# Supplementary material for: Genetic dissection of main and epistatic effects of QTL based on augmented triple test cross design
Source: PLoS One. 2017 Dec 14;12(12):e0189054. doi: 10.1371/journal.pone.0189054 (PMC5730204; doi:10.1371/journal.pone.0189054)
Supplement: S7 Supporting Information — (ZIP) [file pone.0189054.s007.zip › z2_1200_0.2_10.csv]

-23.741	-23.784	-18.357	-22.565	-27.343	-19.672	-17.615	-22.886	-23.703	-18.418	-21.28	-15.816	-29.277	-28.191	-24.508	-23.486	-19.056	-22.822	-18.836	-22.686	-27.252	-25.563	-17.852	-23.652	-23.964	-21.533	-21.673	-22.109	-21.33	-26.446	-23.683	-21.515	-13.663	-23.265	-19.19	-24.264	-23.707	-23.998	-20.548	-25.508	-22.247	-25.904	-20.365	-23.393	-17.841	-21.536	-23.214	-17.844	-24.272	-25.223
-10.143	-8.4031	-14.934	-12.431	-12.642	-14.037	-10.252	-9.3887	-12.175	-6.5181	-11.083	-11.615	-12.393	-8.8826	-9.7249	-7.7475	-6.5088	-3.6955	-12.268	-4.4196	-12.608	-9.2952	-8.9038	-11.348	-11.399	-4.1421	-11.971	-13.119	-8.4996	-9.2953	-8.3088	-6.9207	-9.2543	-12.366	-9.3656	-6.0311	-8.8564	-9.7857	-13.422	-12.747	-9.8552	-6.7365	-9.3512	-10.4	-6.2319	-9.2976	-10.69	-9.5393	-10.115	-11.924
-6.9228	-0.49077	-3.5163	-0.88319	-4.4937	-5.7337	-3.0072	-2.3872	-8.3386	-5.0075	-6.9912	-5.0745	-7.7318	-3.7831	-4.74	-6.2731	-5.6696	-5.1817	-2.574	-1.1725	-4.0026	-3.3978	-7.5522	-2.2777	-9.8558	-4.5106	-7.3147	-4.7222	-6.7438	-1.5337	0.44011	-5.2032	-11.747	-6.4769	-5.4619	-1.5787	-2.6434	-4.6953	-4.2605	-3.1517	-5.949	-4.8343	-2.1697	-5.7912	-8.3062	-6.3933	-8.8558	-4.2273	-3.4284	-7.3385
1.7414	6.66	-1.3894	3.1517	-0.34435	1.9071	2.5736	6.4773	-0.94384	5.3728	0.24283	1.7062	0.16009	3.5454	5.0133	3.7359	1.8299	-0.21097	2.6415	3.4494	6.6559	5.0951	5.2427	6.2276	3.1284	2.1442	0.81229	-1.8151	0.18603	3.494	7.9877	-0.22631	3.8725	1.9933	1.9905	-0.785	4.1885	4.688	2.0178	1.8452	1.1227	-1.8218	-0.11924	1.2008	-0.70784	1.7438	5.6729	-0.011491	7.2108	2.5487
1.2867	5.9001	-1.5445	1.3807	3.1864	2.6415	4.3742	1.3357	4.759	0.32536	1.4751	3.3544	0.1506	1.2076	-1.9349	-0.66643	-2.2231	1.4398	2.7992	4.4254	4.5774	5.9217	4.9984	2.2145	-0.33311	-0.29846	-0.62237	3.054	7.4105	7.4058	3.2688	3.4887	0.82938	0.1476	4.4391	1.564	4.0944	5.0984	3.1059	4.5524	2.8289	3.1456	5.3637	2.9519	1.7881	0.53846	2.5534	-0.44106	-0.26643	3.6237
-1.4514	-2.4357	-4.3991	-0.8272	-1.745	-1.3018	-5.7481	-2.5019	-7.3704	-0.61351	-1.9693	-0.51032	0.66949	-2.9565	-3.981	-2.7052	-1.2989	-5.593	-0.68728	-2.4285	-1.5985	2.7614	-2.1286	-0.88608	-1.6137	-3.1493	-4.7768	-3.3756	-4.6653	-5.9066	-2.4419	-1.9874	-4.1378	-7.5701	0.96963	-9.2641	-9.8979	-6.5167	-5.0203	-6.6075	-1.5203	-1.5881	-1.056	-6.9568	-6.1986	-2.4078	-2.3041	-2.2805	-4.9438	-5.5817
-5.8819	-9.069	-3.8156	-9.9835	-8.2512	-7.5511	-5.6307	-7.1589	-4.3169	-9.41	-8.3347	-9.8709	-5.0546	-7.1466	-3.2317	-1.7681	-2.5144	-10.034	-7.9058	-4.585	-6.4849	-7.4576	-1.8196	-6.0822	-5.5785	-3.4185	-7.6008	-5.112	-8.2311	-7.7619	-8.0281	-6.416	-8.4523	-5.8474	-2.0163	-5.6896	-7.4055	-9.6608	-14.611	-6.3573	-5.2083	-11.417	-4.4682	-10.657	-7.805	-2.9217	-3.5986	-3.5361	-5.167	-7.2182
-17.727	-14.484	-12.307	-17.731	-19.718	-16.829	-14.224	-12.494	-14.814	-17.971	-18.055	-13.484	-14.643	-16.135	-10.275	-13.765	-12.998	-17.227	-15.945	-12.958	-7.4681	-16.76	-11.186	-13.45	-10.701	-12.225	-13.083	-21.373	-9.7143	-14.03	-17.122	-13.287	-12.398	-15.717	-17.343	-14.024	-11.088	-17.895	-13.51	-15.436	-13.277	-14.357	-15.258	-19.308	-18.236	-18.906	-14.321	-15.703	-14.007	-14.56
1.3816	7.2637	3.7697	5.8654	2.4884	8.0076	8.8919	7.6877	3.525	6.6973	10.203	5.4824	8.828	4.7593	0.027571	0.74326	9.1559	7.8508	3.2226	9.1189	10.579	1.2893	5.6255	6.603	7.4262	7.7601	5.102	7.8062	4.7802	-1.1571	4.1367	9.6235	9.317	4.7464	4.8504	7.8601	8.7466	1.3124	11.547	8.502	7.5111	6.8825	8.314	3.0024	11.5	7.9642	7.6279	1.9514	6.6576	3.2359
-5.0664	-5.7228	-9.0093	-8.6468	-10.224	-11.781	-6.9244	-5.5786	-3.387	-9.0018	-5.0391	-9.7142	-10.855	-4.3245	-7.7176	-2.6743	-6.8159	-5.6105	-8.9806	-4.8191	-11.355	-3.5473	-2.7883	-8.6818	-7.9233	-7.8027	-12.876	-3.8834	-6.3982	-6.5892	-11.552	-8.2534	-5.9784	-8.2142	-8.4008	-5.6412	-10.221	-13.995	-8.5883	-7.9488	-9.3705	-4.5632	-8.6186	-7.7598	-5.9176	-6.8962	-11.391	-5.7027	-9.6308	-12.375
-11.527	-15.575	-14.378	-17.502	-11.615	-15.5	-12.905	-7.9288	-11.134	-15.825	-14.412	-16.532	-9.6674	-14.207	-12.453	-17.092	-13.693	-13.991	-12.4	-8.6531	-11.389	-15.226	-11.085	-14.112	-14.879	-13.509	-16.485	-17.761	-14.594	-12.032	-10.806	-17.798	-14.994	-17.239	-10.814	-13.867	-16.101	-14.01	-13.461	-12.09	-13.36	-13.142	-18.53	-11.028	-19.716	-12.788	-10.549	-16.845	-12.102	-12.417
0.20123	-4.3829	1.4564	-2.1484	-3.1867	-0.3292	-3.9334	2.4712	-1.4041	0.42832	-6.0388	-2.282	-2.8573	2.2718	3.9304	-0.16348	0.29073	1.127	2.8275	-0.89462	-0.8295	-0.69458	-3.9839	-0.20108	-1.623	3.7648	1.2832	-5.4699	-2.3103	3.5139	-1.8887	-2.3508	3.7037	-1.879	2.1349	3.6619	2.01	2.7006	0.67319	-2.7318	-2.0807	2.2267	-1.3981	2.1502	-3.9681	-2.5647	-2.0601	1.9794	-1.1959	-0.62742
-19.048	-18.013	-11.288	-16.53	-13.075	-16.049	-14.144	-14.83	-9.9828	-12.597	-9.9733	-19.053	-11.451	-14.855	-12.68	-9.6975	-13.132	-8.8218	-12.5	-10.312	-12.217	-12.133	-15.249	-11.777	-11.527	-14.679	-13.272	-14.528	-12.331	-14.24	-10.725	-14.564	-10.366	-16.004	-11.137	-17.426	-12.831	-10.721	-11.564	-14.641	-13.966	-15.086	-14.384	-11.989	-13.551	-15.245	-18.712	-13.832	-15.237	-10.221
2.0369	1.0022	6.4279	0.34202	2.3689	2.6637	4.3792	3.2819	1.5181	-2.255	3.0346	-2.913	1.9379	0.92611	4.485	0.79531	0.50143	2.2547	3.7274	4.0173	3.5916	3.4571	-0.03498	1.4616	-0.16538	2.8613	-4.4994	2.6786	5.2642	1.9657	2.6272	0.54529	3.9012	1.5268	4.25	7.9611	0.25076	0.068108	-0.62096	1.1322	-1.2955	5.2036	2.2114	4.9859	4.2791	4.9379	0.029387	-0.80686	1.1851	-0.33633
-15.198	-15.736	-15.262	-15.997	-15.498	-12.112	-13.153	-17.013	-14.832	-11.846	-13.858	-14.669	-16.919	-10.373	-17.11	-17.299	-14.975	-17.271	-14.554	-13.152	-13.145	-13.977	-17.886	-12.161	-11.464	-14.132	-13.934	-14.126	-16.444	-21.066	-15.716	-15.292	-17.757	-14.106	-16.878	-15.238	-17.459	-10.845	-16.939	-18.791	-13.771	-19.287	-14.913	-12.667	-16.725	-19.409	-12.346	-15.835	-13.943	-18.035
-3.5376	-2.185	-2.6445	1.1519	2.502	5.1186	-3.3082	5.1153	0.53271	0.69535	-0.67212	-0.051365	2.6256	-1.3794	3.7849	2.5351	1.1114	2.0626	-2.0458	1.2496	-0.59502	-0.72811	1.7279	0.63972	7.1641	0.27662	-1.2964	-1.0734	-0.84039	-2.8101	2.5627	0.5501	-0.14691	-0.7775	1.3833	-1.9965	1.3887	-2.1171	2.2177	2.8236	-0.68937	0.097737	4.444	3.4883	-1.9617	2.7553	1.8642	2.6507	4.1191	4.0921
-15.352	-11.809	-13.04	-16.415	-13.389	-18.486	-14.407	-14.915	-11.605	-13.163	-13.787	-12.035	-11.997	-14.846	-10.717	-15.362	-11.676	-15.736	-13.78	-17.743	-11.763	-11.225	-10.559	-10.169	-14.072	-12.362	-12.99	-16.627	-19.138	-14.833	-20.004	-11.648	-12.687	-19.507	-15.038	-15.548	-12.49	-10.768	-14.522	-12.278	-13.893	-13.624	-12.831	-14.119	-12.035	-16.151	-13.538	-10.105	-14.887	-17.344
-15.889	-16.89	-18.112	-14.267	-18.127	-16.787	-14.695	-17.531	-16.535	-14.167	-12.028	-16.76	-15.067	-13.543	-16.419	-13.719	-18.471	-15.507	-14.83	-10.497	-12.589	-15.034	-14.879	-12.516	-12.784	-13.109	-14.445	-12.272	-11.799	-8.1564	-13.161	-18.772	-18.465	-16.622	-7.9911	-15.553	-14.868	-21.607	-14.402	-13.54	-7.8489	-8.77	-15.451	-10.821	-14.171	-12.516	-12.202	-10.169	-9.7649	-13.551
5.1274	5.0843	6.4581	2.3815	1.4443	4.4335	9.3685	7.7709	0.69288	2.2956	9.7296	2.2222	3.4725	8.6337	3.5418	0.45368	8.4266	4.4178	5.4676	2.3669	1.7691	6.0471	2.1428	3.3533	6.7433	2.539	3.8705	1.9804	4.645	3.6809	3.9639	-1.9001	4.6904	4.1811	8.2084	6.2254	2.8227	9.277	7.3628	6.3385	7.9738	2.1581	4.8913	6.1465	6.7993	5.338	1.7558	3.954	3.1133	1.4518
1.7954	0.81748	3.8932	5.2474	-1.5806	3.3508	3.1304	1.4235	-0.12899	2.4416	0.76506	2.9701	2.8786	3.7518	6.4315	0.40607	2.4824	3.6393	-1.5922	0.59959	2.3163	2.6587	2.2654	2.8405	4.5214	2.524	2.1575	3.3556	4.3154	4.83	4.2665	3.7349	1.2281	-4.3451	-3.583	3.1039	0.90972	5.489	4.9299	1.6238	2.5596	2.246	3.6227	8.4671	4.2839	3.1677	-2.8348	6.8984	4.9015	-1.0305
-4.1916	-3.3785	-2.9398	-3.2229	1.2656	2.2279	-5.7388	-2.2041	-2.1238	-1.3145	-1.5154	-0.66823	-3.6532	-3.2117	0.046078	-1.9756	-5.1168	-1.5555	-5.2113	-6.651	-0.86672	0.41457	-5.7169	-6.2415	0.20445	-4.3158	-3.3694	-0.85209	-7.008	-2.18	-4.2227	-5.2452	-2.5176	-1.5725	-1.4737	0.18447	-3.0041	-2.827	-0.68664	-6.1964	-4.9041	-6.0009	0.74446	-3.603	-8.9888	-4.4842	1.5593	-2.9092	-3.6501	-9.7577
-11.288	-8.2876	-13.883	-13.322	-11.887	-14.029	-5.1822	-10.658	-11.915	-7.1784	-11.166	-14.057	-7.7819	-9.2563	-12.569	-10.363	-7.7525	-12.479	-12.325	-13.635	-8.0779	-13.187	-9.8156	-15.894	-11.364	-12.075	-14.881	-13.363	-6.7966	-8.2792	-12.366	-10.066	-9.7394	-14.019	-5.0296	-7.1399	-9.4885	-3.2573	-9.2808	-5.8379	-10.825	-9.1599	-12.907	-9.9765	-10.108	-9.6252	-12.685	-12.732	-12.557	-15.875
8.8131	5.8894	5.2585	5.4047	1.1075	3.3686	1.515	2.9054	3.9107	2.9423	5.2389	8.1561	4.7626	6.5113	8.3877	4.2571	2.1193	7.7752	2.1573	6.9142	0.54606	7.2145	7.0666	6.8452	4.5696	5.1034	3.7214	5.6216	3.9005	4.5355	4.8574	1.9188	8.405	7.3282	6.1693	6.0378	0.58595	6.7956	5.7556	8.733	1.451	5.3929	1.8648	2.2988	5.4618	3.7067	3.2697	5.8023	3.8795	5.1633
-8.0276	-5.721	-4.278	-8.0614	-5.0456	-2.6946	-5.3933	-5.6237	-5.1552	-1.634	-7.6411	-4.5659	-6.0317	-7.1855	-3.9496	-5.342	-2.4197	-2.4149	-4.1259	-2.9019	-9.3172	-2.2021	-2.5028	-1.6514	-3.8207	-0.97545	-1.9084	-6.3554	-4.2696	-3.7287	-5.5356	-6.6511	-6.4617	-3.1104	-4.3124	-4.8878	-1.921	-2.2593	-7.0736	-6.6137	-2.1512	-3.9981	-4.6643	-8.6337	-7.3969	-2.7658	-6.1139	-0.32788	-6.7006	-5.7851
-0.86625	-1.9307	-5.0746	-2.9458	1.9083	-4.0378	0.55058	-2.7408	-0.35646	-5.1791	-5.0123	-2.5487	-2.6833	-2.0087	-5.4036	-3.0033	0.84887	-3.8834	-1.7829	-4.8787	-2.3631	-1.7728	-3.4188	-1.4542	-2.3473	-0.9986	2.1694	-1.3057	0.27813	-5.1509	-1.3117	-3.8001	-0.12265	-2.6901	-2.372	0.14003	-3.3418	0.029157	-1.385	-2.5324	1.3851	1.1725	-2.3187	-2.2865	2.2112	-6.0671	-0.97433	-4.9944	-1.7528	2.3304
-3.4802	-2.2612	0.049638	-4.8323	-5.801	-1.6525	1.1747	1.4649	-1.8954	-5.3169	-6.9623	-0.32704	-1.8916	0.46302	-3.9958	-5.9147	-6.2829	0.34573	-1.0552	2.4184	-1.2602	-4.0812	-0.77446	-1.9135	-5.6339	-1.8211	-0.55036	0.1981	-7.5897	-5.7462	-1.8991	-2.6805	-3.6065	-3.6772	-1.2709	-0.72539	-3.6679	-1.7318	1.5268	1.4531	-7.0387	-6.2915	-2.6589	-0.52753	-5.8029	-3.6282	-3.8328	3.1383	0.72009	-3.4204
-10.739	-14.386	-10.459	-9.7976	-11.307	-15.049	-9.2475	-11.165	-8.7017	-13.558	-11.317	-10.536	-8.76	-12.517	-9.5097	-10.211	-9.2656	-11.605	-12.27	-16.05	-9.2566	-11.469	-14.4	-10.866	-12.776	-6.0849	-10.917	-13.802	-8.2945	-16.516	-7.9528	-12.879	-11.704	-17.188	-11.467	-11.287	-11.12	-9.8869	-8.4909	-13.008	-13.355	-9.4656	-14.247	-5.6959	-14.135	-10.511	-11.494	-15.623	-6.0051	-6.5887
2.3705	-2.07	1.2208	-0.28452	-0.77036	-0.35356	1.3416	1.2914	3.1384	-3.3351	-1.8268	2.6761	1.6728	3.2966	0.094863	-2.0417	-0.41996	-2.2174	0.84306	-1.0167	-3.3058	0.51723	-1.489	-0.27561	-1.3305	2.4634	1.7194	2.9861	0.53636	-0.77177	-2.3256	-2.5548	-3.7619	-2.9621	4.0473	-4.3426	-5.2538	-1.2449	-0.95332	-0.99772	-5.4527	-3.6085	0.63806	4.4438	-1.8961	2.3159	-2.9191	-4.9362	-4.7439	1.286
0.57186	-6.999	-4.1914	-2.8862	-1.3018	3.5774	-3.7017	-1.5544	-3.6609	0.2745	-0.37565	-1.9183	-3.9346	3.0517	-5.3161	1.1602	1.2434	-0.13762	-1.147	-0.30124	-0.82338	-0.57411	-4.072	-1.9124	-0.40498	-0.55367	-5.2943	1.111	-1.0807	-2.5733	-0.85469	-0.63041	-0.20944	-4.3906	-1.3909	1.8089	1.2992	-3.5071	-4.7823	-1.1493	-3.9288	-4.7287	-2.1087	-2.295	-4.6068	-0.48899	-4.3466	-2.8917	2.597	-1.4576
-6.0705	-7.7163	-9.7487	-14.093	-16.036	-6.7969	-14.409	-7.0869	-8.5008	-10.186	-8.6443	-9.466	-13.487	-9.2615	-13.885	-6.7205	-9.4523	-9.4487	-10.318	-8.8354	-5.2298	-10.026	-4.9001	-6.7711	-7.7297	-10.411	-6.7747	-10.723	-9.6469	-7.7479	-12.424	-7.6897	-10.921	-12.048	-7.7127	-10.582	-11.257	-9.5331	-4.9161	-8.2058	-9.8264	-5.9558	-10.505	-9.2701	-12.632	-14.842	-11.869	-9.4027	-11.203	-10.94
-8.8526	-1.912	-3.1933	-6.6154	-7.3596	-5.7811	-7.8739	-4.2172	-5.8357	-2.3591	-6.2667	-7.7966	-6.0459	-0.019572	-3.3592	-1.9963	-4.1446	-5.9809	-3.9516	-5.2794	-0.97391	-1.6907	-2.7869	-7.9788	-0.51515	-5.4115	-3.5752	-6.3722	-3.7364	-0.56583	-4.2616	-4.522	-0.21128	-5.3724	-5.8491	-1.5684	-10.092	-0.54481	-4.2443	-4.4189	-6.7225	-3.6039	-6.4647	-3.3883	-3.7259	-5.1803	-4.5341	-3.84	-2.1906	1.8607
0.00070167	-0.39472	0.35445	4.6244	6.8082	5.5901	3.1018	-0.73367	4.6336	0.72144	6.3732	2.6642	-0.93209	0.50078	-0.57019	2.4257	8.2526	3.6858	-0.26914	5.1737	2.7779	2.0386	-5.1311	1.0632	-0.24919	-2.3092	1.4542	0.11753	3.7054	1.1641	7.7025	1.7504	5.0279	1.2416	1.7743	1.4382	0.87197	4.5787	0.29267	5.0359	2.6461	0.99801	3.7326	1.326	2.729	-1.7822	1.169	1.095	6.4608	1.3707
-3.3313	-6.1438	-3.2405	-1.1207	-6.6986	1.0931	-6.5362	-1.2166	3.0085	-3.1286	-0.070912	-0.44171	-2.5723	-4.0874	-5.6603	-2.7125	0.96668	-1.5982	-5.2735	-6.239	-4.8951	-2.5508	-5.4202	-3.2265	-3.4782	-0.023584	-3.7648	-7.8729	-6.2319	-4.908	-0.91084	-4.9251	-2.952	0.92447	-1.446	-2.5309	-4.2898	-5.9376	-2.2978	-4.7809	-8.7742	1.7326	3.445	-3.4438	-3.8157	-5.876	-0.7892	-6.5919	-4.5793	-1.4063
-0.86329	-1.561	-5.5277	-5.422	-4.9002	-3.6566	-4.2086	-6.4365	-5.7089	-2.7943	-4.9953	-5.4486	-1.3308	-0.14207	-2.7287	-3.2004	-5.5011	1.0476	-4.4202	-1.2906	-0.79708	-3.0793	-6.4352	-1.2391	-4.3201	-0.47069	-0.022318	-2.238	-4.6526	-7.658	-5.9632	-4.1237	-3.1153	-4.6839	-1.3717	-2.9353	-1.3051	-3.6234	-4.2046	-2.2196	-1.8984	-4.2874	-7.0877	-4.1056	-4.1398	-2.3399	-8.1357	-3.0813	-6.9779	-2.9137
6.6706	0.62879	4.3223	1.3024	3.9612	1.5894	1.8845	-0.71254	1.2652	4.2902	8.4192	4.5902	-0.10885	0.70005	7.9962	2.826	7.4602	-0.13031	2.7757	4.9878	6.1907	0.096715	-0.11333	2.5799	4.8712	6.1959	2.2827	-0.95305	3.5867	0.80264	6.052	5.6432	8.0844	-0.26534	1.0943	5.0917	0.078667	1.7807	-0.66561	1.1998	-0.82291	3.1715	0.86139	8.563	2.8846	7.5835	-1.1577	5.6739	2.5002	5.2379
-4.1311	0.99636	-0.8031	-0.69214	-0.52563	-3.942	-3.3297	-0.55389	-0.13723	0.40039	-1.5164	3.3706	-5.3724	-2.2608	-4.7625	0.29315	2.6019	-3.7844	0.29749	1.7785	-2.4936	-0.77187	1.3598	0.29889	2.9585	0.32258	0.23126	-0.95603	-5.3209	4.0585	-0.17633	1.3802	-2.2076	4.5617	-3.5692	-3.9911	-2.2367	2.2865	-4.5309	-2.242	-4.1456	4.8227	2.9458	-4.524	1.971	-3.5462	2.201	1.8837	-3.1692	-4.8509
-3.1641	-1.6414	2.8482	3.5024	-4.5914	-1.6604	-4.6248	-2.5649	-0.88644	2.9104	-1.4596	2.3319	-2.8957	1.6167	3.0313	1.0424	-6.692	-0.090483	-2.3531	0.71383	-0.013591	0.19388	-4.3257	-1.8421	0.75916	4.2747	-4.1137	0.58988	-2.3341	-1.0005	-2.1216	-3.2153	-4.3617	1.0781	2.7655	-0.90762	-3.8474	-5.4072	-0.31242	-0.62339	-4.9557	-2.5196	-1.4585	-2.1879	-5.4919	0.025269	-5.3485	0.46036	-5.2834	-3.0045
7.4343	3.377	7.6299	4.3785	7.8951	11.183	5.491	12.647	6.7537	5.2287	10.502	7.2519	5.7891	7.2272	5.0865	9.943	3.1232	10.348	7.6106	8.6494	11.5	10.148	5.5465	6.3393	12.398	12.26	10.277	4.7764	14.647	8.25	12.696	9.336	6.9032	9.1731	6.9672	9.3025	9.6788	8.9395	5.7189	8.1676	3.5659	7.1019	8.4177	6.6927	9.0524	7.4666	10.62	7.9678	6.1181	10.109
-5.5049	-0.8397	0.11788	-6.1016	0.23975	-0.30097	-1.1208	-2.1415	-1.8846	1.5367	0.098707	-6.4807	-1.3183	-1.5394	-2.5175	-1.74	-1.0546	-1.0591	-2.655	-0.056032	-1.0779	-0.77396	-1.2995	-2.5247	0.35218	-3.7486	-2.0214	-2.1763	-3.3504	-1.9355	-3.5052	-3.8847	-4.4584	-3.2942	-7.4648	-4.8646	-3.1486	-7.6756	-5.5111	-5.1171	-1.9362	-1.1754	-2.1381	-1.6525	-3.4059	-1.0711	-4.9045	-1.721	-6.0996	-0.24963
-12.419	-7.0274	-10.663	-12.839	-13.358	-12.559	-12.62	-9.1576	-13.555	-10.41	-9.4994	-9.6189	-10.683	-16.238	-14.865	-10.124	-11.522	-11.411	-13.137	-17.817	-5.6377	-9.9949	-16.117	-11.276	-12.908	-8.4564	-10.654	-9.9336	-12.569	-13.141	-8.7754	-12.594	-11.813	-11.584	-9.1573	-13.051	-11.154	-7.1698	-12.076	-8.3791	-13.809	-13.644	-7.8287	-8.0861	-9.1314	-10.433	-18.247	-10.047	-12.884	-15.306
-5.6259	-6.8794	-6.1372	-3.5945	-4.9118	-2.9545	-5.3151	-4.532	-3.9421	-9.1368	-0.20804	-2.4681	-3.1575	-3.0171	-7.4088	-3.9665	-9.1883	-2.1932	-4.5143	-4.754	-6.8959	-6.788	-5.4798	-5.8555	-5.7659	-6.5771	-2.9198	-0.29027	-4.3375	-3.0366	-3.579	-7.5179	-6.3509	-5.5083	-2.805	-7.2721	-2.6918	-4.9996	-2.4705	-5.762	-4.138	-6.0327	-6.8829	-1.835	-6.5351	-1.0987	-10.036	-4.6024	-1.869	-10.223
-14.913	-12.879	-5.9263	-13.996	-11.564	-9.4712	-18.579	-13.544	-10.852	-10.537	-11.105	-14.199	-10.917	-11.445	-11.145	-6.8529	-11.236	-12.196	-8.3241	-12.103	-11.086	-15.665	-10.393	-11.397	-10.292	-11.903	-12.956	-13.678	-10.463	-13.098	-12.202	-15.298	-15.311	-8.3421	-10.419	-13.324	-13.578	-11.364	-10.965	-8.9554	-13.169	-13.31	-10.664	-7.9318	-10.79	-11.67	-8.5688	-9.8356	-11.549	-17.447
-3.3058	-1.5922	-7.1051	-3.4108	-6.293	-6.5221	-9.4616	-8.8659	-7.9594	-5.8565	-8.765	-10.386	-1.5673	-9.7323	-4.3108	-0.16499	-5.3907	-5.567	-4.054	-7.6031	-10.426	-9.3581	-7.5105	-9.9791	-9.9274	-5.0531	-9.814	-5.6319	-8.1158	-2.1222	-10.117	-5.0001	-5.1406	-9.9347	-3.0331	-12.886	-7.1139	-10.007	-7.6826	-5.3612	-10.196	-6.6226	-6.3274	-8.5042	-5.8183	-4.1279	-5.9904	-3.1282	-6.8952	-5.6451
2.1004	-1.8667	-1.4942	0.20312	-1.0985	1.6202	0.32525	2.8134	-1.4915	-1.0818	2.1134	-1.6423	-0.73246	-0.39381	3.1202	4.4213	1.5698	-4.7056	0.21733	-0.0088135	2.5093	-0.20405	-0.47813	-1.1366	2.449	1.8146	0.97365	-0.53109	-5.609	-3.8121	0.13756	2.5809	3.0021	0.40295	0.344	-1.0929	-2.3177	1.9995	1.3722	-2.6412	1.8147	-1.8097	2.0538	1.7953	2.3303	1.124	-0.89465	2.0054	2.1951	2.9659
8.0943	3.1261	2.0433	4.8063	4.456	7.0198	1.6714	8.4537	1.391	3.1619	8.6816	5.5995	0.80277	-0.72875	6.552	6.8924	7.1986	4.619	5.1303	6.4737	7.5531	5.0727	2.4279	6.1553	7.8755	2.1848	3.1157	8.1329	4.4093	4.8954	2.6509	6.3609	4.3406	2.245	5.5404	3.8612	5.4485	3.1995	8.787	3.0119	4.6452	4.1711	1.2764	2.623	10.526	3.7636	2.4873	7.2994	-2.1536	4.0603
-5.6358	-6.3773	-2.9106	-5.9841	-3.8503	-6.3342	-0.58985	-5.5081	-3.3008	-7.4295	-5.1666	-2.6667	-0.51164	-6.8565	-1.716	0.30407	-5.8275	-3.84	-3.8257	-4.9088	-2.0443	-1.2487	2.1188	-6.4898	2.7667	-1.3329	-2.3474	-2.301	-4.7085	-7.8815	-5.9259	-3.7156	-1.4584	-5.9936	-1.4254	-1.0286	-3.4528	0.29844	-4.9158	-2.5778	-9.7822	-4.105	-7.0034	-3.603	-3.2695	-2.2162	-5.1286	-4.3651	-7.1451	-7.3168
-10.121	-9.7215	-12.548	-15.804	-12.235	-11.994	-9.8471	-11.368	-13.017	-13.06	-7.1297	-12.608	-6.0484	-8.7521	-15.634	-9.7475	-12.386	-12.959	-13.137	-13.749	-4.9866	-5.7593	-13.76	-9.9425	-12.098	-8.5487	-8.8938	-7.8229	-11.868	-12.286	-9.7673	-9.8977	-13.28	-10.629	-12.463	-11.329	-19.074	-11.65	-14.1	-10.204	-10.176	-16.389	-12.892	-18.217	-9.1689	-6.8785	-12.798	-5.9997	-6.6678	-8.3811
-14.563	-11.152	-9.0542	-19.428	-16.636	-11.269	-11.466	-13.135	-14.982	-13.617	-11.02	-15.393	-12.132	-9.0482	-12.858	-13.066	-14.354	-11.47	-12.287	-15.074	-12.918	-11.611	-9.8073	-13.978	-14.542	-11.851	-11.745	-13.859	-12.677	-8.0221	-18.324	-15.782	-12.005	-15.697	-11.487	-11.395	-12.189	-12.941	-16.845	-13.837	-16.454	-11.469	-13.577	-12.214	-12.28	-9.4558	-8.6979	-12.016	-15.897	-9.8087
-12.628	-11.937	-17.408	-11.884	-14.783	-11.591	-10.037	-6.282	-9.9137	-9.7003	-14.897	-16.274	-17.713	-13.238	-10.422	-12.03	-14.27	-8.8732	-12.53	-12.087	-15.092	-11.319	-16.609	-16.128	-13.542	-15.042	-15.822	-12.027	-15.191	-12.073	-14.686	-15.058	-14.074	-12.407	-11.662	-11.141	-14.223	-9.338	-9.7051	-9.8368	-17.195	-16.149	-12.616	-13.942	-11.488	-12.931	-16.723	-12.007	-19.365	-8.7708
1.3167	4.7732	1.4239	1.2091	3.8588	-1.9851	3.5891	-1.9461	-1.9956	1.6863	4.7353	4.0975	-2.3426	1.5398	-1.1425	3.9506	-3.7529	-0.93307	2.4471	-1.884	2.0935	-0.32167	1.5671	-3.6348	-3.8676	-2.7727	1.3713	2.2461	0.51641	-2.5854	-1.3092	3.6977	1.3754	-0.17691	-1.6034	-2.0591	-2.5307	-0.92094	3.2894	8.4568	2.6795	-2.7269	4.1919	3.76	0.52718	0.68595	0.28545	1.0602	-0.37149	5.8187
-15.227	-13.154	-10.073	-15.36	-10.456	-13.353	-10.901	-13.2	-10.148	-13.59	-8.8893	-11.945	-12.192	-9.4204	-8.6667	-13.863	-13.269	-11.058	-12.245	-14.43	-11.408	-13.247	-11.499	-11.417	-13.991	-10.167	-12.774	-10.375	-6.1429	-9.3842	-18.547	-16.413	-10.896	-11.816	-9.0321	-8.594	-15.037	-8.1691	-13.979	-11.546	-7.5084	-12.001	-13.739	-9.5384	-8.8602	-8.2034	-12.122	-9.4404	-10.634	-12.292
-0.14018	3.5687	4.2915	-3.7506	6.0232	-2.6949	-1.0177	-0.89218	-2.2222	1.2852	8.9993	4.6996	1.0061	-1.9442	-0.86459	-1.5218	0.38154	-0.15414	4.7482	-1.2546	-1.7964	0.93145	1.5948	5.4886	2.28	-3.6838	0.63813	2.1962	-2.6736	-1.2178	-3.3792	2.6329	5.5672	2.6671	1.2953	-0.25555	2.5877	6.0423	2.251	-2.2603	2.2027	3.0308	3.9615	2.6594	5.2868	0.26986	1.6841	-1.1232	0.40523	-0.63635
1.4994	7.5778	8.1952	6.7311	2.6505	2.4718	4.2377	3.7621	2.616	3.3665	5.0684	6.0569	3.8748	0.035271	6.9218	0.77043	3.8967	2.8813	5.0353	-2.0626	6.9563	8.7083	3.0249	5.3345	1.1039	6.7889	6.37	1.6734	1.3312	-0.66923	6.9508	3.6399	3.4714	7.5565	0.78264	3.8519	3.2242	3.8944	2.7128	4.0333	4.282	10.078	4.4973	-0.29566	3.1275	5.3111	8.7834	5.3082	3.3275	0.38836
-3.89	-6.7302	-1.3008	-5.369	-5.7867	-3.6224	-6.0832	-5.5405	-4.5547	-10.654	-4.6608	-4.6052	-0.65024	-6.6436	-5.4435	-2.9183	-4.5347	-1.0229	-9.7991	-9.6487	-5.2369	-6.353	-3.5896	-5.216	-4.822	-8.0546	1.1368	-4.7706	-7.2994	1.5741	-6.2914	-4.0081	-5.4652	-5.8639	-8.2557	0.18312	-6.1937	-7.8032	-3.576	-4.2557	-3.5781	-6.0467	-5.1738	-7.7629	-1.5759	-3.3345	-5.3436	-4.944	-6.4905	-11.575
-5.149	-1.3574	-1.9394	-8.2818	-1.0605	1.1345	-5.3988	-3.2582	-4.6435	0.67532	-5.2351	0.09586	-6.9644	-4.6917	-6.7818	-4.1941	-9.5448	-0.61808	-3.7008	-2.9604	-3.6305	-3.0837	-1.0097	-5.2592	-2.4106	-4.324	-0.27914	-4.8814	-2.9312	-2.5501	-1.6773	-3.5345	0.54483	-4.0651	-1.1803	-7.2145	-5.6465	1.9434	-1.5793	-4.5227	-0.24415	-0.92869	-4.7759	0.75633	-6.6822	-1.874	-2.5129	-5.7154	-2.9531	-6.1084
-14.713	-5.8626	-13.041	-10.621	-11.963	-13.644	-11.455	-12.364	-10.853	-12.064	-9.2395	-14.962	-11.227	-8.178	-10.655	-6.565	-11.016	-11.002	-7.3592	-12.761	-12.941	-11.187	-9.0935	-11.364	-13.805	-11.592	-10.046	-10.053	-14.401	-9.1204	-14.341	-11.478	-10.263	-8.878	-9.6249	-9.7869	-14.458	-11.25	-10.586	-7.0529	-12.978	-10.528	-7.1605	-14.76	-9.808	-10.608	-8.4112	-16.269	-13.494	-9.7715
1.1017	-4.3351	-5.3815	-7.3429	-3.5507	-3.9804	-5.2944	-1.9309	-3.7628	-1.6228	-7.6631	-1.2085	-6.1737	0.56074	-1.2934	-0.70415	-3.9529	0.44253	-4.0421	-3.412	-3.3231	-3.6946	-5.1325	-4.8123	-2.0697	2.7375	-2.1578	-4.8803	-4.549	-2.9776	-3.6498	0.18776	-1.269	-3.4827	-2.4341	-0.57981	1.5241	-1.966	-4.0996	-2.417	-7.7683	-1.6426	-7.3045	-3.486	0.64421	-4.6783	-2.7457	-3.546	-1.8453	-1.1069
-1.2752	-2.2976	-8.9072	-5.1372	-3.6942	-5.6438	-5.7014	-6.7424	-4.9048	-1.577	-7.2678	-4.1038	-2.0756	-5.574	-6.5717	-5.0044	-1.8399	-9.3843	-1.9414	-7.7547	-5.5648	-7.4348	-0.56254	-5.7254	-10.502	-4.7494	-2.7081	-8.4198	-7.7181	-3.046	-3.5488	-3.9538	-4.2593	-4.2636	-7.5616	-4.0813	-6.2808	-1.4991	2.0444	-1.8916	-4.5761	-6.5106	-2.4579	-4.4945	-5.6931	-2.2871	-0.25876	-4.4897	-7.3861	-6.1634
-4.1207	0.6215	-6.1123	-8.0381	-10.513	-6.0099	-7.8845	-9.1838	-6.6061	-4.4613	-9.2309	-1.2734	1.6234	-10.222	-5.4351	-3.5247	-4.6238	-7.4988	-5.593	-4.26	-6.2121	-7.8597	-6.1879	-4.3399	-6.3575	-8.0378	-8.1468	-5.0877	-1.9017	-4.1471	-6.4473	-7.9516	-3.9421	-6.1238	-7.3188	-6.5035	-5.564	-6.8479	-9.0084	-6.6021	-5.4916	-3.2557	-7.6025	-5.45	-5.1881	-9.4195	-6.7105	-2.8391	-5.6407	-4.4944
-0.69021	-1.2842	2.3285	-5.5231	1.5236	-6.2954	-4.4003	-6.9667	-0.44717	-5.711	-4.9612	-3.1644	-0.94375	-4.2301	-4.5134	-3.4563	-1.6876	-0.72232	-3.1742	-2.3602	-3.7415	-7.063	-2.6576	-0.22348	-1.1455	-3.4918	-1.9847	-1.3282	-5.4797	-2.0669	-0.95759	-3.0437	-3.0351	1.0161	-1.4564	-2.4693	-1.2056	-0.56679	-4.5943	-2.0351	-3.8855	-7.9056	-5.0475	-1.6362	-5.2563	-2.0048	-1.5254	-0.90911	-1.7988	-2.765
-5.1053	-3.937	-5.4533	-6.0699	-9.6052	-2.4474	-2.9394	-0.88047	-5.2835	-6.3326	-5.2388	-7.9874	-4.6861	-8.3455	-6.4815	-7.8961	-6.6653	-6.714	-3.7472	-1.5385	-6.2272	-3.7612	-3.7994	-9.8159	-3.9785	-6.6087	-10.288	-6.7381	-3.3496	-5.4008	-4.771	-5.5062	-4.1359	-8.1196	-4.9475	-3.8052	-8.9338	-8.5022	-5.7267	-1.2797	-5.5762	-3.4105	-8.4403	-5.2994	-1.7894	-1.5367	-2.5738	-5.4686	-2.509	-1.9945
-5.3071	-2.8386	-6.7757	-5.2939	-1.3789	-1.6521	-0.87832	-2.8122	-5.2091	-4.879	-4.7541	-2.9771	-5.2469	-6.8328	-8.1378	-4.7994	-8.1361	-2.6284	-11.598	-10.981	-8.0629	-8.3175	-5.4019	-5.3248	-7.9827	-2.7343	-7.1015	-7.383	-8.2681	-8.2672	-5.6719	-7.3433	-8.5552	-5.204	-7.0783	-7.6391	-8.7146	-6.0042	-8.9659	-4.8514	-6.4048	-6.5825	-6.5013	-7.1982	-4.4121	-5.5177	-7.297	-5.0234	-5.4409	-5.5448
-0.51329	0.69955	-1.9741	-0.11211	2.5151	-4.7592	1.5685	-1.1697	0.70947	2.484	0.085049	-1.6404	0.24018	-0.2747	-0.67285	-1.4247	-5.2326	-2.7308	-1.0764	-2.3118	-1.9111	-1.4229	-0.4505	-2.5571	1.4844	4.4213	1.4942	-5.2337	-0.4985	0.97717	0.94423	5.1717	-2.7098	-2.9088	4.0547	-2.4588	-2.4325	-0.67347	-3.7025	-0.60472	0.017613	-0.32263	-2.0291	0.89772	2.0906	1.571	-4.8017	-1.3396	1.7117	4.4651
2.5474	7.3895	9.4268	7.508	8.7634	8.0454	9.7359	9.7115	9.1822	8.3721	10.772	4.1925	9.1032	10.245	8.515	8.3168	9.6547	7.8893	7.5195	5.3848	10.09	8.3702	8.6854	7.6678	7.5813	12.008	12.905	8.0548	11.493	11.359	6.5316	9.1763	9.0117	6.7891	11.708	8.8672	4.8809	3.8917	4.6139	15.905	3.954	7.8593	13.21	7.0374	8.6707	11.05	10.38	11.653	8.4387	7.1833
-1.9256	-3.2119	0.30954	-1.5327	-1.6737	4.1219	3.1292	-2.0691	-3.8357	-2.4692	0.61588	5.1829	-0.29309	-2.4106	-2.8748	1.5267	2.1198	2.0252	1.9453	1.8564	-3.0492	4.9399	-1.2867	-4.4965	-2.1055	1.8362	-3.9567	5.0859	-0.33249	-0.88253	2.1027	-2.7848	1.1192	1.9127	-0.8842	1.3326	-5.2955	-0.57833	0.88882	1.0988	-0.89138	4.2116	2.3823	-2.5002	-0.11091	-1.2193	0.77375	-3.0256	-1.7248	0.38418
-3.361	-7.9813	-6.2343	-0.087628	-4.8622	0.19534	0.15198	-4.8509	-3.1841	-6.1113	-3.3249	-3.9941	-8.9184	-1.0363	-0.87333	-5.7903	-5.9066	-2.8958	-5.3683	-3.9463	-8.0106	-1.5426	-2.4389	-4.2086	-7.4957	-4.81	-6.7076	-4.1544	-5.3045	-4.6074	-7.1712	-8.2413	-5.4996	-4.6536	-4.9172	-4.4893	-7.029	-4.4978	-1.9003	-5.2811	-0.26406	-5.5223	-1.8588	-3.924	-7.3028	-4.1558	-6.097	-7.6665	-2.3665	-4.8488
-13.714	-9.0903	-10.738	-9.9142	-12.442	-8.8409	-7.7832	-11.119	-7.5175	-12.109	-7.6289	-16.576	-10.413	-12.804	-10.078	-12.241	-11.531	-10.723	-13.802	-13.224	-12.665	-8.7706	-9.3589	-12.318	-11.518	-16.454	-10.611	-7.8463	-10.625	-8.5609	-12.541	-9.895	-4.5871	-10.055	-10.065	-14.251	-15.379	-13.192	-9.4411	-10.8	-17.776	-11.259	-14.279	-9.9079	-9.8096	-13.417	-9.9117	-10.68	-10.868	-12.707
1.6739	2.3992	-4.6458	-5.2842	-0.74506	4.4273	-0.66843	-4.2364	-4.0838	-1.5153	2.0919	-2.3921	-4.6636	-0.72445	4.5624	-0.68713	-1.3331	-3.4125	-1.9258	2.7307	1.0057	-1.8872	-1.3647	1.0858	-5.6652	-1.7962	-1.8886	-0.50443	-5.8509	0.49316	-3.5887	-3.9866	0.70705	0.014373	2.7457	-4.0526	-1.6054	0.27286	0.72746	-0.30905	2.7404	-4.5963	-2.0641	-4.637	-2.6535	-4.2057	-2.8205	-3.259	2.5053	1.1098
-15.985	-11.933	-9.2754	-11.955	-13.134	-12.037	-15.048	-11.753	-12.547	-11.243	-11.991	-7.2977	-14.636	-12.482	-9.5562	-11.367	-17.757	-13.259	-14.974	-13.886	-10.436	-10.709	-11.93	-10.074	-13.115	-13.27	-14.186	-8.3129	-10.236	-12.581	-10.211	-11.53	-9.6163	-10.599	-8.4372	-10.213	-11.756	-12.508	-13.944	-7.4367	-14.145	-12.718	-15.389	-10.186	-14.854	-8.8379	-15.672	-11.062	-13.315	-13.783
-10.871	-10.84	-8.3013	-10.374	-8.9409	-8.3898	-9.0329	-7.3272	-12.749	-3.9711	-10.191	-7.7551	-7.4129	-3.4211	-8.8863	-9.8845	-10.889	-7.6626	-10.57	-11.975	-10.803	-9.2192	-1.2794	-11.771	-0.098553	-11.626	-7.0417	-8.2193	-11.819	-9.8265	-13.624	-8.8354	-13.332	-10.478	-8.0792	-6.7208	-8.6167	-15.085	-7.3668	-7.8604	-12.622	-4.1673	-7.2559	-7.7622	-10.481	-10.243	-10.046	-9.2807	-10.286	-5.8085
5.4917	-3.0311	0.51313	4.6918	1.4896	-3.1814	-0.21046	-0.80915	4.4823	3.1633	2.8037	2.6557	2.7292	-1.5001	-1.0792	0.32732	5.0963	2.7	0.10501	0.29401	-3.1478	2.1896	3.5126	-2.2911	0.1979	-1.2066	-1.9505	-5.1615	1.7019	1.2807	-0.029139	-2.0385	0.26341	0.8622	2.305	-1.0773	1.4369	-2.0678	3.9412	-0.54534	-0.43972	0.36017	1.0726	3.383	1.0809	2.8713	-0.69299	0.38535	0.79549	-2.4584
-6.4305	-2.7851	-4.6999	-9.6595	-4.269	-9.7907	-1.4436	-8.3747	-8.8442	-7.0035	-5.5643	-6.9002	-4.6519	-5.8283	-6.1213	-4.7853	-3.1129	-3.9697	-2.8547	-6.7737	-6.3131	-5.462	-8.705	-3.8793	-2.1544	-10.206	-7.8274	-6.2141	-7.8566	-6.8898	-8.5392	-2.0116	-1.4565	-4.529	-3.0163	-5.7689	-3.5805	-9.1831	-7.1674	-8.8748	-4.5089	-2.7716	-3.1451	-4.8834	-9.6547	-7.8772	-6.828	-8.626	-5.1225	-9.1552
-2.8871	-8.1822	-5.1928	-0.82764	-1.7009	-2.0513	-5.4587	-2.9198	-6.9308	-2.5504	-1.2998	-3.272	0.83331	-3.8855	-6.4093	-8.2179	-7.4642	-7.5096	-2.6367	-6.4857	-8.4453	-4.4166	-6.5714	-3.4793	-4.3706	-2.9272	-7.2473	2.7075	0.0283	4.3535	-1.5559	-2.6129	-3.0549	-3.2127	-4.5313	0.72704	-9.0723	-4.6268	-0.51483	-3.3045	-3.9368	-4.2322	-5.7387	-6.3624	-3.6203	-2.5286	-3.395	-2.2369	-2.8266	-2.5606
-1.7391	-4.6448	-4.2057	-7.011	-3.9899	-3.5801	-8.2895	-7.1933	-0.62859	-2.1271	-6.6081	-3.4979	-3.0928	-2.7932	-3.7012	-5.5335	-0.96686	0.041278	-2.7992	-2.9313	0.80391	-1.3206	-3.6099	-2.5394	-4.7621	-2.0659	0.63392	-0.35964	-4.3753	0.82871	-1.3662	-0.39744	-2.9718	-2.9379	-4.8907	-2.2326	-3.3803	-3.1479	0.44672	-1.2204	-6.5037	3.8641	-0.25126	-5.1114	-1.6618	-4.9238	-5.7622	-4.5367	-1.2218	-0.75288
0.53448	-3.2672	-6.9613	-3.567	-2.8207	-4.8294	-2.7433	-2.6494	-2.6401	-2.9729	-3.3496	-4.017	-5.4084	-3.0842	1.5772	-1.877	-2.2946	-5.6656	-7.0354	-4.9925	-6.0746	-6.6951	-2.3825	-2.153	-3.0819	-2.8717	-0.85956	1.0281	-3.5975	-4.9983	-5.5597	-3.8804	-1.4889	0.74113	-3.816	-3.2082	-2.2173	-2.0931	-2.093	4.0135	-4.1246	-4.5763	1.3355	-3.0319	-6.4883	-3.0208	-0.49075	0.33212	-0.26963	-2.4275
-15.526	-8.9261	-17.8	-9.5064	-12.924	-9.3788	-11.498	-11.779	-12.913	-14.383	-10.255	-12.871	-13.113	-16.089	-11.099	-14.816	-16.095	-15.749	-14.723	-16.607	-14.757	-15.258	-11.931	-13.76	-14.283	-9.9623	-13.961	-8.9382	-12.924	-10.127	-11.983	-13.074	-11.099	-14.449	-17.431	-12.554	-17.365	-13.028	-10.732	-9.8878	-12.157	-15.634	-17.274	-12.447	-8.8424	-11.924	-12.761	-11.627	-13.643	-13.945
3.4705	3.4138	3.0801	3.8529	3.8786	3.1919	-0.90885	-1.0314	3.7627	1.525	2.2702	6.268	3.1313	3.5644	3.1465	5.9959	0.7583	2.733	2.0202	0.75454	-0.61998	5.4991	2.5377	0.75454	4.4365	1.1374	4.4494	-0.1674	2.7504	0.18633	3.7856	6.368	6.4541	2.7934	3.4721	1.3233	2.6726	0.94246	0.29646	-0.17707	2.5312	2.3032	2.131	-0.49085	-1.8983	7.1398	1.0329	5.328	2.4374	0.77913
-11.238	-11.397	-12.931	-16.118	-9.8301	-11.728	-13.473	-11.885	-11.402	-9.0939	-10.373	-14.283	-13.816	-16.081	-18.188	-10.262	-12.989	-9.7155	-11.257	-11.364	-11.736	-12.496	-5.8836	-13.505	-12.651	-15.654	-14.201	-11.358	-14.162	-13.529	-11.544	-11.063	-8.6848	-10.684	-13.325	-8.1879	-13.31	-15.953	-17.345	-9.3149	-11.31	-8.7327	-13.411	-13.539	-12.142	-12.997	-8.9067	-9.2848	-9.0321	-12.07
-11.081	-11.303	-12.137	-12.576	-10.818	-8.4705	-18.385	-11.639	-16.014	-15.245	-15.184	-14.004	-13.626	-14.052	-14.183	-7.3472	-16.081	-12.086	-12.88	-13.585	-14.601	-11.246	-5.537	-14.112	-12.699	-10.564	-12.637	-10.654	-8.7421	-13.886	-13.997	-13.407	-15.085	-10.966	-14.057	-15.359	-12.957	-14.84	-14.024	-11.53	-12.359	-18.606	-14.178	-11.303	-13.243	-13.946	-13.056	-9.9199	-14.509	-18.4
3.9192	3.7615	10.406	6.1044	4.2977	2.0972	2.9352	7.8691	1.9195	4.1276	5.5939	7.6242	2.4078	3.9477	3.5077	1.3696	2.6624	5.0774	5.1149	8.6344	5.9306	6.2775	5.4086	9.3298	4.9299	3.6407	6.7815	6.1435	6.6856	10.464	7.6779	7.251	11.881	8.3923	4.0925	5.136	3.6761	2.3545	5.3242	-0.14253	5.0864	4.7392	5.537	7.5135	5.889	7.1002	4.8286	5.4742	9.9316	4.6748
-6.6698	-2.021	0.5891	-3.3852	-2.5105	-7.4358	-3.2552	-4.62	-7.2217	-6.2891	-4.7121	-5.9988	-1.8542	-7.0325	-6.7611	-3.4288	-4.2884	-6.3287	-1.946	-8.7502	-3.7307	-6.4654	-3.0783	-4.7647	-4.6472	-7.9746	-4.2176	-4.6342	-4.5181	-10.456	-3.4709	0.51381	-6.0983	0.41862	-3.7293	-3.3372	-5.9336	-7.1174	-0.86659	-3.6057	-3.6228	-4.54	-2.6654	-6.6014	-3.886	-3.2709	-0.16845	-4.9719	-4.453	-1.7091
3.4577	7.3449	1.7091	0.93493	-3.7675	-0.61904	2.9934	3.8331	0.72417	1.09	-1.3588	0.7839	1.1963	1.1368	5.6644	2.0512	-3.1939	3.4277	2.7894	0.34376	-3.2088	1.554	-0.62762	5.4809	4.4643	0.9149	4.0441	-0.58459	4.2507	0.30253	-1.9995	1.5384	3.3016	1.4646	3.6024	0.32613	4.667	1.6783	4.0293	2.6803	2.6129	-1.8426	4.7983	3.3459	2.8874	2.3185	1.468	7.9003	2.4203	0.84087
-5.2778	-12.903	-6.2641	-11.529	-5.3767	-12.203	-10.131	-11.649	-8.0396	-10.58	-7.0068	-9.9567	-10.643	-14.287	-11.84	-8.4691	-12.078	-13	-12.536	-10.909	-13.155	-5.1859	-11.555	-12.009	-11.867	-0.31369	-2.7484	-5.1211	-12.987	-7.259	-10.992	-4.1988	-9.3403	-10.628	-6.7142	-13.112	-9.0598	-8.5353	-13.401	-10.519	-6.1845	-6.6449	-4.3272	-12.978	-6.7107	-4.3628	-4.219	-8.7967	-5.7163	-7.3128
-13.674	-16.938	-16.565	-13.93	-12.404	-11.382	-16.944	-18.09	-15.507	-11.394	-17.353	-17.156	-17.225	-19.217	-15.26	-14.024	-14.869	-14.002	-12.836	-16.483	-13.277	-16.209	-14.932	-17.961	-16.025	-17.415	-17.66	-14.707	-15.274	-13.93	-14.457	-15.692	-12.843	-13.834	-16.691	-18.378	-7.9712	-14.556	-13.96	-16.829	-14.205	-14.497	-17.475	-19.225	-12.569	-16.912	-14.978	-15.205	-13.053	-16.289
-2.593	-2.8376	-2.5523	-2.6549	-6.8809	-1.295	-3.7287	-8.1135	-4.3108	-3.4483	-5.7244	-3.5614	-2.2763	-7.6419	1.3294	-1.271	-2.9638	-6.9794	-6.6318	-4.2825	-6.51	-0.13256	-3.8548	-4.2488	-0.60916	-1.2938	-4.957	-6.5235	-5.8073	-6.6885	-3.3037	-5.8239	-4.2051	-3.3549	-2.7103	-2.6259	-11.38	-3.5318	-6.6302	-6.6987	-7.4139	-3.794	-1.8522	-4.4744	-0.93464	-4.3148	-2.6778	-4.2274	-1.651	-3.4734
-2.0168	-4.7513	-11.604	-4.3115	-7.0442	-8.8137	-3.4868	1.5853	-4.4945	-7.8137	-5.9046	-1.353	-1.3809	-2.625	1.5976	-3.6856	-7.5308	-2.3796	-7.4982	-8.6317	-4.7668	-2.2804	-6.4037	-10.537	-3.9137	-8.6244	-7.0154	-8.131	-5.825	-4.8294	-5.7081	-7.6661	-4.9494	-4.7044	-4.4297	-3.8803	-7.2779	-5.628	-3.7974	-4.4596	-5.2689	-9.9168	-2.2201	-3.0179	-3.2153	-3.4984	-1.8461	-6.0674	-3.9413	-4.5258
-11.614	-13.405	-16.136	-11.852	-13.014	-17.115	-9.6491	-10.052	-13.267	-7.4961	-14.981	-13.207	-13.351	-18.785	-11.254	-10.57	-12.888	-12.976	-13.85	-13.114	-13.016	-14.068	-14.083	-14.321	-12.12	-11.977	-15.029	-12.02	-14.497	-8.4377	-19.298	-14.856	-11.99	-9.2287	-13.621	-12.484	-17.981	-12.656	-13.367	-13.261	-13.577	-9.64	-14.219	-14.068	-7.9002	-12.503	-13.045	-12.92	-11.923	-10.679
-8.9815	-0.33568	-4.3751	-5.821	-8.4402	-8.015	-0.39017	-6.0851	-7.39	-6.4818	-5.5684	-9.2741	-5.3858	-0.82547	-10.175	-0.1916	-7.1329	-9.0354	-6.4469	-2.0236	-6.6427	-9.545	-4.3204	-6.2293	-2.3402	-5.9081	-7.2575	-2.7333	-8.0729	-0.56017	-9.3674	-7.0764	-5.2334	-7.9484	-1.9485	-3.095	-5.0061	-7.5291	-5.5678	-9.4357	-7.7681	-9.5834	-1.0723	-9.3238	-6.7469	-1.4807	-6.2993	-5.9084	-0.75722	-5.1226
-1.2823	6.366	5.6982	-1.8212	-4.0074	-0.33128	1.4293	-1.414	-1.1524	0.30335	-4.3226	-4.1875	2.1801	3.4015	-1.5116	2.7738	2.6017	3.4208	-1.3916	-0.81605	-2.0422	0.58365	-3.1485	-4.8681	0.82629	-3.7759	-0.052877	0.46021	-0.56724	-3.572	-0.68645	-2.5191	0.42731	-1.9643	-0.65757	1.1574	-0.098707	-5.4202	-0.87827	-0.73992	-2.9262	1.1806	4.1235	-0.96924	4.6256	-1.1038	-3.201	-1.2884	-5.9882	-1.7666
1.9474	0.63323	-0.76884	0.8231	2.1913	-0.96362	7.2947	-3.1979	5.3455	-0.55407	1.6322	2.8108	1.9761	-0.8474	7.9541	6.4712	-0.44143	2.5231	-0.055278	-0.23005	2.602	2.5671	2.6766	1.6609	-0.94102	1.9522	-1.7416	-0.86049	0.003933	-4.1701	1.9092	-1.4507	5.0751	0.6665	4.0837	2.8452	4.4301	2.14	-3.3889	0.94067	4.2093	4.6383	2.3608	-3.8009	-0.089316	-0.8433	-0.58294	1.274	3.8048	2.7263
-11.739	-12.028	-8.8519	-15.535	-14.551	-13.596	-8.2717	-15.159	-13.27	-10.302	-15.02	-13.648	-13.969	-15.523	-12.07	-12.228	-11.424	-9.6017	-15.275	-12.772	-14.391	-9.4247	-14.119	-15.18	-16.569	-10.013	-9.7598	-8.2188	-11.043	-7.3681	-9.922	-14.012	-10.234	-15.167	-11.714	-10.529	-13.816	-12.909	-12.145	-10.257	-6.104	-15.651	-9.9617	-14.595	-10.501	-10.602	-16.363	-10.784	-9.9631	-13.933
0.13522	-1.9507	1.8076	1.6952	3.028	0.93607	3.565	1.7081	2.2501	2.0932	2.7149	1.2105	1.2298	4.6293	0.48521	2.9959	1.6644	2.9071	1.2054	-2.1146	3.9343	5.3794	-2.3746	6.2349	3.4647	1.4562	0.76216	1.0682	2.8897	5.2885	-2.4725	4.0551	3.9191	2.4595	3.7105	0.57565	8.555	1.6969	-3.2567	3.2094	-3.4593	-3.3591	0.50553	2.0197	1.724	4.7458	3.7192	1.8081	-0.31583	-0.077367
-9.7631	-14.769	-13.462	-12.062	-11.597	-11.075	-13.603	-12.754	-10.542	-14.757	-17.27	-11.716	-11.486	-15.969	-13.22	-14.363	-10.494	-12.992	-11.436	-11.821	-10.417	-15.73	-13.758	-12.504	-10.827	-8.2424	-11.085	-10.999	-12.427	-15.143	-16.674	-12.62	-13.865	-11.71	-12.422	-11.81	-12.835	-12.687	-9.5153	-9.4995	-19.955	-11.906	-14.775	-11.694	-14.15	-9.5693	-13.765	-13.355	-11.619	-8.4077
-4.469	-4.6564	-6.027	-7.7891	-3.8751	-2.9828	-4.8087	-3.5817	-9.0483	-9.3218	-5.3057	-4.6066	-6.4631	-2.8947	-5.5109	-7.94	-7.5639	-6.9233	-11.325	-5.7027	-7.4298	-7.2706	-6.0911	-5.593	-10.557	-2.2542	-7.9375	-2.0948	-5.4536	-9.5537	-4.0613	-5.9747	-11.27	-3.9552	-10.328	-5.0763	-9.2661	-4.5249	-11.511	-4.6508	-8.0596	-6.6513	-3.9007	-5.5127	-2.17	-4.6494	-5.0152	-3.4237	-4.1432	-8.3175
-13.88	-12.487	-13.014	-12.81	-13.287	-16.651	-12.309	-16.285	-8.0669	-14.888	-13.251	-8.2337	-17.603	-11.196	-12.349	-16.956	-11.239	-14.363	-18.695	-11.248	-14.787	-11.229	-17.38	-16.143	-12.935	-11.82	-15.325	-14.128	-15.143	-16.84	-12.443	-14.953	-18.175	-11.712	-15.049	-12.356	-13.377	-15.596	-11.051	-8.9977	-7.751	-13.961	-15.606	-17.995	-12.458	-12.835	-14.925	-14.953	-11.833	-16.028
-9.8262	-14.126	-13.85	-14.476	-10.272	-15.696	-12.723	-13.373	-12.494	-12.127	-8.2998	-14.433	-11.392	-13.715	-12.733	-10.033	-11.525	-8.5312	-7.2887	-9.3289	-16.542	-15.868	-10.505	-9.0518	-10.782	-8.0622	-12.738	-10.476	-15.188	-13.068	-9.9344	-13.047	-8.5756	-13.456	-10.635	-12.971	-15.293	-16.192	-7.6831	-15.186	-10.349	-10.976	-16.437	-14.465	-8.954	-18.574	-14.691	-15.04	-14.8	-8.8146
6.0393	9.9867	9.7204	9.2582	10.038	6.7673	10.594	8.5339	11.527	6.2274	9.5495	11.648	9.6588	8.2632	9.0036	9.518	2.69	8.9034	8.8526	8.4108	14.12	4.4352	9.5542	6.9229	10.905	7.8663	16.619	9.5316	13.795	6.8133	13.139	5.8489	8.7159	0.90625	10.47	2.8935	8.2977	7.5203	8.0105	10.82	8.2439	2.3103	6.544	8.7531	8.7095	4.5801	8.2098	9.734	11.885	9.9963
-8.0859	-3.4899	-7.4474	-7.7623	-5.2195	-9.9261	-7.7929	-5.6373	-6.8326	-3.122	-3.0958	-7.027	-1.8165	-6.3629	-4.8259	-8.2196	-5.4543	-1.3278	-2.3402	-3.4406	-6.5103	-6.182	-4.0968	-1.7126	-5.1088	-7.3824	-3.5199	-2.8004	-7.3144	-5.1082	-4.8009	-3.4121	-1.8859	-5.7898	-4.6714	-1.5396	-4.5693	-5.6321	-4.1242	-7.3901	-3.4133	-4.7596	-3.8563	-2.2505	-5.3527	-4.4205	-2.1157	-1.3379	-4.0727	-5.317
-8.6362	-12.624	-13.834	-13.588	-13.058	-14.694	-13.299	-12.533	-16.107	-10.15	-8.0591	-11.804	-15.597	-17.188	-13.894	-13.356	-14.385	-11.311	-15.903	-12.067	-9.9094	-12.009	-10.763	-15.805	-16.01	-15.671	-12.246	-11.801	-16.841	-10.518	-12.588	-12.169	-15.862	-12.936	-14.103	-13.355	-18.352	-15.16	-13.864	-11.576	-13.331	-10.831	-13.492	-15.615	-18.675	-11.767	-17.579	-7.1491	-13.68	-15.521
1.2203	-1.5533	-0.83259	-0.11734	-2.6516	-1.5877	1.6627	-1.4501	-2.5758	0.13764	-1.7585	-0.8818	-3.5732	1.1326	-3.6119	-1.6274	1.1208	2.3321	-3.9038	-1.1327	1.7022	-3.0489	-2.1231	-0.20184	0.65811	-0.2355	-1.9182	-0.69685	1.01	-1.659	-2.0088	-2.4208	-1.4906	0.42801	1.2319	-0.40692	-0.6484	-2.6507	-4.1191	-5.7886	-1.6108	2.6856	0.77214	2.3464	0.22008	-0.5745	-1.4131	-2.8387	-2.3415	-2.3418
-0.70723	-3.6817	1.1669	-6.3011	-3.0974	-0.68416	-4.034	-5.6384	-3.2861	-0.74669	-0.037081	0.34867	-7.1921	-3.5689	-4.3065	-4.4698	-2.3583	-2.4733	-2.0282	-8.8194	-1.7941	-3.1034	-1.2941	-4.4182	0.4196	-3.5245	0.63082	-4.1123	-3.6656	-4.3027	-0.63444	-2.6356	-1.473	-0.52991	-2.7794	-2.6154	-3.2133	-9.8964	3.75	-3.6759	0.48078	1.9095	-1.5851	5.776	3.064	-1.7063	-2.0071	-1.0644	1.2025	-0.18187
0.66699	0.46306	3.0784	1.6199	-0.32444	-3.4303	3.2824	2.7898	-1.667	-0.48214	2.1489	2.3231	2.5261	3.7053	4.0406	1.8302	1.3182	2.534	-0.22025	7.2704	-3.7901	1.1075	0.12547	-2.8745	1.9818	3.8922	1.4782	3.1364	1.1314	3.9209	2.5561	2.5665	0.64063	1.5827	0.64809	4.1928	2.1522	0.30979	0.10055	1.467	3.9826	1.5664	3.938	2.1385	5.8358	-0.52691	5.8445	4.2973	1.4167	3.1376
-3.3225	-2.8211	-5.1655	-6.3376	-4.0536	-2.3368	-1.4915	-9.227	-3.2966	-3.7334	-0.80407	-3.6006	-6.4467	-0.6825	-5.4752	-7.9052	-3.2525	-3.8514	-2.8267	-3.9892	-4.4567	-4.5044	-1.6257	-1.7949	-4.6334	-1.514	-1.7966	-3.4221	-3.4807	-2.1925	-7.0592	-3.8778	-2.1648	-8.5615	-4.1203	-6.0958	-7.9825	-4.4838	-12.458	-8.0757	-4.4944	-6.5874	-4.2807	-5.5027	-5.3493	-3.2104	-8.531	-5.1253	-5.7897	-9.7799
-2.8725	-8.0357	-4.8436	-2.3233	-0.6962	-5.0013	-3.8366	-4.5032	-10.765	-7.6301	-4.9263	-5.0941	-6.9494	-3.3278	-6.4953	-6.0406	-6.2158	-14.423	-2.918	-8.5628	-4.2123	-5.8322	-2.0433	-7.1917	-6.7752	-5.5459	-3.681	-2.8516	-5.0331	-4.0365	-4.4744	-2.8452	-2.0844	-4.4964	-2.9634	-7.5962	-2.4051	-6.3087	-2.3772	-4.1266	-6.0773	-3.9754	-9.5425	-5.9645	-2.2568	-7.8606	-0.9444	-4.7203	-5.1908	-3.9538
12.118	11.217	14.233	8.0402	13.293	4.3636	8.5471	9.4304	11.448	10.255	10.264	12.541	11.025	9.4912	12.307	12.954	9.3965	9.1347	15.998	11.815	8.9039	9.6889	8.5946	7.8957	10.072	11.175	9.8547	9.8908	8.6517	7.4349	11.459	11.019	8.2223	8.5941	7.7499	7.2455	11.249	11.95	8.0225	10.741	10.871	9.8355	9.4888	10.727	9.0645	6.7422	14.968	10.741	9.8918	12.453
-6.9462	-3.2303	-2.3959	-3.6857	-4.644	-2.2788	-5.0893	-4.0865	-0.84148	-4.9369	-6.4033	-1.7663	-2.4921	-4.732	-10.442	-3.5978	-5.5062	-6.6259	-4.7978	-6.4598	-3.6881	-8.7717	-3.4704	-6.3097	-2.7281	-0.3191	-6.7639	-7.3189	-3.5205	0.80181	-3.3094	-1.3461	-3.9575	-6.1349	-6.2979	-2.3221	-6.8499	-4.0712	-4.9232	-1.1531	-4.4781	-10.716	-5.0411	-2.9852	-1.6616	-7.4366	-9.3687	-5.5368	-2.9715	-3.1328
3.3887	1.6955	-2.2143	-3.0989	-1.3618	-4.0333	0.7907	-1.098	-1.5896	-5.3966	2.5579	-1.0228	-4.2109	0.7177	-0.27685	-3.467	0.46449	2.7426	-1.5198	2.5482	-0.28617	-4.7562	-1.8118	-5.3648	-3.4027	-2.5032	-3.1399	-2.4603	4.5793	-2.8554	-2.8685	-2.8727	-1.3181	0.42225	-0.64662	-0.97712	-0.95875	-3.3614	-0.48995	-4.7957	3.543	2.2367	-0.41466	0.26178	-1.1772	-4.02	0.66534	-3.5195	3.9183	-0.31841
-9.1681	-10.514	-13.233	-12.46	-12.628	-13.322	-14.788	-13.67	-7.0094	-12.319	-9.8464	-7.6811	-6.7395	-8.1394	-15.848	-10.98	-9.3917	-9.6171	-9.6892	-5.8995	-9.6639	-9.7734	-8.7356	-8.6976	-13.863	-9.8461	-9.4539	-14.146	-6.1124	-10.817	-8.6038	-7.6909	-8.2188	-10.972	-12.503	-9.1247	-9.2317	-12.811	-10.184	-12.494	-10.076	-11.805	-7.5003	-14.012	-6.381	-13.141	-10.827	-11.521	-8.1145	-11.59
-10.867	-11.235	-9.4498	-5.8513	-10.459	-4.668	-9.1481	-13.062	-12.349	-15.505	-9.7985	-15.754	-3.7839	-5.7502	-10.137	-8.723	-7.6025	-12.812	-11.164	-8.499	-6.588	-6.8231	-8.6774	-10.022	-10.095	-10.438	-10.202	-11.434	-5.0086	-9.4409	-4.5759	-10.407	-8.1852	-11.303	-14.178	-6.4981	-8.7307	-9.322	-10.408	-8.8137	-12.156	-12.995	-6.2013	-8.284	-12.557	-10.392	-4.899	-7.401	-9.6918	-6.9724
-9.5474	-14.602	-12.931	-13.704	-15.001	-14.925	-15.535	-15.965	-16.084	-14.193	-7.9748	-13.369	-10.728	-14.175	-12.402	-14.161	-10.023	-11.434	-14.629	-16.994	-14.41	-11.708	-14.804	-15.321	-14.303	-14.647	-15.274	-12.579	-13.014	-11.012	-12.648	-12.921	-16.517	-13.145	-12.4	-18.345	-15.697	-14.345	-16.509	-12.023	-12.985	-13.602	-18.018	-13.405	-11.127	-15.347	-10.75	-11.417	-15.064	-6.8916
5.6987	0.87539	6.9827	1.2187	6.1609	2.5073	1.5078	3.0195	7.0766	6.5282	2.5727	6.653	2.6248	6.4145	4.8304	5.1601	4.758	2.17	9.737	7.0836	4.696	5.83	2.5008	1.5474	4.0755	5.3151	2.0155	4.9081	9.4039	3.1824	6.9428	9.4851	8.3285	3.2822	8.8871	4.2569	6.274	2.0229	1.5577	5.1884	6.6849	2.8962	1.4154	2.0969	4.6556	5.0986	3.0905	6.8601	11.783	1.0548
-4.0212	-3.0355	-8.6533	-5.2638	-9.0134	-8.2903	-4.1187	-6.1279	-4.274	-6.7047	-10.877	-7.7935	-6.4534	-6.5904	-5.8548	-6.5095	-10.134	-7.3612	-5.5391	-6.0544	-6.6104	-6.1166	-3.4409	-4.2439	-7.7595	-6.234	-3.6675	-4.2838	-5.998	-4.3557	-0.57003	-12.335	-4.3231	-3.3175	-7.3122	-9.1872	-6.1015	-5.6051	-0.066603	-4.558	-11.123	-9.4724	-4.5217	-7.6115	-4.8417	-4.3417	-6.9493	-4.2991	-3.1882	-3.2829
-6.4626	-4.637	0.45838	-9.0262	-6.0983	-1.2321	-3.2762	-3.9887	-4.8677	-1.5938	-3.8445	-0.27226	-5.1123	-2.6937	-7.3599	-0.24335	-4.4209	-0.84768	-0.97771	-4.518	-2.5408	0.87431	-5.2686	-6.6768	-7.0633	-1.2705	-3.4104	-2.3262	-5.5634	-2.4531	-4.3223	-6.8271	0.075983	-2.4368	-0.78456	-2.6609	-6.5797	-1.7888	-1.8704	-8.814	-4.8194	-3.1501	1.4253	0.72474	-3.6728	-1.0509	-0.90725	-1.0742	-2.82	-7.4275
-14.119	-11.858	-13.036	-13.515	-10.402	-9.7083	-10.472	-11.496	-8.2732	-14.223	-9.2545	-11.316	-7.8312	-8.5896	-10.041	-8.5546	-11.172	-12.364	-6.1709	-14.7	-8.3168	-15.985	-7.179	-6.381	-12.726	-14.04	-7.6068	-8.25	-11.66	-13.228	-9.4355	-12.276	-14.163	-14.649	-8.4055	-12.525	-13.611	-8.1324	-9.9522	-15.937	-8.1715	-10.194	-11.262	-13.685	-12.822	-12.364	-11.792	-14.716	-7.1156	-10.048
-7.2624	-3.0501	-4.0097	-3.3602	-5.617	-11.482	-0.086043	-8.4221	-8.3093	-3.8387	-0.9635	-7.2306	-2.4614	-4.506	-6.1445	-7.7554	-5.7068	-5.2087	-8.3533	-4.7671	-9.6872	-9.7276	-7.3072	-3.7092	-4.5187	-4.7246	-4.1889	-1.7789	-7.6064	-0.75743	-5.809	-6.7943	-4.4256	-0.16061	-6.6336	-6.7193	-4.1963	-9.1989	-0.28026	-3.2151	-6.1298	-4.693	-2.2795	-5.458	-6.2547	-7.1695	-8.4359	-5.9742	-8.0757	-7.126
-3.5761	-5.9947	-5.8773	-4.9528	-5.8609	-5.4913	-1.3174	-7.1226	-6.9176	-6.2422	-1.6277	-6.6608	-5.9162	-5.4986	-7.4184	-4.6837	-6.6328	-2.8462	-6.0661	-4.6877	-2.6687	-3.3162	-5.2387	-3.7697	-6.6675	-7.0854	-6.5347	-6.9586	-5.0052	-1.2614	-1.7966	-1.7804	-3.4331	-6.1877	-11.023	-8.3712	-0.73086	-3.3568	-5.1964	-6.358	-6.5361	-3.9184	-6.8537	-8.3001	-4.4396	-6.2844	-1.325	-5.4547	1.3212	-5.2271
8.0201	8.9543	1.4187	9.1005	3.6545	0.82176	7.6082	9.8159	5.8822	6.0167	7.3475	7.7158	5.8955	11.723	13.937	4.1599	5.9521	6.9836	7.3958	8.5533	0.95336	6.8946	2.756	7.249	8.1431	4.1726	7.1903	3.158	4.5401	5.9709	8.3342	4.9265	6.221	4.3809	5.9429	7.3839	7.7831	3.7138	8.3479	7.7531	6.3833	4.0499	7.7825	7.5596	6.3394	8.9982	10.11	7.3057	6.6365	6.9658
4.9466	7.4904	7.1992	7.8379	6.163	5.6661	9.2444	3.7042	9.8192	9.7021	5.6759	9.2922	3.9444	7.544	6.6185	8.808	7.205	6.9509	8.8483	6.3046	8.7091	3.8722	8.7587	4.2087	3.1844	5.8842	10.166	13.027	7.4415	12.962	5.686	6.4799	13.038	6.6707	8.7611	11.181	4.9017	10.023	3.5859	8.6954	5.2405	8.3605	10.476	9.2173	9.3255	7.6863	10.586	8.4661	5.5478	5.9014
-12.554	-15.902	-16.832	-15.804	-15.15	-14.89	-12.518	-12.111	-16.695	-16.785	-13.163	-15.323	-17.145	-16.28	-14.917	-18.144	-17.416	-8.8009	-12.221	-14.817	-12.341	-11.986	-15.299	-17.402	-17.049	-20.429	-14.012	-10.387	-10.625	-11.598	-17.32	-17.064	-13.978	-14.527	-15.286	-15.073	-14.699	-15.816	-12.069	-15.062	-11.53	-15.281	-16.998	-10.688	-15.409	-14.463	-15.46	-12.015	-15.816	-13.982
-3.776	-1.1116	-4.7551	-3.7263	-0.16176	-1.4195	-5.2441	1.6789	0.84157	-1.6424	-1.1023	5.9679	-3.2732	-4.6009	-4.1196	-0.79479	-2.6519	-3.9817	-3.5702	-1.156	-0.099702	-2.8288	3.6149	2.3822	-4.443	-3.9047	-3.7132	-5.0121	-0.42232	-6.6318	1.715	-0.1701	1.134	-3.3394	-4.1523	-5.34	-2.3711	-1.497	-3.3191	-2.5755	-1.8614	-4.556	-0.92229	-3.9454	-1.0118	-6.4233	-0.034778	-3.8958	1.7127	-5.9873
5.4713	3.4717	5.6097	8.5086	3.5225	4.5502	6.7605	6.7676	8.6765	3.3706	7.7598	7.5673	12.416	3.6741	5.5652	3.4263	10.162	7.3478	-1.1365	3.7861	2.0425	-0.12996	4.3333	6.8666	11.087	5.2653	7.7324	7.6856	5.1016	3.699	4.9439	3.012	8.05	3.0077	5.4922	5.2806	4.8987	6.3048	2.5329	14.143	8.0993	1.3106	8.8745	5.9408	6.4783	6.2915	6.6163	1.8364	8.1975	5.7715
4.1374	3.4867	3.251	4.7467	2.0845	3.3892	6.4173	1.3756	10.949	3.0053	10.23	6.783	5.2293	11.619	5.4376	3.169	4.0334	0.53245	4.8385	7.5068	3.534	3.2052	2.5945	4.2814	2.6543	2.7742	7.074	5.7428	6.6797	3.405	9.594	6.9008	8.4344	3.8956	7.4211	5.4818	5.2417	1.8858	3.2971	3.3925	1.5428	8.9334	8.9823	2.6526	3.3676	5.6797	1.9224	1.3709	7.5502	3.7206
-10.233	-12.148	-11.807	-12.921	-8.2901	-11.04	-13.13	-9.4018	-11.56	-13.605	-12.537	-7.6487	-9.1681	-12.26	-12.584	-14.955	-14.324	-15.702	-12.214	-16.156	-12.359	-14.98	-9.5864	-9.4033	-13.24	-15.785	-7.5487	-12.828	-14.979	-14.951	-8.9348	-14.739	-9.8923	-12.331	-11.538	-13.742	-11.464	-16.954	-17.577	-14.757	-14.269	-11.388	-12.575	-9.2973	-9.0788	-11.271	-12.331	-9.9366	-12.534	-15.96
-6.6464	-7.2699	-5.1723	-8.4257	-6.9612	-8.9513	-9.4317	-6.9781	-8.0888	-2.0482	-9.3636	-6.1024	-10.435	-5.7083	-7.3504	-5.5172	-6.3279	-9.9375	-4.299	-7.9822	-7.4967	-7.8738	-2.4769	-8.2199	-8.9747	-9.3263	-4.9536	-7.5782	-3.4919	-7.4478	-4.0322	-5.3275	-7.3086	-6.4074	-5.1532	-11.705	-3.6889	-5.748	-3.9276	-5.4264	-7.9119	-1.1512	-2.0921	-8.4562	-7.6405	-5.5157	-5.7166	-4.8355	-6.2818	-6.8409
-7.6335	-14.108	-9.6514	-15.51	-12.43	-10.139	-14.66	-13.673	-12.262	-10.037	-13.404	-12.734	-7.5118	-11.766	-15.207	-13.407	-10.667	-11.377	-9.0249	-9.0353	-12.191	-13.209	-9.2527	-11.917	-11.084	-12.37	-13.513	-13.739	-14.478	-12.648	-13.228	-7.998	-14.083	-11.039	-11.628	-14.964	-7.882	-10.365	-9.0688	-12.455	-13.133	-6.601	-12.149	-17.132	-15.097	-13.719	-14.182	-8.3731	-3.9211	-15.481
-3.1461	-3.1031	-1.2523	-3.6492	-1.2075	-1.4038	-0.89142	1.4197	-2.6221	-3.2126	-2.1438	-5.2612	-5.266	0.17476	3.6031	-0.91245	-3.3856	-2.997	-2.4804	1.8585	-2.618	-2.1929	1.9702	-5.078	-0.29554	-5.4568	-0.18965	-2.2729	-2.652	-6.5043	-1.8826	-2.0066	-5.4594	-3.1699	-2.0844	0.19652	-0.73111	-4.5182	-2.4357	-5.0259	-2.9928	4.6297	-4.8134	-1.2072	-3.476	0.27112	-1.9631	-2.6924	-9.3236	-4.5189
-22.532	-22.143	-17.218	-16.94	-23.955	-24.106	-19.917	-19.242	-21.718	-24.238	-19.964	-21.966	-25.61	-20.069	-24.28	-21.622	-24.829	-23.359	-21.174	-24.537	-24.582	-15.302	-22.837	-17.939	-21.56	-20.505	-20.239	-18.24	-20.233	-26.681	-20.21	-22.371	-21.485	-22.318	-21.715	-22.198	-15.758	-20.031	-20.994	-20.457	-18.015	-22.233	-24.679	-25.122	-23.614	-23.523	-20.974	-21.469	-24.32	-20.261
-5.5492	-12.669	-6.3215	-8.8852	-6.846	-11.76	-4.741	-4.485	-11.582	-10.419	-5.3723	-10.469	-10.313	-10.321	-7.6147	-11.408	-15.609	-8.6963	-9.5844	-12.371	-10.51	-10.668	-8.7108	-10.816	-7.4135	-11.121	-9.2748	-10.452	-10.018	-8.5749	-11.582	-11.865	-11.179	-7.6268	-6.8176	-9.3037	-11.736	-9.4592	-10.792	-11.576	-7.8198	-10.93	-7.7148	-8.5252	-13.771	-9.8196	-11.061	-8.6183	-9.1804	-8.7587
-10.34	-9.8311	-4.4864	-11.935	-9.674	-10.805	-9.5317	-8.4646	-7.4647	-11.32	-13.911	-8.8189	-10.025	-9.4296	-9.7881	-9.8709	-11.06	-4.7605	-10.561	-4.5163	-5.8906	-11.959	-10.884	-8.3798	-10.101	-9.3166	-10.015	-7.9215	-7.5936	-6.748	-11.38	-16.352	-12.346	-6.2651	-13.183	-5.3984	-16.821	-8.2976	-11.715	-11.997	-11.125	-6.357	-10.072	-7.9076	-7.3398	-8.2231	-5.7706	-4.2752	-6.9786	-16.41
9.3635	7.9132	7.5843	8.6025	13.05	13.429	9.6294	8.5534	8.3691	4.6744	6.55	10.003	7.916	11.078	7.7526	7.7286	11.651	8.2234	14.021	11.047	12.591	7.7	11.84	6.8153	5.292	7.677	10.519	8.1808	12.679	10.296	9.4693	8.3687	11.91	8.9276	5.9633	11.272	14.438	5.269	10.345	12.515	9.1353	9.0725	10.255	11.225	8.7902	10.961	9.9002	9.0681	1.6381	7.5424
0.098868	-4.5528	-1.1978	-0.48413	4.0094	-0.27142	-0.1011	4.6066	4.4704	-0.62437	5.6144	0.67118	3.0916	2.8409	-2.2052	-1.2249	0.033491	-1.3106	4.2999	1.5844	3.7672	0.65227	1.874	3.6038	2.3134	-0.81531	1.1853	3.4825	1.0893	-1.7521	-3.1297	0.63501	-4.0362	2.3976	-2.6701	-1.8439	-1.3435	-1.4772	-2.0925	-1.9132	-0.61304	-0.71143	3.2832	0.50517	2.9125	-0.30596	1.4267	2.5035	3.1022	-1.0845
-0.23877	6.6803	0.40887	-1.1919	3.2243	0.7301	3.5309	1.3988	-1.6712	-1.9969	-5.4989	0.7801	0.97584	-1.2864	-0.9603	2.7283	-0.62576	-1.8454	-0.36758	-4.2874	0.69462	-4.0814	4.4164	0.21843	0.2851	0.93863	0.96206	2.9659	-0.49541	0.80059	2.5095	-1.2327	4.4185	0.9992	-0.9776	-0.97813	-2.1635	0.11988	-0.36989	3.0092	2.2351	3.5838	2.0986	-1.8235	-1.8204	0.3982	-0.3982	4.9175	0.91245	-3.013
-4.3132	-2.7867	-4.3349	3.8545	-2.7395	1.3985	1.3022	-2.9278	-2.0149	-2.2998	-5.4198	-2.7821	-2.2574	-1.9991	-1.3605	1.7582	2.9357	-2.3836	-2.3862	-1.4289	-4.0698	0.98426	3.6891	-6.8862	1.8859	-2.4981	-1.8549	-3.2796	-5.791	-2.7968	-0.76478	1.2564	-3.1295	-0.36879	-0.77437	-1.3163	-2.5518	-3.7627	0.65081	-2.0615	-5.5836	-2.7867	-0.69184	3.6855	-1.4895	0.93263	-1.9412	0.39412	-0.47291	-2.2149
2.849	4.4044	5.2902	1.6224	4.9512	1.9108	3.015	4.3056	3.8005	10.28	6.0907	1.5991	6.4554	7.5501	3.7085	5.6819	6.5269	1.9187	-2.2513	6.4934	8.0223	3.6814	1.528	3.4269	5.7668	3.1059	0.95744	4.6424	6.5864	5.2425	1.2769	3.4807	1.7962	8.1123	4.7731	3.7475	2.7176	9.1143	3.0735	1.0845	3.5908	0.44007	5.9367	7.3286	1.2407	9.1024	5.2704	3.5517	2.4337	1.1463
-2.5345	-3.8613	-6.9475	-2.4119	-4.0646	-4.5094	-0.34168	-6.7274	-4.0641	-5.7905	-2.6149	-4.8786	-2.7696	-4.8328	-3.3997	-5.72	-7.4677	-8.4054	-2.7277	-2.7992	-6.8279	-0.098807	0.96551	-4.1142	-2.5484	-3.0417	-2.7831	-5.0678	-4.2998	-4.4609	-1.7597	-2.7325	-6.6014	-6.6872	-3.2453	-1.778	-7.6063	4.251	-0.30824	-5.8783	-4.0641	-9.3872	-2.7939	-4.5715	-5.324	-5.242	-3.0047	4.0575	-6.3209	-1.0572
-11.243	-21.331	-10.712	-13.051	-11.683	-8.3322	-11.502	-8.0526	-8.1073	-13.685	-13.125	-14.965	-12.036	-11.389	-14.82	-9.2237	-10.913	-13.733	-14.623	-10.495	-13.27	-12.817	-9.614	-10.432	-13.049	-9.6104	-14.021	-12.87	-13.33	-13.046	-8.4781	-14.049	-12.723	-9.4852	-12.997	-7.5241	-13.057	-14.486	-12.557	-14.029	-14.188	-11.238	-11.962	-13.914	-7.3977	-10.037	-9.009	-13.431	-15.409	-14.412
9.8226	13.116	7.241	5.2884	9.069	11.749	7.9117	11.289	8.3345	8.345	7.3792	6.1391	9.6148	8.7137	4.9538	5.8038	11.631	7.7054	4.9067	6.8723	10.721	4.2831	8.1543	8.5114	10.482	9.3275	9.5222	8.9206	4.7407	10.842	6.5951	8.3387	6.3143	16.525	9.409	15.157	11.754	6.8678	5.3561	10.668	11.354	8.772	12.335	11.913	8.6448	8.6688	4.1635	12.868	6.6703	8.324
1.8515	-0.81159	-2.6737	-4.3382	-0.42527	-2.7081	-5.0742	-6.1464	-5.2346	-2.2814	-5.0416	-1.7301	0.12452	-5.047	-3.9614	-4.502	-5.1165	-6.5758	-3.8903	-0.81562	-3.7734	-6.4915	-5.23	-0.2916	-2.806	-1.3237	-1.1329	-3.5899	-8.802	-1.7892	-1.2775	-0.40894	0.01077	-6.5977	-3.0876	-3.4047	-4.8923	-3.1227	-2.3743	-5.5832	-4.7461	1.9635	-6.5211	-3.3617	-1.9881	2.8092	-2.8481	-2.9621	-3.5492	-4.5746
-7.2124	3.6745	2.2783	0.94987	1.6682	3.9762	2.6336	-1.9363	-0.73884	0.037982	0.22026	2.5827	-3.2835	4.7403	-1.7587	-2.1919	-3.9427	-2.8235	1.2802	2.2867	-2.0623	1.2542	-1.0164	0.6685	-1.4517	1.2591	2.2936	0.59639	0.48461	1.6549	1.6682	-3.5475	0.35013	-3.7405	-0.4984	-0.49184	0.12488	-4.2898	-7.3598	-2.9241	1.2222	-0.85581	0.42002	-0.79877	0.15265	-2.1132	1.0221	1.508	1.5527	-2.2851
-5.9792	-9.528	-7.9491	-6.6423	-11.737	-9.3467	-8.4447	-6.2801	-8.8267	-11.471	-9.7773	-5.5886	-11.374	-9.7363	-7.7284	-9.7397	-11.204	-10.853	-8.9626	-8.8393	-7.5177	-10.309	-6.2554	-9.1704	-14.34	-5.3774	-6.5204	-2.0815	-12.515	-8.8823	-7.4595	-8.89	-8.5838	-12.681	-5.9215	-9.874	-10.735	-12.087	-7.7835	-9.4034	-6.1832	-4.9363	-7.7032	-9.139	-10.774	-6.7476	-6.0721	-11.249	-6.1796	-5.7038
-11.769	-16.819	-11.294	-13.299	-17.004	-11.97	-16.082	-18.652	-17.796	-12.262	-12.867	-11.967	-14.671	-15.493	-16.21	-11.311	-15.557	-14.434	-19.058	-14.095	-11.17	-16.879	-14.543	-17.862	-14.572	-12.081	-16.287	-12.688	-13.31	-15.764	-13.419	-11.302	-11.511	-9.6884	-17.139	-14.487	-16.03	-13.062	-11.289	-14.453	-13.716	-12.003	-15.627	-15.662	-15.427	-12.903	-7.5847	-14.225	-13.424	-18.153
-10.993	-18.247	-15.848	-11.997	-10.689	-11.019	-10.189	-11.75	-13.713	-17.344	-15.572	-15.441	-12.963	-17.832	-11.218	-15.818	-15.369	-12.905	-10.205	-11.053	-9.557	-12.157	-16.477	-10.017	-11.995	-7.5982	-12.898	-13.121	-15.484	-12.571	-15.15	-10.847	-12.892	-13.677	-12.515	-14.175	-17.459	-11.845	-12.13	-14.772	-15.225	-10.103	-9.0399	-14.291	-12.682	-12.329	-11.227	-17.089	-11.717	-13.391
-21.685	-21.907	-21.478	-22.544	-22.854	-16.981	-22.993	-16.576	-23.77	-22.433	-20.066	-20.752	-18.384	-17.685	-18.952	-13.974	-22.701	-23.07	-17.366	-22.403	-20.329	-20.14	-23.638	-21.458	-19.056	-19.593	-20.693	-19.412	-19.67	-22.23	-24.227	-19.693	-17.686	-18.626	-22.314	-19.559	-19.936	-19.751	-19.763	-16.14	-20.03	-16.815	-23.214	-22.439	-25.645	-21.725	-17.172	-22.821	-21.111	-16.512
-4.6331	-7.4183	-3.0882	-4.2727	-5.8645	-6.3542	-11.478	-8.5075	-4.2546	-8.7495	-9.3769	-5.8287	-3.3792	-10.843	-9.6165	-0.98138	-6.3616	-7.2418	-6.0823	-4.4733	-7.4086	-4.0763	-6.9247	-9.884	-10.055	-6.4878	-6.5918	-4.777	-3.9622	-10.26	-8.4022	-8.1818	-7.821	-5.5318	-6.4216	-4.1715	-7.6123	-6.8452	-4.2869	-5.7167	-3.4934	-4.9957	-5.2158	-6	-9.4028	-4.1623	-10.748	-5.0207	-8.876	-1.7157
-6.5281	0.65652	-6.0493	-4.0765	-1.6637	-9.8888	-6.3156	-2.7382	-3.7888	-7.0975	-7.245	-6.6409	-8.4967	-7.0336	-6.5737	-10.861	-5.9278	-2.8815	-6.8075	-0.77367	-2.5546	-5.2305	2.831	-9.7689	-4.779	-7.2935	-4.842	-5.0331	-4.975	-7.7032	-6.7073	-6.7853	-2.8407	-4.4184	-8.239	-3.7218	-9.8815	-9.3342	-6.2295	-3.9727	-4.8349	-8.1143	-6.5819	0.65028	-10.678	-7.1478	-6.3023	-7.2364	-4.866	-5.0936
-2.099	-2.3288	-3.1668	2.1286	-0.79356	-3.0603	-7.4257	0.66463	-1.1565	-0.43265	-3.8698	-1.5292	-3.8493	-3.7183	-3.3977	-5.0365	-3.38	-2.1347	-2.2373	-1.055	0.26625	1.1215	1.6314	3.7474	0.84624	-3.3265	-1.3189	-1.3241	3.105	2.1061	-0.070438	1.8124	-1.3609	-3.0969	5.7775	-0.12063	0.23218	-1.9632	-5.0209	3.03	-0.97369	-3.799	4.7232	3.1972	2.8697	-0.23775	-0.35778	-3.4196	-1.2378	-1.7233
-4.2867	-1.1989	-5.6913	-2.4296	-4.6452	-0.34853	-2.6988	0.73831	-6.3866	-4.3784	-3.6783	-3.8674	-1.8089	-2.0363	-3.9048	-3.493	-2.649	-2.3129	-4.2282	-8.1232	-3.1433	-1.4142	-7.0042	-1.2139	-2.3425	-4.6159	-7.6479	-3.9859	-5.6106	-2.7575	-4.0432	-0.81785	-9.3757	-1.963	-4.9592	-6.144	-2.5925	-3.0045	-6.6034	0.14131	-4.6326	-3.9206	-4.3491	-8.6116	-3.4598	-1.8598	-3.1322	-2.7823	-2.0793	-4.9538
-1.6086	-3.1756	-2.6519	-2.7647	-4.2099	1.888	-6.7805	-2.9147	-7.348	-5.5887	-3.5929	1.3742	-3.4453	-4.7993	-4.7888	-6.3047	-3.4641	0.84381	-4.1752	-2.3472	0.44499	-4.5921	-4.6014	-1.5944	-1.3645	-2.5693	-2.3673	-3.5843	-2.2124	-6.3948	0.50696	0.92071	-7.6423	-4.558	-2.024	-7.0236	-5.6229	-6.2487	-2.17	-1.4654	-8.1059	-3.5366	-1.468	0.64895	-2.5184	-3.6458	-4.316	-6.4133	-1.1148	-1.1014
-6.404	-5.8019	-2.5968	-3.0354	0.88478	-3.5144	-1.3086	1.8465	-2.8918	-4.5655	-5.6677	1.3143	1.7122	-3.7	-1.838	0.44872	-4.0337	-1.0275	-0.45086	-1.0161	-3.0937	-7.0027	0.53051	-2.2434	1.394	-0.74568	-0.91589	-5.2997	-1.1467	-4.554	0.42057	-3.207	-0.63175	-1.7571	-2.634	-4.6449	-8.9717	-2.1296	-2.7867	-1.506	-7.9961	-1.6729	1.7592	-0.047387	-7.0122	1.4436	-4.86	-6.5691	-5.3582	-5.1553
-6.9196	-2.2051	-7.7626	-9.1332	-4.9428	2.4136	-11.94	-7.779	0.14147	-10.005	-5.2877	-5.883	-8.3373	-8.0773	-2.4666	-8.2195	-1.2461	-6.4225	-11.518	-6.6746	-3.0971	-3.8142	-4.8189	-3.7639	-7.9591	-4.4042	-0.42705	-4.0915	-5.1034	-3.8114	-4.8453	-7.241	-6.7022	-7.5654	-2.4403	-7.0913	-5.2801	-5.648	-10.028	-8.669	-4.843	-4.3931	-3.1429	-3.1562	-7.6701	-4.8971	-4.2151	-6.4987	-3.0023	-6.3747
2.1028	-1.5813	0.0051431	-1.5427	2.0913	-0.4439	-1.1896	1.7744	1.0396	-1.2177	4.9188	-1.0284	-2.475	2.8679	-1.1052	1.8556	-1.7221	2.2072	3.1397	0.37668	0.40881	-7.1404	-1.1581	1.8378	3.2907	2.2545	-0.93485	-1.2747	4.0359	3.5856	-1.8437	-3.6577	0.5917	2.6604	7.0228	0.028592	-5.9113	0.87164	3.5427	5.2316	1.8193	1.8556	0.46828	-1.4226	-2.5023	0.59781	1.1765	1.882	-3.8504	1.1223
-24.429	-21.64	-14.665	-23.287	-23.871	-23.784	-23.55	-27.686	-19.789	-22.269	-20.863	-20.25	-20.265	-21.779	-20.774	-22.561	-23.878	-17.924	-23.447	-27.771	-20.617	-24.436	-20.477	-21.131	-24.179	-18.452	-19.906	-19.872	-20.99	-24.459	-21.488	-17.035	-21.963	-24.387	-20.317	-23.403	-21.687	-21.173	-18.437	-22.641	-20.848	-20.369	-21.665	-18.951	-20.488	-25.458	-25.403	-19.59	-19.435	-22.135
-3.4726	-2.6915	-1.2347	2.6853	-2.6298	1.3895	-6.6368	0.0080372	-3.2332	-3.0936	-2.2291	-1.2219	-0.14429	2.1703	4.5223	-3.6671	-0.71549	-2.8835	-0.97281	0.61421	4.1462	-6.5209	-1.1242	-5.6102	-2.2859	-1.8441	0.57315	-3.2201	2.095	-6.4353	1.4526	-4.8072	-4.0384	-7.7513	-0.57812	0.049064	-1.3855	-4.4513	-4.4354	-2.1201	-1.0227	-4.0076	-3.7397	2.3821	-4.0284	-4.0591	2.0271	0.37551	-5.7652	2.6476
3.258	1.6323	0.38233	-1.8274	1.9342	-0.024659	6.4002	-0.44059	4.0576	-5.7512	2.8988	-3.1374	-1.0641	0.24475	0.30329	0.21816	2.9385	-3.4538	-2.5738	-3.2815	2.6337	2.7054	-4.3444	1.8349	1.1819	1.8263	-0.25051	-1.6765	0.85226	-0.25961	0.57323	2.9734	0.45256	-1.8606	-0.84356	-0.6928	-0.98279	0.78118	1.0385	2.311	4.254	-2.1236	-2.5136	2.092	0.81415	3.1204	0.59315	4.5402	2.333	-6.9212
-4.359	-8.4047	-6.0231	-9.7933	-7.6656	-4.3277	-6.6409	-12.361	-9.0663	-6.3689	-10.744	-10.427	-9.4985	-5.0104	-8.0609	-9.2793	-4.5387	-8.7059	-10.443	-6.6237	-7.6128	-7.1784	-5.91	-11.038	-8.1733	-8.6879	-6.5406	-6.7822	-6.0861	-7.8612	-9.5312	-8.9665	-6.889	-8.798	-4.1036	-4.2509	-3.3232	-3.1155	-10.722	-10.029	-3.1988	-4.7911	-10.56	-2.4889	-10.184	-5.9574	-3.5328	-9.6127	-6.1844	-7.8775
-2.1691	3.1694	6.0066	3.6892	2.3924	3.8989	0.84987	4.2302	5.7303	7.8501	8.2154	5.0208	1.0513	6.3428	7.4031	7.0924	5.9224	5.0269	2.5513	6.8554	4.1362	4.1411	-0.27382	3.6019	3.0041	-1.1332	-0.33575	1.8537	6.7646	1.5946	0.88802	0.75114	5.2119	1.6201	8.6997	3.8194	5.4092	4.9963	2.9876	2.3777	5.6951	5.377	3.5718	-0.047587	2.0849	0.88202	8.1143	10.249	3.6449	5.6391
-14.163	-10.46	-8.0025	-12.625	-12.571	-12.554	-14.666	-8.7306	-14.413	-16.374	-12.036	-12.268	-9.8666	-11.692	-9.997	-11.225	-13.231	-11.884	-8.3629	-4.9681	-10.106	-11.492	-6.391	-12.526	-11.076	-15.031	-11.098	-11.326	-12.084	-13.097	-9.3277	-15.037	-9.7281	-12.146	-16.075	-9.6868	-11.399	-10.939	-9.8289	-7.7229	-9.8373	-11.385	-12.875	-12.819	-15.608	-16.752	-10.277	-10.596	-14.266	-11.902
0.33403	-2.1744	-1.1599	2.0291	1.5458	1.2644	-3.4186	4.5585	-1.6524	1.2067	3.1038	6.1776	-0.055226	-4.9232	1.7531	-4.2688	3.368	-3.9351	1.411	0.8312	-0.99865	-0.8921	-0.63291	3.1317	2.4212	-5.0145	2.2849	-1.4753	2.8017	1.7117	-0.19884	-2.6219	4.4545	-5.6225	-0.16939	4.6552	-0.75703	2.9226	2.0038	3.9179	-1.4879	1.0458	2.0489	2.6213	2.0928	-0.98559	0.26567	-0.64804	-0.54195	-2.9867
-18.297	-13.654	-12.753	-15.723	-15.01	-9.939	-12.459	-12.803	-14.193	-17.408	-14.05	-14.992	-13.203	-15	-12.624	-18.942	-14.152	-13.38	-17.108	-19.176	-13.027	-12.518	-14.695	-11.387	-12.028	-17.144	-12.407	-12.044	-16.394	-15.866	-18.218	-18.826	-22.301	-15.484	-13.219	-17.299	-17.398	-14.666	-17.237	-15.689	-13.286	-11.912	-13.979	-13.518	-8.8278	-19.933	-16.476	-19.687	-19.415	-12.484
-8.3322	-9.1211	-10.15	-14.713	-9.219	-11.581	-12.295	-12.4	-8.2589	-12.774	-9.0895	-11.485	-8.229	-12.107	-8.2819	-8.0724	-13.873	-11.454	-8.1165	-10.883	-4.1556	-11.382	-12.481	-15.79	-18.507	-13.117	-8.5554	-11.363	-17.603	-12.207	-13.824	-12.388	-7.2438	-11.742	-13.001	-13.757	-16.008	-11.759	-14.118	-9.9006	-10.705	-11.767	-11.636	-14.051	-12.831	-11.915	-7.4637	-13.673	-13.24	-12.477
-0.16803	2.1753	-2.6474	-0.68933	-0.18637	1.9079	3.9179	3.8591	2.0558	0.22248	0.68547	2.5966	-0.37446	0.021496	2.5322	0.41643	3.5179	0.24464	0.49914	1.9882	1.7718	0.9117	-0.037635	2.9639	-0.76443	5.2975	2.0452	2.1818	0.71924	3.1941	1.6922	-0.078978	1.966	4.1456	-3.0283	-2.836	1.301	-2.4533	1.4292	1.5928	4.4992	0.99485	1.8319	2.3741	1.3709	1.4902	1.0137	-2.6567	-0.11818	3.9205
5.553	7.3589	11.126	8.6151	5.3789	5.0598	10.735	8.903	6.3806	9.4009	6.533	8.5956	6.2199	7.4173	7.4455	10.372	9.5704	7.6745	2.537	8.669	7.4284	8.0368	7.1283	7.8407	3.8356	10.684	8.2414	6.4662	9.1424	12.498	5.5322	2.3585	3.7824	8.6271	8.4848	11.25	6.8896	8.2975	8.7744	8.9492	8.2941	6.2611	2.7442	4.5654	8.3947	13.213	8.9799	9.432	4.3791	7.1509
2.2494	8.3278	6.6655	3.3054	1.5361	2.9665	5.6618	6.9527	4.6998	7.1619	1.307	6.4522	4.792	7.1477	-0.36197	6.8007	3.7663	6.5114	3.9389	5.2091	4.4967	3.9348	8.8883	5.4878	6.6887	8.9156	7.2297	4.8523	-0.21973	5.4973	8.089	4.2933	8.3771	3.7574	3.4577	2.6204	3.655	4.39	5.9786	4.7394	4.016	4.3453	5.604	5.0793	3.946	5.5445	3.0947	2.7855	3.9306	10.522
1.1207	-4.8842	0.18508	-2.9382	-1.3963	1.0735	0.087927	-4.5144	0.46752	6.1703	-1.2576	-0.29354	-1.3701	1.9981	1.6565	-2.8997	-2.3294	1.705	-2.819	0.93769	-1.6446	-0.0013332	3.755	0.91791	2.5428	2.8932	-8.4162	-4.5573	0.2394	0.76922	1.0222	-2.5624	-0.47286	-3.6337	-1.0537	-1.3536	0.91801	0.15376	0.96011	3.5303	1.3336	-3.8563	-3.227	1.4697	-2.9424	5.7276	3.1179	-2.0236	0.24124	-0.93552
0.55431	4.334	6.4795	5.4401	2.9982	5.6212	8.4908	4.4457	1.5438	4.9114	2.2778	6.431	-1.78	3.7245	5.2106	1.1877	3.1855	5.9468	3.1538	-1.4259	-4.1281	-2.0438	3.481	3.1181	1.0771	6.3815	1.168	-0.29382	-4.7301	2.5229	2.1278	3.7093	3.4091	-2.5012	2.7809	3.2587	4.1894	5.2645	0.53914	3.2133	2.4599	3.1027	-1.5934	1.0275	1.94	7.4571	9.718	-0.33876	4.4373	2.5191
-8.5606	-12.978	-16.991	-12.585	-15.218	-6.4926	-11.907	-15.467	-13.056	-9.9183	-13.171	-13.518	-12.817	-10.107	-12.662	-17.427	-9.9921	-17.151	-12.169	-17.658	-10.086	-14.198	-16.647	-6.904	-14.065	-10.188	-9.7475	-9.7125	-9.3686	-15.876	-11.037	-12.241	-11.23	-11.172	-9.7544	-13.1	-14.817	-7.3049	-12.845	-12.219	-12.823	-11.308	-14.242	-8.2775	-13.373	-14.336	-12.239	-11.181	-12.713	-9.6393
-12.927	-11.723	-14.411	-12.548	-13.871	-10.986	-13.376	-11.59	-10.561	-11.325	-10.099	-12.462	-10.393	-9.4328	-10.931	-15.522	-7.6681	-10.894	-18.601	-11.988	-10.613	-14.199	-12.235	-15.665	-5.7299	-13.376	-8.9191	-12.597	-6.5623	-5.3176	-11.761	-12.803	-11.734	-10.415	-5.9693	-11.276	-12.476	-11.74	-10.956	-7.2982	-15.283	-10.745	-5.1269	-12.371	-12.882	-9.9137	-12.82	-12.06	-9.779	-10.764
6.8289	5.7591	2.2289	3.6794	8.9285	7.9844	5.7599	6.0741	7.018	7.6718	5.095	5.8321	8.3381	10.67	5.9444	3.4077	0.28054	1.0996	-0.17851	6.7801	6.9108	8.7654	10.046	5.7042	8.5398	7.1768	5.9231	10.317	9.396	7.8455	11.65	5.666	5.945	6.8886	7.9687	8.352	3.6877	1.6584	8.5486	6.7133	3.1592	5.4981	6.4394	10.597	6.9689	7.7005	4.556	8.3739	8.4191	8.9698
-4.9363	-0.29752	-0.78163	-3.7333	-0.98021	-4.962	-0.58208	0.010499	-1.2992	4.0292	0.44343	-1.6512	-7.3902	-1.4343	-0.059689	-1.8952	0.081413	2.2439	-5.5596	-2.8779	-1.6486	-0.65254	4.2697	-2.6531	1.0168	-0.081803	-2.2631	-0.92101	-0.66779	-0.44791	-7.1737	-5.7801	-0.077277	-4.3675	-2.2755	-3.0042	0.29918	-0.49234	0.45979	1.3839	-4.3924	-0.93712	-3.3377	-1.3995	-5.3301	-3.0555	-4.6518	-0.97643	-3.0393	0.53792
10.84	9.0207	9.8785	9.8802	7.706	11.004	6.9248	4.8074	5.6802	9.0893	6.483	6.199	9.163	8.7293	8.3737	6.8411	8.9406	5.8945	6.9333	5.1016	8.2018	8.2773	9.5772	8.5091	9.5801	4.6494	10.872	3.9374	4.4218	6.9409	7.665	9.4914	10.467	11.996	7.267	10.61	9.4838	10.185	5.9226	7.5838	8.5694	9.8405	11.285	13.923	2.5645	8.3941	9.1577	7.6951	8.5302	3.893
-0.29516	3.6155	1.5749	2.1514	8.2379	1.0527	7.4555	4.6839	3.9921	2.814	1.5827	4.8792	4.2992	5.9397	7.2434	7.1544	2.4797	3.3268	3.5173	2.9473	3.5342	3.3214	6.404	5.1139	8.2739	6.7872	10.142	4.8581	7.8059	7	8.8605	6.5535	6.867	2.8904	5.5785	2.4253	9.0766	1.7547	0.37784	5.4273	4.2136	4.4028	1.7942	8.5311	4.1897	7.039	7.0882	5.1828	7.4607	7.7005
-9.6808	-8.9301	-9.6097	-6.2989	-3.8684	-6.1914	-3.5915	-10.748	-6.8841	-6.9286	-7.4708	-6.9559	-5.1554	-6.3324	-4.634	-10.792	-1.7487	-8.543	-8.1335	-6.7389	-5.9194	-8.6175	-8.2094	-10.124	-7.0751	-7.2646	-4.0361	-12.345	-12.2	-12.618	-7.0464	-6.2798	-9.1957	-3.9293	-6.1477	-7.3518	-9.3319	-7.5783	-9.8506	-5.9698	-10.611	-7.0028	-8.6561	-9.1052	-7.3338	-5.2345	-6.981	-5.837	-6.2264	-5.8636
-10.507	-6.8964	-7.6773	-8.882	-11.332	-7.8527	-6.9897	-7.8629	-10.62	-9.4669	-8.2149	-10.814	-9.1655	-12.717	-6.567	-7.5896	-8.8329	-6.8381	-11.448	-8.4139	-6.9983	-8.8158	-12.981	-10.299	-8.6908	-9.0436	-13.022	-12.463	-8.6365	-8.7474	-10.524	-12.778	-9.4247	-12.749	-8.767	-8.2454	-6.43	-4.7741	-10.394	-7.8607	-9.7435	-6.4149	-8.7887	-6.8391	-7.7606	-11.355	-10.374	-8.0788	-10.602	-7.2599
-14.561	-13.641	-13.342	-13.326	-14.753	-13.352	-12.83	-14.549	-10.255	-14.262	-15.446	-16.415	-14.809	-11.361	-14.144	-20.19	-12.46	-11.814	-17.511	-14.97	-10.153	-13.5	-16.921	-8.2738	-16.667	-12.342	-14.157	-13.799	-14.802	-16.868	-13.092	-12.9	-9.6739	-13.165	-13.622	-17.387	-15.849	-20.224	-15.716	-6.7846	-12.362	-13.104	-16.814	-15.771	-17.238	-16.669	-16.52	-14.618	-15.028	-13.403
4.9983	4.1304	4.18	1.2253	-3.6349	-2.0978	7.8547	5.583	-3.3829	3.9425	-0.88936	3.2186	5.4122	3.0798	2.9252	5.0042	2.0417	-0.35726	2.2191	2.1277	3.2624	0.18175	-2.0516	1.1681	2.5688	4.9359	0.7772	0.95427	-1.2342	4.2704	3.3267	-0.26013	1.1503	2.1038	0.80836	0.38005	5.9966	1.9802	5.8688	1.2071	-1.5833	0.90778	0.27935	0.97834	0.6263	-0.74463	-0.09248	-0.81957	0.14531	0.13536
-18.243	-23.856	-22.74	-19.988	-22.382	-21.977	-17.433	-20.173	-18.805	-21.117	-17.107	-21.449	-18.239	-16.996	-21.758	-27.485	-19.905	-22.998	-19.799	-17.042	-21.621	-20.873	-24.472	-20.115	-23.005	-25.007	-21.213	-20.383	-18.079	-19.162	-22.381	-22.54	-20.105	-16.855	-16.643	-19.038	-21.369	-24.773	-18.854	-19.574	-22.342	-18.168	-17.731	-20.995	-18.174	-19.176	-21.86	-16.363	-21.728	-21.032
-11.473	-7.7842	-13.038	-9.6631	-10.293	-6.9673	-10.543	-7.2699	-9.7752	-9.0092	-9.8332	-10.614	-7.4692	-10.894	-9.5568	-10.016	-12.23	-10.933	-13.664	-12.351	-9.6095	-13.464	-9.9243	-9.8972	-2.601	-14.894	-15.394	-9.8803	-6.4571	-10.042	-6.1713	-7.3709	-9.2192	-8.6867	-10.063	-8.5117	-10.511	-9.5761	-9.9998	-3.797	-7.9865	-7.8782	-5.3489	-12.584	-13.136	-11.421	-9.046	-8.7095	-12.702	-5.8612
8.7147	5.4646	7.6655	1.3681	6.1612	9.6844	7.0109	8.6891	5.3771	8.4877	5.7893	8.7766	7.3485	10.292	8.6883	10.792	4.6865	4.973	8.844	3.137	4.9209	6.7048	12.159	8.6505	8.1154	8.5319	2.4466	6.4701	6.1164	6.4707	2.6225	7.9348	2.8338	7.4047	7.7017	8.5006	1.8404	7.646	6.1759	6.8555	7.0626	4.6218	6.5284	4.7054	6.4466	10.776	6.6366	6.3939	7.0646	3.5441
3.36	2.7528	-4.7923	1.3241	3.1557	1.5418	0.53859	-4.8186	1.5231	-1.0707	4.4405	8.1496	1.2578	-1.0642	0.68665	0.60624	2.5829	2.2445	0.92009	-1.7711	5.1385	4.9039	2.4223	-0.17293	0.90029	3.2818	3.1931	2.7564	-0.8368	0.072583	6.0611	-0.84043	2.9927	0.44433	2.5736	3.2248	3.7697	0.9676	0.040658	2.3403	3.6428	4.6433	-2.4258	2.6394	5.2174	-0.82297	2.1472	2.118	3.9575	-1.8324
-2.7364	-8.2985	-9.7424	-6.563	-9.9594	-10.581	-3.1177	-8.7513	-2.8869	-9.2214	-7.3966	-4.7015	-6.2687	-9.911	-6.9459	-12.57	-10.969	-9.176	-6.3204	-9.4348	-8.5239	-6.2088	-7.2826	-6.6993	-4.6441	-8.5522	-5.4697	-11.148	-9.2148	-8.1185	-8.4427	-2.6534	-2.6369	-8.8186	-6.4468	-8.7263	-12.15	-6.6863	-11.105	-10.315	-8.2957	-7.4954	-6.4449	-8.2217	-9.2938	-8.2262	-1.7889	-6.3481	-4.4665	-10.845
-26.055	-25.73	-25.395	-27.633	-22.772	-17.464	-23.213	-21.249	-22.136	-17.437	-23.203	-22.825	-24.907	-20.488	-21.906	-16.849	-25.322	-19.509	-23.944	-22.619	-25.087	-20.67	-21.941	-20.292	-19.988	-19.06	-17.498	-22.749	-22.37	-23.491	-25.528	-20.723	-18.462	-21.653	-25.087	-23.74	-17.053	-25.386	-24.279	-20.836	-22.005	-23.467	-20.826	-19.7	-24.361	-24.539	-23.678	-20.177	-21.944	-24.191
-10.486	-11.132	-11.455	-15.527	-17.577	-13.683	-10.897	-15.675	-12.592	-17.064	-16.792	-12.883	-11.999	-8.768	-9.5805	-13.963	-13.875	-11.809	-19.608	-15.279	-9.6357	-15.447	-17.858	-17.07	-19.147	-16.928	-22.736	-10.607	-12.235	-12.72	-17.886	-13.462	-12.241	-14.957	-12.021	-11.889	-14.167	-11.752	-12.541	-12.601	-12.857	-14.475	-14.782	-13.365	-11.26	-15.071	-13.679	-12.208	-14.116	-12.223
9.6639	4.8404	11.354	6.0222	8.3422	4.4019	7.1723	9.1168	8.5741	7.2894	10.217	9.5288	10.344	6.3757	8.7129	8.1664	5.1839	8.0942	5.2822	5.9388	11.159	7.7284	8.2894	7.1428	9.1854	9.4635	12.682	10.155	10.787	13.127	9.6522	6.1342	6.5128	9.0268	8.559	7.6215	8.8656	13.412	6.0499	11.194	7.2576	13.57	7.7583	8.2231	7.8531	8.9496	10.695	9.0491	9.0874	8.7647
-4.0475	-6.8662	-3.5913	0.0051979	-2.7695	-6.3308	-5.1168	-5.0692	-4.7161	-8.124	-5.1172	-4.8273	-5.6196	-5.4238	-3.7868	-4.576	-6.8112	-3.0723	-4.6377	-4.6679	-3.0884	-5.7008	-5.2036	-4.2132	-5.9549	-5.2032	-6.3527	-2.1221	-9.5641	-3.8168	0.87285	-3.6891	-3.5069	-3.7663	-6.3875	-5.6742	-4.9497	-6.281	-6.6644	2.6612	-4.3319	-2.7299	-3.1167	-4.0368	-6.4982	-6.2312	-3.9565	-10.485	-3.5559	-4.679
2.0327	-0.43327	2.5514	-4.12	2.5283	-1.2916	2.4238	-4.3233	0.7341	-1.4481	0.18631	0.80027	2.4358	-2.6454	-2.9463	-1.3928	0.93922	2.4318	2.046	0.58957	-3.5208	-3.081	2.873	-0.90715	0.58987	-0.85201	0.41857	-1.1245	-3.0152	2.6429	4.279	3.6324	-2.7845	2.253	-0.61838	2.0413	-3.3384	-2.6463	3.9675	-1.9013	1.2072	-0.12707	-1.3821	0.32049	-3.9777	2.022	-1.4782	-1.6589	-3.1139	-2.9355
-8.9321	-4.2757	-5.3068	-12.657	-7.2395	-2.0927	-10.57	-5.4449	-10.414	-11.81	-8.5151	-6.3057	-8.9225	-7.3149	-9.4023	-11.488	-5.1795	-6.956	-13.433	-8.8655	-8.3077	-8.6813	-7.5329	-13.207	-9.3863	-12.502	-8.0217	-9.6914	-7.0062	-9.8734	-12.033	-11.885	-10.058	-8.0994	-11.641	-5.3836	-9.2377	-8.988	-6.9386	-11.321	-11.663	-10.187	-11.524	-11.895	-10.393	-5.2019	-8.6027	-10.909	-7.2254	-10.619
-17.741	-12.657	-11.652	-18.663	-15.479	-12.289	-12.574	-13.754	-10.341	-17.411	-13.694	-16.102	-11.716	-20.328	-11.574	-13.202	-14.467	-16.198	-11.343	-13.056	-15.675	-8.4974	-8.5963	-17.281	-22.021	-10.428	-13.466	-15.906	-12.335	-11.763	-12.966	-11.958	-12.476	-14.622	-15.645	-12.878	-13.901	-11.723	-15.171	-11.05	-10.829	-14.245	-16.11	-14.239	-18.007	-10.766	-14.504	-16.554	-16.858	-8.5319
-2.6154	-6.0034	2.5465	1.5398	-2.0506	0.53688	-2.1727	-1.0598	-2.5187	-1.7783	-0.75456	-4.0157	-6.0658	1.1214	-0.58914	0.35705	0.59344	-0.54193	-2.5033	-1.3243	-4.7767	-5.0441	-4.7494	1.6358	-5.2482	1.3596	-1.8891	-2.1126	-0.27368	-5.286	-3.1129	-1.284	2.8235	0.80307	-5.2388	0.92067	-2.7877	2.2071	0.97613	-1.4106	0.00085468	-3.2234	-4.7174	-1.6984	1.6955	0.14451	-2.8779	3.9005	-2.9156	-1.4501
-6.6971	-5.4076	-6.1673	-6.2631	-1.567	-1.2522	-5.245	-2.0073	-1.4062	-2.702	-3.0876	-3.1471	-5.7422	-4.5931	-3.1133	-3.3171	-1.6527	-0.14571	2.0893	-4.5158	-2.399	-6.8029	-7.0994	-0.34099	-1.2479	0.68385	-2.8525	-2.0655	-7.3255	-1.861	-1.8497	0.056942	-1.517	-5.2669	0.79815	-3.0383	-2.8796	-4.2013	-1.9032	-5.1054	-4.1716	-2.0231	-5.6702	-2.0387	-4.0297	-3.6868	-5.3959	-3.3185	0.23769	-5.7883
2.0102	2.6796	7.0928	1.6531	2.6161	8.1121	9.6513	5.0066	7.2831	5.6338	4.699	4.998	5.7733	6.0238	7.0583	5.6066	8.5961	3.3212	8.766	6.8373	2.1049	2.8953	2.4145	3.4547	7.7965	6.0457	4.3759	3.0388	8.2863	5.943	1.7556	2.1368	7.3141	3.3109	5.0237	4.0381	1.8196	5.7476	5.5052	2.432	5.469	7.4558	10.542	1.4966	2.9519	3.6638	6.4127	5.2772	6.0967	6.4963
-7.2543	-10.077	-10.17	-7.9061	-10.066	-5.2924	-7.9604	-8.4851	-8.3983	-8.3593	-5.515	-5.5005	-2.6059	-9.4279	-9.5887	-5.2215	-9.7409	-5.8148	-7.3158	-2.5794	-4.2356	-8.1964	-6.6576	-6.6353	-9.4602	-10.745	-2.9318	-5.8769	-8.6269	-4.1607	-4.5076	-5.0764	-6.2596	-7.5817	-4.6366	-8.674	-10.485	-6.1144	-8.1999	-8.0817	-2.2119	-6.8775	-5.8831	-6.1461	-3.9	-11.564	-8.0625	-12.606	-3.5304	-6.2713
-13.215	-9.3816	-10.386	-7.9287	-10.051	-7.1206	-11.492	-9.1736	-12.451	-6.0908	-11.162	-10.163	-8.8797	-9.1713	-10.953	-4.4051	-8.7738	-10.12	-11.692	-12.387	-6.6555	-8.7742	-10.014	-8.9223	-10.329	-11.271	-13.481	-8.2776	-16.315	-9.9563	-4.3841	-11.797	-9.3574	-14.183	-15.88	-10.208	-6.8296	-10.257	-11.577	-9.4731	-11.957	-6.581	-11.221	-7.8965	-11.303	-13.829	-8.9746	-12.206	-10.712	-9.6467
-15.339	-11.795	-16.919	-11.404	-14.181	-12.808	-15.916	-12.341	-17.59	-13.185	-12.84	-17.59	-13.1	-18.545	-15.195	-19.237	-14.469	-10.922	-14.108	-10.883	-11.529	-13.692	-13.751	-8.5633	-15.918	-16.812	-12.414	-14.567	-8.7914	-14.168	-19.557	-16.945	-9.9873	-11.755	-12.867	-14.065	-9.5531	-10.614	-12.21	-13.755	-10.09	-15.68	-15.29	-13.456	-10.007	-16.03	-11.324	-8.5323	-18.952	-11.222
-11.717	-12.674	-12.297	-10.848	-12.458	-10.938	-10.605	-11.132	-15.241	-17.213	-12.938	-6.5634	-15.211	-13.261	-12.051	-13.974	-11.695	-7.9099	-13.246	-7.462	-11.305	-13.253	-14.699	-7.3646	-7.1524	-14.306	-14.958	-12.066	-9.3926	-10.453	-10.952	-15.563	-10.228	-6.288	-15.382	-17.602	-7.3485	-9.316	-12.269	-11.68	-12.06	-11.027	-15.014	-12.3	-8.0236	-12.084	-12.775	-9.9625	-8.0043	-15.189
-12.931	-10.011	-13.242	-9.8072	-11.571	-13.712	-7.3426	-12.291	-11.811	-10.371	-12.672	-12.587	-13.119	-12.336	-15.645	-16.05	-11.292	-13.275	-11.771	-15.197	-18.636	-13.044	-17.85	-15.74	-16.843	-11.927	-13.335	-18.119	-16.333	-11.937	-14.933	-12.816	-11.923	-16.361	-14.371	-14.83	-16.005	-12.71	-17.102	-13.031	-11.59	-14.496	-10.384	-13.159	-12.767	-17.59	-12.635	-11.12	-12.613	-12.946
-6.2546	-2.527	0.2418	-2.9103	-0.75756	0.78795	1.4451	-4.1677	1.7615	-0.19245	0.34237	1.2725	0.10907	-6.7093	-3.4033	-4.2688	-2.0456	-2.494	-5.1384	-3.3542	-1.154	-3.9763	-4.7476	0.010691	-0.87839	-5.1357	-1.3595	-3.1728	-0.56079	-3.8664	-1.9657	-6.0707	-0.64422	-1.7858	-2.7038	-4.3867	-1.7747	-5.1034	-2.0867	-0.75325	2.8761	-3.4293	1.6951	-6.3108	-0.08284	-0.2722	-1.8477	0.41556	-2.7201	-0.48423
-3.635	-0.5035	-1.0259	-3.0561	-2.6103	-4.5124	-4.2937	-5.8105	-3.3415	-1.0136	-3.9932	-7.897	-4.95	0.72994	-1.047	-3.3366	-1.8988	-1.735	-0.33752	-7.2785	-2.6632	-3.3781	-3.6512	1.7796	0.66306	0.1899	-3.1446	-0.95208	-0.90398	-0.66758	0.19159	-6.0652	6.0565	-2.6221	-3.9662	-1.9537	-0.96038	-2.9942	1.1444	-5.7091	0.85894	-3.1655	-1.0666	-6.3026	1.3775	0.29553	-5.0856	-3.8208	-2.7743	-3.6304
5.678	10.477	1.5186	6.8866	8.6137	7.317	4.5762	5.6175	3.6669	7.8925	5.3694	3.8079	2.2732	5.1109	8.9758	6.5464	8.7432	8.1184	2.1117	9.8725	6.745	5.5366	7.3391	4.0755	7.4832	4.9927	6.6213	5.2998	4.7995	5.8733	2.356	12.942	8.644	4.4359	3.8701	6.1547	6.2444	8.4729	8.6426	7.5322	10.923	4.9137	6.8409	5.9026	5.3365	5.3335	2.5337	9.3042	3.9741	3.4237
0.64311	0.9113	-1.4016	1.7243	-3.6244	-0.38737	-4.3207	-0.92019	-1.1775	1.8363	4.5778	-2.4882	-2.5383	2.182	-1.6074	3.0222	2.6306	-4.3199	-1.4419	-0.23596	-1.3068	0.085334	-4.8381	-3.8112	1.1674	-2.4997	-3.2691	-0.99391	-0.72563	-3.0463	1.6819	-2.9595	-7.0236	-3.2615	7.7741	-4.2557	-2.8119	-5.2813	-1.5224	-0.77374	-3.5579	-2.6151	-2.4015	3.7723	-1.1263	-3.8029	-0.63079	-4.0367	-1.7479	-5.1978
8.5668	8.1158	10.676	7.8044	10.579	8.2279	11.643	9.6477	10.663	9.9261	16.155	10.106	14.618	14.298	4.1292	6.5923	5.9017	9.6787	8.0516	4.9542	10.233	9.6154	8.9765	8.3298	5.3475	13.563	8.8938	9.2411	12.253	6.6038	11.529	10.593	14.667	9.7899	14.174	11.735	10.886	12.073	7.2749	10.439	7.9953	8.4776	8.847	12.937	9.3562	10.075	9.1855	7.8308	9.696	17.254
-5.1767	-3.467	-2.8199	-6.5884	-2.0498	-2.7728	-0.3768	-1.8125	-7.5751	-7.7336	-3.2318	-8.6521	-2.5334	-10.51	-4.361	-6.2853	-5.1849	-3.0459	-3.1996	-3.9373	-5.1444	-7.2043	-4.2985	-2.5287	-5.808	-1.5184	-6.1289	-8.3601	-2.5835	-6.9209	-8.0339	-8.0228	-7.8027	0.10638	-3.2942	-3.8047	-6.5484	-6.3711	-3.6527	-4.1675	-2.3923	-8.3628	0.12759	-3.3357	-5.7092	-7.7561	-7.4933	-7.6745	-6.555	-4.8778
-3.6086	-7.8092	-4.802	-5.5778	-9.5073	-2.6033	-7.8661	-5.1833	-6.6926	-6.796	-5.8359	-9.9297	-6.7807	-3.2074	-2.7204	-3.1164	-6.7425	-3.9335	-4.2709	-1.8492	-5.8216	-7.3712	-4.0171	-11.092	-5.9715	-9.7115	-1.611	-9.9138	-4.0265	-6.6249	-7.0151	-5.3942	-8.104	-3.2658	-8.5121	-4.0089	-4.902	-3.1711	-0.92992	-4.6039	-7.8735	-6.1165	-8.7734	-5.4809	-3.7444	-4.2198	-3.6785	-8.1383	-9.3269	-7.6751
-16.581	-21.285	-10.015	-11.662	-11.649	-11.687	-13.985	-16.244	-10.583	-9.4889	-17.685	-12.405	-11.977	-12.903	-11.489	-13.19	-14.747	-13.224	-14.74	-12.053	-12.31	-11.353	-12.657	-9.5606	-12.972	-13.098	-13.775	-17.071	-13.082	-10.415	-12.241	-13.845	-13.182	-9.2171	-12.196	-15.766	-13.752	-9.3353	-10.395	-4.7914	-16.846	-15.056	-18.664	-15.871	-9.8354	-12.158	-12.433	-14.229	-8.9692	-8.1488
2.4173	-4.2168	-4.6381	-4.2702	-6.4398	-5.2403	-0.69815	-1.9523	0.6072	-5.002	-2.2011	-1.9772	0.39192	-3.7824	0.5239	-0.35796	-0.088464	-6.0392	-5.9191	-4.8561	-4.2845	-3.4841	-3.6428	-6.4814	0.64872	1.0624	-1.9456	-4.1239	-9.6615	0.37439	-1.0391	-3.0303	-1.8487	-1.4531	-5.2981	-2.8459	-5.8836	-7.0953	-6.7931	-3.3428	-2.5805	-0.3324	-3.0359	-0.34116	-5.3345	-4.5853	-8.279	6.1361	-2.4418	-3.0199
-7.6643	-11.022	-6.2096	-10.037	-6.3205	-4.2035	-11.007	-9.9442	-9.334	-3.3817	-4.7711	-5.4567	-8.0151	-8.2441	-13.253	-6.7961	-12.676	-11.167	-6.8404	-5.5556	-5.1069	-10.123	-11.685	-10.3	-5.3964	-9.2912	-8.6972	-8.5671	-7.2873	-7.3394	-7.4382	-10.262	-9.7545	-5.2358	-9.1346	-8.7023	-8.8491	-2.1903	-10.637	-4.6336	-9.2675	-9.9123	-8.5015	-8.4852	-8.7612	-9.7832	-8.1333	-8.9975	-6.5787	-9.276
-15.698	-14.46	-15.51	-13.617	-9.099	-17.413	-10.646	-13.597	-11.574	-13.396	-15.903	-7.994	-10.628	-10.721	-5.7956	-10.828	-9.4694	-7.7623	-8.5304	-12.074	-9.9233	-8.5981	-12.707	-12.264	-11.846	-13.227	-11.514	-8.0487	-10.834	-17.229	-10.364	-14.508	-8.9704	-10.125	-12.402	-8.5465	-12.359	-8.7145	-15.01	-9.1933	-15.095	-9.7861	-7.116	-17.466	-7.8688	-12.565	-12.127	-11.13	-14.585	-11.116
0.058129	6.6792	1.8644	-2.2204	-1.5373	1.155	-3.4373	1.5921	5.3796	7.0634	7.3033	-3.8565	-0.54263	3.462	-4.2353	4.1236	3.9778	5.2143	3.4428	0.36095	4.1466	-1.3587	3.1414	-0.071321	3.0135	2.3654	3.1768	5.6842	-5.0474	4.088	2.7245	2.8036	2.5518	3.9883	4.2745	2.2675	-1.1779	7.3272	3.7149	3.4162	5.391	1.6718	-0.49806	-1.5762	5.339	5.8074	-2.6022	1.965	-2.9683	1.504
-4.3947	-2.7532	-3.129	-2.5297	0.50649	-5.9249	-6.9529	3.017	-1.9471	-2.6417	-7.0888	-2.7441	-2.7691	-3.1401	-4.9554	-3.8917	-5.4194	-7.2595	0.40927	-7.6203	-6.4436	-3.703	-0.70221	-3.8753	-2.6936	-8.7338	-2.4055	-5.9862	-4.7748	-4.2955	-4.7167	-2.2167	-3.4634	-8.927	-2.3213	-9.7263	-4.0795	-4.0777	-1.4223	1.079	-5.8739	-0.73702	-2.3287	-5.9319	-3.2443	-6.7145	-2.8674	-6.8075	-6.4489	-1.6023
-5.4282	0.31159	-4.3291	-1.072	-0.74872	-4.8143	4.013	0.22003	-2.1046	-0.62663	-1.234	-3.0527	5.2253	-1.1236	1.0846	-1.3958	-0.78997	-3.4011	1.5621	-5.8006	-8.3519	-5.2027	2.6305	-0.23609	1.6511	-0.55527	0.21196	-0.8828	-3.092	0.25972	-3.4948	-4.3695	-2.6828	0.2293	-0.59531	-1.4946	0.27644	-4.8978	-0.16496	-6.6084	-1.3724	-2.9796	-4.3971	-2.5902	-4.6408	-4.4265	-1.7538	-3.136	-2.1294	-0.41737
-5.1106	1.5764	-8.2752	-4.9248	-6.651	-3.0868	-3.2503	-4.1652	-2.9494	-7.6836	-7.1307	-4.2922	-3.2933	-5.0617	-7.7212	-2.3311	-2.4525	-1.4251	-1.9958	-0.97206	-5.5687	-0.4518	-5.4533	-2.7581	-4.8195	-1.9307	-5.5693	-2.9766	-6.7076	-0.5954	-0.17602	-5.9718	-9.5912	-2.7346	-5.1634	-2.4012	-7.5526	-4.0946	-6.9716	-1.4763	-1.7254	-1.3273	-5.3978	-6.0442	-1.5093	-4.9923	0.83905	-1.6706	-4.3455	-3.3006
-2.3202	-1.7156	5.9228	2.7171	1.6998	3.8449	-2.183	2.4804	0.71882	-2.9849	-4.5219	2.5113	3.2752	-3.3319	-0.43251	3.195	0.60068	1.6965	2.1927	2.3735	-1.4047	-1.6258	3.6529	-0.87142	1.6738	1.7229	3.6069	0.1345	4.7916	3.7296	-0.32051	3.268	3.1243	2.4391	5.1175	-1.2361	2.4683	2.5547	0.24707	-0.77043	4.7199	2.6334	3.5961	1.2228	1.3522	0.81212	1.4919	4.3201	2.3519	6.568
1.7913	4.4846	0.19782	1.0832	-0.69839	-2.2381	1.6513	0.55001	6.5084	0.57958	1.5061	3.2165	2.2185	4.3776	3.8363	-0.5818	6.2079	2.5023	-0.57557	-0.67621	3.3087	3.2263	1.1295	0.87115	6.0854	1.843	2.3781	2.8073	4.4768	7.7295	0.37418	-0.79616	1.5666	-1.4242	-0.32117	1.8346	2.7521	-2.5651	5.1113	4.6999	3.5825	1.1321	-0.098892	1.6896	-1.0721	2.2504	0.34962	-2.1417	2.8044	0.11765
1.7045	-1.7964	2.0094	3.5082	2.8386	-2.0965	2.1499	0.38591	-0.17678	1.8476	0.55203	4.1832	-1.4249	1.9258	-0.50279	-3.3294	6.5653	1.9078	-0.72384	5.1131	-1.7783	-2.2001	3.7879	0.79435	4.2216	2.61	4.1318	2.6994	-1.6621	2.2345	-0.45697	0.95336	0.69766	3.6342	-0.8305	4.8209	1.0051	-1.7011	4.7328	5.4953	1.5127	2.0716	2.8306	3.1534	-2.8632	5.2252	-2.4935	4.5322	-1.4208	-0.14857
-9.7578	-12.286	-11.04	-10.876	-10.29	-19.295	-6.4188	-13.793	-16.209	-13.741	-8.4282	-12.087	-8.5287	-12.619	-14.643	-8.5957	-15.496	-7.4332	-12.902	-16.545	-11.434	-14.059	-16.937	-12.798	-16.778	-11.869	-17.657	-7.5777	-11.289	-15.823	-13.62	-12.264	-10.791	-14.818	-10.82	-13.622	-12.809	-10.341	-8.7756	-12.445	-15.366	-16.242	-11.787	-13.71	-13.898	-17.987	-12.303	-10.589	-12.289	-12.807
-1.992	1.759	-3.2167	0.40713	-0.35254	-3.8061	1.9754	-3.2383	-4.1688	-0.87665	-0.70815	2.3384	-1.5475	3.2124	-7.3346	-3.143	-5.2973	-0.045936	2.1566	-3.1906	-5.8372	-0.9746	-1.2793	-0.72904	-4.4043	-0.060576	3.9579	-1.2675	-1.0273	-0.27653	-3.8705	-0.63145	-6.3094	-5.8564	-0.18716	0.7325	-0.043143	5.5781	-0.31194	-4.5483	-3.8141	2.6134	-1.4534	2.4149	-2.253	-4.6906	5.2578	-2.9859	2.561	-0.5803
-3.9653	-3.9827	-1.0585	-0.70447	0.9863	-3.7485	-2.0901	-2.8438	-4.2999	-5.0619	-7.1784	-3.3736	-5.7873	-5.9978	-5.6023	-1.6842	-7.1081	-0.30919	-0.64063	-1.3904	-3.5801	-1.2246	-3.6102	2.4394	-1.419	-8.5653	0.89142	-3.1736	-1.5164	-0.071143	0.41814	-2.1543	0.51627	-4.7574	-3.0637	0.81198	-2.5208	-3.7677	-6.0704	-1.7216	3.0133	-5.1058	-6.5089	-1.8507	-2.9135	-2.1772	-2.2647	0.87359	-1.3602	-0.33471
-1.0866	0.94889	1.1205	3.2617	2.8228	2.1128	1.7561	3.2964	2.6438	3.3404	3.0088	2.2582	-2.4361	2.826	-0.092265	3.8674	-3.1818	3.9303	3.875	3.7968	-3.2059	-3.1778	-4.3361	-2.4826	-1.3792	1.8884	-2.8567	-0.46912	0.014089	-0.72248	-4.1966	-0.69499	-3.5634	0.17881	0.49035	5.7835	4.1021	-0.52151	1.3606	1.0803	0.92012	-1.0663	-2.5408	0.17314	1.2145	6.9256	-0.073219	-1.3777	0.62749	-1.7053
-17.832	-13.61	-10.806	-13.287	-14.891	-12.501	-13.846	-7.8015	-14.352	-15.823	-15.37	-15.147	-16.038	-12.195	-16.821	-15.484	-16.617	-15.478	-9.035	-16.936	-21.007	-13.579	-11.308	-12.148	-18.58	-16.913	-15.379	-11.246	-14.161	-13.199	-15.677	-12.832	-17.981	-13.482	-10.688	-10.605	-11.385	-12.797	-14.56	-13.575	-13.64	-14.041	-11.046	-16.959	-14.568	-13.351	-8.9305	-10.633	-13.419	-14.642
-13.809	-12.168	-10.775	-13.554	-13.499	-13.685	-13.164	-6.0508	-10.249	-10.13	-14.522	-18.331	-13.889	-14.984	-10.98	-11.562	-11.487	-15.514	-7.905	-10.377	-10.88	-11.287	-9.8874	-11.059	-10.964	-14.366	-12.649	-13.449	-10.36	-14.382	-11.602	-13.856	-12.513	-14.526	-12.514	-12.135	-15.095	-7.3422	-6.9213	-10.383	-13.729	-9.6409	-7.6213	-7.9155	-12.945	-6.4769	-6.0701	-10.787	-12.563	-10.383
1.31	-1.5611	-1.4457	0.85424	-0.7702	-2.0728	1.9888	0.1265	-1.6588	-0.69564	-0.73947	-2.7779	3.0107	-1.8716	0.79319	0.059506	0.6678	-3.6067	-0.74087	1.9208	1.348	0.45814	-5.4427	-0.4467	-4.5992	-0.19826	-2.0343	-2.2669	-1.8097	0.79947	3.092	1.8674	-3.0403	-0.088394	0.68981	-1.7902	0.035039	2.7022	1.3641	-2.376	2.0356	-0.65951	-2.9966	2.0266	1.632	3.4809	-2.9085	-0.4736	-2.5649	1.2484
-6.4895	-2.9916	1.1663	-0.6329	-0.51971	-1.3295	-4.8114	-1.4611	-5.338	-4.0246	-0.84399	1.6049	-0.57657	-5.4943	-4.3372	-6.1758	-0.79583	-3.7607	-2.1899	-0.94758	-2.0136	-4.9402	0.073511	-4.6943	-4.3572	-2.5533	-2.7898	-2.1274	-1.7157	-7.0227	-4.1199	-5.6896	0.061941	-1.0054	-0.26028	-0.45117	0.39185	-6.9192	1.0574	-3.0117	-0.47996	-9.502	-4.2371	-0.52406	-6.678	-5.839	-2.6617	-6.4496	-3.5107	-3.8248
5.5411	9.0293	11.872	4.9994	7.2361	5.5945	4.6185	7.7911	8.2536	6.3957	2.4145	10.122	12.404	5.7965	8.8785	8.5592	5.2163	9.7752	4.1568	8.0024	11.751	10.786	3.9374	6.3191	7.3766	6.4735	3.5229	7.3534	5.9291	3.467	3.8298	11.208	7.472	7.2607	7.0835	13.653	6.751	3.1984	7.2934	5.423	10.176	4.9714	5.2324	9.1791	4.7948	13.328	8.7597	8.2824	10.98	6.8668
1.6292	4.6563	3.9891	3.4193	7.7673	5.4306	4.9087	7.0953	5.4639	2.8495	6.8275	5.1549	4.5331	4.7075	2.5523	3.1343	4.2978	6.6382	1.0129	6.6671	4.9083	4.5998	-0.77941	4.8167	1.7787	2.4072	3.4106	0.68592	-1.982	4.2126	7.3057	1.4155	2.8255	1.238	5.9226	6.0795	7.092	5.7561	-0.20372	8.1633	0.63893	6.9906	3.2003	2.7153	3.381	6.0802	8.0637	6.1143	6.8254	2.2743
1.3801	5.4192	4.47	4.2997	2.5567	4.6778	3.3138	3.2517	6.9217	2.8115	-1.198	2.1455	5.0631	1.5049	2.2338	3.8836	4.0985	3.4781	6.8853	8.4806	6.4714	6.8073	5.8279	5.2134	4.3419	2.7382	3.4292	5.4026	2.1321	2.7084	6.9298	4.1761	6.3271	4.9558	5.3629	4.8824	7.206	8.0789	2.2119	5.2456	0.63689	1.7027	8.3312	3.4725	2.0202	1.3683	2.0365	1.328	5.1816	4.663
-8.6436	-7.7026	-7.6136	-2.3193	-1.7819	-8.5209	-3.0796	-5.8906	-0.45643	-9.5323	-7.3005	-8.124	-6.7272	-4.3105	-5.0079	-9.0535	-7.5517	-5.5156	-1.1021	-4.6215	-3.3752	-6.3127	-3.3748	-2.8591	-6.4284	-9.3835	-9.0986	-8.2258	-4.375	-4.8952	-5.3984	-8.1558	-9.1152	-5.9285	-6.2787	-4.7661	-5.4844	-7.6418	-10.747	-10.037	-4.8623	-1.7276	-5.1031	-7.8334	-8.0685	-3.1492	-7.9561	-10.634	-5.021	-7.6963
-4.969	-1.3449	-0.40402	-1.2137	-3.8134	-2.146	-0.31931	-5.3226	-0.85186	-3.4972	0.47876	-4.2912	-2.148	-1.749	-0.015163	-1.0643	-5.617	1.9482	-2.7157	-3.5807	-5.2007	-4.3105	-3.6387	-2.2881	-1.0912	-1.2617	-3.4082	-3.6681	-3.7446	-3.5344	-0.56448	-6.1858	1.6525	-2.4049	-2.9465	-2.2585	-1.0955	-1.7695	-2.609	-0.7097	-5.9776	-4.4067	-3.2563	-1.379	-0.80192	-0.84242	-1.7217	-2.2553	-0.72225	-2.417
-2.1237	-1.3926	-0.68113	-5.1804	-0.32905	-3.105	1.0379	1.4464	4.2621	0.13026	-1.9282	-2.858	-1.2554	2.7562	0.75639	-2.5358	-1.4865	-0.90802	-0.90616	2.73	-4.6056	-3.4829	-2.6595	-9.1916	-0.89194	-5.7845	-1.5612	0.21316	-7.3036	3.7857	-1.5817	-3.0146	-3.2904	2.4728	-5.1925	-1.9406	-1.4126	-2.54	-6.1932	-2.2782	0.092568	1.0997	-1.6956	0.1494	3.1161	-0.72346	-7.0722	-2.7444	-4.2021	-0.10955
-12.514	-17.076	-14.698	-15.842	-12.611	-15.745	-17.947	-11.244	-18.919	-12.19	-16.598	-12.203	-15.135	-12.374	-12.569	-14.392	-10.545	-9.8466	-17.045	-15.21	-12.489	-14.231	-13.858	-13.281	-15.686	-8.9519	-13.719	-11.866	-13.883	-14.725	-13.09	-18.58	-18.551	-17.045	-13.731	-11.184	-9.3642	-12.189	-14.855	-16.218	-16.717	-14.769	-11.202	-12.426	-16.554	-17.741	-15.77	-12.366	-11.029	-17.427
-8.5011	-10.61	-12.481	-13.85	-9.1222	-14.736	-13.235	-10.596	-15.997	-17.311	-8.2593	-9.7744	-10.984	-12.292	-12.605	-13.211	-12.258	-16.331	-11.012	-12.376	-11.488	-15.29	-13.257	-10.867	-14.403	-11.191	-13.788	-9.871	-10.219	-12.326	-9.149	-12.773	-14.571	-17.022	-11.502	-12.169	-10.392	-11.055	-14.048	-12.789	-11.074	-9.7702	-8.412	-13.039	-13.916	-13.054	-15.576	-18.231	-13.597	-9.6415
-13.329	-12.128	-16.481	-10.537	-10.57	-12.26	-5.5884	-12.108	-10.314	-14.846	-8.2627	-7.7539	-12.82	-15.624	-14.258	-9.1984	-10.487	-13.613	-13.069	-10.059	-10.16	-13.747	-8.7248	-6.376	-11.451	-14.627	-8.9898	-12.003	-10.269	-9.6344	-13.628	-12.741	-13.702	-11.77	-9.9782	-11.042	-8.0177	-14.936	-10.24	-14.54	-10.095	-9.2749	-11.298	-16.548	-11.186	-10.344	-13.472	-15.585	-13.82	-8.3228
-18.227	-22.215	-22.479	-21.735	-18.065	-20.377	-17.101	-20.961	-22.94	-19.937	-24.696	-19.596	-23.415	-22.442	-18.864	-25.657	-22.714	-26.785	-18.656	-22.561	-23.075	-20.603	-21.053	-15.217	-23.103	-23.185	-17.587	-22.715	-22.006	-19.675	-20.72	-21.899	-22.736	-23.302	-22.422	-19.548	-23.035	-17.752	-20.332	-22.217	-21.404	-24.361	-21.792	-19.798	-18.694	-19.148	-21.331	-21.168	-23.094	-18.651
-17.083	-18.416	-13.838	-16.092	-13.798	-14.066	-11.702	-12.734	-10.976	-14.236	-14.419	-12.936	-11.242	-10.895	-14.844	-13.805	-13.972	-16.483	-17.179	-12.184	-16.628	-16.567	-14.768	-13.937	-9.1626	-15.061	-6.6159	-12.53	-12.662	-10.891	-11.169	-14.341	-11.99	-14.855	-13.534	-13.342	-11.256	-12.235	-14.926	-12.042	-10.925	-11.779	-13.846	-15.397	-13.489	-13.223	-18.194	-8.2954	-10.703	-18.471
-17.552	-21.464	-22.903	-25.681	-21.754	-15.836	-25.125	-23.492	-22.481	-20.909	-19.7	-22.278	-24.693	-20.364	-21.846	-24.376	-20.486	-22.173	-26.193	-19.613	-20.644	-19.877	-24.096	-21.061	-25.377	-24.584	-23.349	-22.688	-26.217	-23.713	-23.196	-20.651	-20.628	-23.228	-20.285	-23.951	-21.524	-19.531	-23.427	-18.085	-20.216	-20.142	-28.606	-23.827	-27.763	-22.522	-16.008	-21.93	-23.607	-17.965
-22.902	-20	-21.754	-23.129	-19.809	-24.638	-18.069	-22.329	-21.744	-20.756	-18.91	-22.044	-14.834	-19.525	-14.754	-15.106	-20.241	-20.292	-20.778	-19.872	-19.504	-20.254	-18.805	-24.253	-22.06	-18.935	-19.001	-19.895	-26.511	-23.172	-28.215	-23.076	-24.913	-18.259	-18.214	-21.535	-20.432	-21.733	-19.275	-21.05	-17.945	-20.531	-23.048	-20.178	-19.501	-24.312	-19.545	-18.931	-19.297	-22.967
-11.418	-10.573	-8.2219	-13.97	-12.214	-7.93	-6.2652	-10.168	-3.9836	-7.2494	-9.5222	-10.579	-10.972	-11.698	-5.7698	-8.2664	-9.495	-7.3609	-11.679	-12.764	-9.3851	-7.3726	-13.163	-11.474	-8.3657	-6.722	-11.092	-7.7521	-12.541	-12.343	-6.8227	-10.249	-8.7719	-10.104	-11.521	-7.751	-9.5973	-10.687	-12.834	-9.9772	-8.282	-11.358	-2.6001	-6.1945	-7.5765	-13.078	-8.0706	-6.3464	-5.3895	-10.781
3.2541	3.7921	3.7462	2.1512	2.976	6.9813	1.0241	1.2476	6.7839	0.96632	3.4049	1.1028	1.5539	5.2272	4.421	3.4261	1.7511	5.0881	-3.2653	9.86	3.4773	-1.5269	5.045	0.62306	4.0599	3.3635	5.5224	1.212	0.40855	1.6666	1.1171	2.6754	1.9986	1.4152	8.3953	1.3762	6.2318	0.77737	-2.3062	6.267	6.1513	3.5789	0.93333	1.8804	2.4185	4.1923	3.7531	5.3641	1.8573	2.478
-5.6996	-1.7424	-4.6668	-5.0797	-1.5546	-4.4172	-9.3206	-0.3414	-3.8172	-6.1754	-7.058	-2.4196	1.7475	-3.7102	-2.5638	-3.2638	-0.19788	-2.0391	-8.085	-2.3396	-4.4305	-4.3868	-5.5864	-4.72	-2.0191	-4.9837	-6.7605	1.3387	-4.3964	-3.0592	-2.4247	-3.1155	-3.5957	-5.382	-5.7401	-5.051	-3.8687	-1.7193	-6.384	-4.1638	-2.8209	1.0867	-1.9956	-5.9881	-2.6803	-3.0111	-6.3209	-4.6355	-1.7264	-3.8874
1.826	-2.3543	-0.25176	-0.52544	-0.2737	-0.069973	-2.8935	-0.060857	-3.8919	-2.5139	-4.4216	-1.8741	0.72671	-3.8302	-2.0528	-4.3147	-4.2664	-2.7535	-1.2036	1.8137	-1.6006	0.85909	-0.44011	-3.9364	1.5347	-8.1671	-0.46332	2.2247	-5.3836	2.0541	-0.47534	-3.8486	-2.1792	1.0791	2.0879	2.2064	-3.5509	-2.2645	-0.62084	4.5317	-3.0244	-4.3997	-6.0826	-1.0395	-0.48693	-1.6015	-2.4649	-0.80097	-5.1608	-2.9309
-12.802	-10.174	-9.8053	-11.114	-11.016	-12.229	-12.94	-10.322	-13.202	-12.917	-11.774	-11.833	-14.317	-12.293	-11.446	-5.9497	-10.143	-7.1591	-10.031	-11.208	-8.0444	-17.544	-9.7788	-7.968	-10.456	-6.4981	-11.558	-13.2	-10.103	-12.933	-12.642	-10.025	-16.359	-14.054	-8.647	-12.023	-6.8215	-13.357	-12.833	-18.061	-8.4803	-6.8448	-16.661	-13.699	-9.5505	-12.745	-10.437	-8.9514	-7.6412	-11.835
-6.6145	-10.853	-15.363	-7.9474	-11.272	-10.767	-8.8818	-10.46	-13.28	-12.731	-9.6364	-10.75	-7.6648	-14.333	-8.237	-8.4724	-12.315	-8.2032	-8.7012	-12.534	-10.376	-14.226	-7.1606	-8.5897	-10.503	-8.5499	-11.434	-9.838	-11.244	-11.742	-10.039	-11.881	-9.7249	-7.3314	-10.723	-7.9766	-11.171	-8.8952	-5.5095	-16.243	-6.5957	-7.8201	-10.747	-11.01	-12.62	-11.044	-8.3113	-11.336	-8.827	-8.2167
-15.596	-10.923	-9.9377	-7.1028	-12.316	-9.3363	-10.332	-14.428	-11.72	-8.0581	-14.755	-10.78	-12.324	-5.191	-12.965	-13.521	-4.8545	-14.121	-11.586	-12.954	-12.058	-8.9866	-6.4743	-16.549	-10.037	-13.227	-12.778	-12.554	-10.984	-15.557	-9.7929	-13.737	-8.0815	-13.178	-11.054	-7.7904	-10.482	-13.364	-8.8451	-11.608	-6.4272	-12.012	-11.17	-12.416	-9.8553	-7.2612	-8.9214	-14.164	-8.6146	-8.2943
-2.9315	-1.8365	2.5838	-0.70873	-1.9771	6.7428	-2.8867	-3.3369	-3.6635	-1.6358	-1.5141	-2.18	-1.7656	-1.4642	-1.801	-5.4026	-1.1528	-0.25014	1.406	-6.1083	-2.7226	-5.9721	0.24601	-0.89268	4.5713	-2.6855	-5.4566	0.6887	0.47531	-1.6997	-2.2336	-2.7726	-3.7676	-4.3357	-4.2893	-5.1315	-2.4792	-1.742	-1.4239	-1.8333	1.3619	-2.6244	-1.5479	-5.1676	-2.8402	-5.6557	-0.26248	-5.6982	1.0582	5.5678
3.4119	6.0839	6.8175	8.428	5.0704	6.6899	4.838	6.2614	6.4329	8.6539	0.89364	8.2651	4.5596	7.4318	8.8549	5.5422	5.2082	9.1477	8.3146	1.5369	7.3301	8.3942	7.1593	6.689	6.2955	8.1067	9.3586	4.9644	9.3123	7.9882	6.2602	9.5786	4.0069	3.2187	9.0252	2.1345	7.8938	6.3078	9.8154	5.1851	9.2666	9.2677	7.8404	4.2834	2.7417	6.8881	8.9133	2.0188	5.7	6.9492
-11.746	-17.366	-11.853	-12.17	-12.128	-12.62	-14.299	-12.952	-8.6054	-12.213	-11.574	-14.132	-16.113	-18.286	-12.724	-10.003	-16.945	-15.634	-15.1	-13.87	-14.554	-13.296	-10.61	-11.257	-11.294	-8.6105	-13.53	-12.598	-13.749	-11.664	-8.7437	-7.978	-18.27	-14.089	-9.975	-17.894	-12.785	-13.972	-13.545	-6.8398	-15.641	-12.314	-10.843	-10.979	-12.415	-16.892	-16.8	-12.278	-14.14	-11.008
-2.4853	-0.0018849	-4.1277	-5.9275	-5.8509	-3.4467	-5.8429	-6.3429	-4.0075	-3.4565	-3.4629	-1.6921	-4.4076	-3.1354	-3.5148	-1.9729	-1.5355	-0.59543	2.1304	0.53173	-2.0863	-3.4702	0.056648	-0.72663	-3.3074	-3.027	-1.8846	-0.47347	-8.8662	1.9489	-2.5558	-5.7685	-1.4949	-6.9398	-2.4934	-4.8212	-3.3016	-1.3697	-3.5771	-2.5816	-1.4111	1.1463	-3.123	-5.2351	-0.47706	-2.9951	-8.7485	3.6306	-2.7397	-1.2401
2.4535	5.1185	7.4698	7.3433	4.1438	4.2045	8.5259	6.5269	9.4703	8.253	0.88095	7.7184	4.2416	5.5935	8.6306	5.7492	3.9654	5.8326	7.2339	2.6321	6.677	4.0801	4.4215	7.5099	7.6587	3.8685	4.933	8.3962	3.7494	10.361	13.682	5.3784	9.2831	6.2859	2.3711	9.4866	-1.6179	5.1064	4.5668	7.1796	3.7769	10.368	5.1926	9.221	4.9921	7.0547	6.1061	6.1431	7.7219	4.4512
-0.15866	-6.0629	0.48411	-3.0088	1.9555	-2.523	-1.1628	-2.9067	-1.312	-4.0539	2.0975	-3.3353	-4.8789	-4.0936	5.4678	-0.72874	-0.61933	-3.088	-1.9827	-4.18	-6.3811	-2.0007	-2.4061	3.619	-0.96667	-2.4743	-5.5215	-0.011013	-3.2262	3.5243	0.93181	1.9595	0.93713	-1.3151	-4.9531	-0.82681	3.9804	-3.8266	0.98823	1.4265	0.78478	3.1421	-7.0049	-1.2561	-3.6073	-3.1255	0.33901	-2.4879	-1.2462	0.42279
10.857	7.287	4.4328	8.0779	8.4364	6.1068	3.791	8.4413	10.249	9.6514	8.4061	7.0769	5.4015	5.5259	7.1895	7.6211	8.3712	5.4308	4.6464	9.5423	6.8153	3.3357	4.9378	10.313	7.9157	4.9175	14.388	7.1871	6.2057	7.6871	6.1019	11.46	8.3836	10.236	2.8102	7.5061	7.1005	5.4795	16.051	3.6728	7.546	5.5302	6.7186	10.932	7.9343	6.6315	8.002	7.8688	6.0956	9.281
-16.526	-9.9804	-13.299	-10.366	-15.962	-13.352	-10.099	-14.038	-16.807	-17.739	-16.418	-15.537	-19.003	-15.323	-10.066	-15.514	-14.757	-16.677	-13.7	-11.283	-10.518	-12.915	-18.578	-14.735	-11.254	-13.49	-14.263	-18.589	-14.964	-10.538	-13.089	-15.48	-16.874	-20.18	-14.865	-18.518	-11.628	-15.333	-15.806	-18.169	-13.815	-12.616	-18.834	-18.769	-16.383	-15.261	-15.829	-16.195	-13.321	-16.635
-1.5431	-3.4721	-1.4993	-5.3749	-0.22543	-1.4036	-2.3885	-2.1611	-4.5055	-8.0333	0.14106	-3.7342	-4.1776	-3.6689	-3.4654	1.3655	-4.1311	-0.60396	-2.0317	-2.82	1.9742	1.9945	-2.8096	-0.56912	-1.2545	0.60197	-3.446	1.6967	-3.8071	-2.2283	-0.20544	-2.7577	-4.2909	-4.1497	-2.5913	-6.3911	-4.5297	-9.5492	-1.2931	-5.9575	-2.1295	2.6521	-2.6784	-5.4161	-5.1755	-1.885	-6.7001	-0.50452	2.6255	-4.5026
10.052	10.499	6.6454	5.9888	8.5153	11.522	10.386	10.604	7.5989	6.2029	5.3574	7.666	9.8847	8.928	8.6465	10.993	4.5819	6.5808	9.3841	9.2912	7.4211	5.5771	8.0532	11.914	8.8443	8.4384	6.9139	6.3807	8.9461	8.8904	5.8838	6.8544	10.499	3.198	7.5797	8.5222	5.611	4.8079	7.1793	9.5374	5.8137	8.2745	7.5003	11.939	9.5643	1.5972	6.7986	5.8583	7.4634	9.5455
2.6566	-1.2771	4.6754	-6.3654	1.6409	-2.0974	-0.95827	0.32125	1.4408	1.3175	0.73892	-3.9357	1.8577	1.7462	0.95117	-1.5565	1.2247	1.3949	1.1044	-3.4986	-3.4733	-1.1152	-4.6284	-2.9138	-0.90725	0.74616	0.49084	-2.6842	-3.81	0.4476	5.079	-2.301	2.0707	-5.2358	-3.6477	1.8007	-0.73216	2.1298	-0.7259	-1.7709	0.21704	-1.3971	-0.33461	1.2803	0.34241	-4.3815	-2.6953	-4.3437	0.69115	-0.95346
-1.5089	2.7978	-3.0067	-4.8366	-5.3713	-2.1606	-3.361	-5.119	-2.4222	-2.0793	-3.1378	-3.7326	1.0053	-2.2153	-6.4518	-3.211	-0.70388	-2.8012	3.0138	-0.73446	2.9171	1.4443	-2.591	6.0949	3.7446	1.7477	0.15115	-2.1702	-1.9725	-5.2088	1.9058	-1.4662	-5.2611	-0.24607	-1.0849	1.2299	1.3897	-1.2342	-2.2886	1.4152	0.14262	-0.22054	-1.9119	2.11	2.2624	-5.3621	-4.7255	-5.192	-2.0537	1.6295
-19.691	-21.732	-19.459	-20.718	-16.522	-21.385	-20.281	-24.467	-23.915	-22.81	-17.204	-22.707	-23.037	-20.622	-19.184	-17.619	-17.661	-23.992	-21.778	-19.22	-22.125	-18.688	-18.175	-22.664	-18.356	-15.871	-19.69	-22.253	-18.586	-22.714	-20.218	-21.148	-25.798	-20.635	-19.156	-18.074	-21.168	-21.5	-16.746	-19.789	-24.405	-20.198	-22.494	-23.431	-23.235	-20.556	-23.774	-18.798	-18.308	-26.261
-4.5956	-4.3812	-5.9687	-6.7776	-3.6224	-2.3813	-3.1353	-5.1623	-0.23371	-2.8171	0.22445	-7.0563	-3.8079	-7.2961	-2.2759	0.65298	-2.531	-5.5012	-2.1745	-4.9316	0.72263	-0.48274	0.99562	-2.0611	-1.6562	-10.625	-4.8091	-3.9117	-6.6878	-1.8354	-5.7956	-1.6932	-5.5067	-5.1054	3.2589	-2.7556	-4.4386	-3.1642	-2.4758	-4.0707	-5.3849	-4.4091	-5.496	-6.7184	-5.5097	-0.51277	-1.7834	-2.3649	-3.3915	-3.2361
2.88	4.295	0.16773	0.6749	6.1824	1.3404	2.2505	1.3225	-0.61307	5.3001	-0.086495	0.8029	-1.7326	2.8255	0.11928	-1.8921	-0.31743	-0.71707	0.16601	-1.4308	0.26441	1.3345	0.662	-3.3138	-1.1996	3.4775	4.6931	-0.07903	2.7444	-2.8449	1.22	3.1095	1.8955	-1.0368	-0.15244	3.6558	-0.73344	0.10189	2.8538	-0.011301	3.7706	-2.1524	5.016	2.665	3.0564	0.2005	-1.7908	3.1413	2.6353	0.55673
2.7131	-3.4925	-0.96971	-1.0524	-1.5178	3.7077	1.2528	0.74984	0.093394	-3.889	-3.3755	1.0316	-0.95802	3.7757	5.3157	0.38817	-2.5789	0.01021	2.8185	0.41723	4.5214	-0.08744	4.2513	0.77823	1.0065	-1.6324	6.5533	-6.0257	-4.2412	2.1129	0.40545	-3.1836	1.7616	-3.5394	-0.58614	-0.4536	0.78209	-3.4985	0.8397	2.9333	2.1584	-1.8443	-0.76742	1.6864	-2.2447	0.43187	3.5923	-0.36872	1.9718	-0.6336
2.2982	3.1969	-0.07616	0.048491	2.7319	-0.3051	1.9781	-1.3731	0.64904	1.1325	-1.2594	5.0243	5.2316	0.42986	3.5805	0.64384	4.7934	2.97	4.0886	0.078184	-0.26785	5.4265	-4.3729	5.3149	0.51729	2.5587	0.67824	2.7931	0.62997	0.86777	-1.0008	4.644	1.5967	1.0677	2.4918	2.0615	5.3015	2.0273	2.285	1.5474	5.8169	6.7658	0.3725	-0.69411	-1.474	4.0903	1.2288	3.9286	0.17046	0.7584
-6.6415	-6.5126	-9.5674	-8.8062	-7.4552	-11.445	-10.305	-13.243	-14.421	-13.709	-11.776	-10.089	-14.647	-10.797	-7.8714	-9.5318	-8.8672	-9.8357	-12.015	-10.779	-15.314	-10.799	-7.3179	-7.3891	-11.846	-11.097	-12.225	-9.6524	-13.653	-12.192	-10.432	-5.1899	-9.7402	-9.0704	-13.817	-3.9617	-15.341	-9.3643	-14.412	-13.574	-10.616	-14.549	-12.852	-10.767	-11.113	-10.94	-10.272	-12.502	-5.7793	-6.9391
-5.0244	-3.3357	-7.1099	-1.424	-9.6387	-6.2138	-10.238	-3.3217	-3.0053	-6.5302	-12.295	-5.3538	-5.9286	-7.9744	-6.9887	-7.2026	-7.4852	-7.0773	-6.8042	-7.3226	-3.3363	-5.1382	-3.9085	-6.0633	-4.6942	-6.9632	-7.3944	-3.5857	-6.4618	-5.4837	-7.1178	-4.4117	-7.7797	-7.4298	-3.5007	-5.8595	-7.9086	-9.9872	-6.7602	-7.707	-5.2434	-5.4229	-5.0914	-8.3503	-10.295	-8.1163	-9.6836	-8.1517	-8.1698	-13.242
5.7567	-2.1228	-1.887	-0.71384	1.9284	-0.2336	-3.7863	-0.88937	-1.6535	0.8409	-0.85386	1.5551	2.4453	1.8779	1.5363	-4.5536	-1.932	1.477	1.865	2.5554	-2.3897	1.0098	-2.9367	0.18357	5.1542	-2.4845	-3.3883	2.3301	-0.73349	4.264	-6.1397	-2.2588	0.38016	-2.5545	2.0674	4.086	-0.75126	-2.6563	0.02418	-5.2488	3.2717	2.2588	1.7208	2.9162	-0.97348	-1.1098	0.34311	1.0749	0.60768	-2.7238
-1.8887	3.8786	3.12	-0.40957	-0.40356	-0.8845	5.5744	-1.5512	-2.9928	0.33564	5.7414	0.35049	1.445	3.0606	2.6148	-2.5535	2.1747	3.4298	1.0031	1.0736	4.9186	0.15027	4.7725	-1.2952	-1.2373	2.939	7.8319	5.3154	1.5224	-1.253	0.054384	-2.7548	3.355	5.0863	3.4249	-1.1257	2.1016	1.9119	4.3509	0.13376	0.72775	-1.8139	4.2017	-1.4047	0.57112	0.11615	0.64163	5.5124	3.8256	4.4925
10.776	7.6665	12.863	7.5948	11.367	9.1192	5.7486	6.6308	5.9118	8.4948	5.2378	13.397	6.6979	11.5	8.9386	7.2025	7.8175	8.4294	11.865	12.213	6.4501	9.0065	11.224	9.5112	3.7931	12.686	6.4921	7.1105	9.193	8.6586	4.5163	5.7912	9.7794	7.6552	5.7525	8.3698	9.136	7.5581	9.2652	5.8163	9.494	10.505	8.406	6.965	8.0037	4.2172	7.9418	11.795	11.829	4.2783
-5.3765	-2.4547	-6.735	-1.8	-3.2444	-1.5804	-4.786	-3.4774	0.45158	-4.6502	-5.0996	-5.5729	-4.96	-3.351	-2.6972	-8.5476	-3.1461	-5.5588	-2.8007	-0.85935	-5.5945	-2.2487	-1.9089	1.0352	-4.7066	-3.4409	-4.4	-1.0659	-0.92633	1.0129	-1.9138	-5.4813	-1.6069	0.56288	-3.7657	-2.8941	-5.7889	-4.1177	0.67838	-4.1605	-2.4242	-1.9806	-1.3185	-2.1029	-1.7155	0.8879	-2.4603	-4.218	-0.039364	-1.9391
6.3009	4.9946	1.7176	8.0285	9.5627	-1.1318	8.4152	4.0811	2.0572	7.4368	5.1803	4.6901	5.7169	5.4943	8.532	9.1854	7.6666	8.9449	6.6022	4.7543	9.3488	4.7555	3.0194	3.5563	2.7557	4.0124	5.6135	0.89525	5.8166	2.7397	6.0187	6.9404	6.5402	6.3186	4.711	4.2367	5.7874	8.3544	-0.68402	3.3407	5.1542	6.5266	3.4073	2.5321	6.103	2.7617	3.0508	5.5185	6.8246	7.919
-0.17928	-3.0633	0.91715	2.9883	0.33146	-2.1302	-0.17497	-1.1912	-1.3957	0.32173	-0.12432	-3.0459	0.83653	-1.7469	2.8236	0.29329	6.7898	-3.8924	-0.84889	3.8724	2.0759	1.1638	-0.32611	-2.008	1.5115	-0.96766	-3.2383	-1.7394	0.092698	-4.8394	-4.0875	0.73667	3.1673	-0.35458	-4.9071	1.9902	0.79093	1.9289	-2.0393	-4.1817	-1.4761	-1.8974	-0.05944	-0.057306	-5.0335	-0.58702	1.4028	3.6387	-3.2159	-2.6527
2.1352	-1.5138	-0.90098	-10.004	-3.4134	-1.7697	4.1544	-5.2256	-2.1202	-2.731	1.929	2.4984	-1.6142	-3.1747	-5.074	-3.7359	-2.069	-0.34763	-1.1543	-1.8897	-4.4673	-1.574	-0.56084	-2.9995	-1.0726	1.5495	0.40473	-1.4243	-6.0392	-1.2896	-6.1863	5.2913	2.5635	1.0154	0.61121	2.0673	-3.8421	-3.4611	-1.4946	-4.1403	3.3716	-2.5011	-3.9861	-4.4116	-1.8282	-0.71558	0.83918	-0.8072	-1.6835	-2.8445
-6.7373	-2.6098	-4.2325	0.72417	0.48798	-8.3225	-2.0839	-2.508	0.99409	-5.0358	1.2057	-2.0152	-0.69668	-2.2388	-0.0060281	-3.9414	-2.9054	-4.2576	-1.0393	-0.35163	-1.8623	-4.476	-2.2291	-2.0198	-6.0719	1.3505	-5.764	-0.84082	-2.3891	0.33615	-2.2106	-0.90917	1.2784	-5.6366	-4.1511	-2.9482	-5.5419	-7.0434	0.17176	-5.7854	-1.4648	-3.0051	-5.4017	1.0592	-7.896	2.9489	-3.2373	-2.7573	-2.3801	0.28958
-13.499	-15.49	-16.41	-13.742	-12.889	-11.523	-15.785	-14.869	-13.156	-17.215	-17.89	-13.591	-14.858	-14.493	-19.248	-13.785	-16.557	-16.143	-14.357	-12.092	-16.096	-16.119	-13.609	-11.437	-15.038	-16.331	-14.884	-11.888	-16.749	-14.285	-16.166	-14.194	-15.337	-15.203	-16.518	-13.949	-13.321	-12.948	-18.021	-11.518	-14.394	-18.671	-16.778	-12.669	-15.403	-14.724	-13.666	-14.801	-13.739	-10.534
-11.51	-8.3762	-9.3486	-11.815	-13.467	-4.4409	-10.4	-8.4791	-8.1179	-12.499	-12.431	-8.4703	-7.4351	-12.108	-9.0905	-5.6737	-8.0616	-9.7191	-7.7672	-11.704	-6.8803	-11.254	-11.545	-10.674	-10.739	-4.9373	-9.9729	-4.4946	-6.8672	-9.3034	-8.3327	-7.1215	-8.3387	-6.9047	-8.0956	-12.154	-10.073	-5.6198	-9.2291	-6.3145	-8.2023	-10.644	-10.774	-8.3017	-7.4986	-9.6445	-9.9551	-11.032	-11.518	-9.7206
-5.8464	-2.7341	-0.38204	-4.3315	-3.9591	-1.1434	-2.4783	-5.6699	-5.628	-1.0972	-3.9949	-4.2953	0.0058404	-2.418	-2.9224	-4.7936	-0.40003	-4.8455	-4.8991	-0.85772	-8.582	-5.0523	-5.5874	-7.3794	-4.3208	-6.9062	-6.0006	-4.153	-7.1567	-4.3566	-3.4824	0.47733	-1.5858	-7.2631	-5.6328	-5.7681	-5.524	-4.1443	-3.6065	-10.024	-7.8094	-4.8611	-3.9777	-6.0637	-2.4593	-4.3943	-3.6289	-3.5724	-1.0501	-4.1435
-15.584	-10.21	-9.1043	-11.975	-11.789	-10.371	-15.771	-10.873	-11.785	-13.635	-11.627	-14.197	-13.093	-13.366	-12.479	-14.214	-17.118	-15.443	-12.723	-17.426	-10.557	-16.239	-16.893	-10.574	-14.533	-18.148	-10.74	-11.828	-15.592	-14.037	-10.833	-12.499	-4.9005	-12.239	-12.321	-9.1488	-14.172	-12.95	-18.217	-14.109	-16.385	-13.718	-14.285	-13.488	-12.743	-16.059	-18.389	-12.077	-14.812	-11.339
-1.6963	0.31595	-1.3466	-3.3174	-2.0826	-3.7838	3.3784	-2.6901	-2.5819	-2.5762	-3.6258	-1.739	0.19282	1.5781	5.144	-1.9387	1.9716	0.44579	1.2697	-5.7135	-1.5905	-0.56578	-3.5944	1.5435	-2.5037	-1.5657	-8.4772	-0.86481	-1.8765	-5.3128	4.1128	-3.6164	-7.1137	-3.1921	-2.4287	-3.8839	-1.0637	1.2522	-2.7131	0.95076	-1.6003	0.88589	0.43619	-3.0779	4.4384	-2.1849	2.3182	-3.5875	-6.6176	-2.6167
-20.123	-25.809	-25.354	-19.567	-19.24	-21.795	-22.933	-20.826	-20.859	-20.851	-22.881	-18.809	-23.586	-23.462	-21.581	-20.689	-25.37	-19.484	-16.895	-23.699	-25.617	-25.181	-17.28	-26.47	-18.86	-18.529	-21.772	-21.415	-22.66	-22.907	-18.094	-20.647	-24.443	-24.328	-22.923	-21.766	-26.324	-23.589	-22.293	-24.833	-25.267	-22.127	-21.777	-26.591	-17.065	-17.018	-20.818	-22.959	-24.132	-23.511
-4.5556	-5.4337	0.70193	-3.5476	-5.04	-1.9318	-4.3193	-3.3846	-1.6706	-7.9395	-7.2042	-7.7269	-3.9176	-8.281	2.0833	-5.7137	-7.0232	-4.1556	-1.8958	-0.60114	-3.0846	-5.4357	-1.496	-4.3712	-3.0345	-2.1836	-5.7025	-7.1197	-5.8406	-1.8823	0.36501	-6.9083	-2.4331	-5.5412	-7.2436	-1.0436	-2.8504	-6.0748	-5.5435	-4.4135	-1.9276	-7.0478	-0.90347	-7.0282	-6.1371	-0.55574	-5.3368	-5.2188	-5.6857	-4.9184
-25.661	-27.831	-24.37	-25.898	-22.756	-19.536	-24.557	-24.969	-21.522	-22.709	-26.617	-24.659	-22.779	-25.568	-28.303	-25.36	-19.438	-22.253	-23.81	-18.754	-28.413	-25.218	-21.066	-23.506	-24.874	-23.648	-17.948	-19.011	-23.156	-24.707	-22.949	-16.739	-26.717	-16.003	-19.476	-20.509	-23.182	-24.891	-16.37	-25.446	-23.141	-22.095	-18.666	-22.386	-20.559	-24.209	-28.252	-24.394	-17.88	-23.206
-25.495	-22.55	-25.194	-23.254	-19.681	-22.94	-24.49	-22.762	-24.938	-19.98	-23.627	-20.689	-25.378	-22.541	-25.903	-21.981	-25	-23.23	-18.623	-21.854	-26.024	-23.688	-22.236	-23.252	-23.079	-25.232	-22.287	-20.29	-23.427	-21.357	-21.473	-23.018	-17.017	-28.508	-18.899	-24.193	-23.329	-22.748	-22.741	-23.878	-22.543	-23.99	-27.082	-24.766	-21.172	-23.433	-23.763	-18.525	-22.708	-20.964
-0.7554	4.6721	0.75057	-4.1802	-0.65913	1.6839	0.93489	0.8553	0.44863	4.5998	5.8947	4.0869	0.46377	-0.71356	0.36423	1.9371	1.0612	2.958	3.2039	0.016899	2.8399	1.4041	-3.799	-2.3817	5.6083	-2.5343	3.4956	-2.2486	-6.9538	3.3815	1.1493	1.5817	1.699	-2.877	1.4109	-0.2736	1.8153	1.708	4.9558	-0.51657	-0.88393	-4.1676	1.9534	2.8151	4.4487	1.7096	2.8086	-1.2637	3.5577	7.6014
-11.178	-5.6269	-4.8802	-5.8721	-7.3233	-6.7275	-7.9285	-2.4298	-8.7625	-9.7091	-4.1534	-0.63066	-6.0633	-1.6672	-8.1603	-6.1636	-7.5277	-5.7803	-5.8532	-8.6651	-0.54694	-6.0158	-3.0998	-7.5485	-4.7181	-1.7701	-3.0094	-4.8174	-5.7562	-4.3246	-2.2658	-0.91748	-7.1093	-5.3943	-4.3119	-2.8701	-8.6317	-6.452	-4.5446	-1.8576	-5.8035	0.41461	-7.6774	-7.8829	-0.13031	-6.5539	-11.113	-7.7337	-6.9638	-5.8696
-17.572	-22.59	-23.384	-22.22	-17.685	-25.756	-17.991	-17.163	-26.845	-19.778	-21.159	-17.441	-16.454	-23.562	-26.716	-19.707	-23.591	-22.232	-20.401	-21.856	-20.748	-23.001	-20.838	-20.724	-25.025	-23.486	-17.795	-23.554	-21.933	-23.173	-19.119	-23.362	-18.291	-21.865	-22.875	-18.396	-19.602	-17.503	-19.027	-19.214	-17.934	-29.837	-24.525	-20.842	-19.094	-17.766	-19.741	-17.581	-20.529	-20.917
-12.988	-16.06	-11.494	-15.377	-11.504	-15.692	-17.277	-11.991	-14.998	-11.904	-11.121	-12.147	-12.521	-12.927	-12.569	-11.786	-11.065	-10.741	-16.101	-9.6925	-12.133	-12.227	-15.467	-13.633	-9.9267	-5.9943	-13.745	-14.96	-7.8822	-12.846	-13.306	-11.977	-14.008	-11.164	-12.997	-18.975	-15.612	-13.264	-14.996	-9.9195	-14.355	-17.873	-9.208	-11.134	-13.853	-15.305	-12.255	-9.2721	-13.084	-14.739
-11.242	-13.036	-13.462	-13.884	-11.737	-14.133	-12.802	-11.283	-12.222	-8.8393	-14.519	-12.21	-14.622	-13.643	-11.046	-16.726	-11.903	-10.889	-10.787	-10.015	-9.2051	-11.251	-15.246	-12.57	-9.4735	-10.301	-10.067	-10.076	-10.369	-14.357	-9.2952	-9.8141	-9.4812	-10.056	-14.689	-12.618	-9.5592	-15.075	-10.201	-12.262	-11.122	-9.5462	-10.263	-11.182	-8.6336	-13.226	-10.54	-12.627	-11.555	-10.086
0.58551	-0.33962	-0.31986	0.32384	-2.0292	4.9119	-0.0009221	0.10686	1.7465	-5.7977	-1.5534	0.28604	-1.3889	-5.781	-1.1886	-2.1786	-0.15439	0.58799	0.064832	1.352	0.55665	-2.9428	-1.4486	0.038457	-2.2883	-2.6907	-1.6599	-2.0896	-1.2756	-0.070238	-3.9874	2.7628	3.2809	1.3328	-0.41025	-1.1349	-4.5802	-0.96441	3.8004	-1.8328	-0.47669	0.44577	-0.94716	-0.30501	-0.54266	-4.7477	-5.0985	-5.9654	-4.972	3.5237
0.057529	2.0948	0.015899	0.78689	4.2463	0.78927	5.7884	-2.2268	2.5637	3.4698	-2.3203	1.6873	2.0769	5.4204	6.1778	-1.1182	1.6661	2.8954	6.5849	1.0256	-2.8945	-0.98763	0.81907	2.5221	5.7122	3.0529	2.572	1.9221	3.3067	3.0871	4.0771	0.39127	1.5259	-0.093494	0.82751	1.0123	-5.0678	4.4149	-4.6516	1.5687	1.5217	-2.2619	0.83355	3.836	4.5235	5.3097	0.58798	4.7731	1.8008	3.4863
-5.7086	-1.6393	-2.23	-4.6751	1.5956	1.6866	-4.2405	-4.3817	0.0039523	-3.0483	-0.66086	-4.1511	-0.10362	-4.8526	-0.084336	-0.33679	-1.2372	-0.63104	-1.7609	-0.48953	-1.3997	2.2786	-4.8352	-2.7612	-2.957	-2.6208	1.0132	-7.2841	2.0708	-2.3822	-2.0552	1.0959	-0.89666	-4.6255	-1.4694	-0.036474	-1.8886	-4.7956	-3.5249	-3.5356	-2.2739	-0.16294	2.582	1.2875	-2.0352	-1.7154	-1.0555	-0.2305	-5.7259	-2.2046
-7.2919	-3.0761	-6.8575	-6.3021	2.2222	-1.715	-6.8363	-4.5881	1.2969	-2.0571	-5.6017	-4.7278	-5.5867	-2.4478	-1.5325	-4.6648	-2.6986	-4.8096	-0.66171	-5.1847	-1.0331	-4.2494	-2.9862	-4.9578	-4.8019	0.23761	0.38057	-5.0025	-6.5303	-4.4737	-5.0736	-3.3375	-6.1299	-2.4127	0.68481	-1.9839	-2.1099	-2.4986	-6.7807	0.052396	0.065076	-0.48851	-5.4138	-1.9918	-4.9057	-1.9063	-0.23651	-3.4441	-4.1993	-4.0939
-4.5642	-2.7497	1.3481	0.72662	0.084449	-4.6834	-2.1281	-2.363	1.4543	-1.0119	-1.3114	-2.2888	-5.2731	-1.7518	-0.024939	-4.8343	-4.4935	-0.92458	-1.1521	2.9885	-4.441	-0.4847	-4.3667	0.92933	3.2196	-1.8195	2.6675	0.07863	0.60329	-0.90121	-3.393	-0.032386	0.80698	-1.8207	-2.1083	3.6868	-0.18223	-2.8715	0.81883	-3.2699	-1.6359	3.1412	-1.5586	2.0286	1.6786	2.0967	1.8554	1.2705	4.8484	-1.7157
1.3622	-1.7612	-0.78037	-2.0403	-4.7056	-4.4037	1.6461	-1.0868	-1.0569	-2.6739	0.16156	-0.16012	1.2481	3.579	-4.2427	-3.7219	-0.33326	-1.4182	-1.417	-2.8055	-2.0075	0.86937	0.93801	2.221	1.3102	-7.1304	-0.38084	-0.63502	-2.0062	1.376	2.563	-0.11491	0.088936	0.63808	-4.6407	0.96119	-0.51332	-6.1803	-1.2446	0.75536	-1.294	0.46998	0.76301	-0.85487	1.1104	-3.0305	1.0213	2.014	-4.7404	1.1487
-4.6552	-7.246	-3.0892	-4.769	-8.3782	-3.8095	-9.0482	-4.3337	-5.6385	-0.58112	-6.5848	-6.9242	-6.0374	-6.3129	-5.997	-7.6218	-7.8573	-5.3541	-9.5818	-3.1659	-4.8006	-7.9673	-6.1091	-8.1081	-3.891	-7.4927	-7.7002	-4.351	-8.136	-2.0868	-8.5665	-7.5982	-6.4242	-3.9826	-7.1283	-2.7607	-7.0544	-8.7346	-2.956	-3.4323	-5.2134	-6.2398	-4.0561	-8.7285	-10.011	-6.589	-6.3198	-11.425	-4.1241	-4.1991
-14.427	-17.108	-10.63	-9.5047	-10.76	-15.447	-14.924	-15.432	-16.587	-16.067	-14.383	-14.563	-13.261	-16.3	-18.883	-14.374	-11.57	-14.369	-14.521	-14.707	-11.926	-18.057	-12.269	-11.712	-15.455	-16.815	-15.096	-18.93	-12.288	-14.879	-11.932	-11.124	-16.427	-11.876	-14.008	-10.249	-10.344	-18.329	-16.421	-17.205	-9.0207	-16.669	-10.229	-12.789	-11.831	-14.167	-12.327	-16.583	-13.705	-14.277
-14.613	-13.024	-6.8876	-7.5967	-11.563	-14.65	-11.535	-8.9399	-12.974	-7.5038	-12.368	-10.142	-10.137	-9.4996	-12.538	-16.537	-10.247	-9.8867	-12.178	-10.567	-12.037	-8.3573	-9.2371	-13.445	-15.187	-8.758	-11.764	-7.5478	-10.508	-8.7504	-10.67	-4.9685	-10.451	-10.947	-6.9773	-11.189	-11.699	-9.6897	-16.065	-9.9027	-13.786	-12.067	-9.1754	-11.051	-6.9856	-12.025	-11.371	-15.222	-13.911	-8.4437
-19.871	-21.936	-20.435	-18.915	-23.634	-21.725	-26.248	-22.031	-20.742	-22.273	-21.446	-21.4	-21.725	-19.566	-25.481	-27.746	-28.349	-20.642	-22.289	-21.338	-23.06	-23.818	-21.073	-21.278	-21.087	-20.782	-23.263	-23.573	-17.989	-23.528	-20.107	-23.275	-23.754	-21.313	-21.94	-19.154	-20.703	-25.913	-24.445	-21.827	-21.673	-24.551	-20.305	-22.893	-24.112	-22.759	-22.975	-26.883	-20.299	-25.565
-14.648	-14.168	-11.13	-14.8	-19.375	-20.978	-10.923	-15.076	-13.995	-16.958	-13.962	-9.8458	-8.944	-17.338	-13.195	-11.655	-12.384	-13.294	-16.429	-11.377	-10.521	-11.487	-17.155	-12.587	-12.285	-12.746	-9.3302	-17.759	-7.5935	-12.038	-12.533	-13.795	-10.971	-15.554	-11.747	-13.656	-12.916	-15.695	-9.8917	-9.7639	-13.766	-7.6789	-11.654	-16.281	-11.819	-14.181	-14.239	-15.085	-8.51	-13.549
7.1135	6.2272	6.0534	4.2406	1.5097	4.4277	5.8258	4.8959	11.532	3.1256	9.1389	8.9063	10.061	11.259	3.7325	3.7669	6.8044	5.602	8.722	10.151	5.1307	3.0949	8.9285	9.0639	8.0033	8.1573	8.9774	2.711	8.2532	5.2888	8.003	5.1012	6.3487	5.8129	8.332	7.3225	8.3924	7.0504	7.074	6.8928	8.8398	9.1146	11.913	7.9328	11.241	7.2346	6.3259	9.5989	7.5846	7.9235
11.441	8.1706	9.1091	7.8279	8.5773	6.3111	9.3047	10.026	8.9135	11.24	7.1026	8.9732	8.3395	11.028	5.6981	9.0171	9.3203	6.6335	10.71	7.462	9.8957	6.9339	8.9016	7.6947	6.5316	10.329	14.621	12.367	9.5543	7.8848	5.2396	4.2958	7.8283	6.7731	11.73	11.925	10.147	6.8191	7.0258	7.8838	12.02	7.1888	8.8629	10.022	9.6838	12.302	8.2153	5.0847	11.641	7.1438
-16.859	-14.792	-10.642	-11.848	-15.134	-8.8866	-13.117	-13.977	-13.316	-12.493	-13.256	-13.835	-13.357	-15.705	-15.836	-12.154	-10.338	-12.632	-13.864	-14.656	-11.461	-17.482	-10.694	-9.4586	-10.853	-11.096	-12.91	-6.3363	-15.834	-19.758	-16.595	-13.057	-12.472	-16.294	-15.463	-7.3811	-14.693	-9.1907	-11.505	-17.119	-10.209	-12.976	-16.327	-11.91	-13.943	-12.791	-11.764	-12.697	-12.916	-16.203
-16.669	-7.4608	-10.005	-12.198	-11.459	-14.858	-13.441	-8.2074	-16.502	-9.9434	-7.2414	-11.357	-15.996	-14.16	-9.2301	-6.9868	-7.6652	-9.8487	-10.863	-10.547	-8.9689	-9.4107	-10.08	-11.963	-9.7754	-12.516	-9.2392	-7.5167	-11.19	-11.768	-10.008	-8.9675	-7.4984	-11.235	-12.991	-13.836	-7.9065	-12.685	-8.2964	-9.0872	-14.28	-10.237	-10.172	-5.5494	-9.985	-9.41	-7.6838	-10.797	-12.787	-11.116
-11.28	-13.492	-12.261	-16.953	-6.9861	-14.275	-12.871	-16.068	-17.965	-13.637	-14.655	-9.5508	-11.936	-16.306	-12.875	-12.867	-12.02	-12.148	-12.954	-16.443	-18.075	-14.639	-16.761	-18.874	-17.646	-14.864	-18.548	-13.498	-14.867	-15.633	-15.417	-12.365	-13.091	-17.905	-15.766	-10.969	-11.365	-15.894	-16.91	-15.064	-16.808	-15.709	-13.332	-15.229	-13.697	-13.454	-12.126	-17.869	-16.782	-15.811
-14.464	-13.104	-19.345	-16.976	-14.487	-14.241	-16.705	-11.972	-16.72	-15.118	-11.788	-14.575	-17.58	-16.552	-16.425	-11.645	-11.04	-13.124	-18.199	-10.995	-11.171	-16.714	-16.185	-11.086	-14.181	-10.493	-18.933	-12.419	-14.793	-17.834	-16.558	-14.44	-12.031	-14.979	-12.653	-16.402	-17.968	-13.57	-17.875	-11.929	-15.632	-13.873	-12.042	-13.693	-15.958	-14.718	-15.184	-11.506	-18.139	-17.325
-8.3578	-6.497	-7.136	-2.7303	-3.7499	-1.7646	-8.665	-6.4925	-6.1764	-8.3554	-12.811	-8.422	-12.801	-7.6444	-5.8295	-5.5769	-6.0306	-10.405	-6.1959	-9.492	-6.9794	-9.8545	-5.3383	-4.9941	-11.957	-6.9223	-9.5257	-6.0565	-9.8768	-2.7956	-6.227	-7.6555	-6.5557	-7.3031	-12.015	-6.2355	-8.6583	-8.1882	-7.1139	-7.5818	-3.7343	-1.9143	-3.1729	-5.4446	-7.8699	-4.3363	-10.014	-14.228	-7.6864	-8.3527
-0.33127	-1.352	3.0487	3.5157	0.20292	1.3915	-0.3541	3.3699	3.2476	-0.059396	4.0844	3.3126	1.7809	-0.17956	3.9552	1.9986	1.9812	0.90507	0.48317	3.6037	0.30746	1.3244	0.45955	1.3426	-2.0375	0.34112	-0.71789	-0.93444	0.031261	6.3621	4.1223	-2.8117	3.4098	0.45506	-1.1818	-1.7529	-4.1612	3.5807	0.25775	-0.79028	-1.5128	1.0866	1.9204	-1.747	1.9284	1.7576	0.83953	1.0313	3.2878	2.9566
1.3161	2.5953	-7.7429	-1.1038	-7.3931	-3.4251	-3.4394	-2.8848	-3.0238	-5.0246	-3.8739	-2.2488	-6.2534	-0.92689	-3.2236	1.9822	-4.6217	-6.1144	0.94431	-1.1576	-3.1311	-0.15142	-0.88615	0.072586	-5.2303	-5.6478	-0.94315	1.7888	-1.502	2.2602	-2.7709	-2.1069	-1.6604	-2.4793	-5.9433	-1.6179	-2.7768	-0.1016	-0.91712	-0.8936	-0.30641	-6.1813	-4.807	-3.784	-2.3503	-3.4917	-8.3675	-1.2995	-7.5583	-1.8054
-10.832	-14.966	-13.918	-15.72	-15.014	-11.913	-12.568	-13.475	-10.428	-15.619	-16.414	-13.18	-14.362	-16.978	-12.106	-13.653	-13.064	-12.429	-19.2	-15.718	-10.84	-12.629	-15.179	-12.152	-10.318	-16.3	-15.819	-12.612	-12.986	-13.464	-10.859	-11.88	-16.113	-13.612	-10.889	-12.902	-8.718	-18.169	-15.771	-12.818	-13.946	-11.376	-15.329	-12.055	-11.788	-15.169	-6.5938	-12.613	-4.8446	-10.48
-4.0976	-4.7317	-3.1837	-2.4657	-2.3046	-5.5513	-2.592	-1.9603	-3.7316	-6.4253	-5.5639	-0.69436	-4.0308	-7.1242	-5.5974	-0.78248	-1.4663	1.7773	-4.8536	-3.387	-2.3194	-3.9774	-0.30969	-5.5725	-2.4079	-1.755	-1.9324	0.71046	-5.1016	0.18002	-1.3784	-1.9701	-5.3031	-3.1339	-4.4668	-2.8427	-5.2	-0.11477	-2.4428	-0.12602	-3.8915	-1.3021	-4.3595	-1.4849	-1.3354	-4.5553	2.874	-4.8418	-3.6255	-5.8767
13.953	9.9863	7.8618	10.629	10.656	8.9017	7.7646	5.2223	11.473	3.4724	8.9307	8.8266	4.7866	7.7414	9.7809	14.387	6.3332	11.412	6.9465	9.875	10.733	8.9754	5.2759	13.712	11.962	8.6467	6.3938	12.053	7.0568	10.236	17.396	7.8928	9.0203	8.1553	6.2763	5.3455	10.767	10.353	8.369	9.0891	11.645	7.7759	9.0504	9.2207	9.3619	7.0642	7.9477	7.276	9.0895	10.292
-3.6134	-4.3407	-3.2805	-3.5086	-4.0331	-6.9065	0.34	1.531	-1.1472	-6.0828	-6.1389	-2.1694	-6.9653	0.9673	-1.2157	-1.7288	-2.8233	-4.3909	-2.4529	-2.0993	-3.9073	-2.6383	-4.8975	-5.4476	-0.81836	-4.8819	-8.2765	-2.2209	-5.8307	-3.8273	-5.5407	-3.7046	-3.0924	-1.4178	-5.764	-2.4057	0.41784	-0.52622	-4.0314	-5.6695	-2.7679	-4.8303	-6.1008	-6.1829	-0.95505	0.38662	-2.1627	1.4227	-1.6721	-3.3288
-22.966	-24.447	-23.713	-23.18	-23.777	-22.011	-20.289	-18.109	-23.266	-20.668	-20.096	-16.691	-24.84	-22.016	-21.592	-21.181	-21.267	-22.042	-21.134	-19.598	-20.725	-20.649	-24.415	-22.232	-24.459	-20.128	-21.032	-20.497	-20.569	-18.845	-22.296	-24.13	-18.837	-25.816	-22.467	-18.774	-20.221	-21.767	-19.687	-19.392	-18.079	-22.718	-25.774	-19.239	-20.726	-21.065	-22.863	-24.692	-21.074	-20.887
-16.681	-13.125	-15.708	-11.462	-20.566	-11.257	-14.781	-16.615	-14.599	-16.436	-14.306	-13.79	-16.142	-13.194	-17.428	-13.071	-12.377	-9.1614	-18.505	-11.898	-14.593	-13.783	-18.406	-10.18	-18.293	-9.4376	-11.83	-18.269	-13.238	-12.872	-17.914	-14.157	-16.71	-12.089	-12.682	-13.353	-12.786	-11.62	-11.368	-13.75	-15.154	-17.773	-19.542	-12.977	-8.8215	-12.677	-18.333	-11.921	-10.646	-15.043
-3.1238	-1.9859	-1.8656	-2.8802	-0.11582	-0.62726	0.60117	0.31693	-0.614	-3.9449	-5.6309	-1.6142	1.6594	-3.202	-4.0841	-4.178	-1.7994	-6.4418	-5.502	-2.152	-4.3026	-3.8655	-5.4997	-7.1352	-1.6963	-4.9764	-5.9806	0.25515	-1.1472	-1.5036	-4.4628	1.0305	-1.9086	-0.23879	-0.068756	-2.4357	-3.3902	-5.7711	-4.5755	-2.249	-7.5677	-3.901	-3.4816	-7.9294	-1.5022	-2.4741	-1.2849	0.71323	-7.1868	0.08876
-23.959	-19.216	-20.358	-23.493	-18.992	-26.803	-23.971	-20.025	-25.359	-24.929	-20.041	-18.391	-22.519	-18.126	-19.622	-17.243	-21.84	-24.227	-27.565	-22.075	-19.992	-23.255	-17.294	-24.552	-24.94	-26.77	-18.735	-23.638	-23.151	-25.804	-21.402	-19.738	-22.398	-21.953	-20.423	-20.476	-22.931	-22.143	-24.018	-20.748	-18.969	-19.578	-24.59	-21.46	-23.728	-22.619	-22.003	-28.891	-21.935	-22.593
-0.79026	-4.1636	-7.317	0.42721	-3.5451	-1.1609	1.8173	-0.043346	-3.2982	2.0665	-2.7035	-2.4329	0.82247	-2.8755	-2.7022	1.4354	2.4176	1.6211	4.3275	-3.3316	-5.229	-3.7928	0.057813	1.3025	-0.92669	-4.224	1.4973	0.75838	-0.48308	-0.90434	-8.0432	2.3896	-2.1278	-4.5729	-0.68205	0.75462	1.7098	-4.962	2.6414	-3.4659	-6.3749	-2.5619	-0.71625	-0.69302	2.8376	3.8739	-5.4427	0.028745	-3.955	-6.1847
-7.8507	-7.2751	-4.8615	0.45903	-4.399	-2.9441	-0.40802	-8.6036	-2.2986	-4.3389	-8.7234	-7.2179	-2.9848	-6.1306	-3.9468	-2.68	-8.2854	-2.9628	-3.4171	-8.3495	-7.5582	-9.3991	-7.4485	-8.5748	-3.6373	-3.4778	-6.1971	-5.7352	-3.7892	-4.4086	-5.7692	-6.8276	-6.2022	-4.0189	-2.8493	-2.4421	-8.1407	-9.2597	-7.2333	-4.9847	-6.2973	-6.0444	-4.9234	-1.4571	-2.0931	-7.0853	-4.9701	-7.8642	-4.7898	0.20156
0.68672	-0.21923	1.0798	1.6699	-1.9169	-5.8799	3.4833	-1.5949	1.5169	0.41109	-0.040379	0.44476	2.0453	-1.2647	-1.0358	-2.9751	0.22413	-1.8332	-2.3405	7.6926	-4.2565	-0.88324	0.8473	0.23147	-0.74233	0.75503	3.4334	-3.0629	-3.1704	-2.8409	-4.0184	-0.16223	-1.6824	4.4579	2.9861	-0.4147	-0.31947	1.2565	-6.7475	-1.5222	-0.031746	-3.7666	-2.9941	-5.4923	-3.0528	0.11539	-0.17473	-3.9161	2.0887	-0.054193
5.6683	3.3376	3.396	6.2965	3.1591	-2.3962	-0.046486	1.2636	3.5969	3.1695	2.8489	-3.8296	-0.3355	5.9061	-0.48878	0.79709	1.2178	-0.42077	5.1274	7.2157	0.0080379	0.99134	3.0247	-1.6236	0.89085	-0.17375	-1.3377	-0.29112	4.613	4.8306	4.5426	2.1557	1.7842	0.37204	3.6934	0.38277	-2.9125	-1.4253	0.406	1.4915	-1.6117	7.0275	3.2101	3.8716	-0.75268	1.824	-0.92188	0.041274	-0.66922	3.0029
-23.05	-20.932	-19.954	-24.046	-18.237	-21.404	-22.53	-18.225	-21.824	-20.246	-25.416	-17.636	-21.1	-23.634	-20.487	-21.896	-20.828	-23.114	-22.689	-22.377	-26.738	-23.459	-22.407	-24.578	-20.349	-19.675	-23.465	-24.649	-21.319	-22.088	-22.097	-23.882	-23.687	-24.962	-23.575	-23.782	-20.601	-23.55	-20.333	-19.635	-19.051	-19.177	-23.252	-23.52	-24.15	-22.833	-23.932	-22.849	-21.815	-21.932
-12.481	-6.2993	-9.3081	-9.1589	-8.5118	-7.428	-5.1683	-7.9293	-10.823	-9.1435	-9.215	-8.0407	-10.184	-14.084	-5.6985	-14.051	-11.374	-4.9772	-9.7044	-9.3323	-9.9013	-9.536	-6.3376	-5.1696	-6.5166	-8.3732	-12.696	-12.965	-4.3055	-6.2506	-12.177	-13.22	-12.82	-5.7272	-7.4239	-7.5028	-10.008	-4.79	-12.426	-7.3313	-3.9469	-14.327	-13.021	-7.3741	-10.243	-9.5949	-6.2053	-5.8757	-5.9148	-11.726
7.1189	7.1919	6.654	7.6209	4.1668	8.1403	3.3262	8.8482	11.393	11.15	7.9187	4.3203	10.217	5.3565	7.312	10.652	9.7761	5.7371	5.61	4.0464	4.6686	-1.0093	10.996	9.1285	2.1751	2.9826	3.8675	11.403	7.0162	8.7944	9.7418	5.8347	4.9755	5.8102	8.762	8.0946	4.6125	6.36	11.725	4.731	10.793	5.9188	9.1503	7.2565	11.287	5.166	5.18	10.096	6.8961	10.21
-6.7195	-4.043	1.6682	-4.7144	-0.94509	-6.9967	-0.72241	-2.3861	-0.22937	-0.741	-2.8437	-4.098	-2.0971	-4.4223	-4.0249	-4.3378	-0.055014	-7.3179	-4.7473	-2.9036	-5.3595	-2.4802	-5.1202	-4.6007	-4.3335	0.059093	-3.1183	-1.9577	3.2552	-1.5312	-3.5721	1.9768	1.1412	-5.0174	-3.2726	1.0215	0.91195	-5.9359	-4.8797	0.08809	-8.1335	-0.32448	-7.2477	-9.6675	-1.4197	2.3209	-6.7698	-6.3052	-0.7001	-3.8214
4.7216	6.9071	5.9987	2.2561	-1.1011	7.2256	6.3232	3.4463	11.451	6.356	3.6379	5.8261	7.2204	8.2659	7.1592	4.9857	7.7616	6.3802	4.8075	2.6832	7.3102	6.862	5.7611	5.6971	3.4622	4.782	7.254	9.3805	5.0203	3.6555	6.665	6.6666	9.3528	4.7442	0.79759	2.5186	0.5742	8.8225	3.0422	2.0295	7.0506	5.1106	8.3532	6.5537	1.6283	4.0447	9.6658	4.0641	6.2402	6.3916
7.1608	5.1069	4.6313	11.805	4.9767	5.3227	9.2083	11.024	5.7386	4.1187	9.135	0.501	5.6524	6.7697	8.0957	7.1482	7.9579	4.0665	4.8799	-0.10839	9.022	5.7346	4.6129	2.9089	3.4056	8.2955	5.0487	2.7828	6.5799	3.4485	6.4572	7.7093	1.9964	2.1591	7.0029	7.5602	0.33583	5.9665	3.8996	1.2689	2.3858	6.2915	5.6687	7.3129	2.8158	8.7474	0.14023	3.533	6.6535	3.6449
-4.249	-4.6816	-4.3893	-7.6712	-5.1789	-11.265	-5.5359	-1.5606	-2.6068	-5.5262	-6.6102	-7.3085	-9.9053	-2.816	-7.0973	-4.6514	-5.9173	-9.3338	-8.6139	-4.4729	-6.6005	-4.7585	-4.9883	-11.151	-5.2573	-7.1337	-4.2812	-3.613	-9.0897	-6.5624	-4.9721	-4.7861	-1.7281	-5.0206	-6.1364	-5.0525	-4.8549	-7.564	-5.3385	-6.5151	-3.472	-1.8715	-6.3496	-3.0964	-6.3365	-8.6899	-9.0412	-5.2097	-1.4983	-5.0727
-14.197	-10.763	-10.506	-6.0556	-10.709	-6.0036	-10.529	-7.865	-11.373	-9.6563	-12.042	-11.721	-6.932	-6.5444	-15.064	-12.125	-7.2649	-14.229	-7.6553	-11.445	-10.419	-6.428	-11.847	-11.117	-14.411	-8.3556	-14.12	-10.097	-13.129	-3.2597	-5.9025	-12.527	-9.7335	-8.0104	-11.235	-15.776	-11.288	-12.614	-11.145	-12.087	-13.007	-6.6112	-9.0655	-5.7565	-7.2029	-13.449	-10.843	-12.292	-14.383	-11.008
-11.141	-6.5282	-16.85	-8.1902	-13.271	-14.022	-14.181	-10.772	-13.687	-9.612	-13.45	-9.705	-11.584	-14.092	-11.796	-13.9	-14.592	-10.253	-10.753	-11.788	-15.982	-14.721	-7.6104	-13.203	-15.655	-5.1078	-12.082	-9.9668	-15.064	-12.193	-15.731	-7.3145	-13.595	-11.258	-8.4302	-14.916	-11.659	-15.799	-13.977	-12.756	-12.003	-18.417	-13.885	-8.8085	-9.4308	-9.0143	-10.801	-10.95	-11.345	-9.7871
-2.645	-0.59724	-7.6594	-3.169	-5.5545	-3.1303	-3.3201	0.16355	-1.3091	-2.2937	-2.4475	-5.721	-5.3576	-1.5497	-1.8855	-3.005	-1.3488	-6.0425	0.083697	-2.0341	-3.5275	-2.234	-1.1756	-4.5135	-4.1415	-3.0621	-3.9588	-1.1199	-5.2583	-7.9975	-4.6829	-1.7188	-6.1094	-3.8857	-3.9074	-4.3307	0.093137	-0.79516	-5.9446	-3.8485	1.0675	0.63211	-3.0924	-4.4271	-0.085701	-3.1758	-1.7258	-7.3095	-4.297	-0.53073
-1.5508	0.3803	2.1476	0.6192	4.3219	-0.99889	-1.653	1.7809	-0.15772	0.6559	-1.7742	0.95467	-6.7551	-2.7544	-3.7102	-5.0795	-4.5466	-3.6073	-5.5366	1.4105	-1.4274	-5.6535	-4.1146	-2.6381	-1.9712	-2.8762	-2.5552	1.3639	-3.8671	0.079473	-2.4749	1.2742	1.3049	0.67059	-3.0785	-0.17723	-7.7737	-3.6833	0.64856	-2.1478	4.0288	2.9905	-3.7811	0.1303	-6.7481	-1.7588	-2.371	-0.55256	-2.2332	-2.0418
2.701	1.7957	1.5602	1.3962	-3.6432	1.19	1.2491	1.336	-1.0594	2.9093	3.7128	3.5918	1.4314	3.6552	3.4208	2.4725	1.1587	3.1202	-0.49121	0.4485	-1.8739	0.026308	1.9861	-0.17521	-0.97641	1.4972	1.3549	-2.1013	4.6963	-1.3088	2.4562	-1.5965	-0.93838	-1.2536	1.1563	5.8084	2.7031	-1.6343	-0.0582	2.0951	1.3159	0.40046	4.1447	2.9009	-0.19086	2.0548	5.4178	2.7797	1.3097	4.042
6.2294	11.25	4.4728	7.3124	6.6943	0.83563	5.291	15.351	8.3395	6.9482	8.3675	4.9363	5.8742	8.1609	9.1882	8.8191	1.7466	10.269	8.883	2.9299	4.5667	7.5723	2.6325	12.247	9.7396	8.3247	7.456	6.7444	9.3076	5.5807	8.7214	7.4525	4.8637	2.6416	10.383	4.4966	13.759	6.8937	6.6211	6.9405	6.3555	6.3604	5.1216	10.737	4.3065	7.6683	9.7218	3.8133	8.9187	6.2866
-13.082	-18.069	-13.931	-14.928	-8.3915	-10.953	-11.986	-14.727	-9.9281	-11.747	-15.041	-11.756	-15.779	-15.524	-6.3423	-7.1844	-11.183	-12.721	-9.2238	-12.38	-8.3822	-10.988	-12.716	-11.779	-8.6862	-12.36	-16.172	-9.5287	-12.102	-13.673	-9.1168	-8.5406	-8.8524	-9.4998	-10.372	-8.2611	-11.305	-10.985	-14.82	-16.013	-12.68	-11.494	-10.042	-9.2723	-7.6962	-14.645	-10.738	-11.479	-13.909	-9.9452
-13.548	-10.421	-10.919	-18.317	-17.981	-15.104	-12.438	-19.415	-16.594	-15.896	-21.489	-15.55	-13.01	-15.612	-14.843	-16.638	-9.7164	-9.5823	-15.036	-16.965	-9.1131	-12.1	-17.552	-15.236	-16.554	-15.565	-11.486	-12.765	-18.689	-12.968	-11.746	-16.568	-16.701	-18.111	-11.357	-16.023	-14.352	-13.808	-15.777	-13.329	-11.435	-13.103	-16.628	-13.201	-11.729	-14.979	-12.282	-14.004	-10.466	-13.347
-3.498	-1.4169	-3.8977	3.3434	-1.6788	-5.247	-3.9349	-4.2162	0.34861	-6.4285	-1.7282	-3.6628	-2.9853	-5.2761	-1.2587	4.24	-5.8798	-3.2002	-12.389	-2.0167	-4.6435	-6.109	-5.4975	2.0732	-3.8239	-2.1382	4.0179	-5.0605	-4.795	-6.1185	-6.6693	-4.3993	-3.7728	0.094369	-2.312	-7.8737	-7.6099	-2.0718	-2.9143	-4.0333	-4.5796	-5.3569	-4.7137	-2.3565	-5.4254	-4.9287	-4.907	-4.6138	-4.2796	-6.8712
-1.3722	3.3343	-3.2606	1.2041	-2.3568	-0.55068	-5.2994	-2.2265	-2.427	-1.2384	-3.1219	-1.4894	6.2218	-1.4699	1.7487	1.3169	-3.0492	-2.9407	-0.90913	-0.20412	-3.3517	-2.5255	-0.28351	0.89892	-2.2378	-1.2744	-2.4462	-2.5825	-1.7823	6.3547	-2.8311	-0.39343	-1.1772	1.1327	2.3721	-3.4576	-1.9526	-2.5951	0.91115	-9.6049	-1.9287	-3.1115	-1.54	-0.071905	-2.4572	-2.6616	-2.3828	-1.5535	-2.9267	-2.8123
3.9404	0.367	1.1287	3.0471	1.3222	5.6672	5.4834	2.8217	-1.0665	3.8104	4.9147	-0.47785	-0.68292	7.6599	2.0802	-0.42925	0.23321	-2.2735	2.8947	2.3527	-0.65228	-4.6713	-0.99578	2.7983	7.1701	2.8056	0.074226	2.4019	3.0541	3.4668	0.62861	3.2987	3.5236	-1.8707	-4.8643	1.81	1.7965	-0.027365	3.8305	6.0011	-0.064067	5.8609	-0.41206	4.5744	0.91736	-0.19261	-0.10246	1.9106	-1.3524	2.6917
-2.7885	-10.933	-5.2245	-8.4935	-9.614	-7.982	-5.9974	-8.9331	-12.311	-11.691	-8.5007	-10.625	-13.971	-8.2246	-12.358	-10.671	-10.604	-10.309	-9.2365	-7.6849	-5.1099	-16.15	-12.841	-15.039	-13.274	-12.707	-9.3366	-15.221	-11.785	-7.0818	-11.327	-7.8984	-9.4554	-11.647	-12.714	-10.12	-9.2486	-14.805	-12.71	-7.2064	-3.636	-10.404	-15.223	-12.264	-15.002	-7.688	-5.716	-10.739	-9.6784	-10.695
0.50391	-1.2678	0.84951	-1.2943	-7.9489	-2.5148	2.3552	-6.1627	-0.54832	-1.2364	-3.4569	-2.5794	-0.37987	0.42491	0.62015	-4.1116	3.3862	0.20888	-0.079737	-1.0397	4.5071	-2.6901	-0.54761	1.0351	-1.5896	-1.0335	-1.6797	-2.2769	5.6411	0.34416	-3.3323	-3.3264	-1.8495	0.30491	-4.1608	1.0709	-5.5572	-3.0516	-2.7219	-5.77	-4.3779	0.22101	-1.7105	-2.9001	-2.4602	-0.76592	0.83594	1.7439	-1.9522	-2.2143
5.1258	1.2129	4.7859	5.6135	6.8173	0.21156	5.6017	6.4224	5.1798	5.7833	7.4766	2.7138	9.2879	3.8178	4.0939	7.7985	4.4167	3.5937	11.432	5.6647	2.5833	9.1423	6.9792	10.004	13.111	4.5779	3.6679	6.3811	1.9318	4.989	1.254	4.993	6.4204	3.204	9.6143	2.5327	5.0632	5.1182	-0.7091	6.3008	8.2062	4.6897	2.9634	7.0521	3.9393	3.1853	8.7141	4.5504	4.8984	5.2314
-1.4152	-0.20954	-1.7077	4.3162	1.1998	-4.4949	2.5274	-0.91335	0.8387	-4.6986	-2.0612	-0.41877	-3.5237	-3.8421	-1.9146	3.9661	4.8285	1.4679	-0.069676	-2.3691	3.9227	-4.3874	-2.7124	-0.98649	-1.7642	-3.1391	-8.924	-0.84774	-2.3531	2.4664	-4.4264	-1.6529	-1.07	-0.21221	-1.0202	-2.8867	-3.5149	2.6648	0.60663	-1.2429	-2.2859	5.0598	1.5166	-0.65598	0.41038	4.437	-2.9675	1.8035	3.6683	0.69468
12.002	10.264	11.285	5.7706	7.131	7.9376	10.415	8.9039	6.8524	5.7167	4.1842	4.8508	4.5084	12.048	3.7862	8.6429	6.3429	12.145	2.9621	5.0581	8.8912	5.0022	4.4227	9.0595	9.0512	0.42598	6.3212	7.84	7.9304	11.615	9.7731	8.324	3.2727	8.7711	8.1117	9.3201	7.8928	6.3253	4.967	8.7076	8.5231	9.1999	10.053	4.5292	6.1516	5.2241	4.699	5.2827	7.3035	4.5966
-12.077	-12.295	-7.0442	-12.873	-13.541	-11.881	-6.1091	-13.974	-11.644	-12.871	-11.86	-11.846	-12.238	-11.279	-10.677	-9.8726	-10.573	-11.778	-17.53	-8.0869	-11.786	-10.541	-9.2756	-12.819	-12.27	-11.702	-13.313	-10.073	-14.812	-15.156	-11.502	-8.5659	-6.8182	-18.01	-5.3138	-14.038	-9.6972	-9.6765	-13.725	-8.1081	-9.2794	-11.141	-7.5432	-6.6778	-10.631	-18.616	-10.39	-9.6377	-5.2621	-12.499
-12.57	-13.559	-14.358	-13.136	-14.478	-13.28	-14.253	-15.003	-18.127	-13.436	-15.187	-10.573	-17.364	-14.102	-13.854	-13.051	-15.05	-14.289	-18.129	-13.585	-10.084	-11.398	-13.066	-10.751	-17.527	-16.465	-14.419	-17.611	-12.848	-16.539	-13.264	-19.829	-16.203	-17.588	-15.701	-12.654	-14.759	-16.868	-16.494	-12.962	-12.808	-10.039	-12.363	-9.889	-15.794	-15.569	-14.848	-14.163	-16.439	-16.189
0.50475	1.8014	-0.078451	1.6682	-2.9813	2.918	-3.6597	2.5011	-1.3498	2.841	3.1498	-1.8052	4.6623	3.814	-2.1696	2.671	-1.5544	-2.0476	-2.1052	2.4943	1.9347	1.5779	0.98449	1.6202	2.3656	-1.7436	2.875	-3.259	2.5571	-2.1495	0.098577	1.4542	1.4064	1.0822	0.56461	0.96926	-1.3122	-2.069	-1.1729	-3.6168	-2.6415	-1.676	-0.18735	3.3585	7.5945	-0.15949	-3.599	-1.4732	2.2732	0.048315
-0.88428	2.828	2.1385	1.0737	2.1889	5.311	4.5005	4.9543	2.4548	6.1614	-3.6357	0.96028	6.1997	1.3901	2.5386	1.9383	-1.8794	1.3459	2.9914	4.986	4.9008	3.5816	4.2106	6.3179	1.2107	3.645	-0.07901	4.5584	1.5747	6.5099	7.7446	-2.2924	-2.4183	4.4937	1.632	1.1274	4.4701	1.3326	2.7981	1.4427	5.8351	0.405	2.8958	3.3537	3.7086	5.8733	1.2838	4.1224	2.9784	3.8838
10.884	8.74	8.1951	6.359	4.6489	10.931	7.8687	9.5469	13.958	4.1817	9.5899	8.8744	7.1756	11.414	7.3669	7.1607	2.4328	7.8735	9.6534	5.7971	7.9482	5.0754	5.8808	5.9117	7.5904	5.3195	9.8446	12.555	13.074	3.366	3.734	2.7509	8.7206	5.7633	7.2345	7.6122	6.3514	4.8879	9.603	6.553	8.5475	10.254	7.9111	3.1226	2.0503	12.096	11.524	3.1966	6.2628	6.3746
-7.3618	-8.2494	-5.9959	-8.1482	-8.4067	-9.9223	-10.001	-10.732	-4.9732	-13.89	-9.8938	-11.642	-6.3812	-9.7679	-11.059	-12.458	-9.31	-6.7995	-5.3783	-8.4305	-10.019	-9.2188	-10.612	-5.1663	-9.9249	-7.8053	-11.734	-8.454	-10.227	-3.8159	-12.364	-15.59	-7.2076	-14.52	-11.442	-4.3925	-7.463	-6.0782	-7.7467	-11.547	-7.0609	-7.8376	-10.004	-9.9714	-8.665	-5.6226	-8.3942	-13.861	-9.7088	-12.076
-7.255	-5.8516	-10.343	-3.5996	-2.4588	-4.5123	-9.4594	-5.3056	-8.8298	-2.626	-10.727	-2.673	-5.333	-6.6216	-7.6478	-2.5274	0.44342	-4.1719	-8.9489	-10.013	-5.0637	-5.42	-6.7743	-5.6233	-10.559	-4.6947	-4.8947	-5.1098	-9.5718	-2.3508	-7.0121	-6.916	-5.6476	-2.5318	-2.6085	-4.6112	-2.0942	-5.5732	-3.2486	-10.302	-8.0698	-8.3672	-1.6782	-7.0053	-7.1622	-4.3717	-4.533	-5.2428	-5.8203	-3.6211
-12.784	-13.625	-12.678	-10.754	-14.547	-18.715	-9.1862	-13.008	-22.115	-12.094	-16.277	-16.203	-14.552	-16.176	-10.675	-12.548	-11.84	-7.0886	-17.134	-6.6824	-10.411	-17.021	-13.922	-11.641	-13.431	-11.507	-13.19	-15.402	-14.783	-20.533	-11.438	-14.77	-10.872	-14.565	-13.748	-14.734	-15.717	-5.8287	-13.083	-17.189	-16.769	-16.968	-11.87	-14.524	-16.528	-10.043	-11.765	-10.524	-10.903	-10.279
-7.6275	-0.12157	-2.345	-4.5399	-5.28	-3.1296	-1.1416	-5.1122	-5.7358	-6.165	-6.1758	-3.9771	-0.25473	-2.7999	-4.3389	-4.7346	-2.8338	-8.5173	-11.463	-7.8918	-4.0326	-4.9296	-8.7248	-5.3136	0.633	-8.8032	-4.4937	-5.4936	-3.9811	-0.085336	-3.893	-5.9751	-1.0405	-5.2638	-4.3657	-3.0136	-4.7544	-6.5724	-0.89944	-9.4641	-9.4971	-2.0999	-2.1589	-7.8863	-5.8014	-2.3559	-3.8454	3.0051	-6.0042	-2.1071
-7.3128	0.087359	2.2478	-9.2405	-0.52683	-9.1139	-6.9754	-5.6361	-6.6359	-7.3934	-3.9076	0.18915	-2.4296	-3.3347	-11.14	-2.452	-8.1915	-6.3677	-1.2673	-5.1726	-3.3885	-4.6144	-5.1746	-3.7683	-7.5997	-4.4739	-1.5156	-4.7422	-7.3903	-7.8836	-4.351	-4.093	0.25374	-7.1885	-5.8716	-8.8261	-5.5474	-2.8218	-5.1416	-3.706	-6.789	-5.5003	-4.2111	-0.86752	-4.1307	-8.7025	0.92635	-5.9229	-3.0437	-1.6051
-14.89	-15.919	-13.095	-14.506	-18.214	-14.127	-14.101	-15.65	-14.116	-15.696	-17.152	-13.307	-16.348	-11.04	-16.452	-14.005	-17.641	-13.118	-14.871	-16.632	-15.216	-12.169	-12.423	-13.73	-15.833	-17.445	-14.933	-10.704	-17.191	-14.136	-11.023	-10.627	-16.461	-16.886	-17.059	-14.275	-13.051	-11.769	-15.204	-17.023	-16.568	-17.585	-10.173	-21.351	-15.773	-9.0629	-10.028	-14.141	-16.146	-16.734
1.0211	-5.912	0.38354	2.3109	-3.4781	4.0865	1.1019	0.17205	2.5256	1.2897	1.5316	-1.1687	-3.7586	-1.7551	1.3534	3.5797	-2.666	-2.1241	-1.3052	-1.6408	0.4835	-1.1175	0.64471	0.42329	-1.3253	-0.017608	2.163	3.641	-6.2959	-7.7265	1.003	2.4823	-3.0846	3.8429	-0.99723	0.43426	-3.9738	-0.36792	2.9446	-3.4756	0.58702	2.6228	2.8357	2.229	1.7429	-1.0491	-4.5426	-1.0685	2.0105	1.8814
-4.6789	-10.124	-3.0828	-6.3109	-1.7689	-3.0577	2.0036	-2.0525	-8.1161	-1.945	-4.7502	-4.8032	-0.34567	-4.1287	-4.889	-0.5878	-4.7638	-0.049612	-5.9066	-5.0504	-4.6511	-2.217	-0.75765	-4.197	-1.9822	2.2594	-5.1846	-3.1367	-0.63741	-3.2511	-7.0759	-2.9375	-7.0607	-4.3836	-3.4218	-4.6438	-4.7673	-2.5727	-9.6202	-2.7916	-1.0376	-3.8506	-5.2906	0.82775	-3.5671	-3.1921	-1.9087	-5.0963	-1.5824	-4.7278
4.675	-1.1008	-3.5767	0.99446	-3.714	-2.9629	-2.6506	0.28375	1.3813	0.78715	1.4004	-0.38672	-4.0041	0.06617	-1.3382	-3.8582	-2.2862	-2.7686	-3.4778	2.6418	-0.38266	1.2361	4.6071	0.97708	-0.73128	1.2025	1.3628	-1.3583	-0.56367	1.9385	-1.524	-2.2076	-1.0691	-2.1019	-4.2966	1.3792	4.2112	-0.64328	-1.0518	0.18771	1.4988	-1.9627	-0.34885	3.6518	2.2306	0.0018771	-1.1803	1.7592	-1.032	1.9921
-3.2471	0.79919	-1.3773	-1.3617	-2.0743	-3.2014	4.1205	-2.5873	1.7152	1.5157	2.7877	1.8752	-2.075	1.8873	0.63673	0.92105	1.31	-2.1207	3.1062	-0.22912	7.9307	-2.2113	-2.3321	1.6807	0.12604	0.069405	0.23255	-1.037	0.97904	-6.024	-5.2133	-0.74463	-0.49943	-2.397	0.15391	2.2508	1.7003	1.466	-0.24455	1.1536	1.7401	2.7993	-2.0547	-0.73103	-0.32025	-1.9181	-0.36203	-0.23777	1.4919	2.7934
-3.8484	0.023126	-3.29	-3.2733	-2.0785	-2.7231	-0.30621	-5.219	-7.1801	-0.54522	-1.5565	-12.366	-3.2374	-1.918	-2.317	-2.9927	-1.4908	-1.9128	-3.8603	-3.7219	1.1873	-3.2495	-4.1586	-3.6668	-0.89148	-4.3501	-3.9201	1.1793	-2.93	-5.6573	1.7112	-2.1751	1.4666	-2.8312	-0.50838	-2.824	-3.7375	2.1598	-2.8673	-7.0659	0.58581	-3.5115	-1.9783	-8.0222	-2.3393	0.093744	-4.4799	-3.4048	-2.9072	-8.3835
-1.2287	-2.1233	-3.393	-9.1252	-2.7727	-5.3685	-3.5062	-2.7918	-4.2009	-1.1048	-5.4499	-4.1506	-2.4417	0.078625	-4.3542	-5.4805	-11.866	1.4491	-14.563	0.27756	-5.1816	-1.9736	-9.1028	-1.6968	-9.2128	-5.7554	-4.1272	-9.1243	-5.8173	-3.9744	-1.6952	0.58017	-6.6648	-0.76787	-1.3176	-4.4625	0.6767	-1.6972	0.28508	-4.8947	-1.6833	-4.6442	-3.3413	-3.0638	-5.3214	-3.2743	-4.5446	-5.0124	-3.451	-2.4103
-12.007	-10.927	-6.6682	-10.745	-11.53	-11.684	-12.804	-8.6819	-11.003	-11.869	-13.67	-12.277	-14.476	-11.685	-9.428	-15.635	-14.041	-9.1256	-13.73	-16.051	-7.5587	-7.2848	-15.993	-10.168	-7.6122	-13.86	-13.635	-5.5171	-12.763	-14.479	-15.356	-12.326	-11.188	-12.881	-16.516	-13.149	-7.745	-11.992	-10.643	-11.286	-11.871	-6.6285	-7.2042	-10.223	-10.472	-10.975	-11.847	-11.655	-8.3882	-10.059
10.258	12.224	10.01	9.899	5.6566	4.8079	9.2179	6.3173	8.4035	5.0484	7.8467	5.2724	3.3167	4.4044	5.278	9.421	8.254	4.5385	7.9364	7.2033	9.6632	10.343	6.5469	6.1412	6.9597	6.4395	5.4324	8.194	4.9812	10.211	6.5435	5.7882	6.9654	8.0234	10.743	8.037	10.642	9.8517	6.6631	10.242	10.52	9.5028	9.2688	7.9628	8.4573	11.741	7.1297	14.448	10.213	3.9194
-0.63839	0.57174	7.2795	4.2006	3.9662	2.9764	2.5397	-1.2949	5.5966	-0.4542	1.2838	0.45181	3.6776	5.0391	-0.92268	2.3336	1.0954	-1.4306	4.9461	3.0577	3.9455	4.1207	2.755	2.7439	-0.75021	-0.097117	2.6381	3.4645	-0.57396	3.0027	-1.5319	0.27523	0.64945	-1.7942	-0.48245	-0.54145	-1.2864	3.342	1.0864	1.746	-2.0343	-3.3017	-0.25524	-0.28062	5.8147	3.7289	1.0903	-2.3244	1.3775	3.7268
-1.5417	-2.8126	-3.6292	-0.81303	-1.9939	-0.72933	3.7893	-1.6697	-1.1924	-6.6322	-0.68646	-3.674	-0.90681	-5.8407	0.15934	-0.86759	-1.7258	-1.0092	-0.17024	-3.2026	-2.8956	-6.6853	-3.9084	-2.3591	1.4013	2.9674	1.6571	-1.6293	-1.9822	-2.3261	0.26366	-2.5469	-4.2002	-4.2793	0.26944	-4.939	1.2732	-1.8396	-3.4664	0.89428	-2.1607	-0.99747	-0.98162	-3.2801	-0.66255	1.3399	0.56741	-3.9247	-4.5537	-6.1065
-20.075	-11.271	-16.981	-17.511	-14.085	-16.651	-16.738	-15.209	-14.283	-15.336	-11.094	-14.098	-10.435	-17.288	-16.32	-13.973	-14.808	-13.619	-11.461	-16.707	-19.244	-7.1746	-14.445	-12.903	-21.042	-13.733	-9.888	-12.772	-13.399	-10.468	-17.113	-13.335	-11.413	-15.852	-13.054	-15.481	-12.624	-17.087	-14.091	-11.408	-14.866	-8.4853	-21.637	-16.794	-16.514	-17.981	-14.162	-15.253	-12.15	-12.747
-9.0406	-5.4808	-6.5185	-7.0888	-10.701	-7.663	-8.9763	-4.8693	-4.5054	-8.9658	-7.5402	-7.8608	-10.192	-3.4	-3.509	-0.16937	-14.399	-7.1105	-7.9213	-9.1234	-4.1103	-8.0288	-6.8776	-5.3375	-5.5635	-5.2178	-1.8133	-12.583	-12.658	-7.898	-8.885	-10.117	-7.9092	-9.4869	-13.078	-6.6365	-10.999	-8.58	-5.3173	-7.1156	-9.9122	-5.0557	-7.0022	-5.3092	-13.269	-3.9435	-9.4914	-7.3433	-4.4962	-9.1801
1.3192	-0.85872	-1.7979	-2.396	-1.2322	0.87095	-3.623	1.7131	-2.0135	-2.2938	-1.3628	-0.58169	0.77555	2.3313	-4.3765	-1.9418	2.2496	-0.44458	0.25687	-1.971	-1.1861	4.6743	-0.19927	-0.0738	1.6571	-1.6517	0.37034	-1.3548	4.241	0.81828	1.8898	0.6099	-1.1853	0.028595	-0.35804	-4.8833	0.37015	1.2594	-6.2141	-2.4594	-5.3254	1.3167	-3.5474	-1.1485	1.4699	0.40784	0.37446	1.0522	-3.7944	-3.746
-3.5282	4.6415	0.49966	0.26757	-3.5968	0.52548	-0.017691	-6.8103	-2.9576	-2.4553	-0.21921	-1.9177	-3.5569	-6.2948	-2.2515	-3.0894	-5.8427	0.57641	-4.9343	1.2955	1.0425	2.3445	-2.4538	2.9658	-0.30229	0.22398	-5.723	1.2372	-3.4476	-5.6532	-1.4019	-4.2993	1.9668	-1.9592	-1.2335	-5.509	-3.2014	-0.45045	-3.1142	-3.107	-1.3322	-1.0761	-2.5573	-4.3153	-2.9636	1.6523	-0.38041	-2.2447	-4.09	-2.5751
-6.4929	3.7256	-6.0913	-3.0031	-1.4059	-0.38742	-6.3889	-5.6293	-3.4208	-2.5363	-2.8062	-6.7372	-3.5782	-3.1043	-4.518	0.30821	-0.52586	-5.0436	-4.6247	-6.4785	0.65562	-3.1523	-2.4731	-6.2871	-3.5044	-0.58669	-5.8928	-7.6511	-5.3973	-4.8063	-3.1782	-8.8867	-2.4937	-2.9713	-3.6337	0.10265	-0.1995	-4.0698	-6.5051	-6.0512	-2.3146	-6.9033	-0.34879	0.65428	-5.3083	-2.0323	-5.7283	-1.8485	-5.6554	-2.8926
-4.7671	-1.499	-3.9025	1.617	0.42853	2.3032	-0.79444	0.9568	-0.3508	-5.1865	0.60297	-1.6435	-1.4275	0.91488	0.6084	-3.1339	-0.26411	4.5461	-4.7956	-0.64667	0.5378	-3.5899	-2.2954	-1.161	-1.2455	0.97437	-3.8366	-1.2051	-4.9386	-3.2306	6.6824	-1.5173	-1.3117	0.21285	-0.91484	0.63661	2.1121	-1.5727	-5.3233	-3.5906	-3.0126	-4.0281	-0.6333	2.6909	3.9524	-0.95046	-0.72801	0.066902	0.76909	-0.55359
3.6548	5.551	5.745	2.2308	8.3337	7.8437	0.3686	5.9289	3.3528	2.8695	6.085	2.4032	3.1957	5.9541	9.7733	2.5367	-0.77367	3.5162	5.2114	7.2188	4.6069	0.89758	3.1943	7.1121	1.0145	6.424	3.2194	6.6233	1.6665	1.016	0.63783	7.9439	6.3992	5.3142	2.1986	1.4039	5.7162	1.3829	2.0689	0.046821	5.2273	3.6179	5.1142	8.2842	4.0142	-2.0013	5.6963	6.2907	4.0507	3.5688
-1.2056	0.43146	-3.7167	1.4612	4.8482	-0.88627	-0.70521	-4.7178	-0.2464	-2.9995	1.7869	0.84804	2.0684	1.2034	-1.9666	-0.70885	0.88401	-1.6275	1.2296	-2.1639	-1.8513	3.0202	1.2385	2.5219	0.22887	0.95495	-1.3054	-3.7974	-3.7608	5.1064	1.1216	2.1709	-0.68156	2.9953	-2.3613	1.0099	-1.7253	1.7795	-4.2114	4.4204	-3.8062	1.5664	-4.0697	1.964	-3.3638	-0.71124	-1.874	2.2667	-1.5165	-1.8704
-10.392	-5.9763	-7.3708	-12.412	-8.5756	-9.1769	-7.8215	-10.009	-5.6094	-11.062	-9.8592	-4.8162	-6.6196	-12.253	-10.387	-6.4851	-9.4984	-6.8848	-9.6774	-12.066	-12.908	-6.7537	-10.758	-9.8107	-8.9215	-9.8014	-5.6149	-11.357	-7.1288	-10.777	-7.6067	-9.3233	-4.6552	-8.8289	-7.6937	-9.3491	-7.8555	-6.6437	-12.793	-11.539	-6.8379	-12.995	-9.4362	-11.654	-3.2561	-7.5042	-12.257	-10.408	-11.465	-11.227
-4.5064	-1.7961	-4.265	-1.8283	-2.1031	-0.50507	-4.9144	-0.44338	-1.554	-0.76399	0.16714	-2.6073	-3.7208	-5.4596	-3.1257	-4.432	-3.4622	-2.6658	-3.551	-2.8303	-3.1052	-1.3741	-3.1848	-1.0827	1.4488	-5.2691	-1.3452	-4.0621	-3.3868	-2.7371	-0.88869	-3.8714	-0.46174	3.3753	-1.6346	-1.5901	1.592	-1.6421	-5.6519	1.1742	-1.3137	1.2006	-2.989	-1.1099	-4.6523	1.0051	2.0815	-8.2563	0.81962	-4.4462
-2.9078	-7.0718	-4.8476	-2.6265	-3.786	-5.4648	-1.6622	-3.2619	-6.7389	-6.5067	-4.1635	-3.2781	-2.2195	-6.2858	2.4487	1.068	-4.2665	-6.5991	-8.7237	-8.7811	-3.9678	-6.8239	-1.6687	-8.2723	-5.8942	-7.0398	-4.6656	-3.2898	-4.482	-5.6002	-6.0287	-7.0222	-6.2309	-0.57832	-2.8509	-0.29168	-5.8782	-5.9622	-2.6251	-2.4819	-5.9596	-6.8827	-4.4342	-5.853	-3.1751	-2.7124	-3.1502	-3.2872	-5.4905	-1.8607
-3.3383	-3.8566	-1.4843	-2.8138	-0.4097	-5.1688	1.0998	-4.2111	-3.7467	0.23106	-5.7545	-1.0625	-6.0027	-3.3408	-4.6269	-1.4585	0.30911	-7.1984	-4.4006	-5.9211	-6.809	-3.0634	-1.3855	-7.3316	-0.15115	-4.9381	-0.5019	-3.2071	-0.15945	-3.1231	0.023382	-1.2541	-3.8087	-4.5991	-4.0068	-4.7973	-7.7473	-5.4401	-6.6422	-2.9049	0.84851	0.90078	-3.9769	-5.5008	-0.55442	-1.7997	-9.8567	-0.44557	-1.5686	-7.4767
-14.202	-13.575	-14.035	-13.056	-19.172	-14.319	-8.9652	-12.937	-12.199	-8.781	-10.789	-14.159	-6.8487	-15.907	-11.711	-12.395	-12.13	-10.253	-14.308	-14.244	-11.953	-14.471	-11.027	-13.098	-16.233	-12.641	-13.631	-10.552	-11.839	-14.114	-18.107	-13.657	-10.905	-13.129	-12.529	-20.436	-16.711	-16.012	-17.025	-9.8078	-13.154	-14.706	-13.794	-13.235	-15.434	-17.639	-8.5107	-11.663	-17.807	-13.94
-4.9309	-2.2307	-3.4911	-6.1683	-3.2038	-0.39484	-1.4916	0.0011919	-2.1311	-3.4017	0.85039	-0.83126	0.27483	0.051781	2.7758	-2.1478	-0.85977	-0.25893	4.3717	3.5778	-5.5858	-3.92	-1.016	-1.6324	-2.689	-0.58698	0.46953	-2.1371	2.9662	0.97762	-2.2218	0.90025	0.83009	0.59052	-6.7723	-3.3581	-1.9691	-5.8646	-0.5939	-3.8348	-4.7073	1.9037	-2.8417	-2.9587	-4.7004	-5.8785	-2.8576	-0.31218	-4.0671	1.0446
1.3282	4.1531	2.1004	4.0885	-2.2365	0.7472	2.1412	4.2977	-2.2949	2.4624	0.93846	3.0276	-0.83541	6.8127	3.231	2.5507	2.1065	5.7364	0.4569	0.39841	4.0257	1.6552	3.0539	4.3336	5.286	5.6436	3.7797	4.8871	1.409	6.4205	3.4873	2.0435	5.2566	5.311	5.0111	2.2442	2.1904	5.3499	5.4807	3.389	3.3063	4.2378	4.0232	3.2175	4.7815	3.2512	4.3679	-1.6165	6.1278	4.2188
-12.672	-6.0384	-7.3727	-8.779	-12.191	-13.881	-8.9732	-14.14	-13.982	-11.168	-11.134	-12.074	-8.7781	-10.792	-16.539	-4.243	-9.4362	-8.7753	-8.0525	-8.5693	-7.9335	-8.6732	-8.2691	-11.84	-10.364	-5.1803	-9.4532	-9.251	-11.732	-6.651	-5.4801	-10.265	-5.9026	-8.9474	-6.6968	-9.4483	-9.7803	-8.4901	-11.253	-9.788	-10.204	-9.3569	-10.764	-12.573	-5.2678	-5.4002	-12.387	-9.7365	-7.8231	-11.789
-11.548	-4.2738	-5.4155	-8.0557	-5.9095	-3.2659	-7.0968	-9.6812	-2.381	-1.3622	-6.3535	-4.7659	4.0419	-4.6355	-6.8801	-2.0883	-8.0502	-3.9767	-4.2696	-2.4417	-6.7984	-8.291	-9.384	-8.6451	-12.511	-8.3435	-4.8599	-3.6225	-4.8867	-7.4194	-8.1517	-7.6955	-5.9299	-5.5481	-4.9227	-2.7559	-2.5268	-9.0528	-6.4091	-5.4047	-8.2447	-3.3818	-1.1192	-7.6079	-5.0562	-6.8508	-4.3843	-5.9889	-2.2342	-8.5338
9.7565	2.114	6.3883	8.8003	7.3493	2.5905	4.6378	2.3958	0.7518	4.8124	3.0933	0.84517	6.6899	3.1681	4.1243	4.6606	-0.45222	5.5622	8.3543	3.5567	4.3774	3.733	4.7192	6.8166	3.7452	1.8282	3.4842	8.1539	6.2477	1.491	8.4378	5.826	10.112	7.3786	6.1731	4.5169	5.4081	7.6842	1.4389	7.2711	6.7331	10.207	4.4153	4.3699	4.8107	2.3567	2.8288	1.3126	3.998	6.4322
-13.273	-10.597	-11.146	-13.48	-15.824	-16.462	-12.061	-13.751	-10.994	-11.905	-12.936	-10.658	-10.036	-7.6131	-12	-7.7166	-7.2639	-9.565	-12.858	-17.03	-9.0455	-8.5029	-13.86	-11.492	-10.116	-15.428	-11.265	-10.001	-11.703	-15.413	-11.748	-12.853	-12.364	-14.487	-12.8	-11.641	-14.052	-10.062	-14.346	-12.459	-12.226	-11.883	-10.235	-7.5527	-12.391	-12.588	-12.043	-13.148	-17.168	-10.046
-2.8098	-2.1757	-1.6625	-1.4472	-0.14773	-0.102	-0.94037	-4.0072	-1.7061	-3.0443	-3.5875	0.43866	-1.378	-1.9998	-0.90846	-2.2729	-1.3681	-4.7052	0.57366	-1.5453	0.73168	-3.1701	-1.0955	-4.7826	0.088375	-1.2526	-5.4618	-3.0505	-3.2851	-2.3209	-5.334	2.5168	-0.4299	0.39747	-3.2195	-1.0945	-4.3501	-5.2635	-2.6949	-1.33	-8.4219	-0.81472	-0.0097013	-3.9309	0.56145	0.32917	-3.4718	-6.0097	-2.0379	1.3471
-4.69	-4.2309	-6.6375	-6.8463	-3.5202	-1.2411	-0.92537	0.25622	3.2772	-5.3842	-1.1842	-2.0457	-5.4904	-5.7578	-3.9412	2.3441	-1.4114	-1.1961	-3.1668	-1.2854	-0.3602	-3.4371	-5.2141	-3.7964	-5.2835	-0.84001	-4.2344	-5.8007	1.8443	-1.4562	-1.1401	-2.5778	-2.9542	-4.2584	-3.9265	-1.0333	-5.5558	2.4409	-2.8126	-1.0871	-9.3166	-3.9916	-7.046	-1.5804	-1.4606	3.0268	-5.7196	0.30684	0.38764	-10.475
-20.776	-17.381	-24.347	-22.151	-19.821	-15.247	-20.954	-23.352	-20.487	-16.667	-16.631	-21.191	-17.64	-24.914	-16.722	-23.573	-23.468	-22.744	-20.039	-20.584	-21.929	-17.891	-23.012	-22.162	-18.696	-13.571	-17.604	-21.912	-17.615	-13.985	-21.479	-22.024	-20.843	-23.122	-16.987	-23.442	-23.607	-25.413	-21.436	-19.706	-25.003	-20.777	-20.287	-21.327	-21.521	-18.688	-20.707	-20.297	-26.81	-22.825
4.1325	-2.8434	-0.57553	1.122	4.7091	-1.4814	-3.1153	-1.0421	-2.9525	-4.7669	-2.3074	0.32137	2.1679	-1.5115	-1.532	1.6477	-1.3425	6.0116	3.1117	0.29824	-0.95381	-1.8862	-1.4486	-1.0307	-3.9003	-2.6417	-3.8529	-1.0326	-0.83792	2.9721	-2.0221	-1.3248	0.82504	3.5653	-3.3546	0.17084	-1.3771	0.87734	-2.983	1.4762	1.7875	0.0017252	-1.0704	-6.8214	1.0995	0.58816	0.78181	0.77292	-1.4495	2.4573
-24.568	-20.918	-20.228	-21.467	-24.515	-20.981	-16.759	-16.773	-22.137	-21.507	-26.341	-24.012	-24.763	-22.394	-21.509	-18.695	-22.83	-25.738	-23.84	-17.653	-20.59	-23.791	-23.176	-23.768	-22.871	-22.717	-25.003	-21.273	-23.389	-18.994	-21.595	-25.077	-26.197	-23.386	-19.33	-20.211	-20.114	-20.26	-23.229	-26.324	-23.483	-16.458	-25.238	-21.018	-22.973	-23.31	-22.977	-23.907	-23.433	-22.473
-3.4323	-5.5109	0.79228	-1.0024	-3.4072	-2.4839	-8.0951	-4.4826	4.5694	-0.87945	-7.3604	-3.5343	-5.1602	-1.1513	-2.6294	0.4305	0.41792	-6.3806	-4.508	-2.3283	-3.99	-2.524	-4.5989	-1.1904	-2.347	1.5341	-1.4681	-7.6218	-4.1155	-4.36	-1.9785	-7.593	-2.2121	-3.6553	-3.8177	-3.6071	-3.2397	-0.95447	0.45952	0.078717	1.4157	-3.7213	-0.52533	1.9972	-1.1997	-4.1465	-3.7221	-4.4932	-5.4302	-4.1541
1.7487	2.4701	6.0438	1.4753	0.61405	1.2148	-3.9787	1.6009	2.3062	4.9739	3.4858	-1.8332	-0.13241	3.0414	3.2253	1.7164	-1.4951	-0.7214	1.3314	0.85632	3.7308	-1.7684	-1.5683	3.4324	3.7618	-0.75309	5.4026	9.5015	3.9303	5.8503	2.5344	3.696	2.1629	2.8327	5.093	2.9208	0.4446	6.4479	6.6227	8.623	1.6969	0.58043	4.9106	5.9306	0.32488	2.1971	1.5714	1.0267	1.5096	4.209
-5.104	0.16673	-5.6127	-5.3725	-1.3438	-1.3066	-2.2743	-0.73665	-0.23062	-3.721	0.28172	-5.6387	-7.5345	-5.9316	-4.2133	-4.9028	-4.886	-6.3012	-4.8097	-1.5667	-1.983	-7.0949	-0.9163	-4.3918	-4.2922	-1.6113	-2.6917	-4.2852	-2.8271	0.11775	-4.7951	-0.13269	-6.6515	-5.1589	-3.7604	-6.0694	-1.2715	-1.5301	1.7436	-5.2892	-0.053005	-6.3616	-5.1133	-4.8639	-2.1506	-2.8106	0.27496	-3.6423	-6.189	-0.63084
-0.2776	-4.5757	2.464	-1.4519	-4.8797	-3.1202	-9.3922	-1.4135	-4.3078	-6.5149	0.51551	0.085858	-1.1387	0.68007	-1.0514	-1.4656	-0.50824	-0.081802	1.3198	-4.7462	-2.6462	-4.8485	-3.2663	-2.1512	-3.1484	-0.63068	-3.7638	-1.4336	-4.021	-3.6428	-0.79828	-4.6811	-3.9016	-1.9541	-6.7427	-0.86282	-5.9987	0.82842	-4.6876	-5.2869	-1.0058	-6.7561	2.4517	-1.7424	-5.0746	1.6639	-2.5165	-2.511	-2.3179	-4.3925
2.8941	-1.6096	-1.5939	-3.6446	-3.8276	-4.6383	0.64333	-4.1917	-1.4923	-4.4065	2.1126	-1.7641	-3.4233	-4.2377	-2.9012	-3.8569	-5.1296	-1.6246	0.27809	-6.0287	-0.97757	-2.5038	-2.4637	-2.2653	-0.10447	2.236	-2.4113	-0.48594	3.793	-0.45138	-2.3743	-1.4377	3.0476	-0.070371	-3.4607	-6.0517	0.22137	-3.534	-4.6038	-1.1138	-3.3155	0.89617	-2.1228	1.2543	-1.8632	-2.7683	-1.9791	-0.71256	-3.1663	1.4455
-10.808	-7.2515	-11.909	-17.149	-6.1109	-9.6032	-8.4712	-8.716	-8.9057	-8.1005	-7.238	-8.3172	-8.3587	-4.6053	-7.3474	-14.325	-10.439	-12.589	-11.131	-8.3987	-9.2686	-7.3608	-9.6992	-7.8435	-9.4144	-12.727	-9.978	-15.249	-8.1329	-5.4545	-7.784	-11.59	-8.9734	-11.961	-7.8262	-11.054	-11.167	-10.761	-9.5658	-9.7761	-10.471	-11.273	-10.973	-8.7021	-5.743	-5.5387	-12.276	-7.2305	-9.2099	-11.194
-2.3751	-2.4705	0.78965	1.9795	1.3446	0.49768	-0.27163	-1.7609	-0.94049	4.8139	-2.9917	-3.4569	0.69476	-1.3492	3.6115	-0.4793	-0.46367	0.26059	-1.8909	3.2162	-3.3385	-1.6179	0.8626	-3.1136	0.21317	4.9455	3.597	2.8401	-0.79244	-0.71879	-4.367	-3.2288	4.2756	-5.3078	0.89236	1.9973	-0.61827	-1.5942	-4.5143	-1.5735	-0.29097	-4.3998	3.8536	2.7455	-1.8335	-0.81771	-4.2174	-3.0089	-1.7767	-2.4963
-3.8654	-6.8219	1.3604	-1.4766	-4.0208	-7.3105	-1.9942	0.521	-4.7956	-0.14647	-6.2069	1.2916	-0.18431	0.69287	-0.23218	-0.19899	-3.0952	-0.63003	-4.4072	-7.0602	-0.12723	1.7657	-0.86085	-1.5209	-3.9529	-5.5497	3.2189	-6.6801	-1.5891	-2.3646	-7.724	-4.3774	1.0115	-4.5737	-3.8818	-4.0308	2.9651	-0.70734	1.1947	-5.2867	-3.0724	-3.565	1.7962	-2.5666	-1.9438	-3.3112	-2.5005	1.1704	-1.2205	-6.8997
-0.006072	-4.6159	-1.7402	0.60363	-0.54715	-2.9601	0.73667	-0.78851	-1.3752	-1.0871	0.24044	-2.0354	-2.3157	-3.9365	-2.6189	-1.3281	-5.6446	-0.72175	3.3357	-2.2484	-1.7022	-2.4882	4.6462	0.42709	-3.6534	-4.532	-3.6084	-2.5043	-0.38747	-0.49275	-1.8812	0.86935	-4.5212	-2.516	0.65599	0.12451	-2.1245	-1.682	0.037309	-0.52609	2.7319	-1.2462	-2.4445	-3.4044	-3.6901	-2.9443	-1.7399	0.48408	-0.2677	-1.9841
-18.134	-19.728	-21.047	-23.439	-24.937	-21.044	-21.406	-22.279	-13.633	-23.906	-22.846	-20.784	-25.127	-20.194	-26.601	-17.61	-22.178	-23.743	-21.427	-22.688	-23.062	-20.164	-22.959	-19.259	-21.113	-15.53	-21.661	-25.447	-18.042	-17.102	-18.332	-24.211	-22.224	-19.68	-18.075	-21.874	-23.524	-22.542	-24.223	-20.005	-16.499	-19.09	-22.289	-16.635	-21.336	-18.216	-24.95	-18.588	-23.781	-26.294
-2.9035	-2.2335	-5.505	-10.361	-6.7284	-2.0318	-6.7752	-2.5341	-4.3267	-3.502	2.4076	-4.1056	-6.4316	-4.9542	-3.3725	-6.7116	-2.6522	-3.5384	-0.46283	-3.5654	-6.0234	-3.8999	-2.1654	-3.3941	-2.6728	-6.5406	-8.4286	-3.944	-4.503	-2.3485	-9.0325	-6.5155	-0.22071	-2.792	-1.8087	-4.4704	-1.7497	-5.9099	-4.4825	-5.8014	-6.9493	-4.0104	-7.1886	-4.5045	-4.2711	-4.3621	2.6469	-6.1152	-4.4443	-3.6026
-13.343	-13.672	-14.028	-16.727	-13.546	-12.843	-17.851	-14.952	-11.822	-16.447	-18.812	-15.9	-13.186	-12.03	-14.46	-12.165	-13.433	-15.335	-14.203	-14.381	-10.684	-13.13	-12.497	-17.526	-13.645	-10.538	-12.85	-11.927	-12.341	-13.304	-14.14	-14.885	-14.53	-16.572	-14.108	-7.6709	-14.32	-15.607	-13.245	-7.4023	-13.625	-11.924	-12.723	-14.076	-15.478	-13.839	-14.823	-16.398	-12.049	-11.742
-1.5753	-6.5315	-1.6102	-0.96629	-2.9016	-7.8744	-3.1139	-0.1388	-4.4725	-3.964	-7.2764	-1.7861	-0.88979	-2.7006	-4.5422	1.0712	-2.9629	0.31125	-4.8203	-5.0314	-8.8471	-1.9709	-0.83178	-7.5622	1.009	-4.558	-2.9585	-3.2198	-1.3811	-2.9348	-4.7934	-6.5853	-6.0646	-5.389	1.0009	-7.542	-5.7604	-2.8571	-3.2471	-1.304	-5.5751	-6.0098	-3.8153	-4.5084	-2.0191	-4.8447	-6.6926	-0.50479	-3.4058	1.3941
-3.2476	-8.8911	-5.3704	-3.0893	-3.9744	-6.2982	-1.8952	-4.0709	-2.3874	-0.12409	-1.9246	-6.9802	-5.2156	-4.8949	-9.9002	3.4624	-4.5749	-4.7479	-4.9082	-1.5301	-5.0807	-2.5227	-2.8279	-6.3241	-3.1379	-0.79618	-9.8721	-1.8652	0.7155	-2.8326	-2.9052	-8.0041	-5.6998	-2.9727	-6.4215	-1.4625	-2.3328	-4.1889	-0.49272	-3.818	-3.1668	1.4409	-4.1253	-1.8962	-4.2684	2.0506	0.94843	0.31552	-3.2472	-0.11796
-3.4455	3.389	2.0285	0.24051	-2.7696	-1.1574	-1.2418	-1.9742	-0.37749	3.9629	-6.6582	-1.6457	-0.56929	-4.3381	2.7358	1.2864	-0.48136	-2.8217	0.19096	-4.5011	-1.3145	-0.22678	-0.28773	-0.037327	-2.977	-1.8516	3.6216	1.5962	0.27349	-7.1135	-0.15668	3.7823	-5.0675	4.4078	-5.6873	-0.77211	6.7311	-2.1901	-5.5272	-0.76682	-3.9607	0.60584	1.5781	-0.44514	-3.2906	0.10065	2.8329	-5.7509	-1.2178	-0.88594
-2.4138	-2.3611	-4.3933	-2.1618	0.35903	-1.5497	-0.92787	-2.5506	2.1451	-1.2007	-3.0049	3.8835	-0.11328	-1.8395	-3.4068	-0.31265	0.48832	-2.2141	-1.1742	-1.6813	-2.0308	-3.2967	1.058	3.8512	-4.0375	-1.9313	-1.5677	-0.88451	2.749	-4.5322	-3.4874	-2.3667	-3.1984	2.2079	1.3768	2.4462	-3.5323	0.79843	0.031747	-3.8256	-2.3244	-0.44233	-0.9979	-0.88993	1.2166	-4.1801	-3.9168	-5.4961	0.54954	0.73157
-1.5068	1.1451	-1.5967	-1.0045	-1.4118	-0.65827	1.2834	1.5124	2.2297	-4.84	3.2287	3.5595	-1.8334	-4.1847	-1.0986	-6.1505	-2.1913	-0.98011	-2.737	-0.68681	1.6696	-0.68128	-0.13974	-2.8691	0.064797	-0.29293	2.8878	-1.7087	-1.0987	-3.4728	-0.21891	-2.2739	0.84754	1.4308	1.1861	-1.4657	4.0221	-1.1572	-3.5858	-2.1459	3.0453	-1.5738	5.5383	-2.2841	0.24561	3.3505	-3.071	2.1246	-0.5804	1.3894
-7.5948	-5.8967	-5.2508	-3.37	-3.6695	0.22031	-2.5696	-3.4953	2.7894	-1.7074	-1.559	-2.2012	3.0057	-4.9211	-3.9144	-0.66044	-6.0655	-1.8697	-0.85497	-2.2823	-1.6561	-0.60181	-0.2008	-0.019515	-3.0583	-0.8791	0.054696	-5.9061	-0.59627	1.1609	-6.1305	-5.6637	-5.927	-1.6891	0.98503	0.88183	-2.9549	-5.4071	-7.6793	-6.6689	1.61	-6.6532	-5.2127	0.098049	-4.8466	-6.1791	-0.93902	-2.8725	0.056561	-5.6306
3.7532	3.7032	0.79225	4.3879	7.2438	3.082	3.1628	0.17124	7.6768	4.5115	3.957	1.8616	4.6468	1.8983	2.1392	6.5687	5.9483	-0.15696	4.8645	6.6029	4.042	10.055	6.8593	5.9496	5.0764	3.6824	6.4086	5.3162	4.8545	10.462	5.1864	1.436	2.9451	7.6807	3.8856	6.0155	3.5513	2.474	5.0387	4.5036	4.0915	3.0592	-0.63674	2.0881	5.9011	0.27355	4.2839	5.221	2.268	5.4659
1.8747	-4.4911	-3.2146	-0.3402	-4.3565	-4.1374	0.52204	-1.7202	-1.9405	-4.8876	3.52	-5.0866	-3.8294	-0.64348	2.4797	0.84496	-2.2578	-2.2232	0.0010839	0.42554	-1.6337	1.3329	-2.4322	-1.3721	3.5721	-6.6159	-5.3579	4.801	-5.5543	-0.03301	-3.3865	-3.0477	-4.4071	-2.6606	-4.6016	-4.0745	-0.68638	-1.8488	0.157	-1.0292	-0.32732	3.0784	0.055632	-0.26169	-0.84704	-3.9584	-3.7315	-5.2622	0.76597	-1.6482
-5.0508	0.92823	-3.7337	1.046	-2.3374	-4.3327	-4.6727	-2.4754	-5.8312	-0.031559	0.48186	-0.64817	0.23867	-0.93356	-4.4209	-2.6327	-5.0011	-3.0895	-0.41843	-0.13298	-1.9141	-2.1409	-4.1529	-4.2825	1.6336	0.88738	-3.0381	-1.6714	-5.1346	-4.2971	-1.4958	-0.85429	-1.603	-5.3654	-3.8997	-5.1074	2.5124	-2.5925	-0.47061	-2.6933	2.2947	-1.9817	-0.51295	-0.37319	-2.7774	-3.3344	-4.988	-3.1801	-3.0205	0.86119
-15.116	-12.629	-10.785	-11.082	-12.238	-12.412	-11.753	-8.2309	-11.482	-12.355	-15.181	-12.491	-12.496	-12.46	-10.556	-10.324	-11.533	-13.881	-7.752	-15.448	-14.206	-11.573	-11.547	-8.9393	-6.9544	-13.14	-10.803	-13.838	-7.3436	-5.7371	-16.3	-10.208	-13.022	-8.9333	-11.427	-9.7007	-10.535	-11.386	-11.053	-12.473	-14.242	-11.939	-10.247	-10.184	-13.55	-11.197	-11.63	-10.139	-10.209	-10.353
0.80425	-0.77964	5.2872	-5.308	-0.87044	-2.1105	1.9647	-4.9818	1.0853	-1.2799	2.7707	0.77244	-3.0517	1.1474	6.233	3.1949	2.709	5.3146	0.84516	-5.6983	4.2534	-1.0817	1.6389	2.5137	5.9243	-1.7569	-0.37958	-1.624	-1.6877	4.455	-1.0361	-3.7809	2.0205	3.6187	4.9871	-0.59034	2.9355	-1.623	3.1413	-6.5755	0.24596	-0.56309	1.7419	-3.2137	-0.34649	-0.15304	-0.30348	-0.94414	-0.45564	0.37617
-9.8489	-8.7659	-11.873	-10.587	-8.7788	-8.3491	-13.282	-6.5145	-12.443	-11.929	-14.594	-12.21	-10.926	-12.529	-10.154	-13.465	-7.576	-10.167	-11.186	-7.5145	-8.4535	-7.292	-12.926	-13.442	-11.48	-12.715	-10.798	-10.504	-11.579	-10.972	-11.561	-5.0962	-9.5039	-8.773	-12.096	-15.465	-6.7425	-12.136	-9.4124	-11.778	-11.057	-9.5744	-7.236	-15.067	-10.699	-6.9207	-11.021	-12.679	-9.809	-13.543
-22.863	-24.885	-23.436	-22.79	-23.467	-21.181	-20.788	-22.184	-22.897	-25.671	-22.425	-26.831	-16.16	-24.476	-21.137	-24.441	-24.426	-24.926	-19.761	-24.314	-20.194	-25.275	-17.91	-22.677	-20.87	-19.038	-23.668	-21.815	-24.249	-27.317	-22.897	-18.897	-24.597	-20.831	-19.908	-21.219	-25.155	-18.407	-19.707	-17.578	-23.684	-23.626	-18.029	-25.593	-22.375	-19.311	-20.696	-22.896	-24.167	-20.198
5.6778	-3.588	-4.5157	2.1119	-0.17319	1.7878	2.9896	-0.71154	-2.6947	2.317	3.0855	0.21775	-3.8576	6.5847	-0.33048	-1.5799	1.5883	-1.9226	2.6154	2.1137	-1.5366	0.62201	-1.2312	4.5363	2.8975	1.7963	6.4902	-1.1738	0.36317	1.3567	-2.7368	0.64453	1.9666	-1.3094	-0.83838	-0.94051	4.7826	-0.8594	-3.7084	-3.3151	-1.2747	1.2081	-1.4825	1.3488	3.429	0.45021	5.257	3.7822	1.9361	2.2927
-10.724	-17.004	-7.7599	-13.402	-3.2553	-7.8254	-9.2009	-11.198	-17.309	-15.505	-10.253	-8.0031	-15.082	-8.8866	-6.881	-9.8131	-11.247	-16.098	-12.599	-4.3367	-9.7682	-11.65	-8.6679	-9.5618	-7.2542	-5.1474	-11.273	-10.643	-6.907	-9.8466	-10.127	-9.8871	-9.9081	-10.769	-11.435	-10.944	-9.7101	-6.9871	-12.2	-11.865	-16.61	-10.453	-11.447	-9.0198	-9.9299	-6.4567	-9.6725	-8.7097	-13.696	-10.518
-1.9207	-2.9102	-5.7242	-3.1726	-0.35413	-4.9472	-6.6954	-5.9113	-2.6586	-7.8719	-3.7344	-9.5317	-5.5415	-2.5178	-6.8121	-6.7947	-3.4025	-4.7118	-3.6836	-6.4833	-5.4782	-2.8862	-1.9406	-5.3164	-4.2859	-1.036	-3.2715	-2.5165	-0.51961	-4.0908	-4.4689	-7.4238	-2.1245	-5.3329	-7.0689	-6.4482	0.19515	-0.31964	-2.1481	-4.0482	-6.0518	-5.4196	-5.745	-6.0377	-2.9549	-4.6924	-4.4538	-4.5542	-0.2041	-4.5574
-8.9898	-12.435	-9.8957	-18.329	-11.402	-16.451	-9.7518	-15.684	-10.493	-11.791	-14.248	-14.263	-13.305	-13.539	-13.734	-10.83	-15.125	-10.646	-14.881	-16.64	-14.052	-14.082	-14.494	-16.035	-13.11	-14.456	-15.74	-12.059	-12.515	-12.552	-9.2881	-16.038	-11.857	-15.443	-8.8273	-18.217	-17.144	-10.074	-10.953	-15.96	-13.642	-17.101	-11.682	-13.23	-15.383	-13.524	-11.814	-13.798	-12.935	-13.394
-11.158	-14.954	-15.768	-12.242	-13.914	-11.285	-9.5116	-13.771	-9.2477	-12.82	-13.156	-15.321	-14.669	-13.661	-11.321	-11.453	-15.433	-11.601	-11.268	-17.838	-8.0682	-14.412	-12.885	-16.757	-11.987	-13.54	-15.085	-13.652	-11.108	-12.116	-17.197	-17.258	-5.563	-11.482	-15.106	-9.4687	-12.404	-12.642	-13.379	-9.3088	-15.427	-16.414	-12.995	-15.929	-16.059	-15.773	-10.858	-13.081	-16.566	-14.627
3.0097	0.079598	-0.17376	-3.2143	0.71062	5.5622	-0.77836	4.2183	-3.0916	0.63445	5.9767	2.2348	-1.3439	-1.5291	1.8681	-2.1789	1.0563	1.4483	1.3907	1.868	0.7844	4.4795	2.4599	-0.54805	0.42698	6.0897	3.186	3.3963	-1.2039	6.4484	-1.955	1.9729	3.9886	4.5955	2.1467	1.2564	5.023	2.0847	4.8442	-1.6183	1.0788	0.78714	2.3126	2.9683	1.4813	2.7811	1.7703	1.2846	-1.2105	2.7729
-1.623	-1.8	-6.0119	-5.5978	-6.4173	-5.3616	-5.3348	-2.942	3.243	-5.5332	-5.9746	-3.2687	-7.2264	-7.9871	-2.223	-8.8537	-6.3974	-7.4467	-0.99744	-5.4176	-0.47233	-5.9281	-5.5276	-4.1838	-3.2208	-0.95152	-4.0975	-3.3543	-4.402	-1.0602	-4.9258	-2.2962	-5.376	-4.9446	-8.0231	-1.2222	-2.7653	-6.7576	-5.8556	-2.9232	-4.4675	-2.6769	-3.9506	-1.5056	-5.9251	-3.6197	-3.0573	-2.1024	-2.2424	-4.9164
3.3733	6.4481	6.2738	8.6908	4.6223	4.8441	2.0711	9.8432	9.6475	5.9405	3.1859	6.4571	8.1209	10.97	9.5822	9.4619	2.3172	10.376	2.074	6.3191	1.2203	7.9462	2.9374	6.7912	6.4144	7.7514	9.1515	7.4991	6.9995	8.7264	9.5697	6.1078	4.4551	9.5492	7.5376	10.232	4.4269	5.557	11.76	6.954	7.6631	7.1046	9.0322	4.0311	9.9424	6.2646	10.182	10.807	8.2098	6.0233
-13.246	-9.4143	-4.8293	-12.398	-5.5223	-9.442	-8.7301	-12.394	-4.2951	-8.6822	-10.967	-11.183	-11.233	-6.9588	-8.6371	-6.7284	-9.2736	-4.614	-8.6907	-7.8665	-10.045	-9.0718	-6.4207	-5.4198	-9.5045	-11.171	-3.6838	-10.384	-8.6019	-5.6304	-10.656	-9.4382	-6.1474	-6.9526	-10.361	-10.27	-10.843	-7.6318	-1.7202	-8.4081	-3.3311	-5.1999	-7.5863	-6.7649	-8.2897	-11.73	-6.4676	-7.3779	-4.7799	-12.568
0.61173	4.201	3.4762	1.472	0.54956	-1.7814	-0.38937	5.2583	6.3187	3.9554	1.4926	4.2773	1.143	4.7788	2.2669	4.1157	0.52945	3.3123	0.52992	-1.9162	4.7198	-1.2934	3.7928	3.022	3.4324	-0.091603	-0.45152	6.3174	-0.3069	-1.1228	0.39713	2.0861	-4.5915	1.1107	2.3734	0.63022	4.5749	-1.4022	0.73408	0.11108	-0.39946	6.1275	-1.7676	7.0968	3.5291	5.2763	1.7716	-1.6041	-0.86467	3.9239
-22.773	-24.757	-24.008	-23.611	-20.433	-22.298	-25.647	-19.711	-25.068	-21.919	-23.198	-22.307	-20.842	-20.08	-16.466	-24.625	-22.262	-22.416	-18.991	-21.633	-24.125	-24.572	-25.126	-21.621	-25.337	-21.357	-21.753	-24.036	-16.076	-20.488	-18.48	-26.7	-22.276	-27.179	-21.293	-24.035	-20.809	-20.198	-25.978	-22.364	-27.025	-22.325	-21.616	-25.102	-23.524	-24.014	-24.549	-18.081	-19.252	-23.742
4.0742	-0.67022	-0.66759	-1.4089	0.91037	-2.1495	-0.013969	2.7468	0.78657	2.3238	1.3886	-1.2136	-2.5748	0.8398	1.9937	-1.6713	-1.7113	1.5123	-3.921	0.63454	-6.9742	2.3459	1.5051	1.727	-3.0607	1.6744	-1.5973	0.86099	-0.44865	-1.104	-1.06	0.89903	4.4617	-2.4878	3.6146	0.88001	1.7367	-2.6457	3.0014	-0.053063	1.1169	-1.683	1.4644	5.2818	-1.3782	4.7567	1.5328	-0.50866	0.84136	0.44918
-13.461	-9.5756	-9.2384	-15.745	-11.317	-12.022	-8.094	-15.562	-9.9099	-11.313	-13.283	-10.144	-12.166	-9.312	-14.472	-6.5919	-8.7299	-11.775	-11.603	-9.3905	-10.705	-10.109	-9.084	-10.944	-10.973	-11.665	-13.938	-8.8862	-9.1636	-14.335	-9.337	-9.3215	-6.9345	-10.301	-9.2809	-9.12	-10.862	-10.137	-9.2088	-8.4775	-10.928	-7.9673	-13.008	-15.255	-9.4156	-8.9973	-9.5309	-11.249	-8.1775	-9.6429
-5.2709	-5.591	-6.3607	-6.2655	-7.1523	-3.0908	-5.4411	-5.4233	-2.052	-3.984	-1.3317	-7.6998	-3.3755	-6.8753	-7.3849	-2.373	-7.8674	-3.8013	-9.5655	-4.8882	-4.915	0.61197	-9.8953	-6.6269	-5.5701	-3.639	-6.7036	-1.3425	-8.4317	-7.1274	-5.6026	-6.3327	-7.6502	-9.1041	-3.3116	-4.6535	-8.7277	-6.8932	-6.5047	1.2543	-4.6498	-9.3874	-4.2404	-6.8169	-2.6767	-2.0489	-5.7242	-0.7907	-7.4158	-6.9725
-19.611	-19.272	-21.971	-20.539	-19.503	-22.169	-23.009	-27.251	-21.72	-19.996	-22.169	-21.079	-21.503	-21.798	-18	-21.586	-22.489	-21.601	-18.938	-21.983	-22.486	-18.298	-18.21	-22.032	-24.966	-18.623	-17.63	-24.728	-20.414	-16.351	-13.496	-17.656	-24.548	-21.285	-16.684	-22.632	-20.979	-23.351	-19.487	-21.526	-23.45	-22.845	-21.468	-21.79	-25.069	-24.645	-21.277	-16.351	-18.539	-24.943
-5.786	-2.5448	-1.9971	-0.70436	-2.7537	-2.0232	2.3609	-7.1851	-5.8802	-3.6929	-2.8368	-0.5244	-0.92862	-1.7652	0.77917	-1.9114	-3.9768	0.34691	-3.4916	3.0991	-2.2039	-3.639	-0.71935	-0.058715	-1.3993	-0.2008	-2.3347	-1.2753	0.48486	3.8415	1.4044	1.6299	1.5042	-8.4653	1.0627	0.15417	1.5393	-1.6029	-0.16418	-1.6189	-4.6773	1.2721	-0.55682	-1.4163	-3.7214	-0.43801	-1.336	-3.7683	-1.4352	-3.8095
-7.8304	-12.339	-11.626	-8.2219	-11.871	-9.7567	-13.287	-5.4614	-7.8474	-11.535	-9.1037	-9.9248	-9.937	-12.582	-5.5208	-9.1486	-8.7251	-10.788	-11.95	-14.313	-9.6996	-4.8379	-9.3096	-5.2264	-7.3484	-4.8305	-12.217	-11.07	-9.9639	-13.031	-11.351	-6.4304	-6.0573	-9.1771	-8.9292	-3.5672	-6.9365	-10.684	-7.1788	-7.4464	-10.522	-4.9213	-10.103	-9.0947	-7.5596	-10.057	-8.9586	-3.3756	-11.409	-9.7388
-17.258	-14.765	-13.217	-17.841	-14.015	-14.568	-15.419	-11.543	-10.214	-11.213	-13.587	-14.077	-15.886	-15.578	-13.129	-13.287	-11.86	-13.744	-12.424	-12.122	-11.739	-16.414	-8.4941	-11.625	-11.829	-18.323	-14.564	-14.776	-12.48	-12.332	-10.564	-12.911	-17.367	-13.283	-12.386	-14.548	-15.878	-8.5491	-15.348	-9.9434	-18.229	-15.811	-12.404	-12.357	-13.256	-9.0316	-14.438	-13.762	-15.355	-12.168
-2.8043	0.96939	-0.55443	0.34388	-1.8669	-0.45131	-3.6818	2.5047	-3.8812	-1.6393	1.5961	-4.123	-5.2581	-0.18844	-1.1084	1.1031	-1.4075	-1.7676	1.7006	-2.3843	-2.9005	3.5621	-0.20234	-1.6283	1.4162	3.345	-4.634	-0.33719	-1.8318	0.36689	-2.3985	0.061964	-0.48315	-2.6176	-4.0092	-0.12998	2.2105	0.40322	5.092	3.1731	-2.392	-2.7841	0.45077	-2.581	0.99334	-0.79241	1.8441	-3.7557	-0.41911	-1.4189
-9.3525	-10.841	-10.395	-14.906	-15.153	-12.533	-16.341	-7.9732	-14.862	-12.779	-9.2699	-13.746	-9.0281	-10.15	-8.7786	-10.954	-10.561	-12.507	-10.989	-13.364	-15.052	-11.01	-8.1648	-11.351	-14.296	-12.564	-11.846	-7.6286	-10.518	-12.888	-14.265	-12.506	-11.178	-11.641	-12.732	-8.3616	-8.7689	-8.5285	-8.4937	-14.343	-13.016	-15.157	-15.946	-13.471	-12.539	-12.064	-14.607	-10.101	-7.9055	-13.621
-5.8695	-5.79	-8.6012	-7.8643	-0.89996	-4.2564	-9.2888	0.094136	-6.5844	-5.4075	-6.886	-3.9669	-5.3967	-6.073	-5.2756	-8.2666	-4.3574	-11.379	-2.0888	-5.488	-7.0591	-8.2798	-4.5875	-1.0472	-4.1392	-6.2011	-7.2853	-6.309	-6.0103	-4.6336	-7.8639	-7.2462	-7.3106	-7.1122	-6.5825	-6.7842	-1.853	-8.7651	-8.7733	-5.2596	-4.4899	-0.90538	-6.3943	-1.4764	-2.7283	-7.1439	-5.8251	-3.6425	-9.0927	-5.5955
-2.5306	-0.62646	-1.315	1.2489	4.2492	-4.1317	-0.11796	1.3061	0.22471	1.1168	-0.68839	-4.3098	1.7264	-0.30622	-0.87488	0.61273	-5.1734	-1.7583	-0.29997	2.1557	3.7652	-3.8269	-1.1251	0.15006	1.5208	0.622	3.831	0.17104	3.3815	-2.0329	0.33234	-2.2361	-5.9593	-1.637	-2.3007	1.3655	3.2624	-2.725	1.3874	-0.81033	1.6957	-0.075367	8.3051	0.24206	1.9052	0.20969	1.6243	-1.7954	-2.0132	1.0232
-6.1895	-2.6742	0.62099	-0.018091	-5.4146	2.2921	-0.42543	-2.9601	-3.1171	0.43399	-3.4784	0.041947	-11.973	-2.8991	-1.4393	-3.5399	-5.0989	-1.3079	1.6915	-4.4226	-3.1897	-2.8794	-8.0742	-0.60098	-9.3221	-2.1198	-4.2414	-4.8522	-0.37425	-2.583	-8.8468	-2.5295	-1.5093	-4.5071	-1.5201	-3.8515	-4.545	-2.2708	1.3654	-4.0315	-3.849	-0.52313	-5.8366	-3.1429	2.2311	1.8677	-4.104	-3.2835	-3.4708	-5.7451
-21.673	-22.173	-23.086	-25.154	-18.912	-21.17	-23.471	-21.205	-23.378	-26.49	-21.743	-25.049	-20.817	-15.479	-23.851	-20.415	-20.008	-20.251	-23.259	-22.059	-26.02	-23.259	-24.371	-25.943	-19.096	-21.752	-20.544	-27.877	-23.959	-22.053	-22.392	-20.078	-20.211	-23.076	-20.58	-20.81	-18.974	-22.154	-21.683	-24.086	-20.148	-23.189	-22.505	-19.971	-23.861	-22.868	-25.336	-21.016	-21.48	-20.6
1.8053	2.3203	-1.6036	6.9214	-3.0152	-2.6413	1.8731	1.2508	7.6099	2.6217	4.2929	4.8397	2.6922	-3.7041	-0.96519	4.1795	5.5186	3.5663	-0.02404	1.1706	0.65908	3.3408	1.5114	2.6459	5.9922	-0.20059	3.0417	1.3242	0.092504	-2.8912	4.2304	2.4845	-1.6357	1.825	1.1311	2.4658	0.52665	-1.4845	1.6994	4.6349	2.7978	4.1388	4.1857	5.1025	0.52629	1.986	1.6158	2.9823	5.3092	-1.1041
-7.4574	-12.964	-10.022	-11.45	-11.268	-8.21	-17.28	-10.055	-11.998	-10.074	-6.5374	-15.563	-10.599	-8.2967	-11.559	-10.262	-8.5841	-7.9153	-9.9857	-11.942	-14.799	-9.6309	-14.27	-6.1212	-12.624	-8.7804	-6.8157	-13.52	-11.986	-7.9173	-9.2605	-10.599	-12.023	-9.6624	-12.791	-8.8422	-12.896	-11.695	-12.343	-10.81	-13.634	-7.1975	-9.0209	-14.015	-9.2687	-8.9196	-11.98	-12.62	-11.753	-9.9945
-9.6754	-11.672	-8.2486	-10.711	-9.2455	-6.5381	-11.501	-15.253	-15.441	-10.542	-10.871	-8.7745	-9.6911	-6.0527	-9.7066	-7.0072	-10.148	-9.9715	-8.2171	-14.49	-11.124	-8.3249	-12.361	-14.114	-7.7228	-8.8026	-12.531	-12.043	-6.1295	-7.6743	-10.66	-8.6797	-11.238	-7.1276	-9.4005	-7.7062	-11.9	-12.957	-11.112	-7.6674	-8.1376	-13.516	-13.34	-9.8764	-8.8772	-5.7529	-8.3541	-7.7238	-9.2647	-9.0987
-2.0311	-1.1758	0.35435	-1.9209	-2.243	-1.7513	0.17134	-2.2487	-3.2013	-2.7946	-4.8076	-1.2989	-0.84226	-2.579	-2.4449	-2.9751	-6.199	-7.5357	2.2986	-4.2307	-4.7945	1.4257	-6.066	-3.5754	0.013419	-0.61992	1.556	-2.6727	-5.2248	-4.9133	-2.5533	-4.0904	-1.0592	-4.6567	-1.5849	-5.4549	-3.8889	-4.1853	-3.921	-3.1047	-3.5454	-6.6453	-0.94266	-3.2848	-1.1914	-4.9769	-7.1255	-4.5013	-4.8021	-5.7436
-15.33	-18.452	-15.222	-18.892	-14.582	-10.548	-17.169	-17.302	-10.951	-13.675	-17.346	-14.981	-15.478	-13.792	-19.305	-11.432	-15.171	-20.495	-17.093	-14.71	-13.343	-14.379	-13.214	-9.7111	-13.841	-15.26	-18.65	-15.773	-15.271	-13.901	-17.465	-13.071	-10.814	-10.089	-19.205	-14.33	-14.004	-15.271	-13.272	-14.583	-15.149	-16.266	-14.131	-11.735	-15.164	-10.572	-14.983	-14.927	-17.353	-17.316
14.078	12.825	7.4712	12.891	12.285	9.6307	13.924	8.9566	11.648	9.2282	10.543	7.9465	9.3587	12.254	11.249	13.088	9.0618	12.677	11.294	10.607	9.1745	9.9149	11.122	11.23	7.3534	16.374	13.534	11.716	17.397	10.755	10.871	7.0936	13.858	5.1391	7.8939	9.8945	11.218	7.9294	11.002	8.9062	2.9601	8.2402	9.1742	12.957	4.6219	5.9075	11.557	10.96	11.004	10.125
2.7847	-0.73465	-1.8776	7.2586	6.3301	5.7329	3.2692	4.4583	1.5812	7.805	-1.1689	-3.5142	2.8363	3.986	8.5614	3.9722	5.3392	-2.0692	1.8276	7.2453	-0.31734	-2.8613	1.486	4.7379	2.6732	4.1119	4.5939	-1.3624	5.431	0.67997	-3.1205	3.8511	3.7756	7.0713	1.3899	8.9145	0.14712	2.9693	-0.80625	1.8972	1.1606	-1.0634	4.3311	4.8052	1.0176	-0.36258	6.1439	3.6317	1.5736	3.2764
-15.005	-6.5539	-11.515	-10.399	-10.772	-15.768	-15.796	-13.694	-9.2392	-11.789	-16.085	-13.076	-14.459	-11.476	-12.748	-11.758	-16.05	-15.675	-19.049	-10.37	-10.217	-13.361	-14.58	-14.442	-10.641	-12.79	-14.336	-14.847	-14.686	-10.638	-11.402	-18.318	-13.686	-12.807	-13.23	-12.6	-11.996	-10.934	-8.7041	-13.766	-15.103	-11.232	-11.705	-10.548	-13.828	-11.811	-10.582	-12.988	-10.393	-16.791
-21.724	-24.013	-21.183	-25.239	-23.567	-21.469	-24.833	-22.213	-22.361	-24.21	-25.325	-15.476	-24.059	-23.921	-26.324	-24.411	-21.676	-25.084	-21.859	-23.798	-23.09	-22.895	-25.823	-21.102	-23.592	-24.322	-20.573	-20.255	-24.735	-16.414	-25.665	-16.274	-22.226	-23.06	-23.707	-22.612	-15.742	-19.313	-24.08	-20.475	-20.463	-23.423	-20.55	-21.085	-24.576	-24.377	-19.875	-18.897	-22.361	-22.54
7.4427	3.7851	8.6777	3.2916	8.8252	6.5625	7.0839	10.101	5.0642	8.4738	6.1594	6.1027	9.1692	5.7563	5.877	4.0986	3.178	5.4534	4.1314	4.0126	8.4311	4.3489	5.6595	7.5994	5.4418	5.4969	4.7844	7.5599	4.6846	8.2358	3.7639	9.7405	7.0428	8.277	7.5937	4.9268	8.7558	9.8578	11.75	4.8249	10.774	2.6177	7.5704	5.5664	9.5693	9.4805	5.7075	5.2206	8.6781	2.988
-4.6844	-1.9492	-5.8612	-3.4807	-7.4024	-6.0481	-5.199	-0.95015	-1.9499	-3.3614	-3.3796	-6.3858	-2.7213	-3.4047	-4.0287	-4.0588	-1.6112	-2.3278	-0.95952	-4.5185	-6.3635	-2.979	-3.3013	-0.30832	-6.8157	-6.3376	-2.3934	-8.5466	-7.5511	-2.0588	-7.2984	-2.7861	-1.8299	-5.0763	-2.7641	-3.95	-6.7962	-5.3516	-3.5523	-7.7379	-0.86785	-6.3417	-1.5581	-1.1663	-3.6132	-1.666	-7.4612	-2.7576	-2.3455	-2.169
-2.0016	-1.8794	3.1708	-10.27	-1.8578	2.1147	-2.239	-3.656	-2.2629	-0.023501	0.72325	-3.7759	-2.7475	-2.7995	-3.4085	-4.0936	-1.5418	-4.3413	-0.79678	-3.2568	-1.4959	-1.4004	-2.3591	-4.1677	-5.5069	-6.9868	-3.796	-3.3932	-2.4465	1.3071	-2.8499	-1.1306	-5.151	-3.1789	0.8923	-1.5958	-2.2231	-3.4689	-1.7428	2.8287	-1.9804	2.6082	-5.2103	6.181	-8.3418	-10.241	-8.5989	-1.5849	0.1402	1.3257
-3.1887	-3.3694	-2.1041	-1.275	-3.3191	-0.23155	-2.202	-0.24408	-1.2074	-3.5206	-7.1959	0.41264	-2.0253	0.82664	-3.4307	0.37455	-2.5832	-0.23897	-1.3082	-1.6305	-1.7612	-2.5946	-2.9088	-0.48557	0.070496	1.8327	-1.7137	-0.42246	-3.6326	2.8829	-0.89457	-3.5024	-3.6264	-3.0077	-2.3107	-4.1463	-1.6733	-1.1491	0.59265	-2.5114	-1.4194	-2.2061	-5.3826	-3.7439	-0.21774	-3.5893	0.39526	2.1784	-3.8633	-2.9824
-14.119	-6.2564	-13.487	-14.6	-8.8419	-12.314	-12.167	-10.772	-11.901	-8.6642	-15.483	-14.967	-16.191	-11.197	-11.19	-11.798	-13.164	-14.356	-12.251	-13.317	-9.2759	-11.776	-4.8938	-11.028	-11.307	-12.516	-12.864	-15.712	-12.103	-15.785	-15.936	-12.112	-11.227	-11.477	-13.423	-12.479	-11.946	-12.515	-17.931	-11.178	-17.018	-10.322	-15.001	-13.447	-15.607	-7.0757	-11.413	-8.6684	-10.572	-11.443
1.0658	-9.2562	-3.2416	-3.3387	-6.2304	-7.8018	-8.5699	-3.9989	-6.1785	-7.8775	-10.344	-5.1902	-7.111	-4.2198	1.1806	-1.8786	-4.1202	-5.2567	-4.6283	-5.2313	-5.7449	-3.5626	-7.5138	0.002244	-1.0514	-7.7953	-9.1673	-3.4039	-2.1582	-3.8819	-4.6967	-4.8717	-7.7863	-3.5235	-8.1604	-0.89995	-8.3877	-8.8084	-5.0009	-4.179	-6.4877	-6.5399	-5.1843	-1.0744	-8.8356	-2.4265	-3.2237	-3.6637	-5.9631	-5.7141
5.0169	9.1036	7.128	10.814	2.9268	7.7116	9.6939	6.9369	10.086	7.2501	7.9255	5.7589	8.6538	3.0579	7.6077	7.3781	8.6516	6.3594	4.2172	6.1922	8.7075	9.5081	11.041	11.602	5.776	2.1098	9.2914	7.2134	6.4313	3.0212	6.0001	6.6361	5.7666	5.4595	7.8822	8.0117	11.178	6.8675	4.3374	7.8524	8.2962	9.6632	4.9101	6.9783	5.9141	5.7582	6.177	8.693	8.349	7.1638
7.0976	3.3764	1.3551	6.253	9.671	-0.44158	4.5207	0.56541	2.2008	4.727	2.5256	5.2801	5.2382	10.313	3.3968	4.1018	7.3415	7.0638	6.4775	6.2446	4.1613	9.5299	7.6972	-1.292	5.7251	2.8442	8.5208	8.3805	1.4394	3.4506	5.1421	2.3091	5.3527	4.7475	5.4732	4.3969	2.0864	0.47618	0.44562	5.2188	1.3672	1.1347	4.6843	6.2312	3.4773	9.1162	2.0066	0.62275	6.6416	3.2249
-8.6357	-12.545	-11.701	-5.6731	-14.919	-11.981	-8.3856	-13.003	-11.748	-11.557	-10.168	-10.52	-11.041	-12.354	-12.881	-11.415	-8.2408	-9.65	-10.846	-7.6537	-11.287	-12.973	-12.189	-9.2997	-7.7118	-6.4612	-5.387	-13.592	-10.802	-13.268	-10.107	-9.8217	-10.786	-9.42	-6.2328	-12.112	-12.322	-10.834	-13.498	-12.207	-9.6313	-10.283	-10.902	-7.7308	-8.4597	-8.4962	-10.423	-13.348	-9.7639	-12.069
-5.1976	-7.0345	-1.448	-7.2903	-6.0572	-9.9487	-7.7795	-3.8115	-5.0089	-3.9478	-5.6088	-10.673	-7.9584	-7.9387	-9.7047	-6.0702	-6.4693	-6.8677	-7.2972	-2.9906	-4.8517	-4.8252	-7.03	-8.3363	-3.9703	-8.3674	-10.703	-8.4203	-3.8418	-7.2524	-7.2279	-5.8692	-3.6254	-5.9013	-1.4042	-6.6627	-4.9599	-5.6229	-11.868	-4.4826	-3.699	-4.1529	-6.416	-9.5177	-4.8603	-3.904	-6.8869	-9.2849	-3.4363	-6.6621
0.48681	-2.1024	-3.8089	1.9766	-3.8629	-0.8013	-0.89525	-5.6064	-0.39575	-2.4764	-2.1982	1.8176	0.031566	7.4767	-2.6038	2.7038	1.0682	-2.3625	0.13561	-8.5569	-4.6219	-1.4364	-3.5383	-1.1815	1.7535	-3.5519	0.12375	0.40009	-2.7911	-1.6314	1.2461	-4.021	-3.8835	-3.2281	-2.9807	-4.8689	1.0555	-2.7376	-3.8062	4.2825	-3.0364	-3.8998	-3.9423	0.18162	-1.851	3.7597	-2.7419	-0.77602	-1.9119	-2.9098
-5.382	-4.2942	-4.6079	-2.107	-2.3091	-3.7959	-5.3102	-8.0271	-1.9444	-6.9364	-6.9603	-6.7682	-0.32719	-4.3419	-1.6697	-3.0064	-5.0641	1.6992	-2.1086	0.49002	-4.5402	-2.1518	-3.0044	-4.9779	-2.4504	-1.2771	-4.5254	-4.706	-3.9686	-4.3055	-1.4169	-3.9208	-2.2475	-6.1723	-2.9661	-6.1157	-7.0339	-7.3036	-4.56	-6.1549	-7.9253	-3.5952	-4.9409	-9.5369	-2.9074	-0.14236	-1.1541	-6.6111	-3.0992	-0.73292
1.1805	3.9057	3.2579	1.7468	1.4163	4.7624	1.3453	3.0934	-2.8776	1.0611	1.8182	2.3615	3.3602	2.3858	1.4211	3.0922	1.9284	1.2604	4.9438	5.6396	3.5286	4.5421	7.8714	6.0498	3.3301	5.738	1.5629	4.3645	4.1023	7.4783	5.7977	3.8284	2.8862	-3.0823	1.9972	4.0073	2.8223	-0.39825	-1.5658	3.5589	4.9186	6.5951	4.9633	2.6871	-1.1423	5.7085	5.8754	7.2067	1.6061	3.8638
-3.3664	0.16151	-2.3382	-3.0084	-2.027	-0.13738	-2.515	2.1781	-2.9512	-1.2628	0.22785	-2.1086	-4.0971	3.835	-2.781	4.2933	-3.5493	-1.4198	-1.4399	-2.5679	-5.7521	-1.7892	-0.58217	-2.4674	-4.0735	-0.40536	2.8235	2.0023	0.80567	1.3871	0.97022	-0.6006	1.1931	-5.258	4.2393	-0.84217	-4.7057	-1.0041	-3.5759	-1.3692	-7.6385	-1.4797	-3.9008	-1.7166	-2.1187	-6.612	-0.63596	-1.5826	1.9213	-2.5906
-4.2175	-9.1538	-1.8142	-3.9457	0.042381	-10.665	-2.7256	-6.5243	-3.5622	-6.1664	-5.0945	-3.5711	-7.656	-6.6073	-2.2681	-3.0752	-12.421	0.36902	-5.5173	-2.1818	-7.2436	-9.1696	-8.0372	-3.0112	-4.8391	-2.6381	-8.0853	-6.2399	-3.8308	-7.2466	-3.1367	-3.7443	-6.6096	-0.81638	-3.4614	-6.3474	-3.6755	-2.5302	-4.3148	-2.9188	-6.9994	0.55563	-6.5662	-3.1488	-0.51419	-5.4253	-5.6172	-7.0469	-7.2392	0.10777
-13.36	-16.027	-13.256	-11.228	-9.1326	-15.245	-12.481	-11.739	-9.8533	-16.192	-9.4745	-13.12	-10.866	-8.3697	-14.508	-11.182	-10.389	-13.071	-12.113	-11.459	-13.06	-14.392	-12.214	-12.491	-11.299	-12.281	-10.257	-6.7692	-10.482	-15.282	-11.463	-8.1831	-11.092	-11.259	-8.1851	-11.692	-11.786	-13.16	-8.9593	-10.119	-10.555	-12.157	-13.022	-13.258	-11.791	-14.399	-10.373	-9.1262	-6.5627	-10
3.8282	-1.2457	1.7102	-1.5299	2.158	2.555	-0.64215	-1.7511	-4.3351	3.462	1.2226	-5.2762	2.7099	-1.2576	4.9775	0.94102	4.4725	-0.52427	0.47518	2.2502	3.2092	-0.50572	3.0585	2.6657	-5.4214	-1.8817	0.7371	-3.6604	4.7178	0.66491	1.1002	-1.6307	0.18361	-2.313	0.14717	-3.7468	3.7387	-4.4744	-1.1573	-4.9174	2.0476	0.88957	0.56273	0.21139	4.6077	-2.6091	0.35248	2.5487	0.71808	-1.6983
-3.3685	-3.2503	-6.6421	-4.1043	-5.1531	-1.8489	-0.14065	-3.6	0.089839	-2.625	-8.9125	-0.69291	-2.7917	-9.6959	-7.0474	-5.9893	-2.2513	-2.6255	-1.0194	-6.5012	-3.4767	-4.9078	-7.2425	-3.1074	-4.0913	0.17878	-4.2131	-5.7814	-1.6695	-4.3164	-5.006	-9.234	-4.5326	-6.2498	-1.3881	-5.0283	-2.163	-4.5861	-4.5841	-4.7701	-6.805	-10.88	-3.3138	-6.1054	-5.352	-0.48172	-3.6218	-4.7694	-0.75109	-7.2118
-10.325	-12.002	-9.6356	-11.19	-11.174	-6.1593	-12.65	-10.409	-10.303	-11.272	-12.424	-9.9794	-11.745	-10.544	-10.315	-13.248	-10.219	-11.81	-12.039	-8.0461	-9.4928	-17.257	-12.153	-8.1931	-11.919	-11.981	-11.304	-9.8868	-9.9795	-11.347	-11.631	-7.1777	-16.133	-12.702	-10.194	-10.188	-8.7433	-7.5972	-9.4757	-8.721	-9.2706	-11.929	-7.8974	-7.4117	-7.3116	-13.327	-11.569	-13.304	-10.754	-14.628
-2.422	-0.49289	-2.2311	4.5876	5.0347	-2.1855	3.652	-2.8397	-2.6888	0.34435	0.20293	-0.51922	-2.8773	1.3451	4.3675	-0.46108	2.6056	0.4561	-3.6377	0.19264	0.74285	-1.1631	1.6345	-2.2716	-2.4054	6.7639	-4.1465	-0.44418	1.216	1.2364	-0.5972	4.0741	0.22597	1.1221	0.74249	-0.35441	-3.7539	-1.5828	-1.7542	-1.5927	5.5901	3.2774	-1.3916	-1.3676	-2.8598	1.3675	-0.91478	-1.6582	1.7621	-1.2785
0.81007	-2.7859	-4.6626	-2.1616	-2.9502	-3.3739	-0.27177	-1.912	-3.1031	-3.0191	-1.1338	-4.3041	-5.4274	0.61995	-3.3252	3.831	-6.2753	3.6592	-4.2218	-4.1011	-1.6687	-2.4192	-0.1476	-3.7437	-2.161	2.4207	-0.70863	0.43785	0.73884	-4.5611	0.82673	-4.254	0.06295	-0.96371	-0.9447	-3.5931	-0.10756	1.1719	-0.21187	4.3979	1.3161	-0.85828	1.703	-5.3483	-7.0644	-2.7545	-1.3802	-3.271	-1.45	2.2205
-2.7644	-4.3959	-2.1357	-1.5948	0.56733	-1.5601	2.3329	0.68712	1.839	-1.979	-4.3102	0.3623	-1.1767	0.87776	-5.3202	-1.5609	-5.0957	0.35475	-1.8809	-0.45835	-1.0234	-0.6774	-3.5898	-3.9284	-4.1766	-3.4754	-3.6061	-0.62282	1.5066	2.1084	3.5552	0.044419	1.7218	0.16357	-0.70061	-2.7634	-2.5379	1.9819	-6.3311	-0.49595	-4.9366	1.828	-1.5705	-0.35835	-4.6787	1.158	0.55564	-1.88	-3.825	-6.1846
-8.7991	-15.062	-15.841	-11.483	-14.765	-10.429	-10.241	-14.161	-10.267	-12.195	-9.523	-13.119	-12.206	-16.029	-9.9459	-9.5427	-13.488	-14.978	-14.258	-11.899	-16.962	-12.199	-7.3307	-16.97	-13.043	-12.157	-11.351	-12.428	-10.049	-12.225	-15.311	-13.743	-15.634	-15.3	-7.8443	-11.565	-13.567	-14.194	-13.431	-11.078	-12.864	-12.076	-15.721	-16.294	-10.05	-13.464	-12.153	-17.935	-12.732	-12.967
2.3193	-3.4202	0.1247	-6.2606	-2.1506	-3.8454	1.2798	-0.89721	1.0857	-4.7498	-3.3153	-0.97655	-1.0354	1.5085	-3.7071	-3.1163	-1.3867	-2.5744	-2.4751	-3.9506	3.956	-1.0703	-0.043593	-2.5159	0.10326	-0.71709	-3.9642	-1.4691	-3.416	-0.45686	-3.6234	-2.0655	-4.9642	-0.13019	-2.6834	-2.6453	2.3838	0.40522	-3.9007	0.30903	-1.0581	3.1025	-0.99842	1.9686	-4.071	-2.5381	-3.1232	-2.2146	-3.3718	2.8973
-8.4126	-12.592	-9.4753	-9.0012	-9.5578	-12.585	-4.9653	-12.581	-8.1068	-11.515	-12.835	-9.0339	-11.54	-12.295	-12.11	-7.5281	-16.198	-10.047	-13.277	-12.212	-14.456	-11.28	-14.48	-7.2992	-14.807	-7.5022	-12.41	-11.102	-9.7419	-15.575	-9.7797	-11.302	-8.8644	-8.3154	-9.211	-8.0428	-11.104	-6.2868	-12.334	-9.8013	-10.578	-12.717	-4.7391	-11.454	-14.767	-10.222	-12.319	-11.376	-13.001	-11.359
-6.4411	-3.0661	-4.6669	-7.7813	-16.15	-12.014	-9.026	-6.7042	-12.746	-13.066	-5.8204	-6.4615	-8.8514	-4.3897	-10.345	-6.6462	-4.9207	-13.686	-11.06	-8.0383	-10.828	-13.955	-5.728	-7.3527	-5.6766	-10.23	-13.133	-7.7793	-11.942	-8.2276	-4.2718	-8.2485	-9.1486	-7.3232	-9.008	-6.6638	-9.0105	-9.063	-2.9491	-13.179	-9.5042	-11.488	-8.8808	-9.1119	-8.6846	-6.0734	-7.4314	-11.722	-8.2219	-13.233
-12.919	-15.377	-13.093	-12.73	-16.331	-15.454	-7.2952	-14.01	-19.672	-15.786	-12.288	-13.55	-14.529	-18.629	-16.058	-10.305	-14.304	-10.149	-15.392	-15.411	-14.495	-14.889	-20.151	-15.476	-16.564	-9.7843	-10.024	-10.702	-14.208	-11.909	-20.82	-15.957	-12.946	-15.94	-10.435	-12.557	-17.338	-10.6	-15.623	-11.295	-12.772	-12.295	-15.903	-13.252	-16.682	-10.65	-15.723	-13.964	-12.196	-14.035
-0.78842	3.2078	-0.97309	-4.2478	-3.2425	-3.8389	-5.4913	2.3611	-2.4885	-1.5081	2.6539	-4.1248	1.4261	-4.5935	-4.3977	1.267	3.0567	2.4828	-5.4632	-1.9545	-3.5441	-0.49414	-2.2516	1.0885	-1.1069	-0.79391	1.8824	-1.0682	2.9465	-5.0379	-0.13845	-4.6992	-2.4919	0.24056	-0.39415	-4.1945	-4.2256	-0.79148	-3.1577	-7.9553	2.6526	-0.75192	0.82071	-0.11315	-2.4956	-0.016088	-4.2006	-7.2942	-1.5118	-4.2523
-5.5732	-7.6279	-8.0003	-6.8515	-8.6465	-7.1364	-3.8094	-4.3082	-6.8545	-1.9948	-9.8379	-4.4064	-1.3326	-4.5136	-7.6471	-9.2346	-1.0451	-2.9803	-6.9017	-4.3722	-7.1811	-9.0221	-3.1898	-4.7486	-3.7872	-2.9249	-7.3934	-1.9254	0.29927	-3.9934	-2.5941	-9.7931	-4.111	-6.197	-5.6288	-6.2301	-8.3125	-5.4986	-6.6473	-4.3814	-3.7021	-4.0361	-0.99416	-6.128	-3.5002	-8.7101	-3.1704	-8.8964	-4.6093	-5.1941
-5.0665	-14.659	-8.1578	-13.782	-10.44	-9.2827	-11.278	-14.262	-11.404	-8.1019	-10.737	-16.476	-9.2498	-5.8483	-10.99	-10.598	-9.0102	-8.0766	-11.078	-10.742	-10.759	-9.856	-13.505	-13.201	-14.156	-4.4715	-8.9657	-8.2171	-9.1216	-8.4397	-14.753	-11.105	-17.949	-9.2481	-10.54	-6.9478	-10.477	-8.6911	-13.047	-11.672	-16.034	-7.3365	-12.757	-13.255	-11.293	-13.564	-16.432	-11.163	-7.7436	-10.598
1.4241	-0.091088	5.7045	1.444	2.5882	4.1798	-0.96781	2.9638	4.0147	7.1364	8.6394	2.5835	8.5117	2.582	-0.11228	3.5629	4.8684	3.7336	2.6578	-1.064	3.3914	6.2016	3.1416	1.2701	3.2924	7.3743	1.5204	3.9084	6.9568	3.0798	2.2258	-1.3492	-2.0763	5.5093	1.6122	1.9488	4.0803	4.0806	-3.6778	4.6998	1.5021	-2.0948	0.2049	3.3408	3.3971	1.7366	1.7745	8.1581	-2.016	1.5247
-9.0964	-14.338	-17.213	-12.745	-14.318	-13.421	-18.548	-18.705	-8.5736	-14.115	-14.027	-10.049	-15.075	-14.549	-15.74	-13.412	-12.719	-14.446	-12.722	-10.243	-13.841	-18.97	-12.719	-10.547	-10.757	-17.181	-11.398	-13.708	-15.142	-17.273	-13.531	-11.949	-14.578	-16.136	-13.514	-11.683	-12.223	-10.626	-10.698	-10.479	-17.162	-15.423	-13.597	-13.937	-9.7171	-11.073	-12.144	-11.344	-14.665	-14.442
7.4507	5.9634	8.0032	7.153	7.9238	6.6552	9.6915	7.9974	11.706	8.581	7.8813	10.008	2.7721	7.5155	8.2159	11.08	9.0668	4.2176	7.6181	8.6229	9.1207	6.5578	8.5701	8.9849	6.1251	11.585	9.4366	8.7076	3.0531	6.1121	10.68	8.1571	3.9003	7.9003	10.835	9.3403	10.463	11.579	9.7246	3.9178	6.818	8.0762	5.6292	3.6524	5.1455	4.4681	1.5421	8.3645	5.5847	11.199
0.14718	-4.3302	-2.6875	-6.0638	-2.724	0.6964	0.26943	-0.26714	-7.6667	1.3082	0.79453	-2.5682	2.6504	-1.5698	-2.0869	-3.3119	2.5738	0.74335	-2.8221	-0.50264	3.2976	0.75782	2.9254	4.0425	-1.7948	-6.6562	-2.8498	4.9967	1.8109	-0.30767	-1.6381	1.9166	-0.63867	0.022384	0.97569	0.79138	1.1057	-3.2048	2.6771	1.4549	-0.54191	0.91127	3.2328	1.7704	1.9138	0.71925	3.0891	0.70392	-2.1924	-1.6153
-8.3764	-16.88	-13.487	-11.231	-11.515	-11.335	-10.525	-13.543	-12.197	-13.946	-13.21	-12.837	-14.773	-12.85	-14.532	-15.819	-11.377	-14.349	-14.267	-9.3121	-15.669	-13.537	-14.954	-8.8179	-13.623	-13.698	-9.6013	-12.454	-11.83	-13.264	-13.667	-12.281	-14.379	-12.021	-10.519	-10.908	-11.855	-13.358	-14.489	-16.059	-14.185	-16.73	-12.79	-10.266	-13.267	-15.448	-10.552	-11.858	-12.583	-10.463
9.5615	7.9301	6.1892	6.2943	4.6153	9.0107	7.1549	6.6221	9.9164	8.6373	7.2932	8.1149	15.035	6.8731	4.9638	6.7832	0.92725	13.286	9.8469	10.169	4.6749	4.0275	6.4885	7.7106	5.4543	1.5043	6.9154	6.014	5.2224	3.6762	13.645	3.1125	8.1415	6.3957	8.0192	4.0818	6.7719	11.25	8.3131	6.5299	8.8324	13.351	7.0544	9.1525	8.1426	7.7229	4.9299	3.7696	10.808	-0.64222
7.063	2.1635	3.3047	4.7167	1.604	6.7339	6.2759	6.1251	-3.328	6.0378	9.1277	5.7603	2.5622	7.5472	1.6825	4.7168	4.9154	1.1397	4.7251	1.7925	2.0265	5.927	6.2321	6.9168	-2.5213	2.4109	3.7647	5.6468	11.142	6.9422	10.157	5.7427	4.4345	4.5803	-1.6183	6.2384	1.2242	7.991	1.7579	6.3264	3.3665	9.6046	9.9029	4.1246	4.8132	6.2614	3.435	5.4967	4.3924	3.3167
-11.87	-6.0634	-10.687	-10.764	-9.4737	-11.267	-12.196	-13.927	-9.3148	-7.4173	-8.0393	-11.087	-5.3363	-12.631	-13.953	-5.9357	-9.4094	-8.184	-9.2948	-10.325	-11.339	-10.207	-8.4406	-10.685	-10.367	-8.7371	-10.082	-8.9791	-2.7187	-7.3111	-9.4609	-8.278	-9.787	-10.338	-8.5626	-10.767	-9.6617	-5.4691	-13.372	-9.92	-10.696	-6.7552	-9.857	-6.3846	-11.273	-6.6341	-1.176	-8.2211	-7.5714	-12.187
-9.3738	-11.816	-14.743	-9.9103	-13.191	-9.802	-11.858	-2.7324	-3.6115	-7.7768	-5.2961	-9.9689	-6.407	-7.5931	-6.0647	-8.0405	-9.3663	-8.4666	-10.727	-6.8282	-14.637	-11.94	-10.534	-11.726	-9.9818	-13.078	-8.1856	-9.946	-6.9432	-10.613	-12.459	-6.1172	-6.9807	-7.0457	-9.0369	-12.041	-6.7625	-6.1249	-5.9073	-11.43	-8.7224	-6.1602	-7.6637	-13.179	-11.367	-7.0956	-8.0369	-10.935	-12.999	-13.534
-22.659	-23.563	-23.74	-23.597	-20.93	-23.472	-21.809	-21.502	-20.152	-21.19	-20.758	-20.556	-18.174	-23.262	-22.974	-24.839	-22.577	-16.672	-24.708	-22.762	-22.267	-21.774	-21.854	-22.664	-21.245	-27.049	-20.73	-19.224	-22.85	-20.835	-20.094	-17.727	-26.396	-22.495	-19.606	-22.438	-14.832	-19.153	-23.465	-25.601	-18.922	-22.458	-18.233	-20.401	-20.655	-18.24	-21.088	-20.359	-23.878	-22.064
0.799	-4.5705	-2.634	2.7526	-1.9606	2.0004	-1.8225	-3.5711	-1.9243	-2.1736	-1.8343	1.8233	-1.2956	-7.3106	2.535	-0.21516	-2.1785	-2.4982	-1.8021	-1.9	-3.5597	-1.8854	-2.4504	-0.75673	-1.6217	-5.2336	-3.5611	-3.893	-2.1252	-5.0385	2.2639	-1.9347	-0.78008	0.29971	-1.0679	3.1811	-1.3791	1.2764	-3.736	3.1872	-1.5719	1.7391	-6.0425	-5.3277	1.3795	-4.0318	-6.2784	-1.0763	-7.2553	-0.1615
-14.626	-15.463	-12.405	-15.585	-13.463	-10.214	-12.238	-14.587	-14.97	-14.569	-10.356	-16.005	-17.43	-10.943	-12.914	-14.596	-8.6991	-17.554	-14.992	-13.274	-14.106	-14.035	-14.363	-12.174	-12.917	-7.8601	-9.3204	-15.433	-12.989	-13.204	-9.8588	-14.964	-13.184	-14.46	-10.753	-9.2408	-12.91	-17.588	-17.417	-15.789	-12.024	-13.019	-13.695	-14.459	-15.943	-11.445	-15.276	-11.395	-9.2665	-13.428
2.4254	10.508	11.283	6.2552	5.0605	5.0936	3.5176	4.9858	3.9481	1.923	-1.1662	1.4372	2.2158	2.7279	5.7567	3.7	7.7418	4.1345	1.684	6.7483	2.8979	4.2067	2.9427	5.7797	2.123	6.4739	10.398	2.0086	1.2671	5.3156	4.7665	3.1234	3.8234	6.3615	4.7296	3.8702	5.343	8.3331	3.6241	10.021	4.0916	4.107	2.6852	8.2577	-0.7757	4.9377	1.3982	6.1051	4.7859	8.1019
-17.226	-14.722	-14.168	-10.324	-13.935	-9.6568	-18.461	-12.366	-14.81	-15.769	-9.3818	-13.466	-15.805	-10.657	-9.2738	-16.143	-8.7444	-14.872	-12.784	-12.889	-13.84	-17.158	-15.152	-12.922	-14.11	-15.692	-16.215	-14.815	-11.096	-7.0627	-18.579	-16.034	-12.521	-13.79	-15.059	-13.62	-13.914	-13.54	-10.676	-10.792	-13.671	-12.123	-17.631	-9.6586	-14.534	-17.874	-11.877	-16.884	-20.048	-15.327
-4.6084	2.5726	4.6701	2.3986	4.7262	2.2689	4.0442	-0.72765	-0.13815	2.1708	1.5377	1.399	1.1258	3.5712	1.0413	-2.5468	0.52794	-0.43905	-1.7447	4.8692	2.9363	4.7466	2.0628	3.2916	2.5279	1.3479	-1.0362	3.2465	0.050403	1.5642	2.059	-1.5134	0.81261	1.9968	-0.91456	-0.30084	3.1506	3.3776	-2.6136	2.468	-1.2794	3.326	1.8573	5.3105	7.7823	0.15134	1.2423	4.8583	9.2323	2.749
0.71868	-3.6303	-3.4413	-2.8615	-2.0247	0.88896	2.4342	-2.8078	-0.75446	-3.2163	-0.77646	3.3995	-0.79089	0.77465	2.4986	0.25364	1.1419	-3.245	2.8616	-2.0776	5.1145	1.2679	-2.4061	1.8233	4.331	-0.60951	-4.4462	-3.029	-2.638	-2.212	-0.10878	-3.4214	-1.3285	-0.42588	-1.2322	0.37732	1.6084	-2.2973	-2.0026	2.8213	-0.45374	0.27242	-2.0154	2.5097	-3.1114	4.8108	-5.7424	-0.7753	-5.7261	-3.3498
-14.978	-13.181	-12.946	-17.754	-13.305	-12.662	-14.54	-16.565	-12.224	-13.827	-13.194	-10.659	-15.387	-11.478	-11.832	-15.662	-13.653	-9.869	-13.441	-12.054	-11.4	-10.577	-10.402	-11.921	-11.034	-13.018	-13.959	-13.551	-8.7467	-8.8573	-11.405	-15.606	-12.783	-11.807	-12.621	-18.19	-10.315	-11.581	-13.282	-14.021	-14.196	-13.737	-11.912	-11.705	-10.902	-14.895	-13.305	-10.236	-11.95	-12.046
-7.4176	-6.6753	-14.426	-9.8567	-6.7669	-9.8948	-6.4259	-9.0452	-8.0213	-12.229	-8.1029	-6.629	-6.9243	-10.106	-10.189	-4.7039	-3.6234	-12.642	-7.0303	-11.088	-8.0618	-8.8743	-7.1756	-7.0549	-8.3772	-13.903	-8.7603	-10.135	-8.822	-6.167	-6.4472	-8.6518	-15.229	-11.63	-10.502	-10.785	-10.049	-11.608	-8.4447	-10.3	-11.913	-6.7963	-14.544	-7.8517	-9.1054	-6.5139	-5.9039	-6.6509	-11.991	-11.343
-16.975	-16.235	-16.241	-13.032	-15.118	-21.209	-13.863	-17.037	-11.18	-13.135	-9.0493	-13.579	-13.827	-12.769	-16.715	-17.495	-19.471	-11.294	-13.449	-12.199	-12.499	-14.972	-11.353	-9.3354	-11.803	-15.254	-13.181	-11.647	-11.653	-13.855	-16.407	-13.819	-9.4064	-13.963	-16.452	-14.136	-10.244	-14.899	-11.077	-14.502	-7.8549	-11.703	-13.42	-13.679	-14.335	-11.774	-15.586	-9.5117	-14.363	-15.79
-2.0864	-5.5101	1.4933	-2.5927	-6.1843	-5.5855	-0.62	-4.7373	0.28872	-1.7755	0.91444	-6.4957	-5.6189	-5.9587	-5.4354	-4.0993	-8.0475	-8.1913	-6.5733	-5.7871	-3.3907	-3.2333	-0.81927	-5.0659	-2.2378	-4.617	-6.4329	-8.8189	-2.9578	-6.6295	-10.228	-1.6681	-0.90477	-5.997	-7.4365	-13.504	-5.146	-2.3849	-3.4727	-1.758	-2.6952	-6.8388	4.3317	-7.6026	-0.54883	-6.2113	-7.8274	-0.45523	-3.6397	-0.46464
-2.3166	0.24136	0.3713	-2.7582	2.562	-1.8609	-2.3069	-0.96287	-1.6686	-2.8328	1.7859	-6.4371	1.6125	-4.7555	-0.78283	3.887	-0.92687	-1.6711	-2.7607	-8.9701	-5.9875	-1.5286	-4.9999	-0.46331	1.6289	4.3393	0.84322	-2.3834	-2.9127	-3.0641	3.2225	1.353	-2.5851	-4.6427	1.4649	-1.5773	-1.7868	-0.94622	-1.8674	-1.1058	-3.012	-1.6874	3.6886	-3.827	-0.88342	-3.4188	2.2935	-1.1127	-4.7814	-1.2919
-0.85773	0.85384	-0.068995	-2.1472	0.99837	3.1264	2.8949	2.9318	0.47053	0.37292	1.6481	-1.5718	-1.2188	4.0393	0.36258	3.1897	2.2973	2.7315	0.96668	-0.61539	3.4492	0.2885	-0.08942	-1.4678	3.6473	-0.59258	3.2547	0.033493	2.4449	0.79055	0.19723	-0.89448	5.387	-1.9929	4.0833	-4.141	-2.1043	-5.4739	-1.1029	2.2034	2.5239	-4.4082	1.7713	3.283	4.5094	-1.8165	0.43801	1.9893	-3.2472	-2.1038
-1.2984	-1.61	-7.9437	1.8572	-6.1006	2.8802	-5.1863	-5.4462	1.0853	-1.9465	1.1143	-4.5083	-1.7864	-0.70931	-1.9001	-1.7413	-2.8715	-7.1804	-3.5421	-0.43636	-4.9039	-0.29651	-1.1196	-1.3762	-2.0977	-5.4911	-7.1289	-6.4924	-2.3442	-10.377	-1.799	-1.0398	-3.7952	-0.6889	-2.2272	-3.7652	-1.8281	-2.4461	-0.40887	0.36238	-5.8051	-1.6356	1.3735	-7.044	0.50605	-2.7126	-1.2817	-4.2343	1.3211	-2.9201
-6.5992	-6.2608	2.4054	-0.41459	-11.889	-7.5075	-4.0104	-2.3809	-3.0188	-2.1584	-8.6029	-7.5752	-0.67487	-1.5343	-2.0743	-4.9339	-2.5777	1.494	-9.1419	-6.6109	-6.6537	-3.1558	-1.7271	-3.7734	-2.4999	-2.844	-3.8482	-1.9461	-6.3353	-4.4204	-7.1466	-3.2191	0.094279	-3.7008	-2.6117	-5.7661	-3.5304	-3.2961	-2.2125	-3.2745	-6.8302	-4.5001	-1.1852	-4.3653	-6.7924	-3.1216	-0.5426	-5.9644	-3.5921	-7.0793
0.67164	2.608	-1.029	6.4479	-3.4806	2.8674	7.3333	3.6287	-3.9945	2.4037	-0.3294	3.1177	1.1789	1.349	0.57798	0.36094	0.77878	5.1802	5.0093	0.031569	-4.0196	-2.8819	1.955	-2.0023	1.2807	1.8409	3.0635	2.031	4.0084	6.2869	-0.58362	5.5249	-1.2761	2.4285	-0.68559	5.7475	1.226	3.7722	2.2033	-0.15766	2.617	3.7059	4.7339	2.7092	4.0946	3.3889	-1.8904	-0.10456	7.6178	3.6373
-18.295	-24.406	-22.148	-23.938	-22.259	-19.046	-21.502	-19.886	-20.865	-22.539	-19.352	-22.025	-22.785	-21.82	-23.213	-18.858	-21.295	-24.356	-16.624	-24.26	-22.445	-22.118	-25.053	-18.913	-20.135	-23.304	-26.448	-22.045	-19.944	-23.994	-23.658	-17.451	-22.197	-21.301	-18.951	-20.398	-23.528	-21.988	-23.154	-18.707	-24.149	-25.285	-23.361	-22.567	-23.478	-25.046	-19.582	-19.084	-20.452	-23.445
-3.2165	-0.24151	-6.9768	-8.7631	-5.3519	-2.2482	-5.0414	-3.016	-0.54682	-6.9086	-11.038	-10.763	-7.9622	-5.2433	-7.4988	-2.9219	-5.9283	-6.4424	-5.3071	-3.8832	-6.2261	-3.6528	-2.6566	-5.8947	-5.6491	-10.778	-6.2773	-5.4547	-2.1918	-1.9757	-7.5583	-6.2714	-4.8778	-9.3544	-10.636	-10.049	-6.6233	-5.5863	-6.5226	0.59698	-6.0501	-5.7223	-9.3387	-4.8078	-6.3394	-4.5628	-8.7124	-8.1574	-8.9901	-2.6852
-13.468	-10.628	-11.059	-12.303	-15.027	-5.4247	-9.8579	-12.428	-11.487	-8.54	-14.454	-12.191	-6.2121	-10.652	-7.2381	-10.016	-9.4115	-10.505	-7.1339	-9.8855	-12.181	-10.995	-12.43	-10.714	-13.009	-14.132	-8.415	-11.399	-7.5293	-10.354	-10.723	-12.119	-12.742	-11.66	-9.262	-9.3597	-10.633	-11.208	-9.0856	-13.021	-7.9827	-10.455	-12.604	-8.4656	-6.9035	-9.8415	-11.192	-10.662	-8.592	-8.1798
-13.635	-14.478	-15.616	-11.646	-11.729	-13.823	-13.541	-13.653	-9.3154	-12.565	-9.3471	-12.399	-12.982	-12.19	-11.47	-14.688	-9.5857	-14.187	-16.132	-14.406	-11.049	-9.7555	-12.415	-13.436	-8.5635	-11.543	-6.8763	-10.865	-13.992	-12.091	-12.431	-13.49	-12.568	-11.558	-13.763	-12.827	-11.479	-12.809	-11.255	-11.102	-10.732	-12.142	-13.193	-14.836	-10.913	-9.8376	-9.2004	-13.521	-12.495	-14.058
-16.297	-10.833	-11.15	-18.562	-13.911	-14.51	-8.4355	-8.4524	-11.624	-14.59	-10.379	-10.827	-13.973	-13.073	-12.68	-12.257	-7.6977	-12.496	-13.82	-9.2317	-13.099	-15.507	-12.466	-9.7261	-12.307	-13.279	-8.9654	-12.136	-7.2143	-12.76	-15.066	-12.897	-12.922	-13.292	-11.3	-10.739	-12.046	-9.227	-16.092	-11.935	-10.619	-12.124	-13.098	-15.133	-13.499	-11.648	-12.863	-10.758	-9.4897	-5.4356
-1.9978	1.7407	-3.2184	-2.3635	-1.3251	4.2139	-4.7688	-0.83444	1.3906	-4.5591	-0.65159	-3.617	-6.7475	0.82935	-2.8243	-5.0681	-2.4121	-1.2475	-3.1523	-1.7332	-0.21724	0.41992	-2.5989	-2.2857	-0.35745	2.582	-0.060126	-3.6015	0.81014	-2.2372	-0.99965	-2.4693	-2.7157	-1.0347	-2.6566	0.063464	-1.0596	-0.68663	0.39745	3.5501	-1.6047	-3.2918	-3.2493	0.33309	-2.0599	-3.8916	-3.8619	1.7082	2.1021	-0.87056
-5.7485	-9.1537	-7.2021	-8.4632	-9.1774	-11.759	-6.4238	-4.9981	-9.3421	-6.0753	-9.788	-11.144	-9.5059	-10.893	-10.651	-13.955	-4.1945	-8.7723	-13.266	-12.919	-9.6415	-9.2826	-10.278	-10.327	-5.513	-7.855	-13.388	-10.668	-9.2047	-8.8318	-8.9886	-7.8632	-11.587	-11.263	-13.072	-6.0031	-8.0424	-10.729	-7.7191	-7.4188	-9.184	-5.949	-6.2479	-7.9506	-14.36	-9.2612	-8.774	-12.595	-4.3494	-13.695
-3.4867	-9.1304	-11.232	-7.8203	-9.5773	-7.7478	-8.3496	-8.074	-7.1192	-9.09	-6.2437	-5.0736	-3.9232	-6.6528	-9.2284	-4.6679	-4.6223	-9.4938	-9.4157	-8.1833	-6.1007	-7.1419	-6.1217	-6.3132	-8.2458	-7.1494	-6.2207	-8.9501	-12.805	-9.894	-6.6702	-11.221	-6.5573	-7.9891	-8.0924	-8.0589	-6.8716	-8.4435	-9.1764	-3.0582	-8.8692	-2.4123	-2.3339	-4.0561	-6.8442	-10.727	-8.3854	-7.1629	-5.2159	-1.4847
7.6684	6.3533	-1.8979	1.6218	5.7072	3.6407	1.716	5.1245	0.015743	4.3267	2.0379	0.33903	4.4787	-2.147	5.4476	2.1369	0.70351	4.371	0.18541	8.2056	3.4046	2.7131	0.75354	5.3315	6.293	0.015859	2.0499	5.4601	3.1834	3.4761	5.6598	3.3144	1.3964	-1.2737	0.098985	2.4053	1.2842	5.2172	5.3135	3.6393	1.5891	4.0082	3.1794	-2.4939	3.7155	0.86473	4.2734	2.6456	1.0787	5.1372
1.8258	-0.46871	0.30368	-0.99931	-2.8773	3.2083	-4.1516	-3.2898	2.5374	2	-1.8353	-0.96639	-0.38734	-6.4731	-1.8148	-3.0196	-6.745	-1.0926	-2.5412	2.2626	1.0167	-0.0069665	-0.56209	2.9758	1.1993	-2.6211	1.574	-0.71736	-4.8324	2.8425	-0.59275	1.5277	4.1989	0.75632	0.83324	0.38052	-1.2923	2.8216	-2.0084	-3.5444	2.6342	0.29711	-1.9998	-0.89578	-1.3229	-6.5592	2.2808	-3.9122	-3.2831	2.4408
-4.5379	2.3413	1.4355	-0.14405	0.00096813	-0.65745	2.0631	-1.2741	1.5436	-0.4603	-2.2122	-1.8128	7.6957	-1.0397	-1.1853	2.9799	-3.0821	0.79608	-1.7602	0.95458	0.53864	-1.3298	1.6946	-0.28751	0.10095	-1.463	0.1351	1.0625	-0.060126	2.3543	-0.95463	-0.42762	-0.69791	0.24257	-0.9714	3.5335	-1.6753	2.6482	4.5061	-3.3659	-0.5887	1.2712	0.59265	-3.5024	3.587	0.58228	-0.25767	-0.8877	-0.4387	1.5044
9.1734	8.6958	4.7179	5.3519	7.2989	3.7612	5.5836	11.11	7.3131	6.6412	10.664	4.4291	4.6405	8.627	8.6565	10.127	5.8085	7.0218	8.9846	7.4039	8.1324	12.028	5.2737	4.7762	2.1236	4.1502	7.8097	8.4155	10.339	4.8769	3.5149	15.254	12.327	4.3226	7.0688	6.9722	11.719	8.3087	7.2476	6.5436	6.4927	5.4132	7.8242	6.4221	3.6239	8.4379	5.7234	9.5135	4.8302	8.7612
-13.435	-15.978	-12.73	-16.265	-16.771	-17.64	-9.0159	-11.728	-12.344	-15.746	-14.392	-18.295	-15.359	-13.777	-9.5512	-14.549	-18.628	-14.095	-7.9558	-14.073	-15.256	-10.904	-12.9	-14.073	-14.256	-14.366	-15.047	-16.226	-12.999	-13.318	-14.457	-13.468	-17.578	-14.49	-16.78	-14.062	-18.875	-15.617	-10.664	-11.654	-15.28	-14.885	-13.227	-16.553	-12.888	-19.157	-12.659	-17.945	-14.279	-14.361
6.3653	5.5416	5.292	4.3451	4.7924	9.6293	5.6172	7.9127	4.4687	5.9328	7.0182	4.7517	2.944	3.8531	5.4301	9.5284	1.6443	4.1473	7.6954	-1.0201	4.9897	6.0861	6.7188	7.0647	3.6954	4.2264	3.1421	1.584	2.3354	3.3413	8.0123	2.0357	6.7625	5.5193	3.2928	6.4291	1.5005	7.3014	8.1057	4.7438	6.255	5.4091	2.5301	1.6872	7.708	8.6681	5.1384	3.1611	5.8774	5.252
4.9672	9.1358	3.8953	5.4709	3.5843	9.2019	6.6379	-0.94045	4.1816	2.957	8.6434	3.9883	7.5373	2.0907	5.0619	5.704	3.7536	6.104	3.1385	4.6637	7.3271	4.8362	3.0309	8.4576	7.9693	6.5355	5.7357	5.531	3.3313	11.644	2.3456	6.5484	4.5858	10.465	8.3001	3.5931	3.6546	6.3124	10.399	9.4325	8.1423	6.1634	7.5505	8.87	7.328	8.2243	6.5784	3.4373	2.9279	1.8337
-4.7135	-0.83951	-1.1499	-6.1831	-0.86199	-2.2147	-6.1032	-1.1079	0.48915	0.30431	-2.3792	2.5676	-1.3202	2.9006	-0.1241	4.4678	3.2858	5.3449	2.7386	-0.70359	0.52436	0.63973	-1.819	4.9178	-2.5491	0.3078	2.8812	2.5544	-4.0606	0.98994	-2.6037	-0.27752	-6.914	-2.848	2.7438	-4.9847	-5.3881	-5.9729	-2.4503	2.8711	-2.1256	-0.29165	-0.16452	-3.358	0.76723	-3.7151	-5.9326	3.034	-6.826	-0.87078
1.3968	-2.6107	-2.3048	-2.879	-2.2255	-1.8503	1.809	0.45049	-4.7996	3.8934	-3.1854	-3.2538	1.6082	-3.8668	-5.5427	3.4095	-0.81719	1.6115	-5.1909	2.2502	-1.097	0.87913	1.9779	-3.6272	-2.6969	0.36067	0.45693	3.3725	2.678	-1.3932	0.040046	1.066	-3.9374	1.3528	3.8615	-2.1934	-1.4167	0.12138	-0.69034	-1.932	0.14302	1.1941	-1.3269	-2.3192	-2.0766	-3.1396	-0.86008	-1.9302	0.00020174	-5.5298
1.1033	-3.8162	-4.2937	-5.249	-4.5952	0.58817	-0.91028	-6.2778	-1.9014	-0.56515	-4.4477	-4.2252	-2.3298	0.38412	-3.8271	-1.0569	-8.9477	-5.2946	-3.4961	-1.4992	0.35435	0.44438	2.3291	2.5999	-1.9412	-1.4324	0.93404	0.96779	-2.6983	-3.5905	-0.46988	-3.3214	-0.91219	-0.96715	-4.7706	0.35184	-3.0897	-1.6417	-4.7651	1.1102	-2.4734	-1.5479	-2.8849	1.3981	2.1794	-1.2094	0.55629	-4.4388	5.1552	-5.8569
-11.79	-17.633	-14.651	-10.937	-16.059	-16.2	-16.352	-11.105	-14.205	-17.612	-13.578	-9.7528	-13.758	-12.488	-19.098	-14.757	-9.6832	-12.8	-15.42	-15.262	-13.974	-14.776	-10.485	-11.768	-14.62	-16.833	-14.566	-10.458	-9.8994	-12.728	-11.019	-15.133	-18.974	-15.042	-15.087	-13.226	-10.911	-13.873	-13.916	-11.854	-9.2741	-9.8374	-16.66	-11.846	-15.186	-9.5214	-14.667	-18.183	-14.047	-13.114
-9.8337	-11.002	-13.863	-12.2	-11.599	-9.8162	-13.172	-6.4964	-5.7629	-4.6542	-7.5548	-10.836	-14.174	-12.578	-7.2047	-12.863	-9.1868	-6.5414	-12.96	-8.7092	-8.1404	-6.1692	-9.9831	-8.543	-11.58	-11.314	-6.1634	-5.89	-7.9925	-9.984	-9.3553	-12.022	-10.731	-10.119	-12.206	-8.2634	-6.9116	-9.1796	-7.2881	-8.0348	-5.6857	-10.051	-8.5956	-11.375	-5.9992	-9.2764	-11.177	-7.9314	-12.573	-10.52
-1.8792	-6.7544	-10.097	-1.8682	0.32775	-5.5963	-10.196	-4.1638	-8.6379	-5.792	-4.8875	-6.4684	-4.6623	-1.6648	-6.1843	-6.2613	-4.8656	-5.8747	-6.8462	-6.2759	-9.677	-3.6909	-7.9178	-2.6202	-5.8354	-7.0445	-6.5345	-4.4058	-10.861	-4.3896	-5.837	-10.024	-5.2608	-5.4092	-4.7136	-7.3295	-6.9251	-3.2086	-4.0102	-8.8652	-2.8049	-6.6751	-11.703	-2.2492	-6.8226	-2.4262	-8.2811	-6.4388	-4.7443	-8.56
-1.7709	2.6408	1.4946	-3.7902	-1.4339	0.2764	-1.6962	-1.7577	0.54261	-1.7083	-3.2231	-1.565	1.0994	-4.1045	3.9829	0.79894	2.9174	-0.14624	2.9406	-3.2182	1.259	4.7362	1.5898	0.68555	0.71178	-2.4223	0.82301	-2.4618	-4.2063	0.53831	-1.0565	-2.595	-1.493	7.2563	-1.0104	3.244	-2.3484	-0.21764	-3.1389	2.8222	3.4521	-0.41304	4.1543	-0.3092	-3.0954	4.945	0.52135	-3.6349	0.48957	2.1588
-1.6101	0.51669	-3.8978	4.3452	-0.17406	-2.3986	-1.3785	0.10986	-1.4431	1.7011	-2.2803	-4.7943	-3.1923	0.49098	0.90481	4.9618	-2.3759	-1.6833	3.4647	-6.2503	-0.90954	-0.83006	-2.5217	-1.079	0.67032	-0.26757	-4.6025	-3.3991	0.46847	0.21368	-0.66269	0.60165	-1.2661	0.66387	0.089323	-1.9381	-0.36514	4.6633	-0.61835	0.49653	5.0124	3.3218	1.8549	0.95229	2.2419	-1.041	-1.6253	2.2691	-3.502	-7.9707
-3.7058	-5.4751	-2.1752	-2.9884	-4.1298	-2.0908	1.5259	0.041197	-4.145	-4.2211	-5.1453	0.98353	-2.5656	-3.3064	-0.75162	0.63545	-5.5989	-4.1024	2.0586	0.81237	3.0736	-0.1122	0.63396	-4.3199	-0.7266	-4.5423	-2.3873	4.5386	-2.222	-2.8819	-2.6828	-5.4468	1.6735	-0.94966	-0.98681	-0.057642	2.3696	0.7667	0.58699	-4.0127	-3.1412	0.12952	-4.748	-5.6338	-1.5817	-3.6087	-2.5512	-1.903	-3.0827	-4.6797
-8.1786	-10.995	-8.3114	-8.9988	-7.9643	-10.817	-10.412	-9.7487	-8.7013	-5.0721	-7.441	-9.901	-8.4516	-8.1206	-10.347	-5.6408	-9.8073	-11.336	-8.4812	-5.9925	-8.1733	-5.8396	-6.8512	-11.954	-11.362	-5.8565	-8.6435	-13.112	-11.131	-7.0233	-10.836	-7.6238	-6.7814	-10.811	-8.4672	-14.983	-6.8042	-14.783	-6.9042	-5.5828	-7.9411	-8.8172	-14.161	-9.6888	-9.3634	-11.552	-11.109	-11.808	-8.3455	-8.9386
2.0156	0.63773	-0.33461	5.9903	5.0042	1.4378	-0.14121	3.5978	-1.5272	2.5593	1.766	6.7743	-0.79386	6.5713	2.7124	2.6131	-2.8638	6.4091	5.5885	4.4694	5.4136	5.6256	3.2744	3.9141	0.62387	1.5936	-0.81775	-0.42718	0.74254	8.1073	4.3621	1.7312	2.2977	2.5202	2.571	-3.8067	1.4433	4.6778	5.3164	6.1861	5.125	5.1932	4.2058	3.6132	1.706	7.4014	3.3428	6.9363	2.8658	2.6978
-11.902	-19.613	-13.017	-13.789	-14.552	-17.805	-16.667	-12.975	-15.414	-14.903	-13.932	-12.374	-14.168	-14.143	-12.333	-12.076	-18.587	-10.105	-17.402	-16.084	-7.9967	-12.317	-15.486	-9.7818	-11.069	-11.633	-12.159	-15.607	-13.583	-18.23	-15.992	-14.823	-13.383	-11.503	-14.182	-14.366	-13.913	-13.322	-15.136	-15.933	-16.362	-8.8068	-14.036	-11.461	-18.304	-17.851	-14.434	-10.502	-12.587	-11.297
-9.1992	-7.8085	-4.6101	-4.4808	-3.2722	-7.0852	-6.4296	-2.424	-3.2865	-3.2416	-0.025789	-9.896	-1.4375	-4.9753	-6.4014	-3.5022	-6.1395	-7.0646	-8.5099	-9.9071	-5.1033	-6.3236	-3.5617	-1.5702	-7.0132	-4.6108	-4.2812	-7.8286	-2.861	-2.0161	-7.4144	-9.4322	-8.4602	-8.2996	-12.386	-1.0863	-4.8237	-4.2001	-5.0041	-6.5918	-10.16	-4.4996	-7.7285	-6.9753	-4.247	-4.573	-4.0882	-7.2391	-8.0355	-7.9079
-7.5593	-1.6335	-6.2381	-4.2943	-4.5156	-7.1557	-1.8014	-5.3273	-9.5295	-3.6494	-1.5039	-4.8222	-3.4885	-4.8101	-1.649	-0.34976	-5.6358	-5.1703	-4.4191	-2.064	-3.509	-3.1134	-4.6311	-2.1928	-5.078	0.033833	-9.0595	-4.7566	-0.64815	-3.0448	-7.4714	-6.4429	-2.2884	-4.8372	1.7381	-2.4691	-1.1993	-1.6089	-7.1172	-6.6207	-2.3545	-0.93735	-1.1748	-6.4467	-1.7996	-6.9706	-7.069	-4.4357	-5.0974	-4.0815
-3.6055	1.1223	-3.5321	1.2515	1.9874	1.4003	-1.261	-1.247	-0.79476	-2.1932	-3.3566	-0.70201	0.25362	-2.1825	-1.0717	-0.99125	-1.4685	-4.957	-2.0565	-0.94591	-5.3842	-0.30392	-1.2389	0.059926	-1.5909	-5.8701	-1.8527	1.1213	0.15384	-6.2504	-0.38221	-1.4852	-1.2452	-5.1948	-2.4872	-2.4801	-1.7386	-2.1334	-1.5703	1.5124	-1.8149	1.0207	4.3909	-0.8322	3.0735	2.2886	-2.2137	1.5353	-4.5102	1.3363
6.2766	10.178	6.5248	6.5151	4.9684	9.9039	7.1107	7.1068	1.6905	6.7236	8.0154	6.1809	3.2607	10.773	10.231	7.0219	6.8453	7.6764	7.4255	7.1619	5.8205	7.784	10.983	3.1113	8.1819	5.7267	7.8911	4.7311	6.0834	4.5612	8.591	6.283	5.8397	7.685	5.2074	9.819	4.3576	8.8608	6.9429	4.707	4.2336	3.4343	10.222	2.8533	6.8411	8.8907	9.4142	6.6106	9.7517	7.9006
0.14351	-4.9669	-4.5335	-2.6692	-0.24739	4.3779	-1.9285	-0.63309	1.2431	-3.2891	-3.6937	-3.137	2.0978	3.5726	-4.0695	1.7489	-0.75478	-6.681	2.2223	1.6455	-0.73058	-4.0367	-0.91995	-3.7689	-3.4798	0.13743	-0.40766	-1.5494	-1.5842	4.129	-1.9253	-3.0469	-2.3575	-1.153	-6.8596	-6.7884	-2.5874	-5.2561	-1.1072	-2.3746	-2.3603	-3.8444	2.8481	-1.6503	-1.3318	5.5931	1.0352	-1.0988	-1.4382	-4.2422
-16.912	-19.376	-18.478	-19.88	-18.675	-18.407	-25.364	-20.248	-25.756	-25.157	-20.362	-20.425	-16.666	-21.141	-20.82	-20.399	-22.446	-20.84	-25.031	-19.372	-23.085	-22.913	-24.371	-23.75	-20.808	-26.757	-20.362	-22.851	-21.921	-22.823	-20.645	-22.901	-17.402	-16.355	-16.374	-27.266	-21.536	-23.903	-17.223	-19.672	-18.348	-20.671	-22.717	-17.928	-19.921	-22.881	-17.079	-18.643	-19.276	-22.271
6.1259	5.9885	10.957	5.2549	6.4737	5.0034	4.2029	9.246	8.2439	7.5727	3.1322	5.4428	10.825	5.8962	2.0003	8.747	9.2786	9.6176	8.2974	11.364	5.5073	8.8391	5.5001	4.1695	9.9183	9.1285	3.1856	6.8042	9.4297	6.7171	7.9279	9.5151	3.4362	9.2102	9.7672	6.7907	6.3889	6.5563	6.5434	7.7409	6.8058	5.758	8.7089	8.891	4.2847	1.1616	10.48	8.4562	9.646	7.1591
-2.0102	-0.65288	0.38867	-0.14684	-1.4466	-2.6519	-3.2711	-0.15473	-0.22505	-1.1289	-1.9474	-4.9431	-1.1796	-4.279	-2.7294	0.11335	-2.0437	0.80359	-1.7591	-0.63761	-5.3973	-2.656	-0.07971	-3.0302	-0.70739	-0.52079	-4.1209	-1.6593	-4.469	-4.0828	0.02898	-3.3467	-0.14854	-0.94489	1.9446	-1.1276	-4.2034	-5.6818	-4.0857	-0.85321	-3.7554	-1.2187	-3.9504	-1.6618	-0.5078	2.2695	-3.272	0.99205	-1.7085	1.6148
-1.1162	1.7791	0.64775	-2.3614	-4.2236	-7.6515	-5.7766	-4.7637	-3.2526	-0.28443	-0.54109	-1.0515	0.036452	-1.8982	-4.179	0.39315	-6.3102	-3.0182	-1.2031	-1.7237	0.5206	1.0447	-3.2625	0.0078524	-1.9149	-0.35501	-4.3619	-1.8939	-2.5115	-1.4167	-1.154	-4.9788	2.0927	-1.4331	-3.1621	-7.22	-4.6436	0.39064	1.5054	-3.8095	-1.9918	-6.9417	-0.34861	-0.55265	-6.8978	-8.4298	-3.7489	-0.8078	-5.4169	0.071001
7.9134	3.4452	2.7131	6.0271	2.0723	3.0317	2.1831	9.2347	7.0035	2.4931	7.147	0.95455	-0.72874	-1.7224	7.4114	8.0217	-0.51009	3.6681	6.1897	8.594	2.6187	4.7311	0.10124	5.6992	-1.5387	2.3405	5.3377	9.8634	3.2277	3.6581	2.5566	8.7859	2.0704	5.8239	7.4324	2.7923	1.2949	2.194	2.7519	8.9114	5.5517	0.67875	5.5345	2.5193	3.7986	8.6719	3.6899	6.782	-1.5951	7.4482
-22.37	-20.305	-24.218	-28.76	-22.092	-21.655	-20.252	-21.383	-22.311	-22.836	-22.706	-21.38	-20.379	-18.15	-18.781	-20.351	-21.17	-21.813	-21.599	-20.459	-23.749	-20.685	-21.356	-24.592	-21.495	-21.747	-23.777	-22.673	-21.18	-25.866	-25.597	-16.229	-24.373	-24.259	-28.5	-20.924	-18.752	-21.248	-22.851	-17.03	-23.696	-22.439	-20.391	-23.261	-21.822	-22.688	-20.082	-22.147	-22.165	-18.187
-15.17	-20.848	-25.826	-23.667	-19.85	-23.751	-20.893	-23.109	-23.981	-22.483	-25.277	-24.549	-19.571	-23.331	-23.697	-22.997	-20.616	-26.385	-25.526	-21.26	-20.767	-16.456	-23.253	-18.101	-23.377	-23.901	-21.846	-24.697	-24.411	-20.517	-21.084	-24.773	-24.464	-22.452	-19.081	-22.44	-26.907	-18.823	-19.508	-24.721	-25.174	-24.198	-25.417	-21.384	-20.424	-21.835	-21.398	-21.234	-23.823	-22.439
-13.795	-12.745	-12.219	-16.639	-15.731	-16.438	-14.473	-12.272	-13.767	-11.537	-17.827	-13.141	-13.591	-16.126	-11.871	-15.028	-12.966	-11.559	-11.74	-18.095	-13.54	-13.169	-17.296	-14.613	-13.71	-12.137	-17.177	-11.045	-13.848	-16.392	-12.576	-14.237	-16.46	-13.955	-13.288	-14.99	-16.118	-10.221	-10.031	-10.857	-11.871	-14.462	-16.449	-13.14	-12.767	-17.633	-14.382	-14.819	-13.47	-12.266
-0.37619	0.6168	-3.2863	3.2485	1.3876	0.020785	4.9814	5.3673	3.8465	2.1222	2.052	1.3	-1.7091	5.3594	6.7533	1.2159	0.08034	0.35933	-3.0356	5.0312	-1.8625	-0.60105	1.5395	0.1024	1.1483	0.65706	4.2523	-3.3111	0.35105	5.6069	-0.21389	0.80259	6.6567	0.21839	-1.0981	2.202	-0.27551	1.7588	2.7976	-3.8693	6.4797	0.69861	-3.477	0.95569	2.7767	-4.3577	1.9594	-3.3211	4.7614	-1.7941
-6.588	-12.895	-14.13	-14.557	-11.346	-9.8177	-13.555	-15.361	-15.4	-12.199	-11.156	-8.4747	-13.39	-12.492	-15.72	-13.119	-10.271	-11.476	-13.398	-11.472	-14.929	-14.576	-15.244	-11.844	-13.847	-11.574	-11.833	-7.5085	-9.4279	-16.24	-16.625	-18.993	-14.978	-16.423	-14.171	-13.252	-13.338	-15.789	-12.237	-12.86	-11.312	-9.1826	-15.127	-10.54	-13.399	-13.496	-12.479	-15.087	-10.474	-10.75
1.9104	5.8035	0.44257	0.56495	1.0571	2.2259	1.5989	4.1121	-2.7579	5.3269	2.4913	0.38989	2.8949	3.7184	5.4159	5.172	2.0782	-0.80286	2.133	1.3501	1.3101	0.97175	-0.44195	-0.68972	4.8901	-1.0634	0.18835	1.2941	3.2055	-0.35882	4.802	3.6901	3.5704	2.9332	3.5821	1.225	1.8845	2.8702	3.8877	3.4185	3.6746	3.1775	3.4358	-2.3751	6.7239	1.8339	2.4949	1.7128	2.7296	2.6973
-3.4721	-4.9953	-10.052	-5.9822	-4.3546	-6.4959	-9.0442	-6.1225	-7.0651	-7.4777	-10.801	-7.322	-6.7097	-4.8836	-6.543	-10.295	-2.4925	-4.1696	-5.8958	-8.0576	-3.7019	-6.0683	-7.1243	-6.393	-4.6506	-7.2803	-5.1709	-4.3757	-2.9462	-5.4436	-6.8434	-4.8635	-4.4463	-4.7136	-6.3549	-3.4543	-7.4626	-4.0018	-1.7015	-4.0087	-6.1984	-5.9735	-9.5895	-8.2389	-3.7712	-6.4402	-4.1709	-9.1715	-1.9834	-5.5834
5.2393	4.6591	8.6236	11.17	7.7045	5.4758	8.0993	7.1135	9.2853	11.603	7.4237	5.5455	5.6337	7.7559	2.0461	5.7494	5.4704	6.6415	4.5935	10.186	7.0019	9.8481	7.2319	3.1832	4.5954	7.8372	6.743	7.8539	0.18842	2.7986	10.358	11.923	6.6856	6.7634	2.9535	4.4963	2.0971	7.0013	5.6543	2.1426	12.16	10.493	5.0966	6.2951	7.8355	4.8368	7.7496	12.25	6.4234	1.6514
-4.3209	-0.25284	-1.9796	1.6229	0.83193	1.6167	1.6174	-1.4537	-3.2941	0.044478	-1.61	2.775	-1.6428	-2.9023	1.8107	2.4885	-1.181	-3.0906	1.3051	0.3852	-1.5444	-2.5403	-3.8593	0.68584	-5.0792	0.80384	2.4615	-3.3758	2.5154	-2.1458	-6.1309	-0.19489	2.5064	1.6148	0.56597	2.2467	-3.3444	2.3847	-0.88164	3.1176	-4.1213	-1.6919	-3.9224	-1.7507	0.94521	0.054169	1.9856	-0.95411	-3.3241	-1.6356
-14.159	-14.081	-14.265	-15.512	-12.164	-13.726	-17.092	-15.434	-16.992	-15.26	-16.814	-16.851	-15.518	-17.507	-16.325	-14.052	-16.586	-14.433	-11.111	-12.459	-10.157	-16.587	-16.406	-15.277	-21.054	-13.002	-16.383	-10.657	-14.956	-15.519	-11.67	-14.246	-11.153	-13.582	-14.767	-8.3479	-12.787	-18.373	-16.289	-15.926	-15.107	-16.326	-13.484	-17.638	-18.326	-14.908	-14.014	-17.913	-12.371	-13.835
-16.479	-15.802	-14.912	-13.338	-10.22	-15.926	-12.48	-13.335	-15.994	-15.344	-13.754	-11.255	-13.525	-12.098	-16.648	-13.293	-13.846	-18.331	-14.31	-13.83	-13.706	-9.5374	-14.771	-12.747	-12.386	-11.613	-16.237	-12.432	-8.3471	-14.452	-15.858	-16.33	-10.683	-18.798	-17.17	-11.111	-21.685	-19.282	-17.409	-16.033	-15.418	-12.117	-15.243	-18.228	-12.233	-10.083	-9.7171	-14.662	-12.071	-13.566
4.4083	-2.2572	-1.787	-0.92707	-2.0306	-1.5591	-0.64939	3.777	-2.0841	-3.7255	-1.4185	-3.0138	-2.1956	-3.5558	-0.48899	-1.4148	-3.1944	-0.59325	1.5635	-0.11699	0.070422	-2.5561	1.2141	3.9965	-8.1933	-1.1194	-3.8439	-1.1185	0.70487	0.70185	0.63655	-0.20009	-2.3355	-0.42486	-3.4493	-2.5692	-0.12245	-1.941	4.2106	-6.6809	-1.9916	-0.052187	-6.2818	-4.8281	-3.3369	-3.5545	0.3924	-3.8867	-5.853	-0.94476
-5.3999	-8.1234	-4.405	-2.9065	-3.6016	-8.1009	-9.0503	-0.38858	-4.7576	-5.1444	-4.9494	-2.8259	-2.3384	-3.7113	-1.6202	-6.4396	-2.7442	-5.1308	-5.9443	-2.6103	-1.5728	0.93974	-3.046	-2.4245	-1.5064	-3.4834	-2.8914	0.4208	-0.6876	1.7556	-5.1408	-5.6451	-1.9966	-4.1048	-2.1808	-4.7905	-4.9607	-2.867	-7.1283	0.78594	-3.3672	-5.5455	-7.0606	-5.4374	-4.3203	-9.3771	-3.4608	-5.0301	-2.734	-0.1436
-1.5945	2.7335	5.3526	-1.6195	0.87034	1.3178	0.69824	-2.3903	0.71224	1.7365	-1.9133	1.0299	-1.2465	2.179	-1.8807	-2.8911	-2.9253	-2.8302	-2.8967	1.9802	0.46824	-3.3246	-0.89463	3.2929	1.7403	3.1962	-3.1139	4.3522	-4.5508	2.2134	-2.4939	1.7128	1.1172	2.2866	1.0917	-2.2368	-1.2578	-1.8316	1.7775	-0.38955	-4.3417	-1.461	1.2674	-4.0477	-0.84829	-1.0689	4.4785	-1.4383	-1.3017	-2.6474
-12.927	-18.209	-16.4	-15.669	-12.351	-14.289	-13.432	-8.9784	-13.457	-12.135	-10.237	-17.56	-12.997	-14.68	-10.058	-11.906	-13.771	-12.608	-13.88	-14.807	-12.976	-13.937	-14.068	-8.4209	-14.651	-12.844	-18.878	-9.7978	-13.609	-13.045	-19.123	-13.631	-11.849	-18.828	-16.521	-13.009	-13.448	-15.715	-13.279	-13.565	-16.075	-10.495	-15.445	-16.294	-11.188	-10.094	-14.43	-15.442	-16.869	-18.324
2.2306	-0.67743	1.4011	0.92403	-0.79121	1.7846	-1.3993	3.6038	2.2771	4.2302	4.0047	1.2419	7.2792	4.7221	5.2656	-1.1891	0.79542	3.8145	1.348	0.90138	-0.44867	5.0114	7.2107	-0.6157	-1.7886	1.736	3.62	-3.0119	3.9105	4.1444	3.9156	6.2141	3.71	-0.12559	1.0636	-0.6173	-0.76127	4.0761	-4.3599	4.2909	1.4743	1.9035	2.6093	0.36185	0.94055	-0.24681	0.68584	1.7383	0.23031	7.9253
-18.57	-19.787	-17.549	-20.478	-20.921	-26.796	-20.35	-21.372	-19.51	-22.799	-18.649	-24.115	-24.686	-21.89	-15.954	-18.199	-22.444	-19.093	-25.462	-23.328	-24.781	-25.015	-25.598	-22.569	-22.047	-27.134	-24.86	-21.693	-27.133	-20.639	-22.308	-21.242	-22.43	-20.459	-19.212	-19.554	-20.539	-24.93	-24.061	-19.132	-26.867	-23.544	-27.761	-20.746	-20.744	-24.275	-22.282	-20.28	-18.881	-24.253
-9.3963	-12.107	-12.698	-10.115	-10.368	-9.0718	-8.9532	-9.4764	-12.243	-9.7985	-11.024	-11.719	-10.208	-13.133	-9.0882	-7.8346	-14.125	-8.7876	-7.405	-10.046	-11.52	-9.6736	-8.0548	-9.0295	-7.7157	-10.29	-11.743	-12.354	-4.1082	-14.373	-6.6435	-10.745	-9.0835	-14.472	-8.5263	-15.205	-11.117	-5.4018	-5.8763	-9.469	-10.552	-12.22	-14.388	-18.202	-9.7993	-14.516	-8.0127	-7.6448	-13.481	-9.9317
0.17082	-7.1662	-6.9748	-9.0191	-4.2895	-4.0692	-10.114	-5.7161	-1.5251	-7.1125	-1.2612	-6.8789	-6.1005	-7.6768	-8.97	-4.4306	-5.4004	-5.8978	-8.5316	-5	-3.3276	-3.5649	-4.7072	-4.0401	-6.9115	-2.0426	-1.7804	-6.9995	-6.0551	-2.4221	-4.2688	-7.9046	-5.181	-7.8201	-6.0132	-8.2033	-5.4462	-5.0606	-5.9587	-4.8885	-4.5494	-2.7587	-7.0739	1.4577	-4.3863	-2.2641	-3.7141	-7.2755	-6.1814	-5.7272
-16.384	-10.152	-13.916	-12.747	-9.4278	-14.022	-11.618	-13.895	-10.274	-16.434	-13.418	-10.652	-10.36	-12.869	-12.416	-13.803	-15.035	-16.259	-9.7814	-10.034	-13.356	-12.493	-16.173	-8.139	-13.694	-11.817	-15.243	-11.289	-12.083	-9.5271	-19.033	-9.8227	-14.112	-11.211	-15.024	-10.624	-9.3989	-10.325	-9.7905	-15.008	-12.811	-14.624	-10.135	-14.719	-14.202	-11.136	-11.892	-9.2368	-9.5715	-16.045
-18.845	-14.766	-21.082	-18.601	-20.597	-19.725	-23.412	-19.51	-18.612	-23.693	-20.81	-22.694	-19.06	-20.917	-19.873	-18.822	-18.512	-21.072	-22.581	-25.711	-21.669	-22.514	-19.493	-19.017	-23.377	-23.384	-24.747	-20.779	-23.006	-19.193	-21.854	-23.375	-21.253	-22.892	-23.343	-18.343	-17.908	-19.941	-19.871	-20.369	-18.435	-17.635	-19.995	-19.219	-20.336	-21.707	-20.763	-25.945	-21.946	-20.784
-1.6349	-2.1556	-2.5317	-1.9149	-1.5362	-9.3053	-1.3691	-5.0072	-4.6514	-3.3799	-3.6921	-6.3227	-0.649	0.3259	0.91769	1.0885	-2.4753	-2.3135	-1.1824	-2.2128	-5.8885	-0.19285	-4.8186	-4.8346	-8.5144	-4.6835	-2.7243	-5.8256	-0.83167	-2.6991	-1.118	0.37701	-5.7975	1.4237	-6.1594	-0.049497	-3.7736	-5.3809	-3.8749	-6.5417	1.5539	1.0701	-2.9092	-2.9778	-0.97791	-3.75	-3.4079	-5.3483	-0.31277	-3.5637
12.371	9.1411	8.2057	8.9944	11.692	11.708	7.9338	9.1912	9.4246	13.008	9.2713	13.785	7.4445	9.8611	10.453	13.831	12.371	9.7418	8.1679	7.9507	10.025	7.143	9.8756	7.2874	8.9	13.068	4.4402	4.8017	9.3895	11.118	9.9407	10.364	8.2629	12.73	9.0752	10.469	9.225	10.817	8.692	10.961	7.1126	7.5872	5.9983	12.563	11.677	8.8098	10.922	11.507	9.0916	10.597
0.20085	3.8131	0.95797	3.0573	2.0431	3.7734	3.9168	0.82907	-0.98236	4.4911	1.9243	3.3728	3.2279	3.5285	3.3123	-0.27974	3.8724	7.5295	1.3853	2.1853	3.4459	2.7789	4.1835	2.035	7.4485	1.7087	4.0901	3.6484	2.5939	2.2822	1.6136	2.4595	0.44148	3.7764	3.3542	2.6466	2.2401	3.264	2.0719	5.8745	1.6711	0.72966	2.4313	4.5652	1.9715	1.0681	1.6498	1.9161	2.4766	1.7284
-6.2418	-9.1289	-4.8217	-7.8858	-1.6015	-4.6013	-5.7991	-4.0499	-11.339	-3.2951	-6.1477	-8.4493	-9.1615	-7.5808	-4.035	-5.0476	-5.8244	-7.6055	-5.9983	-4.5669	-10.185	-4.0751	-5.9198	-3.2918	-4.9198	-5.065	-4.0142	-7.115	-1.5606	-8.8299	-2.7166	-4.6798	-7.0278	-10.078	-6.9674	-6.0879	-8.2481	-4.638	-1.4888	-3.7178	-7.2046	-4.9933	-6.442	-8.2513	-8.4383	-5.2911	-3.5683	-5.1616	-5.9603	-5.2714
1.044	-2.6879	-2.8983	-3.0887	-0.80307	-4.1523	-2.3157	-3.9678	-0.88222	-2.9986	1.8328	-3.1804	-4.6147	-0.99069	-1.3438	-1.9501	-0.64154	0.62061	-2.0304	1.5646	1.2068	-2.908	-4.0239	-2.22	3.2009	-1.0693	-3.5234	0.60886	-2.7248	0.61522	1.1912	1.6622	1.4768	-3.3132	-3.5214	-3.6189	1.6177	-2.6123	2.4906	-7.111	-0.30974	3.1273	-0.67112	-3.1933	-1.2171	-3.1095	-0.51452	0.81067	-1.7739	-1.7049
-12.114	-7.005	-10.788	-11.236	-11.361	-14.69	-14.801	-12.732	-14.489	-11.509	-10.815	-5.6592	-10.566	-11.398	-8.5431	-11.312	-10.516	-9.9339	-11.944	-9.6158	-10.136	-8.0366	-9.041	-7.543	-9.3462	-12.725	-11.85	-9.3604	-6.8626	-11.309	-15.244	-13.861	-10.775	-11.813	-8.1641	-13.468	-9.5867	-5.3593	-11.165	-14.965	-11.794	-9.8215	-11.298	-8.3508	-8.5411	-10.326	-12.759	-12.95	-5.61	-10.418
1.15	-3.9946	-1.7769	-3.0018	-1.0006	-5.4375	-2.4156	-2.1627	1.7797	-3.2786	-1.0967	-2.1661	-0.4225	4.1892	-1.8885	-1.4084	-1.2318	-0.49829	0.016288	-5.6943	-1.8015	1.2136	-4.6141	-0.51851	1.4346	-4.8545	-6.1967	-2.9591	-0.96413	2.0873	-4.1753	-0.52047	1.1949	-4.4615	-6.261	1.0279	-1.5453	-1.548	-3.1344	-2.8962	-0.1188	-2.7753	-4.8515	-2.2598	-0.99633	0.51204	-0.54865	-3.5511	4.2989	-0.85842
-8.0544	-5.6457	-10.561	-7.6112	-3.5599	-2.8653	-6.1865	-7.3892	-5.2185	-3.5418	-8.4252	-4.3389	-7.5723	-4.4497	-3.2267	-10.064	-4.2072	-6.6925	-9.0155	-10.405	-9.7281	-5.5269	-7.2331	-5.8221	-5.7394	-2.2059	-7.2192	-4.598	-9.3552	-6.9316	-3.5228	-3.7327	-5.9453	-9.1558	-8.0525	-4.7995	-9.2915	1.6726	-2.9919	-3.8127	-8.6184	-6.5871	-5.9994	-8.2699	-0.27869	-4.8494	-4.4932	-12.149	-7.9125	-9.2467
-24.07	-23.025	-21.42	-20.945	-21.083	-20.3	-22.237	-18.907	-23.438	-21.181	-22.717	-25.747	-23.768	-20.643	-23.584	-19.805	-25.572	-20.504	-25.201	-20.153	-22.815	-21.215	-22.331	-16.773	-21.412	-24.99	-22.912	-22.166	-23.427	-23.44	-24.336	-21.515	-23.349	-21.218	-20.99	-20.841	-27.226	-24.325	-29.361	-18.15	-22.926	-20.09	-21.767	-24.369	-17.983	-24.319	-22.678	-25.105	-21.607	-22.854
3.9493	-1.5657	-4.075	-3.0957	-3.6749	3.0484	-2.0994	-0.54306	-2.3049	-2.6291	-3.3994	0.43636	-2.2561	-2.0491	0.16956	-3.6992	-3.0396	-0.46198	-0.63666	-0.018181	-0.95497	-0.7926	0.29734	-5.3911	-0.8186	-1.1072	-3.3206	-4.9262	0.98265	-2.9186	-2.2419	-3.9257	-3.4062	-5.6712	0.36973	-1.4539	-3.9154	-4.1059	-1.7339	1.2988	-5.7125	-5.8541	2.192	-1.2557	-2.6008	3.9769	0.78766	-5.5572	4.8297	-4.7837
-2.7196	-4.8762	-3.5529	1.6822	4.2176	-1.9463	0.48963	1.6503	-1.2424	-1.0582	-1.9148	-3.5926	-1.8515	0.33909	-0.72407	2.3557	-0.02048	-0.15347	7.0457	-1.4742	-0.98541	1.193	-2.2434	-2.4148	0.58319	-1.574	0.41949	-5.0582	-2.8341	0.74794	4.0292	0.48776	0.41771	3.8127	1.0386	2.3464	-0.61665	-1.5599	0.77626	5.6439	0.90091	-0.59943	-2.4373	0.92325	-1.841	1.0379	0.10922	2.8209	-4.4943	-0.66805
-0.32778	-5.3238	-3.8525	-5.5541	-5.6867	-0.55909	-4.4226	-4.5293	-2.0484	-2.4462	-2.2018	-8.207	-2.1138	-1.5242	-2.891	-5.577	-6.9859	-2.3405	0.10431	-2.9499	-2.7391	-4.5392	-2.8531	-3.0718	-6.706	-1.4502	-6.6808	-0.82464	-3.0479	-6.0966	0.97392	-4.0446	-8.3696	-4.3163	-3.9233	-0.5769	-7.1731	0.80236	-1.9804	-3.8701	-2.0754	-5.1988	2.9936	-2.5988	-2.8622	-1.3675	-6.9896	-0.45369	1.6013	1.8221
-0.26949	8.7804	8.9076	5.2093	8.9414	7.7113	3.0678	4.32	4.539	8.609	4.4351	7.85	3.8654	9.8188	6.0752	2.07	2.7125	6.4502	4.3291	4.8148	0.91578	6.4096	9.0886	7.8363	7.3682	7.4267	11.844	4.2256	6.5188	8.7628	3.4223	0.6891	13.777	5.7752	1.6252	7.4174	1.0441	3.7497	3.1341	3.5933	3.6224	3.8119	6.6536	3.8532	5.1443	5.53	6.9777	1.9576	3.9937	5.4968
8.1271	7.5659	-0.55305	7.7228	7.4962	9.0187	6.2109	8.6027	7.6616	7.3909	5.0588	5.6433	3.6253	2.7354	8.2297	5.4892	2.7218	4.178	7.0363	6.6514	7.1886	11.791	6.4381	5.0107	3.9665	7.6226	11.643	7.0819	3.3843	4.8622	6.4652	9.8089	9.0048	6.6589	6.5176	3.7693	6.5795	6.9993	8.9421	3.2969	13.472	9.873	8.7169	6.4863	10.2	9.4259	6.4682	9.6921	5.6937	10.524
-12.26	-14.533	-13.967	-13.765	-9.3788	-17.714	-15.158	-15.259	-9.3283	-13.053	-11.393	-15.427	-12.435	-10.02	-17.935	-13.55	-11.032	-14.027	-12.606	-14.655	-12.485	-6.9481	-13.256	-16.974	-14.824	-16.38	-14.002	-11.413	-12.101	-18.038	-12.068	-7.3971	-14.873	-12.473	-13.164	-13.631	-13.257	-10.614	-12.962	-10.002	-15.423	-11.466	-10.257	-15.077	-14.063	-15.311	-12.585	-13.76	-12.872	-13.19
1.6058	-3.1968	-1.1423	-1.2113	-5.6897	-4.2103	-1.4073	-4.9399	-3.1102	-5.0538	-1.3722	-3.2739	0.50758	-1.2162	-8.1027	-5.7858	-4.4599	0.77822	-5.4845	-3.2954	-7.0705	-1.7642	-4.6024	-6.5759	-3.9923	-2.6535	3.4416	-3.3383	-5.7541	-6.5578	-3.6413	-3.9417	-1.5194	-5.8068	-1.6974	0.26081	0.36005	-6.5672	-2.201	-5.7722	-3.7914	-2.834	-5.9034	-0.037608	-1.9883	-0.75752	-2.7059	-0.80449	-0.76943	-2.1427
-3.8951	-7.2264	-7.1017	-9.1481	-5.7194	-8.1879	-7.9496	-8.1308	-8.2251	-4.2344	-8.9432	-9.2404	-6.6517	-4.1879	-7.9066	-4.3551	-4.0197	-4.9935	0.96719	-8.6975	-9.9645	-6.4737	-4.5907	-7.1822	-5.7273	-0.09911	-8.4363	-2.9557	-5.0815	-10.245	-8.1083	-6.015	-7.4347	-5.7964	-2.7515	-1.484	-4.7328	3.4233	-2.9589	-7.4137	-3.8031	-7.7777	-3.7905	-5.5373	-2.1335	-4.8207	-8.5915	-7.6292	-6.9369	-9.0619
8.0058	6.9	3.3558	2.2456	7.4022	1.0035	3.9305	7.7197	4.0978	4.0378	3.1749	4.6296	10.75	8.0209	4.3266	4.9682	1.8532	2.6031	4.8041	9.3237	9.316	4.0326	4.0426	5.9163	4.5492	3.3728	3.5947	7.1147	10.052	9.7813	7.2982	-3.6953	4.2027	1.9022	3.0052	6.3633	3.0964	4.3017	8.6665	11.043	4.7896	3.4661	6.2901	6.7847	2.8561	5.2663	6.3026	3.2515	5.6036	5.7709
4.2276	-3.4022	-0.37353	-0.77793	-2.3091	-1.3663	-1.4944	0.41214	0.708	0.38789	0.035629	-2.5972	-0.1999	-1.2301	3.3958	-3.1873	-2.7263	4.937	0.62367	1.0894	2.3335	-1.2066	-7.5965	2.6048	-1.7162	0.15495	-6.2556	-1.6099	-2.9636	2.8218	-5.3655	-2.7645	-1.1927	2.6375	-0.3316	-2.5111	-1.3889	-2.0857	-1.0411	-4.3773	1.8712	0.41437	0.87532	1.3826	-2.4278	-4.6045	-1.2946	-1.7799	-1.5131	-0.25536
-0.75298	-3.349	-3.5063	2.9482	-4.1165	0.3895	-4.3456	-7.6971	-0.10359	-2.7792	0.93393	-2.0151	-4.8183	-1.1808	0.21201	1.1543	-4.4318	-3.2247	-6.1018	-1.4394	-5.3149	-1.1277	-1.3378	0.88523	-0.41938	-5.903	-4.876	-5.2536	-0.93001	-0.18445	-3.0138	-5.0136	-3.3282	-2.897	-0.13219	-3.3343	3.6113	-0.47185	-2.8317	-4.6116	-0.67232	-6.776	0.6171	-1.9324	-1.4993	4.7379	-0.83074	-3.8531	0.045411	-4.3144
-2.7512	-7.5393	-7.4453	-10.368	-10.603	-2.3012	-5.764	-6.9407	-6.3007	-11.001	-7.5344	-3.0481	-0.36711	-1.7722	-8.0459	-10.935	-3.1206	-6.8892	-4.9894	-9.531	0.8027	-5.0126	-4.9282	-5.6504	-5.2664	-12.059	-2.1893	-10.833	-6.4374	-1.076	-7.199	-8.7568	-7.53	-6.8205	-8.7148	-5.3574	-1.5173	-9.0094	2.6259	-5.5743	-7.2814	-5.1964	-4.5475	-9.1741	-1.1593	-11.206	-5.201	-7.0479	-5.2111	-5.4422
-5.8185	-4.3242	-5.6735	-8.1061	-10.947	-3.1834	-3.4933	-2.2339	-0.89172	-2.8987	-8.2854	-8.3322	-6.5119	-6.3259	-5.7392	-6.116	-8.7791	-8.2391	-4.7781	-6.4502	-0.71795	-3.5107	-5.2351	-5.1786	-2.5479	-8.5987	-5.3811	-2.2193	-7.5749	-1.7765	-3.929	-3.9774	-6.0884	-1.7493	-3.4446	-3.2592	-3.164	-6.5631	-5.6705	-8.3422	-7.2191	-1.97	-10.765	-5.1174	-5.5609	-4.1529	-3.7059	-3.2078	-4.9872	-5.798
-13.913	-9.3745	-6.6413	-5.8882	-1.6653	-7.4723	-4.0745	-1.1611	-8.7427	-4.605	-2.7485	-8.3752	-1.3431	-7.246	-7.2351	-5.211	-7.6911	-8.3003	-8.9778	-5.0835	-5.9035	-9.4918	-4.7595	-6.8537	-6.4336	-6.0126	-3.0405	-4.2581	-7.5264	-14.2	-5.5586	-4.5744	-8.2575	-5.0412	-5.4112	-8.6039	-7.8295	-1.7311	-5.1033	-4.1585	-9.7512	-1.6682	-7.8229	-6.5003	-7.2598	-8.5139	-6.1749	-6.9284	-3.8793	-6.2005
-4.7217	0.99758	-1.9276	1.3481	-0.6784	-1.0152	-1.1963	-1.9212	0.10144	1.1225	-2.7527	-2.0107	-1.425	-0.905	2.7616	1.549	-3.1084	1.4344	0.91356	-7.6504	0.04215	2.75	1.3913	0.11018	2.3998	-0.21616	-2.1845	-1.5051	-2.1791	1.1598	0.2293	3.958	0.94055	-2.2482	-1.2256	1.8009	0.5691	-1.4919	-2.2884	-2.9085	-0.81613	-9.2311	-0.2384	-2.4953	-2.629	2.8851	1.1793	-1.8737	-0.78921	-1.2599
3.0812	-0.69449	-2.0762	-3.5245	-0.8063	-1.4314	-0.075824	-2.8843	-1.3065	-2.5646	-4.8607	-0.38126	-1.294	-5.6052	1.6051	-2.7346	0.19609	-0.49616	2.9042	-3.0727	-0.65985	-1.0512	-2.3717	1.0242	-1.5576	-1.7747	-2.4565	-2.7783	3.1029	-0.24087	-2.6631	1.2491	1.8689	-2.906	-2.4181	1.6381	-1.7421	-5.2784	0.68544	-0.87574	-1.3488	-2.5276	2.4592	-3.5972	-3.5228	0.25172	-0.77908	-2.608	0.83929	-1.2552
-0.95956	-8.0249	-0.0089464	-1.2002	-0.30042	-2.185	-3.8795	-4.8975	-0.066742	-0.84318	-0.82093	-5.0589	-1.0224	1.8884	3.2382	1.9821	-4.6749	-5.5822	-4.0691	0.1537	-1.4704	-1.4815	0.22123	-6.8001	-6.1741	2.4212	-8.2136	-1.6911	-8.9152	-5.9352	-2.8198	1.095	-4.6311	-2.8143	-4.4318	1.6743	-3.1553	-1.6336	-6.0343	-1.7937	0.32767	-1.9403	-2.9704	-6.7928	-3.9483	-0.91744	-4.5379	-0.84344	-6.4428	3.5258
6.2926	5.9717	2.9992	8.2147	9.2822	8.9703	4.9275	10.65	6.7803	3.5091	6.324	8.7618	9.4654	8.2203	2.4356	7.9749	3.9873	8.8661	4.8236	5.878	9.3176	8.1888	5.3665	9.1247	5.5329	11.262	9.151	11.929	4.8298	8.0925	10.068	5.1464	7.1871	2.8843	7.9799	5.265	6.1623	6.7302	9.4445	5.889	4.6014	5.6086	6.6489	4.7107	4.7732	6.0069	5.2116	-1.8042	12.505	10.36
-1.1839	-5.119	1.1614	0.27727	1.7748	-2.4826	-7.5566	-2.3791	-4.2161	-2.5882	-8.1426	-5.02	-6.0843	-3.5915	-7.5576	-7.9765	-3.8179	-4.6374	0.88265	-1.7129	-3.6624	-8.3403	-3.6959	0.88868	3.2175	-0.75897	-2.676	-2.3068	1.4268	-2.9897	1.5425	-4.9359	-4.412	-0.52392	-2.5236	-4.8886	-6.126	-1.2028	-1.093	-7.6465	-7.5981	-1.8332	-1.0999	1.894	-3.5848	-2.7008	-5.2631	-1.631	-4.5181	0.025081
-12.652	-13.644	-14.665	-9.1322	-16.386	-11.036	-9.27	-12.052	-9.6547	-17.747	-8.9415	-15.089	-13.912	-14.957	-11.704	-6.039	-13.216	-12.728	-13.982	-9.9168	-11.631	-14.958	-13.731	-13.788	-12.66	-11.162	-16.046	-14.704	-15.207	-11.936	-12.926	-12.578	-13.027	-13.978	-13.475	-14.597	-9.1748	-11.064	-12.601	-8.6427	-15.938	-12.335	-12.768	-16.486	-15.579	-13.095	-11.326	-11.543	-8.6187	-15.74
-23.257	-20.459	-22.932	-24.082	-19.027	-20.479	-20.8	-22.006	-21.582	-22.198	-23.545	-22.599	-21.907	-20.117	-16.683	-23.376	-23.969	-21.276	-22.388	-23.237	-21.5	-22.459	-24.379	-22.725	-22.774	-22.15	-22.68	-22.077	-20.822	-21.173	-25.226	-22.381	-18.066	-20.393	-25.444	-22.893	-21.098	-21.03	-21.049	-22.863	-20.699	-23.927	-24.957	-21.761	-24.763	-22.788	-25.343	-27.681	-23.031	-23.359
10.653	10.287	9.4752	6.8642	8.5406	12.259	9.6756	7.6675	12.73	9.734	9.5767	12.814	1.716	8.9993	10.104	8.7247	12.236	12.352	5.7267	4.2488	13.345	6.9067	4.92	8.7018	10.849	8.4624	8.0955	7.1196	9.666	5.9831	7.192	9.5685	10.843	9	9.1632	10.631	6.0978	8.2253	8.4422	6.691	9.2162	8.0463	2.5772	4.0088	8.6978	11.518	6.1761	10.05	7.6993	9.7547
2.5073	-2.1747	-3.9124	-0.099646	-2.815	-0.10556	-0.57334	-0.18713	-4.5121	-4.3319	-5.2443	-2.6515	-4.4724	-6.2793	3.1629	0.2294	1.2747	-2.0761	-4.042	-3.4497	-3.6486	-3.9956	-1.2144	-5.6789	-0.26427	-0.30292	-1.2559	-0.49621	-4.902	-2.9769	0.12115	-3.2903	-1.0545	-1.674	-5.5814	-4.5099	-1.1755	-2.8163	-4.2009	-0.073505	-1.2995	-2.5177	-0.039536	-2.3479	-2.4831	3.5732	-7.0898	-0.17912	6.3748	-0.44293
-3.5864	-9.7436	-5.2095	-8.8189	-3.1848	-2.9329	0.64395	2.0001	-3.8264	-1.8776	3.1482	-4.3733	-8.0659	-2.7859	-2.0847	-2.9392	-8.4344	-5.0987	-0.46101	-0.9563	-3.7485	-8.1663	-3.9994	-5.2226	-1.4351	-7.6486	-3.9837	-0.83318	-4.7003	-0.96112	-5.5858	-2.1456	-0.14679	-0.2445	1.4884	-4.7298	-0.92342	-4.4892	-4.3218	-2.6272	-3.2061	-0.40785	-1.9942	0.79183	1.0449	-3.4749	-1.963	-4.0512	-2.1514	-5.1436
4.1858	9.5559	2.1339	4.5036	2.6135	1.3163	1.4273	7.0032	0.5558	2.2012	1.4049	4.5601	3.0773	5.5502	5.7958	2.5632	7.5793	-0.23721	1.2556	4.6118	2.9775	5.2348	9.2616	5.2254	3.0082	2.5103	4.3195	6.7996	7.7082	3.2173	4.9767	6.6502	-3.3014	5.6473	0.43096	-0.79327	3.1283	4.5161	5.0597	1.4137	5.3687	3.8814	5.1554	3.9858	1.0738	0.5918	3.172	4.7649	1.0037	6.3235
-10.327	-12.334	-18.35	-14.296	-12.623	-12.252	-17.039	-12.821	-15.009	-9.1456	-15.927	-14.806	-10.107	-14.29	-15.096	-15.356	-12.639	-15.353	-12.897	-12.358	-13.786	-12.463	-13.098	-10.466	-16.046	-11.342	-10.97	-14.15	-15.944	-14.647	-12.84	-12.253	-10.913	-16.906	-14.846	-13.011	-16.456	-11.152	-10.517	-14.261	-17.763	-14.911	-12.578	-11.94	-16.073	-10.92	-15.643	-16.323	-14.631	-9.8581
-1.9823	-0.93635	-4.6097	-0.36617	1.04	-1.1197	1.6077	-1.6411	0.62505	1.0639	-5.416	-3.1888	1.4534	0.097007	0.32148	-0.11685	2.1185	-0.94696	-2.1925	2.4147	-0.72595	2.2131	-2.0846	2.8645	0.51135	0.53552	-1.0214	5.7583	-1.0141	3.0697	0.88627	-2.1127	2.5678	0.78466	-2.162	3.0538	2.9515	-0.38368	-0.72373	2.8587	0.49107	-0.95914	1.7531	-2.4919	-5.4429	4.3418	-6.0974	5.4865	-3.0359	1.6312
-11.77	-12.38	-15.607	-11.743	-14.222	-15.45	-15.405	-11.654	-11.214	-15.125	-13.413	-12.68	-17.634	-19.671	-18.636	-11.061	-14.552	-12.921	-17.367	-10.74	-17.688	-11.189	-13.71	-14.688	-13.746	-12.733	-12.187	-20.2	-13.953	-21.507	-12.342	-15.458	-10.717	-15.812	-12.96	-12.169	-14.529	-16.246	-13.189	-14.442	-13.196	-16.535	-14.531	-15.971	-10.247	-15.048	-13.552	-15.34	-15.974	-14.882
-2.1338	-5.1285	2.5381	0.44637	-0.94756	-4.7562	-6.0254	-3.8675	-1.0289	-3.6023	-7.1333	-1.1228	-7.1327	-2.3612	1.2816	-1.6449	-6.1788	1.7337	-2.7257	-6.4624	-1.6414	-3.5081	-2.7441	-2.1482	-4.8008	-3.357	-4.2842	-3.0094	1.9871	0.6283	-5.0899	-0.978	-6.7797	-2.2772	-4.3106	0.44894	-2.7056	-3.8248	-1.3209	2.2871	-0.12925	-6.1926	-6.8902	-1.0037	-1.7675	-0.60578	-5.1465	1.5345	2.3738	0.61555
-4.3916	-5.9814	-1.2703	-1.9023	-11.78	-0.37066	-2.3502	-3.7385	-4.9765	-4.8087	-6.92	-6.4324	-0.65659	-4.9659	-2.7525	-4.373	0.35116	-0.73151	-4.1903	-0.39928	-5.8173	-2.4602	-1.7426	-2.8061	-2.9262	-3.6506	-2.513	-5.3831	-7.3797	0.44041	-1.5115	-3.4675	-2.5444	-4.832	-0.010942	-1.0228	1.5291	-8.7029	1.0961	-6.8546	-4.1766	-2.4109	-1.3644	-5.0032	-4.3027	0.86739	-0.51312	-0.67698	-4.4921	-6.5643
8.6263	1.6424	4.0033	4.3259	7.1563	8.5073	4.6545	5.1553	3.6548	5.1418	6.9843	4.8595	6.0229	8.6401	4.6654	12.686	6.5003	14.323	1.9706	4.5182	6.3285	9.8188	7.7768	5.0425	9.2878	7.841	6.7311	6.5322	4.4174	4.6947	6.3944	5.8721	9.6997	4.8481	7.8615	8.9778	12.866	8.5735	10.44	5.6665	6.3614	4.3456	1.1081	6.7474	6.4517	8.2286	9.4144	4.6644	4.8022	7.049
8.3532	9.6813	8.5415	7.4587	10.011	6.3251	11.774	4.4553	6.2802	3.5244	7.8307	9.3641	6.4505	2.9882	1.7163	11.083	11.699	7.7686	9.8169	8.5794	6.5648	7.7782	3.6616	6.3414	4.542	5.5911	12.598	9.4782	12.407	9.9826	7.8427	11.207	6.2259	7.0373	3.5636	5.1052	9.5703	5.2571	8.2538	7.6566	6.4104	1.695	5.7997	7.1166	9.8184	5.148	7.912	4.887	10.193	2.8977
-0.49255	0.28178	1.3372	-3.3984	-0.35363	1.3615	-4.0346	-2.1682	-6.3407	3.5553	-1.3622	0.40078	3.7309	-3.3182	-4.4479	-3.1712	-0.15388	-10.034	-2.1408	-0.28698	-1.2087	2.7666	-2.2087	7.2754	-1.662	-2.202	-1.8646	-6.551	-2.0471	0.55185	1.3026	0.83223	0.027465	-3.0654	-0.73998	-1.1511	-3.3368	3.3294	-2.4644	-3.2412	0.064917	1.7067	1.0608	0.33992	2.6573	0.39602	-2.317	-6.2305	-6.3743	-4.0177
4.8066	2.7421	6.8299	4.3815	10.29	11.146	8.1842	4.824	7.5557	7.5696	6.2045	8.3885	2.9258	9.8471	7.2344	11.233	9.1822	4.9822	2.1476	1.8804	9.7488	10.051	4.5327	6.745	4.3554	7.199	9.0941	9.6202	6.9247	7.8646	8.0484	6.1635	7.9635	9.0006	4.855	5.0128	7.8602	4.1016	3.9718	7.82	3.9658	7.448	10.59	11.423	9.6674	6.2208	9.2699	9.5675	7.1132	5.6751
-3.0468	2.2737	0.77039	-0.36483	-0.39001	5.7736	-2.0948	-1.5027	4.4107	2.5321	2.3706	4.4198	0.85767	1.2491	6.2534	2.4058	3.5526	5.335	3.0882	1.4024	2.0304	5.0258	1.3007	2.9387	-0.092751	4.5074	-0.2985	3.6975	6.5861	4.6823	-2.4789	5.2079	0.62896	2.8349	-0.52172	-1.764	2.7649	0.26831	1.139	-1.4879	1.9813	-4.0833	9.1337	3.0961	-0.38442	3.5931	0.039638	3.3937	-0.099817	1.1742
-2.9037	0.46123	-4.2946	-1.3476	-2.8574	-3.0392	-6.2159	-4.1646	-3.0044	-0.022653	-1.1725	-6.326	1.4682	-1.098	-1.4449	-2.8958	-3.9668	-2.6626	-1.6887	-5.516	-0.61018	-2.993	-6.746	-4.9368	-2.8132	-1.2349	-2.7203	-5.3168	-3.7257	-0.79064	-0.35844	-2.6292	2.9382	-2.3113	-1.7987	-3.1066	-2.3983	-0.80184	-3.1396	-5.4609	0.11673	-1.0775	-2.3793	-4.6955	-4.23	0.38907	-4.1226	-2.6242	-1.6228	-3.6222
-7.2609	-15.42	-13.885	-15.352	-11.607	-10.665	-14.125	-5.0841	-11.404	-13.625	-12.723	-14.753	-7.0164	-14.652	-14.663	-12.471	-11.219	-13.087	-11.74	-18.913	-12.193	-12.359	-10.983	-12.879	-14.171	-10.027	-11.058	-11.198	-14.872	-15.142	-12.927	-9.476	-11.555	-8.7822	-12.988	-13.558	-14.376	-12.459	-13.54	-11.383	-9.7145	-13.526	-16.492	-6.3082	-9.4769	-11.844	-16.469	-17.389	-14.916	-13.611
-14.168	-14.234	-9.6596	-10.96	-12.276	-8.5263	-14.946	-13.969	-8.0102	-10.822	-13.631	-11.089	-15.296	-11.819	-9.7228	-13.632	-13.679	-12.567	-9.8767	-15.169	-12.044	-9.0188	-17.431	-18.185	-10.448	-10.384	-11.728	-10.087	-14.079	-12.731	-12.142	-17.54	-12.103	-12.626	-12.808	-15.968	-18.162	-12.634	-11.721	-13.964	-11.137	-13.308	-13.186	-6.1053	-12.152	-14.572	-13.694	-14.754	-15.498	-15.7
-3.1098	-0.87974	-6.7529	-2.2196	2.9105	-2.249	-5.9071	2.8677	-1.5667	0.24405	-5.1143	-3.8395	1.1861	-4.7605	-1.5031	-3.8656	0.027044	-1.6342	-0.084188	-5.2117	-4.9822	-3.4343	-3.029	-1.5109	-1.1172	-0.86969	0.18287	-3.5053	-2.8127	-8.7537	-0.71444	2.4226	-2.4966	-3.892	1.134	-6.0012	-5.2991	0.15102	-1.1155	-3.2444	-2.5761	0.5633	-3.2917	-5.789	-5.0053	0.083657	-2.5992	-1.8549	-7.6971	-3.8752
-15.182	-17.161	-14.031	-14.779	-12.804	-8.526	-12.523	-14.273	-10.303	-10.644	-13.738	-13.031	-10.84	-13.416	-13.246	-14.774	-13.62	-10.588	-12.585	-12.582	-13.025	-15.835	-18.588	-13.119	-7.9511	-14.609	-13.851	-11.268	-13.909	-14.095	-13.692	-16.202	-14.937	-14.025	-9.6011	-15.31	-13.201	-15.019	-16.693	-13.317	-11.179	-15.204	-14.855	-16.312	-14.821	-11.896	-9.7105	-16.511	-11.992	-11.178
-1.7619	-4.498	-2.8865	2.6077	-1.3625	-3.5327	-3.5765	-6.6821	-3.2066	3.3304	0.68156	-3.496	-0.19703	-4.3032	-1.3628	1.3132	-2.659	-4.2015	-2.2938	-4.844	2.402	0.14306	-0.53802	-2.5111	1.5613	-1.8159	2.5364	0.55437	-1.8231	-0.72917	2.2907	-1.0616	-0.87512	-0.52305	2.0821	-3.4282	3.7282	-2.2307	3.212	1.6087	0.034586	-6.0669	-0.81812	-1.3075	-4.3995	-3.5171	-0.33542	-0.5408	-2.4576	-3.8356
-15.529	-9.7478	-17.816	-13.45	-13.647	-11.647	-14.404	-12.243	-13.747	-9.1075	-6.5523	-11.743	-12.32	-12.082	-9.4923	-11.048	-9.6439	-8.945	-9.0379	-5.0025	-8.0257	-10.923	-9.9283	-13.407	-8.1499	-13.302	-12.096	-7.6659	-12.056	-11.426	-10.695	-12.217	-16.698	-8.9479	-10.611	-7.5896	-12.081	-15.07	-10.3	-14.002	-8.6031	-9.2879	-12.913	-6.6186	-11.214	-10.25	-9.0053	-13.45	-12.191	-8.2708
6.6292	3.9027	5.4233	9.5209	2.9908	2.9297	9.1374	6.7312	3.7581	7.1442	12.345	3.3005	1.8479	12.122	6.7707	8.1406	4.3705	5.2153	10.397	7.2535	11.544	12.852	4.4723	9.7499	9.1419	11.431	2.4385	6.1748	8.6679	10.558	9.385	11.656	8.0084	6.5697	6.5818	5.4111	7.5602	6.8438	10.161	7.6573	9.7721	5.9862	12.647	8.0503	10.217	13.567	12.485	4.357	6.3153	8.4363
-10.921	-18.606	-15.213	-14.249	-12.537	-10.781	-15.728	-11.482	-10.57	-15.28	-14.089	-15.766	-5.6109	-14.416	-12.311	-12.764	-15.401	-17.128	-14.299	-13.621	-16.941	-12.453	-14.761	-9.9023	-14.146	-11.311	-15.211	-10.343	-15.539	-11.48	-8.1492	-14.665	-12.127	-10.712	-14.25	-12.514	-11.997	-13.626	-12.784	-14.678	-9.7679	-11.754	-13.105	-14.059	-13.305	-12.114	-15.843	-13.663	-11.371	-11.715
-16.233	-14.129	-11.641	-8.0448	-13.43	-9.9205	-7.9602	-13.085	-6.5383	-11.603	-15.134	-8.3687	-13.598	-8.4232	-11.671	-15.694	-11.066	-7.5942	-11.883	-11.593	-12.335	-19.172	-10.307	-13.726	-9.5676	-11.987	-13.531	-9.1006	-10.393	-11.042	-14.196	-13.32	-7.9548	-9.9795	-14.506	-8.7444	-11.753	-11.84	-10.582	-7.8158	-14.636	-12.347	-11.07	-8.7202	-12.97	-15.319	-11.373	-12.151	-10.743	-12.036
6.5496	5.8058	12.24	7.2144	3.6602	10.354	3.5971	0.21491	6.8338	2.1269	-0.10614	3.3086	2.7456	8.1845	6.206	7.626	9.2892	2.5538	7.6311	5.7951	0.70565	5.0662	6.0288	7.5771	1.413	7.0222	7.154	5.5685	6.6936	6.0437	2.1195	2.762	6.0359	7.4199	7.5161	7.3947	4.604	9.1829	4.5762	4.4709	8.0832	6.6169	2.0677	7.1962	4.8015	1.8783	5.1052	7.0313	3.5863	2.108
-0.58449	-5.5144	-5.2045	-2.7637	1.2143	-3.2139	-2.9543	-2.0598	-5.2277	-6.6842	-4.8737	-2.5599	-7.0789	1.0852	-0.94317	-5.1584	-3.5676	-7.1071	-2.3879	-4.2441	-4.1694	-1.0196	-5.552	-6.1942	-1.8899	-1.9999	-1.5627	-4.1074	-1.8392	-4.1027	-10.217	-3.3483	-5.0368	-5.8306	-6.1998	-5.1592	-5.5785	-5.6723	-6.3293	-1.6174	-6.5616	-1.5208	-4.7309	-0.81217	-7.7015	-6.128	-6.3969	-7.3975	-7.4626	-3.8896
-15.695	-11.268	-11.345	-7.6933	-12.142	-9.4778	-6.799	-8.2728	-11.804	-13.429	-9.7116	-6.7223	-16.26	-10.517	-11.275	-7.8819	-4.3928	-11.913	-9.0757	-8.4057	-11.417	-11.086	-8.3961	-2.1381	-8.1653	-2.708	-9.9914	-13.158	-15.915	-7.6175	-7.5913	-8.8989	-8.7486	-4.6184	-11.859	-6.0991	-11.819	-9.4918	-8.8834	-9.8155	-14.98	-11.004	-6.0368	-10.039	-8.7841	-9.8841	-14.219	-4.8662	-4.2023	-8.178
-8.9271	-0.24056	-4.4109	-5.8217	0.84256	-2.4922	-4.7121	-3.0128	-6.162	-4.7637	-2.7184	-6.5565	-5.6476	-2.2154	-6.2052	-0.87409	-3.8521	-2.8197	-6.2007	-6.4588	-0.053609	-1.974	-7.5946	-5.9721	-6.7332	-2.5189	-9.0351	-2.6148	-2.958	-10.885	-6.6493	-3.0384	-8.3614	-3.0158	-2.022	-8.2829	-1.5346	-4.2505	-1.0233	-2.0633	-7.1314	-5.952	-1.8159	-3.4699	-1.3855	-3.5636	-5.6292	-3.7799	-6.9912	-4.0359
0.60824	-7.6139	-1.5397	-5.8122	-0.27868	-4.4407	-5.0041	-1.2539	-0.77682	3.1303	-1.7724	-4.7519	-2.6221	-3.9079	-4.9851	-2.851	-2.9067	-1.5427	-5.3655	-3.6032	-3.5176	-0.85429	-5.9576	-3.4193	-8.1673	-0.31	-1.5233	-5.8356	1.1759	-2.8445	-7.9625	-5.9193	-1.2771	-5.6225	-7.84	-3.5867	-5.769	-2.1364	1.3533	-1.4078	0.45098	-0.13474	-2.4204	0.9635	-5.2562	-0.32421	-5.3065	-0.097863	-6.8269	-1.9482
-11.133	-11.998	-15.167	-14.089	-14.807	-13.561	-12.009	-10.773	-13.983	-12.305	-12.823	-15.694	-13.869	-16.425	-13.375	-11.928	-8.9885	-11.78	-15.038	-12.125	-13.076	-17.387	-13.959	-16.616	-12.906	-10.597	-9.1015	-13.337	-16.795	-12.493	-12.024	-13.595	-8.6271	-12.791	-11.556	-11.59	-15.409	-12.068	-12.685	-10.248	-10.777	-8.9577	-11.574	-15.301	-12.975	-12.771	-15.753	-12.499	-9.4298	-13.91
4.1325	3.713	0.69093	-2.1887	4.3375	3.9233	1.0448	3.1058	2.4848	-0.5282	3.0784	4.3559	7.4034	-0.53789	-1.0271	-0.7716	0.11872	0.39634	2.939	0.12634	4.075	2.4983	3.9321	-0.21859	6.0495	2.5476	5.087	2.3089	1.9765	-0.46857	-1.5826	1.6191	2.937	1.0245	4.1377	-1.5013	3.649	-1.8316	3.7688	4.1446	2.6586	2.2141	3.3395	5.7886	4.0918	3.6316	1.8546	1.3128	5.3032	4.794
-6.9318	-8.8891	0.063083	-7.022	-7.9362	-9.9228	-8.0733	-5.7354	-7.0037	-7.9342	-7.7082	-9.1639	-0.86274	-8.8076	-8.9258	-7.2608	-6.7223	-5.9247	-7.5357	-3.0379	-11.321	-7.3147	-6.8521	-6.2822	-5.9185	-5.6468	-3.3249	-1.3085	-5.2394	-1.5792	-5.2143	-4.9476	-4.0264	-7.8962	-2.2021	-5.614	-8.8091	-6.1553	-8.6179	-6.8723	-8.5852	-8.3692	-6.1212	-7.0018	-3.2038	-9.1343	-6.5435	-4.5621	-2.5317	-5.6577
-11.51	-8.7229	-13.237	-14.062	-9.8133	-14.29	-11.967	-14.107	-11.367	-18.627	-15.642	-9.4609	-14.386	-10.297	-14.854	-12.601	-20.138	-12.49	-16.156	-10.555	-15.892	-20.582	-14.148	-13.271	-16.957	-13.842	-12.521	-8.3517	-15.362	-13.632	-13.284	-15.221	-16.939	-17.263	-13.419	-11.747	-21.541	-12.8	-10.832	-15.505	-14.834	-13.977	-12.496	-9.6517	-11.418	-16.825	-10.918	-12.361	-16.721	-11.625
4.012	5.891	-1.5746	-0.20438	3.6619	1.8679	1.9127	2.248	0.82555	4.963	3.2312	0.7137	3.5246	5.4301	0.60681	-1.7778	1.8391	4.874	6.6151	1.899	1.0413	-2.4716	4.042	3.9678	0.45304	1.7522	4.0285	6.5616	5.5674	-0.74372	1.5695	3.0128	3.6777	-2.3759	1.332	0.6393	1.7811	3.0497	0.43513	0.32007	-0.55103	3.1935	-0.66404	2.3925	-3.1568	-1.2308	-0.06543	-1.2361	4.7979	-2.7776
-7.9131	-5.6521	-1.836	-4.4388	-4.6484	-0.64777	-2.8472	-5.2802	-4.6575	-1.0319	-1.5168	0.064055	-5.0093	0.98502	-5.8681	-1.544	-4.7513	-6.2889	0.86863	-7.294	-11.061	-5.2744	-2.2783	-5.7123	-0.19786	-3.3982	-5.9873	-5.7085	-0.53862	-1.2234	-3.5081	-4.2226	-0.50615	-3.581	-7.0263	-4.0426	-7.8912	-3.0216	-3.4568	-9.4044	-7.5123	-3.0707	-1.7804	-6.6717	-5.9224	-2.073	-6.013	-4.7609	-2.5905	-4.1849
-6.9275	-6.2114	-7.9437	-7.8219	-9.637	-5.1335	-6.9785	-7.8047	-2.2806	-8.6276	-7.8652	-8.6262	-10.193	-7.4507	-11.369	-6.6589	-10.282	-8.2111	-5.8303	-9.3199	-7.1607	-6.3707	-8.603	-5.9099	-7.7494	-8.7232	-6.6959	-4.8551	-7.4648	-8.5847	-7.109	-3.9608	-10.931	-10.755	-8.538	-11.826	-7.3968	-8.8019	-10.995	-9.5078	-11.375	-4.1787	-5.6285	-7.2888	-6.666	-11.691	-6.6468	-8.4048	-8.7449	-9.85
-15.884	-13.329	-13.477	-11.449	-19.664	-11.601	-10.423	-16.715	-9.7903	-18.171	-17.973	-18.831	-10.966	-15.902	-13.975	-10.611	-18.642	-21.623	-18.107	-13.036	-10.453	-13.396	-9.8668	-13.634	-13.936	-8.7063	-20.863	-13.48	-12.174	-19.096	-17.482	-14.167	-14	-9.737	-12.011	-17.141	-13.549	-14.958	-12.075	-13.398	-12.314	-18.266	-15.652	-15.003	-16.561	-13.158	-13.579	-12.584	-11.205	-10.218
-8.1729	-4.4354	-4.0575	-7.1701	-12.494	-10.319	-9.1355	-5.7059	-5.1043	-6.3562	-3.4497	-4.8609	-4.6533	-3.502	-6.8579	-6.4299	-1.8803	-5.8644	-7.9759	-5.5688	-10.808	-10.907	-10.339	-2.6357	-2.9787	-8.6316	-1.7633	-5.9989	-5.4706	-4.8407	-6.9288	-8.6274	-7.0629	-2.3476	-5.3469	-3.6167	-2.0022	-5.6333	-9.369	-6.4372	-4.5516	-6.6921	-10.464	-5.9352	-6.5607	-3.4224	-4.3507	-12.62	-6.5049	-5.5182
-6.9447	-4.402	-2.628	-11.134	-6.751	-6.1256	-5.7306	-3.5743	-6.6596	-4.3598	-2.2784	-1.744	-2.459	-3.3693	-3.1226	-4.5993	-6.5831	-5.0085	-8.7118	-6.6329	-2.7553	-7.344	-1.5459	-6.0274	-4.9834	-6.28	-6.976	0.58933	-3.3524	-6.1496	-1.1751	-3.3968	-4.3088	-4.4056	-7.483	-3.4367	-6.2155	-2.4259	-6.4259	-3.4198	-4.8742	0.12757	-3.1386	-1.552	-4.8955	-4.2733	-2.4611	0.28937	-7.198	-0.0093386
2.0259	5.822	2.6223	2.0096	1.5764	-0.82451	-1.4151	2.7916	5.457	2.9552	2.2157	-2.3092	-0.96402	4.9028	-1.5105	-0.47966	1.4229	-0.34281	6.367	-3.1155	2.0789	3.8028	-0.69142	-3.0857	1.6928	-1.9419	-1.2379	5.1421	0.13178	1.899	-2.2041	-0.24689	4.738	4.4876	1.845	-1.8903	1.7804	-1.8317	1.312	4.0233	3.3603	0.011827	6.7825	-0.2312	1.6	3.7571	3.3734	1.9284	3.8321	3.1201
0.81251	4.418	-1.1903	-1.0851	0.47062	-5.2826	3.6782	0.3012	3.1906	0.0069759	2.4722	3.0489	-0.74812	3.6586	0.38707	6.4109	1.5562	1.2532	4.9364	3.0798	5.5657	1.7084	0.35294	1.3148	3.6438	3.651	1.1008	1.1246	4.1815	0.88977	0.26816	5.2582	1.2455	2.6834	1.6833	-0.11241	3.823	2.7152	0.53581	1.412	3.3199	0.25832	1.8807	2.3517	0.011008	1.0146	0.040841	3.3957	1.9745	1.7883
-9.9737	-12.1	-9.5911	-10.716	-5.3145	-9.2488	-14.175	-10.136	-5.8416	-13.679	-9.7225	-5.7104	-4.4753	-11.171	-9.3264	-9.7913	-6.5855	-12.043	-9.4789	-6.0895	-9.2512	-8.149	-10.226	-8.2146	-14.385	-6.399	-10.983	-5.9504	-6.3933	-8.7146	-5.6224	-12.161	-9.8389	-8.7997	-8.8503	-7.1141	-10.168	-7.4573	-8.0413	-7.5755	-3.9389	-6.2906	-10.061	-7.5249	-10.251	-7.1158	-5.9541	-8.5743	-8.4616	-7.8709
2.6676	8.4014	7.5631	1.7577	14.443	9.5288	5.6058	2.944	4.6466	5.766	5.9905	9.1425	7.0782	7.4938	8.1801	9.4846	6.4003	8.8669	5.049	5.4027	10.088	5.2085	8.1658	7.5871	8.3328	5.7076	7.1402	6.6939	11.119	5.3415	5.0026	8.4529	9.2356	12.479	10.743	8.5769	5.8171	5.3644	6.8326	8.9715	10.107	6.7988	10.427	7.0679	9.5661	7.4923	6.3591	4.5366	7.393	12.376
-3.155	1.86	0.064229	-0.78525	-1.0406	2.9895	-0.056225	4.8961	1.0305	0.72434	0.76007	1.8536	-0.73885	-2.4558	-5.2899	-3.4731	-1.0765	0.77432	5.4267	0.42396	-1.8629	-3.0558	1.6935	0.16425	2.2437	-3.9323	-0.42984	0.55257	-0.18466	1.8341	0.7752	-3.6091	-1.7097	-4.1074	4.2535	-0.3289	-2.9553	2.6801	7.0953	0.92726	2.9995	3.0638	1.1958	2.4827	-0.70554	-0.64162	0.77655	2.6037	1.6691	-0.64289
3.5011	1.4496	-2.1674	3.7443	4.2642	3.7574	-0.56185	0.53231	-0.1353	-0.1731	-0.87149	1.8614	5.1356	-2.7143	4.3838	1.872	1.5197	-1.0537	4.1117	2.1964	0.53109	0.38189	5.1981	-1.4637	3.0082	4.891	4.5123	4.0808	0.91541	2.7636	5.6156	-0.74229	1.948	4.6236	3.158	4.0605	2.3073	2.3561	3.3197	1.066	6.3179	0.90717	2.6661	2.0879	0.82916	0.45118	0.87787	5.4645	5.7874	5.2416
-2.7907	1.5444	0.66462	-3.1384	2.1392	1.0278	-0.39343	-0.6357	-2.5072	2.2614	2.7622	3.6395	0.56738	3.3218	-0.11252	-0.14848	0.58622	-3.3311	0.75414	2.2585	0.40757	3.9426	6.1409	-1.2282	-0.1854	-2.1916	-0.35774	2.309	-1.2055	-1.1259	-3.4958	-1.6751	1.1056	-0.60482	3.6102	0.89752	-0.018497	0.28723	-1.7852	-1.5114	-3.5368	-3.402	4.1063	-1.9609	-0.48643	1.7479	-0.093788	-1.6676	0.070655	3.1428
11.591	6.256	10.503	9.7327	6.6949	7.2591	6.1886	6.2172	8.4032	4.3552	8.8551	9.3162	12.255	10.227	9.1257	7.1696	5.7149	8.5292	12.43	4.1037	8.1946	7.8133	8.1791	11.033	7.3571	4.9618	7.7591	14.236	11.268	10.635	6.0404	5.6687	8.3593	6.2951	10.001	6.7275	5.9582	5.3619	10.637	7.1393	9.7752	5.3567	9.9205	9.2981	5.9531	11.311	7.9999	9.947	11.244	4.17
-0.16503	3.6624	4.1075	5.3297	5.7193	2.3715	2.0288	2.5949	3.4726	-0.33959	4.8989	5.5471	6.743	1.5211	5.5273	7.3966	3.8838	3.2142	-2.4817	3.5371	-3.2477	4.4362	3.9858	2.4788	3.264	3.2741	3.8215	6.6872	1.0041	4.6072	1.9307	4.3292	3.4329	2.3404	1.8698	0.66736	0.2779	-1.8473	-0.092776	-0.38108	4.2958	4.4906	1.6039	5.1001	3.9182	5.4879	4.3226	0.84194	-1.7749	1.1256
-6.4797	-7.9519	-2.0538	-10.403	-6.7891	-8.6019	-7.1367	-8.4708	-7.1687	-4.0195	-4.3388	-7.2226	-11.158	-11.013	-10.353	-7.0436	-6.8388	-7.0542	-8.7925	-7.9932	-6.8695	-8.3041	-7.6452	-6.1252	-10.013	-8.6523	-9.7681	-4.4066	-6.1189	-7.1623	-10.126	-8.0303	-7.7635	-11.227	-3.9811	-7.4955	-4.3671	-6.796	-4.5814	-8.3696	-9.6422	-8.6938	-10.731	-6.8989	-5.6573	-1.9783	-2.2895	-6.3905	-7.2318	-10.129
-11.46	-10.063	-15.335	-7.5505	-14.14	-10.324	-8.5591	-7.4407	-15.184	-11.837	-12.275	-12.993	-14.56	-7.7551	-9.5735	-11.517	-13.09	-10.475	-10.216	-14.537	-8.6678	-13.3	-13.396	-7.7394	-10.423	-12.795	-11.279	-4.4754	-11.01	-10.783	-7.4804	-12.293	-12.214	-10.42	-12.161	-9.0696	-12.774	-11.197	-9.0924	-11.95	-11.386	-7.5062	-7.3013	-9.2512	-14.476	-12.624	-5.6062	-16.234	-12.513	-6.3637
-9.5181	-2.3024	-3.588	-3.3572	-5.5734	-5.0151	-7.8053	-6.5066	-6.7517	-7.4166	-1.3506	-4.3867	-7.5148	-6.6281	-7.7232	-8.8562	-6.116	-5.113	-5.6697	-8.0474	-10.272	-5.2881	-6.2857	-6.3584	-4.3115	-6.9809	-3.8405	-9.42	-3.9758	-2.5786	0.072192	-4.886	-10.435	-4.1342	-9.9649	-5.6187	-10.933	-3.0057	-4.1212	-8.3613	-5.9272	-7.032	-5.0423	-2.2005	-2.1908	-6.6388	-6.8655	-5.9629	-5.8934	-5.4787
-2.0986	-0.12	1.3445	0.87433	0.49254	-0.85665	-5.8749	-1.8838	-1.0744	-0.08451	-2.5189	-2.4891	-0.66155	1.1961	-7.9715	-0.88708	-4.9937	-1.8509	-0.7811	-4.0802	-1.1749	-1.97	-0.12102	-2.222	-1.5479	-3.7309	-2.4645	-4.4762	-0.12473	0.71103	0.70164	-1.2674	-4.7711	-1.2986	-4.4706	-1.1948	-2.1985	-2.4629	-0.008076	1.6916	-0.48392	2.6222	-4.3571	-5.1811	-7.9213	-3.7137	-1.2162	-0.90527	-2.6574	-2.7412
-1.3949	-4.5871	2.0982	0.18487	3.9994	-2.444	-4.8246	1.6495	-1.76	1.0263	-1.0183	0.26873	-2.4413	-4.7969	0.60177	-2.0802	-1.5682	-1.3408	-3.0477	-6.5131	1.184	0.20667	0.23255	2.9076	1.1949	-1.468	-2.9332	-1.5421	-4.5536	-5.1502	0.021396	0.16518	1.9572	-4.78	-0.5107	-3.4065	3.7295	1.1998	-2.547	-3.0208	1.9721	-0.9729	-0.8013	-2.345	-3.3091	-0.52326	-1.1187	-7.0709	-2.7359	-1.6635
-11.779	-9.9421	-14.436	-16.925	-9.259	-15.203	-13.644	-14.756	-11.788	-14.835	-9.3626	-13.264	-14.698	-14.275	-14.228	-12.589	-15.377	-11.794	-14.655	-14.262	-14.691	-8.0747	-12.86	-9.6941	-13.288	-15.931	-13.22	-14.245	-13.367	-11.438	-15.698	-10.647	-13.488	-6.865	-8.2641	-9.4594	-12.204	-12.279	-16.979	-15.613	-8.432	-10.153	-12.761	-16.51	-15.628	-10.305	-12.796	-10.422	-13.582	-12.15
-12.697	-14.522	-8.0923	-8.9241	-7.096	-12.622	-11.175	-10.361	-7.9496	-10.405	-7.9068	-11.56	-7.9745	-7.4916	-11.769	-8.2093	-11.147	-9.0406	-9.6417	-5.0818	-14.748	-8.9566	-13.397	-12.308	-11.159	-9.3546	-8.9867	-7.7534	-10.63	-7.0456	-11.307	-10.093	-11.516	-9.107	-6.7575	-8.0166	-7.0097	-4.1479	-4.7826	-11.168	-9.2813	-11.252	-8.6186	-6.5774	-7.6866	-10.806	-8.0828	-6.2157	-8.969	-10.497
-5.4257	-10.025	-10.38	-11.93	-11.049	-13.868	-6.9581	-11.746	-10.288	-9.0165	-6.865	-15.497	-9.5953	-15.433	-9.5757	-10.317	-11.909	-10.839	-13.76	-12.018	-10.742	-14.271	-14.218	-13.771	-11.876	-9.7342	-13.405	-11.905	-7.9514	-10.593	-12.539	-15.177	-14.261	-9.8179	-12.065	-5.5593	-17.833	-9.0025	-12.245	-13.08	-9.3422	-10.731	-9.921	-14.351	-12.326	-10.227	-12.585	-11.204	-9.6322	-12.444
5.1339	2.6787	-4.3303	3.2733	1.759	-0.88716	1.3811	-4.4905	-1.288	-3.6422	-1.3553	-5.3756	-3.2971	-1.5612	0.71616	-3.9312	0.61706	-3.7752	-3.4622	0.81267	2.8987	-3.1705	0.60819	2.6887	-3.2732	0.76678	4.3297	2.6182	4.4968	5.0851	2.177	-6.316	-1.4527	-0.40937	-0.21683	0.40788	3.5122	-2.2474	2.7875	0.77708	-2.074	-2.7643	-1.2889	-0.22809	-0.5036	-1.7138	-1.0992	1.1742	-3.3833	-0.55347
-12.924	-12.791	-9.885	-14.525	-13.112	-6.941	-6.6023	-12.102	-12.164	-9.2602	-9.7482	-9.013	-11.632	-11.302	-12.447	-8.2404	-11.693	-7.4393	-11.81	-7.6873	-8.6703	-9.7422	-14.303	-10.044	-12.477	-14.059	-9.1958	-11.321	-12.106	-9.5228	-8.0633	-11.575	-10.716	-8.3551	-12.63	-9.8925	-16.007	-7.6819	-13.435	-3.5337	-4.7462	-9.5809	-11.722	-11.3	-15.767	-12.479	-9.4566	-16.302	-13.977	-12.501
-4.8182	-9.2433	-8.714	-10.515	-9.9158	-11.643	-4.8988	-7.6335	-10.277	-17.561	-8.6545	-11.012	-10.507	-10.019	-11.861	-11.431	-12.166	-10.298	-5.4408	-9.5584	-11.553	-6.8155	-10.458	-12.634	-8.295	-10.133	-9.0718	-9.6814	-14.897	-17.063	-10.343	-13.642	-9.2217	-9.704	-10.723	-13.473	-9.1826	-4.2402	-13.927	-12.424	-14.613	-8.1615	-11.447	-11.933	-7.9955	-14.98	-13.974	-9.6834	-12.759	-6.5394
-14.707	-12.018	-10.891	-10.035	-10.609	-14.481	-19.952	-10.964	-12.052	-15.966	-9.7141	-9.3853	-6.8542	-15.703	-9.2791	-12.252	-10.427	-8.9176	-11.608	-10.027	-12.59	-10.95	-11.715	-12.636	-10.707	-13.717	-11.268	-11.829	-12.491	-11.522	-9.4894	-12.16	-13.35	-12.018	-8.7248	-11.474	-13.954	-11.341	-10.634	-11.844	-11.967	-12.588	-10.066	-11.99	-10.49	-11.928	-11.337	-8.9386	-10.632	-15.554
-11.03	-16.666	-12.19	-15.821	-12.453	-15.666	-18.041	-13.257	-9.5617	-12.179	-11.619	-11.942	-15.247	-10.897	-12.782	-10.652	-8.4279	-11.427	-14.71	-14.27	-9.8962	-14.27	-12.376	-11.528	-14.128	-11.881	-15.858	-12.674	-9.5991	-12.593	-14.503	-18.669	-13.278	-11.642	-11.016	-14.729	-13.058	-16.272	-13.094	-15.994	-15.463	-13.637	-7.7477	-13.169	-14.339	-8.2351	-12.938	-12.049	-11.593	-14.993
-0.4279	-1.5418	1.5529	0.34679	-2.0841	-1.1694	0.026631	1.6156	-3.2735	-1.011	3.4985	-3.3368	-1.7616	-4.6671	-5.6728	-0.86452	-0.84909	-1.5801	1.7656	3.2956	-1.6489	2.5127	-0.92026	0.091355	-0.51093	-2.6219	3.3872	1.1657	-0.38914	-0.53964	3.2399	-6.1594	0.61829	6.7522	0.6254	-1.4399	-0.93459	-3.3477	1.9763	-0.26694	-0.31529	1.9377	-1.8307	3.6097	-3.9101	5.7876	-2.2014	4.0244	-2.4004	-0.95356
2.0489	1.3781	4.3302	9.2414	1.6134	-0.55237	1.9907	1.1693	3.6844	1.6138	5.7461	7.7717	2.0519	6.393	-0.033017	5.3315	1.1799	0.28044	4.2646	2.1577	7.529	4.5	1.7762	1.7714	3.3874	6.4144	5.5288	5.4148	3.1416	1.9302	-0.96327	0.073744	4.8261	0.54649	7.1137	-0.53622	7.04	9.5405	4.2091	7.3344	6.1477	3.5358	0.33171	3.8746	1.5096	3.7078	-0.53066	1.8669	1.933	4.0142
-18.2	-17.353	-18.224	-13.462	-13.936	-9.2336	-17.728	-11.121	-11.417	-12.514	-12.474	-15.254	-6.9019	-12.532	-17.292	-13.025	-12.668	-13.512	-12.595	-12.021	-13.899	-16.541	-7.4432	-12.48	-12.582	-15.003	-14.186	-9.6472	-10.829	-14.316	-12.05	-10.862	-12.571	-13.337	-13.659	-8.7258	-16.704	-10.109	-12.137	-15.826	-11.328	-8.2349	-10.636	-13.47	-8.4224	-19.178	-8.7125	-17.376	-13.796	-10.015
-10.725	-6.8396	-8.6671	-14.274	-14.359	-10.498	-8.7304	-13.026	-9.5367	-11.508	-11.95	-6.3003	-12.2	-10.63	-12.308	-7.0382	-13.109	-13.57	-9.4166	-11.773	-15.406	-11.187	-12.18	-8.178	-10.834	-10.571	-14.733	-9.2044	-5.0387	-5.9606	-8.4794	-9.767	-8.9969	-11.445	-6.903	-9.9625	-11.994	-10.293	-11.307	-9.3191	-7.9659	-6.6017	-13.615	-11.244	-11.763	-5.7959	-13.778	-7.9339	-10.51	-4.5854
-8.372	-7.6808	-8.2253	-12.009	-7.0155	-12.456	-5.8859	-8.9153	-8.8242	-9.2979	-9.6592	-5.7838	-8.6535	-8.0729	-16.543	-11.338	-8.8027	-7.8918	-4.3498	-11.98	-5.5142	-8.9009	-10.348	-9.353	-10.55	-5.8933	-5.5255	-6.3934	-12.313	-10.729	-9.5733	-10.872	-12.383	-6.1439	-11.586	-10.082	-8.1364	-9.1632	-9.4535	-13.406	-9.6735	-8.8218	-7.6985	-9.4703	-4.6332	-10.097	-7.1381	-13.186	-6.3269	-9.5157
9.6931	10.48	6.6662	11.764	13.776	14.184	6.3753	9.1475	8.8942	12.814	8.4271	6.3937	9.4368	10.141	9.8675	7.4893	9.9904	12.639	12.802	12.5	9.1962	8.7621	8.407	9.8412	9.6023	2.2721	8.1417	9.0665	8.9672	10.543	14.548	8.1389	9.4136	14.768	12.158	9.1626	10.541	9.5102	9.7106	8.9905	4.7831	11.019	7.084	4.1876	12.464	8.6865	7.0397	10.642	10.471	9.3754
-6.0389	-0.29131	-0.87805	-4.4086	-5.2745	-6.2487	-5.2931	-5.0132	-6.6912	-8.1818	-7.2345	-0.79984	-5.653	-6.1516	-5.5693	-3.4921	-0.1953	-6.545	-6.6934	-5.6021	-5.212	-3.4014	-8.6657	-6.3296	-4.8728	-7.6913	-4.0292	-4.0753	-6.9916	-9.5012	-8.6677	-6.691	-7.0136	-3.7105	-1.7709	-4.8626	-3.9683	-8.2221	-3.0562	-1.237	-6.1726	-4.193	-5.8859	-2.7309	-2.6419	-8.7391	-4.2621	-5.1962	-4.6167	-3.1358
-13.288	-14.366	-12.963	-14.679	-16.221	-11.695	-11.474	-14.118	-19.674	-14.034	-21.16	-15.036	-14.329	-14.912	-11.282	-17.254	-15.554	-16.677	-14.388	-16.356	-12.011	-20.998	-14.591	-10.148	-16.156	-15.885	-16.797	-22.139	-16.248	-12.187	-12.303	-13.29	-13.137	-10.659	-18.308	-16.424	-16.571	-15.819	-12.697	-12.365	-13.705	-13.45	-12.832	-17.57	-14.586	-14.825	-12.692	-15.836	-16.602	-12.63
-14.059	-11.182	-13.791	-15.367	-14.885	-13.377	-11.647	-17.712	-10.13	-17.346	-12.521	-12.581	-14.64	-16.775	-13.964	-15.379	-16.309	-19.806	-20.51	-15.255	-15.873	-15.587	-11.837	-18.321	-18.347	-13.587	-14.956	-15.541	-14.558	-14.659	-13.824	-15.012	-19.072	-15.591	-16.659	-6.6	-12.955	-17.377	-15.166	-16.669	-11.076	-10.775	-10.834	-10.864	-17.356	-17.987	-13.567	-14.137	-15.311	-17.67
-11.674	-15.451	-14.303	-12.69	-12.909	-15.764	-12.802	-18.739	-10.159	-10.597	-13.763	-13.529	-13.717	-17.959	-13.567	-13.189	-17.6	-13.944	-12.549	-15.612	-13.918	-12.16	-13.614	-12.181	-16.739	-17.175	-11.141	-10.764	-16.074	-14.991	-21.48	-11.399	-10.714	-13.385	-14.859	-12.038	-13.979	-13.703	-17.638	-8.7964	-13.022	-9.4778	-13.218	-10.043	-10.487	-14.914	-12.441	-16.563	-15.522	-14.863
-6.6158	-3.4176	-1.6323	-1.1926	-3.6998	-3.7297	-0.64082	-4.3703	-5.4729	-3.1403	-0.080818	-5.275	-4.5179	-3.0019	-0.15304	2.4542	-10.024	-4.2289	-6.5174	-4.6084	4.1167	-2.7645	-1.8175	2.8025	-4.37	-0.63594	-1.9042	-1.4935	-4.4789	-3.5124	2.8938	-6.3608	-3.108	-6.6392	-2.2001	-3.0467	-5.7163	-3.6855	-4.7257	0.62645	-2.3147	1.6541	-6.8475	-4.0993	-0.57506	-4.1476	-2.8081	-2.4471	-3.4205	-1.4447
-2.8491	-8.064	-8.9628	-6.3663	-1.6881	-3.8911	-9.0297	-5.5835	-4.916	-6.6822	-5.6323	-10.22	-2.9964	-3.5182	-7.1165	-5.8797	-4.9675	-10.335	-7.9557	-6.1396	-8.9726	-4.3801	-0.39159	-3.5234	-3.7033	-2.6175	-8.5778	-8.1767	-7.9469	-2.4593	-6.4949	-5.2019	-5.4806	-4.4753	-4.7524	-3.7886	-7.1024	-8.9541	-8.1619	-5.9332	-5.7546	-6.8618	-10.89	-1.8488	-4.3011	-9.8794	-1.9446	-5.7532	-3.9435	-4.6605
-0.34609	0.95015	1.0738	3.7009	-0.47201	-0.52755	-0.21111	3.3565	6.0455	2.2965	-1.8891	-2.4944	5.1449	1.882	2.7716	3.8366	-1.7079	4.9715	3.4564	0.086477	3.3101	1.6626	0.54162	-1.1491	-1.5455	2.9222	7.6075	3.3359	2.428	2.5496	0.95854	2.0407	-0.80564	1.222	4.2261	-0.74813	1.4102	4.0535	4.9201	-0.80881	2.6968	4.211	-3.6512	-1.6683	-1.8121	3.397	4.7812	-2.1822	-1.5945	4.6526
-2.9448	0.551	-3.3954	0.17415	-0.69304	-1.6749	2.2895	-0.5616	-2.0219	-1.8845	3.8426	-1.5568	-0.19532	-3.0345	0.17639	0.5298	1.1799	-3.9523	2.9559	-7.1848	-0.87536	-5.0272	1.7759	1.2523	-4.767	0.55572	0.12591	-3.6962	-1.6935	-4.5923	0.79635	-3.4922	3.9221	-1.5799	-2.0358	1.0509	2.0209	1.0327	-0.1513	1.1909	1.0891	-0.19202	-0.33613	-4.539	-0.23623	-0.7925	-1.2425	-2.4795	-1.4403	2.8631
-21.649	-23.906	-27.043	-22.999	-23.829	-23.756	-23.404	-19.798	-24.427	-17.114	-21.604	-18.374	-20.113	-21.135	-18.812	-20.517	-16.721	-22.842	-22.483	-20.681	-17.306	-20.05	-26.029	-18.998	-21.357	-22.053	-23.67	-25.722	-24.473	-20.602	-23.836	-19.396	-17.193	-19.367	-23.399	-23.684	-20.635	-15.893	-18.821	-18.776	-23.411	-20.99	-25.35	-20.149	-18.44	-22.797	-16.32	-22.84	-21.71	-27.875
-3.5675	-2.2344	-0.44078	1.1391	3.4198	-0.25061	-2.3879	0.70912	0.85786	-0.49216	4.4925	0.65599	-4.7498	3.8458	-0.87312	-0.70074	-1.445	0.44181	-2.4168	-2.5766	-7.2941	0.64805	2.2424	-0.10676	-1.3065	-0.10855	-1.513	-2.1515	-4.6469	-4.8923	-2.3328	3.179	1.3838	-2.246	-4.5719	-0.48345	-1.6627	-3.6767	-0.2522	-1.4584	-4.7174	1.614	-1.6665	-1.4716	-3.1088	-2.6768	-1.9016	3.5997	2.4769	0.013185
-9.0561	-8.9885	-7.3875	-6.7276	-8.791	-11.509	-8.7986	-7.8544	-5.4447	-11.089	-12.301	-6.8272	-8.9397	-3.5157	-4.3152	-9.598	-8.6109	-9.9107	-10.535	-8.0601	-8.7698	-7.3358	-10.854	-6.2395	-5.1708	-5.1878	-10.922	-7.1175	-10.375	-6.7233	-8.1046	-12.448	-11.41	-7.7189	-8.8934	-10.325	-13.673	-7.5881	-7.4896	-3.2473	-8.4365	-10.105	-9.4746	-9.0424	-8.0921	-7.8799	-6.6786	-15.133	-13.6	-4.765
0.36309	1.9543	-0.62893	0.13332	-0.38818	1.5685	-1.8499	-0.030428	-1.9233	-4.3249	1.5821	0.90529	4.5689	-0.57047	4.8092	0.76822	-8.8614	-3.3726	-3.1794	-0.61112	3.3148	0.2414	-2.8218	-1.5736	-2.5301	-3.6013	-2.6405	4.24	-8.1535	-0.6219	-1.2228	-2.3009	-1.7862	-1.4685	0.4561	-1.2257	-1.4986	2.7818	1.8204	-0.57008	0.50217	-2.1979	-1.5473	-0.22375	-5.5903	-4.0635	-1.818	-1.2743	-0.47179	-4.1341
-0.42059	2.3901	0.91211	-0.74286	0.11693	-1.4163	0.53582	-1.7068	0.73273	1.1734	-0.60753	-2.5852	0.25688	3.1552	2.3298	-4.1433	-3.8809	4.7974	1.4336	0.90019	-4.5049	-1.8499	1.3685	-5.4507	1.3498	2.0925	-2.4247	0.59261	7.2304	-0.35109	1.1394	-1.6831	1.5175	-2.0694	1.5778	2.8466	0.56717	-2.5421	-4.0775	-4.8088	1.2269	-4.6792	1.6889	-1.6226	3.3791	3.8442	6.0764	0.5044	1.9568	3.4691
-8.5027	-6.0882	-3.0711	0.082513	-1.3193	-4.6219	0.3684	-2.2288	-0.76245	-1.0765	-0.92221	2.1141	-1.4762	0.24034	0.3417	0.34318	-5.8262	1.4509	-4.1742	2.0479	-2.1951	-6.4679	-3.9974	-0.71285	-4.6418	1.3762	-4.1912	3.1065	-6.3469	-2.0657	-0.74774	-1.0117	1.6367	-3.5319	3.7253	-2.042	-2.7066	0.65897	-0.25836	-5.4532	-5.6074	1.3415	-4.5297	-3.6657	0.75955	-1.6858	-4.7455	-3.2897	-1.9659	-0.095653
-6.0963	-7.0537	-9.1354	-9.35	-8.9651	-11.941	-6.3797	-11.158	-6.7297	-8.9409	-8.7388	-7.519	-10.513	-9.4709	-11.842	-8.5798	-11.166	-6.0194	-1.4793	-10.258	-7.6496	-4.38	-6.9677	-5.3036	-7.0408	-7.9712	-8.6013	-2.1589	-5.1135	-7.4722	-8.0193	-6.7617	-6.7829	-10.028	-3.621	-11.084	-8.9024	-9.6015	-6.4989	-6.7075	-4.5261	-9.2824	-8.8946	-9.6337	-6.5375	-4.5653	-9.2231	-8.2184	-7.4907	-6.0852
-4.7182	-10.573	-5.6273	-12.219	-7.8443	-11.818	-8.5382	-6.6053	-7.8261	-4.0523	-9.0586	-11.169	-2.9296	-7.3121	-3.0643	-7.4144	-12.05	-7.6494	-6.3366	-10.965	-4.1494	-3.0307	-11.359	-6.1536	-8.0254	-10.884	-7.4939	-6.3207	-7.2406	-8.4356	-3.5294	-5.2662	-12.163	-7.6596	-5.9767	-7.0955	-4.3983	-5.4052	-4.5299	-8.6564	-6.2775	-5.9822	-8.1993	-13.982	-7.603	-5.7668	-5.4164	-9.118	-2.9027	-7.1676
-2.3866	-4.4857	1.1826	0.63538	4.3991	1.6527	2.0695	0.15478	-0.3117	-5.1936	-0.23374	0.8093	-2.357	1.792	2.1852	-0.53568	-1.0332	-1.2182	2.2557	2.6857	-1.7135	-2.9908	-1.4424	2.9171	-1.3993	-1.0251	-1.7989	0.40132	-3.2293	1.4105	-0.062767	0.98922	-3.4068	5.1243	1.2625	1.2945	-0.36972	-1.1529	0.29863	2.695	-0.18379	-1.25	-0.14874	-1.8333	6.1596	1.1919	1.1758	-3.1693	-2.2717	1.1141
-5.7433	-5.1883	-3.4791	-4.483	-2.3554	-6.089	-3.7191	-4.2093	-4.5642	-4.6829	-4.2471	-5.4939	-2.7701	-1.3731	-10.298	-7.5012	-4.6576	-6.9919	-8.0156	-0.0033842	-7.465	-2.7933	-5.3964	-6.9678	-0.35195	-8.1246	-5.2726	-6.1492	-4.6084	-7.9528	-5.7649	-5.459	-0.06382	-3.1881	-6.9896	-0.4822	-7.1274	-8.313	-3.2762	-5.3919	-4.8241	-3.3468	-3.7787	-8.7483	-5.8288	-5.5968	-7.7328	-4.7485	-4.6174	-3.1362
3.1712	0.57349	-0.97368	-0.42891	3.7565	-0.22889	-1.4462	1.567	0.8261	1.6883	-0.93805	2.8797	5.0722	3.4113	-2.8873	3.9841	-2.7839	-1.2385	0.74065	1.1565	4.6823	-2.1546	7.2961	-1.6179	0.45293	4.7117	1.9109	4.6544	0.19762	5.6869	-0.28488	3.1062	1.6453	-0.26235	2.6065	2.4212	2.0237	2.8324	2.3143	-0.011157	2.3354	3.2981	-2.3302	8.0215	-0.67387	-1.0551	-0.81564	-1.2449	1.7437	1.9024
-10.981	-10.705	-12.911	-11.041	-11.1	-11.694	-10.219	-12.095	-10.192	-17.014	-16.659	-16.008	-16.128	-4.5815	-12.547	-10.117	-7.0167	-8.4032	-8.6224	-14.38	-10.688	-13.458	-13.521	-7.9302	-10.112	-9.9013	-10.47	-10.313	-10.544	-12.497	-11.263	-11.431	-12.129	-15.486	-11.714	-14.339	-12.522	-12.787	-6.4531	-11.18	-8.9987	-10.164	-13.669	-10.584	-6.2507	-8.3669	-8.4814	-15.026	-12.39	-12.323
9.4912	8.9637	6.3369	6.8603	6.9427	7.0825	6.5884	7.3661	5.5965	9.2958	8.3572	8.985	9.4197	5.6488	7.7908	5.3572	4.9887	6.9712	9.8462	10.061	12.374	5.039	6.7038	7.6958	3.2714	5.0601	4.7513	4.3031	5.0789	9.4712	8.2703	6.751	8.2009	2.4305	7.7842	3.5608	5.7341	8.3216	6.6784	5.8566	2.554	12.378	8.8369	8.0908	10.641	1.4142	5.9342	4.1749	8.597	4.5144
3.2828	2.6057	0.22244	6.1094	-0.061078	0.32245	1.2969	1.899	4.1352	-1.0477	-0.078505	2.5345	-3.056	-0.0097373	-0.33138	2.2107	0.3894	2.0482	-0.46255	3.7879	7.4624	5.6153	1.7389	1.762	2.5658	0.56344	1.0607	1.7096	1.2612	0.55521	2.7	5.2381	5.8323	0.082891	-0.91824	3.4679	-0.32078	5.0978	4.2926	2.2513	3.8136	1.8889	-0.69362	4.4532	0.25945	3.7578	-1.222	7.7033	1.5044	4.2714
-2.8807	-1.7702	-5.3555	-5.8723	-5.832	-5.1933	-9.2557	-4.2181	0.42893	-5.266	-6.3867	-8.7494	-7.8215	-4.8207	-7.9897	-5.1885	-8.7237	-3.6029	-5.1135	-2.6767	-2.0415	-5.9276	-3.1234	-3.5436	-0.69148	-9.3196	-6.4731	-5.3389	-2.0907	-6.1929	-11.24	-6.6339	-4.5536	-4.5075	-1.4481	-7.1389	-5.1277	-6.1112	-2.4166	-8.0189	-5.0681	-8.9177	-5.1347	-6.9267	-5.6474	-8.494	-2.5705	-6.8913	-6.295	-3.6025
-13.571	-8.7609	-8.098	-7.639	-8.4132	-5.9927	-12.493	-9.6687	-8.0411	-13.618	-3.7107	-12.787	-11.963	-13.689	-9.3364	-3.8982	-8.8717	-9.5605	-12.482	-13.342	-11.509	-13.383	-3.7565	-9.2426	-11.135	-13.647	-11.743	-13.142	-9.2327	-10.947	-9.949	-9.1438	-6.8924	-12.733	-6.782	-7.282	-12.25	-13.336	-11.074	-4.6153	-6.997	-9.3921	-9.8859	-14.574	-13.241	-6.9561	-14.009	-9.3906	-9.9993	-7.7968
1.4036	-0.62071	3.5039	-3.2068	4.8084	-0.41343	-0.98108	-2.0012	-2.8366	-4.1846	-0.17824	-3.1364	0.31657	-1.5232	-0.70788	0.80192	4.6536	0.9897	-0.64661	-1.8027	-2.7363	0.54186	3.9582	-1.1454	-4.1862	0.70997	-0.72497	-0.11598	3.4052	5.0101	-1.3569	4.3711	-4.0936	1.9553	2.0139	1.635	1.9298	0.44817	-1.0272	-4.8211	-1.0212	-2.7273	-3.4182	-1.7809	1.135	3.7269	-1.7999	-0.091657	-2.0639	1.6818
-10.372	-14.91	-11.644	-11.063	-13.121	-6.9459	-15.449	-12.647	-14.487	-11.148	-8.6855	-14.041	-15.923	-6.8937	-8.4485	-11.314	-9.5228	-8.697	-9.8229	-12.984	-12.241	-12.47	-7.3344	-10.379	-10.401	-5.7819	-14.087	-10.758	-11.425	-10.613	-11.987	-9.7421	-9.4392	-8.4274	-6.6174	-9.6204	-10.337	-11.143	-5.8905	-8.3256	-9.0869	-11.074	-10.478	-12.496	-9.2341	-5.0923	-12.276	-15.426	-4.6531	-14.009
-15.873	-10.061	-9.4681	-9.5862	-9.7589	-3.8046	-8.9752	-8.528	-8.5121	-13.314	-6.8348	-10.099	-11.554	-8.3296	-12.445	-6.2704	-3.9885	-12.012	-5.3092	-8.694	-9.1845	-10.141	-8.7195	-11.686	-8.4443	-6.5494	-9.4701	-11.934	-9.2285	-12.121	-10.707	-6.9357	-10.994	-5.9185	-12.867	-9.8525	-9.1938	-11.511	-6.3885	-7.5573	-6.4227	-10.628	-6.8135	-11.179	-12.189	-14.064	-5.2534	-9.9902	-10.159	-13.385
-10.578	-16.816	-9.3746	-8.8234	-12.953	-12.901	-14.36	-7.1071	-13.97	-11.182	-16.474	-12.169	-13.789	-14.18	-10.553	-11.064	-10.772	-12.552	-10.021	-8.0254	-13.36	-10.814	-8.6667	-12.28	-13.843	-8.91	-8.0534	-11.303	-9.3425	-7.4988	-13.148	-8.4207	-12.959	-11.352	-9.749	-11.717	-4.5251	-11.386	-13.863	-7.5346	-10.498	-10.15	-12.443	-9.8959	-7.2413	-11.395	-6.9312	-8.8621	-9.519	-10.624
-20.117	-19.09	-17.55	-21.16	-23.8	-21.89	-18.791	-24.093	-19.471	-25.33	-24.529	-22.55	-24.868	-22.813	-23.093	-23.435	-26.859	-23.138	-20.284	-20.572	-19.739	-21.148	-21.697	-19.326	-23.245	-23.542	-21.484	-19.346	-27.18	-22.949	-17.206	-23.286	-24.699	-20.743	-16.561	-22.119	-23.173	-23.455	-23.685	-20.393	-21.464	-20.548	-25.633	-24.36	-20.809	-23.707	-24.877	-24.346	-25.755	-26.437
8.0373	6.1859	2.3028	7.1774	9.3673	7.6084	10.062	5.4026	9.7653	7.2564	10.937	2.1083	5.4399	4.3601	7.1348	2.8879	5.1281	12.337	5.6099	8.8381	4.3879	8.1784	6.8589	5.7764	9.6011	9.4185	5.4088	5.08	9.4916	3.8095	6.5029	3.7267	7.6935	6.498	4.8942	5.431	6.7835	7.7214	6.3581	6.1796	8.5875	9.776	9.5716	4.1299	9.7559	2.6327	2.3672	5.6421	6.5012	4.5843
7.4029	5.1732	9.0914	4.8853	3.4066	7.2715	5.442	7.6819	8.2084	11.745	3.4941	11.217	10.055	4.5785	9.9952	5.9814	7.1937	2.2505	7.6638	5.8113	6.2505	8.9038	0.78573	3.1039	7.3994	7.0757	4.0824	8.784	9.1724	10.697	10.013	5.3793	9.6091	10.729	-0.075963	6.6767	12.223	6.7037	9.7005	5.9804	5.8636	8.4667	7.2893	11.105	0.63782	8.5413	3.0229	8.1221	6.7782	6.5506
-5.727	-2.8116	-4.8037	-3.7662	-3.4925	-2.063	-7.2897	-9.3653	-2.486	-3.1958	-7.2148	-3.5924	-8.4968	-2.7698	-4.9691	-2.33	-10.54	-6.2426	-10.082	-4.4129	-3.7014	-2.058	-3.3452	-2.8478	-4.7261	-4.7627	-3.5494	-4.3345	-6.1128	-5.5267	-3.3654	-4.6897	-5.2727	-6.2631	2.9809	-6.9166	-3.1462	-3.0075	-3.1747	-7.4824	-7.7447	-9.2073	-8.6355	1.9427	-12.098	-2.8415	-3.8225	-5.6024	-5.8078	-12.148
-1.518	-4.3397	-4.2826	-4.7781	-4.0754	-8.3751	-8.2671	-9.239	-3.991	-6.5957	-6.5993	-4.4115	-9.1352	-6.9451	-6.2246	-7.0616	-7.1615	-8.1937	-6.7738	-3.8027	-4.0522	-8.2253	-10.323	-5.0068	-5.8068	-6.6622	-7.3317	-4.32	-6.9189	-2.1836	-1.7819	-4.8445	-3.8038	-9.4237	-6.8107	-7.6422	-4.9152	-9.2186	-4.6815	-2.123	-5.0332	-9.3764	-2.0089	-6.0569	-11.222	-3.1909	-11.541	-7.9371	-9.7719	-6.0787
-9.3484	-11.823	-16.354	-13.461	-14.387	-10.357	-17.257	-17.498	-10.008	-9.9144	-14.369	-17.942	-10.277	-12.755	-15.924	-14.766	-16.826	-13.054	-12.452	-12.421	-15.393	-8.335	-13.377	-11.942	-15.554	-9.7665	-13.343	-10.652	-7.339	-10.543	-14.053	-16.852	-10.972	-11.361	-12.154	-11.051	-9.423	-12.585	-11.737	-12.606	-8.8111	-12.415	-12.651	-10.532	-13.383	-11.759	-13.74	-10.772	-12.467	-17.296
-5.7073	-3.3206	-2.3368	-8.0972	-1.2255	-7.0048	-1.4645	-1.9419	-3.97	-3.4046	-2.8755	-1.3359	-1.8486	-1.7773	-9.512	1.2333	-5.8539	-3.2507	-2.565	-4.3707	-7.8319	-0.28617	-2.0187	-6.9276	-0.48426	-1.3809	-5.3123	-3.4596	-3.8457	-3.8747	-4.622	-8.7626	-3.3843	-0.91219	-1.5053	-1.7143	2.7817	-8.9372	-6.5785	-5.9971	-0.86818	-5.9941	-7.6531	-5.3223	-2.2268	-0.10496	-1.7213	-2.7471	-7.0692	-2.2576
-2.9139	-4.7648	-3.0871	0.98041	-0.15457	-0.50667	-4.1806	-0.70444	-0.73369	-3.827	-5.7127	-3.9904	-3.6708	-1.8783	-0.80407	-7.4876	-2.3368	-0.9629	-1.4278	-1.9851	-0.2775	-2.7674	-2.981	-3.2522	-3.9452	-0.84208	-3.0875	-0.084335	-5.0952	-4.9258	0.85467	-1.5768	1.2101	-2.2531	-6.013	-1.3211	-2.8503	-2.3045	-2.043	-4.3974	-3.567	-4.8759	-2.1023	-1.8366	-4.7968	-3.9667	-0.54426	-3.7947	1.5251	-5.151
-1.9113	-2.6228	0.69764	-0.21941	-5.5149	-3.5445	-3.3208	-5.3101	-5.0026	-5.8738	-2.1871	-1.2032	-0.90639	-5.1495	0.2471	0.04781	-5.7068	-6.4548	-0.41948	-3.3322	0.9309	-8.8303	-0.778	-4.4151	-8.0629	-1.5608	-0.95475	-1.467	-0.92148	-0.86117	-4.1965	-3.9863	-2.1151	-2.9903	-1.8811	-3.8031	1.179	-0.62336	-0.85269	-2.5744	2.5668	-7.9539	-7.9956	-4.0884	-3.374	-3.2369	-4.3281	-1.435	1.0361	-1.9207
-12.863	-11.54	-11.483	-15.806	-14.157	-13.672	-17.401	-13.703	-14.571	-14.485	-16.069	-12.877	-14.482	-17.954	-16.05	-14.424	-14.878	-13.964	-14.661	-19.171	-13.933	-8.3363	-11.288	-17.164	-14.237	-12.476	-22.023	-16.144	-15.212	-17.232	-12.463	-13.479	-13.524	-19.112	-16.485	-13.186	-16.642	-17.852	-15.795	-14.76	-15.122	-16.852	-14.711	-13.444	-16.273	-12.711	-12.398	-12.904	-12.145	-12.899
-18.019	-19.512	-25.146	-21.369	-20.943	-18.603	-20.725	-24.266	-22.586	-20.173	-22.642	-19.442	-17.055	-22.234	-19.077	-22.343	-19.923	-17.318	-22.252	-21.049	-23.379	-22.49	-20.822	-17.966	-23.856	-20.295	-18.489	-17.556	-22.105	-15.688	-21.314	-17.436	-17.856	-22.489	-22.406	-20.039	-19.457	-21.431	-22.732	-20.607	-24.286	-20.12	-21.045	-22.677	-21.404	-18.227	-20.387	-23.021	-22.221	-19.092
-2.2359	2.0621	-2.9431	-4.2255	-4.6544	3.827	-1.9871	2.6012	-1.8595	-2.0012	-1.086	-1.646	-0.44441	1.9846	-2.0659	-1.9796	3.3065	1.7071	-0.69497	-1.0206	-5.0889	-0.64792	3.1175	2.943	2.4089	0.58837	1.918	1.5196	-0.78896	0.7525	-1.5803	0.82356	3.1289	-0.29783	2.5041	-2.8595	1.2782	-0.15835	-1.6361	-1.4372	-0.41429	0.93986	1.1826	1.0694	-1.5218	-2.8782	-1.2378	-3.8416	-0.15327	-5.9656
-17.372	-9.4809	-11.117	-7.5706	-13.482	-11.852	-12.191	-11.703	-10.822	-9.078	-12.581	-11.947	-12.294	-11.165	-11.068	-7.9301	-13.549	-9.2995	-10.489	-11.651	-10.477	-10.691	-12.958	-8.5042	-6.0616	-6.0869	-14.625	-9.7267	-10.663	-8.0617	-5.0177	-10.665	-6.6759	-7.5784	-11.359	-7.221	-12.445	-10.451	-13.162	-10.221	-11.715	-8.6115	-7.2494	-8.7609	-10.157	-7.6964	-7.4067	-11.704	-12.196	-8.98
-23.405	-23.681	-24.55	-17.368	-22.048	-24.137	-27.714	-23.509	-24.157	-18.963	-17.758	-22.124	-19.554	-22.85	-21.261	-21.352	-23.432	-20.837	-24.217	-25.564	-19.466	-24.068	-23.774	-20.627	-19.217	-25.782	-20.064	-24.925	-26.429	-23.672	-20.269	-23.527	-21.999	-24.859	-22.446	-21.74	-24.983	-27.002	-21.419	-21.788	-22.11	-21.567	-19.147	-18.179	-22.518	-24.569	-20.318	-20.658	-21.5	-21.212
5.405	6.1115	7.7443	8.1714	6.9133	7.8653	5.7958	5.5982	5.2169	4.5309	2.4693	2.5169	4.3367	3.3008	7.9228	3.3812	4.7804	0.62744	7.7993	7.5699	6.9122	7.3224	0.94579	6.9406	3.047	4.3896	7.0488	-0.56748	4.481	3.6195	3.9692	1.4976	4.4491	4.363	4.8059	5.3725	0.56057	4.0191	3.4657	4.2412	4.7183	8.2697	7.7341	8.4937	4.115	3.679	1.4841	4.2301	5.2887	3.7348
-16.408	-13.229	-11.571	-13.618	-13.304	-11.767	-14.269	-17.536	-15.284	-9.6478	-14.951	-14.206	-13.252	-17.438	-13.936	-12.468	-18.071	-12.876	-15.158	-15.287	-14.518	-15.293	-13.624	-13.17	-13.628	-16.043	-14.015	-14.982	-11.714	-16.587	-17.212	-7.9026	-12.224	-16.085	-16.608	-14.729	-11.303	-16.141	-14.909	-9.8255	-9.9153	-15.692	-16.662	-9.7897	-14.204	-14.099	-17.598	-14.041	-13.562	-15.797
-13.185	-12.39	-13.134	-13.455	-9.2745	-14.277	-11.376	-14.588	-15.078	-9.7677	-16.04	-15.525	-9.8033	-12.455	-12.244	-9.2418	-13.321	-13.921	-11.698	-13.753	-11.336	-9.4259	-14.762	-15.432	-10.139	-13.969	-10.77	-12.202	-17.206	-14.437	-14.038	-12.788	-13.299	-14.671	-11.377	-12.249	-14.387	-13.559	-13.657	-14.58	-16.902	-10.724	-15.035	-8.2104	-12.229	-14.648	-17.833	-9.4407	-13.98	-14.578
-15.22	-12.258	-15.548	-13.009	-8.3814	-20.213	-16.666	-11.397	-14.044	-13.201	-14.238	-15.291	-12.873	-13.399	-12.802	-10.989	-16.394	-16.33	-13.088	-17.049	-17.482	-15.459	-13.601	-13.597	-15.094	-16.102	-13.85	-15.663	-9.9505	-15.347	-9.1632	-13.445	-18.548	-16.861	-14.398	-13.025	-15.083	-12.538	-12.361	-10.118	-17.338	-11.327	-14.356	-12.54	-14.486	-14.387	-17.213	-14	-13.193	-13.162
2.2677	0.70871	0.84207	6.2214	1.7257	-0.75254	5.9762	3.6495	5.867	0.86984	6.2759	5.9038	5.7453	1.6279	1.6815	4.1476	5.4156	2.2549	0.60615	0.68091	0.11561	1.1547	3.1441	1.4184	0.69206	2.1471	-0.55935	4.2892	2.3227	2.8827	0.45593	7.0942	5.2783	6.6326	4.6681	3.985	3.7546	8.0708	2.1288	3.019	3.1211	0.70043	6.4378	8.0496	1.1295	4.5647	2.6247	1.5146	5.2391	1.6616
-4.0585	-9.9983	-10.534	-8.5162	-4.2436	-6.9894	-3.8138	-5.1587	-3.4557	-6.3915	-3.6044	-5.5785	-3.9988	-7.9685	-3.3767	-3.944	-4.3361	-2.8597	0.068223	-3.9873	-5.7157	-3.0599	-3.604	-2.2212	-4.0113	-6.9469	-3.8778	-4.3543	-4.6489	-4.8235	-0.73124	-3.4427	-3.367	-4.1825	1.2642	-4.8844	-7.5084	-2.7518	-9.6853	-2.3006	-3.102	-3.0467	-1.2353	-6.6053	-5.0247	-7.519	-3.2705	-2.7951	-2.7451	-6.3496
1.051	1.1518	5.401	2.3657	0.2317	2.8703	-3.2267	0.1945	1.2367	1.3759	0.8791	-2.7856	3.7449	3.8824	-0.93326	5.5722	0.82944	0.16753	3.5278	-0.12756	-0.2681	-0.65074	-4.9547	3.9616	-2.2355	1.6606	0.87808	0.37766	-3.4464	-1.7903	-1.4243	-3.4793	-1.6699	-7.0852	-0.0075724	2.9579	-2.6728	0.15875	-1.8051	3.8803	-0.40308	0.42115	-2.3866	1.044	-1.1299	3.309	3.3683	-2.0226	-1.4369	-2.497
1.1039	-3.5048	3.9904	-2.8497	-0.92858	4.159	-0.27752	0.96744	3.7392	2.7132	1.4221	-4.0496	0.37325	-0.87962	-0.48749	-1.4041	-1.4617	-1.7294	2.8394	-1.347	0.97777	-1.1792	1.1012	2.5903	-0.019312	-0.78761	-4.1753	-0.37947	-0.62478	3.3214	3.1725	-1.3537	2.1621	0.88118	2.0142	-3.7477	-0.77494	2.0514	0.40242	4.2897	0.7242	0.62914	0.15903	-3.8932	-1.7873	-2.5216	2.7216	-3.3842	0.61518	1.8839
-5.7341	-1.9271	-3.3338	-0.36297	-1.6961	-4.818	-4.9509	0.77163	-1.3441	-2.8339	0.74408	-0.37626	0.030304	-0.18378	-0.1338	3.3111	0.92514	-1.456	-5.02	0.35292	-0.87812	-1.8096	1.0412	1.8975	-0.66928	-1.8849	-3.2995	-6.5936	-3.9643	-5.8572	3.8412	-0.093842	-6.8491	-0.4136	-0.18742	-1.2882	-0.14302	-3.374	-2.6619	-3.6755	2.344	-1.9696	-7.0025	3.6481	-1.2909	-0.21816	-1.3604	-0.60549	2.4871	0.90908
6.9963	7.525	0.8532	4.3629	0.38607	1.4665	6.5129	9.8751	6.5892	1.1368	6.983	4.958	6.1543	2.4099	0.81358	3.4318	6.1694	2.8484	6.4537	7.6485	2.4052	7.1353	3.5159	8.7971	3.2814	4.6966	3.8251	6.6674	4.9771	2.1383	5.5757	1.2183	6.317	0.25205	4.1003	7.8518	3.9177	7.0804	4.8703	1.1276	7.0323	2.5731	4.179	1.198	6.2474	1.2283	3.2531	6.7431	4.773	4.464
-15.288	-8.8331	-13.585	-15.728	-14.386	-11.677	-12.135	-4.1437	-8.3639	-15.525	-10.227	-8.6064	-11.704	-10.84	-8.0649	-12.084	-8.7087	-12.799	-7.5481	-9.9603	-9.6111	-11.941	-7.6431	-7.7197	-8.8015	-13.008	-10.138	-11.318	-13.638	-5.7522	-11.081	-11.336	-5.5669	-7.392	-9.7092	-12.371	-7.9731	-11.379	-11.609	-14.324	-14.046	-6.1461	-11.231	-9.0307	-7.8099	-10.169	-12.326	-14.133	-15.545	-6.8773
7.7902	6.9627	8.3273	8.2663	10.058	7.7774	14.696	-0.39709	6.5041	3.9697	6.1794	6.6081	6.6507	7.1789	8.6238	5.27	5.0743	6.4861	3.0962	12.878	4.741	8.929	4.4762	4.4583	5.7742	-0.61378	7.6886	2.2939	2.6013	7.4963	1.3811	7.81	9.5364	7.7492	11.957	7.3658	6.136	5.1383	7.2668	9.6223	9.7378	7.8312	0.5425	7.4672	7.8428	9.4326	10.663	8.1341	12.67	5.2978
-0.1445	-4.8103	-4.665	-2.8363	0.54744	3.0448	1.0297	-2.1883	-0.46164	-4.3855	0.54308	-4.0126	-4.5419	-1.3646	0.45122	0.93459	-1.3634	0.10925	-9.0742	-4.6998	-3.2029	-1.2063	3.4745	-3.8918	0.37823	-4.337	-0.82412	-5.244	1.9293	-4.1794	-2.3775	-2.5385	-3.5795	-0.954	-8.3758	2.042	-1.6964	-4.8675	-1.4113	-1.6832	-4.3463	-3.6426	-1.472	2.3865	-2.7223	-3.1615	-0.5358	2.9762	-2.9567	-0.71244
-0.81556	-1.4844	5.8637	-2.5374	0.077139	-6.0168	-7.5959	-1.3391	-0.046997	1.3611	-2.4233	1.7761	0.64523	-1.9253	-2.2829	-4.7732	0.54222	-5.1517	-3.2398	-0.20303	-1.676	-3.3707	-1.3726	1.7649	0.93141	1.1512	0.90153	-6.2187	-0.64983	3.9026	-3.3053	-0.44184	-1.4893	-2.9451	1.7074	0.90104	-1.2603	0.97242	-1.3618	-1.3878	1.0381	-2.0116	-3.0259	-0.89374	-0.62395	4.323	-2.8205	-3.6676	-4.3239	-0.076613
-1.7561	-1.5592	-0.82925	-6.7967	-5.8754	-5.993	-1.342	-3.4531	-0.064393	-3.513	-1.4788	-3.9108	-3.7531	-5.453	-3.6315	-4.3792	1.7752	-0.25529	-4.073	-1.8793	-1.0827	-0.91688	-0.90233	-4.4723	1.5031	-4.4853	-7.6426	-3.8059	-3.7754	-2.178	1.6256	-1.9431	-3.0556	-0.75802	1.4483	-0.97724	0.14201	-7.2331	-0.73284	-5.5408	2.7148	-2.3378	3.8574	-4.2372	-3.3862	-9.4212	-4.0093	-0.53658	-2.9918	-4.4181
-12.182	-17.859	-16.613	-10.609	-13.686	-12.305	-9.8522	-11.461	-10.799	-14.681	-13.128	-14.308	-14.989	-11.722	-12.476	-11.325	-14.59	-10.915	-13.707	-12.705	-17.322	-14.899	-6.9316	-15.007	-12.739	-12.766	-14.657	-14.054	-12.479	-11.429	-14.408	-15.527	-13.044	-14.602	-11.86	-10.71	-11.7	-14.335	-12.166	-19.254	-6.3303	-13.14	-12.078	-12.942	-13.04	-16.755	-18.458	-15.884	-16.113	-17.447
-9.8133	-7.6696	-16.138	-10.62	-13.871	-12.786	-14.462	-13.415	-9.0529	-8.2023	-14.079	-10.468	-12.278	-4.316	-11.824	-15.358	-9.9242	-7.7915	-13.988	-9.5653	-11.641	-13.205	-16.377	-13.866	-10.006	-12.075	-13.665	-6.7496	-12.57	-9.5471	-15.465	-11.185	-6.8134	-8.5743	-10.879	-10.391	-14.303	-8.1662	-12.577	-14.64	-11.706	-14.407	-16.797	-11.955	-11.45	-13.174	-9.3477	-15.384	-12.865	-12.693
6.9349	4.6364	6.4362	5.8249	5.3365	5.614	6.467	9.8942	3.8977	6.6103	6.1668	8.3838	9.8642	8.5652	9.0894	8.5082	8.0548	6.8314	6.0482	8.2809	8.812	5.4584	6.5614	8.9645	6.7173	3.8596	10.573	6.4363	5.1467	3.8091	7.3482	7.2223	7.0596	10.153	1.4453	7.6106	11.909	7.3273	3.9354	6.2371	5.3471	3.9951	10.968	4.0415	11.538	2.0011	6.2065	2.4749	2.6782	4.2589
3.7018	9.1031	4.0481	8.3994	7.8831	3.2879	8.2459	7.3422	3.6067	2.1237	11.597	6.3779	7.0827	6.4009	9.2398	6.2906	8.4525	2.451	8.6188	6.8971	5.578	0.98217	8.8472	5.8389	9.474	2.4415	11.955	8.3234	3.6902	8.9138	7.2397	14.427	6.9401	3.5965	6.6969	6.3848	7.0824	0.6118	3.5591	1.5449	11.089	7.7184	5.6835	8.566	4.9362	3.9146	6.4549	7.8598	6.9965	6.9876
-21.343	-26.254	-18.725	-24.097	-21.537	-20.221	-20.233	-23.721	-26.24	-25.297	-23.642	-22.115	-18.577	-20.848	-23.323	-20.175	-21.936	-24.42	-24.605	-19.157	-22.137	-19.724	-23.579	-23.809	-19.377	-21.672	-20.28	-24.605	-17.946	-25.472	-23.292	-20.884	-23.72	-24.126	-21.874	-24.554	-21.514	-21.529	-16.542	-25.563	-19.755	-23.51	-18.68	-18.796	-22.253	-21.872	-25.405	-22.192	-22.524	-22.233
-0.82445	-4.7974	-4.2554	2.1214	-2.3737	-1.3561	-0.91509	-2.7701	-5.9078	-4.2867	-1.8465	-5.4243	1.434	-1.3802	-0.90653	-1.908	0.13349	-4.1441	-1.9691	-1.5817	-4.1494	-3.7491	-1.1781	-4.1123	-2.5307	1.201	-0.63394	-5.778	5.5365	-5.6772	-7.1838	-4.9109	-3.4581	-4.1022	-3.3351	0.44873	-2.4976	1.5705	-1.3652	-5.2185	-4.4447	-1.0443	-0.045613	-4.4248	1.69	0.72176	-4.539	-3.3575	-1.524	-8.9527
-1.705	-2.2861	-1.7514	-3.9928	-3.626	-0.64134	4.1796	1.6733	-5.3673	-1.6996	-3.2913	-5.4067	0.34297	-1.2658	-1.4884	-0.71481	4.5949	2.3396	-0.93052	0.43913	0.43546	-2.5441	5.6637	1.4624	-0.89456	-1.7942	0.85468	2.5161	-0.9242	2.284	-0.44162	0.020185	-4.8966	-4.1578	0.31704	-0.64004	-3.2392	5.2639	-5.0151	0.59152	-2.5028	-2.1649	-2.3006	-0.30492	-3.4861	0.8663	2.1617	-0.14232	1.1943	-1.9104
7.0657	8.1107	7.0613	9.0257	9.8096	3.4544	5.8844	6.2021	6.161	6.8902	7.3541	9.6298	5.3051	10.045	8.1462	9.7619	8.5897	11.149	11.787	10.685	12.149	6.5753	6.7695	14.68	7.9042	7.4409	6.871	9.2994	12.959	8.6877	9.8923	7.3806	7.3206	4.3857	10.114	5.2947	8.7714	8.6056	8.4078	8.1742	8.3485	7.5326	7.2997	6.4972	1.8932	7.6107	7.8724	5.2363	10.461	6.0435
3.6953	4.4193	5.2024	6.9878	3.5095	4.8973	1.3241	1.522	5.6891	2.3424	2.9573	0.46652	-0.83999	3.0887	7.8449	-1.3464	-3.1285	3.8334	4.8297	4.1871	2.8027	2.3069	2.0927	5.1832	4.8093	1.5119	-0.18554	3.9744	0.085341	5.4399	3.1054	2.7351	0.49474	2.4326	3.0101	0.74788	0.2861	2.4625	-0.72267	1.5224	-0.053304	0.60644	2.9066	1.0458	6.7875	-0.30418	3.3201	4.5171	3.7587	0.27322
2.2577	-3.4996	0.57982	5.6642	-0.54713	2.9106	1.4874	1.5386	-0.38588	2.1921	0.63849	2.3375	2.4736	-0.18954	0.5264	0.90686	5.4636	4.7617	3.1496	2.7217	7.1343	2.9434	-1.8597	8.3856	2.268	2.9999	6.1505	0.84962	2.7937	4.755	1.445	4.7645	4.5079	0.86373	5.8141	1.8039	8.7458	-2.7219	0.72155	1.682	4.9168	2.4602	7.0327	1.2064	4.8532	2.7163	0.65469	4.0176	4.0841	-0.71188
4.4511	6.4572	6.3337	8.4016	2.0474	5.2557	7.597	5.6861	3.9464	8.0814	1.5042	8.6051	7.5943	3.2545	8.0867	4.9498	6.1118	3.5728	3.0875	11.426	3.2758	2.2538	4.9085	-0.26196	5.9608	3.8734	6.3745	5.0365	5.5106	6.3399	5.2694	5.7466	10.117	10.42	2.4648	6.8275	5.5077	2.6991	3.302	2.6179	3.7606	4.3294	4.3414	6.0729	4.8906	5.1324	-1.0904	8.6267	4.5611	3.5143
8.9893	6.3756	6.6948	12.968	9.4599	12.343	10.271	6.6843	10.486	7.3913	8.7022	3.8632	9.0688	7.3351	8.9961	10.114	8.5379	10.642	8.3446	4.3806	9.6063	11.959	9.8901	6.0042	7.9196	0.81919	10.002	8.9039	10.517	10.327	11.266	9.9711	4.4382	3.9499	8.5201	12.423	6.6385	8.0406	4.3875	10.717	7.9831	6.7612	14.342	9.9263	10.631	5.6976	10.061	6.0469	5.0875	9.7021
-4.247	-1.3056	-1.4257	-1.0184	1.108	-3.7926	-3.0998	-2.5903	-5.6614	1.9274	-3.9635	-5.9874	-2.9628	-1.1122	0.29473	-1.9899	-7.371	-7.62	3.4717	-4.9442	-2.1881	-1.5391	-2.5689	-4.4709	-1.4676	-4.0395	-6.1939	-3.1169	-1.2887	1.525	1.6151	-8.5829	-3.4644	-1.6458	-4.0627	-3.8483	-1.1233	-2.7498	-3.0415	-5.1048	-4.7559	-3.4123	-0.67912	-2.9927	-2.9915	-2.8733	1.714	-2.2268	-0.84257	-1.7442
-3.7354	-0.72681	-7.5659	-8.6244	-6.0338	-3.3946	-2.2408	-5.5043	-9.6413	-4.989	-2.9018	-3.7999	-1.8174	-3.826	-2.0648	-4.6989	-5.8623	-5.21	-8.3861	-5.4527	-8.0317	-6.7834	-4.28	-4.8427	-6.5256	-9.0432	-3.1356	-3.3951	-4.9405	-3.0841	-7.6575	-5.8349	-5.686	-5.9332	6.4162	-8.1983	-6.9957	-7.0918	-2.4344	-4.4943	-7.7305	-7.619	-8.8741	-7.6673	-4.9997	-3.5119	-5.9537	-7.2508	-3.6059	-3.3247
-0.47979	-0.7062	1.5584	2.9265	2.15	-5.3593	-5.7856	-1.2382	-3.1488	-6.8116	3.6139	-5.3054	0.91001	1.8071	-0.61066	1.1375	-0.50332	-4.2384	1.0161	-2.8823	0.17763	-1.9116	0.31261	-4.2509	1.5695	1.9394	1.2436	3.1498	-3.6362	3.2974	-0.046834	-2.4827	3.0032	-5.7272	1.5929	-1.1233	-0.37501	-5.722	3.8035	1.8904	-2.3832	-0.37138	-0.54829	2.3375	4.0065	0.22057	-4.0114	-2.6568	-2.3021	2.9324
-14.505	-12.543	-9.1236	-5.9026	-8.1031	-8.1958	-10.963	-8.6417	-9.8916	-6.7382	-12.637	-11.044	-8.0725	-9.004	-8.8538	-9.7897	-4.1457	-8.3619	-10.359	-12.739	-6.8062	-8.7669	-12.492	-8.1578	-13.822	-10.654	-10.013	-11.359	-5.7991	-9.5732	-5.5044	-16.747	-12.602	-6.4936	-7.6328	-13.794	-11.227	-9.5802	-7.3283	-9.2305	-3.6986	-8.6084	-10.995	-13.459	-7.0318	-7.1824	-7.419	-12.948	-7.2437	-7.5254
-0.0076722	-3.1282	-3.0016	0.43487	-4.6767	-3.6648	-2.4644	-4.3182	-2.9806	-0.10336	-1.7753	3.2599	0.28499	-4.9386	-2.4001	-4.8922	-0.80166	-1.0479	0.96603	-2.9626	-1.7278	-1.1375	-5.7683	-5.5095	-6.8078	-2.5423	6.4641	-1.5493	1.8949	-0.99673	-2.6292	-3.5085	-6.1141	-1.2469	-3.7429	-3.0948	-2.7493	-4.5845	-0.058179	2.098	-3.4834	-3.8119	0.46216	-0.23088	0.35783	-1.4017	-4.2695	-0.035403	-3.7016	-0.19906
-1.6814	-1.5005	-1.5987	-4.0459	-2.1604	-5.2974	0.90878	-4.0816	-1.3215	-2.3658	-2.4937	-7.0033	-2.3017	-0.5302	0.5346	-1.1766	-6.1857	-2.7498	0.45203	-3.6092	1.0938	-4.618	-3.8497	2.5816	-6.7683	-0.54176	-6.4493	-0.51995	-5.9941	-3.431	-3.9397	-4.2287	-5.1018	1.8881	-1.2105	-4.257	-4.2686	0.5627	-2.4654	-2.3258	-5.6576	-2.2786	-9.4074	-1.2923	-0.9773	1.2879	0.06853	-2.7296	-3.0507	-2.6323
-0.72577	0.56794	-0.2017	2.1519	6.6272	-2.0142	5.988	2.903	0.49552	2.2889	-3.7668	3.2509	-0.43674	1.0846	-2.153	-0.49286	4.4482	2.0833	0.94042	-2.4873	3.4205	3.5101	0.54213	2.6632	0.99924	3.4373	1.8664	0.71289	2.6383	-1.9824	0.84021	-0.23506	-4.6388	0.64803	-0.32628	-0.51402	0.61106	2.7189	1.4465	2.1266	-0.71364	-0.37078	6.1992	3.6406	1.8593	-4.0041	-0.70165	-0.81545	-3.1566	4.1293
8.3966	7.1511	5.4539	8.9424	5.196	9.1111	8.311	9.5608	9.6134	4.2464	7.4709	9.2204	4.548	4.8519	4.8389	8.4594	8.8414	5.3582	3.9348	8.0221	8.467	6.7788	7.1288	4.2539	8.3567	11.379	7.0331	9.0934	10.271	3.4728	4.3858	5.5005	6.7594	8.612	6.3705	5.1235	1.6115	6.9963	6.1376	2.1854	6.5762	9.2225	12.705	8.8215	4.4117	10.313	7.6509	6.574	8.9244	3.9017
3.8	0.0089985	1.4432	7.0415	6.4958	4.0853	1.3623	5.6838	6.4077	2.8591	2.2332	2.9284	7.2147	3.7554	7.2628	3.7902	5.5606	5.6471	4.1907	6.2744	4.6523	6.0311	5.4105	4.8106	6.3276	10.8	4.0472	1.818	4.6393	2.9208	3.6597	3.264	6.0356	7.4082	-0.54531	3.67	2.272	3.3625	9.2867	6.9079	0.0048752	3.08	4.0696	5.4228	1.2079	5.0787	7.2288	2.7446	6.5254	0.75951
2.3516	-7.3485	2.5351	3.1599	-0.36034	4.5895	3.6055	3.3893	8.8153	-1.3305	3.3737	3.3136	-3.4042	-2.5937	-1.1454	0.84259	1.9629	7.4534	2.5849	-4.2446	0.97974	-0.2503	-1.3736	-1.1625	1.6199	-1.5459	-0.12638	0.17302	-0.42489	1.9165	1.0455	2.4099	1.4867	2.2418	4.9156	1.2716	2.1679	4.3394	3.4304	0.96334	3.2244	3.4922	3.2522	0.73936	3.4436	-1.6046	3.6389	-0.45724	1.0022	-2.2868
-12.214	-13.771	-12.92	-15.326	-16.311	-15.353	-13.701	-12.593	-15.125	-15.267	-13.476	-12.428	-13.147	-16.136	-9.0634	-8.44	-16.14	-10.681	-20.05	-14.817	-12.353	-16.268	-12.667	-17.265	-15.709	-14.361	-14.242	-16.08	-13.06	-13.6	-9.8783	-14.277	-17.179	-10.002	-17.226	-15.352	-14.062	-16.02	-11.142	-12.603	-16.555	-17.638	-17.019	-14.105	-12.006	-11.999	-12.138	-12.914	-15.821	-14.089
-25.978	-21.547	-19.435	-19.053	-18.014	-20.221	-21.089	-22.809	-17.329	-19.622	-17.238	-20.463	-24.072	-22.56	-22.37	-22.511	-17.007	-20.823	-18.244	-21.158	-22.619	-18.985	-27.425	-23.506	-23.652	-20.383	-22.753	-22.639	-21.094	-19.895	-25.109	-18.422	-22.426	-22.189	-23.396	-18.698	-24.763	-20.186	-22.76	-21.361	-18.455	-21.117	-17.92	-22.825	-20.952	-18.061	-23.211	-17.883	-18.548	-18.779
-6.2972	-10.905	-9.6326	-7.7936	-7.1337	-11.102	-8.6992	-10.536	-7.3302	-6.7216	-5.2532	-5.9916	-8.6807	-7.3984	-8.4071	-9.1382	-5.6815	-12.487	-10.59	-8.6654	-9.3989	-9.1772	-8.6503	-7.9155	-8.9805	-8.3729	-7.0196	-8.2858	-6.6178	-8.8576	-6.7105	-9.8279	-7.9211	-7.1183	-5.1031	-4.0761	-4.7478	-7.0657	-10.004	-4.7915	-8.4082	-6.1281	-1.7529	-6.0707	-6.3233	-4.3481	-9.8003	-6.1223	-3.8651	-4.6431
0.59621	2.0928	1.7232	0.10461	-1.0327	-0.73038	4.5278	-3.2649	3.4535	2.1969	-0.65993	2.6232	3.4159	-0.26433	4.3424	-0.49208	0.82341	4.37	2.2555	0.65287	4.6266	0.53289	-1.4817	3.4649	-0.63694	5.1742	3.2313	-3.1541	2.7283	3.3432	3.7617	4.5771	4.9658	3.9773	2.3995	2.5459	1.7195	1.3677	0.90311	3.4474	7.9911	0.13369	2.1633	3.2389	-0.26444	6.7598	6.8903	5.0768	1.5213	3.4371
-18.399	-15.155	-20.696	-19.033	-23.002	-22.274	-24.401	-21.128	-22.367	-20.634	-21.138	-21.632	-19.47	-20.808	-27.38	-21.956	-22.641	-19.863	-19.65	-20.396	-20.951	-22.01	-22.079	-17.292	-27.256	-20.231	-19.058	-19.399	-21.256	-20.826	-21.097	-21.168	-20.105	-20.154	-20.921	-23.278	-20.425	-23.136	-17.77	-22.973	-22.016	-21.407	-21.258	-16.947	-24.828	-17.902	-22.829	-20.457	-16.743	-19.797
-0.28272	-5.6217	-3.8582	-0.25169	-1.4144	-3.2599	1.8414	-3.7315	-2.0952	-3.6082	0.50635	-0.54479	-7.0306	1.2615	-2.4681	-0.5452	-4.0379	0.29894	-2.0516	0.41384	3.2295	-3.9895	-1.0382	-3.3327	2.3292	-2.6993	-0.0020003	-1.557	-1.4778	-1.8078	-4.5452	-0.58246	-5.0624	-1.7037	-2.0587	-3.8539	-1.1198	-0.5599	0.13852	-2.5767	-0.64264	1.4205	1.0963	-1.1095	-3.1419	-2.0872	-3.1864	-1.2597	0.26492	-4.9536
7.8141	4.5548	8.1536	6.9883	10.236	9.9035	9.1377	11.619	6.9476	6.0612	10.136	12.629	11.601	5.7326	7.5594	8.3473	6.3921	9.2021	10.426	8.1568	6.3357	13.694	8.6799	9.0049	9.1016	7.9088	15.629	8.4455	6.6763	9.0415	6.9591	7.7619	11.829	8.317	9.9238	6.5861	7.7224	9.8834	5.5633	10.712	7.3827	9.5589	6.7151	5.4286	9.8198	6.5505	10.63	5.3211	10.861	9.5931
0.60125	2.4637	0.023535	-3.5817	-3.9477	5.1159	2.6156	1.0824	2.9327	3.8241	3.9584	-0.74512	1.1693	1.6036	4.6733	0.82467	2.1002	4.5888	5.1583	0.40352	6.5056	1.7936	-1.0867	3.5481	1.7724	-2.272	7.8518	-1.5231	3.3511	2.9325	5.4241	2.8645	5.4994	6.3296	5.0044	0.25848	0.57768	-1.8091	0.070406	1.9147	-2.9378	2.1572	3.6912	1.3711	5.1449	-3.2023	4.4617	-0.78014	0.59957	0.7298
-4.519	-3.064	-1.6578	-1.6522	-5.7504	-4.9487	1.5538	-1.8724	-0.96396	-3.1254	3.0838	-4.7997	-3.9858	-1.2545	-2.7601	-5.5103	-0.55438	-2.7129	-6.7388	-6.3493	-4.9656	-5.8116	-1.1924	-5.0884	-5.8761	-6.6826	-2.4288	-7.3801	-3.9788	-3.4554	-2.2789	-5.8245	-1.4955	-2.5597	-8.4434	-1.6603	-1.0944	-1.0788	-4.243	-5.1587	1.6648	-6.0622	1.2023	1.3581	-5.7208	-4.478	-6.6246	1.4835	-7.6831	-7.3545
6.6196	2.3023	2.3966	7.7894	9.6944	5.1611	7.6768	2.9749	1.8183	4.7619	2.1432	6.3315	-2.6793	10.636	3.9595	4.7619	6.997	5.9595	5.0942	4.2138	3.7997	5.2543	6.1441	3.1168	4.4675	5.5979	3.8459	4.8794	2.1989	4.5008	8.3559	7.3018	6.9583	8.4461	6.931	8.3915	-2.0844	9.1426	0.4305	5.0772	4.1777	6.0713	4.8838	3.2656	9.8623	7.6794	5.5665	4.2253	2.9931	7.1377
-4.5225	-6.3227	-9.3079	-8.1235	-5.9642	-2.9923	-0.21934	-1.6037	1.2965	-3.2004	-5.1997	-6.4531	-6.2325	-8.0302	-5.7314	-5.3552	-4.664	-1.8116	-2.276	-3.0088	-1.8987	-4.6924	-4.3527	-2.4737	-5.8667	-3.3895	-6.5251	-2.752	-6.1621	-5.3605	-6.8241	-1.2999	-7.4763	-0.64726	-4.6986	-4.222	-1.7288	-4.3215	-2.8648	-3.5406	-3.261	-5.8812	-4.8892	-3.2721	-5.9404	-7.2568	-6.9574	-8.7383	-5.575	-4.3841
-3.1616	-0.47538	-8.5533	-3.6837	0.10195	-3.3266	-0.58183	-0.33956	2.2749	1.1402	0.35973	0.73992	-9.0816	-3.8528	-2.1085	-1.3652	-4.4369	-4.4684	-1.5249	-2.532	-1.7262	-2.9596	-1.9499	-1.9095	-1.8219	-1.6017	-6.092	-8.2771	-2.3093	-0.43408	-4.7668	-6.9093	-4.2747	-5.1314	-2.4781	-3.9475	-1.8151	-4.9086	-3.1062	-2.1496	-6.771	-2.855	-6.8747	-3.0844	-5.1019	-1.4048	-1.5288	-0.45531	-3.726	-1.3281
0.88623	-2.1735	0.75463	-1.9415	0.23036	-1.4344	1.6742	-2.0506	-2.8655	0.81298	-0.60039	-0.95985	-4.2812	0.38688	-3.8741	0.51979	-4.555	-0.31768	0.10194	0.69976	-4.3008	-3.9562	-3.0962	0.89596	-1.3541	-1.7631	3.9634	-2.9139	-0.8276	-1.5851	-0.38888	-0.96394	0.77994	-6.7832	-1.4322	-0.74499	0.5764	0.36468	3.4166	-2.8904	-3.6698	-5.0963	-2.3492	-0.90957	-0.14124	-0.54127	-2.3026	-2.9263	2.6477	-1.1157
-8.4212	-10.106	-11.365	-9.2552	-8.3416	-7.6863	-7.9153	-7.0809	-12.217	-11.215	-3.564	-10.553	-6.6666	-4.2107	-9.4539	-11.337	-9.079	-11.591	-6.989	-10.638	-10.218	-9.8293	-14.108	-10.975	-6.0912	-7.3772	-8.2912	-10.044	-10.385	-9.121	-11.387	-9.674	-11.546	-7.9715	-7.6695	-9.871	-10.408	-8.7955	-7.8262	-6.9495	-6.888	-5.9242	-6.8054	-11.733	-10.205	-7.392	-15.288	-10.198	-9.1271	-11.938
7.5311	5.587	13.016	7.451	9.2546	6.5624	8.7553	7.6244	6.9025	9.5165	9.382	10.513	6.2783	7.4477	6.9044	8.4683	7.9237	7.4791	4.8358	9.5089	7.3727	10.729	10.403	9.7099	10.459	9.0292	5.0041	6.3816	1.3619	7.9267	10.103	5.4334	10.678	7.8104	5.8492	9.4078	7.1944	4.042	5.6141	9.2927	6.3057	10.508	8.571	8.0293	4.9813	5.8399	10.124	10.065	10.099	8.9352
0.91995	1.4253	4.3526	1.422	4.1029	-0.61476	1.149	-3.9711	-0.57383	2.092	-5.6817	2.5126	1.2393	5.6888	-4.0895	3.227	6.1392	-0.41335	-1.6287	0.29609	-1.3895	3.8944	-0.98555	-0.43976	-0.24821	0.46675	3.1261	-3.4589	1.501	0.37316	-0.72332	0.27849	-0.94928	1.1531	-2.0326	-2.6892	-3.2064	4.4147	-0.67814	3.0177	-0.42072	0.62905	-3.9209	-0.52242	-0.33496	1.161	-2.2956	3.2176	-0.19088	-0.38735
-18.525	-11.06	-7.8207	-12.2	-12.465	-13.237	-13.181	-18.024	-14.31	-14.05	-13.958	-14.743	-12.694	-10.881	-10.198	-6.8311	-10.033	-17.841	-13.361	-11.45	-11.703	-10.437	-16.752	-12.95	-12.442	-13.15	-9.8021	-14.648	-17.974	-14.178	-8.8403	-12.998	-14.945	-12.902	-13.923	-12.787	-10.634	-11.02	-12.449	-12.66	-16.69	-15.134	-20.825	-15.399	-15.178	-12.799	-10.158	-15.869	-16.879	-11.777
-11.042	-12.322	-18.732	-7.3511	-14.607	-14.151	-10.349	-13.587	-12.464	-11.094	-10.092	-12.91	-16.073	-14.184	-15.081	-12.334	-11.97	-13.226	-14.26	-10.918	-15.621	-7.2463	-10.247	-13.891	-12.609	-9.8509	-17.129	-10.46	-12.225	-10.231	-9.8422	-10.018	-9.4845	-10.841	-8.5418	-16.236	-12.799	-14.612	-11.758	-13.366	-9.8882	-13.755	-11.666	-13.51	-14.75	-13.999	-12.488	-13.725	-13.168	-10.834
-15.091	-11.969	-8.9498	-8.768	-12.324	-9.8332	-10.112	-9.1426	-12.94	-10.092	-10.777	-9.6587	-12.625	-7.9202	-4.4995	-13.144	-12.308	-9.158	-6.0831	-8.8348	-10.001	-7.5045	-12.591	-13.854	-10.068	-11.262	-8.4894	-11.152	-12.841	-14.687	-7.4185	-9.6673	-8.0064	-7.0138	-12.534	-11.778	-7.8765	-8.8448	-15.131	-9.8906	-9.7427	-14.096	-10.083	-10.382	-9.0294	-10.352	-14.177	-9.7726	-9.74	-9.2923
0.17731	-0.62452	0.80457	-0.84182	-0.18927	-0.97443	-6.6425	-1.764	-3.4697	0.77573	-2.5454	-1.0679	-1.5201	-2.4522	-6.7991	-1.6399	-2.1582	-1.8073	1.9801	-6.5136	-2.1568	-2.6597	-2.7793	-1.6541	-2.8167	-2.3076	-3.4576	-0.089564	2.3375	-2.9215	-3.2337	-4.0332	1.9902	2.347	-1.2127	1.0392	2.6227	-1.5144	-1.8011	-0.87498	0.70551	-2.9142	-2.7889	-2.5035	4.0554	-1.2741	1.4682	3.6444	0.69523	1.458
-3.2917	-1.9389	-2.2501	-4.5771	-3.7912	-3.7152	-2.8338	-2.6693	0.25041	-2.509	-4.2291	-1.7173	-1.3305	0.51132	-3.8469	1.5053	2.0995	-4.7439	-3.8156	-4.1884	-5.7919	1.7611	-4.2601	-3.7081	-0.49995	-1.8792	-1.32	-8.4831	-1.1528	-0.34402	-2.4161	-7.1382	-0.94676	0.6841	-2.4845	-0.77144	-0.10545	-1.1297	1.3411	-4.0977	1.4341	0.2385	-5.5063	2.324	0.010338	-4.7952	-2.2429	-3.3151	-5.4554	-8.6418
-8.8556	-9.9361	-13.4	-11.218	-13.552	-12.604	-8.5019	-8.6265	-8.9413	-12.36	-7.8374	-10.138	-11.81	-9.9741	-11.627	-9.8588	-13.104	-9.9251	-13.752	-16.12	-12.234	-6.7177	-17.175	-9.5014	-7.0013	-11.852	-14.334	-7.6664	-9.6523	-7.8353	-13.867	-7.7839	-11.273	-12.113	-12.751	-11.864	-4.98	-6.9159	-15.571	-8.304	-16.151	-8.8629	-10.714	-12.291	-6.4738	-14.418	-11.013	-11.577	-10.213	-14.245
-8.9439	-12.736	-11.657	-14.139	-10.662	-10.484	-13.429	-13.324	-11.329	-8.2702	-7.5966	-9.766	-12.188	-9.394	-10.125	-12.706	-7.1359	-6.554	-13.797	-13.873	-10.32	-19.416	-17.487	-13.723	-11.572	-12.19	-11.957	-10.442	-9.6048	-13.241	-9.2313	-10.999	-13.016	-7.8402	-13.328	-12.363	-17.338	-18.043	-15.528	-12.617	-11.473	-14.289	-10.158	-12.065	-11.917	-12.043	-13.55	-9.4476	-11.099	-7.1488
-7.1115	-3.2205	-4.6478	-8.2548	-6.2921	-9.2588	-8.3998	-11.366	-3.4593	-8.2767	-7.9075	-5.9978	-3.5326	-9.6137	-7.6766	-8.74	-9.6321	-11.709	-13.936	-7.6893	-5.5176	-13.848	-5.9575	-9.0987	-9.1824	-4.7229	-7.952	-8.9731	-5.5082	-2.2401	-8.5023	-12.374	-8.6751	-10.125	-8.5891	-11.242	-7.8279	-3.8364	-7.0637	-9.6747	-7.1296	-13.653	-10.463	-4.4625	-9.5448	-8.2871	-10.248	-2.5096	-10.639	-6.8081
-0.97907	-1.2178	-4.8323	-4.83	-3.3328	-1.94	-2.0475	-0.93005	-6.001	0.23891	-5.0803	-3.5874	-6.279	-0.11879	-5.2494	-3.4662	0.91597	-4.6404	-2.3818	-6.0425	-2.1495	-2.5669	-4.9572	-2.644	-10.251	-7.3734	-0.12543	-2.572	-3.9539	-4.9233	0.85402	0.76765	-1.8159	-5.0523	-4.0213	-3.7348	-2.3906	-4.1254	1.3223	-0.72625	-2.0705	-1.6917	-0.0022796	-4.7512	-3.3565	-5.9171	-5.5451	-7.8247	-1.1215	-4.9897
6.4783	4.5405	7.9042	4.9712	4.5195	6.6017	7.5515	7.8982	4.8408	6.8081	6.951	6.7121	3.0812	7.0313	10.674	9.1774	7.3291	4.5086	4.1992	10.708	5.2405	4.7558	3.8944	9.5251	5.7358	3.5205	1.5137	8.123	7.7428	5.6824	6.98	6.0919	14.249	7.5023	10.187	6.0635	8.0047	6.6841	8.2479	9.0397	5.3379	8.3756	2.4923	9.2852	4.3631	5.7073	4.3861	4.4834	7.8238	9.2753
-10.842	-8.6642	-14.544	-13.687	-15.015	-12.675	-9.8893	-11.507	-12.359	-11.8	-10.863	-10.334	-10.19	-9.7504	-8.0861	-13.686	-11.314	-7.4422	-12.145	-8.2899	-15.071	-11.719	-12.047	-9.055	-11.428	-11.459	-11.271	-8.7259	-8.6989	-18.13	-8.1956	-15.098	-11.722	-8.7711	-12.486	-11.78	-9.2646	-8.6175	-9.3558	-7.5151	-15.032	-8.7986	-9.1511	-14.862	-13.75	-11.905	-12.654	-12.632	-8.9953	-10.182
-3.1621	-7.5384	-2.314	-3.4066	-8.4101	-3.1764	-4.8423	-4.3561	-8.1607	-6.0271	-1.3343	-4.1828	-5.4023	-3.4504	-0.14876	-1.8956	-7.2574	-0.81972	-4.6099	-3.3615	-0.066727	-6.0862	-1.0335	-2.1433	-1.9906	-2.1858	-0.8419	-3.4756	-5.049	-3.2143	-5.9724	-1.2713	-5.1076	-7.0621	-3.7814	-4.6413	-3.4686	-3.0571	-4.2188	-1.3219	-5.4166	-2.6078	-4.8815	-4.1538	-8.1592	2.6025	-4.2481	-2.268	-1.3574	-5.8458
-7.0637	-5.5266	-5.0003	-7.2311	-1.0145	-4.9249	-5.6404	-1.838	-1.8204	-7.1806	-4.2237	-7.4232	-6.5097	-10.234	-5.2837	-6.0605	-0.82323	-5.5841	-7.1426	-2.6848	-5.4918	-4.9917	-9.4371	-3.8676	-5.9025	-2.4188	-8.2612	-3.2615	-0.62706	-9.1096	-6.1014	-5.8106	-4.0839	-8.1925	-0.042442	-5.5345	-9.3388	-1.7738	-6.9408	-4.6754	-5.07	-5.0411	-2.2114	-9.3018	-7.7256	-0.65057	-10.567	-7.8908	-5.6917	-9.3716
-5.4314	-5.4848	-2.7045	-3.1451	-9.2442	1.9529	-0.90493	-0.41189	1.3629	-3.0025	-9.0824	-4.3524	-5.8324	-0.46183	-0.70396	-4.3235	-5.6262	-4.4143	-5.6919	-0.3998	-2.3967	-3.1231	-0.18565	-2.1417	4.0915	-4.3041	-0.61118	0.10791	-1.4689	-2.8162	-1.131	-0.77472	-1.271	-6.7893	-2.1448	1.6561	-5.8623	2.2637	-0.28887	-5.7709	-2.8812	-5.5737	2.8989	0.27982	-0.79069	-2.1649	0.60295	-0.37405	-2.7936	-2.8446
-3.3541	-3.5985	-2.4449	-6.7537	-5.2598	-1.7873	-5.9555	-11.249	-4.0754	-4.7898	-4.5328	-0.51124	-5.4376	-2.0878	-4.0979	-3.7785	-6.5562	-4.0873	-7.4544	-5.0766	-5.8702	-2.2999	-6.4198	1.8607	-6.0198	-2.9339	-1.9547	-6.3128	-5.8784	-5.2969	-3.2825	-2.1572	-2.9823	-6.749	-4.0264	-4.5161	-0.93086	-6.8257	-4.4632	-3.743	-4.0024	-2.8791	-3.1126	-2.9083	-6.6424	-0.47785	-3.3564	-0.87765	-7.9622	-2.8592
-1.3788	-3.0493	1.4532	-0.18437	-4.5359	0.46974	1.8912	-1.8972	-0.12985	1.0234	0.72458	-0.073555	0.65728	-1.5028	-1.3606	-0.62631	3.9329	-0.211	-1.7606	-3.4162	-1.2212	0.046871	0.53302	-0.65511	-1.4338	-0.73758	-2.3042	-4.93	-2.7772	-0.56682	-3.1625	1.9198	-0.015114	-3.6367	1.8261	-0.15106	-1.6425	-0.64703	-2.7479	-4.381	1.5074	-3.4217	-2.5478	0.83947	-1.4174	0.26349	-0.22537	-5.9084	0.99067	1.6628
-21.763	-27.917	-19.81	-17.875	-22.037	-23.65	-16.463	-19.151	-23.713	-20.333	-23.682	-19.105	-19.731	-23.642	-17.127	-21.998	-19.267	-15.882	-21.523	-19.281	-21.891	-21.672	-21.561	-17.186	-21.178	-23.049	-18.469	-18.179	-17.427	-23.77	-24.466	-21.695	-16.363	-22.878	-19.101	-18.371	-25.439	-19.606	-20.914	-22.724	-22.815	-16.566	-19.9	-18.577	-15.111	-17.765	-19.388	-22.467	-18.799	-21.908
-4.4418	-3.856	-4.0577	-6.3391	-6.0501	-4.2667	-5.2598	-1.4517	-1.5916	0.16121	0.80722	-1.1924	-6.828	-5.1847	-6.4288	1.9145	-3.9721	-4.0513	-1.3859	-0.62886	-3.4199	0.89472	-2.6857	-6.0846	-2.7332	-4.6742	-4.5269	-4.5622	-4.989	-2.985	-1.9983	-1.4715	3.3871	1.1345	-5.7798	-1.8186	-2.8276	-11.849	-2.6193	-8.6987	-5.1087	-7.2148	-3.2385	-3.9611	-5.7117	-2.5823	-4.5223	-3.6567	-7.8555	-2.3423
-15.927	-13.837	-16.101	-10.452	-16.173	-15.38	-14.854	-12.698	-13.192	-14.212	-13.91	-19.452	-11.594	-13.185	-16.953	-13.461	-15.758	-10.64	-12.624	-13.755	-14.412	-10.661	-12.266	-16.223	-7.9625	-10.053	-11.408	-12.175	-15.542	-8.6278	-13.191	-12.407	-8.3097	-11.599	-14.44	-10.623	-17.288	-11.266	-13.514	-9.3476	-13.91	-11.603	-13.497	-12.04	-11.658	-9.3822	-13.661	-14.899	-15.291	-9.6018
-8.5968	-3.5839	-7.7554	-6.7268	-6.109	-7.4667	-5.9009	-9.3923	-1.9155	-5.8604	-7.5232	-1.7304	-7.6771	-4.9695	-1.9802	-8.3049	-5.5181	-5.7277	-13.355	-9.6647	-3.7215	-8.6194	-8.6942	-6.9625	-6.688	-4.4457	-2.5463	-3.2208	-8.4867	-5.114	-4.6448	-6.9677	-6.639	-5.6959	-3.9972	-3.7557	1.466	-6.3675	-9.1307	-10.676	-4.4842	-4.7394	-9.3945	-6.2678	-3.9171	-5.4261	-6.3981	-3.7467	-3.7359	-6.0372
-3.3566	1.8087	3.347	-4.6213	-0.95025	-2.4996	0.4489	0.36456	-3.3963	-2.9063	1.7028	-1.1658	-4.0076	0.67508	0.26632	-2.0303	-2.9064	-0.02557	-1.1329	2.1094	1.4532	0.80452	1.6484	-1.4415	-1.1616	-4.927	-1.1806	-1.8495	-4.3465	-1.623	-5.2858	-2.1633	-2.9703	-2.3388	1.7163	-0.24686	-5.3082	-0.30117	3.4454	-4.8451	-0.90912	-1.9813	-3.7789	-4.1816	0.27628	-1.9313	6.1727	-2.5448	1.0796	-4.0042
-15.981	-13.789	-11.272	-14.985	-13.206	-16.434	-17.061	-10.273	-13.304	-13.181	-14.339	-10.104	-13.599	-15.711	-15.48	-13.606	-8.4824	-9.4858	-11.812	-14.129	-12.904	-13.839	-7.3719	-14.913	-10.871	-12.967	-11.936	-8.0437	-10.791	-9.9258	-18.085	-15.398	-12.512	-10.99	-12.884	-12.848	-14.109	-14.598	-12.165	-13.212	-15.92	-14.227	-13.185	-14.276	-13.954	-13.432	-10.113	-15.369	-9.523	-10.59
-1.192	-5.7169	1.9184	-0.37488	-1.7433	-1.4399	0.54586	-2.0822	1.6336	1.6818	1.8788	2.5984	-8.5893	-1.1049	3.4229	-2.9021	2.4577	-3.1101	-3.85	3.6946	0.68717	-1.2449	-4.8319	1.1362	-0.22878	2.8378	-0.16063	-0.4256	-0.77497	-7.5818	-0.61626	0.38407	-2.9132	-3.3312	3.696	-4.3863	-3.3218	-2.1423	-2.936	-4.0216	-3.4228	-3.7053	0.10836	0.25757	3.7257	-3.2459	-1.0437	-3.3286	-2.6662	-2.8454
-3.1278	-3.8903	-4.7027	-3.9861	-4.865	-5.6625	1.6607	-1.8454	-4.2248	-0.81249	-3.2224	-3.3528	-3.4824	-6.9745	3.4384	-0.4604	-3.9885	-3.5329	-5.4569	0.29491	-1.7388	-0.90705	1.0818	-6.0076	-2.5316	0.015407	-3.9786	-1.9544	-1.1233	-0.266	1.1638	-5.9456	-3.7998	-6.3011	-3.8157	-3.6922	-4.0296	-1.9667	-2.4116	-5.1863	-5.1026	-7.1161	0.33359	-1.4673	-0.37457	-1.3798	-3.2228	-3.8435	-3.0624	-2.274
-7.953	-2.6959	-5.1178	-2.896	-0.50729	-5.1982	-0.63138	-1.2128	-4.6707	-6.7159	-4.2459	-2.0693	-1.2316	-5.1478	-4.7412	-2.6868	-5.951	-0.61518	-6.4586	-2.008	0.0039765	-2.448	0.73624	-3.0615	2.2798	-6.7131	-1.447	-1.4628	-2.0493	-7.3645	-1.6824	-3.5119	-3.6769	-2.667	-3.0229	-0.9224	-2.3256	-5.15	-5.3085	-5.8707	-5.2757	-3.8037	-2.7689	-3.5804	-4.8416	-3.9546	-2.0598	-2.3977	1.3409	1.2334
3.1785	6.8844	3.5361	-4.3892	6.0856	4.6695	-0.71658	1.8871	2.2653	0.50857	-1.1466	-1.8748	1.0525	1.7364	2.7796	1.6499	1.9167	-2.2522	2.0998	2.3193	-5.1024	3.7445	4.4048	4.05	3.2828	2.9504	-0.28365	1.6914	6.653	4.4731	2.0302	-4.1466	-1.3872	5.1503	0.3913	1.9751	2.6349	1.18	-2.1647	2.0014	6.416	-1.9937	0.70028	-0.22127	-0.66608	1.3375	5.7108	1.2444	1.8798	3.6562
-0.90096	3.1644	-0.72524	1.7393	0.74415	0.28768	3.2602	5.1123	-1.1196	3.654	2.9673	-0.7085	4.3267	-1.0983	-2.0552	-3.4004	1.2085	-1.2314	-1.5336	0.76386	2.4765	-0.52748	-2.591	-2.5917	3.7948	1.5064	-0.60931	-1.9864	0.34946	0.99019	-1.5592	3.7084	1.726	-1.2049	-2.0381	1.7318	-3.3332	2.0474	-0.61352	0.91868	-2.7137	-0.052592	2.1207	-2.7162	-1.6548	-1.7325	-2.7435	-1.7902	-3.3393	-1.3159
-1.3139	-0.87522	-0.28633	-0.85889	-2.3717	-1.8301	-0.76278	-3.5869	1.6054	-2.5356	-2.3181	-3.3759	-0.028423	-1.0071	3.1565	-2.7864	-0.37196	-3.4849	-4.0227	1.0756	0.75175	0.59643	-1.426	-5.6557	-1.5306	-2.5881	-0.38251	-2.6915	-2.6274	-4.7913	-2.7213	1.1132	1.9964	-5.0357	0.62898	-3.2776	-3.9066	-3.2312	-1.2005	-2.2326	-5.5825	-0.50518	-1.0224	-0.51557	1.2527	-6.5315	1.4279	-5.1363	-4.4895	-2.4144
4.9859	4.7805	8.1079	8.7769	7.9212	7.0326	8.5696	6.3241	9.768	11.758	11.498	8.9286	13.393	10.726	12.458	8.07	7.0369	7.7025	10.587	9.0715	13.578	8.2662	10.262	8.2399	6.4879	9.2695	7.0132	10.548	9.215	8.2614	7.7659	6.669	7.4607	6.4222	6.2063	12.199	8.6824	13.002	6.555	11.819	7.0557	8.9697	13.595	10.198	7.7462	5.3128	7.966	8.4544	10.011	8.1563
-1.8397	-1.9237	-1.1555	4.8116	0.67155	-3.7729	-4.3226	-3.4236	-2.1594	-2.396	-1.6537	0.042314	-0.25366	2.9688	-0.61459	-2.063	3.0746	2.6261	-2.8576	2.7309	-0.83194	4.898	-1.3769	-3.2976	-0.19015	-1.1833	5.5999	-4.7269	1.6154	-6.145	0.7593	-0.38496	3.2972	1.9405	-0.53071	-3.3691	3.3883	-2.8808	4.0249	1.6916	4.4165	-0.91996	-1.4261	-2.3256	-0.63995	-0.50596	-3.1695	1.8718	4.2688	1.0066
-2.6669	-5.5221	-0.29727	-2.2352	-3.0419	-4.3792	-4.317	-1.8182	-2.6095	-4.0514	-2.2254	-3.5694	-4.0631	-1.9531	-4.4038	-1.7609	-1.6024	-0.33897	-8.2168	-5.8917	-3.8768	-5.8532	-2.6476	-2.9495	-2.5588	-0.53257	-2.8495	0.054633	0.14116	-1.1619	0.54624	-1.4117	-1.5589	-8.2485	2.4471	-0.15907	-1.7776	-1.8753	-5.0916	-4.492	-2.4248	-3.998	-5.7444	-3.7714	-1.3755	-3.3139	-4.438	0.57794	-4.7976	0.87715
-9.0957	-15.737	-14.237	-10.31	-9.819	-17.388	-15.912	-16.063	-7.4289	-7.7182	-10.875	-6.865	-13.538	-7.6238	-10.011	-8.0633	-10.876	-9.3736	-10.833	-10.367	-6.6031	-10.123	-11.332	-9.2434	-15.155	-12.37	-8.813	-6.4029	-6.8307	-9.58	-9.9465	-10.245	-10.932	-6.4996	-11.266	-10.67	-12.508	-12.187	-5.7902	-9.0161	-13.579	-10.11	-11.437	-12.113	-6.3513	-7.993	-9.0715	-10.893	-11.916	-11.021
-10.096	-12.897	-12.52	-14.149	-12.226	-10.276	-11.222	-7.4969	-15.944	-7.941	-11.65	-14.203	-9.2324	-15.392	-8.6337	-16.362	-13.129	-8.7827	-14.062	-10.794	-8.324	-10.84	-13.856	-16.196	-12.571	-12.103	-12.674	-11.339	-14.802	-12.423	-10.498	-9.8884	-7.584	-12.933	-6.2235	-11.1	-11.663	-11.161	-13.325	-12.47	-8.7865	-8.3473	-10.699	-9.1598	-14.047	-11.23	-11.185	-14.268	-13.643	-11.159
-11.307	-16.441	-12.505	-11.994	-15.159	-15.902	-14.788	-11.973	-13.783	-11.969	-13.7	-10.825	-14.301	-14.994	-13.753	-11.153	-12.514	-14.294	-11.69	-9.9389	-13.537	-14.498	-17.187	-12.616	-14.508	-15.653	-15.259	-10.408	-12.841	-15.187	-10.268	-11.791	-16.531	-11.813	-12.774	-11.42	-13.885	-9.6693	-12.382	-15.572	-11.518	-8.6611	-13.707	-15.635	-15.383	-12.519	-13.384	-11.278	-14.057	-17.467
-10.324	-6.2817	-4.1672	-6.5315	-9.5159	-3.7683	-6.7844	-2.6446	-5.8657	-3.172	-8.1436	-6.0543	-7.992	-7.2697	-4.4882	-0.044422	-10.803	-8.5783	0.79977	-3.9297	-6.1065	1.491	-5.0475	-4.7532	-6.9686	-6.892	-12.037	-0.62614	-6.9126	-6.8165	-6.3041	-3.3579	-8.0744	-7.5076	-5.858	-5.8719	-2.643	-6.7499	-2.2509	-2.3696	-9.6394	-5.7577	-4.9787	-9.2916	-4.6017	-4.2285	-6.2537	-5.9648	-4.973	-6.2073
-4.4707	-9.8753	-8.7425	-9.5921	-4.6898	-4.7814	-8.8806	-8.5359	-10.175	-6.8759	-9.9226	-6.6511	-8.3443	-12.235	-8.927	-3.0339	-5.1514	-9.4024	-12.739	-7.8672	-9.1065	-10.518	-7.8344	-11.852	-9.1759	-6.8033	-2.8836	-7.8337	-6.3924	-7.6573	-8.2655	-7.7878	-7.9373	-6.1387	-10.574	-5.6446	-9.3388	-6.1913	-6.7675	-10.782	-9.0703	-8.5782	-7.0928	-7.2265	-5.6591	-4.9046	-9.4003	-8.0889	-6.781	-6.3701
-7.7343	-7.1664	-8.4517	-1.7883	-1.5	-1.9843	-1.3494	-3.8461	-7.1423	-4.9226	-6.7978	-4.0994	-2.3712	-3.3905	-5.7349	-4.9983	-3.6092	-2.4661	-4.114	-1.0374	-2.3393	-1.2296	-3.4836	0.50036	-4.6329	-6.6841	-3.1161	-1.6138	-5.7791	-4.73	-6.8077	-2.1309	2.3493	-4.0241	-9.7417	-1.2633	-4.0815	-10.58	-6.3848	-7.8658	-1.6057	-7.2866	-2.1802	-5.6106	-2.737	-9.6811	-10.537	-7.7486	-0.35518	-4.4247
-1.8021	-8.2515	-3.1014	-2.1266	-3.7975	-2.567	-7.4816	-3.7322	-3.1464	-6.9604	-2.7013	-2.2974	-4.5676	-4.9175	0.2505	-4.5177	-7.4981	-5.1296	2.3415	-2.3631	-2.1383	-2.8614	-7.2621	-11.881	0.93705	1.76	-8.0202	-4.5442	-5.7732	-3.4012	-2.5563	2.0954	-3.4676	-4.0077	0.92807	-4.2289	-4.0336	-4.472	-2.9437	-4.3222	-1.6454	-5.5795	0.30383	-4.3715	-6.1638	-1.8281	-1.8695	-7.5372	-2.0368	-4.3793
-8.519	-14.441	-12.285	-9.0074	-10.152	-15.175	-14.749	-14.697	-8.8742	-12.825	-8.7307	-13.311	-15.098	-10.427	-7.8394	-11.419	-13.215	-15.51	-13.617	-8.2107	-13.136	-11.346	-9.6575	-12.292	-12.478	-9.1704	-10.451	-8.2482	-11.86	-7.6715	-9.4453	-10.781	-9.4957	-8.3275	-8.9384	-9.6826	-14.259	-11.175	-9.5578	-13.889	-10.319	-11.632	-8.5351	-7.2434	-7.136	-7.4779	-11.949	-11.913	-17.764	-14.696
-0.83707	1.6883	-1.6512	-2.7917	-2.7177	0.48661	-7.5236	0.13183	0.27442	-0.53371	-1.0717	1.6331	-3.7067	-1.2158	-1.9598	-1.8213	-4.9248	-6.18	0.7371	-1.9849	1.1122	-0.27724	-1.8416	-0.82152	-0.46051	-1.9197	1.6041	0.45876	0.36376	-0.60207	-1.3849	2.709	-4.354	-2.154	-0.076234	0.48459	-2.8694	-2.2684	-1.3032	4.5036	-0.77049	-1.3848	-0.28998	-1.1051	-3.8367	-6.1722	-6.5319	0.64068	3.7033	-0.33279
-4.4961	-6.2668	-4.5236	-2.1543	-6.546	-5.9223	-3.1601	-4.8546	0.96064	-3.5637	-4.1475	-2.2082	-7.9752	-1.752	-3.0871	-4.5739	-5.9736	-5.3451	1.5646	-1.9053	-7.1008	0.90385	3.1178	-3.7607	-4.7491	-4.7828	-2.0796	-4.9072	-5.6726	-1.1547	-4.8401	0.1645	-1.6256	-2.1401	-3.794	-9.1685	-4.8602	-3.0265	-0.64568	-3.8089	-4.8905	-8.506	-7.2956	-5.4404	-0.36481	-0.19202	-3.4412	-2.5364	-2.6162	-3.5037
0.045006	2.0154	-2.6555	-6.1424	-4.9746	-1.217	-0.94445	0.35266	-1.484	-4.2976	-5.5199	-7.8948	-0.97648	-4.873	-7.1523	-0.79955	-7.6646	1.3859	-0.85567	-1.7509	-5.7124	-4.0699	-5.4738	-1.8807	-4.0714	-2.3677	-9.4645	-0.3855	0.27792	-2.6643	-1.9193	-3.3029	-4.1859	-8.8154	-3.9763	-5.1854	-5.5635	-4.7944	0.5949	-9.2212	-6.3272	-9.1692	-0.48499	-1.6454	-3.473	-1.935	-5.3078	-0.84542	2.6918	-6.3907
-24.717	-19.927	-26.38	-22.283	-20.374	-22.674	-23.686	-24.1	-26.389	-24.602	-22.218	-23.304	-21.629	-22.299	-24.025	-21.557	-22.197	-21.185	-22.102	-22.353	-22.95	-26.331	-22.629	-21.222	-23.85	-21.76	-25.335	-22.737	-18.574	-17.405	-18.3	-24.666	-22.985	-18.792	-25.949	-20.476	-25.371	-22.756	-17.938	-21.487	-21.512	-21.471	-23.134	-24.863	-23.042	-22.103	-21.403	-23.703	-23.05	-23.639
-3.9771	0.19427	-4.6176	-0.75046	-3.4581	-4.2464	-0.98205	-0.4644	-2.6304	-2.131	-1.2085	-4.5306	-3.6664	-1.9324	-4.4614	-5.5439	-2.528	0.74138	1.1299	-5.8974	-4.4658	0.67233	-3.9353	-5.8671	-4.4098	-2.9436	-2.9142	0.34032	-0.88827	-5.3487	-3.5987	-3.2072	-1.1655	-8.4276	-5.4432	-3.1287	-3.904	-7.7479	-1.7601	-6.3425	-6.8742	-3.1086	-4.5286	-3.0283	-0.65829	1.6923	-5.6888	-4.8318	-2.5402	-2.0928
-2.5006	-1.4102	0.13958	-4.7066	-3.0276	0.11811	0.35132	-0.8863	-3.2624	-6.7496	0.83771	3.0358	-6.3171	-3.7205	-2.6254	-7.7324	-3.5247	1.2846	-0.96316	-4.2612	-1.8364	-6.2322	-0.44123	-2.3471	-0.16921	-0.64087	-0.66058	-2.1869	-0.48517	-3.8584	-5.148	2.0228	2.8802	-1.1308	-3.5231	-0.65955	-1.0478	-4.1684	-3.7971	-5.1065	-5.3145	-0.62338	-3.8902	-3.9437	-4.225	-3.3299	-2.1043	-4.539	-1.0241	4.3633
0.82449	2.2638	-1.319	-7.5216	-1.8568	-0.68261	-1.7114	4.8188	2.7574	-0.53745	-2.9301	0.61278	-0.344	-3.917	-1.1005	-3.1126	-3.5506	-0.40787	-0.12376	-1.398	0.43703	-0.82202	-0.039275	1.6183	-3.3975	-4.3204	-1.773	2.6449	0.17659	4.2349	2.8351	2.2297	-1.5151	-2.1749	-2.1991	3.0736	5.1171	-3.1482	-1.6146	-2.4234	-2.908	-0.69002	-3.7632	1.9196	1.2253	0.65508	-0.71647	-3.305	-2.218	-0.15833
10.127	4.8494	10.234	4.5484	10.539	9.8637	5.7405	7.1033	5.3599	12.231	9.7452	9.1375	5.1474	10.84	11.977	12.749	8.5888	9.7401	5.4178	8.1083	12.397	5.6516	5.9216	3.9378	7.2235	12.965	11.382	8.8532	7.9387	8.9398	7.584	7.1478	8.2932	10.509	12.193	8.2463	7.8601	11.099	4.278	8.0678	4.5103	3.9716	5.1305	4.5772	8.5917	3.1895	8.9162	11.485	8.9604	9.632
-1.9265	1.6299	-0.87077	4.2575	3.3931	1.0067	-1.5434	1.1989	-1.0136	-0.34045	-2.5059	-1.3704	1.7508	5.5404	2.4979	4.572	0.31868	-1.9133	6.1953	-0.46359	1.7037	1.3689	2.2196	2.8185	6.1995	5.0531	-1.0527	-1.0761	0.086495	4.3136	3.6961	2.721	-2.9536	1.7514	0.38085	2.8193	2.8637	4.4037	-1.5874	0.67942	-3.3045	2.2079	0.077566	3.0537	0.3404	1.4408	-0.40322	-0.52066	0.79025	1.4148
-0.84913	2.6834	4.3941	3.6443	1.9061	1.1142	1.5634	1.3282	3.3188	1.7638	-0.18232	-1.4828	3.3124	4.9555	-0.42458	1.5077	-0.97855	3.9481	3.2227	1.1055	1.4693	5.0528	1.3537	5.1974	7.5156	3.7078	2.6021	1.4107	4.8305	2.9193	1.3492	3.5637	5.6421	4.9254	5.8703	-6.6993	1.0711	1.1869	1.9176	1.3605	5.5136	5.7107	3.0921	1.538	2.4143	1.3224	3.9472	0.17839	6.2177	4.5845
-2.6372	5.5566	-2.8374	0.051836	-1.2063	-2.1903	3.4677	0.67372	0.99207	-1.5536	3.0644	-2.9551	0.51596	0.052428	-4.2309	0.92499	3.0627	-1.9881	3.9398	-5.2393	1.3451	3.4274	3.872	-0.83925	1.5081	-4.4168	-3.245	1.5573	0.88591	-0.3885	1.5042	0.56141	-0.42902	-4.1649	-2.2163	-0.0965	0.16763	-4.0032	-1.9617	4.0205	0.080817	0.05196	0.5651	4.6725	-2.3827	-0.06471	-2.5065	1.6448	3.2452	0.37715
-9.5856	-6.6029	-8.8559	-6.6795	-8.1542	-8.8328	-5.449	-6.8876	-6.7668	-6.2437	-4.0216	-10.717	-7.2427	-9.6205	-3.9582	-2.475	-5.3793	-1.6537	-5.7944	-8.514	-7.0813	-4.6908	-4.3561	-2.2843	-6.3226	-5.8412	-7.4273	-8.3932	2.297	-11.97	-7.2431	-4.3072	-1.0214	-3.4922	-8.1051	-4.2234	-2.5996	-6.6309	-9.4571	-9.3475	-3.5299	-4.2408	-4.6033	-6.2053	-3.1857	-1.9939	-2.2161	-8.8048	-5.5687	-7.2628
-14.801	-10.022	-8.454	-13.116	-8.4125	-12.137	-11.635	-6.7633	-7.219	-11.467	-12.244	-7.3007	-10.197	-11.607	-13	-13.531	-11.966	-8.3498	-7.4857	-10.416	-9.8561	-8.9634	-7.5927	-10.128	-13.036	-9.3072	-13.421	-9.8664	-5.6553	-12.954	-11.32	-10.497	-9.4124	-10.789	-14.842	-8.28	-14.938	-9.7678	-9.6892	-12.074	-10.944	-14.372	-11.761	-9.9823	-9.7814	-6.3673	-9.5191	-10.034	-12.57	-10.26
8.8167	0.66514	2.3432	0.35885	4.0665	-0.25093	4.3348	1.3501	1.4761	3.3739	-6.0661	0.25338	-5.6021	-3.302	-1.3317	-1.0666	-0.86533	1.7019	8.5916	2.156	0.0063436	-2.3441	0.14719	1.9831	-2.1996	-4.3805	0.86651	-1.0344	0.91734	0.30462	-2.8829	-0.94388	0.5801	-2.1509	3.8036	-0.34152	-2.6201	1.0208	4.5772	3.605	-0.43452	-3.8397	0.38298	-4.1922	1.7856	5.9944	-0.575	-0.054604	1.1955	-2.3784
-0.52562	-3.7781	-0.25104	-0.79518	-3.8755	-1.7515	-2.8591	-3.8115	-3.9791	-4.4043	-5.3414	1.5673	-0.52877	-0.87671	-2.9239	0.12281	-3.7079	-5.7615	1.93	-1.5209	-6.4757	-2.3195	-4.1015	-1.8662	-1.3737	-1.7179	-3.6074	3.6165	-0.39652	1.4184	-2.0572	-4.1513	-1.8035	-5.5986	-0.80892	-2.0964	0.84678	1.9965	-0.73029	-3.9785	-2.5633	3.3164	0.29147	-1.9345	-0.67534	0.70025	-6.3747	-4.5922	-2.1169	0.077135
-5.6948	-7.1707	-5.2492	1.0051	-1.4734	-3.0404	0.23086	-3.073	-5.0039	-5.4985	-6.5386	-10.346	-5.9783	-2.9044	-5.5982	-3.9531	-1.5806	-0.44915	-4.0637	-4.5791	1.5412	-5.625	3.4207	-0.94079	-2.7367	-4.8749	-0.6383	-4.9197	-8.7772	-11.275	-1.4105	-3.0861	-6.6442	-7.6279	-8.0304	-5.2772	-5.5109	-3.6629	-4.6191	-1.2506	-1.0345	-5.2486	-3.5205	-4.7681	-4.2298	-2.2451	-4.2183	-7.132	-2.7096	-1.1369
-13.118	-15.133	-12.056	-12.354	-15.127	-13.493	-15.004	-10.699	-15.541	-11.029	-10.739	-10.673	-12.44	-11.224	-14.587	-9.8168	-10.248	-13.203	-12.092	-8.5467	-14.997	-8.0821	-10.561	-13.033	-15.959	-13.688	-13.949	-9.342	-16.798	-7.0449	-13.642	-13.169	-13.968	-13.897	-11.886	-14.917	-13.746	-12.75	-15.214	-9.3776	-16.16	-13.582	-14.612	-11.998	-15.423	-12.673	-12.381	-12.665	-13.117	-13.283
12.205	6.8541	7.3373	3.1089	4.395	6.7719	4.7009	11.081	6.3678	4.4004	5.4563	6.3295	4.6002	7.2821	10.018	5.8841	6.8218	5.4617	5.8346	7.976	12.993	9.028	7.0686	6.1201	12.936	9.2253	8.3651	3.5097	7.4511	4.8177	3.592	6.179	3.5746	2.827	10.577	5.3397	1.872	3.1103	7.481	6.3586	10.349	6.1007	8.3713	6.5548	6.5619	6.507	4.7724	10.362	10.602	7.8577
-13.288	-2.6134	-5.596	-3.3594	-2.3019	-9.8997	-7.0877	-2.2456	-7.3547	-7.6438	-3.7645	-7.7018	-6.0961	-7.0436	-8.2646	-9.91	-5.3366	-7.1668	-13.457	-6.0321	-7.526	-9.4362	-10.574	-8.3052	-4.0883	-6.5927	-9.4394	-6.0602	-7.3284	-9.9888	-6.1688	-10.357	-1.4053	-2.0493	-6.9402	-5.4358	-1.9239	-2.8506	-3.4194	-5.8248	-7.109	-6.1577	-5.9921	-5.7344	-16.138	-7.4676	-3.2408	-6.6067	-4.4323	-7.2146
1.6891	3.5992	2.4875	6.9089	-2.0902	3.5084	3.5326	1.8599	4.8776	8.9173	4.4397	2.7081	3.4834	4.155	1.4732	3.0815	7.7224	1.4355	6.2984	5.0155	2.9522	2.8857	4.4271	2.8804	7.0513	4.7103	4.7867	4.7423	3.3645	7.9995	6.9204	3.7943	12.566	3.0982	1.6791	1.4532	6.0106	9.627	5.2634	1.7609	8.4822	4.2549	9.6578	7.9299	2.3497	3.5135	6.9925	4.1493	3.7293	4.2261
-6.5713	-0.43119	-3.5582	-1.591	-0.69986	1.1121	1.4186	-4.7598	-6.4521	-1.3077	-5.0218	-5.1824	-10.525	-8.1742	-5.0266	-6.1225	0.4697	-3.6296	-0.58139	-3.5239	-1.3347	-2.0975	-1.3657	-3.5869	-5.6374	-6.3029	-3.8613	-3.6079	-0.88976	-4.282	-1.8827	-3.5552	-0.54136	0.47173	-4.8653	-6.5705	-1.1577	-1.7354	-1.0727	-0.61466	-2.5307	-1.5339	-4.4326	-2.1336	-2.6574	-3.8249	-3.1275	1.0112	-3.1123	-4.7445
-4.347	-6.0352	-5.5735	-5.6644	-6.4085	-9.2438	-7.9238	-6.4222	-2.9074	-4.1785	-3.3484	-2.7384	-7.3141	-5.2589	-3.4961	-5.1973	-5.206	-3.1088	-0.87135	-5.7788	-5.2272	-6.4104	-2.7463	-3.0019	-5.4501	-2.29	-5.7706	-7.1237	0.41867	-3.3749	-3.7236	-4.4706	-2.8077	0.24226	0.44513	-3.7649	-8.4195	-2.6669	-3.3218	-3.7733	4.4253	-10.558	-4.6668	-4.9221	-1.356	-4.3016	-7.1305	-3.2345	-0.1763	-7.1479
9.2827	5.994	13.108	8.7016	11.187	12.336	10.003	8.5052	9.1305	9.9871	12.984	9.264	16.333	6.9975	8.7884	8.8756	10.49	6.6836	10.021	12.052	11.765	12.09	7.1205	7.7268	6.7239	10.61	1.6254	9.5149	9.6863	6.8329	5.2508	8.9553	11.008	4.808	10.56	10.972	12.07	13.262	4.7012	13.335	9.7046	8.3966	10.05	10.167	5.698	7.9931	3.367	12.489	12.191	11.812
-14.967	-14.954	-14.198	-13.892	-14.227	-16.904	-10.758	-9.4427	-9.4799	-13.172	-11.768	-13.84	-15.049	-12.202	-15.241	-19.667	-11.484	-13.765	-17.889	-14.558	-11.344	-15.876	-11.797	-12.473	-15.616	-11.413	-12.854	-15.694	-14.151	-12.41	-16.886	-16.469	-15.717	-7.9722	-11.579	-12.348	-10.042	-12.944	-10.448	-15.77	-10.346	-11.274	-11.955	-14.087	-12.181	-13.477	-11.752	-14.761	-13.491	-10.272
-15.219	-13.299	-15.778	-14.12	-16.534	-11.764	-16.135	-19.416	-12.732	-12.433	-10.695	-19.635	-16.589	-15.251	-20.364	-13.272	-14.996	-16.821	-18.052	-13.841	-15.193	-12.922	-11.252	-15.179	-17.069	-15.725	-15.308	-13.163	-11.308	-15.657	-15.216	-11.281	-19.097	-12.99	-15.542	-15.572	-14.311	-12.989	-13.895	-14.415	-17.184	-14.466	-14.919	-13.858	-9.5992	-13.871	-10.283	-21.3	-16.071	-9.649
-0.31937	-2.8359	0.023486	-3.7023	2.77	-4.8102	-1.0931	-1.59	-4.6848	-0.98902	-1.2003	-2.2355	3.365	0.26486	4.5456	-2.0213	-3.4653	-2.6205	-0.13516	-2.8089	-2.4858	-0.5038	-1.9558	2.3546	0.99106	-7.2503	2.2492	-3.5498	0.41164	-0.78515	2.6647	-0.44898	-1.3595	-0.2361	1.4536	-2.4751	-4.0736	-2.2671	2.653	-0.020389	1.4283	-2.4554	-6.3097	-0.40908	0.15128	-3.1916	1.2021	0.80991	-2.6219	-1.1209
-16.446	-13.292	-15.391	-12.957	-15.681	-12.657	-12.511	-14.153	-15.685	-10.151	-15.34	-17.385	-12.126	-11.454	-14.059	-9.806	-12.425	-9.0615	-8.5619	-14.128	-14.349	-11.984	-17.563	-13.492	-14.217	-9.0884	-15.107	-18.008	-13.833	-15.724	-20.245	-12.249	-6.5549	-16.217	-17.083	-10.664	-13.747	-12.603	-13.363	-12.849	-12.053	-17.371	-16.53	-16.996	-7.9765	-14.351	-8.2618	-9.3913	-19.494	-18.452
0.82113	-3.2287	-1.0805	-3.9372	-2.5007	-4.3706	3.3146	1.7255	-3.3863	-2.482	-0.68188	-2.2715	-0.56827	-2.9282	-0.12928	-3.307	-2.9488	-6.2109	2.9803	-0.79252	0.9807	-3.9438	-4.6679	5.6041	2.094	-2.3568	-5.4997	-2.9004	4.4352	1.4234	5.6708	-1.3292	-1.8162	-0.64948	-2.5715	2.4373	0.84778	-0.73182	-3.299	-1.8019	-0.96835	2.3385	0.48642	0.17055	-4.6377	-1.0296	-3.548	0.32368	-0.53662	-1.2154
6.625	10.411	9.5175	10.314	6.4563	9.3382	9.0972	10.19	9.0621	5.5043	5.4812	10.687	7.8418	4.5542	7.5813	6.6966	6.8685	-0.68006	4.6935	6.8847	6.9852	3.4395	6.3918	11.495	5.4111	6.5357	0.48483	10.301	12.207	3.5133	7.4459	0.8227	10.862	3.8015	12.17	4.5103	3.199	5.6675	4.4276	5.7728	7.134	8.0886	7.4704	4.6454	10.989	4.3894	6.0308	8.85	7.0584	7.9522
-11.465	-7.0299	-11.411	-4.9208	-6.3157	-3.4608	-4.4934	-7.9783	-7.3788	-4.5822	-6.6453	-8.4269	-7.663	-9.5332	-6.1295	-3.9739	-2.9543	-5.6394	-9.7677	-5.6904	-5.4072	-7.3215	-7.9779	-8.4095	-3.3951	-8.3657	-6.1432	-7.8797	-8.7749	-5.2228	-5.5963	-7.9728	-7.7618	-8.0146	-14.25	-7.0237	-10.984	-9.821	-9.4872	-9.8275	-6.9881	-3.1714	-8.1969	-7.7211	-5.1073	-12.935	-5.3553	-3.504	-5.0412	-13.62
-7.1231	-3.9954	-2.5527	-4.0411	-2.3643	-2.724	-4.8838	-4.743	-1.4565	-4.4307	-6.7847	-5.0666	-2.4518	-1.5374	0.63231	-4.0704	-4.4035	-1.3811	-1.4005	-2.4983	-2.885	-8.7122	-2.3432	-1.206	-3.5156	-6.5659	-4.0634	-3.133	-4.6802	-4.7557	-5.7492	-4.6185	-7.6004	-6.4432	-2.7018	-5.4037	0.69812	-1.5648	-2.4904	-0.65496	-3.6995	1.6264	-4.2112	-4.3412	-3.4243	0.3625	-6.0693	-6.2481	0.12944	-5.0657
-10.478	-13.389	-10.961	-14.098	-11.836	-12.603	-15.069	-18.77	-12.64	-9.8487	-11.21	-9.5156	-13.457	-9.3941	-12.925	-14.996	-13.549	-12.358	-14.6	-12.966	-12.342	-8.1692	-11.378	-16.065	-11.219	-10.963	-12.066	-12.026	-9.1771	-10.738	-7.0826	-15.074	-18.013	-16.993	-10.162	-8.514	-15.678	-16.7	-8.9717	-11.748	-10.156	-12.581	-10.888	-12.926	-10.496	-13.977	-12.114	-13.545	-15.126	-13.454
4.3746	-1.8946	-2.6632	-2.8671	0.039664	0.53128	-4.3663	-3.188	-1.3029	-4.2848	-1.6055	-0.097068	0.39472	0.29617	-0.095608	-4.963	1.4654	-0.73451	-1.5821	1.0799	-1.9795	0.22769	-1.3252	-6.1858	2.9009	-2.0813	-4.6406	5.2922	-3.9255	0.74742	-4.6802	0.22035	-3.6705	-6.4094	2.6887	-1.2459	-0.26843	-1.7807	0.98146	-3.8096	-4.0647	0.18877	-4.1353	-0.35813	-1.486	-2.9611	-0.61174	-3.4281	-2.4004	-0.6586
3.8145	2.875	-0.90665	-0.36125	-0.61288	3.339	1.2396	5.4012	-4.0055	5.5807	4.4994	-2.1062	-0.0076227	5.4137	4.9685	1.2843	2.033	3.07	0.46033	5.6562	4.1389	2.3349	1.4293	3.8494	-0.17305	4.5051	0.70471	0.88481	1.2452	1.7681	-2.4509	3.8527	-0.23915	1.328	0.99789	2.6367	3.5764	0.34771	3.7595	-3.0378	0.99715	-2.0501	0.38374	-2.2058	2.359	5.6851	1.1556	5.193	7.22	-0.1132
2.5025	-5.6909	-3.0197	1.8277	0.53961	-1.0811	1.8224	2.378	1.8521	-1.9058	0.43806	4.6741	-1.4963	-1.8972	0.5419	-2.7246	-2.9811	-3.6672	5.3768	-0.45574	3.1254	0.5566	-3.4875	-1.7142	1.6623	0.25486	-0.25792	-1.2493	3.2389	2.5491	-1.1987	2.6121	-3.5301	1.5936	-0.86099	1.767	-2.3456	-6.0457	-1.0113	0.32783	-3.0876	4.2274	0.35409	0.046194	-0.51156	3.727	2.807	0.54808	-3.4266	-1.2813
-4.985	-4.8434	-1.5634	-9.9178	-3.4001	-2.2174	-6.0836	-5.0012	-3.5028	-5.1468	-3.9712	-7.971	0.87215	-8.2205	-4.8469	-3.1474	-4.9399	-3.639	-2.9833	-4.6559	-2.5856	-4.053	-1.3905	-4.3885	-3.1019	-0.52994	-4.3157	-2.4327	-3.6993	-5.6731	-3.9354	-3.8866	-4.6859	-3.2882	-7.8361	-2.5004	-1.9731	-2.8202	-4.2746	-9.4904	-3.3007	-4.2663	-2.4536	-2.4895	-6.544	-4.191	-4.9059	-7.5149	-6.8331	0.50305
5.4642	4.1611	-0.75304	4.7358	3.512	2.1385	7.5812	5.4323	4.6928	0.98082	4.478	3.2595	3.5575	1.8556	4.14	-0.37994	3.2631	7.653	2.4022	-0.78703	3.8104	1.4527	-0.68318	5.1055	1.3534	5.7748	6.9524	-3.4552	-0.21579	2.5335	6.7449	2.3845	8.839	4.7996	-1.6937	5.5941	-0.57782	2.7631	2.7949	2.3095	0.48266	4.2354	0.035061	5.4234	2.0682	2.9411	5.4849	4.4403	4.4162	3.1412
-4.6341	-5.6069	-4.9155	-0.95732	-1.4041	-0.76625	-2.6777	-2.5004	-3.857	-5.7398	-4.5734	-1.9295	-6.8964	-4.3778	-3.6859	-4.0505	3.3957	-5.5812	-3.773	-3.8764	-3.5824	-6.6125	-5.3778	-2.6066	-2.3636	-6.6612	-5.7238	-6.8013	-1.9546	-3.9175	-2.9477	-1.5976	-2.7109	-1.1195	-1.0714	-3.9971	-6.0522	-4.7836	-7.1043	-5.7807	-1.2761	-5.3703	-2.717	-6.6161	-2.957	-3.4632	-5.2555	-6.8112	-5.7676	-7.8126
-0.30397	1.6797	-7.3527	-0.92456	0.11417	-3.1252	1.2132	-7.9917	-1.7714	-1.5495	-6.9309	-2.2475	-1.9781	-10.137	1.1646	-4.5575	0.93819	-5.286	-1.1442	-0.24675	-2.3663	-6.4689	-1.3971	-1.99	-1.9653	-4.7686	-4.4908	-2.1087	-3.3095	-1.7727	-10.067	-2.1313	-1.4042	-6.9166	-5.5509	-3.6373	-2.8736	-6.2431	-3.7274	-5.467	-5.3522	-9.3299	-3.5998	-5.6872	-4.3716	0.15516	-0.47772	-4.143	-4.4567	-4.4422
2.856	3.9127	1.0742	-2.9792	3.193	0.19464	6.6473	0.51131	-0.67769	5.0333	4.5526	-0.20096	1.8521	-0.21134	5.2706	-0.79954	1.6803	4.1732	2.2565	-0.04409	3.1571	0.74636	5.8799	8.4519	0.75215	5.3053	0.15428	2.7694	0.59913	3.8849	1.8249	-0.80785	0.28906	4.9647	3.162	0.81953	3.7262	0.38192	1.8952	0.29898	0.93151	7.0731	1.57	1.7079	2.8714	2.8334	-1.7997	0.24044	5.7699	-3.4049
-19.833	-15.79	-19.443	-21.547	-21.406	-20.232	-24.611	-20.442	-19.157	-17.107	-20.824	-19.159	-18.85	-19.694	-21.131	-20.972	-21.917	-22.473	-20.315	-21.979	-22.836	-19.954	-14.987	-19.449	-23.823	-18.475	-18.395	-22.619	-23.231	-15.431	-23.231	-22.14	-18.944	-21.1	-20.831	-22.594	-20.627	-24.514	-24.055	-24.01	-20.787	-21.982	-19.717	-21.243	-20.469	-23.314	-22.209	-20.989	-24.055	-14.853
-16.664	-10.701	-15.178	-13.356	-15.363	-17.519	-11.67	-17.023	-15.439	-13.514	-11.963	-16.082	-17.21	-14.211	-15.397	-12.912	-13.635	-16.11	-14.271	-15.232	-13.006	-15.69	-11.861	-9.3855	-14.872	-12.485	-9.8384	-12.647	-16.86	-13.321	-9.1982	-15.434	-13.648	-14.837	-16.683	-16.453	-10.973	-14.832	-14.516	-13.42	-16.14	-14.757	-10.925	-16.083	-15.967	-16.965	-12.259	-11.591	-14.438	-15.76
-21.744	-20.516	-23.27	-17.897	-21.315	-19.601	-23.052	-23.105	-19.974	-22.042	-21.834	-22.228	-23.922	-21.33	-19.889	-16.591	-23.454	-24.756	-22.293	-26.733	-24.319	-29.191	-23.523	-22.611	-21.024	-22.144	-22.275	-23.684	-25.273	-18.948	-21.944	-24.245	-21.722	-19.057	-23.4	-28.772	-23.909	-24.259	-19.502	-19.98	-19.843	-19.053	-21.092	-22.734	-18.534	-26.273	-16.058	-21.992	-26.846	-21.47
-10.874	-5.9049	-16.122	-7.8238	-12.648	-7.992	-11.396	-9.9665	-10.371	-11.157	-9.304	-11.886	-15.745	-4.6193	-8.9275	-9.162	-13.052	-12.235	-13.746	-7.1758	-9.2088	-11.379	-9.747	-15.553	-8.4114	-7.6862	-17.011	-10.327	-11.057	-10.548	-10.689	-6.4383	-10.927	-9.7123	-9.1356	-14.263	-7.2942	-9.4313	-11.664	-8.9194	-13.377	-4.9363	-13.452	-13.254	-10.126	-9.3988	-6.9674	-15.49	-11.128	-9.926
-7.8151	-9.1377	-12.802	-12.079	-13.288	-11.006	-10.889	-11.665	-12.061	-15.087	-6.7304	-14	-9.0772	-6.4305	-12.209	-6.6771	-8.5316	-14.488	-9.8151	-8.8434	-8.253	-11.938	-11.058	-15.203	-5.3248	-8.5239	-11.68	-9.749	-12.069	-13.688	-10.478	-9.2562	-10.619	-10.761	-12.792	-6.9745	-12.762	-10.297	-10.853	-9.1665	-6.4267	-9.1595	-11.848	-8.0723	-9.8848	-11.271	-7.8713	-12.012	-10.275	-10.202
-2.3894	-0.56316	1.4602	0.045579	7.51	-1.0891	0.38132	1.8651	-1.6639	0.17714	-3.6415	-2.9708	0.21099	-3.4638	-1.044	-2.9484	2.9429	1.8716	-2.2488	-1.9153	2.301	1.2945	-3.9756	0.12476	-0.7824	-3.2892	-1.2956	-1.3865	0.39517	0.30456	-1.2178	-1.1597	-1.2465	-0.51078	-2.1596	1.1228	0.59865	-1.8088	1.0625	-1.0849	0.15321	-0.32082	-1.6988	-0.69062	2.288	-2.4178	-5.7434	0.10136	0.49466	0.58103
7.9433	6.9504	7.1647	1.211	10.066	6.3728	3.762	1.9389	7.8854	7.1805	3.6085	4.2495	2.3675	5.0737	8.5456	5.9245	5.6156	3.474	6.6558	5.0151	8.9312	4.165	4.8582	6.6706	5.3382	0.43919	-0.12317	7.8064	5.4571	2.8917	5.6301	4.8233	3.4202	5.9558	5.917	0.097825	0.57463	7.9909	6.8115	5.0128	9.0756	1.5495	4.2075	4.4312	2.4737	2.0283	4.1528	2.8699	7.0015	6.1397
1.6889	-3.1152	0.76247	-1.85	-5.1438	-0.15349	-0.4112	1.5488	-4.5593	-1.7142	-1.554	1.5366	-2.4473	-0.30586	-1.4751	-3.8372	0.39663	-1.1583	-1.5912	-3.8139	3.023	2.4105	-0.39927	-2.5631	2.3727	-0.85892	4.3341	7.0441	-1.881	4.5837	0.95167	-0.45233	-1.2513	-0.34426	0.3556	4.8593	0.92052	1.5445	1.9212	2.9227	-0.13734	-1.7435	0.18345	0.62464	0.021109	-2.3111	-0.1758	2.1839	1.3832	-2.0161
-8.8635	-10.544	-19.21	-15.089	-14.915	-17.415	-15.686	-6.8794	-17.577	-18.932	-11.645	-11.671	-15.57	-10.672	-16.735	-12.245	-17.051	-14.325	-13.514	-9.0714	-12.009	-14.926	-13.279	-12.796	-12.61	-13.52	-14.474	-12.211	-10.93	-15.213	-14.527	-17.242	-10.825	-14.681	-14.595	-12.226	-18.363	-10.906	-12.234	-18.186	-12.531	-14.8	-13.267	-11.311	-15.968	-14.098	-16.851	-17.207	-6.9978	-12.753
-24.692	-19.971	-22.979	-26.939	-18.123	-21.963	-19.198	-20.43	-21.318	-18.472	-18.921	-17.454	-23.957	-24.745	-21.231	-22.906	-23.659	-24.318	-26.505	-18.911	-19.856	-23.34	-22.869	-25.565	-23.874	-22.053	-18.872	-20.036	-21.059	-23.584	-24.124	-18.233	-19.957	-26.798	-23.13	-22.76	-21.486	-19.383	-29.596	-23.863	-19.01	-25.923	-22.075	-21.629	-21.607	-25.005	-21.89	-22.598	-18.537	-22.285
1.829	-0.12263	3.1795	-0.97343	2.0918	0.60885	3.5095	3.7058	1.55	1.169	-1.0573	4.2679	4.3522	-0.11142	5.1229	-0.73738	2.7748	0.58306	1.9222	-3.2657	2.0402	3.6845	3.1648	1.6179	2.651	-0.85365	-1.3876	-1.6195	2.1992	-2.4717	-0.87007	-0.93186	2.1989	0.73758	0.40456	5.7666	1.2143	0.80504	4.6484	0.16501	4.9108	-3.8282	3.335	0.88872	2.4372	-1.0497	-1.7043	6.4454	2.3293	-0.60731
1.2131	-4.2332	-3.4606	-0.99749	-0.51067	-3.8226	-0.96215	-3.0983	-3.8543	-0.71089	-1.5618	4.4749	4.7944	2.0639	-1.3184	0.89471	-0.22514	0.67828	2.8559	-0.17301	-2.9785	0.57429	-0.73076	-4.1258	-2.686	4.3698	0.10233	-0.30323	-2.6939	-1.9863	-0.15086	-5.2471	0.49825	-0.56963	-2.6244	-2.8056	-6.4835	-1.8282	-4.5884	-2.7755	3.2674	-2.8928	2.0503	-6.5548	-1.4959	-1.9431	-7.2224	0.81731	4.6832	-0.78444
-4.4272	0.37456	-1.1326	3.0404	2.2576	3.7975	5.2994	2.4855	2.1324	2.7369	1.824	0.56009	3.7909	0.093519	1.8572	3.2359	4.3377	-0.58653	0.5432	-1.9854	-1.8864	2.8305	4.1333	5.1727	-2.6493	4.173	-2.0575	-0.90389	4.3103	-0.34116	1.1134	0.79393	6.1558	0.73469	-5.0241	-1.875	-0.66753	5.1597	6.6239	-0.62646	-0.10098	-1.5157	-0.77574	0.45764	3.4953	5.6455	-4.9562	3.6913	-1.9374	-1.1651
-21.115	-19.617	-21.597	-18.474	-15.886	-20.448	-20.83	-19.678	-22.325	-22.712	-22.784	-20.725	-15.273	-22.274	-21.629	-18.415	-20.687	-19.123	-15.479	-21.58	-25.581	-22.589	-23.414	-18.918	-21.189	-19.379	-18.605	-22.883	-19.765	-25.903	-17.869	-22.108	-26.33	-22.393	-24.683	-20.597	-18.191	-22.68	-17.213	-19.678	-20.511	-19.106	-26.184	-16.31	-22.003	-21.285	-19.016	-25.726	-18.637	-23.431
-12.747	-13.243	-8.1211	-6.0376	-11.954	-15.42	-12.143	-9.84	-10.992	-10.415	-14.505	-13.819	-9.7471	-8.6622	-13.789	-18.221	-7.9831	-10.185	-9.8913	-10.625	-16.688	-11.839	-9.8933	-14.12	-15.215	-9.0915	-6.623	-12.114	-10.958	-11.327	-14.255	-10.05	-15.151	-11.26	-6.8237	-13.182	-6.8038	-13.41	-14.008	-14.863	-12.251	-14.935	-10.703	-7.9379	-9.7535	-9.9141	-15.243	-17.191	-12.203	-10.153
2.191	9.1533	6.1343	5.0905	5.3846	7.797	1.7003	5.9176	3.6531	6.4909	6.2197	8.9555	5.8549	6.2991	5.9738	6.579	7.634	7.3545	6.7086	10.497	10.184	10.832	2.4537	4.926	4.8919	8.0942	5.3572	7.0873	8.5229	5.5774	6.3673	3.6484	4.6632	8.9542	5.2963	6.2121	6.714	5.1647	8.9022	5.3926	10.916	7.3765	10.725	4.2012	4.5989	9.9885	3.9772	8.3842	9.4259	11.693
4.2676	0.87246	2.3553	-3.1712	1.5413	1.2096	1.7781	1.0853	-2.071	3.5504	1.8342	0.17267	0.15984	2.0323	5.9646	2.3261	3.8246	2.4925	0.33801	5.9338	1.0806	-0.43946	-2.0968	2.118	-0.55289	0.24212	7.7528	0.97453	1.8803	1.7116	1.7607	0.79973	6.2215	1.1397	4.6363	-1.6821	-2.3308	2.7383	-0.17348	3.0613	6.2626	2.0633	2.2361	3.1979	1.1879	-0.78843	2.6811	3.693	3.6509	1.8271
-2.4361	-5.0853	-4.0349	-0.92133	-2.3257	-4.1758	-2.0047	-6.6227	-4.4518	0.71466	-2.5825	1.1198	-2.5447	-2.4294	-1.2605	-1.5927	-1.2948	1.214	-5.8253	-3.3375	0.89214	-1.9202	-2.2344	-0.47919	-3.2754	-5.1175	-3.8692	-1.0662	0.5401	-0.23261	1.1681	2.6477	1.706	-2.0083	-1.4804	-4.502	-3.1301	-1.9717	0.073664	-8.7476	-2.8961	0.6129	-2.3691	-5.1566	-0.77611	0.98617	-1.7384	0.25127	-1.1827	-3.4069
1.5719	-4.0042	0.54987	-4.2286	2.9904	1.1461	-0.31819	-1.9028	5.1238	1.3948	3.4818	0.1083	0.43804	3.6863	-4.9249	0.8804	4.5876	2.4064	-0.39687	1.6925	2.0173	-1.7009	2.4404	1.9535	7.679	0.99653	2.5899	4.0283	-5.1416	-1.2015	2.0841	2.0246	3.1207	0.58729	-0.73211	1.2325	4.4595	-1.6426	-0.72277	-0.82092	1.6707	3.4617	-1.1839	1.0943	0.32088	-0.013289	2.5896	2.1882	-2.8283	-3.3958
-6.9237	-8.1913	-6.5046	-9.1963	-7.2034	-1.9988	-2.7986	-8.2421	-7.928	-4.1206	-2.0047	-4.633	-7.4662	-7.0658	-3.6774	-5.2966	-1.7268	-2.5501	-7.3853	-9.1743	-8.0331	-0.14991	-9.2368	-5.1889	-3.2122	-8.0134	-3.9489	-5.6028	-2.735	-9.506	-4.9058	-4.229	-4.52	-5.8022	-7.1102	-7.9046	-8.9269	-5.6427	-6.7407	-11.736	-8.982	-5.7224	-10.079	-4.4448	-5.6412	-6.9541	-3.4314	-6.2229	-7.4541	-5.4199
-1.2384	-1.0804	-5.1059	-5.815	-4.8704	-7.5346	-4.6373	0.80845	-2.3161	-1.4497	-2.6658	-1.6019	-4.6483	0.79139	3.3793	-6.8356	1.8314	-2.4537	0.53326	-1.7338	-5.754	-3.4368	-1.8072	-2.1306	-7.2146	-5.8442	-3.459	1.1732	-2.5267	2.6476	-5.1795	-0.85734	-2.1837	-4.3074	-1.8322	-2.436	-6.3086	2.3669	3.4757	-2.3774	-0.050367	-2.7842	-1.0076	-3.6559	2.4462	3.6193	-6.253	-3.6012	-6.1764	-4.0226
-15.59	-10.468	-10.558	-7.7995	-15.156	-12.464	-11.157	-8.9039	-11.877	-6.3075	-15.646	-13.571	-5.3155	-14.173	-10.04	-6.4389	-11.435	-7.9306	-9.7198	-9.34	-7.9052	-7.3186	-8.4407	-8.4498	-13.511	-8.0984	-11.287	-13.568	-9.6099	-9.0189	-9.3244	-10.604	-9.8538	-6.3091	-8.7098	-13.76	-11.1	-10.525	-8.29	-8.4596	-14.523	-11.623	-8.7051	-10.406	-7.5957	-11.373	-10.883	-4.8205	-10.691	-9.7774
0.85848	-5.4686	-3.408	-4.9053	-0.72406	1.1621	-3.7721	-8.8835	-4.2403	-2.4409	-1.9448	-3.5045	-4.8114	0.4509	-0.15752	-1.402	-1.5975	1.0954	-6.6134	-2.9564	-6.9492	-2.4546	-5.7442	-9.6387	-2.553	0.20877	-3.4095	-8.8181	-3.0592	-4.883	-3.7904	-1.6012	-3.1653	-8.0847	-1.7372	-0.45058	-3.2941	1.3284	0.43887	-1.0465	0.077494	-1.527	-5.9514	-3.5763	-3.5463	-2.7332	-5.4511	0.20761	-5.1699	-5.8324
-8.7239	-12.622	-14.42	-12.243	-7.5664	-11.985	-12.066	-6.7304	-11.74	-8.9937	-10.01	-7.3699	-4.9935	-8.0843	-7.5825	-7.3868	-13.107	-14.048	-16.209	-8.9568	-10.519	-9.3489	-14.076	-8.2675	-9.0167	-9.0179	-5.8968	-10.796	-10.905	-9.6164	-3.0287	-10.169	-10.619	-10.002	-10.347	-13.878	-10.076	-8.7021	-7.4427	-6.0219	-5.9147	-5.4356	-12.268	-14.648	-11.022	-4.1322	-8.8524	-8.921	-6.1285	-13.03
0.86451	0.26477	2.9583	5.2072	1.9823	7.1706	3.8866	4.5694	6.8079	3.6232	2.7674	1.2148	4.9634	4.5868	6.2406	3.4721	2.3737	2.9535	6.8345	5.1046	0.014181	4.1201	6.3675	5.6653	2.7368	8.033	8.4498	-0.36694	3.2437	8.6424	5.8349	5.7679	0.38718	5.527	7.8494	2.2208	2.9906	8.36	4.7288	7.3077	2.99	4.6305	8.3492	3.529	0.87886	4.4414	4.6215	3.8049	7.5571	1.8675
-13.42	-10.817	-15.328	-14.46	-12.827	-9.8073	-11.443	-13.109	-16.443	-14.654	-9.8368	-15.304	-12.123	-10.524	-17.811	-12.353	-16.709	-13.347	-10.336	-12.186	-13.477	-14.012	-12.932	-13.455	-10.539	-14.377	-11.531	-11.575	-15.328	-14.954	-8.9675	-14.514	-12.341	-15.916	-12.839	-17.396	-13.266	-13.614	-9.9011	-13.744	-12.526	-12.418	-12.358	-8.1268	-9.5241	-11.32	-11.253	-12.256	-11.734	-15.187
-1.4614	0.59819	-2.242	-1.8046	-1.8719	-1.1869	-3.9273	3.3652	1.7091	-5.3388	-0.025273	1.9302	1.0674	-1.8833	-5.5085	1.1271	-0.20611	-0.22084	-2.5785	-0.24953	-0.79873	-5.7875	-1.3724	0.32585	-2.0922	-2.6977	3.4381	1.7633	-3.9733	2.3896	-5.691	2.7832	-4.8475	-5.363	-2.6846	-1.7629	0.34366	-0.42081	-4.0025	-1.5331	-3.6371	-4.9895	-2.2668	0.6667	-1.4929	-2.8049	-4.9864	1.1574	-4.4201	-0.56893
-3.602	-1.8023	2.6248	5.8543	3.5635	2.8432	-0.31587	-1.0989	1.4924	1.5039	0.40935	4.661	-1.07	3.0943	6.7308	0.77159	-3.1964	-3.3648	3.2365	1.058	-2.9271	-3.533	4.8457	0.24119	-0.20018	-0.45744	5.3596	-0.95463	1.838	-2.2634	-1.2982	-0.41249	0.021093	-0.010032	0.90002	0.061508	0.49215	-0.96152	-3.3386	-0.2416	0.037711	-2.8625	-0.68886	-0.88592	-1.4247	1.8117	-4.0156	-0.54218	-0.36989	-2.0687
-3.7097	-0.9364	0.4236	0.29695	-5.8276	-8.0252	-2.6486	-3.4482	-5.4199	-2.6462	-3.4664	-4.8972	-6.7743	-6.4692	-4.6127	-4.2767	-1.6566	-3.4139	-4.7817	-1.7945	-1.3274	-3.8069	-0.8451	-5.2171	-0.13009	-8.3763	0.33313	-3.6724	-1.4349	-0.67321	-0.040236	3.2946	-3.5098	-0.78355	-4.5843	0.2969	-2.7023	-3.5963	-5.393	-3.7265	-2.1281	-7.0994	-4.5334	0.53397	-5.6014	-0.94615	-3.3318	-9.6907	-2.6934	2.6898
1.2397	-1.282	0.44897	2.7368	-2.7595	-1.6877	-1.2182	4.0603	1.2944	4.6488	-1.459	-2.5242	4.1042	0.5748	0.62821	-2.4135	-1.061	2.4396	-1.0525	3.1024	-0.47071	2.7878	3.4571	3.1176	-0.67894	-0.97166	-2.7172	2.6175	-1.8393	-2.4564	3.5625	3.1277	1.0448	0.93697	2.9267	4.5685	2.8198	3.4698	2.7933	-4.542	-0.71653	1.7619	-5.544	0.73561	-1.9254	0.37537	3.653	2.9413	-2.496	-3.0565
-3.4108	4.1468	-0.35499	4.4617	4.2686	1.6659	2.6903	-1.5521	3.3601	-0.85253	2.8922	-0.52527	-3.698	1.2705	-2.5752	2.7468	-1.5818	1.9288	-1.0308	2.8709	1.2585	1.8774	-0.67654	-1.0854	-0.21308	1.5442	-2.8938	0.34597	1.158	2.7909	1.9842	3.3732	-2.8317	4.8007	-4.4931	0.323	0.54545	-1.2658	0.63461	-0.6359	4.9838	3.8345	-1.4368	-0.091932	1.8685	0.27039	-7.1378	-0.66888	0.34741	0.42854
-5.8606	-8.7574	-6.3144	-4.6821	-7.407	-9.1876	-6.6654	-5.0361	-8.6208	-10.479	-2.4185	-11.539	-8.6744	-7.1382	-6.1445	-7.9046	-4.7161	-4.7933	-7.0809	-7.8778	-8.9331	-6.0261	-7.7297	-3.8273	-8.6341	-8.9926	-10.917	-0.57289	-10.196	-10.162	-3.7994	-8.4006	-4.0826	-9.9251	-8.8794	-7.1031	-2.2761	-5.4987	-8.0087	-10.653	-10.629	-6.9012	-10.069	-6.8779	-11.136	-6.8938	-9.0852	-9.0049	-9.0803	-6.5891
7.3089	9.2334	4.7967	5.3792	2.0203	9.0582	5.694	1.9321	3.6997	6.1835	2.8908	4.8747	10.97	6.6146	6.1387	9.2944	8.1181	6.7822	9.3213	4.2463	9.398	7.9822	6.0532	4.0621	5.7152	7.3103	6.4668	10.674	5.8106	7.1816	6.6453	6.8723	8.7464	5.7258	2.6904	9.537	5.5061	7.5498	4.3687	10.267	7.1135	9.2523	7.554	8.4875	9.0974	7.728	2.5094	4.0384	8.1517	4.2423
4.6641	8.7163	13.25	-1.4453	4.4249	5.512	9.0352	12.855	9.5154	9.151	0.97927	8.7782	4.2795	7.783	9.8299	7.42	11.377	4.5435	5.8785	5.8787	9.5472	5.8154	7.1997	10.062	9.0208	3.6515	5.9813	7.7243	1.5501	12.821	8.444	8.434	7.6116	0.090793	9.4368	9.5936	8.2224	6.5163	7.3226	8.9832	7.4787	9.6732	8.6592	3.7233	3.6734	7.0579	5.6313	10.025	3.7404	7.9694
-13.225	-7.0572	-11.02	-9.658	-11.599	-14.433	-9.5928	-6.395	-13.535	-12.028	-15.076	-11.091	-14.546	-10.992	-10.365	-14.53	-10.878	-13.272	-7.4679	-14.751	-9.8103	-11.04	-14.223	-8.1863	-11.076	-14.319	-13.035	-8.4411	-10.259	-16.708	-7.5564	-16.454	-15.742	-11.194	-12.059	-13.047	-8.4073	-13.929	-9.4849	-7.2154	-6.1939	-12.152	-16.74	-9.0351	-13.608	-9.7861	-11.748	-13.97	-14.058	-12.159
2.3542	0.89923	1.8922	3.7318	-1.6634	1.9702	4.6143	1.5016	3.4055	1.5271	1.9049	2.6237	0.79328	-1.4915	4.1274	-2.8544	-1.1345	-0.90963	-0.9625	-2.9803	1.4734	-1.7191	5.6599	5.9946	4.2022	1.6051	-0.72349	1.6166	0.39547	2.8292	0.074512	-5.2333	-1.4201	-1.336	5.3059	4.1447	7.8868	0.037509	4.0521	3.8909	5.3448	2.2133	1.423	3.5508	-2.9076	-0.49217	1.1418	3.3227	4.7557	1.4983
3.619	4.4198	4.927	5.9751	5.7797	6.3287	5.9967	5.1606	6.0258	5.4657	3.9105	7.7719	11.628	1.3324	5.5524	6.0844	7.0733	4.6893	8.3502	3.437	1.3918	4.9895	7.458	1.4604	5.6259	7.0726	6.9397	3.3366	7.9842	5.1632	4.4719	0.85278	5.4712	5.32	8.1605	8.2681	3.4074	5.4615	8.3332	3.2102	4.4046	6.4611	6.9803	4.5204	11.039	2.5222	6.2301	6.1061	5.9489	6.6205
-12.77	-9.0943	-5.6252	-7.8738	-12.43	-9.8812	-9.6992	-11.145	-10.92	-10.133	-8.4471	-10.073	-9.8364	-8.854	-10.855	-8.3472	-9.2619	-12.179	-14.83	-11.117	-10.84	-14.051	-9.6019	-12.997	-11.238	-8.0545	-7.7958	-12.488	-8.2054	-8.8678	-8.0085	-8.2683	-8.7585	-11.876	-8.7829	-6.2866	-15.704	-16.24	-9.8429	-13.433	-7.4308	-10.913	-9.3732	-15.545	-10.091	-14.557	-12.374	-6.4898	-12.826	-11.832
11.027	9.7007	11.104	9.6704	10.156	10.431	10.586	7.7161	10.934	4.179	4.3254	8.2499	10.536	8.8807	9.2733	5.9487	11.609	8.5359	5.8506	5.9533	9.8362	9.7713	9.5654	11.88	6.4828	6.5103	9.3396	9.0686	8.3758	9.4125	6.2518	8.2356	12.67	12.639	5.1827	8.5852	6.9636	9.5258	5.8466	9.72	9.4618	5.045	9.9994	11.761	7.2207	9.2399	7.4684	10.017	3.6679	3.9916
-2.3659	-7.5223	-0.94747	-7.0587	-6.8524	-4.1584	-6.9735	-2.1775	0.073172	-1.2504	-3.9541	-2.6913	-6.0018	-3.35	2.1999	-3.4442	-4.8505	-7.8405	-5.7387	-2.928	-0.81399	-3.1169	-3.1393	-3.8033	-1.3021	-3.3508	-8.4842	-0.53464	-2.912	-3.6648	-2.8092	-4.3777	-6.6408	-2.0016	-0.082601	-2.7368	0.49815	-5.3392	-3.9262	0.39371	-5.0179	-2.7749	1.129	-4.2179	-4.1869	-1.1534	-0.46736	-2.2427	-1.1413	-3.8364
-11.343	-11.836	-14.179	-11.051	-10.467	-20.521	-13.756	-18.385	-13.477	-11.551	-17.348	-13.587	-15.015	-10.353	-12.681	-14.914	-15.752	-9.0228	-13.745	-10.649	-14.557	-19.046	-13.558	-13.173	-17.628	-12.277	-17.014	-13.113	-19.101	-14.635	-14.703	-12.96	-10.822	-13.359	-13.445	-8.4987	-9.3245	-11.401	-15.609	-14.173	-10.538	-15.691	-16.555	-11.941	-14.096	-11.211	-16.386	-11.667	-12.31	-11.966
11.02	5.8369	5.6349	7.7401	9.9468	2.7022	9.7386	5.2502	-0.50274	13.494	0.31769	6.487	5.9989	6.5803	10.277	10.025	9.0136	4.2323	4.495	4.5937	1.7634	2.8365	1.9303	3.3548	5.0002	1.8877	5.2284	7.9312	2.0276	6.9828	6.096	7.6381	6.3572	5.617	3.0453	5.7845	2.9352	1.7444	4.3193	11.338	0.45227	6.1977	5.225	-0.065987	6.7901	13.191	2.844	1.5689	4.0236	4.5701
-16.564	-12.433	-13.513	-16.843	-12.491	-11.724	-15.599	-15.296	-11.016	-12.301	-19.063	-14.252	-13.984	-14.604	-11.548	-15.4	-18.958	-12.542	-16.98	-15.302	-18.613	-17.78	-19.836	-11.694	-15.955	-7.2172	-12.632	-17.079	-11.212	-11.848	-20.475	-7.6208	-11.711	-11.616	-10.746	-12.702	-11.37	-13.063	-15.716	-16.175	-16.244	-13.946	-16.542	-12.365	-11.327	-8.9634	-12.088	-8.8474	-17.867	-13.681
-16.601	-11.013	-11.038	-13.688	-10.906	-10.462	-13.213	-15.616	-20.115	-10.667	-10.16	-9.9831	-12.162	-11.175	-11.571	-10.581	-9.634	-11.794	-10.867	-17.139	-12.444	-13.347	-11.574	-13.473	-18.077	-8.2531	-12.927	-15.25	-11.216	-12.021	-9.6449	-9.4257	-11.894	-14.679	-15.742	-13.936	-15.133	-13.568	-13.326	-16.229	-12.222	-8.5026	-11.98	-14.412	-15.585	-10.287	-12.78	-11.146	-9.5281	-13.335
-12.616	-12.564	-7.7731	-10.2	-9.0019	-13.823	-6.7599	-8.79	-10.466	-13.671	-12.629	-10.102	-12.673	-12.485	-10.312	-12.388	-10.12	-11.075	-13.278	-7.7824	-10.854	-5.3826	-10.88	-8.2658	-9.7074	-10.004	-10.544	-8.7522	-10.474	-7.4531	-9.5337	-6.8608	-13.14	-9.824	-16.38	-7.2661	-10.603	-13.394	-8.3539	-7.9865	-15.287	-12.96	-9.8379	-4.603	-13.886	-11.869	-14.817	-11.773	-9.3201	-13.956
-7.8392	-6.3987	-5.5929	-7.446	-4.9235	-6.0967	-6.5854	-9.8451	-7.5506	-5.466	-7.623	-6.4211	-4.5869	-10.82	-5.8277	-7.4491	-7.166	-3.9515	-2.4556	-4.5526	-5.2671	-6.8982	-8.1885	-7.74	-10.938	-4.0098	-6.0465	-6.4649	-4.366	-9.3705	-10.077	-9.5651	-7.7625	-5.2913	-7.5241	-10.236	-4.6169	-5.4709	-6.2102	-3.1437	-5.545	-6.8415	-5.4671	-7.7187	-4.2847	-5.1443	-7.9649	-7.2249	-8.0291	-7.8491
-22.248	-20.638	-21.554	-20.76	-17.777	-21.847	-16.705	-19.754	-18.224	-23.387	-19.346	-19.955	-20.363	-17.6	-25.908	-23.154	-19.396	-16.705	-15.258	-18.87	-22.639	-21.226	-17.867	-15.845	-21.672	-21.9	-18.505	-18.808	-22.852	-19.804	-18.971	-23.102	-24.074	-16.671	-27.694	-21.934	-24.874	-19.822	-26.758	-20.37	-18.477	-18.008	-24.916	-21.335	-21.273	-22.873	-25.907	-18.799	-20.11	-20.318
2.7856	-3.1203	-2.6358	3.2328	2.5235	2.9778	-4.7034	1.5907	0.11998	-2.0238	-1.9292	1.5697	-0.029936	-6.5281	0.88505	0.89487	-2.5349	3.5673	4.7355	-1.0692	0.95133	-4.1878	2.4569	-1.1814	0.165	-4.6312	0.49306	3.3312	0.65165	1.7542	-1.4587	-1.8292	-2.6472	3.2816	-3.7763	-0.74316	0.07492	-4.2124	0.77733	4.8013	-0.29198	-0.34452	4.819	-3.6361	-3.3968	-3.3657	-3.5533	1.4766	0.22513	0.4973
-15.791	-12.777	-11.069	-12.497	-10.302	-11.931	-13.294	-7.7979	-12.255	-9.7501	-13.245	-9.5814	-10.955	-12.992	-9.5826	-8.4022	-10.026	-9.4013	-11.365	-10.281	-10.65	-8.4924	-9.0011	-13.14	-10.234	-8.3375	-6.929	-12.955	-8.6626	-11.879	-11.155	-12.308	-12.267	-13.73	-15.324	-10.833	-10.918	-9.0788	-13.559	-11.041	-12.695	-14.381	-12.387	-10.474	-12.184	-9.5236	-9.1983	-11.579	-13.661	-8.3628
1.6254	-0.255	3.0951	2.7643	6.3568	6.3629	5.455	7.5867	2.7548	4.7867	4.0593	4.5745	6.3492	0.40204	4.2834	3.5277	4.14	6.6282	4.4779	4.9166	3.7368	3.3786	2.6393	2.9293	7.3701	5.5273	3.4925	8.1248	4.1163	2.4085	2.1736	7.0326	2.8117	5.496	6.2173	5.0743	4.7553	3.089	0.54078	1.0738	0.94386	5.6891	4.6338	2.8116	5.9743	1.6936	2.4595	1.5608	3.8542	2.6584
-17.155	-13.993	-15.102	-7.2201	-11.54	-11.115	-8.9181	-10.987	-15.711	-14.664	-11.99	-14.146	-11.317	-15.278	-13.604	-13.073	-14.904	-16.405	-9.5325	-13.078	-13.975	-10.205	-12.939	-12.197	-9.501	-11.183	-15.63	-12.232	-13.123	-10.461	-11.532	-10.61	-10.304	-14.033	-11.197	-12.263	-9.4236	-9.5066	-13.62	-11.135	-13.772	-15.042	-7.3888	-12.51	-12.265	-9.1402	-11.2	-10.802	-12.694	-12.862
-2.8552	-3.8537	-7.7973	-5.5679	-5.9252	-5.9504	-2.6991	-7.0839	-3.2238	-3.8733	-2.9177	-8.7491	-3.6638	0.68491	-5.3262	-1.4928	-5.6092	-1.1054	-3.9723	-4.526	-0.43554	-5.4754	-7.6024	-4.4617	-6.0207	-3.4465	-7.739	-4.9502	-4.7818	-4.3015	-4.4869	-1.542	-1.2839	-5.264	-2.3774	-3.6416	-5.0365	-5.7641	-6.5042	-7.8105	-2.196	-6.1985	-4.6328	-4.4799	-4.287	-6.327	-4.2511	-3.5043	-2.7804	-4.7174
-2.7683	-2.5261	-0.3225	2.925	-6.1992	-0.56359	-3.8614	-4.803	-3.5834	-6.3071	-3.9093	-6.1684	-2.6169	-4.2081	-0.28456	-2.6702	-5.4323	0.094643	-3.0139	-4.762	-5.9928	-3.6499	-4.6764	-2.2609	-2.5734	-9.5387	-3.1936	-6.7416	-3.2783	-2.544	-0.59589	-4.2891	-5.4413	-7.7017	-2.4902	-2.2792	-0.34249	-9.7577	-5.2832	-7.8792	-2.9528	-1.2703	-3.655	-3.9468	-3.0122	-4.4211	-7.9261	-1.6728	-6.3306	1.8677
-10.82	-13.986	-12.848	-15.8	-11.778	-15.671	-16.951	-16.037	-13.25	-13.181	-15.111	-16.183	-15.682	-14.686	-16.97	-14.431	-16.697	-17.371	-14.889	-14.91	-10.75	-14.86	-15.843	-15.171	-15.513	-18.231	-15.608	-15.327	-14.318	-14.935	-13.541	-13.268	-15.48	-13.112	-10.08	-12.728	-14.305	-12.621	-10.543	-14.154	-14.609	-16.923	-17.324	-14.269	-14.326	-15.079	-17.948	-13.361	-15.115	-15.61
-13.728	-15.962	-13.245	-10.427	-12.411	-13.492	-12.044	-11.936	-11.37	-9.0482	-11.898	-12.779	-14.905	-18.798	-10.452	-9.7819	-13.518	-9.2741	-15.769	-12.296	-15.816	-12.283	-12.874	-12.488	-16.745	-13.143	-13.38	-13.181	-13.879	-15.503	-16.837	-14.755	-8.3243	-14.564	-14.275	-15.617	-11.637	-13.628	-12.867	-11.703	-12.273	-10.223	-15.5	-15.048	-15.235	-17.453	-13.754	-14.037	-14.977	-16.206
5.5466	-0.73185	-0.64295	3.4469	2.3472	-0.55379	9.2107	4.0268	5.0059	0.10771	2.6556	6.4654	1.5286	2.4143	2.2155	-2.1178	-0.76056	-0.21951	-0.015924	-0.63176	1.525	4.7345	5.1338	1.5836	3.0703	0.50785	5.6518	-3.0283	0.97647	0.88662	-0.16919	-0.040506	5.5209	5.0959	4.999	2.3672	3.3264	3.1082	-1.2883	0.17648	5.0671	3.3935	2.4551	-1.8507	0.85867	1.9481	0.42401	1.0759	4.4432	3.584
7.5915	9.2843	12.1	9.1054	9.9993	6.8145	11.725	9.5504	9.4521	7.786	5.0448	6.494	11.733	7.3613	10.9	7.5382	6.3435	5.6652	11.142	6.0404	3.5465	11.44	5.7094	14.317	3.7851	10.947	7.1665	11.015	9.7914	8.5336	2.2981	5.674	10.959	5.6309	9.6806	6.8653	9.5033	8.0981	9.6874	6.7002	6.6622	8.9211	4.6063	8.9288	10.966	6.3444	9.0355	9.8605	7.6063	3.2909
9.1022	8.1236	8.408	8.4114	7.105	7.6416	8.3498	11.032	6.3765	7.9202	6.7489	14.053	6.5767	11.62	6.0375	10.775	2.8093	8.3407	5.025	9.6817	9.0038	5.3748	10.966	7.044	1.2733	6.5042	7.2181	8.0197	5.2134	5.3994	6.461	8.6182	1.5633	5.5059	7.6906	6.0679	4.9091	5.0143	6.0097	6.71	6.5626	7.6558	8.6055	2.1238	5.5706	6.8145	9.1135	8.1417	9.414	11.308
-24.315	-20.177	-21.085	-18.79	-22.876	-20.813	-19.876	-19.018	-19.537	-20.679	-21.114	-18.45	-22.421	-19.767	-23.795	-22.242	-20.895	-18.891	-22.713	-21.089	-20.025	-22.198	-22.952	-21.324	-24.522	-19.258	-18.298	-22.597	-20.397	-18.513	-21.026	-27.29	-23.104	-26.047	-18.069	-24.026	-16.425	-23.02	-18.278	-21.676	-25.21	-20.648	-19.536	-19.049	-27.583	-19.895	-23.453	-18.012	-19.852	-20.645
-12.712	-12.296	-11.2	-12.507	-17.583	-15.881	-12.946	-13.368	-11.95	-15.687	-19.935	-13.976	-13.401	-11.811	-12.268	-12.584	-12.478	-13.296	-11.419	-14.026	-12.711	-10.54	-12.55	-18.363	-13.354	-8.9444	-13.061	-15.945	-10.427	-16.02	-13.37	-18.923	-14.483	-16.636	-16.293	-16.663	-17.995	-17.239	-14.259	-12.401	-17.761	-14.002	-13.492	-16.517	-13.68	-12.853	-13.255	-15.771	-20.766	-13.075
-5.1958	-4.6105	2.8522	0.39866	0.72291	-6.1125	0.13975	1.7502	3.2345	-0.4137	-6.5086	0.091184	0.61762	0.43477	0.26782	-1.8581	-1.6974	2.3894	1.9337	-7.0121	-3.7965	5.92	-3.7548	0.22063	-3.885	0.38864	-2.2559	-4.2739	-4.7487	-0.040777	-4.3681	-1.396	-4.0783	-1.4618	-1.5159	-2.7232	-3.8608	1.1625	-5.0155	-6.7988	-1.2661	1.3655	-3.8833	-3.7428	0.49163	-0.25875	-3.8721	1.811	-0.23237	-1.6442
2.4531	-0.098261	3.8837	-4.1012	3.047	3.8025	-3.1818	3.95	-2.3152	-1.4248	3.8761	-1.0514	3.0081	-2.4037	-2.242	-1.4831	2.1615	2.3011	1.9183	2.5087	0.50472	3.587	-3.8196	-0.52027	3.3815	0.68385	-0.54563	5.559	-3.0397	0.38405	-0.79973	2.7626	0.36086	-0.037972	1.5592	-0.65433	-0.76849	2.2692	5.7725	0.7607	-0.83333	-2.8544	1.4794	3.9503	4.1513	1.4893	2.3293	0.13234	1.9405	1.6218
-4.1728	-2.4335	-4.6796	-3.6012	-2.2218	-3.0907	-3.7147	-1.9704	1.1334	-0.69434	-1.5145	-1.8772	-3.1691	-2.7174	1.6771	-3.316	-2.1291	0.54019	-6.7756	-2.878	-2.8779	-4.2635	-0.99515	-4.7501	4.3629	-1.488	-2.4226	-2.442	1.0589	-2.358	-2.0742	-4.0014	-4.227	0.37887	-4.2266	-0.727	0.15479	-3.6863	-4.9365	-3.184	1.1685	-1.8612	-4.908	-2.8452	-9.2865	-2.4142	-0.016581	-3.1573	0.1337	-3.0079
-20.403	-20.422	-20.936	-23.064	-22.229	-17.69	-20.696	-21.207	-22.538	-21.677	-20.124	-20.311	-21.308	-22.664	-23.666	-25.142	-19.533	-22.307	-20.159	-25.838	-24.29	-23.577	-18.869	-21.864	-20.793	-26.694	-23.528	-25.881	-17.818	-23.285	-22.838	-19.637	-19.837	-18.554	-25.642	-20.804	-22.647	-21.684	-19.118	-23.409	-23.472	-19.971	-22.878	-21.571	-22.53	-19.189	-22.03	-18.646	-25.347	-22.999
-15.487	-11.939	-11.961	-8.5731	-12.106	-11.682	-14.004	-10.642	-14.552	-8.7584	-6.5771	-14.561	-12.581	-11.186	-15.405	-14.585	-16.676	-11.031	-10.946	-7.2822	-11.313	-9.613	-10.776	-14.805	-12.705	-14.835	-18.133	-17.515	-14.856	-13.638	-12.872	-14.881	-12.011	-15.306	-9.6884	-13.676	-13.474	-11.442	-9.1333	-14.838	-7.5602	-13.629	-14.483	-13.245	-9.5625	-11.846	-11.242	-10.98	-15.292	-13.038
-10.983	-11.639	-11.79	-13.119	-6.7675	-14.23	-6.0303	-10.912	-10.093	-6.0916	-7.6719	-16.267	-12.73	-10.376	-10.681	-12.393	-14.097	-11.597	-9.6172	-10.714	-15.722	-8.8797	-10.911	-14.528	-7.5857	-14.338	-10.498	-5.1479	-10.897	-14.336	-11.714	-11.747	-10.206	-14.819	-13.959	-10.223	-10.491	-9.9802	-12.108	-14.811	-11.338	-14.375	-12.239	-10.919	-13.925	-12.894	-11.156	-8.0105	-11.969	-13.031
-4.4317	-9.7702	-4.8179	-10.607	-0.79572	-7.8399	-4.4427	-7.8116	-5.2838	2.1241	-7.7314	-7.4676	-2.3647	-7.2521	-8.5883	-7.3576	-5.9057	-1.9522	-2.8969	-2.8974	-3.3643	-4.6771	-5.9745	-2.512	-2.4532	-5.68	-6.7762	-4.4723	0.57597	-8.1968	-6.9297	-8.7738	-8.0288	-6.9478	-11.768	-3.2401	-5.7567	-6.5192	-5.0903	-6.5928	-6.7654	0.48808	-6.7036	-3.5273	-9.2861	-5.0555	-6.7645	-5.5946	-3.743	-5.3715
-18.398	-15.811	-14.359	-14.832	-13.94	-16.207	-12.43	-17.5	-16.608	-13.45	-14.4	-14.742	-11.208	-15.452	-12.259	-11.974	-15.494	-8.3036	-18.462	-13.656	-13.49	-15.577	-14.625	-15.339	-11.413	-14.052	-13.262	-14.994	-13.14	-13.372	-13.563	-12.408	-8.6853	-15.961	-10.593	-13.056	-10.997	-14.666	-12.045	-14.037	-12.951	-15.396	-10.651	-10.959	-10.245	-12.733	-12.678	-17.384	-13.808	-14.835
-9.5033	-15.915	-12.731	-10.685	-11.153	-6.7216	-12.496	-12.711	-11.388	-10.9	-11.396	-17.31	-11.792	-10.487	-14.074	-13.716	-10.794	-12.04	-9.7289	-8.3579	-13.482	-14.409	-14.386	-11.289	-11.968	-13.128	-15.67	-15.043	-11.749	-7.7577	-9.8445	-9.8822	-8.4058	-8.8608	-8.9143	-12.104	-5.9649	-10.858	-10.619	-11.878	-10.238	-9.6774	-8.7747	-15.218	-12.351	-12.297	-7.26	-9.7138	-9.2853	-13.349
-6.7742	-6.5993	-10.966	-7.9133	-11.017	-5.2049	-5.9764	-8.6368	-11.377	-8.1641	-9.8385	-11.39	-9.4744	-11.592	-11.576	-11.117	-8.0078	-8.6815	-14.168	-8.383	-10.676	-11.692	-9.0758	-4.7827	-11.331	-10.473	-14.081	-9.5113	-10.117	-10.143	-8.2354	-14.001	-6.1964	-12.046	-5.9174	-7.067	-6.6539	-10.55	-10.325	-9.0954	-8.2292	-3.8103	-5.0445	-7.5763	-13.293	-7.9908	-11.818	-10.392	-8.5636	-9.4175
10.264	7.0464	5.0762	4.1055	7.8613	1.9041	10.618	7.7659	5.2004	8.3325	10.823	6.809	4.9529	10.584	8.5657	8.6895	11.357	8.4795	5.9153	8.7751	14.874	5.7782	6.2647	5.1818	12.163	4.2647	5.9721	9.6876	7.4983	8.2862	7.3429	6.5496	14.491	7.7497	6.3263	5.5116	4.2894	5.7391	5.7104	4.6436	4.786	11.04	3.5452	6.2651	8.9068	7.8929	9.6672	7.1967	5.6091	8.7585
-19.914	-17.555	-19.94	-19.663	-23.352	-18.611	-18.602	-22.282	-20.042	-18.234	-19.595	-19.76	-21.278	-24.188	-20.617	-24.168	-22.186	-21.102	-18.95	-16.075	-22.871	-20.482	-26.586	-17.097	-19.48	-17.021	-19.928	-17.151	-18.689	-18.412	-25.596	-18.216	-22.572	-23.173	-20.701	-19.239	-22.99	-17.894	-20.425	-21.962	-20.526	-21.94	-22.229	-21.314	-18.085	-24.701	-20.156	-24.142	-23.532	-21.887
-1.0048	-5.1036	-0.20568	-0.88755	-2.5353	-3.8252	-1.153	-5.1817	-1.582	-4.1258	-7.8913	-3.1217	-1.9637	-2.7102	-2.223	-5.1316	-0.28912	-0.020169	-1.9575	-5.4155	-2.7306	-4.5518	0.9734	2.2433	1.0344	-2.3678	-1.3834	-2.2263	-4.6078	-3.8985	-3.6083	-2.8921	0.50233	-3.6367	2.982	-1.7987	-1.782	-3.0105	-2.6351	-1.0981	1.5596	-5.7706	-0.20884	-7.0566	-7.6671	-1.2983	-3.6686	-7.1079	-0.63255	0.20905
-6.3571	-3.7154	-2.5815	-4.9121	-3.1307	-7.3607	-9.0814	-10.354	-7.6373	-9.601	-1.9666	-3.1041	-7.318	-14.647	-1.2533	-10.19	-3.1024	-6.0704	-8.1744	-2.9445	-8.6385	-1.8914	-5.4819	-6.7479	-9.1753	-2.9926	-2.1449	-8.115	-4.7779	-5.502	-5.9893	-6.5209	-6.2193	-7.455	-10.299	-5.5558	-7.7992	-7.8393	-6.8349	-9.365	-7.3129	-5.3596	-10.704	-4.5311	-5.7266	-3.1109	-4.9477	-8.0302	-5.5162	-4.5158
-11.742	-10.444	-18.84	-13.935	-9.7015	-9.117	-10.295	-15.331	-6.7639	-6.5502	-9.8452	-13.617	-8.2175	-12.372	-12.399	-14.034	-10.962	-11.138	-11.076	-10.996	-7.8363	-14.311	-9.7461	-10.81	-9.3795	-10.583	-12.405	-15.071	-13.925	-11.677	-12.277	-8.8367	-12.877	-9.8967	-15.065	-15.694	-6.7347	-7.8432	-10.468	-10.969	-16.369	-9.2363	-12.356	-7.138	-10.28	-12.147	-10.589	-7.0869	-4.5924	-14.188
0.0045747	-2.6716	-3.8082	2.3385	-6.0058	-4.1017	-1.3058	4.1094	0.11846	-2.848	-3.4894	1.9935	-1.9984	-2.8322	-0.52636	-0.37886	-3.0837	-3.888	-0.37411	-0.30836	-4.7351	-5.1775	-1.8959	2.1415	1.3542	-1.0887	-0.60102	2.5214	4.8287	-0.215	-0.20854	4.7032	2.31	0.21767	2.1983	-6.2729	-1.2774	2.6836	0.21906	-4.0117	-2.8814	-0.55423	-0.70128	-6.3841	-1.6986	-2.8483	2.0562	-1.5193	2.1934	0.27656
-3.4882	-4.4048	-4.2504	1.1506	-1.8599	-2.0952	-3.8087	-7.0695	0.6047	-3.3417	-3.0432	-3.7253	1.2505	-6.4091	-0.62132	-0.49022	-1.7956	-2.508	-1.8492	-2.1132	-0.77835	-2.3494	-9.8999	-2.9713	-5.2078	-9.0047	-8.0991	-2.2585	0.59204	-2.0927	-6.5992	-5.0618	-3.3353	-2.9059	-4.8514	-4.0379	2.1938	-3.3939	-4.585	-1.6284	-0.30579	-4.4107	-2.7676	-4.0455	-4.528	1.1666	-5.8162	1.1837	-4.0478	-2.3931
-0.086046	-1.0449	-3.7393	-0.59539	-1.0674	-2.0227	3.1933	-3.7061	-1.7819	-2.8229	-3.2996	-2.7873	-0.74487	-3.3817	0.079829	-2.1115	-1.5615	0.7976	-0.13253	-0.95384	0.42459	-0.80323	3.6011	1.9514	-7.3107	-0.39848	-6.3163	0.013313	3.426	-2.2132	-5.3273	-0.14422	-1.3812	-5.4837	-2.5934	-4.5358	-3.7905	-0.51578	-4.5834	-3.3294	-0.12825	-5.0941	2.5194	-1.2509	-0.31261	-2.258	-3.5916	2.3329	-1.9004	-4.6923
-6.1438	-13.091	-5.4005	-11.352	-12.958	-11.812	-13.934	-8.9028	-9.5906	-5.2646	-9.0948	-9.317	-12.439	-7.6028	-12.459	-12.811	-7.4514	-9.5794	-6.5018	-6.9258	-9.7043	-9.8174	-13.577	-10.591	-7.8392	-12.611	-13.821	-14.461	-8.3555	-10.607	-9.6534	-7.6124	-12.649	-13.434	-11.849	-11.309	-12.351	-12.119	-7.984	-14.445	-9.0686	-15.443	-12.255	-9.7688	-13.004	-11.855	-10.719	-12.838	-12.724	-8.9054
0.21843	-2.7756	4.4444	-1.7384	4.5566	0.23816	-2.3678	-2.2664	3.4258	4.5253	5.1529	2.497	-0.43879	3.4715	1.783	0.49584	-2.3973	-1.0061	-2.505	-3.2485	-2.4436	1.0121	6.4181	4.6755	3.2966	0.92716	0.56084	-1.1178	-2.9978	-0.52227	2.5982	3.1625	-0.51543	-1.1012	1.8366	3.4079	-1.8274	-2.5601	-0.88909	2.0517	0.52016	-1.5491	0.8979	1.7572	-2.579	5.2544	-0.022853	-2.2353	6.46	-0.056683
-14.911	-14.536	-9.0907	-14.637	-19.897	-7.5807	-19.09	-17.926	-15.713	-10.851	-17.466	-15.937	-12.401	-16.004	-17.058	-9.6647	-13.436	-18.847	-14.954	-15.535	-12.275	-16.25	-18.996	-9.3983	-13.587	-13.843	-15.748	-18.049	-14.678	-14.74	-15.146	-11.208	-18.643	-12.934	-11.985	-14.514	-10.737	-15.944	-12.055	-12.024	-13.06	-13.308	-10.715	-16.152	-13.326	-13.961	-18.483	-16.442	-17.04	-14.93
2.8739	1.5031	-0.43882	-5.544	0.75134	-0.25961	-1.3845	-0.56662	-1.9797	-5.0044	1.0326	-0.91034	-0.099911	-7.1046	0.77524	-2.6165	-4.7639	-2.6743	-0.41254	-2.2736	-3.3232	-1.6367	2.5338	-2.2607	0.71084	-3.8611	-1.4176	-0.098266	0.18542	1.3641	3.8833	0.97698	-2.1554	-1.6164	-1.0571	-1.7475	-2.4256	-2.6772	-2.4432	-4.4343	-2.2511	0.38795	-2.0841	-4.0279	-5.388	-3.9767	-1.601	0.90517	1.079	-2.9766
-12.941	-13.673	-13.498	-13.205	-13.296	-13.754	-16.677	-15.404	-16.601	-19.009	-14.635	-11.939	-13.428	-11.058	-15.663	-10.043	-10.537	-16.02	-12.299	-12.094	-18.977	-11.01	-14.189	-10.02	-12.449	-14.939	-10.868	-10.143	-11.216	-11.545	-14.385	-17.704	-15.008	-14.174	-13.826	-13.607	-12.826	-13.663	-11.991	-12.545	-15.192	-16.47	-12.535	-10.243	-14.018	-14.397	-10.766	-12.266	-12.55	-15.511
-1.784	-1.5803	-7.8084	-5.0351	-2.1733	-2.0324	-2.5394	-8.4763	-1.0938	-1.9179	-7.3349	-6.5389	-1.9494	-3.2602	-4.6989	-6.2353	-6.0983	2.9526	1.2481	-0.86192	-3.0538	-4.5766	-8.3156	-6.1263	-4.3319	-3.2013	-0.54296	0.27832	-4.7853	-4.4444	0.68057	-5.9545	-1.9629	-1.7909	-3.5553	-7.2431	-1.767	-3.3743	-6.446	-2.2077	-6.9233	-2.9746	-3.508	-5.8199	-0.23957	-5.7548	-4.4298	-3.871	-9.9263	-8.786
-2.6135	-2.7184	-0.069421	-3.2245	0.19692	-1.5321	-0.19166	-1.9007	1.7633	-5.1337	-4.4928	-2.1368	2.7614	-3.7567	-2.9411	-1.5496	2.603	1.6047	3.1028	-0.23021	-2.1061	-2.5567	-0.75201	0.18588	-3.1189	-2.6644	-0.18848	1.0845	-3.4102	-3.8997	3.8173	0.27174	-0.1872	-1.3773	-1.192	-4.153	-0.14687	-6.862	-3.3552	7.4402	-2.9157	-7.4146	1.6061	-1.1327	0.5433	0.083375	0.61774	1.9096	-0.39811	-1.7344
5.6837	0.55554	3.8241	5.8868	5.1736	4.9863	12.383	7.0828	4.1533	8.1771	3.459	5.5036	8.7198	5.5772	5.9544	9.0806	6.1859	7.7365	4.5064	5.1557	0.82557	0.98579	6.5959	4.1026	7.55	9.7843	1.3848	5.5082	0.88948	2.0805	5.3189	4.8463	8.8919	7.2154	10.846	2.3718	5.1451	3.3774	6.9634	1.125	1.7509	3.608	6.6268	7.8365	6.2056	-0.19459	9.6031	6.2932	3.2168	2.7522
-16.624	-11.318	-12.046	-13.646	-9.0851	-14.203	-15.978	-15.034	-12.064	-7.5473	-8.691	-13.687	-11.729	-18.834	-15.359	-12.409	-9.2114	-10.556	-11.142	-15.11	-10.63	-16.314	-6.3875	-12.061	-12.563	-13.069	-11.916	-11.578	-10.876	-11.644	-9.3779	-9.8627	-5.9406	-14.581	-14.284	-12.283	-6.6046	-15.531	-11.483	-9.7134	-9.2288	-10.824	-10.051	-11.548	-9.639	-13.165	-12.518	-11.63	-14.233	-14.233
-12.672	-14.037	-13.192	-13.424	-5.4123	-11.227	-12.798	-9.1153	-9.5736	-12.7	-10.273	-10.449	-12.86	-15.033	-11.775	-9.8962	-9.68	-13.461	-7.8499	-10.565	-12.916	-12.448	-14.836	-7.1826	-15.513	-14.863	-13.575	-12.373	-9.7358	-7.2684	-9.6642	-15.176	-6.0015	-10.782	-7.6239	-17.107	-11.367	-12.279	-11.772	-12.354	-10.418	-11.879	-8.8832	-10.992	-11.045	-10.031	-10.256	-10.85	-14.164	-12.585
-0.47626	3.9795	-5.2036	3.1	0.50236	2.6667	-1.7944	-3.7222	-3.43	-5.0051	4.6866	-0.33997	-2.8597	3.6171	-6.3336	-3.3296	-3.2278	2.281	0.69394	1.8028	-1.1187	0.48785	-0.33633	2.9861	0.85823	-4.8633	-3.4374	-0.38332	1.6721	-1.0381	1.3846	-3.0483	-1.1123	5.3603	2.8197	-0.29702	-3.1088	4.506	-1.5117	-1.3783	2.2444	-4.0424	5.3335	-1.4958	1.397	-1.6297	-2.6762	-1.692	3.2818	2.8595
-8.5874	-8.4633	-13.63	-4.2284	-10.94	-16.612	-10.902	-12.398	-11.217	-10.757	-11.496	-10.851	-13.389	-5.3881	-9.1289	-11.653	-10.589	-12.848	-7.646	-13.001	-10.233	-7.9326	-11.214	-11.486	-12.579	-9.1848	-10.07	-7.662	-9.7575	-9.381	-10.797	-10.52	-12.585	-10.509	-15.085	-8.8888	-6.868	-13.294	-9.7592	-14.875	-10.563	-14.69	-8.3499	-15.362	-10.959	-11.84	-11.813	-15.299	-16.154	-8.5338
2.9518	3.8438	-0.39733	4.8017	1.5451	-2.7179	-0.26624	2.0256	2.5774	2.2484	2.1732	3.3785	-1.2396	-0.90515	-0.02202	3.0552	-2.2355	-0.31901	2.4461	-0.82898	-0.62676	-1.7503	-1.8374	-6.5265	1.1891	-8.6993	0.66704	0.86618	-1.1242	-0.99955	5.1214	0.12136	0.6428	-0.07805	-0.40619	1.4852	-3.2027	-0.45704	0.98178	2.7992	-2.8484	2.0591	-1.4291	3.0519	1.4063	-1.968	-0.97452	0.59224	2.9859	-2.7097
2.5532	0.43244	-9.0435	-1.4235	-3.0131	-1.2282	-6.6094	0.78538	-1.1265	-2.4812	1.6441	-3.7946	-1.5499	-2.0097	-2.2475	-1.3495	-1.7469	0.46539	-1.7434	-0.95652	0.19864	-2.3443	-0.10653	-0.34582	-4.0657	-2.163	-4.3126	0.10263	-5.9222	-3.8163	2.43	-6.2647	-3.8991	-3.3127	0.19848	0.59183	0.90887	-1.868	-4.9473	-1.8819	-1.3572	-3.3092	-0.59155	-4.0116	-0.94883	-2.6122	-3.4356	-0.22513	-3.2424	0.5461
10.263	5.2599	6.3173	8.3961	3.345	7.1229	-0.61201	4.1222	4.6549	8.8414	8.3616	7.2981	8.6277	0.95042	5.1942	10.729	6.805	6.9588	4.9015	5.9863	1.9435	6.5927	8.757	5.6162	3.0046	8.5172	5.3692	7.0159	4.9768	2.675	4.8107	6.2198	3.3946	4.8036	8.147	8.5798	5.6153	6.3071	7.8295	2.5221	8.8993	8.0172	4.0652	4.1107	7.453	3.3122	3.6785	5.9462	2.8081	5.7379
-12.671	-9.4871	-15.788	-10.157	-13.816	-13.04	-11.397	-13.234	-11.442	-10.239	-15.554	-9.2222	-11.694	-13.333	-10.618	-12.399	-9.3401	-13.158	-11.027	-14.692	-3.7517	-18.968	-13.518	-19.766	-11.531	-16.911	-13.124	-13.541	-11.228	-12.884	-19.888	-12.664	-13.052	-10.782	-14.253	-15.657	-13.788	-19.092	-9.6131	-18.334	-14.141	-15.122	-12.612	-14.673	-15.322	-16.862	-13.424	-13.583	-11.987	-11.308
6.2769	4.5674	10.222	1.3254	6.019	4.2032	7.1791	5.4625	5.2502	4.3289	6.4634	6.3087	9.5167	6.4679	4.8222	2.7665	4.0575	2.4456	4.796	5.2507	8.5715	7.5006	6.7842	3.49	4.9301	3.8177	6.8991	5.3146	3.8101	3.0897	3.452	2.008	2.3463	4.1573	5.798	0.56797	7.5526	4.9753	5.4645	5.9697	3.4098	2.6741	4.1707	8.6991	0.75988	2.6617	5.4222	8.4079	5.5829	7.2662
-9.4849	-6.7599	-8.307	-9.6471	-10.62	-8.7145	-9.513	-13.267	-8.8593	-8.4691	-7.4268	-9.3189	-9.9349	-12.709	-12.529	-5.7794	-10.072	-13.188	-14.234	-8.5936	-9.3204	-9.4209	-15.31	-8.6504	-5.774	-6.5075	-9.1499	-5.5719	-12.052	-9.621	-11.987	-5.6601	-7.0545	-4.8667	-14.077	-10.629	-6.917	-6.8405	-8.2709	-7.8809	-5.0523	-6.2976	-5.6477	-10.732	-8.1423	-9.898	-5.6982	-5.4603	-8.3161	-8.3946
4.0125	5.7556	3.7623	4.4675	1.148	8.214	6.2845	5.1717	2.3152	6.8007	3.1019	5.0897	2.045	5.0924	7.657	-0.63651	5.6818	6.3662	2.8837	8.2457	3.2166	5.2058	1.8857	3.3402	4.5876	4.6142	5.6212	4.5774	3.6906	1.3476	6.018	6.9677	6.9302	0.50112	4.7801	8.4747	4.4707	3.238	7.905	1.4504	5.0023	3.6241	6.382	5.5291	7.1904	3.4733	3.1101	5.8948	5.1518	-2.1271
-3.1418	-2.1896	-1.6742	-11.096	-4.5304	-7.9727	-4.5849	-4.8306	-5.1296	-2.0406	-3.2706	-7.7372	-2.0523	-2.0406	-4.3321	-6.1645	-3.1388	-3.4751	-7.5691	-4.873	-5.3165	-3.6054	-8.9642	-1.1941	-4.482	-2.5759	-4.3715	-2.7914	-5.2084	-3.259	-5.0995	-2.8713	-6.1266	-6.9183	-4.071	-5.2664	-6.1796	-7.8324	-0.91928	-9.0044	-4.3979	-4.3077	-1.8288	-5.712	-0.41704	-5.0648	-3.655	-0.46324	-7.6683	-7.2923
-11.036	-8.1527	-10.847	-10.517	-13.664	-10.649	-18.207	-13.303	-15.588	-16.992	-13.765	-8.2955	-10.661	-8.1433	-13.728	-10.622	-11.028	-10.962	-12.055	-13.567	-5.0444	-14.009	-10.793	-8.1641	-13.516	-12.826	-11.287	-12.354	-11.028	-11.041	-12.06	-10.452	-8.2663	-10.93	-14.923	-8.2751	-11.228	-9.8612	-9.8897	-14.731	-14.145	-11.446	-11.963	-13.907	-12.819	-9.3179	-8.3835	-9.5939	-9.8058	-10.609
-16.202	-11.852	-11.521	-15.231	-14.547	-11.242	-13.694	-10.84	-16.08	-12.006	-8.7837	-12.146	-13.647	-12.89	-10.087	-12.954	-9.4216	-16.344	-9.2741	-10.415	-18.627	-7.4761	-13.704	-11.126	-15.707	-12.739	-10.564	-13.479	-13.848	-10.04	-11.076	-12.546	-10.371	-10.671	-11.81	-10.003	-12.795	-14.573	-13.764	-14.813	-15.837	-15.405	-12.239	-10.972	-12.894	-14.322	-10.21	-15.279	-13.101	-11.716
-13.581	-5.9358	-6.9216	-12.811	-7.8588	-13.638	-11.041	-10.165	-11.784	-14.359	-13.616	-10.415	-16.2	-6.7569	-11.921	-11.621	-12.496	-10.097	-15.808	-7.0805	-14.785	-11.552	-5.2257	-10.725	-10.229	-8.308	-15.28	-12.988	-13.19	-7.648	-10.497	-11.966	-11.329	-13.674	-11.267	-12.312	-7.0428	-11.359	-7.4807	-14.747	-10.839	-7.9965	-12.948	-14.38	-17.334	-5.7323	-13.433	-5.8409	-9.3561	-12.581
-1.3493	4.8616	-4.7678	0.685	-1.9545	-3.3226	-0.69579	-1.6071	-2.6924	-0.085514	-2.3727	0.87479	-0.53256	-2.5632	-1.5161	-0.8511	-1.0329	-1.8039	-0.78773	2.0131	3.2178	3.7647	-3.0341	-0.15426	2.1857	-2.2222	-3.9908	-0.7339	-4.1609	-4.8911	-1.3338	3.0199	-3.4192	2.9652	-7.0634	1.0528	3.9326	-0.34933	0.82375	0.64628	-1.7695	-1.546	-0.70637	1.6611	-2.78	3.7078	-2.2885	-3.9036	-3.389	1.6476
-18.261	-23.024	-21.13	-25.891	-14.926	-22.725	-22.636	-23.266	-25.074	-25.178	-21.767	-27.48	-23.561	-17.35	-22.702	-24.956	-21.389	-24.574	-24.472	-20.543	-24.775	-25.644	-20.176	-23.237	-19.582	-25.262	-20.422	-22.26	-18.52	-21.848	-21.917	-20.997	-22.889	-22.635	-20.655	-22.589	-24.033	-28.831	-21.79	-21.354	-19.663	-21.737	-22.046	-25.189	-19.855	-20.683	-24.443	-29.527	-20.143	-22.749
-3.16	-0.81424	-2.9466	-8.0462	-3.1957	-9.6375	-6.2782	-1.679	-4.5693	-1.8033	-4.2343	-5.1964	-7.8139	-3.7716	-5.175	-3.9134	-6.4297	-3.336	-2.6317	-1.9826	-0.89773	-3.426	-4.4404	-5.5589	-5.7738	-1.6793	-6.9499	-1.0673	-6.2328	-6.581	-2.5099	-7.1292	-5.8263	0.68089	-3.2641	-8.6414	-5.9432	-7.4412	-2.6801	-1.6103	-0.66226	-10.575	-1.1688	-3.1543	-5.5044	-2.643	-2.8033	-3.4479	-1.7526	-0.93797
-4.1064	-3.4261	-0.64576	0.18664	-0.50447	-0.91073	-1.2174	0.9126	-1.9357	1.7563	-4.4059	-2.9679	0.4546	-0.36419	-1.4072	0.65905	1.5972	-3.0736	0.15189	1.4718	0.95208	0.23231	0.81201	-0.50125	2.677	-2.9785	1.5344	1.0933	-1.5356	-1.8947	-4.7839	-4.3958	-5.1093	0.48265	-1.5604	1.9681	-5.0373	-0.96735	-0.064825	-3.3987	-3.7802	0.43326	-4.803	3.4797	-4.7826	2.7924	0.17068	0.13645	0.25657	-0.91731
-9.8238	-13.806	-14.328	-12.868	-7.4399	-15.099	-16.877	-9.6442	-13.408	-16.374	-10.745	-8.5038	-12.78	-8.5859	-6.9744	-13.351	-12.275	-13.958	-13.029	-9.8752	-12.891	-18.472	-15.87	-15.358	-16.795	-8.7796	-12.823	-16.058	-8.5471	-12.081	-10.393	-12.583	-16.237	-12.599	-8.9669	-15.968	-12.91	-17.966	-13.524	-10.128	-13.091	-16.151	-11.803	-9.6423	-16.223	-13.348	-13.225	-13.514	-7.7888	-14.632
-2.2429	-3.8053	3.9961	-0.4229	0.91803	3.2141	-1.3763	-0.63273	-0.18456	0.55001	1.7471	1.6666	-1.8406	-6.0917	-3.9092	-3.0418	2.5047	3.6994	-2.562	1.7073	-2.246	0.33218	-4.6711	-2.5782	1.7799	-1.7605	-0.30914	-4.407	-0.57672	-1.5566	-1.0459	-2.0425	-3.2607	9.7566	-3.0725	4.0997	4.6563	-2.7163	1.0614	0.7239	4.5331	0.53058	-1.6528	-4.0899	3.6262	3.4239	-0.43125	0.078192	4.6203	1.516
8.9884	0.8392	5.0243	2.2644	6.7467	5.6661	-2.0912	-1.1911	2.8159	0.76956	-2.7707	-1.2814	4.5601	2.2542	-3.7729	0.84727	4.4562	0.84046	1.6592	2.6767	2.5846	-2.4347	1.5845	-0.29676	7.7045	2.6181	-2.8675	3.4611	-0.53196	2.2358	3.2282	3.8143	7.0264	4.6133	-1.6075	5.513	1.2212	0.6234	2.2927	1.9343	4.2487	6.7889	-0.4827	0.16599	4.9894	3.1077	-0.67823	-2.845	7.8086	3.2304
-22.582	-24.58	-20.37	-14.215	-22.501	-26.215	-16.613	-24.41	-20.93	-21.242	-23.837	-21.19	-23.59	-19.914	-21.895	-22.91	-25.757	-23.094	-23.232	-26.037	-22.666	-23.664	-17.589	-22.328	-21.872	-21.126	-22.726	-24.828	-23.469	-16.674	-23.56	-24.642	-21.447	-21.666	-21.75	-18.649	-22.634	-21.907	-23.435	-22.911	-21.12	-21.172	-20.541	-24.848	-25.277	-21.001	-21.156	-24.319	-25.5	-23.946
-8.6071	-13.292	-10.744	-10.174	-8.6809	-14.515	-12.498	-9.8104	-15.888	-12.469	-7.3547	-12.021	-9.0935	-6.1451	-9.6011	-11.011	-7.2941	-15.638	-12.717	-16.188	-10.96	-11.712	-11.006	-12.927	-11.083	-6.0683	-9.1782	-9.7754	-11.437	-16.258	-8.8657	-9.2964	-3.5102	-7.8343	-12.098	-8.7351	-9.0349	-10.289	-10.709	-10.084	-12.312	-8.7968	-12.298	-10.871	-7.8042	-12.398	-10.082	-11.355	-9.3449	-6.4607
2.303	2.3369	3.4667	6.2172	-0.41081	0.41728	-0.11327	3.9936	4.2743	-0.9779	4.4321	3.9243	5.3916	3.1915	1.2735	1.6181	-4.1233	-0.41	-3.8738	1.1928	4.8863	5.2838	0.21464	2.3475	6.4817	2.1966	-1.235	4.4553	1.3911	3.0426	5.689	0.992	-0.71776	-3.9857	4.0764	3.0277	3.4695	-2.07	-1.7354	2.1098	-2.7037	1.4333	-1.1121	1.8531	7.6959	2.912	5.8824	4.7876	3.0781	-2.6378
-5.2824	-3.8905	-9.0046	-5.0349	-2.5341	-0.19548	-2.468	-5.862	-5.6233	-3.0341	-2.3289	-5.5288	-2.4695	-3.1898	-4.9924	-3.5278	-3.1958	-7.9016	-0.67934	-1.8684	2.7156	0.19513	-3.0712	-7.463	-2.7322	-1.215	-6.2971	-7.8468	-6.021	-4.2858	-5.3043	-6.4899	-1.7188	-2.8142	-10.825	-4.2483	0.77314	0.15842	-4.5299	-1.7745	-2.7006	-3.1038	-3.8183	-0.01473	-2.2671	-2.7889	-2.6977	-5.2022	-7.6238	-4.3026
-5.4365	-0.75491	-6.1154	-3.487	-2.7841	-3.4514	-6.1992	-8.1796	5.3773	-3.511	-1.3585	-2.7846	-4.9955	-2.4386	-3.3478	-3.6097	-1.6453	-3.5699	-5.2671	-4.4015	-6.1493	-4.2652	-4.7771	-3.0074	-1.5958	-3.0599	-6.8653	-4.9369	0.36186	-0.6402	-3.6835	-4.9646	-3.2117	-2.9208	-5.2743	-1.3084	-2.4775	-3.2769	-6.3892	-5.5935	-7.6044	-7.1136	-2.1106	-5.3219	-7.7742	-1.5983	-9.1248	-1.4511	-0.16378	-4.3162
6.1302	6.909	8.1161	9.2631	10.055	2.6082	7.0995	6.4663	10.655	10.06	8.6944	10.106	6.9768	9.9653	6.6642	9.2794	12.131	3.6621	6.7336	9.2918	6.9063	8.6275	9.8736	9.9916	8.423	5.2578	9.1481	6.7386	7.2419	8.0166	2.383	7.0303	8.4132	3.7751	3.1099	6.7639	7.3438	5.7471	6.7678	6.8429	6.7393	3.6249	7.7448	2.8381	6.3235	8.5484	2.7633	2.6001	12.148	8.2988
-5.2868	-2.2613	-0.96331	-3.4512	-7.9572	-1.0728	-1.72	-1.7618	1.9724	-5.1363	-1.3507	-5.6701	-5.8681	-3.8392	-0.030049	-4.0079	0.93288	-1.1795	-1.2918	-5.4537	-6.2932	0.55759	-1.3734	-4.8961	-6.6253	-1.8964	-3.2609	-5.1891	0.3927	-6.0752	-1.7663	0.79747	1.7216	-1.9908	-1.4044	-1.4849	-4.1494	-3.9458	-0.59659	-4.8795	-2.7349	0.057651	-2.1277	-0.57441	-2.7121	-0.44346	-2.7561	-1.7474	-1.4174	-5.6514
-3.7642	-8.5647	-8.7749	-6.9105	-3.5102	-2.9766	-6.1655	-2.1759	-7.1487	-7.0585	-7.1824	-6.8184	-9.418	-5.5295	-5.1468	-5.5567	-4.6141	-5.8339	-7.5507	-8.1507	-9.7337	-2.8951	-8.7016	-7.6761	-7.5458	-5.0796	-3.6776	-10.296	-8.8318	-6.9562	0.0026114	-6.2757	-2.7899	-5.0652	-3.5963	-3.8115	-0.29523	-1.6328	-8.145	-7.4638	-2.9205	-7.673	-7.147	-5.2398	-7.5642	-5.2744	-4.7805	-5.7986	-7.505	-5.0037
-2.2457	-7.8454	-4.7206	1.6803	-4.3063	-5.337	-6.8001	-2.0361	-3.0565	-5.128	-3.1822	-4.7831	-4.2465	-7.3503	1.376	-4.4247	-3.6863	2.4669	0.064789	-3.6797	-2.9028	-2.9438	-2.7293	-1.3803	-3.4093	-5.5099	-5.1241	-4.2299	-2.4574	-3.3445	-4.8736	-8.9791	-3.7666	-1.8577	-2.5195	-2.6146	-0.80944	-9.8366	-3.924	-3.1151	0.6137	-0.48043	-4.3482	-3.606	-6.8446	0.87803	0.97593	-4.7999	-7.0803	1.3757
0.72737	-2.6761	-3.4673	-8.1991	-5.038	-5.6983	-5.1591	-2.3378	-0.80682	-3.1865	-2.9129	-5.5483	-2.0026	-3.9789	-7.7495	2.0138	0.69538	-5.5562	-4.3991	-0.31492	0.064799	-4.3229	-3.9667	-2.3791	-0.64466	-5.0674	-2.0307	-1.6342	3.1852	-1.5466	-5.9238	-3.1411	-2.2356	-0.45093	-3.7477	-3.0104	-3.2957	-3.0701	-2.3654	-9.1582	-4.3851	-5.5801	-0.47475	0.011573	-1.6406	-5.942	-1.6586	-2.685	-3.0506	-1.4081
8.9026	10.393	6.7364	3.7429	8.9028	6.0291	13.8	3.2927	3.8879	3.9049	10.286	4.3301	4.6057	6.0375	1.7694	3.3439	1.7159	9.4543	1.4922	-0.76133	5.3367	6.5564	5.8494	2.6136	4.3245	6.817	5.9649	4.1938	7.5233	3.7135	4.3557	5.5393	3.1265	2.0586	3.2153	6.4255	4.5332	0.80813	2.6907	-1.3881	0.86911	8.398	6.3188	4.6287	4.8955	1.753	4.7107	5.0885	2.8588	1.5587
-21.471	-22.153	-19.635	-20.968	-24.46	-19.145	-19.77	-21.305	-24.2	-20.799	-21.465	-23.387	-19.912	-17.984	-19.714	-17.258	-22.092	-21.255	-24.322	-24.267	-20.97	-24.288	-16.218	-24.258	-22.189	-20.263	-18.59	-21.803	-20.653	-24.952	-22.486	-24.841	-23.66	-21.222	-18.789	-25.588	-19.144	-24.308	-20.663	-25.747	-21.605	-22.973	-23.962	-23.516	-21.536	-20.935	-17.172	-21.08	-23.883	-22.612
-13.793	-13.259	-17.987	-13.719	-18.184	-12.301	-14.733	-12.437	-17.573	-13.908	-15.281	-14.465	-11.939	-14.201	-14.196	-11.272	-11.807	-17.587	-14.304	-17.035	-11.671	-12.684	-18.632	-12.906	-15.969	-15.102	-16.878	-10.352	-13.364	-9.9055	-14.856	-15.942	-16.692	-15.129	-15.26	-20.571	-18.249	-16.306	-15.675	-15.085	-15.041	-14.061	-10.66	-12.862	-13.094	-12.536	-13.539	-17.631	-10.449	-16.38
-11.244	-5.1204	-14.452	-13.829	-10.645	-11.525	-12.978	-11.734	-13.255	-10.719	-10.74	-10.637	-9.9518	-15.67	-6.4428	-8.5942	-14.255	-15.71	-12.741	-10.966	-9.8812	-15.198	-13.53	-14.362	-13.117	-13.869	-13.211	-17.886	-9.5932	-11.648	-20.043	-15.595	-10.682	-8.7032	-11.205	-16.018	-15.198	-8.3574	-12.585	-12.086	-15.006	-6.9611	-9.1072	-5.2955	-14.943	-12.429	-13.881	-13.811	-11.083	-13.62
0.931	-1.2043	-0.43587	-3.0015	0.062488	-0.36413	-1.5644	4.9137	2.1789	1.6359	-1.9021	-8.6473	-0.61189	0.64203	-6.8848	0.14462	3.3443	2.5059	1.1978	1.0155	2.3958	1.4323	3.2706	-8.3463	1.165	-2.0298	-4.9273	-5.1274	-1.5104	-2.0669	-3.4167	6.8911	0.92347	0.76289	-0.070627	-1.9741	3.1649	-1.3419	-0.60732	-0.20555	-0.33826	-2.6524	-4.9979	0.99383	-2.5126	1.0616	3.4044	1.3239	-0.80646	1.9626
-8.332	-9.3902	-7.3472	-3.5077	-8.3186	-12.643	-4.4624	-7.6484	-7.0857	-8.7194	-12.539	-10.957	-7.4769	-9.3259	-11.222	-7.9658	-5.9377	-9.4244	-3.6425	-6.8891	-7.8675	-3.1959	-6.8407	-4.774	-9.0839	-8.9563	-4.8429	-4.5605	-1.7139	-10.316	-3.3048	-7.9197	-6.2826	-10.847	-7.2107	-6.5445	-8.1259	-8.7744	-7.5274	-3.6758	-2.4971	-9.5969	-8.8018	-5.1052	-6.2527	-11.098	-8.5633	-11.55	-8.3552	-8.9579
-1.9033	-2.2198	1.1448	0.11278	-2.6465	-2.4445	-4.4885	-2.0865	-5.1863	-0.63187	1.7933	-3.1762	-4.2949	-2.4497	-4.3323	-2.6378	-0.92013	1.781	-3.4259	-0.90401	1.6784	2.3256	-3.6305	-3.8249	-1.7216	0.067936	-3.1352	-4.5343	-7.0477	-2.7137	2.3615	-3.2189	0.19957	-1.3734	2.7029	-1.6499	-2.7784	1.1854	-4.5118	2.1006	-1.3546	0.42087	0.2734	-0.7309	-4.0167	-2.5958	-3.5882	-2.6787	1.9633	-0.89189
-8.1769	-7.867	-12.525	-10.344	-12.181	-7.8414	-6.1679	-12.756	-6.7776	-12.139	-7.7617	-9.8174	-11.318	-10.245	-10.809	-6.379	-10.406	-8.0791	-10.334	-12.634	-9.106	-9.4016	-11.787	-7.6509	-8.9776	-11.877	-10.78	-11.309	-12.339	-8.5039	-8.9282	-12.882	-12.724	-8.1874	-7.5888	-6.8842	-9.1734	-9.6873	-5.5812	-9.491	-3.824	-9.3898	-8.3405	-9.3466	-12.504	-11.562	-4.8571	-7.3673	-10.791	-9.1118
1.4186	-3.1787	-0.36267	-3.2448	1.4809	-4.086	3.7499	4.9829	4.0306	-1.0299	4.8585	4.5031	-3.5738	-0.61361	-1.0527	-1.2652	-0.45334	1.2093	3.3049	-0.22378	-0.083144	-2.664	-4.8333	-1.027	-1.5482	0.17054	0.79917	1.8194	-0.86539	1.4162	-0.58714	1.135	3.0901	3.3427	-1.9235	0.76617	-1.5214	-4.9852	3.0223	2.265	2.5571	0.85492	-2.6485	2.2638	-0.67562	0.40609	-1.4065	3.38	1.8171	-0.75295
-4.7652	-5.3177	-8.7788	-5.8968	-3.1013	-4.9586	-5.6494	-8.637	-5.703	0.93658	-6.2118	-8.0991	-3.598	-2.9647	-6.5381	-5.0786	-6.3283	-8.4688	-3.4005	-11.829	-6.4265	-7.186	-5.1022	-2.2757	-2.1082	-5.798	-10.934	-10.783	-8.3364	-7.1404	-8.4173	-8.5796	-1.3546	-4.654	-5.0999	-6.4733	-3.3962	-3.3129	0.30619	-1.087	-5.9537	-8.7512	-7.2227	-5.4707	-3.6745	-0.0096402	-6.8062	-8.6076	-4.245	-6.2374
3.1238	10.739	2.3821	9.8677	6.6027	9.6113	5.5649	5.8944	6.7031	8.2972	8.4542	6.8589	6.1039	4.8673	5.041	8.7309	10.228	7.1618	4.0738	4.2336	7.2139	4.2595	2.9581	5.8967	8.2879	2.8849	7.5798	6.6121	5.5929	6.1546	3.4641	3.9837	6.2747	6.1268	7.391	7.4636	7.5984	11.173	2.7392	2.7236	7.1995	8.2997	7.2629	6.9511	10.402	6.0168	7.8554	6.1408	7.1278	11.342
-12.026	-9.8206	-6.1377	-13.366	-11.225	-9.3949	-11.482	-9.7272	-10.897	-10.03	-6.6938	-8.429	-8.7558	-10.91	-14.82	-9.9721	-4.7679	-13.48	-12.443	-14.084	-9.1933	-9.5134	-10.858	-10.2	-12.509	-6.8732	-6.6399	-5.2548	-12.76	-13.334	-10.081	-8.4894	-8.6668	-7.6522	-12.217	-8.0425	-9.0447	-8.3625	-10.124	-13.564	-11.004	-9.2754	-7.4821	-7.2491	-15.365	-8.6699	-5.7201	-9.637	-5.6418	-4.8697
-0.62748	-5.274	-1.7078	-0.76863	0.19162	-2.8362	-8.2578	-2.1006	-4.3836	-4.3329	-8.013	-8.1562	3.0962	-2.7256	-4.5712	-7.6335	-5.9609	-5.395	-1.1932	-4.6651	-3.7718	-5.8023	-6.6263	-1.2498	-7.275	-4.5572	-3.2432	-6.909	-3.1201	0.2782	0.49718	-0.40073	-7.2811	-5.468	-7.1538	-1.3652	-4.7437	-3.633	-1.7133	-9.0187	-11.199	-9.901	-8.5338	-2.9551	-0.33935	-10.381	-2.8061	-10.725	-4.2658	-6.088
-0.34039	-2.0513	0.52703	-1.6063	-2.7523	0.15792	-2.3172	-6.3431	-1.8396	-3.692	-2.2504	-3.8039	-0.94737	-1.6007	-1.886	-1.2787	-0.38037	-0.86114	-4.7652	1.9244	0.84965	-0.25931	1.6809	2.6014	-4.4117	-1.9922	-2.9725	-4.3054	-2.6128	-0.43574	-2.1831	-1.7305	1.2071	-3.2036	-2.0323	-5.3516	-1.1358	-1.0106	-1.944	0.042757	-3.097	0.83156	-1.3604	-5.6241	-4.0239	-1.473	1.2838	-2.1001	0.35705	2.0372
-2.2691	-6.7753	-4.7622	-6.8177	-10.616	-6.5029	-3.9003	-4.7379	-4.1997	-4.4171	-0.3325	-4.3135	-6.2898	0.1351	-4.355	0.47806	-1.2969	-6.1377	-4.9722	-3.5565	-6.3085	-7.0992	-4.6726	-3.731	-4.9669	-6.5185	-2.4263	0.081613	4.4437	-3.1782	-9.4281	-9.1536	-6.6073	-4.904	-6.7907	-4.5474	-3.8925	-1.1924	-5.0056	-3.8938	-1.216	-9.7194	-6.8513	-2.2162	-6.9646	-8.1966	-0.2533	0.30866	-4.6105	-6.0076
2.2125	4.3136	5.541	1.8655	2.405	7.3493	9.1887	5.4392	4.7956	5.8306	4.7235	8.2979	-0.9896	8.329	5.2937	5.4483	5.1032	3.0052	9.6354	7.1874	7.6084	1.2831	6.6264	4.9002	2.6582	6.837	8.5567	2.1382	7.1753	5.6836	0.61572	4.366	3.1488	5.2832	4.6636	7.4414	7.8527	0.95724	5.3545	8.619	5.4438	8.6995	11.626	3.2295	7.7187	7.6287	9.6515	3.751	5.6558	8.1985
-4.571	-5.3092	-4.9403	-1.9968	-3.1245	-0.55682	-3.4179	-10.043	-3.7183	-5.8646	-5.8892	-8.0433	-5.6998	-0.83123	0.6164	-0.1556	-4.7571	-2.622	-1.2688	3.5029	-4.0123	0.095738	-5.2736	-3.921	0.43006	-5.3774	-2.5926	-4.5414	-5.3888	-2.762	-2.7486	-3.826	-3.7435	-5.3305	-0.25034	1.3157	-6.8012	-1.0926	-1.8231	-2.3218	-3.503	-2.4591	0.76989	-3.1738	-0.10312	-1.6779	-5.2754	-2.67	-1.7954	-1.4463
-14.773	-24.328	-20.878	-21.646	-22.022	-24.747	-25.478	-24.241	-22.717	-19.658	-24.758	-23.952	-24.114	-20.364	-24.927	-23.448	-26.92	-19.387	-20.982	-27.631	-17.018	-25.761	-24.891	-20.131	-24.991	-24.42	-18.456	-16.821	-20.918	-24.265	-20.247	-22.356	-22.378	-24.47	-19.251	-23.162	-19.875	-21.291	-20.771	-19.054	-22.326	-22.497	-23.666	-25.055	-20.93	-22.235	-23.702	-18.845	-17.986	-20.247
3.4153	-1.6571	-1.2879	4.2703	4.159	0.069512	3.2371	0.38127	2.4137	2.7211	1.6368	0.63284	1.9162	-3.3289	-2.8751	1.386	3.5571	3.3352	6.2133	3.7225	4.6098	-0.72261	0.27534	3.8834	4.7111	4.5971	3.2916	1.5028	-0.47572	0.8227	2.9009	3.6498	4.2785	4.6319	0.64408	3.3851	1.5276	5.005	-0.79633	-1.8884	2.6728	-3.0363	2.6707	3.0578	5.6491	2.5692	6.6105	1.9853	2.937	-2.1604
3.3464	5.6558	9.3828	2.2842	10.423	4.9618	5.8635	3.9559	-0.46959	6.0161	3.034	10.643	8.5786	6.3656	4.4574	4.7179	4.4784	9.5033	9.3807	4.8569	9.5002	2.0017	8.4699	11.094	3.5759	8.7301	6.6513	7.3361	8.2513	9.6495	2.5853	4.1436	6.3328	3.4958	8.557	4.0558	5.4703	8.5688	3.1927	6.8067	12.578	6.3493	6.197	10.546	5.6097	7.662	10.195	6.4266	9.9751	3.0877
6.1102	10.246	5.1035	8.9248	9.138	6.2637	6.0055	12.354	11.365	8.6023	6.0185	5.2465	11.76	10.276	7.3435	6.1236	10.078	8.2731	11.337	9.2214	6.7037	11.82	8.507	10.556	8.0102	10.441	2.4692	8.9737	8.6259	8.4947	3.1944	12.325	10.867	6.4962	2.5033	8.0546	7.5324	5.9505	9.5785	14.605	6.9138	7.2459	8.1231	9.902	10.94	13.76	7.0308	7.6409	3.9414	7.7781
-9.2285	-6.6237	-11.785	-6.9872	-7.3764	-12.02	-9.2082	-8.6849	-9.5137	-6.4724	-11.113	-8.6204	-12.059	-9.2596	-9.8442	-10.717	-9.1196	-11.196	-12.092	-5.5701	-14.153	-10.352	-9.6389	-10.069	-3.9737	-9.327	-10.496	-7.2572	-8.2235	-9.1955	-7.9283	-10.028	-6.3033	-13.657	-9.9186	-4.158	-8.7639	-8.2016	-5.9307	-12.5	-6.7371	-9.4304	-9.4185	-7.0654	-7.8257	-7.8181	-9.4894	-11.51	-7.7149	-9.0429
-4.1467	-3.9034	-6.1256	0.92801	-4.2933	-2.9295	-4.4748	-5.6734	-2.9304	-5.1252	-3.6672	-1.4538	-6.4158	-6.7408	-4.4251	-2.4523	-5.0141	-3.0748	-5.2937	-7.1684	-1.1904	-2.1504	-3.6437	-2.3987	0.12959	-5.9971	2.1312	-5.0818	1.7167	-12.345	-5.8515	-3.2782	-4.2975	-4.3139	-4.5926	-4.7814	-2.2731	-6.18	-6.0061	-6.4005	-5.6035	-5.1519	-0.17008	-3.1457	-6.0236	-6.9967	-3.6596	-2.7511	-5.106	-2.4672
1.1156	-2.7	-1.7582	7.904	3.8082	-0.3925	0.64702	-0.72818	-0.004902	2.8808	-0.9656	0.42819	2.0297	0.19485	-0.60169	5.6976	-2.3243	-1.7444	2.196	3.3589	3.7385	-1.3288	0.51946	-3.0016	3.6603	-0.69836	-3.4515	-2.5246	0.57586	-1.7254	2.1906	3.6785	-4.1726	-0.77488	-0.6416	3.8435	-0.42358	-0.51506	-1.8299	2.2591	-2.4312	1.772	2.2066	-0.30938	1.1726	-1.2342	-1.1717	-1.4737	0.83458	2.8614
-4.8036	-4.5346	-0.39198	-2.0146	-1.4044	-3.4922	-7.0484	-0.14595	-8.9549	-5.7574	-5.5794	-3.0159	-5.5616	-6.8696	-0.11894	-4.1865	-3.0739	-4.2544	-5.0648	-2.4846	-6.2783	-1.1044	0.53506	-7.7875	-2.1052	-6.8452	-5.1674	-3.8474	-2.8987	-0.8124	-2.5173	-1.5681	-8.0893	-0.035734	-3.7009	-2.2537	-3.6933	-4.3759	-8.1144	-2.7727	-5.2881	-3.0379	-4.0143	-0.6848	-0.44827	-0.99468	2.9345	-4.8011	-4.3494	-5.4912
1.7132	1.436	-0.92678	3.3936	-1.5124	0.55656	-5.4689	-1.7574	0.061093	0.29397	-1.846	-3.9688	0.10154	-0.54569	1.0739	1.8726	-4.1763	-0.59924	-4.0004	2.44	-8.2754	-2.0713	-0.33897	4.2071	1.7797	-1.4076	-2.5145	-3.3915	-2.5755	-0.64662	-2.8228	1.9425	-2.069	0.26376	-1.913	-1.3557	-1.7228	-4.8656	-0.61229	-0.20551	-1.7395	-1.8995	3.7486	-1.1185	5.4835	1.8382	-1.893	-4.2342	-3.0137	-1.6954
-1.4263	4.6207	5.6784	1.6892	-0.48702	3.3581	1.2087	2.4085	1.7232	1.6209	2.0055	4.2783	4.8312	2.5964	-0.95895	1.1158	0.60081	-0.74591	0.98563	-1.3246	-1.0421	2.2639	2.9697	-0.028066	5.6127	-0.74732	1.2003	3.6922	0.49717	2.7738	1.4278	-3.4847	2.1331	9.9003	0.040103	-1.5855	0.34123	4.4781	3.5524	6.5773	2.7447	3.0972	1.5877	1.7681	3.4051	3.103	-2.4699	2.6486	-0.31113	4.0943
8.8313	12.351	7.2425	8.3296	8.9093	8.1038	7.3038	7.9966	10.173	10.862	6.6538	9.917	7.4152	8.8173	9.2404	8.9864	10.844	9.2913	8.7523	4.8562	9.5601	9.9768	9.6217	8.3593	6.6499	2.8794	12.393	12.819	14.177	11.662	9.8506	11.997	12.917	6.1451	12.401	7.562	7.0618	9.7415	5.9407	12.573	8.7508	13.519	14.497	10.262	7.7204	10.865	11.277	8.6534	10.018	8.2869
-10.187	-13.658	-13.045	-7.7689	-14.06	-11.169	-8.3953	-9.0174	-9.9894	-10.237	-8.975	-9.1961	-8.9082	-11.798	-13.031	-9.6954	-14.343	-7.345	-14.17	-12.734	-10.611	-7.985	-16.406	-13.602	-7.1048	-12.093	-12.207	-15.338	-14.611	-13.866	-12.073	-10.836	-12.632	-13.289	-12.17	-11.657	-9.4276	-10.704	-8.5533	-13.84	-15.301	-9.7898	-14.001	-12.513	-12.488	-13.932	-17.262	-10.772	-13.365	-13.239
-19.137	-19.025	-22.153	-23.838	-21.65	-22.198	-20.284	-22.27	-21.194	-18.695	-15.52	-19.053	-21.391	-17.24	-19.077	-18.602	-14.991	-19.995	-21.592	-18.27	-17.883	-26.935	-20.478	-25.681	-22.448	-18.372	-22.565	-25.602	-22.884	-19.996	-18.396	-17.244	-19.922	-17.873	-16.794	-22.625	-23.765	-19.478	-22.178	-20.071	-24.482	-21.596	-21.086	-20.342	-18.304	-20.608	-22.339	-21.131	-18.72	-22.475
-11.494	-10.11	-11.275	-11.555	-2.9929	-5.188	-7.0913	-7.1114	-6.143	-7.535	-7.8654	-7.9367	-8.5027	-12.799	-8.6521	-13.95	-11.987	-6.259	-9.8146	-9.1893	-8.6126	-7.6673	-11.568	-8.5705	-7.5301	-8.8465	-10.303	-12.655	-4.9629	-8.2233	-6.1425	-10.658	-3.2862	-7.2463	-8.891	-9.8168	-9.3264	-14.534	-11.875	-9.0482	-6.6115	-10.086	-5.8159	-9.078	-7.9609	-9.1913	-10.741	-10.604	-10.333	-6.4108
-17.338	-13.779	-13.541	-9.2047	-11.964	-6.3882	-16.304	-17.228	-10.151	-17.658	-17.915	-14.429	-16.453	-19.384	-19.873	-14.263	-17.912	-12.496	-13.912	-17.177	-14.134	-13.472	-14.118	-14.264	-12.716	-9.9906	-10.148	-13.073	-12.096	-9.7183	-12.024	-16.086	-18.06	-12.98	-12.078	-15.917	-14.02	-17.236	-18.732	-12.525	-14.515	-17.839	-14.183	-18.699	-15.024	-14.803	-20.505	-9.3623	-8.5557	-19.063
-5.0558	-4.1329	-6.2847	-7.8647	-2.2456	-7.301	-4.0245	-5.3608	-2.9973	-3.2355	0.92887	-2.4458	-6.7553	-0.013132	4.1218	-5.1908	-1.3758	-8.3282	-7.6011	-4.2588	-3.2193	-0.272	-3.9843	-4.4666	-3.8969	-4.6205	-7.0197	-5.7521	-2.9238	-6.5819	-5.2794	-7.7928	-4.7467	-8.6474	-5.431	-1.7225	-7.9616	-6.2194	-4.9343	-3.98	-5.1152	-4.6952	-6.0894	-7.4638	-8.2138	-10.306	-4.524	-4.2797	-8.297	-8.2135
-6.9066	4.7288	-1.5373	-0.58891	-0.72231	-0.64776	-3.7399	-2.5881	-2.0535	-1.6046	-1.0825	-1.2017	-4.8565	4.0946	-4.7777	-0.60552	-4.9771	-0.61087	1.1884	-4.7272	-4.758	-2.299	0.61896	7.297	-6.3356	-0.56891	0.80573	-1.5913	-2.4546	-2.1132	-3.6001	-4.0322	-6.0118	-1.0082	-1.7491	-2.0902	4.2256	-0.1353	4.0165	-1.1714	-2.3564	-3.4467	0.32717	-2.6479	-2.5002	-5.6679	-3.3306	-0.0413	-2.6811	-0.61357
-6.8154	-0.95066	-5.7233	2.8505	-2.8307	-6.4523	-1.7038	-4.8824	-1.7243	-3.8434	-2.6022	0.99285	-4.7633	3.7043	-4.3053	-2.798	-1.7354	-3.9904	-1.8982	-6.024	0.50828	-0.67799	-2.7322	-2.6964	-4.0379	0.54838	-1.7638	-7.9918	-3.8749	-6.4309	-4.1517	-4.85	1.472	-5.9531	-4.002	-2.7139	-1.2481	-3.9306	-7.1822	-1.5631	-0.56072	-4.1802	-3.8288	-4.0472	-6.1134	-4.0138	0.68131	-3.9607	-3.8676	-5.2165
-20.92	-20.776	-24.112	-19.768	-16.881	-21.858	-18.379	-23.351	-19.406	-17.968	-23.659	-18.183	-20.285	-16.891	-18.033	-20.718	-23.14	-22.654	-18.543	-17.831	-18.692	-18.217	-20.648	-24.57	-20.168	-25.402	-19.705	-20.181	-21.696	-18.989	-27.935	-18.373	-19.387	-19.085	-16.547	-22.758	-19.419	-21.412	-23.215	-25.389	-15.487	-16.786	-17.484	-21.666	-19.051	-21.201	-17.18	-21.014	-22.378	-20.803
-1.3982	0.22447	2.4172	-0.69691	-4.8953	-4.1653	0.33563	-4.0881	0.88143	-3.3935	-3.6659	-3.1186	0.073446	-0.11233	0.48119	-2.2793	2.4415	-4.9468	0.22772	-2.1782	-0.092272	2.8032	-1.1071	-1.9621	-0.88592	-4.3031	-1.8623	-2.2676	2.3321	-0.026274	-5.6852	-2.9999	-3.6632	0.18627	-1.5814	-2.8455	2.306	1.2463	-2.7871	-5.5865	4.1758	-1.9058	0.77596	3.0938	0.87317	-3.1565	-3.9388	0.41571	0.51672	-1.7215
12.212	7.2574	12.659	6.661	9.1563	9.5028	9.4421	11.422	8.102	12.083	11.314	7.6021	6.9017	12.247	13.607	9.494	8.5413	8.4411	10.463	8.974	2.2483	11.175	13.628	8.1058	9.5035	10.15	9.2814	6.1693	7.78	9.612	10.81	12.152	10.815	8.4188	7.4767	15.424	6.7339	4.2936	13.311	14.469	5.2363	12.277	6.5276	8.8267	9.7238	6.9536	10.908	6.2283	9.1629	11.666
-2.1062	1.459	-3.6641	-4.25	-2.1421	-6.4044	-2.544	-1.8769	-2.6973	-3.0429	-6.2352	-3.4978	-3.6041	-1.396	-8.5507	-4.0162	-2.4702	-1.6502	-0.15172	-5.2696	-7.3088	-1.2961	-1.7777	-4.4186	-3.1554	-1.2173	-2.5626	-4.5603	-0.32038	-6.8579	-2.688	-2.2271	-10.393	-0.58138	-6.2496	-6.1067	-1.3456	-4.3002	-4.9253	-1.2523	-3.0184	-3.5558	-6.2058	2.6204	-5.5704	-5.8825	-3.2516	3.5895	-9.2812	-3.3833
-11.154	-5.2591	-1.4588	-9.8973	-2.4748	-6.7214	-3.8254	-7.05	-7.9204	-4.5028	-2.9296	-6.5704	-2.6327	-5.7926	-8.4262	-4.1033	-2.4118	-3.0221	-3.1348	-5.0713	-4.2233	-6.6226	-5.9846	-5.7598	-7.478	-5.7143	-2.3389	-2.7549	-3.561	-6.4821	-4.4091	-3.5116	-4.7429	-3.3611	-4.3157	-1.5551	-7.8788	-7.5571	-5.7292	-2.6524	-1.9091	-8.3439	-7.3936	-5.6512	-3.0438	-8.6601	-3.9998	-3.89	-4.5152	-4.2934
-0.49279	5.5005	4.8187	3.9757	2.2457	5.5837	6.9116	5.2616	8.038	4.4102	7.5778	8.6346	4.2443	4.2132	7.4548	2.7105	8.6752	3.7764	2.9562	2.7589	6.2353	4.0367	8.6407	3.2882	4.4232	7.577	6.0403	5.8122	6.9203	7.9831	2.4523	3.4367	5.752	7.2447	6.2805	10.767	6.4244	5.0993	5.517	5.2812	3.3817	3.2765	9.4467	9.7026	8.7277	0.34236	7.3705	2.8577	4.3855	6.0929
-10.096	-8.389	-8.0663	-9.8261	-14.123	-8.5838	-14.191	-12.953	-9.5136	-13.281	-5.1453	-7.7101	-10.843	-10.506	-4.0411	-10.759	-6.8212	-11.031	-3.0698	-9.6945	-10.769	-12.415	-8.3027	-5.1709	-5.1735	-8.042	-4.9269	-8.0709	-6.1271	-2.3715	-9.777	-4.6986	-9.2014	-10.474	-13.607	-12.341	-7.8989	-11.398	-5.8768	-7.7432	-11.452	-10.097	-8.3795	-11.522	-9.8739	-8.0609	-8.7548	-9.474	-9.9762	-10.487
7.6593	6.9432	10.772	4.2883	7.7833	8.9122	10.541	4.4419	8.0866	8.6581	6.2936	8.5229	5.8292	9.8617	3.2093	9.9328	10.616	6.225	4.2158	7.2405	7.3265	9.3675	5.2558	4.3721	4.7995	9.9058	7.8408	11.136	9.0522	8.0159	9.7349	6.8007	9.0286	2.334	7.5815	6.6603	8.0771	8.0773	7.4765	12.1	1.5889	6.4403	8.6595	2.7378	3.7338	5.3437	2.641	5.7586	9.2754	8.4051
-11.754	-11.264	-12.552	-8.6607	-11.584	-17.748	-10.738	-8.8091	-10.661	-7.6003	-11.987	-17.156	-10.922	-11.857	-11.915	-9.1972	-10.591	-10.666	-16.786	-9.2852	-12.631	-6.9309	-10.461	-11.898	-9.5274	-10.111	-10.777	-10.773	-11.631	-12.201	-11.128	-13.483	-12.482	-13.863	-11.466	-13.328	-13.999	-13.268	-13.075	-13.599	-11.167	-11.969	-17.754	-15.598	-14.311	-13.948	-9.9009	-12.354	-12.964	-15.131
-1.44	-2.6176	-5.6264	1.155	-1.801	-4.0737	-4.7552	-2.496	-6.7765	-1.939	-5.4909	-3.7445	-5.6896	-4.6692	-0.73761	-6.2944	2.2323	-6.4635	-1.526	1.1832	-8.7043	-1.5775	-0.72521	-0.10509	0.37865	-4.3528	-2.0795	-3.0871	-0.18267	-2.857	0.031044	-4.457	-1.1815	-2.2797	-4.1777	-2.3164	-6.4172	-4.2486	-7.1179	-0.35481	-5.9949	0.61527	-3.4305	-3.5242	-3.5103	-6.456	-1.3463	-4.0427	-1.7804	-2.4021
1.918	-2.7114	0.043844	-3.3484	-2.0615	-4.277	-3.4126	0.030307	-3.0327	-0.3669	-0.75984	-2.8604	-2.3294	-6.088	1.9616	4.7809	-0.88532	0.39714	2.6927	-1.0246	-1.2877	-2.1354	0.50108	-1.5869	-6.0319	4.2896	-2.7176	1.027	-2.936	0.49099	-2.9384	-1.068	-1.0474	-1.7982	0.90747	-3.7974	1.1725	-3.5758	1.9204	1.8035	2.4797	-0.014909	-3.7321	-2.3811	-2.6691	-0.63583	-1.896	1.4642	4.3838	-1.5298
5.8723	8.4838	6.9646	5.7919	0.52269	6.7227	5.1378	9.1023	4.9023	2.7393	7.5199	3.375	10.428	7.034	4.9957	12.324	4.8461	7.2065	7.5623	5.6567	7.7099	11.976	7.4472	9.3313	4.8195	7.093	6.5541	8.1982	8.4344	5.169	8.8368	6.8703	9.9402	3.2461	6.8811	2.9985	7.895	3.8058	7.4511	7.3395	7.3656	9.1324	4.3074	3.549	4.4349	12.102	9.107	4.0589	8.8635	4.5845
-16.224	-16.159	-13.217	-8.5936	-16.065	-15.095	-18.189	-13.871	-13.576	-14.373	-13.421	-17.561	-13.056	-15.464	-12.628	-16.165	-11.419	-11.045	-10.823	-11.628	-11.229	-13.576	-14.053	-14.104	-13.41	-14.68	-9.1892	-19.642	-9.4065	-12.96	-17.122	-11.415	-15.269	-10.978	-11.028	-14.934	-13.754	-12.333	-14.811	-9.4006	-11.2	-11.178	-10.587	-12.614	-12.323	-9.1672	-13.34	-11.401	-10.205	-13.808
-7.5153	-7.5399	-9.8832	-8.0888	-5.6123	-0.7129	-3.5849	-5.8988	-5.2402	-4.3152	-2.5482	-3.1663	-2.3783	-4.2204	-5.8055	-6.2503	-3.8655	-7.931	-0.3732	-5.5252	-8.9089	-3.9561	-4.6873	-0.25913	-5.4961	-5.7239	-0.041831	-5.7168	-8.2857	-4.9399	-4.8298	-2.2978	-5.2724	-7.0746	-6.099	-8.5958	-3.6872	-7.565	-3.3803	-8.9684	3.2865	-1.252	-10.696	-11.285	-1.9439	-1.519	-11.209	-5.9144	-4.328	-5.7297
-2.5205	-2.2431	1.1731	5.9486	-2.9653	-0.97752	-1.0494	0.21172	-0.17282	0.5141	-0.21342	-3.2392	3.6662	-1.7984	0.26837	0.56999	1.6163	2.5191	-0.65479	1.2066	1.7569	-7.7693	2.2212	2.1304	2.9214	-3.6573	-1.0733	0.091687	-1.3979	-5.8396	0.021504	-4.168	2.229	-1.1316	2.7047	-0.74047	6.607	0.34614	3.7334	-0.74918	-0.033458	2.5739	0.85827	0.85484	-0.35553	-1.7042	0.22014	-0.40824	1.9641	1.4467
-1.098	3.0042	-0.21882	-3.7405	0.68023	-3.5903	-0.90065	2.2299	1.6288	-1.6899	-0.83785	-0.95344	0.55178	1.7334	1.4408	1.7347	-0.033342	1.1922	1.3031	-2.9777	0.0089815	0.49882	-1.0505	-0.10958	0.32096	0.47206	-2.8242	1.6568	-4.4918	0.82111	-6.1288	-3.3655	1.9675	-1.1157	-0.24496	-3.4005	3.2159	1.778	-2.6629	2.8223	2.641	0.59249	4.7201	1.9276	-3.024	2.2385	-2.217	0.24798	1.9845	1.404
-22.296	-21.76	-23.239	-17.924	-21.481	-23.452	-20.872	-24.855	-19.856	-24.683	-25.654	-19.438	-20.389	-21.073	-22.052	-22.076	-21.822	-25.577	-21.311	-19.52	-24.465	-26.715	-25.183	-18.504	-21.818	-22.72	-18.137	-25.732	-24.905	-24.449	-20.072	-20.943	-21.742	-24.424	-21.627	-25.316	-20.247	-21.405	-23.611	-21.084	-19.987	-21.47	-18.305	-25.752	-20.524	-22.601	-25.861	-19.619	-20.255	-21.489
-2.2687	0.72901	-1.6797	-1.7616	3.2993	-0.77738	0.98774	-3.7646	-1.2767	-6.4784	-1.8826	-2.3695	-4.4002	-0.92864	2.3048	-6.3667	-4.4021	0.80589	-2.5357	-2.6596	0.072158	1.4455	-0.89693	-2.3431	-6.1961	-2.6463	-3.7629	-6.0752	-1.6247	0.458	-1.225	-1.4491	-5.8893	-3.8114	1.0667	1.1755	-0.058117	-0.40588	1.6663	0.053581	-4.2626	-1.4638	-0.83619	3.193	-1.9331	-2.2654	1.0029	-3.3011	0.039076	1.122
-3.0637	-9.5649	-9.1011	-12.381	-5.613	-8.9579	-7.2052	-11.774	-8.6453	-9.6084	-4.6337	-12.927	-8.3939	-3.2568	-10.307	-6.5103	-6.4878	-12.316	-7.5659	-8.2796	-12.834	-10.357	-8.104	-6.7907	-9.104	-9.2707	-8.506	-12.111	-10.651	-12.789	-8.061	-9.8585	-7.4896	-8.4135	-13.69	-9.458	-11.37	-10.17	-11.896	-7.7511	-9.2298	-6.9269	-9.3795	-9.2509	-6.6385	-9.516	-4.6541	-7.8477	-14.506	-7.318
-4.7869	-0.91765	1.4974	0.25868	-1.8457	-3.0739	0.37135	-2.2006	-2.7619	-7.82	-3.5171	1.73	-1.748	-6.0126	-3.3341	-5.7315	-2.9429	-6.3785	-0.63813	-0.85196	-2.9007	-2.3087	2.2157	-2.089	-4.4392	-1.9977	-0.32461	0.90264	-1.9994	-4.7443	-8.2359	-0.51812	-1.1628	-4.4387	-4.7842	-6.2528	0.0069205	-1.3609	1.8183	-3.5715	-3.7016	-1.3165	-7.2653	-4.4153	-5.8724	-0.54096	-4.6813	-5.9531	-0.80136	-5.7667
-4.3434	-3.2332	-2.7982	-6.7805	-0.78785	-5.1548	-2.8538	-1.8976	-2.6478	-1.9262	-1.5035	-1.4934	-0.46421	-4.3613	-5.4349	2.2595	-0.49909	-1.2151	-8.5214	-3.5523	-1.8288	-5.612	-1.4872	-1.3794	-0.43498	-5.3169	-6.1708	-5.9907	-6.3982	-3.2755	0.74544	-3.9201	1.067	-0.95556	2.2387	-5.9414	-0.79735	-3.5957	-6.8071	-2.3996	-0.27189	-3.079	-5.5674	-2.0257	-2.5052	-0.39031	-3.2163	-5.3527	-5.207	-0.023905
7.4202	9.4419	8.1696	9.4275	7.8676	8.7244	6.4007	7.6449	10.209	5.5044	5.9295	11.344	10.204	8.3715	7.3069	10.665	6.9757	6.4211	7.2491	11.697	12.14	11.447	11.017	4.4764	9.1243	6.575	9.6956	4.1657	12.69	9.0226	8.8182	11.728	4.606	7.2638	11.392	6.6094	8.7936	8.8479	6.9288	7.5637	13.221	9.2933	6.7392	3.1718	8.0672	14.174	4.2845	7.3955	10.567	8.5326
-2.456	-6.9787	-1.8687	-2.79	1.7586	-3.9371	-4.0542	-2.3479	-1.7429	1.2976	-4.2906	0.64617	0.84714	-2.7588	0.080422	-2.3433	0.26716	-5.3654	-4.9136	-6.6095	-6.1483	-2.814	-6.0069	-4.7482	-5.0744	-3.3174	-8.0049	-3.9092	-6.5015	-1.462	1.4437	-6.4131	-1.8557	-7.6045	-2.338	-1.7715	0.48076	-2.7845	-0.47162	0.29842	-1.9055	-3.8585	0.79344	-7.4958	-3.2572	3.6405	-3.6468	1.6815	-3.6839	-3.1139
-1.1577	-4.0235	-2.5673	0.58553	-3.3948	-1.124	1.9061	-0.84442	-1.7394	1.4428	-5.3174	-1.6581	-0.24321	1.3674	-2.4757	-0.036342	-0.68836	0.9615	-1.3498	-0.83431	-1.9657	-0.1675	1.4308	-2.3199	-3.8417	-4.6187	-3.1585	-2.1521	0.72584	-1.4359	-2.6231	1.4787	-1.3372	-3.4368	-3.3686	1.1016	-4.534	-1.28	-2.0134	-3.1101	-4.2215	0.77507	1.9572	-1.7579	-4.2824	-0.77249	-2.2667	3.5017	-5.6783	-0.89071
-6.3583	-2.9075	-6.5767	-2.0418	-7.5331	0.037936	-6.9048	-6.7385	-6.4882	-4.2621	2.1297	-3.5217	-4.0315	-4.9534	-6.3125	0.1436	-5.7641	-4.8847	-4.8145	-5.7241	-3.9778	3.3154	-0.48535	-4.4395	-6.5385	-4.5476	0.89846	2.0446	-3.465	-6.9756	-5.8838	-4.0841	-7.7985	-5.4414	-4.1375	-4.3311	-3.6953	-7.885	-4.6263	-2.0002	-4.5842	-5.0827	-6.4199	-4.3916	-7.3404	-2.3935	-8.8414	-4.8723	-2.3164	0.70312
-1.9356	-1.7015	1.8272	1.7275	-0.22471	1.0397	-0.69604	-1.2925	-1.9121	1.8688	0.28466	-3.3519	2.9682	-0.051749	1.8944	-6.6816	0.38647	-0.72737	1.2187	-0.14978	-3.4493	-1.5231	-1.3568	3.163	2.1983	1.5839	3.9185	-2.3341	-2.4485	-4.4875	-3.3933	-0.48623	-0.61404	0.22242	1.7375	1.2475	-4.1252	-4.3354	-2.3583	3.057	0.01557	0.88724	-2.3117	-0.43424	-0.78469	-2.5658	2.5504	-5.44	-7.343	-4.3924
-8.1427	-9.1643	-8.6916	-13.574	-5.5914	-6.3359	-8.5585	-7.9652	-12.415	-7.3636	-7.7468	-10.531	-8.7526	-8.4777	-9.1352	-6.4867	-10.907	-6.3485	-10.65	-7.836	-5.0888	-7.4663	-5.429	-7.1685	-9.2798	-7.5299	-9.0964	-6.1766	-10.015	-10.2	-5.3093	-4.2352	-4.8629	-3.268	-8.0045	-8.9304	-3.6867	-11.338	-7.3222	-8.1374	-10.586	-6.0509	-5.1133	-5.816	-7.1329	-7.5463	-9.4641	-5.7708	-10.769	-4.4983
-14.679	-11.004	-17.02	-15.41	-11.734	-13.361	-15.634	-14.149	-10.46	-9.3487	-15.476	-14.684	-14.541	-13.687	-13.711	-16.987	-15.772	-10.67	-8.8487	-13.994	-11.282	-10.817	-11.212	-17.499	-15.116	-13.178	-9.7155	-10.91	-12.911	-9.5661	-13.502	-15.19	-12.424	-11.304	-13.483	-12.421	-13.168	-16.524	-13.879	-14.988	-16.018	-11.603	-10.096	-16.155	-15.758	-16.667	-9.7826	-9.9248	-10.933	-15.362
2.6865	0.30366	-0.22562	-3.4959	0.40319	-2.8932	0.050317	-4.8655	0.32847	-1.9049	0.16635	1.4741	-1.8168	-1.3219	-0.92896	-0.068277	1.0127	-2.3621	-0.95069	4.9078	-1.5889	1.9406	-0.97094	1.6294	-1.4944	-0.84762	-5.065	3.2489	-1.8566	-1.9566	-1.5476	0.35632	-1.539	0.92394	-1.9734	-3.7251	0.94954	4.1124	2.9923	-0.48398	0.20957	-2.5091	-2.1116	-1.9457	1.7487	-3.7926	-2.347	-0.70698	-1.8623	-0.28924
-8.4229	-9.7582	-7.6163	-10.76	-12.861	-9.8268	-9.4963	-9.5939	-8.2497	-10.834	-8.6791	-7.4938	-1.5557	-5.3894	-5.8063	-7.7981	-10.595	-8.1558	-11.383	-6.4784	-9.8217	-11.374	-4.3929	-6.0172	-12.32	-15.894	-6.0038	-4.2831	-5.3222	-8.991	-10.193	-7.7032	-8.607	-13	-8.8224	-8.6816	-9.431	-11.639	-11.101	-11.501	-8.2857	-7.3295	-10.575	-8.2155	-9.6425	-13.503	-12.63	-17.087	-6.6989	-7.8487
-9.7983	-14.726	-14.55	-16.951	-12.466	-9.9863	-12.274	-13.428	-11.56	-16.942	-12.157	-8.9034	-15.358	-14.386	-12.337	-11.924	-13.756	-15.503	-11.098	-15.26	-9.7078	-14.099	-15.544	-9.0164	-12.224	-14.576	-9.4876	-8.5462	-11.302	-15.927	-9.6767	-13.022	-11.723	-15.94	-14.413	-15.131	-9.571	-13.285	-15.419	-12.968	-13.189	-12.082	-9.947	-12.68	-14.913	-12.33	-10.166	-10.724	-18.683	-11.231
0.041426	-1.4934	-1.6066	-2.1288	-0.3529	1.4406	2.0308	-1.1368	1.303	-3.1903	-2.7786	-0.26538	-0.63917	2.1327	-0.97152	1.894	2.7869	0.099823	0.39292	1.7499	0.60103	-1.3986	0.22918	-2.4164	7.4718	-4.5628	3.324	-0.51054	-0.29877	-2.2973	-4.1024	2.5204	0.80274	-0.95579	0.61323	-0.79259	0.035356	0.013095	0.74106	3.7732	0.53309	3.5816	-2.541	-0.91495	0.067625	1.9895	-1.4274	-0.43266	-3.0437	-0.68902
-9.2682	-4.5441	-6.1811	-9.8672	-4.4123	-4.8941	-7.4881	-7.8919	-9.9125	-4.0383	-7.5093	-6.3764	-8.5648	-5.4922	-8.2194	-7.8858	-5.7036	-3.1065	-7.8704	-7.3179	-2.8501	-5.4627	-7.05	-11.068	-4.05	-6.8872	-6.754	-8.7109	-5.0224	-7.6354	-5.7718	-4.6538	-5.0088	-2.9466	-9.2271	-0.033656	-6.8264	-8.5287	-2.8771	-3.0016	-9.1475	-3.0548	-4.6884	-3.4726	-6.7297	-4.6393	-4.6435	-6.9819	-6.7953	-4.7658
-12.042	-11.903	-11.336	-13.844	-12.963	-11.008	-8.9429	-14.083	-14.159	-17.232	-9.6248	-17.05	-17.277	-12.378	-10.173	-12.677	-11.827	-11.52	-12.698	-16.622	-20.044	-16.032	-10.059	-14.386	-16.802	-12.168	-18.28	-14.337	-14.515	-14.858	-15.223	-13.003	-18.291	-14.968	-11.785	-11.256	-13.972	-13.774	-14.942	-12.76	-13.652	-15.219	-17.363	-14.895	-12.416	-11.217	-9.5095	-10.824	-17.264	-14.621
-1.1597	-3.6306	0.60066	-4.297	2.6116	4.1432	4.2293	-0.93369	1.0085	-1.1352	-0.37923	-1.2184	0.22293	-0.93711	-3.1702	-3.4364	4.7999	-2.0647	4.2542	-2.1655	0.59407	-0.78121	3.4961	1.9525	1.6372	0.095212	-2.7353	-3.2601	1.0502	3.0066	1.7457	-2.4504	2.6023	1.8208	-0.20054	-0.80445	-3.775	0.48868	1.1891	-5.4475	-0.2251	-1.2643	-2.4509	-1.3015	1.1284	1.1819	-1.6767	0.80532	-3.3688	-0.84286
8.1198	8.7973	4.3174	9.8674	3.5811	8.1873	2.7968	2.8209	8.5898	4.4728	1.7556	6.4834	11.263	5.1937	6.3943	4.3987	3.8273	6.1905	8.054	7.8831	8.95	5.2804	5.74	5.6558	4.7785	-0.82987	5.1364	6.9402	4.7367	3.0313	0.81639	4.3569	8.0112	4.3386	6.6422	3.8341	6.8647	9.2052	2.4728	10.698	5.2117	11.22	10.178	9.6621	6.5537	2.8584	6.2447	7.1247	9.965	6.6205
6.6259	3.1912	2.0958	9.322	-0.063586	2.2641	3.7275	6.0047	4.5717	5.627	6.4104	2.7784	3.5803	4.3338	2.8589	9.1744	4.878	6.5709	4.7705	9.0612	3.1477	11.005	4.5987	3.9467	4.4837	4.5324	2.4816	3.6511	3.3413	5.6815	4.9123	5.703	7.9894	0.83948	4.8559	4.0254	1.916	0.27914	0.54532	5.7257	3.1812	4.7534	7.0164	4.5463	2.951	7.8428	6.8279	2.5492	6.2988	5.1443
7.4676	6.6015	3.345	4.31	2.9371	4.4548	6.6312	7.2115	9.2116	7.0578	8.7958	5.0091	2.1816	6.2949	1.8743	10.44	9.5032	8.9161	1.8603	5.7785	6.0315	7.099	3.2889	9.097	5.7334	6.9748	9.356	5.0955	6.0171	8.3718	10.143	3.8685	2.6629	7.3365	10.673	4.9231	8.9756	7.4284	6.4878	10.987	6.0196	4.5258	6.0053	7.8158	9.7477	11.73	3.1021	2.2939	4.7767	6.6616
-14.251	-12.883	-15.699	-10.437	-17.426	-14.081	-16.724	-10.294	-13.151	-9.8149	-12.241	-7.248	-8.4238	-13.559	-10.001	-13.067	-15.072	-15.574	-11.249	-10.501	-12.815	-12.746	-12.967	-12.165	-12.002	-13.203	-9.6427	-12.399	-11.753	-13.654	-14.502	-14.727	-7.7224	-9.7443	-12.429	-9.89	-11.05	-11.742	-12.492	-8.6278	-8.0125	-12.53	-8.2546	-10.141	-9.336	-14.829	-14.868	-8.1005	-14.237	-11.619
-10.619	-5.7265	-12.705	-13.921	-8.8306	-11.579	-6.18	-10.253	-6.9996	-6.8791	-9.5532	-7.4263	-12.341	-8.7422	-9.1592	-11.233	-12.793	-6.8967	-9.0505	-9.4789	-8.6424	-7.0109	-7.2618	-3.675	-11.399	-8.6429	-7.39	-5.8659	-9.0595	-7.4657	-12.041	-8.423	-7.6855	-8.3745	-13.47	-10.973	-12.887	-10.571	-11.633	-11.936	-6.8707	-8.3541	-3.7668	-11.353	-8.4019	-12.078	-12.674	-9.2168	-11.945	-5.7867
0.24767	-2.5664	-1.6345	-3.5094	1.8902	-4.2692	2.8388	-4.698	3.7833	-2.9407	-2.43	-0.48789	-5.8218	-3.4105	-6.4221	-4.0663	4.401	4.4054	-2.5338	-4.1368	-3.6166	-3.841	-0.076135	-6.5858	-1.6517	-1.4366	-1.6822	-1.767	-1.0177	-3.8123	-3.5947	-1.4841	-1.5343	0.64671	-2.4518	-3.4188	-7.0183	-2.958	-1.7923	-4.6808	-3.6235	-2.5234	0.64463	-5.3942	1.487	-1.4449	0.58629	-3.175	0.13685	-2.2163
3.4055	3.037	-3.8092	0.25918	2.7757	2.7688	-4.189	0.51099	-1.9244	2.2142	1.1806	-1.0011	-0.66633	5.7652	-0.27523	-0.67251	0.93325	-2.9992	-2.742	-5.1379	1.1936	2.2611	2.1681	-4.6022	-4.0245	2.0013	-2.4394	2.3443	0.81712	0.19725	6.1895	4.0602	2.2579	-0.47894	-0.24855	-1.8539	3.093	3.7255	3.1043	4.4784	-1.0394	-0.82935	-4.3334	-3.9425	1.2993	-1.2721	-7.0656	1.9076	2.1284	-0.25912
-1.819	-2.7465	-2.5425	-4.0524	-5.0566	-3.5611	-4.165	-3.1717	-3.804	0.4028	-1.0607	-2.1934	-4.1687	2.8797	-1.9232	-7.0983	-2.1073	-5.8334	0.38341	-1.512	-1.2396	-6.1632	-0.13344	-5.5665	-4.8075	-5.8962	-1.4416	-1.222	-6.4482	-5.736	-4.0378	-7.476	-2.1397	-7.3905	-6.3716	-3.0399	1.1636	-2.1551	-3.1452	-1.6009	-2.235	-4.6515	-6.431	-1.7558	-6.6589	-2.6658	-1.4332	-5.3227	-5.5798	-4.0025
-13.124	-9.4214	-11.494	-12.679	-17.155	-17.647	-16.304	-10.477	-11.682	-9.1539	-12.862	-18.593	-8.0954	-9.7867	-18.227	-9.9365	-13.14	-8.5406	-12.598	-10.441	-11.605	-12.272	-11.425	-15.397	-7.4339	-13.687	-18.722	-10.684	-11.036	-11.204	-10.255	-13.417	-12.542	-7.4042	-15.744	-12.74	-12.963	-10.092	-13.687	-11.705	-15.717	-14	-15.279	-14.4	-15.747	-13.895	-16.253	-16.519	-14.166	-13.243
-3.9973	1.5154	-4.1233	-3.6831	-4.4886	-2.9716	-5.8314	-7.1626	0.58417	-6.6564	-3.9449	-2.3561	-6.2889	-5.1135	-3.8021	-7.7859	-6.9188	-6.0675	-3.1336	-0.9223	-4.4884	-3.4754	-3.7064	-6.4316	-3.2044	-2.2079	-4.4545	-2.5786	-0.42267	-5.5319	-4.4642	-2.1359	-6.1714	-3.3401	-6.3424	-1.8958	-5.4203	-2.4013	-3.3416	-7.5077	-1.7135	0.48373	-4.7055	-6.4389	-0.36046	-2.9044	-5.5805	-5.0809	-2.5642	-6.0765
-0.69479	-0.43608	-2.9535	3.4944	-0.89154	-3.1973	0.8085	0.28136	1.9129	2.0177	-5.1594	1.1588	0.07787	-0.38971	-3.3671	-0.38824	2.9058	-1.4622	-1.676	1.8052	-2.257	1.6837	3.4695	-1.8315	0.037813	7.2177	2.902	-0.026494	3.5596	-1.8921	-2.4852	-4.7218	-0.88762	1.8713	-1.3165	-0.20788	-0.76764	-0.020496	-0.66738	5.075	-2.2591	-6.0429	7.21	4.8367	-0.50655	3.1337	-3.2125	-1.7442	-1.1677	-0.40509
-4.2767	-3.8984	-0.84555	-2.7429	-3.3828	0.5077	-1.3773	-1.1809	-5.1112	-0.71121	2.8029	-2.5754	-0.14898	-1.8429	1.1135	-2.2529	-0.97921	-3.6462	1.1877	-0.08065	0.21249	-4.3568	-1.9944	4.7079	-4.8955	-6.66	1.1168	-6.3989	-3.5254	-1.783	-3.2696	-2.33	-5.1001	-1.8188	-5.589	-2.3498	-0.22407	-0.64673	-7.6526	-2.6584	-1.1237	-3.3208	-1.3196	-5.084	-5.7815	-5.0707	-6.3591	-2.0869	-2.1287	-0.17735
6.6106	6.2635	8.1875	8.6375	7.0278	7.1542	7.0347	9.5368	11.969	7.9912	5.3406	6.6407	5.421	6.3866	7.2398	10.401	10.362	6.4592	2.4261	3.4487	6.4466	7.4179	7.3459	7.1697	4.1734	7.9161	7.9061	7.4835	8.4755	3.9283	3.1992	4.5454	6.7674	7.8482	8.7366	5.8682	10.863	7.3901	3.954	5.1391	3.1952	5.9242	8.926	5.011	10.856	3.2189	9.7258	6.2165	1.7539	7.6419
-15.335	-9.4396	-11.646	-10.415	-9.6228	-8.0372	-10.772	-9.9833	-10.835	-8.99	-9.5269	-14.613	-12.261	-13.633	-12.138	-9.6716	-11.869	-11.614	-12.917	-10.189	-15.504	-10.633	-13.94	-10.24	-16.94	-7.038	-8.8777	-8.9604	-9.758	-9.2342	-9.2556	-10.259	-7.243	-10.144	-12.951	-11.85	-9.0014	-13.217	-12.205	-15.137	-9.4303	-13.716	-7.4526	-11.361	-12.7	-8.2864	-11.88	-14.667	-12.888	-10.479
[truncated: 174 more rows]
[truncated: 150 more columns]
