# Supplementary material for: Genetic dissection of main and epistatic effects of QTL based on augmented triple test cross design
Source: PLoS One. 2017 Dec 14;12(12):e0189054. doi: 10.1371/journal.pone.0189054 (PMC5730204; doi:10.1371/journal.pone.0189054)
Supplement: S7 Supporting Information — (ZIP) [file pone.0189054.s007.zip › z2_1200_0.2_5.csv]

-17.082	-13.027	-9.6059	-6.2052	-10.619	-12.23	-9.0311	-9.8877	-13.16	-16.449	-14.424	-12.145	-7.0307	-13.33	-12.818	-18.522	-18.532	-10.232	-16.067	-10.51	-13.673	-15.888	-11.448	-9.8525	-11.12	-9.2716	-9.3422	-8.837	-14.538	-11.071	-14.273	-10.613	-10.038	-13.313	-14.886	-12.653	-12.119	-9.8576	-13.541	-5.2815	-4.6063	-11.037	-13.432	-4.9447	-18.728	-18.811	-10.36	-10.358	-18.378	-11.197
-3.6034	3.4482	0.59643	-5.0945	-5.0963	-10.33	-0.78805	0.22097	-2.4513	-2.9766	-1.7561	-0.60211	-6.0666	1.4617	-6.352	-6.8519	3.9757	-0.091886	1.5139	-3.2683	-1.4709	-4.2487	4.0408	5.6789	-8.3096	2.8269	-0.24839	0.83745	0.67888	-8.6562	-1.7905	-1.1711	-2.9666	-6.0657	-3.233	-9.3311	1.8784	-5.0992	-0.14321	4.2561	-0.32324	2.4779	-2.0371	4.4503	-1.3592	-5.27	2.4253	-0.49566	-7.0303	-0.43945
-0.009692	-7.6062	0.96699	-0.7707	0.45414	-3.3665	-1.4159	2.2133	0.19413	0.50107	-2.6427	-9.1213	3.4939	0.64818	3.8938	4.4681	-0.37228	2.7094	0.94639	-2.6817	2.1404	-1.3092	0.80551	6.0125	-2.8017	4.0076	-2.9249	-8.6191	-3.5103	1.667	1.704	6.5957	-0.043037	-8.6613	-0.6843	4.0889	1.0025	2.2192	0.80934	-0.25494	1.5848	-4.7324	-1.2664	-1.3132	1.17	3.5695	3.7542	-2.0553	-1.2086	1.3456
-12.638	-17.196	-7.1148	-11.016	-10.075	-12.04	-9.224	-9.097	-15.634	-7.4486	-15.111	-12.82	-9.1962	-9.731	-10.75	-7.0739	-13.262	-0.29136	-11.078	-14.784	-10.075	-6.6177	-9.7739	-5.3928	-8.5999	-5.3085	-6.7019	-10.476	-15.822	-12.099	-9.2237	-9.9532	-5.2838	-11.034	-10.995	-11.718	-6.2694	-10.451	-12.1	-11.497	-9.5428	-12.696	-9.5787	-9.2796	-9.6993	-6.3828	-10.182	-9.9337	-5.9304	-9.3801
5.1016	7.2301	0.23259	7.7284	1.7367	9.6265	5.0149	3.7273	6.9453	-1.4183	3.2723	6.4638	1.7799	2.907	4.1802	9.1037	-2.8862	1.9192	-5.3097	4.9847	8.4075	4.0588	5.8322	5.5652	4.5815	-0.90415	2.17	4.0411	7.2671	0.87886	3.8581	8.2855	7.0829	2.6003	1.5608	-0.20219	4.1053	0.3239	4.0607	4.689	1.0129	-1.0621	2.9438	-7.3233	6.7953	-2.0611	-5.44	7.8986	-0.81876	1.4607
1.6666	3.2189	-4.7518	-3.3327	-9.3435	-9.3473	-9.2147	0.74989	-3.1944	-4.453	-7.9005	-1.3647	-1.2988	-8.7841	-2.8841	-1.2169	-3.1801	-2.3872	-2.0443	-8.5186	-2.9845	-5.0295	-6.7754	-2.9386	-8.185	-2.4563	-1.1325	3.2641	3.2607	-5.1835	-7.6989	-4.0615	-8.155	-1.9347	-4.6226	-8.2887	-2.589	-1.6909	-2.3549	6.4562	-8.4635	-7.0115	-2.9095	-6.9664	-8.58	-6.9339	-4.6518	-6.5814	-3.1563	7.0521
8.663	6.708	6.1634	11.379	10.004	10.413	4.5503	9.2543	4.8033	4.0827	9.5739	5.4003	10.01	8.5667	2.5875	11.677	5.3608	10.828	0.86514	3.7765	11.335	7.8131	11.897	8.2982	3.1556	11.662	4.282	12.336	9.1798	-0.53479	6.5741	8.6653	2.7975	11.155	1.7743	11.017	3.6244	8.2681	6.2375	8.6791	6.8251	5.3695	6.8083	3.9476	4.6784	3.5037	12.677	4.27	4.4111	10.669
-6.7019	-3.9146	0.15846	-3.5631	-4.6747	-6.1004	1.2956	-6.9627	-4.2853	-0.69255	-11.392	-1.7422	-1.5975	-0.37002	-13.507	1.4048	-3.3624	-4.8562	-0.85046	-4.9134	1.9426	-4.3145	-6.3443	6.1707	-7.7063	-1.7329	1.8895	-1.6669	-11.205	-5.4821	-3.5509	-1.865	-4.1483	-6.0496	0.03483	-2.2122	-3.3418	-3.3913	-5.6863	0.68043	-1.2786	-5.3209	-6.3615	-8.2141	2.5454	-0.176	-5.772	2.7944	-9.3094	-3.809
5.7962	-5.6789	0.62889	3.6424	1.3552	-3.7831	3.9317	-4.1736	2.7798	-1.0374	1.1748	0.83829	-1.0823	3.6014	-1.1275	0.91889	-1.1059	-0.61907	0.17658	2.9651	7.4015	-3.8142	2.9355	0.49801	5.8757	-0.27393	1.1427	1.1535	4.7315	6.3863	1.841	-2.909	-3.3942	-3.5883	0.66599	-0.27801	-5.8449	-11.284	-8.8285	-2.9585	1.9896	4.201	1.7159	3.0453	-5.0873	-4.8964	1.0898	-5.1851	-2.6661	4.9099
-8.0477	-2.6331	0.8529	-3.4063	-0.80028	-2.3357	-5.1934	2.5416	-7.2782	-1.78	-6.8672	0.0058804	-0.93576	0.050174	2.388	-4.4477	0.19644	-4.0321	-10.227	3.4472	1.6358	-1.6861	-7.0618	-5.3192	-2.0909	-5.6549	-7.6201	-4.8342	-6.6992	-8.8872	-0.73229	-1.022	-1.175	3.9884	-4.6599	1.112	-2.1625	-2.2575	5.0006	-4.0479	0.73932	-0.52877	2.9125	-5.328	2.9704	0.17448	-12.249	1.8527	-0.6655	-5.0265
-10.983	-8.0851	-13.337	-13.282	-12.26	-12.55	-7.1786	-14.536	-10.348	-10.455	-9.6457	-8.7538	-7.1245	-8.9722	-14.011	-11.296	-13.52	-7.2291	-11.219	-15.687	-8.7257	-7.9561	-13.975	-10.986	-10.375	-12.066	-11.672	-7.8821	-5.8424	-4.791	-9.9044	-8.1109	-8.5411	-11.181	-6.3982	-12.676	-7.6291	-12.61	-7.8379	-14.743	-15.191	-13.175	-17.177	-8.8943	-11.574	-7.7723	-10.763	-15.149	-9.6947	-17.528
-2.5354	-2.8814	-3.879	-1.0364	-7.3789	-2.335	-1.3427	-4.3849	-3.124	-6.9586	-4.9224	-1.1753	-2.6241	1.1396	-2.4662	1.1459	3.4305	4.7667	2.6433	3.2771	-9.5409	-4.0015	6.0607	-5.043	1.1288	-0.43486	0.8761	0.82112	-3.762	2.0199	-4.2954	6.0306	1.2599	-3.5357	-3.4635	-8.213	2.3228	-3.0011	-4.3643	-5.257	-0.61214	-5.4001	-4.8294	-4.4856	-1.6273	-4.1006	-1.1009	0.45293	1.609	1.4777
12.413	8.9906	5.192	6.4799	3.4108	10.536	6.2368	8.5569	4.99	9.1055	1.5243	4.627	6.8853	4.4059	11.066	7.3052	6.0391	4.3465	1.8817	8.0806	6.1732	7.6144	5.4211	4.3553	5.8855	3.327	8.6562	0.85167	6.7555	10.257	9.5889	3.2752	5.6688	4.2118	0.9034	9.0291	12.975	5.058	7.3424	6.1761	5.7826	3.584	6.5188	3.5084	11.738	3.5809	7.064	5.0639	6.7113	10.863
-6.3186	-0.27863	-5.6216	2.284	2.4372	-2.4485	1.8859	-1.079	-5.3908	0.387	5.7539	4.2014	-4.7315	0.5148	-8.0112	-0.73401	-5.3997	-6.3683	3.1537	-1.1974	3.3781	-3.3116	-2.7325	-4.2518	0.089553	-0.84518	-1.6549	-7.6866	2.0866	-0.081756	-2.5588	-5.4001	-11.25	-5.0979	-8.8872	-0.93766	-4.877	-4.0769	-4.401	-1.8264	-4.3513	-1.8536	-0.11215	0.77178	-0.53231	-0.23643	-0.033759	-1.6674	-5.9941	0.078567
-12.85	-12.386	-17.27	-10.702	-17.846	-10.177	-15.925	-19.501	-14.681	-13.298	-17.001	-19.266	-8.0514	-13.391	-10.364	-16.068	-16.764	-14.071	-11.664	-15.173	-11.469	-13.041	-13.56	-13.586	-11.151	-14.915	-17.054	-14.976	-16.174	-13.466	-5.2938	-14.396	-23.696	-16.53	-16.374	-15.835	-7.909	-11.011	-10.582	-14.939	-10.15	-16.703	-11.16	-17.104	-18.682	-10.466	-17.966	-12.238	-16.503	-11.601
-6.5049	-6.6448	-0.25873	-9.3818	-10.15	-4.6957	-9.5239	-7.7862	-4.3016	-1.8498	-2.8843	-4.1723	-4.759	-2.4525	-1.1027	-2.3719	-6.0622	0.10081	-3.4963	-0.75947	-8.474	-7.2196	-5.7328	-7.1387	-3.9182	-6.9952	-0.91198	0.28789	-1.5863	-0.24026	-10.18	-0.47999	0.9524	-10.879	-2.8391	-11.779	-6.2732	-3.315	-2.5495	-7.3671	2.9612	-3.7189	-9.2542	-8.8842	-4.226	-1.5991	-9.8403	1.5881	-4.9507	-6.4699
-8.4271	2.8775	-2.1925	-2.705	-0.20794	-2.9369	-4.4314	1.4524	10.138	0.50837	-3.6818	4.2338	1.4606	-2.5006	1.5056	0.25555	0.97599	-1.0759	-1.2694	1.1672	-0.44897	-6.2478	1.4336	-5.9514	0.71898	3.2068	2.0154	-0.21175	-2.4056	0.55414	4.7203	-5.9559	-0.59742	1.3059	2.6251	0.96175	-2.5791	0.23545	-0.23551	-0.43666	3.8993	2.652	2.6563	4.8102	4.9933	1.7486	5.0536	2.7035	3.4127	0.487
1.6834	-4.5646	-0.91705	4.6961	-0.42284	3.5813	-3.0839	-1.5941	-1.5813	-0.3152	-0.55209	3.4178	6.1092	-2.6789	-2.7774	-0.65787	-3.516	-0.73437	-1.6496	-0.036816	-1.638	-3.0503	3.3543	3.2627	-2.5885	-6.8292	-1.9864	-6.1792	0.052831	-2.1117	-2.7061	4.1744	-3.0452	2.2944	-6.7195	-6.2438	-0.72416	-1.9712	1.3517	-2.5389	-5.529	3.5103	4.6615	5.4999	-0.96994	-4.2902	1.7899	8.4217	3.3847	-1.6669
5.7389	7.1794	2.0089	3.1514	14.327	0.25607	4.3323	5.3765	10.242	-0.50868	12.019	8.9669	6.8634	8.4392	5.2145	1.9197	11.441	8.5845	5.5564	11.049	7.5026	2.6785	3.583	8.7473	10.243	7.6682	3.741	2.8776	6.0472	4.2952	1.6603	8.6572	4.7063	4.8321	6.7938	-1.2177	11.641	5.2734	6.6581	7.4956	6.6796	12.976	9.5957	10.822	4.989	8.9541	10.443	3.3114	3.3924	10.822
5.6857	1.2642	2.9646	5.227	-1.4529	6.0378	4.1026	-1.4155	1.5947	1.1015	-0.31386	1.111	3.317	4.8172	0.82585	3.8998	5.0121	-2.5708	1.4716	2.8754	3.2908	2.686	-2.0688	3.5585	-3.9068	11.315	-3.7034	6.0323	0.36739	3.0859	6.9903	-4.252	2.2866	-2.4411	0.5273	-0.61799	1.8768	3.2438	8.4863	-0.61223	5.2789	1.0432	0.022035	-0.10805	1.0157	3.1708	-3.7858	2.8367	2.7117	6.0268
-1.2316	-0.86256	-5.0004	-0.051843	2.4979	-1.8367	-2.1488	-0.84569	-7.1805	-6.8808	1.6738	-2.4862	-1.902	-6.2677	-4.9586	-0.31112	-2.8854	-4.6085	3.2245	1.039	-2.0759	-4.5046	-1.6651	3.9734	0.9859	-3.2222	1.2932	-1.9852	-9.0118	-2.4342	-0.42094	1.8414	8.1325	-1.9563	3.4705	0.48465	2.4216	-3.0734	-6.6772	10.717	5.5645	1.512	-9.8044	-0.48633	2.6958	4.2736	-5.1867	-1.2725	-5.2096	2.9885
0.63487	-1.0628	-2.7922	2.1448	-1.7087	-2.6556	1.0376	-0.55201	-2.6989	-5.0851	-0.79963	-2.662	-6.5728	2.5483	-4.1296	0.20754	-7.5807	4.2538	-5.1852	-2.258	-3.6737	-3.4557	3.7241	0.42393	2.6039	1.488	-3.4874	-7.8706	-1.5268	-1.1038	-3.0309	-4.8185	2.4951	-1.0373	-5.1552	-0.84152	-4.6747	0.3357	1.0084	-7.774	-2.5748	-4.3649	-1.5228	-7.0704	-7.8629	1.3002	-0.19353	-3.8215	-3.6719	-2.6088
2.9687	11.956	12.371	11.115	0.99686	10.966	1.4028	18.236	15.172	9.0549	4.3867	7.6465	9.8345	14.577	10.285	5.5998	4.2555	6.7548	11.448	5.3702	13.533	6.135	18.981	11.857	8.7918	4.3883	5.1377	6.4163	15.933	8.772	7.962	8.2712	14.47	10.457	7.5861	8.7946	4.6854	7.3369	10.044	2.5525	0.90122	6.8071	8.816	10.23	6.9468	6.9369	4.5146	15.603	10.785	11.038
-7.452	-14.526	-14.772	-13.732	-9.1207	-8.415	-18.06	-16.76	-10.66	-8.4412	-11.949	-11.445	-16.642	-6.3457	-16.397	-15.859	-14.38	-10.153	-14.635	-8.423	-16.076	-11.459	-18.44	-11.37	-12.141	-14.762	-12.856	-6.7528	-10.186	-12.438	-14.832	-5.5171	-12.067	-16.931	-8.8033	-18.131	-12.02	-13.217	-11.615	-10.535	-12.385	-13.224	-11.552	-15.948	-14.884	-20.155	-20.909	-12.012	-11.488	-4.7717
-16.426	-16.336	-9.1704	-4.3506	-13.872	-12.506	-13.958	-10.621	-12.865	-11.139	-18.174	-10.053	-5.3155	-18.868	-12.555	-10.103	-14.118	-9.04	-12.929	-11.713	-7.8322	-7.6436	-7.4129	-9.5221	-12.197	-11.034	-6.3561	-9.2827	-18.097	-12.606	-13.542	-17.448	-7.0143	-12.845	-14.365	-12.276	-13.678	-8.938	-10.865	-8.9223	-7.8167	-3.3264	-11.675	-7.6767	-18.873	-8.6873	-9.2017	-8.8723	-8.1047	-5.0834
1.7486	0.16196	4.5467	-0.92944	0.69785	1.8717	-1.8512	-3.9941	0.94201	-1.5048	-4.3261	-2.4278	3.8264	2.9727	4.2154	1.8737	7.6184	-1.3127	2.4781	-5.6517	-0.39786	0.59182	2.4101	0.46301	-0.64559	9.3764	-0.059332	0.19427	8.2292	-1.6187	-2.2409	-1.9193	0.0282	-7.752	1.9219	2.8052	-2.3758	0.15989	-1.5409	-1.5128	2.0105	-0.21072	5.1482	-2.3192	-3.4716	-1.2156	-4.7219	0.3156	-2.4984	2.0763
-2.164	-2.028	-0.041749	2.6133	-7.1451	-3.039	-2.0788	-3.787	-4.5779	-0.88462	0.49745	-8.7083	-2.8162	-6.8421	-4.7636	-11.802	-5.0476	-3.0672	-8.746	-0.013865	-0.23265	0.97127	-5.4688	-0.24623	-0.15339	-4.1303	-0.10068	-0.05521	-0.50085	-3.8518	-5.1421	1.2951	-5.8229	-5.655	0.71559	-12.815	-1.7914	-2.4688	-1.4025	-5.7202	-3.498	-2.6881	-2.8316	-0.43185	-6.2878	-0.87899	0.087021	-6.1752	-1.639	-7.4019
-3.7479	-4.3161	-0.12837	-2.0752	4.0887	-0.059172	2.5727	-1.3964	5.545	-3.2257	-3.1484	2.4665	-0.23695	1.665	-0.092079	0.75078	0.94419	-3.5786	-0.82227	1.0599	3.073	-2.4931	-1.2106	3.6311	-6.4777	3.959	1.1347	6.3036	0.033236	1.8663	-5.4589	5.5123	-2.0567	1.6706	1.075	2.6339	4.7941	-4.7551	-2.6829	-4.7633	-2.7961	-4.6884	3.9896	3.684	-1.64	3.965	3.2891	-0.76569	2.9868	7.2164
1.1672	-7.6595	-3.0556	-7.9936	2.8155	-5.2464	3.1318	-0.92785	-1.3296	3.4667	-5.4566	0.77454	-2.8686	2.6845	-5.4504	-1.271	-1.4842	-3.9692	-4.5667	-2.5416	-4.7085	-1.8169	-3.4942	0.5112	-2.4147	-0.99976	-6.2413	-2.3947	-6.3585	-3.842	-1.7035	-2.308	-7.0774	-3.3387	-1.6163	-0.80247	-4.7913	2.0183	-4.8068	-8.0617	-3.2276	4.5533	-3.5763	0.67223	-2.8666	-2.2569	-6.1381	-8.7951	-3.5863	-1.1683
-4.7558	-5.6087	-2.9346	-9.0899	-4.5067	0.8491	-1.0884	-6.1867	-2.8581	-8.4439	-4.3415	-3.4796	3.9873	-4.4397	-7.0232	4.317	-5.973	-2.5417	-5.4441	-0.57465	-5.4921	-0.34121	-4.5429	-5.1391	0.10171	2.7686	-1.4952	-2.6984	-8.0141	5.3276	1.0643	-11.194	-8.3823	-3.8545	-0.71811	-2.9418	-0.75891	3.3689	-7.9758	-1.0828	-0.13597	-2.4697	0.6989	-8.3423	-8.4731	-1.0111	-5.3114	-7.4534	-5.63	-6.5486
-12.129	0.32025	-10.334	1.462	-4.0912	-8.7903	-1.1049	4.6095	-8.8585	0.11419	-5.0292	-4.3684	-5.1601	-0.042388	-1.8246	-0.94083	-6.8053	-8.1874	-1.1788	-4.796	-3.6776	-10.402	-3.4601	-3.6601	-8.1417	-6.8912	-0.077131	-4.0107	1.7905	1.011	0.75092	-4.3873	-6.8655	-3.3483	-9.2283	-4.8374	-10.862	-2.3058	-1.9979	-10.488	-7.4478	-6.223	-2.3649	-0.17123	-1.7403	-4.2487	0.48282	4.2132	-1.7597	-4.7572
-16.201	-27.97	-24.695	-19.524	-25.122	-23.346	-20.89	-20.661	-25.409	-20.53	-15.862	-18.652	-25.069	-17.036	-21.364	-17.554	-16.924	-22.752	-16.872	-20.585	-18.247	-22.452	-24.933	-17.289	-23.983	-17.774	-20.342	-25.423	-23.661	-16.32	-23.128	-21.252	-17.982	-17.619	-20.885	-19.872	-15.698	-26.555	-16.193	-23.865	-22.303	-19.617	-21.701	-19.508	-18.158	-15.782	-16.714	-21.741	-25.988	-29.881
0.25767	-2.6123	0.81679	-2.0695	-4.5301	-9.0611	-4.1745	-1.3173	-6.3427	-8.0717	-1.9478	-2.0599	-1.822	-4.7815	3.6605	-1.0807	-0.79363	-1.6888	-2.1643	0.11017	0.5176	2.1582	7.2022	0.82247	-3.5762	-5.8284	-4.446	6.1938	-2.0951	-3.7106	-1.4701	-0.51143	-0.59408	-5.26	-2.5004	-3.5233	0.82228	-8.2187	-4.3202	-3.8191	6.0272	-3.8879	-6.4895	0.46278	-4.1157	-9.6196	-4.7575	-3.3099	-0.90721	-5.2712
-14.791	-16.938	-16.27	-9.4015	-14.411	-13.17	-14.353	-19.948	-19.597	-6.7811	-7.7967	-7.9553	-13.749	-17.359	-8.7588	-14.579	-11.272	-7.5187	-11.024	-13.691	-14.175	-13.966	-9.8198	-5.9088	-17.156	-15.42	-12.433	-13.486	-12.653	-21.404	-8.4494	-16.025	-7.5625	-14.772	-11.468	-19.115	-6.4695	-11.772	-5.7961	-15.814	-12.788	-11.045	-4.4234	-10.057	-8.9013	-14.68	-9.2333	-9.3618	-15.595	-13.301
-3.0142	1.6627	-3.9464	2.2661	-3.5593	-6.4589	-0.13862	4.7198	-6.2694	5.2278	-5.9536	-4.2196	-0.58041	-2.7988	0.24606	5.2874	3.4342	2.2488	-1.6232	1.4151	-2.6382	-3.8601	-7.1502	-3.0829	2.1851	-0.38696	-0.65453	-1.9743	-3.727	-2.051	-2.6946	-3.7372	-6.1352	-2.288	-1.9875	-3.0132	0.25808	-3.9088	-5.0462	3.125	-6.4142	-5.4965	-10.85	3.6031	-4.5279	0.39783	-4.5024	-2.7659	5.8756	-2.3029
3.894	6.2741	-1.9225	8.7432	-0.61167	5.4297	8.5717	7.3592	3.2078	-3.8212	-0.34553	8.0713	3.8638	6.3431	-2.7784	10.237	-2.298	0.99858	0.24788	-2.7558	-1.6111	1.8115	-0.74314	3.8535	1.9278	4.8668	1.4362	5.5869	-3.5999	2.4461	0.93317	2.6412	-0.8886	1.5405	5.5335	3.914	2.2126	0.16337	8.3282	1.2256	3.0152	6.7208	4.2063	-3.1538	-3.4785	-0.24273	11.391	1.7056	1.3568	2.9596
-11.239	-6.348	-7.5267	-16.604	-10.083	-6.1027	-1.1541	-7.8088	-8.7557	-3.072	-10.427	-9.9763	-13.55	-11.24	-10.794	-8.0458	-5.9781	-7.0742	-15.127	-10.99	-14.84	-13.052	-9.5264	-7.6472	-6.9676	-12.078	-10.098	-12.084	-13.96	-7.0792	-12.08	-7.1212	-13.246	-5.1644	-3.9502	-14.1	-9.2841	-1.9423	-9.9055	-6.5125	-10.872	-11.583	-10.945	-6.7477	-5.6961	-13.869	-9.5616	-9.3876	-8.2998	-5.4294
1.7299	5.7942	5.1122	1.8927	-0.70151	8.8914	1.0248	2.9579	1.7121	-2.6596	5.3649	3.4583	4.4029	2.2561	1.8495	-0.0027261	-6.3447	-0.78645	0.13818	3.004	0.41507	-0.48137	3.1697	1.4165	0.19048	5.7228	-8.67	2.9794	4.111	3.1312	5.3886	3.9027	1.5393	-0.96993	3.6543	4.7633	4.782	1.3481	0.32018	-5.4543	10.069	5.0169	1.2398	2.6679	3.69	4.2474	1.5453	6.4058	6.3452	7.7409
-0.61464	-3.0364	-4.6028	-4.5012	-12.644	-6.8061	-2.3352	-3.2009	-2.0834	-11.173	-4.0047	-3.5369	1.7288	-11.917	-2.4109	-4.812	-10.238	-9.4984	-8.903	-10.253	-11.123	-3.6035	-4.1715	-10.319	-1.1446	-12.887	-7.2673	-7.8862	-9.9184	-2.2562	-5.9658	-11.339	-7.4389	-5.405	-15.591	-3.2877	-3.551	-3.302	-7.6655	-7.1796	-5.1303	-7.3558	-7.1452	-5.4398	-9.4537	-6.8782	-1.995	1.8733	-6.2183	-10.066
-5.0881	-13.231	-3.2061	-2.0256	-5.5014	-3.8606	-5.6664	-4.7839	-1.9518	3.1063	-6.2145	-3.41	-3.9329	-7.2742	-5.3975	-6.9706	3.2589	-5.8448	-7.8071	-7.5599	-10.272	-1.9637	1.2161	-6.152	-7.3591	-5.3387	-2.9085	1.1457	-3.6813	-3.38	0.78392	-7.1889	-8.8526	-5.3487	-1.6891	-2.2544	1.8647	-1.9792	-4.7092	-4.1039	-8.2492	-10.625	-7.2614	-1.7117	-2.4654	-2.1091	-2.4885	4.0102	-4.3033	-7.1494
-4.377	-6.8318	4.7146	-1.799	-8.8081	3.3661	-7.0388	0.5243	3.3007	-0.1325	-2.3754	-0.60082	0.47648	4.1525	-3.5826	-5.2866	-7.6597	-1.6459	0.95188	-0.97521	1.3442	-4.9017	-2.0298	-7.1125	-0.69056	-4.1236	7.7114	2.7999	-1.1208	0.58528	-0.30895	-0.3403	1.5668	0.052126	-3.0675	-0.54181	-1.6383	-4.54	-7.8057	-1.3761	-0.55349	-0.77055	3.8984	-3.5328	-1.0017	0.29201	6.2619	-3.4299	-3.8768	4.4614
2.9103	4.109	0.42517	0.73261	3.6818	-1.7318	2.6289	5.7012	2.3222	-2.9714	1.7517	5.9037	2.4248	-2.5253	10.369	-0.65539	6.6879	8.0138	2.3426	8.5981	0.70713	3.1799	-1.3775	7.3488	-1.9677	1.4888	-4.3242	6.5093	2.2064	5.744	-2.4248	-1.3342	2.2402	4.7717	-0.023321	1.3029	7.4646	-0.58433	1.6649	-0.21257	8.1565	7.3537	6.1451	1.9104	1.9028	5.3704	-4.5017	5.6524	3.3895	6.1544
-20.137	-21.493	-26.861	-21.275	-23.487	-16.632	-23.892	-22.333	-24.178	-24.455	-19.109	-16.62	-19.122	-29.039	-24.841	-27.623	-18.69	-19.254	-22.589	-24.031	-21.283	-17.388	-30.182	-22.419	-26.602	-24.766	-18.28	-21.227	-26.837	-26.599	-22.826	-24.006	-21.898	-27.466	-22.262	-17.9	-20.255	-26.398	-22.615	-22.992	-18.612	-26.932	-21.525	-26.338	-27.175	-21.107	-23.222	-26.15	-28.868	-21.956
-22.059	-16.404	-15.647	-15.598	-17.912	-21.73	-24.068	-27.452	-22.429	-23.752	-26.809	-22.099	-23.487	-22.123	-29.516	-26.079	-16.287	-29.789	-25.529	-23.235	-25.881	-22.186	-25.797	-28.319	-27.677	-22.963	-24.493	-25.646	-21.709	-24.855	-17.569	-22.413	-22.614	-14.996	-19.146	-22.78	-17.863	-20.267	-19.371	-13.394	-20.327	-12.601	-22.198	-27.368	-18.208	-30.537	-23.352	-21.413	-19.201	-19.567
-2.6569	4.5895	1.1571	2.1385	-0.72745	-5.6695	-1.8976	4.3024	2.6029	4.1602	2.2526	6.1107	3.4137	6.6707	1.295	-1.0824	4.5914	4.2546	2.1607	3.1826	0.92428	-3.8181	5.9386	2.3156	2.7095	-0.52431	-2.0298	-1.2437	6.9821	5.1204	-0.51352	6.7764	5.7915	3.631	-2.3507	-3.6413	-0.63738	-1.7439	-4.3476	1.4409	4.3085	4.1608	2.3761	3.3033	6.1143	1.5634	0.046353	3.0682	-7.0752	-4.7712
-4.8471	-15.271	-6.7471	-11.383	-13.595	-11.305	-12.942	-7.7143	-2.4869	-8.8543	-9.6904	-5.9597	-12.518	-7.3103	-7.4415	-5.5158	-15.538	-9.662	-10.87	-9.7239	-10.827	-4.93	-6.7191	-7.6148	-13.169	-6.0077	-7.8941	-13.836	-12.73	-8.8997	-11.068	-7.3825	-8.9521	-6.8722	-11.461	-4.1742	-5.3874	-16.993	-12.698	-10.866	-8.6606	-12.834	-10.623	-14.088	-8.9769	-12.986	-10.643	-11.243	-3.7226	-7.1557
-8.4311	9.3929	-3.0077	0.31855	-0.20517	-0.76232	0.84871	0.75708	-4.4411	1.941	1.7787	3.2926	-3.4416	1.0921	5.7076	0.95661	1.519	-1.3397	-1.5625	-2.1249	4.4735	-5.4769	-5.0246	0.70927	-2.2961	2.8439	-0.45631	-0.42877	3.2279	-1.4324	2.1562	3.2564	4.2053	-2.3523	0.13369	2.7671	-3.9612	-0.94092	7.6292	-4.6696	3.2274	-5.3417	2.6673	-1.5018	6.5846	-6.0819	-1.6086	-4.5555	-0.81353	-1.6751
-3.8336	-1.0882	-4.5765	-4.6364	-3.4314	5.2735	-3.9612	-2.6808	-4.1852	-9.6006	-2.7881	1.9654	-3.782	-2.6076	-2.4968	1.7552	-3.4288	-5.4508	-9.9743	0.15904	-2.8284	-3.5382	-1.5201	-4.1173	0.21302	-2.2886	-4.3094	-4.6294	-1.0744	2.6614	-3.9926	-3.3228	1.2226	-3.3498	-1.8131	3.7885	2.3552	0.50077	-5.3153	-3.3507	0.41009	2.4063	-0.04462	-0.15625	-1.8182	-1.0909	2.073	0.3706	-6.7105	0.99557
-5.4547	3.2793	3.1416	3.479	-0.39925	3.257	-9.7938	2.2556	-0.67922	3.8901	-1.0326	-1.3919	4.8016	-2.1141	-4.3316	-1.2974	-7.249	-2.0022	-2.7684	-5.4262	-5.7358	-10.358	-6.5268	0.90353	-4.5513	-0.052446	-1.0466	-1.0065	-2.8954	0.81422	-3.6811	-11.104	9.3175	2.7098	0.11163	-9.9838	1.3131	-3.945	2.3699	1.8111	5.8501	2.9614	-1.2584	-4.337	0.022689	-0.58479	0.10605	3.6797	-0.33777	-1.1379
-25.824	-22.897	-16.561	-21.241	-25.1	-16.083	-25.14	-21.752	-25.488	-17.097	-22.959	-23.966	-21.279	-27.603	-24.175	-14.766	-26.021	-16.301	-20.865	-18.778	-22.835	-27.673	-23.627	-17.751	-20.72	-24.914	-25.456	-27.256	-22.956	-23.601	-23.678	-26.521	-18.391	-19.309	-19.761	-18.632	-20.4	-22.245	-15.729	-27.153	-22.366	-16.064	-23.722	-25.004	-18.098	-24.667	-16.848	-26.506	-26.585	-21.782
0.45245	-10.166	-0.21287	-0.98285	-3.2745	-4.2301	2.0896	-8.5724	-4.1674	-0.61215	-3.5213	-6.9883	-3.3234	-1.5826	-9.6311	-4.5339	-1.8742	-0.65661	-6.3367	-7.8071	-10.708	-0.90254	-5.2843	1.8903	-14.735	-6.7896	-3.9314	-9.6452	-0.019951	-8.1429	-5.9684	-9.8382	-2.5765	-6.3332	-3.0679	-7.5704	-0.94461	-1.9432	-4.7797	-5.6811	-2.2988	1.6151	-2.6595	-10.082	-6.8729	-2.3327	-1.6645	-4.8334	-8.1121	2.1529
-3.0024	-10.038	-10.325	-5.9723	-6.751	-5.3134	-8.0091	-8.9966	-6.1852	-8.1329	-7.2822	-7.4613	-2.0012	-8.0024	-7.8787	-8.6526	-6.6567	-5.4042	-2.8902	-12.643	-7.22	1.0925	-2.3276	-5.274	-6.5233	-4.4675	-8.6901	-6.8437	-2.5808	-6.9819	-4.322	-7.6138	-3.3582	-11.752	-6.0715	-6.7221	-0.57111	-0.87535	-8.7274	0.14045	-9.9367	-7.1094	-1.7536	-4.193	-10.606	-6.5809	-6.7141	-7.4544	-2.668	-3.5892
8.8786	9.718	3.9655	3.0629	9.5827	10.194	6.1626	10.012	11.33	8.0007	7.4258	5.7295	12.999	9.6898	13.597	6.2108	12.254	16.554	12.655	8.7258	7.0903	4.2428	5.0501	11.118	9.0845	4.427	2.8734	3.4377	5.0114	0.93382	12.373	9.8869	10.729	4.9114	6.8542	7.7967	11.336	9.9175	8.774	13.335	5.2536	17.972	9.7112	14.163	12.95	1.1951	7.2887	13.582	9.3446	3.1444
11.33	8.4106	7.2341	9.6448	3.6509	11.259	7.9607	11.283	10.841	4.0243	9.2973	8.7119	5.3431	1.6422	6.9274	8.6413	2.1333	10.642	11.6	12.411	8.5997	12.568	12.776	12.971	7.9182	5.6354	8.9884	10.054	13.822	13.182	7.4205	7.03	6.7079	7.5046	8.4261	8.8292	9.4772	6.2205	8.2092	9.1689	3.8944	9.7995	3.1482	12.982	4.9374	4.3638	2.7738	0.012938	12.25	3.8602
4.5635	4.9292	-0.10637	4.9458	3.5997	1.6917	8.438	4.9394	2.9624	0.24934	1.9842	6.2911	11.647	5.5952	9.7061	2.1366	8.3971	9.1114	7.3025	15.873	9.1046	1.4753	3.3783	0.6792	5.4578	0.94774	4.4711	4.7467	13.606	7.1076	8.4668	5.6106	6.1414	4.8008	7.4504	7.7226	0.44091	7.997	4.7244	4.2211	8.5336	5.5388	7.2364	2.3625	2.9877	5.422	8.6954	4.0223	8.4216	3.7677
-5.1942	7.6705	4.9936	-0.70427	5.9332	5.154	-0.12173	4.1343	-1.6475	0.97595	-1.5761	2.6081	-1.7021	0.49849	6.7651	-3.008	0.69061	1.9719	-2.1039	5.8882	9.9715	3.9969	2.9984	1.8885	10.854	4.8694	6.7288	5.775	-1.2309	9.1375	2.8762	6.0185	2.3499	4.245	4.7403	7.9745	4.8765	4.5083	7.0579	10.635	0.83894	4.5287	4.2329	-0.055787	0.16926	2.8273	9.1218	4.4818	7.4949	2.7495
-9.0522	-14.584	-11.488	-7.0712	-19.873	-10.652	-17.245	-15.138	-7.1988	-15.973	-13.286	-14.074	-11.96	-14.192	-15.513	-9.5053	-9.4984	-16.603	-11.569	-14.581	-8.4049	-8.1524	-13.096	-11.537	-14.754	-11.44	-8.4881	-19.664	-12.85	-5.9711	-19.924	-10.218	-16.772	-11.869	-12.1	-6.6012	-13.934	-13.021	-18.838	-12.475	-17.765	-16.526	-8.569	-12.262	-14.516	-11.57	-11.376	-10.58	-11.624	-21.355
5.6489	2.7071	1.34	4.725	5.996	0.81916	7.5621	7.15	1.8378	6.6467	5.6775	10.001	4.1981	2.1205	-3.5551	2.7985	9.193	10.983	-5.0844	9.7962	10.91	3.7035	9.1856	7.2993	4.3083	3.9748	-1.0939	5.0218	7.6229	8.7957	7.9405	10.234	4.3305	5.1959	0.54834	6.7891	4.8578	3.8462	8.699	1.0424	3.8845	4.9978	6.4444	1.4561	7.0679	-1.5642	3.6971	5.5817	4.0921	3.5296
-3.1985	-6.9517	-7.6863	-4.6989	-4.3687	-2.5259	-3.6068	-4.2457	1.1017	-5.8855	4.4044	-5.2425	3.3025	-5.2692	-4.2041	1.055	-1.3042	-5.8401	-1.4388	-3.6251	-5.2851	-9.2717	1.084	-1.8096	-4.4219	-1.5503	0.10368	-9.6039	-4.5215	-3.6844	-2.0104	-4.7346	-1.7534	0.35095	0.25831	-4.6104	-0.92811	-1.9222	-2.2552	0.68138	-3.4669	-5.4952	-1.8921	0.87977	-5.9395	-3.9049	-1.5614	-3.5757	-0.94522	10.567
-2.1819	-4.0953	-9.1519	-1.2464	-0.53881	-3.9605	-4.9995	-1.9356	-2.1841	-6.8156	-2.5858	-8.0667	-8.9255	-0.059821	0.047307	-3.9301	-1.5862	-5.9649	-4.4473	-1.5831	-7.4165	-9.5249	-3.2134	-9.7335	-1.849	-5.6367	0.34941	-1.7385	-4.6359	0.84451	-9.6177	1.7011	-8.0013	6.3753	-1.7021	-5.1947	-0.21807	-7.0407	-8.1188	-1.5715	-4.4189	-3.3872	0.27893	-4.6536	-8.6135	-10.989	-5.8266	1.0119	-8.6968	0.42304
-7.0132	-1.2646	-6.358	-1.6754	2.5672	-1.2152	-1.7263	-0.61559	-2.0384	-2.765	1.2392	-4.9247	-5.2649	-3.3621	-5.1437	-5.9257	-1.1848	-4.5125	-3.4885	-4.3378	-5.5601	-0.94523	-5.4817	-1.7883	0.26785	-0.10776	-2.403	2.5565	-2.1087	1.8451	-5.5464	-4.6843	0.81974	-0.0044877	4.9181	-6.587	-3.144	0.15367	-0.61111	-1.0027	-3.5867	-0.89757	-2.6638	-4.1323	-3.4615	-1.8508	3.0565	-0.9782	1.4295	-4.839
7.4775	2.2578	4.4988	-2.2067	0.21652	-3.8061	-1.267	4.8973	-3.8996	-6.6595	5.3623	1.0147	0.38432	1.2124	-2.2765	3.7578	4.83	-5.5909	-3.2764	4.8613	0.91326	5.6463	-2.4766	-2.7953	3.3944	7.192	4.2322	5.1591	-3.5585	0.47865	8.3191	0.26331	5.0032	-5.4697	-4.8316	3.7397	2.1476	1.6389	2.708	5.3058	4.1631	1.851	6.724	-0.44779	-2.0836	-4.8891	2.3064	0.39841	5.3384	-2.501
-8.4191	-4.2427	-4.4968	-4.2412	-3.3055	-5.5338	-0.24328	-0.81496	0.74702	-6.4964	-1.9622	-6.6417	-14.182	-1.4859	-2.4491	-6.2537	-5.6735	-0.40726	-4.6054	-0.27987	-9.309	-7.6998	-4.9997	-5.9284	-7.1811	-3.0821	-5.9891	-4.542	-7.4749	-4.0854	-6.051	-4.0143	-6.4215	-6.0223	-6.8282	-1.9945	-7.4728	-3.7307	-2.7656	-0.13942	-5.8072	-9.1088	-2.6982	-3.621	-4.0804	-2.7995	-5.6656	-3.2133	-6.5259	-5.4487
-2.9819	2.6309	-0.25642	1.9535	2.5121	-2.9066	-4.9737	-0.51884	-4.7803	-5.3809	-9.6994	-1.0629	-2.2299	1.545	-1.7468	-4.0176	4.017	-0.21468	-5.0219	-8.2923	-5.3449	-2.2563	-5.0224	5.0502	0.35035	-1.5091	-8.8922	-0.64151	1.6489	1.6297	-2.717	-0.50685	-2.7711	-0.79703	-6.5971	-4.417	-4.8217	-5.6537	3.0752	-3.7783	-6.4705	-1.4832	-7.0447	-7.6366	-4.9165	-1.1957	-8.5847	-0.11289	-7.4731	-1.5448
-6.7426	-15.572	-1.5613	-5.5868	-7.7681	-2.0318	-7.5708	-10.506	-6.3075	-7.9905	-1.1534	-6.8131	-6.8397	-8.8241	-13.305	-7.218	-10.53	-1.403	-7.6136	-10.516	0.96787	-7.8506	-4.6699	-8.2709	-6.6792	-6.1218	-4.1757	-7.6268	-7.2516	-7.6634	-1.3314	-8.8177	-5.562	-9.1833	-5.7739	-1.8967	-7.4835	-1.0158	-2.5365	3.1893	-6.6722	-11.022	-6.3137	-7.389	-6.6948	-2.1593	-7.874	-12.164	-2.8505	-9.0141
-13.476	-4.8709	-11.151	-15.261	-11.519	-14.965	-15.944	-12.914	-13.788	-9.0018	-16.472	-12.696	-15.286	-7.5903	-12.099	-9.4152	-17.744	-11.578	-13.923	-12.623	-14.324	-14.629	-18.667	-13.746	-5.8559	-8.8398	-12.56	-11.071	-10.463	-12.69	-12.941	-16.29	-13.483	-10.924	-16.632	-13.279	-14.456	-13.699	-9.3572	-15.622	-16.566	-12.812	-12.602	-19.532	-8.755	-17.264	-15.45	-14.407	-16.019	-9.1518
-5.6324	-12.136	-7.2095	-9.006	-10.456	-12.92	-12.181	-6.3917	-12.659	-7.5521	-6.9068	-14.146	-12.068	-7.4549	-11.652	-8.5222	-11.574	-8.8847	-9.7274	-7.8048	-10.108	-11.511	-15.797	-12.899	-12.26	-8.4596	-17.261	-5.4796	-4.0813	-16.341	-8.8965	-9.0466	-3.857	-6.8984	-11.409	-11.395	-8.8911	-14.073	-5.3546	-8.3301	-6.9862	-5.8126	-7.9879	-13.477	-13.524	-15.096	-4.7736	-7.7127	-11.72	-16.656
-15.518	-12.917	-12.178	-11.295	-10.739	-11.193	-17.451	-14.148	-9.0394	-13.711	-15.978	-8.6164	-10.851	-11.129	-19.4	-13.507	-10.831	-9.8752	-12.164	-17.037	-16.484	-10.22	-12.023	-7.0904	-9.7592	-13.849	-12.14	-11.244	-12.722	-13.911	-11.822	-14.664	-13.599	-14.16	-14.466	-11.176	-15.425	-9.8561	-12.8	-12.299	-15.092	-12.258	-16.902	-16.906	-15.479	-5.1827	-9.1187	-16.405	-13.645	-14.04
-9.1371	-13.746	-3.9786	-9.5522	-6.3579	-5.162	-9.4015	-11.515	-13.506	-0.47874	-3.8007	-4.9308	-10.312	-10.903	-11.14	-8.5668	-15.288	-6.4787	-10.129	-8.77	-15.344	-4.7504	-8.568	-9.866	-6.6694	-10.949	-6.3841	-5.0734	-10.531	-6.3874	-9.2515	-3.9341	-5.7745	-9.307	-8.6403	-3.2788	-9.2454	-3.9724	-7.1527	-14.208	-10.302	-5.0285	-4.9326	-14.113	-5.4193	-4.7936	-7.7163	-8.5744	-4.8535	-4.216
12.224	10.881	13.763	10.37	1.4754	8.5391	7.8997	3.5946	2.8122	10.17	5.8582	6.541	11.596	7.6926	9.2703	11.612	7.0143	9.8375	13.541	8.7709	6.4666	7.4328	6.2668	5.8856	0.52	8.5847	7.5944	5.2936	11.079	2.7424	3.12	7.2182	8.5973	13.743	8.356	8.1693	14.813	8.0782	9.0754	6.2767	-1.4252	3.0729	14.725	5.1236	5.4289	5.9198	5.5056	6.8561	11.394	7.3033
-20.874	-14.186	-15.94	-15.232	-22.557	-9.2468	-11.242	-9.587	-10.983	-14.241	-16.205	-11.7	-15.596	-8.8258	-16.853	-12.117	-3.3771	-17.159	-16.03	-15.656	-9.2028	-14.553	-7.9512	-13.761	-11.271	-16.203	-11.831	-9.9476	-11.355	-19.991	-15.706	-14.208	-12.555	-14.981	-15.54	-13.882	-14.416	-15.521	-22.606	-13.805	-11.428	-14.718	-12.988	-12.372	-12.111	-19.188	-15	-8.8113	-13.19	-8.8671
-1.1431	0.65934	-9.1334	-5.2424	-4.2692	-4.0349	-2.9896	-0.42091	-0.40383	-3.3129	-1.3439	1.4641	-0.86205	-0.32717	-1.5679	-2.1804	-2.5055	0.42993	-5.3553	-3.0309	-5.0078	3.3568	-6.02	4.0741	-6.4528	-2.207	-8.967	9.3899	1.5455	-6.559	4.69	2.8417	-4.2227	0.26335	-4.3872	1.5215	-5.5045	0.92955	-5.1181	-4.7235	-4.2821	-7.6663	-7.5152	1.5417	-0.40129	-3.7685	-4.3195	-2.5461	-7.2479	1.3915
-0.8166	-8.8153	0.37019	0.59474	-4.8494	-2.9482	-6.5643	-1.3371	-3.0137	-5.2002	-9.2106	-3.6815	-2.8843	-4.2486	-4.838	-0.49495	-1.8431	-1.3915	-5.452	-4.6211	-5.2918	-0.28447	-4.8123	-6.1461	-8.1973	3.8171	-3.3828	-6.0642	-1.7706	-4.8524	-2.2059	5.2421	-7.8488	-5.416	-3.1268	-6.7308	-7.2674	0.82313	-6.0448	-1.6781	-1.2924	-6.5991	-7.708	-1.1494	-4.4449	-1.4338	-2.6341	-1.1495	3.2572	-1.9944
-7.5791	-15.524	-13.066	-7.4816	-5.0708	-7.505	-7.6277	-7.4668	-15.497	-14.829	-14.116	-14.652	-3.5215	-11.283	-10.623	-4.9124	-6.0198	-8.7374	-14.528	-9.3767	-9.7011	-14.708	-8.0454	-1.2918	-8.5841	-14.763	-9.1765	-8.2892	-14.46	-11.809	-2.6509	-8.5896	-13.046	-4.7027	-3.8299	-9.8245	-6.6933	-9.3871	-12.561	-10.849	-6.2723	2.6699	-13.749	-4.1381	-12.034	-11.361	-9.1798	-8.681	-8.0843	-15.144
-2.3417	-7.1177	-4.7058	-1.4842	-0.35868	-7.9343	2.0794	-0.50419	-0.42405	-3.5407	-5.0382	-6.7634	-8.237	1.8728	-12.659	-6.3855	-2.1623	-9.8699	-2.3674	-9.7345	-0.93328	-0.39078	-1.1337	-6.9937	3.2696	-5.0136	-2.1737	-4.4188	-9.7558	-5.5653	-8.9543	-3.861	-2.59	-4.4764	-6.5634	-7.9663	-2.2985	-6.5929	-2.1295	-7.349	-3.2473	-7.2549	-11.255	-5.3779	-6.985	-3.8954	-1.5993	-2.9079	-3.0643	-7.7512
-13.933	-17.883	-9.5795	-8.1958	-5.7184	-18.955	-6.4618	-17.514	-10.836	-9.7456	-14.68	-9.5388	-12.895	-9.7696	-8.9493	-6.9228	-16.041	-5.893	-19.48	-11.426	-4.5434	-10.902	-9.2833	-12.115	-12.709	-1.0125	-10.55	-9.8431	-12.597	-8.8309	-9.4217	-11.877	-8.7258	-9.8463	-15.438	-10.413	-6.8416	-12.304	-10.987	-13.596	-4.8317	-14.693	-7.4529	-17.026	-10.424	-8.7358	-8.2407	-15.177	-7.0838	-8.4772
-11.597	-10.171	-19.662	-15.993	-16.316	-13.753	-16.593	-13.281	-15.118	-17.831	-20.803	-13.85	-18.136	-10.592	-17.531	-12.879	-21.567	-14.871	-16.895	-20.187	-17.108	-17.615	-10.524	-19.241	-22.238	-15.338	-10.799	-12.809	-12.496	-11.935	-20.915	-16.367	-22.081	-12.619	-12.096	-9.0069	-16.108	-19.4	-12.035	-9.3727	-9.4148	-11.181	-16.586	-10.541	-12.533	-15.773	-16.294	-16.279	-17.692	-13.463
8.1669	6.9071	10.321	9.0991	5.9293	6.8334	5.3157	2.267	5.1572	4.8299	10.187	7.9765	7.0909	3.9693	4.785	11.51	0.39889	1.1427	-1.436	7.7096	10.478	6.3935	7.3791	15.9	5.821	1.1233	11.511	2.7639	5.7313	5.0471	10.457	9.9998	3.107	6.997	8.5626	4.1329	9.0459	6.1883	3.9239	14.066	6.8358	8.6319	6.1312	5.449	13.101	9.9924	7.1803	5.7779	2.0186	9.552
-21.26	-21.874	-24.539	-27.756	-24	-23.968	-26.305	-22.006	-17.525	-23.092	-32.139	-16.902	-19.005	-23.994	-23.057	-21.204	-19.662	-27.762	-22.707	-18.463	-28.24	-24.384	-21.014	-23.471	-21.346	-19.982	-26.81	-23.863	-29.077	-19.305	-25.579	-26.147	-22.713	-21.658	-22.527	-25.705	-21.981	-20.486	-15.597	-23.168	-20.916	-25.153	-25.189	-20.808	-27.522	-23.716	-28.262	-26.832	-24.294	-14.577
14.107	6.2009	4.1068	10.55	6.1746	2.078	4.3566	9.9017	6.8483	10.854	8.4381	12.818	10.802	10.5	5.8664	12.09	0.90626	8.7366	6.8587	8.702	8.7944	5.2014	13.772	13.912	13.798	14.04	9.9558	0.56149	10.676	7.1118	7.2781	7.7528	14.219	6.7777	8.8998	6.1299	9.622	12.442	6.0418	5.558	6.9384	11.059	20.491	3.9126	5.387	9.7992	14.52	2.5394	5.8802	7.294
-3.653	-0.58846	-1.0747	0.87425	-1.9329	-2.3875	1.6008	-0.062509	2.2232	-2.0336	5.5439	-4.7425	7.1368	-0.87694	-8.7124	-3.814	-3.0244	-0.26201	0.60181	-4.3775	2.5389	-3.4966	0.52977	1.0194	-7.7554	-6.1007	-4.9183	0.54484	0.39521	-3.2686	0.85008	-2.5122	-4.2871	-5.4009	-1.8822	4.2727	1.7663	1.9372	0.62735	-8.5492	-2.9794	6.842	-6.305	-6.1462	-1.0039	-2.8231	-1.0222	0.38867	-8.8211	-3.1614
2.4103	6.4846	5.9674	4.9658	3.8882	11.664	14.86	6.3223	8.3067	7.2047	5.0336	12.303	13.451	11.282	5.0964	5.1896	11.816	6.9409	7.7501	11.702	7.6776	8.1652	8.5187	12.526	7.8294	9.6984	4.012	15.062	7.4439	12.506	12.806	8.247	11.149	2.9137	10.84	13.524	5.4272	10.94	3.1043	15.709	15.788	11.247	9.729	4.4873	4.9464	5.7078	10.124	9.6138	14.927	6.5328
2.6263	2.7433	0.56963	-2.3812	-3.0934	5.8275	-1.4676	3.3865	-0.05924	5.1356	7.2714	-4.8008	-0.27683	4.9124	1.7896	6.7785	3.8352	1.2183	-4.1102	3.6854	4.1096	8.1448	-3.3829	3.1276	4.3591	-2.4852	6.9715	-2.2603	4.985	4.4388	4.2827	-0.80776	9.3072	1.2555	-0.76493	-3.7251	3.6517	3.5945	-0.8156	-1.4785	1.4811	3.0836	11.362	4.9205	4.1172	0.25432	7.4465	-0.014985	3.2771	5.7307
-3.3548	3.4772	-4.7414	1.4402	-3.91	3.4795	3.3042	1.8636	-1.8798	3.6908	0.5589	-3.4	-9.2122	-5.5839	-1.8799	-6.427	-2.0696	3.836	1.6792	-8.797	-6.4128	-1.5569	6.4641	-3.5607	1.3302	5.6357	-1.9466	4.856	-2.3225	-8.1771	-5.8419	-4.8497	4.6992	-8.1473	1.9895	-1.3807	2.7426	3.6251	-5.0794	2.6087	-4.1861	0.092131	-0.1428	-6.4745	5.9118	2.6658	-4.0957	-4.3739	-0.53096	0.38479
-11.129	-5.0951	-7.1161	-14.553	-4.5386	-14.004	-15.192	-11.302	-14.425	-6.1585	-9.3248	-7.799	-9.7242	-7.2353	-9.9803	-2.2664	-9.1689	-13.736	-7.9166	-15.96	-9.202	-6.5716	-15.391	-17.356	-15.341	-10.839	-8.701	-16.5	-4.0409	-6.8564	-18.305	-10.466	-14.74	-6.9362	-10.641	-4.9159	-14.757	-4.7748	-12.619	-9.4287	-9.2628	-15.78	-14.325	-13.95	-8.0203	-8.6499	-12.31	-10.721	-11.378	-9.3615
-3.1247	-3.168	-0.31787	-2.2524	-1.1828	0.10887	-6.5472	-5.554	-0.38343	-4.3924	-5.1144	2.1826	-10.749	-3.5987	-2.6491	-2.2571	-5.9394	-6.5008	-10.021	-0.40006	-2.3951	4.7083	0.098853	-2.4156	-7.7504	-3.2888	-3.0699	1.0491	-2.9485	-9.9964	-2.5501	-6.0121	-0.26915	-4.4341	1.7886	0.042518	-5.9619	0.2788	-2.3234	-2.8343	-1.7208	-7.8317	-2.9548	-9.9008	-3.3974	-5.6308	-3.1473	-5.9424	-5.3332	-3.4498
-1.5116	-2.6498	-7.8126	3.6719	1.2331	-8.2341	-6.6894	0.4354	1.4848	-1.5865	2.0383	5.2084	-3.517	1.1941	-2.4582	1.7126	-3.2586	0.36258	-1.057	-5.498	0.49684	0.026752	0.41351	-5.6651	-5.364	-6.1335	-0.23701	1.1218	-1.9205	-2.8744	-8.4266	-3.4938	1.7084	-0.77498	-5.0248	0.5486	-3.644	-4.2377	-3.3419	-4.4954	-3.5668	-6.4362	-5.3963	-3.512	-3.5164	-6.0051	-6.2374	-1.0323	1.0214	-1.1117
-5.5063	-0.85644	-3.8021	1.5494	4.2319	-0.88959	-0.50817	-2.8248	-1.0063	1.4552	-3.7076	2.3212	-7.2775	0.61882	3.5807	-2.6455	-4.8122	1.2556	-1.078	-1.4642	1.4239	6.6548	-2.127	-3.7698	1.8754	-0.92483	-2.2856	-2.2965	-1.4187	-5.2654	6.4485	-8.4915	-1.7126	3.7782	6.2994	1.5899	-6.0817	-4.4694	1.7051	-0.31499	-6.2448	-0.3311	4.7081	-1.8019	-3.5842	-0.25829	-0.41673	-3.9076	-4.8579	11.349
-6.8823	-9.42	-3.7762	-15.862	-8.7448	-8.2278	-9.3628	-11.603	-8.2993	-12.496	-6.1848	-5.1492	-8.7939	-10.208	-0.11899	-10.854	-8.0342	-10.644	-8.562	-7.8384	-10.166	-2.7351	-3.7227	-9.1035	-9.4827	-6.1704	-5.9204	-5.6831	-6.9324	-8.8184	-14.543	-1.8172	-7.8902	-12.191	-4.8134	-10.059	-7.4921	-4.9401	-3.2845	-7.7331	-4.8057	-11.612	-2.3133	-3.3916	-5.7086	4.0629	-5.9257	-5.0922	-1.4474	-2.8302
7.2421	3.4253	5.3074	2.8737	11.977	5.8801	7.3564	3.2883	10.985	6.3893	10.174	7.3135	5.3196	12.297	12.988	8.4472	4.2788	12.235	4.282	8.2799	12.578	3.2584	4.9682	3.6333	9.4757	15.969	0.50985	3.2886	7.7052	4.8099	7.1786	10.051	4.0746	5.14	5.2748	2.0221	4.4519	13.006	7.5543	7.5211	9.488	6.0185	6.2149	11.835	4.5787	7.0408	5.4964	9.5106	7.03	4.0586
-4.0131	-1.1836	-5.8102	-0.53596	-5.6324	-0.49049	-8.8883	-8.9463	-7.8085	-4.858	-7.9023	-10.058	-0.79438	-7.4855	-6.9755	-4.0375	-6.79	-5.6426	-5.9147	-6.9152	-6.0236	-0.82717	-0.81763	-4.2055	-4.4671	-5.8866	-12.814	-5.3146	-0.35035	-3.462	-4.0298	-4.4371	-9.3251	-3.4566	-6.6043	1.1963	-4.6201	0.41603	-5.5554	4.0038	-3.7304	-6.7652	0.26295	-7.8885	-3.2605	3.8236	-8.873	-8.6587	-4.2955	-9.2314
-10.979	-12.094	-14.488	-9.2513	-16.65	-10.725	-7.9639	-7.64	-12.575	-8.1762	-8.3879	-13.554	-13.974	-14.105	-8.3911	-14.939	-13.576	-10.259	-5.6265	-10.441	-10.383	-12.927	-10.607	-9.9741	-7.5115	-8.2677	-15.133	-7.5214	-12.613	-8.1367	-8.2729	-10.489	-10.32	-6.9284	-8.0631	-4.6846	-6.5695	-12.52	-9.5358	-7.6981	-12.39	-9.0412	-6.5966	-7.5854	-15.703	-10.082	-8.533	-8.0519	-10.445	-8.0464
-0.49358	-4.3217	-0.10039	-5.2506	-2.1445	-2.8338	-5.3391	0.062552	4.1947	-0.85967	4.0756	3.0025	-2.6046	-0.5613	-5.7775	-0.54959	2.8647	-4.8171	-2.5519	0.90983	-4.2437	1.2269	-2.2033	-3.6014	-0.11046	0.25381	-6.5689	1.3759	-6.8084	-1.2804	4.654	-2.733	2.857	-5.0702	-0.54392	4.977	-3.6252	-5.4173	1.5088	4.5684	2.764	0.29	-0.89016	-6.4133	-0.87918	1.2082	-1.0965	1.3459	4.2701	2.525
-7.1068	-4.0877	-0.27487	-3.1686	-4.6235	-4.1528	1.4673	-1.9204	-4.5724	-4.547	-4.7454	0.1987	-2.4102	0.4956	-3.6898	-6.5343	-3.1474	-1.2043	1.607	-0.98889	2.1143	0.21811	-3.1437	1.043	-5.4035	2.8818	-5.8345	2.3819	-6.1956	-2.547	-0.090399	0.53476	-0.64654	3.6962	3.8325	4.6577	-1.127	-2.6859	-10.621	1.3017	-2.4909	2.2831	13.251	-4.4984	-1.658	-5.5492	-3.0402	-0.71649	0.55309	0.86387
-7.4964	-1.021	-8.2441	-3.009	0.14276	-1.5659	0.95435	-0.473	-4.1709	-7.9818	-1.8947	4.1103	-1.1438	0.63955	-3.1838	-4.494	2.5436	0.56684	-2.4797	-2.8813	0.23489	-0.43374	-4.6302	2.2674	0.64363	-2.1842	-0.21536	-2.5517	-0.69056	-0.60253	3.4074	0.027141	-0.82681	-4.6738	4.2952	1.9266	-4.61	0.49767	-4.1331	-8.5701	2.8851	-1.521	-1.683	-0.017303	-8.7039	-0.097466	-5.4499	-3.9213	1.8971	-0.11948
1.362	-3.0271	1.5532	1.0016	6.6516	3.2418	9.0878	7.8886	-0.88256	0.96181	8.215	1.8327	5.9435	1.7822	4.4902	0.42117	3.6791	0.85212	1.6493	0.70055	0.89928	0.62989	6.9857	-1.7174	2.0896	0.39606	2.9657	7.1518	4.5688	-1.2845	3.3602	2.7156	3.0902	8.3375	1.1958	8.3422	3.756	1.3021	2.6597	1.1504	2.0099	0.78647	0.75653	-2.8613	2.9025	5.5458	-1.9696	6.0255	-4.0081	0.99472
4.9807	2.9652	6.3062	7.6148	-2.4817	0.45494	5.8511	0.86341	2.0493	1.6689	0.0613	3.2967	-2.6901	-1.383	5.4096	-0.8921	0.37143	2.9529	3.8489	2.5266	0.63461	1.6969	0.49091	-0.6734	1.7095	10.211	7.7933	4.5604	-1.1858	4.4493	-7.3698	2.8514	4.4085	-3.2917	2.0769	-0.70472	1.1216	2.7881	1.6012	5.6739	3.0619	4.6088	6.6721	3.6152	1.7151	1.2571	7.0705	-3.5433	3.3317	1.0377
-1.3308	2.5544	-12.17	-0.40929	-4.0753	0.81921	-1.64	3.7469	-9.3706	-4.6697	1.4536	-3.5197	-2.1575	-7.1804	-7.3349	1.0164	-2.4544	-1.2637	-2.9055	-5.8033	-9.7846	0.71693	1.999	0.21819	-6.0338	-7.2751	-7.5066	-4.6731	1.551	-3.4793	1.6866	-3.7772	4.3297	-7.962	-1.8222	-5.9322	-1.9988	-2.778	-2.927	-14.836	-7.7014	-7.4883	-2.2577	-6.798	-5.4977	-5.8142	-3.3762	-4.8024	-2.0964	-6.1893
-19.681	-24.184	-20.113	-20.343	-25.25	-22.905	-32.182	-21.081	-22.344	-24.084	-23.109	-19.151	-25.946	-13.751	-25.991	-26.889	-20.346	-24.959	-19.098	-27.06	-20.948	-15.755	-22.863	-17.476	-20.908	-16.812	-23.273	-23.231	-21.668	-20.783	-21.971	-22.914	-21.953	-16.21	-22.089	-25.867	-22.191	-29.952	-24.535	-19.539	-14.126	-22.338	-22.093	-23.878	-20.142	-22.258	-28.413	-12.949	-26.023	-17.66
-2.1328	-4.8853	-11.099	2.0092	-12.816	-6.8314	-2.878	-3.0645	-6.35	-2.3782	-4.2684	-2.0295	-7.8007	-6.9293	-9.8346	-2.2893	-10.364	-5.9844	-4.6406	-8.0503	-5.3887	-1.0052	-8.0435	-6.7889	-6.2569	-4.243	2.0532	-6.119	-6.4919	-6.3065	-8.4525	-5.9849	-2.1961	-1.0607	-11.232	-8.9399	-4.3284	-5.3909	-9.203	-2.9502	-7.057	-12.899	-4.2637	-9.0455	-3.0943	-3.8956	0.041794	-3.8359	4.6837	-4.2649
-3.4656	-17.13	-7.0196	0.42663	-7.4144	-12.558	-5.1371	-5.4745	-4.6225	-8.3182	-8.3288	-3.3921	-0.94197	0.83167	0.76044	-6.9754	-8.1433	-6.2397	-11.224	-3.0677	-6.5807	-0.93225	-9.2763	-11.671	-6.3446	-1.0782	-2.0667	-9.556	-5.2574	-10.811	-11.922	-1.5782	-9.87	-0.42724	-11.491	-7.1093	-7.8655	-6.8713	-2.7151	-3.3793	-0.70284	-0.17013	-5.6875	-7.2552	-7.8535	-6.9137	-3.3541	-4.5761	-8.3646	-11.102
0.86086	-5.214	-0.61897	-0.44169	-1.7581	1.6077	-1.0777	-4.0596	3.6413	-4.2573	0.60265	-1.2756	-4.4609	-9.1579	-2.1745	0.50622	0.58006	-3.611	-0.15928	-4.514	-7.9455	-3.1445	-4.9178	3.3418	-3.743	-0.8433	-1.5656	-1.7196	2.1094	2.7602	-9.8376	0.86059	-6.1044	-3.0215	-4.7944	-5.8711	-3.224	-1.8114	-6.6669	-3.7382	-0.023286	-2.0858	1.8006	-1.8868	-8.4366	-4.7158	-0.11817	-1.3984	-0.018582	-5.7381
-0.24614	-5.371	-3.6724	-0.45116	3.6092	0.55488	-2.2175	-1.1735	-1.5593	-5.1092	-10.787	3.5451	0.022256	-2.8768	-2.3234	-1.4895	-3.4014	-3.0722	-1.5621	1.5346	-3.9981	-3.9901	4.9347	-4.5322	-1.1923	-2.1873	0.80533	-2.6765	2.1333	-6.9728	1.9287	-1.4892	-4.2979	-3.6964	-2.531	-4.8635	-1.5313	-4.0043	2.1634	1.5706	-3.0053	4.3144	3.1609	-2.2925	-3.0751	2.5458	-0.50341	-4.394	-2.1124	-0.40173
0.61979	-8.2089	-6.3558	-2.5235	-2.1228	-1.4969	-6.6346	-8.414	0.18683	-10.971	-1.817	-1.3693	-6.2756	-3.4938	-7.2313	-4.3539	-2.4554	-7.9719	-10.189	-12.707	-7.8647	-2.8226	-9.5018	-8.7194	-6.3868	-1.7041	1.9922	-3.173	-6.7079	-8.4923	-7.7532	-5.7725	-13.579	0.23947	-5.8972	-3.8535	-2.8253	-2.6004	-2.7864	-10.27	-5.656	-3.046	-6.9631	-6.0071	-1.5409	-5.6967	-8.2046	-5.9104	-7.5848	-6.2333
-19.558	-25.896	-26.06	-21.986	-24.638	-21.397	-23.877	-23.174	-23.86	-28.482	-24.465	-21.502	-21.891	-23.012	-24.419	-25.71	-28.407	-14.821	-22.929	-24.08	-21.444	-20.189	-20.145	-21.549	-26.063	-19.093	-25.301	-21.732	-22.11	-25.164	-21.517	-21.849	-29.394	-22.096	-27.877	-23.847	-22.183	-25.586	-17.122	-23.11	-25.51	-23.802	-24.117	-23.536	-21.816	-24.148	-20.929	-20.35	-21.765	-22.459
-14.509	-11.825	-9.8227	-13.857	-8.4376	-11.61	-6.3063	-13.534	-13.099	-15.769	-10.34	-11.182	-13.368	-14.941	-11.805	-12.504	-10.558	-5.98	-13.46	-10.42	-12.571	-9.7955	-14.857	-9.8567	-11.641	-11.261	-7.9782	-7.9894	-2.7869	-8.569	-12.998	-8.78	-12.554	-14.513	-10.375	-16.613	-9.4985	-6.5288	-14.056	-13.914	-9.0774	-10.077	-19.475	-18.041	-11.067	-10.84	-10.508	-11.077	-11.481	-7.0202
3.5997	9.1124	1.3104	-0.32764	4.8684	-1.3328	5.7169	-0.80117	3.3518	2.6324	-1.4544	5.3897	1.4171	-4.903	-2.6998	0.39904	1.5567	2.3719	-0.67146	5.6521	-0.065069	-3.4651	-0.73276	6.6977	0.79241	2.7863	4.8689	4.3331	1.0282	3.0541	3.7006	5.8189	5.9955	3.6608	1.0773	-2.6612	2.4821	3.0671	-0.81444	-4.2358	6.4389	-0.70991	5.1054	7.1149	5.0101	5.4958	1.5656	2.6989	4.285	-1.9389
-14.311	-11.914	-7.7564	-14.38	-13.638	-12.798	-15.173	-17.011	-8.8764	-13.291	-17.969	-16.592	-12.026	-13.139	-13.471	-24.187	-11.915	-13.445	-13.454	-12.096	-18.04	-11.125	-11.484	-11.81	-24.435	-12.869	-17.72	-17.006	-17.59	-10.556	-14.038	-13.237	-13.601	-16.573	-18.229	-12.363	-13.186	-13.14	-13.326	-23.011	-18.051	-15.387	-10.25	-12.785	-4.9311	-12.053	-8.6236	-11.443	-18.337	-18.449
7.0096	-0.88225	1.4529	7.5812	8.0831	7.7716	6.1489	8.652	6.4542	10.093	5.5027	0.37042	9.597	6.9669	7.2813	5.5757	7.6245	7.9979	5.4564	9.7353	5.4086	9.5803	2.2918	5.1975	3.8518	5.1361	9.9823	1.6131	2.0649	1.6686	5.5554	7.0031	1.9202	1.9548	3.9178	7.7992	9.113	3.4961	4.5343	7.7976	7.1465	6.6608	8.5624	7.5832	1.2555	10.185	3.657	11.062	9.3794	8.8235
-2.9598	-3.1808	-0.78222	-4.3594	3.872	-1.8387	5.3008	-1.864	1.8958	-0.14662	-3.9606	-1.1851	-3.0932	1.4487	-2.6411	0.62335	4.2176	-3.238	3.1289	6.0375	3.5937	5.6951	0.50577	2.5684	4.5425	-4.6631	4.1497	-3.2659	-6.9775	-7.513	2.6447	0.90869	0.84669	3.5986	5.3402	-6.2745	-2.7787	-5.4266	-4.464	-11.048	-5.8751	1.6367	-4.9335	4.4051	-10.132	2.2153	-1.5884	6.0433	-3.1324	-2.9009
2.7752	6.2467	8.4829	-0.74242	4.995	-1.3637	5.0297	11.759	1.313	3.5894	14.664	4.7492	6.6101	3.8237	2.4635	8.4345	2.2103	6.3425	-1.2095	1.2963	2.5675	9.1465	7.2426	9.1658	3.7296	2.5558	8.3616	5.1751	6.9682	5.8924	5.1204	-0.062506	10.321	6.4508	3.6365	10.422	6.0308	11.742	1.9357	9.5948	3.456	9.5694	1.7365	-7.9836	11.277	5.9488	7.0598	3.0335	0.86218	7.8452
5.6002	7.3576	5.6677	8.4692	4.1007	5.0336	10.008	4.1349	3.2982	10.042	-3.7505	2.075	-2.0465	8.0529	-0.96712	6.5129	4.8971	12.519	2.6754	9.8013	-3.3315	10.492	5.9022	-0.67345	3.612	5.7533	7.784	7.2057	0.78262	7.2455	2.2526	14.186	1.8021	0.11437	2.8301	4.2183	6.4874	-1.9211	3.2129	3.4732	9.8221	4.8494	4.1974	8.8379	7.2896	-4.131	4.6249	2.5485	-0.017546	1.7954
-0.82907	-0.024188	-1.5377	3.7919	-0.37893	-0.19114	4.6014	2.5391	-1.1304	-0.10819	0.1849	-2.6652	-1.3351	1.4531	-4.6919	2.11	-2.0196	0.69048	4.7841	0.40348	-3.0713	-2.4751	-0.82797	-1.4395	-2.7635	-2.8447	-1.289	-2.4108	3.479	-3.8129	1.1437	-5.0227	1.3982	-2.4847	-2.4663	1.6694	-4.8839	-4.8844	3.2456	-0.43059	-3.4583	0.87607	-0.64462	1.4808	2.4814	-10.298	-6.0695	-2.8782	-8.7218	0.49925
12.842	6.0434	7.8055	0.61867	10.896	4.9381	3.9761	-0.13268	7.4823	8.6649	0.22985	5.2167	5.7333	11.061	3.9132	9.2358	6.9426	8.7259	5.1561	6.4079	10.719	9.6256	5.4558	6.0041	6.4534	9.0321	8.2507	10.414	9.5329	7.8442	3.9058	11.076	1.737	4.5737	4.1146	6.7233	7.7365	6.2428	7.6655	14.439	6.9566	10.547	-1.7343	6.9269	11.863	12.296	6.4348	6.2244	8.0347	4.269
-8.5691	-0.78866	-1.8158	0.3046	-1.2896	-5.2597	-6.0896	-1.4824	0.3095	-5.6336	-11.477	-1.1705	0.21153	-2.9998	-4.9396	-10.114	-5.9827	0.76708	-7.8348	-7.6559	-0.71426	-4.1158	-2.2428	-3.289	-8.9892	2.4644	-5.4723	-6.9312	-1.086	-3.4125	0.59719	-5.5542	0.52922	-1.9539	5.5441	-2.7621	-3.8101	-6.8534	2.5772	-1.6128	-12.236	2.278	-4.3484	-5.1825	-12.197	-6.4729	-5.4884	-0.55417	-7.932	0.088622
-13.465	-16.203	-10.529	-13.641	-11.616	-6.2001	-6.5054	-13.194	-7.1954	-12.991	-15.184	-11.596	-13.341	-5.4467	-16.004	-8.7394	-9.6842	-0.3282	-13.013	-15.796	-13.061	-4.5963	-3.9337	-14.807	-3.6584	-11.956	-7.9939	-5.1599	-6.8249	-4.2792	-8.1315	-9.2506	-11.814	-9.2835	-13.608	-6.6575	-10.937	-9.2317	-6.8397	-12.194	-13.84	-6.078	-13.564	-8.8023	-8.3606	-9.5513	-3.7638	-8.3328	-9.2215	-8.7148
-9.5422	-1.4687	-4.2491	-3.1104	3.7997	-5.1965	0.14175	-6.5549	-2.8048	-1.3878	-7.2772	-3.3349	-7.2584	-0.78162	-5.1638	-5.8453	-8.6974	-2.1173	3.5981	-6.3547	3.3427	-4.5759	-8.9875	-2.8152	-5.1747	-5.6858	-3.986	-5.0632	-2.5665	-8.2448	-1.4641	-5.0908	-4.2823	-2.6907	-5.3109	-0.38349	-3.181	-0.95427	0.099294	-0.21613	-4.9665	3.8629	2.4704	-5.8215	-3.69	-3.5157	-4.1232	-5.0321	-5.5153	-0.97088
-2.2797	-4.7279	0.4557	-2.4985	-2.0638	-6.1793	-10.326	-8.4037	-1.758	-6.7623	-4.7566	3.9211	-10.799	5.3465	-1.7542	-6.2962	-3.2022	-1.7613	1.3508	4.7815	4.0999	1.8871	-3.4032	-3.9017	-0.7759	-4.1696	-1.5298	-1.47	-2.6506	-8.8931	-8.2066	-3.3268	-5.3294	-11.712	-1.1596	0.37727	-5.6486	-6.493	-3.1211	-0.99943	-1.4095	-6.1416	-2.3369	6.8487	-5.1304	-5.1007	0.38016	-8.323	2.1104	-1.5705
-4.4936	-0.83695	-5.092	-3.9214	-2.9248	-7.7501	-4.4285	-1.1296	-1.2579	-3.5737	-5.2637	-2.1415	-0.62061	-9.4089	-0.96713	-2.6876	0.063328	-1.6024	2.2893	-4.7151	-1.2112	-1.788	-2.4095	-0.59757	-1.2405	-3.7741	2.122	-0.85232	-5.0161	-6.0277	-7.5775	-4.3942	-6.3037	-0.82778	-2.0324	-5.2929	-2.221	-1.5966	0.62842	-2.7308	-2.3747	-0.045243	-7.4728	-3.6427	0.16234	-5.1302	5.2999	0.90804	-3.1953	-0.16051
3.9405	4.1472	2.4616	-0.54511	2.639	-1.2261	-3.6647	-4.7026	8.5783	-2.3359	3.4445	2.6139	-0.66944	-1.8867	-2.331	6.4727	3.2038	-2.2641	-6.5462	-5.9171	3.1778	-4.2123	-5.227	-2.5541	-4.4143	-1.3056	-8.0969	0.3291	1.9183	-4.2027	-0.42392	4.213	-7.1118	6.6356	2.2504	-1.6643	-0.765	-3.6393	0.17708	-3.7329	-2.3579	-3.2318	-3.3676	-2.3201	-4.6527	-2.2764	-3.2036	4.6937	-5.9622	1.6063
-8.5157	3.3632	2.2955	6.5952	-1.501	-0.029586	1.1546	-3.5479	1.3965	3.7507	3.9509	1.4322	-5.2652	3.4802	5.56	0.45249	-6.5659	1.4493	1.2257	-2.7064	4.351	1.5508	4.5348	2.1536	2.2142	3.8571	2.7632	2.6159	1.3095	2.1338	7.9329	-7.2444	5.6717	-3.2301	-6.3292	-1.6391	3.2953	-3.0057	2.6734	2.658	1.7225	-1.6815	4.1678	-0.30209	5.0198	0.12676	1.4031	5.2102	4.1447	0.43957
-12.039	-9.3752	-10.927	-10.528	-11.29	-5.4386	-10.997	-6.0377	-12.329	-9.0699	-11.646	-17.905	-14.984	-13.334	-4.7297	-16.199	-14.552	-7.749	-12.365	-10.477	-16.617	-9.2197	-6.1165	-16.21	-10.289	-4.4631	-6.9398	-6.6119	-13.592	-8.4792	-13.984	-12.675	-12.142	-8.5499	-17.866	-11.14	-8.3916	-10.155	-6.0407	-15.972	-13.015	-6.6375	-11.136	-10.995	-11.536	-10.76	-3.2194	-9.1655	-12.046	-12.68
-9.2363	-3.7579	-13.42	-5.2995	-14.75	-8.2092	-10.383	-13.87	-7.7434	-6.317	-13.655	-10.135	-9.937	-11.018	-9.7881	-16.738	-12.016	-13.872	-10.682	-3.201	-17.364	-17.824	-18.371	-6.8263	-11.04	-10.643	-10.665	-16.286	-10.471	-14.597	-11.505	-10.651	-7.8616	-4.6714	-11.771	-6.8887	-5.521	-10.375	-10.124	-12.973	-11.19	-5.3426	-11.617	-18.393	-15.367	-16.252	-12.625	-8.7542	-12.52	-15.066
9.4941	1.47	10.171	3.8528	4.9167	4.0073	5.1479	8.3521	14.537	2.9073	10.077	8.9154	9.1958	8.5163	7.9478	5.5126	9.2302	6.0967	12.439	8.8406	14.833	11.41	7.7571	6.6099	5.7334	9.6116	6.0673	5.2608	4.0087	5.3647	7.2937	9.6235	7.3975	6.9216	10.038	5.7708	7.2286	4.6264	-1.0692	5.0836	2.3559	1.5597	5.8611	4.0185	6.3511	8.0035	11.629	8.1388	3.2729	8.724
-6.5878	-9.8046	-12.292	-8.8811	-11.381	-14.526	-16.717	-14.933	-10.524	-9.0365	-6.3211	-7.8916	-7.8018	-7.6567	-8.3076	-6.6513	-3.3379	-13.367	-11.852	-4.321	-0.46914	-9.4037	-2.4424	-8.2177	-5.653	-8.6876	-3.1256	-3.4207	-11.181	-13.169	-9.9577	-8.1519	-9.2937	-11.412	-8.9739	-10.395	-9.1318	-12.79	-14.498	-11.572	-10.859	-8.8831	-7.369	-6.7975	-10.814	-1.2278	-14.087	-14.038	-15.791	-9.0164
-5.9607	-1.1561	-0.81513	8.3501	8.3646	-2.0345	1.6107	-3.8889	-3.3221	4.6516	-1.1067	8.248	-1.2445	-2.0972	1.3875	2.4478	-2.4179	-2.5241	-2.5616	-0.38459	8.6869	-4.4284	-8.3581	1.73	5.1473	-8.0854	1.3617	0.5261	-4.9978	-0.35727	3.8448	-5.2011	4.2156	3.5701	1.5584	1.7448	1.3262	-0.77095	3.47	3.6472	-0.66127	-5.7536	-3.2353	-0.079702	3.5205	6.2637	-2.7676	-4.5163	-4.9871	-1.3686
2.0091	-5.2257	-0.44654	-6.8398	-6.7256	-4.5692	-1.2146	-6.1155	-3.7934	3.1817	3.0963	-6.0348	-5.3248	-3.5908	-1.4028	1.9581	-8.1434	3.3247	-6.7569	-4.0305	-2.6018	-5.4648	-6.8875	-5.1533	1.9766	-1.5586	-2.7173	-5.2057	-4.2252	-4.6981	-3.266	-3.1618	0.71285	-4.9128	-9.3043	-3.6423	-3.6896	-6.7793	-1.3574	-0.1332	-3.3735	-6.7663	-5.9427	-2.7251	-7.2461	-6.5505	-6.5027	-5.7651	-4.8132	-5.728
-5.0966	-8.1674	-7.3153	-11.144	-7.3554	-8.5468	-4.8084	-8.5946	-10.488	-1.818	-5.6961	-11.032	-10.574	-7.9539	-9.2863	-11.838	-8.4613	-11.47	-0.42518	-9.7647	-15.224	-4.4245	-4.4802	-16.151	-5.9817	-7.9564	-11.5	-9.5491	-8.8316	-3.9989	-7.5541	-11.859	-12.525	-7.9065	-13.569	-9.5401	-3.5899	-16.482	-10.603	-3.8306	-9.2059	-7.1345	-3.7392	-7.6968	-3.5086	-9.672	-9.3624	-11.039	-9.8653	-15.789
-15.175	-10.018	-12.57	3.0212	-9.8428	-16.065	-13.974	-9.4024	-12.295	-19.038	-12.444	-10.64	-9.5868	-8.282	-2.8179	-11.348	-8.0097	-8.7077	-7.9891	-18.162	-12.24	-10.579	-8.8659	-10.104	-10.285	-16.041	-15.584	-11.95	-15.087	-13.485	-5.0093	-14.049	-14.993	-16.261	-12.319	-8.935	-11.831	-12.986	-16.65	-14.94	-14.707	-7.7588	-12.949	-12.162	-12.765	-10.24	-13.965	-16.361	-17.178	-17.193
-3.8322	-0.42789	2.4742	0.21213	-5.129	2.7973	0.19038	3.2001	-0.99961	9.709	-4.0032	-5.5421	1.353	3.7793	3.0493	-2.8066	1.9273	2.3649	-3.3286	0.22018	-7.0885	-9.3147	-1.2333	0.30551	4.5606	5.7209	3.8357	-2.0576	-0.61736	2.5016	5.9433	1.7974	-1.9752	1.5479	9.6602	8.038	-2.2145	1.5401	16.039	-4.0181	7.0625	-0.17911	3.4462	5.2753	0.040579	0.31667	3.0026	1.3832	1.7323	-3.2297
9.0312	5.6736	9.9596	4.2389	8.154	6.7561	-0.93828	7.5528	3.614	0.23286	3.0233	-0.70608	9.8751	-0.028804	5.9154	7.2075	5.9699	8.2425	6.2618	-1.5732	7.215	0.86702	7.9277	0.3424	-1.1446	10.573	0.94123	5.3025	4.3749	5.8624	3.4169	-1.2261	2.3586	5.8654	1.6666	0.33457	3.542	9.2931	6.2491	0.83263	4.8187	-0.18947	2.7259	0.76665	4.2304	4.5292	2.3456	6.554	3.0177	3.3476
10.768	6.1252	16.616	7.8015	0.96985	12.157	14.662	4.024	5.9963	12.53	11.057	9.738	9.3366	8.553	10.48	3.8738	15.272	3.9559	9.6304	7.0113	5.4236	8.5947	5.3368	9.6869	7.6043	9.7427	12.625	2.6044	3.9724	8.9676	5.4694	17.168	12.384	9.9572	4.6802	10.36	10.018	15.091	6.3163	4.335	12.449	7.1528	5.9253	10.724	9.6654	9.4111	7.7793	13.61	12.095	-0.39026
-3.8719	-1.9989	-2.4652	-3.0299	-4.5347	-3.1496	-5.2979	-0.08503	-2.2953	-6.4626	0.010745	-2.8271	-3.2707	-4.962	-8.5281	5.9796	-1.0648	-3.2022	0.82946	-10.052	-7.0513	-0.69273	0.6222	-10.557	-2.3734	-3.4463	-6.3991	-3.8171	0.48971	-4.731	-8.3461	-8.6986	-8.3021	-4.0979	-0.021967	-0.83952	-3.1342	-2.06	0.90572	-1.6259	1.4039	-3.9358	-9.0747	-8.7115	-5.2148	-4.4326	-4.8854	-11.5	-6.1749	0.024254
-10.031	-13.224	-10.041	-10.515	-12.317	-9.957	-8.9105	-3.63	-7.8813	-10.82	-16.78	-6.7582	-18.238	-10.049	-4.0042	-3.7658	-5.5799	-12.913	-4.0171	-6.5876	-15.273	-8.7586	-3.317	-5.2495	-2.8606	-18.043	-2.4428	-5.4616	-11.346	-6.8077	-14.546	-8.5095	-10.28	-11.222	-7.0805	-5.4345	-7.6441	-9.0983	-8.9365	-8.6851	-13.089	-9.3827	-13.777	-9.5611	-10.231	-13.709	-11.402	-9.5459	-11.558	-8.5171
-4.4615	0.73778	6.5778	-2.7189	3.3964	5.8438	5.3977	-0.67385	0.75652	7.1207	2.1835	3.7453	-1.0401	3.149	-0.97841	5.4399	-4.4875	-0.14931	-3.0641	-4.1848	-0.78762	-6.0678	1.2241	1.3389	3.4083	0.41705	-6.0302	2.576	-1.5809	-4.0543	-5.1986	5.8842	-6.3549	-4.8764	-3.7868	-6.911	-2.4796	2.0268	-2.4491	2.274	0.026974	-1.2075	-4.8694	0.59798	6.5963	1.7842	-10.97	1.7343	-3.0172	-3.4017
0.19032	-5.642	-9.8195	-4.4165	-9.5156	-5.1011	-6.4733	-0.52942	-7.7633	1.0452	-0.10539	-8.0675	-6.0047	-11.59	0.062969	-1.016	-7.1335	-5.2463	-5.8937	-8.68	-6.8143	-5.5886	-10.585	-2.4055	-10.69	-2.8041	-5.3956	2.4071	-4.389	-7.9292	1.1893	-5.3774	-8.0088	-4.129	-11.923	2.7968	-3.679	-2.5709	0.1857	-0.87976	-12.628	-4.5304	2.1638	-7.1949	-0.66705	-5.2011	-3.9551	-4.8439	-2.6889	-8.1437
5.9546	12.198	10.963	8.0429	8.7333	5.9398	10.422	9.2464	10.762	9.634	8.3317	7.0472	10.799	6.0894	3.576	7.2271	7.8541	7.2146	3.9189	8.7445	10.462	4.6918	5.8725	4.6757	9.6295	13.609	11.11	9.7616	3.8167	4.5035	16.066	10.432	10.262	2.7918	7.6142	9.2137	10.74	12.855	8.1462	9.8559	6.9412	14.347	14.719	11.052	16.437	9.2363	7.6678	7.5994	5.6349	6.899
-17.39	-24.158	-24.075	-16.47	-15.323	-23.442	-21.8	-21.525	-24.437	-22.364	-24.008	-24.535	-15.981	-27.087	-22.336	-22.466	-25.988	-19.211	-22.413	-19.559	-16.484	-31.517	-21.483	-20.183	-21.499	-24.199	-24.356	-17.228	-17.178	-17.153	-24.149	-24.31	-19.808	-19.701	-19.443	-19.223	-20.097	-23.164	-20.22	-19.063	-21.532	-22.983	-18.532	-17.897	-22.96	-19.273	-19.449	-28.854	-20.375	-21.749
-8.7022	-2.9775	-0.9802	3.205	-6.7432	-5.8963	-11.687	-7.2765	1.7338	-4.346	0.68835	-6.1353	-4.8002	-0.6429	-1.5335	4.2773	-0.4282	-8.5919	-7.1128	0.26015	0.85696	-7.0224	-1.6916	-4.6919	0.13982	-4.7006	0.83915	-2.2595	-2.4358	-2.5483	-5.845	2.8188	-2.8804	-1.5783	-2.5404	-9.7426	-0.83024	-8.9642	2.6897	0.42096	-1.8351	-4.0087	-6.967	-0.7022	0.029079	-2.2169	-7.2874	-4.5595	-5.8319	-0.16152
-11.554	-12.961	-11.355	-16.845	-12.715	-9.3753	-15.822	-11.434	-18.455	-12.017	-17.044	-10.43	-5.6169	-13.01	-3.5869	-11.403	-13.088	-15.193	-9.8391	-15.691	-10.98	-18.252	-15.305	-10.836	-9.787	-19.921	-16.314	-15.323	-11.918	-17.937	-16.298	-12.918	-4.2809	-14.809	-14.649	-13.907	-9.9182	-14.563	-11.982	-8.7759	-15.372	-16.823	-8.2841	-16.58	-10.022	-11.901	-14.188	-13.89	-13.353	-17.831
-0.44401	-1.6182	1.3464	2.1886	3.4796	4.3325	-1.0217	5.0718	6.6637	4.2712	2.4453	2.3461	-0.59187	6.4097	2.1639	0.12504	2.0638	-2.9299	8.0161	1.1397	1.5093	-0.31411	1.2096	6.2545	6.8439	0.57124	3.8009	0.57278	4.6532	0.11998	-4.1659	4.039	8.7286	0.58025	-3.9202	6.2409	4.7529	-2.1912	5.4245	-1.8285	3.44	-2.1286	-1.2523	2.0924	-1.3946	-0.68052	5.5091	7.6105	-1.3734	-0.23344
-3.0908	4.6887	6.1022	-0.80191	-4.9222	5.1471	-1.8746	-3.3054	2.4822	0.66232	-2.1349	6.454	1.0989	3.4218	-0.97405	-0.090184	2.0709	-3.5216	0.5939	-3.0359	2.8639	-2.6985	2.8789	-0.14001	-5.6351	3.2878	6.4028	6.0246	-0.84114	-6.0062	0.83437	-3.3018	1.784	1.1442	1.5271	-1.6519	5.1837	-2.0553	-0.39699	-2.8762	-5.8949	-4.0127	-4.7855	-0.60304	-3.0778	6.4604	-1.0453	3.3932	1.4009	-5.1178
3.3562	0.40284	-0.045932	2.8103	-2.48	-6.3132	-0.5009	1.5412	2.5758	2.9846	2.4753	-2.099	-3.5052	1.9521	3.4617	-8.5265	5.2949	-2.5696	-3.4276	-1.2829	-4.5464	5.8921	-2.0354	-1.5574	-2.808	-1.3936	-6.6872	0.82938	-2.6816	-1.9936	-2.1522	-4.5707	0.92679	-2.2316	0.96608	2.4445	-4.214	3.6753	1.061	-2.9086	1.8326	3.1048	0.11584	0.96323	6.237	0.12123	-3.6684	-0.31817	-2.6037	-0.069912
-2.8652	-1.5337	7.5797	-1.1626	10.848	0.97423	-2.1762	3.5039	4.1422	6.7542	3.1523	1.9114	-0.90334	8.0838	8.2556	2.2832	3.0658	-0.91086	7.0818	2.4747	2.1278	9.9222	5.4796	0.46137	2.075	-0.19783	-5.1658	-2.254	1.323	0.10474	1.8839	-0.16662	1.9986	1.7487	0.50404	0.30064	-3.6207	1.2693	2.6097	-2.6526	1.1481	4.677	1.7201	-4.1467	-2.0997	0.55837	1.3838	9.6424	-1.9114	1.1089
-14.558	-14.192	-16.673	-14.322	-14.948	-6.9273	-13.769	-12.312	-13.024	-14.114	-17.38	-12.97	-19.992	-15.209	-12.7	-15.925	-13.345	-9.6625	-17.337	-18.968	-12.683	-13.65	-15.474	-18.307	-15.939	-19.534	-16.222	-17.104	-11.125	-20.174	-14.469	-7.7208	-16.156	-12.048	-14.263	-18.026	-14.594	-17.836	-15.085	-17.933	-7.6996	-8.8787	-22.858	-13.997	-17.136	-15.372	-15.394	-16.316	-22.915	-9.5056
0.61832	13.15	9.2377	5.7384	9.8065	13.378	3.8428	12.193	10.1	14.435	4.4621	13.406	12.87	12.134	7.871	3.5678	5.2343	9.055	13.562	5.1207	9.6828	6.5916	9.3374	8.5457	10.17	5.078	11.607	11.158	8.4886	9.9476	7.6781	9.5285	13.758	8.1261	9.0598	13.056	8.5439	10.548	11.605	8.8746	9.4858	11.529	11.448	13.765	16.636	9.9232	9.5313	8.7927	7.3963	11.037
-8.5099	-5.1597	-4.3039	-2.595	-1.3031	1.5615	3.8572	-4.1759	-3.4541	-5.4195	3.5137	-2.0195	-7.5484	-0.61419	-7.3265	5.1292	-0.59807	-2.0848	-2.524	-3.9276	-4.6635	-3.7487	-6.4034	-1.6222	-9.7741	-1.4828	1.421	-3.0345	-8.8755	3.3101	-3.7824	-5.0218	-1.7676	-3.6671	-3.1224	0.053079	-9.6283	-3.3411	-8.6521	5.3233	-8.4237	-2.2118	-6.5426	0.49757	-2.0047	-1.9811	-2.5233	-9.6434	-7.3677	-4.4563
-7.8343	-10.684	-10.391	-9.0193	-12.001	-20.965	-11.129	-12.64	-15.505	-6.8237	-8.2808	-20.489	-13.583	-11.651	-12.147	-11.577	-12.822	-14.647	-9.9857	-6.4284	-10.682	-11.68	-8.726	-13.374	-10.942	-7.2154	-14.339	-19.207	-9.7179	-14.337	-6.6667	-22.543	-8.9332	-19.11	-9.1094	-16.706	-12.174	-14.428	-14.748	-7.7968	-14.152	-12.606	-8.9858	-3.6718	-12.319	-8.7544	-16.086	-11.646	-14.723	-15.183
-17.373	-10.865	-11.725	-18.642	-12.428	-16.778	-8.8234	-12.417	-8.6833	-11.779	-1.9463	-10.544	-12.696	-12.208	-6.9355	-9.4487	-10.12	-6.6527	-7.2052	-9.9134	-13.559	-4.7474	-13.242	-12.133	-8.6077	-16.358	-11.487	-9.8018	-7.1389	-9.031	-8.2669	-6.9838	-9.3091	-13.323	-9.0367	-6.5138	-10.732	-7.6572	-13.132	-10.269	-12.266	-13.58	-15.194	-4.4392	-9.7635	-11.548	-16.11	-7.8565	-9.9387	-10.782
2.8844	-0.59351	0.4984	0.28825	1.6958	2.5347	-3.903	4.2456	4.8155	4.5998	1.9674	1.5039	6.7284	3.6947	-0.73184	1.1341	1.2231	-0.72666	-4.8604	3.2468	5.0883	3.104	1.8997	-0.013477	-2.1809	0.80424	6.3264	2.8748	3.2821	1.8207	4.4263	-7.0909	-2.2082	6.397	7.1516	2.8485	4.8083	-0.2581	-1.8287	6.6407	5.3319	2.0088	2.7078	-5.627	4.0435	3.3185	0.55968	4.4037	6.7241	4.1936
-8.7815	-9.7358	-9.1483	-11.532	-15.646	-9.5281	-8.2448	-15.408	-13.634	-13.642	-13.6	-12.527	-11.893	-5.9295	-18.807	-8.0891	-10.259	-13.275	-6.0854	-7.8797	-7.667	-16.518	-17.387	-12.746	-14.319	-18.105	-10.381	-9.6239	-15.758	-13.777	-12.421	-8.6996	-9.2935	-11.174	-17.154	-16.873	-16.289	-6.5973	-10.848	-12.623	-16.675	-13.065	-11.615	-14.059	-9.6213	-8.8	-13.352	-16.043	-4.0826	-7.9795
-4.0443	1.5608	4.1003	-2.4516	-2.7803	-5.2195	-6.0182	-1.9224	-1.8516	-5.1823	3.5124	-3.3736	-0.071014	2.0055	-0.42306	4.4418	1.1492	-3.2312	1.0051	-3.2774	-0.90869	2.8497	-7.3004	0.21495	-1.5183	-6.1163	0.82317	0.89965	-4.8321	-6.2879	-1.6201	-1.2103	2.8559	2.0775	1.0299	-1.1295	-4.7426	-7.5654	-6.2283	-3.5322	-0.67591	-0.84277	0.95465	-3.3936	-3.9572	2.6518	2.6221	-5.544	3.18	2.2971
-25.28	-23.922	-22.924	-24.725	-22.543	-18.396	-18.705	-23.519	-18.265	-23.43	-20.446	-21.735	-20.932	-15.121	-24.314	-26.167	-16.017	-22.584	-17.065	-16.524	-27.464	-23.02	-18.783	-21.834	-26.506	-19.524	-26.973	-17.417	-20.515	-29.777	-24.392	-25.631	-24.004	-22.017	-18.466	-22.384	-20.215	-18.718	-21.949	-10.926	-17.306	-20.906	-21.211	-19.303	-25.58	-19.117	-26.687	-16.368	-15.273	-19.797
-5.2188	1.8594	-1.2086	-1.768	-7.5313	-2.2594	-1.6676	-8.8596	-3.7972	-2.1593	-7.9875	-8.0879	-9.5562	-0.30046	0.10693	-9.7248	-7.0031	-2.2398	-7.6111	-7.1906	-4.5198	-4.3523	-0.87241	-3.5023	-7.3445	-5.279	2.8291	1.0836	-4.6919	-9.8332	-5.7473	-5.8767	-0.36441	-2.3808	-6.5878	-1.1368	0.2248	-7.2238	-7.9217	-4.9802	-1.673	-0.39949	-3.1639	-3.6442	0.87765	-0.64474	5.8933	-5.9987	-5.4165	-4.041
-10.514	-11.864	-16.411	-11.059	-9.7375	-8.3603	-14.639	-7.6204	-17.479	-13.367	-13.501	-9.8039	-11.908	-6.4584	-15.557	-13.625	-13.102	-8.5773	-11.34	-2.3386	-7.6709	-11.202	-21.777	-15.27	-9.5322	-7.6707	-13.491	-13.035	-3.4611	-7.3248	-15.906	-8.0754	-12.78	-14.557	-15.377	-9.2002	-5.5311	-9.3383	-11.619	-12.338	-11.658	-12.125	-11.895	-10.828	-16.951	-17.362	-9.5585	-18.564	-12.551	-11.373
-16.93	-12.268	-15.24	-11.56	-17.301	-15.423	-14.372	-4.9132	-14.5	-11.463	-14.284	-11.456	-14.039	-18.139	-15.424	-15.154	-11.595	-11.196	-10.04	-10.204	-15.658	-6.2585	-12.487	-18.716	-7.6518	-17.453	-11.323	-15.245	-8.4175	-8.4082	-15.645	-16.267	-3.3908	-18.004	-9.8495	-11.674	-14.908	-12.3	-10.627	-11.929	-18.417	-12.896	-14.256	-8.569	-11.796	-17.214	-16.891	-9.9604	-12.571	-6.2545
-9.5132	-5.5043	4.4621	-10.856	-2.7747	-10.12	-2.07	-10.322	-11.067	-3.3747	-1.8579	-5.6753	-2.8698	-5.2928	-10.422	-2.314	-9.1658	-4.4724	-8.4805	-3.6645	-6.8205	-8.5975	-0.21769	-5.5202	-0.84219	-7.9663	-5.6422	-1.0224	-5.5375	-9.7179	-10.449	-2.2629	-10.202	-6.1287	-8.2951	-2.7113	-1.8311	-12.812	-4.4125	-5.5009	-13.704	-4.27	-4.1505	-7.9062	-6.4544	-9.0842	-4.6023	-8.3296	-10.783	-0.94968
-6.346	-7.6602	-1.1795	2.4769	-0.7953	-7.8594	-0.79644	-4.59	-0.32273	2.7304	1.2839	0.65914	0.85846	-4.4758	-2.6924	-2.9847	-6.8456	-0.60705	-8.1881	-7.8038	-0.34805	-0.91422	0.18327	-3.1172	-2.6633	-2.7658	6.2882	-6.9941	2.388	-6.0518	-4.4362	-7.0216	-8.4078	-4.1112	-2.1404	-4.2995	-7.1138	0.048795	1.0816	-6.3086	-6.0938	-6.0551	-4.9023	-4.9167	-4.8591	0.021701	-2.9239	-6.9326	-3.6612	-6.8391
-25.46	-19.984	-27.758	-20.406	-22.725	-25.031	-23.146	-17.759	-11.777	-22.053	-24.761	-23.517	-24.07	-14.86	-22.466	-20.151	-23.135	-23.001	-17.774	-25.282	-18.385	-14.117	-17.575	-15.372	-21.496	-20.842	-14.595	-23.337	-16.343	-24.677	-26.923	-22.001	-19.809	-17.938	-20.946	-15.163	-19.693	-31.778	-23.409	-18.408	-21.543	-23.739	-20.651	-18.481	-17.964	-21.246	-21.274	-21.159	-22.818	-19.257
-2.8143	3.9921	-1.6929	2.5098	2.8986	-0.97649	0.60947	3.0288	-4.0174	0.84464	2.0185	-1.5415	7.6074	2.0081	-0.31255	0.17879	-1.9043	0.93196	1.5944	1.6328	1.5161	-2.7188	-2.317	1.5145	3.7775	0.66492	-0.83001	-0.22178	0.80212	-4.1666	3.9021	0.1988	6.0485	3.0179	0.48311	2.2646	-0.903	-3.3137	-1.1123	2.4914	-2.773	1.8275	-2.0929	-3.6579	-4.1267	-1.0062	1.4007	1.4773	1.3879	5.5759
-14.641	-14.027	-9.8763	-12.114	-10.958	-11.226	-8.8248	-14.423	-7.739	-13.145	-10.755	-15.994	-7.4464	-10.001	-12.985	-13.826	-13.97	-9.4722	-13.366	-16.668	-10.869	-15.971	-16.35	-15.787	-14.098	-10.898	-11.683	-8.934	-11.416	-10.159	-9.7074	-14.636	-16.493	-14.198	-6.1874	-15.36	-11.401	-17.836	-13.751	-18.079	-10.582	-9.4861	-16.216	-14.275	-13.244	-14.995	-7.4657	-10.97	-17.276	-14.287
-0.70684	-4.1093	-2.7079	3.814	2.8691	-2.0478	0.55775	2.6336	1.6084	2.6182	-1.0689	-2.6632	0.40014	1.1331	-2.5144	0.90821	1.9562	6.9395	1.4181	2.2112	0.030083	3.0013	1.9865	-2.999	-4.9947	-4.802	1.6637	-0.080829	-7.987	0.095257	4.0866	3.5778	-1.9247	2.0743	-1.1699	-3.5969	0.82275	-3.0947e-06	-0.18855	-2.9823	-6.7636	1.8314	-4.851	-4.2613	4.9172	5.3929	-4.2986	-1.9511	2.6766	-1.7538
-10.275	-13.575	-11.842	-14.884	-16.329	-16.468	-13.152	-14.545	-13.141	-10.62	-6.4777	-14.185	-10.657	-15.313	-18.168	-18.132	-21.101	-9.4267	-13.062	-18.809	-8.7311	-13.789	-15.337	-18.535	-13.423	-21.736	-13.971	-14.047	-13.527	-7.4384	-14.107	-13.577	-17.909	-17.378	-10.801	-15.556	-12.425	-12.551	-16.481	-16.271	-19.624	-9.3264	-16.946	-15.36	-13.376	-11.873	-15.566	-14.565	-18.296	-19.394
-10.721	-14.347	-13.789	-15.31	-6.584	-16.947	-8.9234	-16.522	-17.173	-9.6902	-12.61	-19.554	-10.006	-19.934	-9.5431	-13.93	-13.722	-12.973	-5.8112	-8.3187	-10.9	-8.5811	-12.181	-16.13	-13.064	-16.391	-15.738	-11.824	-10.806	-16.66	-7.4402	-11.735	-16.738	-15.127	-14.051	-10.69	-14.394	-16.734	-13.015	-15.525	-11.133	-9.6394	-18.709	-23.063	-13.095	-12.132	-16.951	-14.388	-8.6906	-14.294
0.38607	6.2612	-4.3084	-1.8215	5.2475	1.3165	1.7794	-7.4556	1.2249	-7.3572	-1.1071	1.7733	-1.8031	-0.91481	2.566	-1.0812	5.3477	-1.1301	-1.1142	1.9655	1.5635	2.2518	5.4837	3.2679	-4.1355	1.3183	-1.2931	-1.9966	-6.4915	-0.7406	-2.8179	0.69117	-2.9503	4.7223	3.3382	2.5582	3.0889	-6.1653	-3.8333	3.7399	4.1831	0.02036	-3.457	1.0138	-1.2501	-1.2735	-5.1293	-2.526	3.1208	2.5555
-2.398	5.1946	2.5655	7.8885	6.5492	1.9583	9.0949	6.5929	0.21673	1.3559	-0.3247	0.29856	2.1086	4.3623	2.3877	8.0797	3.0377	-0.65314	-1.7322	2.6716	2.4455	1.3491	9.9309	4.5399	4.6216	5.8445	6.0116	9.4934	5.7349	-0.63337	4.7136	-1.0454	2.1964	8.0241	4.1891	5.089	1.1883	9.2777	6.1615	-0.19877	10.719	4.3088	2.0636	0.70206	3.3272	2.7136	1.7182	0.85126	6.7784	-0.20237
-9.7888	-3.6385	-1.5209	0.25443	-5.1024	-4.8319	-0.0676	-4.0362	2.2053	-7.3929	-0.84009	-3.7647	-1.8617	-4.2193	-4.9161	0.43869	-0.32213	-0.11836	-2.0887	-1.1848	-4.4847	3.7705	-6.5383	1.4081	-6.4924	-6.2413	-6.2054	-8.7263	-3.2044	-3.0946	-8.0009	-9.6029	-10.891	1.1732	2.6291	-5.1776	0.32285	1.1557	-0.82151	-3.6281	-2.3469	-4.9442	0.37802	-0.41439	-14.822	2.7641	-0.38461	3.7977	-2.304	-4.8381
1.3656	2.3851	0.77737	1.814	6.0991	11.131	2.3637	1.5524	8.6274	3.2428	2.4343	9.8207	7.0813	4.7626	13.525	3.4947	3.2608	3.9387	1.5129	1.4998	7.9189	1.4584	-0.27817	2.7116	-0.009358	1.2756	1.2414	-7.1164	-5.8734	7.7878	3.2147	5.5653	9.9633	2.5707	7.0507	8.9239	8.0741	7.674	7.9888	3.4856	13.988	-4.1676	2.6618	7.6416	4.5314	10.814	8.5339	0.39107	6.3796	4.274
-2.0967	-0.37911	-1.3227	-2.8952	-6.8923	-5.6486	-7.4481	-5.2063	-7.0961	-1.3758	-6.5326	-0.50291	-7.3782	-3.6898	-9.7297	-4.3024	-2.9265	-9.2966	-3.2979	-5.7899	-2.4817	-7.3304	-3.7853	-4.623	-4.0587	-4.7932	-8.5021	-2.391	-1.9637	-2.0844	-1.7747	-1.3223	-3.4695	1.2853	-0.1194	-0.054568	-4.2889	-3.0442	-0.03421	-5.6244	0.31563	-3.0535	-6.0743	0.56402	-1.3256	-3.704	0.0206	-1.8227	-4.6486	-7.2032
-24.171	-24.628	-19.963	-28.072	-19.395	-25.438	-25.199	-25.384	-19.858	-18.868	-15.459	-18.209	-19.731	-22.83	-24.637	-28.032	-21.225	-21.535	-21.897	-25.498	-29.066	-22.163	-24.666	-17.906	-23.329	-22.695	-17.683	-17.009	-23.657	-28.238	-23.777	-26.38	-21.545	-20.836	-22.15	-21.469	-21.003	-15.061	-19.231	-19.678	-25.356	-23.642	-16.228	-26.434	-22.922	-23.574	-20.981	-24.886	-14.894	-21.378
7.3015	6.0093	4.3813	12.743	-2.3867	0.48571	3.0134	-4.3744	13.232	1.6706	-1.6771	4.0084	4.0448	10.257	0.99426	5.7235	6.4773	9.2191	6.2039	5.6572	3.8088	-0.76506	5.3945	3.4037	7.2212	7.9233	6.8606	6.4957	7.6636	6.8949	1.0267	4.8687	10.833	1.9602	4.2918	3.4975	-4.6742	4.4005	5.8605	2.4073	1.0653	9.6942	3.3608	8.0405	3.9598	6.1643	9.1204	10.837	11.126	-5.2947
-7.6294	-10.36	-1.7013	-2.3319	2.3083	-2.1499	1.719	1.0312	-2.5728	-7.4476	-10.796	-3.2906	-5.2495	-3.1608	-7.1409	-2.9242	-4.915	-4.1185	-5.355	-5.3319	-4.5693	-8.3102	-2.9678	-4.4991	-1.3872	-0.82427	3.5083	1.5533	-2.9514	-4.1035	-5.8279	-6.0404	-1.5302	-11.41	-3.1869	-5.4741	-1.835	-3.2934	-4.2443	-3.0486	-3.7093	-1.9345	-6.9555	-2.6157	-1.3786	-7.7924	-5.4363	-4.3555	-11.066	1.1226
-1.7365	4.2562	6.4988	3.5873	3.323	-0.72828	3.5528	10.323	4.678	0.52161	2.8866	1.7892	10.25	1.7612	8.6338	1.7301	2.098	6.5516	10.72	9.7551	4.0343	2.3106	3.4158	1.7354	4.0717	6.7625	2.2601	3.4184	-2.3432	5.3295	8.731	7.2797	0.22625	5.5162	5.8245	9.75	4.3092	4.0504	12.942	7.9701	3.2939	7.4296	3.1553	6.3192	3.4554	9.1156	3.4698	-0.16458	6.0898	6.0473
-5.6732	-3.2147	0.71906	-3.2797	-3.0564	-7.7585	-2.6183	-5.7138	-7.4484	-4.4225	-6.4373	-1.2846	-10.829	-3.2023	-6.3649	-2.1411	-4.1279	-9.7314	1.0869	-7.802	-3.7633	-1.9747	-7.7632	-5.8647	-6.548	-6.5413	-7.5385	-2.1699	-5.5117	-7.8047	-2.7657	-4.8778	-5.1831	-4.2683	-3.6349	-2.2006	-5.2087	-6.9245	-5.3296	-7.3404	-1.0744	-4.1486	-3.3541	-1.4312	-6.4486	-10.095	-0.14865	-3.7951	-2.5747	-5.5019
-16.009	-14.196	-13.188	-15.216	-10.12	-11.22	-7.1637	-9.1616	-11.224	-16.154	-12.886	-11.183	-11.361	-13.237	-14.379	-12.23	-12.799	-8.4131	-16.753	-19.47	-16.719	-15.554	-22.69	-10.488	-12.679	-18.772	-12.042	-18.053	-9.5223	-13.544	-6.2377	-14.547	-13.122	-13.278	-18.914	-14.068	-10.926	-9.0768	-11.585	-15.319	-11.23	-15.317	-12.903	-20.692	-7.5404	-14.888	-14.013	-16.029	-3.2836	-16.862
0.88179	-5.7512	-1.5173	5.1416	-0.85334	5.434	-2.6335	0.15024	-6.6336	3.0162	-2.8473	0.38026	-0.46841	0.96426	5.8306	-1.5625	-3.206	0.92168	4.0945	0.97376	-4.9468	1.0674	0.37274	-0.79496	3.7708	1.6951	-0.77125	-1.0555	4.6481	5.0451	0.55068	2.9453	2.6928	-2.2524	13.668	5.1437	-3.1563	0.53577	1.4972	0.55874	-0.37665	4.338	4.6566	-2.0381	0.85827	5.33	0.41586	4.9348	4.7097	1.9428
-5.9899	-17.759	-10.001	-9.9402	-5.9449	-11.486	-17.359	-10.021	-11.533	-9.2397	-15.216	-9.9634	-9.1452	-12.194	-11.67	-7.7795	-15.933	-10.855	-8.7095	-13.576	-9.9158	-10.052	-7.8882	-6.4826	-8.8477	-9.554	-12.707	-12.717	-12.656	-12.522	-13.627	-10.528	-18.526	-13.524	-10.48	-6.4682	-6.8659	-13.567	-7.0654	-16.657	-18.372	-12.312	-13.555	-13.618	-19.258	-3.706	-14.559	-12.879	-9.6355	-3.8346
-12.825	-13.802	-17.016	-11.24	-12.831	-11.843	-14.591	-18.827	-17.798	-12.911	-13.931	-12.922	-21.118	-11.463	-12.103	-7.3419	-20.349	-9.4838	-14.567	-15.947	-10.9	-13.12	-15.234	-17.951	-12.965	-14.752	-5.9141	-13.479	-10.169	-16.282	-12.811	-18.082	-16.03	-11.588	-11.275	-16.896	-5.9897	-7.3603	-11.598	-14.639	-6.8833	-12.525	-9.8651	-13.866	-11.223	-16.985	-15.128	-19.447	-8.2804	-10.906
-10.633	-10.895	-14.972	-7.7018	-13.442	-14.527	-10.53	-7.0579	-15.372	-8.9293	-13.728	-14.823	-14.759	-11.538	-11.954	-10.288	-8.0087	-11.702	-13.237	-12.49	-9.8976	-14.238	-8.5192	-16.605	-13.417	-16.69	-15.763	-10.796	-16.959	-14.81	-11.829	-17.699	-8.9718	-16.178	-8.5976	-11.515	-14.272	-13.534	-20.532	-7.825	-15.523	-6.1308	-10.193	-10.201	-7.1	-13.78	-11.795	-11.888	-10.216	-16.074
-13.633	-12.164	-11.023	-15.954	-13.101	-12.575	-17.554	-11.506	-8.4798	-13.081	-13.444	-14.584	-14.587	-17.62	-11.382	-11.644	-13.563	-17.609	-13.797	-7.2267	-10.622	-15.933	-15.25	-15.554	-12.298	-8.4313	-12.314	-22.485	-15.23	-12.741	-10.831	-11.859	-12.595	-9.2764	-11.974	-13.429	-6.9926	-11.313	-14.458	-12.466	-13.459	-8.7273	-13.088	-17.75	-12.683	-7.6385	-13.124	-9.9647	-8.7594	-16.264
-7.1822	-16.567	-11.107	-12.518	-14.439	-5.359	-10.581	-9.3321	-8.165	-9.8798	-9.923	-6.125	-6.4668	-8.5142	-11.351	-6.1408	-9.017	-5.8315	-9.2802	-5.5669	-9.8625	-7.3496	-6.6724	-10.743	-11.53	-7.1915	-9.1699	-9.6503	-10.852	-11.616	-15.212	-6.0016	-12.962	-3.625	-8.3515	-10.456	-5.8528	-7.2275	-11.049	-8.9707	-9.6627	-7.8403	-10.525	-0.87697	-7.3374	-6.4437	-10.546	-8.5757	-11.851	-0.4361
-3.5203	-14.206	-4.278	-8.4324	-5.0054	-4.463	-13.342	-3.2656	-0.33803	-8.3486	-3.1836	-10.702	-7.6502	-11.601	-11.335	-9.8386	-7.0115	-3.8328	-12.564	-6.3948	-9.6287	-5.0642	-13.052	-8.1701	-4.5177	-5.3724	-5.958	-8.5456	-9.2867	-2.1739	-8.5462	-6.9797	-9.7047	-8.0658	-4.6889	-5.7289	-9.0019	-2.6323	-5.3813	-1.2549	-8.613	-4.9397	-3.295	-3.4379	-7.5008	-2.762	-2.7708	-7.184	-2.6198	-9.2303
-2.0421	4.9448	-4.4181	2.3445	-1.7343	3.6687	-4.7248	1.0337	3.6566	-0.91655	-3.1619	0.73047	-7.747	-1.4465	-0.56675	2.0543	5.4329	5.7976	0.40492	-0.94847	-1.5198	3.9449	0.25254	2.6676	5.7641	-5.1387	4.4779	-1.1685	-1.569	1.3005	-5.2682	-0.65281	3.4068	0.58681	4.7284	-0.95538	1.4437	-3.3223	8.8571	7.5425	-4.6471	0.54204	5.6131	-2.0989	0.49859	-0.27938	4.1266	-3.2266	4.6839	0.8988
0.60682	1.1642	5.9467	7.8254	0.67835	4.568	1.1636	-0.0068192	-5.6576	-2.8088	0.82144	-1.4617	7.3028	5.3558	2.2338	0.69	3.0565	9.7319	2.0528	3.3688	4.7605	0.27061	5.9369	5.7983	2.1539	-5.9147	-0.582	4.1006	5.0258	2.4295	0.7866	-6.0476	5.0107	-2.3568	1.9141	-2.8451	-0.28865	-0.83926	-0.54002	2.0315	2.9502	5.4207	2.5235	2.1348	6.9651	6.4648	2.8524	2.7146	2.4752	1.2248
-4.7015	1.1681	-8.7894	-0.18631	-3.7567	-4.7452	-8.5287	3.1767	-3.112	-3.1863	-0.89022	-4.0468	0.32687	-7.5446	-5.1467	-3.4462	-5.2974	-3.054	0.055649	-2.9822	-0.37577	-0.59599	3.9631	4.4438	-3.936	1.6382	-2.4552	-5.4039	-0.69445	2.5995	-4.5996	-1.6159	0.32273	-3.8557	-1.3232	-6.787	-4.1967	-4.5912	1.06	-1.5584	-1.1637	-3.4436	-5.0081	-4.9853	-4.3534	-5.304	1.467	-2.6073	-3.0911	-3.639
0.75783	-7.7525	-2.0002	-7.2468	-4.4968	-7.1253	-3.7452	0.3263	-1.891	-8.3795	-2.9253	-5.9983	-1.6205	-10.846	-8.2866	-3.8041	-5.8211	-4.7092	-7.9543	-8.0824	-7.8697	-4.4099	-3.4395	-4.3511	-3.4421	-3.9483	-1.6942	-6.4475	-7.5176	-8.0594	-9.0958	-11	-4.2692	-5.0132	-7.4848	-3.3621	-5.2464	-5.5254	-3.6007	-5.3708	-2.6866	-4.5352	-5.4998	-0.059915	-3.2574	-5.051	-5.1665	-11.329	-8.5081	-6.1911
-15.636	-12.538	-13.697	-5.9404	-14.611	-13.826	-15.055	-10.139	-12.214	-7.6432	-12.017	-19.997	-11.004	-14.359	-9.9744	-12.3	-12.313	-18.34	-16.807	-16.75	-13.33	-16.469	-12.429	-13.694	-13.27	-14.425	-12.807	-9.3883	-13.241	-8.887	-18.651	-15.725	-16.128	-13.913	-12.073	-13.484	-9.1745	-12.274	-22.952	-10.266	-10.282	-16.511	-13.976	-14.435	-12.912	-11.694	-9.5513	-20.9	-11.628	-15.007
2.6181	6.8194	9.0973	4.9994	3.9066	7.8976	10.594	10.322	4.4358	4.5092	2.4899	3.9739	2.21	2.6392	5.1142	1.7878	6.8634	0.87567	11.364	6.9214	3.1433	14.804	6.1748	8.423	5.2862	3.4491	4.8488	12.603	9.9481	5.0563	5.1381	1.3585	5.0959	5.9032	6.4846	5.6561	6.7875	-0.66074	4.3559	5.0392	8.2409	12.965	1.1812	4.3705	3.8866	6.4515	5.1901	9.0509	7.1993	5.0862
-14.497	-9.1199	-6.1052	-11.424	-9.355	-12.19	-10.427	-8.3062	-6.6655	-5.2789	-6.7855	-8.9589	-8.5716	-15.169	-4.0342	-13.25	-13.903	-6.7726	-11.558	-4.8937	-6.6674	-7.5031	-4.813	-7.8315	-9.2118	-11.651	-5.5251	-6.3291	-10.446	-8.3769	-10.684	-12.934	-10.772	-13.417	-9.7152	-9.305	-17.642	-9.8979	-13.808	-3.9395	-8.6226	-11.754	-9.6774	-9.2415	-8.5848	-9.6219	-7.7166	-7.3714	-7.1911	-15.786
-4.6473	4.0726	-0.034721	8.2146	2.402	2.0619	2.1819	-6.8274	-0.54028	3.4289	6.951	1.5155	5.4591	-0.33804	4.6648	3.5586	4.8915	4.3879	-3.0986	9.8737	6.063	2.8708	-7.1085	9.4524	-0.36265	1.222	8.3172	2.4915	0.18693	0.21058	1.6756	2.4415	4.2845	1.9963	-1.1812	0.018759	5.9035	4.5443	0.44466	-1.0242	2.7451	0.46048	-0.80176	4.0481	-2.822	3.3657	-3.4006	2.7624	2.6836	6.5588
-18.354	-7.6524	-10.931	-10.251	-9.7943	-8.773	-11.994	-3.2331	-2.4215	-17.287	-6.3057	-9.2889	-12.677	-11.77	-14.833	-5.6368	-9.639	-11.38	-13.763	-7.8662	-12.607	1.3443	-7.3244	-4.844	-11.172	-12.488	-11.461	-8.4452	-11.469	-9.1211	-8.8952	-9.3992	-10.054	-11.678	-3.7762	-7.9629	-14.951	-11.928	-10.492	-8.6599	-5.5838	-10.498	-10.779	-5.5848	-13.813	-5.2297	-8.3801	-11.083	-11.16	-9.96
-4.2575	-4.4353	-9.8459	-4.6436	-11.719	-5.9027	-3.701	-9.3142	-5.3762	3.7157	-1.2923	1.878	-6.9473	-5.2857	-9.7658	-9.8836	-5.8357	-4.7757	0.11761	-4.1828	-3.7369	-7.9493	-6.97	-7.4229	-2.8619	0.28303	-3.5472	-6.5806	2.4428	-2.9526	-6.1756	-6.6462	-3.2821	-2.1661	-4.9074	-3.1321	-7.5449	-9.3221	-1.1787	-5.7403	-7.3788	-8.025	-5.7095	-4.7116	-5.9136	-8.8763	-4.7622	-6.5901	-6.4624	-13.213
6.5511	10.935	11.718	10.634	7.0598	9.6	9.4933	6.161	5.8591	12.015	6.3422	12.131	7.5213	10.332	7.2874	13.294	2.5337	14.434	13.146	8.3839	16.558	12.893	12.409	11.47	7.7947	11.491	12.476	10.393	8.2908	9.0613	9.9331	8.6301	14.05	8.3415	5.6742	9.135	6.536	13.446	9.3517	5.1321	9.58	7.9856	12.255	5.3648	3.8308	2.055	2.746	7.6957	8.7083	9.1734
-4.2027	-4.9191	-4.5754	3.1626	4.7749	-7.9887	-2.3299	4.767	-4.0571	0.92005	-0.38536	-4.774	-0.2266	-9.9434	1.4814	3.8914	-0.18621	-5.8735	-0.75775	-2.0733	-6.7028	2.1452	2.3233	-1.8846	3.7625	-3.611	-6.3728	-3.9904	4.1649	-2.6402	-3.2915	-1.948	-1.4759	-4.9024	-1.1751	-0.91329	-7.1838	-6.4422	-1.622	-3.5356	2.5766	0.67197	-2.5444	3.0466	1.2735	3.6375	-4.3882	-2.8357	3.0868	-1.3166
2.3622	0.62689	3.8354	-2.5124	0.96931	4.248	5.2298	6.4275	2.3005	2.8009	-0.74162	7.6252	1.9884	-2.0874	2.3386	6.2214	1.7436	4.2151	-4.7841	1.3859	-1.3917	5.4279	-1.9692	3.9554	1.536	-2.5153	1.4536	1.5907	3.4128	0.16676	0.73008	-4.4072	2.1785	7.6776	2.0302	4.1764	-6.8233	3.0589	5.2921	0.087192	4.2369	0.38811	0.54054	-2.2113	0.063012	-0.14267	1.7898	0.56272	2.2744	-3.8524
-15.833	-11.222	-2.3237	-13.126	-8.1271	-16.525	-11.217	-15.206	-5.1436	-10.856	-16.092	-7.1098	-4.9587	-6.0464	-10.874	-5.6924	-7.2567	-19.478	-8.3922	-14.088	-3.2565	-10.494	-7.3628	-7.2031	-18.499	-11.955	-5.5724	-7.2706	-6.2067	-9.9475	-10.865	-6.8118	-7.9345	-13.392	-10.753	-2.6591	-7.4375	-9.2495	-0.27118	-8.5843	-9.8787	-7.7683	-8.7541	-12.639	-14.041	-13.573	-2.824	-14.22	-1.8777	-9.5689
2.8388	-1.0131	-2.5661	-2.1548	2.1385	-1.3973	1.4296	-0.27183	-1.2981	0.51096	6.2634	4.1108	3.5478	-1.289	2.9198	4.964	0.83346	3.9827	-2.045	5.3183	11.805	-1.7984	1.5295	-4.4459	-4.5488	-1.5782	-3.0538	0.41524	4.4542	3.2414	5.9985	-3.448	-2.7479	1.8057	1.9762	4.55	0.28492	1.3632	6.9255	-3.763	-2.5968	-2.412	-3.6593	3.4188	2.0279	0.99677	-1.5638	-1.7208	2.8593	0.64685
-14.047	-9.117	-13.43	-5.8068	-13.354	-15.078	-13.851	-13.216	-13.692	-9.2263	-19.956	-8.2637	-13.201	-8.2746	-7.7685	-15.77	-12.518	-8.316	-17.957	-8.2454	-9.526	-4.0832	-12.443	-13.1	-15.692	-10.364	-16.439	-10.288	-13.18	-5.7261	-15.751	-20.361	-8.3024	-13.378	-6.5004	-15.192	-8.7214	-14.165	-10.309	-9.134	-8.5736	-15.919	-10.332	-19.333	-8.8321	-10.106	-16.209	-7.2002	-14.633	-15.936
-24.853	-25.835	-16.469	-18.35	-25.685	-23.165	-22.68	-23.912	-21.498	-25.905	-16.666	-23.622	-16.055	-24.374	-22.607	-21.829	-23.887	-22.589	-17.831	-23.434	-14.544	-15.381	-24.869	-19.288	-17.66	-16.223	-15.445	-18.489	-23.306	-22.818	-16.805	-23.546	-15.357	-21.812	-21.231	-19.089	-18.775	-15.108	-22.832	-21.967	-15.811	-18.817	-19.907	-16.623	-17.964	-22.346	-18.929	-22.004	-18.306	-15.372
-11.802	-3.5868	-7.9422	0.9362	-2.3282	0.26976	-4.4375	-5.0217	-3.9102	-10.805	-9.1297	-8.5352	-4.597	-8.1825	-4.5756	-8.0534	-7.8168	-9.504	-11.353	-6.2357	-9.4026	-11.251	-4.3385	-6.8738	-2.7348	-7.4773	-5.9825	-10.063	-4.1862	-9.3417	-12.363	0.94981	-13.458	-4.1351	-9.8492	-5.6766	-6.281	-5.8774	-2.9867	-7.2817	-6.0064	-10.658	-10.183	-13.242	-3.3723	-4.174	-6.4306	-3.8329	-10.287	-5.27
4.446	-0.81937	2.1961	-0.14423	1.4477	-2.2384	2.9804	5.6467	2.1538	-0.5515	2.8043	2.8274	0.89532	9.2084	0.55428	-4.1009	13.559	3.9437	3.7965	0.72955	-0.90596	1.5499	-0.66264	3.1268	2.1391	8.8593	2.9455	-5.1138	0.64608	-1.4974	5.315	4.3867	4.319	-0.025937	2.574	9.6143	-1.3816	7.6306	6.7589	5.1905	-0.87204	5.8169	4.3184	4.7838	-0.096427	0.26303	7.3141	2.8369	5.4838	7.0923
-2.968	3.8656	8.2013	-0.6131	6.2146	2.0072	0.30087	3.3294	5.1277	6.2865	4.7792	1.5684	7.8284	2.8067	2.5232	5.1497	4.9075	4.0219	-0.084359	5.1972	3.8793	6.3934	2.2923	8.7072	-0.26223	9.7916	9.5952	-1.4351	11.087	4.6314	-0.11287	9.5204	3.6558	-0.21028	10.336	0.50373	5.5469	9.8851	1.2853	-0.56284	9.6752	1.262	0.99212	4.9622	1.5915	7.2673	10.077	7.7269	-0.85578	2.8791
5.0531	-1.4612	1.7074	7.8244	-11.711	-3.0576	-0.75374	-3.4613	5.0486	7.1986	1.0048	7.5163	5.2598	1.2031	-3.8688	-1.4663	0.33167	1.458	-3.867	2.7487	4.8571	7.4255	7.4687	-2.2689	3.5303	3.3539	3.0358	5.4748	4.6443	7.4635	10.751	3.2887	3.2074	-0.50986	5.3536	-2.1033	2.823	0.29818	5.542	-0.79147	-0.54381	3.4729	2.5932	7.5131	-0.96093	2.3185	0.10443	-1.1284	0.98081	-3.6684
-19.978	-21.198	-20.697	-17.301	-22.096	-25.68	-25.776	-24.169	-23.697	-19.555	-24.704	-22.023	-23.895	-23.106	-19.352	-22.1	-18.913	-28.87	-17.078	-20.89	-21.532	-26.976	-26.393	-22.928	-16.952	-25.425	-20.84	-15.477	-21.898	-18.276	-18.226	-19.898	-19.571	-20.072	-21.585	-15.551	-19.065	-19.502	-20.161	-24.774	-29.963	-11.318	-26.555	-21.652	-20.312	-26.238	-10.941	-27.758	-16.473	-20.876
-2.7307	4.68	-3.3203	-2.219	-3.2568	-2.2972	-3.16	8.5177	-4.9414	2.8135	-3.6591	5.6521	-5.9018	0.68347	-1.9165	3.1652	6.4603	4.6009	5.2579	0.63382	-3.5849	0.17564	4.0256	3.9473	1.2377	-4.9277	4.6409	-2.0088	-0.37523	-5.6446	0.38995	-3.5123	-3.9136	0.77527	-2.3649	4.6238	-0.52254	-0.52126	-2.8999	1.5742	-2.0311	2.0623	-4.7452	-3.6456	0.20146	9.0667	5.4354	2.5159	5.6976e-05	-1.6554
-0.69987	-4.2176	-5.8943	-8.0754	-0.20699	-0.68037	-3.9457	-2.7421	-5.982	-2.7528	8.2527	4.1101	-0.37597	-0.0613	5.8809	-4.9133	-2.0296	-5.5768	-6.3493	-0.94864	-5.9271	-1.4426	3.6898	-2.5573	-3.2749	-3.5591	-1.2056	-5.2448	-5.3493	-3.3585	5.7524	-1.787	0.76891	3.0156	-1.932	3.7251	0.20721	0.46285	-2.7535	1.4899	-2.3207	0.65535	0.26601	-1.3666	-7.241	-3.8124	0.79049	-2.2108	1.3219	2.7648
4.9052	11.743	6.7509	10.839	6.0655	9.8522	14.967	14.033	13.8	9.2484	3.4395	10.17	6.3212	8.0634	5.6455	3.9781	13.765	1.3806	-2.8587	5.9542	3.0913	6.7401	7.4941	7.41	6.4361	1.735	11.625	8.2601	6.6971	7.1917	4.913	10.448	4.9677	13.196	5.3659	11.312	4.9267	6.7828	4.7764	5.255	6.4164	6.4613	11.024	-1.1996	4.6108	6.0854	7.3934	7.1971	2.3419	10.009
-15.361	-15.934	-16.512	-14.6	-16.101	-11.139	-14.726	-14.45	-19.057	-10.712	-12.52	-4.8816	-12.19	-10.252	-8.4478	-8.2128	-17.667	-14.202	-13.057	-7.8558	-13.325	-16.349	-8.1586	-11.468	-10.432	-15.194	-18.147	-14.383	-8.6631	-10.085	-9.3273	-3.4318	-12.462	-14.703	-12.326	-5.2267	-18.11	-15.973	-19.168	-8.5646	-7.9839	-14.877	-12.457	-9.0704	-11.492	-15.576	-10.454	-12.375	-11.722	-15.52
2.6546	-4.4094	-1.5705	4.367	0.15467	-1.8233	-3.9394	-6.1395	-5.1112	2.5504	-3.914	-3.8692	-8.2067	1.1551	-3.8365	-2.8715	-3.7568	-6.8138	-8.6053	-1.0852	-2.2747	-1.9093	-3.442	-5.1472	-3.7213	-1.8146	-2.827	0.31824	1.4577	0.69781	-7.0165	-0.92699	-1.4407	1.3606	-12.572	-0.3102	-3.2178	-3.7853	-5.9917	-3.1487	-7.4719	-2.9599	1.7336	2.1684	-4.4088	0.94568	-0.47503	-0.78108	-5.0778	0.28803
-11.36	-7.6328	-10.316	-13.225	-10.381	-12.257	-11.215	-13.42	-13.484	-9.4556	-11.159	-8.1126	-12.224	-17.368	-9.1843	-7.4188	-12.404	-17.684	-12.648	-16.801	-12.555	-16.64	-15.354	-9.9001	-17.634	-14.51	-16.095	-11.513	-14.256	-14.646	-20.026	-12.526	-10.363	-5.8312	-11.479	-7.4864	-7.9724	-13.488	-7.4445	-15.175	-20.118	-15.011	-5.822	-20.158	-9.1478	-3.464	-16.575	-12.926	-18.093	-19.389
-1.5407	-6.3912	-2.5438	-2.4368	-0.40664	-2.7933	-5.1958	-0.21716	-2.6098	-0.72633	8.2409	-0.69872	-1.9095	-5.2601	0.19929	-0.60133	-6.3591	-3.5347	0.68865	0.2237	-2.4821	1.4184	-3.0825	-5.5292	-4.9184	0.24609	2.1736	3.371	-3.6679	-7.8296	-2.3429	-4.6741	0.33551	-0.33077	-1.9085	4.4289	1.0749	-0.49288	-5.4472	-1.7645	4.3393	-1.9777	2.5468	-4.508	-2.3328	-0.69671	-2.3475	-3.4691	-5.9764	-3.0188
6.491	0.79029	-7.3729	-3.4646	-1.7256	-0.16336	-5.275	-0.17255	-6.1118	-3.9234	1.8603	-0.79891	0.17818	-3.2213	-5.9594	1.987	0.24132	-6.2405	0.95821	1.5583	-2.257	-0.37114	-9.7715	-3.4922	-6.7217	3.0832	-3.0233	3.4165	-6.5407	-6.192	0.24877	0.0019671	1.6961	0.98667	-1.789	2.4993	-1.6135	0.13734	1.0201	-3.0858	2.233	-1.278	4.4681	0.99542	-1.5952	-0.80544	3.4095	-3.721	-5.4196	2.4472
-8.1771	-2.9425	-5.6044	-9.7984	-12.164	-1.8583	-5.9662	-4.8857	-2.7665	-0.91195	-7.4593	-3.8039	-5.5221	-9.9628	-4.1114	-3.6133	-4.8529	-5.1483	0.95138	-0.55353	4.7625	-8.8516	-9.2866	-5.1317	-3.9447	-4.1444	-8.6459	0.40309	-3.9552	-6.131	-0.1556	0.31111	-6.9947	0.32111	-6.542	-5.3158	-1.8761	-17	-8.5505	-3.3397	-3.4298	-8.4293	-6.4859	-9.0783	-1.6468	-0.61595	-4.9357	-6.4288	4.1667	-7.0391
-14.667	-5.4457	-13.38	-9.7196	-10.24	-14.704	-10.11	-11.484	-11.597	-10.299	-15.449	-14.758	-14.475	-4.3126	-17.757	-14	-10.724	-12.978	-16.735	-10.43	-17.064	-10.628	-15.675	-11.858	-15.39	-20.411	-9.4734	-9.658	-15.58	-11.432	-7.5369	-19.309	-14.644	-24.82	-12.624	-17.93	-14.282	-13.781	-14.336	-13.285	-15.657	-16.189	-12.952	-6.1597	-18.529	-17.884	-11.717	-12.523	-12.748	-9.2875
-10.703	-11.112	-8.656	-7.8527	-10.029	-13.18	-8.7438	-12.565	-7.3979	-4.3093	0.9356	-5.1408	-13.679	-8.4201	-11.999	-8.4037	-7.3288	-10.414	-6.129	-3.9052	-6.0904	-7.5504	-7.9076	-7.5944	-8.4919	-11.566	-6.4238	-7.7985	-8.0185	-6.7243	-4.7445	-11.332	-3.5787	-10.583	-8.8389	-10.079	-9.2208	-3.9785	-3.5183	-7.9162	-9.2371	-18.788	-11.597	-12.359	-7.3278	-9.6754	-15.095	-14.787	-8.232	-10.172
-6.2935	-1.3813	-3.8837	-3.6886	-3.781	-10.734	-6.2757	-1.2744	-1.7664	-1.9347	-8.2874	-9.1489	2.6376	1.8198	-13.171	-5.6388	-5.4565	-5.2359	-3.2685	1.3941	-4.5301	-3.034	-4.4315	-2.5978	-4.7714	3.6012	1.0601	-4.5937	2.9466	-1.6118	1.8717	-4.1854	-8.234	1.1926	-0.43884	-5.3144	-0.46403	-3.5943	-2.6614	-12.011	-0.67701	-2.298	-3.435	1.8026	-11.05	-8.5331	-3.3774	-3.2846	-2.2294	-6.5487
-5.2467	-2.3398	3.3599	1.4243	-2.8566	-7.3174	-4.2467	-2.5626	-1.5242	0.57323	-1.2861	-2.4605	-1.1021	-5.9366	-0.9473	-3.634	4.1754	-2.4315	2.4978	-4.805	-2.4674	-4.5486	0.51061	-6.2588	0.65521	-1.2842	-8.9584	7.73	-3.4143	-2.2666	-1.4753	0.33079	1.0366	4.5158	-6.724	-2.3834	-10.198	-0.90258	-7.3971	-5.9816	0.36535	-1.2206	-1.3254	4.2035	-1.3935	-6.7255	-0.092361	-6.4198	0.40347	-6.5323
10.083	9.1988	6.3378	3.7545	3.548	4.8427	9.9566	15.463	3.3809	5.6617	9.6274	3.7754	11.265	10.498	13.966	9.764	8.0498	5.9473	11.421	3.4464	8.641	5.5288	6.3514	9.7775	7.5011	11.184	8.5012	14.387	10.414	9.3507	10.818	19.424	7.6352	8.6875	2.5742	8.4853	8.8152	5.2194	3.0257	7.8032	12.432	13.755	8.4131	6.6643	10.288	11.209	8.9624	7.5282	9.9999	13.938
0.47217	0.92851	-4.9211	-7.7722	-2.6558	-2.0673	-2.619	-3.5079	-3.8072	-5.6883	-4.0114	-8.363	-4.2644	-2.0152	-5.2416	-5.8971	-8.8979	-8.9695	-4.2124	-8.1649	-1.1703	-4.3368	-12.298	-9.4762	-4.1938	-5.2593	-3.4235	-4.2846	-1.3252	-0.32548	-1.2148	-2.9332	-9.3141	-10.051	-7.6102	-8.7627	-5.0392	-7.7655	-1.2719	-10.258	-10.04	-5.3697	0.62281	-3.5382	-6.8903	-3.7081	-5.3607	0.88226	-4.1467	-1.1646
-6.1101	-6.4835	-2.5441	-6.0094	-8.5778	-10.568	-0.80892	-5.6002	-4.7042	-6.5418	-0.67892	-0.023242	-5.8974	-2.7327	-0.83695	-1.2654	-0.50796	-2.2276	2.7774	-3.4567	-5.7134	-0.44694	-0.092804	-1.1391	-3.9496	-3.6418	-5.413	-9.6834	-2.1458	-0.8721	-5.6275	-10.72	-3.6419	-8.7623	-8.7105	-3.4151	-3.7462	-7.6097	0.23169	-0.72008	-9.7853	0.41748	-8.2721	-2.8952	-7.0919	-4.8699	-2.9634	4.419	2.2726	-6.8704
-6.9488	-7.928	-6.2919	-11.239	-6.9204	-11.343	-6.2671	-11.627	-13.854	-10.701	-8.3168	-1.2619	-5.0507	-16.075	-11.633	-9.2305	-9.0898	-9.4899	-7.2147	-9.1949	-10.114	-9.5444	-3.7068	-4.8855	-5.141	-7.2941	-6.7242	-6.2213	-4.6505	-6.7342	-9.2927	-4.9136	-3.3811	-6.7429	-14.776	-4.9621	-0.27358	-6.9526	-10.224	-10.049	-14.958	-8.4616	-10.166	-11.612	-5.0891	-1.4796	-7.6396	-13.844	-10.498	-7.2717
-6.7552	-1.8176	-5.7017	-7.5691	-6.5819	-15.392	-10.883	-11.006	-10.106	-8.4743	-7.8414	-11.328	-9.3237	-1.1688	-13.385	-13.513	-8.6584	-11.679	-3.2432	-12.785	-5.2388	-11.723	-5.9918	-10.085	-8.5576	-8.8749	-8.4013	-10.115	-8.5975	-9.227	-16.091	-15.216	-5.6114	-16.679	-8.444	-6.5955	-0.72262	-11.865	-10.586	-3.4685	-7.0129	-10.938	-13.232	-9.5629	-6.7385	-11.663	-12.494	-11.658	-9.4968	-10.866
0.085945	-4.7606	-2.8352	-2.5492	-8.9069	3.9592	-9.4393	-4.9435	1.3705	-5.1519	-5.7851	-2.768	-6.047	-4.697	-3.5593	-3.9868	0.019438	-1.9178	-5.9357	-1.6413	-3.8984	-13.344	-0.30419	2.9966	0.5891	-1.9524	-5.8767	9.2985	4.2363	-2.5842	-2.4966	-5.5575	-7.595	2.3409	-2.2877	-0.091904	-5.8683	-5.4695	-6.769	3.8075	-2.9188	-3.571	-2.9357	4.478	-3.6254	7.3237	-4.0153	2.5992	-0.42342	2.8551
-6.3439	-1.4755	-5.3535	-8.074	-11.231	-0.83066	-10.164	-9.12	-9.8316	-3.0632	-7.8906	0.55261	-5.7471	-12.827	-4.8914	-3.0303	-4.7197	-5.2277	4.5148	-8.3776	-3.6388	-5.1254	-13.386	0.86646	-3.6371	-7.1825	-5.9823	-8.9702	-8.4403	-8.9406	-5.3196	-1.6164	-4.6397	-5.1672	-2.5588	-6.9214	-5.6457	-2.9775	-0.37258	-7.0449	0.17093	-5.7595	-6.0778	0.35949	-5.0727	-6.3544	-3.5698	-2.1225	-1.7852	-3.4024
3.2468	1.3316	-1.5388	7.3908	0.60793	8.0083	6.4233	0.24952	-0.24739	6.9424	6.532	0.75258	-0.34684	4.3798	5.1318	2.8888	6.0615	8.119	4.5916	4.6789	4.9367	5.6708	3.2676	6.2376	2.558	10.79	3.5429	6.9427	6.1481	2.9479	-0.88708	3.2793	8.004	2.726	2.6988	5.187	3.4626	1.3005	8.8677	10.087	0.75114	10.131	6.8518	3.5963	10.304	9.0487	4.8332	-5.3971	7.8122	4.458
2.1555	2.3804	1.8787	6.0853	10.008	5.5528	8.7357	-1.0629	6.6802	1.7071	3.7721	0.81178	2.7033	1.8215	2.9598	-0.017866	4.3277	4.5071	2.9326	4.198	6.806	3.3929	1.3032	6.1944	2.3571	5.2787	2.081	8.3849	2.7198	-0.64678	3.773	7.634	-2.6588	-1.7502	4.8181	3.6111	-1.6599	0.98567	1.9736	1.1694	3.1527	1.3828	-2.6325	10.466	6.6838	1.5919	11.703	2.5015	-1.5252	7.5336
9.7209	5.0066	8.0158	4.2911	5.1474	7.4158	6.2869	12.255	12.032	4.2237	2.0413	5.0965	9.8218	6.6757	7.7892	6.192	1.2807	5.2736	8.0627	6.3718	9.7425	3.6495	3.0974	9.1391	0.81187	14.149	10.301	1.852	7.6521	-0.81011	9.2594	11.851	4.0844	4.2602	-1.123	5.5735	4.2498	2.0701	11.51	1.16	3.3633	6.6414	9.3226	6.8069	11.352	3.842	8.2811	3.9197	7.583	9.637
1.783	1.493	-2.2885	-1.9857	-3.725	-8.4194	-2.3172	1.4561	-1.4633	-4.1261	-3.9362	-2.7396	-10.126	-0.83485	-6.9579	-5.119	1.2782	0.73308	-1.085	-4.0707	-0.50947	-1.7167	-1.7662	2.7993	1.4137	1.9442	-1.873	-6.9347	3.2289	-3.1923	-5.2338	-4.2352	-0.1845	-2.6307	-0.95997	-5.7367	-4.9027	-5.2262	-4.9574	0.0059977	-1.6621	-6.5897	-4.6762	-4.4519	-4.5192	-1.2585	1.8994	2.5669	-5.653	0.13423
-16.147	-9.5208	-15.56	-8.7334	-13.529	-10.032	-9.5605	-9.9765	-9.4445	-11.818	-17.989	-14.103	-14.824	-13.533	-7.9526	-17.362	-8.7795	-11.433	-13.725	-13.806	-14.446	-6.3033	-17.441	-17.524	-12.722	-23.892	-12.965	-16.419	-11.9	-16.648	-8.4206	-11.376	-8.8578	-11.962	-9.7832	-15.81	-5.4274	-12.814	-12.845	-12.128	-17.208	-13.279	-15.668	-13.512	-11.285	-10.69	-14.043	-11.214	-8.3477	-11.257
1.4088	5.549	-5.1316	-1.0283	-1.1202	-2.1506	1.58	-7.9273	-0.39807	1.8835	2.9238	4.9989	1.9677	-2.185	4.3856	6.6897	-4.0113	3.0131	10.821	0.64686	-1.3056	-1.2802	0.19677	5.8817	-2.0074	4.3801	3.1274	-1.1391	1.493	-2.5159	1.149	0.69906	-1.0375	-0.1051	1.8099	6.2412	2.2425	-1.2514	7.6344	-0.55921	0.86647	-1.7855	1.4772	1.5563	2.4085	4.4834	8.848	-2.7128	-1.3684	-1.7079
-13.033	-14.063	-18.219	-14.637	-17.897	-15.464	-13.163	-15.367	-15.456	-11.174	-17.512	-11.202	-9.8488	-9.3348	-18.219	-12.96	-13.289	-11.381	-17.766	-17.309	-21.654	-9.3468	-13.84	-15.379	-15.333	-12.592	-18.16	-16.205	-16.089	-18.848	-8.7595	-7.9966	-13.099	-10.429	-11.216	-15.059	-12.651	-10.054	-11.56	-19.637	-15.813	-12.978	-12.788	-10.543	-18.513	-13.151	-16.8	-13.39	-14.905	-16.361
0.59222	-3.3826	0.044866	4.3982	-0.51381	-6.7381	-1.9478	5.4916	3.9067	-3.6295	-3.9064	-0.078744	-2.6057	-1.6209	-0.59585	-0.084329	-1.0219	-6.6274	-3.4852	-1.4372	-2.6196	2.4234	-2.5746	6.1759	-3.9093	4.1627	-3.3176	-4.1463	0.20171	2.5789	2.7487	-1.207	-2.98	2.1166	-4.7867	-0.36657	0.41471	-6.1972	-1.5513	-3.1774	2.2485	1.3572	0.064156	-0.85778	0.82444	0.099342	-2.8815	-4.5016	-2.403	-0.90922
7.5686	7.6154	13.691	3.5429	9.8796	17.764	12.315	19.904	14.15	8.4615	8.6076	15.36	9.0277	14.564	8.2867	12.323	15.939	9.3412	13.035	3.6261	14.191	5.3453	10.498	10.637	11.409	10.802	6.9651	10.231	5.6774	3.4239	4.6231	6.6183	17.691	4.041	7.3611	-1.2625	22.334	15.886	5.669	4.8917	13.047	8.1926	9.997	15.01	8.5736	11.668	15.974	14.251	3.9042	5.902
4.0966	15.599	10.725	10.596	11.696	3.4335	11.012	16.373	12.363	5.8044	11.889	8.039	8.0664	9.8872	8.1211	11.021	7.6555	6.6732	6.5853	10.482	11.775	8.2121	7.615	7.6735	4.0632	6.829	9.6733	9.6694	13.015	7.0596	11.626	10.739	8.9757	8.1831	4.3011	11.001	11.724	9.5412	10.448	11.395	7.9094	9.0818	2.6171	7.1759	10.767	10.827	6.9619	4.8593	11.665	8.3131
-4.3238	-4.2434	-9.233	-3.1889	-6.2772	1.6158	-7.4186	-4.9557	-0.71151	-2.683	-6.0418	-9.8329	-9.7476	-7.8933	-1.6406	-14.68	-3.1588	-7.9772	-4.637	-4.5288	-6.4459	-1.6536	-6.6964	-3.746	-6.2752	-6.4373	-5.9046	-6.0206	1.2182	-6.1876	-7.4104	-9.3394	-1.7665	-6.7898	-3.785	2.2139	-11.799	-3.7043	-11.134	-8.4998	-6.373	-3.1068	-3.9982	-10.039	-4.984	-3.0835	-8.0116	1.3088	-8.9851	-0.42139
8.2594	12.761	0.98759	9.1113	11.161	7.0275	9.2027	7.5348	11.901	4.3063	4.9283	14.141	5.7192	8.6822	8.3488	14.947	10.926	8.1283	6.533	8.3587	8.4876	3.4599	9.2367	9.2034	1.1652	16.533	7.4083	11.07	11.034	11.292	5.9585	5.8254	6.4946	15.13	3.6358	11.81	10.583	4.5247	10.447	1.3085	10.961	12.605	6.0574	8.5998	11.475	9.7028	2.8051	5.757	-0.48927	7.2544
-2.7944	-2.7094	-4.6724	1.2999	1.6327	2.8748	-2.0468	2.1934	2.6619	4.1589	2.4519	-2.5927	2.088	1.371	-1.5584	-2.2454	5.1999	-0.3993	0.59012	5.5646	-2.9413	0.78226	7.7976	3.2564	0.42889	-2.5064	-1.4325	0.081816	-3.6818	-5.518	4.175	2.1808	8.1299	-0.98587	0.85295	-0.29048	6.2361	1.6235	3.5467	-0.12772	3.0767	-6.3406	-4.9916	-7.0429	2.3499	2.5653	1.0882	1.9736	-2.8558	1.89
-2.0909	-5.7224	-6.9862	3.4382	2.7494	-2.0788	-6.053	-1.4706	3.0272	-3.6149	2.5253	-4.2059	-4.1162	-4.4553	-1.7071	-2.4746	-2.406	2.215	1.5628	-0.25502	-2.7802	-3.3695	-0.90239	-2.1415	2.5398	0.38372	9.2794	2.0931	-0.226	-4.9067	5.983	-6.4178	-1.0331	-2.548	-1.2919	1.7274	-2.1416	2.8644	3.0558	0.5056	-0.6725	9.1768	-2.4336	4.2639	2.0246	1.1621	3.6701	-7.9136	-2.5996	-6.414
-1.4028	-3.7437	-2.055	-1.6006	1.0866	-6.187	-6.5151	-6.0875	-3.4687	-1.2755	-3.4159	-7.6629	-7.6171	0.13291	-10.45	-3.9306	0.94217	-8.3302	1.8327	-11.405	-10.032	-0.48178	-2.836	-5.9707	-0.89635	-2.1812	0.21436	-10.617	-2.193	-5.5455	-1.0013	-7.1848	-7.4969	-14.251	-10.66	-2.237	-5.3892	-9.8649	-6.489	-9.0595	-9.645	-1.5566	-0.75447	-8.0953	0.27014	-0.93019	-0.35102	-3.3014	-5.6203	-2.3662
-8.0702	3.0552	-3.927	1.7922	1.5847	-2.8527	-4.3999	-4.0632	-2.9125	-4.7606	-6.0431	3.8101	-4.2061	4.0321	0.24025	-5.4998	-1.0322	-3.5193	2.0477	-3.9928	-3.2478	-3.1447	0.14536	-1.1587	-3.1252	-7.4145	3.1718	1.2506	-3.4759	-2.0571	-4.5471	-4.4962	-8.9971	-3.7151	-3.5122	1.7919	1.5389	-5.9672	-0.72824	-0.25995	-3.5082	-8.1003	-8.2535	-10.144	-3.9046	-7.2153	-8.9424	-2.9969	-2.4512	1.8492
-9.914	-18.699	-17.051	-12.961	-14.564	-9.5719	-9.033	-17.309	-11.236	-15.059	-14.821	-13.899	-9.1234	-12.298	-18.356	-4.9404	-10.07	-15.629	-10.93	-11.763	-15.335	-16.663	-22.142	-11.761	-18.243	-12.942	-15.171	-15.742	-15.289	-9.5272	-12.827	-20.656	-19.532	-15.436	-21.8	-14.546	-15.05	-7.3221	-12.374	-11.645	-15.5	-14.303	-7.0449	-20.425	-17.52	-16.598	-7.218	-16.008	-20.626	-16.22
-16.729	-7.4716	-10.534	-17.659	-5.2947	-13.752	-14.286	-12.283	-7.4278	-14.715	-14.232	-7.9924	-9.8898	-14.977	-10.976	-9.6537	-11.542	-10.998	-6.7499	-14.098	-14.15	-10.746	-19.248	-20.075	-19.149	-14.271	-11.61	-15.534	-5.4746	-12.696	-10.013	-18.297	-12.743	-10.46	-15.387	-18.33	-17.613	-8.9387	-9.0223	-14.123	-17.974	-12.631	-14.237	-16.305	-17.977	-14.062	-15.127	-14.365	-10.7	-9.6067
-10.196	-13.244	-18.344	-13.733	-8.0724	-10.83	-16.564	-16.043	-13.496	-16.005	-12.372	-12.324	-17.85	-9.5161	-15.454	-19.565	-13.802	-11.796	-13.989	-14.052	-9.9983	-14.224	-12.464	-10.855	-7.7058	-15.186	-17.99	-13.018	-16.073	-9.0549	-13.378	-13.358	-12.652	-14.789	-12.919	-11.208	-16.842	-12.567	-13.082	-13.842	-11.463	-15.464	-12.147	-7.8004	-14.625	-12.9	-11.747	-13.365	-25.346	-14.448
-0.61527	-3.342	-12.703	0.066944	-3.0264	2.2244	3.9448	-1.4487	-4.6625	0.55022	3.2426	2.3667	-0.56375	2.1797	-2.082	-2.737	1.5441	10.045	0.84991	3.5561	-5.4536	-2.4305	-2.5811	-4.0011	-0.59923	-2.2172	-2.2858	-4.1299	-1.267	3.5342	-0.95941	-1.7556	-3.2169	-2.0215	-1.3311	-3.5908	-4.4927	-0.36789	0.61183	-1.4571	-2.6543	-1.9549	-9.1235	-2.4052	3.0511	0.5222	-2.3808	2.9036	-5.1979	3.9632
-12	-10.965	-17.775	-15.12	-15.152	-18.914	-16.868	-15.774	-17.681	-15.305	-14.305	-14.254	-14.759	-18.475	-12.369	-18.551	-15.29	-14.777	-14.937	-18.309	-19.158	-15.332	-11.924	-18.382	-10.883	-18.113	-16.552	-9.2034	-18.554	-13.885	-16.967	-17.69	-16.618	-14.457	-13.466	-17.255	-14.362	-13.663	-16.215	-15.523	-16.629	-15.475	-11.889	-22.328	-12.144	-18.189	-15.94	-12.348	-19.995	-12.184
-19.222	-21.722	-19.942	-26.495	-24.079	-26.786	-18.705	-24.409	-14.386	-23.804	-20.725	-27.041	-17.478	-21.244	-15.659	-21.512	-21.942	-23.162	-20.416	-20.038	-16.714	-20.916	-23.73	-23.612	-22.107	-20.913	-14.048	-21.772	-18.226	-21.028	-17.822	-19.164	-17.07	-18.062	-26.037	-23.704	-17.297	-21.301	-16.973	-11.61	-22.853	-21.507	-16.717	-28.061	-16.01	-21.735	-16.135	-17.36	-18.226	-22.812
-1.2504	-7.5591	-3.4166	-9.0076	-12.674	-10.756	-5.935	-11.17	-14.298	-9.2323	-8.1066	-6.7367	-15.135	-11.726	-12.381	-12.644	-11.563	-13.796	-11.947	-4.56	-12.036	-7.2366	-6.7094	-3.3354	-8.1232	-7.7057	-9.6767	-9.7802	-9.0095	-2.4222	-9.6992	-4.9791	-15.408	-6.5334	-10.317	-7.2523	-12.915	-13.212	-11.615	-11.299	-10.566	-8.3923	-9.6979	-10.922	-14.069	-7.2121	-1.8404	-12.835	-11.178	-3.9259
0.46137	6.7471	7.3032	10.21	8.4936	-0.21489	6.946	4.5283	5.0162	8.2905	5.6187	6.9986	2.8515	8.3111	-6.9614	1.9632	0.25046	5.3321	-2.4215	-1.2361	1.6016	-0.1361	2.3738	-1.6549	6.6397	-0.69333	2.498	4.9709	2.8767	4.4911	3.4652	0.095024	4.7823	8.1496	2.7721	4.8281	1.6593	2.0756	10.168	6.0139	-0.3212	2.8818	7.275	2.1827	-0.28944	1.3653	2.4072	6.1003	4.4201	11.288
2.6006	2.8225	9.7264	-3.7634	-2.759	-0.65432	2.0186	-2.1095	4.3333	1.663	3.5744	1.2001	-4.1926	2.0115	-3.8036	-0.35673	0.12357	1.8116	0.99327	3.7876	1.8624	0.76205	-3.0629	9.1657	-4.5895	7.2312	0.61572	-0.15644	1.9326	6.2526	-3.1488	-4.306	-5.2196	1.1728	1.7508	-0.72395	-2.8231	-0.32438	0.73943	8.3538	-1.5933	3.469	6.4192	3.2	-1.2551	10.339	3.0802	2.4374	8.9732	2.9152
-8.8013	-7.397	-11.342	-5.2779	-6.2376	-4.875	-1.6503	-11.678	-5.0111	-5.226	-9.0788	-5.2629	-10.359	-10.27	-2.9075	-8.9121	-1.2931	-8.393	-15.284	-4.008	-7.0217	5.5947	-9.6836	-7.0622	-4.5388	-2.0975	-5.6054	-5.7614	-9.4573	-7.3601	-6.4222	-8.4665	-0.70042	-2.401	-10.705	-5.2287	-3.2115	-8.5957	-2.8544	-3.7368	-8.7423	-5.3638	-2.3081	-4.437	-8.3545	-2.2272	-5.6493	-3.6878	0.32837	-4.5864
3.0104	-4.4451	0.7411	-5.6905	3.8031	-2.8584	-6.4865	-11.542	4.7323	-0.81822	-3.7453	1.3655	-1.0435	5.3227	-1.8294	0.17841	3.7632	3.9709	-3.682	5.222	8.3498	-2.9836	-3.2416	0.66166	0.22393	-7.9015	3.6225	1.4079	-0.66951	-9.4593	-1.605	0.35173	-5.4387	3.2806	3.19	-1.8568	4.6926	-0.29254	-0.74233	2.6895	-0.80534	-5.7852	-7.6883	-0.83443	5.4364	-4.4376	-0.28046	2.2588	3.4457	-3.7247
-1.7458	-4.4381	2.0384	-3.5924	3.9631	-3.4844	-2.2942	-0.58813	5.3637	0.34668	-1.3011	-2.4172	-5.2888	-0.58829	3.3734	-1.2763	-0.47638	-4.7387	-6.7598	0.25988	-4.0927	-1.7317	-7.117	-5.7484	-2.5824	-2.8323	-4.6664	-0.30222	-4.47	0.40552	-9.6004	-8.542	-7.2288	0.36442	-0.35819	-4.9735	-6.1528	-0.82744	-1.2241	-1.1424	-2.8283	-8.2494	-4.1613	-1.3686	-2.882	-4.6054	-5.9845	2.0519	0.64468	-1.383
-1.3279	-5.1976	-1.5256	-5.5177	-4.1633	-5.6722	2.1763	2.9619	-7.966	-6.0741	0.49683	1.3698	-3.1458	1.8893	-1.6823	-2.835	-4.103	-3.8887	-3.6499	-0.70853	-0.67784	3.285	-0.79257	-3.0961	-0.8526	0.083262	-2.5279	-2.8504	-3.2324	-5.3154	-2.2713	0.68852	3.9879	3.4967	-2.4587	1.5379	4.1683	0.59645	-1.1937	-9.3606	-1.1842	-7.356	-1.5525	3.4567	2.4344	2.4002	1.1644	-7.5605	1.3525	-6.2604
-7.4298	-10.409	-15.931	-4.1501	-14.725	-8.3233	-13.199	-12.707	-10.912	-8.7256	-9.3997	-16.994	-12.188	-8.4242	-14.463	-15.003	-10.521	-16.907	-9.1787	-5.867	-14.473	-15.505	-16.846	-13.564	-7.5837	-5.8029	-15.635	-11.289	-9.2737	-4.2062	-10.762	-11.175	-11.461	-14.351	-5.6633	-16.891	-8.2064	-11.761	-11.67	-16.299	-15.929	-14.904	-11.523	-8.3392	-4.284	-13.842	-7.1735	-13.584	-6.5978	-12.028
-15.048	-15.318	-15.303	-11.373	-13.875	-12.025	-13.149	-13.257	-11.999	-7.5634	-11.476	-12.235	-11.635	-18.996	-10.597	-7.9395	-6.2817	-13.93	-11.321	-10.432	-14.479	-16.717	-14.24	-13.8	-6.3239	-17.767	-16.834	-10.366	-9.1136	-13.407	-14.972	-11.366	-10.073	-6.8503	-10.045	-10.083	-9.0586	-15.883	-9.5226	-11.701	-6.2753	-11.174	-10.177	-16.223	-10.568	-10.506	-11.958	-16.59	-14.469	-17.768
-4.1807	-0.25226	-2.9269	3.4211	-1.2022	1.0798	-2.793	1.0556	-4.2278	0.10881	-2.421	0.63469	-4.0274	-3.7267	-5.4725	-4.0453	2.8914	-8.8022	-5.395	-4.5288	-0.53078	-2.1814	-5.5206	-4.514	-3.2854	-3.1707	-6.7314	0.042734	-5.343	-10.675	-6.65	0.71776	-8.1566	-1.3172	-1.0112	0.42733	-11.866	6.0831	-4.3231	-6.1136	-2.6817	-2.2295	-8.3456	-3.6105	3.7049	-5.4126	-2.8193	0.74681	1.7647	-1.965
-9.1005	-10.196	-7.5257	-6.6269	-11.114	-10.793	-12.072	-10.121	-9.4545	-5.769	-5.0543	-10.246	-4.4552	-7.5982	-10.542	-7.1343	-4.2941	-11.024	-5.8032	-2.8026	-9.4139	-3.2458	-14.328	-12.736	-18.65	-11.126	-9.0638	-15.223	-9.3403	-16.206	-2.7771	-2.8437	-7.2269	-8.1252	-8.1416	-12.251	-4.1185	-4.658	-5.39	-4.9419	-10.354	-2.3213	-18.237	-9.9008	-11.478	-8.3945	-5.1354	-11.366	-7.6269	-5.7749
-1.2661	-15.285	-10.544	-3.2651	1.7831	-4.5905	-11.326	-7.7273	-2.8458	-8.4995	-10.294	-7.4334	-8.4278	-9.2715	-6.7458	-12.075	-3.6084	-6.9572	-6.7677	-8.6174	-12.619	-7.1597	-2.0599	-12.069	-7.6795	-8.837	-5.6782	-5.2455	-4.7742	-6.1065	-4.0018	-14.229	-9.2393	-18.477	-7.9398	-10.456	-5.1329	-8.9154	-7.1078	-3.8504	-11.417	-11.375	-7.6195	-11.662	-5.3556	-2.4426	-1.4717	-4.9638	-7.4155	-11.814
-18.668	-17.005	-23.286	-21.738	-24.624	-20.728	-16.975	-25.088	-17.677	-23.183	-25.183	-16.153	-22.583	-16.18	-23.265	-24.564	-19.286	-24.731	-16.646	-16.7	-27.386	-22.901	-25.753	-29.921	-19.722	-21.631	-23.192	-25.235	-24.152	-23.211	-15.852	-26.685	-19.888	-22.586	-23.401	-20.828	-16.019	-25.799	-14.784	-22.181	-19.919	-22.126	-19.93	-19.118	-23.121	-24.591	-22.047	-24.41	-26.369	-24.88
0.004694	1.4737	2.9648	0.87943	2.1048	0.28199	0.36772	-0.32182	-2.1097	0.39725	-7.0291	0.94748	-5.6672	0.99774	-4.843	-2.0749	4.2899	3.0305	-3.308	-4.0073	3.8734	-5.93	-4.239	-5.2052	9.3164	0.16072	-2.6006	0.11974	1.7076	5.3004	4.1062	2.6856	-6.9164	1.6266	-1.2184	0.32527	-2.1353	-1.0713	0.80744	-1.5805	0.6727	-4.6211	-1.1287	3.2387	1.3385	5.5893	-1.847	4.4445	-2.0606	-4.5921
-10.196	-8.3129	-10.729	-15.744	-15.621	-6.7101	-15.528	-6.3943	-13.401	-13.877	-10.661	-7.9338	-13.149	-9.432	-13.03	-10.872	-16.744	-14.239	-13.138	-4.0314	-17.165	-14.274	-18.479	-9.3035	-14.182	-13.113	-13.877	-5.7714	-13.765	-20.011	-14.134	-10.132	-15.543	-17.023	-11.354	-13.64	-11.154	-12.285	-7.4439	-8.3369	-13.308	-10.134	-9.4514	-10.027	-10.06	-18.866	-8.6652	-14.949	-12.623	-12.836
1.8936	0.97658	2.9424	-2.3957	-1.1921	-1.0051	-6.4541	4.4051	0.6305	-2.8813	4.248	5.9776	-3.4189	-3.1954	-4.3003	2.5747	-3.1278	3.6108	0.81343	0.68472	-0.52836	0.61319	5.6125	-3.9378	-1.2869	-1.9859	1.5882	-1.4241	-4.6742	-1.1846	-2.2892	3.9527	1.3641	1.7904	2.6147	0.83857	0.19333	-1.8293	4.9	2.7018	-4.476	3.2283	2.1114	-0.67124	-3.2835	0.089988	3.1111	-0.94162	-2.4909	-5.4929
-6.6648	-1.7272	-2.4596	-1.5153	-1.1694	5.5306	-6.2661	-6.3483	-1.6608	-6.6053	-5.4693	-1.9249	-4.8335	-8.4267	-10.219	-4.2758	-4.1424	-6.0518	-7.2284	-4.9251	-5.9817	-4.3085	-5.2892	-2.378	-8.2917	0.10157	-3.788	-8.6723	-8.5936	-12.668	-4.9827	-8.939	-6.4011	-6.4596	-6.4702	-2.822	-4.8862	-5.0805	-8.3682	-5.4799	-7.227	-6.311	-1.1016	-8.7006	-5.2379	-7.8406	-0.070735	-7.6554	-8.9175	-7.6021
7.0462	8.4019	5.2951	6.6139	2.2805	-1.3184	3.4206	3.5871	-1.1257	-1.2071	0.7679	0.50455	-2.3254	-0.46229	-1.3422	-0.21111	1.2446	-4.6052	0.2368	0.39311	2.2042	3.9242	-1.0199	0.40379	2.5983	3.0357	-0.51443	3.5096	-0.10798	-7.1719	-4.2957	-0.32609	-3.3429	3.5436	-3.1847	2.1153	6.4321	-0.46119	-0.027041	4.0179	-1.4774	-0.34801	1.8731	-4.4091	-0.72138	-4.3302	-10.13	0.27392	1.2237	-1.6528
-1.7829	1.3602	4.5795	1.3059	-2.8234	-3.8908	-3.7049	-14.724	-12.414	0.93927	-5.2776	-2.5555	-2.9621	-0.55276	0.62948	0.77042	-2.2376	-2.8174	-0.44447	-1.9839	-2.4022	0.98972	3.8822	-5.1903	-4.8315	-2.5565	1.7459	0.92119	-1.3162	-5.4901	-4.0356	-2.5298	0.46205	-5.7035	-8.6156	4.256	-0.19768	-1.7681	-3.9857	-9.4647	-2.6196	-0.48718	-3.84	-7.6944	-0.43844	-7.9199	-3.9863	-7.4251	-8.9449	-7.7236
-11.685	-11.241	-6.2986	-4.3302	-9.7692	-12.445	-19.372	-4.4263	-15.767	-4.9311	-12.122	-8.0072	-13.854	-13.869	-9.0987	-18.364	-11.683	-10.342	-13.724	-9.0468	-17.718	-5.7584	-6.4435	-9.7686	-9.7309	-6.2003	-15.028	-10.491	-11.915	-8.7784	-0.88764	-14.53	-8.9113	-13.048	-15.605	-8.9585	-10.469	-11.65	-8.1454	-8.1554	-6.1934	-6.3307	-8.3923	-16.244	-9.0881	-8.4764	-9.3594	-9.5748	-10.719	-10.22
6.9764	3.6573	13.466	8.2292	12.864	14.263	13.821	9.0558	8.2294	4.0835	7.3711	13.132	13.411	6.6033	9.4993	13.191	6.4437	6.6658	8.5316	7.3489	12.355	7.1698	14.551	11.931	10.032	20.409	10.418	4.1619	10.163	13.894	9.2932	10.501	6.0787	8.3228	10.32	16.019	8.0445	7.5434	9.0534	12.715	13.343	13.91	13.154	15.112	8.0863	6.341	4.8912	6.7631	14.004	14.134
-4.4626	-3.3495	-8.6976	-1.4672	-0.30978	-1.6328	-6.3322	-3.0935	-5.8983	-2.8223	-3.3942	-7.4607	-10.815	-4.3011	-1.0237	0.25464	-5.8959	-5.1686	-4.7313	-8.0899	-8.341	-6.9727	-6.3568	-5.9934	-6.9815	-7.0634	-7.6776	-5.439	-6.3958	-2.2041	-3.6626	2.6125	-0.2867	2.3987	-0.47978	-3.6471	-1.6886	-6.6748	-6.0975	-6.8809	-3.655	-2.9176	-3.0425	-7.4192	-4.0801	-4.1255	-7.1238	-5.4927	-4.507	-3.4378
-3.1106	-0.08069	1.8307	4.5462	2.8595	0.15789	0.58751	7.3425	7.2433	8.2179	5.6851	7.1782	0.15071	3.3631	9.1249	-0.28281	0.57155	1.7621	6.0967	3.2509	7.3682	11.039	5.7488	7.307	4.5931	4.4369	11.581	-4.6334	3.114	6.9369	4.9135	-0.69464	9.7921	-1.65	-0.77811	3.9287	9.2691	4.9182	8.5186	1.9512	5.6283	7.2362	3.4506	3.606	8.7394	8.0422	8.8892	5.2761	6.5509	6.0366
-19.295	-23.179	-15.847	-16.375	-21.071	-23.501	-22.459	-30.167	-21.009	-20.311	-25.367	-24.878	-18.017	-28.057	-31.293	-22.005	-23.314	-24.196	-19.943	-26.61	-18.645	-19.333	-23.579	-15.952	-22.009	-18.832	-19.189	-26.163	-26.352	-23.364	-19.673	-17.455	-24.199	-20.146	-22.537	-16.336	-21.789	-17.399	-21.119	-24.849	-24.877	-21.479	-18.952	-20.43	-21.623	-22.349	-27.333	-30.407	-19.441	-19.561
-0.15209	3.1784	2.3336	-10.06	0.72761	2.8325	-7.5888	-7.8171	-4.6742	-8.1593	2.3895	1.3201	-0.11593	6.4871	-11.094	-3.5299	-4.7813	-6.995	-4.6841	-10.685	-6.1819	-1.1396	-4.4171	0.079834	-7.8128	-5.6123	0.52791	0.16443	-3.5097	-4.609	-2.6653	-3.1823	-4.3325	1.1662	-4.9091	-0.23564	-9.9547	-2.7722	-1.5496	-5.2164	-4.7947	-2.7986	-5.3188	-0.94444	-2.4616	-1.4485	2.6385	-10.318	-5.344	-3.1697
3.7923	5.9937	-11.224	-3.4684	-11.302	-0.62048	1.5883	-4.0799	-5.0343	-9.9528	-3.8435	-3.7592	-1.3394	-3.302	-1.7602	-3.6127	-10.146	-9.4603	8.9046	-9.7068	-3.8977	-8.5779	-5.5046	-0.35784	-2.9409	0.38055	0.54956	-4.2567	-6.1432	0.10953	1.097	-1.0022	-8.1278	-6.6415	-9.976	-1.4745	-8.8561	-10.489	-7.6474	-1.8997	-5.5399	-3.5152	0.78141	-8.1396	-7.0741	0.48588	-5.4813	-8.7831	-3.9731	0.63225
-15.166	-21.793	-9.2449	-15.612	-13.805	-17.451	-11.017	-10.785	-10.711	-14.276	-13.171	-14.506	-9.1267	-6.1936	-17.43	-19.022	-17.72	-14.212	-20.477	-7.9355	-15.558	-11.655	-20.111	-16.323	-14.491	-19.012	-18.016	-9.3185	-10.557	-9.6978	-15.699	-11.908	-12.302	-8.4208	-11.713	-17.217	-16.14	-11.715	-14.921	-9.692	-11.756	-9.2536	-13.568	-8.4573	-12.48	-7.9312	-16.929	-16.735	-20.234	-20.111
1.2897	2.2122	-0.8204	-8.2513	5.3957	4.2053	5.9439	2.1545	6.5335	7.976	-1.5987	4.9737	-3.0257	5.0863	8.3374	17.533	7.1807	7.9454	4.1334	6.1545	7.564	1.4763	5.942	7.3769	7.9776	-1.6032	1.9962	8.1771	9.0209	4.7572	3.4772	4.6689	7.2887	7.3343	3.3153	5.2623	2.9746	9.7817	9.1557	3.3564	0.77538	3.2407	3.9119	-1.461	0.79052	3.2358	2.1995	5.9083	6.2669	6.9334
-10.336	-3.1411	-3.2478	-6.1418	-9.0682	0.079807	-11.032	-9.2906	-5.6204	-0.45485	-8.5924	-3.6048	-5.8677	-5.4753	-8.322	0.34692	-4.7923	1.2783	-3.1646	-9.1431	-3.6074	-8.0557	-3.3769	-1.6878	3.1699	-4.4431	-2.3569	-8.034	-4.7382	-7.4076	-8.4208	-2.8869	-4.5597	-2.6766	0.083718	-4.2958	2.1291	-13.267	-6.1697	-5.3612	-5.424	-3.1674	-10.079	-0.3368	-1.0878	-3.2374	-11.845	-9.7572	-7.2775	-5.2077
9.0807	9.0867	5.9655	4.6421	5.4459	5.3924	6.2948	10.889	11.862	5.8796	10.887	10.783	11.214	4.5992	9.8432	2.8622	7.1882	11.894	10.753	4.5595	16.057	3.066	7.7605	8.1295	11.348	7.7603	10.256	9.8322	12.98	7.7614	8.7274	3.4369	9.6393	7.9164	6.4606	8.488	9.0446	4.5233	12.684	7.0904	12.458	8.73	7.8136	11.63	11.146	10.217	13.286	9.6101	10.791	4.1142
-2.5022	4.8604	3.2108	1.3652	-1.7057	-3.7521	3.1548	4.2676	3.9329	4.7992	6.8314	-2.561	3.2705	-0.90718	2.5566	-0.64889	1.9736	-0.13604	3.4737	1.3876	4.8137	6.5601	3.7316	6.7922	-0.40302	-2.5685	5.9521	2.2875	-0.79873	0.16731	-4.654	1.1258	-5.0073	4.6528	1.7243	-4.4262	12.45	0.42783	-1.3396	1.0907	7.6534	1.2863	5.252	7.3407	-1.4558	5.395	1.3099	1.9013	1.9925	2.7569
-1.424	-8.668	-6.7111	-0.15077	-10.848	-7.0132	-7.8441	-3.199	-10.065	-4.4499	-2.1383	-9.3426	-5.6942	-1.0388	-10.425	-4.5641	-6.9625	-8.7143	-4.7312	-3.9137	-8.9963	-5.428	0.93085	-7.0957	0.20518	-5.8682	-11.144	-0.010375	-3.772	-3.2523	5.2269	-8.9247	-4.1287	-1.9694	-5.3257	-10.643	-6.2207	-5.8288	-8.0407	-2.7994	-2.7796	4.3469	-6.4466	-1.225	-2.9125	-3.3956	-3.6695	-1.1764	-12.763	-6.4614
-7.3283	-11.609	-11.599	-14.647	-16.076	-14.871	-14.049	-11.409	-9.5041	-8.9225	-15.313	-15.984	-14.476	-15.398	-13.843	-9.7885	-10.551	-14.091	-20.831	-17.057	-11.434	-10.6	-18.793	-12.041	-12.987	-20.582	-14.267	-17.468	-6.778	-15.522	-14.227	-11.757	-7.6716	-17.001	-20.964	-13.873	-11.268	-9.1007	-16.618	-14.324	-7.464	-13.045	-13.354	-15.492	-11.941	-17.44	-11.229	-8.0927	-9.6855	-8.1917
-1.7807	-0.85913	-4.3683	0.68219	-3.3786	-1.6986	-1.4516	-2.3967	-1.3565	0.90658	-0.050151	0.016528	4.0598	-4.1908	1.5945	-1.0876	-2.7134	0.78075	4.7425	6.084	3.93	-5.4977	-3.6798	-4.5185	0.69816	-0.55574	2.1937	-4.1873	0.20349	7.8461	1.5234	-1.3862	-0.75789	-2.6251	4.9511	2.8341	3.5797	1.6268	3.6674	-1.7085	0.25102	-9.6725	-7.2739	2.6522	4.1947	-3.2439	6.014	-1.4332	-1.0501	2.999
-2.2938	-4.0397	-6.4304	-2.0209	0.56444	0.77909	2.8234	-10.079	-5.2013	-5.2391	-2.2485	3.6884	-2.699	-6.9735	-4.9717	2.8888	-1.5357	-4.3529	-0.010622	-2.3376	-2.0412	0.4791	-2.8894	-2.6499	-9.4402	-5.0524	-3.1156	-2.6359	-0.51933	-3.0221	3.6412	-3.0033	6.6607	-2.376	-7.2391	-3.3998	2.3736	-2.9554	-3.1356	0.57656	-3.1912	-1.436	1.0856	-2.8452	2.3314	-1.7961	1.0619	-0.48583	-2.7759	0.52884
-3.0949	3.8048	4.9271	8.8097	0.2547	1.7241	5.84	7.5438	-1.0981	5.7081	1.2599	4.1608	3.8746	3.3904	2.0969	0.59544	2.2581	0.21041	2.0151	0.68565	-2.3956	-2.7871	5.0461	-5.0637	3.5324	2.2013	4.2451	2.0915	2.8164	3.6586	-3.1954	5.3503	1.8924	4.2165	6.7025	4.815	1.8118	8.0065	-1.948	4.7713	2.9081	1.4942	8.8712	0.43551	8.2499	1.3089	7.9266	5.668	6.0895	2.1344
-7.8389	-9.233	-5.6398	-11.009	-0.8942	0.24424	-2.785	-4.2782	-7.9254	-9.9733	-7.0181	-3.7431	-7.694	-4.8304	-4.5937	-6.2598	-4.6201	-0.43564	-9.2522	-4.3933	-2.9068	-4.8496	-12.565	-7.8741	-8.7433	-4.6945	-5.9372	0.69484	-0.56548	-5.4363	-13.21	-7.2955	-10.272	-4.4469	-2.0529	-3.1616	4.8957	-8.7599	-6.7222	-7.7705	-4.2463	-4.597	-3.5823	-0.69582	-0.81992	-6.3705	-10.186	-11.72	-5.1771	-5.7872
-11.526	-11.508	-6.1632	-9.2474	-14.175	-5.6545	-10.118	-10.129	-5.9359	-5.8822	-4.6676	-7.9355	-12.321	-8.7866	-13.069	-16.724	-6.5935	-8.1227	-13.987	-13.082	-9.5667	-15.261	-12.427	-12.273	-8.3432	-15.403	-13.96	-13.378	-9.5512	-7.1645	-5.7265	-4.1085	-10.76	-10.326	-12.009	-11.193	-18.252	-7.2437	-9.8858	-10.627	-7.6302	-13.831	-9.2216	-14.037	-17.981	-14.108	-12.692	-14.255	-14.069	-10.915
9.4406	3.5771	-1.4598	4.017	12.357	3.4626	4.6652	8.7236	7.9076	6.1817	12.512	5.9489	1.4361	8.0371	0.1188	1.8076	7.1205	7.7761	3.445	1.0545	1.6999	2.6367	7.4573	12.322	6.5463	5.0622	6.0193	-3.9806	1.8742	3.77	3.5079	6.1199	11.946	6.7296	13.376	-0.65328	5.2026	0.18912	3.7736	7.4174	4.5847	2.6369	9.7487	3.6389	1.2043	6.8264	5.6182	7.9176	6.9547	1.9984
11.528	7.1562	12.033	6.0461	9.9998	5.9807	9.1254	11.867	12.278	8.6729	7.3233	8.1287	7.897	10.554	3.9292	7.696	10.892	7.1868	7.345	4.899	12.649	6.3618	8.5327	8.8344	4.722	1.376	8.0792	7.6236	9.482	13.443	7.7809	11.317	1.6121	9.9369	4.7972	5.9052	4.2454	4.7869	12.092	10.024	6.5949	7.0545	5.4916	5.0159	13.83	7.3089	11.181	10.77	3.1914	9.7204
10.76	10.074	10.333	10.135	5.0542	13.674	2.9535	4.9762	8.156	11.248	3.3609	1.5209	11.667	9.4814	9.5183	2.5957	0.12106	3.3086	9.6215	7.4706	4.2874	2.2596	0.092809	7.2854	3.3404	7.6722	9.2633	8.7555	1.1575	4.9183	3.3097	7.0375	5.562	1.7856	8.162	10.467	5.5779	9.2138	5.1695	10.4	7.7552	2.6096	5.5032	10.275	11.949	5.8467	7.139	4.2346	8.0804	8.7185
-9.1473	-10.156	-5.5894	-2.4037	-9.5915	-4.9464	-8.096	-2.5969	-4.3943	-5.7986	-10.096	-20.7	-5.245	-12.789	-14.237	-8.6237	-9.8032	-6.1744	-12.223	-6.2505	-17.1	-8.4502	-13.496	-5.158	-6.7192	-8.1736	-18.619	-11.913	-10.965	-9.8328	-7.3309	-10.107	-18.085	-2.7721	-11.701	-12.788	-13.236	-8.7056	-9.1603	-9.922	-16.716	-10.303	-2.3425	-17.999	-8.7323	-15.584	-12.815	-12.686	-8.2769	-9.5796
0.12068	1.3446	1.1369	0.6248	4.5468	2.0158	8.2792	6.3694	-2.4313	0.76029	-4.0994	-0.74911	13.277	1.7316	2.6694	2.4966	4.5779	-0.86916	7.6483	-2.6302	2.5501	0.51107	4.1471	1.5574	-3.9544	5.6142	5.7391	-1.3597	1.9386	3.9786	3.5047	1.687	0.32912	-3.8153	7.4944	4.055	6.3055	5.7421	0.76669	1.9612	-2.9612	2.1587	3.4233	6.2653	9.4707	1	7.4967	3.7317	1.9819	1.613
-9.9823	-5.9216	-12.755	-16.926	-7.3287	-12.159	-8.9589	-5.359	-13.749	-14.986	-7.542	-13.65	-10.723	-14.871	-12.459	-9.6079	-9.0373	-10.751	-15.39	-17.096	-12.274	-4.0569	-10.199	-12.775	-15.38	-21.643	-15.943	-12.491	-14.18	-5.6413	-17.901	-21.435	-13.286	-8.9559	-13.032	-13.327	-8.3978	-7.8483	-10.437	-12.894	-12.837	-9.3146	-13.937	-6.3157	-13.156	-14.206	-15.978	-4.216	-8.6224	-8.9393
-4.3738	-2.4608	3.649	-2.3736	-0.038556	-3.0503	2.7292	0.56485	-3.7039	-6.4593	0.83994	-10.621	-4.5623	-6.455	0.43809	-8.3296	-5.2577	-3.2547	-2.0827	-11.092	-0.022526	-3.6972	-0.66828	-1.8079	-7.0263	-2.037	-4.0381	-7.8785	-5.8832	0.044468	-13.893	-3.5584	-11.456	-7.1803	-7.3626	-2.2123	-5.0659	-4.1079	-1.9639	-6.406	-3.0332	-6.4952	0.60813	-1.0923	-2.7155	-1.5486	-2.3981	-10.674	-7.4336	-0.43011
3.534	-2.7683	-1.6083	1.5466	-4.6904	0.3394	-6.726	1.7664	5.0302	3.8401	-7.5578	-2.2301	0.81598	6.4296	2.4194	-2.4061	-1.7425	3.3825	2.8264	3.3282	-1.8101	-2.5999	-2.5963	0.24553	-5.1168	0.3341	2.8887	0.058749	3.1847	5.8961	0.065361	-0.20307	-4.1986	-2.6731	-6.7473	-3.4003	4.4948	5.0703	0.39499	0.32682	-3.6347	-1.5053	-0.78448	-2.9935	-4.9499	-4.1475	-3.1388	4.1765	-1.6624	-0.59445
-2.329	-0.92188	0.28256	-1.0082	3.4097	-2.5854	3.209	-5.0491	2.4552	-0.51092	-0.60069	0.00012178	-2.1444	2.9719	-0.74122	-2.2704	-9.1577	-1.336	-0.91535	-3.4142	2.2712	-8.6756	0.52896	1.0111	-6.7023	-1.8412	-3.8516	-0.66703	-5.1482	-0.54267	-5.2161	0.91942	-2.3347	0.84125	-0.82146	-9.4852	-0.71284	-0.83123	-0.92328	-3.8089	5.471	-1.0642	-8.7279	0.7284	-2.6805	0.96025	-2.5642	-1.8817	3.5159	-1.5369
-12.811	-14.083	-14.187	-22.236	-11.667	-13.564	-16.803	-11.227	-16.506	-13.519	-9.9148	-11.35	-11.978	-15.854	-14.942	-13.376	-6.4884	-11.78	-11.703	-9.7849	-10.753	-13.52	-17.705	-12.884	-13.612	-15.276	-18.945	-15.524	-15.495	-11.23	-18.214	-7.7944	-13.599	-13.999	-7.7984	-16.768	-14.4	-13.231	-18.297	-12.514	-20.158	-7.5956	-15.031	-8.7681	-12.702	-6.904	-10.274	-6.4003	-19.559	-10.6
16.664	-1.2255	-2.5837	8.319	7.1879	3.4133	3.5179	5.282	9.5431	6.1091	3.419	2.4317	1.8105	5.5744	7.0303	3.0638	8.1394	6.9089	6.5148	3.5684	8.1887	4.0898	4.665	4.872	4.728	4.7811	4.2512	5.898	4.0034	9.713	5.7729	2.0753	8.6048	0.34117	8.8665	4.7741	0.51799	5.7304	3.0737	4.447	7.1369	0.23506	7.7494	8.4265	3.9714	8.3306	8.7626	4.3371	-0.34043	1.9564
1.1039	-5.3138	-6.0704	-6.5581	0.55882	-1.9976	-3.0275	3.3121	1.2497	-3.159	-5.5279	-2.9424	-11.046	-6.0024	-4.7543	-5.4072	-5.4805	-4.5507	-2.2659	-7.6422	-0.40091	-7.3417	-2.8696	-2.6533	-6.051	-13.63	-8.5808	-0.54751	0.025072	-5.8336	0.34034	-5.1755	-0.48653	-5.1782	-8.0652	-2.3013	-3.4426	3.2686	-2.4804	0.73232	-6.682	-4.6855	-1.7272	-7.4757	-4.632	-1.4213	1.8508	1.9539	0.85763	1.4545
-4.1643	-4.2037	-1.9196	1.018	-4.5197	-2.9272	-5.6322	-6.7403	-4.8383	-11.105	-2.5859	-7.9327	-3.69	-3.0529	-4.1682	-3.9755	-1.911	-4.1967	-5.3646	-4.2599	-10.332	-4.0204	-7.344	-2.7975	-3.9629	-2.3471	-6.4248	-1.8739	-5.8144	-7.9089	-6.1289	-8.4155	-2.3584	-10.884	-5.0126	-4.2341	-5.2001	-0.29115	-3.7342	-11.764	-2.7593	-0.98759	-7.551	-3.9335	-3.7571	-5.8148	-1.3168	-5.4573	1.4137	0.83255
-1.0765	-3.9752	-7.743	-3.7171	-1.3243	0.4294	-3.7272	-0.50172	-3.2766	-6.105	-6.5824	-1.0807	-4.6468	-2.4927	-4.2816	-1.8194	-2.271	-0.4501	-6.7237	-2.6046	-3.3013	-3.076	-7.2618	-7.2476	-6.2412	-3.3536	-6.2293	-2.5306	-4.2015	-4.9367	-0.88883	-8.838	-0.63458	-4.6308	-1.5707	0.52329	-0.80071	-3.9394	-5.0537	-0.63938	-3.1714	0.48236	0.94857	-3.0712	0.167	-2.4893	-7.7649	-2.0389	-10.851	-8.8694
7.1279	2.5504	3.6532	14.455	7.0532	15.19	5.7119	5.6542	1.5464	7.714	4.8189	9.0817	7.0375	9.8089	5.6745	2.6284	9.4405	12.271	11.24	9.4107	7.8414	3.9024	10.525	6.3295	6.8635	7.5248	11.844	3.7495	12.636	4.7109	5.4951	2.0671	2.0733	4.5936	11.663	6.6755	5.2059	-0.097874	13.374	4.7207	2.4026	6.8358	4.9669	6.6406	4.0482	-1.3814	7.0025	9.8312	7.1281	11.026
-8.2132	-3.0824	1.5379	-3.5887	-0.6589	3.4115	-2.3068	0.43085	2.3898	-4.86	-1.8827	1.6374	-1.8361	-3.2728	-7.188	-0.73252	-1.3077	-0.9669	-5.839	0.3813	-6.9155	-3.2762	6.354	-5.7606	2.7321	-3.1055	-1.5966	-7.9576	-1.1846	-1.1319	1.6036	-3.2104	-0.8869	-5.3657	2.3709	2.8711	2.7457	-2.3303	-6.2927	-5.38	-8.1855	-5.0983	-4.8874	-4.8255	1.3434	-9.4904	1.6912	2.8819	-5.5838	6.0161
-9.3297	-10.404	-10.257	-14.581	-18.785	-12.338	-17.547	-12.991	-11.014	-16.425	-15.866	-15.31	-6.6123	-16.197	-10.641	-11.404	-12.714	-16.607	-12.493	-7.9829	-14.14	-10.662	-10.494	-11.199	-11.197	-9.968	-16.692	-16.241	-13.188	-15.547	-4.5662	-8.287	-14.626	-6.7613	-9.8811	-12.884	-9.8977	-6.3866	-14.731	-14.875	-11.391	-10.639	-10.622	-6.3866	-9.9262	-16.635	-7.5404	-12.595	-9.7377	-12.162
1.5097	5.0774	-5.5961	2.4829	1.8026	2.9495	7.3458	4.3071	-2.2939	4.0115	2.4745	8.1489	-2.2312	4.5154	2.6987	4.3928	1.4176	5.7172	0.87196	-4.0254	9.8702	4.821	1.0669	-3.489	3.5054	0.027493	-1.2657	0.034997	6.7893	3.1571	-8.3241	-1.6423	4.9031	2.0198	2.5967	6.6773	4.148	0.76235	7.129	-1.0016	3.1332	0.26952	-0.81011	3.9504	-2.0329	6.3759	8.5289	4.6285	0.42331	6.5
-6.7143	-4.8097	-10.495	-15.071	-5.7031	-11.313	-17.496	-11.338	-7.541	-10.73	-12.112	-10.405	-4.597	-10.56	-11.194	-5.6685	-5.7495	-9.3176	-11.128	-6.175	-3.8594	-10.235	-12.873	-13.851	-5.326	-5.8726	-14.122	-3.5755	-2.441	-12.132	-15.344	-9.1612	-8.6691	-12.51	-6.0018	-11.049	-10.159	-7.029	-9.7549	-1.0703	-8.5688	-8.365	-8.1463	-2.938	-11.334	-10.861	-2.8565	-5.3022	-9.3161	-3.2721
-12.883	-7.0869	-11.535	-3.7122	-4.296	-1.843	-9.0624	-11.843	-4.6324	-13.942	-4.3419	1.0289	-8.8816	-3.3737	-4.7376	-8.5345	-9.9782	-9.0148	-10.986	-1.4857	-7.2492	-1.31	-5.7921	-5.9876	-7.9607	-5.9168	-5.6081	-5.706	-7.5235	-2.4032	-4.1002	-7.1178	-7.9881	-5.7786	-8.0774	-5.7971	-8.2331	-9.3342	-5.0988	-9.6267	-5.2102	-5.6738	-6.1385	-8.9692	-7.6671	-8.8645	-12.207	-6.377	-3.1603	-7.6191
-1.532	5.5191	3.1241	6.2179	4.6479	3.3714	2.6808	-3.8901	-1.7255	-3.0863	0.71851	-5.0708	0.15099	-6.9124	3.9559	3.7429	-3.3957	4.4044	1.5953	3.9337	2.045	4.4306	-0.87662	0.23679	1.5539	1.9946	5.7762	0.62514	-2.3667	-1.0932	3.3028	0.065698	-4.4176	-0.27341	-0.4568	0.77816	-0.95386	-8.7715	-2.8001	-0.34901	3.158	-0.38653	-6.1729	-4.0369	0.3341	-2.5037	3.5814	-4.7155	-1.344	1.0762
-18.044	-10.88	-18.575	-14.697	-17.973	-17.152	-17.071	-14.317	-12.204	-10.379	-13.642	-13.304	-20.175	-16.064	-14.093	-10.686	-11.492	-18.295	-11.158	-10.549	-15.504	-14.898	-17.302	-11.47	-11.187	-11.076	-13.369	-19.34	-6.8058	-16.561	-16.584	-9.5358	-16.491	-13.092	-20.261	-17.374	-11.019	-22.169	-15.365	-16.595	-12.465	-11.226	-18.207	-14.176	-23.585	-11.68	-16.983	-10.427	-10.469	-17.925
-0.95602	9.1233	1.8312	2.182	6.7617	4.4276	9.4842	9.7469	10.655	3.2405	7.9778	7.5658	5.9922	-0.021071	7.8519	2.8058	10.058	0.22321	3.0551	10.436	11.324	8.6985	2.9735	6.6843	2.6166	3.3742	7.1936	9.2073	10.292	3.0144	8.2902	8.5166	4.0557	2.2921	4.2962	4.0091	4.5079	1.202	2.6403	1.9344	6.5988	5.4664	6.1255	5.4677	9.9056	5.7504	5.1665	4.4032	21.81	5.8949
1.6888	-2.2823	-1.9904	4.1375	-0.6414	2.0357	2.6077	5.5428	-3.5583	-2.0372	-5.7412	0.19767	3.0903	-4.954	-3.8888	-1.7855	-4.5105	-1.1768	1.0679	4.5522	3.5858	-1.9141	-0.10163	-1.7006	1.9179	-0.69005	2.8246	-4.1087	-4.8456	-0.54093	6.9224	-1.9948	7.3051	5.624	-4.4152	-0.15253	-0.4829	4.7377	-1.1059	-0.90236	2.1584	-2.1034	-5.9174	7.4232	-2.0055	1.5155	0.32495	-3.9251	2.1692	-3.9111
1.2696	-3.1996	-3.5065	3.9449	1.9462	-2.1912	-2.4575	-4.0455	-3.5503	7.1636	-3.85	1.2343	-1.2363	2.3718	0.10337	-3.2341	-2.0042	-8.6142	-9.1081	3.8074	-0.60038	-6.1044	-3.0062	1.2763	1.5348	-1.615	-2.8357	-0.16374	1.5527	-3.6886	0.64789	2.7212	-1.2809	-1.3847	-3.9291	-5.428	-4.1064	3.1938	4.8549	3.8434	0.1503	-6.6884	6.0973	-2.5863	-1.3005	-7.0786	4.4201	-1.458	-4.0354	0.47901
-11.883	-13.565	-14.989	-19.397	-7.8581	-13.862	-12.999	-13.643	-14	-18.175	-15.188	-20.959	-9.6702	-14.91	-13.341	-12.038	-9.9107	-10.751	-7.9463	-13.28	-15.225	-16.578	-12.531	-16.969	-18.281	-13.191	-8.6132	-12.371	-12.643	-15.94	-14.074	-8.7935	-15.429	-10.759	-10.706	-17.438	-13.402	-6.5716	-12.056	-16.384	-7.6123	-11.044	-17.689	-10.371	-9.9225	-18.37	-17.517	-11.742	-6.7165	-14.479
-5.418	-13.374	-12.386	-10.831	-7.0199	-4.3936	-0.69914	-11.712	-13.98	-8.3714	-20.657	-10.571	-11.487	-15.068	-12.24	-12.581	-15.361	-14.448	-6.235	-10.467	-19.136	-6.0121	-12.494	-10.73	-14.146	-8.3033	-11.415	-12.884	-8.0716	-13.596	-8.8646	-8.1937	-4.9304	-10.329	-10.051	-13.965	-13.04	-4.9163	-11.344	-12.227	-11.506	-0.70631	-12.279	-16.875	-16.305	-15.737	-10.705	-15.115	-20.797	-6.6827
-9.9225	-5.5569	-5.3872	-4.089	-4.6387	-6.7949	-2.465	-11.701	-3.2763	5.5409	-4.643	-9.5775	-5.0649	-9.4429	-6.7263	-3.693	-9.2386	-11.826	-2.2245	1.3819	3.7245	-11.265	-4.2298	-0.31897	1.2091	-6.8885	3.8042	-4.5556	-4.4743	-11.241	-8.087	-6.8393	-5.7512	-2.3679	-9.336	-0.6722	-4.9857	-7.4306	-7.0277	-5.0698	-3.3893	-11.101	-3.3026	-3.3127	-4.5344	-5.9408	-8.4191	0.83799	-4.6798	1.4397
2.9297	-0.47068	-0.87446	5.2425	5.6842	0.88851	4.6392	0.66861	1.0872	3.0913	1.7996	-1.2299	-4.5809	-0.59898	-9.9035	-0.91802	3.0079	-2.7965	0.44445	-3.2442	-9.8878	8.2895	-1.5605	-1.2121	3.4616	0.34331	5.1838	2.162	-1.757	1.6304	-3.6937	4.3717	-5.9434	4.0145	-3.5837	1.9614	-1.8265	-6.9321	-4.4201	3.8704	-0.65571	-4.667	-3.323	-1.8524	2.6198	-0.38501	5.0583	-7.1629	-1.7485	0.624
-14.016	-13.776	-15.446	-11.619	-15.164	-15.255	-6.86	-17.576	-9.3342	-14.489	-15.561	-11.946	-14.273	-16.539	-22.67	-23.002	-14.368	-13.898	-10.227	-13.393	-15.556	-21.084	-18.647	-11.74	-19.666	-14.842	-19.38	-13.689	-7.0442	-11.674	-10.346	-14.987	-11.382	-18.999	-19.977	-18.887	-11.533	-14.283	-10.317	-13.834	-18.367	-17.087	-9.2571	-13.505	-20.104	-16.824	-11.585	-13.213	-14.448	-18.629
-9.5157	-2.9686	-1.074	-0.24451	-8.6911	-0.54178	-6.3668	-1.337	-3.8716	3.3847	-6.1246	-4.2728	0.03005	-7.1079	-4.6563	-4.3438	-4.2213	-2.3068	-5.003	-1.3275	-10.866	1.4012	-9.3688	-1.3114	-3.3471	-10.112	-11.177	-3.5688	-7.7081	-3.657	1.1869	-9.8863	-1.3038	-1.7363	-4.2726	-2.8068	0.34753	-1.1026	3.5396	-9.7299	-6.6557	-1.4841	-3.2601	0.34977	-12.685	2.3196	-4.1219	-12.692	-2.2954	-2.5448
6.0326	-1.1138	-1.3196	-2.4428	-4.1351	-0.69114	1.503	-3.2631	-4.1504	-7.0911	-5.0936	-9.1471	-0.99336	-5.3966	-3.0827	-2.9141	1.8763	-3.69	4.4933	-1.0846	-3.9625	-3.6237	-3.311	-0.82231	2.544	-2.0071	-4.2122	-0.91312	-7.4933	-8.9908	-0.71838	2.6818	-2.4575	-0.19328	-1.9928	-3.3793	-4.7265	-1.4889	-0.46711	-1.6598	-2.0274	1.167	0.97522	-7.8143	-6.0569	-3.9163	-4.7241	-0.011228	7.3025	-6.4681
-5.0007	-6.3195	-4.4255	-9.4352	-13.514	2.2874	-8.7243	-4.016	-3.8934	-1.5884	-4.8592	-7.2083	-1.0916	1.8325	-1.2452	-4.0969	-1.8299	-4.5583	1.4835	-2.9147	-6.7077	-1.9097	-4.6598	-5.7625	-3.563	1.894	-6.8707	3.7205	-3.7281	5.3471	-5.1478	0.44854	-1.9386	1.8211	-3.259	2.6179	-4.7886	-7.6929	-6.8367	-0.37726	0.25568	-6.0047	-7.7757	-5.8048	-0.28239	-1.8842	-5.4163	-4.0874	-0.50161	-5.3505
-22.112	-23.526	-25.569	-30.358	-22.774	-24.527	-20.429	-23.809	-23.845	-26.123	-25.72	-19.106	-21.909	-18.027	-23.72	-28.178	-25.241	-21.182	-18.494	-30.334	-17.995	-22.332	-27.042	-17.239	-14.738	-20.589	-22.35	-21.158	-16.799	-17.7	-19.765	-20.779	-23.763	-21.647	-16.764	-20.961	-21.495	-24.267	-22.156	-24.756	-19.587	-24.288	-22.15	-26.546	-27.9	-24.883	-22.892	-19.283	-19.802	-25.021
-2.7758	-3.4424	-1.0387	-0.21591	-1.3326	-2.8151	4.6254	-5.4909	-1.2785	-6.8791	-5.7423	-8.4527	1.0039	-2.2499	0.10434	-6.7451	6.8847	1.7476	-3.5895	0.69649	-0.13121	-2.4258	5.6037	-1.453	-5.0598	-1.7509	2.1764	-0.80837	-4.8242	-3.0173	-7.9617	-3.982	-7.3094	3.0231	-3.4032	0.010167	-3.7708	-5.114	-2.5711	-0.088821	4.3278	-6.288	-4.6415	-2.7223	-9.3365	8.5366	-0.42605	-0.96244	-3.9304	-3.4256
-3.8079	-1.9969	-6.4758	-0.67846	-9.8195	-1.8815	-3.9287	-6.8905	-4.6231	-3.2597	-6.4051	-6.7694	-5.4553	-5.4514	-9.1091	-4.2386	-2.2821	-10.051	-7.7737	-6.4474	-2.741	-3.4633	-3.1607	0.77213	-3.1233	-1.5638	-9.2284	-10.681	-4.065	-1.7052	-5.2148	-7.1269	-1.3038	-0.65791	-4.8536	-1.7761	-4.0957	-3.0713	-4.0235	-5.2176	-9.4963	-4.561	-7.9286	-4.4691	0.45982	-3.3022	-7.7312	-8.3049	-6.6363	1.069
-8.0632	-11.379	-17.928	-11.43	-13.405	-12.336	-11.546	-8.8102	-8.0751	-10.936	-6.574	-12.11	-11.364	-8.994	-7.5155	-14.855	-15.51	-11.797	-10.312	-8.0104	-11.89	-15.353	-15.935	-5.1694	-8.2029	-9.0831	-18.338	-4.6868	-9.7942	-8.4461	-6.4128	-9.4885	-13.018	-3.7067	-14.864	-8.6824	-7.1239	-8.5172	-15.99	-12.446	-13.98	-8.9393	-9.1142	-10.238	-8.0877	-6.5872	-6.7063	-13.442	-7.6362	-7.1601
10.004	1.392	8.932	7.3817	0.072494	4.0545	9.2507	0.59227	4.5188	2.6487	7.2814	0.016461	8.0081	2.2191	5.5092	5.0868	5.407	0.16902	1.2558	2.4006	4.4119	5.7069	0.18138	-0.68932	7.5763	10.151	6.6685	5.0277	0.22602	1.0614	5.0424	3.5923	4.3919	3.9323	8.3687	10.033	5.4536	3.501	-2.8123	1.492	8.2902	7.5701	3.3405	-1.4109	1.1848	-1.8007	8.8028	1.9914	7.6222	12.506
2.2442	2.4974	-3.7281	-1.8908	-8.4913	0.86457	-6.5525	-1.406	5.315	2.5318	-0.777	-4.397	-2.3947	-9.8372	1.0306	-2.9275	-4.8409	-8.4755	-1.3603	3.5826	-2.3914	3.3574	2.1505	-3.9822	-1.2496	0.15	-3.4895	-2.9881	-2.0453	-1.1386	-0.51322	5.6704	-1.0247	0.020753	2.0795	-4.889	4.1858	-7.8068	0.29838	-3.3421	1.2031	3.0697	-6.9919	-4.9969	2.956	-2.3699	-2.1186	-6.6177	-1.4488	-4.5058
-13.682	-11.345	-16.204	-15.647	-13.49	-12.85	-17.184	-15.283	-15.499	-7.6319	-8.5529	-17.78	-16.809	-8.561	-16.836	-19.317	-15.384	-19.468	-12.927	-12.709	-15.053	-15.725	-16.998	-15.147	-20.885	-15.034	-8.2704	-16.507	-10.696	-14.072	-17.108	-22.065	-18.387	-15.755	-16.758	-8.7964	-12.23	-18.929	-18.089	-13.47	-14.08	-17.594	-9.7649	-8.971	-18.421	-16.346	-18.039	-16.632	-17.989	-15.302
-0.55508	-4.9787	-4.8724	-8.545	-1.1009	-11.663	-0.83704	-0.26137	-5.1237	-5.0283	-3.5042	-2.4508	-2.9513	-0.35574	-3.7001	-2.8677	-9.5773	-0.68807	1.0555	-2.0054	3.4666	-7.0543	-4.7501	-10.27	-8.3258	-7.2552	-3.896	-10.052	-3.4147	-2.5492	1.0077	-10.705	2.7244	-1.081	-6.1127	-6.4253	-3.4847	-2.6285	-8.7797	-0.57269	-2.9214	-1.8521	-7.1223	2.5122	-7.1768	0.37458	-0.72091	-9.0527	-3.2716	-11.367
-5.2721	-4.2238	-0.74293	-5.5656	3.7614	3.3393	-7.8579	-5.1448	-1.4453	-2.3198	-3.524	-4.4091	-13.303	-8.3207	-8.386	1.04	-0.82237	-1.2635	-6.5863	-4.0147	-1.4905	-0.23942	-10.404	-1.3765	2.4806	-6.7982	-10.506	-3.3584	0.55038	-11.461	-3.5964	-7.2657	-5.5271	-4.2496	-4.0582	0.97884	-1.3739	1.8171	-4.9154	-2.9541	-3.2697	1.2485	-2.6349	-1.6566	-5.2593	-7.7119	-7.1289	-9.325	0.41473	-4.7587
-7.8654	-14.184	-15.725	-21.64	-17.016	-12.003	-14.139	-12.089	-14.403	-12.836	-12.975	-13.534	-13.89	-7.325	-13.845	-7.8748	-11.404	-17.796	-14.452	-12.948	-11.568	-10.113	-13.95	-7.8502	-14.21	-5.0668	-10.954	-16.041	-13.578	-10.333	-16.249	-9.7951	-13.04	-18.174	-8.8385	-14.067	-27.352	-11.624	-10.418	-7.872	-5.8709	-13.513	-12.668	-13.39	-12.778	-15.068	-10.572	-16.848	-13.869	-12.376
15.362	9.767	7.6638	5.005	10.74	5.5339	9.9023	16.381	3.4067	8.1733	8.8291	7.2024	11.542	8.304	7.035	11.51	9.2629	10.741	7.8591	16.88	10.375	7.9727	9.4348	7.7688	7.3575	13.184	10.302	10.169	10.995	6.4819	7.9168	4.8478	8.2619	11.319	7.5709	13.174	12.363	10.29	12.346	7.0352	7.5731	15.622	14.415	10.812	14.471	13.084	8.3574	11.363	13.923	7.7709
12.692	9.3001	8.3956	2.8251	2.8727	7.3393	12.133	8.1362	10.295	5.4823	5.0864	2.269	7.1962	10.202	10.148	12.527	10.51	0.17552	7.09	4.8945	5.9249	10.882	18.022	7.2367	7.7509	11.815	6.4623	7.776	2.1164	6.3266	4.0291	3.2106	6.5402	10.453	2.0851	10.195	10.865	0.2365	9.8537	4.4601	4.7734	8.0541	11.335	4.4043	13.404	10.81	6.6731	8.4205	13.131	8.9739
-5.8295	-6.814	-3.4551	-2.4529	-1.1071	-6.5543	-2.8005	-1.5171	-6.4722	-5.7588	-10.523	-5.3135	-6.3246	-7.4088	-0.44682	-10.52	-3.077	-4.4842	-6.043	-4.4074	-4.0865	-11.666	-5.2332	-4.5798	-2.42	-7.406	-7.1045	0.36495	-4.3691	-7.7352	-5.2222	-5.0459	-3.0922	-0.6611	2.8138	-1.6657	-3.3196	-6.7858	-2.2257	-7.968	-4.1191	-6.9714	-4.5655	-3.3637	-0.32282	-3.2977	-4.7411	-4.9109	-3.1425	-5.1353
1.6942	4.3244	7.5059	7.073	-5.2531	-0.39242	10.153	1.8712	8.8632	-4.392	7.3631	6.7693	5.9002	6.1927	9.964	8.6217	7.7913	7.1055	6.0642	-1.5302	6.1837	0.44973	0.94579	3.4988	5.1362	3.2859	10.034	11.988	10.032	-2.9059	3.8781	4.6648	2.9278	6.3387	3.8013	2.5824	5.5834	6.5273	4.5029	2.7935	7.5301	2.8308	-2.7468	6.8258	6.3676	6.9166	4.36	4.3419	3.6898	4.8739
-4.5374	-5.9237	-4.1422	-6.7453	-6.5159	-5.4022	-12.5	-11.058	-10.665	-13.696	-12.266	-16.631	-6.1544	-13.26	-3.8581	-19.02	-11.961	-10.393	-12.015	-13.483	-5.7879	-8.7498	-8.2	-5.8137	-10.46	-5.2347	-14.412	-13.437	-11.36	-5.5461	-17.914	-14.525	-4.7241	-5.1967	-12.731	-10.284	-11.193	-6.5775	-5.2408	-10.914	-4.6367	-6.0051	-9.6293	-9.2892	-11.475	-10.784	-13.518	-8.1654	-12.182	-9.189
-18.85	-20.599	-28.032	-21.738	-22.113	-22.422	-15.932	-18.135	-14.697	-24.3	-27.234	-27.454	-20.799	-25.265	-28.297	-24.408	-20.65	-25.149	-20.433	-13.329	-22.24	-20.947	-26.178	-23.799	-16.326	-21.702	-18.085	-25.803	-21.434	-21.318	-21.433	-17.389	-26.223	-15.8	-22.633	-19.215	-16.794	-24.385	-23.519	-22.643	-18.146	-16.713	-23.079	-27.095	-21.649	-26.681	-23.222	-21.33	-20.068	-19.905
7.384	4.8185	5.8301	7.9069	4.1517	3.8729	3.5631	8.9827	12.568	13.278	6.8241	6.5918	7.8605	3.2167	5.8049	5.9556	10.206	5.1116	7.6728	8.5334	8.5461	3.8297	12.92	1.0754	4.8343	7.5912	10.351	3.4934	5.4013	7.1362	9.6715	5.5436	10.628	8.2114	5.2564	2.4471	5.7544	5.7445	10.036	6.6009	6.1267	1.0639	7.2763	11.078	4.5595	10.805	8.9019	11.931	11.055	9.0394
0.17364	5.0726	7.1959	9.133	0.88452	1.3287	7.858	3.4006	0.70402	7.1573	7.7606	5.8142	9.6337	0.82824	-0.5216	6.8033	8.3438	3.2176	6.3158	-1.6774	7.746	3.5399	3.3404	-1.1099	2.763	-2.4355	0.74049	5.6971	5.449	1.9328	2.0002	-0.72967	3.5477	4.9396	3.0607	3.8596	-1.0433	-0.58138	9.1222	1.8562	-1.24	0.048066	3.2102	7.5132	4.0733	4.0682	0.35988	1.8094	3.5059	2.1903
1.9045	0.37822	-3.3238	0.36712	-6.9369	2.8635	-2.965	0.048654	0.93019	2.0059	-2.3168	-6.7057	-5.4759	-0.86233	1.8317	5.3987	2.8078	2.0433	-1.0728	3.3919	3.0725	-2.6141	1.772	1.8715	-2.6114	3.3877	1.5966	-0.14284	2.6334	2.2323	2.7468	3.4793	-6.1483	-8.7622	-2.4011	-2.4242	-2.1875	1.9286	5.3387	-6.9933	0.17088	5.2325	-5.257	-2.52	5.235	-2.883	-5.0148	-3.3184	-1.478	-0.1175
3.0788	-8.3206	-0.38946	-5.0697	0.78435	0.22964	2.9913	1.3937	-2.2598	0.13879	-2.5082	2.2032	-5.5997	-8.6445	0.15477	-1.7464	0.96214	-0.77624	-2.9334	0.98298	-7.293	-2.6287	-4.0247	-5.9525	2.5236	-8.2338	-3.7369	-7.1102	6.0293	0.4755	-3.2236	-2.288	-4.6394	-1.6363	-8.7063	-5.004	-5.9011	2.4927	1.8979	-1.7037	-2.0966	1.4703	-2.742	2.4341	3.0483	1.7866	-1.0101	-3.8425	-7.7653	5.4543
-13.543	-9.4662	-12.641	-8.8265	-13.281	-11.929	-20.319	-16.515	-10.76	-10.745	-9.5431	-14.408	-14.12	-20.337	-10.249	-16.155	-14.65	-16.463	-10.806	-14.853	-14.827	-10.987	-15.119	-18.386	-6.5406	-15.85	-11.46	-7.7581	-18.203	-8.5756	-12.994	-18.137	-10.683	-12.027	-12.957	-9.4729	-10.514	-9.775	-18.709	-14.026	-6.9013	-11.836	-11.155	-10.808	-15.187	-8.7969	-14.24	-14.047	-11.004	-21.938
-6.547	-11.07	-8.8079	0.72895	-7.5275	-10.014	-11.418	-9.6009	-9.9121	-15.197	-3.9355	-8.4277	-5.1314	-6.336	-11.951	-2.7802	-15.002	-10.363	-12.027	-5.2712	-8.93	-4.6525	-11.694	-13.126	-13.12	-8.9357	-9.923	-7.7588	-8.4925	-11.969	-7.1526	-9.0841	-12.84	-10.608	-8.2348	-10.925	-11.975	-5.7724	-9.9839	-5.6086	-13.17	-4.7847	-10.498	-10.757	-6.8117	-6.7419	-10.591	-14.097	-11.043	-4.0921
-7.7629	-10.334	-15.044	-8.3385	-12.418	-10.663	-8.5211	-13.542	-11.876	-12.963	-15.892	-11.895	-13.464	-13.736	-6.1307	-12.877	-10.332	-5.465	-5.3887	-14.666	-12.562	-14.849	-14.82	-11.436	-11.078	-16.116	-12.163	-12.087	-11.664	-7.7402	-12.19	-9.2868	-10.402	-8.3263	-14.345	-9.1567	-14.79	-14.998	-9.399	-15.613	-12.499	-12.14	-12.089	-11.345	-13.524	-14.963	-13.943	-17.575	-13.825	-9.2578
12.063	8.6875	-2.7303	10.14	0.46861	6.7857	1.5615	1.9878	2.5073	4.7415	6.7942	6.3795	5.3359	11.281	-0.0098839	9.0066	8.6965	5.0406	6.8976	9.1371	4.2873	6.4074	8.6272	6.3375	1.2292	5.9093	1.5032	-1.7848	7.479	7.5128	7.2894	5.2461	6.9212	6.2277	4.6607	-3.6216	1.498	10.513	9.5286	5.1879	2.4082	0.96266	9.9741	14.282	8.3265	1.4119	-0.33716	4.0179	6.5022	12.222
3.1652	7.2881	1.1305	1.4604	1.8293	-3.9379	-4.3163	5.2464	4.3433	0.43617	4.6083	3.8376	-0.6501	3.0085	5.028	7.0164	-1.509	6.0762	1.3512	3.6668	1.6588	2.3732	-2.0938	3.083	-4.8451	-0.29018	-4.9052	-5.2112	0.53451	-1.7992	6.4044	0.11711	3.9993	2.7835	4.5923	2.1068	-0.81625	2.0004	13.657	5.102	6.9113	-0.4895	-1.9355	-0.1566	0.33656	10.028	-0.22217	3.8792	-3.822	3.4964
1.9966	-0.79396	-6.1564	7.3735	-1.8677	-3.4549	-5.1618	-0.71118	-0.76014	-3.4687	-3.3735	-10.919	-0.93333	-1.0696	0.60728	-4.8641	6.6109	-3.812	-3.488	-0.31188	-7.3505	0.81017	-5.193	-4.8315	2.153	-0.075164	-6.2271	-8.7303	-4.6946	-3.1681	-3.3988	-3.6183	1.4301	-7.0891	-5.6573	-6.1305	0.38037	-1.2957	2.137	-4.5343	-6.0186	-9.0492	0.46316	-3.5576	-0.30294	-8.2658	-2.7826	-2.0951	-6.7081	-8.5066
-5.5342	-5.6571	-0.2036	-5.5345	-4.9361	-9.8438	-3.4326	-9.4003	5.2325	-5.3493	-6.3218	-8.8957	-1.9433	-1.422	-9.5476	-5.4856	-2.0317	4.056	-5.0559	-5.6105	-4.6746	-5.945	-6.9059	-9.0284	-1.7727	-2.385	-7.4683	-3.7599	-7.759	-3.7055	-0.38215	-4.5738	-6.0702	-6.6844	0.031305	-8.2043	-8.2527	-3.3067	-6.1549	0.23087	-2.6883	-1.2392	-6.0721	-4.389	0.035984	1.1675	-2.2926	-7.1538	-8.4384	-0.50558
1.0448	0.12334	6.9663	1.5117	5.053	2.099	5.0942	-1.3057	4.5795	7.0123	0.79259	3.7586	3.0805	2.503	3.2657	5.4141	7.346	0.29778	1.8748	5.1473	0.94689	3.7631	5.1587	-0.97477	9.6128	8.0239	2.6327	4.0257	2.7149	14.109	-3.2285	4.8032	4.0626	-0.40563	3.8459	4.9773	-0.37662	3.659	0.42218	3.7415	-0.40079	4.554	-0.62261	1.2101	2.9162	0.51947	4.3198	3.2082	-2.4122	5.5221
-8.7132	0.6562	-6.4601	-4.7244	-8.415	-10.032	-4.4029	-8.5159	-0.26409	-0.65048	-3.7744	-4.7966	-9.1562	-2.4369	-3.4246	-6.855	-6.9718	-3.2788	3.2377	3.8198	0.2716	0.95243	-8.4278	-2.7819	-3.6318	-5.8354	-6.1373	-5.411	-9.0181	-0.55227	0.95232	-4.6576	-6.8382	4.8229	-5.5361	-5.3034	-6.674	-1.136	-4.616	-5.0879	-2.3291	-6.9481	-8.0187	-10.61	-7.7657	-2.8423	-5.8074	0.62443	-0.29774	-2.2083
-22.286	-19.559	-19.439	-19.982	-17.858	-22.403	-24.427	-20.027	-15.538	-24.693	-22.205	-19.82	-21.867	-22.558	-18.894	-21.544	-20.342	-14.793	-22.882	-12.636	-19.291	-24.358	-22.444	-16.73	-25.205	-28.287	-20.301	-16.284	-21.125	-20.711	-17.84	-19.656	-18.08	-20.197	-18.985	-19.171	-18.318	-20.099	-16.992	-21.127	-13.884	-23.564	-23.712	-19.799	-26.414	-22.281	-20.361	-29.273	-15.72	-21.56
0.47546	-2.2605	1.4056	-3.324	-4.5424	-7.3641	1.971	2.8045	-0.94961	1.6728	-2.8172	-0.9375	-3.6948	-1.5202	-0.98962	-0.59141	3.5206	-0.38041	-1.8183	-2.1863	-3.0246	-1.0067	-5.8012	-0.44009	-1.1225	2.2007	-0.80256	1.7237	-5.3995	8.6164	-1.7567	-0.56051	-1.2255	-0.15233	-6.6941	-5.8714	1.5461	-1.9274	-3.9046	-0.57317	2.5672	-2.3454	-4.3847	-4.8906	0.05846	3.7766	-4.8057	-3.6017	1.1188	-6.7298
-6.7611	-7.1889	-7.1946	-9.185	-9.4664	-5.6342	-7.0087	-1.8659	-15.028	-10.982	-15.951	-12.149	-6.2698	-6.825	-10.591	-7.8141	-6.4883	-9.0582	-6.8696	-14.997	-3.1768	-7.7631	-4.952	-14.08	-6.342	-7.1265	-11.947	-11.929	-2.3459	-7.9531	-6.8348	-6.2035	-10.49	-12.036	-7.2098	-9.8093	-12.023	-4.3352	-10.709	-6.456	-8.9355	-9.2967	-2.8879	-5.9677	-8.433	-9.2472	-5.8247	-6.88	-7.5225	-6.231
-5.5769	-4.9529	-1.1801	-7.5736	-3.2201	-7.9558	-2.1381	-2.063	-7.9929	-5.1202	-3.4884	-3.331	-2.5114	-2.3074	1.6714	-2.1119	-9.694	-4.5902	-8.1473	-3.022	-1.2934	-0.57523	-1.5349	-5.6022	-5.8341	-2.7008	0.59721	-3.5829	-2.071	-5.1844	-6.8693	-5.6552	-5.507	-8.0659	-3.0935	-6.2334	-0.9618	-4.9361	-3.6777	4.0386	0.63532	-3.9226	-4.287	-4.9145	-2.2814	-1.495	-5.1022	-2.6428	-2.5489	-4.7982
-3.8153	-11.579	-5.2655	-5.9175	-6.996	-2.1807	-6.9096	-0.6878	-3.5338	-3.2426	-11.577	-5.1613	-3.3574	-3.576	-0.81134	-8.8473	-10.665	-3.4345	-6.2503	-0.46502	-5.7854	-3.1597	-10.786	-3.7252	-1.8805	-6.4153	6.7593	-3.4702	-9.0891	-1.9739	-4.7554	-4.8288	-6.5087	-4.1629	-3.9528	-5.7671	-4.5399	-4.0803	-0.66191	-6.9273	-5.5724	-4.1006	-3.9548	-7.8732	1.7443	0.66851	2.4971	-4.6809	-0.45959	1.9889
3.2135	-2.2384	3.1528	2.4597	-6.8708	1.4443	0.86663	3.2223	9.5162	0.37492	-4.2936	7.5791	-1.1551	4.761	0.64543	-0.34375	-2.5013	-3.3357	9.38	9.7803	-2.3796	-1.2002	-1.5181	3.6924	1.2093	1.2844	-2.1187	4.5956	0.48049	-3.3042	-1.1532	-0.17873	-0.12139	1.0241	-1.9234	7.5041	-1.4146	4.7324	0.51326	4.5705	-0.52976	3.173	-1.7474	7.0729	-0.040743	-3.2123	-2.6306	-0.49983	1.63	0.014875
4.2154	5.7662	10.116	4.8439	2.4417	12.252	2.9214	3.0315	7.8468	5.8045	4.7852	7.0348	10.057	2.5815	6.4762	10.998	6.6176	13.863	9.4825	8.2106	10.746	9.4199	10.162	8.3054	3.2231	9.7573	9.9172	0.56396	7.4047	5.8134	12.443	5.3384	12.509	9.4298	6.7	4.4813	10.95	10.808	7.8593	9.9987	18.192	14.729	7.1668	1.7659	10.029	9.8912	7.832	8.9752	11.456	5.8964
1.1081	-1.5419	7.5879	6.0126	-1.9033	-1.6076	3.9044	5.7309	-1.6288	-2.9497	-0.68262	3.5666	7.1127	7.022	-0.90381	0.82537	0.92351	1.589	0.60448	4.1359	2.5143	6.8016	0.4565	2.1408	5.281	3.3784	-0.38561	3.3655	6.1332	2.7854	3.7275	4.9777	2.5763	6.2019	0.13062	2.0801	0.97543	1.1918	1.7036	6.6053	3.4605	-1.1859	4.8855	2.3543	7.1085	4.3846	4.8388	1.4249	0.3378	3.8497
2.3537	-0.38268	2.8391	0.78437	2.602	-4.3696	-3.3521	1.9244	5.4729	5.0345	-3.2733	0.59189	2.3681	2.6536	2.7096	5.6236	-3.3642	6.1483	7.9851	-5.0321	-6.1097	-0.026026	-1.2806	-3.4805	-9.2446	5.6097	8.7403	7.6062	1.0169	-0.77904	7.0714	-1.9584	0.73839	2.1381	1.5994	-1.9371	3.5929	7.1373	5.6115	5.5005	7.6829	1.4729	4.6667	5.5122	0.5735	3.6153	1.7781	5.0541	0.65221	6.2943
7.3043	8.3007	10.193	0.98803	9.3773	8.8402	4.959	6.6158	5.67	0.65091	2.7813	5.7682	7.8665	4.574	10.558	5.6842	-0.70651	3.0242	4.355	10.244	6.8787	10.963	7.9458	8.7926	1.3216	3.2242	9.9764	10.587	3.575	3.7883	-2.29	8.1374	12.092	5.1147	5.0684	7.8336	-2.7741	6.6841	7.1262	5.9703	1.5464	6.4206	3.8631	3.8135	5.496	4.1684	4.1489	12.391	6.7288	7.8283
-15.73	-27.474	-21.435	-16.365	-26.396	-27.616	-22.734	-20.135	-25.87	-23.483	-17.018	-20.371	-22.073	-25.772	-21.736	-19.995	-23.385	-17.7	-22.847	-18.518	-22.194	-20.792	-20.431	-25.415	-15.869	-18.01	-26.432	-25.658	-17.648	-14.56	-25.661	-16.454	-22.732	-11.606	-24.349	-27.126	-24.44	-24.735	-19.627	-23.984	-25.909	-16.671	-19.5	-20.501	-23.671	-20.068	-22.487	-22.793	-17.297	-19.647
1.793	-0.99951	4.5902	2.8221	4.0024	-0.82611	2.2401	-1.4277	-0.76039	-10.425	2.0302	3.4246	4.6829	0.58054	5.7139	-3.7491	-2.175	0.40334	-2.3382	2.1728	0.59237	-3.7088	2.1543	4.7081	-1.4239	0.94345	4.1688	-0.87877	0.54804	0.57809	2.9281	-8.2505	-2.1239	4.9092	-1.3205	1.5799	-1.6004	-5.3454	2.4089	4.7886	-4.3228	-2.7492	2.9398	-7.2761	6.4709	-8.2428	5.7045	-1.6481	1.7064	-1.3373
-15.323	-15.817	-13.295	-16.585	-10.347	-17.27	-18.054	-8.6937	-16.625	-7.9994	-16.235	-19.061	-14.166	-6.7826	-9.2548	-9.144	-10.176	-12.575	-11.599	-11.703	-11.744	-18.472	-14.861	-15.259	-13.624	-11.743	-9.5984	-13.304	-9.7972	-15.324	-13.727	-17.014	-12.996	-8.7807	-10.064	-12.104	-15.443	-12.328	-9.0624	-13.033	-13.454	-13.456	-11.163	-17.377	-7.0277	-11.959	-11.086	-14.129	-12.731	-9.2668
-9.6735	-11.252	-11.672	-13.573	-14.463	-11.332	-11.941	-8.3832	-19.024	-11.609	-6.4136	-8.9782	-14.5	-7.7095	-8.0181	-11.535	-18.823	-12.262	-14.882	-4.0424	-9.3198	-9.12	-11.706	-9.4046	-11.794	-10.462	-10.304	-16.093	-22.942	-7.7929	-12.54	-14.844	-7.3786	-11.337	-7.7597	-13.025	-10.924	-11.471	-13.279	-6.181	-6.8941	-9.6883	-8.443	-10.789	-14.94	-4.6554	-14.182	-6.6187	-7.4284	-10.572
-28.784	-22.117	-23.331	-26.141	-22.456	-23.7	-16.881	-22.637	-25.788	-22.489	-21.479	-25.328	-22.439	-26.352	-21.525	-24.579	-22.358	-32.58	-23.284	-26.361	-18.4	-19.11	-20.488	-20.327	-22.44	-23.314	-25.287	-24.663	-19.26	-21.473	-20.726	-19.851	-24.509	-27.966	-21.549	-23.699	-24.259	-17.513	-20.182	-21.534	-23.875	-16.713	-25.192	-15.246	-26.754	-25.705	-23.319	-23.902	-25.002	-25.499
-6.1756	3.288	-2.7317	-4.7263	-4.7462	-3.4228	-2.8281	2.4148	-0.74788	0.972	4.097	-7.53	-1.5862	1.2339	4.5212	-6.3166	-3.5309	-3.3668	-0.96368	-2.2159	3.8215	-7.6151	-2.0147	-2.844	-2.673	-0.77297	-3.134	-2.9896	0.080301	-4.2427	-8.3607	-4.3977	-2.9077	-1.5907	1.5901	6.8115	-9.834	-2.8604	4.0341	-4.2098	-2.4085	-2.2791	2.3931	-3.5756	-0.11909	-5.0475	-5.3305	-3.6869	0.21244	-3.8249
-6.7608	-8.8311	-5.2474	-9.6847	-11.62	-7.564	-10.324	-3.8441	-9.8439	-12.852	-8.9218	-2.271	-11.172	-7.3177	-9.9011	-11.005	-6.8124	-9.6889	-8.8485	-1.5447	-13.925	-3.3918	-10.195	-11.935	-7.9761	-5.6853	-11.477	-6.9721	-8.2165	-10.027	-11.044	-9.8592	-12.182	-11.086	-13.045	-9.0613	-0.98382	-9.0549	-6.4134	-12.571	-7.0428	-12.251	-9.425	-0.1699	-14.608	-9.3534	-11.794	-10.343	-11.193	-15.769
-4.7766	-4.4296	-3.8084	-3.8817	-3.3947	0.055903	2.0087	-8.1638	-1.9276	-5.3621	1.6671	-6.8569	-3.3354	-3.4001	-2.927	-7.308	1.5301	-2.2187	-10.842	-8.816	-12.76	-3.0099	-7.2342	-8.816	1.2892	-7.5316	-10.58	-1.1861	-5.5808	-4.8032	-1.4444	-6.921	-3.1543	-7.8636	-2.5862	-10.056	-3.9545	-7.1779	-0.58485	-4.3528	-1.7765	6.8395	-0.8646	-2.1969	-8.8445	-4.8102	0.71533	-5.2944	-8.3053	-1.9313
0.013285	-4.1017	-8.5753	-3.1005	-0.22567	-4.2919	-1.5922	-4.5328	-0.32514	-1.2725	1.8424	-7.455	-4.5043	-5.4178	-2.4157	1.1358	-6.7783	-5.3184	-2.8659	-1.6741	1.3272	2.5183	-7.5349	-1.2931	-3.1339	2.0511	3.0393	-4.9189	-0.70173	-0.44901	2.6312	-0.96059	-3.1013	6.552	-7.8273	-4.1262	2.3731	-2.7152	-6.6611	2.5556	-0.20473	-5.1655	1.398	2.3515	1.8114	-5.5048	-0.061191	-4.1689	2.662	-9.5109
9.0101	7.5444	15.599	5.9435	2.9754	4.8745	5.0839	7.1091	7.6802	8.0356	6.713	8.0312	8.8006	4.4186	4.1265	8.3349	9.8748	16.335	6.5818	8.8055	3.9196	9.8615	1.7643	1.8126	1.0444	4.5787	1.8066	11.665	8.5115	11.332	2.8836	2.7476	10.686	5.5433	3.6906	2.932	8.954	-0.2012	0.22478	8.9616	8.6003	2.3523	0.049379	6.997	-1.946	5.0486	7.6535	8.7153	4.1863	4.8568
-8.205	-8.7178	-3.1484	3.0406	-12.88	-5.2709	-9.2583	-8.4735	-4.2975	-8.091	-3.8373	-6.669	-4.2673	-3.5466	-8.4454	-2.8545	-5.5903	-9.9968	-5.1114	-9.9325	-0.48871	-8.1217	-7.9805	-1.2959	1.6277	-1.2829	-10.059	-4.3166	-7.3516	-2.9211	-10.16	-6.3431	-1.4179	-3.0623	-9.776	-12.588	-9.8548	0.91757	-13.848	-9.5596	-7.7674	-4.1194	-10.172	-5.3967	-12.578	-4.7962	-6.0769	-2.6773	-0.45938	-0.95812
-9.9808	-8.5846	-9.2929	-13.471	-9.3012	-13.597	-14.723	-12.106	-14.218	-12.114	-13.211	-12.352	-7.0636	-18.746	-14.743	-14.692	-10.546	-7.3651	-10.811	-7.3142	-12.029	-9.2155	-6.86	-13.456	-15.063	-12.791	-15.276	-14.739	-9.9116	-7.822	-8.9373	-16.366	-18.809	-10.42	-13.157	-15.236	-15.652	-11.674	-11.685	-4.5019	-11.549	-16.492	-12.9	-11.448	-10.849	-10.341	-10.531	-15.052	-10.374	-11.605
-3.8822	-8.9269	-7.6043	-4.9587	-3.2748	-0.24553	-4.8928	-7.3225	-8.2261	-4.8477	-0.52136	-4.8827	3.8989	-1.0296	0.3052	-8.4541	-0.11942	-2.5701	-7.5125	-2.6651	-6.6184	0.58562	-11.202	-4.3727	-6.3601	-13.416	-1.3379	-8.0784	-5.4536	-1.8236	-2.4065	-8.5222	-4.5934	-10.521	-2.1652	-9.7148	-3.559	-6.2664	-1.9118	-4.2486	-8.9237	-6.6931	-8.91	-0.24357	-6.5958	-11.725	-3.5927	-6.0251	-6.2738	-0.65558
-0.24224	1.2442	-7.4935	-5.3339	-1.2859	-0.96487	2.463	-6.8908	-0.69565	-0.42766	-1.0054	0.76256	-3.1433	0.96279	-6.9774	-1.1363	-2.3438	1.7224	-4.4798	1.8268	3.2354	-1.0353	-1.7153	-1.2659	4.7844	-2.6041	-7.4757	-1.9929	-0.63713	-1.5691	-4.0368	1.1717	-3.3705	-1.8332	-4.5814	-2.3066	-6.2719	-0.021394	-7.5786	-4.1721	4.9479	5.0702	5.2202	7.9833	-6.2095	-7.3716	-1.9447	-1.8287	-0.1995	-5.5676
-8.7416	-5.4201	-12.346	-11.472	-4.5607	-11.533	-13.784	-2.8426	-11.939	-3.9532	-13.997	-13.466	-10.158	-9.6636	-12.661	-11.701	-8.3761	-6.2488	-2.802	-11.328	0.41696	-6.9694	-7.2496	-9.6355	-10.114	-5.8958	-16.266	-7.5216	-3.0229	-7.3818	-8.8089	-4.7731	-16.846	-7.7108	-16.008	-2.3786	-10.463	-13.423	-4.4867	-9.06	-6.9164	-7.9264	-9.8055	-11.193	-9.4055	-8.3723	-4.4545	-16.23	-7.5935	-6.8281
0.47602	0.10598	-8.5541	-2.2595	-6.5449	-4.2379	-10.557	1.844	2.0589	-3.5036	-3.522	-0.88175	-0.62078	-4.6261	-0.68607	-6.0185	-1.1611	0.52013	-0.40286	-3.189	-4.6357	-0.269	-1.5244	-5.7628	8.4285	1.7796	-1.0458	-8.6385	-12.027	-0.076905	0.74531	-3.834	-1.8779	-8.9218	-5.6797	-1.2398	1.9216	-10.615	-2.1951	-2.0965	-1.9768	-3.1077	-1.0562	-2.475	-0.15315	-3.758	-10.884	-0.89507	-3.7326	-6.0315
7.2638	11.061	3.5782	9.5436	4.7561	6.3948	10.44	7.1293	8.1049	6.6238	6.449	10.169	-0.86441	8.1167	5.1926	10.613	1.5216	-0.38743	6.1813	12.462	8.4652	11.795	7.6853	2.2022	8.7106	7.5018	9.0007	8.6285	1.2389	5.3694	9.013	10.029	2.6817	10.323	6.6631	2.4127	8.5541	7.2809	4.3341	4.7806	4.3529	5.038	1.2342	13.163	2.5901	8.6947	8.5271	4.9166	10.536	5.5955
-14.006	-13.201	-9.7	-11.027	-4.1526	-9.7769	-12.824	-10.575	-15.942	-9.1058	-7.1808	-16.979	-12.825	-14.347	-16.053	-9.13	-9.5468	-9.0747	-13.284	-0.6841	-13.804	-13.185	-10.123	-14.532	-4.7756	-10.807	-13.524	-9.4135	-11.132	-9.7375	-13.487	-15.716	-12.936	-14.596	-7.5982	-7.897	-11.871	-14.074	-11.975	-9.0233	-16.185	-9.2224	-11.82	-10.332	-11.718	-9.9761	-6.9028	-11.96	-11.389	-14.653
-0.67411	-7.7926	-6.5975	-7.481	-9.172	-7.3638	2.0399	-5.5688	-9.7612	-6.3764	-3.315	-11.294	-3.9671	-10.197	-7.8105	-7.8747	-2.3865	-7.9503	-10.45	-5.2595	-6.1193	-9.6008	-9.3035	-8.5049	-4.4541	-10.743	3.0945	-4.7422	-12.503	-8.8616	-7.5148	-11.517	-10.024	-6.676	-2.4254	-4.714	-6.5494	-7.2306	-8.7248	-9.4804	-7.0534	-3.7461	-10.711	-7.4922	-9.6123	-11.043	-0.61861	-1.412	4.0591	-9.023
-1.3288	-8.9514	-7.0716	-3.5783	-7.1892	-0.58187	-3.7216	-3.0525	-5.4464	-3.6867	0.62463	-2.6322	-5.3736	-5.2777	-4.19	3.5386	-3.2161	-6.0581	-6.6839	-2.4386	-4.4386	-3.4448	-3.8431	-0.33305	-5.5939	-2.567	-1.1262	-4.2175	-1.7111	4.7057	-0.93891	0.32934	-2.1568	-1.7201	-2.6853	-1.2435	-6.4267	-10.331	-1.7207	-1.7391	-1.287	0.68827	-5.1339	2.2422	-1.466	-3.5563	-9.1614	0.40338	-1.8491	-0.2062
-14.718	-17.421	-16.615	-10.291	-17.183	-12.118	-13.763	-18.144	-17.719	-11.769	-11.07	-13.736	-16.042	-13.088	-12.71	-14.712	-8.5505	-13.328	-10.944	-16.429	-16.749	-15.965	-12.168	-7.1295	-24.25	-14.502	-13.831	-10.946	-11.556	-12.429	-12.777	-16.171	-19.099	-16.445	-12.278	-18.16	-17.729	-12.56	-14.841	-16.657	-12.733	-17.825	-12.819	-12.449	-16.249	-8.2733	-11.379	-5.4189	-20.861	-10.858
-3.8946	-7.231	0.47159	-4.7913	-3.8368	-8.2862	-4.4678	1.0298	-5.8215	-6.1912	-0.69628	0.35217	-5.0204	-4.9153	-7.918	-2.1935	-1.0906	-5.9515	0.0071436	-0.58017	-2.9576	-6.3102	2.2169	-8.4737	1.4025	-3.7696	0.85524	4.2708	1.3831	-2.3061	-6.1726	-0.77826	-0.77643	-5.6718	-0.67865	-6.4026	3.0846	2.3356	-3.8122	-6.3116	-4.7113	-11.347	-5.1581	-2.8721	-0.25831	-4.8319	-0.28726	-2.8717	-4.4691	-3.8963
0.12624	-6.8055	-2.7706	-0.8214	-3.8009	-1.9283	-6.935	0.2829	-6.3886	1.853	-2.1058	-1.0597	-0.99499	-2.4568	-8.0663	-8.2973	-6.1257	-3.3133	2.6333	-5.5553	-8.8393	-4.2945	0.68662	-2.212	-6.256	-0.092711	-6.6551	-1.6083	-0.29269	-4.444	-4.8303	2.8779	0.7086	-6.402	-8.1336	-5.9403	-10.305	-8.519	-0.78477	2.7809	-1.1486	-7.5788	-2.4184	0.65106	-1.2271	-0.58959	-2.2377	2.5954	-1.9443	0.33077
-9.0481	-2.5704	-6.0815	-6.7124	-3.1951	-1.7939	-4.0187	-2.0422	-12.403	-1.0632	-0.8065	-7.6234	-2.8934	-0.79878	0.63524	-6.8277	-3.6482	-7.6982	-5.2746	-0.66734	-2.7367	-0.33681	-4.7754	-2.3765	3.9228	-0.53458	-3.4124	0.62383	-2.1294	-7.4193	-3.3832	3.5115	-1.6282	3.0817	-0.84716	-1.2858	-3.0329	2.3264	-4.7421	-0.45752	1.3889	-6.2979	6.7535	-0.43131	1.6851	0.59954	-16.094	-1.2004	-1.7907	3.4041
-14.884	-18.31	-10.192	-14.008	-16.16	-12.135	-8.8835	-14.678	-14.467	-6.0178	-12.806	-13.669	-8.8911	-15.044	-12.932	-14.567	-19.874	-17.653	-16.871	-16.069	-19.739	-7.5203	-12.028	-8.2718	-14.883	-13.789	-14.632	-17.01	-13.053	-14.414	-9.9814	-11.341	-7.4212	-12.605	-10.134	-16.728	-14.78	-16.835	-14.808	-12.783	-16.286	-14.568	-12.676	-18.961	-13.46	-13.947	-10.608	-10.322	-13.272	-11.497
-5.1138	-1.7476	0.92316	-2.3145	-8.4032	3.228	-2.165	5.3697	-0.88193	-2.7239	-1.6484	-10.487	0.27024	-5.1173	-4.0903	-1.7855	-6.8085	3.1008	-2.921	-1.5566	-2.448	0.067108	-4.9745	9.3024	-2.1616	-2.2125	-4.8966	5.3722	-3.3287	-1.1127	2.7566	4.0502	-5.9383	-5.8384	-5.101	-3.153	3.1052	-2.8741	0.67473	-7.8587	3.585	0.13949	1.0578	-1.6406	-1.8257	-9.7429	-4.1776	-0.013333	-0.47482	-0.54356
-6.3104	1.5201	3.2646	2.9649	-4.7122	-6.3436	-0.31541	-3.0076	1.5339	-7.7743	-6.1622	-0.77477	0.010413	3.9871	-2.5286	-2.2356	-5.2082	-2.9199	-2.3058	-3.4052	-6.6604	-3.5806	0.10609	2.6002	-8.7633	-3.1008	-6.0482	1.988	0.49453	-5.5911	-3.1682	-2.4601	-1.8056	2.6928	-0.4186	-1.6725	-3.1461	-0.61702	4.9261	1.139	1.1704	-2.2992	-2.6077	-5.9028	-3.4068	-2.6011	0.46235	-0.090863	-4.9193	-5.9818
-4.731	-6.0637	3.5913	-1.8179	-3.177	-0.40836	-1.7371	0.071427	-6.8496	2.7493	4.2559	-3.6607	1.0917	-7.1862	-1.3483	2.7388	-2.6308	-0.82845	3.6408	-5.0422	0.090552	-3.2708	-3.9071	-6.239	0.058604	-3.7373	-9.0763	-1.6123	-3.5299	-0.92346	0.81598	-6.9537	-3.8607	-3.7723	0.71536	-0.34571	-0.72945	0.2623	-4.0261	-4.5818	6.7589	-0.5702	3.2887	-6.2918	-4.1173	0.58973	-5.3067	-5.7838	3.9197	-3.9113
-13.164	-8.8798	-11.51	-9.5656	-7.4943	-12.822	-13.838	-13.357	-12.312	-8.9426	-8.7377	-5.1901	-11.048	-9.4269	-5.4571	-14.021	-6.6795	-13.447	-15.26	-7.0532	-7.9738	-9.0509	-6.8684	-9.0688	-5.716	-8.4565	-7.8549	-17.652	-17.75	-9.8103	-10.062	-11.514	-4.5789	-5.9203	-9.6459	-13.403	-8.7094	-14.14	-6.4712	-10.851	-8.9128	-10.32	-7.2032	-12.765	-7.2268	-4.7322	-13.129	-17.434	-7.3403	-13.084
-10.802	-3.2824	-9.8303	-9.8065	-11.79	-11.392	-4.3774	-11.591	-9.4968	-7.6934	-9.0916	-11.083	-5.6234	-15.265	-12.908	-13.127	-9.9073	-5.3593	-10.088	-3.2986	-10.674	-9.4396	-9.2012	-12.4	-7.8737	-8.4122	-11.49	-5.9447	-8.0338	-9.0464	-10.909	-17.364	-9.2697	-8.3106	-8.533	-11.353	-7.4073	-9.7445	-6.9693	-7.9911	-12.143	-11.704	-8.7876	-10.394	-11.721	-12.75	-4.7731	-13.682	-6.3518	-4.4443
-9.1308	-15.443	-9.4494	-13.877	-12.916	-11.791	-12.921	-10.458	-14.67	-14.837	-8.0473	-8.0903	-16.944	-15.566	-8.6889	-14.733	-12.28	-4.7803	-10.33	-12.542	-15.673	-11.855	-8.8073	-12.95	-13.78	-11.276	-4.4385	-9.1023	-16.911	-7.3538	-16.026	-12.837	-13.15	-7.0679	-11.503	-18.425	-9.8729	-14.574	-16.972	-15.968	-9.7051	-10.036	-13.735	-6.1508	-13.689	-8.8252	-10.776	-12.295	-12.871	-12.518
-7.1649	-10.283	-3.3173	-1.067	-5.7826	-10.299	-4.7642	-4.5013	-3.6833	-7.6056	-7.6293	-6.4187	-5.3332	-6.2013	-5.4	-2.2189	-2.3175	-4.7014	-7.8749	-7.9217	-5.0373	-0.47285	-5.21	-6.3366	-2.9353	-2.2802	-1.9884	1.3971	-6.7814	-4.5099	-6.2032	-7.3296	-5.5794	-7.9772	-2.142	-10.002	-10.45	-9.6631	-5.3988	-2.1135	-0.91546	-1.801	-4.7591	-5.7604	-1.3901	-9.0114	-1.5417	-7.8881	-4.3273	-3.8672
-8.4095	-19.422	-11.26	-14.136	-8.1082	-13.166	-10.998	-5.1184	-11.945	-10.036	-10.299	-14.23	-6.4984	-9.394	-4.1899	-14.245	-8.9036	-8.9963	-14.328	-15.192	-9.2932	-9.4603	-10.507	-15.385	-11.123	-13.585	-18.167	-7.0377	-8.9438	-8.8109	-10.821	-10.923	-15.832	-13.383	-11.671	-6.0761	-5.1764	-12.867	-16.925	-11.005	-13.232	-11.81	-12.171	-14.7	-6.2812	-12.35	-8.6821	-10.931	-13.083	-8.5211
-10.61	-8.5089	-13.489	-6.7581	-12.892	-11.272	-15.18	-18.138	-8.7492	-14.861	-8.7471	-12.468	-13.312	-9.1342	-10.401	-5.2724	-8.6792	-5.7171	-7.23	-18.811	-9.7881	-15.477	-6.018	-10.203	-9.3618	-12.663	-17.138	-7.1691	-14.178	-16.314	-13.901	-15.467	-14.249	-12.596	-9.3905	-10.566	-13.684	-17.195	-6.6054	-11.82	-13.842	-10.022	-16.776	-11.518	-14.61	-9.5238	-14.573	-13.691	-2.9188	-15.367
-24.428	-26.257	-21.499	-22.483	-20.903	-24.134	-31.918	-24.031	-19.967	-16.331	-25.863	-18.618	-32.679	-20.402	-23.681	-22.857	-21.558	-29.124	-19.255	-18.02	-25.164	-19.52	-24.451	-22.251	-16.912	-17.148	-26.719	-23.249	-25.83	-15.349	-24.736	-18.906	-25.622	-24.441	-20.659	-20.475	-25.523	-25.402	-24.237	-25.211	-25.123	-19.177	-22.012	-22.722	-20.618	-20.235	-21.196	-18.895	-29.443	-20.995
3.0646	0.3795	-1.103	5.5358	-1.5988	3.4706	-1.0872	-3.991	2.2414	2.5142	-1.4181	-4.701	0.20461	3.3718	-5.8608	4.4979	-1.2562	-1.0415	6.0177	-4.682	-1.6831	2.8502	-1.5032	-1.4819	0.47987	8.5588	2.2611	-4.0072	-0.60559	2.2469	-9.8031	0.19974	3.4373	9.1644	-4.1519	4.7935	-1.7564	-3.1477	-2.5197	0.63605	-3.3192	2.7375	-2.9545	-4.4123	-0.83266	-0.42433	2.7397	-2.1177	-2.794	-4.9447
4.7411	6.3998	2.2955	-0.033453	-3.9069	3.8894	0.42697	4.9293	1.5254	8.8572	-0.94748	-3.6614	0.5802	-0.73678	4.6932	-2.3885	-3.9042	0.81682	-4.3876	-0.43978	-0.45151	1.2232	2.3366	0.25322	-0.31749	1.8023	-1.2031	0.89252	-1.0021	-0.35343	-0.17199	1.7266	-2.2501	4.8492	1.9925	4.8677	2.2732	-3.9162	-1.4348	-8.102	-2.8233	0.51679	2.7675	-0.091634	3.7673	0.73874	8.1348	1.519	0.8103	-3.1385
-12.647	-7.4189	-8.0477	-10.667	-11.837	-12.224	-6.1415	-11.814	-15.01	-11.793	-15.859	-13.958	-12.909	-6.7846	-10.212	-7.4951	-12.693	-11.997	-9.9077	-13.57	-9.9317	-13.539	-3.4287	-9.0255	-9.2964	-6.6932	-11.163	-17.656	-11.309	-4.1054	-12.589	-7.6929	-7.7487	-10.238	-17.714	-10.174	-15.334	-7.1475	-12.026	-8.7019	-12.488	-10.167	-9.7694	-6.4291	-11.936	-13.722	-11.346	-15.556	-12.753	-11.721
-5.6226	-3.4678	-5.0979	-3.607	-4.3991	-4.3397	-3.4517	3.1764	-4.8081	-8.7616	1.3229	-1.2255	-2.9248	-1.2355	4.2354	7.4628	-8.7504	-0.20406	0.55962	-3.509	-5.523	-0.39494	-5.2421	-0.88972	-4.7307	-5.2595	-6.4019	-4.0057	0.2392	-9.0583	0.94091	-9.0286	-3.0819	-6.8674	-5.0006	1.3459	-5.8161	-4.6909	-6.7152	-9.3499	-4.7893	-5.69	-7.3714	-4.445	-4.4284	-5.4764	-3.7838	-0.14885	-7.3932	4.8878
9.6451	3.3713	6.9712	6.415	10.157	4.2661	6.2089	9.8868	12.993	4.0202	1.2023	8.3219	5.162	6.8454	5.6718	0.51166	0.63818	9.162	5.4379	4.5534	12.706	9.0305	10.383	6.5678	12.807	3.8024	0.86792	9.0938	5.0756	9.563	4.8274	9.2212	4.1193	6.0636	5.7498	5.4167	8.5834	2.7895	12.077	8.274	5.9022	4.9423	12.053	-0.089862	-2.7443	6.1104	16.915	8.0357	0.67327	4.3424
-1.001	0.28106	-7.8555	-7.5434	-4.5881	-2.4878	-4.4517	-6.8037	-2.9585	-5.0735	1.7601	-1.7999	-3.9713	-2.1857	-6.6033	2.9255	-3.7609	-0.45084	-3.4743	-1.5001	-11.66	-1.2486	3.0555	-2.769	-5.8751	-3.5988	-1.1842	-2.3752	-2.6082	-1.3932	0.68075	-2.0303	-2.6518	3.1019	-0.46282	-0.18939	4.4144	1.006	-5.3548	-4.1959	-11.602	-4.7318	-6.6382	-2.9342	-4.3882	-0.77199	-8.1901	-5.4569	-7.5375	-7.5302
-1.2823	-2.9111	4.4484	-3.0064	6.9752	-1.1206	0.56903	-3.6854	-1.9812	-0.094956	-8.6985	2.8828	-3.9296	6.705	1.3746	3.6072	4.6301	2.3956	1.3572	-0.93676	4.8814	0.32321	9.2375	3.2886	2.2557	-0.83127	4.6088	-0.71373	-0.59368	5.2667	0.15885	5.4139	4.656	2.818	5.8666	-0.49231	4.2984	-7.3407	9.5092	0.29708	-1.8565	4.8903	0.28293	-0.52334	2.5306	-0.29938	1.3356	0.36758	7.3727	-0.84411
-15.221	-10.128	-12.926	-15.596	-9.4367	-15.027	-9.7622	-15.169	-12.862	-10.47	-15.78	-16.23	-14.88	-11.467	-13.917	-11.11	-11.148	-8.7846	-10.501	-10.625	-7.7408	-15.269	-9.0242	-6.9696	-14.522	-12.578	-16.198	-10.143	-9.1909	-12.104	-12.726	-8.5405	-14.843	-14.541	-7.6033	-15.547	-10.163	-11.688	-13.399	-11.455	-6.3537	-12.426	-7.0072	-13.711	-10.275	-16.504	-18.473	-15.173	-12.055	-9.0578
-6.4297	-7.6763	-11.366	-10.648	-7.6052	-7.948	-5.9716	-17.519	-10.839	-11.203	-11.545	-9.4027	-10.26	-5.2385	-6.0625	-10.551	-11.165	-8.7228	-12.584	-1.8162	-11.685	-9.9888	-9.6319	-6.5874	-2.0639	-7.9963	-10.361	-11.171	-9.3049	-12.476	-12.611	-11.157	-5.3756	-8.2685	-10.226	-14.282	-12.375	-13.5	-5.6371	-9.5609	-2.69	-10.618	-16.507	-15.361	-10.716	-14.33	-7.7922	-1.094	-0.97496	-13.684
-2.3714	-12.353	-4.3631	-6.1772	-4.1721	-3.6964	-1.5067	-8.498	-0.25866	-6.5796	4.2911	-2.3436	-1.3095	-5.1236	-0.65707	-5.0515	-6.7016	-3.5008	0.85101	0.30727	-6.5664	-9.3567	-2.4265	-10.907	-5.641	-1.6189	1.7339	0.54225	-2.6861	0.19143	1.9424	-1.1205	-1.765	1.0198	-2.4036	-6.5946	-10.048	-0.30316	-4.6298	-4.045	1.7493	-0.34931	-6.1961	-2.233	-0.35549	-1.1519	2.1079	-5.3043	-0.83595	-10.27
10.679	9.4052	4.6849	9.3306	10.878	5.5232	7.7622	8.3606	1.1179	8.2673	12.099	8.2464	4.6038	11.03	4.4917	7.7307	12.588	12.424	3.9946	13.252	3.4942	4.0686	5.73	11.793	7.096	7.7962	6.7721	5.2936	5.561	13.043	4.9846	8.5703	9.9014	6.2554	4.7694	8.7	17.983	13.55	9.6498	8.0023	4.3668	6.5345	0.66317	5.8533	8.2513	10.127	12.09	7.34	9.4915	14.338
-20.699	-12.711	-4.3435	-12.442	-15.137	-12.41	-5.0157	-10.707	-18.831	-17.242	-8.0168	-9.9303	-18.774	-8.8907	-21.283	-11.606	-9.7056	-16.792	-18.015	-9.6504	-18.23	-18.751	-18.596	-16.049	-12.254	-13.26	-16.964	-14.082	-14.899	-12.38	-13.093	-8.4367	-11.944	-11.033	-15.974	-15.043	-12.484	-16.448	-15.087	-11.905	-7.8154	-8.8289	-7.8837	-7.1515	-7.3973	-11.608	-12.335	-15.768	-15.313	-5.3489
-1.7396	6.7762	-4.7347	2.0801	0.26164	5.1336	-1.5614	0.56458	7.0278	4.1023	-0.039045	3.3099	3.8519	3.324	1.3069	8.0421	-2.37	0.65366	5.2137	2.8775	1.914	9.16	3.5665	7.4698	1.1728	4.2883	1.0939	-1.8036	-1.0421	2.6325	0.46204	6.6994	-6.6376	8.4099	3.0579	0.33238	0.42241	1.5378	-1.034	6.47	-2.3288	7.923	7.5909	-0.73124	3.6266	5.5439	7.93	7.2637	0.55918	-0.025461
-15.359	-13.071	-15.114	-20.068	-10.811	-9.8081	-13.16	-18.251	-11.583	-3.6184	-19.261	-16.411	-14.353	-16.48	-13.23	-18.435	-9.8727	-9.7538	-16.781	-11.422	-9.3927	-17.84	-14.253	-14.042	-11.169	-17.361	-9.3023	-12.485	-9.6374	-7.4811	-20.242	-10.284	-13.552	-16.66	-10.795	-18.07	-9.1189	-13.177	-11.258	-12.951	-14.765	-20.96	-11.844	-11.647	-18.396	-12.688	-12.712	-13.724	-12.953	-12.371
-11.304	-11.604	-10.81	-4.4472	-9.8034	-19.817	-14.624	-13.332	-16.565	-11.327	-13.912	-20.453	-12.245	-8.8632	-11.792	-13.212	-6.3463	-12.043	-12.883	-9.6862	-13.232	-20.343	-13.503	-18.38	-5.4047	-14.104	-3.6962	-12.846	-7.148	-12.44	-9.7894	-10.4	-11.566	-9.1999	-13.638	-7.3012	-8.0662	-15.369	-11.965	-8.429	-16.601	-13.823	-4.6701	-9.2487	-15.319	-14.005	-15.463	-10.652	-10.12	-12.866
-6.7028	-7.8585	-14.192	-5.8678	-10.103	-10.491	-9.2866	-13.434	-14.098	-8.9559	-9.3125	-10.202	-7.4032	-12.91	-14.238	-7.6681	-12.531	-16.889	-10.759	-8.417	-8.2535	-12.125	-7.9868	-8.6153	-11.9	-8.4911	-16.294	-10.227	-11.114	-14.08	-15.715	-16.474	-11.09	-16.26	-8.9255	-12.62	-6.1225	-6.8537	-11.194	-3.5359	-10.349	-11.262	-9.9666	-7.6532	-13.886	-12.508	-15.115	-9.5386	-13.725	-14.229
-11.258	-13.428	-18.468	-11.32	-11.497	-8.9525	-9.1463	-4.9889	-12.712	-11.69	-7.6959	-4.8709	-9.6749	-6.7707	-13.034	-6.022	-12.313	-11.276	-14.072	-8.5011	-11.637	-9.1627	-6.233	-11.247	-11.988	-8.067	-10.918	-8.0602	-8.2383	-16.863	-13.352	-13.417	-14.058	-9.9896	-13.109	-15.659	-10.927	-5.6454	-8.7608	-13.972	-7.5977	-7.7553	-14.925	-11.813	-5.5	-8.3168	-10.25	-12.213	-18.275	-8.844
-2.8305	5.1521	1.0295	0.78975	-1.6501	3.2165	1.7755	5.1518	0.20884	-2.9021	4.6958	0.27388	-5.1786	-0.052289	1.6677	4.0172	6.6536	-4.4479	0.010694	5.1597	-3.6554	4.6391	0.80789	-1.389	-1.126	0.19263	1.007	0.07199	7.2844	-5.5312	2.5997	2.716	5.3882	-3.5517	6.549	6.7708	2.1341	-2.43	6.7128	-5.5536	2.1643	1.4237	3.612	2.5891	3.5348	1.7429	4.7103	3.9736	-2.5686	-2.3956
-3.9545	-2.2468	-7.7213	-4.9221	-5.5808	-4.3232	-1.0213	-4.3128	-0.90055	-3.3628	-10.018	-4.6004	-1.8454	-4.7097	-1.4854	-10.011	-5.5294	-7.6115	-7.8495	-7.9669	-9.2168	-4.8119	-7.5687	-4.4773	-3.6881	-0.46875	-8.0381	2.6464	-2.7686	-6.4749	-5.3538	-2.922	-10.214	-4.9669	-8.4889	-0.40963	-10.03	-3.7546	-7.0392	-6.0935	-8.017	-6.2906	-6.1866	-9.1776	-6.4147	-7.709	-6.6475	-10.007	-0.5232	-6.5947
-9.6756	-5.8158	-2.6098	3.2097	-5.8214	1.3609	-3.1999	-5.2092	-2.6679	-6.6478	-4.4131	-5.1495	-0.65904	5.065	2.6833	-8.1618	-5.8301	-6.035	-4.9435	-4.4132	-2.9685	-7.4228	-0.69141	-7.7873	-6.1621	-0.59085	-9.8323	-1.664	-2.2227	-6.317	-6.9124	-5.6231	-2.7349	0.39383	-5.0453	1.0819	-4.1535	3.8652	-6.6579	-0.63369	-4.8353	0.57178	-5.4523	1.2472	0.74602	-0.7457	-0.1592	-4.6577	-0.90181	-8.8456
-1.0674	-3.7583	7.9317	-4.5519	6.8812	4.642	0.33735	-1.03	3.4587	-1.7908	1.2501	-0.82798	-0.86807	2.2001	-8.099	1.6775	-5.1958	3.6591	-1.4873	5.8337	-2.951	-1.0278	-4.3787	2.3789	2.9137	3.1086	-7.282	0.97531	-3.214	-1.795	2.626	-3.5416	-3.2473	0.65942	2.9621	3.657	-1.9671	0.4003	-5.2877	0.22736	-1.6193	-3.1716	-3.2311	-0.65199	0.05549	-2.3932	4.5797	-0.26714	-4.034	-8.4551
-0.94128	2.0775	3.3281	1.828	3.4475	-0.96312	4.1243	0.82485	-4.7229	-3.1788	4.0242	1.7542	0.11533	3.1064	-3.1798	2.188	-1.6223	-2.2735	-0.91765	-1.9128	5.5764	7.043	5.3448	-1.5164	1.2103	-1.0445	0.93287	9.5997	-5.0461	6.2108	3.9427	3.4124	4.1562	2.5514	11.318	2.1338	-2.7352	-2.7069	-2.0832	3.219	4.6563	3.536	5.0642	4.4443	5.145	0.14583	1.8336	3.4061	-1.5261	6.2951
-23.461	-26.829	-17.952	-26.378	-14.501	-22.118	-12.672	-26.375	-26.243	-20.63	-22.79	-22.444	-22.293	-18.312	-22.611	-25.649	-28.582	-22.072	-17.653	-22.351	-22.633	-26.434	-22.971	-17.967	-23.734	-18.119	-30.351	-24.759	-26.315	-24.037	-25.266	-19.869	-25.133	-18.56	-28.455	-22.975	-16.556	-16.638	-21.802	-22.294	-13.654	-27.928	-18.989	-25.223	-17.319	-18.544	-22.66	-15.718	-20.812	-22.663
-2.1864	-1.5866	5.252	-2.4373	-4.2583	2.3352	2.5732	2.237	-2.9784	0.25933	3.5144	-2.3863	-1.8824	3.2138	-3.575	-4.3975	-0.54201	-0.47058	-2.0227	8.4706	-6.2045	0.78098	-4.4363	1.5476	-0.33757	7.3919	-0.011049	-5.3768	-1.959	-2.5146	7.0604	5.1352	-1.6918	0.69329	4.4079	1.1712	1.472	4.1286	1.1601	-4.1557	-0.89373	-0.38468	-0.43585	0.050192	0.21761	-9.6935	-1.7924	1.4883	1.2824	-2.7674
6.9095	4.2107	1.9155	-0.54998	0.80012	2.0504	-3.4959	-2.4828	-3.5123	-2.7861	-7.1259	-1.8778	-2.1396	-9.1074	-6.178	-0.99834	1.2095	-0.089	-6.2464	0.60777	-0.62026	4.1335	3.9042	7.4558	-1.3511	-2.4396	-2.8285	0.85925	-0.10907	0.30423	-4.7038	5.0985	2.0272	1.5639	3.2617	3.7198	6.6675	-3.2159	-1.0202	-2.5892	1.3799	0.76091	-0.71672	4.2797	2.4892	-3.0973	-2.1605	-5.6578	1.2831	-5.1337
-0.4429	-5.1139	-1.5023	3.6889	-3.4168	-9.5052	-5.2232	-3.7594	-3.993	-0.61823	-4.8224	2.2552	2.6554	-1.1737	2.4097	1.234	-4.4637	-5.3504	-13.034	-5.7102	-7.8139	2.4492	-6.0661	-3.3959	-3.2449	-8.8873	-11.948	-3.1193	-1.5336	1.9036	-6.7411	-9.0116	2.1424	6.2752	0.75509	-5.3839	-6.1292	-3.8519	-3.5529	-1.0175	0.45333	-6.1209	3.5775	-3.2592	0.63209	-1.1209	-4.031	1.4345	-6.9003	-4.9944
-8.0808	-12.405	-3.9904	-9.8294	-9.3933	-7.5603	-13.078	-5.8405	-7.4956	-6.1718	-6.7444	-4.4506	-11.959	-13.967	-0.59494	-8.7111	-9.1162	-2.0401	-8.5012	-4.3943	-10.803	-3.3057	-4.3679	-6.7152	-11.105	-4.8031	-8.4282	-8.8971	-5.9242	-10.652	-2.1467	-16.369	-11.194	-11.629	-6.7434	-7.0095	-7.9561	-13.994	-13.783	-7.4275	-9.5655	-9.1938	-4.6663	-6.0258	-9.0313	-13.273	-11.682	-8.1116	-9.1805	-8.5033
4.0432	3.3347	3.3282	-3.1683	-7.0064	1.1533	1.898	-0.9252	2.9838	0.6037	-2.3832	-3.6158	-0.38118	-0.5149	0.70786	4.3121	0.36224	-9.8808	0.41846	1.8537	-1.9832	-1.4528	-2.6239	-3.1277	-6.9345	1.1857	-6.41	-4.6547	-8.2368	0.078234	2.1777	-3.2903	-4.0522	1.9854	-3.441	2.3833	7.5448	-1.6552	-0.34494	1.5896	-1.8786	0.88266	1.8065	-6.3294	-2.3017	-6.3208	-4.72	0.38299	-3.8122	-4.6976
-9.5096	-15.199	-15.704	-19.845	-8.4038	-6.501	-16.148	-15.838	-11.253	-12.234	-11.231	-12.179	-8.0414	-17.798	-7.4775	-15.799	-10.904	-11.507	-17.782	-9.2796	-13.615	-8.5071	-8.6095	-12.631	-4.0944	-9.4641	-16.885	-4.1809	-14.347	-20.881	-13.875	-12.464	-9.7916	-12.093	-10.57	-13.121	-9.4695	-12.743	-16.722	-13.743	-16.006	-12.35	-13.351	-11.809	-6.9884	-15.805	-17.863	-14.98	-15.077	-13.783
-7.0204	-4.5757	1.0068	-4.2889	-9.9263	-2.1695	-1.2573	-2.4024	-8.1731	-4.9549	-2.8779	3.7394	4.2712	-1.7394	-0.89153	-0.5757	-4.7282	2.9368	0.41896	-6.0404	-3.0821	-12.411	-0.4779	-7.0859	2.2456	-4.0621	-1.342	-3.0542	-4.1155	-7.1563	1.6839	-7.3314	0.90743	-1.208	-2.7389	-2.5456	-2.0657	2.645	-3.2148	-0.71899	-6.092	-0.92071	-2.2257	0.29805	-4.9878	-6.4263	-3.2792	-3.9729	-6.2199	-3.3059
-10.707	-7.4822	-6.0219	-11.185	-8.3377	-9.8929	-0.75872	-6.3132	-7.9384	-6.4578	-8.0916	-6.2715	-11.94	-12.399	-5.2227	-10.754	-10.867	-9.5476	-14.039	-8.7136	-6.2299	-10.401	-9.9729	-8.9673	-8.4688	-14.167	-5.5197	-6.8607	-13.051	-12.581	-13.29	-12.687	-15.209	-5.6684	-8.6101	-12.101	-15.435	-11.151	-16.237	-9.8125	-15.333	-11.724	-16.862	-12.657	-11.516	-10.653	-9.492	-12.71	-9.7935	-5.6828
-20.358	-12.033	-11.952	-17.308	-14.099	-18.118	-15.468	-17.389	-13.334	-10.432	-6.786	-11.178	-14.556	-6.7597	-11.712	-11.192	-11.652	-10.037	-19.079	-12.884	-19.548	-9.0638	-5.6112	-15.325	-11.172	-19.402	-15.47	-15.656	-14.143	-12.192	-5.3427	-10.935	-2.2862	-17.319	-4.917	-10.928	-16.907	-13.604	-17.237	-15.732	-17.006	-15.013	-12.842	-17.38	-15.281	-12.709	-10.851	-16.06	-10.362	-20.601
1.4541	0.5976	1.1154	-2.7807	-0.43698	-0.65926	2.5564	0.12194	-0.64818	-1.8975	-0.93496	-0.59323	-2.5898	-0.28146	1.9674	-1.5568	4.2588	-5.1095	3.723	-2.5169	-2.6694	1.9313	-0.79939	2.5819	-5.0629	1.4014	0.2168	1.3652	1.0438	-1.2266	4.8628	3.4706	7.6847	-4.1147	-0.74164	2.4159	-1.6388	-3.0194	-6.1068	-3.0975	2.5422	-0.54707	4.7886	1.5209	0.5928	-1.8734	2.0472	3.2181	-2.1834	-0.074787
-2.5558	-3.633	1.6502	-3.4111	-0.9478	1.5182	-2.6553	-0.63908	-2.0539	-2.893	-2.5295	7.3575	0.64199	-6.1749	-1.7406	5.2555	-5.5375	-4.4098	-2.8175	-7.5278	-0.65092	-6.1587	-2.7884	-4.3237	0.70214	-2.4895	-5.5176	0.072916	0.7047	-3.1544	4.7635	-3.4242	-2.1468	2.398	-2.0918	2.8591	-3.4343	2.0083	-1.0561	-1.137	-0.63289	2.4651	-8.9237	-4.0197	0.26197	-5.6379	0.4854	8.7679	-3.4699	-5.9937
11.553	11.897	8.6549	8.6964	6.8332	1.6333	9.0689	6.5301	4.3927	8.2144	6.7761	5.2241	7.286	3.0622	6.5458	4.0203	10.804	2.4863	0.93955	4.1068	7.736	5.2813	3.1877	7.316	6.344	5.1014	-0.54447	0.69155	5.4839	5.3679	2.0469	5.3037	0.44617	12.607	7.5196	1.9931	8.7993	9.4843	7.0683	4.5081	5.2656	3.6127	10.084	4.0485	3.5944	4.6538	9.2994	-0.30372	0.34203	6.4254
7.2722	0.95442	6.3651	-4.2616	-2.2074	2.1389	7.5239	1.9866	-6.0078	3.1184	2.5408	3.0767	-1.1528	6.7829	2.7657	-8.2609	-4.7292	-6.9983	1.9281	1.1053	9.5022	-0.2481	-0.78556	2.0079	-0.35155	5.2033	0.79101	0.76313	2.2552	-2.6386	1.6221	-0.46742	3.5324	4.0614	-1.317	4.0415	-5.0133	6.7568	6.0466	-7.9202	-1.1523	0.9996	-2.388	1.241	0.45962	3.2339	3.2671	2.8984	4.7301	-5.0722
0.074039	3.9277	6.7944	5.5898	-2.4364	4.4079	-1.6511	7.4774	0.77685	5.2013	-0.46488	0.85772	3.2275	6.2896	2.8754	0.06489	7.7927	-5.2507	3.7125	4.0853	3.2607	-0.79512	3.5976	2.7997	7.6348	-0.97804	8.3554	8.6483	0.5796	-0.28647	-0.46989	6.0526	6.8269	-1.6506	7.9917	3.3316	-4.0104	-0.68428	4.6657	-1.4418	10.268	2.5851	4.0843	5.9685	0.99353	7.4767	0.32622	11.461	7.4448	-1.8871
-3.3338	-0.07272	-8.885	-5.6599	-2.5014	0.43887	-7.3545	-9.1539	-8.6242	-8.797	-4.6296	-5.5409	0.066959	-3.7551	-1.5414	-5.5856	-6.847	-6.9095	1.0252	-10.938	-3.4272	-5.4428	-6.8464	-5.5126	-4.2621	-5.1019	-0.53318	-5.1821	0.76806	-2.9324	-8.7107	-7.4127	-1.0765	-8.1442	-9.287	-8.2265	-9.6179	-8.4105	-13.728	-8.2328	-1.1316	-5.9847	-8.4076	-0.86118	-10.153	-4.0847	-8.5735	-0.98481	-4.9066	-2.7852
-8.0385	-11.926	-10.414	-16.783	-16.585	-16.296	-10.807	-12.019	-17.369	-12.195	-16.073	-10.987	-11.755	-15.586	-8.1742	-15.595	-10.395	-10.357	-10.15	-19.79	-7.595	-13.793	-11.731	-12.119	-7.1755	-11.776	-21.514	-13.234	-16.419	-9.5361	-8.6044	-11.963	-9.2537	-16.308	-10.406	-14.105	-8.9347	-17.458	-12.765	-15.788	-11.729	-18.651	-20.379	-17.876	-16.41	-11.873	-15.418	-8.6446	-14.791	-9.2375
-16.062	-13.687	-19.223	-18.799	-7.693	-8.6301	-20.726	-15.84	-9.1521	-13.474	-15.832	-17.217	-13.496	-12.2	-10.765	-15.841	-13.84	-13.65	-20.065	-8.4352	-9.9915	-13.258	-14.733	-14.518	-15.225	-18.702	-9.4047	-8.2822	-12.778	-11.769	-10.988	-16.521	-18.335	-7.2017	-9.1483	-14.018	-18.493	-10.423	-11.155	-15.381	-9.6112	-13.585	-11.713	-14.734	-15.591	-15.786	-13.283	-19.659	-16.806	-15.42
6.876	18.196	8.2459	10.566	11.37	7.3568	10.824	13.157	14.829	12.463	5.6382	14.39	6.6398	4.5283	4.203	6.1253	3.3609	6.4526	5.1475	7.9083	7.2733	11.314	5.1311	5.8425	8.9391	9.0621	8.8176	4.9021	11.667	10.566	7.4554	13.156	5.898	11.349	10.065	8.4285	9.508	12.454	14.302	8.7735	15.048	8.9424	10.167	7.7923	6.0388	16.359	12.818	10.782	9.0705	4.4492
-12.771	-18.575	-17.696	-10.943	-8.2123	-19.748	-17.736	-15.614	-17.028	-15.558	-13.151	-12.767	-12.76	-18.569	-7.7856	-13.875	-14.942	-11.339	-14.223	-20.872	-15.394	-13.231	-12.229	-15.556	-16.262	-13.857	-18.705	-15.613	-13.847	-21.768	-14.391	-10.073	-11.799	-10.514	-10.913	-14.942	-11.006	-14.663	-8.7024	-8.253	-8.6858	-14.494	-20.498	-12.732	-20.54	-21.706	-14.554	-9.1542	-10.693	-13.402
-5.8464	-4.4867	-4.8134	-5.9556	-4.3076	-5.5936	-10.703	-3.6869	-8.5582	-3.5599	-2.56	-8.6704	-4.5023	-6.4827	-4.9229	-5.2525	-4.4999	-8.6427	-3.6084	0.65512	-6.0613	-0.025505	-6.2005	-5.615	-3.0135	-3.1568	-9.5229	-5.8591	-13.294	-1.2353	-4.1113	-7.5654	-6.7636	-2.9564	-6.4847	0.16831	-3.1704	-1.9152	-9.0145	-0.57318	-6.0642	-6.3499	-6.7785	-6.449	-5.6269	-5.2246	-3.1007	-3.8796	-14.183	-6.382
-10.649	-9.0496	-11.108	-8.0754	-12.138	-11.91	-11.213	-13.249	-10.88	-9.5672	-9.1554	-11.739	-10.341	-13.439	-5.508	-16.301	-8.4419	-11.702	-13.93	-13.279	-11.548	-11.007	-16.924	-14.836	-6.3041	-6.1597	-12.57	-18.288	-20.011	-12.264	-9.1528	-8.7434	-15.331	-16.266	-14.443	-10.255	-9.2117	-7.8458	-12.11	-12.533	-10.273	-16.59	-11.466	-14.2	-5.0607	-15.741	-11.432	-8.7495	-14.821	-12.854
-12.465	-11.597	-6.2555	-8.8455	-17.574	-14.79	-10.938	-13.192	-15.897	-11.605	-11.023	-12.096	-14.153	-6.792	-7.2305	-5.0924	-20.541	-7.3877	-16.475	-9.9452	-9.5438	-15.254	-11.619	-12.348	-11.251	-9.9574	-12.907	-9.4197	-15.586	-6.4743	-13.353	-8.1522	-10.138	-12.994	-16.375	-12.977	-14.08	-8.6517	-12.951	-9.5176	-16.992	-11.767	-8.0179	-9.8099	-12.235	-7.9679	-4.527	-6.6472	-14.102	-9.3186
-5.0212	0.75683	-6.8363	-2.1602	-0.8592	2.9096	0.70169	-3.0424	2.944	-3.7305	-7.2084	0.53617	-4.5045	-2.5038	-1.1916	-4.1897	-3.6366	-6.0135	6.0652	0.22624	-8.1481	-2.9561	1.3173	-4.1381	-9.0779	-5.8479	-2.6814	2.543	-2.1861	0.16995	-3.2314	-4.0838	-8.0814	-4.0094	2.2256	-5.2442	-2.2056	1.4779	2.2381	-7.3609	1.97	1.8149	-2.2724	-0.68279	-4.8621	-3.1062	3.7468	-10.91	-7.2351	2.1807
-10.058	-6.9859	-6.1128	-17.131	-14.354	-11.292	-11.072	1.2589	-2.7208	-10.157	-14.894	-8.56	-12.325	-5.4944	-8.6269	-8.7552	-4.974	-8.5341	-14.71	-4.273	-8.9477	-4.221	-6.7489	-12.71	-8.0881	-12.108	-9.5816	-4.4805	-15.055	-12.728	-12.573	-9.7016	-4.6586	-6.4353	-12.553	-4.7873	-12.322	-8.1434	-3.2525	-10.05	-12.617	-15.168	-11.112	-13.763	-16.935	-9.8888	-7.2075	-4.3478	-10.898	-6.5181
-7.1634	-8.7908	-5.8328	-2.9114	-5.6503	-4.2885	-4.426	-2.4348	-0.52598	-1.1611	-1.4639	-8.6429	-4.4014	3.878	-3.6413	-4.4224	-7.0663	-7.9257	-3.0385	-2.522	-5.2339	-5.2367	-0.18413	-4.6136	-11.162	-5.0121	-4.0834	-7.1266	0.29026	-6.7839	-9.1325	0.016437	-5.3247	-4.5952	-9.5608	-5.9779	-1.102	-2.5195	-4.9155	-3.9741	-7.3327	-3.9057	-2.4985	-6.4112	-1.2597	-8.9401	1.5644	-4.1651	-5.916	-9.6618
-7.6278	-3.4754	-8.7948	-4.0665	-9.4931	-8.8457	-2.9532	-12.862	-8.6757	-8.3215	-5.1275	-10.821	-15.864	-10.858	-13.652	-14.948	-9.4632	-4.5273	-12.515	-4.3528	-8.9244	-13.999	-9.8723	-11.346	-19.844	-8.6261	-5.6095	-5.6892	-2.5987	-6.6497	-5.5064	-8.9518	-6.9162	-13.586	-9.9417	-12.189	-8.1388	-10.648	-7.3151	-6.2322	-12.343	-6.5566	-8.2743	-9.6175	-2.8961	-12.41	-7.9539	-11.984	-7.7631	-16.588
4.473	7.4744	7.1771	8.6891	6.8604	11.7	2.4175	-1.7363	1.0121	3.0034	9.2724	-0.45585	3.2542	2.0857	9.7576	9.0796	2.0598	1.6623	9.6063	10.721	1.0924	3.5182	-0.085065	6.09	7.3397	8.9715	0.049346	9.8817	10.13	2.4927	1.547	11.507	-1.2643	1.6551	-2.9574	2.3964	7.5644	3.6261	10.24	9.311	10.869	-2.4126	6.1121	6.7869	3.5359	7.1424	0.389	1.7723	7.0403	7.8465
-1.3354	-2.5862	0.25257	-1.3949	0.33586	-6.0739	-0.13626	0.45777	-1.2963	-0.025057	-4.4589	-3.3236	-0.37984	-8.8113	-2.6113	3.1191	-7.8187	3.6155	-2.2306	-6.7478	-3.4555	-3.2451	-4.803	-2.5252	-3.1204	-2.743	-3.3705	1.9619	-6.1404	-6.7812	-0.73576	0.52344	-3.0006	-0.30934	-1.7941	-4.7492	-7.2199	-3.587	-3.346	-3.7436	-2.9188	0.27564	-6.0038	-0.54998	-1.347	-1.8678	-3.8628	-8.4483	-2.6642	-0.32561
-12.263	-9.2807	-1.7485	-11.308	-13.903	-11.763	-6.3325	-6.656	-5.5988	-7.5196	-16.169	-7.9247	-9.4142	-6.7222	-12.619	-11.337	-5.5732	-14.78	-6.7742	-11.691	-9.755	-15.138	-13.412	-12.744	-14.596	-13.073	-11.873	-5.2741	-7.9368	-11.723	-7.072	-6.5558	-11.907	-13.494	-11.665	-2.4584	-7.9806	-12.486	-11.917	-5.5679	-12.189	-15.454	-11.92	-11.622	-6.5469	-11.624	-9.9443	-10.531	-3.2826	-10.912
-7.7774	0.55254	0.53499	0.80833	2.004	-2.826	1.7974	-0.72972	-1.6703	-1.0347	0.85166	-4.9962	-0.15593	-3.079	-1.8101	-4.8247	7.3503	-3.8913	0.42467	-5.838	1.3475	-8.5765	4.1319	0.90083	3.702	4.8762	-3.6118	3.1399	2.2099	-6.1001	-0.56805	-0.94589	13.116	-2.305	8.7382	-0.09027	2.8896	1.9951	1.6599	3.9891	-1.7283	4.241	2.9424	3.2698	-0.69385	2.4264	0.96929	6.7075	0.52091	0.14141
0.54398	0.68425	1.273	0.41659	-5.418	-4.3946	-7.1889	2.0502	4.7347	8.0549	-2.1763	2.8152	8.1485	-3.8956	-12.368	2.8404	-1.6379	5.0294	1.3281	-0.56155	-1.1602	2.6224	-7.7888	-3.6893	7.7454	4.0097	-2.0268	3.2849	-3.2372	-0.95535	0.77645	3.9264	-5.3823	0.22616	0.81948	0.85613	0.381	2.7852	2.3166	1.0287	-5.4286	-3.7041	1.6867	-0.052868	2.5564	-4.0079	1.5211	5.995	-1.617	0.42807
-3.6281	-3.6124	-4.8604	-0.76233	-5.5924	3.0016	-2.457	0.81453	4.8349	-0.56679	-6.7647	-0.2013	3.1809	-3.8479	5.754	-3.0111	-3.1063	-2.3478	-9.1469	-3.9341	2.0568	-1.0712	-0.11972	-1.3462	11.21	-3.8438	-0.31201	-3.2428	-1.1105	-3.8641	-6.8939	-2.0995	-1.7132	-0.31209	-6.6205	-7.5673	1.5954	0.69799	-2.0488	-3.7067	-5.6618	-2.026	-4.5646	-8.8948	-8.0379	0.95458	-4.822	2.7805	-1.9612	1.841
-3.5219	-6.4492	1.9	1.1175	-4.3401	0.31816	-5.1952	2.2123	1.5683	0.76422	0.34529	-1.0262	-0.6783	4.7897	-3.5929	-0.14766	-2.9544	1.6836	1.5851	-0.79671	-4.2611	0.12449	-1.5563	1.5244	5.6863	2.8384	-6.5204	11.08	-4.3042	0.58581	0.71407	-0.74392	6.2953	0.8039	2.4239	-5.052	7.3607	-0.95143	5.0688	-0.51302	4.24	4.6273	-4.9062	1.2763	3.5014	-2.8507	4.6887	2.641	-0.047946	-0.51525
-1.9501	-2.046	7.4622	-0.20608	-1.8622	0.12432	0.52044	-0.8046	-1.7967	2.0004	1.0308	3.5355	-4.1493	-3.862	-2.1295	-1.3918	2.1567	-4.0998	-1.4124	-1.6526	-2.3221	3.9942	2.7832	2.1881	-3.0788	-3.2122	-2.0269	-0.31642	2.8199	0.28538	-3.0517	1.9177	4.6637	1.7549	-2.8471	3.2933	-1.221	1.0871	1.1601	6.5042	-3.1168	-1.5601	2.1765	1.1956	-0.72524	-1.6401	1.8485	2.1018	-2.3656	-1.5805
2.207	5.8942	2.0174	-2.8817	1.3331	-2.3331	3.8104	-2.1472	3.8758	-2.0522	5.2263	0.90092	4.704	0.00057143	1.1234	4.1538	7.9136	6.4349	-7.3143	-5.6574	8.5994	-0.58467	0.4	-0.94431	2.9751	2.8448	2.3333	-0.94681	-1.8647	-2.9126	5.3569	2.1413	3.8676	5.9988	-2.7413	6.7694	-3.8717	-2.0614	-0.70247	5.5018	2.8468	3.5905	4.8057	-0.30808	3.6665	3.5259	4.4315	8.1505	0.43219	4.2303
0.79032	3.6795	0.98181	-3.6024	7.2296	-1.4958	3.8243	8.1747	3.0472	3.5432	-3.6032	3.0648	3.0807	3.4555	1.4824	3.591	4.7328	-1.6991	1.1322	1.8913	-0.70155	2.3198	3.5249	0.55253	5.6469	-1.0849	-1.1014	-0.4713	2.1077	2.6412	-3.4319	6.2237	2.2955	9.252	6.4009	-4.6118	3.2906	1.0996	4.6644	2.2566	1.3608	1.7042	7.0689	2.5561	7.1211	6.0893	4.958	4.0217	1.8682	4.6631
-22.049	-16.328	-23.722	-18.482	-18.633	-21.343	-14.091	-25.683	-19.312	-31.794	-15.176	-16.961	-19.635	-20.753	-19.359	-20.794	-21.753	-19.788	-17.871	-25.199	-17.475	-19.107	-17.464	-19.514	-21.468	-21.249	-25.597	-26.549	-20.662	-26.135	-24.108	-15.372	-12.686	-22.488	-16.433	-21.561	-22.264	-19.107	-18.081	-20.356	-24.329	-17.358	-25.756	-10.515	-16.139	-14.799	-23.863	-26.544	-21.29	-25.425
5.4209	-0.041242	-0.37709	-0.50837	-1.5691	-0.011915	-9.7734	2.8295	0.052708	-4.1556	-4.1141	-5.1164	-3.6511	2.6751	-1.991	-5.122	-4.156	-7.5731	-1.8569	-0.98488	-5.0661	-1.1491	-3.5878	-5.3247	-3.4789	-7.7657	-7.2301	-3.9016	-3.1546	0.016891	1.725	-5.0364	-5.9757	-3.2077	-5.5002	-3.673	-0.33289	-0.14271	-2.5891	-0.20251	-1.6827	-1.3266	-1.7123	-0.66191	1.1392	-0.54136	-6.6967	-2.1182	-2.2778	-4.8639
-22.247	-20.229	-21.244	-22.061	-21.45	-24.01	-23.658	-26.206	-23.702	-24.319	-25.793	-21.422	-20.729	-27.008	-21.548	-17.226	-22.372	-19.763	-18.489	-23.92	-24.858	-24.861	-14.559	-24.736	-25.182	-19.409	-25.656	-22.271	-16.046	-22.571	-20.773	-22.557	-23.859	-19.494	-19.721	-32.633	-17.869	-18.653	-20.079	-18.566	-21.506	-16.492	-17.729	-18.902	-22.214	-18.468	-18.706	-26.277	-17.566	-21.387
6.6779	-5.3053	-5.0756	-1.6489	-4.6878	0.62923	1.6517	0.24366	1.2505	0.032877	-2.3802	-1.5167	3.277	3.1457	-3.6218	-5.0909	-6.2188	-0.50917	-0.017379	-5.7616	-4.1347	-7.3169	-2.7279	-3.094	-2.2915	-2.3356	-3.9396	-4.985	1.7345	-4.5964	-2.2403	-0.81544	-0.88498	-3.2584	-8.4737	2.4581	0.81369	4.5865	-0.3961	1.2481	2.5132	6.1097	0.3464	-7.3763	0.69089	2.6723	-4.3174	-4.5867	-0.80978	-4.6877
-2.0316	-1.9626	-3.3159	0.80057	-1.7292	0.47127	-7.6003	-5.9183	-0.86839	3.4186	-5.0678	-5.9365	-2.0605	1.9829	-3.5426	-5.9601	-3.7493	-5.265	-5.2473	-6.4714	-0.81214	-1.552	-2.3153	-3.2041	1.0237	-4.8576	-7.3437	-1.0007	1.1233	-5.5824	1.1654	-3.0673	-0.73028	-7.7047	-0.61269	-3.3193	-0.48492	-4.6435	-4.3952	-8.4612	-0.70791	-6.1234	-9.7388	-3.2971	-5.6528	-8.2643	-6.5595	-2.0714	-1.1159	-3.4119
10.187	8.6462	11.301	11.918	7.7322	13.508	1.5776	6.3007	6.6295	9.3416	3.064	-1.2455	5.1477	9.6651	11.748	11.46	9.18	3.751	1.6726	1.9248	7.2057	11.762	9.7358	15.421	5.0782	3.5589	11.183	10.803	3.8798	9.7794	9.9011	10.512	7.7462	3.0534	17.143	13.429	7.3828	5.2014	9.8005	9.8071	11.27	12.001	7.7489	8.5227	-3.1223	11.58	9.513	9.3078	5.1959	5.5742
-0.37937	2.7013	-4.7961	0.17243	3.0091	7.1977	-0.48804	3.4198	2.1886	-4.7603	5.8402	-2.0212	1.7049	-1.4463	-1.1613	-0.49979	1.875	-1.3949	1.561	7.1388	1.2863	1.1678	-0.62543	5.5005	3.3665	-4.2126	1.3354	-2.8746	-2.5441	-9.9164	1.5587	-5.4276	-0.39886	1.6545	-2.9992	1.4261	1.4894	-5.7527	-5.0166	-2.1432	-1.1833	6.55	-5.9718	8.4381	-0.88776	-7.876	-3.9583	-5.3696	-0.34837	1.0992
6.3915	16.259	3.4711	9.1606	4.0073	11.623	4.3825	10.345	11.395	5.934	8.2812	11.082	2.5093	2.0004	8.2017	12.365	10.778	10.557	8.3409	17.482	11.368	11.087	10.147	8.5073	5.9695	9.6198	4.3133	8.9681	8.3116	4.3657	5.3555	13.415	5.4441	6.3495	10.245	8.7117	4.7373	9.0596	14.946	10.732	11.829	9.2244	11.884	12.465	7.608	3.9019	7.4561	6.983	1.5476	14.706
0.18487	1.3941	5.9047	4.6696	4.4271	4.4995	-1.0046	9.3741	-0.0011262	2.3313	7.3131	4.6285	0.57754	2.1605	0.16601	1.6485	-2.6512	4.5538	-0.56554	6.8555	3.0595	1.7587	8.9625	1.0237	14.694	4.7194	6.3766	8.488	6.8516	-1.1853	2.4772	4.1273	1.5656	5.5182	6.7103	2.9347	6.3684	1.7871	7.452	0.86463	-0.24728	3.418	2.8789	-0.48792	3.0817	0.86087	7.7565	8.4983	7.5691	8.591
-8.7318	-13.88	-9.6466	-9.1633	-4.8396	-10.07	-9.5872	-16.112	-2.6736	-6.9595	-9.7979	-7.0417	-4.9427	-10.326	-13.097	-13.901	-17.824	-7.5586	-10.351	-16.263	-10.342	-12.276	-14.037	-9.2287	-11.699	-13.364	-13.274	-12.927	-10.602	-14.787	-14.846	-14.15	-0.54151	-6.8781	-12.146	-17.677	-13.082	-9.536	-10.888	-19.763	-7.782	-19.195	-14.359	-7.4104	-11.546	-4.9695	-9.2969	-8.2593	-10.563	-8.6087
-11.024	-9.417	-14.023	-17.078	-12.305	-13.109	-6.323	-7.6488	-11.335	-19.467	-13.465	-17.696	-10.784	-9.5835	-11.869	-14.67	-11.83	-13.431	-11.133	-15.02	-14.165	-10.895	-13.077	-17.473	-9.1361	-11.372	-9.3299	-18.529	-8.4623	-14.585	-10.897	-12.726	-7.4503	-12.086	-20.895	-8.6526	-11.893	-12.892	-14.098	-11.966	-7.9579	-16.154	-9.466	-11.632	-8.1488	-7.9778	-12.104	-9.4005	-9.928	-17.51
-3.4543	-14.457	-10.269	-4.2754	-10.84	-5.9985	-9.0165	-6.044	1.3659	-5.0705	-2.6388	-15.334	-3.4516	-12.452	-3.0736	-8.3911	-11.46	-6.7965	-4.8333	-5.1482	-5.8367	-3.0424	-5.9052	-12.91	-8.1684	-9.086	-10.247	-10.059	-12.841	-2.8781	-14.881	-10.451	-13.465	-1.6033	-5.1926	-6.1074	-12.937	-2.5777	-10.413	-9.5076	-5.072	-6.8511	-4.7791	-10.914	-2.7624	-7.6294	-8.0967	-4.2531	-12.698	-0.24772
-23.173	-13.106	-20.861	-20.405	-21.323	-22.699	-21.833	-21.449	-14.717	-20.026	-22.387	-20.02	-18.067	-22.187	-22.155	-20.187	-24.293	-26.021	-19.77	-23.781	-16.202	-18.395	-18.011	-29.279	-24.629	-19.41	-19.82	-16.401	-20.176	-22.489	-22.75	-18.362	-16.185	-19.901	-21.36	-15.558	-17.811	-23.45	-20.325	-23.331	-22.319	-23.557	-17.995	-20.414	-20.334	-16.109	-15.006	-20.081	-18.148	-22.196
-14.02	-8.6906	-14.148	-8.2605	-15.478	-9.9654	-11.917	-16.043	-19.134	-7.1917	-13.329	-8.2726	-13.327	-9.9917	-15.982	-10.938	-9.6083	-16.032	-17.405	-14.276	-14.33	-14.696	-14.097	-12.695	-15.02	-19.751	-8.9756	-13.101	-14.864	-17.165	-15.11	-7.8919	-13.771	-18.515	-12.607	-11.664	-19.279	-19.742	-14.555	-11.957	-17.103	-12.092	-6.4687	-12.163	-15.208	-12.261	-12.438	-17.614	-13.315	-10.089
-2.6094	1.8872	0.018942	-1.1804	0.045734	2.8288	4.115	0.44946	2.3118	-4.4661	4.8938	-2.6507	3.3516	-4.4302	-2.9826	2.619	-7.0593	-0.045842	1.6426	2.9647	8.0369	3.282	-7.6807	-3.9417	-1.7039	-0.72594	-3.9931	5.8566	1.6916	9.8186	0.58186	-6.9099	-1.406	0.40916	1.729	-2.0319	1.6631	-4.1226	-2.1659	-0.6805	4.1118	3.7687	-1.7114	0.89802	-7.8466	4.4325	-6.0235	-6.5241	-5.4662	-3.0501
-1.8707	-1.3347	0.17433	0.43103	-7.0058	5.0178	1.528	1.4414	-4.7754	-1.4529	-3.9898	-3.9244	-1.924	-4.6817	6.2385	-1.4916	-0.75797	-5.1715	-1.1305	3.3174	1.164	-1.5551	-0.65397	2.1817	7.4328	1.1067	-0.43752	-5.5088	-4.0625	-6.258	-8.6432	-4.1334	-7.5498	-2.2748	-2.36	-6.8012	-6.0407	-3.9899	-5.1044	-0.12133	-0.54361	4.1992	-4.3362	6.7827	1.3035	-2.8659	-6.0881	-0.88115	-3.1546	3.1909
-15.316	-15.535	-11.857	-3.9109	-8.6429	-8.6053	-4.7284	-17.364	-6.6242	-13.803	-15.485	-6.4864	-13.763	-13.774	-9.3974	-13.162	-12.714	-13.277	-17.577	-7.2461	-10.966	-10.915	-7.512	-12.176	-18.861	-9.6071	-12.768	-11.944	-7.2632	-10.685	-19.501	-12.167	-10.575	-8.5309	-16.478	-13.278	-11.459	-4.867	-13.336	-9.7765	-12.504	-13.515	-10.736	-14.418	-17.833	-10.568	-15.257	-15.462	-8.9624	-12.609
-7.3115	-3.1485	-6.5547	-13.675	-10.446	0.37136	-1.4428	-5.2392	-7.5131	-2.1426	-6.0546	-2.7398	-5.8687	-7.0303	-3.0434	-4.1785	-0.76667	-9.7536	-6.0493	-2.9262	-2.9246	-5.2922	1.6335	-3.6725	-6.1638	-3.8564	-5.5557	-6.2569	-7.3863	-0.010415	-1.2024	-2.5552	-2.0559	-1.229	0.18288	2.216	0.38345	-8.5211	2.0697	-6.3853	-4.9335	-5.0364	-4.7587	2.6054	-4.7236	-7.0557	-6.0201	-10.898	-1.4489	-5.2786
-0.45625	-0.16689	-2.7835	-8.7702	6.7684	-4.4053	0.46002	-5.1525	-0.77239	-0.54455	-8.3822	-7.8063	-2.0284	-0.75256	-4.4464	0.44809	-2.145	-1.8761	-6.62	-7.2658	-0.22087	-0.41607	-4.9543	0.28174	1.6052	4.6528	-5.4648	2.2559	-1.2094	2.0869	-3.2808	4.6746	-10.42	-8.5913	-8.3619	0.25929	4.9565	-5.9657	1.9274	3.6241	-2.6177	-5.3346	-9.388	-4.612	-3.3821	-5.1519	5.5484	-3.9448	-4.0325	-3.6756
-9.4345	-9.8081	-14.563	-15.384	-15.863	-12.365	-11.896	-18.928	-12.656	-17.813	-12.289	-10.938	-9.7566	-8.9752	-11.091	-16.424	-10.239	-16.557	-7.2669	-5.1945	-6.3129	-12.987	-12.216	-14.127	-7.3424	-11.321	-12.601	-15.334	-14.501	-11.437	-2.2441	-10.75	-12.939	-11.871	-12.12	-14.761	-22.292	-14.588	-13.978	-15.52	-8.4186	-15.593	-11.992	-10.148	-16.77	-7.6001	-11.109	-10.335	-7.6707	-8.3413
-8.5715	-2.9089	-5.2575	-0.80762	1.1059	-3.0164	-2.4514	-5.25	-5.4782	2.7831	1.2818	-1.0957	-1.444	-2.2773	-8.2952	-5.6933	0.75007	5.1427	-7.8944	-8.066	-2.7204	-3.3035	-12.818	-9.1167	-0.59089	-10.155	-1.7577	-4.063	-1.9202	-3.2158	-7.2624	-4.6323	-0.96297	-5.5012	2.8858	-5.309	-6.8174	-3.289	-1.9891	-3.5091	0.82524	-4.2904	1.9105	0.24682	-2.0884	-3.0002	-5.2552	-1.7581	-6.4939	2.8088
-1.949	-4.4206	7.0083	-1.6903	6.4639	-1.4051	4.429	-4.6185	5.4361	2.3358	4.1653	0.31532	0.80151	5.2026	-1.0133	1.2813	3.3215	-1.4201	1.0633	11.44	2.392	10.545	-2.639	4.6355	3.138	1.4731	-0.21503	4.0771	9.1579	-2.3564	7.3865	4.3971	-0.32903	7.5725	6.5245	1.5258	0.21868	0.070105	2.2406	5.7022	1.8056	2.9839	5.3397	1.5606	-4.3691	1.7916	6.2667	3.48	4.7122	4.8075
2.349	0.079502	0.067639	-8.3501	2.6599	4.9822	-1.3765	-4.7774	5.755	-0.020574	-2.84	3.1695	-1.1934	-2.0382	2.359	-4.9204	-2.0334	-2.5181	-0.044574	-2.1223	-3.2294	0.37975	-6.0784	2.4339	2.2274	-2.0366	-3.507	-1.9231	-0.85415	-1.7515	-1.0927	-1.1545	-4.0233	-7.4178	-2.9313	3.2107	-11.96	0.71572	-5.2116	-5.9968	3.8349	-1.0172	-4.4626	-3.0106	-1.2584	-0.46415	-0.44011	3.1311	-3.3725	0.79516
-8.5415	-10.553	-18.265	-12.317	-12.323	-12.061	-7.6869	-9.0772	-9.6583	-13.234	-10.223	-10.671	-14.333	-7.8397	-13.367	-9.3772	-10.17	-7.0546	-8.8684	-7.5712	-12.228	-9.3097	-14.832	-12.016	-6.9871	-9.3855	-9.6105	-7.2485	-13.661	-7.5102	-6.8364	-16.868	-18.695	-14.602	-8.2104	-8.8192	-19.99	-11.7	-17.607	-12.531	-11.65	-7.8399	-14.949	-11.054	-6.4325	-13.023	-14.473	-16.538	-5.0268	-9.2058
-13.083	-9.1524	-9.5906	-14.905	-10.96	-13.801	-14.973	-13.272	-10.042	-13.588	-10.628	-13.611	-7.786	-11.02	-8.7667	-15.365	-7.9359	-10.811	-14.21	-14.555	-8.1817	-11.084	-11.574	-15.2	-18.291	-13.331	-11.799	-11.305	-13.609	-17.105	-9.8132	-9.2913	-13.075	-13.527	-11.097	-15.352	-6.4874	-9.6434	-14.098	-2.8546	-13.747	-16.359	-16.361	-2.9611	-14.563	-12.321	-14.677	-14.854	-11.497	-13.822
-7.5908	-8.1347	-8.3865	-3.9648	-2.9251	-4.0628	0.6684	-5.3876	-3.2366	-3.6461	-7.9104	1.4742	-0.34418	-9.1768	-4.0141	-6.58	-9.6491	-5.3867	-2.9723	-5.2567	3.0316	-0.26682	-0.95379	-1.1453	-4.8297	5.1021	-0.1347	0.75039	-5.8118	-10.201	1.3512	2.3683	-0.10933	-11.149	-3.8778	-2.8188	-8.3082	-1.6827	-5.8347	-5.9369	-0.67938	-5.9706	-4.3678	-1.9921	-3.5267	1.7588	-7.2262	-1.563	-0.061152	-1.1993
9.6827	14.615	15.636	3.9819	5.6873	8.3227	3.102	3.0839	4.7521	11.681	11.872	8.1671	7.3386	10.87	10.764	7.7361	13.45	6.0549	11.805	8.145	5.6615	10.487	6.5809	8.0075	5.467	10.138	13.278	6.0433	7.7526	14.23	5.0242	1.2512	14.497	3.2588	13.872	6.2824	4.9536	12.099	8.7793	8.2907	12.893	8.6042	12.883	9.2168	11.82	9.4326	14.302	6.2191	6.3397	1.4272
-2.9142	3.2734	4.2737	-1.9985	-3.1097	-6.4584	5.8011	-4.468	1.695	-7.3831	-1.3382	-6.3336	-2.8486	1.3604	2.2531	-3.1942	0.18223	0.9176	-2.4285	-1.5318	4.4499	-0.50714	-2.2687	-4.0549	4.7536	1.6654	3.3704	8.0611	-1.6305	-2.6477	-2.5315	-0.70886	3.3342	3.1419	-8.1192	-0.23864	-3.512	-1.3508	-2.0377	1.6694	3.5026	0.022349	-1.0546	5.5667	-3.8128	-1.6889	-0.0063751	1.6827	3.8724	-4.7657
-2.1315	-2.9837	-2.1643	-4.7271	-1.587	-2.6616	-8.1273	-0.29281	2.4477	-1.0144	-0.42717	1.3441	-3.9125	-3.0374	-3.6754	-4.8741	-1.9685	0.040553	-2.7804	-5.3125	-1.3463	-0.89276	-6.3259	-4.1024	-4.3282	3.6725	-7.0259	4.3137	2.1875	1.969	0.27501	-1.1886	-5.7195	-12.347	-2.5367	1.2689	0.92657	-6.53	-1.3524	-4.9839	-7.0273	1.8304	-4.0831	-0.018334	4.3327	-2.7967	-0.87969	9.8816	-4.6733	-2.594
-0.075892	2.8234	2.6556	0.25624	1.4918	-2.3399	0.2158	-4.1575	3.6596	3.5523	5.6503	3.4238	-1.459	3.5524	5.3215	6.0284	0.65706	5.0746	0.40145	2.5164	0.73888	3.5791	4.4032	4.4834	3.9382	3.2837	1.8008	2.8943	1.127	-2.9453	-5.0956	2.6274	-9.3035	9.258	-2.0137	1.7917	-3.2946	5.428	-3.2042	0.58445	0.19524	3.6681	-0.50621	-0.82072	3.603	-0.76982	-0.069949	-1.3147	0.89002	-5.3432
-13.553	-7.6912	-10.865	-10.764	-13.071	-13.173	-11.929	-7.6165	-12.106	-14.511	-11.547	-10.342	-11.134	-16.757	-10.836	-13.558	-12.14	-14.335	-9.4889	-5.7142	-18.439	-13.46	-15.048	-5.9075	-8.9375	-10.894	-18.036	-5.7162	-8.3697	-10.652	-8.9412	-8.3891	-11.15	-13.445	-14.122	-16.804	-4.2529	-8.8752	-17.348	-5.4053	-12.302	-15.49	-13.759	-3.966	-11.708	-12.379	-14.194	-21.549	-9.5327	-10.69
-16.004	-11.149	-11.615	-7.9077	-13.271	-7.6429	-9.2013	-12.898	-20.925	-17.85	-13.282	-3.8738	-15.523	-13.791	-7.5782	-14.279	-7.6679	-9.7214	-13.623	-6.9535	-9.4272	-16.57	-12.358	-7.1546	-14.556	-14.666	-6.0449	-14.762	-8.1992	-14.103	-13.623	-12.518	-9.3915	-13.679	-5.6655	-10.952	-10.511	-14.944	-14.315	-11.861	-12.634	-8.8315	-12.012	-16.318	-8.8181	-12.711	-15.104	-10.471	-14.056	-12.246
-14.36	-8.2481	-15.793	-7.3768	-6.9956	-9.471	-4.1941	-10.446	-6.9702	-8.9151	-5.3485	-13.158	-5.9243	-4.4521	0.55597	-8.7017	-9.9999	-6.8939	-6.8555	-7.7889	-6.4032	-6.4219	-11.014	-7.9329	-6.6505	-6.2729	-10.702	-12.367	-6.015	-0.80366	-12.087	-7.0981	-2.7914	-11.405	-2.4098	-4.0674	0.058654	-11.709	-9.1117	-2.8643	-5.0738	-1.4856	3.1825	-13.319	-8.3597	-5.1746	-8.3498	-7.2767	-14.737	-8.1453
3.7517	2.3028	1.9275	-1.0054	-0.75204	-0.11767	-4.9752	-0.4164	1.6281	-4.8977	0.34493	-0.89411	-1.8503	-5.4369	3.425	1.1489	-0.21771	0.66065	0.36426	0.13217	1.6772	1.3731	-1.6304	-1.5762	-2.6199	-0.048287	-0.40287	2.2607	-2.9592	1.2292	3.1111	3.3403	-5.0539	3.0125	-1.2199	-0.9385	3.4808	-0.49032	3.2545	4.4994	1.4565	-2.3073	-2.9583	6.6747	-0.42046	-3.4789	-7.8257	-0.65391	-3.1117	4.2268
3.6687	8.8032	5.5057	10.644	12.859	14.537	5.805	5.5054	15.481	3.2047	8.4997	7.8561	13.983	4.1448	13.811	5.5818	7.7614	4.9642	8.976	4.7346	13.077	12.084	8.99	8.9322	5.5539	9.0918	6.8209	10.987	4.7627	11.768	8.0026	10.132	3.8099	4.3743	8.9661	8.1556	7.0623	8.1386	13.107	6.0096	5.3401	6.7271	6.8654	6.0519	6.1556	10.931	9.4782	10.54	11.356	3.9661
-8.3384	-9.2655	-14.885	-7.9327	-11.741	-7.0816	-12.209	-5.9279	-5.0762	-12.719	-15.935	-8.3135	-11.806	-9.3734	-10.962	-9.297	-10.953	-9.7812	-12.742	-13.544	-8.8612	-10.779	-9.4039	-10.505	-7.9802	-11.41	-11.4	-14.584	-7.5545	-9.5822	-10.018	-8.0955	-6.7631	-9.9362	-6.357	-10.931	-12.205	-11.147	-15.091	-13.414	-13.43	-8.1147	-4.1106	-2.7094	-8.864	-10.628	-5.5345	-8.0836	-10.576	-5.6142
-11.95	-13.667	-7.0584	-16.564	-15.705	-9.0759	-14.458	-11.37	-17.908	-18.616	-12.474	-16.866	-9.2841	-23.494	-4.6489	-6.6542	-12.324	-13.578	-11.385	-15.11	-12.42	-9.9339	-14.712	-15.831	-14.941	-7.6725	-14.691	-9.821	-8.0245	-9.4785	-11.22	-16.83	-11.504	-15.531	-16.293	-7.3839	-7.9003	-8.1175	-10.108	-12.587	-5.6921	-13.128	-8.6662	-13.671	-11.537	-9.1528	-12.763	-12.182	-12.051	-12.189
-24.445	-28.15	-15.617	-20.08	-21.561	-12.326	-20.873	-22.293	-18.195	-21.379	-21.184	-23.873	-19.609	-21.389	-22.7	-19.856	-21.531	-18.281	-25.141	-21.017	-17.108	-20.305	-18.329	-19.941	-19.11	-24.729	-21.277	-17.486	-12.758	-22.411	-20.695	-12.564	-15.009	-20.886	-18.746	-19.977	-16.013	-23.338	-17.148	-22.471	-15.375	-21.104	-24.903	-20.478	-20.368	-19.355	-16.684	-26.834	-28.111	-19.241
1.3417	-2.8001	1.4119	-0.17145	-1.9717	-4.8547	6.03	2.0293	0.39746	-3.0297	-2.0274	-3.7466	4.0717	-3.5394	2.6658	-3.2924	-3.245	-4.6686	1.6623	-7.2764	-0.55062	-4.0533	-0.95721	-4.7809	-0.51926	5.5567	-10.382	-2.6305	3.3323	-1.8666	-0.23223	2.8628	-0.14856	0.71871	-8.0796	-5.9603	1.8283	-7.0327	1.4152	0.472	-0.4557	1.4877	-3.6179	-0.91343	0.51441	-0.049058	-10.696	-4.3643	5.0913	-3.8791
-16.366	-19.125	-17.11	-10.351	-11.598	-9.3204	-13.287	-17.537	-11.69	-8.7178	-14.047	-14.681	-7.593	-13.766	-15.224	-15.353	-10.525	-12.634	-10.434	-11.536	-12.369	-12.526	-16.71	-10.202	-19.122	-16.644	-19.015	-7.7471	-15.037	-12.357	-10.791	-12.415	-16.674	-6.3942	-16.041	-19.398	-14.021	-10.296	-9.5857	-14.321	-17.399	-11.37	-16.997	-15.835	-14.064	-12.047	-10.054	-13.253	-14.693	-13.606
-10.353	-20.678	-9.8431	-12.281	-11.599	-23.043	-16.272	-17.775	-10.16	-12.633	-8.8219	-15.607	-17.238	-10.989	-18.557	-16.97	-10.31	-11.964	-6.0947	-15.846	-8.799	-16.677	-10.944	-13.976	-16.951	-9.7208	-9.7453	-9.4321	-7.6153	-18.727	-14.056	-11.188	-16.537	-10.584	-20.497	-26.402	-20.942	-8.9897	-12.447	-13.218	-9.1691	-15.332	-11.413	-13.234	-13.334	-9.4315	-12.99	-11.477	-12.13	-7.2713
-1.8386	-0.71203	-1.5062	-1.6268	-4.9423	-0.70536	-2.9566	-1.6905	-5.9945	-5.9575	-3.9238	1.3463	-3.3984	0.4099	-3.3776	-7.5183	-5.443	-0.69989	-0.7347	-4.9517	-2.3304	-8.4037	-5.1608	-2.7108	-1.5655	-7.1649	-6.8297	-0.7209	-19.02	1.6991	-5.6868	-6.509	-4.524	-6.0926	-1.7061	-7.9303	-3.1411	-1.5768	-14.958	-2.3189	-5.8943	-6.9027	-1.204	-3.3659	-0.14413	0.25622	-8.8194	1.9001	5.6427	-5.7788
-10.043	-11.51	-12.724	-18.308	-10.401	-11.278	-13.239	-15.612	-9.8267	-15.055	-12.586	-9.9076	-20.374	-14.066	-18.563	-13.725	-20.336	-11.668	-19.497	-10.52	-18.78	-12.847	-14.161	-18.377	-7.5132	-8.4604	-14.319	-14.966	-18.058	-22.293	-9.6761	-14.067	-21.512	-5.2705	-12.15	-17.599	-14.627	-12.444	-22.069	-14.932	-10.257	-10.108	-17.338	-10.005	-13.746	-13.183	-13.018	-14.01	-11.097	-16.291
-2.1177	-3.7393	-7.3032	1.3467	-2.0928	-9.3397	-5.6934	-5.2608	-2.1554	-1.5714	-2.1128	-8.3307	-7.5184	-2.4395	0.30434	-3.394	-3.0139	-1.1863	-4.4082	-4.2829	-3.8806	-2.7574	-3.493	-3.4249	-3.308	-5.2917	-1.1043	-8.7472	-3.3857	-2.9923	-9.3217	0.1608	-6.6881	-6.8658	-6.534	-2.3403	-0.0090286	-10.393	-7.9781	-7.5788	-6.6305	-2.114	-8.2323	3.7808	4.4229	-3.2839	-4.4176	-1.3318	-3.467	0.45581
-5.8668	-11.052	-5.7962	6.9584	-5.3187	-2.1685	-1.5693	-10.986	-4.8818	-1.6055	-4.9405	-9.1001	-3.9387	-4.844	0.7729	-2.7652	-7.4793	-4.5023	-6.7457	-2.0075	0.23754	-4.4385	-1.7314	-4.3458	-8.6224	-3.234	-4.1317	-4.375	-5.2368	-11.521	-4.9803	-9.9521	-8.217	-6.0021	-9.1354	-6.0735	1.1532	-8.5232	-1.0979	-4.1715	-3.8112	-2.1902	-0.55338	-3.3846	-3.0416	-2.2788	-8.1678	-0.26366	-5.2344	0.17127
-7.0858	-7.1223	-14.782	-19.605	-16.333	-20.682	-8.9921	-12.213	-15.087	-8.6056	-3.7369	-6.0247	-13.566	-15.461	-12.715	-12.77	-13.573	-10.999	-12.585	-12.662	-15.404	-13.175	-13.127	-10.669	-9.7035	-8.9455	-12.856	-11.661	-13.825	-5.1473	-12.39	-12.219	-12.405	-8.2484	-7.6146	-12.943	-14.108	-14.942	-10.978	-7.719	-8.8541	-7.0972	-7.9035	-12.355	-14.2	-7.3182	-18.31	-9.7861	-17.986	-13.41
5.4736	11.009	8.8465	8.4272	8.6673	9.3544	13.157	7.3336	7.9005	12.122	11.593	11.383	12.561	7.8393	8.8945	5.3572	7.1805	8.4171	7.0676	13.972	7.3672	10.969	9.7164	6.6941	8.2458	9.8129	13.315	-0.904	11.642	11.451	4.9583	8.5283	3.6248	5.8338	5.6038	4.9227	5.8474	7.4588	8.7782	10.631	7.9752	-0.60242	10.357	10.38	3.8417	10.809	9.3956	11.587	10.323	6.0119
-8.5116	-8.5382	-5.8566	-2.9353	-2.7501	-8.1562	-6.4183	-8.1295	-5.0426	-8.124	-7.6675	-7.2909	-5.8647	-5.597	-3.8474	-7.6115	-9.3487	-8.5464	-8.8819	-8.8419	-6.2947	-5.6297	-7.4501	-13.228	-11.598	-10.697	-5.2935	-7.1381	-5.9991	-11.89	-7.7054	-9.733	-10.612	-5.8135	-9.5545	-2.9249	-11.356	-0.81741	-11.892	-12.179	-8.2567	-9.498	-10.558	-12.38	-7.5903	-5.8627	-11.651	-0.39606	-7.1072	-4.989
-10.582	-14.205	-15.871	-9.6806	-13.932	-11.44	-16.156	-19.126	-17.658	-12.777	-15.929	-12.584	-6.3962	-9.7918	-9.1808	-6.742	-12.025	-10.528	-10.896	-8.3327	-20.037	-15.942	-16.626	-8.2184	-11.518	-8.9308	-9.3478	-16.357	-10.242	-6.3985	-14.853	-11.895	-9.0607	-16.241	-1.4616	-15.874	-13.546	-9.4809	-13.271	-8.506	-14.735	-14.177	-10.736	-12.266	-14.177	-13.732	-13.377	-13.988	-12.437	-7.7487
-8.0371	-8.851	1.8173	-3.5892	-4.5241	0.38298	-5.0679	-3.5346	-9.2403	-5.7649	-7.158	-3.8356	-4.6236	-9.8762	-9.8442	1.6715	-10.084	-4.4567	-4.0274	-2.1765	-2.6979	-2.638	-4.9315	-6.2082	-7.6834	-6.4875	-3.8159	-6.6391	-5.4415	-1.7122	-0.87942	-5.4521	-12.156	-1.0916	-7.842	-6.7551	-5.7974	-5.3708	-3.1298	-1.2335	-4.2987	-6.3763	-4.0957	1.2557	-11.122	-8.3496	-8.0468	-5.9934	-0.33469	-5.1779
1.1632	0.36685	-3.223	4.9957	-5.4781	1.0014	-1.5866	3.3633	-0.92258	2.1639	-0.16949	-1.6861	3.4427	-1.4321	3.0135	-3.5493	-0.31933	0.658	0.4502	-4.4243	1.9966	-0.38502	1.8553	3.2239	6.6091	-1.9422	-4.4285	2.4416	-4.6049	-0.6655	1.6528	-1.8076	-8.6699	-6.5498	2.9618	4.5555	-2.5929	-3.7444	3.5328	6.9485	2.606	4.5647	7.2794	-5.0052	-2.5493	-5.6873	-1.831	-0.86079	1.6289	-5.1356
1.3036	4.4367	-5.5491	-0.59303	0.63507	-5.8145	-9.4571	-4.3027	-4.4826	-1.1986	-3.0531	0.93567	-3.9879	2.1788	-5.9985	-6.9937	2.2791	-5.7506	-1.2349	-0.44484	-7.6705	5.2464	-1.3936	-0.032274	-4.0743	-2.7969	-6.196	3.3266	-0.11627	-3.0042	-8.1333	-4.6681	-0.88506	-3.2551	1.1223	-0.25274	-6.8792	-2.0062	-6.7337	-1.3856	-4.6852	-8.0513	-1.9067	-4.739	-2.5137	1.2127	-3.1618	0.11148	-1.6701	-6.7553
-7.6397	-2.9181	-5.4401	-6.7184	-5.0484	-7.535	-6.7668	-7.0568	-4.8644	-9.4509	-4.3776	-7.8733	-4.9972	-8.9509	-6.9137	-5.7502	-8.9847	-7.6863	-6.7371	-3.573	0.3801	-9.4065	-0.42099	-0.017509	-8.419	-12.02	-5.8541	-6.1731	-6.5878	-5.9768	-11.96	-1.0715	-4.246	-8.0954	-2.2263	-8.5316	-5.8662	-9.4935	-2.5261	-6.554	-1.6076	-9.028	-5.3203	-10.795	-6.8345	-3.5001	-1.0855	-5.2044	-8.2596	-8.9494
-13.819	-20.646	-15.504	-16.801	-7.3275	-7.18	-12.607	-5.9372	-11.389	-13.297	-13.283	-12.873	-16.635	-16.456	-16.33	-12.311	-12.652	-13.566	-10.74	-15.421	-7.3351	-12.319	-17.422	-20.697	-8.1721	-11.081	-8.7367	-14.065	-16.029	-13.098	-12.828	-16.16	-12.043	-10.974	-16.704	-11.21	-11.086	-18.871	-19.934	-11.649	-8.3077	-10.896	-14.843	-12.674	-12.293	-15.304	-12.055	-10.602	-8.0902	-21.552
-19.639	-14.5	-11	-12.971	-19.211	-16.537	-10.995	-17.7	-15.203	-12.599	-16.869	-16.317	-13.809	-7.1768	-13.845	-17.911	-9.4821	-8.6622	-11.031	-11.214	-19.634	-11.832	-15.657	-14.042	-14.571	-20.78	-23.997	-16.325	-15.182	-23.755	-5.5023	-17.862	-19.955	-11.935	-18.702	-11.583	-13.532	-12.984	-11.901	-6.2602	-11.347	-12.985	-13.334	-17.093	-16.511	-12.088	-13.226	-15.528	-14.012	-14.982
-10.966	-6.5395	-2.7346	2.804	-8.5291	-6.9828	-3.6934	-1.3395	-3.221	1.028	-2.0734	-1.0077	-5.2002	-0.72737	-4.2617	-4.9513	-7.1444	-6.5531	0.4919	6.7473	0.79016	-2.396	-1.5967	-5.8769	-2.7268	-7.0621	2.8979	6.2142	-4.5685	-4.5771	-11.831	-9.4675	-7.2812	-2.8463	-2.7731	2.5161	-3.2244	-5.2083	-5.5987	1.1677	-0.20792	-3.6967	-6.8111	-3.1218	2.6687	-3.4569	-0.86194	-5.3178	-7.6153	-3.4475
-13.136	-10.66	-11.458	-5.718	-10.805	-13.225	-11.487	-16.956	-6.0215	-14.673	-11.139	-8.9035	-10.795	-15.993	-13.278	-9.383	-15.832	-12.886	-8.884	-10.158	-10.75	-12.113	-12.162	-4.9521	-17.795	-14.018	-12.474	-8.5862	-8.6171	-16.832	-16.605	-7.9498	-14.398	-13.217	-13.304	-15.667	-13.861	-13.313	-14.369	-9.9961	-15.356	-12.943	-9.7641	-13.787	-10.914	-14.62	-8.9012	-17.09	-17.624	-16.087
-8.8504	-12.553	-11.602	-6.6724	-15.038	-0.26743	-12.509	-6.9747	-4.1683	-11.258	-3.942	-10.833	1.9368	-9.2125	-14.668	-8.4863	-1.9452	-5.0078	-8.0425	-6.0173	-9.039	-9.9886	-7.1752	-3.8517	-8.5524	-6.4606	-7.8914	-8.9479	-7.8547	-9.0025	-10.904	-9.2541	-4.3613	-12.706	-5.1602	-2.7414	-11.142	-5.6123	1.5593	-6.1706	-16.462	-7.7129	-9.685	-8.4622	-9.0567	-7.5799	-7.1743	-2.8796	-6.8009	-9.0952
-19.523	-17.189	-19.649	-16.655	-11.964	-12.38	-19.492	-15.192	-12.668	-14.721	-13.874	-14.448	-16.494	-11.96	-13.87	-10.781	-15.945	-12.71	-20.656	-15.153	-12.445	-12.296	-11.906	-15.831	-11.737	-16.375	-16.877	-15.27	-13.778	-13.38	-16.498	-11.845	-14.248	-8.7014	-13.095	-10.366	-13.148	-16.411	-14.08	-17.417	-13.64	-15.609	-5.9127	-19.187	-14.462	-19.033	-11.852	-13.504	-14.618	-14.463
-5.6152	-5.6884	5.3199	-4.9977	-6.9548	-6.5788	-6.803	0.69105	-9.739	-0.43783	0.82769	-3.045	-4.3641	-5.1206	-4.8014	-4.5922	-0.31055	-1.2219	-3.3571	-3.8462	-5.2188	3.0894	-0.093288	-6.0683	-0.73273	-3.4632	3.7868	-3.4711	-2.9537	-5.4135	0.21284	-0.60927	-3.13	-4.3958	-2.0211	-7.6422	-0.89325	2.4569	3.9024	-1.0996	0.43534	-4.3493	-3.8703	-5.1245	-3.8037	-0.76063	-5.1101	-4.0701	-1.8274	-2.8
-13.883	-14.919	-9.2493	-13.12	-13.566	-9.9257	-9.9376	-11.825	-16.748	-11.773	-19.627	-10.331	-16.857	-11.473	-7.6425	-9.667	-19.314	-12.856	-10.59	-16.93	-15.062	-10.582	-17.453	-5.0832	-14.013	-11.188	-11.473	-15.006	-5.2082	-14.658	-5.8963	-8.6284	-11.604	-17.087	-12.858	-7.8919	-14.094	-8.4299	-7.3237	-5.611	-14.585	-11.089	-11.122	-7.0665	-13.138	-12.382	-13.126	-9.834	-6.4609	-10.098
-18.219	-24.579	-20.667	-19.092	-22.93	-21.351	-21.033	-20.151	-26.392	-17.348	-19.465	-21.547	-20.376	-23.389	-23.257	-19.662	-20.796	-15.56	-20.804	-14.57	-16.307	-20.34	-25.868	-12.854	-25.924	-26.375	-27.961	-29.252	-28.916	-17.018	-22.097	-21.113	-18.507	-17.605	-23.474	-23.894	-22.085	-22.592	-17.457	-23.724	-19.498	-13.654	-26.169	-25.606	-23.135	-22.698	-25.639	-23.817	-23.261	-23.204
-4.851	2.4228	1.1861	0.047206	4.2223	-0.070803	-6.6173	0.37196	-1.7528	2.2067	5.7891	6.3377	-1.8355	-3.1513	-1.0003	1.1004	-0.44312	-4.1188	3.6937	5.9031	-0.061513	-5.2131	3.8881	0.59317	2.7443	1.1263	2.2561	3.2629	0.91059	4.8959	1.1993	2.3894	4.3545	-7.5596	-4.3231	1.0145	-5.9649	5.789	1.0309	-0.20953	1.69	3.2877	2.3111	0.26312	-2.7051	3.9233	-5.4512	3.6736	-3.1552	0.9971
-1.0194	-6.2242	-5.492	-3.2362	1.8095	-9.1397	-1.4866	-8.4181	-4.6707	-7.3906	-5.4486	0.074397	-3.8362	1.5712	1.0561	-0.02331	-0.90392	-2.4347	-6.1493	-1.0636	-3.6165	-0.5283	-5.8614	-3.487	-2.6467	0.11464	-10.375	-5.0741	-6.0917	-7.3471	-2.9245	-4.8891	-3.061	-4.9174	3.9971	-4.5587	-6.1972	-1.1268	1.1077	-4.0239	-4.3143	-3.9321	3.3	0.71136	0.83795	3.1075	-1.7719	-1.1913	-8.2197	-8.5989
6.7713	-1.1443	-0.37379	2.8793	5.0249	5.6872	2.7193	2.6772	1.3445	1.8232	7.8598	0.015101	7.1954	0.9061	0.36083	-0.27362	0.87602	-0.7542	-0.25265	-0.29319	4.3563	4.8708	-2.1523	3.4996	4.5811	-1.7037	3.2356	5.8679	7.2202	4.5556	-0.72379	1.8245	4.1195	-4.5842	10.021	1.7505	4.1522	4.8347	1.6501	3.7602	4.6637	2.5979	-3.2456	-1.5052	-2.6275	-3.7655	-1.8674	5.0709	1.7478	1.7873
5.258	12.42	-0.22073	6.9136	-1.2457	-2.3336	3.0771	10.551	0.301	7.2037	6.7133	2.6859	6.2894	11.567	3.3395	7.6692	10.244	4.918	8.7574	2.2471	7.5999	3.3272	2.3409	6.4797	5.7629	0.39059	3.438	6.172	7.923	5.7912	7.4149	6.2212	18.603	10.692	7.9547	6.0222	8.1955	-0.06402	4.4951	9.6278	7.3124	6.491	2.4661	9.5073	7.5411	13.661	3.5061	7.1255	5.5835	5.7509
-2.703	2.9769	-2.5618	-4.1622	-0.23457	1.9546	4.1935	0.90956	7.0059	-0.059508	-0.07867	6.8786	1.3178	0.92451	-1.5321	2.4502	-0.33972	-0.95643	-7.9242	-0.063287	7.2093	0.47738	2.0893	-0.47153	-0.77059	1.5419	-2.5369	-4.6176	-2.3955	-12.135	-4.8029	-0.24643	-4.334	-4.0202	-3.9394	-1.9334	-0.78565	-0.71649	-0.10212	2.6497	1.3031	0.25894	3.7822	2.4794	-13.381	-3.0442	1.7133	-1.3948	-2.5293	-3.6283
-17.802	-10.963	-10.296	-19.516	-17.007	-11.599	-15.73	-18.481	-16.337	-10.69	-15.439	-20.953	-12.642	-15.41	-18.177	-14.42	-15.507	-12.326	-9.1336	-14.693	-8.679	-12.954	-10.076	-12.757	-10.25	-9.6028	-14.469	-17.333	-17.694	-13.417	-13.207	-6.2653	-12.839	-10.036	-10.522	-7.3694	-17.979	-14.39	-12.469	-12.879	-17.253	-18.48	-10.787	-11.894	-18.094	-20.369	-11.297	-12.666	-12.523	-17.782
-11.065	-15.228	-14.798	-13.821	-12.315	-6.9922	-17.816	-11.992	-8.1355	-8.7979	-10.604	-11.101	-11.84	-16.562	-16.305	-19.018	-9.5235	-15.751	-7.7835	-9.054	-9.1197	-14.517	-20.7	-10.829	-16.781	-19.871	-15.042	-11.685	-17.827	-10.85	-12.069	-11.024	-7.2734	-6.4038	-14.163	-10.765	-15.758	-8.4137	-9.901	-12.854	-10.569	-16.581	-12.074	-14.936	-16.493	-11.631	-17.611	-13.073	-6.8927	-16.32
-2.6226	-7.1121	-0.15298	-7.64	-6.7335	-4.5598	-3.581	-6.7865	-8.0455	-4.7674	-3.1216	-4.3566	-7.1761	-6.2833	-7.4966	-3.3998	-3.7912	-10.152	-1.3021	-5.904	-5.0239	-3.0569	-1.026	-6.5685	-5.5941	-1.7735	-4.9987	-8.7094	-3.2622	-0.96579	-4.2062	-3.8228	-5.4116	-8.0499	-4.0442	-7.0395	-5.7535	0.7304	0.96039	-2.5843	-4.3645	-5.1081	-8.1391	-6.0992	1.9378	-10.872	-11.827	-4.389	-10.016	-1.1075
-17.035	-10.933	-20.589	-13.02	-13.565	-9.7394	-14.948	-17.838	-14.906	-17.697	-16.879	-13.633	-18.475	-14.106	-11.283	-9.9044	-9.8963	-10.832	-15.525	-14.45	-15.708	-20.333	-10.642	-11.162	-14.569	-13.569	-15.056	-16.865	-11.126	-15.458	-17.703	-17.433	-10.927	-12.994	-15.098	-12.124	-9.7971	-14.012	-16.472	-11.673	-20.226	-20.62	-16.558	-16.21	-14.444	-18.815	-18.708	-15.562	-16.133	-23.349
-2.5834	-0.45076	1.1707	6.656	0.52435	-2.0698	2.0133	-0.40486	2.4919	-0.28223	0.05969	-1.3213	-1.8411	4.5327	-0.41228	-4.6291	-1.6346	-2.6365	-0.42808	-0.38215	0.53087	-2.2839	-11.265	-5.6393	-1.1408	-1.7034	3.2727	-6.5133	2.4661	-7.0867	-2.6607	1.6405	3.0809	-3.6463	2.2529	1.6655	2.9863	0.14522	-2.8336	1.4079	-3.2517	-6.1817	4.1502	-5.1231	0.71527	-1.4411	0.33606	-0.99859	1.1889	-2.8814
-22.598	-20.781	-18.646	-17.154	-21.742	-21.198	-21.088	-31.449	-23.917	-25.308	-22.523	-19.177	-21.61	-23.324	-24.139	-19.135	-19.331	-19.873	-18.725	-19.852	-22.255	-31.728	-26.328	-22.833	-26.803	-14.597	-20.965	-17.855	-22.259	-27.545	-23.133	-28.442	-23.255	-15.944	-28.148	-19.518	-28.915	-23.26	-20.732	-24.952	-21.767	-18.283	-19.342	-17.528	-23.263	-27.715	-26.3	-21.667	-19.141	-23.312
-16.594	-15.725	-11.782	-11.219	-9.7393	-11.937	-10.114	-15.197	-13.425	-10.275	-11.405	-10.931	-8.6421	-16.26	-18.253	-11.911	-7.7755	-12.088	-14.061	-8.0019	-12.054	-11.489	-16.258	-9.2106	-10.027	-9.606	-8.7339	-14.419	-6.7757	-14.453	-7.7988	-10.276	-9.3955	-2.6551	-17.047	-14.992	-14.049	-12.583	-10.158	-17.355	-9.2816	-7.0444	-13.663	-13.486	-14.855	-6.9292	-7.3778	-10.466	-16.787	-13.219
3.3094	5.6794	6.8308	3.6267	8.2008	3.047	0.15199	4.5343	10.29	5.4547	11.872	10.533	9.3692	6.2098	5.3532	10.78	10.687	5.3541	7.5628	16.091	9.0359	4.721	12.282	2.6356	4.7654	8.9335	7.8144	7.2228	11.303	2.0738	9.6599	10.947	9.7731	2.4801	6.3965	10.507	7.9633	6.7058	6.4793	5.1764	11.089	11.278	6.9828	7.0052	3.7105	9.413	8.6724	6.0537	5.5301	7.4774
-0.41931	-4.4928	-0.39096	2.2236	-2.4941	-2.4572	-2.0264	-0.39808	0.7099	0.30368	-1.0151	-6.5313	1.7331	-1.0686	-2.961	-4.9977	-2.8052	-0.13712	-1.9585	-2.0637	-1.3399	-0.72072	0.19256	4.5694	-3.524	3.9468	-3.9651	-5.3253	-0.43142	-6.3611	-4.4341	-1.7293	-4.2387	4.4581	-4.8275	-1.9036	2.0512	-0.19998	-2.0482	0.88053	0.38538	-9.0721	-0.96885	-0.14732	1.4846	0.51714	0.23288	-4.3131	-4.3702	-1.394
-17.081	-14.66	-7.399	-10.516	-12.059	-11.769	-8.9361	-15.62	-10.845	-2.0371	-14.242	-14.038	-15.084	-10.398	-10.457	-14.393	-7.7635	-14.532	-11.711	-18.129	-6.863	-8.2565	-9.588	-11.938	-13.424	-5.7322	-9.9964	-12.96	-7.4668	-7.1377	-9.843	-11.492	-8.7679	-11.662	-15.033	-9.2504	-13.649	-11.534	-12.243	-9.8285	-12.325	-4.7905	-10.785	-7.9138	-6.2375	-9.0024	-9.0825	-11.93	-15.287	-7.5976
-1.6236	0.31229	2.1324	2.3912	-1.9278	-1.7815	1.5388	0.50246	-5.086	-1.9191	-4.3416	2.0268	-1.3789	1.8998	-5.2416	0.017163	2.6314	4.1311	3.7563	2.7564	7.107	0.082899	2.793	-2.1868	1.3623	6.3681	-0.95008	-1.6773	-0.86779	-1.8383	-1.2996	-11.507	1.6137	2.023	2.0044	-2.4441	3.4548	5.727	3.7964	-0.85755	-3.7518	-4.7021	2.8525	6.3038	-4.1081	0.81576	-0.2065	2.8833	-5.9689	5.972
1.2462	-10.276	-6.559	-4.5019	-2.1106	-12.93	-1.7053	-0.90347	0.83319	-4.4675	-3.4124	-7.9322	-0.7151	-1.5186	-9.2953	-5.2834	-5.1609	-10.622	-4.8008	-7.1876	-1.7943	-3.4977	-4.5985	-4.0882	-5.0085	-6.1018	-4.1331	-3.7138	-3.1249	-2.2619	0.86846	-2.3867	-0.5656	-9.1508	-5.472	1.8074	-4.9712	-2.8897	-2.133	7.34	-11.432	-7.0216	-4.4965	-5.39	-0.37795	-3.46	-11.34	-5.6124	-4.6636	-3.5922
-1.5892	-2.165	5.5706	-1.1495	-5.5839	5.0232	-1.2786	-0.68824	6.5213	-4.0509	0.14414	4.4605	-1.1568	-8.7268	-5.3906	9.5314	7.6738	-4.3324	1.2058	0.26438	0.42147	-0.5498	0.20677	-0.1611	-2.4403	3.6684	0.70487	5.0108	2.9569	1.0249	-0.24386	-4.1121	-0.92686	-0.84556	5.0305	-1.2092	-1.2798	0.0087878	3.3169	-1.5718	-2.0783	0.059886	-3.0473	0.9869	3.0192	1.463	2.1148	-3.3483	-1.5688	2.6914
1.6101	2.4569	-1.5158	-8.9865	1.4583	-3.7855	4.0809	-6.9764	-1.8897	-1.8427	-5.7708	-11.738	-6.0244	0.84244	2.2577	-1.4725	-1.2274	-5.6244	-5.5793	-5.1486	7.6517	-2.3234	-0.81575	1.9755	-2.6213	-0.67873	-2.1564	-0.76008	-0.5579	2.2096	5.8201	-1.0266	-2.3297	-1.4052	0.9483	-5.2198	1.9296	-4.2756	-2.6986	1.0535	-0.27056	-0.91263	1.6653	5.1997	4.7424	1.3798	-7.3086	0.98392	-2.7856	-6.0396
-2.1007	0.48919	-7.0115	-0.42423	-5.6408	-3.2494	-2.9477	-1.9552	-9.6177	-2.604	-12.534	-2.7053	0.12803	-4.0089	0.015909	-4.239	-0.70623	-5.284	-2.5375	-3.8955	-5.0105	-0.48696	-3.8797	-6.9456	-9.0729	1.0064	-0.92436	-4.871	-11.13	2.9914	-2.5226	-7.8246	-3.414	-5.2046	-11.378	-4.8408	-4.3018	-5.6813	-3.2126	-8.8966	0.61578	-1.5155	-1.8011	-8.4817	-0.6543	2.3269	-5.6954	-2.843	-3.0957	-3.1017
-8.0685	-7.2354	-15.132	-12.876	-16.137	-14.99	-11.409	-10.679	-14.348	-5.933	-10.638	-8.3233	-14.91	-15.045	-20.034	-12.648	-9.2564	-16.726	-12.767	-13.306	-15.635	-14.14	-11.544	-15.604	-9.7917	-10.547	-5.8197	-14.629	-10.908	-13.268	-11.463	-14.987	-12.07	-18.126	-21.507	-10.614	-15.558	-15.253	-10.836	-10.549	-11.979	-12.204	-15.659	-12.655	-12.098	-15.539	-11.378	-12.494	-12.911	-2.1817
-4.4297	-0.98066	-3.6179	4.5517	2.166	-1.7879	-5.5724	-2.1152	2.2289	-2.9473	1.0882	-0.26937	0.1749	6.8468	1.3475	-0.92866	-2.9888	11.263	-0.048295	2.7622	2.5977	-0.43859	-1.6389	2.553	3.0431	6.6197	-0.25414	-1.8301	3.1509	0.39793	-4.6847	8.0994	-0.7669	4.2238	1.7943	4.5635	4.5239	1.5512	10.141	-0.32161	5.0698	1.4353	-3.5199	-2.506	-2.8817	4.3022	6.3589	2.3467	2.6365	-1.6047
4.0068	10.34	7.7512	2.606	4.3697	5.7933	1.6213	7.2025	-4.6021	1.2878	5.653	8.5487	0.64083	0.75824	0.82043	13.565	15.238	8.7407	3.865	6.469	8.255	11.156	0.98615	2.5283	11.886	-3.919	3.3281	9.5956	-1.8799	11.609	7.2119	3.5236	6.9657	7.8908	1.6924	5.7703	1.7148	11.32	4.9907	5.2245	3.8237	4.8168	10.205	5.8848	3.9263	2.6255	5.4581	14.593	5.4886	7.4691
-6.0798	7.3064	-8.6876	-2.4913	2.0905	-0.43386	-1.5455	1.7328	-2.7722	-1.2398	0.17153	-0.39913	-1.6566	2.2722	-4.7471	-3.4474	0.74583	5.3303	1.9492	7.3907	3.7889	-1.9022	-0.93966	-1.117	7.1421	6.0977	-1.4739	1.4141	6.4335	0.62521	-3.5823	4.3479	-4.3569	-5.7006	1.7519	-5.1801	1.7653	-0.31192	-2.0102	-3.2089	-4.8289	1.9302	5.5869	6.4412	-1.96	-1.8334	0.41116	-1.11	-2.2036	-1.5894
0.97982	-2.423	-2.2223	-3.1602	1.0958	-3.9949	-10.479	-4.577	0.54384	-6.8694	-6.787	0.64212	2.0796	-1.9424	0.23139	7.1664	2.3257	-11.923	7.3533	-0.028355	-4.5731	1.4099	-6.4317	-5.4278	-0.10804	1.5657	-3.6824	-2.1807	-0.69144	1.7252	-1.1158	-4.2385	1.4429	4.2082	-2.0087	0.49749	-2.2563	0.53717	-1.1263	-3.9044	5.031	-17.391	-1.9654	2.488	-1.5683	-1.8895	0.47617	0.24646	4.0114	-0.11785
-2.351	0.93733	-4.4815	-4.1694	0.0057702	-8.3474	-2.0038	-8.7629	-1.0205	0.5606	-4.8641	-4.4273	-5.9982	-3.7405	-0.3014	-3.2895	-7.7645	0.6667	1.2578	-4.0425	2.7724	1.2868	-1.4057	-5.561	-5.4567	-6.2473	-2.2792	-4.0055	-5.1279	-3.2457	-1.1056	-4.2634	-2.5256	-3.3784	-11.256	-13.5	-11.384	-2.1029	-2.0733	-11.524	-6.9969	-5.1296	-4.2514	-10.314	-12.972	-7.8984	-0.68322	-6.4865	-3.2259	-6.3881
-0.52631	1.3367	0.24842	2.9022	7.3871	-3.5559	5.2649	9.3838	3.4292	-3.1683	3.2556	3.2297	9.6049	-4.4939	1.1621	15.417	1.7211	4.3278	10.253	6.1749	3.2107	6.4151	3.8207	0.065122	3.2869	2.3851	5.3	5.2331	1.7777	3.4438	7.3203	1.6924	1.6124	0.44346	2.0598	3.2273	2.2415	4.3955	4.7472	4.7654	6.5238	-2.3744	-0.29001	8.2068	-3.8112	-4.1056	10.474	0.0045196	-0.9352	7.3243
9.3196	10.684	11.778	2.5349	9.5153	1.6304	1.558	11.897	7.4976	5.1592	9.6916	10.216	10.771	3.9069	4.6313	8.4521	5.3525	11.464	15.534	8.1884	9.6509	12.644	3.1265	6.0898	5.7512	7.0699	6.3962	0.13098	4.0511	3.6962	12.613	9.4498	10.886	9.7088	7.2574	13.492	7.8172	3.3376	14.396	6.8103	6.2725	9.8853	6.9712	9.3667	10.354	16.466	5.472	6.2994	6.4903	12.561
0.57353	-1.944	3.6877	-8.4341	0.75033	-1.585	1.9328	-6.4196	4.3075	3.4097	-2.2138	4.9281	-0.98281	-1.1612	-10.133	-0.95628	-2.0882	1.9618	4.6506	2.8809	2.6532	-2.3348	-3.793	-3.3327	-1.4093	0.11325	-4.4073	0.72649	-0.10245	0.90765	2.2484	3.718	-0.18326	-1.4416	0.046166	-0.74571	-8.0009	-2.3579	4.0877	1.9617	4.0464	0.36718	-1.1149	2.0345	1.7629	-0.85994	-4.4262	3.7542	-0.7682	-10.702
-9.3288	-15.605	-14.529	-6.8059	-8.8303	-15.336	-9.8198	-14.101	-8.8732	-13.948	-7.4405	-9.0172	-15.005	-11.662	-10.181	-12.432	-14.614	-11.004	-14.516	-12.82	-13.405	-11.829	-11.434	-12.675	-16.549	-9.2979	-9.1565	-11.88	-12.311	-12.508	-7.5779	-7.8981	-11.581	-13.326	-18.653	-16.133	-9.811	-9.6385	-14.429	-15.748	-8.9788	-15.624	-16.912	-6.6148	-17.933	-9.8518	-14.215	-10.052	-10.903	-9.3024
1.561	2.4947	0.89407	4.6011	2.7572	4.3629	2.3465	0.51477	2.2014	-2.4642	0.51454	-2.2576	3.4147	4.395	1.2335	2.8425	-1.8261	1.746	6.4504	5.6631	0.75613	-0.50214	6.6379	-1.0382	5.8288	1.262	2.4996	-5.7056	0.89998	-5.1835	2.0836	0.12351	-3.7144	1.8566	4.0876	0.4469	1.2394	2.0435	1.2906	-3.4779	-2.1973	7.0112	-6.9434	1.3424	0.037454	0.65316	1.9085	1.8126	3.9916	0.098284
2.3274	3.1318	-1.402	2.3817	-2.0464	-4.7974	-9.3405	1.6585	-2.459	-4.7873	-1.7963	-2.9091	-4.5334	1.1215	-7.1754	1.9614	-4.7086	-4.6927	-2.9869	3.6853	-0.12131	2.4003	-2.0591	-8.1027	0.83713	-4.3134	2.6638	-0.86429	-4.7377	-1.8314	-2.7664	1.4837	-7.6031	-10.258	6.3319	-2.0544	-5.7986	2.5082	-7.5763	-0.57792	0.5173	-1.2807	-4.9796	-1.9522	-1.2688	0.74438	1.1216	0.039677	-7.2672	2.6111
4.4607	3.0017	3.3705	5.4823	10.824	4.6626	13.719	8.9757	6.3204	9.4902	7.8392	11.141	-1.8246	5.2446	6.394	4.6281	4.3208	6.9733	1.9133	4.7028	7.6691	0.72033	-1.1392	8.0859	2.538	2.8037	5.3817	6.7825	5.8079	7.0196	8.3819	4.5771	4.6316	4.3299	5.073	7.8996	3.0502	5.5819	4.0942	-1.8809	12.462	6.2545	9.0549	5.7204	9.6944	1.273	2.1574	4.2181	5.5353	2.2943
-11.421	-20.305	-13.985	-13.762	-12.76	-5.367	-11.3	-6.4803	-12.018	-14.467	-7.1143	-10.006	-13.15	-16.089	-13.224	-13.938	-8.6676	-18.058	-13.37	-16.375	-10.671	-12.195	-18.291	-13.389	-10.429	-14.787	-10.622	-14.532	-18.083	-13.942	-15.414	-18.134	-9.1997	-10.275	-8.097	-12.021	-16.589	-7.8655	-15.037	-11.764	-8.7028	-15.692	-7.8531	-16.54	-14.791	-10.144	-13.612	-11.098	-16.502	-11.44
0.89237	-0.84237	-0.9909	-0.83181	-0.19736	3.0387	5.3688	11.543	-3.5019	-3.8031	2.0631	3.2733	1.9322	-4.7759	0.027604	4.1209	-0.46151	-2.9188	-0.55679	0.1728	4.2571	-4.9622	3.6616	3.4243	2.6864	-2.3334	-1.106	2.4929	-1.8396	0.66341	-9.2091	5.8898	4.3417	3.7813	-1.4214	4.9548	-2.9882	-2.5814	0.90854	4.8373	3.7282	-6.2497	1.479	-7.8197	-4.8101	-1.7362	2.0781	-1.029	0.22053	3.1728
2.9399	-2.3078	-3.5835	0.99512	-1.5165	1.9275	6.2751	-2.5668	-1.1243	4.7943	0.60007	11.099	3.259	1.3545	1.4582	-6.4366	1.0334	2.6773	4.2997	2.3622	-2.1451	-1.3543	3.3783	6.2952	9.087	-0.83893	0.8544	2.6425	-6.3616	1.2736	-0.34598	5.5403	-0.81711	7.8007	1.5867	1.8294	-0.84112	8.4133	5.1789	-3.2105	6.0795	-1.7609	6.2715	9.2959	7.5982	1.3756	4.1297	3.1402	1.1042	4.7932
3.944	4.4156	0.45461	5.8678	8.0051	3.2288	5.4219	5.0375	0.99756	5.2424	5.6732	7.05	1.2063	11.969	3.9218	5.2345	5.515	5.6686	8.1669	8.6087	-1.341	9.8614	1.9157	4.1944	8.744	6.503	5.9586	8.8728	6.5226	-0.068252	7.369	2.4901	3.6729	11.554	4.3918	1.6575	13.262	8.1492	8.5407	3.3055	7.7436	3.4515	-0.73442	1.3755	-0.89125	3.2908	4.4213	3.9988	4.1835	5.5325
-22.094	-25.406	-22.576	-23.893	-21.004	-20.522	-22.682	-26.182	-19.151	-20.333	-21.878	-25.277	-18.438	-16.135	-21.976	-17.669	-22.256	-20.438	-24.762	-19.559	-22.949	-16.214	-25.676	-22.107	-24.694	-25.732	-26.217	-19.219	-18.311	-24.126	-28.269	-20.443	-23.004	-30.255	-19.639	-19.309	-19.499	-23.591	-23.585	-15.477	-25.549	-24.958	-23.735	-24.398	-20.283	-21.923	-23.868	-18.576	-20.353	-16.488
-4.8268	2.6746	4.8006	-4.0095	2.5818	-4.3213	-0.61189	4.126	-2.5489	-2.3155	4.3321	5.5066	-0.15641	3.6817	8.2746	0.17779	-0.23685	3.3584	4.2214	0.99407	3.6806	-0.050228	-3.7315	3.6467	-0.8454	0.43094	-0.63064	0.61028	-6.4249	4.6404	1.5988	3.2905	1.0277	-3.4446	0.91187	-0.44574	-7.4407	-2.2485	1.5888	-3.9129	7.883	-3.8582	0.40988	-5.4017	4.3334	-1.339	-1.1742	3.7072	-7.3997	-2.3695
-12.783	-5.483	-16.366	-10.828	-7.4178	-5.1102	-9.9082	-5.1181	-5.32	-9.3318	-8.3822	-10.981	-8.9495	-9.6188	-7.4958	-6.6825	-17.589	-6.4205	-0.86933	-2.1991	-10.856	-10.428	-3.9976	-12.607	-10.795	-4.4032	-7.43	-5.0171	-10.94	-12.932	-4.3409	-14.171	-8.5568	-14.778	-11.498	-6.469	-2.0421	-18.546	-6.177	-6.4233	-5.7136	-12.774	-8.1529	-4.5589	-5.8744	-9.0908	-13.806	-12.362	-6.949	-6.4901
-13.467	-17.101	-14.547	-16.21	-11.282	-13.665	-18.241	-24.159	-15.103	-15.372	-9.0063	-18.155	-10.989	-16.699	-14.103	-19.974	-15.343	-14.277	-22.154	-15.13	-10.645	-18.534	-11.633	-18.456	-14.015	-11.983	-11.203	-19.378	-16.34	-14.897	-11.209	-9.9934	-13.905	-14.481	-9.3106	-14.43	-11.43	-16.886	-19.549	-8.5124	-17.004	-20.417	-20.281	-13.039	-13.422	-15.195	-11.794	-13.975	-11.042	-16.626
-7.1551	-14.369	-5.8643	-13.247	-11.447	-5.3588	-13.881	-12.962	-13.278	-9.8405	-9.0157	-3.2098	-8.1259	-7.251	-11.246	-6.7369	-7.2635	-6.9965	-13.007	-6.0146	-8.11	-8.1025	-13.492	-9.2755	-9.3043	-8.2863	-11.71	-10.776	-8.7871	-8.7031	-12.192	-4.8176	-5.5468	-10.156	-9.6584	-7.1828	-16.899	-11.9	-3.8092	-11.258	-8.1619	-9.4787	-9.9974	-2.7259	-9.9025	-9.9166	-8.9917	-14.441	-11.888	-5.5559
-4.5957	-4.6366	-5.2163	-0.67172	-5.6194	-5.2128	-2.5542	1.8733	-6.2127	1.8153	-7.5235	-3.8583	1.5792	-4.7344	-4.4462	2.3688	1.2913	-10.737	-3.816	-5.5901	2.0006	-0.47687	-4.7093	-2.693	1.8874	-5.3496	-3.1088	1.2021	-3.1299	-3.4636	3.6651	-4.7927	-5.32	-6.6233	-5.3813	1.2032	-3.3614	-6.736	-13.523	3.6459	-2.7421	-1.2403	-1.1619	-6.296	-3.6566	0.8721	-5.1837	-1.0564	-5.8452	-3.6736
-4.627	0.018312	-5.1572	-2.2504	-7.2953	-1.018	3.2665	-4.4027	-2.4076	4.8014	-9.8109	2.7545	-2.9255	-6.9891	-8.6855	-5.7964	-2.2211	-0.76244	-2.3876	-4.591	-0.95381	-6.6475	-3.305	-5.9971	-3.6521	-0.702	-1.3816	-6.7919	1.4789	-2.9539	-1.1526	-9.0018	-10.102	-5.5678	-2.8259	4.7894	-7.5356	-5.7049	-2.2076	-3.1184	-3.3354	-5.8001	-7.2523	-2.2426	-2.7159	-3.1198	-3.7755	-8.9639	-5.3886	-2.1535
-1.6749	-4.7526	1.389	5.2397	-1.8149	3.4722	0.30886	2.7376	6.6519	-1.3004	-2.0365	4.7747	1.1514	6.7184	-2.0337	0.67584	-5.1129	0.22676	0.90649	-6.6022	5.2772	2.9172	-0.21119	-0.29487	-5.3345	0.70852	4.689	2.3475	2.7821	2.061	-1.0455	1.4642	0.34226	1.1448	-3.5186	-0.63858	0.33163	-5.3418	-0.29561	-3.5464	-3.4472	-0.40523	2.8792	-2.6578	1.2647	-5.7662	-0.64541	1.938	-3.7593	2.4457
-2.4793	-7.2607	-6.6181	-3.935	-5.175	0.12278	-1.4256	-1.1715	-2.6211	2.1179	-2.1871	0.11736	-4.5489	-1.8891	0.86407	-5.6616	-0.87603	-0.60899	-2.6234	-0.90417	-10.399	-2.0542	-2.7393	-5.5474	-7.3497	0.75067	-2.9003	-8.4495	-1.1076	-4.3543	-2.3485	-4.8379	-3.8518	0.36252	-7.3527	-5.117	1.1161	-3.7309	-2.8837	-1.6104	2.3106	-8.169	1.5989	1.0985	-5.8246	0.85827	-4.3986	3.8772	-3.9684	-5.7423
-10.179	-12.811	-7.5794	-9.7124	-11.37	-16.553	-7.8309	-7.7251	-14.067	-13.241	-10.391	-6.2024	-12.09	-6.5482	-6.324	-2.9889	-4.4821	-7.2859	-11.493	-6.3357	-11.486	-6.4532	-11.385	-16.728	-7.8958	-5.3478	-11.192	-7.3132	-12.588	-8.396	-10.896	-9.6096	-9.9931	-4.6716	-11.611	-9.0045	-9.522	-17.848	-12.545	-7.3743	-12.182	-12.596	-10.927	-10.778	-6.0323	-10.564	-4.7582	-12.362	-2.6369	-10.97
-14.134	-10.997	-17.146	-16.017	-16.152	-12.371	-14.04	-22.286	-16.019	-9.3739	-19.795	-19.978	-10.964	-17.97	-8.9845	-17.646	-13.362	-15.168	-20.357	-15.816	-18.164	-16.397	-18.92	-13.703	-12.719	-8.5462	-7.191	-13.732	-13.9	-17.706	-13.009	-11.661	-15.903	-15.369	-6.0551	-16.008	-21.949	-15.092	-10.572	-11.302	-18.42	-17.204	-19.519	-15.309	-14.507	-10.888	-17.565	-9.7192	-15.092	-17.565
-10.588	-10.721	-13.566	-14.597	-2.2691	-14.397	-14.092	-11.286	-10.155	-14.509	-16.494	-8.6766	-10.98	-11.985	-11.544	-10.814	-10.638	-5.9893	-10.921	-14.324	-3.9182	-19.089	-3.4391	-9.5592	-15.991	-5.9199	-15.6	-9.1055	-10.08	-6.2781	-8.7563	-8.9396	-16.076	-10.372	-7.4227	-9.2478	-6.9534	-11.246	-14.801	-11.765	-14.054	-12.487	-16.273	-9.8502	-11.187	-10.392	-7.8417	-11.542	-10.854	-10.492
3.0198	5.2612	0.92125	-1.6152	6.3984	5.5094	-0.99398	4.8801	0.57429	4.4843	1.6681	2.2966	2.0434	5.4748	4.2858	5.5364	0.91594	-2.2925	2.4942	9.6139	0.27599	1.2846	3.4734	8.9179	2.6768	1.0816	1.2361	1.1024	1.9689	-1.7551	6.6049	-5.0029	1.5679	2.401	-1.4277	5.5759	11.974	-1.7294	-2.4844	-1.3548	1.923	-1.7168	4.4761	0.56161	-2.7861	-1.3027	-0.63113	2.9385	-4.6908	1.1997
-12.964	-10.053	-10.3	-9.2544	-14.283	-7.4688	-13.07	-14.397	-8.1685	-5.959	-7.3521	-12.24	-6.8374	-7.2108	-12.538	-12.309	-5.3461	-9.7748	-6.0623	-14.442	-11.228	-11.973	-15.962	-12.08	-12.982	-12.508	-14.08	-8.6576	-17.788	-13.994	-7.8364	-11.446	-9.4197	-12.991	-9.1993	-13.686	-11.207	-9.0572	-14.431	-13.345	-18.608	-9.7401	-13.259	-6.2924	-7.064	-15.598	-11.496	-10.651	-5.7413	-12.553
-5.1833	-1.1373	3.0505	-4.695	0.45466	-4.448	0.27883	6.2631	-3.4071	-6.3586	2.7118	-8.483	-3.7102	-1.1055	0.72557	0.71141	-1.0905	-5.2445	-4.4151	-1.9444	-3.2985	-1.2418	-2.9732	-5.3134	-3.146	-0.62808	-1.3327	-3.6334	3.7809	4.4004	-4.9196	-4.1254	0.74762	3.1317	5.0942	0.63445	1.02	3.8393	2.1928	-2.2328	-5.1045	-3.5199	0.8906	6.3085	-3.5431	1.9922	0.63394	-0.63318	2.4671	-0.23646
6.8584	5.2369	1.6095	10.323	10.121	8.6635	7.357	2.341	3.8397	-2.9444	5.813	0.28704	4.1981	9.2182	10.319	5.5988	4.5783	8.9637	8.4857	4.2391	5.9198	3.5621	2.5506	2.8214	8.3083	5.2625	6.2582	3.0138	1.9732	1.6587	6.2795	12.163	5.1274	3.3316	6.9097	7.0495	11.582	6.8729	1.1499	6.9604	8.6832	3.0987	4.7861	4.1577	8.7979	0.52875	4.913	3.8279	11.494	1.9107
4.8277	-10.447	-6.863	-0.020369	5.9833	-5.7167	-9.1104	-3.3505	1.4003	-5.904	-6.6047	2.0599	2.2266	-6.3542	-4.8687	-2.0697	-0.10577	-1.5495	-8.616	-1.2332	1.6992	1.4514	-2.1627	3.2577	-5.296	2.6411	-6.0624	-2.244	-4.1531	-4.1334	2.6483	-1.2975	2.0299	-1.642	0.34503	-0.084739	-4.4068	6.4326	-2.7689	-0.97796	-0.10697	2.9886	5.4537	-5.109	-6.3767	-5.5125	-8.7813	2.0024	0.46282	3.6401
8.1374	5.2594	8.1695	5.8667	1.9484	0.43661	5.4819	2.5476	8.3472	3.8421	4.977	4.8541	8.3521	4.7287	6.3774	6.8974	5.31	5.2611	2.2388	5.3287	6.5276	7.5813	6.6317	5.1195	7.0308	7.9609	10.961	7.0873	-0.56712	3.4497	5.3296	9.5618	2.7379	6.4988	-0.0017648	8.8878	5.915	4.1316	5.7053	3.0639	2.7071	5.1596	7.4173	0.88731	-3.0777	1.281	7.7572	7.2201	7.4298	4.2698
-11.171	-5.8261	-13.499	-2.7183	-8.8314	-5.9811	-4.2403	1.1789	-2.2338	-5.9907	-7.2085	-13.287	-5.5914	-5.5017	-2.0927	0.86441	0.54205	-2.9378	-2.8013	-4.9262	-2.3413	-5.3757	-2.147	-10.525	-8.7487	-7.3635	-10.573	-0.76341	-2.3973	-9.5148	-4.9215	-3.5563	-7.656	-6.5929	-5.7668	-4.5688	-3.2913	-2.2545	-9.4777	-0.73271	-4.9154	-6.5691	-2.1518	-3.599	-6.5797	-1.8441	-8.3068	-3.9462	-6.0524	-3.3668
-5.3812	-15.11	-12.668	-14.261	-10.01	-10.132	-6.1162	-16.457	-12.706	-12.997	-6.1143	-12.994	-14.522	-12.114	-14.988	-17.49	-13.306	-8.2759	-13.158	-9.0621	-9.42	-10.587	-15.568	-10.719	-7.6881	-6.6457	-13.798	-13.14	-11.818	-17.455	-14.259	-12.525	-18.35	-10.988	-14.935	-18.019	-15.784	-16.072	-12.629	-13.947	-15.78	-13.403	-5.4393	-15.602	-11.478	-9.5438	-15.713	-11.966	-8.867	-10.39
3.8339	5.8761	11.388	7.3541	-0.98472	5.4152	5.7163	7.1372	3.5488	9.2419	5.83	11.996	7.1285	8.7434	6.0039	8.8941	5.2204	5.3192	7.3934	10.988	8.713	7.2651	7.4013	7.6934	8.9616	7.4802	8.411	9.6156	9.5854	6.3268	2.5594	11.712	0.319	7.4897	9.7712	9.3237	2.9598	8.3746	-1.8538	8.8411	6.6552	13.386	10.743	7.4382	9.8282	6.6876	1.472	8.5324	8.8383	6.1488
-0.04965	-1.2618	4.696	-0.12156	-2.3363	-4.7502	0.03286	0.72958	-2.1857	1.259	2.8365	2.3156	2.2906	-7.1784	-5.8598	2.8111	9.5709	-3.0134	1.4411	0.44467	-2.9912	3.0801	4.2712	-6.8881	-5.5079	-0.62328	0.28008	-0.7031	-5.0837	4.4599	-2.6516	1.9423	-0.42469	1.9731	-4.0577	-6.6899	5.8104	-5.6021	-10.467	-3.5573	-2.2284	-1.8242	0.33186	-4.2463	-0.75965	-5.8336	0.29071	0.48021	-2.682	-4.4381
-2.6494	-2.1395	-5.4506	-2.7394	-0.074369	-3.9631	-4.0357	2.4302	-0.55112	-4.899	-4.0624	-9.0512	-0.55192	-0.90666	-5.2473	-5.393	-6.1052	-0.77065	-5.2241	-1.6255	-7.8163	1.7987	-8.2604	-0.27711	-8.9706	-4.4011	0.0061449	-1.301	-7.5151	-5.6602	-3.2207	-3.1082	-2.864	0.29525	-1.3093	-7.7849	-4.4595	-5.4021	-3.4901	0.60008	-5.0636	1.8207	-6.2626	1.7101	-2.7954	-0.56576	-7.4431	-0.29793	-1.0447	-5.1587
-22.565	-23.901	-14.742	-23.96	-20.3	-23.248	-22.743	-21.305	-19.286	-18.606	-21.319	-24.84	-27.567	-29.194	-20.657	-21.453	-23.938	-25.661	-19.994	-23.553	-17.986	-24.43	-19.457	-23.701	-25.144	-23.583	-23.465	-20.891	-26.537	-24.137	-26.072	-26.455	-31.58	-23.087	-19.138	-23.751	-21.451	-22.288	-29.489	-29.545	-19.438	-22.242	-19.795	-20.07	-21.543	-21.113	-17.033	-22.459	-23.75	-16.643
8.7405	5.2306	2.4512	4.4849	6.4531	3.0616	0.82579	0.88073	5.3532	9.5143	4.3757	3.4986	11.005	4.0448	4.8329	10.425	4.1551	6.8628	5.5091	5.2275	6.7028	3.2587	8.2023	2.78	6.9958	6.1601	6.8645	9.4245	6.8049	9.1317	6.5102	6.3689	4.7197	4.5974	0.18539	4.1689	7.7927	-1.7775	2.343	6.4041	4.2781	4.5717	6.5208	7.1809	4.2874	8.6093	5.7062	5.5151	9.7222	0.80486
-6.8716	-11.374	-6.5315	-8.0183	-6.4475	-11.259	-18.215	-12.592	-7.1584	-22.485	-12.524	-12.227	-10.364	-13.397	-5.7438	-11.042	-11.36	-7.3355	-9.4259	-15.583	-15.287	-11.712	-13.938	-5.9035	-11.243	-7.0869	-12.801	-11.131	-10.843	-12.17	-12.624	-17.61	-10.235	-11.116	-10.965	-9.4809	-10.342	-16.984	-13.09	-12.736	-11.296	-11.095	-14.243	-9.4325	-13.145	-8.9258	-10.144	-12.854	-12.794	-7.1628
-5.7218	-3.277	-5.0472	2.6666	-3.6288	6.0065	-2.8906	-3.6958	-3.9504	-4.1269	-6.1103	-5.6486	2.5807	3.9899	-5.3432	-7.5063	-6.2424	-0.45078	-1.6352	-2.6518	-0.55886	-3.9536	4.2257	-5.671	-7.8446	-0.97069	-1.71	-7.1791	0.72193	0.95463	-3.7116	1.8316	-1.0562	0.057513	1.5763	-3.2624	-2.5662	-2.1968	-3.7716	3.0184	0.98905	-9.0468	1.9325	1.1004	2.9252	-0.85383	0.86363	1.004	-2.8407	-1.6927
-7.9348	-6.5574	-13.765	-7.3376	-7.3265	-13.491	-11.2	-4.7918	-6.5709	-5.7993	-5.2605	-7.033	-4.1308	-6.7201	-6.6059	-11.375	-3.8048	-6.899	-6.9301	-4.0595	-11.721	-11.517	-8.9416	-9.1386	-7.0759	-8.8004	-6.5426	-7.8479	-7.6166	-8.6411	-1.0798	-1.5459	-10.205	-8.9068	-6.2539	-8.2984	-4.5635	-7.2805	-7.9342	-4.1655	-4.9411	-13.808	-15.467	-10.654	-2.1788	-13.187	-13.788	-6.9094	-11.603	-3.0484
1.49	3.1923	4.9143	6.7439	5.8033	1.5614	6.5033	4.834	-0.4667	3.8902	7.1483	3.3567	4.3255	8.0453	-1.4614	8.872	1.1909	5.9041	6.3592	6.0817	1.983	12.104	11.794	3.2966	4.7646	6.7719	3.477	8.1821	14.211	8.914	3.0471	5.8096	1.9911	-4.8799	0.22267	4.2923	-1.2242	5.7863	5.3963	1.7377	9.0681	2.06	4.9017	5.2491	-0.0884	2.0682	-1.5795	10.131	0.47047	2.3721
-17.114	-16.405	-12.756	-9.7898	-7.4706	-9.4713	-14.368	-19.911	-13.471	-11.851	-18.296	-7.9181	-12.145	-12.585	-8.6196	-14.879	-11.844	-5.8087	-15.148	-10.658	-16.67	-12.329	-14.42	-10.13	-16.524	-15.809	-6.3223	-12.059	-23.467	-11.297	-5.879	-8.292	-15.683	-11.398	-7.8711	-12.852	-12.687	-17.812	-16.281	-14.089	-13.043	-13.081	-10.821	-10.214	-11.383	-8.8693	-13.775	-9.6391	-10.492	-13.316
-22.816	-10.59	-11.748	-6.5906	-12.576	-11.196	-7.2973	-12.702	-13.638	-13.828	-18.054	-10.532	-12.151	-7.0134	-15.973	-9.2767	-15.032	-15.496	-17.148	-11.037	-11.896	-7.3695	-3.2293	-13.213	-14.866	-12.949	-10.619	-3.9815	2.4998	-13.846	-11.362	-14.865	-13.537	-12.871	-7.0438	-10.986	-7.1141	-8.5279	-10.538	-12.11	-9.4017	-9.8665	-14.974	-15.326	-18.756	-10.075	-10.02	-9.8219	-12.1	-17.338
7.4404	11.588	5.3812	6.0388	6.2321	8.3368	4.4968	4.7354	-1.4867	9.5138	7.0712	6.5317	6.0393	1.7576	5.1384	8.5645	6.234	8.7077	7.1787	1.6079	5.1254	9.0114	4.7361	9.1968	10.001	8.69	-0.3823	2.1658	4.4674	5.4409	9.7716	10.28	2.3056	6.2642	3.9551	9.9006	4.1973	-0.61899	4.2275	-0.050101	7.8254	-0.023215	-1.7085	2.6571	1.2112	4.1281	-7.6298	5.9708	0.22225	5.3237
3.85	2.4491	8.3805	7.943	6.344	5.3681	13.645	7.1903	3.1209	2.1658	6.2642	8.2727	13.785	5.6828	5.8437	7.4569	9.9501	4.1285	4.9384	10.065	8.2146	5.8067	4.6793	7.7382	6.6542	6.5227	11.592	7.8039	3.4429	5.4528	7.8135	8.5678	2.0951	5.4082	4.6439	12.348	8.0488	15.164	13.945	5.3678	4.8791	6.1299	4.4361	5.7625	12.291	5.7023	5.6854	0.089563	7.6332	4.0989
-4.4189	1.4028	2.8102	-0.53002	0.23328	0.86734	1.714	0.063993	-0.72951	-4.707	-2.006	-0.47376	-0.45805	7.6245	-8.1662	-6.9021	-1.0798	0.95295	-0.2812	-3.8108	3.4132	-1.863	-4.5716	6.4454	-6.7023	-2.4263	-1.7466	-0.70455	1.4764	1.8114	-3.3148	-8.4913	-0.81348	1.4359	2.8499	-0.11217	-0.090388	0.68796	1.3299	4.2414	2.7455	3.4642	0.055651	-3.6377	-5.1474	-5.8378	-4.6651	-6.227	-2.1631	-5.0355
-5.3325	-1.8544	-5.1757	-6.4168	-5.4178	-7.7296	-0.98082	-4.4891	-5.0948	-4.7377	-5.315	-6.2164	0.91036	-4.3289	-6.5328	-9.6309	-8.0346	-11.652	-4.9508	-1.857	-11.874	-9.2802	-2.3925	-7.2853	-7.1639	-9.1684	-4.1021	0.64553	-6.9573	-8.2061	-6.1783	-8.172	-0.2045	-1.7823	-5.3953	-5.4685	-2.4816	-7.418	-6.8572	-5.2918	-7.2807	-3.3908	-8.2449	-3.329	-5.1536	-7.5935	-12.477	-9.8737	-11.746	-9.092
-0.99892	-0.90913	-10.564	-4.4493	-7.8543	-6.3306	-12.366	-1.0296	-2.2036	-6.4561	-1.7672	-3.4742	-3.6266	-7.9462	-3.2334	-4.3714	-8.0474	0.13689	-2.4215	-12.264	-3.2972	-3.8416	-3.2702	-11.502	-8.3646	-6.9837	-3.7019	-8.157	1.0389	-7.0082	-2.4717	-3.3289	-3.9665	-5.8387	-1.4229	-6.5129	-1.68	-4.2877	-6.9547	-9.7783	-3.0009	-5.6621	3.5019	-3.2689	-4.6614	-5.8498	0.037907	-7.5306	-5.9592	0.66787
-9.3939	-13.542	-15.506	-7.6838	-8.2868	-9.1098	-13.723	-10.552	-12.964	-7.5729	-8.6708	-7.7359	-8.8793	-3.5643	-6.465	-12.612	-15.123	-6.3799	-13.451	-11.795	-9.2295	-14.188	-12.341	-6.7917	-9.0956	-8.3428	-11.504	-7.9999	-10.825	-17.122	-12.84	-12.893	-6.3282	-10.483	-8.4259	-12.831	-10.519	-12.907	-8.1666	-14.778	-8.5244	-10.107	-8.4312	-16.214	-5.1231	-10.761	-13.259	-13.828	-10.648	-18.764
-3.3961	-4.7679	-4.9484	3.5407	-1.0176	0.941	-5.0365	-2.5725	-1.5203	-3.5056	-6.571	-3.0383	-3.4173	-5.1907	-8.1564	-4.8455	-8.7393	-3.3278	-3.3116	-10.971	-3.009	-3.1287	-4.5809	-10.249	-6.4849	-1.0068	-2.0254	-8.3702	0.091954	-5.4912	-2.083	-10.515	-0.49886	-6.2636	-15.074	-4.4953	-12.143	-4.8688	-4.6301	-5.2932	-6.2431	-6.3342	-6.3995	-5.0308	-2.9477	-3.5277	1.1274	-4.9937	-1.461	-5.0005
-5.0764	-3.9276	-4.7864	-5.1886	-3.6854	-1.7569	-10.245	-1.7511	-3.5395	-4.7527	-2.1268	-1.1542	-2.3988	2.5665	-3.3126	6.0791	-4.4034	-0.96229	-3.4397	-9.9566	-0.046531	3.0931	-4.3054	-5.5711	-0.22839	7.5916	0.63974	3.0199	-2.4371	7.1473	-3.7964	-3.4692	3.2776	-4.991	-2.7307	0.80562	-0.56885	4.7006	-3.8754	-4.1724	-3.3003	0.89694	4.6722	0.60312	-3.0077	-3.9907	-5.7937	-3.5025	0.7492	-6.0898
-11.891	-12.326	-11.465	-12.795	-14.273	-12.149	-15.367	-11.286	-12.619	-11.085	-7.7733	-10.24	-16.846	-10.171	-6.3457	-12.101	-11.832	-14.014	-10.252	-13.655	-9.3513	-6.2328	-12.132	-19.547	-8.807	-13.025	-12.07	-10.802	-10.464	-11.65	-9.9204	-14.927	-18.652	-14.24	-15.856	-10.128	-14.272	-9.5799	-16.496	-18.624	-14.482	-9.27	-10.894	-3.339	-13.483	-12.342	-23.166	-15.684	-18.034	-12.254
3.1675	-0.7128	7.0514	2.9742	7.4516	4.1183	-0.52712	3.8258	-2.604	6.6233	6.8378	5.2805	1.0846	2.6492	0.94969	5.657	-1.7444	-1.5181	-1.0607	4.4615	-3.3857	0.49243	6.2634	-2.1149	-0.85066	-4.0178	-1.7502	-6.7303	1.9026	2.5849	0.14837	0.74134	0.58923	3.2947	-3.7578	1.225	7.1782	3.4037	-3.1198	3.8982	0.1159	-0.042795	0.92464	6.0177	5.3293	-4.6236	-1.6834	0.39603	3.0568	-4.9445
5.0302	6.3791	3.1374	11.202	13.139	-2.9513	5.2295	7.3291	10.938	3.0028	8.6644	4.7525	13.06	4.9949	2.146	8.9071	7.8015	3.3869	12.444	14.4	5.2427	3.8394	2.2249	13.88	0.73236	3.9253	5.4817	5.8753	2.7616	5.0471	3.9971	8.4311	3.5153	7.8933	1.4219	3.5136	6.1246	14.776	7.7715	1.51	6.7863	2.7403	6.8157	6.8568	6.781	0.65816	9.3972	1.8341	4.3429	7.3478
-8.9686	-2.9867	-9.1888	-5.4631	-7.9563	-8.2161	-6.7406	-6.7969	-0.87561	-3.8046	-5.3051	-3.7288	-5.0281	-6.2853	-9.3732	-1.1735	-5.6344	-10.868	2.5342	-5.3168	-8.4241	-8.1661	-4.643	-0.35228	-10.733	-6.1972	-8.0923	-7.1857	-5.8042	-4.6309	-3.8825	-10.919	-4.9392	-7.3499	-2.6033	-5.7277	-3.1678	-7.6621	-12.078	-12.907	0.053513	-6.5385	-3.4919	-3.3105	-5.2034	-4.7218	-8.4785	0.86465	-9.6329	-1.2482
2.8749	8.0549	0.55714	13.603	7.9578	6.6603	14.132	7.3732	4.8839	10.174	10.041	0.418	5.7969	9.4925	6.3912	2.2968	12.817	5.0765	4.3977	6.1854	3.425	-0.39963	5.406	8.0799	10.741	6.2285	-3.3974	8.2558	7.5157	10.839	15.959	12.217	5.1639	10.936	13.062	7.8714	11.323	6.7753	8.7173	7.2635	14.955	9.1401	5.0933	12.618	4.9742	5.66	4.0408	1.5759	9.2505	9.0912
7.5755	3.4304	8.6495	7.716	13.319	9.9961	10.558	9.2228	3.0005	11.968	13.234	13.097	12.797	14.218	10.849	4.7878	6.7119	13.092	9.3853	14.35	9.027	8.0497	8.3277	11.465	5.9961	9.0428	4.3435	7.7848	11.808	7.2248	0.84225	3.2596	6.8542	6.8379	9.0439	6.3496	7.0961	15.506	14.342	12.405	7.2959	6.2753	10.559	13.09	10.997	14.568	2.473	12.874	13.069	5.6524
9.5843	1.2846	6.6158	8.4732	4.5763	6.9521	7.6842	9.3827	8.276	4.0723	5.1928	9.782	6.4641	4.0502	9.1403	11.486	5.8532	2.6373	9.2002	2.5662	5.67	8.9107	8.3961	10.57	3.9029	6.3328	0.17391	-6.2246	4.0948	5.5097	7.399	7.5983	9.2139	2.8926	4.9306	5.5449	8.1907	5.2881	5.9722	7.58	4.7564	5.125	2.9916	1.7029	8.1014	1.2468	9.4696	7.729	10.433	9.6942
-0.10308	-2.3677	-0.51453	1.3804	4.8517	5.0996	-0.71291	0.84443	-1.2471	-0.25135	2.3539	-0.73586	-1.257	-2.285	1.8509	0.72745	-4.5127	1.5124	-4.6269	-0.10195	-0.14849	2.273	3.4112	1.5465	4.4223	-6.1854	-4.4357	-2.1069	-2.6663	-1.2406	-0.12233	0.29799	-5.1068	-1.9974	2.395	-3.8139	-0.2799	-0.48434	6.4865	-2.0574	2.9638	5.7701	-9.734	-4.8959	3.7004	-3.1782	-2.078	-2.163	-3.3469	-6.6676
-3.6956	1.559	-5.4348	-10.104	-8.7523	-5.3795	-6.3416	-5.1016	-0.88429	-10.286	0.80212	-5.0704	-5.8547	-7.1563	-3.8054	-5.1989	-3.0544	-5.6416	2.1028	1.0886	-7.2158	2.3203	-4.912	-5.7402	-3.0388	-3.8628	-4.1191	-7.1853	-2.1147	-2.3465	-3.1376	-0.90434	-1.2947	-5.5605	-4.7686	-5.0707	-2.2393	0.49259	-7.4974	-5.8086	-2.2827	-3.6982	-8.9128	-7.2168	-6.103	-5.1413	-1.115	-0.66143	-4.6731	-3.0369
-3.6208	-0.63824	0.22696	1.056	-5.7592	1.8501	-0.58483	-1.4995	-0.93275	3.9699	-3.4143	-1.3897	2.4651	1.7724	-0.96541	-1.1322	-0.05926	6.2684	-1.6413	-1.3764	-3.9585	0.22562	1.1054	1.3103	-1.3154	1.1753	-2.0193	3.56	-7.0757	2.6391	-0.25904	-2.5902	-0.0068824	-4.738	1.2332	-5.7976	5.3402	-5.7963	0.36595	-3.2642	-4.0363	1.0993	1.3965	-1.5185	1.8091	-0.80184	-5.3044	0.5131	-7.4544	-1.6977
-9.4917	-3.7117	-4.2417	-0.11414	-4.4906	1.2014	-2.1123	-3.1687	-2.8827	-2.4905	-9.3468	-2.2556	-4.5028	-2.9074	-4.9771	5.2138	-3.2402	-10.067	-2.7211	0.87092	-9.5951	-4.3355	-5.6783	-2.3787	-4.3675	-5.6814	-1.6307	-1.3511	-4.8156	-4.9836	-5.4934	-6.2581	-2.0217	-8.7229	1.9197	-4.9972	-5.1138	-5.1053	-3.1212	-11.648	-8.3478	-3.8064	2.307	2.0722	-2.7865	0.58481	1.9252	-7.8213	-7.8664	-5.5459
-10.657	-9.2361	-15.86	-9.6295	-13.974	-9.4987	-9.925	-7.1435	-9.3169	-19.606	-10.889	-14.693	-10.043	-17.384	-13.528	-10.993	-17.224	-9.397	-10.274	-13.056	-13.778	-6.8924	-16.885	-9.7827	-12.676	-13.004	-14.498	-5.5098	-8.4207	-17.704	-6.1711	-10.31	-10.812	-12.176	-15.882	-12.777	-13.652	-15.06	-11.969	-14.742	-13.101	-14.098	-8.5034	-9.4508	-18.792	-7.9367	-12.561	-12.243	-10.444	-8.739
9.6973	7.5642	6.0882	7.6725	4.2995	12.336	9.2757	9.1284	5.7566	4.7653	9.5051	4.2643	9.3765	5.4116	11.201	14.689	6.3095	10.738	10.346	12.521	14.371	2.3807	8.9534	6.9925	6.9287	11.437	6.9811	8.8712	6.4581	12.453	11.449	5.5584	6.8919	8.7898	-1.7944	13.397	15.015	6.2765	4.4666	10.119	7.3454	11.655	11.332	4.3248	10.537	13.36	10.891	7.0829	9.5032	5.0071
-1.9567	1.7641	-0.36508	1.6978	1.4368	2.5356	3.817	-3.6837	2.248	-3.3679	-12.134	1.2606	-4.9954	1.0346	-3.5144	-7.2967	-3.0035	2.8082	-5.0433	-0.071589	-1.4696	-0.72553	-3.0616	-0.75918	-2.2053	-7.9436	-0.79594	1.6253	0.97791	4.8638	-3.7218	-6.3192	-3.7029	-1.2395	-3.8287	0.1089	0.4105	-1.0579	-4.3556	-1.8373	3.3761	-2.9822	-4.8927	-3.0765	1.6876	2.2551	-2.0305	-1.4724	-4.5453	1.1909
-3.2578	-6.4536	-1.8292	-7.1103	-4.5475	-9.0707	-5.3868	-2.6415	-6.3246	-5.7618	-3.6008	-4.1894	-4.0546	-3.6999	-6.2746	-4.2663	-6.6349	-8.1312	-5.8648	-9.2995	-11.979	-8.5062	-2.4013	-6.6674	-7.4901	-7.9515	-4.8815	-3.1044	-2.3449	-5.9523	-2.875	-5.676	-13.13	-4.3457	-9.0188	-10.901	-2.1618	-3.1355	-6.0906	-8.1771	1.2279	-4.1117	-7.801	-8.1318	-3.1691	-3.836	-9.8536	-5.6186	1.8177	-0.66889
11.685	10.162	5.265	3.9915	-1.6499	5.6562	1.636	7.669	4.4838	7.6023	3.1974	1.4568	8.397	-2.4797	6.6859	0.61238	5.6078	6.8847	10.5	3.3992	10.238	7.1088	0.60529	4.0408	2.5593	0.034949	3.5648	0.54459	-0.23399	13.402	4.226	9.5607	6.3214	7.1605	3.6403	8.4463	4.0243	6.0973	3.286	13.15	8.193	6.1115	3.9914	5.0427	4.6339	0.22902	7.7974	1.7304	4.7395	7.0066
5.6556	1.2702	2.6415	7.7536	11.561	7.6583	-0.076382	6.0239	1.5502	-1.3799	5.0181	3.0926	-2.6454	1.7135	5.8157	4.7929	-1.8784	5.1594	5.4963	2.3259	9.0559	1.6413	7.2	3.1021	3.863	7.7102	8.8497	5.4152	6.3261	5.391	6.4351	1.9654	-3.1783	-5.1273	6.9814	-4.3667	5.6805	4.2928	5.3207	10.161	1.9299	5.3701	8.6418	5.8074	9.0277	-1.0957	1.5128	1.0284	3.3062	-0.0049011
-4.1528	-0.97635	-8.2656	-4.3468	1.6823	3.6059	0.91088	1.1657	2.0626	4.3422	-2.5222	0.8856	-0.25525	-2.1434	5.6958	-2.7513	1.814	-7.5004	2.9023	1.1035	0.59005	-3.0641	3.9082	0.12577	-2.4213	1.0485	-4.934	-4.4542	0.091566	2.6706	-2.4863	-5.0877	2.0595	5.657	-1.5144	0.77907	-0.074595	4.3566	4.3778	-0.54892	-2.2312	0.61723	6.0245	4.3505	6.9012	-0.25128	2.0587	-3.776	-2.2211	5.5859
-6.4253	-8.2927	-3.261	-11.536	-21.098	-14.696	-15.034	-22.341	-14.205	-8.83	-9.1939	-16.765	-20.348	-14.078	-8.0987	-6.6757	-14.086	-14.965	-12.415	-9.3852	-11.179	-5.6504	-13.286	-6.0964	-10.239	-12.392	-9.6637	-18.401	-9.0838	-14.668	-13.16	-12.571	-7.9904	-9.1643	-12.169	-15.623	-12.688	-5.1445	-6.1099	-11.674	-8.5758	-16.905	-8.8884	-13.459	-4.8366	-12.038	-14.908	-10.116	-12.394	-16.072
3.2649	-2.1291	-3.465	-4.1022	-2.7283	-9.0608	-5.8058	1.6773	-7.797	2.0679	4.5298	-3.3266	5.3942	-0.038322	-5.1789	2.7128	3.0159	3.9347	3.8354	-5.2902	2.0413	-0.24019	1.8074	0.89605	-0.042425	-2.8448	7.193	-3.9428	3.9287	-2.8063	-1.4737	1.5897	2.8219	6.774	4.8041	3.1983	-5.6047	0.37643	2.1174	0.76678	-0.32288	1.9584	-1.1748	0.69507	-2.3639	1.8938	0.074356	-0.7688	0.40412	-0.51281
9.4161	2.7944	10.147	4.6951	10.377	2.1044	12.767	10.47	4.9658	6.9957	7.6981	7.7208	2.8193	6.0987	0.46016	2.6845	7.7236	2.4448	12.905	7.8209	5.6915	4.2625	7.3167	5.1749	4.9831	10.489	9.8413	8.9312	4.9837	10.649	15.527	12.09	6.7946	5.1023	3.9247	6.9199	11.007	8.4337	-4.9539	9.4594	9.1904	5.0337	2.4713	8.7154	4.6076	7.35	2.5842	12.183	8.8791	7.1176
3.226	4.5587	4.4802	0.50133	-0.052259	-3.2861	2.6207	2.7075	4.786	-4.9881	-1.1075	6.2848	-2.5223	1.9836	-2.9597	-2.4428	2.7513	-2.5101	-2.1233	2.7599	-0.1812	4.1713	-1.6128	2.8368	5.3053	-0.59493	-1.1299	6.5431	-0.080855	-3.5966	-1.6132	-5.804	2.2105	-2.9348	4.8885	4.6486	0.017689	-0.73783	-8.0227	-1.1479	-7.0414	0.84014	2.8958	6.0731	-1.148	5.1523	1.7337	6.3065	-0.40743	2.4725
-2.7383	-4.7228	1.3798	-2.013	-5.1245	1.617	-5.8507	-4.5626	-8.0391	-3.7448	-2.7491	0.013181	-0.42657	-1.4864	-6.001	-5.8315	-5.3352	-0.86003	0.81307	0.75997	-3.8531	-2.0925	-3.2138	0.3753	-9.5948	-5.6573	-3.5382	-1.5715	-3.1076	-5.5456	-5.9101	-6.7833	-3.0476	6.4277	-1.449	-4.9085	-5.0428	-3.2458	-9.5499	-4.3697	-3.6111	-4.959	1.7927	-11.892	-2.1349	-1.7604	0.65428	-3.6537	-4.3807	-1.8862
4.2505	1.1284	7.6882	-0.80665	7.7854	9.111	-5.7722	1.8547	-2.256	-0.24212	2.727	-2.0903	1.2326	2.4553	-0.59377	3.8744	1.654	-3.943	-5.7007	-0.5399	-2.1731	4.1139	1.3604	3.4381	0.98426	2.7543	0.27495	1.7935	-4.044	-5.6694	-6.1445	-2.7531	-0.8774	3.0069	-3.8426	0.72919	-3.545	-0.027995	5.4485	3.3514	2.0152	3.944	1.9171	0.37148	-4.2823	-4.9321	-1.4172	-2.6848	5.8001	2.7472
1.9008	2.0374	-4.236	-2.2374	-4.7205	4.8725	-0.54147	-4.1452	3.4929	3.4005	3.0155	5.6567	4.0915	-0.55015	4.0864	0.89416	0.60148	4.6677	-5.8737	4.4611	0.051877	0.79707	-0.49866	-2.442	-2.3816	5.1517	-0.54923	6.0646	4.1666	0.48792	-0.054503	0.32327	-6.2738	-2.0051	-0.12352	1.4388	-1.7027	0.13068	-3.526	-4.323	-9.2026	-1.6536	0.42728	-6.3068	-0.10915	-0.36038	-5.9167	-4.2788	5.5284	-3.4808
1.0124	1.2267	2.4852	1.1355	0.14952	-1.7191	4.4351	-1.5105	0.56724	-3.0205	8.3586	-2.5364	2.5882	0.8107	1.0164	-3.7947	7.4456	2.3086	3.3474	2.8992	-0.0052807	1.0822	0.72152	-2.1049	-7.8677	-0.36294	1.3684	3.5252	-6.578	-3.3525	2.6359	1.1985	1.5685	7.1983	7.4531	-7.026	-0.67254	-1.4169	-0.80147	7.9063	-1.9643	0.042963	-0.76136	-3.0941	2.8607	-0.043698	-1.1317	-6.4766	5.5299	-3.2241
-3.0797	-2.5146	-2.1284	-1.9504	-4.9511	-5.1342	0.60273	-4.4627	-0.4147	1.8409	-0.22804	-5.7349	3.075	-3.3416	-0.97393	-3.1912	-6.8745	-2.5101	0.73734	-0.066568	-1.9455	-3.2782	-1.3889	-6.6648	-4.5217	0.77449	-2.4161	-3.7406	-1.9178	-0.4924	-0.0877	-1.2528	-0.33642	-7.8533	-2.2463	-5.2823	-8.5946	-5.3806	-7.825	0.011511	2.6772	-0.56783	0.37928	-8.5322	-0.25026	-2.3084	2.5541	-4.5583	-7.1953	-4.294
-7.1265	-13.518	-6.0753	-11.867	-9.6097	-10.467	-11.847	-15.431	-16.787	-9.9661	-13.807	-11.58	-13.729	-19.585	-10.799	-11.312	-6.1742	-15.366	-14.378	-0.95502	-6.134	-17.289	-14.682	-7.2076	-9.9271	-9.9576	-8.749	-17.104	-11.399	-10.806	-13.669	-15.653	-14.176	-12.789	-12.39	-17.684	-10.045	-12.527	-15.133	-17.055	-18.335	-8.6886	-8.5196	-11.502	-11.351	-8.7601	-10.25	-12.199	-7.1103	-7.9476
-4.0564	-1.5264	-0.17429	3.1504	0.3419	6.1737	7.1534	3.4903	1.6752	-2.4766	4.2828	4.6581	4.2847	0.37732	-1.4561	1.0585	2.5627	-4.0209	2.7489	4.9612	8.1641	2.2113	5.7172	1.567	1.6782	3.3896	3.9321	2.5061	6.3937	1.343	-0.18456	-0.097651	-2.2862	5.2172	-1.3052	-0.59359	-0.55936	3.6605	3.1284	-2.0099	2.9039	-3.4064	4.7981	0.22288	-3.9864	4.4768	6.2609	4.7519	0.58888	4.5436
-19.721	-14.909	-9.9038	-15.91	-8.989	-19.004	-19.961	-14	-9.004	-12.017	-11.534	-11.008	-12.072	-13.755	-17.113	-14.82	-19.912	-17.682	-13.391	-9.1889	-13.81	-17.392	-19.035	-13.587	-12.713	-17.092	-6.8377	-10.396	-11.352	-10.602	-14.086	-15.12	-14.487	-20.968	-15.979	-14.955	-12.806	-16.396	-10.078	-20.083	-12.937	-19.703	-15.741	-5.7202	-16.936	-11.437	-9.3898	-10.128	-12.155	-15.237
8.3429	12.648	14.977	11.955	3.6319	13.288	11.256	0.54503	11.028	9.0654	11.483	10.344	13.023	14.254	10.122	5.0651	16.097	14.668	2.0248	9.8214	9.123	9.5943	13.337	9.8029	4.7954	16.278	3.3992	15.005	9.6924	8.9346	12.407	16.577	9.3442	5.3616	13.571	8.8942	6.1906	3.3188	11.189	11.107	9.5787	12.058	12.939	10.074	5.7299	10.603	11.661	11.684	10.436	12.261
-2.3208	-10.252	-7.6798	-8.0568	-10.425	-12.525	-5.707	-11.395	-10.202	-9.1807	-11.244	-11.147	-2.9635	-10.858	-4.616	-9.4795	-14.269	-10.885	-13.892	-11.011	-12.918	-13.847	-3.566	-7.9522	-12.378	-9.2053	-7.6787	-10.787	1.8963	-7.2586	-10.624	-4.2697	-14.226	-11.101	-15.982	-11.152	-9.0825	-11.652	-10.907	-9.8494	-7.9277	-8.4587	-16.344	-8.6946	-12.728	-9.546	-7.3883	-8.0619	-10.017	-7.4819
-1.7205	3.0147	-1.3519	6.1368	-2.0216	11.18	-4.1095	3.4468	1.408	-1.315	-0.40594	1.8316	0.55553	-5.5781	-1.8728	-1.2737	7.1163	3.8009	3.4977	5.4623	0.1348	3.1402	4.1192	-1.0932	8.6389	0.0067086	0.14187	-5.7885	1.3338	9.6624	1.0705	-1.637	2.0563	3.1953	0.44528	-2.2199	4.7222	4.0921	-1.5475	-0.52624	5.549	-1.899	2.7577	2.6303	-1.191	9.3269	-0.23191	0.36647	1.9892	4.4284
-11.488	-10.863	-7.0649	-7.2879	-12.843	-7.0563	-9.2241	-10.411	-3.1105	-9.2935	-7.5219	-11.211	-12.4	-7.7702	-8.3374	-8.8504	-11.964	-11.081	-17.091	-10.778	-14.027	-6.6606	-11.125	-11.305	-6.2882	-8.0067	-10.784	-8.2348	-11.059	-5.8194	-12.294	-5.0908	-11.317	-8.2842	-11.037	-8.6853	-6.1449	-8.513	-8.7886	-9.7579	-8.1869	-4.5616	-10.36	-7.049	-10.42	-4.5587	-12.403	-6.6843	-10.566	-9.6304
-7.2055	-2.774	-4.7318	-0.99063	-5.3491	-0.25997	-0.055059	0.93311	-2.7172	-11.472	-4.765	-8.6049	-4.1484	-0.90138	-4.2589	-3.7332	-0.89584	-2.0344	-3.2426	-0.75698	-3.4239	-1.2163	-9.4016	-4.9604	-1.6283	-0.29111	0.44549	-4.7041	2.9036	1.6475	-1.0066	1.7333	2.6561	-5.1864	-3.642	0.53827	3.0705	-3.2528	-2.8784	4.4424	-3.4548	-1.8412	-0.2676	-0.34151	-0.37438	-4.0661	-0.0010218	2.3547	-6.0545	-2.7907
-6.1327	-10.474	-10.237	-10.822	-9.1905	-15.201	-16.351	-12.711	-11.114	-15.084	-7.999	-12.257	-4.8571	-15.201	-9.896	-11.769	-6.9289	-8.1709	-14.619	-17.153	-20.422	-7.0308	-10.349	-13.633	-13.933	-5.6581	-10.307	-15.407	-10.24	-14.735	-8.2627	-12.517	-14.957	-12.103	-13.325	-11.406	-5.6074	-11.009	-15.781	-9.4827	-10.371	-14.55	-13.067	-7.7588	-12.32	-5.2129	-14.62	-13.813	-9.3731	-13.747
1.9265	10.198	1.1277	3.8697	-4.3862	-2.6654	2.2922	1.8162	-3.0335	5.518	6.2474	-1.7114	1.7884	-1.573	3.266	-2.5062	2.1192	5.8535	4.7789	5.1611	-0.4065	2.4525	10.307	2.8778	11.737	3.764	5.9376	11.505	6.5693	-1.579	0.79285	6.0097	8.809	-0.54064	6.5393	4.577	-6.7926	-0.25942	-2.8275	-0.12419	-3.2372	2.567	-0.14419	2.6412	4.2923	-1.5344	2.0827	4.1333	4.0544	2.9596
-0.90532	-8.9996	3.1923	-2.958	-5.5134	3.4685	-0.17305	-4.829	-2.8391	2.654	-3.5228	0.73672	-2.9154	-0.28184	-9.0007	3.3611	2.12	-2.8704	-0.0077219	-4.2692	-10.977	0.67131	-5.666	-3.2325	-7.1652	-1.215	-4.4388	-6.4125	0.31722	-4.1525	-4.0886	-8.389	-4.261	-6.3752	2.1378	-3.4143	-2.4982	-8.0405	-4.4324	-4.6607	3.3577	-6.4596	-3.8971	0.75912	-3.4872	-2.4038	-4.3838	3.4319	-0.2862	-5.1277
-0.76127	9.3301	6.5749	3.6227	13.421	4.4167	1.5143	7.4752	3.2036	6.4557	3.1897	3.3623	8.1741	3.9617	3.2974	4.4797	0.01745	6.041	-1.2373	6.3687	-0.86296	10.326	2.596	2.7815	5.5339	11.208	3.7565	3.0157	2.6319	8.0934	4.0472	8.0398	8.8631	1.7596	5.8604	-0.71376	4.3751	1.8894	3.5361	5.94	9.5646	7.2535	-1.4753	9.8634	1.4397	4.5272	8.9086	5.0581	7.6038	5.6555
-2.8076	-6.3843	-1.1477	-6.6186	-13.407	-4.2438	-4.5979	-9.1896	-4.3083	-8.1385	-7.8799	0.55567	-0.32742	2.7215	-2.0735	-5.4827	-10.698	-5.1815	-0.09825	-6.3314	-11.629	-8.0863	-6.3721	-8.5367	-5.2756	-6.7905	-4.0965	-9.6106	-7.3219	-9.9728	-5.1969	-7.5069	-3.3998	-6.7302	-4.7789	-6.194	-4.7623	-8.011	-1.8562	-8.8642	-3.3823	-12.243	-6.3619	-8.04	-4.6005	-6.9719	-8.1014	-8.2219	-12.855	-7.3064
3.1788	7.484	-5.1118	-2.6578	-6.0629	2.4162	-6.4269	-1.0505	3.174	-4.3055	-3.5541	-3.602	0.109	1.2579	-2.343	-3.6611	-8.8777	2.4363	-3.1712	-1.373	-3.0114	-3.9764	-5.2212	-0.81884	-6.6226	1.1211	-2.2334	-2.1283	-0.61416	-6.3093	-1.4399	-6.9774	3.9136	-5.0549	0.49205	-1.5716	-5.5274	6.7447	-7.3185	0.015952	-3.2982	-0.75461	8.1066	1.8484	-3.6129	-2.1785	3.1571	4.3057	-5.5799	-0.38778
-3.0158	-4.2085	-8.6774	-5.6685	-17.827	-10.88	-4.8013	-4.0063	-3.3644	-2.6717	-16.027	-8.9579	-4.4636	-0.80756	-3.6267	-5.673	2.2189	-4.2739	-5.9228	-3.2639	-8.8091	-10.022	-12.666	-8.1618	-3.1069	-9.0638	-3.2392	-8.7576	-0.52053	3.4011	-3.3733	-3.628	-6.4709	-10.563	-4.3335	-4.883	-4.9933	-2.8891	-4.5964	-14.399	-3.8305	-4.7501	-2.5993	-6.1751	-4.8422	-7.9681	-14.997	1.0735	-4.3551	-12.355
4.2484	2.824	4.2235	-2.1284	0.98136	2.5625	-2.7815	4.1549	-5.6694	-2.4373	3.6229	10.008	6.6871	5.5831	9.1036	9.5812	11.414	-1.1042	6.8572	5.7806	6.1477	3.8282	7.8365	4.7599	7.7547	8.057	1.6536	-2.473	4.3575	9.9625	7.1801	8.5238	0.09213	5.8152	6.5865	3.1444	1.7078	8.5664	6.4142	7.7672	-4.3713	5.3623	2.5006	7.3441	6.5284	4.807	11.034	4.4292	0.97761	4.4932
5.4892	9.1207	6.7871	6.9005	4.4189	7.5937	7.0412	4.0542	5.737	-0.2625	6.7453	2.4283	3.8888	5.8774	2.3503	5.2591	-1.876	11.337	5.5767	-0.99189	9.6636	4.3731	6.4283	10.595	11.53	3.0178	3.4998	3.619	3.4799	7.3666	5.0016	7.9353	-0.58933	-0.45714	7.1596	8.9836	7.1125	10.987	5.075	-2.5172	7.0434	-3.5815	9.5054	-3.8982	4.1494	10.498	2.8085	7.2264	-1.7692	-0.67668
-2.5379	5.9881	-3.2871	-1.2897	-2.3813	2.4576	-4.0472	-0.33967	1.2758	1.7707	-0.38961	3.3335	1.5554	-0.6244	1.8751	-2.449	2.717	-6.099	-4.9778	4.0653	-0.65523	-2.593	-3.9834	-4.575	-7.7695	3.0055	0.24354	7.8156	1.4836	-0.056985	-3.6135	0.85239	-2.4759	-2.5201	5.4521	-3.2241	0.53658	1.9842	0.26466	-0.86074	3.0049	1.3784	4.1113	1.0377	-0.71103	-2.7717	0.12521	-0.33641	-2.4429	0.20589
1.9191	4.7624	2.8535	-2.1524	2.7284	-3.3142	-1.015	0.8397	5.6568	1.2801	-0.51629	1.5028	0.67702	0.76924	-0.99832	-5.241	-6.8961	-3.4012	1.5335	-4.8629	3.4016	-1.7634	-3.0277	5.5079	0.0035477	-4.9997	-1.5144	7.2254	-0.94353	-7.6418	0.33718	-3.6122	-4.7382	-5.5108	4.2209	-1.7997	2.6271	-3.8164	3.0956	-1.863	-1.2748	1.8515	1.5023	-4.626	-6.1599	3.2809	-0.73162	-9.8114	2.3524	-2.6941
-11.153	-12.535	-9.4514	-11.359	-10.457	-14.625	-16.805	-17.89	-9.714	-9.6508	-19.163	-16.939	-18.25	-8.7796	-5.8472	-10.676	-13.753	-14.976	-7.7108	-15.177	-16.607	-13.736	-13.154	-9.485	-11.671	-10.257	-16.861	-15.088	-14.957	-13.342	-9.2095	-14.854	-8.1289	-19.796	-12.685	-12.565	-11.089	-7.8634	-17.59	-11.566	-11.994	-11.562	-13.94	-12.308	-12.888	-17.058	-16.337	-5.9941	-10.476	-19.149
-12.374	-6.9337	-12.562	-9.2413	-10.574	-15.902	-12.146	-7.166	-13.111	-5.8339	-11.37	-6.4315	-11.406	-10.518	-7.737	-7.6074	-11.201	-14.522	-5.4501	-10.602	-10.054	-13.481	-13.658	-17.647	-9.7209	-4.4149	-14.959	-13.139	-7.9487	-12.308	-13.371	-10.63	-12.915	-6.8815	-15.212	-5.5612	-17.695	-11.273	-6.6969	-11.094	-7.6381	-13.042	-12.157	-9.0161	-7.2551	-12.111	-13.431	-4.923	-10.519	-13.031
0.80416	-4.4558	-1.2023	-9.4564	-9.3882	4.5057	-2.7622	-6.011	0.86472	-4.5965	1.6179	-7.5278	0.46859	4.3231	-3.593	-0.43476	-6.4712	-9.5426	-1.0137	-3.6843	-1.6594	-3.478	-7.5377	0.60139	-7.6518	-3.4495	-0.56419	-5.2774	-5.197	4.533	3.5545	-6.3261	-6.2303	-5.6205	-3.8567	-4.9184	-4.2382	-1.7103	-5.1617	-1.1707	-8.8531	-7.1231	-8.5511	-4.8632	-6.9745	-1.6266	0.23421	-6.9641	-8.4375	-9.463
-10.051	-18.518	-14.146	-9.5805	-14.222	-21.73	-11.366	-9.9445	-14.242	-20.024	-11.262	-7.3628	-13.468	-12.121	-11.024	-17.777	-14.803	-8.0695	-10.771	-14.048	-19.216	-14.146	-6.5192	-10.621	-12.908	-15.321	-17.277	-12.325	-15.499	-10.977	-13.044	-11.417	-13.235	-14.097	-16.448	-17.088	-15.817	-14.17	-14.994	-13.013	-13.589	-13.515	-20.528	-10.937	-16.468	-19.541	-17.358	-9.973	-9.0248	-5.114
-0.10241	4.3423	-3.0668	-0.79764	-1.5448	-2.7532	0.057801	0.79131	0.87273	3.0439	12.179	1.7212	-0.70027	1.6705	2.9517	3.7862	3.537	0.66111	1.6205	4.6058	2.5909	0.061047	-1.501	4.0365	5.1758	-0.75028	-4.8577	1.5879	2.9154	4.5997	1.402	5.4162	1.2686	-0.24369	3.8618	-7.538	1.8041	1.2823	1.7487	-0.11429	-0.53878	1.3873	3.1459	3.3185	5.9539	3.5099	7.239	0.99353	1.3487	2.0355
-17.44	-13.844	-13.834	-14.205	-17.385	-15.636	-8.727	-16.914	-14.729	-16.214	-24.156	-19.329	-15.464	-16.443	-14.556	-14.644	-8.4014	-10.06	-14.044	-6.9112	-12.162	-15.344	-10.796	-12.308	-24.158	-10.648	-18.483	-12.435	-12.705	-11.216	-11.111	-13.972	-4.4918	-5.7548	-14.649	-20.609	-3.7878	-11.233	-16.409	-13.587	-10.247	-16.713	-11.317	-16.172	-14.831	-11.611	-13.429	-6.346	-12.161	-5.7069
1.9559	-1.4117	-7.6078	-1.9867	2.4568	-2.985	2.2151	-4.7023	-0.88674	0.8235	-3.5933	-2.7069	-6.5394	-1.9507	-6.7482	-2.9863	-9.7092	-3.4661	-5.2553	-2.7319	1.6353	1.1616	-9.193	-1.602	-0.4223	-3.741	-1.8887	0.25117	-7.0059	-3.6857	3.8027	3.5451	-4.9914	-0.8739	-5.4699	0.67141	-3.5203	0.46037	0.95308	-4.9198	1.365	-2.3215	-6.87	-2.5811	-2.3388	-3.7212	-4.2658	-2.0448	-2.9252	1.0597
1.5396	-4.5203	1.0284	1.6884	-0.82369	1.6485	-1.5351	-0.55748	-9.4091	6.1906	0.56934	-4.7139	-2.5651	-0.18188	-2.7708	-1.2048	-2.5266	-5.3197	7.391	1.2162	8.9232	-8.0533	1.3029	3.9508	-7.3824	-0.96018	6.3922	-7.3079	-3.7264	-2.4172	-1.6998	1.8103	-2.2215	-4.0466	-4.2054	-1.0331	-8.9627	-1.5066	-3.5683	-5.7743	3.9331	-4.1765	-1.7694	2.6621	-3.082	-7.7848	-10.866	-3.6005	-6.3254	-5.7665
-5.9614	-6.3214	0.024622	4.877	-2.6893	2.0585	0.17421	-2.8696	-8.3249	0.75927	4.2001	1.8623	0.38665	-5.0721	2.0327	-2.0247	-2.6174	-0.65806	-6.0859	1.4141	-0.8893	-0.46509	-1.0801	2.6754	-4.054	-5.8353	1.537	-6.0924	-3.1052	-3.8294	-3.8163	-4.8167	-0.51867	0.85099	-1.7535	-6.7916	-1.4055	2.9014	-2.5695	-3.4401	0.42171	3.6133	0.30752	-0.52245	2.545	3.2493	-1.5512	-2.2717	-4.2834	-6.143
4.2975	13.835	8.7616	12.652	6.7672	8.0501	7.1282	4.8806	8.6353	9.2406	9.8895	7.1692	4.4037	10.798	8.3018	4.0684	1.3643	8.248	10.623	7.9494	9.6331	7.6122	7.9129	12.858	9.3602	5.2861	11.552	6.0627	6.1465	8.2525	7.3087	8.8399	5.8306	8.7512	5.1394	9.8286	18.2	7.836	7.5439	5.0808	10.053	8.7143	6.3889	3.7495	7.925	15.28	10.219	8.6041	5.5332	9.2727
7.0653	4.0271	3.2838	7.4071	2.7175	11.173	3.1738	3.8102	13.013	9.1208	4.5546	5.5357	3.3007	4.6886	6.5657	8.9037	5.8144	5.2647	8.5767	10.708	7.0163	5.7909	12.148	16.641	6.399	7.9012	17.124	4.3189	-1.3628	9.2175	9.4616	10.412	12.069	11.344	4.0943	2.048	6.1984	6.1663	6.8413	3.3526	6.3593	11.288	2.0524	9.8627	10.928	5.8202	10.898	-1.9473	9.6886	7.2506
-19.332	-19.732	-17.784	-23.998	-22.465	-25.456	-21.291	-21.629	-21.474	-22.863	-12.42	-21.605	-17.677	-19.99	-27.346	-21.294	-20.747	-23.135	-16.225	-19.696	-24.775	-16.823	-17.03	-16.804	-20.358	-23.859	-17.028	-23.754	-20.431	-24.061	-22.768	-20.905	-28.197	-20.769	-16.448	-19.646	-20.296	-23.54	-20.14	-20.672	-25.998	-22.105	-16.104	-27.872	-19.694	-18.09	-23.348	-13.575	-18.067	-20.423
-1.6221	-6.4917	2.6356	6.9788	3.6546	1.1267	-3.3975	-0.48735	4.3997	-0.19416	5.4657	-5.9182	6.9685	-2.4472	5.1423	-1.6118	7.3581	-1.1873	-1.2826	-3.1387	2.7739	-7.1999	-3.8538	-1.1527	3.9291	-0.97133	2.1049	-1.3884	2.724	-0.7279	-2.8881	0.46337	-5.7676	1.6152	-2.2839	1.9489	-1.1752	-1.8071	2.5013	-3.8062	-4.0529	4.9073	-1.1672	3.5886	5.5146	-0.1082	-2.007	6.7675	-2.1071	-6.6298
4.9315	2.7971	9.4751	8.0863	2.9542	-7.6766	4.3958	4.9612	5.779	-2.1522	7.978	4.6595	9.356	-3.8958	7.6114	3.1326	2.6851	1.7049	4.5141	-2.1457	2.4853	-4.0951	1.2621	1.5731	3.9178	-2.5952	1.594	7.2304	-1.946	8.4075	-2.147	6.9777	5.7251	-1.6832	7.8378	4.9853	7.8661	4.4972	1.6064	5.1271	2.9282	4.4287	-2.671	5.2087	6.1292	-1.5202	3.4522	0.91548	5.4625	0.61232
-8.2806	-7.0565	-4.2655	-14.964	-4.5853	-4.7609	-1.6449	-9.2779	1.1877	-11.125	-3.1013	-10.797	-9.6517	-10.36	-7.2665	-8.4105	-7.747	-8.832	-6.0904	-3.2701	0.10873	0.018147	-8.9204	-11.059	-5.6943	-3.9645	-13.421	-3.3472	-8.512	-9.0056	-4.4274	-8.0233	-6.8669	-9.7117	5.019	-7.4825	-3.1565	-3.4157	-8.7583	-5.2231	-6.1276	-6.1986	-1.3834	-10.38	-3.7925	-7.3898	-6.061	-5.8214	-1.7444	-8.2633
-0.56127	8.4053	11.752	-0.1563	1.5255	-3.661	1.7555	4.0805	5.3375	-0.69306	2.286	10.235	7.5435	7.7821	1.2249	2.322	2.7436	5.1646	-3.1512	-2.9333	10.431	1.5392	-2.0048	4.1331	5.7824	2.4443	4.2692	6.5114	0.99273	8.7388	-1.8279	2.4656	8.9851	1.3341	-0.056033	5.0992	1.9677	-3.603	7.4935	4.831	3.9912	1.712	-0.95682	6.0388	5.4502	1.4568	-1.8621	-1.3789	-0.37473	3.7056
-13.398	-10.183	-12.796	-15.296	-12.353	-12.237	-20.683	-15.174	-10.412	-12.41	-7.0528	-13.153	-10.51	-17.893	-7.3781	-5.3631	-13.583	-8.8043	-7.7476	-10.938	-12.468	-6.5867	-13.203	-8.2483	-13.456	-4.0495	-14.901	-15.881	-11.065	-12.72	-11.793	-8.7857	-8.7556	-14.012	-13.439	-9.3042	-18.825	-11.975	-13.77	-10.758	-13.387	-17.035	-20.451	-15.744	-12.74	-8.6654	-14.7	-12.178	-20.82	-14.847
-6.6835	-2.604	-4.9789	-5.996	-1.9292	-0.55762	2.5701	1.664	2.2992	-2.2611	1.1313	-0.6057	-0.36456	-3.4374	-0.19133	-4.5579	-0.33828	-0.72097	-8.0369	1.23	-7.1864	-0.28183	5.8432	-1.9841	5.6611	4.7441	-4.0874	-0.59743	0.27645	-4.6565	-2.4212	0.84573	-5.8534	-5.8072	0.61949	5.8169	0.85914	-0.86446	6.1653	-0.86409	-4.708	-4.2563	4.5294	1.9051	3.7632	5.6328	-0.98274	1.6113	-3.9826	1.7809
-0.57301	-11.461	-5.7434	-10.845	-2.3194	-6.2525	-6.3513	-8.3833	-6.112	-13.172	-10.161	-6.7197	-3.4943	-1.2898	-2.9046	-6.7254	-1.2698	-7.5543	-5.193	-2.9121	-5.8809	-4.4736	-11.002	-9.6329	-6.8512	-12.16	-4.5592	-5.7424	-4.2818	-6.7697	-0.22308	-1.3234	1.2417	-3.9848	-7.6326	-9.3173	-8.7229	-4.1984	-7.3194	-9.4706	-3.3416	-5.4958	-9.2738	-8.843	-5.1524	-8.5411	-5.9869	-1.842	-4.3352	-11.446
2.4448	0.87035	-2.4268	4.9176	-1.6054	2.4632	1.8727	0.95779	2.4986	3.3418	-1.1536	3.1035	1.6814	0.88175	3.9034	6.7928	2.5426	2.4592	5.9925	-3.1264	-1.447	3.6213	0.70566	-0.49281	6.2457	2.2087	-0.37635	-0.13773	-4.4058	8.948	4.7962	2.9939	2.1939	1.7462	1.512	3.0037	2.7893	-0.32098	2.3188	-1.4574	8.9785	-2.5299	-0.78679	0.52946	0.63964	2.4239	3.4285	5.3239	6.9468	1.3998
-5.8033	-4.6285	-5.1251	-8.4103	-3.5869	-7.3164	-4.9239	-4.9079	-5.7264	-2.7664	-10.006	-3.9345	-0.91303	-8.6508	-5.5729	-5.8453	-8.5604	-3.5608	-3.6778	-6.4116	-2.1588	-6.4017	-1.8426	0.17969	-11.848	-6.4376	-2.8971	0.95203	-7.6667	-9.8893	-3.0651	1.246	-5.6695	-0.49789	-3.9366	-7.8482	-1.453	-3.5109	1.6941	-6.7094	0.17771	-5.7422	-4.1027	0.33232	-8.7525	-2.9293	-0.53224	-7.7559	-0.18224	5.2715
-3.052	-0.93154	-2.1694	-1.6995	-6.2491	0.44195	-4.0385	-5.3746	-1.4114	-2.3083	-4.3792	-3.409	-0.24517	1.1358	-3.1397	-5.0448	-4.3212	-1.999	-3.7467	-2.3515	-6.7027	-2.6083	-2.0622	-6.552	-3.2395	-5.0458	-6.7758	0.78948	0.76851	-7.7247	-3.6109	-2.8812	-1.259	-8.4978	-3.9732	-5.9148	-7.0782	1.7962	-9.0798	0.79204	-2.8233	-2.0037	-2.7878	-0.73425	-6.7608	2.5073	-1.6729	2.6657	-1.218	-5.4372
-6.4593	-11.258	-13.476	-9.4425	-8.2687	-10.388	-15.497	-8.5598	-7.6564	-15.94	-3.2491	-6.5023	-7.4862	-14.583	-11.17	-9.895	-12.052	-9.3499	-11.336	-10.628	-3.3702	-8.7569	-10.463	-10.2	-9.4894	-20.362	-11.732	-10.032	-16.296	-15.564	-6.8877	-5.7295	-13.573	-8.7907	-10.909	-9.7717	-16.778	-9.875	-9.6838	-6.9035	-6.3305	-16.699	-8.0707	-15.391	-13.951	-15.764	-11.603	-13.471	-7.4709	-7.2764
0.72893	-0.95891	-0.63196	4.0189	2.88	-1.5284	-1.8256	-1.363	-0.063977	-7.4007	-0.3038	-3.1162	-4.4413	0.60155	4.1453	1.7984	3.4625	-1.1394	4.5084	-0.26975	-8.2743	-3.0864	-3.6755	0.43386	-4.3708	0.92284	0.29332	-3.7034	2.9533	-1.4507	-8.4608	3.5418	8.3661	0.59431	3.2343	-6.5132	-5.763	1.7738	0.013764	2.781	-2.465	-9.2969	0.46744	0.54283	-2.2962	0.49692	-1.3025	1.1745	-2.7945	0.75122
-8.7523	-0.95554	-5.986	-2.2635	-0.95208	-0.043314	-6.0041	-12.42	-2.7765	-4.8577	-11.008	-4.4272	-8.2337	-3.5122	-11.951	-8.1089	-4.0614	-9.6875	-10.619	-7.1597	-6.1622	-5.9383	-8.5866	-4.209	-7.6554	-7.3531	-6.9412	-1.2083	-9.1683	-7.866	-4.6579	-10.232	-6.4676	-6.6199	-8.8179	-7.2678	-5.3776	-5.764	-1.1015	-10.415	-11.372	-6.3098	0.85386	-14.137	-3.4823	-8.592	-5.1328	-6.5997	-9.1481	-2.8603
-9.0505	-10.698	-9.7639	-12.566	-6.8362	-10.201	-4.7755	-10.977	-4.6623	-9.6778	-2.6787	-13.567	-8.1552	-13.326	-14.182	-13.321	-7.8155	-7.6627	-7.5007	-1.7205	-16.501	-10.613	-6.683	-10.84	-11.912	-13.675	-14.95	-10.794	-7.7154	-12.699	-9.8842	-12.969	-11.497	-7.0323	-6.7467	-10.372	-9.4296	-3.257	-15.174	-11.338	-11.627	-11.984	-8.4049	-7.3618	-10.578	-13.687	-17.722	-11.183	-8.1884	-15.771
3.6892	4.1505	-3.1256	-6.3636	-2.8402	-0.93136	-3.0589	-4.4455	-1.2731	-6.135	1.0308	-4.8739	2.0187	-0.86738	2.2797	-3.3045	-7.0532	-0.10239	-4.2002	-1.1372	-3.407	-6.2141	-2.4349	2.4027	-4.0351	5.2132	0.73393	1.1704	6.5216	-1.205	4.0846	3.1856	-3.808	0.71396	-2.547	-2.0987	-2.2489	-2.6419	-11.646	-1.5846	-0.41378	0.71969	-1.6552	1.534	-1.3894	1.0252	-5.7216	-0.65991	-3.3342	-0.93722
-11.054	-10.511	-10.936	-12.686	-12.462	-15.249	-15.471	-18.181	-19.114	-14.091	-11.117	-14.877	-16.624	-19.305	-9.9613	-15.047	-17.799	-13.601	-17.738	-10.88	-12.931	-15.387	-14.128	-18.976	-13.361	-13.109	-8.7241	-9.4534	-14.917	-20.342	-16.617	-18.82	-14.546	-13.154	-16.515	-8.1973	-13.638	-15.633	-14.149	-14.124	-17.174	-10.86	-7.9665	-11.815	-12.68	-9.1582	-11.919	-12.683	-9.6551	-6.3038
8.2153	4.571	8.2221	12.591	6.3882	6.9311	11.978	9.1564	10.384	7.4159	7.5288	10.374	3.0197	9.6705	3.67	8.7788	6.0945	9.3392	11.103	7.8975	4.8313	8.3577	4.9446	5.2982	6.5534	5.9932	11.715	1.0845	3.0164	2.1988	7.1778	9.9721	-1.4305	3.3737	4.5574	2.9765	4.614	9.9918	9.6296	4.7105	3.2612	10.886	9.7292	15.091	9.3465	4.7535	8.5425	5.3094	2.6324	7.6717
-7.9892	2.5015	1.8449	7.2956	7.0691	1.7907	2.2636	4.4681	4.5312	7.1547	5.1059	4.1683	5.6533	4.3868	7.0253	3.2077	1.3637	5.0013	3.0871	4.8292	1.0585	3.8099	-1.6129	0.65129	-2.5949	8.0445	-1.1367	0.30267	3.4627	4.6459	7.593	1.2182	-2.3589	-3.2575	1.1882	0.13333	2.926	7.0986	3.8431	0.03136	1.9804	-1.1739	5.8928	0.40016	-1.6394	1.9945	2.7656	1.4556	2.5047	-2.0946
-4.7241	-7.4326	-5.9937	-12.56	-6.3259	-5.7299	-6.1199	-7.8879	-5.4076	-10.179	-6.595	-4.3513	-10.675	-7.5587	-4.7243	-8.373	-10.782	-2.9022	-8.0075	-7.9876	-8.112	-3.356	-2.1269	4.5532	-12.275	-10.698	-5.258	-5.8981	-0.14941	-1.6395	-4.7532	-9.486	-8.0628	-10.869	-8.5129	-1.9663	-7.7727	-10.205	-2.4115	-1.7199	-4.2165	-1.9984	-6.0344	-0.26371	-8.7604	-4.653	-9.7784	-11.154	-11.118	0.31128
-2.9283	-8.8292	-11.451	-14.747	-14.996	-3.3067	-10.14	-11.333	-13.473	-8.3655	-1.8698	-6.5336	-5.7144	-15.465	-14.034	-10.592	-15.799	-21.061	-11.617	-8.9669	-11.104	-10.012	-6.0726	-10.48	-9.9495	-9.5413	-9.5323	-13.62	-14.702	-12.017	-11.719	-10.974	-10.267	-12.372	-15.136	-13.105	-7.3943	-3.0159	-5.8224	-12.481	-12.415	-13.499	-4.2944	-6.6793	-14.688	-10.559	-10.728	-9.1241	-17.738	-6.9008
-3.7974	-0.82546	-0.85381	-5.981	-3.4731	-0.28078	-6.4162	-7.7566	-6.4562	-6.6983	-5.2494	5.1554	-4.3436	-5.7383	-9.3443	-6.2072	-8.4597	-1.7096	-0.1202	-1.2201	-10.319	-7.2185	-1.9068	-2.9776	-4.8688	-0.98093	-3.5992	-3.7612	-6.6058	-7.8487	2.7783	1.7572	-6.2668	-1.1023	-9.4001	-6.0134	-3.3903	-5.4575	-7.3529	3.8936	0.25004	-3.5806	-6.2918	-8.9363	-4.2147	-6.0462	-4.2227	-9.6764	-4.5386	-6.0683
0.023952	1.6464	0.33696	-0.15326	7.8666	1.905	2.0756	-0.71335	2.4244	-2.8779	2.5728	1.8416	-7.1039	1.6417	-0.422	-0.38564	-3.7572	-1.65	-2.9599	7.9408	-4.3892	-2.4651	2.5174	0.63389	-1.5128	0.18997	0.51713	2.9831	-0.32734	-7.3695	-5.1596	0.99016	-1.3308	3.1742	2.0754	4.0873	1.0585	-3.5785	1.3608	-1.4694	-4.8581	-3.3833	1.8759	-3.1634	4.2842	-3.3918	5.7079	-5.8681	4.3341	-5.5121
3.3088	2.3039	-4.2086	0.64494	-7.3535	4.3582	-3.1751	1.5079	-4.5891	-1.9398	2.2923	-5.5875	3.236	-4.6507	3.1229	-1.8521	3.0475	-7.1288	-0.84525	-3.8106	-9.0861	5.6463	4.6123	6.0667	2.4787	-4.6154	10.858	1.8239	4.3621	5.5506	1.0968	-3.0267	0.55791	1.6782	0.32376	-4.0461	2.3174	1.3372	3.5768	-3.5804	0.33796	-0.83102	-0.92824	-1.6756	2.0458	-1.6512	1.292	1.9184	5.9979	-1.4311
-0.34614	7.4534	2.6634	-2.8817	5.026	-0.64993	-1.638	4.4884	-1.2919	4.8557	0.75567	-3.543	1.537	-5.7873	4.6767	-0.0914	-1.7389	-1.4279	-7.7147	-5.3561	-5.2452	4.3821	-2.2256	-6.5133	1.0216	0.63029	0.55504	2.1205	-5.4541	2.8318	-0.73325	8.4982	-0.31814	1.7832	-2.2216	-6.4728	3.6644	-1.0182	-2.2418	-3.7746	-0.75535	2.2402	6.8711	-4.9235	1.709	-0.51984	4.9205	-3.2931	2.2821	-3.3644
-2.953	-4.3442	-7.4669	-0.17443	-4.0436	-5.7173	-8.1667	-7.4671	-4.5882	-5.5878	-5.108	-7.1731	-2.1112	-5.7428	-11.235	-6.9559	-5.7216	-1.7488	-7.0603	-5.5579	2.542	-7.0523	-4.9694	-6.4466	-8.3499	-8.7074	-1.0148	-4.9297	-1.1424	-7.8545	-1.3805	-14.366	-1.9263	-11.797	-7.9364	-4.6945	-3.366	-13.366	-4.545	-7.9536	-7.6489	-4.7115	-7.2631	-8.9731	-4.9069	0.67393	-11.482	-6.3715	-11.697	-6.7263
2.8397	-4.5474	-9.3743	-1.4096	0.018303	-2.1256	3.4748	-0.72441	3.2568	3.3514	4.4795	3.6489	-3.5319	-10.562	2.8723	1.71	-0.82399	-1.4892	0.22779	2.7546	3.3799	-6.457	-3.8253	-2.2804	1.2031	3.6525	-0.42037	-5.0184	2.3891	4.1809	-0.25684	4.3506	1.0874	-1.8523	0.27664	-3.665	4.4901	0.043846	0.71383	2.1341	3.7718	-3.7273	-3.0403	0.38931	3.2637	5.7686	-2.3658	4.5127	-2.7744	2.1239
-13.808	-13.615	-12.961	-6.5091	-12.346	-10.64	-10.219	-10.923	-8.4304	-11.493	-4.4057	-11.838	-14.125	-13.578	-5.5528	-10.497	-16.334	-8.9466	-8.1358	-15.325	-14.074	-8.4429	-11.844	-13.432	-11.894	-10.574	-7.0513	-16.754	-7.5984	-10.493	-13.186	-10.897	-13.558	-6.2944	-9.9142	-13.897	-6.8984	-8.7917	-8.9684	-9.7334	-9.3297	-8.972	-6.934	-14.937	-4.2024	-8.8901	-2.4674	-10.237	-10.686	-14.831
-10.681	-2.2205	-9.9451	-12.509	-9.981	-12.55	-9.7348	-10.107	-12.166	-8.9368	-13.265	-13.852	-16.916	-3.4943	-11.35	-11.923	-16.824	-14.052	-8.7687	-10.139	-7.8316	-7.6973	-7.4618	-9.6532	-2.9531	-9.9659	-2.3551	-14.41	-8.3687	-10.335	-14.268	-14.794	-9.5067	-9.9983	-8.6708	-10.28	-12.51	-11.204	-12.438	-13.078	-7.4725	-11.544	-10.252	-11.628	-10.164	-16.261	-7.9667	-12.777	-11.272	-15.266
-10.756	-3.9196	-12.453	-5.9609	-10.192	-7.6919	-11.352	-13.868	-8.701	-8.3046	-8.9451	-11.638	-6.2501	-0.87503	-12.574	-5.0629	-6.8128	-8.7826	-10.836	0.5696	-11.754	-9.5739	-9.9083	-9.2406	-3.5123	-3.9129	-7.3855	-3.5733	-6.7756	-12.568	-5.6433	-6.2472	-15.73	-15.503	-5.6069	-10.871	-7.7887	-0.41263	-12.03	-7.276	-6.677	-7.8378	-2.4664	-9.822	-2.9547	-0.34838	-9.1801	-8.2338	-11.283	-14.056
-12.741	-9.1513	-18.606	-11.012	-7.0509	-10.855	-8.6915	-16.719	-10.334	-13.123	-14.831	-16.683	-16.427	-10.163	-8.3978	-8.7739	-11.211	-16.102	-17.513	-8.8265	-16.086	-6.9811	-10.231	-10.265	-15.634	-21.741	-14.931	-19.878	-16.52	-17.818	-9.7672	-8.9029	-13.589	-10.945	-7.2791	-12.522	-11.832	-12.05	-16.163	-9.4765	-12.28	-9.7102	-7.0738	-9.6709	-13.189	-14.395	-8.3969	-14.348	-12.307	-13.014
-3.291	2.6028	-0.93227	-3.3061	3.5559	-5.3532	-2.0441	-3.9459	-2.5729	-7.367	-4.5647	-5.1034	-1.2561	-5.2232	-5.7481	-8.0145	0.66876	-0.71109	-0.54379	0.13459	-2.0812	1.1914	-3.2014	-0.69329	-1.8085	0.42172	-4.2469	-3.0635	0.63427	-7.8256	-6.7362	-7.8662	0.3494	-3.2948	-0.70588	-4.2306	-2.1892	-2.1678	-6.7887	-5.1436	-6.2646	-5.4671	-4.4404	2.1274	-6.0508	5.3254	6.8509	3.0589	1.8728	0.32943
11.137	4.6311	-2.6639	5.8397	8.3104	5.3974	7.6858	14.367	6.8252	7.2988	7.1597	10.5	9.7589	7.1544	10.223	5.4877	8.3637	7.1927	7.8953	0.96998	-1.5701	4.7173	11.234	10.161	2.0906	4.8276	6.8219	5.5434	6.3351	11.224	1.6505	1.5932	8.0024	8.9931	5.4395	8.4994	8.8143	8.868	2.0573	11.652	4.9101	4.3761	9.029	6.0268	12.972	10.346	9.0442	8.3874	5.4986	4.3114
-30.115	-21.225	-20.734	-17.153	-23.809	-24.598	-28.976	-26.847	-29.683	-18.119	-20.46	-21.745	-16.368	-21.593	-18.863	-23.59	-6.9135	-23.439	-22.433	-19.586	-25.15	-21.955	-24.901	-23.44	-18.933	-24.7	-23.174	-22.503	-21.052	-22.609	-17.169	-22.841	-17.98	-20.017	-18.584	-22.072	-22.299	-21.064	-23.488	-20.681	-22.044	-24.046	-14.966	-25.573	-21.524	-24.667	-24.382	-23.65	-23.194	-22.534
-3.0781	-2.2612	-1.4346	-3.9079	-4.0063	1.5544	-3.6572	-11.882	-0.0098749	3.4661	-2.6865	-6.0249	-7.5857	-7.632	-2.3076	0.011868	-0.93391	-1.4109	-5.0735	-3.6692	0.11841	-2.9264	-2.0039	0.10883	1.4422	-0.91621	-2.6325	0.66818	-8.2267	-0.25453	-2.6126	2.3186	-3.7894	1.3226	4.6877	3.9813	-8.3451	9.5713	1.0091	-1.6092	-0.52761	-5.7377	-2.1247	4.3535	-4.3453	-3.3678	4.1484	-9.5397	-3.4337	0.94441
-8.7487	-7.7167	-13.019	-5.1666	-7.6844	-12.419	-10.44	-8.1089	-3.0468	-4.5082	-9.2793	-9.8508	-9.8916	-8.3706	-12.148	-12.37	-4.9409	-7.8679	-12.107	-7.5073	-7.1664	-10.512	-4.8997	-7.1559	-8.4416	-13.842	-11.256	-16.118	-16.774	-15.504	-15.815	-12.774	-10.533	-11.981	-13.6	-9.7871	-5.9833	-14.667	-16.639	-13.33	-13.44	-17.763	-12.111	-5.7454	-19.053	-8.6735	-9.629	-7.0472	-11.842	-7.7358
-3.4693	-9.846	-4.7131	-3.5938	-7.0193	-7.7217	-10.64	-2.4094	-11.583	-6.4121	-3.7223	-10.816	-6.3062	-3.5279	-6.0648	-5.3468	-6.1709	-8.4463	-9.7029	-6.5189	-8.939	-9.9506	-6.0343	-4.8939	-10.761	-6.2761	-10.34	-7.9827	2.6434	-9.5629	-6.5084	-5.9042	-8.8815	-1.6405	0.69005	-4.4029	-4.3754	-3.9543	-8.9331	-0.86479	-8.1625	0.43251	-7.2319	1.571	-1.8564	-9.6936	-6.9061	-7.0519	-8.9179	-5.9345
-3.2097	-1.4574	-0.99666	2.7131	4.6224	10.574	3.733	6.0319	-4.5883	2.6356	-1.6923	3.1258	5.4242	0.52768	3.8047	8.6108	4.7699	5.3438	6.2849	2.3894	3.7898	7.3612	1.6418	13.051	3.7143	8.7172	4.0301	0.25796	-1.4499	9.4411	-0.67145	2.493	6.0688	4.3982	3.3112	9.6291	2.6824	8.2955	1.022	7.1929	2.2929	1.9044	3.3652	7.1559	3.6433	5.1284	6.6119	-0.58688	0.50382	10.967
9.8773	4.1777	-3.0926	5.6944	4.7946	3.0017	8.9039	4.7583	0.92687	0.72432	3.9903	5.4865	9.4201	8.7715	-0.75011	5.7707	-1.7654	6.393	1.2474	-1.5313	8.3932	-4.7643	1.6374	2.9612	6.0082	1.1334	1.6332	3.4826	2.2135	5.2192	4.3003	1.8813	1.4108	1.9157	3.4025	5.3189	2.0238	2.6642	6.5325	0.20098	-3.057	0.39627	2.5116	6.8986	0.52097	1.3258	3.9301	3.2781	-4.0725	0.48198
-10.777	-7.0495	-5.269	-6.6963	-12.057	-5.0933	-6.2766	-12.133	-6.5523	-13.779	-4.5297	-9.2633	-10.28	-6.1454	-6.6152	-5.9999	-6.3613	-6.3303	-5.6765	-10.907	-10.692	-2.638	-1.0228	-14.639	-9.8489	-14.317	-6.6254	-17.685	-8.973	-9.2118	-13.559	-19.314	-9.5067	-8.4635	-12.319	-4.5932	-4.693	-7.4039	-5.2814	-14.83	-12.829	-10.369	-2.9137	-6.5974	-4.1876	-8.3843	-6.6247	-16.775	-13.492	-7.2109
-4.2659	-5.0226	3.5308	0.94442	2.8683	0.49277	-1.2503	0.28676	2.7234	4.7773	0.2151	-1.8838	0.48535	4.6414	1.0305	-2.9026	1.8726	4.7381	-3.7284	-0.46788	-2.0157	2.3426	1.7585	-3.9221	-2.6559	-0.068654	3.2285	-4.5137	-5.8082	1.5537	1.3715	5.4141	2.0538	-2.4274	0.51202	1.2864	0.34685	1.4251	-3.0923	-1.3211	1.0977	-3.5082	-1.9242	-1.5802	-0.42492	6.6478	2.8303	-3.0998	6.2334	0.56787
-6.168	-4.7339	-3.22	-7.7605	1.387	-5.7453	-7.4769	-6.6389	-4.1182	-2.5377	-8.0292	-9.7503	-6.7543	-4.1887	-0.53491	-5.8668	-2.1353	-0.1859	-9.7338	-7.772	-7.0341	-9.3877	-10.698	-5.3733	-8.4801	-6.9994	-6.249	-3.9383	-9.8	-6.9325	-4.5829	-5.401	-4.4084	-4.9694	-3.6501	-3.9184	-3.8523	-0.48904	-8.3785	-4.6585	-3.2919	-7.1929	-2.855	-10.198	-7.0297	-9.339	-11.974	4.1753	-2.0111	-7.4336
-10.339	-22.172	-21.054	-14.662	-15.977	-13.559	-18.396	-12.583	-6.0098	-11.257	-15.312	-8.8314	-14.421	-8.0022	-15.768	-17.818	-22.751	-20.382	-11.786	-17.091	-13.48	-13.015	-14.963	-14.467	-14.171	-17.394	-12.362	-13.752	-14.587	-19.754	-15.306	-17.767	-13.401	-15.592	-12.684	-14.36	-17.219	-20.751	-18.908	-11.345	-11.318	-15.456	-15.161	-15.016	-14.819	-22.959	-13.935	-17.638	-11.977	-16.677
12.777	11.956	5.9094	7.5621	4.7139	4.88	9.7683	13.038	5.5506	15.271	11.08	5.6506	9.7917	14.487	15.665	7.1263	6.1301	8.7631	6.522	9.1419	16.773	9.1926	10.031	16.937	10.465	11.802	13.601	7.4552	11.221	9.899	6.9265	10.903	15.092	12.897	6.822	14.116	7.9689	13.616	9.6583	16.741	11.924	10.632	13.355	9.6568	13.246	11.768	7.3115	10.635	9.3691	16.101
-6.9194	-11.606	-11.999	-5.4403	-7.6222	-11.88	-2.7649	-18.354	-8.937	-13.66	-11.004	-15.439	-17.459	-9.7636	-13.251	-8.2182	-13.708	-9.1215	-0.74209	-12.448	-8.6502	-6.9251	-7.7041	-12.917	-5.9663	-3.118	-14.172	-8.949	-10.388	-11.967	-11.546	-13.054	-12.297	-12.245	-5.4903	-10.663	-11.309	-12.316	-5.9417	-9.5523	-12.1	-13.402	-13.631	-10.852	-13.733	-12.161	-9.3062	-4.0899	-15.312	-9.0493
-14.12	-12.327	-14.189	-11.277	-12.11	-14.231	-12.591	-7.5226	-13.846	-14.154	-17.369	-8.1081	-13.299	-10.304	-10.949	-8.6525	-16.364	-12.512	-14.999	-9.8386	-10.189	-11.791	-14.755	-16.926	-19.188	-17.618	-11.145	-15.984	-13.592	-10.876	-10.467	-13.656	-15.46	-9.0133	-6.7247	-15.434	-9.4354	-12.829	-10.797	-10.761	-6.6911	-15.592	-20.123	-14.519	-15.914	-13.495	-15.515	-9.4138	-15.491	-14.496
-8.7621	-7.1017	-3.1277	6.668	-0.94323	-3.5744	-4.7168	0.8789	-1.5433	-4.0216	-6.5938	-1.4591	2.6309	-0.26878	-5.14	-3.1732	-3.522	-4.605	1.1902	-0.042523	-1.8939	-1.5264	-3.4219	-0.53946	-6.3086	-3.063	-6.3626	-4.0474	1.3235	0.85344	-0.86289	0.50281	-6.551	2.2699	-2.5008	-1.3635	-2.4043	-1.072	-2.7915	-3.3057	-2.0164	-8.9454	-0.15087	-4.9842	-0.92316	-4.6027	-1.8583	-0.48074	0.90232	-1.988
13.975	11.256	12.952	12.48	9.2033	12.22	12.743	14.62	7.506	8.8595	8.5226	17.721	16.002	7.8096	9.0864	6.2375	11.612	16.5	3.0043	12.284	9.2532	6.6723	10.493	15.616	14	11.29	3.3344	3.537	10.963	14.821	11.053	2.8093	13.445	4.6537	9.6413	10.168	9.1083	8.272	11.675	11.918	5.3925	6.4309	10.862	15.448	14.273	4.7827	4.7854	5.1205	14.438	9.0585
-9.3832	-11.663	-15.185	-9.4859	-14.563	-12.19	-9.2782	-15.497	-11.454	-10.54	-7.8775	-14.646	-14.745	-4.568	-5.7203	-13.208	-19.552	-13.078	-11.664	-10.715	-17.173	-12.993	-6.7894	-9.7816	-10.637	-12.975	-18.142	-13.419	-11.777	-10.049	-10.911	-3.5467	-15.05	-8.6882	-10.851	-11.653	-10.496	-4.6281	-8.3202	-6.3151	-10.816	-12.19	-10.071	-11.834	-11.303	-10.728	-7.7582	-8.3328	-10.404	-12.733
-6.4355	-3.7004	-1.3836	-1.7616	2.0933	-2.2113	-3.5869	2.3261	0.72626	0.11262	-2.8476	5.8221	-0.83464	-5.7163	-3.54	-1.3708	1.6333	-6.9383	-3.7447	0.92606	-0.26289	5.4545	-4.8355	-5.4656	-7.492	-4.121	-5.6073	1.782	1.8245	4.6259	1.2153	4.1483	-4.709	-4.4371	-1.1899	-5.1222	-4.0927	-3.2696	0.56372	-1.5923	-5.2817	-2.3317	-2.3822	0.8131	-3.3689	3.1346	1.9289	-9.6697	-1.5185	-5.6725
12.866	11.234	2.2747	6.6038	9.0147	5.1013	12.035	10.943	13.811	-4.2409	13.841	4.6946	6.9562	8.2701	8.3172	9.6934	8.0745	12.425	12.907	4.9492	10.36	11.295	7.3151	11.157	9.8887	8.485	3.1388	6.0984	9.2923	11.757	12.655	18.432	10.365	7.5597	12.845	17.145	6.0457	4.3748	3.9582	10.089	8.3174	12.438	9.9307	11.468	9.4135	4.6267	2.2219	9.7465	10.058	10.534
-2.5603	-0.14486	7.5017	-3.4696	1.7314	2.0167	1.6944	0.47994	0.48738	-1.3054	3.1999	3.1538	0.0040196	-3.3291	-6.4569	-1.8789	-2.2876	-1.4366	-3.1754	-2.0119	-3.7997	-2.4789	-4.006	-9.2483	-0.87796	2.8159	-1.9642	0.85408	-4.0454	2.5347	1.001	1.4523	-0.014295	-0.14935	9.1291	2.7265	2.7999	-0.60598	-0.8216	2.8081	0.23189	-2.3758	-6.097	8.5505	1.9814	1.7618	-0.98599	-4.1223	0.95056	-1.3758
-17.884	-12.545	-13.171	-15.559	-15.655	-18.349	-8.3167	-17.718	-16.079	-9.8209	-9.8659	-13.844	-13.188	-12.489	-9.3103	-13.478	-15.758	-10.622	-11.952	-4.3221	-9.9573	-8.8784	-11.032	-11.963	-12.832	-13.754	-11.65	-13.418	-13.216	-13.002	-6.5834	-9.5951	-14.884	-12.465	-14.703	-8.6061	-18.051	-11.038	-19.372	-13.161	-17.202	-15.242	-10.747	-13.817	-9.5022	-14.785	-14.403	-7.5298	-15.041	-13.935
-13.465	-4.7577	-8.9456	-13.664	-12.494	-9.9381	-9.9074	-9.4468	-13.858	-5.473	-8.0794	-12.447	-16.868	-3.7081	-5.1258	-4.922	-13.392	-14.807	-8.684	-4.3318	-4.5888	-6.0801	-17.315	-13.376	-9.8321	-12.26	-2.2211	-13.687	-11.13	-15.523	-11.264	-12.291	-5.6074	-10.78	-11.378	-9.9117	-13.413	-8.0185	-9.4112	-10.249	-10.219	-12.223	-6.0521	-16.749	-11.528	-11.163	-16.614	-18.061	-8.7748	-13.915
-4.1204	-2.9193	-4.0806	-1.1499	-4.3286	-3.096	-4.6336	-6.7937	6.7663	-6.1452	-0.85607	-2.3619	-1.1412	-1.1127	3.4445	-0.97035	3.7399	0.20713	1.9665	3.6075	-6.6032	-8.005	4.3948	-3.6141	-0.34846	-0.031047	2.566	-4.065	-4.9139	-4.5365	-0.27243	1.9004	0.43254	-0.064847	0.83075	-3.6653	-2.7846	-6.0838	5.1097	-8.0357	0.054136	-10.244	-1.4404	-2.3228	2.9709	-8.3081	0.68589	-1.5586	-4.3774	-5.3359
7.7571	2.714	-0.64479	6.2839	-1.8352	-3.6417	-2.0181	-6.7039	2.5872	-1.651	2.7245	-5.1202	4.9821	4.7288	1.0022	3.8171	0.9591	1.2131	-9.1869	-2.4842	3.7323	4.1556	-4.7248	-7.0331	-2.3849	-1.5342	1.1595	1.0434	-5.1152	2.1723	-6.6923	-4.3787	-1.3369	-0.4628	3.0982	-0.91461	1.6443	-1.0746	-1.4643	2.523	-4.2929	-8.0518	-2.4937	5.9691	-3.2697	3.6148	-4.246	3.5802	-4.6986	-5.7273
6.0475	14.039	4.516	9.3837	7.0021	9.8716	4.2493	9.1084	10.549	15.002	4.4172	3.1605	7.5266	8.7021	16.983	10.06	12.512	6.203	15.79	10.863	10.704	5.1903	15.419	7.617	6.0851	13.86	6.6083	12.238	1.5184	8.1604	8.4491	14.215	12.411	6.4192	8.4064	6.089	14.472	7.7333	8.2548	11.448	7.627	10.077	12.019	14.58	11.253	6.8595	4.8783	13.357	10.33	13.521
3.0602	-1.1378	0.10258	-5.042	2.8545	-5.5591	6.1658	1.0634	-0.1954	2.1293	-1.2282	-4.6162	-2.5636	0.57863	-3.0048	5.0969	5.1932	-0.78689	9.7662	5.2406	6.6301	-5.9854	-3.7346	2.0927	-5.9199	2.7731	-0.17915	3.5878	3.1656	1.8424	4.142	1.3823	-2.5485	-10.307	-3.9708	-0.12946	0.40217	3.5432	-4.1385	-5.4634	5.1122	-1.9637	6.1625	-3.2803	5.6908	2.0892	2.5825	5.7723	-0.35384	-2.4768
2.5197	-2.233	-4.9284	0.96717	-3.2737	-4.0642	-4.4993	2.848	-1.7767	-2.275	-1.8754	-1.6482	-6.1676	-2.2368	3.2861	1.0831	2.1569	-1.4271	1.6408	-1.0885	-5.5867	2.8815	-3.0603	-3.2282	0.95259	-3.7871	-0.88928	-2.5177	1.5409	-3.0752	0.54843	-0.32456	1.4391	-0.21757	-1.5671	0.64036	0.41602	0.7653	-0.19261	-3.091	-1.8229	0.7977	-3.3344	1.6601	-4.3472	5.0908	-0.28505	-1.924	-9.6323	-3.7246
-1.7281	-0.21805	2.6617	-1.958	-1.4068	-1.6308	1.5148	2.2892	-0.90677	2.5743	-5.39	0.35884	-5.0748	9.5186	2.2999	7.9596	1.0438	-6.8177	-3.3907	1.5235	-2.0487	-0.46169	-2.4323	0.63098	-1.9505	2.2199	2.4577	-0.28007	-4.4803	-0.68246	-7.2588	-4.3985	-1.9933	-6.4143	-5.2547	3.8569	2.9858	-2.1717	0.482	5.931	-6.5273	-5.7567	-1.3121	-0.11066	-2.548	3.5868	-2.8532	0.17325	3.1889	-0.32049
2.573	5.3818	2.9127	1.7448	1.7647	-0.20955	-3.3404	3.3443	-3.4543	1.9552	3.6051	-0.27993	1.7059	-4.1616	3.0541	-5.3154	-4.1694	-2.9267	2.9298	0.17275	10.463	1.626	0.2897	2.4257	-1.0237	2.293	-6.6508	0.73514	-3.343	-5.3348	-0.12347	-3.0659	2.0045	-6.7601	6.68	-7.0624	2.4191	8.4375	-5.3642	-3.4873	1.5159	-5.3399	2.75	-2.7085	3.2215	-0.84031	-6.1448	3.7445	-5.692	6.6146
13.824	12.898	6.4693	9.1548	10.352	8.1168	16.107	9.2596	10.243	12.964	10.288	8.3725	18.101	4.9698	8.4842	7.9898	3.7603	7.1353	10.964	13.099	6.4362	6.2724	7.9848	7.1425	5.4489	6.1128	6.64	15.36	7.3311	13.574	5.814	8.8601	10.091	8.4242	10.578	9.9971	10.671	9.8842	10.614	11.704	11.481	6.2198	12.228	11.739	8.9692	6.2766	6.1847	7.9276	9.2231	5.4399
1.4973	-1.9252	6.5089	2.2669	-2.2447	3.1861	1.1515	3.9519	2.3062	5.542	-0.57968	-0.48293	-3.5482	0.42831	0.275	-2.4001	-2.8803	-1.4389	-4.6707	1.3179	2.7608	-1.4175	-4.1618	-5.829	-1.9727	0.17902	5.3808	4.8046	2.5039	4.2406	-4.2158	-5.3688	-4.6041	-2.8381	-2.9799	-0.21153	-3.3177	-0.57426	-7.2502	-1.101	0.6968	1.9474	0.22114	-1.6371	4.6206	1.0836	-0.69019	-6.2231	-2.6376	0.48431
-4.805	-4.6165	-9.5797	-15.635	-8.9143	-10.843	-5.2965	-8.7722	-10.072	-10.949	-6.0861	-15.635	-14.755	-14.059	-13.417	-9.7511	-8.2934	-7.1902	-6.019	-17.697	-9.6236	-11.855	-10.445	-6.4113	-15.706	-13.72	-17.82	-9.7556	-13.278	-8.1137	-16.49	-12.528	-8.5382	-19.061	-8.5526	-9.4221	-6.257	-11.975	-8.4921	-10.094	-10.199	-4.1922	-17.048	-15.492	-5.8037	-13.428	-11.496	-10.265	-12.918	-15.838
5.9141	7.4528	4.223	3.4993	16.125	13.101	12.931	9.2901	9.6413	11.392	10.452	8.9499	18.877	9.5737	8.919	2.0201	8.1955	8.3463	6.2005	14.39	8.0702	8.1955	4.3846	15.526	1.2173	6.7844	13.802	8.525	5.8524	6.8165	9.2361	10.783	10.016	3.0248	11.806	11.935	7.1551	16.95	10.359	10.1	8.2915	11.586	10.865	2.7957	6.162	10.302	7.2259	13.189	4.7562	11.265
9.3839	7.108	5.7318	0.8199	14.323	11.049	4.8321	9.2377	10.127	-0.54338	5.7593	12.196	7.5202	7.4365	6.8512	3.9336	5.4936	4.7846	9.1475	8.1777	11.022	5.0128	12.107	4.505	1.4109	11.17	10.351	9.184	11.588	11.242	10.911	5.3694	11.448	-0.84611	0.66941	10.897	11.221	5.2725	9.3054	4.3113	5.075	5.7412	8.8615	9.6728	6.1313	6.9885	3.084	3.4614	7.1211	12.726
-7.177	2.6529	-8.1274	2.2167	-4.8541	2.7652	-4.7619	1.0669	3.4687	-6.3265	5.9992	3.1608	1.0882	-1.635	-2.3349	-2.5392	-2.6822	-0.078176	-2.4121	-0.443	-0.3785	-1.6534	-2.7016	-3.7452	-3.4295	-5.5646	0.9815	7.126	3.4809	0.97881	-1.985	3.666	-1.7366	0.59787	-1.2134	-4.8782	6.1343	1.3057	-2.2922	0.43467	0.16764	2.0709	4.0333	-0.38459	1.8002	-3.2386	-8.3567	2.7108	-0.82334	1.8733
-6.9389	-10.815	-13.255	-11.575	-13.12	-5.9532	-3.0701	-9.7251	-9.5325	-2.5566	-7.413	-16.87	-10.685	-4.4728	-10.595	-9.678	-11.913	-15.713	-9.4383	-0.02524	1.5277	-10.721	-8.9689	-5.0427	-11.094	-6.4462	-10.226	-6.8782	-11.428	-8.5665	-6.2516	-13.413	-12.137	-7.4564	-5.6711	-0.41102	-10.849	-12.879	-9.5353	-15.755	-4.312	-7.4653	-1.717	-7.0139	-2.9763	-16.719	-2.6337	-8.9923	-11.289	-6.6491
-3.6634	1.5555	-7.6108	-2.0452	-7.826	-10.043	-5.9634	-2.4143	-5.965	-1.5986	0.42906	0.14789	-2.9872	-2.0274	-8.3448	-4.6588	-6.7601	-3.5238	-2.1723	-7.6049	-3.7784	1.9231	-1.4747	-7.704	-5.1388	-3.2745	0.20909	-4.1965	-0.61444	-7.4834	-2.9338	7.0191	0.37795	-0.35112	-5.8901	-0.13573	0.16122	-8.7671	-9.8962	1.6867	-2.8014	-3.6102	-2.3341	-9.691	-7.5518	-1.6631	-0.33908	-1.6746	-2.3229	2.3545
-8.0558	-20.423	-14.135	-13.177	-10.951	-7.1977	-14.254	-7.4633	-16.817	-14.781	-10.947	-13.431	-13.428	-11.854	-9.2449	-12.837	-10.287	-13.877	-19.172	-20.54	-17.511	-16.192	-9.0192	-15.027	-12.361	-10.303	-12.124	-19.136	-11.895	-17.71	-10.971	-17.628	-11.67	-12.253	-15.548	-14.367	-16.268	-15.432	-4.1034	-11.92	-10.582	-19.22	-19.876	-9.671	-12.723	-14.993	-8.2916	-15.168	-9.6449	-12.929
1.0773	-3.7852	7.3472	0.19941	5.0288	9.6288	6.1559	5.8854	-4.8877	3.5862	-1.6078	3.2546	0.10542	-7.9284	2.5038	3.4432	-6.4476	2.4697	2.0064	-1.2994	-9.016	6.2947	-1.136	-0.11002	-2.7081	-1.5464	2.7462	-8.2661	5.7897	-1.2787	3.5842	-5.4076	1.1636	1.6245	-1.7024	2.0954	0.96804	1.9571	3.8402	-6.7569	-0.94368	0.81578	13.425	-2.0518	-2.9871	-1.2322	-5.5259	-4.1333	1.0531	3.6937
4.8282	2.0852	1.4062	1.7182	-2.8585	6.4352	-2.02	-6.5773	4.6192	0.33857	3.1336	-1.9642	1.7413	-5.3807	1.1524	8.3654	2.8025	-1.1298	0.76455	1.4677	0.1146	3.2479	3.0121	8.6406	2.0043	5.3655	4.788	5.8281	0.891	5.8343	0.56164	0.60171	-4.7432	5.2982	-1.5505	0.62268	-1.183	4.1439	-0.52048	11.844	-4.7013	3.5529	7.4261	3.5037	6.452	0.26642	0.32356	-2.2698	-3.4556	-0.5087
-11.317	-17.12	-10.236	-14.963	-16.681	-9.4955	-13.005	-15.244	-12.974	-11.656	-9.0147	-17.173	-7.7382	-11.093	-13.883	-10.135	-13.275	-13.933	-15.737	-15.077	-13.199	-17.998	-11.944	-11.963	-12.731	-14.262	-17.01	-15.82	-17.708	-18.593	-15.067	-14.575	-12.064	-10.7	-18.675	-7.8362	-9.45	-16.581	-17.762	-10.589	-14.667	-10.067	-15.146	-6.8663	-12.527	-15.145	-16.4	-17.448	-11.342	-11.602
-0.46196	2.7913	-0.36336	5.427	-0.41721	-0.32491	-0.36825	-2.365	3.2297	0.37224	4.9314	-1.6521	-4.2528	1.4748	-1.4722	4.6724	5.6444	0.75634	0.10227	-3.6616	-1.2844	0.54944	-0.19859	0.07246	1.4045	5.6422	-3.9559	-0.57404	-1.6031	4.2804	-5.8904	-3.5445	1.9112	2.0643	1.5617	-2.9089	5.1161	-2.6242	-0.39285	4.5121	5.408	4.6266	-1.8998	2.8047	4.1914	6.4957	0.67642	2.5148	3.9854	5.0428
-4.2725	-4.1201	5.7299	-1.633	5.8432	-1.4981	2.362	-1.6764	0.51661	-0.16894	-5.5975	0.0091631	1.4897	-4.6035	-4.1482	1.9642	0.76492	9.2013	1.415	-2.5844	2.0115	-6.2427	4.4259	-2.1053	-2.2117	4.5618	1.7396	3.0324	0.37955	2.0368	-1.9963	1.3069	-3.9123	1.0534	6.6849	-1.1344	-7.2035	-1.818	-0.82801	0.30504	-2.4038	9.2306	-2.0138	-0.47342	7.83	3.836	-0.95428	4.2673	-0.619	-2.0275
-12.026	-15.654	-8.1003	-12.689	-14.778	-12.59	-10.335	-11.735	-12.597	-17.394	-13.564	-17.974	-10.711	-11.05	-16.154	-12.308	-5.7016	-12.787	-9.8799	-9.0588	-12.509	-13.193	-15.144	-7.5434	-14.333	-9.8438	-2.35	-2.8883	-10.408	-9.4389	-11.291	-4.85	-5.7618	-15.167	-8.0332	-14.395	-6.7597	-15.822	-19.634	-8.677	-13.048	-17.766	-12.585	-8.2431	-8.7476	-12.297	-6.6572	-9.3011	-10.243	-6.9524
-13.935	-20.058	-14.81	-21.897	-13.987	-14.932	-17.777	-15.733	-11.041	-13.661	-11.328	-16.575	-15.112	-9.2418	-20.019	-13.445	-12.858	-19.641	-12.856	-13.423	-14.496	-16.669	-14.949	-16.766	-19.31	-10.595	-17.213	-16.047	-20.708	-14.416	-19.159	-12.011	-12.214	-11.015	-19.077	-10.184	-19.635	-12.52	-14.234	-18.497	-13.154	-17.628	-18.888	-15.854	-19.586	-17.146	-16.261	-16.413	-14.896	-20.875
8.8863	10.454	1.5045	2.9454	0.67506	3.8572	3.3674	3.8066	-3.335	9.7865	8.1764	7.7957	8.1675	10.048	2.9733	2.5523	11.672	4.5788	8.8543	0.69683	0.4118	9.0092	4.1792	4.7022	-0.12127	4.9105	7.241	3.608	2.9759	7.2002	3.4771	-0.020683	8.1264	12.966	8.7826	-3.1613	8.401	4.712	5.4293	9.8935	5.1437	6.7271	10.093	7.0477	4.372	1.4104	4.5467	8.0309	2.6153	8.4917
-1.9324	-5.21	4.0642	-7.5733	0.80265	7.2607	-0.39743	-3.9367	-0.57994	-0.38743	-5.9759	-7.1694	-3.5204	-4.2772	-3.4662	4.024	-8.2993	0.1615	5.3067	-4.5259	-1.1597	-3.9529	-2.5886	0.64693	-1.7669	-0.54532	-2.1195	-2.2105	0.52	-8.6989	-1.8694	-3.4605	-4.2113	-6.4859	-1.0787	-7.2275	3.2981	-4.8264	-4.5129	1.6486	-5.0294	-9.2005	0.61443	-1.6918	2.1933	-4.9218	-4.9713	3.8311	3.9679	1.4897
3.1731	-0.067879	6.8943	-1.0248	4.6992	5.8471	0.97813	3.1638	-1.2302	-3.5151	4.7323	1.6204	6.0142	5.023	-1.3591	0.12425	8.1481	0.31008	7.0905	2.5958	4.1787	0.82093	0.70538	3.1713	-0.19129	3.5082	-4.1896	4.9976	0.98954	2.2168	8.8089	-0.81443	-7.1843	-1.8139	1.9694	2.2713	1.4483	-2.235	-1.3271	-0.35759	2.9762	-0.50272	-2.6771	0.75702	4.782	8.1658	2.0829	6.7841	-3.0036	-8.3214
9.8159	8.5801	3.0229	6.3243	6.2825	10.196	8.6701	12.124	-0.52422	6.0132	12.289	11.243	9.9498	3.2638	11.016	12.665	8.5354	6.0557	11.107	6.5697	10.817	6.8075	8.5956	11.523	6.39	8.8023	9.43	3.8808	11.387	8.7374	10.983	9.1548	7.8985	10.021	7.8116	9.5972	2.581	-0.20285	7.2667	4.4261	15.208	3.0668	5.7494	17.355	7.185	10.789	9.2855	4.2053	11.127	10.198
-5.4441	-3.381	-1.0576	2.4512	3.5387	-1.2157	-5.0807	-3.5692	0.96864	-7.342	-5.2364	-6.2592	-4.7649	-6.6985	-2.5317	-5.2214	2.1167	-1.5241	-4.7464	-4.2139	-3.3987	-3.88	-2.0649	1.0835	1.5808	-3.1793	0.95141	1.9745	-0.36602	4.2042	0.94476	-1.6056	-0.75988	-0.95641	-1.8255	-0.65455	-2.0852	-3.2012	3.7922	-6.4538	-3.4641	1.9768	-0.64503	4.2325	1.0982	1.2002	-6.2533	0.67745	-4.98	-5.4337
-1.5885	0.68589	-4.5847	-5.0081	2.456	0.35234	-5.5977	-8.024	-4.0869	-3.5304	-0.93499	3.3058	-6.9969	-3.0239	3.2672	0.20502	0.72549	-4.0517	-2.7855	-2.3434	-0.059	-0.021895	-2.5539	-1.2458	-0.26525	0.76119	-2.5073	-4.9083	-0.96248	-1.6147	2.354	-0.44936	-2.0921	4.1119	-2.8797	-5.3763	4.1034	2.6517	1.4919	-3.111	-7.641	5.0204	-7.3346	3.6617	-6.9935	0.014716	2.3777	-8.3275	-1.1216	-0.97828
-6.4358	-1.3494	-1.1903	-1.3079	3.8838	-1.9268	8.5011	4.2304	-0.51472	1.6433	-0.66161	-0.92278	-3.4123	-6.6349	2.3632	3.9157	4.2158	-3.6816	-5.4405	1.9942	1.9887	-1.2306	-8.7423	1.6513	2.3166	-0.69542	0.077742	5.0775	-2.6796	-4.438	-2.4041	0.16849	0.19585	3.1839	0.21512	-0.84086	-3.7384	0.39701	-8.834	-3.666	-3.487	-5.9108	2.055	-1.4364	-2.1365	-0.98599	-1.8961	-0.84794	-6.4488	-4.01
4.619	1.397	-4.7033	2.169	-0.098914	-0.70178	-0.49079	-4.2596	2.5434	5.7629	-3.4268	-0.72884	-3.7981	1.5723	-3.8958	-6.2135	3.5508	-2.6234	-1.7735	-5.7128	-2.4407	-4.6825	-0.47676	-1.969	5.7189	-4.6721	-0.92445	0.50934	-0.76545	-0.41791	-2.3544	-2.8432	-5.9536	-4.8636	-6.6336	-0.18847	0.81902	-4.1648	-0.54888	-0.29213	-0.89566	-7.6806	2.0529	-3.5505	-3.0239	1.9012	-0.26388	-7.6565	3.2636	-2.7134
-8.9957	-12.597	-10.253	-6.4186	-10.929	-5.1829	-9.1081	-6.3118	-15.992	-6.4034	-5.3098	-6.6284	-2.5658	-6.896	-6.0531	-11.323	-2.7184	-9.9394	-14.59	-15.013	-7.2977	-12.821	-4.1258	-10.665	-6.6927	-4.0169	-5.3802	-8.8881	-8.2929	-14.998	-3.6049	-11.272	-5.7961	-9.0894	-9.664	-6.7415	-12.249	-3.7359	-8.3507	-9.1138	-7.9974	-12.592	-12.362	-12.635	-12.785	-9.4781	-12.44	-8.3568	-9.821	-8.0388
-14.285	-13.505	-20.73	-20.106	-9.1778	-10.206	-20.266	-19.907	-17.852	-16.356	-10.726	-21.305	-17.554	-17.488	-19.622	-13.516	-14.575	-16.452	-14.814	-16.689	-13.2	-11.733	-12.709	-10.848	-13.874	-14.907	-16.351	-22.304	-9.5947	-18.191	-17.474	-13.952	-19.016	-14.686	-16.24	-24.238	-20.178	-15.744	-18.195	-10.238	-14.738	-13.454	-14.364	-18.049	-13.547	-13.703	-18.665	-12.157	-13.359	-18.739
-9.7511	-10.081	-5.7058	-10.49	-6.7215	-2.4151	-12.591	-9.8755	-9.7949	-5.2042	-4.4579	-8.4386	-1.445	-4.4922	-3.9364	-6.6637	-7.3385	-10.891	0.36368	-0.14322	-4.0302	-9.3112	-3.481	-2.2857	-7.6186	-2.1414	-8.9204	-5.1658	-13.533	-7.7696	-6.1018	-7.2881	-3.8223	-7.0773	-10.706	-0.16906	-4.4254	-2.2847	-8.7342	-4.5183	-7.9788	-8.8612	-0.29143	-10.076	-0.4718	-8.8438	-2.9673	-5.0424	-0.28174	-3.4154
-13.113	-14.192	-7.8204	-17.745	-13.262	-11.886	-17.195	-14.204	-13.21	-20.204	-15.514	-4.85	-6.7203	-21.054	-14.824	-9.8024	-16.351	-18.186	-13.778	-4.8438	-15.265	-23.995	-14.965	-12.268	-16.949	-11.758	-13.744	-12.856	-16.075	-14.117	-13.6	-10.587	-15.88	-5.6394	-12.208	-11.017	-8.4134	-13.811	-15.73	-10.318	-12.024	-14.178	-13.901	-24.102	-14.328	-17.286	-7.0072	-10.761	-8.6781	-10.4
-3.9585	2.4551	-6.7946	-6.329	-2.0208	-2.6802	-3.8728	1.0926	-1.3338	-2.0995	-1.9039	-5.2301	-0.79411	-1.5756	-2.9602	-2.613	0.97851	-4.4506	3.0339	-5.0339	3.6681	-3.2869	-2.6976	6.7206	0.68105	2.0685	0.25627	-3.7328	-7.0425	-1.0071	-1.46	-2.4647	-0.8848	-2.6021	0.86891	-4.6417	2.4533	-4.5474	-0.47359	4.7702	-4.9339	5.5552	4.9465	-2.3601	2.1806	-3.7743	-2.7713	5.0961	0.72705	-6.395
-12.934	-11.064	-10.7	-8.2949	-12.889	-10.08	-13.194	-11.929	-9.6902	-7.4766	-17.674	-12.961	-9.5941	-16.946	-12.982	-8.4546	-4.5744	-12.704	-6.1603	-9.2147	-9.6025	-11.504	-12	-7.7733	-5.5055	-19.807	-14.554	-11.032	-7.5987	-12.733	-7.3236	-9.4984	-13.588	-13.303	-7.9852	-6.9369	-7.6764	-11.435	-13.863	-16.859	-14.063	-6.7831	-8.1353	-19.069	-13.289	-16.387	-11.939	-12.561	-16.99	-15.034
-2.2292	-4.1694	-3.1365	5.7382	0.10314	-0.031707	6.1575	1.6595	1.8146	0.2549	3.5586	1.26	7.3479	-2.3399	-1.2117	0.29151	-2.4873	0.7578	-7.3552	-0.1816	-0.50208	1.0828	1.1199	5.5774	-2.3194	0.19958	4.7866	0.11643	-1.0467	-0.61748	1.7793	5.0824	2.222	-3.7778	-4.8508	-0.94764	-2.3439	4.06	0.40539	1.7125	-2.1768	6.9367	-5.9795	-2.19	3.1358	-5.4286	1.0728	-6.9248	-3.6957	-3.1408
1.643	-2.0386	1.497	-5.2224	-3.5948	-1.6685	-3.2099	4.0366	-8.9451	-3.0406	-7.9536	-6.8785	-9.7662	-3.1343	-0.95451	2.7453	-4.9619	-11.274	0.85797	-4.1195	-5.6721	-3.3166	-2.8042	0.14307	3.8152	-1.1112	2.3787	-4.3052	-1.6183	-11.977	-6.5051	-2.8652	4.5272	-11.92	-0.9117	-10.324	1.358	-3.2803	1.8576	-8.184	-1.4375	-3.651	-1.4414	-2.1112	-3.8531	-1.8478	0.052172	-6.8056	-1.0332	-2.3737
-11.138	-11.951	-9.7014	-6.0556	-5.0972	-7.3794	-11.199	-10.484	-14.071	-11.518	-4.7503	-10.154	-7.8199	-8.5654	-6.7007	-6.6123	-8.7505	-4.4199	-7.1241	-11.132	-7.099	-11.292	-8.3595	-10.654	-9.8031	-8.6751	-10.843	-10.159	-13.079	-10.646	-8.9288	-8.3546	-10.255	-16.701	-6.2718	-8.8153	-3.0247	-11.607	-5.8182	-5.6589	-9.8075	-7.5354	-12.392	-8.4438	-9.1183	-2.5812	-5.7751	-6.052	-12.85	-6.0759
-5.2724	-0.96806	-1.522	-0.88849	0.41887	-5.5623	-9.6959	-0.22434	-1.0725	3.6028	2.7175	8.0164	-0.85504	-3.1928	-6.0864	-6.4886	-4.575	5.9396	-1.3592	-3.032	3.7263	1.3524	-1.5571	-4.962	-1.3918	-2.0404	-4.2908	-4.9071	-1.1835	-5.7402	1.8891	-5.5138	-3.4172	-0.8031	-0.51804	-0.11807	-3.2673	2.9555	-2.5848	-0.19429	2.8579	-2.2139	-3.7416	2.3083	0.1527	-6.6264	3.4535	-5.0711	-4.5694	2.3934
4.6945	3.0682	3.9135	0.94155	0.71545	-2.4733	1.6017	-2.7103	2.1771	4.9864	-0.77151	0.75559	3.2389	3.9219	-4.7649	4.3454	4.879	5.4656	0.96847	-1.8836	0.8196	-4.3385	1.2424	2.3621	4.3824	-1.1097	4.3937	3.2398	1.0041	3.2272	3.0074	1.6026	3.5692	-0.35794	-1.4359	0.22189	4.0328	0.64561	6.6959	3.7156	4.3467	3.8208	2.4624	4.2066	3.0088	2.0751	-3.1718	3.8629	-2.1892	2.6176
-0.39939	-1.875	1.1395	3.1321	-1.2231	-1.1391	5.8355	-0.95476	-8.1824	4.5007	2.0961	0.60845	11.187	2.3339	-13.617	2.821	7.4892	-3.968	1.7725	1.6835	-0.79931	7.971	-0.13078	3.2555	4.0085	-0.26718	-0.32433	-2.2188	-3.2037	-1.1663	2.098	-0.54931	-2.7292	-2.9571	-3.8166	-3.2182	-2.8433	-3.3773	0.067924	0.67528	-3.7065	-8.4779	-0.95855	-2.3076	-2.6892	0.051981	-0.65168	-3.6974	0.93978	5.3275
-25.24	-24.368	-23.962	-24.064	-24.297	-21.231	-27.165	-24.153	-22.002	-22.154	-16.188	-15.948	-25.649	-26.179	-21.291	-19.151	-19.729	-21.228	-22.107	-16.613	-17.383	-32.911	-25.331	-19.627	-23.55	-14.731	-27.666	-23.061	-24.635	-22.709	-15.796	-20.443	-27.039	-19.897	-20.734	-24.425	-24.045	-22.28	-20.052	-19.556	-28.44	-24.972	-18.151	-24.887	-24.58	-20.758	-21.039	-24.137	-22.712	-25.871
-1.8121	1.4656	-1.3702	2.1148	-1.3816	8.0947	3.3215	7.2034	3.1186	1.8004	1.7447	-1.5233	1.196	3.004	6.388	5.1528	4.1044	6.1178	3.2482	2.7693	9.5619	2.1247	7.4555	0.88246	8.02	3.6146	3.3599	6.0967	-2.7951	0.17008	-2.3062	3.1107	-0.0017488	-3.2848	0.90658	0.97961	1.3328	7.8206	2.9646	1.3725	6.0452	1.8228	-0.81908	1.6099	1.8953	-3.8962	0.6298	1.8179	1.5037	1.8784
-17.998	-17.773	-9.6407	-10.264	-12.825	-12.335	-15.972	-13.955	-17.012	-12.824	-22.842	-16.876	-12.048	-7.7478	-5.5192	-14.6	-7.1645	-12.106	-16.892	-15.513	-13.772	-8.7256	-15.476	-15.225	-15.776	-11.005	-11.231	-15.297	-15.673	-14.122	-13.158	-6.2138	-9.6068	-10.871	-11.677	-5.2979	-12.27	-7.8094	-6.1578	-17.045	-10.557	-6.1799	-10.185	-15.218	-10.672	-16.73	-11.998	-12.635	-14.532	-15.887
6.1785	9.134	4.5925	7.4697	13.746	4.9884	6.8055	11.163	11.049	4.6915	7.0627	2.1199	9.8153	15.171	6.3749	6.0283	11.28	3.0492	8.9805	9.0801	11.715	11.931	5.9594	5.4121	13.604	10.59	2.924	15.999	6.6622	2.4656	12.193	2.1341	10.316	8.3116	7.4642	8.1162	10.018	8.7855	2.2922	12.164	4.8171	4.7891	1.0374	8.4935	10.039	12.659	3.4001	4.8794	6.5351	9.697
-15.176	-10.119	-13.253	-9.5636	-8.8948	-11.819	-14.394	-10.269	-9.6819	-19.423	-18.964	-13.715	-0.90478	-9.5488	-13.092	-10.274	-16.678	-6.4057	-11.474	-14.42	-13.023	-11.04	-15.246	-10.862	-13.245	-11.451	-15.271	-11.846	-6.819	-7.0919	-1.9638	-8.974	-10.731	-10.068	-11.744	-10.562	-10.622	-13.096	-10.612	-4.8105	-15.588	-10.668	-15.538	-10.418	-15.078	-9.279	-12.143	-7.0231	-8.8214	-8.8703
-17.586	-16.473	-13.227	-17.391	-17.903	-13.809	-15.683	-17.527	-9.967	-18.589	-10.928	-12.957	-21.932	-15.598	-11.386	-14.629	-18.377	-20.332	-12.174	-14.321	-9.7866	-8.5049	-17.709	-14.667	-12.858	-18.519	-13.221	-16.44	-17.221	-17.164	-14.685	-18.319	-17.087	-14.584	-9.5539	-20.881	-14.226	-19.67	-13.368	-19.349	-14.429	-14.687	-13.345	-16.544	-17.22	-13.292	-15.242	-11.694	-21.861	-10.741
2.087	-4.1336	0.97235	3.2779	-7.2921	-2.5025	-1.3597	-5.8653	-7.0623	-5.8526	-8.6854	-7.9705	2.4866	-0.27975	-3.4044	2.4515	-3.9871	-5.3935	-1.3257	-0.54529	2.7654	-1.9845	-10.933	-5.72	-0.61832	-4.9493	-6.5092	4.5248	-2.0952	-1.2786	1.597	-1.0412	-1.0898	-6.7692	-5.0906	2.4148	-0.033136	-5.1819	-4.3311	-4.3674	-6.5976	-1.7976	-6.8178	-1.6152	-5.0826	3.1754	-3.5405	1.7199	3.674	-4.6372
-8.1258	1.7675	0.4301	3.3235	0.64431	-0.18548	2.7761	2.7622	-1.0941	-5.8582	-3.4925	0.85564	-3.5127	-0.88314	-0.022686	-4.4398	0.26867	2.8445	-1.1763	3.1618	2.8754	-3.9947	-0.22837	-5.765	-1.396	-3.8896	2.0157	-2.2457	0.24103	0.3517	-1.688	1.6606	-5.4207	-0.38572	-5.4885	2.4609	-4.8405	0.70983	3.4059	2.148	1.6083	-1.3703	4.2401	-0.77242	6.6968	-3.3297	0.68535	-6.2887	-0.17293	1.3868
-0.99192	0.89778	-2.5029	-7.1266	-3.9648	1.759	1.5005	-2.2901	-10.565	5.437	0.13339	-0.10353	-5.127	-6.0387	0.045229	-1.0913	-6.4424	2.7256	-2.49	-2.5594	-2.8879	4.0131	-8.2444	0.095859	-0.43037	-7.2415	1.0328	-0.89439	-2.2704	-1.9149	0.7407	0.33284	-3.6116	-4.032	1.9797	2.0642	-9.1144	4.8116	2.972	-3.3735	1.1703	-5.3362	-0.36285	0.064784	8.8043	6.0176	-1.3286	1.1507	-2.9644	-0.94116
-18.616	-12.867	-13.283	-10.025	-10.942	-7.2241	-9.9399	-11.352	-16.262	-10.744	-12.967	-12.649	-17.348	-13.404	-12.658	-17.792	-11.865	-7.2934	-14.833	-14.469	-16.655	-13.482	-13.196	-10.568	-12.746	-17.147	-18.096	-12.428	-13.575	-13.355	-9.9581	-14.8	-21.25	-17.487	-10.813	-15.679	-12.984	-14.727	-12.755	-14.173	-13.725	-16.758	-18.942	-7.0981	-14.482	-14.098	-20.945	-14.801	-17.574	-14.298
-2.7557	1.6673	2.2381	-4.4119	-2.3015	-0.46334	-7.6621	-0.079988	6.1788	1.96	-4.5972	-2.3603	-2.0722	1.771	-2.1032	3.2693	-1.5111	-4.4254	4.1654	0.1807	-0.18797	-2.75	2.534	2.4387	-0.25341	-0.044258	-1.4817	-4.767	-1.17	4.086	-5.9247	1.3076	0.19107	2.1912	-1.0343	-7.4316	-1.4495	4.4523	-2.4266	7.571	-3.1417	0.2297	5.3471	1.7933	0.27563	-3.4943	-5.5933	-0.19663	2.4276	3.3828
3.9307	4.598	7.3395	3.8423	0.36565	5.8195	5.4293	2.3092	7.4634	7.7128	2.335	0.11751	4.8198	-6.3066	-1.6421	8.3419	9.6633	-5.287	3.2664	4.2103	7.7833	4.9689	-1.4579	-1.0326	2.6381	2.2466	-0.44372	0.63653	2.2661	0.6397	5.8302	-1.1002	3.1147	3.8236	3.7588	2.4158	3.5204	6.3457	0.67261	4.8657	0.50306	-1.2045	-2.5782	4.9947	0.33418	-2.0472	3.3788	3.8262	1.3507	-0.16036
6.0923	10.342	6.7124	12.724	6.2283	4.3351	5.8714	13.123	7.9124	11.435	3.5458	9.6988	13.2	7.9901	3.6271	4.2173	1.3449	11.993	8.2679	0.43412	1.6804	7.6695	3.8258	3.0832	2.2354	4.935	10.605	7.2482	9.6243	7.9658	12.645	8.6334	2.5289	11.801	6.7726	12.17	6.5218	8.2394	14.015	6.168	5.2611	1.7947	8.6715	5.8997	1.5548	7.5227	10.815	9.6798	9.5987	6.5275
-5.4484	-3.5425	0.50983	-6.1889	0.74758	-2.5889	1.0931	1.4603	-3.5356	5.7478	-6.8666	-2.9605	2.0064	-0.641	-1.5495	-0.83821	-3.7545	-4.7418	-2.9166	-0.72055	-2.39	2.4453	1.2276	-2.6109	-3.4676	-5.9101	-3.0296	-2.4981	-8.0147	-4.2749	2.9275	-0.91197	-6.1819	-5.86	-1.9832	-3.4459	-5.6878	-2.5334	-2.5131	0.038787	-3.0196	5.9323	1.7939	3.1947	3.7607	-5.5842	-6.5987	-0.31959	-1.8136	-3.1397
-3.8157	-7.3224	-13.202	-11.515	-7.0992	-1.9825	-12.47	-5.7212	-3.3441	-10.162	-3.4573	-7.9934	-9.551	-6.0045	-6.1336	-9.5235	-9.1297	-8.07	-8.3258	-7.6223	-5.5662	-9.0117	-8.7301	-5.3227	-6.5703	-9.5569	-4.2448	-10.877	-9.0284	-9.0067	-4.1371	-12.402	-9.9837	-7.6611	-8.101	-7.634	-8.3339	-3.2497	-4.8416	-5.6496	-12.109	-12.782	-9.0247	-4.0054	-7.6727	-8.63	-11.665	-12.931	-10.778	-9.9749
-10.799	-6.5074	-5.6485	-8.8476	-10.466	-5.1897	-7.3214	-4.8668	-11.853	-8.2036	-3.0761	-6.1721	-11.579	-9.7687	-14.68	-10.29	-9.5392	-15.192	-10.015	-6.4976	-9.5356	-13.273	-11.279	-6.2359	-6.7108	-7.0169	-12.263	-6.5477	-9.6119	-7.4208	-7.3942	-12.296	-10.184	-12.357	-4.2442	-6.3249	-8.0367	-7.5332	-6.0828	-12.57	-6.4286	-15.799	-3.316	-7.8712	-6.3452	-5.4972	-12.436	-15.155	-13.199	-12.148
-21.851	-20.388	-18.955	-23.746	-26.372	-22.134	-19.573	-22.415	-24.195	-23.454	-25.882	-28.04	-20.586	-24.222	-24.902	-20.989	-23.33	-14.837	-28.753	-20.138	-20.204	-23.482	-20.097	-22.628	-17.248	-26.228	-15.087	-26.465	-26.02	-27.937	-25.877	-21.178	-18.4	-18.973	-26.419	-18.26	-21.365	-20.311	-19.971	-27.815	-18.5	-20.289	-21.533	-29.144	-23.625	-17.699	-28.003	-20.665	-12.91	-25.972
0.019372	1.6956	-2.6448	-7.003	-3.7525	5.4649	0.71143	-1.7745	1.3091	2.0494	2.7411	4.7101	-4.638	-3.1396	-5.7874	0.46108	1.6221	-3.3606	-1.8629	1.338	6.478	-3.8515	0.20358	0.60669	3.6405	0.9512	-0.49097	-2.8675	2.7501	5.4155	-0.79481	1.1483	2.4397	10.662	8.2135	2.605	2.3648	-0.12232	8.8074	-1.7182	0.32861	0.27844	3.0073	-4.057	2.1714	6.2009	1.0075	-2.3115	0.53665	0.941
-8.2217	-12.961	-12.412	-8.4827	-14.055	-15.684	-14.571	-9.9432	-9.4937	-10.879	-9.5889	-9.6426	-12.504	-19.291	-10.973	-10.309	-13.945	-15.44	-15.457	-11.526	-6.1441	-5.993	-16.576	-14.779	-16.004	-11.996	-14.258	-5.5586	-9.2477	-8.6615	-11.722	-14.211	-10.651	-5.9833	-6.1735	-8.1562	-6.8639	-5.1539	-6.1035	-14.355	-14.491	-11.573	-9.6456	-15.092	-10.277	-4.727	-13.786	-7.0279	-6.3412	-7.3301
-1.534	5.2699	-2.186	2.9348	-0.3708	1.2751	1.1103	4.598	-0.6627	4.8625	-1.0391	-4.7499	-0.63428	5.2112	5.902	5.1799	9.4952	5.4501	3.2604	1.415	4.1441	3.8911	4.0176	1.9253	2.7582	-0.17358	3.5014	-11.759	-0.7925	0.59476	-3.8494	1.2813	2.588	-0.91138	4.4879	-1.9026	-4.7143	4.6791	0.4003	1.8983	3.9783	0.68899	0.28655	7.9589	1.495	5.7836	1.9565	-2.7901	-1.5434	0.087562
-15.392	-7.1814	-11.448	-13.297	-8.1886	-9.4011	-10.175	-7.8935	-8.3428	-6.739	-7.1028	-11.034	-11.755	-9.3976	-11.58	-6.4002	-10.504	-8.739	-12.087	-3.99	-6.3431	-6.9429	-9.1393	-3.8781	-6.2138	-11.116	-12.141	-0.95249	-10.805	-11.655	-14.754	-13.662	-12.298	-7.0155	-18.946	-9.275	-4.1678	-14.855	-8.6664	-7.4399	-10.339	-15.9	-15.951	-2.5812	-6.661	-14.416	-4.5377	-11.893	-4.8814	-15.028
2.1307	-3.7096	-0.77182	1.8473	0.34937	-0.80913	-3.3203	-0.41023	-2.6164	-5.1446	-0.50341	6.0442	6.9234	0.36093	0.091521	-3.8237	0.4412	-4.9031	-6.1424	0.24408	-0.42297	4.1231	1.732	-2.0267	2.4497	-6.635	-1.2177	-3.8929	-2.9877	-4.7274	-0.24629	-0.88062	-2.9527	7.0619	2.051	2.8851	-1.4396	-1.127	5.6704	-4.5699	-2.5471	-1.6337	-3.9491	2.7024	2.3835	3.4938	-3.1624	-0.46253	-0.90748	4.1915
-2.3938	7.5567	-0.88108	1.6985	-5.5597	-5.4907	-2.3624	-3.9549	-8.2304	-4.6464	-2.5356	-1.3045	-1.5187	-5.0772	-3.9137	-2.7778	-9.926	-7.5534	-2.8959	0.27641	4.9864	1.4352	2.7969	-5.7323	-7.1221	-5.2807	-5.4551	-8.525	6.0603	-6.7217	-8.2761	-3.4362	-12.188	-2.8465	-7.4101	-4.4325	-12.911	-1.19	-2.1426	-4.1183	-1.796	-0.79013	-6.9828	-2.964	3.1688	1.2153	0.59334	-0.94315	-4.9837	-5.583
-4.9309	-3.6643	1.3762	-4.7678	-4.9652	-9.2018	1.5231	-6.9738	-1.068	-2.868	-3.4915	-5.5336	-4.3233	-1.8601	-9.5503	-2.2765	-10.096	-5.3488	-6.6214	-12.148	-1.9692	-2.4842	-2.7507	-10.714	-11.896	-1.0487	-4.7453	-4.49	-7.0485	-7.0474	-2.4052	-8.0674	-5.189	-13.114	-8.1343	-6.4826	-9.0618	5.4927	-7.6236	-1.8125	-5.7673	-12.899	-2.9446	-9.448	-2.524	-4.8651	-1.4551	-3.1735	-13.023	-6.7631
-0.45791	0.45598	7.9463	0.18435	-0.46549	7.3335	1.9316	-0.93198	4.5866	-0.12339	11.127	5.4472	-2.1481	-1.4981	4.0265	-5.0423	2.8056	5.584	-3.8917	2.3406	4.779	3.4023	-0.17085	0.56639	-1.4734	5.3952	5.8198	0.66241	2.9177	1.3123	7.7202	4.3276	0.1543	7.2961	0.13538	-2.3349	0.099176	3.5888	-3.7481	-5.3844	3.5511	-0.28444	1.8857	1.5332	7.5771	-2.3912	-2.1604	0.68117	4.0231	4.6101
-2.8615	1.7524	6.4788	0.068332	-1.1105	-3.8486	-3.3397	1.8785	-0.85319	-3.3392	4.9465	3.1	5.4389	2.3292	12.536	5.9795	-1.4752	6.7092	3.9392	4.4855	0.496	9.9961	4.6091	3.9138	3.1041	-1.274	1.3693	10.946	1.3222	7.2793	-1.2271	4.6682	-3.0927	5.5127	5.134	1.9838	4.8018	2.0877	2.6895	6.9298	3.5104	5.1014	-1.8879	4.4993	5.0939	-0.30985	-2.2836	4.7456	9.026	2.0243
6.6618	5.4625	6.9021	-4.3314	6.9891	4.8246	4.1025	7.6304	0.3281	9.5937	-2.6938	4.5738	1.5687	7.5816	-3.5933	6.0176	-5.2692	5.8873	-1.4493	1.1925	-3.0753	7.2634	10.495	8.2151	-1.8989	5.4698	7.3251	6.4166	5.6926	4.1596	9.8997	-2.165	3.8297	2.4046	9.7977	1.5255	0.80092	2.2713	9.2391	6.351	6.0753	-0.50514	5.263	6.0942	2.8745	4.5928	8.7249	2.9699	2.3134	4.9189
8.9381	1.6035	5.6072	4.8883	10.365	5.9545	-1.4058	9.8748	7.0341	-0.94144	9.5211	0.67552	7.5923	10.134	0.053283	-5.314	-1.1095	2.0736	13.475	-1.1621	7.6219	6.1337	-1.5513	0.7307	-5.0797	3.0362	6.6387	5.9507	6.5434	8.5402	11.108	10.065	4.7997	1.6717	2.6887	2.7913	9.4564	4.3764	9.0682	4.403	4.1897	7.7085	-0.31066	4.6166	4.01	5.1178	3.7859	-1.4776	7.935	10.627
2.1898	-1.5219	-3.0069	-5.3536	-4.3293	1.421	-5.8962	-3.4769	-6.3387	1.661	-6.38	-1.0773	4.8172	-7.6327	-1.6587	0.56962	-3.9386	2.2255	-3.9537	-0.78699	-1.299	-6.6443	-4.9545	5.1706	-3.902	0.27886	-5.1846	-4.0055	1.5166	2.3218	1.2092	-5.3561	5.97	3.3966	-4.6422	-3.3599	2.6223	-4.1274	1.45	-0.81487	6.0385	1.7082	-2.4316	-5.3396	-1.57	-2.4523	-4.69	0.04552	-3.7824	-1.4498
-21.698	-17.695	-18.123	-20.949	-15.977	-28.479	-22.496	-10.495	-18.876	-26.668	-21.909	-22.079	-13.398	-19.486	-20.135	-19.892	-24.466	-19.053	-23.131	-28.517	-14.854	-20.752	-18.739	-22.838	-24.821	-22.668	-13.944	-23.687	-18.619	-16.383	-16.497	-17.242	-22.236	-19.4	-16.582	-27.547	-18.064	-18.213	-25.014	-23.912	-23.441	-18.255	-17.576	-22.611	-27.17	-18.826	-19.071	-16.599	-17.042	-18.704
-14.768	-5.8495	-2.8882	-10.646	0.64754	-8.4825	-5.3905	-7.28	-13.456	-10.682	-8.8353	-8.5079	-8.2634	-12.637	-10.762	-9.5694	-7.4852	-7.9848	-8.1655	-10.325	-16.247	-7.374	-8.3336	-10.954	-8.8259	-8.3003	-12.659	-4.133	-11.366	-15.031	-9.0027	-6.0202	-7.9384	-7.3557	-9.306	-9.8029	-4.8405	-10.555	-8.0918	-7.4021	-7.9124	-10.786	-10.604	-12.915	-9.9865	-11.16	-10.709	-7.18	-6.7992	-9.9226
-0.63839	-2.1722	5.9051	2.3244	0.14073	-2.3874	1.1303	0.26533	-5.4535	1.7948	2.06	-1.0263	1.717	-0.42751	-1.9929	1.3325	-3.8554	-1.7762	-1.9873	1.9339	2.037	-0.89781	-2.5382	0.62051	-4.5739	-0.12829	-5.6326	-2.9719	2.6232	4.76	0.019042	-1.6124	2.7814	-5.4767	-2.2855	-1.0763	-1.7612	1.3177	-4.1879	1.6026	0.096976	0.90675	1.3196	6.0317	-5.5628	-0.9781	-8.243	-4.5956	1.3499	-0.35085
0.54036	2.9163	-1.9062	-6.6195	0.39904	-0.013467	-2.8108	-0.7093	0.56787	-1.5948	-9.0683	3.0176	-4.8317	6.2608	4.9077	-2.1256	-2.1797	5.1582	-3.4363	-1.3702	-1.2025	0.084238	-1.8547	-2.0604	-2.8225	-1.5679	-2.9706	6.0358	3.6914	-0.58171	3.2975	1.0648	-4.2259	-1.7738	1.8936	-3.4523	0.63408	-3.7644	-3.7519	3.508	-0.19955	-5.7241	-5.343	1.6903	-6.852	3.1116	3.092	1.5685	-3.2635	-3.6105
-18.601	-17.76	-17.606	-19.405	-20.707	-16.833	-12.597	-12.086	-16.857	-12.778	-12.066	-10.137	-10.458	-19.132	-17.367	-14.982	-19.321	-15.235	-15.805	-9.6798	-21.488	-12.358	-16.457	-14.047	-12.539	-7.3911	-17.839	-10.92	-12.581	-18.436	-9.7431	-16.351	-15.556	-8.8357	-15.866	-8.1311	-12.992	-18.54	-17.831	-15.883	-14.376	-11.435	-17.579	-15.242	-12.206	-18.183	-15.905	-11.528	-10.085	-13.848
-5.1256	-0.96073	-3.4612	-6.8177	-8.1141	-12.075	-0.61813	-5.4909	-7.5392	-4.0589	-5.0777	-2.5926	-5.1807	-3.9453	-0.023022	-11.205	-13.305	-5.1034	-5.1183	-12.665	-0.51258	-9.4764	-5.2431	-12.03	-11.057	-1.9855	-11.304	2.4812	-2.6709	-6.274	-2.2091	-7.9146	-5.6606	-1.9066	-12.614	-4.939	-4.2951	-6.4142	-7.5544	-2.3072	-8.9501	-4.2284	-7.421	-9.583	-0.41698	-1.2327	-7.8162	-3.8002	-9.6468	-3.238
-4.1348	-5.421	-2.0606	-0.046082	-8.8591	-0.92658	-0.8675	-3.2549	2.5146	-7.4845	3.3153	3.1545	-6.6325	-5.7661	0.98363	-3.2933	-6.5182	3.0026	7.2138	-5.4521	-2.5124	-4.7109	-1.372	-1.8231	-4.0884	-1.9277	0.80694	-1.7366	-3.0085	-2.6747	-7.4011	-3.105	-9.6678	1.0848	0.69383	-3.6153	-1.431	-2.2584	-3.8844	-2.2732	-1.2592	-6.0555	-8.1869	1.3695	-4.3697	-10.962	-0.97227	-7.618	1.4015	-4.3772
1.8631	5.1427	9.2796	0.06087	-4.5954	-0.31496	1.5482	-6.9749	0.80416	5.7743	6.9968	-1.4328	-6.3312	3.4809	0.70249	0.68078	2.2598	0.18821	7.7389	-2.1587	0.7193	-6.2942	0.37251	-4.0755	-5.205	-0.22628	0.3055	-4.0579	-1.0953	-1.7172	2.5641	9.0602	-2.4281	-1.5142	-4.6113	1.4457	-6.272	5.1931	7.3524	1.4798	2.6528	-1.7786	-2.1569	-1.312	8.1847	1.8265	-2.9893	0.59418	2.6707	-1.393
2.5241	-1.994	-3.6931	1.5523	-5.6762	-4.4493	0.39747	1.5341	1.2169	-2.2963	2.1933	1.2796	3.7741	2.7659	-1.5855	3.6053	-3.2825	-4.4411	0.58194	0.7871	-0.057098	-0.70182	-0.023346	-4.6324	1.3145	0.54388	-2.8941	-3.3813	0.35274	4.2723	0.051231	-0.45183	1.1866	2.2745	1.0605	0.47271	0.67443	-1.4056	-0.29906	5.7402	-2.028	2.4187	-1.5648	0.67243	-4.7015	-2.1976	3.9696	-1.4331	4.6753	1.343
-7.1028	-9.3235	-2.9079	-3.7275	-10.189	-1.1381	-9.6078	-7.0287	-3.5553	-3.3717	-4.4058	-4.0744	-5.7207	-2.4151	0.92796	-8.6536	-1.1012	-6.0288	-4.706	2.3107	-5.5782	-6.9983	3.6812	-4.3288	-3.4805	-2.4964	-2.7285	-8.8406	-7.2838	-5.9057	-11.474	-1.438	-7.901	0.8036	-1.5606	-2.598	-3.6599	-4.5649	-2.4276	1.7205	-6.4711	-2.7891	-1.9035	-6.907	-4.4229	-1.3017	-3.2572	-8.768	1.0198	-3.8449
4.6377	-7.4723	4.5645	-1.1099	-8.4864	-5.5908	-0.47031	-1.5622	-1.9095	-2.0068	-2.1746	-4.9026	0.095332	-5.0756	-9.3642	1.3078	-0.30796	-1.9554	-4.4448	-4.5183	-6.013	2.2997	-2.3663	-6.8326	-1.9709	0.033256	5.4971	-10.754	4.7034	-1.2884	-3.0422	-6.2052	-3.3707	-10.171	-4.4093	-4.6168	-3.5385	2.1588	-8.1161	-6.2357	-1.5061	1.5566	0.38246	0.63488	3.4169	-4.6105	-2.713	-1.6409	-0.6972	-0.50398
0.27465	-7.798	1.2106	0.38508	-5.301	0.71641	-4.9305	-3.2067	4.237	-1.5091	-1.3744	0.22609	6.8411	-6.6444	-4.4254	3.9693	-3.2156	-5.0088	3.0552	-6.7565	4.333	0.063435	-0.18828	1.2587	1.5686	2.9996	-3.9072	0.56227	-0.90951	-3.4385	-1.8639	-1.433	-4.9841	7.7594	4.1364	1.793	-5.9949	-1.6035	0.40942	-1.5369	1.8135	-2.0169	-0.96205	-0.70799	0.082878	-2.3122	-3.2694	-5.063	-5.82	-4.788
-14.184	-10.789	-17.786	-10.499	-17.525	-18.195	-10.528	-14.425	-14.434	-20.102	-10.112	-12	-11.694	-11.113	-14.526	-20.383	-14.316	-15.789	-9.3089	-9.2223	-10.799	-21.424	-11.931	-17.32	-20.839	-18.83	-14.84	-11.755	-14.966	-21.048	-14.585	-11.803	-19.876	-14.983	-17.548	-15.988	-13.779	-12.497	-11.947	-16.391	-17.509	-18.247	-14.205	-15.749	-14.85	-17.653	-13.028	-11.519	-14.637	-24.548
6.3147	4.4074	3.5719	-2.0682	1.7129	1.798	5.3438	4.069	3.2759	5.2302	5.0297	8.8501	5.8957	5.1397	2.9289	7.1632	7.958	9.3278	6.7696	10.903	3.8068	5.3969	-1.7948	1.1548	13.339	6.9623	12.35	8.9118	5.5812	0.29491	6.4197	4.2164	6.2234	8.1491	8.927	15.488	7.7175	5.0765	6.5692	7.4781	1.4494	5.6013	1.2593	6.5692	2.4856	-0.90815	0.95344	6.576	8.5141	1.8961
7.3048	0.44326	-3.8411	1.3126	2.8301	7.0303	-5.8217	-3.8923	6.6255	1.3886	4.0311	-1.3458	1.2032	-0.74877	-4.152	-3.1656	-4.4186	-6.0888	-3.2612	1.8374	0.38881	-0.2344	-2.9586	0.23026	0.38869	4.0007	-1.8398	-2.8025	-2.7967	-1.3285	-3.8252	-2.5637	-0.78613	1.9636	1.2315	-0.95993	0.10384	-5.8213	-0.12057	0.77447	-0.069332	-1.0336	-5.4515	-4.0527	2.9182	-6.0328	-1.1594	-4.8513	-3.2048	-7.7518
-12.659	-10.152	-10.455	-11.775	-13.956	-12.609	-9.3211	-6.4159	-9.5312	-11.96	-11.582	-9.3972	-7.0463	-6.9452	-8.4728	-5.3191	-12.303	-9.0271	-5.9957	-11.023	-12.633	-12.453	-7.0472	-7.9515	-12.358	-11.804	-10.934	-12.393	-11.28	-9.7852	-11.457	-16.648	-14.572	-15.312	-9.193	-5.617	-9.5481	-14.51	-10.86	-5.6573	-3.403	-8.1963	-10.957	-1.4613	-16.348	-8.171	-13.084	-11.013	-10.565	-7.5019
15.188	14.55	3.5486	4.4316	5.9951	7.8406	12.043	11.601	12.542	14.148	11.186	9.7038	10.517	10.241	6.0842	14.776	2.5548	5.7705	15.031	10.166	20.019	9.3787	6.6341	8.6238	2.9955	9.6643	8.5528	8.8569	6.857	9.3172	9.102	10.841	11.657	6.0485	5.082	10.463	9.3443	11.375	7.2687	14.604	11.299	3.8618	17.056	15.57	8.1068	15.997	3.6956	11.123	5.033	12.752
-6.2202	3.0968	-1.6374	-3.0901	2.8538	-1.0374	1.0436	-5.1379	-2.1408	5.491	-5.546	-3.9195	2.8888	4.0602	1.8087	1.2307	1.6974	-4.3774	-3.2787	1.3705	-3.2455	-2.3607	0.82756	-1.7047	3.4964	-2.421	-3.1733	-0.57878	2.0171	0.12416	0.92837	-5.055	-7.2815	-1.7172	-0.75749	1.6372	-3.7017	1.3885	-1.3784	-10.219	-1.0158	2.0517	-1.3185	-0.96835	-2.8431	3.2251	1.464	4.5688	3.4018	3.4591
-14.891	-11.334	-9.0346	-11.829	-13.224	-13.953	-11.638	-8.5435	-7.4797	-16.38	-20.087	-18.049	-11.639	-14.642	-13.414	-18.969	-14.643	-18.599	-16.613	-19.296	-13.045	-14.687	-10.151	-12.933	-6.5651	-11.987	-18.03	-19.266	-15.094	-11.783	-17.874	-14.18	-17.269	-8.8285	-15.282	-11.269	-13.606	-11.485	-13.334	-20.481	-10.442	-12.401	-14.909	-12.149	-14.95	-16.614	-8.8297	-13.45	-11.126	-11.35
-11.142	-14.392	-12.458	-12.2	-10.715	-11.454	-7.4606	-15.746	-16.77	-19.358	-12.554	-17.799	-6.8124	-15.813	-10.905	-14.382	-15.421	-11.999	-10.745	-13.859	-8.2934	-15.734	-13.791	-12.048	-15.92	-17.527	-14.587	-11.354	-10.823	-15.03	-20.199	-15.917	-15.693	-9.4382	-11	-10.807	-16.251	-12.889	-14.157	-19.869	-20.06	-16.542	-15.142	-12.46	-21.434	-14.314	-17.085	-12.612	-22.37	-13.579
-9.8225	-5.9975	-8.8408	-14.555	-12.097	-17.664	-8.4385	-12.628	-11.755	-8.9006	-16.932	-12.082	-9.753	-10.367	-13.227	-13.11	-14.433	-0.81991	-6.7559	-4.6538	-9.0934	-10.823	-10.947	-12.353	-13.332	-11.943	-9.12	-6.504	-11.632	-12.936	-5.0444	-14.356	-12.471	-15.226	-15.419	-12.326	-5.0522	-11.603	-7.3164	-8.4461	-7.0585	-2.6734	-11.617	-11.766	-17.394	-16.58	-9.7333	-15.341	-13.464	-10.823
3.2252	2.6982	4.8612	5.0648	1.3285	0.72073	1.0005	-2.7784	0.92025	-9.0593	0.20709	1.7664	2.1118	-3.6954	7.5965	-0.39925	0.13745	4.7734	-4.0917	-0.70107	-5.1928	-1.7859	3.509	-2.8781	-6.1623	6.4032	2.3489	-1.5147	3.0246	0.71037	-1.5347	4.2098	-0.10098	0.82734	-0.51612	-3.3522	2.5965	-0.81291	2.9962	4.5282	3.3187	0.18492	-1.2434	9.1295	3.4202	3.1643	-1.7719	5.9498	8.4769	12.609
-6.4655	-0.055283	-5.8168	-4.7132	-1.282	-0.99725	0.85232	-4.3833	-2.8778	-7.68	0.41499	-6.281	-0.26138	-4.6833	-6.1786	-1.297	-3.2077	-8.5297	-4.6606	-4.0527	-2.2018	1.7365	-0.58387	-4.1757	-4.6318	-4.4332	-2.4432	-6.6651	-3.1448	-5.7746	-5.7955	-4.1479	-4.7369	-5.2265	-4.9338	-3.5333	-3.4385	-4.4735	-5.2701	-9.259	-1.0759	-6.5368	-1.2756	-3.5398	3.2623	-0.63658	-3.1531	-9.3442	-2.462	-2.9119
-4.7603	-3.9261	-2.5861	-1.3796	2.8543	-4.057	-3.7858	-3.6077	-8.7675	1.686	1.1509	-5.4608	-8.5087	-2.4578	-12.717	-3.7671	-3.3519	-2.0135	-3.9865	-6.5582	-6.3547	-6.2008	-2.2726	-0.40758	1.1507	-2.2106	-3.9431	-3.5629	-9.238	-7.2227	-4.8777	-1.6381	0.12328	-6.0189	-2.6507	-3.2383	-6.2583	-0.86038	-3.3752	-6.0786	-6.5035	0.29426	-4.279	-9.4959	2.0347	-3.3623	-0.053572	-6.6374	-5.6803	-0.48029
-5.5173	-2.8224	-7.7431	-1.0326	-1.838	3.5978	-5.0004	-10.978	-5.3975	-2.4894	-4.4668	-4.6678	-0.29191	0.62019	-6.564	-5.2188	-3.8834	-2.9594	-1.9027	2.0909	3.0622	-2.131	-2.93	-3.1785	-0.095899	-0.97361	-0.7519	-8.5341	-0.11984	-1.7943	-7.5455	3.8258	-5.344	1.6244	-0.96576	-1.4394	0.17379	-3.0552	3.3376	-8.2898	1.3567	-5.672	-1.476	-1.7485	-10.041	-3.7625	-5.6375	-9.9551	-1.8296	-2.1637
-11.582	-8.3357	-10.555	-9.0817	-11.468	-11.285	-7.2461	-11.546	-12.541	-13.589	-6.0481	-17.409	-8.0595	-9.5349	-14.555	-13.894	-12.974	-13.062	-12.819	-10.738	-17.65	-9.9179	-10.067	-2.1867	-10.675	-8.3106	-11.177	-3.4344	-7.9225	-1.6976	-15.455	-5.7691	-5.3423	-9.9136	-15.879	-14.359	-14.104	-12.706	-8.1177	-11.72	-9.6419	-9.4651	-10.294	-8.7085	-8.7073	-13.826	-9.6668	-9.4092	-5.4886	-13.352
-0.3728	-8.1879	-9.4182	1.3378	-0.27641	-1.5727	-4.8093	0.21488	-0.75421	-5.1278	3.7482	-5.809	2.965	-6.0036	-4.2263	-4.2741	-2.2303	-1.6959	-2.7552	-9.7115	-4.9021	-3.0652	-4.3375	-2.1812	-5.517	-4.1199	3.7975	-0.9326	3.5257	-7.019	-6.6042	-5.0926	-4.2968	0.40406	-7.6563	-4.7205	-7.942	3.12	-9.6764	-5.3051	-4.0998	-0.87113	-4.4063	-2.0349	-0.319	-0.83315	-2.476	-2.8945	0.32839	-1.9103
-4.2138	-5.1666	-2.5753	-0.91994	1.3711	2.3765	1.6225	-3.5363	5.249	-4.0077	-2.2425	-6.9721	-2.004	-0.5358	-8.9948	1.1352	0.29317	-4.9318	-4.5774	-0.040177	3.7211	-5.1464	4.2353	-1.7346	-5.3946	-6.7109	-3.443	-2.9274	1.7676	-0.28114	-0.97743	-4.18	2.208	-3.4311	1.4588	0.52623	-5.6906	0.097154	3.848	-3.2007	-4.2456	-1.135	3.0048	8.0875	-5.1373	1.072	0.65824	-3.4115	-1.8722	-0.12279
0.53981	6.3291	0.14007	1.3274	-3.0375	-1.9575	-2.8706	2.542	-3.3001	4.533	5.6538	-0.15191	-1.2946	-1.1728	-3.4376	-2.2337	4.1205	1.3479	3.7001	0.48678	-2.7562	1.7663	4.2664	4.7971	-0.90924	-2.8647	0.88657	1.5132	-3.0764	1.1635	1.5821	2.6094	-3.6994	1.4455	-1.0462	2.7077	-6.5596	1.4937	7.3143	0.26948	-5.8618	2.6927	2.4123	8.0354	0.3705	1.3159	0.74456	5.428	-0.51964	-1.8047
-2.6297	-9.1122	-17.567	-10.507	-10.874	-11.711	-3.1694	-5.6668	-11.238	-15.769	-8.5241	-6.2862	-5.4286	0.91414	-9.2375	-2.6235	-2.4947	-11.753	1.5273	-10.134	-6.5758	-11.443	-5.0694	-11.308	-4.694	-6.8684	-2.1527	-15.462	-10.96	-8.7712	-7.4758	-1.8813	-7.9714	-6.7153	-8.2642	-0.65088	-6.8293	-9.8254	-2.6945	-3.1341	-4.6775	-7.37	-7.8534	-6.4271	-5.0811	-12.597	-8.1677	-9.5774	-11.087	-7.6794
-0.43815	-7.2623	0.40861	-0.65406	1.2627	0.136	-0.7785	1.7381	-4.064	-3.1991	4.9197	-2.3692	3.6953	2.5533	3.075	-1.7321	1.8838	-0.1309	3.5388	2.2996	1.0991	-8.2739	2.4824	-3.3143	-3.169	1.0035	-1.1823	7.1042	-3.0579	-3.2858	-0.060267	-5.2925	-0.68166	7.0678	-0.21757	-3.2359	-9.7199	-4.8257	-5.1765	4.208	-2.3569	1.6572	9.8331	4.9519	-7.3874	0.15373	-1.4414	1.8518	2.0373	-0.96065
-0.30484	6.0311	2.668	8.5504	4.6701	6.9057	2.0049	6.1562	3.4353	6.1321	8.8674	6.6966	3.6892	6.0269	6.4994	5.0875	7.2524	-4.0231	7.7531	5.4372	4.6318	0.6072	3.3697	4.1313	7.8837	11.927	4.9879	7.1914	9.7461	7.4132	4.4559	-1.133	7.7766	8.0413	3.3805	5.0025	1.8229	10.575	4.0584	5.3802	8.2523	6.7438	2.3586	5.6843	3.8482	3.7121	11.831	5.6197	6.7218	5.6796
-1.8401	-1.7755	-1.9005	-5.5998	-0.77239	5.2562	-3.6812	-1.9705	-3.7602	2.0405	-5.668	-1.5294	-1.4717	1.7359	-5.2859	0.41711	0.0056042	-2.1948	1.4812	0.94097	-1.6395	6.1407	-2.423	-1.1408	-0.4191	-1.0424	3.4471	0.15908	-2.4506	5.4516	0.59046	2.6375	1.2176	0.27252	-7.6228	-3.6159	-4.6021	11.306	-2.7036	-6.2073	-0.45546	-0.32264	0.22491	4.3636	-1.3278	-0.80096	-1.7989	1.902	-0.99223	2.5187
7.7907	5.2997	7.7663	5.4954	8.0845	5.6131	10.086	9.8431	5.1711	12.637	5.2488	7.9476	11.24	10.91	0.91396	6.9907	10.271	9.8187	9.4632	10.167	7.5501	10.134	10.308	5.9664	11.087	13.221	7.3118	8.7573	3.1602	5.7775	9.6988	7.5945	4.503	4.2448	11.676	14.041	7.8884	7.7652	4.9322	5.6165	11.506	3.1289	8.6381	10.511	11.731	7.5845	12.36	9.857	2.6987	8.0491
4.232	3.6908	7.0369	5.1006	9.4344	10.49	11.654	8.6226	5.9348	13.824	11.068	11.346	4.4718	13.334	13.314	7.5717	9.2264	7.0281	7.6674	7.9227	3.2911	2.8199	11.318	7.7887	7.1836	6.7201	7.2204	5.913	9.5509	9.2891	12.836	11.872	9.2335	8.2407	9.4642	6.155	9.282	6.3723	10.185	7.3551	8.2228	11.162	5.4923	6.3798	11.871	4.4251	5.5005	12.883	11.196	12.839
1.8119	8.314	1.4335	-2.1147	-1.4507	-4.4361	4.152	6.8698	2.7206	3.2488	1.4061	0.15575	3.277	-2.6203	4.6431	5.1188	0.90565	4.5849	4.5838	2.3154	5.8704	-0.37849	2.8071	2.8451	-2.4745	0.48897	2.9186	5.6333	0.34596	3.0595	6.0968	-0.79171	0.38617	5.2252	2.9503	-3.7873	9.1685	-5.9283	-0.21911	-3.6064	3.0564	4.9231	-2.3548	-0.67748	3.1027	6.5968	0.25063	4.8738	2.6639	-0.29248
-1.1441	1.9967	-3.286	1.0465	5.4696	0.91521	2.4958	4.5798	-1.2324	3.176	4.026	5.9961	0.84399	5.2694	3.4771	-0.73634	5.0457	-1.0496	0.58598	0.5386	3.9298	-0.83016	3.8381	3.3621	6.3566	-4.6056	3.8844	-1.9577	5.1305	1.8601	-3.5709	5.1762	0.53814	2.9214	-0.14746	-0.66671	-0.68111	-1.9488	5.4607	-0.10459	3.8498	0.54823	-1.9443	2.747	8.0317	-1.2836	4.7716	-4.128	2.4791	4.3752
6.1961	11.1	5.9706	10.209	5.0627	11.18	10.178	8.3103	2.6952	3.2061	10.738	7.2366	10.805	2.8358	8.6969	1.6401	9.657	10.415	10.656	13.279	8.8715	3.5241	6.8439	8.1125	12.622	5.2872	0.3635	5.479	11.904	9.3756	9.3242	3.7618	4.9641	8.5086	5.9591	7.7887	10.441	7.4488	8.5667	4.962	4.1367	5.6606	12.76	8.6429	6.3782	5.0404	6.5898	3.9238	11.659	6.2271
-10.149	-14.575	-21.515	-20.618	-7.7548	-11.703	-8.6276	-12.111	-8.1299	-5.949	-13.636	-19.139	-4.6342	-10.326	-11.695	-12.948	-13.45	-9.4089	-9.513	-8.9764	-8.0722	-12.283	-12.517	-11.285	-8.651	-11.805	-13.428	-13.022	-8.7044	-11.403	-11.491	-11.847	-17.265	-14.082	-6.5701	-16.954	-13.483	-10.876	-14.041	-6.3792	-11.557	-19.373	-4.5208	-15.567	-13.175	-14.624	-6.5424	-9.0454	-17.003	-12.984
-14.395	-14.104	-11.71	-7.6746	-6.1447	-9.6126	-16.669	-9.8054	-4.4517	-6.7432	-15.062	-12.66	-9.7878	-6.9786	-8.859	-11.641	-10.369	-6.9191	-11.925	-10.282	-8.9902	-11.133	-7.8738	-15.342	-16.167	-15.104	-13.826	-13.276	-10.659	-18.571	-9.4624	-14.199	-13.145	-7.3775	-9.5566	-21.438	-18.608	-8.0564	-11.661	-10.888	-8.4804	-7.8219	-8.5588	-13.823	-7.1252	-22.852	-3.5858	-13.607	-9.2475	-6.1974
5.0842	-2.3742	1.7619	9.0461	2.4296	-2.6958	5.2685	2.4623	1.9986	1.3415	-3.1768	3.7501	7.1528	-3.2742	9.1989	2.3635	-2.0922	-3.1879	8.1956	3.7341	-3.8395	0.64028	7.2191	1.841	-2.0081	0.44948	0.21014	-4.3786	5.5587	5.816	4.6299	0.37714	3.5729	0.38423	1.2256	5.6509	-0.92808	0.58339	1.8791	1.8143	3.4073	4.7661	4.4087	3.5766	4.4806	3.7429	0.59206	3.6396	-1.8745	2.032
-5.1213	-4.597	-9.1023	-7.545	-3.5713	-7.0285	-4.8438	-5.733	-4.6006	-2.6096	-0.41261	-2.3783	-2.7226	-6.5736	-3.3373	-2.2755	-8.2008	-7.6284	-2.9423	-2.6891	-0.59298	-4.817	-0.79624	-5.7321	-6.1021	-7.3306	-7.7733	-8.1609	1.0286	-4.8913	-5.6368	-6.0779	-0.65129	-9.5593	-5.8547	-4.8532	-5.2287	-13.422	-4.0393	-5.2346	-3.894	-5.7437	-7.3057	-7.6666	-4.7413	-7.8636	-8.3199	-8.8536	-15.324	-3.5682
-15.846	-8.6539	-10.894	-12.047	-12.729	-15.576	-14.379	-16.133	-10.264	-15.601	-18.713	-14.526	-11.973	-15.869	-13.179	-13.183	-15.971	-16.978	-18.633	-19.649	-12.126	-12.304	-14.313	-15.199	-12.261	-19.734	-14.861	-17.099	-17.58	-12.899	-10.93	-15.553	-18.316	-13.369	-15.04	-12.417	-16.281	-14.529	-10.585	-16.835	-11.459	-12.899	-16.138	-9.5436	-13.498	-15.681	-13.003	-14.934	-19.093	-12.418
-9.9038	-13.343	-8.9809	-7.8306	-11.527	-12.124	-17.11	-12.371	-13.064	-8.624	-13.101	-9.9967	-11.108	-11.904	-3.9981	-7.4553	-9.6686	-14.481	-11.873	-14.673	-20.474	-3.8442	-9.9163	-3.8449	-11.861	-12.853	-13.473	-14.715	-5.0127	-13.827	-8.3943	-11.807	-6.0437	-10.096	-5.6573	-12.806	-7.6516	-14.241	-12.406	-17.167	-11.531	-16.524	-7.1064	-12.627	-10.781	-10.465	-15.465	-17.271	-5.4832	-9.0572
-12.818	-17.236	-16.959	-18.298	-18.126	-11.057	-21.565	-23.341	-13.838	-13.634	-8.5506	-10.317	-11.815	-15.733	-16.938	-16.341	-15.056	-21.965	-15.028	-11.432	-12.575	-12.779	-16.268	-13.476	-11.064	-18.483	-12.136	-15.545	-17.652	-11.33	-12.952	-11.892	-14.467	-12.35	-12.765	-15.442	-15.614	-14.1	-12.67	-12.691	-13.685	-16.329	-13.446	-10.251	-13.393	-15.161	-10.071	-14.196	-10.27	-17.16
-0.56241	-1.2661	1.731	-0.75233	-4.9041	-2.6938	-1.1989	1.79	-4.6346	-5.2295	-0.19661	-1.0477	-6.8667	-6.6791	3.6047	-1.2315	3.101	4.6358	1.0893	-9.7402	-3.0479	4.4566	-5.0885	0.77214	4.2794	-4.273	-2.6389	3.3701	-3.0308	-1.1238	2.609	5.5683	2.8189	-3.3129	-1.5332	-0.21513	-0.19771	2.5444	-4.2495	1.3331	2.4848	2.8188	-4.5152	-1.677	1.9773	-3.7004	8.7907	5.043	-8.1518	1.6607
-4.945	-8.5729	-8.3261	-11.789	-13.088	-8.4233	-14.228	-3.9149	-13.454	-10.065	-10.493	-11.033	-18.351	-8.7508	-4.1456	-7.9793	-13.259	-10.691	-5.4528	-10.052	-10.536	-11.398	-6.2429	-7.1997	-8.3378	-12.896	-8.1132	-15.063	-4.1746	-10.477	-0.66601	-6.7377	0.22029	-10.139	-9.3422	-14.32	-10.498	-11.189	-12.802	-7.6195	-16.9	-5.26	-7.9855	-15.48	-9.6574	-6.6442	-14.609	-9.1191	-13.646	-11.956
10.259	-2.7608	4.3222	4.7953	5.4437	0.4261	3.6059	2.8183	-3.3316	-6.901	4.5708	3.637	5.8415	2.024	-0.52715	-5.1274	3.4223	6.8135	-3.7378	7.1136	-3.543	4.0307	-1.661	-1.9638	1.0821	3.5484	9.5369	4.7155	3.3015	-1.5437	-3.7743	6.6216	1.4084	-2.7208	0.36296	-3.3575	1.7939	4.1523	8.1346	-1.9929	4.7055	-0.54495	-0.93749	-0.23496	3.6917	2.4815	2.9737	2.7253	-2.4896	-1.2199
11.143	2.7815	10.592	1.4144	6.3543	5.2819	8.6346	6.5951	8.4239	-1.0516	-2.0757	8.4731	1.6356	2.1062	4.0201	0.37921	1.021	6.0816	2.0499	0.9419	1.6842	6.5593	13.831	6.5498	2.5989	12.005	8.9744	-0.33448	4.4089	4.4597	1.187	7.0891	9.8907	3.6796	4.1729	4.1816	1.2433	-8.9217	2.1542	9.4225	8.4727	5.486	6.6897	9.9682	-0.74944	8.9534	7.8849	7.734	1.3917	0.63552
-0.13204	0.099816	-4.2025	-3.2338	-0.36362	3.433	-2.3342	-3.7069	-4.9147	-3.6077	-2.8927	-3.3719	-10.138	-2.9403	-5.1313	-6.8764	-4.838	-2.5031	-1.1844	-6.5758	-12.158	-6.5972	-1.5192	-10.678	-5.4625	-3.9181	-5.143	-8.9719	-1.625	-6.3058	-6.2406	-1.903	-2.3134	-3.6404	-4.0805	-1.3552	-1.5291	-1.4114	-14.091	-2.2486	-11.286	-2.2691	-5.7328	-5.4335	-0.88202	2.6422	-7.0044	-3.835	-2.3909	-7.2215
1.5666	7.6072	12.976	6.7845	3.0992	7.6596	6.2093	2.8078	-0.26085	9.3253	7.7815	6.1857	6.3279	10.256	5.1128	4.0759	4.8888	4.1082	10.979	1.8476	12.286	7.5521	6.8138	17.164	7.4982	14.29	5.9647	5.9339	1.9868	4.4711	12.553	2.2472	8.6569	6.668	9.9732	3.4353	8.487	12.344	5.9929	-1.1428	5.607	0.060299	2.5575	0.65252	8.9638	12.204	9.763	0.59463	3.4302	0.81296
0.70898	5.1138	-3.302	-0.69163	4.8546	-2.0568	1.2897	7.8576	-0.291	-0.10907	5.4295	4.5175	-3.5249	7.5358	1.3832	3.843	2.5207	2.2777	1.3304	1.7088	3.1576	-2.9437	-5.9867	2.5777	-2.1072	5.8928	1.3955	6.5996	2.3301	-1.2039	5.4203	-0.32428	9.1946	0.026909	4.8325	-0.48177	-1.7514	3.6306	-3.5073	0.17632	-3.5915	3.7717	2.3946	1.2504	8.6199	3.7044	1.0459	4.0123	0.21244	4.1726
-5.2929	5.0853	5.4241	-1.7616	1.6266	-3.0872	-1.7905	-3.5987	-2.6069	-1.3294	0.076615	-0.84075	4.1288	-2.32	0.24568	3.1992	5.1188	8.5124	-2.4516	-1.1448	-3.9657	-6.722	7.9717	6.9846	-0.066261	3.7047	4.6716	3.9165	-1.1265	-2.5542	8.2717	-1.8838	-8.0537	-0.88599	-4.1679	-2.9989	-1.2834	0.02894	-3.6244	-2.5902	-4.4962	4.2785	-0.28024	3.16	7.1112	1.5436	2.8321	3.216	-7.0954	1.2261
-26.362	-13.32	-21.052	-23.489	-20.289	-20.88	-28.562	-20.797	-15.073	-10.85	-18.263	-23.045	-23.066	-18.025	-23.969	-16.375	-17.967	-16.609	-16.062	-24.88	-27.593	-18.506	-21.127	-22.598	-23.275	-16.894	-17.16	-17.606	-20.542	-19.769	-16.664	-16.299	-18.368	-22	-22.101	-18.134	-16.22	-13.961	-17.774	-18.15	-18.861	-23.946	-20.711	-16.076	-18.716	-20.352	-25.919	-20.179	-21.029	-21.769
-0.68018	-9.6443	-4.4987	2.3862	-6.9882	-5.4043	-0.97568	-5.0524	-1.4958	-5.0522	-1.512	-5.1522	0.74731	-6.879	3.2448	-0.71131	-2.2061	0.58891	-1.5443	-6.1734	-3.0554	1.2332	-7.1841	5.2646	-8.1125	-0.52128	1.7531	-3.4732	-3.4748	-1.6286	0.65267	1.3239	-11.39	-14.602	-0.27018	-2.5012	0.86317	-9.7349	-2.049	-0.10292	-9.603	-12.118	-8.889	-1.6756	-3.6384	-8.061	-0.29031	-2.8523	-6.9195	4.9178
0.69982	-4.4708	-1.465	-7.5859	-6.0996	-3.0973	4.2055	-2.0744	-2.7304	-6.2702	-2.1794	1.3223	2.576	-1.4426	6.7084	0.047129	-2.6438	-2.5696	0.68319	0.49453	-6.243	-3.7243	3.0952	-0.41913	3.308	-5.7236	0.0043468	-3.7272	-0.6106	1.7108	-0.39342	-3.1848	-0.97274	-3.0693	-1.9134	-3.2182	-2.5569	-8.1021	-2.5441	-0.89413	-5.8992	-3.2919	-5.9544	-0.0016749	0.50873	-1.8598	1.7506	-2.1202	8.638	-1.4408
-11.943	-16.356	-14.286	-17.581	-20.098	-15.714	-14.851	-15.286	-14.274	-20.084	-13.218	-11.825	-14.792	-14.687	-15.831	-18.9	-12.846	-17.659	-14.902	-9.9135	-13.4	-12.461	-17.425	-18.092	-13.907	-17.6	-10.527	-14.936	-23.357	-19.067	-15	-17.233	-9.5354	-12.307	-10.254	-14.885	-18.738	-10.467	-14.264	-14.849	-11.551	-15.287	-20.027	-19.462	-15.333	-12.662	-14.433	-15.774	-12.642	-12.998
-14.943	-7.0908	-17.528	-13.412	-17.703	-12.387	-11.603	-15.072	-18.339	-19.6	-14.546	-11.512	-9.831	-12.052	-13.67	-14.397	-15.603	-17.614	-12.559	-16.543	-7.6452	-16.565	-14.698	-10.975	-9.9467	-11.711	-11.059	-8.6299	-15.878	-10.24	-15.071	-17.904	-9.034	-8.8495	-11.323	-16.705	-14.718	-13.721	-11.985	-16.161	-8.3139	-12.943	-16.307	-9.6426	-11.975	-15.324	-11.913	-13.333	-11.403	-12.092
-2.2864	-3.3532	-0.41132	-2.1195	-3.1242	-2.1362	0.034721	-0.92235	-6.15	-2.4203	1.3153	-3.8068	-8.1842	-4.4112	-5.3465	-1.1697	-1.9649	5.6944	-2.475	0.67261	-4.1694	-6.8496	-10.751	0.27818	-2.9273	-1.5206	-5.06	-1.5456	-6.4105	-3.2638	-10.02	-6.3332	-1.1791	5.3489	-1.1412	1.8197	-1.4512	-4.222	-1.2676	1.5236	-4.1308	-7.0623	-5.4862	-6.282	-7.4441	-0.98566	-3.1597	2.6692	-0.99685	2.8108
-3.8607	2.4919	0.59079	0.11352	0.35731	-5.9598	-2.172	0.39473	1.4133	-1.507	0.28478	-1.7128	-4.5098	-8.6948	-4.1626	-4.4871	3.1606	-3.0511	-2.6358	1.5015	-0.76067	0.04383	-1.4726	-5.5858	3.629	-7.345	-1.5958	-2.7771	3.6215	-6.5452	-1.2906	-1.3848	-7.6905	5.1188	-7.7437	-8.12	1.0707	1.4588	-3.6582	7.2954	-3.6282	-4.3699	-0.10064	0.62491	-1.1187	-5.7682	-9.5235	-6.1282	0.065957	-6.4759
-0.42437	-2.6012	-1.2231	-5.5648	-3.3208	1.1793	-2.221	-1.3656	-1.1338	-0.99612	-2.0333	7.3464	-5.5591	-2.8133	3.9886	-2.1259	-1.6177	-3.4131	-3.5183	0.32612	0.39505	0.58706	1.1855	-5.224	0.6989	-2.5108	-2.3364	4.1985	-6.2844	-6.7101	-5.7852	-5.9107	-1.8063	-1.1349	-0.68739	1.1835	-1.5583	1.003	4.1877	3.1664	-0.21828	-2.0914	0.82715	-1.7963	-2.0648	-3.789	-3.5171	-3.1617	-4.2048	0.60956
3.8653	5.2977	11.51	14.565	11.354	4.3583	9.858	11.764	7.9259	-2.0117	12.122	2.5429	4.2478	7.8435	9.0715	1.9529	4.4145	1.8512	8.1523	3.3293	15.029	6.9425	14.9	5.6347	4.9843	6.3611	8.7602	10.68	14.344	5.8366	6.0635	10.507	11.772	11.421	7.5603	4.82	2.4327	1.3407	6.884	3.5862	6.3822	0.70904	5.1922	6.1218	10.935	13.19	-0.83015	8.4486	3.032	6.9901
-3.9155	-9.6905	-11.468	-13.98	-9.9309	-17.256	-10.69	-12.049	-11.775	-18.646	-5.6966	-14.006	-10.644	-12.064	-6.4621	-6.6169	-19.321	-10.966	-9.0045	-15.042	-13.922	-10.221	-8.1727	-12.781	-7.3439	-7.0523	-9.1303	-7.3097	-13.629	-10.583	-10.455	-11.884	-6.5437	-12.451	-4.8652	-20.019	-7.5418	-17.962	-12.002	-8.5863	-3.0826	-8.4194	-10.916	-7.623	-17.505	-9.0152	-15.098	-13.938	-10.023	-3.9511
-3.4078	-12.159	-4.933	-8.0382	-3.324	0.46274	-3.9629	-5.4052	-3.29	-4.9856	-10.813	5.0713	-10.332	-8.704	-9.3771	-11.123	-7.4514	-6.5357	-1.7036	-0.083907	-8.9467	-8.7496	-7.6833	-11.368	-2.1046	-2.7328	-8.5057	-2.7187	-1.5001	-5.7048	-4.1463	4.7861	-8.1933	-9.3882	-5.4697	-5.9794	-5.6293	-3.0338	-6.0994	-6.5231	-6.2925	-0.6835	-8.5649	-4.268	-5.6046	-1.9114	-6.484	-5.0655	-4.3096	-4.0814
4.4301	11.86	5.8997	12.41	9.7427	7.5798	1.5852	7.9828	4.0856	8.383	11.889	6.4215	3.7736	5.4016	3.4309	5.1483	-0.3483	4.6104	8.3405	12.14	4.0372	2.1955	4.4822	-1.9472	8.577	7.1944	5.1529	7.1951	16.823	7.6231	9.513	4.5421	6.9901	7.6977	6.9661	9.3494	5.6092	10.233	8.6904	2.2635	6.3392	10.836	4.2436	0.714	7.9457	-0.35434	5.2922	4.8827	11.21	12.109
-21.379	-17.88	-23.886	-23.86	-24.313	-23.41	-21.593	-29.12	-22.124	-21.315	-23.556	-19.364	-22.132	-23.063	-22.887	-26.97	-22.603	-18.55	-23.516	-19.297	-29.751	-22.244	-23.946	-18.338	-20.673	-25.746	-29.344	-21.057	-27.355	-22.42	-19.976	-23.159	-18.108	-24.25	-20.78	-20.714	-24.084	-17.396	-31.36	-25.378	-24.555	-19.847	-22.135	-26.243	-25.148	-18.596	-18.671	-25.767	-19.61	-16.884
-7.3454	-11.343	-4.8746	-4.4158	-14.298	-15.83	-5.3151	-7.9334	-10.612	-10.65	-9.4783	-11.016	-1.4038	-11.238	-4.8938	-14.3	-10.38	-6.0828	-12.493	-15.948	-5.1485	-8.4235	-12.977	-7.9324	-14.137	-6.3026	-12.394	-15.173	-8.2281	-9.5172	-11.95	-10.255	-5.7612	-16.651	-13.703	-7.2716	-5.5293	-6.8691	-13.077	-10.006	-9.66	-12.041	-8.7775	-10.194	-13.179	-13.197	-13.034	-8.5998	-6.7601	-11.963
4.0096	5.6587	6.0896	1.4188	7.0556	0.97556	4.1991	5.4023	3.3691	-0.86482	6.1924	7.6871	2.3411	4.511	4.1864	7.3414	-4.4029	2.7609	2.4651	5.526	8.5897	8.2767	0.030217	3.4139	2.5241	2.3549	3.9302	3.9339	4.6374	2.6538	5.5384	-2.0692	1.6459	2.6262	5.6139	6.2185	5.9735	10.681	2.3356	0.4783	-2.3062	-7.9563	4.0232	4.2182	5.9879	1.6221	6.7887	0.36065	2.1058	3.96
4.7368	-2.443	3.4527	-0.80548	4.749	4.2725	-1.9103	-1.1084	1.3821	2.3723	8.3989	0.8341	2.7872	7.3448	1.8506	4.6382	7.7548	4.4935	1.6448	7.1936	11.619	3.5354	5.1942	3.0295	5.217	1.3806	10.093	3.3929	2.8129	6.6419	-3.0734	3.148	4.0705	11.838	-3.7446	7.7881	4.4411	2.763	7.3439	8.8477	0.81631	3.133	-2.0909	4.6511	2.2461	8.9347	6.6755	6.3798	4.1088	2.0332
-14.181	-8.6032	-17.754	-10.773	-15.183	-15.123	-14.912	-13.917	-11.169	-11.062	-14.109	-12.068	-2.7165	-14.223	-15.013	-8.7429	-9.9986	-15.666	-9.7109	-18.995	-11.727	-12.432	-10.07	-11.585	-8.1854	-9.9431	-14.274	-14.531	-13.695	-9.9046	-11.469	-10.749	-15.887	-9.975	-11.28	-10.434	-10.954	-16.39	-14.061	-14.089	-14.552	-14.006	-11.34	-9.5901	-15.378	-12.255	-16.102	-10.384	-12.006	-7.638
2.2896	-1.632	2.9991	0.35214	-2.1189	3.6321	-1.7422	-1.741	4.4396	-0.10369	-1.9778	6.1128	0.79962	-3.8627	-5.851	-2.1767	-1.1348	3.4583	-0.39008	-2.1975	2.8253	3.8627	3.0556	-12.107	-5.032	6.1874	0.42204	-7.0701	-1.5851	-2.119	1.0476	-1.7214	-2.2825	-0.77788	2.9978	-1.1325	-2.5313	-4.6278	2.5644	-0.012343	-1.3745	2.1082	2.5625	-1.4314	5.5044	1.5798	-4.2781	-2.3954	-1.6199	3.3726
-12.157	-12.731	-12.889	-17.992	-13.153	-13.609	-16.067	-20.776	-14.155	-17.239	-8.2549	-17.257	-14.072	-15.457	-10.407	-18.388	-15.868	-11.144	-8.351	-13.702	-14.834	-12.102	-10.883	-15.003	-21.058	-16.949	-21.987	-14.513	-17.727	-6.254	-13.617	-14.669	-16.115	-10.472	-15.864	-9.5271	-15.825	-10.798	-12.594	-17.115	-9.8498	-17.936	-11.894	-18.452	-15.924	-20.903	-18.094	-19.52	-15.274	-14.639
-0.54803	2.0464	0.17947	2.121	-0.06473	0.72656	-5.0563	-5.5597	-4.784	-6.0827	-1.1982	-3.6448	-3.3427	-6.8317	-5.2352	-4.0282	-1.8334	-0.62157	-5.2619	-13.152	-7.8206	-3.511	-1.5566	-4.2345	-0.88514	-4.309	-1.2002	-3.2091	-8.1554	-1.9195	-9.7781	-7.2062	-11.976	-5.6715	-3.8117	-5.943	-7.9637	-6.1443	-5.4744	-1.9623	-7.889	-3.8195	-12.925	-11.238	-4.5799	-2.4161	-7.1692	-4.0695	-5.6651	-5.3974
2.2853	7.7037	-4.8567	5.5944	3.1504	0.51625	1.1311	6.3069	1.9796	8.1427	2.2421	1.9613	6.7586	-0.91946	5.5381	-2.4605	1.5558	8.5661	0.25576	0.85972	-3.0554	-4.8957	5.6187	3.4414	3.2708	-0.5828	0.36901	-3.1174	-2.7179	3.3062	-1.0078	2.3605	0.32653	-1.2552	3.9717	0.28291	-3.0793	-0.96494	-5.1261	-5.2674	-0.55415	-6.2337	-0.84174	5.2608	-4.0878	-2.7459	9.4218	5.9682	7.7183	-0.79192
4.8577	-1.1139	11.595	10.936	11.498	5.1292	13.908	8.5969	7.81	17.085	9.7929	9.3229	4.704	12.583	8.1215	7.1287	8.9458	4.457	10.833	6.2059	8.1784	2.9398	10.037	14.766	8.6043	11.796	10.272	10.49	8.5691	11.343	14.243	-0.10264	13.913	7.5527	4.635	8.2725	4.1341	10.514	3.3389	6.6679	7.5189	2.1253	16.051	15.298	16.489	9.8086	7.6879	8.4654	9.2926	11.796
-12.178	-5.8646	-11.957	-11.607	-7.7814	-6.6152	-13.994	-12	-11.791	-9.916	-3.145	-11.014	-8.8041	-10.707	-5.7146	-8.9577	-10.97	-9.9098	-10.301	-14.026	-14.888	-14.093	-7.1801	-12.308	-9.1439	-12.195	-4.8296	-15.347	-13.717	-19.098	-10.332	-13.966	-8.2164	-12.136	-13.896	-11.879	-12.203	-11.723	-9.1868	-10.827	-13.967	-5.8514	-6.9555	-7.9037	-17.376	-9.8634	-8.7671	-10.98	-10.204	-8.5775
-2.0176	-2.0424	-10.842	-2.9515	-4.7812	6.052	-3.9655	-3.1797	-1.1043	0.83472	-0.91938	-2.799	1.8867	1.7632	-5.9171	1.2501	-5.1522	-2.1771	2.6703	0.38288	0.66711	2.9357	1.6654	2.2235	-1.8149	0.55944	-0.47085	-0.65561	-6.8264	2.8835	-0.10708	-3.0384	-5.5545	2.9277	0.36416	-3.3253	-5.0462	-2.5588	-2.1206	2.3779	-1.8425	-8.8487	5.7957	-0.98342	3.6442	-6.7905	-8.4879	-4.7542	-1.5073	-3.178
-9.8037	-6.317	3.2711	-1.4259	-2.9324	-1.4761	-9.4556	-0.52967	-2.052	0.75414	-1.4502	-0.85428	-6.8935	-1.7321	-5.2846	-1.5301	-5.6921	-7.1821	-9.666	-3.0749	-6.7903	1.1183	-7.2571	-8.0044	-7.3233	-0.13004	-2.1038	-2.3493	-4.4649	-1.6265	-1.142	5.1272	-1.9382	-0.48236	-10.954	-7.6541	-4.2912	-8.8866	-2.7942	1.151	-4.3101	-3.9003	-1.6364	-1.7739	-3.0797	-8.0512	-7.5851	-3.7661	-6.8893	-2.9371
4.7245	7.6852	3.348	9.0821	7.3385	5.1766	5.0369	9.7408	3.5702	5.4617	5.373	0.77154	12.378	13.004	5.0485	4.8558	3.9085	5.5361	8.2809	0.17973	5.9479	2.0157	4.9381	8.0986	12.071	7.1618	5.6244	0.33182	6.1783	4.9831	5.4432	9.5661	4.2427	6.4714	8.1896	7.0465	7.4882	4.7977	-1.7595	3.6932	3.806	0.49388	10.837	14.208	8.744	5.0618	10.356	9.0915	9.5762	3.2852
-5.6787	-7.9139	-8.5907	-3.2009	1.816	-6.9492	3.5785	-4.4774	-6.4471	-2.6932	6.4132	1.3191	0.95485	4.738	-1.2503	-4.1845	-5.1136	-7.5699	-2.3422	1.9581	0.74375	-8.5029	-2.0794	0.56207	-2.3695	-3.0756	-4.1999	1.3951	0.66811	2.8494	3.2863	-3.9056	-0.87408	-9.5099	-7.989	0.29866	-1.5057	-5.0301	-5.2766	-2.8931	-6.6323	-7.6388	-0.93049	-6.5772	-5.9947	-4.7807	1.0864	-7.386	-7.0826	-3.7834
3.5581	-10.363	-13.532	-15.172	-12.15	-15.536	-11.168	-8.9579	-12.801	-11.777	-7.6607	-9.7714	-14.828	-6.319	-10.729	-8.1809	-9.5114	-13.281	-14.255	-15.584	-13.628	-11.752	-14.722	-16.697	-13.352	-6.2371	-11.693	-12.678	-11.43	-10.558	-12.775	-13.97	-12.284	-17.197	-10.221	-4.3328	-9.383	-3.2788	-7.4846	-15.508	-10.696	-6.6986	-4.0094	-10.908	-16.664	-9.6661	-14.789	-14.81	-12.764	-15.409
2.7495	-4.4764	-4.0444	0.2834	-5.4472	0.34132	-2.9403	1.2774	6.2794	2.7983	-1.0166	-0.6208	0.67862	1.3137	-3.1523	-3.4845	-3.4276	-2.3492	-6.9827	-3.3239	-0.59016	-2.3846	1.983	-1.7547	-3.4104	-5.8969	-5.3531	-2.1919	-2.0051	0.75477	0.16742	-4.6905	-0.10602	2.8376	2.725	1.0007	4.165	-11.839	-1.1588	-4.1909	-0.38673	0.046826	4.0669	-2.9705	-7.4259	-4.2114	1.8492	-0.048759	-2.7124	7.0461
-1.0908	2.2741	-2.571	-0.35365	-4.2966	-1.3665	-1.6738	-11.336	0.3606	-3.298	-2.8012	-3.5429	-1.1474	-3.5675	-2.1756	1.2355	-1.1506	-0.36506	-3.913	-6.3399	-11.309	-6.4113	-4.6379	-3.4845	-0.55919	-10.472	-5.101	-3.5826	-6.1431	-0.64777	-1.7796	-3.9163	-5.9887	-0.47499	-9.6059	-4.8806	-2.6648	-1.4836	-7.9637	-3.2772	-6.7295	1.1804	-4.0093	-5.4546	-3.6351	-2.314	-2.232	-3.5915	-0.60357	3.6052
0.96509	0.14095	-0.56824	-0.076404	5.4702	-1.3339	8.4137	-1.8309	-4.9441	8.015	2.4274	3.8604	2.3004	1.4339	-4.1933	-0.49355	1.3194	-1.5788	7.3223	-2.8326	-2.1267	-1.6588	3.057	2.2379	5.909	6.6482	3.0235	2.6068	-2.1672	2.9926	0.010508	-0.51758	0.49434	1.0408	9.263	4.0922	4.1594	2.7084	2.0716	-1.0219	-1.263	0.39302	-0.94621	3.4393	1.5948	2.0173	6.4291	-0.95858	4.5702	2.5241
-7.1626	-16.965	-11.696	-12.75	-7.5873	-16.928	-16.358	-8.1444	-12.402	-11.245	-13.398	-8.7023	-7.1543	-4.3821	-10.499	-5.5639	-14.695	-7.875	-13.962	-12.834	-8.3277	-13.932	-11.88	-12.681	-12.346	-14.664	-4.3037	-12.168	-7.5915	-12.873	-12.328	-18.1	-5.8593	-9.0263	-9.0882	-10.828	-15.805	-10.434	-16.962	-6.7724	-10.271	-13.894	-13.385	-9.4453	-11.269	-5.0689	-12.868	-2.4539	-8.1609	-17.193
10.705	4.8854	4.4869	1.1434	11.007	8.9694	7.3985	5.8117	10.635	5.2748	13.583	5.1933	3.8131	10.352	11.919	10.554	8.1913	4.4792	1.0381	4.3196	7.1513	7.9496	4.3552	8.0726	5.4109	8.4927	10.197	9.2516	7.1921	5.7303	1.7738	20.27	7.1681	7.0625	6.0294	6.1372	9.0831	3.0019	7.5094	8.8636	14.179	10.959	11.665	0.53402	10.225	7.7986	11.609	10.883	9.2228	10.732
-13.209	-8.6366	-4.212	-16.079	-8.5237	-14.894	-12.201	-7.9146	-13.598	-14.429	-15.307	-12.03	-11.314	-4.9089	-15.094	-9.6242	-13.901	-11.335	-14.316	-3.9923	-13.568	-19.161	-15.169	-13.797	-8.27	-8.4039	-10.999	-9.0613	-12.382	-10.241	-7.5903	-16.795	-7.3233	-6.2589	-14.152	-17.554	-16.004	-11.178	-12.821	-10.51	-9.5513	-3.204	-11.135	-9.9247	-7.172	-8.375	-14.57	-5.2317	-13.922	-11.677
12.645	7.3754	7.0929	7.0221	11.724	8.8073	2.9334	3.7513	4.3295	7.6046	1.7422	6.317	5.2252	13.303	2.9311	5.2181	4.8002	11.885	1.639	0.82566	9.3332	9.9971	10.162	15.14	10.136	10.056	11.584	11.554	5.8727	8.5073	10.367	11.892	10.57	15.822	10.125	11.362	7.3323	9.5227	11.631	7.882	2.2573	12.333	7.5097	16.994	13.063	6.4725	10.347	6.3362	2.86	4.2592
-2.2434	-0.58243	-8.6696	-9.2544	1.7039	2.2477	-2.0706	-3.0554	-0.28542	1.5164	-4.6081	-0.69724	1.4799	-8.0071	2.1058	-4.2665	-1.0198	-0.3571	-5.8749	1.7531	-6.6011	-2.6964	-9.9541	3.2602	-4.9844	-3.8469	-3.5795	-0.061145	-5.3006	-1.9186	4.8788	-0.11595	3.9699	-3.0637	-1.2987	-3.4685	-2.848	-5.3807	2.7355	-7.8699	-3.9597	-2.6764	2.643	0.12335	-3.4036	0.37094	-3.3661	-11.039	-2.6114	-3.5525
0.31474	4.7425	-6.022	-3.4215	2.1112	-1.0075	7.4663	-0.4888	7.0201	-0.18454	-7.0008	-3.7516	-1.8549	-2.1108	7.0268	-2.1442	1.6547	-4.6153	-0.98345	0.0046873	-8.1696	3.9838	3.0559	-4.2024	2.7871	-4.6141	4.8116	1.1347	-3.3437	-1.4945	-0.44137	0.30004	0.54047	-1.5467	-0.63961	6.5523	4.3385	11.371	1.1333	0.71213	1.8721	-3.6623	-1.1763	-1.3537	-3.5253	-2.9047	0.57172	0.19575	4.0547	-3.0507
-10.414	-16.558	-4.4348	-7.0082	-8.1291	-7.2841	-8.6662	-3.8789	-14.812	-4.8203	-10.765	-9.5257	-10.816	-4.6053	-9.7231	-10.663	-9.5912	-9.6548	-16.267	-15.459	-11.203	-8.0274	-9.1678	-7.6986	-12.922	-9.7953	-10.255	-13.769	-14.558	-12.54	-10.397	-8.013	-6.0853	-8.42	-12.76	-5.9729	-13.68	-12.65	-8.6073	-8.5781	-8.2462	-7.5231	-10.247	-9.7696	-16.401	-8.7976	-12.106	-12.528	-11.245	-12.909
-7.3061	-11.762	-13.086	-15.523	-13.169	-5.1731	-15.607	-7.8061	-16.088	-13.317	-4.2056	-13.499	-12.421	-10.515	-9.9112	-9.2026	-19.57	-12.974	-13.775	-8.9348	-12.994	-7.9326	-15.744	-13.872	-13.11	-12.323	-17.019	-10.824	-9.6138	-9.1319	-12.661	-17.918	-7.3305	-16.047	-13.73	-11.698	-2.6627	-17.671	-8.6728	-4.4222	-13.167	-7.8782	-10.228	-11.472	-10.804	-12.096	-14.961	-13.695	-13.569	-10.004
-21.988	-23.161	-19.244	-23.669	-20.92	-19.05	-22.553	-24.582	-18.596	-17.165	-25.487	-22.028	-16.317	-24.968	-22.273	-25.661	-18.819	-24.686	-28.139	-20.023	-21.777	-16.333	-21.737	-26.027	-20.353	-20.905	-29.234	-18.88	-17.142	-23.897	-15.568	-25.469	-20.934	-22.432	-26.222	-25.074	-20.52	-25.805	-32.38	-19.519	-25.263	-24.553	-18.588	-20.091	-18.17	-20.71	-14.537	-31.415	-20.016	-25.971
1.954	-2.1786	3.4665	8.8188	5.7745	6.0526	6.7858	-9.4995	4.5654	9.056	4.7014	5.8979	2.1283	5.5401	1.3617	-4.06	6.8122	11.283	-1.9787	4.7395	0.4945	8.2514	4.6205	-4.3209	7.5367	2.0569	5.3092	8.6056	2.3815	-4.4805	7.6494	-3.6151	5.2247	0.94819	4.0787	-1.3251	8.4141	4.0488	7.9947	6.1424	0.30268	-0.30093	1.513	5.4723	2.4944	-0.95201	8.0654	3.1881	4.1253	6.1277
-1.9842	2.082	-1.441	0.88973	-6.7862	-10.494	-4.8983	-2.6258	-5.4948	1.0882	-4.3387	3.606	-7.9162	-3.0253	-2.2574	-2.061	-10.732	-0.9329	-10.406	-12.803	-6.7899	-6.2078	-8.355	4.0141	-6.6814	-5.0283	-3.7329	-5.631	-6.4381	-0.95607	-1.04	-2.639	-5.2888	-4.7803	-5.9075	-0.72863	-5.1796	-4.8365	-11.257	-7.5685	-8.0031	-10.168	-9.8447	-3.6509	-5.5682	-4.7914	-2.7937	0.13039	-0.14475	-9.4059
1.7452	-3.1079	-2.8675	-8.3386	-3.4498	0.036492	-0.83873	-0.91354	-4.2679	1.5012	-6.8735	-3.7776	0.79037	0.31085	-0.58146	-5.3575	2.292	-6.2309	0.88599	0.21478	0.41323	-4.6034	0.90364	1.3164	-4.8325	1.4786	2.6467	0.39613	-0.85398	-4.0123	-2.2864	2.7547	-0.40806	3.5705	2.4858	0.45363	-2.8737	6.4594	2.4021	-0.49339	-1.0438	0.1935	-6.2787	-0.26448	-10.184	1.3702	-2.1545	-5.3844	-6.1939	-1.3169
-12.454	-13.148	-16.702	-17.454	-12.272	-15.233	-14.311	-7.5903	-18.376	-10.966	-15.132	-13.269	-13.253	-14.181	-15.528	-15.318	-15.183	-16.443	-14.987	-22.495	-11.158	-12.959	-14.175	-19.596	-21.358	-6.3737	-13.374	-13.967	-5.3788	-10.562	-14.722	-15.499	-18.583	-14.613	-12.916	-14.142	-14.534	-14.672	-18.305	-8.8989	-16.064	-16.624	-14.222	-17.796	-15.448	-16.603	-14.619	-14.651	-19.309	-10.305
-6.2573	-8.4458	1.9788	-3.3946	-7.309	-8.0352	1.344	-5.4465	-2.8489	3.4724	-5.6578	-8.9695	-2.2658	-2.6693	-8.0884	-6.7116	-3.5798	-1.85	-5.0575	-3.119	-2.8223	-6.9445	-6.5708	-7.3289	-1.514	-7.7113	-11.949	-6.0986	-1.8746	-3.5551	-3.371	-8.3117	-1.5712	-3.017	-2.1548	-3.8848	-4.4823	-5.6537	-4.4093	-3.8917	0.72828	-4.8571	-2.9262	-8.489	-9.9269	-10.942	-9.043	-5.1706	-8.3906	-3.561
4.2072	0.84	0.64929	-3.1927	2.2933	-0.4982	7.4896	4.049	1.5972	-6.5063	3.0287	3.5323	1.7958	2.7866	2.7673	-2.5439	-2.7918	-2.9647	-1.0644	-1.6675	-0.89685	-0.66404	1.2905	1.0709	1.0506	6.6106	-1.5495	1.3278	-1.8166	2.8409	-3.8601	0.64577	-0.12336	4.1409	3.0494	11.404	1.3415	1.8515	1.6566	0.36636	8.3634	3.4744	-3.2064	-5.055	4.4454	-1.527	2.3031	2.3699	-0.089776	-4.5861
-0.23977	-9.8541	1.456	-4.4752	-4.3272	-6.2205	-0.13758	2.2922	3.8732	-5.0993	1.1749	6.4721	-0.57731	-4.0561	-0.47402	2.0587	-2.032	4.4115	1.9209	3.0966	-3.6403	0.8688	2.2935	1.3888	-9.6867	2.2464	-5.0309	3.2015	-3.8381	0.18922	-6.7843	-1.2071	1.5214	5.0801	-3.538	-3.8224	0.087458	-6.6706	-1.1628	-3.931	-5.5053	3.5248	-4.1586	-3.1481	-1.4888	1.5595	0.22953	-2.9179	-4.3896	-4.4248
-4.6197	-5.4339	-3.0469	-3.5936	0.30359	-4.3826	0.92876	0.97405	5.1852	-1.371	-6.3295	-11.438	-2.6891	-2.6992	-6.5994	-11.074	-0.96484	1.4982	-3.9468	-6.478	-8.0401	0.13631	-5.6334	-1.0563	-3.7902	0.21106	-6.4039	-6.9386	-2.2183	-10.073	-1.9265	-1.9676	-1.94	-7.2979	-2.3444	5.3841	-4.041	-7.0086	-0.11003	-1.9853	-0.13347	-7.7513	3.7536	-4.5558	-2.1639	-0.53018	0.81907	-5.5669	-1.5396	-4.4331
-0.19628	-1.6801	-0.36051	-5.6612	-1.2542	0.69041	-1.3869	-3.5763	3.1145	3.0711	-2.6756	-3.5033	-5.6112	-0.17046	-9.8977	-5.7534	-8.1353	-0.25384	-7.5603	-5.79	2.282	-5.0924	-0.26571	-5.4123	-2.1166	3.9278	-6.0062	-6.1207	-8.234	-4.5413	-2.819	-3.8982	-4.0572	-2.7651	1.3383	-3.7811	-1.7706	-4.1418	2.9314	-2.2395	-8.2759	-0.61157	-6.3295	-3.9434	-3.4737	-3.0977	-1.5531	-1.0177	1.0337	-1.5609
-14.949	-4.4872	-7.1332	-9.4294	-6.5341	-3.2262	-3.8411	-7.4835	-5.803	-0.51158	-2.1401	-3.4174	-9.4382	-13.259	-6.6995	-3.3471	-1.9107	-13.065	0.79743	-3.7896	-3.885	-10.57	-7.4408	-0.1565	-0.67708	-7.8744	-7.6944	-4.4799	1.5614	-6.0087	-4.2445	-2.9722	-5.3335	1.1177	-5.8525	-6.611	-5.9921	-1.6285	-6.775	-7.3782	-1.0255	-5.2476	-0.74465	-8.0936	-10.822	-4.7615	-9.5724	-3.2604	-5.6819	-6.9782
-3.4499	-6.7091	-7.4613	-3.3551	0.88074	-2.7374	-5.3213	0.096103	-1.9053	-6.749	-0.47462	-0.49964	2.7321	-9.0793	-1.4231	0.47756	-2.6469	-12.865	-3.2443	-6.7533	-3.249	-0.89068	0.1724	-2.1632	-0.10235	-0.33903	1.7532	-4.996	-3.2767	-3.5628	-3.7054	-10.674	-1.1279	-1.5167	-4.3656	-2.1908	-2.1492	-4.997	6.7764	-6.4725	-6.8511	-4.2982	0.59648	1.9233	-5.4979	0.97755	-3.2537	-3.3827	0.86962	-6.2853
-17.454	-12.656	-21.627	-16.884	-15.428	-15.04	-20.31	-14.836	-14.053	-12.08	-14.355	-16.721	-14.456	-23.228	-10.006	-13.903	-21.774	-9.6349	-14.857	-11.443	-17.405	-10.546	-8.1468	-18.217	-13.319	-14.41	-10.774	-15.969	-14.297	-8.8472	-15.923	-12.669	-11.424	-7.9197	-9.5943	-12.715	-20.171	-15.425	-10.825	-14.073	-9.3348	-15.851	-22.52	-17.299	-11.891	-11.637	-11.743	-19.444	-17.503	-12.305
0.04893	3.8625	-3.8729	-0.28458	-3.5936	-2.3257	-2.2172	-3.4543	2.4381	-6.5884	4.6689	0.75518	0.81544	-3.5418	-3.1399	0.79569	-3.1415	1.1995	-9.1392	-4.1747	-4.1148	-5.6331	0.82438	-1.4638	3.4169	-2.5902	-7.3279	-0.31508	0.3494	-6.2281	-0.69352	-4.0497	1.9931	3.2657	-10.339	1.2467	-0.98553	-4.2031	-1.732	-2.9	-8.0963	-5.8465	-7.5277	-6.9888	-9.9954	-0.24767	-5.6621	-5.6461	-5.6766	-1.97
-0.76906	2.8663	8.1514	3.3601	4.0491	-6.1056	-2.8951	-2.7354	4.0637	-0.10225	-3.3625	-2.5472	3.2803	4.1655	0.13973	-0.22888	5.7131	-4.4718	0.3634	0.18502	1.0969	-1.2786	-7.0645	1.4787	-1.0564	-0.11826	5.1573	4.6916	0.31704	-0.19712	3.9215	-0.63589	1.1984	-5.3053	-4.7431	-2.8843	-1.846	3.5985	1.8235	-0.59292	-6.048	-2.5878	3.2689	1.5612	3.6909	-4.6176	1.98	-2.9929	-4.2701	-3.726
-4.7206	-12.262	-11.43	-13.262	-8.6291	-13.888	-13.202	-10.048	-10.366	-19.798	-14.845	-14.332	-11.683	-1.2335	-17.049	-12.778	-12.437	-7.493	-12.437	-12.866	-12.33	-13.228	-7.6357	-9.4373	-14.886	-11.831	-10.697	-13.048	-12.902	-9.6633	-15.362	-11.128	-2.9605	-8.8365	-13.931	-10.454	-12.472	-11.375	-17.009	-12.873	-14.203	-8.6309	-12.552	-18.156	-13.283	-6.4248	-17.368	-10.131	-12.261	-8.917
-6.7832	-6.8362	-4.2506	-10.473	-7.6821	0.11202	-10.295	-5.3842	-8.0095	-0.77284	1.6699	-7.7264	-12.956	4.3382	-8.185	-1.9553	-1.231	-6.007	-2.4413	-3.7212	-3.8504	0.6538	2.1005	-5.7788	1.5827	-7.4925	-2.7538	-2.369	-7.0673	-5.7872	3.3263	-4.5011	-8.6171	-2.9723	-2.3946	-6.0215	1.1799	1.3338	-2.9531	-2.2148	-1.9605	-8.6615	-2.3908	-4.3914	-0.17109	-1.0749	-4.8103	-4.3952	-5.5456	-7.1182
-2.6327	-5.0619	-2.8905	-5.7755	-9.3348	-10.639	-6.6636	-2.3102	-6.8039	-8.7799	-6.9911	-5.8456	-10.676	-1.9262	-4.9993	-4.454	-8.0027	-10.395	-2.9564	-2.8832	-3.8051	-8.9815	-9.4144	-11.828	-8.9195	-5.3298	-6.4245	-10.559	-9.3163	-5.5	-0.95512	-3.1942	-6.0324	-9.973	-11.255	-9.3251	-8.4977	-1.3881	-5.332	-1.734	-9.021	-9.0134	-5.3989	-6.0821	-10.849	-9.2067	-2.0465	-9.2323	-3.4958	-4.3654
-4.6449	-1.7633	-5.2957	-0.35294	2.8171	-4.1696	-3.6829	-3.1153	-2.1349	-4.5151	-0.70905	4.8265	6.2146	-2.395	2.8577	-5.4731	2.3663	2.2173	-1.1106	0.97499	-3.5861	-1.7727	0.88283	-6.0848	-4.7921	-0.4579	-5.7331	-10.551	-3.9088	-1.477	-0.90226	-1.7162	1.8535	0.056961	0.71705	5.634	-0.79306	-0.9329	1.1421	0.46685	-2.2323	-3.9168	-6.3812	-4.5018	6.5527	-2.1063	-2.2022	5.9465	-4.9733	4.6224
-5.7758	-2.3666	-12.278	-6.287	-6.7338	-9.4317	-6.6171	-5.486	-2.5933	-12.011	-6.1056	-0.58375	-9.4153	-2.4213	-7.8255	-9.6986	-3.4252	-5.3171	-9.7986	-4.5743	-5.3798	-2.9291	-7.8407	-7.8458	-7.616	-5.8283	1.2433	-9.3069	-3.3401	-5.6832	-7.0912	-3.2396	-4.3096	-2.2261	-9.2198	-6.908	-6.0018	-5.3721	-9.5453	-8.9219	-1.2655	-4.4809	-8.8109	-7.0366	-8.8846	-4.9052	-3.3156	-12.117	-4.0309	-2.0548
-2.0421	6.8881	-7.6393	1.369	3.4075	-1.8459	1.191	4.6746	-4.9487	10.76	-6.8624	2.4251	4.4129	4.7972	2.6638	-3.1658	-3.8592	0.34284	4.1012	0.8995	0.24388	-3.2822	-2.9644	-3.5691	-3.5195	2.365	-3.4455	1.9983	4.5053	3.0742	3.3528	0.79048	-1.5237	-4.1134	2.3079	-1.7193	-2.8595	-0.64806	-1.8587	4.8579	-1.5158	0.96131	-3.7832	-3.2272	4.6147	-1.1389	-2.3616	-1.3896	-3.5278	-5.7924
4.4622	0.66492	2.247	3.8241	4.4479	2.0895	1.7036	-5.0131	2.0309	3.5993	-1.7678	-2.0157	8.2636	1.4863	-2.0037	-0.54466	-1.167	-2.8184	-2.083	-0.83863	2.0746	3.7042	0.083808	-0.065675	-0.34107	-2.1077	4.434	5.5772	1.7242	9.0575	0.19586	-0.28971	1.6464	5.8267	2.7422	1.1016	-4.3208	5.9596	4.308	-0.11932	4.8285	4.6063	4.5175	-0.094883	-3.5756	3.4304	5.1319	0.58573	5.7912	1.0023
-3.1097	6.2605	-0.13039	-3.9698	2.1126	-9.3158	-4.2861	-6.0601	-1.819	-0.061514	-6.1592	-0.56137	-6.8502	3.3616	-0.089097	-12.067	-6.1725	-2.4465	-1.8403	0.97695	-5.4087	-7.0934	-1.2443	-10.177	-12.447	-5.4039	-1.1608	-3.7723	-0.9623	-2.09	-2.3336	-0.3977	-2.7729	-9.004	-4.386	-3.0421	-9.8566	-6.9303	3.8873	-3.5119	-0.18369	-6.6768	-6.2129	1.8709	-6.8643	1.0682	-1.5571	-8.2417	0.91648	-2.5823
7.0771	-0.014392	-0.75668	1.1704	-0.34287	-0.8808	-2.4502	-0.32349	-2.5561	2.7442	3.6529	2.2348	0.14512	5.1618	-0.077533	1.5879	-2.9645	7.5773	-1.5212	1.4328	5.2095	-1.5489	-2.3264	1.1228	-2.0205	3.7022	1.9282	1.7992	1.055	4.6144	3.0597	4.2884	4.1217	1.6124	3.7368	-5.109	1.5304	2.8596	-2.5375	-0.56318	1.5427	-1.6117	0.99808	8.2079	-0.34165	5.8023	-2.809	4.9136	2.0021	-4.325
-3.5749	-5.7078	-8.4957	-6.8555	-9.1223	-7.8457	3.0204	-0.26091	-9.9446	-3.779	-4.5154	-6.0195	-2.3852	-3.6769	-6.0344	-5.6998	-3.1714	-3.56	0.44952	1.2423	-3.9663	-7.8738	-8.3255	-4.3475	-7.1099	-3.2419	-3.4593	0.56441	-5.8822	-7.4467	-2.5016	3.2417	-5.1942	-10.186	-3.1549	-6.2649	-4.4601	-7.261	-4.2481	-3.3469	-5.5009	-0.39572	-6.238	-2.8432	-4.0349	-2.1457	4.3466	-2.1308	-3.4822	-5.2766
-8.2249	-8.2751	-13.126	-6.2649	-6.8469	-6.6173	-3.4488	-4.48	-13.911	-10.337	-9.2093	-14.836	-7.6992	-12.77	-12.653	-13.128	-8.3785	-13.437	-7.8439	-11.186	-8.315	-4.0861	-6.075	-11.402	-8.9708	-10.942	-4.2308	-9.1143	-9.0789	-11.396	-8.481	-8.81	-8.711	-10.071	-9.9188	-11.179	-6.8072	-9.8846	-10.297	-13.911	-8.5096	-8.7635	-4.4438	-9.8585	-14.266	-7.2642	-7.0816	-8.3963	-11.203	-6.4728
0.68664	1.7095	2.6321	1.2504	-2.1983	1.5475	4.9727	3.2492	5.6937	4.727	4.9452	7.8962	-1.9492	0.30424	-1.4855	4.7102	2.9865	7.6087	6.4189	4.2814	6.3483	-2.0755	2.6137	-0.2287	5.7753	3.787	2.391	2.8433	1.0416	-3.7243	3.8103	-5.2763	0.70937	0.89065	-0.2003	5.9618	1.6007	3.0159	2.64	-4.2076	12.31	5.9323	1.0159	2.8459	-4.1458	3.2284	2.72	0.057798	0.046245	5.3745
3.9541	6.7255	6.2923	2.2409	5.1052	2.0119	2.9365	7.6081	8.8168	3.9157	2.769	2.3218	0.017782	1.9258	0.39804	-1.3084	8.0415	0.70384	3.3667	4.1051	10.361	2.8353	6.5794	7.5131	4.8104	0.5175	6.2442	3.003	0.42689	3.4706	10.186	8.8355	2.6624	1.765	-3.6895	7.1595	5.005	4.6388	1.7254	7.8538	8.5556	9.3474	5.4169	-1.5946	-0.72535	2.6927	-1.4259	7.0989	-4.5645	6.1317
-15.829	-3.3672	-17.664	-12.024	-12.783	-11.687	-16.834	-11.174	-13.309	-6.6692	-24.631	-11.415	-11.24	-13.379	-20.314	-17.56	-15.386	-12.067	-19.797	-16.819	-13.876	-13.236	-12.964	-14.021	-11.096	-10.148	-15.919	-5.2505	-14.919	-12.011	-14.201	-18.573	-18.295	-13.884	-15.85	-9.1626	-9.3941	-13.48	-13.062	-12.396	-16.042	-16.963	-13.322	-16.911	-12	-10.389	-13.518	-12.622	-14.262	-17.5
-10.194	-11.666	-16.658	-13.662	-15.564	-9.7558	-10.99	-14.391	-12.157	-14.827	-20.6	-15.485	-11.952	-14.272	-13.024	-10.969	-14.789	-14.388	-19.257	-15.452	-14.318	-9.6033	-17.266	-9.6493	-17.531	-8.0165	-10.606	-13.062	-19.382	-13.356	-18.753	-14.091	-11.936	-17.576	-9.6554	-15.26	-17.959	-16.829	-9.8076	-14.857	-15.034	-16.388	-9.3227	-9.1358	-14.835	-13.364	-12.331	-12.036	-15.05	-18.777
13.105	7.6081	5.9665	9.6951	2.9596	6.331	5.2371	13.247	6.8666	8.8993	9.0349	12.624	6.1709	9.8628	9.496	8.9445	7.7587	8.8952	5.0028	3.0185	6.1789	4.5925	8.5667	7.8792	8.7304	3.6449	6.4043	10.044	8.6736	3.8897	4.6133	4.4774	7.6555	5.4475	12.979	9.6047	8.9891	6.1024	14.695	9.9773	5.0649	8.0398	11.949	3.2774	8.1829	11.805	2.023	8.7076	2.5015	12.492
-15.514	-20.93	-13.48	-12.082	-13.61	-6.9837	-18.434	-16.461	-16.321	-13.909	-14.423	-16.188	-18.412	-14.436	-10.281	-15.759	-17.024	-13.771	-16.264	-13.831	-13.949	-5.2909	-6.1512	-12.957	-11.417	-15.379	-15.133	-19.815	-14.611	-14.493	-10.554	-7.2552	-17.554	-13.127	-11.673	-11.376	-10.034	-19.473	-9.6352	-10.068	-13.203	-18.993	-17.17	-15.069	-15.357	-9.8785	-14.625	-12.896	-16.32	-17.61
-0.096561	-4.2307	-3.5873	-5.8592	1.5421	-6.467	3.0573	-4.0868	3.0806	1.2367	1.6191	-5.3683	0.49847	-0.53706	-1.7	1.111	-1.9258	4.4986	0.80306	4.6296	1.7879	1.0403	-0.98967	0.82364	7.4182	0.38278	-1.6568	2.1297	0.41224	0.99821	-2.3547	0.83666	1.512	1.3698	1.0073	-1.0159	-2.6868	-6.0777	2.5756	2.3121	5.5474	-4.6635	-2.4801	2.5573	-1.2456	0.41709	1.2556	0.64965	5.5376	-5.7421
-9.1272	-5.477	-3.4633	-1.8171	-5.286	-2.6349	-3.1156	-1.9212	-4.2597	-8.3244	-2.6627	-3.6394	-5.8889	-0.26874	2.2831	-0.14418	-8.2999	-2.9707	-2.396	-1.8048	-3.9258	-1.0982	-8.4244	-5.5383	1.7325	-2.8378	-2.3741	-3.672	-6.7577	-3.7232	-8.5536	-2.9093	-2.7539	-0.14343	-7.9764	-2.5022	-5.4236	0.49408	-6.593	-7.9299	-4.5006	-1.2457	-4.1891	-2.2254	-8.0107	-6.1847	-0.26161	-7.3903	2.1808	-3.2608
-16.349	-13.577	-13.137	-9.9137	-13.969	-12.603	-6.6472	-10.444	-11.575	-7.6771	-12.72	-7.6819	-15.335	-6.7657	-13.208	-12.687	-8.075	-18.261	-9.7635	-8.8772	-10.662	-13.08	-12.823	-13.827	-8.1645	-14.991	-14.575	-12.252	-18.256	-7.8223	-16.69	-13.846	-15.228	-14.957	-4.5666	-16.308	-7.3904	-8.862	-11.169	-11.439	-9.0984	-16.139	-7.6839	-14.663	-13.461	-7.9326	-14.068	-13.921	-15.41	-11.694
-1.9945	1.2066	10.077	0.67377	-4.8526	2.1261	-3.3658	-3.0779	-1.0074	2.7262	-2.5105	-1.4395	1.3089	3.2472	-3.5309	3.9496	0.20068	-9.1033	2.1291	0.85234	-8.6126	5.7118	-0.68919	0.052559	4.7588	-0.1093	-5.7446	-3.0044	0.20011	4.6779	-5.2601	-3.6223	-0.95507	-3.7115	-6.0684	-3.4978	-5.5588	-2.4297	5.2873	-1.0165	-5.5448	-2.0152	0.70246	-4.9749	-2.4653	0.4767	-0.25039	-2.9719	-2.7122	-2.3572
13.018	2.7981	7.7305	10.25	6.5932	13.493	9.187	11.921	5.015	6.6901	3.7499	10.526	0.65278	6.3223	7.6092	8.9065	13.038	7.8505	12.238	9.8678	10.919	10.498	12.388	7.7924	4.0266	12.079	12.086	3.6785	3.6529	0.37653	9.1005	13.87	11.889	7.3836	10.571	9.72	5.9542	5.0882	5.8312	7.4436	7.3019	0.81434	13.45	8.7949	9.3661	11.69	8.8859	6.8078	10.823	2.7161
7.0862	7.8517	-0.58479	8.3714	2.1101	9.7033	2.8733	7.9885	0.78017	4.1846	3.6501	3.3278	7.1078	9.864	-0.065188	5.9558	6.9327	5.5522	-0.70119	0.21121	1.8053	1.6503	3.5363	2.2964	-1.554	4.4006	8.0782	1.1095	13.482	7.0841	4.961	4.0275	5.3274	-0.9314	-0.44002	5.6038	5.783	0.40746	3.4741	2.9385	3.9912	4.9313	3.4073	5.4707	8.6575	8.8256	6.5073	-0.24309	-0.97409	4.2401
13.059	8.801	15.192	7.4557	5.7551	9.7172	7.4466	2.6891	10.837	4.8391	7.0341	8.0249	10.529	8.5581	7.8968	5.5784	11.956	8.3986	6.577	9.645	4.1153	5.8981	11.304	13.816	6.2873	8.6841	10.737	1.894	8.4812	15.018	7.0057	6.1074	11.608	13.41	11.985	8.2616	7.4543	11.716	4.9074	3.5343	9.1523	9.1332	4.0473	2.8217	13.331	8.1733	10.032	3.6433	9.5632	6.4344
-4.1164	0.044602	0.98863	1.5714	-10.811	-3.166	1.2337	-3.917	-5.505	-4.5017	-6.7989	-3.7384	3.1895	-6.0695	-2.7305	-3.9187	0.2076	-1.9322	-2.3873	-3.5176	-1.5075	0.73813	3.1493	-10.392	-4.1845	1.9173	1.9417	-2.5716	3.9368	-5.6345	-5.1446	0.02274	-0.0017651	-7.8234	-4.5535	-1.5913	-4.9924	1.1218	1.6286	-8.0411	-5.2603	-3.9376	-7.1656	-5.3802	-5.7116	2.7303	-4.9078	2.0541	-1.7932	-0.27012
-2.3183	-7.8188	-3.6882	0.080533	1.4242	0.24002	-3.536	3.9318	2.8598	3.9758	-4.355	1.7242	4.271	2.5734	0.45195	-0.2523	2.9497	3.2777	3.5282	0.20808	7.9446	4.0549	-1.8094	2.369	1.0389	-1.9265	-2.4297	2.3678	-7.2737	0.489	-0.48348	7.5627	0.34509	3.7149	0.15109	1.2349	3.3255	9.1124	-2.8189	5.3072	2.2786	0.45125	7.1363	-1.9263	2.1304	1.1856	-2.5673	-3.1656	5.2518	-1.4677
-8.9576	-16.594	-15.618	-10.716	-8.1584	-13.69	-10.489	-11.277	-10.527	-16.072	-9.0097	-16.933	-6.3919	-7.0714	-9.0191	-8.6918	-7.8353	-17.727	-3.1854	-8.2517	-10.105	-16.006	-8.6938	-9.599	-11.758	-13.413	-9.8908	-10.593	-10.548	-7.2757	-10.381	-9.0769	-10.732	-10.161	-11.584	-14.337	-13.784	-9.1748	-12.977	-17.228	-14.033	-11.924	-14.528	-14.22	-11.595	-11.951	-15.656	-12.845	-15.112	-10.875
-10.577	-13.904	-10.579	-17.475	-9.7864	-15.584	-11.636	-9.8423	-16.561	-12.105	-10.024	-11.263	-12.762	-13.633	-8.9993	-12.544	-18.835	-22.058	-11.45	-15.886	-10.031	-12.486	-5.8548	-13.425	-9.7446	-15.506	-13.087	-9.9427	-8.3115	-13.901	-15.86	-10.404	-8.7209	-17.292	-10.618	-4.4922	-14.171	-9.8782	-14.315	-11.345	-13.618	-12.397	-11.714	-7.6099	-12.25	-13.333	-11.048	-12.48	-13.496	-8.5606
9.125	10.592	2.2719	4.486	4.9264	3.2831	6.9576	4.6336	6.8424	14.954	7.9217	13.836	8.1069	13.063	9.2153	5.5468	9.9193	6.172	22.607	4.6833	0.39969	11.45	5.7412	7.614	8.1219	7.1582	3.8695	13.292	3.9001	11.595	6.3177	5.4772	4.0298	9.8619	9.3909	11.911	8.9136	2.7491	12.259	2.2913	1.3895	-0.57151	11.372	7.7736	5.014	3.6432	8.0041	6.8296	13.223	5.0173
6.4325	7.5382	13.443	7.4104	4.7522	9.8433	5.7293	0.85264	6.1663	8.0908	0.079176	9.2295	4.8624	3.8357	6.8625	5.6305	9.776	7.9023	5.1845	-0.30081	13.128	3.0973	7.4274	8.0856	7.1779	11.387	11.65	10.622	7.7511	8.2758	4.1686	10.68	8.3818	7.424	9.6082	12.318	7.3943	10.07	12.011	11.116	11.986	11.099	9.3874	0.68671	16.782	12.614	1.3507	7.2784	6.9985	8.481
4.4969	5.953	4.7524	5.1098	-1.1279	7.5466	7.3134	6.7898	5.5142	7.3127	3.5475	1.5837	2.1927	8.0976	0.5972	1.6145	12.526	4.4166	2.7746	3.0104	9.7988	6.43	14.526	6.9927	9.0321	5.0638	11.479	7.2822	-5.7558	1.2188	3.8637	8.9029	8.802	3.3541	2.5746	8.6301	5.4714	5.7338	3.8287	4.0559	8.4883	-0.065156	4.2801	9.0146	7.1045	8.1615	12.646	6.0271	6.55	0.22434
-0.19261	0.52597	2.8626	0.65399	-1.9062	-8.8176	-1.1304	6.7719	0.12178	-0.67455	6.7621	1.9456	-3.3775	-2.6094	6.7071	3.548	-2.9221	1.1085	0.14437	0.83687	-3.3534	-3.2845	2.452	-5.5047	1.7652	1.3508	1.549	-2.3166	-1.5977	-10.896	-4.0138	3.9127	2.3911	-1.1625	-3.13	-1.1806	2.5815	0.90924	1.6098	0.79999	1.1707	-3.1345	-0.54515	-1.3998	-4.6838	-0.40139	2.7255	2.2976	-0.33045	-1.4516
-13.689	-6.294	-8.9637	-8.4084	-4.8033	-7.4153	1.3537	-3.6888	3.064	-5.4128	-6.8141	0.062496	-3.5676	-1.7865	-5.4214	-8.7075	-7.3516	-3.9032	-4.4982	-0.7532	-4.0012	-5.7731	-5.9591	-0.69786	-5.323	-3.8377	-4.9507	-2.6814	-6.078	-7.5908	-0.85905	-2.9415	0.65159	-0.63031	3.1277	-0.12618	-1.5586	3.0983	-1.3873	-5.5538	-3.8752	-9.5006	0.67165	-4.3592	-11.937	-2.8422	-0.11277	-2.1755	-4.0525	0.58158
1.5273	3.1713	8.8182	10.724	0.46563	7.8007	2.9102	2.7298	0.94563	6.0507	7.7944	13.088	4.8588	0.80801	7.3639	6.3677	11.868	12.644	2.9573	2.7102	0.95103	7.9487	7.3732	-0.63341	7.7783	6.969	6.3232	1.917	7.3636	-3.9153	0.7557	-0.92731	7.6763	-1.4167	6.2077	7.0924	10.655	1.7384	1.1744	6.8446	9.9554	4.9709	0.66084	0.99119	5.5768	1.4267	9.5169	4.1971	3.3868	5.9369
6.4985	11.679	6.2872	9.4786	1.9361	10.59	11.381	3.2883	10.034	5.6696	6.8609	5.0242	4.2654	8.0386	6.3444	5.3813	4.6013	7.7643	2.8144	5.4652	1.9466	5.0892	5.2752	5.9833	1.6425	4.9311	6.8671	7.1291	2.6162	6.8804	8.5983	6.027	6.256	3.1576	10.909	5.8192	5.7546	-3.3128	4.9576	1.7883	5.6833	2.9043	-2.0541	3.6701	1.8746	12.978	4.5203	-0.78601	6.278	4.3194
-4.6197	-0.89121	0.90953	0.46609	2.5775	-4.1137	-11.006	-6.0868	0.50432	1.0659	-0.16178	-1.3663	0.72554	2.9098	1.3985	-0.41849	3.6335	2.9022	6.7728	5.6279	2.7643	3.194	2.0979	0.82799	4.8495	0.6247	-6.1495	1.5601	1.8784	-1.9305	0.35734	8.3128	0.25181	-0.30507	4.1283	0.24702	5.2932	-0.1228	3.4418	1.8308	0.96238	4.8896	-3.8228	1.2136	0.85698	1.0274	-0.56084	-3.513	-5.944	1.7773
1.9859	2.3198	-3.0421	3.938	-3.6775	3.0528	2.0493	4.2304	7.7382	1.768	1.3128	4.7614	3.3384	3.8211	7.0401	2.4929	1.5915	0.11783	-1.9311	-0.79667	0.63935	-0.67728	-3.3031	-0.60676	4.7787	4.0025	4.2979	6.5285	-0.39651	6.8737	3.3217	6.547	-2.9165	5.5779	1.8662	1.7781	6.5218	4.4396	0.99114	-0.17587	1.2851	-3.8034	7.5143	3.819	0.76682	4.8775	2.4633	5.8621	-1.555	2.1653
-7.3713	-7.1517	-6.4493	-15.978	-8.2773	-11.278	-8.5391	-14.587	-5.0544	-12.277	-13.835	-13.157	-4.9115	-8.5226	-9.6797	-15.163	-11.333	-8.2204	-12.69	-16.651	-10.974	-12.802	-8.6009	-8.6891	-6.7126	-6.033	-14.023	-10.41	-9.2457	-13.075	-23.625	-8.0989	-7.0842	-10.945	-3.1985	-13.362	-11.102	-14.088	-5.5546	-9.7439	-10.063	-3.8115	-18.291	-8.7056	-17.186	-8.413	-12.021	-11.192	-6.5927	-9.4288
-5.1183	-13.174	-12.457	-4.6672	-11.223	-7.562	-6.7563	-7.6604	1.1705	-10.375	-2.8803	-4.3735	-11.378	-11.99	-4.4087	-9.7038	-11.342	-9.8288	-5.9271	-5.0757	-10.929	-13.059	-7.3754	-13.78	-4.4894	-6.7389	-6.8229	-9.1957	-8.6558	-6.9805	-13.374	-16.904	-10.36	-11.157	-4.3865	-7.3378	-0.014566	-4.9622	-7.745	-8.3256	-10.382	-9.4132	-9.1272	0.097366	-10.524	-3.2068	-4.6768	-12.247	-9.7483	-12.63
-2.4561	-1.7814	-10.271	-3.8013	-3.3656	-0.49079	-6.848	-2.6929	-1.8385	0.53677	-2.9041	-2.436	-2.0426	-3.1745	-2.1806	-2.856	1.2453	0.91894	-3.4937	-5.5914	-8.5022	-1.5561	-2.6552	-3.0385	-1.8819	2.3079	-4.3046	-3.6714	2.4789	-7.2845	-1.4962	-4.39	-1.4937	-0.83885	-2.4742	1.6519	-1.4886	-0.85908	0.11322	-1.8781	-0.17913	0.75089	0.022826	2.5268	-5.6941	5.4279	-2.2898	2.2273	-4.4358	0.01042
-9.3249	-9.9138	-13.63	-12.575	-7.386	-18.332	-10.253	-13.096	-11.433	-16.516	-9.5312	-15.54	-9.5877	-8.0286	-6.7285	-9.7504	-5.8505	-15.292	-8.6433	-15.26	-6.0167	-5.0902	-14.218	-5.0416	-9.7195	-10.513	-10.942	-12.273	-13.441	-6.7264	-13.007	-13.611	-10.088	-26.958	-11.371	-8.6462	-4.8716	-9.6479	-10.09	-12.676	-3.6217	-6.4978	-16.133	-10.462	-19.044	-6.1749	-11.042	-14.093	-13.543	-11.191
-14.889	-15.595	-9.5745	-18.096	-13.716	-14.914	-18.079	-6.0333	-6.8488	-19.456	-19.961	-13.456	-17.561	-11.999	-7.6537	-13.814	-15.138	-20.074	-5.4161	-15.507	-16.427	-10.06	-14.499	-12.519	-7.8545	-7.0725	-20.928	-15.454	-16.126	-14.909	-15.476	-7.9616	-8.7724	-13.232	-16.359	-19.278	-12.246	-17.087	-11.545	-10.055	-14.523	-13.901	-14.139	-17.923	-3.7176	-7.8461	-10.945	-17.143	-5.0272	-13.808
0.055683	2.3831	-2.3699	0.44611	-0.53653	-3.5482	0.99783	-3.3594	-2.8984	-2.7075	-0.41525	-0.20944	4.893	1.9955	-1.9053	-3.5613	2.7929	10.964	-1.4707	7.5657	-1.372	-3.3035	1.1781	5.7287	-3.9034	2.6591	-1.085	-0.99975	-0.75663	5.017	3.4219	0.10331	-2.6823	4.1121	4.0131	-3.1152	3.3222	3.1647	1.3389	1.591	-0.45155	-0.16857	5.5775	-1.4051	1.0334	1.4932	-0.0013961	0.68939	-1.1861	-3.7714
-0.20347	0.30365	-1.9681	-4.71	1.7331	0.46774	-0.30132	7.1537	1.5652	-3.0552	-0.86701	3.1808	-6.2205	5.9216	1.6692	2.7684	-4.0609	-1.3569	-4.5388	3.8515	-6.1992	-3.9658	-4.1381	1.7419	-0.87036	1.4564	-2.6203	3.4795	3.4978	-1.6474	-2.4761	1.2256	-2.659	1.0829	0.30809	-0.6468	6.1878	-3.0194	0.10733	2.2605	5.5991	-10.414	2.5815	-3.2947	-5.0759	-5.0441	-1.832	6.0996	1.6209	-0.29898
-15.724	-19.91	-9.2393	-11.699	-6.7488	-11.503	-11.422	-11.537	-11.896	-14.989	-7.6688	-10.656	-10.752	-11.965	-7.3654	-13.395	-13.82	-18.937	-15.947	-8.7094	-15.974	-9.0336	-8.5524	-12.219	-19.054	-15.901	-10.605	-14.056	-22.572	-15.134	-17.014	-14.045	-16.15	-10.376	-13.855	-12.002	-12.299	-10.378	-12.455	-10.291	-12.886	-12.841	-13.669	-18.869	-13.922	-17.587	-13.361	-15.307	-8.6429	-15.444
-4.0916	-2.3784	-5.1804	-5.8346	-1.4766	-2.3876	-1.4718	-3.8606	-2.4264	2.1531	1.9137	-0.76638	0.012649	-2.4812	-9.1453	-5.665	-4.9048	3.0816	-2.9898	0.80845	-5.3228	-1.9375	-1.6663	2.9344	-0.51951	-6.0396	-6.9447	-0.25311	0.047993	-1.4041	-2.9551	-4.762	-1.1321	1.1358	-3.5882	-4.781	-5.1497	-6.5891	-1.2603	-3.6214	-2.2106	-3.524	-6.8056	4.806	-0.16445	-6.6087	-5.7444	-2.2274	-5.1688	0.86971
-3.0279	-0.77382	2.1722	-5.245	4.3385	-1.4474	-0.79215	0.58991	0.9208	-6.4868	-0.88203	-3.0288	-5.1242	-0.89599	1.5263	0.64966	-8.8154	-2.4893	-4.0853	-4.2073	-5.4103	3.9601	-5.4587	-3.6804	1.7822	-2.9759	-5.622	-5.7979	-3.4462	-4.459	-5.2357	-3.6593	-6.0555	-1.8035	-1.6883	-3.9237	-5.6134	-2.2479	-0.13857	-2.6963	0.74196	-4.36	-4.7192	1.413	-2.2214	-1.1038	-3.274	1.1399	2.8996	0.39929
4.9658	-0.58329	0.52664	5.9623	10.133	8.1801	-0.10155	2.5938	13.139	2.2003	6.6733	2.703	3.8129	4.194	8.9846	7.6182	2.8554	6.2445	6.2308	-0.81069	8.6496	2.0452	4.4544	2.8258	10.003	8.0117	8.8245	6.9197	2.3012	1.6277	0.6213	9.7247	5.8229	4.3471	8.985	12.626	6.7541	9.8015	2.1535	7.3486	6.4361	5.5192	3.0522	2.5812	12.204	6.6435	10.994	5.9693	7.5381	12.927
-17.042	-10.118	-13.737	-9.1699	-14.073	-15.15	-7.2251	-6.5422	-11.626	-16.461	-10.64	-6.7926	-14.291	-9.7366	-6.679	-14.69	-16.732	-8.771	-13.672	-12.911	-17.721	-11.032	-19.164	-13.866	-9.3786	-9.4811	-13.601	-13.789	-15.334	-10.688	-16.956	-13.518	-12.284	-12.212	-11.764	-14.138	-6.9941	-13.729	-10.569	-16.08	-6.9776	-12.023	-10.392	-14.816	-9.2255	-13.09	-8.7224	-11.892	-15.635	-6.7729
-4.4918	-7.8124	-0.41957	-0.27003	-6.8025	-7.195	-2.5621	-2.8149	0.56556	-8.657	-6.1526	-7.7552	-1.4017	2.0349	-1.1703	-1.7855	-1.9775	-0.95699	-7.1518	3.212	-4.3203	-4.318	-2.2956	-0.86931	-0.11011	-5.2266	-0.6762	-2.345	-6.5254	-1.0231	4.2651	-3.9018	-4.7487	0.0080535	2.4427	-0.67406	-3.8517	-4.789	-4.3481	1.8003	-7.9413	-2.2932	0.020022	-1.2467	-1.7121	-2.6025	-0.97243	1.7752	3.4686	-6.7551
4.1315	12.421	4.7703	5.0227	1.2534	13.429	3.4106	10.543	8.0925	-0.87281	8.3142	11.333	2.1551	15.035	5.9087	5.4779	5.909	5.4138	8.6485	12.012	0.54319	1.1651	5.6977	1.9004	0.58181	7.3312	2.1936	12.335	8.4993	1.4714	8.7637	11.581	6.0373	10.427	-1.9492	7.9634	7.1213	11.732	10.96	6.2931	15.885	9.0923	11.496	9.4601	7.5691	5.9936	10.886	8.3255	8.1418	7.5888
-11.126	-23.14	-17.42	-10.541	-18.43	-10.468	-14.183	-18.518	-12.395	-13.509	-14.71	-13.463	-17.611	-11.607	-13.08	-10.391	-10.948	-20.12	-8.9864	-12.723	-14.104	-16.102	-12.318	-9.7748	-11.918	-12.38	-12.416	-7.7176	-10.47	-12.241	-14.023	-11.26	-7.4828	-12.483	-18.28	-17.722	-18.582	-15.452	-9.9064	-15.175	-7.0395	-15.143	-15.949	-16.8	-13.461	-14.862	-15.322	-8.6167	-9.3527	-14.458
-8.8673	-10.668	-11.805	-11.613	-7.9827	-7.3645	-13.082	-14.574	-9.0395	-9.5643	-7.0028	-10.663	-11.584	-9.1888	-8.0476	-8.1422	-9.491	-14.718	-6.9406	-12.105	-12.545	-12.749	-13.85	-14.847	-13.284	-12.542	-11.575	-10.617	-12.343	-4.434	-6.1493	-13.299	-8.6659	-6.2386	-12.032	-18.86	-13.411	-10.722	-10.749	-10.993	-14.064	-6.8132	-11.123	-8.6662	-10.979	-11.607	-11.642	-15.777	-9.2787	-5.4318
-23.123	-15.618	-12.561	-13.953	-10.181	-19.488	-13.662	-6.3285	-21.721	-16.911	-21.053	-10.712	-13.472	-12.752	-12.012	-9.487	-8.5007	-21.253	-20.736	-13.07	-25.874	-11.433	-18.09	-16.275	-21.943	-19.755	-12.916	-10.542	-13.025	-20.63	-12.087	-7.8173	-10.688	-15.189	-13.998	-17.168	-8.6728	-12.492	-11.095	-13.193	-16.263	-12.012	-11.24	-11.123	-12.176	-18.551	-10.482	-10.044	-18.674	-15.24
-12.498	-13.994	-9.6087	-17.904	-14.069	-11.393	-12.471	-8.0307	-7.9633	-14.099	-13.26	-7.4063	-14.386	-12.402	-13.415	-13.689	-14.58	-19.262	-16.149	-13.071	-14.782	-11.771	-12.754	-8.7502	-11.566	-18.525	-6.9747	-10.288	-13.38	-4.6885	-11.86	-12.104	-9.587	-10.597	-8.6561	-9.9805	-12.652	-12.56	-15.61	-17.23	-14.418	-12.977	-15.618	-9.9205	-6.0621	-6.7147	-8.1422	-11.976	-6.6362	-10.546
-1.5595	-1.7294	6.7151	0.91338	3.2814	1.9247	-0.2461	-1.6482	1.1756	6.4059	4.1957	3.4189	3.2704	2.3174	-1.7434	-1.0686	3.6616	3.4222	4.5539	-1.4579	-1.2762	4.0832	5.9041	0.24759	1.2094	4.4419	-0.79489	1.2021	2.268	2.7678	8.032	-2.7287	-2.7286	0.072292	6.956	-1.41	3.2663	4.3018	0.57008	-1.548	1.6269	7.2016	8.7606	3.3976	6.9543	2.876	0.033077	3.7482	1.7581	2.7916
-15.185	-17.052	-18.418	-15.709	-15.177	-19.168	-14.933	-5.9586	-14.282	-12.894	-15.608	-17.787	-15.204	-14.244	-15.061	-16.239	-21.049	-14.727	-10.409	-14.128	-11.656	-12.838	-11.482	-9.44	-9.8495	-15.491	-9.2356	-14.253	-9.8975	-16.1	-17.264	-12.821	-13.877	-12.87	-13.616	-13.72	-15.363	-13.248	-13.674	-12.516	-12.413	-10.95	-10.113	-15.835	-19.176	-19.442	-18.141	-12.09	-11.973	-23.502
-1.69	-0.38338	-10.162	-6.3546	-5.3069	-2.9773	-1.8894	-6.2206	1.4183	-5.4226	1.6231	5.838	-1.7045	-7.3431	-4.3461	-2.6736	-0.092392	-8.745	-3.956	-0.7019	-0.83793	1.5571	-6.7728	-1.3181	-11.385	-2.7189	2.3429	-2.1127	-8.6696	-0.90557	-5.8508	-1.642	-3.2398	0.52517	-5.2213	-6.256	0.98094	-2.4864	-9.2994	-10.95	-6.8214	-1.4036	-1.7163	-2.0904	-1.6389	-2.7716	-5.101	0.76765	-0.4108	0.12919
3.6196	0.83357	4.4146	0.31024	0.056629	-0.60236	1.6662	4.7155	-3.4075	-2.0961	-0.10156	8.0104	-4.6793	-1.7453	2.1241	4.8368	0.186	-2.5617	1.9387	0.44137	3.3856	3.2214	2.7442	-0.28109	2.8636	0.20342	7.8714	-2.9884	-4.4265	-2.149	-0.73033	-2.7746	-4.0113	-1.3156	4.2603	-0.96604	-4.8195	-1.3257	-5.7582	-3.8364	-1.869	-4.6314	5.2035	-7.0588	5.2918	-1.5225	-4.0464	-1.3363	2.4659	-0.44858
0.034585	-5.4203	3.6076	-1.718	2.5047	-3.2432	1.773	1.1144	2.1035	1.202	-4.4577	7.8089	0.4908	0.65449	0.086179	-2.5219	-1.9181	3.5366	-3.0716	2.8577	0.5161	-0.099114	2.8834	1.2348	-2.4253	-1.5901	-1.6963	-3.3308	0.13087	1.8542	-3.7918	-0.82902	-3.3045	3.6169	-2.9663	1.5117	0.022949	0.029162	-2.0329	2.6261	2.582	0.27859	3.8049	2.7912	3.0717	-3.6191	0.4254	1.196	0.31514	5.8574
-5.0598	-11.059	-0.21379	3.623	-7.8216	0.52202	-3.6869	3.4106	-1.2346	-5.4883	1.1353	1.4809	-0.32101	-9.2261	-0.8637	-7.3368	0.18664	0.85	-9.3922	3.2778	-8.1033	-5.9353	1.4265	0.53486	-0.65314	-3.0382	-2.2887	-8.2278	-3.859	-5.6961	-6.6241	-4.9903	-1.4311	-8.0112	-2.313	-3.7029	-1.3014	0.65973	-0.45409	-1.9402	-0.91868	-6.181	-4.616	-0.68273	-0.56384	-4.3811	-1.8732	-3.1304	-4.2644	-4.7483
-11.97	1.0229	-2.7676	-4.7608	-6.3087	-4.2833	-5.5559	-3.6943	-6.5532	-4.9102	3.1515	-4.4225	-7.9859	0.66898	-7.7485	-2.1723	-6.8032	-7.2029	-1.7922	-3.1486	1.7739	-0.33529	-3.9774	2.1834	-3.5247	1.3672	1.1448	-0.94714	-1.1358	-1.0734	0.79478	0.87254	-3.5623	-3.2576	-2.6657	-4.2376	-11.58	-5.6937	-4.5061	-1.8576	0.88284	-5.8254	-3.2442	-0.3258	-6.4014	-0.96762	-4.0765	-7.9035	-4.109	-8.8745
-5.2827	4.2046	6.4558	-1.5119	5.589	4.3752	-0.29952	3.5675	1.6513	1.8107	0.44132	6.3049	6.1055	7.8415	4.6203	2.5354	5.0368	6.446	3.1354	1.2933	4.5971	-0.32555	-0.72471	3.9919	1.6633	0.57495	3.2599	0.05892	0.40318	6.3103	7.4525	5.5632	8.4562	3.3956	3.753	9.3931	3.1223	8.576	6.8396	3.7331	10.612	8.0041	4.5181	6.2051	8.4373	3.08	0.29422	4.9647	1.5193	10.355
-5.5667	-15.809	-15.878	-10.114	-8.092	-7.9465	-10.442	-9.384	-20.445	-13.555	-16.555	-5.6692	-10.049	-10.209	-14.687	-6.7488	-13.207	-11.478	-6.8235	-9.7197	-12.378	-9.2229	-3.2925	-11.526	-14.337	-11.536	-11.026	-14.816	-7.2911	-4.3568	-11.588	-8.3358	-8.4978	-12.786	-4.8374	-12.282	-16.664	-8.7583	-6.4533	-10.35	-9.4699	-12.49	-6.9682	-16.872	-14.159	-11.188	-10.712	-9.9843	-17.361	-8.0574
-1.0978	-4.2512	1.0362	-8.1898	-2.5879	2.7692	-2.13	4.1802	0.86622	-3.7474	2.127	2.4651	1.4103	1.6584	7.5461	-4.465	-2.021	1.4306	2.4091	-0.62556	4.6056	-0.47034	-2.4701	-0.85684	2.9612	4.4498	5.0926	-0.046539	-0.35586	4.1504	-2.0667	2.8777	9.3481	4.7864	-1.4772	2.8408	2.7527	0.80019	0.082414	-2.7925	-1.5193	5.18	-1.6749	-3.7255	-0.27432	0.96435	6.9807	1.0957	-0.50523	-1.3731
-0.17588	-2.8459	0.64819	-7.3158	-9.8135	-4.2397	-3.6787	1.4199	-8.6954	-5.818	-4.1394	-2.1101	-2.4233	-9.3841	-4.1516	-5.2759	-7.3235	-2.5995	-7.7596	-1.1604	-7.8059	-6.6539	1.7796	-7.8354	-4.8154	-2.8019	-4.7549	-9.9052	0.65524	-8.1737	-1.4341	-0.3924	-4.46	-4.3023	-5.5371	-7.1577	-0.94037	-11.865	-10.105	-7.1213	-8.4779	-7.5485	-2.8542	-0.47474	-5.4124	-7.1677	-2.7352	0.15643	-0.21464	-7.5536
-3.5255	-2.5483	-3.515	-6.6932	-3.0266	-3.1255	-0.80571	-5.5945	0.69696	-6.5917	-2.1798	0.4464	1.865	0.32722	-3.6414	-3.878	-5.3279	4.5832	-0.92514	-5.5983	-5.5233	-4.7538	2.6723	-0.21638	-1.482	-7.4691	-7.4567	-3.9974	-1.2066	0.94503	2.3158	-6.1884	-1.189	-1.4834	1.2195	-5.7057	-0.18955	-0.47127	-6.0786	-5.0268	0.034548	0.48732	0.39913	-3.0845	-0.42372	-2.5057	-3.7324	-4.8857	1.2435	-1.6774
7.0015	-0.27208	0.85029	4.5365	2.8261	-2.8859	1.7656	6.1732	4.2336	6.3225	2.3037	3.6934	-0.39697	3.1795	-4.0098	0.21487	-7.9985	2.9018	4.5694	-2.7491	3.7364	3.6627	-0.69089	-0.095074	-1.9035	-6.6744	6.8382	5.5287	7.0686	1.4374	9.2331	2.2692	2.4791	-0.76922	1.7685	1.2357	-2.6592	2.9525	-0.76445	4.5275	1.6904	8.2619	4.6648	4.9179	0.80578	-1.6132	-0.076378	1.8725	-3.473	2.6879
-4.5343	-5.687	-2.6526	-5.2807	-7.2287	-0.70809	-6.428	-1.5292	0.40891	-9.6232	-9.5112	-3.3666	-4.7757	-5.7776	-5.4853	-7.6742	-4.7073	0.69138	-2.8909	-7.0041	-7.5325	-5.2392	-7.0262	-1.2273	-9.7933	-0.086124	-5.1056	-9.0858	-9.9378	-10.444	-6.1953	1.2722	-6.238	-10.665	-7.8691	-1.6918	-1.4278	-4.047	-6.1596	-6.7974	-10.04	-0.70305	-9.8086	-5.4973	-7.6759	-6.6007	-6.2664	-4.162	-1.9217	-8.5868
-17.905	-27.985	-23.829	-25.932	-21.614	-27.314	-22.399	-19.566	-23.895	-23.952	-22.828	-17.442	-27.991	-20.74	-18.727	-27.949	-18.149	-21.993	-18.149	-24.102	-27.59	-24.858	-24.429	-22.676	-15.912	-21.959	-22.571	-25.397	-26.613	-23.296	-16.088	-18.157	-16.733	-26.059	-22.204	-22.997	-27.07	-20.223	-21.643	-24.274	-25.044	-27.318	-15.877	-26.616	-21.236	-29.241	-18.22	-14.509	-24.994	-18.012
-5.9504	-12.087	-14.052	-14.82	-18.886	-11.21	-12.725	-6.9544	-14.24	-17.067	-11.125	-2.458	-14.251	-9.7464	-8.5687	-4.5244	-9.7178	-4.3523	-10.312	-5.7717	-8.6459	-17.99	-11.953	-16.477	-16.66	-13.256	-12.919	-2.0308	-8.2236	-10.655	-9.8985	-3.1502	-15.546	-13.235	-12.661	-11.168	-15.744	-11.382	-10.275	-14.187	-11.515	-7.7229	-9.5239	-7.6279	-8.0749	-7.7584	-12.689	-13.359	-5.0231	-10.248
-0.1532	-2.8922	3.6586	-6.1168	-1.281	0.62852	-10.908	-5.7321	0.060693	3.6131	4.7185	4.3485	0.25743	-0.54465	0.42684	3.6453	-9.8921	-0.8275	-7.7665	-3.5074	2.6603	-3.4798	-1.6377	0.38146	-3.5424	-5.886	1.8036	-3.7108	-1.7735	-5.2564	-1.3629	0.75498	1.8375	0.33369	-9.3825	-3.7753	-5.0065	3.4336	-2.8907	-0.43612	-1.0426	-8.5047	-2.297	-6.9254	-4.114	-6.2103	1.9583	-9.0136	-0.44558	-2.4405
2.8079	1.1812	-2.9917	5.3499	10.726	5.9341	2.1795	7.6595	-1.431	3.2569	5.049	5.6828	-1.088	-3.8021	6.1807	0.3101	-5.2414	3.9553	7.3218	6.2329	1.6369	2.4612	1.0714	3.2445	0.96154	2.4398	-2.0193	-2.7773	6.6446	-2.6289	4.2971	4.2477	3.5082	6.8382	6.0585	3.2362	-2.4712	-1.2649	-1.5185	-0.41383	4.9271	7.3063	1.3833	2.8143	-0.21123	5.1814	1.98	4.2034	0.019104	6.1372
-11.24	-12.95	-9.5524	-20.364	-7.2657	-13.369	-18.158	-11.99	-6.8147	-11.823	-9.9167	-12.241	-8.0681	-10.645	-9.975	-10.273	-17.753	-16.457	-7.5997	-16.915	-10.998	-13.482	-10.304	-15.092	-10.473	-13.118	-16.091	-17.862	-13.003	-11.068	-11.552	-10.555	-7.5395	-7.974	-10.318	-11.574	-7.9653	-14.08	-13.198	-7.8828	-11.25	-5.2543	-11.819	-10.22	-18.565	-12.049	-9.6353	-15.573	-12.296	-6.8169
-0.44937	0.12648	6.4492	-0.25646	0.4235	-3.0198	1.7618	1.2584	-7.1727	-3.3927	0.54812	3.8358	-0.17325	-0.7178	-3.0896	0.63078	0.36118	-2.9676	-1.8971	-3.5371	1.4707	-0.54078	-0.24494	6.3987	0.8467	-1.2931	5.4982	0.70974	4.0114	1.2068	2.5273	-0.53719	3.2947	-7.0977	-1.1389	3.7123	-1.166	-4.1224	-4.0677	-4.3973	-7.3154	1.9622	-1.411	0.29476	-3.4163	-0.33052	-1.598	0.5249	-3.9287	-1.0495
3.2274	6.6467	9.0305	10.909	7.1065	7.5692	2.716	5.294	5.8166	6.0508	9.0925	11.092	9.6265	6.731	6.1087	6.1963	9.5221	12.386	7.0944	8.1216	1.9849	2.7123	4.8835	7.8887	7.1126	10.607	4.6591	3.0581	8.5198	7.7312	11.602	1.2436	9.6848	0.42036	3.5353	7.3322	6.299	8.7085	7.7797	9.8856	9.3774	4.7283	4.1458	5.9047	10.151	7.945	7.9082	9.2323	6.1376	3.9093
-12.833	-17.715	-13.514	-13.625	-6.2923	-10.287	-5.5985	-12.29	-16.967	-16.99	-11.605	-11.536	-13.504	-11.062	-15.809	-22.635	-15.233	-13.849	-14.015	-17.162	-9.558	-12.043	-13.349	-13.704	-17.174	-10.606	-14.64	-14.144	-13.652	-13.406	-16.996	-9.6073	-10.035	-13.184	-16.583	-8.7232	-5.2044	-15.699	-12.351	-17.454	-13.861	-14.548	-6.23	-11.356	-12.077	-14.582	-8.4298	-15.851	-5.7914	-14.653
7.9057	4.2741	12.022	3.6253	0.62724	-2.2136	1.0141	3.264	1.0886	5.5686	1.163	3.5733	1.8647	9.0169	1.4585	0.053872	-0.71681	8.7524	6.2493	-0.027693	1.3742	2.9168	3.9623	4.8816	8.6181	3.8033	1.3592	-0.50043	5.3935	-2.4846	-0.51689	5.3466	7.2472	6.602	5.6764	-3.1947	10.446	5.6725	3.0297	-2.5181	3.757	-1.087	9.3834	-0.60422	-4.3458	5.1258	3.2766	3.8692	4.616	-2.6425
-20.375	-22.439	-19.776	-22.548	-21.286	-22.478	-25.417	-23.729	-19.566	-24.261	-23.719	-23.138	-25.089	-24.66	-21.414	-20.224	-22.996	-24.246	-21.743	-18.203	-22.256	-26.162	-23.743	-19.473	-21.491	-22.825	-18.208	-28.013	-19.053	-26.71	-24.711	-27.004	-20.493	-19.372	-18.197	-25.575	-21.986	-22.725	-18.39	-28.069	-24.338	-20.163	-26.405	-23.86	-24.292	-20.021	-22.625	-22.45	-22.933	-20.78
15.774	6.3447	12.245	9.9648	8.8231	10.339	11.614	9.0749	4.9522	20.362	9.3903	11.634	6.0571	7.1403	7.7981	14.327	7.5998	11.566	9.9039	7.6707	6.7072	17.061	12.461	10.275	10.461	8.4309	5.6734	13.719	7.8735	6.746	7.7247	10.991	6.4667	10.625	11.842	11.688	11.713	15.059	8.6748	7.4674	9.7453	6.8966	10.78	10.737	1.0927	11.796	13.459	10.919	9.4597	12.703
7.7812	4.3123	2.1666	1.7062	9.1134	2.9325	7.9749	5.6948	7.6034	8.3141	1.0808	4.576	3.7705	-1.7123	8.67	3.5353	-0.8528	-0.73424	6.4867	0.083476	6.1996	3.6474	3.0888	4.6478	3.6934	7.8455	7.5162	4.4264	4.7854	-1.8054	4.8774	1.1301	10.621	1.8027	2.953	6.105	-2.1242	3.2477	2.6851	5.5507	-0.0060094	4.586	2.3767	5.9347	5.228	5.3587	0.0023174	6.3038	-0.58061	3.2774
-15.021	-12.899	-9.8637	-8.4583	-12.535	-12.85	-10.143	-9.7106	-22.288	-16.02	-8.1045	-16.341	-16.849	-16.955	-11.657	-14.57	-13.713	-14.679	-14.01	-6.5272	-3.6304	-17.458	-16.393	-9.7079	-8.4045	-6.1254	-1.4307	-13.12	-15.26	-11.244	-7.9885	-17.883	-14.687	-16.874	-11.376	-15.938	-13.517	-8.2872	-13.339	-6.1845	-16.113	-13.917	-20.757	-15.593	-16.561	-6.5237	-10.579	-14.355	-10.767	-20.228
1.2657	7.0579	-0.84977	3.4048	-2.0816	1.4499	-6.1311	-4.089	0.34414	2.7627	1.4157	1.0108	2.3806	-3.6544	6.0749	-0.37164	2.9301	3.0129	-2.6866	-0.69772	-0.25598	0.34008	0.053538	1.0556	3.7035	2.8833	0.71821	0.46048	3.5464	1.9551	-0.48973	0.40948	-5.3345	-4.9814	3.3878	0.46855	2.9014	2.9826	-0.89413	-1.2562	-1.2503	3.0775	-1.7283	0.56178	3.8776	2.1302	-0.54215	0.29305	-2.6159	-0.20314
-4.0728	-6.5327	-2.9304	-1.4744	-2.7345	-2.8899	-2.7455	-10.471	-5.1358	0.71414	-3.6015	-3.9612	-1.0385	0.23049	-4.1514	-7.0517	-7.5323	-7.3535	-1.2687	-5.5897	-5.0456	-0.48798	0.76641	-11.069	-3.3976	-0.4625	-5.6738	-1.3657	0.2922	-6.4692	3.1033	-0.21237	-5.1157	-3.8616	-1.883	-3.0078	-2.3286	-3.0122	-2.6997	-6.4334	-5.6375	-9.6525	-8.9059	-7.5851	-7.2282	-3.92	-1.7639	-5.2729	-2.3529	-8.5464
-0.70614	5.1237	5.7044	5.4504	9.2281	6.5651	10.964	5.2079	8.4395	5.234	6.5169	3.9871	9.6629	4.0636	3.3891	5.9028	1.6762	2.7542	3.6862	3.2377	4.9719	6.8534	3.5612	0.99863	6.8054	-2.0589	5.2997	8.1886	8.9817	1.1217	3.071	1.6876	8.8989	3.5572	5.8639	6.9747	3.6977	-4.1212	10.238	-1.4681	2.0221	9.9087	12.086	3.2917	2.0808	1.8238	0.06354	6.2244	0.67466	2.0108
0.20701	1.9251	7.8508	8.7652	2.9625	1.4048	1.3427	2.2733	-1.5051	2.961	-2.0739	3.1278	3.1603	1.4004	6.0731	2.6132	2.6044	-0.19327	-1.3789	10.29	-3.2355	1.9048	0.10738	4.3631	6.6749	2.7221	9.8455	5.7464	0.54757	2.6312	2.4422	5.8472	6.1027	1.5238	2.0041	-1.0217	5.7185	2.8532	3.6658	-0.062732	0.89771	-2.1877	5.2498	3.7578	6.6182	3.7928	2.5756	-1.3753	3.3095	4.8629
-2.9703	-3.5215	0.76823	-9.4347	2.2762	1.6026	1.8929	-1.8227	-2.8269	-1.2372	3.5888	-3.4991	3.2179	-1.193	5.8337	2.0087	-2.638	3.9282	4.0291	-1.5269	0.82492	2.3342	3.1662	-1.1845	-2.0764	2.7098	1.9228	2.0809	3.0975	13.2	0.2581	4.7897	2.6813	0.041134	3.6203	2.6177	0.21041	0.65623	3.4154	-2.2284	4.7996	6.3856	1.7266	0.72867	-9.8115	2.9027	0.098529	5.0713	1.0865	2.6895
5.0194	11.393	6.3038	9.6077	-0.27259	13.42	6.0733	2.9869	5.5105	4.5455	7.651	9.4285	7.903	9.5885	8.4175	1.0304	9.3978	2.266	1.7131	7.0414	4.9005	11.391	11.467	12.306	5.34	1.0175	8.4488	1.5459	6.3592	4.8201	6.0703	7.246	5.76	5.6921	1.6122	0.031176	7.977	2.4509	9.608	7.987	1.8787	1.5265	9.6171	6.0852	8.6211	11.21	2.3123	6.1219	14.971	0.078757
-11.175	-17.416	-16.973	-16.956	-16.068	-17.573	-18.554	-10.025	-20.146	-19.323	-12.055	-17.945	-14.725	-17.175	-18.196	-17.846	-16.776	-17.064	-18.083	-13.991	-11.306	-9.9985	-16.7	-18.523	-15.889	-12.769	-12.126	-16.395	-13.96	-16.45	-11.253	-17.364	-15.067	-10.973	-17.297	-15.356	-13.083	-16.929	-8.3664	-10.587	-14.13	-14.498	-17.035	-17.533	-19.496	-18.405	-10.697	-9.2167	-10.827	-15.207
-14.729	-13.607	-10.681	-14.184	-10.096	-12.262	-3.7247	-13.238	-4.2731	-12.463	-10.796	-4.7412	-9.803	-14.006	-13.766	-5.8317	-10.514	-11.146	-7.0583	-5.1683	-6.5853	-0.51899	-8.246	-7.233	-8.303	-7.3303	-14.058	-16.552	-9.7523	-10.76	-10.343	-9.0044	-13.609	-8.2703	-6.1384	-7.5074	-9.0594	-10.33	-14.957	-12.545	-10.628	-11.227	-12.102	-19.455	-8.7262	-9.2323	-12.355	-4.3965	-12.847	-9.7146
-13.579	-12.703	-10.918	-11.303	-11.542	-17.552	-15.784	-16.194	-16.875	-11.866	-9.363	-11.044	-17.765	-8.1992	-20.564	-12.204	-7.4945	-9.1796	-14.624	-11.004	-5.8047	-3.1914	-13.083	-13.752	-12.794	-14.032	-9.2712	-10.05	-10.415	-14.643	-14.503	-13.476	-17.222	-7.267	-6.0823	-10.216	-16.064	-16.376	-7.7762	-12.944	-14.994	-16.627	-15.23	-12.75	-14.562	-14.577	-13.245	-10.88	-12.062	-9.3386
-5.9855	-11.476	-16.7	-15.738	-9.4388	-12.159	-15.005	-12.736	-16.247	-18.923	-14.157	-10.776	-8.6958	-12.323	-15.798	-17.017	-18.422	-15.835	-8.7906	-10.111	-20.43	-20.329	-11.449	-17.408	-13.174	-15.345	-15.485	-12.351	-13.361	-21.203	-13.658	-7.0667	-9.1078	-16.558	-12.808	-15.076	-13.954	-18.763	-11.985	-8.8178	-18.683	-16.319	-9.1922	-13.351	-16.462	-13.969	-14.578	-9.6034	-18.058	-11.455
-3.7548	-4.4803	-2.2432	-3.6549	-6.4035	-3.1645	-5.5439	-8.2204	-3.7759	-3.3696	-2.1936	0.94632	-7.2852	-6.1639	-8.9083	-5.4307	-2.1233	-7.7209	-3.5072	-7.3973	-2.9197	3.5278	-5.9101	-3.9524	-0.37646	-1.183	3.0442	-5.0677	-7.2113	-0.14832	-4.553	-1.7598	-5.8347	-7.3984	-7.4557	-7.7607	-6.7142	-3.1155	-6.6818	-2.814	1.8442	-1.6459	-8.9516	-10.193	-2.5742	-6.1092	1.3434	-2.7914	-4.4534	-5.0598
7.485	-7.7731	-3.8582	-6.6711	-4.8931	-1.5963	0.4953	-6.341	-4.1037	-13.152	-4.0766	-2.2531	-2.5461	0.082625	-7.1613	-5.7623	0.16603	-1.8327	-3.8324	-3.8687	-2.7513	-6.74	-2.5121	-1.2576	-11.904	-6.1317	1.4588	2.3534	-6.2382	-2.2296	-3.8038	0.61286	1.9563	-4.0577	-2.3971	-6.4628	-4.9835	-7.8605	-13.793	-2.7527	-4.2605	1.3848	-2.1819	-1.9343	-3.162	-2.9307	-5.9007	-4.0447	-9.3531	-1.6905
7.4891	8.8621	11.863	-0.99138	9.7483	8.071	6.1445	7.8722	5.1972	10.113	8.2373	9.6347	16.002	6.2784	8.4878	7.7934	7.5505	7.6482	6.1241	6.296	11.362	9.952	8.3885	7.6224	8.0815	7.7682	6.9126	6.118	7.8608	9.9547	2.366	0.36491	12.793	9.5161	10.415	8.8535	9.41	6.3357	7.2874	8.6457	5.8514	7.0127	7.5301	14.969	7.5219	9.845	6.2803	3.6742	3.2041	8.5306
-2.6683	-5.9168	-5.6192	-2.232	-4.2439	-2.5956	0.30085	-3.259	-0.81952	-2.054	3.9278	6.0216	-2.2229	4.3467	-6.3948	-0.26185	-4.4674	-6.0573	2.5747	-2.1005	0.12016	-6.8279	-0.99139	-0.23742	-5.4892	-5.457	-1.0256	-2.8137	1.0743	-2.5316	-2.763	-5.0501	-2.8776	2.4098	-5.0068	-3.3646	-6.6532	-3.4789	-3.624	-5.6301	-3.5419	-1.6325	3.0596	-3.0275	-3.8371	-6.3517	-2.2521	-6.5092	-0.87894	-3.9321
-2.9866	-7.4684	-5.106	-4.5235	-2.2895	-2.4035	-13.502	0.40433	0.68526	-5.8982	0.24941	-8.244	-9.748	-0.8858	-1.499	0.099407	-3.6103	-3.4579	-1.2342	0.48349	-0.87454	-4.0861	-0.051337	-3.9089	-0.853	-8.4852	-3.318	3.2366	2.7744	-2.7442	1.4192	-0.72141	2.1411	-3.5592	-5.7395	-3.9324	-3.4521	-2.4937	3.3549	-4.8307	-3.4451	-6.1024	2.5969	-3.5468	-4.9268	-1.449	-7.212	-1.2217	-5.8857	-0.37602
1.7433	-3.5876	2.0261	-2.5124	0.16065	1.9926	2.6925	-6.8031	0.70873	1.3563	-0.96033	-0.41774	0.15702	-4.1502	-3.6812	-4.0973	3.7488	2.8861	2.4573	3.3613	-4.6427	-9.5858	0.70555	-1.1478	-5.3497	2.138	-6.0713	1.7391	1.7659	-1.9171	-0.46646	4.306	-4.0357	-7.1841	-5.7648	3.6704	2.1563	2.4114	1.1728	2.1993	3.2124	0.52855	2.54	-6.1516	-0.069667	3.666	1.8265	-6.9081	2.8024	-4.8945
-3.5376	-7.5562	-6.0177	-4.6899	-7.3457	-1.5556	-2.3961	1.0926	-11.1	-6.287	-2.5895	-7.4021	-0.28809	-7.8521	2.9095	-4.6494	-7.5238	3.8251	-3.2584	-10.466	-4.6357	-12.455	-6.3928	-6.7227	-3.118	-4.158	-5.7741	-2.2038	0.48953	-6.6855	-0.82034	-1.0022	-5.7796	-4.6806	5.2685	0.6515	-2.2562	1.2877	-2.0934	-3.4767	-0.92573	-3.7826	-2.7222	-4.3936	-3.2377	-3.7542	-2.7894	-8.7311	-8.9579	-5.1678
-13.274	-6.5565	-15.864	-9.9219	-3.8555	-5.2923	-5.3129	1.9718	-7.1025	-5.0218	1.5717	-6.2936	-4.9572	-1.6617	-4.0644	-8.9274	-10.471	-2.7839	-4.5685	-7.9	1.2178	3.5003	-3.1434	-10.162	-1.0637	-7.0095	-9.0895	-1.4788	-6.96	-4.7821	-4.7067	-3.7601	1.8155	-11.12	-9.1835	-2.2811	-8.7468	-6.004	-6.5175	-0.91578	-2.9549	-6.757	-8.271	-3.2685	-1.8432	-4.2145	-8.1201	-7.6858	-1.5097	-10.071
-20.986	-15.949	-12.727	-14.709	-10.503	-10	-14.769	-15.739	-20.043	-11.647	-10.469	-14.475	-15.711	-15.557	-12.483	-15.437	-12.643	-18.201	-22.45	-12.388	-18.117	-14.129	-13.132	-10.906	-16.513	-16.518	-11.825	-13.214	-15.029	-16.226	-17.577	-12.441	-15.907	-13.46	-12.243	-10.032	-14.246	-7.4255	-15.08	-7.4501	-17.048	-15.728	-18.789	-16.557	-9.4985	-9.3851	-14.468	-5.2992	-11.641	-8.6291
-1.2726	-8.1155	-10.247	5.3631	-4.2811	-5.7745	-5.1189	2.2759	-5.2562	2.8214	-9.0136	1.0995	-6.0574	-0.61528	-4.1785	3.9958	-7.6563	-0.9389	-4.0523	-8.7916	-1.0422	-0.83226	-3.7306	-2.7626	-9.5479	-8.9915	-4.8065	-4.1352	-5.7507	-6.9793	-3.6636	1.9905	-6.4027	-0.1628	6.8131	-1.6709	-2.9873	2.5441	-4.2975	-5.2059	-4.9705	-3.4652	-10.464	-4.0908	-3.2667	-2.9925	-2.1106	0.60281	-7.7103	-3.0683
4.3602	6.4019	8.4968	7.0395	2.9396	13.059	3.9874	8.2429	7.7402	12.348	5.5303	6.7035	7.1184	10.674	5.3946	3.8715	6.5424	11.635	15.146	15.512	11.967	5.7978	10.541	13.581	3.8628	13.003	10.716	9.7534	3.2197	2.1185	9.6315	5.0821	12.221	10.039	4.34	8.2992	7.0747	7.6899	6.7318	7.4903	3.3066	7.0427	8.6854	8.154	7.5247	11.252	6.0867	12.818	6.1292	4.3038
-5.5618	-7.5138	-10.699	-6.9492	-12.703	-9.2074	-10.944	-8.8169	-17.413	-8.6854	-9.3016	-12.115	-6.9338	-17.478	-11.369	-9.2356	-7.1	-12.794	-9.8563	-9.9519	-12.995	-11.534	-8.7207	-11.968	-14.998	-7.2859	-2.5296	-18.49	-8.8296	-11.988	-8.7239	-15.319	-6.716	-12.481	-10.334	-6.9306	-17.635	-9.9169	-6.808	-13.319	-10.635	-5.2186	-11.133	-18.993	-12.867	-14.107	-6.2363	-9.5417	-4.6036	-12.851
0.99378	2.3544	-0.093392	-1.9609	-4.8719	1.5376	-0.76316	3.7745	4.2613	-0.99387	0.83018	5.0245	5.5527	4.7071	3.0112	10.925	3.1179	-2.4798	-8.0883	2.5567	0.89573	-0.75125	4.8087	9.0428	0.68327	3.9738	-1.2237	-4.3727	3.1043	2.9005	2.7374	-3.0372	-2.8977	-0.31842	0.19269	4.8938	0.79104	-0.38253	1.8957	-1.8891	3.2002	7.3898	-5.1169	1.9337	-4.0863	4.4902	6.1336	7.6931	-5.3603	2.5401
1.905	4.337	-6.7444	7.384	2.0671	3.0055	-1.5027	-0.94172	-5.1006	2.6985	-8.1771	-2.2005	4.0473	-4.3098	-6.893	0.66206	1.9977	-2.2631	-1.4734	-3.2315	-0.98408	-2.9089	-6.7205	-4.0772	-7.5959	-0.30599	-2.4855	0.10672	-5.143	2.5262	-3.0932	-2.1708	1.0751	-0.35594	2.6917	-2.9466	-1.3555	0.46793	-0.31396	-2.5504	-3.1311	-3.4595	-3.4568	-1.4484	-1.4184	1.7655	1.1517	-0.88804	-1.6011	-3.9786
-1.4357	3.4068	4.8054	-2.5823	1.4577	-2.8301	-0.18167	2.8527	2.7898	-6.0077	-0.49029	-5.533	-4.9514	-3.0311	5.1819	5.7636	3.1986	0.86982	0.27597	-2.698	2.1324	2.0963	1.8186	-5.0303	-6.4975	-5.413	-0.019026	-5.5437	3.0374	-1.5364	-0.21879	-3.3672	3.7396	-1.8505	5.5193	1.8028	-2.5711	-1.189	3.4371	3.7161	0.6241	-1.1602	-2.6897	-1.9022	-5.2772	-5.094	-3.7176	0.87293	2.2911	-4.7914
1.8186	3.8275	4.0647	-3.7627	2.5819	1.488	5.2758	0.87928	-0.85676	1.1531	0.23644	5.8207	-0.38072	2.8296	-1.8793	1.8408	-3.9253	-2.2725	-2.6774	3.1542	1.1698	-3.7052	-2.8141	-2.765	7.6752	1.8398	4.9801	-1.8081	-6.9499	6.992	4.2949	-1.1251	-0.24341	-5.8651	-0.88654	5.2076	-3.361	-2.7177	2.3353	-3.7042	-0.24051	0.77832	3.6627	-2.6223	-0.44943	7.8999	2.0567	-5.6437	-4.9535	-3.2163
-12.352	-11.262	-2.6966	-9.1888	-15.071	-7.4327	-6.0173	-9.3844	-14.074	-14.58	-10.243	-11.73	-7.9337	-19.081	-11.419	-10.11	-13.726	-3.4	-7.5397	-9.2471	-6.9428	-8.965	-17.399	-10.696	-7.8057	-9.1916	-13.785	-4.1245	-6.7267	-9.4919	-6.8396	-12.438	-0.10762	-9.7629	-6.8072	-11.827	-3.817	-9.9645	-7.2879	-10.296	-14.779	-10.505	-1.7274	-8.3492	-3.4719	-3.571	-10.229	-13.669	-6.911	-10.342
-4.4181	6.0166	-0.36104	4.1627	2.3759	-3.121	2.1572	-0.62445	-4.3611	-1.1905	-3.8841	3.7038	6.6046	0.94412	-5.0145	1.986	-2.3824	2.792	4.7705	-6.7364	-2.1533	3.441	1.0805	-2.2403	1.5218	-6.1727	-1.6369	-0.48941	1.5674	0.64416	2.6161	-1.7973	-0.7123	1.8366	2.1504	8.8666	-5.0439	-0.42813	2.7793	0.16242	-0.84244	3.226	-4.3751	-3.8174	1.444	-3.3475	-3.5423	3.5344	-0.55714	0.57172
8.4523	5.2533	8.805	0.79874	7.5617	6.8368	2.5474	10.094	3.6424	5.9149	7.7876	10.991	10.688	7.2025	5.4869	10.923	10.089	11.755	10.145	11.531	-0.49877	9.0639	7.1006	12.5	4.5809	10.77	3.5247	12.405	8.5778	12.74	6.7329	6.822	8.1428	7.3715	8.5526	4.0232	9.5497	8.1346	5.3897	4.1188	8.8225	9.1239	8.5009	3.7711	5.8668	13.241	4.4001	11.154	9.4656	7.9437
1.3631	-4.1899	7.0936	-1.1911	-9.3615	-4.5068	-2.7985	1.4589	1.4481	-0.4739	1.0965	-3.7903	-4.448	6.6568	2.869	-1.7048	0.2274	2.6235	1.8302	1.3497	-1.1656	-2.2674	-2.3941	2.2502	-0.064769	2.5894	-2.7441	-2.964	3.5323	3.515	-2.2109	3.4082	-2.9156	0.54837	-2.6593	-1.5362	4.5219	-3.0787	-5.112	-0.28045	-0.28927	1.0642	-3.5926	-0.070387	0.33524	-0.40113	-1.7541	-4.1546	-5.4872	4.646
-16.034	-13.151	-14.503	-14.849	-16.261	-13.53	-13.976	-8.2924	-12.147	-15.102	-10.125	-5.1413	-10.958	-11.857	-17.084	-11.346	-14.776	-16.34	-17.894	-16.272	-9.4648	-14.072	-8.5008	-18.199	-14.673	-15.185	-15.038	-17.276	-17.371	-13.483	-15.619	-17.078	-9.7925	-15.108	-8.2423	-8.9492	-12.402	-9.7686	-12.73	-16.452	-9.7145	-14.142	-13.845	-6.4116	-16.799	-21.394	-13.626	-16.986	-17.176	-16.502
-11.042	-10.399	-14.182	-18.151	-12.433	-16.315	-9.5688	-11.654	-16.231	-20.599	-12.779	-21.502	-14.204	-14.453	-16.615	-13.219	-13.523	-12.217	-15.556	-18.125	-9.3071	-10.484	-15.171	-8.921	-20.378	-11.632	-15.127	-15.826	-15.776	-15.96	-14.749	-16.971	-9.3719	-15.42	-14.813	-17.633	-9.1863	-10.66	-12.237	-14.495	-14.954	-10.445	-13.37	-12.529	-17.123	-16.033	-21.626	-11.786	-12.035	-12.29
5.2212	-4.385	-4.4514	-1.493	2.0685	1.1673	-1.2218	-0.1639	6.6672	-1.0375	1.2144	3.9614	-3.1533	0.25484	2.5201	0.42209	-3.1224	8.1668	4.183	-1.0635	1.6939	3.4845	0.68301	0.79388	8.7733	9.2802	-3.4419	-1.9373	6.6198	-2.0625	4.7434	0.87762	-3.7769	1.7686	-2.3469	-3.1158	4.8159	-9.021	0.84612	-1.9074	-0.55445	-1.7021	0.77604	-1.5651	-0.30216	-3.6642	0.23869	0.30582	2.2217	5.1587
0.60098	-5.3784	-10.144	-2.2209	-4.7026	3.7495	4.8182	0.72431	-6.7431	-5.8815	-4.5279	-1.703	0.65672	-3.0005	-8.2446	-3.2042	-2.2892	3.3367	0.59488	-4.4886	-10.051	-3.7682	-6.0973	1.4423	-3.412	-6.2082	-1.6604	-5.0094	-5.772	-1.3825	-7.605	-6.2436	4.4193	-12.474	-2.8794	2.9056	-0.64278	-4.3194	2.4635	-3.3871	4.2717	-2.2966	1.715	-3.9021	-5.5439	-6.027	-2.7952	3.9929	-1.6772	-1.1341
-9.5448	-19.086	-12.822	-14.388	-15.265	-15.85	-16.866	-16.685	-12.498	-17.985	-18.192	-10.312	-19.212	-18.234	-15.148	-5.247	-16.107	-13.404	-4.7085	-10.536	-15.121	-15.168	-10.641	-14.654	-17.331	-12.947	-11.524	-11.942	-18.616	-16.6	-8.8329	-15.975	-11.818	-23.743	-12.666	-14.534	-18.277	-11.644	-15.879	-14.491	-13.638	-19.673	-7.937	-12.794	-12.197	-14.801	-18.32	-11.875	-18.003	-25.191
-10.211	-6.7238	-6.9692	-2.2765	-5.1262	3.2149	0.17036	-1.1246	-9.198	0.33954	-3.316	-1.8449	-5.6017	-9.3785	-8.9698	-12.31	-0.033641	-2.4248	-7.2238	-12.329	-6.4943	-2.8936	-6.6792	-1.5788	-1.9896	-3.6912	-4.6766	-10.606	-4.9868	-9.0541	-5.9499	-9.1969	-4.9829	-3.9287	-2.3461	-11.549	1.2361	-5.0098	-3.6644	-10.957	-10.491	-2.5996	-8.8849	-9.7242	-11.241	-4.2472	-5.5452	-0.64883	-7.7577	-3.5828
-15.052	-11.957	-16.434	-3.2042	-18.503	-17.295	-10.346	-10.443	-16.772	-14.331	-20.051	-7.0109	-13.643	-13.26	-17.937	-15.191	-14.053	-17.921	-10.417	-18.869	-18.003	-21.904	-15.273	-14.749	-13.571	-16.788	-8.9281	-7.9172	-12.926	-17.598	-16.851	-17.55	-10.266	-15.745	-11.458	-17.199	-11.702	-13.75	-13.68	-11.404	-14.459	-14.085	-10.276	-8.6582	-19.247	-17.646	-17.487	-22.69	-15.79	-13.96
-2.4886	1.3712	-4.0488	0.2259	-0.421	-8.3286	-0.78846	2.1532	4.1608	3.3705	0.24554	4.7969	-4.0285	3.3687	-2.6452	-5.8299	6.7265	-1.3011	-2.0051	1.3997	-5.3615	-6.2111	-1.8098	-5.7748	-3.4607	1.7926	-1.3393	0.52095	-6.1168	-1.6995	9.6944	-0.45065	-2.3934	2.612	1.8306	-3.813	2.1972	-3.3671	-1.0643	-5.8089	1.5917	-2.9502	-1.322	-3.506	-3.6985	-3.6938	-1.528	2.166	-2.5333	-2.4986
-22.542	-21.026	-27.602	-19.181	-19.507	-26.193	-28.571	-19.697	-22.155	-28.158	-23.039	-28.758	-22.294	-22.274	-20.64	-19.376	-24.827	-21.089	-22.202	-20.083	-23.762	-27.246	-25.029	-19.921	-21.835	-16.822	-20.097	-23.635	-21.415	-22.191	-18.621	-21.486	-24.147	-24.374	-22.899	-23.253	-22.385	-24.727	-15.793	-26.407	-26.231	-26.011	-21.253	-21.727	-23.642	-26.589	-19.387	-25.582	-30.142	-21.12
-11.117	-6.0649	-14.695	-11.349	-9.664	-8.3011	-5.2119	-9.2133	-7.1473	-13.505	-4.866	-4.4117	-13.542	-4.2629	-6.4793	-7.7508	-13.714	-8.3859	-6.285	-11.757	-16.261	-9.5921	-5.3151	-10.83	-7.5483	-12.432	-9.2981	-14.828	-15.213	-12.278	-10.378	-4.014	-8.1544	-11.986	-12.71	-16.802	-14.006	-13.024	-6.614	-7.1275	-10.838	-12.352	-19.932	-9.9892	-14.402	-13.266	-5.8813	-10.205	-3.3547	-11.963
0.14387	3.3638	-1.0111	5.4809	2.8853	-5.6072	0.18246	2.3593	0.96459	4.6066	3.8244	-2.4679	2.6111	-6.8003	3.6684	0.98178	0.31556	2.3874	-6.0733	0.16161	-3.7576	-0.89372	-3.5026	4.7974	-4.1092	3.6616	-4.2956	6.4693	0.16154	1.7666	-1.1839	-5.4598	1.0336	1.4448	-2.0821	-4.2497	1.4875	3.3005	-3.5109	0.31872	-5.8805	4.6266	0.39742	7.5918	1.8535	-1.6236	2.7194	0.19196	3.065	-4.1162
2.0189	4.2167	1.2819	-5.0824	2.1037	-3.6752	-1.9158	0.073589	-7.0549	2.2698	-5.1476	-1.2403	-1.7191	3.6588	-2.0559	-1.4996	-0.80155	-1.9044	-4.0102	-2.6477	-0.4389	-2.1626	1.115	-1.9196	1.7466	-2.5311	-6.5012	0.59225	-4.1019	-3.9622	-1.3194	0.12159	5.0993	-3.1078	7.1016	-3.6675	-1.4806	1.454	0.88398	0.69754	-1.258	-5.2937	-3.0632	9.4067	-1.0491	-2.3616	0.45074	-2.9033	-4.058	3.4859
-6.0412	-3.9747	-5.6813	-6.2215	-3.2138	-5.6478	-1.8306	-7.5047	-1.156	-4.3266	-7.243	-8.1402	-6.2026	-1.595	-5.4234	-8.6448	-3.1195	-0.088907	-10.239	-10.371	-6.5543	3.8837	-6.1781	-0.12117	-8.1183	-2.986	-9.2725	-6.8083	-4.6121	-4.3976	-4.7031	-10.132	-0.5849	-6.3931	-11.588	-10.091	-0.23409	0.57854	-6.8587	-1.1086	-0.91849	-6.9147	-10.402	2.4826	-7.6683	-6.1248	-4.154	-3.9611	-4.5127	-2.94
-8.9919	0.62695	-5.1586	-0.33071	4.574	0.56579	5.0044	2.7752	-2.276	3.8571	5.9145	-2.3772	4.1832	2.5173	-2.024	0.33518	-0.068059	7.0266	-0.21183	-0.51375	-7.4894	2.5875	-3.4473	-6.0317	0.53862	0.5011	-10.887	-4.9732	-1.5071	-3.8548	-2.6937	0.89493	-6.5807	0.28354	-4.3853	0.11012	-1.0968	-1.2123	5.205	-2.3554	-0.41918	9.0802	-1.168	-1.9542	-4.5225	0.27514	0.86663	-2.6372	8.5096	4.4913
-20.45	-23.799	-29.544	-21.649	-21.882	-23.329	-16.004	-21.399	-23.537	-26.299	-25.958	-24.641	-25.647	-15.404	-18.978	-24.726	-23.082	-21.595	-22.352	-21.345	-25.796	-27.506	-23.918	-18.68	-14.367	-25.048	-25.047	-25.522	-23.323	-19.42	-20.912	-17.966	-17.249	-28.312	-24.389	-23.649	-26.996	-30.625	-19.412	-26.546	-22.092	-17.181	-26.834	-21.714	-22.167	-25.931	-24.183	-18.985	-17.112	-23.054
-26.966	-18.616	-17.29	-25.397	-16.815	-24.61	-25.546	-18.244	-20.163	-27.66	-23.828	-20.91	-21.901	-24.258	-22.666	-24.23	-19.377	-25.768	-22.032	-19.795	-29.99	-17.859	-24.476	-32.391	-25.817	-22.706	-27.933	-26.55	-25.041	-18.819	-22.786	-25.898	-19.989	-26.532	-24.519	-26.604	-20.96	-20.632	-23.554	-20.241	-28.181	-17.192	-14.339	-20.625	-23.213	-27.874	-21.392	-33.801	-20.317	-25.773
8.0814	11.697	7.7734	7.0516	9.0763	11.077	8.8806	4.8232	5.4851	9.8445	10.062	9.8721	15.667	13.387	4.3396	6.8068	1.5601	6.1871	7.1154	11.616	16.572	13.292	11.547	8.6997	15.305	10.248	9.1572	5.1687	4.4672	5.1865	10.244	12.394	5.0858	7.3916	0.96423	10.363	6.7376	10.587	6.9531	7.4767	10.568	4.2398	7.4172	7.6431	2.5266	14.682	10.109	7.5763	10.958	8.9445
0.36396	5.5791	-8.1502	-3.5748	4.312	-0.95723	1.8162	7.7111	-0.70449	-2.7998	2.8291	-2.9295	-1.4882	5.1767	-1.0924	-0.00073139	-1.5064	4.1188	2.0391	-4.6435	2.6731	-3.4101	6.3474	-1.3005	-7.7328	3.8571	1.941	2.9191	2.5936	0.28348	2.6336	1.3027	7.2974	-1.2761	4.8435	7.7289	0.63841	1.5338	1.2631	-0.56401	3.0237	-1.6254	-2.2885	-5.3426	5.005	5.3755	3.7022	1.0928	-3.9921	1.0814
7.9321	5.1634	3.471	5.0177	9.2744	13.866	7.924	2.6035	8.4632	10.525	1.2836	8.0709	10.573	7.9111	9.8593	18.137	5.7119	10.503	11.276	5.8608	5.5297	14.973	6.1872	6.5504	15.153	3.7519	9.6458	6.4864	12.29	10.881	7.6735	12.171	8.225	8.2459	7.2537	9.4855	5.2704	6.9902	11.583	15.855	7.0378	10.023	11.32	7.3116	5.3254	9.4123	12.499	4.8049	8.7557	0.89429
1.4886	-0.11103	7.1521	-2.1083	0.060126	0.19115	1.0768	-0.53624	4.2563	-0.056151	-1.9211	1.9219	-3.3965	-1.1203	4.5312	-1.3892	-6.8254	-0.046723	-2.5954	6.3931	0.36426	2.0313	-5.1428	-4.5107	-2.7819	-1.4853	-4.2856	-3.5665	0.39525	1.8494	0.7805	-7.4919	0.84887	3.6186	-4.7531	-0.46098	-4.5449	-5.5745	-3.7034	-3.3102	-0.27813	-2.1293	-1.0562	5.5659	-1.9997	0.025097	7.0879	1.2932	6.7781	-2.0027
3.4995	-1.9551	-5.3234	-3.7993	-0.023765	-2.6214	0.041485	-5.3887	2.4189	-5.2352	-4.8268	-3.2223	-5.3885	-2.0368	-2.3506	-0.11269	-2.3562	-2.8802	-0.24147	-4.628	-5.8037	-5.5226	-2.6736	0.094852	2.5933	-8.3373	-7.1222	-2.1966	-2.4116	4.1133	-3.3366	-7.653	-15.689	4.3364	-1.4775	-3.3828	-2.4468	-6.1367	-2.2381	0.18911	-1.0689	-7.4602	-4.1409	-4.5128	-7.5174	-2.3498	-2.3272	-0.42109	0.76986	0.93627
-12.504	-12	-5.9985	-7.5549	-14.846	-9.5001	-18.526	-10.712	-11.564	-7.9368	-13.006	-14.955	-9.2142	-6.4311	-10.006	-5.8107	-14.87	-10.504	-16.813	-11.539	-14.025	-9.8736	-17.544	-7.321	-11.512	-9.3005	-7.2528	-8.9294	-13.567	-6.9172	-10.719	-11.947	-6.4836	-3.3842	-13.891	-16.165	-16.813	-7.5906	-12.028	-11.7	-14.401	-15.16	-12.928	-13.851	-10.049	-8.544	-7.6305	-20.347	-8.6815	-10.531
1.6707	-2.2925	-4.5118	6.1187	-6.7858	-9.7385	-7.1217	3.2208	1.2359	-1.7428	-2.4606	-7.2697	-1.8691	-1.9657	-6.9587	1.4645	-2.6848	-3.4411	-3.9387	-3.1816	3.8112	-6.0288	-4.4136	4.2163	0.89061	0.088102	-4.2763	-4.4341	0.71227	1.1955	-6.9101	-1.9405	-5.3114	-4.0127	-4.5327	-5.1258	-0.13671	-4.0442	2.2236	-0.16144	1.7971	-3.2814	-1.8698	-3.6022	1.7401	-2.1123	2.6105	-2.1159	-6.2838	-1.7735
-12.254	-8.6314	-10.377	-12.731	-3.1867	-5.3188	-8.2487	-8.1954	-16.003	-4.4796	-10.46	-14.247	-9.8108	-9.1129	-10.483	-5.6294	-14.609	-4.4487	-11.112	-18.859	-12.605	-2.308	-4.7664	-4.7952	-13.098	-9.2229	-11.945	-10.683	-6.7377	-3.9539	-13.845	-12.043	-5.0153	-10.487	-4.5472	-5.3747	-8.1798	-11.054	-7.8267	-8.0515	-13.055	-7.3414	0.87612	-11.481	-6.1446	-2.5885	-11.489	-16.88	-4.0823	-5.9778
3.9087	9.6313	4.6926	4.8458	6.3952	2.5182	0.011862	3.7692	3.8211	2.7786	6.1376	6.5591	5.2166	4.4736	-1.079	3.9689	5.8476	3.8309	-0.16699	7.8114	6.3336	-1.3999	7.5837	-1.5461	0.73963	3.5902	7.0595	4.2797	3.7914	-1.8628	1.6176	6.9617	10.195	0.4655	4.8087	3.7856	4.0186	-2.4788	9.1569	6.7793	8.0428	1.5284	4.2174	8.0677	1.3628	4.9239	0.29472	4.0619	7.7253	-1.6434
-3.7896	-6.21	-2.0783	-5.4011	2.1824	-1.062	-5.1693	-4.0376	-5.2462	-10.485	-4.0221	-6.7243	-3.449	-7.7429	-8.8544	0.35824	-2.4066	-0.58067	-8.2033	-6.9339	-5.1954	-8.41	-5.2807	-1.5397	0.59242	-2.2525	-12.272	-5.1977	-3.4356	-5.6216	-9.2679	-8.3848	3.3059	-2.8865	-0.80235	-3.8156	-4.1732	-6.3473	-6.3286	-2.7639	3.508	-4.8296	-3.5987	-5.4473	-5.6863	-2.0684	-7.2097	-10.252	0.35428	-3.9539
16.213	14.224	6.7185	12.721	5.1271	5.0648	11.589	11.464	5.1403	11.679	4.2136	7.861	11.364	8.0662	4.4778	10.683	15.452	5.8842	0.32746	4.2926	13.469	0.015576	10.638	18.465	6.0649	8.4748	12.796	7.9627	7.5919	13.466	12.466	7.3467	10.383	12.059	13.721	3.5437	11.869	4.4958	3.5882	7.0052	9.7351	10.12	8.1347	9.75	15.772	15.065	6.9403	13.339	6.5614	8.5177
-0.9869	-6.2163	-4.8592	-12.603	-10.614	-8.3585	-6.5295	-11.579	-7.0866	-8.0472	-9.5613	-4.2871	-7.5579	-0.41682	-7.7609	-7.9398	-2.2227	-10.936	-8.7103	-8.7809	-5.7416	-11.368	-14.508	-4.2505	-1.7906	-3.1779	-10.285	0.32949	-9.923	-7.1461	-2.1715	-3.0226	-8.313	-12.42	-9.0217	-6.3838	-12.248	-11.632	-9.317	-8.6554	-3.6192	-2.5837	-11.104	-6.8953	-4.8181	-4.1991	-6.5731	-4.1285	-7.5843	-10.954
-14.133	-15.384	-7.3533	-16.718	-9.2558	-11.458	-13.467	-18.178	-18.896	-12.425	-12.716	-6.2775	-13.176	-16.993	-11.216	-14.849	-13.595	-11.728	-16.834	-13.617	-13.378	-12.794	-7.5318	-10.273	-14.593	-14.625	-6.9466	-14.558	-10.723	-8.91	-12.646	-13.491	-11.516	-6.0393	-15.466	-10.59	-14.923	-15.896	-16.139	-14.942	-17.079	-15.139	-16.755	-12.412	-15.699	-14.053	-12.8	-17.88	-20.006	-13.322
0.82721	-5.0319	-3.913	1.2549	-0.29726	3.9517	-4.0884	2.9133	-0.30696	-0.76857	-3.3715	2.7531	-8.5252	-2.8232	-3.8508	-0.43426	5.3645	-1.0169	3.9928	2.6165	-2.5538	4.9473	-2.3669	2.753	0.11556	-2.45	-1.8572	1.7536	-0.46372	4.6895	1.6794	-0.50459	1.0688	0.33591	-1.666	2.5635	0.0084254	10.62	4.5084	-2.3606	-5.3899	-1.5949	7.7771	-1.1867	0.39161	1.4889	-5.7378	-1.1262	-0.83005	1.7939
-1.1542	-3.2809	-0.52666	8.9021	3.3647	5.1076	-5.7884	-3.2761	-0.75001	2.7585	5.2373	4.2797	5.2632	1.667	-4.2537	3.9691	3.4093	10.829	-0.62224	-2.2649	0.82935	1.0955	0.53413	-1.8238	9.4264	5.7595	-1.2724	-0.48349	-5.607	4.8152	3.0861	3.896	-2.9516	3.5708	6.2093	8.3865	0.94828	5.2165	2.6328	0.1689	0.50557	2.1355	6.2849	1.9909	8.5673	3.5807	1.985	5.2765	2.0895	2.1729
0.3786	-3.3859	0.28157	-4.2921	-1.1291	0.43389	-0.7254	-3.0994	-2.3947	-3.6351	0.16762	-2.0041	-8.2239	-0.22268	4.1609	1.4592	-4.9895	-3.2544	-4.6093	-2.7378	3.801	1.3312	6.9382	-1.8366	4.7145	-0.40852	-3.2766	-4.139	-1.7436	0.5154	3.1369	0.40525	-3.083	-4.4096	-4.2923	-4.5785	1.6621	-5.3786	3.2251	4.893	1.8922	2.3224	-9.2463	2.0073	0.48625	-1.1596	-6.2	-0.55553	-1.7029	-1.9657
-15.466	-9.7647	-13.991	-11.588	-14.047	-17.111	-15.359	-8.61	-10.707	-16.88	-11.964	-12.668	-9.1649	-8.0675	-14.346	-11.451	-6.1313	-13.663	-13.189	-11.391	-20.548	-12.125	-10.656	-11.228	-17.66	-13.368	-15.473	-5.0361	-13.546	-14.248	-17.653	-11.962	-8.62	-14.659	-9.1339	-10.207	-9.7207	-13.499	-10.793	-11.33	-12.039	-17.295	-7.0055	-13.331	-7.0386	-7.2344	-12.996	-20.123	-13.671	-13.465
1.2036	-0.84485	-4.896	1.172	-2.2763	3.885	2.0581	-4.821	1.3363	-1.8778	2.7259	-1.7153	2.686	-3.2318	3.673	-0.15004	2.3342	1.6502	5.3128	2.8248	2.1925	-0.66624	-1.005	-4.9671	5.5797	2.7145	4.1872	6.957	4.9129	8.3612	6.1486	0.70265	2.71	2.9072	-4.15	3.102	0.7665	7.5677	9.1696	1.2221	1.4881	0.31278	-0.44754	2.3639	6.3302	7.1183	-3.189	2.4397	2.7206	2.3594
-0.683	-0.75	0.99721	-4.0562	-1.1413	3.4323	-0.31263	-2.4877	-1.9267	2.5184	5.5382	-3.0964	4.2215	-1.744	-0.96099	-6.1424	-5.6941	0.47294	-5.5958	5.0922	-2.2103	-1.4686	0.10269	-0.034589	-4.5341	-4.0659	5.4384	-9.5884	-5.9645	-2.524	7.6696	-11.064	-1.7354	-5.1273	2.4617	-3.0478	0.46743	1.3845	-8.313	1.8543	-7.3657	-4.0592	-6.4407	-4.9758	-0.096502	1.2986	1.3634	3.0682	-1.0351	-3.7717
-9.9195	-5.463	-8.4086	-1.7552	-2.6812	-0.023337	-6.3429	-8.6855	-7.7974	-12.154	-1.5029	-1.4103	-11.73	0.9072	-2.8091	-7.4147	-6.7462	-14.105	-2.2941	-7.6222	1.9953	-3.9336	-9.4773	-2.5208	-5.8543	2.0251	-0.99279	-4.5966	-11.504	-7.8859	-6.1688	-1.7284	-8.3762	-2.7415	-3.6522	-4.584	-1.9781	0.90638	-4.6683	-0.70416	-4.6356	-8.1566	-7.145	-5.9405	-7.2028	0.12848	0.51103	-5.059	-3.337	-4.3957
-0.96798	2.5311	2.8108	0.80042	0.48561	0.28961	-1.6362	-1.9548	1.6487	0.095961	2.1406	-1.3603	2.9035	-5.8246	-6.3597	-2.003	-3.4342	-2.6118	-0.31952	-5.2802	4.8868	-2.4238	-2.6806	-1.5812	-5.5606	2.1684	0.1894	4.1176	1.5726	-0.61953	-2.1767	-1.9476	-3.7413	-2.7013	-0.4535	0.36826	5.0264	1.1177	-5.1408	2.4155	-0.58955	-5.7374	-6.3177	1.1196	-0.031334	-0.75571	-7.0251	-2.0166	-1.5674	-3.6818
-0.52727	-2.6623	0.32095	-1.2933	-3.1069	1.8803	1.4876	-6.6486	-4.5749	-3.6895	-0.83419	1.1351	-4.9912	-2.6847	-6.6016	3.5594	-3.3636	1.5903	-2.3693	1.3253	2.2973	0.82003	1.8993	8.4972	-3.9438	-4.8002	-5.7191	-0.20606	-3.4652	-1.2237	-2.7097	0.42839	-9.3939	0.52647	0.20423	-5.9417	-4.129	2.1524	1.9288	-4.0701	-2.2407	-9.6931	-2.9696	-1.6646	-3.8753	-2.3093	-1.0815	0.51363	2.7238	1.4356
-11.051	-8.0036	-0.27284	-0.61325	-3.4485	0.87227	-7.4661	-6.5245	1.3205	-6.8144	-9.5242	0.59681	-6.2937	-4.6393	-6.0776	-7.4879	-1.1392	-3.3274	-2.0608	-5.0876	0.32418	-4.8955	-5.1728	-1.5607	-0.18404	-4.9597	-8.5105	-6.3231	-9.7341	-6.1573	-2.0897	-0.99568	-7.4813	-8.8069	-2.0512	3.5136	-13.092	-8.2906	-0.72	-9.3071	-12.375	-4.056	-9.56	-4.1371	-2.8942	-0.17128	-4.6267	6.6245	-5.6596	-9.1371
-8.9674	-5.6701	-3.375	1.7365	-1.2484	-1.0924	-5.9038	-4.6699	-3.2842	-9.5685	-2.3988	-5.8168	-1.0371	-6.0181	-0.78787	-3.9045	-6.6868	-5.7812	6.3076	4.1793	-3.4188	-4.4634	-6.8075	-8.1627	-5.6139	-0.25578	-3.54	-9.362	-1.1101	-8.6194	-5.7576	-6.0354	-4.8796	-8.5706	-4.2546	-0.39081	-4.5118	-2.4915	-3.2744	-4.67	-7.6005	-1.1202	-2.7606	-0.7712	-5.7276	4.7636	2.3557	-3.9139	-5.453	3.2072
-15.674	-14.887	-15.81	-9.3978	-8.8676	-6.2451	-10.641	-4.4368	-2.7949	-5.2861	-14.509	-13.252	-8.1396	-1.4407	-15.966	-17.124	-4.1411	-6.465	-7.433	-14.281	-5.4934	-8.7554	-10.996	-12.427	-11.179	-14.375	-5.9235	-8.0814	-1.5497	-8.5794	-6.5893	-11.103	-10.327	-5.268	-10.918	-7.1555	-15.203	-14.104	-10.625	-7.0949	-5.1231	-13.359	-9.1918	-9.1979	-7.8289	-6.9786	-10.678	-15.398	-14.276	-3.6095
-0.52539	-1.4625	-1.9487	-0.41587	-3.1353	-1.4531	-7.8564	5.0008	2.3213	4.8325	-0.88112	2.6033	-7.4603	-2.6665	-0.2345	3.2372	-1.9716	-1.5858	-5.3352	-2.5909	-5.1297	-0.091236	0.60932	0.4914	5.1217	-0.68694	-1.9782	6.8835	3.4963	-3.5673	1.2879	0.61175	-2.569	-1.5892	-5.9308	-3.5571	1.3001	-4.716	0.55476	-0.90334	1.6461	-3.1648	-2.8989	-0.56893	2.9991	3.2202	-3.3943	-5.6096	-0.041028	-1.8585
[truncated: 168 more rows]
[truncated: 150 more columns]
