# Supplementary material for: Genetic dissection of main and epistatic effects of QTL based on augmented triple test cross design
Source: PLoS One. 2017 Dec 14;12(12):e0189054. doi: 10.1371/journal.pone.0189054 (PMC5730204; doi:10.1371/journal.pone.0189054)
Supplement: S7 Supporting Information — (ZIP) [file pone.0189054.s007.zip › z2_1200_0.5_10.csv]

0.88664	0.97811	2.0357	1.1742	1.5458	0.12811	1.8095	2.1043	2.1459	2.2122	2.7836	3.4062	0.70451	-0.35204	0.56815	0.0073704	0.88241	3.3884	2.5759	2.088	1.6833	1.0512	2.6736	0.75776	1.0913	1.1155	0.59534	1.1803	2.5421	2.5155	0.97472	4.6718	1.5351	2.5876	1.6467	3.5426	0.9066	2.3162	2.8036	0.69389	-0.40499	1.0867	1.2784	0.36001	2.9498	-2.2954	2.5331	0.74214	2.1975	1.4651
-3.1405	-4.0951	-6.8465	-4.467	-5.4503	-3.3962	-2.8545	-5.309	-4.5002	-4.9813	-2.0861	-5.283	-3.0482	-2.9239	-3.7624	-3.6739	-3.8049	-4.5485	-4.5371	-5.0709	-4.9018	-3.8708	-5.0158	-4.3739	-3.8745	-2.7642	-2.2066	-3.9685	-4.1992	-2.0707	-2.0813	-2.3575	-3.6321	-3.0878	-1.6477	-3.9737	-4.2122	-3.4149	-2.8014	-3.5433	-3.2507	-1.8828	-5.4264	-4.3998	-6.6501	-3.2316	-4.7475	-4.7517	-4.6487	-1.7774
7.563	7.9837	9.8625	7.8047	8.6756	10.177	7.3834	8.018	6.8077	6.8638	8.0806	5.68	11.593	7.5808	7.8072	6.9547	8.2453	10.911	8.8295	9.3183	10.321	7.3784	8.3285	8.6144	10.539	7.6224	8.5581	7.1595	8.1285	8.3459	7.569	8.4632	11.173	9.8162	7.2064	7.8683	9.357	6.8875	8.1735	11.159	9.0341	6.7659	8.9098	8.296	9.4891	5.6339	8.9716	8.9465	10.174	7.1445
-2.1707	-1.5702	-0.75221	-3.5005	0.27648	-0.56574	-3.2958	-5.0445	-2.1763	-1.676	-1.7083	-0.011336	-3.6119	-2.3802	-1.7677	-6.1395	-1.8825	0.056459	-4.6839	-1.9301	-1.3141	-2.9606	-1.6254	-2.4471	-2.8908	-1.9149	-2.7029	-2.2131	-0.65305	-1.4252	-1.7939	-2.2206	-3.2657	-4.5269	-4.1031	-3.5334	-0.56019	-3.3022	-4.92	-1.2639	-1.2604	-3.4558	-4.3692	-0.97993	-0.6861	-3.2288	-3.4642	-5.0782	-3.0336	-1.3843
-12.032	-15.253	-13.94	-12.872	-13.457	-15.735	-13.569	-13.468	-13.519	-13.693	-13.72	-12.609	-14.798	-14.303	-15.71	-14.333	-14.279	-14.932	-13.678	-14.004	-13.266	-11.454	-14.143	-14.504	-14.503	-14.324	-15.001	-14.857	-14.297	-14.722	-13.882	-14.315	-14.051	-13.304	-14	-11.649	-16.304	-13.872	-14.067	-14.591	-11.738	-11.018	-13.03	-14.543	-13.173	-14.053	-14.182	-15.905	-12.748	-13.223
0.71884	-1.1026	-1.5272	1.064	1.4535	1.0692	-0.058769	-0.27499	-0.40902	-0.65342	-0.16611	-1.9427	-1.0118	-0.87455	0.99365	-0.81614	-0.35775	0.21066	-0.45251	-0.73164	-1.7424	-0.75281	0.67074	0.99306	-0.37849	-4.0498	-1.5848	0.23595	-1.1633	0.5695	2.7652	-0.29673	-1.7214	-0.82961	0.49195	-0.40076	3.6744	1.0216	-0.15975	0.028629	-0.044161	-1.2561	0.34752	-1.9322	0.76216	0.99513	-2.5299	0.86954	0.62105	-0.56232
-0.87477	0.75038	-2.3016	-2.3012	-0.81591	-2.4838	1.0814	0.62552	-2.5869	-0.31779	-3.2694	-0.70217	-2.8545	-1.5577	-1.8406	-1.178	-0.86306	-0.5351	-0.60455	-1.3286	-1.6297	-1.3074	1.3382	-0.49265	-0.90995	-0.35404	-1.847	-1.7659	-3.0497	-2.9449	-1.2587	-1.2861	-2.0445	-1.772	-0.92688	-2.7139	0.47478	-0.70976	0.2447	-0.48771	-3.3087	-1.2212	-3.6219	-0.94722	-1.4095	-4.1914	-1.6266	-1.9278	-0.83021	-1.6915
-20.794	-22.271	-21.351	-22.058	-22.155	-21.58	-21.365	-22.153	-20.256	-22.677	-22.198	-22.799	-23.655	-21.718	-21.33	-19.459	-19.894	-20.618	-22.099	-23.563	-23.008	-24.58	-22.989	-21.434	-21.811	-24.324	-22.636	-22.999	-21.939	-22.892	-21.584	-23.095	-20.471	-21.442	-20.597	-22.232	-20.42	-23.941	-22.325	-19.941	-24.245	-18.153	-22.975	-21.036	-24.117	-21.933	-23.535	-19.631	-21.438	-20.657
-4.5159	-4.7486	-4.2621	-6.4578	-3.4233	-6.789	-3.9984	-2.9267	-5.4226	-5.2906	-5.242	-6.686	-4.5496	-3.2355	-6.5905	-7.1309	-6.0154	-5.5494	-2.9277	-4.0755	-6.0201	-4.2813	-4.2256	-4.0185	-6.5045	-4.5406	-6.2957	-7.7375	-5.2544	-3.6276	-5.6953	-3.1347	-6.2849	-6.2854	-4.314	-1.963	-5.6444	-5.2433	-5.7391	-6.0094	-3.4022	-5.7138	-4.5534	-7.2038	-3.1672	-6.603	-2.7599	-5.9058	-3.0525	-5.9281
-24.338	-22.115	-23.96	-23.843	-20.784	-24.1	-22.722	-22.176	-21.266	-19.838	-22.516	-20.761	-23.65	-24.13	-25.091	-23.302	-24.168	-22.475	-20.416	-22.396	-22.42	-22.297	-22.028	-20.644	-23.08	-23.683	-20.285	-22.618	-21.26	-21.154	-22.582	-24.02	-23.427	-20.586	-22.69	-21.717	-22.877	-21.28	-21.299	-22.39	-22.098	-23.409	-22.212	-24.383	-23.218	-24.266	-23.219	-20.23	-22.909	-21.483
-0.032652	1.2647	-0.78829	0.75873	0.29023	-1.2274	-0.043923	-0.72083	-0.43703	0.046191	-1.8442	-0.96386	-0.90868	1.5451	-0.85617	-0.70028	0.62818	1.8371	1.5031	-0.27566	0.1112	0.11917	-0.94824	-0.43095	1.14	-0.35298	1.3654	-1.0216	-0.42113	0.70067	-0.45565	-1.1646	-0.21526	-1.1293	-1.2194	0.51125	0.98083	0.098032	0.27859	-1.734	-0.82639	2.781	-1.1319	0.55126	1.7305	-0.64803	-1.8987	-0.068937	0.36976	-0.29824
6.0164	6.4926	8.1883	7.5813	5.9945	7.1136	6.4443	8.8361	9.1323	7.6974	7.3341	6.73	5.8624	9.1519	7.1806	7.5261	5.9674	4.4663	7.7409	8.0923	6.1797	5.4629	6.5851	4.5366	7.1305	6.7456	7.3276	7.5167	5.9509	6.485	6.1772	6.9556	7.6526	3.8396	7.2708	8.2477	5.2725	7.1982	6.6929	8.6634	7.4699	6.7416	6.3233	7.7006	5.9978	4.7207	6.6014	4.5724	7.4148	5.1161
-8.0384	-6.0801	-8.7146	-8.7479	-7.3762	-8.8812	-7.2978	-9.8415	-6.9696	-9.2928	-8.2416	-8.6862	-11.481	-11.697	-6.9653	-9.8828	-7.7183	-8.0475	-11.021	-7.7206	-8.7869	-10.215	-7.8067	-10.151	-7.6333	-8.2896	-7.028	-9.9397	-10.036	-7.9066	-8.1419	-10.02	-10.351	-8.9094	-8.7393	-6.4811	-6.7441	-8.5772	-6.577	-10.418	-10.862	-10.227	-9.1241	-8.1458	-7.356	-9.4765	-8.5124	-9.2807	-9.0176	-8.8405
-0.8234	-2.5646	-0.66829	-1.7072	-2.7578	0.26354	-1.0469	-2.4678	-1.5382	-1.4411	-1.0001	-1.6872	-1.26	-0.57289	-1.5101	-1.6254	-1.0338	-0.52483	-2.611	-2.1041	-0.70177	-1.2286	-2.7544	-1.6143	-0.86199	-1.3081	0.52579	-0.70482	-1.7207	0.01045	-2.0602	-2.2625	-1.21	-0.4257	-1.3592	-2.0233	-2.7662	-3.2565	-2.3253	-0.3743	-2.003	-2.2036	0.46912	-2.9525	-1.6268	-1.7366	-1.7761	-0.87836	-0.83374	-2.163
-3.1299	-2.5671	-5.0399	-4.655	-3.5547	-3.4957	-5.1518	-5.7221	-5.0736	-4.5631	-3.0808	0.96773	-2.9225	-2.6416	-1.0647	-2.9781	-6.8473	-3.1275	-1.338	-2.6755	-4.1072	-2.4972	-2.5852	-2.4761	-4.8105	-4.5189	-2.9299	-3.576	-3.7635	-4.6572	-3.6417	-3.0205	-3.9305	-5.0322	-4.5321	-4.2686	-4.0016	-4.0785	-2.2729	-4.8238	-2.3711	-5.6191	-6.1884	-4.7885	-5.3348	-3.798	-2.5039	-4.5301	-4.9769	-3.5736
-2.392	-2.7166	-2.0376	-1.2048	-3.42	-3.6714	-0.95323	-3.3921	-1.3979	-3.0057	0.34979	-2.9556	-2.9167	-3.2642	-1.9965	-0.80295	-3.2455	-0.054399	-3.0302	-1.3939	-1.9427	-2.6259	-0.84308	-1.8366	-2.7529	-2.0265	-1.1528	-2.0369	-0.49609	-1.2482	0.055251	-1.535	-3.1363	-4.3021	-3.2531	-2.6234	-0.078071	0.031192	-1.5281	-0.75449	-2.5651	-2.6235	-0.66648	-3.9439	1.5757	-2.618	-1.8962	-3.3774	-1.2135	-0.076573
-12.588	-13.571	-14.972	-13.235	-12.564	-12.139	-11.67	-14.8	-13.131	-12.213	-10.775	-13.239	-13.15	-11.509	-10.96	-10.968	-14.736	-13.175	-14.03	-11.622	-13.408	-12.485	-14.336	-11.446	-10.736	-13.504	-14.34	-12.168	-11.073	-12.162	-11.748	-12.482	-14.584	-13.478	-13.039	-12.366	-13.262	-10.348	-13.228	-10.029	-13.31	-14.374	-10.432	-15.13	-10.683	-13.3	-12.601	-12.978	-14.126	-13.733
-9.3679	-11.095	-8.6675	-8.321	-7.913	-6.6386	-10.546	-9.2826	-10.126	-10.776	-7.9157	-8.3099	-7.0019	-7.183	-8.256	-9.1546	-7.4189	-8.2568	-6.6207	-8.186	-8.0046	-8.9678	-8.3062	-9.2561	-8.7838	-9.3388	-9.1444	-8.2478	-8.1281	-9.2124	-6.7023	-8.989	-9.2418	-8.5215	-7.6216	-9.934	-10.687	-11.386	-7.0456	-6.9645	-8.5222	-11.518	-10.522	-10.552	-9.9416	-9.9293	-10.346	-9.4679	-8.7174	-8.8107
9.4124	6.7756	5.0572	6.337	6.1677	5.2934	5.8653	6.1148	5.5127	5.9887	5.4807	6.9872	7.0986	9.747	7.43	4.5962	6.9946	4.5253	5.9035	9.1895	6.7055	8.0456	6.1629	6.396	7.6553	6.8829	6.0303	6.5673	6.8224	6.9248	4.7053	3.571	6.5901	8.869	7.5824	6.4957	7.8024	9.2485	6.5067	8.3534	9.2213	4.7753	6.6772	5.4358	5.9074	7.034	7.1863	5.3115	8.8364	6.3774
3.3479	-1.7631	4.7277	-0.35006	1.451	1.9175	3.3394	-1.3578	3.0345	2.6846	1.8889	1.1861	1.3923	0.9222	2.5765	3.0146	0.69635	1.8357	0.20578	0.65088	1.8285	1.5133	0.43759	4.5448	2.3453	2.7281	0.56295	1.3872	1.749	1.6333	2.8502	3.1367	1.4458	1.8621	3.2935	3.3737	0.18491	-0.91113	1.6335	2.6688	4.9221	1.1998	2.6706	2.0471	4.8754	1.2625	1.9192	3.4086	4.6067	0.98986
-14.336	-12.421	-13.335	-11.23	-12.375	-13.397	-13.743	-12.452	-14.271	-13.542	-16.259	-15.692	-14.381	-14.06	-13.297	-14.44	-13.181	-14.906	-14.861	-12.589	-15.089	-13.324	-11.099	-10.972	-12.227	-12.146	-13.821	-12.809	-15.066	-12.593	-12.289	-14.036	-13.128	-14.377	-11.718	-11.896	-13.554	-12.916	-13.325	-13.302	-12.674	-13.12	-11.187	-12.829	-12.818	-11.572	-16.103	-13.376	-11.59	-10.575
-12.798	-12.327	-11.223	-12.003	-14.768	-11.909	-13.619	-12.902	-13.378	-14.124	-12.753	-11.912	-10.275	-11.626	-13.73	-13.532	-12.339	-13.806	-11.657	-12.379	-14.984	-14.844	-10.904	-13.921	-15.094	-13.195	-13.661	-10.602	-12.741	-11.119	-14.856	-11.531	-11.413	-14.228	-12.095	-13.256	-14.009	-13.877	-14.22	-14.153	-12.155	-12.492	-11.251	-13.558	-13.064	-13.069	-12.775	-13.106	-13.89	-14.277
-2.4979	-3.8479	-1.5453	-1.674	-3.1712	-0.99779	-3.4733	-3.8498	-3.605	-3.585	-1.1323	-0.6731	-1.8908	-4.3575	-4.5679	-2.3231	-1.1281	-1.1861	-3.9477	-3.0069	-3.3465	-2.4407	-1.0142	-2.0206	-1.7166	-4.1375	-1.7064	-3.8155	-3.0888	-3.776	-3.3064	-2.2462	-3.5042	-2.0242	-2.1319	-1.6332	-4.1644	-2.4867	-2.0853	-3.5961	-1.5782	-1.7113	-4.4585	-2.599	-5.2266	-3.176	-1.9864	-4.5433	0.65269	-3.1678
-20.625	-21.579	-19.474	-19.499	-21.774	-17.876	-22.099	-21.141	-18.813	-19.63	-22.358	-21.35	-19.497	-20.755	-22.089	-22.129	-18.972	-22.329	-20.322	-22.629	-20.082	-21.454	-22.685	-22.493	-17.595	-19.24	-21.978	-21.466	-20.151	-20.586	-21.455	-22.096	-20.723	-20.408	-21.215	-22.285	-19.597	-20.747	-21.152	-20.593	-23.172	-22.87	-22.012	-20.121	-21.564	-19.864	-19.853	-21.146	-22.508	-21.323
4.7983	4.917	6.4966	6.1683	7.4318	6.9774	6.2197	6.7634	3.6742	5.4901	6.2604	6.9215	4.4266	7.1093	5.8272	6.1449	4.571	4.1477	6.2689	3.9778	4.3523	5.5776	5.3049	2.5969	4.9604	5.5663	7.2685	5.619	6.389	5.6062	5.2402	5.2982	5.5798	6.4919	4.8202	3.4393	7.6533	4.8859	3.4072	6.321	4.913	6.5175	6.657	5.3009	3.825	6.8173	5.7516	8.0772	6.6272	6.8813
-3.8464	-1.7604	-2.1528	-2.3223	-2.092	-2.2593	-3.5199	-0.70556	-3.1514	-2.8086	-1.5911	-3.6779	-5.8685	-2.2753	-2.7143	-3.1455	-5.335	-2.9298	-4.951	-2.6494	-0.11706	-3.6749	-1.6444	-5.2942	-2.8105	-3.1104	-3.7673	-2.1372	-3.8734	-1.4346	-4.3325	-3.1264	-3.7849	-1.5626	-0.89403	-1.2604	-0.50171	-0.52187	-0.19589	-3.5171	-1.7707	-3.7496	-4.168	-4.1521	-3.4465	-4.3217	-5.3201	-1.8917	-2.5939	-5.16
-11.992	-13.707	-14.876	-12.195	-13.789	-12.848	-10.893	-12.165	-11.572	-13.454	-14.538	-13.259	-14.588	-11.46	-14.08	-12.576	-12.199	-11.419	-14.529	-10.819	-13.418	-15.019	-12.673	-14.935	-11.391	-12.115	-13.717	-12.388	-12.847	-13.26	-11.589	-13.408	-11.758	-11.748	-13.223	-13.412	-13.151	-12.754	-10.541	-12.496	-13.393	-14.142	-13.226	-12.647	-13.389	-14.576	-14.389	-14.071	-14.982	-10.605
2.2168	0.60135	2.2144	3.0542	-0.49636	1.9233	0.42228	1.0608	2.7096	1.8981	2.6883	-0.88864	3.7012	3.0122	2.5553	3.7128	2.3406	3.5614	1.4229	2.926	3.1789	0.52842	-0.85723	2.1543	-0.43909	-0.2197	0.36252	1.1038	0.64069	2.6063	5.2325	3.0149	2.9702	0.42928	0.016337	1.6228	1.2586	1.906	-0.6452	1.4769	1.3197	3.5928	2.2898	-1.1267	-0.18703	2.6406	1.9886	2.0933	0.38488	0.96808
-21.717	-22.16	-20.857	-21.17	-19.901	-22.144	-19.214	-19.651	-19.913	-21.617	-20.464	-19.377	-20.83	-19.323	-19.537	-19.462	-22.62	-18.001	-21.722	-22.007	-19.906	-22.637	-19.348	-19.591	-21.411	-22.844	-20.627	-18.975	-21.328	-22.169	-20.058	-21.698	-22.939	-22.196	-21.468	-20.853	-20.626	-21.124	-22.803	-22.856	-21.118	-22.071	-20.883	-21.291	-19.339	-17.414	-20.12	-22.118	-21.084	-20.989
-1.7587	-2.5252	0.11081	-0.50489	-1.4714	-4.5859	-0.64838	-1.2341	-1.4626	-1.6824	-4.1454	-1.3962	-2.0078	-1.4893	-4.4173	-1.3431	-1.2464	-1.3975	-1.3772	-1.4881	-1.6075	-1.6343	-2.5011	-2.018	-2.0127	-1.4268	-0.60883	-2.6057	-1.2514	-2.1609	-3.9353	-1.3343	-0.75306	-3.8288	-2.2672	-1.1853	-0.60963	-1.8106	-2.4811	-1.8607	-1.5075	-2.7969	-1.8156	0.25631	1.3223	-1.2537	-0.019002	-2.6945	-1.9362	-2.8454
-13.956	-13.842	-12.528	-14.214	-13.196	-15.166	-13.262	-14.918	-14.23	-11.365	-14.85	-13.604	-11.964	-15.334	-13.34	-13.8	-13.146	-12.161	-17.494	-14.934	-13.637	-16.179	-12.516	-12.945	-14.69	-13.17	-14.346	-14.286	-14.592	-13.526	-14.341	-12.278	-12.334	-15.535	-15.481	-14.362	-16.374	-14.767	-12.477	-13.608	-15.759	-13.019	-13.892	-14.63	-14.323	-14.245	-13.957	-13.865	-13.364	-12.893
-0.84588	-0.39822	-1.0532	-1.0503	-0.82935	-1.7268	-1.3402	-0.88971	-1.5161	-1.6163	-0.17721	-0.60662	-2.6582	-1.1675	-2.8621	-2.2141	-3.5004	-3.281	-1.5559	-3.1132	-0.094244	-2.2837	1.0297	-2.6512	-0.74724	-1.5516	-2.0604	-2.9013	-2.245	-2.7942	-0.58157	-5.7071	-2.1767	1.4202	-0.14133	-0.20367	-0.7383	-2.3205	-4.0908	-3.9066	-2.5433	0.11381	-2.5786	0.87281	-1.7385	-1.4858	0.4657	1.0225	-0.70833	0.71013
2.0505	3.3216	4.4936	2.9049	3.4613	0.23067	1.461	0.8077	4.1965	3.3131	2.1831	4.7764	3.0149	1.2719	1.8624	2.5871	0.69103	5.4603	1.2519	1.3282	2.4073	1.627	3.6999	3.9798	3.1632	3.565	1.2578	1.9407	1.7829	4.1749	3.4446	1.7849	2.0866	1.9644	2.0739	3.01	2.3207	2.8952	1.2592	2.7732	1.9122	3.473	3.2546	3.0611	2.2652	1.682	1.5908	4.6047	3.7287	1.7078
-1.4776	0.25179	-1.7192	1.2886	-1.4093	0.6229	-4.5982	-2.8335	-2.9709	-2.7597	-1.2539	0.58844	-0.78075	-1.2913	-1.1308	-3.526	-1.3149	-2.0125	-1.9557	-0.1028	-1.7501	-2.1081	0.41157	-0.53881	1.0918	-1.4467	-0.86405	-0.23978	-1.2388	-1.6542	-2.5282	-0.93205	-2.6889	-1.3431	-0.48369	0.34592	-1.6943	-3.1639	-1.573	-0.54469	-1.7363	-3.2517	-2.4339	-1.3128	-2.104	-0.94058	-1.589	-0.65062	-4.0814	-2.1195
-2.2868	0.90042	-1.4831	-1.2443	-0.14398	-1.2627	-5.2159	-1.7694	-2.5501	-2.9975	-1.3023	-2.7957	-1.3524	-0.76617	-1.6368	-3.9716	-1.4036	-2.766	-1.0689	-0.031391	-1.8024	-1.8011	-6.0621	-0.4173	-1.4081	1.4938	-3.4832	0.74388	-0.8339	-0.70101	-0.90584	0.3613	0.76989	-3.2677	-0.86987	-1.0436	-4.1777	-1.2149	-2.0643	-1.4954	-0.9113	-2.6775	-0.56702	-2.4587	-1.5637	-0.84251	-1.5197	0.3765	-1.6305	-0.89192
-10.167	-10.442	-12.351	-11.195	-10.53	-10.39	-12.733	-12.569	-10.75	-11.645	-8.623	-12.047	-12.335	-10.36	-10.383	-11.051	-12.661	-11.292	-11.453	-11.359	-12.506	-8.4453	-11.398	-9.6041	-10.673	-11.514	-12.975	-11.905	-10.668	-12.968	-11.107	-12.289	-9.4633	-12.887	-12.505	-10.681	-13.151	-11.682	-12.283	-9.9982	-11.969	-9.5653	-12.195	-11.643	-9.2005	-11.798	-11.427	-12.314	-9.2156	-10.975
-8.4835	-10.669	-9.3767	-10.54	-11.649	-11.553	-10.548	-11.184	-9.7387	-12.91	-12.051	-11.189	-9.6397	-10.15	-10.367	-9.2362	-12.696	-12.178	-9.5948	-11.167	-7.443	-11.239	-10.609	-14.017	-11.01	-7.9629	-10.849	-9.7816	-11.359	-9.538	-7.8943	-11.322	-11.865	-11.774	-10.687	-11.724	-9.9415	-9.1473	-11.854	-12.441	-12.534	-11.439	-10.602	-11.134	-10.383	-13.025	-11.431	-11.11	-10.185	-10.11
-13.771	-14.404	-16.335	-14.246	-13.956	-13.893	-14.66	-16.577	-14.673	-13.275	-14.666	-14.851	-14.129	-14.113	-14.009	-12.633	-13.271	-12.388	-13.589	-13.873	-16.292	-14.971	-14.028	-14.557	-16.687	-12.948	-15.119	-14.37	-12.279	-16.805	-15.156	-13.279	-16.184	-13.567	-13.823	-14.14	-15.519	-16.084	-15.544	-13.99	-15.142	-13.55	-15.741	-15.562	-16.048	-12.795	-13.617	-16.696	-12.772	-13.997
2.2174	5.5106	3.8399	6.0613	3.468	6.4	8.5408	4.9894	4.1975	5.254	3.9043	4.1467	3.4229	3.7158	5.6923	5.7126	4.3388	4.8461	4.3245	3.4554	6.4779	5.4981	2.6693	3.2229	3.7897	5.5931	3.6701	5.4501	4.5013	3.796	6.76	5.2253	5.4641	3.327	3.6081	4.7387	3.5117	2.2731	3.5026	4.2601	4.8739	5.5394	6.8236	1.4716	2.9116	5.2747	4.8956	5.1058	6.024	4.7621
-12.797	-15.323	-12.899	-13.004	-13.809	-12.942	-14.463	-15.167	-12.242	-12.406	-13.654	-11.326	-12.887	-13.579	-14.874	-13.531	-13.251	-12.544	-13.47	-11.154	-14.155	-12.838	-10.916	-15.08	-15.128	-12.909	-15.103	-14.417	-11.867	-14.322	-11.508	-12.004	-12.743	-10.865	-13.614	-14.801	-13.502	-14.171	-12.989	-13.429	-15.282	-10.854	-12.94	-14.606	-14.773	-15.29	-14.737	-13.172	-13.527	-12.747
-0.89096	-0.034902	-2.2456	-1.7556	-1.1967	-0.84836	-1.4422	-1.941	-2.3435	0.4358	-2.6622	0.19827	-0.45084	0.51288	-3.4893	-0.47267	-2.0498	-2.3112	-2.6078	-0.74942	0.60327	-0.22216	-3.9604	-0.35854	-1.343	-4.0139	-4.107	-2.0727	-0.26747	-0.64232	-1.0529	-1.3744	-0.64808	-2.5936	-1.8757	-1.6192	1.1973	-1.1902	-1.0734	-3.2508	-0.55081	-1.5129	1.2458	-1.1373	-0.64676	0.4271	0.21742	-2.3422	-0.45095	1.4893
-7.6935	-8.2947	-9.477	-8.6118	-8.5673	-10.417	-10.166	-10.415	-8.9013	-8.1995	-9.1342	-7.0827	-8.5849	-7.0702	-6.9	-9.213	-9.0186	-9.1638	-10.332	-10.085	-9.0677	-7.8753	-9.1109	-9.5059	-8.7581	-7.7736	-7.3845	-8.1767	-9.761	-8.1229	-6.5059	-7.0264	-9.0449	-9.0183	-8.7572	-10.218	-7.7864	-8.906	-8.3422	-9.6215	-8.1379	-7.666	-9.1381	-9.957	-10.663	-6.8975	-6.9691	-9.4064	-8.4768	-8.4166
-11.428	-12.362	-12.042	-14.148	-12.943	-12.251	-12.386	-10.82	-11.44	-13.854	-14.939	-12.071	-12.072	-11.787	-11.911	-15.834	-11.321	-13.555	-12.371	-12.929	-13.224	-13.32	-12.743	-14.098	-14.059	-13.774	-10.506	-10.779	-15.229	-11.768	-12.232	-13.07	-13.18	-10.379	-12.574	-12.304	-11.503	-9.8747	-12.958	-11.217	-13.697	-10.495	-10.859	-10.405	-9.9419	-10.643	-11.811	-13.185	-11.908	-12.993
-3.723	-5.1023	-1.4428	-3.8348	-3.6203	-2.105	-0.81398	-1.4122	-4.1742	-2.307	-1.7471	-2.9445	-3.1365	-1.5508	-1.8934	-4.108	-2.2838	-2.1875	-2.4823	-2.0049	-1.6177	-1.0753	-1.0166	-2.8368	-3.2732	-1.8941	-3.0233	-1.1834	-3.2418	-5.3691	-1.2158	-2.0611	-4.2953	-2.0599	-3.1761	-3.3386	-4.0701	-2.0783	-2.2865	-3.0681	-1.3585	-3.2684	-3.2135	-1.8719	0.7175	-4.4639	-2.6227	-2.1329	0.10337	-3.2289
-5.9921	-7.367	-4.7616	-6.9901	-5.9079	-8.472	-6.929	-5.5731	-6.1361	-7.5409	-5.8969	-5.1356	-7.8552	-5.4523	-5.9568	-5.0149	-6.5864	-7.8777	-6.7471	-6.0883	-5.031	-8.0021	-4.6316	-7.1375	-6.1922	-7.2313	-6.6935	-7.5968	-4.3478	-6.009	-8.0807	-7.8137	-5.3912	-5.264	-6.8664	-6.3176	-5.9066	-5.1021	-6.9737	-6.1322	-7.3879	-5.4839	-6.8116	-6.3511	-5.0969	-7.005	-8.1941	-4.467	-5.3131	-9.43
-9.772	-12.6	-11.35	-12.607	-10.526	-11.28	-10.789	-11.904	-11.176	-9.323	-10.738	-12.333	-13.615	-13.906	-12.348	-12.407	-11.341	-10.318	-12.964	-11.088	-8.6587	-11.036	-13.604	-8.86	-9.3733	-11.279	-10.174	-12.992	-11.955	-10.092	-12.505	-13.792	-13.786	-10.707	-13.056	-11.965	-11.072	-10.911	-12.197	-9.5847	-9.5218	-12.928	-14.06	-14.194	-12.457	-10.076	-12.877	-12.475	-11.923	-12.364
-9.1879	-9.4485	-8.8435	-10.921	-12.861	-7.171	-7.7015	-8.7725	-9.9714	-6.6942	-6.0676	-7.8869	-8.4684	-10.554	-9.2297	-9.6015	-9.8339	-8.5799	-8.9253	-9.945	-7.7439	-7.8771	-8.5341	-6.9269	-9.5113	-10.606	-10.263	-9.1546	-8.7466	-9.5027	-6.3193	-9.7457	-8.2413	-9.8132	-9.289	-10.777	-10.571	-10.864	-9.859	-9.0428	-7.8523	-7.7116	-12.38	-11.068	-10.655	-7.8238	-10.111	-9.523	-6.95	-9.6667
-24.162	-20.435	-23.197	-20.724	-21.927	-21.726	-23.781	-20.354	-21.829	-22.663	-21.909	-22.175	-23.604	-22.555	-22.271	-23.071	-22.956	-22.332	-22.083	-21.835	-20.321	-22.612	-19.785	-23.088	-21.942	-21.99	-21.186	-24.156	-20.831	-21.836	-20.694	-23.027	-23.283	-21.892	-24.302	-22.425	-23.073	-22.149	-23.091	-23.863	-20.21	-22.011	-24.521	-19.616	-21.629	-24.716	-20.257	-20.453	-20.689	-21.462
-0.017333	2.9563	2.6646	-0.5604	1.5535	-0.73027	0.41477	0.46416	1.5453	3.9186	-0.50804	1.8336	-0.18803	0.60504	1.3351	0.046951	0.44069	1.1294	2.5744	3.8378	0.77563	2.0731	-0.60377	2.2474	1.0668	2.8841	0.34139	2.448	2.9354	0.77165	0.87376	0.73027	1.6273	0.71032	0.32356	-1.1131	3.0826	0.93814	0.38296	2.0341	1.1609	2.9805	-0.16485	2.709	2.2235	0.92602	2.5728	1.8029	0.49476	0.2432
-13.975	-14.615	-12.902	-11.262	-11.138	-11.488	-14.14	-12.663	-12.358	-11.995	-12.771	-12.423	-13.664	-12.198	-13.16	-14.916	-14.636	-11.526	-10.91	-12.078	-12.181	-11.991	-13.634	-13.7	-13.375	-14.077	-13.676	-11.836	-13.621	-12.59	-12.624	-12.215	-14.899	-12.204	-11.395	-11.635	-12.76	-14.725	-14.665	-12.491	-11.311	-10.908	-12.784	-12.642	-13.716	-11.596	-13.959	-15.289	-13.401	-13.609
1.9432	3.1792	4.1668	1.7183	2.2609	1.6464	2.8369	2.0453	1.3463	2.249	5.0092	2.1949	2.103	0.77587	2.5776	3.4032	0.58357	3.4938	0.96554	3.0211	2.8258	3.0609	4.1198	0.72246	3.406	2.3795	1.4748	3.767	1.5718	3.2469	1.4951	1.8591	3.8868	2.7337	1.6761	0.39095	0.47859	4.1728	1.6699	2.9174	4.3641	3.9834	2.7549	3.7873	2.2691	3.8222	3.2558	3.3934	3.6648	3.8487
-13.424	-13.173	-11.16	-11.922	-8.9682	-12.033	-13.235	-11.39	-12.132	-11.965	-13.322	-12.609	-11.487	-10.318	-11.652	-11.298	-13.135	-11.25	-10.325	-12.587	-13.945	-12.373	-12.061	-13.535	-10.526	-10.893	-10.65	-13.573	-13.175	-11.995	-11.515	-11.383	-10.872	-11.393	-12.702	-12.798	-11.398	-11.697	-12.275	-12.644	-10.918	-13.462	-12.404	-10.994	-11.388	-11.901	-11.052	-12.524	-13.114	-12.878
-6.4134	-8.9533	-6.5603	-7.8841	-5.3827	-6.5842	-6.6082	-7.391	-8.2051	-6.275	-8.7803	-7.141	-8.6733	-7.8896	-7.4446	-8.9413	-6.5164	-8.9375	-8.3431	-7.9596	-7.9944	-7.7946	-8.8364	-6.2254	-8.2328	-8.2329	-7.2737	-8.3204	-8.8214	-8.6509	-5.9137	-9.1522	-8.1626	-6.5042	-8.0788	-8.0073	-7.3374	-8.1617	-7.209	-7.1248	-7.9384	-6.1345	-7.0432	-7.604	-7.9653	-7.2414	-7.2733	-6.9633	-6.5411	-7.9117
-6.961	-7.4222	-7.7913	-8.9696	-8.058	-7.9479	-8.8276	-9.3644	-7.9529	-5.6281	-7.6347	-8.8574	-5.2265	-8.683	-8.1617	-9.3435	-9.7945	-9.1653	-7.1224	-8.6798	-7.9965	-9.9373	-9.7265	-4.8688	-6.8549	-5.1695	-6.4034	-7.996	-9.7862	-6.4616	-7.2735	-10.153	-9.5493	-6.4356	-6.9228	-9.1458	-6.8739	-5.0541	-6.5585	-6.3447	-5.6286	-9.4761	-7.5498	-7.5256	-7.8062	-8.2803	-11.016	-7.5672	-5.4295	-9.392
-5.3401	-7.6349	-6.8679	-2.175	-5.0017	-8.2311	-3.8474	-7.2989	-6.5277	-3.6917	-4.7703	-4.5315	-7.6621	-5.3709	-8.4396	-3.7688	-4.6985	-4.3703	-4.3943	-5.0467	-5.9568	-4.9691	-7.9208	-3.6692	-8.0488	-5.8594	-4.6933	-4.504	-4.7218	-6.3848	-4.5812	-5.6848	-4.5321	-2.7258	-2.2178	-5.8144	-6.1252	-5.278	-3.2599	-5.884	-5.6837	-5.0161	-4.2118	-6.0405	-4.8463	-6.237	-5.3601	-5.2227	-5.5329	-3.9765
-4.6423	-4.646	-3.5752	-5.2402	-5.8823	-3.8864	-5.8004	-4.2601	-7.4344	-4.3892	-5.6677	-3.6826	-5.5456	-4.3445	-4.9127	-5.5353	-3.7791	-6.0176	-4.718	-6.508	-6.1557	-5.8352	-5.2899	-5.8911	-4.432	-5.5893	-5.4269	-3.9587	-2.9881	-4.2687	-2.8825	-5.8261	-2.9902	-5.1665	-5.6926	-4.2666	-5.7065	-5.0083	-6.8645	-4.5721	-3.505	-3.5256	-4.1077	-4.3666	-4.7493	-4.228	-3.4603	-4.1096	-4.0842	-4.2341
-2.8369	-0.12215	-2.4363	-0.50224	-1.3783	-1.5309	-0.19698	0.79956	-2.32	-0.55284	0.61396	-1.0803	-2.6847	-0.67148	-2.0195	-1.2573	-2.6857	-1.5243	-3.2515	-2.6355	-1.1564	-2.1156	-0.64439	-0.69283	-3.7346	-4.7913	0.68761	-1.5601	-0.67644	0.3343	0.049433	-1.4483	-0.84802	-2.9472	-1.0979	-0.58669	-1.1517	-2.1467	-1.0491	-2.5939	-0.0014327	-2.3044	-1.7436	-1.2957	-1.6741	-3.2173	-1.9057	-1.4782	-2.48	-0.17516
9.0575	6.5495	8.808	7.5006	8.9207	8.7175	8.4736	7.8851	7.7419	8.0526	8.5586	8.3603	8.9771	7.0342	6.9557	7.1749	7.5529	7.9992	7.2241	7.4677	8.266	9.4514	9.5812	8.6566	9.2976	8.7049	7.219	8.0944	5.9515	6.8646	7.323	5.8853	7.3079	7.2467	6.2221	5.0798	7.3835	11.078	8.6889	7.9805	6.4776	9.5934	11.41	7.7707	7.2695	7.3027	10.037	7.9329	7.158	10.459
-7.8649	-9.0606	-9.5894	-8.6037	-8.492	-9.8219	-10.674	-9.5606	-7.1281	-8.752	-10.737	-8.9311	-9.5361	-10.961	-9.2229	-9.129	-7.7979	-9.492	-8.9478	-8.7554	-7.9489	-6.9606	-10.059	-8.7869	-9.9339	-7.5128	-8.0423	-8.8683	-10.979	-10.862	-8.0589	-8.2305	-12.198	-9.4739	-10.33	-10.268	-8.1262	-8.988	-7.0434	-8.6169	-8.0228	-7.7739	-8.1423	-8.4616	-9.2129	-7.5849	-8.8817	-9.7786	-9.0742	-8.9917
-10.144	-12.289	-12.763	-11.669	-11.036	-11.175	-12.879	-11.986	-12.432	-13.495	-14.898	-12.375	-10.758	-12.536	-14.681	-12.409	-13.129	-11.392	-13.448	-15.34	-11.93	-12.45	-16.566	-13.747	-13.452	-13.694	-12.67	-14.405	-13.015	-13.644	-14.131	-12.446	-12.011	-16.977	-12.778	-11.994	-12.917	-10.437	-12.547	-12.814	-12.852	-13.111	-12.366	-12.812	-12.802	-12.83	-12.116	-12.875	-14.055	-11.979
7.4923	3.7271	7.8582	7.9188	8.1878	7.8903	10.39	6.8138	7.2081	7.379	8.6907	6.8665	6.7585	8.0722	8.2246	10.807	8.7471	7.9396	9.0537	7.3839	9.2202	9.4768	8.0107	6.546	12.282	7.6411	7.1506	6.3071	7.6276	7.7092	8.8917	6.147	7.2977	6.2794	6.8371	8.2058	6.1818	8.8805	6.8501	8.8989	9.4481	7.4834	6.4351	7.087	7.7465	9.0292	7.6099	8.7175	7.1302	5.6415
6.4795	9.3982	8.2742	8.9476	10.033	8.8465	10.02	7.396	8.5724	8.0826	10.259	8.4064	10.443	11.406	9.9373	9.792	7.9874	5.9568	8.5369	10.286	4.9646	7.0912	8.9646	7.1259	9.8231	6.8589	8.0113	8.1415	9.3036	5.9729	9.6996	9.0153	6.827	7.7753	8.5879	10.764	9.5718	7.45	7.7776	7.4352	8.4432	9.9586	8.8309	9.0146	8.9434	7.8557	8.0808	9.1206	8.1262	8.88
-6.355	-4.087	-6.4293	-3.7884	-6.954	-7.0349	-7.7462	-6.2352	-6.1603	-6.5992	-5.3386	-3.6661	-4.9281	-2.665	-7.0182	-5.4685	-4.7546	-6.3248	-7.0637	-3.5983	-4.8477	-6.3831	-7.896	-4.447	-7.2107	-5.3011	-5.658	-7.4925	-4.681	-4.1066	-7.2188	-5.3212	-3.5164	-6.657	-5.1142	-9.0487	-5.7608	-7.0313	-7.7635	-5.2395	-7.803	-6.7605	-3.8438	-6.507	-6.1972	-6.0739	-4.8928	-4.5226	-6.1698	-5.2216
0.44289	-0.66279	0.48968	0.11038	-2.9411	1.8646	-1.009	-0.32963	1.3667	-0.33749	1.055	-0.58047	-0.51275	1.3608	1.656	1.6479	-0.08137	-2.5453	-0.017959	0.9006	0.8578	-0.59925	-1.6109	0.76354	0.10505	-0.6475	-2.2316	0.47046	0.36067	-1.8227	1.6064	1.6402	1.6506	0.38494	-0.5797	0.87324	-1.3829	-1.2313	1.5522	-1.641	0.20986	-1.447	1.4517	0.015969	1.1474	-0.25429	-0.30556	1.062	-1.1897	1.6648
-1.8742	-0.96945	-1.2142	-2.2239	-0.82733	-1.5126	-1.8307	-0.9258	0.3257	-0.80854	-1.421	-3.1937	-0.50901	-1.3648	-0.95473	-1.9096	0.60036	-0.012702	-0.64137	-0.62883	-1.2226	-1.148	-2.4652	-0.14507	-1.5981	-2.9241	-0.27312	-2.5278	-2.4576	-0.61762	-3.1995	-2.417	-0.16997	-2.0003	0.47426	-2.6547	-3.286	2.4376	-1.5367	-2.061	-2.8542	-1.9943	-2.2224	-0.76152	-2.5815	-4.8377	-1.3792	-2.7136	-4.0796	-2.1661
-21.096	-22.088	-24.687	-22.46	-23.252	-23.921	-20.237	-23.46	-23.641	-21.685	-22.008	-23.962	-23.558	-21.641	-22.063	-21.034	-22.062	-20.301	-21.814	-20.227	-23.719	-22.372	-22.882	-23.495	-23.009	-21.974	-22.055	-23.662	-20.99	-21.754	-20.077	-22.767	-22.084	-22.449	-22.173	-22.776	-20.362	-22.842	-23.188	-23.014	-21.951	-23.074	-23.307	-21.073	-21.461	-21.78	-20.674	-21.849	-23.52	-20.756
-15.895	-13.371	-15.724	-14.048	-15.077	-14.825	-14.33	-15.244	-14.3	-14.618	-11.726	-15.829	-14.483	-16.159	-14.824	-13.864	-14.687	-13.63	-14.979	-15.543	-13.864	-13.272	-13.607	-12.416	-14.286	-13.048	-13.053	-14.813	-16.352	-13.455	-15.541	-14.081	-14.264	-13.828	-12.688	-17.274	-14.639	-14.934	-15.445	-14.735	-14.774	-13.825	-13.217	-14.193	-17.755	-15.06	-14.027	-16.97	-13.714	-14.925
-21.503	-22.028	-21.657	-23.553	-23.298	-22.889	-21.935	-23.418	-22.326	-23.013	-21.379	-21.409	-21.036	-19.25	-19.606	-22.795	-22.892	-21.217	-22.54	-23.622	-24.901	-21.168	-22.416	-22.142	-21.665	-21.549	-21.909	-22.041	-22.304	-21.673	-21.817	-21.397	-21.996	-23.858	-25.148	-22.413	-20.846	-19.93	-22.18	-21.051	-20.804	-22.224	-23.09	-24.131	-23.718	-22.705	-23.674	-22.602	-23.489	-18.099
-0.99584	-0.37467	-1.0779	-0.37806	1.2552	-0.61836	1.3154	-0.5204	1.2234	-0.090958	-0.019367	0.68745	-0.39673	1.6705	-1.5609	0.96144	2.4455	-1.5971	0.016794	-1.0592	-0.021864	-1.2893	-0.60416	1.9048	-1.273	-0.2098	0.29058	-2.3438	-2.1674	1.4322	-1.4818	-1.1793	-1.7835	0.065644	-1.7094	0.41531	2.1775	0.31136	-1.5933	-0.74314	0.06043	-0.45589	0.20113	0.45245	0.443	-0.04866	0.44631	-0.27921	-0.9125	-1.804
-6.399	-7.0639	-7.8639	-6.6958	-5.2363	-8.9373	-7.7896	-7.2862	-7.247	-7.5789	-7.4213	-6.4268	-7.6265	-7.2603	-6.7771	-7.6023	-5.861	-6.3017	-4.7497	-7.3955	-3.5077	-6.1477	-6.6815	-7.2382	-7.0373	-5.937	-7.0286	-5.6762	-7.2422	-6.9351	-5.9123	-4.3981	-7.6643	-8.1557	-7.371	-8.2113	-7.2599	-4.3734	-8.4502	-4.9657	-7.1418	-6.1642	-5.9959	-5.4119	-4.9237	-7.7849	-7.2579	-4.127	-7.8247	-7.4269
2.3807	0.50182	0.66583	2.9156	-0.90887	1.2955	2.2473	5.9153	1.9536	2.5182	0.18717	2.8736	2.1463	0.4122	1.6409	1.0849	2.6818	1.5787	3.8863	0.29835	0.1962	0.92086	0.50882	1.5501	0.65506	3.2441	4.1539	3.5633	1.8741	1.2678	0.69194	2.1942	1.946	1.8423	0.39209	2.5627	0.91249	0.84095	0.13434	0.98651	2.032	-0.56977	0.88743	3.7446	0.42148	3.0605	2.0005	0.90789	1.5756	2.5403
-10.517	-10.134	-10.044	-9.9881	-10.933	-9.3189	-11.137	-11.459	-10.207	-11.072	-10.367	-11.394	-11.44	-7.9901	-9.4189	-9.2993	-9.6005	-11.022	-10.566	-9.5009	-10.668	-8.0116	-8.566	-10.908	-12.174	-9.1306	-12.684	-9.3036	-8.3085	-10.648	-9.4723	-9.6721	-8.4873	-11.543	-10.311	-8.3764	-8.6113	-9.0665	-9.099	-9.836	-11.008	-9.6488	-9.0643	-8.9762	-9.4546	-9.2688	-10.806	-11.624	-10.639	-11.696
-11.537	-9.9259	-11.854	-10.854	-9.9105	-11.677	-11.591	-10.614	-11.451	-11.5	-10.651	-10.561	-11.299	-12.562	-11.897	-10.623	-10.082	-10.768	-11.991	-11.983	-8.8205	-11.553	-10.832	-9.3825	-12.172	-9.0049	-9.5798	-7.5027	-10.323	-9.3616	-7.2118	-10.477	-10.194	-10.86	-11.273	-12.402	-10.377	-9.8059	-10.683	-11.301	-9.3166	-10.901	-12.33	-10.85	-10.026	-11.604	-11.569	-11.208	-10.249	-10.346
-3.1892	-3.0574	-1.1625	-2.525	-2.781	-3.3369	-1.9114	-2.5962	-0.11568	-4.0053	-2.7485	-3.0698	-3.534	-2.1946	-0.88503	-3.8548	-3.4601	-1.0512	-2.5634	-2.4901	-0.1838	-2.3869	-3.8692	-2.8212	-3.0659	-3.0451	-2.5092	-0.68063	-2.9977	-3.5252	-2.1101	-2.1628	-1.7453	-1.5848	-4.3624	-3.4689	-3.6133	-3.8969	-2.109	-3.114	-3.4974	-4.2359	-3.6003	-2.8027	-2.3067	-2.7336	-2.0918	-0.70913	-1.8701	-5.1305
2.189	-0.10692	1.0033	-2.5773	-0.11326	1.637	1.9812	1.4776	0.33744	-0.65556	2.1212	0.95121	0.91136	0.60128	-0.3777	-0.092796	0.018833	0.70443	0.17181	-0.1378	0.16531	1.2182	-2.1463	0.39287	0.036078	-0.064583	1.9817	0.93001	-0.56432	0.10447	1.8118	-1.226	-0.58412	1.5171	1.3507	0.90656	0.25018	0.8754	2.0473	1.1782	1.1087	2.1846	1.6808	-0.78127	0.87186	0.64864	0.011087	-1.7475	0.12373	-1.2335
0.43814	0.0068349	1.6881	-1.9955	0.46325	1.839	-1.1476	0.78206	-0.53879	0.13051	-1.8011	-0.78412	-0.40121	-0.37606	-3.044	-0.60247	-0.36251	-0.73351	0.11995	0.6223	0.017265	1.6059	0.59355	-1.2334	0.49619	-1.086	-0.78181	0.48546	-0.71	-1.0541	-2.5828	-0.52373	1.066	0.18838	-0.097472	-2.3324	-1.2343	-0.90145	2.104	-0.84303	1.3692	-0.26964	-1.0539	-0.4651	0.77212	-0.76556	-0.56188	2.4864	-0.85451	0.49461
-14.713	-11.207	-12.628	-12.669	-12.794	-14.757	-13.009	-12.894	-14.024	-14.23	-13.632	-12.784	-13.428	-16.733	-12.972	-15.314	-11.866	-12.757	-14.61	-14.026	-12.625	-10.879	-12.201	-15.057	-12.543	-13.501	-12.625	-12.921	-15.744	-10.822	-13.279	-13.421	-12.619	-14.053	-14.044	-11.457	-11.952	-12.632	-14.093	-13.097	-13.241	-13.532	-12.964	-15.265	-15.339	-11.736	-12.32	-10.444	-13.077	-14.043
-20.667	-23.014	-20.294	-22.888	-22.678	-22.849	-19.658	-22.678	-25.571	-21.881	-23.422	-22.112	-20.773	-21.088	-24.694	-21.203	-21.223	-21.556	-21.624	-22.588	-22.776	-22.327	-22.727	-19.683	-23.65	-23.293	-22.817	-24.265	-22.887	-23.644	-21.407	-20.58	-23.64	-21.446	-22.509	-22.884	-23.298	-21.882	-22.332	-24.213	-21.484	-21.401	-24.133	-20.959	-22.699	-21.094	-22.01	-25.508	-20.611	-22.588
0.83337	1.0832	-0.17493	1.1078	1.3352	3.0261	3.0378	2.7687	1.9544	2.7479	-0.46959	2.5705	3.5891	1.1479	2.6687	1.5316	1.3969	2.0216	1.7238	-0.497	1.556	2.3026	1.1801	1.5198	0.78525	1.8008	1.1381	2.4503	1.6582	2.3152	1.1462	1.1297	0.84206	1.1461	3.3404	0.87708	2.1109	2.0081	2.2174	2.9595	3.3769	2.6994	1.3506	0.77928	0.8937	0.87591	1.3778	-0.14053	0.8547	1.1193
-11.069	-14.036	-10.484	-11.594	-14.829	-13.029	-11.3	-10.678	-12.262	-10.652	-11.957	-11.995	-11.466	-11.634	-13.524	-12.398	-10.209	-8.9864	-10.885	-13.229	-10.804	-12.916	-10.75	-10.227	-10.597	-11.38	-10.767	-11.38	-12.468	-10.58	-11.629	-14.128	-12.521	-11.919	-14.02	-9.8776	-12.578	-9.124	-15.103	-12.046	-11.044	-11.895	-12.734	-11.587	-10.154	-13.163	-12.393	-12.731	-12.274	-9.8704
-14.566	-12.834	-15.325	-14.801	-11.01	-13.393	-12.93	-11.536	-12.491	-12.444	-15.338	-13.398	-15.692	-13.524	-11.874	-15.53	-12.745	-14.099	-12.386	-11.897	-15.982	-11.731	-13.56	-12.5	-14.658	-12.746	-12.907	-13.327	-13.249	-14.128	-13.692	-12.868	-13.343	-13.249	-14.953	-12.988	-11.024	-13.913	-13.139	-13.403	-12.682	-14.029	-15.169	-13.11	-14.455	-12.59	-13.215	-12.408	-12.744	-11.272
-21.379	-21.553	-20.542	-24.017	-20.57	-22.273	-20.066	-18.95	-19.768	-20.867	-20.199	-19.123	-22.725	-20.255	-20.143	-18.233	-19.467	-20.164	-18.999	-18.572	-18.105	-19.963	-20.904	-19.59	-20.55	-18.394	-22.194	-21.834	-20.934	-22.566	-21.106	-18.607	-20.493	-22.687	-21.593	-21.371	-20.838	-21.261	-20.913	-21.22	-22.159	-20.848	-21.081	-23.398	-20.475	-20.795	-20.355	-18.239	-18.181	-22.323
-5.5993	-8.0407	-5.967	-4.8496	-4.764	-5.393	-4.4675	-6.8557	-4.9078	-5.5514	-5.8076	-5.4251	-5.2185	-5.3215	-6.5142	-4.6475	-5.8042	-5.0447	-6.455	-6.8911	-3.0579	-7.0199	-6.1139	-5.3976	-6.9839	-5.0673	-7.9223	-4.6725	-6.9938	-5.3296	-4.604	-4.9902	-3.679	-5.8944	-8.0096	-5.9681	-7.1827	-7.473	-7.4067	-7.1939	-4.5963	-5.4204	-5.7239	-4.8627	-7.105	-5.5045	-7.3674	-3.6065	-5.1896	-4.4494
2.4031	2.8984	2.4468	2.0185	4.7779	1.7445	1.4624	2.372	2.4321	0.82915	2.1892	3.3539	1.7868	3.2517	1.8395	1.7671	4.9207	1.8269	2.5161	4.4845	4.3057	2.866	1.2894	4.1602	3.2094	2.0641	3.3246	3.3085	3.325	3.232	2.1517	3.2906	3.6091	3.211	3.2037	3.773	3.0313	3.3777	3.7088	2.6276	1.4585	3.9805	3.4646	2.692	0.64691	2.2038	3.157	5.8333	1.1647	2.4309
-21.558	-23.892	-23.359	-21.199	-22.237	-21.287	-21.139	-21.758	-22.795	-19.751	-23.339	-21.437	-21.954	-23.761	-22.695	-22.572	-22.293	-20.073	-23.695	-21.317	-23.018	-19.818	-19.967	-23.046	-20.99	-23.386	-22.28	-21.43	-24.214	-22.884	-22.489	-22.875	-22.181	-22.544	-23.734	-22.154	-23.977	-22.953	-20.147	-20.942	-18.802	-23.789	-21.506	-21.432	-24.774	-22.77	-20.291	-22.348	-23.679	-21.866
-19.929	-22.085	-19.626	-21.22	-20.448	-20.946	-18.902	-22.782	-18.63	-21.12	-22.416	-17.869	-20.51	-19.022	-22.099	-21.239	-21.424	-22.193	-24.665	-20.679	-22.557	-19.957	-20.392	-19.883	-21.207	-20.12	-21.747	-22.123	-19.143	-20.843	-21.535	-19.233	-21.57	-22.68	-20.316	-20.384	-22.622	-22.168	-20.658	-19.779	-22.516	-21.577	-20.533	-19.203	-22.352	-19.77	-21.868	-20.932	-20.795	-21.444
-13.122	-14.335	-13.223	-13.433	-12.6	-13.504	-13.202	-12.433	-11.032	-11.703	-14.584	-11.535	-14.749	-11.326	-12.704	-13.165	-15.122	-14.67	-14.027	-12.921	-14.839	-12.559	-14.569	-12.058	-13.455	-11.794	-12.576	-12.83	-13.273	-13.494	-15.058	-13.542	-12.285	-11.685	-12.594	-13.696	-14.508	-12.803	-15.057	-12.784	-12.501	-15.249	-15.912	-13.643	-11.387	-14.362	-11.632	-13.415	-11.649	-13.741
3.7599	2.5872	3.1894	1.2418	5.3483	1.4831	3.1153	4.2787	3.9945	4.6235	2.3623	4.3622	1.4026	4.3	2.0766	3.2745	2.9633	1.1262	1.33	0.43707	3.0676	2.4252	1.639	1.7055	1.552	3.8754	1.5243	2.3506	1.6264	3.6267	3.5345	4.9975	2.2414	6.3619	3.5298	2.7542	1.8117	1.5671	1.9916	3.793	3.8126	3.2313	2.4903	3.1467	4.7656	1.5417	3.5282	2.6277	1.2227	1.6511
-14.257	-13.389	-14.794	-14.945	-14.735	-14.108	-18.212	-14.754	-13.112	-14.946	-14.077	-14.874	-14.842	-13.746	-13.585	-17.218	-15.039	-14.905	-14.615	-14.492	-13.272	-14.914	-15.676	-13.214	-16.403	-13.134	-14.641	-13.589	-15.87	-11.612	-14.56	-12.625	-14.606	-15.145	-14.936	-14.184	-11.81	-13.472	-15.603	-15.809	-15.253	-13.776	-13.713	-16.819	-15.497	-15.515	-16.415	-15.527	-15.453	-14.88
-6.7646	-3.4188	-5.267	-5.3178	-5.4345	-4.1742	-5.0748	-4.2279	-6.5705	-5.7071	-4.3216	-7.2087	-3.0556	-4.8906	-5.8713	-4.3829	-4.641	-5.888	-3.9784	-1.6625	-4.5013	-5.4446	-3.8442	-5.8085	-7.1956	-5.9727	-5.4155	-3.2794	-4.873	-5.1773	-4.463	-5.0683	-5.5431	-4.3347	-4.4034	-5.2938	-6.0519	-5.2783	-3.1936	-5.5978	-4.2523	-3.8431	-3.8558	-6.7959	-4.2118	-3.1637	-5.1935	-6.4183	-6.9129	-5.8003
6.4165	8.3714	6.2911	8.8169	8.1633	8.5196	8.6128	7.8672	7.2892	7.8485	9.0509	7.2965	8.4617	9.0501	6.8012	9.0246	8.5232	9.9245	7.0826	10.775	7.1924	8.678	8.9026	9.4976	9.5695	7.5833	5.3235	6.4136	7.2792	10.474	7.2769	7.2732	7.2963	8.6379	6.9215	9.2891	3.975	9.6021	7.9193	10.021	6.9822	9.264	8.6771	5.987	7.2399	7.2428	7.2699	9.0115	7.8962	6.6264
-12.999	-11.814	-12.516	-12.12	-12.237	-11.577	-13.186	-13.046	-14.044	-11.719	-11.409	-14.13	-12.11	-13.753	-12.378	-12.595	-12.917	-13.736	-11.28	-12.789	-13.629	-12.618	-10.864	-14.569	-13.36	-13.068	-10.081	-12.798	-10.34	-14.242	-12.116	-14.981	-11.049	-12.194	-13.092	-10.845	-13	-10.923	-14.027	-11.802	-11.868	-12.524	-12.89	-14.19	-13.022	-11.453	-12.413	-11.898	-11.99	-16.227
1.347	-0.29348	-1.5633	-1.859	-4.6181	-2.0907	-0.4233	-4.8229	-2.5634	-2.9901	-2.4802	-1.2395	-0.47177	-1.9368	-2.284	-2.8856	-0.64786	-3.6585	-1.1498	-2.1816	0.036693	-2.0446	-1.4332	-2.7488	-1.0497	-2.2841	-1.7911	-2.4838	-0.489	-2.4132	-2.54	-1.7221	-1.5709	-0.65467	-1.2876	-1.5607	-2.5864	-2.8707	-4.039	-1.966	-0.62993	-1.1393	-0.72569	-0.64618	-2.3557	-1.2704	-1.7182	-4.4901	-0.81472	-3.208
8.4856	8.2126	8.3905	7.9651	10.553	7.9046	7.6842	8.595	6.4896	8.4539	8.8472	8.1521	7.0426	9.6944	7.7191	8.8923	7.8466	7.459	7.7837	9.1292	8.8385	8.2286	8.9133	6.8221	9.456	10.608	8.3592	9.0421	9.297	9.317	7.354	9.2461	8.4269	7.7334	9.0916	11.093	8.6221	10.293	8.5494	7.2316	8.0123	7.3851	11.274	7.755	8.6217	8.7664	8.7722	8.9415	10.204	8.1254
-4.1283	-0.45456	-1.157	-0.7169	-2.3241	-2.0751	-1.9623	-1.4518	-3.2642	0.25594	-0.87559	0.67573	-2.3925	-3.3497	-3.2187	-2.8531	-0.2976	-2.7611	-0.84003	-1.1279	-2.3781	-0.99188	-2.9814	-0.1943	-1.7321	-0.72848	1.1212	-0.93642	-0.96914	-1.2005	-2.1105	-3.58	-2.317	-0.35239	-0.29962	-2.6958	-0.48567	-1.2169	1.9148	-0.99968	-0.32014	-2.2123	-2.175	-0.19192	-1.0825	-1.1803	-0.39599	-1.5642	-1.2351	-1.2401
-4.9718	-2.7674	-4.4295	-3.3525	-4.8906	-2.8204	-5.6825	-4.8107	-1.9395	-5.8541	-5.8915	-4.4247	-2.9933	-3.5766	-3.2585	-5.2657	-3.3342	-4.8753	-3.8512	-4.0683	-4.2582	-2.221	-4.4464	-4.4307	-5.6384	-3.7485	-5.7064	-3.2988	-5.5234	-3.8299	-4.418	-4.3208	-3.7646	-2.7917	-6.6168	-5.6843	-5.3685	-2.7482	-4.6532	-3.6599	-3.0784	-4.0703	-5.3981	-4.3623	-2.797	-3.3603	-4.1555	-2.2491	-4.1711	-5.0022
4.5655	-0.037711	4.6814	4.3013	1.8356	3.1414	3.5961	2.073	4.3952	2.1842	4.35	4.0088	3.759	1.4882	2.3088	2.5683	4.4457	3.8447	4.6291	1.5444	5.3379	3.5577	5.27	1.6409	2.6456	1.9927	4.9105	4.6137	3.5807	2.7882	3.2229	4.6653	0.23187	3.7945	0.98997	1.8144	2.8999	3.0455	3.0989	4.9999	2.935	3.3935	3.794	2.2041	3.2026	3.8882	1.4874	3.0468	2.6212	3.3121
-4.1002	-2.5963	-5.0418	-4.6923	-3.0457	-1.6323	-4.8026	-3.4914	-3.2369	-4.2988	-4.0864	-1.5007	-4.5145	-3.1065	-2.9948	-3.2771	-4.8009	-3.4434	-2.0231	-3.9548	-4.213	-3.4615	-6.3112	-3.0162	-3.4353	-6.5848	-4.0971	-2.4453	-4.7115	-4.081	-2.5818	-3.7028	-4.97	-3.1162	-5.1473	-4.5169	-2.882	-5.7364	-4.1279	-4.8783	-5.9432	-4.4168	-4.9622	-4.5955	-3.9993	-3.1506	-4.2614	-5.6149	-2.6521	-2.9652
-22.417	-20.724	-21.301	-22.987	-20.734	-20.714	-21.815	-20.494	-20.597	-20.282	-20.522	-21.177	-20.033	-21.292	-20.131	-20.428	-18.735	-21.1	-20.344	-22.257	-20.626	-21.414	-18.883	-19.459	-21.335	-21.847	-20.89	-20.384	-20.355	-21.703	-19.161	-22.475	-19.479	-19.791	-20.781	-22.244	-19.222	-19.846	-22.546	-19.404	-20.5	-20.673	-19.916	-19.914	-20.455	-19.901	-23.519	-22.572	-18.358	-19.759
-7.8229	-11.309	-9.1606	-9.5142	-10.756	-11.071	-10.144	-9.2998	-10.407	-9.1423	-12.598	-6.1078	-8.4946	-7.5302	-7.6906	-9.2236	-9.9455	-11.486	-9.9154	-6.6287	-11.381	-10.332	-9.9672	-9.6227	-10.356	-11.852	-8.2889	-10.169	-10.057	-9.6083	-7.6604	-9.4632	-8.8537	-10.687	-8.5376	-9.477	-7.4287	-8.2706	-9.5631	-9.8633	-7.9881	-9.5546	-10.479	-9.8146	-10.856	-10.954	-7.4095	-12.624	-9.9461	-10.851
0.27223	-1.4025	-1.4991	-2.9613	-0.68246	-1.6424	-0.79657	-1.8215	-1.5193	-2.3133	-2.7647	-1.1939	-2.4356	-2.3379	-0.58119	-0.63915	0.10343	-2.6979	-1.0331	-0.6081	-1.7582	-2.3817	-2.9959	0.16535	-4.231	-0.6503	-2.085	-2.0612	-0.40934	-3.3163	-1.1755	-0.57359	-1.7308	-2.4502	-3.2794	-1.7119	-1.2919	-1.0432	0.68461	0.15962	-1.4327	-1.8307	-2.1526	-0.88773	-0.58635	-2.4155	-0.63002	-3.728	-1.8537	-1.6695
-3.6429	-2.1869	-3.2055	-4.8415	-3.3224	-0.80505	-4.6283	-3.7842	-3.1714	-3.419	-1.309	-2.7683	-3.5667	-4.4127	-2.8758	-4.9493	-3.7048	-3.2916	-5.6093	-3.2482	-1.8754	-4.3751	-2.4074	-4.4971	-4.9619	-0.54682	-2.066	-5.3082	-4.0531	-1.0997	-4.4542	-2.1759	-2.2803	-3.7994	-3.5409	-3.4827	-1.7593	-3.9291	-4.1294	-3.0287	-4.3155	-5.2753	-4.9691	-1.5455	-3.4691	-3.1084	-4.4316	-3.5198	-3.9212	-2.0807
-1.3993	-2.1547	-0.89331	-1.5891	0.40672	-0.43134	-3.13	-2.3518	-2.0022	-2.8984	-1.3145	-2.2505	-2.4879	-1.1084	-2.9468	-0.94385	-0.3818	-0.85509	-1.7169	-2.1546	-1.2131	1.3373	-1.5524	-1.1346	-0.11863	-1.856	-2.9026	-2.6635	-1.5048	-3.9479	-1.3564	-1.8638	0.14739	-1.0907	-2.7632	-0.24978	-3.4199	-0.23805	-1.0365	-1.7554	-1.0478	-0.54535	-0.93855	0.6903	-2.089	-2.8463	-1.6204	-3.4877	1.6169	-2.978
1.8693	-2.4907	2.3786	-0.98049	0.19977	0.85783	-0.962	1.367	-0.26351	0.030174	-0.19521	-0.38951	-2.5497	0.58356	-0.14262	0.5612	1.3702	0.43612	1.4803	1.896	0.45531	1.6147	0.36979	2.2884	0.25888	-1.4832	-1.1677	-0.099433	0.052457	1.0397	0.25958	-1.0721	1.8739	3.61	-0.13518	0.25028	1.3066	-0.54691	3.0485	-0.091664	-1.2351	-2.8167	-0.65043	-0.31087	1.2096	-1.7549	0.11446	0.6987	1.8959	0.95289
0.99203	1.4882	-0.21081	2.3687	2.2453	1.1293	1.3103	-0.33956	1.1687	0.22399	3.5385	0.21181	1.8419	1.1753	3.614	0.455	1.3403	2.5705	3.3505	0.84226	-0.2559	0.21095	2.1193	0.86944	2.2274	0.83061	2.118	4.5046	1.3631	1.5725	3.6991	2.0836	4.6385	2.6293	3.3405	1.7439	2.5311	1.2404	3.4131	2.4986	1.7235	2.422	2.7393	0.64992	1.3724	2.5142	1.5806	2.1167	2.1316	0.93602
-11.85	-13.563	-11.477	-11.271	-11.472	-11.106	-9.7424	-10.429	-11.499	-10.598	-11.972	-11.572	-11.738	-11.223	-12.175	-12.505	-12.296	-11.766	-11.44	-12.784	-10.755	-11.097	-12.134	-10.623	-11.638	-10.246	-13.825	-11.237	-11.953	-8.7738	-12.553	-10.379	-9.3375	-12.366	-12.226	-11.765	-14.162	-12.641	-10.745	-13.342	-12.109	-11.23	-12.907	-11.69	-12.889	-11.988	-12.62	-12.7	-9.4059	-11.703
7.9101	7.0748	6.8145	7.9633	4.7995	7.0435	6.5296	5.4588	7.1673	5.7259	8.0048	8.1801	5.3245	7.7108	5.4233	8.0584	7.7043	5.3196	7.5951	7.5895	8.1349	8.6875	8.0894	6.8182	7.0472	6.2908	6.6661	6.6695	7.2021	8.1019	5.4744	7.8429	7.4789	6.8689	6.8738	7.9818	9.307	6.9789	7.6223	5.2635	5.5475	7.3288	7.34	7.4686	6.7972	6.9009	6.4955	8.8829	7.1655	5.7392
-11.784	-11.193	-11.446	-11.411	-12.602	-12.366	-12.325	-11.114	-12.394	-10.493	-13.17	-12.352	-11.305	-12.127	-10.331	-12.148	-11.731	-12.25	-11.455	-11.421	-14.346	-10.17	-11.171	-10.519	-13.041	-10.95	-11.717	-11.678	-10.864	-12.694	-12.781	-9.8313	-11.749	-14.525	-10.024	-10.497	-10.206	-12.461	-12.958	-11.555	-9.4128	-9.517	-11.579	-12.035	-12.198	-10.834	-12.944	-10.762	-11.838	-12.153
-1.6119	-2.2973	-5.8764	-2.7917	-3.4238	-3.2197	-2.7812	-1.8148	-1.7011	-2.9582	-5.2339	-4.4829	-2.7584	-2.3617	-1.7582	-3.1814	-2.3881	-4.1692	-2.9785	-2.9443	-2.4915	-2.2739	-3.0922	-0.023813	-5.3459	-2.6739	-5.8864	-1.8805	-2.9457	-3.3532	-2.8375	-2.6954	-2.3623	-2.7691	-3.9679	-2.8184	-3.2831	-3.9184	-3.2167	-2.2956	0.44757	-4.1456	-3.6048	-2.115	-4.1626	-1.4739	-1.423	-1.7699	-3.9821	-2.1216
7.186	5.535	3.8685	5.3355	6.0197	5.302	5.3167	4.476	5.1084	7.3148	6.1445	7.6216	5.9318	6.4497	6.3251	5.349	5.7768	4.9364	5.6366	7.2441	7.1884	7.1724	7.1163	5.0946	7.4963	4.2953	4.8502	3.3653	7.638	4.4033	4.9014	3.5696	6.178	5.1294	7.0093	6.351	4.8908	5.0952	4.7637	7.3467	4.4322	6.9399	5.8484	5.3167	7.5213	7.3179	5.132	4.5434	6.8515	7.2776
2.1457	-0.15846	1.6235	2.9477	2.4327	2.2196	2.0302	4.1448	4.4414	4.1747	1.1907	3.9498	2.9415	-0.32245	2.1169	3.5918	1.6794	3.0055	3.151	4.3493	1.7584	4.1898	2.5714	4.6436	1.4295	2.8438	1.3939	0.8937	3.506	2.0877	4.9538	2.6533	2.1738	4.6077	4.2255	2.6707	1.2171	3.1662	1.4123	1.6899	-0.14414	0.9506	2.7615	2.9294	1.3871	2.364	2.2921	3.5207	3.7025	1.073
5.6161	7.0709	6.305	4.8021	6.0794	6.794	6.496	6.5227	6.9701	5.6625	6.6094	6.2978	8.0533	8.2878	7.6205	3.473	6.2988	5.295	3.8309	6.1882	6.9829	7.5478	6.2452	6.6608	5.9403	8.3171	6.762	5.4463	7.9299	5.8432	4.3442	6.5118	8.7839	7.0123	8.7645	6.4894	9.6298	4.4856	6.4957	7.8809	9.2347	8.019	5.8118	5.635	10	6.2478	6.6374	7.5246	10.099	7.5278
0.95466	-1.1072	0.92802	1.0194	-0.66312	1.9044	-0.96619	0.49945	4.3517	0.64605	2.1866	3.2383	3.3061	0.45426	-0.052713	2.3548	2.8339	3.0542	1.7173	3.1284	0.81369	1.558	2.2098	3.5712	1.8434	1.5031	1.8911	1.2407	0.37388	1.2231	2.1741	-1.314	-1.1881	1.8328	1.5631	2.9486	1.292	1.7636	0.83188	1.8084	1.7886	0.33685	2.9651	2.1578	1.2502	1.2256	1.0253	2.5882	0.74804	0.64638
-9.103	-8.7841	-9.1419	-8.9852	-7.8726	-9.9608	-9.9213	-9.0761	-8.7185	-10.384	-8.8572	-10.391	-7.8742	-9.3716	-8.5158	-8.5319	-9.1469	-9.7813	-9.4162	-8.9368	-9.6545	-8.0813	-6.9754	-9.3415	-8.2848	-11.3	-12.405	-7.5753	-8.2668	-8.3509	-8.7042	-11.316	-8.7806	-8.3115	-7.6291	-9.2847	-12.11	-10.492	-10.27	-8.288	-9.7991	-8.7455	-13.498	-9.1846	-7.7201	-9.3548	-9.7675	-9.5514	-8.7913	-8.3547
-3.4752	-3.662	-1.0806	-6.6565	-3.3104	-3.0565	-2.3564	-3.7982	-2.5044	-5.1625	-4.203	-3.7121	-2.8699	-3.1398	-4.2743	-5.7125	-4.8776	-5.043	-3.9238	-1.8275	-5.7191	-3.4714	-2.326	-4.6332	-2.8357	-2.3437	-3.5181	-3.6644	-5.0381	-5.0768	-2.9891	-6.9225	-3.773	-2.723	-5.3492	-3.9891	-4.3504	-2.8973	-2.8501	-2.5243	-5.3798	-2.8027	-2.9885	-4.8491	-4.6369	-1.8113	-4.0554	-4.1412	-4.9764	-4.5893
-10.204	-7.2751	-8.8335	-10.674	-9.5465	-6.7216	-8.2757	-9.2953	-7.8178	-7.5845	-9.7593	-8.6256	-10.013	-10.449	-10.791	-8.9237	-9.6269	-9.1569	-9.4233	-11.076	-9.4405	-10.5	-10.431	-7.7578	-7.8503	-9.8874	-9.2092	-8.9444	-8.0775	-8.7676	-8.3525	-7.1668	-9.4547	-9.185	-6.8852	-8.1458	-9.6716	-9.8092	-8.7344	-10.845	-8.8409	-10.778	-9.6764	-10.128	-11.037	-7.2785	-8.3769	-11.348	-7.9896	-6.4565
-9.7391	-8.7481	-8.9306	-7.4414	-10.562	-8.6428	-10.083	-10.133	-6.995	-8.2346	-9.2671	-7.9518	-8.467	-10.26	-6.9935	-8.1183	-9.1292	-11.023	-10.979	-7.8911	-10.437	-9.3132	-11.32	-9.6085	-11.305	-11.456	-9.9031	-10.293	-10.009	-10.718	-10.159	-9.1525	-9.359	-9.2397	-9.3074	-8.8905	-9.2835	-12.314	-8.6967	-8.0166	-9.0064	-10.353	-8.4688	-8.9304	-8.9329	-9.0265	-10.117	-11.15	-9.51	-10.337
-3.4623	-3.9513	-3.6401	-4.6087	-3.0026	-4.1608	-1.5383	-2.8405	-2.747	-4.2505	-4.0632	-3.3715	-5.626	-5.8304	-4.4819	-3.1127	-4.7686	-4.3445	-4.9308	-2.2455	-3.6133	-4.8561	-3.244	-4.8971	-4.6711	-3.641	-6.5168	-3.4483	-2.5791	-2.7496	-4.6486	-1.6761	-5.4663	-3.0238	-4.7335	-5.3538	-2.6152	-2.5293	-3.5268	-5.1144	-3.2802	-2.4673	-4.4031	-2.861	-4.7358	-4.5787	-2.8001	-3.2304	-4.2656	-5.5615
-9.1433	-11.595	-10.678	-9.6021	-10.706	-11.499	-9.8706	-11.18	-9.2498	-10.065	-11.433	-11.966	-11.923	-11.218	-10.602	-11.139	-12.064	-11.537	-11.14	-9.9937	-10.855	-11.723	-9.9936	-10.065	-11.444	-10.105	-10.276	-11.602	-12.579	-12.088	-11.4	-12.906	-12.276	-11.2	-9.9147	-13.029	-10.019	-10.089	-11.199	-10.918	-11.782	-8.8939	-9.232	-11.592	-10.875	-11.746	-10.826	-11.534	-6.6649	-11.606
-5.0006	-4.5357	-5.2702	-6.0608	-7.2614	-6.0055	-5.3169	-6.1035	-4.4289	-5.5783	-3.9082	-6.5847	-4.1568	-5.1117	-6.2774	-5.4225	-5.9122	-6.6897	-5.6296	-5.9142	-4.2749	-3.9304	-6.5729	-6.6485	-3.8389	-5.8606	-3.8525	-9.1511	-5.5172	-5.9035	-8.5465	-6.7904	-6.1051	-6.2765	-5.8069	-5.0258	-6.6627	-6.5901	-4.535	-6.0766	-5.6687	-5.0626	-5.9755	-6.8489	-6.4658	-4.1138	-5.0618	-5.1096	-4.6706	-8.2803
-3.2844	-4.6403	-2.6295	-4.8173	-3.9507	-3.6744	-4.1661	-4.78	-2.0917	-4.4297	-2.9553	-4.8347	-3.6767	-4.2928	-3.1237	-3.3941	-2.9353	-1.8031	-4.8795	-4.5972	-5.167	-3.9524	-2.9301	-4.7826	-2.1714	-4.1137	-3.0427	-5.0534	-2.4009	-0.97611	-3.6722	-1.3354	-2.2311	-4.529	-6.1366	-3.5768	-3.1555	-2.3858	-5.761	-5.6751	-3.6402	-2.5519	-4.2647	-1.883	-5.0723	-2.8315	-4.7868	-5.7009	-3.8439	-5.3429
10.792	7.2665	9.2098	9.7189	9.2975	10.719	11.492	11.269	8.7375	9.0124	9.1379	10.293	10.843	9.3928	10.207	10.775	8.3404	7.4341	8.8226	9.079	8.3411	9.6329	9.9709	9.8439	11.283	10.062	7.7889	10.059	8.3088	10.67	9.3287	10.518	11.625	8.8196	8.3492	7.385	9.5481	11.13	8.6731	9.3244	7.7494	9.2623	9.1584	9.1319	9.3698	9.9651	11.435	10.2	10.055	8.7217
0.17681	-1.1146	1.7001	-0.29793	0.31379	-1.1074	-0.96336	0.054134	-1.3962	-1.8299	-2.2327	-1.6974	-1.2597	-2.6749	-1.3958	-1.5456	0.6351	-1.5002	-1.163	-2.6212	-1.6712	-1.3305	-3.4511	-0.11552	0.41036	-3.1002	0.25492	-1.9642	-1.1191	-0.52871	-3.6086	-3.63	0.17243	-1.4047	2.4083	-0.057758	-0.13856	0.63345	-4.2016	-2.498	0.58216	-0.53055	-0.21289	-2.8131	-1.1766	-1.7116	-1.6517	-1.6323	-2.9579	0.23571
5.8138	4.5611	6.3635	5.6355	5.2052	6.3736	5.2413	7.8448	6.8779	7.0298	3.1556	7.0436	4.6412	5.8779	5.9514	4.3246	5.4367	4.8439	4.6263	6.6091	6.4197	6.8464	4.9952	4.1845	5.7122	6.1911	4.2452	5.0153	6.5026	4.5107	5.94	4.8478	5.3606	6.5131	5.3152	6.9327	8.0352	6.8028	6.8801	4.1238	4.1518	5.0833	5.269	5.3082	5.5497	5.4215	7.8851	6.7613	8.4094	5.8281
-2.0447	-0.46703	0.46383	2.1051	-2.6335	-1.8942	-0.41538	-2.2838	0.64098	-2.1152	-3.0663	-1.3445	-1.3789	-2.2151	-0.71409	-2.4226	1.4061	0.35278	-0.87686	-0.61305	-2.5768	0.13885	-3.6596	-2.8134	-2.5053	-0.032014	-1.0005	-1.6275	-2.315	-1.4432	-1.5267	-1.6327	-1.1625	-2.8869	0.090125	-1.4093	-1.3073	-0.64584	-4.4507	0.49058	-1.4255	-1.1115	-2.4423	-0.52602	-1.7196	-1.0064	-3.1737	-1.3296	0.98249	-2.8976
-14.766	-11.681	-14.562	-13.264	-11.765	-15.054	-10.963	-12.249	-14.347	-14.348	-12.129	-12.454	-14.753	-13.245	-11.659	-15.373	-14.42	-14.137	-12.581	-13.614	-12.989	-13.731	-14.618	-14.75	-14.084	-14.051	-13.447	-15.628	-12.41	-13.484	-15.161	-13.097	-12.176	-12.719	-13.498	-14.182	-12.498	-11.586	-12.806	-11.977	-12.569	-13.096	-14.078	-13.339	-13.861	-13.716	-13.763	-13.303	-17.016	-10.244
-18.768	-20.204	-20.461	-19.006	-20.192	-21.553	-20.254	-22.547	-19.932	-23.312	-20.441	-21.449	-20.357	-21.424	-21.177	-20.588	-22.354	-20.66	-19.755	-22.111	-16.708	-21.57	-22.841	-18.515	-21.078	-19.639	-19.371	-19.608	-22.82	-20.201	-22.056	-20.71	-21.994	-16.923	-20.818	-22.383	-20.338	-21.087	-21.908	-20.171	-21.22	-19.953	-22.673	-22.224	-20.973	-21.276	-20.186	-18.412	-20.935	-21.232
5.9014	7.3511	3.5112	4.3189	3.7054	5.6052	3.2734	5.6535	4.6466	3.8122	3.5419	5.9132	5.0577	5.9234	5.6341	5.1211	5.0078	5.1191	6.4279	8.9694	6.516	4.7376	6.988	5.2061	7.0718	6.0221	6.2661	3.598	6.9092	4.0545	5.5065	5.4674	5.936	3.7491	6.1934	3.1818	4.805	6.5001	6.2982	6.6633	4.8078	6.1725	6.5872	4.6193	8.6198	10.393	6.8274	5.7814	6.2815	6.4344
-2.775	-5.9625	-6.7154	-6.456	-7.4429	-4.9657	-6.3893	-7.9028	-7.0009	-8.5512	-5.0614	-5.2639	-5.872	-8.9841	-7.417	-3.7541	-4.8966	-5.1848	-6.274	-7.2238	-5.4194	-6.6079	-5.7227	-6.1761	-5.355	-4.0653	-5.6962	-5.2787	-6.4111	-5.3392	-3.9359	-5.7144	-6.449	-4.4246	-4.6445	-5.7748	-5.3813	-4.9888	-6.0582	-5.6766	-6.0388	-6.7491	-6.2577	-8.2994	-5.7124	-5.613	-5.168	-5.8473	-3.6251	-6.3453
-8.2022	-10.019	-10.522	-10.001	-9.1729	-7.0782	-9.3273	-9.0937	-8.7116	-9.6746	-8.6748	-8.0863	-10.092	-9.1742	-9.3968	-8.9948	-8.775	-9.1464	-8.7698	-9.2265	-8.7645	-8.4206	-8.17	-6.9507	-10.638	-8.3013	-7.6603	-7.488	-7.1978	-8.7517	-9.148	-8.1814	-10.101	-7.8598	-9.6265	-8.7836	-10.929	-7.2997	-8.2287	-8.8768	-7.54	-10.457	-7.4002	-9.6416	-8.7639	-8.5631	-11.285	-7.8959	-10.812	-7.1106
1.366	1.3864	3.6387	-0.4857	2.5836	1.3378	3.229	2.2893	3.7306	0.32154	2.1927	-2.0879	-0.038498	0.072957	1.728	1.0892	3.5007	0.23374	0.8896	0.84859	1.9176	2.2451	2.0608	0.81995	1.982	2.8374	0.48923	1.9799	0.13868	-0.085708	4.0664	2.8569	0.95671	1.6236	0.79349	1.5548	-0.013957	2.8218	2.6279	0.16573	2.0819	1.9151	3.5258	2.6862	-0.24107	2.0556	0.59197	0.12766	1.0592	1.4442
-11.868	-9.1425	-9.6609	-10.138	-7.6957	-9.7883	-9.4678	-9.8451	-7.7517	-7.2824	-6.7559	-8.758	-10	-10.612	-8.4986	-9.9291	-11.118	-9.8074	-8.1657	-7.5736	-9.7849	-8.7828	-7.793	-9.6745	-9.6855	-9.5063	-9.0746	-8.6364	-10.067	-9.3686	-9.6827	-9.8278	-7.8493	-6.9146	-7.317	-10.386	-9.1395	-8.2846	-9.5886	-10.495	-11.667	-8.2649	-10.362	-8.9863	-10.237	-10.893	-9.405	-8.3214	-9.5277	-9.7008
-13.332	-15.356	-11.377	-12.936	-11.235	-13.181	-11.208	-11.505	-13.51	-13.241	-12.7	-11.365	-13.38	-11.527	-13.693	-9.6789	-12.803	-13.646	-15.707	-11.927	-13.886	-12.358	-11.728	-12.839	-14.591	-12.63	-12.157	-12.828	-10.654	-14.831	-14.259	-12.156	-13.297	-12.997	-13.487	-12.501	-12.311	-11.883	-14.691	-14.403	-15.323	-9.6359	-10.864	-10.24	-11.779	-11.078	-13.66	-11.632	-12.242	-11.79
-8.4321	-11.007	-10.379	-11.82	-12.241	-10.471	-12.414	-12.193	-10.432	-10.634	-10.561	-12.148	-8.6926	-11.501	-11.608	-10.804	-9.9649	-10.76	-11.335	-7.6831	-8.8289	-10.194	-9.5035	-11.39	-10.99	-9.413	-8.196	-11.055	-11.229	-10.091	-10.989	-7.9637	-10.04	-8.6801	-10.937	-10.792	-11.658	-10.504	-12.325	-12.485	-9.1249	-10.987	-7.8008	-11.712	-10.917	-10.345	-10.887	-11.187	-13.041	-11.201
8.4486	8.7029	7.5898	6.9136	7.9932	9.1898	6.7055	7.0852	7.3279	5.0196	7.6633	8.0586	6.5609	5.3532	6.467	7.0789	7.3378	5.3591	7.0043	7.6943	7.0533	5.8891	5.4799	7.278	8.1066	6.8601	8.081	8.9344	5.9049	6.1112	6.3897	7.7953	7.9781	7.9781	7.69	6.6197	6.6824	7.9608	6.9758	7.8532	7.3824	6.3853	7.0903	6.5433	6.5531	6.5741	7.6493	7.3599	5.0226	7.9196
-10.688	-10.119	-8.3974	-7.9546	-11.55	-9.9986	-12.678	-8.7072	-8.9984	-10.165	-9.5683	-9.8619	-9.1579	-7.3851	-9.915	-11.109	-8.0294	-8.0203	-9.2812	-10.416	-8.1948	-9.1286	-9.2361	-8.8499	-10.274	-8.7866	-7.5618	-10.95	-10.135	-10.381	-9.5157	-10.695	-8.6836	-8.41	-9.6447	-9.579	-9.816	-8.5694	-7.6752	-10.404	-8.698	-10.67	-8.4791	-9.3685	-9.3954	-10.489	-9.492	-8.9169	-10.671	-7.4424
8.3675	6.7288	5.9274	6.7711	7.7714	10.822	6.1642	8.2975	8.9178	8.1574	9.3089	6.975	6.115	8.341	7.0071	8.1057	9.4348	7.8731	5.8798	8.7961	7.3983	7.4447	6.4643	9.5375	6.6681	10.581	7.5706	9.31	8.517	10.139	6.8119	9.3801	8.2799	8.6661	7.8633	7.2317	8.9445	8.2342	5.6847	6.9885	6.8494	7.9951	7.7672	7.8028	9.4932	8.6256	6.6874	8.9137	9.9261	8.8361
0.24016	2.4088	1.1167	-0.5808	0.10201	-1.7894	2.8875	2.6388	-0.32619	-0.987	1.0194	2.1425	0.98943	0.39399	-0.26385	-0.78542	-0.23379	-2.9786	-0.47711	-1.5874	1.61	-0.89309	-0.18034	1.1317	0.48525	0.23652	0.55486	-2.4304	-1.5384	-1.1799	-2.1896	2.474	-0.72787	-0.61078	-1.6411	-2.5138	-1.5406	0.26979	1.6353	0.27596	0.62432	1.9498	0.2146	1.6542	-2.737	0.073631	-1.879	-0.91599	1.0469	-1.7639
-12.238	-9.3451	-9.0729	-9.2856	-10.081	-11.313	-8.8649	-10.362	-8.0755	-7.5759	-8.5294	-9.4833	-7.9716	-9.5251	-8.3729	-8.5314	-9.6516	-7.0953	-9.239	-7.6801	-9.3446	-9.4756	-9.1265	-11.056	-7.9749	-12.146	-8.5826	-8.5282	-9.4766	-10.295	-8.584	-7.3565	-6.1324	-9.2567	-8.2425	-8.0818	-9.6109	-7.9164	-6.268	-7.4187	-11.709	-7.3778	-9.6827	-7.1184	-6.9555	-8.8913	-4.7328	-9.7264	-8.4989	-8.2011
0.56304	-0.69268	-3.7404	-0.91948	0.099324	-0.31892	-0.55498	-1.3993	0.56925	-3.2592	-3.7735	-2.8452	-1.2832	-1.4971	-3.7539	-0.98656	-1.5018	-2.8078	-3.2557	-0.41259	-1.9623	0.70431	-0.89394	-0.97911	-3.911	-2.3303	0.3666	-2.0971	-2.0112	-1.9315	-2.629	-0.24109	-2.4455	-2.9607	0.13265	0.63449	-0.34832	-1.4772	0.043871	-2.0694	0.29369	0.40069	-3.1702	-0.061265	-1.576	-1.0316	-1.9491	-0.00062521	-2.7664	-1.5055
-3.2976	-2.8629	-2.8452	-0.53512	-2.0761	-2.526	-3.688	-2.1236	-3.7667	-4.4469	-3.3997	-2.2474	-2.6894	-2.9629	-2.9965	-4.0107	-3.087	-2.3954	-1.7088	-3.6402	-2.9386	-3.34	-2.5154	-4.0098	-2.9518	-2.8407	-1.766	-4.718	-1.0444	-1.8817	-0.97404	-1.8081	-4.2064	-3.4389	-5.2327	-2.6318	-3.1363	-4.4455	-0.54419	-3.5588	-4.4987	-3.588	-2.8392	-3.877	-6.6072	-3.9488	-4.0081	-3.4946	-2.993	-4.8127
-3.4872	-2.5545	-2.6164	-2.4027	-3.4237	-1.007	-3.2148	-5.8292	-2.2841	-2.947	-1.9049	-2.9541	-0.71994	-2.1101	-1.0041	-0.32441	-2.929	-5.26	-3.3516	-1.969	-0.38496	-2.7554	-3.0457	-1.8883	0.10723	-0.94477	-3.2137	-3.4778	-2.8038	-3.2962	-3.239	-2.3656	-4.2814	-1.5214	-5.2374	0.1372	-1.6168	-1.6957	-5.9499	-3.6778	-2.6432	-3.433	-3.3434	-3.9496	-2.0838	-1.2139	-4.5853	-2.1371	-1.8961	-4.7254
9.6285	8.43	10.107	11.245	8.3897	8.8114	8.1065	10.736	9.2792	10.911	10.018	7.8544	9.0287	9.2961	9.7834	8.4493	10.353	11.796	9.9233	10.231	11.546	8.9407	10.322	10.541	10.29	9.9392	9.271	12.193	8.0313	9.8563	11.103	8.7305	10.152	10.071	11.384	9.6553	10.702	11.416	10.469	8.0741	11.091	10.964	11.537	9.9285	10.927	10.003	11.537	8.7486	11.919	8.0051
-0.83008	0.37533	-0.99019	1.826	-0.81724	0.89627	0.89254	0.99952	0.98162	0.90587	0.29098	0.4586	-2.0422	0.93634	0.62747	-0.037694	0.053922	0.80517	-1.5094	3.4695	0.37361	0.59034	-0.13679	0.09788	2.4654	-0.056162	-1.0038	-0.90491	-0.19505	-0.66896	0.048216	-1.1803	-1.8933	-3.7027	1.4133	0.36883	1.7134	0.35576	-1.5497	0.14912	2.5257	-1.1764	-1.0281	0.36038	-0.35027	0.89069	0.82211	-0.57589	0.39397	0.73821
-13.734	-14.893	-14.109	-14.155	-12.765	-11.87	-13.319	-11.463	-12.046	-14.545	-15.592	-15.38	-15.611	-12.912	-12.256	-14.404	-12.855	-14.281	-14.265	-14.777	-12.599	-12.38	-13.877	-13.922	-14.664	-14.431	-11.402	-14.639	-14.463	-13.085	-14.764	-14.79	-14.853	-12.314	-13.419	-14.163	-14.205	-16.68	-14.081	-13.762	-13.801	-14.834	-12.081	-13.536	-13.082	-13.784	-13.084	-13.505	-15.589	-13.558
-3.3431	-5.3841	-6.8937	-5.4569	-2.3521	-4.63	-6.2686	-6.4584	-2.6511	-6.5076	-2.5868	-7.8703	-3.3543	-5.4637	-2.8339	-4.6682	-4.3723	-6.8525	-6.0012	-2.5072	-5.8605	-4.3537	-7.7744	-5.4535	-4.5441	-5.9476	-6.4333	-4.9917	-4.078	-5.9266	-6.2551	-5.9784	-6.8033	-7.0412	-4.4462	-2.3509	-7.0745	-4.1979	-6.1369	-4.7422	-6.5199	-5.788	-4.9948	-5.6649	-4.8371	-7.0132	-4.9013	-4.7655	-4.7817	-5.1901
0.4756	2.8329	0.95803	-1.0874	1.3717	1.2514	-0.36635	-1.4102	0.30506	0.6863	0.75686	-0.63332	-0.36043	0.24304	-0.77174	0.60769	0.79806	1.4254	-1.3486	0.19447	0.99968	0.81361	-1.7064	-0.77752	-0.98749	0.061996	-0.17771	0.9118	0.23966	-0.21188	0.50813	1.6917	0.9854	2.1519	-0.56126	-1.73	-1.618	0.4247	-1.1385	0.7714	-0.19011	0.0081903	-1.1127	0.85939	0.93847	1.017	-2.0539	0.18211	-0.42182	-1.752
-21.797	-19.484	-20.942	-20.566	-19.766	-20.806	-20.606	-19.868	-19.553	-19.749	-20.518	-20.719	-20.562	-21.088	-20.22	-21.264	-18.69	-17.806	-22.41	-21.838	-19.057	-20.056	-21.054	-21.592	-21.016	-18.429	-20.468	-19.691	-19.836	-18.209	-19.829	-19.708	-20.988	-19.28	-19.279	-21.441	-19.222	-22.868	-21.892	-19.654	-19.56	-21.348	-22.025	-21.006	-18.886	-18.801	-19.546	-19.572	-20.22	-18.436
-3.41	-4.0379	-2.6019	-1.4804	-5.1984	-3.6974	-4.3915	-3.5692	-5.3654	-1.116	-4.7918	-1.7325	-2.2753	-1.4985	-1.9729	-3.9743	-1.1002	-1.9864	-4.8877	-4.4929	-3.3229	-4.8551	-4.3105	-3.9282	-3.9192	-4.0758	-3.5271	-2.9941	-3.0649	-2.4335	-4.8474	-4.4409	-3.1884	-4.5039	-4.9304	-3.5655	-1.3156	-4.4335	-5.5751	-4.3339	-3.5486	-3.2573	-4.3483	-2.8334	-3.8252	-2.8436	-2.2373	-4.2875	-5.5508	-2.2109
-9.6731	-7.6119	-8.0076	-7.1896	-5.9183	-10.421	-9.4671	-10.185	-7.2184	-10.388	-9.5181	-9.1362	-8.6293	-9.2061	-9.5495	-9.2574	-8.0201	-9.2573	-9.5805	-8.5028	-11.336	-8.4838	-7.0187	-9.0285	-10.245	-7.0342	-10.495	-7.7192	-10.27	-9.3953	-9.8784	-8.1777	-9.4895	-10.308	-7.0515	-8.7635	-8.2075	-10.197	-10.045	-9.4206	-10.948	-11.142	-9.6386	-8.7619	-10.436	-8.1242	-7.6742	-8.9423	-9.0624	-7.8356
-0.95854	-1.0325	-1.0096	0.6008	-1.0713	-0.28272	0.17629	2.8875	1.2809	-0.59511	0.40839	1.1277	-1.5647	-0.55734	1.2458	0.66638	0.71362	0.090839	-2.3471	-0.59755	-0.38606	1.0232	0.61046	1.1861	1.3222	1.5345	1.5577	-0.3161	-0.64629	0.16832	-2.1491	0.83377	-0.57556	1.2371	-0.58092	1.7608	-0.73645	-0.47906	0.88886	-3.0517	1.2474	2.0027	-1.0799	2.6422	1.7304	-0.8155	-0.053867	-1.5211	3.4114	-0.13067
0.29785	0.49093	-4.0679	-0.06948	-2.0055	-1.6853	-1.5802	1.7573	-0.4936	-1.1724	-2.5789	1.3414	-2.9209	-0.93379	-1.9827	-2.7257	-3.5138	-1.9724	-0.13769	-2.3674	-1.0094	-2.2718	-0.035164	-1.1731	-0.4894	-0.37246	-2.6056	-3.4525	-2.4498	-2.3733	0.21994	-0.37379	-2.9969	0.20273	0.29432	-2.0514	-0.65715	-2.181	-3.4615	-1.7411	-2.0136	-1.1729	-2.8542	-3.5309	-2.4278	-4.2163	-1.1487	-3.2409	-0.99462	-2.1372
-12.725	-10.672	-12.206	-13.072	-10.748	-12.32	-13.256	-10.303	-13.136	-12.797	-12.677	-11.727	-13.02	-11.512	-11.039	-11.939	-12.83	-10.949	-12.546	-11.856	-10.963	-14.879	-11.225	-13.097	-10.843	-9.5697	-11.723	-10.244	-12.01	-12.018	-12.537	-11.917	-10.682	-11.119	-14.146	-10.392	-12.262	-12.501	-10.958	-13.312	-9.9754	-12.183	-11.487	-10.934	-11.11	-11.742	-13.21	-12.689	-13.081	-10.047
-11.326	-12.594	-12.409	-15.651	-12.415	-8.9539	-10.634	-9.722	-10.573	-10.237	-12.577	-11.622	-11.405	-12.495	-13.193	-11.37	-11.588	-10.576	-11.751	-10.347	-11.699	-9.9911	-10.474	-11.478	-13.069	-11.359	-11.933	-9.2051	-11.339	-10.806	-8.2953	-10.858	-11.824	-10.816	-9.0735	-12.575	-9.2693	-11.267	-11.834	-12.425	-10.806	-11.228	-12.509	-12.849	-13.748	-10.321	-13.081	-10.792	-10.601	-12.409
-14.22	-14.057	-14.505	-16.066	-11.739	-10.596	-13.09	-14.599	-13.075	-10.525	-14.376	-13.828	-14.894	-13.941	-12.697	-14.876	-12.366	-12.229	-12.544	-12.516	-16.364	-12.696	-13.367	-13.837	-11.022	-12.789	-13.47	-12.924	-13.96	-13.653	-15.115	-14.284	-13.402	-15.018	-13.177	-12.67	-11.973	-11.014	-14.941	-14.021	-11.84	-12.727	-9.8918	-13.193	-14.382	-13.858	-13.273	-12.576	-11.868	-14.486
-3.7473	-3.4999	-3.4295	-4.5032	-1.9353	-3.43	-1.398	-2.4811	-2.2582	-1.232	-1.6262	-2.0813	-5.219	-5.2409	-4.442	-2.908	-2.6118	-3.5341	-2.1044	-3.2701	-2.6692	-3.6156	-2.33	-4.1029	-5.1754	-5.9843	-1.2533	-3.422	-3.2332	-3.6968	-2.9758	-2.7201	-2.5724	-2.4487	-2.4824	-2.6771	-2.7724	-1.9899	-5.2916	-2.9213	-2.8947	-4.8775	-2.9806	-1.0774	0.089332	-2.9702	-0.88728	-3.3789	-3.7569	-1.3956
-3.0728	-1.2008	-2.418	-1.12	-1.6134	0.17307	-0.38448	-0.61528	-3.1078	-3.7108	-1.5215	-0.36342	-2.7101	-2.0632	-0.98712	-0.76323	-2.3215	-2.4698	-3.9106	-1.6708	-2.8542	-1.0092	-1.4691	-2.0368	-2.1712	-1.1549	-2.3901	-2.8514	-2.7101	-0.019047	-1.4203	-2.7654	-0.84829	-0.58828	-0.4663	-2.8896	-0.388	0.31366	-0.24233	-1.964	-0.89119	-1.6156	-1.9827	-1.2086	-0.27916	-0.58977	-1.1612	-1.3431	-0.0033775	-2.5641
-2.8841	-4.5212	-2.8933	-2.5476	-1.439	-1.1804	-4.1019	-3.0556	-1.3724	-1.807	0.37829	-2.4641	-3.1229	-3.9767	-3.1333	-3.0561	-0.43473	-3.3786	-1.1812	-0.77657	-2.9299	-1.6593	-1.9981	-3.6446	-1.3273	-2.4046	-1.271	-3.697	-0.37031	0.84668	-2.3429	-1.4208	-1.7834	-1.9895	-1.9392	-3.1184	-5.2371	-1.7517	-5.0494	-3.1243	-2.9941	-3.7671	-2.9577	-0.31088	-2.6631	-2.888	-1.6953	-3.2147	-1.0715	-1.463
1.6123	0.52052	1.7894	-1.5286	-0.21897	0.72499	1.8895	-3.494	0.74102	-0.60095	-0.95688	-1.4938	-0.99595	-0.96225	-2.0489	1.188	0.53353	-1.5589	-1.8581	-0.90307	-1.628	-1.0695	1.0587	-0.33947	1.7876	0.18706	-0.53226	0.91596	0.035476	-0.53038	0.30479	0.22617	0.11112	-1.2992	-0.057527	-0.50626	-0.28592	0.45179	0.41466	0.030843	-0.16527	1.4523	1.1434	-1.2672	0.26967	-0.5946	0.41159	1.2669	-1.6857	-1.4078
-9.0131	-9.0887	-8.5341	-7.8574	-10.698	-8.495	-7.7413	-8.6321	-8.3316	-8.0396	-7.6479	-9.5479	-8.4023	-8.5	-7.4566	-10.843	-8.8707	-9.8349	-9.322	-10.25	-10.285	-9.2556	-8.1514	-10.129	-8.9631	-9.907	-10.845	-5.9359	-9.8572	-7.2633	-8.9498	-6.0024	-8.9668	-10.937	-10.138	-7.2907	-10.643	-9.051	-10.027	-8.5635	-11.14	-6.46	-10.776	-8.7898	-7.2357	-9.8284	-10.292	-8.6787	-7.9347	-10.871
-2.1243	-0.4071	-3.7413	-2.3952	-2.1436	-3.7496	-3.7763	-4.0685	-2.9337	-0.92349	-2.4167	-1.0564	-1.021	-0.44031	-4.5055	-1.0905	-2.7678	-3.6368	-2.4365	-1.2107	-4.8796	-2.389	-3.2893	-4.4446	-2.5426	-2.8495	-2.4956	-3.0617	-2.4055	-2.7753	-3.2624	-3.1796	-2.8342	-2.6915	-3.1344	-3.8685	-1.9874	-1.8831	-0.82486	-4.3224	-3.7963	-3.9067	-2.477	-4.2278	-0.76772	-2.4443	-4.2924	-2.3771	-1.96	-2.3634
-6.2113	-3.3381	-4.0416	-3.6128	-3.0696	-3.4064	-4.1401	-3.5004	-2.5314	-3.2721	-1.3851	-1.7619	-3.3507	-2.6325	1.189	-0.25421	-1.3755	-3.7078	-3.0945	-1.2099	-2.8657	-1.9197	-2.3755	-3.441	-1.4042	-3.5233	-2.3065	-2.8689	-1.854	-4.0202	-0.46574	-3.8393	-1.8506	-3.8697	-2.5887	-3.3915	-2.9349	-0.61551	-2.2087	-2.4839	-1.6982	-2.7672	-4.786	-3.6831	-1.9032	-4.2583	-1.6234	-1.7189	-2.5131	-3.0646
-4.2382	-7.2429	-4.7699	-5.8268	-7.8258	-5.6095	-5.5052	-6.2311	-4.1578	-6.568	-5.3261	-3.3733	-6.48	-3.1864	-2.5397	-6.4734	-6.2943	-4.5995	-5.2132	-7.9294	-4.1749	-5.7868	-6.2896	-7.6514	-7.4633	-6.0801	-6.7073	-5.6838	-5.0182	-6.6778	-6.5651	-5.3757	-7.1861	-4.0681	-5.7548	-5.4309	-7.4676	-6.5901	-5.089	-5.6835	-4.7669	-6.7963	-6.7733	-6.0986	-5.9951	-5.2973	-5.8266	-7.3669	-7.316	-6.7854
2.0924	-1.1528	0.52682	1.574	2.9885	-0.1997	-0.14578	-1.2677	1.156	0.86915	1.1893	0.49132	-0.3618	0.14406	-1.1309	-0.97922	1.177	-1.4926	0.27769	0.3709	0.24848	-1.2198	2.2286	1.3952	-0.72819	1.2953	-0.82103	1.9755	-1.1554	0.69913	1.6647	2.3631	0.080209	-0.56531	1.6327	0.85694	1.7001	-1.5819	-1.3822	0.74084	-0.43448	-0.409	-0.6563	0.070067	1.97	-1.8615	0.89491	-0.054336	-0.051864	-1.3332
1.1366	1.3349	1.7996	3.6597	0.31037	2.2509	0.99397	0.65604	0.87766	-0.038774	-0.36261	2.9386	2.5938	0.42357	3.0595	2.9249	-0.010377	0.72165	3.7109	1.0637	0.82673	2.1832	1.9909	2.2227	1.8284	1.3907	1.3124	2.8165	0.91251	0.98601	1.0742	2.8298	4.2467	1.5568	2.4298	1.8453	2.8857	1.8455	2.3354	2.9978	2.06	0.54235	2.1139	0.074524	1.8774	0.88035	0.92298	0.85203	1.3637	0.80191
-14.932	-14.131	-14.839	-12.298	-12.108	-14.072	-14.892	-16.047	-14.336	-14.707	-14.897	-12.436	-14.147	-13.027	-13.109	-13.783	-15.912	-13.351	-14.758	-11.576	-13.541	-16.666	-16.516	-16.448	-16.328	-12.819	-14.056	-14.403	-14.58	-12.978	-15.219	-13.874	-14.877	-15.841	-13.71	-14.464	-13.507	-13.79	-16.883	-13.969	-13.683	-15.767	-14.554	-13.989	-13.514	-14.13	-13.733	-13.787	-13.271	-15.905
-13.501	-16.468	-12.415	-14.749	-15.405	-11.404	-14.185	-12.582	-12.681	-10.72	-13.229	-13.292	-14.323	-13.726	-12.442	-16.719	-13.003	-12.407	-13.738	-11.957	-14.005	-13.24	-14.436	-13.956	-12.757	-13.318	-12.328	-13.162	-10.856	-11.925	-13.762	-11.619	-12.95	-13.94	-11.671	-12.818	-14.892	-13.054	-12.244	-14.575	-10.368	-13.199	-11.706	-13.237	-13.222	-12.886	-14.831	-13.543	-13.587	-12.456
-7.2195	-6.7395	-6.082	-8.4496	-5.8394	-8.2462	-5.8919	-8.2698	-9.4916	-7.3279	-7.1288	-9.3283	-5.2344	-5.6676	-7.6624	-4.7905	-6.7348	-4.8278	-7.2325	-7.4278	-7.6595	-6.1041	-5.7891	-7.9631	-8.3276	-7.529	-6.5421	-8.1095	-5.9402	-6.0691	-6.714	-8.172	-8.4448	-9.5457	-5.9181	-8.9607	-8.6999	-8.3256	-7.2415	-8.9224	-7.4878	-9.845	-6.4836	-7.1028	-9.5575	-7.6707	-6.4293	-9.1749	-7.2803	-7.1789
3.757	2.5077	2.1207	4.8199	3.3132	2.2692	2.375	3.7632	2.0699	2.5606	2.1459	5.9178	4.0178	1.9841	4.3262	3.6597	2.4798	1.8479	3.1884	3.5136	2.7085	2.902	2.4023	1.6962	2.455	1.858	4.0774	2.1243	0.49028	2.7843	2.0701	1.4101	2.2451	2.6587	3.4707	0.77386	2.2206	1.015	5.6907	1.7096	4.9207	2.1304	3.9968	1.2535	4.6994	2.0271	4.1485	0.77501	3.0439	4.305
-10.668	-8.3896	-10.621	-10.545	-10.454	-10.398	-8.602	-10.668	-10.653	-10.785	-8.7803	-12.806	-13.071	-10.11	-9.4632	-11.47	-11.371	-11.099	-9.6165	-10.473	-9.5689	-12.595	-11.123	-9.4927	-12.055	-11.122	-9.477	-10.256	-11.126	-6.7459	-12.345	-8.1008	-10.413	-11.1	-9.4698	-10.47	-11.816	-8.9223	-11.344	-8.9485	-10.457	-11.84	-11.053	-10.608	-11.327	-9.8581	-10.596	-9.9114	-9.8704	-13.415
-2.4105	-1.6015	-4.0146	-1.5307	-3.3589	-2.6052	-2.7291	-4.1961	-4.3407	-2.1768	-1.121	-4.2576	-3.3432	-2.0923	-4.0071	-1.2682	-3.405	-3.3054	-2.6942	-1.9123	-0.46643	-4.2688	-3.1789	-1.5921	-4.7431	-3.0964	-3.3918	-2.8573	-1.0645	-2.8584	-3.4907	-2.4841	-3.7833	-3.1029	-3.9375	-1.326	-2.4484	-1.9083	-3.6348	-1.9957	0.075715	-2.5911	-2.0083	-3.8008	-1.6157	-3.8127	-2.316	-7.3357	-1.583	-1.3256
-14.086	-12.768	-14.559	-11.966	-11.9	-12.204	-15.545	-14.882	-14.515	-13.271	-13.36	-12.045	-12.015	-13.497	-14.111	-12.902	-13.011	-14.707	-13.346	-16.02	-13.555	-11.276	-14.896	-16.871	-14.007	-12.175	-13.686	-13.248	-13.257	-14.667	-13.208	-13.865	-12.534	-15.967	-13.338	-13.723	-13.931	-13.823	-12.181	-12.983	-13.683	-13.883	-13.742	-13.406	-12.675	-13.209	-10.52	-13.062	-13.55	-13.211
-12.561	-11.874	-12.94	-13.894	-13.295	-10.285	-15.025	-14.088	-11.923	-12.847	-11.762	-14.512	-15.424	-11.923	-11.918	-9.3888	-10.632	-12.002	-12.416	-11.702	-13.893	-14.018	-13.013	-13.177	-12.255	-13.775	-12.572	-14.677	-14.111	-12.743	-13.171	-11.854	-9.8457	-13.455	-15.748	-11.256	-14.622	-13.196	-13.012	-11.322	-13.112	-13.117	-13.321	-16.093	-14.485	-11.309	-15.018	-11.786	-12.974	-13.132
2.1018	2.1934	1.9077	0.090929	1.1112	1.2253	1.711	3.1497	0.29037	2.6665	0.95089	3.0951	0.89569	3.0583	-0.7519	0.54759	1.6786	2.2595	2.1944	1.0173	2.8251	1.5995	2.6522	-0.15598	-0.46559	1.6359	2.2745	1.0663	3.1611	0.98356	0.91079	2.8852	2.9064	1.312	0.52391	4.4793	-1.0762	1.8373	1.1642	-0.07088	2.7742	0.57459	1.5694	-0.94192	3.4072	1.0766	3.4992	3.2997	0.68197	1.7755
1.7176	5.4365	3.7692	5.9745	4.3911	5.0892	4.1141	4.8883	3.6607	4.3599	5.4325	3.5447	4.5095	4.423	3.2175	4.1278	3.3886	3.5688	4.1854	4.2869	5.8824	4.5509	2.8767	4.054	4.9879	4.0332	4.7682	3.7825	2.6009	5.8058	3.03	5.3154	3.4475	5.9057	4.9279	4.0114	4.9917	3.8994	2.6683	5.3146	3.1302	5.8296	5.4009	4.4448	4.2475	3.8517	4.0174	3.0396	4.7985	4.0162
10.355	10.15	9.5337	10.555	7.2778	8.897	11.416	8.4832	10.511	11.351	8.4243	10.937	8.4378	9.1245	9.5837	10.138	9.3273	12.067	8.1591	11.797	10.217	7.9368	9.5709	10.584	11.06	7.764	8.5474	9.3139	11.597	12.15	9.0159	8.4156	9.6625	9.6972	10.425	11.256	8.1931	9.3741	10.5	9.429	6.2787	11.015	9.2094	11.191	8.1509	10.846	8.0473	9.9537	10.097	9.8743
5.1183	5.9209	5.5579	8.7038	3.8554	6.9132	4.2594	4.8603	7.7168	4.0369	6.4384	5.3147	4.4785	6.2306	4.9839	4.5522	3.6841	4.7549	4.9759	7.0478	6.0813	5.9414	5.369	5.657	5.7147	6.5576	6.0311	7.674	6.0959	5.9384	6.8071	6.8454	6.7733	7.8818	6.5961	3.1875	6.4983	5.7954	5.6467	4.2317	6.4984	4.1197	3.7274	4.2532	8.5141	7.9251	4.5072	4.2952	7.0663	4.0617
0.48168	-1.0661	0.72443	-0.58246	0.60226	-0.48084	-0.6104	-0.0161	1.1868	-1.7934	-1.8856	0.2889	-0.24638	-1.9323	1.0934	-2.483	-1.8369	0.65528	-0.94008	-0.24207	-0.84527	-0.060694	-0.58452	0.98178	0.85086	1.9604	0.91533	-0.93268	1.1737	1.737	-0.98369	0.92376	0.95347	-0.19396	1.4675	0.32174	1.323	-0.088995	0.25308	-0.87228	-1.787	0.60191	-1.2611	0.37358	1.1195	0.072064	-1.4194	0.58058	1.7517	0.88424
-14.884	-13.38	-12.554	-14.112	-13.714	-13.056	-14.079	-13.29	-16.134	-14.24	-16.156	-13.976	-14.373	-13.356	-16.174	-14.293	-13.184	-15.692	-14.146	-14.713	-12.493	-13.423	-14.161	-13.965	-12.65	-13.918	-13.286	-13.553	-12.003	-13.803	-15.056	-15.279	-15.398	-13.371	-15.616	-12.458	-14.568	-15.947	-15.18	-15.004	-13.823	-13.845	-16.165	-11.896	-12.59	-13.821	-15.313	-13.627	-13.036	-15.336
-12.431	-15.115	-11.392	-13.238	-12	-15.615	-16.189	-14.919	-14.859	-11.879	-14.54	-14.544	-14.004	-14.318	-12.141	-14.931	-13.208	-15.453	-16.183	-15.627	-13.869	-13.8	-14.142	-15.087	-13.389	-12.016	-14.203	-13.005	-16.371	-14.032	-12.851	-14.676	-15.666	-13.932	-15.181	-15.825	-14.782	-12.932	-12.852	-12.221	-12.227	-14.177	-12.956	-12.433	-14.1	-14.231	-14.442	-13.276	-14.157	-13.1
-11.519	-9.9507	-12.34	-10.947	-11.136	-11.866	-11.705	-13.414	-9.4799	-13.787	-12.805	-10.008	-14.205	-11.269	-12.215	-12.286	-11.243	-13.397	-10.096	-11.819	-10.368	-13.352	-13.323	-11.061	-11.056	-11.369	-14.243	-12.093	-13.819	-11.575	-9.7295	-10.087	-12.114	-10.914	-10.106	-10.43	-10.504	-11.069	-9.2326	-11.438	-11.571	-11.729	-10.723	-10.233	-13.134	-10.633	-12.985	-12.592	-11.132	-10.03
6.3427	5.7415	5.9501	2.6991	5.0515	4.7893	5.2556	4.1063	2.4607	2.1411	3.7389	8.571	4.9581	4.751	6.5266	4.1334	6.8682	5.2065	5.7437	3.1064	3.0139	5.7134	5.5995	8.4343	3.9994	4.3504	4.1566	2.9339	5.4838	5.2146	5.8844	5.4711	5.8257	5.6148	5.0817	3.6089	4.5287	5.6094	4.3628	5.2255	5.7346	5.0215	2.824	6.759	4.5552	3.8256	5.4232	4.0774	5.5177	8.1006
-3.1933	-4.3559	-4.3489	-3.584	-2.7015	-2.9297	-4.7023	-4.0838	-3.1854	-3.548	-2.0983	-5.5032	-3.4962	-1.4951	-4.834	-6.2097	-5.6055	-5.5085	-3.4447	-2.6491	-6.9787	-4.2388	-3.2087	-5.9655	-4.9224	-3.2285	-4.7246	-1.0101	-1.145	-2.8151	-3.6502	-3.0138	-2.7253	-2.5151	-5.7128	-6.2564	-5.3318	-3.2732	-5.0252	-4.7888	-3.162	-2.6145	-3.893	-3.5362	-0.98873	-4.73	-4.6716	-5.1365	-4.712	-2.0047
-3.7406	-4.2794	-2.8193	-2.8988	-4.2784	-4.7686	-3.0977	-5.5833	-4.7984	-4.3764	-4.4725	-5.1234	-4.315	-3.4934	-5.4964	-3.1976	-4.0829	-4.8485	-2.3975	-4.7367	-3.2467	-3.8943	-5.1419	-4.3041	-4.7997	-1.1494	-4.2969	-2.0871	-3.0705	-3.2111	-2.168	-4.5261	-4.7941	-3.7762	-2.4979	-4.2217	-5.5345	-3.1216	-5.4606	-4.844	-4.3406	-3.8159	-5.3481	-3.0264	-1.7491	-4.1597	-2.5625	-2.6249	-4.0247	-5.2381
-5.3542	-3.4681	-3.2038	-2.6935	-2.7756	-5.9936	-4.3151	-1.4294	-2.858	-3.9351	-3.4962	-3.3898	-1.929	-3.8537	-3.5279	-4.2719	-5.8825	-2.9706	-1.9244	-4.9481	-3.0074	-5.937	-3.7643	-2.7481	-4.156	-1.8468	-2.2209	-4.3563	-3.6213	-5.1526	-3.8311	-1.2039	-3.8808	-2.9631	-4.1642	-3.0585	-4.7909	-3.9391	-4.8583	-3.9466	-3.9686	-3.2942	-5.3508	-4.2144	-3.9138	-5.1128	-5.3754	-3.4011	-2.7517	-3.8743
-10.287	-9.4905	-7.3309	-9.5976	-10.351	-10.154	-9.0413	-8.6736	-10.459	-8.8979	-8.8863	-8.6432	-7.9498	-10.913	-9.6169	-8.2009	-9.273	-10.602	-8.943	-11.605	-11.887	-8.1916	-10.339	-8.923	-9.7353	-10.427	-9.2192	-7.5119	-9.9005	-10.791	-9.3069	-9.7986	-9.9993	-10.153	-9.2635	-10.802	-9.9874	-9.5184	-9.3796	-9.6778	-10.859	-10.523	-10.827	-11.473	-7.5374	-7.5052	-8.7801	-8.2292	-9.9199	-6.5051
-5.9663	-8.5491	-6.9489	-9.5037	-6.1554	-5.4256	-7.6634	-7.5216	-6.9832	-8.4969	-6.0358	-7.3485	-5.2291	-7.467	-8.6123	-10.813	-7.815	-8.6165	-5.2611	-7.8098	-7.1943	-10.585	-8.0158	-6.9371	-6.7259	-5.9636	-8.7849	-6.8731	-9.3275	-7.3672	-5.7979	-7.3653	-7.6644	-10.391	-8.3887	-8.5927	-8.9922	-8.8338	-5.8804	-7.9968	-7.317	-7.8656	-6.1336	-5.2149	-7.2492	-7.0833	-4.749	-10.528	-5.5057	-5.7737
-12.232	-13.042	-12.651	-10.387	-12.433	-13.392	-13.818	-11.62	-10.543	-12.925	-9.4916	-10.382	-13.142	-10.223	-11.328	-8.9376	-9.6226	-12.514	-12.198	-11.574	-13.621	-11.712	-10.351	-13.083	-13.262	-11.936	-12.495	-12.665	-11.718	-11.975	-11.816	-10.834	-12.844	-13.518	-11.086	-10.436	-8.4574	-10.566	-11.304	-9.4416	-9.6065	-10.612	-12.507	-11.876	-9.7793	-11.135	-12.681	-12.598	-11.057	-12.087
-12.148	-12.82	-11.822	-11.774	-14.287	-14.036	-11.594	-12.996	-12.068	-13.323	-10.764	-13.061	-14.708	-14.22	-13.052	-12.607	-11.669	-13.107	-13.662	-12.67	-12.45	-12.524	-14.668	-14.806	-13.968	-13.83	-11.697	-13.167	-12.623	-12.339	-12.285	-13.942	-13.465	-15.509	-12.954	-11.987	-12.523	-11.16	-12.302	-13.288	-12.553	-12.626	-12.708	-11.997	-10.039	-12.995	-14.081	-13.51	-13.515	-11.652
-19.843	-21.19	-21.207	-21.88	-23.472	-22.714	-22.856	-20.695	-21.421	-22.535	-21.974	-21.723	-23.253	-21.733	-21.565	-19.383	-21.278	-22.779	-22.722	-20.761	-22.723	-22.334	-24.984	-21.574	-22.528	-22.008	-21.867	-22.21	-23.066	-21.52	-19.342	-23.039	-24.875	-22.595	-22.645	-21.607	-22.132	-21.074	-24.412	-21.423	-20.405	-21.009	-23.531	-23.095	-23.06	-20.546	-22.195	-22.868	-22.351	-22.642
-8.5551	-11.23	-9.8733	-12.197	-11.658	-9.1421	-13.579	-10.297	-12.792	-10.209	-10.94	-10.359	-11.687	-9.1063	-12.851	-12.036	-10.675	-12.71	-12.204	-11.15	-12.201	-10.418	-10.514	-10.234	-12.461	-12.725	-13.366	-12.508	-11.42	-9.854	-10.045	-10.165	-12.842	-12.077	-8.8965	-8.8985	-9.0162	-11.502	-12.905	-9.7611	-10.03	-11.891	-12.295	-10.712	-9.9299	-12.358	-11.097	-11.56	-11.824	-9.2978
8.1955	5.755	9.8844	10.509	6.2217	8.2836	7.373	10.821	9.2778	7.7872	9.1357	9.072	9.2505	7.5009	9.2453	8.0725	8.8014	7.7441	8.5424	9.4154	9.057	6.1475	10.413	10.202	6.9748	9.1315	9.6636	8.8093	8.7832	9.2159	10.328	8.402	7.3118	6.4669	7.8471	9.6402	9.3283	7.3003	7.9903	8.5924	9.7703	6.7287	8.509	6.4463	7.6646	9.7483	7.9986	8.4576	8.7549	7.8242
0.1444	2.4585	1.4555	-0.4103	-1.8823	-0.67335	-0.4686	-0.38884	0.38154	-0.1478	0.16543	1.1411	0.15366	-0.58797	-0.8884	-1.1864	1.5189	-0.72051	-0.046478	-1.0648	0.83263	0.44555	-0.50843	2.0098	0.84852	1.548	0.58493	0.9027	-0.54314	1.4976	0.93649	0.78936	-2.0365	-0.11137	-1.6857	-0.7862	0.89592	2.7859	-1.1047	-2.3602	-2.0318	-0.16068	-0.40283	-2.0032	-1.8607	0.11827	0.026121	0.39347	-2.5727	-0.34445
-2.5663	-4.0472	-4.0745	-3.4856	-2.3989	-2.9918	-1.9926	-0.99274	-3.4823	-2.5798	-5.9644	-2.0388	-4.4041	-2.1176	-3.74	-3.6909	0.79717	-0.37509	-1.9859	-1.8438	-2.5191	-4.0765	-2.3656	-3.2556	-1.3003	-2.6668	-1.5989	0.29993	-3.049	-3.277	-3.0583	-1.8449	-2.5454	-2.232	-2.9894	-4.029	-4.1338	-1.9327	-4.0072	0.079358	-3.1324	-4.1821	-1.5676	-3.1303	-6.1365	-3.7368	-3.0767	-3.0381	-1.4917	-4.0592
-10.643	-9.5055	-11.211	-9.2248	-8.9669	-9.5674	-13.904	-10.487	-9.0242	-11.687	-9.9144	-10.415	-9.3912	-9.8807	-11.342	-11.913	-10.809	-11.618	-11.266	-10.974	-9.9645	-9.4344	-11.172	-12.371	-9.5025	-11.139	-10.713	-11.93	-13.529	-10.221	-10.149	-8.2867	-12.832	-12.114	-9.9277	-11.454	-8.9905	-10.268	-11.639	-11.401	-10.212	-9.4886	-10.971	-7.6914	-11.929	-11.703	-9.097	-10.865	-10.526	-11.153
-3.302	-3.1161	-5.7076	-4.9784	-5.065	-4.2399	-3.2413	-8.3452	-5.4563	-1.6741	-4.3368	-4.8915	-3.4771	-3.8289	-6.0212	-3.0481	-4.1101	-4.5772	-4.7315	-5.8302	-3.8099	-6.3455	-3.9497	-4.2644	-5.6915	-3.9841	-4.9554	-5.9508	-2.6807	-5.3081	-4.3024	-4.2594	-5.8612	-2.8179	-6.7779	-4.7772	-4.3163	-5.4871	-4.5204	-4.4185	-2.8563	-4.022	-5.0307	-1.5588	-5.954	-3.5112	-3.6133	-2.7589	-4.2912	-3.6298
-1.8489	-1.3434	-4.3447	-5.4338	-4.2018	-4.673	-4.4821	-2.7133	-2.6168	-6.6408	-4.2836	-2.4204	-6.2199	-2.6332	-2.9442	-2.8841	-2.2995	-5.2437	-3.748	-1.3649	-3.3153	-2.552	-2.5636	-2.5862	-4.8533	-4.8094	-2.7855	-2.3871	-2.2371	-2.4533	-4.5648	-3.7112	-2.5945	-4.7107	-3.8142	-4.2872	-4.0608	-2.9086	-1.8218	-3.3022	-5.9986	-2.9425	-4.385	-5.3795	-3.5147	-2.0288	-1.3003	-3.9645	-4.5293	-3.7096
0.34475	0.06678	0.88644	-2.1534	-1.2408	-2.641	0.0030105	-0.3182	0.4779	2.0209	-1.57	-0.12578	-0.59352	-2.0101	1.8715	-1.7682	1.8462	0.94985	-0.31014	-0.072133	-3.157	-0.1967	-0.87622	-2.219	0.26036	-0.51035	-0.60141	0.27086	-0.45578	-0.43243	-0.26062	0.0085964	1.8018	0.15267	-1.2156	-0.046843	-2.8639	-0.93479	0.59785	-0.14868	-1.1754	-0.78047	-2.1352	-1.2883	-0.90858	-0.54142	-0.19971	0.26363	-0.25959	-0.11742
-0.7879	-3.4625	-2.3367	-3.1498	-2.6598	-3.1019	-1.6363	-1.9707	-3.1176	-0.8966	0.21629	-4.077	-1.0286	-3.6344	-3.2039	-3.7646	-2.4482	-2.9042	-2.3362	-3.6272	-1.9219	-2.4255	-2.5915	-2.0793	-2.4597	-4.5522	-2.1482	-3.2144	-0.79032	-1.7282	-1.3752	-2.015	-2.3436	-2.7826	-0.79576	-1.815	-2.1926	-1.1302	-3.8314	-4.2248	-2.4367	-2.3147	-1.8705	-1.7489	-3.2984	-2.1955	-3.6514	-3.532	-2.2399	-4.3659
-2.4866	-1.5002	-2.0738	-1.6286	0.1968	-0.51699	-1.1287	-4.2417	-2.5874	-0.83123	0.11593	-3.7211	-0.89744	-1.0888	-1.8361	-2.4155	-1.8037	0.20394	-2.6389	-0.64328	-3.3066	-2.7273	-0.48952	-1.1005	-0.9942	-1.8419	-0.22042	-0.1474	-1.7872	-1.1787	-1.7636	-2.9607	-0.53122	-1.9494	-0.57661	-0.33645	-1.6028	-2.6211	-1.8497	-3.5699	-2.3146	-0.94191	-0.36313	-1.7582	-1.0487	-1.5042	-2.0325	-1.1725	-2.6977	-3.9037
-12.104	-13.428	-12.995	-15.093	-12.759	-14.358	-12.986	-12.572	-14.176	-11.445	-13.034	-11.885	-14.504	-14.947	-11.591	-12.53	-13.37	-11.201	-14.612	-14.818	-14.929	-12.082	-12.872	-12.757	-15.129	-12.543	-11.826	-11.818	-10.654	-12.343	-12.422	-12.374	-13.452	-13.001	-14.686	-15.081	-11.502	-13.444	-12.026	-12.368	-14.502	-13.132	-13.744	-11.004	-10.588	-13.737	-13.151	-11.624	-14.874	-12.753
-3.0293	-2.4623	-3.0004	-1.7519	-0.96298	-0.90919	-5.0179	-3.6653	-3.4412	-1.0259	-2.2855	-3.0131	-3.907	-4.0027	-3.0129	-1.0562	-4.0512	-2.7745	-4.3688	-0.67914	-0.55626	-2.5282	0.098148	-2.73	-3.2255	-4.7383	-2.2034	-2.5162	-2.9737	-0.41119	-2.2692	-1.0088	-3.7797	-3.1024	-1.5954	-0.96379	-1.8873	-1.8715	-0.24389	-1.1554	-3.6345	-1.3907	-1.2071	-2.5089	-2.9778	-3.974	-2.4703	-3.6516	-0.29124	-3.1362
4.4266	5.5734	3.9434	5.9816	4.5747	6.277	3.2677	6.7587	2.6591	5.2807	4.2347	4.6308	5.1336	6.5578	4.5332	5.4298	5.2385	3.5071	7.3728	4.6678	0.086006	6.3435	6.3326	4.2203	5.26	4.3223	4.9564	4.1195	2.6499	5.6743	3.2904	4.0682	3.6543	0.25494	4.6851	4.6983	6.3128	4.2738	5.0477	3.9608	1.0844	3.4005	4.3888	3.1305	4.1792	4.1866	4.9132	3.5018	4.1439	5.9696
-14.797	-13.209	-13.477	-11.86	-13.548	-13.866	-12.19	-12.766	-14.195	-13.824	-12.415	-12.419	-13.166	-12.664	-12.064	-12.255	-13.637	-12.79	-15.182	-12.908	-15.419	-14.548	-12.557	-11.614	-14.729	-12.319	-11.077	-14.477	-11.657	-10.484	-13.907	-12.894	-10.821	-12.934	-12.451	-12.42	-14.33	-10.093	-13.874	-11.299	-12.629	-11.887	-13.579	-13.946	-13.932	-12.687	-11.518	-12.898	-12.196	-13.833
-11.469	-12.954	-10.838	-12.164	-12.91	-11.539	-15.054	-11.531	-11.315	-8.9944	-11.617	-10.634	-13.658	-12.302	-11.681	-12.824	-10.489	-10.769	-11.307	-9.4623	-13.252	-13.305	-11.617	-12.027	-11.406	-9.7267	-9.9413	-14.875	-11.79	-13.008	-12.919	-11.622	-9.9771	-11.072	-9.8601	-10.551	-8.5542	-11.562	-10.048	-11.344	-9.4405	-11.804	-9.7533	-9.2676	-13.17	-12.008	-12.795	-12.633	-10.604	-13.881
-7.6406	-10.13	-10.162	-7.7453	-7.1714	-9.2265	-7.0309	-7.6967	-8.0771	-8.2281	-8.5766	-8.8882	-7.194	-7.2225	-7.746	-8.8375	-9.3208	-7.2003	-9.8073	-9.2868	-9.144	-10.505	-7.7039	-9.4343	-8.3159	-10.149	-9.1016	-9.0266	-8.1146	-8.8853	-7.8758	-8.89	-8.9403	-10.369	-10.483	-9.8494	-10.093	-10.485	-9.192	-7.6006	-9.1004	-9.1895	-10.77	-7.5637	-9.4423	-9.2073	-10.663	-8.4587	-8.0707	-11.59
-10.934	-11.355	-10.446	-11.883	-11.329	-13.56	-11.43	-11.155	-11.173	-14.17	-11.329	-11.798	-13.786	-11.937	-10.4	-12.207	-13.413	-13.037	-11.387	-13.765	-10.082	-9.9181	-11.201	-11.382	-11.009	-10.969	-12.137	-11.719	-11.714	-11.006	-10.097	-11.11	-11.517	-11.649	-11.63	-11.613	-12.025	-10.89	-12.551	-12.979	-14.37	-10.114	-12.261	-10.169	-9.2811	-11.251	-12.659	-11.619	-12.726	-11.012
-8.6052	-2.1291	-5.5695	-6.1768	-5.2893	-3.3091	-5.5659	-6.0714	-5.1598	-3.7175	-6.4688	-6.0516	-3.8841	-6.8826	-4.3827	-2.736	-4.725	-4.1378	-4.3712	-5.8709	-3.9898	-6.4158	-5.692	-3.4404	-4.5705	-5.3282	-5.2935	-2.7365	-4.3224	-3.1026	-3.5501	-5.8028	-4.9204	-3.6495	-4.573	-4.5933	-7.4615	-3.9756	-3.8471	-4.0962	-6.6295	-6.5875	-5.0434	-5.6125	-5.5703	-3.1658	-5.6035	-7.5123	-5.9022	-4.7794
-12.333	-11.026	-12.332	-11.322	-12.738	-13.5	-10.406	-11.708	-12.255	-11.848	-12.477	-12.868	-11.616	-11.952	-13.516	-10.828	-11.298	-11.038	-11.038	-11.999	-11.283	-9.9911	-10.463	-10.343	-11.178	-11.71	-10.1	-10.549	-14.291	-11.985	-10.462	-10.95	-11.69	-12.125	-11.741	-11.646	-11.924	-12.844	-13.434	-12.696	-12.399	-11.245	-11.258	-12.642	-11.157	-14.183	-13.321	-11.754	-11.467	-13.492
-15.212	-11.815	-13.563	-14.896	-12.112	-15.225	-13.38	-12.936	-12.45	-14.137	-12.766	-14.652	-13.711	-14.267	-15.07	-12.831	-13.515	-11.602	-14.752	-14.066	-15.406	-11.066	-12.155	-15.395	-12.805	-13.428	-15.477	-16.134	-11.301	-13.177	-12.681	-15.492	-11.756	-13.839	-12.399	-12.673	-9.3646	-16.232	-10.334	-12.133	-12.023	-14.099	-15.509	-12.24	-13.97	-11.173	-12.099	-14.757	-13.748	-13.559
-15.086	-12.081	-14.041	-13.039	-12.162	-12.331	-15.035	-13.497	-9.9717	-13.274	-11.139	-15.293	-13.244	-14.221	-11.849	-13.226	-13.129	-13.48	-12.064	-12.386	-12.17	-11.017	-14.101	-10.724	-14.415	-15.907	-10.641	-12.742	-12.478	-14.99	-12.409	-13.26	-12.743	-14.838	-13.347	-14.45	-12.807	-13.465	-12.928	-12.051	-11.345	-11.904	-13.08	-12.904	-10.898	-10.956	-10.791	-13.071	-14.723	-11.418
-2.0004	-1.3378	-1.5787	-2.1251	-1.8973	-1.8472	-2.8855	-1.6228	-1.8687	-2.7693	-1.5563	-1.7422	-2.9509	-1.4715	-0.98763	-1.1484	-1.7365	-2.1286	-1.2102	-3.1328	-3.2473	-0.47462	-1.5658	-1.7402	-0.71414	0.16231	-1.2894	-4.2727	-1.3365	-2.9369	-2.456	0.15734	-0.47361	-1.344	-2.5943	-0.56287	-0.45151	-0.62464	-2.2681	-0.51563	-3.455	-1.0358	-3.0758	-0.18865	-0.73692	-2.4077	-2.4553	-0.93169	-2.5634	-4.6002
-6.6125	-7.2696	-8.2146	-6.6069	-6.1884	-5.7416	-7.1889	-8.0154	-7.0258	-9.231	-8.1989	-7.2836	-6.4389	-5.9289	-7.2218	-7.931	-5.8665	-5.8769	-6.5473	-9.4816	-7.0994	-7.9537	-7.4908	-6.8042	-7.7959	-8.3131	-5.5951	-9.9826	-7.7912	-7.5415	-6.522	-7.0313	-3.7425	-7.8514	-9.2043	-7.1651	-9.5451	-7.3423	-6.8536	-6.879	-8.4329	-8.3494	-5.7612	-9.2589	-6.4701	-8.09	-5.8821	-6.8495	-7.2422	-8.4077
-13.882	-11.196	-10.735	-11.031	-11.988	-11.247	-14.147	-10.244	-13.028	-11.707	-12.072	-11.65	-13.302	-13.021	-14.824	-11.115	-12.826	-14.4	-11.1	-11.84	-13.102	-13.084	-12.179	-13.704	-14.536	-10.489	-10.558	-11.194	-11.817	-12.891	-9.191	-10.662	-14.296	-13.292	-12.701	-10.655	-11.234	-12.238	-11.645	-10.571	-11.458	-13.114	-12.579	-11.98	-11.501	-9.3755	-12.957	-9.6424	-11.883	-12.263
1.844	-0.18398	-0.68461	1.7334	-0.26956	-0.10791	1.517	1.6429	-0.12017	0.56231	-0.64423	-0.27018	-0.62268	-1.1708	-1.5587	0.50957	-0.98326	-0.9082	-0.1592	1.2935	-0.10275	-1.3365	0.17713	-0.58282	-0.91594	0.36589	-0.6867	-1.123	-0.088854	-0.55496	0.96264	-0.41885	-3.0786	-0.7681	-0.65291	0.85653	-1.5646	0.3397	-0.23695	1.4513	-0.43461	-0.087127	0.58162	-1.865	0.40266	-0.23446	-0.86082	0.75356	-0.83445	1.1554
-11.346	-12.881	-11.832	-12.423	-11.493	-13.075	-13.26	-12.365	-15.378	-11.416	-14.131	-11.473	-12.295	-13.495	-10.136	-12.956	-13.512	-14.918	-8.668	-12.718	-13.356	-12.516	-10.038	-12.835	-14.454	-11.256	-12.41	-12.612	-13.941	-10.839	-11.932	-13.618	-13.747	-12.712	-11.134	-14.409	-12.889	-11.258	-14.926	-12.635	-12.418	-13.839	-12.949	-13.604	-13.66	-15.011	-14.266	-12.48	-11.447	-11.713
-21.633	-22.621	-20.752	-21.645	-20.882	-21.924	-23.015	-20.864	-22.701	-22.362	-21.176	-22.047	-20.369	-22.757	-21.822	-22.745	-20.927	-20.62	-21.036	-22.92	-22.153	-24.13	-22.099	-22.532	-21.152	-23.323	-22.441	-23.56	-22.791	-24.955	-21.71	-21.244	-24.864	-23.224	-21.548	-24.702	-22.611	-23.101	-21.132	-21.44	-21.531	-20.828	-21.291	-20.802	-20.564	-22.174	-20.135	-24.927	-21.459	-22.286
-3.3139	-2.4198	-0.20111	-1.4088	-3.949	-2.0311	-0.54965	-1.3454	-0.84113	-2.6486	-2.2478	-1.8796	-1.0693	-1.7352	-1.305	-1.4406	-0.16221	-2.2117	0.48468	0.59899	-4.9741	-3.4636	-0.17937	0.19808	-3.0022	0.049482	-2.8061	-1.2351	-1.7559	-0.46382	-1.7579	-1.9313	-0.32434	-0.56912	-0.96446	-0.53543	-1.2708	-0.60334	-0.43883	-3.7355	-0.85854	-3.9022	-2.054	0.032352	-1.1666	-1.452	-2.0302	-1.9404	-0.32629	-2.7644
-9.4178	-9.2912	-9.3976	-8.1279	-8.7567	-10.617	-9.3352	-8.585	-5.7809	-9.743	-10.158	-9.051	-7.5141	-7.955	-7.0367	-10.711	-8.8589	-9.6829	-8.6692	-7.0141	-8.031	-10.171	-9.7145	-10.077	-9.6947	-7.4942	-9.1503	-10.669	-7.2407	-10.716	-9.6662	-10.675	-8.7547	-8.368	-8.0734	-10.373	-8.3612	-9.8749	-12.076	-9.3242	-10.116	-8.1081	-10.111	-7.4571	-7.6789	-9.1105	-9.1831	-8.0481	-9.4135	-7.6515
-15.021	-15.622	-12.6	-13.798	-13.57	-14.059	-13.693	-11.895	-15.961	-16.21	-14.034	-14.822	-13.573	-14.382	-14.341	-14.302	-13.804	-13.632	-14.033	-13.095	-13.653	-14.165	-16.027	-12.566	-15.452	-13.023	-16.114	-14.814	-15.461	-12.669	-13.99	-16.156	-13.458	-13.958	-13.327	-12.227	-12.129	-13.592	-13.564	-14.358	-14.032	-13.318	-13.994	-12.512	-15.957	-12.664	-12.167	-13.099	-14.085	-14.78
-3.7445	-2.1476	-1.8919	-3.6761	-3.0363	-4.8732	-4.1462	-4.1231	-2.802	-7.0122	-2.3757	-4.9149	-3.2028	-3.9504	-2.4107	-0.97105	-4.5405	-2.9175	-2.2771	-2.567	-3.0682	-5.3636	-3.5142	-3.5986	-4.7005	-3.3472	-2.9127	-2.2534	-4.0118	-3.6544	-4.0489	-1.0537	-4.037	-1.8372	0.00071389	-7.121	-2.618	-3.2677	-4.7956	-4.6533	-4.5719	-5.8733	-2.2021	-2.6852	-2.2726	-2.9853	-3.8442	-3.0964	-4.4729	-2.7639
-0.49459	3.0061	0.64274	1.1171	1.2424	1.9476	-2.2928	-0.34675	1.3689	-0.38263	1.4151	-0.12147	1.5322	-0.40687	0.7116	-0.77882	0.64938	-0.39009	1.8455	0.51558	0.33428	2.0842	0.6888	-0.3262	-0.044893	0.75894	-2.1983	0.12381	0.072401	-0.428	0.86681	1.5548	-1.1227	1.3216	0.93274	-0.55417	-0.027545	0.42003	-0.59371	0.18762	0.68276	-0.087316	-0.39344	0.5788	-1.0269	0.70774	-1.0955	-0.53884	1.7144	0.43302
0.68731	0.29592	1.2307	1.7916	0.96085	2.3901	3.0022	2.6224	-0.055204	2.058	1.2839	2.5112	3.3341	2.3342	-0.70658	2.2678	0.75847	1.8101	3.3124	2.8659	1.1782	2.7692	0.89704	2.4118	0.79021	1.8741	2.5594	0.82978	1.1008	2.7873	3.7682	2.1623	3.7465	1.748	-0.21748	3.9829	1.4428	3.0007	2.1162	2.7757	1.0378	-0.053734	1.4875	2.7461	1.7103	2.8293	-0.51472	0.95045	0.76284	1.6308
-10.677	-10.667	-12.371	-13.504	-10.017	-9.549	-10.332	-12.696	-12.159	-11.037	-10.525	-11.535	-10.736	-12.273	-12.968	-10.298	-10.338	-12.831	-12.397	-10.901	-13.045	-10.459	-12.595	-14.336	-12.461	-12.846	-13.956	-10.278	-11.414	-12.451	-12.154	-11.89	-11.936	-11.607	-12.544	-11.524	-9.0991	-11.114	-10.838	-11.71	-11.485	-12.04	-9.9343	-12.833	-10.748	-12.795	-13.268	-8.887	-11.231	-13.026
-3.7401	-2.8408	-5.2287	-2.9364	-3.9351	-1.1216	-2.9442	-4.8887	-1.0105	-5.0285	-1.5887	-3.3877	-4.5922	-2.7651	-5.193	-3.3573	-3.9588	-2.4004	-2.5801	-4.2684	-4.5114	-4.447	-2.9389	-3.2491	-6.9975	-4.1435	-6.8084	-4.8101	-2.1319	-5.1851	-5.3687	-2.2599	-5.4269	-5.3659	-3.6707	-2.7885	-3.8361	-4.6784	-4.2956	-2.0141	-3.689	-4.2078	-4.4305	-3.0343	-1.9505	-6.1644	-2.8759	-3.9543	-4.1145	-1.0186
-12.029	-10.637	-12.586	-10.038	-10.813	-10.652	-9.6052	-12.51	-11.711	-15.139	-12.476	-10.549	-12.623	-12.22	-9.9676	-14.376	-13.282	-12.614	-13.147	-10.875	-13.526	-13.221	-9.6733	-13.495	-12.836	-11.082	-12.805	-8.9183	-14.056	-10.239	-12.787	-12.514	-10.017	-14.087	-10.011	-10.238	-11.932	-13.451	-11.458	-12.289	-11.675	-12.102	-11.72	-10.406	-11.223	-10.592	-11.887	-11.762	-12.078	-10.576
-5.0405	-5.1426	-5.695	-8.1275	-4.9193	-2.7815	-5.4835	-6.1367	-5.89	-3.779	-5.5016	-6.2239	-4.9458	-4.3013	-5.8743	-5.0022	-4.151	-4.4813	-7.4674	-5.0724	-2.3893	-5.8523	-3.7254	-5.5503	-4.9117	-7.4835	-4.058	-4.6308	-3.3093	-7.5195	-5.4656	-5.0221	-4.6742	-5.8034	-6.0333	-2.5241	-5.7973	-6.1643	-3.3671	-4.6057	-4.6903	-3.9836	-4.4739	-5.2811	-5.3576	-2.2052	-7.1435	-4.7672	-7.253	-5.8839
5.2081	4.691	5.2746	5.3559	5.7843	4.0614	4.0871	4.1264	6.6401	4.2427	7.1715	6.033	6.5392	5.9742	6.1678	4.5809	3.8921	3.3763	5.4519	5.4974	5.3338	4.5329	4.3928	5.915	3.2382	2.8126	6.1211	6.2699	5.0175	4.7689	3.6692	4.4369	6.88	8.6791	4.9307	2.911	5.6611	7.3258	5.6108	6.4233	6.1547	4.5591	3.7333	4.9935	5.4308	6.5896	4.5184	4.4672	2.3563	6.95
8.6167	8.6368	7.9729	9.1167	6.5557	7.6625	9.6778	9.863	7.0575	8.944	8.7421	10.667	8.8462	6.9362	8.1802	9.4308	11.282	7.8164	6.6209	7.7215	8.5381	7.4428	9.6285	9.1568	7.1125	10.048	8.8936	7.5296	7.8981	7.1348	8.9456	8.2503	6.3966	9.8272	8.5379	9.4418	9.2906	9.3428	8.449	8.1782	8.7208	7.1864	7.7933	8.6099	8.1161	8.852	8.1031	7.7413	8.6025	9.2377
1.8386	0.27136	-2.3009	-2.1256	-2.1973	0.069242	-0.49701	-2.9563	-2.8449	-4.4412	-0.27675	-0.066099	-1.2396	-2.3485	-1.239	-1.8374	-1.0669	-0.42323	-0.69777	-0.085172	-2.598	-2.4765	-1.4242	-4.9015	-1.2841	-1.4827	-0.13241	-1.2442	-1.8826	-1.4238	-1.3918	-0.64779	0.053016	0.63222	-1.9098	-1.0269	-1.7062	0.04064	-1.0626	-2.7615	-2.031	-3.208	1.7856	-2.375	-2.7267	-2.5268	-1.9889	-4.0536	-2.794	-1.303
0.20158	1.5882	-1.2364	0.41244	0.067861	-0.48912	2.9826	2.513	-1.5508	0.94307	0.69681	0.13674	3.6605	2.6107	0.30682	-1.5899	-0.61302	-1.4964	2.2386	0.33898	0.10193	0.003265	1.5384	-1.2031	-0.14318	2.6842	2.2614	0.23278	-0.24532	2.2038	0.11371	0.82423	1.6997	1.3481	1.783	1.2362	0.64761	1.7529	0.70036	1.6384	0.33674	0.54565	0.10738	-1.8632	-0.37906	0.80638	0.15194	2.2621	-1.2994	0.48883
-4.6427	-4.9775	-2.4474	-5.5249	-6.3673	-5.484	-5.5628	-6.9579	-4.6456	-5.5423	-4.8484	-5.1827	-3.4108	-7.8438	-6.3797	-5.3237	-6.9646	-4.3505	-5.8679	-4.5541	-6.0191	-5.6021	-5.5142	-4.3512	-3.387	-5.9776	-6.227	-5.9589	-7.8965	-5.8637	-6.1876	-6.3363	-4.8961	-5.2617	-4.8228	-4.9509	-7.5181	-6.1236	-5.644	-5.6379	-4.9478	-5.6476	-7.0267	-6.3523	-2.6773	-6.271	-5.0132	-6.5821	-4.9721	-0.92516
9.0523	10.997	10.893	11.265	9.7693	10.685	9.3817	12.19	8.2076	9.0099	7.7107	9.0908	9.1146	10.626	12.145	10.965	11.353	11.079	11.452	12.096	10.037	10.81	10.124	9.7174	10.228	11.752	8.5437	9.1391	6.646	11.884	9.2398	10.673	9.3884	9.3552	8.9211	10.253	6.6212	9.9696	9.7623	9.3875	8.0946	9.4495	10.623	10.862	8.8601	12.42	7.9345	7.7287	8.2404	8.5912
-5.3652	-4.7842	-7.8154	-3.7602	-4.0605	-5.495	-4.0038	-6.0527	-4.5356	-6.3514	-5.3946	-6.2808	-4.4675	-6.552	-4.3866	-5.1088	-7.2517	-4.0576	-4.6262	-5.7573	-5.8966	-7.8604	-5.7219	-5.8641	-7.4105	-4.1902	-6.3789	-6.3681	-4.8262	-4.139	-4.8792	-2.3735	-3.8869	-3.6228	-6.0404	-8.2472	-6.1704	-5.7892	-6.3896	-2.2922	-6.1739	-6.2667	-6.825	-2.5886	-5.4759	-6.5822	-7.2684	-1.0983	-6.1883	-5.7179
-7.4768	-6.7991	-3.8834	-5.7672	-3.1157	-4.6467	-6.7269	-4.4331	-3.9726	-6.2138	-3.3565	-5.6529	-5.4097	-3.5599	-3.3709	-3.4512	-6.1506	-5.0374	-8.0901	-4.9968	-4.9597	-7.6812	-7.0229	-5.2901	-5.96	-5.8399	-4.2116	-5.8305	-3.1784	-4.6172	-6.1855	-7.287	-5.5592	-4.7971	-5.2818	-4.5527	-6.7526	-4.6915	-4.8401	-5.5026	-2.1131	-5.94	-4.3009	-4.2899	-5.7671	-8.3913	-6.5469	-6.7918	-4.7867	-5.911
-15.209	-14.763	-14.473	-12.981	-14.274	-12.791	-13.583	-13.359	-13.334	-14.709	-13.313	-15.11	-15.977	-15.489	-13.484	-13.64	-13.915	-13.095	-14.114	-13.273	-13.647	-15.574	-13.709	-15.304	-13.097	-12.386	-12.267	-13.546	-14.315	-13.748	-12.075	-12.026	-14.283	-14.033	-12.641	-11.943	-14.295	-13.511	-13	-11.712	-13.568	-14.03	-14.279	-11.618	-13.55	-13.022	-16.037	-12.861	-14.789	-13.277
-12.757	-13.004	-13.112	-12.379	-13.516	-14.518	-9.3894	-14.653	-11.956	-13.077	-13.522	-10.958	-14.406	-13.724	-14.279	-14.368	-13.852	-13.687	-13.798	-14.057	-12.644	-15.136	-14.424	-14.416	-12.86	-13.475	-14.355	-11.105	-10.606	-12.496	-13.045	-12.83	-12.41	-12.436	-11.56	-11.626	-11.875	-10.615	-9.8713	-13.607	-11.945	-12.061	-15.745	-10.489	-13.959	-10.92	-12.596	-11.343	-13.947	-15.997
-5.7916	-3.8425	-4.0251	-3.4266	-5.4616	-5.0569	-4.1062	-2.7912	-5.3604	-4.7815	-4.579	-2.7975	-2.3575	-5.1376	-2.9476	-3.7128	-3.1589	-5.423	-1.1954	-3.9635	-4.348	-4.1691	-2.6132	-6.0096	-2.197	-5.1001	-2.9587	-4.2593	-4.2113	-3.5508	-3.7911	-5.7719	-3.0964	-2.3196	-5.389	-4.1931	-4.495	-4.3281	-3.352	-2.2651	-4.7611	-5.1044	-3.3283	-2.6353	-6.1844	-3.5979	-3.7802	-5.1354	-5.0341	-4.0484
-3.8804	-5.7714	-2.9868	-4.1199	-3.9867	-4.9569	-5.2592	-5.4525	-5.548	-4.9774	-3.6719	-3.2865	-2.9274	-3.9901	-2.2575	-5.104	-2.7302	-4.5948	-3.4005	-3.6758	-2.8937	-5.295	-5.5165	-3.1452	-2.9391	-3.3928	-5.8154	-4.4071	-4.1637	-2.5345	-3.1704	-4.9765	-5.3495	-4.1941	-4.6555	-3.5974	-4.6804	-4.2547	-4.038	-4.2077	-4.8176	-3.3806	-4.6625	-3.5312	-0.32736	-4.3627	-4.7663	-2.3526	-2.9657	-5.3144
6.9724	7.3993	6.7362	9.6309	8.5791	7.6867	8.9517	7.5409	8.2769	7.6296	7.5496	8.0678	7.7089	7.752	7.0757	6.9079	7.5579	7.8151	8.9252	10.485	7.6673	9.8628	7.3316	9.0826	7.8069	5.798	8.4924	8.0007	8.5113	5.2119	5.0432	7.2637	7.3223	9.0494	7.393	8.4531	8.3933	7.2411	8.9347	7.4079	8.0336	8.3532	9.1815	9.3947	9.0152	8.6193	9.0801	4.819	9.544	7.3453
-9.8218	-10.112	-9.5852	-11.931	-11.797	-11.138	-12.05	-9.3801	-8.4328	-10.001	-10.216	-9.6821	-9.3004	-9.0511	-11.012	-12.162	-9.95	-10.145	-10.158	-9.5321	-11.771	-9.3606	-11.051	-10.989	-14.554	-11.444	-9.2743	-11.951	-9.4957	-9.2884	-9.8882	-11.432	-8.7746	-10.408	-10.823	-10.76	-10.995	-11.498	-9.1232	-9.7629	-8.6028	-10.789	-9.9098	-10.651	-11.07	-12.397	-12.934	-11.374	-12.02	-12.138
1.2414	-0.38083	1.3881	0.26024	0.3631	-2.1377	-0.40054	0.86234	1.53	-2.3345	-1.7065	0.70851	1.6301	-0.50861	-0.65417	0.74463	-0.6217	-0.31584	-1.0295	-0.72448	4.2711	-0.19171	0.29218	1.2223	0.53137	-0.76543	-1.3632	0.93066	0.54652	1.0989	0.54726	1.5681	0.69059	-0.23932	-0.49622	1.2373	0.17616	0.29253	3.1201	2.7693	-1.3626	-1.8315	0.24588	2.2983	-0.27938	-0.51449	0.14185	-0.056596	2.2336	-1.1837
-0.68147	1.388	-2.5732	-1.305	1.3224	-4.3561	-2.3245	1.9214	-2.7229	-1.9389	0.28962	-0.26484	0.095537	-0.72184	-0.8297	0.55687	-2.6237	-1.1216	-3.6084	-1.777	-1.4993	-0.67481	0.57099	1.6038	-3.7142	-2.9758	0.10283	-0.12591	-0.10124	-2.0327	-1.4847	-0.85428	-0.84975	-1.8582	-2.7737	-2.2709	-0.63228	-3.6425	-1.055	-0.31249	-1.1416	-1.997	-2.6375	0.055978	0.98293	1.0191	-1.2458	-1.7791	0.15513	-1.9655
-1.6485	-2.0437	-1.6411	0.14083	-0.71017	-0.94495	-2.3724	-2.773	-0.23938	-2.4017	-0.92956	-0.65035	-1.8192	-2.5797	-2.2651	-1.1896	-2.3976	-0.61655	-0.91603	0.44238	-2.3885	-2.216	-1.0059	-1.0908	-1.3679	1.6159	-1.7696	-1.3109	-2.1133	-1.5472	-0.72663	0.18917	0.95151	-1.9183	-1.3323	-3.4161	-3.2657	-0.78274	-2.1325	-0.22975	-1.6157	-4.4667	-2.156	-2.1166	-1.875	-2.3113	-3.159	-1.923	-2.0462	1.019
-3.2338	-4.9586	-3.3229	-3.1183	-1.8742	-4.1028	-5.0326	-5.7475	-3.14	-3.2605	-3.9685	-3.5774	-4.8399	-4.4649	-4.0538	-2.0568	-4.3486	-3.7241	-4.1209	-6.2456	-1.7254	-3.554	-4.2672	-3.3297	-2.6558	-2.7658	-3.0443	-2.0693	-2.2684	-4.0982	-2.8781	-3.6131	-3.3089	-4.641	-3.4391	-3.1432	-6.6009	-2.7327	-5.2222	-3.3871	-1.3675	-6.0875	-4.5373	-2.8328	-2.1937	-3.2947	-5.016	-2.0203	-4.8338	-3.6957
-1.3658	-2.7987	-3.5446	-1.0939	-1.6789	-2.5523	-1.5807	-3.7607	0.21407	-1.5795	-2.6569	-2.118	-2.0343	-3.136	-1.4344	-3.4041	-1.1943	-1.4103	0.59811	-0.61358	-2.144	0.11158	-1.8534	-0.72774	-0.85758	-1.8199	-2.4945	-2.98	-1.0941	-1.3297	-0.75299	-2.2384	-2.1582	-0.16099	-2.1006	-1.7204	-1.554	0.77706	0.08834	-2.7247	-2.06	-3.605	0.47024	-0.48556	-1.5243	-3.5128	-0.75974	-2.482	1.981	-2.0813
-7.0999	-7.2248	-7.0016	-8.9602	-7.2736	-4.859	-5.7659	-4.6547	-4.5121	-6.8553	-4.343	-7.3181	-5.4615	-7.602	-4.551	-5.9404	-6.8471	-6.5994	-8.0366	-7.039	-6.7627	-4.3756	-4.7662	-5.0864	-4.7729	-6.4992	-6.6105	-5.7885	-7.144	-3.8077	-5.3027	-6.4762	-8.5852	-6.8015	-6.5054	-5.3719	-6.1267	-10.387	-8.5633	-6.6081	-8.6207	-5.9342	-8.0489	-4.7711	-7.1523	-6.3696	-5.8637	-6.7828	-7.7905	-7.1236
-5.408	-5.766	-5.3074	-7.211	-2.6985	-4.3338	-6.9889	-5.0404	-3.3041	-3.7954	-5.5108	-4.8184	-5.778	-4.4698	-4.0778	-4.6825	-4.4164	-6.5503	-4.1567	-6.6068	-4.9329	-5.3498	-5.314	-6.4419	-7.372	-3.6036	-3.7308	-3.9792	-5.7594	-4.4398	-6.0221	-4.3499	-1.9394	-6.8604	-2.8475	-5.893	-4.7216	-4.7384	-5.2291	-7.2716	-3.9681	-5.8602	-4.2626	-5.684	-6.0375	-5.7059	-6.6956	-3.467	-3.27	-3.3865
2.5803	3.4024	2.5356	3.9503	4.856	6.5974	3.113	4.9277	6.0982	4.7175	2.4237	4.4595	4.425	3.6065	4.0579	3.4645	5.107	5.6546	5.2037	3.6242	5.8762	4.8474	5.3846	6.1385	3.7208	5.035	5.3448	7.363	4.0734	3.9604	4.1836	4.4179	2.8406	3.5242	3.8289	3.2903	5.1367	3.7977	5.2518	4.3189	5.1406	7.1749	5.1358	1.6408	2.2803	4.5223	4.8986	5.1503	4.2362	2.751
1.0727	0.3331	0.76699	1.183	3.6179	1.5188	-1.2708	1.6772	1.7588	1.3827	1.1952	2.2844	3.5358	-0.37689	1.6624	0.65916	2.681	0.25226	0.60677	3.8373	0.51714	1.1999	2.1095	0.64076	1.5515	1.6211	0.22927	2.4164	1.5802	0.83596	-0.017637	1.6872	2.8658	-1.1241	1.763	-1.2252	0.040749	2.4473	-0.35857	2.3796	2.1306	0.73859	1.3626	2.9148	-0.64762	0.81241	3.0474	0.35665	0.91554	2.0877
-5.9798	-8.9055	-8.7274	-7.6918	-7.7845	-10.113	-7.6166	-9.2258	-6.0535	-5.1776	-6.5755	-6.9071	-5.9353	-8.4337	-9.4785	-6.2243	-6.2953	-7.7129	-7.2744	-7.7284	-7.376	-8.103	-8.0039	-4.7221	-9.7882	-7.1173	-7.6063	-5.5382	-6.4158	-4.9299	-8.356	-6.1769	-7.0345	-6.6886	-5.3883	-7.2674	-6.721	-7.1728	-6.6867	-9.007	-5.4365	-6.037	-6.1822	-8.3063	-5.8988	-7.0044	-5.9214	-6.3248	-8.8833	-6.3723
-12.486	-11.775	-9.9247	-14.205	-12.873	-12.983	-11.565	-10.064	-10.161	-9.8292	-9.9613	-11.443	-10.389	-12.215	-10.664	-11.228	-8.1854	-12.278	-11.284	-11.934	-12.19	-11.726	-13.649	-10.279	-10.107	-10.259	-11.696	-11.167	-11.335	-12.668	-9.1767	-8.3703	-9.5378	-10.695	-12.137	-11.274	-10.105	-9.3998	-12.364	-11.05	-12.832	-12.812	-12.689	-12.155	-13.266	-11.223	-10.927	-11.326	-10.02	-12.279
-17.176	-20.063	-21.862	-22.8	-20.791	-19.496	-21.564	-22.403	-21.779	-20.673	-19.837	-21.362	-20.24	-20.829	-18.867	-20.324	-23.586	-22.017	-21.817	-20.693	-23.503	-23.209	-22.701	-19.846	-20.561	-21.991	-17.912	-19.609	-22.728	-20.041	-21.905	-21.627	-21.101	-21.027	-19.834	-20.242	-18.931	-22.095	-20.263	-20.983	-23.143	-21.567	-20.878	-19.951	-21.113	-17.419	-21.148	-20.081	-21.181	-23.173
2.7497	1.3621	-0.060714	4.0112	4.1895	2.181	3.2021	3.9302	1.4149	3.5746	1.7473	1.2078	3.125	3.1983	2.7946	0.26817	5.9029	1.5076	3.3469	1.679	3.3331	1.2384	3.0243	1.8465	4.1187	3.4432	4.6462	1.7225	1.7851	1.8366	1.6959	2.6632	3.9624	3.6134	4.3091	2.149	3.2812	4.0749	1.8628	2.4437	2.2268	3.3541	3.6201	2.804	0.33435	1.3549	4.865	3.4774	3.4376	0.39951
-11.17	-12.187	-11.377	-11.327	-11.168	-9.0662	-11.115	-12.66	-13.826	-10.702	-9.6322	-9.6213	-12.123	-10.771	-9.7004	-10.605	-12.769	-10.895	-12.785	-9.2545	-11.209	-10.049	-9.5481	-10.516	-9.3354	-10.673	-10.621	-10.788	-11.152	-12.379	-8.7274	-13.64	-11.243	-11.258	-12.251	-8.8444	-13.91	-11.165	-10.835	-10.173	-11.18	-11.056	-9.604	-8.5673	-9.3373	-13.214	-11.102	-10.11	-8.4469	-11.532
-23.469	-22.598	-19.491	-20.577	-20.054	-21.836	-20.402	-19.491	-21.309	-22.732	-21.43	-21.284	-19.995	-20.674	-20.9	-18.806	-21.754	-21.734	-21.05	-20.124	-22.133	-19.451	-19.654	-21.644	-20.5	-21.455	-23.606	-20.834	-23.013	-20.387	-19.615	-20.857	-23.347	-20.923	-20.981	-20.701	-20.14	-19.733	-21.547	-20.874	-20.81	-19.542	-19.558	-21.754	-21.63	-21.938	-20.303	-19.733	-21.323	-20.034
-15.006	-13.942	-16.305	-12.81	-15.843	-13.776	-16.405	-13.906	-13.44	-14.4	-14.06	-11.913	-14.283	-12.827	-13.768	-13.161	-14.951	-11.332	-15.582	-15.495	-15.805	-13.539	-13.725	-13.08	-15.549	-13.553	-13.776	-12.41	-13.502	-15.615	-12.596	-11.863	-12.265	-14.418	-13.533	-13.514	-14.309	-13.311	-13.452	-12.988	-12.533	-15.864	-12.325	-12.622	-13.687	-14.645	-15.759	-12.289	-13.86	-12.247
-3.897	-3.5374	-5.5866	-4.1899	-3.9961	-4.2121	-4.3841	-7.146	-6.2546	-3.7739	-8.3226	-6.1795	-6.0907	-4.5726	-6.1463	-4.9065	-5.3897	-6.1141	-6.1513	-5.891	-8.3195	-5.7835	-3.1859	-6.9515	-5.5008	-5.5872	-4.1802	-4.6869	-5.4149	-5.1407	-6.779	-3.9278	-4.3661	-3.1433	-5.6288	-7.0502	-5.345	-4.9791	-4.6598	-4.9965	-4.488	-5.6815	-5.9894	-6.3465	-5.0091	-6.0128	-4.8603	-5.4075	-8.1551	-5.9174
-2.0735	-3.5421	-3.7162	-1.5933	-5.4052	-2.1622	-5.6271	-2.8794	-4.6888	-2.2721	-0.75589	-1.2744	-4.6088	-3.0673	-2.2209	-3.2287	-2.2942	-2.2594	-3.7643	-3.0401	-2.2627	-2.4486	-2.5422	-4.2856	-4.4831	-2.9013	-1.0193	-2.1416	-0.59387	-3.6552	-3.4546	-2.4985	-1.9887	-2.2904	-3.4675	-4.1548	-3.1839	-3.8872	-3.838	-3.7762	-2.4194	-1.1432	-4.1159	-1.9118	-3.9905	-3.5935	-2.8324	-3.0772	-1.918	-4.0718
-0.020634	-0.62464	-1.4821	-1.1891	-0.70033	0.84368	-0.82451	-2.1789	-1.8664	-2.0785	-1.5483	-1.0929	-1.8986	-3.5584	-1.7491	-1.4764	-3.169	-2.3206	-1.3532	-1.2927	-1.3401	-1.7204	-0.53741	-1.8602	-2.8767	-2.1709	-0.049242	-1.7879	-1.1026	-3.1706	-0.21717	-0.79737	-1.6621	-3.6481	-2.199	-1.7472	1.5293	-0.065309	-1.1747	1.0697	-3.1422	-1.8586	-0.07923	-1.7725	-0.76295	0.17865	-0.33313	-2.8352	-1.2047	-1.9459
7.912	7.9761	6.6499	9.2173	9.3723	9.1732	10.951	8.9208	10.599	9.3054	9.5303	7.6933	7.8046	5.7421	7.7899	6.0271	8.0889	8.6462	8.3633	9.0131	8.8184	6.2421	10.146	8.178	8.1633	9.4868	8.7904	8.3984	6.6032	11.001	10.033	8.7059	9.789	9.9415	9.4173	9.541	8.709	8.2012	7.4515	8.9409	11.785	7.7332	7.0937	10.473	9.112	10.595	8.6914	8.7687	8.3221	10.656
7.6465	5.0698	8.6687	4.8588	6.1497	7.3332	8.5702	6.9772	7.9376	5.5643	5.5725	7.0569	8.0428	9.0426	6.3682	7.9038	5.2469	8.0136	7.7947	7.7873	7.5456	6.6084	6.2855	7.018	4.5945	6.8025	10.133	7.0646	8.338	7.7535	7.0207	7.5361	7.8868	4.7063	7.8636	7.2638	7.1567	6.688	8.175	6.6022	8.2634	7.2321	8.3498	4.6886	7.2929	8.0423	5.9635	5.9827	6.5502	5.5297
-10.654	-11.999	-14.824	-12.708	-13.663	-12.325	-12.591	-12.776	-13.147	-13.458	-16.414	-14.342	-12.322	-13.993	-14.902	-10.843	-12.911	-11.82	-12.779	-11.271	-14.826	-11.198	-12.143	-10.679	-10.407	-12.661	-12.45	-14.277	-13.049	-13.105	-12.167	-11.884	-13.456	-11.37	-10.709	-12.839	-13.874	-11.954	-11.994	-16.342	-14.105	-11.775	-11.88	-14.446	-13.379	-12.701	-13.261	-13.254	-11.457	-11.921
3.1141	3.3152	3.5305	4.0339	0.49344	1.1462	3.0807	0.73378	0.9273	1.2828	3.6959	1.1097	4.5209	3.6916	3.2961	3.6596	6.0328	4.833	3.8172	1.7866	2.1572	3.2022	4.3522	2.2649	3.5924	2.5754	4.0074	4.0755	1.3446	5.2659	3.2767	1.3571	4.4279	2.9152	3.0758	4.6269	3.2728	3.6541	2.6585	4.5196	3.4994	2.003	1.9258	2.4661	3.4058	3.5779	1.3212	3.129	1.5814	2.6603
7.1194	8.6507	6.7207	9.2487	6.4399	6.1204	10.091	7.7081	5.4738	9.2336	6.7972	9.3496	7.0526	7.5086	9.6022	9.3766	8.3317	8.1899	9.1696	6.7992	10.712	9.2934	6.4702	7.0832	7.0023	7.1963	6.2268	9.5587	8.5322	7.4226	6.5403	7.8845	10.11	7.4901	7.3158	10.986	8.3121	8.4313	9.5414	10.365	11.074	8.7601	9.275	9.0106	8.5628	4.6115	8.0066	7.4282	6.7693	10.116
5.3756	5.334	5.5863	7.2072	3.5769	3.6502	4.6706	4.7747	6.1004	4.946	5.9996	5.0334	4.5929	5.4825	6.0305	5.1989	4.6684	6.0778	6.9645	5.9313	5.4789	4.0049	4.4005	5.2418	5.4419	4.3576	3.8985	4.3774	5.2208	4.4475	4.2292	4.4691	3.9151	1.8123	6.3628	7.2548	6.5513	6.5285	5.9315	4.9003	3.3349	4.4289	6.2158	4.7388	4.7224	4.8131	3.8486	6.2819	4.2959	4.1749
-11.087	-12.882	-13.085	-12.443	-11.831	-14.779	-11.328	-9.4183	-11.353	-8.8747	-12.094	-12.592	-11.997	-11.248	-10.774	-10.381	-11.187	-10.187	-10.256	-10.296	-10.579	-11.664	-11.074	-13.076	-12.958	-12.637	-13.476	-12.469	-12.76	-11.499	-9.454	-10.696	-12.672	-11.992	-12.099	-10.655	-12.095	-14.487	-10.149	-8.7195	-12.274	-11.689	-11.637	-13.509	-12.818	-12.085	-10.606	-14.068	-11.897	-11.736
-2.0923	-0.9784	-1.3901	-2.6496	-1.9206	-0.8502	-0.7001	-0.85489	0.44593	-2.3021	-1.9464	0.19917	-1.9215	-2.3171	-0.06212	-3.1175	0.29206	-0.31326	-0.34772	-0.14966	-2.4367	0.92246	-1.5312	-2.1296	0.18424	-4.1667	-0.0079659	-1.6454	-1.7541	-1.4653	-2.7419	-0.54763	-1.9866	1.3165	-3.2551	-0.97796	-2.1514	-1.474	-0.52011	-1.4887	-0.61447	-0.75498	-1.7817	-2.1961	-0.85454	-0.53262	-2.8048	-0.79259	-3.5702	-1.7801
-11.315	-12.091	-14.453	-16.215	-10.972	-14.223	-12.738	-12.25	-11.758	-12.368	-12.532	-12.86	-13.73	-11.153	-12.827	-13.151	-14.524	-14.153	-11.821	-14.307	-11.425	-15.377	-11.947	-10.454	-13.222	-12.943	-13.49	-12.089	-14.489	-13.86	-10.555	-13.652	-13.171	-12.371	-12.554	-13.601	-11.634	-14.123	-15.036	-15.144	-13.244	-13.169	-11.787	-12.553	-13.739	-13.434	-11.244	-12.846	-13.2	-14.402
-6.7362	-6.3481	-4.3611	-3.8568	-6.7869	-5.1725	-7.8466	-4.8371	-8.5297	-5.653	-6.4733	-4.2918	-6.9007	-8.072	-5.9635	-5.3329	-6.8213	-5.1697	-6.4195	-6.5931	-2.9963	-7.5083	-3.5951	-5.8302	-4.9545	-5.1575	-6.1911	-4.7795	-4.9306	-6.4403	-3.5586	-6.8992	-4.5948	-5.3112	-5.4715	-8.2941	-7.6118	-5.8482	-4.2604	-6.1075	-6.2165	-4.7727	-6.0887	-5.638	-5.3498	-4.334	-4.9978	-4.5936	-2.2623	-5.2727
2.5366	-0.25823	-1.159	0.7857	-1.1059	-1.0772	0.22798	-2.5716	-2.2861	-0.5315	0.40502	0.26712	-1.2425	-0.027838	0.29576	-3.3794	-0.14382	-1.3572	-0.12668	-2.1955	-1.5411	0.27478	-3.5023	-2.5943	-3.4656	-1.9055	-2.0914	-2.304	-1.6697	-3.1499	-2.3548	-1.7969	-1.7784	-2.3677	-2.2047	-2.145	-1.7272	-0.0093499	0.012939	0.52806	-1.1421	1.2828	-1.6462	-2.8824	1.6798	-0.90645	-1.9352	0.38168	0.27548	0.56466
-14.133	-13.381	-13.578	-12.242	-13.585	-12.144	-14.165	-14.328	-13.236	-10.356	-11.873	-13.552	-14.788	-11.555	-14.425	-11.936	-13.506	-12.439	-14.428	-10.436	-15.182	-16.467	-13.488	-12.458	-12.846	-15.201	-13.34	-13.484	-11.909	-13.263	-13.982	-14.539	-13.74	-13.997	-11.925	-13.156	-12.128	-12.518	-13.106	-10.807	-13.455	-11.021	-15.803	-13.691	-12.202	-12.511	-13.131	-12.13	-12.698	-11.669
4.7084	2.5938	1.8888	3.7149	4.0402	2.9345	3.6722	0.52557	4.7027	4.9386	2.7976	4.2827	0.45894	0.82546	0.13978	4.6951	2.4787	3.248	0.76084	3.5263	2.9415	2.4432	2.1057	1.4034	3.2749	2.9756	2.0625	1.9807	1.0993	3.0836	2.5029	3.1982	-0.259	0.66882	3.3928	0.57191	1.3806	0.46726	0.93862	2.0158	1.5061	3.0709	3.6001	1.9856	3.9217	-0.36057	2.4244	5.5581	2.5175	3.3035
8.5987	7.7034	7.6566	8.454	6.8457	7.3208	6.1643	5.7718	11.051	6.5114	9.5737	8.5049	5.6975	5.7453	6.7074	3.7059	5.9909	8.7797	8.4503	5.9764	5.737	6.988	7.348	6.6385	7.3954	8.1201	7.5543	8.7463	7.2891	7.6139	5.7339	8.4593	4.8126	7.3752	7.8488	6.6404	5.1397	8.3771	7.3378	6.502	7.2851	5.7125	5.6499	6.0893	6.3632	4.469	7.235	5.9586	6.5679	8.8729
-17.728	-16.626	-15.449	-16.665	-13.634	-15.078	-15.786	-16.142	-15.003	-14.357	-15.69	-13.774	-15.033	-16.955	-12.661	-13.648	-14.322	-15.546	-12.546	-14.672	-15.249	-15.056	-14.195	-16.119	-15.308	-13.133	-15.874	-13.55	-13.482	-17.27	-13.087	-13.047	-14.627	-17.85	-14.444	-13.594	-14.726	-16.093	-13.973	-15.002	-12.033	-13.036	-14.861	-13.529	-13.486	-14.47	-13.558	-15.851	-13.813	-12.706
-5.7814	-5.1674	-4.4304	-4.3022	-3.4364	-6.5656	-4.0704	-3.1789	-4.1373	-5.2212	-7.0197	-5.9862	-2.1807	-5.6746	-4.7143	-6.3421	-3.0763	-3.8489	-3.2119	-4.6116	-5.158	-4.4508	-5.2395	-4.8587	-3.458	-7.1286	-3.669	-4.2683	-3.2996	-5.6713	-4.922	-3.8896	-4.5883	-3.6039	-3.1663	-3.2554	-5.3978	-3.5347	-4.3015	-2.6809	-1.9839	-5.4376	-3.0113	-5.8963	-3.415	-5.3903	-3.901	-2.8074	-4.3636	-4.9309
-5.0229	-3.5114	-4.1668	-5.113	-4.1972	-3.4326	-4.5982	-5.7235	-4.5962	-2.8362	-1.6391	-4.969	-7.5646	-3.2108	-4.5104	-5.1072	-3.6679	-4.4859	-7.2749	-3.7819	-5.1455	-3.7011	-5.3576	-6.9983	-6.3266	-5.4289	-6.0428	-4.3583	-5.3741	-4.1282	-3.9141	-2.8008	-5.6659	-5.7925	-1.9155	-4.0662	-4.7886	-4.7918	-3.2793	-4.4722	-3.4287	-4.0777	-7.1769	-4.5684	-5.0095	-4.5497	-5.5433	-3.6414	-5.6218	-4.6257
-11.074	-9.2269	-7.0903	-8.5165	-7.7649	-9.6649	-10.017	-10.74	-9.4634	-8.462	-9.1167	-11.813	-10.174	-9.0628	-11.151	-9.7993	-12.256	-11.84	-10.301	-9.3346	-8.9837	-9.7677	-10.22	-10.696	-10.061	-8.5082	-8.575	-9.0512	-10.193	-8.9701	-7.795	-9.4861	-11.182	-9.3791	-10.187	-9.623	-9.2691	-10.177	-9.6886	-9.9053	-8.4488	-8.0525	-4.9803	-7.7329	-10.019	-8.3564	-8.7932	-9.266	-8.2459	-11.07
-8.5687	-6.9393	-6.8567	-9.6307	-5.0013	-5.7721	-7.8532	-5.2964	-7.2938	-5.4462	-6.1666	-5.3501	-6.3046	-6.7471	-6.0746	-7.368	-5.7553	-9.6492	-6.4673	-7.2056	-5.2832	-3.7598	-7.4081	-8.7679	-6.6157	-5.1413	-4.3762	-5.7105	-6.0153	-8.3808	-7.8437	-5.0851	-6.1237	-5.0243	-4.4312	-5.8623	-9.2271	-6.543	-5.3862	-4.9951	-5.8546	-8.4443	-5.7854	-6.2713	-5.8456	-6.8769	-8.6813	-6.651	-6.3305	-5.9345
-2.2141	-1.181	-1.4812	1.2393	-3.8115	-2.694	-0.91526	-2.3301	-2.718	0.41227	-2.4205	-1.0291	-0.15377	-2.3019	-0.777	-0.83196	-1.0993	-1.476	0.98107	-2.4027	-3.2715	1.0166	-2.267	-0.81558	-1.6663	-2.7731	-4.0405	-3.5639	-1.3594	-1.1498	0.82621	0.46903	1.3377	-1.2738	-2.2784	-0.77435	-1.8843	-0.97998	-0.96011	-0.64039	-2.5155	-1.2198	-3.1284	-2.9877	-0.5248	-2.3442	-3.3897	1.2464	-0.42959	-0.42367
-15.486	-12.717	-14.202	-13.151	-14.247	-12.835	-14.652	-11.495	-14.466	-15.242	-15.929	-10.476	-13.779	-13.103	-14.027	-15.189	-16.199	-13.755	-13.11	-15.151	-14.896	-12.948	-13.873	-12.838	-14.431	-13.617	-15.316	-16.962	-11.092	-15.168	-12.034	-13.214	-11.923	-14.12	-15.168	-12.298	-14.772	-13.818	-16.042	-16.395	-13.941	-13.625	-16.547	-15.803	-14.107	-13.046	-14.666	-15.362	-13.833	-15.407
-13.039	-12.845	-13.006	-12.498	-14.094	-13.955	-10.721	-13.837	-13.29	-12.653	-11.957	-12.318	-13.375	-14.337	-13.803	-14.372	-13.142	-13.2	-13.17	-12.375	-13.296	-13.688	-13.921	-13.124	-12.046	-10.722	-13.869	-14.306	-12.829	-13.952	-13.489	-14.616	-13.698	-11.521	-12.339	-12.439	-12.598	-16.557	-14.665	-12.608	-12.851	-13.894	-14.264	-13.146	-12.939	-13.877	-13.488	-12.86	-8.8648	-14.91
1.5519	0.39369	2.5919	-0.34295	2.0944	3.1911	2.1667	1.42	2.87	3.1042	0.58187	1.7117	1.8	0.23727	4.3488	-0.65478	2.2868	2.4809	-0.12138	2.2038	3.3754	1.2892	1.0292	3.7966	2.9633	2.444	1.4209	2.4202	0.74018	-0.53152	1.1375	-0.49422	-1.0444	3.0956	2.8452	1.248	2.915	2.1421	0.83409	2.67	2.3596	1.307	0.6221	0.98111	2.0204	1.5104	1.3631	-0.3543	0.98374	1.9334
-0.68685	0.58243	-1.5672	0.0013039	-1.0359	-3.5233	-2.5864	-2.5632	-2.4855	0.11525	-0.1984	-3.5995	-0.99993	-0.019632	-2.9178	-2.7055	-2.0233	-3.1511	-1.9106	-2.5245	-1.3386	-0.0097995	-2.0892	-1.2142	-3.1663	0.518	-1.3459	-1.2854	-1.0533	-1.8934	-0.93698	-2.2605	-0.98315	-3.6316	-2.0519	-2.6325	-1.7554	-3.0221	-1.4827	-2.5119	-2.5797	-2.9037	-2.8451	-3.4015	-0.64361	-0.68324	-5.6025	-1.0655	-0.34167	0.9999
5.7643	4.8095	6.6321	4.9525	4.6842	5.3202	7.0349	4.8527	4.4498	7.0617	4.6216	4.0701	4.2271	5.7135	2.1668	5.2416	5.536	3.4839	6.4893	3.9183	4.7745	4.8221	5.7857	4.5103	6.6876	2.9813	4.3795	4.4244	4.766	5.9366	4.6482	5.3683	6.8104	4.5544	5.3658	6.4646	6.6464	5.7634	5.7757	5.2084	4.4549	5.9976	4.5457	4.8719	6.8487	3.4803	5.2012	2.2585	6.7782	4.8528
-13.723	-10.499	-12.581	-11.778	-11.07	-12.686	-12.169	-10.882	-9.6157	-13.255	-10.202	-12.598	-11.305	-14.592	-12.483	-11.592	-12.224	-11.502	-11.521	-9.133	-12.726	-10.716	-13.778	-12.959	-12.356	-14.859	-10.044	-11.574	-10.531	-10.666	-11.206	-13.053	-11.057	-13.424	-11.022	-12.094	-12.688	-12.907	-11.535	-11.522	-12.562	-13.148	-11.011	-11.316	-12.208	-10.498	-10.661	-12.516	-11.543	-13.312
-1.0075	-0.11931	-0.078712	-0.85444	1.6833	0.16734	1.9992	-0.43026	2.1975	-1.1904	-1.4911	-1.6702	-0.14004	-0.69366	-1.7542	-0.56609	3.8468	-0.12019	0.83879	0.26424	-0.91056	0.89297	0.76172	-0.32493	-0.89789	-1.0015	-0.25843	2.0807	0.28821	-0.0037755	0.71865	0.63386	-1.4306	0.11385	-1.3354	0.93254	-1.7182	-0.78698	-0.39605	0.066191	1.5494	-0.6952	0.016345	-1.6606	0.65397	2.8738	2.1568	-1.9893	-0.46682	-0.67744
-0.55994	0.948	1.7111	-2.4482	-1.5069	-3.6764	-1.1849	-1.1771	0.25588	-0.14833	-3.24	-0.28163	1.6164	-2.9903	0.34516	-0.69139	-2.4557	-1.4423	0.26592	-2.6632	-3.3625	-1.4604	0.11421	-0.48286	-1.3796	0.18841	0.34977	-1.1465	-2.2464	-1.8352	-1.6546	-1.95	-1.7083	-0.24447	-1.527	-2.4466	-1.1996	-4.4007	-2.2738	-2.4139	-3.891	-1.9875	-0.9644	-0.80689	-1.456	0.64934	-2.8553	0.16517	-1.684	-2.3969
-7.6821	-9.0494	-9.5216	-8.7858	-8.7465	-8.2972	-6.6732	-9.3899	-7.3934	-9.3185	-8.5595	-10.374	-8.9191	-8.1389	-7.4149	-6.6839	-7.8891	-9.8044	-10.162	-8.3877	-10.848	-10.33	-8.9335	-11.113	-9.0288	-6.4027	-10.279	-9.8453	-8.7048	-11.928	-6.7972	-6.3233	-7.9231	-9.5316	-11.733	-9.4762	-10.005	-8.1274	-7.4024	-7.9055	-9.2547	-7.89	-8.8471	-6.4921	-11.053	-9.8475	-7.8918	-8.2916	-8.5717	-6.1748
-2.865	-4.8331	-3.7818	-2.1172	-4.7599	-5.3033	-4.5987	-2.1325	-4.4108	-3.9395	-4.0725	-3.736	0.044061	-3.8707	-2.0667	-2.3673	-1.3511	-4.2136	-2.2037	-3.9934	-4.7134	-2.4966	-2.4783	-2.1259	-1.665	-3.7651	-2.8547	-5.7795	-3.4647	-3.8225	-4.3803	-5.5919	-1.6358	-3.9654	-1.5925	-3.8411	-3.2861	-3.9484	-3.882	-3.5426	-0.76026	-3.4545	-3.4825	-3.8145	-3.7185	-1.5156	-2.5184	-3.8003	-3.9011	-4.3013
-11.149	-8.011	-9.5302	-7.6742	-7.8947	-9.3082	-8.6617	-8.2631	-8.4129	-10.522	-8.3743	-6.7431	-8.0071	-8.7188	-12.511	-9.0709	-9.2596	-10.02	-8.2447	-9.6861	-6.6092	-7.9509	-7.1734	-8.9854	-10.305	-9.0881	-9.7324	-8.8639	-7.4728	-7.31	-9.1991	-9.9887	-10.54	-10.615	-9.6789	-8.1252	-7.1958	-10.013	-8.2482	-9.7723	-6.4866	-8.5847	-8.7231	-10.226	-9.4833	-6.3718	-10.155	-9.0351	-8.2981	-7.9615
-15.934	-13.678	-15.796	-13.233	-15.348	-13.326	-14.032	-15.018	-12.574	-11.818	-14.951	-12.395	-12.653	-14.724	-13.722	-12.699	-14.662	-13.441	-15.427	-11.901	-12.871	-13.466	-12.841	-13.558	-12.013	-14.289	-10.574	-13.374	-13.16	-10.564	-14.232	-14.727	-11.622	-11.492	-13.612	-13.502	-14.949	-14.421	-12.237	-12.781	-11.507	-13.472	-10.466	-13.458	-12.351	-11.541	-13.774	-14.312	-13.07	-11.814
-0.75528	0.1861	-3.9189	-1.6732	-2.9923	-0.10415	-1.0146	-1.8831	-1.9221	0.96394	-1.3389	-2.0384	-1.9069	-1.4611	-1.5433	-0.64866	-1.6023	-4.1055	-2.9219	-2.5136	0.92578	-2.3046	-1.5331	-3.2817	-2.4151	-0.38908	-2.7943	-4.2456	-0.18085	-1.5302	-1.3147	-2.7217	0.098785	-1.3611	-0.48536	0.69624	-1.7696	-1.5173	-2.7363	-1.3747	-0.86368	0.51219	-0.34485	-2.9118	-1.4424	-2.4119	-2.8812	-0.55486	-0.31848	-1.6634
-14.618	-11.489	-13.342	-12.371	-13.307	-13.39	-13.398	-13.234	-14.417	-14.485	-15.894	-14.176	-11.774	-14.169	-15.595	-13.133	-11.841	-12.559	-15.637	-14.182	-12.189	-14.476	-14.118	-12.983	-13.332	-13.495	-11.487	-10.763	-13.747	-14.344	-14.318	-11.16	-11.455	-12.29	-13.287	-14.976	-13.007	-14.047	-14.249	-12.065	-13.752	-13.03	-11.689	-13.05	-13.798	-14.022	-10.805	-11.225	-12.74	-13.679
-11.164	-7.571	-10.167	-11.755	-13.266	-10.869	-12.685	-11.157	-12.58	-10.674	-12.052	-12.213	-12.549	-12.09	-10.208	-11.174	-11.568	-11.721	-11.607	-10.842	-9.4171	-12.161	-11.826	-11.997	-11.671	-12.748	-10.112	-11.605	-13.242	-9.7624	-10.741	-13.395	-12.703	-11.764	-9.4609	-10.859	-10.321	-13.624	-10.774	-10.978	-12.28	-11.41	-10.053	-11.215	-11.715	-11.227	-11.464	-11.669	-12.417	-11.456
6.9253	9.6219	7.8472	6.33	7.4301	7.3937	6.578	7.6732	8.5939	8.2091	8.5124	8.2198	8.6161	6.4433	7.622	6.9188	5.9628	9.8247	8.0321	7.366	8.04	7.2644	10.251	7.5137	9.4207	8.035	8.8872	8.5385	7.204	7.8585	9.4554	9.0901	7.7457	8.5928	8.8187	7.7009	7.3658	8.2664	9.2512	8.6486	10.013	9.6635	6.1385	8.4929	7.7775	8.0233	8.0278	9.0493	7.9541	10.365
-1.3272	-0.53305	-0.29975	-0.73003	-2.7197	-0.084433	-0.88036	-0.013176	-0.28882	3.2201	2.283	1.7836	0.39309	1.1592	0.62655	-0.1328	-0.033832	-0.10675	0.16864	0.23966	1.5459	0.064304	-1.2246	-0.64375	-0.4623	-1.6607	-0.77783	0.80661	1.8564	1.4892	-0.57696	0.049941	-0.70752	-0.018758	-0.24484	0.81845	1.6512	0.49445	-0.22528	-0.63121	-0.94128	0.12612	0.23876	-0.35368	1.0977	1.6487	0.12821	1.2242	-1.1771	-0.65247
-1.9091	-1.8096	-2.9417	-2.0462	-1.279	-2.329	-2.7283	-2.449	-1.5691	-2.0819	-1.8973	-2.1732	-1.0791	-4.9921	-4.6403	-2.0129	-3.1738	-1.1819	-3.3664	-3.2752	-3.6985	-1.2653	-3.324	-1.9446	-4.9023	-0.71449	-2.6488	-3.7494	-3.2352	-1.8161	-1.999	-3.5924	-2.7878	-1.5341	-4.4474	-4.2009	-0.60128	-0.70582	0.078723	-3.7188	-3.3774	-3.6917	-0.72861	-1.7983	-3.1431	-2.4714	-3.6648	-3.216	-1.7784	-2.6706
-2.273	-3.6983	-1.0742	-1.672	-1.1299	-1.9605	-0.79826	-1.3897	-0.92521	-2.1465	-3.7033	-2.3967	-1.2515	-2.553	-1.4466	-0.9836	-1.474	-1.2325	-2.7252	1.3906	-1.4482	-2.386	-2.2801	-2.1017	-1.6835	-0.46815	-1.2276	-1.1226	-3.4379	-2.4601	-2.9704	-1.419	-3.9264	-2.5494	-1.7267	-0.31767	-0.60713	-0.75111	-1.5804	-1.8861	-3.2633	-2.3076	-1.0191	-1.3028	-1.9586	-3.2588	-2.1936	0.18666	-2.7614	-2.6244
-11.03	-10.141	-12.277	-11.324	-12.125	-12.927	-11.94	-13.181	-9.756	-10.934	-12.458	-12.275	-11.898	-12.919	-10.426	-12.403	-12.09	-12.637	-9.1887	-11.147	-13.312	-10.622	-11.976	-10.436	-12.206	-11.965	-10.289	-11.567	-9.6601	-11.937	-9.3633	-9.4197	-12.496	-12.556	-10.213	-10.311	-11.665	-10.798	-11.864	-10.87	-10.421	-11.357	-10.128	-12.381	-12.13	-12.097	-13.6	-10.671	-12.228	-13.861
-11.046	-9.1611	-10.375	-10.367	-11.105	-8.9192	-10.635	-11.001	-10.332	-8.3272	-10.865	-9.1881	-11.375	-10.624	-10.449	-9.3247	-11.139	-9.531	-9.9356	-10.394	-11.122	-9.5404	-9.9099	-7.418	-7.9928	-11.707	-9.8382	-6.7547	-8.9433	-13.468	-9.4361	-9.1017	-9.225	-10.228	-10.948	-9.0685	-10.166	-9.9188	-10.165	-9.8549	-12.239	-10.232	-10.595	-11.154	-12.228	-10.08	-11.154	-13.287	-9.7312	-10.668
-8.5497	-10.55	-9.0419	-9.7126	-7.0015	-8.6106	-9.1106	-8.3776	-9.865	-9.6786	-10.563	-9.7107	-7.5041	-8.892	-7.3453	-8.9077	-10.863	-6.6483	-10.385	-11.831	-8.2568	-7.9223	-11.02	-11.544	-9.6556	-8.9841	-6.5118	-7.6859	-9.6344	-10.272	-7.2215	-8.6725	-8.5988	-7.3906	-9.1787	-9.2816	-10.44	-8.3083	-6.9321	-10.404	-9.1247	-11.596	-10.637	-9.8407	-7.5187	-10.567	-8.5925	-10.485	-10.126	-7.0722
-16.688	-14.272	-12.637	-15.951	-15.367	-15.702	-12.361	-15.232	-13.436	-13.927	-14.45	-15.379	-12.66	-14.378	-16.248	-17.783	-13.926	-14.284	-15.208	-14.831	-16.429	-14.177	-13.047	-15.242	-16.115	-15.194	-15.324	-14.223	-14.411	-12.754	-14.101	-13.884	-15.805	-14.58	-14.006	-13.049	-14.634	-13.172	-14.426	-16.712	-15.532	-15.125	-12.283	-14.224	-14.151	-12.428	-13.947	-15.434	-14.322	-15.157
0.38935	-1.3859	-3.0337	-2.8074	-0.2254	-3.0025	-2.2681	-0.25166	-0.77299	-1.5685	-2.8813	-0.38698	-3.1516	-0.17367	-3.9956	-3.8558	-2.0049	0.15361	-1.3209	-1.7223	-1.3644	-1.4823	-2.2308	-1.1802	-0.68773	-1.2471	-2.0832	-1.2326	0.31472	-1.1505	-3.6088	-1.3916	-0.98754	-2.3501	-0.049731	-2.0828	-0.51569	-1.7508	-1.7576	-3.8839	-0.58867	-1.0492	-1.8113	-1.0352	0.2703	-1.052	-0.028851	-0.97311	-0.8489	0.43429
-9.4023	-7.263	-6.7145	-5.7487	-8.3971	-5.8287	-6.8963	-7.3289	-6.2782	-8.2631	-7.3901	-10.998	-6.7629	-6.4965	-10.216	-8.7082	-8.8241	-7.9504	-6.8886	-7.5711	-7.6921	-7.1091	-6.8569	-8.9579	-7.6256	-5.6752	-8.2994	-4.9124	-8.9214	-9.4706	-8.2931	-6.674	-6.8406	-7.5414	-10.381	-7.7046	-4.7101	-10.242	-5.8215	-8.2364	-8.3751	-8.6879	-9.6426	-8.9799	-7.0017	-6.6445	-5.589	-8.7607	-10.213	-7.4236
-21.994	-20.887	-21.394	-22.699	-22.63	-23.642	-23.383	-20.973	-23.28	-24.716	-22.034	-23.121	-22.866	-21.565	-22.258	-23.274	-24.003	-21.768	-21.645	-21.563	-21.714	-23.777	-21.977	-23.98	-23.404	-21.105	-20.035	-20.399	-22.086	-23.376	-20.738	-23.051	-21.859	-23.718	-21.382	-23.19	-22.36	-24.616	-22.996	-22.148	-22.901	-23.489	-20.575	-23.616	-21.837	-22.994	-22.948	-21.097	-23.016	-23.151
6.7113	4.6724	5.3461	4.399	5.4946	5.399	5.8522	5.4096	6.2037	5.5612	3.8539	6.8072	4.7244	7.8509	6.8833	3.4998	6.6073	4.6292	4.4665	5.806	3.7282	6.294	6.8817	7.1421	6.4944	5.9361	5.6313	4.8189	6.0936	3.533	5.2332	6.8905	6.2097	5.5938	6.6338	6.9665	6.2151	6.1848	5.8997	5.8189	5.6119	5.301	3.3624	5.7308	4.4549	5.2434	7.0974	4.2722	5.942	2.9207
-9.2204	-9.7801	-7.7655	-10.452	-12.51	-7.1448	-7.9594	-8.5685	-10.045	-10.555	-12.12	-9.7	-10.778	-8.0817	-8.6392	-8.078	-6.7997	-10.114	-10.151	-9.8462	-6.5917	-10.059	-8.2072	-10.121	-7.7578	-7.9246	-8.228	-7.4279	-8.1845	-8.4499	-9.2673	-8.5676	-8.4663	-8.9556	-10.347	-10.096	-7.0253	-7.7744	-7.1614	-8.437	-9.7673	-10.518	-10.066	-9.3288	-7.5007	-6.9944	-9.0002	-9.7283	-8.9218	-9.0357
0.449	-1.8528	-1.6605	1.129	-0.51949	-0.49252	-0.18968	-1.4483	-0.74881	-0.15854	-1.1986	-1.4263	-2.4119	-0.40377	-2.6381	-1.1427	-1.0955	-0.44079	-2.4977	-3.4922	-0.98539	-3.0194	-4.0139	0.53074	-1.0178	-1.6061	0.23618	-1.9717	-2.4951	-3.6841	-2.4691	-3.105	-3.7747	-2.895	-1.3405	-1.8832	-1.1791	-1.9193	1.1248	-2.619	0.32087	-1.7431	-1.5633	-3.1371	-2.372	-0.90231	-2.2074	0.29405	-2.2648	-1.503
0.22499	-0.5484	1.1992	2.2229	1.0603	-0.74317	0.16995	0.75975	0.90477	-1.4024	0.8504	0.76359	1.5001	-0.16126	-3.2393	1.3763	1.0258	2.3292	-0.61901	-1.2821	1.6559	-0.62652	-1.1999	-0.094376	-0.35492	1.8017	1.3494	-0.50971	0.13511	-0.7931	-1.1442	-1.6487	-0.013225	-0.90435	-0.057813	-1.6134	1.2656	2.018	2.3224	2.6062	-1.23	0.80096	1.0258	-1.284	0.69426	-0.4306	1.1239	-0.3769	0.06321	1.1943
-13.253	-12.668	-11.972	-10.485	-10.102	-12.774	-12.442	-12.462	-12.192	-11.941	-12.076	-12.29	-13.109	-11.952	-12.821	-9.9061	-13.356	-10.06	-10.6	-10.414	-11.404	-12.497	-11.396	-11.494	-9.7533	-11.172	-12.778	-12.129	-12.911	-10.45	-9.9449	-11.775	-12.318	-8.8828	-12.323	-10.669	-10.832	-10.155	-9.9742	-11.631	-11.929	-11.719	-10.256	-9.234	-12.427	-12.773	-12.754	-12.822	-11.88	-9.0018
-14.108	-17.516	-13.371	-13.89	-13.581	-14.973	-13.903	-12.227	-16.683	-13.562	-16.045	-16.197	-13.889	-12.881	-13.821	-12.987	-14.199	-14.913	-14.572	-15.127	-12.728	-13.971	-13.775	-15.574	-15.418	-14.191	-13.985	-15.146	-14.073	-15.893	-13.958	-13.93	-14.611	-16.234	-14.429	-14.93	-16.274	-13.684	-13.723	-15.343	-15.607	-13.494	-14.873	-16.798	-16.864	-13.22	-15.368	-16.728	-12.984	-14.522
-1.2611	-0.94733	0.66599	-1.5722	0.098027	-1.2783	-0.51621	1.2417	-0.30991	0.41875	-1.5927	-1.9941	-1.3941	-2.4834	-1.3527	-0.40117	-1.9184	-0.61396	0.1538	-3.1748	-1.4966	-1.9801	-1.8155	-1.4459	-0.69428	-4.9624	-0.6184	-1.3884	-0.38834	-1.7782	-2.4593	-0.14469	0.27937	-1.2213	-0.74891	-2.6342	0.26297	-0.22105	-1.1372	-2.5767	-1.3288	-1.3074	-2.3661	0.27277	-1.7128	-2.6473	-2.2176	-2.0887	-1.9651	0.3452
-0.95089	-0.22303	-1.0181	-1.14	0.028295	-0.58507	-0.68682	0.34775	1.387	1.1105	-2.2055	-0.80653	0.92796	-1.1495	0.43714	0.56996	-0.51964	-1.3424	2.5786	-1.6203	0.10058	0.68373	-1.153	-0.086725	2.436	2.0825	0.24438	-1.9809	0.19362	-0.79435	-1.2672	0.85331	0.23411	-1.6665	2.3876	-0.77845	-0.20693	-1.0802	0.0008045	-0.69619	-0.20038	-0.81514	0.56729	0.14018	4.0159	-1.2931	0.41579	-2.2022	2.0119	0.057842
-9.3453	-9.2704	-9.4408	-9.4723	-10.287	-8.7874	-10.182	-9.2414	-7.9079	-8.3115	-11.779	-9.3679	-9.5626	-7.1244	-8.5064	-9.9349	-10.713	-8.5834	-7.8094	-9.2293	-10.826	-7.1065	-8.8226	-8.3975	-8.8531	-6.8715	-9.0527	-10.328	-7.0885	-9.8103	-8.0884	-11.026	-9.7344	-10.09	-8.0991	-6.7014	-10.168	-5.7506	-8.1271	-9.8913	-9.3367	-6.7231	-9.8725	-8.3053	-7.4917	-9.3644	-8.7679	-9.1402	-8.5433	-10.65
-2.9638	0.6881	0.57589	1.4725	1.3546	-0.87358	1.9006	0.12428	0.016866	-0.62412	1.5458	-1.1959	-1.9639	2.0303	1.9467	-0.38892	0.30722	0.81783	-0.1929	0.42677	1.1228	0.57453	-0.96508	0.044513	0.43805	1.8606	-0.89038	2.6546	-1.2587	0.52245	1.3698	0.19487	1.0484	-2.2858	-0.60065	0.57946	1.6475	0.082778	-0.72695	-0.5422	-1.055	-1.67	-0.28601	1.7924	0.2106	-0.015583	-0.70404	-0.016019	0.46324	0.40408
2.0986	0.39993	5.1348	2.1	4.3844	4.8166	2.8341	3.2365	0.89664	-0.78475	3.0941	2.4539	0.67106	1.3958	2.1168	1.4695	0.97911	4.1335	5.2406	5.2424	2.6526	2.0309	2.5534	3.2929	1.5639	3.415	3.5775	2.1044	1.9939	2.9379	2.4403	1.4451	2.2993	1.0685	2.1969	3.327	1.2089	0.27667	1.6615	0.59944	4.2836	5.0951	3.0718	3.833	3.0169	1.5515	1.6063	4.8853	4.0262	1.6575
-22.043	-22.182	-22.511	-22.949	-21.726	-22.517	-21.125	-21.131	-20.107	-20.123	-22.212	-23.045	-20.86	-20.878	-22.965	-22.406	-23.421	-21.371	-21.562	-22.433	-22.816	-21.937	-21.437	-22.516	-21.97	-22.297	-20.169	-22.49	-20.893	-20.234	-25.11	-22.055	-22.209	-21.863	-20.859	-23.284	-21.668	-23.493	-23.787	-23.584	-25.856	-22.705	-23.649	-21.1	-23.503	-23.481	-21.897	-23.645	-22.951	-23.776
-6.5576	-5.2209	-4.4383	-6.8435	-2.5593	-4.0268	-4.263	-4.7275	-4.1928	-6.2335	-6.0032	-4.0612	-5.4029	-5.9266	-5.4862	-5.8809	-6.0867	-4.0117	-3.4405	-5.3365	-6.0781	-6.1052	-6.1999	-3.993	-4.0161	-3.8583	-6.1185	-4.8421	-5.0003	-2.7296	-7.4042	-4.9207	-6.3795	-5.0079	-5.8893	-6.5718	-4.0645	-4.4511	-4.9581	-4.2501	-4.9433	-3.4149	-5.2805	-3.4225	-6.7596	-6.1236	-5.4005	-6.9139	-2.8511	-6.1232
0.37181	3.0221	2.0756	4.356	2.3888	3.4661	3.2966	3.9861	3.0215	1.7875	1.5193	1.142	3.2061	3.4309	0.85321	3.8285	1.2421	2.4185	2.6642	3.351	2.0011	2.1149	2.5993	2.8435	3.7117	2.1314	2.2023	1.1565	4.9398	3.6554	2.9591	1.9632	1.041	2.178	4.3099	2.856	3.1981	1.6087	3.534	3.5179	2.7496	2.9304	3.1163	3.2073	0.92175	3.7795	2.1919	3.3199	2.3057	2.0386
-2.5122	-2.1329	-1.9797	-2.7909	-1.9892	-4.2766	-3.8907	-4.6783	-1.1313	-2.22	-3.5094	-4.5903	-1.6067	-2.2284	-5.5706	-1.3713	-4.1088	-3.9866	-3.1302	-3.6321	-4.9873	-3.1866	-3.3447	-3.3484	-2.5978	-2.9567	-2.1317	-3.2603	-1.0588	-3.4244	-3.4472	-4.0694	-2.9619	-3.5465	-4.0298	-3.0575	-2.651	-3.5002	-4.7119	-1.6269	-2.726	-1.7402	-3.7994	-4.0479	-6.0693	-5.2201	-3.312	-2.9278	-3.7925	-4.2705
-4.4866	-5.1813	-4.3678	-6.195	-3.6975	-6.0355	-6.1982	-4.4013	-4.2464	-5.1999	-5.7831	-3.8618	-4.7657	-4.7189	-5.2005	-4.1434	-3.0365	-2.967	-5.2067	-6.1777	-4.8824	-6.4979	-5.2037	-6.1461	-3.2718	-5.6373	-7.7505	-5.5017	-4.6612	-1.3874	-4.8001	-4.0904	-4.1271	-7.2975	-4.6869	-5.7899	-5.9682	-5.3752	-5.6647	-4.9856	-5.0967	-4.3592	-5.2769	-5.5548	-4.4664	-4.9466	-8.321	-4.461	-4.1122	-3.5996
8.1936	7.3823	5.428	6.5756	6.6749	7.9104	8.5535	7.156	8.0021	7.3026	7.036	9.4468	7.4756	5.8435	6.7744	6.811	8.5433	8.5086	7.9835	5.5763	8.795	8.9549	6.7528	7.319	7.6266	7.295	5.6506	4.5796	7.2747	7.3443	7.9533	7.4591	7.338	5.6827	7.6386	7.9312	6.2385	7.8202	6.5542	6.8917	6.4257	6.7223	6.3154	5.6769	6.9702	8.2989	7.0612	7.2024	5.5565	5.9437
-13.371	-14.109	-9.6537	-11.437	-9.1298	-9.8276	-11.571	-9.8964	-11.886	-11.273	-10.897	-9.6986	-11.984	-10.099	-11.337	-12.375	-10.792	-12.937	-10.384	-13.395	-12.791	-10.75	-10.545	-12.138	-10.687	-12.074	-12.481	-11.922	-13.126	-9.9697	-9.8183	-10.427	-13.137	-11.592	-9.1391	-10.54	-11.909	-10.67	-12.576	-10.001	-10.895	-11.662	-10.933	-13.842	-11.53	-12.506	-11.577	-11.898	-12.75	-12.552
-12.454	-14.766	-12.3	-13.202	-13.112	-13.548	-14.04	-15.413	-13.347	-13.048	-12.34	-14.596	-14.061	-12.768	-15.718	-14.806	-13.435	-13.573	-15.414	-13.076	-15.197	-13.031	-13.712	-11.194	-14.006	-13.128	-12.299	-14.547	-11.7	-12.516	-14.419	-12.388	-12.247	-14.687	-13.038	-14.153	-12.457	-13.636	-13.007	-12.646	-12.322	-13.597	-14.662	-14.45	-13.246	-15.559	-14.93	-13.497	-12.858	-15.412
-4.8599	-5.1894	-4.5552	-5.3658	-6.1078	-3.952	-4.9683	-7.3851	-5.853	-4.7364	-4.391	-4.4073	-5.1397	-4.4639	-6.0464	-4.639	-4.0123	-6.5874	-8.0478	-6.8936	-4.4036	-4.474	-4.0589	-3.8528	-4.6917	-4.9299	-3.6796	-5.1309	-5.5303	-2.955	-7.1878	-3.6282	-3.6364	-7.1623	-4.9248	-5.5009	-6.4991	-5.0522	-5.2381	-3.9894	-3.2824	-4.7258	-3.8401	-3.9738	-5.8156	-6.3419	-7.9863	-5.489	-4.7672	-6.4369
-0.41401	-0.36725	1.3502	-1.8869	-0.21571	0.34753	-1.1708	-0.79881	-1.1903	0.15691	-1.2167	-1.3126	0.45756	-0.53633	-2.3666	2.5631	-0.80231	-0.45041	-0.63034	1.697	0.17627	0.60219	2.152	0.63138	-0.49189	-0.033353	-1.1892	-0.46272	-1.9225	-0.067308	-1.6367	1.0451	0.22782	-1.5588	0.80727	-2.5195	-1.8679	0.026258	0.18665	0.28536	0.90251	-3.0561	0.47532	-0.87879	-0.65574	0.33063	-0.6253	1.1008	1.4075	0.061001
0.79343	-0.72975	1.9019	-0.19867	-1.784	-0.67523	0.37478	-0.92794	-1.3131	0.72558	-1.902	-1.0484	-1.1134	-0.88978	-0.31317	0.18004	1.1135	1.7926	-2.7772	0.15256	-0.63258	1.17	0.13976	1.1703	0.4256	0.045415	1.6543	-0.25154	1.5703	3.0784	-0.047988	0.98201	-0.061348	1.1833	-0.51414	1.549	1.0912	1.0485	-0.065466	2.2882	0.18197	0.62462	1.3101	1.5641	1.0891	-2.3475	1.0853	0.99218	-0.090065	1.1107
-2.6371	-1.6877	-4.1574	-4.0484	-2.8369	-2.3521	-3.0669	-3.441	-2.1273	-4.2437	-3.4396	-4.2569	-2.4776	-0.67488	-1.3138	-1.4804	-4.1679	-3.1741	-0.77891	-3.6213	-2.3254	-4.8372	-0.52436	-3.1783	-2.255	-2.1476	-2.4519	-1.9044	-1.441	-3.7758	-3.4434	-2.2241	-4.2899	-2.3689	-0.42688	-1.811	-0.47351	-2.3932	-1.1966	-4.2163	-2.7727	-2.9889	0.371	-3.7613	-3.2548	-1.6665	-2.183	-1.3491	-1.2935	-1.8554
-2.8387	-1.8921	-4.5049	-4.5512	-2.9887	-3.4164	-2.1666	-5.6596	-4.155	-2.4853	-1.6039	-1.5928	-1.9991	-3.5491	-3.6582	-3.1209	-2.72	-5.2278	-2.3102	-1.1313	-3.4682	-4.7949	-3.5049	-3.5525	-3.932	-2.8824	-1.2562	-3.471	0.25234	-3.5727	-3.7002	-4.5711	-4.0552	-2.1296	-3.6651	-3.4058	-1.3565	-4.3551	-3.0955	-2.3029	-4.0818	-2.8304	-3.192	-1.0704	-3.9223	-3.0605	-2.8042	-4.0837	-3.7725	-3.6648
-0.54459	-3.5028	-3.8156	-0.86118	-2.5698	-3.766	-3.0824	-5.246	-1.25	-3.3164	-3.6173	-1.3289	-3.0969	-4.5515	-1.9689	-4.9616	-3.2233	-2.7153	-3.0266	-4.2773	-2.7242	-3.7189	-4.0652	-4.0158	-1.955	-3.7336	-3.4293	-4.3742	-5.1584	-0.80534	-3.0098	-3.5552	-3.8157	-3.8875	-1.9872	-4.6823	-2.2642	-0.76002	-1.1186	-4.9014	-0.86313	-6.0153	-5.2245	-2.7129	-3.2187	-2.5532	-4.3847	-3.4642	-4.0512	-4.3061
-14.218	-10.683	-12.854	-13.322	-11.872	-14.037	-10.457	-12.638	-12.678	-12.05	-14.034	-12.233	-10.878	-12.168	-12.172	-10.726	-14.378	-12.425	-13.728	-14.308	-13.291	-12.332	-14.844	-11.487	-14.597	-11.775	-12.232	-11.391	-13.619	-11.568	-11.211	-10.985	-12.197	-12.324	-10.403	-14.211	-11.86	-13.499	-13.509	-12.391	-10.651	-14.526	-12.696	-10.839	-13.798	-10.352	-11.874	-11.024	-12.671	-12.647
-14.021	-15.349	-14.373	-13.4	-13.616	-13.376	-11.99	-15.013	-11.662	-13.998	-12.656	-12.702	-13.947	-10.482	-14.113	-14.653	-13.369	-15.195	-10.884	-10.769	-13.834	-14.171	-12.458	-13.89	-13.031	-13.557	-14.04	-11.087	-15.916	-13.834	-13.628	-13.91	-15.605	-11.137	-14.117	-13.446	-15.713	-13.357	-14.484	-11.905	-13.842	-13.587	-12.39	-14.478	-11.792	-13.002	-13.727	-12.681	-13.433	-11.616
-4.3634	-3.96	-4.2617	-4.208	-5.6271	-6.0395	-3.7532	-3.2763	-2.8483	-4.9271	-4.1454	-5.3561	-2.7721	-5.1335	-2.7614	-4.6845	-6.0812	-5.6429	-5.4915	-4.6222	-6.2406	-4.4875	-5.2995	-7.0419	-6.3951	-5.9091	-4.5576	-3.5869	-6.7366	-5.4221	-6.3087	-4.7274	-3.5474	-2.8221	-4.0965	-5.3446	-5.3635	-4.1989	-4.1	-4.8357	-6.3477	-6.2314	-3.8996	-6.4737	-2.327	-3.5977	-5.5506	-2.3296	-4.6513	-5.0088
8.6712	7.0298	9.2714	5.597	9.4005	9.9063	7.6401	8.4506	7.0881	8.3558	8.0797	8.7709	6.6686	8.577	6.0946	7.6003	8.0771	9.3044	7.8782	6.8284	9.4029	9.485	10.899	8.3753	8.4065	7.3812	6.7122	7.8817	8.5823	7.3929	4.834	8.9912	8.1103	7.6204	6.6643	8.2693	7.7697	9.1599	9.4502	9.5574	8.0314	6.8434	3.5101	7.9817	6.9822	8.6214	5.6807	7.4597	6.715	8.0371
-13.428	-13.382	-13.645	-9.5661	-12.06	-11.927	-14.804	-14.809	-14.818	-10.389	-15.835	-11.978	-13.636	-13.726	-13.636	-11.217	-15.049	-13.037	-14.737	-14.779	-15.082	-11.885	-13.153	-12.335	-11.767	-13.326	-12.638	-15.606	-13.214	-11.813	-12.87	-11.849	-14.659	-13.307	-14.24	-14.57	-11.722	-11.549	-13.201	-14.543	-11.654	-13.766	-15.221	-11.813	-13.402	-13.923	-11.961	-12.722	-13.426	-11.289
-14.898	-15.669	-14.112	-14.635	-14.802	-14.105	-16.822	-16.01	-14.428	-12.475	-13.264	-13.942	-13.507	-12.298	-17.933	-13.954	-15.085	-13.752	-14.782	-13.389	-15.561	-14.388	-15.053	-13.756	-15.803	-15.023	-13.295	-12.287	-12.783	-13.765	-16.303	-12.584	-14.713	-13.037	-13.913	-13.472	-15.446	-13.751	-16.557	-12.127	-15.12	-14.426	-14.872	-13.466	-14.871	-14.57	-13.576	-18.017	-14.522	-13.674
-1.2735	-3.0461	-0.61961	-0.25441	-0.65649	-3.5467	1.0625	-0.41696	-2.3843	-0.81884	0.61886	1.014	-1.2231	0.42075	-1.2993	-0.2665	-1.6243	-0.52759	0.3363	0.18409	-2.4963	-0.26815	-1.9502	-2.9748	-2.1444	-1.437	-2.3436	-2.315	0.042175	-0.76608	1.2101	-1.445	-2.3354	-0.45361	0.34297	-2.1745	-1.5244	-0.44575	-1.9262	0.20345	-1.0372	-1.3697	-1.5869	-1.3055	-1.752	-2.5893	0.74165	-1.2062	-3.1076	-1.9345
6.8195	6.0788	5.1368	5.2355	5.2428	5.9959	7.1509	6.7218	8.0472	6.0129	4.109	6.9533	7.4292	4.7574	5.6254	4.8843	3.5599	5.9381	6.7275	5.1394	5.1394	6.7791	5.5381	7.1134	4.3818	5.7927	4.4759	3.8487	6.4081	4.8395	3.743	5.65	6.1259	5.5475	5.7161	3.5014	4.8847	5.4249	4.7685	6.8054	6.6374	4.2592	7.3227	4.138	6.0873	7.2245	4.6113	4.7268	4.813	4.72
1.7071	2.6861	0.5731	4.2302	0.86589	2.4395	3.2511	3.5677	0.76127	1.6464	3.2784	1.6028	2.7079	5.0524	1.7493	1.4435	1.8226	0.557	-0.57928	1.6894	1.897	2.2223	1.8666	1.4499	0.75791	0.61469	0.040079	2.5152	-0.55754	3.6289	1.6432	0.32	1.3939	0.086548	-0.82612	1.9184	2.0521	3.1573	1.9849	0.54027	2.5512	0.57397	0.69305	1.764	0.80218	1.1196	3.1021	1.9138	1.4505	1.5346
2.2415	0.80458	0.50099	2.8143	2.1612	4.093	3.9255	1.0777	2.323	2.2165	0.79473	-0.20128	3.2144	1.3911	2.3827	2.5988	1.5485	3.3843	3.4882	2.2101	0.60106	4.2525	2.066	3.3459	1.7892	2.7538	2.8534	1.75	0.32965	3.678	1.9478	2.4137	2.5201	3.8943	2.248	2.1206	1.7116	1.5689	2.9225	2.157	3.5337	3.6777	0.6384	2.4082	4.1923	3.8139	2.7788	2.7705	4.0433	3.3656
-7.6472	-7.4592	-4.6447	-7.2724	-5.6827	-5.0673	-5.7855	-4.9981	-6.2416	-7.5874	-6.4503	-6.5527	-6.1232	-6.5201	-7.6938	-5.9565	-10.653	-6.0831	-7.8052	-7.3701	-7.0451	-6.6682	-6.4332	-8.2588	-6.8069	-5.5651	-6.5547	-6.7221	-5.1676	-7.2738	-3.9789	-7.2336	-5.3023	-5.2256	-9.5973	-5.888	-5.4515	-6.2417	-6.7204	-7.5196	-6.9156	-6.2729	-8.9117	-9.129	-6.2364	-4.6204	-6.5028	-5.6536	-6.2268	-6.1745
-0.046512	-0.12761	-0.022355	0.049902	-0.74978	0.14955	0.40058	-0.42816	1.5988	0.8153	0.046824	0.9387	-1.9562	0.1076	1.3768	-0.29986	-1.9691	0.033362	0.104	1.4072	-1.0439	-0.63536	-2.5488	0.42962	0.73409	1.0666	2.1825	0.73471	3.3378	1.1854	-0.71201	-0.43871	-1.2779	-2.0294	-1.5827	-0.11185	2.8306	2.1249	0.99929	1.8249	1.5597	0.92966	-0.57861	2.3583	0.24699	-0.070398	0.9766	-0.86348	0.79943	-0.27379
-0.083036	-1.3242	-1.0825	-1.8052	-3.7607	0.724	-2.9713	-3.0686	-2.3747	-1.9899	0.92228	1.4843	-1.3886	-1.1059	-0.011472	-0.83714	-1.6313	-0.85568	-1.7832	-1.8871	0.12115	-1.6386	-0.27221	-3.7961	-1.4396	-1.2821	-2.01	-2.3943	-1.2139	-0.11048	-1.6162	-2.1071	0.74488	-2.8606	-0.6968	-0.60916	-1.1618	-2.5939	-0.878	-2.8413	-2.0141	-1.2624	-1.9631	-3.635	-1.5098	-1.4324	-0.63539	-1.4962	-2.4257	-1.1837
-13.013	-11.383	-11.861	-11.118	-12.75	-11.607	-13.159	-11.536	-10.271	-12.383	-10.196	-9.3953	-9.3738	-11.137	-12.951	-12.387	-10.396	-11.805	-12.345	-12.442	-11.37	-11.029	-13.252	-12.399	-8.5174	-10.964	-11.117	-12.683	-11.538	-11.26	-11.098	-9.4785	-11.369	-11.49	-11.175	-13.982	-11.319	-13.85	-11.195	-12.161	-9.7502	-12.385	-10.601	-9.8591	-14.335	-12.428	-10.941	-11.175	-12.919	-9.4387
-12.239	-11.86	-12.611	-11.377	-14.145	-15.113	-13.795	-13.897	-12.807	-12.222	-12.208	-12.397	-12.198	-14.67	-13.656	-11.936	-15.488	-14.008	-13.841	-15.175	-13.524	-12.729	-12.002	-10.849	-13.999	-12.426	-13.106	-12.186	-15.925	-13.328	-13.483	-13.331	-14.107	-15.778	-10.813	-13.674	-13.816	-12.796	-11.938	-11.389	-13.615	-14.253	-14.26	-12.658	-13.014	-10.389	-12.596	-13.315	-15.831	-9.8386
-2.0157	-4.2873	-1.5276	-3.8884	-2.6463	-6.1611	-4.5467	-3.0495	-4.1049	-2.2892	-5.0588	-2.6587	-1.7926	-2.9644	-3.8298	-2.3463	-4.2637	-6.5559	-3.8656	-2.0731	-4.0394	-3.3772	-2.9632	-2.9968	-2.2451	-3.5788	-4.5073	-4.1623	-3.3881	-6.6584	-2.6517	-3.0349	-2.1646	-0.44412	-4.3571	-3.1241	-2.4179	-1.0394	-4.3869	-4.239	-2.4696	-1.9071	-2.8754	-4.7276	-4.1585	-1.6897	-1.9671	-2.9003	-1.4041	-2.1269
0.65137	-0.075233	-0.84604	-1.0864	0.26702	-0.89391	0.7519	-0.13101	-0.176	0.23004	2.7711	0.81529	-0.14902	1.0862	-0.56055	0.62996	-0.79105	-0.28187	-1.3998	0.76154	0.15336	1.3588	-0.59725	-0.50325	0.99659	2.7229	-2.7293	-0.58935	1.576	1.5758	-0.96884	1.2781	1.6946	-0.39333	-1.7544	-0.27986	0.6179	-0.36357	2.1436	-0.49895	0.13998	1.2464	-0.60255	-1.1504	1.3475	-0.64324	1.4192	3.2231	-0.52523	-0.45455
-13.345	-13.599	-12.795	-13.871	-11.001	-12.964	-11.787	-12.179	-13.208	-13.578	-12.53	-12.438	-12.835	-12.587	-12.64	-10.973	-14.047	-13.03	-13.149	-14.171	-13.053	-13.718	-12.141	-12.495	-13.596	-14.059	-14.471	-12.853	-13.078	-15.62	-13.799	-11.784	-13.951	-13.115	-14.159	-14.399	-11.444	-10.901	-9.9205	-14.22	-11.996	-11.292	-12.257	-13.33	-14.103	-13.347	-12.903	-12.76	-14.799	-13.531
-6.1347	-7.0878	-3.459	-5.355	-3.3624	-3.4108	-4.0827	-4.7178	-4.9213	-5.486	-5.0695	-4.8536	-5.2408	-4.2369	-6.4193	-4.5269	-5.3016	-5.3797	-4.8718	-4.8422	-4.8407	-3.8119	-3.1366	-5.8745	-5.6322	-3.4893	-4.0808	-2.9783	-3.7204	-7.1931	-7.8838	-4.7432	-6.2701	-6.53	-5.8694	-3.9301	-6.0185	-5.1022	-6.2326	-6.1226	-4.9274	-3.7657	-3.6169	-5.1745	-6.2605	-4.3044	-2.9386	-5.5548	-8.0088	-4.0971
1.0422	0.17409	0.96057	-1.0439	-0.32966	-0.2219	-1.3042	-1.6482	-2.0972	-0.070151	1.6529	2.4539	-0.40942	2.7485	-0.42768	0.29676	-1.6749	-0.48174	-1.1826	-1.1953	0.59658	0.84845	-0.5829	0.46225	-1.6958	0.22007	-1.7627	1.3414	1.0927	-0.66705	0.41345	-1.6637	-0.11652	-1.8487	-1.0161	2.0355	-0.98182	-1.5714	0.11646	0.66524	-1.2525	-0.5954	-1.0813	2.34	-0.4096	0.17117	-0.60727	0.88694	-0.32817	-1.1886
-20.954	-23.527	-22.01	-24.011	-23.176	-21.846	-24.033	-21.712	-20.223	-21.605	-20.985	-22.988	-21.302	-21.587	-23.038	-22.061	-21.782	-22.657	-21.685	-21.759	-22.304	-20.68	-22.041	-24.199	-19.931	-24.143	-20.703	-22.065	-23.452	-24.763	-21.857	-23.868	-24.875	-23.626	-23.534	-21.443	-21.485	-23.102	-22.118	-22.086	-24.293	-23.163	-20.009	-20.269	-22.096	-22.45	-21.313	-23.582	-23.078	-20.526
-9.7885	-9.0402	-12.304	-10.824	-11.171	-11.087	-11.229	-12.269	-11.23	-12.066	-11.381	-10.617	-10.973	-11	-9.907	-8.9015	-10.241	-11.682	-11.966	-9.649	-13.241	-9.4899	-9.7826	-10.101	-10.429	-10.432	-11.587	-10.454	-10.935	-10.224	-9.3538	-9.6834	-10.747	-12.742	-10.606	-10.24	-11.993	-11.808	-9.5415	-11.27	-11.527	-11.025	-12.709	-12.135	-9.8067	-10.229	-10.8	-9.5159	-9.8765	-11.142
-7.5835	-7.4967	-5.2773	-5.1447	-5.5901	-6.1345	-7.7046	-5.6928	-5.2329	-4.9026	-6.3751	-5.3886	-7.1485	-6.5381	-4.9838	-5.4598	-9.1642	-3.9683	-7.6849	-7.6232	-5.9079	-5.6283	-6.4956	-5.4793	-9.6917	-4.6389	-5.7681	-6.3427	-5.2378	-5.3441	-7.1742	-5.0265	-6.0142	-7.4024	-5.3507	-5.8196	-7.4597	-6.9678	-6.0147	-8.3471	-4.8667	-5.8973	-6.8391	-6.4742	-7.7889	-5.3899	-5.1706	-7.1078	-5.3838	-8.4306
0.66035	-2.2067	-1.5796	-0.060771	0.30288	1.5106	2.321	-0.2596	-0.31378	-1.4695	-1.5635	-0.82199	0.40228	-0.017939	0.48465	-0.76085	1.4859	-0.24338	0.86807	-2.1194	-0.81803	0.3909	-1.1821	-0.22967	-0.96051	-0.22388	-0.78958	1.0553	-0.67234	1.7367	1.1253	0.85956	1.8494	2.6084	-0.92103	-0.027492	-0.83825	0.04294	-0.83529	2.4947	-2.0373	1.1311	0.28822	1.2048	-2.3887	0.23664	1.3222	-1.9848	0.013465	-0.090674
-2.5718	-2.163	-0.83837	1.2317	-1.2998	-1.1224	-2.6058	-0.24243	-3.3283	0.5864	0.49104	-4.2824	-0.58011	-0.36909	1.2979	-0.61564	-1.0125	-0.45301	-0.71266	-2.0426	-0.67109	-2.712	-0.34644	-0.82691	-2.1835	-3.3608	-1.5859	-1.3165	-2.0364	0.11629	-2.571	-1.3484	-2.0791	-1.5112	-2.281	-0.77114	-2.4087	-2.5557	0.037154	-0.84004	-0.56395	1.3085	-3.926	-1.6569	-2.8206	-0.67712	-0.41635	-1.7183	-1.4826	0.19481
-11.853	-12.586	-10.205	-12.126	-13.894	-13.915	-11.445	-12.879	-11.387	-11.777	-10.824	-12.136	-11.365	-13.419	-11.882	-12.239	-12.969	-12.26	-12.744	-9.7688	-11.403	-13.25	-10.576	-12.191	-12.063	-9.6933	-12.806	-12.432	-12.961	-13.557	-12.35	-12.041	-11.171	-11.704	-10.164	-11.818	-12.347	-12.567	-12.179	-8.9562	-10.353	-12.525	-11.681	-12.367	-12.833	-12.925	-11.325	-10.917	-11.664	-13.173
0.44853	0.55472	-0.80628	-1.4412	-0.41957	-0.58168	-0.87277	1.4315	0.7997	-1.916	0.89772	0.92433	0.38083	-0.57799	0.074198	0.71656	1.356	0.67985	0.21046	-0.53946	-1.4079	-1.1111	2.1135	-2.0392	-1.3542	-1.9156	-1.4575	-1.1435	-0.74099	-0.60631	1.1434	-0.49422	-0.51551	2.2995	0.54113	2.8522	-0.45043	1.4201	2.3685	0.8035	1.2746	0.4014	-1.0368	-1.1683	0.99591	0.19612	-0.035774	1.7221	-0.72943	-0.65108
-8.272	-10.245	-10.336	-12.529	-9.3859	-11.739	-10.02	-12.026	-12.051	-11.204	-10.585	-10.384	-11.196	-10.104	-11.017	-9.6169	-11.554	-12.349	-12.286	-9.5094	-10.976	-11.48	-10.624	-9.704	-10.722	-11.378	-13.296	-9.3057	-11.317	-10.886	-12.408	-12.055	-10.403	-11.124	-10.069	-11.077	-9.1766	-10.094	-10.404	-9.5082	-9.808	-10.615	-13.151	-9.6471	-10.329	-11.032	-11.961	-7.8408	-12.248	-10.755
0.15137	0.90818	-1.7484	-0.78345	-1.4017	-1.0651	-0.15745	-2.418	-2.0436	-0.096357	-3.2646	-0.83409	-1.3176	-1.0514	-2.5658	0.19295	-0.42582	-1.5519	-2.512	-0.67638	-3.3931	0.68671	0.18994	-1.2309	-1.0014	1.5739	-3.4073	-0.71704	-1.9516	-0.80315	-0.48428	-0.74153	-2.1602	0.38309	-1.6552	-0.4466	-1.9477	-1.1443	-1.8007	-0.7916	-0.16836	-1.3447	-0.22292	-2.1998	0.057742	0.51076	-1.3311	-1.7459	-1.6601	0.81415
-9.2357	-9.6255	-8.624	-8.5164	-8.4384	-9.9256	-11.177	-8.3693	-9.1588	-7.2976	-10.399	-7.1336	-9.1305	-8.0743	-9.2631	-8.0591	-9.2014	-9.221	-8.8869	-9.8383	-7.0984	-10.521	-8.2662	-8.611	-8.2418	-9.745	-7.1869	-8.4077	-9.0074	-8.79	-7.5522	-9.5374	-7.8804	-7.0884	-7.8688	-6.8609	-7.7667	-9.1483	-9.16	-7.2795	-10.384	-10.297	-9.8981	-10.976	-10.132	-10.722	-8.5823	-7.4436	-7.4739	-8.2435
-8.1759	-8.2979	-10.827	-9.5001	-11.005	-7.3344	-8.7952	-10.161	-9.2524	-7.9929	-8.3798	-8.8523	-12.096	-10.127	-9.5853	-8.9875	-7.8849	-9.1823	-8.6569	-8.3042	-10.072	-10.272	-9.0313	-10.754	-7.6986	-9.706	-10.676	-10.206	-7.7062	-7.0067	-9.1263	-10.731	-9.3148	-8.2517	-9.963	-10.042	-7.8034	-7.968	-9.3838	-9.2875	-8.4589	-9.4961	-9.2205	-10.043	-6.3274	-10.297	-10.292	-7.3943	-7.959	-8.0087
2.137	-2.4191	-1.2607	-0.22541	-0.42736	-0.074625	0.25932	1.4096	0.3723	0.98883	0.12319	1.103	0.69235	-1.1755	1.0839	0.050326	-0.2785	1.1902	-0.5919	0.082467	-1.4096	1.8879	-0.31337	-0.27879	2.8778	0.28268	-1.6558	-2.8747	-0.66013	-1.3001	-3.5465	-1.652	-3.7029	1.388	2.3925	-1.827	2.1095	-0.43907	-1.1804	1.1916	0.87152	-1.4744	0.20457	-0.052814	0.34214	0.4971	4.0424	-0.209	-1.0999	-0.11045
-0.82175	-1.7832	-1.0094	-2.6099	-0.89091	-5.2444	-4.7191	-3.9828	-2.3977	-3.2112	-4.4986	-3.8333	-5.4881	-3.7643	-3.4205	-2.0953	-3.6077	-3.1302	-1.6576	-1.0874	-3.99	-4.7525	-1.3505	-4.3571	-3.2231	-2.7904	-2.8786	-4.362	-3.1291	-4.3456	-4.1883	-2.5655	-1.6186	-4.9038	-4.5326	-1.8874	-2.1603	-4.2974	-0.3095	-3.8322	-3.7825	-2.0364	-2.1304	-0.71963	-0.45474	-2.5061	-4.1018	-1.3207	-3.534	-4.8878
1.8694	2.64	5.8884	5.1539	5.9626	6.482	3.8046	7.3329	2.4246	5.2864	7.065	3.6942	4.968	4.4434	4.8211	5.5511	4.3802	5.0682	4.8319	5.3952	3.4211	3.5992	4.9317	4.4489	5.1778	4.7956	6.1474	4.1903	5.3429	1.8749	5.2415	3.7264	4.0663	3.6993	3.9153	4.2462	5.556	5.5659	4.8033	2.7943	5.682	3.2998	4.4973	2.3618	5.0751	3.3342	4.5564	6.3613	1.9218	5.225
2.3194	1.3852	-0.35983	3.1171	-0.091272	0.29459	-0.33316	-0.89272	-0.39	1.3478	-0.61875	-0.10841	1.361	-2.0898	1.6748	0.64839	0.99266	0.019079	-0.47939	1.4192	0.40497	-1.4899	2.1498	2.0557	-0.49531	1.8136	1.3388	0.19648	-0.77468	1.4311	-1.255	0.030266	-0.30356	-1.0281	-0.88241	1.717	2.388	-0.5062	1.3739	-2.1474	-2.0056	-1.2853	2.9665	-1.0765	-0.53984	-0.729	-0.2605	0.23368	-1.6018	0.76335
-3.0217	-3.7172	-3.8334	-2.8329	-1.6013	-3.729	-2.6807	-4.757	-6.4185	-1.9691	-3.7677	-3.8561	-4.8283	-3.2896	-6.0357	-5.4756	-1.3258	-4.3337	-3.0253	-4.0589	-5.5318	-3.2386	-1.9328	-3.3113	-2.9253	-5.0031	-3.5784	-3.6976	-5.5943	-4.0942	-4.3562	-3.8166	-4.7884	-3.919	-6.0976	-5.9658	-4.0809	-2.7487	-4.3695	-5.0863	-3.3718	-4.1607	-2.9976	-3.9603	-3.2166	-3.4344	-4.8608	-4.2823	-2.6643	-5.0947
-0.85452	-2.0774	-0.93562	-0.8405	-2.4623	-1.5601	-0.60374	-1.3685	-1.3326	-0.21992	-1.1416	-2.3172	0.31871	-1.6135	0.066435	-1.4827	-0.71693	-2.0275	-1.8068	-0.68825	-1.5493	0.90088	-0.17561	-0.97235	-0.9746	-1.3896	-0.35861	-1.177	-3.3805	-2.0783	-0.21185	-0.38847	-1.7009	-2.0653	-2.3945	-1.4809	0.58728	-0.72078	-2.2068	-1.1032	-1.1531	-1.6073	-2.3909	-0.72858	-1.4173	-2.1732	2.1843	-0.76261	-1.3685	-2.7069
-0.56186	-1.0578	0.88712	0.77185	-3.5634	-0.56975	-3.0832	-0.13018	0.11393	0.87389	1.1774	0.66011	0.74429	-0.23725	1.4098	-0.58968	0.84741	0.30995	-0.6594	0.6926	-0.78024	-1.5821	0.93744	-1.1907	0.6289	0.92777	-1.646	2.2879	0.19388	-0.32439	0.30935	-0.91796	-0.52769	-3.3219	0.36957	2.6043	-0.058711	-0.21265	0.31052	1.0792	-0.68714	0.41949	1.8819	2.4375	-1.5057	-2.8717	0.67529	0.18503	-0.075549	2.651
-3.7637	-3.1088	-2.7169	-2.1571	-4.1133	-0.50491	-2.0995	-3.7347	-0.84604	-1.9872	-2.2696	-3.2872	-2.246	-6.0198	-2.0529	-2.8111	-1.2811	-1.6713	-2.2368	-2.7778	-2.4338	-0.33347	-4.3907	-2.396	-5.432	-2.5849	0.3938	-1.5707	-1.9164	-3.4224	-1.5235	-4.5229	-1.61	-1.1143	-4.5567	-1.967	-3.8281	-1.6893	-1.292	-2.7351	-3.0787	-0.99508	-2.2358	-2.6572	-1.1704	-5.0201	-2.31	-3.4927	-3.0019	-3.1109
-20.747	-22.066	-23.532	-22.174	-21.125	-21.364	-19.289	-19.91	-22.57	-21.344	-24.327	-22.461	-21.058	-21.596	-23.258	-22.599	-18.499	-22.377	-23.29	-21.488	-25.454	-24.82	-21.439	-21.392	-21.538	-22.8	-21.766	-23.951	-22.015	-20.041	-21.262	-22.669	-23.059	-21.244	-20.895	-22.199	-20.807	-22.919	-21.663	-20.849	-22.902	-21.406	-23.188	-22.939	-19.366	-21.219	-23.278	-20.224	-22.124	-23.943
8.9218	7.7103	7.4371	7.4777	6.7513	10.302	7.4052	8.4752	9.3975	7.7211	6.0443	8.801	10.852	11.244	9.0942	8.134	10.889	8.9373	10.397	8.8425	9.4738	10.025	7.401	9.9373	9.9746	9.2083	7.0247	9.6133	6.8665	9.2699	8.457	8.289	10.185	7.8452	9.8537	8.0672	9.0902	9.2959	7.2857	8.422	11.02	8.6667	8.6406	8.0364	10.18	9.1379	7.2749	9.8542	9.2329	8.6391
0.31426	2.2122	2.8352	1.6383	0.78419	2.7731	1.7294	3.8322	-0.092033	2.0646	2.1131	3.2961	0.83617	1.746	4.194	1.4418	0.87915	1.3497	0.31856	4.6019	0.24297	3.689	0.71573	1.1718	2.5431	1.9069	3.222	2.8592	-0.16637	1.4785	3.107	0.68064	0.99607	3.1954	5.1198	4.85	0.40329	3.265	0.15096	2.6522	1.7765	0.17705	2.8672	2.9295	-0.10038	1.9006	-1.4865	1.77	2.3056	3.9432
-1.7919	-4.2401	-4.2381	-2.2048	-2.3402	-4.8761	-6.09	-1.918	-2.7502	-3.5901	-3.056	-4.1493	-1.8496	-4.8459	-5.7646	-4.3617	-1.7126	-3.5294	-3.1337	-3.4536	-5.1462	-2.2195	-2.8966	-2.0879	-2.7755	-2.3296	-2.6971	-3.7742	-4.1678	-2.1182	-1.8685	-2.5257	-4.0777	-4.1138	-1.9672	-4.51	-5.0338	-1.8711	-2.0318	-5.1475	-3.4691	-1.4692	-2.9321	-3.9551	-3.6939	-4.2533	-4.3316	-2.4124	-3.0743	-3.5557
-9.2679	-9.3235	-13.844	-9.6281	-9.7526	-13.345	-9.4391	-11.354	-12.461	-10.316	-9.4254	-11.282	-10.28	-12.838	-10.2	-10.148	-12.335	-10.937	-10.892	-10.921	-11.358	-9.7516	-10.61	-10.687	-11.327	-11.582	-10.295	-11.337	-11.984	-10.799	-11.689	-9.6586	-12.786	-8.3117	-12.577	-11.482	-10.301	-12.798	-10.672	-9.4692	-10.14	-9.8875	-10.661	-12.147	-9.3091	-11.003	-9.0508	-8.8361	-11.664	-11.275
-9.4082	-11.728	-12.115	-11.083	-11.319	-11.76	-12.145	-12.699	-12.706	-14.53	-10.91	-11.463	-12.366	-12.529	-10.362	-10.643	-11.812	-10.952	-11.47	-11.364	-12.022	-9.9673	-13.137	-9.763	-10.266	-9.2257	-9.9071	-11.183	-10.739	-11.317	-11.298	-13.395	-11.99	-8.4163	-13.122	-10.389	-12.144	-11.989	-13.55	-11.62	-11.459	-11.299	-11.451	-12.325	-11.575	-10.418	-9.5317	-11.453	-14.621	-12.069
-13.663	-11.217	-9.8745	-13.095	-11.187	-9.4816	-11.729	-11.336	-11.693	-11.751	-12.961	-12.09	-10.482	-12.791	-13.726	-12.852	-15.235	-10.981	-10.969	-12.158	-12.738	-9.8501	-11.558	-12.63	-14.12	-11.521	-10.084	-12.013	-11.842	-11.57	-10.141	-10.95	-11.441	-12.634	-10.819	-12.141	-11.531	-11.257	-9.9412	-10.872	-11.265	-11.722	-10.098	-11.573	-13.379	-12.616	-12.689	-14.266	-12.699	-12.18
-10.624	-9.8925	-9.8618	-10.735	-11.062	-8.975	-11.665	-9.9533	-11.34	-9.6493	-7.9247	-8.5432	-9.2009	-10.285	-10.175	-10.417	-8.5056	-7.9069	-8.7889	-9.2733	-9.421	-9.4782	-8.0875	-10.22	-9.6885	-6.9405	-9.2281	-10.93	-8.8765	-11.129	-9.7359	-9.8716	-10.504	-7.6193	-9.0141	-8.2964	-10.94	-8.3336	-7.5294	-10.517	-9.0351	-8.7196	-7.0594	-8.6824	-11.043	-9.3051	-8.9839	-9.4432	-8.5801	-12.055
-1.8099	-1.2834	-2.4041	-1.8925	0.7412	-1.5532	-0.25427	-2.6678	-1.4966	-2.4465	-3.0323	-2.3981	0.71215	-0.26395	-2.6951	-1.8333	-4.2554	-2.8682	0.10379	0.02269	-1.5467	-1.4169	-1.5877	-2.1174	0.11024	-1.1506	-3.4955	-0.30249	1.3489	-2.6047	-2.8887	-0.81489	-1.6676	-2.1451	-1.4677	-1.5901	1.654	-1.5908	-2.2155	0.24348	-1.0584	-1.8167	-1.7592	-2.5934	0.78576	-3.2674	-0.87467	-1.5163	-1.0051	-2.494
-2.4968	-1.6553	-1.6608	-4.7487	-2.8837	-4.1556	-4.6196	-4.251	-6.5915	-4.6577	-6.3267	-3.9892	-2.9083	-3.014	-2.6641	-4.959	-4.2378	-3.2646	-4.8096	-4.1178	-3.7381	-5.2064	-3.9646	-1.7729	-5.7699	-1.5626	-3.2228	-5.0935	-5.0398	-4.1414	-0.72144	-6.9225	-2.7793	-3.6966	-6.6588	-4.5672	-4.7894	-4.1401	-5.757	-3.6466	-6.5397	-5.2205	-3.2669	-6.8952	-4.0488	-5.0673	-4.8288	-5.1766	-4.8596	-5.4571
-15.792	-11.544	-13.702	-13.922	-13.584	-14.192	-14.549	-16.257	-15.713	-11.595	-14.494	-13.861	-13.369	-12.554	-13.229	-12.277	-14.664	-15.53	-15.224	-13.296	-11.18	-16.35	-16.386	-14.545	-14.91	-13.87	-13.84	-15.6	-13.245	-13.85	-14.358	-14.36	-13.674	-14.835	-16.161	-13.536	-13.409	-14.429	-15.247	-16.321	-15.431	-14.011	-15.225	-16.003	-15.091	-15.517	-15.501	-11.95	-14.957	-14.779
-1.9315	-3.2558	-4.9817	-3.257	-4.4354	-2.4956	-6.1424	-3.5572	-4.7338	-4.0525	-2.6747	-1.2023	-2.416	-5.3686	-1.9356	-3.0709	-4.7347	-2.6529	-4.8581	-3.3091	-2.3366	-2.2989	-3.5454	-1.5232	-5.1027	-4.7793	-2.2223	-2.8233	-3.6611	-3.0871	-2.3877	-2.787	-3.8222	-2.1686	-3.7183	-5.1845	-2.8183	-4.3646	-3.2217	-4.536	-2.2399	-4.0009	-3.1194	-2.1669	-2.8567	-3.0635	-2.411	-3.5013	-3.0986	-3.3019
-0.4059	-1.2607	-2.5252	-1.85	-3.4081	-2.0869	-1.6953	-2.7109	-0.29448	-0.55365	0.12544	-1.872	-0.94745	-0.97646	-0.7825	-1.4731	-0.73225	-3.8853	1.2262	-0.14336	-0.5035	0.089629	-2.3559	0.088339	-1.3033	-2.3827	-0.047192	-0.67021	-1.0756	-2.3351	-2.5973	-1.6774	-1.748	-2.3682	-0.16087	-0.80249	-2.7625	-0.99578	-0.39419	-2.7976	-0.75404	-0.82867	-1.8247	1.0486	-0.1136	-0.38144	-0.81785	-0.26828	-0.54091	-1.8956
-2.8841	-4.0844	-1.9967	-6.3016	-6.1177	-3.6941	-2.211	-2.6727	-1.4072	-4.7398	-4.5834	-2.0774	-3.388	-3.2168	-2.176	-3.2373	-5.3049	-4.0954	-3.072	-1.9027	-3.7363	-4.5611	-3.0581	-2.123	-4.2632	-2.7998	-2.8458	-2.7036	-1.0212	-1.3749	-4.7971	-1.7257	-4.0846	-2.2911	-3.3753	-2.5289	-4.5061	-4.7395	-4.2692	-3.0693	-3.7833	-2.6249	-3.3777	-4.1977	-1.4451	-1.5627	-2.6208	-3.1427	-3.0801	-4.4325
-4.0946	-2.614	-2.9763	-3.5185	-2.7925	-3.0473	-2.956	-1.7327	-1.7748	-2.5979	-4.4904	-1.4084	-3.2868	-3.3885	-3.2303	-4.7305	-4.2337	-3.8524	-2.0219	-3.6196	-2.6852	-3.5151	-4.0919	-3.9124	-2.3944	-3.8942	-3.5932	-1.4769	-3.8069	-4.3739	-5.1813	-3.486	-3.4268	-2.1112	-2.3885	-2.9705	-5.0063	-3.3426	-3.9861	-3.8693	-2.2163	-3.8045	-3.1256	-2.9519	-4.6397	-3.6642	-3.3515	-2.1021	-4.9554	-5.4959
11.089	10.876	7.9415	10.133	7.1257	9.6199	9.9589	8.3253	10.112	9.9542	8.8427	7.6882	9.9136	11.346	9.5853	10.851	10.07	10.341	12.025	10.326	10.356	8.5424	10.568	8.4534	9.5856	10.34	10.137	9.9446	10.403	10.349	10.797	11.744	9.7912	9.8402	9.5584	11.062	10.173	10.341	11.441	10.464	10.625	8.7151	8.5838	10.158	8.5856	8.2476	8.3856	8.6664	10.155	10.38
-14.466	-14.82	-13.41	-13.651	-14.788	-14.583	-16.667	-12.571	-11.944	-14.588	-13.7	-14.822	-14.362	-14.294	-14.689	-15.901	-14.76	-14.687	-15.806	-14.988	-15.159	-14.917	-15.454	-13.057	-11.874	-14.092	-14.768	-14.852	-16.449	-16.551	-14.467	-15.217	-13.348	-13.938	-15.878	-16.42	-13.638	-14.413	-14.594	-16.747	-15.034	-13.112	-15.172	-12.708	-13.426	-13.982	-14.794	-12.128	-13.8	-15.475
-20.252	-19.739	-21.166	-20.846	-17.624	-21.291	-20.994	-19.627	-20.589	-19.784	-19.96	-20.494	-21.854	-21.471	-21.316	-19.236	-19.519	-21.26	-19.678	-20.812	-21.141	-22.575	-23.157	-18.759	-22.046	-20.913	-19.634	-20.958	-22.674	-20.127	-20.27	-20.174	-21.823	-21.797	-22.295	-22.629	-21.187	-19.141	-21.265	-21.304	-20.33	-22.819	-20.711	-19.398	-21.592	-20.603	-22.123	-20.295	-21.399	-19.828
-12.625	-13.847	-12.57	-13.736	-12.324	-13.494	-14.64	-9.9699	-13.477	-12.796	-12.647	-11.325	-13.502	-13.131	-15.55	-14.779	-13.979	-14.391	-12.796	-14.921	-14.097	-14.51	-12.623	-14.031	-12.238	-12.511	-14.811	-12.092	-13.796	-14.147	-14.78	-11.273	-12.388	-15.561	-12.396	-15.584	-12.095	-14.23	-12.152	-13.177	-12.191	-14.173	-11.725	-12.677	-14.425	-13.777	-15.579	-12.518	-13.787	-13.179
2.3178	3.0837	3.1812	1.112	0.65972	2.4126	0.11441	1.5405	1.3632	2.4674	1.7542	5.5715	2.6384	1.9514	2.8048	3.8649	1.1292	0.74632	4.1293	1.9251	0.65426	1.6174	1.1861	2.291	0.48105	1.5062	1.4947	1.4776	2.5963	1.1797	1.9899	3.2743	1.2794	1.5985	-0.17138	3.7985	3.431	3.1208	0.64387	1.9566	1.7376	1.3638	4.6509	1.9793	5.0199	1.3132	-0.11469	1.6447	1.7018	3.7119
-0.16362	-1.7215	-1.5507	-0.19339	-2.2363	-1.0533	-1.8052	-3.2322	-0.11091	-2.1542	0.75465	-0.14238	-2.8586	-0.44047	-0.64986	-2.3379	-3.4217	-1.213	-2.9721	-0.65377	-2.3843	-2.846	-2.962	-2.7163	-2.8705	-0.26038	-2.3404	-0.84095	-1.5869	-4.0033	-2.2319	0.49396	0.022521	-2.4314	-0.97628	-0.91451	-2.9336	-1.5813	-1.1529	-1.0548	-0.12216	-1.921	0.47152	-1.679	-1.7325	-2.8087	-2.1141	-0.98847	-3.3697	-2.6809
0.39562	1.0387	1.8547	1.2401	-1.6468	0.51314	-0.046545	1.8667	0.59194	0.17598	-0.4681	-0.46637	0.29218	0.44186	-0.28259	0.12519	1.3425	-0.17112	-0.85911	-0.16887	0.16585	1.3156	0.53505	0.32928	0.93725	0.26071	-0.12373	0.016089	-0.80958	-2.0352	-0.83074	0.73426	-0.34508	-0.50902	-1.7581	-0.893	1.2481	0.20514	-0.62624	0.058026	0.71607	-1.3184	0.070996	1.2129	-1.7307	-0.34572	-1.1605	1.8931	0.093325	-1.2494
5.6713	7.3455	5.4332	5.9535	4.0573	8.6507	7.7153	6.8662	7.0936	7.6575	4.6962	8.2626	7.4122	7.4346	6.285	7.4154	7.0618	6.3227	8.1118	8.5136	5.7074	8.762	7.8938	5.7876	6.494	7.882	5.0059	7.5723	8.069	7.1334	5.1482	7.3636	7.4164	5.6775	6.3692	9.2242	4.7297	5.967	6.4314	5.1903	8.7901	7.3304	7.1666	7.4356	5.8032	8.1908	7.8607	7.7656	6.0623	8.1682
0.11194	-2.5909	-0.88906	-2.0685	-1.8134	-4.1871	-1.1412	-2.4064	0.18522	-3.379	-2.1673	-3.4742	-3.123	0.29187	-1.9319	-2.5424	-1.9405	-0.98501	-2.9107	-1.8125	-1.3812	-2.9948	-1.3992	0.62925	-3.9481	-2.8489	-0.017645	-1.7671	-2.069	-1.7791	-1.6261	-2.2964	0.41228	-2.6519	-1.4699	-1.176	-1.2633	-3.9257	-1.9942	-1.6909	-3.1993	-2.3398	-0.61001	-3.774	-2.5502	-1.1144	-1.6768	-1.0723	-2.4542	-1.6446
-1.893	-3.4253	-1.8054	0.51748	-1.4972	-0.52376	0.27547	-0.73681	-0.28314	-1.2292	-2.0031	-0.7344	-1.6544	-1.4245	0.022709	-4.926	-0.73177	-0.41131	-1.8217	-2.6234	0.095375	-1.259	-1.9381	-0.81681	-2.395	0.73063	-2.7375	-2.5687	-3.5462	-1.5261	-1.6796	-2.0664	2.0729	-4.1506	-2.5524	-2.5438	-1.7772	1.0065	0.31797	-1.3465	-0.23931	-0.85736	-2.353	0.33619	0.84388	-0.88488	-0.47182	0.14208	-2.9339	-2.5179
-8.6766	-7.242	-11.773	-11.259	-9.1666	-10.013	-11.975	-9.3015	-12.104	-9.8387	-10.987	-12.276	-11.314	-10.54	-12.609	-10.362	-10.693	-11.512	-11.835	-13.409	-11.8	-11.363	-12	-10.625	-8.6178	-10.227	-10.664	-12.016	-10.297	-11.377	-9.2877	-12.473	-9.4052	-15.555	-9.9668	-10.474	-10.341	-10.702	-9.8677	-12.503	-10.142	-9.636	-11.846	-9.3285	-12.815	-10.489	-10.707	-9.873	-10.78	-9.845
-22.503	-23.414	-23.645	-22.243	-23.054	-24.866	-21.881	-22.186	-20.685	-23.702	-22.675	-24.711	-21.811	-22.281	-22.67	-21.712	-25.366	-22.737	-21.413	-22.158	-21.104	-21.943	-22.558	-22.126	-23.301	-22.669	-23.397	-22.667	-21.202	-20.389	-24.319	-22.818	-24.485	-21.993	-22.113	-22.406	-22.323	-21.917	-21.489	-24.998	-24.974	-22.239	-21.923	-23.337	-22.099	-20.801	-22.994	-21.809	-21.214	-22.74
-10.862	-10.925	-9.9197	-12.338	-11.224	-8.6392	-11.549	-9.2312	-10.54	-13.104	-11.528	-12.148	-11.976	-11.948	-12.262	-12.72	-12.179	-8.1303	-10.77	-11.966	-10.02	-12.447	-12.789	-13.396	-12.883	-11.568	-12.316	-12.059	-11.977	-12.96	-12.259	-12.167	-11.932	-11.856	-10.997	-11.793	-13.619	-12.512	-13.522	-12.221	-11.513	-12.569	-11.332	-12.521	-10.51	-11.583	-11.241	-11.571	-11.621	-11.663
-8.1473	-6.8911	-7.0006	-7.1174	-7.946	-8.9641	-8.4318	-8.8155	-5.5536	-7.2554	-8.8109	-6.8331	-9.0987	-8.4789	-6.2953	-7.0913	-9.4329	-8.221	-6.6038	-7.1386	-7.8429	-6.3282	-7.7269	-6.8572	-6.9765	-9.0787	-10.236	-9.2995	-6.8915	-8.9652	-8.1487	-8.4452	-9.2688	-7.9752	-6.5314	-5.9978	-7.9913	-11.543	-8.6165	-6.5755	-5.231	-9.5961	-7.7975	-7.0015	-8.0303	-7.8888	-5.4127	-8.7553	-9.3249	-6.8485
-11.004	-10.244	-11.994	-10.482	-10.61	-11.472	-10.539	-13.443	-10.066	-9.5116	-11.478	-14.632	-12.444	-11.253	-12.696	-12.737	-11.65	-10.612	-11.703	-12.139	-9.5204	-12.412	-12.264	-9.9363	-11.728	-10.964	-11.896	-10.593	-10.706	-10.336	-10.341	-12.421	-11.521	-10.779	-12.675	-10.666	-11.682	-12.394	-10.838	-11.826	-11.586	-8.6023	-13.527	-11.232	-12.039	-11.95	-12.172	-12.948	-12.766	-12.172
-2.592	-3.3454	-5.8279	-3.9354	-1.6522	-2.4643	-6.8545	-2.9097	-4.4329	-3.6478	-5.899	-3.4663	-2.1171	-3.4364	-1.5392	-4.6149	-4.6069	-3.5002	-3.9756	-4.3207	-2.8545	-5.8883	-4.2143	-2.2016	-5.5181	-4.3089	-2.3722	-3.6173	-2.7463	-4.1168	-4.8107	-3.7893	-4.2912	-4.1235	-2.957	-2.3127	-3.1942	-3.5544	-4.2017	-7.5342	-4.2028	-4.7628	-2.984	-3.7586	-3.0422	-4.2358	-3.842	-2.6995	-2.6663	-4.2986
6.8144	3.9773	2.9975	5.8804	5.4769	3.9931	3.3138	4.1418	7.1024	3.6115	3.9801	5.1514	6.072	3.9586	4.387	2.9928	5.8296	3.2309	4.0484	3.5295	6.9526	4.6894	2.3855	3.0097	4.1233	6.6286	5.9896	6.4867	5.117	4.0878	4.7739	4.8988	2.8859	2.1226	3.8301	3.4384	6.4099	5.1785	2.8531	3.9619	5.6941	3.0429	4.3457	3.055	5.0013	3.7972	4.8195	6.067	4.9876	5.2477
0.63817	1.9398	0.39626	0.88645	-0.10206	-0.29224	1.9312	-0.32831	-0.57779	1.5219	-1.0393	-0.95478	1.194	-1.1719	-1.0882	0.31909	2.8312	-1.9059	-0.38988	-2.847	-1.6211	0.19441	0.12774	1.2478	0.58414	-0.6629	-0.35857	-1.2517	-2.8018	-0.23954	0.16597	0.094936	0.88812	-1.8607	0.18212	-2.3522	-0.69411	0.4021	-0.17551	0.0024995	-1.9168	-1.8959	-1.7254	-0.78729	-0.20545	2.7393	1.6745	0.67018	-1.6345	-0.78411
7.497	5.8558	6.1446	4.5045	4.9763	5.447	5.6603	6.4608	4.2719	5.668	7.2267	7.1071	6.9493	5.9058	7.8491	3.3869	5.2998	7.8151	6.1155	5.7125	5.7963	5.4896	7.6574	5.9249	5.3132	6.6572	3.3479	6.0201	4.1539	5.7661	6.4007	4.9173	6.9328	5.7793	7.2071	6.8816	3.8622	6.4273	4.5261	4.4814	4.0699	4.9362	5.8916	4.9687	6.0887	7.6862	4.7215	4.0772	6.6772	6.0826
-11.959	-11.001	-11.71	-9.2112	-11.852	-11.439	-11.603	-10.236	-10.816	-10.456	-12.167	-13.293	-10.477	-11.45	-11.759	-12.195	-11.711	-11.7	-11.873	-12.937	-9.8738	-11.268	-9.968	-9.7224	-8.8707	-12.098	-11.045	-8.9251	-13.772	-11.293	-10.373	-7.5226	-9.3594	-10.235	-11.42	-13.147	-10.993	-12.337	-11.914	-9.3851	-9.3795	-8.8691	-12.504	-12.278	-9.3699	-11.421	-11.027	-10.958	-7.9048	-8.2994
-3.1242	-2.5051	-2.2072	-3.3228	-1.4488	-1.38	-1.5313	-2.0873	-2.3959	-5.018	-2.9981	-3.3143	-2.5903	-3.1399	-4.7769	-4.6296	-2.9243	-1.8099	-3.9202	-4.1586	-3.8174	-3.1693	-2.0218	-3.0851	-2.4772	-4.0547	-3.163	-5.4061	-2.9548	-1.9927	-5.1792	-2.988	-2.5497	-3.7293	-5.0115	-2.2075	-4.8239	0.09552	-4.2498	-2.6845	-3.5247	-3.764	-1.7237	-2.9087	-3.0846	-3.14	-3.4686	-4.465	-3.5064	-3.2625
-13.003	-14.155	-16.235	-12.943	-11.967	-14.205	-14.879	-11.958	-12.873	-13.497	-13.351	-14.611	-12.605	-12.285	-14.038	-14.469	-14.083	-15.199	-14.243	-13.571	-11.948	-12.293	-11.644	-13.384	-13.617	-13.211	-11.662	-12.065	-13.312	-14.082	-12.744	-13.536	-13.607	-12.798	-12.09	-13.385	-11.561	-13.887	-13.897	-12.118	-13.523	-13.598	-14.3	-12.064	-10.201	-11.701	-14.497	-13.139	-13.617	-13.024
-13.532	-10.345	-13.485	-14.509	-12.656	-12.915	-13.655	-13.66	-12.468	-14.615	-13.286	-14.505	-13.953	-13.251	-10.521	-13.403	-12.196	-13.134	-13.818	-12.986	-13.547	-15.074	-12.517	-10.67	-13.823	-12.375	-12.364	-13.717	-10.163	-13.222	-12.54	-12.834	-13.666	-12.247	-12.669	-13.229	-13.041	-13.759	-13.099	-14.423	-11.576	-14.369	-11.292	-12.489	-14.562	-12.513	-14.449	-13.328	-14.427	-12.608
-0.775	0.070829	-1.6839	-0.29953	-2.128	-1.2867	-1.4601	-0.064192	0.1472	-0.86455	-3.3676	-4.4994	-0.85143	0.1586	1.5955	-2.5483	-2.3126	-0.39668	-3.0494	0.44213	0.54365	-1.5159	0.45774	-0.73495	-1.8534	-3.4074	-1.4131	-0.49154	-2.0926	-0.33466	-3.3976	0.279	-0.61027	1.245	0.87845	-1.9316	-2.1339	-2.6459	-3.7793	-2.0414	0.50648	0.33412	-1.9033	-1.9123	-0.67797	0.66844	-1.1496	-3.0829	-0.88563	-1.3616
-2.6852	-2.7157	-3.0374	-2.2063	-2.4397	-5.3492	-2.7584	-5.6271	-2.7307	-2.8824	-2.6793	-3.0193	-2.5582	-6.2785	-2.2733	-5.3732	-3.9587	-6.4655	-5.0598	-2.5502	-3.8487	-2.2967	-2.8237	-3.1458	-3.9256	-4.8178	-4.3023	-3.9247	-2.5556	-3.1192	-3.314	-0.30872	-3.6164	-4.0164	-3.4262	-3.8632	-2.7736	-2.3866	-4.341	-3.4993	-4.2489	-3.0397	-5.5419	-5.0407	-2.4627	-2.7149	-3.9939	-3.7476	-5.3626	-4.3856
-0.81942	0.55724	-0.87083	0.75974	0.25643	2.2968	0.0059227	0.98494	0.42177	-2.1368	0.030119	0.45627	0.46792	1.0252	1.3343	-0.91978	-0.58139	0.18727	1.3752	-0.82127	1.1198	0.90578	2.8199	-0.019076	-1.4201	-1.5804	0.95293	1.7641	-2.071	1.3081	-2.127	2.5766	-0.32941	0.25379	-0.71387	1.6312	0.5522	-1.067	-0.80073	-0.95572	-0.63354	0.57006	0.14946	-0.0083918	-0.46678	0.36301	-0.082619	-0.031566	-0.22165	1.1661
-2.856	-2.726	-4.0797	-1.9356	-2.7539	-2.4481	-3.3229	-3.0698	-4.5785	-2.9176	-2.6307	-4.9595	-4.3223	-2.8226	-2.9357	-1.4953	-5.2892	-3.9518	-3.6634	-3.5395	-4.0961	-3.5087	-4.5659	-4.0045	-3.5389	-2.8622	-3.0567	-4.6303	-4.4305	-3.905	-5.7651	-4.4871	-1.1553	-0.89282	-2.9564	-5.7395	-4.6289	0.20677	-3.1222	-1.7748	-1.9556	-4.0161	-5.651	-2.7659	-3.5652	-3.7006	-2.9356	-4.111	-4.5288	-4.435
-3.4975	-5.1191	-6.3671	-6.0119	-6.8309	-5.8096	-6.915	-6.5461	-6.1928	-7.316	-3.52	-5.5398	-4.2102	-5.6417	-5.8631	-6.4069	-5.0141	-5.632	-4.3062	-5.377	-5.7408	-3.6675	-6.0266	-4.8155	-5.749	-5.0444	-6.0822	-5.6511	-6.8554	-5.6255	-7.0441	-3.628	-5.6133	-4.2334	-6.5268	-5.5413	-5.0611	-4.0702	-5.9663	-6.3801	-4.7922	-6.455	-5.2811	-7.5107	-7.359	-4.3636	-4.2497	-3.1343	-5.4577	-6.4629
-13.838	-13.685	-11.096	-11.91	-13.432	-14.052	-12.066	-11.214	-14.359	-15.585	-14.861	-13.95	-11.475	-15.331	-11.541	-13.603	-14.405	-13.901	-12.491	-16.355	-11.523	-13.843	-13.961	-15.83	-10.669	-13.851	-13.025	-12.433	-14.171	-12.279	-13.296	-14.111	-13.291	-14.249	-14.247	-11.887	-11.956	-13.456	-13.264	-14.416	-14.263	-13.927	-13.703	-13.762	-11.866	-14.067	-12.14	-14.549	-13.686	-14.185
-8.9171	-8.8267	-12.11	-9.2867	-9.958	-8.1605	-10.176	-9.7587	-7.668	-8.2055	-8.1511	-11.449	-8.4107	-8.724	-9.8523	-10.815	-9.3697	-7.406	-10.215	-8.3221	-8.2994	-9.988	-9.0394	-8.9769	-8.2147	-9.4265	-8.8228	-11.704	-9.0543	-10.446	-11.148	-9.2846	-10.616	-6.0129	-10.615	-9.1481	-8.9589	-7.7701	-11.016	-10.026	-8.5898	-9.524	-9.0809	-7.9323	-9.2092	-9.1611	-7.5582	-10.168	-10.685	-8.3618
8.1986	8.3199	5.9194	6.5067	7.0543	5.2651	8.0916	7.2424	7.2205	4.1811	7.8215	7.5584	6.1982	5.0918	4.5503	6.9146	5.4202	5.4755	7.325	4.7835	7.2338	7.0354	6.6656	6.0363	5.9154	5.6305	7.1242	7.6524	6.4061	5.4676	7.8142	5.7743	7.4115	7.4275	8.2996	8.3282	6.5377	5.6385	6.3733	7.8743	8.2574	6.5088	6.1894	7.0312	5.1996	7.5385	6.1513	4.8126	7.0636	5.6132
-1.6295	-1.4409	-3.1932	-1.5718	0.17248	-2.355	-1.1637	-0.68454	-1.4174	0.41596	-2.6394	-2.4167	-1.1596	-1.209	-0.65455	-1.5709	-2.8459	1.6135	-4.5687	-1.5307	-1.7067	-1.1591	-1.3753	-4.2084	-1.7001	-1.9898	-2.4134	-0.77245	-0.9924	-2.032	-2.1914	-1.7374	-3.3838	-0.93423	-1.9709	-2.0361	-2.9434	-0.86203	-1.7887	-0.25234	-2.2738	-0.57074	-1.2702	-1.6094	-1.5837	-1.7661	-0.99096	-1.0999	-4.0262	-1.2444
-0.23519	-1.9058	-1.4507	1.1191	-1.137	-2.0764	-2.5461	-0.033532	-2.7858	-2.3075	-3.2566	-2.2102	-1.2019	-1.9042	-3.0922	-2.788	-2.2472	-2.3628	-4.2795	0.28368	-0.38707	0.88447	-3.4733	-1.916	-0.26728	-0.76146	-0.99959	-0.74344	-3.3161	0.41827	-0.58988	-2.9862	0.14494	0.25115	-1.4256	-1.1703	-2.6175	-0.57585	-2.2674	-1.3808	-1.0291	-2.4531	-2.9357	-0.4368	-2.2029	-1.2214	0.54067	-0.43335	-3.1974	-2.2901
-5.1747	-8.3289	-7.1146	-5.3572	-7.9482	-4.2144	-4.7624	-6.4505	-5.8236	-6.5499	-5.7847	-4.5759	-4.4788	-6.1691	-6.4125	-4.2347	-5.0454	-6.4765	-5.9469	-8.4377	-5.6804	-3.06	-6.2441	-6.4288	-6.9918	-6.7818	-4.2777	-5.2624	-2.5732	-4.8938	-4.6369	-3.6532	-6.8292	-6.9636	-4.3159	-2.9214	-4.4145	-5.7571	-7.2288	-5.8849	-5.4429	-6.7236	-4.7491	-7.6643	-4.1165	-5.9602	-5.6934	-7.1037	-5.9813	-8.057
10.091	9.7974	12.347	11.683	8.8805	8.6887	10.036	9.4804	9.6517	8.7632	10.566	8.556	7.9858	7.9383	10.797	9.1411	7.4339	8.9834	9.1824	9.3464	10.882	6.946	7.4056	9.9739	9.5344	10.024	10.106	10.718	9.6461	7.3909	9.3198	9.7653	10.015	11.758	8.7335	9.6756	10.19	8.9987	11.815	10.555	8.9397	10.059	8.97	8.946	11.076	8.169	9.3039	11.903	10.595	11.857
-5.1428	-4.2007	-7.3063	-5.7505	-3.7883	-6.2148	-7.2203	-5.595	-4.3662	-3.858	-4.4877	-3.977	-4.9919	-5.982	-5.8933	-1.865	-4.1012	-6.2165	-4.6116	-6.2263	-5.97	-5.1479	-4.7223	-4.9259	-4.9693	-7.2098	-3.7199	-4.1434	-4.1071	-6.7441	-3.7035	-4.3394	-5.0617	-4.9942	-2.4649	-5.8736	-3.5289	-7.4565	-4.7142	-5.3596	-5.806	-4.3179	-4.5121	-6.3841	-4.6674	-3.8914	-6.033	-5.2893	-4.2324	-5.3115
9.3386	10.206	9.1822	10.719	10.64	8.8777	10.74	10.437	8.6078	10.335	8.9206	11.772	10.022	9.4122	11.176	10.081	9.8586	10.218	12.067	9.1435	11.6	10.961	9.1998	9.611	10.298	6.8813	8.3833	9.3387	7.4655	10.277	11.141	10.714	11.77	8.7015	8.7491	10.932	11.464	8.5451	9.8242	7.0244	10.434	11.192	9.8077	10.595	10.603	11.453	9.3934	6.981	9.1245	10.122
-5.0205	-4.0339	-5.9327	-7.6913	-4.9064	-7.3229	-7.0657	-3.5232	-6.0896	-3.9473	-6.6199	-4.1182	-5.2909	-5.9367	-4.703	-5.5541	-4.7765	-6.3193	-5.7167	-7.0285	-6.4967	-5.7872	-4.5725	-5.9099	-5.2071	-5.8949	-6.9589	-7.9473	-5.9592	-3.6228	-4.5927	-5.7931	-1.4278	-4.3884	-4.4626	-2.7287	-4.5879	-7.3394	-8.2714	-3.7962	-6.876	-7.0943	-6.4036	-6.7408	-6.1155	-4.5089	-5.7368	-3.0812	-6.5857	-4.0204
-21.404	-22.366	-21.928	-21.446	-23.543	-20.372	-21.265	-19.033	-21.492	-21.193	-22.539	-20.89	-22.214	-22.945	-22.989	-22.888	-22.25	-22.592	-19.998	-20.72	-22.476	-24.749	-20.19	-22.203	-20.229	-20.681	-22.813	-19.931	-20.646	-22.532	-22.536	-21.345	-20.906	-22.759	-22.605	-24.242	-19.689	-21.2	-23.296	-24.085	-22.527	-21.389	-20.336	-23.061	-19.958	-19.914	-22.482	-20.253	-21.208	-21.299
-21.062	-21.162	-18.4	-23.357	-21.193	-18.856	-22.715	-20.033	-21.091	-20.667	-20.186	-20.055	-21.157	-21.079	-22.291	-19.182	-20.121	-19.161	-20.341	-20.534	-21.024	-20.557	-20.804	-19.988	-23.228	-22.546	-20.863	-21.249	-21.404	-21.255	-23.103	-21.108	-19.908	-19.019	-19.924	-21.245	-20.534	-21.099	-19.209	-21.617	-22.257	-18.866	-21.027	-20.901	-21.092	-19.917	-20.487	-20.988	-22.131	-21.27
-0.16452	0.79744	-0.64243	2.118	1.2964	-0.18295	-0.52495	1.2142	-1.2966	-0.13435	-1.4513	-0.67396	1.325	-0.035044	-1.0935	-1.672	-1.3261	0.60663	1.911	0.10626	0.52589	1.1874	2.8022	-0.3541	2.4249	3.3572	-0.45177	0.14517	0.80021	1.9752	0.029198	2.8742	2.0456	-1.462	0.029246	0.32482	0.48332	-0.26989	-0.45059	-0.25801	2.771	1.3595	0.62979	1.9058	0.24705	1.095	1.6547	1.4273	0.5384	-0.57632
3.3983	5.7774	4.1986	3.4541	6.1995	3.455	4.7205	4.3422	4.0854	5.9361	5.6011	5.0517	4.986	4.8234	5.1134	4.2683	3.4598	5.8402	6.0992	4.1434	3.8986	4.2275	3.4485	5.7454	4.9131	3.4408	5.5044	6.7336	4.1376	5.4542	5.197	4.5601	4.4291	5.082	4.6767	2.4797	5.7249	4.502	4.0535	4.4959	3.8514	6.4169	4.0816	2.6278	4.3739	4.5202	5.8898	4.5168	3.6548	3.7316
-4.1152	-3.6214	-5.2316	-5.5599	-5.3696	-5.1488	-5.9985	-4.8689	-4.1554	-3.1912	-4.842	-7.3634	-4.1702	-5.6483	-6.7183	-5.6863	-5.4159	-3.4407	-5.756	-2.6325	-5.1737	-4.5762	-5.9005	-3.7419	-5.2087	-5.054	-6.3375	-3.0145	-6.9501	-2.4163	-5.1368	-6.6378	-5.0347	-6.4334	-6.6312	-6.2684	-5.583	-5.552	-4.5554	-3.9702	-5.6662	-5.1727	-6.748	-5.5613	-2.6959	-2.8162	-4.6695	-5.2771	-4.6473	-4.3616
-7.3572	-12.653	-12.032	-12.24	-10.816	-10.265	-9.8171	-9.8572	-11.745	-10.217	-11.842	-12.09	-11.457	-12.248	-11.647	-11.768	-11.174	-10.45	-12.122	-9.5982	-11.74	-11.911	-8.2846	-10.34	-10.691	-11.295	-12.845	-11.645	-13.176	-10.617	-8.6594	-11.31	-9.3655	-11.034	-12.738	-12.044	-10.481	-9.0153	-11.814	-10.418	-11.056	-12.147	-10.737	-10.757	-10.995	-11.569	-9.8006	-11.518	-11.063	-11.096
-17.423	-12.44	-13.187	-13.298	-13.402	-15.905	-15.218	-12.733	-14.439	-14.067	-16.556	-16.843	-14.618	-11.181	-13.327	-16.055	-15.634	-10.225	-15.04	-14.182	-12.967	-14.138	-12.465	-16.242	-15.246	-15.164	-13.317	-14.789	-13.949	-13.917	-14.496	-14.049	-12.978	-16.349	-18.869	-14.207	-13.397	-13.258	-14.121	-14.703	-14.398	-15.492	-12.986	-13.528	-12.524	-14.479	-13.181	-14.745	-14.378	-13.529
-4.6468	-3.5828	-3.8111	-2.8546	-3.6123	-2.6787	-4.8183	-4.5244	-4.1885	-4.0335	-5.4649	-3.7439	-3.8621	-3.33	-4.0906	-3.5925	-4.3808	-4.3507	-3.2317	-5.0867	-2.4225	-4.77	-3.5984	-3.7117	-2.782	-4.2125	-3.6911	-4.1964	-3.5952	-6.5971	-1.2239	-3.4906	-3.0411	-5.1056	-4.7277	-5.247	-3.6685	-4.3113	-6.2066	-4.2796	-6.6995	-1.3306	-6.4177	-4.2909	-2.3614	-5.1382	-2.9846	-5.3182	-4.6998	-3.4843
-13.274	-12.756	-13.59	-12.218	-13.633	-13.967	-13.858	-13.177	-12.084	-13.66	-11.997	-11.667	-12.994	-12.187	-12.431	-13.941	-11.23	-14.002	-13.675	-14.517	-12.866	-11.087	-12.193	-9.8776	-14.147	-11.75	-10.365	-13.174	-14.968	-13.565	-13.425	-12.577	-12.478	-14.18	-16.161	-11.3	-11.671	-15.266	-11.614	-11.675	-11.962	-12.613	-13.93	-14.681	-12.318	-9.4252	-13.199	-13.819	-13.438	-14.387
6.9193	5.5813	4.8584	7.3557	6.5706	6.384	6.8603	7.502	7.0242	5.0095	7.0121	9.2784	6.3779	6.9177	6.9955	6.5557	7.9328	5.1093	8.2791	8.8131	8.0219	5.5826	8.02	7.061	7.0996	5.7982	7.4053	5.1775	8.5834	7.1731	5.9931	6.8117	7.5732	6.9544	7.2114	7.7098	8.0299	6.0987	7.0153	7.3516	7.31	7.0336	6.7187	6.0372	8.7885	6.2068	6.683	6.5244	7.1116	6.4323
2.2194	3.6998	4.3706	3.959	4.1064	2.0801	1.6997	4.0037	2.781	4.2594	1.5548	1.4916	2.1986	2.9132	1.8362	0.7385	2.6712	1.3728	3.1704	2.9938	4.6568	2.9053	3.1278	2.4946	2.8191	2.4715	2.6235	2.2622	4.4693	1.6461	4.0328	1.8909	-0.60794	2.5862	5.0276	3.0712	5.5618	0.88677	3.3305	2.4485	3.1499	2.7095	3.0472	3.0412	1.871	1.9125	2.9686	2.4635	3.2705	1.3594
-9.3116	-13.468	-11.965	-9.107	-10.009	-11.393	-11.449	-13.58	-11.545	-13.967	-10.974	-13.914	-10.739	-10.306	-13.13	-12.316	-10.415	-11.684	-10.689	-13.508	-11.858	-12.519	-10.499	-11.974	-11.134	-13.111	-10.503	-12.079	-12.682	-11.506	-11.237	-11.276	-10.838	-12.221	-11.867	-12.422	-10.062	-11.537	-12.232	-11.559	-11.561	-11.436	-11.397	-11.065	-13.612	-11.628	-11.748	-12.233	-11.335	-10.554
-10.568	-11.992	-10.895	-10.887	-9.1625	-9.1755	-9.7255	-9.2623	-10.847	-9.7206	-9.3317	-9.8947	-9.8843	-9.1278	-11.842	-10.292	-8.7289	-10.691	-8.7339	-10.088	-11.514	-10.178	-10.289	-10.504	-10.005	-10.97	-10.359	-11.362	-10.157	-9.46	-9.276	-10.954	-10.587	-12.534	-11.857	-9.0119	-11.515	-9.9781	-9.6645	-11.79	-10.798	-9.8295	-12.562	-10.253	-9.9476	-10.901	-11.041	-12.762	-9.8902	-12.894
-10.745	-10.98	-11.589	-12.635	-11.83	-12.843	-12.04	-10.058	-10.957	-12.835	-11.593	-10.316	-11.105	-13.443	-12.213	-9.3203	-11.299	-10.217	-11.486	-11.757	-12.008	-10.955	-11.349	-12.427	-12.723	-12.698	-12.942	-10.467	-12.008	-11.61	-11.36	-14.197	-11.777	-12.195	-13.22	-10.642	-13.733	-13.338	-13.017	-11.8	-10.806	-12.5	-12.74	-12.121	-12.854	-10.851	-11.535	-10.672	-9.622	-12.48
0.53509	-2.8861	-2.4167	-2.0149	-0.81198	0.37346	-1.3447	-0.73261	0.91097	-2.8354	-2.1658	2.0262	-1.7313	-1.6431	-0.94569	-1.3001	-1.9877	-4.4793	-2.8143	-0.08491	-0.43127	-0.69087	-2.2807	1.4118	-2.6132	-0.97177	0.19092	-0.27965	0.49895	0.21273	-1.3944	-1.8023	0.56621	-1.5997	-3.6335	-1.5071	-3.8797	-0.028319	-2.7139	-1.9537	-0.73833	0.16638	0.44379	-0.24168	-0.76183	0.68821	-2.6853	-0.456	-1.238	0.15194
-21.533	-24.37	-22.465	-21.924	-19.425	-24.318	-20.99	-21.25	-21.584	-21.874	-23.672	-22.317	-21.855	-21.998	-21.495	-20.028	-22.611	-20.149	-21.253	-21.261	-20.121	-20.483	-20.375	-22.095	-23.831	-23.23	-21.391	-21.173	-22.042	-20.568	-23.499	-20.711	-22.191	-20.673	-21.446	-21.593	-21.115	-24.048	-21.282	-23.035	-21.933	-22.528	-21.686	-21.775	-21.002	-20.505	-21.685	-23.594	-21.633	-21.622
-12.049	-12.275	-13.472	-12.916	-13.088	-14.15	-14.302	-13.566	-13.804	-11.105	-10.539	-11.301	-12.815	-13.659	-13.285	-11.053	-14.438	-14.466	-11.775	-13.154	-11.431	-11.608	-12.669	-13.943	-10.9	-13.476	-11.369	-13.044	-11.448	-14.565	-10.946	-10.095	-14.504	-13.057	-13.045	-12.077	-12.422	-13.245	-13.545	-11.387	-12.07	-14.915	-14.514	-14.116	-10.637	-11.467	-12.854	-13.164	-10.254	-13.74
2.0745	1.6892	0.76421	2.9777	3.6521	2.8719	1.144	0.98112	4.7536	1.1425	-0.019829	-0.39695	3.2993	-0.06644	3.0045	3.1286	1.29	0.71817	1.568	1.046	2.4848	3.5177	3.8613	2.1509	2.908	1.9188	3.1545	0.057974	1.1361	2.871	3.8428	2.0681	-1.5565	-0.76791	2.1547	1.3826	-0.44939	2.9118	2.7945	3.3474	3.12	-1.5687	4.3784	3.5803	2.2555	1.5795	0.32123	2.3183	1.8558	2.8784
-0.11471	-2.385	-1.7372	-1.9416	-4.3214	-1.5817	-1.6634	-3.0537	-0.79993	-1.9966	-3.2043	-1.548	-0.10837	-0.40004	-3.273	-2.9522	-1.3436	-2.1568	0.30942	-0.44321	-3.0908	0.36437	0.20442	-1.2633	-0.22763	0.038409	-1.4688	0.29258	-0.46662	-0.13131	-2.2558	-2.2626	-2.5575	-1.9345	-3.044	-0.6092	-0.61288	-1.7251	-1.0039	-0.49016	-2.4332	-1.8756	-0.68371	0.52971	-1.4868	-0.47325	-2.0924	-0.78073	-1.4312	0.008699
-7.0149	-5.1312	-6.216	-6.1786	-5.5016	-7.5162	-5.8861	-6.7712	-8.1044	-5.5987	-5.1327	-8.6374	-7.4565	-5.1791	-4.3707	-6.4976	-5.5745	-3.7612	-5.0983	-6.5188	-6.9053	-8.3075	-6.4244	-8.2856	-6.6084	-7.3481	-5.9046	-3.3539	-7.4448	-4.6369	-6.6995	-5.0387	-7.0064	-5.2863	-4.8917	-4.6133	-7.1692	-4.2961	-6.4036	-3.0082	-4.5516	-7.8778	-6.3528	-5.3846	-6.0977	-5.1514	-6.7262	-7.9526	-6.6119	-5.7675
-3.4793	0.54266	0.06145	-1.686	-1.1074	-0.51989	-1.5389	0.93783	1.258	-0.73362	-0.8412	1.6971	0.92601	1.7054	-2.9052	0.47526	0.78193	0.9555	0.66761	0.50705	2.7707	1.1709	1.5764	-0.42868	-0.0939	-1.2978	-0.66422	0.59603	-1.2812	0.37853	-1.51	1.3213	-0.44205	-1.4124	0.92543	0.94568	-0.54892	0.41308	-0.18193	-2.2115	0.14288	0.66634	1.462	1.1939	-1.4739	1.5985	-0.67916	0.81261	-1.1629	0.65871
-0.85872	-3.2352	-0.90971	-2.1887	-2.0908	-5.2874	-3.5599	-3.9067	-4.1413	-3.0749	-2.5147	-4.1265	-2.9879	-5.2853	-4.5127	-4.5847	-3.5758	-2.7973	-1.0987	-3.8647	-2.6544	-2.4337	-2.8309	-1.5757	-2.5644	-3.7525	-6.1931	-1.6418	-2.3651	-3.7249	-3.2684	-4.7311	-5.1606	-1.8758	-2.4177	-4.6224	-4.0111	-7.0429	-3.0595	-2.357	-3.7874	-4.1558	-2.9151	-3.6184	-2.4795	-3.1075	-4.6699	-6.0613	-3.0504	-2.9857
-14.474	-14.579	-14.852	-13.965	-16.499	-16.139	-14.744	-14.401	-13.361	-14.129	-12.498	-12.977	-15.018	-16.911	-15.121	-14.9	-13.471	-15.286	-15.994	-15.702	-14.598	-13.548	-16.705	-15.111	-13.692	-14.202	-13.996	-15.186	-12.336	-14.871	-13.366	-16.403	-15.236	-13.191	-15.191	-15.907	-16.247	-13.975	-12.242	-15.248	-13.371	-13.859	-14.622	-13.763	-16.99	-12.485	-12.638	-15.238	-12.206	-15.705
-4.6646	-4.2905	-2.2913	-3.0229	-1.3555	-2.6114	-0.15478	-0.10339	-2.7215	-3.2238	-1.9004	-4.4344	-1.5156	-1.1872	-1.9761	-3.0072	-1.7264	-0.59343	-0.40904	-0.46906	-0.45185	-2.6117	-3.8722	-1.6586	-1.2897	-3.4648	-2.5793	-1.713	-3.0796	-1.2342	-2.4095	-3.2251	-2.483	-3.0439	-2.0904	-3.1202	-2.8595	-0.087156	-1.3522	-4.2524	-1.2968	-3.0085	-1.4038	-3.9067	-1.4741	-2.9023	-1.0655	-4.0611	-4.8124	-2.4042
4.3663	5.5007	4.2213	5.2895	5.8996	4.1497	5.3785	7.1996	6.6363	4.883	4.1098	6.8001	6.53	5.7178	5.7832	4.1004	4.8553	5.6048	4.7923	4.6411	6.0943	5.4157	4.0052	4.6619	6.2859	5.4022	6.0665	4.9729	5.4719	4.1627	3.4253	5.0494	4.9951	6.4353	5.1271	7.1042	5.534	6.0347	6.8184	7.5924	5.3424	4.8549	5.9536	5.5177	3.7946	5.2716	2.9368	5.1148	4.337	4.559
1.009	1.7308	3.2995	3.0073	1.5348	3.0162	1.1824	4.0339	3.4536	1.7467	2.4492	2.2331	1.2587	2.8601	1.6295	-0.33868	2.3751	-0.52353	3.4422	1.4272	1.4565	0.8023	1.8961	0.082099	0.16243	2.4379	-1.1252	2.0713	0.035827	0.88385	2.0933	1.6	-0.51166	1.9996	3.5821	1.1287	0.0039025	2.4837	2.5	0.086378	3.4139	1.3598	-0.58862	1.9895	0.91865	2.6221	4.6664	0.17851	1.0514	1.8505
-6.9651	-5.3374	-3.3334	-3.5635	-4.4584	-4.4719	-1.459	-4.5155	-5.2149	-2.4902	-5.9013	-4.3246	-4.706	-5.8598	-3.8743	-3.0752	-5.7497	-6.0381	-7.0946	-4.1891	-5.0437	-3.6184	-5.1386	-6.2786	-5.3594	-4.1361	-6.4378	-5.7126	-6.2329	-6.5195	-4.3203	-6.96	-6.4842	-6.4701	-3.3849	-4.9794	-6.3728	-5.6495	-5.2258	-5.8107	-4.3987	-3.8447	-4.1001	-2.5368	-5.7573	-5.2836	-6.8952	-3.2721	-4.1066	-4.3691
-3.9446	-2.8028	-2.5198	-3.906	-3.171	-1.6461	-0.28391	-2.7258	-1.9409	-4.0674	-2.8383	-3.9885	-3.297	-1.7961	-2.5857	-2.1708	-2.757	-4.2295	-2.0097	-0.57145	-3.8951	-0.727	-1.8882	-2.9418	-3.7211	-2.9669	-2.9843	-3.4071	-3.5231	-1.9855	-3.0799	-4.0203	-2.138	-5.3765	-2.4138	-5.1472	-3.5993	-2.5	-2.7281	-0.49928	-3.3003	-4.5977	-0.90325	-1.3027	-3.3845	1.2006	-1.9946	-4.6813	-2.7393	-3.8651
-11.394	-12.513	-12.374	-13.868	-11.869	-12.37	-12.736	-12.694	-12.934	-11.916	-12.548	-11.855	-13.995	-13.492	-14.3	-14.744	-14.872	-14.033	-12.226	-11.51	-12.907	-12.866	-14.271	-11.584	-11.473	-12.49	-11.433	-13.767	-14.198	-13.724	-11.49	-13.321	-12.721	-13.618	-11.753	-12.035	-14.492	-13.957	-12.825	-12.327	-14.691	-13.712	-12.654	-11.497	-11.146	-13.444	-11.59	-10.55	-11.434	-12.8
-5.0649	-4.9979	-6.3532	-3.4908	-5.5551	-4.45	-8.7119	-5.2808	-6.2127	-6.2525	-3.3104	-4.7797	-3.9465	-7.5742	-5.8881	-4.7429	-5.2714	-6.8018	-9.4888	-3.5313	-6.8952	-5.1871	-3.5309	-5.1719	-6.9778	-6.1828	-4.6059	-5.5418	-4.4577	-5.2648	-7.2865	-6.4805	-4.9654	-4.5013	-5.7937	-5.2449	-4.0756	-3.8253	-4.7251	-5.1815	-6.0159	-5.0796	-5.2285	-4.5768	-6.8795	-6.3495	-6.181	-8.428	-6.8926	-5.7603
-3.4229	-4.1503	-1.0464	0.41392	-0.94342	-1.8578	-1.9751	-1.237	0.78377	-0.95287	-0.79375	-0.65593	-3.372	-1.0612	-2.5743	-0.95955	-0.71428	-1.7402	-1.2214	-0.70461	-2.4486	-1.5026	-0.43218	-0.57111	-1.6215	0.015637	-0.47746	1.7362	1.0452	0.83475	0.93296	-0.30945	-0.036437	-0.4529	-1.4041	-0.35173	-2.7486	-2.2516	0.45008	-1.5238	-0.92799	0.58095	-1.2269	-1.1566	-1.1539	0.55774	-0.70635	0.41759	-1.347	-1.3582
0.52256	0.68384	2.6492	1.5753	2.7576	0.83067	0.56213	0.68301	1.4591	2.2585	1.5661	2.059	1.5677	1.4451	3.5886	0.85149	3.5651	1.8317	1.0385	1.0103	2.2867	3.1942	1.9067	-1.5084	1.4517	1.9792	3.2665	2.4218	1.4578	1.2213	-0.30946	0.96064	3.5768	-0.42316	2.187	0.57819	3.004	0.81993	-0.22188	-0.38864	0.47006	0.88589	-0.17743	-0.31482	3.2392	0.71461	2.1593	-0.47766	1.6361	2.2827
-1.6948	-1.7532	-3.661	0.13832	-1.4912	-1.5571	-2.7557	-4.127	0.67159	-1.5196	0.42698	-2.7978	0.068196	-1.0794	0.78083	-0.51662	-1.4203	-2.8037	-0.83381	-1.0574	-1.4941	-0.73937	-0.80851	-0.58919	-1.1865	-1.3823	2.4712	-1.2351	1.3376	-2.729	-1.6263	0.26363	-2.0582	-1.7073	-3.035	-1.2428	-2.4383	-3.958	-0.12483	-1.4521	-0.33903	-1.6629	-1.6925	-1.4261	-0.048093	-0.11114	-3.3156	-1.9212	0.012004	-2.3313
-3.0815	-0.42341	-1.605	-1.0431	-2.2289	-2.9752	0.36585	-1.6223	-2.4256	-2.5305	-2.0587	-2.0843	-4.3466	-1.9078	-0.4237	0.07007	-0.3768	-1.4631	-0.62573	-3.0244	0.099091	-3.985	-1.1334	-3.6603	-1.1678	-0.25639	-0.66239	-4.3879	-1.4577	-3.192	-0.61222	-1.3501	-2.1167	-2.3713	-0.91326	-3.1679	-3.9545	-1.3088	-1.0066	-2.5983	-4.95	-1.2636	-3.3026	-4.6066	-1.1951	-2.0732	-0.36232	-0.72675	-0.94632	-2.1718
-2.4027	-3.2806	-1.8543	-3.2983	-1.4546	-2.8992	-3.2522	-1.8675	-4.0264	-3.0726	-3.3936	-3.331	-4.2912	-3.2347	-3.0341	-1.633	1.0353	-1.7943	-3.7567	-1.8629	-3.4155	-1.2442	-3.3637	-2.9894	-0.73578	-2.3884	-2.2497	-2.3566	-4.0686	-2.4141	-2.0786	-1.9402	-1.6822	-5.3154	-4.1368	-1.3047	-2.7727	-2.47	-3.3165	-2.3011	-1.1226	-2.0511	-0.24285	-2.3737	-2.1397	-2.6204	-2.197	-2.2124	-3.2122	-2.6474
-4.0892	-3.395	-3.8546	-3.1882	-2.3294	-2.2122	-2.1722	-3.5669	-2.5623	-2.3273	-4.1581	-2.409	-3.7554	-1.82	-2.6497	-3.4346	-0.11558	-1.2199	-2.032	-3.7965	-3.0274	-4.3457	-3.9279	-1.8494	-4.9632	-4.5774	-3.3799	-0.68127	-1.9878	-2.0984	-0.43785	-2.7812	-1.8966	-1.7748	-0.39111	-3.5649	-3.6871	-3.4823	-3.5941	-0.99231	-5.1911	-0.3405	-4.354	-1.3421	-2.7315	-2.2081	-0.11626	-4.4165	-1.8109	-1.128
-12.582	-13.113	-11.32	-10.396	-11.047	-11.486	-12.803	-11.464	-9.5533	-9.7788	-12.23	-11.728	-13.025	-12.15	-11.798	-11.203	-10.816	-11.369	-12.496	-10.082	-12.574	-12.771	-10.399	-13.108	-13.092	-10.994	-13.357	-11.689	-13.344	-10.646	-11.326	-11.15	-10.544	-11.752	-11.941	-10.379	-10.378	-9.3746	-11.661	-12.523	-11.544	-11.151	-13.633	-11.715	-10.975	-14.173	-10.652	-10.549	-12.126	-13.54
4.0098	5.004	6.1252	5.5372	4.8101	3.7645	5.8983	4.7477	5.606	1.7669	5.5195	3.6513	6.8934	4.7992	5.7665	7.0883	6.1482	1.8746	5.9297	3.2903	5.9159	4.1745	7.0422	6.664	3.5014	6.134	5.1644	4.5647	4.1289	5.9335	3.9248	5.5568	3.911	3.9484	4.8684	3.6439	5.2534	5.9798	4.2497	5.7548	3.8027	4.1223	7.1544	4.0311	4.492	4.1113	4.4313	5.6875	3.7816	6.8646
-3.5137	-4.6363	-4.3702	-3.5242	-3.3701	-4.1748	-4.9606	-3.9699	-6.6314	-3.2398	-3.156	-4.9323	-2.9801	-2.8435	-2.7908	-3.7862	-5.0238	-5.0434	-5.0455	-4.4446	-4.2193	-3.0594	-3.3377	-4.5515	-3.8227	-5.1198	-2.8964	-5.3369	-4.3978	-2.2924	-4.6783	-4.9947	-3.788	-2.3501	-3.3605	-5.1042	-3.785	-2.4666	-3.1713	-2.3582	-2.6512	-3.8957	-3.162	-3.3924	-4.0556	-1.122	-4.3002	-2.9589	-4.1116	-4.4384
4.0953	0.67302	1.4396	3.7692	0.88879	2.7053	1.5724	-0.19695	-0.66147	-0.45946	-0.9064	-0.23706	4.8751	3.7402	2.5135	1.4266	2.7085	-0.18291	3.4267	1.5766	2.5983	-0.099586	2.8419	-0.88004	2.3189	2.6221	0.1065	4.063	1.5686	0.29504	0.72393	-0.30786	1.7876	-0.029826	0.83639	2.3883	3.0125	1.3364	1.0609	3.0411	1.7225	1.7466	0.50105	-1.0126	1.6307	-1.7202	2.0875	1.943	0.099501	0.21353
-2.4408	-0.59117	-2.7419	0.25585	-0.21703	0.21149	-1.2844	-1.5333	-2.5724	-1.1429	-3.111	0.094467	-0.52401	-3.3651	-2.3229	-0.49047	-2.0582	-0.37632	-1.6767	-1.7214	-1.2452	-0.67549	-3.0275	-2.0775	-1.2223	-3.45	0.30095	-2.143	-1.3514	-2.5777	-1.1905	-1.4028	-2.978	0.59552	-1.8224	-2.8454	-1.7969	-3.1045	-1.6864	-1.5565	0.33309	-2.0716	-1.7312	-3.0212	-1.5927	-1.0447	-1.8522	-3.9022	-1.7196	-3.5161
-23.411	-21.083	-20.142	-21.473	-23.98	-20.692	-22.133	-19.561	-21.579	-19.634	-23.069	-23.017	-21.126	-22.644	-21.866	-22.686	-22.838	-19.911	-22.065	-25.068	-21.858	-22.611	-23.346	-22.587	-22.333	-19.114	-23.295	-21.194	-21.136	-21.836	-19.946	-21.119	-23.659	-23.251	-22.541	-24.379	-20.958	-23.022	-22.256	-22.212	-21.832	-22.199	-20.669	-19.794	-20.387	-21.011	-20.982	-21.876	-21.529	-21.295
-9.9541	-9.925	-8.9798	-12.46	-9.8162	-11.233	-9.7325	-8.2211	-11.583	-11.337	-11.734	-11.858	-9.896	-12.025	-10.814	-10.608	-10.218	-11.761	-12.411	-11.183	-7.3057	-10.264	-10.839	-12.149	-9.3836	-10.491	-10.55	-10.956	-10.569	-10.402	-10.796	-7.8825	-10.883	-10.961	-12.463	-8.8926	-11.193	-9.1142	-9.106	-10.848	-9.7546	-8.921	-10.53	-11.917	-10.958	-11.536	-10.375	-12.656	-10.16	-11.421
-22.651	-23.771	-22.091	-23.838	-22.672	-20.922	-22.593	-21.789	-23.133	-21.444	-22.279	-22.427	-22.647	-23.168	-22.199	-22.111	-23.356	-24.189	-20.873	-18.609	-19.809	-25.2	-22.976	-19.567	-20.091	-22.032	-21.926	-24.529	-22.39	-22.07	-23.248	-22.97	-21.781	-22.553	-21.393	-23.819	-23.402	-22.803	-21.17	-21.042	-23.917	-21.288	-21.628	-22.057	-20.953	-23.721	-19.752	-21.62	-23.137	-23.96
-8.6588	-8.7796	-10.894	-12.934	-11.815	-9.9431	-10.378	-8.0689	-10.421	-11.048	-11.58	-11.361	-10.493	-11.31	-9.6077	-10.851	-8.5639	-10.954	-9.4294	-8.479	-10.43	-9.7407	-10.898	-7.8784	-12.602	-9.1812	-13.011	-8.935	-11.299	-10.037	-10.582	-10.763	-10.177	-9.8662	-10.699	-11.12	-12.118	-11.924	-11.072	-8.9415	-8.7918	-10.234	-9.6067	-8.361	-9.8163	-9.5722	-11.05	-10.058	-11.048	-11.5
-1.2271	-0.93079	-2.2232	0.1623	-0.79066	1.5331	-0.63954	1.242	-1.4484	-2.1435	-0.90717	0.85376	0.0091001	-2.378	-1.3959	0.20441	0.21142	-0.3331	-0.99124	1.0027	-0.69105	0.99808	0.66756	-2.7711	0.14288	-0.72283	0.71517	-0.85107	-1.8334	-0.73355	-0.51585	-1.401	-0.70506	-2.3209	-1.6354	-0.46339	0.62543	-0.42	1.4845	-0.76648	0.34753	-0.24359	0.45086	-0.42163	-1.5177	2.0337	-2.3981	-1.048	-0.56727	-1.3145
-5.6622	-8.2915	-6.7772	-5.0481	-7.4486	-4.4613	-6.8636	-4.5643	-5.0235	-7.6864	-3.3894	-6.3687	-8.1054	-3.4193	-7.431	-5.827	-3.2535	-5.0161	-3.8135	-2.4599	-3.8862	-5.0715	-4.8887	-4.057	-6.8015	-6.6168	-4.0364	-4.9995	-5.1398	-5.4004	-7.0322	-5.1776	-5.8537	-5.9893	-6.8364	-5.4063	-4.5034	-4.5268	-6.5462	-4.9846	-6.1915	-5.8007	-6.8939	-2.9146	-4.5297	-5.2784	-6.7838	-6.1431	-5.8692	-4.946
7.0725	6.8338	7.1491	7.4865	6.9836	7.1163	7.3172	7.1136	6.2018	5.7129	7.8194	7.9973	6.5967	8.1718	8.0688	5.5245	7.1089	5.8616	8.5771	6.7791	6.7252	8.8157	7.4458	8.3542	8.851	5.9633	6.8116	9.0027	7.4983	10.32	6.6122	6.0155	8.0827	6.571	5.2568	7.7107	6.2066	6.0731	6.2997	7.0346	5.1348	6.2522	5.8838	5.6285	6.0895	7.4298	7.0804	9.6426	7.4286	8.2233
5.721	4.8415	6.4851	5.0451	6.7344	5.1498	5.2669	4.8545	5.8651	5.9595	4.8697	4.5435	6.25	5.3207	6.3547	5.1228	3.4303	5.4987	6.055	4.2807	4.9809	3.2396	6.0693	3.279	4.9736	6.9955	5.4427	4.9659	7.6431	6.0695	6.4115	2.4107	4.2181	6.5745	6.287	5.7518	6.1485	3.8751	5.684	6.2128	4.392	5.2091	6.7981	3.1269	5.8599	4.9185	3.1212	3.793	4.2597	5.3257
-5.7464	-6.6205	-5.9523	-8.8934	-8.7122	-4.9505	-6.0898	-8.1219	-3.5855	-5.3847	-7.2921	-4.9453	-6.0047	-6.9315	-6.3172	-5.4239	-6.5835	-5.5587	-6.7466	-6.4975	-6.2883	-7.6372	-6.7572	-6.2591	-6.3057	-5.8428	-8.29	-6.6293	-7.652	-6.9612	-4.959	-5.7305	-6.1925	-6.4921	-7.3088	-5.8706	-6.2938	-7.4269	-5.9609	-7.3149	-6.6438	-6.456	-5.1184	-6.9081	-5.2195	-4.655	-5.664	-6.2998	-6.3255	-6.9732
8.3496	8.3754	7.4471	6.073	8.1848	6.315	8.5152	9.4234	10.592	7.3766	8.3853	7.1714	10.138	7.455	8.655	10.226	9.6249	7.8758	9.5286	10.097	8.9321	6.2004	8.8232	8.2861	8.3225	7.3339	6.9183	8.4119	9.3815	10.167	6.099	8.6293	9.178	7.0024	9.4678	10.058	8.2573	6.8404	8.8484	7.4006	8.0686	7.178	6.2487	7.6139	9.1865	7.6686	5.5751	8.3248	7.5212	8.1588
-6.2015	-5.2564	-5.3421	-5.7462	-4.5893	-5.1858	-3.0755	-4.8963	-2.7023	-4.5206	-4.9757	-3.3493	-4.3555	-2.7334	-5.002	-5.8974	-5.263	-2.8085	-4.6114	-6.4887	-7.3451	-4.5412	-3.2473	-3.1104	-4.0076	-4.2615	-5.9378	-6.4736	-4.5289	-5.8551	-3.638	-3.3018	-2.6092	-4.1149	-3.7114	-4.0529	-5.2085	-3.9721	-6.1394	-2.8018	-3.6724	-3.8393	-5.2668	-3.9607	-4.9195	-2.7678	-4.2962	-7.0608	-5.1234	-3.3119
0.38503	-1.5725	-0.71848	-0.033495	-0.69717	-0.44902	0.065284	-1.1111	-0.81968	-1.3106	-0.52005	-0.44467	-1.0257	-3.0233	-2.5293	1.9038	0.24986	0.34669	-0.81301	-0.70848	0.41117	2.1727	1.0599	-2.4284	-1.5805	-1.8372	2.1968	-2.414	-0.6744	-1.5463	0.33962	0.67587	-1.807	-0.60102	1.7951	-0.90413	0.73053	0.69467	-3.5422	-0.53942	1.7698	-0.87042	-0.030583	-1.4806	0.71511	1.785	1.7931	-1.4023	-0.026725	-0.41255
8.7148	9.3823	10.343	9.6335	9.5272	8.7784	10.309	9.0043	9.4065	10.547	8.9306	9.4882	9.6922	9.3076	8.9858	7.1368	11.874	8.8393	10.849	11.414	9.5301	9.3954	10.17	9.9773	9.1919	7.7737	10.823	11.697	9.4518	9.8764	7.365	8.1153	11.831	9.8512	11.946	12.012	8.6516	10.775	10.833	9.7185	7.3074	9.3252	11.847	9.3771	9.5318	8.7627	11.344	8.5724	7.8485	9.6746
-9.7146	-11.065	-9.4419	-10.368	-8.2285	-10.59	-6.5514	-7.6189	-9.0308	-8.8192	-6.9004	-9.2168	-8.8323	-10.155	-8.7533	-6.5364	-6.9718	-7.3924	-9.2866	-8.1681	-9.9616	-9.4783	-10.763	-9.8755	-8.6847	-11.639	-11.298	-9.4691	-10.297	-8.1728	-9.4329	-8.9562	-7.1626	-6.1949	-8.1247	-7.4926	-9.3266	-7.328	-8.9247	-8.6185	-10.244	-7.7361	-7.3299	-7.7317	-9.023	-10.36	-7.852	-11.509	-7.9742	-8.3599
-5.2129	-3.0709	-5.5132	-5.1699	-4.8423	-6.0619	-6.0024	-7.2023	-4.7504	-8.0482	-6.8794	-4.467	-5.3906	-5.1901	-4.8192	-5.3611	-5.629	-5.2499	-5.521	-5.265	-5.3944	-6.0399	-4.1129	-4.9864	-6.5601	-5.2719	-2.4305	-6.7882	-7.9154	-3.2228	-7.436	-5.8061	-5.4387	-5.7314	-4.5314	-4.7957	-5.6495	-3.1004	-3.8587	-5.7997	-4.4345	-5.4232	-4.6204	-4.037	-5.2672	-5.9094	-4.6302	-4.9725	-2.551	-4.4459
7.6493	9.4233	11.108	7.8102	6.6322	7.1434	6.3324	9.7612	9.0573	7.5467	9.5265	9.561	7.7494	7.3357	8.7968	8.3971	7.6355	8.8969	8.7429	7.9281	8.7946	7.9546	8.9316	6.3491	8.3593	9.4337	9.2161	9.6737	7.3808	7.5886	9.142	8.1836	8.2368	10.104	6.4814	7.7938	9.724	7.0777	8.8502	6.6707	6.4902	9.2689	6.6487	8.483	8.6436	8.0466	8.002	8.3598	7.1474	6.2297
-2.0729	-2.1925	-0.35093	-1.6672	-3.0177	-2.4976	-0.44886	0.87862	-2.225	-2.0567	-2.3421	-2.0249	-2.9866	-0.066536	-2.7936	-0.055384	-3.1433	-1.9171	-2.8469	-2.1106	-3.3293	-0.8723	-4.7399	-1.9725	-1.4196	-2.2583	-1.9532	-2.3011	-4.3457	-2.5413	-3.5084	-2.6068	-2.306	-2.2263	-1.1724	-1.9148	-2.2524	-2.6084	-2.6276	0.26446	-1.6371	-3.396	-1.6535	-1.7209	-0.09309	-3.3356	-1.8153	-1.2729	-1.3795	-3.6881
-15.358	-15.972	-13.726	-16.155	-14.56	-14.563	-15.55	-12.188	-14.988	-17.676	-14.255	-15.427	-14.42	-16.278	-14.827	-12.836	-15.747	-17.065	-18.038	-14.072	-16.057	-14.113	-16.739	-13.209	-14.253	-15.191	-12.326	-18	-14.607	-15.543	-13.981	-13.818	-12.245	-16.442	-13.932	-13.59	-16.077	-12.78	-15.327	-15.423	-13.993	-15.467	-12.511	-15.107	-14.19	-14.6	-14.509	-13.232	-14.306	-15.312
-3.1935	-1.5974	-0.22692	1.2519	-3.7227	0.26122	-0.19471	1.7231	-2.2114	0.44916	-0.4499	-1.4957	-0.13843	-0.56712	-0.31537	-0.82671	-1.002	-1.6524	-0.85127	-2.3265	-2.2414	0.33723	0.14976	-1.7569	0.25391	-3.8576	0.61138	0.36328	1.1943	0.75993	-0.43491	-1.7252	-4.0311	-1.0951	-1.4727	-0.96674	1.2151	-0.12557	-2.1673	-0.33129	-4.869	-0.86137	0.5907	-1.956	-2.2139	-1.175	0.17034	-0.53099	-2.0253	-1.7733
-20.152	-21.578	-19.629	-20.851	-20.182	-19.299	-20.227	-22.401	-20.082	-19.634	-19.515	-21.263	-19.002	-20.229	-18.843	-20.895	-20.03	-20.559	-20.705	-19.738	-22.348	-24.028	-21.313	-19.746	-20.041	-20.842	-20.109	-22.861	-21.29	-21.111	-20.851	-19.252	-21.946	-20.639	-17.732	-21.616	-18	-19.651	-18.953	-21.204	-19.989	-20.878	-21.588	-20.311	-20.726	-20.328	-19.696	-20.233	-17.041	-21.114
-0.18772	-0.80927	-0.38886	-2.8055	-0.53917	2.1737	0.11806	1.6592	-1.463	-0.54184	-1.6575	-2.948	0.17921	0.77795	0.060182	-0.37687	-1.9927	0.26697	-4.8157	-1.3761	-2.0033	-1.2932	-2.1078	-0.67583	-1.1627	-2.3731	-1.0298	-0.19257	-2.0584	-1.667	-1.8259	-0.37073	-1.3338	-1.8408	-2.4839	-0.035786	-0.91099	-1.2141	0.4043	-2.4581	-0.13381	-2.3957	-3.473	-0.90165	-1.5133	-1.4151	-2.5189	0.75239	-1.1966	-1.6591
-0.69222	-1.6235	0.043845	0.82661	-2.5447	0.34754	1.028	-0.62015	-0.047066	1.2742	-1.2371	0.38871	1.5445	-0.17618	0.63507	-2.2489	-0.16841	1.8139	-0.0011893	1.0051	-1.596	1.0265	-2.539	-1.4932	0.4067	-0.8781	-1.8177	0.92212	0.7484	-1.082	-0.33772	0.17015	0.35456	0.25143	0.29554	0.12408	1.0906	-3.1262	1.751	-2.2703	0.040824	0.044965	-0.3781	-0.089135	-0.88794	-1.4551	1.4954	-0.5481	-0.53098	0.60004
-13.805	-13.49	-14.188	-14.023	-13.59	-15.263	-14.009	-14.74	-14.068	-14.158	-12.76	-14.696	-13.411	-12.18	-13.078	-13.393	-13.934	-13.085	-13.877	-16.226	-13.985	-13.067	-13.781	-13.107	-12.449	-14.588	-14.853	-13.747	-13.021	-13.173	-14.063	-14.248	-13.785	-14.244	-15.48	-14.352	-16.065	-14.382	-15.5	-12.739	-12.036	-13.165	-12.966	-11.812	-13.144	-12.478	-15.171	-15.319	-16.269	-13.016
3.7824	4.6802	2.7771	5.7484	3.1179	4.2647	4.3352	3.7219	6.2616	1.8156	5.2955	4.5546	3.6978	3.1088	4.7214	2.9632	1.9157	4.0415	3.6972	4.4336	2.6913	4.4224	3.9365	1.3118	2.5908	1.8652	3.9415	3.4466	2.9477	4.0312	4.3124	4.9813	3.212	1.222	2.9401	2.3354	4.3769	2.2207	3.233	2.7845	1.6605	2.3488	2.7917	1.6402	2.5937	2.6966	3.1997	1.13	2.1715	3.476
7.4777	9.7685	7.2234	8.5673	8.0233	7.0996	7.5727	8.2143	6.5591	9.0003	6.479	7.8353	8.4699	6.4099	7.6637	5.4788	8.8161	8.1818	7.925	7.4295	8.1357	8.2074	7.3954	8.9674	7.8306	6.8837	8.4364	10.452	6.9393	8.6918	7.3755	7.1946	6.751	8.3604	9.2231	10.187	5.5598	8.3012	9.1515	8.5962	8.6254	6.8272	7.5962	8.0467	7.2271	8.9221	10.524	7.2111	8.6657	6.6744
9.7871	10.226	9.431	7.1991	10.951	11.616	8.9526	11.06	9.0653	9.1503	9.9238	10.015	9.9593	9.0126	9.1301	9.8087	10.965	8.6651	9.6448	10.451	10.121	9.6063	12.543	9.4295	9.8925	9.0379	9.8652	9.4346	9.9524	9.4471	9.5187	8.8887	8.6533	11.889	11.404	10.094	8.3184	7.0877	9.9583	9.293	9.051	8.9356	10.326	8.9887	9.7221	10.565	9.4861	8.2448	11.23	11.236
2.5298	4.3452	2.6694	3.4149	1.8267	4.0891	3.8495	2.3711	4.4191	3.7983	2.4884	3.0354	2.6483	1.02	1.9949	4.0449	3.4791	1.4119	0.83868	3.3131	4.4045	2.6575	1.7861	1.9451	3.3637	2.3578	2.0571	1.5913	2.0393	1.4582	3.4561	6.4839	2.7114	4.0825	1.8065	0.54801	4.1509	2.5685	4.6823	1.5675	2.1986	3.2555	2.209	3.7404	1.8213	3.3119	1.9627	3.643	2.0319	2.3349
-2.2445	-1.7927	-0.7842	-1.4314	-4.5708	-3.1216	-1.2661	-1.704	-1.9707	-1.1867	-2.033	-1.6438	-0.39849	-0.59383	-2.2293	-3.536	-0.79522	-2.164	-4.7842	-1.4391	-0.51359	-3.1467	-2.1254	-2.5065	-4.1782	-1.8619	-2.3399	-2.0767	-0.70053	-3.0859	-3.4003	-1.1002	-2.8255	-2.2292	0.21983	-2.1293	-1.9291	-2.4677	-2.5422	-2.8717	-2.7656	-1.921	-4.5672	-2.1924	-3.9044	-1.6539	-3.2499	-2.5758	-4.0958	-4.6051
-9.7223	-12.745	-11.825	-11.692	-9.8328	-11.443	-9.6359	-9.8114	-11.962	-11.071	-14.427	-9.5023	-13.408	-12.121	-11.726	-10.267	-10.347	-12.637	-12.239	-8.7476	-14	-11.656	-10.587	-10.453	-11.9	-11.071	-10.392	-9.3339	-9.3986	-11.968	-12.768	-10.323	-10.084	-10.751	-11.158	-11.164	-11.252	-11.04	-13.705	-12.9	-10.936	-10.104	-11.157	-9.9772	-11.998	-12.193	-11.905	-10.558	-11.646	-9.7881
-2.3843	-4.9823	-3.7655	-5.6735	-4.4642	-6.0506	-3.9974	-4.8931	-5.8889	-6.3068	-5.5485	-4.7307	-1.4358	-5.2885	-5.0098	-2.631	-5.3623	-7.2556	-4.014	-8.0728	-1.9366	-2.4885	-3.3145	-3.9989	-1.0713	-5.8163	-3.6696	-3.7337	-4.4416	-4.7495	-0.61196	-3.2331	-2.7527	-3.5909	-3.7797	-4.806	-3.8974	-5.3295	-6.0766	-1.864	-7.3604	-3.2099	-4.0804	-4.2752	-5.551	-2.801	-2.046	-5.0693	-4.2063	-3.5081
1.295	4.3987	0.86747	3.4676	3.9863	1.4429	2.232	2.7531	1.9783	1.8866	2.0124	3.3659	1.4288	1.8625	1.7011	3.0071	0.79464	1.6395	-0.77817	2.453	3.6375	2.8407	1.9679	1.0813	0.22856	2.8235	0.18926	2.5907	0.42589	1.6487	2.8199	1.3894	-0.255	1.4571	2.0021	0.39394	0.50094	1.0191	0.35152	1.3045	-0.46823	1.9943	2.8395	1.8408	0.48979	-0.50681	-0.29218	-0.56832	1.8784	2.4176
-13.996	-13.33	-12.313	-12.655	-12.201	-12.442	-10.648	-10.678	-10.647	-12.785	-11.746	-13.316	-12.629	-12.421	-9.5923	-10.626	-12.479	-14.697	-11.558	-11.549	-12.137	-10.879	-10.852	-13.094	-12.694	-12.708	-10.714	-12.602	-9.6776	-11.802	-13.666	-13.071	-11.984	-11.42	-11.457	-10.085	-12.105	-8.5914	-14.158	-11.303	-9.8405	-9.6752	-9.8542	-11.215	-13.237	-10.501	-11.618	-11.996	-11.731	-14.149
7.3052	4.9227	7.548	8.3524	6.404	7.4551	7.8417	6.4914	6.4831	9.3751	6.737	6.5854	8.5592	8.8838	7.9851	5.448	5.5197	5.5554	8.952	8.682	9.9326	7.4924	8.1358	10.446	6.7399	7.9781	6.8333	8.9979	9.3365	9.3587	8.7058	5.7758	6.7385	8.432	6.7474	9.7743	8.901	8.2966	8.2085	9.4773	5.7502	8.5544	10.113	10.147	10.178	7.7413	7.4551	10.134	9.9006	6.2238
4.8696	5.2464	6.1744	5.3908	6.5679	6.223	3.8999	4.4986	5.9488	3.4279	5.0944	4.3608	6.023	5.3927	5.0103	4.7588	3.031	6.5737	6.369	6.4887	3.141	5.1093	4.9446	4.4941	3.9859	6.5817	4.7212	4.4298	3.4982	8.0431	4.8424	3.8228	6.9119	2.8908	4.0444	4.259	3.171	6.5827	4.9541	5.5258	3.7262	5.3251	3.5957	4.7182	3.1394	4.574	4.3563	5.1967	5.8513	5.6331
-13.057	-10.573	-12.588	-12.542	-12.978	-10.935	-13.659	-15.624	-14.731	-13.772	-11.647	-12.586	-13.512	-13.375	-12.94	-12.815	-12.738	-13.688	-13.322	-15.495	-14.186	-14.345	-12.508	-13.738	-14.468	-11.503	-13.721	-12.682	-10.598	-13.083	-13.899	-13.944	-14.768	-13.458	-13.36	-11.866	-15.148	-11.595	-12.659	-13.188	-12.145	-14.069	-12.159	-13.469	-14.367	-12.31	-14.989	-13.17	-14.342	-12.253
-2.8234	-0.88285	-4.5986	-1.9773	-2.4053	-3.5626	-1.2588	-1.9758	-2.4444	-2.7329	-3.4909	-1.7006	-3.0948	-2.1487	-1.8498	-3.4417	-3.0986	-3.9966	-3.5169	-2.1662	-3.3489	-2.952	-1.2483	-1.3859	-3.7359	-0.85326	-3.0853	-1.8303	-3.9622	-1.3704	-1.7773	-2.192	-0.78252	-3.099	-3.6574	-0.9637	-2.7496	-2.0684	-3.6516	-3.4848	-3.0988	-2.7666	-3.6299	-3.297	-2.222	-4.5159	-1.783	-4.1416	-3.473	-2.2012
-2.7393	-3.805	-2.6603	-5.473	-3.459	-2.6861	-1.5498	-2.8297	-2.1707	-3.5014	-0.83809	-0.82595	-0.81798	1.2242	-3.6984	-1.524	-1.6634	-0.47881	-0.57054	-2.5419	-1.6585	-3.9578	-3.6267	-2.9151	-3.3241	0.28668	-2.8377	-0.61513	-4.1779	-1.7176	1.4238	-1.241	-2.3033	-2.8954	-3.9236	-3.1576	-2.8779	-5.0493	-2.7799	-3.0657	-1.1136	-3.3835	-1.5508	-2.1484	-1.1565	-3.675	-1.0552	-3.234	-2.1002	-4.0055
-4.614	-2.8451	-5.3875	-1.7748	-3.3773	-3.8808	-4.4433	-3.6226	-1.9743	-2.9916	-3.1439	-6.5563	-3.6298	-3.1749	-4.3997	-4.4426	-1.221	-1.9149	-3.1603	-3.6046	-4.3732	-1.6817	-2.3119	-1.2731	-6.0189	-2.1423	-4.863	-4.1509	-2.9266	-4.2655	-5.6513	-3.3045	-4.7829	-4.0644	-3.6047	-2.1846	-2.6672	-3.4576	-5.7658	-3.0902	-1.5557	-2.7506	-1.2583	-5.8515	-1.8098	-1.033	-3.2106	-1.7072	-3.3969	-3.6818
-3.2492	-5.1195	-5.3216	-4.8291	-2.6997	-4.4065	-2.5437	-2.7911	-2.9329	-2.9162	-3.1054	-1.3099	-2.3627	-3.3884	-1.5604	-3.2223	-3.2407	-1.8132	-4.2021	-3.1215	-5.2	-5.7838	-2.9643	-2.213	-3.0403	-3.4373	-1.8249	-4.3364	-2.5045	-2.1397	-6.2706	-2.0056	-3.5514	-4.5904	-4.283	-4.699	-4.9801	-2.1189	-3.7106	-4.288	-2.3608	-3.1585	-3.1321	-2.6265	-1.7354	-3.669	-2.2366	-3.9326	-4.1438	-3.2138
-13.864	-13.073	-11.287	-11.291	-11.277	-12.516	-14.304	-13.159	-11.852	-13.446	-13.161	-14.545	-12.74	-11.051	-12.669	-13.87	-13.826	-11.859	-11.743	-12.13	-13.162	-14.76	-13.987	-11.975	-14.034	-13.369	-12.209	-10.249	-11.28	-13.417	-12.133	-14.363	-12.688	-13.46	-12.143	-13.316	-10.38	-12.178	-11.726	-13.752	-13.122	-11.645	-12.901	-13.306	-13.374	-12.132	-12.312	-14.38	-12.246	-10.814
3.0933	5.2633	6.0436	5.4941	3.2156	5.2742	5.604	3.9303	4.3592	5.112	5.4576	2.8559	2.8444	3.6023	3.9566	3.7963	4.8654	7.1584	6.1257	5.2051	5.7816	5.402	6.9561	5.3877	4.9808	7.0267	6.7864	8.5726	3.1801	2.2768	4.818	4.895	5.3111	4.7423	3.319	5.2579	3.5646	5.4678	4.8248	4.3661	5.4793	4.9007	6.0778	3.5008	4.0514	2.5301	6.2529	3.5575	4.2955	5.2987
-10.33	-6.7686	-7.7646	-9.7837	-6.8828	-9.0552	-11.596	-7.9481	-9.5852	-9.4639	-10.974	-10.219	-8.6301	-9.0594	-10.02	-8.497	-10.955	-7.2636	-9.7951	-8.7986	-8.7905	-9.8876	-7.815	-9.4679	-8.739	-7.0735	-8.5745	-8.5533	-9.0237	-8.6254	-7.2951	-11.578	-7.9556	-9.7658	-10.191	-10.424	-9.166	-8.7581	-10.423	-10.863	-6.6694	-9.6401	-7.4426	-9.7464	-8.3795	-9.8534	-7.4701	-10.53	-7.4556	-10.852
-13.041	-11.132	-11.318	-13.44	-13.006	-11.285	-9.7564	-10.001	-11.782	-11.96	-11.998	-11.502	-10.251	-11.715	-14.696	-12.381	-13.066	-9.6841	-13.234	-12.249	-11.638	-13.18	-11.335	-13.506	-12.851	-11.512	-13.369	-12.601	-11.164	-11.25	-10.352	-13.008	-11.419	-10.729	-12.57	-8.4352	-13.202	-10.065	-11.02	-11.379	-12.311	-11.308	-13.913	-12.484	-11.082	-9.9288	-12.521	-10.498	-10.094	-12.605
-4.0075	-5.1346	-5.1794	-6.7976	-6.7275	-5.299	-6.6904	-7.1555	-5.4446	-4.0122	-5.9318	-5.0972	-5.5101	-5.4622	-5.2732	-5.3137	-7.1569	-7.1939	-6.1072	-4.9605	-3.7994	-6.7085	-4.4646	-6.6456	-4.836	-2.3304	-8.2765	-4.9547	-4.261	-5.6276	-5.9243	-5.7154	-5.6387	-5.2266	-5.7449	-4.1486	-5.2806	-6.1803	-6.6772	-6.9171	-7.4967	-5.4408	-5.8127	-4.9137	-4.8005	-7.7513	-3.4136	-5.4999	-5.7282	-6.0222
-9.3391	-7.606	-10.775	-8.8947	-7.7977	-9.5733	-9.452	-9.7764	-7.6554	-8.6655	-8.6374	-8.3667	-7.9525	-9.8327	-11.035	-7.5774	-9.6867	-10.171	-8.7912	-10.279	-8.8127	-11.318	-10.536	-8.0022	-9.6264	-9.0861	-8.179	-10.12	-9.7943	-9.3364	-9.3169	-9.6397	-10.435	-7.204	-8.6729	-9.5518	-7.3185	-8.0312	-8.818	-8.6105	-9.9932	-10.323	-9.6315	-8.3598	-5.3409	-10.745	-9.1867	-9.5257	-8.9396	-8.4131
-12.567	-13.034	-13.609	-12.279	-14.969	-13.225	-12.126	-13.283	-10.705	-12.966	-12.784	-11.041	-13.158	-16.177	-12.504	-12.272	-12.307	-14.748	-14.774	-15.066	-14.017	-14.827	-10.903	-11.993	-12.358	-12.843	-12.871	-14.059	-13.325	-13.84	-11.775	-16.232	-13.694	-14.164	-12.485	-13.253	-14.029	-13.719	-11.488	-12.145	-13.505	-14.236	-12.329	-13.982	-13.648	-15.431	-15.015	-10.393	-14.077	-12.915
-8.5274	-8.4188	-8.1165	-10.366	-9.5319	-8.1469	-9.5336	-9.6641	-8.2646	-8.6864	-9.7664	-8.6327	-8.9018	-10.304	-5.5014	-8.9462	-8.5366	-7.9376	-10.095	-6.1968	-10.083	-9.4473	-7.6531	-9.1805	-8.1792	-7.1346	-8.8108	-7.2796	-10.331	-8.7294	-10.093	-7.896	-10.633	-11.603	-12.042	-11.908	-8.0202	-9.4794	-10.008	-9.7493	-10.2	-10.951	-8.0098	-8.5004	-6.2172	-12.375	-8.5149	-10.132	-9.6485	-7.3391
1.5382	3.2388	1.9677	-0.2657	1.766	1.6737	-0.28003	2.9825	3.162	0.67075	2.5795	1.3197	3.0225	-1.0474	3.4134	2.6318	0.37263	1.8069	0.96284	4.232	2.4325	0.83183	2.9082	1.9836	3.2236	1.7946	1.2878	1.2549	2.2865	1.6233	3.4203	2.546	1.3813	4.1794	1.1086	0.24109	-0.4518	2.2401	0.46156	1.8745	0.97442	3.8576	0.15382	2.523	2.2706	0.79042	0.70563	0.58082	1.796	1.1584
1.0983	3.3528	0.71098	1.463	0.61115	0.82006	3.6788	-1.1367	0.91384	3.1998	2.1765	0.37045	-0.63345	0.58393	1.7577	0.64431	2.0366	0.81829	1.8732	2.2618	-0.30898	2.6565	-0.56098	1.2565	0.83114	1.1747	2.1917	2.5221	3.2439	1.6921	-0.03191	2.6338	2.2387	1.2376	-1.1449	2.5071	3.3606	2.3866	1.9311	1.1715	1.9707	1.0269	3.5584	2.853	1.6482	-0.34056	1.5735	2.4563	1.6673	1.7523
-12.477	-11.711	-10.8	-12.027	-11.586	-11.169	-12.751	-9.7688	-11.2	-10.157	-10.864	-11.381	-10.627	-12.886	-13.587	-11.995	-11.263	-10.393	-13.108	-11.657	-10.995	-10.746	-11.947	-10.551	-11.133	-10.273	-9.378	-14.243	-12.81	-10.464	-10.509	-11.797	-11.84	-11.159	-10.452	-10.792	-12.109	-10.387	-10.672	-10.621	-13.792	-13.32	-13.209	-11.863	-12.092	-13.413	-11.397	-11.848	-10.851	-10.761
-21.997	-21.478	-24.194	-22.036	-22.703	-22.601	-23.102	-20.859	-23.325	-20.838	-23.209	-21.502	-23.109	-22.13	-21.893	-20.905	-24.02	-22.285	-22.679	-23.229	-23.245	-21.101	-20.973	-23.333	-20.818	-21.889	-22.123	-21.364	-21.486	-21.486	-21.953	-23.847	-22.444	-21.821	-23.45	-21.799	-21.792	-23.416	-21.527	-22.315	-22.388	-23.461	-22.683	-22.098	-21.945	-20.751	-20.692	-20.607	-22.346	-19.734
-15.091	-13.871	-14.131	-13.715	-12.313	-12.549	-12.074	-10.495	-14.146	-12.066	-13.98	-11.4	-14.922	-14.945	-12.236	-13.064	-14.088	-11.731	-13.345	-13.792	-12.211	-13.523	-14.903	-10.104	-13.982	-11.398	-12.412	-15.385	-12.623	-12.329	-14.454	-12.654	-13.199	-12.843	-13.628	-12.689	-13.737	-11.978	-13.499	-11.691	-13.137	-13.794	-10.805	-12.668	-13.545	-14.339	-12.351	-13.352	-15.255	-12.864
-12.586	-12.235	-13.131	-12.025	-14.835	-13.181	-13.214	-15.266	-13.804	-13.04	-14.11	-13.77	-13.504	-12.884	-13.589	-15.321	-14.008	-12.306	-13.655	-15.048	-13.168	-11.76	-12.733	-10.853	-14.474	-13.739	-14.289	-13.708	-12.604	-11.25	-10.974	-12.816	-11.944	-13.183	-13.791	-13.853	-16.295	-11.889	-14.291	-13.603	-11.695	-13.884	-13.875	-13.799	-13.395	-12.538	-12.57	-12.729	-11.889	-13.417
-0.31693	-2.7641	-1.7241	-3.3438	-2.8416	-4.3654	-4.5873	-2.2193	-3.2	-1.6985	-1.4532	-3.1573	-3.7715	-1.7896	-3.4324	-3.7276	-4.5315	-2.6723	-2.898	-2.4949	-3.2604	-2.0407	-0.90411	-1.0322	-2.9582	-2.5745	-3.6209	-3.2348	-3.17	-2.8841	-3.4821	-5.0839	-3.0874	-2.6155	0.86556	-1.5195	-1.2485	-2.543	-3.9919	-2.5142	-5.5258	-3.0681	-2.0661	-2.1682	-3.8771	-6.1537	-3.1633	-1.9981	-0.6989	-2.4695
-3.4736	-3.0637	-2.9643	-2.0207	-2.9786	-3.5538	-2.6145	-3.83	-5.5047	-3.6588	-2.5857	-4.2755	-4.0758	-1.2741	-2.4361	-2.5149	-3.3205	-3.3888	-1.6449	-4.7466	-1.8379	-2.8595	-3.9402	-0.63214	-0.99228	-2.9632	-3.7164	-0.88779	-1.0253	-2.9528	-3.8529	-2.3641	-2.9386	-3.2204	-2.6955	-2.3464	-3.441	-2.3152	-2.1503	-2.6472	-1.7091	-1.4303	-1.8606	-1.6908	-1.9395	-1.5885	-2.4111	-1.4522	-3.5484	-2.3584
-1.5226	-1.086	-1.1787	-2.2045	-0.42277	-0.92671	-3.041	-1.5204	-0.54122	-0.71912	-0.79747	-2.9428	-1.7514	-2.8496	-2.0457	0.41379	-1.8795	-1.0273	-1.6614	-0.65915	-2.5101	-0.27855	-3.1371	-0.762	-1.7309	-3.2388	-2.5502	-0.86865	-0.35987	-2.3891	0.71661	-1.3386	-3.7041	-3.1597	-0.8832	-3.5432	-1.7067	-1.2835	-1.612	-3.3412	-1.6111	-1.5326	-2.2694	-2.5425	-2.6123	-2.5925	-3.5905	-0.63788	-2.7273	0.5899
6.938	6.6528	8.6712	9.3008	6.9313	10.162	7.979	8.2489	9.1421	11.051	8.2317	8.1078	7.9023	9.3366	8.2018	6.9695	9.1328	6.0415	9.6038	6.6352	8.4172	8.165	8.5735	6.413	7.8722	9.5823	7.6382	6.7005	8.1087	7.9041	5.1146	8.3617	9.1471	7.8277	6.7455	7.9493	9.3199	7.1135	7.1807	7.9285	9.1225	8.4743	6.779	7.675	7.967	9.5717	9.2663	9.9712	8.426	6.6924
-12.095	-13.13	-13.714	-12.623	-12.688	-12.959	-13.078	-14.365	-11.637	-13.568	-13.423	-11.865	-11.775	-12.578	-13.304	-13.307	-11.382	-11.954	-10.41	-14.835	-11.96	-13.515	-11.616	-12.953	-11.351	-12.636	-11.971	-11.51	-13.317	-14.575	-13.171	-11.596	-13.035	-13.395	-12.007	-12.351	-12.987	-14.242	-12.787	-10.837	-11.882	-13.149	-15.054	-14.816	-13.609	-11.087	-14.121	-10.491	-12.104	-14.087
-2.7279	0.38296	-1.6873	-1.058	-3.4482	-1.2547	-3.7262	-1.8355	1.21	-0.54716	-1.157	-2.6564	-0.9968	-2.8591	-2.9305	-2.3296	-1.9605	-0.67541	-2.1027	-2.1442	-0.88544	-0.68781	-3.6938	0.022082	-2.6988	-0.21752	-2.8389	-2.8393	-3.4982	0.94226	-0.95824	0.2191	-2.2383	-2.0589	-2.1032	0.73211	-1.5952	-1.118	-0.88425	-2.1696	-2.5429	0.94886	-1.1942	-2.2085	-1.0543	-1.0071	1.4932	-1.0874	-2.1039	-4.7395
-21.455	-22.362	-22.084	-20.796	-22.465	-23.975	-24.373	-22.149	-21.442	-21.899	-25.91	-21.397	-20.792	-21.682	-22.588	-21.81	-22.169	-24.11	-21.207	-22.546	-21.46	-21.697	-20.13	-23.408	-22.477	-20.932	-23.63	-21.628	-22.414	-24.891	-23.634	-23.245	-20.546	-20.321	-23.989	-21.463	-22.047	-22.172	-21.27	-24.218	-22.153	-23.682	-22.425	-22.873	-22.093	-20.2	-24.161	-21.86	-22.998	-22.058
7.1249	7.1824	8.9902	6.6447	6.6911	4.1288	6.2245	7.0198	4.4922	7.6298	5.9921	5.9004	5.2888	5.6025	7.31	5.7575	6.0065	6.9638	6.0074	8.7201	6.5402	7.3315	6.7493	6.8021	6.8868	7.8327	8.2046	6.8375	7.0666	6.3323	7.7535	5.9794	7.7676	4.9467	5.4543	4.5484	7.7542	4.5144	6.9887	7.8567	6.6215	6.2961	5.7483	4.2891	7.0172	6.6263	6.6824	6.2981	9.7142	2.9883
-11.521	-11.362	-10.85	-9.5302	-8.875	-10.49	-9.6161	-11.325	-10.113	-10.957	-9.7966	-12.227	-9.702	-9.799	-11.22	-10.622	-11.42	-12.003	-10.496	-11.145	-12.876	-10.595	-11.413	-9.9192	-10.069	-13.443	-9.6154	-11.666	-12.007	-11.112	-8.3084	-11.874	-11.994	-11.222	-11.005	-12.187	-11.398	-9.3269	-12.219	-11.302	-12.645	-11.587	-12.899	-10.976	-11.625	-11.297	-11.031	-10.548	-11.035	-10.972
-2.6315	0.32089	-0.60629	2.1239	1.4413	-0.26895	-1.0962	2.2862	1.3569	-0.30236	2.4484	1.3312	0.44212	-0.95584	-0.85025	2.0608	-0.13391	-0.50691	-0.38579	0.31542	2.2084	-2.1182	-1.0053	0.82893	-1.0686	-0.84705	-1.2588	0.28021	2.2174	2.0699	0.8632	2.0115	-0.3199	-0.47914	-1.9397	-0.73318	0.59706	-0.11478	0.56158	0.25742	-0.81421	0.070363	1.4552	-0.081963	-0.52224	-1.4654	0.48812	1.7631	-1.0887	-0.64257
0.50084	2.0584	1.7387	1.3977	0.5205	2.6901	0.43573	1.3306	-0.88352	2.2254	1.2992	2.3292	2.6397	1.651	2.3701	2.7407	-0.29859	2.065	2.2849	4.0771	1.2957	0.84764	4.1846	-0.23475	1.8916	2.3482	1.3823	0.47409	1.5629	1.45	1.8001	3.9357	2.1132	1.8147	1.3075	1.4224	1.9958	1.0452	-0.49573	1.0633	0.68183	0.67886	0.79894	1.8899	0.8241	0.19534	2.7869	3.5745	2.0202	1.4532
1.6181	-0.86162	-2.0324	3.1407	2.1948	0.5914	-0.097937	-0.13269	0.29736	-0.076552	-0.43886	-0.66333	1.0889	-0.56637	-0.72637	0.78591	-1.2314	3.0745	0.29336	0.78131	-2.3377	0.16233	-1.3902	0.36397	-0.14675	0.97819	-1.9615	-0.26229	0.21381	-2.862	-0.014074	-0.17705	0.20378	-1.3926	1.3269	-0.37548	1.0411	1.0266	-1.2448	3.3846	-1.8121	2.4601	0.85737	1.244	0.27805	-0.3747	0.70308	-0.060097	-0.96177	0.21593
3.5589	0.28001	1.9282	-0.18195	0.92619	0.35707	0.41157	2.339	-2.6583	0.41046	0.71981	2.3593	-0.568	1.1087	0.33443	-0.78612	1.905	-0.46272	1.4609	2.7702	1.3383	0.15616	-0.22095	1.1845	0.19016	-1.0742	-3.7344	2.4221	0.57978	0.62146	-2.6901	-2.0748	0.36986	1.3436	0.21056	-0.40005	0.041597	1.3869	1.9235	0.11486	-0.18543	-1.3871	-0.67726	-0.25827	2.3574	-0.42573	-0.32669	1.5445	1.3468	1.3992
6.6612	10.068	9.1453	10.405	10.858	6.9685	9.2118	9.6223	8.7686	9.1164	9.4269	11.072	10.432	6.3049	10.123	10.166	9.5339	9.454	10.887	9.4461	8.05	9.4757	10.38	11.428	11.502	9.2036	10.569	9.2351	11.203	8.9542	10.376	9.8107	9.1499	9.4133	10.089	10.179	7.5114	10.195	10.406	9.8673	11.319	8.0265	7.3685	9.9888	11.044	10.171	11.963	11.609	10.238	9.4723
-2.1521	-5.1633	-3.9687	-1.6177	-3.0402	-1.1754	-4.0204	-3.4952	-2.004	-2.0465	-1.4766	-0.48476	-1.1247	-1.5578	-0.80724	-2.4575	-2.8865	-0.10239	-2.9316	-2.3304	-0.27011	-5.8924	-0.90405	-1.6764	-1.8591	-2.5667	-0.47774	-2.4545	-1.8379	-2.7045	-1.6536	-1.7873	-4.0923	-2.5921	-1.6994	-0.87357	-1.6531	-2.1061	-3.8728	-2.0675	-0.94274	0.16828	-4.5788	-4.0304	0.34704	-1.9386	-0.55777	-3.6318	-3.9959	-2.2057
-3.6189	-2.1082	-3.403	-2.8514	-1.1916	-0.93969	-2.2269	-1.7447	-1.3986	-4.1314	-2.2997	-0.75362	-1.5723	-2.8477	-2.05	-3.0197	-3.3444	-3.0797	-2.5788	-3.2941	-1.7879	0.44954	-2.3919	-1.9745	-3.024	-2.1035	-3.47	-4.9687	-2.8772	-1.906	-3.9972	-5.4792	-1.1749	-1.1111	-3.3619	-2.9007	-4.5889	-2.6237	-2.9088	-2.9316	-1.1122	0.15499	-1.3569	-0.84247	-3.7404	-1.1472	-3.7374	-0.5296	-2.2298	-1.9566
-6.2513	-3.6223	-4.535	-7.2364	-5.0729	-5.6492	-4.4303	-5.2116	-4.2109	-4.9224	-4.904	-7.0418	-3.6669	-7.1495	-5.3138	-9.1028	-5.7143	-5.17	-5.2113	-6.2297	-5.6148	-4.7856	-6.4274	-6.3565	-5.5595	-5.8021	-6.9275	-7.7452	-4.4869	-5.9737	-4.162	-4.0868	-5.228	-3.9761	-6.0098	-2.7482	-4.6564	-5.2561	-6.8191	-5.3996	-4.8776	-4.4146	-4.1772	-7.9521	-5.5373	-6.4013	-6.433	-4.2542	-7.3214	-6.3692
-0.3919	-2.2586	-2.6755	-3.5849	-3.6872	-2.7308	-2.0458	-2.7349	-4.2019	-2.3929	-1.7087	-4.1906	-3.784	-2.6314	-2.8639	-5.5612	-3.0572	-4.8915	-4.5963	-2.6948	-4.2715	-1.4985	-3.3554	-1.7376	-3.8959	-4.4651	-2.6207	-3.9029	-2.8514	-2.8819	-4.5739	-5.3116	-5.103	-2.8041	-4.3932	-3.1422	-3.1651	-2.2416	-2.495	-0.79351	-5.095	-4.1323	-1.3733	-3.1959	-2.0286	-1.8265	-4.3211	-4.6127	-4.0304	-4.102
-10.958	-8.4626	-8.7129	-12.178	-11.301	-11.712	-10.35	-10.722	-11.124	-12.224	-11.711	-11.393	-11.599	-11.775	-10.496	-11.176	-9.736	-11.221	-9.8032	-10.461	-11.41	-11.535	-10.002	-10.731	-11.138	-11.59	-10.862	-12.231	-10.682	-12.732	-10.486	-12.993	-9.6922	-12.305	-12.455	-9.4935	-12.568	-10.772	-12.246	-12.806	-11.897	-11.001	-11.101	-12.035	-10.786	-11.903	-11.412	-12.294	-11.78	-10.992
-0.23239	1.5663	5.2007	1.5773	1.3721	1.1278	1.1086	1.7845	2.0019	2.8188	0.36325	-0.092955	2.5406	1.6466	1.462	1.8804	-0.3789	-0.22773	2.6084	2.3137	1.6997	1.3963	0.79087	-0.27565	1.8177	0.79746	3.8865	2.2194	3.5986	1.7438	2.0221	-0.35156	0.31845	0.5298	-0.41838	0.49844	0.24473	0.49033	0.27877	0.48275	2.863	3.2542	0.30273	1.8498	2.6575	2.1286	1.0568	1.9593	1.4227	1.899
-3.6202	-4.3675	-4.5855	-4.1781	-5.4601	-2.9108	-4.749	-4.6762	-5.7192	-4.268	-5.2261	-4.1481	-4.2215	-0.83243	-2.1863	-3.8414	-3.6027	-6.1	-4.2966	-3.0269	-4.1094	-2.8704	-5.7311	-3.7059	-2.2725	-2.7142	-4.7736	-3.136	-4.7105	-1.6768	-2.9283	-2.8414	-2.803	-4.9635	-2.1485	-3.5135	-3.3654	-3.8984	-4.5602	-2.5383	-3.2755	-5.1401	-3.7572	-2.279	-4.0745	-4.8426	-3.3821	-4.5766	-0.96238	-3.7316
-8.5822	-11.321	-9.8657	-9.662	-11.265	-10.009	-9.8931	-9.4872	-9.9276	-9.2731	-10.112	-10.033	-9.3652	-10.708	-10.318	-9.9212	-8.8549	-9.7116	-11.948	-9.569	-8.3564	-10.259	-9.3897	-9.3336	-10.51	-9.5955	-10.407	-8.2217	-12.422	-9.9128	-10.754	-9.6657	-9.9262	-9.3114	-9.1595	-9.1309	-10.274	-10.01	-11.346	-8.8618	-10.44	-10.005	-11.55	-8.2439	-9.8628	-11.728	-12.306	-10.264	-10.586	-9.1141
-4.6428	-2.4925	-2.3858	-1.7729	0.068018	-0.35575	-2.8823	-4.7581	-3.594	-2.8491	-2.628	-1.2743	-3.4961	-3.312	-3.0885	-4.4418	-2.282	-2.1541	-3.8701	-1.8277	-2.0418	-3.2031	-5.2045	-7.5356	-2.186	-3.8053	-1.8446	-2.0971	-2.2148	-0.76754	-2.4971	-3.4274	-1.1658	-4.3177	-4.0823	-3.8011	-2.6102	-2.7904	-2.0763	-1.8651	-4.6829	-3.1658	-5.8545	-3.2689	-2.2281	-2.2767	-2.9939	-3.322	-2.2966	-4.071
-21.969	-23.582	-22.785	-25.397	-21.647	-20.521	-21.382	-20.174	-23.468	-21.13	-19.913	-23.497	-20.765	-23.629	-25.331	-22.658	-23.9	-22.61	-21.174	-21.103	-21.806	-21.617	-22.356	-22.934	-22.199	-21.713	-24.917	-23.342	-22.406	-21.993	-23.49	-22.959	-23.68	-21.128	-20.666	-20.545	-21.88	-23.044	-19.948	-23.383	-20.923	-22.076	-23.118	-23.416	-22.872	-22.14	-22.632	-23.43	-22.894	-19.244
-10.652	-12.947	-14.579	-10.954	-10.768	-11.613	-12.385	-12.682	-10.957	-12.485	-13.476	-12.475	-9.5428	-11.388	-12.076	-9.6245	-10.353	-12.116	-11.145	-12.118	-11.017	-12.928	-11.737	-11.528	-14.734	-9.4754	-11.555	-12.65	-12.97	-11.441	-11.916	-12.517	-12.333	-8.6919	-13.42	-11.682	-12.127	-14.015	-12.88	-12.581	-13.743	-10.569	-11.605	-10.116	-12.007	-10.365	-13.062	-10.348	-13.317	-11.725
-23.341	-19.471	-21.147	-22.862	-21.155	-20.261	-24.766	-21.866	-24.257	-22.245	-21.709	-21.514	-24.097	-23.684	-22.861	-21.997	-19.841	-22.269	-20.305	-21.347	-20.2	-21.497	-22.612	-23.857	-22.255	-21.625	-22.576	-22.896	-22.538	-22.333	-22.57	-22.307	-22.869	-20.661	-25.041	-21.079	-22.961	-23.58	-22.46	-23.162	-22.707	-23.423	-21.807	-21.533	-22.598	-23.269	-22.885	-21.455	-20.038	-24.936
0.52442	2.0748	-1.996	0.040782	0.018616	-2.4936	1.7115	-0.97539	0.25862	1.7847	0.41255	2.4354	-0.75818	-2.3671	2.3823	0.51299	1.2968	3.0087	0.55746	0.058563	-1.5205	-1.2976	-1.7744	-2.0959	-0.11096	0.061908	-0.70969	0.23346	2.3265	-1.5493	1.2217	1.2638	0.99885	-1.4182	-2.0438	1.2793	1.7588	-0.86913	0.10405	-0.66262	0.68525	-3.302	-1.0016	-0.11547	0.26333	-2.6956	1.3471	0.65641	-0.71917	0.14242
3.1045	4.2527	2.6514	4.3377	4.0927	2.5867	3.8925	4.0811	6.6959	2.1258	3.9946	2.8218	4.5811	0.82941	4.583	-0.15757	1.4787	0.90456	1.4424	4.9029	2.8516	3.4301	3.0004	4.5263	2.0567	3.3611	4.5102	4.7518	3.3356	2.0847	0.94303	1.6887	2.9594	3.4268	1.4782	2.5668	2.5219	3.5379	3.1504	1.6183	3.2981	4.0035	1.0709	3.3071	5.0845	2.8211	2.8436	2.6526	2.0747	4.513
4.7001	3.1668	5.5402	5.8591	2.6391	5.5055	2.9113	2.5884	6.9419	4.3373	5.9776	3.2483	5.4	5.5934	4.7074	5.5063	3.9115	4.1279	2.4792	4.5194	3.2974	2.9472	2.8	4.9084	4.8327	6.2236	4.5366	5.2915	5.0909	4.8637	3.7387	5.1654	2.6989	3.7498	3.4681	5.5327	3.8343	3.5725	4.1098	2.624	5.3636	4.483	3.6476	5.2057	3.9474	4.297	7.2162	2.3236	3.9019	2.9814
-9.6592	-11.45	-13.048	-11.558	-11.667	-11.626	-11.074	-13.285	-12.881	-13.037	-12.102	-12.851	-12.244	-9.1852	-11.271	-12.808	-13.059	-10.763	-11.666	-12.693	-10.264	-12.74	-12.166	-12.277	-11.289	-10.901	-12.793	-12.984	-11.747	-10.088	-10.437	-11.086	-13.079	-13.359	-12.037	-10.959	-13.825	-13.815	-10.477	-12.596	-10.151	-11.048	-11.928	-11.682	-8.9474	-9.9774	-11.497	-12.047	-13.227	-10.97
-8.3069	-6.5593	-8.5108	-8.0159	-5.9515	-9.8275	-10.204	-5.5261	-9.693	-6.7713	-7.257	-6.4955	-8.694	-8.0374	-9.5821	-8.5148	-8.3248	-6.2356	-8.3911	-8.3202	-9.8813	-7.9588	-6.7121	-7.8617	-8.4516	-8.803	-6.4958	-7.5116	-8.3086	-6.9747	-6.4263	-7.0797	-9.2086	-6.4092	-8.5147	-7.3988	-7.8056	-6.2734	-7.9739	-7.721	-5.5809	-8.0521	-7.4628	-6.8593	-7.0256	-7.0023	-6.7686	-6.6938	-8.4765	-7.9668
-15.582	-14.665	-14.91	-15.139	-14.126	-14.39	-13.552	-14.676	-11.636	-13.831	-15.37	-14.705	-12.972	-13.732	-14.904	-15.278	-14.821	-13.836	-14.81	-15.073	-14.829	-10.881	-13.931	-13.222	-13.601	-13.652	-12.366	-14.98	-12.062	-14.905	-14.703	-15.305	-16.822	-13.631	-16.263	-13.182	-14.957	-14.518	-12.546	-15.763	-13.099	-13.142	-15.474	-13.223	-13.938	-14.766	-12.065	-11.269	-14.335	-15.877
2.5338	-0.28163	0.7565	0.61461	3.2455	1.8084	1.3902	1.8064	0.4717	-0.12674	0.85395	1.4609	4.6966	1.5342	-0.57696	1.3052	2.0945	1.6531	1.0468	2.0391	2.0308	2.8574	1.6408	1.8625	1.4513	1.9813	2.0578	2.2345	-0.68665	0.043512	2.9315	2.2763	2.1634	2.7757	1.25	0.74791	1.7924	1.6491	1.021	1.2382	2.2374	0.95555	3.5803	3.0822	0.54283	2.8377	1.5132	1.1926	-1.5277	0.98038
0.37199	-0.36219	0.40811	-1.1876	-2.9338	-0.91152	-0.63495	-0.10895	-2.8251	-2.727	-0.68266	-1.1693	0.15239	-0.42033	-0.014733	-2.2744	-0.22531	-3.2924	-0.67279	-1.2468	-0.64486	-0.6713	-0.40965	0.83683	-1.8025	-1.4098	-0.39176	-1.6859	-2.4709	-0.67136	-2.0489	-4.349	0.17061	-2.4077	-0.52724	-2.072	1.2998	0.26081	-1.4319	-0.56105	-1.5236	-1.3269	-1.6696	-0.80913	-2.683	-0.12305	1.271	0.16375	-1.0934	-1.1202
4.2973	0.70087	3.1024	0.2803	0.28756	1.5805	2.0729	1.1036	3.1822	1.5195	1.8736	1.8632	2.9616	-0.82581	1.6706	2.3539	2.6643	2.042	1.4882	1.8332	0.8481	0.92047	1.0043	4.3333	1.0743	0.96959	0.022766	2.3161	3.1905	2.962	3.5036	1.3044	1.9679	1.8632	1.6344	3.312	0.1436	1.9294	-0.54141	3.0305	1.1012	-0.25893	2.3698	2.774	0.72196	2.6493	1.0925	4.0499	1.6498	2.2689
-9.2444	-12.645	-8.6702	-8.8589	-10.518	-10.346	-10.104	-10.602	-9.2784	-10.056	-11.943	-12.234	-12.512	-9.867	-9.4461	-11.471	-9.4614	-9.959	-10.958	-11.699	-11.765	-10.417	-11.222	-8.24	-11.153	-12.76	-8.9676	-10.688	-10.049	-10.489	-10.734	-11.451	-10.653	-9.6834	-8.6648	-11.818	-10.092	-10.471	-8.1619	-11.132	-9.8734	-9.7721	-11	-9.4605	-10.642	-10.144	-8.2092	-9.5081	-11.231	-9.548
-1.0189	1.0002	0.53864	-0.63063	-0.45578	1.4992	0.17185	1.1758	0.028669	-0.62778	1.582	3.034	0.66172	-0.4682	1.5793	-2.3276	0.71604	-0.12868	-0.36956	0.91531	0.50493	1.2355	1.564	-0.030237	1.7003	-2.1078	3.3352	0.64512	-0.85556	-0.44156	0.35235	0.56531	-0.25013	-0.80584	0.61299	1.1652	-1.4107	-2.0203	-0.79912	0.81148	-0.10141	0.73975	3.3095	0.08418	-1.8817	1.8289	-2.0165	-0.44508	0.65619	0.68179
-7.2432	-8.2104	-6.3286	-7.2566	-5.3616	-7.6322	-5.177	-7.4759	-7.5081	-6.3318	-8.1022	-6.5352	-4.7906	-8.1658	-8.9723	-6.4172	-8.1303	-6.264	-6.5753	-7.3899	-6.5238	-5.7261	-6.9293	-9.3009	-8.3141	-7.1217	-7.9112	-7.1377	-7.1145	-8.274	-7.3511	-6.8951	-6.9505	-8.4564	-6.3109	-8.2092	-5.9397	-7.6394	-9.8454	-8.6116	-9.5593	-8.1043	-7.3045	-8.7735	-5.8174	-9.8395	-5.2055	-7.2515	-7.8792	-6.9147
-11.836	-12.68	-9.1976	-9.7537	-10.287	-10.24	-11.737	-10.169	-11.904	-10.482	-12.642	-11.707	-11.963	-10.122	-9.4284	-13.014	-10.799	-12.482	-9.5563	-10.976	-13.499	-13.439	-8.2361	-12.89	-10.396	-9.8036	-11.845	-11.822	-11.326	-14.271	-13.018	-9.3008	-11.977	-12.945	-11.089	-11.543	-12.779	-9.8457	-11.833	-13.303	-11.402	-13.7	-8.4412	-12.762	-13.001	-12.813	-12.133	-12.658	-12.759	-11.418
-15.171	-13.142	-13.528	-13.53	-16.832	-15.798	-14.032	-13.068	-12.557	-15.63	-15.144	-12.784	-16.745	-15.063	-14.485	-14.406	-12.984	-15.743	-15.321	-12.866	-13.585	-14.009	-15.658	-15.105	-14.365	-16.386	-14.515	-14.897	-16.991	-15.243	-15.362	-14.824	-13.273	-13.442	-13.949	-15.178	-14.729	-13.879	-14.421	-15.907	-13.415	-16.168	-14.923	-15.199	-14.26	-16.06	-15.876	-15.032	-15.668	-16.52
-7.2935	-7.6821	-9.5657	-6.3999	-8.8446	-9.2553	-8.5401	-9.2796	-6.8119	-6.0095	-10.214	-7.1309	-7.1566	-7.9842	-4.5038	-5.6215	-7.4176	-6.8561	-7.9457	-7.3444	-7.1954	-5.9673	-8.8674	-8.1458	-5.3822	-7.4122	-7.7743	-6.0077	-6.865	-8.7669	-6.6442	-9.257	-8.4857	-6.4174	-9.1634	-6.5872	-9.4794	-7.7546	-7.5417	-9.4994	-9.1121	-7.7716	-8.1304	-6.7202	-7.4429	-6.1716	-8.6768	-6.3671	-8.7301	-7.4438
0.53132	0.83766	1.6494	2.3088	0.68985	1.9999	5.4638	1.3795	1.6375	2.2986	0.89267	0.1804	2.0253	2.9766	2.8576	0.87103	2.5928	1.5138	-1.0383	1.7614	4.1724	3.0432	2.2908	3.0611	0.56733	0.84721	2.7507	1.6747	1.8601	2.9141	3.8491	2.5424	1.9392	0.78655	-0.66094	2.4624	3.34	2.7382	3.5538	-0.076407	2.3626	2.8807	1.4233	1.3145	2.7329	2.032	1.3198	1.8846	2.833	2.4632
-11.13	-11.227	-10.924	-12.024	-11.14	-10.274	-11.358	-12.398	-11.445	-13.042	-9.1752	-8.9817	-11.982	-9.7539	-12.761	-12.82	-12.491	-10.55	-12.188	-11.611	-12.586	-11.989	-11.795	-13.074	-13.973	-12.317	-11.613	-12.576	-11.979	-12.144	-8.5883	-10.842	-10.417	-11.956	-10.979	-11.593	-11.833	-10.635	-13.26	-12.426	-10.017	-11.771	-11.004	-12.188	-10.498	-11.396	-10.76	-11.638	-8.1009	-12.526
2.9784	2.9291	3.8972	2.9372	0.77481	4.9537	4.082	4.3676	2.3985	3.3971	4.8448	1.5665	1.5013	2.0808	2.7699	2.9783	0.82363	2.957	2.7215	2.2754	1.8414	2.6279	0.87717	2.6169	2.4134	2.9052	1.337	1.9557	2.4323	2.388	1.517	3.4264	1.1632	3.7362	3.6135	2.1644	1.516	2.4038	4.2631	3.625	2.4057	1.9646	1.2872	3.988	5.788	3.0507	3.0053	2.1167	0.1182	2.0919
0.6703	0.96597	-1.5367	-0.41525	-0.96575	1.9561	-2.3972	-1.7881	-1.1799	-0.26802	-0.20782	-2.0743	0.39579	-0.25718	1.5181	1.138	-0.70481	1.7569	1.6838	1.4636	-0.61587	1.3296	-1.4313	0.52503	-0.1279	2.1787	0.067441	0.77466	-0.22833	-0.52887	-0.096863	0.1932	0.53959	-1.2287	0.36916	-1.6124	1.5289	-0.039568	-1.1505	-2.4272	-1.021	0.51022	1.1734	0.18718	1.2838	-1.3007	-1.5343	2.2419	0.48444	0.01083
-0.23528	-4.9525	-2.4279	-1.9509	-3.8033	-3.6028	-3.1299	-4.4459	-4.3598	-3.5184	-1.433	-3.1063	-4.014	-3.6992	-3.9424	-1.928	-3.3157	-2.0262	-1.8655	-3.6062	0.32601	-2.8514	-4.8012	-3.1206	-1.0281	-5.2086	-2.8938	-2.3541	-4.0944	-1.5433	-2.9622	-5.8431	-3.8756	-1.2494	-3.8956	0.78437	-2.7528	-3.6851	-1.3309	-5.4134	-3.9287	-2.826	-4.5305	-4.0432	-3.8244	-1.9887	-2.2148	-1.9298	-4.4692	-2.3769
2.2483	3.9707	3.0045	4.2545	2.6692	1.3594	3.763	1.703	1.6844	2.8162	1.6358	5.7739	2.4338	3.4858	0.65827	0.83953	2.0784	3.1455	2.8061	2.6041	3.0264	3.4211	3.7052	2.2135	4.6098	0.23551	2.2553	2.5663	-0.12179	2.5968	2.1776	3.9658	3.0326	2.185	2.3379	3.4005	1.3174	2.1101	3.1038	2.7703	4.467	5.4941	2.504	3.0928	4.2528	2.1846	2.929	2.7406	6.1605	4.6968
-2.5786	-3.226	-2.5264	-3.4447	-1.047	0.0086943	-3.0351	-2.7984	-1.7204	-2.6009	-2.6659	-2.0128	-0.97621	-4.6236	-2.828	-2.8737	-2.3059	-4.9147	-1.7143	-3.1975	0.23981	-3.6325	-3.3256	-3.094	-1.8257	0.83803	-1.8648	-0.027212	-2.8408	-3.2101	-2.8097	-4.1223	-1.2283	1.0085	-2.978	-2.148	-2.9886	-3.2121	-1.6951	-2.8353	-2.2491	-3.6543	-1.541	-2.5565	-2.583	-2.9339	1.4126	-1.9995	-1.0379	-3.0211
4.5668	6.7171	7.4402	5.6035	5.7793	6.3217	4.4677	4.6362	6.3193	3.5629	4.3011	6.269	6.2738	3.8921	7.787	4.2284	5.3873	5.71	5.3746	5.8719	4.4675	5.372	7.4954	4.2861	4.5241	5.1092	8.2646	5.3461	6.2806	7.8713	6.0557	5.6172	5.9803	7.0797	5.6472	6.7361	5.8668	4.1379	5.2932	4.3646	6.8395	6.786	7.1708	7.5275	3.6184	5.1983	6.3733	3.5566	3.7275	5.6884
-12.407	-13.383	-15.215	-13.346	-14.836	-15.376	-12.264	-12.408	-12.302	-13.685	-10.705	-10.021	-13.584	-13.031	-13.743	-13.055	-14.163	-11.816	-13.256	-17.993	-13.154	-14.851	-13.551	-12.412	-13.73	-11.451	-13.594	-12.307	-12.245	-13.411	-11.651	-14.394	-13.286	-14.516	-14.049	-12.531	-13.009	-14.905	-12.805	-15.104	-13.901	-13.89	-11.322	-13.042	-15.491	-12.034	-12.722	-14.324	-14.364	-15.298
0.56569	1.5766	1.9756	2.4923	1.8113	3.1227	0.3995	2.4782	2.6869	3.4623	2.8942	1.0808	1.9797	-0.29602	0.99912	-0.11181	3.1428	0.32585	2.7274	3.0045	2.1411	2.5299	0.48752	1.3669	1.4102	0.76447	2.5265	2.6481	-1.0337	0.11353	2.2408	3.1614	1.3219	3.0072	1.2777	1.7807	0.80535	1.2636	0.9537	0.59558	-0.19217	1.3044	3.9702	1.3963	2.4322	-0.37823	2.2231	2.6367	-0.60387	0.41925
-3.0123	-6.0431	-4.5601	-6.8795	-6.1441	-5.2836	-5.3959	-5.3032	-5.2229	-2.5926	-4.585	-1.8209	-4.4816	-5.5581	-6.7403	-5.7212	-6.1854	-5.8789	-5.4579	-6.3765	-5.2735	-5.5896	-6.9358	-6.0461	-6.9681	-7.2588	-5.9991	-5.3331	-3.6857	-3.0595	-4.5029	-6.2365	-3.5669	-5.8491	-7.7049	-4.3203	-2.8969	-5.3982	-5.555	-5.2815	-6.209	-4.4214	-5.375	-8.8764	-6.4184	-3.3085	-4.038	-6.4377	-5.6536	-6.87
8.5568	7.5423	6.7221	8.8029	9.2493	9.5399	7.1809	6.9846	7.7893	7.5063	8.9435	8.7185	7.4744	7.6579	8.2001	6.2157	8.6259	7.1656	6.9702	8.8696	9.1993	8.2829	8.0907	8.864	8.7881	5.5181	8.8198	8.3677	7.6877	8.5268	10.221	7.4216	7.6606	8.604	7.9991	8.2057	8.1408	9.7225	8.7599	8.2489	8.9564	8.0026	5.8757	10.8	8.8203	9.2862	8.8638	6.7197	8.266	7.4939
-12.589	-14.236	-14.7	-14.127	-14.118	-14.614	-12.75	-14.545	-12.481	-12.494	-12.493	-14.831	-10.358	-15.508	-12.983	-11.826	-12.265	-12.624	-13.652	-16.148	-13.081	-13.499	-14.895	-14.335	-15.818	-13.045	-12.254	-11.649	-15.255	-13.211	-14.72	-13.576	-11.824	-13.757	-14.905	-12.238	-13.412	-12.17	-13.568	-14.424	-10.703	-14.383	-13.737	-13.348	-14.736	-13.588	-12.386	-12.504	-14.415	-14.092
-6.843	-10.201	-9.3137	-7.9998	-7.3628	-9.9752	-11.393	-10.704	-9.3999	-9.8407	-9.1576	-10.91	-9.1534	-12.793	-9.9962	-9.7891	-8.8521	-8.6134	-9.2045	-11.437	-9.043	-8.7528	-7.8961	-9.7798	-10.151	-10.615	-11.088	-11.671	-9.2373	-10.863	-9.1393	-10.228	-10.828	-9.3844	-9.6647	-8.7581	-7.5766	-11.338	-7.6958	-9.4921	-8.7133	-13.28	-9.3478	-11.312	-10.427	-11.466	-9.1691	-9.4181	-12.935	-8.466
-13.931	-12.669	-12.309	-12.034	-12.256	-11.408	-15.208	-12.859	-13.083	-12.903	-15.236	-12.617	-13.331	-13.913	-14.958	-11.059	-11.928	-11.069	-14.489	-13.853	-11.724	-11.861	-11.928	-11.947	-11.478	-14.705	-14.081	-11.298	-10.436	-13.516	-10.976	-12.861	-13.978	-11.988	-8.8555	-11.606	-11.785	-13.053	-12.365	-13.494	-9.3003	-12.761	-11.977	-11.06	-10.6	-15.731	-11.705	-11.852	-10.079	-12.864
0.61072	-0.037794	0.55505	1.2533	-1.1926	-0.46614	-0.49057	-0.69322	0.080031	1.1358	0.58707	-0.668	2.0248	-2.3636	-0.688	-1.1004	-0.65725	0.55154	0.10629	0.6186	-1.2173	0.42282	0.35619	-0.11822	0.47648	1.2861	-1.7215	0.50499	-2.014	-0.61043	1.2162	1.2623	0.37326	-0.44097	0.27127	0.39568	-3.3638	-0.91027	-0.92812	-0.64377	0.074397	-0.60171	-1.0358	3.3081	0.86029	-1.4363	0.80749	-0.60538	-0.74186	0.36758
-4.2776	0.18813	-0.28968	0.61348	0.71793	-2.9329	-2.2019	-0.86893	-2.9925	-0.90289	-2.1566	-1.3411	0.35935	-2.0598	-0.51302	-1.4593	0.17474	-0.90376	-1.2939	0.99375	-1.5078	-0.23468	-1.1871	-1.9435	-0.33864	-1.8835	-1.7371	-1.6116	-2.0617	0.11952	-1.3094	-2.0902	0.1112	0.49767	-0.57718	-1.5134	-3.1458	-0.83734	-1.8771	-1.4512	-2.1557	-0.92598	-0.84082	-4.0683	-2.2502	-2.3823	-0.037628	-3.3032	-2.0192	-2.0856
-1.1295	-3.2165	-1.844	-1.89	-0.23654	-1.5223	-0.61614	-1.0378	-0.024599	-3.1527	-3.0812	-1.8462	-0.31351	-2.7611	0.67056	-1.9405	-0.33493	-0.1698	0.62753	-3.0305	-1.7269	0.065544	-2.15	-2.6389	-1.7485	-3.6925	-3.0273	-3.2661	-3.6043	-3.9575	-1.1335	-4.5021	-3.0788	-1.431	-1.5865	-3.8242	0.11657	0.26851	-3.3147	-1.7097	-1.2735	-2.4366	-0.63054	0.39219	-1.662	-1.6661	-1.1953	0.45661	-1.0063	-1.1107
-7.7293	-7.4757	-7.9051	-8.7058	-9.6189	-7.2397	-9.0253	-11.121	-7.3564	-11.164	-8.542	-9.934	-7.8717	-10.035	-8.0405	-8.4527	-7.3764	-10.884	-9.3129	-9.0392	-9.3526	-6.7271	-9.6912	-9.4765	-10.864	-8.3006	-9.2796	-10.139	-8.2146	-10.049	-8.4324	-9.6684	-9.2472	-10.142	-6.7073	-11.124	-7.0268	-10.453	-6.9983	-11.204	-8.4656	-7.3189	-8.9031	-10.818	-9.5727	-9.5955	-8.7511	-9.5857	-10.054	-8.1176
-11.475	-12.704	-12.643	-12.086	-12.078	-15.524	-13.544	-12.301	-11.128	-14.758	-13.276	-12.458	-11.62	-12.369	-12.583	-12.341	-11.863	-13.946	-13.951	-10.858	-12.511	-15.179	-14.121	-12.194	-12.746	-13.584	-11.823	-12.148	-9.6593	-14.537	-11.737	-11.333	-10.733	-12.144	-13.202	-12.135	-12.054	-11.052	-15.928	-14.394	-12.954	-12.644	-13.6	-10.374	-13.052	-13.303	-12.643	-13.046	-12.111	-14.244
-0.81127	-0.34115	-0.79009	1.3758	-1.9132	-1.2347	0.35185	-1.3822	2.0791	0.24961	0.32734	1.3881	-0.73331	0.44958	0.13958	0.7312	-3.9944	-0.28656	-2.2459	0.95491	1.383	3.4841	1.4942	-2.9672	3.0998	0.36724	-0.05552	-0.57025	0.36746	-1.6154	-0.50952	-0.954	1.5693	0.85986	-0.60439	0.097289	-0.9975	0.10995	-0.44677	1.3861	0.59375	0.93013	1.8967	-0.9235	-2.7282	-1.0522	2.1758	-0.62482	0.52877	-1.1846
-3.5972	-3.6613	-5.4398	-3.0915	-4.8054	-3.3817	-4.1444	-3.7974	-3.6228	-1.229	-4.2659	-4.1277	-1.792	-2.4826	-3.9473	-3.4777	-0.34321	-0.80159	-5.8341	-0.2853	-4.9316	-2.7687	-2.872	-3.0607	-3.4669	-2.1984	-2.2706	-3.1864	-3.8783	-1.9169	-2.5136	-3.6234	-3.3812	-3.8547	-0.41065	-2.4366	-4.2635	-5.6508	-4.0061	-3.8772	-4.2511	-3.9578	-3.6088	-1.5932	-0.7927	-2.9212	-2.6483	-2.9345	-4.5913	-2.4715
-14.066	-14.545	-12.374	-13.875	-11.293	-13.706	-15.582	-11.487	-12.917	-13.416	-14.341	-14.212	-12.436	-12.91	-12.279	-12.82	-11.794	-12.536	-14.12	-11.255	-12.012	-13.183	-12.795	-13.6	-16.022	-12.974	-12.59	-14.579	-13.735	-13.326	-12.208	-11.526	-12.375	-15.133	-11.563	-13.082	-13.442	-10.249	-12.415	-11.404	-13.777	-12.548	-11.164	-12.648	-14.146	-14.273	-13.56	-10.537	-12.779	-12.001
6.9287	7.9936	9.2392	7.5751	8.8277	7.7283	8.1603	8.3889	8.505	9.8387	9.3841	7.2226	8.425	8.0744	8.9609	8.7614	9.7794	9.0593	9.1468	6.8338	7.7973	5.2392	11.285	7.323	8.1767	6.1523	6.233	9.2665	9.579	6.5563	8.049	7.3609	8.7068	8.8084	9.4665	7.1709	9.1239	6.1787	9.3515	8.0699	7.7878	7.3615	8.067	8.7211	6.6598	8.3178	8.8374	8.2737	9.5338	6.2238
-4.8724	-4.285	-1.4948	-1.5916	-3.1838	-5.2715	-3.8492	-4.8725	-2.1486	-0.71011	-4.8569	-3.7308	-2.4262	-1.1421	-2.246	-4.6446	-3.4183	-2.2142	-4.43	-1.8565	-1.3434	-4.4701	-1.6704	-1.5294	-2.0529	-4.9659	-5.2685	-2.4128	-2.4322	-5.237	-2.4642	-3.2224	-3.0694	-2.6484	-1.2191	-1.9298	-3.8128	-3.4286	-2.8926	-4.6363	-3.8731	-4.4502	-3.6512	0.1879	-4.6844	-3.2212	-1.9296	-4.745	-4.1181	-1.8002
-1.8728	-1.1373	-0.64657	0.77412	0.055651	-2.0087	-0.71133	-0.45031	-1.8329	-0.99279	-1.6888	-2.2754	-1.2693	-0.0096105	0.7129	1.5771	-0.0287	-2.4426	-2.1514	-0.75796	-1.5959	-0.63692	-1.3142	0.64811	-2.932	0.49258	-2.7442	-0.85491	0.20048	-3.2623	-0.054956	-0.53651	0.14838	-2.5553	-2.449	-0.54496	0.97935	-0.27049	-1.4649	0.07763	-0.83919	0.73856	0.44472	-2.0883	-0.84263	-1.1375	-0.28288	0.89227	-1.3056	1.0328
-16.534	-13.924	-16.733	-14.325	-14.567	-14.064	-14.989	-15.012	-14.858	-16.172	-13.516	-16.407	-15.447	-14.725	-16.658	-12.242	-12.628	-14.448	-13.571	-11.641	-14.669	-13.73	-14.434	-14.116	-13.808	-17.142	-16.13	-12.552	-15.005	-14.865	-15.592	-14.351	-12.482	-15.182	-16.03	-12.796	-14.345	-15.218	-16.828	-13.48	-13.207	-13.968	-14.413	-11.419	-13.659	-15.9	-15.857	-14.212	-14.131	-15.945
-11.221	-9.8169	-10.531	-11.758	-8.8486	-11.04	-12.406	-13.675	-11.322	-12.006	-11.538	-10.54	-10.69	-13.466	-11.49	-10.926	-11.787	-11.876	-13.571	-11.549	-11.659	-11.166	-9.0224	-14.337	-11.68	-10.523	-10.775	-11.72	-14.599	-9.5593	-11.928	-11.795	-12.446	-11.873	-10.29	-12.827	-9.8182	-9.4298	-11.516	-14.18	-11.641	-11.022	-10.833	-11.908	-11.418	-11.944	-12.564	-11.314	-11.659	-11.073
-13.158	-13.679	-12.777	-13.058	-13.251	-14.347	-12.341	-14.367	-11.019	-13.816	-14.766	-15.203	-11.809	-11.726	-13.984	-14.658	-14.331	-11.131	-14.405	-13.295	-12.557	-13.095	-14.624	-13.879	-12.77	-14.428	-13.388	-11.452	-14.313	-13.992	-16.325	-15.906	-15.928	-11.702	-13.622	-12.353	-14.139	-14.604	-13.848	-14.597	-12.512	-12.037	-12.089	-13.626	-13.722	-14.497	-14.845	-15.823	-13.697	-13.442
-1.9454	0.94645	-0.69041	-1.3516	-1.0686	-0.56081	-0.49253	-0.99728	0.23493	-0.98681	0.23238	1.0916	-1.0997	0.028598	-1.8057	-2.4683	0.29217	-1.3555	-0.96679	-0.91437	-1.7374	-1.4287	-0.50112	-0.71109	-1.5582	-2.3724	-1.8208	-1.1743	-0.25992	0.7262	-4.3789	-1.3266	-1.2028	-1.4872	-0.28339	-0.086447	-1.1671	-0.85378	0.32699	-1.7195	-1.5249	0.97656	-1.7213	-0.32671	-0.41627	-3.514	1.0024	-3.5842	-0.90266	-0.25954
5.7368	4.6594	5.2062	8.6574	4.7968	6.374	8.8972	7.2756	7.2456	7.4329	8.1448	7.5158	4.0194	8.0803	6.7697	5.6291	6.4512	4.6594	5.7225	6.1184	8.9299	6.7886	7.3076	5.5177	5.025	6.6136	4.6654	6.7441	8.3489	7.1123	6.1864	7.981	7.8633	7.8186	6.7331	6.2508	6.8928	8.5902	8.3583	6.1001	7.456	4.919	6.907	6.928	6.217	5.8861	7.6072	7.7697	8.2926	7.2066
-1.8317	-1.6985	-3.7246	0.84602	-1.3871	-3.0059	-0.44627	-0.14806	-1.3862	-0.92552	-1.008	-0.84717	-1.9076	-1.5593	0.086022	1.0207	-1.5794	-0.68069	-3.3747	-4.2705	-0.87086	-0.21747	-1.5188	-2.3626	-0.50595	-0.53221	-0.50059	-2.2745	-0.19879	-2.4305	-1.1556	-0.43557	-1.9265	-2.5532	-1.5511	0.11613	0.22828	-1.939	-1.1559	-1.903	-1.7471	0.31477	-2.0628	-3.8038	0.83386	-2.9677	-2.6347	-1.9651	-0.39417	-0.13802
-0.70573	-2.692	-2.0606	-1.8426	-0.43319	-1.7386	-0.20022	-0.082225	-2.8529	-1.9065	-1.8804	1.1582	-0.31452	-2.3021	0.94322	-0.66927	-1.1334	-0.89507	-0.80335	0.48038	-0.62734	-2.1392	1.8456	-0.0043083	0.4095	-1.7992	-0.59697	-2.3532	-0.46676	2.0848	-0.052514	0.98667	-1.0202	-0.23203	-1.0353	0.5182	2.7413	-1.8631	-0.21665	0.36099	-0.97386	-1.4145	-0.010815	-1.2596	-0.27559	-0.26708	-0.50189	-1.0593	-1.5517	-0.83601
7.701	8.3005	8.9919	8.1559	7.4667	11.853	7.7938	9.2455	7.9494	7.8913	10.099	10.75	9.1828	9.396	7.7461	11.152	8.3942	6.7993	9.5996	8.0934	6.071	8.1698	8.6558	9.8787	8.917	7.354	7.4506	8.7376	8.9719	8.1307	10.839	7.8614	10.804	9.5814	8.9962	10.324	7.6744	7.4452	9.052	7.1954	6.8279	8.7548	7.0245	9.0533	8.7026	10.056	8.8949	7.3064	10.317	7.5806
-8.5027	-7.7324	-7.3047	-9.3694	-6.9795	-7.3635	-8.711	-9.123	-6.4351	-7.208	-6.3191	-9.0787	-8.016	-8.0654	-6.7705	-6.9941	-9.346	-9.0056	-7.5068	-7.5243	-5.7635	-8.7129	-7.3934	-9.0083	-6.7698	-5.9789	-7.0084	-6.8931	-7.1244	-5.9234	-6.1857	-6.5702	-6.0401	-7.9486	-6.3627	-6.581	-9.2067	-7.7668	-8.2362	-8.1961	-5.9612	-6.9937	-8.4875	-5.7294	-8.2401	-5.9756	-8.5452	-6.3015	-8.7143	-7.1655
-2.38	-1.1087	-2.0136	0.66568	-0.97667	-1.5194	-0.83173	0.54575	-0.74265	-1.0064	-2.7461	-1.7403	-0.13808	-0.98223	-1.1407	-0.86223	-2.0177	-2.8866	-1.3275	0.07204	-0.40163	-2.6558	0.048387	-0.52321	-0.92978	-3.1467	-1.0516	0.3621	0.33903	-0.60351	-2.3213	0.074638	-0.23041	0.12056	-0.33005	-1.8138	0.8293	0.59194	-0.3203	-1.9389	-1.6403	0.28834	-2.8149	0.53381	-0.72855	-0.85718	-0.3304	0.34836	0.89202	-0.68515
4.3151	4.4453	6.0959	2.9916	5.3728	6.9917	5.2909	6.4265	4.2258	6.4396	4.4863	3.9433	4.6757	6.1372	6.0742	4.4324	7.3628	4.078	5.092	7.083	4.9765	5.2409	7.6335	4.0419	5.1422	5.2515	4.2552	5.8213	4.2901	6.1053	3.5795	3.5335	5.8924	3.7258	4.2065	4.2739	2.9843	5.4306	7.0074	5.3662	4.4785	6.2555	4.9757	6.1252	4.7354	6.9687	2.8236	3.1407	5.5575	5.8764
-9.7627	-8.9424	-10.27	-8.9571	-8.997	-9.0343	-10.176	-6.2063	-8.4826	-7.2862	-10.306	-6.7845	-7.0611	-10.864	-6.9185	-8.4185	-10.826	-7.2631	-8.1115	-9.6529	-7.5316	-8.4053	-8.6265	-9.7685	-7.8596	-6.4621	-9.347	-8.8273	-10.227	-8.3273	-7.3348	-11.435	-7.6384	-8.6472	-9.1942	-6.5764	-10.689	-9.2139	-8.4649	-8.2065	-9.3674	-7.8923	-9.2102	-8.9385	-9.7855	-7.7322	-8.5917	-8.7198	-9.2624	-8.5012
-8.5635	-8.0472	-7.3601	-7.7924	-5.9501	-9.0721	-6.8204	-6.6671	-4.937	-5.9144	-7.0553	-6.3774	-8.6046	-8.4598	-7.3006	-5.6275	-7.5341	-7.5895	-7.154	-7.5856	-9.3852	-7.9702	-7.4903	-6.7203	-9.3156	-7.6008	-4.6004	-6.8053	-8.81	-9.6179	-6.401	-8.8079	-7.9951	-6.5545	-5.6852	-7.6874	-7.7503	-5.6356	-5.9588	-6.896	-6.8076	-9.4494	-6.6045	-7.8645	-8.6364	-10.133	-6.0771	-7.3379	-9.1019	-7.425
4.5018	6.5343	3.33	6.8357	5.5383	6.3923	6.8984	3.7129	6.1321	2.8194	4.3319	5.0619	3.3286	5.9655	2.3132	4.8114	6.6115	5.9302	5.1345	5.1902	2.8087	4.7316	7.2885	5.6722	5.1518	6.1451	5.2194	5.5621	4.0337	5.5848	4.2636	7.277	7.5044	6.1196	7.963	5.4517	4.327	3.4038	6.2511	4.0314	5.1972	5.0712	5.2591	3.8925	5.3724	5.929	3.9129	6.7647	6.2285	3.9984
-10.874	-11.448	-12.886	-11.333	-13.263	-12.814	-11.283	-12.304	-13.102	-12.908	-12.469	-13.223	-12.266	-14.841	-13.83	-13.806	-13.417	-12.843	-11.496	-14.317	-12.155	-11.902	-13.503	-13.96	-13.283	-11.873	-15.224	-11.976	-11.677	-12.426	-13.222	-11.277	-12.66	-12.897	-11.483	-14.451	-12.69	-11.832	-12.272	-12.739	-13.453	-12.085	-14.996	-10.521	-10.566	-14.747	-14.28	-11.548	-13.22	-10.949
-1.1033	1.0889	-0.72963	-0.79512	1.3073	-0.27727	1.1737	0.61363	0.18727	0.43816	0.57574	1.6538	1.2965	1.6234	1.6595	0.32509	0.76537	0.45354	0.80804	1.782	-0.58881	0.84119	4.0655	-2.7338	2.309	1.4498	-0.11899	0.62383	3.2331	0.1034	1.1724	2.1637	-0.23604	2.2641	-0.22828	-0.1849	-0.79235	-0.99752	2.7139	0.3381	0.81613	-1.9591	1.1464	-1.1475	1.3059	0.2902	1.8099	-1.5581	3.3364	1.192
-3.8522	-6.856	-5.35	-3.3778	-2.954	-4.0204	-3.7939	-4.3783	-5.1422	-4.3008	-6.1329	-5.5112	-3.0152	-4.3957	-2.3383	-4.4454	-4.3362	-2.8331	-1.7551	-5.924	-5.5048	-1.9913	-4.2988	-2.7771	-5.0872	-2.1865	-4.2214	-2.0805	-2.8797	-4.3435	-5.7726	-4.285	-1.6683	-5.5671	-6.3018	-3.3563	-3.7224	-4.447	-3.3294	-5.8861	-3.9364	-3.8015	-3.1271	-3.9601	-2.115	-4.8612	-4.9476	-4.5593	-4.8091	-5.0519
-4.7789	-3.2343	-1.0647	-2.7521	-2.3377	-3.7687	-2.8744	-0.20329	-1.8071	-1.7645	-1.6268	-3.0345	-2.3367	-3.1703	-0.38038	-3.2581	-1.0363	-2.4167	-1.8655	-2.6626	-3.5205	-2.3001	-3.4084	-3.8569	-2.6868	-1.5676	-4.897	-3.5475	-2.1243	-0.99334	-3.7047	-4.5482	-2.9098	-0.89234	-3.4485	-1.353	-2.3335	-2.6995	-2.6996	0.45916	-3.9955	-2.6798	-1.3797	-3.4129	-2.5907	-3.4387	-2.7316	-1.3102	-1.6509	-2.7425
-5.6347	-8.0646	-7.6306	-8.1281	-6.6159	-6.9349	-7.9581	-8.6714	-7.7012	-5.6614	-6.3471	-7.9486	-8.1116	-6.1519	-7.2531	-8.0889	-10.037	-7.9598	-9.2285	-6.0298	-6.8127	-8.996	-5.8961	-7.735	-7.4636	-7.1362	-8.146	-9.9269	-7.5125	-7.638	-7.7427	-7.8679	-8.361	-7.9139	-7.7886	-6.3078	-8.4658	-10.055	-8.4432	-6.9281	-7.8633	-5.9533	-9.6348	-6.9745	-6.3575	-8.7032	-7.3114	-8.684	-8.7084	-6.9152
-8.2486	-6.8909	-7.6237	-8.3963	-6.5021	-7.4498	-6.4493	-7.4782	-9.4517	-9.8624	-7.2617	-9.0671	-5.5124	-7.2093	-6.8092	-7.7554	-4.9108	-8.764	-8.5432	-6.3577	-7.016	-7.5329	-4.7992	-8.2339	-8.7557	-7.7204	-7.471	-10.21	-7.7326	-6.9748	-7.9882	-5.9142	-9.0206	-7.2504	-6.3424	-5.048	-9.3163	-8.4295	-8.5809	-7.4611	-5.8968	-6.6723	-6.9181	-7.3244	-7.5987	-4.7845	-7.3881	-6.7158	-6.1138	-8.3879
-3.6021	-3.2724	-3.3481	-3.4151	-5.6313	-4.8113	-4.0212	-1.9383	-2.0394	-3.5517	-2.8295	-4.9208	-2.7966	-5.0329	-5.2383	-3.8381	-2.6178	-4.8697	-4.6581	-3.9556	-3.1433	-6.0984	-4.4267	-3.4233	-4.2934	-0.92569	-3.3827	-5.9207	-3.4963	-4.7791	-5.7814	-4.4246	-5.3824	-4.0709	-1.1984	-4.4239	-3.3665	-4.7033	-5.5521	-2.3152	-3.9368	-1.5578	-5.1233	-2.2717	-4.074	-4.0367	-5.2457	-3.3185	-4.5065	-4.5777
-21.623	-20.323	-19.828	-23.886	-19.117	-20.201	-21.464	-17.853	-23.355	-22.773	-21.271	-20.007	-19.46	-21.642	-23.232	-20.523	-20.596	-22.646	-22.172	-21.17	-19.64	-20.789	-19.923	-22.857	-21.282	-20.514	-22.996	-20.738	-20.395	-19.194	-21.156	-24.183	-22.233	-18.275	-19.443	-22.35	-20.419	-19.92	-20.583	-20.846	-20.214	-20.934	-19.366	-21.21	-22.48	-19.731	-19.665	-23.143	-20.293	-20.35
5.7784	5.5443	5.4949	6.2774	4.8462	4.3511	4.077	5.3893	3.857	5.8828	6.3213	4.8497	5.4989	5.3189	6.699	3.5973	6.4857	5.0566	4.6721	6.4153	5.2221	2.6987	5.9901	4.7539	6.1271	7.4281	5.0702	4.8026	6.3994	6.1421	6.9032	3.6927	4.9969	6.3542	8.6205	3.6113	6.5216	5.3141	4.615	8.0331	8.2844	6.4684	6.8289	5.0538	4.6719	6.4088	6.948	5.8138	4.1338	3.1966
-8.7679	-8.3005	-10.711	-9.5827	-6.5143	-8.8473	-10.27	-9.7648	-9.4422	-6.7457	-9.0191	-7.6201	-9.7864	-7.7073	-9.2509	-8.6102	-9.0479	-10.246	-7.4373	-7.2495	-9.4434	-9.7462	-7.5931	-9.0502	-8.7413	-10.002	-10.054	-10.735	-7.7952	-8.7259	-11.272	-7.6073	-8.0742	-9.4247	-8.4683	-7.3555	-8.1984	-11.03	-8.0827	-10.258	-9.2664	-9.3195	-9.237	-8.7576	-7.522	-9.012	-8.2418	-9.1524	-9.387	-8.2443
-2.5575	-3.3753	-2.9988	-1.2232	0.1156	-3.0556	-1.6379	-1.1884	-0.7747	-3.0092	-0.4982	-2.8127	-3.4458	-4.3962	-2.9772	-3.4941	-2.6089	-6.4193	-2.0632	-1.4565	-3.9229	-3.4407	-2.736	-4.0224	-1.1049	-2.7583	-3.565	-3.7823	-4.5113	-2.2888	-2.022	-2.9888	-3.7849	-5.0423	-0.61437	-2.6548	-2.7607	-1.7243	-3.111	-1.9049	-1.7243	-1.5431	-4.2829	-2.6285	-1.4793	-3.5792	-2.7046	-3.0519	-3.3499	-2.0132
7.4993	6.8713	4.9241	7.7236	7.361	7.3246	7.7545	7.8902	8.5218	7.4584	7.3387	5.807	7.47	7.94	5.3439	7.6592	7.0927	6.5101	7.0019	6.1414	11.747	5.571	6.3244	8.8771	7.6343	9.7355	4.9242	10.426	7.8078	8.6635	5.7244	6.9566	7.7341	5.8344	6.8243	6.6029	7.6255	8.4809	6.0845	7.7396	6.6686	7.746	5.9836	6.8148	8.0474	5.3911	8.9607	7.2951	7.8934	10.128
2.159	1.3872	1.3533	1.9301	2.3821	1.1566	1.0805	-0.30488	1.01	1.2404	2.2809	0.67629	1.6149	0.42349	1.3986	0.30314	4.0985	0.67542	1.6065	0.26952	1.5556	2.9001	0.94206	1.3976	1.3379	1.1018	1.2507	2.2472	2.0324	1.0146	0.15926	0.75785	2.414	0.93557	-0.41308	1.7171	-0.8978	3.8414	-0.77417	2.5394	1.5887	4.7333	3.1443	2.7176	3.1727	0.91572	1.0003	0.54495	1.6338	1.7738
1.6322	-0.18491	0.87908	-0.93216	1.7161	-1.0032	-1.5216	2.2442	-1.07	-1.5607	-0.25941	0.37655	-0.073789	0.92863	-0.71606	-1.6599	1.7155	0.24773	-0.026598	0.55228	3.1087	-1.4228	2.4346	1.2188	1.8629	0.79447	0.95679	-3.4108	1.4991	-0.91731	-2.7925	1.3131	0.86111	-0.6457	-0.17009	1.087	0.019329	0.87128	-0.83094	0.93804	-0.85898	1.4846	0.94093	0.55737	-1.5038	-0.44169	-0.030983	1.006	0.55492	0.83598
1.8499	2.8423	2.6141	2.384	1.4167	-0.101	0.38821	2.4607	3.2885	2.2031	0.74687	0.81055	2.0361	1.9517	3.5858	1.6067	1.9398	0.88625	-0.18135	2.8038	0.54518	0.69654	2.1996	2.1245	1.2783	1.6235	1.8938	1.4423	1.1256	-0.32707	1.7406	-0.81082	0.45682	-1.368	2.1407	1.3336	2.4666	2.1036	-1.336	4.4604	2.0827	0.44758	0.80532	1.7394	2.182	1.682	1.0282	4.0828	1.6199	1.2945
11.681	6.2128	10.701	9.5674	9.9422	9.1273	10.007	11.853	9.7817	11.831	10.112	9.1033	8.1313	7.5317	9.3164	10.167	10.519	7.849	11.434	11.712	9.9737	9.6557	9.1172	9.4838	9.8097	8.8218	7.8603	9.9671	10.517	8.1674	9.5255	11.32	9.5075	9.9812	8.0446	11.14	10.566	8.6534	10.636	8.31	10.408	9.5953	10.659	10.561	9.6354	11.863	9.6997	8.9376	11.561	8.1097
-14.4	-14.037	-14.015	-14.456	-12.728	-14.748	-13.448	-15.864	-13.962	-15.222	-14.016	-14.809	-13.917	-14.792	-14.629	-12.177	-14.851	-13.15	-15.487	-13.275	-14.868	-15.315	-14.789	-15.398	-14.8	-16.387	-13.886	-12.047	-16.118	-15.464	-14.097	-14.203	-14.904	-12.487	-14.571	-13.576	-14.731	-16.029	-15.271	-12.942	-15.217	-15.981	-14.361	-13.994	-11.366	-14.008	-11.566	-12.887	-15.083	-14.599
-8.7805	-6.8967	-6.9831	-7.2719	-5.1573	-4.4847	-5.135	-5.6007	-8.005	-6.9182	-6.8271	-6.0074	-6.9507	-5.6384	-5.9564	-6.078	-5.863	-6.2374	-5.5748	-7.0828	-7.2559	-7.3499	-6.9979	-5.3046	-5.3127	-7.9134	-6.6533	-6.2061	-6.2587	-6.0776	-6.4335	-7.2723	-6.1857	-8.123	-5.9298	-8.017	-7.2102	-5.424	-6.1539	-5.3365	-6.5195	-7.2343	-4.9985	-6.3064	-6.4798	-7.2224	-5.9314	-6.9636	-7.6744	-5.5658
-2.5266	-2.3351	-0.92519	0.27367	-2.6241	0.080746	0.5569	-1.0252	-0.37472	-2.0983	-2.3974	0.049759	-3.3231	-1.9338	1.17	-1.2115	-2.2415	-0.95215	-1.4347	0.1134	-1.788	-0.059469	-0.014088	-1.8316	-0.084845	-0.17013	-1.0617	-1.8326	-2.8537	-1.686	-3.4031	-2.1986	-1.1042	-0.0014166	-2.1267	-1.3032	-0.37537	0.98913	-1.9676	-1.5974	0.76383	0.14826	-0.36366	-3.2038	0.91218	-0.77045	-4.3012	-1.3256	-3.2483	-0.64821
-13.51	-15.751	-14.507	-12.291	-13.442	-15.802	-15.167	-13.678	-13.29	-14.017	-13.142	-11.585	-15.166	-10.919	-11.239	-13.057	-12.139	-15.373	-14.276	-11.67	-12.542	-12.956	-14.297	-14.851	-12.258	-13.927	-13.912	-13.231	-14.309	-13.311	-12.478	-12.172	-14.21	-12.704	-12.071	-13.031	-14.335	-13.51	-14.17	-12.458	-12.778	-14.425	-12.543	-10.8	-16.66	-14.531	-12.616	-13.009	-14.727	-10.99
-1.5007	-3.7954	-2.1812	-0.97473	-1.3219	-3.2864	-1.414	-4.2429	-3.7573	-1.5163	-3.0377	-3.0917	-2.4779	-1.3817	-1.9669	-2.9481	-1.4085	-3.9933	-3.745	-2.1305	-1.6834	-0.51043	-4.7083	-4.7604	-3.7122	-1.9487	-2.1421	-1.9756	-1.772	-3.2412	-2.5564	-3.7178	-0.97185	-3.3403	-2.42	-2.0646	-3.5199	-2.5769	-3.004	-3.2286	-1.8054	-4.8301	-2.886	-2.2743	-4.394	-2.8154	-2.7515	-4.2082	-2.8924	-3.3498
-0.96538	-1.2581	-1.5901	-0.68155	-0.9944	-0.080955	-2.1192	0.25987	0.24402	2.092	-5.3285	-3.1377	-1.3403	-0.060915	-4.0196	-1.4468	-0.99726	-0.086891	0.76194	-2.0888	-0.79817	-0.69806	-3.1846	-1.8317	-2.337	-0.63346	-1.956	-4.5925	-1.1156	-0.46805	-1.286	-0.46352	-0.94707	-1.3662	-2.0687	-1.0194	-1.7992	-1.1807	-1.1296	-2.6195	2.1503	-0.47826	-0.79459	-0.99273	-0.019281	-2.5012	1.1836	-0.65441	-0.89246	-2.389
7.3624	6.6312	6.9459	6.7431	7.5542	6.964	8.0706	6.5512	8.4996	5.7862	7.4083	4.8403	8.8722	9.3115	5.3594	7.7499	8.1059	5.2959	8.5873	5.6828	8.2521	8.5383	5.6934	7.7559	5.4775	7.2083	8.0373	7.5994	4.3828	5.6993	8.3862	6.3361	6.8998	7.9579	8.431	6.4396	4.0466	6.364	6.6579	8.2286	3.5365	6.9822	7.8368	6.8223	5.5002	7.8521	5.2049	6.6028	7.6323	6.0093
8.7758	9.8271	9.1624	10.124	8.8935	7.964	8.5179	7.8944	10.11	9.2071	10.707	9.7452	12.488	10.196	9.104	8.1668	10.702	8.4629	10.949	10.097	9.8471	9.8767	10.976	11.64	8.6308	9.5773	10.342	9.8252	9.2137	11.901	11.124	9.5173	9.9775	9.7933	8.2255	11.981	11.531	9.7596	9.7752	10.692	9.7801	10.109	8.5142	9.6174	11.101	10.066	10.239	10.714	10.997	9.4016
-1.8927	-5.2226	-3.7139	-5.662	-5.4286	-3.3626	-5.7979	-4.6727	-6.8772	-3.1572	-2.6907	-4.3644	-6.4848	-3.6924	-4.2571	-5.6592	-2.1768	-2.8769	-3.273	-3.1688	-4.4335	-6.4739	-2.9498	-1.9861	-3.5693	-2.4966	-4.9398	-3.6105	-4.9923	-3.929	-3.8601	-3.3349	-6.3053	-3.3382	-2.6436	-3.3098	-4.0761	-4.7574	-4.231	-5.2215	-3.7335	-4.7763	-5.1602	-1.8741	-3.4201	-5.1453	-4.9855	-4.4946	-5.8963	-3.2911
-1.5331	-2.2243	-2.8407	-0.42393	-0.79432	-0.17658	-3.0979	-0.50464	-0.989	-1.9322	-0.19044	1.6489	-0.6898	-2.315	-0.19658	0.1131	-1.8357	-2.7623	-1.5667	-1.4383	-3.5187	-2.801	-1.2698	-0.7589	-2.2203	-2.7186	-0.93948	-1.4791	-1.862	-0.91636	-0.47968	-2.0502	-2.3987	-0.13662	-2.9951	-1.9773	-0.66032	-2.4724	0.090702	0.92261	0.012575	-0.70571	-3.628	-2.7738	-2.7692	-1.5735	-0.81689	0.083117	-0.13899	-1.6708
-4.0475	-4.6541	-3.2242	-4.4383	-5.4898	-1.713	-3.5696	-3.5414	-5.1693	-2.5365	-5.1135	-3.8819	-4.9086	-4.0296	-4.0621	-4.7254	-3.6457	-3.9678	-4.6424	-4.9501	-4.0096	-4.5992	-4.2134	-5.2932	-5.9946	-4.2403	-3.3889	-5.5291	-3.5733	-2.0457	-3.5649	-2.2148	-4.4822	-4.7123	-0.94605	-2.4166	-5.7424	-5.9673	-2.972	-5.2203	-4.8989	-3.6803	-3.3	-3.5209	-4.0316	-3.0495	-3.9241	-1.9031	-3.2748	-2.2912
-1.6074	-3.1615	-2.2374	-0.54583	0.73857	-2.3411	0.34296	-0.049691	0.26228	1.9804	1.1463	1.9445	-3.0147	-1.2162	-2.6267	2.4421	-0.33643	-1.4525	1.1522	0.96556	-2.0201	1.0253	-1.1741	-0.5996	-1.2148	0.75123	1.2263	-0.64342	4.1251	0.76725	-1.1506	-0.4118	-0.78912	0.31972	-1.2574	-2.311	-0.32765	-0.5695	-0.75619	1.5597	-1.129	1.4891	0.97644	0.91158	0.64792	0.0049196	1.722	1.0479	-0.89505	-0.71357
0.73968	-0.86004	-2.0407	-0.47396	-1.1803	-2.1482	-2.2102	0.21387	-2.8909	1.3747	2.1593	-1.31	0.34565	-0.89964	0.82343	0.3344	-2.6313	-3.9863	0.20293	-0.8332	-1.7608	-1.7847	0.81522	1.2808	-0.45028	-1.8725	-1.0863	-0.80274	-0.73785	-0.78805	-1.0286	0.13728	-2.2402	-2.5111	-2.3115	1.1344	-1.0125	0.28652	-1.6227	-1.2177	-2.241	-1.716	-2.1457	-0.39483	-2.708	-0.18134	-0.32763	0.58527	0.22069	-2.7931
-7.9359	-9.1876	-5.5981	-8.3377	-6.4772	-7.9997	-8.037	-6.8865	-8.8523	-6.2186	-6.041	-6.8567	-7.9818	-6.8582	-7.5808	-7.6012	-10.214	-7.0625	-6.8457	-8.752	-7.458	-8.828	-7.7374	-8.1745	-8.9528	-5.6488	-8.0442	-8.2382	-7.839	-8.3158	-6.5941	-9.576	-8.4819	-6.0353	-7.6159	-5.56	-9.8228	-7.6616	-6.4272	-7.4164	-6.6091	-8.8346	-7.7582	-8.3565	-8.6517	-7.8265	-9.3357	-7.6854	-6.7428	-8.0439
-13.314	-14.765	-15.194	-13.54	-14.889	-12.595	-13.922	-12.116	-13.701	-10.799	-11.944	-12.563	-15.602	-14.813	-14.017	-13.713	-16.226	-13.133	-11.142	-11.425	-12.455	-12.695	-13.245	-15.166	-14.155	-12.953	-14.242	-13.97	-14.212	-12.379	-12.051	-12.935	-14.45	-14.424	-13.562	-12.589	-12.064	-15.9	-12.448	-14.15	-13.744	-13.302	-12.247	-13.26	-14.708	-13.265	-14.368	-12.427	-11.834	-12.831
5.7146	4.7699	4.7245	2.9689	8.1274	2.3522	6.547	6.4685	6.5923	1.684	6.1677	4.372	6.7339	6.5524	5.7616	5.0491	4.0941	6.5371	5.1159	4.2964	5.0977	5.0827	1.6371	4.4832	6.0594	5.4859	7.0522	5.7285	8.7474	8.7177	5.2591	4.9371	5.6972	5.5685	3.4449	7.1343	4.5054	6.2088	4.0281	4.351	5.2804	7.249	5.4861	5.8137	4.738	4.236	6.8154	6.365	4.8351	5.5482
-5.3941	-3.0495	-3.932	-1.6713	-4.7985	-6.2763	-2.964	-3.206	-3.5968	-6.4814	-2.2845	-2.1382	-5.4923	-3.403	-5.8306	-5.9149	-2.9745	-3.3162	-4.5812	-1.0657	-2.4793	-3.9567	-4.2078	-2.2184	-3.2247	-1.439	-3.1098	-3.7212	-4.7188	-4.1036	-4.858	-3.968	-4.5441	-5.5743	-4.9414	-4.4177	-2.7126	-2.4531	-4.3249	-2.5311	-6.4692	-3.9538	-6.403	-5.1581	-4.0918	-2.903	-5.7271	-5.4526	-5.7615	-3.3352
-13.963	-12.911	-11.534	-12.317	-11.58	-13.442	-12.457	-11.971	-12.684	-14.119	-13.617	-10.856	-13.635	-13.582	-14.066	-13.46	-13.391	-11.032	-12.153	-12.146	-12.77	-13.616	-14.798	-11.948	-11.848	-12.135	-13.192	-14.817	-11.117	-12.612	-11.001	-11.223	-11.263	-13.704	-12.279	-12.863	-12.927	-13.213	-13.041	-11.541	-11.985	-9.8458	-10.674	-12.935	-14.082	-13.046	-12.545	-11.398	-11.167	-13.556
-2.1873	-0.36058	-0.5362	-1.8162	-1.3398	-1.9255	-0.13893	-0.7865	-1.7822	-1.994	-2.6651	-3.4587	-0.41852	-1.9828	-1.9117	-3.6415	-0.75515	-2.7327	-0.19622	-0.30048	-0.18042	0.76698	-0.72422	-0.45979	-0.31092	-2.5868	-0.064838	-2.482	-1.6215	-0.42969	-1.504	-1.6553	-1.0259	-0.8813	-4.7517	-0.11346	-1.2551	-2.5133	-1.9194	-1.4923	-3.0908	-1.3875	0.21894	-2.4358	-3.2053	0.026126	-0.90485	0.017302	-0.78511	-1.2537
-4.2892	-3.4815	-4.756	-6.8039	-5.276	-5.9855	-7.4698	-7.0285	-5.899	-5.1788	-7.6453	-6.6389	-4.8787	-6.4682	-7.0771	-4.8316	-6.5828	-5.638	-7.3534	-4.5527	-4.6913	-5.4285	-5.0705	-6.0124	-9.1189	-8.7691	-4.2196	-3.7925	-3.8818	-6.7244	-4.6106	-6.9575	-4.3337	-4.0636	-5.4868	-6.0474	-5.5236	-6.1298	-6.9697	-3.6161	-4.849	-6.7528	-5.224	-9.0334	-5.6242	-6.98	-3.9481	-6.0148	-5.7841	-5.3352
-1.4455	-0.53734	-1.2574	-1.7486	0.15333	-1.1001	-2.1161	-0.66113	-1.4754	-0.33921	-1.243	-1.0584	-2.0222	-0.39571	1.3984	-0.25999	0.60796	-4.5106	0.47775	-3.2596	-2.4994	-1.947	-0.58062	-1.9649	-0.98736	-1.2401	-2.3777	-1.5518	-1.5754	-1.235	-1.594	-0.15297	-0.17516	1.0627	-2.2084	-1.3031	0.60396	-2.9172	-2.2909	-1.8833	-1.933	0.12491	-2.2987	-1.7224	-2.9251	-1.6967	-1.9512	-3.7588	-0.81729	-0.85803
2.6164	1.5	1.4307	0.94208	1.3164	2.1254	3.4864	2.1495	3.1827	-0.53442	2.3644	1.8185	2.328	1.7561	0.96082	3.2152	-0.78226	1.2156	2.4679	0.91625	1.9737	1.9397	-0.38015	0.61533	0.46859	2.7855	1.6086	0.92721	2.4152	1.4519	4.0942	1.3779	0.67805	3.0226	2.6207	1.6115	-0.59335	2.0803	0.86311	1.5227	1.4669	0.89156	0.58207	3.7451	1.9795	3.1647	2.9834	-1.0355	1.4669	3.6822
-4.545	-0.86723	-2.7644	-0.43362	-0.68447	-1.521	-0.47557	-2.1788	-0.83039	-2.5776	-2.6851	0.1223	1.8749	-3.5594	-0.49768	-1.2479	-2.2399	-0.71491	-1.124	-2.9268	-0.78968	-2.1769	-2.213	-0.62271	-1.8247	-0.79723	-1.5953	-0.15539	-2.0493	-0.30251	-1.0552	-2.2844	-2.5212	0.20862	-2.8281	-2.4761	0.13874	-0.71638	-1.1339	-1.5065	-0.232	-0.9387	-1.908	-1.927	-4.5225	-2.6852	-2.31	-0.85959	-1.6111	-2.1731
-15.099	-13.163	-13.897	-14.187	-12.598	-16.368	-14.17	-12.85	-15.181	-15.815	-13.219	-15.983	-14.266	-13.332	-13.914	-13.171	-13.952	-16.432	-15.394	-13.993	-15.095	-15.376	-13.092	-14.356	-12	-15.312	-12.14	-14.089	-15.445	-13.491	-13.721	-13.612	-15.287	-14.548	-14.671	-15.404	-14.649	-14.957	-16.186	-17.009	-14.993	-12.618	-14.018	-14.369	-15.235	-13.628	-14.109	-15.437	-14.391	-13.471
-1.9064	-4.4059	-4.5589	-2.9011	-4.1771	-2.8708	-4.1653	-4.3132	-5.0333	-1.6828	-4.5605	-1.5043	-6.2573	-4.786	-4.3011	-3.7718	-5.5475	-4.4028	-6.1045	-3.6365	-3.2569	-2.3062	-2.4567	-3.361	-3.1203	-4.8039	-4.7533	-5.3211	-4.0365	-4.696	-2.1681	-4.3116	-4.1002	-2.8181	-3.3872	-2.3105	-4.2177	-3.6342	-1.6391	-3.6598	-5.4295	-4.1804	-4.3071	-4.6476	-4.1686	-3.2969	-3.1483	-4.1638	-2.5623	-3.6665
-8.4257	-7.7856	-5.3576	-7.6493	-7.0593	-7.1823	-7.0835	-8.1137	-7.3879	-7.652	-8.8462	-6.4418	-8.7837	-8.4631	-9.5974	-8.5792	-9.1781	-8.0149	-9.7631	-8.6301	-8.6813	-7.9726	-6.6357	-7.1143	-6.312	-7.106	-5.6766	-7.5183	-7.5635	-7.9921	-6.8669	-10.269	-8.5431	-7.8396	-8.2621	-8.6267	-6.8819	-7.7846	-7.5272	-7.8563	-9.0937	-8.5094	-8.1153	-6.7939	-5.1965	-8.1755	-7.7954	-7.5292	-7.6884	-6.0209
-12.692	-11.916	-12.702	-12.864	-12.008	-15.108	-13.757	-9.9626	-13.987	-11.035	-12.172	-13.84	-11.71	-11.16	-10.041	-12.793	-15.053	-13.432	-12.624	-12.94	-13.315	-12.806	-13.269	-13.364	-13.428	-12.189	-12.406	-13.867	-12.015	-12.624	-12.205	-10.977	-13.078	-12.206	-11.029	-11.476	-12.345	-9.127	-11.943	-13.314	-11.061	-13.42	-14.278	-10.646	-15.102	-12.952	-12.43	-12.102	-12.243	-11.226
0.54899	-0.71524	-1.1883	-1.1089	2.4542	-0.74554	-0.76653	-1.5895	-0.93827	-1.7131	-2.6989	-0.94712	0.22006	0.25062	-1.4045	-3.8278	-0.61833	-2.5187	-1.6145	-1.0705	-0.45554	-0.95758	-1.7772	-1.4376	-3.435	-1.5551	-1.0208	-1.1064	0.052562	-1.9066	-1.4824	-0.75109	-1.9416	0.06216	-0.36605	-2.3684	-4.1966	0.8926	-1.3998	-0.40522	0.24257	-0.63953	-2.8819	-3.5198	-1.2902	-0.16655	-0.21084	-1.6961	-1.2078	-1.5309
-10.174	-9.0902	-12.813	-12.253	-11.105	-12.415	-12.058	-12.066	-10.518	-11.632	-13.604	-9.2836	-13.424	-11.099	-11.35	-10.867	-11.588	-12.649	-12.946	-10.681	-12.592	-10.807	-10.186	-13.224	-11.543	-11.69	-10.56	-10.35	-11.508	-10.741	-10.38	-12.393	-9.5269	-12.531	-13.251	-12.177	-14.018	-11.193	-9.8628	-10.567	-11.151	-10.06	-10.31	-12.385	-11.582	-13.001	-12.188	-10.323	-11.317	-11.457
8.0984	8.3898	8.0652	11.702	7.4505	8.3267	9.1913	7.4037	7.4364	7.595	9.5121	8.8842	6.4128	6.7554	8.4731	7.3883	9.7854	5.1419	10.009	7.9066	7.952	7.5937	7.7113	8.9562	7.8166	5.6777	8.418	6.9808	8.2967	8.884	7.5512	6.6583	8.0449	6.6974	7.991	8.4309	8.3971	7.8349	5.9202	5.1008	7.0958	9.2537	6.5156	8.9974	7.7831	7.2276	8.1091	7.5131	8.8556	7.1549
5.2361	7.4152	5.9046	8.2105	6.0342	6.5517	8.4554	5.5702	7.0769	8.1958	8.8152	8.6243	7.2251	6.3049	6.8654	8.3238	8.2086	6.0992	6.4813	5.4195	5.2744	6.3966	5.0196	5.1929	6.3088	5.189	7.0349	8.2118	6.748	7.6711	7.8444	5.5968	7.3247	6.1954	7.3378	8.1268	7.0675	6.8182	10.084	8.6455	7.8458	6.1313	7.6148	6.9967	5.4607	6.7962	6.1707	5.759	6.6112	5.5574
-7.3182	-9.3867	-8.1963	-8.1198	-9.0315	-7.7822	-8.9029	-9.2172	-9.5971	-8.6418	-8.5275	-9.168	-10.646	-10.381	-8.9135	-9.4755	-9.8446	-9.2521	-8.4953	-8.3104	-9.9118	-9.1423	-8.592	-10.98	-7.5819	-10.08	-7.5204	-11.158	-9.5086	-8.9651	-8.5738	-7.0451	-8.7289	-10.089	-10.579	-11.222	-10.524	-8.0444	-9.2955	-9.5629	-7.6048	-8.819	-7.3377	-9.4309	-9.3499	-8.9827	-8.835	-10.08	-9.6603	-9.2497
-12.232	-13.376	-10.861	-14.101	-11.646	-14.988	-12.957	-11.681	-15.138	-13.595	-11.298	-14.051	-13.682	-13.485	-14.07	-13.935	-13.698	-14.275	-13.143	-14.673	-12.65	-12.935	-15.264	-14.087	-14.02	-13.897	-11.953	-13.305	-13.737	-10.972	-13.075	-13.058	-12.367	-14.255	-12.32	-13.156	-13.055	-14.156	-15.287	-12.38	-12.311	-12.775	-14.51	-14.74	-13.031	-13.72	-12.203	-11.961	-13.592	-13.307
1.5591	1.3245	-0.36504	0.65975	-1.0568	-0.83807	-0.38808	1.0902	-0.27266	0.59856	0.027328	-1.5006	-0.41326	-0.86737	-0.7373	-0.69729	0.61062	3.8191	-0.89695	0.86891	-1.8354	2.0181	-0.79856	2.1308	1.5011	-1.1345	-0.82989	2.5396	2.0318	-0.36038	-0.97429	-0.99058	1.239	-0.33817	-0.1462	1.4651	-1.1113	1.0073	-0.74831	0.16104	-0.13879	-0.15559	0.28734	1.1468	-1.1807	-0.24218	0.44524	-2.6154	1.4728	2.2072
-2.7805	-1.9494	-1.281	-0.077637	0.41383	-1.2625	-3.0916	-2.8213	-0.91251	-3.0046	-2.1235	-0.48604	-1.2998	-2.8722	-2.1136	-0.47532	-3.5339	-1.0764	-3.9536	-0.037476	-1.5095	-3.0875	0.46143	0.05102	-0.16607	-0.71069	-0.7766	-1.7358	-1.559	-2.2521	-0.77728	-2.2296	-1.8146	-0.25496	-1.134	-1.0804	-2.6626	1.666	-0.30277	-0.32075	-0.31286	-2.1207	-2.013	-0.93356	-1.6567	0.5501	-3.2511	-2.9642	-1.1637	-3.4316
3.4068	3.7638	5.5151	5.2899	4.9263	4.9171	4.0527	4.2822	3.2708	4.5228	3.6489	4.4196	2.727	6.9988	2.0323	3.5474	5.7848	5.3787	3.3279	3.9663	3.6526	2.7124	3.5331	5.1647	3.6056	6.6482	6.2259	2.5711	5.4109	4.6187	3.8014	4.1943	4.0368	3.5203	6.223	3.5987	4.17	5.8145	6.5066	2.2816	5.3227	5.1412	5.2103	6.3424	5.2819	3.6316	5.2816	3.4522	3.6216	3.0632
-12.589	-13.103	-14.44	-12.098	-13.235	-12.774	-11.8	-14.017	-14.003	-11.111	-13.404	-11.963	-12.363	-14.13	-14.288	-13.901	-12.999	-12.473	-12.916	-14.608	-12.834	-11.581	-12.709	-11.857	-14.467	-12.474	-12.821	-12.149	-14.278	-11.745	-15.017	-12.339	-12.778	-12.452	-12.775	-12.807	-10.93	-12.45	-12.193	-13.041	-10.267	-13.075	-11.49	-12.28	-12.408	-9.7988	-12.981	-15.184	-11.611	-11.904
-2.6279	-1.4286	-1.758	-2.4913	-2.6579	-1.2323	-0.1648	-1.1743	-1.7957	-1.1179	-1.4857	-3.0849	1.7372	-1.0587	-3.3771	-0.29671	0.058873	-2.0488	-1.2662	-1.4642	-2.9782	-1.9077	-0.80901	-3.1171	-1.3991	-1.0575	-0.89926	0.19809	-2.1988	-2.0592	0.24472	-1.3902	-0.27181	-2.0857	-0.57414	-3.0442	-4.3712	1.1548	0.0016554	-2.6156	-0.6143	0.13876	0.89029	-0.26748	-2.8821	-0.73905	-1.4051	-0.683	-1.2219	-1.05
-4.6147	-3.6854	-4.2336	-6.4513	-3.0661	-3.3671	-2.5374	-6.4508	-2.6892	-4.9152	-3.6895	-3.4919	-6.1932	-6.227	-4.9434	-2.2077	-5.2285	-3.1073	-4.0748	-4.0431	-4.7623	-2.7048	-2.6695	-3.02	-2.8646	-4.4368	-3.5311	-3.4875	-3.9222	-1.5351	-5.5764	-5.8799	-1.2786	-3.2648	-3.4076	-1.9138	-5.34	-3.934	-5.4699	-4.1349	-5.9465	-3.2329	-5.8678	-3.5236	-2.2045	-4.2963	-2.986	-3.5657	-3.9672	-3.8835
3.3796	4.1483	2.9662	1.2112	3.2436	1.8259	0.71804	3.2066	1.4532	0.83089	2.1843	3.1869	2.8266	2.8804	3.1571	4.383	3.3059	3.0692	0.88263	1.8845	1.0593	3.5218	1.8063	3.0878	5.0597	-0.36844	2.1898	2.4626	1.9138	1.4557	1.6385	3.3481	3.3784	4.0035	3.2399	2.9319	3.3138	0.69562	1.1889	2.3433	3.0713	5.352	1.6644	2.9625	4.1041	1.7231	1.9169	4.0032	1.8847	3.657
-2.8989	-3.6688	-2.9255	-3.1848	-3.4274	-2.8634	-3.0738	-2.0308	-3.7515	-0.92748	-3.4978	-3.5904	-2.1954	-2.8043	-5.5694	-3.7505	-3.1857	-3.7074	-2.0764	-4.9165	-2.0446	-4.1113	-3.0019	-1.5772	-1.2024	-3.536	-3.7971	-3.3702	-3.3915	-2.5737	-3.6761	-3.0684	-2.9882	-0.96331	-2.8994	-1.4298	-3.6822	-2.4206	-1.5117	-3.3526	-2.4876	-2.6814	-1.9927	-1.6555	-2.0148	-2.7043	-2.7995	-2.5698	-3.2956	-2.4673
-2.5583	-2.6927	-1.94	-4.0416	-3.4525	-3.394	-2.0646	-0.35139	-2.2496	-3.4851	-6.6561	-3.8886	-2.3518	-3.6734	-3.85	-5.1046	-3.1744	-2.9743	-2.6656	-3.3259	-2.9259	-3.1524	-1.975	-2.0131	-3.087	-1.9992	-1.1761	-3.0652	-3.1594	-3.6664	-1.5581	-3.6885	-5.4598	-1.4259	-2.9085	-3.5154	-4.3464	-2.772	-4.1197	-1.7913	-5.1156	-2.8409	-1.2929	-2.0505	-2.9004	-3.7891	-4.1137	0.19896	-1.673	-2.1582
0.1341	2.8594	-0.41776	1.0533	0.94895	1.3653	-2.3712	-0.059793	0.73606	-1.217	-0.38617	-0.13989	-0.65246	-2.0982	1.107	0.78145	-1.3009	2.1836	0.89367	-0.77739	-0.29564	2.5454	1.0867	2.2008	1.776	-1.8457	-2.2362	-0.69027	-0.56959	1.9404	0.86913	1.814	0.068564	-0.51205	-0.2273	-0.28635	1.992	-1.2882	-0.18211	-0.78329	1.6323	0.81739	-0.044507	-1.1907	-0.1756	2.9692	1.1571	0.8141	0.31947	-0.41074
-3.1583	-2.7383	-2.6474	-3.3448	-1.7498	-2.5696	-2.6071	-4.7779	-1.0448	-1.8968	-3.9301	-1.7429	-3.3115	-2.7049	-3.9275	-3.5182	-0.83971	-2.4896	-7.6682	-2.471	-5.0277	-1.9773	-2.6073	-4.5713	-1.5161	-2.6671	-1.3817	-2.6036	-1.6354	-2.5966	-1.8939	-3.5745	-3.5852	-3.2622	-1.3669	-0.89851	-3.2093	-3.8452	-1.5696	-2.1677	-4.7057	-2.99	-3.4888	-2.3967	-1.2754	-0.14559	-4.3412	-2.8626	-2.0955	-3.0389
9.9617	7.4542	8.8185	10.075	10.153	8.55	11.084	10.283	9.4224	10.389	10.4	8.7454	10.824	9.1757	9.0088	10.134	9.186	10.589	11.212	10.13	11.648	6.5056	10.711	9.2583	11.314	9.9784	10.699	9.8338	7.8442	9.8744	11.748	11.981	10.905	9.6949	10.024	7.6873	11.226	6.6836	9.3392	12.56	9.1134	9.2287	9.7015	9.8688	9.4537	12.132	10.529	9.8421	10.628	10.925
-14.177	-12.571	-13.296	-17.155	-11.71	-13.316	-14.301	-15.992	-15.053	-13.669	-15.343	-12.616	-12.736	-15.752	-14.275	-14.458	-14.886	-13.941	-13.06	-13.315	-15.306	-12.941	-14.828	-15.09	-12.561	-13.851	-11.868	-12.745	-13.096	-14.061	-15.77	-13.87	-15.399	-13.702	-12.869	-14.915	-15.297	-14.404	-13.928	-13.422	-15.298	-13.693	-14.737	-12.497	-15.352	-13.892	-13.743	-13.167	-12.87	-15.572
-0.33413	-1.7109	-1.9375	-0.87138	-0.69594	-0.0049533	-1.3381	0.46615	0.37303	-1.2013	-3.3925	-0.90604	0.65917	-0.96936	-2.2454	-2.3911	-1.9973	-1.6251	-2.334	-2.435	-0.57591	-1.1686	-3.1918	0.88585	-1.9655	-0.60386	-1.3608	-0.59275	-1.1682	0.18367	-1.7496	-1.6829	-3.2399	-1.4646	-3.2999	-2.7596	-1.9349	-3.2715	-2.6835	-3.0555	-2.5137	-2.0546	-0.10479	-0.39794	-1.1344	0.097553	0.93882	-1.0967	-0.81401	-1.2728
-5.2004	-2.733	-5.1369	-5.0278	-2.2586	-2.643	-2.8808	-3.7437	-5.4877	-6.0312	-2.8784	-2.0642	-4.1116	-2.8572	-1.4693	-3.2199	-5.5271	-3.3097	-4.8718	-1.719	-4.4595	-4.2577	-3.5739	-2.1029	-4.1676	-2.7999	-4.605	-4.6063	-4.541	-2.7612	-3.3808	-1.5383	-2.7799	-2.1874	-2.2555	-3.9507	-4.9923	-3.4942	-3.7677	-0.80782	-0.81324	-3.2077	-6.3225	-3.9975	-4.0196	-4.3468	-3.0317	-2.655	-4.8622	-3.3292
-10.581	-8.7039	-7.5847	-8.3778	-9.5287	-10.396	-8.95	-7.4237	-8.8384	-7.5179	-8.9107	-9.4498	-9.3156	-9.4133	-8.2329	-10.264	-9.4181	-6.6474	-8.976	-9.0811	-6.8015	-9.8537	-8.6698	-8.8155	-9.2138	-9.6775	-9.3098	-10.161	-8.7454	-10.043	-7.3745	-7.1497	-8.68	-9.6491	-9.0463	-8.6074	-9.4017	-8.246	-7.1631	-6.1526	-10.017	-8.4258	-8.4176	-9.3196	-9.4758	-8.5602	-8.9465	-10.466	-9.8824	-9.7498
-4.0163	-5.3175	-3.7882	-2.1992	-4.7465	-2.9992	-4.2012	-4.0792	-3.6382	-4.3896	-2.8558	-5.8441	-5.3853	-4.5545	-4.439	-2.7611	-5.827	-3.1605	-5.464	-4.4944	-7.2841	-3.6833	-3.9693	-0.54102	-1.8974	-3.5466	-2.8757	-3.9269	-3.1744	-3.6317	-3.7291	-6.3173	-4.529	-4.9247	-1.2755	-2.1866	-1.7945	-1.3195	-5.7525	-5.1099	-3.741	-2.713	-1.8375	-1.0582	-3.5001	-3.7278	-3.0479	-3.5029	-4.9638	-2.6292
2.1005	3.6064	2.2909	3.0521	1.7242	0.10239	4.8627	3.7321	3.9426	6.0434	0.53312	2.8738	4.0331	2.6397	0.93351	2.0309	2.5912	3.5813	2.4241	3.2402	0.9072	2.1187	3.6867	2.5069	2.4889	2.6882	1.3802	2.2751	0.97126	1.6166	1.7758	2.7816	3.4337	1.087	3.3628	2.152	2.0646	1.8911	2.8338	2.1361	1.3431	4.0654	3.3275	2.0934	1.8062	2.4284	1.3527	1.4947	4.3327	1.238
-13.163	-15.07	-14.928	-14.57	-14.587	-12.614	-14.385	-12.509	-15.937	-14.544	-13.882	-13.762	-14.694	-13.706	-12.694	-15.116	-15.186	-14.151	-12.842	-14.226	-16.255	-14.368	-13.96	-14.761	-14.285	-13.81	-14.239	-15.065	-11.016	-12.86	-14.166	-11.859	-13.403	-14.975	-14.389	-13.34	-14.296	-14.5	-11.815	-13.622	-14.873	-15.671	-12.883	-15.676	-12.689	-12.555	-15.598	-14.273	-14.035	-13.227
-1.4848	-3.3575	-1.4392	-3.2412	-1.4976	-3.5016	-3.0907	-1.5893	-1.7948	-2.1282	-3.3866	0.080994	-2.313	-5.6518	-3.4786	-3.519	-3.1705	-2.8933	0.38669	-2.0772	-4.374	-2.6578	-2.428	-0.69061	-4.9836	-0.25424	-2.7084	-3.6483	-1.2072	-3.3507	-3.5442	-1.4219	-3.8271	-3.3978	0.029601	-2.0567	-1.6091	-2.2475	-1.6942	-3.1626	-3.667	-0.22466	-1.206	-0.76718	-4.9166	-3.4589	-2.8158	-3.2293	-0.99121	-2.2617
-6.412	-3.4822	-7.6889	-6.2596	-3.8801	-4.6269	-4.961	-4.6055	-7.7073	-5.1762	-5.3836	-7.1207	-7.0769	-6.0111	-5.3941	-5.841	-6.7366	-6.5465	-5.2395	-8.1526	-5.5678	-5.3041	-4.2288	-5.0688	-6.5997	-6.9555	-6.7444	-4.2809	-6.1228	-5.6568	-7.002	-6.0724	-4.9073	-6.314	-4.9181	-5.7681	-4.8503	-5.3348	-7.2903	-6.8992	-5.4316	-4.2922	-7.8784	-3.6209	-7.2239	-5.7318	-4.6366	-8.0166	-5.7526	-6.3256
-9.691	-7.7615	-9.179	-8.9906	-6.3775	-8.6448	-9.4925	-6.9665	-7.0394	-5.2569	-7.8527	-7.7212	-7.8533	-9.3758	-8.957	-8.0606	-8.5425	-7.1704	-8.2315	-7.1486	-8.7917	-6.5929	-7.3037	-8.0828	-9.0381	-7.1091	-6.4049	-9.1283	-7.8333	-8.4053	-6.7862	-6.9115	-7.3556	-6.3261	-8.0596	-8.0479	-8.163	-9.3317	-6.3013	-7.6257	-6.524	-6.0701	-7.5681	-6.851	-6.1153	-7.8621	-6.136	-5.0759	-6.6478	-7.9986
-4.0324	-2.8384	-5.0091	-1.7296	-3.2671	-4.1846	-1.6865	-4.5212	-3.0124	-1.4555	-1.7307	-2.5021	-0.76436	-2.2544	-0.3331	-4.151	-2.6346	-1.8621	-2.3719	-2.2875	-2.9192	-2.0225	-4.2347	-0.2227	-1.8283	-2.6847	-1.9812	-1.9324	-0.70635	-2.4341	-1.6857	-2.6108	-2.541	-4.7505	-3.1718	-1.8656	-2.4251	-0.73781	-3.0774	-2.1482	-3.4107	-1.8998	-1.6614	-0.98259	-2.1146	-3.5385	-0.13178	-3.7215	-3.3795	-1.0329
-14.606	-15.391	-14.673	-13.103	-16.378	-15.218	-15.338	-16.24	-12.765	-14.338	-13.716	-13.252	-16.737	-14.329	-14.87	-14.145	-15.813	-13.885	-14.145	-14.67	-15.346	-13.776	-14.013	-10.417	-16.123	-16.488	-15.631	-16.396	-14.909	-14.158	-15.457	-14.773	-16.701	-14.177	-14.161	-16.06	-16.615	-16.689	-14.921	-16.371	-15.969	-13.049	-14.634	-14.597	-15.543	-12.846	-16.985	-13.862	-14.878	-13.778
-22.704	-22.143	-21.225	-21.996	-23.07	-22.78	-22.997	-22.607	-22.495	-21.47	-23.382	-21.914	-21.712	-19.579	-21.809	-21.472	-23.085	-23.313	-22.537	-24.272	-20.662	-24.193	-20.352	-20.151	-20.724	-24.405	-23.764	-22.715	-22.505	-22.43	-22.212	-20.798	-24.032	-21.609	-21.43	-22.228	-21.795	-21.735	-22.145	-24.513	-22.371	-21.668	-22.501	-23.572	-20.884	-22.027	-19.901	-21.179	-25.104	-21.253
-14.719	-12.844	-15.681	-13.99	-14.546	-12.102	-12.754	-15.359	-14.778	-13.6	-11.494	-14.883	-13.65	-15.317	-15.286	-15.896	-14.343	-14.058	-15.373	-14.295	-14.611	-14.724	-14.371	-14.865	-14.008	-15.063	-14.738	-16.082	-14.405	-16.6	-16.268	-13.137	-13.914	-14.477	-15.486	-15.849	-15.188	-15.605	-16.19	-12.805	-14.069	-13.799	-15.302	-16.103	-11.881	-11.158	-13.345	-12.356	-13.938	-13.458
9.3914	10.697	7.2049	10.359	9.0162	10.321	8.4113	6.8821	8.5172	5.1676	8.2327	6.9271	10.163	9.0501	8.4206	7.1354	5.854	8.4287	9.5999	7.7194	8.0547	10.398	10.579	11.027	7.3615	11.01	8.7396	6.3015	8.6638	10.156	6.7049	8.6292	9.0445	8.566	8.8656	7.2759	7.4195	7.7775	4.7958	9.0359	8.3761	10.023	6.7468	9.232	5.5643	6.8994	7.1495	6.7172	7.5779	7.9937
-8.7963	-7.6644	-5.9956	-9.4332	-8.2694	-9.36	-8.3607	-10.861	-10.645	-8.7786	-7.9676	-10.362	-9.4839	-10.011	-9.2768	-11.866	-8.86	-7.2749	-11.208	-10.488	-9.5595	-11.357	-10.208	-10.056	-9.2544	-9.6993	-10.935	-8.6677	-10.07	-9.7942	-11.014	-8.1723	-9.5441	-9.3238	-11.272	-9.7765	-12.303	-8.5904	-8.724	-8.8217	-9.4113	-10.003	-7.1679	-8.6799	-8.9837	-9.5884	-10.686	-8.7754	-10.656	-7.4206
2.1273	-0.98016	-2.0941	1.1232	-0.15115	-1.2373	1.7306	2.452	0.4759	-0.7583	-0.52209	-0.26296	-0.35195	1.7248	-0.48284	-0.89066	2.3203	-0.11016	-0.019073	-1.5572	-1.5868	1.1367	2.7557	-1.6522	0.38073	-0.77366	-1.0037	0.56436	-2.6639	-1.353	-0.57199	-2.618	1.1428	0.54069	-0.43358	-0.78449	0.28655	-3.9407	-1.1467	0.59991	-0.17401	-1.4338	0.99786	0.19798	1.6208	0.29241	-0.29415	-1.9153	-0.081013	1.225
-4.7702	-4.4568	-3.4074	-6.3942	-4.6477	-3.4432	-5.3245	-5.7103	-4.3813	-2.7088	-4.7196	-2.7228	-2.1523	-2.6627	-2.9751	-3.9166	-6.1367	-1.1088	-5.8796	-4.2157	-5.3939	-2.5345	-4.3212	-3.737	-3.029	-7.2572	-2.7786	-6.1813	-4.5896	-2.2275	-4.0525	-4.4083	-5.4996	-2.7784	-5.0724	-4.6916	-3.5279	-2.7046	-1.4051	-4.0378	-3.8304	-3.0739	-3.2778	-3.0661	-4.9556	-2.7487	-3.7074	-4.1662	-5.1106	-1.0669
-2.1082	0.17275	-0.046719	0.85727	0.1213	-1.4681	-1.7578	-3.4151	0.26323	-0.39637	-0.38093	-1.5039	-2.0074	-3.7567	-1.7913	0.1389	-2.7771	-0.25013	-1.2721	-0.74922	0.85598	0.54813	0.012938	1.3646	-1.2282	1.2582	0.89974	-0.62985	-1.874	-1.9891	-3.0478	-0.45191	0.82631	-1.1768	-0.12291	-0.17636	0.98909	-1.207	-2.1273	-0.9111	0.12224	1.9446	-2.2246	-1.3846	-0.84855	-2.255	0.21189	0.085589	-2.3508	-2.3383
0.80648	-1.8294	0.21886	0.30541	0.49339	1.2559	-0.50482	0.088183	0.85227	1.1491	-1.3015	1.8214	0.67928	1.7132	0.97511	-0.64424	-1.8486	-0.0077314	-0.60857	-0.11152	0.1729	-0.68402	1.3859	-2.4606	0.65423	-0.33135	-0.43735	-0.0025621	-0.48131	-1.5833	-0.85258	-0.90116	-1.1052	1.1058	1.3006	1.3935	0.38824	0.55965	0.41094	3.0575	0.22324	-0.76588	1.6021	-0.74462	-0.3532	-0.55412	-1.1862	-2.9805	-1.2474	-1.2998
2.6008	-0.42066	-0.32568	-0.7793	1.3552	0.99617	2.036	0.30922	0.33502	0.07894	0.42197	-1.5417	-0.21462	1.0315	-0.27047	2.0692	-0.53962	1.0673	1.6734	0.41706	1.2856	-2.2505	-0.0061433	0.014688	-1.6004	1.1104	-0.28944	0.2777	2.0716	0.019829	0.41776	-1.5313	1.7117	-1.48	-0.35111	-0.2062	0.07338	1.1826	-0.70977	-1.2457	-1.1435	-0.2264	-0.1819	-1.2195	-0.88615	0.37835	1.2973	0.6148	1.3706	0.63933
2.7174	2.3699	-0.41086	1.779	-0.9782	0.49335	1.8801	4.253	0.35033	-0.84449	0.38384	-0.036784	1.1084	2.0291	3.3708	1.6518	2.9574	1.1359	-0.35626	3.4785	1.3104	3.3289	1.1687	3.0196	1.1575	0.98571	0.40272	2.9715	1.9928	1.4965	1.8722	2.5739	0.36233	0.62087	-0.8636	0.61285	3.4651	-0.35937	1.0691	1.5223	1.2155	0.40644	0.7866	3.3913	1.9704	0.46829	2.1838	5.7094	0.17905	-0.23967
-16.127	-14.05	-16.468	-14.572	-14.259	-13.58	-15.354	-15.232	-13.487	-15.875	-11.95	-15.021	-11.38	-14.445	-12.699	-15.539	-14.231	-13.021	-15.338	-11.676	-15.284	-14.508	-15.578	-13.23	-13.881	-15.968	-14.133	-14.596	-15.317	-15.295	-15.344	-12.93	-15.692	-14.192	-13.951	-14.708	-14.379	-13.181	-14.552	-14.893	-16.504	-14.944	-14.259	-13.733	-15.28	-14.995	-13.598	-12.922	-15.791	-14.342
-8.3412	-9.1798	-11.099	-8.1738	-8.6033	-8.7355	-8.3314	-7.8145	-8.7782	-10.496	-10.63	-8.6578	-8.4284	-9.609	-9.2427	-7.9647	-9.423	-11.116	-9.3693	-10.787	-8.9174	-8.7865	-9.0421	-9.3117	-8.5513	-9.5764	-9.565	-9.4271	-6.8572	-7.671	-7.7369	-8.9842	-7.8242	-8.626	-9.6335	-7.7355	-11.082	-8.2261	-9.5442	-7.2017	-9.9945	-8.1503	-8.2618	-8.5063	-9.1127	-12.006	-8.123	-9.2548	-7.8552	-9.7988
-16.238	-14.048	-15.471	-13.545	-11.709	-15.202	-13.085	-13.693	-14.911	-14.553	-13.555	-15.994	-13.56	-14.69	-16.482	-14.759	-18.172	-15.043	-15.067	-14.008	-11.386	-14.073	-15.752	-12.58	-14.065	-15.225	-14.456	-13.845	-11.76	-11.806	-15.706	-14.232	-15.163	-16.244	-15.177	-13.428	-14.927	-12.885	-14.532	-15.038	-16.233	-12.203	-14.054	-13.718	-14.647	-13.519	-12.71	-16.682	-13.968	-15.097
-15.407	-10.966	-10.68	-14.912	-14.697	-14.946	-13.372	-11.158	-16.372	-14.913	-12.828	-15.124	-16.066	-14.569	-12.992	-12.971	-12.925	-16.239	-14.085	-13.663	-15.644	-13.414	-13.189	-14.21	-14.45	-14.678	-14.348	-13.634	-14.824	-13.773	-15.169	-11.881	-14.989	-10.199	-13.648	-13.992	-13.089	-11.657	-13.749	-14.243	-13.357	-14.635	-15.074	-13.88	-13.475	-13.925	-12.868	-14.241	-12.569	-15.934
-3.2971	-2.5032	-3.0717	-2.1498	-2.9824	-3.8669	-0.55973	-1.6277	-1.2907	-2.006	-0.41726	-1.5005	-3.285	-1.2323	-4.5265	-2.3897	-1.9564	-3.2117	-1.6614	-1.3521	-3.3142	-1.8743	-3.0969	-2.521	-2.4028	-3.7677	-1.744	-2.3947	-2.4056	-1.2055	-1.5374	-1.1621	-2.8345	-4.3492	-2.5364	-3.7805	-1.101	-4.3256	-3.6899	-0.22968	-2.7247	-4.9924	-1.0329	-3.505	-2.3478	-1.4458	-1.7721	-1.9129	-2.0042	-0.74399
-9.092	-12.374	-10.523	-13.724	-15.617	-8.2464	-12.195	-9.8774	-11.32	-12.951	-9.9192	-13.406	-13.96	-12.895	-13.145	-9.4373	-10.168	-12.687	-9.3594	-11.587	-11.088	-12.19	-10.974	-11.531	-11.673	-11.148	-10.337	-13.526	-12.398	-12.371	-10.54	-11.634	-9.9843	-10.631	-12.236	-11.37	-13.361	-11.644	-10.863	-11.592	-11.129	-10.31	-12.4	-13.355	-13.01	-11.458	-10.055	-16.955	-11.282	-12.042
-12.271	-10.294	-12.655	-11.422	-11.544	-9.9731	-11.472	-12.188	-11.88	-12.271	-10.489	-11.347	-8.2447	-10.332	-12.157	-12.497	-11.969	-11.149	-8.5451	-13.579	-11.862	-10.382	-9.414	-10.4	-10.644	-9.3793	-13.175	-12.497	-10.632	-11.56	-14.103	-10.878	-11.615	-11.474	-12.443	-12.733	-9.3026	-11.602	-12.652	-10.892	-10.418	-11.596	-10.818	-11.432	-10.795	-10.055	-10.507	-8.4601	-9.3789	-13.499
-3.276	-2.3179	-1.0818	-5.4785	-3.9938	-1.6995	-3.249	-3.9358	-4.0147	-5.0946	-2.9998	-4.1753	-2.3912	-3.2401	-4.2174	-2.5379	-4.3022	-4.8178	-5.0153	-3.4978	-3.7793	-4.7919	-3.9391	-4.8507	-4.5069	-3.6453	-5.6342	-2.37	-4.2894	-4.1523	-4.3265	-3.7422	-2.5196	-3.3353	-1.9183	-2.4574	-3.9841	-2.4997	-4.6854	-4.7217	-2.3116	-4.9806	-7.4442	-5.2128	-3.7178	-4.0285	-4.5776	-2.8395	-3.1237	-3.5085
6.9143	8.551	9.5802	7.2194	7.3816	7.1918	7.6221	6.4044	6.1346	6.2119	9.1759	6.5946	9.3308	7.7185	8.9204	7.4089	9.0928	8.3032	9.2816	6.2029	7.1829	7.4367	6.3851	7.5654	7.9061	7.9417	8.8838	9.3336	7.6527	8.4424	8.5281	8.4421	6.1047	7.0809	6.2056	6.7412	9.3585	9.8991	7.6119	8.6854	7.1221	7.0384	7.3786	8.0868	8.733	6.9164	7.3732	7.957	6.1189	4.417
4.6995	1.5589	3.5957	2.1868	2.8036	2.5767	2.7851	2.2985	2.5161	1.6262	1.9269	3.0894	2.0757	5.2649	2.9688	2.1335	2.5819	3.0911	2.9602	3.9825	2.0839	3.3999	5.4726	3.2296	2.2141	1.6421	3.5108	-0.36421	3.5186	0.88957	3.3589	2.749	2.6188	1.3414	3.5682	0.89082	1.2326	1.3528	3.7199	2.7262	1.8715	3.3821	1.8305	1.5648	2.4068	1.8745	6.0794	0.39242	1.4166	3.3719
-13.05	-13.558	-11.359	-11.55	-14.646	-11.292	-13.788	-12.191	-14.068	-10.784	-11.042	-13.055	-11.089	-10.766	-11.045	-13.23	-11.411	-12.629	-11.812	-11.02	-13.536	-11.747	-11.236	-10.724	-12.216	-10.467	-10.737	-15.45	-11.193	-11.218	-10.052	-12.291	-12.311	-11.337	-8.9236	-13.215	-12.304	-11.988	-12.846	-11.377	-14.117	-12.948	-11.244	-13.827	-10.746	-12.396	-14.429	-10.949	-10.679	-12.939
-15.859	-11.502	-16.77	-13.634	-15.64	-12.212	-12.681	-14.057	-14.23	-12.341	-12.807	-13.258	-13.089	-15.362	-12.845	-14.037	-14.459	-15.03	-13.031	-14.331	-13.063	-14.538	-13.357	-14.277	-14.776	-13.776	-10.367	-12.307	-10.906	-16.083	-15.363	-14.311	-14.088	-12.917	-15.677	-12.575	-12.018	-14.386	-13.466	-13.569	-14.183	-13.471	-14.782	-16.915	-13.33	-15.278	-13.466	-14.91	-11.531	-14.285
-2.4309	-0.95942	-2.3907	-0.98047	-0.205	0.075169	-4.1606	-1.1158	-1.6355	-0.34418	-3.1143	-1.3325	-1.0487	-0.97165	-1.3467	-0.37031	-0.5826	-0.28211	-0.36244	-0.80677	-0.95617	-0.54464	-0.93365	-1.2684	-0.43775	-2.0719	-0.51658	-3.2634	-1.6193	-2.63	0.5525	-1.8838	-1.5496	-0.67367	-3.8151	-0.17272	-3.0784	-1.1142	-2.0206	-2.9523	-1.6986	-1.942	1.7376	-2.855	-1.0024	-3.8402	-0.3782	-1.3445	-2.7559	-0.09653
6.6276	4.2934	7.1998	5.6159	4.7459	8.0043	5.9226	5.9764	4.2382	7.1346	4.6459	4.6972	4.6289	5.5928	3.6719	3.9377	6.6009	5.3201	5.9693	4.369	5.0694	8.1667	6.3506	7.3268	4.0398	4.408	4.0957	5.9156	3.9735	4.4482	5.0382	6.1051	6.11	5.6488	4.613	6.6503	7.0017	5.7615	6.8432	4.9131	4.5634	6.628	7.0951	6.0639	6.6713	6.2184	5.0047	5.1455	6.1878	5.5123
-21.668	-23.564	-22.807	-23.526	-22.605	-19.866	-19.089	-20.967	-19.906	-20.727	-22.941	-22.043	-20.898	-23.614	-24.267	-20.547	-21.609	-22.391	-22.347	-23.417	-22.805	-22.348	-23.214	-20.976	-19.538	-22.258	-22.319	-20.727	-21.32	-23.398	-22.515	-21.502	-21.42	-22.07	-20.926	-22.016	-20.991	-22.396	-22.582	-21.726	-23.694	-22.959	-21.875	-23.456	-23.52	-24.518	-20.767	-22.912	-19.436	-22.485
-3.6363	-4.0528	-3.0574	-3.4982	-2.3873	-4.6158	-4.9047	-2.8004	-2.3186	-6.4829	-2.4257	-3.7013	-4.8207	-5.4069	-4.1358	-4.2398	-2.6082	-3.0489	-2.9999	0.1207	-2.7196	-1.1843	-3.4453	-6.1412	-2.1613	-5.0907	-2.8249	-4.525	-2.5975	-1.7991	-3.2662	-2.941	-5.5877	-2.7943	-3.5694	-2.9002	-4.38	-2.9944	-4.6988	-1.9193	-2.2146	-3.485	-4.5707	-4.1951	-4.598	-4.6129	-0.76454	-4.2462	-2.0175	-2.9698
-13.495	-15.148	-13.3	-12.578	-12.132	-13.335	-11.647	-13.759	-11.287	-12.037	-11.924	-14.359	-14.32	-13.655	-13.821	-14.228	-12.818	-13.361	-11.865	-15.92	-13.11	-13.711	-14.984	-13.907	-13.533	-14.98	-12.026	-10.28	-15.503	-14.761	-12.93	-11.271	-13.547	-14.925	-12.995	-11.539	-14.152	-13.836	-14.995	-16.85	-14.49	-10.355	-12.238	-13.462	-14.758	-11.053	-12.761	-13.741	-11.28	-13.757
-22.258	-20.128	-21.077	-22.524	-19.012	-20.641	-18.112	-20.039	-21.091	-23.332	-22.97	-19.521	-20.594	-23.6	-20.892	-20.566	-20.474	-21.363	-19.884	-21.815	-19.798	-18.9	-20.821	-18.987	-19.863	-23.174	-21.83	-20.35	-21.804	-21.51	-22.171	-21.467	-21.159	-20.432	-22.115	-21.487	-19.482	-22.422	-21.708	-20.144	-21.374	-21.61	-21.414	-21.828	-19.898	-21.46	-20.344	-20.693	-21.903	-20.756
-12.908	-13.551	-14.03	-14.242	-13.515	-12.23	-13.256	-15.765	-14.632	-15.66	-15.339	-15.333	-15.033	-14.426	-16.216	-14.678	-13.673	-15.761	-15.081	-15.69	-14.053	-13.432	-14.712	-13.617	-15.035	-15.953	-15.868	-14.246	-15.031	-15.056	-14.247	-16.862	-13.164	-15.208	-15.392	-16.613	-11.977	-16.197	-15.931	-14.838	-15.159	-12.944	-14.069	-14.963	-14.522	-16.239	-14.126	-14.799	-15.809	-13.797
-0.047906	-1.7136	0.25571	0.58033	-0.65439	-1.9975	0.32119	0.30267	-3.428	-0.22666	2.2348	0.63016	-0.6497	1.2116	2.0528	-0.27253	0.84551	1.5369	-1.3133	1.4743	-1.6634	-0.25782	0.39127	-0.67007	0.023809	-1.7	0.14286	-0.3679	0.72075	-1.1095	-0.29122	2.4324	0.59846	2.8438	2.395	-0.69592	1.7397	-1.3908	0.75585	2.2269	-2.9483	-2.0884	-0.015101	3.2956	2.669	-0.44984	0.15625	1.5438	1.8376	1.3449
-11.428	-8.1626	-10.129	-9.4491	-10.366	-9.9813	-10.461	-9.023	-9.0106	-9.8433	-9.3373	-7.7591	-10.091	-9.1134	-6.2554	-9.322	-9.5189	-8.9848	-9.0243	-9.8999	-8.7484	-8.3546	-11.274	-9.6567	-8.5452	-7.3958	-9.0151	-9.306	-6.9348	-11.369	-10.395	-8.3167	-8.502	-8.2386	-7.3112	-10.769	-8.7869	-7.4991	-8.2238	-7.6449	-9.0164	-8.7916	-10.168	-8.8206	-9.0509	-8.9083	-9.0915	-8.3397	-10.09	-10.351
2.2944	1.7853	1.3522	3.5392	2.5833	2.2512	3.8324	0.27757	1.1689	-0.14791	0.95836	3.5778	1.105	-0.15532	2.3741	3.3811	-0.026541	-0.0089404	0.78308	2.775	4.1581	-0.72467	0.052928	3.264	3.0225	2.2966	-0.0046278	1.6977	0.57593	-1.8553	1.4172	0.12019	1.9648	1.1665	0.88786	2.3887	1.2373	2.4442	2.0885	1.7755	0.080216	2.3137	0.95073	4.093	-0.0122	1.3036	3.3254	0.78147	1.7166	1.9064
-0.41614	-1.5511	0.12521	-1.8291	-2.5477	-1.5373	-2.0099	-1.9114	-1.6198	-2.7853	-1.2073	-2.9671	-1.6482	-2.3579	-1.2506	-2.136	-1.7521	-0.94199	-1.9936	-2.2174	-1.2775	-1.6646	-0.21603	0.64265	0.12547	-1.2057	-3.6974	-1.9491	-1.5204	-2.1654	1.1179	-3.1533	-1.2023	-0.38749	0.5196	-0.86841	-2.2785	-0.74124	0.21784	-0.54932	-1.0151	-2.7672	-2.2359	-2.7051	0.79355	-1.1	-2.8601	-1.5887	-0.17667	-0.79717
-12.471	-13.184	-15.036	-12.464	-10.842	-16.633	-11.542	-13.181	-14.426	-13.34	-13.84	-13.807	-14.139	-11.257	-13.429	-14.538	-12.948	-12.803	-11.332	-13.454	-12.147	-12.283	-12.376	-12.768	-10.629	-13.675	-11.972	-14.371	-12.935	-11.406	-13.32	-13.284	-13.098	-12.14	-12.058	-10.416	-14.11	-12.2	-11.211	-12.471	-13.398	-12.781	-12.62	-10.948	-11.92	-12.632	-13.29	-12.195	-10.678	-12.864
-2.1677	-0.74248	-1.8103	-1.7627	-2.4014	-0.50568	-1.8773	-1.4155	-1.5941	-2.6361	-3.4356	-0.36154	-2.7564	-1.7376	-1.0921	-0.4964	-2.7917	-2.6571	-0.58884	-2.0815	-2.9263	-2.058	-3.1049	-2.6818	-0.93259	-3.6073	0.26194	-3.0801	-1.0448	-1.1656	-0.0023921	-1.1555	-2.0099	-2.4573	-2.6896	-1.6139	-4.5692	-2.5826	-2.3583	-4.9153	-2.3754	-1.399	-1.43	-0.31575	-1.2647	1.4811	-2.1275	-0.81393	-0.8476	-0.49933
-5.289	-6.2236	-5.7091	-6.0238	-7.5098	-5.1208	-6.0596	-6.9788	-7.4131	-5.7516	-7.4605	-7.6173	-6.8312	-6.467	-7.3759	-6.454	-6.3079	-7.7011	-4.7823	-5.6405	-4.8919	-5.3326	-5.2033	-6.5406	-7.2885	-6.0606	-4.7051	-7.2045	-4.4259	-5.9021	-6.5981	-6.3772	-5.3898	-5.8912	-8.2335	-7.9992	-6.9775	-5.7273	-6.0965	-5.2549	-5.7243	-7.3781	-6.0406	-7.1439	-6.9535	-6.7124	-6.6671	-6.7708	-6.9583	-5.6933
-0.66149	-2.2629	-1.949	-1.1819	-1.8283	0.12958	-2.295	-3.1213	-1.1491	0.46594	-1.9662	-0.48959	-2.5891	-0.5695	-0.12869	-1.6437	-1.4243	-2.0615	-1.7044	-2.1907	-2.4864	1.4299	1.4484	-2.9527	-0.65061	0.69149	-0.97385	-1.4738	-0.69738	-0.38685	0.44161	-1.1924	-1.7969	-0.06164	-2.0615	-1.5993	-0.71618	-1.0792	0.82353	-0.31315	-0.080989	-2.1498	-0.34921	-2.753	-3.7069	-1.3715	-1.2662	-3.1262	-0.31006	-0.73973
3.1132	0.32499	0.85111	2.0715	1.1045	1.8882	1.9516	2.1551	1.5427	1.5044	0.14251	0.65063	4.4362	0.98751	2.9093	-0.4348	0.79587	3.2197	1.702	0.84022	1.5509	1.1909	-1.2686	-0.39213	-1.5647	1.4706	1.0566	-0.14447	1.4314	2.1252	1.7553	-0.61763	-0.16673	-0.085176	0.75446	0.013432	2.5283	1.0303	2.0849	2.7121	0.27297	2.83	1.9749	1.4739	-0.62313	3.5292	2.3553	4.121	0.40004	-0.10703
-11.287	-10.928	-12.259	-10.163	-10.576	-13.084	-11.248	-9.2893	-10.386	-10.448	-9.2218	-10.851	-10.294	-10.243	-9.8639	-11.382	-10.098	-10.19	-9.1176	-11.966	-11.444	-7.8478	-12.439	-10.58	-10.642	-11.308	-12.699	-8.6852	-11.697	-9.2992	-11.827	-9.2609	-10.505	-9.8162	-7.7242	-9.3376	-10.081	-11.302	-11.549	-9.9514	-10.174	-11.103	-11.895	-9.2905	-9.3017	-9.08	-11.163	-9.9895	-10.889	-8.1206
-0.71707	-1.3747	-2.4592	-1.769	-1.4697	-4.354	0.65825	-2.0796	-1.7784	-1.6619	-2.3373	-1.3198	-1.9095	-2.0062	-4.2083	-2.9283	-1.176	-1.2454	-1.1307	-0.02145	-0.91371	-3.014	-2.4766	-0.92796	-3.2137	-3.0125	-2.0012	-2.1317	-1.258	-2.1253	-2.2753	-0.95804	-0.80679	0.66589	-0.94364	-2.2662	-2.0968	0.45507	-3.2034	-2.3471	-1.2975	-2.1689	-0.88033	0.62148	-3.2937	-2.12	-1.4677	-1.7776	-3.1378	1.214
-0.62977	-1.0281	0.89076	1.1013	0.49099	0.60658	0.16917	-0.79555	-1.5862	-0.69183	0.087674	-0.61963	-3.0688	-0.32951	0.43091	-0.77531	0.33849	0.26292	-0.86409	-0.48132	-1.5571	-0.39729	-0.39428	-1.5998	0.56498	0.78651	-0.84429	-1.7875	0.9282	2.2772	-0.13462	0.6006	-0.47513	1.4778	-1.3527	-2.4543	1.1509	-1.7096	0.31206	-2.3736	0.9374	-1.3008	-2.0901	-1.3669	0.62321	-1.6785	1.9361	0.77191	0.077731	-1.5137
-3.9371	-0.31292	-0.385	-2.7272	-0.28891	-0.13422	-0.6572	-1.6358	-2.1798	0.42311	-4.7992	-1.9682	-2.0388	-0.55141	-0.7898	-0.28512	-1.3523	-2.2331	-0.9946	-2.3439	-1.2833	-2.3049	-0.69513	-2.3731	0.18032	-0.91575	-0.79228	-1.0228	-0.87977	-2.9058	-2.0861	-2.432	-0.94583	-1.1985	-0.76911	-2.7314	0.33412	-3.3504	-0.35083	-1.3633	-2.4499	-3.9932	-2.5625	-0.067965	-3.4969	-3.2145	-0.3492	-2.1916	-1.7662	-0.70628
-1.6204	-3.3116	-2.1032	-1.0627	-5.0687	-4.9458	-3.5381	-3.1576	-3.5309	-2.2339	-4.8833	-2.5324	-4.6946	-4.0921	-2.6962	-3.9042	-3.3849	-2.2311	-1.3964	-3.7585	-3.1388	-4.4798	-4.2111	-3.4504	-1.4772	-3.0945	-3.0106	-3.7801	-4.0948	-3.748	-3.3361	-4.6242	-4.2394	-1.2189	-7.0821	-5.378	-2.9415	-3.1122	-1.8497	-2.7418	-1.4064	-2.0293	-3.9655	-4.3927	-1.5367	-4.2726	-1.9713	-3.7861	-5.2333	-0.78283
-7.146	-3.341	-4.8479	-2.1791	-3.777	-3.8803	-4.0747	-4.862	-6.381	-6.8608	-5.2539	-6.5597	-5.1319	-5.5855	-4.5575	-6.5212	-4.3461	-6.3475	-7.7212	-5.5968	-5.0979	-3.7457	-6.6931	-5.1109	-6.3104	-5.9131	-5.5576	-4.2148	-2.704	-6.2538	-4.963	-4.9231	-2.5024	-3.8639	-5.3027	-5.1274	-4.9286	-5.8438	-4.1321	-6.0001	-3.5831	-3.6924	-5.7131	-5.1991	-4.4784	-4.7332	-5.6479	-3.9384	-6.2988	-5.1934
-3.1938	-0.81444	-1.5467	-1.4176	-0.078463	-1.1489	-3.1174	0.17963	-1.2876	-1.6658	-2.0135	0.93216	-2.085	-1.0604	0.44191	-1.189	-0.55939	-1.0223	-0.74239	-1.953	-3.0183	-0.22018	-0.056488	-3.3071	-3.7549	-2.2513	-2.1555	-2.8959	-1.9523	-1.2764	-2.3055	1.3771	-1.0742	-2.533	-1.2373	-3.0417	-1.5873	-0.63501	-1.3904	-2.1433	-0.89018	-3	-1.1449	1.2235	-2.7379	-1.0312	1.1302	-1.1144	-0.83207	-2.3091
-12.668	-10.916	-12.039	-13.418	-13.509	-9.4984	-12.849	-12.222	-12.142	-12.089	-13.133	-13.823	-12.25	-13.556	-11.878	-14.661	-13.386	-13.294	-13.511	-12.351	-13.629	-13.296	-13.592	-14.1	-13.151	-12.435	-11.571	-14.159	-13.058	-12.422	-11.288	-11.822	-13.396	-12.595	-14.329	-12.48	-12.782	-12.945	-12.71	-15.914	-12.78	-12.037	-10.294	-11.485	-11.774	-12.643	-12.609	-13.73	-14.214	-13.119
3.2031	2.4726	1.3814	3.1215	1.1998	-0.58435	3.5098	1.6935	1.897	3.5275	2.3219	1.0031	1.8286	0.45113	2.1983	0.74497	0.72981	2.5857	0.53304	0.55188	1.2037	1.0729	4.2319	-0.234	1.8054	2.5892	3.9544	1.7546	1.5845	3.056	2.072	1.7543	2.2152	1.0675	2.5994	1.879	1.0528	-0.0443	4.1451	0.535	2.6681	0.76001	0.36385	3.4809	1.6077	1.4658	3.4306	2.2022	1.1269	2.4368
3.4532	0.65544	3.7668	3.7518	2.9652	2.4414	1.2416	3.9979	4.164	4.1516	3.421	1.9827	4.3517	2.8806	2.4927	2.0953	3.7872	0.7646	0.7056	1.5392	4.5594	0.031496	1.8823	3.4205	2.2158	3.1385	1.8936	-0.018758	1.3956	1.1567	1.9648	1.3942	2.7731	2.3986	4.4889	3.7981	2.5608	2.0765	2.3619	2.3216	2.7021	1.9969	5.3462	4.5333	1.7669	4.9893	4.0578	1.5413	5.2723	3.5401
3.6473	1.6293	2.6779	1.0432	1.8093	0.43098	1.4871	-0.015596	1.4305	2.0381	1.9741	1.1107	2.0944	1.1023	1.6745	2.2905	0.87559	0.6861	1.9013	1.0935	0.63912	1.2111	-1.1697	1.9509	1.3653	0.46819	-0.57728	1.4617	1.0251	1.9702	1.0116	0.6723	-0.41542	0.6341	1.2304	0.63307	1.9022	0.8665	3.1126	0.092487	2.133	0.59837	0.88049	0.85885	1.0375	0.19985	3.6536	1.9672	0.55451	1.8391
-0.90673	-2.0974	-0.094884	-0.13122	0.72721	-0.23078	-0.38568	-0.9597	-0.13299	-0.82438	-2.0002	-0.32857	0.68569	-2.5584	-2.533	-1.1385	-0.33652	0.16763	-0.62775	-1.3206	-0.44726	0.58493	-0.92883	-1.6153	-0.14622	-1.1901	0.57584	-0.99375	-0.14921	0.058523	-0.64266	-2.5587	1.2657	0.48155	1.0551	0.16471	-1.8205	1.0721	-1.3191	-0.37233	-2.5018	0.78558	-1.7127	-3.3014	-2.8239	-0.35795	-1.1604	-2.0099	-2.5624	-1.5446
-10.032	-10.714	-9.1796	-9.5291	-9.0963	-10.182	-9.94	-10.341	-11.528	-9.9562	-8.3061	-11.565	-11.017	-9.2682	-10.513	-9.7916	-9.3061	-9.4022	-5.9923	-9.55	-9.522	-8.1483	-10.965	-11.642	-10.822	-9.1775	-10.456	-11.391	-11.149	-9.9573	-10.469	-11.754	-10.016	-10.537	-10.218	-11.744	-7.9911	-11.257	-10.379	-10.558	-10.57	-12.392	-10.938	-9.4137	-8.5251	-10.43	-10.908	-9.2894	-9.9411	-11.223
4.8604	4.8568	2.5325	5.5299	4.2253	2.99	5.3335	5.2385	4.4711	4.2471	4.1689	4.0694	5.5461	6.1045	3.8895	5.6416	4.9303	2.4598	4.5253	5.7929	4.5494	5.0322	3.949	4.911	6.211	4.2574	6.7305	4.0778	2.9512	4.28	4.8322	2.8315	2.0276	6.7257	3.9715	6.2221	4.0359	3.4494	1.6392	5.5999	4.9698	3.8235	4.4384	5.1245	5.5688	5.7007	5.7466	4.686	3.9798	2.9187
2.9671	1.0649	0.41856	1.8584	3.7226	2.6558	-0.92337	1.8984	3.6349	1.3141	2.0246	0.98789	4.5033	2.1921	1.229	-0.2193	1.8784	-1.0496	0.16791	2.6797	2.6344	1.3339	0.98849	1.6592	0.87748	1.2961	0.88681	0.52172	2.3121	3.5906	1.5419	0.89801	1.753	2.1538	3.476	1.4644	0.88474	2.7886	2.07	4.1509	0.85551	2.8114	4.3003	0.8449	1.3454	1.6389	1.5944	1.7039	1.4463	2.6554
-0.1488	0.43471	-0.50722	-0.48532	-1.2953	1.5115	-0.91855	-0.2519	2.1306	1.0795	0.50823	0.51745	-1.03	-0.0086433	2.71	-1.3644	0.27452	-1.114	-0.16227	-2.2753	1.1133	0.56452	0.97904	-0.96524	-0.40647	-0.8241	-0.024893	-0.38838	-0.33296	1.2772	-0.55789	0.43269	1.1339	2.3154	-1.2991	0.38203	-1.4954	-0.36614	1.4232	1.2137	0.3789	-0.31427	-0.92387	0.53804	1.2816	3.4978	0.019602	-1.522	0.62219	-1.3385
-0.60442	-1.1104	-1.8179	0.53995	-1.4055	-0.97581	0.15677	-1.2733	-2.8681	-3.2334	-1.0558	-1.4189	-3.2009	-2.2671	-1.8722	-3.6484	-0.73869	-3.0063	-2.9511	-0.91665	-4.4111	1.0307	-0.60424	-4.0579	-2.0385	-0.68949	-2.1	-1.2984	-1.4831	-0.52793	-1.8556	-3.4738	1.5845	-2.1651	-0.49278	0.20454	-0.97436	-2.2011	-2.6605	-2.6325	-1.5671	-2.2732	-0.80646	0.50316	-2.0941	0.20233	-1.1787	-1.5853	-2.0256	-2.3099
-6.3056	-6.9603	-5.2423	-4.9214	-5.3015	-4.6972	-4.8628	-4.8314	-3.477	-5.7695	-4.8654	-4.5817	-4.0015	-7.661	-5.3228	-4.1492	-6.9262	-5.9523	-5.1963	-6.653	-4.9275	-6.8057	-5.1343	-4.328	-5.6568	-5.1294	-5.1828	-2.7042	-6.345	-5.1042	-4.8199	-5.6026	-5.9055	-7.4385	-5.8513	-6.3682	-6.1854	-6.7586	-5.8198	-4.7043	-3.087	-6.5764	-5.6308	-4.392	-4.1171	-5.4761	-5.6765	-6.6883	-6.2272	-5.2005
5.8426	8.0111	6.3101	6.6745	7.6507	7.2368	5.5093	6.7871	8.6575	3.3634	5.6953	4.8606	8.9367	6.3905	4.9098	7.4431	6.7971	6.4574	7.8451	8.2623	5.9086	6.5375	7.2533	6.9788	6.0893	4.9106	8.1881	8.9183	7.1694	6.3968	6.4849	5.107	6.8644	8.0729	9.0386	6.5641	2.9946	5.5433	9.0649	5.9231	7.8026	7.0966	7.9016	6.4144	6.0581	7.6131	7.3065	6.1457	9.3897	6.5278
-8.7351	-9.3937	-10.468	-10.453	-8.7592	-8.0057	-9.7312	-7.839	-6.9965	-10.261	-9.5671	-9.1475	-8.6134	-9.7663	-7.8201	-7.2211	-9.925	-8.7849	-7.5085	-8.3621	-7.2126	-9.5368	-9.2682	-9.6115	-8.6214	-7.5179	-7.3011	-10.226	-8.2592	-7.895	-8.6504	-9.8133	-7.1231	-11.687	-9.2613	-9.982	-8.9682	-9.1314	-8.7061	-7.3152	-9.8309	-10.793	-9.3767	-10.696	-7.1889	-10.885	-6.2115	-9.8341	-10.344	-9.2159
-3.3405	-2.7455	-2.8387	-6.1266	-2.9645	-2.5212	-5.85	-2.73	-2.8675	-5.1239	-3.2829	-1.659	-2.9507	-4.5215	-2.4945	-1.767	-4.7079	-5.3536	-1.7064	-3.9028	-3.4486	-4.2422	-3.4677	-2.3726	-0.98896	-3.1989	-4.4681	-4.9612	-5.4359	-1.0245	-3.0482	-3.1631	-4.9265	-3.6314	-4.2778	-1.1583	-2.2044	-4.0943	-4.5158	-4.9729	-0.79694	-4.049	-1.3036	-2.179	-4.0842	-5.8049	-5.0735	-2.806	-1.6434	-4.0992
-13.865	-10.785	-10.395	-12.493	-12.618	-10.866	-9.3239	-14.077	-12.696	-11.679	-12.216	-11.407	-11.278	-15.054	-8.9651	-10.956	-11.483	-13.645	-11.313	-12.423	-11.727	-13.622	-11.807	-11.672	-9.4086	-12.418	-10.055	-11.787	-11.337	-12.75	-10.53	-10.069	-11.927	-10.999	-11.182	-11.637	-10.694	-12.361	-13.864	-9.6604	-9.3177	-10.652	-12.794	-11.897	-11.548	-11.049	-11.585	-10.843	-12.942	-12.58
-14.143	-15.736	-11.918	-12.686	-13.832	-11.125	-11.53	-15.192	-11.565	-13.448	-12.98	-12.66	-10.447	-11.018	-13.134	-12.124	-15.004	-10.538	-12.573	-11.624	-15.315	-12.518	-11.781	-8.6599	-13.861	-12.172	-11.702	-12.1	-12.203	-12.232	-13.932	-12.789	-11.885	-12.246	-15.697	-10.896	-12.669	-14.923	-13.831	-12.207	-11.399	-13.22	-14.142	-11.94	-11.864	-14.729	-11.423	-14.063	-12.61	-12.429
3.8313	3.4111	3.0036	2.7753	3.0793	4.5992	4.6019	4.7994	4.9185	5.8468	5.1149	4.9994	6.2424	5.2342	4.932	5.9079	6.1911	4.9307	4.2385	3.6299	6.1863	4.6418	3.2426	3.9517	2.1177	3.1666	3.0892	4.3725	6.8056	3.6613	4.2735	4.2079	2.6995	6.3403	5.0039	6.3834	3.8097	4.1482	7.0607	3.7766	5.7974	6.0951	3.8423	5.5193	4.3831	6.0589	6.9607	4.3009	5.1191	4.5578
-3.6218	-2.633	-5.3273	-2.3239	-1.9489	-2.8956	-0.12362	-3.201	-1.8386	-3.1974	-2.8056	-4.4089	-4.1744	-3.0654	-1.786	-0.88526	-0.39077	-3.1948	-3.5569	-2.3784	-1.2139	-4.3458	-3.956	-2.1002	-2.268	-2.9757	-3.6457	-3.2393	-3.0389	-1.2154	-2.5192	-4.2898	-3.7643	-2.3042	-2.7805	-3.5809	-3.7586	-5.6281	-3.0941	-2.9349	-1.7981	-2.5966	-4.037	-1.8133	-2.6645	-3.2853	-0.87465	-1.7318	-1.6862	-2.5652
7.7681	9.1881	7.5611	6.3737	7.5505	6.4428	4.8781	7.6778	7.947	7.334	4.9693	7.3192	7.8668	5.7046	6.1008	4.1966	6.4595	3.4918	6.4729	7.9225	4.9745	5.9045	4.8324	7.8899	6.1194	7.1392	8.3816	5.5923	6.1611	8.7215	7.0869	5.1275	7.3508	7.7744	5.0281	6.404	5.7355	6.5525	5.9881	5.4548	6.6922	8.1962	6.9256	4.6546	6.4199	7.0949	9.1319	6.5993	6.6653	4.2408
11.217	9.5263	11.61	8.5969	9.1427	9.6827	8.3052	11.735	8.1854	11.809	10.115	10.244	7.5548	8.8628	11.097	13.919	8.7948	10.951	8.9257	11.892	12.021	10.638	9.142	11.71	8.7463	8.5761	10.154	9.2488	9.2637	10.563	8.6128	10.518	11.104	10.494	9.6286	11.738	9.6199	11.057	10.166	8.6285	10.612	11.193	11.204	9.7789	12.022	10.335	13.304	10.426	8.9769	9.561
3.3372	1.8897	3.7108	1.3917	1.5241	3.3157	1.6095	1.8651	0.73662	-1.4076	2.4478	3.2976	1.0636	1.4465	2.0942	3.009	1.3901	0.76296	-0.25647	0.19988	1.7569	1.8797	1.6774	0.45748	2.7229	2.3658	1.4967	2.5952	1.7197	2.6671	3.8742	2.1034	1.724	1.555	2.7049	1.6426	1.624	0.92623	2.5278	2.6332	0.9192	0.76124	2.9559	1.1101	0.58855	0.39669	3.7885	1.9418	2.0458	0.22764
-1.5317	-3.4737	-3.8727	-1.1218	-0.18294	-1.7818	1.2728	-2.5156	-1.4777	-0.91461	-1.7214	-1.0573	-2.298	-1.2601	-2.398	0.19941	-0.71806	-1.2576	-0.48942	1.2606	-1.707	-0.2128	-0.4915	0.82553	-4.0263	-1.0272	-0.4171	-2.9776	-2.509	-0.31372	-0.7431	0.58995	-1.4152	-1.0754	-0.071108	-0.56294	-3.1076	-2.7701	1.1374	-1.1697	-0.64936	-1.9468	-1.9191	-1.5649	-0.42217	-0.65339	-1.9119	-2.2504	-1.0537	-2.0085
-3.7748	-5.0421	-2.5643	-6.295	-3.269	-3.7627	-5.7847	-6.6263	-5.3339	-5.7944	-5.65	-6.007	-2.9566	-4.3733	-2.5336	-4.6779	-7.3077	-5.6188	-5.636	-7.0145	-4.138	-3.4955	-6.2074	-6.1006	-6.712	-4.9157	-5.0205	-2.8899	-4.2009	-3.0298	-4.407	-5.2987	-4.6633	-4.0308	-6.3538	-3.8754	-3.2977	-4.0779	-5.744	-3.3556	-5.2488	-4.8377	-4.0132	-4.6325	-5.0052	-4.1158	-3.2173	-5.5341	-4.445	-6.002
-1.771	-2.1354	-0.27057	-4.7638	-2.7327	-3.4187	-2.2825	-2.7464	-2.5688	-1.7753	-2.9738	-2.6589	-2.596	-1.5755	-4.1818	-5.3802	-1.865	-2.8479	-4.0574	-2.5405	-1.1854	-1.701	-2.0168	-4.4204	-2.4635	-1.2185	-3.1343	-3.0226	-2.9326	-2.4669	-2.3928	-3.6333	-3.1734	-2.3899	-3.3375	-1.7056	-3.076	-3.8671	-0.94237	-3.0885	-2.784	-5.2045	-2.6475	-4.5065	-1.5902	-2.4951	-1.8788	-3.5943	-3.8974	-4.6924
-0.46	-0.85587	-0.18999	1.905	-1.3329	2.2246	0.080244	-1.2006	1.5559	-1.9631	2.3617	1.909	1.8464	-1.5821	-1.2359	-1.4957	-0.034543	1.08	0.71335	-0.79034	-1.1046	-0.069447	-0.56874	-1.5216	-1.1319	-1.8934	-1.2726	-0.37224	-0.99853	0.74023	-0.52824	0.060518	-0.5109	0.64096	1.9588	-1.2048	1.118	-1.8576	0.11274	0.95214	1.2318	1.7835	1.2986	0.77974	-0.80742	-0.060905	0.2197	-2.8531	1.7384	0.9612
-1.1157	-2.4147	-3.7084	-2.7783	-2.2298	-5.5318	-3.6102	-2.169	-1.2513	-2.2309	-3.0211	-3.2334	-3.3321	-2.5103	-2.3537	0.3317	-1.1182	-4.2572	-3.9458	-3.4452	-3.046	-3.8867	-1.0279	-1.2481	-3.7268	-0.89908	-1.8783	-1.7106	-2.4337	-1.7528	-1.8175	-2.8301	-1.4572	-3.6627	-2.2309	-0.5329	-2.0638	-2.614	-3.0511	-2.2671	-4.9855	-3.6523	-2.786	-1.4777	-2.4495	-0.68502	-2.69	-2.8909	-3.6258	-2.1932
9.4098	6.2988	6.6662	11.113	7.7378	7.8505	8.9709	8.5176	8.7761	11.116	8.4486	9.6149	7.2854	11.394	10.434	9.2683	10.423	8.997	7.8799	7.6011	7.3343	7.6862	8.2217	7.1579	8.1591	9.0818	10.944	9.0532	7.3842	6.8196	10.107	7.504	8.3588	7.7802	9.5198	8.4645	8.2375	9.9382	7.0931	11.005	6.3282	9.6816	9.7497	8.2432	9.8444	8.0786	6.7167	8.1906	9.9736	8.3575
0.1618	0.6327	-2.43	-1.0737	2.1695	2.5693	-0.43368	-0.8699	0.62745	0.43637	-0.66364	1.0481	0.33362	0.69668	0.65162	0.6821	-0.20244	0.11686	-0.47275	-0.25062	1.8514	-2.5033	-1.3256	-0.2603	0.49487	0.9552	0.075803	1.5851	0.93806	2.0763	-0.36413	1.4825	-0.62044	0.55259	0.067945	1.1408	1.3299	0.0021911	0.81084	0.31298	0.092301	3.3612	0.037181	1.6519	-1.8412	2.7368	-0.6147	0.23277	0.222	-1.3783
-4.4728	-4.4378	-4.6123	-2.0045	-3.3009	-4.2548	-3.9165	-3.5216	-5.9437	-6.9814	-4.1929	-5.8653	-4.8902	-4.6281	-6.124	-3.6869	-5.0339	-4.8116	-2.5825	-3.7064	-4.3315	-3.707	-5.2392	-4.9347	-5.5658	-5.0656	-5.2257	-3.8463	-4.8616	-6.9813	-2.5851	-2.9381	-3.8882	-3.5606	-7.2237	-4.3562	-6.5372	-5.0453	-4.4916	-4.2096	-5.1656	-7.7893	-6.2083	-5.7079	-5.4275	-4.8593	-3.7575	-3.7229	-2.8879	-3.6198
1.8302	3.4127	1.7484	2.4743	2.6708	2.9673	0.33523	1.8132	0.90685	0.35709	1.3012	2.6396	0.035256	2.4362	2.1782	0.33914	1.2748	1.3329	-0.87339	0.70158	1.7307	2.143	-0.51948	1.906	1.8705	2.9566	1.7895	2.9218	3.103	2.3626	0.84196	1.4288	1.0894	3.3089	2.2235	-1.1533	0.39771	2.5956	0.93402	0.020505	2.8315	0.99367	2.1548	1.2668	-0.72757	1.5361	-2.0981	-0.030919	0.76801	0.077669
-4.2061	-4.25	-2.5807	-4.0456	-2.7577	-3.3574	-1.2216	-3.6817	-2.6793	-3.1926	-2.1747	-1.6211	-0.16963	-2.1412	-3.6851	-0.89491	-1.7036	-4.7778	-4.4289	-4.2013	-4.2189	-3.0813	-3.1801	-2.6176	-1.3867	-4.7263	-2.2597	-0.91339	-3.4245	-1.8095	-2.4671	-2.5168	-3.556	-4.2672	-2.5251	-3.4806	-2.886	-3.1575	-5.0871	-2.7976	-4.4881	-2.6142	0.14278	-1.7575	-1.6319	-2.6947	-1.272	-3.8003	-4.889	-2.473
-4.0647	-5.9214	-2.7563	-5.5731	-3.5455	-5.268	-8.8176	-4.0468	-5.5047	-5.3731	-5.835	-6.5739	-3.2426	-4.7571	-4.5024	-4.8583	-5.1491	-5.058	-5.1331	-3.9561	-5.2	-5.7927	-5.9552	-5.7481	-3.757	-6.3202	-4.3638	-3.3894	-5.156	-4.8314	-5.3131	-4.8251	-4.149	-4.9062	-4.8731	-7.6303	-5.0157	-3.6342	-4.9603	-3.7896	-4.8021	-2.0199	-5.946	-7.2311	-3.6846	-6.7471	-6.8306	-5.5617	-3.0123	-5.7208
-8.9187	-10.766	-9.692	-8.716	-9.6221	-7.4392	-11.029	-8.5379	-10.669	-9.5753	-9.9702	-8.6644	-12.022	-10.35	-8.723	-10.338	-7.8741	-12.35	-9.9168	-9.1085	-9.7819	-8.4145	-8.5834	-8.5962	-10.134	-10.229	-9.6245	-9.1332	-10.478	-9.1626	-8.5979	-10.853	-8.632	-9.5219	-8.2562	-11.83	-8.0767	-9.2143	-12.466	-9.4483	-10.028	-10.006	-7.674	-7.3582	-9.5094	-9.7404	-9.3375	-10.33	-10.051	-9.2247
-4.2165	-5.2795	-3.2281	-5.3921	-4.5647	-5.105	-4.5628	-3.8806	-4.4926	-4.899	-3.6742	-3.884	-4.1294	-3.8854	-4.1393	-3.5552	-5.4594	-4.4396	-6.4231	-7.2279	-4.3498	-4.3782	-4.8178	-5.3214	-5.3766	-5.7076	-3.0575	-6.3587	-4.5747	-6.4548	-5.5723	-4.2283	-3.1935	-2.5546	-4.8002	-3.0691	-4.9176	-5.3114	-3.5197	-1.7936	-5.7106	-2.1593	-3.5455	-2.621	-5.2147	-4.4843	-4.9902	-4.3898	-3.7678	-4.1329
4.1022	1.42	1.325	1.5733	3.5131	1.6925	1.0738	3.1736	3.8668	5.2738	3.4149	3.3215	4.7241	2.9387	1.807	2.9933	1.2447	3.7285	3.4738	0.68864	1.9401	2.9441	2.1557	1.883	2.2192	2.3227	3.1879	0.89938	3.5181	1.1427	3.9328	2.7191	1.6644	2.4138	2.3731	2.8613	2.1576	5.1364	3.5249	5.946	2.003	3.4627	1.1513	2.5168	3.0803	0.09017	3.2044	1.6275	3.4867	2.2831
-1.4067	-2.172	-2.8879	-2.9856	-0.24975	-2.8553	-3.1419	-2.0862	-0.62173	-1.4769	-2.565	-1.1406	-3.8224	-0.38228	-1.0428	-1.9205	2.0425	-2.5358	-0.40474	-2.1351	-2.5743	-1.3638	-2.2103	-1.1601	-1.6673	1.0171	1.2667	-1.8156	-3.5027	-2.1687	0.36073	-2.1836	-3.5185	2.571	-0.4124	-4.659	-2.958	-3.087	-2.4427	-0.87713	-2.4463	-1.3776	-1.4829	-1.6798	-1.102	0.37163	0.83563	-1.9943	-0.47233	-4.6106
-4.3022	-4.6839	-3.9939	-4.9384	-3.1988	-4.4202	-4.9856	-4.676	-3.7062	-2.31	-4.6878	-3.2091	-0.8884	-2.0162	-3.6551	-3.4312	-3.9978	-5.0229	-4.784	-3.02	-1.5245	-3.0946	-1.2784	-4.3458	-4.3424	-4.816	-3.8113	-4.5631	-3.7719	-2.8346	-2.6755	-4.7233	-4.3012	-1.4968	-4.4299	-5.0295	-5.0036	-2.9016	-4.4262	-2.8741	-3.7603	-4.633	-3.5966	-3.4926	-3.3247	-2.2583	-5.6614	-0.61099	-3.5984	-5.3408
-10.027	-9.7053	-9.927	-8.3006	-8.1043	-9.1427	-10.074	-9.1473	-10.098	-9.1796	-11.157	-10.691	-8.4388	-8.2426	-11.082	-7.8158	-8.9005	-10.071	-10.548	-9.3843	-11.386	-9.0008	-9.1074	-8.9627	-10.225	-9.7041	-9.9022	-7.2118	-9.0338	-9.7519	-8.233	-7.771	-10.78	-7.5208	-11.094	-8.8214	-8.3746	-8.1612	-8.4987	-9.6319	-9.9965	-8.9603	-10.386	-10.409	-12.18	-9.6824	-9.0911	-10.67	-10.602	-7.801
4.7728	6.7361	3.5322	6.8431	2.2149	7.1092	4.4258	5.9681	6.1636	4.5753	5.4416	5.558	5.4411	3.9722	6.3836	6.4769	4.7288	6.0117	2.9763	5.1832	4.9975	4.2082	3.837	4.2619	6.0679	5.2426	4.6786	5.1731	6.2916	4.3586	4.9137	5.1247	5.6524	5.6008	4.8081	7.0948	5.8835	4.6034	5.5165	5.5585	5.2982	4.7454	6.2175	3.7329	7.2148	6.6918	5.538	4.9319	4.5524	5.834
-3.0386	-2.4983	-5.95	-3.0924	-4.7594	-3.4653	-5.8385	-5.1996	-3.3137	-3.2261	-3.6006	-2.7994	-2.3663	-3.2801	-6.0183	-1.2799	-4.0755	-3.223	-5.1289	-1.6375	-5.9337	-4.8146	-3.5008	-3.2684	-4.5831	-5.274	-2.9696	-6.0413	-5.9937	-3.4105	-6.3099	-6.5795	-2.5383	-5.9183	-4.3703	-2.898	-2.4127	-3.084	-3.8711	-5.4949	-4.1268	-3.5852	-2.8419	-4.8483	-3.4708	-2.7609	-1.9966	-3.4702	-3.6068	-5.141
7.8114	7.5984	5.7028	8.4186	6.2149	8.0694	8.2181	4.7142	7.8487	10.162	7.6133	6.8899	8.6197	5.3608	8.8887	7.8802	7.3723	6.6235	8.214	6.2223	5.8458	5.7755	7.0541	4.9239	7.5325	6.6207	7.4805	5.5117	8.0128	7.5507	5.1309	7.9658	7.3284	4.7582	7.5085	6.4671	5.8001	5.7117	5.2437	7.2149	8.2102	7.8193	7.5706	8.449	4.3287	7.028	7.8671	5.9973	7.6486	8.1119
0.83447	-2.9615	-2.0768	-0.58465	-1.7294	1.3247	-0.58247	-1.0075	0.99037	-1.5683	-2.3083	-0.65853	1.5768	0.8946	0.21082	-2.1676	-1.0015	-1.6353	-1.2037	0.7959	1.0754	-2.7061	-1.9003	-2.5046	-2.3161	-1.9485	-3.7306	-1.1958	-1.5412	1.2985	-0.37235	-1.3553	0.9576	-1.449	1.3646	0.86064	-1.2411	-2.1431	0.05925	-0.98031	-1.6921	-2.0682	-2.0133	-1.3315	-0.41953	0.11775	-1.5417	1.0375	-1.6171	-3.3269
-13.124	-13.332	-13.251	-13.777	-12.239	-14.605	-13.388	-14.129	-11.517	-13.126	-10.792	-10.483	-14.037	-12.821	-13.75	-9.8951	-14.083	-13.882	-14.554	-11.984	-13.269	-11.655	-10.993	-14.416	-13.877	-12.236	-14.009	-12.506	-12.919	-15.206	-11.812	-15.274	-13.822	-12.097	-13.703	-12.95	-11.135	-13.06	-12.389	-12.27	-10.665	-10.27	-11.957	-12.263	-13.996	-14.508	-12.035	-15.194	-13.905	-12.656
-14.843	-13.608	-12.111	-13.621	-14.014	-14.1	-12.966	-12.258	-13.416	-12.527	-11.298	-11.229	-13.575	-16.319	-16.407	-14.356	-14.594	-12.146	-16.326	-12.112	-13.114	-11.552	-13.455	-12.296	-14.62	-12.633	-14.112	-13.672	-16.644	-12.579	-12.881	-14.572	-13.076	-14.984	-12.835	-12.975	-13.041	-15.033	-13.96	-14.003	-13.444	-15.455	-13.261	-12.891	-13.369	-13.788	-14.186	-11.265	-13.955	-15.011
8.8122	6.9404	5.6233	7.429	8.8395	6.3458	6.5524	6.4755	8.3646	7.3835	4.8578	6.3122	5.7043	6.8425	7.6103	6.5731	7.7567	4.8962	8.1518	8.7995	6.5377	6.1564	6.8557	6.7771	9.0555	9.8565	6.385	6.192	7.1024	8.8195	5.0169	7.6654	7.4886	5.5724	7.9761	5.0212	5.4725	3.8431	7.3841	7.4281	5.5458	5.8849	3.9138	5.7019	6.4219	4.6656	7.2082	6.3304	6.6978	6.1399
-1.2457	-1.9629	0.83888	-1.4158	-2.2097	0.53058	-0.94204	0.4921	-1.2294	-0.64688	-0.54883	-1.2464	-1.3189	-0.28909	-1.1164	-2.5002	-0.85699	-2.5272	-1.195	-0.49914	-0.30824	-3.2986	-1.8335	-0.3128	-0.35366	-0.59096	-1.9555	-2.6208	-0.47785	-2.0505	-2.1212	-3.0758	-0.58345	-1.3283	-1.8306	0.60114	-1.3226	-1.8305	-1.5595	-1.5118	-2.3162	-2.0857	-2.3847	-1.1832	-0.075157	-2.1715	-2.3425	-1.8758	-1.9473	-1.9809
-22.953	-23.383	-21.452	-22.414	-24.593	-22.35	-22.394	-22.576	-21.04	-21.866	-21.464	-19.03	-19.491	-20.773	-22.222	-21.129	-21.265	-22.338	-21.643	-22.151	-22.336	-22.348	-22.069	-21.165	-24.149	-20.05	-22.888	-24.514	-22.741	-21.673	-20.038	-22.668	-21.243	-23.952	-22.638	-21.719	-23.522	-20.508	-23.597	-22.865	-21.012	-20.72	-24.199	-19.717	-22.647	-22.965	-20.981	-22.736	-22.984	-20.746
11.181	8.6566	8.3941	10.528	6.853	8.5954	8.0716	7.487	8.684	9.3819	7.1948	9.4846	9.4793	9.3098	6.4985	11.097	7.3168	6.1558	8.6868	8.4986	8.0206	11.115	8.4308	7.5315	7.5379	9.6993	9.5994	6.6412	9.4683	7.169	9.0924	4.9755	5.3579	8.564	8.0954	8.7643	9.2396	10.586	9.7777	8.8502	9.3119	9.9025	9.6688	11.204	11.583	9.6468	9.8012	8.3112	7.6313	8.5734
-12.28	-11.936	-13.181	-12.023	-13.52	-13.051	-11.68	-12.057	-13.185	-12.145	-12.105	-11.237	-13.825	-13.37	-13.687	-11.513	-10.133	-13.442	-10.704	-10.719	-13.686	-11.123	-11.755	-12.628	-12.815	-12.375	-13.2	-12.945	-12.031	-11.774	-12.421	-14.741	-12.462	-12.587	-13.61	-12.601	-13.936	-12.186	-11.168	-11.33	-13.02	-12.894	-11.898	-12.676	-11.625	-13.176	-13.517	-10.909	-14.957	-14.253
-4.4831	-4.2779	-4.2741	-2.7347	-4.6571	-4.4466	-5.7272	-2.9767	-2.2504	-3.7196	-6.6268	-5.8315	-4.6427	-5.49	-3.2224	-4.2779	-3.8776	-2.1404	-2.9584	-3.7754	-3.6064	-3.1283	-4.2496	-5.2369	-4.1392	-5.4434	-6.5141	-4.2986	-3.4127	-3.8545	-6.2503	-2.1534	-4.4568	-2.4909	-7.0842	-4.3781	-3.0346	-4.1102	-4.983	-3.0297	-5.3504	-6.1417	-3.7604	-4.5058	-4.3703	-6.1202	-5.5958	-5.0705	-3.7853	-2.9764
-7.0346	-8.1476	-9.0876	-9.643	-10.703	-9.002	-11.042	-9.134	-7.7834	-7.9349	-9.2683	-9.2948	-8.9126	-8.039	-9.9325	-7.7929	-9.8599	-8.494	-10.218	-7.9104	-9.3533	-8.9925	-9.3067	-10.313	-9.7466	-7.7487	-9.8023	-6.9879	-11.477	-10.817	-8.6675	-9.263	-7.7638	-10.653	-8.4126	-10.451	-9.298	-10.543	-7.1068	-8.5271	-7.4515	-8.4595	-8.9274	-9.3436	-9.5251	-9.5256	-8.9852	-9.9141	-8.4804	-10.047
-11.781	-9.971	-16.104	-14.906	-14.795	-11.888	-13.221	-14.207	-14.124	-11.207	-12.964	-13.087	-14.59	-14.771	-12.056	-13.923	-15.555	-13.229	-11.471	-12.616	-14.063	-13.634	-12.526	-14.97	-14.078	-14.173	-13.738	-10.885	-12.058	-13.113	-13.435	-14.671	-11.962	-12.258	-13.914	-13.15	-14.987	-15.944	-14.004	-13.594	-14.65	-11.406	-12.061	-12.722	-10.785	-10.96	-11.993	-13.654	-12.403	-12.382
2.8804	2.3417	2.4583	0.93438	-0.38238	0.65791	-1.2007	4.1247	-0.88051	1.9477	3.5289	0.95821	-0.14172	-0.20801	0.97949	-0.29937	0.27886	-3.4566	-1.6053	0.17655	2.1905	2.1666	2.1798	0.99823	2.1202	1.0353	1.4591	-0.15586	2.1561	0.091908	-1.228	1.1149	0.93487	-0.095647	-1.7415	-0.58308	-0.039419	0.48249	1.7028	1.5794	-0.4975	1.0338	-0.10294	2.0148	-1.1888	-0.17058	-0.48762	-0.51106	-0.49319	-0.12161
0.30613	1.2271	2.4765	0.84401	1.4347	2.763	2.1185	1.5581	-0.37558	0.53247	-0.0094468	2.0732	3.0333	3.0892	1.597	1.6022	1.6047	0.91125	4.094	0.07476	2.4294	2.8708	2.3009	1.9748	2.5455	0.10169	1.653	1.3545	2.0806	3.6815	-1.1416	1.7522	3.0845	2.4729	1.0485	0.7983	1.3755	0.34722	1.7302	2.5945	0.84182	0.53255	2.1235	2.3082	0.5716	2.8415	2.8786	0.85643	-0.46504	2.5365
2.6855	2.415	3.1688	2.8127	1.7746	1.6706	2.2171	4.0587	2.0868	1.3406	3.7256	1.2665	3.1649	2.7521	1.9705	3.6295	4.3975	2.2159	3.1786	2.149	4.7586	3.9557	2.5467	3.1386	2.9015	2.2104	2.4215	3.3733	2.1064	4.4892	0.73397	1.5583	4.7774	1.9748	3.0238	2.0798	2.2467	2.5228	2.8836	3.8579	-0.12379	1.0575	3.0414	0.26776	-0.44505	0.12962	2.3229	1.8277	3.9665	2.8634
-13.594	-14.57	-14.73	-14.44	-13.955	-14.979	-11.659	-14.248	-12.921	-12.473	-12.128	-13.466	-14.42	-12.016	-13.872	-12.808	-13.259	-14.278	-14.514	-12.32	-12.772	-11.561	-12.514	-10.703	-14.012	-15.17	-12.898	-13.708	-12.817	-14.161	-13.03	-13.196	-12.111	-12.955	-14.535	-12.907	-11.56	-10.884	-10.433	-11.348	-13.664	-15.059	-14.333	-13.741	-12.969	-13.397	-12.311	-12.205	-12.118	-13.021
-3.5858	-6.3736	-3.3312	-4.8555	-1.5269	-4.7499	-2.9992	-3.3624	-2.8572	-2.7505	-3.9168	-3.1354	-4.3201	-4.1277	-2.3858	-4.6643	-3.6493	-3.1724	-4.9644	-3.8255	-4.3718	-4.1342	-3.6912	-4.3577	-4.9856	-1.8806	-4.8263	-1.9677	-4.6045	-3.1953	-2.9508	-5.8351	-2.539	-5.1115	-3.5674	-2.5043	-4.7929	-2.8858	-2.1624	-2.9134	-3.7766	-4.1158	-1.6452	-2.9477	-2.5958	-4.4973	-2.6937	-3.8817	-2.7745	-3.879
-12.186	-14.796	-13.136	-12.765	-13.359	-13.1	-15.486	-14.819	-14.62	-15.158	-13.01	-12.055	-11.655	-13.574	-14.383	-14.99	-12.568	-12.695	-14.482	-12.906	-13.02	-11.656	-15.501	-15.451	-14.32	-13.106	-13.583	-11.679	-12.844	-13.891	-13.627	-12.497	-14.595	-11.223	-14.074	-9.7698	-12.745	-12.99	-14.214	-13.475	-13.514	-11.947	-14.794	-12.645	-13.301	-13.29	-12.298	-13.615	-13.149	-14.688
7.2684	5.7703	3.8904	5.3634	5.0401	6.6074	5.7501	7.4567	4.4404	4.9569	5.6126	5.7709	5.1575	3.7554	4.9212	4.598	5.0247	6.6562	5.1053	5.3643	4.5377	4.0393	5.7109	4.9312	4.733	6.2944	5.0162	5.2387	5.6793	3.1811	6.0317	5.0377	6.0215	5.3699	5.263	9.1162	5.0477	4.8906	4.8422	3.8106	4.0085	4.8448	3.5893	5.9917	4.9316	10.074	4.608	5.4395	6.4606	4.2274
-12.948	-13.493	-12.949	-10.294	-13.856	-14.335	-13.231	-13.746	-13.62	-14.233	-13.411	-11.006	-14.965	-16.696	-12.444	-13.729	-15.231	-14.44	-15.377	-14.122	-14.176	-13.857	-10.386	-14.379	-9.9216	-12.727	-14.48	-13.371	-12.797	-13.36	-12.928	-13.369	-14.104	-15.448	-11.408	-12.323	-13.089	-11.308	-13.542	-13.512	-15.386	-14.297	-12.599	-12.605	-15.402	-12.485	-11.093	-12.351	-14.163	-13.05
-6.6966	-5.3858	-6.5726	-8.7781	-5.4771	-7.1404	-6.5087	-7.3594	-7.6929	-6.8613	-7.1993	-8.1045	-6.8231	-5.7555	-6.6078	-8.5863	-6.431	-7.2222	-7.2292	-7.2179	-5.6113	-6.8397	-8.6134	-6.8916	-6.7798	-5.6028	-8.4383	-6.7621	-6.6128	-7.3367	-6.8563	-8.9534	-7.4975	-4.7125	-6.6974	-6.3745	-7.0298	-5.3531	-7.9171	-3.7546	-6.1153	-5.5783	-3.9347	-7.6378	-6.0994	-7.0751	-4.3126	-6.9796	-6.1755	-6.8682
-1.4937	-3.2437	-2.4308	-2.8731	-3.2227	-2.0507	-3.7307	-3.5764	-2.2328	-4.1293	-1.0742	-4.1527	-4.0047	-1.4476	-3.9474	-2.5919	-3.322	-4.0686	-2.9824	-0.61014	-1.4934	-1.6667	-1.183	-3.8209	-4.3085	-3.5672	-3.6674	-1.5032	-2.5244	-3.6726	-3.0461	-2.8414	-3.8515	-4.1641	-3.2462	-2.3276	-1.8198	-4.4286	-5.3597	-3.03	-2.6153	-2.1349	-2.2164	-2.2562	-3.3249	-1.8836	-2.4747	-3.7537	-1.6164	-2.1933
-7.0942	-7.0736	-4.435	-7.1874	-4.5912	-6.3898	-3.3703	-6.8453	-7.3837	-4.7516	-8.6175	-7.1749	-6.4989	-5.5131	-7.9761	-7.5296	-4.8788	-5.7774	-5.8521	-5.7736	-6.1522	-7.0024	-6.1146	-5.8854	-5.8872	-6.8478	-5.4558	-8.2367	-5.0463	-5.99	-5.8067	-6.2413	-6.3798	-4.6838	-4.849	-8.2401	-6.1688	-7.9865	-4.0915	-4.6481	-6.2773	-5.3242	-8.9131	-7.4829	-7.7443	-7.9577	-6.5661	-6.63	-4.5872	-3.7884
-11.431	-14.225	-11.353	-12.476	-13.05	-12.493	-12.897	-15.076	-13.478	-11.804	-13.46	-11.892	-13.675	-13.479	-15.509	-14.067	-12.622	-14.057	-12.62	-10.962	-9.9616	-14.611	-11.459	-13.806	-12.543	-12.807	-15.374	-15.482	-11.97	-13.492	-13.217	-11.919	-13.153	-14.118	-13.395	-13.332	-12.267	-12.626	-12.119	-13.8	-10.322	-13.986	-14.388	-13.978	-11.948	-11.908	-13.922	-13.626	-11.666	-11.93
-11.72	-11.788	-10.581	-11.413	-13.033	-13.136	-13.48	-12.441	-11.038	-12.586	-12.32	-12.647	-13.705	-12.39	-11.365	-11.422	-14.13	-13.635	-13.785	-13.304	-14.195	-12.65	-11.115	-14.909	-11.843	-14.559	-11.826	-12.924	-11.939	-14.012	-13.687	-12.904	-13.738	-12.368	-15.249	-12.57	-15.19	-12.325	-13.248	-13.006	-13.937	-11.468	-13.506	-11.967	-12.528	-12.413	-12.985	-12.122	-13.94	-12.124
-10.672	-8.7912	-10.428	-9.3262	-8.4886	-9.0626	-11.705	-9.995	-11.689	-10.876	-10.156	-12.182	-9.4047	-8.0698	-12.821	-8.7236	-8.7776	-11.342	-9.8292	-10.253	-11.016	-10.253	-9.8769	-10.483	-10.112	-11.059	-8.8783	-9.8146	-9.848	-8.1868	-12.178	-8.4952	-10.666	-8.9933	-10.41	-12.164	-9.4428	-9.4513	-6.9099	-11.511	-10.249	-9.9575	-10.958	-11.754	-10.753	-10.374	-10.995	-11.252	-11.835	-9.1284
-0.22935	0.29653	1.1754	3.3012	-0.4942	3.202	2.0868	2.5468	0.86056	1.7596	0.21248	0.96043	3.8549	2.3612	1.1595	0.096885	-0.94524	3.3733	-0.57841	1.904	0.085989	1.1501	1.8639	1.1312	2.8078	0.88819	1.7379	2.8486	3.0048	1.623	1.8626	-0.21691	2.1286	0.9706	0.81184	2.0238	-1.1932	1.2625	1.9409	0.51651	1.568	1.4864	1.4976	0.77595	0.43763	-0.028908	1.7245	1.4911	0.040166	2.0511
2.6973	0.99113	3.8195	1.7775	2.0663	2.3696	3.5498	1.5775	0.67084	3.0134	2.9303	2.7434	4.665	0.53705	2.5105	2.436	2.9663	1.4449	1.509	3.7572	4.5728	3.6861	5.063	1.9891	3.2924	2.8567	4.3454	3.3278	2.361	1.6568	0.54112	3.9901	4.9174	1.9264	2.2466	1.826	2.3755	2.0584	3.3816	2.8455	2.8498	2.042	4.6305	3.1093	7.0729	5.9211	1.5159	3.6529	1.8763	1.6285
8.6091	7.2847	10.666	8.6083	7.8953	9.1053	7.2376	9.158	7.0625	7.3584	10.127	6.9321	9.6438	7.7371	9.3772	10.331	9.1401	9.0515	7.989	7.2016	10.662	9.7359	8.4515	8.8568	9.0216	10.097	8.2619	9.0546	9.4695	8.7377	10.029	9.57	8.9323	9.3154	9.3491	8.8969	8.4028	9.4852	8.633	8.0164	5.4168	11.105	9.3108	6.9515	8.9725	8.6373	6.8558	8.4286	7.1121	9.1431
-4.58	-3.878	-4.8978	-4.8804	-2.2079	-4.0059	-3.9671	-4.6832	-0.95031	-5.3223	-3.0641	-2.3303	-5.5329	-5.2738	-4.237	-3.3273	-1.5263	-5.1453	-5.3785	-3.6515	-3.99	-5.0423	-2.5511	-4.2547	-1.0706	-5.77	-2.0317	-4.3716	-4.9277	-5.6246	-3.3714	-2.1022	-4.6763	-4.2976	-4.0237	-5.7896	-2.1959	-3.9054	-5.8104	-3.4487	-4.1759	-5.032	-3.1121	-5.3579	-4.5696	-3.1203	-2.7133	-3.6379	-4.6416	-5.8621
-1.6326	-3.1039	-3.5243	-5.0588	-1.1112	-2.67	-2.1501	-2.5586	-2.7621	-2.8951	-3.4118	-3.1033	-2.1089	-3.5905	-3.8494	-4.7175	-0.12508	-2.6624	-3.6921	-2.8016	-1.722	-3.8517	-3.9118	-1.1992	-2.0419	-2.1532	-2.7728	-3.5662	-2.2399	-3.8954	-2.6693	-4.3532	-3.4341	-4.1618	-1.4122	-0.56657	-3.7895	-0.82227	-2.7275	-2.7782	0.35049	-1.1329	-3.7296	-4.0086	-2.4028	-1.614	-3.0174	-1.8838	-1.2275	-1.1024
-1.8937	-2.1703	-1.7426	-0.78734	-3.3096	-3.6035	-2.9882	-2.4136	-3.1251	-4.6287	-2.0474	-1.9586	-3.304	-3.3069	-4.178	-4.3817	-4.9557	-3.7997	-3.1889	-3.8276	-3.9475	-2.4422	-2.8492	-0.37935	-5.3904	-3.3817	-3.2078	-2.3846	-1.7495	-0.44731	-2.8901	-3.3463	-0.10288	-2.0754	-6.4396	-3.0394	-5.0489	-3.5558	-2.9353	-0.66487	-2.3172	-3.2115	-3.4308	-1.3274	-1.8934	-0.33465	-3.5844	-4.4612	-2.1446	-3.1694
-4.4515	-5.9447	-2.5509	-2.5378	-4.1693	-3.7585	-4.9877	-2.1567	-4.1456	-3.1193	-4.0485	-3.5405	-2.8445	-4.4965	-5.021	-4.4799	-4.3353	-4.7909	-1.9827	-3.0072	-5.2093	-4.5287	-4.3134	-5.6544	-5.6026	-4.0641	-2.2539	-5.7957	-4.0372	-2.5651	-3.4819	-5.0989	-2.6383	-3.0147	-1.4954	-3.5279	-3.5337	-4.3222	-4.7027	-4.0876	-4.8817	-4.2484	-5.2734	-2.868	-3.6915	-2.4413	-3.512	-2.4869	-5.2653	-3.168
-11.564	-10.252	-9.9476	-10.682	-9.9218	-9.7025	-10.317	-11.278	-10.04	-7.708	-12.182	-11.939	-8.8644	-11.619	-11.363	-11.43	-15.201	-13.263	-11.725	-9.4421	-8.2921	-10.856	-9.5487	-10.802	-10.913	-12.029	-9.8851	-12.919	-12.032	-11.174	-9.0213	-9.6678	-9.3706	-10.509	-10.659	-11.046	-8.7548	-11.323	-12.13	-11.411	-10.316	-10.122	-10.848	-8.7456	-9.7971	-11.107	-11.588	-9.3203	-9.6133	-7.6741
-22.244	-19.731	-23.16	-20.346	-23.128	-21.095	-22.724	-23.224	-22.767	-21.961	-21.815	-22.922	-22.254	-21.874	-22.422	-21.983	-22.306	-22.396	-22.636	-24.278	-26.634	-19.903	-22.353	-21.808	-23.708	-24.726	-22.677	-21.768	-21.828	-23.661	-22.956	-21.247	-18.848	-21.58	-20.772	-23.821	-22.359	-22.199	-21.024	-21.066	-22.021	-18.447	-21.553	-22.482	-23.258	-21.809	-23.272	-20.164	-21.839	-23.41
3.1486	4.9104	4.1944	1.2298	4.061	2.2439	2.9409	0.72499	2.2612	4.1437	0.14727	1.4131	3.2692	3.4663	1.5278	2.5589	0.74766	1.3587	3.0993	2.4503	3.2346	1.148	0.62756	3.6135	0.25781	3.5656	3.4287	2.4223	4.3181	2.83	1.8251	2.3923	-0.0065745	3.1968	1.7477	2.4972	5.3608	-0.21081	2.671	2.7587	3.6984	3.1488	6.0242	3.4403	2.0248	3.2786	1.91	3.0439	1.8534	1.4177
-14.47	-13.096	-13.491	-14.459	-14.236	-13.584	-12.099	-14.619	-13.982	-12.239	-14.712	-12.919	-16.224	-10.835	-12.737	-12.595	-11.319	-12.226	-11.672	-13.976	-14.22	-12.578	-12.383	-13.455	-13.136	-10.567	-15.158	-13.403	-12.261	-13.959	-12.434	-13.972	-12.49	-12.516	-12.163	-12.528	-12.015	-13.165	-14.534	-16.041	-13.314	-12.657	-12.216	-12.413	-12.191	-12.079	-11.697	-12.226	-14.903	-10.701
-13.112	-13.402	-10.015	-12.166	-12.93	-12.805	-9.8928	-13.799	-12.675	-11.763	-11.821	-11.961	-11.667	-13.22	-10.766	-9.4267	-14.408	-12.904	-10.536	-11.437	-14.406	-11.309	-11.582	-11.108	-11.497	-11.83	-12.766	-12.243	-10.737	-12.083	-13.557	-11.524	-10.725	-11.375	-11.688	-13.993	-11.741	-13.094	-8.7292	-10.505	-12.269	-10.998	-11.805	-14.524	-11.567	-11.497	-11.938	-10.141	-11.245	-9.0983
-2.772	-4.3581	-3.6909	-4.3726	-4.3204	-3.2569	-4.0209	-3.1841	-5.5249	-2.5322	-3.8077	-4.675	-2.0489	-2.2029	-4.862	-3.9921	-4.1074	-4.0016	-3.1731	-2.0845	-4.2607	-4.8871	-2.1039	-2.9081	-1.6518	-4.6441	-4.0675	-3.5472	-3.4791	-2.4628	-3.8138	-3.3848	-5.2	-3.7402	-4.3015	-6.3988	-2.8583	-1.1391	-1.3606	-4.6585	-3.3305	-4.0583	-2.3468	-3.7379	-1.9426	-2.0021	-3.6183	-4.1015	-2.2655	-2.5247
1.3783	2.0875	1.9591	3.2907	2.6448	2.8225	2.8016	1.8275	1.2825	1.3886	2.4409	3.415	1.9679	2.0249	1.1749	1.5217	2.6743	3.6314	2.9647	1.694	0.7223	-0.053501	0.5797	-1.0846	0.8338	4.1627	2.1996	4.252	2.7467	2.3316	2.3246	2.9939	1.0641	1.313	0.89729	0.46524	0.053845	2.1128	2.2486	1.4704	3.0557	1.9654	1.7219	1.0921	2.4316	2.6221	1.2768	2.1759	3.7583	2.9612
1.7779	3.0848	2.3734	-0.10322	0.19061	1.6667	2.9233	1.532	1.0419	-0.91531	0.85493	2.0594	2.2737	4.2506	0.19666	1.5625	2.1912	3.168	2.7931	2.5978	0.0086291	0.73089	1.653	0.12578	0.076579	0.60317	-0.22965	2.4432	-1.2389	-0.40597	3.3196	0.98165	2.0263	-0.31447	1.5719	-1.0455	2.8496	2.9819	0.91288	2.064	0.99393	1.5901	2.6393	2.779	2.5796	2.3141	2.763	1.2054	3.3434	1.3768
4.8831	2.2691	1.9533	4.1846	3.4815	3.6512	3.5497	0.53623	2.6338	4.3374	5.1542	1.2511	2.1718	2.9693	1.1814	2.1879	3.2313	3.3594	4.3246	2.5119	3.0566	1.597	1.7005	1.6412	1.7852	2.0887	3.3562	3.6465	2.4655	2.5756	3.6647	3.8644	0.8582	2.286	2.2631	1.0481	1.5107	3.102	2.7002	2.6934	0.68741	1.0513	2.8975	5.6437	0.70149	5.0218	4.1065	3.0263	1.3655	0.93049
-3.3706	-4.9123	-3.9432	-2.981	-1.6494	-2.5688	-3.4628	-3.6029	-4.585	-5.9237	-5.64	-4.0137	-6.2805	-2.824	-2.789	-1.5464	-3.2992	-2.8682	-3.9139	-3.594	-5.6612	-3.9917	-6.8467	-3.0214	-2.5228	-5.3019	-3.9221	-0.62961	-2.3582	-4.2023	-2.3889	-6.1906	-3.8646	-2.3545	-3.1376	-2.2122	-3.7095	-5.1943	-4.0035	-2.3812	-3.6674	-4.3553	-1.8584	-3.5384	-2.6039	-4.0901	-3.7359	-3.2016	-3.8765	-5.2187
7.499	7.5693	5.7177	5.0255	7.0333	8.2224	9.1719	9.0193	5.0048	8.8681	9.1005	7.1498	7.1017	5.9695	5.3946	8.4502	8.2705	5.7883	7.5516	8.0127	7.3943	8.3588	8.4142	7.121	9.4336	4.2422	5.514	5.8527	6.2292	4.6511	8.0669	7.0377	7.9605	6.1485	8.4874	5.4293	5.1615	6.9861	5.8642	7.4566	5.6929	8.0143	6.5346	6.8151	7.8143	6.1402	7.5762	8.6935	6.2077	4.3002
-13.734	-16.247	-11.289	-14.693	-16.336	-14.502	-15.004	-13.609	-16.081	-16.57	-14.348	-15.718	-14.73	-13.743	-15.636	-13.405	-14.356	-15.403	-15.913	-13.999	-16.029	-14.747	-15.748	-16.553	-14.961	-14.911	-13.901	-14.44	-13.472	-13.705	-13.188	-15.95	-15.191	-13.632	-15.323	-14.409	-11.917	-14.488	-14.806	-12.682	-15.553	-13.813	-13.736	-16.023	-14.351	-14.626	-14.04	-15.175	-16.696	-13.925
-2.8433	-5.8808	-2.8511	-4.2327	-3.5406	-1.9311	-1.9503	-3.2079	-1.5995	-3.5897	-3.5646	-3.227	-1.4709	-1.3873	-3.1817	-6.0758	-3.4454	-3.2101	-2.9012	-4.1035	-1.4458	-3.4419	-5.1025	-3.7934	-3.7087	-1.5917	-4.5291	-3.4345	-4.6605	-4.7378	-1.7196	-4.4706	-1.233	-4.1323	-4.1516	-5.1394	-4.824	-2.2167	-3.8068	-2.6643	-4.3706	-4.4655	-4.3255	-1.9736	-4.393	-2.0893	-4.4748	-1.5584	-5.1764	-4.2265
-4.5475	-4.3586	-5.6141	-3.3402	-5.052	-3.4359	-3.0089	-4.9858	-4.7178	-2.4991	-4.4453	-3.8419	-3.9989	-2.8743	-4.6435	-3.5221	-3.435	-4.5258	-2.4818	-4.2865	-2.5129	-3.7712	-2.1987	-3.3761	-2.3298	-3.6413	-4.5473	-4.418	-1.2071	-2.907	-2.4193	-3.9175	-5.941	-3.5094	-3.2925	-2.825	-4.0041	-1.8068	-4.3573	-1.5676	-2.9851	-2.9277	-2.7301	-3.8347	-4.1133	-1.7409	-3.5178	-3.2113	-4.6676	-2.7379
-0.86469	-0.28455	-0.15112	-1.0957	-1.4886	0.24281	-0.46117	2.2648	-1.6522	-2.7261	2.1831	1.2971	-3.8285	-0.038351	-0.54652	0.71789	-0.94931	0.75075	0.38225	0.95832	-2.407	0.5565	-2.628	-0.07805	-0.75177	-0.19285	0.075722	-0.58884	-1.888	-1.7391	0.57774	-1.345	0.8047	-1.3004	-1.5727	0.57787	-2.0331	-2.1756	0.45618	0.52605	-0.034372	0.092893	0.64517	0.81391	0.40328	0.70861	-0.39383	0.27276	0.081329	-0.018945
6.0474	5.8507	3.7755	7.6017	6.8724	6.4746	9.7609	6.9911	7.4491	6.5037	7.2131	9.1489	8.592	5.9917	4.7579	6.5241	6.9443	5.4033	5.9425	8.1871	6.7239	5.3052	5.876	5.4246	8.0455	8.7662	6.8628	4.6409	7.7037	6.7747	9.4905	7.7071	5.4747	7.4072	5.8551	7.6216	6.9199	7.4096	8.4087	5.7473	7.2522	8.1295	7.5303	6.8108	9.6995	5.7102	6.5567	4.95	7.3058	4.4394
-1.7622	-1.6344	-5.5666	-2.2242	-3.2798	-0.40481	-3.251	-3.2539	-3.6514	-1.0691	-3.3724	-2.4199	-2.2744	-3.4058	-3.0669	-4.3303	-2.9807	-1.4732	-3.5778	-1.6315	-0.88011	-0.75747	-2.566	-0.25329	-0.19563	-4.245	-2.7373	-0.93115	-1.8322	-2.9573	-0.28355	-2.2807	-2.686	-4.1135	-1.7977	-2.6976	-1.837	-0.86956	-3.8904	-3.0333	-3.3132	-2.3144	-1.7608	-3.5908	-1.7355	-0.83233	-2.3361	-2.3959	-5.9736	-2.7588
-0.26606	-1.7183	-2.8956	-0.4844	-3.656	-2.9919	-2.5617	-6.223	-2.4607	-5.7062	-3.1532	-3.1758	-3.2275	-2.1283	-0.64452	-4.4806	-3.2342	-4.5446	-5.3286	-2.2696	-2.7245	-4.1236	-4.1757	-1.1711	-2.9317	-1.6524	-1.6471	-4.7426	-3.5099	-4.5007	-1.7578	-1.3374	-2.7626	-1.1801	-1.2991	-2.4236	-5.1945	-2.5649	-1.4669	-2.3409	-2.7584	-2.6309	-1.0582	-2.8516	-3.0746	-2.7983	-1.6185	-2.0781	-1.8962	-3.884
5.9446	7.9095	6.7957	7.2876	6.6128	7.4068	5.659	4.5522	5.8885	8.0291	8.4502	8.3656	8.2148	6.7387	9.0506	7.02	5.9425	5.2973	7.178	5.2421	8.3654	10.038	8.0608	6.8182	7.9718	6.3577	5.6355	4.5107	6.5039	7.7766	5.463	5.2457	8.1367	8.3847	8.1286	7.3257	8.0654	5.0802	6.3044	6.9325	7.3963	7.9256	7.0799	7.5811	5.9827	6.5123	7.0924	5.2155	5.5932	10.117
-2.3243	-2.2067	-2.2394	-2.6786	-2.5048	-0.89679	-2.398	-2.0526	-3.1912	-2.9566	-4.2266	-3.0154	-2.6009	-2.2116	-2.9669	-3.7655	-4.5811	-2.9014	-5.387	-1.1537	-5.2851	-2.9533	-2.4622	-1.1952	-3.8178	-2.8148	-3.319	-2.1172	-1.3217	-2.1024	-2.0675	-2.0446	-1.6691	-3.582	-2.0486	-2.473	-3.0858	-2.7146	-3.4214	-1.0929	-4.9521	-2.3915	-2.3416	-2.9219	-3.4075	-2.3021	-3.1356	-2.2095	-1.1895	-3.3139
-1.1534	-1.0316	-0.93084	-0.29552	-0.47429	-0.99167	-1.8442	0.17735	-2.4032	-4.4054	-3.105	-1.8828	-1.6479	0.48585	-3.4477	-1.3268	0.17052	-1.9291	-3.0637	-1.617	1.4789	-2.346	-1.9291	-0.10237	0.76573	-1.7493	-1.676	-0.10376	0.3078	-1.272	-0.59166	-0.45332	-2.2551	-0.40036	-0.39318	-2.8428	-1.8282	-0.031833	-1.3634	-3.2412	-0.64244	-0.15618	1.8292	-2.7626	-0.87877	-1.7761	-0.81035	-1.2971	-2.1128	-3.5344
6.2876	5.9706	4.3717	5.3922	5.0531	4.6498	4.1989	7.938	4.9832	7.5016	5.1143	5.6655	4.3298	4.4528	4.9297	4.8969	7.3615	3.5514	3.172	3.5585	5.7412	4.8922	5.0831	6.2965	8.1887	5.8687	3.1356	6.1598	5.9031	6.8124	5.9243	6.2779	6.1143	5.5467	5.0183	3.6758	6.2046	6.9087	6.929	6.2589	2.958	7.7935	5.6472	3.9515	7.2099	4.092	4.7368	6.3373	7.1264	5.0469
-1.0547	0.15972	-0.77907	1.3004	0.62849	-3.3583	1.3838	-1.5388	-0.54609	-1.9894	2.1352	-1.5444	-1.8534	-2.2666	-1.5918	-0.42142	-2.1897	-0.61588	-1.3729	-1.1073	-2.3708	-1.9985	0.25974	0.031957	-2.1333	-2.1572	-2.4344	-0.63326	-2.032	-0.802	-0.049076	-1.9337	-1.6356	0.62554	-0.10556	-2.6256	-3.3738	-1.9563	-1.1335	0.064026	-1.292	-1.1683	-0.8345	-3.8234	-0.12451	-2.0178	-2.3834	1.0355	-1.5886	-0.59461
-13.286	-13.218	-12.121	-12.287	-12.594	-13.117	-12.138	-11.893	-14.383	-12.167	-14.778	-12.432	-12.524	-13.259	-12.416	-11.833	-14.457	-11.856	-12.911	-11.505	-14.39	-12.385	-14.269	-15.291	-13.795	-15.311	-14.252	-14.731	-14.141	-14.781	-13.544	-12.755	-15.649	-14.908	-13.725	-14.37	-13.916	-13.057	-13.358	-13.14	-13.501	-14.09	-12.438	-14.392	-14.205	-13.664	-12.692	-13.501	-12.017	-13.885
-2.6095	-2.0433	-2.2762	-3.2137	-3.9148	-5.7383	-3.4249	-3.2079	-2.6306	-4.7554	-3.9671	-4.6436	-4.4965	-2.4488	-4.3075	-3.926	-2.5125	-2.5892	-2.4952	-5.6901	-1.6859	-2.8723	-4.3667	-2.6913	-5.099	-3.9416	-4.7173	-2.3241	-4.259	-5.2072	-3.9514	-2.5361	-3.5907	-2.8161	-2.9191	-1.98	-4.0106	-2.6701	-3.0446	-4.6382	-5.1656	-5.351	-3.8608	-2.1418	-3.7773	-3.4347	-3.7354	-3.4716	-2.2266	-3.7755
-13.256	-12.219	-10.254	-13.199	-15.638	-12.152	-14.598	-11.699	-11.998	-14.053	-12.806	-14.402	-14.092	-11.419	-12.339	-12.374	-14.069	-13.95	-12.685	-10.86	-12.552	-13.041	-12.885	-15.448	-12.101	-12.899	-15.585	-12.101	-14.727	-14.058	-12.259	-13.485	-14.407	-11.81	-11.942	-13.862	-12.826	-11.479	-13.146	-15.158	-13.312	-12.382	-14.39	-11.228	-11.956	-12.787	-11.092	-14.084	-14.12	-14.174
0.71325	-0.69756	3.3286	0.80475	1.1568	1.1003	0.11211	3.2663	1.0755	0.24981	2.9261	0.8346	0.87597	1.4069	0.36301	0.76601	1.373	-1.2518	-0.83964	2.1106	0.26131	0.42927	2.9192	0.80718	0.10546	0.58105	0.55656	-0.092981	0.48613	2.0038	-0.14121	-0.017077	1.4126	2.756	0.76749	0.84736	0.54134	1.1424	1.0055	-0.89362	1.1938	1.8676	3.8648	-0.020191	3.0297	1.1717	1.0924	2.6265	3.3832	3.0638
-1.8546	-1.033	-6.1017	-1.9485	-3.7567	-4.9058	-3.0096	-3.821	-3.2235	-4.5463	-3.4241	-3.283	-3.1297	-4.376	0.18259	-2.0567	-2.9751	-0.77662	-2.9057	-3.8088	-2.4099	-3.2019	-3.1767	-1.6273	-1.9387	-2.7729	-3.6669	-3.9016	-5.4842	-4.6175	-3.6043	-2.0614	-2.8335	-1.6307	-3.8959	-2.9155	-6.5517	-2.8639	-5.0973	-2.5043	-1.413	-4.399	-2.7142	-0.57396	-4.5516	-3.7477	-2.8656	-4.7716	-2.1128	-4.6072
3.285	1.9362	2.1743	1.5275	0.56953	0.50348	1.3502	3.0251	2.8716	3.3259	1.2833	0.88647	-0.80583	1.0125	0.86218	1.1329	2.0187	2.2913	2.2453	1.8771	4.8551	0.61435	1.1218	0.56286	1.684	1.975	2.5743	2.5695	0.60417	1.9447	1.4794	1.1758	1.3428	1.9707	3.1592	-1.4851	0.742	1.8228	1.1579	3.0037	1.6148	1.2269	1.716	1.9305	3.9766	1.744	1.863	-1.4125	1.4887	1.9992
4.1941	2.2445	1.2905	2.1611	3.1524	4.3908	4.1019	4.5158	2.9178	1.4757	0.28069	0.89061	3.4088	3.7158	1.41	1.599	2.893	2.8187	2.5307	4.5603	3.657	3.1467	1.6816	3.0955	2.3461	2.8799	3.1889	2.3707	4.7325	2.4231	3.0775	2.2928	2.3092	3.1943	4.422	3.3805	4.55	1.5842	4.7135	0.75307	2.3833	1.9892	1.6291	1.2089	3.2399	2.0089	3.2494	4.0079	3.6078	2.001
-12.973	-12.708	-12.63	-15.035	-15.505	-13.85	-11.211	-11.28	-13.945	-13.348	-13.05	-12.744	-10.789	-14.443	-11.602	-13.485	-11.894	-14.057	-13.47	-13.269	-12.339	-12.276	-12.116	-12.688	-12.363	-12.965	-12.452	-14.024	-12.597	-14.599	-13.177	-13.487	-15.032	-14.548	-15.882	-11.761	-15.033	-14.221	-12.847	-15.388	-12.14	-12.926	-13.73	-11.048	-14.066	-14.716	-12.496	-11.35	-13.604	-9.9982
-18.961	-21.205	-21.812	-20.637	-21.7	-19.843	-19.852	-20.702	-20.825	-20.033	-19.064	-22.023	-21.873	-21.523	-21.797	-18.733	-20.281	-20.853	-21.618	-19.613	-22.154	-20.794	-19.107	-23.014	-19.734	-22.195	-19.886	-20.095	-21.186	-20.979	-20.298	-20.265	-18.932	-20.952	-19.974	-19.343	-20.759	-22.379	-19.54	-19.952	-20.202	-21.055	-21.433	-22.892	-20.69	-20.973	-20.963	-20.344	-20.412	-21.879
-3.9773	-2.8726	-3.3571	-3.2485	-5.6809	-4.6555	-3.7045	-3.4483	-2.4324	-4.3297	-1.8935	-2.5437	-3.394	-4.8742	-1.7994	-2.8302	-2.1557	-4.1241	-4.525	-4.1185	-3.4459	-4.7491	-5.1714	-3.8268	-2.8851	-2.3603	-2.5616	-1.2157	-1.6915	-1.3788	-1.4619	-3.0034	-3.8175	-2.5463	-2.7897	-3.1699	-1.4793	-2.5677	-4.867	-4.5961	-2.3402	-1.6886	-3.724	-2.1279	-2.5315	-3.0748	-2.4028	-2.6598	-3.6567	0.41146
-12.095	-11.165	-10.326	-8.783	-11.277	-11.087	-9.2681	-12.329	-8.9114	-11.126	-7.4765	-9.5327	-9.1692	-8.5961	-9.9238	-11.801	-9.6339	-9.8512	-10.239	-10.6	-11.611	-9.8331	-11.103	-9.9921	-9.9837	-10.255	-9.3225	-11.314	-10.26	-10.048	-9.279	-11.76	-9.0894	-7.4258	-9.3936	-10.603	-11.264	-9.7989	-10.821	-11.364	-12.168	-9.6292	-8.1649	-11.63	-12.09	-10.3	-10.004	-10.522	-12.22	-9.944
2.1546	-1.6233	0.87586	-2.0339	-1.4782	-0.049217	1.0777	-0.20841	-0.45876	-0.8718	0.47446	-1.0306	-2.2621	-1.2911	-1.7038	-0.27452	-1.6776	0.81007	1.3067	-0.43167	2.6243	0.45931	2.8583	-1.6875	-0.8614	-1.9218	1.7821	-0.26749	0.74082	-0.20536	0.25701	1.5449	0.29437	0.086419	1.045	-1.5681	0.19097	1.7484	-2.7085	0.75789	0.98021	-0.16785	0.1321	-1.207	0.067664	-2.089	2.3169	0.78066	1.1284	0.176
-13.226	-9.6722	-11.44	-12.256	-12.476	-10.457	-10.976	-11.097	-11.849	-12.253	-10.304	-11.306	-11.849	-13.577	-14.022	-13.247	-13.091	-10.353	-10.147	-11.23	-13.453	-13.533	-12.381	-12.332	-10.378	-13.43	-11.629	-10.732	-12.206	-11.404	-11.77	-11.971	-11.386	-10.688	-14.569	-11.899	-12.401	-11.647	-10.729	-11.293	-13.876	-9.8776	-12.896	-11.078	-9.8294	-10.855	-9.4927	-11.329	-13.054	-10.065
-15.905	-13.913	-14.466	-14.353	-13.09	-13.822	-13.983	-13.242	-14.308	-16.771	-14.613	-15.11	-13.246	-17.42	-13.609	-13.6	-14.774	-13.212	-14.047	-13.38	-15.262	-15.69	-11.591	-15.837	-15.657	-12.723	-15.487	-14.584	-15.714	-14.645	-14.3	-13.697	-15.993	-13.962	-13.687	-17.482	-14.476	-13.631	-13.435	-16.087	-12.682	-14.862	-12.293	-12.429	-15.999	-14.179	-12.829	-12.552	-12.78	-15.694
-0.57822	-0.76296	0.65529	0.175	-1.8412	0.23055	0.019271	-0.10067	1.2803	-0.056452	-0.86043	-1.1348	-0.78572	0.94375	-2.7698	0.089442	0.46656	-1.1951	0.87896	-1.6645	-3.4664	0.96559	0.25276	0.43679	-2.5551	-0.82962	-1.7078	3.0079	-1.942	-0.22979	1.5635	-0.42388	0.48157	0.64717	-0.40688	-2.5483	-2.3339	-0.9505	-0.090996	-0.48357	-0.80142	0.03106	-1.8919	-1.926	-0.42941	-0.064086	0.59037	-0.72013	0.60576	-2.6883
-10.289	-10.968	-10.488	-10.961	-13.346	-10.187	-12.836	-10.383	-11.771	-9.3381	-12.684	-11.377	-10.97	-7.6095	-11.834	-11.719	-9.7662	-9.6875	-9.9357	-13.336	-10.315	-10.575	-11.709	-11.785	-10.818	-8.846	-10.598	-13.081	-11.683	-9.2577	-11.736	-10.872	-11.284	-10.939	-10.025	-10.86	-10.827	-9.3088	-9.4841	-10.322	-9.4804	-9.9399	-11.934	-10.592	-10.589	-10.997	-11.314	-9.4541	-9.8742	-10.539
-4.5848	-5.9743	-6.0437	-4.4605	-5.3442	-2.5104	-6.3945	-3.5869	-7.7911	-5.962	-4.1718	-2.7017	-3.396	-5.116	-4.8918	-5.1076	-6.527	-5.0064	-2.9721	-3.9861	-4.3713	-4.1983	-3.8213	-5.9112	-3.5523	-3.1141	-5.8568	-2.8194	-7.0586	-4.4206	-2.6377	-3.0336	-6.1993	-3.92	-5.5729	-5.4853	-3.0581	-3.3051	-3.8929	-3.1258	-4.2344	-2.9335	-3.6053	-4.2435	-5.1044	-4.7456	-3.4626	-5.0965	-4.35	-5.3387
-1.3091	-3.0596	-3.6684	-0.93566	-1.5818	-2.3218	-1.3219	0.045639	-0.19154	-0.52308	-1.0213	-1.3444	1.3574	0.51572	-1.2475	-1.2409	-3.0717	-0.85289	-5.6672	-0.76403	-1.3088	-0.41675	0.94198	-1.0215	-0.46917	0.72181	0.41819	1.4646	-1.1637	-1.6154	-1.0116	-2.7019	-2.7685	-3.1767	-2.6855	1.0343	-1.781	-2.1105	-3.1577	-2.5806	-1.5414	-2.6402	-0.23039	-0.93477	-0.8993	0.10702	-0.33962	-3.8754	0.56687	-2.1096
-1.1444	1.2306	1.1709	-0.18525	1.6576	1.3246	-1.1898	-1.772	0.043299	-1.3768	3.5846	-0.64947	-0.96146	-0.43663	1.6464	-1.1382	-2.6253	-1.4543	-1.7891	-1.0393	0.97378	-1.1624	-1.1117	-0.85832	-0.62393	0.20342	-2.7951	-3.252	-0.37073	1.0917	0.81037	0.98715	0.38763	1.027	-1.9936	0.16728	0.076469	-0.21709	1.76	-0.8782	-1.801	0.70275	-1.7872	-1.7174	0.82632	1.3699	-1.366	-0.46258	-2.6502	-2.1465
-2.1498	-3.0728	-3.2319	-2.6451	-1.115	-2.6103	-0.11913	-2.2091	-3.8007	-2.7389	-1.5429	-3.7347	-2.0035	-4.0186	-2.7645	-2.4347	-3.8945	-2.076	-2.4558	-3.4163	-2.8069	-3.8567	-1.5181	-2.8187	-2.8774	-4.8983	-1.7015	-1.9447	-2.3403	-0.81736	-1.7852	-1.5021	0.21024	-2.5169	-0.84424	-0.48713	-0.036726	-1.5607	-1.7007	-1.6574	-4.3325	-1.0873	-2.3903	-2.2094	-3.4092	-3.3513	-3.6985	-5.733	-2.1738	-3.106
-1.9622	-1.4279	-4.6507	-1.2883	-3.3053	-2.9825	-0.82883	-4.5283	-3.0747	-1.7583	-3.0413	-2.5248	-2.962	-4.9348	-2.0798	-2.5941	-2.3448	-0.44047	-3.7203	-2.6607	-4.1872	-2.0048	-2.9781	-5.9286	-2.9698	-2.6553	-4.6184	-3.0919	-2.2386	-2.6394	-0.98177	-2.3077	-2.2951	-6.0088	-4.404	-1.1216	-5.255	-2.0004	-1.575	-3.059	-3.1334	-3.9114	-0.70109	-4.0325	-0.68282	-2.3541	-3.0195	-0.72456	-1.4613	-3.8952
6.7044	8.2458	8.6795	8.0398	7.3955	9.9335	6.9978	10.431	8.5606	8.1936	5.7749	7.2138	8.099	9.385	7.872	10.851	5.802	6.6087	7.2896	8.3196	8.0478	9.604	7.9999	6.3466	7.9387	7.5744	8.2178	10.195	6.6906	7.1	7.6913	8.4138	8.0211	4.8403	7.7922	8.1808	9.1342	7.2314	9.0915	7.9242	9.2862	5.9451	7.07	9.1278	7.8212	9.6494	7.2366	8.8879	8.1952	7.6209
-9.7264	-13.885	-10.661	-11.46	-12.819	-9.4743	-12.866	-11.729	-11.072	-12.489	-11.936	-13.279	-13.997	-10.726	-12.123	-10.494	-11.549	-10.161	-11.179	-9.9013	-12.487	-8.4221	-14.092	-10.86	-11.723	-10.293	-13.42	-13.854	-11.343	-8.7718	-10.216	-10.825	-13.771	-9.8071	-11.115	-12.785	-10.456	-12.121	-10.188	-13.391	-10.313	-11.381	-10.923	-12.923	-11.816	-12.694	-11.399	-11.166	-11.578	-10.732
-9.8726	-10.663	-12.397	-9.8167	-10.569	-10.749	-9.9625	-11.058	-11.376	-10.772	-12.171	-12.642	-11.762	-10.15	-10.887	-13.234	-9.9126	-10.112	-10.654	-9.8763	-9.3655	-11.952	-10.039	-11.294	-8.9155	-9.214	-8.2584	-10.831	-8.8758	-9.554	-11.209	-9.9744	-10.116	-9.8073	-11.489	-9.964	-10.095	-10.984	-10.145	-8.4466	-11.692	-12.182	-10.599	-13.314	-11.678	-11.748	-11.684	-13.391	-10.174	-9.9542
-3.1496	-6.933	-6.2272	-3.8562	-5.0487	-4.0816	-3.142	-6.7132	-4.8093	-3.1851	-6.4507	-4.8218	-4.7675	-4.4723	-6.2184	-2.781	-5.1795	-5.3304	-4.7381	-3.4206	-8.2546	-6.002	-7.2162	-6.5155	-3.4051	-3.4269	-3.3639	-6.2894	-5.147	-6.5358	-6.0167	-6.6628	-2.9759	-5.6789	-5.8305	-2.2583	-2.1537	-4.9221	-5.7453	-5.3749	-6.0313	-3.7114	-5.3326	-5.2924	-5.1665	-4.5734	-5.485	-4.4025	-3.7213	-2.4521
-3.2173	-4.9678	-5.4677	-4.8148	-3.0024	-4.991	-2.9904	-4.7343	-4.6339	-3.8554	-4.4512	-2.6657	-2.6867	-4.4639	-4.9845	-1.5602	-4.6808	-4.3191	-2.4843	-2.4318	-3.1238	-3.1836	-4.3682	-3.334	-3.5285	-2.6373	-5.6496	-5.3001	-4.577	-2.8611	-5.0143	-3.0842	-3.9126	-6.2242	-3.4432	-4.375	-4.3754	-3.3562	-5.0546	-4.739	-3.4732	-3.0589	-4.4915	-5.0446	-5.2083	-3.0368	-3.9977	-2.0966	-3.8746	-5.6028
-8.9707	-9.8102	-12.843	-13.102	-12.66	-9.7694	-12.858	-12.026	-14.102	-12.105	-12.582	-11.415	-12.456	-11.244	-11.183	-8.4637	-12.083	-13.077	-10.823	-11.323	-11.305	-11.605	-12.059	-10.842	-12.975	-12.198	-9.4922	-11.197	-11.865	-11.277	-11.282	-13.56	-13.003	-10.662	-9.1368	-14.556	-12.174	-13.242	-10.979	-12.33	-13.596	-11.326	-14.703	-10.665	-11.115	-12.213	-14.238	-10.405	-13.894	-12.155
-13.436	-14.753	-15.321	-15.372	-15.097	-14.199	-14.172	-15.6	-15.013	-15.427	-15.104	-14.803	-15.449	-14.098	-13.24	-15.099	-14.007	-16.265	-12.336	-16.522	-13.051	-13.308	-14.662	-14.537	-13.548	-16.768	-14.063	-14.893	-15.369	-15.747	-15.365	-16.908	-16.965	-15.473	-14.742	-14.197	-15.62	-12.032	-13.203	-10.824	-12.1	-16.498	-16.854	-15.246	-14.397	-14.238	-14.886	-15.162	-12.25	-14.341
1.5996	1.7242	0.95092	0.80337	-0.26141	0.60722	3.2106	2.0334	0.9996	1.0927	0.5989	0.52933	0.94041	1.5219	3.0125	1.1935	0.50951	2.1912	0.95072	2.8447	0.42284	1.3843	1.8096	2.4939	-1.3937	2.3997	1.8216	1.7119	0.94877	2.3675	2.4821	-0.57456	3.2188	0.21644	2.2649	3.0448	3.9286	4.7562	0.8064	3.0704	1.4259	1.269	3.4995	1.384	1.2412	4.5421	2.1127	0.77897	0.98601	2.8585
-6.5911	-7.1687	-6.8027	-6.6636	-7.2909	-6.7522	-7.4844	-8.2846	-6.8248	-5.7772	-7.4569	-4.3656	-6.5006	-7.5963	-6.9079	-6.8298	-6.834	-5.0095	-7.524	-5.5678	-7.2762	-7.1365	-3.9452	-6.6262	-6.1753	-5.8549	-6.0925	-6.6446	-5.0804	-6.995	-8.0585	-7.294	-7.3233	-7.6385	-8.0245	-7.6139	-7.4427	-8.6269	-6.291	-4.8203	-6.2344	-7.4148	-6.7486	-6.5685	-7.919	-7.3063	-6.1182	-5.3514	-7.4878	-8.2655
-3.7868	-0.96465	-0.40369	1.2002	0.309	0.48039	1.3744	-1.3274	-1.9855	0.45604	-1.6245	-1.5613	-2.7428	-1.3576	1.4296	-0.031788	-3.7311	-1.1644	-2.0199	-0.61179	-1.0395	-3.7149	0.82984	-2.1559	-0.21548	-3.0061	-1.5215	-2.5148	-0.58497	-1.3592	-1.768	-2.6256	-1.0587	-0.68694	-1.9039	-3.6907	-0.17138	0.22052	-1.8392	0.35382	0.11364	-1.0539	-0.86941	-3.395	0.12616	-1.3085	-0.1109	-2.1212	-4.8926	-1.6658
5.1059	6.1449	7.9523	7.6108	5.9475	8.5884	5.2117	6.4434	5.368	8.8336	7.0465	5.8177	7.8027	8.2393	6.2504	7.5356	9.0655	6.6346	6.4167	5.934	9.0284	9.3911	6.2682	6.807	8.4512	5.9178	10.117	7.3492	6.8111	5.8113	8.3054	5.7072	6.3099	4.807	8.5663	5.3918	6.6503	5.3217	9.1445	7.713	7.619	6.4079	7.875	8.7185	7.3547	6.4335	7.443	7.0334	6.2855	7.7794
-10.651	-10.194	-9.7428	-11.871	-11.153	-9.0624	-11.061	-10.917	-12.358	-9.5956	-9.1792	-9.4975	-10.864	-10.028	-10.357	-9.3402	-10.142	-9.6452	-11.879	-11.659	-11.232	-9.9266	-10.335	-9.6064	-9.5042	-9.978	-10.819	-6.3385	-9.9687	-10.13	-10.566	-10.015	-11.761	-8.8953	-11.449	-9.7151	-10.875	-9.5619	-9.3927	-9.8833	-10.276	-9.3352	-11.281	-9.5461	-9.4522	-11.816	-9.7081	-9.1111	-9.7289	-11.646
-0.4586	1.0797	-1.5897	-0.71605	-0.46405	-0.95504	-1.3427	0.88439	-0.2768	-0.14075	-2.1446	-1.1148	-0.25146	-2.1733	-1.5186	-2.6976	-0.43885	-1.3701	-2.7465	-1.1563	-0.71344	1.3991	-3.5882	-2.3952	-0.45952	-2.5351	-1.8911	-2.282	-1.6259	-2.7601	-0.88862	-0.34355	0.38134	-3.0471	-1.5039	-2.6818	0.62106	-0.8283	0.53957	-1.4497	-0.6686	-0.65234	-0.035499	0.87535	-0.52309	-1.5749	-1.6781	-0.18055	-0.46037	-1.1487
-4.211	-6.9125	-4.0578	-7.3726	-5.0419	-5.7872	-5.9274	-5.4002	-6.4672	-6.9393	-6.8109	-4.5236	-5.9727	-6.7488	-6.8754	-7.6846	-8.062	-6.2539	-4.9612	-4.6332	-7.2495	-6.0763	-8.6036	-7.6007	-6.9333	-7.3115	-9.5581	-5.5279	-5.3837	-7.7227	-9.2839	-5.8754	-7.7674	-4.786	-5.9437	-4.1047	-7.6775	-5.1799	-7.8352	-5.942	-6.2868	-7.7247	-5.9698	-6.103	-6.3449	-6.211	-7.9505	-6.5818	-5.9931	-6.1925
-1.1349	-3.3694	-2.532	-1.4202	-3.1442	-0.94881	-0.48445	-1.9474	-1.0496	-3.0706	-3.5986	-4.039	-0.017104	-2.6555	-1.8001	-1.4546	0.12026	-1.7535	-2.1358	-1.7752	-1.185	-1.7708	-0.6997	-1.2476	-3.6986	-1.0849	1.2422	-2.3416	-3.6794	-0.60754	-1.1469	-0.91681	-2.0969	-0.46222	-1.1952	-2.9962	-1.5801	-0.31594	-0.061181	-4.5779	-0.85352	1.3154	-0.95893	-0.2105	-2.162	-1.5164	-2.4093	-1.0196	-0.37551	-3.5607
-13.505	-16.343	-13.168	-15.879	-14.369	-14.944	-12.88	-15.71	-13.545	-15.108	-14.194	-13.988	-13.255	-13.887	-14.007	-12.226	-15.169	-13.891	-15.341	-12.906	-15.587	-15.086	-13.142	-15.86	-13.659	-17.25	-15.677	-15.715	-13.795	-12.269	-13.634	-13.266	-14.861	-15.442	-13.554	-15.193	-14.734	-14.447	-16.36	-13.194	-14.172	-14.727	-17.77	-14.297	-14.606	-14.096	-15.619	-14.176	-16.416	-15.102
-4.8748	-6.1223	-6.3002	-5.2649	-6.0062	-5.2281	-3.6635	-4.5282	-5.3785	-4.6825	-5.0174	-4.1403	-6.6372	-6.7852	-4.484	-5.2549	-4.9469	-4.0309	-5.099	-6.5237	-6.0479	-4.7318	-6.4157	-5.0697	-6.8475	-6.4842	-2.8592	-6.3542	-3.6807	-5.5445	-5.8434	-5.6911	-6.2479	-5.2008	-7.3642	-5.9285	-5.6233	-5.9301	-6.5218	-6.8062	-4.7677	-5.695	-6.2292	-4.8771	-5.9065	-7.1178	-7.7764	-5.1713	-5.1244	-7.9038
0.32079	1.0059	-0.94192	3.6912	0.48644	0.48903	2.3015	1.8112	-1.5291	0.99141	-0.37494	2.5922	-0.20007	2.4796	0.22386	-0.43778	0.22688	2.2189	0.25418	-2.0421	1.1824	0.68487	4.6479	1.2236	1.8249	2.2	0.64744	2.7155	1.4329	-0.79536	2.4773	1.0635	2.658	-0.061048	1.6347	1.0081	0.30981	2.5386	1.1002	1.8461	1.4919	0.58993	2.8627	0.14696	-1.5521	0.62053	-0.28366	-0.12169	2.8744	0.51505
0.15972	0.82603	0.7811	1.5546	1.8977	-0.37415	5.2631	2.7279	3.0042	-0.15859	2.826	2.2349	-1.1595	0.87097	2.7815	-0.16354	1.242	2.7302	2.4699	0.89845	1.8748	2.4026	3.3932	4.3139	1.2818	2.6013	-0.51571	0.61705	1.5143	0.64069	0.97265	2.0953	1.9554	3.0331	3.1134	0.48022	1.6464	-0.80408	4.1771	0.21119	2.934	2.1648	0.6311	0.57807	4.5918	0.64477	1.7771	-1.4128	2.7341	2.6127
-7.5461	-9.3018	-8.1812	-8.2428	-10.165	-8.1994	-9.9369	-8.4224	-10.441	-11.14	-8.2713	-9.5434	-7.9434	-7.7452	-7.658	-8.7107	-9.7232	-11.102	-8.2179	-9.5342	-5.6037	-9.6882	-9.8335	-8.2175	-11.594	-9.093	-7.9727	-9.7942	-10.68	-7.7468	-10.275	-8.3357	-7.2277	-8.5083	-6.49	-8.9331	-12.205	-6.7842	-6.0699	-7.3898	-8.8997	-10.011	-7.7514	-9.0753	-8.304	-10.949	-8.7613	-7.2187	-7.9789	-9.1756
-0.82942	-0.46024	-2.2662	-0.73217	-2.254	1.2077	-1.0216	0.32588	-1.2516	1.3275	1.2025	2.4334	-0.71455	0.39065	-0.55294	-0.74619	0.64714	-1.0687	1.1584	-0.36174	-1.0417	-0.96793	1.6012	-0.31364	-0.064465	0.98088	0.86357	0.86198	1.3059	-1.2699	-0.35753	-1.7234	0.59025	-0.95434	-0.25572	0.76435	0.055577	1.4138	0.68158	-0.47719	-0.17332	-0.058446	-1.283	-1.0476	2.6998	-1.6285	-2.0205	-0.41138	0.3418	0.37746
-8.2555	-8.7073	-6.856	-7.416	-8.9964	-9.3688	-5.5497	-8.7985	-10.218	-11.62	-10.612	-10.556	-7.3444	-9.611	-8.7373	-9.0546	-10.262	-7.9835	-8.7941	-8.4431	-8.3248	-8.1387	-9.2688	-8.225	-9.126	-9.3553	-8.3591	-8.0068	-7.147	-11.25	-6.0803	-11.304	-6.6019	-9.9406	-7.7538	-9.6751	-8.898	-9.2747	-11.06	-9.4621	-8.7463	-7.5418	-9.7573	-9.1572	-9.6016	-8.2686	-9.2687	-11.093	-5.3526	-8.3834
1.4592	0.74735	-1.2518	2.9354	3.0444	-0.52139	0.90432	2.4186	3.4401	0.22256	1.3386	1.1062	-0.33072	-0.45116	1.8498	1.3051	1.6993	2.0703	2.6754	0.84593	-1.6834	2.3575	0.23123	0.30174	0.86896	1.823	1.8159	-0.13461	3.7033	1.7538	0.67758	1.7121	0.41261	2.9125	1.198	2.1006	0.58156	3.2946	0.9646	2.2519	0.92633	-0.17593	0.27799	2.7048	3.5906	1.574	1.5115	-0.35352	1.1227	0.70582
0.58935	0.39829	-0.27507	-0.15315	0.13031	1.0346	-2.3616	-1.7638	-0.71651	2.4028	0.047785	0.037378	-0.24509	0.19506	0.22358	1.2132	-1.0473	-0.26406	-0.6896	2.35	-0.62225	0.71516	-0.28925	-0.98555	-2.269	-1.3654	1.0176	-0.16048	0.39697	0.60485	0.045687	-0.054758	-0.61271	-1.2393	0.40825	-1.9908	1.6271	0.56026	1.5365	-1.586	0.13107	-0.48424	1.064	-1.5612	-0.64579	0.76291	-1.5183	-1.208	1.3164	0.56506
-9.726	-8.8046	-6.4872	-8.7762	-9.6668	-8.8474	-9.5325	-10.658	-8.613	-8.3385	-8.1405	-9.0987	-8.6736	-9.6514	-7.8322	-10.947	-8.8867	-8.3312	-9.8725	-10.301	-9.5595	-8.2154	-8.2718	-10.164	-9.6631	-7.1597	-7.8852	-11.131	-9.3611	-9.9146	-11.534	-9.2577	-8.7567	-9.3564	-8.0802	-9.6176	-8.8155	-7.3915	-8.605	-7.4473	-7.4324	-10.029	-10.648	-6.7565	-8.3914	-9.4722	-7.7327	-9.3785	-8.281	-12.639
11.119	9.0635	11.19	9.3678	9.4788	9.4693	9.8994	10.131	6.9136	10.002	10.851	12.323	10.207	10.704	10.218	10.581	9.8686	10.632	10.271	11.859	11.691	8.924	8.9955	9.08	10.254	9.856	11.696	10.358	9.219	11.397	7.8065	10.158	10.249	10.483	7.7416	8.4017	11.061	9.9994	11.15	9.0936	8.7994	10.541	10.298	10.025	10.258	10.879	9.5234	9.5931	10.497	10.283
0.07987	0.46728	0.42633	-1.5794	0.56271	-1.6057	1.2862	0.14327	0.9271	-0.16931	0.64514	-0.5671	0.31722	0.37407	-0.52279	2.2999	1.8125	-0.60829	0.51154	-0.26971	-0.88375	-1.8721	-0.73086	2.8225	1.0321	1.164	-0.08971	0.58637	-0.1483	0.51207	0.29571	1.3393	0.2068	0.0398	1.1204	0.044312	-1.2745	-0.60612	1.5737	-0.82242	-0.96454	-3.2538	0.34702	-1.4884	-0.52703	0.17524	0.47694	-0.66773	-1.4275	-1.1706
-3.4142	-3.3475	-6.6896	-2.6285	-2.1416	-4.8114	-2.6142	-5.6269	-3.4254	-5.2381	-3.1104	-4.3195	-1.4274	-5.59	-1.1805	-2.9433	-0.20026	-3.6374	-4.0537	-5.107	-4.8317	-3.7756	-3.3781	-3.9588	-6.4247	-5.3919	-2.6201	-2.7697	-4.4956	-3.501	-1.9011	-4.7088	-2.4597	-4.0791	-4.1875	-3.4719	-3.6475	-2.1561	-3.6204	-1.8496	-4.2575	-2.1981	-5.2632	-4.8707	-6.9154	-3.4492	-1.5989	-0.44238	-2.7913	-3.0901
-3.4087	-3.6179	-1.365	-2.5529	-4.7529	-4.6115	-2.7435	-3.4091	-3.8872	-3.9605	-5.4438	-4.1305	-2.3807	-3.0696	-0.17223	-2.141	-3.0318	-1.3588	-3.0928	-3.9062	-2.1091	-4.5374	-3.6875	-5.6458	-2.1541	-2.493	-2.826	-1.1702	-3.8754	-2.2504	-2.1483	-5.4747	-2.0561	-2.9428	-3.4382	-4.6261	-1.4118	-3.4606	-2.6164	-2.939	-2.6052	-4.7955	-2.8792	-4.9591	-2.9	-5.4945	-2.6875	-5.3231	-3.3017	-1.8019
-3.3799	-1.7076	-0.42027	0.34924	-1.726	-1.9248	-2.9698	-0.42132	0.47569	-1.1113	-0.85772	-1.3912	-0.40549	-0.89906	-0.81586	-1.7399	-1.1447	-3.7753	-2.4187	-3.2227	-0.82138	-1.609	-1.5577	-2.8543	-4.793	-0.84763	-1.4374	-3.4967	-3.0164	-2.5561	-2.0149	-1.3068	-1.305	-3.4543	0.47503	-2.1608	-1.9431	-0.065554	-2.3271	-3.6048	-2.9696	-1.8616	0.15905	-0.21289	-3.4249	-2.3964	-0.93759	-1.4882	-1.6488	-2.8262
-1.9672	-3.2885	-2.709	-2.885	-4.9276	-1.3267	-2.1898	-4.1502	-4.2255	-3.7783	-3.2347	-3.7072	-4.3479	-3.9807	-2.7897	-2.984	-5.893	-3.5177	-2.0155	-5.1722	-3.2243	-3.3532	-3.6791	-4.294	-3.455	-2.9472	-4.327	-0.59689	-2.7843	-3.5991	-1.6873	-3.4649	-3.448	-4.4179	-3.7049	-4.016	-2.1127	-2.0721	-3.817	-1.4239	-1.6534	-3.6887	-6.1871	-2.9222	-3.2875	-2.3709	-3.2465	-2.6857	-3.3677	-3.3701
-0.94496	-3.6642	-4.3037	-0.32646	-3.6802	-1.6989	-2.0737	-3.9562	-1.9433	-2.5235	-1.8848	0.049167	-2.0669	-3.2611	-3.5615	-3.4216	-2.7343	-2.987	-3.8686	-1.5779	-2.7341	-2.2447	-3.5618	-1.4639	-2.472	-1.5502	-2.3377	-2.6811	-2.3604	-4.0636	-4.8278	-2.8321	-3.6467	-3.8721	-4.3028	-1.2297	-1.6367	-4.9498	-3.7596	-3.8883	-2.729	-1.0436	-2.597	0.10187	-3.8987	-2.2698	-3.7421	-1.3505	-4.1657	-5.2645
-8.3866	-9.982	-9.6882	-11.12	-8.7671	-12.246	-11.945	-9.0348	-7.5163	-10.66	-8.3542	-11.524	-9.0954	-7.723	-9.3942	-8.8623	-7.9849	-9.6167	-9.5637	-8.7184	-11.02	-7.9585	-7.7547	-8.8202	-11.279	-8.9018	-9.1571	-11.376	-8.7276	-11.228	-11.58	-10.891	-8.7883	-11.239	-9.9364	-9.3984	-10.297	-12.544	-10.517	-10.643	-9.3068	-8.4649	-7.3963	-7.5529	-8.9127	-8.0646	-10.609	-11.217	-11.208	-8.0204
-3.596	-3.9145	-3.4264	-2.1521	-3.1593	-4.3605	-3.7543	-2.1414	-3.759	-3.7211	-2.5143	-2.7694	-6.4511	-0.73112	-1.2906	-2.2319	-4.115	-3.5191	-3.5272	-1.6113	-2.5871	-3.6918	-3.6976	-2.5715	-3.2135	-5.0531	-3.6151	-1.2932	-3.7249	-1.1877	-2.8605	-6.1634	-3.7989	-4.4613	-1.4796	-0.58774	-3.5792	-3.7799	-2.3086	-4.2992	-5.896	-3.9192	-4.3426	-4.3516	-5.5459	-3.8408	-1.9294	-3.4583	-2.4078	-6.0714
-11.889	-11.878	-10.698	-10.947	-11.125	-10.907	-13.656	-11.836	-13.94	-13.189	-11.911	-12.019	-9.3916	-12.896	-9.3874	-10.484	-10.716	-12.755	-11.192	-11.273	-10.329	-12.388	-10.916	-11.669	-12.456	-14.163	-10.175	-11.29	-10.536	-9.7738	-10.155	-12.586	-13.94	-12.91	-11.357	-12.132	-10.019	-9.6587	-15.391	-11.81	-9.4237	-10.517	-11.855	-13.901	-11.277	-13.371	-12.727	-10.769	-12.437	-10.753
-20.783	-21.933	-22.426	-24.796	-23.189	-22.018	-21.801	-24.953	-21.015	-20.857	-22.018	-20.941	-22.533	-22.257	-23.271	-23.631	-23.273	-22.004	-23.276	-19.942	-20.443	-21.972	-22.471	-23.062	-22.156	-20.895	-20.532	-22.626	-21.943	-21.38	-21.833	-22.142	-20.648	-22.073	-21.113	-23.575	-20.539	-23.418	-22.208	-23.505	-22.595	-21.447	-25.904	-21.952	-23.685	-20.891	-21.098	-21.674	-22.15	-22.804
-2.7489	-3.1021	-3.5455	-2.1112	-4.0694	-1.7616	-3.1868	-1.7539	-2.4163	-0.98046	-3.8943	-2.7971	1.1804	-2.981	-3.1001	-2.1841	-1.9154	-3.4787	-3.0996	-2.0042	-4.0511	-1.2745	-2.4134	-4.2032	-2.8528	-4.1734	-3.8533	-2.802	-0.8952	-2.8364	-4.6002	-0.52982	-3.4575	-1.9782	-1.6418	-2.4816	-2.5137	-6.0414	-3.0121	-2.997	-2.5173	-2.849	-4.5145	-0.98775	0.10347	-0.30055	-3.9807	-3.6665	-3.5853	-2.2125
-5.0453	-1.8951	-2.0554	-2.7287	-4.5715	-2.3597	-4.1579	-1.866	-4.3	-3.3189	1.2632	-4.9397	-1.6989	-4.1761	-1.4766	-4.344	-3.6709	-0.89609	-3.4643	-2.6634	-2.0099	-5.9749	-5.6005	-2.4582	-2.9703	-2.6301	-2.4867	-2.7091	-1.3238	-0.036546	-0.40937	-2.5392	-1.4562	-4.3898	-2.6419	-0.97745	-0.92829	-2.4594	-4.0798	-2.7767	-4.0923	-3.7066	-3.5286	-2.759	-0.45647	-4.823	-4.0209	-3.2115	-3.719	-3.3004
-22.132	-22.4	-21.606	-22.636	-22.642	-23.2	-23.118	-23.654	-24.462	-22.338	-21.316	-23.687	-23.75	-20.728	-23.929	-22.466	-22.117	-20.535	-22.61	-23.134	-24.143	-22.098	-20.528	-19.44	-22.697	-21.267	-22.224	-21.269	-22.305	-22.491	-25.148	-21.899	-22.272	-21.959	-21.979	-21.169	-22.336	-22.574	-22.146	-21.743	-23.93	-21.463	-21.486	-22.6	-22.095	-21.531	-21.519	-22.907	-22.206	-22.083
-10.82	-8.7951	-11.098	-11.795	-11.64	-12.337	-11.03	-12.631	-10.389	-11.291	-11.22	-10.407	-12.8	-11.037	-11.895	-9.819	-11.517	-12.286	-10.23	-11.856	-11.043	-11.431	-11.645	-13.455	-12.97	-10.886	-11.202	-10.259	-10.342	-9.7243	-10.599	-11.526	-12.202	-11.427	-12.12	-10.634	-10.286	-12.633	-10.746	-10.305	-11.257	-11.822	-10.302	-11.749	-11.502	-13.152	-11.719	-11.66	-9.7309	-12.063
-5.4844	-2.4657	-2.0391	-4.3095	-3.1739	-4.4349	-1.0423	-2.9151	-2.5758	-3.7899	-1.3791	-1.3485	-4.4732	-2.9033	-5.238	-3.563	-1.6374	-4.8107	-1.5073	-2.4689	-3.8453	-4.0195	-2.4309	-2.8207	-1.0292	-1.8144	-2.7391	-3.2119	0.40906	0.038742	-2.5262	-0.97639	-4.11	-3.3572	-4.5023	-1.9587	-1.3746	-1.1139	-2.0896	-2.6201	-2.8109	-2.2732	-4.3226	-2.7687	-1.4799	-3.4901	-0.90007	0.49709	-0.64825	-3.7334
-2.2263	-1.3939	-1.7165	-3.3396	-2.5924	-4.3689	-2.6948	-1.5748	-3.7738	-2.4923	-3.207	-0.82873	-1.3825	-2.8298	-2.6396	-2.4121	-2.7343	-2.598	-5.373	-3.249	-3.4938	-2.3233	-2.6668	-2.7085	-4.4331	-2.0633	0.36133	-2.6419	-1.4279	-3.128	-2.1531	-3.0624	-1.8981	-2.5952	-0.82294	-2.1532	-2.9112	-3.4055	-0.93524	-3.4883	-1.3099	-0.32329	-3.8208	-3.4547	-0.21992	-1.0571	-2.591	-4.6897	-0.96617	-2.5093
-7.2845	-6.7134	-6.19	-5.1809	-6.6252	-4.0347	-4.7116	-6.6019	-4.3176	-5.0724	-4.6964	-7.2179	-6.8663	-5.2677	-4.1239	-4.8801	-5.748	-5.3845	-6.3992	-6.6282	-6.2629	-6.5685	-2.9792	-7.2804	-4.9138	-2.6242	-4.8966	-4.2421	-2.9674	-5.5175	-5.6391	-4.5407	-4.2954	-5.1282	-4.4196	-4.5368	-5.8027	-6.6515	-6.4027	-5.6786	-5.6978	-3.949	-3.5353	-4.6636	-3.4043	-6.0152	-3.6221	-5.4262	-5.8112	-7.3174
-5.2061	-5.1521	-3.5584	-4.5941	-3.8119	-5.8251	-3.6591	-3.2976	-4.3776	-4.7385	-4.8548	-5.0773	-5.3762	-4.5846	-4.6765	-4.2371	-3.2776	-4.8464	-2.9637	-5.2772	-7.2808	-4.0366	-4.4242	-6.5126	-5.7295	-4.1709	-2.8697	-5.3968	-4.8799	-4.2661	-3.8609	-5.8129	-2.294	-4.1366	-5.1844	-5.9397	-4.9188	-4.5896	-4.6231	-6.0745	-6.3085	-6.4753	-2.7043	-4.8761	-1.9598	-3.6923	-6.1055	-2.8437	-2.4456	-4.5196
0.70919	-1.2882	-0.99578	-4.5489	0.93819	-2.7334	-3.7793	-1.4172	-0.51209	-2.9822	-1.5841	-0.45722	0.093401	-0.29747	-3.4915	-1.6144	-3.4508	-1.99	-1.2286	-0.31676	-0.95616	-1.2672	-1.8718	1.556	-1.7255	-2.6311	-2.8123	-1.5902	-1.5375	-2.0213	-2.4993	-2.3418	-0.82786	-1.9541	-2.742	-0.82304	-2.9682	-2.4493	0.12735	-3.0293	-0.84632	-0.19008	-1.5225	0.072046	-1.0717	-0.75748	-2.9482	-2.8166	-1.8226	-1.0762
-0.1865	-0.4744	2.1953	-1.6383	-0.90307	-0.33339	-0.58601	0.68427	0.31239	-0.36778	0.90873	-0.15321	0.53879	-1.2773	1.0836	-0.32028	-0.0098463	-1.877	-0.97038	-0.95313	0.03553	1.4939	-1.7397	-0.57374	0.942	0.5092	-0.23674	0.20969	-1.0929	0.13593	-0.20678	0.35864	0.74958	1.4829	-0.73964	-1.0502	0.2224	-0.1829	0.48784	-1.8856	-0.34421	-1.621	-0.4755	-1.7327	1.0568	-1.3235	0.34887	-0.89552	1.5277	-0.98336
7.4122	3.3725	4.9278	4.835	3.5803	6.1501	2.5904	6.2473	3.4708	4.2877	6.1004	3.3582	6.8768	7.524	5.3129	5.8061	4.4406	6.8326	7.52	7.0661	4.3281	5.4382	7.2645	4.8692	4.1991	6.6866	3.8747	4.7759	5.7263	3.8955	5.0619	5.8734	5.1693	4.2124	3.3302	7.853	4.2228	3.6431	3.2965	5.016	5.7209	4.2095	4.7827	6.9875	5.8276	6.191	4.9419	6.0155	4.811	4.6439
-0.49598	0.34534	1.3735	-0.29226	-0.066123	2.0298	0.73857	-0.6473	0.2295	0.011024	-3.0807	-0.087747	1.5996	1.7071	-0.83836	-1.4359	0.43808	0.062865	-1.4445	1.1657	-2.5306	1.549	-0.28428	-0.25091	0.87638	-0.06062	0.51121	0.86461	-0.98481	2.7377	-0.66234	-0.083977	1.4104	3.0882	1.9036	1.2198	2.2304	0.70045	0.27967	0.86129	0.87967	1.2608	0.95812	-2.0297	0.44519	0.17467	-0.28779	-1.2697	-0.094886	0.78316
-12.653	-12.778	-12.187	-10.697	-12.625	-12.067	-11.576	-13.214	-11.564	-13.509	-13.9	-13.085	-11.805	-11.591	-12.414	-12.34	-11.463	-12.126	-14.762	-13.502	-12.403	-10.205	-13.253	-11.549	-13.821	-11.219	-11.179	-12.69	-12.977	-14.056	-12.419	-12.163	-11.464	-12.606	-10.897	-12.497	-11.783	-13.875	-10.102	-13.934	-15.301	-10.618	-11.551	-11.819	-16.159	-13.223	-12.033	-13.421	-13.631	-14.078
-12.539	-13.167	-11.382	-10.551	-11.81	-10.511	-11.899	-11.541	-13.561	-11.143	-10.119	-12.626	-12.684	-11.779	-10.547	-10.618	-11.24	-11.637	-14.679	-13.465	-11.64	-9.7636	-10.114	-11.247	-13.83	-10.261	-12.185	-11.777	-8.4288	-12.87	-11.032	-10.111	-14.025	-11.303	-9.4521	-11.121	-12.449	-10.731	-11.984	-9.8889	-10.135	-9.505	-12.926	-14.217	-9.8975	-14.687	-12.304	-10.433	-11.005	-11.924
-1.7401	4.3831	0.12529	1.154	0.68416	0.99812	1.6347	0.83241	0.27226	0.00041772	-0.33428	-0.34325	2.0095	1.3563	-0.70399	2.8408	1.5864	2.4988	2.2005	0.31869	2.2564	0.20049	2.9753	4.8058	1.0845	2.9568	1.6021	1.6426	-0.12324	3.3911	1.1222	2.3081	2.2118	-0.39546	1.1579	0.34541	-0.059797	1.7167	1.3752	4.2935	-0.94867	2.6209	0.99497	2.2708	1.6329	2.8577	3.8094	2.2176	0.35084	2.9451
0.23118	1.1496	1.8713	1.299	-0.10235	0.42944	3.4736	0.53864	2.2851	1.9964	0.23997	-2.3285	1.1143	-0.89964	0.92304	-0.066475	0.8548	1.141	2.2643	0.78025	1.8457	1.8949	-0.36552	0.75648	-0.46888	1.6997	2.881	3.1889	1.0112	2.2762	0.358	2.2098	-0.38102	1.3526	2.2761	1.3978	2.5303	0.83126	2.063	0.01663	2.1465	0.33867	0.80819	1.8843	1.9825	0.81828	1.894	3.1749	0.71298	0.85241
-14.544	-15.584	-13.861	-12.476	-15.272	-13.903	-14.271	-14.92	-15.35	-14.254	-14.607	-14.198	-14.266	-13.827	-14.895	-13.6	-12.408	-15.434	-15.987	-14.924	-14.155	-14.659	-13.928	-16.744	-14.257	-13.631	-13.087	-11.461	-16.279	-14.065	-17.653	-16.171	-13.386	-14.377	-13.946	-15.447	-14.532	-12.629	-15.073	-14.22	-14.134	-14.449	-13.955	-14.402	-13.782	-15.753	-13.47	-15.089	-15.839	-15.698
-0.65436	-2.9543	-1.6294	-0.72719	-3.3502	-1.0228	-2.2685	-1.785	-0.41824	-1.7547	-2.856	-2.8861	-0.21544	-1.5735	-0.25928	-1.4409	-2.843	-3.2546	-0.83412	-2.5858	-0.12178	0.52056	-1.3382	-0.62723	-1.9143	-3.7952	0.6701	-1.2522	-2.6128	-0.057685	-0.82294	-0.54699	0.013056	-0.22195	-1.349	-4.4767	-0.16122	-2.6244	-0.80946	-2.4313	0.14252	-2.1584	0.45436	-1.7207	0.46219	-3.4144	-1.231	-2.6671	-3.6711	-2.0837
-0.98247	-0.7984	-0.98761	-2.111	-2.6597	-2.1636	-3.8349	-0.5134	-2.3367	-2.0259	-1.7263	-0.93712	-1.3825	-0.93235	0.14201	-0.52563	-1.6319	-3.4282	-0.53868	-1.0732	-1.1368	-0.092644	-1.9698	-2.3042	-0.82548	-4.0811	-1.5514	0.12435	1.3039	-2.9871	-1.096	0.11056	-1.4506	0.2938	-1.4941	-1.4064	-3.5231	-1.8164	1.3575	-1.6865	-3.2077	-1.0873	-1.0042	-1.5746	-2.2963	0.43311	-1.6003	-0.049028	-0.45234	-1.4158
-0.59004	-0.97986	1.341	0.2195	1.4492	0.62738	0.49417	-0.034842	2.2262	0.080718	-0.96493	2.5427	0.96203	-0.032586	1.0494	2.1372	1.9965	-0.43173	0.91527	-0.063319	1.4449	0.24265	0.90829	2.131	0.97929	-1.181	-0.47218	-2.6062	0.36073	0.49843	-0.049826	-0.10836	0.74939	0.67963	-1.3354	1.2301	-0.28501	-2.2663	0.78645	-3.2136	-0.35851	0.36407	1.2319	0.023135	-0.55321	-0.50407	-2.0205	4.8135	-0.88586	1.3133
-11.425	-10.466	-11.151	-10.054	-11.074	-11.288	-11.516	-11.299	-9.5354	-10.073	-11.955	-10.567	-9.5532	-9.175	-12.03	-11.789	-10.206	-10.978	-13.014	-8.7351	-9.3816	-12.497	-13.215	-11.483	-9.3158	-9.7162	-10.726	-10.948	-8.8339	-10.079	-11.371	-11.305	-11.953	-10.287	-12.18	-10.391	-10.908	-11.221	-11.063	-15.007	-9.3315	-9.6297	-9.505	-9.5868	-9.8861	-9.2853	-10.994	-9.9888	-12.667	-10.083
-11.659	-11.005	-11.472	-11.132	-11.702	-11.783	-10.844	-10.998	-12.516	-9.6664	-11.017	-11.892	-11.29	-11.36	-11.853	-10.586	-11.035	-12.372	-10.981	-12.131	-12.088	-10.789	-11.067	-12.148	-10.137	-12.754	-11.251	-10.941	-12.661	-10.765	-13.216	-13.996	-11.216	-11.247	-11.232	-9.7836	-10.067	-12.253	-13.635	-11.783	-9.3892	-8.9162	-13.925	-10.054	-12.395	-12.312	-12.669	-10.495	-10.451	-11.403
-0.83547	-0.21943	-0.50613	-1.1842	-2.1593	0.6515	-2.634	-1.4032	-2.6349	-0.14905	-2.0484	-3.1023	-2.2382	-1.659	-1.4136	-1.4592	-2.0397	-0.083955	-1.5989	-1.7445	-2.3767	-2.7196	-0.7965	-2.7775	-2.3275	0.79066	0.014831	-1.6641	-2.1477	-0.54011	-1.7476	-0.70743	-3.4563	0.0061771	-1.3172	-0.71015	0.31947	-1.2109	-0.7768	-2.5934	-1.8571	-1.3827	0.19407	-0.90419	-1.6803	-0.5252	-2.0308	0.6698	-3.2368	-1.0742
-4.0555	0.83898	1.4633	-0.80108	0.80011	-0.08758	-0.97044	-3.431	0.86617	0.67326	0.74572	0.2252	-2.4025	-2.0929	-0.29927	-0.89871	-0.92698	-0.70139	1.1582	-1.4039	-2.0199	-0.65125	-1.3881	-0.60946	-1.9348	-0.26563	-0.78373	1.661	1.0543	-0.58637	-2.3943	-2.8536	-1.0172	-0.38334	-0.60835	-1.5878	-1.2509	-0.24924	-0.9281	-0.19757	-0.046488	-0.39433	-1.6575	-0.63623	-0.32026	-0.094384	-0.89456	-0.49451	-1.5879	-0.69833
2.4144	-0.52746	0.47447	0.62556	2.6699	2.3228	4.06	3.3314	3.1192	2.2147	-0.059307	3.6393	0.52307	3.418	0.42848	2.6208	-0.35527	2.9947	4.6782	4.2407	2.4329	2.8487	0.96644	3.5972	2.2487	4.1523	1.2158	3.1661	1.9213	0.61991	1.0512	3.4249	2.9975	2.4404	4.4862	1.4321	3.5303	3.3037	3.3693	1.4617	4.6605	2.2862	2.5705	1.3885	0.90284	0.96882	4.605	0.67139	3.0559	5.1675
-13.641	-14.509	-11.685	-12.01	-11.807	-11.657	-13.524	-12.688	-12.258	-12.079	-13.842	-14.63	-13.364	-14.092	-12.107	-12.599	-14.166	-12.447	-12.064	-13.247	-10.712	-12.339	-13.93	-11.305	-13.035	-14.435	-11.373	-12.306	-13.431	-11.577	-13.414	-12.916	-13.917	-14.403	-14.372	-13.41	-12.669	-11.817	-12.503	-14.99	-13.629	-11.863	-14.283	-12.96	-12.675	-13.384	-13.353	-13.688	-13.585	-13.309
-9.5908	-11.404	-8.7185	-9.3158	-11.469	-9.0688	-11.486	-9.8322	-13.523	-10.183	-11.386	-11.924	-11.472	-11.386	-12.064	-9.0849	-9.4238	-11.296	-12.123	-11.006	-12.161	-11.765	-10.694	-10.506	-10.424	-13.704	-12.271	-13.688	-9.833	-11.04	-9.4748	-12.242	-10.397	-11.197	-10.732	-9.3937	-9.9687	-10.391	-10.664	-12.364	-9.0971	-11.861	-9.2254	-11.621	-11.03	-9.2246	-11.642	-12.636	-9.3474	-13.679
-7.1771	-10.609	-9.2648	-7.727	-8.5738	-10.271	-8.4374	-10.859	-8.6883	-9.7773	-7.4284	-7.9831	-6.2961	-9.1473	-8.4541	-7.7177	-11.087	-11.539	-8.4627	-9.0797	-8.696	-10.948	-7.9107	-9.5442	-8.4949	-11.862	-8.9903	-11.107	-9.4557	-9.1356	-11.354	-8.9684	-8.5477	-9.0968	-11.054	-9.6698	-8.045	-10.91	-11.252	-9.7057	-8.0575	-8.8254	-7.2032	-8.7762	-8.7689	-7.4001	-9.0899	-7.869	-10.017	-9.8677
3.9175	3.0036	6.3361	4.7229	5.5987	3.4442	7.8253	4.5294	5.8162	6.9105	3.4208	4.5183	2.9646	5.6933	5.585	5.6605	5.6543	5.0124	4.9227	2.6166	3.7585	5.7407	4.1357	3.93	4.8617	4.8788	2.5855	5.43	6.7828	2.6934	3.8437	5.1668	6.009	4.7486	5.7554	4.9686	2.722	5.5063	5.423	4.4612	4.6188	4.8268	6.9069	4.5555	4.6149	4.58	3.6417	3.3283	5.9425	6.5006
-1.3904	-2.2229	-4.6972	-2.3726	-1.905	-3.8244	-1.8436	-1.267	-3.7615	-1.5331	-1.8445	-5.4408	-1.1282	-2.1271	-2.2273	-2.8432	-3.0948	-4.8853	1.0051	-1.3982	-2.7331	-2.1737	-3.0126	-3.1332	-4.1117	-2.4872	-0.24531	-1.6682	-1.224	-2.9152	-3.3406	-0.45832	-2.6673	-2.0623	-4.9901	-2.9157	-1.6193	-3.4371	-1.4596	-2.1614	-1.1031	-2.5709	-4.3454	-0.16058	-2.6709	-0.43844	-2.2603	-3.0526	-2.8034	-0.83162
-11.131	-11.136	-11.15	-11.726	-11.897	-11.557	-10.653	-11.616	-11.52	-11.271	-9.8279	-10.653	-10.797	-10.609	-10.025	-11.718	-12.768	-10.593	-14.249	-11.842	-12.283	-9.8866	-10.521	-12.724	-11.843	-10.855	-13.979	-10.389	-10.652	-9.7378	-12.283	-12.579	-12.609	-14.545	-12.915	-11.747	-11.524	-11.38	-12.279	-11.495	-12.943	-11.903	-12.533	-11.57	-13.146	-12.477	-13.105	-11.81	-10.795	-13.008
6.7312	3.6312	5.961	7.2789	6.1219	4.4596	6.6148	7.1227	5.3041	7.1764	5.6346	5.072	5.4665	5.0391	6.2107	7.1865	5.0023	3.0471	3.8816	4.1705	7.6892	5.2831	4.096	5.4366	6.2948	7.9642	4.9606	4.7216	6.4334	4.793	6.4513	5.9595	5.9563	8.5816	6.1703	4.5356	7.0537	6.6269	5.1928	5.9609	6.966	8.1401	4.962	4.2702	6.2472	4.5587	7.5601	5.4738	5.6312	4.5342
-12.807	-10.494	-9.205	-12.046	-9.627	-9.9394	-11.154	-10.888	-9.1697	-10.027	-11.547	-10.164	-9.3324	-8.3524	-12.993	-13.02	-12.26	-10.976	-11.464	-12.113	-14.063	-11.235	-10.484	-11.317	-10.816	-11.981	-11.901	-11.102	-10.719	-11.929	-11.568	-11.702	-11.948	-10.919	-11.842	-10.565	-10.995	-11.58	-13.265	-13.489	-9.4348	-10.153	-9.5916	-13.611	-12.458	-14.081	-12.49	-12.111	-9.531	-10.845
-4.7123	-9.4299	-7.8161	-5.1118	-7.4456	-7.9008	-8.6441	-7.11	-6.3941	-8.9193	-7.9532	-7.2694	-6.9914	-7.5806	-6.5305	-10.797	-9.2344	-5.1861	-6.9397	-7.1673	-10.006	-6.4123	-6.5272	-9.3349	-6.8372	-8.8691	-7.6495	-6.47	-7.1551	-7.8011	-9.4769	-8.9722	-5.9142	-8.6395	-6.5391	-8.61	-5.8981	-7.926	-6.7317	-7.7257	-8.9575	-7.5284	-7.2045	-6.5015	-5.6701	-7.3	-6.4016	-8.0297	-8.492	-6.4277
-23.338	-18.644	-23.244	-21.99	-22.772	-22.279	-24.917	-22.497	-20.962	-21.115	-21.563	-24.943	-22.895	-22.752	-21.388	-22.508	-21.528	-20.868	-22.644	-20.526	-21.068	-19.209	-21.833	-23.604	-21.172	-19.923	-22.433	-21.694	-23.185	-21.781	-22.392	-22.92	-22.36	-22.758	-25.668	-21.948	-24.625	-21.746	-21.748	-24.694	-21.305	-22.027	-23.711	-23.111	-23.203	-22.148	-21.59	-22.904	-20.422	-22.297
1.4195	-0.33359	-0.23026	-0.3363	-1.1368	-0.79045	1.1009	-1.7834	-1.8104	-2.0287	-1.1347	0.93945	-2.0022	-1.622	1.2322	-0.77807	-1.0805	0.024715	-0.80784	-1.9965	1.4291	0.17757	-0.68823	-0.38164	-2.0817	-0.61188	-1.7512	-0.26747	1.1012	0.061826	0.73412	2.2557	-0.56181	-1.0136	-1.1139	1.4273	0.44171	-0.10259	-1.7986	1.2129	1.114	1.6674	1.3417	0.34609	-1.2278	-0.49079	-0.94402	-0.69541	-1.9356	-2.3987
-1.5764	-2.5341	-2.9423	-1.2428	-1.1068	-1.0401	-2.2702	-1.0107	-0.54191	-1.4935	-2.1782	-1.6475	-1.7082	-1.8258	-2.2267	-2.8963	-2.6142	-1.5207	-1.1424	-0.40435	-2.007	-0.067392	-3.1604	-0.40947	-0.90249	-0.99611	0.27456	-3.1214	-2.6068	-1.0923	-1.739	0.072437	-2.1879	-1.4151	0.024514	-3.2783	-1.8791	-2.2459	-2.911	-1.6128	-3.1129	-3.7124	-2.0371	-0.65555	-1.2648	-3.4969	-1.8794	-0.83911	1.5435	0.45178
-3.6993	-0.80161	-4.8668	-2.2576	-3.5672	-2.7137	-4.419	-2.5122	-3.0007	-3.1508	-3.4914	-3.4459	-3.7308	-4.4934	-3.2803	-2.7337	-5.9967	-3.7249	-4.5201	-5.6328	-4.6851	-2.3069	-5.8182	-5.8135	-2.4841	-4.557	-5.0744	-2.3413	-4.286	-4.673	-3.7514	-4.2341	-3.2101	-3.2024	-4.0399	-3.9198	-2.1598	-4.4205	-4.9258	-1.7058	-5.3038	-1.44	-5.5486	-1.2674	-3.4694	-2.0686	-2.4223	-4.1086	-4.9733	-2.6091
2.4516	1.1351	2.7429	1.057	3.2746	2.3593	3.226	1.0059	1.4628	0.3722	2.4641	0.53001	1.6752	3.7359	-0.091101	2.1224	0.42329	-0.26279	0.65899	1.8629	3.3977	1.7088	1.3843	0.61448	0.42647	2.8243	2.7761	0.58151	4.529	2.1975	-0.0018669	2.525	2.2792	2.2789	1.4905	1.9381	1.91	1.7839	2.5678	-0.23656	2.9626	1.7597	3.6624	1.3613	2.0548	-1.1683	1.3745	3.2989	3.4615	0.54332
-11.602	-12.322	-12.066	-12.909	-11.865	-13.83	-14.588	-12.373	-12.887	-14.239	-11.958	-11.451	-14.281	-12	-13.673	-14.018	-12.253	-12.465	-11.713	-13.202	-12.837	-13.15	-14.543	-14.551	-12.488	-13.734	-13.445	-13.976	-12.958	-14.884	-14.185	-12.549	-14.123	-12.437	-13.196	-15.649	-11.44	-13.104	-12.244	-13.647	-11.369	-12.399	-14.269	-11.322	-13.126	-10.919	-10.81	-13.148	-13.066	-13.2
-3.7426	-1.0095	-2.9929	-2.9888	-2.6061	-3.0052	-3.2919	-3.1739	-4.3793	-3.2666	-3.3134	-2.9356	-3.3037	-3.8424	-2.4776	-1.8866	-5.1464	-3.9854	-4.0965	-4.0816	-4.8808	-5.2127	-4.0667	-5.017	-2.5454	-4.6962	-3.9915	-3.6431	-2.4328	-4.8591	-2.0978	-4.9048	-5.8501	-2.5162	-2.6132	-3.463	-4.8111	-3.7667	-3.5458	-3.4497	-2.1907	-4.5647	-1.3135	-2.9045	-3.5008	-4.3302	-3.6707	-3.0712	-5.4003	-5.0462
-13.633	-14.058	-12.234	-12.227	-13.529	-11.988	-12.63	-11.985	-14.266	-14.92	-12.667	-13.919	-11.853	-15.005	-13.505	-13.988	-14.466	-14.297	-13.577	-11.943	-15.916	-14.113	-14.047	-11.623	-12.942	-14.152	-12.89	-12.095	-14.15	-14.822	-13.301	-13.467	-11.841	-12.766	-12.666	-11.137	-13.649	-14.189	-13.682	-12.702	-12.722	-14.77	-13.315	-10.853	-13.234	-12.495	-10.898	-13.707	-13.823	-13.875
1.6161	-0.95195	-0.10812	0.5586	-0.88207	0.70848	0.26039	-0.95007	1.7862	-1.4816	-0.16452	2.2417	-0.29841	0.78492	-1.195	-2.3368	3.4996	1.6568	-0.54596	-0.32923	0.87233	0.91063	0.31141	3.2841	0.71413	1.0152	0.9862	0.30801	0.91531	-1.8718	1.8259	1.4375	-0.69957	-1.6814	0.58715	1.1108	-0.43677	2.8802	2.1782	-1.4188	1.6662	1.791	-0.28164	1.0833	-0.5432	0.10446	0.0039565	0.0018753	0.38056	-0.17901
3.7617	1.981	-1.7452	-0.079464	2.2041	0.82275	2.0376	1.1224	2.6548	1.113	0.13984	-0.97759	-1.4214	3.2218	0.76916	0.93945	-0.069681	1.9758	1.7491	2.4001	3.6803	-0.7365	1.6962	3.3301	2.6699	0.91333	1.0114	3.5443	0.97353	-0.13109	-1.431	3.0333	0.75709	-0.55181	3.4727	3.2359	1.1718	1.5262	0.080641	3.1226	2.0977	2.7674	2.1078	1.2539	0.726	1.0074	0.98397	3.6559	2.4644	0.64045
-2.9126	-4.4588	-1.203	-3.1663	-1.9763	-4.0043	-1.8878	-4.4297	-5.9755	-4.2636	-3.1616	-1.9037	-5.0584	-4.3019	-3.5006	-3.2619	-1.5275	-3.5922	-3.5158	-3.4218	-1.2429	-0.89619	-2.338	-2.7703	-3.9171	-2.1744	-4.3599	-3.3375	-2.3994	-4.0099	-2.7662	-4.371	-3.6237	-3.3623	-2.1723	-2.6526	-2.395	-1.6315	-3.2493	-2.0877	-3.146	-4.3554	-4.8348	-4.4534	-2.0121	-1.4739	-0.64267	-2.5536	-2.9536	-4.9225
-2.0975	-1.4346	0.90519	-0.61272	1.2005	0.65582	0.27796	-2.242	-0.28838	-0.48836	2.6394	-0.24895	-1.314	-0.33184	-1.2568	-1.108	-0.33532	0.58683	0.13127	-0.93911	-1.2806	2.3945	0.35077	0.37179	-2.186	-1.5041	0.99451	-0.36853	0.17502	-1.4102	-1.8364	-0.99111	1.5018	-1.2525	-0.90042	1.6157	-2.4925	-1.2871	-1.3469	0.53918	-0.38121	-1.0008	0.47275	-0.63468	-0.48509	0.34661	0.61732	0.46217	-0.75879	-1.0081
-10.251	-10.495	-10.335	-12.04	-10.632	-13.088	-11.409	-10.772	-11.359	-10.288	-10.92	-10.981	-11.988	-12.77	-12.338	-9.9941	-11.488	-12.212	-10.325	-11.09	-10.787	-12.008	-12.094	-10.867	-11.781	-9.6676	-9.999	-10.283	-11.958	-13.44	-11.684	-11.551	-10.423	-11.204	-10.703	-11.379	-9.0969	-11.424	-11.546	-12.155	-10.036	-7.5674	-11.577	-12.052	-10.441	-10.905	-11.094	-9.4422	-11.503	-10.542
-1.224	-1.6654	-1.0945	-0.99471	-0.20161	-2.3992	0.4049	-0.31323	-0.9334	-1.1849	-0.8188	-0.68224	-1.5355	-3.972	-2.9592	-1.4727	-2.6098	-1.3917	-4.7398	-3.2306	-1.3164	-2.1217	-1.9568	-0.39613	-0.086847	-0.31483	-2.0126	0.21161	-0.21701	-1.8711	-3.4686	-0.42471	-1.0018	-1.4221	-1.6859	-0.40757	-1.2855	1.2581	-0.28926	-0.22864	-2.0495	-0.025578	-0.25508	0.39315	1.3644	-2.0522	-2.1548	-4.4822	-1.0407	-0.80449
-5.3783	-3.4974	-7.13	-6.2714	-5.1437	-6.6921	-7.6871	-6.528	-3.2662	-5.4746	-4.9368	-5.0791	-3.9662	-6.3492	-5.3079	-6.6711	-4.3956	-6.6002	-5.7925	-6.1533	-4.5804	-7.6894	-5.1876	-5.3152	-7.4503	-6.6978	-5.7237	-3.4099	-3.7999	-6.519	-4.5129	-6.172	-3.4169	-7.3093	-5.1318	-7.2124	-4.1241	-6.1782	-5.8089	-6.5712	-8.067	-3.4906	-6.6185	-8.4731	-7.6882	-5.1992	-5.6501	-6.3852	-5.1874	-5.7082
-6.0269	-5.0119	-4.8371	-4.7627	-5.8897	-6.0926	-2.9294	-5.1217	-6.3958	-6.9835	-2.0773	-5.5294	-3.1901	-5.1832	-4.1532	-3.3573	-3.8323	-3.2352	-5.84	-6.9009	-5.0911	-6.2586	-2.9038	-3.1329	-3.7824	-4.5878	-5.2005	-4.982	-2.2126	-5.0874	-5.5862	-5.9859	-6.2841	-5.6276	-3.8067	-5.6656	-4.9091	-4.428	-4.0853	-4.8876	-4.8265	-6.9938	-5.612	-3.4672	-5.0777	-6.4358	-5.8479	-5.0875	-6.5165	-5.253
2.905	1.912	4.1685	3.9386	4.1977	3.5804	5.9869	5.018	3.3738	3.289	1.6185	2.2939	1.9702	1.952	4.2322	3.7541	3.5801	3.0645	3.469	2.684	3.2006	3.7062	4.9117	1.8202	1.4662	4.1545	2.538	1.5534	0.015895	3.5348	3.8196	3.3636	2.5635	2.747	4.0192	5.078	2.3765	3.601	2.9105	5.177	3.3948	0.44849	2.689	1.4697	5.177	3.6408	3.8055	3.3294	4.6298	2.6573
5.8303	6.0237	8.263	4.0451	4.5466	4.0438	4.3542	5.179	4.8302	7.3761	3.9047	5.0274	4.8088	5.0792	8.0405	5.6073	4.1384	5.8525	6.1315	4.715	5.3459	5.4678	4.4414	6.675	5.503	4.8919	5.2244	3.3768	6.9689	5.2337	2.7171	3.6615	7.3224	3.5894	8.0412	5.9279	5.3097	4.8998	7.195	4.0261	4.3956	4.1793	4.8002	4.2442	6.8917	8.6126	5.4923	4.0161	4.7265	4.9628
-1.4744	0.59475	-0.73184	1.7606	0.10749	1.4855	1.414	-0.16938	-1.2857	-0.88148	0.64933	-2.1099	-0.41259	2.5653	-0.13768	0.073106	0.093698	0.31499	0.027479	1.2224	-1.9352	0.90088	0.96003	-0.61786	-2.1535	1.8203	0.5606	-0.97064	-1.1058	1.1292	-1.036	-0.81187	-0.85604	0.65071	-0.34952	-0.36844	-2.7114	-1.3531	1.0786	-1.4986	-0.41636	-1.4307	-0.68563	-0.41608	2.3594	-1.0344	-2.1389	-0.5737	-1.5274	0.75984
-8.8655	-8.6671	-7.9854	-9.7008	-8.3666	-7.7439	-8.3933	-8.653	-10.332	-10.221	-8.4972	-7.6379	-10.381	-6.5869	-9.0388	-10.943	-8.6961	-8.5912	-9.8789	-8.0105	-7.2954	-9.0857	-7.2619	-9.919	-11.097	-9.3022	-11.633	-10.066	-8.5374	-9.3572	-9.0046	-10.385	-9.5076	-11.51	-8.796	-9.9324	-8.6043	-9.7701	-10.56	-9.418	-9.9132	-10.885	-9.6591	-9.2338	-12.17	-10.318	-9.0863	-9.3328	-7.094	-6.9124
5.248	4.2924	7.0562	4.0281	6.371	4.0807	6.7151	5.1762	5.0092	6.6976	3.1928	3.5505	6.3866	3.7962	5.3516	6.0699	6.2076	5.9035	3.8749	6.2706	4.7406	6.1583	4.9169	5.1269	5.5687	6.0395	4.6058	5.5924	5.6596	4.9749	6.9092	4.0068	5.1723	7.0766	8.9587	8.6401	6.5796	5.3579	5.4311	7.0533	6.2957	4.636	5.7847	4.962	6.1152	4.8182	4.6561	4.5084	4.8235	8.6107
-4.1563	-4.6152	-3.0575	-3.9797	-3.5363	-2.8155	-3.2142	-2.8463	-3.5502	-4.8874	-3.3496	-3.7224	-4.0804	-4.2549	-1.784	-4.1305	-2.711	-2.1034	-3.1187	-2.0365	-5.0183	-3.8393	-4.0588	-2.1847	-3.5636	-5.1423	-4.1478	-5.5711	-4.7151	-3.1534	-3.6732	-1.6831	-3.435	-2.697	-2.7652	-2.2546	-3.619	-3.9629	-2.9325	-2.5058	-1.3288	-5.4103	-1.595	-1.2176	-3.8187	-5.3682	-3.0912	-3.1173	-1.8173	-3.5601
-2.075	-2.9965	-3.6458	-6.5607	-3.745	-5.1795	-3.5354	-3.5384	-4.819	-5.0731	-2.8537	-2.1879	-5.9288	-5.5717	-4.6052	-4.2389	-3.7305	-4.4561	-3.4953	-2.833	-3.5327	-4.3524	-6.0215	-3.7953	-3.3289	-2.5257	-4.0904	-1.3913	-4.2127	-5.0644	-5.1462	-3.8904	-4.2342	-2.7047	-3.1079	-4.2742	-4.2819	-4.6573	-2.7978	-3.1863	-5.6618	-4.2035	-5.4839	-4.1823	-2.9749	-5.2392	-2.7714	-4.1183	-1.5552	-2.897
-2.4985	-3.5985	-0.71935	-2.071	-5.2642	-5.3196	-5.0473	-4.8195	-4.4579	-3.6803	-3.866	-4.0955	-1.3388	-2.3364	-3.6174	-5.0648	-3.5416	-1.6826	-3.7189	-1.6874	-2.5482	-3.0892	-2.1885	-2.4636	-1.9763	-3.5588	-2.3639	-2.2984	-4.7919	-4.7991	-4.7866	-5.267	-4.5576	-3.1564	-4.9629	-3.9199	-1.6871	-2.2114	-5.3698	-1.7607	-4.9557	-4.7815	-3.2841	-2.0786	-2.2902	-2.5106	-2.0926	-2.8118	-1.4974	-4.7878
7.677	7.0111	6.2835	6.2134	6.946	6.664	5.6027	9.1962	6.0613	6.2086	9.8988	7.5555	8.9772	9.8151	6.1368	7.8946	5.8496	5.0222	5.1934	8.8031	6.1554	7.0669	4.2263	9.4551	6.1819	8.4141	7.3913	6.9655	7.8549	5.5268	7.4412	8.1168	8.1524	6.3535	5.5393	7.4357	5.6078	8.3521	8.2365	7.0353	6.868	6.2089	6.242	7.3501	6.6835	8.1633	5.1118	6.6445	6.9348	5.4442
-20.422	-22.376	-20.777	-19.045	-20.504	-19.969	-20.018	-20.792	-19.626	-19.952	-20.488	-20.154	-18.852	-22.434	-20.725	-18.163	-22.026	-18.625	-19.489	-20.22	-21.506	-20.683	-20.595	-20.009	-21.491	-20.772	-20.782	-20.513	-21.015	-21.611	-21.113	-21.712	-21.541	-20.901	-20.243	-23.212	-20.513	-20.291	-19.781	-19.769	-21.125	-22.37	-20.284	-20.941	-19.66	-19.457	-20.041	-20.593	-21.589	-21.825
-11.303	-13.073	-15.077	-12.049	-12.878	-11.767	-15.116	-13.054	-11.606	-12.349	-13.282	-12.061	-13.576	-14.124	-12.185	-14.573	-14.029	-13.098	-12.551	-15.353	-11.396	-11.683	-12.611	-11.983	-11.284	-11.608	-11.669	-12.11	-12.954	-13.265	-11.332	-12.753	-11.312	-10.594	-13.237	-12.361	-13.8	-13.171	-12.869	-8.6789	-14.34	-11.935	-12.191	-12.268	-12.02	-11.502	-16.582	-10.566	-14.193	-11.647
-14.572	-11.517	-11.189	-10.684	-11.369	-10.713	-8.7364	-13.231	-13.457	-12.859	-13.771	-11.751	-9.9461	-11.416	-9.6898	-10.148	-12.246	-9.9696	-12.299	-11.598	-12.727	-9.531	-11.308	-11.335	-14.196	-12.06	-11.768	-11.078	-11.778	-12.727	-10.229	-10.123	-12.933	-13.133	-11.914	-9.9879	-11.649	-12.637	-12.098	-13	-12.168	-12.263	-10.458	-10.267	-13.222	-9.9431	-11.004	-13.222	-12.444	-12.39
-2.1486	-0.64027	-2.6197	-1.1267	1.0563	-0.9475	-3.2618	-1.195	1.4286	-4.5407	-2.9259	-0.9998	-2.9915	-1.323	-2.7584	0.78117	-2.9017	-1.665	-0.20936	-3.3441	-3.9485	0.14763	-1.9971	-1.6133	-1.0985	-3.5933	-0.97671	-1.039	-3.1629	-1.6349	-0.091734	-1.8751	-2.5109	0.60515	-1.3236	0.18359	-2.2339	-0.5564	1.2582	-2.086	0.19464	-0.95693	-2.7261	-2.7401	-1.4753	-2.2741	-0.19941	-4.4426	-0.95144	-0.88455
5.9871	5.7474	6.2672	6.0666	5.2094	6.2007	4.9469	8.2786	5.884	4.0071	6.1949	5.4315	6.55	4.9507	3.3226	3.524	5.0712	5.7029	8.4295	5.7466	6.0394	7.9923	6.5962	5.9971	4.0458	7.6914	5.3072	6.7674	6.8441	7.2693	5.1625	5.3333	3.2001	8.5987	6.4126	4.2338	5.4931	4.5287	6.4231	5.9041	6.9714	5.0822	6.0033	4.6268	6.4701	6.7777	4.4517	4.5551	5.2685	6.2308
-1.0394	-2.2471	-3.3793	-1.0499	-1.4421	-0.031209	-2.4857	-0.54595	-0.10595	-0.33791	-0.27034	-0.20148	-0.34364	0.21853	-1.6393	-2.1949	-1.9639	-0.53283	-2.4078	-1.101	-1.5309	-1.5893	-4.0032	-1.6522	-0.043906	-2.3462	-1.5985	-0.59577	-0.44784	-2.2383	-1.8591	-0.52835	-3.8696	-0.32918	-0.071335	-0.70583	-2.5366	0.054657	-0.86131	-2.1857	-3.0201	-1.2695	-0.75665	0.52418	-1.0061	-2.6696	-2.0832	-1.6397	-1.0837	-0.32739
-7.3719	-3.7219	-4.1155	-3.7553	-3.4348	-3.936	-4.9584	-3.2449	-5.1348	-4.0626	-4.7729	-5.9662	-4.3574	-3.3272	-3.8532	-5.9851	-5.5369	-5.1621	-3.0379	-3.614	-4.3757	-6.266	-5.7978	-3.0237	-3.835	-3.8522	-5.3424	-5.4871	-4.9727	-1.9358	-4.5898	-1.8951	-4.0239	-4.7058	-4.391	-3.9251	-4.8978	-5.4218	-4.503	-6.2213	-5.4316	-5.7045	-1.9372	-1.6261	-5.3609	-5.3254	-4.5434	-4.8868	-6.3419	-2.3881
0.34068	-2.5278	-1.629	-0.81885	0.39909	-1.1457	-0.42269	-0.23716	-1.4895	-0.94127	-2.6675	-0.29472	-4.0835	-1.048	-1.652	-2.82	-1.5132	-2.0995	-1.5872	-2.5281	-6.4854	-2.9475	-0.14686	-0.76966	-3.9692	-0.14621	-2.455	-1.2014	-2.1917	-2.4539	-1.8017	-0.31684	-1.9243	-0.38104	-3.2721	-3.0139	-2.388	-0.36599	-4.4656	-2.5397	0.23792	-2.8664	-1.5359	-3.4089	-1.2247	-3.2472	0.95335	-1.0681	-0.40793	-3.4545
-1.5741	-0.090884	1.3386	1.3871	3.3261	-0.70412	1.2808	1.3444	-0.11832	0.76234	-0.26632	-0.34346	-1.158	1.0901	-0.088022	-0.17634	-0.90115	-0.63204	0.66147	0.48638	-0.86099	0.008368	0.056073	0.23093	0.38026	1.8129	2.3502	1.367	-0.5104	-1.1511	2.3096	0.57873	2.5934	2.5685	-1.4965	-0.20932	-2.8441	0.80959	-0.68062	-0.74116	-3.5219	1.0681	0.52497	0.0047108	0.15086	1.2138	-0.78309	-0.23993	0.36831	2.3057
3.2953	5.0745	3.6141	4.548	3.0315	4.24	3.1449	4.9548	4.4886	3.1368	2.253	4.1222	5.7457	4.9332	3.5698	4.3739	5.1916	1.8187	4.3822	2.4269	3.9288	5.0201	2.4458	7.0322	5.2987	6.4351	5.6817	4.4931	7.3803	3.7711	5.5708	5.862	5.7871	5.6751	5.324	2.1057	4.4511	4.6231	7.2258	4.9129	2.1132	4.3747	4.7834	5.5884	6.7815	6.4566	5.1469	3.4557	3.5739	3.4106
-11.564	-11.124	-12.014	-12.283	-10.537	-11.17	-11.048	-10.824	-12.11	-10.64	-9.5474	-13.293	-11.908	-12.028	-10.894	-11.875	-13.493	-12.67	-11.197	-12.484	-14.612	-14.041	-11.949	-11.053	-11.988	-13.454	-11.369	-9.4044	-12.821	-10.678	-11.84	-10.047	-13.741	-10.646	-12.397	-14.634	-14.447	-8.8021	-10.634	-10.892	-13.178	-11.479	-9.2014	-11.815	-7.6709	-10.302	-9.7189	-9.2148	-11.414	-9.6337
-4.6128	-2.9189	-4.7809	-3.0571	-4.7557	-2.7456	-4.6806	-5.6338	-6.6128	-4.642	-2.5755	-4.9864	-5.3283	-7.1488	-6.3026	-4.6973	-3.5883	-4.4515	-2.2155	-5.1395	-2.1494	-6.3777	-5.7858	-4.9984	-4.2815	-5.2078	-4.1921	-4.8481	-3.7107	-1.8669	-3.6591	-4.6403	-5.3085	-3.9006	-3.7369	-3.9871	-3.8104	-5.5927	-5.3596	-3.7886	-4.163	-5.521	-4.5928	-5.5893	-7.0085	-2.8977	-3.9964	-5.6043	-5.5499	-4.2013
-3.2091	-0.61134	-0.70866	-3.173	-0.826	-1.9751	-3.1938	0.54644	-1.1314	-3.4518	-3.2524	-0.73166	-3.3987	-1.3404	-0.48239	-1.0859	-2.2381	-2.549	0.0027236	-1.5996	-0.8735	-3.2073	-2.2183	0.13233	-2.8398	-2.4644	-1.6121	-2.1822	-1.9969	1.4196	-1.2139	-1.1848	-0.18589	-1.3114	-1.6579	-1.4161	-1.0082	-1.862	-0.92707	-1.0295	-1.2929	-0.95775	-2.2961	-2.4589	-2.5969	-2.725	-1.2627	-1.0221	-3.0237	-4.1043
-11.953	-12.28	-13.914	-13.727	-13.147	-12.793	-13.032	-13.027	-10.968	-12.601	-12.463	-15.033	-13.627	-14.018	-13.297	-13.854	-11.529	-14.324	-12.152	-13.786	-13.578	-13.987	-14.308	-12.55	-13.197	-16.113	-11.905	-14.655	-10.086	-14.948	-12.463	-15.89	-12.014	-12.758	-13.433	-13.213	-13.465	-12.211	-15.042	-13.982	-12.13	-13.503	-13.427	-12.392	-14.084	-11.155	-15.054	-13.443	-10.884	-12.002
-1.2472	-2.8629	-1.1971	-1.7445	-2.2951	-2.3333	-1.3235	-2.8393	-3.0556	-1.963	-1.7379	-2.5385	-0.98632	-1.5901	-3.6025	-2.2296	-1.2525	-0.47979	-1.2854	-2.0109	-2.2678	-0.83072	-2.1846	-0.23575	-2.478	-1.182	-0.52327	-1.7531	-2.4496	-1.4227	-3.1069	-2.0927	-2.9052	-0.46606	-1.0966	-1.4862	-1.6699	-2.2246	-0.7178	-0.382	-1.0739	-2.5303	-2.2479	-2.1706	-1.3214	-2.175	-4.0138	-0.2544	-2.1273	-3.0376
-2.9912	-4.7538	-6.3144	-7.6558	-6.1399	-3.8333	-6.4514	-6.2848	-5.7621	-6.5606	-6.6856	-5.0627	-6.8358	-8.339	-7.3138	-5.8946	-6.18	-6.205	-4.5176	-4.1326	-4.4699	-6.1359	-6.4769	-3.3232	-5.7538	-4.6105	-4.0457	-2.5369	-5.7873	-5.5462	-6.7709	-6.82	-6.0673	-7.403	-5.9733	-6.5803	-6.3397	-5.0602	-6.7201	-7.179	-6.2566	-4.3654	-6.7857	-5.5367	-4.598	-5.5751	-5.1108	-4.9759	-6.1633	-4.2666
-1.9593	-3.602	-1.1687	-1.7636	0.89208	-1.6068	-1.4074	-1.2001	0.21996	-0.63906	0.33151	0.9823	-2.4299	-1.9003	-1.6982	0.51323	0.12013	-0.48791	-1.7714	-1.6256	0.83829	-2.2644	-0.18944	-3.5218	-0.53158	-0.41086	-3.233	-1.6454	-1.764	-0.96653	-0.67664	-1.2223	-0.54155	0.97124	0.21363	-0.72834	-1.0025	-2.6578	-0.38557	0.10061	-0.86895	-0.24419	-0.37637	-2.4865	-0.095684	-1.226	-0.6742	-2.1734	-0.13359	-1.236
-11.3	-9.639	-9.1981	-10.106	-12.09	-12.94	-8.9485	-11.964	-9.4337	-10.715	-10.274	-10.473	-10.533	-10.545	-10.216	-9.5166	-10.789	-9.6946	-9.8571	-11.43	-10.887	-10.127	-8.6631	-10.424	-11.696	-10.047	-12.5	-11.675	-12.554	-11.032	-10.365	-10.689	-10.66	-11.972	-10.062	-10.168	-12.643	-11.102	-11.078	-9.1553	-11.477	-12.428	-9.8185	-10.09	-11.25	-10.301	-11.191	-9.897	-10.572	-9.2138
-12.293	-10.77	-12.814	-13.946	-13.122	-13.295	-12.652	-14.157	-15.029	-12.893	-13.909	-11.172	-13.105	-13.71	-14.705	-11.781	-12.917	-12.178	-10.266	-11.534	-11.217	-12.615	-11.184	-13.817	-10.038	-11.098	-12.321	-11.346	-14.506	-12.174	-13.875	-13.097	-12.935	-11.2	-13.362	-12.761	-12.602	-11.417	-13.271	-10.047	-11.33	-11.472	-14.019	-13.023	-13.886	-10.752	-14.125	-12.249	-13.348	-13.293
-12.01	-12.6	-13.351	-13.199	-13.31	-13.644	-14.463	-12.748	-14.429	-12.373	-11.057	-13.393	-14.721	-11.487	-15.595	-11.645	-13.635	-11.584	-13.562	-11.149	-13.22	-10.636	-12.382	-11.21	-12.923	-12.07	-12.983	-13.064	-12.804	-12.376	-12.689	-13.654	-14.418	-12.916	-11.897	-15.634	-13.257	-12.905	-12.04	-14.662	-11.905	-13.34	-13.521	-12.407	-12.102	-12.124	-14.262	-13.003	-15.386	-11.873
-2.8457	-4.3944	-0.65872	-2.943	-4.1778	-3.8895	-3.4451	-5.5031	-3.8527	-5.3434	-3.7309	-4.0119	-2.6778	-3.2226	-1.5348	-4.1217	-4.457	-4.7054	-4.8351	-4.9805	-4.6592	-5.5559	-2.7418	-0.7504	-2.2541	-3.0109	-3.2092	-3.3605	-3.5592	-4.5304	-4.2092	-2.5633	-4.5356	-4.3633	-3.2458	-2.4114	-4.1745	-3.1464	-2.7687	-3.6754	-3.9868	-5.6791	-3.7064	-5.827	-4.356	-4.665	-2.8844	-3.5205	-4.9495	-5.3236
-3.7839	-4.852	-2.6835	-3.4932	-5.2952	-4.7187	-3.9332	-4.902	-3.0904	-5.2059	-2.6552	-3.8463	-5.7364	-4.0772	-5.2579	-3.1213	-5.5715	-4.2143	-5.123	-3.3886	-2.5335	-3.8031	-5.7909	-4.2756	-2.8021	-6.2352	-5.0049	-5.5093	-6.7605	-4.6702	-4.6896	-6.666	-3.0272	-4.1902	-2.1863	-2.9991	-4.0183	-4.2474	-3.741	-4.0916	-4.0837	-4.1143	-2.1624	-6.3896	-5.9497	-1.7142	-7.184	-3.3395	-4.5606	-6.0348
-22.609	-23.47	-20.44	-23.354	-21.68	-23.115	-21.707	-23.341	-21.302	-22.504	-21.491	-22.94	-23.614	-18.88	-22.233	-24.703	-21.226	-21.675	-22.349	-22.514	-24.009	-21.503	-21.195	-21.565	-23.1	-24.013	-19.723	-22.708	-23.189	-22.734	-22.752	-22.879	-22.549	-21.708	-23.352	-22.456	-22.009	-20.778	-22.272	-24.037	-22.029	-23.69	-22.132	-21.974	-21.351	-21.34	-23.864	-21.461	-22.343	-23.791
0.312	-0.33568	0.75193	-1.3664	-3.443	-0.91332	0.12525	-0.044201	1.4019	-0.31302	-0.38102	-2.1145	-2.2747	-0.93218	0.89518	-0.58095	-0.091173	-0.52015	1.3393	-0.69718	0.040026	-0.14156	-0.0095508	-2.5596	1.5336	0.28796	-0.64055	-0.97543	-1.3939	-0.83591	1.6516	0.60604	0.51983	-1.1793	-1.0511	-0.46076	0.72741	-1.4436	0.78114	-1.8519	-0.45683	0.56553	0.94065	-1.245	-1.1781	-1.687	-0.2007	0.21427	0.16646	-0.55852
-12.912	-12.727	-12.637	-12.236	-12.411	-9.939	-11.25	-11.912	-11.968	-12.222	-12.609	-11.362	-12.728	-10.264	-9.0177	-12.882	-11.205	-10.964	-11.634	-11.081	-12.147	-12.603	-11.254	-12.819	-12.268	-11.367	-13.012	-12.84	-12.136	-10.231	-10.271	-11.107	-11.452	-12.523	-13.442	-12.523	-12.849	-10.234	-11.753	-13.988	-11.25	-11.433	-10.471	-11.238	-12.072	-13.485	-11.041	-12.122	-13.663	-11.138
1.3427	0.95721	0.6532	-1.7049	-2.466	-0.16225	-0.5899	0.092382	1.4282	-1.9419	-0.20084	-1.0173	-0.19822	-0.043609	1.1566	1.2217	0.21879	-0.65259	-0.6927	-0.27229	-1.2468	0.14548	-0.2111	1.004	-2.1532	0.10661	-1.6871	-1.8123	0.88288	-0.6881	0.017016	0.42101	1.2848	-1.3621	2.0863	2.0359	-1.3782	-2.165	2.4908	1.4332	1.1904	-2.645	-0.59427	-0.32185	-1.1187	2.8746	-0.16071	-0.562	0.90019	-0.50534
-10.69	-8.9553	-8.5071	-10.487	-11.034	-10.025	-8.9255	-6.7877	-8.972	-8.091	-5.9172	-9.9824	-7.3388	-9.1279	-8.5924	-9.9229	-10.979	-6.9056	-7.5381	-7.377	-8.3979	-8.4555	-8.685	-7.2514	-9.52	-9.0839	-10.707	-10.192	-7.6719	-8.1214	-7.6723	-10.365	-10.696	-6.3362	-10.486	-9.2143	-9.2497	-10.344	-7.9616	-10.874	-8.4765	-7.0215	-10.075	-8.0454	-7.5944	-11.316	-9.6869	-8.5827	-7.3933	-7.5562
-8.7398	-5.1145	-6.2536	-5.4703	-6.1581	-5.4165	-6.1537	-6.2116	-4.3865	-3.7995	-4.9219	-6.1885	-5.7908	-6.5506	-4.6196	-4.6075	-5.9628	-4.9102	-5.0142	-7.8887	-7.2071	-6.8951	-6.3805	-4.3668	-6.3368	-8.0212	-5.9357	-6.2211	-5.7747	-3.8014	-4.9979	-4.5364	-4.5506	-4.4114	-3.6981	-6.3176	-2.9606	-5.0465	-3.9846	-4.373	-3.7396	-4.7588	-5.2686	-5.5692	-5.3081	-4.463	-4.7232	-7.3929	-7.5058	-6.3942
-3.6271	-2.9876	-3.4251	-2.9991	-1.8985	-2.8721	-2.1925	-2.1599	-1.426	-1.3943	-2.9354	-4.5792	-0.22734	-2.0086	-2.1856	-1.5433	-1.5568	-2.6707	-2.2954	-1.4237	-1.7754	-4.5747	-1.6394	-3.5326	-3.2056	-2.056	-3.1535	-2.4787	-2.332	-3.6757	-2.4187	1.5314	-4.5028	-4.7154	-3.3781	-3.1223	-5.1425	-2.893	-4.2771	-1.7253	-4.8075	-0.038489	-2.0043	-0.17221	-4.1613	-2.9988	-4.7521	-2.1326	-0.76351	-1.1403
-2.0334	-7.9606	-4.2236	-7.7863	-4.4571	-5.5685	-5.6956	-2.5307	-2.6115	-4.2766	-3.8848	-4.112	-4.2065	-3.6856	-2.9351	-5.5372	-5.103	-6.7367	-6.2402	-5.5771	-5.6276	-6.0241	-5.4337	-2.6396	-1.7244	-2.1548	-4.7996	-6.0301	-5.5544	-4.5114	-4.768	-4.2221	-2.9462	-5.3501	-1.8069	-3.6757	-3.383	-4.6326	-5.5748	-4.6121	-4.817	-4.4521	-5.8309	-3.0812	-4.1493	-5.2544	-5.8258	-5.9186	-3.6144	-5.8174
9.8886	10.627	8.4265	11.563	9.7642	7.2072	8.9647	10.271	9.7018	10.897	7.3926	10.273	8.4502	7.7667	8.3923	9.9506	10.674	10.533	10.331	8.9631	9.6675	9.7205	10.888	10.709	10.006	7.377	9.3616	10.806	9.7678	8.9669	9.242	8.7562	8.8092	8.5222	10.71	8.3901	11.261	10.383	9.5552	9.0315	10.32	10.073	8.0091	10.617	9.0491	10.562	8.4681	9.5942	10.752	9.5166
-13.012	-10.758	-13.709	-13.206	-13.948	-13.624	-15.166	-14.253	-13.442	-12.013	-14.299	-11.91	-14.095	-11.744	-15.477	-13.676	-11.108	-12.99	-12.702	-13.639	-13.153	-12.036	-14.249	-12.017	-13.408	-12.274	-11.012	-14.124	-13.848	-13.016	-10.852	-12.808	-12.275	-14.091	-14.884	-12.075	-11.984	-14.565	-13.654	-13.166	-12.266	-13.9	-12.94	-12.438	-11.86	-14.054	-14.678	-12.108	-14.125	-12.996
-7.8676	-8.0268	-10.332	-7.2126	-10.294	-7.7232	-9.3532	-9.3228	-9.5411	-9.7823	-8.6291	-9.8311	-10.618	-11.379	-7.352	-8.1663	-11.536	-7.4092	-8.8192	-9.4592	-7.2966	-8.5147	-9.0958	-8.5549	-9.4325	-7.8956	-9.185	-10.301	-11.448	-9.223	-7.1502	-6.6126	-7.6326	-11.344	-6.8626	-8.3849	-8.1621	-8.9466	-11.393	-10.659	-8.872	-8.7304	-10.611	-8.0828	-5.7389	-10.48	-8.2733	-8.5554	-11.384	-12.156
-0.89802	-3.2232	-2.2295	-2.699	-4.3821	-4.9742	-0.8799	-2.7849	-3.3794	-4.6293	-3.8838	-1.2029	-1.7123	-2.1674	-2.526	-1.1674	-3.5013	-3.6918	-1.4021	-2.9335	-1.6339	1.3095	-3.3657	-3.0775	-3.4514	-3.9797	-5.3264	-2.0817	-2.5936	-4.8758	-3.5523	-3.5653	-2.2365	-1.6139	-0.8408	-2.3759	-1.0825	-2.5734	-1.9122	-1.8343	-0.89166	-2.9723	-5.0052	-2.6334	-1.5085	-1.0496	-3.0305	-1.9405	-4.604	-3.4493
4.2747	5.6197	2.2614	7.4131	4.7209	7.8939	6.0836	3.7592	7.6569	7.595	3.097	6.8503	6.0511	8.2308	5.0171	4.0227	8.393	5.723	5.3509	6.4438	7.9226	4.2665	5.1589	5.2778	7.1591	5.2137	4.987	5.8382	6.2148	4.3063	6.5252	6.7502	5.3974	4.521	5.8921	5.785	6.3058	5.649	4.4473	4.6356	3.2782	7.2329	8.5134	3.1595	5.5642	4.2385	6.2708	6.5032	6.264	5.4854
4.159	4.2456	5.2643	3.5875	9.4229	5.6685	5.0648	4.1623	3.2375	4.6354	4.225	4.0002	4.4684	4.3473	6.532	5.3922	6.3851	5.988	2.6294	1.2283	3.2306	4.6785	4.5201	2.9633	3.2013	3.3891	7.1222	3.1858	4.2905	4.7184	3.379	4.4951	4.7791	3.7437	3.4876	2.3083	3.6107	3.5938	4.3723	3.5895	3.8273	6.2979	2.7024	3.3232	2.9977	7.4293	5.4142	7.0511	4.8894	4.0343
-11.363	-10.782	-10.65	-11.543	-10.964	-11.052	-11.936	-10.99	-11.767	-11.48	-11.864	-10.441	-11.655	-10.519	-11.562	-12.034	-11.684	-10.555	-12.04	-10.369	-13.07	-12.937	-11.17	-12.313	-11.488	-11.404	-11.856	-10.903	-11.076	-10.482	-10.527	-10.522	-12.658	-12.832	-12.1	-10.596	-12.856	-13.466	-11.316	-11.352	-11.368	-11.379	-10.097	-12.26	-9.9589	-12.873	-11.5	-13.488	-12.556	-11.964
-11.699	-11.091	-12.303	-11.695	-12.651	-8.015	-11.555	-11.651	-11.614	-11.519	-11.614	-11.917	-12.94	-10.529	-12.296	-10.103	-15.355	-9.5862	-11.972	-11.803	-12.421	-11.447	-11.778	-11.111	-11.408	-11.582	-11.591	-10.492	-11.549	-9.65	-11.233	-11.208	-10.786	-10.564	-11.427	-11.88	-9.6583	-13.146	-10.676	-10.945	-11.624	-11.34	-12.367	-12.674	-11.278	-12.697	-11.911	-11.436	-11.364	-10.908
-4.8054	-3.7985	-8.0647	-4.6049	-4.1489	-5.1117	-6.2691	-5.9671	-7.5396	-3.6673	-5.4157	-7.0186	-4.8217	-4.6181	-6.2512	-3.8809	-5.9604	-3.7787	-3.9108	-5.2515	-7.3697	-6.5954	-5.2815	-6.4603	-4.0805	-4.0003	-4.1851	-3.559	-5.5799	-5.7617	-5.8557	-7.696	-4.9562	-7.5316	-6.0186	-6.0196	-6.4604	-6.2132	-5.4519	-2.9321	-4.6751	-6.4587	-7.1805	-5.2854	-6.8992	-3.423	-3.6452	-5.926	-5.0107	-3.3184
-10.183	-13.812	-15.457	-11.282	-13.652	-13.611	-10.982	-14.119	-14.579	-15.272	-11.275	-16.024	-13.143	-12.431	-13.382	-13.356	-10.142	-13.88	-12.198	-11.346	-13.594	-12.739	-13.964	-14.507	-11.884	-13.136	-12.868	-9.6832	-10.111	-11.615	-11.886	-12.477	-13.253	-12.361	-11.074	-11.494	-10.499	-11.414	-12.818	-12.89	-12.718	-11.548	-15.169	-14.965	-10.526	-10.688	-11.872	-13.279	-15.57	-12.599
-2.1294	-4.778	-4.5665	-8.6201	-6.0973	-6.9029	-6.5529	-5.4183	-5.7434	-6.3821	-4.0676	-6.1747	-6.1612	-5.8106	-6.1563	-5.9636	-3.1375	-4.6824	-3.6195	-3.5483	-5.3016	-4.2607	-4.8539	-7.0438	-5.8006	-5.7853	-5.9619	-5.2022	-5.5281	-3.3628	-5.7828	-6.2508	-5.7925	-4.3818	-4.9912	-6.2883	-7.3061	-5.4773	-5.2742	-3.5762	-4.1938	-6.6767	-7.0567	-5.9223	-6.4555	-6.5167	-6.638	-5.0288	-5.0553	-4.7016
-14.846	-13.951	-12.285	-12.376	-17.645	-14.408	-12.884	-13.363	-13.644	-11.917	-15.395	-12.459	-13.273	-12.894	-15.024	-13.984	-12.978	-13.953	-15.49	-16.48	-17.294	-13.434	-14.405	-14.92	-14.576	-14.034	-15.943	-13.593	-14.643	-15.892	-13	-14.736	-13.948	-11.62	-15.527	-14.798	-11.745	-15.473	-16.138	-12.623	-14.797	-14.406	-13.862	-14.114	-15.13	-13.842	-12.214	-13.334	-13.451	-11.745
-7.3551	-7.1242	-7.3268	-9.3043	-9.1251	-8.3088	-8.809	-8.6862	-9.7776	-9.647	-8.05	-9.9621	-9.81	-8.7791	-8.9681	-9.6292	-8.2754	-8.8125	-10.289	-12.533	-10.884	-10.171	-9.9614	-8.9887	-8.028	-7.7417	-8.9324	-10.299	-10.084	-8.5486	-8.401	-10.546	-10.229	-10.435	-7.6994	-10.049	-7.9832	-9.0699	-9.6898	-6.609	-6.9362	-8.8509	-6.9843	-7.7894	-9.1307	-9.6447	-9.4981	-8.6349	-8.8156	-9.2591
-2.4088	-4.0414	-2.3699	-0.6988	-3.1546	-1.9202	-1.5067	-2.2276	-2.7374	-5.3604	-2.1174	-0.94557	-2.6199	-3.2442	-3.9322	-4.8425	-1.2369	-3.8316	-3.332	-3.0202	-2.8741	-3.7447	-3.5173	-3.2369	-3.885	-5.6884	-1.6819	-2.6137	-2.9053	-2.8867	-2.7575	-0.79194	-3.9938	-5.4653	-2.7515	-2.3728	-2.487	-5.0138	-2.7239	-3.6902	-2.8008	-3.5746	-1.486	-2.0608	-3.4405	-3.2479	-5.5977	-4.1847	-5.9358	-3.0373
0.31448	0.27458	1.4998	2.0679	1.7488	0.38794	-0.30752	2.4218	-2.1351	-1.2889	0.39732	0.62944	1.3247	0.92111	1.3677	-1.9331	1.8646	-1.9726	1.6875	2.0902	-0.92702	0.89579	0.5636	0.63646	1.2287	3.0904	-0.21522	0.96524	-0.44667	-1.1414	1.5792	-0.90873	1.0199	0.25595	-0.6094	-0.45042	0.010655	0.11127	-0.67838	0.28187	-0.591	2.5747	-1.9203	-0.10749	1.7799	1.1533	2.1553	0.84196	2.0184	0.055539
1.073	0.090013	2.3146	1.9756	1.4292	1.1283	3.2456	2.4558	1.4482	1.5834	1.1953	2.3678	2.2345	4.163	0.8994	1.6698	2.3577	0.9357	2.1741	1.7131	1.3768	2.1474	-0.35555	3.0696	-0.080589	0.51993	1.7005	2.1186	1.5135	0.63164	2.9879	1.4752	-0.17746	2.8259	0.20458	1.2513	0.69841	4.7044	2.1059	0.76029	2.8507	1.5544	2.455	1.6475	1.4082	2.3148	-0.33098	1.9597	1.1223	1.0891
1.701	2.7013	2.0287	0.87361	2.2427	1.2476	0.096247	1.9276	0.27099	-0.53989	2.2375	-0.10905	2.7224	2.7987	-0.001963	1.9253	0.98098	1.5199	0.97032	1.4666	-1.8232	1.2619	1.007	2.539	-0.20832	-1.4172	1.6361	-0.35062	-0.3841	3.6706	1.7006	0.40215	0.96677	1.2557	0.52914	0.96961	1.844	3.0637	1.4431	0.38364	0.8425	-0.47541	0.42713	3.8649	2.5931	0.99476	0.38276	-0.01818	1.5603	2.3992
-9.0623	-9.1914	-8.1844	-11.084	-9.1323	-11.877	-10.29	-10.715	-8.3029	-10.653	-11.277	-7.0393	-8.1077	-10.74	-8.2898	-7.3146	-8.3343	-10.547	-10.463	-8.1303	-8.9485	-8.2959	-8.4661	-8.5889	-10.152	-9.9108	-9.5707	-9.1092	-9.4591	-8.9169	-10.937	-9.8311	-10.138	-10.05	-9.0549	-9.873	-9.2201	-9.8634	-9.8841	-8.555	-9.8584	-9.6348	-7.2299	-7.9781	-10.764	-10.033	-11.392	-10.373	-8.8003	-10.948
-20.905	-20.262	-19.944	-19.963	-21.683	-23.152	-21.587	-20.569	-19.006	-21.113	-21.14	-21.075	-20.541	-21.903	-19.687	-19.739	-21.387	-20.268	-20.916	-20.317	-21.547	-19.631	-22.759	-20.876	-22.091	-17.229	-20.935	-19.087	-18.731	-24.384	-21.103	-19.342	-21.564	-20.99	-18.909	-19.757	-20.874	-20.729	-21.204	-18.486	-21.601	-20.808	-21.275	-21.983	-22.002	-19.626	-19.746	-19.844	-21.924	-20.317
-2.3264	-0.63197	-1.6223	-2.8112	-4.577	-2.8706	-2.3879	-4.01	-1.902	-1.5145	-3.3501	-2.0342	-3.348	-3.7167	-0.46517	-4.1856	-0.37196	-3.6798	-2.6879	-2.7412	-3.2109	-3.9633	-1.4133	-1.3157	-3.2017	-0.61349	-2.4937	-3.2241	-2.2167	-2.9019	-3.1554	-2.1173	-2.4715	-2.0978	-0.99999	-3.9536	-1.6265	-1.1962	-1.8361	-4.8031	-1.7429	0.31916	-1.3764	-3.4681	-2.0696	-1.966	-2.1773	-1.7697	-2.7328	-3.3226
-8.7938	-7.0575	-7.1105	-10.721	-9.2727	-9.9799	-10.058	-9.3703	-10.213	-8.5219	-10.336	-9.4686	-8.6993	-7.794	-9.1915	-8.1779	-8.1544	-8.2766	-6.8991	-8.6478	-8.2461	-8.0825	-10.449	-10.767	-11.171	-5.0819	-8.5606	-8.5003	-10.789	-9.1587	-7.7276	-9.7088	-11.261	-9.9963	-7.6017	-9.4423	-8.6998	-8.1944	-9.4536	-9.09	-7.9902	-8.358	-9.0069	-7.7494	-9.8982	-9.8039	-8.5586	-6.5441	-10.201	-9.549
-10.373	-11.274	-11.896	-10.707	-8.6913	-9.9055	-11.625	-10.138	-10.931	-11.199	-12.427	-10.468	-11.396	-11.828	-8.0162	-10.085	-11.035	-10.139	-11.204	-10.971	-10.712	-10.752	-9.8343	-10.268	-9.6823	-10.25	-10.966	-10.718	-10.938	-10.562	-11.859	-9.2731	-10.955	-7.0284	-9.4433	-9.5718	-10.723	-10.144	-11	-10.158	-9.6224	-11.549	-9.9684	-11.19	-9.6564	-8.2292	-12.19	-11.759	-11.824	-12.713
1.0278	1.6187	-1.3305	1.6362	-1.5089	0.61215	-0.14828	-0.39917	-1.3263	-0.2104	1.3365	1.3749	1.5373	2.9695	-0.13817	0.10386	0.64277	-1.3601	-1.6544	0.87861	0.77844	-0.10708	-1.4603	0.13372	0.10854	0.70596	-1.4379	0.0075955	1.1123	-0.49286	1.6719	0.24275	-1.96	1.2245	-0.66062	0.68956	-0.93443	-1.1785	0.31155	-3.1756	-1.9734	1.5413	-1.6624	1.3672	-0.25682	1.3554	-0.58694	-0.20422	2.6997	-0.097769
0.73754	1.5083	-0.78635	-0.65183	-0.76644	0.8138	-1.1607	-2.7116	1.0564	-1.4827	-2.7063	1.4226	-1.8164	-0.92236	-1.6317	-0.87755	0.79545	-0.32127	-1.0502	1.059	-1.0178	-0.6471	-1.1411	0.071989	-3.2008	-0.29601	0.0074375	1.3918	0.082733	-0.33442	-0.36665	1.5215	0.82458	-0.34269	0.21605	-1.3744	-1.4178	1.2945	-0.19416	-0.11909	0.97104	0.56339	0.97426	-1.5923	0.4946	-0.038943	1.21	-1.2957	-0.6154	0.1345
-1.9136	-1.7622	-0.18141	-1.008	-2.431	0.11549	-1.199	-0.3002	-1.3607	-0.37895	-2.7115	-1.7697	-1.2803	-0.60189	0.49175	0.044689	-0.80454	-3.2476	-1.0122	-3.4367	-1.1016	-3.0077	-0.18784	-1.0169	0.57418	1.8426	-1.6869	0.95596	-3.3316	-2.2768	-1.0171	-1.7426	-0.91184	0.59662	-1.3699	-2.0363	-0.9596	-2.0016	-3.0171	-0.95198	0.99642	-1.7401	-2.3728	-1.4094	-0.46266	-3.448	-2.188	0.03456	-0.7586	-2.8389
7.6616	7.6916	11.344	8.8193	8.2065	7.3211	8.4916	8.7347	10.305	8.9957	9.3102	7.9844	9.8028	8.9594	10.469	7.0723	9.9819	6.8029	6.4449	8.0555	8.1502	7.6155	10.666	8.1293	8.934	8.3621	8.1598	8.0959	7.1947	12.135	8.0127	9.116	7.7484	7.893	11.931	7.5322	9.8765	9.6305	10.368	11.025	6.1127	8.4312	9.4257	7.5139	6.5539	7.8247	8.75	10.22	6.7609	9.1201
-1.5684	-2.4045	-5.5183	-3.8038	-6.5727	-3.6012	-4.1585	-5.5609	-3.4583	-4.033	-3.897	-2.9974	-3.8958	-3.9232	-5.7693	-4.9324	-3.6533	-4.4412	-2.8333	-1.4082	-3.3089	-3.4891	-4.549	-8.6138	-4.0552	-2.6788	-3.6069	-3.7165	-2.4001	-5.3512	-4.4407	-2.9704	-4.7813	-2.7516	-3.8678	-2.5427	-1.591	-4.1095	-4.6253	-2.97	-2.5219	-3.4072	-2.3049	-3.2911	-3.0423	-6.7422	-5.3902	-1.316	-5.6814	-5.9867
-4.3033	-3.6541	-3.327	-4.667	-2.5809	-4.6696	-4.2195	-0.28547	-1.6782	-2.2123	-3.9875	-3.4905	-2.3919	-5.3232	-4.1859	-3.8978	-3.7048	-4.6094	-4.5429	-3.5258	-2.6981	-2.397	-2.1024	-3.1536	-3.3662	-2.8082	-3.9944	-4.5364	-4.5834	-3.3219	-3.4675	-4.1983	-4.9814	-1.6969	-3.4761	-5.5514	-2.0733	-5.0561	-5.2454	-5.2265	-2.2978	-1.344	-4.6895	-2.3439	-2.1372	-2.3728	-2.7848	-3.9332	-1.7708	-2.9702
-0.41125	-2.2563	-0.86969	-1.1595	-0.23914	0.073902	-2.305	-1.115	-2.2547	-1.029	-0.93215	-0.6034	-1.5881	-2.2969	-3.6772	-0.59334	-0.56196	-1.6837	-2.6343	-4.459	-0.76911	-0.47328	-1.857	-2.7166	0.28132	-0.54996	-0.96821	-1.7791	-1.1395	-1.8484	0.27886	-1.1876	0.32873	0.037773	-2.096	-3.7291	-1.1561	-1.7682	0.7932	-3.3759	0.61984	-0.93953	-0.90718	-2.9388	-1.697	-2.7943	-0.69472	-1.0189	0.7489	1.2018
0.045586	-2.5508	2.0698	0.36903	-0.14194	1.7118	-0.42069	-1.8423	0.67749	-0.76734	-0.40257	-1.244	0.93321	1.214	1.1137	-2.3073	-0.4987	0.022673	-0.83934	-0.22637	-2.3909	-1.2922	1.6342	-1.4168	1.0917	1.8643	-1.1215	0.15382	-1.7382	-1.65	-1.1031	0.42555	-0.93515	0.13099	1.7429	0.48612	-2.521	0.64766	-0.99309	-2.8836	-0.64733	0.44739	-0.3249	0.62864	-2.5762	0.43109	0.62652	0.0061403	0.84723	0.063142
3.6964	5.8554	5.5461	4.8062	3.6815	2.279	2.4613	4.1513	2.337	2.1083	1.7327	-0.17782	1.7101	2.0605	1.7319	2.9262	2.9974	1.5795	4.1941	5.0288	3.5627	4.2984	2.9534	3.8342	3.2173	2.3413	0.70266	4.9632	0.93857	4.1848	5.0924	4.1659	3.361	3.0721	2.2591	3.3906	5.4726	4.1137	3.0545	3.1954	3.3028	2.1766	4.6749	1.9414	2.463	3.9597	2.3729	2.7954	1.4133	1.1313
2.0469	3.5186	4.0408	2.3219	3.2845	3.8105	5.1931	6.0321	3.9094	2.7432	4.1155	4.4306	6.435	3.8388	6.4786	4.9403	4.5348	4.3502	4.5347	4.1708	4.3229	2.9396	6.3865	3.9733	3.5773	3.0089	6.0875	4.9743	3.5934	6.6439	3.3093	4.0475	4.1423	8.0013	5.3808	3.5851	6.4885	2.9259	4.0043	5.6132	3.8833	3.7116	3.2473	5.5695	2.8878	6.2053	4.1133	3.9443	1.41	4.2146
-11.383	-12.396	-12.116	-13.128	-11.705	-9.7304	-11.039	-11.801	-9.3053	-12.087	-12.433	-10.429	-11.663	-11.694	-11.143	-10.625	-11.066	-14.52	-10.511	-12.209	-10.733	-11.069	-11.594	-10.534	-11.26	-12.722	-10.519	-9.0388	-11.408	-12.805	-12.072	-10.657	-12.085	-10.735	-13.42	-11.705	-9.0978	-12.921	-10.379	-11.309	-11.13	-11.412	-10.223	-12.941	-12.971	-13.747	-12.592	-13.217	-9.869	-11.642
1.5554	4.0123	2.8644	1.6778	1.4593	4.4154	-0.42311	4.2144	0.57099	2.3041	2.6861	2.4748	4.9948	2.4301	2.5146	3.5846	4.6406	3.9463	3.0341	1.7755	0.77709	2.2304	1.4861	3.0995	1.9383	3.9389	4.4143	2.245	3.5587	2.5757	3.8873	1.1087	2.2019	3.8678	0.12358	2.9609	2.5389	1.4732	-0.63598	5.2481	2.1986	2.402	2.7495	4.0014	1.443	1.6681	3.0766	3.9717	2.9	4.3749
-3.0518	-3.3427	-4.3837	-5.1719	-2.2511	-4.146	-3.3742	-3.0958	-4.9208	-4.0904	-4.5866	-3.7033	-6.2964	-4.0703	-4.3822	-3.2278	-3.3361	-4.8725	-4.1112	-2.8177	-3.0758	-4.5008	-3.8314	-4.1234	-3.1721	-4.392	-5.6893	-1.9555	-4.46	-5.6304	-6.1625	-2.8426	-3.8426	-3.8489	-4.5662	-3.6468	-4.2792	-3.5951	-4.9757	-5.5221	-4.1786	-4.6409	-4.8586	-4.2449	-5.0293	-4.579	-4.7244	-4.3775	-5.2883	-4.5616
-12.456	-12.4	-11.357	-10.541	-13.659	-11.996	-12.089	-12.106	-11.616	-12.918	-11.959	-11.332	-11.674	-13.711	-13.13	-13.57	-11.817	-12.934	-15.204	-11.969	-12.318	-15.782	-13.267	-14.975	-11.902	-11.575	-14.25	-14.202	-13.005	-11.847	-10.852	-11.969	-14.437	-14.248	-11.86	-10.133	-12.16	-10.929	-13.976	-13.846	-11.098	-11.826	-13.909	-14.983	-12.704	-10.185	-12.925	-13.103	-11.668	-15.406
-3.2045	-1.5048	-3.4289	-2.6547	-1.8116	-1.8791	-2.9157	-2.2411	-4.9483	-2.3627	-2.1864	-3.33	-1.365	-0.43929	-0.097658	-0.040071	-2.4256	-3.7392	-2.7761	-2.3239	-2.8645	0.61351	-2.0751	-2.7578	-5.0507	-3.0835	-1.4219	-2.2025	-1.9816	-2.8509	-3.3648	-1.7321	-1.4085	-3.3017	-2.4924	-3.5512	-1.0992	-4.0773	-1.9864	-2.4144	-4.1297	-2.2473	-3.3481	-3.7797	-2.5111	-0.72977	-1.3836	-2.1539	-2.4521	-4.3798
-5.0927	-4.0085	-6.0288	-6.7392	-5.8705	-6.1201	-3.8764	-6.7601	-7.3219	-4.7883	-3.0826	-5.3766	-8.7691	-6.6679	-4.2318	-4.3219	-6.7874	-6.2209	-5.9568	-6.7568	-5.5863	-5.1437	-3.2415	-5.3662	-6.1349	-5.4818	-6.265	-4.664	-8.2705	-3.8819	-5.5564	-3.8645	-5.9534	-5.1256	-6.1702	-4.8336	-6.507	-5.834	-6.3839	-6.8775	-5.2377	-5.6975	-5.6697	-4.829	-6.5149	-4.7705	-5.0707	-4.1728	-7.153	-7.6396
-15.286	-12.621	-11.941	-12.245	-10.678	-12.664	-14.343	-10.703	-9.3864	-12.491	-11.496	-13.275	-13.337	-12.416	-12.297	-13.236	-13.694	-12.982	-12.494	-12.691	-14.752	-13.168	-12.285	-14.481	-12.691	-13.861	-13.704	-14.284	-12.222	-12.439	-12.225	-12.635	-12.614	-14.481	-14.536	-11.394	-12.629	-13.512	-14.018	-10.092	-13.676	-11.674	-13.664	-13.98	-11.957	-13.09	-11.517	-12.542	-14.441	-13.854
-12.729	-13.726	-10.975	-12.565	-12.704	-12.7	-13.041	-14.13	-15.314	-13.695	-12.735	-13.795	-13.965	-10.678	-10.889	-13.584	-13.462	-11.81	-14.082	-12.12	-16.416	-15.472	-10.821	-15	-15.011	-11.397	-13.344	-12.742	-12.387	-13.316	-13.635	-11.991	-14.41	-12.029	-12.545	-13.53	-13.598	-11.886	-12.035	-14.413	-11.635	-12.403	-14.272	-9.6201	-14.107	-14.44	-11.086	-12.182	-15.69	-12.214
-22.788	-21.846	-23.41	-23.596	-21.006	-19.408	-23.601	-21.566	-20.912	-22.795	-23.858	-23.604	-22.678	-21.133	-22.036	-20.861	-21.877	-20.289	-20.235	-21.11	-20.783	-22.05	-23.797	-21.51	-22.478	-18.998	-23.87	-21.94	-23.098	-24.553	-22.121	-24.317	-22.913	-23.502	-20.626	-21.146	-19.229	-23.983	-24.401	-23.789	-22.526	-22.237	-23.259	-23.716	-22.133	-22.009	-22.924	-23.184	-22.621	-20.644
-7.3708	-8.095	-9.978	-9.0574	-7.6159	-8.6073	-9.4496	-8.5034	-8.9618	-9.0135	-10.431	-7.6528	-11.057	-10.732	-10.002	-10.401	-9.1933	-9.661	-10.793	-9.5585	-10.22	-7.0103	-6.8678	-8.1102	-9.1478	-10.536	-8.5057	-9.4064	-7.4022	-10.424	-8.2782	-8.6364	-9.3252	-9.1218	-10.811	-6.789	-8.5109	-9.1622	-10.142	-8.5358	-8.2676	-8.4629	-9.0054	-10.889	-7.5213	-9.1633	-9.9519	-8.3288	-8.779	-8.9799
7.9001	7.8082	8.7278	8.3258	8.4943	8.385	7.3405	6.6366	5.7744	6.8235	7.3578	4.8638	8.4947	6.3951	6.9537	9.6887	7.5452	9.0352	9.7048	7.6963	10.273	7.7872	6.7688	8.4694	7.2461	8.2662	6.325	8.4729	6.0124	4.8448	9.7484	10.233	7.4005	5.2463	9.6033	9.1051	9.4405	8.2467	7.1841	7.9075	7.6419	8.0343	7.0551	8.6386	11.067	4.6791	8.4356	10.167	8.2349	5.7483
1.6533	0.18705	2.9385	0.52569	1.7501	1.4163	1.7413	-0.0046189	0.63258	-0.059683	1.0939	0.24298	0.23544	-0.21572	1.6633	0.92656	2.3198	0.91863	1.3975	2.1814	3.0124	1.7632	1.2191	-0.073314	2.9526	-0.45641	1.9697	1.1246	0.41739	-1.2935	1.3462	0.038795	2.2685	1.317	0.17707	1.8388	2.6231	1.2438	1.9432	2.2222	1.0993	1.0407	2.3443	0.25822	1.8667	0.9389	0.26262	0.28833	-0.69494	0.80907
0.99159	0.51229	0.51892	-0.018669	-0.59824	-1.3065	0.82552	1.2986	0.78987	0.76762	-1.3854	0.70495	-0.65541	-1.343	1.9631	0.77354	-1.1195	-0.57889	-0.098656	-0.8391	-0.77034	1.1249	-0.49697	-1.689	-0.034397	-0.87109	0.63471	0.64302	-0.93735	0.38623	-0.31151	0.43876	-0.33127	-0.18904	0.2696	1.2644	-1.2543	-0.25228	0.91094	1.268	0.70913	0.50441	-2.6825	-2.3687	1.196	-0.48473	-0.41947	-2.1643	-0.9657	0.64228
1.772	1.4958	-1.7743	0.69712	0.61932	-1.8514	0.095863	-0.023205	-0.1542	-0.34565	-0.49804	0.68284	-1.3206	-0.91288	0.74625	-2.124	0.35522	-1.9763	0.36234	0.69231	-0.68286	0.14801	-0.1782	-1.8493	2.5216	1.8128	-1.1424	-1.2267	1.3263	0.44502	0.60688	-0.099141	1.075	1.2113	-0.58811	1.8363	1.4073	-1.4182	1.5068	0.33289	-1.9352	-0.35998	-1.9109	-1.1742	0.93211	-1.1992	-1.6666	0.26459	2.8118	0.99503
2.5546	0.30933	0.48928	-1.1422	0.51502	1.4846	0.99822	0.54742	1.8042	1.3815	3.7621	-0.81031	0.94784	1.3052	1.2715	1.5038	1.1229	0.85409	0.17043	-0.67039	0.42322	-1.05	4.0248	0.071873	2.9968	1.197	2.7511	2.2664	-0.59126	-0.43145	0.38729	1.992	0.57391	2.8763	1.6158	1.6266	3.3771	1.8354	0.48614	-0.77408	3.0826	-0.17151	1.659	0.86538	1.2376	0.81755	0.096519	0.71811	0.64933	1.3517
-9.0682	-6.2494	-7.276	-7.5731	-8.4076	-11.089	-8.5651	-10.202	-8.8875	-10.49	-10.491	-8.9002	-9.6726	-12.191	-9.5991	-9.3007	-8.8155	-9.6363	-7.1474	-10.348	-6.0521	-7.7084	-11.199	-8.0406	-7.2448	-9.4729	-7.3239	-7.9113	-9.1024	-9.1266	-7.9869	-7.9764	-9.3634	-8.7774	-9.1143	-9.5211	-7.9981	-7.3427	-10.102	-9.3169	-6.8263	-10.494	-8.6669	-6.7078	-8.2806	-7.8845	-9.239	-9.3375	-9.7969	-10.882
-20.753	-21.764	-20.144	-23.699	-19.519	-20.507	-20.917	-19.827	-22.107	-21.684	-20.246	-22.366	-19.908	-21.248	-22.98	-20.738	-20.539	-21.793	-21.298	-21.491	-19.662	-21.365	-19.095	-21.132	-21.514	-21.031	-18.963	-20.807	-21.135	-19.633	-19.163	-21.664	-19.859	-19.722	-20.693	-20.668	-19.664	-19.851	-20.801	-20.381	-20.08	-20.077	-21.861	-20.617	-19.512	-21.769	-20.303	-21.559	-20.835	-22.893
-2.3437	-0.86008	-2.137	-2.0919	-4.0214	-1.6369	-1.8496	-0.7616	-1.8908	-3.0487	0.99628	-2.3529	-3.581	-2.9269	-1.655	-2.6849	-1.7773	-0.95906	-0.17612	-3.2006	0.54693	-3.2576	0.1477	0.9543	-2.3601	-1.5382	-2.7509	-1.273	-1.9865	-3.9101	-2.1139	-0.69122	-3.3256	-3.0522	-1.3241	-3.1846	-3.2166	-2.0266	-1.2332	-0.86277	-1.4987	-1.8576	1.1395	-1.6233	-4.6296	-0.9758	0.19813	-2.2017	-0.99521	0.31713
-1.6172	-3.0193	-0.26241	-3.8729	-3.648	-5.8981	0.48308	-1.8848	-3.2127	-3.7189	-4.0082	-2.1663	-2.7913	-2.0102	-1.5256	-1.8389	-3.6017	-2.8292	-1.3277	-2.6569	-3.1887	-0.16546	-0.74189	-2.9475	-2.6069	-3.4688	0.68042	-4.8547	-4.2	-0.89844	-3.7605	-3.6391	-3.7843	-1.3184	-3.6223	-3.3021	-2.6486	-1.7918	-1.03	0.67214	-0.25106	-3.2195	-3.8722	-0.07269	-3.1368	-2.3187	-1.3161	-0.09116	-2.2425	-2.6872
-15.369	-16.49	-15.655	-16.317	-13.915	-12.711	-16.033	-15.49	-14.037	-14.112	-13.554	-14.246	-15.318	-12.753	-14.885	-14.424	-13.579	-14.501	-14.857	-13.97	-14.643	-16.484	-16.795	-15.533	-17.541	-13.828	-16.878	-16.158	-12.567	-15.198	-15.227	-15.863	-14.607	-12.383	-11.928	-15.921	-13.77	-12.394	-14.956	-14.808	-14.132	-15.208	-13.959	-14.764	-13.501	-13.817	-13.072	-16.095	-14.747	-14.318
-3.6721	-3.6359	-2.1806	-4.6069	-2.6689	-2.2899	-3.0487	-3.5984	-2.78	-3.7775	-0.29246	-0.89315	-2.138	-3.5301	-1.2634	-0.68574	-1.0569	-7.0626	-1.514	-3.8813	-1.8139	-3.8281	-4.5372	-3.5475	-0.77808	-5.2476	-2.1782	-1.361	-0.92151	-2.0852	-3.745	-0.098564	-2.1953	-2.2943	-4.2041	-3.489	-2.399	-1.3266	-2.593	-3.3361	-2.6399	-2.3865	-2.3337	-0.1665	-2.1191	-4.2134	-2.4264	-1.8275	-3.7371	-3.2647
-15.196	-13.257	-10.427	-13.447	-10.957	-12.746	-9.8856	-8.9192	-12.294	-12.949	-11.526	-12.111	-11.695	-10.81	-13.267	-12.309	-13.202	-11.852	-13.741	-10.461	-11.618	-10.593	-9.8794	-11.281	-11.113	-11.851	-12.85	-11.869	-10.7	-8.8644	-11.213	-11.475	-8.9635	-12.998	-11.652	-12.193	-12.167	-11.169	-13.652	-12.972	-12.897	-10.881	-11.398	-10.883	-12.46	-12.459	-10.002	-10.862	-13.378	-12.252
-3.8223	-1.9016	-0.66488	-1.9414	-0.38951	-1.1482	-1.2328	-4.2048	0.6965	0.14206	-1.7291	-0.89308	-0.27958	-0.78292	-1.5204	-0.61637	-0.42551	-3.1475	-1.9655	-1.305	-2.1544	-1.6812	-1.3736	-2.6026	-2.5358	-3.4817	-0.89931	-3.8654	-1.2125	0.4444	-1.266	-1.3625	-2.5738	-1.9024	-0.81601	-0.61213	-1.107	-1.4406	-1.843	-1.6234	-0.50553	-1.9102	-1.1934	-0.66225	-1.6201	-1.6324	0.44651	1.0542	-1.3176	-1.1823
-0.67939	-0.32655	-0.29184	-1.7414	-2.0698	-2.9764	-0.48923	2.6924	-1.1733	4.1112	1.662	0.1137	0.13711	0.79349	-0.54385	-0.20573	-0.26963	-1.6869	-0.15403	0.084859	1.0438	2.9651	0.84269	-0.10497	-1.8586	-0.17332	-0.074634	2.2066	-0.26199	-3.3147	0.38426	2.3578	0.3857	-1.8263	-0.42835	-0.1571	-0.92052	-0.92044	-0.42676	0.13239	-0.054167	0.35651	-2.0302	-1.2073	-2.9067	0.40982	0.1948	1.1269	-2.5263	-0.69424
-4.8058	-6.7652	-5.513	-4.7826	-4.4757	-5.385	-4.9009	-4.5925	-5.0192	-5.9644	-5.9657	-4.5026	-7.7051	-4.8786	-5.2864	-5.9229	-3.9267	-7.3439	-6.8206	-5.5868	-5.7701	-6.0055	-6.2344	-3.9385	-5.8236	-5.7072	-4.0551	-7.4391	-7.153	-5.8961	-5.3602	-4.7135	-3.937	-5.8065	-5.0192	-7.7499	-3.5136	-7.5454	-4.8179	-5.8162	-7.5247	-4.51	-5.3327	-6.7029	-8.0449	-6.2616	-4.5085	-6.8763	-4.3914	-3.4536
-0.83943	-0.80086	-2.4713	-0.7845	-2.4047	-1.2188	-1.0806	-3.7007	-2.0744	0.55839	-2.4904	-1.5114	-0.63715	-1.665	-1.6924	-1.6425	-1.5952	-1.4422	-2.3732	-1.7358	-3.0497	-1.6371	-2.509	-2.7648	-0.66049	-3.1135	-1.6899	-3.1068	0.64853	-4.0252	1.3861	-0.11606	-2.3279	-1.2873	-2.6925	-0.31727	-0.46555	0.42331	-1.9871	-0.38842	-2.3699	-3.1811	-3.0132	-1.0835	-2.7862	-1.7722	-0.77303	-2.2937	-1.5289	-3.6083
-3.5284	-4.155	-3.7338	-2.0143	-5.602	-5.6336	-1.6691	-5.4305	-3.4191	-4.7401	-4.3052	-5.93	-4.0502	-1.6748	-6.1993	-7.4113	-3.2968	-3.7571	-3.1465	-4.1636	-5.518	-2.987	-6.5518	-5.1801	-4.2349	-3.3859	-2.9401	-3.9066	-5.1803	-4.8586	-3.7477	-4.7288	-3.3259	-7.6552	-3.5158	-5.8377	-3.603	-3.9906	-6.3439	-3.4549	-2.6466	-5.8558	-4.6799	-3.3439	-5.5745	-3.0436	-3.3272	-5.3497	-4.9296	-4.1004
-0.62673	0.12847	-0.3123	-0.035742	-2.4368	-0.54385	-0.11224	-0.56963	-0.20074	-1.2841	-1.7782	-2.1035	-1.2314	-0.050184	1.2593	-0.93347	-2.3047	-1.0325	-1.679	-1.1237	-0.035563	-0.64881	-0.61903	0.20174	-1.328	-1.452	-1.0731	-1.5381	-0.86403	-0.013843	-1.1684	-2.0043	0.014887	-1.7508	1.3514	0.26331	-2.9118	-0.94295	-2.64	-0.59926	-0.099293	-2.3639	0.16059	-2.774	0.63941	-0.43418	-2.0318	0.4515	-2.7083	-0.49254
-1.2234	-1.6052	-3.6746	-4.8891	-0.95787	-1.8231	-3.7159	-4.814	-3.6057	-3.3508	-1.4094	-5.4167	-4.1958	-1.9762	-2.1898	-1.7614	-3.3064	-4.1613	-4.3011	-3.0895	-4.4295	-2.0639	-3.2673	-3.0525	-2.8052	-2.3423	-4.9361	-1.572	-4.5998	-4.6475	-2.8356	-4.7303	-2.5757	-3.4125	-3.6133	-0.97261	-3.6004	-4.0919	-2.8054	-3.7152	-4.3755	-3.8945	-1.9196	-3.6088	-1.8085	-1.831	-3.0814	-3.5635	-2.7934	-2.3229
-10.845	-12.207	-10.272	-11.642	-13.296	-12.907	-12.808	-12.77	-11.571	-12.718	-9.7025	-13.075	-11.645	-11.08	-10.303	-11.294	-12.274	-11.773	-13.93	-11.766	-9.1148	-10.772	-14.099	-11.81	-12.404	-11.591	-12.978	-10.728	-10.801	-11.557	-13.208	-10.921	-12.133	-10.864	-13.456	-11.497	-11.446	-12.554	-8.4946	-10.238	-9.8884	-10.474	-11.052	-7.7609	-11.484	-9.6727	-12.861	-13.227	-11.142	-10.508
[truncated: 180 more rows]
[truncated: 150 more columns]
