# Supplementary material for: Genetic dissection of main and epistatic effects of QTL based on augmented triple test cross design
Source: PLoS One. 2017 Dec 14;12(12):e0189054. doi: 10.1371/journal.pone.0189054 (PMC5730204; doi:10.1371/journal.pone.0189054)
Supplement: S7 Supporting Information — (ZIP) [file pone.0189054.s007.zip › z2_1200_0.5_5.csv]

-3.0655	-4.9436	-1.21	0.16533	0.12622	-1.0222	-0.76805	-1.3471	-0.68077	-3.5422	-2.7528	-0.91925	-5.4446	-3.2142	-4.6724	-4.8865	-5.0747	-3.4076	-3.729	-3.0466	-0.23577	-3.2214	-2.5443	-0.89906	-0.57499	-0.13517	-2.4952	-3.5852	-1.2403	-2.3539	-4.9194	-3.8255	-1.3629	-2.6701	-4.4931	-3.1427	-4.9797	-2.2634	-1.9049	-5.1333	-4.9447	-1.7213	-2.4342	-4.6767	-1.9451	-2.7054	-4.3539	-3.0097	-2.1312	-1.9865
-6.9283	-5.7038	-4.9254	-4.9696	-6.7144	-5.5635	-6.9204	-3.6634	-8.1243	-3.1031	-8.7662	-5.4553	-9.1731	-6.1851	-1.8117	-4.4674	-7.1582	-7.2323	-4.2604	-7.36	-3.956	-5.5427	-8.553	-1.4249	-8.4211	-7.3621	-5.2736	-5.7395	-2.9209	-6.3198	-5.0813	-5.8426	-5.3756	-7.3839	-7.3466	-3.3892	-4.1523	-7.5511	-6.469	-6.0944	-8.4017	-4.1807	-6.7242	-6.4816	-8.6271	-3.0633	-2.0747	-6.1281	-7.2507	-4.3956
-1.9653	0.40771	-0.49497	-2.0754	-3.6447	-4.9048	-0.053318	-3.0395	-2.8657	-2.9779	-2.1919	-3.5063	-1.927	-0.58817	0.37375	-4.8581	-2.2212	-3.9046	-0.90916	-4.5507	-0.17035	-2.6459	-2.7942	-2.5365	-3.7242	-2.6475	-5.6956	-2.0569	-0.24204	-3.0963	-1.1861	0.71161	1.437	0.81213	-0.44923	-2.4562	-1.4918	-1.4564	-3.831	-0.041973	1.0271	0.13042	0.049503	-1.5367	-1.1265	-3.2765	-1.8083	-0.6607	-1.3128	-1.0223
-12.972	-14.844	-14.195	-15.652	-13.789	-13.514	-14.035	-15.814	-12.987	-17.209	-17.725	-15.985	-15.076	-12.762	-14.65	-17.476	-12.948	-12.498	-13.664	-10.757	-13.507	-13.521	-18.518	-16.064	-13.761	-14.622	-12.316	-15.996	-13.678	-14.036	-15.317	-16.185	-10.664	-16.109	-17.569	-12.562	-15.6	-13.446	-16.762	-13.662	-13.543	-12.925	-11.983	-15.966	-14.989	-11.69	-15.918	-15.133	-16.351	-15.665
-11.887	-10.775	-13.401	-11.425	-8.3932	-13.383	-13.558	-14.932	-10.254	-11.051	-11.215	-10.005	-11.704	-10.346	-11.452	-10.171	-11.325	-9.6608	-11.285	-11.042	-9.3723	-13.577	-12.783	-10.824	-9.6925	-11.163	-10.3	-13.526	-13.913	-13.383	-12.539	-11.682	-11.365	-14.194	-14.053	-13.542	-10.456	-12.431	-9.4027	-12.184	-11.041	-11.515	-12.939	-10.431	-12.365	-12.699	-11.854	-11.415	-9.5038	-12.887
-4.4914	-2.9533	-3.2256	-2.4675	-0.6776	-2.4289	1.8675	-0.86655	-2.6271	-3.3133	-1.5694	-1.9433	-1.2236	-1.4916	-0.36806	-0.47076	-4.8409	-2.0751	0.0015135	-2.0664	-4.0869	-1.6392	0.79286	0.98906	-0.70314	-0.18191	-0.66389	1.7273	-0.65377	-1.4882	-3.8051	-0.19338	-2.4198	-1.1474	-3.1524	-2.983	-1.2762	0.89199	-2.9878	-1.5311	-0.34709	-0.066994	0.98387	1.9817	-1.711	-1.8573	-1.2952	-1.6908	1.4476	-3.9695
-10.909	-10.844	-11.384	-10.285	-11.907	-10.712	-13.209	-12.3	-13.8	-12.506	-10.92	-9.7787	-12.064	-10.241	-17.362	-14.141	-12.505	-10.115	-12.265	-10.226	-11.341	-10.074	-15.012	-11.852	-12.387	-6.8466	-13.761	-10.643	-15.647	-10.143	-12.259	-11.85	-12.018	-12.027	-11.883	-8.7129	-10.933	-14.274	-11.973	-11.807	-10.016	-10.003	-14.285	-11.948	-11.618	-10.968	-11.109	-9.2425	-13.077	-10.662
-13.742	-7.5588	-7.4475	-13.969	-8.0235	-13.901	-10.713	-9.5936	-9.6098	-13.707	-12.259	-13.819	-12.247	-11.774	-13.475	-8.7027	-10.576	-11.642	-12.507	-12.077	-11.66	-10.463	-12.696	-11.331	-12.328	-13.611	-12.985	-11.253	-12.041	-13.339	-12.584	-14.166	-13.032	-13.371	-12.87	-14.285	-10.036	-9.6444	-14.941	-11.227	-11.999	-10.593	-11.898	-13.02	-10.952	-13.093	-11.889	-9.0448	-9.5362	-9.8737
6.2231	8.2601	6.6301	13.089	7.6818	7.1375	8.304	6.6615	8.5081	8.5002	6.153	6.6679	9.9913	9.4966	7.9073	5.9001	9.3301	5.97	6.0946	8.3343	9.1003	6.99	7.5882	9.7994	7.1098	7.1337	8.5756	7.3183	3.7392	7.2736	7.2108	9.059	8.1461	9.1691	4.5972	6.2434	13.158	6.983	6.2351	9.7167	8.8467	9.2394	8.0848	6.0028	7.0416	10.457	7.9215	5.9553	7.4813	4.9412
-9.9558	-7.1418	-8.6356	-11.506	-9.5071	-9.4874	-8.7057	-13.31	-9.4185	-9.476	-10.851	-10.935	-7.2125	-9.1286	-9.2059	-9.0837	-9.8079	-8.063	-7.6735	-10.367	-8.329	-8.4093	-7.7142	-10.085	-9.81	-9.5634	-6.836	-15.199	-12.416	-10.456	-4.8466	-8.3858	-6.7001	-10.716	-12.626	-9.6149	-10.522	-9.6327	-8.847	-9.5652	-11.48	-13.065	-9.8922	-7.1606	-9.2482	-9.6569	-10.833	-8.432	-6.0202	-9.4097
-11.065	-13.401	-14.958	-11.928	-16.764	-12.594	-14.742	-12.745	-11.533	-10.365	-12.846	-12.43	-13.031	-13.74	-11.582	-14.895	-11.117	-9.9973	-10.957	-14.018	-14.848	-14.533	-16.251	-14.5	-13.766	-14.625	-13.213	-14.424	-13.266	-17.564	-13.514	-12.059	-15.974	-15.7	-14.461	-12.728	-13.184	-12.636	-13.735	-8.1501	-15.177	-13.337	-12.921	-11.68	-14.855	-11.929	-13.343	-12.463	-12.013	-15.478
-4.4928	-3.3758	-4.356	-5.9702	-6.1136	-4.616	-3.9704	-2.7873	-4.0869	-3.9339	-4.0001	-3.1706	-2.4973	0.59672	-2.1097	-4.792	-4.8205	-3.0729	-4.9404	-4.7595	-2.4203	-4.3108	-1.5608	-5.4262	-5.5988	-4.1014	-3.0014	-5.488	-5.1694	-0.74585	-4.2606	-3.5016	-2.0701	-3.1894	-4.3183	-2.3193	-5.4098	-3.1428	-1.4499	-3.9432	-5.8334	-4.2899	-6.2774	-2.1719	-4.5178	-4.3683	-3.1257	-2.0406	-3.0811	-4.709
-2.8866	-7.8244	-6.5084	-2.8117	-5.3022	-8.0758	-7.8837	-5.5793	-5.0848	-3.8901	-6.1844	-6.6751	-5.7501	-7.3121	-7.7345	-3.4623	-3.8828	-6.596	-4.3003	-4.9275	-7.6074	-4.1103	-6.455	-5.1006	-3.9299	-7.1765	-6.7206	-7.3387	-6.3625	-7.612	-5.6382	-10.413	-2.7622	-5.9308	-5.0662	-5.6952	-3.8697	-6.653	-5.4626	-6.7271	-3.1735	-5.1261	-6.674	-7.0366	-4.1588	-5.7701	-6.4028	-5.8695	-7.6018	-6.8717
-3.1059	-3.7243	0.33151	-5.4529	-3.8362	-5.177	-4.7305	-6.1323	-5.2153	-1.4208	-4.1499	-3.6345	-0.35352	-1.2909	-2.5023	-6.0796	-5.9077	-3.5596	-4.2356	-4.6257	-2.9058	-1.5181	-2.4797	-4.8149	-3.4202	-3.2917	-2.5065	-3.7022	-2.1131	-8.7649	-4.5731	-4.2902	-5.2848	-3.8276	-2.1702	-1.192	-3.3768	-2.6061	-4.9069	-1.3048	-2.0294	-3.9573	-1.4297	-6.8281	-1.0922	-5.0757	-7.2808	-5.0343	-3.5833	-2.0604
-6.2862	-5.3154	-4.2169	-6.8942	-5.8406	-3.8215	-5.3991	-2.4877	-5.3611	-5.2497	-8.7512	-4.7807	-5.3415	-5.8157	-7.5357	-7.4322	-4.0761	-6.0265	-8.4	-4.8393	-6.3458	-7.7113	-3.1441	-5.1535	-3.7005	-2.74	-5.8602	-7.1865	-5.354	-10.125	-6.3326	-7.2576	-4.1043	-5.3109	-6.815	-6.5178	-4.8175	-7.9198	-11.911	-6.8776	-6.4763	-5.8128	-5.9577	-3.7081	-6.2097	-5.4952	-7.2338	-5.5036	-7.4887	-4.9008
-23.835	-20.849	-23.892	-22.175	-22.177	-20.203	-19.686	-21.085	-25.233	-21.827	-21.038	-22.696	-22.951	-25.189	-21.393	-21.611	-23.286	-21.322	-24.508	-24.563	-25.845	-20.441	-21.26	-21.385	-20.587	-21.5	-19.16	-23.682	-20.835	-22.452	-22.672	-22.26	-23.098	-24.186	-21.363	-25.466	-25.009	-19.879	-23.549	-21.208	-21.58	-23	-23.705	-21.065	-22.584	-21.843	-22.547	-21.836	-20.237	-23.865
-12.143	-12.887	-7.3925	-9.6095	-7.6455	-9.2413	-7.1896	-10.15	-7.9345	-10.116	-10.632	-6.9477	-10.297	-6.3463	-7.2601	-12.867	-9.6258	-11.218	-7.9772	-4.4726	-7.8989	-7.1445	-7.5779	-9.3455	-7.2738	-8.0077	-11.027	-8.2048	-8.3733	-9.2479	-9.035	-8.9632	-7.4436	-5.9028	-9.7448	-8.1707	-9.913	-8.7097	-9.0715	-6.2249	-3.9651	-6.732	-10.971	-6.9174	-9.6165	-12.602	-9.1466	-7.2106	-10.443	-7.0798
-2.4307	-1.7812	1.0594	-0.99898	-1.7752	-1.3562	-2.5024	-0.22464	-0.17755	-1.3621	-3.2155	-2.7877	-2.4752	0.32089	-4.9904	-0.80706	-3.0743	-1.1556	-2.1137	-4.5042	-2.7422	1.404	-1.3699	-2.0907	-1.0188	0.75203	-1.3157	0.88444	-2.3131	-1.9564	0.92995	0.42905	-2.6957	-2.9744	-0.91693	-0.33821	-0.72651	0.42856	-1.0025	-2.1744	-0.23396	-2.9959	-0.13188	-2.2223	-5.4297	0.85358	-1.0947	-1.1595	-0.53117	-1.4723
-1.1075	-3.2872	-1.3597	-3.1192	-2.3534	0.77332	-0.73183	-0.37529	-1.0713	1.4176	-0.91522	-1.7366	-3.9782	-3.4097	2.3885	-3.5637	-0.81721	-1.6289	-2.5874	-0.23359	-0.57228	-4.9371	-2.4993	0.10005	1.3889	-0.83049	-2.6479	-1.388	-2.0801	0.72509	-0.27998	0.36306	0.58732	1.3831	-1.471	-4.8741	0.28293	-1.7927	-1.5743	0.29428	-0.078281	-4.6628	-0.073532	-4.7239	3.1312	-0.79723	2.3277	-1.4317	-0.30857	-0.56179
-10.814	-9.3531	-7.5039	-4.8161	-8.5661	-8.4474	-10.68	-9.6356	-8.0085	-7.2781	-9.7612	-8.3208	-12.732	-10.191	-6.99	-7.8565	-6.1742	-7.7197	-5.9621	-10.065	-11.587	-9.9704	-10.831	-10.34	-10.437	-7.3644	-9.1551	-6.9655	-10.157	-9.6145	-7.0069	-8.7881	-7.6553	-13.025	-11.073	-11.222	-10.064	-9.395	-8.6524	-9.2027	-7.8397	-11.156	-7.7208	-8.8763	-9.2347	-8.6979	-7.655	-8.9972	-6.092	-9.0629
-21.64	-23.909	-23.454	-23.686	-19.381	-26.268	-20.182	-22.842	-22.339	-23.622	-22.957	-23.503	-24.911	-22.314	-25.054	-22.702	-21.5	-22.986	-20.512	-24.117	-23.71	-22.449	-21.657	-24.041	-24.628	-21.507	-25.79	-24.025	-21.971	-21.781	-24.153	-23.062	-22.713	-19.414	-24.123	-20.241	-25.503	-19.513	-21.333	-20.888	-22.041	-24.201	-20.303	-21.675	-23.712	-22.826	-22.253	-21.47	-21.746	-23.64
5.7677	3.6672	6.1999	9.5693	6.6037	3.418	8.2511	1.7429	4.0148	6.1617	7.0272	1.597	4.9756	0.74267	8.5991	5.7845	2.4653	3.1429	9.1155	6.7715	6.149	9.9741	5.3107	8.4174	5.6797	7.2162	6.267	4.0959	2.693	3.5897	6.5163	4.8786	4.9035	6.1538	6.2471	7.4199	8.134	4.8079	8.1219	5.2837	4.5515	5.9831	5.6174	7.6007	6.7838	4.4673	5.0916	5.2615	8.3047	3.0429
2.0451	-4.8072	-1.1749	0.78313	-2.2229	-4.0393	-2.8915	-0.68121	-0.2994	-2.5593	2.7434	-0.50977	-6.8887	-1.0325	-0.22133	-0.061198	-1.8392	2.3065	-1.3239	0.8348	1.4277	0.55224	-1.7067	-0.71672	-2.3551	-0.68551	1.0956	-2.7726	-1.7218	0.15922	-2.0509	-0.52989	1.2373	0.80594	-1.6492	1.0167	-0.09339	-1.3099	-0.018936	0.039149	-1.2921	-2.7239	1.0519	-0.43924	-2.6327	1.1193	-1.395	-2.6786	-3.7553	-0.42154
8.5511	7.323	6.2667	7.0561	6.5133	6.3896	9.4074	7.3898	7.0106	7.0922	6.5212	6.7472	7.1402	10.234	9.2026	9.3253	10.846	9.6826	10.64	7.689	7.3548	7.1687	10.108	9.5448	8.6952	8.3474	9.809	9.1564	9.4067	6.2583	13.134	9.4629	7.3159	6.0026	7.5734	6.9055	7.3807	4.703	6.0789	8.9203	9.5033	6.2347	7.396	9.0447	7.794	6.7508	7.6269	7.8474	6.6857	8.9855
-0.057824	1.3311	1.3778	0.88689	1.0756	5.5942	3.0503	0.67433	-0.1585	2.5957	3.6853	0.63475	2.0001	1.1003	0.81515	3.2991	0.18883	0.036752	1.1801	-0.14976	3.7673	0.47294	1.5791	1.0982	1.592	2.5155	4.8971	2.5239	3.2062	3.2244	0.90006	-0.90237	2.2177	-0.53707	2.0623	5.0895	0.052424	-1.0051	3.2732	1.0707	1.6388	4.1129	0.88543	0.18112	-0.28798	1.3258	0.47188	1.2911	2.4681	2.8095
-1.6069	2.743	3.3054	3.2263	2.972	2.7522	4.9367	3.5056	3.5018	1.9457	2.5676	1.3207	1.155	1.2668	4.4072	2.422	-0.11897	1.916	4.5394	2.5817	6.1834	2.6507	2.5471	5.6495	-0.8627	0.91279	4.7923	5.6399	5.2726	4.6343	0.17066	1.3953	3.1738	4.7483	4.3	0.31753	5.1203	2.7549	3.9653	3.1176	0.14974	3.6219	2.0993	3.6321	-0.40837	2.2044	3.486	0.91585	4.3147	3.0867
5.9367	0.14158	0.67916	0.97489	1.8626	3.6769	2.7562	7.3651	2.1854	4.7273	1.9687	0.21022	-1.5518	0.69945	0.94107	2.8114	4.2446	1.2422	0.75605	1.6552	3.8361	1.1663	-1.2728	1.7035	-1.5439	4.398	1.4374	-0.57545	0.67073	0.54677	3.8523	-0.34367	4.488	1.7459	1.5215	2.2597	3.4346	1.8789	0.32112	1.4527	-0.177	1.6754	3.0722	3.6392	0.81414	-0.50179	2.6962	3.1456	3.6727	3.3053
-10.608	-7.5457	-11.304	-9.2199	-12.797	-10.172	-9.6341	-7.7593	-12.428	-8.0019	-8.0921	-11.418	-10.073	-12.055	-7.191	-12.553	-10.548	-8.6127	-10.382	-9.7791	-8.523	-9.3967	-6.7848	-9.2797	-10.983	-11.372	-9.5432	-13.319	-11.628	-13.059	-9.8227	-9.5035	-13.101	-10.46	-12.215	-11.665	-15.751	-7.3316	-11.377	-10.96	-10.47	-15.226	-13.308	-10.162	-11.982	-9.2863	-10.802	-8.6187	-12.761	-13.07
-11.403	-14.204	-11.953	-16.853	-11.497	-10.46	-12.468	-10.877	-13.977	-13.551	-11.294	-11.981	-15.252	-13.453	-12.428	-11.253	-13.601	-10.5	-11.508	-10.918	-13.941	-11.116	-12.785	-12.042	-12.543	-11.551	-12.367	-14.465	-7.685	-13.621	-13.776	-5.6514	-14.265	-11.037	-11.325	-11.179	-11.527	-13.585	-12.945	-12.136	-13.603	-13.043	-14.986	-12.484	-15.144	-13.892	-11.83	-11.11	-14.285	-13.744
0.86771	0.26501	-1.369	-1.7593	2.0564	1.9833	0.088532	3.5597	-0.85596	2.5853	-0.29955	2.1373	-1.186	-1.2902	0.8544	-3.7058	2.6942	1.928	2.6093	-0.47053	-0.10031	-4.7813	1.4508	0.077446	-0.54613	-0.81337	-0.38252	2.129	2.7979	-0.041357	-0.3794	1.3719	3.3279	-0.72528	-0.14311	1.7787	-1.8434	0.74641	-0.85764	0.62755	-0.11487	-1.2477	1.7672	-0.84698	1.0122	0.6696	-0.11558	1.4387	-1.5911	-0.54974
-14.19	-13.365	-13.595	-12.556	-10.295	-9.648	-14.174	-14.57	-15.625	-12.735	-12.345	-15.036	-14.2	-11.998	-12.309	-16.243	-14.585	-11.117	-17.556	-13.513	-8.8538	-12.353	-15.166	-14.27	-11.718	-13.866	-13.154	-12.208	-14.572	-12.453	-12.031	-14.585	-13.789	-14.306	-15.055	-10.978	-12.4	-14.955	-12.468	-12.871	-13.627	-15.624	-11.559	-11.42	-13.287	-13.065	-14.188	-14.759	-15.153	-9.9677
0.90729	0.32097	4.4075	3.5993	2.6094	1.8171	-0.054485	5.1636	0.01564	1.1556	4.1753	1.9944	0.44778	-1.0693	-1.1317	2.2554	1.6221	2.9858	4.3353	0.45252	3.1767	2.9518	2.8653	5.5292	-0.52902	5.4372	3.8925	2.1473	3.1633	1.1808	-0.029846	0.61487	1.2774	1.0645	2.9784	2.1971	3.2951	1.5588	0.84608	3.7875	3.1717	0.75957	0.58751	0.9287	3.4848	2.2225	3.6787	0.94494	1.3029	2.276
6.8884	7.283	7.4978	8.576	3.4287	6.4064	4.883	10.323	6.0406	6.9681	9.6226	4.1209	6.6959	6.5947	8.3836	7.7483	5.2766	5.6301	6.8174	4.9106	7.6939	5.5843	6.0355	4.8711	5.1544	8.3423	6.6716	4.2812	7.8697	7.7387	4.9347	6.2026	8.0535	7.4715	6.9341	6.3457	8.6496	10.883	5.6999	3.8355	6.5795	6.7505	4.3157	8.809	10.737	5.8244	6.9577	4.535	7.2622	5.0208
3.8502	6.2172	3.6815	2.5178	7.6479	5.2061	3.631	2.9308	7.4885	6.4747	2.857	7.3492	4.5574	5.1133	2.7407	6.3611	3.3843	6.4327	4.3277	6.8544	6.4328	3.0605	4.3613	8.3313	7.8505	6.7688	4.9791	7.3641	7.6192	3.0444	5.5426	5.0466	4.9867	7.0266	2.888	3.4531	7.5126	4.5165	6.8443	4.2661	5.0337	7.1001	4.2856	6.199	5.4381	5.1777	8.5304	3.9571	6.7764	4.635
-4.0452	-8.4135	-6.3972	-6.0901	-6.8009	-4.9488	-4.7685	-4.3276	-2.5739	-5.9717	-5.7563	-6.5469	-7.636	-6.0283	-4.3294	-1.375	-6.199	-6.311	-6.7054	-4.2607	-2.1886	-1.8717	-7.4409	-7.4587	-6.862	-4.08	-7.0589	-6.2971	-6.9399	-3.5325	-3.8006	-5.8821	-7.6355	-6.1942	-5.9636	-6.0219	-8.9491	-4.0187	-5.456	-6.6096	-4.1296	-7.7758	-5.7467	-3.9364	-6.8682	-4.3728	-5.3151	-6.6675	-6.1338	-9.3777
0.74559	-3.6846	-3.4796	-0.84592	-2.1602	-2.7305	-1.1702	-2.8025	-1.9333	-2.0452	-2.2467	0.22746	-1.6076	-2.0344	-1.3784	0.15	-2.1882	-1.9954	-0.33467	-0.094703	-2.4763	-2.7877	-1.7585	-3.9469	-3.3379	-1.462	-3.2794	-1.3108	-3.577	-0.39837	-0.67924	-1.4862	-2.0619	-1.4368	-0.12238	-0.1604	2.0917	-0.21993	-1.813	-2.4949	-4.5919	3.2056	-0.87574	-3.2637	-0.46001	1.1962	-1.9089	-0.61983	-0.76564	1.1698
-7.596	-10.279	-8.545	-7.5562	-11.112	-9.7179	-11.595	-10.92	-10.663	-8.0973	-5.8894	-8.9905	-9.5492	-11.288	-7.9064	-12.668	-8.7701	-11.227	-6.5173	-7.9773	-8.9878	-8.25	-6.0332	-10.696	-8.811	-6.7442	-7.9715	-8.9284	-9.2554	-8.4352	-9.1421	-9.7036	-10.666	-9.9938	-8.637	-8.3718	-7.6232	-8.2632	-10.393	-9.3565	-11.132	-8.9681	-8.768	-9.5239	-9.6339	-11.397	-7.7795	-9.035	-9.7227	-10.508
-3.2423	-5.1476	-2.7089	-4.0025	-4.3242	-3.0757	-7.4288	-5.8029	-2.461	-4.8415	-4.5198	-1.5251	-4.2389	-4.471	-8.355	-3.8567	-4.0211	-4.2089	-8.9224	-5.5541	-5.8462	-5.2002	-3.0226	-0.96611	-2.8142	-6.1369	-1.5831	-8.5296	-5.8042	-3.2208	-5.6388	-4.4068	-4.1669	-5.1799	-3.7338	-4.4773	-2.3966	-6.6439	-0.051055	-2.9888	-4.9603	-6.6763	-5.0778	-2.6095	-4.3715	-5.8105	-4.1067	-3.6171	-5.9999	-3.6918
-1.4561	-2.8345	-4.0502	-3.8739	-3.4449	-5.336	-5.834	-3.6799	-4.7104	-4.7837	-6.7417	-3.3645	-2.8583	-5.224	-5.4229	-2.6948	-4.7251	-2.727	-5.722	-7.5156	-1.9153	-5.0379	-3.5121	-4.4928	-2.4855	-2.7386	-1.9938	-4.3053	-3.4598	-10.438	-5.3231	-3.2801	-2.083	-3.4628	-5.752	-1.9206	-7.2293	-2.128	-7.3797	-6.4228	-2.4423	-5.8849	-1.3111	-2.6742	0.8618	-3.4414	-4.1985	-6.9302	-5.7373	-3.2257
-15.709	-15.326	-12.055	-12.366	-13.651	-16.396	-11.288	-14.696	-14.04	-13.862	-12.455	-16.084	-13.759	-15.009	-14.176	-15.35	-14.934	-12.811	-14.019	-13.704	-15.046	-10.742	-13.163	-12.727	-16.782	-12.889	-13.301	-12.276	-15.19	-13.734	-15.164	-17.43	-16.766	-17.025	-14.529	-17.526	-13.67	-12.334	-11.921	-15.29	-16.091	-13.108	-11.876	-13.879	-16.238	-12.094	-18.646	-17.125	-12.847	-14.128
-8.6304	-13.225	-10.826	-7.4223	-12.356	-11.892	-9.5474	-12.903	-9.5981	-9.1439	-12.449	-8.6674	-9.3594	-9.6633	-12.301	-11.153	-10.198	-9.8726	-9.477	-11.832	-10.252	-8.7551	-10.777	-9.509	-12.645	-10.968	-10.928	-11.23	-8.5364	-10.235	-13.393	-11.51	-13.457	-9.9797	-10.746	-12.065	-10.694	-12.974	-11.266	-12.366	-8.4895	-10.228	-9.9733	-9.1042	-10.456	-14.234	-11.282	-8.706	-13.849	-10.794
-1.0205	-2.3644	-2.1666	-2.9414	-3.6898	-2.9664	-5.3602	-2.7563	-0.03139	-1.7648	-1.2295	-0.4478	1.4023	0.66116	-0.81917	-0.15436	-3.6769	1.1589	1.0375	-1.5581	0.26201	-1.5681	-1.7783	-1.8629	-3.2418	-0.20609	1.1443	-1.4219	-1.9324	-0.98363	-1.6609	0.30536	-1.3656	-1.9163	-1.7769	-0.33304	0.067067	1.5108	-0.34015	-0.025702	-3.2339	-0.66366	1.3208	0.41431	-3.3407	-1.252	-3.1695	-0.89025	2.2473	1.1818
-4.2022	-2.111	0.0022207	1.0851	-5.1598	-4.1766	0.040843	2.3617	0.95914	-4.5154	-3.1813	-0.34701	0.71206	-2.8481	-0.68414	-2.674	-0.49505	-2.9146	-0.51529	0.45036	0.27576	-1.4347	-2.3745	-0.49937	-3.0902	-1.8312	-1.2856	-1.8288	-1.3243	-3.8738	-2.2707	-4.154	0.41066	-1.2397	-1.3822	1.5223	-0.14592	2.2008	-0.0041345	-3.2999	-3.2164	2.679	0.13965	-0.39685	-1.6704	-0.33303	0.4354	0.33711	-0.091761	-2.7422
-1.6395	-1.5975	-4.9094	-4.9893	-3.5619	-5.7275	-2.8889	-2.4408	-1.3706	-4.0895	-4.299	-2.4489	-3.4226	-6	-4.2124	-4.5341	-2.5666	-3.1395	-6.6407	-2.5794	-4.8562	-3.0655	-7.0465	-5.2878	-2.5987	-5.6351	-3.5946	-2.2115	-2.7433	-8.3222	-4.4743	-2.5724	-2.5104	-4.8907	-4.3295	-2.7345	-3.9124	-2.9746	-3.6518	-3.5009	-4.6959	-5.3933	-4.1848	-7.4224	-5.0699	-4.9418	-3.4376	-1.0826	-2.1764	-4.6869
-4.7634	-1.871	-3.8158	-1.8783	-3.4839	-1.438	-1.4965	-3.9615	-1.3904	2.0915	0.33978	-1.9115	2.1981	-1.9342	-3.4407	0.17008	2.3796	-4.4593	-3.2707	-3.2851	0.22888	2.1556	-0.10547	-1.7864	-3.1844	0.70907	-0.29261	-2.6129	-3.3248	-0.31395	-4.7693	-0.49695	-2.1725	-5.2828	-2.8264	-0.78783	-2.028	-1.0598	-3.5274	0.15652	0.70765	-2.3533	-2.2071	0.19616	0.55629	-0.51138	-0.7576	-1.3546	-2.5905	-2.3463
-3.7013	-2.5682	-5.1088	-3.6066	-4.3557	-3.1994	-1.1646	-3.4634	-5.0868	-4.8563	-2.5364	-4.1758	-4.8519	-5.8939	-4.6537	-4.9219	-3.1959	-3.6859	-0.72773	-2.0422	-2.1382	-5.0192	-8.3299	-3.9888	-3.5291	-1.4224	-1.2169	-3.7195	-2.5481	-5.3061	-2.3016	-3.0651	-1.5672	-4.9383	-0.16649	-0.53557	-2.3465	-4.0055	-3.1184	-5.2835	-3.0097	-9.3614	-2.321	-3.3595	-5.6837	-3.7673	-3.1889	-5.8573	-3.5649	-5.7572
-0.8937	-1.5116	-6.1589	-1.1873	-3.4882	-2.9851	-5.1738	-5.4356	-0.54914	0.1609	-1.6524	-0.20087	-2.888	-0.050741	-2.7863	-1.1489	-2.4704	-5.5436	-2.8313	-6.2455	-3.5012	-2.6672	-3.4195	-2.3828	0.3311	-0.98674	-3.5891	-2.5639	-2.7209	-4.2224	-1.812	-2.4569	-5.5746	-2.982	-1.9049	-3.4694	-4.3323	-3.1807	-5.357	-3.149	-2.8872	-4.2753	-4.385	-2.5837	-2.2394	-2.8903	-2.7751	-1.9208	-3.0165	-3.0376
-1.0615	0.37434	-4.8142	-2.7328	-1.7645	-0.12632	-5.0952	-5.2117	-2.5514	-2.1849	-2.4718	-3.2349	-3.5616	-2.0017	-1.4842	-2.6979	0.023319	-1.9046	-1.1985	-3.3218	-2.1765	-0.45059	-4.531	-2.7168	-2.2591	-1.5484	-1.9714	-0.63439	-0.52385	0.22759	-3.1931	-3.0887	-4.4216	-1.1518	1.1103	-3.7678	-1.4938	-2.8362	-2.3649	0.41505	-0.3154	-0.71033	-3.6073	-3.6978	-2.362	-2.9087	-3.5502	0.29341	0.91986	-1.4307
-10.241	-10.901	-12.549	-9.9543	-10.924	-14.782	-14.14	-10.78	-16.574	-12.91	-11.274	-9.693	-12.22	-14.451	-11.693	-11.487	-12.876	-13.707	-10.882	-11.546	-10.416	-14.402	-16.343	-11.519	-13.127	-10.495	-13.204	-11.214	-14.85	-10.017	-14.23	-12.329	-12.237	-11.381	-12.775	-9.2085	-13.588	-10.579	-12.137	-12.956	-14.155	-11.617	-13.627	-8.2313	-9.9528	-13.758	-10.187	-13.807	-11.763	-14.159
-1.8611	1.0004	-0.59435	-0.39043	0.32304	2.5268	0.79185	0.97648	-1.5085	-2.2998	-0.066334	-0.8229	-1.5429	1.1755	-1.511	1.789	1.1776	2.7923	-2.8107	3.5261	-1.723	2.5275	1.8507	-2.638	-2.1534	2.3929	1.296	0.68848	0.31604	1.3687	-0.1511	-0.38744	0.13736	0.57833	1.6236	0.15066	0.55334	0.3956	-2.5582	-0.96786	2.1896	-3.0023	-0.75797	-2.4718	-0.74343	-3.3958	1.275	-0.47382	-2.8874	1.3069
-0.28377	-1.964	-1.5243	-4.4626	-4.0178	-5.0617	-7.6174	-5.7531	-1.9528	-0.7221	-4.9809	-3.7153	-3.9245	0.72087	-4.2251	-4.1745	-3.4753	-4.6005	-6.6805	-2.9639	-3.5021	-5.5957	-4.0381	-3.0601	-4.6345	-3.1333	-3.946	-4.1072	-5.3327	-5.0268	-6.5707	-2.6341	-4.6423	-2.9924	-7.2831	-4.0917	-6.8059	-3.6717	-3.9842	-2.2402	-1.823	-2.0472	-3.5448	-8.191	-2.5679	-5.0094	0.48199	-5.3209	-4.9438	-4.3822
-7.1437	-9.9807	-9.7723	-11.885	-7.1558	-10.014	-10.768	-7.684	-13.804	-12.46	-10.318	-11.18	-11.739	-9.6057	-11.586	-12.355	-7.6583	-11.056	-8.5144	-7.6527	-7.7291	-10.325	-13.035	-8.2774	-12.07	-6.6714	-10.183	-8.9535	-8.5134	-9.52	-8.4071	-9.469	-12.175	-10.177	-8.9427	-10.16	-13.252	-10.916	-11.159	-12.95	-8.7332	-9.4382	-10.346	-8.5613	-8.1328	-9.9035	-9.9733	-8.8576	-7.8106	-9.0761
11.602	8.6278	6.8263	12.349	13.15	12.084	11.398	10.693	9.0558	7.308	9.7561	10.135	9.6532	8.8842	11.551	12.376	9.959	8.8834	10.741	11.207	12.311	10.07	10.881	5.0577	10.094	9.5749	7.2454	8.6951	9.2248	7.6317	13.931	9.1775	7.2751	12.458	4.4536	11.174	8.6159	12.467	10.931	9.6517	9.6088	9.7809	5.045	7.3614	12.541	9.4486	9.6885	9.7763	10.017	11.032
3.9546	6.6101	5.6273	6.2813	6.7932	4.7787	6.892	6.6023	6.7548	5.1712	6.4458	7.7442	8.6865	9.7478	6.9845	5.8255	6.266	8.5647	8.2433	6.0035	9.368	6.2082	7.1602	4.1983	5.6393	7.466	5.5895	5.1768	7.6037	4.9787	5.8066	4.4276	8.4014	6.98	8.2145	8.0982	8.6045	11.315	8.1348	11.058	7.1393	8.9233	5.1523	6.6836	4.9705	10.539	7.5876	7.5022	4.354	6.0533
-4.0876	-3.0947	0.19134	-1.6382	-2.948	-2.7962	-4.0589	-2.821	-3.0854	-4.4104	-2.1711	-5.2886	-3.3847	-1.5955	-4.1955	-5.5752	-6.081	-3.4953	-3.1501	-2.5867	-0.5193	-1.8893	-1.4097	-4.0994	-3.7046	-1.9586	-5.0468	-0.97022	-2.2351	-5.5504	-3.9017	-4.7933	-5.5652	-2.1744	-5.8064	-3.7917	-1.7468	-6.2914	-3.7731	-2.3474	-4.5713	-0.81724	-1.7898	-6.8313	-3.1227	-3.4652	-1.7016	-4.4111	-3.1817	-5.962
-12.546	-8.8809	-8.8187	-10.313	-11.609	-9.6942	-13.365	-9.9574	-12.91	-12.231	-13.125	-8.2369	-10.628	-9.3655	-15.091	-8.8773	-10.67	-14.275	-10.087	-10.407	-9.5809	-9.561	-10.625	-7.0574	-8.3851	-9.6419	-10.571	-10.459	-11.072	-8.2428	-11.602	-11.129	-10.328	-10.442	-11.837	-10.254	-12.186	-9.7458	-11.131	-12.501	-11.596	-7.6128	-9.6625	-14.898	-10.813	-8.6914	-8.9545	-8.9892	-7.3646	-8.5114
1.8225	5.6995	7.5211	7.1371	4.5719	5.1521	7.8092	5.7422	7.3493	5.5529	4.071	5.1301	3.7057	3.046	2.9517	5.3142	1.3379	6.16	2.2158	5.4886	4.3482	2.72	0.60063	5.6075	6.2653	6.037	4.3481	2.7303	5.6709	5.0946	3.7827	2.566	4.306	3.1975	2.1516	6.3457	2.639	5.3171	1.4444	3.3627	2.7498	2.1526	1.1569	2.09	4.8037	5.2781	4.1867	5.625	4.0944	5.949
-3.9079	-1.3175	-3.2414	-0.1891	-2.5222	-2.893	0.19881	-2.8388	-4.1746	-3.2903	-3.1233	-5.1918	-3.155	-3.0305	-2.1171	-4.272	-2.1592	-0.73896	-0.63084	-3.7793	-4.4864	-4.4496	-2.4835	-3.9816	-2.3064	1.0348	-3.3207	-4.0252	-0.53874	1.1989	-1.7546	-0.63721	-2.3232	-4.3614	-1.2268	-0.64419	-4.1861	-3.4583	-3.9674	-0.33833	-3.5391	-0.56023	-2.1019	-0.68434	-1.8017	-3.9913	-3.7249	-7.2155	-6.2374	-2.1861
-4.6133	-4.1347	-4.602	-1.8444	-2.6154	-1.28	-1.7531	-3.3859	-4.3637	-1.9365	-0.2601	-3.5695	-0.9915	-5.8336	-2.7179	-2.507	-1.7757	-2.5169	-1.9341	-2.5605	-4.106	-3.9072	-2.2299	-2.5213	-5.9312	-4.9056	-6.0533	0.60086	-1.0276	-1.4631	-5.8788	-3.8745	-5.9332	-4.8654	-1.964	-2.5528	-1.79	-1.8926	-4.1725	-0.23493	-0.86221	-5.0366	-2.8212	-0.26024	-0.25771	-0.32472	-1.431	-1.0139	-3.1487	-2.673
-7.656	-10.489	-12.845	-10.39	-9.7506	-11.937	-9.7795	-6.8536	-12.454	-10.368	-10.611	-7.4949	-7.3558	-10.579	-8.4336	-6.9812	-12.957	-11.372	-10.729	-11.083	-8.3226	-11.379	-10.324	-10.7	-10.784	-11.343	-14.416	-12.526	-11.853	-16.304	-7.6802	-10.841	-9.9087	-12.35	-6.7607	-11.632	-11.986	-8.8985	-8.5612	-11.206	-9.6599	-7.7064	-9.194	-8.2871	-11.085	-11.909	-9.5103	-11.899	-14.677	-7.9706
-2.1184	-3.8569	-0.048618	-2.4876	-2.7526	0.3933	-4.4489	-2.3728	-4.4366	-2.608	-2.0289	0.016434	-4.5144	-3.9496	-3.8918	-3.1835	-2.4423	-4.7945	-2.5993	-6.7472	-1.5607	1.0439	-2.5374	-2.3761	-3.5882	2.2803	-2.3709	-0.58852	-1.5434	-1.7514	-3.2966	-0.55294	-4.8762	-7.0033	-2.4885	-3.1149	-2.5001	-3.3571	-3.5463	-1.4303	-2.4654	-1.9348	-0.55711	-4.6297	-2.0767	-3.2397	-6.0679	-1.7732	-1.9368	-1.7954
-10.127	-8.1214	-5.285	-10.213	-6.3194	-5.0284	-11.964	-10.205	-8.9835	-7.7385	-10.765	-5.6197	-9.8947	-12.669	-6.4867	-8.4277	-11.278	-12.773	-7.8789	-5.7423	-6.4737	-8.8067	-9.306	-8.485	-12.568	-7.2675	-8.5662	-9.7052	-6.4061	-10.682	-11.907	-8.9953	-10.073	-6.4539	-9.4412	-8.0582	-9.4204	-10.805	-9.6004	-8.5875	-9.8029	-6.3778	-7.0114	-7.7922	-8.7545	-8.0323	-10.498	-9.6927	-8.7758	-9.0372
7.1633	8.1996	5.3878	6.5479	13.466	6.7244	7.353	7.2264	9.6151	7.6599	7.1686	9.483	3.9535	8.556	8.9158	5.578	8.8451	7.3611	6.9368	8.3978	10.746	9.2528	6.7406	7.5281	6.2994	9.9909	8.6556	6.8735	8.1478	5.3347	7.8688	9.2939	8.0673	5.9203	9.2485	6.5371	5.8003	11.236	6.5991	6.989	11.364	10.541	9.1762	8.6054	5.4807	6.1558	6.9614	8.6213	8.9176	11.544
-3.2501	-2.7036	-3.3374	-3.3722	-4.8165	-2.1553	-2.4738	-3.4045	-2.6643	0.38661	-1.421	-3.5494	-2.9485	-3.8459	-1.8069	-4.0426	-1.7805	-3.6701	-3.1675	-0.45848	-2.9451	-4.4374	0.050873	-4.4277	-4.1831	-1.5853	-5.9878	-3.1183	-1.0623	-2.822	-0.13456	-1.1083	-2.0667	-5.5658	-0.7507	-3.8484	-1.1344	-4.0928	-3.1589	-2.1486	-1.7971	-2.0074	-5.5925	-1.5923	-2.7106	-3.3098	-5.8934	-7.3929	-1.3838	-2.8736
6.7886	11.709	11.264	10.718	8.7667	8.5326	6.6281	12.859	10.525	10.99	7.458	12.117	9.1025	9.8994	9.9653	8.1314	8.0163	8.1861	9.2611	10.461	7.6354	9.878	11.828	8.4863	8.7211	7.4164	9.5923	7.8594	10.029	7.6274	11.717	10.91	12.105	9.7159	9.3107	8.2302	10.558	10.181	10.502	10.816	10.495	7.1328	8.908	6.4661	7.3628	10.733	10.477	10.618	10.315	7.9673
-2.5443	-7.4741	-7.6466	-2.7299	-7.4304	-5.6684	-4.8696	-4.7177	-6.5965	-5.5529	-4.248	-5.3267	-6.2548	-4.181	-4.8452	-5.2896	-7.7973	-8.9761	-3.0166	-6.2357	-6.6926	-9.4087	-4.2616	-3.0788	-3.4494	-5.4366	-2.9852	-6.6656	-3.5916	-8.2276	-5.6941	-6.8423	-5.9287	-6.7687	-10.636	-7.8127	-6.2742	-4.9544	-4.326	-4.9256	-4.5146	-4.3984	-4.0315	-1.7299	-7.3907	-7.5672	-3.1556	-3.5695	-3.1202	-3.0144
-0.5388	-1.6002	1.4022	-0.66424	-1.8935	0.29599	-0.20954	1.6821	-1.8892	-4.6238	-2.311	-0.96919	-0.16534	1.9645	-0.27905	-1.3872	-0.074774	-3.0859	-1.1459	3.1838	-0.46945	-3.7018	2.0022	-1.7066	-0.28108	-1.847	-0.54377	-1.6468	0.75121	0.1078	0.95366	-1.5316	-0.17008	-2.9646	0.074753	-1.1203	-2.3864	0.99337	-2.9598	2.5176	1.8107	-3.9331	1.1615	-4.4072	1.5562	-1.0184	-0.42112	-1.9781	-1.0808	-2.8805
-10.667	-10.571	-10.256	-11.222	-13.079	-13.154	-11.182	-11.395	-13.901	-12.574	-14.813	-16.096	-12.21	-13.414	-12.22	-9.5792	-14.475	-12.967	-12.772	-12.952	-15.192	-11.241	-13.478	-8.7696	-10.515	-12.033	-12.59	-15.291	-16.986	-13.394	-16.392	-13.521	-14.091	-12.088	-14.755	-14.379	-11.981	-15.59	-13.254	-12.414	-14.881	-10.796	-11.716	-13.546	-11.371	-12.899	-10.707	-13.055	-9.405	-9.6567
0.79151	-1.0935	1.1738	1.4931	0.53015	-0.75338	0.35917	0.81162	-3.2723	0.10399	0.43305	2.0843	-3.0623	-0.37442	-0.38356	1.132	-2.3284	0.86757	-0.39113	2.5417	2.2641	-1.8288	2.2999	-0.90888	-0.58964	-0.62284	-1.5748	-1.2415	-0.13386	0.74611	0.22973	-1.4521	-0.41262	-0.84364	0.19874	1.6001	-0.98898	0.71428	2.2565	4.726	-0.89569	1.2664	0.45827	2.1892	-0.038977	0.53117	1.6118	-0.65679	-0.26693	-0.04409
-5.7341	-3.7584	-3.5625	-4.0943	-6.5985	-0.44991	-2.7783	-4.4651	-3.4409	-3.1259	-3.8106	-2.8429	-5.9689	-0.88016	-4.8898	-3.7264	-3.8436	-5.8591	-4.7276	-3.5977	-2.2442	-2.0512	0.18249	-0.39477	-2.0743	0.47336	-2.8155	-0.89338	-4.9748	-4.073	-2.5174	-0.8752	-2.917	-7.6223	-3.0381	-4.6997	-3.2011	-1.4056	-2.2927	-3.8751	-1.6903	-3.1462	-3.306	-3.1131	-2.9191	-2.9887	-5.1365	-3.7242	-3.4726	-1.3554
-13.779	-13.655	-10.875	-14.558	-14.484	-13.97	-15.079	-13.733	-14.362	-10.746	-14.881	-12.406	-13.388	-15.225	-13.68	-13.722	-14.345	-16.181	-14.644	-13.824	-13.39	-18.18	-12.424	-14.304	-11.474	-16.874	-12.319	-17.673	-12.851	-10.331	-13.789	-14.07	-11.905	-10.864	-11.831	-17.089	-12.863	-14.755	-11.684	-15.035	-13.854	-14.876	-13.346	-13.623	-14.689	-15.846	-16.637	-12.308	-14.967	-9.5231
-2.4349	-3.1279	-0.75713	-0.44795	-0.17201	-1.5473	-3.1116	-6.5642	-2.5649	-3.5034	-5.4921	-1.3508	-1.367	-4.4803	-3.4628	2.71	-6.0412	1.5262	-1.9724	-2.091	-0.73379	-0.84044	-0.57532	-3.9719	-4.1035	-0.25082	-2.4302	-3.9209	-1.9781	-3.1359	-1.162	-2.467	-3.5951	-2.2698	-3.3461	-3.5941	0.37779	-2.0075	-0.28417	-3.0223	-4.6843	-0.30692	0.72306	-2.3329	-2.8825	-4.5501	-2.8744	-0.58029	-4.606	-0.6756
-16.89	-10.301	-13.183	-8.6292	-14.052	-11.894	-14.792	-12.554	-14.338	-14.815	-11.399	-11.243	-11.155	-11.534	-13.058	-13.283	-14.197	-13.59	-13.579	-11.833	-15.342	-15.031	-14.272	-12.946	-12.456	-12.268	-12.95	-15.081	-14.009	-15.18	-12.847	-11.795	-12.589	-10.808	-15.608	-16.508	-14.785	-15.6	-11.776	-13.883	-10.985	-13.85	-16.869	-13.76	-12.039	-8.9645	-14.217	-10.713	-13.59	-16.542
-9.7063	-12.405	-8.9822	-12.321	-10.742	-9.2823	-9.9627	-12.406	-9.1616	-8.9921	-13.099	-13.512	-10.213	-9.7751	-13.191	-13.965	-13.611	-9.7456	-11.56	-11.655	-8.5307	-10.492	-9.7621	-11.76	-11.155	-9.4994	-13.361	-11.97	-12.799	-8.8545	-10.7	-15.789	-10.032	-12.908	-12.634	-12.459	-10.857	-9.3655	-12.322	-10.364	-11.651	-10.168	-10.575	-10.255	-7.8159	-14.397	-11.064	-9.5865	-11.17	-10.533
-15.46	-13.57	-11.911	-17.111	-12.98	-13.906	-18.282	-13.085	-14.16	-15.833	-14.202	-15.001	-14.884	-13.793	-13.515	-13.725	-17.118	-15.315	-13.169	-13.909	-8.6401	-13.294	-13.668	-11.77	-13.265	-14.117	-14.694	-15.332	-14.904	-13.981	-14.976	-15.267	-12.789	-12.513	-14.98	-13.85	-15.01	-15.688	-13.26	-10.91	-15.627	-16.034	-15.026	-12.774	-15.153	-16.201	-15.997	-12.957	-14.839	-14.296
-15.424	-14.749	-13.383	-14.381	-13.471	-15.007	-13.177	-14.524	-12.007	-16.24	-14.097	-15.24	-13.375	-16.433	-14.976	-12.214	-16.289	-13.646	-16.11	-12.643	-11.611	-15.344	-15.954	-15.712	-13.92	-12.364	-16.065	-14.43	-14.436	-15.102	-11.504	-15.291	-13.178	-14.09	-17.685	-16.302	-15.264	-11.846	-12.976	-16.22	-17.217	-14.009	-13.847	-11.311	-15.538	-17.044	-15.56	-12.392	-12.816	-15.169
4.6334	6.6238	7.0699	8.9577	1.5713	6.6617	4.5373	3.882	5.5283	6.0319	6.581	5.9666	2.4189	8.6613	5.9663	7.1848	6.7459	6.5258	8.0654	5.9514	8.0727	5.1889	5.9717	5.947	7.5805	7.4574	2.3924	2.9273	5.8614	7.171	4.4176	5.6496	5.3662	3.719	5.8909	7.2287	0.60179	6.3633	2.9256	3.9992	3.6899	4.5641	8.1744	4.4862	6.1691	5.2227	5.1217	8.8831	3.7233	7.0701
6.6244	1.6655	4.0647	2.8895	1.9074	3.3647	1.3968	-0.21268	1.7014	4.754	4.9074	3.0233	-0.58278	5.3184	4.2347	2.9163	0.31788	3.4043	4.0507	2.4238	1.9145	1.3327	1.4828	2.3221	5.4883	0.27617	4.1679	3.7921	1.3899	3.6096	0.49905	4.6527	-0.68661	-0.15612	0.47685	2.9372	1.3286	2.6949	-0.84181	5.9899	3.4908	4.3122	2.9717	4.2314	3.4487	5.9247	5.7272	4.7247	-0.54694	1.5701
11.5	6.396	8.8497	10.982	8.3923	6.7655	9.6802	8.8994	9.1027	5.0998	8.9429	8.2985	10.495	10.787	10.176	8.8193	9.163	8.6402	9.0625	9.9186	10.867	7.7095	5.6331	7.109	7.432	11.877	7.3497	8.0179	9.3334	5.0841	10.636	8.2011	10.699	7.6992	7.953	10.911	9.9437	11.28	10.053	7.414	10.192	9.1393	9.344	11.052	10.101	9.1923	10.678	11.83	12.457	9.7928
-9.6009	-8.2996	-7.4404	-7.1956	-3.6601	-6.7708	-7.7735	-8.2818	-7.4366	-10.006	-6.739	-8.6806	-8.8237	-7.5087	-9.3793	-8.4662	-6.352	-10.47	-3.8763	-9.7355	-5.5899	-9.5539	-10.047	-9.739	-8.2418	-6.6641	-11.998	-6.8058	-9.0268	-9.1589	-6.3361	-6.4148	-7.346	-5.8667	-5.8211	-7.8027	-8.3241	-10.69	-9.8089	-6.0714	-7.9791	-10.22	-8.8466	-7.9135	-8.1389	-6.956	-9.5041	-11.325	-11.371	-10.735
-7.0969	-6.7992	-8.8442	-6.3461	-6.9923	-5.4329	-4.1252	-4.0615	-6.3	-5.875	-6.9937	-2.6501	-4.811	-4.343	-7.4519	-5.466	-6.2885	-7.4418	-4.9289	-3.6158	-7.1118	-6.2036	-6.7831	-2.401	-8.0507	-7.2035	-4.0053	-5.653	-4.3192	-7.0376	-8.3484	-4.822	-5.4195	-4.4129	-4.0331	-6.81	-7.4679	-4.9374	-7.9802	-4.9847	-7.5528	-9.4012	-8.0641	-9.4646	-4.368	-4.6046	-7.3678	-6.4855	-1.4372	-5.4586
3.5772	4.4901	2.3658	3.2846	2.8475	2.0474	0.24242	1.6291	2.5024	1.3352	3.0028	0.74002	3.9881	-0.66136	4.1348	4.8605	6.0902	5.1206	2.4978	1.6691	2.9972	2.0165	5.1411	4.9838	3.2192	3.1322	4.0347	4.4065	4.2153	1.6651	2.5919	3.4294	2.0168	2.3432	-0.99189	0.36108	0.47369	4.4621	7.3236	6.3245	1.3434	6.5335	0.88895	2.1964	6.685	1.0654	3.2317	3.9889	5.0214	1.9552
-0.78208	-1.101	2.1965	-0.4227	2.6829	0.91418	-1.9693	1.4727	1.4744	-0.25209	2.1229	0.24098	0.12681	2.4781	-0.24735	2.7179	-2.2486	0.40378	-0.204	-2.8237	-0.011617	-2.4991	-2.0795	1.1571	-1.3825	0.42372	-3.248	-1.591	-2.4164	1.3913	-3.1428	0.87504	-0.4492	-4.2572	0.83594	1.2584	1.9718	2.8053	0.74084	5.8934	1.8494	0.23842	0.10948	0.31065	0.94094	-2.4492	0.84685	2.2367	2.6416	-0.64092
4.6183	4.3343	3.2399	1.8689	5.0192	5.9278	2.8594	6.1825	0.56224	6.971	1.9642	6.0085	2.7298	5.0417	2.1537	1.5946	2.5417	1.1942	3.4883	2.3674	2.1979	2.7185	3.8333	2.511	4.519	3.6358	1.566	2.491	3.2683	3.2132	2.4136	2.8106	1.0472	3.08	3.0662	0.76036	1.682	5.7868	1.7843	3.3091	2.0573	0.78536	0.058141	3.6019	1.9024	4.6424	2.7019	0.6266	2.1776	3.6521
-3.2377	-2.7177	-1.5709	-1.1882	2.5562	-2.6105	-0.66246	-2.0373	0.43157	0.14662	-1.3974	-1.5506	-1.6517	-4.4429	-1.1133	0.052599	-3.7923	-1.4784	-0.80483	-1.4693	-1.6057	-0.16421	-3.4174	0.14785	-1.2586	-0.0792	-3.4178	-2.3033	0.06125	-3.5449	1.4983	-0.44103	-3.4501	-3.5398	-2.8906	-0.49565	-3.1247	-0.5166	-2.2113	0.43024	-1.0931	-2.7519	0.92508	-2.9305	-3.8694	-2.0099	-0.54384	1.1088	-2.6738	0.21296
-3.3053	-2.4031	-2.0828	0.043455	-2.6621	-4.1229	0.79756	-1.519	-0.85444	-1.6772	0.031158	-1.5927	-2.5269	-0.050803	-2.6819	3.0128	-2.1377	-0.65275	-0.40114	-3.3898	-1.071	-4.74	0.95438	-3.9258	-1.2993	-2.8608	-1.7844	-4.2189	-2.162	1.6816	-1.7292	1.5469	-2.655	-0.63559	2.1193	-1.4916	-1.7548	-1.2574	-1.0415	0.067602	0.59042	1.3599	-0.99942	-1.9357	1.0529	-1.4374	-1.7375	0.12061	-1.8477	1.9937
2.6052	0.35607	1.3451	1.3424	5.1671	4.7859	-1.4588	-0.49716	4.4702	6.0338	0.10209	2.0113	4.5041	-2.7958	4.3009	2.4022	4.8485	3.6632	5.5126	1.4497	-2.154	0.42718	0.94358	1.2923	1.8025	0.24049	0.99147	2.503	0.054196	0.54526	3.1268	1.4203	3.0779	1.7322	1.6016	3.0226	2.4416	1.4769	3.3342	5.9502	1.2535	3.1062	2.9022	4.0882	-0.866	0.94934	1.4665	2.8577	0.53242	0.75323
-2.7214	-1.0843	-4.1295	-1.5042	1.0829	-2.1982	0.061447	-2.8008	0.34656	-1.1774	-2.5387	-0.57101	-3.3408	-0.071313	-1.0929	-1.5155	-0.749	0.82773	-1.4501	0.43787	-1.3645	-3.1565	0.17589	-0.11645	-0.61822	-1.7778	-3.1844	2.0954	-1.9984	0.88419	-2.8259	1.4255	-0.11276	-2.8635	-0.3612	-0.20944	1.9447	-1.4227	0.71578	-3.4733	-1.776	0.3119	2.1549	-0.024895	-1.8075	0.6267	-1.4565	0.48798	1.7517	-4.0938
-3.8354	-8.8001	-4.1972	-6.6775	-3.7595	-6.2117	-6.1259	-5.435	-5.9683	-7.2767	-3.5071	-7.1167	-5.3326	-2.5565	-5.6511	-6.4545	-8.5409	-6.5129	-7.2543	-5.6532	-3.63	-3.8607	-5.6061	-8.6258	-2.3039	-7.0941	-8.3668	-8.411	-1.9963	-4.3135	-7.4443	-3.6247	-3.1372	-6.6372	-6.2472	-6.4217	-5.2448	-4.4154	-5.9541	-3.5214	-4.0852	-3.8005	-7.8914	-4.3009	-4.3278	-4.2059	-4.4521	-6.6938	-4.8237	-5.6241
-9.2703	-8.2114	-10.325	-13.436	-9.679	-16.336	-13.069	-13.033	-14.799	-10.671	-11.014	-12.176	-11.717	-11.798	-12.287	-12.556	-12.25	-11.729	-9.1415	-9.9835	-13.497	-12.87	-14.267	-10.624	-12.295	-12.93	-11.703	-11.965	-12.66	-10.687	-14.643	-11.721	-12.317	-10.979	-13.338	-13.607	-13.183	-9.8679	-13.45	-13.83	-10.327	-10.021	-13.774	-13.045	-10.557	-12.05	-11.39	-8.0873	-10.378	-11.635
-8.3679	-4.0662	-4.9589	-7.4948	-5.7819	-5.7113	-6.463	-7.4738	-3.8487	-3.9975	-6.4169	-6.2693	-7.5249	-6.4376	-4.4238	-5.5142	-5.5422	-7.1585	-9.8138	-4.5649	-8.1645	-6.9711	-5.8899	-4.699	-4.3345	-6.2633	-6.4803	-7.2959	-0.59456	-8.2129	-6.1087	-4.5087	-4.9542	-6.5079	-4.7704	-7.7058	-3.8167	-7.1631	-3.3248	-6.304	-5.2873	-7.1891	-7.2421	-6.2365	-3.8524	-6.2961	-11.093	-4.4838	-7.4847	-6.5487
-9.6303	-7.8058	-11.149	-13.257	-9.7735	-11.286	-9.318	-9.0679	-8.2059	-12.389	-7.7565	-7.9465	-9.2155	-4.6848	-10.21	-9.6673	-9.045	-9.948	-11.117	-10.377	-8.3577	-10.652	-11.93	-11.13	-8.3077	-8.3006	-9.6575	-11.447	-10.666	-10.678	-7.5737	-9.6079	-10.597	-8.4912	-7.9237	-9.2731	-10.903	-10.371	-10.271	-10.047	-8.6172	-9.0867	-8.6258	-8.6705	-7.7705	-9.9931	-12.355	-12.452	-12.148	-9.3142
-3.1275	-0.729	-2.9194	-4.5846	-5.3996	-3.678	-4.4309	-4.7021	-4.8293	-2.9478	-6.0949	-0.05526	-5.0281	-4.6718	-5.3082	-4.0168	-3.9824	-5.065	-3.3858	-2.9171	-2.9345	-6.7244	-5.5848	-1.8385	-6.2894	-3.6127	-3.643	-4.9278	-3.2945	-5.469	-6.9948	-6.8729	-1.0828	-2.9326	-2.2455	-2.2822	-0.69888	-5.5661	-6.148	-3.124	-6.4137	-2.7588	-0.4985	-3.9248	-6.774	-5.1341	-5.6275	-6.9699	-2.828	-5.7029
-1.8643	-3.507	-4.9454	-3.3667	-3.2201	-3.6999	-4.1189	-4.1427	-6.7028	-5.6664	-9.196	-6.2533	-2.2327	-4.4126	-4.2278	-2.0947	-10.45	-4.2413	-3.2827	-4.8174	-1.0424	-5.3849	-3.3078	-3.9277	-3.8719	-4.6593	-3.0908	-6.5108	-4.9887	-7.4243	-4.4044	-1.9303	-7.2738	-4.4985	-5.76	-3.2612	-0.851	-7.8272	-7.346	-4.7164	-4.1226	-5.6505	-4.9924	-1.7138	-6.3539	-2.7456	-6.3465	-5.4948	-4.038	-2.149
-0.39835	-1.1303	2.1569	-1.923	-2.1328	-0.6241	-1.8179	-0.57929	-4.515	-0.92385	-0.38445	-1.5957	-2.8853	-1.9977	-1.0979	-2.1299	-2.542	0.03447	-2.1577	-1.6371	0.7435	1.389	-3.613	-0.053213	1.1036	-1.9334	-1.3512	-0.42373	-0.77422	-3.5754	-2.2291	3.0014	-2.221	-1.4059	0.67591	-1.6875	-0.33164	-3.2412	-1.8284	-5.2034	2.411	-0.1253	-1.7619	-2.0977	-3.0368	0.10159	-3.067	-0.95204	-0.15666	-2.4793
-5.5299	-8.9046	-5.6197	-6.6422	-9.3711	-7.654	-8.1172	-5.8683	-5.9174	-5.7294	-7.205	-5.5607	-7.401	-6.4049	-7.973	-5.8143	-6.6074	-7.7771	-4.1582	-3.6587	-8.9304	-5.5144	-5.8793	-3.9271	-3.2591	-6.0827	-4.9566	-6.6391	-7.8603	-5.267	-6.1555	-7.7974	-5.6537	-4.8208	-6.5023	-7.659	-8.6831	-4.3786	-7.0752	-7.1636	-4.939	-9.5414	-2.8043	-8.3321	-5.8063	-6.1009	-5.3981	-4.049	-6.99	-9.1668
3.0922	8.4116	4.2557	5.2964	7.6793	0.36598	3.7065	-0.9209	3.0011	2.8541	4.1586	6.915	4.612	3.8227	1.8293	3.6409	7.5832	4.1946	3.7503	6.2148	2.2414	2.4187	4.5118	4.828	3.0821	5.9287	1.8957	4.8312	5.9652	5.1167	2.4661	1.7905	5.6411	5.4251	5.7415	3.5204	6.3562	3.3148	4.3043	3.6599	3.5722	2.8668	5.4347	1.5205	2.1359	6.4481	6.1049	6.4373	4.6379	2.1043
-12.352	-12.3	-9.8556	-12.446	-8.5395	-10.748	-9.1048	-10.666	-10.947	-10.858	-9.9759	-8.6659	-10.696	-8.366	-10.264	-8.7007	-15.378	-9.7984	-13.542	-11.157	-9.2376	-10.742	-14.81	-8.7698	-7.1059	-10.859	-11.656	-8.2271	-11.767	-12.345	-8.2751	-7.7257	-12.275	-6.5161	-9.2581	-12.593	-9.1078	-10.538	-7.9001	-10.435	-10.636	-11.835	-12.763	-10.783	-14.344	-11.902	-8.2165	-8.2369	-6.6709	-11.916
-4.8643	-3.6864	-0.13461	-1.4632	-2.3673	-0.61829	-1.5754	-4.5973	-2.5813	-2.7435	-0.97904	-6.2792	-1.0713	-1.3153	-4.1376	-4.3476	-2.9109	-0.48379	-3.1909	-1.682	-1.9221	-0.31616	-1.3811	-4.5681	-3.7966	-1.9597	-1.0509	-3.2541	-0.61209	-1.3926	-1.0152	-1.1723	-3.7785	-3.6064	-8.0009	-2.9594	-3.0994	-2.4166	-3.4465	0.04504	-4.0753	-4.7991	-4.7773	-2.8328	-3.9319	2.4069	-1.9119	-1.6984	0.52803	-2.652
-13.256	-15.767	-15.024	-14.852	-15.029	-14.301	-15.261	-14.038	-14.064	-12.526	-14.99	-13.819	-15.393	-16.499	-13.356	-15.989	-13.44	-13.938	-13.716	-12.607	-15.17	-14.164	-16.815	-14.975	-13.794	-13.284	-13.006	-14.106	-17.063	-15.199	-11.346	-15.043	-16.016	-10.587	-18.244	-14.101	-13.552	-13.721	-15.405	-12.149	-14.648	-11.984	-13.518	-14.821	-14.429	-15.369	-14.541	-15.654	-14.67	-14.613
-10.412	-9.1255	-10.022	-8.8432	-6.9893	-10.159	-10.523	-9.3265	-8.4625	-10.54	-7.9405	-8.2651	-9.9861	-6.9189	-10.081	-8.6216	-13.172	-8.9864	-11.148	-11.94	-6.9998	-9.0828	-9.7107	-10.152	-6.8327	-11.735	-5.3419	-9.6422	-12.714	-11.441	-7.5264	-7.257	-9.1062	-8.8181	-9.1583	-10.925	-9.6141	-8.1991	-11.486	-12.933	-8.9577	-7.297	-6.3763	-5.1364	-8.5014	-8.6787	-10.974	-4.7199	-9.3011	-9.15
-11.94	-9.5652	-10.948	-10.635	-11.121	-9.8803	-10.608	-11.373	-12.154	-8.3507	-11.756	-12.698	-11.795	-11.962	-11.104	-7.0415	-8.4577	-7.8402	-9.4892	-14.845	-11.796	-12.135	-9.6791	-10.298	-10.96	-13.783	-12.311	-8.6023	-9.6696	-11.805	-7.8377	-7.7635	-9.0553	-5.9574	-11.038	-9.7567	-14.633	-8.8718	-11.438	-8.5096	-8.5356	-9.3173	-7.839	-12.579	-11.912	-11.55	-8.5603	-12.652	-8.4245	-9.1913
-12.329	-11.601	-14.192	-12.973	-15.164	-15.237	-14.794	-15.912	-13.03	-13.473	-16.576	-14.802	-10.905	-13.744	-12.305	-14.444	-18.183	-12.41	-11.742	-12.175	-15.464	-17.122	-15.175	-16.967	-15.024	-13.047	-10.289	-12.482	-11.133	-14.622	-12.804	-12.127	-9.6699	-15.456	-13.396	-13.852	-12.612	-11.177	-13.651	-13.94	-12.797	-10.738	-15.491	-10.976	-14.392	-12.698	-15.806	-12.299	-11.571	-12.916
-12.318	-12.532	-15.339	-11.483	-10.874	-14.79	-13.427	-16.551	-14.821	-14.384	-14.452	-14.373	-15.306	-15.303	-13.259	-13.016	-16.187	-16.854	-14.558	-14.307	-14.345	-14.582	-16.186	-12.537	-13.036	-13.736	-13.188	-14.625	-15.884	-13.407	-15.372	-14.46	-11.565	-16.675	-12.03	-15.19	-15.762	-11.903	-12.795	-14.692	-13.144	-15.236	-12.022	-11.423	-14.722	-14.41	-13.936	-14.948	-15.739	-14.937
-10.471	-8.8674	-11.456	-12.229	-11.899	-10.332	-11.518	-11.244	-8.8415	-11.021	-11.533	-10.998	-9.4706	-9.2213	-11.051	-9.8841	-8.0223	-12.252	-10.875	-9.7398	-8.9544	-12.693	-9.1974	-11.627	-15.25	-10.361	-9.185	-11.044	-9.7153	-15.817	-11.741	-11.126	-7.2645	-11.328	-10.613	-12.826	-8.0351	-12.544	-10.892	-13.116	-10.171	-12.142	-10.398	-10.117	-11.486	-13.599	-10.123	-7.3267	-13.33	-9.4102
-9.5441	-11.647	-9.3595	-10.092	-10.639	-11.841	-11.89	-8.1661	-9.5126	-10.087	-12.18	-12.265	-6.6878	-10.94	-10.263	-12.539	-13.469	-12.37	-8.4286	-9.4774	-13.205	-12.522	-14.288	-10.859	-9.4828	-10.44	-10.48	-10.404	-8.2681	-13.348	-10.621	-13.76	-11.276	-10.525	-13.993	-9.0897	-11.082	-6.6599	-10.012	-10.082	-12.661	-12.196	-8.6369	-11.242	-12.297	-10.678	-9.8697	-10.659	-9.4499	-12.883
1.5822	2.9907	2.6478	-0.44621	-0.99952	-2.405	-0.097272	-1.1663	-1.6195	-1.7384	-0.95335	-0.84157	-0.8779	1.7526	1.6826	-0.61169	2.4758	-1.3115	-0.27526	1.2702	-1.3045	0.5869	0.6267	-0.16778	1.6143	-0.016081	-1.4632	0.70088	0.39124	-1.743	0.4807	-1.4967	-0.63339	-0.9194	-0.046244	-0.85167	2.1541	-0.53571	0.87194	-4.188	2.3567	-0.95476	0.52827	1.1347	-1.4115	-0.9428	1.9789	-0.30274	2.7579	-0.65943
3.0034	8.3402	4.8953	4.9602	7.0581	4.9684	5.6922	6.819	4.0731	6.0564	5.8602	9.3036	6.8859	5.0034	6.6958	6.4766	7.2999	4.7956	10.149	3.1849	5.3261	5.2635	5.2604	3.3345	5.9775	7.3396	3.9398	5.5683	5.6252	4.567	3.6308	1.7913	9.5641	6.9958	4.5679	5.2773	7.2297	1.6244	4.12	4.3958	7.8121	6.3051	3.9185	6.4696	5.1863	4.206	2.7337	3.1797	4.3495	7.8975
-2.2685	0.66767	1.6194	0.044359	-1.439	-1.4079	2.1806	0.27084	2.7587	-0.60872	0.28586	1.5601	0.014453	1.2317	1.2868	-0.15467	1.5478	-0.017376	-1.104	0.026645	0.24175	0.93033	1.728	-0.68047	0.67713	-0.7428	-0.87154	-1.2262	-4.0128	0.40607	-0.7822	0.28887	-2.3949	2.583	0.47444	-0.023287	2.8207	-1.3759	0.1539	-0.65443	-1.4427	-1.4323	-0.70205	2.2147	2.7949	-0.83639	-0.49232	-0.47858	-0.18592	0.97048
5.9126	3.7561	4.5135	1.1193	3.8537	0.4587	5.0281	3.8807	4.3139	3.2175	2.2971	3.1621	2.0791	3.1154	3.6981	0.58325	5.4104	1.9378	2.0758	2.1421	2.299	1.79	0.90906	2.1727	-0.068215	5.7501	3.6994	0.34864	5.1557	4.8752	1.8552	1.3324	1.5257	3.0756	7.1665	2.039	4.713	6.7292	4.0911	5.062	0.01053	3.6436	3.8912	2.799	2.0695	1.7972	4.3486	3.4566	2.7341	2.2555
-12.976	-15.427	-12.308	-11.075	-10.404	-12.502	-10.35	-10.805	-14.854	-15.076	-12.793	-11.001	-12.86	-12.54	-16.637	-10.188	-13.181	-16.198	-11.122	-13.105	-10.616	-12.297	-13.077	-13.038	-16.88	-10.951	-12.304	-9.1756	-13.76	-14.082	-13.96	-9.6097	-15.381	-13.474	-13.045	-14.726	-12.378	-14.004	-12.947	-12.774	-14.625	-10.46	-11.444	-12.803	-12.704	-11.295	-12.051	-13.048	-14.243	-11.181
-21.009	-23.591	-22.182	-24.805	-20.678	-21.98	-23.008	-22.498	-18.214	-19.402	-22.496	-23.567	-21.062	-17.658	-23.17	-23.273	-21.611	-19.512	-20.034	-19.975	-20.687	-21.049	-22.95	-18.146	-23.209	-22.983	-18.326	-20.841	-19.279	-25.276	-22.585	-22.761	-21.038	-20.703	-23.352	-21.919	-21.228	-20.044	-20.702	-21.273	-22.637	-22.649	-19.39	-21.603	-22.958	-23.77	-21.733	-22.687	-22.26	-23.605
-8.708	-6.196	-10.204	-7.3063	-6.2782	-8.0765	-8.5841	-4.3497	-7.3165	-7.5113	-10.419	-7.0408	-8.3133	-7.1015	-7.0406	-6.9515	-8.0468	-6.5219	-8.7314	-8.1549	-7.3118	-9.5035	-7.093	-7.7006	-6.776	-6.5569	-7.5173	-8.1919	-5.9287	-8.6222	-7.846	-6.7891	-5.7061	-8.9353	-9.2293	-5.9689	-11.238	-5.5236	-7.6107	-7.5315	-9.3815	-7.2133	-7.824	-9.1723	-6.9395	-7.2366	-10.261	-9.0971	-9.8444	-7.2478
-1.0918	-5.2858	-3.8329	-3.0465	-3.2871	-3.6923	-5.1122	-5.7838	-0.98722	-4.1583	-4.6509	-3.9021	-5.3622	-2.4477	-3.6806	-3.8642	-5.0776	-3.3105	-1.8335	-1.0466	-4.1941	-2.2183	-4.3893	-0.36033	-2.3765	-3.1038	-3.0948	-2.0919	-3.7394	-1.7585	-1.1192	0.70751	-3.817	-3.9772	-2.7782	-0.54352	-2.8255	-6.5123	-3.5647	-5.6518	-2.2862	-5.9344	-1.6859	-1.3063	-3.2082	-0.11359	-4.8032	-5.9782	-1.8612	-4.8512
-2.3474	-3.891	-6.5476	-6.7721	-6.1656	-5.3341	-6.1918	-4.7456	-5.0531	-3.2249	-4.0412	-8.3205	-6.635	-4.539	-5.5376	-5.7367	-5.9241	-3.2019	-3.9125	-6.6064	-8.0042	-5.9784	-5.2797	-6.0848	-2.6933	-5.2714	-7.3435	-3.3674	-5.8335	-3.4323	-5.5977	-5.1569	-4.9518	-5.5822	-7.5298	-8.5396	-3.1443	-5.9713	-5.9968	-3.126	-8.8448	-4.1071	-9.0411	-6.891	-3.9857	-8.1295	-3.4953	-2.1913	-3.4264	-1.6029
-0.073805	-1.4408	-1.8569	-2.291	-0.58056	-1.7505	-3.2026	-3.4281	-3.5199	0.75535	-3.2375	-1.2664	-1.4741	-0.62379	-3.4395	-3.1166	-2.175	-4.4176	-1.7032	0.21019	-0.20228	-2.8614	-2.4583	-4.6203	-5.8439	-1.3052	-1.6726	-3.379	-1.6327	0.015677	-0.12673	-4.6158	3.2761	-2.3592	-3.8783	-2.0456	-4.5877	-2.1696	-2.2455	-7.2137	-1.8553	-3.6146	-1.6505	-1.7353	0.25523	-0.84954	0.94391	0.43662	-2.6131	-3.1323
-6.5465	-3.5315	-0.5606	-4.5501	-2.991	-1.3296	-0.25887	-5.771	-0.34709	-3.1504	-3.2162	-3.6869	-3.2178	-0.74927	-3.9847	-6.0568	-2.8017	-3.7509	-1.1272	-3.279	-3.6917	-1.019	-4.0104	-4.3293	-1.9142	-5.5658	-1.972	-3.9112	-0.77575	0.037813	0.70528	-0.48493	0.18596	-1.8785	-3.6165	-1.9828	-2.5746	-2.2902	-3.7864	-2.3973	-1.2121	-2.0343	-6.7916	-1.172	-2.3278	-3.1834	-3.9646	-1.5528	-3.6198	-2.5136
8.8995	6.1932	4.5451	9.652	5.9323	8.2907	6.3657	3.773	7.9984	3.5068	6.2084	7.2003	3.9675	5.7244	7.5989	5.109	8.7479	5.7987	4.5814	3.6695	3.5894	4.9162	4.4568	8.4943	6.6796	6.4867	5.251	6.699	4.5308	7.4847	9.488	4.8524	3.5203	8.8024	5.4098	4.8705	5.3824	6.2991	7.6135	5.3497	6.0639	7.0976	9.5737	6.7716	7.1249	9.7795	5.0431	1.7635	6.9423	7.5441
-11.325	-10.711	-13.563	-7.9375	-9.2309	-10.491	-9.4707	-11.39	-9.2336	-9.9156	-12.492	-8.2135	-8.7542	-12.557	-8.932	-9.4456	-10.634	-7.7272	-8.8511	-9.2292	-9.2592	-8.8381	-11.654	-8.946	-12.156	-8.9547	-10.575	-9.3346	-9.2361	-7.1099	-10.36	-9.5702	-10.717	-9.8341	-9.4438	-7.9866	-11.59	-8.1382	-9.1399	-8.3279	-9.1116	-10.132	-7.7465	-4.9076	-8.3102	-9.6297	-7.2973	-9.4827	-8.8988	-9.8879
-0.024717	-2.4505	-1.3554	-6.4192	-2.6509	-5.9526	-5.187	-2.0613	-4.5766	-1.9507	-6.3602	-0.58885	-1.9794	-3.3553	-3.5439	-5.2813	-3.4699	-3.3536	-4.814	-6.2604	-4.061	-3.4013	-3.1252	-4.1658	-5.109	-7.0095	-4.9079	-7.2783	-5.1048	-2.7485	-6.0551	-3.4297	-5.0745	-1.7261	-2.7147	-7.7412	-2.937	-2.2745	-2.201	-5.6569	-4.0765	-5.3403	-3.808	-1.4156	-3.4298	-4.0534	-2.9322	-4.4115	-4.54	-3.5088
1.1923	-3.1361	-3.3579	0.65712	-2.6706	-3.1256	-3.3679	-7.0323	-3.6316	-1.4084	-5.3237	-3.439	-2.9282	-5.9742	-1.7393	-2.5792	-2.6724	-2.4716	-2.4447	-1.9939	-4.276	-0.83151	-2.0613	-1.3398	-4.583	-6.0424	-1.7419	-0.03837	-1.7825	-2.2944	-1.5103	-1.2569	0.48175	-1.5914	-3.8585	-0.47388	-3.9046	-2.6599	-2.2616	-0.83923	-4.797	-3.2809	-1.4784	-3.5578	-1.8465	-0.92775	-5.693	-3.2937	-5.1004	-4.2353
-9.8721	-9.1929	-11.437	-12.754	-11.067	-9.9573	-12.419	-8.9988	-9.937	-12.282	-12.517	-6.8909	-13.626	-11.171	-10.699	-11.396	-8.5981	-12.191	-8.2219	-9.6034	-10.68	-10.993	-11.84	-10.241	-7.1469	-12.472	-13.48	-11.298	-8.4976	-8.3993	-9.8439	-10.753	-11.867	-10.45	-9.1524	-8.6939	-10.508	-8.363	-12.061	-11.179	-15.239	-7.2405	-11.667	-14.203	-13.39	-10.185	-7.6484	-10.269	-11.591	-10.576
-10.993	-14.208	-11.637	-15.539	-11.297	-12.939	-14.468	-12.932	-13.486	-13.765	-14.524	-15.655	-12.005	-14.274	-13.403	-15.309	-12.32	-10.564	-10.633	-13.084	-11.683	-11.436	-14.939	-14.911	-12.989	-12.352	-11.767	-15.34	-10.048	-14.409	-13.125	-15.516	-12.469	-13.044	-12.877	-12.805	-11.055	-13.132	-11.704	-13.63	-14.061	-11.663	-10.336	-14.999	-11.169	-12.444	-10.939	-11.282	-13.546	-15.372
2.9581	1.051	-0.61498	-0.13894	1.5289	-0.50435	-0.93663	1.1053	-1.2383	-3.4401	-0.59878	0.99557	0.2363	0.027454	1.5259	-1.5459	1.5494	-3.8486	0.52779	-1.7742	-1.7866	0.29185	-2.0043	0.36433	-2.4146	-0.42136	0.028276	-2.2746	2.8539	-0.48393	-0.11877	-0.25931	1.1842	0.71472	0.7399	-0.60318	0.066399	-1.2117	-3.1765	-3.7444	1.6677	-2.2762	-0.55782	0.12502	-4.8898	3.2653	-0.35794	-0.23991	-3.7469	1.0445
-1.9686	-1.0728	-5.4434	-5.1948	-2.6612	-5.5332	-3.2157	-5.4534	-7.2978	-2.5839	-5.6874	-5.5939	-6.1165	-3.7522	-3.7539	-4.6541	-2.0979	-5.3462	-5.5247	-2.548	-6.6333	-4.1967	-4.4183	-7.9236	-3.0356	-2.9122	-7.0707	-3.5387	-5.194	-7.1594	-6.3265	-3.7112	-3.559	-3.2893	-4.8154	-4.8933	-3.4674	-0.52041	-3.721	-6.757	-5.4841	-4.3327	-4.2079	-2.4369	-8.3406	-1.3462	-1.6234	-5.5678	-4.9759	-3.2271
-1.0663	0.58329	-3.4165	0.039406	-4.3204	-3.0089	-1.0174	-2.1928	-0.82411	-3.5996	-1.2217	-0.13982	-3.4615	-0.77808	1.8222	-0.98505	-0.69419	2.882	-0.35581	-0.41787	-0.46278	0.76493	-1.7293	0.97778	-0.011844	1.7723	2.1031	-1.0549	-2.3832	0.011759	0.19862	-2.9666	-1.6359	-0.55212	-0.081138	-0.36694	0.48359	-0.81617	1.1117	0.28879	-2.4304	3.9844	-0.33111	-2.2561	-4.2975	-2.4281	-2.2774	-1.5089	2.8167	-0.48902
-2.6241	-3.8364	-4.1128	1.3653	-4.5539	-1.3627	-2.3041	-3.9234	-2.6572	-3.6871	-1.9083	-3.3442	-3.6897	-0.86132	-2.4268	1.061	-5.3979	-1.5727	-1.4644	-2.2333	-3.3977	-2.7041	-2.5271	-4.9318	-1.2605	-3.6787	-2.8596	1.0481	-3.4301	1.4027	-2.3267	-4.0812	-4.4826	-6.0476	-1.4921	-0.87183	-1.9515	-1.0582	-3.2882	-3.6024	-5.0056	-1.376	0.15542	-4.8432	-3.0698	-3.5556	-3.7481	-0.78679	-3.6143	-0.89421
-9.3211	-11.675	-14.283	-10.086	-14.886	-11.485	-10.958	-11.794	-8.5623	-9.4823	-9.5749	-7.1471	-14.411	-12.707	-11.918	-10.628	-9.961	-8.2541	-14.122	-10.271	-12.053	-10.626	-11.017	-11.887	-10.41	-9.4304	-11.267	-12.994	-12.362	-9.9406	-8.1496	-12.974	-11.122	-8.495	-8.1059	-13.645	-10.754	-7.6663	-10.542	-9.9794	-8.7384	-8.3946	-13.999	-11.768	-11.197	-8.618	-12.58	-9.1346	-11.729	-9.1305
-12.053	-9.2854	-10.257	-8.4801	-8.0104	-11.885	-9.6609	-9.8471	-9.8539	-7.3879	-9.3182	-11.093	-11.129	-11.034	-8.8994	-7.1842	-6.7667	-10.996	-12.281	-8.1085	-11.413	-6.5075	-11.469	-10.428	-9.8911	-13.403	-9.3121	-5.5287	-7.5053	-7.743	-12.224	-8.5029	-8.2251	-9.204	-9.2037	-9.4988	-8.095	-7.536	-8.7167	-8.4382	-10.18	-10.13	-4.9204	-8.078	-7.652	-8.3707	-9.7459	-6.9972	-11.634	-7.9963
-3.9945	-0.81299	-0.90046	-4.208	-0.55196	-5.136	-7.3338	-3.9021	-0.7667	-3.3132	-2.0347	-1.0556	-3.6434	-6.2679	-4.4166	-2.3342	-3.1365	-3.0868	-3.7809	-1.8548	-5.5832	-2.8548	-5.6239	-2.1838	-4.5826	-1.287	-4.8867	-6.5014	-4.9065	-5.5464	-2.9403	-3.8623	-3.0604	-1.3122	-0.82755	-0.82441	-4.8144	-3.2619	-2.2049	-0.42056	-3.8311	-3.1535	-4.1693	-4.0323	-1.4592	-3.7816	-1.7466	1.2893	-0.98299	-3.0015
-20.319	-21.667	-21.793	-23.705	-22.791	-22.643	-22.603	-23.318	-22.856	-24.359	-22.858	-20.89	-22.371	-23.544	-22.383	-24.692	-22.281	-19.918	-24.273	-23.1	-20.279	-25.423	-22.592	-23.676	-20.187	-20.156	-22.977	-23.011	-21.016	-21.299	-23.768	-22.412	-24.882	-23.864	-21.711	-22.078	-22.582	-22.958	-23.796	-22.912	-24.65	-23.514	-26.728	-25.169	-25.324	-22.707	-22.649	-23.675	-25.035	-23.73
-11.919	-14.29	-10.566	-15.366	-15.383	-11.283	-13.883	-12.597	-12.221	-9.5574	-12.24	-12.279	-13.885	-13.038	-11.491	-14.009	-13.578	-9.9338	-10.462	-11.614	-15.494	-10.327	-12.328	-13.78	-15.036	-12.683	-13.52	-14.711	-13.025	-14.53	-10.863	-11.351	-9.942	-12.562	-13.662	-13.648	-13.522	-10.804	-13.299	-10.672	-9.0579	-10.913	-13.92	-9.8188	-9.5266	-9.6014	-10.386	-14.054	-12.48	-13.637
-12.047	-11.345	-7.9488	-9.9318	-8.3532	-13.296	-9.0496	-10.92	-12.829	-11.222	-11.341	-10.617	-9.155	-11.572	-9.5379	-10.331	-10.365	-10.765	-10.462	-10.153	-13.076	-8.8419	-10.389	-7.5635	-5.9403	-10.109	-12.494	-12.189	-10.067	-11.48	-14.705	-10.892	-8.5709	-11.197	-8.3934	-9.3958	-10.046	-11.474	-9.9691	-7.5404	-9.5288	-11.202	-7.8266	-10.687	-12.436	-12.04	-12.996	-8.0668	-11.564	-12.145
-7.6319	-11.716	-13.642	-12.157	-12.61	-10.898	-11.803	-12.406	-11.551	-13.985	-13.139	-8.9901	-12.385	-13.333	-13.966	-10.194	-9.8106	-11.63	-10.095	-15.466	-11.567	-13.538	-10.861	-14.217	-10.677	-12.568	-14.465	-11.598	-10.791	-11.74	-7.9595	-14.475	-9.4713	-14.059	-10.658	-9.4083	-13.311	-12.4	-13.05	-10.879	-13.413	-11.876	-10.893	-9.7813	-9.3054	-10.888	-12.224	-12.133	-12.46	-10.598
-11.072	-12.192	-9.8978	-9.4097	-12.404	-13.209	-11.501	-9.9229	-9.3193	-9.5244	-9.6594	-11.738	-12.674	-10.791	-11.17	-8.5895	-10.119	-10.027	-10.809	-11.986	-13.386	-9.1984	-12.005	-11.804	-8.7843	-13.823	-10.138	-11.978	-9.7151	-11.944	-10.662	-8.7712	-9.3751	-13.033	-11.076	-10.057	-11.46	-8.4499	-8.9429	-12.804	-10.04	-12.017	-10.461	-10.407	-12.32	-9.07	-10.683	-11.292	-12.427	-11.941
-5.7641	-9.2056	-7.3391	-8.367	-10.133	-7.4087	-5.1605	-3.5523	-5.2015	-9.8005	-4.2347	-9.9825	-9.7473	-8.0739	-4.8594	-4.8972	-8.9451	-9.102	-10.966	-7.0308	-7.2077	-5.0831	-4.4207	-9.0696	-7.556	-5.6565	-8.3836	-8.1924	-7.0897	-5.8798	-6.867	-8.4467	-5.9143	-8.4237	-7.2689	-5.8147	-8.4448	-9.733	-10.294	-4.7766	-6.0597	-9.6246	-7.5948	-7.5638	-6.4223	-10.032	-5.8018	-8.84	-10.082	-9.8766
7.299	4.7186	3.952	2.5562	5.0929	7.0925	6.9275	3.8131	4.4955	6.5426	2.5902	2.8244	3.5367	3.3928	4.2966	2.2682	3.9829	6.6682	6.2766	4.258	4.3305	5.6273	3.8277	1.978	4.2129	-0.9312	3.4889	6.2685	2.5103	6.9235	3.5994	1.8719	3.7383	3.201	4.237	6.6457	4.1201	3.5043	6.3498	0.77389	4.5708	4.184	5.828	3.5229	4.5251	7.3023	3.5364	4.5329	4.6291	0.85295
-21.861	-22.327	-19.703	-18.689	-23.633	-22.517	-19.987	-19.494	-20.309	-22.797	-20.856	-20.447	-21.166	-24.177	-21.571	-19.72	-20.782	-19.607	-26.476	-20.309	-20.432	-18.052	-23.057	-25.509	-20.661	-20.417	-21.547	-22.263	-24.46	-21.79	-25.61	-22.029	-23.365	-20.856	-23.943	-20.644	-21.169	-21.183	-21.469	-21.12	-21.869	-22.477	-21.944	-18.472	-24.285	-22.985	-21.032	-21.582	-19.61	-23.997
-11.578	-11.919	-11.315	-12.227	-12.206	-11.516	-13.727	-9.7518	-13.65	-12.895	-9.249	-10.72	-12.947	-13.788	-12.21	-11.886	-12.285	-13.789	-10.051	-12.96	-12.563	-10.679	-10.655	-10.254	-13.012	-13.764	-10.733	-10.408	-12.366	-12.893	-11.583	-7.8547	-13.451	-11.35	-11.804	-11.815	-12.377	-12.239	-14.466	-11.629	-15.362	-15.118	-10.471	-10.159	-11.867	-10.658	-9.6587	-9.6636	-11.878	-11.974
4.9208	8.2662	7.3976	4.0318	4.1865	7.4513	5.2418	5.8162	7.7723	9.1421	9.2547	6.2534	5.2206	9.0186	5.0731	7.4771	3.551	5.3934	6.0308	7.9908	7.7944	6.7138	7.8171	6.4945	7.0444	5.7733	6.9545	5.333	9.3148	6.1051	10.252	7.243	7.9784	7.3033	5.3657	6.8797	5.1955	4.3185	7.1318	3.3363	8.7994	4.9328	9.2688	6.7885	8.2732	5.1224	8.1993	6.3597	7.8298	8.4678
-11.092	-13.541	-10.179	-11.924	-11.693	-10.059	-10.414	-13.29	-11.888	-10.485	-12.367	-11.27	-9.8902	-11.729	-12.249	-12.936	-15.051	-14.222	-14.93	-10.853	-11.841	-12.61	-14.237	-11.85	-13.607	-11.302	-12.411	-12.348	-9.5996	-7.0851	-11.611	-10.973	-8.7434	-15.43	-12.275	-11.496	-11.817	-10.863	-11.684	-10.018	-10.314	-9.6569	-9.6511	-10.707	-12.219	-14.491	-13.398	-10.646	-10.994	-16.365
4.042	2.1276	1.2092	2.0394	0.16386	2.7686	3.2158	0.55507	2.4607	0.50002	2.99	6.0502	2.2101	-3.1721	-0.72448	0.41834	1.5166	-0.38665	-0.29254	1.2764	1.7114	0.3375	2.1871	-0.25706	2.9803	1.6256	0.44232	3.9938	-1.3275	3.4157	1.7686	1.8012	-1.4831	3.475	3.2055	0.012987	1.0406	-0.73841	1.8074	1.0939	4.4531	1.9782	2.8287	3.6266	2.7341	4.8041	0.63551	2.0422	1.4649	1.8773
-9.6816	-9.0964	-11.816	-11.018	-10.291	-13.365	-14.754	-12.744	-8.0045	-15.926	-11.901	-10.588	-11.191	-10.419	-9.4366	-10.091	-10.482	-12.578	-8.4892	-15.09	-11.075	-11.626	-12.869	-11.673	-10.755	-11.31	-9.5172	-10.328	-12.079	-12.629	-10.896	-9.2466	-10.883	-11.795	-9.599	-10.205	-11.808	-9.2931	-10.449	-10.794	-8.5222	-13.006	-9.4487	-8.0408	-11.073	-9.9807	-12.403	-11.499	-11.628	-10.841
-1.958	-0.54988	-4.1715	-5.4217	-1.1046	-3.6928	-2.8845	-1.4433	-1.2812	-3.3591	-5.112	-2.833	-3.19	-3.1529	-0.94952	-0.8233	-3.03	-2.8368	0.29292	-3.2348	-1.8577	0.020953	-2.4958	-2.637	-1.9637	-4.1007	-4.442	-2.4567	-3.3623	-2.5712	-5.1719	-3.357	-1.0398	0.60891	-2.4871	-2.2055	-5.4216	-0.012829	-1.5505	-0.66055	-1.6553	1.4315	-4.6674	-1.4751	-0.58556	-0.65817	-4.0109	-4.6906	-2.7864	-4.7693
-16.532	-16.96	-14.374	-11.033	-17.18	-16.153	-17.388	-16.02	-16.53	-13.761	-14.719	-10.966	-15.044	-14.048	-13.242	-14.3	-15.03	-12.504	-14.61	-12.622	-12.955	-15.593	-16.417	-14.052	-15.287	-16.903	-14.113	-11.898	-13.833	-14.455	-16.637	-14.849	-14.531	-15.78	-10.159	-13.769	-16.306	-13.427	-13.162	-15.026	-17.128	-13.077	-15.866	-15.548	-13.763	-12.712	-12.304	-13.342	-11.049	-15.714
-5.2413	-2.483	-3.8339	-4.4996	-5.2538	-4.0963	-6.1561	-4.1214	-5.3167	-0.50212	-4.3077	-4.1379	-5.4416	-4.1169	-7.2167	-4.2317	-3.8298	-5.8675	-3.9572	-3.2195	-5.767	-6.5658	-5.7222	-7.975	-6.8459	-5.3851	-0.46278	-4.3902	-0.9548	-3.8264	-5.5819	-1.8966	-3.5653	-2.5225	-4.0297	-4.2806	-5.0955	-3.3588	-1.4061	-2.1898	-0.94518	-4.8699	-3.4403	-6.4142	-4.1193	-4.1392	-3.4434	-3.7301	-3.4417	-3.6089
-5.1793	-2.5723	-2.4944	-7.2699	-3.9396	-7.2605	-6.7813	-2.5416	-6.6742	-5.014	-3.2852	-1.9279	-2.4721	-5.9118	-5.8572	-5.5101	-3.5476	-2.4709	-2.3508	-4.9845	-2.5118	-2.2084	-5.3221	-2.9215	-1.5785	-1.9475	-2.964	-3.2606	-2.2475	-3.6414	-6.8909	-3.0823	-4.4303	-3.5123	-5.1044	-7.4654	-3.4049	-4.2721	-2.6252	-5.139	-2.41	-6.5904	-5.0009	-5.3369	-5.0448	-5.1782	-5.1497	-5.7956	-4.4352	-3.0774
-5.0454	-2.6066	-1.4871	-4.9342	-3.4083	-0.66989	-2.4448	-7.4113	-4.3752	-6.4458	0.80393	-4.3344	-5.9012	-3.9781	-2.3512	-3.7548	-2.8193	-3.6096	-3.6172	-5.6982	-8.2622	-6.7387	-2.8874	-3.9763	-0.38054	-3.5918	-4.1425	-6.3712	-4.0417	-2.7411	-4.2472	-2.5752	-4.473	-4.6666	-4.4252	-0.08276	-6.6662	-6.7055	-8.3873	-4.3346	-3.5227	-2.0124	-3.8381	-4.8398	-4.0981	-2.5066	-5.4372	-6.9892	-2.5963	-6.682
-15.339	-12.476	-14.591	-10.885	-11.085	-10.648	-12.333	-13.214	-15.121	-11.356	-10.963	-11.081	-11.62	-12.791	-10.86	-10.166	-11.969	-8.0231	-9.9717	-13.463	-9.2778	-10.454	-12.211	-11.671	-12.77	-11.747	-11.326	-12.858	-9.3527	-15.703	-12.38	-14.346	-12.893	-13.09	-12.912	-12.681	-10.3	-13.531	-10.521	-10.458	-11.441	-11.984	-10.417	-11.848	-14.157	-9.3549	-10.992	-11.488	-8.4992	-12.052
-14.774	-13.518	-13.13	-12.774	-13.811	-11.223	-13.696	-12.355	-14.793	-15.019	-11.328	-12.518	-13.486	-13.358	-12.459	-11.784	-10.53	-10.276	-12.493	-13.85	-13.611	-16.298	-10.02	-13.811	-8.165	-13.035	-14.205	-13.107	-10.774	-12.164	-13.075	-13.91	-8.4722	-13.209	-15.336	-11.177	-13.795	-14.774	-14.984	-13.864	-14.852	-14.152	-12.263	-13.694	-10.64	-11.918	-11.202	-11.731	-12.205	-14.517
-1.5814	1.7447	-4.4782	-1.9421	-2.6944	-2.5945	-5.3991	-1.4017	-0.5023	-0.8252	0.008512	-2.5468	-0.81919	-3.0329	-2.0997	-0.99752	-3.2894	-2.8117	-1.173	-3.795	0.193	-1.4555	-0.23524	-3.3974	-3.7432	-1.8897	-4.6916	-0.96025	1.0435	1.3771	-2.2637	-1.1477	-2.0875	-1.7969	-0.044122	-3.0301	-0.21154	-2.7279	2.3536	-1.9091	-2.7216	-0.82457	-0.3686	-0.34669	-3.2653	-4.5107	-1.7213	-2.3013	-0.13054	-2.1376
0.74575	1.3239	-3.142	3.3766	2.1558	0.62034	3.8334	0.33979	5.0276	-2.6178	-2.1745	-0.28468	0.65813	0.64875	-1.4559	0.13996	-0.5703	-1.9676	0.99627	-2.946	-0.60035	-2.7775	1.5101	1.1593	-3.2448	-2.929	1.2291	1.0947	1.1395	3.7997	0.84145	-2.2144	0.7961	-2.0221	-2.5604	-1.3238	-0.53158	-1.5731	-0.581	-0.59333	1.4135	1.9963	-2.6124	-0.9634	1.088	0.48693	0.17436	-0.2704	-2.8211	-0.23785
-2.1473	3.0678	-1.1995	0.71986	0.38013	-1.9617	-1.0912	-0.8029	1.2247	-0.52462	-1.4232	2.0556	1.923	1.6989	-2.7403	-2.7651	0.057461	-1.8895	-1.8656	-1.2857	-0.057245	-3.8604	-2.3881	-1.4031	-0.21842	1.6952	0.7958	-0.059817	-1.6179	-2.3196	0.3104	-3.0159	0.65258	0.10394	2.5284	-0.64336	2.0066	-1.5784	0.49189	-0.58212	-2.5271	-1.7696	2.7829	1.4267	0.64702	2.077	1.2758	-3.3064	-2.3846	1.038
4.2185	2.3685	1.7575	1.2457	3.9072	0.51591	4.9837	0.46849	0.028354	2.387	2.2892	0.28515	0.42632	1.0029	1.6667	3.7258	-1.2314	4.3718	2.7257	0.47145	2.5082	0.021342	0.65152	3.7798	-2.7846	-0.30429	1.5654	0.81146	-0.23468	1.8581	-0.3666	2.897	-0.010368	-0.5274	0.49577	1.4949	1.5034	4.4388	2.4973	3.0583	2.822	0.31357	1.7251	-1.1951	4.2019	2.841	-0.26325	0.86497	1.528	1.8268
8.7181	3.1507	6.2283	1.3266	2.9638	5.5178	5.0707	3.7041	5.7628	5.4251	0.7029	1.0967	6.4695	5.084	4.6444	7.6172	3.7316	3.9061	2.7825	4.1436	2.0969	4.0503	4.2598	1.8653	5.2759	6.0207	4.9531	4.4246	6.18	5.8788	1.4868	3.4597	4.4432	4.3523	3.1877	1.9052	4.894	1.152	6.0291	4.8611	4.6411	2.2253	2.8672	4.7615	5.067	-0.15544	5.144	6.4505	5.124	7.5614
4.649	3.8597	3.4147	3.7199	1.6913	1.496	3.0433	2.1994	5.5275	2.5846	5.6516	1.8597	2.3216	1.9224	4.062	4.0617	2.0864	1.5601	2.7271	2.4127	2.5599	1.5425	3.6063	-0.82438	3.9223	4.321	4.3678	4.8294	4.4684	0.58939	-0.91685	4.7259	5.3373	0.73704	2.7548	1.2613	2.6688	3.2877	2.8346	3.2948	2.6651	-0.68695	1.9239	3.4134	-0.095481	4.947	3.776	3.4104	0.78817	0.093968
-3.2902	-0.57908	-2.2018	-2.3129	-2.9614	-2.7358	-0.80217	-2.6584	-0.82159	0.41698	-0.30688	0.98479	-2.2468	0.61441	-1.8864	-3.3395	1.0234	0.11129	0.44417	2.1694	-0.31066	1.6058	-1.799	-1.964	0.016246	-1.0933	-1.0648	2.8067	2.0969	-2.1601	1.0797	-1.831	-5.2722	0.60048	-1.717	-1.7297	-0.21778	-3.3729	-3.2204	0.024284	3.9888	1.2701	-1.0889	-2.4893	-1.5472	-3.6262	-2.6698	-1.1243	-2.8345	2.1386
-9.2835	-9.3145	-8.4016	-8.5383	-9.1951	-10.248	-9.8982	-9.7686	-11.549	-8.266	-9.0242	-12.898	-12.154	-10.831	-10.412	-10.328	-9.7762	-12.344	-11.747	-10.468	-11.81	-11.398	-8.9999	-10.138	-9.3382	-11.496	-8.7679	-11.119	-9.4666	-8.8524	-11.546	-10.215	-11.418	-10.01	-8.9695	-9.5059	-9.598	-8.9828	-8.5685	-11.453	-10.795	-10.235	-10.088	-7.9012	-10.756	-5.9557	-11.353	-12.757	-10.564	-10.956
-10.568	-9.7025	-10.344	-13.007	-11.275	-12.165	-12.899	-10.053	-9.6461	-11.143	-10.432	-9.5614	-11.747	-10.145	-12.355	-9.0807	-9.9016	-10.691	-11.081	-9.1674	-11.077	-9.7725	-10.487	-8.7713	-11.925	-12.131	-10.62	-10.4	-8.0121	-7.4222	-9.8595	-11.299	-10.253	-7.4263	-9.0746	-10.08	-9.3594	-8.7915	-11.377	-11.685	-14.147	-13.038	-10.991	-12.131	-11.976	-11.313	-11.846	-9.6113	-13.146	-11.387
-20.862	-22.219	-19.758	-20.181	-22.41	-19.131	-22.029	-25.082	-20.571	-21.977	-21.506	-21.003	-20.244	-16.781	-20.79	-18.065	-21.264	-21.657	-23.419	-20.171	-19.272	-21.246	-21.127	-18.428	-21.938	-21.585	-18.839	-22.86	-21.423	-21.262	-23.817	-19.909	-23.331	-16.081	-19.758	-18.791	-20.23	-22.399	-19.142	-20.023	-19.528	-24.708	-19.566	-21.811	-22.383	-18.333	-19.418	-16.81	-22.673	-21.821
-0.59842	-1.4472	-5.7651	-5.8789	-5.2403	-5.4108	-1.2824	-4.43	-3.5254	-3.5266	-3.205	-1.4751	-2.2839	-3.7137	-5.1024	-2.3691	-0.4258	-2.8768	-3.116	-2.7601	-4.3007	-2.1276	-3.453	-2.7596	-4.6649	-2.0442	-1.3745	0.24162	-3.1198	-1.007	-2.5484	-1.2721	-3.4429	-5.0788	-5.1087	-1.825	0.40281	-6.337	-2.1643	-3.2301	-2.6659	-4.8016	-2.4419	0.51481	-1.2514	-3.9107	-1.7168	-2.3285	-2.1279	-5.6004
1.571	1.5871	0.89471	2.0862	-0.35296	3.5671	-0.76441	1.5965	2.9028	0.11451	2.0523	4.2332	1.2938	0.62128	3.354	0.63791	1.3817	0.27128	1.2025	3.2149	2.8884	-0.30712	-0.64774	1.8079	2.2768	3.6458	0.93373	2.3981	-0.68629	3.1819	-3.4636	1.4543	1.2027	2.4142	-2.1451	-0.31564	3.1698	2.059	4.1243	3.0771	3.6928	3.4657	3.0086	0.33187	-0.66137	2.7077	1.2261	-0.98315	2.8382	-0.95264
-11.213	-13.286	-12.424	-9.9477	-11.756	-11.727	-9.6889	-10.076	-8.5943	-12.969	-12.027	-13.454	-11.62	-12.906	-12.478	-9.7051	-8.9633	-10.301	-11.344	-10.12	-11.543	-9.228	-12.206	-9.9636	-11.227	-12.587	-10.561	-15.186	-9.9786	-6.6999	-11.588	-10.61	-10.239	-13.408	-9.2826	-10.785	-12.694	-9.1039	-11.588	-11.551	-12.551	-10.96	-12.586	-13.085	-8.7229	-11.681	-11.589	-11.612	-11.929	-9.8987
-3.7924	3.2065	-2.1111	1.6692	0.12147	-0.075969	-3.0164	0.72447	-1.5147	2.0212	1.1254	0.90763	2.1796	1.051	0.57969	-0.9677	-1.6432	1.3676	-0.19192	0.25292	0.31561	-3.9888	-0.91932	0.13583	-0.97396	-0.23128	0.66331	1.3964	-0.090659	2.2846	1.7439	0.5769	-0.1084	3.1662	0.83759	0.60002	-1.4977	0.31108	-2.8368	-1.0707	0.29456	-1.9389	2.802	4.0012	-1.134	-0.23521	-2.026	-0.018243	-4.5345	0.68557
-6.9413	-2.1669	-2.4603	-2.5566	-3.6368	-2.1196	-3.1061	-3.1079	-4.8788	-4.4938	-3.2537	-3.6433	-3.206	-1.9702	-4.9195	-6.6229	-6.1339	-7.5213	-1.2517	-3.5994	-6.4002	-3.9989	-5.147	-5.6814	-5.5627	-6.402	-8.4674	-3.3749	-5.6838	-2.3564	-5.4271	-4.6153	-2.4515	-3.1749	-5.6261	-6.2821	-2.3696	-5.0895	-3.5136	-0.85446	-3.8842	-5.071	-2.3428	-4.0781	-3.1187	-4.2647	-3.9318	-4.3871	-4.4666	-5.0043
-14.543	-16.611	-11.542	-14.144	-11.692	-13.368	-13.406	-12.882	-14.129	-17.448	-12.001	-9.4829	-12.1	-12.758	-16.189	-12.137	-12.249	-13.195	-11.73	-12.353	-12.901	-8.5852	-14.883	-15.22	-11.67	-11.006	-10.251	-14.383	-11.746	-11.517	-13.131	-11.152	-13.87	-12.357	-14.685	-14.127	-13.315	-12.933	-15.582	-12.074	-12.933	-10.553	-13.127	-8.7917	-8.4071	-13.422	-14.854	-13.203	-13.296	-14.98
-3.2444	2.0197	-1.1119	-2.3127	-0.013364	-3.1593	0.43108	-2.3102	-1.7446	-2.2966	-1.6514	-3.0306	-2.187	-1.2863	-3.7856	-0.9461	1.1016	-2.2393	-2.271	-1.0754	-4.858	1.0385	-0.76614	-2.7056	-1.5686	0.62101	1.6361	0.080573	-5.0451	-3.6038	-2.9481	0.20656	-1.1804	-0.73569	-0.47132	0.3471	-0.7873	-1.1804	-3.0518	-0.04832	-0.92052	-3.848	-3.3113	3.1595	-4.1712	-3.4173	-1.9674	-0.50417	-0.351	1.4103
-19.427	-19.58	-19.757	-23.752	-19.94	-19.968	-20.692	-22.62	-19.524	-20.204	-22.286	-21.846	-21.85	-21.423	-20.075	-21.884	-23.206	-21.736	-21.548	-22.004	-18.542	-18.595	-21.264	-19.288	-20.071	-23.91	-20.706	-20.824	-19.862	-21.071	-21.072	-20.139	-19.025	-19.035	-22.147	-20.911	-21.264	-19.962	-20.77	-23.215	-18.45	-22.944	-20.02	-23.659	-20.525	-21.389	-21.777	-15.557	-21.583	-22.3
-0.96624	-3.6277	-1.4525	-5.1052	-0.51955	1.4143	-3.3133	-0.61442	0.59352	1.2946	-3.1288	1.6148	1.3121	1.355	0.85852	-0.52881	-1.3354	-1.9455	-3.2472	-2.6205	2.8236	-3.0403	-2.0932	-0.73666	1.5919	-1.976	-1.2673	-2.1186	-4.0712	-0.82627	0.66862	-1.6002	-0.962	-3.3172	-3.6036	0.24877	-0.93186	0.58887	-1.3383	1.1442	-1.8794	-1.9331	-3.2389	-0.42921	-1.0541	2.2838	1.2609	-1.5209	-3.1216	1.613
0.75244	-1.8834	-1.2538	1.6378	1.3632	3.4769	1.2237	3.0932	-0.077827	-1.5546	2.6963	1.1829	1.396	1.485	-1.1019	-1.322	2.8199	-0.84297	-1.8454	0.13332	2.6086	0.63626	-1.7821	-0.14806	-0.8593	3.6278	-2.2919	1.3688	1.82	1.4047	1.0136	-0.78375	1.5945	1.33	1.463	0.21528	2.33	1.9778	-3.714	0.097817	-2.421	1.5142	2.7709	2.0126	1.2739	0.78518	0.080014	-0.1775	1.3327	2.8838
-17.662	-13.939	-13.205	-15.323	-15.035	-14.22	-15.45	-12.307	-13.335	-14.728	-13.204	-14.137	-10.35	-12.623	-16.138	-13.67	-12.946	-11.48	-13.839	-11.743	-17.137	-13.799	-15.268	-15.481	-14.22	-15.573	-12.574	-18.842	-15.738	-15.051	-18.19	-13.086	-13.734	-14.319	-16.249	-13.456	-18.622	-15.587	-17.584	-13.696	-11.739	-17.202	-11.763	-14.465	-17.457	-15.25	-12.775	-12.846	-15.538	-15.073
-1.8186	0.17834	-1.8571	-1.7545	1.4225	-1.6799	0.43791	-3.0248	-2.7057	-0.57024	0.15324	-2.2845	0.80893	0.58478	-0.03263	-3.9357	-2.6794	1.5204	2.6701	0.3205	5.6289	-2.2103	-0.13497	-1.6355	-0.037952	0.11448	-0.068239	0.28421	0.8756	-0.40692	-1.3574	0.73951	-0.96103	0.6869	0.23152	2.1326	-0.5976	1.8596	-0.69442	2.2123	-2.2387	2.7808	-1.3921	1.6287	-0.97038	2.1889	0.038603	-1.2583	0.42685	0.0059353
0.63982	3.4108	3.6659	6.6015	6.9097	2.7779	2.0294	2.5453	2.5957	3.6143	2.8934	3.2302	1.8527	2.4667	2.0507	2.7612	2.6619	3.4491	4.7588	1.413	1.0351	1.9286	1.1327	4.8307	3.8203	-0.064028	1.6379	5.4024	1.8851	2.0167	1.8689	3.5331	-1.1405	4.2844	0.79489	1.0755	2.5472	4.6649	2.8521	1.2782	5.0391	4.4103	3.0999	-0.38414	3.8292	0.56707	1.1456	4.0373	1.4411	1.8505
-21.021	-23.734	-21.579	-23.28	-22.401	-22.182	-25.194	-19.192	-22.697	-26.655	-22.105	-23.807	-24.257	-23.36	-23.794	-20.132	-22.641	-22.007	-22.011	-21.999	-24.16	-23.059	-24.908	-20.999	-20.377	-21.718	-20.56	-24.033	-22.847	-22.246	-21.525	-24.534	-24.935	-25.753	-21.698	-23.542	-24.571	-19.872	-23.213	-21.224	-23.551	-19.058	-23.285	-25.728	-21.5	-21.778	-21.158	-26.057	-24.15	-22.302
-10.198	-10.257	-11.233	-9.6258	-9.7375	-8.9295	-11.261	-13.665	-10.14	-10.672	-7.1988	-7.9629	-12.326	-12.12	-10.31	-10.254	-7.939	-11.384	-8.5269	-9.2976	-10.291	-8.7684	-14.578	-6.4198	-10.388	-11.621	-7.3946	-14.288	-13.926	-13.781	-10.744	-11.841	-8.052	-9.4182	-11.265	-8.5036	-8.4234	-10.523	-8.6425	-8.3318	-12.158	-8.6604	-12.452	-6.9975	-7.6371	-11.406	-11.404	-7.0873	-10.079	-7.3244
2.1991	-1.783	-1.0795	1.1748	0.93761	-1.8551	-0.82504	1.6186	1.1946	-0.75679	0.17996	-0.93531	1.2793	-1.2179	0.31877	-0.21401	-0.417	-1.0577	0.25029	2.8702	0.5426	-2.0827	-0.39244	-1.0988	-1.7915	-1.8791	0.29446	0.78902	0.49934	-1.2021	-0.66742	-3.5671	0.48082	1.4472	-1.3197	-0.11	-0.57192	-0.58985	-1.2902	-1.582	0.70908	-0.44524	0.06615	-3.8254	4.4423	-1.2506	-1.2301	3.0037	0.020686	-0.43457
-13.691	-12.462	-16.758	-15.186	-12.289	-12.514	-16.206	-16.376	-13.886	-13.426	-15.182	-15.981	-15.301	-14.165	-11.218	-16.828	-13.635	-14.143	-14.96	-16.537	-13.796	-12.158	-15.679	-17.601	-16.836	-13.693	-14.305	-12.587	-14.444	-14.82	-11.814	-11.621	-14.554	-15.578	-14.196	-14.668	-16.345	-14.165	-16.088	-14.486	-18.208	-13.596	-11.958	-17.563	-14.074	-13.721	-14.065	-15.307	-14.576	-14.544
0.96966	4.6976	6.0712	9.6382	6.8539	4.7865	5.8529	6.5193	2.6349	4.4788	3.9249	6.8455	7.0031	1.5117	5.1821	7.4094	7.9981	7.5929	7.4981	3.3993	3.1319	4.0094	4.1736	3.1055	5.5291	5.7369	6.8159	4.5157	7.2113	3.6975	6.9607	4.5315	5.4725	4.6189	8.1943	7.7518	3.4386	4.9705	1.6518	5.8064	3.9189	2.6819	9.6919	10.144	8.7532	4.6097	3.3125	2.5331	6.1486	3.4977
-16.029	-10.669	-13.486	-10.794	-12.9	-14.008	-14.311	-14.113	-11.263	-14.352	-16.353	-14.686	-16.297	-12.877	-13.864	-15.442	-15.544	-14.169	-12.585	-10.362	-14.199	-14.358	-10.238	-11.19	-12.886	-10.82	-12.185	-12.417	-11.257	-10.413	-12.651	-13.235	-11.342	-12.74	-13.339	-14.74	-11.189	-14.085	-13.407	-13.694	-12.595	-12.736	-13.253	-13.298	-12.082	-14.217	-11.738	-14.821	-13.864	-11.254
-3.6321	-0.38333	-3.5404	-6.2906	-1.0468	-1.9358	-3.3503	-2.9858	-1.7147	-2.9053	-3.4653	-3.5454	-4.209	-0.20172	0.77096	-2.6779	-4.4248	-0.72805	-1.8801	-3.9696	-5.5415	-0.90862	-5.9172	-1.1535	-1.7155	-3.1219	-4.3584	-4.0121	-1.8447	-1.9298	-1.6892	-3.2853	-1.3769	-1.5429	-2.1546	-2.5659	-4.2651	-2.7421	-2.4909	-5.8193	-0.45522	-3.0212	-3.5137	-2.4148	-8.1523	-1.8083	-4.3863	-2.3683	-3.7098	-5.7626
-6.6411	-5.2285	-6.6281	-9.8564	-8.212	-7.1206	-4.8635	-6.9179	-4.9628	-2.7563	-9.5272	-5.6103	-5.6788	-6.794	-6.6373	-7.0147	-5.9446	-5.8547	-6.129	-7.3663	-5.4621	-7.1579	-8.7046	-2.3396	-2.5636	-5.7396	-6.5379	-5.1552	-3.8785	-3.9154	-9.4022	-9.2537	-3.4317	-9.2266	-4.77	-4.7711	-4.4234	-6.2513	-5.8175	-6.5219	-7.4648	-5.8279	-5.5305	-8.1063	-5.5896	-8.3787	-4.1075	-4.7374	-9.1594	-4.7944
-12.971	-11.012	-13.284	-13.76	-15.223	-12.28	-12.283	-12.228	-14.182	-12.152	-13.317	-11.314	-12.89	-12.617	-13.723	-13.617	-13.726	-10.518	-12.852	-16.069	-11.75	-12.278	-8.1805	-9.4685	-10.013	-12.157	-16.262	-15.691	-10.971	-13.745	-13.775	-14.258	-12.157	-14.531	-15.52	-14.328	-15.632	-14.043	-15.276	-12.176	-14.991	-9.4718	-11.182	-12.842	-19.491	-10.683	-12.537	-13.087	-16.201	-11.589
6.046	2.4857	5.6604	5.972	7.0701	5.4206	6.629	7.787	8.1338	8.1343	5.0423	4.7658	7.3107	6.3908	3.4651	2.0787	6.7392	5.7747	4.8311	9.3601	4.7909	6.3037	7.6955	4.9266	7.1209	4.6644	8.9737	7.7044	8.2952	10.076	5.0121	3.9097	4.3943	5.4878	3.9102	8.6559	7.3973	5.3623	5.154	8.3546	3.8792	5.3141	2.7567	5.6913	1.807	8.6446	7.3307	2.0074	5.4968	4.0826
10.225	10.822	10.263	11.021	8.9703	11.439	9.0656	9.1321	9.3094	8.6258	8.9326	10.377	9.6798	8.4021	13.067	8.2913	9.6439	9.0385	7.4033	11.956	14.431	13.49	10.394	9.2439	11.864	9.8511	8.3811	13.242	12.839	11.13	8.6105	10.26	9.3084	11.411	10.697	10.399	10.935	10.331	8.1216	12.728	12.035	10.768	11.789	11.741	9.7172	8.3553	10.445	9.4746	9.0689	11.453
-13.288	-10.979	-9.9529	-13.974	-9.6301	-11.463	-8.5844	-14.055	-9.8801	-11.9	-11.154	-12.529	-12.077	-10.826	-9.8793	-11.403	-12.905	-13.103	-12.837	-10.123	-12.299	-14.025	-13.159	-15.918	-9.6291	-8.9704	-13.883	-11.83	-11.227	-12.079	-9.2233	-10.905	-11.187	-9.1936	-12.568	-9.5301	-11.418	-10.468	-12.121	-10.98	-11.724	-8.2322	-12.591	-12.388	-13.245	-11.269	-10.132	-13.98	-13.475	-10.669
-13.889	-12.199	-15.404	-10.71	-13.021	-12.871	-12.805	-14.941	-13.73	-14.09	-14.243	-13.307	-13.263	-11.348	-12.202	-12.018	-16.421	-11.785	-12.093	-13.183	-14.155	-15.743	-12.009	-13.686	-13.677	-12.565	-12.319	-13.385	-12.539	-14.528	-12.426	-12.597	-13.216	-12.04	-12.101	-12.13	-9.7946	-11.343	-10.348	-14.464	-11.994	-16.128	-14.562	-12.146	-13.481	-14.817	-13.249	-10.803	-12.987	-15.07
-14.385	-14.207	-18.829	-17.856	-17.11	-16.635	-13.16	-14.068	-14.029	-14.08	-13.651	-17.296	-13.682	-13.221	-13.997	-14.404	-16.326	-11.452	-14.008	-16.73	-14.079	-14.093	-18.032	-15.522	-15.422	-14.245	-15.827	-16.064	-13.247	-15.977	-12.331	-13.629	-13.554	-14.569	-16.385	-15.974	-15.048	-14.3	-13.714	-14.38	-16.221	-15.865	-17.132	-16.828	-10.885	-11.959	-15.119	-16.065	-14.098	-16.089
-7.2065	-6.9969	-7.3054	-7.2806	-3.9347	-4.6099	-8.0028	-4.9301	-3.2497	-3.0894	-1.7223	-4.5468	-5.579	-6.5649	-5.5702	-6.2019	-4.6751	-1.1089	-7.0595	-9.3881	-5.8392	-5.8569	-4.5273	-3.2181	-2.307	-1.435	-4.7769	-5.9516	-6.9206	-3.7641	-7.1665	-3.4602	-6.5922	-4.0365	-3.9674	-1.2387	-1.0581	-4.45	-5.8679	-4.8507	-4.4423	-7.791	-6.1437	-8.3068	-5.835	-3.7787	-2.4887	-3.491	-5.3969	-0.88106
0.80534	3.0738	0.25383	4.7727	4.6915	2.9821	4.7884	6.3882	4.4398	5.6501	3.552	2.3069	3.3049	5.8097	5.3539	1.1114	4.1515	3.2614	4.4842	7.7131	5.5872	4.4384	2.1331	2.8835	7.8585	5.7182	7.1983	6.6904	5.3434	2.8565	3.8631	4.536	3.6433	6.6643	3.2188	7.21	4.8479	2.6113	4.3195	2.2242	2.8748	4.2496	4.7947	3.9851	3.9563	3.6192	7.1701	5.5935	4.8197	2.1708
-15.162	-16.006	-15.535	-12.737	-15.731	-15.199	-12.77	-14.643	-13.995	-15.819	-15.499	-13.146	-13.544	-16.49	-14.289	-14.893	-13.285	-14.973	-13.806	-14.793	-13.178	-12.849	-14.612	-15.431	-16.355	-13.963	-12.317	-15.863	-16.26	-9.7358	-13.755	-16.125	-14.701	-15.732	-16.295	-13.478	-15.352	-13.095	-14.443	-14.437	-16.421	-12.909	-11.455	-13.618	-14.384	-13.201	-16.973	-16.346	-15.38	-11.226
0.62028	0.1802	-1.9593	0.40768	1.4066	-0.63853	-3.3388	-2.2297	0.37681	-0.45908	0.12705	0.4738	0.52695	-3.0504	-0.031221	-0.82077	1.5952	-0.072335	1.3456	-2.5909	2.1898	0.33082	-2.3496	-1.7999	0.02158	-2.776	-2.2098	-4.8241	1.4931	-0.10989	-3.4037	-2.9305	-1.1888	3.2324	-0.11977	-1.3916	-1.9984	2.5152	-0.15876	0.8715	0.038586	-0.15889	-0.87236	-0.74536	-0.38277	-1.0498	0.28148	-1.2283	0.97531	0.52255
-3.3854	-1.2786	-1.3065	-2.1153	-4.6358	-2.3826	-0.26151	0.84059	1.3623	-1.0704	-5.1291	-1.8132	1.9029	1.049	-2.4721	-1.4868	-1.7127	0.86108	-1.2839	-4.2014	-0.61645	-1.3582	0.17694	0.80914	-2.6733	-4.3725	0.48362	1.6143	-0.86281	-2.7739	-0.7209	-3.2561	-2.8219	-4.0712	-2.0959	-0.12439	-3.0415	-1.8106	-1.8933	-3.1248	-0.62348	-0.76359	-1.0005	-5.4755	-2.8656	-2.5021	-1.9405	0.19021	2.0027	-0.97738
7.209	7.3122	7.3112	6.9597	5.1902	8.5539	9.0046	4.9844	7.1553	10.135	4.2778	7.1902	9.0492	10.065	3.5797	5.2583	6.2298	9.4975	6.7047	5.3049	6.5044	6.2725	7.9014	6.5035	3.8119	8.1758	5.2928	4.2625	5.6693	5.9588	8.1522	7.583	6.0132	9.4053	6.0673	6.8241	5.2793	6.4736	6.921	8.274	10.307	7.8375	5.9708	7.4785	6.7735	7.4347	7.1183	6.3749	7.9847	5.8681
-0.83227	-3.364	-0.19805	-3.4387	-3.4345	-2.8432	-5.3769	1.9152	-1.4368	-6.2076	0.14685	-0.3406	-2.8084	-1.8029	-2.4446	1.8304	-4.6816	-1.6747	-1.5447	-4.7211	-3.9886	-5.6879	-4.959	-2.2802	-1.2196	-3.1977	-2.3493	-4.2751	-0.65292	-0.21394	-0.9541	-3.0145	-1.8685	-3.7431	-5.3419	-3.3274	-4.5639	0.14532	-0.12081	-3.999	-1.1196	-0.8572	-3.8756	-4.5461	-3.4736	-4.8623	-2.3627	-0.97949	-4.0755	-4.763
-0.69074	-1.8808	0.45351	0.63777	-2.3485	0.35171	-1.5427	-1.1995	-1.2136	-2.7475	0.86503	-1.794	-2.0424	-4.4773	-2.3183	-1.7034	1.0306	-1.0555	-1.7079	-3.5294	1.859	1.3762	0.8506	-0.34807	0.098949	-3.1883	-0.64813	-2.2331	-2.1165	-0.1426	2.2498	-2.7369	-0.89138	-0.28453	1.0181	-0.43766	-2.2934	-0.33427	-1.8819	2.0308	2.2985	-0.70446	-2.367	-1.8707	-1.9393	-2.4711	-1.8143	-3.4576	0.10224	-4.2056
-5.9521	-2.0156	-7.6288	-2.3333	-3.6243	-4.5764	-3.3545	-4.0479	-4.4843	-5.4391	-3.9695	-3.6846	-7.2344	-3.2893	-1.9599	-2.3403	-4.3004	-5.4	-3.9069	-7.3058	-7.2967	-2.6866	-3.4326	-4.088	-3.5121	-3.3044	-3.3958	-3.2663	-6.5245	-0.94248	-5.4165	-4.2231	-4.9359	-1.5853	-4.4479	-2.913	-5.9111	-1.0719	-3.7279	-5.1621	-2.6626	-3.7534	-4.786	-5.4004	-5.9446	-2.8153	-4.6685	-1.8872	-8.3591	-5.1111
-6.0708	-6.9647	-1.5191	-5.4609	-0.86263	-4.7247	-7.303	-4.8652	-4.6152	-5.6961	-4.5413	-4.5561	-6.9635	-3.2514	-0.62071	-6.1545	-6.334	-0.94523	-6.0402	-6.5455	-4.5717	-3.6772	-2.3136	-4.907	-4.629	-2.1953	-3.7292	-4.3146	-2.5728	-5.1898	-1.432	-2.8407	-4.5605	-5.1115	-1.7949	-1.6507	-2.8738	-1.5677	-4.2945	-4.5633	-4.4991	-5.7623	-2.8205	-3.9675	-3.1552	-2.8337	-4.7327	-5.4802	-0.82508	-3.8812
-2.8555	-1.3968	-1.5861	-0.7877	-0.47797	0.37614	2.3009	-2.7291	-0.65688	1.0687	-0.5467	0.23302	-2.6927	-0.5968	-0.71046	0.37087	-4.0635	-5.404	-0.46524	-2.1465	-2.3289	-6.3445	-2.1909	-0.99823	-3.7037	-5.8489	-5.8754	-2.9605	-0.7844	-0.26272	1.2272	0.5647	-2.1336	-5.4382	0.34258	-0.79348	0.64651	-1.3969	-1.599	-2.557	0.57057	-2.2013	-0.90095	-0.28981	-1.2743	-0.84548	-2.2327	-3.4559	-3.6151	-2.2004
2.4426	1.6901	-0.84045	0.66044	0.23726	0.32809	0.73538	0.024666	0.37352	-4.3493	1.6465	2.6867	1.6026	-0.60346	-0.93787	2.0273	-0.017132	-0.41181	-0.10455	-0.64431	-2.1597	0.10834	0.0042401	2.8445	2.6281	-1.1415	-0.62634	0.93355	0.05625	-0.84723	0.020327	0.17888	3.6961	-1.138	-2.5869	-1.3607	2.3922	0.074428	-1.8075	-0.97997	-0.86535	-1.2744	0.81597	-1.4728	0.13984	0.67858	0.32993	-0.14743	0.94287	-2.9134
-1.2757	1.724	6.0197	1.0784	1.072	4.7364	5.2139	5.6064	0.14996	3.6484	2.6842	2.2007	-0.70468	1.7605	0.62994	2.7457	0.69154	3.2523	1.7263	2.9555	2.9271	1.9518	2.5798	4.1156	5.249	1.1444	2.9484	2.8623	3.4066	3.3959	4.6078	0.36052	6.2916	0.69277	2.5361	6.5974	4.6588	-0.38052	1.4049	5.1589	2.5904	-0.74066	3.8712	1.7384	3.8924	3.6587	1.7139	4.7885	2.8452	4.2645
-22.224	-21.954	-18.777	-22.166	-23.637	-19.316	-25.267	-19.381	-24.136	-22.335	-19.302	-19.2	-21.737	-24.749	-20.405	-22.976	-19.264	-21.791	-21.188	-25.114	-25.61	-25.814	-22.323	-20.781	-24.382	-21.723	-21.486	-19.716	-21.359	-23.151	-23.619	-20.791	-25.524	-23.781	-19.343	-15.885	-24.023	-23.142	-17.437	-22.381	-21.908	-25.37	-23.811	-23.127	-22.752	-23.223	-22.157	-20.82	-24.304	-24.902
-0.24005	0.46787	0.81619	0.13777	1.0708	-2.1845	0.22266	-3.0722	0.33606	-1.5762	-2.096	-0.72096	-2.5831	0.86412	-1.3781	-0.79767	-4.7986	-0.067789	1.0807	0.18568	1.8115	0.96023	-3.9615	2.1449	-2.5318	-1.154	0.32546	-2.3529	2.2398	-1.3256	-4.2677	1.8821	0.69038	-0.45519	-0.53582	-1.4963	-1.2742	-1.6109	-1.1127	-1.1147	-0.60483	0.21767	-0.57967	-2.1279	-3.4255	0.80605	0.59803	-1.2707	-1.3339	-2.3439
2.3305	4.1342	2.2224	1.4749	2.3382	0.71321	3.6969	3.3353	1.8577	5.5561	3.1641	2.9841	2.8084	3.915	6.2438	1.2677	-4.256	2.4117	2.8439	4.8865	0.55394	3.784	2.7606	2.8971	1.357	0.56186	4.9137	2.3505	2.5297	2.6289	3.3961	6.15	4.7875	1.3919	4.0329	3.4332	1.5664	0.13833	1.4393	0.25142	4.9215	4.8393	4.3547	1.3918	3.7839	3.055	0.92043	3.3784	3.3733	2.4337
-13.892	-10.737	-11.399	-9.2969	-11.226	-12.789	-9.9881	-13.385	-11.707	-13.543	-9.6445	-14.777	-12.139	-9.3393	-13.498	-14.96	-7.9973	-10.173	-13.357	-15.415	-10.643	-11.655	-9.8533	-12.605	-13.455	-15.09	-12.106	-11.892	-11.275	-9.9282	-13.826	-13.546	-9.7966	-11.289	-12.615	-10.125	-12.814	-13.144	-12.643	-11.878	-11.853	-8.096	-12.887	-9.6257	-14.975	-11.059	-11.69	-12.423	-7.6324	-11.534
-11.765	-15.252	-10.91	-17.318	-14.966	-15.572	-13.414	-10.511	-15.743	-15.92	-16.015	-13.719	-12.215	-14.902	-12.471	-14.281	-14.722	-16.542	-15.991	-17.738	-13.472	-16.182	-15.458	-15.084	-12.59	-11.663	-13.928	-16.051	-12.697	-16.39	-14.176	-13.402	-11.691	-11.073	-16.904	-13.666	-12.097	-11.662	-14.733	-17.377	-14.114	-13.516	-12.982	-13.899	-14.656	-13.827	-13.397	-17.984	-17.048	-16.08
-10.896	-12.873	-12.605	-11.624	-12.672	-11.745	-9.574	-13.425	-14.052	-11.322	-14.753	-11.675	-14.123	-11.477	-12.763	-12.704	-12.672	-10.686	-11.445	-12.859	-11.59	-12.044	-9.9776	-12.368	-14.579	-10.991	-12.582	-13.612	-12.202	-13.04	-12.382	-10.821	-12.942	-10.635	-11.285	-11.505	-10.332	-9.9651	-8.4317	-10.097	-14.191	-12.709	-11.884	-10.943	-11.299	-11.574	-11.269	-8.4421	-8.6049	-12.25
-7.0964	-7.0873	-3.4067	-1.7199	-2.581	-5.5259	-4.9518	-2.4331	-4.4438	-7.4647	-6.7691	-6.7677	-5.9247	-4.3498	-7.0799	-5.4538	-6.1324	-6.7407	-8.3222	-2.3157	-7.9534	-5.2137	-4.5468	-5.6516	-5.9002	-8.2192	-8.1265	-3.7081	-5.5144	-5.9493	-6.9002	-5.2667	-4.0497	-4.7167	-4.9581	-6.1985	-6.0744	-6.3944	-5.634	-7.5646	-6.5749	-6.3706	-5.9424	-2.9509	-2.3949	-9.1245	-5.0892	-7.9038	-4.3463	-5.4972
-5.8762	-7.0242	-6.1153	-2.1105	-2.7151	-3.2415	-6.8875	-3.755	-6.4769	-3.9841	-5.8535	-5.701	-5.0845	-6.0467	-7.6353	-5.6251	-6.1464	-6.9751	-5.9005	-4.7617	-6.5295	-7.1708	-5.6679	-5.0361	-1.0966	-2.8682	-5.5303	-5.4055	-5.8092	-6.2817	-2.7189	-5.9807	-7.9046	-7.8402	-5.5837	-3.4996	-9.9224	-4.1486	-6.2111	-5.1662	-5.5805	-4.0202	-3.2836	-4.3402	-1.0519	-6.6459	-2.4556	-4.4482	-3.3371	-4.7039
5.3527	7.2818	8.9456	6.2422	7.8967	7.7489	8.7188	6.2981	4.2432	8.0841	7.482	6.883	3.6951	8.2263	8.6271	7.0942	8.7463	5.0342	7.6246	9.5851	11.406	5.8509	5.9761	5.5237	8.2257	7.3812	6.6028	6.3587	8.0389	5.3813	9.3243	6.2586	9.3565	10.009	7.4427	8.8868	9.8339	8.0053	8.4468	7.4812	6.2932	7.1452	7.6156	11.324	7.3024	8.0356	5.7155	9.3602	3.2993	5.456
3.0245	4.3148	5.9192	5.2772	3.7712	6.8754	5.3349	3.0658	4.799	6.0833	4.6211	2.188	4.4529	3.3318	4.3737	6.58	3.5938	2.8733	6.1462	2.3851	7.7157	4.707	5.4036	4.6549	2.7277	6.3262	1.1369	2.9838	7.6698	3.1559	4.088	6.4614	3.8719	5.0515	3.6164	5.4241	3.8051	4.6488	3.2524	5.5191	6.0368	6.763	5.127	5.7703	3.7861	4.8123	5.988	0.7855	2.5095	5.1076
-12.078	-12.505	-13.841	-15.565	-14.971	-14.872	-9.4088	-11.986	-14.347	-16.638	-13.586	-14.074	-11.201	-14.107	-12.832	-11.042	-13.767	-9.9606	-12.312	-14.975	-13.667	-12.193	-14.037	-12.81	-12.085	-13.601	-13.75	-13.121	-14.542	-14.46	-13.228	-14.773	-10.961	-15.888	-12.769	-11.078	-14.025	-15.746	-15.033	-11.552	-13.998	-16.091	-12.432	-12.037	-11.534	-12.623	-13.592	-11.999	-14.949	-12.068
-12.012	-8.7831	-8.1513	-12.119	-14.427	-13.151	-9.8758	-11.339	-10.517	-10.566	-10.619	-10.71	-12.363	-8.5222	-12.589	-14.964	-11.764	-8.5743	-10.644	-8.3142	-12.237	-10.3	-10.209	-10.149	-14.352	-12.723	-9.2099	-6.2336	-9.0792	-10.649	-12.294	-12.846	-10.281	-12.352	-9.7573	-11.788	-11.622	-7.8345	-8.3607	-6.3985	-11.59	-10.342	-9.1922	-9.91	-9.9269	-10.349	-10.194	-10.003	-11.831	-10.521
11.131	7.3065	10.31	7.373	7.9388	7.2906	10.411	8.5839	10.396	10.826	6.3492	6.7436	8.7328	10.936	10.669	10.711	6.4767	6.1887	8.1882	9.7207	6.667	6.9506	13.497	10.726	7.2329	5.7861	6.1012	7.3333	7.1236	5.0686	10.541	6.0173	9.7239	9.9434	8.5492	9.3145	8.8961	6.9494	8.3819	6.7337	6.8948	6.0395	8.5076	9.9683	7.2056	10.716	8.7635	9.0419	9.1186	9.3634
0.71237	-5.2926	-2.8628	-4.3489	-2.2458	-3.6224	-2.2175	-0.89005	-1.5455	-2.6185	-3.4502	-3.5307	-2.5982	-6.921	0.15082	-1.8998	-1.196	-5.8584	-1.5685	-3.2068	-2.0929	-1.3954	-1.7447	-1.3904	-1.3035	-0.85579	-1.0312	-2.0674	-3.2173	-0.026447	-1.8697	-5.0474	-2.092	-1.7237	-2.8828	-2.2131	-1.5427	-2.8064	-2.4832	1.8308	0.12215	-2.1831	-2.3789	-4.2276	-3.5682	-1.4634	-1.4711	-0.99079	-3.4787	-0.52324
-1.5093	-0.65728	-0.012352	-2.0437	0.72126	-2.663	0.31925	-4.0799	0.15195	-3.3591	-1.5762	-2.6275	-1.6194	-1.0351	-1.3398	-2.325	0.18313	0.18013	0.33322	0.12574	-2.5345	-1.7599	-2.0834	3.8497	-0.29314	-0.87476	-1.5117	-0.6752	-0.77879	-1.6962	-5.1255	0.49372	-0.47715	0.38289	-3.7221	-1.6442	-1.6839	-1.2175	-2.8542	-3.3231	-5.3613	-0.65118	-1.3509	-0.21281	-1.4026	0.93362	2.5735	-1.081	-0.32758	-2.4721
-1.2513	2.0899	2.1827	-0.38713	0.47787	-1.9655	0.16327	1.0708	0.14281	1.7951	2.1436	-0.29613	-0.67266	-1.183	1.813	-0.86722	1.7997	1.611	-0.72801	-0.9409	-0.38928	0.16939	1.7377	1.4765	-0.53387	-0.44425	-1.5594	0.74692	0.8665	0.09789	-3.2131	-0.023352	-0.23116	1.0974	1.4547	4.3492	1.3642	1.6884	-0.59085	-0.38328	4.9319	0.26971	-1.1025	-0.35618	1.6094	0.71556	0.9867	-0.10918	-0.64109	0.45342
-2.0214	-1.1491	0.75554	-5.2505	1.0727	-4.8961	-0.07965	-0.23034	-3.7782	-2.008	-3.9251	-1.5334	-0.32792	-3.7478	-2.924	-0.29586	-1.2333	-1.9096	-0.93652	-0.83128	-1.7735	-1.6882	-1.7238	-2.3614	-2.8226	0.0055671	-1.7245	-2.5705	-1.5032	-1.6683	-3.1288	-1.2352	-0.66044	-3.6389	-0.99026	-0.35488	0.64699	-2.4023	-1.0833	-3.004	-3.0279	-1.2758	-2.9682	-1.6	0.75441	-0.1389	2.0754	-0.74721	-0.45445	-0.31637
1.8251	1.1704	2.8532	-0.77205	3.3852	1.4214	3.7511	1.9512	3.0184	2.034	0.43059	-1.2603	0.92068	0.43133	0.35311	2.612	-0.11105	2.2227	1.4517	-1.2364	1.2881	3.6954	-1.0609	1.4024	0.68733	0.15902	0.43366	3.2212	1.6378	3.013	3.2532	2.221	1.0686	2.4258	3.1624	-2.4248	-0.37072	0.81411	2.3108	-1.2701	-1.7124	1.46	2.716	4.091	3.9176	-0.093692	-0.58309	3.2058	2.6563	2.5117
0.62326	2.2721	-3.5378	1.8838	1.4967	-1.121	-1.9565	2.0217	-0.95409	-1.841	1.7753	1.1544	1.8594	2.131	1.2384	3.9991	0.27381	2.5565	-1.2754	0.89707	3.6347	1.1285	1.4177	0.11029	-0.9355	2.5677	1.597	1.6479	0.8629	0.85007	1.348	0.20042	0.87526	0.24158	-0.36026	1.1251	0.073543	-1.2337	3.6069	3.33	2.3255	2.9849	0.12448	5.4835	0.67314	2.6879	0.2653	-0.24349	4.6946	0.42276
-10.921	-9.7404	-9.8939	-12.615	-9.246	-7.7249	-8.2326	-9.2091	-10.098	-10.843	-9.3435	-9.4566	-10.638	-6.0818	-12.386	-9.203	-7.0489	-9.3953	-9.5399	-7.3414	-8.1934	-6.3111	-8.7432	-7.6988	-10.982	-7.3904	-9.9224	-9.2157	-10.062	-9.4884	-9.8672	-7.0403	-6.7801	-7.5781	-6.9064	-9.5325	-8.1472	-11.549	-7.7402	-10.233	-6.902	-10.156	-7.6696	-9.1254	-7.4642	-10.084	-10.698	-8.9322	-8.9056	-9.5043
0.67929	-1.822	-1.0049	0.059351	-2.6183	-1.2062	-4.1215	-4.5667	-4.7492	-3.3871	-1.8459	-3.3854	-4.0066	0.1861	-2.7855	-0.78458	-3.6983	-1.9375	-0.70352	-2.362	-2.0234	-1.2966	0.65025	-2.9463	-3.4847	-2.1996	-5.5962	-3.9564	-2.6346	-1.9495	-3.2409	0.026993	0.4578	-2.7508	-7.6356	-1.5122	-0.20416	-4.6627	-3.2708	-3.3246	-0.25681	-2.3627	-2.1615	-2.3834	-3.6769	-3.213	-4.6553	-2.9041	0.14099	-1.8518
-11.86	-14.217	-13.741	-13.173	-9.471	-13.428	-13.402	-13.225	-15.808	-12.436	-15.782	-9.6272	-13.307	-12.486	-12.997	-14.248	-14.443	-14.703	-12.52	-12.251	-12.349	-11.135	-14.408	-14.084	-10.943	-15.119	-9.591	-13.782	-12.617	-11.731	-13.458	-10.385	-8.7206	-13.524	-14.551	-12.38	-14.227	-13.871	-11.63	-13.59	-10.86	-14.726	-12.826	-11.546	-12.24	-12.602	-15.688	-11.369	-11.361	-10.245
-22.45	-20.191	-18.864	-21.994	-20.195	-21.453	-21.847	-23.441	-23.57	-21.594	-19.834	-18.956	-21.838	-21.029	-23.004	-20.161	-22.74	-22.993	-23.655	-19.268	-22.931	-22.119	-21.266	-21.774	-21.657	-18.556	-24.049	-23.029	-21.801	-18.156	-21.23	-22.058	-25.189	-24.245	-20.991	-20.106	-20.518	-20.657	-18.469	-20.158	-21.329	-20.667	-24.618	-21.307	-22.018	-22.911	-23.861	-19.165	-20.872	-24.469
7.2189	5.9599	6.567	8.1026	5.8637	5.8082	6.8834	5.7212	6.8188	8.7558	9.3334	4.0981	4.0363	10.159	5.8414	5.8093	8.9022	7.6948	10.013	2.4998	10.895	10.576	6.3887	1.8353	9.2351	7.4422	5.7344	5.2857	4.8764	6.7277	8.5657	4.8342	6.7659	8.0198	3.9725	5.2191	7.4943	8.87	7.6945	8.5975	6.7664	5.9521	4.4036	4.7083	5.8496	7.0018	5.5155	8.752	4.0883	5.3292
1.7349	1.079	2.1158	1.4001	-0.68018	1.6726	1.8119	0.58975	0.72754	3.0207	1.6268	2.9589	-0.34206	1.4207	1.8533	0.60188	1.1879	1.0724	-0.71111	1.2116	-0.60313	1.8993	1.062	-0.024014	-1.9508	-1.1691	0.8345	2.2141	-1.7303	0.35391	1.3725	-1.094	-0.22332	3.6975	2.5738	2.043	-3.0786	-0.015992	3.1116	0.85658	-1.82	-1.756	-3.5334	-0.82208	1.8261	0.54066	-1.0163	2.0188	1.1266	-0.010574
-12.784	-8.5203	-12.473	-7.5774	-13.186	-10.702	-10.114	-8.2327	-10.279	-9.9238	-11.586	-9.7785	-16.048	-11.481	-9.304	-12.344	-11.73	-11.984	-11.167	-14.186	-13.136	-10.486	-11.395	-10.009	-9.0683	-11.372	-7.0258	-13.04	-7.6867	-10.606	-11.41	-11.509	-12.428	-5.4947	-10.971	-11.04	-8.8416	-12.164	-12.362	-10.026	-11.888	-8.9422	-11.423	-10.357	-12.351	-11.248	-9.4089	-16.53	-8.4561	-10.326
-10.063	-11.029	-11.817	-8.8789	-10.506	-11.489	-10.336	-9.2204	-10.214	-10.8	-7.8708	-11.603	-8.3824	-13.988	-11.859	-10.9	-8.042	-8.3257	-8.7572	-8.7828	-9.3825	-8.3361	-11.801	-7.2904	-11.015	-7.5539	-12.56	-9.5241	-12.34	-11.581	-9.6171	-6.4142	-8.5314	-8.6913	-8.759	-10.978	-8.5603	-8.9749	-11.6	-11.471	-9.6136	-9.6239	-10.008	-8.4687	-10.339	-13.767	-10.128	-10.196	-7.9422	-9.4522
-8.2292	-7.5709	-9.9022	-6.3754	-8.6682	-8.1334	-5.6994	-6.148	-7.5698	-7.074	-8.9974	-10.961	-7.9187	-9.564	-7.6311	-7.147	-8.8474	-10.858	-9.88	-7.0404	-8.5572	-6.9617	-7.9705	-8.6479	-8.3045	-8.6609	-10.23	-7.7964	-7.4951	-7.8137	-6.4557	-7.1193	-8.7331	-7.616	-5.4514	-7.9607	-7.5864	-5.2832	-7.4335	-10.097	-6.7236	-5.2579	-8.7395	-7.9372	-8.3265	-5.9783	-7.3063	-5.7957	-6.3634	-6.2409
-15.583	-13.458	-14.681	-13.541	-15.699	-13.644	-15.323	-12.422	-13.134	-14.544	-11.725	-13.604	-12.406	-15.461	-15.156	-15.069	-14.499	-13.251	-15.613	-15.813	-13.887	-11.98	-15.406	-13.691	-9.6603	-14.709	-15.246	-18.201	-16.285	-13.012	-15.618	-14.482	-13.614	-10.252	-15.072	-13.585	-14.126	-12.077	-12.946	-15.689	-14.151	-15.217	-12.455	-14.788	-10.678	-15.456	-14.345	-13.347	-13.542	-12.602
-5.7539	-4.3257	-5.2029	-6.0675	-7.947	-7.5606	-3.3607	-8.5619	-3.073	0.86107	-3.5033	-7.2241	-5.5956	-6.3666	-5.6865	-6.8551	-2.3394	-5.3261	-8.255	-3.8907	-2.5292	-3.7921	-6.6261	-5.6434	-1.5412	-8.0866	-3.586	-5.2497	-3.7914	-3.5437	-1.3135	-6.9674	-5.9674	-0.58552	-5.01	-6.0026	-4.2603	-3.2	-4.3439	-7.2425	-7.9102	-6.6211	-4.06	-6.8476	-5.9176	-3.9174	-5.0676	-6.609	-7.0255	-4.7403
3.3026	2.3749	0.6793	3.9989	2.2233	3.4776	3.6339	3.6348	5.7228	2.1703	0.32957	3.3119	0.59252	0.30578	4.5038	2.0786	2.2166	4.9159	4.5612	5.7146	3.5188	2.7737	3.2325	2.4601	4.7843	2.6515	1.3652	2.0424	1.4228	0.16434	1.7521	2.296	1.4934	3.9691	1.8203	2.8721	3.2861	5.6949	2.2314	3.9175	1.5072	6.1251	3.2383	1.026	3.9082	3.457	4.5121	2.0809	0.14143	2.1525
-12.851	-10.415	-14.11	-8.2816	-10.347	-11.89	-9.3142	-13.999	-13.04	-12.772	-12.6	-12.2	-11.755	-10.793	-12.774	-10.246	-10.519	-12.433	-8.0549	-8.7435	-14.267	-9.5539	-11.813	-11.013	-11.503	-12.808	-13.124	-12.43	-9.4458	-13.691	-7.212	-12.299	-10.102	-10.427	-9.0865	-13.012	-8.3235	-8.9656	-10.498	-12.423	-15.075	-10.103	-8.5391	-8.8874	-10.386	-10.125	-12.304	-12.736	-9.9199	-11.233
2.9538	2.8673	1.92	4.0318	1.6055	5.6322	4.3954	1.1848	3.0993	4.9886	-0.89987	0.16656	1.7517	2.1236	3.8353	5.6879	3.2585	3.7849	4.7178	3.9682	3.7291	-2.2175	3.9584	-0.072795	2.469	-1.2359	4.6675	1.8838	4.7751	1.9555	4.842	3.5718	5.7687	3.8865	3.6711	3.1303	4.2237	3.3787	1.2123	3.6217	3.6514	3.7487	2.3878	3.6408	4.7129	3.4889	1.9435	4.6227	2.3622	1.9857
-9.3435	-12.023	-12.321	-12.756	-16.48	-10.932	-14.275	-9.9367	-13.312	-11.52	-13.898	-8.6748	-9.5479	-15.401	-8.2944	-11.27	-9.1143	-13.098	-11.407	-9.9612	-10.892	-11.015	-13.061	-9.8531	-11.943	-14.354	-11.253	-13.852	-13.029	-10.351	-10.953	-12.106	-10.468	-13.203	-11.851	-11.627	-10.84	-12.652	-8.8223	-12.566	-11.739	-10.995	-13.463	-12.356	-13.883	-11.2	-12.855	-12.855	-9.8851	-12.757
-15.547	-15.117	-13.663	-14.984	-16.511	-14.194	-13.098	-14.842	-12.474	-18.308	-14.694	-16.622	-16.53	-14.283	-14.997	-10.143	-17.71	-16.498	-14.113	-16.363	-15.929	-16.312	-14.992	-10.092	-16.035	-14.626	-16.236	-14.529	-15.081	-14.69	-16.825	-15.545	-13.56	-15.3	-10.352	-10.398	-13.565	-14.456	-15.533	-17.285	-11.158	-15.106	-12.882	-10.574	-15.568	-15.104	-12.189	-15.572	-16.585	-17.535
-21.733	-22.341	-22.439	-22.202	-22.274	-19.571	-23.599	-25.05	-22.151	-25.063	-24.108	-21.247	-20.892	-21.201	-21.801	-20.311	-22.921	-22.587	-22.004	-23.237	-21.276	-20.777	-20.54	-22.225	-20.69	-20.403	-22.891	-21.917	-23.391	-23.407	-22.143	-23.212	-23.694	-22.573	-24.702	-22.959	-19.192	-23.213	-21.439	-20.842	-21.034	-20.853	-23.621	-21.792	-24.457	-23.991	-24.615	-24.78	-26.493	-25.261
-10.313	-12.729	-11.174	-12.321	-12.303	-12.812	-10.947	-8.5898	-11.176	-10.777	-12.514	-11.914	-13.286	-10.108	-8.1949	-9.466	-11.21	-9.3479	-15.041	-13.717	-14.187	-11.176	-12.794	-11.646	-12.148	-11.84	-9.9659	-11.8	-11.886	-11.034	-15.102	-13.519	-14.329	-12.553	-8.9862	-13.818	-11.342	-9.1947	-11.075	-10.949	-12.355	-13.831	-12.084	-12.429	-10.199	-13.783	-12.188	-10.228	-11.472	-10.822
2.2257	2.7569	-1.6424	0.90665	2.9991	3.3509	0.78059	-1.3687	0.20145	5.256	2.2392	0.30654	1.3933	4.5681	0.20096	2.6795	-0.31192	1.1176	-2.2991	1.5621	3.0405	1.9734	0.76077	1.5145	-1.554	0.77305	4.6403	-0.24735	0.20083	1.5	3.837	0.44674	3.7655	0.37188	1.4222	2.7105	0.53884	1.1168	-1.0708	6.7056	4.5547	0.30211	1.5214	4.8784	-0.93372	2.0653	3.4089	5.3673	-0.51558	1.7026
8.197	6.5827	6.9983	9.0754	10.545	9.5012	6.1979	9.2319	7.9213	4.9132	8.1148	10.507	10.623	6.7553	6.2935	8.719	7.344	7.0293	7.9346	9.7875	7.7151	6.9403	9.0927	8.4703	8.1976	11.493	9.3914	7.3932	8.4123	5.909	6.3142	7.2117	7.4254	7.2681	12.274	7.2067	6.9775	8.5874	10.142	10.279	9.3399	5.8734	8.4531	6.9331	6.025	6.1669	6.4222	7.643	5.1081	6.879
-19.907	-20.716	-21.244	-21.871	-20.914	-23.321	-23.424	-17.698	-23.605	-23.542	-21.495	-21.057	-22.29	-22.925	-22.127	-21.743	-23.829	-19.255	-18.218	-21.725	-26.067	-21.35	-23.044	-20.127	-22.08	-22.711	-21.766	-23.542	-24.226	-20.63	-19.577	-21.092	-22.288	-23.127	-22.834	-20.965	-20.802	-20.905	-20.391	-24.692	-21.59	-24.542	-24.793	-23.664	-21.307	-21.297	-22.108	-25.78	-22.158	-19.873
-6.4121	-4.4059	-5.9988	-3.558	-5.2802	-4.1967	-4.7475	-6.1092	-1.3075	1.3269	-7.121	-2.6857	-3.984	-3.6058	-4.0664	-5.9962	-7.5321	-5.65	-7.3261	-2.9719	-5.5578	-2.436	-4.5809	-5.9297	-2.7961	-7.2958	-3.7839	-7.5318	-4.7942	-3.7085	-8.3764	-2.0501	-7.2269	-5.7964	-4.9145	-3.4272	-4.8137	-5.3857	-0.92532	-4.9349	-8.0541	-6.6139	-2.0625	-3.4734	-8.451	-4.652	-4.949	-3.3104	-1.7118	-1.6334
-8.7068	-12.589	-14.325	-10.114	-7.8155	-12.02	-8.4111	-10.379	-13.72	-11.849	-12.248	-12.884	-13.127	-9.8414	-11.088	-10.944	-14.547	-13.431	-12.229	-13.276	-10.705	-12.874	-11.329	-13.117	-12.071	-12.79	-12.044	-13.17	-9.2228	-11.321	-9.6254	-11.445	-12.954	-9.1125	-10.782	-13.728	-11.471	-11.007	-10.407	-13.339	-10.262	-10.772	-10.066	-12.626	-11.271	-10.933	-13.663	-12.137	-12.089	-11.974
-0.46379	-3.2234	-0.5515	-3.047	0.21577	-2.0524	-3.4074	-1.0069	-4.5862	-1.2826	-2.498	-2.6505	-2.2083	-2.2561	-4.3522	-2.5452	-2.1897	-1.6786	-2.2815	-2.4603	-3.1103	-4.7985	-3.0653	-4.6564	-5.7784	0.75296	-3.4704	-3.3986	-2.7438	-1.0474	-5.7887	-1.4999	-3.087	-3.0923	-2.8957	-2.8323	0.040723	-0.76268	-1.312	-1.6499	-2.4993	-2.9426	-0.59897	-5.4191	-5.9086	1.0325	-2.2069	-3.0695	-6.6821	-1.9581
-20.531	-21.713	-22.369	-19.799	-22.688	-22.983	-21.462	-23.866	-21.576	-17.758	-18.87	-20.621	-22.634	-22.56	-18.357	-23.875	-22.935	-23.716	-22.035	-22.311	-21.239	-23.833	-23.941	-21.323	-22.062	-22	-21.013	-23.377	-25.058	-22.716	-19.428	-23.555	-21.832	-24.617	-23.495	-27.464	-23.155	-21.742	-23.887	-20.248	-21.376	-23.233	-24.05	-19.699	-22.059	-21.797	-20.892	-22.877	-22.857	-23.374
9.252	5.9389	5.6885	5.3836	9.0177	12.857	5.3113	8.2353	9.2243	11.102	4.8816	9.1281	9.153	10.081	5.861	9.4284	9.0714	10.008	6.2305	6.375	7.8677	7.7728	3.447	8.9437	8.6686	9.4306	7.8163	7.9922	11.269	10.03	10.359	6.6325	7.613	7.1927	6.3912	4.3359	8.0526	8.8822	10.246	5.7053	8.6686	8.7027	5.1235	6.1294	5.6691	7.8498	7.8698	8.0375	7.3883	8.8785
0.39986	-2.1401	-1.0922	-3.4335	1.6948	-1.0565	-4.9292	-0.48364	-3.9001	0.17545	-4.4399	-6.01	-2.7468	-2.1369	0.17121	-5.8476	-2.2357	-1.2353	-5.6987	-2.8757	-1.539	-4.2417	-3.8483	-2.7626	-2.0068	-3.673	-3.1982	-3.7911	-6.5086	-2.6183	-4.3166	-4.8876	-1.882	0.41193	-4.7595	-5.0256	-3.6232	-2.9971	-4.2985	-0.53145	-1.1134	-4.7999	-2.4955	-4.3922	-6.4045	-3.0816	-1.9218	-2.0885	-3.8107	-5.4451
-6.2857	-3.8726	-5.8443	-5.7869	-3.9466	-2.574	-3.9989	-4.6601	-3.0297	-5.3682	-2.4235	-5.0538	-7.3584	-5.668	-3.2428	-5.0119	-2.8652	-4.1237	-5.0182	-2.2448	-2.8536	-4.2101	-2.6493	-7.3949	-3.9151	-0.424	-5.7716	-5.5581	-4.732	-6.9344	-5.1454	-1.2176	-5.9036	-4.1249	-5.338	-5.6368	-2.3504	-3.5977	-2.2104	-6.8596	-6.3687	-3.7838	-4.3166	-3.5276	-3.1604	-3.7464	-6.8324	-7.4926	-4.9679	-5.3725
-1.1871	1.163	-3.435	-2.9762	-2.9267	-0.691	-3.7477	-0.57322	-2.6943	-0.2487	-0.44087	-3.5192	-0.21953	-0.79112	-2.3881	-3.3522	-0.28027	-4.4267	1.4862	-1.0372	-2.2205	-1.1886	-3.1932	-3.2664	-3.4855	0.47777	-0.86424	-1.117	-1.9878	-6.7752	1.1316	1.442	0.045297	-2.4538	-2.962	-1.1986	-0.48042	-2.2877	-1.9555	-1.2125	-5.0042	-2.0584	-1.1641	0.051097	-2.7762	0.1753	0.59003	-1.9157	-0.43407	1.1882
-4.3469	-2.4072	-0.71943	0.016814	1.4881	-0.3229	0.05164	-0.92722	0.64558	-0.06942	-1.2585	-0.85824	1.001	-1.1597	1.5781	-1.2395	-2.3037	0.72144	-1.7563	-0.26867	-0.28227	2.0984	-1.3407	0.23227	-1.6635	-0.75215	3.1901	0.034607	3.97	-1.5597	-1.658	0.84955	1.5333	1.7778	-2.2251	-3.5333	-2.308	2.2959	0.96048	-2.2155	1.551	-0.76882	-1.9329	-1.1884	-0.69892	2.1676	-1.7838	-2.4914	0.24645	-0.72523
-17.179	-9.7608	-10.906	-9.5335	-11.153	-12.448	-13.836	-13.123	-12.463	-11.996	-9.9901	-12.539	-14.213	-8.3126	-12.713	-11.282	-12.479	-10.782	-11.333	-13.081	-9.2418	-11.84	-12.637	-12.118	-14.034	-9.1286	-12.217	-11.813	-14.191	-12.512	-10.594	-12.017	-14.357	-14.132	-16.582	-13.565	-14.836	-8.5089	-12.252	-9.9093	-12.823	-16.703	-15.946	-9.5382	-16.713	-12.242	-14.851	-15.589	-15.393	-11.342
1.7279	2.3304	3.9608	3.3226	4.8594	3.2243	0.3011	0.69954	3.9502	1.2777	1.7303	3.6532	3.6039	4.9881	0.90617	3.3826	3.299	-0.19276	3.0028	2.563	2.6533	3.7365	0.86917	0.55469	-0.82264	1.6509	0.028976	-0.042206	0.79966	0.44925	2.6632	1.2324	1.7484	3.1105	2.737	2.9086	1.9144	5.8605	4.5321	3.4478	2.0635	1.8629	1.1707	1.7727	0.36347	1.7565	-2.1865	2.6359	1.2157	4.7574
-21.217	-19.701	-23.561	-26.257	-25.289	-23.323	-21.702	-20.851	-20.86	-26.557	-21.671	-21.568	-23.588	-21.749	-26.023	-22.339	-22.32	-23.204	-22.885	-22.402	-21.593	-23.722	-23.982	-21.575	-21.428	-23.996	-20.832	-22.836	-23.314	-23.365	-21.853	-21.555	-22.563	-23.961	-20.503	-22.849	-22.996	-24.426	-21.531	-24.021	-24.83	-22.127	-24.419	-25.906	-23.093	-20.475	-20.469	-17.134	-24.588	-26.366
-10.511	-12.345	-13.52	-12.19	-8.666	-12.29	-10.834	-11.405	-9.5451	-11.354	-10.554	-9.1876	-14.983	-12.724	-10.436	-9.3921	-11.936	-11.06	-9.9087	-9.4434	-11.892	-13.893	-9.1214	-10.085	-14.006	-13.599	-11.903	-13.121	-12.329	-12.03	-11.555	-14.364	-10.694	-13.511	-8.3873	-10.757	-9.2498	-11.458	-11.83	-10.492	-9.647	-9.9393	-10.777	-11.194	-10.591	-8.0176	-9.9745	-11.33	-15.223	-12.812
-7.7433	-7.1061	-5.376	-7.9765	-5.4878	-10.606	-7.554	-8.7933	-5.1828	-7.7531	-10.497	-6.5007	-8.3425	-8.553	-9.6849	-7.4687	-7.665	-8.5461	-7.3302	-12.07	-9.8089	-7.7038	-9.206	-5.2323	-6.6369	-8.6691	-8.8922	-8.5736	-8.5752	-3.1476	-6.879	-9.5637	-7.3462	-8.1531	-8.5196	-4.7696	-7.4215	-10.47	-5.0891	-6.4355	-9.4476	-7.645	-9.9545	-4.2501	-7.3698	-5.4927	-8.4522	-6.4308	-7.6939	-7.6664
1.9196	2.217	3.6775	2.4685	-0.16105	1.2328	2.5343	-0.87552	4.3432	1.4485	0.77996	2.1806	1.9479	1.412	1.8425	3.062	3.6972	2.5345	2.9274	2.1999	4.142	3.7536	-0.11544	0.83063	2.2886	-2.4352	2.4625	-1.8954	2.5939	2.1658	4.3899	3.5874	-0.59605	0.69627	3.5922	1.7684	-0.13322	0.63405	1.4426	2.9409	2.4228	3.2334	2.4705	0.97981	3.4416	-0.69338	-2.2681	3.8367	0.67147	-0.98769
-4.1462	-3.1124	-2.6261	-3.1014	-1.9187	-3.7031	-4.6577	-3.261	-0.7897	-2.3582	-0.98315	-3.9557	-5.2114	-3.526	-0.67682	-3.507	-3.2795	-3.7725	-3.3259	-0.81639	-4.6066	-5.8159	-1.0375	-0.56377	-2.4459	-2.18	-2.6732	-2.4004	-2.5886	-2.3389	-4.1174	-1.0878	-2.9057	-1.6454	-2.1624	-2.7173	1.02	-2.7048	-3.2979	-4.6245	-3.1038	-4.7541	-2.6606	-2.7396	-1.7258	-3.4236	-4.0159	-5.8512	-3.294	-3.3016
-11.062	-11.784	-10.383	-9.9802	-12.351	-11.153	-11.728	-7.5063	-7.0783	-8.2482	-14.497	-8.6479	-9.4206	-14.074	-8.4008	-10.619	-10.23	-11.905	-9.456	-10.827	-9.8818	-11.8	-12.207	-11.059	-9.9253	-9.8154	-12.155	-10.62	-9.8405	-7.5082	-10.423	-11.542	-9.2264	-11.143	-11.346	-9.7187	-10.704	-10.783	-10.426	-6.2152	-9.2236	-11.419	-11.904	-9.4656	-12.252	-9.2492	-10.183	-10.515	-12.217	-10.707
-21.504	-21.632	-22.691	-20.698	-25.24	-21.928	-23.817	-21.95	-22.997	-24.704	-25.1	-21.591	-20.075	-23.204	-21.85	-23.609	-22.478	-21.821	-23.581	-23.266	-19.54	-17.375	-17.83	-24.285	-21.051	-25.183	-20.426	-24.716	-24.155	-18.878	-23.687	-18.7	-25.794	-20.731	-23.467	-23.052	-20.642	-24.914	-22.648	-22.877	-21.583	-22.547	-24.313	-22.22	-21.891	-22.625	-19.14	-22.114	-22.773	-19.066
5.8398	5.5694	7.3074	8.3208	7.6474	6.134	4.7664	6.6554	7.2273	7.8061	5.6519	2.4114	5.7302	5.2718	4.5528	5.2248	8.1594	8.5543	7.1271	6.9614	7.2089	10.22	5.3555	3.7637	7.8131	5.664	5.7806	7.0686	2.6404	8.9482	5.9313	10.259	5.3754	5.8818	6.1002	1.8736	5.8868	6.1203	5.1518	4.9671	2.4939	4.2806	8.862	6.7828	3.5845	8.2503	4.917	6.0016	9.756	5.9307
0.67584	1.0289	-0.79202	1.3491	-0.91285	1.3378	-1.6978	0.68777	-4.7698	1.0229	-1.4035	-2.8921	0.47543	-1.3675	0.81578	1.7258	2.3864	0.74492	-0.14734	-1.1196	1.97	3.3312	-2.748	-1.7888	-2.2656	1.0501	-1.9318	-0.99874	-3.3744	-1.8458	-0.031342	0.32937	3.2702	0.6948	1.4373	0.24393	-1.073	-2.0077	-0.38571	2.0196	3.5892	-0.83026	1.2831	-1.0164	0.23805	1.8279	2.1222	1.7468	-0.9963	-0.84275
-3.5556	-4.3002	-7.9961	-4.0614	-2.9396	-4.1724	-3.1133	-7.2813	-2.531	-4.1871	-5.4024	-4.9894	-2.0594	-5.5228	-6.0296	-5.5782	-3.2848	-1.3217	-4.773	-3.9993	-3.9932	-5.04	-7.1806	-3.6517	-8.4274	-4.1604	-6.0818	-3.6358	-3.5289	-2.6491	-6.0193	-4.0503	-4.7067	-2.434	-4.397	-6.2244	-3.3103	-3.6655	-3.6017	-1.9124	-2.0201	-6.5598	-1.9966	-5.8969	-5.955	-4.5272	-4.5531	-7.083	-1.0827	-3.3549
-6.4485	-3.9532	-0.79507	-3.8746	-4.8659	-3.1778	-2.9791	-6.1551	-1.5489	-3.2141	-1.6724	-6.433	-3.8621	-2.3459	-4.2026	-4.3918	-6.4914	-2.9364	-6.6236	-3.3255	-1.2248	-5.3634	-2.8285	-4.4538	-5.8384	-4.73	-5.0549	-5.5893	-4.0866	-5.3523	-3.7896	-5.3918	-3.9344	-7.4231	-8.4535	-4.9037	-2.8608	-2.5145	-4.8492	-1.3159	-3.6992	-3.7335	-6.4313	-1.4627	-6.7734	-7.5187	-2.8153	-2.6624	-3.8201	-4.0797
4.924	2.1287	4.1386	0.94844	0.84112	2.576	4.6941	1.895	-0.91761	2.9993	4.9867	0.73184	1.649	5.7744	-0.34196	0.28672	5.6958	2.0944	2.7782	3.6495	2.6752	2.6608	2.4676	2.2051	4.3137	2.7449	1.4736	-0.66092	3.6418	1.1121	0.78386	2.2201	-0.092232	2.048	-0.80595	-0.19026	2.8703	-0.22179	0.57459	0.35515	-0.098189	2.6531	1.4112	5.1457	-1.2008	1.1248	2.7648	2.9155	-0.51621	2.335
-9.4606	-9.1009	-11.673	-9.4035	-13.747	-8.6112	-11.015	-11.776	-9.7211	-14.343	-10.364	-10.387	-10.204	-11.146	-12.054	-9.5851	-10.86	-15.058	-10.948	-11.774	-10.108	-11.111	-9.9608	-9.5827	-10.577	-7.4153	-10.593	-9.7011	-8.6564	-5.8082	-10.736	-7.5202	-9.8315	-11.126	-11.16	-10.775	-8.9422	-13.067	-8.9006	-9.1523	-11.4	-11.379	-11.405	-7.6581	-9.9876	-10.63	-14.703	-12.376	-9.5879	-11.671
-1.8343	-4.0927	-2.9534	-5.564	-3.6462	-0.0076732	-4.0698	-2.8529	-4.1154	-5.0504	-5.6284	-1.5349	-6.6065	-2.5323	-3.4159	-5.5865	-6.8888	-4.3104	-2.8081	-3.1863	-0.22012	-4.7941	-6.1072	-2.6121	-2.8712	1.3037	-4.2152	-2.2247	-2.2481	-2.0938	-2.5131	-4.4922	-3.4718	-1.821	-2.3206	-5.5338	-6.0773	-1.5559	-2.0989	-2.5562	-6.3101	-6.0746	-2.1496	-1.1769	-5.1769	-3.9353	-6.6614	0.64712	-4.7295	-4.5551
8.0851	9.5114	7.6244	7.9516	9.9465	8.303	11.821	10.547	9.5875	8.8051	9.13	7.9134	7.4387	7.0776	9.4267	7.2028	8.739	8.7323	7.946	6.239	12.232	7.4558	10.787	8.8894	9.3522	9.2691	9.7007	6.4622	4.3593	9.3419	8.5608	8.2774	8.1361	7.0243	9.9135	8.0717	7.2927	9.4708	10.472	5.6633	10.714	9.0525	9.1014	8.2362	9.381	9.5934	7.0586	9.8464	9.5464	11.15
-6.3506	-7.1727	-7.2788	-11.43	-8.3676	-10.809	-7.067	-7.0639	-10.363	-12.603	-6.9441	-12.757	-10.22	-10.914	-9.1783	-9.4425	-9.806	-12.727	-5.4222	-10.867	-6.8606	-10.87	-11.491	-5.6546	-7.4838	-8.3865	-11.618	-10.466	-6.4956	-11.799	-8.3382	-9.7069	-8.047	-8.9779	-9.0788	-7.839	-8.8193	-11.939	-8.509	-11.628	-7.0224	-11.647	-8.4556	-8.5947	-8.6746	-6.9216	-11.03	-8.5493	-7.6166	-9.7291
6.7727	8.5292	5.6978	6.7201	7.6692	6.4746	6.6005	7.7075	5.4729	8.6935	9.481	7.6659	11.253	7.3217	7.0714	7.7609	4.9995	6.0344	6.2541	6.9689	3.2036	7.0559	6.506	8.7495	8.6309	7.5274	7.0598	9.5976	7.97	5.8337	5.7399	6.6538	3.5122	5.9836	5.4011	6.8633	5.5261	4.5841	9.4686	6.2316	7.2328	6.3093	10.514	4.6392	9.8393	7.1118	7.555	9.3069	7.553	5.8593
0.63247	1.1365	-1.912	1.0838	-4.251	-2.4743	0.046522	1.1487	0.35732	1.3835	0.50443	-2.3588	1.51	1.8395	2.2694	-2.5749	3.9029	-0.78018	2.2485	-1.3717	-0.47103	2.1737	0.39718	0.89009	-0.62002	-1.1515	0.5879	-3.7279	-1.574	-0.45801	0.77315	3.3464	-0.40412	0.042717	-1.5899	-2.7408	1.1036	2.4803	-1.4116	0.42435	-1.9558	0.30873	-0.36072	1.8907	0.71264	-0.2594	-2.8694	-0.86895	0.74085	1.8793
-3.6758	-2.7818	-5.8461	-6.4546	-2.1561	-3.3869	-3.1938	-1.3551	-1.8417	-0.9359	-5.4627	-4.0433	-1.3143	0.19158	-3.2196	-2.0688	-3.6089	-1.6808	-1.3503	-4.6888	-4.8371	-1.6451	-2.3041	-0.71302	-6.0327	-3.7095	-5.4465	-3.0172	-4.1009	0.22814	-5.1875	-3.6338	-2.4956	-3.6672	-0.59299	-3.897	-4.0879	-6.8356	-0.83023	0.18827	-2.5711	-2.6901	-2.2156	-1.883	-4.5849	-1.806	-1.6023	-1.1389	-3.1575	-1.7715
-6.1505	-4.3813	-4.6713	-5.557	-6.4653	-4.6763	-3.3984	-7.8661	-3.1958	-2.15	-5.8857	-8.3638	-1.0542	-4.0343	-5.1925	-4.1473	-3.8044	-6.9711	-4.4925	-6.4648	-5.4216	-5.6837	-8.9693	-5.4337	-6.5496	-6.1644	-5.6705	-5.9369	-4.6705	-5.8518	-6.4543	-7.6941	-6.4513	-5.8454	-9.726	-5.8566	-5.9923	-6.8425	-5.8149	-5.821	-8.4076	-4.7903	-4.8861	-5.3508	-3.6322	-5.7428	-10.61	-2.1629	-7.658	-3.1397
0.54613	-1.6855	-0.89115	0.66156	1.3456	0.294	0.64461	2.0201	-0.4415	2.1879	1.1031	-3.1998	-0.72524	2.2664	1.6233	-0.62002	1.5818	0.87981	-0.64849	-0.053269	-0.89659	3.7479	0.12145	-1.2863	-2.2429	-0.14848	-1.0702	-0.29494	-2.2123	-0.85309	-0.38624	-0.43465	1.9332	0.81956	2.604	0.68389	3.195	-0.34425	1.4048	-0.020203	2.6946	2.1928	-1.3926	1.5036	-1.1362	-1.1157	-0.093313	0.40498	-0.62569	2.5858
-2.7807	-1.1922	-2.954	-1.8091	0.46943	-0.84927	-1.5063	-0.092516	-1.9253	0.29861	0.48499	-0.61179	-0.38617	0.29479	-1.5411	1.2749	-1.6976	-3.6628	1.6824	0.31329	-3.1756	0.3221	-2.1062	-5.6863	-0.54602	-1.0654	-3.3342	-2.6787	-1.6264	-3.7269	-0.2366	-2.1271	-2.7106	-2.9571	-1.5169	-0.93573	-1.471	-0.85889	-1.9024	0.41086	-1.7425	0.51812	-2.1896	-3.6418	-1.4126	-0.33851	-0.10114	-1.9059	-0.26339	-2.6009
5.4569	0.85316	2.0779	0.0087428	1.4117	6.3625	1.236	0.22745	1.7474	2.9387	1.2822	1.4436	1.1875	2.0607	0.38813	2.6628	-1.9653	2.7768	3.2185	0.94555	-1.0055	-1.2523	1.6133	4.5073	2.3513	1.2464	2.4488	-0.24171	6.5371	0.37611	1.0479	3.883	2.6353	-0.1855	1.2126	-1.2442	0.59788	3.9672	3.5995	2.6106	1.1078	4.3216	0.52002	1.3896	-1.3768	4.006	-0.22607	0.20602	2.8763	0.89911
-6.4973	-13.253	-9.9106	-10.474	-10.309	-8.9396	-9.646	-10.944	-15.368	-12.627	-14.598	-13.163	-7.6545	-13.461	-13.277	-11.646	-12.229	-12.228	-14.592	-10.121	-11.277	-11.965	-10.754	-6.8359	-12.414	-11.344	-9.6509	-13.339	-10.903	-10.426	-12.825	-10.173	-9.3189	-12.208	-10.306	-12.102	-15.96	-10.206	-14.358	-12.132	-10.97	-9.959	-13.347	-11.289	-13.263	-13.509	-10.082	-8.5853	-11.651	-12.719
2.8178	-0.29979	3.3533	2.9418	-1.3702	3.5666	0.92018	0.96937	0.79912	2.8529	4.8366	0.41624	3.0766	0.77037	3.6409	1.1292	2.2281	3.1195	0.94606	3.9764	1.8672	5.7337	0.023627	3.0044	3.0497	1.0604	4.0265	3.1756	-0.28717	0.63556	0.20926	-0.91523	2.2776	2.8601	0.61206	5.5588	6.3208	3.3716	2.8862	0.53676	3.7515	2.8009	0.64511	1.2222	4.6239	1.7732	1.2793	5.2962	1.652	0.98602
0.67677	0.33774	1.9396	1.5549	-0.52557	1.3669	1.0419	3.024	0.70624	-3.6006	0.45101	3.0419	5.9625	3.622	2.4274	2.1216	4.0161	5.2386	4.0431	-0.89559	3.5056	3.5839	3.6544	1.7103	2.9726	1.681	3.3673	2.5295	1.3315	1.8389	-0.11949	4.3172	5.5061	1.1063	1.1028	5.641	1.4508	3.6859	5.406	2.5805	-1.1479	1.9956	-0.23739	-0.70931	3.7023	0.80502	2.6912	2.1376	1.9367	1.4556
-12.466	-13.954	-14.878	-12.971	-12.818	-13.774	-14.768	-14.284	-12.58	-11.113	-15.983	-12.027	-11.964	-15.208	-12.131	-14.529	-13.331	-12.795	-14.952	-14.852	-12.494	-16.302	-8.1638	-12.178	-10.539	-12.264	-14.719	-11.809	-13.914	-14.329	-12.146	-12.078	-11.03	-14.356	-13.9	-14.867	-14.324	-13.999	-11.869	-12.019	-15.573	-13.46	-12.935	-13.001	-12.78	-11.888	-15.96	-12.199	-10.486	-14.718
-13.129	-14.479	-12.844	-13.011	-14.763	-12.843	-12.107	-13.646	-11.768	-16.052	-14.738	-14.446	-14.719	-15.009	-13.986	-15.581	-13.105	-17.665	-11.671	-16.183	-12.494	-11.245	-14.203	-13.703	-16.192	-10.351	-13.829	-14.897	-14.435	-15.403	-14.676	-15.072	-15.226	-14.354	-13.334	-11.726	-15.103	-11.722	-13.802	-13.791	-13.525	-17.426	-12.887	-14.116	-12.892	-16.361	-16.075	-16.817	-15.008	-13.311
-12.244	-10.777	-16.307	-14.113	-12.905	-16.64	-12.102	-11.295	-12.761	-13.15	-14.041	-16.221	-14.776	-8.8338	-14.276	-13.419	-10.19	-11.516	-10.514	-13.156	-11.582	-13.888	-13.584	-15.78	-9.9014	-12.339	-10.513	-12.015	-14.638	-13.724	-10.668	-11.216	-11.223	-13.681	-14.679	-12.621	-10.07	-9.3445	-10.792	-16.141	-10.368	-13.34	-14.023	-12.995	-11.528	-9.5963	-12.109	-12.062	-9.2873	-9.7171
-2.0967	-1.0728	-5.2361	-5.0314	-5.7253	-4.5925	-1.7174	-0.58545	-2.6345	-4.9131	-4.2625	-3.8724	-3.1703	-0.5914	-2.679	0.27441	0.14406	-1.8288	-0.17477	-3.917	-1.8282	-4.5064	-5.5566	-5.33	-4.9122	-1.2343	-0.4893	-2.4023	-4.3891	-4.9743	-0.25761	0.40681	-3.0121	-2.7859	-5.7585	-4.9766	-2.0645	-4.4469	-5.516	-2.1528	-2.4625	-4.6866	-2.0163	-4.4307	-0.802	-3.205	-3.8755	-2.3675	-4.6356	-3.7359
5.1497	-0.55985	5.7917	0.84248	0.35299	3.681	5.6556	5.2017	4.6019	4.2298	3.7102	6.3211	4.6118	4.1222	7.7483	5.5607	7.0522	1.9824	5.9095	2.8035	6.3091	4.8768	-0.99764	3.6516	6.5446	6.9258	6.8813	2.5834	4.4759	2.4926	6.1351	5.5025	4.4973	2.6059	4.081	4.9776	3.875	3.9487	1.3736	5.1926	3.3748	1.5667	6.5239	4.3567	1.641	5.7398	3.3207	2.8759	5.1594	4.6983
-13.277	-12.913	-12.335	-12.024	-8.8237	-14.185	-11.411	-14.277	-15.102	-10.543	-15.067	-16.052	-12.661	-11.639	-14.89	-12.204	-12.951	-12.735	-9.468	-10.012	-14.461	-14.667	-12.889	-11.914	-16.155	-11.493	-14.745	-15.935	-15.607	-14.347	-12.425	-14.134	-10.655	-14.416	-16.367	-12.052	-9.3548	-11.287	-15.814	-12.824	-15.822	-11.781	-12.18	-13.436	-10.575	-14.838	-10.11	-13.771	-11.93	-12.666
-6.1457	-5.0016	-6.8856	-6.2012	-3.6227	-4.4842	-2.8575	-0.82748	-4.9461	-5.462	-2.4933	-5.2717	-0.37493	-1.9715	-3.3168	-2.756	-2.9148	-2.8191	-4.3796	-4.772	-1.2251	-4.6391	-3.3768	-6.5214	-4.2289	-6.4485	-1.1265	-6.2265	-3.6446	-4.0347	-7.1162	-2.2688	-1.0685	-3.9292	-4.4286	-0.50686	0.56113	-3.2745	-2.0441	-5.4499	-3.1116	-6.9821	-5.7676	-4.4586	-3.8962	-2.678	-2.5634	-5.9198	-4.1413	-4.633
-21.006	-21.375	-22.617	-19.23	-20.538	-19.382	-17.943	-17.679	-18.208	-21.511	-17.825	-21.809	-21.344	-19.812	-20.73	-17.727	-21.209	-21.764	-23.804	-22.538	-18.579	-19.873	-21.86	-17.106	-19.554	-22.207	-21.844	-19.737	-19.966	-20.678	-21.657	-22.784	-20.236	-19.628	-20.872	-23.61	-19.941	-19.418	-17.424	-19.283	-22.97	-18.732	-19.677	-22.557	-19.146	-21.628	-20.502	-22.002	-21.047	-19.221
6.7944	10.157	5.6224	8.4016	8.2119	7.3452	6.2304	4.5561	6.5991	4.1989	5.293	4.6598	6.7339	7.5856	7.8568	4.0135	7.0244	8.1713	6.7868	7.0428	7.9238	3.3353	2.7039	7.8693	11.093	7.5947	7.6872	6.6466	7.5349	6.9719	6.5901	6.4133	7.4118	4.9761	11.501	7.0122	4.74	5.8598	3.0646	7.8194	7.9218	7.0979	5.552	9.6408	4.462	4.4244	7.7051	8.3862	5.1969	7.2566
8.8915	9.9891	10.746	10.036	10.86	7.4492	7.6304	6.3836	8.6401	8.6045	7.9093	8.3382	6.0101	11.71	8.0347	9.4554	8.7186	8.0212	9.2675	6.8037	9.781	8.7546	6.5881	6.2639	12.575	5.2646	7.6648	7.2592	6.6411	6.094	4.6023	6.2407	8.0701	10.044	5.8031	8.5933	8.7332	7.4404	8.1357	11.235	7.421	9.1817	10.61	11.869	5.7905	6.418	4.5895	9.7899	7.315	6.9224
10.209	8.3611	11.464	13.77	10.867	12.158	7.525	11.009	8.5731	10.247	12.031	12.244	7.0653	11.41	15.319	8.6407	8.3765	6.2254	8.123	9.8264	8.2853	8.4704	10.997	10.155	8.7127	7.6905	8.1865	10.576	6.6808	10.034	13.51	7.3915	11.959	9.2177	8.5169	9.2493	9.6607	8.1082	9.1357	9.1371	11.746	8.9338	11.449	13.685	9.0562	10.812	11.302	7.3456	11.546	9.1324
-7.3637	-8.7633	-9.0951	-8.5575	-8.7453	-6.5332	-11.379	-9.0936	-11.713	-9.6019	-11.752	-8.7842	-6.8417	-11.397	-7.2729	-9.3547	-11.57	-7.0039	-9.8326	-7.8582	-10.042	-7.3142	-7.5451	-12.567	-8.0901	-8.3565	-8.2441	-7.6246	-7.7982	-6.9817	-5.4249	-10.085	-8.1411	-8.8284	-8.7429	-12.439	-7.493	-9.1699	-8.7417	-9.1819	-7.5735	-8.7962	-11.024	-7.7255	-6.6302	-9.7807	-8.9077	-6.8291	-9.2384	-9.3993
2.2751	-1.2953	-0.8957	-2.2485	-2.6532	0.56379	-2.0049	-6.0305	-2.369	0.51771	-0.87081	-1.6902	-1.5191	-0.89226	-3.0486	-0.71347	-3.326	-1.968	-3.8397	0.78519	0.091413	-1.0989	0.0015047	-0.96618	-1.2073	-4.82	-1.6783	1.0609	-1.7009	0.71791	-3.2509	-3.9626	-4.7449	-2.8684	-3.1279	3.0902	-1.7137	-4.4805	-4.385	2.5872	-0.13394	-1.9681	-3.2745	-2.3915	-0.68765	0.95765	-3.1162	2.5468	-2.0401	1.3077
-4.7711	-4.9003	-5.4826	-4.5935	-2.8372	-2.3456	-4.288	-3.9119	-5.1423	-3.4464	-2.1615	-3.1326	0.33819	-0.47891	-4.1053	-3.0243	-5.5107	-1.9983	-3.1368	-0.038919	-3.0792	-3.1566	-4.1449	-3.2249	-2.3596	-7.82	-6.6503	-1.666	-4.1775	-3.8813	-0.23619	-1.7263	-4.8191	-3.6928	-5.1531	-4.0253	-6.5103	-1.3689	-4.7139	-4.0641	-1.6638	-2.1202	-2.6581	-1.0772	-3.8535	-2.4491	-2.939	-3.4982	-3.9972	-3.0004
-12.218	-13.729	-12.361	-11.903	-12.195	-9.5326	-14.121	-11.749	-8.3695	-12.175	-10.885	-10.276	-13.189	-12.628	-12.452	-13.911	-14.721	-15.252	-13.57	-14.836	-14.603	-14.168	-10.394	-12.37	-14.297	-13.842	-12.051	-14.035	-12.579	-14.287	-12.041	-17.077	-12.503	-11.714	-13.451	-11	-12.402	-14.529	-12.759	-14.736	-13.129	-15.191	-13.809	-10.977	-12.447	-14.513	-15.805	-13.154	-13.187	-15.776
1.2871	-2.1573	-0.44355	-0.31217	-1.7482	-2.4483	-1.2435	0.53017	-2.8829	-5.1047	1.6899	0.29754	-1.9528	-5.3777	0.056024	-4.5862	-4.0582	-3.1224	-2.2031	-0.70424	-0.11255	-2.1779	-2.4599	-1.2903	-0.26894	0.32625	0.040641	-0.44428	-3.7626	-2.6029	-1.3501	-2.8382	-1.3775	-2.5515	0.043676	1.8294	-3.5202	-3.6878	-1.5038	-2.0389	0.28359	-0.098111	-2.9492	0.16759	-0.52378	-5.261	-0.47177	-1.5129	-3.5987	-2.8903
-1.3076	0.28473	1.6453	3.4421	2.7542	1.2555	4.1703	4.2458	3.9474	2.1362	4.189	3.155	2.5694	3.648	0.36147	5.4762	1.4061	0.9618	1.2643	0.75889	2.9937	0.40687	2.6113	0.52308	2.7275	3.7752	3.9843	3.169	1.6779	-0.02426	3.6822	-0.23948	3.1761	1.3581	2.2926	0.55863	2.7779	-0.78239	3.753	5.5134	3.6144	2.9576	3.3152	2.5006	1.6351	5.1569	4.6662	5.1564	3.7062	4.1686
7.6119	1.5032	7.29	8.4758	8.0151	5.1347	4.9823	5.6785	6.5165	4.1656	5.7472	6.4262	7.6588	6.3817	3.4633	4.6537	7.4635	6.8479	5.9389	5.5633	8.0608	9.5425	6.939	6.644	10.645	7.5452	8.1261	6.19	3.4464	10.367	3.3434	7.2388	3.19	7.9658	8.5046	7.5423	5.4004	4.6975	8.2497	3.0567	5.4441	4.5015	11.625	6.2244	7.6848	5.4337	6.051	6.1654	5.4204	7.2932
0.77774	-1.4402	0.18079	-2.2512	2.6627	-0.91657	1.7625	1.0293	-0.54018	-0.95806	-2.6615	-1.4017	2.6312	0.50239	1.6423	-0.72103	-3.9351	0.28912	-0.74237	1.3011	-2.8037	-0.7988	0.21364	-0.46473	-0.81987	-0.94758	-0.27834	1.0771	-0.15331	-4.8423	0.21971	-1.4082	-1.6271	-3.7503	-0.11326	-2.2968	-1.6521	0.54059	3.7058	1.077	-0.34044	-2.4268	-0.27694	-0.46064	-1.2112	-2.9145	-0.86071	-0.73574	-2.1429	-1.5581
-15.745	-17.07	-14.838	-13.816	-11.458	-12.351	-13.488	-13.45	-17.154	-16.233	-13.032	-13.601	-17.109	-17.957	-18.071	-15.423	-16.633	-11.834	-14.304	-11.256	-13.665	-15.577	-18.867	-15.07	-15.574	-15.3	-15.744	-14.261	-15.257	-14.334	-13.851	-14.56	-15.82	-15.851	-13.402	-17.535	-13.402	-14.697	-15.775	-15.362	-13.975	-12.986	-17.399	-15.327	-15.238	-16.353	-12.153	-17.351	-14.946	-11.661
-4.9786	-2.6268	-8.3572	-7.4352	-3.9065	-4.6435	-6.4098	-8.2791	-5.3485	-6.8339	-7.2515	-5.6831	-8.0875	-4.4515	-4.6548	-7.2409	-6.07	-4.2298	-4.0719	-2.0647	-1.8652	-5.5157	-7.8889	-6.2207	-4.9626	-7.6326	-2.5542	-8.6408	-7.388	-6.4254	-4.6703	-6.3662	-5.5544	-8.7848	-5.8165	-3.0295	-8.1029	-2.4241	-8.6397	-2.4535	-6.7655	-8.9979	-5.1303	-7.4191	-6.4476	-4.1901	-5.977	-6.282	-8.127	-9.2994
-7.8255	-0.70861	-5.3976	-1.6259	-4.775	-3.1471	-2.7843	-2.2406	-1.6898	-3.1265	-4.9148	-0.097035	-4.6864	-2.851	-5.0863	-3.9979	-1.8604	-0.82252	-2.5257	-1.8459	-3.2179	-3.2853	-3.612	-2.761	-4.8001	-5.0246	-4.1506	-5.9776	-2.825	-3.398	-2.0693	-2.0471	-1.7198	-4.1562	-5.1755	-1.1125	-6.678	-0.91738	-3.3791	-7.4821	-2.1257	-0.84309	-3.4131	-4.4853	-7.005	-5.5079	0.16334	-4.1816	-3.1371	-4.0715
4.9907	2.3954	1.6674	3.9915	2.7941	2.3233	7.9151	5.0205	6.2849	4.0699	4.7012	7.11	6.0744	3.874	1.0576	2.2441	2.4755	6.4373	5.1451	5.264	2.7916	4.8233	5.9513	2.2106	0.6817	3.2805	4.6506	4.4112	2.6474	4.4043	4.2884	2.9913	5.6621	4.7857	3.9577	5.2099	4.8919	5.3779	5.0482	2.8053	4.9162	5.7522	3.854	1.4199	3.6608	6.1688	3.182	6.4668	1.9321	5.8521
-6.8525	-2.9571	-2.8128	-2.2893	-3.6701	-6.0496	-5.2541	-5.8846	-3.5121	-8.1114	-1.9861	-4.6411	-4.1797	-2.2498	-6.3456	-3.7027	-5.1888	-0.30923	-4.0425	-2.1567	-4.155	-0.45039	-5.1292	-0.43319	-5.4077	-3.9299	-4.7467	-4.5136	-5.6183	-5.8227	-5.783	-5.0656	-2.4516	-3.7023	-5.9582	-1.8585	-4.2202	-2.8229	-1.8825	-6.2242	-5.0519	-7.3372	-3.4971	-5.5695	-4.677	-2.5931	-4.727	-3.8734	-2.2548	-4.0036
-3.7963	-5.8003	-7.2021	-4.2983	-3.8714	-6.0118	-3.7628	-5.0861	-3.1275	-0.31661	-11.03	-3.3849	-3.4958	-7.7621	-4.8393	-2.4083	-5.078	-3.7653	-4.8787	-4.6477	-3.2055	-4.4728	-6.2569	-4.5352	-5.7696	-6.0268	-5.9918	-4.9418	-2.9433	-3.0779	-6.3536	-5.0687	-5.0392	-4.0603	-4.176	-5.7105	-2.77	-5.6462	-3.3836	-5.5945	-6.9958	0.51026	-4.0155	-1.1733	-7.7062	-4.6963	-6.0432	-2.1966	-3.8715	-4.2917
2.3351	2.3791	-0.90068	1.1116	1.9401	3.3661	1.9881	-1.0743	4.4265	1.5409	1.0024	2.4533	-0.59652	2.2209	-0.22719	0.99089	5.0838	2.4672	0.44105	0.73032	1.36	0.14969	0.63405	0.2444	1.3697	3.449	2.1978	0.64384	2.1865	-0.25432	1.1181	2.1965	-3.4704	4.1853	-1.069	1.3163	0.48992	3.6232	1.9003	-0.4146	3.498	0.89427	3.678	1.7824	1.9527	1.1066	0.94088	4.2661	1.0288	-0.58076
6.8771	8.7756	4.8284	5.1899	5.6707	3.4734	4.525	4.5935	8.2885	8.1699	6.9854	5.8768	4.6996	5.0649	8.0701	9.0826	6.9149	7.5269	6.2618	4.8636	6.1601	1.7591	6.0604	1.7479	7.4932	6.2881	8.0444	6.7455	6.1966	4.4337	4.8482	7.8604	5.5407	4.1667	4.1809	5.6989	6.2878	3.5693	6.0954	3.4898	8.7305	0.44569	3.7595	3.2628	2.4368	2.2875	7.2163	6.5611	8.0482	8.4564
1.5338	-2.0789	1.5651	-2.4478	0.482	1.4538	1.1493	-0.10914	3.3213	3.6827	-0.60508	4.9469	4.2965	1.5076	0.36253	-0.58011	-1.4838	0.97091	-0.30181	2.7947	-0.52172	1.3244	2.7966	-1.7753	0.86288	1.2968	-0.02121	-0.52551	1.059	-2.432	1.7419	-2.4817	-0.65307	2.6651	0.058303	2.7894	0.53055	-0.37596	3.2141	-0.35562	0.095439	0.015092	0.059089	0.45907	1.1102	0.39163	-0.58521	-0.33035	1.6545	0.52273
-8.7572	-9.9682	-8.7179	-6.3871	-7.1066	-6.1843	-5.4208	-8.7468	-11.753	-9.6225	-7.7768	-6.8027	-11.149	-11.209	-6.256	-10.309	-10.234	-5.0936	-10.163	-9.9655	-8.5827	-8.5721	-7.6652	-9.2457	-4.8436	-9.5536	-11.224	-7.1842	-11.805	-11.192	-11.197	-7.6409	-9.3908	-10.85	-9.1606	-7.5813	-4.5168	-10.303	-6.7398	-10.514	-8.9888	-9.4923	-9.1198	-9.423	-8.5805	-7.0591	-6.6859	-11.565	-7.8802	-9.0613
-2.9642	-1.8975	-7.0873	-5.8464	-6.3479	-4.8856	-3.6214	-4.3652	-4.6558	-5.9923	-3.5952	-3.6379	-5.1639	-3.7765	-3.5604	-1.8602	-7.5368	-7.2682	-4.7391	-2.3356	-4.0067	-5.3182	-5.3769	-2.4289	-5.2958	-5.0834	-3.8389	-5.5102	-7.7413	-1.646	-4.3013	-3.2205	-5.1007	-5.2142	-4.6086	-4.8365	-3.0494	-5.4718	-4.9685	-2.0223	-5.5494	-0.033792	-2.3573	-5.7418	-4.7282	-6.7556	-3.5718	-2.9009	-1.2834	-4.5095
6.7697	6.3264	5.0344	8.7945	5.8688	6.5154	7.341	8.5899	11.169	6.4034	5.3817	4.8738	4.7635	7.2479	8.4803	5.9057	7.8139	3.1968	8.0384	7.4482	7.5122	2.0469	9.3879	5.2251	6.3944	7.236	1.5664	7.0116	8.2173	7.1588	4.5062	7.6649	7.7422	6.6182	9.5596	7.0175	7.8167	7.2071	6.3114	3.2488	5.3117	5.3337	7.9434	7.9445	10.315	6.9861	6.0816	7.4278	5.1019	6.9176
-14.332	-11.426	-12.555	-11.263	-15.474	-14.723	-17.454	-15.393	-12.787	-14.093	-12.533	-13.396	-13.326	-13.667	-11.82	-12.158	-13.229	-14.055	-16.581	-12.62	-11.655	-13.419	-13.975	-11.792	-14.991	-13.353	-12.647	-11.444	-13.762	-15.636	-16.613	-14.357	-14.151	-12.208	-14.14	-13.641	-15.691	-14.791	-14.474	-13.697	-10.517	-14.168	-14.204	-12.375	-12.826	-12.938	-14.15	-15.604	-16.248	-14.048
0.40378	-3.8361	2.6748	0.73996	-1.4729	-1.2065	5.1387	-0.53898	1.6737	-0.35796	-1.0889	-0.8893	-1.2035	-1.0287	-1.4382	-0.5266	-0.51341	-2.6255	-1.0664	-0.76223	-0.58707	0.98628	-2.0305	0.95149	0.33207	-3.0753	-3.3125	1.4981	-1.0451	-0.011624	-1.2577	-1.2522	-1.2316	-1.0592	-0.62172	-0.3398	0.20762	2.4406	-1.0716	1.3588	-2.4023	2.4692	2.1574	2.9439	0.23198	-2.0158	1.8447	-1.8112	-0.25211	0.7904
2.9429	4.3721	3.1169	5.6012	2.9365	4.6092	4.9576	4.3208	5.5994	0.76034	3.1032	2.1149	4.4377	4.4435	5.3447	6.4241	6.8205	5.9857	5.0241	4.2863	5.7711	5.9833	6.5962	3.8021	4.434	4.5232	3.9628	2.216	3.0165	5.8754	3.5815	5.2393	4.007	6.1368	2.92	4.4816	1.7291	3.8715	5.3336	6.4071	4.6907	3.6084	5.168	5.263	4.2821	8.5589	2.982	4.2417	4.0217	5.1357
4.5563	-0.65118	2.0099	-4.2965	2.3392	-0.11906	-3.0298	-1.1629	-0.64697	-1.2941	-2.2086	0.76432	0.1926	-0.56806	2.8451	-0.02225	-2.0636	-0.44816	-3.4743	2.2883	-1.0561	-0.39439	-0.18748	-0.36369	-1.5397	0.35765	-2.1454	-2.2407	0.42768	-0.36569	-1.4479	0.4836	-2.7221	3.2893	-1.7416	-3.453	1.0846	-0.74362	-1.7665	-1.2743	4.5558	0.059565	-0.61418	0.37925	0.55901	-1.9148	3.169	1.9458	0.68903	-0.18315
0.27874	-3.1082	1.5217	1.1354	1.1072	-2.9345	-2.8475	-2.1382	-2.516	-1.6929	-5.4221	-1.2765	-1.9979	-1.0563	1.4798	-2.2101	-2.0488	-4.0345	-3.3657	-2.9113	-0.38227	-1.7503	-0.48432	-4.145	-1.9997	-1.6313	1.0567	-0.5512	-3.0429	-1.3652	-4.1914	-0.93869	-1.3919	1.5959	-1.1798	1.1666	-2.294	-4.3624	0.1744	-2.8888	-2.6115	-3.2447	-0.021499	-1.3915	-0.24653	-3.409	-1.3616	1.8579	-1.5241	0.79997
4.9181	4.7829	5.1256	5.1532	3.8238	6.3297	9.0456	5.4139	6.0152	4.0636	3.087	4.9396	1.7611	4.1071	4.6003	8.329	2.1376	3.0438	7.8828	5.1545	4.3136	4.8037	5.7006	2.8926	1.301	3.5011	2.1719	3.9878	6.1897	7.7129	3.3597	3.1685	3.4057	3.036	5.3412	3.8719	2.6372	2.3584	4.7076	4.7502	4.6127	3.0648	5.0403	5.5654	7.5265	1.9682	5.7152	4.0324	5.4659	4.2468
-5.0355	-5.7112	-8.3047	-7.3911	-5.3196	-5.2197	-8.8059	-3.5001	-4.4877	-6.2386	-6.6028	-7.4594	-2.9658	-6.4928	-5.2635	-6.2793	-8.4196	-8.0202	-6.576	-5.9686	-5.8698	-9.6107	-6.4488	-4.5511	-7.6827	-5.1353	-5.5094	-6.0304	-6.4489	-7.352	-7.0265	-10.218	-9.2235	-5.0314	-6.6285	-3.6681	-6.8312	-7.8063	-8.6838	-7.3146	-8.7047	-9.7162	-8.4836	-4.8722	-7.0993	-6.5291	-6.189	-4.0492	-8.1862	-2.6206
-9.8685	-5.6729	-9.0952	-7.3147	-7.7317	-8.1743	-11.322	-8.5286	-10.313	-7.8355	-8.8536	-7.871	-10.649	-8.8338	-8.4508	-10.325	-8.2638	-10.89	-10.194	-8.7534	-7.3558	-11.946	-10.96	-7.736	-9.433	-9.1184	-11.167	-11.998	-9.4392	-11.257	-12.162	-9.9911	-7.9154	-7.0419	-8.2336	-6.361	-11.33	-10.508	-10.559	-6.8029	-9.5918	-8.1382	-7.3663	-7.8908	-10.699	-8.7468	-9.0457	-6.4442	-12.632	-6.9649
-10.287	-12.026	-11.539	-15.581	-11.601	-13.309	-12.883	-10.38	-13.072	-10.252	-13.514	-12.23	-13.503	-11.028	-11.825	-15.331	-12.942	-9.6159	-11.348	-12.44	-13.397	-12.098	-13.353	-11.207	-12.777	-14.138	-14.215	-14.877	-11.642	-13.099	-14.627	-9.2167	-13.433	-13.292	-9.6709	-11.344	-14.691	-9.7457	-13.366	-14.86	-11.293	-12.731	-14.807	-10.982	-12.897	-12.019	-13.552	-11.007	-14.11	-14.436
-15.159	-10.454	-10.821	-11.741	-11.645	-11.955	-7.6448	-12.675	-12.039	-10.213	-12.075	-12.349	-8.6151	-7.692	-12.493	-8.0995	-8.0905	-9.2896	-9.1422	-11.868	-14.471	-10.585	-6.5279	-12.92	-9.8149	-11.605	-15.651	-13.583	-11.903	-12.127	-11.764	-11.322	-12.213	-11.796	-12.602	-10.917	-15.736	-8.8285	-12.632	-13.556	-9.5387	-11.137	-14.774	-10.243	-9.4004	-12.671	-10.267	-12.535	-11.236	-12.623
0.39769	-3.1585	-0.57368	1.4056	0.71965	-0.20237	0.17749	-2.4438	0.34303	-0.71935	-2.034	-0.090032	-1.4589	0.088026	-2.6452	1.5053	2.6491	-1.5957	2.1289	-4.8371	-1.127	-2.6251	1.4059	-0.56003	-2.7986	1.3558	-2.022	1.0892	-1.1591	-1.3843	-2.3709	-0.64719	-1.3226	-2.4413	0.10613	-2.2084	-2.3805	0.044069	0.45851	-2.3803	0.22153	-0.79679	1.0228	-0.10761	-0.42757	0.51295	0.77191	0.26613	2.1471	-1.3074
-10.778	-13.921	-11.462	-14.002	-12.05	-10.821	-13.099	-9.8281	-14.119	-13.272	-11.16	-10.23	-13.064	-10.047	-13.304	-12.424	-12.914	-11.847	-12.863	-15.017	-11.641	-11.062	-15.125	-10.974	-12.666	-10.597	-11.231	-12.689	-14.555	-15.749	-12.64	-13.642	-13.265	-10.037	-12.86	-13.955	-11.314	-9.6024	-12.798	-13.907	-13.801	-11.869	-15.378	-15.218	-14.377	-11.67	-13.048	-13.986	-13.862	-14.763
6.2	4.8202	3.8452	6.6741	3.5061	5.2557	4.6841	6.0476	5.3864	6.8524	4.5865	5.3893	4.452	5.1388	1.4136	3.9847	3.7096	4.7635	3.3808	4.5666	7.9404	7.8409	3.0731	4.893	4.803	3.7406	5.6252	2.2104	7.0719	4.7733	2.7476	2.5745	4.1182	2.2634	7.8922	4.2268	3.8342	3.0072	4.8258	4.8215	4.5155	5.3324	6.6741	4.6612	4.814	4.8625	4.9444	3.8865	6.5863	3.0911
-0.53627	0.44243	3.6404	3.2228	5.0549	-1.1723	-2.9706	-2.3681	2.5104	-0.064668	-1.8167	-1.3528	-1.8718	0.99625	-0.82414	-0.18219	-0.34635	-0.45066	1.4882	-0.30407	0.29401	-0.41736	-2.353	0.61844	-0.16345	0.26113	0.13251	1.5149	0.94898	4.8404	2.481	3.6535	-2.2707	1.5028	-2.5617	-0.8493	-1.5147	2.7424	-0.80429	3.7833	0.22406	-0.48684	-0.46603	0.78545	-1.3597	2.6462	-0.58752	-1.5279	-1.4926	0.94658
-8.0463	-7.2519	-12.232	-10.395	-7.2476	-8.0124	-9.1079	-10.609	-6.0268	-9.1297	-7.541	-8.9384	-12.058	-9.0132	-10.438	-9.1498	-9.6612	-13.286	-6.3866	-8.6633	-10.303	-8.0219	-7.9407	-7.0427	-6.8887	-9.087	-7.093	-10.12	-12.285	-8.1196	-10.576	-8.9313	-9.5928	-9.9528	-7.7382	-6.5024	-10.944	-11.13	-10.805	-9.7113	-8.856	-10.172	-11.901	-8.4581	-9.6812	-9.9333	-7.5486	-7.853	-8.4127	-7.0627
4.6241	7.6998	6.7147	5.9987	9.8388	7.7502	4.315	4.2447	5.4208	9.0009	6.3582	9.5774	6.9121	7.2371	5.6862	6.8539	7.6915	6.4232	6.4139	7.2596	5.9116	8.5753	5.2456	7.2864	8.975	7.6629	8.5787	4.7089	6.3868	9.6713	6.3323	3.8977	5.6757	7.525	7.2958	6.8892	6.5511	3.4653	8.6486	7.8045	7.4979	6.5885	7.268	6.2448	6.4507	7.4018	5.3636	4.9098	6.2695	8.6355
6.5858	6.7103	9.295	6.9705	8.4668	5.0189	6.9899	6.4078	5.7632	7.3746	6.8267	7.4872	5.7321	9.4111	8.4502	6.1664	8.4691	8.5915	5.5976	6.0874	4.7554	4.8274	10.818	4.926	8.032	7.2682	5.5057	9.3212	8.1676	7.8595	6.9892	4.3784	6.4115	8.7134	5.9378	9.0829	8.5581	7.6412	6.9647	9.4702	4.2745	6.863	5.2769	4.671	4.5254	9.9438	4.741	4.8474	5.9832	6.5527
-9.6489	-9.376	-11.228	-13.116	-10.955	-9.6074	-12.397	-11.769	-13.279	-13.595	-5.8391	-12.027	-8.6768	-9.7038	-9.427	-13.202	-10.665	-12.335	-11.242	-14.122	-13.963	-12.619	-13.516	-13.204	-12.67	-13.238	-10.925	-14.027	-13.47	-14.248	-14.664	-11.174	-9.7042	-9.7114	-12.082	-11.188	-12.049	-15.251	-9.304	-12.817	-13.245	-12.907	-11.162	-11.275	-11.5	-14.704	-8.552	-13.246	-13.073	-13.725
-6.3979	-6.4036	-7.5201	-6.8169	-8.7575	-5.6287	-4.3036	-4.0234	-3.2526	-5.4223	-7.3571	-5.589	-8.5232	-6.9747	-8.4499	-7.2459	-7.9109	-7.7408	-5.1988	-8.6629	-8.1728	-6.3068	-5.5134	-3.7478	-7.7603	-5.155	-5.504	-7.2701	-9.2829	-5.6427	-5.6518	-6.9192	-4.9513	-8.4591	-4.8842	-3.351	-5.8206	-9.1458	-4.4577	-4.1096	-8.0407	-6.6013	-4.1163	-4.3206	-8.5994	-8.3793	-8.7668	-7.1003	-7.673	-8.1585
-8.2818	-13.37	-14.1	-12.292	-8.671	-13.757	-15.813	-8.4789	-10.16	-10.929	-12.209	-10.507	-9.064	-11.069	-12.99	-9.9925	-11.363	-11.368	-12.749	-14.416	-13.907	-11.095	-13.361	-11.259	-12.852	-12.336	-7.8427	-11.243	-10.375	-13.46	-10.648	-10.933	-13.02	-13.284	-9.494	-8.8649	-16.065	-8.1132	-12.868	-11.748	-13.06	-12.29	-12.861	-12.22	-13.473	-9.9555	-10.76	-12.982	-11.066	-9.0909
-0.44741	-1.5361	-0.28845	-7.4517	-0.36516	-0.70839	1.0235	0.93016	-5.4335	-0.97733	-3.4152	-4.0106	-3.2085	-3.6607	-1.8788	-0.41468	0.99064	-4.5024	-3.0981	0.49938	-3.6855	-2.9107	-1.8544	-0.83748	-2.5192	0.42027	-3.2464	-0.20504	2.2554	-3.7483	3.1932	-0.15857	1.8197	-1.4891	-0.81767	-1.9727	4.7404	-3.801	-2.4214	-0.80005	-0.31469	-0.26827	-3.0537	-0.12492	1.3505	-3.017	0.60872	-2.1383	0.39677	-1.2682
0.42454	-0.70521	1.2018	-0.35122	0.1041	-1.7477	-4.5675	2.1968	-0.53954	-0.81696	2.985	3.6762	0.48444	-2.5109	-1.1951	1.0816	-2.0311	0.0039113	-0.96617	4.1616	-1.8555	-2.1448	1.1141	0.82729	1.1499	1.0084	-2.2475	1.983	1.2196	2.0492	-1.243	-0.57034	-2.2464	-0.45721	-1.9192	-1.0851	4.0095	-1.2947	2.3241	2.4647	2.0123	2.72	0.73633	2.1989	-0.20306	4.2182	-0.3043	0.52819	-0.70546	-1.3075
-15.342	-15.213	-11.952	-15.596	-16.75	-14.543	-12.865	-15.087	-14.663	-11.504	-14.053	-12.125	-14.772	-11.635	-14.028	-14.227	-13.43	-12.297	-11.726	-12.256	-15.424	-15.915	-10.072	-15.885	-13.503	-15.109	-15.512	-13.381	-16.277	-11.697	-12.896	-11.621	-11.326	-14.75	-12.717	-13.085	-13.772	-12.809	-10.732	-9.7998	-13.145	-12.172	-13.96	-11.64	-17.65	-16.047	-14.545	-11.99	-12.775	-13.682
1.2618	-0.53791	1.5303	-1.6482	0.48792	3.3881	-0.72991	-1.0164	0.88809	2.8666	3.3958	1.4932	0.10382	0.43764	0.060642	-2.4515	-2.9777	0.58592	-0.80204	1.0625	-3.1221	0.71407	0.97707	-0.82295	2.6542	-2.3665	-0.35097	1.6778	-0.71473	0.58664	0.06474	5.0447	0.94577	-1.8494	2.4741	1.2706	0.80336	-0.77184	0.47313	1.0306	-0.56227	3.2194	2.4325	2.5095	-1.5784	0.071019	1.4982	0.0076514	0.90927	-1.3774
-0.50314	-2.2544	-0.12627	4.1005	-0.78658	1.2739	-0.13043	0.50703	0.099546	2.5235	0.072256	1.1	-4.0027	-0.6612	0.67562	-3.3266	-2.0151	-1.0036	2.2662	0.52926	0.62993	2.3141	-0.72189	-0.22539	3.702	1.9124	0.78938	-1.668	1.5986	-2.5762	-2.8009	0.48422	-4.4016	-2.441	-2.5242	-3.3703	-1.2488	-1.1664	0.55051	0.53504	-0.42496	-0.040045	-1.0223	-0.066091	0.40259	1.5946	0.912	-2.5956	0.72613	-1.5259
0.97512	6.2509	1.4947	-1.0344	-0.14608	2.2264	2.0901	-0.018371	0.26038	-1.8369	1.0711	-3.0028	2.0339	-1.0293	-2.4154	1.0013	-0.03839	-2.6205	0.75038	-1.328	-2.2651	0.30771	2.129	-0.66467	-1.2842	-3.6658	-2.0583	-0.1273	-2.231	-0.29073	0.49078	-0.81294	-0.23574	0.37966	0.52605	-1.6406	-0.59712	1.4808	-1.8158	-1.2869	1.431	0.87731	0.23809	0.22246	0.69639	-0.017179	0.074434	-1.7493	-1.5222	0.5763
5.4809	7.1284	8.8133	7.5715	7.0164	8.1421	8.3551	7.1799	4.4153	6.5295	9.0666	5.9918	8.3025	9.6157	2.0638	5.3827	8.5944	3.3712	6.8215	7.262	7.3525	6.3489	4.6004	5.2227	10.674	6.4404	9.0104	4.0839	7.9614	8.9212	5.1557	7.2744	8.7407	6.8098	7.6328	4.4936	3.2415	5.8776	4.031	7.5084	7.8781	6.317	6.4769	4.2116	5.7494	7.9368	4.1537	5.965	6.3461	8.6751
0.52589	-1.4842	-2.1835	-4.8792	-4.6656	-1.3772	-2.0025	-4.1528	-1.6993	2.1503	-2.5779	-2.1599	-2.274	-2.0076	-2.1247	-2.0867	-3.2621	-1.9512	-2.68	-5.9996	-3.0249	-3.7783	-2.7533	-5.8565	-3.1383	-6.3643	-3.9165	-6.7566	-3.9227	-3.3303	-3.0832	-4.3196	-1.4621	-0.9105	-1.9219	-4.804	-4.6785	-5.9503	-0.83501	-2.5837	-5.2394	-2.9177	-2.0414	-3.0933	-0.54262	-2.3096	-5.9838	-5.7357	-0.95434	-3.5545
-7.2144	-10.73	-7.1981	-13.5	-10.118	-8.2246	-14.585	-7.9225	-10.867	-6.0363	-7.5129	-7.3361	-8.2482	-11.07	-11.441	-12.774	-8.9897	-8.9907	-11.037	-11.211	-10.964	-8.6082	-9.9271	-9.4873	-10.588	-9.6598	-10.109	-11.807	-6.8266	-11.932	-8.9568	-8.6852	-10.764	-9.1905	-6.731	-9.7317	-10.399	-6.7625	-11.149	-8.8662	-9.7734	-6.2673	-7.7849	-8.3408	-11.234	-5.8433	-7.8297	-12.029	-8.4213	-11
-1.2446	-7.2902	-0.88045	-1.5566	-3.75	-2.0201	-1.5531	-1.8275	-1.6557	-5.6825	-0.73899	-0.64294	-0.56997	-3.95	0.43841	0.72264	-3.4437	-1.753	-0.74547	0.69924	-1.5552	-1.0404	-8.2089	-0.31211	-3.363	-3.7967	-1.0302	0.13357	-4.6615	-2.7266	-0.36125	-0.70426	-2.5604	-1.0365	-2.985	-2.5734	-1.0171	0.44873	-1.6028	0.74339	-3.6369	-1.231	-3.7967	-1.8078	-3.4178	-0.03508	-0.25502	-2.103	-3.7944	-1.4842
0.44644	-0.6119	-0.019481	0.43272	1.8108	-0.71425	-2.2115	3.1506	-2.1625	-0.69174	-2.7579	2.2309	-0.7094	-0.15318	1.1494	-2.1775	3.9855	-2.0089	0.23417	0.76702	-0.6088	-0.94654	1.5598	2.8726	1.8321	-0.058123	2.5787	-0.92752	4.9012	-0.75945	-2.4923	0.68083	2.3839	1.9174	-0.19874	-0.3626	-1.4758	0.0058784	1.6485	0.38983	0.17347	-2.449	-0.74521	-1.2852	2.9673	2.4143	-1.0511	1.6989	0.50153	-0.72716
-10.222	-10.46	-10.744	-12.95	-12.143	-13.877	-11.921	-12.561	-11.159	-12.104	-15.61	-12.946	-12.691	-13.709	-14.351	-10.569	-9.3739	-13.497	-11.794	-10.359	-12.15	-13.376	-13.175	-11.113	-10.44	-14.98	-9.7592	-12.155	-12.31	-12.234	-14.399	-12.707	-10.693	-11.814	-16.366	-9.8457	-14.46	-10.926	-16.606	-10.466	-10.477	-12.56	-12.745	-14.793	-10.229	-10.446	-10.672	-12.009	-12.306	-9.6316
-1.0004	-3.4036	-3.7661	-6.3988	-0.82758	-0.97862	-3.0413	-2.9178	-4.8339	-3.1956	-3.4354	-2.5516	-7.7496	-2.119	-0.95328	-2.3888	-3.3737	-3.6003	-3.2483	-4.295	-3.5284	-1.8237	-1.6647	-2.7687	-1.5659	-2.4021	-2.7096	1.3296	-4.0355	-4.3685	-3.6749	-1.5093	-3.5341	-6.643	-3.2501	0.95507	-7.5186	-2.9129	-0.41193	-1.4447	-2.3472	-5.4165	-2.8784	-3.6717	-1.3106	-5.5716	-3.3582	-2.2912	-3.6158	-3.6726
-11.828	-11.851	-12.873	-13.619	-12.135	-11.625	-11.484	-12.597	-11.225	-12.109	-12.101	-15.907	-16.545	-11.454	-12.709	-12.552	-11.013	-14.913	-9.8716	-12.012	-14.068	-13.157	-11.293	-13.839	-10.709	-15.766	-15.037	-15.036	-15.161	-13.25	-11.871	-13.878	-11.999	-11.64	-12.355	-12.06	-15.332	-13.021	-15.018	-13.322	-15.237	-14.802	-14.602	-11.9	-9.9745	-15.213	-16.27	-13.782	-15.342	-14.802
-25.867	-21.386	-24.594	-20.525	-20.942	-25.216	-27.229	-20.457	-22.372	-20.157	-20.18	-23.066	-19.959	-19.529	-21.443	-23.828	-22.244	-23.921	-21.687	-21.525	-21.314	-22.133	-20.842	-20.886	-23.704	-23.901	-17.72	-24.686	-20.936	-25.516	-21.362	-21.314	-20.329	-24.213	-21.598	-21.136	-22.756	-24.269	-19.265	-22.698	-21.405	-21.524	-22.345	-21.56	-21.55	-22.342	-23.378	-22.767	-19.395	-24.681
-5.4934	-5.1825	-2.1054	-3.8307	-5.7772	-3.8599	-5.8999	-3.2688	-3.3182	-4.6249	-3.3881	-4.3536	-3.0707	-4.8674	-6.3428	-4.854	-1.9053	-3.9924	-2.4411	-2.154	-2.5384	-4.9378	-4.6507	-4.9538	-3.3247	-3.2717	-5.1846	-1.1855	-4.6107	-5.0441	-2.9041	-3.5109	-5.2125	-1.9815	-2.9141	-6.3375	-3.4761	-4.2154	-4.2694	-5.7726	-6.1547	-1.8113	-2.2639	-2.2047	-6.6817	-2.5956	-5.1423	-3.3164	-6.7891	-2.9235
-3.1366	-5.0387	-0.51661	-6.9759	-2.2448	-4.7762	-0.71706	-5.6795	-4.3704	-1.451	-6.4742	-0.059255	-8.0069	-1.4777	-5.8522	-1.1608	-4.8658	-4.2256	-3.0467	-6.2346	-5.6868	-1.3555	-3.9803	-5.5511	-1.3005	-3.8366	-5.8487	-2.7202	-5.6517	-1.7767	-5.9295	-2.8079	-1.1075	-5.7468	-7.584	-1.9276	-4.6991	-2.2496	-4.2041	-3.6765	-3.4223	-3.6849	-0.37967	-1.8497	-4.9963	-1.2677	-5.036	-3.7164	-0.64817	-4.6772
-4.6742	-3.3956	-6.1527	-4.4965	-3.9849	-5.4262	-6.0857	-0.29218	-3.0747	-3.5302	-7.2437	-4.7672	-5.6214	-2.866	-4.9205	-5.371	-2.4237	-2.441	-2.691	-0.77535	-5.3523	-2.2825	-3.5565	-5.026	-2.867	-0.97796	-2.2165	-4.8315	-1.0842	-4.1304	-2.9861	-5.1621	-3.9024	-4.1343	-1.9016	-5.957	-4.7677	-5.3751	-2.5697	-7.4831	-3.387	-1.1684	-4.1172	-0.37451	-5.9832	-7.1094	-3.7373	-5.9569	-6.2474	-2.6477
-1.4048	-1.1906	-3.89	-2.711	-0.96004	-0.51442	-0.21503	-0.47506	-4.452	-0.022266	-0.97968	1.0011	-1.7375	-1.0982	-6.276	-2.6969	-1.954	-3.1823	0.39202	-2.5153	1.1061	-1.8527	-3.1052	-3.0568	-1.8533	-0.78447	-2.0888	0.94382	-1.0398	-2.1166	-2.1339	-1.8741	-1.1274	-6.0418	-0.10161	-5.6007	-3.9514	0.11893	-1.6209	-1.3049	-2.8664	0.33939	-2.2357	2.4782	-3.8357	-3.3857	-1.4639	-0.39457	-1.2262	-1.8018
9.5468	9.5024	11.337	9.4832	10.683	7.907	10.128	9.9017	11.953	9.5334	9.3321	9.2934	14.107	11.019	11.588	12.574	12.335	10.578	12.628	9.0412	12.217	10.144	13.952	8.8922	9.3219	10.276	6.4781	10.504	9.2979	9.0376	10.798	11.365	10.398	10.568	7.8032	10.913	9.4367	6.9573	8.7428	10.584	8.6932	9.6884	5.9811	5.3372	5.1891	9.7981	9.4238	10.658	10.878	10.963
-7.5285	-9.7815	-11.322	-11.915	-7.0234	-7.2971	-11.931	-8.8851	-10.701	-6.1288	-4.6024	-8.9642	-10.223	-5.2063	-11.626	-8.5226	-10.066	-10.649	-9.6297	-10.544	-11.137	-8.1488	-8.8163	-11.564	-10.721	-9.8969	-8.7244	-7.6647	-7.2761	-5.1202	-7.7973	-9.8333	-8.285	-7.5804	-13.107	-11.717	-10.799	-9.6476	-12.134	-10.366	-7.9747	-6.9355	-9.1782	-6.8126	-9.1053	-8.7093	-12.026	-11.48	-6.6497	-7.1757
-2.5441	-1.9105	-0.71161	-0.88187	-1.403	1.801	0.8058	-2.0125	-0.48643	-3.1743	-4.605	-3.1477	-0.72889	1.026	-1.407	-4.1629	1.9917	-3.2446	-2.7964	-3.7377	-1.1394	0.37494	-2.1558	-0.31533	-2.2956	-0.057443	-1.9678	-2.4408	-0.2364	-0.17113	-1.8105	-1.0138	0.12355	1.4014	0.77156	-4.8672	-3.1485	0.47321	-1.4111	0.65247	-0.44658	1.4403	-1.2823	-5.0265	-2.1042	-5.5963	-1.7488	-2.6387	-2.2125	0.41439
2.1392	3.1199	4.0386	2.1648	0.96229	2.7208	3.9631	-0.46196	0.73628	1.1804	3.3222	2.8349	3.1418	0.91015	6.2068	0.98788	2.5828	4.3364	3.0494	1.7922	4.6669	1.8446	3.2548	0.14601	4.4723	1.7588	2.9837	3.3762	1.356	5.209	2.627	2.3907	7.3351	2.1616	5.082	3.8689	0.49899	0.37064	3.6641	5.3019	1.2424	3.6351	3.7259	2.9423	2.9375	2.9183	4.4182	5.8709	0.5929	1.2485
-4.7968	-6.1042	-8.1833	-6.2951	-8.579	-6.2125	-4.0261	-6.482	-6.749	-7.5405	-4.0319	-7.0414	-4.5528	-6.7374	-7.2134	-6.4198	-6.0663	-8.1854	-6.9885	-6.1677	-4.7043	-6.6712	-4.0554	-10.067	-3.0641	-6.0957	-6.871	-6.9967	-3.3101	-6.0108	-3.6839	-5.2333	-4.5796	-4.6366	-4.0684	-6.6641	-2.3544	-5.3895	-5.4258	-4.3114	-5.2317	-7.4346	-4.6152	-5.7419	-4.4719	-5.7537	-5.7735	-6.1351	-6.4772	-4.617
-13.041	-15.991	-12.433	-15.836	-16.911	-12.837	-14.668	-13.247	-12.429	-10.906	-12.556	-17.631	-15.167	-14.292	-8.7074	-11.186	-14.793	-12.636	-11.902	-15.886	-15.264	-13.057	-12.069	-16.838	-15.743	-12.555	-15.957	-15.662	-15.165	-12.567	-14.574	-17.222	-15.828	-16.449	-14.885	-16.082	-14.569	-11.874	-13.206	-11.53	-13.461	-14.769	-10.465	-14.963	-12.965	-13.625	-15.052	-13.098	-13.099	-14.368
-10.491	-14.057	-7.8631	-12.633	-9.2782	-10.24	-9.9244	-11.214	-8.5503	-12.036	-10.153	-8.863	-5.735	-9.6564	-10.452	-10.887	-8.4283	-10.742	-6.9851	-7.2017	-7.5849	-10.825	-8.1753	-7.1353	-11.51	-9.562	-10.43	-7.5715	-13.071	-9.352	-9.4016	-10.306	-7.5353	-7.2854	-12.631	-6.1886	-10.663	-8.9069	-10.252	-8.82	-11.261	-10.42	-8.9618	-11.669	-8.9883	-14.064	-7.8262	-8.9148	-8.0386	-8.5662
-9.4491	-14.448	-10.911	-9.9398	-13.281	-13.488	-11.645	-13.429	-12.262	-10.06	-11.044	-12.524	-9.5489	-9.515	-15.246	-10.549	-14.414	-14.475	-12.639	-13.598	-13.119	-14.171	-12.85	-11.577	-10.488	-11.372	-12.633	-15.497	-10.187	-9.1538	-15.098	-11.471	-11.134	-12.926	-13.496	-9.5877	-11.498	-13.424	-15.188	-9.8427	-9.905	-9.7979	-15.994	-13.824	-13.081	-11.175	-13.199	-13.92	-12.199	-9.5115
-2.2357	-1.5942	-0.6593	1.1351	0.24825	-0.51704	3.1218	0.49755	3.7619	-3.0106	0.31796	-1.4456	0.61873	1.4176	0.69845	0.95567	2.4238	-0.73983	0.26602	1.9014	-1.6119	4.2328	1.9972	0.30407	2.3912	0.75133	2.7869	-1.899	-1.2583	4.7403	-3.5242	0.94278	2.4983	3.3038	-4.0854	1.7532	-0.09067	2.0721	2.4332	0.12579	1.2096	4.5798	2.434	6.0442	-0.56404	1.2934	1.431	0.32125	-1.3386	-1.1698
0.045143	-0.90676	4.7907	4.4673	-0.13362	0.45875	1.4887	-2.9057	0.34785	3.5259	4.0667	0.9426	2.8801	1.5371	0.83711	-0.46512	1.455	-0.094567	0.21971	-0.21342	2.4392	0.33596	0.63263	2.22	3.6797	4.8816	2.8161	1.1268	1.2011	2.3112	0.82485	3.2915	0.67659	3.5146	2.5381	5.197	1.7016	0.44454	1.1263	2.0936	-0.57877	3.695	-1.2977	3.4115	-0.60112	0.55086	4.1343	-1.2329	3.2353	0.25162
4.8796	7.8931	5.8417	2.9533	9.6546	4.378	10.92	6.2899	7.8676	6.9969	7.0088	6.8478	5.742	8.6479	5.527	7.4723	6.8468	3.5365	6.923	7.1865	7.8288	8.4149	6.6203	6.5229	7.0437	5.7558	6.7287	7.6275	8.8486	7.421	7.283	5.7379	8.5468	4.0069	8.0754	5.048	7.9325	7.019	7.4569	6.7102	5.7211	7.8867	10.35	4.825	7.3999	6.3624	7.3767	6.0904	7.1984	9.6746
6.4269	7.6872	8.31	8.1983	4.4795	2.5476	6.4679	6.0497	3.0611	7.2776	9.0649	5.1576	7.1647	9.7836	9.8118	7.3542	10.004	3.0972	6.2007	6.5612	5.8754	7.3291	4.4619	1.8328	6.7038	4.7383	7.4134	7.4945	5.4868	8.7344	7.0058	10.041	6.8433	4.5947	6.4424	5.3339	8.5923	6.5584	9.4081	4.9894	6.0372	5.8724	7.8214	6.7808	8.0985	6.3901	7.6407	6.5645	9.2044	6.3697
-5.39	-1.1965	-10.113	-5.9949	-5.9159	-4.605	-6.8814	-5.3223	-1.9473	-6.6856	-7.0496	-6.7494	-3.2645	-3.8042	-5.2753	-4.1944	-3.1616	-2.6711	-7.191	-4.4315	-2.685	-2.2992	-0.8902	-3.3902	-4.1906	-5.5212	-3.7895	-5.1545	-3.4636	-2.0423	-3.5749	-4.7939	-1.1846	-4.8584	1.3749	-3.1032	-3.1763	-3.6815	-1.1665	-3.6355	-3.9082	-3.2977	-5.7584	-5.29	-1.9176	-2.4768	-2.9448	1.3494	-6.6448	-0.83029
-13.991	-16.754	-13.924	-15.071	-12.778	-15.37	-12.565	-18.175	-16.003	-15.776	-15.403	-13.699	-15.671	-18.715	-12.631	-14.926	-16.131	-14.346	-13.28	-12.097	-13.373	-14.926	-16.588	-9.9397	-15.317	-16.158	-11.804	-14.086	-14.294	-16.069	-15.746	-16.938	-13.598	-15.214	-12.242	-13.91	-15.89	-15.671	-13.026	-15.514	-17.286	-12.241	-13.981	-14.602	-14.481	-14.204	-12.86	-13.482	-14.235	-14.033
-12.571	-10.065	-10.009	-11.827	-13.349	-10.795	-12.639	-13.056	-9.504	-9.5999	-13.051	-12.118	-10.04	-7.7823	-11.802	-15.582	-12.734	-9.7537	-10.433	-12.803	-13.58	-9.5615	-11.283	-13.167	-13.477	-14.23	-13.545	-5.9447	-10.389	-11.808	-13.17	-9.7216	-11.374	-11.617	-13.337	-14.73	-11.412	-8.4256	-10.205	-10.877	-10.933	-12.488	-11.948	-16.235	-10.224	-12.254	-10.625	-14.194	-11.651	-11.336
-14.343	-13.166	-12.009	-12.327	-12.658	-13.38	-11.872	-11.565	-12.905	-14.069	-13.131	-10.849	-15.008	-11.428	-11.857	-13.913	-16.686	-14.451	-10.405	-12.041	-12.672	-10.445	-14.39	-14.243	-13.292	-14.996	-10.643	-11.963	-14.248	-13.692	-16.011	-13.063	-13.272	-10.871	-13.678	-14.873	-13.314	-16.748	-12.711	-11.203	-14.303	-11.329	-12.985	-15.805	-15.519	-10.842	-12.049	-13.689	-12.535	-14.488
-10.353	-9.8716	-8.9548	-8.7878	-10.867	-12.332	-7.9465	-12.051	-9.2737	-12.627	-12.777	-10.372	-9.2515	-12.091	-8.8648	-8.6378	-9.9457	-11.569	-13.642	-11.237	-11.925	-13.42	-9.9369	-10.364	-11.041	-12.019	-11.734	-12.693	-14.55	-16.003	-10.039	-11.34	-10.002	-9.916	-8.2673	-16.204	-13.168	-13.294	-8.3331	-12.213	-12.632	-10.54	-13.311	-13.747	-12.21	-14.008	-5.932	-10.91	-12.286	-12.663
-0.91336	-0.14966	-2.8379	-0.38179	-4.8151	-0.29066	-4.0456	-3.446	-0.85105	-3.2227	-1.7625	-3.6194	-1.4995	0.011787	-2.7586	0.9942	-0.60696	-1.5719	-5.0244	-4.6196	-1.2784	-3.889	-2.6301	-1.0265	-1.9172	-1.4728	-0.91388	0.61656	-1.26	-1.7052	-3.5563	-4.2658	-3.1134	-1.8057	1.2533	-1.843	-2.4038	-0.85524	-1.3968	-1.3144	-4.6199	-1.2809	-1.2588	-2.6977	-0.71618	-1.2894	-3.2654	0.16802	-3.3985	-2.8527
-1.2232	2.4355	-0.69144	-0.78844	-1.1525	-1.4836	0.12615	-3.4289	-1.7275	-0.41418	-1.8613	-2.9751	-2.6992	-0.32062	-1.7995	-1.8666	-6.4173	1.6065	-1.3046	-0.68291	-0.41133	-4.5807	-0.36834	-0.68553	0.095802	-1.1365	-3.2659	-2.4498	-0.56918	-0.99602	1.6111	-0.36096	-2.0791	-2.6911	2.7962	-1.4494	-2.8598	-0.32769	-0.32418	-1.9363	-3.131	-1.7795	0.55917	-2.0115	-0.78726	-1.1617	-0.98494	-2.6874	0.083779	0.70359
0.14078	-0.90733	-0.58021	1.0998	-0.82391	-0.077919	1.4686	2.4485	1.7861	-1.5798	-1.3101	1.2697	4.0055	0.015722	2.2845	-0.81252	0.12076	1.5577	-1.1646	3.0841	0.82037	2.6453	-0.68963	0.16031	-0.48792	-4.0557	-1.8666	-0.49912	2.2083	-0.095306	0.99967	0.81184	0.29427	-0.29032	-2.0786	-2.4784	3.3168	2.8949	-1.5526	2.9333	-0.3102	0.38695	-0.26362	1.6771	2.4471	1.691	1.5175	-1.5274	0.053925	2.3718
-4.204	-5.5865	-2.0816	-3.1354	-4.5075	-2.5845	-5.579	-3.4786	-2.9988	-1.8721	-2.472	-3.6165	-3.5539	-3.9458	-4.5539	-4.0508	-4.1596	-3.7906	-3.6722	-2.3406	-4.5924	-3.4241	-2.9328	-2.0679	-6.0062	-4.4577	-4.6914	-6.8729	-3.0518	-2.3185	-4.2207	-4.3193	-6.1722	-2.9131	-1.9118	-1.9591	-4.3565	-2.8787	-4.515	-5.6937	-2.5235	-4.7256	-0.48043	-3.6386	-2.7217	-1.5991	-4.3235	-5.8711	-1.4353	-2.122
-15.687	-12.116	-13.939	-14.366	-15.488	-15.033	-15.308	-14.548	-12.735	-18.583	-11.011	-13.15	-14.65	-12.558	-12.706	-12.031	-13.103	-13.368	-14.403	-14.959	-12.169	-12.459	-11.273	-13.222	-15.56	-14.837	-13.077	-11.783	-13.212	-14.957	-13.266	-15.61	-12.722	-10.519	-12.037	-13.356	-12.275	-12.268	-14.38	-15.9	-9.4952	-14.284	-12.51	-10.493	-10.345	-12.629	-12.121	-15.099	-15.992	-14.913
0.90417	-1.3321	1.0131	-0.46886	0.046478	2.1341	0.49712	-1.2877	6.3202	0.16707	-2.8173	-0.31506	-1.4166	0.86128	-1.3991	-0.61757	-1.5156	0.01672	0.71908	0.89707	-1.9061	1.9746	0.38816	1.3101	0.61464	1.9455	-0.7826	0.17202	-1.1595	-3.0711	0.33655	1.9371	-0.28544	-4.248	-1.4819	1.4038	0.63873	3.9813	0.61657	0.95177	1.4501	1.6939	0.83257	0.50729	0.57171	-0.32561	2.366	1.9291	-0.24923	0.71045
-4.6544	-6.7997	-4.9289	-1.2673	-3.8301	-3.1197	-4.4411	-0.64903	-2.3539	-5.6171	-4.5992	-4.6336	-5.2634	-4.8202	-4.0205	-2.2564	-0.84961	-0.93076	-4.9397	-2.6896	-2.4375	-4.6042	-4.7924	-5.6971	2.1477	-4.9024	-2.2893	-4.5372	-3.4665	-5.3144	-2.2913	-2.9902	-3.0984	-5.7306	-1.6918	-5.253	-2.035	-3.9526	-4.1528	-4.6153	-5.4071	0.21843	-0.90801	-1.1235	-2.3338	-1.1372	-0.45479	-3.9169	-2.5917	-2.4512
-2.0706	-4.4118	-1.0007	-4.817	-6.2889	-2.7429	-3.9212	-4.8128	-7.7304	-5.3971	-5.8565	-2.6191	-6.6472	-6.7589	-3.8192	-4.4525	-3.9577	-3.9671	-3.3735	-4.1538	-4.9468	-5.7816	-4.5576	-6.6198	-6.5923	-3.986	-5.55	-5.1446	-5.5871	-6.245	-1.3549	-4.5503	-5.0606	-5.3602	-6.0022	-0.60746	-4.0326	-3.736	-5.2455	-3.0938	-3.0023	-5.5969	-4.8341	-5.9357	-5.3076	-4.6377	-4.6837	-6.1439	-4.1367	-3.2991
1.0671	0.014302	3.7963	1.1613	1.1537	3.7778	3.4623	2.8823	3.7996	-0.05083	6.8057	1.6288	2.839	2.7743	4.1701	4.6441	1.824	2.4041	1.7089	2.3407	2.8653	-0.32	0.89361	1.5228	0.71708	3.3709	3.3564	0.72534	3.5846	2.5775	2.6901	2.6407	-0.70809	2.2032	2.463	0.30598	6.1091	0.41189	2.9701	2.768	2.0009	0.61495	0.73586	1.8667	2.343	3.1767	2.5083	1.9265	1.0467	4.7002
-3.7367	-2.4954	-3.3974	0.93583	-2.0889	-4.415	-3.265	-5.0862	-4.0759	-4.4564	-5.6879	-5.7676	-5.4709	-3.8224	-7.1255	-3.3811	-7.0579	-0.13027	-5.9866	-4.1544	-3.5786	-4.594	-2.5768	-2.3264	-0.33598	-5.6714	-3.1945	-2.7391	-0.4934	-1.7633	-3.8823	-5.3229	-3.9758	-4.2176	-7.4591	-2.8932	-4.0145	-3.8846	-7.4909	-3.479	-6.3532	-0.70572	-4.2707	-4.3155	-2.1674	-0.34019	-1.1815	-2.3098	-6.6285	-4.6139
-3.332	-1.0344	-5.6326	-1.8159	-2.6672	-6.7928	-4.3398	-4.4727	-5.1175	-4.3908	-3.047	-3.8516	1.1593	-5.5919	-7.1697	-4.3728	-2.9757	-5.0799	-5.1629	-5.4099	-3.2858	-6.1652	-1.0413	-5.767	-0.18176	-5.3739	-2.7039	-3.7922	-3.7463	-5.0942	-3.0571	-2.3866	-3.3582	-5.9466	-4.4265	-2.1104	-4.5168	-2.5288	-5.5719	-4.8472	-2.3515	-5.854	-3.5667	-4.7977	-2.9815	-3.6568	-4.7514	-2.8278	-4.9849	-3.1427
-2.7841	1.8194	1.106	4.1646	0.90376	3.2899	-0.25532	0.36811	-0.63041	2.8573	-0.57933	-1.0205	1.1988	-1.4889	1.8251	3.2785	0.12537	-1.6929	3.8244	0.70588	-2.672	1.1496	2.9747	-1.91	-1.7596	-1.4037	-1.9374	-0.25541	0.097898	2.8063	0.35479	0.15872	-1.0641	-2.5419	-1.3591	-1.0865	-2.9385	2.3184	-1.6629	4.2924	2.1133	3.6557	-1.7322	0.62502	1.6402	-1.2237	-0.77081	-0.096483	-1.6149	-2.7939
4.1451	4.0105	5.1425	4.7263	3.8892	6.2065	5.5391	6.668	6.6286	7.3206	4.9105	7.3778	4.1511	4.6236	5.3262	2.5343	2.6396	3.6407	5.9043	5.7418	3.2274	8.9768	5.235	4.1292	5.9382	6.4949	5.3429	6.182	4.928	6.5043	4.8669	6.0592	3.2411	1.8862	0.75853	5.3413	4.7501	4.1926	8.5391	2.4427	6.3143	2.8742	2.6692	4.2223	6.9654	2.9537	6.6066	4.1884	0.97885	5.9877
-0.92865	-1.2064	3.2702	1.4914	0.2188	3.136	0.6372	2.2192	-0.71886	1.8947	1.1819	-1.7884	0.56104	0.35557	-2.1099	2.6752	1.9782	1.7872	1.1526	1.0027	-0.23192	1.1522	-0.02456	2.667	0.43826	-1.1533	4.6268	-0.94483	1.4983	-0.38896	1.3901	4.8686	3.9618	1.0206	0.79663	1.7989	-1.5844	-1.075	1.716	5.608	-3.0467	1.0412	0.6912	1.5493	2.4549	0.3638	-0.58642	4.2412	1.6335	1.8371
5.3228	1.4875	1.9225	1.8015	2.9984	2.9231	6.156	1.1252	1.5942	1.9874	1.3284	3.6159	2.8306	2.4186	4.5179	3.5469	3.6043	2.7492	2.2318	0.44622	4.602	6.0663	3.039	-0.99878	3.334	4.1285	2.6475	3.1353	5.6753	2.9801	2.9873	3.2583	2.0535	3.8351	-0.31436	5.3783	2.8976	2.4425	2.1241	2.2792	4.2236	4.6708	5.5898	2.0345	5.7439	2.6958	2.763	0.14898	5.5136	5.1042
-5.1572	-7.5636	-10.276	-4.6574	-5.9321	-5.8672	-5.7992	-6.7625	-7.2266	-4.4108	-3.0122	-5.9477	-5.6372	-7.562	-5.1211	-4.3074	-6.5375	-5.9196	-6.6918	-4.7342	-4.4546	-6.5581	-7.6454	-6.1955	-3.5853	-6.9338	-7.6285	-5.6497	-7.9457	-6.5928	-6.9717	-8.9753	-10.464	-6.9447	-8.3074	-6.5493	-4.529	-4.4821	-6.7301	-4.7149	-7.191	-4.0673	-6.1219	-5.7574	-4.8044	-4.8072	-8.0398	-5.9655	-7.9076	-7.1026
-3.4445	-3.9341	-3.5387	-5.2425	-4.0428	-4.7135	-4.2927	-2.66	-4.8719	-5.4003	-4.7034	-6.3972	-1.6739	-2.7856	-5.8956	-5.3487	-3.4494	-3.8325	-3.9608	-2.1938	-6.2314	-2.5988	-6.2653	-4.2198	-2.6445	-2.9661	-4.1241	-2.9257	-2.63	-4.8541	-3.746	-4.1858	1.3668	0.17817	-2.9349	-5.207	-3.6056	-4.375	0.059485	-2.7379	-7.4715	-4.4626	-4.9786	-4.0675	-3.1126	-3.0756	-0.48184	0.15012	-4.9658	-4.2626
-0.59009	2.5787	1.3577	0.7319	0.19538	1.7309	2.2238	-1.1945	2.5993	-1.0716	-2.4215	-3.2414	-2.7921	-1.4667	-1.6372	0.27558	-2.1215	1.7031	1.3227	-1.7371	0.91075	-0.45662	-2.5809	-1.7296	2.4545	-0.38079	-1.4747	-0.40508	-0.12689	-1.1686	-2.4974	1.2186	0.22185	0.0069958	-3.2629	-0.86014	-1.0962	-0.56664	-1.4942	2.2625	-2.6422	1.2701	4.7857	-0.96616	1.3951	2.1261	-3.3072	-1.3535	4.5752	-1.5837
5.6481	2.2882	0.91007	1.2934	2.4124	3.7844	2.0505	2.579	3.2187	3.4324	5.2621	4.5682	5.0669	0.38917	2.9213	1.2237	1.6272	4.513	-0.18209	1.8541	2.8213	0.35713	4.5229	5.3742	1.0992	1.7763	4.5407	3.2005	5.742	-0.35695	5.0502	1.7028	2.8521	1.561	1.3284	3.1622	1.93	2.3991	1.5423	3.5761	5.7704	4.1169	2.0909	-0.29697	-0.19752	4.7357	2.789	5.1367	2.6531	1.2932
2.5125	5.2447	5.1561	3.9947	4.2808	4.2308	5.3517	3.4671	2.9826	4.4892	3.9707	2.3793	3.7397	4.8147	2.6867	3.6899	4.15	4.1368	1.2336	2.7758	5.902	4.9453	5.2257	3.3933	8.5167	3.6579	1.6211	6.2593	6.4955	5.1858	5.7683	3.8236	7.4269	5.4207	4.8778	5.8902	3.8389	6.2536	7.4435	4.1516	4.2243	5.3126	2.8362	4.4146	6.1447	4.1643	1.5538	7.5636	5.8432	7.0325
-3.011	-5.8737	-6.2706	-1.8905	-0.28077	-3.4213	-5.1057	-1.1024	-7.8436	-5.0074	-2.0886	-6.4467	-2.8559	-4.7028	-3.8921	-4.2347	-3.3866	-3.1676	-4.3076	-4.4643	-4.741	-4.6643	-3.7938	-2.3696	-2.4476	-5.405	-3.1761	-3.5503	-4.8761	0.061964	-1.857	-3.4257	-0.91863	-3.22	-2.0415	-1.5667	-4.3684	-2.779	-4.1645	-3.4822	-4.7801	-1.1737	-3.258	-3.1846	-4.2629	-2.8664	-2.5167	-4.0983	-4.4839	-3.1741
2.8673	2.6198	-1.4157	3.0565	-0.64936	-0.14039	3.1081	0.62857	2.981	2.7048	2.5175	0.2512	1.0877	3.1931	2.9865	2.7132	0.71253	1.3407	1.0232	-0.66289	1.7639	-0.25822	5.341	1.8834	6.5326	3.2652	4.2831	2.382	3.6828	1.2572	3.1566	1.7001	-0.38984	0.52623	-0.96687	0.61809	3.6755	4.3015	1.0812	0.71972	-2.3608	1.3993	0.46982	3.2199	1.2054	0.7974	0.093984	0.45433	3.457	3.0231
-9.8766	-8.3759	-8.7524	-7.7605	-10.473	-5.7369	-10.03	-11.843	-10.94	-9.717	-8.1107	-8.1965	-10.42	-7.3092	-7.8109	-12.266	-5.4292	-8.3604	-11.153	-8.64	-7.4773	-7.557	-9.9803	-7.6679	-11.599	-10.885	-8.3301	-7.1134	-10.368	-7.4292	-9.327	-7.2024	-5.7587	-3.7806	-9.907	-9.6725	-8.4307	-9.2268	-5.9301	-9.3044	-8.7658	-9.7399	-8.0711	-12.113	-4.685	-11.191	-7.2404	-9.2861	-9.602	-8.5792
-8.1054	-6.6765	-5.595	-9.811	-12.926	-6.9439	-10.175	-9.0434	-11.082	-9.5609	-8.0723	-10.406	-9.1907	-11.716	-7.1997	-9.3597	-9.0675	-8.8154	-8.0652	-9.0909	-10.926	-8.8125	-12.397	-8.4824	-10.265	-9.4639	-9.0343	-8.6396	-7.8911	-10.182	-9.4916	-9.5814	-11.276	-9.0981	-7.8581	-12.55	-10.218	-10.98	-9.0478	-2.9591	-10.668	-6.0735	-9.2041	-10.384	-9.4781	-8.6952	-8.6026	-9.3122	-7.3963	-10.691
-10.374	-10.414	-14.845	-10.453	-10.777	-9.9416	-12.118	-14.106	-14.297	-10.14	-13.379	-13.845	-11.918	-14.07	-17.816	-13.431	-14.362	-8.9807	-13.455	-9.516	-15.663	-18.38	-16.98	-13.11	-7.1368	-14.209	-13.477	-14.46	-11.804	-14.903	-13.574	-13.473	-16.927	-13.45	-10.45	-12.208	-11.03	-12.602	-16.29	-12.404	-14.52	-11.649	-10.023	-15.252	-11.914	-16.41	-13.888	-16.077	-13.437	-14.351
-10.836	-10.384	-11.481	-10.399	-10.93	-10.646	-5.2577	-11.353	-10.415	-9.3825	-9.3332	-13.284	-8.0821	-12.271	-9.8836	-11.96	-9.9544	-8.7251	-8.8226	-10.782	-9.8673	-8.9154	-8.3995	-10.395	-10.83	-6.3612	-10.13	-9.105	-10.27	-8.441	-8.5395	-11.441	-11.23	-9.4389	-9.3617	-9.1651	-9.4095	-9.6563	-11.729	-7.6608	-7.9372	-12.558	-12.653	-12.045	-11.384	-8.7598	-11.783	-10.149	-11.048	-9.4797
-20.068	-19.862	-25.76	-20.236	-22.634	-22.144	-22.117	-24.122	-21.194	-21.223	-21.32	-22.004	-22.255	-20.669	-23.316	-19.312	-22.875	-23.122	-22.027	-21.337	-22.19	-21.457	-23.649	-22.147	-19.567	-21.789	-26.01	-24.83	-21.801	-22.493	-24.481	-19.942	-20.646	-23.327	-21.727	-20.873	-21.916	-23.494	-22.405	-22.373	-22.492	-22.339	-22.5	-23.419	-20.65	-20.994	-24.26	-21.726	-22.734	-21.8
-2.0039	-2.3648	0.79715	-3.4024	-2.583	-1.5183	-2.0794	-4.5963	-0.25342	-0.95935	-2.4838	-5.529	-3.217	-4.0525	-1.1058	-2.3242	-3.5962	-5.4335	-0.11342	-3.3945	-0.82563	-3.2402	-0.87388	-4.3659	-4.5123	-3.149	-2.5548	-3.4253	-3.665	-2.9245	-3.7266	-4.3615	-1.0696	-5.6215	-4.1585	-2.5839	0.1147	-3.0443	-4.0331	-1.0478	-3.9278	-2.8558	-2.3461	-0.80296	0.4414	-2.1798	-4.7953	-2.1869	-1.3181	0.99311
-12.133	-9.9785	-8.1254	-12.374	-10.326	-12.626	-13.337	-11.444	-13.986	-8.47	-11.089	-16.664	-12.088	-9.4583	-10.628	-9.6411	-11.381	-10.994	-6.7964	-10.771	-9.4102	-7.6337	-9.4112	-11.162	-10.668	-11.473	-13.014	-9.7079	-11.769	-8.9321	-11.247	-12.883	-11.072	-8.4806	-12.335	-8.8941	-10.362	-7.865	-9.6974	-8.5925	-10.684	-12.153	-10.467	-12.618	-10.169	-7.5762	-8.5973	-11.1	-10.629	-8.8357
-5.8008	-1.8925	-5.5785	-2.8235	0.48294	-1.8579	-2.8093	-1.7704	-2.4953	-3.4412	-4.4978	-5.3681	-2.0483	-5.6147	-7.3263	-4.2448	-3.5437	-5.8371	-3.9936	-4.3683	-5.4949	-3.3709	-5.9073	-4.8839	-3.6422	-5.6708	-1.8451	-3.4574	-2.285	-2.0637	-5.5183	-2.2432	-3.9497	-6.9832	-3.0393	-4.6515	-4.1054	-4.4337	-3.8739	-2.8403	-4.4541	-1.0129	-8.1202	-3.572	-1.5581	-2.0761	-6.4046	-3.5531	-3.8826	-3.0634
1.2915	-2.6399	-2.2165	-1.3226	-1.8115	-0.034947	-0.47543	-0.5484	-1.743	0.7825	-0.83371	1.1611	-2.2649	-0.27848	-1.9001	-0.42196	-0.35113	-3.3756	-1.2016	-0.32925	2.6123	-3.5352	-3.8349	2.1363	-4.6138	2.1535	-4.0323	1.9647	-2.4929	-1.4559	0.4207	-0.94765	-0.85038	-2.5055	2.0272	-0.88811	-2.4112	-1.663	2.3175	1.9321	-3.9201	-0.58894	3.8056	1.3099	-0.3998	-1.185	-1.1741	-2.4622	2.1268	0.10582
-10.771	-9.2549	-10.144	-12.235	-11.933	-10.387	-13.069	-12.006	-11.08	-12.828	-10.194	-10.51	-11.189	-11.812	-13.937	-11.862	-14.398	-14.421	-12.172	-12.599	-12.471	-11.946	-12.435	-13.212	-11.245	-9.439	-9.4129	-11.701	-12.859	-10.562	-9.886	-14.583	-17.907	-10.528	-9.3596	-11.542	-9.9918	-11.973	-12.351	-13.592	-12.83	-12.159	-11.942	-10.503	-9.9052	-11.153	-11.754	-9.5768	-15	-12.701
-2.4899	-2.455	-1.6303	-3.2369	-4.7839	-2.776	0.40615	-2.0169	-4.5853	-2.2888	-4.0844	-1.0412	-2.2457	-3.1768	2.0986	-3.355	0.19478	-0.49143	-2.6737	-0.72954	-3.7126	-2.1465	0.31349	-2.2173	-2.7708	-3.5225	0.94794	-2.1901	0.75737	-0.20348	-3.4438	-3.2288	0.23143	-1.8889	-2.2871	-2.8542	-1.9611	-1.3503	-1.4402	-4.2552	-5.5642	-1.4013	-2.183	-1.1544	-0.69994	1.4511	-3.1258	-2.6982	-1.2127	-0.015782
-0.84706	-0.6734	-2.7035	-2.2923	-3.4632	-0.62355	-1.0247	-2.2996	-1.8461	1.6578	-2.2538	-1.8299	-1.7257	0.94435	-0.40431	0.13183	2.6239	-1.4926	-2.3969	-2.8861	-1.2476	-3.585	0.091846	-0.044258	-2.4764	-1.8931	-1.4557	-3.3348	-0.73103	-0.29248	-1.5504	-4.0893	-3.066	-2.3096	-3.585	-0.59554	-2.8129	-1.3737	-0.32726	-1.0207	2.3607	-0.094908	-0.47554	-0.25525	-4.2067	-3.5074	0.2882	-4.5601	-2.9621	4.4551
5.3829	9.4758	9.6815	5.1725	4.744	6.0767	7.9978	7.7265	5.9814	7.5206	6.2074	6.2943	4.3287	7.3622	6.7964	9.4078	5.298	4.7114	6.979	6.3639	5.9941	5.4128	7.7487	4.6334	7.3021	4.1456	10.338	5.7771	7.158	6.593	6.9802	7.0786	6.6431	5.7054	6.4019	9.0758	6.4956	7.4415	3.3571	9.6019	4.9068	6.1237	4.3947	7.2943	7.8964	8.3812	6.4337	7.2495	8.3979	6.4847
6.6063	3.2668	1.5843	4.5091	5.2876	2.8989	4.6693	3.71	6.3814	4.8145	4.4719	5.8832	5.9093	4.9098	7.714	4.3426	5.1578	4.5094	3.9979	3.3321	3.4349	1.7554	3.8908	4.1394	2.647	6.6391	6.3537	1.1758	-0.50118	6.5957	4.3838	6.5744	3.5025	3.4531	3.4568	7.7722	5.7135	5.9048	8.6668	5.1466	6.4482	5.5225	6.1528	6.1359	4.5987	5.177	5.379	8.7521	6.3388	6.2845
7.393	7.3694	7.6557	9.2354	4.4331	6.4889	5.0686	7.5768	6.6765	5.2449	7.5829	6.2809	7.2185	8.114	10.721	5.9112	6.5977	5.4425	6.4815	4.5574	11.454	5.9854	7.2652	7.0228	6.9863	6.1302	5.1863	6.3951	8.2642	8.5075	6.3267	6.4751	5.7275	7.3781	3.5619	7.6363	7.0337	10.9	7.3351	6.6926	5.766	9.994	6.3692	5.9211	9.1171	7.2635	6.8833	10.683	7.3333	7.7947
-4.6514	-5.0383	-3.5692	-3.6912	-4.7992	-4.4461	-4.3234	-3.4592	-2.9431	-4.0575	-2.5695	-1.972	-4.6238	-4.7048	-3.6253	-4.9488	-3.2118	-1.1602	-3.1604	-3.3857	-3.2656	-3.8159	-0.18885	-1.5119	-4.334	-4.5676	-5.0011	-4.1287	-2.8995	-4.1362	-3.6388	-3.8238	-2.8031	-5.1244	-9.7882	-0.58871	-2.9182	-3.9212	-3.984	-2.1436	-5.0178	-4.424	-2.2988	-3.8841	-2.3716	-5.5088	-2.9884	-1.9523	-5.4183	-4.609
-1.3584	-1.4665	-3.2115	-2.2667	-2.6865	-0.14869	-2.4102	-2.7917	-2.5094	-1.9188	-2.7423	-1.5701	-2.0191	-2.9374	-6.8549	-3.4458	-2.5452	-2.3596	-3.1994	-3.7193	-5.4828	-4.5405	-3.5271	-3.2397	-1.8152	-3.3889	3.2855	-3.3327	-4.0529	-4.148	-3.1364	-0.18231	-2.9481	0.56083	-0.78379	-0.52223	-1.85	-1.9978	-2.8591	-0.71838	-2.9424	-4.3427	-4.9864	-0.33155	-2.4768	-1.1694	-4.031	-6.3699	-0.9141	-2.1484
1.3648	-2.3932	1.7285	2.325	1.9762	-1.134	2.3447	-2.3925	-0.093102	1.9466	1.3952	0.99286	1.0668	2.3444	2.195	1.5772	-0.41606	-0.39373	-1.2817	0.83314	-0.63403	-2.6469	-2.0769	1.3745	0.85905	-0.94906	0.28501	1.0606	1.9564	1.7517	0.49737	-0.97989	-1.7169	1.0749	4.6422	-2.4088	0.17681	-0.82508	0.95348	1.9834	0.98888	2.3027	0.4298	1.1469	-0.84859	0.094119	0.64226	-0.22767	-0.67476	-0.95896
-11.7	-12.448	-14.105	-15.041	-12.173	-14.834	-11.87	-10.786	-12.962	-14.212	-12.846	-9.2745	-12.513	-11.666	-14.116	-13.323	-14.213	-15.358	-11.024	-12.259	-14.922	-14.401	-10.85	-13.501	-11.449	-11.654	-15.055	-13.254	-11.187	-13.582	-13.678	-12.436	-13.053	-16.05	-12.317	-12.687	-14.012	-13.692	-11.469	-13.329	-15.839	-16.968	-11.837	-12.489	-12.184	-16.238	-9.142	-15.621	-15.654	-10.553
0.47853	-5.0746	-0.34236	-0.52013	-0.85051	-4.3101	-3.0433	-2.7348	-2.3182	-1.3737	-0.54726	-2.364	2.2177	-4.2395	0.28574	0.19579	0.74006	-3.0568	-4.1041	1.5123	-4.689	-1.8172	-2.4926	-0.049745	-1.7374	-2.1981	-1.2821	-3.4086	-1.2619	-0.57624	0.95711	-0.33399	-1.0432	-2.386	-3.2086	2.5395	0.86518	-3.1605	-2.6733	-1.0372	-3.5378	0.24714	0.71891	1.4992	-1.1006	-0.53402	-3.8316	0.13102	-1.7627	-3.2973
-4.3901	-7.7613	-5.4467	-6.2216	-1.2043	-3.6354	-4.6429	-2.3881	-3.5419	-3.0688	-8.6847	-5.9932	-2.8181	-3.349	-3.7385	-4.2763	-8.4521	-2.9095	-4.3428	-5.144	-3.7348	-3.3689	-6.4818	-5.7575	-5.1378	-5.2089	-5.991	-2.2223	-5.2119	-3.1321	-4.5138	-3.8692	-4.3212	-6.4281	-2.3095	-2.0685	-1.7963	-2.1685	-4.9685	-1.0484	-0.95244	-6.4408	-2.3187	-3.9143	-4.4437	-4.4597	-6.0859	-3.7646	-5.841	-5.1282
-16.437	-12.565	-14.983	-13.685	-15.245	-14.816	-14.182	-14.405	-16.421	-14.535	-12.352	-12.72	-14.515	-15.77	-13.363	-13.756	-13.502	-14.003	-14.255	-16.126	-14.534	-16.638	-14.953	-13.606	-14.927	-13.556	-12.121	-12.918	-12.194	-15.865	-18.44	-12.515	-12.565	-17.105	-17.55	-14.37	-14.19	-11.007	-17.411	-15.102	-14.51	-16.985	-14.065	-16.223	-14.815	-14.873	-12.573	-13.572	-15.763	-13.205
-9.4579	-10.668	-12.982	-10.397	-12.307	-11.639	-12.408	-11.429	-12.359	-8.6508	-9.8538	-14.991	-10.951	-13.253	-12.768	-11.903	-12.464	-10.76	-9.8918	-12.472	-10.651	-10.882	-12.329	-13.378	-10.938	-12.344	-10.881	-12.421	-8.5302	-7.676	-12.055	-10.97	-12.444	-9.984	-11.949	-10.639	-11.872	-13.659	-10.365	-12.816	-10.483	-10.565	-12.573	-9.6866	-10.539	-11.694	-14.216	-13.619	-9.5666	-9.8649
-0.68251	-4.0116	1.0396	-1.8723	-2.3194	-1.1712	-2.0845	-1.5822	-0.94904	-1.476	1.8807	-1.5234	0.0027955	-2.436	-0.68189	-2.3265	0.02355	-1.6887	-0.59429	-1.6687	0.97562	-0.85336	-1.9875	-1.05	-1.1314	-0.49338	-0.74983	-2.5732	-1.5174	-2.1449	0.078735	-3.1233	-0.86822	0.19023	-1.1609	-0.048406	-2.2927	-4.4462	-0.30393	0.33417	-1.4509	0.52198	-1.2279	-0.94025	-3.3447	-1.7164	-2.6094	-2.4075	0.023688	-3.2537
-3.6403	1.4177	-3.546	5.0505	0.66123	2.2473	-0.85826	-1.1473	1.3113	1.5361	-0.70057	-1.7797	1.7789	2.0281	-0.32006	2.1882	1.0005	0.13665	1.6149	2.2519	-1.1574	0.37076	-0.60171	-1.0568	1.1429	3.6955	2.2807	-1.617	-1.1455	1.7782	-0.57412	1.763	0.96372	1.5277	1.3822	0.65345	-0.87676	-1.9549	2.4497	-0.9497	0.61565	2.9859	-1.4902	0.85117	3.0524	1.6713	1.8559	4.9961	-0.74681	2.0369
-12.782	-9.2595	-9.7052	-9.9996	-11.073	-8.0065	-8.7677	-8.0879	-8.7293	-9.8693	-8.7613	-8.8569	-6.8357	-9.9127	-10.225	-9.7373	-7.8566	-7.8389	-10.251	-8.6682	-8.3356	-7.3739	-8.2194	-10.101	-9.8118	-8.0759	-8.7651	-13.576	-10.995	-9.3395	-9.4768	-8.9151	-11.053	-5.7736	-9.362	-10.241	-8.1874	-11.568	-7.1862	-8.3489	-10.113	-11.87	-12.741	-7.7647	-5.9436	-9.8535	-6.938	-9.3684	-12.051	-10.309
-4.0128	-2.5476	-2.4875	-1.3487	-3.6786	-4.1421	-0.30013	3.8698	-1.3508	-0.23993	-1.8618	-5.7997	-0.80489	-2.3828	-4.7757	0.71487	-1.7533	-1.1476	-3.1674	-4.5704	-2.2278	-1.3529	-0.30794	-4.1179	-6.2816	-5.7049	-1.2776	-0.034404	-0.86659	-1.1339	-1.7169	-0.95433	-1.4935	-3.6059	-3.7461	-3.1683	-1.475	-4.1466	-6.0081	-2.5761	-0.11319	-1.3445	-5.0977	-3.2837	-1.029	-1.6975	-1.5481	-3.7729	-0.81193	-2.3807
-10.004	-12.106	-11.498	-11.345	-11.751	-9.7576	-10.763	-8.4497	-9.6904	-8.1761	-11.815	-11.069	-10.995	-10.366	-9.1158	-9.5573	-10.645	-12.167	-10.62	-10.355	-11.284	-9.4576	-8.4654	-13.436	-8.9261	-7.2543	-9.9246	-10.845	-9.6799	-13.001	-9.7647	-7.0237	-11.508	-12.039	-10.396	-9.9897	-12.097	-9.4362	-7.8693	-9.7636	-10.737	-11.437	-10.702	-11.523	-13.68	-11.674	-9.6457	-9.1577	-8.123	-9.7872
-11.869	-11.796	-17.349	-11.566	-13.145	-9.622	-13.804	-5.9352	-13.699	-11.491	-12.444	-12.492	-9.5986	-13.004	-12.251	-10.623	-12.957	-9.8185	-12.081	-12.766	-14.243	-12.184	-9.1974	-9.8872	-9.7115	-12.415	-15.177	-12.126	-11.088	-15.382	-10.566	-11.56	-9.1857	-12.729	-10.497	-12.304	-12.087	-12.624	-11.202	-13.545	-15.246	-10.589	-10.21	-10.354	-12.801	-10.707	-9.8981	-13.625	-13.42	-8.324
-12.215	-11.18	-12.181	-11.671	-12.268	-15.741	-7.0847	-13.957	-9.8735	-14.256	-12.266	-11.491	-12.527	-13.279	-10.917	-11.352	-11.071	-13.457	-11.596	-14.037	-12.165	-14.244	-13.449	-12.973	-10.397	-14.321	-14.934	-13.683	-12.757	-10.019	-11.405	-9.5405	-11.542	-12.524	-12.437	-11.084	-12.486	-13.919	-11.485	-10.195	-10.789	-18.817	-15.709	-13.905	-10.972	-13.319	-11.007	-13.202	-12.99	-14.358
4.6148	3.0853	3.8784	4.6484	2.4986	3.4975	6.2887	2.7433	1.3998	3.737	1.8225	2.5398	3.024	4.4251	2.087	1.1827	4.2051	0.94794	1.5987	2.4365	2.6122	1.373	3.983	1.4611	2.4727	4.4036	-0.7865	2.1169	-0.1954	3.8486	4.2349	5.3215	4.534	2.7487	5.7152	4.1519	1.4936	1.4742	1.2538	3.4736	2.0094	-0.75067	-0.080078	5.6477	4.3421	4.9402	3.7307	4.7118	1.9341	3.3213
9.2956	6.3188	8.6749	9.7625	8.9254	9.0052	7.8149	10.168	7.8029	12.159	10.349	9.3758	7.0927	8.364	8.4857	7.7826	9.7983	6.5855	6.8553	6.1185	11.703	6.1147	7.0239	9.4584	10.638	8.6526	8.4864	8.501	10.797	8.7781	12.46	10.524	9.7374	9.2682	9.1673	10.472	7.9031	9.8721	7.2455	8.0923	10.09	7.8838	9.5808	9.1611	8.3358	13.353	5.9948	5.5873	6.3499	12.146
-21.093	-21.851	-23.504	-20.599	-22.066	-19.819	-23.124	-21.908	-25.923	-22.786	-21.728	-18.956	-26.287	-22.12	-20.755	-21.814	-21.43	-20.637	-18.783	-22.844	-23.856	-24.743	-22.13	-18.826	-22.864	-22.156	-19.547	-24.161	-17.791	-22.641	-21.013	-22.519	-22.322	-22.652	-21.791	-21.27	-17.933	-22.148	-22.341	-21.337	-24.205	-22.063	-20.212	-21.524	-22.913	-19.017	-23.955	-23.563	-24.314	-23.145
-2.9375	2.9412	5.2662	0.40708	2.719	1.884	2.6363	2.0563	0.9508	-0.17878	0.61912	0.78027	-2.6457	-1.7865	-0.59985	0.53053	-1.7195	-0.10525	-0.53343	-0.1535	2.2855	0.069795	1.1971	0.40269	-0.12216	1.8228	2.2013	-1.0422	-1.2573	-0.90652	-1.8519	0.52064	0.44196	-2.8671	-2.237	2.0056	-3.0846	2.4729	0.53093	1.8117	1.2456	1.6124	-0.35432	3.743	-0.37021	-1.1144	0.55169	1.2423	-0.054419	0.3192
9.0412	9.2618	8.2507	7.4689	7.805	5.5024	10.216	9.5319	15.396	11.594	7.4198	9.7385	11.687	4.402	5.7624	6.3765	10.026	6.6607	10.159	10.311	10.315	6.811	5.5899	6.6659	6.2578	10.872	5.6149	7.979	7.5032	8.7655	10.236	13.845	11.708	9.087	6.7188	9.6602	7.6313	7.576	10.367	10.803	5.5248	4.9403	9.8255	8.4698	7.757	10.695	10.494	9.2102	10.122	11.571
-2.8285	-1.6534	-0.42317	-1.823	-3.0958	-0.64683	-1.4313	-1.169	-2.653	-1.4917	-3.8642	0.093544	-1.8281	-4.6412	-2.5278	-2.3881	-0.30761	-5.3745	-1.3308	-2.9933	-2.4117	-0.78893	-1.2379	-3.6244	-3.9358	-1.1446	-3.349	-3.9104	-5.9462	-2.5288	-0.34738	-2.9871	-0.74667	-2.874	-5.5769	-1.7971	-3.2664	-0.53798	-7.169	-1.3321	-0.60422	-3.7107	-3.5053	-4.3344	-3.6171	-3.9015	-3.3853	0.62073	-4.2296	-2.8384
-1.6771	-1.3496	-1.4356	1.911	2.4979	1.5067	-3.8721	-0.33855	-2.729	-1.2462	-0.7821	-0.3171	-1.6606	-2.8372	-1.1287	-2.4442	-1.5246	-2.6559	0.5451	-1.6316	2.4937	-0.86297	-1.0264	1.1312	-1.5814	2.1247	-2.9235	-1.2581	-0.89556	-3.0922	-0.46188	-2.0804	-4.5857	-3.3761	-3.7902	-2.5759	1.4185	0.29268	-1.5483	-1.6915	-1.8082	-1.6295	-0.11391	-2.4302	0.36663	-3.1757	-1.7252	-1.4187	-6.0696	-2.5764
-5.4548	-5.8969	-5.0612	-4.3917	-3.8718	-6.6649	-3.3072	-5.0728	-4.0025	-4.164	-6.4836	-8.3977	-7.2147	-9.7274	-4.3299	-5.2989	-6.3693	-3.9016	-7.5709	-5.5091	-5.1111	-4.0313	-5.9462	-6.9896	-5.826	-4.5503	-0.85085	-4.9287	-3.1939	-4.8828	-5.3793	-7.8142	-4.4834	-5.0281	-6.7943	-6.084	-3.4235	-4.2548	-6.4376	-4.9186	-4.2916	-7.9057	-4.3184	-4.9077	-4.6955	-5.3704	-7.3102	-3.4932	-2.6861	-3.9973
4.0467	1.0707	4.1952	1.4863	4.1486	2.9781	6.6953	3.0165	0.61699	4.0143	4.7998	1.8406	6.017	-0.087018	4.2462	-1.4674	4.9333	3.351	2.7697	3.0173	3.6025	4.926	0.99081	3.0955	4.3916	4.1739	3.733	0.95682	4.2925	3.4785	4.6991	0.55899	1.3304	5.3399	3.1176	1.6254	2.8993	3.7147	1.0119	1.4613	2.8981	-1.5422	1.5543	2.4506	6.404	2.5121	2.8053	1.3152	4.0275	1.6041
-14.372	-14.262	-12.123	-12.159	-12.449	-12.065	-13.671	-9.4114	-12.297	-11.62	-15.394	-13.341	-10.402	-15.824	-16.567	-11.632	-15.429	-14.393	-12.834	-12.452	-13.8	-14.059	-14.392	-14.294	-13.494	-11.904	-13.871	-13.707	-14.01	-10.505	-10.811	-11.866	-12.669	-11.31	-15.27	-11.339	-13.32	-11.926	-11.245	-13.875	-12.915	-12.447	-12.516	-14.219	-11.571	-13.981	-14.056	-14.304	-13.61	-11.727
1.4087	-2.004	0.25988	-3.5698	-3.3818	-4.5549	-3.1674	-0.42291	-1.9748	-1.1258	-2.2918	0.25403	-1.0257	1.0596	-3.4102	-0.77978	-1.8036	1.0269	-1.1382	-0.9378	-3.732	-2.1789	-0.31556	-3.1882	0.073733	-1.3432	-0.60018	-2.9389	-1.9255	-1.3414	-3.6522	-1.3875	-1.6456	-2.7612	-3.7828	-0.05977	0.33001	-1.0799	-0.96291	-5.088	-2.3611	0.01631	1.3921	1.6074	0.047253	-3.1808	-1.8419	-7.1122	-0.53153	-1.3147
6.4218	3.7611	5.31	4.1014	2.3268	2.8727	5.4078	6.0592	5.2451	3.4119	5.4435	5.1257	5.2573	4.86	6.9155	6.1875	5.1494	5.1517	4.8653	3.2366	0.39118	2.27	8.6485	3.9396	7.3004	5.4535	6.7442	7.8436	5.5378	5.9526	6.3394	5.9992	3.2653	4.3655	5.5691	6.4554	5.2272	7.5381	5.7175	1.0684	4.5989	6.4063	5.5777	3.5455	2.7769	6.5995	6.8118	7.3248	3.3385	5.7755
-6.8291	-9.5946	-7.5857	-11.053	-7.0831	-13.299	-10.221	-10.118	-11.392	-10.299	-10.236	-6.4098	-6.4795	-10.433	-8.2907	-11.261	-7.2845	-10.299	-9.2052	-10.435	-11.136	-6.6689	-9.4683	-5.5926	-11.931	-11.316	-10.842	-8.1051	-7.2094	-9.8749	-6.9968	-7.6197	-5.4401	-12.722	-11.431	-7.508	-11.307	-8.011	-9.66	-11.289	-8.7835	-10.332	-7.4704	-8.1098	-7.0819	-11.17	-9.0787	-8.5673	-8.3751	-8.8649
-4.3679	-4.2318	-4.7338	-4.5165	0.51569	0.66958	-4.8137	-1.4445	0.58542	-2.5006	-0.52541	-1.6911	-3.7095	-3.1299	-3.7124	-3.1108	-5.4648	-2.8291	-2.6862	0.030067	-0.008734	-0.67061	-0.97502	-4.5775	0.34718	-2.3851	-4.3136	-2.9549	0.65646	1.7019	-3.5351	-2.5821	-0.96054	0.657	0.64688	-1.3841	0.77208	-1.9556	0.0048389	-5.1311	0.60334	1.248	-2.1489	-0.1855	-4.1633	-0.25092	1.349	0.09959	-1.0984	-0.86148
0.23631	-0.84526	2.8188	-1.3272	2.5156	0.22027	1.861	2.0766	1.6688	1.3395	2.0448	2.3939	-3.7742	-1.3735	1.5821	-1.4484	-1.1973	-0.94543	1.2074	1.0317	-1.3048	0.82978	-0.32962	-1.7106	1.6335	1.2793	-1.3688	-0.6879	1.2923	2.4174	2.5571	0.47016	-0.17827	1.9008	-0.8974	2.0563	-1.4162	0.038103	-1.8659	0.89267	0.86603	-1.6312	1.806	-0.93074	1.4815	1.0076	0.77811	1.3177	-1.9723	2.0466
-11.462	-9.5906	-12.679	-12.504	-11.308	-12.262	-10.147	-14.876	-11.672	-13.101	-15.089	-12.363	-12.126	-11.778	-10.686	-10.327	-12.891	-14.751	-13.854	-17.282	-9.931	-15.053	-12.407	-11.787	-11.457	-14.265	-10.191	-16.964	-11.26	-12.77	-11.728	-13.855	-10.702	-13.36	-13.2	-11.648	-10.763	-13.999	-12.459	-12.59	-14.48	-13.853	-14.036	-12.57	-13.495	-13.03	-11.744	-11.941	-13.611	-13.828
0.41866	1.0597	-0.9806	0.74669	1.192	-1.1409	-1.771	-4.0397	-2.6669	0.1906	-0.71843	0.23884	1.0172	-1.3736	-1.7906	-0.99614	-2.2205	-3.7474	-4.1199	-2.9815	-1.1546	-3.9648	0.55167	-2.6263	-3.7611	-2.2548	-1.6313	-1.6116	-4.1647	-0.81073	0.25403	0.20516	0.2151	-2.8492	-0.6049	-0.92532	-2.3007	-4.5948	-4.0231	-3.9167	-2.664	0.10809	-0.55711	-2.2751	-0.92086	-1.0055	-1.2045	-2.1629	-4.5691	-2.1829
-1.2255	-0.89191	-1.5408	-0.33869	-1.2049	-0.21656	-0.81745	-3.2402	-1.0176	-0.29404	-1.9533	-2.201	1.2086	0.23324	-2.5515	-3.0881	1.8796	-0.92294	-3.2523	-3.6509	-3.7984	0.79168	-1.6502	-3.6907	-1.5248	-1.1235	-3.1595	0.014556	-0.96174	-3.1154	-0.83519	-0.096056	-2.8226	-3.7863	-2.7167	1.6163	0.36814	-0.46012	-2.4351	0.72873	-4.3122	-3.843	0.48225	-0.85412	-0.36001	-1.7698	-2.2236	0.74537	0.11561	-0.74016
-9.5507	-10.717	-11.131	-8.6835	-13.948	-10.211	-7.0054	-12.622	-10.39	-8.7221	-9.7483	-9.707	-7.7216	-11.171	-12.327	-12.501	-10.395	-8.9627	-8.4265	-9.9696	-10.434	-10.673	-9.3694	-8.05	-12.234	-10.525	-11.978	-9.0486	-10.669	-10.921	-11.174	-7.5604	-11.179	-8.4912	-5.0646	-14.396	-8.9931	-10.999	-10.789	-9.7555	-8.9609	-10.189	-13.199	-10.108	-9.0572	-11.232	-9.5404	-10.372	-11.098	-12.278
-2.943	-4.5461	-2.6787	-2.2895	-4.5194	-6.6273	-2.8565	-4.0547	-1.652	-1.226	-3.0727	-3.7311	0.58451	-0.3849	-2.1251	-1.1699	-4.0571	0.84213	-1.9096	-2.8048	-5.1894	-4.5652	-3.1276	-2.3218	-1.2709	-3.1651	-3.4019	-3.0361	-4.4331	-4.2869	-2.1572	-3.1461	0.86534	-2.6734	-3.4386	0.43741	0.91937	-3.108	-3.1153	-3.0217	-4.1549	-3.3909	-5.5309	-1.1165	-4.6716	-3.407	-3.9067	-3.2085	-5.7312	-4.9439
1.977	2.2132	2.793	1.6751	0.25582	0.45009	4.9621	2.6597	1.259	0.19631	1.8559	2.4774	-0.67005	1.9452	6.8042	1.5569	-1.2957	1.5947	2.5397	2.1459	2.3004	0.87788	2.7273	4.8437	1.6642	-1.1898	0.9142	2.5567	3.7932	0.98297	3.0816	-1.5265	-0.76002	-0.038528	1.3583	0.19313	1.6704	1.4402	4.0228	0.069083	-1.6572	0.40155	0.82916	3.2717	3.3223	1.2963	1.9258	2.8124	1.7453	3.3002
1.6329	5.0337	2.326	-0.5654	4.9572	3.6481	2.3309	4.2463	0.51931	2.1154	2.4674	0.65942	5.1043	1.9627	-0.39118	1.0919	0.98628	3.3489	-1.844	2.609	0.36408	1.003	0.28293	1.5925	1.6944	2.5789	1.617	1.9152	3.2149	2.6758	2.4358	0.6425	2.1358	-1.1314	3.1783	-0.14785	1.4126	3.672	4.1738	-0.38421	2.2465	2.8121	1.0982	1.1672	4.7457	-0.16033	3.8371	1.0677	2.0303	2.1516
-4.8994	-4.8341	-5.1585	-4.485	-5.3251	-1.3056	-2.3161	-5.0282	-1.7025	-3.4308	-2.4253	-3.9267	-2.3263	-4.6796	-5.6906	-2.7955	-1.1175	-5.6207	-5.693	-3.6094	-3.2841	-4.1653	1.1255	-1.6837	-0.97989	-5.1609	-1.7524	-5.0283	-5.4944	-5.1386	-4.8639	-1.9534	-4.5137	-6.2081	-1.7204	-1.5194	-1.664	-3.8356	-1.6101	-4.6209	-3.8479	-2.4968	-4.1205	-3.4389	-4.3082	0.83802	-5.261	-3.2065	-3.5758	-5.6331
4.5399	8.8385	9.3186	8.6483	6.7981	10.252	9.2337	7.1431	6.7505	6.9783	8.9646	11.012	6.782	7.4125	7.9873	9.4968	11.015	8.2247	9.2046	9.7409	8.5338	9.8723	10.551	9.6245	5.8323	9.4786	5.504	5.8435	10.809	8.4685	6.8881	9.0036	9.9783	5.1235	9.9202	3.4345	9.6505	10.457	7.9133	6.9542	6.8204	8.0298	9.9344	13.435	7.6958	9.9448	5.1707	8.9041	10.298	6.9584
-9.9173	-10.961	-10.767	-9.1644	-11.383	-13.195	-9.272	-12.873	-12.894	-12.789	-9.5117	-12.157	-13.863	-8.1438	-10.999	-11.776	-9.8933	-10.767	-8.8467	-13.662	-11.732	-10.709	-13.045	-9.3531	-9.239	-10.654	-9.8251	-10.737	-13.336	-9.7851	-13.804	-11.693	-16.9	-12.848	-10.712	-11.633	-13.225	-11.904	-15.638	-13.204	-11.665	-12.139	-8.458	-9.3921	-15.71	-10.089	-14.112	-9.334	-15.024	-11.272
-2.1307	-3.7377	-4.256	-6.6964	-3.9061	-1.3816	-3.5427	-1.7122	-3.4116	-5.736	-4.0303	-4.9229	-4.8178	-3.0751	-3.245	-4.6534	-2.51	-5.7005	-4.8981	-2.0845	-2.5749	-2.9608	-1.0273	-4.7977	-2.6026	-4.1025	-4.1036	-5.6864	-6.0074	-2.9787	-1.9969	-0.59438	-5.7856	-1.2602	-4.4568	-2.8792	-2.6113	-1.2711	-1.7708	-3.5417	-3.6826	-4.4509	-2.4059	-0.9355	-2.4181	-6.2904	-3.3691	-4.8007	-2.0837	-1.1535
-7.5978	-3.9312	-3.6273	-2.2816	0.1472	-5.3752	-4.9915	-3.4623	-4.0747	-4.5022	-4.2056	-1.3984	-4.4231	-7.6188	-4.4194	-5.4004	-4.1757	-7.1294	-3.3495	-3.1333	-5.0758	-3.5937	-5.0725	-6.9724	-6.1933	-5.6043	-4.7643	-4.197	-6.7062	-3.302	-1.7311	-3.0467	-4.9592	-3.4681	-6.1458	-1.681	-3.706	-5.7125	-4.2505	-3.7825	-7.9571	-4.4424	-5.4749	-4.4077	-2.4449	-3.7352	-5.5884	-3.1169	-7.3023	-4.3599
-17.084	-17.382	-19.951	-20.489	-22.504	-21.823	-21.437	-21.369	-21.736	-21.065	-18.587	-23.974	-18.708	-17.194	-21.503	-18.862	-21.999	-19.47	-18.811	-24.528	-23.411	-19.851	-22.595	-20.914	-19.515	-20.041	-18.489	-19.895	-20.883	-22.736	-19.627	-20.855	-20.741	-19.993	-23.817	-20.207	-20.514	-18.58	-19.902	-18.951	-20.257	-18.748	-23.184	-22.326	-22.876	-20.217	-18.981	-18.755	-23.281	-19.635
-6.4465	-5.8744	-2.1715	-5.672	-7.7356	-3.6349	-5.4275	-3.4299	-5.8208	-4.4759	-2.6209	-3.1303	-5.9872	-7.6755	-4.1386	-9.0144	-5.3069	-7.2702	-4.8795	-6.7214	-3.8698	-6.3974	-5.3908	-8.6774	-5.8746	-5.7244	-2.2858	-6.0055	-5.758	-5.2421	-2.3395	-0.48067	-4.3367	-5.4821	-3.9456	-6.279	-5.7522	-2.3147	-7.3683	-8.1515	-5.9395	-3.3619	-7.8667	-3.4153	-6.9997	-7.0459	-5.0869	-4.4102	-5.9313	-6.1042
5.4125	5.6924	5.8742	5.4791	4.3998	3.7021	6.4482	6.7003	6.8091	5.3824	3.5468	7.1043	5.2446	5.3276	4.2827	6.6313	5.5288	6.388	7.9661	7.0109	6.0984	4.1008	8.2504	6.901	5.9946	4.7	3.1903	6.2023	0.57606	8.5431	7.2066	4.907	7.3083	3.7775	3.6784	3.801	5.6767	5.1186	5.4197	3.0728	5.9067	7.7921	4.0562	4.5102	3.5445	5.7726	3.5257	5.4426	3.7666	5.2136
-2.5812	0.12749	-2.9501	0.30797	-0.042229	0.063594	-0.44777	-0.16157	-4.8854	-1.7072	-2.5046	-2.2209	-2.3542	-0.12458	2.3295	-2.5597	0.45762	0.70282	-0.17663	-0.6503	-0.55856	3.6863	2.0653	-2.4225	-0.42043	-3.2804	-0.41642	1.1052	-0.99982	-1.988	0.080839	-1.7855	-1.8189	3.5841	2.764	-0.22637	-0.27225	-0.5688	0.89886	2.7392	1.812	4.119	-3.7637	-1.2081	-0.019552	1.5845	2.2491	-0.96012	-1.4445	2.5485
10.833	7.8072	10.755	8.5475	8.336	9.6567	7.5093	9.8272	10.112	13.57	13.222	9.4051	10.103	8.2317	7.7806	8.7083	6.9303	12.93	9.256	5.2614	12.36	10.266	8.2102	8.9839	10.279	10.529	11.247	10.562	9.6763	14.917	9.0169	12.864	11.284	9.102	8.6206	13.453	9.862	11.02	10.095	11.97	12.172	8.6068	9.0681	10.593	7.7894	10.487	8.2963	9.3641	10.278	10.036
-4.563	-3.0738	-2.1628	-6.3579	-3.6568	-6.0639	-5.7485	-4.1292	-1.4412	-1.8355	-3.0557	-5.1238	-7.3728	-4.4084	-5.5097	-3.1701	-2.9392	-5.1391	-6.1856	-4.6006	-5.6723	-5.207	-4.3408	-4.2449	-6.5861	-6.0057	-4.0066	-5.5243	-4.8698	-3.4331	-3.6237	-4.6284	-4.1297	-4.9399	-5.8564	-4.6081	-0.72635	-4.5877	-4.4336	-2.7538	-4.7396	-3.8317	-8.4666	-3.8811	-3.9345	-4.8947	-4.9607	-2.2319	-6.473	-2.7064
-14.071	-15.091	-11.124	-12.089	-16.789	-13.297	-14.934	-10.564	-16.779	-10.139	-16.86	-11.779	-15.532	-9.3898	-11.925	-14.348	-14.232	-15.118	-13.162	-14.986	-15.196	-13.225	-10.176	-12.26	-13.629	-13.067	-11.854	-10.596	-12.982	-11.245	-12.798	-13.265	-13.329	-14.262	-12.713	-13.327	-10.729	-10.493	-11.842	-12.414	-14.074	-15.989	-16.061	-13.899	-14.341	-12.939	-12.01	-12.114	-13.429	-8.7947
-7.3638	-6.4656	-4.8236	-3.0197	-7.7172	-5.612	-1.4776	-5.4348	-5.866	-4.7312	-4.8103	-5.8251	-6.4896	-6.3949	-4.8097	-6.0565	-5.3227	-5.2299	-7.7364	-5.3208	-7.7523	-3.2855	-3.9693	-4.2077	-2.869	-5.1448	-5.3526	-4.8061	-2.8822	-6.5987	-3.7809	-3.5977	-4.3057	-5.7141	-6.9459	-3.0411	-3.8482	-1.6869	-4.4154	-2.7421	-5.7842	-5.5367	-3.7234	-4.1465	-6.6171	-6.6211	-5.1923	-6.817	-4.2292	-2.6513
-9.7841	-9.8517	-8.8951	-8.5492	-10.042	-10.786	-9.003	-9.8944	-12.478	-9.0713	-8.3668	-6.6371	-10.032	-8.1683	-10.075	-7.6542	-8.8501	-6.5754	-10.549	-6.054	-8.8016	-7.6519	-7.753	-8.4352	-8.9719	-9.8324	-7.7583	-9.5163	-8.6731	-8.3865	-7.7079	-8.0753	-9.4325	-9.0337	-9.2466	-8.202	-7.6694	-7.6251	-13.706	-5.2428	-9.9684	-7.742	-7.1414	-8.8094	-9.4418	-5.9938	-8.0579	-11.005	-7.3354	-8.3406
-4.098	-6.0187	-5.0129	-5.4825	-6.9631	-4.9588	-6.554	-5.1857	-7.7242	-7.4258	-4.9427	-6.407	-8.303	-9.193	-5.8444	-4.4341	-4.9459	-1.9155	-6.1582	-6.3463	-8.6462	-4.4419	-5.3813	-6.1915	-3.2778	-4.3196	-4.5244	-4.7798	-6.7834	-6.1305	-5.6203	-2.571	-5.1754	-6.2073	-5.8931	-6.7639	-6.0092	-7.6565	-4.9003	-4.0372	-9.7629	-4.4961	-6.1799	-7.7043	-6.9502	-3.4579	-4.1433	-3.3318	-6.3907	-6.1922
-13.653	-10.761	-11.188	-11.756	-12.767	-11.645	-9.1543	-7.2475	-8.9462	-9.188	-14.123	-10.069	-11.483	-13.147	-11.56	-11.884	-10.594	-11.902	-11.856	-13.556	-14.81	-9.0998	-11.978	-13.474	-11.8	-10.441	-9.3067	-12.061	-12.892	-12.78	-15.065	-10.706	-12.328	-9.859	-11.414	-10.114	-10.035	-12.621	-10.246	-11.506	-10.778	-11.102	-8.7588	-12.681	-13.01	-9.8733	-13.386	-11.339	-12.336	-7.8786
-7.0078	-8.3754	-6.1914	-1.9489	-6.4071	-6.2849	-0.67507	-3.1479	-4.5877	-5.661	-4.893	-4.6936	-3.5814	-8.8125	-1.7609	-7.0453	-4.5479	-2.8081	-3.2833	-6.1968	-6.9743	-6.6949	-9.0904	-5.9971	-7.976	-5.9554	-6.695	-4.917	-5.8489	-4.2138	-6.4345	-3.7864	-5.369	-5.6893	-4.7753	-5.8696	-6.7676	-9.0349	-4.9106	-6.7596	-5.9976	-6.2763	-7.6388	-4.7162	-4.9226	-6.3602	-5.0605	-7.3973	-6.8109	-2.0578
6.5894	7.8081	7.9145	5.0885	3.4075	6.8707	5.8298	6.7037	5.532	5.4996	5.7773	7.1458	1.7512	8.1414	5.7655	4.7689	3.7593	4.484	6.3113	8.4945	3.6666	5.2801	4.6569	5.7885	7.4404	3.9205	6.989	4.9239	5.0208	3.09	6.3158	3.9385	4.2407	5.4065	7.4357	1.781	4.9855	7.9287	5.3155	6.0816	6.9652	7.4532	4.716	9.7722	5.5686	6.9586	5.6803	8.0285	5.3437	5.7101
-13.583	-15.045	-14.984	-14.37	-14.277	-12.621	-15.233	-13.901	-17.307	-15.593	-15.123	-16.108	-15.014	-15.711	-15.112	-13.119	-16.975	-16.615	-14.824	-16.679	-14.227	-13.897	-12.148	-15.703	-13.411	-12.555	-13.926	-13.921	-13.54	-14.135	-13.413	-12.885	-12.469	-12.773	-13.904	-14.01	-11.973	-13.264	-15.679	-16.143	-12.574	-17.184	-16.579	-13.136	-17.986	-11.998	-17.425	-14.644	-14.379	-14.75
-9.922	-12.459	-11.98	-9.279	-12.877	-13.267	-11.105	-12.224	-11.121	-9.2242	-7.1265	-10.094	-11.365	-13.039	-13.224	-13.926	-13.084	-10.341	-10.012	-14.233	-12.689	-11.09	-10.462	-14.676	-10.682	-11.101	-10.485	-11.732	-11.173	-11.145	-11.058	-7.6235	-11.944	-10.787	-10.837	-12.65	-10.831	-15.314	-12.482	-11.64	-11.094	-10.989	-11.289	-11.561	-11.235	-14.125	-7.5864	-9.247	-12.267	-11.827
9.7857	9.716	5.4507	9.7719	9.0306	10.03	10.467	10.022	10.363	6.6011	7.5986	8.0436	8.5399	9.1461	7.421	8.9152	10.502	8.7861	10.908	7.4104	8.9556	8.2063	10.543	9.8689	12.13	4.9028	9.531	8.3311	9.1511	10.085	8.1875	9.7713	9.2015	7.4402	8.2174	8.1157	7.7712	7.9131	8.1244	5.3458	7.6589	8.8627	6.116	10.537	13.147	5.5548	5.5541	8.0705	10.453	6.9189
-2.2366	2.5125	4.7046	0.78492	4.3975	0.19375	0.48345	-2.7253	0.89808	1.15	2.2776	-2.67	3.0278	5.539	0.60014	5.0595	-1.1638	2.7335	1.4891	3.8168	-1.1715	-0.71001	2.3864	2.0215	-2.0112	-2.1552	1.257	3.1923	-2.1093	2.2581	-0.31474	-2.6528	-0.13955	-1.6317	0.33107	2.1412	0.026617	4.0544	-1.2258	1.355	-3.3747	1.92	0.27034	0.34159	3.2902	2.4704	0.091607	-0.88817	3.9072	1.2279
-9.9162	-9.4212	-10.944	-8.756	-5.803	-6.7931	-5.6884	-8.0745	-6.7424	-7.7472	-6.125	-7.4545	-8.5947	-9.3704	-6.1693	-9.1982	-9.0622	-10.011	-9.5411	-7.6038	-7.295	-7.3743	-9.5547	-7.2853	-8.3441	-10.779	-7.5726	-8.6656	-9.4945	-7.4709	-6.1426	-7.4105	-6.6285	-10.58	-8.1113	-5.3237	-6.414	-8.6851	-10.019	-6.4446	-7.99	-8.2709	-6.9975	-9.5645	-5.5695	-10.24	-9.1371	-5.9428	-6.8627	-7.2838
-16.355	-15.388	-8.4482	-10.814	-9.5948	-15.786	-9.5218	-14.668	-13.299	-11.226	-10.348	-17.206	-13.005	-13.944	-13.861	-12.524	-14.376	-16.436	-16.793	-14.075	-12.259	-10.142	-13.058	-14.194	-11.242	-17.069	-12.696	-12.106	-13.637	-12.695	-13.203	-14.885	-15.056	-11.139	-10.865	-13.363	-12.562	-10.962	-14.015	-15.014	-14.73	-10.776	-11.786	-12.908	-13.384	-12.285	-13.921	-13.815	-12.362	-10.791
3.4311	2.7228	2.3618	7.8694	5.5152	5.5653	4.5675	3.3731	5.2277	5.0362	3.806	5.6775	4.4453	2.8064	3.6746	4.8365	2.6778	6.3078	5.3459	5.5107	6.0153	5.1539	8.8732	3.4994	6.3445	5.1962	6.0854	5.6326	1.913	4.9051	6.2998	5.3974	2.8111	2.3133	3.8153	8.4499	5.5463	4.0013	5.889	2.7972	5.5196	3.8917	2.035	4.864	5.7312	5.5448	3.9358	2.194	5.881	2.5025
-0.39095	-2.0628	0.83891	-0.42137	0.39642	-0.88741	0.4647	0.070284	-1.7437	0.12962	0.33582	-0.82918	-0.69887	-3.3016	-0.76924	-2.6674	-1.9271	-2.3697	0.27233	0.53794	-3.9321	-1.7123	1.3885	2.6663	1.729	-0.892	-2.9566	2.1828	1.4574	-2.4135	-0.39009	2.5666	-0.33472	1.0233	1.2125	1.2538	-2.271	-2.1717	1.6652	-1.8142	-0.36163	2.1085	-1.5173	0.54176	3.4006	0.66694	1.4231	-2.9236	3.0624	-1.4815
-3.4169	1.1358	1.3507	-0.0057163	0.87632	-1.7699	-2.1672	2.3215	-3.0392	-1.4695	-1.9129	-1.0976	-3.2001	-2.1741	-4.7192	1.1033	-2.6535	-0.86804	-0.56364	-1.2812	0.29097	1.0937	-3.8091	0.27631	-1.4545	-6.2528	-2.5899	1.9159	-5.8894	-3.5337	-3.4715	-3.266	0.83244	-1.3419	-2.1744	-1.5951	-4.3263	-3.5415	-2.2966	-3.5482	-4.8949	-3.605	-2.8162	-2.6553	-0.54723	0.67389	1.4024	-3.837	-2.5811	-2.3183
-7.793	-11.56	-13.875	-15.454	-11.299	-11.747	-9.3041	-12.355	-9.2354	-10.214	-12.471	-10.411	-10.25	-11.158	-15.471	-9.7364	-7.156	-12.18	-9.1962	-10.087	-11.554	-11.068	-14.359	-10.733	-9.3004	-11.336	-12.299	-11.982	-10.014	-12.263	-11.317	-12.242	-14.211	-10.804	-11.573	-10.784	-10.418	-13.173	-11.008	-7.7688	-10.519	-8.7814	-16.186	-12.472	-12.706	-12.7	-12.346	-8.979	-10.093	-11.79
-4.6203	-5.3911	-4.8119	-3.892	-4.2769	-4.717	-6.5794	-6.3509	-5.1378	-8.032	-4.6899	-5.7328	-2.0167	-8.282	-5.0154	-6.767	-1.9402	-6.8822	-5.3028	-9.3751	-5.3914	-6.3975	-8.6462	-5.2078	-5.3898	-8.0076	-7.9827	-7.283	-5.2468	-2.0954	-4.2882	-3.1245	-6.5672	-7.3891	-6.4638	-5.9702	-4.3773	-5.7005	-6.1667	-5.6678	-3.3299	-7.5175	-1.4875	-5.5136	-5.3608	-4.4292	-7.8498	-5.1194	-3.7234	-4.2479
-25.951	-21.837	-20.015	-21.839	-20.496	-24.114	-21.95	-25.382	-23.988	-23.911	-23.463	-20.055	-22.436	-24.577	-21.929	-23.895	-22.404	-24.182	-18.363	-21.094	-22.639	-20.138	-24.162	-19.449	-21.56	-23.812	-22.1	-23.963	-21.425	-21.713	-23.118	-22.022	-21.463	-20.039	-22.082	-22.023	-22.782	-24.881	-23.288	-19.163	-22.068	-24.782	-22.334	-22.578	-20.032	-23.432	-24.982	-22.15	-22.67	-23.698
-20.996	-21.978	-22.047	-23.558	-19.566	-23.397	-18.163	-23.106	-22.192	-20.02	-21.319	-21.54	-19.237	-19.653	-20.845	-17.814	-23.88	-20.451	-20.908	-21.065	-20.141	-19.409	-19.879	-21.944	-18.779	-22.676	-22.12	-20.799	-24.34	-19.467	-21.366	-22.349	-18.063	-20.052	-18.739	-21.356	-21.712	-22.433	-21.126	-22.465	-24.605	-20.567	-25.491	-22.486	-21.096	-21.798	-18.346	-21.868	-20.561	-23.67
-10.563	-7.6359	-10.211	-7.7047	-10.446	-9.6156	-7.9887	-10.956	-13.596	-7.3009	-8.0714	-8.0387	-7.0835	-11.441	-9.8518	-9.625	-8.8624	-10.813	-8.9447	-7.5127	-10.425	-8.3763	-8.1454	-9.7001	-10.071	-9.232	-10.819	-11.013	-8.8013	-9.5469	-11.82	-9.7167	-9.0805	-9.5418	-10.268	-8.8569	-11.323	-6.9226	-7.1664	-9.9938	-9.5339	-8.7234	-9.3824	-6.6963	-8.1553	-10.09	-8.8905	-7.5172	-9.6971	-7.8365
7.4959	2.055	0.82385	-1.6553	0.67416	0.34204	1.5342	3.5833	1.419	-1.7042	-2.6879	0.96456	1.6547	1.7326	-1.0983	4.1962	2.268	2.7267	1.3641	-0.2173	4.7302	0.94737	0.61775	2.0376	1.5343	-0.32018	1.3662	1.5812	3.3359	1.9084	0.69892	0.17583	-0.89275	-1.5426	2.6153	1.566	4.9967	1.146	4.1458	5.5374	3.6272	0.46384	3.7935	1.8522	-0.21538	2.389	-2.1717	0.95106	2.4442	0.30861
-0.4447	-0.22397	-2.7951	-1.7368	-2.6737	0.98301	1.1007	0.17719	-0.29067	1.4951	1.1026	-0.041259	-0.3734	-2.3728	4.4814	1.582	2.9276	0.70179	-2.1047	-0.70742	-2.4193	0.0053213	0.4155	-0.32222	-0.8305	-1.2893	1.3876	-0.29602	-0.28295	-2.2102	0.2359	0.9388	-2.4432	-0.49109	-0.35868	1.1129	1.5123	-3.1593	0.067921	0.77215	-0.61883	-1.8073	0.67795	-0.55397	-0.8621	0.048221	0.43932	-1.89	-1.1395	-0.23507
-1.4651	-3.3703	-2.4575	-0.80858	-1.0375	-3.508	1.5619	1.2789	-0.46565	-0.79149	-0.42502	-1.5053	-0.26441	1.8664	0.30675	4.3051	-2.203	0.30506	1.3439	1.3996	-0.38968	-1.6807	-1.2269	0.43847	-1.5066	-0.1679	1.288	-1.0774	-2.2325	1.1086	-3.8249	2.7991	0.33705	-0.40087	0.10778	0.39842	1.2893	-1.0703	-4.0001	-0.84879	-1.1504	1.9571	-0.42509	-2.1609	1.0554	0.23855	-2.3776	-4.3515	0.40176	-0.07899
-1.2911	-2.8002	-5.1084	-3.2467	-2.3046	2.2742	-1.0836	-3.4283	-2.6649	-0.14111	0.26715	-2.4665	0.29184	2.9945	-2.713	-2.504	1.5709	-1.0755	0.33343	-0.89669	1.3991	-2.6278	3.2973	0.14047	-3.4707	2.6978	-2.7625	-3.2873	0.17651	-1.4515	-2.7971	-4.8667	-3.0203	-2.6088	-2.5224	-0.25935	-1.8707	0.50997	0.49424	-3.1416	-2.5791	0.6986	-0.83967	-1.0897	-1.9121	1.7306	-1.2198	0.061268	-0.88537	-1.1338
-12.357	-11.897	-14.097	-14.735	-15.263	-13.101	-11.864	-12.25	-11.719	-12.158	-16.502	-16.695	-12.574	-12.825	-13.275	-10.434	-15.188	-11.337	-16.122	-13.632	-11.92	-13.006	-11.849	-12.702	-12.302	-13.01	-10.45	-12.786	-10.239	-10.834	-9.8977	-13.117	-10.462	-10.962	-11.376	-13.482	-13.336	-14.977	-14.641	-10.967	-14.671	-15.66	-13.64	-10.629	-15.247	-9.9621	-13.684	-12.27	-11.845	-8.4579
-1.7926	-0.53812	-2.7501	1.9346	-3.1853	-3.4851	-1.571	-2.719	-1.3574	-1.182	-3.2853	-2.0245	-1.2612	0.14816	0.65772	-2.1142	0.86595	0.093583	-1.1309	-1.3993	-1.495	-1.7589	-1.1284	0.16236	-4.309	-3.1471	-0.65561	-0.56308	0.8062	-1.76	-0.6613	1.108	-5.7807	-0.082631	-1.2864	-2.0462	-2.3772	-0.6887	-7.1985	-3.3708	-2.6176	-0.51693	-1.6475	-1.4786	2.6436	-3.2151	-0.44869	-1.3947	-3.2445	-1.1547
-2.5428	-2.7311	-3.4709	-1.9629	-4.0668	-2.1337	-4.6442	-5.8096	-3.9336	-3.6341	-3.2673	-6.0619	-5.4645	-2.1882	-4.201	-2.1307	-5.1859	-6.6669	-5.2546	-1.6163	-5.7408	-3.9284	-3.8284	-3.7595	-2.1436	-3.0067	-5.2313	-5.9153	-2.4606	-4.408	-3.7985	-6.8026	-5.5186	-3.823	-5.9727	-0.72147	-6.3724	-2.9349	-3.0579	-5.6951	-3.9879	-2.398	-3.8168	-4.8777	-3.7117	-6.0102	-4.5196	-2.7035	-2.1591	-2.6458
-2.5632	-1.7738	-2.4607	-7.1118	-0.34328	-1.8897	-4.6728	-3.9728	-2.0181	-5.8297	-3.4579	-1.2153	-1.2632	-4.2523	0.067222	-7.4098	-3.0978	-5.5524	-5.8788	-4.1579	-0.78224	-3.4915	-1.1786	-3.735	-1.3698	-3.4441	0.16148	-1.2721	-1.9818	-6.4486	-3.8773	-1.5846	-1.6543	-1.6125	-0.53384	-1.5215	-1.5078	-1.9124	-2.0832	-4.0018	-2.4564	-4.9414	-0.062315	0.76799	-0.25564	-2.11	0.27341	-2.9372	-6.3085	-5.759
-21.078	-24.087	-23.98	-20.86	-23.765	-22.129	-21.487	-19.361	-23.033	-23.77	-22.837	-20.547	-20.153	-20.033	-22.026	-22.66	-23.611	-20.007	-19.657	-20.507	-24.083	-25.525	-22.959	-24.908	-20.413	-20.42	-21.449	-20.75	-25.192	-22.244	-22.702	-23.643	-20.612	-21.637	-21.519	-21.578	-20.59	-21.907	-22.546	-20.759	-20.631	-23.171	-21.106	-23.158	-22.99	-24.433	-22.832	-20.557	-23.777	-23.855
-9.4172	-13.76	-10.28	-13.224	-12.047	-12.283	-15.443	-13.426	-15.286	-13.46	-16.804	-16.064	-12.979	-13.067	-12.542	-12.152	-17.06	-12.628	-12.549	-11.565	-13.032	-15.19	-15.263	-12.209	-16.956	-11.977	-13.52	-17.884	-9.5833	-10.558	-12.578	-12.83	-11.913	-15.703	-13.118	-15.425	-9.1737	-12.813	-14.266	-9.8884	-12.323	-10.269	-14.397	-11.489	-12.426	-10.203	-13.582	-13.34	-10.912	-13.383
-1.797	-2.1096	-3.5656	0.59711	-4.9771	-7.3407	-3.3107	-4.4486	-1.6022	-4.5879	-4.29	-1.2573	-2.7766	-2.4116	-4.1993	-2.7647	-5.9532	-4.4085	-2.6831	-5.1667	-2.7418	-3.427	-3.321	-0.46691	0.03487	-4.4459	-5.3619	-6.4283	-5.5617	-3.0336	-6.4648	0.25547	-2.5505	-1.8964	-3.4042	-3.6294	-1.2331	-3.541	-6.8888	-3.5574	-4.2799	-5.3453	-2.0025	-5.1632	-3.5481	-4.022	-5.6904	-3.5312	-2.4198	-4.557
-8.24	-8.0598	-6.3372	-8.1406	-4.9575	-4.946	-3.6019	-4.1145	-8.7245	-6.4596	-6.3236	-5.0995	-6.8327	-3.9698	-8.2766	-7.1658	-6.9124	-8.2503	-7.2681	-9.9508	-6.0324	-8.0797	-7.3788	-6.3736	-4.124	-5.9331	-6.6908	-8.8369	-4.5404	-5.2018	-3.4141	-6.387	-8.5458	-4.4386	-4.5209	-8.2004	-5.7571	-6.1926	-9.7968	-4.6459	-6.7245	-6.2782	-6.5477	-5.4972	-4.0707	-2.967	-3.7545	-4.3224	-6.21	-3.5564
-2.3013	-2.9244	-0.31124	-2.6917	-2.012	-0.85929	-3.5223	-3.4015	-2.0131	-4.447	-4.2609	-2.6728	-4.3996	-1.8813	-2.0186	-0.46593	-3.6259	-1.1714	-0.28986	-1.6538	-2.0191	-3.9117	-3.126	-1.2946	-5.2579	-1.7918	-4.0536	-2.492	-3.2953	-3.74	-1.9638	-2.1648	-2.1348	-2.2727	-5.648	-0.77605	-3.0135	-0.12271	-1.6414	-3.3261	-3.5551	1.094	-4.0469	-2.9365	-4.7497	0.87266	-1.2883	-4.0684	-0.54974	-1.9938
-2.2139	-1.5486	-1.2367	-0.43105	-1.2133	-2.6076	-0.59395	-0.61493	1.0171	-3.0938	-3.0286	0.014992	-0.8211	-3.995	-1.634	-0.87253	-3.2226	-1.4975	-1.0648	-0.064526	-3.6698	-0.61593	-2.2281	-3.5949	-4.6556	2.689	-2.4348	-1.7776	0.35748	0.51604	-5.7705	-0.79961	-2.3591	-1.5194	-1.2665	-1.0466	-1.4466	-1.2709	-1.2081	-0.9122	-2.4377	-1.4684	-2.713	-1.193	-0.26357	-3.36	-1.2743	-6.3926	-2.5736	-4.1249
-7.0959	-11.741	-8.969	-6.5595	-11.422	-6.7805	-7.9688	-6.4802	-7.346	-9.3615	-9.2976	-9.2986	-10.09	-9.8395	-12.275	-11.237	-8.4654	-8.4437	-10.935	-7.2974	-12.065	-10.66	-11.289	-8.1123	-10.434	-6.8736	-13.156	-8.7078	-9.9085	-8.2525	-5.5807	-9.4367	-9.7605	-7.3634	-5.7554	-9.7957	-5.4013	-5.9184	-7.8472	-8.6884	-8.8779	-9.3486	-10.614	-11.796	-7.1615	-10.161	-7.776	-6.2766	-7.1423	-6.8005
-23.461	-18.784	-22.148	-19.989	-17.854	-19.075	-17.789	-24.248	-21.444	-21.243	-22.475	-21.046	-20.581	-21.419	-18.7	-19.625	-23.456	-22.492	-19.099	-24.609	-19.218	-19.07	-18.899	-23.905	-21.035	-20.434	-20.729	-21.759	-20.35	-20.623	-21.376	-22.065	-21.583	-20.834	-16.065	-22.251	-23.999	-19.637	-21.642	-19.645	-24.614	-20.047	-18.868	-20.323	-20.951	-22.149	-22.261	-19.127	-20.84	-21.442
-11.495	-13.907	-12.612	-13.368	-15.283	-12.957	-10.305	-12.553	-13.89	-15.61	-12.022	-13.386	-13.311	-11.75	-14.779	-11.79	-13.952	-15.549	-11.707	-12.389	-14.577	-10.717	-13.03	-11.077	-13.988	-15.88	-9.4491	-15.804	-14.046	-13.286	-11.784	-13.956	-12.182	-12.485	-13.208	-11.972	-11.448	-14.207	-10.205	-16.379	-14.114	-13.575	-14.904	-10.186	-12.689	-14.535	-13.278	-15.059	-11.404	-14.89
-12.001	-12.696	-6.9004	-12.31	-12.473	-12.686	-9.6052	-10.076	-10.163	-14.992	-10.589	-11.342	-12.821	-12.976	-11.066	-12.564	-10.678	-13.024	-9.5869	-10.327	-9.5369	-11.139	-13.534	-14.668	-10.499	-12.81	-10.165	-10.926	-7.9812	-11.773	-12.722	-10.541	-10.242	-14.238	-8.8383	-10.998	-10.861	-10.031	-9.4968	-12.367	-12.813	-8.9798	-11.637	-11.799	-11.403	-7.7016	-11.181	-12.375	-12.29	-9.565
-22.079	-22.253	-21.075	-21.666	-23.834	-22.369	-20.604	-21.472	-21.336	-23.155	-22.069	-24.631	-22.277	-22.453	-22.169	-21.745	-20.709	-24.419	-19.519	-20.173	-22.066	-22.716	-21.07	-25.051	-25.251	-23.734	-22.868	-21.539	-22.484	-24.961	-21.717	-22.119	-22.807	-18.746	-23.627	-23.805	-23.869	-20.982	-24.517	-21.237	-24.431	-23.003	-25.64	-21.069	-22.155	-22.728	-22.762	-24.457	-23.641	-20.896
-8.7855	-9.7291	-7.7619	-5.7678	-8.0174	-6.1581	-9.3871	-9.1475	-6.849	-6.5782	-8.6491	-6.2287	-8.0775	-9.3386	-7.2822	-7.327	-5.4815	-8.1473	-6.7179	-8.2977	-7.0684	-7.0464	-6.2018	-9.4774	-7.4516	-6.5079	-8.0513	-6.6799	-6.7655	-9.8743	-2.7736	-8.8528	-6.7325	-8.3009	-6.1389	-6.2077	-9.5892	-6.888	-6.3852	-3.0619	-6.8442	-5.9389	-4.8268	-6.915	-5.6395	-5.3526	-9.8642	-8.2033	-8.5291	-9.6029
1.8992	-1.7201	0.0058265	-1.851	-0.90293	-0.067022	-0.56819	1.399	1.4018	3.2087	-0.55396	1.2624	-1.9314	-0.87221	0.27445	2.9785	2.8223	2.4908	0.98349	-1.5825	1.1526	-0.18775	3.6017	1.014	1.6674	3.4155	0.6469	2.4647	1.6396	-0.67755	1.988	3.7311	1.6177	2.7207	1.3435	1.1248	3.4746	0.55857	0.028051	1.336	1.9114	1.3742	2.7279	3.9872	1.3018	3.2286	1.3213	0.79627	2.5586	2.5859
0.69626	-2.5047	-4.6928	-5.7965	-4.3863	-2.3106	-0.49045	-7.3615	-3.4709	-2.64	-0.50062	-4.7149	-2.8658	-4.83	-4.3622	-4.6617	-2.196	-5.234	-6.3285	-4.4769	-2.9762	-1.1568	0.57431	-1.8442	-0.88134	-3.3678	-4.2188	-2.8444	-2.6671	-4.7853	-1.9193	-5.3904	-2.1981	-1.8068	-4.1	-5.1638	-4.303	-0.74174	-3.955	-5.8864	-2.8257	-6.3566	-7.1378	-5.5049	-0.90367	-5.303	-2.2164	-4.9652	-3.7067	-0.62992
-24.917	-21.203	-22.977	-17.37	-23.111	-18.786	-19.751	-24.726	-21.548	-23.756	-22.322	-23.511	-23.548	-19.658	-20.295	-20.338	-21.067	-21.042	-23.458	-19.316	-19.996	-24.005	-25.424	-24.093	-23.808	-23.678	-19.33	-21.952	-26.059	-22.371	-24.209	-21.779	-21.054	-23.882	-25.549	-20.004	-21.022	-19.654	-21.814	-20.06	-23.542	-22.263	-25.102	-23.091	-23.197	-20.898	-23.448	-22.722	-23.217	-24.351
7.2638	9.027	5.7716	7.6789	10.987	10.789	11.326	9.3834	6.8933	10.202	11.147	9.1908	11.77	10.107	10.559	11.929	8.7944	8.416	6.6456	12.93	7.2852	7.168	10.488	7.8358	7.6057	9.5451	7.8034	8.0674	9.8489	10.939	9.6902	7.8885	7.0211	8.3077	11.373	11.068	7.1954	8.3791	9.1295	7.8976	8.0812	8.4122	9.5664	9.9102	8.4332	10.885	12.741	6.3117	8.9711	10.832
-1.8001	-2.8266	-4.1057	-1.3575	-1.7922	-4.7296	-3.6655	0.64031	-3.0626	-3.0236	-2.3544	-2.2434	-0.94856	1.2029	-4.2378	1.2363	0.371	-0.52317	-1.1845	-2.5565	-2.9648	-1.2725	-0.21375	-2.2835	-0.1324	-0.31071	-1.8389	0.39848	-1.7278	-1.7578	-3.5616	-1.9086	-2.7205	0.67905	3.1203	-4.4691	-3.5802	-2.3312	0.73932	0.14302	-1.8755	-4.0532	0.80256	-1.2083	-0.98965	-5.0183	-3.3023	0.74704	-1.1788	-0.075654
-2.128	-3.9718	-3.2194	-5.2667	-5.9559	-3.9508	-4.8816	-2.7781	-2.3546	-3.8285	-5.4329	-4.1285	-5.487	-6.5194	1.7791	-1.8003	-3.7111	-4.3821	-6.7731	-0.33896	-7.2246	-4.0818	-4.6917	-4.4552	-1.1362	-4.6467	-2.6607	-0.92894	-1.5157	-2.6295	-1.7506	-1.684	0.45936	-2.4179	-3.0849	-2.3288	-4.379	-0.1781	-2.1398	-5.1005	-0.08364	-5.7587	-0.42008	-2.8988	-1.6986	-4.595	-3.0852	-3.0361	-1.8283	-5.1553
-6.0555	-4.0272	-5.3959	-7.9469	-6.9501	-4.2678	-4.6504	-6.9409	-5.4411	-8.0125	-3.7288	-5.5758	-6.6694	-6.6842	-3.2815	-7.9776	-6.4112	-4.6506	-6.2272	-7.1642	-5.4331	-3.0828	-6.2616	-8.4657	-8.6108	-4.3764	-7.1165	-3.463	-4.7938	-4.3438	-4.9415	-6.1404	-4.5258	-7.5479	-3.9151	-7.4274	-1.4855	-3.6468	-4.4455	-4.8247	-8.4662	-7.1622	-2.9779	-4.411	-7.2938	-3.9263	-6.2776	-6.0245	-5.9346	-9.7902
-13.351	-12.203	-9.7785	-11.947	-11.308	-9.5471	-12.498	-8.3686	-13.481	-13.944	-8.0764	-8.2001	-11.239	-10.173	-5.9025	-12.405	-13.035	-8.3076	-12.098	-9.8123	-12.026	-10.817	-9.3232	-9.7419	-11.233	-11.002	-10.343	-7.3941	-9.0633	-7.3957	-11.25	-10.599	-8.6121	-11.677	-12.067	-9.334	-9.5996	-13.997	-7.9051	-13.511	-9.9328	-9.7558	-8.6025	-13.486	-13.347	-10.234	-9.9889	-13.492	-10.869	-10.3
-2.5981	-0.8399	-1.3911	0.4028	-4.3059	-2.7156	-3.0451	-4.7212	-4.2245	-3.3824	-2.1619	-1.8841	-6.3612	-3.1226	-1.2517	-5.4505	-5.5311	-4.4971	-3.678	-4.2588	-5.6965	-6.1511	-1.6034	-2.3927	-3.9591	-0.45716	-3.5798	-4.6139	-4.4378	-3.2303	-2.7903	-4.1919	-4.4599	-1.5157	-4.6464	-2.8665	-5.6104	-0.77624	-2.798	-3.3741	-2.7099	-3.3798	-6.0045	-0.69133	-3.5697	-5.1895	-5.1277	-3.5623	-5.1747	-1.0665
-10.754	-11.862	-10.371	-14.76	-13.229	-11.05	-14.487	-12.376	-13.676	-12.209	-11.219	-11.881	-14.645	-13.941	-15.593	-12.437	-12.147	-13.438	-14.006	-10.601	-11.016	-13.397	-12.374	-14.189	-15.077	-13.023	-13.624	-12.14	-11.189	-17.078	-11.495	-13.469	-15.456	-13.367	-10.278	-12.654	-12.586	-11.691	-13.26	-10.651	-13.659	-14.742	-11.041	-14.081	-15.303	-11.792	-12.63	-14.782	-12.443	-13.356
-1.2885	-0.92496	-3.0224	-0.30109	-3.2101	1.5909	1.6333	-5.0399	-3.7956	-1.117	-1.6248	1.341	-1.3095	-2.7472	3.0529	2.4083	-3.2054	0.73075	-1.9918	0.58172	-2.976	-1.2166	-1.8955	-0.48505	-2.4753	0.22598	-1.6623	-0.49776	1.7575	0.1087	-3.9571	-2.3861	-2.0996	-3.1994	-0.74261	1.062	-4.3471	2.1219	-1.4399	-0.10463	0.15244	-0.71725	0.60006	-3.2677	1.1023	-1.2153	-1.169	-2.0618	0.077033	-2.1198
8.7799	5.3329	6.829	5.6618	6.6541	7.098	6.5799	7.1754	5.9637	7.7302	6.7666	10.223	8.0381	8.7999	8.5895	7.0862	7.5606	7.8205	10.033	10.104	6.2819	7.8366	9.67	10.141	5.8352	7.4111	8.4659	6.5884	6.3736	7.9768	8.2676	8.9151	7.4188	8.214	9.0826	6.8954	8.1284	6.0948	4.8071	6.6629	8.971	8.8646	9.3496	10.216	9.9512	6.8915	6.767	10.346	7.1409	6.1556
-10.731	-15.378	-13.252	-11.938	-11.93	-12.172	-13.374	-11.028	-11.759	-14.309	-13.212	-16.191	-12.544	-13.698	-14.162	-12.828	-15.667	-14.352	-14.297	-12.135	-10.285	-12.122	-14.016	-13.588	-14.513	-16.636	-16.621	-11.832	-11.735	-11.509	-12.53	-12.643	-17.135	-14.777	-15.16	-14.75	-14.401	-17.13	-12.378	-14.552	-15.758	-15.477	-12.458	-14.889	-14.001	-12.064	-12.271	-13.429	-10.092	-14.878
7.6453	9.8995	4.0633	9.6416	4.6006	6.4362	13.541	6.4202	7.2196	6.9367	8.5622	9.2027	5.9336	6.2971	8.3293	8.5116	6.5509	5.2789	6.5389	7.3949	5.5501	8.7169	5.7883	5.8663	5.5539	5.8674	7.7202	6.7983	5.8277	6.5561	6.9598	8.0835	6.0174	5.7369	8.3187	8.1573	6.14	5.5779	7.0128	5.7523	7.3776	6.081	8.4599	7.5506	5.2709	7.9925	7.1809	8.3563	6.6562	8.615
5.6281	0.396	6.2319	1.2993	2.1276	6.3091	1.5958	1.4017	1.7229	-0.12137	3.4019	4.5589	6.2285	4.8505	2.8184	0.43652	1.7926	2.3585	3.3241	3.5744	3.0234	2.518	5.5479	1.1879	3.2015	5.676	4.3273	4.3079	4.0449	2.943	4.7801	3.2331	3.8105	3.3937	3.0526	2.8527	2.9025	3.6774	1.3077	0.63902	0.67295	0.39933	0.4715	6.2907	7.748	2.9883	1.8689	2.2619	6.4317	4.6744
-0.19044	-0.62577	-1.5171	-4.5486	-3.9547	-3.5476	0.02128	-2.0195	-4.3126	-1.4314	0.058139	-4.4288	-2.0622	-1.2505	-2.0138	-2.5538	-2.326	-2.5512	-4.0218	0.74064	-3.9293	-1.0672	-1.3892	-4.4617	-0.099169	-2.3458	-1.4372	-5.0824	-1.7413	-0.25913	-2.2099	-4.6531	-0.64705	-3.7597	-2.0418	0.63703	-3.4082	-0.97745	0.78101	-2.1685	-5.2999	-3.6647	-2.912	-3.161	-1.5022	-1.8399	-4.6726	-1.8684	0.15032	-0.060774
-0.65478	0.14433	4.4902	1.7431	-1.9346	-0.79231	1.2657	2.1833	-2.1857	0.34202	-0.86276	0.083442	-1.0404	0.44973	2.5403	-0.21436	-0.96087	-1.3875	2.2587	-0.59858	-0.85563	-2.0066	1.4347	0.56052	0.037377	-0.9319	-0.05034	0.30369	0.51122	-1.7234	-1.9533	2.5408	-1.5845	-0.81537	-0.97977	0.48207	2.0736	-1.5446	0.74946	-1.6736	2.3362	-2.0591	-3.8273	2.7992	-2.9426	2.2835	0.73527	0.10279	0.71023	-3.0766
-12.789	-18.66	-14.814	-15.038	-16.217	-16.825	-16.347	-14.276	-16.885	-13.737	-13.569	-12.755	-17.223	-15.417	-15.01	-14.752	-15.218	-16.67	-15.084	-15.771	-12.683	-14.941	-15.025	-13.547	-11.16	-16.031	-13.639	-14.808	-12.892	-11.64	-16.948	-12.93	-13.683	-14.688	-14.741	-15.354	-15.686	-14.603	-17.004	-12.426	-13.447	-14.523	-14.863	-15.936	-13.456	-13.45	-14.826	-13.176	-12.316	-15.161
-1.1776	4.4654	1.8973	-0.69719	1.0416	1.0524	1.5221	-2.1678	0.13359	-3.5329	-0.20953	-0.42597	1.2521	-0.24392	-2.5674	-2.0484	-1.7331	2.8659	0.24642	3.9856	0.24039	-0.83998	1.2655	-0.25449	0.79078	2.4964	3.2246	-0.13112	-2.8463	-0.52407	2.656	0.56853	-1.9152	1.7665	-3.7271	1.055	2.327	-2.2615	1.9679	1.1442	-2.6096	-1.2533	-2.0279	0.093633	0.36539	-0.46822	1.4879	-1.326	2.2144	1.4546
-3.8168	0.74335	-2.2373	-1.794	-5.1836	-1.5429	0.32311	-1.9463	0.70015	-1.7785	-1.2332	-1.4486	-1.5368	-1.521	-2.5638	-1.2805	-2.8138	-1.6729	-1.0846	0.20841	0.27269	1.9555	-2.7885	-1.733	-1.6544	0.082721	0.90883	0.013537	-0.81718	0.91599	-0.60903	0.12599	-2.2009	-0.76802	-2.6627	-0.0046709	1.1698	-1.2142	0.11637	-1.0551	-1.0857	3.4624	-0.50621	-5.1063	0.87223	0.18367	-3.2713	-2.7895	-2.4911	-0.95623
-3.7345	-2.3136	-1.6886	-4.4764	-1.6489	0.49264	-2.2368	-2.3304	-1.9434	-4.5811	-0.17684	-1.7347	0.78187	-1.6064	-1.0439	0.48853	-1.1813	-4.1473	0.97644	0.37659	1.2221	-3.05	-3.2096	1.4654	-3.8734	-2.2025	-1.0839	-1.166	-2.8784	-3.4095	0.21511	-0.21284	-1.7095	-2.9232	-2.0816	-2.2833	-0.5755	0.57251	0.2783	-1.7156	3.1211	-1.2885	-3.0112	-3.5781	-0.37068	-2.0675	-2.1609	-1.8261	-1.3359	-4.0101
-2.044	-3.1351	-2.4068	-2.7221	-1.3732	-3.4343	-0.88195	-1.5638	-3.1234	-3.7397	-7.2624	-1.5032	-3.9228	-4.0173	-4.9957	1.5463	-2.0653	-4.3723	1.539	-2.1439	-1.2319	-3.9094	-2.2252	-1.52	1.5112	0.0093413	-1.4939	-2.7531	-0.24674	-4.975	0.95221	-0.53831	-1.4052	-0.61172	-5.4302	-0.30067	-0.47772	-0.32839	-2.0033	-1.7299	-3.5267	-3.3435	-4.9011	-1.3047	-1.663	-2.1597	-3.1896	1.0277	-2.0641	-3.2184
-3.6939	-2.4205	-2.1099	-3.6651	-1.0872	-2.835	-5.1674	-2.7455	-4.5075	-4.0203	-3.2074	-4.0218	-2.1439	-1.3714	-2.9306	-2.172	1.0393	-2.7083	-4.2024	-1.86	-2.8396	-1.9438	-2.9692	1.6898	-2.7362	-3.0106	-1.3451	-1.5867	-5.0772	-3.6703	-0.077309	-3.5836	0.18558	-3.1602	-3.2694	1.8256	-0.78394	-3.9406	-2.5147	-1.7508	-0.19847	-1.1454	-3.0716	-2.9234	0.80509	-0.93983	-1.547	-2.2094	-3.4417	-0.77327
8.3952	10.761	7.3087	14.086	9.6143	9.9166	8.4141	8.8495	6.0081	8.3345	13.272	10.13	9.4125	10.121	9.3635	13.473	8.2696	11.161	10.362	8.0509	10.443	9.8431	7.5227	6.4055	9.0625	7.0207	9.8859	11.592	10.646	9.7785	9.077	8.2091	9.2403	11.809	11.052	10.135	11.129	11.948	8.5101	6.5894	9.2382	8.7067	9.0052	13.151	9.4679	5.05	12.159	9.3417	8.8987	12.745
-1.1007	-2.7379	0.68976	-3.5081	-1.2165	-3.4741	-1.172	3.0566	-1.3469	-0.86806	0.77655	0.44706	-2.289	0.53404	3.5149	0.57131	-2.7031	0.21534	-1.4972	-1.8345	-1.38	0.11841	-0.27045	-2.6259	-1.6505	-1.0775	-2.673	-1.2217	-1.1727	-1.5568	-1.5207	-1.9577	-1.2295	-0.9605	-0.17464	-1.2426	1.3003	0.21329	1.8136	-4.0085	-3.2481	-2.7775	-1.2659	-1.9662	-1.2443	-2.9361	-2.7835	-1.4326	-5.6263	-3.9229
-10.063	-13.091	-12.709	-7.4794	-10.827	-7.1806	-11.86	-11.689	-10.673	-10.533	-11.409	-11.058	-12.032	-11.243	-11.513	-11.623	-14.077	-12.037	-11.821	-10.742	-9.0416	-14.903	-8.0597	-10.353	-11.207	-10.521	-11.149	-10.075	-13.784	-9.9229	-8.3553	-12.609	-7.0364	-12.15	-11.741	-10.725	-13.555	-15.117	-10.441	-10.505	-8.9498	-8.8509	-11.011	-13.35	-11.979	-10.3	-14.968	-10.619	-11.793	-11.231
-5.3555	-7.5826	-6.6605	-5.0447	-4.9846	-6.5206	-6.3076	-6.4614	-5.7732	-4.9981	-5.1925	-6.4306	-3.7986	-4.594	-4.9005	-6.94	-10.1	-6.8956	-2.5419	-5.2952	-2.943	-5.2182	-10.59	-4.9273	-4.3644	-7.6774	-5.0386	-6.1351	-2.4929	-5.0345	-10.542	-7.9611	-5.2651	-6.3342	-6.8448	-3.403	-5.1105	-5.7371	-7.3879	-9.7037	-6.4094	-6.0698	-6.265	-3.574	-4.902	-5.0794	-4.5762	-3.5082	-3.4305	-6.694
-3.5474	1.9654	-0.3034	4.1658	1.8155	-4.7274	-1.1635	3.9798	-0.52849	-1.0684	-1.0651	1.6177	-1.7484	0.92742	0.19833	-0.29759	-2.2468	0.2488	-0.5814	1.8047	2.1534	0.11967	0.32709	0.94569	0.9934	-0.15523	-1.2801	-1.3346	1.3935	1.1896	0.54244	-0.59562	0.79925	-0.10463	1.2898	-0.35842	0.97076	2.2915	1.9287	2.7174	-1.8177	-0.55572	-0.23397	2.2156	-1.1355	-0.017753	-1.6048	0.033167	-1.6032	2.4265
-0.19028	-1.5398	-1.4284	1.9599	0.61622	2.8561	1.6285	-2.5833	-2.0924	0.88817	-4.2396	3.183	0.35091	-3.4468	0.51437	-0.26129	-2.1283	-1.0565	1.7879	-4.482	-2.5295	-0.17161	-0.90654	-0.1803	-0.54995	-0.89586	-1.7649	-5.194	-2.7565	3.7041	0.8949	-0.79655	0.42767	0.70942	-2.3885	1.1623	-0.20498	-3.1877	-0.19262	-3.1112	-0.68885	1.4149	-0.98373	0.7033	-0.22833	0.7371	-0.46688	-0.51815	-0.57272	-1.6197
-5.2187	-5.8063	-5.2118	-4.6309	-3.5528	-4.8694	-3.6463	-2.5632	-2.4978	-3.643	-4.4262	-5.2536	-3.2571	-2.5805	-5.7175	-7.3061	-4.377	-2.5818	-3.2078	-3.4736	-1.9222	-2.0899	-4.6226	-3.3373	-5.9033	-6.0349	-4.3844	-2.8859	-3.0446	-3.7734	-3.9595	-1.0027	-4.7326	-2.025	-2.6339	-6.9971	-2.5926	-4.5457	-3.2238	-4.9007	-3.0359	-1.1335	-1.7601	-4.6905	-1.8975	-1.9283	-2.3172	-3.139	-1.0151	-1.5255
-10.359	-10.21	-9.4175	-11.44	-8.6567	-9.45	-9.3099	-9.9206	-10.218	-10.928	-9.1125	-8.8377	-11.568	-12.942	-8.3363	-12.012	-11.296	-9.8348	-10.968	-11.174	-8.4469	-9.9686	-11.294	-11.043	-8.4982	-10.926	-7.7143	-10.601	-8.9762	-11.651	-8.9786	-9.9497	-9.7044	-9.9913	-9.9894	-12.2	-5.607	-9.6653	-8.325	-9.0285	-8.4391	-9.6564	-8.5918	-9.9722	-7.6409	-9.203	-9.7151	-9.5905	-10.82	-8.7735
8.6359	12.116	7.3987	7.6949	5.8115	15.091	7.4571	5.6401	8.663	7.2013	4.3961	9.2491	6.2563	10.674	7.4161	5.1103	7.4836	8.3023	7.9312	7.4737	6.8587	5.1086	7.871	9.4456	9.681	6.6628	8.7437	7.9638	5.5353	4.2742	7.7822	6.8928	9.5468	5.4123	1.5112	4.2757	9.5783	6.2703	7.7936	7.7113	11.591	6.9506	8.9813	7.4885	4.0987	14.859	11.165	7.6429	7.9824	9.3595
5.9319	4.9056	3.3051	2.0417	4.3478	2.4181	-0.040634	0.43734	3.6339	3.1648	3.4103	3.8569	2.8763	2.2263	3.0659	1.917	0.90258	3.3586	2.6282	5.6562	3.6963	3.7448	5.6673	1.075	6.0959	2.9339	3.8007	5.4379	3.4056	2.5445	2.508	1.9763	2.4007	2.2693	3.2234	2.397	1.9346	0.65343	4.1795	0.18457	4.738	4.2384	4.3901	2.2269	7.8136	6.222	3.3562	3.4444	-0.32294	1.8884
-8.7145	-5.4487	-9.1139	-9.4247	-9.6258	-9.6827	-9.2797	-6.2533	-8.2111	-7.3999	-11.47	-7.3313	-7.495	-9.765	-6.7008	-6.7097	-8.4908	-6.9625	-8.8768	-11.257	-6.4547	-4.9598	-11.122	-9.0418	-9.3773	-7.6582	-6.3063	-10.723	-8.6288	-9.9036	-10.853	-7.9243	-9.3962	-8.3244	-8.5279	-10.865	-8.555	-6.6389	-9.1582	-9.7933	-6.5361	-7.2248	-8.2337	-8.0505	-8.2215	-5.7038	-10.703	-5.9133	-11.876	-7.3169
3.4901	3.3249	4.8817	2.4585	5.8458	6.5641	4.2848	6.7043	3.9322	4.6602	4.7043	5.2635	4.564	3.0196	5.0203	5.5589	6.1931	9.6302	6.9623	5.3926	6.4228	5.8552	5.9193	5.7573	1.5283	6.7714	1.4653	5.5786	4.7063	5.7588	7.2455	3.5215	2.2006	5.8789	6.9179	4.7762	6.7564	3.8875	8.3948	3.9316	6.4662	3.6268	4.9386	5.3555	6.3102	8.5704	5.4713	4.3527	2.4056	5.4772
-15.55	-13.276	-12.709	-15.847	-16.634	-17.37	-13.459	-14.17	-14.863	-14.896	-14.407	-14.139	-16.325	-14.903	-17.108	-15.4	-14.595	-12.313	-15.825	-15.434	-14.145	-15.814	-13.675	-16.17	-17.58	-13.055	-18.362	-13.22	-13.017	-16.049	-13.772	-15.262	-12.531	-11.929	-14.65	-14.396	-15.285	-14.695	-12.958	-16.097	-14.83	-15.76	-14.277	-12.823	-14.301	-14.403	-15.419	-15.204	-12.799	-12.388
-5.282	-12.125	-9.6783	-11.465	-13.98	-10.972	-10.837	-10.14	-10.03	-10.047	-10.378	-10.095	-9.6511	-9.9978	-7.6245	-12.15	-10.523	-7.6764	-11.811	-11.878	-12.352	-11.005	-9.1736	-11.916	-8.6447	-10.578	-8.1562	-11.83	-11.686	-14.753	-12.176	-9.072	-9.4806	-13.758	-10.609	-8.9664	-8.8816	-12.751	-11.386	-9.6848	-7.6812	-10.421	-10.649	-11.851	-10.067	-10.188	-7.2641	-10.96	-10.514	-9.0919
-10.348	-13.003	-13.409	-16.027	-12.57	-13.546	-11.168	-13.719	-14.062	-12.385	-11.685	-17.054	-8.0608	-11.8	-11.966	-10.71	-10.965	-11.707	-17.016	-9.7029	-11.863	-13.311	-10.805	-12.488	-14.593	-13.135	-15.013	-12.783	-13.306	-12.864	-8.0964	-13.278	-13.162	-10.745	-15.401	-15.431	-9.8014	-11.839	-13.643	-10.389	-12.215	-12.527	-13.261	-11.686	-10.131	-12.084	-10.75	-11.825	-12.102	-11.191
6.9202	1.3949	5.6944	2.4598	5.2773	6.4058	6.4096	5.9641	4.6515	8.5506	1.5928	7.5856	6.0061	5.1768	6.0201	8.1538	3.7127	4.3862	3.3737	3.4698	6.5306	3.551	3.7118	5.615	3.1991	2.846	6.6197	7.4664	4.5793	3.5114	9.9606	5.6053	5.6929	4.7021	3.0545	3.732	4.6757	5.2138	6.6395	6.3765	6.0536	4.3531	2.3765	6.6421	4.2084	5.6823	5.2129	4.9198	1.7524	7.1081
1.7447	0.73032	3.5195	2.3469	4.3878	1.9365	4.0784	5.3529	2.3265	2.2906	1.3754	3.6041	2.9111	2.0738	4.2439	0.75855	1.1103	0.24358	0.12964	2.1634	4.5087	0.59154	3.7081	3.0883	1.259	2.5856	5.4428	1.4736	2.6752	2.9097	1.3464	1.4264	2.1502	1.7379	3.7423	5.7179	3.8086	3.5898	2.3638	4.5618	5.0382	2.6256	3.7729	4.1452	-0.21341	3.6045	1.7991	1.7406	3.2555	1.8674
5.124	-2.9246	-0.5131	0.010961	-0.98052	-0.021902	-2.3359	-2.0806	0.71702	-0.19552	-2.5212	2.3839	3.0983	2.8194	2.7491	0.73839	4.3377	-1.4677	-5.5144	1.3847	-1.2031	-0.091482	0.52627	-0.6515	3.561	-0.13522	-0.48821	1.9216	-0.7589	1.8835	2.5075	-2.5355	2.5878	-2.2469	1.9526	0.61854	-3.1915	0.89917	0.9754	1.7214	0.88079	-0.78237	3.4258	-0.16674	-0.17344	1.7045	0.9741	-5.1496	1.0097	-1.4118
-0.63199	-0.2373	0.8867	-1.1012	-0.94278	-1.4659	-1.6561	-3.7926	0.2528	0.1906	-1.4511	-0.32772	-1.4602	1.7374	-2.9316	-0.96532	-1.7864	0.63533	1.253	-2.0434	1.3679	-1.4999	-3.3634	0.66426	-3.5226	0.5647	-0.45078	-2.05	1.045	-3.839	3.0545	-1.9413	0.60573	-3.1105	-1.1678	-0.50051	0.58896	-0.83817	-0.14439	-3.7022	-4.5206	-1.4024	-0.24766	-0.78343	0.42858	-1.9483	-1.9461	-1.2945	-0.40156	-0.37724
-2.9932	-4.2653	-4.9864	-8.1455	-5.9269	-2.9024	-2.914	-3.5503	-1.7784	-5.3051	-4.1996	-1.6383	-4.6012	-1.0902	-7.0333	-2.295	-3.9796	-8.1274	-3.1131	-3.1576	-0.4029	-3.8346	-2.5211	-4.4733	-3.9274	-5.9044	-3.5763	-5.0542	-5.886	-2.1207	-4.2966	-1.1066	-3.5299	-6.5504	-6.4799	-5.9166	-2.1652	-6.0686	-7.1578	-4.9329	-1.5854	-4.7201	-5.1642	-4.2803	-2.384	-4.5071	-6.6082	-8.5352	-4.1425	-3.1268
2.6881	6.9511	6.1273	8.0662	6.2024	3.9995	5.7865	5.4775	6.9467	4.2821	6.0594	5.7472	7.7812	4.8688	3.6869	5.8467	6.8818	6.1018	5.9867	5.3799	4.9506	3.6816	5.9705	7.7826	4.6163	5.9304	5.0324	6.2269	3.0978	6.0549	5.9887	5.1073	7.0886	7.2159	8.1214	3.1354	6.829	5.8248	7.862	1.6772	6.1063	4.8989	4.8475	5.644	4.4067	6.0758	6.1149	5.2992	3.2332	4.962
-12.063	-9.0859	-12.502	-7.0252	-10.34	-11.142	-14.164	-11.565	-11.397	-10.62	-13.713	-11.522	-13.301	-11.707	-13.626	-10.25	-12.579	-10.944	-12.384	-12.121	-11.579	-11.355	-11.249	-10.784	-11.253	-11.507	-10.851	-9.197	-11.288	-12.112	-8.7443	-12.293	-11.719	-11.533	-13.032	-12.338	-13.332	-8.4806	-10.842	-11.883	-7.1241	-9.1773	-12.861	-12.33	-9.9631	-9.7397	-10.267	-7.017	-9.3093	-9.5374
8.426	7.0423	5.2946	5.1943	5.8107	7.1541	6.7847	9.5375	9.0047	7.3733	4.1812	8.8893	5.0047	6.3809	6.5028	8.9745	6.8899	8.9478	4.7793	8.5936	10.572	5.5324	7.1339	8.0641	8.2892	7.992	6.8504	7.315	6.821	8.0996	7.5923	5.6418	6.7616	6.9357	8.8134	5.2781	9.204	7.4675	7.9353	10.374	7.8375	9.9519	7.9204	9.2417	7.5969	7.5255	6.6521	2.8314	4.1475	8.6908
-3.5547	-1.8266	-1.5156	-7.7534	-6.0012	-7.3802	-4.8516	-7.0652	-3.644	-5.6986	-3.9605	-3.2037	-5.2248	-1.1835	-7.6138	-4.6344	-8.1675	-2.4466	-5.3663	-5.409	-5.3908	-4.066	-2.7383	-4.1153	-2.2589	-4.0468	-3.9995	-5.6956	-7.5405	-4.4133	-1.453	-2.6379	-8.0572	-5.5285	-5.2261	-3.4541	-5.8344	-3.6448	-3.3517	-0.5005	-4.3449	-2.7803	-3.0787	-2.3012	-7.7142	-2.7679	-1.5994	-0.29494	-3.0263	-3.9855
-5.7214	-4.0337	-6.5607	-4.6511	-3.0757	-5.015	-1.3063	-3.936	-3.6052	-2.1556	-4.9068	-1.9543	-1.3432	-2.1953	-3.0953	-2.6471	-2.0773	-4.766	-3.2094	-2.8926	-5.5362	-3.1285	-1.9928	-5.8581	-3.7915	-4.2014	-5.7754	-4.9128	-1.9957	-3.7848	-4.4281	-4.3007	-4.2222	-2.1908	-3.9144	-6.3561	-2.8395	-5.1115	-3.242	-2.49	-2.0034	-5.673	-3.574	-6.1549	-4.7299	-6.8346	-3.5104	-4.782	-3.3584	0.48964
7.549	7.5688	3.2923	5.0893	2.3528	4.02	7.5226	7.3125	6.3002	3.9545	2.1543	6.5666	6.0272	6.4755	6.8055	3.225	5.7553	6.0889	3.4549	2.5473	8.8459	7.6914	5.2304	4.4677	4.3084	6.389	2.1886	2.2172	9.0716	2.4049	5.7526	4.7175	7.1271	5.8423	4.9737	4.9149	4.5037	5.8208	5.9483	7.0098	4.9911	3.1474	5.7597	7.5844	7.2786	4.5904	6.0024	5.31	7.5046	5.0503
-11.72	-9.9015	-12.071	-10.133	-12.619	-11.226	-10.233	-9.2236	-11.387	-12.119	-10.717	-12.119	-13.879	-14.23	-15.04	-13.669	-10.988	-9.3907	-11.906	-13.478	-11.939	-9.963	-15.802	-9.0281	-12.171	-10.908	-11.991	-10.928	-12.796	-12.904	-12.347	-7.2693	-12.722	-11.955	-12.049	-9.1767	-11.224	-11.538	-12.039	-7.533	-12.354	-12.779	-12.967	-9.5464	-12.006	-10.008	-12.045	-9.9935	-12.198	-11.12
-14.405	-13.88	-13.517	-12.216	-17.173	-16.729	-16.285	-14.981	-14.864	-15.593	-18.987	-13.781	-16.437	-14.159	-15.025	-16.757	-14.275	-14.926	-17.277	-13.609	-15.494	-18.3	-18.961	-15.445	-16.669	-15.831	-13.81	-13.955	-14.586	-13.669	-12.895	-13.27	-13.553	-15.582	-15.909	-15.891	-13.723	-12.143	-14.339	-12.512	-14.907	-15.419	-16.856	-14.79	-17.647	-12.811	-13.363	-15.934	-13.155	-15.995
2.9842	6.1603	4.005	4.2357	2.8656	3.7448	6.09	2.2488	3.9496	4.9872	4.449	6.2633	2.9439	5.5164	0.10902	7.3581	4.4873	0.21078	2.5367	5.1696	4.6384	5.7675	2.0859	4.1413	4.4354	3.8067	4.1371	6.7671	5.7628	0.69895	4.2613	3.1581	1.1131	4.0334	3.3406	3.7644	3.1651	7.849	0.85069	4.3284	4.1607	6.3307	3.9436	6.1113	4.5171	5.0429	5.003	0.11798	3.5933	2.994
-5.1324	-6.319	-5.945	-7.2661	-5.5154	-6.8353	-5.9306	-3.6089	-6.4523	-6.274	-5.2423	-5.8444	-6.0981	-4.9512	-6.8372	-11.016	-5.7293	-3.3462	-5.4751	-5.2951	-6.2933	-4.5801	-9.0888	-6.6898	-4.3131	-6.8356	-6.5857	-6.2103	-7.2661	-2.3213	-5.9226	-7.6564	-5.1289	-1.7874	-7.6521	-5.8296	-8.0524	-5.9698	-7.4456	-7.266	-5.1414	-5.9779	-8.804	-6.9463	-9.1948	-7.0168	-3.8269	-6.7074	-7.3303	-7.0978
-13.54	-15.195	-13.667	-13.646	-13.063	-12.476	-16.593	-14.717	-13.022	-14.187	-14.599	-14.118	-16.287	-15.556	-12.025	-14.301	-14.419	-15.333	-13.565	-14.43	-15.939	-17.269	-14.586	-12.737	-17.976	-13.355	-12.812	-15.571	-13.6	-15.649	-13.33	-10.73	-13.429	-13.527	-15.79	-13.994	-16.872	-13.09	-10.077	-15.329	-15.526	-13.506	-15.581	-11.469	-14.479	-13.575	-13.254	-14.466	-14.015	-15.442
-3.9825	-2.5652	-3.4341	-2.6513	-1.5029	-3.19	-0.76972	-2.4934	-2.885	-2.2539	-1.7725	-2.1141	-3.5356	-3.0579	-3.8484	-3.4778	-2.3606	-6.3624	-4.2463	-3.1765	-5.9452	-0.82252	-0.65931	-0.79411	-1.2806	-0.71897	-1.433	-5.7946	-0.40746	-2.3949	-1.1861	-0.19549	-2.6326	-0.80614	-2.0813	-2.2073	-1.9259	-2.137	-3.2271	-2.9721	-0.9211	-0.49631	-0.54635	-0.10191	-4.0443	-2.301	-1.1331	-4.5371	-0.94415	-3.3085
-1.6164	0.47984	2.3579	-1.6867	0.080166	0.7208	-2.2675	-1.3328	1.3175	1.6705	0.59584	0.68608	0.18049	-1.3136	0.13945	-3.5707	0.35445	-0.1287	-0.66067	2.882	1.244	0.0051198	-1.9777	-0.070419	-1.2138	2.1519	2.1628	-2.2383	0.065562	-3.0207	-2.1041	-0.82428	-2.8536	2.4806	-1.2438	3.0192	2.8271	0.66309	-2.5806	2.5086	-1.4252	2.0946	2.9635	1.0404	-1.0272	-0.093498	-0.94112	-0.96347	-3.0148	0.10138
-14.221	-13.371	-13.768	-14.32	-13.024	-15.655	-13.663	-15.734	-11.986	-12.952	-16.365	-13.967	-14.113	-11.948	-14.003	-12.629	-16.973	-13.106	-12.45	-16.085	-13.206	-12.104	-11.941	-16.801	-16.65	-14.912	-12.579	-14.46	-14.391	-14.007	-12.854	-12.087	-12.862	-14.898	-12.384	-12.87	-10.415	-12.375	-8.8811	-12.49	-14.992	-12.078	-14.11	-11.225	-13.585	-14.759	-14.659	-10.661	-11.183	-17.076
1.1208	3.2872	2.6367	0.78389	1.2856	3.6688	0.81957	4.0023	3.5448	2.3254	2.3046	2.6265	-0.019148	1.47	0.99015	4.3931	-1.9753	-0.90406	0.92473	1.5706	0.33666	0.025173	2.1408	0.32687	0.11078	-1.2781	-0.82739	-0.39471	-2.463	3.2126	4.67	-1.8667	-0.17209	-0.19292	0.63257	0.25347	2.3031	1.5443	2.9531	3.335	0.87864	-0.10729	2.4881	0.69138	-1.0428	0.50911	1.6721	0.029463	3.8407	1.9234
-3.2044	-6.597	-8.5201	-5.4037	-6.4668	-7.8932	-5.697	-9.1185	-8.7252	-10.692	-10.529	-7.7651	-9.6459	-4.467	-9.6494	-7.7586	-5.5234	-7.0191	-5.9527	-8.8036	-7.2838	-6.05	-10.64	-9.9204	-9.472	-6.0717	-6.431	-7.625	-10.975	-6.7665	-7.4717	-8.6495	-8.7751	-6.3202	-7.4824	-4.609	-8.4735	-8.0065	-9.6698	-8.6973	-8.9187	-4.8074	-6.1095	-7.5515	-7.5034	-8.3174	-7.6574	-7.4734	-7.5631	-6.9107
-10.179	-13.575	-9.623	-11.726	-12.29	-7.6952	-8.8999	-8.8018	-9.3236	-11.508	-12.628	-10.226	-9.4356	-10.278	-8.8223	-15.077	-13.076	-10.361	-9.6889	-13.394	-6.8674	-11.461	-12.512	-11.599	-10.37	-10.255	-11.486	-10.157	-11.186	-11.387	-10.589	-9.5499	-11.46	-9.4063	-12.194	-10.722	-11.934	-12.405	-9.8414	-12.778	-10.514	-9.0411	-11.085	-12.093	-14.294	-10.227	-10.941	-10.751	-12.227	-11.134
3.4709	4.4558	5.5596	7.192	7.6763	7.0832	7.7851	4.5214	6.1055	7.223	5.9189	3.6512	4.0874	5.7947	7.2553	5.5586	4.1482	3.5798	6.5475	4.7277	6.0495	8.3435	5.024	7.2127	8.8428	5.3782	4.8445	6.3525	6.7321	6.1335	6.4046	4.8319	4.0424	6.304	2.9675	9.638	5.7278	4.5821	7.5402	3.3311	4.8946	6.2236	5.7917	3.8599	5.2496	3.5156	7.9754	4.3696	6.3932	4.8803
-16.323	-12.246	-12.193	-14.985	-13.461	-14.772	-10.183	-8.9401	-12.965	-14.082	-14.307	-10.716	-12.826	-10.703	-10.273	-10.15	-7.8985	-9.3353	-11.069	-11.874	-10.14	-12.569	-12.095	-13.825	-9.9856	-5.7643	-10.074	-9.2917	-12.312	-11.018	-9.971	-11.159	-9.2725	-11.61	-11.504	-10.644	-11.45	-11.666	-12.902	-10.879	-9.6097	-8.6619	-12.453	-11.138	-7.561	-11.391	-12.01	-11.406	-13.124	-10.95
-22.68	-24.611	-22.255	-22.055	-22.761	-22.547	-22.799	-25.086	-20.902	-23.038	-25.379	-20.505	-22.208	-19.202	-22.169	-20.383	-22.515	-17.568	-22.921	-23.749	-24.021	-24.842	-21.948	-21.486	-20.432	-21.594	-19.346	-21.725	-22.346	-22.011	-22.841	-20.461	-22.691	-21.618	-20.686	-25.008	-21.997	-20.587	-21.263	-22.056	-21.885	-20.812	-20.143	-26.658	-19.865	-18.939	-21.549	-25.321	-24.05	-22.127
-4.6245	-3.6892	-3.6539	-1.2472	-2.8425	-7.6545	-7.6041	-4.6186	-6.8256	-3.2653	-0.78175	0.29318	-4.9387	-6.436	-0.98436	-5.7695	-0.54373	-4.9571	-5.6143	-5.0763	-4.4353	-2.3842	-7.3192	-6.5522	-7.1114	-4.521	-5.0234	-5.4199	-4.0444	-3.865	-3.4781	-3.5887	-2.5771	-5.8022	-3.0698	-1.8396	-3.8589	-1.7287	-6.4868	-6.9449	-4.6532	-3.4784	-4.2287	-4.7966	-2.7122	-1.6486	-4.343	-6.4731	-5.4915	-6.6973
4.3617	5.2705	6.1732	3.9895	4.1671	5.3516	2.8678	4.1384	5.0913	6.7834	4.2238	3.1353	5.3074	5.6236	4.6962	5.8162	5.9321	4.8715	3.8128	4.4776	3.9248	5.4484	2.3465	5.268	5.907	7.9473	6.646	1.6669	5.9543	3.2333	4.2205	3.4041	4.5352	5.9705	5.3874	6.4102	5.1212	0.43554	3.4578	0.73092	3.2938	6.1604	3.0006	8.0846	1.9623	5.3977	8.3465	6.2845	3.1161	5.9684
-3.4224	1.0789	-3.9841	-5.0287	-3.1373	1.4273	-3.2161	-2.0959	-3.7583	-3.4941	-0.41122	-2.5862	-0.86397	-1.4676	1.1514	-1.493	-1.2614	0.30538	-2.7173	-0.66631	-1.1172	-0.94629	-2.4038	-0.99647	1.1224	-2.8533	-5.2587	-1.0137	-1.4053	-3.5841	-1.3424	-0.47948	-0.1235	-3.6631	-6.1059	-0.99319	-0.0042554	-0.91772	0.4083	-1.2623	-1.3044	-2.2681	0.57091	-1.8249	-4.001	-1.7534	2.0299	-2.3298	-7.0621	-2.0283
-2.5855	1.0321	-0.83305	0.58716	0.56674	-2.5844	-0.19976	1.6527	0.9214	-0.62022	0.21879	-2.0633	2.5559	0.337	2.468	-0.46982	0.46503	0.97122	0.53487	1.3134	2.1428	4.4168	0.076054	2.0508	1.3692	4.2254	2.8088	-0.5417	4.3474	-1.1087	1.0657	0.19703	0.60929	-1.9298	1.3709	0.3757	-0.023782	1.6612	0.36814	-1.2177	-4.0226	1.9589	-3.4964	0.51697	0.69711	1.8408	-0.094005	-0.57337	-0.45206	0.99548
7.0573	3.7427	7.2212	5.8494	8.4094	7.7792	2.9488	5.6356	4.8787	10.521	9.1682	6.7444	8.4699	4.7571	2.5564	6.9164	4.5167	7.1943	5.8979	4.8846	6.6964	6.5897	6.444	7.7119	7.5242	3.3554	7.6351	5.5546	2.1081	3.5825	5.8956	1.6615	6.7832	7.7221	6.2351	8.024	7.4022	3.9738	5.265	7.1563	4.7236	3.9534	8.3049	8.5121	4.5211	4.6659	8.1633	4.4066	6.8336	6.0958
-16.857	-16.193	-14.127	-18.624	-12.387	-14.845	-13.425	-14.628	-14.924	-15.641	-11.965	-16.725	-13.987	-16.737	-13.191	-14.283	-14.809	-16.012	-13.215	-15.969	-16.624	-15.067	-15.113	-15.262	-12.682	-14.273	-13.241	-11.683	-14.789	-15.788	-15.486	-16.891	-14.696	-14.787	-17.415	-13.116	-15.463	-17.182	-19.468	-16.019	-13.047	-13.58	-12.691	-15.24	-14.464	-14.553	-13.993	-13.028	-15.175	-15.891
-1.0607	-0.66177	-2.7204	1.1041	3.14	-0.66121	-0.291	0.45273	-1.4797	0.07291	0.26435	-1.5117	1.6086	-1.0467	1.6545	0.075958	2.7956	1.1241	-5.1805	3.5764	0.76961	-0.31808	0.32133	0.14648	-1.4038	-0.99538	2.234	1.1594	0.031957	2.2785	0.10286	1.8304	1.4173	0.39725	-0.36925	-0.99641	-0.11772	4.6719	1.2655	1.1937	1.2485	4.4497	-0.7336	3.671	1.061	0.86688	4.4762	1.8687	1.0355	1.2698
3.5575	4.1007	5.4885	2.0113	2.1324	1.9699	8.202	2.7932	0.95741	-1.1973	4.2196	0.42706	4.8559	5.4319	0.91072	5.623	2.6511	3.4739	3.384	3.0958	2.9921	1.9328	1.8833	1.5757	2.8788	2.7297	3.3548	4.3784	6.1498	1.5221	5.9393	2.6124	1.5748	2.7353	4.4419	6.0894	5.2438	2.7117	-0.924	-2.7954	4.304	3.5675	2.9433	0.74759	4.5527	5.6781	2.8892	4.3283	6.3039	2.8308
-15.691	-14.73	-15.314	-12.233	-17.163	-14.146	-20.486	-14.544	-17.468	-13.755	-13.537	-13.864	-14.196	-14.671	-13.285	-16.245	-17.135	-15.178	-17.282	-11.19	-15.226	-16.242	-15.81	-18.193	-15.971	-15.66	-14.6	-16.25	-16.397	-14.531	-15.786	-12.147	-17.862	-16.201	-16.287	-17.594	-10.932	-15.554	-14.109	-17.315	-14.579	-12.117	-15.764	-14.532	-12.618	-15.254	-13.308	-15.2	-12.514	-14.119
0.074827	0.61059	-1.8595	-2.5762	-2.9086	-2.2725	-3.7888	-2.3167	-1.1982	-5.0412	-3.2217	-1.1497	0.097838	-2.6993	-1.0759	-1.7497	-1.8149	0.54111	-1.6831	2.9069	-2.1297	-1.0032	1.0528	-3.0306	-3.7521	-4.1682	0.52441	0.83416	-0.48642	-1.7397	-0.3971	-0.3908	-1.2923	-2.6502	-2.6641	2.848	-2.7707	-3.1081	-0.5747	-2.9505	-2.1377	-0.23285	-2.2905	1.5464	-5.5589	0.61982	-2.9996	-4.9032	-0.64517	-0.63703
-0.94519	0.54641	-1.8656	-2.1081	-1.4191	-0.41186	-2.0309	-1.8892	-2.0656	-2.4369	2.3495	-0.74268	0.43169	0.95427	-1.7137	-3.1826	0.9402	-0.15324	-0.67674	0.57693	-2.4305	0.96924	1.3353	-0.74508	-1.0532	-1.3348	-2.6157	0.039722	0.84629	-0.62759	-2.8379	0.76327	-1.8277	0.9207	-2.9015	-2.3636	-1.3593	-1.5948	-1.194	-0.57536	-3.8093	-2.0748	-1.3208	-1.0683	1.9533	1.0438	-0.29435	1.4504	-0.74801	1.1499
5.3351	8.3444	5.3992	4.0311	2.1769	4.2921	7.0516	7.205	2.0372	6.5518	7.553	3.9517	5.4586	6.4457	2.4563	7.6993	5.2885	3.2903	1.9905	7.9519	7.1201	8.1497	4.826	4.2894	2.1103	10.631	4.6645	7.6231	5.6416	8.2952	5.7823	4.356	7.5669	4.9296	3.9657	7.9304	4.4166	8.8061	6.2336	4.3981	5.2747	3.6227	5.8014	5.3425	4.2283	5.9196	5.6461	5.1427	1.4313	8.6795
-2.6883	-5.9405	-0.19252	-2.3916	-1.1609	0.91573	-1.6292	-2.2346	-4.106	-2.2711	-1.5488	-5.7939	-3.0049	-1.9416	-4.2119	-2.39	-0.28551	-0.52456	-2.4541	-1.5598	-3.8824	-1.8021	-4.098	-2.862	-2.1383	-1.3343	-4.5443	0.46054	1.3285	-2.8986	-0.43201	-2.7219	-2.0803	-1.1082	-2.0241	-3.8948	-1.6604	-1.972	-1.0116	-2.603	-1.9849	-3.9029	-2.875	0.19537	-1.8995	-5.6415	-5.0859	0.4225	-1.2092	-5.17
-8.4332	-5.827	-6.4689	-9.3232	-3.3067	-5.475	-9.2873	-5.275	-9.5079	-7.2284	-4.176	-10.381	-6.7706	-5.0943	-4.4752	-4.3041	-6.7082	-7.4045	-6.187	-9.704	-6.7474	-7.3407	-10.357	-7.0535	-6.5144	-9.3988	-8.7655	-6.9251	-6.1437	-8.6429	-6.0748	-6.4211	-5.7546	-9.3256	-11.242	-6.9252	-7.2161	-7.9798	-4.0975	-6.8815	-5.9916	-5.7842	-7.6574	-9.3572	-7.7596	-6.684	-4.5796	-7.0154	-5.3126	-10.673
-15.181	-11.864	-15.884	-14.056	-11.234	-16.635	-14.137	-17.001	-12.671	-16.133	-14.631	-12.955	-14.342	-12.267	-12.109	-11.943	-13.973	-14.735	-14.536	-11.887	-13.48	-15.696	-17.188	-13.745	-10.298	-14.791	-13.499	-16.144	-14.348	-13.507	-10.573	-15.594	-14.645	-10.742	-14.094	-13.379	-14.85	-13.531	-16.466	-10.945	-15.766	-13.216	-15.346	-13.648	-14.062	-14.522	-10.016	-11.429	-15.546	-12.437
3.1362	-2.9239	2.2908	0.95296	2.9054	4.5765	2.5318	1.4289	0.84526	-1.4821	2.3973	0.48805	1.4902	-1.4207	2.7453	-0.060393	-0.84448	2.6279	1.8111	0.74156	0.076945	0.56074	2.0046	2.5052	2.4629	3.3637	4.3364	3.122	-2.8347	3.3207	2.3799	0.50185	0.35543	2.7734	0.23573	-0.16624	0.67484	-2.2587	2.701	1.1405	-2.3329	3.1363	1.277	2.4003	-0.52867	1.2003	1.0642	1.5519	4.1848	2.005
-6.3685	-4.6723	-5.9963	-2.8332	-4.9276	-7.0973	-6.0793	-6.3396	-2.3114	-6.5703	-4.4961	-5.5244	-8.4399	-4.3105	-7.2713	-5.95	-5.3099	-4.639	-4.0715	-1.9144	-3.0615	-4.9049	-6.5715	-5.5921	-7.9835	-5.1525	-3.1993	-8.9159	-6.5978	-5.1061	-4.7779	-1.5814	-4.4794	-3.9265	-5.8547	-6.0237	-8.0915	-3.997	-9.7132	-7.0294	-7.1147	-4.3934	-5.7476	-3.7035	-3.392	-5.7605	-6.0433	-3.8343	-7.1031	-6.3586
-8.8618	-5.2322	-10.05	-6.9227	-9.0531	-8.1624	-8.0581	-8.6056	-8.8792	-7.7013	-9.4183	-9.1729	-7.5999	-8.2943	-4.0798	-9.9431	-8.1989	-10.209	-5.7459	-9.0056	-4.292	-6.9005	-10.705	-7.9609	-10.438	-7.4676	-8.7877	-11.913	-8.3099	-8.6408	-7.5761	-10.382	-12.344	-8.6861	-13.4	-13.087	-11.815	-6.046	-12.361	-5.0398	-9.4633	-5.6201	-6.8428	-10.887	-9.94	-12.235	-11.558	-11.888	-6.425	-11.526
1.3416	-0.20233	-2.1921	2.3728	-3.8717	-0.83531	-2.734	-2.0227	-1.0256	0.9144	-3.0513	-1.5423	-0.013442	-1.1004	0.22969	-3.4353	-4.8111	-2.2454	-0.56714	-1.4711	0.08247	-0.67681	-1.3405	-0.45851	-1.4295	-1.7266	-3.9273	-1.2997	-1.2651	-2.37	-1.9232	-1.5264	-2.5312	-3.3818	-1.6501	-0.61323	-0.35494	-2.2335	-4.9375	-2.0941	-5.2538	0.96913	-3.6344	1.4463	-8.0673	-3.311	-2.3092	-2.7306	-2.1146	-1.2701
-10.955	-12.133	-17.212	-14.671	-15.024	-12.263	-17.929	-17.332	-15.578	-11.591	-15.557	-14.326	-17.146	-12.6	-14.567	-13.146	-15.915	-15.307	-16.872	-16.223	-11.191	-12.865	-14.13	-15.087	-12.816	-15.667	-18.652	-14.588	-14.702	-18.869	-17.766	-13.614	-14.747	-16.01	-13.708	-14.973	-15.775	-13.983	-14.618	-14.257	-13.835	-12.001	-15.973	-17.513	-14.452	-14.189	-12.083	-11.602	-13.703	-11.625
3.9016	6.4164	4.3935	5.2877	3.0422	3.8791	4.0272	3.1541	1.9654	1.3332	2.3759	0.8859	3.8798	2.2531	0.60937	-0.91565	3.7214	3.1392	-0.68894	3.4016	2.7276	2.337	5.1382	2.5882	3.4926	4.3694	5.0395	2.7767	3.1696	-0.049388	2.2124	-0.29225	4.9749	2.8549	5.3781	3.8182	3.6553	5.3491	3.4139	3.5535	4.4749	2.5205	6.2949	-0.23062	3.126	4.5533	1.3215	2.4039	2.5201	3.6405
1.5837	-2.7566	0.96132	0.79443	3.2462	-1.8022	1.056	1.0709	1.8985	-0.43558	-1.9924	-3.6446	-1.3382	-1.9763	4.138	-1.33	2.465	-0.15113	-0.91093	-1.3561	-1.6099	0.17181	0.65329	0.10599	2.1682	0.37856	1.2289	0.94476	1.5518	-0.53943	-1.8773	-1.9115	2.1704	-1.6004	2.6197	0.27123	1.9125	2.623	-1.7248	0.75625	0.69277	-0.29844	0.46443	0.53578	0.52497	0.6098	-1.3682	-0.33758	0.7376	-0.14191
-7.3378	-8.8069	-5.0365	-5.1679	-7.697	-4.9441	-6.8658	-1.0027	-2.2424	-6.2223	-6.4333	-7.3545	-6.4841	-9.4043	-4.7947	-3.8581	-5.1027	-5.2253	-5.2815	-3.7961	-6.0831	-4.8425	-6.2236	-5.7569	-6.7802	-4.6899	-4.1123	-4.7782	-3.0466	-4.3019	-1.3944	-8.8786	-6.0315	-6.122	-6.4307	-7.7577	-7.6123	-4.177	-6.9384	-7.9007	-4.1607	-6.0302	-2.5587	-5.0407	-4.3407	-5.5766	-2.5666	-4.2002	-5.33	-2.8227
-12.212	-11.647	-9.3945	-10.717	-8.8526	-10.459	-12.407	-11.264	-10.097	-5.6068	-9.6419	-10.859	-10.494	-9.3407	-12.606	-9.3775	-8.1454	-12.587	-12.628	-9.4971	-8.6021	-12.658	-9.7251	-7.5724	-12.147	-9.4465	-6.8709	-10.838	-12.29	-8.6305	-10.717	-10.075	-12.879	-8.9948	-10.855	-11.192	-14.774	-8.5335	-10.541	-11.293	-9.7131	-9.6385	-11.37	-9.7319	-12.025	-12.351	-9.4722	-10.638	-13.917	-10.257
0.66295	-0.80223	-1.2734	0.65471	-0.70692	-0.56876	-0.11824	-1.5454	-2.9518	1.6413	1.2213	-0.63438	-1.1061	-3.3248	-2.6146	0.64661	-2.4424	-0.37263	-0.017766	3.2855	2.1408	-0.97122	-1.0667	0.012367	-1.7953	1.4265	-0.26995	0.7546	-0.14627	0.10119	2.3266	-1.4179	0.43157	-1.4908	0.23335	-1.8323	1.5386	-0.74141	0.74089	1.3029	-0.19494	-4.1535	0.093343	2.4606	-0.24724	-0.44648	-1.2115	3.5132	-2.5152	-0.57449
-10.343	-9.0102	-9.5724	-11.297	-10.415	-10.203	-13.055	-8.8651	-11.963	-13.143	-11.565	-9.2266	-11.935	-7.3828	-12.412	-14.485	-8.9862	-8.979	-12.767	-9.242	-10.937	-9.3768	-7.9339	-8.8869	-8.713	-9.4852	-11.259	-12.993	-11.887	-10.934	-9.4572	-10.093	-8.7343	-11.082	-11.827	-9.0491	-10.478	-9.638	-8.3244	-7.9674	-9.9284	-10.235	-11.191	-9.4257	-9.379	-10.666	-13.205	-12.184	-9.9853	-8.1871
-9.8578	-13.554	-11.88	-12.623	-12.014	-12.847	-12.122	-13.852	-15.154	-12.189	-13.151	-10.825	-11.387	-11.825	-11.057	-14.971	-12.366	-14.786	-14.215	-16.004	-13.984	-13.804	-16.991	-12.008	-15.123	-14.903	-11.537	-12.411	-15.023	-14.775	-12.225	-15.352	-10.36	-13.961	-14.165	-10.127	-12.449	-9.6976	-12.367	-13.797	-11.942	-15.804	-8.1725	-12.923	-11.028	-14.675	-12.849	-13.722	-15.954	-12.192
-4.483	-5.5787	-2.3199	-3.0981	-7.1202	-3.002	-3.2569	-3.114	-3.6395	-5.4354	-2.4511	-3.8995	-5.4155	-2.9762	-4.0622	-5.1817	-2.9811	-4.4534	-4.1354	-3.8533	-5.5224	-5.2785	-2.8525	-0.69762	-1.3507	-3.1534	-3.4531	-3.3821	-0.20103	-4.9893	-2.8728	-6.1271	-5.157	-0.47827	-3.7114	-0.73817	-3.2557	-4.5191	-0.62112	-1.5334	-2.406	-3.4816	-0.23679	-2.3218	0.58067	-1.2973	-5.728	-1.6561	-4.9619	-4.6645
-1.264	-2.1999	-5.1845	-1.7988	-3.5332	-2.8722	0.69585	-2.2148	0.023129	-3.7529	-4.0974	-1.2078	-4.0109	-3.0232	-2.8914	-1.5845	-3.9923	-4.9938	-6.3255	-4.604	-0.69735	-1.5949	-3.5731	-2.675	-1.6109	-2.8814	-2.8464	-0.42017	-3.1919	-1.6785	-4.5155	-0.46689	-3.1247	-3.1963	-3.0154	-2.3843	-5.7795	-3.874	-2.5728	-2.2291	-5.5106	-2.4217	-2.4559	-7.8527	-4.2889	-2.5704	0.788	-4.2833	-2.4562	-0.52531
-3.3962	-0.705	-1.48	-3.483	-4.666	-0.24067	-5.2862	-0.26986	-4.1462	-1.1134	-1.9224	-0.93746	-1.0717	-3.7525	-3.092	-2.4597	-2.8341	-3.1555	-3.1552	-3.7248	-1.8788	-2.1985	-1.6161	-2.4962	-3.0368	-1.2089	-3.0246	-2.3808	-4.6892	-2.0448	-5.9882	-1.2211	-4.4357	-5.5298	-0.70252	-4.6302	-1.7607	-2.0038	-3.0417	-2.3688	-2.3081	-5.1597	-3.9738	-0.75166	-3.9925	-5.1697	-2.9843	-4.3342	-3.5885	-2.128
8.0746	8.5163	7.2157	5.4785	7.7124	8.7514	4.3942	8.3951	9.9625	4.5289	5.3535	7.2148	8.7466	7.1746	6.4788	5.4356	5.7567	8.2049	3.4503	7.8459	8.5851	8.0641	6.5281	4.8033	5.8142	7.2586	8.4431	7.8815	6.3965	12.048	7.4721	6.3635	8.2451	4.4528	8.9356	6.2183	8.2982	4.5162	4.377	6.481	6.3473	5.7684	5.9302	4.5255	6.9599	9.906	7.7415	6.8309	6.1949	5.8595
2.3611	-0.5777	-1.2109	0.56877	-1.983	1.1302	0.47395	-1.6901	-0.52503	-1.8284	1.2103	-0.5792	3.2455	1.6065	-0.82131	1.6617	-2.495	-0.18302	-0.16022	0.11547	-3.0505	-0.69412	-0.23881	0.41891	-1.0832	-1.3454	-0.81257	0.69538	-2.5326	-1.0743	2.8213	-2.159	-3.5981	-1.8234	0.086924	-0.93904	-1.0354	1.7521	-0.35319	-0.2334	-0.82633	-2.3667	0.019723	-0.57452	0.9857	-1.6236	-3.5578	2.0108	-0.52061	1.5818
-11.852	-11.651	-9.5401	-8.9876	-12.98	-14.402	-9.7059	-9.2527	-11.421	-7.5424	-14.142	-13.083	-8.8011	-9.4822	-9.5956	-13.379	-10.769	-11.456	-10.681	-12.303	-9.315	-11.127	-10.68	-12.367	-13.906	-8.7517	-10.537	-14.065	-11.279	-7.4013	-11.328	-11.418	-10.191	-7.3272	-10.206	-11.41	-10.439	-10.238	-11.024	-9.6981	-15.251	-12.162	-12.572	-10.18	-8.7767	-8.3052	-10.873	-11.101	-13.415	-9.9717
-1.5732	-0.78781	0.60331	0.64241	-2.4092	-0.55967	-2.3505	-1.06	-2.1023	-3.1628	-3.0735	-0.74313	0.014807	-0.18578	0.16621	1.6462	-0.60914	-0.55075	-2.5666	-2.6679	1.5354	-3.7498	-2.9768	0.71663	-2.4472	-3.277	-2.7285	-2.2467	0.20666	1.2778	2.3839	0.36879	-1.846	1.1735	-0.16628	-0.70043	0.31867	-1.9362	0.14407	-0.95388	1.9333	-2.892	-0.18252	-4.0447	-5.5422	-4.7607	-2.5762	-0.6628	-2.5993	-1.9862
-1.7625	-0.95157	-2.115	1.1479	-1.5228	-1.4501	-1.8447	0.32632	2.0893	0.10595	-1.9469	1.0261	-1.6441	3.8104	-2.2422	2.2665	-0.81596	2.2582	2.2368	-2.484	-3.8548	0.98227	-3.4042	0.77115	3.0678	1.0115	-1.0563	0.23399	0.8268	-2.1275	-0.46845	-1.436	0.36199	1.0466	3.6468	0.18738	-0.8204	-0.53362	-1.6557	0.7048	-1.7468	0.3251	1.2148	3.0699	3.5589	-3.741	-0.64151	-1.8522	1.4276	0.46828
1.615	1.0017	-0.2985	-1.5336	0.31739	-5.2474	-2.7257	-0.71121	-0.43896	-3.7488	-4.1434	-0.76211	-4.2978	-1.0811	-0.27819	-0.62959	-3.0366	0.020611	0.39875	0.36575	1.2974	-3.174	-5.4722	1.0452	4.4213	0.57231	-1.3313	2.0413	-2.5419	0.75435	0.99819	-3.693	-0.53185	-1.4197	-1.6221	-2.4177	-1.2445	0.76104	-1.1244	1.6122	-0.78701	-1.0098	-2.768	-0.011876	-1.7654	-3.0978	0.39389	-0.013584	-0.098018	2.2654
-12.665	-12.007	-12.037	-12.525	-11.966	-12.673	-11.131	-12.354	-11.682	-12.652	-10.761	-11.946	-11.671	-10.13	-10.808	-9.1108	-10.466	-11.47	-10.031	-7.9857	-12.276	-6.7711	-13.517	-11.447	-15.641	-10.501	-12.4	-8.4531	-8.6814	-10.598	-12.45	-11.181	-9.1754	-12.194	-14.826	-12.577	-9.1557	-11.658	-11.357	-9.2733	-10.156	-10.771	-12.937	-11.795	-10.998	-9.4344	-12.099	-11.476	-11.606	-14.662
-10.596	-14.285	-8.9689	-16.903	-13.844	-11.751	-15.505	-13.833	-14.229	-14.419	-15.32	-15.609	-14.271	-10.247	-13.069	-15.57	-14.533	-12.117	-15.519	-10.401	-14.219	-14.264	-12.904	-11.841	-13.986	-15.639	-10.14	-12.064	-16.724	-12.191	-12.898	-11.77	-13.531	-12.926	-14.276	-15.029	-14.99	-13.233	-12.405	-12.306	-14.058	-13.618	-11.42	-15.881	-15.186	-12.647	-14.443	-9.4574	-14.154	-16.669
8.4394	4.9701	8.5833	6.0744	7.0938	6.1907	4.8676	7.2066	8.0008	4.5002	7.8775	7.0533	6.6388	6.9221	4.6008	5.6307	5.7565	5.3428	7.7725	5.6851	7.545	5.7175	7.6993	3.2387	4.6269	6.8704	11.001	7.1265	8.7077	5.8416	11.079	5.4617	7.7182	3.9686	7.701	6.4244	6.5829	7.2987	3.269	7.9751	9.0997	6.938	3.4136	8.2189	4.2978	6.4081	7.778	5.5273	7.0946	8.2686
-2.634	-0.059739	2.5665	0.48873	2.1989	-0.83737	-1.652	0.33655	0.71549	0.44072	-0.04349	2.7625	-1.1653	2.7478	4.4964	0.99099	-0.06414	-2.1734	0.7107	0.93574	0.11192	-0.7593	-1.837	1.0629	3.3195	-0.88479	-1.9276	-0.46555	-2.8908	-2.3119	0.43795	-0.72281	0.46931	-1.2255	-1.3237	2.7371	0.22594	-1.0443	0.33994	-0.34332	-0.85689	4.373	-1.6271	0.50679	0.055095	1.8116	3.0495	-1.5089	-1.0687	0.80697
-20.472	-20.436	-26.257	-23.396	-21.097	-21.255	-23.763	-21.463	-26.068	-20.341	-22.431	-24.508	-21.515	-23.01	-23.238	-19.026	-21.615	-22.478	-22.688	-22.888	-16.7	-21.574	-24.877	-22.82	-22.271	-21.663	-20.709	-22.987	-21.326	-22.575	-23.179	-17.338	-21.448	-22.11	-23.431	-20.352	-21.215	-19.898	-24.213	-20.235	-22.464	-24.946	-19.348	-23.044	-20.885	-24.832	-16.491	-25.965	-22.612	-21.681
7.1	6.2303	5.6525	4.6395	5.7898	7.7621	6.5145	3.5084	7.6052	7.7241	4.8144	8.5853	7.6422	7.4885	7.8389	5.9643	7.2347	9.3081	7.9684	4.0353	8.0173	7.8543	7.9312	4.3963	6.5372	8.9455	5.2251	5.566	5.8436	6.1864	6.8174	10.875	6.1881	7.7918	7.6275	7.4214	7.8569	5.8141	5.2116	4.5798	10.829	8.9209	7.9281	5.6499	5.195	6.3529	6.9722	10.115	5.4944	7.1431
5.1697	4.7247	5.3015	1.6846	3.7723	7.7282	3.2244	1.0348	4.4314	4.5801	6.0797	3.9433	5.282	6.4703	5.8713	6.9127	3.5945	5.3301	4.1506	0.21105	2.0622	2.232	7.1139	7.7224	1.3919	2.7367	0.060237	5.07	2.9585	1.7497	5.4732	7.3825	4.0978	6.7683	4.0996	9.5718	3.1573	5.3894	2.6313	6.9228	4.0687	5.8941	5.9175	5.3375	6.3421	4.5975	5.0543	5.9604	4.1896	5.2777
-3.3299	-5.0485	-7.4871	-3.4244	-1.8867	-3.6178	-4.1237	-4.0401	-1.9415	-4.858	1.1097	-4.3105	-3.6826	-2.7254	-6.9393	-3.787	-3.8423	-3.0986	-4.3575	-2.7115	-3.024	-6.1313	-2.6981	-2.1706	-1.229	-3.9604	-3.2491	-6.7541	-2.7326	-1.7165	0.073036	-0.14568	-2.9	-0.043295	-2.7293	-2.6681	-1.7712	-4.3278	-2.4091	-1.3855	1.9527	0.070885	-4.6746	-4.049	-3.146	-3.3435	-7.3397	-0.69214	-3.7087	-3.7666
-9.6707	-9.0967	-10.419	-11.68	-13.896	-7.99	-10.22	-11.82	-9.5654	-10.879	-9.1434	-8.7603	-12.557	-12.559	-8.608	-11.832	-12.128	-6.2599	-11.384	-12.502	-13.214	-8.8411	-14.215	-12.141	-12.974	-11.799	-12.191	-10.402	-12.36	-14.398	-12.108	-9.2895	-10.529	-9.9834	-8.9185	-13.703	-12.771	-9.3498	-10.753	-12.322	-11.224	-11.883	-12.147	-10.765	-12.724	-10.052	-11.086	-12.988	-12.765	-12.51
-2.5628	-2.9322	1.0034	-2.3727	-2.5392	-4.2316	-2.4176	-1.3988	-4.3912	-3.117	-1.072	-0.4797	-3.3273	-2.261	-2.0213	0.23658	-0.72339	-1.886	-4.743	-3.2796	-4.5426	-1.8159	0.079362	-4.6408	-3.5556	-3.9396	-0.59268	-2.5048	-0.67525	-1.7194	-4.3063	-1.0866	-2.919	-4.4732	-0.80299	-1.4253	0.23208	-0.30566	-5.2778	-3.6509	-2.2227	-1.9097	-4.26	-2.2341	-4.3598	-1.3847	-7.0113	-1.3112	-1.8614	-5.553
-4.9596	-5.5468	-6.7374	-5.1244	-6.7253	-5.83	-6.6349	-6.0752	-5.0741	-4.1666	-3.2688	-5.3772	-7.5644	-6.2086	-2.9432	-5.0202	-4.9841	-5.1196	-5.0967	-8.6815	-3.6886	-5.946	-8.9302	-4.4754	-10.933	-6.8935	-2.8482	-2.1265	-4.3045	-3.7221	-5.5458	-5.2909	-3.5878	-7.9835	-2.903	-7.9543	-2.8503	-6.7892	-5.5919	-5.0609	-4.9481	-6.6635	-5.699	-8.0038	-4.1112	-6.1752	-6.7548	-4.2429	-6.458	-5.0396
-1.5963	-1.5447	-3.1321	-3.1782	-3.2143	-2.2697	-3.2328	-0.4632	-3.1601	-0.1738	-1.7841	-0.94314	-8.0745	-2.4796	-5.0212	-4.7962	-2.3488	-2.7537	-3.9215	-2.8284	-3.7585	-8.6823	-3.3476	-4.0423	-3.0354	-9.4251	-3.2912	-4.6876	-5.7205	-1.932	-1.1752	-4.8445	-4.3062	-2.4046	-1.3155	0.87297	-1.6424	-1.2677	-4.7729	-5.7994	-5.9031	-3.0544	-7.4087	-3.8869	-4.1401	-5.6463	-0.80034	-3.7125	-2.3728	-2.2275
2.2945	1.1813	2.8529	-0.18558	2.2825	0.0081956	1.9377	2.4288	1.7003	2.3312	3.1106	3.294	-1.3819	0.75052	3.3111	0.59397	0.84844	1.008	4.0564	-2.1968	-0.50449	0.72447	3.9034	3.7265	4.202	3.2278	1.684	0.3044	0.66675	1.289	0.81195	1.2871	4.466	-0.13147	0.7789	-1.0397	-1.327	0.64727	0.34098	0.78829	2.7866	3.4475	0.87599	0.33993	-0.5956	2.7323	-0.55687	1.965	1.4	-0.52768
6.8729	6.0568	5.3472	5.6027	8.8063	5.8974	3.8396	8.2334	8.5504	6.5806	11.371	4.5259	7.163	3.8903	6.9707	4.3878	9.4203	6.528	8.9446	8.0702	9.9485	8.4246	7.3752	7.268	7.568	8.9421	5.2219	8.2493	10.064	8.0606	3.8463	7.9135	6.5813	2.2077	9.9913	4.5864	9.9112	6.0463	6.1795	7.4853	9.6472	8.6976	7.8357	6.6632	8.841	9.3096	6.6878	4.175	6.2189	7.8145
-1.0682	0.92033	2.3054	1.44	-2.7878	1.7701	-0.46456	-1.9172	0.62881	5.8391	1.178	0.16422	-1.9788	-0.16269	0.30089	1.7799	3.2563	2.3206	1.5872	2.064	2.2476	-0.82347	-1.5575	-0.9075	1.2647	0.29791	2.2335	-0.35211	-0.17962	0.86483	-0.98458	1.0161	2.1735	1.0309	0.39248	-0.2716	-1.5792	0.48148	0.53829	1.2593	-0.63092	-0.21798	-0.28702	2.2266	-0.036035	0.19151	1.4763	1.2217	-1.208	-2.7709
-20.883	-21.259	-22.387	-18.384	-21.323	-19.505	-20.099	-21.488	-22.788	-19.272	-21.492	-20.835	-19.505	-23.555	-21.435	-21.109	-21.587	-20.908	-21.934	-21.11	-18.857	-21.955	-18.558	-22.937	-20.68	-17.468	-21.907	-21.47	-17.938	-20.274	-21.698	-18.242	-20.138	-20.095	-20.564	-20.246	-19.373	-20.111	-24.077	-23.183	-17.405	-22.351	-17.716	-19.311	-21.141	-21.399	-23.651	-22.79	-21.079	-21.7
0.45598	1.6615	-0.83106	1.4203	0.25887	3.8705	-1.708	1.9628	5.0258	-3.0171	0.58684	-1.299	-0.30392	2.0313	-4.3057	-0.87892	-1.7373	0.11038	1.8646	3.7933	0.44987	0.97948	-0.067863	-0.78258	0.79745	-0.89788	-0.2767	4.3756	-0.21915	1.3713	0.10677	3.7166	-1.8999	0.81905	0.81448	-0.45168	1.0445	0.75989	0.1346	0.95885	2.7213	-0.41779	1.9947	1.6634	0.14697	0.26037	0.2679	2.577	3.3156	-1.2819
-13.648	-11.429	-14.462	-12.829	-15.457	-13.527	-11.642	-15.922	-13.719	-14.658	-13.086	-15.247	-13.954	-15.85	-16.116	-15.253	-14.527	-15.119	-13.656	-14.625	-14.334	-14.876	-15.635	-12.377	-13.059	-16.027	-13.919	-9.3769	-14.736	-13.945	-11.625	-13.83	-14.474	-11.125	-16.443	-15.417	-15.515	-14.643	-12.948	-15.636	-12.888	-13.83	-12.981	-13.313	-14.084	-13.83	-14.292	-11.675	-15.69	-11.997
-16.093	-13.867	-13.546	-14.316	-14.37	-13.992	-12.972	-12.941	-12.062	-14.133	-17.634	-13.577	-15.668	-11.536	-12.635	-15.617	-15.31	-14.234	-16.196	-14.596	-12.765	-12.299	-12.725	-15.811	-13.69	-15.973	-13.426	-16.546	-12.552	-15.801	-16.376	-16.782	-13.157	-11.341	-14.621	-15.708	-15.469	-15.685	-15.323	-15.194	-12.574	-14.333	-13.806	-14.565	-11.796	-10.369	-15.438	-15.319	-15	-13.782
8.9184	13.533	12.021	8.0452	8.9041	8.0977	12.395	8.5305	9.3634	8.8104	10.08	9.0876	12.035	9.8046	9.2636	9.5897	8.0901	9.7802	9.2914	11.832	11.288	11.609	9.2008	8.6505	10.474	10.663	9.7279	7.6129	7.5148	7.0472	10.637	10.039	8.9104	9.8076	10.937	8.3514	10.336	10.309	6.6913	12.47	6.5626	9.7501	7.8831	9.6052	9.938	5.7275	10.393	12.423	8.4017	10.27
-11.329	-10.473	-9.3559	-10.814	-10.427	-9.1872	-14.257	-14.425	-12.907	-9.6164	-11.655	-13.047	-9.7769	-11.44	-10.269	-12.613	-12.161	-10.95	-7.2363	-9.364	-13.302	-11.969	-12.224	-11.697	-8.2986	-12.652	-10.557	-10.306	-12.014	-10.482	-16.525	-8.9442	-12.134	-12.894	-10.817	-7.8332	-10.865	-11.958	-10.316	-8.4415	-12.028	-11.102	-11.608	-14.053	-9.1754	-14.292	-11.362	-10.099	-12.464	-13.456
-7.8102	-11.457	-11.896	-6.2836	-7.5473	-6.3364	-9.4468	-8.2429	-8.4363	-8.7915	-11.944	-10.462	-9.9528	-10.767	-8.785	-14.118	-10.309	-6.7437	-9.4608	-9.7782	-8.0976	-8.2526	-7.5869	-10.673	-10.549	-6.5738	-10.062	-7.0436	-8.4867	-8.0626	-8.798	-11.521	-9.2017	-9.2881	-9.1353	-8.7859	-7.4967	-10.665	-7.8215	-8.2616	-8.8087	-8.2412	-8.9726	-12.079	-5.9162	-9.2996	-7.2274	-11.184	-12.865	-9.5714
8.6775	7.8255	7.5184	8.7478	4.5051	6.5291	3.9108	6.7491	7.2755	6.9579	8.409	9.5294	8.8409	2.1882	5.1168	8.8219	7.771	7.712	1.9337	8.474	6.9696	7.18	6.8762	8.6398	6.8384	5.6999	7.792	7.566	9.5948	6.6454	7.3317	7.8538	7.7162	6.8969	6.9144	8.0837	9.6245	6.7826	6.5292	6.1378	4.3484	6.8354	6.5546	6.7406	5.0904	9.1517	8.9818	4.9882	9.5187	7.656
5.262	5.9531	5.1427	3.0919	9.3228	5.7115	4.8606	6.2238	6.8941	8.642	6.0872	5.7345	6.5667	6.4271	7.4424	10.568	7.2781	4.2882	7.9939	8.7876	7.582	2.6368	5.3425	8.0162	6.0783	7.5819	7.2263	7.0332	2.6703	7.696	5.6562	7.2464	6.9222	9.1085	10.528	8.9632	8.3289	8.9849	5.6011	7.2635	5.708	4.3138	9.0283	7.1797	6.851	9.4509	5.532	5.0441	11.134	8.879
-11.119	-5.5909	-9.3917	-9.0176	-10.455	-8.5485	-8.6574	-8.9302	-8.381	-8.5227	-8.1028	-8.67	-9.173	-7.9907	-9.4053	-10.802	-8.4343	-9.8332	-8.0836	-14.233	-10.034	-8.3339	-9.3093	-8.776	-9.1866	-6.1485	-10.045	-11.514	-11.318	-9.9587	-8.8663	-9.884	-11.313	-6.1711	-7.993	-8.1646	-8.8888	-10.34	-8.6823	-3.897	-7.138	-8.5734	-6.3087	-9.9147	-8.8767	-10.9	-9.8918	-12.025	-6.5762	-9.348
5.3812	5.5049	8.0071	3.0088	5.4591	5.195	3.5278	3.2433	7.0668	4.4733	4.2342	1.958	7.1696	4.9589	1.2926	4.4105	7.5942	8.0452	4.1675	3.9355	5.6663	6.0835	5.3632	6.9328	4.5182	5.3895	7.2759	6.8017	4.0521	6.3502	6.3173	3.5685	3.661	8.2461	2.4641	0.35874	7.4022	3.7296	5.6503	5.4836	8.0179	6.0366	6.888	1.6814	9.215	7.4966	5.1841	3.5195	6.6985	4.0535
-11.353	-9.3783	-4.9036	-6.4606	-9.4536	-7.3582	-9.6498	-8.4986	-8.9218	-5.7626	-7.8789	-6.6494	-7.3617	-8.2454	-8.1638	-8.7254	-8.784	-8.1287	-6.0543	-6.0694	-9.9755	-6.2855	-11.094	-8.8239	-11.659	-7.4948	-9.4381	-10.075	-9.0068	-6.9912	-6.7003	-9.1646	-8.483	-11.245	-11.592	-7.1609	-6.7625	-9.0169	-10.565	-9.8252	-9.4262	-9.9014	-7.8789	-8.8532	-9.2207	-8.7898	-10.214	-9.7507	-8.7048	-9.3388
-1.1907	0.27625	0.52969	-1.3026	3.3269	0.74158	0.55716	3.7245	2.6225	0.78026	0.35698	2.0767	1.0714	0.19289	6.6244	0.49189	1.6686	3.7519	-0.42669	-1.826	3.311	5.0588	-0.25945	1.5836	4.6746	-0.54492	1.5407	1.2749	2.8705	0.13278	2.8996	0.65466	-1.4025	1.7425	2.2745	-3.9117	0.83412	-0.72626	0.66746	2.4354	0.31792	0.65456	3.4288	1.3543	0.058592	2.051	4.5821	3.4095	0.26088	0.82089
-12.483	-11.117	-9.5179	-10.836	-9.7105	-11.868	-8.5196	-11.815	-13.748	-10.506	-11.733	-10.902	-10.981	-11.736	-9.3534	-12.142	-10.464	-10.95	-8.2873	-12.696	-12.15	-13.008	-11.466	-9.584	-10.494	-12.908	-11	-9.9003	-9.5667	-9.306	-11.419	-8.4971	-14.787	-11.027	-9.7816	-16.66	-10.768	-12.634	-8.5375	-11.117	-9.7172	-14.903	-13.115	-9.4919	-11.698	-10.358	-10.953	-8.0899	-11.193	-8.8564
-12.246	-9.7507	-15.112	-13.04	-13.662	-12.96	-11.905	-11.542	-14.712	-14.693	-11.622	-13.437	-12.546	-12.015	-17.752	-10.523	-12.824	-10.23	-11.989	-11.715	-12.485	-16.054	-10.838	-13.17	-9.6022	-15.265	-17.374	-12.124	-11.881	-14.166	-12.44	-12.56	-12.963	-12.852	-13.492	-12.101	-14.168	-13.337	-10.663	-12.867	-12.276	-14.559	-11.482	-12.704	-13.794	-14.542	-13.472	-11.163	-12.409	-14.323
-2.7377	-3.3872	-3.4058	-0.029121	0.9644	-3.1724	-0.76916	-2.6217	-1.5276	-3.023	-3.5934	-2.2008	-4.079	-4.4624	-3.0228	-3.2398	-3.1488	-1.024	-2.3798	-3.0417	-7.2369	-1.6222	-1.9585	1.3246	-1.3723	-3.5926	-3.8141	1.5878	-4.457	-3.2747	-0.15579	-2.1521	-5.1375	-3.0136	1.5499	-4.6847	-2.1372	-4.4071	-1.8637	0.96336	-0.79841	-6.6168	-4.0487	0.92232	-3.1396	-1.114	0.065931	-3.872	-3.0355	-4.6201
-8.8347	-7.6002	-8.0528	-11.116	-10.299	-9.7666	-5.6062	-10.374	-9.5509	-9.6482	-9.5128	-11.055	-9.1806	-6.6929	-12.096	-9.3801	-12.024	-10.661	-9.7733	-8.8176	-9.3098	-8.1181	-7.7094	-7.0781	-8.1055	-8.4114	-8.6697	-10.23	-12.784	-8.774	-9.4119	-9.2798	-8.4452	-8.5904	-10.451	-8.2617	-8.5905	-8.0452	-9.3487	-7.4414	-7.016	-9.5831	-9.9998	-7.1927	-8.6428	-9.2816	-9.3902	-13.262	-9.8577	-10.002
-10.981	-7.6734	-13.06	-11.216	-9.7479	-11.063	-13.493	-13.65	-12.124	-14.829	-14.977	-12.484	-11.398	-13.346	-12.921	-11.253	-10.461	-11.072	-11.992	-13.971	-12.498	-11.481	-9.8266	-13.548	-14.174	-15.536	-11.82	-11.935	-12.297	-16.361	-13.281	-13.691	-12.131	-16.246	-13.162	-13.758	-11.468	-13.516	-14.792	-14.483	-13.011	-13.669	-12.157	-9.7532	-14.156	-11.734	-14.386	-9.4868	-8.5014	-13.994
-1.1472	-2.8347	0.91086	1.1728	0.11606	-1.4381	1.4083	-2.8071	-1.2472	-2.1754	-0.49813	-0.47324	-0.94294	-0.93097	-3.558	-1.8507	0.74168	-4.5196	1.71	-1.5973	-1.9855	-1.1219	0.81367	-1.5188	-3.0498	-3.4646	-1.1824	-1.462	-1.1422	-1.3901	-0.049947	-2.9758	-2.7631	0.04299	0.39104	-1.7488	-5.265	0.12177	-3.5894	-1.1844	-0.15439	-2.7314	-2.857	-2.5329	-0.81212	-1.6373	-2.0858	1.0914	-1.7243	0.81627
1.8355	5.6952	6.4153	2.6811	0.8999	2.5343	4.0436	6.4386	1.2629	2.7094	8.1839	2.063	2.9879	4.0122	5.6198	1.7675	4.8508	4.7484	5.5806	4.7006	4.089	2.3434	2.9682	5.7343	3.3558	3.1114	4.1791	5.7354	2.5041	4.7286	3.8768	2.8386	6.3861	4.8983	3.5917	4.2061	4.8334	5.2244	1.7657	1.901	3.2389	5.0878	1.3411	5.0334	2.9339	0.29818	5.9634	2.4887	4.8979	4.9423
-11.894	-11.915	-14.087	-11.719	-12.941	-15.052	-12.1	-16.861	-12.297	-16.45	-13.931	-16.875	-14.327	-14.693	-14.24	-13.391	-10.469	-16.037	-15.899	-16.068	-14.155	-14.551	-11.426	-12.469	-13.498	-13.134	-16.915	-13.322	-15.076	-11.257	-12.09	-10.423	-14.584	-13.693	-16.174	-15.088	-15.244	-15.96	-9.7878	-14.03	-12.456	-11.542	-13.781	-15.209	-13.978	-11.8	-14.79	-13.99	-15.474	-11.459
-2.646	-2.7975	-4.4181	-3.5118	-4.3891	-2.6504	-6.6036	-5.253	-3.5317	-5.2118	-3.281	-0.79695	-0.74212	-7.5185	-3.7662	-5.6549	-5.3126	-5.4566	-6.1874	-3.2964	-4.6475	-2.6313	-4.2281	-0.92843	-3.4105	-4.4287	-3.8461	-3.912	-3.8328	-3.1144	-4.2085	-3.1586	-6.2853	-5.8585	-4.0836	-2.8751	-6.0626	-3.2592	-9.4966	-5.1341	-1.8046	-3.1729	-5.3	-5.3207	-5.8758	-4.8115	-3.8553	-4.2516	-1.764	-7.6319
-7.3788	-10.075	-9.9488	-13.227	-5.8478	-12.641	-9.3269	-8.1947	-9.9395	-7.1568	-8.9493	-10.887	-10.98	-9.0361	-9.4783	-8.7982	-8.6144	-11.139	-9.773	-8.3296	-9.0274	-6.8282	-11.134	-11.768	-4.8325	-7.4454	-9.7955	-8.9084	-8.0349	-11.658	-6.3435	-7.4057	-7.1591	-9.0172	-11.211	-13.533	-8.5783	-9.3821	-11.039	-8.3008	-11.71	-7.0664	-10.794	-9.0619	-9.3579	-10.814	-10.344	-9.8857	-8.8322	-6.961
-1.996	0.074519	0.80576	-0.16982	0.121	-4.1898	-2.3033	-1.1145	2.1202	2.3093	0.39874	1.3226	2.5194	0.93617	2.1059	1.999	-2.3541	-0.39311	0.86694	2.3542	-1.0385	2.417	1.1488	-2.785	1.059	0.22079	-1.956	-3.1263	-0.40827	1.804	0.41796	-1.6178	0.76845	0.036745	1.4216	0.24365	2.9308	1.0111	-2.4066	0.00023837	2.7389	1.3277	1.6001	0.14147	0.97213	0.48314	-0.085947	-1.7829	1.2887	-1.2761
-13.316	-9.888	-10.5	-9.2303	-14.744	-11.509	-7.1242	-15.78	-8.1769	-12.672	-10.426	-9.37	-10.492	-13.571	-10.893	-11.118	-11.707	-13.077	-11.563	-12.68	-14.23	-8.6737	-10.944	-14.003	-9.6472	-10.655	-11.869	-9.4688	-10.627	-14.012	-11.317	-10.05	-11.64	-12.683	-10.706	-14.062	-11.995	-12.911	-13.387	-13.109	-8.9084	-10.629	-10.345	-12.504	-14.029	-9.8986	-9.7411	-11.081	-10.476	-9.443
-10.813	-9.6391	-13.851	-9.5617	-12.475	-11.535	-13.681	-13.784	-12.956	-8.307	-11.819	-9.477	-11.921	-10.176	-10.758	-9.0021	-11.809	-10.779	-14.415	-12.667	-12.713	-13.425	-13.633	-12.979	-10.982	-9.2072	-10.205	-9.773	-8.5192	-11.594	-14.654	-12.661	-8.7874	-10.3	-12.418	-12.154	-11.93	-15.099	-13.856	-12.656	-13.098	-10.523	-9.491	-12.395	-12.341	-11.396	-11.367	-10.717	-12.517	-11.092
-15.133	-10.624	-14.728	-12.967	-14.886	-13.827	-13.501	-13.977	-14.327	-13.644	-13.427	-11.214	-12.162	-12.894	-17.393	-16.638	-12.183	-13.691	-12.341	-13.077	-14.53	-10.647	-11.32	-11.781	-10.847	-13.586	-13.194	-16.376	-13.855	-13.821	-12.339	-13.624	-11.721	-12.041	-12.992	-12.776	-12.107	-12.701	-11.632	-12.2	-9.2372	-10.184	-14.266	-15.954	-16.706	-16.845	-13.264	-14.597	-15.648	-11.511
3.9041	5.0284	5.6408	6.4981	6.4179	3.987	2.914	4.9848	8.3057	3.5009	2.7329	4.3077	5.6156	7.9865	4.5667	3.3537	5.0989	3.4928	8.3964	4.4113	4.7526	6.3991	5.1256	5.1031	7.9401	6.4662	2.9764	7.7132	8.5296	8.8461	4.0781	3.7521	4.4519	3.8124	4.0476	5.842	5.0488	3.7308	3.4094	4.2997	5.6044	7.0653	2.282	6.454	5.693	7.1115	6.0738	3.7928	4.1311	4.3342
-13.516	-14.111	-12.276	-9.2893	-10.621	-13.855	-10.756	-10.107	-10.479	-12.892	-16.221	-13.631	-11.676	-10.725	-9.5171	-9.0012	-13.585	-12.493	-13.586	-10.578	-12.164	-11.635	-11.194	-11.33	-11.706	-8.9343	-10.492	-11.669	-12.185	-12.169	-12.112	-12.216	-12.827	-12.873	-13.007	-9.3314	-11.395	-13.146	-7.4946	-11.752	-12.38	-8.4004	-8.9377	-12.004	-11.086	-12.157	-12.131	-13.349	-11.507	-8.9067
-24.487	-23.567	-21.279	-24.626	-19.119	-21.135	-20.302	-20.193	-19.063	-20.385	-25.77	-21.956	-24.734	-21.679	-20.72	-23.08	-22.777	-20.972	-21.492	-22.393	-26.445	-22.195	-21.554	-24.467	-24.658	-23.121	-25.942	-20.269	-23.229	-22.25	-23.164	-23.293	-24.897	-23.116	-24.032	-19.736	-24.275	-17.724	-24.103	-23.22	-23.205	-20.756	-22.006	-18.177	-20.553	-23.392	-23.133	-19.824	-22.42	-20.581
0.077691	1.0323	-2.5178	-0.44403	-0.61888	-2.8548	-2.7145	-3.6692	-4.4234	-3.1688	-3.8232	-0.67288	-0.32392	-1.4951	3.2159	-0.8107	-1.5891	-0.71616	-0.7211	-1.0592	-2.0047	2.4439	-3.0241	-1.2478	-2.2203	-1.4447	-0.3638	-1.4641	-1.5103	-1.1301	-3.7014	-0.96163	-1.9087	1.1763	-1.9426	-1.7898	-1.877	0.022847	0.12224	0.90137	-1.759	-2.0226	0.87882	1.3728	-3.0189	-2.1712	2.0138	-3.0976	-0.28399	-1.8791
2.9827	2.6287	7.4186	10.632	6.232	8.1437	4.9886	8.2936	5.5148	5.3685	6.3541	5.6122	6.9193	6.6456	4.3891	8.2992	8.2048	8.3171	5.4365	9.3751	6.4422	4.8631	7.2178	9.2568	4.7289	6.6702	6.2597	7.3111	5.23	8.6087	7.0839	7.0816	9.6066	5.6129	7.7206	5.4291	8.2256	7.4496	8.5594	5.7138	6.1522	11.631	7.5524	8.558	7.5708	7.6739	5.4447	6.9104	8.4151	5.1856
-17.943	-21.993	-22.023	-19.806	-23.004	-21.459	-22.479	-20.894	-21.683	-19.908	-20.091	-20.96	-18.277	-20.579	-18.31	-20.469	-20.355	-19.349	-21.705	-17.692	-22.746	-20.637	-21.53	-20.56	-21.917	-19.031	-22.012	-22.231	-21.313	-21.356	-18.874	-21.105	-18.702	-18.965	-19.888	-20.531	-22.932	-20.869	-26.811	-22.703	-22.312	-24.926	-19.649	-20.952	-18.669	-22.583	-20.017	-19.692	-20.064	-23.875
2.292	3.0483	6.0962	3.3874	3.8671	0.44119	4.9972	3.7869	4.1306	4.9576	2.7653	4.0388	6.4304	5.8018	3.5201	3.5509	0.84702	3.1218	3.5173	4.7399	2.5928	1.3677	0.59728	3.4694	1.5448	4.0541	0.27488	3.0077	4.4435	0.92042	2.0137	1.3376	4.2094	2.974	1.7915	4.978	4.9698	4.2788	3.0573	1.7472	-0.27313	2.0446	0.96343	4.0308	3.4474	4.24	3.4479	0.82064	1.1991	1.7307
-15.88	-14.555	-18.755	-16.897	-13.543	-11.238	-14.646	-13.931	-15.208	-16.709	-15.563	-14.884	-15.174	-18.856	-12.658	-14.305	-13.726	-11.453	-15.147	-13.188	-15.535	-14.415	-13.371	-13.385	-14.36	-10.833	-14.289	-14.665	-16.408	-14.561	-13.706	-15.513	-15.444	-14.533	-17.242	-14.111	-14.77	-12.584	-15.061	-12.948	-13.524	-15.417	-14.699	-12.59	-15.003	-12.208	-14.249	-14.042	-16.011	-15.382
-10.816	-11.974	-12.297	-12.964	-10.15	-13.869	-13.513	-14.262	-14.842	-10.706	-14.247	-13.613	-11.407	-14.996	-14.808	-13.644	-12.239	-14.209	-9.9311	-17.281	-12.606	-12.028	-14.814	-14.837	-11.697	-15.226	-11.102	-12.137	-16.482	-13.741	-12.171	-9.3706	-11.156	-17.289	-9.6731	-8.0873	-14.445	-14.087	-14.154	-12.857	-13.954	-14.334	-11.816	-15.765	-12.541	-15.544	-14.753	-10.767	-11.717	-12.127
6.8877	5.2103	2.7165	8.3788	6.4693	5.4543	6.6784	4.4532	5.2625	2.7154	8.3821	6.1711	6.3482	4.2553	8.9996	5.0014	6.4594	5.0888	5.977	6.9514	7.8778	4.2536	6.8749	5.8511	7.538	8.597	4.7591	5.705	4.9542	3.7626	4.5442	5.2269	5.2374	7.8156	6.9826	7.0775	5.5541	4.9988	3.3058	6.1645	7.8555	6.5779	4.2541	7.8065	7.931	7.8184	3.4934	4.0811	8.1634	6.4857
-16.626	-18.159	-15.21	-12.649	-14.315	-16.37	-13.268	-14.51	-14.798	-18.925	-14.475	-14.702	-19.385	-15.53	-14.062	-15.917	-11.178	-16.161	-14.447	-15.852	-15.761	-14.479	-12.164	-12.214	-16.332	-14.374	-11.175	-12.829	-13.385	-14.026	-13.878	-14.91	-18.002	-16.934	-14.001	-14.899	-13.934	-12.031	-13.067	-18.547	-14.47	-15.361	-13.346	-13.161	-16.53	-15.372	-16.789	-15.902	-15.107	-14.965
-8.9587	-9.1642	-10.928	-9.8169	-9.0982	-13.942	-11.395	-7.3013	-7.7864	-8.4065	-9.2185	-6.7987	-11.52	-11.496	-8.528	-5.7105	-7.9124	-4.1584	-8.1225	-5.5684	-6.7414	-8.4809	-9.3249	-7.2647	-10.688	-7.4504	-7.3255	-11.829	-8.5885	-9.2165	-9.3905	-9.7485	-7.5604	-8.7425	-9.1393	-7.5949	-13.313	-7.7367	-7.3056	-10.036	-7.6668	-6.4281	-9.7472	-9.1506	-10.88	-8.9377	-10.018	-9.1913	-9.6718	-4.934
-11.736	-14.999	-13.177	-11.179	-12.284	-12.555	-12.219	-12.165	-8.8365	-11.796	-14.243	-10.909	-12.445	-11.047	-12.636	-11.639	-8.1478	-8.3612	-11.244	-11.683	-9.1614	-11.98	-12.842	-12.855	-10.591	-15.117	-9.0707	-12.712	-12.181	-12.256	-15.863	-13.68	-13.3	-13.43	-14.665	-14.307	-14.1	-15.99	-14.128	-12.094	-11.837	-11.205	-15.886	-11.388	-13.63	-11.399	-13.892	-12.772	-11.073	-11.642
5.974	7.9494	5.1652	6.4025	5.2855	6.2417	10.344	7.6569	7.1226	6.3279	7.3569	4.4738	7.3297	8.9926	5.7209	5.8028	10.384	6.3355	7.382	5.2046	4.1191	6.71	4.5698	7.7444	5.7692	8.1278	4.274	9.1642	9.0089	5.9526	6.9875	5.3126	6.0599	4.5574	8.5468	6.5385	6.2959	6.9231	10.217	7.6686	8.7092	8.1113	7.3523	5.7564	10.362	4.9504	3.5699	4.9575	6.4826	7.4978
0.50125	0.40183	-0.5436	1.8693	-0.027214	1.3955	-1.8041	0.16601	-1.3867	0.76471	0.68712	-0.55819	0.85992	0.92161	0.62327	-2.227	3.7617	0.084501	0.90478	1.1901	-0.46845	-0.048629	0.90787	0.83423	1.9896	0.74655	0.59272	-0.89873	0.092735	-0.50006	-0.061463	-0.51797	-1.7247	0.31668	-1.9511	3.2365	2.3754	-1.3509	1.3734	-1.1504	-1.2919	4.4281	2.5804	1.6562	1.0618	0.27077	-1.6559	3.7087	-2.7735	1.63
-12.365	-10.798	-9.3985	-12.403	-5.7674	-9.9218	-11.535	-7.8472	-13.44	-11.084	-9.1683	-12.432	-9.8468	-14.063	-8.9845	-10.103	-10.246	-7.3067	-9.2863	-8.2798	-9.4791	-15.924	-13.003	-9.2884	-11.125	-12.197	-11.165	-11.265	-10.088	-7.9657	-8.4607	-12.351	-13.053	-11.529	-9.7769	-8.8594	-9.8004	-9.9428	-10.295	-14.266	-9.5377	-7.6186	-9.5249	-10.99	-13.329	-11.083	-12.272	-10.926	-8.3881	-8.094
2.6856	2.2812	-0.33142	1.761	3.0881	4.7206	1.3701	1.1855	8.2534	2.0633	2.6317	3.1545	4.4893	4.3097	3.5345	3.2018	1.2537	-0.28647	2.6832	-0.52418	4.5389	5.005	4.0729	6.0307	2.7812	4.0075	2.8735	5.4465	5.0232	1.8498	3.984	3.1363	0.55556	3.3023	3.3598	1.9782	4.173	6.2114	2.7043	1.4448	1.0851	2.9348	5.2092	4.689	6.7461	3.292	2.4334	4.0724	1.4427	2.0563
-6.1603	-2.6592	-4.1361	-4.6543	-3.4105	-3.5735	-4.5552	-5.0054	-0.5274	-5.1146	-4.9416	-0.9737	-2.9798	-3.4963	-2.4182	0.61092	0.17482	-1.7953	-3.2757	-2.9609	-3.037	-1.4681	-2.0227	-1.3576	0.56544	-4.5349	-2.0678	-4.6113	-1.1976	-2.8497	-2.7003	-1.3941	-4.08	-3.4729	-1.5254	-3.8881	-3.0694	-0.69172	-4.2162	-2.6996	-1.7408	-0.96021	-3.1486	-3.6352	-4.4461	-4.2872	-4.6633	-0.49106	-4.2579	0.8043
8.9342	8.8584	10.823	11.175	11.09	4.281	9.8995	12.967	10.876	6.5538	7.9145	10.23	8.9503	10.481	11.69	8.4755	10.672	8.9497	12.118	7.1166	11.244	10.88	10.962	11.177	11.462	11.176	10.75	8.094	9.328	11.298	11.976	10.256	9.6459	10.429	7.7005	10.46	9.854	12.427	10.788	7.0204	8.147	6.899	9.7113	11.378	8.0545	13.277	9.7635	7.5915	11.667	10.134
-12.246	-13.727	-4.2291	-9.2129	-10.371	-9.4829	-9.6877	-8.1431	-10.836	-11.146	-9.0188	-8.7262	-8.6327	-10.459	-9.2813	-7.4433	-8.0111	-8.373	-9.6619	-11.494	-6.7874	-12.726	-11.242	-11.44	-10.013	-7.6236	-9.8354	-9.4617	-7.4524	-10.517	-13.047	-7.0172	-11.418	-9.7129	-9.2125	-13.068	-10.497	-7.6641	-9.3161	-11.772	-12.359	-10.497	-9.225	-12.41	-7.7203	-9.9028	-10.767	-9.4031	-10.586	-11.639
-5.6374	-5.8341	-1.2876	-2.9837	-6.2387	-2.4806	-2.1014	-2.0375	-4.9058	-4.3035	-1.7945	-2.8365	-6.0882	-6.3807	-2.4036	-3.4984	-3.6123	-3.4394	-2.7104	-6.3706	-5.9314	-4.3694	-4.6196	-3.4891	-2.6701	-3.8698	-2.0286	-4.7274	-3.6268	-3.0876	0.92219	-2.4593	-7.0125	-3.521	-2.0659	-3.9556	-2.7403	-3.5964	-0.62884	-5.3961	-6.3802	-5.13	-4.2518	-3.8766	-7.7245	-5.378	-4.6356	-1.4962	-3.389	-1.3406
9.308	7.8585	8.9033	10.139	6.6033	9.8424	7.3176	10.65	5.4045	10.341	5.0372	8.0933	7.8485	8.2004	5.4325	6.6863	10.222	8.6701	12.372	7.5634	9.4829	5.8272	8.9211	8.8596	8.7406	7.7278	6.8489	7.6254	7.5586	7.8205	8.3735	6.7645	9.8849	11.153	5.0059	7.5908	7.9703	7.5128	5.635	5.3506	7.0153	4.2441	5.7642	5.9855	8.6658	11.277	10.827	6.5628	10.652	6.1826
-22.663	-22.079	-19.136	-25.159	-23.831	-21.589	-21.427	-18.68	-23.756	-21.761	-20.127	-21.191	-23.086	-25.476	-26.373	-24.935	-19.348	-20.925	-21.021	-21.494	-20.045	-24.186	-21.701	-22.653	-21.276	-21.686	-18.86	-24.592	-22.282	-22.996	-23.339	-23.323	-22.369	-22.992	-22.8	-22.467	-18.891	-21.398	-23.84	-22.626	-21.738	-22.282	-24.401	-20.759	-22.452	-21.693	-23.627	-21.84	-21.683	-18.783
-5.7372	-1.0515	-2.1706	-3.6802	-5.4138	-6.0454	-1.5833	-4.4901	-2.9313	-4.2639	-3.6589	-4.8644	-4.4449	-4.1226	-3.2234	-3.4952	-5.3151	-2.5712	-5.412	-2.9753	-6.5006	-2.3317	-2.2947	-4.0071	-3.5413	-4.0997	-2.8368	-2.5424	-5.5178	-4.9285	-3.6417	-4.3491	-5.3408	-4.9579	-4.053	-6.8053	-5.1157	-4.1386	-3.3184	-1.2505	-4.4616	-3.7985	-1.4709	-5.8137	-3.5866	-5.4346	-3.9633	-4.2041	-5.8182	-5.8496
-4.1604	-0.60118	-2.7953	-2.9074	-0.64979	-4.6949	-4.3393	-3.5118	-0.87792	-3.1945	-4.0608	-5.2631	-4.421	-6.042	-0.72225	-5.0139	-2.1475	-3.7184	-4.9868	-5.3142	-4.4874	-3.8371	-5.6073	0.089736	-6.2772	-5.803	-5.2866	-4.6383	-5.4925	-3.4868	-4.85	-6.2869	-2.562	-6.1619	-6.3895	-4.6368	-6.6104	-1.1041	-3.0271	-4.6946	-7.5229	-3.7826	-4.3785	-5.1515	-3.5584	-6.4253	-3.4105	-0.54703	-2.6987	-1.4777
8.7045	4.891	7.9597	4.9359	8.7807	6.0533	9.262	6.1367	7.301	7.8269	5.9849	4.9394	9.4079	7.6277	7.0321	8.9549	5.6877	4.9849	6.6268	8.1782	4.9804	9.0974	7.3161	6.2544	5.8643	9.9369	8.5317	7.6589	9.5123	3.164	7.0774	8.4253	3.161	4.1928	8.5007	7.5355	5.9975	6.5933	6.3824	9.9988	9.4087	6.7996	9.3442	6.9584	6.0853	10.047	3.7565	6.6604	7.7189	7.3372
-8.2273	-13.051	-11.98	-10.217	-10.123	-13.277	-11.724	-10.859	-13.9	-13.527	-7.7936	-16.71	-12.292	-13.806	-12.044	-11.035	-14.223	-16.084	-13.703	-14.045	-10.519	-12.504	-16.27	-17.04	-11.345	-11.29	-13.354	-17.385	-12.279	-13.378	-13.082	-10.281	-15.314	-12.82	-8.325	-11.967	-11.501	-13.196	-12.539	-13.074	-11.229	-11.117	-9.6016	-16.202	-15.122	-12.607	-13.498	-12.983	-12.317	-15.327
-12.082	-11.121	-12.74	-12.992	-11.524	-11.854	-11.414	-9.8786	-12.056	-11.858	-13.732	-14.176	-14.634	-11.584	-14.406	-16.976	-13.362	-12.996	-12.076	-10.588	-10.429	-14.314	-14.116	-14.85	-13.811	-13.798	-12.379	-14.115	-13.756	-13.88	-13.781	-10.799	-13.432	-12.487	-10.316	-13.351	-15.928	-14.484	-13.613	-7.7992	-12.592	-14.032	-13.436	-12.945	-11.085	-15.406	-13.501	-13.044	-12.003	-10.632
-2.1582	1.0141	0.65383	-1.3941	0.30819	-2.3458	-2.9472	-3.5039	-0.46549	0.20232	-1.2853	-2.1796	1.2483	0.21703	-1.2073	-2.211	-3.5058	-3.2604	0.38697	1.3582	-1.3861	-2.0688	0.2815	0.42753	-2.9024	-3.7079	-0.15072	-5.2278	0.47802	-1.8057	-3.5226	-2.0291	0.20731	-1.2126	-2.2014	-3.2357	-2.6052	-1.4897	-1.213	1.4842	-2.0296	-2.9739	-2.6662	-0.60904	-1.6234	-0.95101	0.26883	-3.6645	-2.0081	-0.70442
0.33029	3.8768	1.6367	1.0778	2.2957	5.0336	3.8386	1.0822	1.2515	2.6471	0.77405	-0.57802	0.5439	0.11805	3.1859	3.1422	4.9353	3.8893	-0.52775	2.6501	3.0971	1.1897	2.7666	3.0314	-0.2396	0.6347	0.5415	2.4605	2.6158	2.5594	1.5474	2.7593	2.2428	2.7047	-2.1808	3.2028	3.0822	5.9696	2.3086	4.5118	1.5662	3.1867	1.2204	1.7315	2.1699	0.95118	3.6167	0.18643	2.1563	2.9816
-6.5283	-7.0721	-4.4015	-4.4699	-4.3012	-4.3417	-2.8944	-7.8051	-7.8762	-3.0835	-3.763	-5.0701	-1.9813	-7.9772	-6.5653	-6.5311	-6.0407	-5.4073	-5.627	-5.0971	-7.7702	-9.4212	-6.1378	-4.5225	-6.1401	-2.2764	-6.5313	-3.8688	-2.6072	-6.801	-6.5205	-5.8219	-3.1595	-4.2539	-9.319	-4.9495	-6.1614	-4.4028	-5.4363	-4.6467	-5.1856	-7.6668	-6.675	-5.1892	-7.078	-6.0017	-4.373	-3.963	-6.3317	-3.8704
0.82161	-0.76771	-0.5599	-3.5607	-2.8472	0.53913	-2.3775	-0.2411	-1.89	-3.0372	-1.6615	-0.57085	-2.7823	0.11018	-1.6762	-2.5574	-2.686	-1.2753	-1.5724	-4.4634	-2.6596	-1.3907	-1.0329	-2.4622	-0.37778	1.0564	-0.31373	-1.1242	-1.2384	-0.21769	-1.3337	-4.1953	-1.2665	-1.9194	-1.9128	-2.511	-0.63463	-4.7469	-0.99309	-2.8987	0.043841	0.22947	-0.35576	-0.27044	-3.4093	-0.38617	-2.1423	-0.59924	-0.56782	0.49309
-0.47088	-3.2587	-2.6545	-0.52196	-6.258	-5.4208	-2.3856	-2.4459	-3.5161	-3.5865	-4.3123	-6.5821	-0.9078	0.26215	-5.1352	-2.4339	-0.98411	-3.1868	-1.9901	-3.791	-4.1496	-2.4554	-5.6598	-4.6889	-3.7059	-1.3551	-1.3834	-2.9167	-2.8155	-6.6115	-6.0037	-3.4202	-5.5353	-3.321	-3.4687	-1.3536	-3.2352	-4.5749	-5.6266	-3.7212	-1.7055	-2.3912	-0.36529	-2.568	-2.7675	-3.0155	-1.9604	-3.1493	-1.9144	-2.0498
0.42627	-0.55752	-0.28189	-0.84086	-2.7431	-0.35596	-2.3905	-0.98698	-1.5293	1.3225	0.2872	1.088	2.1722	-1.1506	-0.64443	-1.7587	-1.3444	-1.7975	-0.97833	-0.46671	-0.1643	0.16776	-1.2978	-2.1895	-2.5106	1.0047	-0.013996	-0.13672	0.3006	-2.1853	-1.095	-1.7896	0.80337	0.036462	1.8379	-3.6635	-0.58765	-2.6157	-0.98919	-2.3003	-1.7391	2.4036	1.6693	-0.80981	-1.5866	0.59686	-0.2025	-0.80087	-2.3094	-5.6152
-0.50933	-0.16219	2.0003	-4.2289	0.088814	1.8861	2.8358	1.6994	-1.5819	-0.74271	-1.7065	-1.799	0.9566	0.65708	-2.8901	-0.30124	0.79178	0.49059	2.1729	1.0882	1.588	0.53929	-1.992	-0.10195	-0.17274	0.34598	1.7191	-0.79957	0.75839	-1.6063	-1.4572	-0.88467	0.93232	-3.7463	-0.47067	-3.7841	-1.2222	-1.876	-1.6157	-1.1074	0.68963	-3.0903	-0.36713	0.34665	-5.3732	-1.5628	0.58337	-1.1073	3.4906	0.34403
6.4881	3.9295	6.2899	3.7797	5.2504	3.1645	6.3017	2.7079	8.4735	7.0995	7.643	3.1495	5.2121	3.9085	3.0157	7.1764	3.704	4.6495	5.595	5.9965	6.6229	5.1152	8.3826	2.4313	6.9304	3.843	5.2276	6.1992	4.0022	2.5809	4.6131	6.0052	4.3841	6.9418	5.9312	3.946	5.4092	5.8438	7.1008	2.9175	4.487	4.2305	8.317	6.3786	4.3681	3.9535	5.9089	7.3169	5.0853	8.382
-3.602	-0.76889	-3.3508	-5.3591	-5.5492	-2.0884	-1.7189	-0.18555	-5.2662	-5.8025	-2.7384	-1.1178	0.56999	-4.9033	-4.1226	-2.9976	-3.8691	0.053015	-2.5118	-1.0486	-1.4366	-3.2531	-4.6756	-0.45625	-4.3078	-4.1465	-4.115	-3.4383	-4.2868	-3.4175	-3.8272	-0.29448	-3.4808	-1.2051	-0.90115	-1.8708	-6.1887	-4.5693	-3.0639	-2.2524	-1.9029	-3.1386	-5.3496	-1.1289	-2.082	1.9767	-2.6424	-3.8452	-3.2481	1.35
-1.3759	-8.1066	-3.423	-4.5507	-4.9995	-4.3746	-4.0837	-8.1297	-7.3997	-8.5195	-6.0896	-5.8115	-3.4743	-7.7722	-5.7492	-5.4984	-6.6305	-5.5373	-2.8683	-3.969	-4.9648	-3.6364	-2.38	-6.52	-7.3073	-4.7771	-2.2513	-1.8512	-5.7805	-8.835	-5.1485	-5.4912	-6.0243	-3.785	-4.5248	-1.9755	-2.7207	-6.7641	-2.6586	-5.6997	-3.2773	-7.2196	-5.8353	-4.9385	-8.3196	-6.0476	-6.973	-4.9854	-2.6518	-5.2917
-1.4983	-7.317	-4.1027	-4.2436	-4.5546	-7.3968	-4.6638	-4.3644	-5.7628	-5.6466	-4.6962	-6.7103	-2.3452	-2.628	-8.7824	-3.7567	-3.3945	-5.3147	-6.7551	-5.9727	-3.2555	-5.1436	-6.1745	-2.4117	-3.8365	-2.4395	-4.7812	-2.2912	-5.6119	-3.6224	-6.4634	-6.8539	-6.6259	-4.7451	-5.8848	-3.5047	-4.2413	-5.986	-4.3047	-5.3356	-5.8538	-7.9767	-3.2857	-4.7629	-2.5954	-4.798	-6.1183	-2.4605	-5.7225	-2.3429
6.4152	10.726	7.5081	8.7966	8.9266	9.3481	7.7911	7.4571	8.1605	7.1234	8.1414	7.4967	8.2521	11.381	12.304	8.0704	6.8411	8.8928	6.7959	7.3679	10.176	9.6843	9.6373	7.0619	11.178	5.3705	9.5976	9.5149	5.1677	8.707	6.4707	5.2125	11.049	9.4056	9.2411	8.9818	9.7317	6.5968	8.2591	6.0203	6.328	5.7808	7.5279	6.6909	10.082	7.2249	4.6246	9.2697	9.9978	8.9391
-3.6435	-1.529	-1.8624	-3.0661	-1.4376	-1.0927	-0.53821	-0.94414	-3.9378	-1.2744	-2.5899	-0.83952	-1.211	-4.3172	-1.7132	-7.6894	-0.021645	-3.8259	-0.79069	-4.2339	-2.8555	-2.8701	-0.15028	-2.0294	-2.5864	-0.67183	-1.1048	0.85169	-2.0552	-1.2423	-0.75239	-1.7546	0.28666	-5.9438	-5.0449	-0.99571	-1.4853	-3.9309	-1.1115	-3.7051	-1.488	-5.0487	-2.8441	-1.0544	-3.528	-2.8631	-2.0736	-4.0612	-3.7369	-2.6039
2.8298	1.6504	0.46855	-4.0291	2.0546	-1.4413	0.48604	-1.1062	-2.9787	-2.1876	1.0038	3.0945	0.29955	-2.1014	-2.7314	0.21874	0.12624	-0.35763	0.13305	-0.84058	-0.32519	1.9998	2.4297	0.88941	-1.6477	0.5094	0.54949	-1.5195	1.1997	-1.7104	1.7291	-1.3958	0.64612	0.78349	0.3445	0.47504	-2.3199	1.8944	2.7001	-1.0315	-0.70303	0.4425	-2.3088	-2.4756	1.648	-0.052221	-0.79067	1.71	-1.9913	-1.7718
-10.396	-8.2555	-9.9873	-10.145	-7.4927	-10.213	-8.0957	-8.3725	-7.9068	-9.1886	-8.3882	-7.5359	-9.8542	-8.0055	-10.404	-9.6231	-11.359	-12.04	-7.063	-10.005	-6.4003	-8.9732	-5.5491	-10.151	-6.7059	-11.827	-7.751	-7.5273	-9.253	-9.5074	-11.921	-10.602	-6.6401	-6.3889	-7.7306	-8.5635	-10.964	-8.4203	-8.2859	-12.578	-6.9644	-7.9387	-6.6066	-8.3811	-9.9356	-6.9834	-6.2714	-8.9089	-10.491	-11.13
6.28	6.2417	7.213	3.5364	7.1746	6.7574	7.1582	5.6424	4.986	3.6125	3.6443	10.127	5.4238	7.4877	10.155	1.2572	6.2547	5.8181	5.7599	4.9105	4.5109	5.8704	5.8839	1.49	4.7857	6.7325	2.1437	6.0848	4.4674	9.3183	5.2142	7.098	6.5568	3.1264	8.206	7.1667	7.0936	4.723	5.6042	4.7883	4.6044	4.8821	6.0336	5.3399	4.3426	8.5632	5.826	7.5155	5.6141	5.4767
-13.992	-14.893	-15.191	-14.509	-14.556	-14.226	-15.385	-17.743	-12.33	-16.546	-12.886	-13.663	-16.107	-10.604	-14.573	-11.621	-13.936	-14.766	-16.268	-15.728	-14.138	-14.069	-14.691	-14.902	-15.642	-15.243	-16.072	-16.372	-14.792	-13.648	-15.599	-17.697	-15.851	-16.922	-11.752	-15.15	-10.671	-15.277	-13.884	-14.815	-13.038	-16.439	-17.247	-13.986	-16.684	-15.271	-15.651	-13.078	-12.849	-12.46
9.0903	6.1263	4.4672	5.5173	6.8782	7.0894	7.1749	6.0229	4.0622	6.896	6.142	5.6728	9.5062	8.2665	6.0517	6.6232	5.9305	6.7001	6.8878	5.5593	6.5041	7.486	3.7114	11.408	7.1088	4.1077	6.8611	5.4506	7.4175	10.432	7.3558	6.3281	4.8426	7.5604	6.2586	4.8394	6.5631	5.7839	6.8334	5.8703	9.6232	7.3571	7.33	6.8831	8.2046	7.3771	5.3436	6.8096	6.4904	7.1902
-2.6356	2.0765	-2.9331	0.61234	1.298	-0.46275	-1.2966	-0.36432	-1.1241	1.3581	-0.74584	-1.2487	-3.8476	-1.0906	-2.5604	-0.95054	-2.0887	-0.86967	-2.3234	-2.7116	-3.7669	0.94487	0.10469	-0.79239	-0.19494	-1.8566	-0.78934	-1.7028	-1.3223	-1.3017	0.28301	-1.923	-0.68317	-0.77756	-1.038	-1.9849	1.7625	-3.1538	-3.9067	0.59181	-4.3393	-1.7907	-1.1051	-2.8441	2.1132	-2.6173	-3.6791	-2.7482	-1.97	-0.42662
-1.1762	-3.8389	-6.3082	0.01565	-6.844	-3.6713	-4.8385	-6.784	-2.3671	-5.8531	-5.3891	-2.4158	-6.179	-5.3584	-4.1805	-3.9217	-1.5765	-5.6736	-3.701	-1.4216	-3.1067	-3.0208	-5.2497	-2.9697	0.48871	-4.3175	-5.6888	-5.7717	-2.7875	-4.4144	-3.8092	-2.262	-3.0683	-4.0305	-2.5322	-5.624	-4.0828	-2.7102	-2.2514	-4.9549	-3.7138	-4.5732	-2.6251	-3.0884	-3.1153	-5.2459	-6.9435	-1.1737	-5.0634	-3.4272
-2.7854	-1.1696	-1.9791	-1.4121	-2.5162	-1.7594	-2.4946	-4.5578	-1.1762	-4.844	-4.1075	-0.41608	-7.1593	-1.4537	-1.6781	-3.9937	-3.6175	-3.0404	-4.4595	-3.5773	-1.9202	-3.4509	-3.0106	-3.7084	-2.4849	-8.4457	-3.5146	-3.9515	-4.0974	-2.1002	-3.0012	-1.3233	-4.9002	-5.3621	-4.4376	-4.1643	-2.2273	0.047345	-4.2506	-7.7298	-3.8449	-4.0901	-2.4395	-5.1727	-7.0116	-2.69	-2.9974	-1.9589	-2.2665	-1.6912
-5.767	-4.7697	-1.2777	-2.3586	-0.56739	-5.2354	-5.0059	-3.5902	-4.2295	-3.9994	-4.6755	-3.3902	-1.1293	-4.1557	-0.36149	-1.5587	-3.1916	-1.5833	-2.8314	-3.0664	-2.8462	-6.4184	1.7295	-5.0313	-5.7392	-2.0979	-3.847	-3.8117	-5.0469	-4.9039	-3.0131	-6.4413	-5.3058	-4.1381	-2.9187	-2.6595	-1.896	-3.8406	-2.9554	-2.6763	-3.1404	-2.9191	-1.2283	-4.3017	-1.8965	-4.1453	-2.6894	-6.3948	-1.9243	-4.2859
9.4914	10.596	10.996	9.1393	10.071	10.786	7.2597	8.0759	7.3849	12.501	10.067	7.8199	9.0626	9.4218	7.764	8.0653	8.2914	13.38	8.7281	10.75	9.0191	7.8507	12.22	11.834	8.7038	9.7838	8.8314	11.373	9.366	6.7618	11.081	10.724	9.9644	10.118	10.179	9.3857	10.255	9.4244	10.678	8.2585	7.1882	8.8999	9.4611	9.574	11.034	8.0293	9.9358	10.849	10.421	12.643
-11.852	-8.1868	-9.935	-8.422	-11.005	-7.9622	-10.588	-10.235	-10.795	-8.7092	-9.8102	-7.1758	-7.7809	-8.65	-9.237	-7.5049	-11.88	-11.104	-8.4935	-8.4418	-8.1823	-10.323	-7.8504	-8.4667	-10.649	-9.4037	-10.55	-11.851	-10.328	-7.3857	-8.5898	-14.34	-9.9824	-12.852	-13.498	-8.4794	-10.075	-9.7995	-7.3159	-11.613	-8.9759	-8.7444	-9.3102	-9.913	-8.4418	-9.8084	-8.2764	-10.621	-11.344	-11.518
-13.012	-9.9257	-10.092	-11.835	-10.688	-10.543	-14.951	-10.646	-11.152	-12.832	-13.863	-7.4823	-10.584	-9.6673	-11.083	-11.312	-11.657	-15.139	-12.831	-10.115	-11.743	-11.489	-9.0177	-10.052	-11.583	-14.82	-15.298	-9.7815	-15.309	-9.6266	-12.778	-8.3495	-8.7196	-9.969	-10.937	-11.55	-11.707	-10.391	-10.436	-12.273	-9.4787	-11.562	-11.471	-12.126	-10.694	-11.267	-9.0706	-10.312	-12.573	-13.255
-3.436	-7.3762	-6.0656	-1.895	-4.0244	-3.1272	-1.0028	-1.6728	-3.1909	-4.1792	-3.9919	-5.0119	-5.5988	-0.84278	-2.4938	-3.33	-4.7985	-4.9175	-0.45068	-4.134	-2.3758	-3.6759	-3.3338	-3.9872	-3.9038	-2.5978	-4.6144	-4.0756	-1.5951	-3.9298	-6.9191	-3.9008	-4.1184	-2.9958	-2.5882	-5.7196	-6.3781	-3.7663	-4.5189	-5.2227	-3.2901	-4.7888	-2.5808	-1.4129	-3.3434	-2.0792	-2.9937	-6.3576	-6.0281	-3.0238
12.976	9.879	13.063	7.233	10.885	11.797	11.775	9.5092	7.448	9.1731	13.609	14.003	9.8358	8.1187	14.281	11.629	9.7661	11.487	7.8022	7.1252	10.841	7.3967	8.1262	8.933	9.1186	9.4494	9.3749	9.8941	12.613	8.6278	11.252	10.988	9.1137	8.4419	11.576	10.439	9.5812	13.016	8.5209	9.1511	9.8368	7.6842	9.9111	9.2015	6.2561	11.448	13.802	11.554	8.7573	15.255
2.1183	-0.76254	-1.0336	-1.5408	0.058358	1.5183	-0.69287	1.4431	1.56	4.0738	0.82509	0.47705	3.3476	1.5236	0.85829	-2.4857	5.5352	-2.0278	-1.4711	0.072824	-0.053287	1.976	-0.77222	1.3755	0.37938	-1.5839	0.033457	-1.4243	-4.0535	1.6791	0.4061	1.6859	-0.74738	3.4682	3.9565	-0.34452	0.95059	4.6446	1.4378	2.5325	1.4885	-0.33513	2.1844	1.3097	1.6047	0.78413	0.729	-3.9334	2.2409	0.57161
6.6214	5.796	6.8478	8.0996	5.266	7.3492	11.281	9.6326	1.8913	6.3702	8.097	7.8906	6.1916	7.0709	5.5942	7.0593	6.007	6.838	4.7608	9.4371	4.8943	8.2547	6.8502	6.1558	7.5831	8.5171	6.8241	11.275	8.1435	7.3401	5.522	8.4741	4.6434	8.4476	9.4133	8.815	7.4835	7.2106	9.012	2.8309	5.4753	4.3249	9.1404	8.4093	5.6614	7.4706	6.9064	9.3263	5.9933	7.2555
-0.22407	-0.61594	-0.61907	1.3004	-0.011926	2.2113	-0.6787	-2.1065	-0.93199	0.972	0.58545	-1.5722	1.0537	-5.2677	-0.50771	1.2822	-0.58527	-1.0127	0.18762	0.38803	0.62783	0.19374	-1.4927	2.9939	2.8921	1.5751	0.022741	1.3552	0.60839	1.0333	-2.639	-1.359	-0.92367	1.124	2.5956	-4.6047	2.1341	1.7171	0.43031	-0.41813	-0.060836	-2.6429	-3.7702	1.0799	0.52581	-1.4145	2.6032	-2.4185	-1.2751	0.6086
1.3888	2.4356	-0.58161	1.4211	-0.39544	0.11803	-0.0054316	-2.3564	2.2602	1.6957	2.4648	-1.712	0.37653	0.1772	3.52	-1.2241	3.5814	2.2801	-1.0022	0.61404	-1.4617	-0.4667	0.41257	-2.7809	-1.4696	0.8468	1.8262	2.5192	-2.5976	-0.54017	1.6822	-2.3762	-0.97645	-1.0576	1.1974	-1.4073	1.9354	-0.14177	-0.032058	-1.5332	0.86466	0.85239	1.5847	2.254	1.0557	-1.664	-1.2136	-0.74888	0.3021	0.56839
-6.6314	-9.7852	-7.5774	-9.3127	-9.8449	-10.064	-10.444	-6.2888	-14.404	-8.3478	-11.665	-10.53	-8.8013	-8.4039	-12.803	-8.6071	-13.444	-9.4923	-7.9361	-10.438	-8.8997	-9.6641	-11.158	-9.1857	-7.1714	-8.0566	-10.315	-13.6	-10.197	-9.8858	-12.931	-9.167	-9.5752	-9.2479	-12.787	-8.2149	-11.625	-8.5992	-14.671	-11.811	-13.432	-8.2376	-11.257	-13.75	-10.891	-11.981	-5.297	-12.218	-7.5942	-11.154
-2.9764	-4.3722	-0.96998	-3.8025	-7.71	-5.6964	-2.9797	-2.7434	-6.5855	-2.8614	-5.7806	-2.4183	-7.2739	-6.0533	-4.9738	-3.7597	-4.4217	-1.234	-3.9086	-3.1374	-2.6211	-6.2756	-3.2306	-8.134	-1.0782	-2.1627	-4.272	-5.3794	-5.3593	-6.1428	-4.2294	-5.9372	-5.6596	-1.3135	-1.2703	-4.7901	-5.6122	-3.399	-6.7503	-5.0215	-5.1695	-9.2796	-3.6723	-4.2091	-3.5379	-5.564	-5.7016	-1.4182	-7.6106	-4.8293
-21.426	-22.783	-20.989	-21.04	-19.485	-20.221	-19.38	-19.399	-19.06	-19.375	-17.611	-20.886	-20.387	-22.695	-19.888	-24.928	-22.678	-19.918	-22.495	-21.035	-20.34	-18.692	-24.117	-19.798	-19.608	-17.78	-21.225	-25.288	-20.741	-23.394	-19.834	-21.887	-20.694	-19.793	-18.836	-22.739	-17.687	-21.38	-21.88	-22.147	-20.246	-21.972	-19.632	-21.968	-20.479	-20.434	-19.4	-18.377	-21.232	-21.025
-11.376	-9.2045	-10.72	-12.435	-8.1333	-6.2623	-8.9252	-6	-8.0088	-9.2956	-9.0995	-9.8736	-13.748	-10.584	-8.6872	-7.9118	-9.6582	-8.9008	-8.1422	-10.119	-11.411	-10.042	-9.0345	-9.7499	-9.7548	-14.499	-11.506	-6.0362	-7.1819	-8.2196	-9.8751	-13.031	-9.2355	-7.7162	-9.0884	-10.149	-5.0645	-12.506	-8.8129	-7.0952	-8.519	-9.0587	-7.933	-8.7069	-11.061	-9.2533	-7.4424	-10.582	-9.6445	-7.682
-5.0081	-7.1389	-5.0894	-3.9842	-3.9308	-3.8384	-7.8968	-6.6817	-3.0053	-7.3821	-5.9426	-4.2996	-6.8869	-3.2011	-5.0915	-5.6736	-5.473	-3.1612	-9.1818	-6.1832	-5.6104	-4.9565	-7.0441	-6.2782	-6.8541	-4.277	-2.8379	-4.9549	-7.5594	-9.3367	-6.0461	-1.6022	-5.7491	-5.4901	-4.0069	-6.4388	-4.6326	-4.495	-5.7016	-4.5582	-7.0696	-7.2103	-6.5239	-5.8765	-9.1901	-2.4538	-7.5873	-6.3323	-4.2157	-4.1568
-6.0721	-7.8081	-7.3458	-5.6331	-6.7536	-9.0022	-7.6903	-9.7549	-10.828	-4.7825	-7.9378	-9.2742	-8.4917	-8.3315	-7.5842	-5.7478	-7.1272	-5.5626	-9.0276	-7.5015	-5.6903	-6.6601	-6.0432	-10.779	-7.8822	-8.0608	-7.3373	-6.8322	-7.1885	-4.9685	-9.2224	-7.7659	-3.7018	-3.9689	-5.1394	-5.9878	-7.6235	-9.3948	-4.4365	-9.7746	-8.2234	-7.3916	-10.244	-7.2763	-6.9795	-5.6937	-9.9081	-8.2262	-5.2542	-7.7714
-10.767	-10.689	-10.751	-8.9355	-13.574	-12.016	-12.162	-13.102	-12.713	-9.1899	-10.784	-9.3419	-11.335	-11.182	-11.261	-8.4716	-9.815	-12.286	-13.465	-9.027	-9.4209	-10.965	-13.144	-10.644	-9.3771	-9.8164	-8.8424	-11.974	-13.405	-12.829	-11.941	-11.441	-11.014	-12.801	-9.1827	-8.3727	-13.946	-11.504	-10.752	-11.044	-10.045	-11.239	-8.7213	-11.903	-7.6199	-13.215	-7.8498	-10.184	-12.591	-11.688
-16.936	-11.545	-12.971	-13.901	-13.026	-10.236	-11.365	-12.813	-12.598	-14.219	-13.286	-9.3433	-11.77	-14.488	-13.824	-13.089	-13.705	-14.804	-14.24	-14.98	-11.96	-14.013	-14.614	-11.701	-13.629	-10.801	-15.573	-18.44	-14.223	-10.94	-13.5	-16.182	-11.253	-14.975	-14.211	-16.064	-14.222	-17.295	-10.866	-13.624	-13.109	-13.24	-14.582	-10.871	-14.509	-14.088	-14.348	-12.32	-13.123	-14.778
-10.942	-10.645	-12.959	-12.099	-10.294	-10.571	-13.117	-10.84	-8.1825	-12.304	-10.252	-10.042	-11.14	-8.2025	-12.162	-12.22	-9.9762	-11.751	-9.9209	-13.139	-13.629	-10.345	-10.119	-16.325	-14.921	-10.583	-10.601	-11.085	-6.4948	-13.908	-7.586	-10.367	-15.074	-9.8498	-9.9456	-10.493	-14.668	-9.1939	-12.67	-11.499	-8.1258	-10.35	-9.5998	-12.585	-8.1486	-12.07	-10.697	-8.1826	-13.919	-11.114
-12.26	-11.518	-14.593	-12.494	-14.206	-15.337	-14.919	-9.8468	-10.309	-12.874	-13.553	-14.695	-11.914	-10.702	-12.643	-14.26	-12.492	-11.614	-11.7	-13.609	-14.15	-11.86	-12.171	-10.861	-15.253	-13.099	-14.545	-13.647	-13.822	-13.106	-13.752	-11.035	-12.168	-13.821	-13.915	-11.018	-14.025	-11.255	-11.903	-13.742	-11.706	-8.1953	-10.589	-11.218	-12.348	-13.887	-13.68	-13.942	-10.234	-15.799
-2.4521	-3.9641	-3.6497	-6.5592	-3.0048	-5.5365	-2.371	-3.2262	-1.1544	-1.8841	-5.2354	-0.50754	-2.3961	-2.3214	-1.4814	1.1264	-0.43539	-2.0682	-5.8246	-0.64305	0.34483	-5.2727	-5.0397	-7.2397	-4.8119	-2.9157	-7.0996	-3.3108	-3.3029	-2.7778	-3.0091	-2.3527	-2.7169	-0.8081	-2.2055	-2.0203	-2.4551	-1.1273	-1.3258	-4.4325	-4.3056	-3.1751	-2.5413	-2.8457	-0.30981	-2.1269	-6.1741	-4.307	-1.4191	-6.9355
-1.2478	-0.44231	-4.9527	-3.1534	-4.1451	-2.419	-4.7534	-3.405	-1.138	-2.9364	-7.0967	-8.0721	-3.2521	-4.4612	-5.9068	-3.7413	-5.4099	-4.5298	-2.5048	-3.1132	-4.3792	-4.9119	-2.3473	-3.2625	-7.4349	-4.7814	-5.4195	-4.1988	-2.244	-0.75849	-2.1859	-6.5355	-3.2497	-3.0206	-3.2748	-5.5237	-5.2738	-4.1771	-2.7191	-5.1917	-2.2759	-8.2362	-1.8326	-4.5787	-0.84781	-5.2559	-5.0305	-5.344	-2.8943	-4.7813
-25.367	-21.608	-24.005	-20.769	-21.541	-22.256	-22.883	-19.424	-21.239	-21.195	-20.024	-22.378	-20.733	-23.191	-21.681	-22.087	-23.516	-23.379	-24.377	-22.614	-21.445	-21.926	-22.686	-21.888	-21.142	-19.716	-24.485	-20.276	-20.216	-22.691	-21.502	-22.128	-23.076	-24.135	-22.228	-21.274	-22.186	-23.479	-22.088	-21.105	-21.564	-19.936	-24.529	-22.512	-23.583	-24.41	-24.592	-22.997	-22.974	-24.057
-6.8697	-12.451	-11.23	-5.6563	-7.4581	-10.631	-3.7162	-9.6175	-8.5935	-9.2655	-8.6958	-9.4956	-8.843	-12.464	-7.2046	-9.0565	-7.3339	-11.151	-8.1864	-7.4317	-9.5277	-8.6355	-9.4256	-8.0722	-11.171	-9.9925	-9.0127	-7.7593	-9.4827	-9.6069	-7.7029	-10.674	-8.2895	-10.244	-7.9614	-7.6863	-7.2636	-7.6075	-7.961	-8.483	-10.106	-8.8447	-9.5205	-5.9815	-10.615	-10.102	-9.7494	-8.537	-9.2005	-10.231
-14.901	-13.197	-15.19	-11.93	-11.615	-13.062	-14.894	-14.608	-11.474	-11.234	-13.436	-11.994	-12.948	-11.203	-9.671	-11.87	-12.499	-9.9919	-12.198	-13.18	-12.129	-13.078	-13.257	-12.954	-12.704	-13.334	-15.017	-13.67	-16.313	-11.322	-12.65	-14.952	-14.174	-12.074	-11.825	-12.958	-13.445	-9.1847	-14.991	-15.83	-13.777	-17.799	-11.114	-10.557	-11.821	-14.634	-11.094	-14.433	-14.501	-16.425
1.8709	2.0026	0.84638	-3.0394	-1.7055	-3.5878	-4.0335	-2.6561	2.2928	-2.9289	2.4384	5.4046	-0.9473	-1.9912	-0.36316	-0.97059	-1.8568	-0.56478	2.4064	-1.8089	3.7572	-0.10602	-2.3102	-1.6353	0.35209	-2.6549	-3.3339	0.028271	-0.69556	2.5834	-1.3403	0.1687	-0.44354	1.2028	-1.4825	-2.2838	-0.82234	0.72125	-1.4973	0.42318	-2.7674	-0.29972	-1.5261	0.40654	-1.3858	-2.0625	-1.9476	1.2926	-2.2335	0.52588
-9.8163	-7.7508	-10.07	-7.598	-8.8676	-8.6526	-8.7076	-7.0882	-9.7209	-12.025	-8.0716	-7.8097	-9.2193	-10.063	-10.501	-10.412	-10.132	-7.3076	-8.1614	-10.77	-11.565	-7.8807	-11.084	-7.596	-5.546	-8.4585	-10.96	-9.2368	-9.2396	-9.2198	-7.4401	-9.9257	-7.038	-8.2304	-8.4558	-10.977	-9.1105	-8.0038	-6.28	-9.7748	-10.527	-9.1605	-10.27	-11.024	-10.423	-6.1789	-10.251	-8.2245	-11.82	-10.445
-3.9703	-5.9193	-5.5974	-4.6034	-6.5746	-3.1728	-7.3569	-6.7278	-5.6015	-2.4118	-4.6164	-3.0142	-5.9584	-6.9205	-2.4415	-6.3367	-4.5701	-4.0834	-5.4195	-6.1403	-6.5881	-5.973	-4.7192	-5.0287	-6.6582	-7.0406	-4.4126	-2.4228	-8.3813	-4.8173	-6.1106	-3.7094	-4.0386	-5.8373	-2.6014	-7.6478	-3.2561	-3.6299	-2.7881	-4.7316	-6.3169	-2.2417	-3.221	-3.3018	-9.6142	-2.616	-5.2674	-4.6954	-6.6011	-5.5359
-9.4763	-12.434	-10.69	-10.05	-9.6462	-10.216	-10.561	-7.5001	-11.946	-7.5857	-10.317	-13.155	-10.439	-12.802	-11.591	-8.7136	-11.211	-11.477	-11.13	-10.165	-9.0365	-12.47	-12.133	-11.021	-8.6847	-9.0328	-11.434	-9.5382	-8.129	-9.4388	-8.2427	-9.8712	-13.423	-9.3035	-10.381	-9.8479	-9.2505	-10.005	-12.37	-12.689	-8.5233	-14.06	-12.056	-11.199	-11.79	-9.9713	-9.5055	-8.5425	-8.4803	-7.2889
-8.2176	-8.9834	-13.032	-10.508	-9.5662	-7.717	-9.3649	-9.777	-8.3822	-11.261	-11.527	-9.1002	-8.3717	-8.3502	-10.363	-11.296	-12.264	-12.245	-6.3936	-5.8605	-10.135	-9.416	-12.399	-6.5216	-8.0522	-11.722	-9.1328	-10.087	-8.0319	-9.9032	-8.3654	-9.4873	-7.784	-8.6305	-9.2975	-7.313	-9.2314	-8.9076	-9.7771	-10.243	-10.908	-13.5	-6.9817	-11.117	-10.53	-8.886	-10.516	-8.2415	-6.1609	-9.1145
-7.7733	-10.08	-10.67	-9.5433	-10.314	-13.239	-8.1919	-6.6583	-10.622	-7.7675	-8.384	-4.6286	-9.5888	-8.0747	-11.735	-7.6327	-9.4193	-9.9252	-7.9685	-9.6525	-9.0256	-9.7675	-7.7483	-9.4026	-10.723	-7.6318	-8.493	-11.092	-9.774	-9.3659	-9.4153	-6.8527	-9.9587	-8.0812	-8.7109	-11.037	-9.7083	-9.1915	-7.2846	-8.2443	-8.9269	-7.8201	-10.36	-8.461	-9.4121	-9.1654	-6.1196	-9.5501	-8.5111	-8.4429
-1.5477	-3.4217	-3.0332	-0.42493	1.4349	-2.1639	-4.4392	-2.2726	-0.86086	-5.6827	-4.2046	-4.3367	-3.8591	-3.5898	-3.1003	-2.6381	-2.1551	-1.1895	-3.5483	-5.0365	0.15106	1.2086	-3.8776	-3.5907	-2.6651	-0.12375	-2.5814	-2.2045	-2.5879	-1.3108	-0.74296	-3.8043	-4.4998	-1.7791	-2.1929	-1.0335	-0.43992	-2.2864	0.61463	-3.7935	-2.3087	1.8942	-2.8123	-2.6503	-2.7267	-1.5098	-4.9114	-6.1567	-2.5493	-5.1032
-12.182	-8.4863	-8.5274	-10.288	-9.3127	-7.5482	-12.176	-10.627	-12.4	-14.605	-10.71	-7.851	-11.485	-11.322	-10.079	-10.492	-11.215	-9.4968	-8.8255	-9.5436	-11.633	-12.303	-7.9392	-8.976	-10.034	-10.853	-8.0634	-8.7733	-10.847	-11.554	-10.957	-12.399	-9.8821	-11.189	-9.7369	-10.34	-9.0737	-12.084	-9.3405	-12.24	-9.1679	-14.289	-9.1349	-12.676	-9.2794	-9.3495	-8.7663	-12.243	-11.085	-11.474
-14.81	-16.186	-12.137	-13.561	-14.447	-17.167	-12.051	-14.07	-12.631	-13.589	-13.086	-15.812	-15.468	-11.607	-15.494	-12.297	-13.731	-13.51	-16.865	-14.129	-12.161	-17.38	-13.277	-12.606	-11.733	-13.198	-15.401	-12.728	-14.341	-17.256	-12.964	-16.514	-13.317	-15.372	-16.416	-12.378	-13.59	-12.466	-15.814	-16.7	-13.468	-14.913	-14.355	-12.472	-17.951	-14.921	-15.674	-13.654	-15.109	-13.08
-0.74827	-2.2635	1.9414	-2.5165	-0.060763	0.40216	-1.2736	-2.4156	-1.6718	1.0458	0.84893	-0.79006	0.72023	1.9788	1.2304	2.3313	2.1234	3.1099	1.3142	-0.46462	1.5168	0.32788	-1.7488	-0.37525	2.8168	1.2452	2.8601	-2.5437	3.4558	3.0029	0.38005	-1.3555	2.9152	0.92879	0.47714	2.6433	4.5283	1.972	0.44871	-3.1187	1.6689	1.1183	-1.9628	-2.5131	1.1916	0.27801	1.5839	-0.22719	3.9739	2.0844
-14.491	-14.992	-15.561	-15.691	-17.833	-13.489	-16.365	-15.894	-13.322	-14.196	-16.257	-14.438	-15.379	-13.997	-14.896	-16.207	-20.17	-14.732	-17.248	-12.882	-15.394	-15.915	-16.513	-17.318	-13.814	-13.663	-15.966	-16.078	-11.46	-16.559	-15.82	-13.842	-16.017	-13.783	-15.678	-16.706	-14.192	-15.203	-14.676	-17.522	-13.194	-15.348	-14.896	-16.196	-15.87	-15.854	-17.167	-11.81	-16.63	-15.112
10.355	7.3327	7.4162	8.3913	7.7475	6.2515	9.6967	8.3535	8.0858	13.421	4.9769	5.0473	9.5925	6.6012	10.798	10.442	9.6288	8.84	6.5184	7.7858	11.032	7.6306	7.5743	11.669	6.7498	7.6911	12.57	10.233	9.178	5.7018	7.4476	10.406	9.7261	10.485	8.9014	6.7592	7.7176	11.475	10.178	8.4031	6.5155	13.301	7.9724	10.49	8.3818	5.0514	8.4972	7.3918	9.0644	8.4962
-10.473	-13.654	-14.403	-10.114	-11.629	-10.459	-9.4031	-13.122	-8.9623	-13.158	-11.487	-11.657	-8.6449	-12.582	-12.63	-13.148	-9.7639	-11.18	-11.329	-10.584	-10.928	-11.37	-10.434	-12.695	-8.574	-10.34	-9.4819	-8.1692	-11.621	-13.173	-11.169	-10.048	-11.589	-9.2403	-14.338	-10.377	-9.3425	-8.8085	-11.547	-13.282	-12.073	-11.38	-11.666	-11.865	-11.579	-7.5273	-12.651	-12.657	-10.028	-11.209
3.7626	-2.7153	-0.8093	-2.9845	-3.9496	1.5261	-2.5012	-1.2619	-3.2004	-3.1667	-0.10505	-0.41888	-0.97842	-0.97728	-1.3491	-0.83023	-0.6545	-2.4968	0.053219	-2.6511	-0.21447	-0.335	-2.7817	-1.167	-0.26149	-1.1446	0.71883	-0.21469	-0.11667	-6.1246	-0.38047	2.436	-0.96051	-0.65743	-1.0721	-0.7112	-1.792	-1.0253	-4.0047	-3.1042	-2.0653	-5.7294	-1.4712	-2.2328	-0.64237	-1.0841	-3.2788	-0.71667	-0.79524	-1.7823
-4.9411	0.2883	-1.4586	-1.9728	-2.5317	-2.8478	-1.9759	-6.2863	-2.9752	-4.4512	-2.7622	-0.54315	-2.8231	-3.1117	-2.0033	-2.4511	-2.3919	-2.3474	-2.4876	-0.0084389	-1.6105	-3.3142	-6.9461	-0.83857	-0.59702	-4.7366	-2.1242	-1.511	-5.1099	-0.63663	-2.2297	-0.73931	-0.58172	-2.7937	-1.0544	-2.8367	-1.6252	-5.0591	-2.831	-2.1734	-2.8057	-3.7016	-2.0687	-1.7836	-2.8091	-5.2275	-3.2671	-4.2691	-5.4087	-5.1873
-6.2992	-4.4327	-2.1621	-0.43089	-4.9254	-1.324	-5.5971	-4.324	-1.1845	-3.2967	-5.7024	-2.6289	-1.5406	0.85923	-2.284	-0.73685	-3.3569	-1.7071	-2.3018	-4.4104	-1.2203	-0.83451	-2.99	-3.031	-3.2716	-3.2922	-1.1814	-4.2502	-4.6514	0.60742	-0.58074	0.23509	-4.8299	-2.8756	1.0525	-0.79017	-0.82043	-5.7641	-3.1571	-2.6047	-3.6505	-3.1277	-5.0534	0.87634	-1.7481	-1.7874	-0.77145	-3.8399	-3.5983	-0.80215
-0.0086482	-1.2538	-1.1463	1.7187	1.4541	0.83639	-1.2559	-0.14418	-1.2703	0.32146	-3.0314	1.2665	-0.082136	-2.3375	2.0915	0.45955	3.7884	-0.2624	2.1307	1.8132	1.0858	0.97979	-1.2586	2.0063	-1.4288	0.75115	2.4732	-0.12884	0.699	1.6443	-0.18144	1.6034	-1.0197	-0.058396	0.84281	2.9285	2.6923	-4.172	0.40049	-0.30182	4.3339	0.7968	0.81151	-2.3759	-1.8889	2.5018	-0.6989	0.95463	0.085974	-1.2372
-16.445	-17.168	-11.464	-15.368	-14.063	-14.654	-15.949	-14.756	-14.733	-14.636	-13.454	-13.661	-13.988	-13.766	-14.207	-13.262	-15.683	-15.685	-12.595	-15.518	-12.637	-14.328	-13.433	-15.373	-12.543	-14.543	-14.468	-13.333	-16.292	-15.37	-11.532	-14.401	-17.276	-17.88	-14.694	-16.405	-15.17	-14.042	-14.365	-14.763	-14.515	-13.739	-12.856	-15.226	-17.051	-12.317	-17.091	-13.437	-16.852	-14.244
-8.7114	-11.187	-11.099	-6.4981	-13.446	-8.671	-8.3031	-9.9683	-8.2819	-6.7265	-9.1614	-5.7206	-9.0041	-10.843	-7.6881	-7.5349	-8.0322	-14.899	-10.012	-6.2975	-9.8441	-12.738	-10.225	-10.81	-7.3492	-9.8664	-10.259	-8.7981	-7.9374	-6.5938	-9.9683	-14.178	-8.6158	-7.1796	-7.5214	-8.1457	-8.7207	-7.5197	-10.567	-8.1899	-8.1111	-7.3451	-9.2976	-8.0729	-11.099	-10.162	-9.064	-9.3081	-12.52	-10.628
-2.821	1.7719	3.1565	3.5251	2.2919	1.4442	0.45897	-1.7219	2.9059	0.35267	1.8616	-1.1284	1.2527	3.4626	0.35052	2.1787	6.8043	2.4578	1.5396	-5.1017	3.7275	4.1424	1.4515	-0.27765	-1.7244	0.14318	0.22359	2.4546	1.3228	-0.94529	1.7287	2.8095	-1.531	2.1222	0.012914	-0.8345	3.1021	2.824	-0.15934	4.2721	1.4683	4.2409	2.3685	2.2978	1.8071	1.522	-0.036504	1.1653	-0.97086	1.796
-11.773	-10.322	-11.78	-17.994	-13.091	-13.568	-10.693	-11.412	-11.026	-11.4	-13.233	-13.123	-12.183	-11.875	-11.232	-12.651	-11.179	-9.7201	-10.273	-13.01	-12.412	-10.739	-13.955	-11.541	-10.559	-10.337	-8.0503	-10.919	-10.324	-12.049	-8.0643	-11.393	-12.697	-9.0248	-11.37	-9.3867	-11.517	-10.757	-12.47	-13.302	-9.9696	-12.694	-10.183	-10.992	-12.507	-13.624	-13.572	-12.794	-17.199	-12.466
-5.4122	-2.0397	0.68539	1.7476	-2.2144	-3.8899	-2.761	0.49784	-0.13856	0.2472	-0.72226	-3.405	-0.11432	-0.7201	-1.0013	-1.2673	-1.0651	2.244	-2.595	-3.6261	0.049989	-1.2997	0.088701	-3.769	0.29481	-4.9986	-1.2291	-3.6475	-5.39	-3.2829	-1.4366	-1.308	-1.2625	0.094753	-2.5104	-4.4635	1.4794	-1.5804	1.1012	-0.45509	0.77914	-3.6957	-1.3525	-1.0447	2.0745	0.38481	-3.7484	-1.6912	-0.29016	0.50784
-12.328	-8.9915	-10.398	-7.9946	-10.006	-9.1836	-11.593	-12.365	-9.0508	-14.078	-12.766	-13.261	-11.798	-9.0133	-9.6392	-10.691	-11.98	-9.7967	-11.343	-10.372	-10.752	-11.55	-12.258	-8.004	-6.9032	-11.371	-9.5324	-12.621	-10.992	-9.7132	-9.182	-11.434	-13.244	-10.722	-12.327	-11.412	-12.737	-11.954	-12.855	-9.0344	-10.241	-9.9158	-11.751	-10.471	-12.224	-9.144	-9.8456	-14.144	-10.002	-12.606
-2.5395	-0.20252	-0.39363	-1.9139	0.83496	1.4235	-2.867	-3.4078	-1.3797	-2.3328	-2.671	-0.59895	-0.050031	-0.74174	-1.508	0.26204	-0.90957	0.36883	-0.76482	-0.95944	1.1292	0.58592	-0.64209	0.64012	-1.9804	3.8516	0.47952	1.1668	2.0421	0.42284	0.35924	-2.7615	-2.9251	-2.2624	-0.54556	-1.6038	-0.55505	1.8747	0.69565	0.1267	-0.1579	-1.051	-0.62375	0.7389	0.97658	-0.0079072	-0.487	3.1828	0.62008	0.038038
5.6398	4.5899	7.1764	5.5637	4.3028	1.4646	2.7186	4.3078	3.0636	7.3716	1.2442	6.3089	2.2198	4.2142	3.6972	1.8472	4.1188	5.3582	3.4724	4.7537	3.5446	3.7499	2.9906	5.2084	2.9921	3.5746	5.2736	4.6487	4.3408	6.8269	3.4422	1.7531	2.4569	5.2894	3.3511	6.4545	4.4393	5.1709	1.6193	5.9133	3.3147	5.1878	5.7995	2.4266	6.8172	7.1122	6.0895	2.7973	4.5914	0.73457
3.1064	0.99385	1.2013	3.8908	3.4441	-0.11516	0.39789	0.82579	1.5119	3.9527	3.1338	2.134	1.3553	3.4826	0.75898	-0.31612	0.1852	2.0036	1.4201	2.7792	1.5486	2.5933	2.8527	2.2591	0.30394	6.0271	0.33108	1.4222	0.97345	3.1082	1.5872	2.7488	3.7866	2.0208	-0.024017	5.2585	1.3088	-3.5724	1.1229	1.6969	1.6215	3.3117	2.2419	3.7098	2.2749	2.4454	4.9612	2.173	-0.096394	1.802
-2.9261	-1.5445	-5.6067	-2.9353	-3.7026	-0.6405	-4.2816	-3.0896	3.2708	-0.94232	-4.8582	-2.2344	-2.2459	-3.7673	-0.6083	-2.5348	-1.6001	-1.7998	-4.0042	-2.1232	-0.78348	-2.1977	-2.8056	-4.2781	-5.2409	-3.5184	-2.0431	-2.8292	-5.1686	-3.9227	-6.0431	-1.3048	-2.3839	-3.5915	-0.87859	-3.2714	-2.9793	-1.0148	-1.5762	-2.7158	-2.8905	-4.5557	-1.0343	-3.0833	-0.44348	-1.9994	-2.238	-0.6564	-5.3292	-8.0086
-10.8	-16.689	-12.094	-12.778	-13.019	-11.521	-9.22	-13.904	-12.592	-10.833	-11.128	-12.939	-13.063	-12.648	-7.2297	-8.81	-8.1589	-13.554	-10.905	-8.5544	-8.2831	-7.9385	-11.2	-10.82	-12.559	-15.759	-9.9768	-9.8376	-13.58	-9.9494	-9.3439	-14.373	-12.155	-14.261	-11.843	-12.755	-10.457	-10.348	-10.926	-12.685	-10.758	-10.524	-12.821	-10.481	-9.3451	-11.529	-10.047	-14.082	-13.149	-9.2004
-1.3711	-4.0865	0.42734	-3.7933	0.31663	-3.9255	-3.1436	-1.7041	-5.1069	-4.1303	-2.7131	-1.8409	-3.0795	0.54151	-0.75105	-5.398	-2.5733	-3.0552	-5.9313	-4.2473	-0.44146	0.35472	-2.2779	-3.3027	-1.7901	-3.5602	-3.5841	-4.45	-2.6639	0.30649	-3.325	-0.079209	0.19141	-1.3913	-3.7008	-5.1014	-4.4912	-1.7099	-2.353	-4.5562	-7.1182	-3.0131	-0.975	-1.0572	-1.9371	-2.9509	-0.90128	-1.5508	-4.7884	-3.5187
2.6723	3.2102	2.4243	1.2099	2.0416	2.1413	0.76423	1.3824	-1.8658	1.4527	2.8136	3.2354	1.8034	1.574	0.53753	1.4252	2.6884	-0.089424	2.4207	2.0305	1.5042	1.5227	4.6767	3.4042	3.2676	3.1863	3.2478	1.724	4.4136	-1.1332	2.1221	0.53269	3.8989	-1.0749	2.4988	1.2643	2.619	1.7282	0.13697	1.4031	-1.1309	2.2634	0.95952	-0.54834	0.761	1.3667	1.3681	0.99462	3.2588	4.0196
8.1491	8.4467	11.222	10.728	12.235	11.193	9.849	10.232	8.6903	7.8378	8.9685	11.407	11.822	13.446	6.0612	10.911	10.585	9.1412	8.9786	8.7679	12.108	10.253	12.841	11.804	11.755	10.262	8.8234	11.682	9.4946	9.6588	11.753	8.7145	10.998	9.0386	9.1668	7.5359	8.7766	9.7427	8.2964	8.702	11.073	8.7155	7.4487	8.3827	10.34	9.6385	9.3186	8.3575	10.837	11.467
-5.3262	-2.4718	-0.73982	-1.6775	-5.8035	-4.1704	-1.9913	-2.1611	-3.0707	-1.7706	-3.9857	-5.131	-4.1904	-2.1265	-2.4416	-2.4652	-2.9499	-3.9012	-1.6172	-6.3773	-3.2206	-4.4583	-1.7231	-3.5149	-2.4168	-2.4816	-3.5773	-4.6168	-3.65	-3.1829	-3.2964	-4.0167	-4.1663	-1.2352	-4.6192	-1.881	-5.277	-4.3547	-3.0088	-1.5394	-3.8997	-3.4852	-3.3893	-1.9204	-1.6396	-4.2726	-2.3686	2.3321	-5.2289	-1.5034
6.2007	4.4737	7.1127	5.1856	7.6994	4.5591	5.4541	8.5034	6.6162	6.0529	5.9929	5.8488	2.1479	7.0683	2.3504	4.1699	6.794	6.0426	6.3917	6.3493	7.2779	6.5289	6.3234	6.6409	4.619	6.1498	3.1463	9.3477	8.5537	7.9383	7.5925	7.0629	4.1483	8.7196	8.1398	5.559	8.2331	6.5458	7.3317	8.3021	5.8258	9.3315	5.4948	10.27	6.6805	7.6889	6.9318	4.6654	5.9012	7.861
-2.0064	1.6702	-1.4908	0.39978	-4.8899	-3.3665	-0.85434	-0.30593	-2.2373	-0.47971	2.5116	-3.6065	-2.35	-4.9281	-2.0445	0.99429	1.0468	0.91225	-0.17106	-3.7248	-1.3618	-2.8725	-1.1061	-1.9351	-4.4435	-1.1337	-2.5843	-1.7533	-1.5454	-3.4417	0.25295	-3.5781	-1.6941	-0.077723	-1.0666	-1.236	1.2714	-3.2364	-3.0347	-0.93936	1.9629	0.15408	-0.6975	-0.8253	-2.1519	-2.5026	-0.6101	-3.532	0.47145	1.4479
-9.074	-5.022	-4.5908	-6.5555	-7.4297	-5.9497	-5.7478	-5.3341	-7.4093	-7.1043	-2.7731	-5.3168	-7.8433	-3.7983	-6.0776	-5.3253	-6.0846	-7.3948	-1.4719	-7.164	-8.8363	-6.9287	-7.7318	-8.9089	-6.019	-7.7199	-6.1373	-6.1862	-6.9029	-5.4748	-4.9435	-5.3865	-8.3567	-3.7517	-7.5588	-5.9114	-4.6997	-7.5382	-5.0547	-5.8622	-4.2207	-6.1829	-8.8821	-3.6429	-4.9685	-6.8805	-3.7452	-4.564	-6.4028	-4.2216
6.1896	6.3262	6.7375	4.2143	7.1591	3.9523	3.4271	3.0409	5.3612	2.7966	6.0435	2.9194	5.0689	3.568	5.3541	3.234	7.7569	6.8809	5.2355	5.7355	4.6627	6.0318	2.9071	3.3171	6.5324	4.9912	3.7289	3.4296	6.3006	3.7837	4.4008	4.8297	3.8389	3.5061	4.4271	2.5567	8.4728	4.9885	6.1638	5.8126	5.8543	5.5969	3.1912	3.2054	2.093	4.4177	4.5197	4.9881	5.397	4.7368
-12.042	-11.915	-10.813	-14.248	-11.226	-13.13	-10.409	-6.8376	-13.21	-9.928	-13.883	-9.6544	-11.204	-10.377	-13.58	-8.7854	-12.1	-8.342	-12.994	-11.159	-11.826	-16.349	-14.983	-11.564	-11.612	-8.3223	-11.346	-14.084	-10.442	-10.876	-11.056	-12.502	-11.738	-10.633	-10.467	-13.272	-11.215	-11.049	-12.103	-11.51	-13.083	-12.416	-10.657	-10.285	-9.4904	-11.677	-14.309	-13.647	-11.495	-12.182
6.1299	4.6835	4.5496	2.6086	7.6192	4.6499	3.7498	4.3102	5.8722	3.581	8.1065	5.7534	9.0737	6.6164	2.8763	6.0887	4.5131	6.6992	5.3246	2.6301	2.4586	5.7702	5.8124	3.3328	5.2327	4.797	4.8598	7.2485	6.4839	5.237	5.138	3.9476	1.1615	7.2211	4.7952	3.1266	5.025	4.2627	4.2745	6.0603	2.8542	2.8269	2.7052	3.8272	4.4431	7.2817	3.4823	3.7828	6.5713	4.9364
-2.5037	-0.80132	-5.262	-4.8102	-4.9344	-0.071577	-6.7535	-3.7079	-5.0256	-3.0953	-4.601	-2.624	-3.4834	-4.6802	-2.9824	-2.6798	-3.0368	-3.096	-1.5444	-3.5111	-4.6445	-3.8166	-3.9552	-1.7037	-6.1311	-4.0168	-3.9757	-2.0873	-3.3417	-2.0566	-4.7971	-2.6765	-5.3319	-3.3817	-4.5769	-5.4305	-3.5827	-0.54643	-6.8263	-2.8818	-5.325	-4.0037	-8.0407	-5.6233	-3.4199	-4.2533	-1.9991	-4.0917	-5.7747	-6.4798
-13.043	-12.895	-12.861	-10.309	-18.602	-12.582	-13.192	-10.315	-13.725	-15.152	-14.583	-12.568	-12.386	-13.783	-14.103	-12.378	-13.522	-16.416	-10.564	-12.994	-12.937	-11.541	-10.629	-12.155	-14.279	-12.364	-8.5521	-15.03	-14.284	-11.726	-15.677	-12.661	-12.713	-12.681	-12.931	-11.598	-17.944	-12.408	-11.94	-14.106	-13.701	-12.525	-12.079	-11.304	-12.981	-13.643	-12.902	-12.851	-14.64	-12.586
-8.2518	-8.0568	-12.773	-13.15	-10.461	-13.717	-17.655	-14.176	-12.039	-11.472	-13.777	-13.551	-7.2504	-12.538	-11.142	-14.968	-10.328	-13.862	-12.712	-12.477	-12.721	-12.452	-11.352	-12.416	-14.123	-11.39	-12.54	-10.626	-14.892	-9.4041	-16.337	-12.808	-13.007	-14.115	-14.185	-10.721	-12.749	-12.89	-12.18	-11.445	-11.557	-13.866	-17.389	-12.07	-14.43	-14.184	-12.518	-14.127	-13.343	-12.913
-1.8132	-1.7597	-1.2024	-1.1783	-3.754	-4.6442	-3.9496	-1.8497	-1.6884	-1.2336	-2.1447	-6.2351	-2.8627	-2.4733	-4.9692	-1.9257	-2.868	-2.358	-4.0072	-1.6037	-2.627	-1.6404	-4.7052	-2.6742	-2.4195	-4.3035	-3.3832	-2.3824	-0.0092025	-2.4067	-2.2879	-2.613	-0.69942	-1.9027	-1.9545	-2.5747	-7.6585	-5.6304	-3.8241	-7.4087	-2.0073	-3.7674	-0.3301	-6.1196	-5.5645	-4.7141	-3.6737	-3.3173	-3.968	-2.7959
-10.819	-11.731	-12.164	-13.624	-11.484	-12.816	-14.839	-13.724	-10.979	-11.988	-8.3966	-10.674	-10.396	-15.856	-12.327	-15.524	-14.231	-10.679	-9.5607	-11.868	-11.108	-12.782	-11.541	-10.71	-12.531	-13.565	-13.486	-13.858	-13.127	-11.602	-10.42	-15.657	-8.9987	-11.485	-13.756	-11.84	-12.108	-11.247	-10.219	-12.065	-10.188	-13.24	-14.762	-12.196	-12.991	-11.298	-12.934	-12.539	-10.772	-10.72
-15.111	-14.12	-11.859	-11.881	-14.627	-14.979	-13.464	-11.129	-14.548	-11.821	-14.386	-12.647	-12.003	-15.108	-9.8516	-9.6562	-12.894	-13.791	-12.801	-14.682	-14.188	-14.114	-12.067	-11.557	-13.752	-13.071	-15.301	-13.326	-16.446	-12.937	-13.703	-15.097	-11.948	-13.459	-15.369	-12.993	-12.144	-10.245	-11.827	-12.431	-10.094	-12.269	-15.869	-12.44	-13.134	-11.249	-14.618	-15.924	-11.948	-10.729
-18.17	-25.432	-17.688	-21.554	-21.477	-24.337	-21.826	-24.122	-20.746	-25.647	-21.615	-23.432	-22.643	-23.305	-23.706	-22.466	-23.642	-22.155	-23.629	-22.738	-19.301	-19.039	-23.474	-21.659	-23.05	-20.48	-22.861	-21.115	-22.044	-23.395	-24.489	-22.619	-23.517	-21.641	-20.328	-21.195	-20.358	-20.221	-20.983	-24.286	-23.675	-22.568	-21.221	-22.741	-25.249	-21.004	-20.164	-23.841	-18.629	-24.518
-10.656	-12.641	-9.2102	-15.779	-8.7822	-9.4371	-12.12	-13.88	-9.8249	-8.025	-12.827	-7.5123	-9.7567	-13.234	-9.3991	-11.752	-11.021	-12.946	-13.107	-12.819	-10.864	-11.284	-11.279	-13.203	-13.318	-11.044	-12.535	-11.524	-13.382	-10.823	-12.636	-15.946	-11.537	-9.9916	-9.3127	-9.6047	-13.589	-13.7	-12.896	-12.252	-12.582	-8.398	-14.619	-10.073	-10.561	-12.448	-13.065	-13.598	-10.4	-12.843
-1.6089	-1.226	0.73159	1.1617	0.38906	-1.8706	0.053041	-0.22681	1.7091	2.7194	1.1319	-0.74461	0.7674	1.038	0.45149	-1.7194	0.22318	2.5788	-2.4377	0.28353	3.0679	-1.8453	-0.73236	-1.0441	-1.2566	0.8824	-2.1137	2.1307	0.99586	1.4448	-2.0755	-2.4028	-0.5807	2.3888	-0.45177	-0.071033	2.1726	-1.415	0.62451	-1.5292	1.6918	3.0558	-0.080107	-0.44514	-0.70279	-1.5781	0.44346	-1.5995	-0.044622	1.0558
1.4966	-1.3029	1.6745	1.7165	-2.9103	2.7093	-1.2808	2.2492	0.39623	5.0446	1.9481	2.3029	0.34387	-0.0021576	-0.092204	1.2832	1.1944	0.41906	3.2724	2.1013	1.7819	-1.4824	4.4247	2.1628	1.936	1.677	2.8092	-1.0415	1.346	0.53218	2.9511	4.1826	-3.1564	3.2919	0.92072	-1.9665	2.2167	-1.741	5.554	0.10152	1.9503	0.18582	0.50891	1.4199	1.3028	4.143	0.53203	2.0627	2.1705	-0.71923
-5.6853	-2.9127	-5.3857	-2.3422	-7.2173	-4.3763	-4.8403	-4.9743	-6.065	0.29051	-4.9378	-6.7912	-6.2475	-3.1833	-1.1893	-5.6698	-6.4853	-5.9248	-5.1847	-4.0079	-5.9542	-1.7407	-5.3827	-4.1727	-4.6576	-5.264	-1.6312	-3.3595	-0.72677	-4.6252	-1.56	-4.5378	-3.2472	-4.2541	-5.2929	-3.4761	-4.5912	-6.9137	-3.2012	-4.4603	-4.9114	-4.2189	-7.6591	-3.7915	-1.7388	-3.1177	-4.6257	-2.5985	-3.8409	-2.6073
9.5553	5.2888	8.8198	11.006	4.5155	6.0658	7.721	6.5755	9.7798	7.1813	4.7694	5.8694	10.883	5.6596	6.1019	5.0823	7.6885	9.6006	5.8747	8.0361	6.1319	8.0649	6.2873	11.568	9.532	12.708	8.1811	11.853	7.4947	9.6558	7.581	8.9102	8.3364	5.8802	7.9731	11.486	6.2025	9.5549	9.2216	8.127	8.2122	8.5674	9.9778	6.982	7.8553	8.3586	8.562	8.805	7.3403	8.4134
-15.767	-9.4151	-13.088	-14.334	-10.939	-10.494	-10.246	-14.067	-12.067	-8.2889	-10.104	-13.077	-12.053	-12	-12.905	-9.3501	-13.945	-7.7116	-10.587	-8.5492	-12.051	-10.772	-12.023	-9.0617	-13.717	-14.287	-9.9852	-9.4911	-10.862	-8.1994	-11.407	-12.929	-11.376	-13.856	-12.195	-13.053	-10.474	-9.7579	-9.9779	-13.344	-11.754	-10.257	-13.2	-8.6535	-12.044	-13.693	-10.63	-7.5294	-11.699	-13.653
-4.0913	-5.5747	-3.8031	-4.6069	-7.2765	-6.0315	-7.0257	-4.7102	-8.1427	-5.3995	-3.3855	-9.2054	-9.63	-9.5827	-5.3625	-5.3028	-7.5977	-6.9679	-5.6491	-6.4537	-3.8917	-6.0156	-4.2987	-6.1425	-6.2369	-6.1527	-3.046	-0.68829	-7.42	-4.4156	-6.0988	-6.4317	-4.6903	-3.9059	-4.3347	0.34803	-6.3393	-7.7328	-4.492	-5.2232	-3.0656	-6.7864	-6.3095	-4.6372	-4.0583	-5.8531	-7.096	-8.4968	-5.6376	-8.5146
-0.33533	-6.0119	-4.8415	-3.6366	-2.2289	-2.4682	-2.8208	-1.3669	-1.739	-0.60823	-5.4949	-1.8206	-2.1164	-0.18389	-3.5337	-2.2031	-1.6256	-4.5788	-0.26131	-1.9152	-4.1235	-6.6032	-1.1388	-2.1922	-4.6038	-5.8172	-7.1202	-1.9269	-2.8433	-2.6301	-0.10533	-2.8315	-2.5255	-2.8397	-3.4109	-2.789	-2.3183	-3.4493	-4.6597	-2.1861	-2.0548	-2.1121	-6.2101	-3.1729	-3.37	-3.8475	-2.4223	-2.4457	-1.5257	-2.2748
1.8579	0.47941	2.3309	2.0589	6.3986	3.6032	3.323	-0.19101	2.6427	-0.10605	0.41069	-1.7859	1.4233	2.6503	1.0742	2.7054	3.6146	1.208	4.1825	4.0734	-1.4066	1.112	2.4711	2.2515	2.3249	5.116	5.7282	0.14787	-0.83465	1.9569	4.7282	4.0899	-1.1333	1.1696	3.6175	0.29209	1.1363	1.0484	2.7747	1.7871	3.73	-0.44476	-3.5319	1.8583	0.44118	1.2836	2.5142	-0.26779	3.1228	2.5582
-4.0988	-2.3426	0.24469	-0.71403	-1.0957	-2.3455	-0.45133	-1.077	-0.26408	-0.7346	-2.2647	1.1813	-5.3566	-5.875	-0.52025	-4.2278	-0.55529	-2.2973	-4.3897	0.066464	-4.7418	-1.2889	-2.6022	0.95728	-3.7275	-2.9816	-4.5885	-1.1354	-3.4287	-2.2348	-0.029368	-1.5395	-5.0222	-4.6137	-1.7373	-3.181	-0.17941	-4.1713	-5.2794	-2.3855	1.0439	-4.3771	-3.2107	-1.4716	-0.92609	0.30732	-5.0998	-1.4292	-2.0984	-0.2152
-14.177	-13.221	-10.17	-13.006	-11.873	-13.508	-14.228	-12.735	-13.323	-12.859	-11.309	-12.98	-11.836	-12.814	-9.6384	-11.029	-12.29	-13.332	-11.274	-15.412	-13.528	-13.596	-10.453	-14.47	-12.15	-11.116	-13.731	-12.802	-12.164	-13.032	-12.845	-10.012	-14.539	-10.543	-11.619	-12.265	-13.323	-15.542	-14.805	-13.216	-12.061	-13.278	-12.161	-10.861	-12.991	-12.129	-13.847	-11.992	-14.934	-13.574
-0.1379	-1.3578	2.9175	3.7206	1.2422	2.4507	4.8564	-0.89479	1.749	-1.5812	3.4664	2.2568	2.3136	6.8405	2.8897	2.0281	1.9192	1.6219	2.3378	1.3866	2.2113	3.3354	4.4405	3.5548	3.929	4.8569	0.84801	-0.98659	-1.686	4.753	1.9712	-2.0042	-2.127	0.41282	0.81974	0.94073	-1.1539	-0.83056	1.5119	3.1751	3.0834	6.583	1.6238	2.4784	0.95381	2.8099	3.0867	2.4064	0.9295	3.6128
-11.987	-12.939	-10.819	-14.935	-9.8048	-12.694	-10.993	-8.7791	-14.032	-16.276	-10.912	-10.296	-13.317	-10.681	-14.6	-13.695	-10.407	-12.681	-11.446	-10.681	-11.318	-11.343	-11.142	-11.614	-12.468	-14.036	-14.756	-12.566	-14.719	-15.028	-15.76	-12.859	-13.052	-11.611	-14.877	-10.721	-13.43	-11.491	-9.2494	-12.746	-12.558	-13.67	-13.612	-13.552	-13.478	-16.154	-15.574	-12.602	-13.704	-12.895
-4.2955	-2.9126	0.59889	-4.0028	-0.82617	-1.1157	-2.401	-1.1472	-3.059	0.76027	-0.97511	-2.709	2.5481	-1.2886	-2.8856	0.85455	-1.3902	1.0166	-1.3715	0.92301	-0.54326	-2.5581	-1.2657	-3.4325	-0.32895	-3.7179	-1.9415	-3.94	-1.428	-2.902	-1.2466	1.5948	2.36	0.86074	0.88936	-2.7724	-1.0996	-1.6594	-4.0489	-1.4516	-2.8121	-3.5399	-0.56177	-2.3805	-3.1926	-1.9875	-0.39482	0.68544	-2.5121	-3.691
-4.9218	-4.4244	-4.0725	-4.3167	-3.7507	-2.9443	-2.4339	-6.2971	-5.1294	-7.0943	-5.2514	-1.8259	-5.0215	-4.46	-3.4459	-0.85922	-4.115	-5.2433	-4.8914	-3.1901	-3.2168	-4.6093	-3.2	-0.81972	-4.7591	-6.869	-2.2944	-5.0221	-4.9833	0.8314	-4.3834	-3.1349	-2.6344	-7.1505	-3.9595	-3.2575	-5.4356	-3.1148	-4.2615	-4.4899	-6.2226	-3.2903	-3.5713	0.27714	-4.5503	-5.6612	-3.7875	-6.6857	-3.3962	-3.9209
-11.359	-10.185	-14.121	-11.402	-11.241	-10.079	-13.428	-14.55	-14.371	-15.623	-10.734	-11.807	-11.318	-14.699	-12.468	-13.384	-12.59	-13.162	-14.98	-12.76	-11.206	-11.652	-11.813	-14.517	-12.451	-13.075	-13.456	-12.076	-11.341	-13.725	-14.422	-11.74	-11.419	-14.157	-13.045	-12.841	-13.125	-7.5822	-10.511	-14.062	-11.053	-11.468	-10.648	-12.699	-13.576	-15.072	-14.745	-8.3799	-12.793	-12.72
8.905	10.902	11.41	10.624	8.8873	7.8914	8.7934	8.5127	10.781	12.466	10.479	9.5986	8.2942	11.738	10.037	6.8501	12.414	10.351	9.355	9.2803	8.1862	6.8693	10.333	7.7501	12.01	10.69	10.37	10.651	7.4826	8.3135	9.5791	8.8173	11.507	9.039	8.3113	6.0938	7.6099	8.162	9.3259	9.5599	14.063	8.9481	11.865	10.262	8.9791	9.5193	10.058	12.836	10.211	12.165
3.6848	-1.3571	1.3238	1.9756	2.1432	0.10044	2.8814	0.87229	3.1376	-3.3145	4.4014	-3.6339	-2.1012	-1.327	1.6313	0.19551	0.89625	1.8203	3.2935	2.1824	-2.2322	0.0015112	0.58985	1.8447	-1.2407	0.75544	1.3508	0.66712	0.58015	2.9052	1.844	-1.6095	1.2472	3.4221	-0.71372	4.3462	0.24498	3.1693	2.4809	-0.57459	-2.5384	0.70713	0.11819	0.81634	-0.12541	-1.9042	2.3529	2.4964	-2.8604	0.45129
-12.314	-9.8613	-17.432	-14.973	-16.328	-13.632	-11.075	-11.174	-14.141	-13.792	-15.41	-13.787	-12.929	-11.199	-11.968	-11.831	-10.477	-10.542	-13.879	-12.793	-13.396	-15.02	-12.002	-14.969	-10.306	-10.994	-13.278	-14.123	-16.824	-13.132	-15.826	-11.595	-12.435	-13.797	-12.42	-12.181	-15.437	-10.476	-13.817	-14.576	-9.5505	-13.95	-11.297	-12.158	-13.253	-9.5198	-14.706	-11.961	-12.645	-12.754
1.2871	1.1165	-2.0137	-2.6688	0.98665	1.6141	1.324	-0.28831	0.065373	0.087477	3.7425	-1.0624	1.8017	0.18282	-1.3501	-1.2576	-3.4316	-0.63138	-0.61019	-2.481	0.70547	-0.60034	1.2158	1.9647	0.31897	-1.4346	-3.1402	1.1904	0.89102	-0.42616	-1.1972	-1.1081	0.89011	3.5149	-1.3129	0.050821	0.94473	2.8102	3.4949	-0.17219	0.90108	-1.8622	1.1372	2.4916	1.2073	2.3541	0.40812	0.79018	1.3605	-0.75992
2.7871	3.4025	4.5677	4.9107	3.6833	7.7377	1.8048	4.5083	7.1265	5.4535	3.2674	9.4417	6.1584	5.7654	4.0115	4.3144	3.149	2.8617	2.8356	4.5365	6.2759	0.39659	4.2108	4.7893	5.5145	4.9063	6.5451	4.6805	4.6189	3.92	4.5765	3.8327	2.2677	3.5689	4.2854	7.9179	5.4414	5.068	4.3365	4.0495	4.6373	1.0773	5.2609	6.1075	4.5163	4.3263	7.4189	5.1202	4.7209	5.6771
-9.9009	-11.41	-11.248	-9.6586	-6.1771	-13.419	-8.8305	-10.329	-11.059	-8.1132	-11.53	-11.722	-9.27	-14.788	-9.6632	-10.749	-12.294	-13.902	-10.738	-10.988	-11.444	-12.239	-13.144	-11.266	-9.7203	-9.9771	-13.617	-9.5793	-9.1831	-11.962	-10.969	-8.0663	-11.141	-11.777	-12.452	-11.843	-8.5507	-9.6585	-10.598	-15.802	-8.85	-13.215	-9.73	-12.427	-10.497	-13.317	-11.493	-9.0382	-7.7684	-10.817
8.6005	8.4766	11.384	8.3911	7.2989	9.299	7.2535	11.428	7.7443	10.017	10.346	11.841	9.5749	8.7434	9.8696	12.742	7.5605	6.9824	8.0631	9.4677	9.3305	9.0838	5.6808	6.8654	5.2759	6.639	9.4881	8.6474	9.4011	9.1405	9.0838	9.759	8.47	9.662	7.4451	10.031	5.8195	7.8117	9.3778	6.5711	10.315	8.1425	7.3509	9.5696	10.697	6.2857	9.7915	7.9966	10.751	7.8767
-2.1537	-2.8817	-3.3216	-1.3042	-0.93772	-4.7654	-1.1904	-3.2127	-4.7994	-0.85358	-1.0758	-3.6519	-2.5782	-0.90739	-3.306	-0.96752	-0.81543	-1.7014	-4.7973	-4.8141	-2.3535	-1.9624	-2.1264	-2.4314	-2.0099	-4.0273	-2.6189	-4.5974	2.0269	-2.866	-0.17799	-4.7209	0.94016	-2.3626	-3.4967	1.7739	-2.651	-3.1984	-0.92784	-2.6939	-2.1723	-0.85961	-2.4748	-1.418	-0.84976	-4.4429	-2.2012	-0.6281	-3.3146	-1.5701
1.6022	3.3927	1.4552	5.7315	-0.088153	0.55049	1.0015	1.304	0.12661	3.7145	3.0612	2.7407	3.5133	1.4906	-1.1283	3.1155	-0.0052596	0.4149	3.2358	2.0283	0.31323	5.8298	0.40737	2.2348	-0.77322	1.5881	0.40127	-0.88446	0.76842	1.4546	4.4493	1.4648	2.4919	3.1616	1.8703	1.3422	1.9147	3.037	0.47608	2.0856	1.0617	3.3611	-2.4342	2.2723	0.53391	2.5974	1.024	1.043	-2.2268	0.26641
-0.0080255	3.0982	4.1563	-0.23052	0.14999	1.8113	3.4183	0.52824	0.009591	0.20356	4.2786	4.9775	0.81056	0.86558	-0.58298	-0.81456	2.4778	0.65768	-1.0209	5.6597	1.5273	1.8881	1.0883	1.9708	0.12131	0.9549	4.2065	1.1104	2.0022	2.3303	-0.19946	3.4619	5.3594	0.31727	0.73217	-0.75278	1.5874	0.13541	2.9206	-0.23929	5.739	-2.4489	0.61752	3.0251	0.94188	2.3807	2.3648	2.2164	-0.62858	4.9197
-11.256	-14.636	-11.019	-12.286	-11.322	-12.088	-13.254	-11.296	-13.392	-11.618	-14.679	-12.532	-13.42	-11.622	-18.479	-12.052	-13.996	-12.883	-11.977	-15.102	-13.096	-15.397	-13.266	-12.498	-14.233	-13.173	-13.331	-13.09	-14.563	-14.885	-14.521	-10.958	-11.85	-14.034	-13.612	-13.346	-12.525	-13.759	-15.606	-16.66	-13.613	-9.6164	-9.045	-13.526	-12.17	-10.143	-15.335	-14.507	-13.933	-11.936
3.4164	1.3717	1.3037	0.14102	-0.92526	-3.3166	-0.083899	-1.8956	-4.6259	1.1537	-0.42087	-1.1261	-0.70311	0.15693	-0.37232	-2.1227	-1.6869	-2.0902	-1.029	-1.7424	0.42101	0.72193	2.4998	-0.69639	-1.2109	-1.0687	-3.1736	0.55828	1.0075	-1.0855	0.68136	-0.43324	-2.3881	-3.7142	-0.81794	-3.7343	-4.8843	2.051	1.1302	-1.0482	-1.3673	-1.3177	-0.72146	2.6919	-1.5733	-2.9019	-2.0847	-3.6817	0.93499	-2.3206
9.8794	7.4687	8.5096	6.5084	9.3174	9.7112	9.3596	5.3636	9.1671	7.5898	12.054	8.6368	5.876	8.6939	7.9442	8.9561	7.0666	6.869	7.4129	10.697	10.233	9.0346	8.9225	11.062	11.55	5.8585	9.0256	12.329	7.6774	9.4788	6.8158	9.8822	9.5602	12.756	7.0816	11.445	9.4544	9.7467	6.7578	8.109	8.3492	9.1878	7.8925	8.848	7.7408	6.4712	7.4391	5.599	8.6234	8.26
4.2897	3.7277	5.889	3.2875	5.3532	4.8567	7.5023	6.5025	2.5094	7.073	4.7971	3.304	5.7659	7.4148	4.6629	4.3692	3.5099	2.9553	6.5784	0.25686	3.2676	6.9651	2.8465	5.4231	7.3348	5.6746	2.5694	4.4353	3.6426	2.1387	4.2959	5.7215	4.8113	-0.77006	2.89	2.3628	5.166	3.1776	2.8573	4.3894	6.7947	0.014221	2.4458	3.2449	1.8763	4.8235	6.6793	4.151	6.2086	4.3725
-0.28129	-0.3671	-2.3314	0.66174	-1.5086	-0.18648	-2.4861	-1.0482	-0.90497	-0.26195	-1.3304	0.55619	1.0456	2.6295	-0.30726	1.1804	-2.8756	0.17835	-1.2063	1.8789	0.1359	0.65633	-1.1076	0.042186	1.4205	-0.56377	0.12827	-0.18657	1.0813	-1.8531	-0.28348	-2.8921	1.5574	2.294	1.2497	0.12259	0.36301	-3.2304	-1.6074	-1.2513	-0.17365	-3.3484	0.76108	-1.558	0.35561	3.5782	0.53233	1.125	-1.2699	0.81208
-4.0726	-1.3208	-2.9048	-0.26575	-0.67812	-0.49816	-1.0153	0.042661	2.5665	-3.8585	-3.99	0.072687	-0.22304	-0.078223	1.3745	1.9162	-1.0474	0.62043	-2.2695	1.1996	-3.1475	-1.1737	-6.6004	-0.39548	-0.24708	-0.34848	-0.86812	-0.37052	0.69422	-2.7873	-4.2252	1.5281	-2.9017	-0.47119	-3.7505	-0.51816	-1.009	-3.0078	3.2938	-1.431	-1.0509	-3.6486	-2.2042	0.15061	-1.6029	-2.5428	0.052415	-4.6888	-2.8376	1.0767
-10.165	-12.008	-12.643	-12.301	-10.945	-8.9456	-8.3597	-11.299	-12.442	-9.8086	-11.177	-14.739	-13.467	-11.979	-10.572	-13.699	-9.1322	-12.798	-11.027	-10.169	-12.914	-12.966	-10.696	-10.287	-12.32	-12.225	-7.4495	-12.312	-12.134	-13.073	-10.798	-12.871	-11.484	-13.338	-10.127	-11.548	-10.047	-11.487	-10.065	-10.134	-11.56	-8.925	-10.283	-11.976	-11.129	-11.276	-7.2442	-10.735	-10.07	-13.992
-5.3361	-3.4738	-6.6519	-5.4427	-2.5648	-5.6399	-1.9695	-2.714	-1.4292	-3.9115	-3.6778	-7.1767	-0.13749	-2.2072	-4.0091	-2.642	-3.3838	-3.6128	-5.1342	-2.6657	-1.4137	-4.7409	-5.5053	-0.98266	-3.0928	-4.2315	-2.4736	-6.041	-2.5647	-1.8474	-3.1718	-6.2852	-5.7942	-1.6887	-3.3041	-6.8216	-5.2229	-3.4487	-5.7776	-4.6488	-2.9667	-1.223	-0.60185	-2.2061	-6.3474	-5.2828	-3.9895	-9.2411	-3.522	-2.0203
7.635	8.6418	9.5179	10.486	8.2881	9.5196	8.3972	7.3642	5.7691	10.423	6.7389	10.416	10.721	8.5788	6.2169	9.8769	7.3578	8.3398	7.4728	7.2981	5.01	10.343	9.3631	13.304	6.5444	9.0328	7.2105	4.8441	9.686	8.6967	5.403	8.1197	6.1923	9.308	10.749	12.356	6.6958	8.4764	6.0654	7.1542	9.1802	8.2824	9.956	9.0645	9.3248	5.7837	10.614	8.7411	9.8035	8.0359
-3.4484	-1.8811	0.098369	0.09907	-1.5279	-2.0998	-1.6727	-3.3188	-5.6464	-2.0875	-2.8504	-3.1895	-2.1243	-3.9726	0.74097	-0.424	0.43609	-2.4442	-1.8612	-0.97362	-2.173	-3.5493	-1.9351	-1.411	-3.5842	-2.3832	-1.9483	-6.5656	-2.2505	-3.3772	-2.3271	-4.1101	-1.0449	-5.3577	-1.2974	0.8185	0.38595	-4.4549	-1.5654	-3.4475	1.7726	-1.4339	-2.1872	-0.3773	-3.0451	-2.1549	-2.6459	-1.9556	-1.4614	-2.9794
-0.41887	-3.6874	-4.0401	-3.9787	-1.8004	-5.7889	-5.0287	-4.9248	-1.6624	-5.8786	-1.5014	-1.4623	-2.955	-5.653	-6.6958	-3.5274	-3.0975	-2.9132	-2.7761	-3.9323	-5.2648	-3.1066	-5.0365	-4.5889	-5.4221	-1.3212	-2.0999	-2.4551	0.21453	-1.0853	-7.1437	-6.0569	-3.4819	-5.9999	-3.2036	-4.7401	-3.3009	-3.0641	-2.6972	-5.2448	-4.1635	-1.9325	-0.86531	-4.0514	-3.4431	-5.9469	-3.1489	-5.9508	-5.2949	-6.6898
-12.253	-9.9788	-11.903	-9.7417	-10.47	-9.89	-13.416	-10.548	-10.316	-9.8085	-12.68	-10.578	-6.3859	-11.6	-12.512	-11.748	-10.46	-12.661	-11.501	-15.763	-13.556	-9.0058	-9.3603	-11.845	-11.165	-7.8953	-9.829	-10.926	-9.1646	-10.694	-10.126	-11.916	-12.928	-8.8769	-8.6271	-12.18	-13.352	-12.831	-10.86	-14.148	-9.51	-10.549	-9.5502	-9.6522	-11.439	-8.503	-9.8515	-12.5	-12.447	-11.461
0.77534	0.66907	0.3924	-1.8998	-0.49374	-2.7618	1.3531	-3.0052	-0.61762	-1.8865	-1.8309	-2.4588	-1.2975	-2.3093	1.4957	-0.67666	-1.6028	1.2405	-2.6996	0.33172	-1.5714	0.61891	-0.20009	1.9413	-0.40421	-2.3493	-2.0072	-0.1	-3.3925	-1.6886	-2.9029	2.1747	-0.91277	-1.435	-1.5475	-2.8238	-0.10103	0.75188	0.24683	-0.64079	-0.81854	-0.72491	-2.5775	-2.8566	-0.00089371	-2.1002	-0.35926	0.074359	-0.10115	0.23969
-10.606	-11.671	-10.402	-11.598	-8.7867	-9.7084	-12.416	-6.5123	-9.2983	-9.9153	-12.1	-7.9859	-10.983	-12.538	-8.2951	-8.4603	-9.3625	-14.025	-11.555	-12.744	-9.3209	-9.2538	-10.967	-10.22	-9.6784	-11.717	-9.993	-10.551	-10.762	-11.072	-13.207	-10.954	-6.0736	-8.4054	-7.5908	-10.861	-7.7556	-11.776	-10.805	-10.637	-11.187	-9.4638	-12.388	-10.258	-8.5741	-9.9635	-8.3069	-13.279	-9.7026	-11.172
-10.171	-10.56	-8.0418	-7.312	-10.516	-8.8931	-7.0793	-8.0899	-5.3844	-13.072	-10.933	-8.7855	-13.547	-8.8994	-10.579	-7.4456	-12.252	-10.038	-11.703	-14.57	-5.0296	-8.6708	-10.324	-9.9254	-7.6317	-7.8753	-10.128	-9.843	-9.5468	-9.6919	-7.4925	-6.1349	-8.5023	-6.5722	-10.948	-7.6261	-10.469	-7.3656	-11.781	-9.8131	-10.066	-8.8708	-9.3335	-5.3892	-9.86	-7.9738	-9.376	-7.99	-9.7055	-7.5171
-9.8466	-11.376	-9.3005	-9.1352	-8.8581	-9.7997	-6.4084	-10.937	-12.064	-6.5223	-8.9521	-8.5546	-9.2972	-10.403	-8.6918	-9.8042	-7.0872	-10.466	-10.242	-6.9918	-11.425	-9.3131	-8.2757	-7.9978	-9.5764	-7.0143	-8.8892	-8.848	-9.1597	-8.4094	-10.662	-8.0413	-7.8597	-10.009	-9.0078	-9.8648	-6.6016	-9.1276	-9.0011	-6.6571	-7.1419	-7.1944	-10.262	-9.3705	-9.8683	-11.449	-8.5741	-10.715	-8.8755	-8.3975
-21.814	-21.983	-19.976	-19.108	-23.863	-19.941	-23.851	-24.758	-22.76	-21.887	-19.177	-22.198	-24.203	-21.669	-25.722	-23.352	-21.324	-24.186	-21.218	-22.956	-22.07	-19.401	-25.02	-21.177	-21.152	-22.67	-21.17	-22.939	-26.01	-22.035	-22.703	-23.48	-24.519	-19.831	-21.037	-18.58	-24.04	-19.315	-24.357	-17.47	-21.694	-21.683	-19.207	-21.211	-21.677	-22.888	-21.692	-24.671	-21.662	-22.82
8.3185	6.8757	9.4639	12.219	11	9.4236	6.6108	12.94	9.6539	10.181	13.929	8.0977	8.2013	9.5565	10.25	8.271	10.291	14.651	8.0069	9.4079	11.193	8.1126	10.731	10.541	7.6523	11.233	8.1323	11.389	11.138	9.316	9.7028	10.383	9.8432	7.0374	9.8611	9.3629	8.0009	8.4867	9.1723	10.216	9.0031	8.804	7.0198	8.0535	12.999	7.6608	9.4639	9.6137	10.568	11.184
2.4728	2.6777	1.4638	-0.37073	-0.053117	1.9848	1.856	0.22759	0.47866	-1.8712	1.8004	3.0045	-1.2505	2.0018	0.22214	0.94101	2.111	1.1014	3.2747	0.36687	2.0246	2.047	2.7215	2.9411	2.2866	-1.412	2.1235	4.2115	4.1857	-0.47973	1.6471	0.79808	0.41999	-0.026013	1.0743	0.72155	1.4981	0.87752	-0.39473	1.9123	3.7809	-0.97331	-0.67093	3.1758	2.9941	1.347	1.8869	4.944	3.19	0.0036255
-14.078	-14.778	-15.209	-14.136	-10.405	-14.048	-11.862	-10.759	-12.79	-12.243	-11.781	-14.515	-12.325	-13.402	-11.964	-9.4057	-14.98	-12.924	-13.89	-14.809	-14.326	-14.298	-11.609	-13.717	-15.985	-12.895	-14.432	-12.337	-15.938	-12.338	-15.415	-14.673	-11.489	-13.937	-16.512	-12.334	-13.095	-15.355	-10.568	-11.972	-12.031	-10.312	-16.503	-11.899	-11.664	-15.064	-14.976	-16.223	-14.919	-13.34
-13.826	-12.553	-12.168	-12.807	-11.897	-13.708	-13.739	-15.171	-11.401	-16.719	-11.073	-11.724	-12.478	-13.8	-11.479	-8.2841	-12.776	-10.865	-11.87	-12.514	-13.641	-14.378	-13.865	-13.407	-12.14	-12.074	-15.214	-16.854	-15.516	-11.755	-15.136	-12.319	-17.36	-12.76	-10.236	-13.396	-12.674	-15.668	-14.185	-9.8984	-14.733	-15.052	-12.741	-16.455	-15.132	-14.839	-13.402	-13.64	-12.52	-11.892
-12.32	-12.482	-13.434	-10.726	-11.402	-12.84	-12.606	-10.798	-9.0251	-10.643	-12.178	-11.926	-12.341	-9.6135	-11.22	-13.405	-13.272	-11.241	-12.196	-7.3135	-10.887	-11.776	-13.349	-11.619	-12.776	-12.793	-12.176	-10.155	-11.893	-12.98	-14.551	-12.618	-10.075	-11.909	-12.906	-15.696	-11.021	-10.628	-12.06	-11.704	-14.944	-14.884	-9.5122	-9.209	-13.05	-13.914	-12.524	-9.8837	-12.321	-8.816
-9.8056	-10.942	-8.7351	-8.7464	-10.073	-5.6735	-7.9049	-10.741	-10.498	-14.093	-11.745	-11.325	-8.5749	-11.982	-10.705	-7.0886	-10.543	-9.5158	-12.985	-7.5624	-11.736	-10.743	-9.0683	-9.5282	-9.9171	-11.164	-13.882	-9.7266	-9.1294	-12.205	-10.026	-11.405	-8.7876	-10.78	-7.9339	-9.1371	-8.146	-7.6338	-12.544	-9.2817	-9.9257	-11.949	-12.134	-13.593	-13.124	-9.651	-11.441	-13.284	-9.4475	-8.9395
-22.449	-23.025	-23.518	-21.366	-25.451	-16.983	-21.97	-22.912	-22.903	-20.806	-21.841	-21.259	-24.536	-20.795	-22.931	-22.462	-23.469	-26.086	-21.75	-22.798	-17.177	-24.224	-22.914	-22.803	-20.322	-19.577	-25.032	-23.931	-23.317	-22.55	-21.724	-21.976	-23.849	-25.154	-25.196	-20.597	-23.999	-23.275	-22.73	-20.993	-21.193	-17.86	-25.095	-20.088	-19.927	-21.684	-21.186	-20.775	-21.248	-19.01
-2.1294	-3.0993	-1.0483	2.3361	-1.031	-0.63817	-0.0012331	-3.6902	-4.45	0.32334	-5.1535	-1.0756	-3.9551	-2.4994	-0.44632	-1.1544	-1.0748	1.4419	0.13062	-2.4795	-2.0309	1.2958	-1.5776	-1.243	-0.61146	-1.5001	-2.0286	1.926	-1.8448	-6.1055	0.60891	-1.8922	-0.48518	-0.94578	-0.46129	-4.586	2.3903	-0.56515	0.41684	-1.0829	1.7155	-0.76848	-1.827	-1.5517	-0.16863	-1.2477	-0.2358	0.48399	0.60495	0.38747
3.7101	-0.97189	3.6116	3.4934	6.3927	2.3562	0.081335	0.5939	2.8847	1.8684	2.3597	1.4798	5.6268	5.2958	4.0093	4.6523	-0.19957	2.2598	2.9008	2.2686	2.7143	1.3617	2.3342	0.95253	3.9205	3.7958	5.6174	5.4382	3.7572	1.0373	3.0857	1.4994	1.3127	1.5418	1.9504	4.9424	2.5744	2.7189	0.13388	3.3559	5.7143	3.3922	-0.70278	3.0711	4.0301	4.3314	1.4258	2.9155	0.96721	2.5948
-2.4846	1.004	2.4836	0.30068	0.70049	-0.9281	-0.92288	1.3331	-1.9749	-0.35741	-0.090532	-1.443	-0.27493	-1.3345	-0.75445	1.0489	2.011	-1.9366	-1.128	-0.39763	-0.90917	-2.2742	3.5916	-3.0781	1.0772	-0.29233	-1.0405	-0.10977	-0.62946	2.046	-2.3624	-1.0502	-1.493	1.7614	2.2934	-0.33375	4.164	-0.31529	-0.31169	0.15677	-3.9005	-0.1579	2.2974	5.1561	3.2052	-0.017533	2.4707	2.1645	0.72143	-2.4384
-4.0443	-7.4222	-5.7286	-5.3894	-7.6754	-6.9117	-4.5873	-5.6039	-5.3206	-5.907	-3.6423	-9.1488	-3.8422	-5.3926	-5.1039	-4.0208	-6.0699	-3.8569	-5.1828	-5.7415	-7.682	-6.1048	-4.6544	-5.9769	-5.3129	-5.0705	-6.2968	-5.3857	-3.018	-3.851	-7.0382	-6.5722	-6.1159	-5.1274	-7.2314	-4.8556	-8.7062	-6.2837	-5.4323	-2.1477	-2.858	-4.9936	-5.7017	-8.7798	-6.403	-8.2899	-4.2826	-6.255	-4.3496	-3.0803
3.5586	1.1623	5.2427	0.88228	2.1556	-0.3194	4.9625	-0.3937	2.7965	2.7753	0.41376	0.96192	0.83672	4.0874	2.8498	0.054245	2.7411	-2.3151	-1.5877	2.193	0.92633	4.4822	1.7589	3.2575	2.8544	2.7662	1.5229	0.95159	2.8022	2.0827	4.5978	1.8213	4.7243	1.8861	1.4653	-0.55508	5.5615	2.9033	5.7619	3.8941	2.395	3.4148	1.2257	5.1526	3.3833	6.3586	4.3064	2.671	-1.8333	0.13667
-10.275	-13.496	-11.418	-9.3867	-11.2	-8.6115	-10.263	-8.6419	-8.5179	-9.9454	-12.009	-9.4626	-11.371	-10.477	-10.505	-10.697	-13.013	-10.528	-10.593	-9.7009	-14.407	-6.1329	-13.737	-8.0939	-9.3492	-8.6755	-12.946	-7.2778	-6.9584	-7.9091	-8.7242	-10.309	-12.778	-9.8175	-11.44	-12.506	-10.497	-6.1172	-7.7531	-11.02	-11.235	-9.8055	-9.3423	-9.9035	-11.577	-11.869	-10.797	-11.567	-6.1959	-10.116
0.85356	0.8516	1.1231	2.848	1.2112	4.4029	-2.2792	2.5704	1.5407	-1.4255	1.3195	1.7151	1.8956	-0.44072	1.7651	2.2919	2.0522	5.0194	1.3355	3.3371	0.29911	1.9099	1.7344	2.4134	4.5893	-1.443	0.88434	-1.9416	1.8893	1.2427	1.9881	1.0776	-0.86249	0.68998	0.7882	2.3621	-0.73264	-0.36478	2.5709	1.3481	1.0083	1.6149	3.02	1.108	2.2983	0.99724	3.0459	2.5988	0.78598	2.5626
8.5406	5.4302	4.8942	5.0345	3.2962	6.9245	7.2271	7.3064	7.1316	5.6976	9.891	6.1746	10.365	7.0454	4.4411	4.6544	5.0223	7.9043	7.1206	8.4635	5.4503	6.7826	4.5154	2.0446	9.0846	7.2622	5.6839	5.9545	8.5737	7.222	5.846	5.7988	5.7919	7.3454	5.1463	6.3405	7.6699	6.32	6.0795	6.6617	3.6907	2.6582	8.8504	6.0761	6.7527	5.1157	6.5155	4.6617	5.0152	8.5288
-10.085	-12.706	-8.6582	-9.8796	-13.651	-7.8056	-10.895	-12.267	-10.784	-10.213	-11.515	-10.611	-12.202	-9.727	-10.582	-11.505	-9.3398	-10.365	-9.8147	-10.565	-10.627	-11.322	-12.214	-14.888	-9.6187	-13.405	-8.947	-10.469	-7.2896	-13.743	-11.327	-10.457	-13.175	-10.336	-11.237	-9.1004	-9.5242	-13.11	-8.9131	-10.922	-10.396	-11.877	-9.5713	-8.9857	-8.4003	-13.667	-8.3706	-12.625	-11.059	-11.626
-13.727	-8.1694	-10.6	-12.893	-10.054	-14.132	-14.233	-14.745	-14.017	-13.853	-13.799	-12.989	-14.724	-14.424	-13.739	-14.983	-18.238	-15.32	-13.033	-14.15	-12.368	-14.221	-15.67	-12.163	-12.392	-16.861	-12.514	-15.431	-12.454	-10.61	-13.343	-12.626	-13.626	-15.142	-16.543	-11.962	-12.123	-18.29	-13.174	-14.958	-12.57	-14.302	-13.24	-16.906	-14.97	-15.444	-13.046	-10.445	-15.694	-14.992
-5.382	-2.9706	-6.0056	-4.9686	-6.9984	-6.8227	-6.2146	-5.4631	-4.4172	-3.6136	-4.7051	-6.6218	-3.6824	-4.726	-6.0357	-4.4029	-3.8679	-4.5061	-3.8177	-4.4223	-5.5562	-5.0291	-9.9354	-4.7697	-4.6418	-4.3298	-5.6331	-9.0796	-4.3851	-5.7434	-2.4518	-2.11	-4.7787	-2.4989	-6.0949	-7.5385	-7.3181	-5.1382	-4.4766	-3.0231	-5.5349	-3.7832	-6.0351	-6.5059	-5.8326	-6.4018	-4.895	-5.7845	-3.1877	-6.1417
-4.1167	-0.011884	-3.8733	-2.9686	-3.1941	-2.8077	-3.3019	-0.43295	-2.2463	-2.8226	-2.6577	-4.0641	-3.6887	-1.5071	-3.722	-2.0818	-3.7486	-4.6413	-3.7287	-0.70636	-0.53021	-2.9424	-2.3086	-1.9883	-5.4515	-0.83653	-6.0917	-1.7086	-5.4083	-0.27115	-6.0325	-2.4737	-1.0145	0.35723	0.88357	-1.6537	-2.9994	-1.7332	-1.0421	-5.3853	-3.4001	-1.4398	-2.9767	-4.4906	-2.6764	-0.85962	-3.8666	-5.78	-2.1728	-2.5343
-2.3779	0.04364	-2.9378	-2.746	-5.941	-2.3896	-4.0668	-1.6219	-2.6928	-4.9099	-1.1125	-4.7927	-4.7907	-1.8501	-3.784	-4.9595	-4.0368	-1.4587	-6.4017	-1.0229	-4.9663	-3.7376	-4.4876	-1.8081	-4.8903	-2.0789	-2.8059	-1.0897	-3.2551	-1.7647	-4.1496	-2.3272	-2.3167	-6.0967	-4.4548	-3.2894	-3.6689	-4.6272	-2.0921	-7.1891	-4.0539	-3.5727	-4.8515	-2.0464	-1.7245	-4.0572	-3.9486	-5.0565	-4.3573	-1.9098
-8.5194	-4.8033	-2.2873	-1.57	-3.2815	-5.5431	-4.6084	-4.2381	-3.2466	-3.0768	-3.7622	-4.6697	-4.5826	-4.6776	-6.9942	-3.0919	-4.6065	-3.7342	-4.1545	-1.4315	-6.4139	-3.6362	-5.1752	-6.5315	-1.8163	-2.1305	-4.4704	-4.3686	-3.5823	-5.3388	-1.1456	-6.6347	-0.71183	-4.3354	-5.2936	-3.5311	-5.8881	-4.7052	-4.109	-5.1199	-2.7527	-2.552	-4.1708	-3.6765	-3.8235	-7.0065	-2.0384	-5.2896	-5.5305	-1.9961
0.41126	-4.2683	-1.2471	-1.6326	-1.0999	-1.732	-2.4518	-7.7971	-1.6705	0.082075	-1.0659	-2.4569	-8.7443	-3.3428	-0.57384	-6.0893	-3.843	-3.6939	-3.1855	-2.377	-5.258	-7.4245	-2.2772	1.4254	-2.556	-1.4219	-1.5446	-0.76405	-0.11969	-5.4152	0.02326	-3.115	-2.3602	-1.2995	-0.77336	-2.77	-1.0495	-3.607	-2.1746	-2.7272	-4.5594	-1.2871	-4.061	-4.2038	-2.2184	-4.29	0.014675	-4.6065	-2.1836	-3.9507
3.3422	6.0503	2.5583	5.6501	1.1833	4.6795	2.8147	3.2444	2.7792	1.6596	0.9947	5.3126	2.7843	1.8755	3.1835	2.5354	3.5041	1.5044	3.7492	3.0056	4.5168	2.1868	2.2148	-0.54673	3.1342	4.0069	3.5701	3.4066	0.060976	-0.72354	2.1532	4.0287	1.8681	1.2651	2.1242	-0.32781	3.485	5.3048	1.0353	4.0547	3.6179	2.5116	3.4728	0.3809	0.10856	2.6555	4.391	5.9616	0.55884	2.3224
5.8239	3.9573	6.1592	6.8893	2.2627	3.2725	4.4449	3.7127	7.2518	5.0742	5.152	3.8029	5.9094	3.1258	4.4363	4.5002	3.7091	5.1233	3.783	5.1995	5.1272	5.3785	7.0867	5.284	6.183	3.6667	2.7111	4.3908	5.1191	3.6932	5.9537	7.1963	4.5274	0.97457	2.9349	6.3831	2.4576	3.3613	8.1782	7.9122	5.7548	5.8152	3.4078	5.1468	5.4448	3.9327	3.9959	2.6335	6.8122	6.6172
2.8113	3.677	6.551	4.3095	7.7693	5.7232	6.7737	8.1568	3.7912	2.4611	5.9112	5.9918	5.3026	10.036	4.8332	4.1746	0.35466	4.3769	4.221	6.2482	5.0141	5.5569	4.1344	5.9067	3.5171	6.9128	4.1492	3.1646	4.4916	7.3836	6.8495	4.761	5.5603	3.5496	7.3383	6.3029	6.6676	4.8363	4.7	7.0261	6.2706	3.4128	5.5774	7.8038	5.9786	7.5799	8.0837	7.497	8.9557	3.6601
0.62539	0.18688	1.211	-0.25065	-0.82462	0.14886	-0.17528	1.5081	2.1375	0.92576	2.2352	0.033173	0.016182	1.0307	-0.43946	-1.807	1.7206	2.2426	1.3347	-0.41908	-1.5342	0.010843	3.3664	-1.3094	-1.2613	-2.5072	0.89098	-0.84931	-3.8994	3.2643	1.8638	0.38426	1.003	1.0661	-2.1956	0.35147	1.7337	4.8046	-1.27	-1.2262	1.7793	0.42916	1.1434	0.80833	0.74838	-0.71894	-0.81721	4.1113	-0.77162	3.4257
-10.484	-15.713	-13.924	-13.02	-9.959	-11.943	-12.887	-13.249	-15.054	-13.152	-14.887	-13.276	-11.13	-12.102	-13.539	-12.593	-10.456	-11.324	-13.647	-12.67	-16.057	-11.628	-11.263	-14.178	-11.544	-12.364	-13.909	-15.425	-14.713	-12.174	-13.579	-12.058	-13.523	-12.859	-17.238	-12.488	-13.673	-12.66	-14.243	-13.55	-12.841	-11.615	-11.273	-14.082	-14.968	-16.455	-15.15	-13.991	-12.715	-14.561
-2.2907	-0.66141	-3.8848	-4.3532	-2.6619	-2.1707	-2.4885	-2.185	-0.24645	0.2251	-4.4553	-1.8468	-1.7373	2.2852	-3.2362	-4.0501	-0.47304	-4.0692	-3.7085	1.7481	0.28339	-3.3129	-1.8112	-5.2239	-1.4176	-3.2421	-2.7134	-3.0667	-6.8073	-0.4313	1.3081	-2.149	0.59539	-1.4161	-4.8639	-1.8948	-2.0568	-1.1938	2.4745	-1.4776	-0.055173	-3.1422	2.5102	-5.9649	0.72671	-2.8892	-2.0647	0.35582	-2.2084	1.0804
-2.7871	-1.2919	0.071637	0.64417	-1.3322	-2.4361	-1.2099	-0.54959	4.3996	0.23684	0.33371	-1.3577	-3.2227	3.3998	1.3127	-1.6471	6.1166	-5.307	0.84371	3.0894	-2.2374	1.3651	-0.65705	2.0645	-2.2246	-1.006	-1.1988	-0.11716	-1.1162	-0.1084	-0.34297	-0.88691	1.3984	-2.5433	-0.57128	-0.44029	-0.030158	1.2359	1.1738	-1.6892	0.40818	1.8558	0.91894	-2.7932	-1.72	4.6956	2.2307	0.049875	1.0539	-2.4622
2.8648	2.8769	1.4509	3.5732	1.966	1.4821	2.3636	3.0884	-1.2435	0.94002	2.0643	1.5646	3.2185	1.9238	0.37141	3.1946	1.7379	2.9608	1.9513	3.5835	1.8827	-0.39069	-0.42853	3.8372	-0.57716	2.4689	2.6216	0.96051	2.9036	2.3359	3.3414	2.3876	3.7706	2.2966	1.4511	0.35805	3.4791	0.44642	4.3729	1.8642	3.2426	1.4344	5.5639	3.8425	3.9207	7.7229	3.1074	3.1226	2.5215	4.1472
-5.8549	-7.5466	-4.0436	-2.1669	-4.3394	-4.1214	-1.8152	-2.4391	-1.2395	-5.223	-4.1757	-5.4745	-4.9161	-3.1157	-5.0478	-7.0068	-5.8638	-3.143	-4.2046	-4.4596	-2.6545	-6.0323	-0.069612	-3.5257	-3.9522	-1.7598	-3.8668	-0.087888	-2.9309	-5.5121	-6.1121	-3.7325	2.0696	-1.6004	-3.9013	-2.687	-0.97512	-2.5427	-5.2164	-1.4458	-1.0225	-5.7047	-5.1639	-5.1924	-4.7529	-3.889	-4.857	-4.4799	-2.7425	-5.7059
-10.45	-8.6732	-10.429	-9.7724	-9.9414	-8.9373	-10.318	-10.603	-9.3059	-9.0322	-8.4648	-11.017	-13.035	-11.073	-7.9866	-12.245	-10.667	-8.583	-7.1705	-11.401	-11.687	-14.11	-7.3336	-11.644	-9.9509	-10.911	-12.102	-11.935	-12.177	-8.4958	-13.762	-11.595	-11.251	-11.428	-10.894	-8.4993	-12.833	-6.7718	-9.1774	-11.893	-8.6216	-8.5826	-10.277	-10.839	-10.216	-13.813	-12.11	-15.036	-10.254	-10.962
-1.3299	-2.0685	-2.581	0.71535	-2.9262	-1.3302	-0.57533	0.9438	0.074935	-0.17559	-0.23978	1.6121	-1.1625	-0.30239	2.3325	-1.7052	-2.1286	-1.5323	1.4428	0.21246	-0.024962	0.08931	-1.4375	-1.9341	-2.8805	-2.2708	0.9966	-1.5693	0.47803	-1.3312	1.0708	-1.7812	-1.1883	-1.3661	0.35137	1.3416	0.18428	-1.3801	-3.4012	0.28262	3.1829	-1.7211	-0.45033	-0.39371	-2.7923	-0.2374	2.8162	-4.6324	0.56624	0.93422
-14.806	-12.827	-11.578	-14.309	-14.76	-15.996	-11.799	-11.699	-16.535	-14.866	-11.081	-12.521	-17.168	-17.027	-16.482	-14.215	-14.569	-13.192	-13.098	-15.321	-13.888	-16.013	-15.55	-16.254	-11.88	-15.757	-13.636	-11.882	-14.577	-14.123	-15.823	-15.061	-16.827	-13.482	-15.717	-15.262	-15.244	-15.2	-12.007	-13.744	-11.191	-12.187	-16.931	-14.721	-12.97	-10.495	-12.211	-12.419	-13.721	-14.355
-13.245	-12.444	-13.297	-16.522	-12.327	-13.018	-17.25	-14.307	-11.891	-13.03	-10.465	-13.731	-10.584	-13.036	-13.12	-15.908	-12.33	-15.192	-13.026	-13.984	-11.007	-13.677	-10.114	-13.378	-14.141	-10.611	-13.862	-17.161	-13.709	-12.762	-15.382	-13.263	-15.076	-9.534	-11.085	-11.738	-12.726	-12.452	-10.614	-10.203	-13.968	-12.354	-12.732	-15.547	-12.619	-12.764	-15.074	-15.762	-15.041	-12.225
11.159	7.056	11.888	10.881	7.7017	10.897	9.2538	9.8508	11.958	8.8015	7.9835	9.9702	6.4725	9.1245	13.952	10.124	10.291	8.6991	11.466	13.251	7.4301	10.634	11.543	9.7361	7.8179	7.3577	6.2888	10.009	12.293	8.4936	9.7275	10.311	11.984	10.766	10.818	12.06	5.3786	9.0756	12.542	11.253	12.248	10.686	6.6628	7.5656	9.1299	9.4409	10.649	8.3051	11.826	10.173
6.5435	2.1249	4.6144	5.6998	5.3782	4.673	4.5767	4.4723	4.3104	4.7901	5.2219	2.2231	2.4847	4.9336	4.7098	4.3711	5.9227	6.8415	5.7453	2.6735	3.5161	5.2122	3.4612	7.8087	5.7889	3.2671	4.1311	4.4639	5.0207	4.3697	6.9353	4.1432	5.6846	2.5269	7.2367	4.1712	2.9386	5.3221	5.1191	5.491	5.794	4.0334	1.846	4.6251	3.4113	5.1398	2.4777	4.4178	4.4468	2.596
10.123	11.583	11.626	10.213	11.903	9.6721	11.123	8.8173	11.749	9.4337	11.669	10.932	5.742	10.016	7.2164	8.8784	11.93	9.2336	7.63	12.078	10.283	8.261	8.7906	8.3624	7.765	12.01	8.5609	10.188	8.6416	10.759	6.336	7.8105	10.608	8.5252	10.707	8.4299	8.1864	10.034	7.8685	9.021	12.923	12.445	10.654	8.2035	8.5279	9.1241	11.539	8.1081	8.55	8.901
1.9094	-0.96826	-3.0728	1.9633	0.61936	-1.5439	0.68843	-1.0244	2.5409	-1.1766	-2.5532	-0.45192	-6.1359	-0.88934	1.4211	0.28238	-1.0798	-0.65799	-2.1796	2.029	-3.7126	0.46328	-2.5725	-1.3259	-3.3686	-2.7404	-1.7918	-0.79235	0.37444	-0.31171	0.94849	-1.1579	-1.4678	0.19261	-1.8591	-0.21908	0.28132	-0.35494	2.3077	3.4939	-3.8627	-3.0643	1.0252	-1.6747	-1.2718	0.14776	0.88978	0.45239	-1.8479	3.3646
1.4892	3.3356	2.0912	1.2352	0.48694	-1.69	1.7773	0.093151	-0.89797	2.2057	-0.13576	1.4519	-0.31647	3.8598	1.8517	-1.5478	0.90259	0.61083	2.5245	0.79376	3.4636	3.9048	-0.95964	1.1908	-0.13011	1.0443	2.256	1.8436	2.3775	2.6487	2.2085	4.0208	1.2047	1.9762	0.90751	-1.3637	2.6744	-1.7032	-0.62258	2.9794	0.21818	2.9753	0.67342	0.7339	3.1073	-1.6277	-3.1713	-0.28395	2.7808	2.8533
-0.86759	-5.3485	-4.7133	-3.4885	-2.897	-2.1116	-2.3799	-5.0209	-1.8698	-6.7273	-4.6353	-3.9846	-5.7137	-2.0813	-3.9979	-4.6302	-4.4129	-4.7599	-5.7408	-0.26115	-3.8157	-6.5384	-7.0018	-4.1016	-5.297	-1.3287	-3.4151	-4.324	-3.1114	-2.0735	-5.4626	-4.1504	-5.6623	-4.1849	-4.7373	-3.6666	-6.3435	-5.3412	-6.627	-3.7064	-4.0336	-2.6053	-3.5338	-3.4061	-4.6832	-5.1649	-3.4522	-3.5342	-6.8708	-2.1199
-1.8152	2.5437	-0.069245	2.6039	2.75	-1.5829	1.5586	-0.4274	0.58357	2.0277	1.5974	-0.70466	0.89886	3.6557	-1.4795	1.2835	4.984	0.90691	1.1848	-0.39258	-2.127	3.1504	0.71142	2.7373	2.3073	1.1929	1.1193	1.9765	2.7613	1.9634	1.2539	-0.37267	3.3598	3.3165	6.0871	0.0095645	1.8123	1.6498	2.5128	-1.1264	3.4889	1.6156	4.0855	4.4201	1.1943	4.4525	4.4296	1.5216	0.84841	0.71695
-6.6383	-10.891	-6.9071	-8.2484	-9.3596	-5.4451	-10.029	-12.227	-7.3894	-6.5115	-11.091	-9.1047	-8.7819	-11.32	-6.4484	-13.077	-11.552	-9.0485	-9.6128	-8.3765	-10.052	-9.1553	-9.8567	-6.795	-7.3215	-10.078	-10.746	-9.0088	-10.629	-11.217	-9.2989	-13.46	-8.7615	-9.8851	-7.9656	-6.6853	-11.114	-10.526	-9.8135	-11.486	-9.0916	-10.224	-10.945	-11.532	-8.2419	-9.5173	-7.355	-9.768	-9.255	-9.0498
10.336	8.6046	9.5898	7.1277	10.958	11.291	10.984	14.357	8.6436	9.7621	8.3065	9.6534	9.6486	11.44	8.3903	10.972	10.377	9.0606	10.933	9.5584	13.647	11.596	9.3721	9.4101	10.621	10.537	11.905	6.8067	6.8726	9.5075	8.4119	9.5614	10.601	8.9208	10.175	10.373	12.125	8.8701	10.048	11.282	9.4481	10.269	8.7153	10.608	11.408	9.3882	6.5224	10.011	9.3151	9.0523
7.6073	8.7286	10.55	6.1716	9.0681	8.5476	6.1403	4.6228	7.2814	7.187	7.7164	6.0749	6.6039	9.8162	9.8774	8.0169	10.627	5.6022	7.6119	8.443	7.8092	7.7742	7.9183	8.0426	4.3443	10.033	10.097	7.5165	9.4172	6.3445	6.7386	8.2474	8.5185	6.6791	7.1351	8.9507	7.9374	8.9748	8.589	7.0839	9.4907	9.2401	8.8565	8.2402	7.0745	8.49	9.2384	10.113	8.8885	6.3808
-3.1819	-2.9984	-1.8452	-2.9577	-1.4407	-0.21562	-3.7039	-0.33734	1.0834	-1.6265	-3.0236	-1.2846	-3.962	-2.4437	-1.5998	2.3303	-4.3599	-3.9631	0.57599	-1.6458	-1.7403	-1.5366	-1.3684	-1.2708	-1.4736	-2.6987	-3.9345	-2.953	-4.0673	-0.66694	-1.4443	-1.1594	-3.7444	0.019671	-0.13386	-0.28751	-4.2189	1.1942	-2.2524	-0.80193	1.4377	-1.4833	-0.8023	-2.4427	-4.0918	2.8046	-2.4627	0.60349	0.62987	-3.5948
4.9118	5.2576	6.5804	4.8066	6.3457	7.9853	6.5162	7.5875	6.8573	6.3453	9.2566	6.8447	7.7885	4.8116	10.466	4.6075	5.6888	7.1308	6.5039	10.295	7.2378	6.3484	6.1026	8.6997	11.75	8.1417	8.1571	7.0269	5.1387	4.129	6.4132	6.4867	5.3033	7.2873	9.8571	4.2347	7.9045	4.2233	8.3875	6.6378	3.7046	9.167	5.1945	6.6653	6.9405	7.417	5.0081	5.0554	7.2959	6.4481
-3.4434	-1.4662	0.9124	-4.2221	-1.3264	-0.40662	-5.1099	-0.63558	-0.70078	-0.075345	-5.1318	-5.2222	-1.4241	-0.082767	0.71153	0.16873	-2.2653	-2.258	-5.2572	-3.3508	-2.2774	1.8716	-3.1027	-2.3397	-1.6018	-2.4401	-6.0058	-3.0633	-2.4937	0.14947	-5.4918	-5.2054	-4.3389	-7.3202	-2.5067	-5.0003	-3.9815	-3.8455	-2.81	-2.1121	-5.6494	-5.0783	-3.4758	-1.143	-1.7067	-1.7441	-1.3695	-1.952	-2.7318	-6.3436
-3.6894	-0.84009	-5.0926	-2.639	-1.6629	-4.8335	-5.002	-3.1319	-2.6747	-4.1362	-2.7084	-5.514	-3.6848	-4.8889	-3.2624	-5.9059	-6.9556	-3.8463	-3.2336	-6.6192	-6.2613	-5.8997	-1.8902	-4.2272	-3.2328	-6.5772	-2.1245	-3.5182	-4.5525	-6.3584	-3.5085	-4.0665	-1.7938	-5.996	-7.3271	-3.9792	-2.5283	-4.1347	-4.3466	-3.2457	-4.1283	-5.8714	-5.2034	-3.3971	-5.1748	-0.65255	-5.6581	-4.9869	-4.282	-4.6204
-10.851	-14.393	-10.166	-15.441	-12.495	-12.967	-15.454	-13.831	-9.5595	-12.057	-16.38	-13.895	-12.215	-14.822	-10.975	-15.503	-13.43	-15.145	-14.407	-13.253	-11.857	-13.776	-12.64	-15.488	-10.609	-13.503	-12.182	-16.215	-13.065	-13.243	-12.178	-15.701	-13.451	-12.604	-14.61	-9.9521	-10.534	-15.599	-13.384	-13.241	-11.931	-14.347	-12.09	-12.863	-9.6463	-16.08	-10.199	-11.094	-11.568	-14.541
-8.4162	-9.2637	-11	-10.742	-11.723	-8.6778	-6.1559	-8.6818	-11.64	-7.7447	-7.8595	-7.5219	-8.1297	-8.6275	-7.8146	-8.9866	-12.266	-10.173	-8.6918	-13.881	-8.429	-10.133	-8.1022	-8.0156	-10.713	-9.2793	-7.4262	-10.406	-8.6933	-9.5399	-6.3872	-12.472	-9.7962	-13.208	-10.57	-8.24	-8.7232	-11.761	-9.803	-9.9332	-9.0807	-6.2822	-9.3044	-11.408	-8.2894	-8.5604	-8.7421	-11.841	-9.6937	-9.0858
11.833	9.4316	7.9353	9.9881	9.1154	8.7909	7.9915	9.6192	9.4853	9.2547	7.7178	6.8218	8.8337	8.3607	8.1208	6.4105	12.166	9.5988	8.9943	9.7137	6.4694	12.388	10.758	11.009	10.647	9.6131	7.4597	8.8748	10.112	12.435	7.6127	6.5822	7.3396	8.6456	9.8948	9.2584	9.6357	9.1264	9.4733	9.1213	7.1806	9.2344	8.8864	7.832	8.9472	6.954	9.2067	9.2513	7.9059	8.0651
-4.3934	-3.8692	-5.367	-6.1155	-4.8287	-5.4344	-4.1701	-5.2222	-1.8045	-4.8419	-5.1964	-3.6458	-2.757	-2.9828	-5.0594	-5.4927	-4.017	-7.7934	-5.075	-2.366	-2.4046	-3.9389	-2.3404	-6.832	-2.1671	-3.551	-3.0545	-2.785	-3.9047	-3.3278	-4.4975	-0.39058	-4.9437	-2.8305	-6.4965	-1.1392	-1.6458	-4.3879	-6.5367	-4.8818	-4.062	-3.6797	-6.5631	-6.1951	-4.2667	-1.9069	-7.3489	-5.4637	-5.7172	-5.6984
-24.79	-21.537	-24.758	-21.871	-21.132	-17.914	-19.961	-19.883	-21.578	-23.128	-20.714	-23.381	-19.824	-19.987	-20.079	-22.921	-22.874	-21.274	-21.771	-24.152	-19.945	-17.593	-21.094	-20.419	-21.751	-21.06	-20.572	-22.307	-19.623	-22.219	-19.985	-21.247	-22.281	-23.566	-17.745	-18.271	-16.5	-23.695	-21.078	-20.19	-19.291	-21.066	-22.646	-21.886	-20.784	-20.846	-22.339	-19.735	-18.401	-20.981
2.4795	-1.6043	0.92505	0.18586	-0.23773	-1.285	-1.1312	-1.706	-0.24293	0.90536	-2.6611	-1.93	1.2436	-0.22321	-0.47697	1.807	-4.9388	-1.2564	-1.8314	2.2169	-1.3039	-1.7198	-2.7084	1.6922	-1.5366	0.35861	0.27993	1.5389	2.3538	-2.3304	-1.1888	1.4107	0.036884	-0.27629	1.7054	-4.1335	2.1496	0.76113	-0.20839	2.7251	1.9438	-1.6065	-0.18057	-0.33754	-0.53883	-2.1044	2.1993	0.69121	1.0147	2.6971
5.604	6.4439	9.3891	7.7372	4.6003	4.3258	5.9505	5.8951	6.1563	8.0479	5.6439	8.1635	3.7043	5.8348	8.7181	11.399	9.8227	7.5338	5.9324	6.7548	5.5847	10.158	4.6059	9.2063	8.1478	6.7748	8.4088	7.6451	4.8858	7.4473	6.8342	9.9916	9.3125	8.3626	4.7571	6.4597	6.7906	7.4339	3.5261	10.32	9.5376	5.1671	6.5306	7.5793	8.4914	7.3544	7.647	9.9773	8.439	7.793
4.5404	2.2916	2.2926	3.0147	2.8695	1.4301	3.5159	0.42258	2.862	0.52596	2.9635	4.8801	2.4719	0.65295	0.55801	5.7474	2.4794	4.6794	0.47128	2.4647	5.6216	0.7749	3.4972	3.8509	2.597	2.1615	4.542	1.3559	3.1862	0.62335	3.2635	2.5137	5.6654	3.3957	2.9446	2.8167	5.1743	2.9405	3.9024	3.6151	5.887	1.7497	2.1172	-1.2421	3.3756	4.3665	6.4062	-0.74533	1.9306	4.6429
-6.9659	-8.9247	-6.759	-7.4177	-7.4184	-7.2984	-7.0721	-7.163	-6.221	-1.7329	-9.1647	-3.7646	-7.1261	-7.5237	-7.9771	-6.7081	-7.96	-5.2622	-5.5773	-3.886	-7.0682	-7.1319	-3.299	-4.4149	-7.1991	-4.6707	-6.023	-5.1545	-7.0839	-8.1347	-4.6492	-4.5868	-6.5906	-7.6004	-5.4536	-6.8709	-3.9284	-8.001	-5.1527	-0.82881	-7.2277	-6.684	-5.6959	-3.721	-4.818	-5.9945	-4.6339	-5.6032	-9.4689	-6.739
-10.463	-9.7672	-12.868	-15.811	-10.793	-14.552	-12.112	-14.336	-13.481	-14.353	-12.674	-12.519	-12.774	-12.593	-12.885	-11.165	-10.374	-14.362	-12.453	-14.998	-11.847	-15.296	-11.885	-13.467	-13.875	-15.06	-13.867	-11.358	-10.91	-12.073	-14.074	-14.948	-11.1	-14.284	-13.739	-13.077	-11.914	-12.422	-10.691	-11.773	-13.928	-12.142	-13.188	-13.989	-13.205	-14.492	-7.0534	-11.262	-14.15	-12.448
8.9572	7.5704	7.1384	9.3766	9.4332	9.2868	7.7904	10.282	6.0328	5.8172	10.43	6.7874	3.4118	6.4403	8.2277	8.7933	5.254	5.8518	5.4587	5.4584	7.9947	8.6587	9.6296	6.7267	9.1255	7.7614	6.8859	7.7	7.3803	7.6778	9.8183	7.4592	6.0901	7.6438	8.6475	7.8829	9.4612	6.9311	8.5026	9.1103	7.3851	10.012	10.555	7.2218	9.0285	6.9115	11.521	6.2126	10.41	10.952
4.5647	0.90454	3.2907	1.9215	4.2815	2.2639	1.5253	2.519	1.4581	3.7462	1.8139	3.7564	1.7913	2.3252	1.3524	1.7339	2.8538	0.57459	3.7592	4.7562	3.6845	5.3987	5.5496	1.2964	1.6029	3.1797	3.2318	2.5974	3.249	2.2178	2.5729	4.8875	2.26	0.53639	0.33718	7.2437	3.0386	5.2506	1.6173	5.0582	3.6986	3.722	2.4388	2.1343	3.119	4.082	1.394	2.8115	4.3282	2.1216
-13.36	-12.493	-10.912	-10.082	-11.548	-14.081	-13.012	-12.082	-9.2322	-12.805	-8.7181	-14.716	-8.6933	-9.4793	-10.672	-13.958	-10.083	-10.881	-9.7346	-13.214	-11.607	-11.358	-12.683	-10.547	-12.789	-10.298	-12.564	-11.149	-11.925	-10.768	-11.786	-11.96	-13.228	-11.294	-9.8045	-12.955	-10.557	-11.175	-12.025	-12.732	-10.135	-13.915	-13.553	-11.58	-10.011	-14.151	-11.834	-11.222	-15.712	-10.513
-3.8043	-4.9033	-5.8897	-0.9329	-4.9706	-5.3344	-6.6819	0.84452	-4.2804	-2.9179	-3.7628	-4.9793	-4.71	-6.5673	-0.95225	-0.41808	-1.4139	-1.8308	-3.2506	-5.1507	-4.6104	-3.0678	-1.7228	-5.3214	-0.39058	-3.8003	-1.2216	-3.1646	-5.1266	-4.0116	-1.1836	-0.41084	-3.1705	-4.5021	-1.0782	-2.8287	-5.9966	-5.0575	-3.4434	-3.7832	-4.0173	-2.2261	-2.6298	-3.3062	-4.3739	-7.0382	-1.9358	-5.4502	-3.3509	-0.65683
-20.221	-23.486	-19.597	-24.52	-18.473	-20.412	-20.235	-18.122	-17.137	-20.628	-16.136	-20.925	-21.635	-21.851	-18.358	-18.531	-21.104	-23.876	-20.313	-19.531	-17.651	-20.648	-21.294	-23.113	-21.579	-19.512	-22.324	-17.026	-16.641	-24.682	-22.392	-23.131	-20.174	-20.014	-19.829	-19.81	-21.811	-18.778	-18.137	-21.728	-20.455	-20.278	-20.071	-23.892	-20.358	-23.128	-22.958	-20.632	-20.679	-18.699
-0.41243	-3.8582	-4.0053	0.36512	-3.8592	-3.8378	-3.2914	-1.4371	-0.052145	-1.67	-0.87301	-0.023095	-0.17819	-1.5236	-0.92682	-2.3866	-2.3198	-0.44344	-1.4519	-2.2424	-2.0974	-0.36016	-0.7846	0.44023	-3.5925	-4.7359	-1.6854	-2.1419	-1.0833	-0.24463	0.25887	2.0876	0.80415	-3.7655	-1.7982	-2.349	-1.0374	-1.8511	-5.3163	-3.4302	-0.89774	-1.2771	-3.4012	0.99557	-0.53118	-1.2302	-3.096	-0.47307	0.82912	-3.5035
1.2379	3.6352	5.5642	1.1227	2.1597	1.6175	6.872	0.66542	2.0632	3.5254	1.9464	1.9381	0.46985	-0.25915	3.9814	2.5255	0.45483	2.6833	-0.77235	1.6229	2.5642	3.9104	0.73082	5.0579	2.5297	4.0478	2.1524	-0.43941	1.3177	1.4736	2.1468	0.76212	0.94286	-1.087	3.38	3.0648	3.959	2.1972	1.73	2.1623	3.8956	2.261	5.0082	2.1893	0.074957	4.5378	0.36047	2.6429	3.4762	-0.38303
-2.2597	-5.5863	-9.6955	-6.9764	-8.1318	-8.3692	-6.9868	-5.544	-6.5974	-5.8222	-5.7214	-10.168	-5.3631	-8.2864	-7.2447	-6.3997	-7.3189	-7.6671	-7.6295	-5.8452	-8.2569	-9.6259	-6.8144	-10.665	-5.4233	-7.0206	-5.172	-4.8332	-8.7527	-8.7765	-6.4589	-3.8679	-4.331	-8.1373	-11.892	-4.8738	-8.6381	-6.8071	-3.4941	-4.2484	-7.5345	-5.6088	-5.3342	-6.5663	-7.8281	-3.6851	-7.0428	-7.6455	-3.9394	-6.9073
-2.0322	-1.4725	-3.3493	0.3415	-1.1106	0.68855	-2.4777	-0.71653	-2.9657	-2.9409	-2.8044	-1.1254	-0.63433	1.0963	-1.574	-4.2492	-1.3083	3.5225	-2.1923	0.77231	-0.29743	0.29686	-0.28022	-0.049379	-1.6902	-4.9512	2.5551	-0.47701	0.96209	1.6541	-1.3175	-3.9001	-5.0814	-4.6147	0.53422	-0.013157	-2.7736	-1.576	-1.6946	-1.8331	-2.9315	-1.3026	-1.0571	-3.0927	-2.7663	-1.1452	0.18052	-2.6523	-3.2525	1.2568
-2.7431	-2.0778	1.2882	0.91347	-2.4013	-0.48564	-0.89339	0.88218	-1.5365	-2.3509	-3.0837	-3.0158	1.6158	0.53652	0.073199	-2.4779	-1.0798	-3.8674	0.39447	-0.66128	-3.3159	2.1022	-2.4584	-0.69355	-3.8875	1.4624	-3.5966	-0.67154	-0.37144	0.30423	-2.3941	0.16211	-1.2449	-0.31404	1.6608	-3.2177	-2.3708	-2.656	-2.3173	-3.5051	-2.8797	0.33267	0.18189	-3.059	-1.6934	-1.4836	-0.93216	-0.9875	-0.46447	-1.983
-2.1976	-3.111	-0.60415	-3.3039	-2.9339	-6.5302	-3.1705	-6.4782	-4.8337	0.88206	-5.635	-1.3526	-0.41362	-3.7693	-3.6113	-2.5096	-1.5533	-3.8676	-1.5374	-0.63664	-3.7465	-2.6695	-2.863	0.24307	0.093013	-2.367	-5.133	-2.2476	-3.558	-1.738	-2.2889	-3.0043	-1.5013	-3.7864	-2.7808	-1.7957	-4.8856	-2.1422	-4.065	-1.9735	-3.607	-3.29	-2.6092	-1.5409	-1.2437	-3.3066	-3.0638	-0.22239	-5.2373	-0.4297
-4.9749	-1.959	-0.19417	-0.34554	-2.7119	-4.0636	-1.9652	-5.938	-2.8734	-4.2966	-3.0814	-2.592	-0.00027216	-2.8597	-2.8297	-2.6087	-3.2495	-1.8029	-3.808	-1.2007	-3.6977	-3.45	-4.0747	-1.1418	-2.7222	-0.66916	-0.1533	-2.0272	-2.4948	-2.6226	-2.7995	1.6085	-3.0192	-1.1622	-3.0118	-4.8753	-1.7773	-0.90098	-3.9365	-5.8761	-0.54252	-4.0534	-5.5165	-3.2873	-1.8715	0.31271	-2.487	-2.5393	-2.9022	-2.7893
-1.4115	-3.1443	0.66349	-0.80052	-1.9593	0.5385	-2.1826	-0.13897	-3.0151	-1.2622	0.48209	2.9534	-0.94282	-1.7171	-2.4529	-2.1258	-1.0819	-0.77526	1.0236	-1.0515	-1.229	-3.1773	-2.1137	-1.1561	-0.032329	-2.4446	-2.791	-1.4003	0.070898	-1.2326	-3.1339	0.29353	-3.4837	-4.2462	1.7932	-2.5431	-2.0279	-0.41426	0.82402	-3.7375	-0.67788	-2.1073	-0.50085	-0.4923	-3.8146	-0.017653	-3.2002	-2.2385	0.61242	-0.98332
-0.21912	-3.658	-4.7881	-4.0807	-4.2667	-2.5235	-5.3201	-1.3046	-3.9647	-4.6266	-1.5121	-2.3664	-1.8871	-3.2904	-0.58421	-6.4048	-3.1409	-3.8202	-4.753	-5.3251	-6.6609	-2.4025	-2.8873	-1.1689	-6.5284	-2.7293	0.21089	-1.6346	-2.979	2.0741	-1.8429	-0.90945	-5.1616	-5.8711	-4.0638	-7.3415	-2.7265	-2.1779	-1.7829	0.59742	-5.6162	-0.59712	-3.9733	-4.5911	-0.91766	-2.5745	-0.49286	-2.3427	-5.1683	-5.6014
-12.574	-12.627	-10.672	-11.208	-12.158	-15.124	-16.78	-13.344	-13.093	-11.298	-15.311	-16.41	-13.308	-13.624	-10.331	-16.567	-17.434	-13.842	-17.766	-13.672	-15.437	-12.223	-12.086	-14.157	-14.578	-14.203	-11.239	-13.932	-14.32	-15.689	-9.2286	-9.8537	-10.951	-10.271	-9.9492	-13.24	-11.843	-14.6	-10.346	-13.601	-11.626	-13.656	-17.13	-12.089	-12.335	-14.691	-11.847	-13.421	-12.812	-11.315
-1.8121	-7.8212	-4.7621	-4.301	-5.3081	-4.9195	-6.5431	-6.5504	-6.1346	-8.1488	-5.0446	-6.7922	-4.9773	-6.7839	-7.235	-2.8816	-6.668	-5.1802	-7.8304	-6.694	-6.6294	-0.67372	-9.0986	-4.6274	-5.0019	-5.7295	-4.1442	-3.5057	-4.9061	-5.3311	-3.4676	-4.9786	-6.0799	-2.6559	-2.1104	-2.0099	-6.5264	-7.4102	-4.5245	-3.3441	-6.2071	-5.4636	-6.3041	-4.5873	-6.3923	-3.9639	-2.4535	-6.7073	-2.9121	-2.607
8.5394	6.4235	3.8402	4.5232	0.73967	1.2191	6.5911	3.8931	4.5453	4.1608	4.2809	5.976	5.0549	3.7126	7.9355	2.0639	6.8269	2.5901	0.79977	5.9171	7.0072	6.4038	3.948	2.5013	5.8386	4.729	5.6935	3.9462	8.8244	6.8218	6.4896	3.4475	1.2331	2.2354	8.8156	6.5592	5.3682	5.6017	3.9783	4.1215	5.2174	8.7242	7.825	8.4421	5.3253	2.6236	6.8218	1.9032	3.2857	3.7699
-11.282	-11.285	-15.81	-9.167	-11.373	-11.699	-11.555	-12.525	-9.9317	-11.44	-13.261	-8.8471	-9.8528	-9.5479	-8.7724	-11.843	-9.9225	-9.2288	-10.818	-12.545	-7.3505	-11.952	-11.12	-9.1427	-11.233	-8.9088	-11.964	-9.2758	-12.61	-10.785	-10.383	-9.2366	-9.5171	-8.6227	-9.6035	-9.857	-11.852	-13.226	-10.057	-10.607	-11.684	-8.1357	-8.1891	-13.147	-8.2489	-11.822	-11.596	-10.019	-11.038	-11.604
-8.9538	-13.85	-12.601	-13.083	-15.252	-11.001	-14.115	-11.134	-13.817	-10.545	-11.583	-13.966	-11.003	-10.285	-12.552	-9.4066	-10.77	-10.94	-12.452	-14.13	-7.4215	-13.015	-11.666	-10.217	-16.389	-13.022	-14.2	-10.538	-11.324	-9.3237	-11.054	-13.86	-11.689	-8.9061	-13.709	-13.049	-10.954	-10.64	-12.447	-10.246	-11.421	-8.9485	-13.804	-10.999	-11.635	-12.554	-9.475	-14.514	-10.079	-10.644
-1.0343	-2.5459	-1.9227	-3.4232	0.58561	-3.5944	-1.9627	-6.2227	-3.0797	-3.6838	1.1729	0.31059	-3.6072	-1.2007	-3.1978	-2.2279	-6.3312	-3.7307	-1.1228	-0.54268	-2.7611	-2.7348	0.89857	0.37727	-2.1339	2.5971	1.0166	-1.8012	-2.0542	-1.9783	-2.5106	-4.9218	0.32119	-4.8304	-3.3755	-1.9579	-4.6043	1.508	-1.9909	-4.2669	-0.4679	1.7199	-3.5274	-1.2931	-2.3936	-2.1197	-2.5432	-5.5572	-0.21368	-1.2087
-6.9695	-6.1444	-2.1684	-3.9277	-4.3507	-7.9844	-4.7849	-8.1113	-5.4913	-3.7931	-2.4121	-5.2269	-6.0843	-4.4102	-4.6929	-2.081	-3.1758	-3.3736	-3.4227	-6.1543	-6.0652	-5.8316	-3.5465	-5.4717	-3.0469	-4.2827	-4.1917	-6.9765	0.29118	-6.1142	-5.8889	-4.9473	-4.2206	-1.2593	-3.1006	-7.2058	-4.1098	-6.5298	-4.9203	-9.4222	-5.2822	-4.0054	-2.2689	-2.7054	-3.1262	-3.104	-3.2111	-3.4769	-5.6289	-0.90713
-8.1407	-9.1344	-4.0247	-8.9283	-9.539	-7.7661	-7.8144	-8.6984	-8.6508	-9.4433	-8.2661	-10.292	-9.3784	-8.8696	-7.0421	-7.7535	-10.622	-8.2893	-5.9749	-9.3177	-5.8382	-9.9147	-8.3729	-10.064	-6.3189	-6.5077	-8.445	-10.521	-7.164	-6.0352	-10.151	-8.0691	-8.446	-9.5449	-8.8006	-8.7454	-11.187	-10.065	-7.2987	-7.5027	-8.4685	-7.9568	-8.7554	-9.4544	-6.8056	-12.348	-7.9932	-9.452	-9.8679	-8.8187
0.017731	-1.1796	-1.7983	2.1385	-0.30934	2.3299	-1.761	1.9307	-3.2004	-0.49767	-1.0091	-0.82932	-0.46344	2.3735	1.2628	0.86736	0.40434	1.7665	-0.067156	2.1058	-1.7441	-1.9187	-1.1823	-2.3196	-0.9971	-2.0313	-1.0834	-4.6909	-1.0826	0.50089	4.1622	0.44993	-2.3378	1.2679	1.3841	1.165	1.3386	0.25364	3.5373	0.59925	1.4048	0.93869	1.6345	0.52178	-0.53175	0.1761	0.77098	0.5829	2.2588	-1.3918
-1.4614	-2.1737	-3.671	-2.9996	-4.7606	-3.276	-4.8046	-2.4333	-0.95471	-1.3038	-2.5204	-1.916	-6.069	-4.6283	-0.33006	-1.6745	-4.6708	-1.0404	-6.0945	-1.9227	-6.5526	-1.9042	-3.6729	-3.1162	-2.9408	-2.5215	-1.5893	-1.494	-2.4736	-1.3311	-2.6642	-4.3865	-0.99498	-4.708	-2.547	-3.1223	-2.7301	-3.1897	-2.0729	-4.0335	-4.8795	-3.4178	-3.3125	-4.8373	-2.8452	-3.7229	-1.4903	-3.1587	-4.735	-2.8578
4.0031	6.7735	6.4224	5.9171	6.6108	5.1545	3.9076	7.2451	8.9018	5.4278	5.25	8.0711	4.5629	5.8328	4.8334	5.587	6.1912	6.5305	5.2738	5.1295	4.3607	6.9194	4.3668	4.2905	5.891	6.4851	4.5768	6.5131	5.2249	6.4265	5.9407	5.8431	6.817	6.5796	5.4834	6.1529	6.5869	2.5275	4.9289	5.8287	6.3053	2.7275	8.0072	1.4021	5.2109	4.5755	4.5802	4.4728	8.336	3.5882
-0.20808	-0.20187	-0.36409	-1.6801	-1.3701	-0.50488	-1.6984	0.26491	-0.76604	0.114	-1.1384	0.38906	0.73889	0.011466	-3.304	-0.98761	-0.59417	-1.1194	0.69385	0.53918	-2.0233	0.90739	-2.9656	-4.1819	2.4887	-0.12213	-0.29954	-1.6623	-0.58952	0.81965	0.25042	-1.4615	-1.1251	1.9771	-2.1408	-4.788	-1.8876	-0.31834	-0.94849	-1.1644	-3.3228	-1.4359	0.17682	1.8962	-1.4808	1.4459	-1.1042	0.39212	-0.17893	0.64847
-19.009	-23.972	-20.468	-22.133	-22.16	-22.688	-23.242	-21.247	-20.38	-19.28	-24.091	-21.853	-21.639	-22.973	-19.927	-20.805	-22.9	-22.71	-24.708	-21.779	-20.909	-19.912	-21.032	-24.135	-20.286	-24.604	-23.002	-19.926	-22.385	-23.605	-24.075	-19.688	-23.745	-21.959	-23.383	-20.279	-24.545	-23.213	-21.898	-23.607	-22.367	-20.161	-22.195	-19.529	-26.115	-22.781	-23.503	-22.485	-18.68	-21.333
-14.225	-14.832	-16.039	-15.723	-14.171	-12.072	-10.727	-14.4	-14.068	-13.676	-13.706	-14.37	-13.064	-11.281	-13.975	-11.495	-15.499	-12.677	-15.056	-16.446	-9.7461	-14.418	-13.626	-12.523	-12.364	-13.393	-11.042	-16.814	-12.698	-6.9851	-15.354	-15.564	-12.902	-13.408	-11.162	-15.073	-16.028	-15.695	-14.236	-16.211	-11.026	-10.434	-10.604	-12.439	-13.505	-12.616	-13.737	-14.524	-12.366	-15.302
0.37416	0.25231	-2.6158	0.3615	-1.0508	-3.4474	-3.5669	-3.1473	0.51514	-0.13251	-1.1107	-2.7203	0.086804	-0.62978	-1.7163	-3.033	-2.2412	0.69553	-1.3529	-0.68067	-1.6359	-1.1855	-2.57	-2.9385	-0.70794	0.63698	-2.3783	-2.0212	-3.4146	-1.3839	-3.0131	-2.2084	-2.4116	-3.2893	-0.39207	-2.8211	-0.90881	-1.5287	-1.6446	-2.6717	-2.074	-1.314	-0.84288	-2.9295	-2.0422	-3.1853	-2.0978	-4.1616	0.37402	-4.5486
1.3257	4.4755	2.3833	4.5049	0.10418	-0.15434	2.313	0.54172	5.0754	3.7598	-1.2157	1.9144	-0.90791	2.7618	1.9308	-0.20204	1.4008	-1.187	0.2414	2.2223	2.7115	0.74855	-0.58265	2.2598	3.7439	1.2217	2.6022	1.8405	0.20931	-1.5784	0.54717	1.4383	1.7084	1.8047	3.0939	4.8963	0.36176	-0.74909	0.31464	1.2568	1.9908	1.8808	3.4971	-1.4622	4.2789	3.006	2.0157	4.4577	4.1664	2.9739
-10.687	-15.522	-14.357	-14.196	-12.995	-12.022	-13.846	-11.479	-12.17	-12.418	-13.307	-13.029	-14.127	-11.235	-14.479	-12.331	-16.571	-12.024	-16.143	-12.205	-13.072	-15.13	-13.673	-12.113	-14.906	-15.216	-11.685	-15.806	-16.466	-11.15	-15.323	-14.458	-14.749	-13.535	-13.932	-8.4986	-11.531	-14.018	-10.398	-15.855	-12.346	-11.484	-13.694	-14.192	-12.254	-11.025	-15.133	-13.493	-13.961	-14.947
-20.7	-22.679	-22.455	-19.795	-18.791	-21.706	-22.341	-22.866	-21.917	-23.319	-21.348	-22.595	-22.333	-21.704	-22.339	-23.47	-20.275	-24.098	-24.478	-21.827	-22.756	-25.043	-23.958	-20.036	-20.405	-24.405	-22.846	-23.142	-26.555	-22.41	-20.762	-24.242	-19.66	-23.252	-19.965	-21.467	-21.392	-21.292	-24.198	-19.247	-22.22	-20.366	-23.771	-19.602	-21.14	-26.313	-22.075	-19.424	-20.975	-22.75
-21.271	-22.566	-20.949	-16.72	-23.837	-20.827	-22.675	-20.163	-18.934	-18.843	-19.176	-21.055	-24.292	-15.636	-19.542	-19.743	-18.821	-20.527	-19.076	-19.018	-17.768	-18.071	-19.667	-21.329	-21.784	-22.684	-25.423	-19.503	-18.901	-20.398	-20.563	-21.507	-18.684	-22.099	-20.358	-19.716	-20.018	-24.78	-23.831	-20.927	-18.341	-24.561	-19.57	-20.972	-22.163	-18.876	-21	-21.748	-19.247	-21.413
2.2625	-5.2199	-1.2213	-3.3854	-2.1755	-0.20237	-2.4959	1.2289	-1.8295	-1.3791	2.4628	-0.082818	-0.42068	-3.9566	-2.4522	-0.34367	-1.2606	1.7949	-2.5765	-2.8388	0.88626	-1.4745	-1.89	1.2804	2.4181	0.60175	0.00078936	-2.5974	1.0991	-4.6982	-0.023671	-2.9017	-1.2017	0.89973	0.48462	-1.1603	-1.4288	-1.998	-3.9094	-0.68502	-0.045497	0.26182	0.65693	2.0515	-1.3919	1.1965	2.7846	-0.039815	-0.16679	-3.2088
-2.2489	2.5897	0.16917	-2.1657	-2.2508	-2.8644	1.4317	0.50737	-1.4111	-1.7286	-2.4881	-1.5928	-3.7075	-2.3988	-1.0166	0.29116	-0.76201	-0.78973	1.3554	0.53177	-1.7593	-0.0084695	-2.8688	-0.9708	-1.3181	0.51883	-0.18154	0.93222	-1.6122	-1.4292	-0.54362	0.64446	-0.63985	-1.8766	-3.4729	-1.0543	-0.34076	0.28219	-2.8324	0.15972	0.62209	-3.249	-1.0207	1.8801	-1.1895	-2.2751	0.96514	-2.0883	-2.137	0.78078
-3.0133	-0.23788	-3.6537	-4.4134	-0.71435	-1.8546	-2.7363	-2.9374	-6.7965	-3.0071	-2.8211	-5.1006	-5.1969	-5.5946	-3.8481	-2.5419	-4.5197	-3.6944	-2.1271	-3.7639	-2.2663	-0.60363	-3.5984	-1.7284	-2.3946	-1.3456	-3.2576	-1.2485	-4.2466	-2.304	0.056359	-1.4423	-3.8558	-1.3954	-2.7559	-1.7338	-0.82782	-2.926	-3.3085	-2.409	-2.6225	-6.633	-6.4342	-2.4471	-1.034	-0.9584	-2.6227	-4.9526	-4.0809	-3.0773
-19.877	-21.122	-22.743	-20.858	-19.351	-21.386	-20.565	-20.945	-18.128	-19.929	-22.592	-21.253	-21.794	-18.836	-22.963	-18.222	-16.836	-18.307	-18.928	-20.867	-25.159	-19.659	-23.15	-19.098	-20.955	-18.729	-20.511	-19.594	-20.227	-21.424	-20.815	-19.202	-20.893	-21.115	-21.572	-20.75	-21.826	-21.844	-20.88	-21.757	-17.993	-22.421	-20.651	-24.834	-21.985	-21.683	-18.818	-22.285	-23.769	-19.947
-12.173	-8.2282	-10.641	-6.3049	-9.5739	-12.013	-6.1951	-9.8958	-7.5401	-7.8344	-8.9885	-9.8982	-7.5409	-8.3313	-9.953	-10.501	-9.1376	-8.4467	-11.897	-11.918	-8.6728	-10.577	-10.868	-9.114	-9.2861	-8.1333	-11.659	-10.467	-8.9289	-10.592	-8.7382	-8.3732	-10.507	-8.8547	-9.7609	-7.527	-10.251	-7.9492	-9.9853	-5.6444	-8.8705	-8.6193	-7.4519	-6.6194	-4.7295	-5.2411	-10.798	-8.6451	-7.9752	-7.6714
7.5271	8.8622	6.8865	10.146	8.4105	9.458	8.1455	9.6424	8.1568	10.029	5.6375	9.5277	8.6754	6.8384	6.7786	10.235	7.1233	7.8921	7.853	7.8935	8.9194	8.8733	10.698	11.303	6.14	7.2133	5.6473	7.7067	7.6492	5.8798	8.4247	10.236	10.883	7.2751	7.485	8.9598	10.493	5.9295	6.7731	9.2887	7.5375	6.3053	7.5854	9.0219	6.1864	8.9814	9.1805	9.8219	11.503	8.8542
-4.7276	-2.3586	-5.3161	-5.1042	-2.3798	-2.3996	-0.59607	-4.5853	-4.5692	-3.5073	-5.6138	-3.61	-1.2931	-4.4982	-3.559	-2.0288	-6.135	-6.5059	-3.2977	-4.8626	-2.4013	-1.303	-5.5271	-5.7255	-2.2266	-2.377	0.46833	-1.4842	-6.3218	-5.2776	-2.5752	-4.2722	-5.3935	-5.0622	-1.9508	-2.1401	-3.7695	-5.0054	-1.3668	-4.0696	-3.5012	-5.3803	-6.5959	-1.6408	-5.698	-3.8265	-3.9019	-7.8659	-4.3011	-3.8881
0.21832	3.6823	-1.4374	2.3325	1.84	-1.0421	1.1988	2.2397	-0.6921	2.8636	1.5822	-2.1449	-0.034218	-2.4809	0.54682	-0.7395	-2.6076	-1.447	-2.5527	2.1079	-2.4125	0.46453	2.61	1.2431	3.2259	-0.51146	-1.5958	0.45431	-2.6544	2.0678	-1.5638	2.6224	-2.7104	-1.5935	0.067684	0.58648	-2.6747	-0.55526	-1.7375	-0.34068	-1.0967	0.61526	-1.0676	2.6076	4.5108	-0.59585	-1.1456	-2.0375	1.4692	0.024061
-14.744	-14.092	-14.837	-15.741	-10.982	-12.875	-10.943	-12.979	-13.581	-15.127	-10.646	-12.142	-10.865	-12.339	-13.715	-10.71	-11.425	-14.084	-11.965	-12.553	-14.162	-12.352	-15.778	-13.873	-12.383	-12.536	-15.162	-11.841	-12.206	-15.764	-11.092	-13.361	-14.712	-16.228	-14.773	-13.323	-11.217	-11.198	-11.489	-10.651	-13.031	-13.087	-12.616	-12.054	-11.985	-13.163	-15.404	-14.339	-12.76	-12.589
6.1508	0.72815	8.0602	5.004	4.9129	2.4927	3.9552	7.6898	1.6939	6.2595	5.5662	6.5295	1.6407	5.0633	4.3277	4.0742	3.9727	8.5071	4.7316	3.3709	1.002	4.6449	3.1132	3.6411	6.4454	4.5714	5.0357	3.9686	5.8943	6.1708	1.301	5.1079	5.8168	3.7094	5.2297	5.7386	3.066	5.6178	7.1935	4.2495	8.2309	4.2093	2.9057	4.957	2.2408	5.6042	3.2354	7.8049	4.2497	3.5675
-2.4466	-7.9733	-5.1543	-5.3509	-5.7483	-6.393	-5.1516	-3.7708	-6.8391	-6.2129	-7.7378	-3.3874	-2.8632	-7.1745	-7.2383	-5.7875	-9.2881	-3.7471	-8.6654	-6.4115	-4.6197	-4.3409	-6.7337	-4.4546	-7.138	-4.2011	-4.8257	-2.8187	-3.6831	-6.1734	-3.8085	-2.0945	-5.3085	-4.8191	-7.5184	-7.0936	-6.2056	-8.5356	-0.43205	-4.0871	-5.2738	-7.6805	-6.681	-4.463	-2.492	-1.0034	-5.2381	-4.6767	-3.714	-7.0035
-0.95272	0.25436	2.2193	2.2267	-0.4357	1.1724	2.2571	2.0417	2.021	0.86087	1.4573	0.32008	-0.55076	2.3229	2.3819	3.3375	1.756	1.9531	-0.014027	0.61906	1.3317	-0.44775	4.1984	5.4712	-0.15045	2.1953	3.794	0.57331	0.96506	2.6329	-0.39061	2.3232	1.5533	-0.2136	0.10945	2.7151	4.5281	0.98637	1.2529	-0.42596	0.69963	0.58038	-1.2684	-0.5347	0.71072	0.27601	1.9071	-0.29851	2.8938	1.839
-0.734	0.45241	3.9495	-0.06154	1.6812	5.6807	1.1141	-0.25849	-0.10868	1.6913	1.8713	1.7147	0.76319	0.097563	0.4631	2.677	2.9381	0.17188	3.29	1.3175	0.26923	2.1744	2.4729	0.40288	5.5395	5.422	0.0045626	3.7135	2.6642	2.465	-2.0308	0.51465	0.1149	2.1689	-1.5698	0.68328	0.15457	2.3535	1.5339	3.0388	0.25979	0.84467	1.1587	2.3513	5.2437	1.3193	4.7172	4.7414	2.2015	0.59852
-7.5672	-4.759	-4.0281	-4.6455	-2.0883	-5.4361	-3.0206	-5.5299	-7.0713	-5.2682	-4.1021	-4.6766	-6.965	-1.5006	-6.4664	-3.5727	-3.7226	-1.6728	-8.0639	-5.9833	-2.8103	-6.7998	-6.2031	-4.2339	-3.0794	-3.3458	-1.7183	-7.3568	-3.0717	-4.8812	-3.8495	-3.4074	-3.3893	-5.4387	-5.0044	-4.2728	-2.223	-8.3028	-2.9602	-4.089	-4.6049	-2.9404	-6.3481	-1.7081	-3.9127	-4.1825	-6.587	-1.9916	-4.484	0.76798
-16.018	-9.342	-12.13	-15.143	-12.497	-10.3	-11.111	-14.201	-11.773	-13.27	-10.321	-10.919	-12.896	-14.138	-9.3015	-12.412	-11.464	-12.15	-11.875	-15.391	-11.162	-12.983	-16.367	-11.254	-13.411	-14.603	-13.403	-12.863	-9.4018	-11.523	-16.782	-12.537	-12.065	-15.172	-14.085	-9.7118	-14.084	-14.197	-12.009	-13.839	-13.63	-15.116	-10.579	-15.365	-12.568	-11.988	-11.266	-12.875	-12.221	-11.534
-1.087	-2.4311	-0.045138	-1.1511	0.25171	3.5355	1.0984	-0.10775	-1.0269	-0.044467	-1.7765	2.3288	-0.87355	-2.5976	-0.73828	0.65159	3.274	0.65974	-3.3481	-1.9488	0.27147	-1.3593	0.07581	-0.54208	-2.3869	-0.48114	2.5663	-0.073932	-1.8977	0.51198	0.62415	2.2042	1.0457	-1.349	1.2696	-1.3098	0.96589	-0.33062	0.54768	1.3315	0.65784	-2.3891	-1.8035	2.5189	1.7954	-3.9305	0.090027	3.2679	-1.1727	0.44474
0.050707	2.9914	1.8076	5.4707	-0.088897	3.0206	2.4097	1.4804	-0.53397	-0.37886	3.1009	4.1682	0.71078	4.0518	3.9898	2.9628	-2.3705	3.6248	0.98153	1.9241	1.1125	2.5845	2.4737	3.8893	0.031575	4.6535	-1.6173	3.3474	3.5154	1.4248	2.6177	0.11092	4.0858	1.8771	0.046414	5.6601	1.8671	0.15149	1.6843	3.5842	0.66483	0.25126	2.1627	4.5985	-2.4764	-3.5668	-1.5166	1.8886	3.7633	1.2423
3.4739	4.281	-1.1458	3.3051	0.17574	-0.18401	6.1853	2.3513	4.5422	3.5768	0.063544	3.5281	5.1147	4.3754	3.4871	3.1076	2.5644	-0.040664	4.1745	3.3815	1.2711	3.2015	0.24727	2.121	2.2758	1.3411	0.44585	1.9895	1.251	-0.94492	3.2022	4.8714	5.6719	4.6915	1.6733	3.6065	3.5298	3.3024	3.6005	1.2205	2.4601	3.348	6.223	4.6335	2.6912	5.7347	1.217	4.155	1.6308	2.8359
-13.871	-14.168	-13.888	-12.148	-14.08	-11.189	-11.357	-11.182	-14.09	-11.349	-15.44	-17.511	-14.275	-12.7	-12.981	-11.416	-9.784	-10.515	-12.65	-10.733	-13.311	-15.441	-11.908	-14.875	-12.633	-14.622	-15.294	-13.05	-12.484	-14.906	-10.324	-9.4675	-15.094	-12.567	-15.335	-14.983	-10.908	-10.914	-15.652	-15.625	-14.406	-13.83	-15.153	-14.059	-15.652	-11.322	-14.21	-12.862	-16.376	-14.091
-7.1189	-9.5325	-7.5187	-7.5605	-8.9359	-9.3415	-6.8989	-9.303	-8.8796	-7.6776	-10.425	-9.8185	-12.629	-6.1135	-10.669	-9.9275	-6.357	-9.5693	-9.464	-9.614	-7.6657	-9.3716	-8.9556	-7.097	-13.042	-5.7823	-8.7341	-11.332	-10.205	-10.089	-8.8903	-6.2884	-10.025	-5.0426	-9.0549	-11.718	-9.8411	-8.8884	-8.7086	-11.896	-10.82	-9.7751	-8.9463	-6.6474	-5.4801	-5.794	-9.0491	-10.268	-5.7426	-9.1305
-3.9512	-0.51488	-1.3942	2.6383	1.6848	-1.2864	1.8571	-0.45204	-1.6956	-2.9033	0.79	-0.50207	-1.5935	-1.6163	-1.7222	-4.347	-0.70816	-0.80789	-0.61108	1.6195	-5.4511	2.3091	-1.4403	-3.4481	-2.9104	-3.6931	-2.9088	-1.3557	0.2713	-3.0913	-2.1638	-0.76571	1.8328	1.1818	1.1778	-2.6471	0.072978	-0.2681	-3.4033	-0.67433	-2.8908	-6.3367	-0.30522	0.80661	-1.0603	0.084359	-0.84035	-3.028	-2.9552	0.015497
-0.45585	4.3244	3.8041	2.6419	0.28095	1.0853	0.63092	1.1644	-1.2654	5.4231	2.1897	-0.89403	1.8279	0.63206	2.8025	1.5072	1.354	4.8643	-0.22122	-1.0792	4.0544	3.0691	0.97903	-0.48375	2.8076	3.8011	4.3777	1.8412	2.1463	2.6431	4.0017	2.4542	2.5578	3.9269	2.91	-1.2753	4.5988	5.4236	-3.8075	-0.62514	1.5157	1.4632	1.9582	-2.027	2.9306	1.7093	0.62407	2.502	2.523	3.8184
10.301	7.8452	6.2978	9.4661	5.7345	10.578	6.9774	9.1537	7.7203	9.2413	9.5927	5.6421	9.2876	8.9519	6.5197	8.6242	7.9518	6.9827	9.1598	4.5007	8.693	9.4178	4.4414	7.004	6.7228	5.4929	6.9849	9.1434	8.6933	12.331	9.721	8.9745	9.9544	4.7432	10.013	9.3846	6.929	5.7297	10.554	6.9022	7.1263	9.243	6.8675	3.7266	6.188	8.1756	6.2089	7.0712	7.7503	8.9572
-10.528	-9.3494	-11.954	-9.5158	-7.0616	-10.376	-8.864	-11.775	-13.021	-11.621	-6.8471	-7.8246	-8.5111	-10.191	-10.988	-10.028	-10.092	-13.351	-12.156	-7.0094	-11.806	-6.4284	-8.9564	-9.0932	-8.6762	-9.6935	-11.46	-7.0525	-13.816	-12.055	-8.0046	-10.2	-10.491	-8.9669	-9.9406	-8.2772	-10.25	-11.404	-8.5082	-11.628	-11.393	-9.4853	-12.408	-5.3997	-10.009	-11.572	-9.4392	-6.1085	-9.0109	-11.704
-1.2965	-4.4501	-4.2095	-2.9339	-7.7459	-6.1446	-6.9426	-4.9006	-7.3039	-4.8573	-5.2008	-1.8518	-3.6549	-2.0979	-4.5299	-5.8696	-5.9025	-7.4463	-2.7645	-6.0167	-6.6325	-6.8186	-5.6648	-3.3278	-5.0461	-7.9365	-4.6454	-7.0559	-5.8658	-5.9821	-3.0791	-3.4537	-3.8993	-3.9986	-3.874	-4.7953	-5.4184	-3.6434	-6.1007	-6.9224	-4.4115	-4.8634	-2.9658	-2.1592	-5.4265	-7.6392	-1.6401	-5.539	-6.0187	-1.3331
-9.8532	-9.7852	-9.996	-9.3186	-10.331	-9.6945	-10.969	-8.0766	-10.978	-9.9838	-7.6026	-10.598	-7.3538	-7.098	-12.251	-10.009	-10.424	-9.7439	-10.415	-10.48	-9.3168	-9.4577	-6.9603	-10.781	-8.4982	-9.7313	-8.0718	-9.9387	-11.151	-8.8181	-6.477	-9.4631	-12.531	-7.8643	-13.066	-10.473	-12.038	-6.27	-7.7076	-6.6628	-7.1324	-9.2539	-7.9512	-11.416	-7.0014	-9.4102	-10.71	-7.65	-8.0759	-10.486
-24.272	-22.917	-24.478	-20.776	-24.158	-19.631	-21.29	-22.348	-22.268	-20.527	-20.936	-22.909	-22.588	-23.127	-21.803	-24.169	-24.244	-25.321	-19.24	-24.723	-24.742	-17.043	-23.029	-21.092	-24.17	-21.048	-21.94	-20.507	-22.929	-22.034	-21.95	-17.23	-23.103	-25.979	-20.423	-21.289	-23.921	-21.934	-22.029	-22.763	-20.651	-19.824	-18.97	-21.951	-22.79	-19.752	-23.626	-22.236	-21.527	-23.319
-0.43154	5.0145	1.7024	-1.9267	-3.3375	2.2649	1.3356	0.32131	1.1687	-2.7504	-1.6267	1.3774	0.56626	-0.63767	2.0144	-0.53029	-1.2807	0.82142	-1.4223	3.1546	3.5281	5.4826	1.123	-2.3143	1.1843	-0.97354	-3.2229	1.5124	-3.5003	-1.1204	2.5711	1.885	-2.9024	-2.2785	-0.77132	0.99592	0.66891	0.67614	0.22509	0.78049	2.4675	0.78984	-0.7292	-1.1912	-0.80302	-3.1479	-1.012	0.060636	0.54436	1.8152
2.2088	-0.70903	-1.9321	0.99549	-3.0706	-1.4945	-1.972	2.9286	-0.8185	1.1508	-2.0347	-1.3947	4.0563	-0.59191	1.7173	1.7497	1.5751	0.92283	-0.69492	-2.3736	1.858	-2.6878	0.17734	-0.14387	2.514	1.6324	1.9129	-0.41972	-2.2203	1.7465	0.45438	1.4926	-0.44759	-1.3256	-1.3373	-1.7609	0.11499	-2.8008	-1.6116	-2.5536	3.2324	0.48723	-0.34803	-1.5258	0.07326	-2.3553	1.987	-0.1142	-0.10686	1.0215
-0.22562	1.0878	2.0042	0.91984	1.8611	-1.5108	-0.90705	0.94711	0.63234	3.4862	1.0686	2.2728	1.2717	1.6508	1.5341	3.4439	0.63257	-2.0217	3.0414	2.9371	3.8265	-0.51696	4.4803	5.0405	1.8143	-0.02456	2.0425	2.9861	3.6858	3.6953	0.70559	0.73971	1.0387	3.0114	3.2083	0.25973	-0.95879	1.5254	1.794	4.5415	1.7101	3.1875	1.0634	-2.3984	3.2841	2.4908	-0.26806	0.14233	-0.61593	0.75169
-4.4232	-3.114	-1.345	-1.3901	-4.1105	-4.2519	-3.1337	-3.5949	-0.84379	-0.57197	-2.4627	-7.7045	-4.5788	-3.5031	-6.5544	-3.9931	-4.9275	-4.7474	-0.97272	-4.6034	-6.7619	-2.7508	-2.658	-0.77703	-2.3761	-2.8873	-2.5048	-1.4725	-1.2026	-3.9569	-6.1919	-2.1817	-1.4207	-6.0445	-4.3469	-2.5726	-4.2249	-6.576	-3.2012	-4.5696	-3.7299	-4.897	-5.4945	-2.7369	-0.99815	-0.94463	-2.3199	-4.0537	-1.7402	-3.942
0.1227	-0.93895	-4.8821	-2.2202	-2.8744	-0.60758	-3.5016	-3.2699	-1.3752	-0.71554	-4.6824	-3.1781	-1.9776	-1.1194	0.74244	-2.6982	-2.541	-0.84033	-5.7273	0.3258	-4.4963	-1.3329	-5.5944	-1.3341	-2.1282	-0.10448	-3.348	-1.1858	-4.1358	2.1165	-3.9433	-1.6701	-0.66449	-4.1243	-3.448	-2.8008	0.00078106	-3.0512	-2.9838	-3.5903	-4.3591	-3.197	-0.21266	-2.1587	-2.4672	-2.3703	-2.6913	-2.815	-2.1356	-1.7864
-3.7251	-4.0438	-3.9339	0.96796	-5.7929	-6.052	-3.447	-0.78742	-3.851	-2.6911	-3.5032	-3.7935	-1.1318	-2.4437	-2.773	-4.0884	-3.4011	-5.3537	-2.2613	-3.3744	-1.1789	-0.77437	-4.8584	-4.6461	-2.5347	-1.3309	-6.9904	-1.4482	-1.7844	-0.46794	-2.7806	0.069191	-2.2873	-7.5842	-2.531	-5.8903	-2.7826	-2.2954	-0.41847	-0.481	-4.3865	-3.2225	-1.4958	-3.5348	-1.9553	-3.2233	-0.59827	-1.4001	-3.2771	-2.9562
-12.672	-12.899	-13.874	-13.815	-15.926	-11.709	-15.008	-12.313	-12.505	-11.019	-12.525	-12.164	-13.939	-11.632	-11.742	-13.509	-11.357	-9.9739	-10.654	-12.157	-14.445	-13.081	-12.295	-11.513	-13.576	-9.6521	-12.95	-13.427	-11.278	-8.8976	-9.3957	-12.553	-9.6999	-15.345	-12.001	-13.528	-12.902	-10.158	-12.161	-11.662	-17.587	-15.784	-15.056	-12.754	-14.319	-11.779	-11.785	-13.284	-11.486	-14.37
-14.018	-17.926	-12.587	-12.895	-13.456	-13.159	-11.976	-12.046	-11.174	-15.934	-14.456	-14.057	-12.353	-14.448	-12.791	-13.931	-8.4926	-10.986	-11.438	-14.348	-12.794	-13.722	-10.543	-13.989	-12.702	-11.366	-11.923	-14.815	-15.331	-15.348	-13.407	-11.034	-9.182	-10.211	-13.988	-11.106	-14.377	-11.416	-14.471	-12.469	-9.5894	-13.712	-14.493	-11.977	-11.936	-11.322	-9.0243	-12.808	-14.814	-14.791
9.7633	9.3302	9.8407	5.4314	12.169	13.386	9.0419	8.1853	8.6867	8.8136	9.2359	8.9839	8.1511	6.6084	9.3288	6.6283	8.1769	10.422	7.43	9.4673	6.1239	7.5965	3.8005	4.623	8.749	7.3116	8.0089	4.3637	8.2423	7.4854	10.501	9.8283	7.9685	6.3609	9.4619	6.0681	9.4251	8.3767	10.5	8.5168	7.8973	9.5055	5.8181	8.7005	11.196	9.6518	8.7405	4.2403	7.3785	9.243
-0.27038	3.1502	2.0114	1.5849	-0.29656	3.253	1.9131	-2.4137	-0.70534	2.3775	0.76068	0.53992	2.2869	-1.1139	4.2339	0.83953	2.8839	1.9929	3.2595	-1.3248	0.25301	1.2985	1.025	3.3703	1.1164	2.5663	2.6318	3.088	4.5673	1.0111	0.88299	1.0839	1.2397	0.011904	2.8377	1.7918	-2.0854	1.1853	3.6672	2.6534	2.0823	3.2961	3.8032	1.4219	1.8153	1.2076	-0.46681	3.0057	3.719	4.799
-15.564	-15.023	-10.998	-15.099	-15.7	-12.824	-13.002	-10.082	-12.675	-10.366	-14.924	-13.629	-16.127	-13.698	-10.664	-13.014	-14.762	-15.64	-13.184	-12.703	-13.407	-15.74	-13.606	-12.474	-12.579	-12.072	-10.474	-11.259	-10.026	-13.21	-12.505	-11.883	-12.522	-14.147	-11.672	-13.652	-13.679	-13.77	-13.858	-11.693	-14.865	-13.054	-12.629	-13.91	-16.758	-14.787	-13.854	-9.9687	-15.428	-12.368
-3.2738	-7.6778	-4.5456	-6.9885	-4.3254	-7.0881	-5.6135	-6.7874	-6.7432	-4.6295	-4.8312	-6.369	-4.0865	-6.791	-3.2403	-6.7836	-6.2684	-3.5429	-8.2263	-8.5765	-7.3811	-4.5605	-5.5615	-5.8754	-2.6137	-8.0122	-6.0833	-5.936	-4.1152	-7.3338	-3.9482	-6.769	-3.8437	-4.3073	-3.6086	-6.1002	-5.6256	-2.3398	-3.6498	-4.3887	-7.5304	-3.5518	-6.8455	-4.5772	-5.9591	-5.9846	-4.7912	-3.7043	-3.2059	-6.9606
-10.576	-4.5984	-5.5453	-5.5172	-8.1925	-5.8136	-7.3999	-3.9885	-6.3301	-3.5622	-5.0711	-2.9331	-5.0843	-6.9678	-3.6841	-6.9713	-7.5911	-2.9839	-6.0228	-3.2633	-4.5501	-3.9573	-3.723	-5.7882	-5.1669	-5.0495	-5.1414	-6.3937	-6.6729	-4.6455	-7.4456	-3.6338	-5.5775	-4.0368	-3.8868	-2.6659	-6.4106	-7.9014	-5.8829	-5.3612	-4.4612	-7.7911	-4.4879	-7.0289	-9.5186	-5.3083	-6.2431	-6.9228	-6.2052	-5.5875
1.2902	-0.61267	0.90011	-2.3122	-0.83613	-1.5479	-2.0665	-1.9152	-2.2583	-3.3892	-4.1934	-0.223	1.4526	0.58307	-1.2158	0.59196	-4.7212	-1.2359	-0.34246	-0.33737	-5.7456	-1.101	0.38905	-0.61882	0.72974	1.0983	-1.4769	-3.6474	-1.0018	-0.97526	-0.67361	-3.7069	-3.9464	-0.4782	-1.8534	0.46859	-1.4778	-0.61189	-3.684	-1.4706	0.2145	-0.28754	-0.36336	-3.444	-2.5312	-0.13919	-2.3332	-3.3479	-1.901	-3.6567
-12.45	-10.877	-11.228	-14.328	-9.3199	-12.829	-10.756	-10.303	-12.382	-11.492	-9.7837	-9.6645	-13.342	-9.6272	-9.2411	-12.287	-9.9762	-11.317	-10.186	-11.433	-14.491	-10.597	-12.548	-6.8744	-13.574	-9.6554	-11.303	-12.363	-7.6659	-9.1746	-13.41	-13.135	-11.103	-9.7832	-8.2317	-10.554	-11.296	-8.7569	-12.725	-11.284	-13.283	-11.001	-14.058	-11.252	-11.764	-10.256	-11.121	-9.3646	-9.6482	-10.443
-12.6	-10.831	-9.7308	-8.0982	-6.5157	-10.18	-11.363	-8.5006	-11.56	-7.555	-12.059	-12.411	-10.831	-11.007	-8.2502	-12.652	-10.835	-12.367	-9.3877	-9.536	-7.8064	-9.5519	-8.9857	-10.545	-9.0637	-6.9813	-11.694	-8.1044	-10.971	-10.969	-10.625	-13.224	-8.7177	-11.833	-9.3995	-10.525	-10.367	-9.0599	-11.043	-8.8764	-10.854	-9.2264	-9.4216	-10.655	-9.085	-11.471	-10.375	-7.1154	-9.8903	-9.6112
-9.4353	-9.7537	-6.2369	-7.7368	-10.067	-7.0921	-11.166	-9.6608	-7.0801	-8.6239	-12.317	-9.9628	-8.0328	-8.7597	-9.4239	-8.3694	-5.7257	-8.8098	-8.8375	-7.2945	-6.5703	-10.559	-8.645	-8.908	-9.6869	-9.5952	-5.6026	-10.632	-8.0799	-11.52	-9.9014	-8.474	-8.0818	-6.5934	-8.8538	-9.1611	-10.075	-12.624	-10.55	-12.09	-7.8753	-7.7812	-8.2028	-10.745	-9.3922	-10.084	-7.097	-7.4372	-8.7932	-7.618
-8.0031	-8.7465	-8.3178	-7.8132	-7.1389	-5.2082	-6.6991	-8.3332	-8.8984	-7.1972	-7.8265	-3.8929	-6.0127	-4.1177	-6.716	-5.8172	-9.0423	-7.5838	-8.6648	-9.2352	-7.953	-6.9089	-8.6389	-5.5263	-7.7392	-8.4644	-8.4018	-6.9904	-6.2656	-6.1127	-7.2982	-9.1287	-6.8581	-9.037	-6.7647	-9.8356	-7.2482	-8.1447	-10.018	-7.4681	-7.8689	-10.949	-8.1799	-6.8827	-4.4593	-7.2586	-7.1535	-5.4754	-7.0968	-5.0456
-7.412	-10.628	-12.887	-9.3099	-8.8223	-9.4801	-9.5956	-12.189	-9.6352	-9.7546	-11.15	-8.5237	-8.3978	-10.13	-9.6359	-11.465	-12.126	-11.001	-10.406	-12.04	-8.449	-11.176	-9.8979	-11.238	-9.6671	-14.062	-11.394	-13.46	-12.453	-11.467	-10.43	-14.035	-14.713	-7.7062	-13.14	-5.771	-9.2097	-14.834	-10.59	-12.593	-8.938	-10.767	-10.426	-10.901	-8.1739	-10.222	-7.9415	-9.5975	-11.214	-10.099
-0.23648	-1.3706	0.74341	1.2341	0.17934	2.5812	-1.5386	2.7213	1.1744	0.28255	0.56014	0.95389	0.55558	0.21135	-0.05569	-1.1243	2.3982	3.6036	0.39936	-2.1745	0.15846	-0.15371	0.91788	-1.2145	0.81813	0.43878	0.35935	-3.1535	4.0464	0.065369	0.42412	0.32578	1.1208	3.1963	-0.24348	0.85375	2.5669	1.3847	-0.13278	2.3188	2.484	-0.66006	-0.69642	3.0641	0.093822	-0.059834	-0.17942	1.9965	-0.79248	-0.32806
-11.272	-12.408	-8.3807	-8.5392	-13.138	-12.265	-11.522	-13.832	-12.114	-11.962	-12.692	-12.145	-15.021	-11.216	-13.439	-12.723	-11.571	-10.81	-10.922	-9.0631	-14.009	-9.2229	-11.807	-11.482	-10.574	-10.754	-10.975	-14.507	-8.9692	-9.2497	-9.5348	-12.525	-11.681	-13.08	-8.935	-14.045	-11.995	-11.022	-9.2082	-14.117	-10.849	-12.266	-6.6406	-11.822	-10.341	-12.002	-11.491	-13.414	-7.1234	-9.9759
-5.8639	-3.4795	-5.4267	-6.8871	-3.6494	-4.9487	-1.527	-4.7798	-3.9229	0.20871	-2.3662	-3.6512	-3.8565	-2.7338	-6.1179	-2.9618	-2.0786	-3.8127	2.0418	-3.7406	-4.2637	-0.35358	-5.6489	-5.5165	-5.3066	-3.9071	-4.2607	-2.9589	-3.6477	-2.6217	-2.8526	-3.4867	-1.5351	-2.9196	-3.4927	-2.8173	-5.0827	-5.0137	-3.3821	-5.9823	-3.9192	-2.4251	-2.0618	-5.3808	0.12126	-5.7134	-6.4548	-5.3604	-4.2905	-2.8569
-10.338	-8.5335	-12.909	-11.701	-10.873	-9.0162	-9.5833	-7.2535	-10.021	-10.189	-8.5608	-5.84	-8.8448	-6.7394	-9.1687	-8.2906	-10.363	-6.8271	-9.7169	-10.226	-9.6556	-8.6612	-6.5461	-7.6521	-8.0942	-13.074	-5.3946	-11.27	-6.7745	-8.5973	-9.9232	-10.084	-11.029	-10.171	-9.5238	-7.3837	-8.2698	-7.448	-11.916	-11.522	-10.157	-8.2237	-7.5341	-8.5766	-10.245	-8.488	-6.1178	-8.4285	-8.9884	-10.834
-7.8224	-5.4939	-4.6251	-7.5255	-8.4443	-5.1556	-6.3498	-7.4497	-7.7549	-9.6787	-7.9569	-4.4478	-5.6981	-5.4055	-6.1343	-6.9558	-4.1691	-9.6236	-8.9871	-7.1409	-7.6801	-9.2478	-7.3404	-6.0972	-5.7118	-7.7573	-6.7377	-5.6522	-7.643	-6.8492	-6.7333	-6.7916	-4.5322	-5.8529	-4.1139	-9.0432	-7.0445	-3.9809	-5.9106	-8.0231	-6.388	-5.4523	-7.6751	-8.5582	-4.1145	-7.7787	-8.4547	-8.6315	-6.861	-7.0678
1.8524	0.72722	2.0745	1.5659	3.6551	4.0968	1.7089	4.8983	2.1404	-1.4736	3.4465	6.6907	3.293	5.794	4.2395	5.6601	-0.92606	0.53005	-1.0109	6.7221	2.0784	4.5189	1.3257	3.1901	3.7873	5.6858	4.1212	5.4815	2.3604	1.0081	6.4342	2.9879	2.6451	0.73106	4.5865	2.9156	3.3917	3.496	3.6421	1.3617	2.2138	2.437	4.2436	2.5297	0.38232	3.8006	2.2675	3.73	-0.065576	3.2752
-14.305	-10.17	-10.461	-10.432	-12.421	-10.337	-9.9124	-11.461	-10.331	-9.1919	-10.859	-11.85	-17.416	-7.6176	-9.4588	-11.66	-14.178	-13.09	-9.7593	-12.927	-12.847	-11.436	-10.223	-7.7802	-12.36	-11.418	-11.738	-9.3413	-9.9483	-8.4745	-7.3262	-10.356	-12.887	-8.9208	-13.555	-7.7541	-10.385	-10.091	-9.8691	-9.8407	-10.781	-10.527	-8.8928	-12.737	-11.05	-7.5494	-9.0092	-11.062	-10.924	-16.161
-5.2631	-2.7685	-2.3226	-3.8548	-4.0915	-5.107	1.4556	-4.6754	-0.08516	-1.6176	-4.4647	-4.5002	0.03919	-5.0509	-1.6061	-4.726	-5.1092	-4.6504	-2.8153	-6.7038	-2.706	-5.8115	-1.4253	-1.6002	-3.4873	-3.2237	-1.278	-4.5912	-4.2883	-2.8849	-3.6882	0.12707	-1.9692	-3.7537	-5.8394	-3.8559	-2.0295	-2.63	-2.9288	-2.8737	-5.4268	-4.79	-3.8699	-2.6861	-6.2555	-0.94113	-3.4773	-2.6968	-3.1293	-2.9131
-11.479	-12.145	-10.117	-9.5364	-13.322	-15.243	-10.949	-11.534	-11.11	-11.983	-11.856	-13.108	-10.51	-12.795	-12.005	-11.227	-8.4434	-10.054	-10.591	-14.43	-12.331	-11.54	-12.454	-10.342	-13.91	-7.9071	-8.3707	-12.092	-9.9263	-12.244	-13.509	-10.433	-14.523	-12.139	-10.047	-12.989	-10.786	-12.095	-10.513	-12.27	-12.634	-9.1195	-9.1757	-11.035	-13.648	-9.333	-11.337	-14.297	-13.424	-12.048
-1.2423	-1.9457	0.39222	-1.4168	-1.5073	0.45418	-2.068	-0.41378	-2.3103	-0.53081	-1.4675	-1.3772	-2.6976	0.38351	-3.9173	-2.8492	-1.7517	-2.4318	-0.67193	-1.094	-1.2544	-2.9374	-3.4291	-0.96895	-2.3494	-1.5406	-1.1472	-0.80131	2.8124	-3.5388	-1.4119	-3.6379	-3.5517	-1.3056	-0.031739	-1.1662	-2.7983	-3.4997	0.1031	1.3202	-3.011	-2.4079	-0.4619	-0.73025	-0.013039	0.55797	-2.6926	-1.2465	-3.3015	-0.14055
-10.79	-7.8376	-11.281	-11.168	-10.171	-7.4643	-7.4254	-10.822	-9.5073	-11.292	-13.657	-11.617	-8.3338	-9.1189	-10.238	-12.388	-11.803	-11.891	-6.1535	-7.8959	-10.363	-9.3041	-10.36	-10.495	-8.3492	-7.4799	-9.2475	-7.5602	-11.189	-5.7217	-11.562	-10.892	-12.858	-7.6547	-11.959	-10.471	-10.305	-11.403	-10.346	-10.539	-11.776	-7.8859	-8.5919	-11.516	-11.216	-9.9212	-14.584	-11.305	-11.934	-9.4634
-11.002	-10.35	-11.357	-15.106	-10.715	-9.3201	-9.0643	-11.95	-10.576	-9.4547	-11.485	-11.205	-15.037	-9.9591	-9.4604	-12.346	-12.124	-7.2542	-10.435	-11.447	-9.1975	-9.9041	-13.46	-9.7922	-12.409	-11.082	-9.6567	-8.8504	-12.318	-12.133	-11.922	-12.492	-11.452	-13.417	-11.157	-13.697	-13.102	-10.557	-9.6425	-11.507	-12.119	-14.094	-12.051	-11.466	-10.972	-12.889	-11.667	-13.04	-12.788	-10.17
-2.9085	-1.8027	-5.6893	-2.587	-0.41723	-1.8671	-2.4479	-2.5796	-1.6228	-2.7748	-1.012	-3.4918	1.1379	-4.5964	-3.1851	-1.936	-4.6287	-0.66172	-1.8496	-2.8178	-3.4526	-2.7044	-2.2309	-2.8495	-4.5271	-1.4933	-3.1528	-3.3019	0.051257	-2.1083	-2.2835	0.37698	-2.1049	-3.2529	-1.493	-1.8398	-2.637	-4.7981	-4.5057	-2.3732	0.2133	-4.8724	-4.1979	-0.82647	-2.4761	-1.6588	-1.8042	-3.2604	-1.7321	-2.1059
-10.88	-14.278	-11.119	-9.2366	-8.0454	-12.803	-13.168	-11.888	-13.109	-12.04	-10.727	-12.314	-10.973	-10.177	-9.3268	-9.5008	-14.797	-9.7734	-10.266	-11.825	-12.075	-8.8567	-9.1188	-11.362	-10.339	-12.107	-9.4757	-10.554	-8.9889	-10.858	-15.007	-11.866	-12.43	-14.078	-11.931	-9.869	-11.327	-12.109	-12.072	-12.872	-11.323	-8.7622	-13.372	-11.902	-10.899	-11.361	-9.8399	-6.6846	-8.3771	-12.932
-13.906	-14.403	-13.617	-11.103	-12.566	-11.708	-10.811	-12.667	-11.137	-11.374	-10.079	-8.4957	-13.204	-12.023	-13.153	-11.333	-9.9681	-11.879	-10.301	-9.3272	-10.314	-11.584	-11.835	-10.263	-12.933	-11.014	-12.475	-13.585	-9.3045	-12.32	-10.401	-10.524	-12.489	-10.136	-13.322	-9.2403	-10.27	-11.631	-9.5084	-12.465	-13.307	-11.463	-9.2317	-11.589	-10.29	-12.567	-11.5	-13.332	-9.9719	-9.8719
-23.168	-22.239	-23.189	-24.651	-24.028	-24.963	-20.625	-22.333	-20.269	-24.301	-23.163	-22.987	-21.874	-25.982	-23.662	-21.492	-22.868	-21.4	-25.051	-24.06	-20.517	-22.433	-21.825	-22.855	-23.514	-20.954	-22.715	-21.152	-23.661	-20.718	-22.798	-23.569	-23.873	-23.898	-23.054	-20.386	-23.761	-20.588	-26.524	-23.352	-20.89	-21.81	-19.206	-21.009	-23.399	-23.651	-24.984	-24.545	-21.875	-24.283
6.9434	3.7733	2.7488	4.528	4.7334	3.0253	6.7241	3.6036	3.2253	5.0393	7.6439	4.5539	7.4856	2.8776	4.8197	7.9433	6.1777	4.3254	6.3653	2.7804	4.0629	3.0227	9.1114	6.1037	4.2674	4.4599	3.9645	7.4315	4.0686	3.8509	7.6392	6.5107	7.9146	4.6108	6.2425	3.8814	7.065	5.148	5.0009	4.3215	3.8213	2.4545	1.385	4.6658	4.0904	4.6102	6.8602	4.7079	2.8215	8.3563
2.8829	0.28375	4.3027	2.4257	2.7001	1.484	0.49143	-0.70661	0.91116	2.678	2.4181	0.27812	2.2697	2.4241	3.5501	-0.93305	2.8008	1.244	1.3499	0.43958	2.4757	0.42997	-0.72209	1.9642	1.9637	0.95203	3.6579	0.48669	2.2452	4.3123	0.80502	3.4502	2.3672	1.9481	2.8543	1.7603	0.44989	-0.0078248	2.3842	3.1637	2.5124	2.8688	2.2539	-0.039797	1.927	-0.57681	1.1024	2.3374	1.4059	2.6341
-2.0096	-0.042479	2.8554	-0.62925	0.86788	-6.7124	0.58143	0.86264	-1.312	1.9759	1.1487	2.2657	-0.18955	0.64943	2.7981	-0.088592	-1.3394	2.5588	0.55903	0.084497	-0.51153	3.1516	-0.014161	-1.8818	-2.0595	-4.1755	0.24611	0.62985	-1.47	2.051	3.0163	-0.32937	-0.57617	0.84193	1.0003	-2.0437	-2.252	-1.9206	-1.5096	1.7648	-0.5905	-1.2395	-0.093421	-1.8415	-1.162	-0.4999	-1.1609	-0.50909	-1.9652	-0.60675
3.52	0.027576	7.9159	4.9267	1.3985	2.3085	6.1742	3.4984	0.9215	2.3904	6.2096	7.4348	5.3316	3.2181	2.692	4.2163	4.8065	5.2398	7.0539	3.7773	4.4401	5.3017	6.9211	6.0866	4.8697	3.2359	3.2504	1.7384	4.469	2.3674	6.0457	1.0789	3.9588	2.1475	6.3484	2.6434	7.9743	2.5961	5.9598	4.0793	2.2147	5.4683	3.2808	3.0648	7.911	4.216	4.6397	5.1317	10.883	6.0778
0.22395	1.9494	0.085079	0.90156	0.13836	1.5513	4.2921	5.1452	-1.8133	-0.55791	1.5445	-2.8741	3.4432	0.0097118	0.60151	0.037746	-1.5789	3.4305	3.3514	0.34739	1.1433	1.3304	4.8735	2.3175	-0.31088	0.16911	3.7008	4.3776	4.2455	-1.8832	-0.36399	0.25335	0.38609	-1.178	3.4873	0.85606	3.5018	1.3043	1.6032	0.48351	3.9744	0.23494	0.48752	3.6281	3.5634	2.376	1.3011	4.9842	2.4215	0.90543
-13.983	-10.256	-13.573	-10.337	-14.902	-14.274	-14.808	-12.904	-10.673	-16.209	-13.863	-14.263	-15.137	-13.365	-13.335	-13.563	-13.791	-13.124	-11.525	-12.971	-15.368	-12.62	-13.94	-14.726	-12.951	-11.478	-15.888	-11.601	-11.904	-15.579	-13.675	-12.058	-15.238	-15.385	-12.189	-15.525	-11.497	-12.937	-11.415	-11.171	-12.513	-13.707	-11.003	-16.342	-12.46	-9.6016	-11.87	-11.869	-12.417	-12.923
6.4908	6.1593	7.46	4.7222	7.9819	7.0028	3.4811	6.4986	6.4727	8.3389	8.6984	4.2415	7.3886	7.8255	6.9061	10.918	7.7063	6.4845	6.5903	5.4376	5.1864	12.296	8.838	8.876	5.9952	9.8721	6.1196	7.3541	8.7738	3.6237	9.1472	8.7294	4.0633	7.9842	1.5017	4.5004	4.1723	6.3848	9.5631	9.7249	6.7057	8.2993	6.6289	4.59	5.5788	2.8341	2.9418	8.1473	8.3167	8.5036
-3.6867	0.19498	-1.4733	1.3197	2.7427	1.2889	4.7503	2.5175	0.33453	-4.1844	1.9318	-1.7343	-1.357	-0.022032	-2.2178	1.2671	1.1676	-0.53876	-1.4308	3.2237	3.9784	1.9252	2.6162	0.26314	1.0763	0.8007	0.18383	0.59793	0.98011	-1.4232	3.3163	0.27094	2.3768	-1.5171	2.9227	2.6065	0.038676	0.72223	0.13301	-1.5818	-0.61731	0.85409	0.99367	0.21476	-0.67568	0.018966	-1.973	0.57842	0.097044	-0.25761
-12.501	-14.439	-14.73	-14.083	-13.495	-10.593	-9.2401	-9.5347	-13.202	-13.127	-15.035	-13.742	-14.476	-13.252	-8.7051	-12.568	-11.067	-12.752	-12.438	-12.766	-10.672	-11.747	-12.629	-13.758	-15.138	-11.429	-12.041	-11.365	-12.206	-15.616	-13.459	-12.904	-13.454	-11.482	-12.986	-14.649	-14.588	-14.507	-14.521	-11.843	-11.611	-11.266	-13.924	-15.173	-11.31	-13.073	-13.255	-12.214	-11.939	-14.629
-21.898	-23.249	-21.824	-21.457	-22.866	-21.596	-22.155	-20.699	-21.968	-20.307	-22.445	-24.086	-23.576	-22.799	-22.309	-23.289	-23.894	-21.831	-20.925	-21.939	-23.187	-23.46	-22.325	-24.457	-21.821	-20.624	-23.863	-23.264	-23.302	-19.48	-24.407	-23.735	-22.501	-22.679	-17.925	-24.252	-23.114	-21.616	-21.196	-20.126	-24.393	-22.432	-23.416	-19.482	-18.789	-19.858	-23.922	-24.012	-22.137	-22.735
-14.379	-12.781	-11.431	-17.231	-13.777	-11.89	-13.941	-11.898	-10.815	-11.871	-11.158	-13.259	-11.73	-11.703	-10.461	-9.0257	-9.7407	-11.084	-13.638	-13.318	-9.7456	-13.406	-9.6495	-11.224	-11.993	-12.16	-7.5979	-10.714	-11.338	-14.834	-11.254	-9.8621	-11.483	-10.232	-14.164	-12.699	-10.017	-10.838	-12.519	-9.7595	-13.064	-10.433	-12.057	-8.6597	-10.68	-11.611	-11.846	-11.116	-8.7716	-11.558
-11.651	-10.267	-10.592	-8.2144	-8.9199	-15.585	-9.3389	-9.9891	-10.082	-7.2714	-10.427	-10.891	-10.923	-13.439	-9.2789	-11.94	-11.508	-11.727	-7.156	-7.4431	-11.052	-12.275	-11.107	-10.782	-7.0306	-6.4015	-11.458	-9.9602	-15.764	-9.4353	-9.7683	-9.375	-9.7616	-9.4053	-10.194	-11.531	-9.6275	-10.375	-9.4131	-14.076	-7.597	-9.6563	-12.619	-11.932	-12.451	-7.919	-10.383	-8.6237	-7.1495	-10.599
-15.668	-14.973	-15.227	-16.904	-16.194	-11.752	-13.45	-13.804	-12.163	-12.373	-14.768	-11.31	-16.465	-16.352	-12.377	-12.494	-17.553	-11.501	-13.509	-14.675	-11.737	-12.487	-15.105	-13.362	-15.249	-16.054	-13.362	-15.409	-11.497	-13.99	-16.301	-10.572	-13.598	-15.316	-15.488	-14.136	-13.685	-14.484	-14.014	-12.562	-11.348	-12.648	-17.466	-13.775	-12.612	-13.612	-14.867	-15.176	-13.599	-12.558
-15.088	-14.485	-13.072	-16.402	-16.323	-14.075	-13.443	-14.858	-12.52	-15.196	-16.383	-14.55	-15.131	-8.9652	-13.242	-12.607	-17.119	-15.205	-15.889	-14.237	-9.9684	-15.417	-16.123	-15.277	-15.35	-18.81	-14.384	-13.013	-18.53	-13.743	-12.536	-11.955	-17.049	-11.251	-11.033	-14.854	-15.483	-9.9597	-12.764	-15.469	-12.536	-14.018	-11.456	-15.034	-11.308	-13.143	-15.135	-14.566	-11.501	-14.493
-0.096247	-2.3022	0.89294	1.7626	-1.3364	-3.3664	0.62963	-1.6022	-1.8336	-1.8654	-1.3827	-2.3316	-0.28261	-3.6402	-4.3102	-2.1761	-2.0207	1.7033	0.22479	0.73533	0.1772	-2.9087	-1.9223	-1.1263	0.52514	-0.26432	-2.1432	-0.1596	-0.22978	-2.0584	0.92202	1.796	2.4745	-0.14871	-1.0517	0.38661	-2.9785	-1.9374	-1.8119	-2.4409	-1.3184	-2.1536	-1.0843	-0.008471	-0.82446	-1.7755	-1.1917	-0.19316	-2.0015	-1.6235
-1.831	1.311	-0.83466	-2.9015	0.62282	-0.95146	0.66542	0.54044	0.45011	2.5269	1.6779	0.91229	1.4661	-1.496	2.3035	2.3904	-1.6653	0.16825	0.82661	0.53224	-0.87714	1.5876	0.53399	-0.57572	2.1075	2.4841	0.78367	0.015748	-1.9277	0.89889	3.7764	-0.12775	-0.63252	-1.2768	3.4596	4.7482	-0.76514	2.001	-1.5781	3.3213	1.684	0.94554	-1.3016	1.8245	0.93753	0.58242	0.10806	3.0153	3.6046	-1.8542
-22.005	-22.672	-20.874	-21.873	-22.562	-23.545	-22.563	-19.772	-22.467	-20.856	-25.354	-20.316	-24.83	-22.215	-20.895	-19.852	-21.651	-22.08	-22.709	-22.611	-23.203	-22.506	-22.324	-19.666	-25.185	-22.027	-21.308	-22.967	-24.565	-22.051	-24.024	-20.687	-21.505	-21.471	-22.348	-21.69	-20.745	-25.312	-19.028	-25.128	-23.913	-24.696	-23.16	-19.261	-22.442	-21.78	-21.469	-21.469	-20.511	-25.068
-5.7597	-10.043	-6.8917	-13.793	-7.1743	-10.924	-9.9771	-5.7079	-9.896	-7.8699	-8.2601	-10.939	-11.165	-8.7228	-10.062	-5.0113	-8.6305	-8.2549	-6.6885	-9.5249	-7.2973	-5.9516	-9.4158	-10.009	-8.9386	-6.9602	-9.3362	-10.475	-8.4072	-12.111	-11.393	-7.974	-10.058	-11.082	-8.0584	-7.0605	-11.744	-8.9116	-7.4063	-9.5884	-10.631	-8.6939	-7.7169	-9.4633	-10.131	-9.3257	-9.0447	-5.9563	-8.4625	-7.6945
-3.6145	-3.9745	-2.5099	-4.9156	-6.558	-5.8163	-4.8317	-5.9104	-3.7881	-6.2465	-7.5362	-2.3704	-3.8276	-3.1092	-4.056	-7.5545	-2.8764	-6.3427	-6.845	-3.6053	-1.092	-3.6692	-6.5876	-4.8209	-5.0995	-6.6652	-4.0675	-8.2192	-3.8288	-6.6816	-6.2731	-2.5296	-10.23	-3.5187	-4.3129	-6.9835	-5.2589	-5.9457	-1.0594	-5.3669	-3.6851	-7.349	-5.0694	-2.2875	-3.0588	-7.8667	-4.3098	-2.1745	-4.5684	-3.712
-4.7996	-4.5281	-4.3712	-2.4177	-5.0435	-3.1709	-0.53481	-3.3272	-3.0639	-0.73032	-3.008	-2.3499	-6.494	-3.7689	-5.4246	-0.93802	-4.3576	-4.9825	-3.2704	-2.5839	-8.5646	-3.3446	-5.6269	-3.64	-3.3374	-2.6027	-3.8718	-3.4112	-1.8514	-3.0508	-4.6471	-3.8267	-5.4928	-3.943	-5.5693	-1.6761	-4.4298	0.97725	-2.5292	-0.85015	-1.4706	-3.5186	-0.70938	-3.1983	-3.7371	-6.26	-1.5278	-1.6583	-1.7246	-6.8393
-12.333	-11.362	-9.5944	-9.5672	-8.1952	-7.6723	-9.0563	-10.244	-7.0911	-8.8107	-8.3192	-10.544	-8.2062	-10.142	-9.8636	-8.6863	-7.4783	-6.4167	-9.3997	-9.9166	-7.0103	-7.5803	-9.7936	-8.1662	-8.2891	-10.003	-9.0922	-6.813	-6.1034	-7.3407	-9.4339	-8.4492	-8.1298	-7.6441	-7.3314	-7.0195	-7.2429	-8.7339	-5.7152	-6.0313	-8.2912	-7.5309	-7.8288	-11.32	-10.152	-8.6208	-9.6648	-5.4733	-7.026	-11.529
-2.4074	-5.073	-5.6912	-3.975	-5.1675	-5.4708	-1.6208	-2.5134	0.044912	-7.1656	-1.7174	-0.56985	-2.7782	-3.5762	-4.7738	-1.9663	-4.3483	-2.7727	-3.4502	-6.7835	-2.5148	-7.2598	-5.7141	-5.6612	-3.321	-5.7662	-5.8459	-3.8898	-3.1674	-0.96742	-3.2582	-3.638	-4.9577	-4.3274	-7.117	-3.626	-6.7047	-1.1137	-3.8979	-2.9652	-5.6711	-3.3116	-2.8292	-3.1896	-1.9362	-7.4348	-1.8364	-2.6629	-3.1876	-5.1634
-3.8786	1.2909	-1.4477	-4.2796	-1.8042	-4.936	-4.7036	-1.6693	-2.076	-2.0064	-2.3437	-3.6717	-3.4961	-4.5426	-2.5205	-2.1976	-3.4125	-2.3762	-4.3265	-4.64	-1.6169	-2.3187	-1.8901	-0.40974	-2.3209	-0.57504	-3.6933	-0.1165	-3.971	-3.6753	-3.0825	-5.5003	-5.058	-2.4363	-4.9199	-3.4533	-1.0213	-1.567	-2.1109	-3.309	0.93506	-6.5227	-3.6609	-3.7051	-2.9297	-2.5094	-3.7955	-0.86201	-3.513	-0.061323
-4.1221	-3.3958	-2.1423	-0.1083	-4.7586	-1.5054	-2.4439	-1.4005	-1.965	-3.9493	-0.62882	-4.3305	-1.1969	-3.2492	-5.5436	-1.9717	-1.9806	-1.8845	-4.0945	-3.4287	-2.9779	1.755	-2.6976	-1.3658	-4.307	-3.464	-7.3336	-2.7219	-2.857	-4.2584	-1.2323	-3.3661	-2.3711	-5.3461	-5.6265	-0.98167	-2.8956	-3.9552	-0.89988	-0.36528	-6.5874	-1.407	-3.4251	-7.8403	-4.6377	-1.2118	-3.7208	-6.3515	-2.8741	-3.9752
0.41844	-3.077	-2.4033	-3.3651	-2.7533	2.4356	2.0877	-0.010323	0.3222	-0.72146	-1.5567	0.27896	-1.5231	0.13062	0.81898	-3.0722	1.3908	-0.36264	-0.88045	-3.6564	1.2694	-1.5534	-1.5119	-1.2123	-0.90991	-2.2579	-2.9432	-1.6077	-0.20905	-1.3937	-4.4259	0.36383	-2.0729	3.7175	-1.3662	-1.6614	-2.2132	-0.69793	0.50307	-3.1608	1.2705	0.28313	-0.46043	3.8645	-1.3249	-2.573	0.84492	-0.38749	-0.27099	-2.3443
-13.21	-11.349	-10.42	-14.108	-12.802	-11.487	-8.0464	-11.865	-11.678	-9.1572	-11.282	-8.0099	-14.749	-11.261	-13.002	-14.407	-11.211	-11.613	-9.8115	-15.096	-14.432	-12.827	-10.095	-11.169	-14.318	-14.277	-13.692	-8.9674	-10.464	-9.3116	-12.077	-9.6497	-9.0502	-10.309	-12.291	-12.427	-10.837	-11.02	-12.312	-7.7967	-11.918	-13.475	-11.994	-12.74	-10.869	-10.882	-11.871	-10.462	-11.896	-13.54
9.7992	10.766	9.479	5.1457	7.7579	8.6497	10.363	11.759	7.682	5.7046	9.5624	7.159	8.6219	9.7092	7.0703	7.8415	5.4884	5.8125	8.4072	8.9657	2.5494	4.9674	7.5751	7.6428	7.3471	5.792	13.652	7.8561	7.2572	5.6417	9.7936	7.5147	10.062	9.3523	7.9578	11.889	9.1511	7.3212	7.5788	7.4126	7.81	6.6957	11.475	8.2292	9.1576	7.1493	7.1824	9.7466	7.4933	8.3818
2.0135	1.9865	1.9109	2.7372	-1.0414	0.0752	4.6696	1.7235	1.6034	2.7343	2.2483	4.8623	3.6833	0.98705	1.5134	3.1274	3.4108	-2.4416	1.5063	0.17767	0.82319	1.7093	-3.0579	2	2.2345	1.58	1.2675	2.0471	0.22104	0.7649	-0.077403	4.2329	3.0784	2.8598	-3.3849	3.3029	2.3432	3.1775	1.4935	-2.9672	2.8252	1.818	0.33856	0.3953	0.18363	1.6439	2.5605	-1.2653	-1.7946	-1.1432
-14.592	-9.9896	-16.446	-9.5226	-12.719	-11.523	-12.934	-15.051	-11.587	-11.519	-11.089	-12.096	-12.714	-9.9478	-12.283	-9.3081	-10.938	-14.525	-13.541	-10.045	-11.225	-10.508	-11.035	-14.428	-6.0692	-12.209	-13.608	-12.574	-13.037	-11.909	-10.85	-14.115	-10.227	-13.658	-12.22	-13.883	-11.766	-13.336	-12.208	-14.101	-12.223	-14.512	-10.739	-10.847	-15.685	-12.486	-12.19	-11.676	-14.086	-8.8497
-3.7278	-3.4885	-3.5032	-4.9812	-3.225	0.62031	-4.4643	-0.73142	-2.7897	-2.9972	-1.2588	-4.4364	-3.6533	-1.1276	-4.0481	-0.99131	-2.2069	-0.17213	-2.7865	-5.9848	-5.7413	-3.3569	-0.0052138	-2.5141	-3.5604	-2.6503	-2.5552	-1.4484	-5.292	-0.17442	-1.6791	-1.4544	-3.4899	-1.5598	0.3977	-3.7387	-4.1826	-1.8419	-3.0019	-3.0117	-2.82	-1.3238	-0.76917	-0.31383	-1.3448	-2.5035	-4.244	-1.1016	-7.1598	-1.7132
1.0312	-2.1783	-0.86305	-0.97036	-2.3083	-2.0473	-2.4544	1.0233	0.98579	-3.0717	-1.2273	-2.1597	-3.0991	0.37279	-2.13	1.3414	0.1275	0.13866	-2.3725	0.47483	-4.658	-0.64287	-0.58047	-0.1731	1.4647	-3.5304	-0.26476	0.48304	-4.0787	-2.5576	-1.1801	-3.1734	-1.6972	-3.0617	0.9209	-2.2415	-0.84208	-0.55025	1.3691	-1.2437	-1.1681	-3.0057	0.30117	-0.091652	-3.5468	1.3997	-1.8965	-3.7096	-4.2981	-2.3706
-23.316	-24.025	-22.149	-23.812	-23.217	-22.808	-21.726	-21.234	-21.136	-21.461	-21.565	-23.454	-21.943	-22.027	-21.292	-23.391	-22.386	-22.589	-24.416	-20.454	-23.573	-22.698	-25.117	-24.327	-22.2	-22.744	-22.552	-21.164	-23.021	-22.235	-21.359	-23.917	-22.632	-20.834	-23.827	-20.985	-20.233	-24.235	-23.931	-23.689	-22.848	-22.214	-21.409	-22.069	-20.205	-24.667	-24.665	-21.506	-21.612	-21.211
1.7421	-1.0633	-0.26653	-0.48063	-0.59892	-4.3452	-1.5303	-1.9429	-0.55879	0.46136	-3.0498	-0.86015	3.0221	0.29414	-2.6122	-1.0537	3.0991	-0.86088	0.013496	-0.87664	1.6426	-3.1242	1.0144	-1.1274	-3.7188	0.43612	-1.1158	-0.25507	-0.017153	-0.096867	1.9441	-0.65024	2.0038	0.19422	4.7625	-1.9237	1.084	-0.29333	-3.1859	-0.18353	1.2561	2.9335	-3.4268	-0.057509	-0.67459	0.72857	0.77359	-3.9965	3.1678	1.3167
-21.442	-21.874	-23.645	-23.576	-20.487	-21.456	-25.561	-22.837	-18.896	-20.859	-21.241	-23.905	-23.764	-23.462	-22.894	-19.226	-19.347	-24.647	-22.767	-24.654	-22.235	-21.664	-23.455	-24.2	-20.869	-22.989	-24.444	-23.786	-19.837	-22.937	-23.565	-23.129	-22.675	-24.959	-20.774	-20.853	-24.117	-25.747	-19.859	-22.728	-20.52	-21.068	-21.352	-24.571	-22.481	-21.586	-20.441	-24.152	-22.843	-24.092
-0.59805	0.50617	-1.405	1.5881	0.70703	3.4651	-1.9924	-0.94027	-2.0212	0.024473	0.050004	-0.25128	-0.90463	-0.55672	1.2342	2.1764	0.1337	1.4147	-2.3435	-2.249	-0.097049	-0.64488	-0.70745	-0.30414	-0.45071	-1.0297	1.2225	0.55511	-1.0921	-0.87403	-4.1915	-0.42437	-2.4886	-0.56865	0.051715	-3.4154	2.3183	1.6048	1.7969	0.033188	-0.91298	1.1865	-0.18922	-2.4478	-0.41229	0.86109	0.0058924	0.1706	1.3022	2.3326
-3.8587	-4.4586	-2.9307	-2.4483	-1.6774	-5.7039	-3.2424	-4.9805	-3.4727	-6.1325	-4.1793	-5.4487	-5.6373	-5.1376	-4.5149	-2.423	-4.2674	-3.5266	-1.7772	-0.93665	-3.1234	-3.4631	-1.3629	-3.1658	-3.9625	-2.9049	-3.3814	-2.6129	-5.5674	-6.0199	-5.6304	-3.9599	-7.3251	-3.1753	-4.5866	-3.1935	-4.8695	-4.0239	-2.3168	-1.5379	-5.3713	-3.7828	-2.7601	-6.9206	-3.8458	-3.55	-3.8231	-2.3872	-1.1774	-1.8154
-6.6379	-7.1526	-8.6299	-6.0308	-6.4704	-4.325	-7.823	-5.4783	-4.7799	-9.2518	-8.2766	-6.2224	-3.9493	-4.7379	-4.9242	-9.7998	-5.7213	-4.6497	-8.5388	-5.3687	-5.8506	-5.0475	-5.7975	-4.7365	-4.6134	-5.4942	-6.814	-8.7281	-4.8414	-3.2052	-6.8584	-7.0794	-3.6961	-1.7013	-2.2685	-3.577	-4.0896	-8.3476	-4.0725	-5.2298	-7.5123	-3.6209	-4.1327	-5.6009	-8.2454	-7.4927	-3.6593	-5.1156	-6.9175	-4.9134
-23.681	-21.447	-21.792	-22.875	-22.875	-25.941	-21.456	-18.282	-24.961	-21.821	-23.834	-23.989	-26.525	-21.755	-22.301	-21.188	-25.429	-23.717	-24.772	-23.667	-22.958	-22.018	-22.942	-23.056	-21.754	-22.087	-21.969	-19.869	-20.679	-20.726	-22.353	-20.316	-21.156	-20.483	-22.824	-21.133	-23.482	-23.978	-18.95	-21.997	-22.781	-21.95	-21.846	-22.24	-19.708	-25.249	-21.885	-25.235	-24.117	-19.609
-9.8843	-8.1713	-6.9034	-7.2611	-11.515	-10.562	-7.8336	-8.0266	-8.6673	-9.0333	-6.5898	-9.5743	-8.082	-7.0756	-10.62	-6.2835	-5.9671	-8.2034	-3.6512	-5.4173	-7.1815	-8.2353	-6.7059	-7.6423	-6.1258	-6.4371	-5.6902	-8.7737	-9.2994	-6.4409	-9.7506	-8.1658	-11.107	-8.9895	-4.1401	-9.7705	-11.463	-10.101	-8.318	-8.5676	-6.0949	-7.7605	-7.8315	-3.2412	-4.8884	-7.0425	-6.7091	-8.6773	-9.9077	-9.2343
-5.8493	-7.2679	-7.9094	-8.224	-4.4573	-4.3782	-4.2911	-6.7834	-6.7177	-7.6534	-3.9164	-5.4836	-4.344	-8.2952	-10.986	-4.8104	-4.8132	-6.78	-4.3963	-7.7306	-4.7985	-6.295	-4.8255	-8.4121	-6.3227	-5.8602	-9.6261	-10.551	-8.5142	-3.5886	-7.0369	-5.4539	-5.4655	-7.0012	-8.3551	-5.881	-7.4244	-6.0347	-3.4032	-5.1377	-7.0303	-5.1437	-8.1744	-3.9164	-4.6193	-6.639	-7.4706	-5.4669	-5.2641	-8.1319
4.3925	5.7409	2.3123	3.6834	2.7601	2.753	1.7044	1.4289	2.21	4.4656	2.3937	1.1356	1.099	2.2123	0.28931	1.7878	5.017	2.3973	2.8271	5.4774	1.2743	2.6573	3.3879	1.871	5.174	3.4594	7.6921	3.7265	-0.023686	4.9856	1.3057	-0.41257	2.215	-0.76133	2.7188	3.7748	2.6073	2.7309	4.2601	3.2318	3.7033	2.3059	0.052323	3.6999	4.1918	2.7475	-1.0759	1.3839	3.5793	4.3266
2.0034	-0.22476	0.43687	0.84415	-1.2627	-0.97579	0.21081	3.2651	1.1475	2.8311	0.62468	-1.5428	-1.2802	-0.90204	-1.2239	-2.8096	-1.0194	-3.9498	2.7651	0.23482	-0.41154	0.14566	1.0146	1.6729	-1.4293	-1.3342	1.5106	2.0779	0.016878	0.19866	0.29028	2.4093	-0.45291	-0.37166	-0.050294	2.0634	3.6365	0.81099	-1.6708	1.1191	-0.67533	-3.7548	1.3873	1.1461	-2.7539	1.6213	0.2637	-1.8972	-1.2524	-0.078329
0.45283	-0.6727	0.62637	1.279	0.37195	2.0939	1.8185	-0.24293	1.5507	2.8696	-3.0215	-0.3244	0.33363	-0.39095	-0.28666	2.753	-1.0451	-0.53806	1.8839	-3.5448	0.33584	-0.18893	-0.25015	-0.74766	-2.0526	-0.5471	5.398	-0.52527	1.1373	-0.98269	0.16312	-1.5443	0.52953	-1.0422	-4.0671	-0.90336	-0.69586	-2.7477	3.3934	1.0727	-1.4893	-2.2904	-1.3623	-0.35649	-0.83333	0.45855	-3.0444	-6.1397	-1.269	-2.6409
2.04	1.9745	0.6623	3.7755	0.95829	3.2347	-1.673	0.8716	1.3152	1.2652	2.5057	-0.064306	2.8434	1.3488	-0.84435	-0.53339	-2.2263	3.3172	2.94	2.7552	1.4728	0.64961	-1.2098	3.7639	1.2363	2.2633	1.6305	0.42716	4.0012	2.0097	-0.45354	1.0651	2.4751	3.7726	-1.3176	-0.74448	3.2485	-1.3501	2.7685	1.667	2.1958	2.0968	2.2482	3.5712	0.44616	3.3741	2.4261	0.51272	-0.17452	2.2771
6.3874	5.9729	3.7947	4.527	8.2733	2.7764	5.8597	8.1363	6.7138	4.8212	5.2197	7.8295	4.2679	3.1808	4.9427	5.9496	6.9646	7.592	4.9275	8.3365	6.7006	3.7782	4.6743	5.7716	3.8879	6.9962	4.4472	5.6041	6.5124	5.5559	9.4188	6.3071	3.7551	7.0801	3.4867	4.0421	6.0248	6.049	5.3845	8.2841	5.1211	6.2692	4.4932	6.9213	6.1388	7.6534	5.9433	5.7732	3.1916	7.0739
-15.242	-16.262	-15.645	-20.017	-14.239	-13.612	-16.865	-16.568	-14.738	-12.857	-15.075	-16.76	-12.831	-14.575	-17.526	-11.146	-13.369	-14.082	-14.202	-13.992	-13.932	-16.581	-14.608	-17.5	-13.765	-14.612	-17.101	-16.17	-14.063	-16.972	-16.201	-13.434	-18.429	-14.18	-14.152	-14.486	-14.812	-16.328	-14.249	-15.574	-15.152	-17.212	-13.483	-12.312	-16.522	-13.442	-13.159	-15.455	-14.067	-18
-2.0681	-4.0317	-3.6651	1.2891	1.1357	0.043903	-1.3843	-1.8756	-3.1247	0.91571	0.21619	1.1976	-0.73379	-0.88558	-2.9898	-2.249	1.3709	-2.8834	-4.7595	-0.58045	1.2238	0.62113	-3.0208	-4.5295	0.16802	-0.67244	-2.2943	-2.1462	-2.1518	-0.8228	-1.532	-1.9899	-1.2737	-2.0914	0.44004	-3.716	1.6289	-2.8191	-1.8498	-1.5928	-2.4937	1.09	-2.3186	-3.9334	-1.5722	2.0713	1.6469	-0.034233	-1.7198	-1.4114
6.5788	5.7136	6.4894	6.7612	7.5861	5.8588	4.9413	5.1748	5.4742	6.6944	4.3295	5.6915	7.7773	5.036	6.899	5.0825	5.82	4.5895	6.5553	7.6604	4.9594	6.6714	7.129	6.6658	6.1799	5.9452	6.2925	6.5137	6.0105	8.0533	6.4135	4.8838	6.2496	5.7651	7.7531	6.799	7.0621	6.7692	9.4199	3.8384	4.3418	8.6394	9.5161	7.6255	6.4023	6.141	5.9679	5.3624	4.1793	8.3184
-2.5168	-1.7289	-0.10712	-1.3981	-2.5539	-2.5932	-0.68882	-0.83017	-3.2288	0.44856	0.24155	-3.8066	-2.2874	-0.058321	-2.2618	0.49104	-4.2104	-3.3202	0.12766	0.6628	2.2042	-1.6133	-1.7634	-1.5635	-0.78967	0.43137	-2.4782	-0.46902	-0.5682	0.38623	-2.3072	-3.0556	0.045188	-0.47343	-1.3355	-0.23676	-0.046003	-4.4565	-3.6296	-1.9561	2.3407	-0.16027	-2.3808	-1.9458	-1.8931	-5.4209	-2.2841	-4.4566	-0.54212	-2.5153
1.1917	1.1142	0.22208	1.5245	0.14228	-0.88304	-1.044	-1.3969	0.52247	0.87337	-3.3922	0.8967	-2.5434	-0.44534	-0.47896	-0.13157	-0.78965	-1.5239	2.2972	0.39067	0.18313	0.67719	2.1997	2.1198	-5.3068	-0.2137	-1.5488	1.1857	-1.9126	-0.17698	1.4433	-0.64241	-0.97345	-2.6233	1.4198	-0.48685	1.7891	-2.9037	-2.7434	-2.6106	0.020678	-0.58383	0.09745	-0.34635	2.6352	2.908	-1.7424	-0.30642	-1.505	-1.3942
-3.9562	-2.4308	-0.080641	-1.07	-0.91748	-0.53639	-2.1768	1.0593	-3.6852	-3.2249	-0.29566	-4.1847	-0.41927	-0.65329	-1.9828	2.8222	-3.4499	-0.87497	-2.525	1.7936	-1.9076	-3.5842	-0.19326	-5.187	-3.8186	-2.4157	0.35176	-2.4159	-0.64873	0.28229	1.6371	0.6622	-2.3657	-2.1799	-4.987	-0.84739	-1.3081	-2.7005	-2.986	-1.6413	-3.3135	-2.4345	1.7746	-3.7253	-1.3025	-0.97707	-3.1809	-0.95885	-5.0929	-0.86057
-12.407	-12.79	-14.178	-13.986	-13.314	-12.578	-11.38	-13.754	-10.679	-11.075	-12.917	-11.325	-9.1206	-11.17	-12.04	-13.915	-10.787	-12.543	-11.353	-10.632	-11.277	-11.545	-14.372	-10.486	-12.753	-11.991	-13.652	-12.238	-8.3799	-11.549	-13.951	-10.847	-9.417	-10.014	-10.71	-13.458	-11.464	-9.9748	-12.079	-12.446	-12.897	-8.2783	-12.864	-12.005	-9.1998	-12.807	-12.743	-12.59	-12.927	-11.182
-11.349	-10.855	-10.256	-11.492	-8.3439	-9.9134	-11.238	-9.4778	-11.141	-9.3788	-15.853	-8.7958	-9.6079	-11.566	-10.816	-10.005	-10.399	-10.967	-11.058	-8.919	-8.4389	-13.698	-10.217	-10.978	-10.781	-7.2846	-8.8987	-8.8464	-11.446	-9.9855	-13.758	-12.432	-10.403	-8.1543	-13.426	-9.9543	-11.025	-9.2047	-9.894	-11.697	-10.703	-9.6765	-9.4706	-8.0976	-7.9398	-12.623	-10.69	-9.051	-8.8724	-12.409
-4.7163	-3.0581	-0.53831	-1.5021	-1.809	-2.0511	-1.6986	1.8818	-2.3273	-1.4852	1.9935	-1.7478	0.065987	0.85069	-4.5871	-4.1089	-3.1288	-3.2923	-2.8426	-4.0414	-0.91172	-3.0724	-3.3601	-3.0515	-0.59826	-4.509	-3.0957	-0.87569	-3.7932	-2.6633	-5.511	-1.5465	-1.3664	-1.0866	-2.3623	-2.7517	-2.9575	-4.8429	-1.2284	0.31174	-4.4528	-0.22651	-3.5691	-1.9272	-1.8898	-0.71937	-3.7624	-3.3917	-3.0862	-6.2567
-10.294	-7.4343	-6.826	-9.3287	-12.126	-6.3686	-9.4993	-6.0045	-5.1542	-6.4479	-9.8873	-9.2506	-11.133	-8.8245	-8.3794	-9.4141	-8.6072	-7.4283	-11.261	-7.2389	-7.0598	-7.8909	-8.7741	-5.9256	-8.4013	-10.557	-9.7127	-12.033	-7.6697	-8.4375	-9.8282	-12.185	-9.4411	-9.5685	-7.1953	-9.1628	-8.6572	-10.333	-10.984	-6.489	-6.9687	-9.1015	-10.719	-8.3314	-7.3009	-9.8096	-7.8609	-9.2584	-9.0298	-9.1819
-12.939	-11.59	-12.785	-13.463	-9.648	-11.828	-13.172	-11.519	-14.831	-13.753	-11.49	-13.762	-14.725	-13.025	-15.074	-10.224	-14.185	-10.761	-11.41	-11.497	-12.505	-14.151	-16.548	-10.206	-12.483	-12.767	-11.91	-11.77	-11.574	-12.241	-10.369	-11.809	-10.775	-13.98	-12.561	-11.319	-13.831	-11.893	-14.099	-12.987	-9.5522	-11.39	-10.909	-13.037	-12.426	-13.344	-11.15	-12.986	-14.781	-13.808
-12.932	-11.502	-12.916	-16.086	-12.921	-13.576	-11.532	-9.9542	-14.354	-14.86	-14.76	-9.506	-14.129	-9.9716	-11.317	-12.063	-12.985	-12.366	-16.05	-9.91	-10.858	-11.099	-11.96	-13.96	-14.381	-10.043	-13.823	-12.744	-9.8362	-16.017	-12.887	-13.834	-12.259	-14.992	-11.441	-14.868	-13.79	-12.536	-12.253	-12.406	-10.287	-10.459	-13.202	-13.267	-13.709	-14.234	-15.96	-14.297	-16.152	-12.448
9.4633	6.1007	6.13	9.2108	11.374	8.2083	6.6881	4.2321	9.2898	5.7214	9.0816	7.6297	7.3799	7.6747	8.5011	7.1748	7.5411	10.52	5.7284	8.7857	6.4911	8.4623	10.105	5.1268	9.5909	11.762	8.8026	5.7238	7.8995	12.444	7.7701	10.204	14.795	7.9185	9.8129	8.3675	9.112	7.3593	7.5188	9.1199	10.749	7.6342	8.2339	10.298	7.9213	8.1204	12.877	9.7304	7.1851	10.525
-20.49	-20.611	-19.325	-20.659	-17.707	-19.273	-23.773	-21.095	-17.199	-22.509	-17.612	-22.813	-20.503	-22.183	-20.676	-19.033	-22.35	-22.12	-19.767	-19.978	-20.565	-22.821	-20.993	-23.452	-17.019	-19.725	-19.747	-21.052	-23.141	-22.707	-19.82	-19.485	-19.252	-21.642	-21.717	-20.91	-25.231	-18.968	-19.025	-19.701	-16.87	-21.06	-22.464	-22.353	-20.545	-21.62	-18.871	-20.423	-19.953	-17.235
-3.7663	-9.3866	-9.9951	-2.6157	-3.2179	-5.2182	-7.2996	-2.5089	-5.2484	-7.6945	-3.9998	-4.8203	-3.4886	-5.4297	-7.1302	-6.018	-6.5345	-2.4702	-6.8715	-5.8695	-8.5244	-7.3597	-5.5728	-5.365	-5.7581	-1.9456	-6.3193	-6.3484	-5.1994	-3.5111	-9.0871	-4.521	-2.3869	-6.2178	-8.6876	-6.0083	-8.066	-7.0436	-3.9651	-6.2039	-3.5286	-4.2671	-2.7113	-6.3914	-4.5933	-5.0889	-5.6986	-6.6238	-6.1662	-5.107
-1.2566	0.24934	0.14075	0.45414	0.4105	-2.8588	-2.8984	-2.9376	-0.091889	-1.4715	-2.4775	-0.042061	-0.63747	-1.36	-4.3064	-3.3311	-0.5443	-3.0467	-2.228	1.4633	-1.923	-3.4089	-2.524	-2.0049	-2.3672	-0.32737	-0.52548	-1.6485	-0.33577	-0.74111	-1.9526	1.2426	-0.88052	-0.76444	-0.88737	0.18104	-2.1256	-0.39335	-0.099752	1.6802	-3.8086	-0.84176	-0.56064	0.59545	-2.0011	-4.3755	-0.11849	-0.44043	-2.3311	1.0897
-4.7432	-3.4439	-6.4888	-0.70655	-5.7286	-1.5534	-2.4635	-1.3426	-3.6563	-3.5851	-2.5344	-2.336	-3.3465	-0.55975	-0.76346	-2.9574	-3.5897	-3.8844	-2.8258	-3.6711	-4.6561	-2.8904	-1.8882	-2.0042	0.77619	-2.2007	-1.5472	-1.4959	-2.0939	-1.8575	-2.689	-1.9654	1.6032	-2.6842	-3.7836	0.11325	-2.7243	-3.1158	-4.2199	-3.1381	-1.031	-1.8889	-2.0983	-2.0332	-2.4831	-3.7972	-0.82881	-1.1832	-4.5155	-4.6426
-13.06	-13.157	-11.817	-9.5034	-13.78	-10.386	-12.286	-14.003	-15.252	-12.533	-13.392	-12.318	-15.447	-12.869	-12.999	-14.659	-9.4183	-15.011	-9.7173	-13.34	-10.866	-9.1843	-13.821	-11.651	-11.589	-11.1	-11.851	-14.348	-9.4025	-11.405	-16.761	-16.53	-14.192	-12.527	-11.939	-14.267	-12.768	-13.993	-13.316	-15.187	-8.5175	-10.664	-14.4	-11.897	-12.991	-10.881	-14.26	-11.14	-14.887	-11.448
3.4939	2.1348	6.1695	3.254	4.7542	3.6903	2.6541	2.2228	5.3654	5.7457	5.998	4.6334	2.4808	4.1101	4.0127	4.6162	1.4007	3.1225	4.3969	5.0512	6.2934	1.9469	3.8351	4.5435	4.5928	2.3559	2.3123	-0.22648	6.1516	3.7378	0.70789	3.2874	6.0856	3.8045	4.1504	5.5206	7.175	6.4944	7.8292	2.2792	3.6648	6.5539	2.6708	3.0838	3.4879	2.1605	4.5606	5.1488	9.9001	2.6065
-9.9909	-3.278	-5.7485	-4.4031	-5.4747	-3.7081	-5.2638	-6.9544	-6.7475	-5.5988	-2.6694	-5.9242	-5.5418	-6.0143	-3.7067	-1.8743	-8.241	-3.9112	-5.457	-4.7012	-5.6827	-5.7156	-5.814	-8.2157	-4.8703	-2.7947	-3.7718	-5.643	-5.9115	-7.8164	-8.0563	-5.593	-6.9668	-5.0157	-6.8709	-5.7952	-5.0533	-4.9884	-6.2675	-3.3938	-5.1876	-4.3082	-7.4313	-3.9311	-5.2504	-5.2348	-7.2042	-6.9001	-6.5808	-4.9133
-1.9823	-0.46863	-1.4147	-0.41999	0.83092	0.78593	-1.32	1.2279	-0.019887	-3.1995	-2.0881	-0.13574	-1.7999	-0.42152	-2.5012	1.7013	0.040683	-1.0994	-4.2435	0.026275	-2.7019	-3.2278	-3.4291	-1.5624	-3.6152	-1.9889	-0.90388	-0.50078	-0.91906	-5.912	-1.0062	-0.92751	0.96062	1.3348	-1.4875	-2.5178	-0.051214	-1.5796	0.10771	-1.016	-2.6116	-1.9257	-1.8806	-1.7379	-0.8914	-4.848	-0.79826	-2.7536	-0.13234	-4.2736
-2.3763	-2.499	-3.5559	-3.9971	-4.9717	-3.9753	-5.5479	-4.5862	-4.8443	-5.1774	-6.2008	-5.5532	-6.0716	-6.1961	-4.6667	-5.4368	-5.1445	-6.3163	-3.633	-6.5791	-6.5637	-5.5099	-6.3224	-4.5587	-7.291	-4.5305	-5.9537	-5.4113	-7.3268	-3.8435	-5.2384	-5.348	-5.644	-2.4008	-4.3449	-4.4204	-5.9152	-2.2038	-6.0992	-5.1156	-4.8133	-2.1854	-3.199	-4.064	-5.8588	-3.8003	-3.4425	-7.455	-4.6649	-9.3804
4.6379	7.5408	5.8672	8.7892	8.9592	10.759	4.6237	4.2576	6.3426	6.8343	7.3578	6.3609	5.1036	4.611	8.9099	8.4751	5.0448	7.1502	9.163	8.04	5.5187	9.0436	7.534	8.2956	9.9449	7.7209	4.5307	8.2388	6.1678	5.1658	7.8082	3.4672	7.9927	7.8406	7.9308	4.7916	9.692	6.4991	4.1543	7.8682	6.2238	7.0247	9.5737	6.0909	8.5941	4.5864	6.6141	4.5097	9.9789	4.8741
0.91739	-0.33894	1.5029	3.1996	-1.1442	-0.39429	0.71007	2.4915	0.20615	1.9756	3.8582	1.7184	1.8626	0.34406	3.4292	0.12103	-0.69823	1.2155	2.0345	-0.43837	1.7061	3.0436	-1.8991	-1.3178	-1.8173	2.8362	1.9503	4.0333	2.0028	4.7031	1.7014	-0.67199	-0.5781	0.63176	0.69981	-2.2015	0.86771	2.6964	0.41828	0.61709	4.8103	0.59181	0.97795	-1.0456	3.1006	-0.15378	0.4527	1.5983	1.1734	-0.5941
-1.2605	-3.4926	0.34724	-0.095675	-1.6436	-1.2581	1.1542	-0.047937	0.064874	-2.233	-3.2359	1.3028	-1.7747	2.5203	1.7486	2.0122	0.6714	-0.79807	-0.77376	-2.2972	-0.51861	-3.1387	-2.3311	-1.7942	0.83662	2.2814	-0.73588	-1.7459	1.2681	-3.9342	-0.73258	-3.251	1.8962	-3.8992	-2.431	-1.5973	-2.1895	-2.6932	2.5445	-3.1803	-1.3408	-0.034597	-3.182	-0.61963	-0.87148	-1.1821	-1.4151	0.61408	-0.5737	-0.84547
-6.2321	-8.6989	-11.015	-7.6952	-11.371	-6.4581	-8.9654	-7.1391	-10.021	-12.496	-9.6565	-9.6105	-6.6241	-12.781	-11.819	-7.0081	-5.8749	-7.9863	-10.176	-9.1692	-9.0678	-10.233	-7.4921	-7.1381	-9.8634	-7.6524	-7.84	-11.01	-5.8833	-8.5725	-8.7809	-10.1	-7.4157	-10.69	-9.6363	-7.8171	-10.968	-9.4019	-9.0293	-8.9394	-8.5365	-7.5464	-6.6611	-8.8303	-9.7275	-8.4196	-7.6418	-7.09	-9.165	-5.8963
-3.1886	-7.3635	0.24957	-7.0513	-6.7088	-1.0543	-4.1775	-5.0657	-1.5345	-2.6953	-0.39834	-3.8115	-1.716	-5.1048	-6.3269	-4.2475	-2.0331	-4.384	-3.5177	-5.8328	-2.4425	-2.0181	-4.1586	-2.3417	-4.2025	-5.618	-3.4481	-4.5101	-6.3716	-5.0102	-5.0851	-4.8871	-2.5899	-2.4719	-5.0706	-2.7102	-4.4201	-2.0307	-1.6107	-3.5045	-2.2886	-4.3585	-3.761	-2.5933	-1.7653	-5.0724	-3.0874	-4.2921	-4.4914	-4.7718
-4.791	-4.0357	-4.5788	-6.4617	-4.4252	-4.817	-6.5829	-2.8472	-5.8429	-4.8333	-5.9745	-6.2593	-8.8492	-3.6748	-6.4936	-3.0661	-4.6762	-7.2988	-5.3401	-3.2954	-2.7065	-6.2204	-1.0881	-4.3264	-3.61	-6.0866	-7.9073	-4.0275	-3.265	-4.2898	-7.7317	-6.3101	-4.5952	-2.7602	-3.575	-6.8664	-6.342	-0.87731	-4.2716	-5.3256	-5.2589	-2.6692	-7.5073	-3.2744	-6.3383	-8.0544	-6.5597	-5.1418	-4.0499	-2.437
-11.942	-14.135	-11.803	-12.498	-13.974	-15.206	-12.173	-15.136	-14.376	-14.917	-13.867	-14.729	-14.275	-11.571	-12.226	-14.729	-11.533	-10.532	-13.21	-13.054	-10.868	-11.192	-14.691	-12.773	-12.371	-14.348	-12.28	-15.812	-14.683	-12.286	-14.004	-15.687	-12.73	-11.2	-12.281	-13.046	-11.628	-10.729	-11.653	-14.269	-12.223	-16.228	-13.959	-14.484	-12.219	-15.055	-14.007	-13.175	-13.986	-15.4
-10.422	-11.296	-12.982	-10.311	-10.526	-10.628	-11.28	-12.307	-11.045	-11.739	-8.1541	-9.3736	-8.3722	-14.891	-11.162	-8.7173	-10.098	-10.372	-9.4163	-10.896	-6.4881	-9.473	-9.3314	-9.9908	-12.987	-10.33	-10.299	-10.66	-7.6655	-8.8783	-13.157	-10.741	-11.625	-11.197	-7.7822	-7.1086	-8.206	-7.4172	-11.632	-9.4198	-11.083	-12.839	-9.6977	-11.379	-11.483	-7.6623	-8.4562	-12.375	-10.185	-6.1507
0.43063	-0.603	-3.284	-1.6067	1.9032	0.66578	-3.3609	-1.7179	-0.47001	-3.9349	-2.7523	1.2098	-2.1263	-1.4604	1.9187	0.12192	-1.6703	-2.8841	-1.3738	-1.8869	-5.2624	-0.078697	-0.85527	-2.2216	-3.2391	-0.62297	-0.93642	-2.0206	-2.8851	-3.7987	-1.3817	2.8022	-1.0086	-4.4153	-2.4328	1.7489	-1.2341	-1.1448	-3.197	-1.9002	-0.2391	-2.6097	1.2672	-0.48896	-1.1481	-2.5727	-1.3926	-0.91108	-4.2255	2.4202
-19.894	-21.826	-21.86	-20.856	-22.584	-20.766	-23.61	-24.343	-22.504	-22.742	-21.809	-23.137	-19.739	-23.318	-23.455	-20.634	-19.886	-20.988	-18.971	-18.298	-21.525	-22.373	-22.244	-21.188	-22.637	-22.507	-22.95	-22.037	-24.523	-22.961	-22.782	-21.765	-23.448	-21.358	-23.595	-24.787	-20.66	-19.853	-25.453	-24.477	-23.339	-23.948	-21.764	-22.443	-23.187	-20.454	-23.009	-19.866	-23.609	-23.37
-4.5703	-4.9487	-5.2013	-3.5979	-4.2112	-8.371	-4.6234	-4.9595	-5.8169	-4.9743	-3.1334	-5.2977	-6.2121	-2.7592	-2.8387	-2.8553	-3.7523	-2.9868	-3.7641	-4.121	-3.8925	-8.0593	-3.6911	-4.7607	-3.834	-5.5705	-2.2315	-4.4443	-2.9211	-3.9191	-3.6341	-6.0443	-6.7325	-7.9469	-4.7438	-3.6744	-4.6045	-4.3649	-5.8882	-7.6473	-5.6368	-3.7282	-4.6638	-2.3179	-1.3854	-7.6189	-5.6417	-6.5165	-4.0136	-3.8752
[truncated: 175 more rows]
[truncated: 150 more columns]
