# Supplementary material for: Genetic dissection of main and epistatic effects of QTL based on augmented triple test cross design
Source: PLoS One. 2017 Dec 14;12(12):e0189054. doi: 10.1371/journal.pone.0189054 (PMC5730204; doi:10.1371/journal.pone.0189054)
Supplement: S7 Supporting Information — (ZIP) [file pone.0189054.s007.zip › z2_1200_0.8_10.csv]

-1.1733	-0.83623	-1.7931	-0.068856	-0.38851	-2.7236	-1.2799	-0.098119	-1.8261	-1.0259	-1.4826	-1.8169	-0.67947	-2.0172	-1.0985	-3.0048	-2.5754	-1.308	-1.4973	-1.9246	-1.6389	-1.5794	-0.87497	-2.7186	-1.0141	-1.1468	-0.60212	-0.95531	-1.4152	-1.4923	-1.6819	-1.7955	-1.1996	-0.37907	-0.83648	-2.0849	-0.07864	-1.5599	-0.10467	-0.66313	-1.3225	-0.86099	-1.6327	-1.6739	-1.4637	-1.5117	-2.1524	-1.4649	-1.4624	-0.71784
-3.0908	-2.5057	-3.9867	-3.4844	-3.2729	-2.5423	-2.4672	-4.0594	-3.6552	-3.9091	-2.8882	-3.5932	-3.43	-3.8072	-4.2101	-2.7133	-2.4434	-3.4119	-4.7416	-3.7723	-3.5635	-4.0473	-4.3198	-3.2991	-2.2403	-3.2024	-3.1042	-4.961	-4.5107	-4.4417	-3.7876	-3.1288	-2.5953	-4.3691	-3.1064	-1.8399	-2.3118	-2.9493	-2.6332	-3.1344	-3.6736	-3.4495	-3.538	-4.0155	-2.3125	-3.6203	-2.4013	-2.0703	-3.4644	-3.1593
-22.389	-22.907	-22.173	-22.731	-21.956	-22.638	-23.054	-22.582	-21.405	-21.504	-20.519	-23.051	-22.649	-23.484	-21.054	-21.538	-21.883	-20.901	-22.437	-22.088	-21.5	-22.454	-21.395	-21.945	-22.182	-21.729	-22.024	-21.263	-22.198	-22.468	-22.311	-21.472	-22.494	-22.492	-22.34	-21.579	-22.683	-20.959	-21.336	-21.7	-21.619	-21.9	-22.128	-22.574	-22.864	-22.867	-22.442	-22.349	-21.791	-21.957
-21.296	-20.429	-20.109	-21.455	-19.773	-20.252	-20.445	-20.42	-21.269	-20.925	-20.789	-20.165	-21.265	-20.259	-21.146	-20.329	-20.653	-22.205	-21.888	-20.096	-20.594	-19.47	-20.01	-20.583	-20.742	-20.953	-20.419	-19.208	-21.014	-21.5	-21.871	-19.594	-21.411	-21.54	-21.04	-21.343	-20.258	-19.546	-21.944	-20.763	-21.264	-20.155	-20.434	-20.332	-20.866	-21.343	-20.818	-21.405	-20.459	-20.566
-13.498	-11.582	-12.014	-13.348	-12.973	-12.548	-12.728	-12.282	-13.25	-12.085	-13.668	-13.364	-12.963	-13.528	-13.363	-11.972	-12.747	-12.121	-13.308	-11.064	-12.405	-13.286	-11.945	-12.268	-13.39	-11.637	-13.217	-12.541	-12.258	-13.458	-12.766	-12.844	-12.247	-11.877	-13.275	-12.966	-13.313	-12.43	-12.687	-13.032	-11.489	-13.609	-11.986	-13.696	-13.688	-12.488	-13.873	-12.912	-12.237	-12.807
4.7548	4.4277	4.6186	3.787	3.9287	4.8674	3.978	4.2131	4.0954	4.7492	4.1832	4.3958	4.7085	3.9874	4.0964	4.1188	4.3873	5.1032	3.5977	5.3878	4.5934	4.9901	4.0485	4.4645	5.0867	6.1228	3.3827	4.1277	3.4386	4.919	4.6995	4.1402	4.1838	4.6634	4.5723	3.8511	4.1831	4.949	5.0646	3.9856	5.5239	4.4609	4.1563	4.2977	4.7959	3.8366	4.3391	6.1882	4.083	4.0574
4.5123	4.7768	5.1384	4.7155	5.3203	5.8112	4.662	6.0778	4.3434	4.2171	4.663	4.8952	5.3826	5.1553	5.4674	6.2877	4.3738	5.0592	5.8212	4.5393	5.8394	4.5386	4.8043	5.1938	4.2631	4.1364	5.3669	5.6326	5.2479	4.1136	5.8746	4.6802	4.5186	4.708	6.3554	4.3591	4.5633	4.5634	6.0442	3.991	4.9097	4.9018	4.2403	5.9605	4.0773	5.6652	5.1622	4.9464	5.7455	4.9102
-22.147	-23.349	-22.1	-22.516	-22.552	-21.588	-22.674	-23.387	-22.104	-23.029	-21.71	-21.929	-22.406	-22.564	-22.059	-22.356	-21.097	-22.628	-21.845	-21.274	-22.657	-22.355	-22.03	-22.072	-22.171	-22.241	-21.34	-22.135	-21.541	-22.524	-22.219	-21.295	-21.449	-21	-22.011	-21.699	-22.901	-21.643	-22.153	-21.754	-21.408	-22.185	-22.35	-23.109	-21.422	-21.675	-22.393	-22.926	-22.121	-22.054
2.59	1.7416	1.4003	2.228	1.5347	1.7053	0.32115	2.1067	2.7035	1.0432	1.1919	1.4154	0.71631	0.19882	0.66563	1.1629	0.11636	0.5019	1.0794	2.9755	2.6123	1.8998	1.2431	0.96881	2.8885	0.72771	1.0545	2.2017	2.6436	2.4634	1.536	2.1291	2.2252	1.7481	0.96571	1.9091	1.3443	1.0747	2.7362	2.2534	1.8578	2.1918	1.197	1.7225	1.5701	1.7775	1.3111	1.8248	2.0704	1.0547
0.26006	0.77923	1.0264	0.63687	0.67233	0.3371	-0.15674	0.65543	0.25607	-0.042042	0.88161	0.36674	1.5524	0.34029	-0.51466	0.84582	0.036145	0.44707	1.1156	0.14518	0.77837	-0.037778	0.0037939	1.3357	0.27591	0.075703	0.2926	-0.12981	0.9948	0.57378	0.12582	1.267	-0.40493	1.0869	0.55752	-0.3275	-0.42935	-0.3885	1.3937	0.31572	-0.32518	0.014942	-0.013903	0.59777	0.04949	1.0228	0.27659	-0.079265	1.0885	0.21295
1.8558	1.7714	0.60086	0.3018	1.0115	2.0581	2.2607	1.9672	1.6785	1.0043	1.1736	0.56719	1.6241	1.6892	1.828	0.70373	1.3089	1.1078	1.4349	-0.015858	2.1997	0.5494	1.8426	2.3634	1.9064	1.07	1.0572	0.014908	1.3045	1.0956	1.8599	0.41652	1.1565	1.3956	1.3525	-0.098479	1.7817	0.96357	1.4552	1.2394	0.83514	0.66291	1.9263	2.0207	0.76156	1.3495	1.6043	0.83753	1.1168	0.81457
-2.9302	-4.552	-3.0613	-3.7997	-4.0203	-3.0124	-3.2032	-3.9262	-3.7108	-3.5649	-3.2322	-3.3924	-4.6817	-4.841	-3.7373	-4.2121	-5.2153	-5.2484	-2.6687	-3.6512	-3.4742	-4.7105	-5.1315	-3.7113	-4.6104	-3.7235	-4.3571	-4.332	-3.9565	-3.9418	-3.82	-3.3869	-3.7602	-3.2221	-4.3274	-3.7585	-4.6714	-3.6658	-2.8525	-4.1873	-3.2651	-3.7678	-4.2957	-3.2439	-3.2445	-4.4705	-4.715	-5.0746	-3.7369	-3.7153
-0.30869	0.22314	-0.050132	0.64247	-0.11882	0.63012	-0.037676	-0.15388	0.17866	0.20669	0.88404	0.78378	-0.46896	0.077108	-0.57516	-0.50631	1.2394	0.51218	0.48369	-0.26333	0.049551	0.5488	0.74305	0.58279	0.11153	0.31578	-0.20762	-0.37088	0.2493	-0.62107	-0.69779	-0.17757	-0.98304	-0.043433	0.52223	-0.20356	0.26494	-0.21267	0.99678	-0.38476	0.58969	0.4018	-1.1613	0.31259	0.065404	1.1636	-0.052665	-0.18406	-0.21012	-0.11559
-4.0739	-3.2293	-3.2821	-2.8105	-3.91	-3.1588	-4.5552	-2.1154	-3.6828	-2.9403	-3.3301	-3.804	-3.4506	-3.5577	-2.1009	-3.1514	-3.7849	-3.0697	-3.0103	-2.953	-3.1451	-3.8166	-3.0958	-3.7407	-3.6345	-1.4314	-3.9758	-2.9699	-3.0841	-3.0369	-2.9141	-3.7073	-3.9813	-3.0776	-2.9552	-3.5238	-2.7916	-3.8108	-3.2815	-3.1452	-3.6776	-3.1865	-3.9666	-3.0532	-2.7429	-2.6191	-2.9949	-3.9139	-3.419	-3.6975
-1.1043	-1.2926	-0.49353	-1.2046	-1.3191	-1.0327	-0.56851	-2.1892	-0.3993	-1.6262	-2.1417	-2.9372	-1.6261	-0.74708	-0.4275	-0.12747	-1.7869	-1.7716	-1.8429	-0.80091	-1.26	-0.48293	-1.0411	-1.6994	-1.9271	-0.66942	-1.1617	-0.76966	-1.0765	-0.43277	-0.55143	-1.14	-1.7281	-0.98719	-0.62141	-1.8628	-1.0939	-1.0259	-1.5047	-1.2488	-1.3585	-2.1155	-1.676	-2.7139	-0.22457	-0.54115	-0.27485	-1.682	-1.3238	-0.46488
-1.6559	-0.70887	-1.2654	-1.8275	-0.91401	-2.3889	-1.4469	-0.92994	-1.8962	-1.0402	-1.5722	-2.212	-1.6492	-1.291	-1.3955	-1.3768	0.06951	-1.3029	-1.8469	-0.5997	0.037149	-1.3432	-1.5401	-0.59313	-1.538	-1.0668	-1.2415	-1.791	-1.589	-0.89024	-1.7268	-1.295	-0.7646	-1.9293	-0.99229	-0.60611	-1.3201	-0.64563	-1.0879	-2.5504	-1.8126	-0.29052	-1.5748	-0.33039	-1.6634	-2.0826	-0.69142	-1.2964	-0.6922	-0.80045
-4.1105	-4.6351	-3.737	-3.8133	-3.4214	-3.7516	-3.9468	-3.9077	-3.978	-4.383	-4.9494	-4.1011	-3.6301	-3.8057	-3.6139	-3.8055	-4.6329	-3.3588	-2.7766	-3.4202	-2.5429	-4.2131	-4.1379	-4.3887	-3.8262	-4.4663	-3.9757	-3.6425	-4.4505	-3.8284	-3.4234	-4.1928	-3.8874	-2.8937	-3.6766	-4.3562	-3.5541	-3.4099	-3.8775	-4.8125	-2.9918	-4.35	-3.7166	-4.6129	-3.2106	-3.3085	-4.6565	-3.6886	-4.1685	-3.9621
-3.8394	-3.6733	-4.52	-3.7208	-3.5087	-3.2918	-3.8981	-4.442	-1.7255	-4.3897	-3.494	-2.0534	-4.2214	-4.0665	-3.1423	-3.3845	-2.9498	-3.2	-2.7211	-3.1581	-2.9995	-3.6026	-4.3284	-2.9194	-2.9451	-2.3966	-4.1793	-2.5042	-3.9883	-2.282	-4.4431	-3.7922	-3.7996	-3.264	-3.6093	-4.8487	-3.6055	-3.4032	-2.9421	-3.0411	-2.0134	-2.908	-4.9397	-3.3466	-2.3848	-4.5443	-2.4671	-2.184	-2.7667	-3.7002
1.4565	1.4876	-0.19014	0.47015	0.098066	0.65167	0.86703	0.25641	1.0408	0.61849	0.13144	0.45209	0.89379	0.66018	0.064097	0.10947	0.28777	1.5302	0.72655	0.068773	0.43681	0.87829	0.96725	0.075033	0.53096	1.4111	-0.27325	-0.69832	1.0705	1.1417	-0.085517	-0.20634	0.56227	-0.86006	-0.74769	1.2921	0.67208	-0.18711	0.17514	1.7737	0.12839	-0.50006	0.19846	1.4256	0.88667	2.2395	-0.39726	1.4343	1.4076	0.18005
-0.84981	-0.46339	-0.21941	-0.94053	-0.18446	0.14743	0.18985	-0.05161	0.32155	-0.56808	0.071698	0.55575	-0.78034	-0.29443	0.68663	-0.87103	0.0094521	-0.54053	-0.45116	0.78944	-0.65243	0.19413	0.96476	0.062695	0.1258	0.35287	0.18	-0.58818	0.068079	1.0437	-0.33475	-0.34978	-0.38761	0.54438	1.0013	-0.30605	0.127	-0.67871	0.24579	-0.66696	-0.32071	-0.11033	0.40179	0.16675	-0.27725	0.54012	0.16991	-0.25289	0.13106	-0.28937
9.4152	8.3218	8.1748	8.2253	8.5856	9.0361	7.2372	8.4345	8.6025	10.248	9.0343	9.1383	9.0398	8.8916	10.034	9.7962	8.3149	9.0775	8.2619	8.2898	9.2794	8.9854	8.3703	9.0446	8.9904	8.5464	8.7355	8.1926	8.5028	8.45	8.2526	7.9145	8.4006	8.132	8.7886	8.0485	8.8625	9.7596	7.7595	8.3241	8.8299	8.7683	9.4521	8.497	9.26	8.7496	6.6269	8.2622	7.5966	8.9152
-3.6709	-3.2075	-3.4339	-3.3232	-3.6894	-3.1011	-3.5454	-5.2068	-4.775	-3.1128	-3.9699	-5.5127	-2.9119	-4.0221	-5.435	-3.6436	-4.0292	-3.1925	-3.8087	-4.2993	-4.221	-4.2033	-3.6224	-2.5675	-5.3985	-3.6623	-2.8194	-3.6663	-3.0311	-3.8304	-3.2019	-3.829	-3.6986	-3.6675	-4.2997	-3.4057	-3.7861	-3.8306	-4.2355	-4.5812	-4.2276	-3.6624	-4.1046	-5.3484	-2.7746	-3.722	-4.3978	-4.1966	-4.4475	-3.611
-3.6882	-3.7209	-4.953	-3.2514	-3.1766	-2.7609	-3.3698	-3.5798	-2.9363	-4.2133	-4.2982	-3.3048	-4.0807	-3.8357	-5.2303	-3.8556	-4.049	-3.2012	-4.2719	-2.7955	-3.6	-3.4297	-3.7472	-4.96	-4.0315	-3.0408	-4.1401	-3.5041	-3.9829	-4.9716	-4.8884	-2.883	-3.8402	-3.4303	-4.7555	-3.3097	-2.2234	-2.9616	-5.0167	-4.4842	-2.7091	-4.2945	-4.3985	-4.7258	-3.666	-4.2286	-4.1029	-4.5187	-4.2907	-3.3056
8.9028	9.0159	9.3903	8.0031	8.9095	9.3806	8.7319	9.5852	9.3392	8.7554	9.0729	9.0251	8.0638	8.4833	9.355	8.7352	7.8151	8.3383	8.2159	8.1341	7.5334	8.204	8.9405	8.7391	9.2135	7.5344	6.7404	8.9346	9.336	9.5282	7.9112	9.4172	9.0962	8.6992	8.6588	8.3561	7.4235	6.5827	9.4319	8.3218	9.3268	7.8768	8.2279	9.3379	8.5929	8.6468	8.5255	8.8806	8.7598	8.5068
4.9478	6.1646	4.7928	7.4789	5.5074	6.3717	5.3349	6.2628	5.9515	5.6029	5.6067	5.2645	6.3734	5.5515	5.1092	5.8839	5.7525	5.2575	4.4806	7.2414	5.4244	5.5038	5.374	5.6537	6.2308	5.6339	5.1396	6.2175	5.0174	5.0576	6.9351	6.3873	6.0888	6.2043	5.3238	4.9751	5.9657	4.6801	4.8767	5.3769	5.7878	5.0239	5.692	4.8144	5.1211	5.7239	5.9176	5.7622	4.9644	5.0518
-1.8244	-1.2869	-2.7782	-2.775	-3.0487	-2.7671	-3.231	-2.4867	-1.6307	-2.0951	-2.2633	-2.8442	-2.7377	-2.6422	-3.5246	-1.7638	-3.1197	-1.9837	-4.0359	-2.1996	-1.867	-1.7903	-3.1476	-1.9515	-1.7935	-1.9592	-3.1062	-3.0508	-1.3952	-2.4342	-2.063	-3.6992	-3.118	-2.1547	-2.7534	-2.7988	-1.4861	-1.7901	-1.8384	-0.97011	-2.7569	-1.6326	-2.1224	-2.725	-2.9698	-2.6404	-2.513	-1.4615	-3.11	-2.1421
8.5503	8.196	7.9994	8.9096	8.7749	9.1241	8.475	8.166	9.0315	8.5622	8.7313	8.3897	8.8178	9.0693	9.2414	8.5692	8.041	8.3053	8.8732	8.2949	7.2354	8.1515	9.2758	8.59	8.2506	7.8831	9.2307	9.856	8.9125	9.3184	8.8799	8.4808	8.7585	8.5566	9.0342	8.7868	9.0202	7.9442	8.1783	9.5135	8.0278	9.0302	8.1212	9.7078	8.6884	8.3886	7.8737	9.8389	9.3162	8.4754
-1.9989	-2.1542	-1.2454	-2.3196	-1.4706	-0.28064	-2.1571	-1.9554	-1.2046	-0.91472	-2.0024	-1.379	-1.101	-1.3424	-0.95478	-1.7485	-2.0357	-1.9456	-2.2576	-1.188	-1.1685	-1.0627	-0.92831	-2.5252	-1.1906	-0.40891	-2.6332	-0.91629	-0.013714	-2.3525	-0.96812	-1.7286	-1.4008	-1.9086	-0.67551	-1.0918	-1.4672	-1.0763	-1.9574	-2.5989	-0.84745	-1.5722	-1.6232	-1.1901	-1.9296	-0.78765	-1.0904	0.065805	-1.4677	-1.5492
-10.43	-10.08	-11.067	-12.299	-12.723	-12.001	-10.363	-11.512	-11.504	-11.097	-11.758	-11.376	-11.147	-12.456	-10.324	-10.446	-11.19	-11.693	-10.88	-11.32	-10.344	-12.203	-11.121	-10.336	-10.649	-10.927	-11.213	-11.144	-11.729	-12.11	-11.501	-11.567	-12.024	-11.483	-12.149	-10.105	-11.16	-12.176	-11.218	-11.873	-12.11	-10.799	-11.837	-12.059	-10.661	-11.743	-12.417	-12.224	-10.855	-11.435
-7.6432	-6.9078	-7.6103	-7.8192	-8.2545	-6.8099	-9.2714	-7.9148	-8.1048	-8.2315	-7.459	-9.1201	-7.6491	-8.594	-6.9581	-7.7163	-7.1434	-7.3236	-8.8467	-8.6277	-7.0348	-6.8185	-8.0992	-7.5428	-8.4435	-7.7303	-6.66	-8.5473	-7.2661	-8.2464	-7.4535	-8.3779	-8.2933	-8.6622	-6.8653	-7.4869	-8.679	-7.7475	-7.2142	-7.9727	-7.1269	-7.946	-7.6817	-7.3714	-7.8104	-6.6372	-7.0397	-6.6253	-7.639	-7.8201
-1.7535	-1.3527	-1.86	-1.8147	-1.537	-2.5191	-1.9636	-2.0261	-1.1859	-1.8294	-1.6877	-2.2106	-1.5719	-2.7418	-1.7313	-2.6341	-1.8657	-1.1862	-1.8441	-0.86595	-1.6232	-1.8809	-0.62457	-1.6865	-3.0809	-0.7849	-2.4752	-0.75169	-0.85588	-1.3121	-1.2359	-1.1231	-1.8026	-1.9877	-1.9841	-1.5325	-2.0762	-2.4843	-1.8141	-1.6567	-2.1884	-1.8205	-2.1498	-1.2721	-1.5448	-1.9969	-2.0328	-2.2846	-1.6548	-1.3075
1.1937	1.4368	0.53842	1.9132	1.2209	0.053566	1.3897	0.11518	2.0398	2.071	0.73777	0.92562	2.6991	0.91067	2.3658	1.3482	0.9197	0.55554	0.25833	1.2829	1.205	0.67701	2.1402	1.5359	0.72425	0.15673	1.1596	1.4995	0.25682	0.82357	0.67069	0.64063	1.7634	0.69924	1.2809	1.6788	1.0545	0.56208	1.3494	0.9404	1.5074	0.88283	0.826	0.91744	0.51484	1.728	1.1958	-0.10966	1.3283	2.0852
1.1911	2.4056	2.4075	1.8527	1.5171	-0.085169	2.1346	1.4475	1.1655	0.98036	1.6766	2.0619	2.0241	1.9665	1.5217	1.6227	2.4915	1.2231	1.9803	1.308	1.857	1.1235	1.9478	1.91	1.3473	0.7882	1.6284	2.3262	1.0459	1.2409	2.4258	1.5459	1.7283	0.55866	2.4489	1.5791	1.3992	2.1824	1.8144	1.6477	1.6933	2.7173	0.55651	0.5201	2.2476	1.2518	1.4388	1.8558	1.1106	1.1701
-12.164	-13.707	-13.314	-12.312	-13.22	-13.067	-13.888	-13.449	-12.93	-13.184	-12.938	-13.081	-12.36	-13.046	-13.138	-12.962	-13.831	-13.055	-12.571	-13.474	-12.713	-12.806	-13.455	-13.069	-13.594	-13.547	-13.614	-13.436	-13.29	-12.789	-12.978	-13.136	-12.964	-13.848	-13.711	-13.238	-14.065	-13.86	-13.533	-13.602	-12.408	-13.05	-13.48	-13.17	-13.366	-13.811	-13.595	-14.627	-12.661	-11.645
1.024	0.9807	0.94742	0.76807	0.80721	0.80071	1.7182	1.3304	1.2966	1.0606	0.90451	0.92477	0.96261	2.5203	0.56153	2.0388	1.7169	2.0495	1.4446	1.3465	0.91759	1.0545	1.6916	-0.02719	1.5899	0.83592	1.373	2.1053	0.94575	1.8701	0.092844	1.4378	0.16221	1.3834	0.81253	1.6999	1.5238	1.0913	1.6085	0.97647	0.70712	2.8296	0.993	1.4607	-0.15891	0.63976	0.71025	1.817	1.2048	0.67724
-11.529	-12.034	-12.802	-12.828	-13.584	-12.599	-12.823	-12.172	-13.742	-12.667	-12.224	-13.369	-12.507	-13.904	-12.336	-12.97	-13.075	-13.15	-13.975	-12.684	-12.033	-12.649	-11.685	-14.606	-12.978	-12.94	-13.861	-13.403	-12.229	-11.978	-12.494	-13.24	-12.931	-13.188	-14.273	-13.93	-13.65	-13.835	-14.016	-12.44	-13.016	-12.167	-12.927	-12.741	-13.166	-12.549	-11.432	-12.548	-13.098	-12.671
10.06	9.813	9.7672	9.6222	10.158	9.9645	9.3478	10.08	9.7902	9.5221	8.3796	9.4423	8.9077	9.83	9.6138	9.2182	9.7989	11.331	9.343	9.829	9.4279	8.9616	9.7363	10.333	9.8241	9.3316	9.1159	10.301	8.8303	9.386	9.1758	9.9081	10.937	8.7868	9.3701	9.9617	9.2812	10.7	9.4386	10.215	9.0894	9.7391	10.187	11.374	8.6461	8.9435	10.436	9.8249	10.13	10.207
-14.817	-13.999	-13.944	-15.451	-13.692	-13.686	-13.179	-14.231	-13.956	-14.426	-13.785	-14.662	-14.483	-13.495	-12.941	-14.729	-14.11	-13.278	-13.798	-13.127	-14.573	-13.953	-13.206	-13.981	-13.983	-13.057	-13.873	-14.325	-14.696	-13.823	-14.654	-13.762	-14.702	-14.277	-14.311	-14.539	-13.736	-14.528	-14.363	-14.307	-13.279	-13.382	-13.912	-13.594	-13.576	-13.668	-12.969	-13.935	-14.138	-14.584
-2.2754	-3.2221	-3.3377	-2.5158	-2.7076	-2.1309	-2.0133	-2.6417	-2.6275	-1.8189	-2.4167	-3.2081	-2.0843	-2.8926	-2.9867	-2.9569	-2.174	-2.6909	-3.0917	-3.126	-3.9617	-3.2429	-1.6564	-2.401	-2.9597	-2.8015	-2.6606	-3.1442	-1.7296	-2.2671	-1.4843	-3.2243	-3.1166	-2.3923	-4.0748	-1.4213	-3.0463	-2.4255	-2.8589	-1.913	-2.0564	-3.5297	-2.3374	-1.8943	-3.4992	-3.2129	-2.5894	-2.3315	-2.0131	-3.824
-4.4328	-4.2307	-4.29	-4.9439	-4.6474	-4.5601	-4.9363	-5.0875	-5.4242	-5.1901	-4.8893	-4.2364	-4.1275	-3.7695	-4.2219	-4.3172	-3.8759	-4.3192	-4.4087	-5.4168	-4.5191	-4.6552	-5.1385	-4.4845	-5.0275	-5.094	-3.7728	-3.9855	-4.8058	-4.4456	-5.157	-4.4612	-4.0297	-3.7952	-4.8869	-4.9092	-4.1105	-4.1519	-3.9725	-4.4451	-5.3677	-4.3564	-5.5905	-5.1478	-4.0332	-4.385	-4.6598	-5.2183	-4.4321	-4.5364
-13.074	-11.546	-12.41	-12.171	-11.682	-11.252	-11.474	-12.118	-11.263	-10.937	-12.728	-11.952	-10.816	-12.584	-11.51	-11.476	-10.902	-11.686	-11.932	-11.491	-11.234	-11.537	-11.534	-12.607	-10.878	-12.219	-11.655	-11.806	-11.725	-11.856	-12.707	-11.755	-11.551	-10.678	-11.865	-11.074	-10.165	-11.975	-11.934	-11.477	-12.584	-11.123	-11.737	-12.035	-12.093	-11.362	-11.162	-11.825	-11.508	-11.974
9.5152	10.476	9.9194	8.4776	9.9795	8.4765	9.6179	10.115	9.5363	10.498	10.72	8.9112	9.5814	9.367	10.227	10.337	9.6499	10.593	10.263	10.42	9.7579	11.711	11.455	9.2264	10.073	9.7437	9.4602	10.341	10.273	10.668	10.902	9.7392	10.077	9.0034	9.6681	9.1703	8.8254	11.196	10.208	9.8343	10.873	9.4351	10.142	9.8082	11.071	9.884	10.436	10.328	10.465	11.591
7.4521	7.8581	8.5316	8.1354	7.6905	7.5928	8.52	7.5991	7.1833	7.8692	7.4688	9.2993	8.3433	8.2875	7.5477	8.6194	6.9666	8.6516	6.7598	8.5086	7.1929	8.6377	8.6847	7.6691	8.0805	8.8142	7.727	8.7482	7.9047	7.33	8.065	8.2893	7.03	8.22	8.102	7.8399	7.9648	8.6058	8.4617	7.7118	8.7181	8.4672	8.2926	7.8118	8.0612	7.5059	8.8839	6.6072	8.0847	7.7759
-2.399	-2.8177	-3.1787	-2.5513	-1.3058	-3.1362	-3.1803	-2.9962	-2.0188	-3.0207	-2.8754	-2.8795	-2.2515	-3.6921	-2.6199	-2.5771	-2.0602	-2.6205	-1.7576	-1.1507	-2.5229	-2.7214	-2.3331	-2.9411	-2.872	-3.0547	-2.1517	-1.7928	-3.3213	-2.1907	-2.1974	-1.6608	-3.3209	-1.7554	-3.5795	-3.1329	-2.7137	-2.4996	-3.1697	-2.8146	-2.5864	-2.4132	-2.3942	-2.0937	-2.3878	-1.4116	-1.6277	-2.6116	-2.683	-2.8407
-12.481	-12.93	-13.511	-14.245	-13.645	-13.967	-13.702	-13.423	-12.331	-14.289	-12.976	-12.649	-12.312	-13.316	-13.062	-11.909	-13.435	-14.029	-13.196	-12.692	-12.928	-13.733	-13.798	-13.836	-12.7	-13.096	-12.381	-12.304	-12.732	-13.276	-14.646	-13.768	-13.984	-13.243	-13.718	-13.229	-12.844	-13.619	-13.107	-13.833	-12.607	-13.671	-12.877	-12.322	-13.809	-12.48	-13.164	-13.193	-13.488	-12.692
9.7807	9.807	10.606	10.463	8.8998	9.2572	10.759	9.7877	9.6077	10.66	9.5678	9.1521	10.961	9.0648	10.155	9.7517	10.228	9.8102	9.6521	9.2883	9.0215	9.5687	10.145	9.6658	9.4449	9.8779	10.375	9.5006	10.037	10.77	9.2443	9.0997	9.4882	9.934	11.09	9.7186	10.529	10.23	9.0461	10.641	9.6658	9.118	9.6165	9.4913	9.8717	9.9517	9.1996	9.7581	9.8392	9.6393
-4.3192	-3.4152	-3.2439	-3.3458	-4.3999	-5.1419	-3.6384	-5.05	-4.436	-4.1374	-3.5055	-3.6178	-4.3062	-4.0794	-3.732	-3.6154	-4.6999	-3.5232	-4.8122	-4.6401	-5.187	-5.2119	-3.5534	-4.4199	-4.6416	-5.3528	-4.1331	-3.9449	-4.3604	-3.878	-3.91	-4.2401	-4.13	-4.6199	-4.5476	-4.8214	-4.2923	-4.0009	-3.9574	-4.5694	-4.1855	-3.5221	-5.2494	-3.7003	-3.4411	-4.8029	-4.2899	-3.9997	-4.7798	-4.0241
-11.036	-10.392	-10.386	-9.902	-9.7406	-9.809	-11.014	-11.015	-11.918	-8.9657	-9.961	-9.4115	-9.2488	-10.436	-9.9268	-10.697	-9.0299	-9.3256	-10.582	-10.601	-9.8817	-10.743	-10.028	-10.127	-9.0556	-9.4203	-10.55	-10.717	-10.14	-9.7264	-10.089	-10.039	-10.118	-9.9199	-10.425	-9.6214	-12.076	-8.919	-10.793	-9.9442	-10.542	-11.078	-10.277	-11.001	-10.236	-9.8692	-8.1899	-11.176	-10.319	-10.657
0.24584	-0.072334	0.44029	0.14958	0.52397	-1.1643	0.6166	-0.3221	0.25879	0.14045	0.7656	-0.64447	-0.71056	-0.51597	1.2755	-0.20433	0.63489	-1.0016	0.31711	0.26838	-0.74795	0.34488	0.81293	0.22989	-0.43428	-0.50191	0.5651	0.91859	0.42245	-0.00082483	0.70327	-0.031625	-0.61524	-1.2116	1.3256	-0.82992	-0.1002	-0.72494	0.37685	-0.51747	0.40448	0.63778	-0.2288	-1.6024	-0.75922	0.14671	-0.050788	0.39062	-0.74119	0.60411
5.6227	4.0092	4.9688	4.8901	5.4427	5.8169	5.0542	5.044	4.6864	5.5214	5.1838	5.3175	5.0953	5.3094	4.7046	5.4477	5.4521	4.2308	4.1274	5.1452	4.5507	5.8488	4.7158	4.4776	4.8376	5.3897	5.0875	6.3187	5.553	6.4769	3.7228	5.9156	5.676	5.4986	4.4716	5.2126	5.2784	4.0287	5.5845	4.2394	5.1301	4.7693	5.4156	4.917	5.2328	4.8724	5.5538	6.0724	5.4181	6.0559
-12.788	-12.568	-13.168	-13.059	-12.59	-11.891	-12.285	-13.172	-13.088	-13.166	-13.198	-13.441	-12.669	-13.717	-13.999	-13.276	-12.413	-11.692	-13.087	-13.239	-12.654	-14.226	-12.837	-13.357	-12.004	-13.752	-13.516	-13.177	-12.63	-14.181	-13.298	-13.245	-13.228	-12.73	-13.643	-15.008	-13.794	-12.324	-12.718	-12.162	-14.46	-13.583	-13.21	-12.547	-14.102	-12.119	-13.169	-13.944	-13.344	-13.113
5.3549	4.6624	5.4029	5.0581	5.0576	5.1533	5.2985	5.3269	3.6836	5.4257	4.0445	3.2429	5.1106	5.063	5.5273	5.9686	5.6667	4.8781	4.5976	4.1403	5.5007	4.915	4.8386	5.4437	5.2086	6.5697	4.9037	5.7029	5.6461	5.1172	5.2974	3.849	6.1093	5.0953	5.5214	5.4673	6.6365	5.6292	6.1467	4.6245	5.6132	4.7301	5.4811	5.1426	6.3554	5.0184	4.5881	4.5383	5.4113	5.4155
-1.4675	-0.89898	-1.0987	-0.90976	-0.76953	-0.55406	-1.1846	-0.68882	-1.964	-0.90308	-0.22738	-0.73837	-1.7926	-1.3495	-1.105	-1.8538	0.033374	0.13412	-0.92321	-1.4266	-0.99201	-0.54746	-0.8133	-1.5664	-0.46401	-1.0529	0.34791	-1.4995	-1.6083	-1.3483	-0.30466	-1.0215	-1.1144	-1.5101	-0.36696	-0.055058	-0.52297	-0.48468	0.46222	-1.0365	-1.5815	-0.83871	-1.8224	-0.96337	-1.6943	-1.1932	-1.0923	-0.57326	0.33989	-1.6425
-8.9744	-8.8282	-9.9905	-10.778	-10.326	-9.6988	-10.089	-10.07	-8.6054	-9.9924	-9.1223	-10.091	-8.635	-9.8059	-9.1321	-9.9443	-9.7553	-9.9279	-8.8063	-9.0896	-10.944	-10.746	-9.8643	-9.4695	-9.0995	-10.499	-9.29	-9.8117	-10.494	-10.292	-8.8422	-9.1599	-8.8138	-10.18	-8.9661	-9.3227	-9.8222	-8.9086	-8.7471	-10.279	-9.4826	-9.2284	-9.7997	-9.2008	-9.362	-9.2815	-9.9664	-10.16	-10.382	-10.609
-0.37506	-1.9682	-1.6072	-1.9361	-1.8901	-1.2264	-1.5015	-1.8012	-1.0795	-2.1529	-1.7738	-3.0949	-0.76894	-2.0794	-2.2098	-1.8636	-1.2183	-1.5851	-0.39568	-1.1739	-0.011883	-1.6352	-1.5968	-1.3644	-0.44643	-2.6256	-2.3409	-0.95122	-0.95933	-1.6159	-0.55472	-0.075647	-1.1076	-1.2155	-1.1342	-0.7677	-1.1266	-1.4177	-1.9076	-1.0132	-1.7204	-1.4629	-1.0657	-1.6705	-0.5305	-0.80019	-2.0863	-2.505	-1.3954	-0.68829
-2.126	-0.5466	-2.2866	-1.3821	-0.85708	-1.8126	-2.5561	-2.2565	-1.6391	-1.6244	-1.666	-2.549	-1.3991	-1.9738	-1.4403	-1.1085	-1.6353	-1.6859	-1.2842	-0.22233	-2.282	-1.8477	-1.4215	-1.3192	-1.505	-2.0036	-1.6211	-1.0695	-2.4445	-1.4711	-0.92775	-1.7625	-0.69986	-0.025206	-1.0293	-1.0935	-1.6138	-2.3236	-2.3377	-1.4111	-1.1857	-1.1543	-1.7074	-1.6076	-0.70801	-0.79105	-1.6579	-1.2998	0.21379	-0.16596
-6.8754	-8.6196	-7.3263	-7.8024	-5.6664	-6.423	-7.1703	-6.9998	-8.1533	-7.152	-6.936	-8.1425	-6.2249	-7.2251	-7.6352	-6.4261	-7.6469	-8.7824	-7.2325	-8.1068	-8.1951	-6.5407	-7.5111	-7.7618	-7.374	-7.2366	-8.0924	-7.4302	-8.7786	-8.4328	-8.3521	-8.2376	-7.643	-7.5626	-6.9743	-7.8808	-7.3808	-6.926	-7.7535	-8.7455	-7.1892	-8.1826	-7.4898	-8.1975	-8.9893	-7.5468	-6.9863	-7.4671	-8.02	-7.9368
-22.539	-22.046	-22.03	-22.165	-22.154	-23.195	-22.586	-22.282	-22.534	-21.679	-22.694	-22.98	-22.613	-22.079	-22.861	-23.277	-22.752	-22.592	-22.102	-22.311	-22.227	-21.619	-22.52	-22.75	-22.531	-21.385	-21.405	-21.531	-22.7	-22.597	-22.075	-21.404	-22.517	-22.425	-21.75	-22.749	-22.146	-21.536	-22.683	-23.55	-21.238	-21.542	-21.853	-22.726	-22.541	-21.903	-23.203	-22.049	-22.802	-21.588
-0.15868	-0.79384	-0.73017	-0.98254	-1.5264	-0.60868	-1.1745	0.43384	-0.36397	0.15643	0.012127	0.63956	-0.29186	0.69424	-0.20566	-0.76859	0.0059373	0.030917	-0.2177	-0.59597	-0.73497	0.022133	-0.2548	0.062722	0.38211	-0.7257	0.18579	0.85137	-0.37453	-0.49574	-0.66638	0.36264	-0.85411	-0.85257	-0.49507	-0.97352	-0.64372	0.092662	1.2142	-0.36964	-0.67708	-0.16908	-0.29819	0.38275	-0.44178	-0.19424	-0.58089	0.54132	-0.59401	-0.78873
-2.8151	-2.7352	-2.6664	-2.9097	-3.0591	-3.176	-3.3469	-3.7957	-3.245	-2.5891	-2.9009	-1.3098	-2.409	-2.3693	-2.5723	-2.4452	-2.0019	-1.4758	-2.7353	-3.7913	-2.8392	-2.3119	-2.7663	-3.2383	-2.0508	-2.7335	-3.0046	-2.9092	-2.6251	-3.4045	-2.4305	-3.2751	-2.2468	-2.2619	-2.4927	-2.278	-4.2046	-2.9676	-2.5355	-3.4556	-3.3782	-2.8594	-2.2846	-1.6394	-2.4394	-3.1544	-2.6967	-2.9426	-2.4058	-2.8747
3.6239	5.613	5.4953	6.1589	4.5972	5.5678	6.6946	5.3949	5.1192	5.3236	5.4468	5.4134	4.4004	4.5039	5.037	5.4082	5.2309	4.4313	5.2441	4.5377	5.5502	4.1658	4.6074	3.6548	4.7067	4.4646	4.8368	5.3301	5.4005	5.3198	4.3091	5.3154	5.2747	5.6977	5.0519	5.3724	4.6845	5.8991	5.2928	4.1329	4.0529	4.8416	5.2505	4.3467	5.0572	5.2163	5.0501	5.2837	4.8801	3.8357
1.093	-0.63388	-1.0704	0.55802	-1.5787	-0.010438	-2.0082	0.7584	0.93188	-0.46155	-0.0011835	-0.17902	-0.119	-0.0083957	1.1703	0.23703	-0.17617	-1.7554	-0.69006	0.73795	1.3093	0.65482	-0.25759	0.30923	-0.75472	-0.25931	-0.19325	-0.026459	-0.71984	0.51682	-0.32274	1.032	0.58302	0.63296	-0.1745	-0.72738	0.010615	0.060929	0.5096	1.4785	-0.20487	-0.76351	-1.3689	0.13262	-0.76505	0.40928	-0.13294	-0.18217	0.65555	0.23611
-1.5357	-1.0003	-0.77867	-1.3101	-0.37226	0.26579	-2.3683	-1.4682	-1.9483	-1.4739	-1.8238	-2.7643	-1.5069	-0.75996	-2.0189	-0.90221	-0.66949	-0.80572	-1.0695	-1.5524	-2.4599	-1.7911	-2.1832	-1.7826	-1.0684	-0.91022	-2.2122	-1.1508	-1.0883	-1.3425	-2.0056	-1.2843	-1.6525	-2.3453	-1.3747	-2.0603	-1.2831	-0.37732	-1.418	-0.84706	-1.7916	-1.6507	-0.84986	-2.5532	-1.6757	-1.0286	-1.5058	-1.8567	-1.5461	-1.4348
-8.5453	-8.7382	-9.4632	-9.4661	-9.3038	-8.2435	-9.5044	-9.1301	-8.2243	-9.3276	-8.9642	-8.8051	-9.0761	-8.7164	-9.0207	-8.761	-9.1405	-9.5052	-8.8288	-8.2478	-8.2709	-9.4249	-8.6853	-7.6514	-9.1761	-8.4889	-9.6431	-9.015	-9.5856	-9.384	-8.8042	-8.7742	-8.9699	-8.9951	-8.6282	-8.5471	-8.6932	-9.2993	-8.8193	-9.5174	-8.9264	-8.8217	-9.7369	-9.1239	-8.4449	-9.13	-8.8833	-8.4237	-8.273	-9.2828
-4.0236	-4.3876	-4.8018	-3.9767	-5.0462	-3.5802	-3.4229	-4.9227	-4.1985	-3.9908	-3.489	-3.4295	-4.3333	-3.9693	-3.4471	-4.1543	-4.6203	-4.2868	-4.3143	-4.5278	-4.0121	-4.4259	-4.6916	-3.9192	-4.5478	-4.2754	-4.5522	-4.6753	-4.2589	-5.1238	-4.2044	-3.6419	-3.582	-4.3827	-5.8215	-5.2003	-4.2854	-4.7311	-3.6633	-5.0105	-3.6053	-4.0531	-3.8754	-4.1218	-4.5068	-4.9834	-3.5547	-4.149	-4.4623	-3.6869
7.3842	7.4437	7.6045	9.0319	7.8655	7.8132	7.0276	7.1878	7.9681	7.1269	8.3957	7.546	8.3244	7.784	7.687	8.2096	7.6163	8.7323	8.3796	9.6708	7.7032	7.1911	8.544	7.6557	8.0518	6.9582	8.0279	8.7306	7.8357	8.8239	9.9681	8.7605	8.347	7.3294	8.8631	7.5389	8.4338	7.8578	8.3532	7.8587	7.6156	8.292	8.6023	7.0126	8.1791	7.1795	7.5974	7.0408	8.9521	8.7619
-14.505	-14.951	-14.191	-13.999	-14.477	-14.461	-15.935	-15.868	-14.987	-13.893	-14.328	-14.435	-14.227	-14.986	-14.725	-14.74	-13.705	-14.209	-14.606	-13.1	-14.523	-15.582	-14.161	-14.458	-13.72	-13.752	-14.592	-14.06	-14.406	-14.679	-15.783	-14.124	-14.467	-15.192	-14.511	-15.501	-13.697	-14.322	-14.948	-14.582	-14.343	-14.495	-14.804	-15.044	-14.865	-14.798	-13.911	-14.603	-14.559	-14.184
6.15	7.6265	5.9492	6.3489	7.0311	6.5435	7.0163	7.0295	6.8409	5.9054	7.1233	6.5251	6.5477	6.7007	6.5341	7.099	6.2496	6.1139	6.4104	5.6845	6.7526	7.2337	6.7869	7.2509	7.9842	6.7294	5.9312	7.6147	6.2577	7.1858	6.2705	6.1555	5.6426	5.7913	6.4916	7.2145	5.9708	6.4372	6.1215	7.1835	6.8643	5.7891	6.9204	7.6226	7.3189	7.7159	6.583	6.1486	7.3604	6.3585
-7.8006	-8.9496	-8.7798	-7.0985	-7.7061	-8.2064	-6.2974	-7.3903	-7.3013	-7.6781	-7.8317	-8.9129	-7.2074	-6.8698	-7.4149	-8.2009	-7.6189	-8.8529	-8.813	-7.0598	-7.0652	-7.1008	-7.4715	-8.1401	-7.9242	-7.0154	-7.3805	-7.0891	-8.1884	-7.5655	-6.9737	-7.1555	-7.052	-8.3005	-7.5431	-7.9433	-7.0908	-7.5869	-6.8504	-7.3936	-7.0504	-7.6617	-7.9338	-6.8577	-7.3658	-7.6509	-7.3207	-7.5274	-7.8293	-6.9964
5.1945	5.3008	5.121	5.6342	4.1676	5.3624	4.1925	5.123	3.7717	5.0679	5.3904	4.4281	5.252	4.9021	5.1512	3.9722	4.8232	4.5827	3.8815	4.5279	5.899	4.8573	6.2115	5.1165	4.3346	4.0499	4.8866	6.3722	5.5217	4.4634	4.8304	5.0514	5.4343	5.5482	5.9771	4.7054	4.3489	4.3286	5.1602	5.1784	4.2212	4.788	5.0206	3.9376	4.851	4.524	5.1319	5.9945	5.563	5.3681
-13.891	-13.249	-12.003	-12.77	-11.999	-13.566	-12.422	-12.31	-12.111	-13.858	-12.429	-13.476	-12.831	-12.905	-13.41	-13.617	-11.802	-13.093	-12.91	-12.48	-12.001	-12.612	-12.911	-12.655	-13.004	-11.677	-12.547	-12.432	-12.664	-12.27	-12.479	-14.138	-13.539	-12.921	-12.348	-12.966	-13.299	-12.928	-12.639	-12.369	-12.227	-12.662	-13.296	-12.659	-12.48	-12.621	-12.726	-12.71	-12.037	-13.679
-1.1938	-0.32466	-1.0781	-0.47696	-0.87527	-0.46403	-1.7487	-1.1229	-0.60357	-1.3312	-1.6147	-0.48095	-0.28372	-1.1776	-0.85296	-0.62393	-0.82546	-1.246	-1.7268	-1.3343	-0.45356	-1.0398	0.39686	-0.45668	0.1356	-1.506	-0.76811	-0.6522	-1.2705	-0.59663	-1.0059	-0.54349	-0.9145	-0.19393	-1.1264	-0.75978	-0.61804	-1.1706	0.20218	-0.57152	-0.18386	-1.2413	0.52775	0.090121	-0.52963	-0.77708	-0.5625	-0.95914	-0.58233	-0.25299
-1.3513	-2.2239	-1.5355	-0.84594	-1.0641	-0.5373	-1.8933	-1.5591	-1.6379	-1.7029	-2.3264	-1.6535	-1.4222	-1.4724	-0.92926	-1.6847	-2.1322	-2.2794	-1.4176	-1.708	-1.4159	-1.2121	-1.24	-1.533	-1.4229	-0.94185	-0.98362	-1.1208	-0.59898	-0.71768	-1.3855	-1.6834	-1.6834	-1.196	-0.66513	-2.0273	0.26554	-1.5739	-1.3865	-0.69364	-1.1408	-1.7289	-0.47878	-1.9255	-1.6297	-1.0706	-1.2906	-1.4033	-0.78781	-2.1675
-8.5044	-8.2616	-8.463	-8.3838	-9.5485	-9.1284	-10.023	-8.9478	-9.9724	-8.9826	-8.4729	-8.5798	-9.4487	-8.932	-9.1768	-8.305	-9.9167	-8.1187	-9.7795	-9.4937	-8.9321	-8.9454	-9.4348	-10.209	-9.297	-8.7538	-8.623	-9.5005	-9.1053	-9.4089	-8.8792	-9.9685	-9.1921	-9.1082	-8.1662	-8.5826	-8.2226	-9.6054	-9.2786	-8.6723	-8.4052	-9.2171	-9.1544	-9.4161	-8.7973	-8.4049	-8.1943	-8.9946	-7.7815	-9.0796
-11.345	-11.234	-10.686	-10.614	-10.926	-10.421	-10.862	-11.391	-9.4769	-10.62	-9.7067	-10.8	-9.7908	-9.7901	-10.811	-10.434	-10.786	-11.766	-10.986	-10.171	-11.177	-10.793	-10.957	-11.181	-11.476	-10.965	-10.328	-10.779	-9.782	-10.263	-12.1	-10.277	-11.365	-10.53	-11.443	-11.201	-11.554	-9.1314	-10.447	-11.84	-11.1	-10.738	-10.045	-10.644	-10.886	-12.226	-10.523	-10.863	-9.8656	-10.988
-4.4446	-3.7863	-4.8168	-4.4758	-4.0886	-3.7926	-4.8499	-5.2372	-4.1922	-4.4621	-4.4974	-3.4272	-4.9247	-5.3689	-3.8413	-5.1303	-3.5397	-4.5395	-4.6637	-4.4363	-3.5532	-5.0675	-4.0154	-4.2713	-5.738	-4.9831	-3.8137	-4.8824	-3.9806	-3.9574	-3.7116	-3.8448	-3.8102	-5.3467	-4.0478	-3.073	-3.4011	-5.2929	-4.5574	-5.4635	-4.134	-3.9781	-4.3127	-4.6268	-4.3759	-5.6093	-4.4958	-4.0964	-3.9062	-5.2465
-1.6064	-2.4224	-1.9152	-2.3934	-2.5166	-2.5206	-1.7828	-2.2473	-1.6418	-2.4528	-3.8587	-1.2443	-2.7281	-2.1295	-1.4755	-1.3143	-2.5248	-2.1466	-2.6005	-1.621	-3.4545	-1.9614	-2.2079	-2.6155	-1.875	-3.5903	-3.1465	-2.0407	-3.0253	-1.2409	-2.5087	-3.8163	-2.1245	-2.1588	-2.253	-2.3184	-1.9524	-2.4661	-1.991	-2.8283	-3.2858	-1.4746	-1.7722	-3.1715	-2.7838	-0.59039	-2.4257	-1.9629	-2.9626	-3.0364
-2.3933	-3.3717	-4.1949	-2.765	-3.3143	-3.446	-2.4276	-2.6148	-3.6206	-3.1129	-3.6096	-3.7737	-3.52	-3.3241	-3.086	-3.7334	-2.8636	-1.649	-3.809	-3.0948	-2.7618	-3.3054	-2.9164	-2.9126	-2.5912	-2.5161	-2.2981	-1.9784	-3.1187	-3.2025	-2.2006	-4.3614	-2.2332	-2.6523	-3.8582	-2.1685	-3.2812	-2.8434	-2.6941	-4.1157	-3.2575	-4.1445	-3.4153	-3.1449	-2.2738	-3.4743	-3.3954	-3.25	-3.1734	-2.8677
-11.847	-10.928	-11.782	-10.858	-11.564	-11.201	-12.035	-10.885	-10.791	-12.134	-11.237	-11.294	-11.716	-11.657	-11.3	-12.155	-10.131	-12.122	-12.192	-11.019	-10.897	-11.772	-11.06	-12.128	-12.391	-12.646	-12.206	-10.753	-13.349	-11.631	-9.7984	-11.38	-11.523	-10.945	-11.921	-11.951	-11.623	-11.233	-11.065	-12.067	-12.656	-11.548	-11.208	-11.437	-10.512	-11.66	-12.355	-10.986	-11.346	-12.185
-0.94952	-0.82987	-0.92861	-2.0393	-2.2554	-1.0237	-1.5433	-1.907	-2.5935	-1.2917	-1.3076	-1.0351	-2.2739	-2.0421	-0.61974	-1.717	-2.1319	-1.5802	-1.34	-0.76527	-1.8541	-2.1415	-2.3756	-3.0436	-2.2304	-2.8612	-2.406	-1.17	-1.5719	-1.9825	-2.4343	-1.918	-2.1657	-3.4602	-2.1179	-1.3878	-2.1435	-1.9126	-2.1274	-1.8572	-1.7043	-1.2577	-1.4995	-1.3678	-1.5956	-1.0875	-1.5403	-1.7395	-2.734	-1.455
-11.514	-11.733	-10.213	-10.391	-11.016	-10.49	-9.7435	-9.9369	-9.8694	-10.823	-11.526	-9.6325	-11.608	-11.564	-11.064	-12.467	-10.875	-10.248	-10.84	-10.858	-9.9464	-11.319	-11.506	-11.071	-10.468	-10.458	-11.583	-12.101	-11.388	-11.035	-10.803	-12.022	-10.623	-11.64	-10.551	-10.835	-9.4055	-9.9066	-11.392	-10.607	-9.7962	-11.073	-10.084	-11.435	-10.661	-10.204	-11.236	-10.68	-11.546	-11.391
-9.2435	-9.4078	-9.975	-9.1771	-8.945	-9.047	-9.0088	-9.6644	-9.9888	-8.8042	-9.7939	-9.4612	-9.4787	-10.207	-10.179	-10.373	-9.6512	-9.3662	-10.122	-9.8353	-10.278	-9.3154	-9.0472	-8.8658	-8.8186	-10.056	-9.2039	-10.074	-8.0118	-9.5208	-9.318	-9.7872	-8.983	-8.3829	-10.089	-8.0186	-10.16	-8.5587	-9.2113	-10.913	-9.208	-9.8086	-8.7844	-9.6147	-10.825	-8.3684	-8.9113	-9.144	-9.5614	-9.5561
-2.7603	-1.9357	-1.5712	-2.041	-3.0442	-2.7717	-3.1039	-1.7941	-1.4921	-2.6916	-2.539	-2.4858	-1.6789	-2.4697	-2.5139	-1.7586	-1.5639	-1.0847	-1.6976	-2.523	-1.1173	-2.6275	-2.0237	-2.0302	-1.9747	-2.4013	-2.6324	-1.9954	-2.5718	-1.9383	-2.7815	-2.7859	-3.026	-2.2352	-2.6655	-2.507	-2.1412	-2.9687	-3.1114	-2.1537	-2.998	-3.3783	-2.3907	-2.2826	-2.5685	-2.3976	-2.1683	-2.4239	-1.8901	-2.4193
-13.359	-14.311	-12.229	-13.929	-13.567	-12.226	-14.257	-13.098	-13.491	-14.07	-13.032	-13.707	-13.235	-13.123	-13.683	-14.58	-13.346	-13.055	-12.377	-13.3	-12.809	-15.258	-14.387	-14.064	-11.827	-12.953	-13.52	-13.22	-12.514	-13.267	-13.055	-14.075	-13.128	-13.652	-13.392	-12.214	-12.741	-13.063	-13.3	-13.317	-12.621	-13.486	-13.247	-12.896	-12.791	-11.872	-13.773	-13.74	-13.994	-12.837
-10.461	-10.426	-11.564	-10.995	-10.181	-11.02	-10.621	-10.453	-11.079	-11.182	-10.467	-11.309	-10.818	-10.313	-10.445	-10.038	-12.082	-10.608	-9.0222	-10.794	-11.134	-11.311	-10.127	-10.223	-10.276	-10.514	-12.016	-11.122	-10.001	-10.129	-10.313	-10.769	-10.692	-12.112	-11.437	-10.885	-11.036	-10.529	-11.3	-10.777	-10.238	-11.057	-10.855	-10.259	-11.577	-10.366	-10.794	-11.389	-10.161	-10.611
2.1373	1.8392	1.5461	1.1151	1.498	1.1828	1.7298	3.0428	1.8909	1.4921	1.9243	1.4817	0.66158	1.4474	3.057	3.306	1.4316	2.3652	3.4756	0.68601	2.1813	2.2673	2.0492	1.6748	1.9637	2.2146	2.7151	2.5023	1.8289	2.9053	1.9709	1.5333	1.6332	1.8718	1.6407	2.0474	1.2192	3.5443	2.5536	1.6762	2.0583	2.1635	1.8451	2.3661	0.92232	1.9423	0.96277	1.5538	1.6645	1.3574
-0.77159	-2.7247	-1.528	-1.7324	-1.6407	-0.52359	-1.5322	-0.88414	-1.182	-1.8447	-1.7873	-1.7492	-1.2453	-0.59722	-2.2365	-1.1125	-0.72056	-1.4338	-0.7819	-2.0876	-1.7008	-2.374	-0.89084	-2.052	-1.7168	-1.1587	-1.3601	0.036821	-0.69545	-2.2799	-2.3241	-1.0695	-1.6449	-1.3926	-1.3685	-1.1127	-1.6182	-1.1947	-0.97574	-0.25798	-1.6346	-1.3331	-0.58246	-0.98484	-0.66324	-1.5384	-0.81016	-1.9637	-0.56458	-1.6981
-10.263	-9.7032	-11.152	-10.897	-10.776	-10.722	-9.6773	-11.093	-10.898	-9.2549	-10.561	-11.244	-10.163	-9.5521	-9.3251	-11.236	-9.8596	-10.993	-10.015	-10.607	-9.9358	-9.6527	-9.754	-9.28	-9.4882	-10.08	-10.91	-11.028	-9.8322	-10.158	-10.342	-10.249	-9.7819	-11.072	-10.12	-10.624	-9.2326	-11.139	-10.857	-10.163	-10.197	-10.246	-11.183	-9.8821	-11.112	-10.585	-10.858	-9.7134	-9.7357	-9.8307
-7.8946	-9.4226	-10.206	-8.3202	-8.8922	-8.7621	-9.7361	-8.7837	-8.2399	-9.6784	-8.8855	-8.3784	-9.4669	-9.6118	-9.5636	-9.2456	-8.5475	-7.2802	-8.6558	-7.7664	-9.8505	-9.0841	-8.8854	-9.4351	-8.0799	-9.4536	-9.2709	-8.8297	-8.1306	-9.1633	-8.9016	-8.3624	-9.431	-10.472	-9.0673	-9.571	-8.7922	-8.2322	-10.341	-7.7946	-8.863	-7.9639	-8.586	-8.9415	-9.1687	-8.2111	-8.7266	-8.0417	-9.4334	-9.536
1.8833	1.1341	1.1587	0.64134	1.8804	1.1586	0.32577	0.65244	1.1806	1.5207	1.5228	1.1777	1.7354	0.94606	1.8575	1.0641	1.1665	2.0632	1.2625	0.47577	1.2201	1.3298	1.3993	0.3291	0.91228	2.1495	1.2907	1.7577	1.7524	1.3793	1.1284	-0.98353	0.86825	1.3346	0.77675	1.6064	1.4436	1.6631	2.1321	1.7182	1.3554	1.3894	1.1047	0.23497	1.4898	0.041739	1.6797	2.4789	0.93974	0.60048
5.2133	5.6854	4.2213	5.6156	6.0096	5.5486	5.5406	6.4986	5.4913	5.966	4.8737	4.9941	5.5727	6.6438	5.5724	4.9551	5.1546	5.3708	5.5833	6.0455	4.4689	5.5444	5.9221	5.0654	5.1214	5.0507	4.7491	5.8549	4.9269	6.1442	5.4893	6.3888	5.5952	5.5462	5.1874	5.8027	5.0982	4.5893	5.5571	6.1367	6.5083	6.3634	5.1877	5.487	5.5265	5.2711	6.2189	5.887	6.0131	5.9756
-15.194	-14.385	-14.001	-13.662	-14.522	-13.808	-13.991	-14.408	-13.8	-14.149	-13.106	-14.298	-14.267	-13.091	-14.873	-14.919	-14.037	-14.122	-14.699	-14.755	-13.39	-13.931	-13.37	-14.799	-13.54	-13.783	-14.206	-15.18	-13.33	-14.188	-14.086	-14.752	-13.622	-14.505	-12.648	-13.42	-13.662	-14.205	-13.684	-14.759	-15.15	-13.718	-13.861	-13.767	-14.224	-14.716	-13.026	-14.237	-14.903	-12.834
5.1761	3.9833	4.0106	3.2843	4.9748	4.4734	5.0936	5.4693	5.7571	5.0766	4.3086	4.3372	5.2148	5.7709	6.1169	5.2636	4.7018	4.4902	5.5722	4.2874	4.2953	4.6368	4.6574	4.1344	5.7724	3.976	4.7185	4.1535	4.6838	4.7693	4.989	5.0985	5.4193	4.9129	5.5781	5.9698	6.0347	5.5545	4.331	5.159	5.1193	4.5501	4.3439	5.3854	5.0682	4.6575	4.9714	5.0616	5.6639	5.8499
-12.557	-12.697	-12.747	-13.467	-13.172	-11.86	-13.367	-12.452	-12.26	-13.017	-13.148	-13.508	-12.449	-13.387	-13.624	-13.113	-13.239	-12.399	-11.658	-13.09	-14.24	-13.371	-12.183	-12.344	-12.883	-13.039	-12.345	-12.456	-12.453	-12.288	-12.016	-12.425	-13.351	-12.197	-12.516	-12.629	-12.441	-11.909	-13.861	-12.71	-13.019	-12.289	-12.808	-12.909	-13.282	-12.194	-12.833	-13.279	-12.816	-13.309
9.5597	9.7041	8.2521	8.2745	9.3683	8.4426	8.7891	8.9788	8.5078	9.0814	8.5312	8.3673	8.9728	7.987	8.3997	8.2574	7.7411	8.1962	7.3129	8.0725	7.4463	8.3889	8.5787	9.6915	7.6992	8.8164	9.0367	8.5141	9.1139	8.9582	7.4787	9.4309	8.2531	8.8396	7.7535	8.6469	8.2543	9.4887	9.3638	8.3817	8.2917	9.357	9.3555	8.9722	8.3661	8.7726	8.0496	8.4767	8.3003	9.3842
2.4168	2.9087	1.3011	1.4157	2.7122	2.7378	2.7997	2.4959	2.4662	2.7342	2.7045	2.6444	3.202	2.962	3.2728	2.7817	3.0312	2.5262	1.9163	2.2074	2.4583	2.2601	2.7421	3.6553	1.7618	2.6027	2.8215	2.7593	3.475	2.3715	2.5262	2.8025	2.6586	2.7661	2.9659	3.2072	2.5117	1.6749	3.4401	2.8649	2.6681	2.5454	1.5464	3.1782	3.0253	2.8923	2.5256	2.2869	2.0225	3.454
-0.64419	-0.29247	-0.54604	1.7923	-0.30849	0.40228	-0.54077	-0.37827	-0.56786	-0.045807	-0.042865	-0.17825	-0.28742	-0.022672	-0.34611	-0.16772	0.29093	-1.4825	-0.0024263	-0.58807	-1.3156	-0.64855	-0.53136	0.18269	0.062822	-1.5982	0.03689	-0.17457	0.56601	-0.096923	-0.34841	-0.79566	-0.1562	0.29262	0.01321	-0.64582	-0.28329	0.19976	0.58456	-0.76475	0.043417	-0.46681	0.13255	-0.40269	0.52127	-0.89618	0.24164	-0.70044	-0.76419	-0.06056
0.79041	1.2474	1.7594	1.5402	0.12188	2.3887	1.9901	2.2684	2.0344	3.0157	1.2499	2.5267	1.4828	2.7039	1.4572	0.7801	1.0587	2.3594	0.85675	1.8347	1.8244	1.2583	3.123	2.3895	1.6461	1.6601	0.8804	1.2676	2.0421	2.6537	1.4472	1.046	1.107	1.9851	2.1185	2.2919	1.3015	0.59117	2.2759	0.82133	1.071	1.516	1.6128	1.646	1.4881	1.8741	1.3396	2.1751	1.4971	2.1559
-4.9228	-4.8929	-3.2023	-3.4976	-3.921	-3.0494	-3.9825	-4.5635	-4.416	-4.5258	-4.9748	-3.3855	-3.7481	-3.9811	-3.2897	-4.7295	-2.6346	-4.6229	-4.0966	-4.4853	-4.4229	-3.5801	-3.9999	-4.202	-4.8392	-4.6994	-3.7502	-3.5286	-4.7744	-4.8454	-4.823	-3.5084	-3.7133	-3.0282	-4.3857	-4.8568	-4.3244	-4.1524	-4.435	-4.7388	-5.5758	-4.8126	-4.3762	-3.5604	-4.5432	-3.4254	-4.0308	-3.3089	-4.6726	-3.9354
-2.1281	-1.8425	-0.30208	-1.7805	-1.8376	-2.3068	-1.4057	-1.4971	-1.5504	-0.46746	-1.328	-1.0188	-1.7538	-1.0256	-2.0779	-1.6242	-1.7657	-1.114	-2.243	-2.1782	-1.4702	-0.54868	-1.5045	-1.2057	-1.0043	-1.3418	-1.0038	-0.077604	-0.47098	-0.7224	-0.45355	-1.7017	-2.4178	-2.1888	-2.8289	-1.8063	-1.4662	-1.9235	-2.2261	-1.7303	-1.5495	-2.1025	-1.9702	-2.3383	-2.0903	-1.2357	-1.8048	-1.6964	-1.5946	-0.69902
-2.2516	-1.4929	-0.90708	-1.1081	-2.0769	-0.99067	-2.0898	-1.4004	-1.3511	-1.8482	-1.8464	-0.98688	-1.8159	-1.8998	-2.1374	-0.7255	-2.1133	-1.9567	-2.7419	-2.3202	-1.8599	-1.7845	-1.3179	-1.2686	-1.2131	-2.2773	-2.408	-1.5375	-1.3297	-2.8338	-1.444	-2.8366	-1.3732	-1.6595	-0.99752	-1.3756	-2.0908	-0.92769	-2.6402	-1.7338	-2.2321	-1.8011	-2.0743	-2.413	-2.1	-1.5252	-2.0041	-1.9486	-1.9159	-1.9151
-14.935	-13.82	-15.195	-14.337	-14.127	-14.89	-15.315	-14.399	-14.669	-14.546	-14.81	-14.852	-13.537	-14.768	-16.259	-14.454	-14.037	-14.599	-14.211	-13.994	-14.494	-14.987	-14.334	-15.168	-14.595	-15.053	-15.723	-15.122	-14.39	-15.644	-14.459	-15.012	-14.265	-14.116	-15.64	-14.179	-16.01	-13.941	-15.162	-15.395	-15.377	-13.622	-15.091	-15.469	-14.611	-13.493	-14.624	-14.856	-13.633	-14.944
6.785	7.4001	6.4798	6.3116	7.9415	7.1119	7.5466	6.8306	7.3792	6.9764	6.9145	6.4443	6.9882	8.6075	7.0117	7.9683	7.5308	7.2032	7.8866	6.3911	6.8449	6.6838	5.6341	7.1145	7.4392	6.6387	6.0515	6.0008	6.5501	5.3676	5.409	6.6607	8.1437	6.196	7.4784	6.6305	6.4834	7.7303	6.7644	5.4907	7.7278	6.8583	6.0063	5.7823	7.7931	8.2369	6.0096	6.7689	6.0139	6.7022
-11.894	-11.355	-12.586	-11.847	-11.08	-11.167	-12.425	-11.644	-12.478	-12.325	-11.837	-11.545	-11.16	-11.466	-12.091	-12.932	-11.532	-11.75	-12.485	-11.607	-12.344	-12.293	-11.953	-12.045	-12.129	-12.001	-11.685	-10.526	-11.07	-12.027	-11.796	-11.399	-12.26	-11.743	-11.73	-11.544	-12.009	-12.33	-11.155	-12.165	-11.14	-11.668	-12.17	-12.792	-11.932	-12.309	-12.244	-13.054	-11.5	-12.595
-12.056	-10.736	-10.595	-11.683	-11.257	-12.045	-11.321	-12.016	-12.605	-11.726	-12.413	-11.481	-10.872	-10.951	-12.672	-11.587	-10.614	-12.01	-12.067	-11.83	-11.36	-12.343	-11.798	-11.365	-13.296	-11.834	-11.448	-11.003	-12.64	-10.563	-11.067	-11.953	-12.086	-10.796	-12.656	-10.931	-12.254	-11.643	-11.622	-12.022	-12.31	-11.412	-11.575	-11.402	-11.701	-12.099	-11.194	-11.752	-11.329	-10.725
-6.5682	-8.1074	-7.9183	-7.1524	-6.8584	-7.1783	-8.1261	-8.0071	-7.1644	-9.032	-7.8366	-7.0486	-7.9957	-8.504	-8.3441	-8.3777	-7.542	-7.102	-7.979	-7.6718	-7.6673	-7.4911	-8.7226	-7.5587	-7.0424	-7.3571	-6.8505	-7.6492	-8.6017	-7.9386	-7.8501	-7.7282	-8.9047	-8.0646	-7.3757	-7.9442	-8.3271	-8.0209	-8.6457	-7.6858	-6.8279	-7.6748	-7.9225	-7.6576	-8.0259	-8.1845	-6.6858	-8.1806	-6.6493	-8.0341
-20.945	-21.609	-19.392	-19.486	-20.594	-21.356	-20.945	-21.483	-20.41	-21.332	-21.916	-21.055	-20.797	-20.642	-19.578	-21.557	-21.609	-21.219	-21.915	-20.433	-20.932	-21.284	-20.283	-20.989	-20.814	-19.882	-20.689	-20.867	-20.976	-21.864	-21.05	-21.129	-20.322	-20.9	-21.21	-20.567	-20.693	-19.959	-21.174	-21.392	-19.935	-21.16	-20.005	-21.233	-19.956	-21.468	-20.53	-20.554	-20.471	-21.855
-2.2188	-1.0497	-1.9488	-1.5584	-0.90398	-0.98475	-2.2358	-1.7339	-1.9054	-1.06	-2.093	-1.4751	-2.0248	-1.2628	-1.5039	-2.0199	-0.54931	-1.8177	-1.3687	-0.70727	-1.6367	-2.5009	-1.5275	-1.4904	-0.96122	-0.60064	-0.78677	-2.3578	-2.4903	-1.4705	-1.2114	-1.1821	-0.26641	-1.0933	-1.0178	-1.6846	-1.9825	-1.3049	-1.0014	-1.3316	-0.88743	-2.2006	-1.2996	-2.0191	-2.3287	-0.51829	-1.9161	-0.94434	-1.727	-1.6208
-3.2653	-3.2659	-3.3865	-3.5931	-3.922	-2.3796	-3.3101	-3.6992	-2.6175	-2.8858	-1.9903	-2.793	-3.7854	-2.2963	-3.1287	-2.9258	-3.2155	-3.5538	-3.414	-2.6797	-3.2656	-2.8518	-3.6305	-4.2107	-2.5431	-3.2218	-3.413	-2.6404	-2.2719	-3.9754	-3.4428	-3.0423	-3.0902	-3.4944	-3.3891	-3.686	-3.2159	-2.5748	-4.0074	-2.602	-3.2819	-2.8602	-3.8571	-2.0628	-3.0876	-3.3479	-3.2399	-3.6012	-2.893	-2.5473
-0.82703	-1.0613	-1.0895	-0.21594	-1.1438	-1.9263	-1.2769	-2.0854	-0.89671	-1.6259	-0.34172	-1.259	-1.6241	-1.5007	-0.75999	-1.2646	-0.78421	-2.2812	-0.78774	-1.1161	-1.0262	-0.28561	-2.2489	-2.2543	-1.4822	-0.72754	-1.7401	-2.1087	-2.3219	-1.6014	-0.85305	-1.2175	-1.2597	-2.2815	-0.9519	-1.5413	-1.0604	-0.71887	-1.7998	-2.4903	-1.8578	-0.33073	-1.3121	-1.8686	-1.001	-1.2762	-2.2973	-1.237	-2.041	-2.2307
-12.648	-13.021	-13.779	-13.577	-12.309	-12.712	-12.805	-11.671	-12.843	-12.389	-12.072	-12.962	-12.211	-13.364	-13.064	-12.939	-12.489	-13.54	-12.435	-14.701	-13.045	-11.92	-12.258	-11.906	-12.154	-13.712	-11.776	-12.733	-13.39	-12.328	-13.14	-11.721	-12.43	-12.883	-13.088	-13.405	-12.562	-12.822	-12.848	-12.626	-13.802	-13.351	-12.918	-13.02	-12.37	-12.895	-12.432	-12.349	-12.974	-13.059
-20.131	-20.753	-20.868	-19.735	-21.417	-21.032	-20.346	-20.496	-21.563	-20.01	-21.218	-21.476	-20.631	-20.526	-20.586	-21.295	-20.981	-21.008	-21.155	-20.653	-22.294	-21.043	-20.81	-21.672	-21.349	-22.446	-21.095	-21.697	-20.718	-20.378	-20.701	-20.105	-21.165	-21.269	-20.672	-20.578	-21.122	-20.365	-20.653	-20.152	-20.578	-20.886	-21.461	-20.628	-21.83	-21.661	-21.514	-19.415	-21.044	-20.465
8.4184	8.4942	8.6557	7.392	9.466	8.1182	9.0774	9.0623	9.5713	9.2377	8.0017	8.9023	8.928	8.8463	8.2524	8.6411	8.2009	8.827	9.1902	7.781	8.6335	7.9813	8.5917	9.8143	7.2601	9.254	8.508	8.22	9.3666	8.9124	8.4966	9.2673	8.0926	8.1678	7.6992	7.0999	9.254	9.0867	8.9819	8.0726	8.9028	9.0401	9.5878	8.0111	8.2705	8.6517	9.4483	8.5222	8.4943	9.2893
0.94891	1.2544	0.26518	0.036445	0.73865	0.14678	-0.090673	-0.13999	0.06087	0.68659	-0.62012	-0.39759	0.17461	-0.47777	-0.3885	-0.12397	-0.84963	0.63288	0.73072	0.28466	0.28277	0.11284	-0.13421	0.6767	1.8341	0.39478	-0.037795	0.28431	-0.023793	-1.0707	0.8307	-0.72748	-0.40088	-0.27109	1.0014	-0.78688	0.014795	0.26447	-0.56438	-0.73428	-0.57514	0.53488	0.43414	-0.86105	-0.38683	0.29384	0.12614	0.71897	-0.6347	-0.2969
-1.4406	-2.1017	-0.5106	-0.69862	-1.2153	-1.5114	-1.3652	-0.73285	-2.4971	-0.97018	-1.7289	-0.60968	-2.7833	-0.84574	-2.082	-1.6839	-1.5174	-1.3405	-1.8371	-1.5042	-1.1598	-2.0823	-0.31939	-0.79094	-2.5019	-0.97192	-2.1209	-1.1532	-1.6576	-0.4785	-0.78723	-0.19418	-1.4975	-1.9203	-1.1662	-1.9293	-2.8515	-1.5724	-2.4255	-2.2592	-2.3507	-1.1042	-1.1966	-0.26963	-0.01325	-1.0709	-0.21562	-0.94524	-0.9048	-1.3404
-11.766	-10.971	-11.352	-13.134	-11.675	-11.904	-11.783	-10.965	-11.45	-11.204	-11.802	-11.373	-11.467	-13.224	-11.088	-10.44	-11.411	-11.977	-11.405	-11.669	-10.811	-11.099	-11.909	-10.862	-11.03	-10.188	-12.007	-11.64	-11.076	-12.72	-11.114	-11.106	-11.154	-12.117	-10.805	-11.758	-10.991	-10.984	-12.172	-10.211	-10.278	-11.213	-11.877	-12.066	-12.362	-10.654	-10.178	-10.867	-11.105	-11.338
-3.3079	-3.0542	-2.932	-3.1576	-2.7934	-4.185	-4.7724	-4.7752	-2.9923	-2.7224	-3.8714	-3.3694	-3.8437	-3.1407	-3.9559	-2.93	-2.8354	-3.5246	-3.7476	-2.7101	-3.0891	-2.4954	-3.4305	-3.0878	-3.8458	-2.5941	-2.7088	-4.5943	-4.0072	-3.6525	-2.5917	-4.2747	-3.7138	-2.8623	-3.6321	-3.504	-3.4133	-4.1689	-2.5536	-3.0171	-4.6782	-4.0895	-2.3535	-3.1967	-4.0271	-3.595	-2.8294	-3.6438	-4.4375	-3.1195
-5.7417	-5.0385	-5.0072	-6.6726	-5.5771	-5.613	-5.2484	-5.3526	-5.5807	-6.2791	-5.1767	-5.7642	-5.9261	-5.734	-5.321	-6.3534	-5.4235	-4.3836	-6.2461	-5.2931	-4.956	-5.1882	-5.6796	-5.9949	-6.5083	-5.3176	-5.6291	-4.8034	-5.9781	-5.519	-6.4214	-6.0313	-5.2553	-4.7901	-5.636	-3.9396	-5.7761	-6.1053	-5.8778	-5.8008	-5.3984	-4.9674	-5.6645	-5.1615	-5.1802	-5.3453	-4.8381	-4.4826	-6.0987	-4.7192
6.3926	5.892	7.4032	7.1651	7.6803	7.251	6.6097	5.9708	6.9722	8.0041	7.0141	7.3713	6.8324	7.2516	5.4145	7.3345	7.5851	7.4078	6.3977	8.018	5.7202	5.3556	7.353	5.7677	6.5701	6.3968	7.5246	8.0613	6.6447	6.2378	5.6527	5.8321	7.2803	6.739	7.2308	6.3812	6.8228	5.8819	6.4321	6.5894	6.141	7.285	7.2055	7.097	6.3312	6.5382	5.6305	6.8932	6.4523	7.2175
-0.52347	-0.33355	0.13366	0.34207	-0.74106	0.19144	0.0012083	0.070108	0.28862	-1.6249	-0.43477	-0.26622	0.22904	-0.093735	-0.28872	-1.2548	1.3664	-0.27132	-0.13752	0.23457	0.16652	0.064775	-0.10389	-0.29939	-0.11154	0.34204	-0.48192	-0.724	-0.47934	-0.20908	0.53094	-0.18185	0.1954	-0.056535	-0.5425	0.42319	-0.017786	-1.9233	0.37714	0.779	1.1156	-0.095133	-0.70315	-0.59018	1.3484	0.79279	0.10869	-0.91066	0.3469	0.97076
6.2207	4.4855	5.0317	4.3547	4.8946	6.1832	4.5068	5.806	4.787	5.6973	5.5971	5.3821	5.808	4.2695	6.8269	5.2379	6.9349	5.4421	5.23	5.9945	5.7308	5.1757	5.114	5.8945	5.8407	5.8153	5.5106	5.3092	4.7828	5.7366	5.4465	5.9054	5.0228	5.399	5.4071	4.9573	5.2928	5.51	4.8659	5.2665	6.6138	5.3739	6.6787	5.561	5.0886	4.9457	5.1932	5.6865	4.5522	5.9883
-12.834	-14.281	-13.088	-13.132	-13.312	-12.749	-13.263	-13.19	-13.89	-13.121	-13.299	-12.885	-13.946	-13.489	-13.442	-12.433	-13.068	-13.429	-12.845	-13.372	-12.728	-13.339	-12.204	-12.079	-13.225	-12.847	-12.875	-13.623	-13.016	-12.69	-13.195	-12.889	-13.875	-11.696	-13.13	-12.694	-12.266	-14.094	-11.944	-13.06	-13.184	-13.158	-14.614	-12.803	-11.553	-12.958	-14.113	-13.33	-11.568	-13.773
0.14515	0.22936	-0.40861	-0.26799	0.13083	0.58282	-0.7814	-0.51112	-0.49199	-0.023222	-0.093689	-0.30317	-0.70209	-0.74872	0.74272	0.36113	0.72837	1.3551	-1.3945	-0.56264	0.97628	0.25649	-0.07896	0.45069	-0.11019	1.0713	-0.27852	0.95145	0.27166	-0.9556	0.4688	0.79399	0.059509	0.30596	0.5836	-0.19303	-1.0198	-0.22017	0.56528	0.51729	-0.47742	0.77238	0.050989	-0.93147	-0.16177	-0.7096	0.2615	-1.1958	-0.81526	-0.80004
0.27084	-0.01788	0.097982	-0.77167	-0.57923	-1.5466	0.0012086	0.36141	-0.26989	-1.1145	0.54266	-0.041195	0.84477	-0.88384	0.54809	0.032725	-0.95853	0.50479	0.29167	-1.2734	0.57425	0.023727	0.32772	0.48434	-0.92564	-0.47271	-0.041629	0.51653	-0.99968	0.41772	0.036796	-0.72164	-0.079876	-0.001331	0.15559	0.52994	-0.96213	0.56258	0.35519	0.095262	-0.64403	0.16069	-1.3146	1.4201	-0.17226	-0.060599	-1.1587	0.47312	-0.6027	-0.11121
-10.393	-8.3081	-11.059	-9.9446	-10.857	-9.0463	-10.846	-9.921	-10.647	-11.058	-10.625	-9.5107	-10.065	-10.287	-9.9805	-11.469	-9.5877	-9.8384	-9.0537	-9.6982	-10.712	-9.3838	-10.296	-8.9054	-11.385	-10.071	-10.312	-9.9675	-9.1813	-10.506	-10.617	-9.3693	-9.3072	-9.9143	-10.075	-9.0388	-10.072	-9.9851	-10.389	-11.409	-9.8403	-10.199	-10.417	-10.527	-9.532	-10.525	-10.747	-9.1981	-10.525	-10.393
-5.1963	-4.5458	-4.3684	-4.0232	-4.7824	-4.5157	-3.4447	-4.2794	-3.7872	-6.0822	-3.4392	-3.9435	-3.6694	-4.0532	-4.0882	-5.2245	-3.4925	-4.2957	-4.3255	-4.7154	-4.5287	-5.3513	-3.658	-3.7349	-4.286	-4.2394	-4.9952	-5.3132	-4.9595	-4.0954	-4.5331	-4.0396	-4.327	-4.7261	-4.7034	-4.2003	-4.3863	-4.0555	-4.8009	-5.5487	-5.3143	-4.9362	-4.9717	-4.2502	-3.6402	-5.028	-4.5194	-3.9661	-5.2368	-4.7753
0.18602	-0.30895	-0.44702	-1.2087	0.5438	0.021772	0.41415	-0.51694	0.1877	-0.12465	0.49182	-0.29827	0.94556	0.74699	-0.08916	-0.43513	-0.48799	-0.89258	0.78952	-0.38519	-0.44159	0.11728	0.71159	0.4439	-0.62849	0.44542	0.80945	-0.12045	0.30894	-0.66683	0.70908	-1.1544	-0.10602	1.1851	-0.89025	0.75529	0.37253	0.35956	0.65994	0.8609	0.21547	1.2241	-0.26338	-0.6957	0.39556	1.184	1.0047	-0.17264	-0.72132	-0.16549
-10.792	-11.644	-11.585	-11.909	-11.687	-12.12	-11.829	-11.053	-11.232	-11.648	-11.87	-12.334	-12.494	-11.072	-11.996	-11.081	-11.052	-11.473	-11.094	-10.855	-11.268	-11.301	-12.103	-12.238	-10.43	-12.281	-11.737	-11.908	-11.92	-12.772	-11.276	-11.796	-11.051	-12.104	-12.941	-10.928	-11.042	-11.575	-11.052	-11.901	-12.661	-11.334	-12.54	-11.945	-11.828	-12.038	-11.691	-11.611	-11.932	-10.836
8.4771	8.9446	9.4422	8.0445	7.908	8.3661	8.5343	9.2078	8.4972	8.9158	7.7101	8.1191	8.3368	8.5664	9.5589	7.2525	8.4354	8.6385	8.4817	9.2336	8.5389	7.2295	8.6011	8.7098	7.4218	8.9754	8.17	8.4879	7.9121	7.6839	8.9996	7.6656	9.9847	9.7158	9.4286	8.483	9.0089	8.9858	9.9577	8.9547	8.7653	7.9191	9.3727	8.2905	9.4988	8.5948	7.7485	9.2136	9.3109	7.8523
2.451	2.7843	1.5012	1.9627	1.3441	0.803	0.66897	2.6278	1.6777	1.6233	2.2505	0.77194	2.3755	3.2336	1.9635	1.3976	0.44855	1.1956	1.6508	1.3951	2.5479	2.9076	2.0673	1.4533	1.3163	1.5077	1.0283	1.8378	1.4915	1.8295	0.88168	2.6211	1.5422	1.3603	1.6199	1.7523	1.9358	2.4098	3.0072	0.92262	1.4635	2.5324	0.86365	2.888	1.852	1.9469	1.9426	2.1931	1.1908	1.4663
-0.66248	-1.1524	-0.80569	-0.9855	-2.1842	-2.017	-1.6472	-2.1685	-1.2427	-1.4911	-2.0828	-1.2957	-1.1006	-0.84509	-2.3062	-1.3138	-0.24307	-1.2028	-1.8157	-1.9071	-0.68737	-0.60425	-0.81399	-2.1819	-1.5057	-2.4008	-2.2855	-1.6955	-2.2211	-1.3137	-1.9967	-1.7325	-2.0202	-2.3245	-0.8297	-0.79865	-0.21004	-2.4253	-0.4349	-1.6588	-1.495	-1.4608	-1.8107	-0.87467	-1.0215	-2.3561	-1.0479	-2.7104	-1.3598	-2.3731
-11.698	-10.521	-11.372	-13.077	-11.24	-13.217	-12.044	-12.069	-12.105	-11.88	-12.132	-12.558	-10.61	-11.089	-10.859	-12.613	-11.523	-11.978	-11.725	-11.63	-11.965	-12.379	-12.063	-12.484	-11.47	-11.79	-10.61	-10.908	-11.063	-12.205	-11.834	-10.922	-11.331	-12.033	-11.218	-11.527	-12.75	-12.56	-11.706	-11.641	-11.369	-11.69	-12.16	-12.293	-11.184	-11.854	-12.706	-11.835	-10.947	-12.726
-1.5723	-2.3669	-3.1451	-1.5742	-1.6999	-2.8592	-3.6148	-3.1393	-3.3001	-2.726	-2.8391	-1.8928	-3.259	-2.8158	-2.7437	-2.776	-2.7463	-3.3932	-1.9952	-2.6997	-2.9771	-1.8623	-2.6102	-2.6372	-2.9043	-3.079	-3.1364	-3.9045	-2.2249	-1.6328	-1.7832	-3.0174	-2.7958	-1.8313	-1.9704	-2.0634	-2.0124	-2.8984	-2.5104	-3.1934	-2.238	-2.017	-2.9934	-2.1604	-3.7125	-1.3294	-2.6035	-2.3159	-1.9457	-2.071
-1.0961	-1.1946	-0.71254	-1.8338	-1.6108	-2.0124	-1.2438	-1.9472	-1.2493	-1.3665	-1.2984	-1.142	-1.3501	-2.3398	-1.9565	-1.1099	-0.78501	-2.0355	-2.8136	-1.0768	-1.1008	-1.666	-1.0818	-1.3358	-1.416	-1.3453	-1.6877	-0.39454	-2.1752	-0.89355	-0.41215	-1.7731	-0.16314	-1.9281	-2.2026	-1.8774	-1.8213	-0.12852	-1.2417	-1.2859	-1.248	-0.66055	-1.4448	-1.7072	-0.6668	-1.5776	-0.20863	-1.4477	-1.3128	-2.1545
0.73008	-0.0033194	-0.079759	0.038597	-0.35746	-0.85373	0.71793	1.3915	-0.11316	0.46866	-0.16334	1.3395	-0.22863	0.12381	0.33294	1.0743	-0.598	0.091282	0.66351	1.1066	1.0309	1.072	0.22183	1.3432	0.072175	0.15522	0.5731	0.74532	1.2579	0.31117	0.2023	1.4859	0.35824	-0.25385	0.34089	0.24281	0.79084	1.5013	-0.39699	-0.77721	0.83449	0.5225	0.5484	0.64454	0.70834	0.67067	1.2174	0.13857	0.64763	0.39202
-13.294	-12.865	-13.745	-13.715	-12.432	-13.497	-13.283	-12.455	-13.247	-14.391	-12.952	-13.929	-13.272	-12.399	-12.716	-12.633	-13.266	-12.716	-12.284	-12.66	-12.774	-13.414	-13.146	-12.923	-13.919	-12.383	-13.008	-13.078	-13.53	-13.017	-12.501	-14.76	-14.412	-12.3	-12.378	-13.377	-14.339	-13.451	-13.095	-13.782	-12.707	-13.093	-14.134	-13.986	-13.552	-12.784	-13.508	-12.214	-12.423	-12.769
10.21	10.157	10.572	10.241	10.568	9.9917	10.536	8.775	8.8109	9.5161	10.479	8.8669	9.2952	10.374	9.6431	10.494	9.856	8.5808	10.624	10.857	9.9726	9.5483	8.9141	10.649	9.5185	10.514	9.6886	9.7778	10.002	9.2444	9.589	9.9392	8.4369	9.6921	9.7667	9.1547	9.1217	9.8493	8.857	9.6611	9.3223	10.723	10.987	9.7594	10.595	10.315	10.718	9.2552	9.7959	9.893
-4.197	-3.9344	-3.5575	-4.1447	-3.4747	-5.0141	-3.7722	-3.8069	-4.0462	-3.5214	-3.3809	-4.0343	-3.574	-3.5724	-4.0578	-4.2336	-4.7477	-3.6955	-3.4549	-5.2274	-3.762	-2.6	-3.5456	-3.9011	-3.7938	-4.3117	-3.6877	-3.8618	-4.2296	-3.7431	-3.9286	-4.6687	-3.4957	-4.5137	-3.5245	-4.0987	-3.7503	-4.2666	-3.5923	-3.6714	-3.2758	-3.8496	-3.935	-4.0199	-3.1762	-3.7172	-4.1904	-4.2327	-4.0897	-4.8283
2.4595	2.2148	1.5766	1.0017	2.372	2.2154	1.4092	1.7602	1.2642	0.82664	2.2392	1.8033	2.0956	1.6673	1.2942	2.137	1.0641	1.6722	0.76624	2.3966	2.1328	2.4123	1.4985	1.7199	2.121	2.0897	1.0692	1.6446	0.60032	2.1735	1.01	1.6526	2.0371	0.035714	2.0646	1.2697	0.92239	-0.078837	2.8321	0.72659	1.573	2.1533	0.68644	1.2287	1.5294	2.1155	0.99659	1.3027	1.3161	1.9091
-0.25662	-0.34335	-0.63737	0.47488	-0.99921	-0.16134	0.28428	-0.76906	-0.95756	-0.3069	-1.5244	-0.31267	0.34834	0.3349	-0.075647	-1.151	-0.40149	-0.80872	-0.58573	-0.22145	0.83431	-0.74408	-0.29551	-1.4981	-0.46935	-1.4152	0.54916	-0.14063	-0.10933	0.071025	-0.088428	-0.53662	-0.044769	-0.11049	-0.23236	1.2308	0.025388	0.45497	0.40018	-0.70786	0.22401	-0.73797	0.5075	0.27215	0.49036	-0.45437	-0.4176	-0.85248	-1.1915	-0.45614
-4.3245	-3.0908	-4.9749	-5.0573	-4.4662	-4.0095	-4.879	-3.2712	-4.1784	-5.9692	-5.4075	-4.8011	-5.283	-4.6997	-4.3579	-4.5451	-5.4556	-5.012	-5.4135	-4.7274	-4.8332	-3.5525	-3.7232	-4.4833	-5.5164	-4.0039	-4.1333	-4.5081	-4.0234	-3.8117	-4.9709	-5.5509	-3.7964	-4.8425	-4.6968	-4.7899	-4.8881	-5.4774	-5.2133	-3.7441	-3.9377	-5.0903	-3.872	-4.4571	-5.2124	-4.7496	-5.6597	-4.968	-4.1506	-4.2487
0.10898	1.8287	1.9902	0.66039	2.012	0.51402	1.9716	2.0235	2.2485	1.9821	1.7932	2.3528	0.9662	2.3848	1.8971	1.8808	1.7881	2.8125	2.4724	0.246	2.3943	1.947	1.2254	0.57598	2.1399	1.5401	1.1565	1.4086	2.1052	0.55157	1.0605	0.62763	0.8999	1.5378	1.5861	1.1876	-0.39011	1.9889	2.5908	1.9868	2.3677	0.87479	1.8005	2.6781	2.1486	1.9241	1.2156	2.1598	1.884	1.4067
1.2392	0.35131	0.51086	-0.24433	0.010922	1.0103	0.16447	0.38436	0.39679	0.18827	0.3024	0.37676	0.51731	-0.4528	0.58221	1.0402	0.39985	0.72752	0.3348	-0.448	0.39701	0.80796	0.56713	-0.16587	0.45657	0.393	-0.56738	0.34142	1.2802	-0.0076343	-0.18817	0.89108	-0.11412	0.6749	-0.3408	-0.66245	1.5368	-0.036941	0.82478	0.69991	-0.41623	2.083	0.46542	0.36346	0.29797	1.1081	0.10139	0.32894	0.42508	-0.020045
-4.5971	-4.5057	-5.7174	-5.6363	-4.9918	-5.3016	-5.6645	-5.7473	-4.9206	-5.4027	-4.4303	-4.8392	-4.4035	-5.9365	-4.807	-3.9762	-5.1864	-4.7215	-5.133	-4.3537	-4.138	-5.5275	-4.3673	-5.5974	-4.7413	-4.727	-4.7139	-4.6319	-4.2794	-5.11	-4.1994	-4.2323	-4.7067	-4.3908	-5.0186	-4.5804	-3.8861	-4.6677	-4.7082	-5.4806	-4.7675	-3.7302	-5.2835	-5.0222	-5.8674	-4.9645	-5.0121	-4.0551	-5.1605	-5.7957
-1.3976	-1.0051	-0.74076	-0.85654	-1.8561	-1.7859	-2.8082	-2.5007	-2.1075	-1.2243	-1.321	-2.128	-1.7472	-2.1024	-1.79	-1.3664	-1.245	-2.7477	-1.5737	-2.0206	-0.94098	-1.4935	-0.53803	-1.4836	-1.5303	-1.8141	-0.83199	-0.83028	-3.1783	-2.0469	-2.3327	-2.1388	-0.35515	-2.1494	-0.72343	-2.2652	-2.2763	-2.3539	-3.0666	-2.1172	-1.3875	-1.1117	-1.5231	-2.8512	-0.46734	-1.1033	-1.9275	-0.80402	-2.3608	-1.8881
-1.6087	-1.1617	-1.4536	-1.8781	-1.6307	-1.6126	-0.48216	-1.1849	-1.5789	-0.91801	-1.7602	-0.81152	-0.95213	-0.53332	-0.77694	-1.6139	-1.4431	-2.1609	-0.8818	-0.55057	-1.5887	-1.6976	-1.7833	-1.9883	-1.1721	-0.18395	-1.0939	-2.1707	0.18845	-1.0744	-0.65551	-2.0179	-1.257	-1.6879	-1.1779	-2.3457	-0.52245	-1.3912	-2.2719	-1.6324	-2.4329	-0.61717	-0.38572	-0.98467	-1.6694	-2.1889	-1.6579	-2.35	-1.1932	-2.0419
-21.508	-20.939	-20.899	-21.717	-20.973	-19.846	-20.605	-20.337	-19.945	-20.639	-21.284	-20.416	-20.579	-21.106	-21.317	-21.001	-21.11	-20.028	-20.387	-20.827	-21.002	-20.747	-20.22	-20.393	-20.537	-20.451	-21.914	-20.654	-20.892	-20.196	-20.362	-19.719	-20.318	-20.38	-21.386	-20.379	-21.203	-20.252	-20.386	-21.011	-20.887	-21.04	-20.451	-20.434	-20.39	-19.833	-19.833	-21.362	-20.439	-20.542
-4.9565	-5.1665	-4.2316	-3.2229	-4.8127	-4.1513	-4.1664	-3.7294	-4.2307	-4.2876	-4.6135	-4.5195	-3.456	-4.3411	-4.9253	-4.8462	-4.0505	-4.5065	-5.7325	-4.7865	-4.4131	-4.2689	-3.1565	-4.2411	-3.9144	-4.5881	-3.7339	-4.9564	-4.1502	-3.7755	-3.9427	-4.4101	-4.4534	-4.5019	-3.5332	-4.6511	-4.1644	-4.1771	-4.333	-5.1701	-4.0726	-3.6618	-3.8887	-4.3391	-4.0763	-4.2026	-4.2149	-3.824	-3.7121	-5.502
-3.4323	-2.8978	-4.2536	-3.0131	-3.8374	-3.6665	-5.3759	-4.6196	-3.6827	-3.7184	-4.2659	-4.1597	-3.1546	-3.0298	-3.5836	-2.7514	-2.8842	-5.1414	-3.4486	-3.6458	-3.4396	-3.6621	-3.7515	-5.1123	-3.372	-3.0074	-4.2222	-2.7954	-2.1428	-4.2805	-4.1587	-3.8786	-4.6355	-3.3791	-2.9916	-3.9329	-3.8423	-3.5887	-2.8081	-4.1052	-2.7448	-3.4967	-4.014	-4.1571	-5.2876	-3.6558	-3.6767	-4.1435	-3.367	-3.5674
-3.7858	-3.1256	-5.1841	-4.1551	-2.7895	-3.2255	-2.7976	-3.4903	-2.1309	-3.6052	-3.5032	-2.7058	-3.2381	-3.2147	-3.924	-3.6007	-3.3134	-3.647	-4.1784	-4.0292	-2.5141	-2.4478	-4.4874	-2.6151	-3.2794	-3.7728	-3.3328	-4.2194	-4.2145	-3.2736	-3.8252	-4.4135	-2.1974	-3.1744	-2.5075	-2.8005	-3.686	-3.3298	-2.9785	-3.9712	-3.0797	-3.8794	-3.225	-3.7352	-3.6036	-2.6286	-2.8788	-3.9691	-2.5805	-4.2715
4.2089	3.7442	4.9075	4.8327	3.4963	4.4781	4.4013	4.4206	4.8127	5.1279	4.5091	4.3629	4.0841	3.6793	4.1783	3.8377	4.6767	4.3281	3.591	3.5161	4.2987	4.1402	3.746	4.2666	3.181	5.2535	3.4815	5.4453	5.1412	4.4217	4.332	4.2972	4.8465	4.6469	4.3725	4.2369	4.4066	4.5592	5.9497	4.642	4.2329	4.4716	4.218	3.9315	4.0889	4.4801	4.3932	3.7732	3.5933	3.5972
-1.7012	-2.1827	-0.84018	-0.71604	-1.1341	-1.833	-1.2285	-0.48941	-1.173	-0.22721	-1.4921	-0.28043	-0.41996	-1.0021	-1.18	-0.44377	-1.2938	-0.50899	-0.93842	-1.201	-1.0002	-1.1602	-2.2049	-1.3268	-0.87348	-1.5299	-1.8909	-0.45799	0.091034	-1.7298	-1.5761	-1.1795	-1.5886	-0.51958	-1.2803	-2.9289	-2.0136	-1.3492	-1.455	-1.2627	-1.9594	-1.4782	-0.86928	-1.1207	-2.0461	-1.7681	-2.0423	-0.98739	-0.83731	-2.0071
-9.8007	-8.5372	-8.6396	-9.3519	-7.9529	-7.9518	-9.5514	-9.4666	-8.7492	-9.7225	-7.3916	-8.4099	-9.3179	-9.2404	-8.7947	-9.24	-10.29	-10.144	-8.7984	-8.5021	-10.326	-7.8773	-9.4339	-9.1476	-8.1919	-8.8809	-7.7436	-8.1697	-8.2647	-8.5306	-8.4086	-9.2224	-8.8256	-9.3727	-8.7223	-8.6525	-9.006	-9.3214	-9.356	-8.6535	-8.929	-9.0471	-8.7374	-9.2409	-9.737	-9.4027	-8.9602	-9.4666	-10.652	-10.574
-3.2152	-4.1937	-3.3239	-2.9124	-3.6245	-2.5409	-3.1823	-3.403	-3.0521	-2.5371	-2.7297	-1.5043	-4.6211	-3.4307	-2.7461	-2.7971	-3.3155	-2.7552	-3.5068	-3.4339	-3.1334	-3.6616	-2.1141	-3.7246	-4.0812	-3.9351	-4.0539	-3.8752	-3.8099	-3.3202	-3.5699	-4.8146	-3.9125	-2.6685	-2.9923	-3.4895	-3.926	-2.2632	-3.9381	-3.8962	-2.6661	-3.9512	-3.5224	-4.0139	-3.9681	-3.5799	-2.958	-3.9102	-2.6992	-4.0361
2.3413	1.1919	1.0764	0.74999	0.97001	0.69208	0.78052	1.1468	1.5361	2.2262	0.81955	0.40995	0.79998	0.56281	0.90275	1.6013	1.3538	1.1365	2.1214	1.3552	1.1826	0.83897	0.5196	0.52905	2.1721	0.35128	1.1948	1.2968	1.2333	1.3326	0.65942	1.6786	1.2206	1.5722	0.98147	1.9974	1.375	0.85867	1.5512	1.0313	1.7232	0.88342	0.82095	2.3619	0.33583	0.96627	1.9304	2.3088	1.6109	0.11323
0.81623	1.0822	0.7992	1.115	1.3189	2.7662	1.1989	0.51274	0.24181	1.019	0.32612	1.6712	1.1502	1.6928	1.8587	2.2665	2.9605	1.0308	1.528	1.0996	1.708	1.2745	2.0258	1.5647	0.8069	1.684	1.3868	2.081	2.1016	2.3457	1.5686	2.5433	1.6921	1.8306	2.641	1.9061	2.2458	2.3934	2.8578	0.15464	0.99913	1.8153	2.5175	1.3121	1.9109	2.0649	1.6134	1.686	1.7619	0.79524
-5.6279	-5.9996	-5.0964	-5.5627	-5.9744	-5.0167	-5.8017	-4.6789	-7.165	-5.8758	-5.6341	-5.3219	-5.8802	-5.6071	-5.3008	-4.9169	-6.0853	-5.4604	-5.4816	-5.6752	-6.4181	-6.095	-5.7679	-6.2024	-4.8919	-5.3929	-5.1483	-5.3025	-7.1923	-6.3822	-5.0495	-5.1221	-6.2533	-5.9529	-5.5567	-6.5176	-5.703	-4.6522	-5.6918	-5.9134	-3.9702	-5.1815	-5.6739	-6.7689	-6.6123	-4.6742	-5.8209	-5.5163	-4.7305	-6.2743
7.7225	6.49	7.4758	7.4713	7.5627	5.5063	6.4973	7.0871	5.9792	7.5175	7.5178	7.8613	7.3789	6.6386	7.4413	6.8825	6.9656	8.1282	6.3528	5.7686	6.8857	5.8076	7.4142	7.1356	6.1201	7.6081	6.8195	7.6134	6.6724	6.2708	6.0375	5.7046	6.5024	7.925	6.1534	6.1472	6.8223	7.6532	6.0494	6.5791	7.1633	6.9135	7.1235	6.2126	6.4715	7.3171	6.4116	6.2762	7.3973	7.0979
-9.3742	-9.5839	-9.3152	-8.5459	-9.426	-9.9471	-9.232	-8.8986	-8.8094	-9.3136	-8.6734	-8.8317	-8.9252	-8.7155	-7.5272	-10.374	-8.8603	-9.2952	-8.7062	-8.4241	-9.4127	-9.447	-9.6071	-10.397	-9.4386	-9.7651	-8.38	-9.8005	-8.4357	-9.6929	-8.9206	-9.1382	-9.2238	-8.248	-8.2981	-8.4479	-8.6859	-8.6391	-9.4273	-9.0351	-9.1398	-8.9606	-9.1024	-9.3478	-9.2846	-9.3372	-9.6345	-8.0952	-9.4135	-8.94
4.3348	4.2996	4.5519	4.1624	4.5336	4.7674	4.817	4.5673	5.2144	3.6517	4.5566	5.4884	5.1108	4.5499	4.5578	4.2966	4.9081	5.0719	4.6705	3.8448	3.2863	3.6686	4.6639	5.3146	5.5319	5.0241	3.4159	4.0614	3.4623	4.8056	3.7874	4.8041	5.2533	3.2438	4.8182	3.8991	4.1155	5.6582	5.5278	5.1179	4.6507	4.112	4.4091	3.5565	5.4009	4.4293	4.0836	4.1739	4.4435	5.2093
4.4341	4.4208	4.1397	4.5068	5.0348	3.501	4.2089	4.5973	4.2251	3.8405	3.2895	3.7917	4.0419	3.5141	5.2191	5.0861	3.8131	3.83	4.7868	4.187	4.8093	4.5696	5.1865	3.7918	4.5403	3.8099	5.2193	5.1107	4.3089	4.3678	3.8458	4.2536	3.3614	3.3451	3.6165	3.7819	3.9308	3.9237	4.5306	2.3801	4.5025	5.0584	4.9992	4.1618	5.3654	4.5277	4.6122	4.0025	4.2152	4.8057
-4.9802	-6.1214	-5.8523	-6.9613	-4.8933	-5.492	-5.7354	-5.845	-5.7477	-5.5469	-4.7777	-5.4894	-6.8383	-5.8817	-3.9595	-5.1173	-5.7941	-4.3566	-6.3406	-5.0309	-5.5701	-4.3691	-5.5447	-6.2866	-4.9905	-5.482	-5.2311	-6.4161	-5.3972	-5.2321	-4.9757	-5.0081	-5.9195	-5.0678	-6.9215	-6.1024	-4.9922	-6.3686	-6.1207	-5.5241	-5.3525	-5.322	-5.6132	-5.7985	-6.7832	-6.1137	-6.3103	-4.9769	-5.7207	-6.4428
9.3496	8.7357	9.1249	8.6264	9.1724	10.642	8.0606	10.029	9.2366	8.9906	9.5419	8.4625	8.829	8.9636	8.7198	9.4926	9.17	8.5342	7.994	8.327	8.2829	10.724	9.017	8.2546	8.8345	9.3213	8.8121	7.8539	8.6134	7.924	9.5316	7.8396	8.7026	7.9124	8.6987	7.5506	7.9394	7.5129	8.4748	9.0198	8.6377	7.2353	8.6711	7.4583	8.2274	8.7027	7.2117	7.9027	8.6787	8.603
-15.313	-13.629	-15.99	-14.565	-14.862	-14.286	-14.668	-14.076	-14.747	-13.887	-14.659	-13.027	-14.693	-13.467	-15.264	-14.99	-14.521	-14.592	-14.127	-13.772	-14.476	-14.98	-13.711	-14.172	-15.15	-14.883	-13.944	-15.327	-14.328	-14.473	-13.96	-14.393	-14.485	-16.344	-14.473	-15.152	-14.574	-14.318	-14.71	-13.911	-15.407	-13.994	-14.582	-15.546	-14.763	-14.375	-13.828	-14.802	-15.27	-13.817
-21.59	-21.019	-19.48	-20.451	-20.649	-21.052	-19.701	-20.275	-21.39	-20.637	-21.096	-19.822	-19.289	-20.697	-21.282	-19.904	-20.514	-21.379	-21.551	-21.85	-21.76	-20.918	-21.096	-20.97	-21.041	-19.851	-21.013	-20.662	-19.962	-20.92	-20.243	-21.141	-20.507	-19.769	-20.325	-20.177	-21.743	-20.122	-20.125	-20.413	-20.867	-21.509	-20.36	-20.323	-20.088	-20.977	-21.02	-20.996	-21.137	-19.499
-4.1019	-4.2518	-4.2879	-2.6639	-4.5537	-4.033	-2.8223	-4.332	-4.0652	-4.1054	-3.6401	-3.1788	-3.6643	-2.4207	-3.5836	-4.6329	-2.9301	-3.9998	-2.4281	-3.1924	-4.198	-4.3885	-3.9692	-3.6667	-3.6665	-3.7888	-3.987	-4.6275	-3.2877	-4.179	-3.7439	-4.276	-3.4337	-3.0308	-4.1362	-4.7149	-3.8952	-4.0378	-3.4422	-4.0159	-3.6379	-3.4301	-3.1764	-5.0507	-4.4103	-3.6751	-2.999	-3.4755	-4.2513	-3.7792
-14.862	-13.706	-15.277	-14.015	-14.994	-16.181	-12.926	-13.589	-15.091	-14.315	-14.921	-15.129	-13.785	-14.308	-14.348	-13.932	-14.767	-14.382	-13.926	-14.122	-14.569	-15.104	-14.053	-14.811	-14.059	-13.815	-15.456	-15.459	-14.499	-14.68	-14.97	-14.132	-13.623	-14.7	-15.186	-13.784	-13.137	-14.393	-14.557	-14.497	-15.16	-14.592	-14.379	-14.497	-14.506	-15.308	-13.623	-14.798	-15.295	-13.842
-2.1771	-1.3743	-2.1605	-1.3721	-0.69506	-2.7432	-2.114	-1.0762	-1.3301	-0.54395	-1.305	-2.0976	-1.3404	-1.8392	-2.3254	-1.2871	-1.9274	-1.2074	-1.031	-1.4836	-0.74265	-1.0361	-2.2954	-2.2885	-2.0151	-1.8784	-0.58582	-1.5096	-2.1271	-1.4929	-1.3108	-1.5642	-1.5268	-1.1744	-1.8043	-1.5359	-1.2938	-0.86401	-2.0048	-1.4617	-1.6351	-2.3616	-0.047305	-2.7855	-1.2008	-1.3045	-1.5642	-1.7624	-2.5099	-1.7546
0.21951	1.4611	0.15845	0.56485	0.2062	0.013789	-0.31045	0.21204	0.69346	-0.54623	0.72995	0.070357	0.32843	1.7759	-0.13272	0.35778	0.49392	0.9924	0.60097	1.405	-0.71397	1.3355	1.3946	0.37684	0.67264	-0.048322	0.82608	0.00076855	0.26319	1.3547	-0.69952	0.47485	0.2009	0.25988	0.39817	0.55172	0.63249	0.23274	1.4842	1.0983	0.51078	0.79017	-0.80303	0.6501	0.21387	0.40959	1.0708	-0.11716	1.4357	0.94675
4.3544	4.1848	5.0524	3.8393	5.3367	4.371	4.1251	4.924	3.9502	5.1184	6.2603	5.1778	4.3864	5.5298	5.5136	5.834	4.553	5.0394	4.63	5.7876	6.0348	5.0304	5.4793	5.0384	4.8839	4.5296	5.5285	4.9444	6.561	6.0477	4.6546	5.7252	4.4949	6.0245	5.0621	4.6007	5.4957	5.0065	4.0638	4.9587	4.9024	4.9527	4.381	5.024	3.6624	3.8282	4.9008	4.7599	4.6504	4.8174
-21.27	-21.603	-22.071	-22.436	-21.652	-22.512	-22.47	-22.844	-22.609	-22.048	-22.205	-22.312	-22.467	-21.054	-22.316	-22.128	-22.693	-21.637	-22.506	-22.465	-22.243	-22.011	-22.256	-22.341	-21.936	-22.256	-22.368	-21.391	-22.68	-22.161	-23.128	-22.797	-22.585	-21.941	-21.874	-22.195	-21.047	-23.211	-21.797	-21.835	-21.712	-22.55	-23.88	-22.197	-22.883	-21.897	-23.369	-23.138	-20.899	-21.687
-20.988	-21.249	-22.672	-21.777	-21.691	-22.066	-21.413	-22.142	-21.819	-23.057	-22.051	-22.518	-22.405	-21.468	-22.983	-21.342	-21.59	-21.201	-21.36	-21.208	-21.788	-22.046	-22.109	-22.555	-22.119	-22.088	-22.358	-22.501	-21.842	-22.177	-22.731	-22.422	-20.949	-21.546	-21.735	-20.998	-20.954	-22.179	-23.023	-22.369	-22.653	-23.549	-21.397	-21.867	-22.816	-21.517	-22.929	-23.224	-21.706	-22.084
7.3014	5.9398	7.4613	6.2404	5.3596	6.7108	7.1967	7.5145	6.4144	6.8202	8.0917	6.4091	7.3216	6.3989	6.6112	6.9427	7.3402	7.2227	6.7538	6.7592	6.7347	5.9189	6.9292	6.2583	8.0033	5.1444	5.7929	6.5452	6.189	7.4598	6.0174	6.3107	7.2112	6.7281	6.9682	6.3094	6.6071	6.3522	6.6906	7.2606	7.6767	6.1276	6.7903	6.2819	7.0336	5.8005	6.7096	7.1548	5.5352	6.5569
-2.0485	-2.0294	-2.6303	-4.6127	-3.4786	-3.9181	-2.4201	-3.9314	-4.2236	-3.516	-3.4356	-3.4861	-2.292	-2.9054	-3.3728	-3.4323	-2.9798	-3.6641	-2.8133	-3.7445	-3.4679	-2.3144	-3.1902	-3.7883	-2.4484	-3.09	-3.7042	-3.0844	-3.4634	-2.6072	-3.1155	-3.2658	-4.3675	-3.1155	-3.4831	-3.7138	-1.7311	-2.8045	-2.7664	-1.9668	-4.308	-3.4049	-2.5771	-3.8862	-3.4406	-4.5203	-2.9668	-3.1875	-3.1455	-2.4531
-0.054719	-0.19455	-0.74585	0.74493	-0.6574	-1.112	0.087248	-0.29744	0.30571	0.29008	-0.64495	0.54481	0.6562	0.39015	-0.88831	-1.1044	-0.56365	0.43228	0.2509	0.34239	0.44709	1.1923	-0.13435	-0.76176	-0.68942	-0.85586	-1.233	-0.21148	1.0876	-0.18417	0.92998	-0.19536	0.85281	-0.85561	0.32418	0.12694	-0.49383	-1.0625	0.29932	0.1463	-0.17969	0.26615	-0.54975	-0.69381	0.2236	0.90004	-0.6203	-0.50437	-0.019066	0.72851
8.8082	8.0759	9.1224	7.9027	8.6482	8.8766	8.0078	8.9652	8.5452	9.3489	8.6394	8.1469	9.061	9.3673	8.8709	8.7162	7.7748	8.1358	8.3196	8.9229	9.1242	8.5947	8.5659	8.3433	7.937	8.7245	9.0873	9.0715	6.5817	8.2955	9.1531	7.5549	8.2515	9.5477	8.1048	7.9318	9.3624	9.3534	9.1736	8.9397	8.2219	8.4126	7.6715	8.5773	7.7175	8.7867	8.9128	9.3654	9.0513	8.2642
-2.4121	-3.3066	-1.6746	-1.8179	-2.5239	-2.2669	-1.9105	-2.6122	-3.3759	-2.1242	-2.1396	-2.784	-1.7412	-3.3548	-3.4059	-2.6349	-2.8274	-2.8948	-2.8391	-3.3502	-2.8806	-2.3992	-2.4234	-2.906	-3.612	-2.9468	-1.7902	-2.4062	-3.1159	-2.8287	-0.792	-2.0616	-2.8946	-1.6921	-3.208	-2.3682	-2.3909	-2.6743	-2.0253	-1.5736	-3.3135	-2.9189	-2.832	-1.7922	-2.7592	-3.3237	-3.1895	-3.2229	-2.2704	-3.8899
-12.698	-12.677	-12.265	-12.846	-12.234	-13.381	-13.324	-13.277	-12.938	-13.234	-12.568	-13.232	-12.949	-12.463	-12.592	-13.121	-13.052	-13.11	-12.69	-12.942	-12.85	-13.79	-12.678	-12.514	-12.36	-13.649	-13.564	-13.58	-13.999	-12.794	-11.648	-14.118	-12.329	-13.111	-12.472	-12.162	-11.778	-12.466	-12.974	-11.698	-12.103	-13.082	-13.906	-12.624	-12.41	-13.283	-12.409	-12.123	-11.614	-12.938
-3.8635	-4.4732	-4.5248	-3.8467	-4.969	-3.9236	-4.3076	-4.9385	-4.7663	-4.4966	-4.0889	-5.0622	-4.7292	-2.8443	-4.2088	-5.0151	-4.8887	-5.7645	-3.8651	-3.8566	-4.4369	-4.6788	-5.4317	-4.7281	-3.2781	-5.0577	-4.225	-3.931	-3.5373	-3.5917	-4.6762	-4.0366	-4.3042	-4.8572	-4.8424	-4.3029	-4.2882	-4.739	-4.6917	-4.6745	-4.7797	-4.046	-4.4067	-5.14	-4.4234	-3.4104	-4.085	-4.137	-4.9809	-4.9183
5.0431	5.5939	6.5982	5.9131	3.8436	5.8297	4.9269	4.3957	5.2858	5.2031	5.877	4.4674	4.328	5.3909	5.5858	5.4219	4.6663	4.5761	3.7849	5.2225	5.3464	4.235	5.118	4.691	5.7122	4.4522	5.2769	3.9238	4.6607	5.0606	4.2897	4.6928	4.9173	4.7885	5.4981	4.3647	4.9363	5.5216	5.7315	4.6912	4.4128	5.4478	4.3395	5.7049	4.4899	4.7526	4.0002	4.3444	4.4819	5.1545
-13.003	-13.434	-12.461	-13.395	-12.096	-12.686	-13.351	-12.12	-11.469	-12.306	-12.077	-12.086	-12.952	-11.834	-12.437	-11.411	-12.602	-12.092	-11.887	-12.645	-13.084	-11.936	-12.591	-13.838	-12.309	-13.185	-13.225	-12.481	-13.168	-13.021	-11.93	-13.98	-13.348	-13.749	-12.141	-12.891	-12.331	-14.281	-12.083	-13.445	-12.985	-12.718	-12.346	-13.098	-12.261	-12.245	-13.242	-11.561	-11.732	-11.729
3.1289	3.0402	2.3295	2.5869	3.0913	2.0333	3.0497	2.3337	2.5876	2.4093	1.2065	3.4804	1.3718	2.459	2.4125	2.1156	3.1523	2.6302	2.4201	2.3993	2.6758	2.9916	2.4673	2.8629	2.8285	2.0128	4.1613	2.8831	2.6699	2.0337	3.1954	3.8666	2.2411	2.2058	3.275	2.7798	3.6312	2.483	2.9076	4.0211	3.4891	4.2083	2.9179	3.0655	3.2172	2.1653	2.4578	2.1959	2.1589	1.7866
0.49188	0.92817	1.1161	0.018776	0.73646	-0.17076	-0.83651	0.99761	0.36133	0.4208	1.1313	-0.90907	-0.45263	0.91929	0.64773	1.3755	-0.12837	0.82355	1.8949	0.32803	0.41573	0.90763	0.48878	0.39868	0.39292	0.066262	-0.274	1.1668	-0.91994	1.249	1.7708	0.77124	1.4386	0.46702	0.56788	0.73252	-0.84592	-0.1779	0.082648	0.51228	0.26417	1.1307	-0.48718	-0.53794	-0.2297	0.7356	0.9466	-0.64877	0.67517	-0.043436
10.642	10.288	9.5154	10.063	10.18	9.8631	10.508	10.658	8.6672	10.378	9.9509	10.011	9.7884	9.6498	9.9011	9.0721	9.3954	10.427	10.174	10.396	10.553	9.6635	10.259	10.306	9.8599	10.396	9.5423	8.6511	9.1201	9.3579	8.5794	10.178	8.8362	9.7104	10.657	11.241	10.086	10.072	8.9883	9.2229	9.5719	10.548	9.4296	9.5151	8.9153	8.9892	8.5825	9.099	9.952	9.6988
-2.5781	-2.4721	-3.2244	-2.9765	-3.8132	-3.815	-1.6653	-2.2256	-3.0562	-2.3157	-1.8297	-1.6447	-3.3882	-2.0121	-1.8288	-2.2103	-2.5536	-3.1625	-3.6124	-2.7009	-1.9178	-3.2432	-3.232	-2.0416	-2.35	-2.0702	-2.6787	-1.2934	-1.8516	-2.4214	-2.8653	-1.719	-2.8824	-3.5747	-2.586	-3.0053	-1.8335	-2.4189	-2.0286	-2.1658	-3.4453	-2.3877	-1.8626	-2.356	-3.4911	-2.4733	-1.9584	-1.688	-2.3183	-3.9515
-5.0887	-3.9803	-3.1474	-4.7807	-3.7247	-2.5073	-4.4058	-3.5561	-2.6923	-2.8449	-4.7342	-4.1314	-3.0889	-3.3321	-3.3532	-3.5387	-3.0702	-3.792	-3.4174	-3.428	-3.7181	-3.8325	-3.9717	-3.7334	-3.9056	-3.3696	-3.8704	-3.1173	-3.7567	-3.212	-4.0326	-4.437	-3.7126	-4.8737	-4.497	-3.0054	-3.1305	-2.7966	-4.2103	-4.2008	-2.8179	-4.8661	-2.3285	-4.2248	-4.5907	-3.785	-3.1969	-3.2736	-3.6464	-3.2305
-14.091	-14.491	-15.454	-14.044	-15.8	-15.195	-14.415	-14.155	-13.279	-14.306	-14.401	-14.376	-14.953	-14.727	-15.722	-14.473	-15.454	-15.369	-14.169	-14.722	-13.977	-14.075	-13.608	-13.925	-15.996	-13.812	-13.861	-14.434	-14.365	-15.356	-14.123	-14.652	-14.751	-14.601	-14.673	-14.809	-15.153	-14.205	-14.272	-14.959	-14.695	-14.078	-14.277	-14.649	-13.682	-15.092	-14.378	-14.548	-14.208	-14.12
2.026	1.5745	0.89352	2.2419	1.3087	0.75299	1.3356	1.7857	1.1013	1.3368	1.6277	0.90023	1.6041	1.284	2.0577	2.118	1.7807	0.28052	2.0207	2.0155	2.1823	1.806	1.6376	2.4778	0.98403	2.2168	1.0367	1.6911	2.0006	2.1442	2.2794	1.7092	2.0543	1.3523	1.68	0.81985	0.90576	1.309	0.88094	1.0746	0.73708	2.4706	1.5028	0.65323	0.68456	1.2116	1.6134	2.148	0.68694	1.0151
0.72087	1.1041	0.14722	0.29908	0.52004	0.48414	0.9444	0.68446	0.013597	-0.62652	0.58123	0.344	-0.3283	-0.47104	1.521	0.031474	0.7749	-0.19632	0.7196	-0.068042	-0.098718	0.26824	1.2543	1.1204	0.35637	-0.82127	1.175	-0.64305	0.6607	1.0269	0.81614	0.024645	0.45291	0.88504	0.31374	0.57183	1.0295	1.1258	0.088752	1.336	-0.74349	-1.1084	0.40467	1.1585	0.85805	0.61763	1.2198	1.2454	1.6048	0.68839
-8.0894	-10.184	-10.848	-9.5865	-8.4402	-9.647	-8.4514	-9.5909	-9.7508	-8.7532	-8.0931	-9.4023	-8.2602	-9.0894	-9.7591	-9.889	-8.4277	-8.5938	-9.3047	-9.961	-9.2615	-8.5688	-9.214	-8.6688	-9.2139	-9.2288	-8.6989	-10.283	-9.6827	-9.6529	-8.2951	-9.3763	-7.9076	-8.9761	-8.5199	-9.3177	-9.0215	-10.266	-9.1408	-9.7708	-9.6906	-10.154	-9.6729	-8.9929	-9.2059	-9.168	-7.9884	-9.772	-9.9785	-8.6381
8.1138	7.0797	8.2815	8.4897	7.8534	7.8043	8.7381	7.567	7.8944	8.215	7.7182	7.9439	8.4562	6.5419	7.8264	8.6665	8.4698	7.9458	7.9747	6.6542	7.4969	8.5696	8.3393	8.4619	6.921	8.4582	7.9997	8.5436	7.6708	7.8539	7.853	7.836	8.1482	8.0684	8.5659	8.932	7.1251	8.3385	7.9241	7.3067	9.0571	8.066	8.15	7.8421	9.2546	7.2423	8.7035	7.6199	8.6847	8.4651
-3.5649	-2.5132	-1.927	-3.461	-2.5399	-3.967	-2.6075	-2.862	-3.7372	-3.7004	-3.585	-3.9925	-4.1768	-3.77	-3.8563	-3.3548	-3.7669	-2.4792	-3.8702	-3.3137	-3.6788	-2.8287	-3.0895	-3.1532	-2.2505	-2.6193	-2.8232	-2.3532	-3.5343	-3.7054	-2.6762	-3.0204	-3.5654	-3.1579	-3.8046	-4.4008	-2.4353	-4.1874	-2.9952	-3.0594	-4.1863	-2.4665	-4.0502	-2.0958	-3.0312	-3.0222	-3.2394	-2.9784	-2.1027	-3.7216
-14.869	-13.343	-13.526	-15.845	-14.952	-15.233	-12.731	-15.243	-14.154	-13.152	-15.158	-14.309	-14.724	-14.653	-14.651	-14.389	-14.94	-14.269	-15.136	-14.951	-14.645	-14.468	-13.858	-14.371	-12.52	-14.102	-14.579	-14.73	-14.442	-13.763	-14.479	-14.518	-14.82	-14.592	-15.339	-14.285	-14.582	-15.26	-15.435	-14.561	-14.348	-13.992	-14.438	-13.946	-14.435	-15.225	-14.366	-14.441	-15.072	-14.822
-4.4326	-3.8796	-3.5668	-4.2175	-3.9605	-4.5787	-4.7823	-4.0719	-4.5237	-3.7361	-4.194	-5.0686	-4.4147	-5.0356	-5.2571	-5.122	-4.5611	-6.1583	-3.3023	-4.9896	-5.8011	-5.1449	-4.089	-4.628	-4.5479	-4.3412	-5.1866	-3.632	-4.8593	-4.4101	-4.9466	-5.5341	-4.7252	-4.1931	-3.7457	-4.8211	-4.9731	-5.5719	-4.169	-5.3795	-5.8007	-4.2458	-4.2396	-3.9894	-4.3063	-4.8197	-4.2949	-5.2308	-4.4281	-5.1173
1.4251	0.8915	0.75314	1.1603	0.27652	1.2591	0.71143	1.2787	1.317	1.13	0.18657	1.5964	0.67612	0.69404	2.1948	1.3432	1.1114	0.33449	1.9781	1.3385	0.75127	2.3313	0.93483	1.2442	0.56794	0.91446	1.3639	0.77821	2.4508	1.8796	1.3885	0.85246	2.2788	1.3771	0.5359	0.91406	1.8563	1.0797	1.2058	0.7628	1.2167	1.1241	1.5334	1.3584	1.1872	1.4294	0.63581	0.96272	1.9322	1.0579
-6.4173	-6.006	-3.8137	-5.3394	-4.5227	-6.3277	-6.7611	-5.862	-5.8172	-5.6573	-6.5983	-6.3953	-5.6736	-5.612	-5.6889	-5.079	-5.4105	-5.344	-4.9583	-5.3933	-5.4265	-4.9928	-6.135	-6.463	-5.0118	-5.8918	-5.6931	-6.3125	-6.5603	-5.5087	-6.5177	-6.8372	-4.8382	-5.0137	-6.1065	-5.9113	-5.3504	-6.7475	-5.57	-6.9484	-5.0435	-5.8726	-6.6077	-5.0068	-5.8758	-5.4635	-5.676	-4.6344	-5.2182	-6.3241
8.3214	8.5775	8.1268	8.3322	8.6615	9.3519	8.2145	8.8498	7.5471	8.8251	8.3331	9.3973	8.3209	7.9688	8.361	9.1093	8.9402	8.3895	8.2371	8.1831	8.2879	7.5691	9.0093	8.3395	8.1843	8.8524	8.8586	9.0557	9.6508	9.0631	9.7165	8.229	8.3696	9.1328	9.5241	7.511	9.1576	8.3694	8.1304	9.1427	9.4108	8.0439	9.6618	8.8981	9.1271	7.5107	8.8033	9.1826	9.3032	9.0954
-10.264	-10.064	-10.355	-9.9361	-10.06	-10.293	-10.141	-9.566	-10.056	-10.135	-10.376	-11.108	-10.104	-10.914	-10.702	-9.2588	-9.1279	-9.9771	-10.026	-9.5859	-10.63	-11.074	-10.492	-9.6201	-11.383	-11.117	-9.35	-9.2129	-10.371	-10.764	-11.081	-10.605	-9.6363	-9.443	-10.294	-9.7103	-10.206	-10.392	-11.115	-10.993	-9.564	-10.087	-10.313	-10.431	-10.7	-9.9573	-10.426	-10.716	-10.316	-9.3714
-3.5889	-3.57	-1.9567	-3.0236	-4.0031	-2.8526	-2.813	-3.1639	-4.386	-3.409	-2.94	-3.8894	-2.7178	-2.8401	-3.9137	-2.6738	-2.2074	-4.016	-3.6148	-2.7959	-1.8632	-3.6681	-2.8249	-2.6649	-2.4199	-3.9989	-2.0854	-4.4296	-3.3247	-2.3511	-3.7347	-3.7789	-1.8882	-3.6026	-3.7477	-3.2346	-1.7766	-2.8945	-2.8782	-4.3067	-4.9372	-2.7725	-2.4909	-4.2011	-3.6821	-2.2712	-3.5761	-3.6244	-2.7544	-2.958
0.35596	-0.70793	-0.86377	0.57813	1.1017	-0.7264	-0.44042	1.1997	-0.37907	-0.33377	-0.90465	0.178	0.076273	-0.93447	-0.39641	0.6324	0.34364	0.79451	0.74461	0.25489	0.35545	0.1211	-0.2822	-0.61599	-0.76957	-0.16831	-0.40952	0.08118	-0.016841	0.95007	-0.71298	-0.72365	-0.38584	-0.62312	-1.7795	-0.22066	0.76112	0.65909	0.12611	-0.1374	-0.67495	-0.63543	-0.29093	0.64566	-0.9023	-0.70587	1.2089	0.62167	-0.75617	-0.14416
-22.403	-21.809	-23.239	-23.399	-22.437	-23.01	-22.821	-22.033	-21.77	-21.87	-21.725	-22.053	-22.218	-23.197	-21.883	-23.668	-22.087	-22.522	-21.772	-22.097	-22.468	-23.099	-22.975	-23.303	-22.578	-21.924	-22.466	-21.534	-22.826	-23.57	-22.078	-22.501	-21.408	-22.053	-22.929	-22.615	-22.433	-22.044	-22.527	-22.32	-22.119	-21.246	-22.522	-22.933	-21.53	-22.114	-21.706	-21.881	-22.579	-22.7
-13.903	-13.208	-13.329	-13.943	-13.44	-12.396	-12.509	-12.765	-12.572	-14.205	-13.583	-11.634	-13.777	-12.93	-13.081	-12.926	-13.965	-11.936	-13.288	-13.016	-13.068	-12.301	-13.236	-12.916	-13.153	-12.576	-12.891	-14.17	-12.7	-13.35	-13.159	-13.618	-13.018	-13.254	-13.73	-12.606	-13.07	-13.724	-13.069	-11.901	-14.023	-13.696	-13.396	-13.518	-12.359	-13.49	-13.441	-14.237	-14.07	-11.831
-2.4271	-1.9192	-3.6746	-2.0472	-2.2989	-3.3601	-1.9632	-2.0466	-2.1259	-2.5118	-2.9647	-2.9751	-2.5366	-3.3809	-2.5217	-2.2216	-3.0509	-2.7125	-1.576	-2.1613	-3.7404	-1.7923	-2.175	-2.3428	-2.0316	-1.3613	-2.2031	-2.2541	-2.9262	-2.1858	-2.1694	-1.376	-3.9056	-2.2076	-2.7759	-4.1501	-2.2654	-1.7004	-1.1419	-3.1775	-2.5742	-2.5845	-3.1186	-2.1733	-2.83	-1.3757	-1.4419	-1.9543	-1.7268	-2.0345
-2.9178	-3.0488	-1.3473	-3.0178	-2.0632	-2.8079	-1.8501	-3.013	-3.1923	-2.9367	-2.504	-2.8864	-3.34	-1.6009	-2.2238	-1.9766	-2.4785	-2.7261	-2.7392	-1.8829	-2.5588	-3.1431	-3.5531	-2.0261	-1.5371	-2.2217	-2.9867	-2.0565	-2.3127	-1.8336	-3.3153	-2.1106	-2.4418	-3.0593	-3.2264	-2.1267	-3.3832	-1.5025	-3.4216	-3.1107	-1.4885	-1.5687	-1.7786	-2.2092	-2.5251	-3.3462	-1.8975	-2.595	-2.5407	-2.259
6.8269	6.7639	7.5725	6.8925	7.5407	6.4619	6.7183	6.8612	5.8339	6.4175	7.4608	6.8013	6.5737	7.322	6.7914	6.1618	6.4615	6.0046	7.0735	6.2802	7.5532	5.8763	6.6278	7.9568	6.2817	6.245	6.0079	6.165	5.7166	8.3449	7.4926	6.8811	6.4909	5.859	5.9279	6.7953	6.737	7.2843	7.2332	6.7415	6.6548	6.5123	5.941	5.8229	6.4045	7.2752	6.2738	6.7634	5.8694	6.7913
-2.9466	-2.4469	-2.6381	-3.5927	-2.2987	-2.4551	-2.6841	-2.582	-2.6684	-1.911	-3.2905	-3.0561	-3.6632	-1.981	-2.4272	-3.2291	-1.5604	-2.1805	-3.214	-3.1507	-3.4167	-2.4508	-2.6497	-2.2623	-2.5275	-1.9037	-2.4758	-2.2059	-2.1036	-1.8325	-1.9744	-1.6067	-3.0269	-3.4233	-3.029	-3.1118	-3.1698	-2.8077	-2.9124	-1.7292	-2.4966	-2.0723	-2.7711	-3.036	-2.1135	-2.5996	-3.1071	-2.7724	-1.9252	-2.6607
1.0401	-0.81086	-0.57217	0.12925	0.56354	-0.20693	0.6085	-0.2239	1.2333	-1.1917	-0.44843	-1.0592	-0.75517	-0.12154	-0.08418	-0.56307	0.61794	-0.089133	-0.69941	-2.1638	-0.29997	-0.17816	-0.45119	-1.2684	0.51327	-0.44491	0.048543	-0.82154	-0.41061	-0.46765	8.5186e-05	-1.6049	1.0399	0.18771	0.46468	-0.29688	0.27947	-0.3049	0.44769	-0.00788	0.61009	0.73263	0.079548	-1.599	0.98422	0.72965	0.4388	-0.42914	-0.99072	0.074525
-4.7212	-3.8752	-4.2195	-4.8874	-4.0642	-2.4591	-3.4951	-3.8325	-4.3398	-2.3618	-3.9413	-3.4281	-3.9819	-3.8878	-3.6013	-3.7194	-4.7413	-3.5891	-3.6053	-3.1713	-3.2383	-4.0508	-4.8981	-3.2048	-4.2102	-3.5592	-4.7235	-3.7189	-3.8012	-4.2789	-4.2288	-3.9395	-4.4801	-4.208	-3.4513	-3.4193	-3.7495	-3.7571	-3.1454	-3.9014	-3.8769	-4.6387	-3.5858	-3.5491	-3.5056	-3.8103	-4.113	-4.6749	-4.2002	-4.2006
-2.4431	-3.1396	-3.5842	-4.2504	-2.6925	-4.3505	-3.3272	-3.4966	-3.3755	-4.4004	-3.9355	-2.6455	-4.1201	-3.3772	-3.835	-3.716	-3.7129	-3.6338	-3.0814	-5.025	-2.297	-3.8548	-2.6616	-3.6681	-3.1868	-3.1174	-4.3288	-4.0675	-3.8719	-4.1767	-2.6739	-3.3343	-3.4267	-3.4017	-3.3169	-4.1299	-2.3792	-3.2446	-3.4979	-3.4583	-3.6632	-3.0993	-2.6055	-4.1646	-4.0406	-2.9905	-3.4997	-3.32	-3.3298	-2.758
6.1899	8.1232	7.2	7.3741	6.7542	6.1981	6.1827	6.0639	7.7956	6.6074	6.1451	6.7403	6.9302	6.0169	6.2658	7.1912	6.9777	7.288	5.4626	8.2201	7.6949	6.3126	7.109	5.7795	6.2897	6.4336	6.988	7.129	7.3812	8.01	5.9825	7.0924	7.7018	6.165	7.0415	6.8513	6.679	7.0654	6.124	7.6106	6.7571	6.9248	7.5296	6.2882	5.6831	7.1057	7.0811	6.475	6.3263	6.4214
-5.3759	-4.6633	-6.3532	-6.9786	-6.3134	-6.9663	-6.7869	-6.6721	-8.7371	-6.1131	-6.081	-6.6122	-7.302	-6.9882	-6.1174	-7.0164	-6.4808	-6.6082	-5.5915	-5.6672	-6.5414	-7.3398	-5.589	-6.1779	-6.279	-5.9471	-6.2214	-7.279	-7.5618	-6.5586	-5.0906	-6.5466	-5.0543	-6.9525	-5.9793	-6.4284	-6.5052	-7.2812	-6.5569	-5.2296	-7.4466	-5.6784	-5.5864	-6.6197	-6.4286	-6.3501	-5.4331	-7.3657	-6.3971	-6.8775
-7.0419	-5.4931	-6.3824	-6.1072	-6.0603	-8.0199	-6.1712	-6.5188	-6.1973	-7.4463	-6.3224	-5.4495	-5.0639	-6.831	-5.2416	-6.8819	-7.2167	-6.5297	-5.6432	-6.1125	-6.1509	-6.0638	-6.9521	-6.9109	-6.9877	-6.8134	-7.3541	-6.0695	-5.7497	-6.5346	-6.117	-5.6342	-6.1812	-6.1293	-7.6113	-5.704	-6.1739	-6.4178	-6.7052	-6.4034	-6.0743	-6.3798	-5.3216	-5.2986	-6.4755	-6.7908	-6.5257	-6.3857	-6.6977	-6.3835
-0.65914	0.19093	-0.32817	1.2826	0.54908	0.48485	-0.60774	-0.3351	0.76356	-0.26002	-0.69802	-0.40761	0.25	0.31608	-0.64696	1.1259	-0.45199	0.0196	-0.67895	0.17737	-0.56697	0.50888	0.48097	0.74286	-0.34104	-0.16374	-0.24158	-0.22814	-0.18843	0.038648	-0.066054	-0.52589	-0.088255	-0.12554	0.63723	-0.071573	0.1396	0.85511	0.55927	-0.18237	1.1192	-0.052375	0.33662	0.07589	-0.67715	-0.0010372	-0.076483	-0.30496	-0.55739	0.67385
-0.68062	-2.1925	-1.1548	-0.39437	-1.5299	-0.3044	-1.0183	-0.98342	-1.7874	-1.9089	-0.34501	-0.95072	-1.1026	-1.7333	-1.981	-2.6428	-1.1208	-1.0901	-2.5806	-2.1373	-1.6393	-2.8122	-2.3958	-1.3236	-0.39461	-1.5582	-1.364	-1.89	-2.6436	-2.2016	-2.1411	-0.92766	-3.1161	-0.49362	-1.7952	-1.5148	-0.5452	-1.1538	-1.4033	-1.1877	-1.3103	-1.6943	-0.69481	-0.99596	-1.8155	-1.0646	-2.7987	-1.7364	-1.5528	-1.8954
-9.0892	-10.383	-8.3079	-8.4875	-8.8346	-8.1965	-9.1336	-8.8057	-8.9876	-8.8712	-9.3613	-9.4191	-8.2858	-9.299	-8.7693	-8.96	-10.448	-8.1716	-8.0521	-10.507	-9.709	-9.1216	-8.5274	-8.96	-9.5376	-9.2726	-9.3549	-9.1802	-8.7257	-9.7421	-7.7026	-8.8569	-8.7413	-9.6304	-8.5252	-8.9397	-8.9376	-9.9423	-8.7839	-8.357	-9.1806	-8.6537	-9.0584	-9.5034	-8.1424	-9.302	-8.6521	-9.3097	-8.168	-8.4224
8.2842	9.3674	8.0404	9.5602	8.4608	9.2593	8.5915	8.9058	8.5796	8.5537	8.7002	7.2667	10.491	8.5351	8.55	9.0607	8.6193	8.5059	8.8256	8.2264	7.7647	9.1304	9.2897	10.019	8.0284	8.6762	7.9274	8.4483	7.9919	7.7133	8.3311	8.7709	9.0434	8.2177	7.7789	6.9692	7.6285	8.9326	9.3507	9.2021	9.9304	8.5893	8.6947	9.8213	7.4874	8.6404	8.809	9.3226	7.9288	9.9221
-11.509	-11.612	-11.916	-11.29	-12.223	-11.334	-10.56	-13.25	-11.774	-11.018	-12.627	-11.649	-10.236	-10.915	-10.721	-10.974	-11.754	-10.847	-12.01	-11.036	-11.593	-12.244	-10.613	-12.073	-11.504	-11.341	-10.977	-10.849	-10.801	-11.475	-11.323	-11.477	-11.612	-10.917	-12	-11.018	-12.041	-10.091	-11.312	-10.393	-11.368	-11.511	-11.307	-11.458	-12.025	-11.046	-12.539	-11.642	-11.735	-10.409
-0.32466	-2.9472	-2.2107	-1.8902	-2.2956	-2.5254	-2.9541	-2.6715	-3.3112	-3.11	-2.8123	-2.1324	-1.6845	-1.5473	-2.9406	-2.1538	-3.8838	-2.5472	-1.7252	-2.6799	-2.4216	-2.8986	-1.4798	-2.9609	-2.0606	-2.8217	-3.2319	-3.2074	-2.4752	-3.7124	-2.2978	-2.7135	-3.0379	-3.01	-2.4458	-2.1308	-2.6847	-2.6075	-3.3997	-2.869	-1.7288	-2.4681	-2.89	-2.571	-2.4034	-1.337	-1.9239	-3.1561	-1.745	-2.0313
-2.9751	-2.8889	-3.0863	-2.6829	-3.2848	-3.3341	-3.3011	-1.7465	-2.4199	-2.8123	-2.3741	-2.4306	-3.428	-1.4621	-2.9368	-2.6211	-2.4729	-3.066	-3.6229	-2.7231	-3.1903	-1.5755	-3.4723	-4.2584	-2.3756	-3.0459	-1.7916	-2.451	-2.6394	-0.92878	-1.8124	-3.3572	-3.2542	-2.1962	-2.2757	-3.2982	-1.7378	-1.9853	-2.6636	-3.6616	-2.57	-2.6797	-2.3941	-1.8552	-4.1219	-3.0917	-2.1716	-2.4535	-1.2342	-1.6981
-12.221	-12.784	-13.328	-13.067	-12.226	-15.346	-14.059	-13.621	-14.343	-13.729	-12.283	-12.619	-12.416	-13.842	-12.433	-13.793	-12.864	-13.864	-12.683	-13.84	-12.905	-12.282	-13.551	-12.551	-13.041	-13.004	-13.775	-13.662	-13.074	-12.848	-12.352	-13.846	-14.089	-13.289	-12.375	-14.096	-13.108	-13.923	-13.692	-12.099	-12.152	-14.675	-12.85	-12.715	-12.905	-13.588	-13.017	-13.483	-12.367	-12.826
-5.1974	-4.7746	-4.2256	-3.5847	-3.9872	-3.7242	-4.5461	-4.3601	-3.2227	-3.4741	-4.3307	-3.9212	-3.5971	-4.0947	-4.5908	-4.505	-4.9227	-4.5367	-3.1686	-4.4729	-4.4177	-3.8145	-3.8877	-3.066	-5.0746	-3.4551	-5.884	-4.9847	-5.2062	-4.608	-3.4563	-4.3983	-5.0681	-4.7974	-4.1294	-3.5786	-4.7981	-4.7107	-4.353	-4.6144	-5.1954	-3.5387	-4.8562	-3.5727	-3.6432	-4.4846	-4.3129	-3.9707	-4.0348	-3.5107
-13.207	-14.339	-14.153	-14.005	-13.658	-14.442	-13.972	-13.76	-14.438	-14.777	-14.08	-12.455	-14.253	-13.055	-14.266	-14.261	-14.819	-13.792	-14.321	-13.548	-14.321	-13.993	-13.66	-14.836	-12.956	-13.001	-14.758	-13.773	-14.262	-13.785	-14.134	-13.754	-13.636	-15.109	-13.829	-13.771	-14.368	-15.063	-14.37	-14.224	-14.054	-13.493	-14.501	-13.765	-14.067	-14.869	-14.536	-13.691	-14.323	-13.35
-2.7371	-4.0442	-2.9018	-3.6079	-2.6892	-2.5544	-1.5015	-2.2929	-2.5297	-3.9576	-2.2032	-2.0818	-2.3794	-3.6979	-3.0751	-2.9973	-2.9354	-1.9041	-3.5353	-3.1407	-1.878	-2.2178	-1.8731	-3.5961	-1.2354	-2.8031	-3.0154	-1.4191	-2.555	-2.3404	-2.9433	-2.8531	-3.8333	-2.5816	-3.5294	-2.9213	-2.3727	-2.2656	-2.169	-2.593	-3.5137	-2.7469	-1.9626	-1.4417	-2.816	-3.0633	-2.2798	-1.5411	-3.5801	-3.4891
0.37276	0.06527	0.056611	-1.6223	-0.039812	-0.74992	-0.039534	-1.0935	1.4872	-0.20277	-0.38041	-0.73085	-0.92197	1.5424	-0.18903	0.54465	-0.81325	0.16544	0.018253	-0.31528	-2.1642	-0.15932	1.3025	0.0086624	-0.42765	-0.69611	0.16868	0.58529	0.26434	-0.70532	-0.95014	-0.12936	-0.24503	0.23052	0.31242	-0.81841	0.067063	0.12123	-0.96015	-0.21623	-0.22749	-0.39283	-0.11503	0.47257	0.18323	-0.008128	0.53716	0.29495	-0.65812	-0.40126
-5.9096	-5.7289	-3.668	-5.8336	-4.5236	-4.4254	-7.2086	-4.2407	-5.5741	-4.9177	-5.4937	-4.1098	-4.8004	-5.1307	-4.2716	-5.9743	-4.8983	-5.2833	-5.9143	-5.0539	-6.292	-4.9001	-4.7371	-5.3698	-4.4151	-5.0334	-4.8968	-4.6294	-4.9876	-4.0757	-4.0924	-4.9219	-4.8201	-5.1036	-5.2307	-4.4363	-5.2474	-4.7032	-5.218	-5.2998	-5.6593	-5.7866	-4.2651	-4.228	-5.992	-4.7251	-4.1534	-5.1499	-5.096	-5.2555
10.391	10.383	9.1901	9.873	9.9606	10.083	9.5324	9.3254	9.5122	10.56	9.3117	10.127	10.713	9.7583	10.294	9.7396	11.386	9.828	9.9018	9.8191	10.572	9.9778	10.044	8.4272	9.4955	9.0741	10.429	8.5013	9.9436	9.6309	9.3321	10.762	10.225	10.137	10.752	10.501	9.5317	9.7464	9.5663	9.4264	10.122	9.4073	9.5464	10.293	10.044	10.617	9.494	8.4693	10.432	8.5384
-12.797	-12.318	-12.7	-13.786	-12.34	-13.01	-13.012	-13.011	-12.875	-13.223	-14.5	-13.942	-12.717	-14.207	-13.779	-12.813	-13.465	-13.16	-13.859	-12.72	-12.451	-13.494	-12.88	-12.338	-13.849	-13.758	-13.79	-13.042	-14.528	-13.31	-13.202	-12.306	-13.53	-12.541	-14.308	-13.281	-12.312	-13.029	-13.647	-13.622	-13.511	-13.716	-13.339	-12.778	-12.615	-13.403	-13.265	-13.922	-13.167	-14.104
-12.552	-13.176	-13.349	-13.013	-12.517	-12.264	-13.26	-13.798	-12.561	-13.943	-12.366	-13.384	-12.901	-11.178	-11.936	-13.188	-12.867	-11.511	-13.011	-13.782	-13.589	-12.514	-13.118	-12.484	-12.89	-12.599	-12.678	-13.532	-12.982	-13.681	-13.246	-12.05	-14.144	-12.522	-12.192	-12.857	-12.276	-13.288	-12.746	-13.25	-12.53	-13.501	-13.834	-12.684	-12.938	-14.072	-13.867	-12.581	-12.932	-11.94
-4.135	-5.3241	-4.5579	-3.4357	-5.6699	-5.3909	-5.4713	-4.7653	-4.2485	-5.7182	-4.84	-5.6469	-5.3976	-5.3608	-5.7749	-4.7401	-5.1039	-4.6807	-4.8535	-3.7874	-4.4893	-5.1389	-5.8813	-4.3312	-4.8083	-4.6998	-5.1313	-5.4924	-4.1312	-5.1421	-5.402	-4.8649	-4.8808	-4.3274	-5.1477	-5.135	-5.0784	-4.806	-5.1977	-4.9151	-6.0546	-4.6399	-5.4019	-4.6185	-5.4219	-4.4037	-4.4896	-4.8272	-3.6631	-4.7389
7.273	8.2688	7.8298	7.2035	7.5391	7.8646	6.8264	8.7994	7.9593	7.7834	7.8177	8.2655	8.4143	7.8882	8.7544	7.8804	8.7825	7.3207	8.1826	8.7147	8.5874	8.0782	9.5725	7.5994	8.4381	7.6531	8.1227	7.704	7.6379	8.563	7.3394	8.6883	7.6391	8.9905	7.4121	7.577	6.5525	8.2825	9.2673	7.878	7.5221	8.0735	8.7788	8.2862	7.5786	7.4867	7.5752	6.7776	8.2987	7.9776
9.5338	7.8985	8.2082	7.5344	7.4141	7.4616	8.8247	7.2584	7.1745	7.4975	8.5287	7.9012	8.2583	8.9173	9.1313	7.9944	8.8686	8.6162	8.8564	8.5485	7.5796	8.114	6.8893	7.9614	8.4559	7.5141	8.1731	7.6603	7.8928	8.0369	7.7795	8.079	7.7577	7.879	7.3069	8.8953	8.6777	9.2026	7.2891	7.9101	8.6902	7.7156	8.6223	7.964	7.8551	7.5886	8.0196	8.7668	7.7552	7.8015
-11.142	-9.7016	-10.623	-9.177	-10.453	-11.602	-9.5045	-9.3701	-9.8034	-9.7964	-10.547	-9.3528	-10.687	-10.942	-9.7685	-9.7245	-9.9706	-9.1945	-10.633	-10.494	-10.814	-10.219	-10.497	-10.32	-10.468	-10.471	-10.276	-9.9058	-9.4525	-10.097	-9.8749	-10.553	-10.252	-10.714	-10.577	-11.197	-10.704	-9.5937	-9.9259	-10.669	-9.8683	-10.529	-11.004	-9.8156	-10.497	-10.033	-10.468	-9.5617	-10.962	-9.5999
-3.1518	-3.9103	-2.0468	-3.6646	-2.9534	-3.6179	-3.0815	-3.6671	-3.3347	-2.9141	-3.3938	-3.0084	-3.3905	-3.227	-2.6094	-3.2239	-3.2163	-3.6859	-3.3289	-3.3554	-3.684	-2.5671	-3.9042	-4.2768	-3.5453	-4.0553	-3.9101	-3.8083	-3.3454	-3.5083	-3.4124	-3.3992	-4.6733	-3.6753	-3.7095	-3.367	-3.9721	-5.0838	-3.2296	-3.2908	-3.7733	-3.0362	-3.637	-3.5928	-2.9781	-2.2811	-3.7299	-3.2463	-2.8113	-3.7525
-12.447	-13.237	-12.713	-12.669	-12.714	-12.234	-11.827	-12.508	-13.79	-13.475	-11.588	-13.646	-12.449	-13.509	-12.826	-12.474	-12.646	-13.265	-12.572	-13.663	-13.047	-12.642	-13.611	-12.465	-12.334	-13.084	-13.345	-12.135	-13.271	-13.083	-12.492	-13.447	-13.251	-12.59	-12.285	-12.582	-12.195	-13.05	-12.274	-13.282	-13.08	-13.628	-13.292	-13.535	-14.797	-12.57	-12.869	-11.971	-12.169	-11.973
-14.858	-15.12	-15.742	-14.254	-14.971	-14.97	-15.187	-13.692	-14.785	-13.687	-14.616	-15.2	-14.26	-15.469	-15.524	-14.22	-14.486	-15.174	-14.172	-13.921	-14.981	-14.959	-14.18	-15.419	-14.932	-13.988	-15.466	-15.296	-14.412	-14.677	-14.85	-14.988	-14.156	-14.516	-14.978	-15.071	-14.791	-15.018	-13.655	-15.384	-14.597	-14.834	-14.528	-14.946	-14.02	-14.5	-14.103	-14.724	-14.627	-15.415
4.3844	5.5685	5.975	4.8652	4.9236	5.2115	5.0275	5.2356	5.5986	4.4553	4.2605	5.1849	4.9875	5.7012	4.0252	4.8083	4.6672	4.5013	5.5749	4.5524	5.5866	4.3919	3.7907	4.7914	5.6914	4.9804	5.4953	4.9652	5.6821	5.9464	4.7889	4.3143	5.2036	4.2617	4.6268	4.3577	4.477	5.5609	4.6213	4.8741	5.349	5.2825	5.0005	4.5506	4.5167	5.9485	4.735	4.7131	4.7028	6.2968
10.168	10.281	10.569	9.1204	10.114	10.992	10.293	10.069	10.313	9.6641	9.9365	9.6176	10.307	9.8203	10.091	10.005	9.932	9.4598	10.564	10.238	9.5713	9.7628	9.8918	9.793	10.444	9.5552	10.173	8.3101	9.357	9.176	10.681	10.119	9.8471	8.8075	10.303	8.7478	9.3537	9.5146	10.048	10.285	10.563	9.3862	9.8466	9.7508	10.171	10.687	9.2614	9.4427	9.6916	9.3226
1.3584	0.20369	0.24541	1.5068	-0.16969	-0.13713	0.32639	0.86115	1.2398	0.92718	0.44022	0.28657	0.99217	1.5318	0.81984	-0.17848	-0.77862	0.67277	0.58102	0.91174	1.134	0.54627	0.75159	0.99223	0.10889	0.19269	-0.22314	2.3013	0.17562	1.3519	-0.19503	-0.34552	0.16348	1.1599	0.38985	1.1965	0.74828	0.74014	0.27313	0.34068	0.15486	1.201	0.48011	-0.28875	0.83379	1.2692	0.21779	0.39611	0.99473	0.0086111
1.6328	0.98856	2.7249	2.0852	1.6705	0.44151	2.2283	2.0062	2.8074	1.4787	1.0962	1.2442	1.8229	2.3538	2.5186	1.3349	1.4073	1.5174	2.2349	1.3752	2.0928	1.9519	1.0442	2.9267	2.6547	1.6226	1.1228	1.9353	1.908	2.0133	1.5885	2.1488	0.864	0.95822	1.2308	2.2453	1.2844	2.1836	1.1181	1.4553	0.60824	1.7035	2.3617	1.0118	1.6292	1.7428	1.611	1.9813	2.3574	2.9162
-1.2599	-1.8012	-3.5539	-2.3299	-1.9077	-2.7965	-2.5033	-2.7551	-3.3367	-3.4741	-2.5602	-3.2534	-1.0497	-3.1171	-1.8793	-2.8351	-2.4353	-3.7024	-1.939	-3.5715	-4.1019	-3.4533	-2.3293	-3.2396	-2.205	-2.5727	-2.6225	-2.3358	-2.8844	-2.3425	-2.1298	-1.9897	-1.502	-2.7901	-2.0904	-2.2544	-1.567	-1.3232	-3.265	-2.52	-2.5752	-2.1523	-2.4076	-3.2211	-2.902	-1.7271	-1.4992	-2.7407	-4.0629	-2.3395
-12.538	-12.201	-13.132	-13.061	-12.537	-13.062	-13.73	-13.745	-13.629	-13.122	-13.247	-13.317	-12.739	-13.589	-13.05	-13.66	-12.843	-12.372	-13.165	-13.868	-13.274	-12.99	-13.652	-13.282	-14.233	-13.404	-13.673	-13.678	-11.989	-13.554	-14.54	-12.695	-14.213	-13.885	-13.918	-12.155	-13.84	-13.418	-13.363	-12.282	-12.797	-13.342	-13.777	-12.939	-12.95	-12.814	-14.375	-13.251	-12.954	-13.39
4.6189	4.7049	4.3785	4.8193	3.936	4.8939	3.927	3.9703	5.5212	3.835	3.0979	4.662	4.4932	4.7087	4.7555	3.2021	4.5849	3.7038	3.6723	4.2612	4.734	4.385	3.3641	4.219	4.1362	3.9885	3.8007	4.1554	3.8629	3.7479	4.9341	4.3272	4.7016	4.193	4.0679	4.1419	4.9529	4.6341	5.2125	3.8465	4.5151	3.239	4.1292	4.9853	4.4479	4.6808	5.4654	3.6348	5.3508	4.1963
-13.791	-14.041	-13.888	-14.678	-13.458	-14.804	-12.847	-14.422	-13.576	-14.301	-12.879	-14.554	-14.396	-15.098	-14.503	-13.596	-14.042	-14.951	-13.943	-14.5	-13.549	-14.101	-13.83	-14.637	-13.21	-13.415	-13.973	-13.27	-13.868	-14.87	-13.264	-14.629	-13.979	-12.942	-14.186	-15.091	-14.469	-13.65	-15.097	-13.802	-14.003	-14.206	-13.189	-14.237	-14.128	-13.707	-13.74	-15.183	-14.197	-13.865
1.5181	1.5345	1.5559	2.0388	0.92986	1.0605	1.5784	1.4258	1.9291	2.3978	2.6862	0.60859	0.88535	1.5318	1.5461	2.0848	2.3433	1.1184	2.029	1.814	1.8374	1.3189	2.3546	2.6117	1.7264	3.0021	2.0865	2.3863	1.0982	1.4162	2.2191	1.2022	1.6253	2.1428	2.0005	2.0607	1.9966	0.90297	1.305	1.7329	1.705	1.6826	1.0201	2.3015	1.5874	2.3895	1.9408	1.7841	1.5143	0.94097
0.76812	-0.31369	-1.3114	-0.5429	0.14396	-0.41614	0.36911	0.29204	-0.51055	-0.27095	1.0328	1.0108	-0.40231	0.52372	-0.35399	-0.053008	0.043629	0.67414	0.13878	1.4455	0.43478	0.38248	-0.021789	0.44226	0.84291	-0.45513	0.46497	0.26427	-0.67594	0.20346	0.15569	-0.1497	0.57532	-0.75452	-0.6603	0.78339	0.046097	0.7385	0.37275	-0.61347	-0.77921	-1.4968	0.57905	0.12618	-0.0067586	0.097273	-0.3961	-1.0807	-0.30249	-0.70252
-0.010384	0.037287	-0.8566	-0.5174	-0.03182	-0.16787	-0.33905	-0.63893	-0.62899	-0.099547	1.5126	-0.18521	-0.59015	0.088645	1.2189	-0.38324	-0.037483	0.16189	-0.076594	-0.43473	0.98606	0.47777	0.474	-0.98454	0.24716	-1.0174	-0.63992	-0.082819	-0.046566	0.50757	1.4164	0.15694	1.2713	0.67025	-0.50291	-0.61743	1.5509	-0.44382	-0.13015	1.0637	0.12901	-0.82399	-1.0664	-0.18302	-0.56264	0.1893	0.28399	0.50675	0.61065	-0.39223
-7.4587	-8.1425	-7.8027	-9.2409	-7.3878	-7.836	-7.4316	-7.2345	-7.2698	-7.7897	-8.6175	-8.2685	-8.07	-9.2361	-7.3527	-6.9761	-7.3696	-7.0017	-8.4568	-8.3973	-7.7847	-7.8195	-6.9951	-7.0655	-8.5408	-8.1639	-7.8393	-7.634	-7.8921	-6.7875	-7.4423	-7.7043	-7.5773	-8.5849	-7.347	-8.4869	-6.34	-7.9512	-7.8131	-8.2682	-7.6457	-7.7956	-9.0542	-7.784	-7.2599	-6.4601	-8.5317	-7.6234	-8.3932	-6.701
-0.8887	-0.42116	-1.6026	0.071956	-0.52097	0.13774	-1.5345	-0.84393	-0.9753	-1.403	-0.28663	-1.5758	-0.77495	-0.18926	-0.96192	-0.9619	0.46606	0.40709	0.16715	-0.60172	-0.26028	-0.24615	-0.91339	0.31653	-1.4323	-1.6428	-1.6986	-1.1506	-1.338	-0.42969	-1.7276	-1.3073	-1.4526	-1.3599	-0.26292	-1.0379	-1.4271	0.39072	-0.15825	-1.2013	-0.6129	-0.86359	-1.0337	-0.28474	-1.2413	-0.56588	-1.0714	-2.0226	-0.98508	-0.51
8.634	8.5626	8.6089	8.0219	8.8238	9.303	8.0976	8.1939	8.6066	9.2579	8.5185	8.5052	7.9275	7.9049	8.2043	7.9652	8.3762	9.0839	8.1864	8.6491	8.7006	7.71	8.7076	8.9469	8.3986	7.8223	8.2739	9.019	9.1441	8.1914	8.4364	8.3382	9.2882	9.6249	8.3005	7.9776	8.0914	8.5479	8.2637	8.9852	10.028	8.35	7.9321	8.8973	8.2061	8.0305	8.8859	9.0071	6.4248	10.033
7.8788	8.4509	7.7036	8.1065	8.7841	8.7776	7.9952	7.4677	8.3156	8.1826	9.0935	7.418	7.8438	8.0096	8.416	6.8014	8.474	8.5182	8.1032	8.6054	8.17	7.8267	7.5049	8.9568	7.4472	7.8195	8.03	8.4714	8.0761	8.3373	7.6296	7.9654	7.8261	8.3339	6.7608	7.9247	8.2032	7.6378	8.1788	9.7135	8.2184	7.1856	7.2273	7.3811	7.9198	7.8519	8.1373	7.863	8.4903	8.8835
-3.053	-2.4572	-3.2044	-3.3368	-3.5365	-2.7942	-3.4695	-2.8409	-3.2684	-2.3395	-2.8026	-3.2899	-3.2233	-3.5469	-3.1779	-3.7931	-2.7066	-2.0921	-3.7579	-3.1844	-4.2542	-3.9486	-5.0123	-3.4312	-3.0698	-3.3926	-3.839	-3.7667	-3.7969	-2.0091	-2.3237	-3.7364	-3.0802	-2.9639	-2.1314	-3.6384	-4.1699	-3.7299	-2.9376	-2.3158	-4.5911	-2.8472	-3.8076	-2.2025	-3.6329	-3.3158	-2.7595	-2.704	-3.6234	-4.4604
-5.3096	-5.6366	-7.3593	-4.2012	-5.7423	-4.9345	-5.691	-5.389	-5.778	-5.7378	-6.0415	-6.1529	-5.5378	-6.2516	-5.3331	-5.8285	-5.4234	-5.9996	-6.3561	-4.9514	-5.232	-4.9556	-6.0262	-4.9378	-5.926	-6.1907	-5.4818	-6.1559	-6.5921	-5.5976	-6.1891	-4.9572	-6.0724	-6.2446	-5.2339	-5.5782	-5.2831	-5.2063	-4.5259	-5.0273	-6.025	-4.9879	-6.1209	-5.9646	-4.9956	-6.8627	-5.9016	-5.2715	-5.563	-5.8654
-0.88796	-0.25693	0.014908	-0.55954	-0.65678	-0.33859	-0.37142	0.388	0.32303	-0.50366	-0.31999	0.63483	-0.13718	-0.85283	-0.039194	0.38271	0.48855	-0.64945	-0.61828	0.22951	-0.29772	-0.30716	-0.75904	-0.73384	-0.50345	0.53403	0.033779	-0.92044	-0.1347	0.38737	-1.7525	0.80033	-1.1753	-0.21483	0.28958	-0.12585	0.91295	0.20523	1.4597	0.27522	0.18187	-0.94247	-0.51605	-1.1133	0.0074404	-0.50621	0.24248	0.0047746	-0.60515	-0.78781
-11.926	-12.158	-11.86	-11.264	-11.265	-10.842	-10.794	-11.541	-11.145	-11.301	-11.728	-11.533	-11.464	-11.529	-11.402	-11.638	-11.42	-11.856	-10.261	-10.598	-11.766	-12.726	-11.361	-11.587	-11.995	-10.559	-10.786	-11.828	-11.134	-10.78	-12.252	-11.859	-10.531	-11.28	-11.993	-11.512	-12.415	-12.177	-12.554	-11.949	-12.37	-11.447	-11.736	-11.41	-10.362	-11.758	-12.398	-12.167	-13.068	-11.688
-7.7401	-8.277	-9.8233	-9.4719	-10.055	-9.8488	-10.235	-10.274	-8.4664	-9.2297	-9.1311	-8.967	-9.2513	-9.1242	-9.2232	-9.9118	-8.6823	-10.367	-9.0326	-8.8288	-8.4068	-9.4771	-10.027	-7.9479	-9.4016	-8.875	-8.5955	-10.06	-9.8029	-10.051	-9.5054	-9.6589	-8.4598	-10.027	-10.267	-10.173	-9.0619	-10.018	-9.9631	-9.4002	-9.4107	-9.6367	-10.213	-10.23	-9.9037	-8.8891	-8.5158	-10.492	-8.8699	-9.7846
-3.22	-2.7576	-2.4778	-3.0404	-3.0504	-3.1511	-2.3425	-4.339	-4.1486	-3.703	-3.6012	-4.1537	-3.4242	-3.6616	-3.5306	-4.6067	-4.334	-2.722	-2.5016	-3.9921	-2.6738	-3.778	-3.0937	-3.1913	-3.3535	-1.7135	-2.8676	-2.5428	-4.387	-3.6983	-2.3314	-3.8858	-3.6673	-3.5298	-4.0324	-2.9255	-1.7693	-3.6552	-3.659	-2.648	-3.486	-2.1696	-2.7078	-3.0629	-4.3463	-2.8181	-2.7872	-2.7597	-2.9858	-3.4045
3.8253	2.9965	2.3893	2.4594	2.3952	2.8235	1.8935	3.2277	2.4307	3.2561	1.4132	2.4455	2.2602	3.497	3.094	3.866	2.8452	1.4182	2.1805	3.0492	2.2953	2.5307	1.5349	2.2755	2.2327	2.4205	2.4006	2.8642	2.792	2.5676	3.0939	2.3561	3.1824	3.0319	2.3659	3.1757	3.1065	2.9716	2.8135	2.7528	2.7227	2.5988	2.4763	1.5232	1.7163	2.5603	2.1286	2.5558	3.0674	3.088
-15.142	-15.205	-13.745	-14.607	-14.838	-14.752	-15.626	-14.036	-14.077	-13.984	-15.044	-15.125	-15.884	-15.04	-13.933	-13.823	-14.044	-15.3	-15.194	-14.224	-14.459	-14.486	-15.116	-13.768	-14.723	-13.763	-14.732	-15.33	-15.465	-15.03	-14.748	-14.679	-14.241	-14.486	-14.036	-14.215	-14.797	-15.342	-14.613	-14.565	-15.459	-15.068	-14.353	-14.994	-15.488	-14.24	-15.745	-14.85	-14.39	-14.355
1.508	0.83547	1.3813	2.8883	2.6934	1.3033	2.8531	2.0414	3.2064	1.5105	1.7121	1.5102	1.9193	1.4814	2.31	1.3823	2.52	2.3799	2.515	2.3596	1.4305	0.58735	2.476	2.8881	1.5384	3.3125	3.0477	0.65644	2.11	1.7337	2.2796	1.3669	2.2303	1.7434	1.0166	2.0277	1.4938	1.8266	2.1474	1.4716	1.505	2.3575	1.6068	1.5336	1.0657	2.1396	1.925	1.9317	2.4027	1.5016
10.129	8.3889	9.2655	8.751	10.533	10.276	9.7261	10.362	10.477	10.065	10.788	9.1417	9.6808	10.856	9.2115	10.5	10.031	10.473	9.721	9.7365	10.183	9.7021	10.77	9.6154	10.413	9.2915	9.9632	8.5992	9.3086	9.3755	9.9476	9.3357	10.082	10.078	10.54	9.772	9.6822	9.2593	8.831	9.4459	10.665	10.223	7.9938	9.0763	9.2754	10.392	8.8423	10.504	9.4671	9.1197
8.6475	8.1058	8.205	8.0314	7.3923	7.979	7.5554	9.128	8.4039	7.8008	6.9953	7.232	8.5551	8.4112	7.3698	7.6687	8.4512	7.8464	7.779	6.8709	9.1551	8.3436	7.8341	8.7439	7.6454	7.3967	7.9878	8.9544	7.3838	7.6851	8.4062	8.3601	7.3582	9.0658	8.2027	7.8878	7.3456	8.0787	9.3277	8.0421	8.6186	7.982	8.9379	7.1395	7.7955	7.4632	8.3406	7.6676	7.7371	7.7531
-2.8672	-3.0099	-2.9275	-2.1296	-2.3373	-2.4642	-2.7654	-2.0363	-3.2921	-2.2516	-2.4004	-2.6324	-3.1002	-1.8558	-2.6068	-3.2138	-2.5311	-3.478	-3.1639	-1.9747	-3.0759	-2.1951	-2.9108	-2.0403	-2.1103	-2.8924	-2.4682	-3.1405	-2.6457	-2.9803	-3.3822	-1.8164	-2.3407	-1.6308	-2.311	-2.6462	-2.0568	-3.1436	-1.9653	-1.7419	-2.3616	-3.0677	-4.2183	-2.6639	-3.3311	-2.2075	-2.2451	-3.1009	-2.6105	-3.0219
-13.119	-12.634	-12.744	-13.386	-13.917	-13.899	-12.564	-12.71	-12.863	-12.69	-12.623	-13.632	-12.422	-13.857	-12.819	-13.369	-14.017	-14.223	-12.326	-12.13	-13.863	-13.374	-11.754	-11.7	-12.698	-14.356	-13.157	-13.028	-12.263	-13.78	-13.364	-13.771	-11.649	-12.191	-13.774	-14.486	-13.248	-12.248	-13.017	-12.773	-13.785	-12.453	-11.967	-13.771	-13.312	-12.772	-13.669	-12.498	-11.926	-12.7
-14.268	-14.5	-14.241	-14.275	-14.41	-14.873	-14.519	-14.513	-13.632	-15.529	-14.532	-14.457	-14.905	-15.029	-14.224	-13.488	-14.14	-14.757	-15.035	-14.239	-15.228	-15.306	-13.097	-14.093	-13.214	-15.049	-14.694	-14.948	-14.164	-15.312	-14.2	-15.303	-14.364	-13.928	-13.898	-15.125	-13.51	-15.525	-15.275	-15.757	-15.34	-15.394	-14.103	-14.918	-14.171	-14.688	-13.348	-14.73	-14.369	-14.406
-2.8676	-2.5957	-2.1468	-1.8872	-2.9612	-2.6635	-3.0978	-2.0415	-3.7498	-2.7515	-2.52	-1.6626	-2.3774	-2.568	-1.7227	-3.335	-2.7409	-2.0947	-2.0887	-3.2261	-1.0769	-1.7016	-1.7386	-2.912	-2.4146	-2.6192	-2.3631	-1.9712	-1.7108	-1.7032	-2.6062	-4.235	-3.1164	-2.7593	-2.238	-2.7599	-2.975	-2.0971	-3.4881	-2.9549	-3.495	-2.5581	-2.3679	-3.3612	-2.9065	-2.8173	-2.6472	-3.2339	-2.7512	-4.1621
-3.1503	-3.1429	-3.3029	-3.1924	-3.165	-3.6703	-2.7809	-2.3408	-3.409	-4.1549	-4.1346	-1.8176	-4.3948	-3.5938	-3.3409	-4.1899	-2.5101	-3.466	-4.0156	-2.4212	-2.1097	-3.8899	-2.3785	-3.1732	-3.424	-3.1157	-2.4333	-2.8168	-2.3472	-4.8783	-2.3379	-2.4579	-4.03	-3.4998	-3.6968	-3.1433	-3.8432	-2.9403	-3.6683	-3.9619	-3.7535	-2.8918	-3.0412	-2.8132	-2.6642	-2.4274	-2.2826	-3.2107	-3.1437	-3.0567
-3.4159	-3.3645	-3.3336	-4.2634	-3.3718	-3.2939	-3.177	-4.1996	-3.2688	-3.2967	-3.6911	-4.0119	-3.4012	-3.5296	-3.6196	-3.5803	-3.8835	-3.4511	-2.8908	-2.8989	-3.397	-3.1732	-3.7748	-2.5319	-3.5351	-4.7079	-3.4115	-2.4151	-3.6211	-3.2619	-3.7654	-1.8457	-3.9203	-3.9582	-3.0924	-2.857	-2.4313	-3.8253	-4.0152	-2.7822	-3.3674	-3.5525	-3.676	-3.7886	-2.4098	-3.809	-4.2713	-2.5422	-3.1686	-2.9925
-12.741	-13.062	-12.828	-13.03	-12.806	-13.288	-12.338	-13.152	-12.88	-13.019	-12.293	-12.713	-12.859	-12.975	-12.104	-13.301	-13.089	-12.626	-12.132	-12.856	-11.522	-12.998	-12.495	-13.788	-13.355	-11.331	-13.219	-12.768	-13.73	-12.402	-13.455	-13.313	-13.35	-13.122	-12.663	-13.941	-12.745	-11.553	-12.952	-12.677	-12.053	-12.021	-12.941	-13.951	-12.801	-12.864	-13.07	-13.257	-13.939	-12.523
-13.35	-13.834	-12.758	-12.062	-12.901	-13.567	-12.592	-11.379	-12.463	-11.439	-12.526	-14.198	-12.926	-12.774	-13.385	-14.233	-13.175	-12.943	-13.325	-13.439	-14.431	-13.611	-12.65	-12.835	-12.492	-13.039	-12.429	-12.357	-12.218	-13.643	-12.819	-12.321	-12.73	-12.029	-13.483	-12.489	-12.71	-12.219	-12.326	-12.832	-13.337	-12.463	-12.564	-12.703	-12.867	-11.665	-12.509	-12.921	-11.964	-12.822
-5.8244	-4.4932	-6.6386	-4.5962	-5.3257	-5.6348	-5.7902	-4.9092	-4.7987	-5.9823	-6.3882	-4.9843	-5.5437	-5.9	-4.72	-5.4481	-5.4842	-5.3995	-5.7551	-5.8854	-5.4983	-6.0663	-4.66	-5.5831	-6.2186	-4.967	-5.0086	-7.0656	-5.2158	-5.51	-7.1094	-5.6868	-5.8	-6.5402	-4.4218	-6.1034	-5.2495	-5.7325	-6.7627	-5.0631	-5.5177	-4.361	-5.5539	-5.464	-5.3494	-4.8875	-5.489	-5.7176	-5.2152	-5.5534
0.29795	0.94872	2.1944	0.96544	1.1251	0.82139	-0.18712	0.82454	0.87844	1.0874	-0.52409	-0.89174	-0.031336	0.70784	-1.4452	1.2859	0.92589	0.46707	1.5875	0.63877	0.65765	-0.25908	-0.77903	-0.0040686	0.33318	0.27019	0.53016	-0.024648	0.87209	0.70025	0.20842	0.12929	0.42851	0.67767	-1.4713	1.1171	0.42206	0.46773	1.4463	0.53681	0.92312	0.067139	0.60237	-0.67383	-2.0418	0.828	0.0067965	-0.86089	1.1333	0.46506
4.6245	4.3974	4.6288	4.9694	5.8237	3.5957	4.2085	4.7032	4.4267	4.7331	5.1525	5.141	6.0927	4.5196	5.9003	5.2	5.8249	4.8094	4.7586	4.8218	5.3105	4.5084	4.0463	4.1206	4.535	4.1252	4.8607	4.021	4.757	5.5828	5.2262	4.5882	5.0601	4.8854	5.1616	5.2634	4.4262	5.3842	4.6212	4.7435	4.4618	4.504	4.79	4.7007	4.7774	4.4245	5.4714	5.1355	5.0378	5.2827
-4.3255	-4.3523	-3.8682	-5.0895	-4.4374	-4.1242	-3.7735	-4.1156	-4.0534	-4.5007	-4.5434	-3.5861	-5.2156	-5.1774	-3.1413	-4.9107	-4.5597	-5.072	-4.5735	-4.6827	-3.8631	-4.4236	-4.2283	-3.5921	-3.5871	-4.3681	-4.8135	-4.4673	-4.488	-5.2702	-4.2412	-5.0487	-2.5282	-4.5263	-4.3149	-4.848	-4.6117	-5.0866	-4.9721	-5.5656	-4.4732	-4.6831	-4.5272	-5.3399	-4.3934	-4.4044	-5.6339	-5.3109	-4.9957	-4.7737
-1.6745	-1.754	-2.6803	-2.6912	-1.7307	-1.0153	-0.96628	-0.68544	-1.3387	-0.99818	-1.4338	-1.8352	-0.98216	-2.2912	-2.8365	-1.6702	-2.738	-1.3821	0.62178	-1.5135	-0.50941	-0.73364	-1.3146	-2.0842	-0.79038	-1.8246	0.12182	-1.6223	-1.3607	-1.9242	-2.8752	-0.95353	-1.0327	-2.1122	-1.7704	-1.4033	-1.361	-0.92491	-0.91173	-1.5364	-1.0843	-1.4605	-1.3116	0.28965	-1.1254	-2.4781	-1.8019	-1.638	-1.526	-2.2093
-4.1728	-3.4332	-4.6343	-3.4823	-4.4592	-4.3836	-2.9134	-3.8009	-2.9425	-4.6533	-4.662	-4.4882	-3.3316	-4.5161	-4.3242	-4.0511	-3.8021	-3.2624	-3.6096	-4.438	-3.5885	-3.8769	-2.5793	-3.485	-3.9484	-3.7546	-3.6844	-3.3711	-3.7644	-4.4544	-4.7126	-3.6039	-3.4576	-3.5627	-3.3169	-4.0087	-3.7061	-3.5643	-3.8878	-4.6138	-3.6983	-2.7992	-3.238	-4.4299	-4.2222	-3.5829	-3.6576	-2.8698	-3.4033	-2.6256
-2.5568	-1.8478	-2.6471	-2.1802	-2.3883	-3.574	-2.2664	-1.9771	-2.4039	-2.3583	-2.1658	-2.9769	-2.0192	-1.5163	-1.5945	-2.174	-2.6482	-1.6587	-1.3801	-2.4292	-1.029	-2.2943	-3.0843	-2.9925	-2.2954	-1.4372	-2.4041	-2.6126	-2.2904	-2.9193	-3.9102	-1.2023	-2.209	-2.0095	-2.5256	-2.4989	-2.3211	-2.4607	-1.1624	-2.0806	-2.6557	-1.6038	-0.70391	-3.1058	-2.2972	-3.341	-3.7016	-1.9482	-3.8171	-2.2996
-2.1055	-2.4362	-1.2072	-1.4638	-2.6944	-2.4105	-1.648	-1.3979	-0.68913	-1.4808	-1.2104	-1.7727	-1.47	-0.3873	-1.9161	-0.70812	-0.62855	-1.8235	-1.1742	-1.7821	-1.7414	-0.94351	-1.5804	-0.17661	-1.3293	-1.5071	-0.57988	-2.0933	-1.0558	-1.8726	-2.3483	-1.6063	-1.6306	-1.1204	-1.3023	-1.779	-2.4347	-1.6154	-1.1444	-1.2181	-1.3298	-0.61996	-1.8488	-0.48332	-2.2359	-0.82766	-1.4134	-1.3304	-0.17605	-1.2796
-0.66389	0.82155	0.50352	-0.5305	-0.55255	0.19609	0.34072	-0.483	-0.26064	0.99656	-0.45865	-0.13439	-0.27222	1.868	0.26582	-0.39367	-0.50615	-0.43625	0.74778	0.55779	0.18647	-1.2815	0.65785	0.30979	-0.067043	0.23915	0.81802	-1.5233	-0.9252	0.43058	-0.7854	0.60241	1.1277	-0.35465	-0.3843	-0.82618	0.10635	0.73399	-0.18138	0.7993	0.47378	0.70839	0.96887	0.3043	0.9868	0.65947	-0.13242	-0.9541	-0.94442	0.63644
0.11697	-0.58508	0.46579	-0.48593	-0.392	0.096954	0.47938	0.71997	0.38708	0.95072	-0.76513	0.38742	-0.32487	0.9078	-0.044533	-0.064876	-0.090789	0.96567	-0.75483	0.4744	-0.31258	0.95234	0.41907	0.6967	0.82836	-0.21987	-0.59921	0.0053617	0.3981	0.99095	0.63147	0.12896	0.60946	-0.2214	-0.038583	-0.66186	1.9654	-0.54666	1.3167	0.10916	0.45335	0.96217	0.4451	0.023398	1.6525	0.4553	-0.28335	1.4546	-0.26833	0.3695
-1.6282	-2.0665	-1.9768	-1.3276	-1.697	-0.52133	-1.2566	-0.73623	-2.4243	-2.0884	-1.7392	-1.4829	-1.6687	-1.2599	-2.0816	-1.5091	-1.7251	-0.9395	-0.92245	-0.95887	-1.4374	-0.51898	-2.7513	-2.1546	-1.8782	-1.0769	-1.5329	-1.4882	-1.06	-1.7705	-1.101	-1.3474	-1.2615	-1.6459	-1.9005	-0.81975	-1.2963	-2.2633	-0.76353	-0.40621	-2.0103	-0.98053	-1.7672	-0.22265	-1.3601	-2.7906	-1.6323	-0.22329	-2.3538	-0.73582
-0.3137	-0.38383	0.29442	-0.2452	-0.002754	0.91827	-0.59017	-0.19112	0.33203	-0.29677	0.86929	-0.65384	0.11892	-0.48035	0.10698	-0.97135	-1.1099	-0.4754	-0.039633	-0.23942	-0.10701	-0.20933	-0.061637	-0.43676	-0.81148	1.1723	-0.2092	0.5742	1.4659	-0.24003	0.10197	-0.22211	0.045057	0.39938	1.4235	-0.70635	0.78688	0.88077	0.42307	-1.0527	0.54297	0.13074	-0.019953	0.77171	0.50439	0.86746	1.3368	0.11757	-0.31142	-0.47072
-3.1778	-2.1109	-2.4045	-2.0746	-1.708	-2.4387	-3.4617	-2.5621	-2.2248	-2.3729	-2.0893	-2.3683	-3.1626	-4.1518	-3.5085	-2.5655	-2.3626	-0.87593	-1.4886	-2.8449	-1.8559	-2.8714	-2.4072	-2.8661	-2.2165	-2.6363	-3.2443	-2.1419	-2.7574	-3.4856	-2.4091	-2.9038	-3.0526	-1.7012	-2.6636	-3.2513	-2.3389	-3.2662	-3.9117	-1.8755	-2.2485	-2.0934	-2.1875	-2.561	-3.2564	-2.0373	-2.754	-1.9081	-3.1757	-1.7548
-0.1207	0.123	0.39127	1.5184	-0.10351	-0.69313	0.35968	1.5188	0.34368	1.3003	1.4143	0.82895	0.11445	0.77925	1.0307	-0.43387	0.10555	0.37255	0.7565	0.6196	0.5523	1.3614	-0.1403	0.24398	-0.25364	0.61125	0.18862	0.56483	-0.11286	0.13897	0.42019	0.68157	0.81047	0.82115	1.1187	-0.16727	0.93225	0.93122	-0.19055	0.052142	1.5014	1.2215	-0.44508	0.24893	0.045022	0.3693	-0.30851	0.83947	0.88042	0.34555
0.052028	-0.1194	-0.057006	0.42745	0.5576	-0.1552	0.495	0.43613	-0.73842	0.60989	0.11645	-0.085996	0.39604	-0.17595	-0.96831	0.038415	-0.05	0.11732	0.37664	-1.0214	-0.59914	-0.65155	-1.1492	-1.6334	-0.23118	-0.16391	-0.35015	0.85553	-0.40348	-0.97825	-1.8578	0.3912	-0.36225	-0.17233	-0.54071	0.60495	-0.3847	-0.092032	-0.97499	0.17717	-1.2467	0.028141	-0.58885	0.73187	-0.2258	-0.30037	-0.74902	-0.052155	0.85192	0.82529
-13.742	-12.922	-13.052	-13.443	-12.577	-12.656	-13.569	-12.234	-13.662	-13.321	-13.276	-12.566	-14.934	-13.53	-13.187	-14.278	-12.22	-12.463	-12.499	-13.173	-13.24	-13.711	-11.869	-12.948	-13.701	-13.757	-13.534	-13.358	-13.544	-13.307	-13.586	-13.273	-13.382	-13.713	-13.517	-13.165	-12.935	-13.206	-12.99	-14.485	-12.79	-12.192	-13.19	-13.208	-13.251	-14.071	-13.121	-14.07	-13.025	-13.209
-2.068	-0.29666	-2.1935	-2.9794	-1.9531	-1.2713	-2.8923	-2.0467	-0.52984	-2.1028	-1.0552	-2.4186	-1.6214	-0.73233	-2.6979	-1.0801	-0.76608	-1.3745	-2.6439	-1.5724	-1.1973	-1.9772	-3.1143	-0.926	-2.4593	-1.7433	-2.3126	-1.4651	-2.4527	-1.9155	-2.0391	-2.4117	-1.446	-0.97581	-3.4472	-0.9141	-1.3683	-1.8096	-2.1337	-2.4469	-2.0387	-2.3276	-2.5818	-2.0414	-1.9709	-0.95733	-0.83885	-1.7537	-2.0413	-1.2853
-9.1608	-8.7095	-7.9327	-8.4237	-9.2417	-9.8303	-8.9128	-9.6951	-9.2157	-9.269	-8.4813	-9.233	-9.0491	-8.5109	-8.5922	-9.2807	-9.1236	-10.256	-9.0711	-8.3791	-9.1474	-9.1128	-8.6444	-9.1552	-9.4357	-8.9897	-8.2922	-8.0598	-7.7139	-9.8146	-8.317	-10.221	-9.5809	-9.1852	-9.6778	-8.6212	-9.8284	-9.0226	-7.8668	-8.9661	-9.331	-8.4201	-10.216	-9.5264	-9.2843	-9.4161	-9.4747	-8.6439	-9.7132	-9.0552
2.8964	2.8895	3.2578	2.2139	3.1472	3.0325	3.8327	2.5976	1.6147	3.2176	3.6783	3.2342	3.1026	2.6536	2.4972	3.3499	2.4846	2.5835	3.4834	3.0857	3.3672	3.1669	3.1125	2.4134	2.9899	3.9245	3.9437	2.7259	3.5218	2.0281	3.1381	3.0824	3.293	2.0965	3.7464	3.8716	2.328	2.5588	3.3042	4.0946	3.4634	3.2611	2.0537	1.7732	3.9577	3.7389	2.0186	3.3929	3.6625	4.161
0.77929	0.14139	-0.38112	-1.012	-0.027219	-0.13833	-0.14803	-0.38002	0.104	-0.58752	-0.68254	-0.651	-0.75608	-0.055101	-0.3672	-0.69027	0.085786	-0.23484	-0.60915	-1.0684	0.81941	0.12821	-0.52234	-0.055629	0.27805	-1.2238	0.27	-0.18057	-0.46456	-0.0033108	0.58042	0.30217	-0.71656	0.29458	-0.70161	1.4154	-0.80757	0.18364	1.0706	-0.15828	-0.19668	-0.37866	-0.71028	-0.45878	-0.10757	-0.82992	0.95308	-0.15797	-0.096613	0.15054
-2.6938	-3.0675	-3.8859	-2.5235	-2.7423	-3.8756	-2.4912	-2.5958	-3.1988	-2.9108	-2.5288	-3.9951	-3.3152	-3.9778	-3.881	-3.0505	-2.8636	-2.5165	-3.2443	-3.3429	-3.6398	-3.2649	-2.9818	-3.3154	-3.3429	-2.606	-3.1896	-2.6774	-4.5569	-3.0304	-3.0422	-3.4695	-3.0953	-2.856	-4.2394	-3.2272	-2.3255	-2.5582	-3.2377	-3.0512	-3.4418	-3.6649	-2.1141	-2.8609	-4.7984	-2.6167	-3.6917	-3.4199	-3.8412	-3.8297
-0.2422	0.94248	-0.25851	-0.58943	1.1444	-1.1801	-0.46346	-0.11584	0.45877	0.74769	-0.31183	1.1331	-0.50381	-1.3497	-0.0071535	-0.27963	-1.7873	-0.78978	0.06125	-1.1579	0.52472	-0.68455	-0.60054	-0.53037	0.18798	-1.4037	-0.23977	-0.58	0.16689	-0.35521	-0.46514	-0.60091	-0.36163	0.58545	-0.39644	-0.59248	-1.0337	-0.32356	0.31836	0.81083	-1.562	0.22911	-1.0367	1.086	1.2697	0.77035	-0.048837	0.35762	-0.25378	0.010476
8.3671	8.8761	7.2756	7.098	7.8765	8.1051	7.8872	7.2909	7.209	7.1504	8.4124	8.4241	8.3285	8.3979	8.4139	8.0619	7.2827	7.8195	9.0489	7.5021	8.8515	7.5734	8.1243	7.2905	7.4217	7.8936	7.3968	7.7964	8.2082	8.072	8.0721	8.9417	9.4482	7.0742	8.8526	7.2456	8.3582	8.1441	7.5295	8.4567	7.846	8.261	8.5131	7.3911	9.1063	7.4552	8.5053	7.8521	7.9353	9.3393
-9.789	-8.1869	-9.4991	-8.7726	-10.405	-8.5276	-9.3374	-9.3512	-9.2867	-9.8636	-9.7059	-9.2582	-8.7894	-9.2976	-7.5284	-8.9395	-9.7103	-8.7892	-10	-9.1264	-9.8555	-9.7778	-8.5513	-8.5554	-9.6457	-9.0191	-9.9182	-9.4348	-8.1841	-8.6055	-9.5349	-8.386	-9.6494	-8.7764	-8.4051	-7.8854	-9.3317	-8.3771	-10.177	-9.0087	-9.2793	-8.4349	-9.8257	-9.624	-9.4954	-9.3134	-8.3514	-9.8207	-9.1446	-8.2516
-13.256	-13.036	-12.787	-12.83	-14.147	-13.654	-13.284	-13.824	-12.52	-13.677	-13.883	-12.568	-12.908	-13.969	-14.172	-13.868	-12.751	-13.07	-12.408	-12.947	-14.037	-12.821	-13.929	-13.353	-13.417	-13.032	-12.337	-12.733	-13.816	-12.776	-12.542	-13.788	-12.831	-14.165	-13.796	-12.709	-13.411	-12.787	-13.933	-13.193	-14	-13.599	-13.543	-14.084	-11.491	-13.8	-12.524	-13.513	-13.428	-13.269
-0.75838	-2.2603	-1.6905	-1.4315	-1.7778	-1.6053	-0.96826	-1.7995	-2.7683	-2.0795	-0.98121	-2.6208	-0.90233	-0.76212	-1.8528	-1.0738	-1.5548	-1.8856	-2.3345	-1.6642	-1.9532	-1.4077	-1.4777	-2.1572	-1.7313	-1.5293	-1.7121	-1.2222	-0.62638	-1.8572	-1.2127	-1.915	-0.4667	-1.6151	-1.4162	-0.67441	-0.93215	-1.2364	-1.3146	-2.6775	-2.3527	-1.7748	-1.3309	-1.9093	-1.6524	-1.318	-0.4643	-2.1628	-1.2387	-0.42922
-2.8469	-1.6925	-1.7098	-2.5894	-1.7486	-1.5284	-0.75044	-2.0925	-1.9107	-1.1825	-1.0133	-0.63084	-1.7599	-2.3435	-0.78755	-0.36709	-2.0534	-2.7216	-1.7935	-2.4725	-1.9955	-1.6079	-2.3622	-2.5221	-2.2443	-1.5201	-2.4717	-2.1733	-1.1222	-1.9643	-1.231	-1.1383	-1.151	-1.8832	-1.9943	-0.59008	-1.4256	-1.9085	-1.7053	-1.9281	-2.206	-1.2538	-1.5389	-1.2984	-1.5736	-1.7599	-1.8585	-1.705	-1.9716	-2.2488
-0.40472	-0.40746	0.15353	-0.064568	-0.068683	1.0024	0.73746	-0.36945	0.68538	-0.57821	0.33433	-0.27556	0.25809	1.8283	-0.043394	1.3563	0.47102	0.65397	0.61509	0.32444	-0.77404	0.15095	0.32966	0.71381	0.93084	0.42296	-0.069478	0.57716	0.080049	1.1489	0.095213	-0.1666	0.082867	0.99126	0.9952	0.67945	0.032103	0.068003	-0.61312	0.39737	0.51615	-0.27938	0.055615	0.50487	0.60342	0.76068	-0.31613	0.27515	1.1083	0.40807
2.4116	2.094	0.98268	2.8441	1.5748	2.4282	2.0968	1.3388	1.7766	1.8237	1.2633	0.31563	1.0146	0.72501	1.1362	1.6198	1.4487	2.5677	1.1442	1.5226	1.2192	2.2799	0.73661	1.9019	1.9075	1.3624	1.3664	1.1629	1.0819	0.88299	0.78521	1.8447	2.3643	1.5608	2.4813	1.8208	2.2243	1.7183	2.6634	1.3853	1.2256	2.8564	0.71036	2.1931	1.7763	1.3142	1.5253	1.2673	1.0258	1.3721
-22.906	-22.87	-21.338	-22.251	-23.051	-21.977	-22.885	-22.088	-21.493	-22.911	-22.333	-23.395	-21.875	-22.372	-22.175	-21.503	-23.224	-22.144	-21.939	-22.344	-22.768	-22.084	-22.084	-21.58	-21.685	-22.916	-21.744	-23.227	-22.632	-22.175	-22.609	-21.625	-22.165	-21.623	-22.029	-21.747	-23.203	-23.275	-21.037	-21.825	-22.868	-21.431	-22.981	-22.058	-22.101	-22.348	-21.373	-22.493	-21.877	-21.991
4.8631	4.6872	4.9808	5.1243	5.0132	4.5107	4.4179	6.671	4.9268	6.1426	4.484	6.6503	4.8879	4.9637	4.9143	4.5142	5.8874	5.2732	6.0154	5.1449	5.7191	5.6475	5.9358	6.1392	5.9039	5.8889	5.2446	6.4687	4.7567	5.4305	5.8581	5.644	5.4679	4.6447	5.6601	5.2853	5.581	5.7851	5.6831	6.2068	4.8575	5.1123	5.3765	5.0309	5.2765	5.1688	5.5741	6.2381	5.3998	6.0568
2.7666	2.6008	2.2449	2.349	3.0358	1.9212	2.6171	2.5549	3.1387	2.3444	2.9736	1.6737	2.3238	1.7601	1.4353	3.6584	1.6313	3.0028	2.6797	2.4942	2.1015	2.5458	3.5452	2.7274	2.4708	1.9172	2.4623	2.7877	2.9259	3.1323	2.7326	2.327	3.1777	2.3468	3.8342	1.6492	2.8996	2.0963	2.3663	1.9879	3.8841	2.9217	2.9668	2.6721	2.215	2.4322	2.1428	2.9861	2.5655	1.3889
-12.698	-14.576	-12.997	-14.507	-15.286	-13.965	-14.037	-14.05	-13.713	-13.501	-14.52	-13.978	-14.056	-14.289	-13.375	-13.715	-13.556	-13.815	-14.533	-14.066	-14.25	-14.943	-13.162	-13.897	-12.948	-14.202	-13.816	-14.192	-14.483	-13.739	-13.551	-13.279	-14.892	-13.18	-13.87	-13.833	-14.276	-13.848	-15.374	-14.878	-14.217	-13.948	-13.508	-14.047	-13.342	-14.306	-13.646	-14.248	-13.86	-13.822
-1.509	-0.26036	-0.46433	-2.141	-1.1221	-1.5411	-2.0154	-1.4883	-1.753	-1.5015	-2.0867	-2.753	-0.66209	-0.29177	-0.64994	-0.20948	-1.7919	-1.4696	-1.4598	-0.94149	-1.301	-1.4478	-0.67765	-1.6172	-1.5855	-0.2452	-1.8394	-1.0039	-0.79911	-1.3479	-2.4816	-0.66671	-1.2117	-0.90411	-0.94795	-0.84385	-1.0546	-0.80735	-0.71722	-1.286	-1.5013	-0.75281	-1.4838	-1.2641	-1.2708	-1.9341	-1.6126	-1.0701	-0.34344	-0.08452
-4.2202	-2.6082	-3.4656	-3.2658	-1.7856	-2.0818	-2.8827	-3.1691	-3.8088	-2.8219	-3.6983	-3.9222	-3.2831	-2.3136	-3.3513	-3.5132	-3.1299	-2.2134	-3.3496	-2.974	-2.4263	-3.8176	-2.8627	-2.3853	-2.8859	-3.3084	-1.8747	-2.7594	-3.0752	-2.1814	-2.867	-3.0586	-3.7005	-3.0141	-2.7537	-2.5622	-2.978	-3.1356	-3.0211	-2.0795	-3.7437	-3.239	-3.8312	-2.1365	-4.3237	-2.7517	-3.4384	-3.0336	-2.9089	-2.4978
-3.8428	-2.5164	-3.7925	-3.9007	-3.404	-3.7654	-3.904	-3.1629	-3.966	-4.5128	-4.2885	-3.7054	-2.8022	-4.1235	-4.0854	-4.1745	-3.366	-3.8103	-3.6983	-3.2986	-3.5525	-3.8393	-3.7686	-3.9485	-2.4232	-3.5608	-4.1533	-4.1352	-1.8678	-3.8375	-4.3482	-4.2127	-3.2776	-4.0601	-3.4438	-3.7621	-4.0703	-2.9788	-4.266	-3.6751	-4.6165	-4.0575	-3.508	-3.8044	-4.2677	-4.9391	-4.1304	-3.407	-4.4183	-3.6245
-22.772	-21.596	-23.331	-22.27	-21.879	-22.485	-21.722	-21.779	-22.57	-22.34	-21.202	-23.511	-22.451	-23.274	-22	-22.341	-22.08	-22.11	-22.105	-21.411	-22.841	-22.036	-22.592	-22.807	-22.49	-23.228	-22.299	-22.539	-21.805	-22.114	-22.557	-23.556	-22.177	-21.536	-22.829	-22.375	-22.707	-22.79	-23.028	-22.15	-21.402	-22.5	-21.656	-22.035	-22.204	-22.299	-21.438	-21.794	-22.217	-22.442
-12.667	-13.052	-12.811	-12.565	-14.025	-13.031	-12.055	-12.191	-12.418	-13.049	-12.076	-13.696	-12.211	-13.902	-12.758	-13.147	-12.952	-12.978	-13.763	-11.926	-13.535	-13.053	-13.673	-12.16	-12.782	-11.471	-13.375	-13.866	-11.486	-12.888	-14.637	-11.717	-13.453	-13.095	-12.815	-12.406	-12.922	-13.269	-13.154	-12.108	-13.081	-12.107	-12.375	-12.486	-13.586	-11.853	-14.429	-12.249	-13.945	-12.767
-1.8836	-3.4671	-2.8854	-1.4817	-2.0823	-3.2257	-2.726	-3.1714	-3.1326	-2.7602	-2.8364	-3.0728	-2.1571	-2.2767	-2.1691	-3.7617	-2.7289	-3.2439	-1.5003	-1.7863	-1.4677	-3.1365	-1.9903	-3.0414	-1.9616	-2.5028	-2.176	-2.1626	-4.1099	-2.2419	-2.737	-2.2251	-2.8527	-1.7828	-3.1851	-3.3591	-2.6339	-2.5988	-2.5838	-3.788	-3.257	-1.7863	-2.5972	-2.1701	-1.9798	-1.3725	-3.2171	-3.0977	-2.1271	-2.4715
-9.2533	-10.345	-10.084	-9.592	-9.9228	-9.4395	-9.7748	-8.4835	-9.9519	-9.5947	-9.2178	-8.7997	-9.5064	-9.1257	-8.6801	-9.6381	-7.8926	-9.7545	-9.7362	-9.2296	-9.5274	-9.1958	-10.249	-8.6724	-9.1096	-9.0456	-10.04	-9.6064	-9.054	-10.221	-9.7356	-10.016	-9.2295	-10.559	-8.6793	-8.9305	-9.968	-9.9167	-9.5395	-10.381	-9.6904	-9.245	-9.6128	-8.9856	-9.617	-9.3165	-8.9755	-9.5495	-10.696	-10.614
8.0715	7.8772	9.1236	8.3719	8.2792	8.2507	8.5264	8.5802	8.217	8.1396	7.8719	7.6359	8.4951	7.8211	8.5246	8.1868	7.9246	8.3061	7.3954	7.5737	8.3375	8.916	8.5264	7.5098	8.4602	7.1203	9.6425	8.6944	8.1302	7.5374	8.5828	8.5027	7.3719	8.0305	8.0507	7.85	7.4137	9.3436	8.5817	9.3915	7.7311	8.674	7.0555	7.8068	7.1284	9.185	7.8657	8.6299	7.2892	7.8466
2.9779	2.5182	3.1787	1.6221	2.3113	3.4836	3.4092	2.6453	3.2607	2.3583	2.7703	2.5003	2.1674	2.3708	3.2338	1.6337	3.1012	2.4949	2.5989	2.7487	2.5846	2.6829	4.2663	3.1812	2.928	3.062	2.2106	3.1068	3.1085	3.0944	2.8428	3.6122	3.2413	2.9023	2.9275	1.5994	2.2008	2.83	3.4579	2.0597	3.0763	2.0515	3.5394	1.8735	2.9392	1.6615	3.752	2.472	3.3059	4.1979
-9.558	-9.2663	-9.5192	-9.9878	-10.373	-9.971	-8.4706	-8.836	-10.096	-8.9908	-9.1054	-8.8276	-8.3726	-9.4668	-9.4246	-9.6306	-9.3683	-9.1335	-8.9384	-9.6051	-9.1681	-8.8332	-8.8258	-9.4631	-9.2447	-8.3946	-8.53	-8.6803	-10.101	-10.035	-9.1088	-9.3451	-8.4688	-8.5255	-8.806	-9.7223	-8.6999	-8.8879	-9.1859	-8.3336	-8.2723	-10.012	-10.027	-8.3574	-9.0386	-9.8571	-9.054	-8.8122	-9.3408	-9.0031
-14.881	-13.966	-14.547	-15.049	-14.671	-13.873	-14.995	-15.515	-15.555	-15.72	-14.38	-14.427	-15.171	-14.221	-14.968	-14.764	-14.672	-15.133	-14.462	-15.564	-14.153	-14.704	-14.168	-14.402	-14.873	-14.994	-15.899	-14.251	-13.378	-14.64	-14.602	-14.408	-14.682	-14.288	-15.015	-15.088	-15.562	-14.865	-14.529	-15.112	-13.17	-14.225	-13.553	-14.338	-14.418	-14.749	-13.893	-15.018	-13.896	-13.628
-2.2796	-2.4812	-3.0256	-2.8714	-3.3634	-2.1321	-2.4487	-2.7983	-2.7104	-2.1802	-1.9742	-2.1862	-2.8975	-3.2487	-2.8227	-2.5268	-2.1836	-2.3759	-3.6062	-1.7767	-2.402	-2.6016	-2.5362	-2.493	-2.1907	-2.9376	-2.7444	-1.8214	-2.7986	-2.4082	-3.1518	-2.5512	-1.4382	-1.4333	-2.7334	-2.5881	-2.9552	-3.3436	-2.5689	-3.1854	-2.5847	-2.1826	-2.9514	-2.9755	-1.92	-1.7066	-2.8883	-3.6712	-1.9269	-2.4436
9.4565	8.2751	9.949	9.5733	8.6052	8.7577	8.4019	9.2082	8.5118	9.1555	9.5336	8.2151	8.7188	8.3938	8.3373	8.9218	9.1564	8.5723	7.8804	7.368	8.2009	8.6494	8.8416	8.0762	8.6543	9.6596	8.9108	8.6022	9.1352	8.3774	8.4049	7.7064	7.664	8.8666	8.3077	9.0303	8.8144	7.5503	7.5524	9.2226	7.8889	7.2434	8.1613	8.8715	8.3468	8.8197	8.7299	8.1457	8.6069	9.4673
-14.756	-14.34	-14.725	-14.185	-13.892	-13.596	-15.572	-13.758	-14.286	-13.689	-15.127	-15.1	-15.573	-14.763	-14.96	-14.549	-14.011	-14.751	-13.956	-15.148	-14.415	-15.018	-14.554	-13.596	-15.191	-14.813	-13.641	-14.289	-13.925	-13.844	-14.878	-14.25	-15.242	-14.075	-14.392	-14.707	-15.255	-12.946	-15.141	-14.282	-14.48	-15.733	-14.969	-13.95	-14.318	-15.094	-14.393	-14.616	-14.261	-15.291
-3.7006	-2.1509	-3.7319	-3.9377	-2.3765	-3.4282	-3.6557	-2.9912	-3.3002	-2.1026	-3.8208	-3.5349	-3.4783	-3.2804	-2.3949	-3.053	-3.0252	-4.2134	-4.3403	-4.1379	-2.629	-2.6877	-3.3866	-2.6098	-2.9122	-3.3244	-3.9219	-3.5642	-3.1894	-3.8453	-2.6945	-3.6492	-2.9616	-3.2378	-3.7012	-3.3373	-3.761	-4.2272	-4.0756	-4.0512	-3.5207	-3.4959	-3.3465	-2.8533	-3.3031	-3.2268	-4.2661	-3.359	-4.1675	-3.3781
-14.42	-14.586	-14.122	-14.926	-14.781	-15.53	-13.906	-14.205	-15.259	-15.296	-15.096	-15.755	-14.828	-14.166	-14.068	-13.928	-15.341	-16.158	-14.453	-14.666	-14.671	-14.562	-14.842	-13.807	-15.19	-15.269	-14.896	-14.228	-14.579	-15.368	-14.377	-14.593	-14.757	-13.942	-15.802	-12.869	-15.014	-15.627	-15.438	-14.689	-15.697	-14.173	-14.983	-13.374	-15.571	-15.26	-14.557	-14.589	-15.22	-14.25
-2.0418	-3.3099	-3.3383	-2.5675	-1.3116	-3.4536	-3.0836	-2.7868	-2.4348	-2.9344	-2.0387	-2.4628	-2.5357	-1.8562	-2.2215	-2.8416	-3.434	-2.9651	-2.9807	-2.6164	-3.1537	-1.8827	-2.6567	-3.4665	-2.7589	-4.2433	-2.6887	-3.2854	-4.0298	-1.9456	-2.3989	-2.357	-3.0951	-3.6535	-2.3622	-2.7667	-2.7117	-1.6635	-3.7419	-1.7304	-2.2484	-4.096	-3.5094	-2.4734	-2.8736	-1.982	-2.3136	-3.5978	-2.2022	-2.0484
-13.69	-14.947	-16.038	-14.823	-13.461	-14.299	-14.495	-14.537	-14.339	-15.49	-13.912	-14.013	-14.762	-13.565	-13.85	-15.467	-15.643	-14.456	-15.205	-14.268	-14.815	-14.123	-14.236	-15.099	-14.973	-13.87	-13.708	-13.806	-14.407	-13.991	-14.071	-14.307	-13.403	-15.051	-14.658	-14.574	-14.099	-15.937	-14.765	-14.739	-14.383	-14.281	-13.993	-14.132	-14.475	-15.147	-15.023	-14.121	-14.891	-15.471
-5.4274	-5.3399	-6.0406	-5.0516	-5.9846	-4.6465	-6.0068	-4.7341	-5.7387	-5.6236	-5.1079	-5.7095	-4.9613	-6.3054	-6.2149	-5.5966	-3.9583	-5.6536	-6.8295	-4.7422	-6.1055	-5.897	-4.7146	-5.4008	-5.7147	-5.7644	-6.192	-6.1372	-6.0068	-5.4416	-5.3156	-6.7996	-5.631	-5.4219	-5.3362	-6.5968	-5.5741	-4.3895	-5.4867	-5.2423	-4.9476	-7.0947	-5.1125	-5.3609	-4.978	-5.6449	-6.3556	-5.5972	-6.5676	-5.7261
0.24144	1.094	1.2671	1.109	1.6233	0.85343	2.1544	2.0146	1.2654	1.103	2.4173	1.5866	0.89916	2.3205	0.87643	2.9442	2.0194	0.81008	1.5017	1.7257	0.83317	2.2501	2.8913	1.8698	0.71319	1.4353	1.6284	2.0766	1.0051	2.1768	1.3267	1.732	0.74266	2.2137	0.87489	2.3943	2.1333	1.8075	2.2714	2.411	1.672	2.2323	1.1909	2.5439	2.6095	2.1164	1.9143	1.9629	2.0657	0.64142
-8.3684	-8.215	-7.7285	-9.1975	-10.045	-8.3318	-8.2569	-9.5715	-8.6103	-7.7368	-8.4101	-8.9539	-8.7039	-10.195	-9.6807	-8.8354	-9.5191	-8.2276	-8.9815	-8.5987	-9.2179	-9.286	-9.1518	-8.6562	-8.5164	-8.8656	-8.9396	-9.5556	-7.979	-8.0679	-8.1115	-9.8319	-8.7211	-9.4367	-7.899	-9.4151	-8.8651	-8.913	-8.61	-8.3083	-9.1911	-8.7896	-8.8908	-9.9357	-8.4984	-10.201	-10.084	-9.7687	-9.3092	-8.6759
8.5996	10.023	10.297	9.051	10.091	9.2913	9.0206	9.6832	10.287	9.8002	10.204	9.9327	10.179	9.8181	8.0256	9.2918	9.6128	10.125	8.8257	9.9606	10.135	9.9221	8.84	10.102	9.7504	9.0784	9.6557	9.9611	10.322	9.6669	9.9645	10.115	9.2845	9.1517	10.444	9.1087	9.6106	9.5529	9.0621	9.4242	10.591	9.2812	9.51	9.7893	9.4592	9.482	9.3028	10.965	11.019	9.9179
8.1987	9.6853	9.1274	8.5701	9.0079	8.3283	8.2255	8.0942	8.5062	8.4908	8.0447	8.7858	9.0348	8.6524	9.0766	7.5224	8.7187	7.8145	8.8888	8.9136	7.7912	7.8912	8.8929	9.2295	9.1557	8.5106	8.0695	8.414	9.2269	9.0704	8.3401	8.1325	8.6225	8.5469	7.4568	7.9634	8.7874	7.9543	8.7718	7.9912	8.1798	8.1883	7.9963	9.4861	7.9315	9.0263	8.3582	8.9381	8.1308	7.8271
2.6706	2.0528	2.837	3.3599	2.6842	2.7232	2.7179	3.1216	3.4502	2.702	2.8286	2.1745	3.0205	3.895	3.1708	2.582	1.5189	2.0813	2.8981	3.489	2.4739	4.1065	2.7659	3.2521	2.401	2.7743	4.5854	2.9359	2.7463	3.2418	3.3113	3.5901	3.0904	3.2764	2.7381	3.419	2.794	2.3492	2.8992	3.0841	2.2354	3.1058	3.947	3.0178	4.0282	3.1883	2.8552	3.3371	3.242	2.871
-4.6046	-4.6644	-4.7772	-5.3191	-5.9169	-4.6917	-4.2359	-5.2125	-4.1943	-5.8272	-6.2214	-4.3265	-5.6609	-4.6125	-5.8172	-3.9149	-5.7173	-4.6662	-5.483	-3.7543	-4.6109	-4.6122	-3.2183	-4.6202	-5.0683	-4.2779	-5.7526	-5.2354	-3.9642	-5.3992	-5.1777	-5.3072	-3.7138	-4.4101	-5.0371	-4.2587	-4.8716	-4.0849	-4.3653	-4.6983	-4.7673	-6.5405	-4.8734	-4.6955	-5.1098	-5.9805	-4.8992	-5.508	-4.8022	-5.2793
-11.854	-12.528	-10.947	-12.198	-12.003	-11.313	-12.868	-11.23	-12.305	-12.019	-12.127	-12.771	-12.24	-10.372	-12.103	-11.573	-12.698	-12.145	-12.185	-12.6	-12.519	-12.108	-12.296	-11.281	-11.497	-11.774	-11.789	-11.538	-11.816	-11.511	-11.734	-11.427	-12.398	-11.648	-11.522	-11.091	-11.505	-12.154	-12.276	-12.546	-9.9649	-10.729	-11.085	-11.408	-13.276	-12.918	-12.849	-12.316	-11.942	-10.984
-21.837	-21.371	-19.299	-21.179	-21.235	-20.881	-21.726	-20.99	-21.654	-21.064	-20.036	-19.849	-21.841	-20.406	-21.374	-20.352	-21.614	-20.773	-21.705	-21.346	-21.322	-20.069	-21.793	-20.371	-21.432	-20.688	-20.569	-20.845	-20.67	-19.975	-21.772	-21.404	-20.753	-21.195	-20.524	-20.527	-21.369	-20.564	-21.06	-20.49	-21.108	-21.212	-21.465	-21.706	-20.968	-20.665	-20.895	-20.77	-20.733	-22.078
-3.5209	-3.5609	-2.9369	-3.6967	-4.3064	-2.5838	-3.2784	-3.3943	-4.2454	-4.0906	-2.9803	-3.2837	-2.9065	-3.6996	-3.1714	-3.3602	-3.3646	-3.1794	-3.282	-1.9033	-3.5511	-3.6052	-2.0453	-2.6903	-4.236	-2.549	-3.0845	-2.3677	-3.9206	-2.0263	-3.6014	-3.6294	-3.7461	-4.0271	-3.7457	-2.6071	-3.6406	-2.5843	-3.3557	-2.5972	-3.4013	-4.0016	-3.2913	-3.8921	-2.8668	-2.5766	-3.6079	-2.8492	-2.7064	-3.3625
-8.1533	-8.6234	-8.336	-9.1311	-9.2465	-9.3184	-8.7882	-8.629	-9.6421	-7.5911	-9.228	-9.9888	-9.3283	-8.8899	-8.8849	-9.1617	-8.8792	-9.0471	-10.258	-9.5133	-10.134	-9.0106	-9.5789	-9.2201	-8.8075	-8.0841	-7.8581	-8.6005	-8.7397	-9.2441	-8.8323	-8.5678	-9.5877	-9.3576	-10.373	-9.8581	-10.095	-9.1043	-7.9572	-8.5301	-8.7462	-9.6622	-9.2554	-10.371	-8.9611	-8.923	-7.8832	-9.4556	-8.3623	-8.5145
-21.101	-20.142	-21.002	-21.653	-20.93	-20.975	-20.847	-21.433	-20.797	-20.394	-20.896	-20.683	-20.58	-19.239	-21.257	-20.369	-20.106	-19.639	-21.396	-20.522	-19.877	-20.708	-20.706	-20.791	-20.065	-20.397	-20.271	-22.024	-20.707	-21.893	-20.344	-21.218	-19.943	-19.159	-20.517	-20.87	-20.899	-20.928	-21.346	-20.96	-20.295	-19.744	-21.643	-20.529	-22.215	-19.881	-20.908	-21.683	-19.531	-21.649
-0.61808	0.23331	-0.69612	-1.9995	-1.2055	-1.6962	-0.73828	-1.3758	-0.4105	-0.46548	-0.76134	-1.3643	-1.2114	-0.78702	-0.044803	-2.0206	-0.93095	-1.0386	-0.96846	-2.1424	-1.4583	0.005188	-0.66419	-1.6657	-1.8604	-2.4836	-1.8216	-0.51209	-1.5255	-1.0655	-1.1061	0.096516	-1.2945	-1.4981	-1.1595	-0.45934	-1.3586	-1.5565	-1.7159	-2.3443	-1.051	-1.7777	-0.88733	-0.86523	-0.87124	-1.0262	-1.1299	-1.2199	-1.0498	-1.3232
-3.507	-2.4754	-2.7455	-2.2716	-3.6939	-1.7049	-3.4848	-2.6026	-2.1624	-1.573	-2.3973	-3.0193	-2.5595	-2.4075	-3.201	-2.4139	-2.0683	-3.4399	-3.0533	-3.9064	-2.4537	-3.1886	-3.5113	-3.3425	-2.6735	-3.5883	-2.8468	-3.8398	-1.9778	-2.3376	-2.0839	-2.9023	-1.8417	-2.3781	-1.9434	-2.5479	-2.8775	-3.0649	-3.3645	-3.3478	-1.7491	-1.9607	-2.9447	-3.0919	-4.5775	-2.2451	-1.4887	-2.3216	-3.1844	-2.246
-1.1205	-0.95889	-0.73601	-1.9751	-1.7524	-1.1977	-2.2036	-1.0274	-0.30484	-2.0531	-2.308	-2.1247	-1.3036	-2.0501	-0.61264	-1.7128	-1.3685	-1.6977	-1.148	-1.6773	-1.2682	0.23232	-1.855	-1.4918	-1.1972	-1.9767	-1.0921	-1.3448	-1.6269	-1.0303	-2.2067	-0.90131	-2.2623	-0.60292	-0.96203	-2.221	-1.0147	-0.82885	-0.77706	-1.7132	-3.0121	-1.4654	-0.55106	-1.7004	-1.8732	-1.7697	-1.5511	-1.5407	-1.8619	-0.695
0.3064	-0.34621	-1.1122	-1.3194	-0.25225	0.5097	-0.99057	0.5644	-0.84729	-0.81144	0.69159	-0.13385	-0.56133	-0.0097415	0.14346	-1.4242	-0.29124	-0.62436	-0.48958	-1.0401	0.050761	-0.52899	0.3275	-0.23998	-1.0631	0.37783	-0.015061	0.81633	0.57015	0.098126	-0.53756	0.19051	-1.3256	0.68135	-0.6211	-0.53278	0.21517	0.17273	0.1482	0.13877	-0.49931	-0.39172	-0.65696	0.80007	0.81185	-0.4628	-0.12454	-0.082667	-0.19453	-0.0095616
6.3099	5.5612	5.2384	5.7182	4.8969	5.8537	6.615	5.3543	6.3907	5.5569	5.5542	5.603	5.6433	5.6184	6.1237	5.5569	4.8997	5.3276	5.8564	4.5553	5.6481	6.1925	5.6607	5.3786	6.5206	5.5873	5.3229	5.6791	6.1081	4.6204	6.4237	4.8017	6.6754	4.9207	6.321	5.2736	6.4314	5.6771	4.8077	6.8579	6.394	4.6308	6.2774	5.6125	6.2576	5.7528	4.9164	5.1844	4.5975	5.4245
-4.4484	-3.9766	-3.9113	-3.2995	-3.8829	-4.8956	-3.8939	-4.3895	-5.1198	-3.7796	-4.3288	-3.7293	-3.1334	-4.5454	-4.8177	-4.6606	-4.1356	-4.3257	-4.0128	-4.2445	-4.0112	-3.4626	-4.1175	-4.0145	-4.4806	-4.9739	-3.9572	-4.6889	-3.8966	-3.3309	-3.8194	-4.1299	-3.6702	-3.208	-4.7177	-3.6258	-4.3219	-3.2259	-4.1899	-3.3458	-4.0063	-4.3383	-5.2789	-3.7268	-3.997	-4.6052	-4.1502	-3.1718	-4.3599	-5.1153
-1.0711	0.65484	-0.081806	0.70303	0.66785	1.0466	0.73591	-0.93517	-0.11866	0.68481	0.1599	-0.10834	1.3262	0.39187	0.23766	1.7627	1.0097	0.072562	0.75424	-0.42969	0.91933	0.23035	0.63	0.25516	0.21729	0.9847	-0.011309	0.1451	0.96064	0.0187	0.85961	0.49795	0.88266	0.11714	-0.24836	1.5347	1.0845	0.16377	1.5475	0.37014	0.52704	1.2795	-0.10439	0.88079	1.3576	-0.19854	0.55801	0.93065	0.19509	0.090915
-2.7733	-3.6764	-2.8854	-1.8295	-1.171	-2.3287	-3.0147	-3.2309	-2.3559	-1.8095	-2.7041	-2.9461	-2.4555	-3.3084	-2.3311	-1.9182	-2.9936	-2.0722	-2.9201	-2.3724	-1.9304	-2.6169	-2.2956	-3.3439	-2.9476	-2.6455	-3.1082	-2.8972	-3.3928	-2.5954	-2.352	-2.162	-2.9927	-1.7943	-3.1173	-1.4017	-1.8412	-3.5836	-2.9272	-2.6112	-3.0724	-2.7599	-2.8776	-1.7271	-2.4157	-2.8315	-1.721	-3.6401	-1.0173	-2.278
-13.54	-14.654	-13.699	-13.044	-13.505	-14.017	-13.241	-13.373	-12.722	-12.876	-13.81	-14.052	-13.357	-14.082	-14.326	-13.809	-14.17	-14.1	-14.025	-13.543	-13.674	-14.33	-13.468	-14.195	-13.515	-13.986	-14.056	-13.44	-14.602	-13.471	-14.257	-14.304	-13.866	-15.535	-14.14	-14.814	-13.843	-13.942	-14.504	-13.717	-13.663	-14.031	-13.724	-13.509	-14.929	-14.673	-13.719	-14.086	-14.896	-14.239
-13.708	-14.025	-14.018	-13.979	-12.6	-14.125	-14.831	-13.901	-13.939	-13.827	-14.213	-14.822	-14.041	-14.431	-13.677	-13.568	-13.528	-13.514	-14.159	-13.602	-13.144	-13.943	-14.267	-15.027	-14.328	-12.531	-14.189	-13.093	-13.955	-13.863	-13.415	-14.531	-15.42	-13.654	-13.945	-12.839	-14.025	-15.301	-14.517	-12.286	-13.191	-15.326	-14.526	-14.356	-13.498	-15.172	-14.001	-13.852	-13.172	-14.589
-0.57189	-0.58662	0.62218	-0.73065	0.9905	0.62139	-0.25862	0.53429	0.56051	-0.30476	0.038732	0.15148	0.060475	0.8726	-0.71819	-0.092608	0.67179	-0.24513	-0.51028	0.11512	-0.14234	0.96034	-0.2692	0.70956	1.1171	-0.58465	-0.54148	-1.0265	-0.17101	0.35885	0.96179	0.66749	-0.87334	0.17164	-0.1859	-0.53077	-1.1936	-0.79092	0.011924	0.52336	1.1534	0.33522	-0.43833	0.55772	0.18907	0.41494	-0.059593	1.1035	0.21623	-1.1574
-6.9706	-7.7155	-8.013	-7.3563	-8.0327	-7.4796	-7.6641	-7.395	-9.0118	-7.8095	-8.1663	-7.304	-8.6433	-7.9187	-7.1796	-7.5902	-7.0593	-7.772	-7.2282	-8.0858	-7.1761	-7.0459	-8.1732	-8.9499	-6.4302	-7.7577	-7.2653	-7.2993	-7.808	-7.0189	-6.6448	-7.6799	-8.8011	-7.1801	-6.8367	-7.3993	-7.6278	-6.5668	-7.7697	-6.7378	-7.8442	-7.6776	-7.639	-8.0149	-7.7123	-7.3547	-6.6295	-7.561	-8.0249	-8.0094
2.4087	2.0927	1.4322	1.7725	1.7297	1.278	2.6914	2.1498	1.7081	1.0872	2.4486	1.8978	1.144	2.1485	1.8765	1.6004	2.3632	1.4136	1.8751	2.3325	1.5129	0.19502	2.0108	0.30332	1.9405	2.4644	1.4179	2.1862	2.0238	1.2313	2.3579	3.1696	2.0958	1.9482	1.9026	0.66135	1.6068	1.6231	0.60015	2.6164	1.628	1.7859	1.7269	1.9521	1.6356	0.8417	1.3501	0.56176	0.43322	1.4608
-13.522	-13.394	-12.412	-12.929	-12.196	-12.929	-13.696	-11.808	-13.406	-13.592	-13.866	-13.15	-12.533	-12.963	-12.824	-13.384	-12.098	-12.812	-13.29	-12.365	-12.282	-13.018	-11.946	-12.165	-12.651	-11.731	-13.209	-12.42	-13.644	-11.837	-12.209	-12.528	-14.003	-13.399	-12.527	-13.31	-12.487	-11.86	-13.877	-11.867	-11.797	-12.349	-12.625	-13.092	-12.622	-12.202	-12.808	-12.625	-13.999	-13.378
-2.0453	-1.6936	-2.0695	-0.95914	-1.2963	-2.1083	-2.9705	-2.9042	-1.2355	-1.9995	-1.5776	-0.68622	-1.7973	-1.8241	-2.0123	-0.98877	-2.8219	-1.879	-1.9791	-1.0504	-1.8934	-1.4838	-2.2236	-2.5611	-1.2734	-2.0987	-1.2613	-2.2439	-1.9727	-1.7827	-1.9608	-1.3425	-0.95184	-1.6137	-1.9705	-1.217	-2.1432	-1.9678	-0.86399	-2.084	-2.7162	-2.9764	-1.4186	-2.1948	-2.1719	-1.339	-1.4641	-1.5521	-1.9191	-0.88326
-11.366	-11.003	-12.283	-11.342	-11.574	-11.33	-11.701	-11.941	-11.491	-11.334	-11.253	-11.353	-12.389	-11.074	-11.208	-11.891	-12.037	-10.489	-11.019	-11.386	-12.072	-10.801	-11.411	-11.341	-12.922	-11.839	-10.835	-10.659	-11.129	-11.218	-11.545	-11.342	-12.409	-12.563	-11.011	-11.577	-10.729	-10.531	-12.928	-10.795	-12.382	-10.889	-11.774	-11.716	-11.848	-10.838	-11.367	-11.877	-10.822	-10.377
-0.30757	0.96687	-0.42732	-0.54865	-0.75043	-0.265	0.012684	-0.34096	0.068535	-0.12965	0.2883	0.45171	0.12216	-0.20829	-0.6992	-1.5177	-0.5354	0.87538	0.098856	0.032684	0.57496	-0.31094	1.3868	-0.19144	0.67504	-0.43538	0.90592	-0.55621	0.026031	0.58965	-0.0027939	-0.24334	-0.18007	0.10523	0.58919	-0.87313	0.77827	0.54307	0.69459	0.18705	1.4532	0.0030704	-1.3672	-0.71424	0.98828	0.90795	-0.60915	0.142	-0.3656	-0.0004979
-1.2049	-0.61798	-2.5879	-0.54169	-1.6007	-1.4803	-1.3377	-1.6244	-1.4426	-1.3674	-1.7599	-1.8262	-1.0882	-1.1755	-0.83567	-0.79022	-1.426	-2.7263	-1.5683	-2.1325	-0.96188	-2.1329	-0.6411	-0.77525	-1.1369	-1.0484	-1.3672	-1.0697	-1.7688	-0.82276	-1.2443	-0.59431	-2.9467	-0.97941	-2.5391	-1.9786	0.18717	-1.1326	-1.5861	-1.8549	-2.0313	-1.7786	-1.2034	-0.93175	-2.0124	-0.58091	-1.2114	-0.70074	-2.0565	-1.2608
-1.7975	-1.4878	-1.032	-1.0222	-0.10406	-2.0018	-1.0462	-1.5373	-1.1016	-1.4175	-0.59315	-1.5912	-1.5682	-1.0708	-1.0946	-1.1266	-1.5849	-1.562	-1.0587	-1.5446	-1.8824	-2.6419	-1.4634	-0.80069	-1.5145	-1.7477	-0.80688	-0.60731	-0.3284	-1.4097	-0.23054	-1.2666	-2.7199	-1.4943	-0.94562	-2.1882	-2.4558	-1.3446	-1.2585	-0.77462	-0.90268	-1.216	-1.0718	-1.2444	-1.0721	-0.89238	-1.656	-1.3319	-1.2973	-0.26507
-13.492	-12.016	-12.882	-12.52	-13.556	-12.932	-13.019	-13.613	-11.941	-13.283	-12.795	-12.766	-11.73	-12.459	-12.961	-11.768	-12.158	-12.314	-12.998	-11.497	-12.692	-13.68	-12.365	-12.108	-13.376	-13.125	-12.988	-13.658	-12.724	-12.886	-13.787	-13.045	-12.151	-11.346	-12.323	-12.432	-12.289	-12.87	-12.833	-11.876	-13.618	-13.551	-12.824	-12.586	-13.062	-10.87	-13.696	-12.347	-13.313	-12.873
5.9731	7.5103	6.5749	6.5132	6.34	6.822	6.5904	7.2006	6.945	6.7454	7.3361	5.926	7.7612	6.2339	6.8932	6.636	8.2819	7.913	7.4229	6.5327	7.331	5.9641	5.6534	6.5909	7.1571	7.0973	6.6354	7.23	5.3479	6.5897	6.9971	6.8041	6.6125	7.6967	6.8908	5.782	6.8357	7.1118	8.2332	7.2938	6.7586	7.3421	6.9794	7.9267	7.4639	6.8318	6.5459	6.8669	8.5706	5.6748
-8.8666	-8.5654	-8.7623	-9.3269	-9.8932	-8.6044	-8.1816	-8.1706	-8.4299	-9.2713	-9.8442	-8.9222	-9.0941	-8.2759	-8.6736	-8.6987	-7.6261	-9.6277	-9.6722	-8.644	-8.8677	-7.6414	-8.7271	-8.8639	-8.8467	-9.3604	-9.3438	-9.1695	-8.9223	-9.9503	-9.142	-9.3351	-8.8987	-8.9408	-9.6303	-9.4043	-10.205	-9.8337	-9.1041	-9.2612	-9.3833	-8.9733	-9.0889	-6.835	-9.7481	-9.3562	-9.9655	-8.5362	-9.5258	-9.4545
8.9009	8.3742	8.3239	8.1014	8.5926	8.5146	10.03	9.0061	9.2153	8.6568	9.3747	8.6842	7.8683	7.6437	8.2537	8.6893	8.47	7.9982	8.4348	9.2535	9.7141	9.3649	9.4499	8.6174	8.0731	8.4849	8.4211	9.2446	8.7021	6.9212	8.7458	8.6788	9.2556	8.9853	8.6902	7.9659	8.15	7.8572	8.3199	8.6054	8.5518	8.1812	8.1579	9.5831	8.5214	9.52	8.5219	8.6406	8.0094	8.735
-1.1743	-1.8689	-1.6313	-0.86157	-2.4846	-1.6374	-2.331	-1.6023	-1.5126	-1.1155	-1.1919	-2.4113	-1.6664	-1.2896	-1.2434	-1.5381	-0.40573	-1.0137	-1.3419	-1.3752	-0.68413	-1.6053	-1.6113	-2.2108	-1.426	-1.5993	-1.4908	0.17421	-1.5692	-1.5997	-1.0625	-0.063048	-1.7429	-1.6308	-1.5292	-1.7403	-1.5673	-1.7514	-1.1045	-0.27031	0.054303	-2.583	-0.69599	-1.364	-0.92019	-1.5306	-1.2589	-0.9323	-0.78566	-1.1544
0.22597	0.068265	0.68439	-0.19113	1.1032	-0.063323	-0.48281	-0.24953	-0.31296	-0.14012	0.68086	-0.7361	-0.96281	-1.4018	0.00027211	-1.0086	0.84776	0.47347	-0.41533	0.85518	0.086571	-0.62004	-1.0386	-0.068387	0.37016	-0.50219	-0.53651	-0.28659	-0.094195	-0.71975	0.94465	0.15127	-1.4528	-1.046	-0.86056	-0.78552	-0.87263	-0.55142	-0.55273	-0.53223	-1.1475	0.40699	-1.0443	-0.38882	0.65125	0.44462	-0.72876	-0.47405	-1.4788	1.8394
8.3301	8.1139	8.0241	7.9925	7.5207	7.6335	8.697	8.4289	8.4291	8.543	8.6436	7.8988	7.9615	8.4542	7.8083	8.2644	9.076	8.3608	8.2149	7.6223	8.9667	5.9905	7.7231	7.9807	7.8851	7.9061	8.465	7.3894	8.4596	8.7576	9.5674	8.2846	7.5819	8.7842	7.4777	7.6611	7.6513	8.5426	6.9613	8.2817	7.7035	7.5922	8.0662	8.6584	7.1298	7.6824	7.693	7.6746	8.3653	8.2169
-0.45965	-0.034924	-1.7124	-0.02457	-0.99031	-0.85839	-0.084044	-0.051181	-0.81395	0.34603	-0.48758	-0.90112	-0.7696	-1.1409	-0.098479	-0.98454	-1.3964	-1.3782	-0.6218	-1.8021	-0.42938	0.0039728	-0.34495	0.099062	-0.75988	-0.74664	0.023517	0.13907	-0.88703	-0.99776	-0.80647	-1.2421	-0.15616	-1.3221	-0.20076	-0.23848	-1.4056	-2.089	-2.0072	-1.7772	-1.0356	-0.032009	-0.20411	-0.37741	-1.6165	-0.8266	-1.0951	0.00025866	-1.9765	-0.46108
-13.092	-14.58	-13.402	-12.233	-12.558	-13.46	-12.536	-13.162	-12.333	-13.03	-13.919	-12.921	-13.028	-13.577	-13.091	-13.963	-12.411	-12.443	-12.894	-12.419	-11.305	-12.84	-12.432	-11.406	-12.464	-12.477	-12.726	-13.424	-13.575	-11.871	-12.326	-13.826	-13.665	-12.529	-12.97	-13.298	-12.026	-12.311	-13.626	-13.246	-12.679	-12.046	-14.09	-12.164	-14.171	-12.076	-12.961	-12.234	-13.917	-12.768
-11.722	-12.587	-12.001	-11.102	-10.748	-11.568	-13.123	-11.774	-12.301	-12.484	-11.189	-10.861	-11.927	-10.818	-11.577	-11.93	-11.435	-11.804	-10.518	-11.209	-12.465	-10.67	-11.741	-10.817	-11.504	-11.38	-12.499	-11.155	-11.433	-12.021	-10.899	-11.731	-11.833	-11.112	-10.966	-11.754	-11.296	-11.512	-11.213	-12.23	-11.407	-10.568	-10.87	-10.803	-10.829	-10.906	-11.465	-10.624	-11.482	-11.696
-9.3515	-9.9904	-10.478	-8.6204	-8.3551	-9.5123	-9.7012	-10.137	-8.3505	-8.7978	-8.778	-9.6179	-9.3834	-9.316	-9.4038	-10.004	-9.1752	-9.6805	-9.6702	-10.283	-8.5597	-8.8796	-9.5437	-9.129	-8.4125	-9.4068	-8.838	-10.114	-7.5701	-8.6859	-8.4168	-9.3203	-9.8305	-9.4629	-9.0075	-9.3785	-9.3265	-9.0024	-8.7531	-9.4109	-9.9222	-9.9696	-10.262	-9.0295	-9.0991	-8.8644	-9.1524	-8.8546	-8.7443	-9.0213
8.471	7.7463	8.4398	8.1663	8.1833	7.8486	7.6085	8.6523	8.3473	8.1093	7.4621	7.1385	7.7238	7.7557	7.9594	8.5253	7.915	8.0495	9.1899	7.5281	8.4533	7.3478	7.6219	7.7051	7.9152	8.0436	7.6591	6.9955	7.0021	7.5225	7.5588	7.4979	7.7016	9.5913	7.9609	7.9861	6.213	8.2068	8.5762	7.4882	8.5951	7.5943	7.6849	7.7788	7.8474	8.6012	7.0225	7.5237	7.5829	8.3886
1.2808	1.7846	1.2005	1.9031	0.83426	3.2718	1.5246	0.34919	2.3864	0.95337	1.7018	1.8876	1.693	3.0087	1.1865	1.7131	1.8408	1.6929	2.8255	1.5595	2.2597	1.6479	1.4304	2.7314	2.6371	2.3144	1.1469	1.3144	1.8806	2.1465	0.59274	3.2274	1.3339	1.494	1.835	2.1749	1.5634	0.28951	1.2961	1.8711	1.8388	0.98895	1.8069	2.5797	1.0804	1.8024	1.7672	2.6589	2.0489	2.4161
-6.0306	-6.3839	-5.0739	-6.9389	-5.3403	-5.3163	-4.8936	-6.2082	-5.8103	-5.5279	-5.2645	-4.9646	-4.5951	-5.6178	-4.7392	-6.6831	-5.5031	-5.4564	-7.4046	-4.3892	-5.2828	-6.0005	-5.6907	-5.5692	-6.1595	-4.6539	-5.2299	-5.2417	-6.0031	-5.2496	-5.0756	-5.5002	-5.8724	-6.0802	-4.3104	-5.2161	-5.0107	-5.3127	-5.5785	-4.8609	-6.332	-6.0285	-5.1473	-5.5879	-5.7332	-5.5118	-4.9484	-6.1467	-5.2832	-5.661
-13.538	-12.934	-12.942	-13.981	-14.671	-13.382	-13.462	-13.599	-13.12	-13.857	-12.86	-14.184	-13.645	-12.583	-13.167	-13.477	-11.902	-12.268	-13.804	-13.231	-13.487	-12.877	-12.681	-14.428	-13.358	-12.333	-13	-12.666	-13.118	-12.454	-11.727	-13.717	-13.776	-14.059	-13.188	-13.696	-12.516	-13.026	-14.251	-12.348	-13.032	-12.544	-14.582	-13.995	-14.052	-13.132	-12.201	-13.886	-13.144	-13.357
0.044638	0.068012	0.63749	-0.3467	1.4079	0.60932	0.48743	1.1796	0.90503	0.34422	0.43643	0.73284	0.47052	0.30206	0.61534	-1.052	1.0185	-1.2669	-0.15713	0.34559	-0.25928	1.0322	0.12846	0.98686	-0.15561	0.30714	0.28031	0.30069	-0.53747	0.1901	1.5829	0.42449	-0.19585	-0.50049	0.082851	-0.014277	0.4334	-0.1394	0.43462	1.8868	1.1264	0.61733	-0.56188	-0.036369	-1.0232	0.99642	0.51416	-0.16297	0.41317	-0.42027
-9.2064	-9.3588	-9.5207	-9.4216	-9.4938	-8.1787	-7.9826	-8.9135	-9.0579	-9.0002	-8.8929	-9.4179	-8.1808	-9.7912	-9.0941	-8.4555	-8.2258	-8.1788	-8.5855	-8.9396	-9.9081	-8.3914	-9.2343	-8.4828	-8.7783	-9.5752	-7.5954	-9.5914	-9.8416	-8.8818	-8.6336	-9.8113	-8.7157	-7.9469	-8.887	-9.1793	-8.7669	-8.3771	-8.8723	-9.0396	-9.6072	-9.2861	-9.107	-8.3918	-8.6513	-8.7813	-9.7783	-9.667	-8.4979	-9.1571
0.65352	1.6743	2.6307	1.2393	1.4956	1.7032	2.4417	2.0082	1.6311	0.96066	1.3863	1.1382	1.1121	0.31318	0.83051	2.9298	2.3042	2.0534	0.49133	1.4166	2.2093	1.8159	1.0737	1.3298	1.0668	0.86406	1.3298	2.024	0.34463	1.9197	1.1525	1.3976	1.4671	1.1556	0.85265	1.8674	1.4276	1.1265	0.83481	1.7641	2.3673	0.47823	1.0309	2.2195	1.5249	1.4237	1.1398	2.0343	1.1974	2.3398
0.85491	0.87281	0.97914	0.82197	1.6356	0.73264	2.335	0.97972	1.4558	1.2794	2.1604	1.7549	1.458	0.36436	1.8757	0.62503	0.98053	1.2306	0.41975	0.39502	0.83067	0.94725	0.56069	1.3545	1.3797	0.73946	2.1546	2.4704	0.69623	1.521	1.7706	1.7196	1.2316	2.3915	1.0915	1.2857	1.4616	1.1625	0.75487	1.7308	1.0767	2.1735	1.855	1.4137	1.0409	0.50758	1.7766	1.3009	0.35977	1.3766
-4.6186	-5.9662	-5.7372	-5.4168	-5.5773	-4.9944	-6.0462	-5.9852	-5.0036	-5.07	-5.739	-6.3245	-5.4648	-4.5985	-5.6625	-5.4368	-6.065	-6.2414	-5.465	-5.0624	-5.6693	-4.2576	-6.4467	-5.9342	-4.7281	-5.768	-5.9149	-4.9469	-5.1306	-6.277	-5.1602	-5.6536	-6.3292	-5.8316	-6.5563	-6.3602	-4.4805	-5.1199	-6.1694	-5.4153	-6.0453	-6.0931	-7.0858	-6.1049	-6.1194	-4.7663	-6.6117	-5.7368	-5.8266	-5.6516
-7.5566	-7.54	-5.7934	-6.4647	-6.3262	-5.2728	-6.1847	-6.0183	-7.1805	-5.258	-6.5371	-6.4763	-7.0249	-6.3006	-5.4166	-6.4499	-7.4481	-6.4369	-6.557	-6.1108	-7.0543	-7.1123	-5.5412	-5.7222	-6.2337	-6.1542	-6.7799	-5.0555	-6.5581	-5.866	-6.4403	-6.0753	-5.7921	-5.5923	-5.8053	-5.5223	-6.0702	-6.9577	-5.9735	-6.2586	-5.535	-5.4653	-5.7579	-6.5652	-6.3054	-6.967	-5.6738	-5.1223	-6.1103	-4.6613
-3.3217	-1.8997	-1.9332	-2.4607	-2.1756	-2.8783	-3.2745	-2.0953	-2.9137	-3.5945	-2.6028	-3.0448	-2.5807	-1.8489	-3.5471	-2.5621	-2.7196	-2.4316	-3.7323	-2.1723	-2.8388	-2.4848	-2.8326	-2.4858	-4.0564	-3.1411	-2.4889	-1.7184	-2.9538	-2.2194	-1.1531	-2.0832	-2.3424	-2.5984	-3.2357	-2.6081	-2.3027	-3.0489	-2.3705	-2.0007	-2.2382	-2.7546	-2.994	-2.0353	-1.9923	-3.2346	-2.1156	-3.1029	-2.4991	-3.573
-7.9686	-7.4739	-8.0219	-7.242	-8.8511	-8.3178	-6.5464	-8.7947	-7.6606	-8.2058	-5.6874	-8.3728	-6.948	-8.1012	-8.1654	-8.8064	-7.2582	-8.1051	-8.0713	-8.9042	-7.048	-6.9792	-7.6886	-8.0395	-8.6321	-8.6224	-7.6335	-7.5379	-8.054	-9.2511	-7.2714	-6.9594	-7.5185	-7.5946	-8.137	-8.7825	-8.071	-7.3009	-7.9334	-7.6494	-6.725	-7.0149	-6.9871	-7.5163	-7.4996	-8.0194	-7.503	-8.1833	-5.8526	-8.0564
-7.9057	-7.8864	-7.0434	-6.9068	-6.9648	-7.3466	-6.3905	-7.251	-8.1212	-7.94	-7.627	-7.0384	-7.4145	-7.3158	-7.5802	-7.9028	-7.9454	-7.6149	-7.9815	-7.192	-8.6096	-7.9823	-7.4805	-7.1886	-8.418	-7.2782	-8.3809	-7.8006	-6.4879	-7.5067	-6.827	-6.5659	-8.2771	-7.2982	-8.8055	-8.5033	-7.8943	-7.4682	-8.373	-7.411	-7.6455	-8.0268	-8.5794	-7.8541	-6.8076	-6.7658	-8.0758	-7.6472	-8.6543	-8.0759
-9.8199	-11.766	-10.442	-11.394	-10.854	-9.6789	-10.107	-11.012	-9.4243	-10.5	-9.0103	-11.625	-10.454	-11.358	-11.252	-10.333	-10.297	-11.135	-10.09	-11.944	-10.151	-12.269	-10.683	-11.441	-10.326	-11.387	-10.896	-11.402	-10.316	-11.434	-10.234	-10.641	-10.581	-11.607	-10.219	-11.378	-11.379	-9.212	-11.097	-11.525	-10.614	-10.811	-9.5596	-10.666	-9.8774	-9.6292	-10.291	-10.464	-11.587	-10.654
-11.422	-13.146	-11.876	-12.911	-12.429	-12.495	-12.121	-12.188	-12.063	-13.47	-13.371	-12.559	-13.398	-11.716	-13.447	-12.356	-13.286	-12.686	-11.915	-13.134	-12.549	-13.341	-12.561	-12.667	-12.5	-12.717	-11.819	-12.782	-12.557	-12.756	-13.804	-12.927	-12.838	-12.952	-13.277	-13.231	-13.502	-12.34	-12.353	-13.064	-13.123	-12.853	-14.243	-12.401	-12.355	-13.047	-12.709	-13.132	-12.528	-12.738
-5.019	-5.3767	-4.5452	-3.4911	-5.5302	-4.5739	-4.6642	-5.1075	-5.9724	-5.1673	-4.9955	-5.221	-4.0715	-4.6518	-5.7973	-5.0266	-5.1575	-6.3656	-4.3373	-5.4139	-4.7997	-4.2992	-4.3232	-4.9806	-5.0699	-4.1133	-5.766	-4.9288	-4.7173	-4.6122	-4.2771	-4.822	-5.5991	-3.8593	-5.364	-7.0806	-4.5752	-5.288	-4.2373	-4.7693	-5.7488	-4.6625	-5.6333	-5.4618	-5.2046	-5.585	-5.3321	-4.6816	-5.4284	-4.2725
-10.588	-10.625	-10.234	-11.038	-9.415	-11.37	-10.485	-10.643	-10.119	-10.638	-11.417	-10.139	-10.432	-11.374	-10.294	-10.959	-10.776	-10.971	-11.313	-10.216	-10.88	-11.891	-11.269	-11.285	-10.424	-11.272	-10.13	-11.476	-10.781	-10.22	-10.693	-12.409	-10.428	-10.619	-12.197	-10.22	-10.611	-11.241	-9.8934	-11.023	-11.178	-10.243	-11.169	-10.933	-10.834	-11.396	-9.2642	-11.832	-9.9124	-10.254
-12.767	-13.187	-14.482	-13.613	-14.38	-13.838	-14.38	-13.996	-14.015	-14.147	-13.622	-13.66	-13.786	-13.588	-14.865	-14.554	-14.424	-13.043	-13.8	-14.098	-14.683	-13.14	-14.475	-12.515	-14.124	-14.881	-12.448	-13.914	-14.001	-14.671	-13.838	-13.505	-13.857	-14.122	-13.537	-13.808	-13.478	-13.168	-14.354	-14.152	-12.805	-13.447	-14.749	-12.621	-14.642	-12.943	-13.509	-13.672	-15.156	-13.851
0.1334	-0.36673	-0.07911	1.0969	0.10375	-0.39202	-0.035539	-0.26408	0.5505	0.027075	0.78636	0.54278	0.0032414	-0.11792	-0.035025	0.084531	1.2858	0.16563	-1.1532	-0.083783	0.61907	1.5561	-0.89021	0.077672	-0.14431	-0.37477	0.21255	1.0108	0.7308	-0.014554	-0.17384	0.999	0.88591	1.7588	-0.88361	0.5414	0.41775	0.68142	-0.04846	0.49614	0.1693	0.93332	-0.23188	1.0364	-0.35964	0.92869	1.3063	0.20083	0.93749	0.19507
-19.597	-21.745	-19.484	-20.664	-20.311	-20.973	-20.42	-20.806	-22.304	-20.617	-20.462	-21.57	-21.267	-21.076	-22.025	-20.66	-20.485	-20.89	-20.897	-20.825	-19.977	-21.452	-20.685	-20.602	-20.717	-21.772	-20.568	-21.014	-21.087	-21.223	-20.628	-20.527	-20.996	-21.492	-20.221	-20.372	-20.345	-20.19	-20.09	-21.063	-20.814	-21.212	-20.252	-21.577	-20.586	-20.689	-20.603	-20.787	-20.29	-20.091
1.1727	1.0856	1.8409	1.4379	1.4825	0.57159	1.6605	0.81201	0.018227	1.0961	0.85421	1.6089	1.7961	2.7686	1.6833	1.7344	0.56247	0.93593	1.6068	1.2507	0.27698	1.2324	1.0488	1.9954	1.0489	1.0476	0.70642	1.1494	0.80224	0.4297	1.6391	1.2432	0.91668	1.1733	1.2972	0.39059	-0.17094	0.99273	0.75091	1.0021	0.41024	1.6547	1.5823	0.48558	0.066492	1.8105	0.98056	0.74776	1.4066	2.2311
-9.8703	-9.2544	-9.7633	-10.059	-10.161	-9.5973	-9.9408	-9.1265	-9.706	-9.9226	-10.13	-9.1852	-8.808	-9.7988	-8.6797	-9.3995	-10.516	-10.674	-10.147	-8.7893	-8.8096	-8.5709	-10.32	-9.5821	-9.1514	-9.7597	-8.1062	-9.2347	-9.5762	-9.7786	-8.8318	-9.641	-9.5881	-10.244	-9.1975	-8.6929	-9.0057	-9.4758	-9.174	-9.6733	-9.2472	-8.8508	-8.8972	-9.9528	-8.0504	-10.304	-10.281	-9.4107	-10.087	-8.7457
-1.6052	-1.8506	-1.9095	-1.5349	-1.5778	-1.1265	-0.96505	-2.3227	-1.0289	-0.3643	-1.1164	-1.4111	-1.8171	-2.4179	-1.596	-1.0478	-2.353	-1.2614	-2.0661	-2.1644	-0.91787	-2.3672	-0.6502	-1.4471	-2.2629	-1.5107	-1.8356	-1.8383	-1.9734	-1.6375	-1.9131	-1.9464	-2.005	-1.671	-2.9401	-0.91361	-1.0043	-1.5648	-2.2647	-2.2495	-2.516	-1.9878	-1.248	-2.184	-1.681	-1.7098	-2.3774	-1.3743	-1.6831	-3.0245
-3.3999	-3.7102	-3.7451	-4.415	-3.5514	-3.117	-4.7959	-4.1384	-3.6877	-4.158	-3.7823	-4.2865	-3.2278	-3.7093	-3.2328	-3.6826	-3.7135	-3.446	-4.0473	-3.5425	-3.3757	-4.6046	-4.0755	-3.6879	-3.4718	-3.3083	-4.195	-3.6127	-3.6436	-3.9962	-3.3546	-3.7918	-4.5954	-3.2248	-4.5755	-3.4738	-4	-3.1522	-3.3625	-4.6573	-3.9637	-4.4659	-3.6831	-3.4124	-3.327	-2.864	-4.892	-3.3925	-3.4262	-3.3686
-5.782	-6.3406	-5.1226	-5.5184	-4.8432	-5.8587	-5.8728	-6.6745	-6.571	-6.9982	-6.3316	-4.4074	-5.5296	-5.0845	-5.2259	-4.9729	-6.3815	-6.3357	-4.0778	-5.9971	-5.9262	-7.1862	-5.773	-5.3806	-6.2894	-5.8167	-6.0971	-5.501	-5.3039	-5.8759	-4.0748	-5.2792	-5.9237	-4.68	-4.5384	-5.5561	-5.3736	-4.3581	-5.4338	-6.0567	-4.938	-5.4339	-5.8745	-5.1863	-4.8227	-5.8271	-6.7069	-6.0251	-5.6632	-5.9452
-7.2805	-5.6046	-5.8063	-5.8507	-6.069	-6.1439	-6.5411	-6.8509	-6.5632	-6.7343	-5.0816	-6.1064	-6.0732	-7.0986	-7.0764	-6.6027	-6.2658	-5.4549	-5.9925	-5.7517	-6.2321	-6.6359	-6.2863	-6.546	-7.098	-6.3119	-5.9699	-7.0456	-6.4528	-5.778	-6.033	-6.1206	-6.1962	-7.2569	-6.5464	-5.8742	-6.6441	-6.5065	-6.2181	-7.1214	-6.6652	-7.2186	-6.6012	-6.9241	-6.2756	-6.4511	-6.3696	-5.9752	-7.0619	-6.7303
2.0084	1.4226	-0.22189	0.87798	0.57812	0.93036	1.6082	1.2276	0.71015	1.4441	1.4262	0.43987	2.1472	2.5372	0.63972	1.3611	0.89521	1.2975	1.6368	2.4446	1.5458	1.3452	1.2579	1.153	0.96728	0.34183	2.0991	0.7989	1.8209	1.5788	1.339	1.3232	2.1067	0.77363	1.3412	0.85771	1.2256	0.70706	1.7181	1.4227	2.2451	0.71882	0.41986	0.84319	2.5347	1.6975	0.40458	1.3149	0.56913	1.2368
-0.19773	0.47886	-0.50652	0.2659	0.075872	-0.18067	0.5876	-1.4649	-0.7665	-0.51992	0.32078	-0.15043	0.15962	0.24352	-0.086266	0.23591	-0.24858	0.0081061	0.23308	-0.137	-0.1365	-0.03157	-0.81498	-0.10408	-0.28803	0.49936	-0.84494	-0.34194	1.3298	0.26789	-0.34368	0.92394	0.81312	1.0127	0.45444	-0.09891	-0.1476	0.30193	0.6237	0.40213	-0.79034	0.15384	1.33	-0.22685	1.0684	-0.83913	0.41158	0.47247	-0.3278	-0.43117
2.2605	2.4541	3.3806	2.4087	2.6417	2.2082	2.5596	3.1333	3.1991	2.5811	2.9743	4.1351	2.1144	1.7265	2.5568	2.7249	1.766	2.5994	2.2406	2.5084	1.4739	1.4372	2.9183	1.4831	1.9393	3.3942	2.2006	2.8054	2.1976	2.9594	1.7095	2.5518	3.4001	2.393	2.1645	1.8463	2.5744	3.3553	2.3984	1.9481	2.6893	2.6299	3.2379	1.9401	1.6365	2.4862	2.5058	2.7828	2.7216	2.6136
-6.8353	-5.6091	-6.9384	-6.6198	-5.9851	-7.3552	-5.8273	-7.1002	-6.5752	-5.994	-6.684	-6.8067	-7.1735	-6.3047	-6.8854	-6.0402	-6.8757	-6.7099	-6.0274	-6.5922	-5.7065	-5.7434	-5.8812	-7.4823	-6.1622	-5.328	-6.5499	-8.0128	-6.6055	-6.4179	-4.4981	-5.6559	-6.367	-6.5579	-6.3184	-5.9553	-6.5662	-7.1363	-7.3922	-5.5381	-5.1779	-7.6386	-7.1385	-7.259	-7.1338	-6.0749	-5.127	-5.3416	-6.3151	-5.6388
-10.409	-9.3857	-10.857	-9.9691	-10.754	-10.68	-10.287	-10.083	-10.325	-11.176	-10.402	-10.95	-9.3048	-10.201	-10.82	-9.2888	-10.49	-9.5579	-9.8591	-10.369	-9.5701	-11.235	-9.0871	-10.845	-10.057	-11.287	-10.351	-9.8145	-10.795	-10.114	-11.27	-9.9243	-10.395	-11.085	-10.869	-9.3799	-11.491	-10.323	-10.524	-9.3966	-10.237	-10.379	-9.2805	-10.115	-10.247	-11.214	-10.273	-11.191	-10.552	-10.59
-5.4608	-6.0564	-5.3129	-5.611	-5.8993	-6.1848	-4.8026	-6.043	-4.9475	-5.3534	-4.6202	-4.9804	-6.3409	-5.6932	-5.0472	-4.936	-6.0153	-5.0705	-5.4682	-5.6085	-4.9607	-5.4077	-6.2784	-6.2885	-4.0954	-5.4453	-5.7349	-5.4954	-4.9874	-5.3019	-6.0556	-5.3302	-5.8992	-7.1493	-5.529	-5.7865	-6.3716	-5.497	-6.7203	-4.9353	-5.4903	-5.778	-5.4662	-5.0304	-5.2574	-7.2698	-5.3871	-6.1989	-5.5323	-4.7394
-0.2283	-1.6662	-1.4941	0.22964	-0.11435	-2.2962	-2.7226	-1.9373	-1.1249	-1.4628	-0.96569	-0.94637	-1.9633	-0.76166	-0.99505	-1.5103	-0.9986	-0.67463	-1.2446	-0.94688	-0.62375	-1.7839	-0.64278	-0.95012	-2.0823	-1.1464	-2.0745	-1.7937	-2.1752	-2.32	-2.2695	-1.3151	-0.91249	-2.4513	-1.2339	-0.84743	-1.4577	-2.0352	-0.36601	-0.9198	-1.9542	-1.0757	-2.7516	-0.90898	-1.46	-0.67184	-1.5191	-2.5302	-2.2304	-0.54277
-2.5151	-3.1999	-2.9957	-3.4542	-3.7191	-3.6158	-3.6266	-2.8853	-4.8965	-3.8403	-4.4518	-3.2449	-3.8973	-3.4474	-5.0588	-3.6431	-3.4804	-3.6114	-4.4525	-4.3451	-3.7179	-4.4222	-4.9586	-3.841	-3.5603	-4.407	-3.3927	-4.2863	-4.5938	-2.7313	-3.9807	-3.8039	-2.9237	-4.5727	-3.2455	-3.0853	-4.4371	-4.3804	-4.6004	-3.6672	-2.5298	-3.6344	-3.7093	-4.0111	-3.1647	-2.8445	-4.0457	-3.1918	-3.4207	-3.8735
-12.554	-11.809	-11.212	-12.703	-11.838	-12.722	-11.637	-11.987	-11.337	-12.186	-10.459	-11.884	-11.013	-11.36	-11.713	-13.256	-12.86	-11.103	-11.697	-11.783	-10.947	-11.334	-11.556	-12.442	-11.532	-11.583	-12.412	-12.276	-12.093	-11.23	-12.071	-11.378	-11.307	-12.09	-12.031	-12.307	-10.656	-11.259	-11.969	-11.958	-11.903	-11.992	-12.991	-11.319	-10.583	-12.35	-11.942	-11.469	-11.197	-11.643
9.559	11.376	9.115	9.7589	9.624	8.9895	10.118	10.486	9.1953	9.5347	9.4989	10.95	9.1883	10.208	10.08	10.758	9.8484	10.573	9.7695	10.702	8.8651	10.239	8.9212	10.595	9.6318	9.6613	9.1099	9.5017	8.695	10.603	10.196	9.4205	9.601	10.099	10.654	9.5542	9.1796	10.404	10.842	10.212	10.215	9.414	9.6919	10.007	10.164	9.2179	9.9457	9.1224	9.3991	10.252
-13.419	-13.151	-12.447	-13.36	-11.984	-12.819	-13.256	-13.734	-12.386	-13.205	-12.325	-13.674	-12.289	-13.435	-12.441	-13.203	-13.79	-12.975	-13.094	-13.138	-12.711	-13.078	-12.214	-13.29	-12.312	-11.667	-13.192	-13.692	-12.369	-12.991	-13.213	-13.785	-13.975	-13.268	-12.35	-12.835	-12.799	-14.135	-12.264	-13.757	-13.741	-12.744	-13.214	-14.124	-13.506	-12.288	-13.102	-13.183	-12.329	-13.643
10.592	11.256	9.3247	10.671	9.3082	10.132	10.558	10.943	10.25	9.425	9.9387	9.8328	9.0355	10.982	9.9603	9.9518	10.244	10.236	9.6158	10.008	8.8964	9.2733	9.7248	10.289	9.8114	10.624	10.223	10.054	10.588	9.962	10.864	9.7269	10.043	9.7463	10.123	9.3762	9.5826	9.8867	9.5153	8.2016	10.749	9.8534	10.158	9.9759	10.099	10.624	9.3204	9.5938	10.263	10.197
4.8648	4.4348	4.0384	4.5269	4.5783	4.0841	5.5398	5.4165	4.9428	4.4023	4.6826	5.1742	3.9757	4.7409	6.1718	5.2726	4.9724	5.7815	4.576	4.666	5.7399	4.7527	5.565	5.8584	5.0718	6.0393	5.1341	5.7253	6.0621	4.1083	5.4617	4.8238	4.6951	5.5258	5.8817	5.2035	4.7462	5.9861	4.0883	5.0855	5.0172	5.2009	5.0447	4.8679	5.1839	4.7351	5.1872	4.9635	4.8635	5.0336
-13.3	-13.173	-12.149	-13.073	-12.684	-13.65	-12.329	-12.694	-12.922	-14.114	-13.311	-13.594	-12.453	-13.857	-13.345	-12.53	-12.666	-12.497	-13.008	-12.447	-12.934	-11.776	-13.388	-12.166	-11.993	-12.49	-11.625	-12.198	-12.264	-12.025	-13.871	-12.922	-13.874	-13.327	-11.712	-12.086	-13.621	-12.836	-13.033	-13.376	-13.503	-12.382	-12.481	-13.49	-13.358	-12.604	-13.26	-13.248	-12.919	-12.423
0.55778	1.6843	0.87886	-0.4616	0.46251	1.6701	0.32508	0.96386	-0.16298	0.084773	1.4933	-0.29736	1.3478	1.4171	0.24979	0.49679	1.1359	1.0837	0.65122	0.32723	1.6451	-0.22183	-0.16739	0.079269	0.54047	0.13797	0.31994	-0.091311	0.60591	0.68342	1.009	1.1879	0.91376	0.32747	0.21156	0.17854	0.42432	0.41927	-0.46599	-0.43043	1.6501	0.85171	-0.19577	0.53546	0.55525	0.13626	-0.10499	-0.34812	1.1295	0.21282
-4.1445	-3.8478	-2.8871	-4.7286	-3.4699	-5.1468	-4.9579	-5.003	-5.0015	-5.0428	-4.741	-4.1017	-4.7437	-4.678	-3.8911	-4.8013	-4.1226	-4.2801	-4.2211	-4.451	-5.1641	-5.2118	-4.6998	-3.577	-4.3992	-4.8179	-3.7705	-3.952	-3.8373	-4.4375	-4.4204	-3.864	-4.8967	-4.3248	-4.9099	-2.2561	-3.3272	-2.7634	-4.6737	-5.2288	-4.0017	-4.4397	-3.8939	-3.7145	-3.6331	-3.5913	-4.3612	-3.987	-4.0714	-4.6429
-1.5804	-0.46927	0.7113	-0.51917	0.095758	-0.59272	-0.22045	-0.98826	-1.1455	-2.1022	-0.70786	-1.0582	-1.5944	-1.1942	-0.32038	-1.8003	-0.99511	-0.86141	-1.5586	-0.21089	-0.39189	-0.674	-1.4031	-0.83642	0.35924	-0.26637	-1.7165	-0.63826	-0.9192	0.22643	-0.82842	-1.0745	-1.2868	-1.1492	-0.27809	-1.2721	-0.60642	-1.0156	-1.5891	-0.037959	-0.33661	-1.8059	-1.0951	0.36442	-0.95791	-0.59829	-0.49123	-0.22759	-0.15254	-1.0326
7.3617	8.0156	8.1224	6.4391	6.6633	6.4258	7.6313	6.3561	7.2535	7.1139	5.4728	7.1508	6.3965	5.954	8.0331	6.3382	7.221	5.9072	7.7527	7.6135	6.0881	6.4994	6.9842	6.7015	6.812	6.3412	6.2313	6.949	6.7784	7.041	6.81	7.6091	6.2496	6.4884	5.8969	7.4075	6.9611	7.8094	7.0258	6.7966	6.9344	7.4161	6.4147	6.8009	7.0995	7.0854	5.7689	6.7644	7.0212	7.4517
-0.027613	0.19654	-0.46255	-1.3332	-1.0042	-0.76934	-0.37822	-0.6578	-0.5253	0.40081	-0.11704	0.38738	-0.83887	-0.97718	-0.85454	-0.25846	-0.99638	-0.68162	0.50913	-0.45558	0.17217	0.50335	-0.32189	-0.80784	-0.4979	-0.85206	-0.46686	0.23904	-0.45051	-1.1053	0.0636	0.52842	0.016369	-0.52328	0.17428	0.43436	0.63542	0.24684	-0.93373	-1.5288	0.35222	-1.1148	-1.342	-0.68553	0.61894	-1.2395	-0.24392	-0.44873	0.36398	0.12073
-5.0158	-4.354	-3.1707	-4.2477	-4.0733	-3.8749	-3.3667	-4.5754	-3.3016	-4.2533	-3.6634	-3.5927	-3.1221	-2.9739	-4.5198	-4.1064	-4.3565	-5.4336	-3.7608	-3.6422	-4.3194	-4.0314	-3.3638	-4.6165	-2.6612	-4.4291	-2.9712	-3.7719	-2.8143	-3.9115	-3.3425	-4.0223	-3.6777	-5.0805	-3.7449	-4.152	-3.0307	-3.8934	-2.5185	-2.6855	-4.4244	-5.251	-4.2655	-3.5945	-3.5532	-3.8826	-3.7117	-3.9401	-3.5915	-3.2376
0.45313	-0.54233	-0.53121	-0.53137	-0.3978	-0.64543	0.45459	-0.65508	-0.21656	0.49299	-0.091307	-0.16454	0.076726	-1.2602	-0.080764	-0.30729	0.12783	-0.3762	-1.1768	-0.5765	-0.49986	-0.41452	-1.3313	-0.0082192	-0.45353	-0.10921	-0.36127	-0.69528	0.56711	0.29677	-0.47461	-0.67792	0.23319	-0.90994	-1.6637	-0.50826	-0.49664	-0.094876	0.35088	-1.2026	-1.024	-0.88785	-0.85979	-0.066649	0.46589	-0.67129	-1.0456	-1.1772	-1.6602	0.21439
-0.43814	-1.8342	-1.5762	-2.0937	-1.5744	-2.2729	-1.5656	-0.85984	-1.1363	-1.4007	-1.0994	-2.5415	-1.4231	-1.3506	-2.2128	-1.3229	-1.542	-0.82339	-0.42717	-2.1472	-1.7309	-0.97307	-1.1072	-2.0343	-1.4453	-1.0498	-0.69917	-1.9088	-0.49931	-0.18016	-0.9666	-1.5403	-1.7046	-1.4517	-0.95774	-1.781	-2.5941	-1.3449	-1.3789	-1.9003	-0.90787	-1.2241	-0.70379	-1.0951	-2.5874	-1.6205	-1.6364	-1.4629	-1.182	-1.8633
-2.2328	-2.2559	-2.2286	-1.5728	-1.5699	-0.95047	-1.6884	0.10171	-0.43353	-1.0961	-0.27775	-0.20818	-0.44398	-1.7359	-1.0677	-0.9409	-1.458	-1.9147	-0.50783	-1.4197	-1.1126	-1.8878	-1.9362	-1.8918	-1.0817	-1.591	-1.8214	-0.91793	0.34686	-1.3781	-2.0973	-1.5189	-1.7714	-1.9134	-1.5302	-1.49	-0.98311	-0.59889	-1.2389	-1.0876	-1.5896	-1.21	-1.0085	-1.025	-1.0696	-1.5551	-1.6752	-0.58502	-1.387	-1.3583
-14.321	-13.55	-14.215	-13.377	-14.983	-13.566	-14.774	-14.395	-13.498	-13.925	-14	-15.106	-13.853	-14.662	-13.482	-14.433	-14.756	-13.059	-13.679	-14.129	-13.643	-13.958	-13.811	-14.304	-12.556	-15.313	-13.965	-14.509	-14.703	-14.023	-15.195	-14.249	-13.59	-13.82	-14.133	-12.649	-13.116	-14.225	-12.873	-14.532	-14.13	-15.235	-13.926	-13.961	-13.354	-14.244	-13.308	-14.478	-13.847	-12.938
-13.883	-13.825	-14.855	-13.283	-14.401	-14.943	-14.369	-13.788	-14.149	-14.017	-14.422	-13.727	-13.983	-14.535	-15.378	-15.22	-13.495	-14.705	-14.445	-13.884	-13.057	-13.797	-14.826	-14.674	-13.817	-12.876	-13.356	-14.85	-14.321	-13.346	-14.199	-15.425	-13.722	-13.666	-13.489	-13.958	-13.561	-14.732	-14.266	-13.925	-14.366	-14.591	-15.205	-14.054	-12.96	-13.313	-13.091	-13.292	-14.128	-14.815
-12.57	-14.167	-13.045	-13.132	-13.323	-13.771	-14	-14.364	-13.179	-12.98	-12.832	-13.513	-12.662	-12.494	-14.263	-13.692	-13.868	-12.323	-13.308	-13.557	-12.636	-12.099	-12.524	-12.47	-12.908	-13.584	-13.062	-14.17	-14.491	-13.635	-12.964	-13.117	-12.365	-12.834	-14.206	-13.596	-13.967	-13.411	-13.139	-12.942	-12.813	-12.914	-14.163	-12.151	-12.271	-13.221	-13.366	-12.783	-13.324	-12.886
-11.282	-10.629	-9.6326	-11.69	-9.2853	-11.739	-10.094	-10.453	-10.926	-9.4409	-10.088	-11.811	-11.557	-11.872	-10.839	-10.839	-10.55	-11.196	-9.8152	-10.795	-9.7098	-10.554	-11.09	-10.109	-10.611	-10.435	-10.633	-10.405	-9.9922	-9.164	-10.659	-10.703	-9.6528	-10.272	-11.095	-10.378	-10.182	-11.831	-10.391	-10.407	-9.6942	-11.174	-10.082	-10.514	-11.219	-10.897	-10.898	-10.689	-11.576	-10.897
-3.4331	-4.1469	-3.7528	-4.0884	-4.8023	-4.515	-4.1992	-4.1101	-4.1129	-3.2609	-3.8319	-3.9788	-3.3232	-3.8339	-3.3662	-4.828	-3.4166	-3.526	-4.284	-3.9498	-3.6554	-3.7754	-3.2491	-2.648	-4.4884	-3.2182	-3.8101	-4.4057	-3.9377	-4.4023	-4.1436	-4.2138	-3.6023	-4.4586	-3.3344	-3.2525	-3.9783	-3.2575	-3.8968	-4.9467	-3.5556	-3.42	-3.7191	-4.4045	-3.824	-3.9875	-2.1508	-3.956	-5.3605	-3.3639
-11.346	-10.877	-12.235	-11.512	-11.899	-10.684	-10.531	-10.964	-9.5202	-11.604	-11.734	-11.667	-12.982	-11.318	-11.517	-11.35	-11.783	-12.13	-11.806	-11.336	-10.614	-12.393	-12.329	-11.502	-9.977	-11.85	-10.941	-11.817	-10.266	-11.322	-10.397	-11.716	-11.545	-11.497	-11.5	-11.183	-10.415	-10.181	-10.767	-12.339	-13.072	-10.792	-11.184	-10.358	-11.404	-11.533	-10.579	-11.434	-10.797	-11.002
-3.3918	-3.3145	-3.5026	-3.1688	-2.912	-3.5782	-3.145	-4.1762	-2.9197	-2.4163	-3.6834	-3.7639	-4.4175	-3.7785	-3.4877	-3.0911	-3.7158	-2.3435	-2.844	-3.4374	-3.5578	-4.3119	-3.4681	-4.771	-3.6376	-3.6144	-4.4197	-2.7189	-3.0232	-2.5175	-3.3727	-4.1383	-2.3281	-3.5553	-3.2809	-2.1645	-3.0302	-4.2734	-3.2165	-2.4672	-2.5789	-2.9214	-3.0338	-3.4503	-3.618	-3.7797	-2.8453	-4.3772	-3.2407	-2.6991
-1.3876	-1.5231	-0.81949	-1.5237	-0.26756	-1.8314	-1.5658	-2.1708	-1.9926	-1.8618	-1.9936	-0.96455	-0.61214	-0.73457	-1.1793	-2.3516	-2.0122	-2.6918	-2.5189	-1.1687	-1.9189	-1.8488	-0.62569	-1.4086	-0.46307	-0.9269	-1.5922	-2.2494	-2.4615	-1.0329	-0.17383	-1.174	-2.0219	-1.6485	-1.8474	-1.6008	-1.5366	-1.1663	-0.86857	-0.812	-1.3107	-1.6182	-1.6216	-1.5161	-1.4697	-0.62074	-1.9503	-1.0978	-0.08711	-0.059372
-10.544	-10.137	-10.642	-11.753	-10.975	-10.616	-10.561	-10.496	-12.133	-11.359	-9.9658	-9.9787	-10.669	-9.8438	-9.8234	-11.147	-10.229	-11.177	-11.499	-11.115	-10.415	-10.598	-10.742	-10.517	-11.465	-10.795	-10.69	-11.024	-11.366	-9.9125	-11.666	-11.687	-10.071	-11.471	-11.32	-10.415	-10.959	-10.168	-9.9538	-11.449	-12.164	-10.945	-10.521	-9.652	-9.8049	-9.8998	-10.388	-11.492	-10.885	-10.861
4.1054	4.4058	3.4223	4.2238	5.2645	3.5468	4.5328	5.1977	4.3332	5.3913	5.1618	4.2643	4.5584	3.5035	4.254	4.8836	4.5661	4.215	4.0739	4.3357	4.3682	3.3502	4.7856	4.11	4.4666	3.9552	4.0924	4.7158	4.3475	4.5762	4.0856	5.1906	3.8087	4.1563	4.1745	4.5222	3.8071	4.7741	4.1802	4.1991	3.8883	3.3723	4.7405	4.83	4.9194	4.6005	4.5113	4.9016	3.7692	3.4777
-12.658	-13.788	-13.8	-12.71	-12.38	-12.678	-13.442	-12.37	-13.847	-13.905	-12.777	-13.511	-13.026	-12.756	-13.442	-13.887	-14.411	-13.667	-13.552	-13.157	-14.189	-13.357	-13.812	-13.003	-13.604	-13.742	-12.46	-13.475	-13.332	-13.39	-13.442	-12.879	-13.403	-13.687	-13.099	-14.145	-13.817	-13.081	-12.395	-12.854	-12.315	-12.988	-12.65	-13.456	-13.946	-11.987	-13.765	-13.355	-12.733	-13.212
-1.4497	-0.63182	-1.3574	-0.85359	-1.155	-1.9505	-1.4276	-2.5554	-0.9035	-1.9872	-0.94429	-1.2993	-1.3408	-1.5708	-1.6674	-0.8752	-1.6664	-2.855	-1.4884	-1.0071	-2.1013	-1.8322	-1.0769	-1.2129	-1.6632	-1.1756	-0.80308	-1.2228	-1.7157	-1.0895	-1.0733	-0.98509	-0.26104	-2.1063	-0.64395	-2.2535	-0.76275	-1.8434	-2.0476	-1.0991	-2.5262	-1.5878	-1.0703	-0.74618	-1.8905	-0.81117	-1.9121	-1.5268	-2.4093	-1.1626
-10.558	-10.11	-10.625	-11.232	-10.698	-9.9796	-9.0178	-10.238	-10.25	-10.114	-10.258	-10.617	-11.329	-10.179	-10.594	-10.53	-9.8911	-8.9603	-9.8877	-10.836	-10.015	-10.004	-9.8152	-10.317	-10.576	-9.9915	-11.473	-10.036	-10.275	-9.9135	-10.069	-10.945	-10.365	-9.779	-9.2726	-10.301	-10.796	-10.187	-11.149	-9.1467	-10.173	-9.6829	-10.082	-11.052	-10.435	-9.6939	-9.4754	-10.031	-9.9885	-10.327
6.0226	5.6529	5.6001	6.3399	5.9948	4.6848	5.8725	6.6317	6.2463	5.6339	7.1134	6.3654	4.9898	4.8515	5.3064	5.6228	6.5603	5.0672	4.1937	5.2675	6.2998	6.1734	6.2358	5.0525	5.9062	6.2176	5.1215	6.6194	5.503	5.325	5.7621	5.2063	5.7888	4.7269	5.7169	6.4322	6.3454	5.6116	5.4892	5.2719	5.804	6.1318	4.769	5.3778	5.2499	5.7806	6.1891	5.6947	5.7116	5.013
-1.1092	-1.6895	-1.9035	-1.3888	-1.204	-1.5348	-2.3038	-1.2868	-1.538	-1.1112	-0.65687	-0.025683	-1.7276	-0.88677	-1.8032	-1.7566	-1.2777	-1.6437	-0.19928	-2.0754	-1.4534	-0.51923	-2.0648	-1.8513	-1.6015	-1.4048	-1.8472	-2.4001	-0.93089	-0.82622	-0.21694	-1.5771	-0.77263	-0.58205	-1.5127	-2.0096	-0.47334	-1.1499	-1.3903	-0.33846	-1.7087	-1.0643	-1.1978	-1.517	-2.0983	-1.1623	-0.030785	-1.1065	-1.8485	-1.5818
-14.157	-13.746	-13.178	-13.366	-14.106	-12.179	-12.221	-12.711	-12.39	-13.475	-13.905	-13.867	-13.355	-13.261	-12.644	-13.098	-13.346	-12.332	-13.314	-12.053	-11.333	-12.476	-12.516	-13.214	-12.516	-13.657	-12.517	-12.707	-12.513	-13.836	-12.741	-13.301	-12.492	-13.041	-12.48	-13.409	-12.746	-13.692	-13.212	-14.182	-13.134	-13.483	-12.885	-13.976	-13.799	-13.588	-12.675	-13.988	-12.803	-13.943
5.3519	4.1979	5.4048	3.4314	5.4672	5.238	5.5662	3.9069	5.3873	5.4967	4.5814	4.4647	4.4784	5.2361	5.3373	5.1245	5.6006	5.5614	5.0775	4.5723	5.983	5.0373	5.2253	4.9692	4.7964	5.5885	4.5921	4.9774	5.473	6.0407	4.0488	5.2781	4.5304	4.7262	4.9218	5.288	4.3258	5.0679	5.1413	5.0477	6.0883	4.7529	5.8712	4.2517	5.3202	5.5484	5.2983	4.2197	3.4159	4.9652
-1.3274	-1.3462	-2.6117	-1.1391	0.18516	-1.6985	-2.0833	-0.80974	-0.78201	-2.0522	-1.9063	-0.759	-1.3088	-1.0107	-0.41794	-1.0733	-1.3982	-1.527	-1.2786	-1.0177	-1.6336	-0.49852	-2.0824	-1.2641	-1.3485	-1.3319	-1.7126	-0.76279	-0.99603	-1.5953	-1.2843	-1.0275	-0.85316	-0.74622	-1.4694	-1.5587	-1.4074	-2.2473	-1.5433	-1.3635	-1.5029	-1.9156	-0.87052	-1.0933	-1.0127	-3.029	-0.3518	-1.2635	-0.9897	-1.9753
-2.0609	-3.1259	-1.8862	-2.9428	-3.2379	-1.555	-2.7834	-3.3198	-2.8453	-3.7111	-1.9939	-1.8877	-2.0652	-3.3023	-3.3522	-2.5326	-3.705	-2.9615	-3.4479	-1.6853	-2.9522	-1.9165	-2.6613	-2.6084	-2.0465	-2.2034	-2.194	-3.1143	-2.904	-2.9078	-3.3043	-1.8885	-0.78737	-1.8313	-2.7165	-2.5219	-1.3773	-2.9462	-2.6722	-2.2421	-2.5275	-0.54361	-3.4587	-2.685	-1.8962	-1.2233	-3.1212	-3.1816	-2.8513	-2.4352
-10.149	-10.142	-10.544	-10.337	-10.582	-9.2607	-11.036	-11.607	-9.3046	-10.852	-11.744	-9.5435	-10.536	-10.067	-10.92	-10.075	-10.25	-9.5956	-9.5255	-9.6516	-11.365	-9.669	-10.249	-10.947	-9.9224	-9.3354	-10.301	-9.7992	-9.8091	-10.292	-11.535	-8.9073	-10.653	-9.2206	-10.556	-10.268	-10.28	-10.296	-9.5737	-10.627	-10.251	-10.204	-9.621	-9.5821	-10.636	-11.248	-9.8792	-9.7917	-10.561	-10.81
-21.314	-20.604	-21.233	-21.254	-21.585	-21.2	-21.761	-20.225	-19.66	-21	-20.392	-21.835	-21.559	-20.589	-21.512	-21.525	-21.208	-19.615	-21.489	-21.141	-20.22	-20.946	-19.97	-19.834	-21.611	-21.085	-19.624	-20.635	-20.508	-21.09	-21.249	-20.493	-20.856	-20.776	-20.367	-20.848	-21.36	-20.944	-19.823	-20.312	-20.27	-21.236	-20.925	-20.306	-20.855	-19.942	-21.518	-20.586	-20.05	-19.82
-2.195	-2.0491	-1.7792	-2.519	-1.7857	-1.7177	-2.464	-2.1161	-2.3333	-2.6223	-3.3858	-3.1596	-2.4058	-2.0109	-3.1331	-2.7073	-2.6517	-1.8391	-1.7987	-3.7065	-2.7211	-2.9116	-1.9331	-1.8742	-2.5132	-3.5688	-2.1461	-2.9015	-2.5933	-2.7403	-3.8111	-3.3775	-4.4357	-3.0994	-2.8998	-2.3822	-2.0197	-2.2842	-2.0496	-3.1006	-2.367	-2.9567	-2.6862	-2.8594	-2.5116	-2.7507	-3.347	-3.029	-1.7546	-2.5275
-13.496	-13.967	-14.546	-13.906	-14.632	-14.297	-14.882	-14.153	-13.866	-14.162	-14.237	-14.186	-15.67	-14.259	-15.346	-14.903	-14.348	-15.311	-15.192	-13.567	-15.399	-14.803	-15.078	-15.205	-14.79	-14.322	-15.488	-13.598	-13.916	-15.003	-13.534	-14.494	-14.643	-14.661	-13.904	-15.094	-14.045	-14.418	-14.771	-14.116	-15.261	-13.954	-14.247	-15.052	-14.615	-13.221	-14.561	-14.177	-13.169	-15.195
-6.9016	-7.0272	-8.0117	-6.5325	-8.1239	-5.9264	-7.2955	-7.4761	-7.9407	-6.9198	-7.9082	-7.6249	-6.9715	-8.392	-8.0748	-6.7236	-7.7846	-7.5608	-7.9825	-8.6283	-7.5563	-8.6187	-7.5891	-8.386	-7.6903	-8.9116	-8.1233	-7.9936	-7.8294	-7.9083	-7.5586	-7.5522	-7.0956	-7.4982	-7.7163	-8.3555	-7.686	-8.1629	-7.6597	-8.2418	-7.3642	-6.681	-7.4249	-7.9502	-6.7897	-7.4236	-7.3398	-8.252	-7.2833	-7.4485
1.2757	1.915	1.6217	1.533	1.4679	2.6022	1.5485	1.2683	0.92378	0.86733	1.3655	1.7298	1.1519	1.5725	1.4319	1.4514	2.1325	1.4949	1.8633	1.2879	2.8341	2.1105	1.5444	1.6034	1.1253	0.68108	2.9232	1.8914	1.7088	1.3625	2.3765	1.4825	1.3071	1.0175	2.5381	1.8712	1.565	1.7519	2.3864	1.9042	2.4824	0.61733	2.277	1.9462	2.2198	1.8831	0.82788	1.6276	2.7823	1.4929
-0.22797	0.74823	-1.0653	-0.94096	-0.21616	-1.7918	-1.1295	-1.1737	-1.106	-0.22282	-0.49204	-1.2209	-1.3748	-1.2359	-2.0951	-0.72462	-0.87997	-0.8893	-0.73099	-0.037671	-0.75114	-0.98392	-0.1046	-0.48815	-0.81703	-0.3931	-0.27319	-0.84701	-0.35207	-1.099	-0.87122	-1.4091	-0.95523	-0.96323	-0.062271	-1.1663	-0.019931	-1.1915	-0.72542	-0.75818	-0.52054	-2.0467	0.42764	-0.89392	0.31133	-1.0982	-0.53728	-0.44873	-0.87682	-1.5693
8.3193	8.6871	8.8963	8.516	7.7009	8.4029	8.5414	7.0071	7.7982	7.3598	7.6217	7.2847	9.5675	7.8239	8.2271	7.9196	7.6099	8.6513	8.4923	7.7235	7.5373	7.4001	8.4739	7.6084	8.1824	7.2419	8.2145	8.5283	6.3678	8.4779	8.2988	8.9512	7.4942	8.3248	8.9732	7.3503	7.6085	8.4713	8.4955	8.0421	8.0735	7.9446	7.5897	8.1944	7.4169	8.1618	8.5267	7.5035	7.2588	8.2608
-9.6452	-10.288	-9.721	-11.13	-10.077	-9.8204	-9.517	-9.8109	-9.4995	-10.047	-10.255	-9.5163	-11.055	-9.1366	-8.9139	-9.4533	-9.9205	-9.6829	-10.875	-10.717	-9.1322	-10.907	-8.9231	-10.917	-10.554	-11.33	-10.11	-9.5203	-10.692	-10.274	-10.195	-10.761	-11.256	-11.14	-10.022	-11.155	-10.104	-10.372	-10.236	-9.5787	-9.7388	-9.8309	-10.072	-10.537	-10.846	-9.7806	-10.193	-10.369	-10.202	-9.9052
-2.0901	-2.9803	-1.9271	-2.3835	-4.1601	-2.9842	-1.9396	-1.7713	-1.2848	-2.2257	-2.0528	-1.876	-3.3695	-1.6673	-3.3484	-2.6804	-2.4581	-1.0102	-3.0502	-1.5395	-2.4465	-2.7047	-1.6223	-2.6185	-2.3958	-2.407	-2.479	-2.8555	-2.4617	-3.2779	-3.205	-2.164	-2.0318	-3.0515	-2.6283	-2.9161	-2.6262	-3.0425	-1.5074	-3.2395	-2.9446	-3.6857	-3.1439	-1.3919	-2.2434	-2.3874	-2.1476	-2.974	-2.1221	-2.6023
-4.234	-3.8775	-4.1015	-4.4642	-1.6523	-3.7947	-3.7041	-3.2948	-3.6449	-3.5976	-4.4147	-3.4642	-4.393	-3.2661	-3.6834	-3.8302	-3.0991	-3.27	-2.4713	-4.9289	-4.808	-3.9979	-4.846	-4.2733	-3.476	-3.9326	-3.1366	-4.8932	-4.6918	-3.1622	-3.8122	-3.4816	-3.3515	-2.3495	-3.1341	-3.9309	-2.6613	-3.536	-4.0267	-4.1418	-3.5976	-4.0459	-3.7837	-5.6684	-3.5076	-3.341	-3.0864	-3.7123	-4.102	-3.6591
8.4488	7.6376	8.7206	8.8048	8.6122	7.7501	7.9842	8.5157	7.4899	8.4717	7.5274	7.3782	7.8924	7.3508	7.5524	8.8416	8.2981	6.7293	7.5526	8.0972	6.5429	8.7131	8.0425	8.55	7.8787	7.3154	8.3195	7.6701	8.5689	8.1785	8.8527	8.0678	7.3979	8.479	8.9769	8.1905	8.0974	7.5603	8.0968	6.6276	8.1363	8.0716	8.1092	7.6433	7.9295	8.2404	7.2786	8.88	8.9424	8.5778
2.6827	3.0172	3.8738	2.6933	1.7715	3.157	1.7293	2.6163	2.9658	3.066	3.1057	3.4201	2.1214	2.4364	2.9194	2.9037	3.0788	3.0996	3.016	4.0087	2.9044	3.4822	1.9358	3.4408	3.8275	3.1953	2.521	3.7344	3.2543	3.3423	3.2831	2.1451	2.4717	3.5661	2.102	3.3558	3.0607	2.967	2.6541	2.2158	3.9163	2.666	3.0191	2.6968	2.8729	1.6974	3.0347	3.7105	4.0361	2.6294
-4.965	-5.4739	-5.3096	-4.1258	-5.0674	-4.4007	-5.6042	-5.5807	-4.2172	-5.5696	-4.566	-4.4531	-5.5288	-5.6727	-5.3078	-4.2112	-4.7316	-5.8354	-4.1454	-5.4628	-4.3747	-4.3981	-3.9396	-5.7121	-3.85	-4.1833	-4.9621	-4.0824	-5.6617	-3.9296	-6.4639	-4.5555	-5.4391	-4.6891	-5.1838	-4.6128	-4.2007	-4.9085	-4.7225	-5.3861	-6.5004	-4.7243	-5.0842	-6.6703	-4.2999	-5.5385	-5.056	-4.9562	-5.0516	-3.9276
2.0929	0.67584	0.71802	1.4196	1.9293	1.2927	0.96637	2.2025	0.31232	0.039002	1.4137	1.2345	1.1657	2.0628	-0.025982	0.82618	1.9049	1.143	1.1552	1.2669	0.99844	1.3355	0.73741	0.74036	0.87195	0.48516	0.73019	2.2719	1.5271	1.2996	1.0034	1.0779	0.99229	0.63684	0.76153	1.1109	0.68104	0.95756	0.67887	1.4263	1.5893	1.3985	1.0303	2.3039	1.2484	1.3544	0.57441	1.1272	1.6047	1.8653
-1.5969	-1.4705	-3.0674	-1.7224	-0.74342	-1.68	-2.8154	-1.6511	-0.84272	-1.869	-1.8702	-1.9239	-2.785	-2.3443	-1.6417	-1.9573	-0.69568	-0.64174	-1.8215	-0.32682	-0.78511	-1.0059	-0.33567	-1.9624	-0.48273	-1.2761	-0.99353	-1.7377	-0.65922	-1.3756	-0.99265	-1.1771	-1.3262	-1.68	-1.3899	-1.1187	-2.9467	-1.1482	-1.197	-1.9122	-1.5625	-2.8379	-1.6154	-1.1663	-2.1988	-1.755	-1.2508	-1.7508	-0.882	-0.77413
-1.7548	-2.1558	-2.8591	-1.748	-1.3812	-1.2251	-2.8045	-2.848	-1.7057	-2.4052	-1.6242	-1.4639	-2.5411	-1.5141	-1.2452	-1.5955	-1.0613	-1.2542	-1.4234	-3.3852	-2.169	-1.5463	-2.2621	-2.1226	-0.98811	-0.7142	-2.3519	-0.91891	-2.3379	-2.2212	-1.2974	-3.1551	-0.80775	-1.9481	-1.2573	-1.4094	-2.4069	-2.2517	-2.2446	-1.1909	-2.1495	-1.9664	-2.598	-1.7534	-2.1828	-1.3916	-1.5911	-2.2678	-2.4685	-1.6087
-10.119	-9.4535	-9.729	-10.443	-10.624	-10.183	-10.13	-9.2805	-11.845	-9.9371	-10.203	-10.489	-9.6865	-10.622	-10.655	-10.126	-11.511	-10.156	-9.7234	-9.7418	-10.452	-10.465	-10.076	-10.587	-10.215	-10.353	-9.8909	-9.1892	-10.343	-9.6452	-9.9873	-10.676	-10.433	-9.603	-10.866	-10.43	-10.45	-10.144	-9.7935	-10.156	-11.26	-9.9878	-9.6623	-10.097	-9.9828	-8.4967	-10.08	-9.9472	-10.733	-8.8415
-13.526	-11.763	-10.926	-11.517	-12.194	-11.727	-10.442	-10.932	-12.018	-12.838	-13.012	-11.312	-12.204	-11.764	-12.129	-12.075	-10.51	-12.061	-11.05	-13.39	-11.569	-11.751	-11.925	-11.821	-11.143	-11.525	-10.428	-12.126	-12.064	-11.253	-12.029	-11.626	-12.009	-12.105	-12.714	-11.951	-12.56	-13.508	-10.901	-12.026	-11.125	-11.166	-11.453	-12.367	-11.112	-10.564	-11.407	-12.382	-12.24	-11.724
-11.466	-12.26	-12.374	-10.56	-10.298	-11.311	-10.543	-11.334	-11.394	-11.64	-11.829	-12.067	-10.786	-11.345	-10.625	-10.368	-10.727	-11.738	-11.709	-10.997	-12.626	-11.998	-11.297	-9.9969	-9.8336	-11.258	-10.946	-11.912	-11.735	-12.055	-10.973	-11.554	-10.435	-11.132	-11.3	-11.18	-11.63	-11.864	-11.835	-10.634	-11.341	-12.436	-11.345	-11.171	-10.671	-12.344	-11.59	-11.179	-11.716	-10.935
1.1394	1.0481	1.5736	1.6489	0.55124	0.052213	1.6193	1.5356	1.0086	2.4933	0.88487	0.5776	1.1384	0.62424	2.1682	2.1423	1.2953	1.2401	0.27484	1.0774	0.65527	1.688	1.0409	1.5179	0.28816	1.81	1.3091	0.18882	2.0167	0.88965	1.6337	1.4851	1.2628	0.50336	0.81926	1.298	1.1278	0.87756	1.6695	1.1285	1.124	0.94419	2.0199	1.0372	1.49	1.103	1.3376	2.2994	1.7936	0.3256
-13.453	-13.518	-13.866	-12.833	-13.605	-13.317	-13.176	-12.441	-13.532	-12.094	-13.534	-12.746	-12.366	-14.348	-12.967	-12.139	-14.144	-13.278	-12.966	-12.466	-12.775	-12.757	-12.281	-13.075	-13.196	-13.882	-12.543	-12.587	-12.647	-12.481	-12.738	-13.384	-12.207	-11.884	-11.729	-13.324	-11.147	-12.182	-11.268	-11.699	-12.515	-13	-13.695	-13.115	-12.262	-11.432	-12.954	-13.327	-14.155	-13.055
-4.3008	-5.6499	-4.8971	-5.4351	-3.8283	-4.9714	-6.7797	-5.5915	-6.0478	-6.0871	-4.9447	-4.7877	-6.6441	-6.1724	-6.971	-5.8296	-4.9031	-5.6844	-6.1767	-4.9122	-5.5681	-5.0519	-4.3115	-5.278	-5.4831	-5.8962	-5.266	-4.811	-4.7739	-5.1652	-5.9018	-5.5168	-6.1383	-4.9701	-5.7913	-5.0245	-5.7746	-6.0658	-4.4413	-6.5449	-5.737	-4.3192	-6.6471	-6.1117	-6.1627	-5.5942	-6.7059	-6.1647	-6.3522	-5.2688
-0.91721	-1.0326	-0.72348	0.06512	-1.3326	-0.63209	-0.31708	-2.1984	-1.4034	-1.6446	-1.743	-1.5708	-1.0747	-1.3511	-2.6303	-1.891	-1.4961	-1.5804	-1.372	-1.7578	-1.3532	-1.6672	-0.84134	-1.3871	-1.5185	-1.3143	-0.28684	-1.0612	-0.27844	-2.4846	-1.7934	-1.9401	-1.4104	-1.0132	-1.9847	-1.3485	-1.7517	-2.0933	-1.4351	-1.3622	-1.0474	-2.1265	-1.094	-1.2982	-0.69491	-2.4268	-1.5041	-2.5156	-2.5124	-2.3342
-22.599	-21.99	-21.766	-21.287	-22.725	-21.283	-23.35	-22.702	-22.794	-22.409	-21.148	-23.264	-22.162	-21.75	-22.109	-21.405	-22.307	-22.441	-20.262	-21.04	-22.609	-20.998	-22.723	-21.203	-22.295	-22.126	-21.94	-21.49	-23.915	-22.822	-21.448	-21.813	-22.889	-22.442	-21.772	-22.959	-21.785	-21.918	-22.614	-21.219	-22.418	-23.054	-22.329	-21.851	-20.569	-21.309	-22.984	-22.593	-21.866	-21.453
-0.42594	-0.066997	-0.024733	-1.0945	-0.063785	0.07325	-0.28532	-0.14261	0.014124	-0.14809	0.6932	0.47459	0.5755	-0.13178	0.064978	1.3647	0.92709	-0.12174	-0.92776	-0.26211	0.66481	-0.046153	-0.44995	-0.39841	1.7242	-1.0803	-0.050567	-1.7774	-0.71631	-0.16984	-1.8802	-0.56028	0.42395	0.15174	0.016427	-0.90893	-0.10117	0.078525	0.95969	1.6381	-0.55551	0.14813	0.15722	-0.16656	-0.79958	1.2694	0.027629	0.17336	0.19625	-1.2465
-3.0934	-4.0338	-4.6647	-5.9127	-5.0832	-4.0252	-3.1517	-5.079	-4.6754	-3.6973	-4.076	-4.7922	-4.4067	-4.5823	-3.8118	-3.8436	-4.9133	-4.2957	-3.4199	-4.7601	-4.2865	-4.452	-3.5561	-4.5179	-4.7133	-4.1731	-4.4979	-3.5275	-4.9136	-2.7201	-3.7699	-4.2715	-4.2263	-4.64	-2.8379	-4.2598	-3.0982	-4.3178	-4.0199	-4.8651	-4.6848	-5.6158	-4.8066	-4.006	-4.1715	-4.4793	-3.1867	-3.8623	-4.7791	-3.5569
-10.916	-11.296	-12.454	-12.286	-10.757	-11.874	-10.235	-10.267	-11.293	-11.984	-11.764	-10.699	-10.308	-11.674	-11.344	-10.812	-11.447	-11.853	-12.663	-11.11	-10.939	-11.563	-11.461	-10.888	-11.838	-11.866	-11.704	-11.585	-12.059	-11.365	-11.271	-12.101	-11.746	-12.094	-11.855	-11.229	-11.359	-11.033	-11.251	-12.015	-12.3	-11.902	-11.478	-12.673	-12.361	-11.923	-11.86	-11.768	-12.317	-11.431
-0.040913	-0.51358	0.28013	-0.46506	-0.34074	-2.0093	-0.57695	-0.48816	0.39007	-0.32899	0.43101	-1.0523	0.91807	-0.032636	-0.52308	-0.70813	-0.10976	-0.14051	-1.1215	0.56927	0.017734	0.47736	-0.11615	0.89516	-1.9911	-1.1036	-2.3161	-0.23193	0.012878	-0.33254	0.81762	0.095855	-0.95234	0.73035	0.26835	0.26931	0.22653	-1.1614	-0.87504	-0.50228	0.46062	-1.0912	0.24093	-0.85197	0.17302	0.032374	-0.77862	-0.72436	-0.16959	0.22556
-4.2616	-4.1082	-5.0182	-4.6098	-4.9886	-4.4839	-5.6818	-5.6085	-3.6234	-4.2345	-4.4304	-5.0863	-5.2795	-4.9629	-4.4722	-4.6407	-4.5371	-4.2836	-4.9862	-3.6357	-5.228	-5.0558	-5.5414	-5.2302	-4.35	-3.6005	-5.3525	-5.3068	-5.5249	-4.676	-5.9677	-5.4933	-5.5021	-5.5685	-4.678	-4.7907	-4.2107	-3.9885	-5.1988	-4.6258	-4.0538	-4.5742	-4.8387	-4.8306	-5.2553	-3.213	-4.7842	-4.6596	-4.7012	-4.7159
0.83221	-0.54963	-0.61356	-0.33418	-0.2378	0.28281	-0.71761	-0.58483	0.16824	-0.88844	-0.6358	-0.17717	-1.0245	0.98062	0.053541	0.036097	-1.7404	0.36125	0.78057	-0.63187	-0.28515	0.023169	0.035552	0.45463	-0.61244	-0.70481	-0.51388	-0.14876	-0.60343	0.20289	0.11276	-0.0066365	-0.70566	-0.69422	0.81156	-0.58666	0.21429	-0.46957	0.35048	-0.21564	-0.89014	-1.4385	-0.026004	-0.93857	-0.017261	-0.028297	-1.2523	0.23866	-0.70345	0.67199
0.46279	1.2189	1.1555	0.22262	-0.55862	-0.19535	0.028934	0.7145	0.072798	0.73514	0.71387	0.12631	0.027099	-0.84585	-0.75144	-0.74751	-1.2049	-0.010756	0.060151	-1.1072	0.2641	-0.76647	-0.26652	-1.1705	-0.77858	0.34253	0.15277	-0.88642	-0.79427	0.10265	-1.2042	1.0235	0.25919	0.015658	0.17213	0.22533	-0.67628	-1.1216	1.0015	-0.40419	-0.59273	1.1076	0.095921	0.049286	-0.6061	0.14307	0.66521	-0.21742	-0.9156	-0.76917
-5.5604	-5.9511	-6.3256	-6.7563	-7.1808	-6.5208	-5.9239	-6.9007	-6.8566	-5.1686	-7.8742	-6.33	-5.0093	-6.4911	-6.5014	-6.6345	-6.5525	-6.9935	-6.0458	-6.9767	-6.1288	-6.4734	-7.028	-5.2654	-5.7396	-6.3133	-6.5976	-4.7474	-6.0078	-6.4712	-6.218	-6.4955	-6.9966	-6.5899	-5.5452	-5.8442	-6.4325	-6.2769	-6.2094	-5.7666	-6.5514	-6.1441	-5.952	-5.1727	-5.7405	-6.5986	-6.7828	-6.8171	-6.1472	-6.6719
-20.799	-20.903	-20.714	-21.445	-20.733	-20.542	-22.349	-19.932	-20.095	-19.917	-20.891	-21.223	-20.775	-20.567	-18.6	-19.835	-20.941	-20.061	-21.918	-21.127	-21.414	-20.3	-20.718	-21.742	-21.475	-20.617	-19.424	-20.462	-20.41	-19.875	-20.558	-20.798	-19.986	-21.547	-20.417	-20.972	-20.857	-21.069	-20.86	-22.06	-20.883	-20.584	-21.229	-21.137	-20.574	-21.427	-19.623	-22.283	-20.535	-20.454
-5.2679	-5.9305	-4.8613	-5.8205	-6.2787	-4.8825	-6.0862	-6.4653	-5.8151	-5.7691	-6.5572	-6.4793	-5.6593	-6.0486	-5.302	-5.4179	-5.177	-4.5998	-5.7439	-5.8482	-5.6218	-5.0682	-5.1072	-5.7347	-5.605	-6.3164	-5.6311	-5.0347	-6.5153	-6.9408	-4.5992	-4.6876	-4.8913	-6.2173	-4.6586	-5.8726	-6.3141	-5.214	-4.9879	-6.2287	-5.4552	-5.8198	-6.1211	-4.5285	-5.1078	-5.4986	-5.6149	-5.1723	-5.7102	-6.3363
-11.582	-11.112	-11.529	-10.777	-10.705	-11.511	-13.01	-11.855	-12.202	-11.465	-12.15	-10.647	-11.17	-10.82	-11.881	-11.723	-13.256	-12.372	-12.082	-12.07	-11.214	-12.23	-12.258	-10.976	-11.282	-11.405	-12.419	-11.718	-9.6773	-12.918	-11.907	-11.847	-11.469	-11.935	-11.563	-12.054	-11.725	-12.735	-12.262	-12.308	-10.888	-11.635	-12.247	-11.089	-10.868	-11.974	-11.378	-11.981	-10.717	-12.098
-14.077	-14.963	-12.851	-14.638	-13.466	-13.557	-14.3	-14.157	-14.065	-12.974	-14.934	-14.712	-14.531	-14.014	-14.493	-13.336	-13.924	-13.804	-13.448	-14.594	-14.188	-14.015	-13.102	-14.492	-14.447	-13.56	-14.018	-14.341	-13.868	-13.923	-13.537	-13.585	-14.559	-13.987	-13.785	-14.056	-14.871	-13.161	-14.497	-13.348	-14.611	-13.277	-13.04	-13.69	-13.781	-14.022	-14.602	-14.395	-14.155	-14.011
-0.91595	-0.60489	-0.7697	-0.82421	-1.8954	-0.021369	-1.818	-1.0276	-1.393	-0.69608	-0.85593	-1.0389	-0.71971	-1.2679	-1.9251	-0.39556	-1.2518	-1.8686	-0.93726	-0.07082	-1.3416	-0.27347	-0.91335	-0.51588	-0.59094	-1.1451	-0.9594	-1.2875	-0.32455	-0.67481	-0.92551	-1.252	0.20957	-2.4832	-2.1589	-1.7764	-1.1612	-0.49145	-0.062795	-0.3427	-1.6338	-1.369	-0.57279	-0.61529	-0.37985	-1.1446	-0.29212	-1.5877	-1.4945	-1.9919
-13.492	-14.273	-13.792	-15.124	-13.503	-14.749	-14.16	-14.036	-14.226	-13.779	-13.602	-14.238	-12.829	-13.582	-13.036	-13.966	-14.291	-14.657	-14.046	-13.222	-14.876	-14.27	-13.596	-13.847	-14.928	-13.649	-13.618	-14.34	-13.852	-15.576	-14.823	-14.75	-14.063	-15.145	-14.749	-14.253	-14.187	-13.141	-14.786	-13.298	-14.434	-13.521	-14.253	-14.155	-15.115	-14.062	-14.671	-14.196	-14.18	-13.136
4.3323	5.5804	4.0719	4.5163	3.7469	5.284	2.9771	3.8228	4.2592	4.0182	5.2417	3.8443	4.3605	4.3189	4.6102	4.7813	5.4955	5.2967	4.688	5.0623	4.3644	4.1003	3.875	3.6658	4.3581	3.9819	4.6744	4.4743	4.6186	5.3661	4.5132	3.4931	3.7702	3.7072	4.9394	3.9885	5.5627	4.9579	4.7315	3.606	4.0329	4.6625	5.2753	3.6178	3.9262	5.0385	4.0411	4.8868	4.9693	4.0345
-2.9617	-1.7145	-1.8264	-3.2413	-2.2092	-1.9439	-3.7464	-3.0849	-2.4684	-2.7281	-3.2817	-1.6908	-2.3315	-2.9035	-2.8729	-3.5255	-1.9309	-1.7901	-2.7801	-4.0285	-3.0989	-2.4422	-2.1586	-1.704	-3.1002	-4.2616	-4.4076	-1.4868	-3.3939	-2.6335	-2.8355	-2.4843	-1.4275	-2.3864	-1.4712	-2.6359	-2.6351	-3.1459	-2.1679	-2.8372	-2.0059	-3.8022	-2.143	-2.9091	-3.2566	-2.7595	-3.286	-2.4283	-3.8423	-2.0281
-11.364	-11.223	-10.901	-10.775	-11.636	-11.672	-11.614	-11.573	-11.764	-12.067	-12.611	-11.607	-11.479	-11.542	-11.601	-11.702	-10.55	-12.23	-12.853	-10.789	-11.011	-11.564	-11.77	-11.961	-11.852	-11.347	-12.162	-12.03	-12.516	-11.837	-10.674	-10.534	-12.459	-12.296	-11.51	-11.076	-12.406	-11.271	-10.8	-10.968	-10.316	-10.66	-11.616	-11.561	-12.024	-12.676	-11.229	-11.235	-12.451	-10.289
-1.8464	-2.9752	-3.1211	-1.7114	-1.9611	-2.7672	-1.9848	-2.6501	-2.4144	-3.094	-3.6785	-2.933	-3.0839	-2.4942	-2.4428	-3.56	-2.0028	-3.9345	-3.6896	-2.554	-2.4908	-3.26	-2.2666	-2.4147	-1.855	-2.5362	-2.7803	-0.83367	-3.0015	-2.6106	-3.0758	-2.2402	-2.7909	-2.3759	-1.8145	-2.496	-2.224	-1.1942	-2.9901	-3.6797	-2.8169	-3.6758	-2.2265	-2.7032	-3.8556	-2.4504	-2.4196	-2.7396	-1.7574	-3.0425
-10.899	-12.388	-12.015	-12.037	-11.991	-12.021	-11.779	-11.656	-11.974	-12.318	-12.278	-11.015	-12.08	-11.426	-12.363	-11.496	-10.922	-11.848	-12.567	-11.448	-12.483	-11.774	-12.192	-11.868	-11.823	-11.884	-11.393	-10.674	-11.702	-11.811	-12.208	-11.176	-11.82	-11.109	-11.454	-10.887	-11.103	-10.832	-11.813	-11.445	-11.651	-10.668	-11.61	-11.511	-11.773	-11.672	-11.948	-11.265	-13.292	-13.167
-0.25455	-1.3522	-2.1354	-2.2369	-1.6308	-0.66297	-1.3847	-1.099	-1.6719	-0.47966	-1.8934	-1.0048	-1.9703	-1.1359	-1.7714	-1.7862	-2.7476	-1.2102	-1.1733	-1.96	-1.1329	-1.7834	-0.56149	-1.7745	-1.0248	-1.0393	-1.241	-0.96856	-1.3747	-1.9333	0.27269	-2.7959	-0.99903	-2.2962	-0.87307	-1.2016	-2.1677	-1.2805	-1.2671	-0.21548	-0.96416	-1.3672	-0.88354	-2.0581	-1.9063	-1.0834	-1.6611	-2.4661	-1.8663	-1.5365
-0.76949	-1.0466	-2.0969	-0.50564	-1.703	-2.8686	-1.61	-2.9047	-1.8891	-1.0267	-1.5727	-1.2457	-0.83516	-1.8882	-0.98954	-1.9735	-0.83653	-1.7067	-1.1146	-1.3579	-0.99344	-1.4472	-0.94472	-0.71421	-0.26772	-1.399	-1.7953	-2.205	-3.314	-2.0083	-1.3211	-1.0598	-1.6902	-0.49828	-1.7928	-0.40037	-1.9076	-3.0573	-0.67254	-1.4622	-1.3201	-0.67517	-0.65267	-0.98905	-1.7345	-2.2402	-2.7174	-1.5961	-1.2593	-1.4899
-6.1529	-8.1232	-6.1131	-5.6342	-6.2525	-6.8039	-6.4494	-6.1907	-4.9811	-5.9979	-7.1532	-6.5784	-4.9847	-6.0737	-6.6612	-7.2506	-6.3332	-7.6121	-6.6399	-5.9481	-5.6086	-6.2903	-5.8118	-6.6024	-7.7737	-6.4683	-5.185	-6.4422	-6.5566	-6.3628	-6.4997	-5.7259	-6.5467	-5.6847	-5.3693	-7.6537	-6.1317	-7.0963	-4.7521	-6.6736	-6.4243	-6.0945	-6.2503	-6.3674	-6.1888	-5.9763	-7.0118	-5.9275	-5.9385	-7.4514
-10.104	-11.363	-11.796	-11.371	-11.199	-11.211	-11.409	-11.3	-12.495	-11.372	-10.976	-11.804	-11.476	-10.656	-11.785	-11.02	-12.009	-10.792	-12.151	-10.653	-12.117	-11.613	-11.704	-12.642	-11.856	-12.183	-11.739	-11.104	-11.745	-10.026	-12.274	-11.363	-11.782	-11.561	-12.464	-11.061	-11.072	-11.07	-11.419	-10.655	-11.695	-10.59	-12.079	-10.835	-12.455	-12.211	-10.683	-10.894	-10.772	-11.344
0.11829	-0.85942	-1.6346	-0.73109	-1.6888	-2.086	-1.3389	-1.204	-1.9156	-2.3912	-1.1355	-0.97004	-1.2472	-0.79539	-2.2476	-0.87884	-1.2345	-2.1867	-1.1734	-1.8385	-1.7436	-1.5839	-1.2531	-1.3161	-1.3274	-0.86208	-1.7034	-1.4594	-1.2353	-2.0847	-1.0365	-1.2916	-1.5078	-1.8193	-0.90849	-1.7964	-0.86158	-1.1624	-1.1265	-1.2398	-0.62288	-0.75519	-2.2493	-0.91137	-2.322	-1.3275	-0.77807	-1.6887	-2.3603	-1.8119
9.2583	9.5292	9.666	9.7257	10.622	10.21	10.782	9.0977	7.9106	9.8234	10.192	9.7852	9.1252	9.1353	9.9313	11.206	10.812	9.1393	9.623	9.854	9.8898	9.9728	8.9918	10.045	9.1606	9.679	8.6285	9.6554	8.7874	9.7727	9.2418	9.9121	10.054	9.7864	9.0705	9.9916	10.402	11	9.4954	9.7417	9.9034	9.1853	10.645	9.4084	9.1018	9.982	8.6962	8.6437	10.282	8.7408
2.8965	2.8708	1.8976	5.5879	3.264	2.9097	3.1535	4.5034	2.886	3.1381	4.02	2.6348	1.951	2.3297	3.6565	2.5398	1.3627	3.1841	3.1229	2.2277	2.1459	2.5695	2.4895	1.6139	3.3849	2.7557	2.1649	2.8564	2.853	2.5671	2.1722	3.1798	3.0166	2.3834	3.3243	1.5258	2.8602	3.1393	2.6508	3.6603	1.4498	3.0672	2.4533	2.7764	3.9137	1.8904	3.118	2.3038	1.9369	1.9361
0.32584	-0.22052	-0.26521	0.68003	0.43823	-0.59103	0.95701	-0.17707	0.61758	-0.75077	0.99759	-0.78936	-0.21198	0.27542	0.22101	-0.6607	0.55418	-0.31058	-0.055944	-0.32253	-0.4944	0.76813	-1.506	-0.48319	1.2111	-0.57615	-1.0012	-0.093267	0.5491	-0.29967	-0.56518	-0.31774	-0.035165	0.70098	-0.51991	-0.23682	-0.32386	-0.042723	-0.81451	0.69887	0.041336	0.025418	-0.51214	0.16781	-1.3972	0.34891	0.26532	-0.81369	0.27477	0.91812
-3.3212	-3.1354	-2.4047	-3.3109	-4.6196	-4.0328	-3.2558	-3.9426	-3.1794	-1.8752	-3.9935	-2.7501	-4.5498	-2.9546	-3.3694	-3.1246	-2.6138	-2.7793	-3.2242	-3.3418	-1.8926	-2.7728	-2.9002	-4.5475	-3.4146	-4.0913	-4.0828	-3.4953	-2.2772	-1.3803	-3.3405	-3.4941	-2.6026	-3.5453	-4.2764	-2.6699	-3.7942	-3.1945	-3.6305	-2.5101	-2.778	-3.2407	-2.8556	-2.6682	-3.8747	-2.901	-2.9875	-2.4856	-3.7248	-3.434
1.0646	0.29097	1.5443	2.234	0.7392	0.73795	0.8188	0.30778	1.5217	0.43695	1.1277	1.1761	0.15587	1.0099	1.0722	2.4727	0.72148	1.8585	1.9711	0.081405	1.2236	2.5375	1.9112	0.82082	1.5581	0.94242	0.49876	1.4924	0.45593	0.89554	0.79844	0.44417	1.5549	1.1525	1.0351	1.147	1.1158	2.2537	1.3977	2.0624	1.0876	0.0042262	1.2619	0.71876	1.661	0.04527	1.479	0.80442	1.7745	0.91494
2.468	1.4822	1.6702	0.61962	0.63955	2.236	1.562	1.786	1.3733	1.6046	2.0036	1.3969	1.4887	1.6668	1.5971	1.5048	0.32165	0.53927	0.79129	0.80833	1.1407	0.37289	2.2183	1.0411	1.3329	2.3474	0.84993	0.45276	2.3409	1.3282	2.4504	2.5757	1.1137	2.2084	1.0296	1.4741	0.50058	1.7126	2.4395	1.4818	1.6286	1.7209	2.2393	2.3326	1.3964	1.5856	2.0963	1.6008	1.3479	1.4967
-5.6973	-4.7521	-6.1966	-5.9475	-5.304	-4.8117	-5.6265	-7.013	-6.0205	-4.6934	-4.7181	-6.166	-5.2541	-5.4036	-7.2264	-5.3495	-5.0094	-5.5191	-5.4539	-5.7897	-6.5631	-6.2101	-5.607	-5.3911	-6.7127	-4.6707	-5.5973	-4.2874	-4.6236	-5.2253	-6.2328	-5.6208	-5.9828	-6.1212	-5.3911	-5.3437	-5.4374	-5.843	-5.8685	-5.1635	-5.1122	-4.803	-4.9916	-4.9875	-3.8675	-5.9708	-5.5572	-5.5557	-4.9365	-5.3987
-1.4227	-0.90272	-0.37673	-0.1132	-1.4109	-1.789	-1.0371	-0.38795	-1.5761	-0.41298	-0.84422	-0.82334	-1.9166	-1.2153	-0.25183	-0.45324	-1.7777	-0.26464	-0.21065	-0.88281	-0.76333	-1.7214	-0.47414	-0.12579	-0.7699	-0.94808	-1.0629	-1.4397	-0.51749	0.32844	-1.3147	0.35504	-1.5823	-0.62201	-0.28212	-1.1064	-0.64688	0.16783	-0.57031	-1.2417	-0.6721	-1.6263	-1.3528	-1.3217	-1.0252	-0.26411	0.060537	-0.45805	-1.6588	-1.3485
-20.899	-20.114	-20.508	-19.501	-20.868	-20.746	-21.32	-20.935	-21.639	-20.456	-22.247	-21.167	-21.533	-21.276	-19.14	-21.64	-20.817	-19.793	-20.572	-20.774	-20.251	-20.499	-20.897	-20.623	-22.306	-21.597	-21.28	-20.624	-19.623	-21.784	-21.199	-21.481	-20.132	-19.169	-21.256	-19.242	-21.001	-21.893	-20.979	-20.755	-20.722	-21.203	-21.131	-20.548	-20.117	-21.259	-19.995	-21.001	-22.133	-20.732
-10.039	-9.7527	-11.201	-8.737	-9.6424	-9.8802	-9.2591	-9.6986	-9.7987	-10.037	-8.8049	-9.0525	-9.6966	-10.208	-8.8963	-9.8243	-9.5085	-9.1037	-8.2288	-9.183	-9.3108	-10.119	-10.2	-10.359	-9.5925	-9.7837	-8.0644	-9.0666	-9.5917	-8.9239	-10.176	-9.6154	-9.3434	-9.712	-9.5238	-8.9992	-9.5272	-9.7773	-8.4903	-9.9103	-10.173	-10.392	-10.117	-9.9157	-10.148	-8.7368	-9.3515	-9.097	-8.9603	-9.8525
-14.569	-15.929	-15.18	-14.675	-12.941	-14.861	-14.628	-14.454	-14.734	-15.034	-14.003	-13.673	-14.115	-12.956	-13.799	-13.518	-14.073	-12.849	-14.109	-14.528	-13.777	-14.086	-13.172	-13.946	-14.531	-13.811	-13.802	-12.97	-13.16	-13.888	-14.253	-13.388	-13.48	-14.724	-14.249	-14.246	-13.981	-14.14	-14.238	-15.754	-14.009	-14.902	-15.21	-13.925	-14.332	-14.117	-13.766	-13.827	-14.124	-13.841
-1.5261	-2.511	-0.63608	-2.0691	-2.3525	-0.75484	-2.8371	-2.0405	-1.4806	-1.3804	-0.73349	-1.2526	-1.6909	-1.4509	-1.5712	-0.8398	-1.095	-2.4584	-2.0603	-1.6303	-1.8156	-1.3226	-0.67244	-0.69347	-0.94295	-1.3458	-1.0723	-2.6556	-2.6213	-1.276	-2.19	-1.8032	-2.261	-0.33277	-0.5474	-1.601	-1.9114	-1.8232	-1.3115	-2.2406	-1.1577	-1.7748	-0.71194	-1.3354	-0.81939	-1.8942	-0.80342	-1.0261	-1.7418	-2.2078
9.2948	9.5762	9.8326	9.4841	9.6328	8.5145	9.2174	10.338	9.7059	8.3132	10.681	9.1291	9.3184	10.844	9.8345	9.087	9.0086	9.9058	9.3739	9.3917	10.272	9.8087	9.6447	10.788	9.8485	9.8169	10.281	10.64	9.8698	10.141	9.858	8.7915	9.974	9.864	9.6481	9.7499	9.6242	10.408	10.772	9.8416	9.6268	11.038	9.7238	9.6825	9.6693	9.8544	8.8384	10.102	9.0921	10.207
0.84718	-1.6412	0.45489	0.26578	-0.29532	-0.26996	0.16063	-0.32397	0.13838	0.60961	0.93905	-0.18941	-0.23165	0.080641	-0.19891	0.29143	0.43559	0.28197	-0.45134	0.48698	-0.28302	0.47078	0.058175	-0.4851	0.025887	-0.043427	0.94353	-0.1779	-0.20497	-0.33794	0.42656	-0.33866	0.40893	-0.57321	0.55865	-0.25762	-0.54377	0.20521	0.2715	0.050594	-0.80131	0.067288	0.18807	-0.46593	0.087127	-0.017721	0.35053	-0.030617	0.37	-0.19915
8.349	9.8552	8.0249	7.7776	9.277	8.6326	8.8854	8.86	8.9018	8.2785	9.4691	8.1819	8.6461	9.0714	8.4893	8.9825	9.0879	8.3494	9.7194	8.3462	9.3214	8.4174	8.3078	9.811	7.5211	8.8178	8.8004	9.0268	8.7454	7.3881	8.5879	7.5232	10.851	8.3772	8.5716	7.925	8.8787	9.0191	8.3288	8.718	8.4732	7.3438	8.3074	9.485	8.5933	9.0697	8.2075	9.4314	9.053	8.8335
-5.1088	-3.5758	-4.775	-4.0702	-4.6226	-4.8128	-4.7678	-3.9234	-6.8704	-5.7989	-5.1026	-5.6184	-4.261	-4.3483	-5.2366	-5.6688	-4.5391	-5.2918	-3.9863	-5.3588	-4.4183	-5.1645	-4.8423	-5.3876	-4.374	-6.2068	-4.1635	-3.8941	-4.425	-4.6976	-5.821	-4.8836	-4.0945	-4.9049	-5.2245	-5.0183	-5.7115	-5.2246	-4.5521	-4.7719	-4.6947	-4.9161	-4.76	-4.856	-5.0883	-4.6199	-4.706	-4.1654	-5.1925	-4.7194
-5.1788	-5.4654	-5.1352	-5.0369	-6.0878	-7.2626	-5.357	-5.4185	-5.832	-6.032	-5.4967	-4.4786	-3.864	-5.5446	-5.5385	-5.3474	-5.5574	-5.4266	-5.394	-4.6044	-5.9754	-5.4764	-5.6894	-5.1244	-5.7898	-4.3754	-5.4918	-5.2094	-6.219	-5.3741	-6.0296	-5.5774	-4.9072	-5.5195	-6.1441	-5.8574	-5.828	-5.2185	-4.8493	-6.1845	-6.3954	-6.0838	-6.6219	-5.7604	-4.5913	-4.9687	-4.7464	-7.2397	-5.3854	-5.3773
-2.8177	-3.3674	-3.141	-3.2798	-3.006	-3.3273	-4.2488	-3.157	-2.9151	-4.7188	-2.5149	-3.5008	-2.8008	-2.4568	-3.5981	-2.5915	-2.7089	-3.6292	-3.7917	-3.7917	-4.7298	-1.7263	-2.9375	-3.5043	-2.5336	-3.0404	-3.355	-4.3224	-3.2275	-2.6119	-2.7982	-2.8157	-3.0288	-4.247	-4.0252	-2.548	-2.962	-3.257	-2.0721	-3.8714	-3.051	-4.6336	-2.5208	-3.4458	-4.1132	-2.9363	-2.5547	-3.6505	-3.6327	-3.6692
-14.278	-13.23	-13.235	-13.594	-14.182	-13.073	-12.813	-13.086	-13.477	-12.589	-13.467	-12.574	-13.355	-12.975	-13.629	-13.545	-13.796	-13.221	-14.725	-14.004	-14.377	-13.2	-13.664	-13.248	-12.436	-12.935	-13.532	-13.147	-13.34	-13.618	-11.98	-12.842	-12.848	-13.387	-12.639	-13.167	-13.266	-13.143	-14.189	-13.283	-13.099	-14.118	-12.886	-12.741	-13.336	-13.586	-13.901	-12.33	-13.748	-13.683
-0.40108	0.14122	0.53758	0.68077	-0.19559	-0.95299	0.31542	0.47772	-0.57476	0.84746	0.87702	-0.54875	-0.94405	0.1146	-0.22919	0.47086	0.38499	-0.075641	-1.1088	-0.35102	0.22149	-0.99926	-0.026806	0.26947	0.48834	-0.20796	-1.4524	0.40725	0.28597	-0.12954	-0.10796	-0.52319	-0.42212	-0.27375	0.29337	-1.1722	-0.80888	0.096079	0.54978	-0.28256	-0.0046525	-0.14119	0.23609	-0.8293	-0.3383	0.69133	0.16369	0.070917	0.20044	-0.034788
4.5516	4.9828	4.3147	3.4644	5.2236	5.3812	4.7891	5.1811	4.6624	3.8983	3.8807	4.9268	3.5292	4.4678	3.833	5.2639	4.9699	4.7885	3.8281	4.7768	3.3204	4.0029	4.8069	5.5526	4.722	3.7959	4.9135	3.8092	3.6499	5.2764	4.3138	3.7242	3.2737	4.3831	4.5026	3.7339	3.4199	4.4035	4.1722	4.186	3.5963	5.0493	4.3515	4.2012	4.4193	4.4557	5.8667	4.1421	3.2456	3.8257
-2.4526	-1.2896	-2.2166	-2.0943	-2.1111	-1.0238	-1.7525	-1.6049	-1.0808	0.24263	-0.17441	-1.4494	-1.8383	-0.53585	-0.90977	-2.1788	-2.2197	0.072353	-1.357	-2.3497	-0.51976	-1.05	-0.67351	-2.1207	-1.7632	-0.73003	-1.0742	-1.4791	-2.1106	-0.91538	-1.288	-1.6905	-0.20889	-1.6562	-2.0625	-1.7627	-1.373	-1.3698	-0.52961	-1.6232	-1.0404	-0.72294	-1.734	-1.6112	-1.3285	-0.78194	-2.0581	-1.0597	-1.1641	-2.7268
-13.305	-14.479	-15.178	-14.403	-14.563	-14.469	-13.798	-14.498	-15.896	-14.523	-14.417	-14.291	-14.308	-15.391	-15.107	-14.183	-14.855	-14.861	-14.757	-14.839	-14.92	-15.415	-14.815	-14.89	-13.503	-15.264	-15.404	-14.373	-14.413	-14.318	-14.758	-14.157	-13.985	-14.956	-15.044	-15.533	-14.083	-13.86	-14.113	-14.524	-13.331	-14.74	-14.08	-13.561	-15.731	-14.985	-14.69	-13.886	-14.762	-15.252
7.679	6.5099	6.1389	5.9097	7.1219	6.2332	6.7076	7.2448	6.5807	6.058	8.6516	6.3986	6.7671	7.2372	6.8537	5.967	5.2194	6.9596	6.8499	6.3796	7.2047	7.4493	6.098	7.6074	6.6054	6.6843	6.8994	6.5006	6.4547	6.8219	7.0407	6.7172	6.2364	6.1928	6.7464	6.4581	5.8217	6.3973	6.8129	7.8831	6.6575	5.1405	7.0198	6.7688	6.316	7.1229	7.2935	7.2673	6.7438	6.8202
-6.351	-6.1969	-5.826	-6.1767	-7.4303	-5.4006	-6.9673	-5.8252	-6.0783	-6.3799	-5.9774	-6.2887	-5.5893	-6.6093	-7.5773	-5.7674	-6.6762	-6.9	-6.6083	-5.2189	-6.0875	-6.1998	-6.1654	-5.8231	-6.9787	-6.9276	-5.7958	-4.9644	-7.277	-6.5666	-5.956	-6.2601	-5.4629	-6.4539	-5.6332	-6.283	-6.1532	-6.9097	-5.9435	-6.6076	-6.1505	-6.8806	-6.5104	-6.5108	-7.1607	-7.2878	-6.3436	-6.0909	-5.3071	-6.5576
-3.0923	-2.2991	-3.2023	-3.4717	-3.6664	-2.059	-3.5405	-3.8075	-2.2379	-3.2301	-2.5955	-2.7206	-2.3754	-3.2054	-3.8634	-3.3158	-3.3563	-3.4755	-3.1784	-3.2579	-2.8284	-2.5814	-4.05	-4.6273	-2.5387	-4.3053	-3.6876	-2.817	-3.2299	-3.152	-2.3999	-3.1797	-2.6806	-2.5961	-2.7316	-2.9546	-2.986	-3.7885	-3.3373	-3.9392	-2.3651	-2.3349	-3.5121	-3.5767	-3.6653	-3.9716	-4.29	-3.8653	-2.7879	-2.6959
-22.242	-22.587	-22.261	-22.866	-22.406	-22.355	-22.023	-22.645	-22.804	-21.533	-21.389	-22.344	-23.302	-21.137	-22.19	-21.281	-22.595	-22.436	-21.442	-20.915	-22.205	-21.506	-22.635	-23.103	-21.42	-22.139	-21.771	-21.458	-21.895	-23.076	-22.89	-22.039	-21.049	-21.983	-22.599	-21.768	-21.729	-23.262	-22.396	-21.635	-22.859	-22.794	-22.352	-22.644	-22.188	-22.405	-22.389	-22.595	-21.404	-21.873
-11.598	-12.095	-10.523	-11.987	-12.356	-11.255	-12.69	-12.178	-11.461	-11.223	-11.767	-12.136	-11.443	-10.689	-11.616	-10.338	-11.725	-11.159	-11.576	-10.961	-12.739	-12.46	-11.466	-10.805	-12.126	-10.69	-11.493	-11.059	-12.201	-11.373	-11.928	-12.177	-12.032	-11.241	-12.138	-11.214	-11.842	-12.034	-10.721	-11.372	-11.938	-11.839	-11.997	-11.81	-11.464	-11.593	-12.138	-11.314	-12.647	-11.295
3.7901	3.6538	4.5922	4.676	5.2153	4.4255	4.7722	5.0996	4.6907	4.2019	2.9629	4.8126	5.7517	4.6803	4.3493	4.8143	4.9228	5.0833	4.1048	3.9906	3.0901	4.7822	4.5631	4.168	4.1702	4.5885	4.0731	4.6798	4.5603	3.2623	4.7932	5.0056	4.5874	4.6502	5.2707	4.4911	4.6677	4.5233	5.259	4.6068	4.4879	4.156	3.6921	5.442	3.8408	3.6281	4.8839	4.474	5.5447	4.4714
-3.5903	-3.3327	-3.4002	-4.881	-2.442	-4.0859	-3.5946	-3.8156	-3.3709	-2.8156	-3.0715	-2.3831	-4.5138	-3.4762	-2.9261	-2.9855	-3.494	-3.7012	-2.5803	-2.9873	-3.1218	-2.2012	-3.055	-4.5831	-1.6511	-2.7497	-3.1408	-4.0354	-3.6333	-3.7093	-3.2096	-2.7286	-3.4261	-3.8169	-4.0726	-2.9567	-2.813	-2.5115	-3.3061	-2.6397	-2.5818	-3.0887	-3.7372	-2.678	-2.7994	-3.7683	-3.5086	-5.2722	-2.9411	-3.6497
3.1596	3.3245	2.293	2.4714	2.6916	3.1598	1.4981	3.0813	3.217	3.4195	2.9186	2.7902	2.5884	3.8532	3.6877	3.1374	3.2426	2.6919	3.3748	3.7327	2.485	3.0696	1.7495	2.4141	2.8166	4.3427	3.1411	2.1067	2.9234	2.8994	3.3761	1.9595	2.9102	2.8512	3.6377	2.4444	3.4666	2.8828	3.2849	3.0663	2.6544	4.1821	2.602	2.3204	2.2295	3.1066	3.425	2.9895	2.5681	2.9757
-4.6046	-5.592	-4.2665	-5.2721	-6.2893	-5.2307	-5.2297	-5.3754	-5.0056	-4.6852	-5.2994	-5.6773	-5.2481	-5.8926	-4.8002	-5.6982	-5.7954	-5.4718	-6.5044	-6.2761	-6.2696	-5.1844	-6.2743	-6.0623	-6.2149	-5.8836	-5.2422	-5.9268	-5.5641	-5.2828	-5.1752	-5.1517	-4.9273	-5.4438	-6.356	-6.0913	-4.9184	-5.4805	-5.4694	-6.6057	-4.6981	-6.4957	-5.0079	-4.9804	-5.7236	-5.5527	-4.7721	-5.9747	-5.5415	-6.3428
-3.0944	-5.1114	-4.8228	-3.7606	-4.1452	-4.5141	-4.8685	-4.4906	-3.6509	-4.5247	-4.2784	-4.769	-4.5027	-5.1577	-4.5495	-4.1592	-2.7353	-4.8478	-3.5875	-5.0314	-4.9363	-5.6515	-4.1761	-5.4809	-5.2121	-4.5692	-4.5511	-4.5275	-5.6015	-3.9422	-5.1726	-4.379	-4.5347	-4.3281	-4.6775	-5.1261	-4.1301	-3.447	-3.7411	-5.56	-3.9463	-4.4375	-4.5866	-5.2427	-4.0058	-5.0061	-4.4947	-4.4401	-4.8906	-4.3085
-21.814	-21.407	-23.037	-21.929	-20.995	-22.151	-22.593	-21.967	-22.565	-23.375	-23.035	-22.55	-22.251	-22.965	-21.613	-21.888	-22.108	-22.173	-22.366	-21.669	-21.484	-21.809	-22.337	-23.226	-22.533	-21.589	-22.228	-22.093	-21.819	-21.657	-22.411	-21.772	-22.377	-22.587	-22.252	-23.41	-23.18	-22.927	-21.723	-21.561	-23.007	-22.352	-21.814	-23.786	-22.164	-22.642	-23.192	-22.843	-22.143	-23.304
-1.5823	-1.6843	-1.659	-1.58	-1.982	-2.4928	-0.93676	-1.7152	-0.90791	-1.0379	-1.6677	-1.8543	-1.1041	-2.1014	-1.2762	-2.6433	-2.7433	-2.1613	-0.81497	-1.7534	-1.443	-1.2082	-0.79113	-2.0391	-2.1642	-0.9295	-1.2333	-3.1468	-1.5693	-0.9572	-1.2998	-1.1249	-1.5685	-1.4019	-1.7224	-1.2326	-2.1841	-1.0143	-1.4548	-1.4241	-3.1718	-2.7628	-1.4385	-1.5903	-1.8683	-1.4631	-2.0047	-1.928	-0.74614	-0.69827
5.7401	5.9568	4.2492	5.2471	6.0085	4.8316	4.9251	5.2249	5.3122	4.8222	5.2771	4.4967	4.6913	6.0263	6.4494	5.7534	6.0709	4.3417	5.6304	5.0155	5.2127	5.3067	4.1541	5.0971	5.761	3.8042	5.5384	5.4984	5.0159	6.2733	3.9509	6.0102	4.9346	4.6216	5.3308	5.2425	5.7046	5.4457	4.7333	6.1794	5.5984	5.3711	5.5493	4.5983	5.5558	4.2977	5.6854	5.3516	4.5367	4.469
-0.5994	-0.042036	0.47118	-0.12806	-0.74721	-0.24242	0.32828	-1.1885	-0.88909	-0.25692	-0.41942	0.19661	-1.6671	0.38723	-0.18344	0.097227	0.68119	-0.88547	0.57482	0.88026	-0.15001	0.45342	-1.4037	0.48335	-0.95255	-0.025696	-0.61173	0.89443	-0.83996	0.13947	0.54147	0.30592	-0.7319	-0.28915	0.67588	-0.33254	1.2858	0.38994	-0.85094	-0.60992	0.047849	-0.059734	1.2169	-0.11125	1.0082	-0.4328	-0.11249	-0.034537	0.45873	0.43587
0.18348	1.1652	0.32924	1.3588	2.3922	0.78284	0.58954	0.33746	1.4062	0.83365	0.29918	0.77641	0.88428	-0.5721	-0.15115	-0.80967	0.5135	-0.12876	-0.13029	0.78156	-0.43774	-0.12114	0.74788	0.20793	0.46264	-0.1013	0.61578	0.05548	1.1656	0.63656	0.17497	0.6301	-0.12708	0.98219	0.21505	1.4386	1.4848	0.35958	0.50015	-0.27652	1.1436	0.37264	1.3293	0.19916	0.40455	0.52912	0.51557	0.77223	1.463	0.98478
6.0985	6.8566	6.8777	6.6193	6.8214	6.8866	6.0878	7.0318	7.6693	5.1636	6.9286	7.1343	6.358	6.3219	7.099	6.0097	7.9818	7.5208	6.3794	7.0374	7.0222	7.1648	5.7964	6.4338	7.8862	7.6211	6.6084	7.179	5.8562	6.317	6.9595	7.4515	7.1146	6.325	6.3826	6.9094	7.5364	6.4655	6.9442	7.3741	5.2418	6.5593	7.1694	6.3948	6.801	7.6466	7.1605	7.1387	7.0675	6.9686
-2.5547	-1.8743	-2.3276	-1.8088	-2.5255	-2.1751	-2.6097	-2.3204	-3.2064	-2.9025	-0.70921	-2.5493	-2.2672	-1.5376	-2.759	-3.5606	-1.2936	-2.6322	-2.1944	-2.5204	-1.4191	-2.3892	-1.6576	-2.7846	-2.4564	-2.5662	-3.3686	-2.1695	-2.6643	-1.9427	-2.0719	-3.9723	-2.5952	-2.3494	-2.1367	-2.3944	-3.0482	-2.5998	-1.986	-2.5795	-1.5144	-2.7967	-1.8169	-1.7739	-2.6763	-2.9438	-2.0434	-3.0052	-1.8118	-1.8366
1.1168	0.31548	1.2886	0.027127	0.88975	0.90294	0.32934	0.58451	0.094581	0.69032	-0.48269	0.6311	-0.23892	-0.17519	-1.0559	0.38574	-0.74343	0.47455	0.62968	0.84803	-0.20845	0.48979	1.5344	0.4343	-0.16539	0.95216	1.0284	1.8729	0.3445	0.071885	0.65473	0.94019	-0.18533	0.4847	0.98746	1.9595	0.021674	1.0869	0.73893	1.1554	0.33619	0.46415	0.35403	0.85792	0.24309	0.20026	0.17595	0.58959	0.37888	0.38741
-6.4451	-7.0982	-6.771	-6.3949	-5.8553	-6.6584	-5.8339	-5.5723	-5.5123	-6.6896	-6.1402	-6.7517	-6.8203	-6.0724	-5.6866	-6.6061	-5.9381	-5.7431	-6.0692	-6.52	-6.849	-6.1019	-6.0391	-6.2659	-5.4115	-6.0979	-5.7769	-5.6737	-6.5952	-5.6285	-6.134	-5.4399	-7.2657	-6.075	-5.4372	-5.4191	-6.5407	-6.5635	-6.9206	-6.5842	-7.0296	-6.7303	-6.7857	-7.4853	-6.9309	-7.0487	-6.8446	-5.6116	-6.7453	-6.1279
-1.978	-0.97553	-1.9126	-1.9232	-1.2038	-0.96106	-1.6143	-0.36595	-0.39155	-0.8307	-2.2194	-0.16173	-2.1346	-1.4855	-2.1189	-0.5796	0.092602	-1.7647	-1.8481	-2.1387	-1.3657	-1.1049	-1.2827	-1.3685	-1.0665	-0.79452	-1.801	-1.8398	-1.1917	-2.233	-1.0079	-1.9421	-0.85147	-1.9411	-0.67664	-1.5819	-1.4987	-1.194	-0.76908	-1.9344	-1.8015	-0.58633	-1.8	-0.68005	-1.1581	-1.8091	-0.83683	-1.1945	-1.0569	-0.82748
-2.6844	-1.8969	-1.8084	-2.6738	-1.1707	-1.3128	-1.1057	-0.76217	-0.75658	-1.8442	-0.59445	-1.2185	-1.664	-1.6142	-2.1917	-1.1556	-1.4914	-2.0545	-2.0731	-0.93018	-1.7384	-1.6499	-1.1954	-0.75614	-1.7244	-0.82156	-1.0331	-1.2504	-0.54172	-1.3468	-2.3267	-0.94888	-1.3904	-1.5917	-0.74306	-0.898	-2.2612	-1.1454	-1.8013	-1.0643	-1.7795	-0.47911	0.084326	-1.4267	-2.1867	-0.45218	-1.7966	-1.0921	-2.0755	-0.39675
9.6831	8.0909	8.0605	7.2084	8.3145	6.8507	9.0301	8.3182	9.301	9.5488	8.2217	8.2502	8.4231	8.3388	8.3244	8.1099	9.1905	7.6039	9.6426	8.4112	9.2231	7.9438	7.8272	8.6348	8.7062	9.7916	8.6849	8.2234	7.8988	9.0705	7.4503	8.8658	8.2046	8.0538	8.1149	8.5847	8.7232	7.6444	9.3661	8.9461	6.9716	9.1409	8.5267	9.0457	9.3101	9.4146	8.3923	7.266	7.9433	9.1859
-1.5381	-1.4289	-2.6911	-0.34656	-1.5868	-1.1806	-1.2728	-0.75484	-1.8942	-0.53326	-1.0927	-1.0159	-1.5962	-1.4371	-1.5246	-1.361	-2.658	-0.73817	-0.70762	-0.48942	-0.30455	-0.6545	-0.43925	-1.2131	-0.65135	-0.62282	-0.51106	-0.42961	-0.94482	-1.6237	-1.8795	-1.7433	-0.47307	-1.0914	-1.599	-1.6366	-1.7667	-1.8164	-1.8696	-2.2043	-1.6966	-2.5968	-1.0997	-0.93592	-0.34135	-1.1211	-1.589	-1.5313	-0.95345	-0.99558
-2.4707	-2.8633	-2.5793	-2.2993	-1.5215	-2.2608	-3.1874	-2.9894	-2.7602	-2.5193	-4.1494	-3.4112	-2.3542	-2.0251	-1.6513	-1.8092	-3.1089	-3.3507	-3.1496	-3.3782	-2.8137	-2.7237	-3.0824	-3.4804	-2.3975	-2.3616	-1.9359	-2.0779	-2.6505	-2.8296	-3.0015	-2.7033	-2.03	-2.4131	-3.0646	-1.9484	-2.0641	-3.3981	-3.3275	-2.0048	-1.9264	-2.4886	-2.956	-2.7079	-1.3663	-2.6833	-2.6168	-2.6278	-2.1847	-3.0508
1.2334	-0.012183	0.50918	-0.36271	-0.51434	0.41424	0.91793	-0.01955	0.29498	0.22593	0.77852	0.012104	0.51025	0.62512	0.64106	-0.96677	-0.40493	1.1704	1.4177	0.88278	-0.072401	-0.65311	0.27668	0.7385	-0.92585	-0.052171	0.28726	0.7125	0.084088	1.4584	0.54615	-1.5242	-0.035521	-0.6784	0.80098	0.15263	-0.14	-0.62426	-0.3672	0.29152	-0.53945	0.55232	-0.49301	0.072766	-0.26198	0.32405	0.20585	-0.096245	0.38109	-0.43956
-2.8381	-4.5197	-3.6897	-5.3979	-3.0016	-3.7371	-3.5539	-2.8198	-3.1534	-3.6112	-4.6315	-4.1489	-3.3641	-4.1544	-3.4877	-3.9125	-3.7702	-4.3132	-4.1729	-3.5254	-4.7837	-4.1573	-3.4207	-3.8332	-3.1289	-3.7614	-4.4536	-3.6547	-3.8038	-4.1858	-4.547	-3.0377	-4.2597	-4.1851	-3.2609	-3.8457	-4.1761	-2.431	-4.8455	-4.3281	-4.9293	-3.1116	-4.1028	-3.2983	-3.8864	-4.2817	-3.8841	-3.8999	-3.6471	-4.5241
-1.859	-2.1746	-1.7331	-2.7753	-1.9383	-0.90612	-1.9649	-0.8783	-1.6155	0.66297	-2.1403	-1.1318	-0.74682	-1.4726	-1.016	-2.0109	-0.57841	-1.345	-1.7955	-1.1138	-1.8318	-1.9261	-2.4434	-2.0589	-1.5975	-2.4968	-2.7657	-1.3995	-2.3348	-1.3453	-1.5541	-0.46357	-0.80093	-2.989	-2.0029	-1.919	-2.9701	-1.2452	-1.9181	-1.7328	-1.8149	-1.5994	-1.008	-1.807	-1.6003	-0.54814	-2.7327	-3.1629	-2.0441	-1.6989
-4.1472	-2.3838	-4.1412	-4.1617	-5.0633	-3.9809	-3.1305	-3.9827	-4.0776	-3.5268	-3.7428	-4.1246	-4.465	-4.6903	-4.7177	-3.9483	-4.3128	-3.6567	-3.9652	-4.5064	-3.0282	-4.2265	-4.0451	-4.3929	-4.501	-4.6907	-4.3779	-5.0609	-3.6246	-4.3812	-4.8417	-4.5653	-3.617	-4.3026	-4.2161	-3.7922	-3.9128	-4.7219	-3.7581	-2.9383	-4.3594	-5.2313	-3.7498	-3.9574	-3.9777	-4.847	-3.9606	-4.2518	-3.7867	-5.0579
-11.671	-11.36	-10.618	-11.539	-11.76	-10.362	-10.819	-11.454	-12.354	-10.945	-11.579	-11.75	-11.598	-12.093	-11.359	-11.151	-10.849	-10.226	-11.74	-11.314	-11.878	-11.581	-10.986	-11.476	-12.64	-11.605	-11.327	-11.547	-11.18	-12.25	-11.485	-12.114	-11.311	-11.093	-11.96	-10.525	-11.796	-11.37	-10.069	-10.289	-12.101	-11.414	-11.636	-10.756	-11.18	-11.637	-11.416	-11.699	-12.67	-10.63
2.8773	2.8442	2.9286	2.3984	2.488	3.5002	2.5776	3.745	3.6578	1.992	2.4838	3.0854	2.22	2.0621	2.1575	2.9628	2.5513	2.772	2.2124	2.653	2.1477	3.0746	1.9659	3.5922	4.0094	2.9503	2.7547	3.4082	1.9356	2.4516	2.5977	2.8215	2.7057	2.1496	2.5148	2.7157	2.0281	2.6746	2.063	2.9449	2.2798	3.1909	3.3974	2.9192	2.8744	2.502	2.7227	2.627	1.2599	2.439
-0.56425	-1.348	-1.6698	-1.127	-1.55	-2.2754	-1.5061	-1.543	-2.2949	-0.82518	-0.935	-0.93433	-2.0185	-1.3313	-2.2042	-2.2682	-0.69665	-3.2301	-0.68345	-1.6757	-1.9416	-1.5551	-1.1792	-0.81062	-1.4976	-1.4912	-1.7242	-1.2566	-2.2652	-2.8469	-0.49507	-1.2415	-1.3132	-1.272	-1.8421	-2.576	-2.027	-2.2465	-1.7486	-2.4295	-1.9551	-0.66422	-2.858	-0.87156	-1.1306	-0.68748	-0.69968	-1.7723	0.35172	-2.0052
-3.8158	-2.2383	-3.315	-3.4069	-2.7197	-2.6248	-3.0433	-3.5097	-2.3814	-2.2681	-2.6734	-2.2932	-2.4396	-3.1544	-2.7788	-2.3452	-2.3412	-3.0702	-2.8423	-1.695	-1.7244	-2.0766	-2.6999	-2.8567	-2.227	-2.0054	-2.3689	-3.0025	-2.1231	-3.7422	-1.9975	-2.1949	-2.3336	-2.3157	-4.1566	-2.9136	-2.0852	-1.1771	-3.434	-3.1083	-2.4748	-2.5338	-2.6842	-2.806	-1.8005	-1.937	-4.029	-2.1742	-2.0369	-2.8262
-9.2828	-9.6113	-9.3799	-8.7917	-9.0941	-9.4414	-9.9259	-9.2754	-8.7421	-10.377	-9.9735	-9.0767	-8.9316	-9.4204	-9.286	-8.7937	-9.5577	-9.4287	-10.046	-9.8014	-10.504	-8.3656	-9.5517	-9.7854	-9.2714	-10.775	-10.774	-9.0187	-9.082	-9.0434	-9.7659	-9.4117	-10.189	-8.1545	-9.7213	-9.2009	-9.3355	-10.384	-8.971	-9.4348	-9.4615	-9.409	-9.909	-8.6285	-9.8497	-8.343	-10.05	-9.7753	-9.9035	-9.2059
-2.3569	-3.6694	-3.2137	-2.8731	-3.4153	-3.7798	-3.6259	-4.3007	-2.791	-2.7035	-3.985	-4.056	-3.4842	-3.3709	-3.6961	-3.4528	-3.1091	-2.0487	-3.4502	-3.499	-3.3564	-4.4528	-2.8943	-4.123	-3.6974	-2.1965	-3.2473	-3.5678	-3.5294	-2.3799	-4.2909	-4.3257	-3.0515	-2.6339	-3.4964	-2.6668	-3.2416	-4.726	-4.0609	-2.9072	-4.0384	-4.3294	-3.163	-3.6448	-3.6053	-2.3153	-4.1622	-2.9546	-3.6761	-3.8432
-14.314	-13.418	-15.278	-14.143	-15.067	-14.909	-14.552	-14.888	-15.001	-12.947	-14.269	-14.332	-15.404	-15.15	-13.818	-13.663	-14.833	-14.867	-14.75	-15.054	-14.599	-14.597	-15.468	-14.747	-14.009	-14.815	-14.722	-14.089	-14.102	-14.647	-14.414	-13.163	-14.14	-14.178	-14.73	-14.112	-13.681	-13.519	-14.161	-13.903	-14.762	-14.456	-14.218	-15.511	-14.238	-14.28	-14.177	-14.579	-13.83	-14.472
-2.6792	-5.8377	-5.6559	-4.5636	-4.5059	-3.9812	-4.0595	-4.1599	-4.5268	-4.2443	-3.7766	-3.5322	-4.7184	-4.4138	-3.9574	-3.3922	-4.1784	-4.596	-4.2888	-4.5746	-4.0255	-4.6484	-4.4613	-3.456	-4.3801	-5.5027	-3.9673	-5.1865	-4.9669	-4.0649	-3.8284	-2.2975	-4.5021	-3.2441	-4.6074	-4.0702	-4.3349	-3.9357	-4.9984	-4.0468	-4.3895	-3.613	-5.1778	-3.5002	-4.0097	-4.3284	-4.1128	-4.4372	-3.9432	-3.9471
8.4378	9.0912	8.4441	8.6701	7.6574	7.2382	8.006	6.9804	7.8778	8.5651	7.2594	7.8171	7.6463	9.2801	6.8598	8.6895	7.2275	8.0204	7.5767	8.0635	8.4221	8.1412	8.5481	8.194	7.274	8.3451	8.0769	8.5265	9.3082	8.5688	8.2387	7.41	7.4217	8.4461	7.8842	7.28	8.1003	7.1209	8.3608	7.6583	8.1338	8.6059	8.5491	7.5503	7.9585	7.4692	8.3659	7.8036	7.1303	8.3582
-12.422	-13.173	-14.518	-13.874	-14.363	-13.344	-14.028	-13.617	-13.163	-14.483	-13.133	-14.356	-14.492	-13.217	-14.177	-12.494	-13.017	-13.536	-14.723	-14.251	-13.279	-14.356	-14.133	-14.303	-14.307	-14.334	-13.656	-14.903	-15.189	-13.335	-12.424	-13.739	-14.201	-14.084	-14.805	-14.663	-12.723	-14.698	-14.685	-13.676	-14.93	-13.491	-14.153	-14.122	-13.281	-13.836	-13.73	-13.426	-13.856	-14.462
-0.14103	-0.17444	-1.132	0.77985	-0.32036	-0.73794	-0.50774	1.5422	0.36259	0.46835	0.23319	-0.21004	-0.040571	-0.052436	0.31162	0.28629	-0.31249	-0.36421	0.76907	-0.017634	-0.13448	-0.01947	1.9051	0.19373	0.92068	-1.0005	-0.46246	0.43217	0.52059	0.6795	0.14709	0.23597	-1.0773	0.76118	0.0036745	-0.36591	-0.39879	0.34082	-0.17557	-0.44773	-0.25609	-0.71762	0.1218	-0.044367	-1.4304	0.91424	1.3564	0.70665	-0.66364	0.4276
-2.6989	-4.0454	-3.7694	-3.9913	-3.6301	-3.1752	-3.6286	-4.529	-4.7353	-3.7047	-3.114	-3.5327	-4.7483	-4.6972	-4.2933	-4.0991	-4.1467	-4.1233	-4.4998	-4.9572	-3.9098	-4.2703	-3.9007	-3.852	-4.3573	-4.398	-4.0228	-3.7072	-4.6303	-2.5926	-3.5994	-4.2734	-4.479	-3.5172	-3.1965	-3.9904	-4.1014	-4.2764	-4.1073	-4.7058	-4.0604	-3.2713	-2.9877	-4.1448	-2.7449	-4.9252	-4.0208	-2.9069	-3.4446	-3.2919
6.1243	7.0808	6.7272	7.8793	6.4729	6.6172	7.2413	6.1887	8.3845	6.1951	6.7113	5.3634	7.1732	6.1738	7.1107	6.7291	7.1822	8.0258	7.06	6.5055	6.1011	6.7247	7.3248	7.5094	8.4261	7.071	7.8913	6.6277	6.0432	6.5623	7.5507	6.6173	6.454	6.1675	7.0305	6.4446	6.5825	6.0567	6.8555	7.0644	5.4988	7.7316	6.9853	6.6099	6.552	6.8143	6.5234	7.1984	6.3849	6.2332
6.9933	7.2416	5.9675	6.5795	5.9546	7.0992	5.935	6.6931	5.8403	7.2557	6.5469	6.8423	7.4995	5.6508	7.5386	5.252	6.9017	7.1024	7.4617	7.5946	6.926	6.7795	6.8121	7.1761	6.443	7.2311	5.5007	6.2679	6.9881	8.0566	6.5597	7.6378	6.4748	5.8415	6.1786	6.0821	7.3825	6.6359	6.8163	6.6182	6.8598	5.4908	6.3775	6.596	6.5606	6.5987	6.6147	6.4398	6.8228	5.8295
-4.6357	-5.4942	-6.1038	-5.0458	-5.1718	-4.6588	-6.0817	-5.0628	-5.8042	-6.0393	-5.3073	-6.0579	-6.0787	-5.7648	-5.5074	-5.0037	-5.2751	-4.8791	-5.4123	-5.8485	-6.123	-5.945	-6.2817	-6.3785	-5.8448	-4.8387	-5.5183	-4.7729	-6.2788	-5.9178	-5.478	-6.3931	-6.2418	-6.0686	-6.479	-6.5576	-4.0534	-6.138	-5.3083	-5.4528	-5.1688	-5.3095	-6.7212	-6.0702	-5.7503	-5.0446	-5.1808	-4.8894	-5.433	-5.743
-0.99003	-1.0222	-1.3481	-1.0228	-1.6133	-1.6371	-2.1462	-2.8218	-1.5534	-0.25871	-2.1404	-1.3243	-2.3194	-1.3928	-1.0147	-0.84721	-1.8816	-1.039	-0.95769	-0.34147	-1.903	-2.0801	-1.2052	-1.237	-1.6263	-1.612	-2.0382	-1.5467	-0.71159	-1.6187	-1.716	-2.4984	-1.2067	-1.0132	-1.5537	0.14678	-2.627	-1.3553	-0.45877	-1.1023	-1.9113	-1.0587	-1.5752	-2.2002	-2.4975	-0.90365	-0.96727	-0.56533	-0.247	-2.5545
-12.558	-12.035	-11.712	-11.514	-11.921	-11.218	-11.228	-12.468	-11.008	-11.385	-11.857	-11.147	-12.603	-12.503	-12.174	-11.42	-11.035	-11.702	-12.567	-11.277	-11.307	-11.382	-11.542	-11.757	-12.16	-10.861	-10.981	-11.961	-11.522	-11.239	-10.847	-12.74	-10.764	-11.646	-10.494	-12.068	-11.305	-12.166	-11.379	-12.707	-11.095	-11.373	-10.967	-12.062	-11.64	-11.292	-12.329	-11.672	-12.225	-12.748
-4.1802	-4.2061	-3.9119	-3.658	-3.6796	-4.5204	-3.8907	-3.9239	-2.0223	-3.207	-4.1259	-4.2466	-4.0162	-3.3904	-4.0046	-2.9564	-2.9134	-3.0461	-2.9544	-4.113	-3.4853	-3.6841	-3.7148	-4.2061	-4.0393	-4.7367	-4.5525	-3.9039	-4.573	-4.4504	-4.9385	-5.1786	-4.6001	-4.7935	-3.7256	-3.2793	-3.7684	-3.5229	-2.9862	-3.363	-4.2184	-4.3147	-3.455	-3.8854	-4.0651	-4.2689	-2.6517	-3.4368	-3.4455	-4.3883
1.4169	1.7597	1.1333	0.39529	1.2744	1.7293	2.8165	2.4478	1.2112	1.9852	0.79309	2.6165	1.1294	1.9873	2.2516	1.4127	1.6855	1.743	1.3146	1.4554	2.0663	1.7397	0.78498	2.556	2.35	1.9634	1.7231	2.0201	2.5165	2.0409	1.3411	2.5147	1.523	1.6991	1.6226	1.9783	2.2954	2.6574	1.9086	0.94547	1.9856	1.3341	2.4655	0.48598	2.0479	2.1581	1.1066	2.2614	2.2319	1.623
5.7828	6.9617	6.8998	6.3982	6.4984	6.2228	4.8064	7.3419	6.6521	6.9164	6.5817	7.3679	8.2412	7.2361	7.6904	6.5486	5.8673	7.3285	7.0495	6.6178	8.2343	6.5773	6.4136	6.9024	6.9248	6.4017	7.1708	7.0265	6.647	6.99	7.2247	6.4124	5.924	6.1237	8.3938	6.8097	6.0137	6.9775	7.2621	7.1072	5.7917	6.686	6.434	6.9748	6.4853	6.4077	7.792	6.4582	6.5625	5.922
-1.948	-1.7262	-2.0542	-2.1598	-2.7924	-2.5608	-2.6717	-2.8407	-1.6104	-3.219	-3.1588	-2.1362	-2.1222	-2.5768	-3.1376	-2.732	-1.6944	-2.146	-1.7992	-2.1092	-2.6867	-3.1662	-1.6892	-1.7511	-3.1097	-2.6949	-2.8273	-2.862	-2.1501	-1.9682	-2.5301	-2.2771	-1.5051	-1.6266	-2.0389	-2.0728	-2.9478	-2.1407	-2.6484	-3.1108	-3.516	-2.7555	-0.86337	-1.5871	-1.5552	-3.3459	-2.0808	-2.6356	-1.9713	-2.8281
0.32038	1.3372	0.089267	0.16087	-0.3689	0.64364	0.0024882	0.073712	0.25267	0.47188	-0.091451	-0.74109	-0.059632	-0.75283	0.55195	0.69405	-0.86417	-0.44036	0.95429	0.63966	-0.87842	-0.30774	-0.38848	0.088232	-0.020145	-0.53344	-0.39285	-0.0047204	-0.61065	-0.49321	-0.33725	-0.1537	0.26737	-0.19153	-0.27413	0.71214	-0.12237	0.072625	0.3159	-0.37034	0.66934	0.46249	0.38819	0.19304	-0.2295	0.4679	-0.14275	-0.044163	-0.49454	0.2189
3.2582	3.4163	1.9294	3.8266	2.701	3.2344	2.9017	3.2595	3.0004	3.2842	3.8315	4.1219	2.3483	2.0998	3.6746	4.1284	2.7676	2.7199	2.2262	3.1214	2.2834	2.8659	1.7005	2.1965	3.4438	3.3389	3.3454	2.1907	3.268	3.4641	3.4287	3.1755	2.3169	3.3625	1.5285	2.9747	3.5391	2.9958	3.672	3.661	2.2993	2.7096	3.9318	2.2687	3.3927	2.9719	3.7341	4.4184	1.481	2.381
4.6781	5.018	4.57	4.3893	4.2914	5.7978	3.7185	4.1616	6.065	5.5959	4.5187	5.5476	5.3457	4.5891	5.4192	5.1636	4.4964	4.9888	5.5455	4.329	4.7136	5.3187	3.9196	5.3062	5.3357	4.4809	4.6989	4.7067	4.4135	4.5329	5.3697	6.7492	5.2867	5.2778	4.5815	4.1572	6.1766	5.7342	4.0504	5.5947	4.6945	5.8689	4.9897	4.7104	4.2236	4.4394	5.7105	5.3599	4.4682	4.7889
-10.094	-10.73	-10.642	-10.998	-10.515	-11.228	-10.251	-10.011	-9.8362	-10.087	-10.901	-10.833	-10.743	-9.6688	-9.9953	-10.048	-10.701	-10.22	-12.113	-11.255	-10.855	-11.198	-10.389	-9.7091	-10.376	-11.394	-10.503	-10.759	-10.046	-10.306	-11.045	-11.109	-10.911	-10.405	-11.545	-10.241	-11.624	-11.156	-10.648	-11.532	-10.263	-10.067	-11.175	-10.865	-10.46	-10.976	-10.7	-10.863	-11.072	-10.891
-2.9255	-3.3155	-2.9982	-2.8463	-1.6965	-2.2392	-1.7168	-2.4938	-3.7511	-2.9445	-3.2474	-2.2981	-3.5572	-2.7062	-3.8818	-2.1838	-2.2097	-2.0843	-2.3007	-2.8015	-1.7555	-3.6138	-1.8123	-3.0048	-2.7376	-2.3997	-3.3232	-2.2439	-2.2541	-2.8956	-3.0824	-2.6408	-2.3159	-1.7296	-2.7614	-1.7357	-2.8576	-2.3766	-2.1474	-2.2779	-2.6891	-2.4832	-1.9064	-3.1608	-2.1689	-2.1645	-2.9477	-3.505	-2.9326	-1.193
-8.6497	-7.3484	-8.4628	-8.737	-9.54	-9.6599	-8.8454	-8.3468	-8.4107	-8.7327	-9.5053	-9.2245	-9.8972	-9.3353	-9.6493	-9.4622	-8.554	-8.5688	-9.1399	-9.6074	-9.7706	-8.8364	-8.7921	-10.029	-7.9974	-8.6488	-8.376	-8.686	-9.1323	-8.7726	-8.4605	-9.581	-8.9964	-8.9614	-8.424	-9.5346	-7.9966	-8.7512	-9.3255	-8.2571	-8.3334	-10.036	-9.5047	-8.3367	-8.6657	-8.6579	-9.0485	-9.0398	-9.6281	-8.1442
4.7038	5.4288	4.4107	5.4261	5.8533	4.4421	5.1856	5.1522	6.1596	3.8538	4.9153	4.6617	5.3871	5.269	4.5748	3.6856	5.1409	4.2058	5.9326	5.3193	3.9268	4.6512	5.1898	5.6284	5.9072	5.7597	4.1238	5.1464	4.6914	5.2595	5.5419	4.3883	5.546	4.1527	5.7224	4.417	6.5566	5.8873	5.0589	5.3203	4.5658	5.7116	4.2904	4.5649	4.3449	5.0373	5.347	5.5982	4.8656	4.6028
0.54278	0.010088	0.38196	-1.2555	-0.8231	-0.25279	-1.5177	0.58389	0.090778	-0.46986	-0.17987	-1.0074	-0.0051766	-0.23965	0.64757	0.035591	-0.60868	-0.38066	0.013829	0.61269	0.18032	-0.88271	0.63415	0.013879	-0.5786	-0.53817	-0.46468	-0.13505	-0.34692	1.0641	-1.0446	-0.084834	-0.16637	-0.33392	-0.63456	-0.39403	0.35955	0.59432	-0.020092	-0.50371	0.17331	-0.38234	1.1526	0.12529	-0.43288	-0.98911	0.27144	0.60258	0.20474	-0.30102
-13.165	-12.242	-13.904	-13.077	-13.156	-12.877	-12.33	-13.143	-13.045	-13.229	-13.237	-13.548	-12.259	-13.287	-13.453	-12.814	-13.078	-11.65	-12.272	-12.861	-12.755	-12.492	-12.62	-12.247	-13.114	-11.948	-12.193	-12.827	-12.976	-12.89	-12.444	-12.102	-13.157	-13.084	-12.25	-11.979	-12.861	-12.057	-12.402	-12.295	-13.507	-11.512	-13.534	-14.178	-13.282	-12.757	-12.569	-13.285	-12.947	-13.708
-2.1609	-1.9052	-0.37167	0.24452	-2.499	-0.84691	-1.5815	-2.0289	-1.0135	-0.94506	-1.3962	-0.94658	-0.40862	-1.2756	-1.368	-0.92814	-1.7275	-1.2787	-1.845	-1.3499	-1.2414	-1.4572	-0.74817	-0.75483	-1.4858	-0.89514	-0.98989	-0.43518	-1.8545	-1.9402	-2.0166	-0.99649	0.070585	-1.0461	-1.2363	-1.3986	-0.31051	-1.6142	-1.6987	-0.90444	-1.9662	-1.6672	-2.3023	-1.5041	-1.8794	-2.4775	-1.3972	-0.91137	-1.1782	-1.4375
-2.8383	-2.8531	-4.1225	-3.845	-2.4141	-1.7479	-3.6683	-3.6469	-3.6491	-3.223	-2.8483	-2.711	-2.3718	-4.1501	-2.9924	-3.5233	-3.1882	-3.6251	-4.097	-3.6416	-2.7703	-2.8031	-2.1541	-3.4371	-3.5709	-2.3515	-3.3857	-4.0799	-3.2342	-3.8383	-3.0656	-3.43	-3.5737	-3.2413	-3.8025	-3.8146	-3.371	-2.2636	-1.8949	-2.9839	-3.4533	-3.2593	-2.874	-3.4917	-3.5221	-4.3514	-3.1314	-3.4048	-2.3861	-3.0792
-4.9714	-4.4902	-4.2341	-5.2827	-4.7347	-5.2633	-4.0958	-4.9172	-4.3213	-5.3346	-5.2351	-5.3486	-5.0631	-5.0657	-5.346	-6.2833	-5.354	-4.3912	-5.7442	-4.7898	-5.304	-5.1139	-5.6946	-5.8832	-4.5985	-5.8604	-4.0796	-4.0553	-5.1999	-4.373	-4.546	-5.4279	-5.1715	-3.9995	-4.6134	-4.8195	-5.2267	-5.0313	-5.7665	-4.8668	-5.5835	-5.5155	-5.4331	-5.4333	-5.6443	-5.1992	-5.3836	-4.1357	-4.7988	-4.852
-1.1356	-2.1465	-0.53297	-1.3685	-1.0645	-1.5637	-0.9814	-0.59992	-0.55237	-0.35873	-0.43226	-0.20512	-0.87221	-0.83055	-0.91797	-0.39163	-1.028	-1.661	-1.5983	-0.029996	-0.45862	-0.67876	0.21669	-0.48965	-1.0832	0.2467	-0.29048	-0.95179	0.29479	-1.3609	-0.27532	0.014618	-1.1842	-0.46229	-0.33092	-0.71899	-0.19156	-0.92816	0.022365	-1.2968	-0.36553	-0.58323	-1.8892	-1.7371	-0.47771	-0.8391	-0.48691	0.46742	-0.9144	-0.95485
-1.6807	-1.0228	-1.3941	-0.79061	-1.8083	-2.08	-1.4895	-1.2378	-1.8047	-2.1676	-1.2262	-2.2682	-0.10355	-1.6734	-1.5192	-1.1923	-1.6604	-2.1202	-1.8795	-1.1071	-0.824	-1.1401	-2.4769	-1.8573	-1.694	-0.62397	-0.46924	-1.9267	-1.9063	-1.0183	-1.2049	-2.034	-1.4764	-1.7711	-1.4616	-1.9211	-1.4068	-1.1179	-1.5746	-2.5064	-1.4913	-1.9724	-1.3385	-1.3231	-0.38266	-0.38563	-1.1275	-0.29431	-0.85509	0.32141
-12.685	-13.679	-11.844	-12.273	-12.751	-12.267	-13.086	-12.803	-13.727	-13.432	-12.985	-12.799	-12.056	-12.619	-11.666	-13.471	-13.485	-13.278	-13.82	-13.769	-11.993	-13.373	-12.17	-12.153	-14.274	-14.393	-13.536	-12.991	-13.416	-13.171	-12.286	-12.705	-13.187	-12.651	-13.064	-13.38	-12.733	-12.232	-13.382	-13.027	-12.962	-12.937	-12.76	-12.847	-11.831	-11.646	-12.247	-13.341	-13.389	-12.849
-1.0987	-1.9177	-1.8306	-2.4378	-1.6478	-0.92632	-1.3624	-1.0213	-2.0253	-1.8608	-1.4263	-0.5065	-1.6866	-2.4999	0.11482	-1.5253	-0.87181	-1.5584	-1.0455	-1.1658	-1.1662	-1.3328	-1.6155	-0.95494	-1.473	-1.1614	-0.99991	-0.53687	-1.3366	-1.033	-1.0571	-1.8944	-1.088	-1.6507	-1.577	-1.7613	-1.4753	-1.738	-1.0963	-2.2195	-1.9626	-0.70682	-1.529	-2.1421	-2.1807	-2.7367	-2.9186	-1.3108	-1.392	-0.88515
0.78186	1.4902	0.78519	1.8189	2.1094	1.7293	1.399	1.9307	1.7815	1.914	2.0849	2.2824	2.351	1.3901	1.9792	1.1412	1.9154	2.1328	1.2384	1.1586	2.1042	1.9768	1.9235	1.1268	1.9627	1.1231	1.9617	1.2444	1.9507	1.8241	2.3483	2.1701	2.0268	1.333	1.8237	1.6164	1.6445	1.4243	1.6545	2.2887	1.1362	0.84819	1.3691	1.522	1.5319	1.3433	2.2737	2.6314	1.7328	1.5471
7.482	6.8754	8.033	6.1864	6.3048	7.0762	6.5001	7.1382	7.6001	5.7848	7.8058	6.775	6.6442	6.3345	6.6212	7.4179	8.2392	6.826	6.4542	7.6076	6.822	6.7741	6.6415	7.0111	7.6283	6.5151	6.4406	7.3428	6.2379	7.079	7.5233	7.229	6.8867	7.0623	6.4309	6.7169	6.3791	7.5925	7.0256	7.1511	6.5294	7.192	7.1043	7.0032	6.9981	6.0418	6.1488	5.8465	6.2357	6.1905
6.1844	6.5731	6.1776	6.7453	6.1265	7.0021	6.9184	7.2971	5.4971	6.5617	7.2967	7.1979	6.0402	5.9246	7.6073	6.4795	6.213	6.3902	6.8988	6.6135	6.4454	6.6991	5.9224	5.3798	7.4053	7.3571	8.0303	6.8174	6.3752	6.0423	7.3107	6.4484	5.9035	6.7762	5.1396	5.3246	6.9753	6.3365	8.4868	5.5225	6.1301	7.1493	8.0369	5.73	6.8321	7.8228	7.0146	6.1675	7.0369	6.8591
-11.263	-12.169	-10.863	-10.517	-11.516	-11.211	-11.88	-12.948	-11.6	-12.898	-12.327	-11.392	-10.476	-11.311	-11.172	-10.769	-11.633	-11.364	-11.443	-11.108	-11.786	-11.253	-12.549	-11.087	-11.329	-12.387	-10.8	-11.163	-10.84	-11.3	-10.324	-11.325	-10.547	-10.971	-12.65	-11.242	-11.483	-10.984	-9.5202	-11.476	-11.347	-10.338	-11.784	-12.166	-11.039	-12.008	-10.974	-11.056	-11.109	-11.242
3.7618	4.2409	5.3208	4.201	3.7068	5.5548	4.7819	4.5284	4.751	3.7125	4.2213	3.2442	3.1309	4.0542	3.9561	3.9454	3.9896	4.7038	2.8991	3.5747	4.5359	4.5436	3.9194	3.5947	5.4984	5.1339	3.3175	4.7492	5.1184	4.8007	3.9773	3.6027	4.3508	5.2501	4.4108	4.769	3.9181	4.0412	3.6627	4.0401	4.7611	4.3093	3.7807	4.012	3.8412	4.359	4.5747	4.7089	4.6208	4.6183
-12.659	-13.465	-13.737	-13.651	-13.245	-12.041	-12.615	-13.662	-12.651	-12.698	-14.333	-14.074	-13.707	-12.778	-13.875	-13.673	-13.071	-13.087	-13.274	-13.101	-12.011	-14.07	-13.237	-12.571	-12.497	-12.56	-12.726	-13.411	-13.476	-13.628	-13.954	-13.86	-13.68	-12.256	-12.465	-13.772	-13.172	-13.14	-13.707	-12.782	-12.872	-12.933	-13.576	-12.609	-13.406	-13.276	-13.282	-14.283	-13.741	-13.159
-1.9607	-0.64661	-1.4161	-1.0311	-1.161	-1.0248	-1.4029	-0.94808	-0.98627	-1.6719	-0.80054	-0.27659	-2.2984	-1.4915	-1.6549	-0.77008	-0.11123	-1.5991	-0.97894	-1.0192	-1.6589	-1.0757	-0.62638	-2.057	-0.54622	-1.0887	-1.1492	-0.67071	-1.623	-0.60056	-1.7372	-1.7978	-1.5576	-0.93727	-0.72717	-1.8477	-1.7719	-1.7605	-1.5696	-1.2929	-1.8041	-1.7922	-0.80608	-0.63173	-0.69124	-1.8895	-1.9246	-1.5493	-1.2163	-1.5519
-13.337	-13.03	-13.73	-13.766	-12.788	-13.687	-12.404	-13.126	-12.301	-12.49	-13.059	-13.623	-14.239	-13.18	-12.126	-12.447	-12.648	-13.6	-12.07	-13.788	-12.794	-13.119	-12.893	-13.164	-12.905	-13.937	-12.931	-12.285	-12.719	-12.651	-13.398	-12.285	-13.24	-11.787	-12.2	-11.774	-12.537	-11.671	-13.254	-14.304	-12.97	-14.59	-12.191	-12.67	-14.004	-12.01	-13.277	-13.561	-11.919	-12.723
-3.434	-3.1927	-2.7938	-2.129	-2.2538	-2.6126	-2.7512	-1.538	-2.3394	-2.0261	-4.2468	-2.1576	-2.888	-2.4476	-2.788	-2.1876	-2.716	-3.1389	-1.6037	-2.0626	-3.4046	-2.0788	-1.3648	-2.719	-2.3868	-4.0001	-2.9712	-2.1844	-3.3787	-3.5621	-2.7277	-3.2439	-2.5557	-3.5381	-2.4692	-3.1581	-2.2508	-2.548	-3.3684	-3.2782	-2.4244	-2.2278	-2.6567	-1.843	-2.1156	-3.1728	-2.1323	-3.4207	-2.5304	-2.1082
-13.766	-13.354	-12.269	-12.669	-13.641	-13.241	-13.129	-11.947	-12.631	-13.22	-12.407	-13.201	-12.898	-12.807	-13.79	-11.623	-13.057	-12.878	-13.854	-13.84	-12.951	-13.266	-13.705	-13.498	-13.696	-13.711	-12.972	-13.422	-12.932	-14.285	-13.526	-13.111	-13.01	-12.459	-13.121	-13.67	-13.567	-14.073	-13.551	-13.718	-14.299	-13.899	-13.736	-12.855	-13.501	-13.479	-13.348	-12.759	-12.245	-13.247
-2.5499	-2.473	-3.3205	-2.8741	-3.0558	-1.301	-2.8974	-3.4986	-1.7647	-2.3208	-3.1765	-2.1123	-3.839	-2.9129	-2.7523	-3.1237	-1.6581	-1.6507	-2.7815	-2.6068	-2.1361	-3.5626	-2.1633	-1.3093	-2.2791	-3.4204	-2.5294	-2.3026	-4.3186	-2.2294	-3.1214	-4.3184	-3.0662	-3.9163	-1.8538	-3.6414	-2.7711	-3.0818	-3.168	-2.1819	-3.0933	-2.8091	-3.0138	-2.5782	-2.9379	-1.8208	-3.3191	-3.1792	-2.7955	-1.8491
2.8196	1.0124	0.65399	2.1779	1.0436	1.7014	2.0261	1.385	2.4465	2.3463	1.8291	0.60193	0.45965	2.1856	0.47255	1.1776	1.5283	1.9199	1.6083	1.7982	2.5676	0.62906	2.102	2.0029	1.7989	2.4534	1.0169	1.7175	1.9499	1.0357	1.4174	1.1447	1.5844	1.6835	1.951	1.9285	1.5501	2.4542	1.458	1.8882	2.0376	1.5916	1.9787	2.2305	2.0117	1.5647	2.0613	2.65	0.43005	2.4063
-5.163	-5.2413	-4.9246	-5.6228	-4.612	-5.6583	-5.5062	-5.0947	-4.5634	-4.3867	-4.828	-4.8219	-4.8708	-5.4183	-4.8333	-5.3236	-5.4065	-4.8184	-4.8816	-6.4903	-4.7619	-4.5039	-4.4042	-4.6771	-5.2429	-4.3619	-4.4322	-5.6624	-5.0176	-4.8603	-5.0949	-5.4436	-4.4514	-5.35	-5.1948	-3.8969	-3.9754	-5.1353	-5.5841	-5.2637	-4.3907	-4.2496	-4.5045	-4.4018	-5.177	-5.6176	-5.2233	-4.8143	-6.0013	-4.4353
-3.1348	-3.237	-2.7801	-2.9839	-2.7249	-4.0492	-3.9156	-2.8965	-3.7227	-3.4394	-3.5997	-4.595	-3.2531	-3.1807	-3.0996	-1.955	-2.084	-2.8736	-4.8655	-5.0233	-1.9831	-3.306	-1.7827	-1.9774	-3.3126	-3.306	-3.1441	-3.5675	-3.5425	-3.7297	-4.2488	-4.0021	-2.4955	-2.6055	-3.7985	-1.7516	-4.5009	-2.4943	-4.7565	-2.885	-2.5977	-3.6582	-2.5532	-3.235	-3.2132	-4.1217	-3.3485	-3.5826	-2.8606	-3.6873
-4.0143	-3.8643	-2.8272	-3.5953	-4.4745	-3.6208	-2.7155	-3.4459	-4.2356	-3.2078	-3.1597	-2.3357	-3.5104	-1.862	-3.2731	-3.2418	-3.2183	-3.7925	-3.9312	-3.0207	-3.7407	-3.4016	-4.3526	-2.5955	-1.8824	-3.0128	-3.6016	-2.1077	-2.1246	-3.239	-4.161	-5.2163	-4.0158	-3.4303	-3.2741	-3.4705	-2.3544	-3.7599	-4.1906	-3.9438	-2.445	-3.6325	-3.2474	-2.8051	-2.3095	-3.1466	-3.1785	-3.2762	-3.1486	-3.1681
-4.1285	-5.6322	-4.9178	-4.8531	-5.6036	-5.2225	-4.5973	-4.4654	-5.8135	-4.1546	-4.7435	-4.6645	-5.216	-5.0241	-6.1319	-5.4555	-4.8821	-4.469	-5.3684	-4.5865	-5.336	-4.6107	-3.965	-6.2359	-5.2176	-4.457	-4.3318	-3.9061	-4.34	-6.0327	-4.3201	-4.9624	-5.1977	-4.4078	-5.1879	-4.0509	-5.2544	-5.3665	-5.1978	-4.951	-4.4268	-6.1668	-4.8367	-5.9812	-5.4737	-4.4767	-4.0409	-4.5813	-4.7945	-5.8322
-3.4788	-2.41	-3.3387	-2.1121	-2.6051	-2.4791	-3.3547	-2.5659	-2.9007	-2.5057	-3.1695	-2.2859	-2.5539	-2.358	-2.8997	-2.2381	-2.3139	-1.8212	-1.0548	-2.4942	-2.5808	-3.021	-1.7756	-2.777	-2.6747	-2.5338	-1.9315	-1.7923	-2.1052	-3.041	-1.4823	-3.17	-2.4505	-2.5076	-2.4094	-2.6252	-3.2176	-2.5992	-0.75461	-2.0004	-3.474	-2.5898	-2.6486	-2.2939	-1.5433	-2.9942	-1.423	-1.2471	-2.6024	-3.0487
-10.416	-12.116	-11.409	-13.006	-11.699	-10.927	-11.528	-10.963	-10.653	-11.975	-12.341	-12.699	-11.366	-10.732	-10.943	-10.543	-11.55	-11.864	-12.459	-11.676	-12.49	-11.118	-12.749	-11.797	-11.738	-12.723	-11.408	-11.525	-11.371	-11.211	-12.032	-12.126	-11.208	-10.827	-11.449	-11.314	-12.239	-9.9814	-11.687	-12.126	-10.761	-12.186	-11.318	-11.748	-11.899	-11.269	-12.332	-11.698	-12.27	-11.259
-9.8413	-10.156	-10.082	-8.4574	-8.445	-9.2607	-9.9106	-9.9526	-9.5708	-9.8119	-9.5457	-9.0725	-9.0338	-9.2172	-9.7105	-9.4587	-9.4472	-9.7775	-9.6293	-9.6996	-9.317	-11.065	-8.7951	-9.9749	-10.316	-9.3293	-9.0941	-9.3499	-9.8524	-8.6926	-9.7701	-9.9631	-9.1592	-9.1084	-9.2437	-8.4965	-10.089	-9.9675	-9.3924	-9.7456	-10.759	-8.2569	-9.7597	-8.9511	-9.6659	-9.0907	-8.408	-9.0493	-9.3883	-9.1262
-1.0711	-0.4449	-1.433	-0.14584	0.75239	-0.57716	-1.1046	0.20478	-1.1035	-1.1534	-0.8168	-0.098078	-1.9157	-0.98979	-0.024764	-1.6232	-0.54923	-1.5622	-1.1335	-0.020813	-1.4454	-0.26284	-1.1857	-0.15994	0.50264	-0.074571	-0.13915	-1.3332	-1.2046	-1.4817	-1.3474	-1.4353	-1.157	-1.1797	-0.81528	-0.95983	-0.7642	-0.44764	-0.67224	-2.2388	0.3391	-0.49326	-0.082947	-0.37509	-0.94382	-1.1403	-0.83763	-0.41828	-1.0256	-1.2295
-1.7399	-1.8694	-0.86374	-1.1807	-0.7065	-1.7132	-1.208	-1.3161	-1.805	0.021301	-0.72413	-1.3458	-0.23758	-1.4435	-0.48836	-0.55967	-1.1479	-1.6778	-0.32797	-0.91603	-2.1363	-1.1595	-0.12335	-0.98292	-0.89943	-1.1678	-1.5603	-0.30643	-1.0933	-1.6884	-0.84515	-1.4523	-2.6253	-1.321	-1.1724	-1.5723	-0.13745	-1.8675	-1.8498	-0.53426	-0.98142	-0.73942	-2.1539	-0.65377	-0.47788	-1.2426	-0.70519	-0.30532	-0.41987	-0.57673
-12.793	-12.825	-12.662	-12.892	-11.925	-12.565	-12.877	-11.465	-12.371	-13.872	-13.574	-13.247	-12.42	-12.606	-13.456	-12.669	-12.658	-12.862	-13.269	-12.404	-12.27	-12.837	-12.793	-13.199	-13.515	-13.097	-13.41	-13.339	-12.562	-11.892	-12.472	-11.796	-12.172	-12.864	-12.591	-12.386	-13.484	-11.835	-12.566	-13.821	-12.404	-12.217	-11.925	-14.097	-13.272	-12.636	-14.07	-12.627	-12.561	-13.131
-21.705	-22.874	-22.133	-21.905	-21.694	-21.939	-21.742	-22.457	-21.615	-22.159	-21.482	-22.682	-21.375	-21.841	-21.581	-21.917	-21.674	-22.809	-22.861	-22.583	-22.336	-23.217	-21.697	-23.025	-21.871	-24.505	-22.23	-22.186	-22.417	-22.153	-22.731	-23.47	-22.719	-22.084	-23.158	-21.139	-22.799	-22.684	-22.77	-21.947	-21.252	-21.794	-21.662	-22.871	-21.099	-21.853	-21.199	-23.944	-22.556	-22.674
0.026202	0.26521	-0.58708	-1.0525	0.81666	-0.070798	0.39337	1.0166	0.58756	-0.20122	0.36792	0.70563	0.20184	0.35106	-0.84711	0.96851	-0.19728	0.29136	0.3296	0.059808	0.20997	0.78325	0.16842	-0.50131	-0.54151	0.1914	-0.36872	0.30877	-0.35417	-0.054323	0.53322	0.82463	0.11249	-0.04949	0.3938	-0.30139	-0.095953	-0.15959	-0.64056	-0.32638	-0.13516	-0.30893	0.25388	-0.94668	-0.1148	-1.0115	0.48249	-0.41594	0.16664	0.01982
-3.4061	-2.7608	-2.8967	-3.5428	-3.974	-4.228	-3.8921	-1.9734	-2.5226	-3.884	-3.7807	-3.5244	-2.7063	-3.572	-2.2938	-3.7058	-3.8878	-3.1031	-2.7686	-3.4088	-2.993	-3.2351	-2.9488	-2.8213	-3.5056	-4.3569	-3.1514	-3.0522	-3.7108	-3.459	-4.2737	-4.4274	-3.1794	-2.004	-3.5286	-2.7879	-3.0947	-3.5225	-3.2651	-2.887	-4.3851	-3.0031	-3.2567	-3.1944	-3.4885	-3.4079	-2.2907	-2.7429	-2.5209	-3.5618
7.8454	7.7225	9.1215	8.2563	8.3696	7.7101	7.6507	9.0941	8.001	8.7911	7.7624	6.9634	7.557	7.1364	8.0968	8.0706	8.745	8.6963	7.8096	9.0979	7.6144	8.2146	8.3023	8.5035	8.6055	9.2555	8.1472	8.394	7.8242	6.6432	7.4781	9.3387	7.7926	7.9733	7.4258	8.0491	8.628	8.3471	8.2247	7.7759	7.7933	9.4758	8.4313	8.5926	7.6128	7.843	6.3961	6.9825	7.4373	8.5514
-10.224	-11.142	-9.8675	-10.616	-9.904	-11.809	-10.62	-9.7289	-10.97	-10.977	-10.257	-10.502	-10.872	-9.2783	-10.588	-11.686	-11.377	-10.358	-10.045	-10.208	-12.508	-11.249	-9.7498	-11.537	-10.985	-10.831	-9.5471	-10.638	-10.622	-10.469	-12.228	-11.374	-11.225	-10.358	-9.9669	-10.541	-10.298	-12.348	-10.875	-10.374	-9.9087	-9.9982	-10.904	-10.442	-11.761	-11.151	-12.151	-10.355	-11.748	-10.677
7.2622	5.9691	6.4692	6.7916	7.4885	6.5107	8.4957	6.2064	6.6394	7.4904	6.3489	6.0175	7.4759	6.9573	7.1828	6.6177	5.5757	7.9627	6.5047	6.6758	6.8209	5.6495	6.381	6.5507	6.747	7.0178	7.3624	7.2138	6.4974	6.6083	6.5727	6.5003	6.0426	7.4068	7.0611	6.6639	5.398	6.8921	6.6056	7.0246	6.8084	6.6376	6.5952	6.6943	6.2072	6.9385	7.7304	7.722	5.9031	6.8
-4.0686	-3.5744	-3.518	-3.4711	-3.0492	-3.5278	-2.231	-2.423	-4.4964	-3.0563	-3.8169	-3.3197	-3.2083	-1.4452	-3.732	-3.3601	-1.3352	-2.7052	-2.5232	-3.089	-2.7942	-4.4588	-3.1792	-3.161	-3.3381	-3.9248	-3.5687	-3.9247	-3.7276	-2.9865	-2.7516	-2.838	-3.4384	-3.5741	-2.9937	-3.6456	-3.2829	-3.2478	-2.9531	-3.175	-4.07	-2.2804	-3.1882	-3.5615	-4.3505	-1.8049	-2.5462	-4.0878	-2.9603	-3.7863
-13.211	-13.206	-14.027	-13.586	-13.236	-13.643	-12.367	-12.559	-12.541	-14.566	-13.44	-12.76	-12.671	-13.472	-12.633	-13.02	-12.492	-12.905	-12.999	-12.526	-13.204	-12.07	-13.433	-12.007	-12.974	-12.633	-12.711	-12.658	-12.587	-12.235	-12.694	-12.775	-13.259	-13.627	-13.959	-11.801	-13.116	-12.801	-11.748	-12.622	-11.307	-13.428	-12.716	-12.477	-11.691	-13.18	-13.232	-12.39	-13.429	-14.198
-6.5885	-5.9998	-5.969	-5.6413	-6.1044	-6.5931	-5.3339	-6.6295	-6.2885	-7.4606	-6.3983	-7.1411	-6.0113	-5.2151	-6.1783	-5.1181	-6.4977	-7.5163	-6.4939	-5.7201	-5.6674	-5.6443	-5.9131	-6.4533	-7.1001	-6.8104	-6.7727	-6.384	-5.5109	-5.9629	-5.742	-7.0277	-6.6581	-5.4908	-5.6776	-5.629	-6.633	-7.4232	-6.8339	-5.9378	-5.6596	-6.2582	-5.9987	-6.2767	-5.6385	-6.1255	-7.0941	-6.9931	-7.0149	-5.6363
-11.972	-12.401	-12.019	-14.5	-13.032	-13.792	-12.367	-11.983	-12.484	-13.336	-12.823	-13.684	-12.615	-13.056	-12.724	-12.543	-12.651	-12.137	-13.446	-14.041	-13.259	-12.109	-13.503	-12.755	-12.815	-14.049	-12.555	-13.284	-13.759	-12.717	-12.931	-12.879	-12.408	-12.109	-11.197	-12.455	-12.527	-12.886	-13.072	-12.838	-13.524	-13.332	-13.681	-12.07	-12.993	-12.071	-12.833	-12.713	-13.662	-12.648
-11.017	-12.242	-12.339	-12.253	-12.301	-11.528	-10.849	-12.349	-10.996	-11.205	-11.686	-12.143	-11.343	-10.467	-11.225	-11.54	-11.608	-11.247	-12.196	-12.473	-10.795	-12.703	-12.724	-11.595	-11.711	-10.721	-11.519	-11.363	-12.052	-10.375	-10.615	-11.311	-10.658	-11.389	-11.549	-11.301	-11.272	-11.746	-12.876	-12.141	-11.327	-10.842	-10.933	-12.403	-11.459	-11.047	-12.397	-11.621	-12.345	-11.829
0.069998	0.56281	-0.43822	-0.62802	-0.22157	0.29097	-0.093435	1.4654	-1.0828	-0.38199	0.2114	-0.18305	-0.6215	-0.30422	0.17182	-0.29929	-1.3084	-1.2948	-1.3219	-0.3356	0.72922	1.5155	-0.26472	0.75725	-1.362	0.38283	0.46265	-0.23417	0.67915	-0.96656	0.65222	-0.31733	2.0162	0.34828	-0.56615	-0.60579	0.12335	0.36883	0.80052	-0.4584	-0.57767	-0.82791	0.099168	-0.60473	-0.17148	-0.49157	0.10074	0.18575	0.060928	0.35443
0.28601	0.062995	0.89167	-0.63187	0.080748	-0.6599	0.36888	1.3313	0.047932	-1.8672	-0.45169	-0.40463	0.27648	0.053679	0.51517	0.76673	0.058783	-1.1065	-0.44349	-0.39512	0.18341	0.18988	-1.1336	-0.24178	-0.34085	0.94298	0.60654	1.0746	-0.17133	-0.90347	0.044638	0.16091	1.209	-0.54982	0.48123	-0.068589	0.15739	0.43762	0.30674	-0.60948	0.67766	0.7778	0.88133	0.69763	-0.43814	-0.32471	-0.52083	-0.5732	0.23668	-0.81193
4.4091	3.6034	4.0851	4.8721	4.5301	5.5985	4.2738	4.3118	4.0524	4.6327	4.7589	4.9506	5.3646	4.983	3.9988	3.2008	4.6105	5.0702	4.6016	4.0669	5.2353	4.3959	5.0393	3.7942	4.0828	4.9036	4.1693	4.7028	4.0648	3.8229	4.3135	5.0646	4.3795	3.3165	5.2376	4.6808	3.9651	4.7898	3.9554	4.4432	4.6211	5.0919	4.8828	5.3218	4.3036	4.4125	5.1639	4.734	4.379	4.0688
-3.6417	-3.142	-3.917	-2.682	-3.2136	-3.4315	-2.9951	-2.5303	-3.4839	-3.3168	-5.2437	-3.7285	-3.1001	-2.9399	-3.6245	-4.4217	-3.2334	-3.3086	-2.3392	-3.9447	-4.3491	-4.2497	-3.0829	-2.7002	-2.7702	-4.9513	-2.0163	-2.2622	-4.1565	-2.8409	-2.7821	-3.1467	-3.6963	-3.2815	-3.6826	-2.9831	-3.1491	-3.3969	-3.1115	-3.1305	-3.6735	-4.4388	-2.2742	-3.8589	-2.9378	-2.6613	-2.6853	-3.1022	-3.2479	-2.5142
-12.925	-13.576	-12.631	-13.026	-12.797	-13.393	-12.774	-13.014	-12.525	-13.492	-15.157	-11.743	-11.856	-12.874	-12.932	-13.312	-13.424	-12.948	-12.08	-12.479	-13.243	-13.619	-13.268	-13.023	-14.124	-13.738	-12.8	-13.831	-12.918	-12.447	-13.722	-13.049	-13.862	-13.371	-12.711	-12.643	-12.952	-13.215	-14.043	-13.364	-12.26	-13.245	-13.998	-13.301	-12.712	-13.045	-13.556	-13.895	-12.898	-12.919
-7.0253	-9.0006	-8.6176	-7.8833	-7.1872	-8.6641	-8.1701	-8.7112	-7.6992	-7.0635	-8.487	-8.1764	-6.9928	-7.3479	-7.5668	-7.7841	-7.693	-7.5537	-7.3187	-7.2152	-6.8525	-7.5387	-7.5295	-8.0604	-8.6418	-7.5284	-7.7232	-8.7355	-7.3566	-6.5422	-6.438	-7.9655	-7.861	-8.1972	-7.6553	-7.3639	-7.2938	-7.8011	-7.8313	-7.2299	-7.6758	-7.8079	-8.2159	-7.3297	-7.7055	-6.8567	-6.5224	-7.6729	-7.9189	-5.9363
-1.9434	-1.7209	-1.9332	-1.2968	-1.7125	-2.8049	-1.2835	-1.2788	-1.6907	-0.52845	-1.5607	-0.63001	-0.77746	-1.4135	-1.5323	-0.76906	-1.3128	-2.5219	-0.93984	-0.91824	-1.1708	-1.6541	-1.2356	-1.3393	-1.4541	-2.2267	-1.6789	-1.632	-0.97815	-1.1921	-1.1679	-1.4516	-1.8445	-1.3413	-1.0003	-2.7984	0.0071285	-0.54	-0.55612	-2.4068	-1.2641	-1.0409	-1.0672	-2.6159	-0.86213	-1.7114	-0.41744	-1.0079	-1.254	-0.9276
-12.16	-10.695	-10.87	-12.565	-11.475	-12.395	-11.545	-11.318	-11.376	-12.139	-10.397	-12.42	-12.177	-10.625	-11.808	-11.698	-12.738	-12.68	-11.203	-11.194	-9.6013	-11.354	-11.98	-11.619	-11.221	-11.722	-10.904	-11.506	-11.057	-11.578	-11.64	-11.943	-12.511	-11.627	-11.297	-11.313	-12.043	-12.094	-11.867	-10.867	-10.679	-11.294	-10.799	-10.96	-11.267	-11.176	-11.912	-11.799	-11.531	-11.152
-13.887	-13.706	-13.311	-12.174	-13.52	-12.983	-13.504	-13.344	-13.273	-13.445	-13.606	-13.63	-11.93	-13.591	-12.897	-14.264	-13.524	-12.898	-13.283	-14.2	-13.284	-12.807	-12.739	-13.552	-13.178	-13.533	-13.24	-13.442	-12.523	-12.691	-14.197	-12.39	-12.497	-12.497	-12.778	-13.757	-12.994	-14.478	-12.963	-13.38	-14.189	-12.737	-12.346	-12.693	-12.527	-14.025	-13.306	-13.016	-13.866	-12.335
-22.206	-22.596	-22.187	-22.126	-23.213	-23.041	-21.846	-22.061	-22.265	-22.664	-22.219	-23.242	-22.565	-22.116	-22.047	-22.728	-22.217	-22.512	-23.075	-22.947	-21.747	-22.362	-22.172	-22.145	-22.496	-21.588	-21.512	-21.699	-22.212	-22.44	-22.802	-22.664	-22.237	-22.565	-21.051	-21.865	-22.438	-20.965	-22.735	-22.066	-23.415	-21.619	-22.662	-22.088	-21.98	-22.358	-22.603	-21.869	-22.434	-22.674
5.0682	6.0062	4.9794	4.6286	5.1594	6.1808	5.825	6.3767	6.6106	5.4952	5.8906	5.7206	6.0571	6.3115	4.7787	6.4981	6.0449	5.0696	6.1531	5.3629	6.1596	5.4394	4.4965	5.4644	5.2427	6.4921	4.6028	5.3534	6.468	5.9347	6.0974	4.8164	6.8434	5.1643	5.8575	6.1055	5.9453	5.4645	7.0308	6.2843	5.192	6.358	6.958	6.2834	5.5582	5.7073	6.1129	6.0083	4.9517	6.1527
1.1128	0.55005	1.9949	0.68523	1.1483	1.6285	1.5521	1.3998	1.8125	2.7011	2.6255	1.8153	1.6262	1.8129	1.351	1.749	1.1513	1.1426	0.96054	1.4244	2.1583	1.6589	2.1294	1.5848	0.79388	0.67023	1.1847	0.56555	1.0155	0.72843	1.0109	3.1991	1.4213	1.1543	0.78801	1.4582	2.0527	1.7093	2.5304	1.5165	0.38909	1.5083	1.5626	3.0707	2.4265	0.69393	1.0098	3.147	1.1991	1.3017
-2.9677	-2.9736	-4.3168	-3.6651	-4.2185	-3.2087	-4.6006	-2.909	-3.6746	-4.0418	-3.7767	-3.7003	-3.223	-3.6013	-4.4405	-3.5065	-3.6498	-3.9107	-3.0448	-4.4874	-3.6682	-4.1357	-4.2432	-4.3969	-2.4465	-3.5268	-4.1142	-3.7947	-2.3918	-3.5098	-4.494	-3.6854	-3.7391	-3.5957	-2.9008	-2.531	-4.099	-4.3536	-3.8148	-3.2226	-3.8812	-4.3251	-3.5773	-4.2198	-3.5914	-3.6944	-5.0639	-4.1155	-2.0232	-4.2933
-1.3058	-2.7798	-2.4415	-1.0081	-1.3921	-1.7151	-0.74579	-0.51351	-0.78568	-2.5229	-2.2226	-1.7813	-1.4116	-1.1052	-0.91498	-1.4805	-1.0808	-1.8302	-1.2687	0.64876	-1.2875	-0.55212	-0.75388	-1.7879	-1.1603	-1.3016	-1.0451	-0.29068	-0.54332	-0.97972	-1.9452	-0.72606	-0.70057	-1.8637	-1.8672	-1.164	-1.7854	-0.98986	-1.2984	-0.79082	-0.79722	-0.33839	-1.6564	-1.0493	-0.90776	-1.2925	-0.60611	-0.27827	-1.3906	-1.1044
-11.458	-10.928	-10.513	-10.991	-11.294	-10.997	-11.204	-11.607	-10.018	-11.089	-11.488	-11.293	-10.368	-9.7366	-10.46	-10.584	-11.283	-11.014	-10.158	-11.867	-12.042	-9.9615	-11.061	-11.058	-10.923	-10.111	-10.32	-10.511	-11.046	-11.924	-10.947	-10.338	-11.273	-9.9918	-11.665	-10.435	-10.674	-10.369	-9.73	-11.184	-10.881	-11.179	-11.628	-11.08	-9.6338	-10.571	-10.43	-11.314	-11.655	-11.541
-0.39477	-1.6859	-0.55065	-0.9871	-0.53886	-1.4629	-1.4056	-0.19662	-2.2302	-1.2691	-1.0253	-0.83227	-0.32543	-1.5107	-1.3319	-0.70992	-0.63999	-0.49843	-2.0208	-0.23707	-2.0322	-1.9792	-0.70804	-0.84548	-2.8959	-0.75771	-1.3876	-0.32269	-1.0998	-1.3032	-0.87788	-1.2761	-0.20178	-2.2499	-0.71591	-2.3905	-1.9216	-0.58627	-2.0993	-1.2687	-1.6805	-1.9798	-2.7443	-1.524	-1.5742	-2.2782	-2.0518	-0.57664	-1.5668	-0.51971
-1.6973	-1.5393	-1.8908	-1.1039	-2.1191	-1.7231	-0.69573	-1.0669	-2.1968	-1.9801	-3.0634	-2.5289	-2.0049	-0.6386	-1.0867	-1.1867	-1.3654	-0.8596	-2.2533	-1.2151	-0.32966	-1.7652	-1.4073	-1.2769	-0.89213	-0.73446	-1.4613	-0.90883	-1.5662	-1.0101	-1.881	-1.4548	-0.79842	-1.1305	-0.85097	-1.4288	-0.65867	-0.50375	-0.51614	-0.7577	-2.4241	-0.96525	-0.64515	-1.6118	-1.3088	-0.92539	-0.60483	-1.7242	-1.4076	-2.0263
-12.129	-10.999	-11.503	-12.315	-12.037	-12.8	-12.655	-12.442	-11.437	-10.276	-11.254	-12.458	-10.93	-11.807	-12.097	-12.024	-10.599	-11.111	-11.621	-12.028	-12.458	-11.503	-12.719	-10.746	-11.952	-12.738	-12.005	-10.689	-10.996	-12.194	-11.045	-12.381	-13.442	-11.434	-11.914	-12.297	-11.713	-13.526	-12.081	-11.152	-12.3	-11.412	-11.339	-11.233	-12.649	-10.912	-11.54	-11.315	-11.525	-11.824
-1.5789	-0.3027	-1.5617	-0.98255	-1.2198	-1.0418	0.27395	-1.7287	-0.46588	-0.28454	-0.73728	-0.83178	-0.60155	-0.99117	-0.96728	-0.28859	-0.85971	-1.0516	-0.55072	0.0073191	-1.6683	-0.34514	-1.0037	-1.1754	-0.47449	-0.29121	-1.066	-0.2515	-0.31226	-0.2095	-1.0537	-1.6173	-1.696	-1.7939	-1.1466	-1.5023	-0.61825	-1.6808	-1.7647	-0.6852	-1.1565	-0.97538	-1.368	-1.2925	-1.5119	-1.11	0.047503	-1.5181	-0.69116	-1.4234
-1.3123	-2.6172	-3.5212	-2.2668	-3.622	-2.9402	-3.2032	-3.8759	-3.5825	-2.4996	-2.752	-3.3365	-3.8365	-2.7349	-3.0433	-3.4717	-2.6835	-2.6993	-3.5762	-2.9761	-3.8171	-3.0651	-3.4686	-2.6076	-3.4463	-2.4748	-3.1649	-3.7402	-2.4201	-2.9376	-3.3186	-3.6493	-3.6601	-3.1944	-2.336	-2.7719	-3.2493	-2.2592	-2.2223	-2.9616	-3.139	-3.0825	-2.4846	-2.5696	-3.5243	-3.511	-3.2187	-3.6639	-3.591	-3.0473
-2.9064	-3.0331	-1.8663	-2.7972	-3.0168	-3.2208	-2.5395	-2.5813	-2.9626	-3.937	-2.2677	-3.2399	-2.6538	-1.5105	-2.7204	-2.081	-2.6513	-2.4632	-3.2604	-3.7535	-3.0354	-1.7304	-2.2005	-1.8734	-2.3041	-2.3614	-2.2613	-1.9552	-2.7362	-3.5177	-1.8231	-2.6554	-2.5739	-1.4567	-2.2999	-1.7866	-2.7023	-2.0747	-2.5444	-3.2042	-2.207	-3.5367	-2.2552	-2.4534	-3.0945	-3.2098	-3.0751	-2.3108	-2.3152	-1.6127
3.8494	4.153	4.2144	2.3966	3.0679	3.3414	3.146	2.6104	3.3221	2.7194	2.7651	2.7811	4.1975	3.2816	2.6132	3.6276	2.5303	4.3114	3.0997	2.6267	1.5945	3.3785	3.2914	3.9713	3.5401	3.7613	2.7712	3.0335	2.6441	3.42	2.2901	2.5512	2.5152	3.0668	1.8719	3.5624	3.9839	3.6069	3.0191	2.1266	3.6849	2.0015	3.5691	2.8208	3.0048	3.7383	2.8482	3.2008	1.8629	3.0155
-9.856	-11.07	-11.596	-10.34	-9.6458	-10.592	-10.63	-11.099	-10.682	-10.369	-10.286	-11.402	-10.517	-11.203	-10.636	-10.977	-11.495	-10.121	-11.045	-11.563	-10.094	-11.042	-11.3	-11.037	-10.017	-10.734	-10.629	-10.234	-9.9152	-10.59	-10.271	-11.864	-10.501	-10.769	-10.305	-10.746	-11.958	-9.7581	-10.662	-11.209	-10.625	-11.515	-10.914	-10.553	-10.591	-10.638	-11.326	-10.514	-9.8456	-9.7379
-4.4862	-2.8964	-4.6648	-3.8092	-4.6243	-4.108	-5.3565	-4.8834	-3.9854	-4.3716	-4.2013	-3.0778	-3.5246	-4.6354	-5.2678	-4.142	-4.1647	-4.0581	-3.8618	-3.8781	-4.457	-4.3254	-4.1331	-4.2732	-3.8455	-4.1705	-4.1543	-5.3374	-5.251	-5.1041	-4.5058	-3.6386	-4.6826	-4.319	-3.9938	-3.1406	-4.8036	-4.5353	-3.9272	-4.287	-5.0385	-4.8878	-4.4227	-2.4039	-4.066	-4.874	-4.2967	-4.1547	-3.9516	-4.6353
-3.5397	-3.1755	-3.5857	-3.3351	-3.0913	-4.399	-3.8443	-4.6795	-4.1098	-4.1877	-2.608	-2.8148	-3.6425	-4.4501	-4.1332	-3.6242	-3.1239	-3.499	-3.519	-3.928	-4.0677	-4.4679	-4.0708	-2.3446	-4.7705	-4.0469	-3.2269	-4.0761	-5.0031	-3.513	-4.1184	-4.6868	-3.5917	-4.2784	-5.0544	-4.9944	-3.4712	-3.1641	-3.4522	-2.8362	-3.7832	-3.9487	-3.1154	-3.6037	-4.1644	-3.7806	-3.5921	-3.235	-3.0229	-5.0303
-3.8108	-3.8339	-4.7718	-4.4329	-2.894	-3.216	-3.9432	-3.6244	-3.3312	-4.1881	-4.8215	-2.9853	-4.2891	-4.2928	-3.7256	-3.7988	-3.1595	-2.6222	-5.0317	-4.2679	-3.7562	-3.7626	-3.1001	-4.344	-4.0086	-4.3279	-3.4802	-4.3246	-2.6494	-3.9588	-4.3406	-4.2932	-3.2713	-3.0108	-3.6933	-3.1048	-3.2212	-3.1288	-4.3193	-4.2244	-3.5884	-3.5061	-4.271	-4.823	-3.1562	-3.5159	-3.2546	-3.437	-3.2235	-3.7679
-0.36767	0.10177	-0.28196	-1.1691	0.28583	-0.62499	-0.076785	0.078343	-0.66421	0.62601	-0.61802	0.99722	-0.90856	-0.054842	0.043591	0.074952	-0.56436	0.76513	0.34887	1.622	0.48242	0.38701	0.86478	0.12393	0.27464	0.12841	-0.80822	-0.49737	-0.62617	0.55814	1.735	-0.42565	-0.85213	-0.34805	-0.14952	-1.4591	0.93515	-1.2866	0.34914	-0.7082	0.994	-0.20138	-0.17534	-0.15974	-0.15322	-0.30146	0.020482	-0.35508	0.14292	-0.06706
-12.919	-13.543	-13.976	-13.836	-13.843	-13.038	-13.315	-13.492	-13.591	-12.543	-13.208	-14.21	-13.326	-13.993	-12.951	-13.503	-12.534	-13.083	-12.875	-12.658	-12.455	-12.502	-13.543	-12.644	-14.811	-12.667	-12.71	-13.681	-14.233	-13.447	-13.631	-12.041	-13.626	-12.669	-13.564	-11.935	-13.448	-12.462	-13.64	-13.405	-12.774	-13.462	-13	-13.904	-12.541	-14.657	-13.187	-12.406	-13.123	-12.877
-10.096	-11.335	-11.078	-9.7702	-10.884	-11.023	-10.37	-10.41	-10.974	-10.651	-11.101	-11.534	-11.485	-11.257	-10.633	-11.609	-11.555	-10.712	-10.916	-10.676	-11.662	-11.768	-11.903	-11.543	-9.1584	-10.188	-10.177	-9.9768	-11.115	-9.3724	-10.278	-9.5579	-11.241	-10.308	-10.245	-10.352	-10.685	-10.373	-10.035	-10.781	-10.36	-11.733	-10.662	-11.102	-11.385	-10.295	-11.315	-11.846	-9.7725	-10.435
-10.327	-9.4771	-9.3194	-9.65	-9.0721	-9.7131	-10.075	-8.9527	-9.6176	-10.099	-10.153	-9.2035	-10.292	-9.8454	-10.006	-9.7079	-8.9743	-8.9977	-8.0596	-9.3476	-9.2898	-8.2692	-10.312	-9.5353	-9.6833	-8.5583	-9.2849	-8.9821	-8.8529	-10.566	-9.1799	-9.4584	-9.5347	-9.6774	-8.9755	-8.3483	-7.9433	-8.6479	-9.93	-9.1229	-9.116	-8.4627	-10.076	-10.201	-9.3549	-8.8188	-10.1	-10.123	-9.8677	-9.594
-4.3345	-2.5321	-4.8585	-3.2696	-3.651	-4.4296	-3.7492	-3.4341	-3.4403	-4.2499	-4.3804	-3.7195	-3.6362	-3.0972	-4.3461	-4.0569	-4.3854	-4.505	-3.6412	-3.3663	-2.7844	-3.4898	-4.6363	-3.7363	-4.0603	-2.3449	-4.2626	-2.6804	-5.2547	-3.9563	-4.1871	-3.788	-2.9815	-3.2299	-3.6299	-3.7718	-4.7382	-4.1428	-4.3335	-3.4134	-3.9161	-4.1975	-3.6321	-3.3682	-3.1217	-4.6524	-3.9061	-2.9593	-5.172	-3.6164
-14.974	-14.609	-13.894	-14.502	-15.018	-13.996	-14.203	-15.239	-14.32	-15.131	-14.517	-15.479	-13.998	-14.022	-14.418	-13.898	-14.691	-14.654	-14.066	-13.865	-14.152	-14.802	-15.546	-14.832	-15.81	-13.907	-13.24	-15.02	-15.717	-13.883	-14.802	-15.634	-15.019	-14.653	-14.961	-15.033	-15.003	-14.937	-14.155	-15.729	-14.512	-14.224	-15.116	-14.275	-15.47	-15.532	-14.324	-15.126	-13.925	-14.925
-0.44909	-0.84936	-0.17575	-0.33935	-0.26287	-0.06392	-0.48998	-0.40365	-0.45399	-0.029148	-0.5678	-1.1341	-0.12021	0.68326	-0.5261	0.50803	-0.52339	-2.2531	-1.0754	-0.34835	-0.37999	0.43633	-0.32637	0.17327	0.081522	-0.63363	-1.1602	-0.81054	-0.6406	0.019459	0.13177	-1.4239	-0.1569	-0.029413	-1.0008	-0.82163	-0.43816	-0.62162	-0.052614	-0.82778	-0.078109	-1.0235	-0.35303	-0.056489	-1.1983	0.46128	0.43	-0.84656	-0.4002	-0.27132
-8.4595	-8.4448	-8.9974	-9.7532	-8.2637	-9.1485	-9.328	-8.7563	-8.8097	-9.2539	-9.4522	-8.3138	-8.973	-9.526	-7.4634	-8.8801	-9.1753	-8.3437	-8.2383	-8.4191	-9.0986	-8.6714	-9.2276	-9.7468	-9.3352	-9.2368	-10.24	-8.5966	-8.8101	-8.4227	-8.6437	-8.8573	-9.1072	-8.1176	-9.9142	-8.1987	-8.8884	-8.4484	-9.5806	-9.7638	-7.8832	-9.2151	-10.028	-9.6994	-9.8057	-8.7002	-8.8585	-8.9254	-8.7366	-10.024
-2.7178	-2.937	-2.9977	-1.9521	-3.6656	-2.4743	-2.1671	-2.4889	-2.1835	-2.267	-2.0952	-2.7304	-2.823	-1.5145	-3.027	-2.2903	-3.3089	-1.82	-3.1014	-2.8461	-2.5093	-2.3727	-2.4229	-2.3422	-2.608	-2.9678	-2.9682	-2.7556	-1.9463	-3.0171	-2.3046	-2.1011	-2.9357	-2.9149	-4.1132	-3.1628	-3.2499	-1.6303	-3.4755	-2.7509	-3.1165	-2.1404	-2.7424	-2.4364	-3.2747	-3.8965	-2.2885	-3.14	-2.1898	-2.3189
3.61	1.8298	1.0737	1.6287	0.3317	2.658	1.5603	2.2442	1.3558	2.3641	1.9943	3.1623	2.2617	1.5676	0.89401	2.5032	1.8265	2.2596	1.9706	1.0518	2.1165	2.3902	2.512	1.6833	2.0299	2.5687	1.0158	1.3463	1.7914	1.7513	1.4497	2.11	0.56864	2.2246	0.8155	2.3981	2.0808	1.245	1.7321	2.2847	2.0712	1.4762	1.4954	2.2531	1.8757	2.6006	2.23	1.9233	2.2265	2.4408
-9.8592	-10.812	-10.881	-10.611	-10.931	-11.014	-10.479	-10.417	-10.743	-11.084	-10.331	-10.308	-10.625	-10.334	-9.3655	-10.928	-10.709	-11.223	-10.99	-9.4106	-10.446	-11.044	-10.842	-11.022	-10.732	-10.332	-9.8956	-9.7283	-11.215	-10.466	-11.413	-9.7623	-10.047	-10.877	-10.499	-9.9316	-11.505	-11.152	-11.324	-10.934	-10.795	-11.526	-10.647	-10.28	-10.162	-11.366	-10.468	-10.894	-11.161	-10.522
-21.575	-21.803	-21.563	-21.682	-22.992	-22.021	-21.517	-23.279	-24.446	-23.065	-21.807	-21.315	-22.619	-22.679	-23.361	-23.429	-22.641	-21.439	-22.637	-20.456	-21.451	-22.228	-21.202	-22.405	-22.437	-21.743	-21.912	-22.074	-22.07	-22.674	-22.806	-22.6	-22.105	-21.622	-22.139	-22.954	-21.826	-22.995	-23.566	-21.92	-23.348	-21.685	-21.086	-21.265	-21.897	-22.348	-22.11	-22.691	-22.765	-21.801
-1.6961	-1.6619	-1.415	-1.7495	-0.9701	-0.25116	-1.1965	-1.4985	-0.050523	0.021611	-2.1781	-0.62643	-0.79873	-1.6506	-3.3601	-0.96702	-0.71569	-1.4303	-0.06489	-1.4485	-1.1782	-0.17076	-0.76878	-1.4285	-1.063	-1.5383	-1.8231	-0.99972	-0.81689	-1.9975	-0.32872	-0.92445	-0.4677	-1.0361	-0.49109	-0.73681	-2.324	-0.52156	-1.2474	-1.1341	-2.0716	-2.0661	-1.7286	-2.1156	-2.0811	-1.3089	-1.4616	-1.4018	-1.779	-2.6568
-2.6591	-2.0892	-2.4612	-0.86319	-2.4201	-2.1001	-3.1201	-2.5526	-3.3467	-2.8333	-2.3602	-1.4575	-2.429	-2.36	-2.5407	-2.1778	-3.4994	-2.056	-3.053	-2.3686	-2.7728	-2.1542	-3.1589	-2.6836	-4.2443	-2.4516	-2.6378	-3.1306	-2.5172	-2.3696	-2.8162	-2.1536	-2.6246	-1.6077	-2.2705	-1.9304	-2.0665	-2.3712	-3.255	-2.8658	-2.3993	-2.75	-2.956	-3.5187	-2.5624	-2.2101	-2.0921	-2.7479	-3.2939	-1.719
2.0972	1.4097	2.3376	1.5327	1.0746	2.1608	1.5488	1.8302	2.2294	1.6675	0.42453	2.2066	1.3248	1.8949	2.3821	1.3921	1.1826	1.4637	1.5577	2.8502	2.0382	0.022327	1.9303	2.0132	2.8435	0.62144	2.5854	1.571	1.5102	2.0137	0.87097	2.2476	2.0538	1.9444	2.6599	0.58049	2.3494	1.6663	1.6921	2.0248	2.4154	1.8138	1.6993	2.2138	1.1659	1.7466	3.0195	2.6587	2.5109	2.006
-9.9482	-12.442	-12.468	-11.75	-12.304	-9.9756	-12.393	-11.583	-11.926	-12.088	-12.27	-11.317	-11.62	-10.328	-11.867	-11.657	-11.192	-10.943	-12.125	-10.397	-11.47	-11.584	-11.482	-10.804	-11.66	-11.192	-12.68	-11.636	-11.424	-12.567	-11.935	-11.58	-12.204	-11.739	-13.159	-12.265	-10.37	-11.839	-10.797	-10.406	-12.165	-12.242	-11.723	-11.449	-11.895	-9.9537	-11.672	-11.76	-11.005	-11.183
-3.8893	-3.3681	-4.9336	-3.6274	-3.7485	-3.1677	-3.3568	-3.2705	-3.4097	-2.7977	-3.7953	-3.2362	-3.9069	-3.872	-3.4459	-3.9013	-3.6813	-3.4808	-3.3057	-3.6027	-5.6246	-2.7616	-2.4193	-3.6555	-3.6562	-2.8254	-3.4934	-3.6089	-3.7741	-3.6003	-3.5602	-3.4748	-4.7214	-3.6836	-4.386	-4.3964	-4.4539	-3.2566	-2.291	-2.9456	-3.3794	-4.6828	-3.7589	-4.0598	-3.5168	-5.4211	-3.1283	-4.3319	-4.3373	-3.0383
-12.652	-13.79	-12.369	-11.943	-12.213	-11.932	-13.023	-13.775	-12.532	-12.999	-12.849	-12.417	-13.201	-12.662	-12.383	-13.501	-11.755	-13.684	-12.869	-11.862	-13.052	-13.235	-12.789	-12.225	-12.677	-13.762	-12.657	-13.035	-12.846	-12.527	-13.293	-12.505	-12.189	-12.878	-13.342	-12.857	-12.506	-13.272	-12.093	-11.92	-11.622	-14.061	-12.728	-14.192	-12.709	-13.323	-12.381	-13.872	-12.55	-12.288
-13.228	-13.406	-13.972	-12.494	-14.232	-13.65	-12.39	-13.772	-12.051	-13.373	-13.533	-13.241	-13.347	-11.85	-12.921	-12.77	-13.244	-13.422	-13.079	-12.086	-14.592	-13.824	-13.597	-13.913	-13.11	-13.214	-12.983	-14.051	-13.646	-13.989	-12.646	-12.716	-12.925	-13.275	-14.423	-14.517	-13.467	-13.245	-12.884	-12.693	-13.08	-12.71	-13.861	-12.726	-14.641	-12.052	-13.119	-13.339	-12.871	-14.673
-12.628	-12.504	-13.201	-12.759	-12.677	-12.835	-13.218	-12.637	-12.505	-11.681	-13.083	-12.796	-12.928	-13.184	-13.652	-13.036	-13.697	-13.217	-12.93	-12.36	-12.758	-12.367	-13.16	-13.083	-14.152	-13.185	-11.724	-14.451	-12.075	-12.652	-12.344	-13.05	-13.235	-12.572	-11.739	-12.594	-12.326	-13.013	-12.627	-11.597	-12.158	-13.572	-12.724	-13.77	-13.021	-12.612	-13.097	-12.394	-11.983	-14.036
-3.0415	-2.1984	-3.2513	-2.0179	-2.1033	-2.8936	-2.7533	-2.2783	-3.3586	-2.9423	-1.4286	-3.0081	-2.8093	-3.3117	-2.3939	-2.8797	-3.1958	-1.9443	-3.1883	-2.3694	-2.8987	-2.9957	-1.9148	-3.6008	-2.965	-3.8149	-2.4308	-2.5607	-2.424	-2.3126	-3.0407	-1.9452	-2.3693	-2.6619	-3.0679	-2.6115	-2.7198	-1.4552	-2.8608	-4.082	-2.7626	-2.8	-2.3217	-2.4363	-2.9168	-2.2206	-3.2213	-3.9662	-2.8879	-3.7464
-12.836	-13.714	-13.472	-12.642	-13.205	-13.311	-13.054	-12.295	-12.276	-11.708	-13.191	-13.615	-13.404	-14	-12.841	-15.413	-12.286	-13.474	-13.385	-14.039	-13.636	-13.663	-12.74	-13.69	-12.471	-12.916	-13.331	-13.15	-12.219	-13.353	-14.463	-13.849	-12.849	-13.264	-12.624	-12.684	-13.272	-13.992	-13.84	-13.037	-12.662	-13.908	-13.334	-13.473	-13.96	-14.1	-11.857	-12.995	-12.77	-13.184
-13.135	-13.657	-12.93	-13.513	-13.823	-11.987	-12.557	-13.021	-12.571	-12.518	-13.192	-12.744	-14.081	-13.502	-12.617	-13.023	-12.965	-13.314	-13.361	-12.143	-12.827	-12.806	-12.357	-13.674	-12.417	-13.673	-13.346	-12.402	-13.323	-13.331	-14.595	-13.459	-12.624	-13.221	-12.459	-12.741	-14.019	-12.996	-12.394	-13.519	-13.167	-15.222	-13.383	-13.774	-12.427	-13.074	-13.21	-12.799	-13.367	-12.933
-1.6039	-2.3358	-1.0586	-1.9921	-1.299	-2.2976	-2.2883	-1.3186	-2.4423	-1.4994	-1.887	-2.6032	-2.4134	-1.0129	-1.8121	-0.89835	-2.5054	-1.4114	-1.3812	-2.8189	-1.3968	-1.9342	-2.0398	-2.2294	-0.66117	-1.7623	-0.39874	-1.7834	-3.2969	-1.7377	-2.6623	-2.0548	-1.6751	-1.0214	-1.6462	-2.1463	-1.5153	-1.8404	-1.329	-1.0225	-2.5938	-2.5462	-1.1505	-0.97068	-0.205	-1.4022	-2.1985	-1.4769	-2.1929	-2.7356
-10.798	-10.447	-11.494	-12.19	-11.777	-9.9893	-11.16	-10.363	-10.687	-10.591	-9.1566	-10.628	-9.8375	-9.9724	-9.5888	-9.7231	-10.912	-12.272	-10.052	-11.177	-11.307	-10.07	-10.994	-10.522	-10.553	-10.566	-10.994	-11.257	-10.911	-9.9099	-11.259	-10.73	-10.901	-11.616	-10.428	-10.167	-10.087	-10.837	-11.127	-11.067	-11.064	-10.531	-11.445	-10.238	-11	-11.817	-10.703	-11.783	-11.39	-9.7291
-11.191	-9.6757	-11.168	-11.287	-11.068	-12.442	-10.677	-10.545	-10.785	-10.825	-10.078	-10.925	-11.548	-11.224	-10.488	-9.5745	-10.58	-10.998	-10.691	-10.75	-10.58	-11.769	-10.954	-11.521	-11.656	-11.602	-11.185	-10.851	-10.554	-9.8863	-10.164	-11.114	-10.679	-11.135	-9.5834	-12.078	-11.581	-12.303	-9.9201	-10.934	-11.527	-10.678	-10.37	-11.298	-10.753	-11.104	-11.356	-10.256	-10.786	-10.155
7.8513	8.283	8.7652	7.8887	8.1483	9.3032	8.8456	9.3738	8.9523	8.8387	8.0542	8.406	9.175	9.4687	8.5679	9.2935	7.9454	8.0538	9.0121	8.5839	8.1485	7.7655	8.7115	9.5028	8.3719	8.6269	9.2111	8.7204	8.7232	9.0022	7.7355	9.2982	7.5593	8.6502	8.2728	8.4011	9.5639	8.7205	8.8533	7.966	7.6793	9.2223	8.5703	9.7961	8.1982	8.0644	7.1937	9.267	8.0469	8.5763
9.6457	9.9873	7.8353	9.7333	9.5693	9.5349	9.6397	10.214	9.8051	10.59	9.733	9.0764	10.834	9.86	11.038	9.1863	8.41	9.0927	11.021	8.9908	8.8464	9.7804	10.695	10.268	9.0064	10.333	9.5696	11.117	10.508	10.09	9.9171	8.1934	8.9221	9.4702	9.4388	9.2045	9.1688	10.294	10.238	10.559	10.016	10.014	9.6348	10.032	9.0621	9.8038	9.8978	9.4463	10.592	9.8648
-1.4554	0.82123	-0.28856	0.53183	0.45155	1.1111	-0.68659	0.91468	0.37695	-0.51279	-0.43696	-0.65267	0.81704	0.34885	-0.14792	-0.58448	0.68325	0.016829	-0.16231	-0.8214	1.0189	-1.0213	-0.54326	0.33929	-0.41358	0.17259	0.8225	0.9455	-0.27893	-0.91198	0.18412	0.43828	0.28159	-1.035	-0.24555	-0.90937	1.2821	0.68684	0.27362	-0.2902	0.91375	0.59523	0.81515	-0.29343	0.039234	-0.46429	-0.28445	-1.4848	0.89593	1.2663
10.546	9.8616	10.221	9.3121	10.45	9.3545	8.4344	10.672	10.538	9.9601	10.096	9.2616	9.3324	11.296	10.933	10.123	10.239	10.16	9.3458	9.6766	10.491	9.4562	11.054	9.5248	10.319	9.2415	9.9044	10.808	9.144	9.9406	10.224	9.9377	9.5124	11.125	10.324	10.049	10.465	9.5726	9.961	8.966	10.627	9.3196	9.1318	9.8832	9.5319	9.2637	10.764	8.9417	9.6466	10.801
-0.59489	-1.6442	0.0062416	-0.72983	-1.1017	-1.2719	-0.98184	-0.99475	-1.1349	-1.1715	-1.3501	-0.036573	-1.1679	-0.8649	-0.86952	-1.1545	-1.6971	0.13365	-0.59878	-1.694	-1.2647	-1.059	0.30253	0.23059	-1.1243	-0.54766	-0.48681	-2.0921	-2.3802	-2.067	-2.0783	-2.2646	-1.6348	-2.1729	-1.7157	-1.229	-1.7922	-1.123	-1.7781	-1.0034	-0.79408	-1.4268	-1.8018	-0.99301	-0.76546	-0.97111	-0.74345	-1.8976	-1.6928	-0.028039
1.7332	1.4479	0.94413	1.2895	1.0288	1.2962	0.87079	1.739	2.9217	2.0806	1.2285	1.4536	2.9639	1.8881	2.0641	0.51155	0.90687	1.2694	2.8198	0.80762	0.95262	1.3847	0.60905	1.1566	2.7857	1.6995	1.5086	0.88935	0.78456	2.5041	1.5752	1.5804	2.3596	2.4903	2.2879	1.0256	1.2195	0.74443	1.6197	0.41543	1.6985	0.80341	2.2654	0.99571	2.7302	1.3787	1.0983	-0.1286	2.131	1.5363
0.065355	-0.038241	0.12884	-0.35354	0.11075	0.16025	0.59063	-0.46844	-0.70407	1.1507	2.187	0.81669	-0.11507	0.33248	-0.48078	-1.4062	-0.74498	0.71229	-0.25544	-0.15459	0.19397	-0.78472	-0.22671	0.53856	0.5754	0.038849	0.16893	-1.3047	0.0025569	0.93158	-0.47114	0.6485	-1.1409	-0.47886	-0.5456	0.98874	0.57806	-0.48214	-0.3236	0.73543	-0.5776	1.0982	0.023089	1.406	-0.66073	0.24346	-0.17935	0.34478	0.51519	0.3789
-14.544	-15.31	-14.655	-15.119	-14.567	-14.086	-14.303	-14.315	-14.29	-15.413	-14.473	-15.47	-15.201	-14.621	-14.084	-14.602	-14.962	-14.021	-13.61	-14.844	-14.691	-15.011	-14.662	-15.8	-14.477	-14.084	-14.253	-14.423	-14.746	-16.313	-14	-14.524	-14.944	-15.037	-14.066	-14.25	-15.454	-13.475	-13.919	-16.157	-14.434	-14.399	-14.358	-14.645	-13.868	-14.066	-14.237	-15.216	-14.076	-15.268
-11.57	-10.993	-11.661	-10.726	-12.606	-10.868	-9.288	-10.607	-10.784	-10.403	-10.61	-10.349	-9.9021	-10.346	-11.532	-10.878	-10.282	-9.5158	-10.701	-10.888	-12.322	-10.899	-10.255	-11.25	-11.344	-10.432	-10.818	-10.952	-10.474	-10.524	-11.785	-9.7057	-10.389	-10.261	-11.59	-10.117	-11.423	-10.947	-10.37	-10.559	-9.7517	-9.7681	-11.242	-11.2	-10.795	-11.511	-11.03	-10.938	-12.549	-11.704
-8.8439	-9.5486	-9.8955	-8.7889	-8.7177	-9.5445	-9.5368	-9.22	-8.9912	-8.892	-9.5731	-9.5364	-9.5901	-9.5035	-9.7748	-8.9883	-9.6968	-8.9177	-9.5731	-9.8807	-10.03	-9.3338	-9.0386	-9.2799	-9.3727	-9.0609	-10.769	-10.578	-8.9596	-8.8176	-10.402	-9.2243	-10.186	-10.653	-8.8765	-8.8948	-9.8041	-10.309	-9.0672	-9.1282	-8.2501	-9.5456	-8.9137	-10.321	-9.0944	-7.7497	-10.224	-9.9253	-10.107	-8.8134
0.78861	2.7072	2.7581	0.91069	1.4869	1.5259	1.5081	0.53246	2.6005	1.9012	1.0002	1.7791	2.7112	2.3457	0.60596	1.2593	1.1988	1.9231	1.8201	1.631	2.0663	2.2166	2.458	1.3577	2.7095	2.1598	2.058	1.2087	2.382	1.7841	2.0459	0.39971	2.1589	2.4226	2.5109	1.1829	1.0082	1.5186	1.3252	1.2764	2.0925	1.5519	2.879	1.4042	1.9029	1.9818	2.298	1.5553	1.7513	1.7198
-5.4776	-4.8223	-4.7524	-5.1488	-4.3279	-4.8486	-4.8959	-5.6654	-5.5955	-4.7115	-5.9935	-3.9046	-4.6785	-6.1181	-5.3534	-4.8357	-4.5566	-4.9344	-4.8591	-4.4807	-5.4767	-4.6917	-5.3531	-5.062	-4.839	-4.199	-5.594	-4.8662	-4.9361	-5.9765	-4.1066	-4.8573	-4.0875	-5.2479	-4.9503	-5.0612	-4.7877	-5.1485	-5.215	-4.8687	-4.8812	-4.9116	-4.6434	-4.5532	-5.6901	-5.1194	-5.1205	-5.4462	-4.6311	-3.9552
-3.3107	-1.7589	-1.5244	-1.9531	-2.9134	-2.9141	-2.5588	-4.0843	-2.5617	-1.8785	-2.8954	-1.8805	-2.5531	-2.9843	-3.3263	-1.9507	-2.3658	-1.6662	-2.9462	-1.9683	-2.508	-3.2786	-2.9488	-3.3439	-2.5745	-0.41187	-2.293	-1.8379	-1.1271	-2.7528	-2.8081	-2.3605	-2.4013	-2.6479	-2.683	-2.3841	-3.1695	-2.971	-2.4332	-3.3871	-2.3498	-2.599	-2.2921	-1.1932	-2.7771	-1.059	-2.8336	-1.7563	-2.0952	-2.6762
-1.994	0.037696	0.13295	0.013075	-1.0846	-0.70676	-1.0846	-0.53001	-1.9652	-0.52134	0.14703	-0.42528	-0.41079	-0.81272	-0.083777	-1.8195	-0.57705	-0.81493	-0.5146	-0.29678	-0.83727	-1.159	-0.0092487	-0.69642	-1.7441	-0.30136	-1.2968	-0.72824	-1.8234	-2.1469	-0.26146	-1.1874	-2.0969	0.22123	-0.81875	-1.1221	-1.0275	-0.73185	-0.43778	-2.6292	-0.95646	-0.84893	-1.7225	-1.6831	-1.3422	-0.57021	-0.51664	-0.89805	0.15185	-0.029354
0.36951	0.74617	0.67769	0.7352	0.61301	0.44979	1.5247	0.8184	1.4902	0.072246	0.23714	1.0806	1.7994	0.67667	-0.72579	-0.19635	0.77411	0.51475	-0.088574	0.052307	-0.177	-0.061062	-0.16925	1.3033	0.52214	-0.1587	0.81335	-0.1909	0.7686	0.75544	0.024103	0.6282	-0.5252	0.90533	-0.17161	0.33017	-0.47842	0.26218	0.40298	0.018676	-0.41139	0.44966	0.84691	0.47827	0.83717	-0.11583	-0.5732	0.68498	0.86841	0.70889
-5.1411	-5.1151	-5.7993	-6.3922	-4.8381	-5.4438	-5.7335	-5.3686	-4.9434	-6.0237	-5.9964	-5.9553	-5.8134	-5.6369	-4.6409	-5.7135	-5.5296	-5.3477	-6.6034	-6.8592	-5.2008	-6.4759	-5.2279	-4.042	-5.8823	-5.1473	-4.8934	-5.3763	-5.6774	-5.5943	-4.5772	-6.4879	-6.1434	-4.9207	-5.824	-5.2144	-6.1024	-5.1721	-5.6239	-5.1307	-4.8723	-5.2385	-6.305	-3.9422	-5.1519	-5.8837	-5.4285	-6.145	-6.4983	-5.1444
-10.754	-10.709	-11.768	-12.284	-11.554	-12.442	-11.623	-11.862	-11.812	-11.257	-11.553	-11.556	-11.423	-11.337	-11.274	-10.639	-11.981	-11.282	-11.863	-11.593	-11.204	-11.209	-10.765	-11.481	-11.544	-10.64	-10.986	-12.145	-11.418	-11.133	-11.52	-11.927	-12.149	-13.051	-11.311	-11.679	-10.577	-12.268	-11.939	-11.522	-11.707	-11.541	-11.413	-11.775	-11.57	-11.701	-11.936	-11.155	-12.15	-11.747
1.5298	0.46811	-0.091924	0.9436	1.0701	-0.20494	-0.32983	0.59019	0.82577	0.57715	-0.89359	-0.037551	1.1431	-0.93459	-0.047507	1.0886	1.0069	0.5921	1.7114	0.94094	0.38447	0.99892	-0.064668	0.50479	-0.12867	0.98244	-0.17066	0.86013	0.22542	0.098601	0.097613	-0.014658	1.1927	0.37055	0.46382	-1.0573	0.8014	1.5159	1.7907	-0.26158	0.36245	-1.0265	-0.74608	0.32182	0.17696	0.76037	0.55041	-0.95938	-0.21383	0.42733
-9.0146	-9.1799	-7.8788	-8.9269	-8.5006	-8.357	-8.2877	-9.0107	-10.248	-8.2158	-9.1847	-8.8764	-9.5808	-9.9373	-9.2308	-9.5427	-7.8238	-8.4152	-9.7065	-9.7835	-10.037	-8.0113	-10.409	-9.741	-9.7957	-8.6029	-8.7098	-8.7677	-8.4296	-8.5486	-9.608	-9.0633	-8.432	-10.024	-8.3709	-9.9764	-9.0542	-8.9369	-8.3148	-9.0296	-9.1304	-9.7244	-9.2294	-8.8216	-9.5882	-9.6827	-9.6463	-7.8336	-8.9396	-9.6343
1.7206	1.7719	1.6153	2.5815	1.991	0.93636	1.6426	2.1275	0.81505	0.94125	1.2877	2.0811	1.9525	2.1463	1.7743	2.0806	1.328	0.84233	2.4481	2.229	2.0041	0.71577	2.3087	1.3938	1.7285	2.1344	0.68777	2.3499	0.85019	1.7555	1.1392	1.5112	2.8179	1.8504	0.99401	1.5804	1.9231	1.4079	2.0659	2.2845	1.9404	1.5623	2.68	2.0105	1.5296	1.2707	0.58484	1.8407	1.2533	0.5227
1.7293	0.69679	0.75121	1.09	0.48599	1.9324	1.6666	2.0008	1.8688	1.497	3.4245	2.2943	1.047	2.5279	2.1535	1.7388	2.1857	1.7518	2.3589	1.0534	1.9533	2.9848	1.7453	1.6736	0.39275	1.3107	1.6498	2.0215	1.0756	0.249	1.2905	1.9174	2.031	1.1932	2.5857	2.3884	2.4743	1.8918	1.6973	1.8476	1.4274	0.85877	2.1577	0.56871	1.8459	1.7725	1.5843	1.3295	2.2931	1.9002
1.8585	0.3842	1.4931	1.3005	2.462	2.3444	1.406	2.3504	2.1636	1.0318	2.1412	1.4449	2.002	2.1439	0.51968	0.39426	0.61261	1.1915	1.9056	0.80946	1.9108	2.9951	2.6011	1.5999	1.1909	1.5935	2.8783	1.1317	1.8093	1.0255	1.4752	1.3266	2.3944	2.3834	1.6192	2.1502	2.8321	2.1238	1.5953	1.8089	1.064	1.1156	1.4926	0.65369	2.5832	1.3033	1.5544	2.3558	2.1017	0.54455
0.96206	1.9104	2.2416	1.8654	1.7419	1.6555	2.2125	2.3421	0.91085	1.6842	2.3068	2.0529	2.1306	1.912	1.8321	2.6107	1.5361	2.0731	1.3812	1.2457	2.0268	1.57	0.87519	1.2673	1.4419	1.6904	1.6978	2.2068	3.5219	1.4822	1.2883	1.0542	1.9851	0.05572	1.7381	1.7858	1.0877	1.5562	2.2927	2.6036	2.8924	2.1742	2.7731	1.6582	2.0277	1.895	1.9433	2.38	1.1597	1.2942
0.083428	-0.45512	-1.3112	-1.6187	-1.5447	-1.0528	-1.4884	-2.0753	-1.0018	-1.1297	-1.6137	-2.8458	-2.0445	-1.4986	-1.2875	-1.3603	-1.9838	-0.94296	-0.85943	-1.6806	-0.62717	-1.6181	-2.0618	-1.6502	-2.0385	-1.396	-2.7228	-1.2851	-2.308	-1.3367	-2.011	-2.816	-1.3017	-1.5539	-0.70976	-2.4033	-1.4559	-2.0481	-1.327	-1.0481	-2.4899	-0.026468	-0.581	-1.9029	-1.8401	-1.9056	-1.2626	-0.097662	-1.606	-0.80256
-0.10514	0.90727	-0.020045	-0.65813	-0.45659	-0.61036	-0.97197	0.9075	-0.67166	0.41001	0.38189	-0.42414	-0.029658	-0.6309	-0.50875	-0.11841	0.55407	0.19383	-0.34551	-1.0508	0.97389	-1.1725	1.1332	-0.70263	-0.61253	0.37909	-0.22647	0.8485	-0.19029	-1.4986	-1.0079	0.43076	0.20685	-0.91046	-0.57519	0.44714	-0.19357	0.23154	1.0792	-0.14587	-0.70246	0.87022	-0.16796	0.43145	-0.51033	-0.84825	-0.64968	-0.42985	-0.94004	-0.77282
-2.5899	-1.6182	-1.8009	-1.4007	-2.3378	-3.166	-2.8414	-2.7277	-3.4295	-2.6606	-2.0884	-2.2999	-1.604	-2.5949	-2.4751	-3.5852	-2.5575	-2.5506	-1.9639	-2.9968	-1.8585	-2.8265	-3.1794	-2.6284	-2.4374	-2.2233	-1.032	-2.2271	-2.9559	-2.6709	-3.6923	-3.2011	-1.5736	-2.525	-2.3266	-1.7111	-2.0825	-2.7791	-1.6124	-3.0191	-2.1104	-2.6431	-2.8974	-2.1013	-3.2751	-3.0676	-2.3001	-2.7539	-3.2756	-3.4386
-0.20439	-0.017146	0.03016	1.088	0.55547	0.70932	-0.21628	0.1506	0.0078758	-0.66331	-0.75639	-0.24247	0.51408	0.25754	-0.51926	-0.15905	0.35297	-0.12605	0.88625	0.73042	0.014088	-0.78505	0.10617	0.69825	-0.76305	-0.0452	-1.3549	0.77325	1.3307	-0.77424	-0.64299	-0.34197	-0.31171	0.35695	-0.16327	-0.39364	-0.057429	-0.49072	0.14914	-0.2504	0.089872	-0.4129	1.2551	1.4788	0.23713	0.14607	-0.34307	-0.43479	-0.697	-0.64846
-13.084	-12.856	-12.938	-13.376	-12.831	-13.465	-13.795	-13.514	-13.005	-13.584	-12.09	-12.282	-13.016	-12.455	-10.576	-13.04	-12.504	-13.056	-12.016	-12.459	-13.345	-12.976	-11.896	-12.62	-12.6	-12.899	-12.903	-12.649	-12.327	-13.396	-13.719	-13.271	-13.254	-13.397	-13.447	-13.156	-13.417	-13.251	-14.351	-11.984	-12.91	-13.177	-13.078	-13.177	-12.585	-13.249	-12.905	-13.273	-13.173	-13.744
-20.295	-20.42	-20.363	-20.685	-20.541	-21.139	-21.394	-20.547	-21.295	-21.147	-20.821	-20.804	-20.235	-21.235	-20.533	-20.173	-20.51	-21.858	-21.719	-20.762	-20.688	-20.411	-21.162	-19.984	-20.993	-19.836	-20.916	-21.298	-20.567	-20.975	-19.634	-20.633	-21.049	-21.021	-21.251	-20.153	-21.081	-20.934	-21.132	-20.643	-19.833	-20.882	-21.144	-20.734	-20.156	-20.741	-20.929	-20.092	-20.465	-21.618
-14.945	-14.592	-13.991	-14.184	-14.306	-13.899	-14.425	-14.174	-15.534	-13.39	-13.425	-14.67	-14.111	-14.353	-15.12	-13.614	-14.636	-13.331	-13.98	-14.396	-14.018	-13.141	-13.3	-13.763	-14.255	-13.47	-14.854	-14.888	-14.437	-13.976	-15.041	-13.295	-14.393	-12.936	-13.593	-15.226	-14.75	-14.309	-13.782	-13.911	-13.865	-13.187	-13.704	-14.615	-14.315	-13.041	-14.065	-13.943	-15.121	-13.082
-7.9792	-7.6639	-8.2837	-6.1976	-8.4949	-6.7703	-7.4343	-6.9713	-7.8566	-7.051	-8.2992	-7.7506	-7.2012	-7.366	-7.3636	-6.6307	-7.408	-7.8145	-7.8656	-6.6069	-8.6999	-8.0864	-7.6964	-6.4589	-6.9707	-8.0013	-7.7698	-7.7635	-7.1487	-7.4966	-7.9839	-7.2718	-6.5719	-7.1099	-7.6205	-7.1785	-8.1876	-6.3219	-7.8894	-6.9219	-7.9098	-7.8784	-6.9135	-6.9367	-7.6982	-7.0949	-8.0565	-8.5946	-7.8217	-7.6532
-0.77544	-0.77783	-0.66492	-1.6865	-1.1845	-2.7415	-0.99864	-1.5864	-1.923	-1.4021	-1.6571	-1.2128	-0.53658	-1.1841	-2.1161	-0.83318	-1.4392	-0.95594	-2.6491	-2.1304	-0.95789	-0.23643	-1.5623	-1.5156	-0.5711	-1.2252	-1.6215	-2.3767	-1.0594	-0.81764	-1.1836	-1.6371	-1.3377	-1.3367	-0.82963	-1.8945	-1.7735	-1.54	-1.922	-1.5007	-1.4725	-2.8196	-1.0798	-1.0278	-1.4739	-1.6976	-3.0484	-1.4313	-0.49159	-2.0017
-2.862	-2.3008	-1.9918	-0.91178	-2.8126	-0.98512	-2.6036	-1.498	-2.497	-1.779	-1.7624	-2.7604	-1.3829	-2.1188	-2.1527	-1.8312	-2.5425	-2.5281	-2.9765	-1.2869	-1.9096	-2.0216	-2.0926	-2.1402	-2.0955	-2.565	-2.9128	-2.1923	-2.3134	-1.5628	-2.731	-1.9594	-1.7242	-2.1848	-2.4941	-2.3131	-3.0698	-3.7477	-1.5333	-2.0067	-2.5941	-2.6553	-2.461	-2.7575	-2.0735	-3.7993	-2.5313	-1.7723	-3.6053	-1.3776
9.2239	9.1724	8.8715	8.0182	8.7185	9.7779	8.9099	9.2257	8.5293	8.8298	9.019	8.8891	8.5076	9.4719	9.5558	7.8417	8.486	8.8349	8.7825	8.0011	8.6539	8.313	7.6213	8.5687	7.2628	8.2636	8.0554	7.5334	9.1569	8.9137	9.0376	9.7269	8.7602	8.8695	9.4028	7.2734	9.2703	8.0848	8.7792	8.3438	8.4476	9.7525	8.753	8.4349	8.6779	9.1515	8.6669	7.4982	10.135	8.4186
-9.6502	-10.966	-9.311	-9.3176	-10.741	-9.8402	-11.108	-10.318	-8.5228	-11.227	-10.62	-10.211	-9.1214	-9.7894	-10.402	-10.255	-11.053	-10.953	-9.4749	-11.118	-11.895	-10.517	-11.089	-10.046	-10.564	-10.204	-9.7591	-9.7315	-9.4146	-10.243	-10.141	-9.7552	-10.291	-10.38	-10.103	-10.563	-10.396	-10.15	-9.6642	-10.78	-9.9941	-11.177	-9.3456	-10.198	-10.413	-11.044	-10.25	-9.7155	-11.052	-9.6519
6.8721	6.7296	6.5417	7.5984	6.4507	6.7011	6.6225	6.3971	6.9227	7.1704	7.9448	6.3323	8.2031	7.3397	7.3791	7.0306	7.0013	5.3532	5.6838	6.3632	7.4267	6.9022	6.7212	6.0505	7.3066	6.6859	6.3477	7.5067	7.161	6.4323	7.5305	6.8175	6.9573	6.097	6.913	7.8424	6.1488	6.736	6.353	7.9675	7.0958	6.8922	7.2231	5.9263	6.9474	5.8804	6.6592	5.5882	6.5912	7.2748
-8.8133	-8.371	-8.5104	-8.8331	-9.1526	-8.9456	-8.6158	-9.0742	-8.2687	-8.77	-9.4313	-9.1257	-8.6558	-9.2887	-9.2082	-8.9334	-9.2672	-8.4095	-9.6411	-7.603	-8.3865	-10.14	-8.499	-8.0833	-9.0124	-8.7282	-9.7866	-9.0126	-9.3171	-8.3654	-8.7483	-7.838	-8.1677	-8.0096	-8.7783	-8.9204	-9.4983	-10.015	-9.6529	-7.9159	-8.2955	-8.906	-8.2303	-8.1248	-8.7524	-8.6204	-8.8893	-8.9747	-7.4536	-9.1601
-3.5438	-2.0275	-2.8789	-3.1837	-2.4361	-2.1215	-2.1568	-2.4531	-3.1898	-2.5293	-1.629	-3.3213	-2.466	-2.1536	-3.0959	-1.4371	-1.8707	-1.701	-3.422	-3.3357	-2.3011	-3.0667	-3.3928	-2.5677	-2.2828	-2.3346	-2.6653	-2.3938	-2.2298	-2.3323	-2.6055	-3.1002	-3.5095	-2.9684	-2.3593	-2.2139	-3.1717	-2.0165	-1.8446	-3.7101	-2.8033	-2.3852	-3.1214	-2.6093	-2.4592	-2.6804	-3.2489	-3.2009	-2.3385	-2.524
6.9074	7.5401	7.0077	7.5011	6.3226	7.6252	8.1683	7.09	7.6944	6.674	7.4609	6.7615	6.2392	6.8658	6.2012	6.874	6.2857	7.326	6.2993	5.709	6.2809	6.807	7.0878	5.6903	5.9553	5.5313	7.0796	7.8658	7.3463	6.272	7.6165	6.3275	6.3998	7.2692	7.5156	5.576	6.9324	6.6646	6.3494	9.1613	7.4747	6.0419	6.658	7.5452	7.1619	6.8049	5.826	7.5462	7.1307	6.1039
-12.178	-12.398	-10.378	-11.377	-10.524	-11.147	-12.294	-11.936	-11.502	-11.457	-11.861	-12.402	-11.473	-11.962	-12.184	-10.153	-11.211	-12.18	-11.724	-12.358	-12.843	-11.872	-12.039	-11.637	-11.51	-11.401	-11.06	-11.363	-10.397	-11.334	-11.931	-10.213	-11.706	-11.827	-11.683	-10.751	-12.258	-11.703	-11.893	-11.299	-11.888	-12.351	-12.414	-11.301	-11.964	-10.761	-11.982	-12.477	-11.505	-11.271
-5.7061	-5.3646	-4.7688	-5.9526	-5.4461	-4.8571	-3.4773	-5.58	-5.2654	-4.9678	-6.152	-4.5623	-5.9156	-4.4826	-5.8572	-5.7675	-4.75	-6.3111	-5.8079	-4.9436	-5.5792	-4.9673	-5.0746	-5.9168	-6.9407	-5.8804	-5.7338	-4.3649	-5.2624	-5.384	-5.5699	-6.3559	-4.9131	-4.3567	-5.0709	-5.2976	-4.1862	-4.6211	-6.9031	-5.896	-6.2229	-5.6025	-6.0504	-5.48	-6.2361	-6.2968	-6.2231	-5.7676	-5.4517	-6.4843
7.8739	9.1814	9.8219	9.5133	8.2781	7.8668	8.8026	8.8898	8.8646	7.8673	8.666	8.5919	9.238	8.0903	8.8957	7.6807	8.5199	8.1456	8.9993	8.8135	9.0798	9.0998	7.8292	8.8111	8.3886	8.9896	9.3872	8.6345	8.2543	8.2614	8.6099	8.7197	7.7973	8.1139	8.7557	8.783	8.7625	7.7694	8.8297	8.8449	7.9271	9.5981	9.4534	8.3488	8.4668	8.2659	8.8905	8.7863	9.6862	8.3888
3.2425	2.7692	2.507	2.3832	2.7091	1.8997	2.6203	3.0737	2.6872	3.385	1.9232	2.9999	2.2893	2.4469	3.6114	3.548	2.1294	2.2929	1.0952	3.363	1.8391	2.2504	3.8137	3.4605	2.373	2.6171	3.6792	2.7336	2.0162	2.8682	2.9495	3.2493	2.3112	1.6848	2.0207	1.7182	3.1352	2.7309	2.3191	2.7482	2.9362	3.4726	2.1238	1.9932	3.6727	1.4118	2.9457	1.9962	2.7456	2.603
-9.5152	-10.571	-9.3519	-10.934	-8.6993	-9.4992	-9.699	-8.8212	-10.036	-9.3681	-8.5947	-9.8507	-8.8426	-9.0061	-9.6789	-10.543	-9.7974	-10.106	-8.9887	-8.1335	-9.103	-8.7816	-9.4657	-10.052	-8.4302	-9.8126	-10.057	-10.48	-8.7805	-9.0609	-8.9944	-10.349	-9.4114	-9.7215	-9.3847	-8.9885	-9.9483	-9.511	-9.4674	-9.1056	-9.4712	-8.9716	-9.6384	-8.9347	-8.5185	-9.4649	-9.656	-8.7791	-7.7035	-9.4229
2.2903	3.2015	3.3858	2.5338	1.9879	2.3351	2.5669	3.3157	3.2488	2.5239	3.2378	2.854	3.1125	3.7308	4.0256	2.0785	2.2635	3.0096	4.0362	2.6673	3.1012	2.2121	3.3336	2.6092	2.9026	3.6963	3.0445	3.4406	2.8073	3.0779	2.1981	3.6517	2.7393	3.0572	2.703	2.3412	2.1702	3.0684	3.4953	2.4647	3.6225	2.7294	3.3817	2.4588	2.8095	1.7911	2.6434	3.1857	2.781	2.8547
-9.9078	-10.607	-9.6161	-9.7837	-12.125	-10.824	-8.3305	-9.8097	-9.3624	-10.124	-10.507	-9.2953	-9.6149	-10.434	-10.433	-9.8848	-10.649	-9.6943	-9.7239	-9.51	-10.557	-9.8945	-10.144	-9.2041	-10.251	-10.805	-9.7143	-10.006	-10.172	-10.281	-10.37	-9.3333	-9.6478	-9.6305	-11.023	-9.6528	-9.7353	-11.14	-10.076	-9.7724	-10.8	-10.671	-10.51	-10.763	-10.407	-10.345	-10.973	-9.6381	-10.031	-10.366
-3.1081	-3.7405	-2.6196	-3.2201	-3.5501	-2.6418	-3.3214	-4.2096	-3.7925	-4.0743	-3.803	-3.0867	-3.2313	-3.9702	-2.8348	-4.1312	-4.0285	-3.2351	-3.5105	-2.3658	-3.7964	-4.31	-3.6867	-3.5731	-3.464	-3.0198	-3.6095	-2.9931	-4.3215	-3.7764	-4.5031	-2.5351	-4.1888	-3.306	-3.158	-3.1652	-2.1992	-2.6543	-3.0316	-2.7836	-3.0953	-2.8822	-3.6079	-3.7462	-3.2558	-3.7078	-3.7002	-3.3252	-4.2706	-3.5866
-2.7173	-3.5026	-5.2385	-3.4397	-3.9548	-5.3904	-4.9398	-3.0112	-3.85	-3.0259	-3.9958	-3.0807	-3.7575	-4.6829	-4.1528	-3.9694	-3.9654	-5.0052	-2.6544	-4.4045	-4.0317	-4.3278	-4.4393	-4.4312	-3.4917	-3.8326	-4.2651	-3.959	-3.3575	-5.408	-3.9189	-4.3546	-4.1843	-4.8851	-3.9136	-4.1132	-4.4445	-4.0399	-4.3657	-4.7836	-4.3849	-4.3479	-4.4963	-5.0497	-3.1106	-5.0498	-4.332	-4.0852	-3.9793	-4.8347
-2.2182	-2.9705	-3.1338	-2.6481	-2.5744	-2.7833	-2.4186	-3.4057	-2.5707	-2.5945	-3.0844	-3.0443	-3.0401	-2.2646	-2.8693	-3.2618	-1.6007	-3.0172	-2.3493	-2.0715	-2.5714	-2.533	-2.6544	-3.2107	-3.2956	-1.8567	-2.8567	-1.6506	-2.892	-1.903	-2.9244	-1.6103	-1.8039	-2.5609	-2.3486	-2.4457	-2.5874	-2.475	-2.1524	-2.428	-0.98263	-3.1323	-3.1368	-1.3529	-2.5511	-2.7401	-2.2741	-3.5939	-3.327	-2.9687
-10.028	-9.081	-9.8419	-8.2539	-9.9677	-9.7789	-9.2994	-9.1563	-8.968	-9.5105	-8.5926	-10.526	-8.9911	-10.106	-9.414	-9.218	-9.23	-9.3923	-10.469	-9.3745	-9.0723	-10.076	-9.97	-10.03	-9.5708	-9.4622	-8.8421	-10.051	-10.187	-8.6745	-8.0724	-9.2335	-8.7505	-9.55	-8.6556	-9.4982	-8.9708	-9.9542	-10.042	-10.078	-9.3013	-9.4146	-8.8556	-8.9626	-9.6023	-9.7902	-8.6256	-8.6199	-9.8446	-8.7891
-3.989	-5.2632	-5.0202	-3.808	-5.467	-4.1452	-4.5865	-4.9729	-5.2	-5.1608	-4.8869	-4.6928	-5.1974	-4.1813	-4.1673	-4.8729	-4.7832	-3.7682	-5.1526	-5.403	-4.3898	-5.5908	-5.1312	-4.4692	-4.5432	-5.3181	-4.4891	-3.8332	-4.2876	-4.2973	-5.6717	-4.4384	-4.9127	-4.0267	-5.4968	-4.7275	-5.2754	-4.9205	-3.9933	-5.1368	-4.7863	-4.5372	-5.4026	-4.305	-4.0952	-4.4703	-4.044	-3.8156	-4.5348	-4.4955
-1.8001	-1.1959	-1.0401	-0.64921	-0.41605	-2.0564	-1.5375	-1.4168	-1.5731	-1.502	-2.3012	-0.57054	-2.5486	-1.1935	-2.4575	-1.5747	-1.3564	-0.57342	-0.47138	-0.53628	-0.89348	-0.89485	-2.8214	-1.8403	-1.9662	-1.4256	-1.4468	-0.57902	-1.278	-1.4216	-0.66724	-1.3332	-1.1891	-2.2406	-2.1611	-0.83141	-2.2128	-1.589	-0.1983	-0.46512	-1.2977	-1.1737	-0.83372	-1.2484	-1.5227	-1.8431	-1.4894	-1.2816	-0.84592	-1.1131
-1.2271	-1.7698	-1.7641	-2.0765	-0.75212	-2.218	-1.2734	-1.2885	-2.1973	-1.984	-0.87448	-1.8847	-1.0208	-1.2209	-1.2083	-1.9297	-0.77989	-0.36492	0.19745	-1.4604	-1.8539	-1.0837	-1.61	-1.1602	-1.9317	-1.5057	-0.39424	-1.6335	-1.5331	-1.503	-1.3806	-2.3793	-1.3399	-1.551	-1.0898	-3.1315	-1.3715	-0.73431	-2.2262	-1.3433	-0.38939	-0.56664	-0.91842	-1.5153	-1.0666	-0.78098	-3.0157	-1.9516	-1.2412	-0.77518
-3.6738	-3.5235	-5.514	-3.8611	-4.2144	-4.5028	-4.4836	-3.0728	-2.8164	-3.1858	-4.0594	-3.2196	-4.0835	-3.8006	-3.964	-3.2708	-3.6023	-4.3783	-3.7422	-3.8944	-3.796	-2.6855	-4.5811	-2.7885	-3.6211	-2.9678	-3.4604	-3.3898	-4.1065	-4.2926	-4.2278	-4.3899	-3.6511	-3.133	-2.4257	-3.626	-4.5301	-4.5621	-3.9132	-2.9122	-4.2206	-2.7581	-3.6773	-3.3849	-3.3606	-3.953	-3.7137	-4.868	-3.961	-4.4871
-2.4366	-2.5948	-3.0106	-2.8377	-2.4498	-3.9894	-2.9196	-3.0893	-2.304	-1.9926	-3.564	-2.4586	-1.9503	-2.5605	-2.058	-1.7407	-2.7288	-2.0542	-3.3327	-2.285	-3.037	-2.7428	-2.0536	-2.0193	-2.3632	-3.274	-2.7984	-2.6423	-2.6022	-3.0669	-2.5098	-2.4945	-2.9052	-2.4205	-1.8834	-3.4948	-1.5448	-1.6775	-2.105	-2.1797	-2.3614	-3.1885	-2.8458	-2.258	-3.4575	-2.8885	-1.6546	-2.121	-2.9476	-2.477
4.3365	3.8788	3.1742	2.7218	2.5831	3.1317	3.9238	2.6622	3.3961	2.8963	2.699	1.5163	3.1245	3.0381	3.6581	2.1946	3.1266	2.4426	3.3261	3.2393	2.6847	3.061	2.7743	3.3142	3.1522	2.9733	3.2318	4.0451	3.8107	3.4701	2.9932	2.9565	3.0286	2.8254	1.7857	2.8863	4.0107	3.9555	2.5486	2.6827	2.7911	3.9566	2.7301	3.4367	3.479	1.845	3.218	2.2402	2.4517	3.5245
-10.08	-10.463	-10.532	-10.437	-10.088	-9.7387	-10.944	-10.655	-10.245	-9.874	-10.081	-9.2368	-10.886	-10.465	-10.388	-11.116	-10.003	-9.9119	-9.8868	-11.27	-10.372	-9.7185	-10.758	-9.8661	-10.044	-9.6467	-9.9056	-10.998	-10.123	-9.2917	-10.294	-10.445	-10.622	-10.224	-10.221	-10.25	-9.3424	-10.569	-10.353	-10.082	-9.3922	-9.1565	-8.8719	-10.842	-9.5865	-10.762	-9.7324	-9.4458	-10.055	-10.894
-5.0682	-5.0984	-5.8363	-5.3728	-6.1179	-4.6589	-7.4026	-6.0565	-5.7423	-5.4789	-6.0151	-4.4622	-5.3606	-5.3546	-5.2386	-5.6699	-5.1465	-6.2869	-5.6366	-5.7154	-4.3463	-5.8324	-4.6477	-5.8695	-5.4833	-5.6422	-4.4614	-4.9359	-4.7411	-5.1316	-5.7708	-6.7122	-4.7686	-5.1271	-5.1406	-5.3015	-5.2996	-4.7261	-5.4237	-7.6867	-5.9954	-4.6013	-5.6034	-5.751	-4.4813	-6.4215	-6.2733	-5.3184	-5.2377	-6.3995
-11.768	-12.829	-12.14	-11.906	-11.57	-12.608	-11.063	-11.589	-11.572	-12.011	-10.848	-10.91	-12.272	-11.565	-12.023	-11.455	-11.063	-11.772	-11.517	-12.293	-11.297	-13.149	-11.923	-10.939	-11.833	-11.895	-11.392	-11.085	-11.554	-11.829	-11.665	-12.589	-10.941	-10.683	-12.321	-12.216	-12.014	-11.588	-11.525	-11.995	-12.744	-11.586	-11.408	-11.605	-12.232	-11.22	-11.294	-12.183	-10.894	-11.101
0.62215	-0.84783	0.44986	0.24021	-1.0428	-0.45754	0.15733	-0.15167	-0.38402	0.86823	-0.092019	-0.11083	-0.013608	-0.57179	0.29131	0.22661	-1.1978	-0.86874	-0.090184	0.34418	-0.42215	-0.3222	0.3154	-0.42933	0.61507	0.30304	-0.073378	0.49435	-0.21095	-0.3526	-0.011041	-1.7723	-1.373	-1.3451	0.13871	-0.22052	-0.26206	-1.1052	-0.70119	-0.18392	-1.153	-0.028411	-0.43192	-0.55163	-0.86298	-0.029976	-0.65421	-0.88798	-1.175	0.17977
7.7743	7.8357	5.7329	5.9884	5.6351	6.5508	6.7824	6.85	7.2971	7.1985	6.1814	7.8074	7.0526	6.3558	6.2465	7.7288	7.2344	6.3309	6.5352	6.485	7.5497	6.6483	7.0235	6.4055	6.0955	7.6655	7.539	5.705	5.9157	7.2048	6.3855	6.8044	7.004	5.7739	7.2415	7.894	7.7824	6.4658	6.2923	7.5537	7.1649	7.8504	7.7717	5.9572	7.5489	7.1646	7.8995	7.0392	8.0494	7.1268
-21.469	-23.082	-22.203	-21.159	-21.985	-22.165	-22.075	-23.695	-22.484	-22.305	-23.144	-22.88	-22.155	-22.821	-22.293	-21.956	-22.194	-22.07	-21.783	-23.25	-22.377	-22.808	-22.809	-22.246	-22.842	-22.564	-22.094	-22.228	-20.975	-21.609	-23.313	-21.658	-21.333	-22.272	-22.067	-22.501	-22.541	-21.077	-22.285	-23.284	-22.753	-22.344	-21.947	-20.558	-21.132	-23.121	-21.356	-21.982	-21.503	-21.617
0.64036	-1.2278	-0.34136	0.24766	-0.054482	0.023676	-0.64945	-0.076515	0.71645	0.068861	-0.96261	-0.20364	0.5277	0.22534	-0.34662	-1.3537	-0.2579	-0.38752	-0.37638	1.1588	0.011644	-0.54115	-0.12757	-0.71883	-0.52377	-0.86129	-0.053231	-0.15537	-0.79793	-0.77694	-0.51968	0.26761	-0.60383	-0.13063	0.13112	0.99982	0.58023	0.6468	0.17549	-0.8215	-0.22018	0.32918	1.0608	-0.26908	-1.468	-0.19372	-0.46341	0.65666	-0.7595	0.65035
1.3558	1.4758	1.3687	2.3899	1.877	2.0679	1.3538	1.3911	2.4607	1.6771	1.6081	2.0001	1.5766	1.0017	0.94855	1.1063	1.6728	1.6244	2.1314	1.7884	1.8683	3.1718	1.3949	2.9415	1.245	1.2284	2.3362	1.292	2.2753	1.3457	1.4808	2.9363	1.1568	0.7076	1.5589	1.1932	2.17	2.0611	1.8376	1.4654	0.59797	0.92675	2.2726	0.63978	1.1949	3.0253	1.5974	2.1007	0.94891	1.6138
5.9858	5.4631	7.1721	4.6647	3.1445	4.184	5.5887	5.7969	5.2143	5.1992	5.7194	6.1982	5.9687	6.1608	6.061	5.5281	5.8071	5.5762	5.8503	5.2683	4.7233	5.8877	6.1625	5.115	4.9726	4.8341	6.5113	5.5957	7.0871	5.571	4.8397	4.5125	5.7618	5.2543	6.7756	5.7614	5.4369	5.5459	5.6766	5.5223	5.4301	5.167	5.8611	5.2902	5.5081	5.7398	5.5413	5.4129	5.4333	6.2501
-4.8755	-5.2105	-4.6985	-6.5314	-4.3668	-5.2049	-4.7992	-4.6906	-4.7093	-5.2757	-5.2034	-4.5026	-5.8523	-4.8814	-4.6028	-5.0751	-5.4032	-5.2868	-4.3449	-4.0212	-3.8809	-5.0117	-5.1182	-5.589	-5.333	-4.2309	-4.4733	-4.8506	-3.3894	-5.2877	-5.9809	-5.0473	-4.8696	-5.6159	-5.0301	-4.6968	-5.0276	-6.1598	-4.7311	-4.8538	-5.2341	-3.3318	-5.3587	-6.2056	-4.5131	-5.4654	-3.8684	-4.6102	-6.4261	-4.4891
0.32095	-0.51229	0.79225	-0.29888	-0.64299	-0.75019	-0.14495	0.47104	0.7629	1.0172	-0.81806	0.32168	-0.19462	-0.15816	-0.83467	1.0367	0.97863	0.023598	-0.19738	-0.38605	-0.50923	0.057676	-0.58444	-0.58242	0.014173	-0.53086	-0.61632	-0.21786	0.54888	0.7445	0.31741	0.45878	-0.46491	0.34723	0.033998	-0.53507	-0.7092	-0.032244	0.01155	1.4059	0.033053	0.71794	1.1684	0.43873	-0.3573	-0.04497	0.70898	-0.20065	-0.47209	-0.15552
-1.6911	-1.7284	-2.4875	-1.2626	-1.0551	-2.1152	-1.7468	-0.92491	-2.1624	-1.8948	-1.0276	-1.7871	-1.8366	-1.1887	-2.0275	-2.4664	-1.7822	-0.70983	-1.7123	-1.8271	-1.9489	-2.18	-2.2427	-1.2102	-1.6441	-1.6077	-1.5987	-1.0656	-1.7556	-1.7862	-1.133	-2.0334	-1.1596	-1.6466	-1.6084	-1.7396	-2.0388	-2.4277	-1.4465	-2.2751	-2.075	-1.5822	-1.8025	-1.752	-1.7045	-1.185	-1.309	-1.5036	-1.7014	-1.321
-13.24	-13.603	-12.389	-12.287	-13.216	-12.704	-12.642	-13.745	-12.649	-12.766	-11.505	-12.995	-12.659	-11.99	-12.807	-13.254	-12.9	-12.707	-11.659	-13.161	-13.229	-13.252	-13.277	-12.737	-12.3	-13.014	-12.131	-14.612	-13.279	-11.797	-12.567	-12.321	-13.778	-14.148	-12.071	-12.675	-11.776	-12.712	-13.821	-12.406	-12.333	-12.099	-12.269	-12.334	-13.032	-11.766	-12.647	-12.394	-13.025	-13.46
-6.4616	-7.3106	-7.9453	-6.4794	-7.7443	-7.1286	-7.3126	-6.7389	-7.5222	-8.3621	-7.7482	-7.6501	-6.4076	-7.4054	-7.6205	-7.0772	-8.3001	-7.5224	-6.5599	-8.267	-7.9594	-7.3866	-7.1685	-7.3874	-7.8772	-7.6397	-8.3322	-7.4814	-7.8893	-7.3221	-7.0433	-7.3524	-7.3439	-6.5724	-7.4169	-7.0871	-6.7375	-7.9404	-7.4654	-8.852	-7.5136	-7.0387	-7.4618	-6.7588	-8.2797	-7.7245	-7.3197	-8.5474	-7.3377	-7.6887
-22.952	-21.747	-22.578	-21.856	-22.841	-22.293	-22.433	-21.858	-22.755	-21.896	-21.882	-22.391	-22.724	-22.183	-22.744	-21.261	-22.859	-21.738	-22.099	-21.795	-22.263	-22.167	-21.497	-21.512	-22.108	-22.599	-22.611	-22.757	-23.286	-22.272	-22.471	-22.373	-21.686	-21.94	-22.673	-22.49	-21.946	-22.651	-22.866	-21.935	-22.092	-21.93	-21.796	-22.836	-21.173	-21.27	-22.407	-22.661	-22.795	-21.022
-3.403	-2.1238	-2.9767	-3.1947	-4.0208	-2.5284	-2.7067	-2.5831	-4.6956	-3.9545	-3.5788	-2.2198	-4.157	-3.6438	-3.5032	-4.3971	-3.0702	-3.8818	-3.9016	-3.1959	-3.3479	-2.9408	-2.9592	-3.2196	-3.6515	-3.1701	-2.7231	-2.8322	-3.5858	-3.7886	-2.8432	-1.7637	-3.119	-3.0549	-2.9054	-2.4633	-4.4209	-4.6655	-3.6626	-3.3397	-4.2578	-3.5034	-3.7603	-4.2433	-3.9781	-3.875	-3.4391	-2.2202	-3.7954	-2.445
-4.1979	-4.2994	-3.7824	-5.7145	-4.3652	-5.4506	-5.1853	-5.1291	-4.2224	-4.1653	-5.604	-4.1302	-5.394	-5.1821	-4.9649	-4.6261	-5.3433	-5.8401	-4.0236	-4.5595	-5.4865	-5.4794	-5.7846	-4.7473	-4.0417	-4.5503	-4.6784	-5.3759	-3.9868	-4.2435	-6.2829	-4.4351	-4.6531	-5.2404	-4.3913	-4.5751	-3.9391	-4.7686	-4.6701	-5.0486	-5.3829	-3.7188	-4.5817	-4.4228	-4.7883	-4.5822	-3.6108	-4.1747	-3.9967	-3.8718
-2.9402	-2.3857	-3.4516	-3.7869	-2.4872	-2.5502	-3.2441	-3.1319	-3.0373	-1.6181	-2.8495	-4.1335	-2.4619	-2.8552	-3.3561	-1.2899	-2.9527	-1.4836	-2.8087	-2.3712	-2.2357	-2.927	-2.6964	-2.3204	-3.1124	-2.9416	-2.4491	-2.7726	-2.1338	-2.0178	-2.511	-2.9811	-3.2619	-2.2303	-2.8446	-2.4128	-2.8513	-3.7769	-2.8174	-2.5127	-2.8805	-2.0569	-3.4399	-2.5607	-2.836	-3.5968	-2.7414	-2.5309	-1.3549	-2.3735
-0.61565	-1.5344	-0.80291	-0.43819	-0.88661	-1.9806	-1.2919	-0.58653	-1.4615	-2.1381	-2.2641	-1.4389	-1.5085	-1.2725	-1.9373	-0.47376	-0.26971	-0.77982	-0.77747	-1.6778	-1.761	-0.98845	-2.0158	-2.0148	-1.3727	-0.89185	-2.174	-2.3281	-1.2043	-0.95917	-2.0366	-0.85757	-0.64873	-0.49808	-2.74	-0.04585	-2.2064	-1.1028	-1.1597	-2.1692	-1.1268	-1.0987	-2.3468	-2.3664	-2.1112	0.93147	-0.84369	-2.1504	-0.96172	-0.90708
-13.485	-12.792	-12.781	-13.032	-13.203	-13.455	-12.933	-13	-13.546	-13.632	-12.31	-13.079	-11.928	-12.237	-13.412	-13.857	-14.074	-12.442	-11.758	-12.844	-12.977	-12.596	-12.904	-13.66	-12.663	-13.072	-12.386	-13.361	-12.899	-12.762	-11.967	-12.062	-12.815	-12.967	-12.465	-12.248	-12.716	-13.435	-12.684	-11.312	-12.763	-13.123	-11.685	-12.704	-13.821	-13.651	-12.533	-12.88	-14.327	-14.242
6.7971	6.0899	6.6926	7.0268	6.8863	6.7163	6.6421	6.2211	6.3401	5.6747	6.5377	6.6671	7.176	6.7703	6.4234	6.5773	7.7785	6.2736	6.7889	7.4263	6.986	6.3249	6.7968	7.0609	6.6886	7.627	6.5506	7.3198	6.453	6.7988	7.5085	7.6727	6.501	6.4148	6.257	7.4435	8.706	6.9476	6.7384	6.4679	6.8869	6.818	7.1294	7.669	6.7335	5.1741	6.0975	6.8289	6.2246	6.6459
-2.6361	-3.1283	-2.4837	-2.3094	-3.0271	-2.1792	-2.7268	-2.1031	-2.9968	-2.0937	-2.2113	-2.8277	-1.7843	-2.7487	-1.93	-2.2118	-3.0221	-1.904	-2.2407	-2.734	-1.9489	-1.0158	-2.552	-2.7577	-2.5956	-3.6214	-2.1665	-2.0701	-3.2258	-2.1964	-1.6926	-2.176	-3.0257	-2.7176	-1.9364	-3.3179	-0.32941	-3.4194	-2.359	-2.0073	-1.8094	-2.739	-1.5229	-2.7886	-1.6655	-3.421	-2.8056	-2.7291	-2.1116	-2.1056
7.1387	8.0553	7.8469	7.4343	7.2902	7.2212	6.9041	6.4575	6.0365	5.4093	7.0548	7.9978	6.9463	6.5761	5.8992	7.5793	7.3887	7.4026	7.7923	6.9505	7.0344	6.3956	6.6902	6.1663	7.9146	7.0612	7.0504	5.825	6.5155	6.3013	5.7108	7.2129	7.0766	6.4394	7.0274	6.5346	7.1014	7.2466	7.3671	8.0521	6.2394	7.9238	6.8582	6.5266	7.5484	6.9482	6.0275	6.3403	6.4901	6.4042
-12.308	-12.383	-13.187	-12.943	-14.635	-12.566	-13.416	-12.702	-12.271	-11.961	-14.145	-12.609	-13.46	-13.502	-11.416	-11.95	-12.757	-11.362	-12.326	-12.786	-13.204	-12.297	-12.883	-13.001	-12.226	-12.697	-14.069	-11.305	-12.931	-11.92	-12.169	-13.638	-13.002	-13.649	-11.768	-13.465	-12.089	-11.974	-12.264	-13.435	-12.835	-12.612	-11.575	-12.507	-13.215	-12.426	-12.735	-12.772	-13.556	-12.806
-5.5066	-5.3706	-5.8707	-4.9447	-5.8031	-5.0447	-5.4122	-5.9149	-4.9607	-4.1538	-5.1618	-4.8127	-4.2408	-4.1582	-4.6363	-5.7492	-4.6825	-6.1509	-4.6427	-5.2915	-4.4222	-4.8379	-5.2668	-5.0512	-4.2412	-5.5447	-5.0741	-6.0803	-5.0836	-6.3425	-4.5098	-4.996	-4.7599	-5.1193	-4.9191	-4.9424	-3.8242	-4.6934	-5.0982	-5.0706	-3.822	-4.4417	-4.7477	-4.9967	-4.6565	-5.2618	-5.7269	-5.5181	-5.3246	-5.5628
-5.8427	-6.3818	-6.4764	-6.3298	-5.8444	-5.3423	-5.2688	-6.7708	-5.9121	-7.0909	-6.7181	-5.6226	-5.9078	-5.7857	-6.3127	-6.3709	-7.3529	-5.8424	-6.2574	-6.3567	-5.9376	-5.7835	-5.7863	-6.7075	-6.6904	-6.7728	-6.5155	-5.4466	-6.5047	-5.5863	-6.163	-6.2013	-6.0956	-6.104	-5.6141	-5.1145	-7.1557	-7.486	-6.3256	-6.3236	-6.633	-5.7826	-5.8604	-6.7006	-6.2145	-6.5669	-5.9394	-6.1342	-7.005	-6.1205
2.6926	2.9827	2.9605	1.7914	3.4379	3.2955	2.7554	2.9928	2.9087	3.318	2.2083	2.7015	1.7251	2.857	3.0831	4.2826	3.2314	3.2554	4.0483	2.2396	3.7439	4.3492	3.4158	3.2744	3.8971	3.4157	2.3548	2.7851	3.1619	3.094	3.1913	2.7684	3.3576	2.6089	3.6189	4.9476	3.301	3.5641	2.3971	3.9789	3.8181	1.7249	2.7263	3.2392	3.08	2.9715	2.6029	2.1937	1.7414	2.7046
-2.3733	-4.2089	-3.6216	-2.6867	-3.3995	-3.8781	-2.774	-3.2397	-3.1446	-3.1433	-2.469	-3.3653	-3.9191	-3.6391	-3.8045	-3.8499	-4.1888	-3.9743	-3.9737	-2.2292	-3.3212	-3.7764	-3.8034	-3.6194	-3.8214	-4.0409	-3.514	-3.8754	-2.9781	-2.321	-2.3492	-3.3282	-3.0751	-3.7926	-3.3382	-3.6844	-4.0238	-1.9691	-2.9257	-3.1708	-3.3707	-2.5941	-2.8044	-3.0328	-4.0669	-3.1808	-3.803	-2.8773	-3.7696	-2.8225
8.2525	7.4684	8.9576	8.6052	8.2894	8.4257	8.7156	8.7577	8.4152	9.3262	8.2698	8.5557	7.002	10.341	10.166	7.8764	9.0525	7.4994	8.6732	8.9242	8.2099	7.4652	9.8346	9.08	8.4876	8.2696	8.6882	8.9063	9.5591	8.2269	8.4899	9.6508	8.011	8.4776	9.1259	8.3541	8.6371	7.9892	8.7025	9.5972	8.3861	9.0945	7.413	8.353	8.6157	8.9279	7.3754	7.8086	8.2487	8.878
0.74557	-0.12989	-0.7111	-0.44154	-0.57615	0.011736	0.36998	-0.41852	0.8486	0.079096	0.75064	0.61711	0.34649	0.38835	-1.2251	-0.49448	0.36043	-0.15617	-0.11184	-0.8307	1.7798	0.19459	0.62451	0.84782	0.26116	0.5092	0.31216	0.59999	0.92753	0.80078	0.032381	-0.052055	0.3893	-0.011468	0.34422	0.27448	-0.13737	0.12938	1.0465	0.40238	-0.21107	-0.030484	0.57162	1.3077	-0.25956	0.73201	0.07937	0.83544	0.74136	1.0383
8.0321	8.041	8.4861	7.7931	6.9851	8.0551	6.7692	6.9823	8.6187	8.7785	6.9838	8.114	7.0815	8.2001	8.6353	8.4475	6.9202	7.1753	7.2485	8.3812	8.5581	9.1628	7.6638	7.9709	7.2693	8.8611	7.2778	9.3948	8.3857	7.7826	7.4321	7.5057	7.6399	7.6574	8.4712	7.5805	7.4922	6.6267	7.2748	8.2223	7.3031	7.9934	8.5621	7.6126	7.523	8.1409	9.0748	7.3454	7.8027	8.5765
4.8316	5.6061	4.9866	5.6916	5.7592	5.649	6.0857	6.3711	5.5697	6.4543	5.3325	5.8131	6.5849	5.7203	5.8468	5.5196	4.6068	5.4443	4.9722	4.4267	5.9958	5.7699	4.979	5.1641	5.7195	6.1892	5.5289	5.9185	6.6987	5.4182	4.719	5.0162	5.9155	6.3807	4.8995	6.1581	6.2438	5.4356	5.9354	5.3079	6.124	6.7992	5.3131	5.3815	5.9059	6.3685	6.5886	5.9537	5.2137	5.8223
6.3423	6.4347	7.4944	6.1012	7.3819	7.6778	6.355	5.4889	6.9519	6.6725	7.066	6.4691	6.8162	6.7909	7.0028	6.7652	7.1529	6.4051	6.4439	7.4197	6.9132	6.4924	6.5553	6.5564	7.3633	6.236	6.5013	6.4166	7.0828	5.6745	6.6585	6.0078	6.2916	6.7144	7.769	5.3858	6.6975	6.2528	6.6075	6.8319	7.3162	7.6035	7.4754	5.7687	7.0545	5.1891	7.7248	6.8601	7.4167	6.8222
-6.5279	-6.8285	-7.534	-6.7686	-7.1993	-7.004	-6.1436	-5.7065	-5.5507	-6.6752	-7.1056	-5.9686	-6.6649	-5.8054	-5.6202	-7.3619	-6.0614	-5.7034	-6.792	-7.6415	-7.0297	-6.9081	-5.2748	-6.4892	-6.2478	-5.7247	-6.8314	-6.5305	-7.4919	-6.155	-6.7745	-6.4471	-6.5426	-7.0333	-6.7076	-7.0756	-7.1094	-6.2126	-6.5863	-6.674	-6.1469	-6.7038	-6.5091	-6.3522	-4.888	-5.6032	-6.7419	-6.4142	-7.0853	-7.9425
-4.284	-4.0487	-3.3994	-4.7915	-4.5157	-4.5372	-3.7638	-3.5841	-2.9874	-5.2179	-4.515	-3.1866	-4.6724	-3.8658	-4.3202	-3.0358	-5.6246	-3.4037	-4.5815	-4.5565	-3.4379	-3.3687	-3.9565	-4.0574	-4.4332	-5.026	-3.9456	-3.5482	-4.7502	-4.3668	-4.7575	-4.3428	-3.708	-4.9658	-4.1935	-4.9842	-3.9953	-4.7556	-5.203	-3.7505	-3.0465	-4.5793	-4.4389	-3.625	-4.7086	-4.3785	-5.4237	-4.515	-4.2621	-5.0048
-1.7481	-1.3634	-0.43223	-1.097	0.027658	1.0858	-1.3013	-1.3669	0.045331	-0.61864	-0.78495	-1.1135	-0.64116	-0.47363	-1.8966	0.44771	0.29116	0.06033	-0.87412	-0.81173	-1.8231	-0.17149	0.1022	-1.0851	-0.67169	-1.4582	-0.52343	-0.57405	-1.575	-1.575	-1.6369	-1.9224	0.576	-0.61572	-1.0555	0.28982	-0.11804	-0.5072	-1.914	-1.2737	-0.0052291	-1.2787	-1.5959	-1.1894	-0.34874	-0.27129	-0.82561	-0.91649	-0.48055	-0.49808
2.2227	1.9673	1.2269	2.4957	1.8038	1.3477	2.2824	0.89184	2.5399	0.5507	1.4841	2.3353	0.93706	1.4097	2.1446	0.71589	0.92206	2.0202	2.3039	2.1359	1.1917	0.45094	1.6323	2.4083	1.4693	2.1558	0.79822	1.0446	2.5612	1.9733	1.9586	1.781	0.60569	1.6186	1.2681	2.3845	1.5471	1.2921	2.3291	2.0076	0.70928	3.5035	1.6285	2.665	1.2562	2.6883	1.2199	1.8588	-0.0078737	2.2069
-3.2336	-1.962	-1.5329	-1.9884	-3.6418	-2.3943	-0.96566	-1.893	-1.962	-2.3295	-2.6533	-1.7291	-2.5484	-2.0187	-2.1484	-1.9984	-2.9143	-2.5406	-3.4368	-1.7721	-1.7228	-2.8666	-1.8854	-2.9158	-1.4847	-2.0413	-2.6737	-2.0487	-2.5694	-2.3253	-2.5509	-1.7942	-4.5176	-1.8732	-1.8022	-2.5034	-2.7488	-2.456	-3.2087	-1.6848	-2.4089	-0.39693	-2.1327	-2.3634	-2.5305	-1.7218	-2.1709	-2.67	-2.2478	-2.5182
-0.36538	-1.8658	-0.84043	-0.52578	-1.5858	-1.4032	-0.59741	-0.95696	-0.61134	-1.58	-1.32	-0.90221	-1.0798	-0.30427	-1.6575	-0.52245	-1.5734	-0.76756	-1.0992	-1.6267	-0.66871	-1.8527	-2.1409	-1.6921	0.017612	-1.6978	-3.0979	-1.1949	-1.013	-0.44824	-1.06	-1.7249	-0.94465	-1.3195	-2.2604	-1.713	-0.36316	0.064569	-0.17831	-0.74087	-1.7507	-1.1535	-2.1383	-1.4595	-2.2891	-1.6789	-1.7464	-0.88312	-1.4181	-1.5752
-1.6431	-1.7723	-1.1242	-1.8595	-1.3183	-1.684	-0.99845	-1.1875	-0.89517	-0.66152	-0.36113	-1.4215	-1.0952	-0.73302	-0.90918	-0.78366	-0.437	-0.4896	-1.7699	-2.0669	-0.98577	-2.339	-1.3228	-1.4415	-0.94899	-1.4209	-1.7817	-1.8893	-1.5752	-0.658	-1.6383	-0.8553	-0.50463	-1.2412	-1.5165	-0.27429	-2.7652	-1.7073	-2.7345	-0.61361	-2.0911	-1.1366	-1.6032	-2.1122	-1.4442	-1.5249	-1.3433	-1.2359	-0.8255	-1.1651
-20.421	-20.966	-21.358	-21.16	-22.392	-20.215	-19.844	-20.313	-21.959	-20.682	-20.872	-20.824	-20.108	-19.896	-21.535	-21.442	-20.991	-20.316	-20.977	-20.347	-20.595	-20.599	-21.66	-20.204	-21.126	-20.751	-21.782	-19.994	-21.237	-21.162	-20.72	-20.582	-20.754	-20.809	-20.507	-20.754	-21.131	-20.51	-20.525	-20.524	-20.772	-21.114	-20.341	-20.918	-20.952	-20.814	-19.82	-20.599	-20.381	-20.516
-5.8529	-5.8484	-5.197	-5.2714	-5.9043	-5.5809	-5.2303	-6.4993	-5.7782	-5.8469	-5.4311	-5.8448	-5.8987	-5.9599	-5.8819	-6.9487	-6.6907	-5.8143	-5.5894	-5.4909	-6.327	-6.1116	-4.8977	-4.9964	-5.2157	-6.1049	-6.1044	-5.5779	-5.3011	-5.0487	-6.4445	-6.3531	-4.7693	-5.6356	-6.4918	-6.6096	-5.832	-6.0736	-5.0346	-6.6472	-5.6959	-7.1962	-5.4151	-6.0139	-6.2029	-6.0967	-6.5899	-6.0403	-4.5492	-5.7105
-22.206	-21.641	-22.429	-21.51	-22.264	-21.793	-22.456	-21.863	-21.955	-22.39	-21.739	-21.931	-23.095	-22.035	-22.172	-22.471	-21.019	-21.577	-23.034	-21.162	-22.694	-22.815	-21.956	-22.096	-22.337	-21.532	-22.761	-22.115	-21.918	-22.404	-21.174	-21.056	-23.051	-22.136	-21.444	-21.259	-21.621	-22.302	-21.257	-22.249	-23.368	-22.83	-23.671	-21.5	-21.459	-22.178	-21.989	-22.226	-22.178	-22.432
-2.7061	-3.1312	-3.2914	-4.0217	-2.7777	-3.0952	-3.4959	-3.2325	-1.9665	-3.0652	-3.3664	-2.7833	-2.2876	-3.6472	-4.0223	-2.5293	-3.2957	-2.7788	-2.6703	-2.7034	-3.0122	-2.3702	-4.5303	-3.3173	-3.7223	-2.4677	-2.3968	-4.0339	-3.5586	-4.3306	-4.1531	-2.0945	-2.9033	-3.5861	-2.9145	-5.223	-3.234	-2.922	-2.7487	-3.0623	-3.022	-3.2437	-3.488	-2.6501	-3.4433	-3.0585	-2.9933	-2.6298	-5.2222	-2.4987
10.296	9.7351	9.9205	9.5173	9.0085	10.135	9.557	10.939	10.416	9.7167	10.151	9.4767	9.1264	10.441	9.9791	10.478	10.447	9.5606	10.259	9.627	10.177	8.2925	9.3815	9.0703	10.081	9.6834	9.9063	9.543	10.519	9.7191	9.2338	9.2973	8.7298	9.2886	11.051	9.4917	10.196	11.257	10.51	9.0893	9.9525	10.62	9.3617	10.414	9.5744	9.4573	9.7982	9.3316	10.212	9.1971
-0.6755	-0.58315	-0.28141	-0.63871	-0.55162	-1.8342	-1.4504	-0.60767	-0.26445	-1.4304	-0.80397	-0.10262	-1.1384	-2.0487	-0.84028	-0.75925	-1.6984	-1.0456	0.15555	-1.4892	-0.29504	-1.3493	-2.0246	-1.0103	-0.72286	-0.65483	-1.0803	-0.858	-0.82602	0.741	-0.02591	-1.0722	0.44871	-0.9492	-0.97873	-1.4776	-1.3412	-1.2078	-0.19997	-0.16703	-0.27997	-1.018	-1.0412	-1.2415	-0.91339	-0.75824	-1.6737	-0.0076373	-0.41721	-0.93009
9.0997	8.0024	9.6113	8.2694	7.5392	8.8607	8.7874	9.5278	9.1283	7.7851	8.7741	8.6981	9.821	8.5447	8.353	8.9202	9.2844	8.2213	8.6247	8.8384	8.1303	8.9765	8.6436	8.5034	8.9975	9.2589	8.8807	7.9386	8.5839	8.4152	9.0441	9.3947	7.2716	10.077	9.2762	8.3966	8.5855	9.9232	8.3281	9.3386	8.1544	8.3238	9.0378	7.8336	8.3988	8.6138	7.1262	8.4121	7.8654	9.5269
-12.9	-12.742	-13.48	-14.377	-13.464	-12.751	-14.524	-12.812	-12.062	-12.398	-13.177	-12.194	-12.289	-14.378	-13.29	-12.776	-13.63	-13.59	-13.446	-14.376	-12.96	-13.17	-12.885	-12.658	-13.295	-13.322	-13.308	-13.609	-12.821	-13.053	-12.914	-13.757	-13.112	-12.926	-13.262	-13.253	-14.065	-11.985	-13.214	-15.302	-12.66	-12.617	-13.465	-12.163	-13.483	-13.278	-13.889	-13.489	-13.379	-13.62
6.1414	5.5911	6.9675	8.3777	6.0861	7.5642	7.6493	6.9299	7.3815	6.5888	7.4384	6.6226	6.8872	7.3579	7.4863	7.813	7.2826	7.1984	6.5183	7.3678	6.5614	6.12	6.4759	6.6351	7.5824	7.1594	6.4003	7.1785	7.3625	7.8238	6.0529	7.6922	7.0281	6.1899	6.8133	7.0977	6.4911	7.2515	7.3031	6.7204	5.2703	8.1879	7.0605	6.6428	6.864	6.9161	6.4446	6.513	7.4762	6.7557
3.8475	3.0904	3.2397	2.5805	3.6454	2.7469	3.21	3.8731	2.0234	3.6087	3.9062	2.5385	3.423	3.0878	3.2269	3.3594	3.7121	2.3232	3.5655	2.7029	3.5974	3.2074	2.9316	2.7696	3.021	3.1801	2.8356	3.1343	4.1086	3.8579	3.2851	5.03	3.4375	3.911	2.6676	3.0302	3.1703	1.4839	3.6666	0.78674	3.0957	2.6724	2.2837	3.4451	3.1778	2.3991	3.9827	2.9036	3.393	2.5227
-2.1623	-4.0646	-2.4711	-3.6003	-2.3325	-2.3221	-2.0771	-2.7058	-1.6569	-3.243	-1.6565	-2.4766	-2.4305	-3.3624	-2.5114	-1.91	-3.0114	-2.2742	-2.6412	-2.8863	-2.3741	-1.2093	-2.6971	-2.4102	-2.3913	-2.8504	-2.6682	-1.99	-3.7016	-2.587	-3.4294	-2.084	-2.4965	-1.3027	-3.0361	-2.2005	-3.4354	-2.7085	-2.426	-3.7281	-3.3031	-2.478	-2.7627	-2.4688	-2.5875	-2.9411	-2.3154	-2.5773	-3.2581	-2.1162
2.4974	3.1689	2.5618	2.7846	1.9805	2.5367	2.0609	1.5842	2.91	2.9334	3.4755	2.2019	2.7903	2.7592	3.196	2.0818	3.3049	1.9072	2.5656	3.501	2.4138	2.8214	2.1836	3.4661	1.35	3.5437	2.4464	3.1308	2.6994	1.6979	2.4414	2.2786	3.2737	2.798	2.0794	3.1892	2.9683	3.1138	2.1907	1.4088	3.07	2.4835	2.1885	2.7634	3.5803	3.611	2.6054	2.7283	2.3204	3.7357
-6.1108	-5.6235	-5.8589	-4.7507	-6.0986	-6.6801	-5.6637	-6.4045	-4.7703	-6.5452	-6.6699	-5.2166	-4.4257	-5.6295	-5.6742	-5.8519	-5.6192	-6.0027	-6.5822	-6.0038	-5.6414	-5.8648	-5.2013	-7.6719	-4.5972	-5.6296	-6.2279	-4.7229	-6.7084	-5.7777	-6.5	-4.0899	-6.5405	-5.9617	-5.1797	-4.8393	-4.7195	-5.5478	-6.7988	-5.5743	-5.7427	-5.2367	-5.0355	-5.715	-4.6968	-6.6668	-5.8195	-5.0199	-6.0209	-4.058
-7.8291	-8.8403	-8.4505	-8.7124	-7.3442	-9.0869	-8.9491	-8.528	-8.9274	-9.192	-10.037	-9.0647	-8.9245	-9.0433	-8.6629	-9.5239	-8.6985	-9.3144	-9.1698	-9.5826	-9.3177	-9.2317	-9.2167	-8.6564	-8.824	-8.5544	-7.5332	-9.2686	-9.4243	-8.6801	-9.1871	-8.0801	-9.1421	-9.7573	-8.7119	-7.4962	-8.5109	-8.5011	-8.2268	-9.357	-9.1973	-8.8496	-9.0979	-9.0729	-7.5876	-9.1673	-10.085	-8.7365	-10.643	-8.9094
6.4355	7.6635	5.6105	7.0755	7.0274	6.9994	7.1383	6.4773	6.8427	7.126	8.0686	6.3545	7.0204	6.4959	6.2397	6.0017	7.516	5.7393	7.0724	6.9578	6.5331	7.2191	7.5609	6.856	7.2532	7.4073	7.7621	7.214	7.5149	6.6551	7.0034	6.2209	7.0995	5.9495	6.2251	7.2518	7.6252	6.4695	6.2646	6.7202	7.3521	6.1456	6.4663	6.021	6.3707	5.7688	7.0574	6.0037	6.0352	6.8603
-5.4706	-5.2702	-4.9011	-5.8139	-4.516	-5.1341	-5.777	-5.3593	-4.6093	-5.7411	-4.046	-5.2175	-4.8638	-4.8625	-5.1934	-4.3825	-3.7297	-4.0981	-5.4163	-5.2382	-3.5226	-3.8289	-5.7272	-5.7029	-5.5207	-4.4964	-5.114	-5.8995	-5.0899	-5.6616	-4.5829	-4.8445	-4.6768	-4.5738	-4.3311	-5.5673	-4.6578	-5.5159	-5.512	-3.4233	-5.1054	-3.854	-4.7642	-4.1704	-5.0288	-5.3545	-3.6463	-5.1031	-4.8554	-5.1297
-0.78724	-1.1113	-1.2384	-1.3877	-0.66442	-0.70641	-1.7897	-1.7032	-1.2724	-1.6107	-1.6251	-1.0091	-0.5076	-1.1976	-2.426	-1.0084	-1.7032	-2.3707	-1.9566	-1.3458	-1.783	-1.686	-0.56567	-2.1957	-0.29817	-1.5891	-0.59353	-0.25489	-2.5652	-0.60413	-1.74	-1.2006	-1.2544	-2.0518	-0.90204	-1.249	-1.3436	-0.6587	-1.4949	-0.87238	-1.7604	-1.6332	-2.2321	-1.7899	-2.0599	-1.0241	-1.1769	-1.3628	-1.149	-0.71431
-13.945	-16.171	-15.077	-14.856	-15.415	-14.137	-14.051	-14	-14.659	-13.96	-13.778	-14.282	-13.909	-14.73	-13.394	-15.151	-15.143	-13.834	-15.108	-13.535	-13.798	-14.451	-15.058	-14.351	-14.405	-14.615	-15.188	-13.637	-14.648	-15.369	-14.157	-15.247	-13.468	-13.854	-15.526	-14.834	-13.514	-15.68	-14.547	-14.596	-13.847	-14.34	-14.789	-15.126	-13.863	-14.816	-14.448	-14.82	-14.572	-14.136
-2.9584	-2.6247	-3.0835	-1.2758	-3.6362	-2.423	-1.8504	-2.8657	-2.5589	-1.2684	-3.0258	-3.4303	-2.0796	-3.4486	-3.4537	-3.2259	-3.5779	-2.4535	-2.5767	-2.7273	-2.9111	-2.5874	-2.8397	-3.0485	-3.3547	-3.8982	-2.3091	-2.0848	-2.6073	-1.609	-2.6116	-1.9393	-2.3898	-3.5858	-3.0358	-3.4618	-3.0972	-2.9075	-2.8953	-3.212	-2.3094	-2.9229	-0.86709	-2.2953	-2.6221	-2.3193	-1.9218	-2.0468	-1.9385	-2.4484
-0.34778	-0.016627	-0.93153	-0.12079	0.67649	-0.12233	-0.87112	0.14695	-0.71532	-0.0081872	-0.60028	-0.24299	-1.0674	0.023579	0.52314	-0.04152	-0.42194	0.02147	-0.32114	0.010996	-0.77835	0.23339	0.17684	-0.080616	-0.77682	-0.13645	0.1505	0.10587	-0.48591	0.74053	-0.27735	-0.60775	0.3672	-0.41119	-1.143	0.24933	-0.17476	0.35482	-0.94069	-0.26754	-0.4959	-1.9557	-0.34146	-0.12831	1.0581	0.53227	0.065291	0.33967	-0.11609	-0.89656
-4.8822	-4.6953	-4.4942	-5.3883	-4.8061	-3.5759	-4.8751	-4.1237	-4.1255	-4.9504	-4.0282	-4.6213	-4.5106	-4.761	-3.8104	-5.5665	-5.2309	-4.8224	-5.0202	-4.5764	-4.3887	-6.1074	-4.4801	-4.157	-5.1483	-5.7983	-4.7932	-5.5958	-4.79	-5.1841	-4.8035	-4.629	-4.8768	-4.8945	-5.7732	-5.282	-3.5046	-5.8225	-5.7949	-5.2532	-5.4308	-4.0978	-5.7843	-4.6902	-3.8924	-5.784	-4.7294	-3.8598	-5.2874	-5.4602
-3.543	-2.9958	-2.3692	-2.4138	-3.7676	-2.2163	-1.8676	-2.8277	-2.3038	-1.9828	-2.6235	-3.9863	-2.7856	-2.4575	-3.0931	-2.9996	-2.5063	-2.9854	-2.3532	-3.6426	-2.2864	-2.499	-2.8241	-3.1921	-3.0382	-4.5582	-3.317	-3.7	-4.6841	-2.9962	-2.4495	-3.5617	-2.6243	-3.7046	-3.3101	-2.4116	-4.2201	-3.8004	-2.3982	-3.4796	-3.9289	-3.0104	-3.5544	-2.8051	-4.5735	-3.1416	-2.8822	-2.2259	-2.0734	-3.1543
-9.2992	-8.5267	-9.0106	-9.6351	-9.4297	-9.5584	-10.131	-8.7048	-8.7173	-10.039	-9.9178	-9.5307	-10.664	-8.4042	-9.9658	-9.6469	-9.6946	-10.077	-9.3088	-9.8714	-9.5283	-9.3496	-8.9509	-9.227	-8.8093	-8.8024	-7.8466	-9.8692	-9.0998	-9.4279	-9.2501	-8.817	-9.1915	-11.019	-7.4879	-9.9055	-9.8189	-10.341	-8.8132	-9.9418	-9.0729	-9.4346	-8.6133	-8.754	-9.7547	-8.9426	-10.018	-9.1237	-9.7747	-9.3752
-1.4218	-1.5505	-0.50336	-1.2355	-2.5375	-1.1593	-1.6295	-1.1821	-1.6121	-1.2579	-1.1798	-0.69709	-1.1319	-2.9503	-0.89924	-0.84113	-0.98004	-1.983	-1.185	-1.7684	-1.143	-1.1383	-1.4618	-0.76309	-1.1802	-1.0282	-0.55244	-0.33214	-1.5715	-1.386	-2.0302	-1.547	-2.2502	-1.4705	-1.9366	-1.4535	-5.9614e-05	-1.2099	-1.144	-1.3474	-0.588	-1.1246	-1.4067	-1.3487	-1.0738	-1.4131	-2.6714	-1.372	-1.4301	-1.4417
-0.64744	-0.50093	-1.9056	-1.7451	-1.0884	-1.8013	-1.4327	-1.4825	-0.7624	-1.6608	-1.1682	-1.5756	-0.50437	-1.601	-0.93968	-1.929	-1.425	-1.2026	-2.3292	-2.3847	-2.4524	-1.2793	-1.207	-0.7621	-0.99083	-1.5035	-1.495	-0.38446	-0.9136	-1.8551	-1.8212	-1.616	-1.0371	-0.711	-1.2181	-2.1204	-0.94445	-0.76402	-2.0484	-1.2368	-1.0085	-1.0446	-1.3152	-1.4053	-1.3867	-1.3612	-2.5306	-1.2752	-0.48931	-1.964
-11.485	-10.738	-12.509	-11.14	-13.119	-11.688	-11.751	-11.99	-10.655	-12.2	-11.92	-11.743	-12.058	-12.127	-11.296	-11.815	-10.641	-12.433	-12.438	-11.297	-11.016	-11.864	-11.731	-11.094	-10.532	-10.629	-9.4162	-11.317	-11.21	-11.241	-11.227	-12.492	-11.094	-11.377	-10.944	-10.901	-12.376	-10.991	-11.886	-11.88	-11.736	-11.073	-11.131	-11.381	-11.857	-11.537	-11.982	-11.884	-10.842	-10.887
1.5288	0.91671	2.4531	1.2153	1.3455	0.76365	0.29582	1.9008	1.3799	1.4459	0.93188	1.1377	0.89122	1.2462	0.90944	0.37743	2.7909	2.3442	1.0305	0.22667	1.1259	1.8976	0.25407	1.8204	1.5252	1.2339	2.5336	1.7272	0.99017	0.63372	2.6256	0.74501	0.64518	1.1745	0.86181	0.7939	0.8474	1.7226	0.87407	1.5009	1.3859	1.2893	0.9175	2.065	1.3098	1.8435	1.6773	1.1156	1.8227	0.9973
-7.7326	-8.3376	-7.6403	-7.5217	-8.1545	-7.4068	-8.3748	-8.0777	-7.2422	-8.4491	-6.7476	-7.5847	-7.9603	-7.972	-8.0061	-7.8918	-8.4145	-7.5088	-7.9323	-7.9907	-7.9477	-7.4695	-7.4118	-7.8225	-7.8266	-7.3809	-7.7646	-7.3073	-7.8237	-8.3958	-7.0648	-7.1279	-7.1799	-7.6462	-7.627	-7.8129	-6.7208	-8.5699	-8.6304	-7.6445	-6.9392	-6.9336	-7.3686	-6.357	-7.6128	-8.4127	-7.6106	-7.9334	-7.3383	-7.5744
7.1771	7.0343	6.9265	7.3501	7.3269	6.227	6.4554	6.3386	6.455	6.9614	6.325	6.6188	5.9522	6.9711	6.1638	6.4769	6.4727	7.8236	7.4096	6.4286	7.621	6.9542	6.4734	6.6206	6.7345	6.9653	6.2921	7.1119	6.9243	6.5772	6.6678	5.4314	7.3512	6.7904	7.7935	6.6812	6.1223	6.7145	6.8024	6.0063	7.5734	6.068	6.7339	6.8245	5.4764	5.9667	7.2384	6.3476	7.9495	5.7998
-14.191	-12.144	-13.42	-12.442	-12.485	-12.524	-13.363	-11.71	-12.235	-12.186	-12.414	-12.383	-12.592	-12.879	-11.67	-12.113	-12.193	-11.461	-13.32	-12.247	-12.438	-13.342	-12.182	-12.913	-12.562	-12.7	-12.518	-12.266	-12.449	-13.077	-11.708	-12.739	-13.051	-13.906	-13.253	-13.603	-12.785	-13.131	-12.622	-13.453	-12.693	-12.949	-13.043	-12.76	-12.1	-12.695	-13.611	-13.147	-13.239	-12.415
0.6701	0.87479	0.22679	0.67654	0.87686	-0.19748	1.4158	1.3313	0.73611	0.60296	0.27894	0.53235	0.33433	0.44112	0.7947	-0.12451	0.55874	-0.94637	1.5204	1.4178	0.92447	1.0702	0.33877	0.7156	1.0624	-0.044341	1.4645	-0.85772	0.92996	1.2279	0.90191	0.39937	0.30493	0.72388	-0.11627	-0.58231	0.29798	-1.0048	0.72663	1.0192	-0.8276	0.46673	-0.41635	0.46071	0.26813	0.54094	-0.20725	0.30288	0.26471	0.61192
6.0077	8.5607	8.1519	6.9893	5.9371	5.9523	6.9802	7.672	7.122	7.0273	7.5511	6.2052	7.3026	8.1905	7.2639	7.0673	5.6813	6.9581	7.1545	7.2636	8.0737	7.1122	6.5734	6.7108	7.5214	6.9554	6.6754	6.0719	6.0841	6.6576	6.0638	5.4646	6.4532	7.4	7.0281	6.0921	7.3764	7.4985	6.9559	7.6554	6.5201	7.5494	7.0304	6.761	6.9729	7.2088	7.1044	5.7557	7.1332	6.7355
-22.276	-22.249	-22.447	-21.99	-21.061	-21.847	-22.547	-22.373	-22.706	-21.965	-22.74	-22.816	-21.452	-22.882	-21.846	-22.677	-22.899	-22.382	-22.299	-21.71	-22.062	-22.2	-21.237	-22.882	-23.177	-22.934	-22.189	-22.264	-22.077	-23.647	-20.578	-22.397	-21.405	-21.608	-22.41	-22.652	-22.319	-22.379	-23.6	-23.113	-22.393	-23.225	-22.068	-21.862	-22.421	-22.109	-21.217	-22.042	-21.732	-22.438
0.84529	-0.65465	0.582	0.43227	0.84282	-0.25997	0.0040325	0.23031	-0.00041647	-0.53071	-0.91915	0.20547	-0.065905	-0.45206	0.3041	-0.23191	0.54891	-0.92088	-0.65657	0.82317	0.95512	0.37156	-1.1722	-0.87731	-0.78881	-0.97149	0.69331	-0.29324	0.10173	0.35183	0.71616	-0.58927	0.69963	-0.73199	0.2858	0.45528	0.15253	0.6015	-0.30685	-0.18776	0.18725	-0.16575	-0.98063	-0.25177	0.072771	-0.18206	-0.37444	-0.20775	-0.30849	-0.18198
7.6384	7.9281	7.6784	8.1225	7.3071	8.6718	7.3429	7.9574	8.0781	8.0509	7.2007	7.5811	9.0311	10.336	7.7685	6.7891	7.3048	7.5538	8.5577	8.1136	7.1936	8.6165	8.0129	7.6599	8.2318	7.8891	7.6443	7.2731	8.3545	8.2061	8.1108	8.6296	7.8704	7.4208	8.5763	8.6398	8.829	7.7422	8.9633	7.278	8.743	7.4631	9.028	8.3904	7.8117	6.8629	8.0371	8.4582	8.7725	8.1527
-10.512	-10.656	-10.386	-11.123	-10.804	-11.221	-10.892	-10.619	-9.6975	-10.049	-11.636	-10.495	-10.831	-11.308	-11.171	-12.037	-10.711	-11.248	-10.227	-11.367	-10.688	-10.715	-11.271	-11.579	-12.036	-11.252	-11.24	-11.056	-11.183	-10.522	-11.523	-10.068	-11.591	-12.133	-10.662	-10.471	-11.874	-10.344	-10.273	-9.6366	-10.696	-11.19	-11.199	-11.084	-12.049	-10.741	-9.8693	-10.589	-10.361	-11.07
-10.272	-8.6112	-10.696	-9.2892	-8.8334	-10.296	-8.7657	-8.7237	-9.6784	-9.7443	-9.5397	-9.2607	-9.3284	-9.1989	-10.074	-9.5344	-8.5065	-9.588	-9.5815	-9.1036	-10.646	-9.2485	-9.1924	-9.8323	-8.6049	-9.5157	-8.6007	-9.3819	-10.139	-8.5835	-9.5092	-8.9283	-9.3346	-10.081	-7.7938	-9.4101	-10.736	-9.3405	-9.4924	-9.8992	-9.5804	-8.8839	-9.1155	-9.4097	-8.8896	-7.5994	-9.4764	-9.016	-10.162	-10.573
-5.5074	-5.6041	-6.2674	-5.8345	-6.0233	-4.1939	-5.1186	-5.2696	-5.6164	-6.9139	-5.4599	-6.4217	-6.6351	-5.9361	-4.6461	-4.5741	-5.9536	-6.1064	-6.1329	-6.0443	-4.8608	-6.1471	-6.0927	-4.3996	-5.5451	-6.3591	-6.0615	-6.2721	-5.4401	-6.089	-4.5135	-6.2113	-5.193	-6.312	-5.4811	-5.6529	-6.2018	-6.2384	-7.0224	-5.4852	-6.9811	-5.9841	-5.9168	-5.6025	-6.413	-5.2841	-5.8162	-4.6761	-5.7168	-5.9351
-9.8502	-10.611	-10.283	-9.6573	-10.816	-9.7193	-10.014	-9.7654	-9.1342	-10.505	-10.348	-9.5835	-10.069	-10.418	-10.169	-10.858	-9.1698	-10.356	-9.5159	-9.6578	-10.452	-10.493	-9.9587	-11.384	-10.524	-10.795	-10.104	-11.58	-10.111	-9.4574	-9.91	-9.3451	-9.1419	-8.8942	-10.474	-9.6593	-9.1041	-10.423	-10.022	-10.964	-10.797	-9.8613	-8.8975	-10.104	-10.797	-9.685	-9.9516	-10.405	-8.99	-11.352
-0.56695	-1.0726	-1.3069	-0.78145	1.649	0.095944	-0.31444	0.25745	-0.3179	0.41184	-0.35128	-0.63739	-1.5586	0.23603	-0.13723	0.3522	-1.315	-0.48034	0.90457	0.32697	-0.037434	-0.55058	0.31622	0.30877	-0.019474	0.37508	-0.10873	-0.60517	0.23651	0.47033	-0.69711	0.65736	-0.49801	0.5554	-0.40212	1.2041	-0.52821	0.044523	0.55256	0.99947	0.21243	-0.0052328	-0.55389	0.30266	-0.77577	-0.34857	-0.17183	0.66347	-0.13795	-0.27178
-22.119	-21.344	-20.84	-22.164	-21.716	-22.371	-21.59	-21.566	-22.152	-22.307	-22.305	-22.647	-22.085	-22.165	-22.234	-23.508	-21.234	-21.492	-22.107	-21.69	-22.778	-22.248	-22.91	-22.756	-22.518	-22.445	-23.21	-22.794	-22.224	-22.346	-21.753	-22.663	-21.854	-22.759	-22.587	-22.611	-22.39	-21.616	-23.1	-22.141	-23.271	-21.054	-22.203	-23.438	-21.887	-22.026	-22.75	-22.63	-22.524	-22.99
-5.7991	-4.4026	-4.8703	-4.7724	-5.2893	-4.8881	-4.4	-5.0327	-5.7388	-4.7706	-5.0933	-5.3387	-4.7955	-4.4178	-4.1464	-5.7729	-5.7318	-4.5775	-5.6636	-4.7983	-5.6787	-5.0537	-4.944	-4.9861	-4.8392	-5.5988	-5.5927	-4.9761	-5.2209	-5.7899	-5.006	-4.3162	-5.1912	-6.0657	-5.9064	-5.0015	-5.4125	-5.1678	-4.1256	-4.7177	-5.4233	-5.8293	-4.83	-4.7208	-4.2843	-5.5489	-4.719	-3.5881	-4.9932	-4.5628
-2.9516	-4.4593	-3.4032	-2.9588	-2.8888	-2.8363	-2.6884	-3.2959	-2.8112	-4.0317	-4.5511	-4.3835	-2.2909	-2.954	-2.7312	-2.517	-3.2409	-3.2094	-3.3052	-2.6041	-2.6344	-2.5592	-4.6558	-2.6555	-3.3648	-3.5407	-2.7595	-2.5658	-2.9751	-3.2263	-3.2342	-2.7049	-2.3146	-2.4182	-3.2675	-3.5677	-3.3261	-3.5423	-3.142	-3.029	-3.7096	-3.6854	-3.5921	-3.5508	-3.0604	-3.1971	-2.9044	-5.1274	-2.8389	-3.1995
-3.0651	-3.4636	-3.3693	-4.1052	-3.3341	-5.0841	-4.4639	-4.2696	-4.4819	-3.8319	-5.3715	-3.8187	-4.9855	-3.4199	-3.9033	-4.6369	-3.5474	-3.8339	-4.3736	-3.3583	-4.0727	-3.8674	-3.2266	-3.9062	-4.5809	-5.0381	-3.785	-3.8963	-3.6888	-4.0449	-4.5477	-4.1363	-3.9379	-4.3433	-3.7736	-3.7257	-3.6699	-4.1129	-4.5529	-4.4106	-3.8147	-4.3243	-4.9893	-3.4537	-4.0046	-4.3712	-4.8021	-3.9664	-4.3345	-3.5859
5.4652	5.3586	5.7686	5.7589	5.5479	5.668	5.9994	5.7869	6.116	6.1497	6.2726	5.3141	5.1732	5.2123	5.1234	4.8304	5.2012	5.4917	6.0334	4.0646	5.2255	6.552	6.3213	6.9322	6.7078	5.3828	5.0613	5.1261	5.8288	5.7389	5.8928	5.8347	5.1889	4.9755	6.0073	6.7042	4.6763	6.5191	7.319	5.0097	5.9192	5.1417	5.9089	6.0073	6.5924	4.1954	5.2967	4.6445	5.3793	5.5545
-9.3257	-10.447	-9.4199	-9.0148	-10.212	-9.3153	-9.2808	-8.3765	-10.221	-9.1909	-9.1393	-8.3861	-9.0398	-9.1455	-9.5553	-9.4909	-8.8436	-8.5374	-9.39	-9.6001	-9.5961	-8.9793	-10.693	-8.4374	-9.8686	-9.1782	-9.1137	-8.6937	-10.275	-9.3007	-10.188	-11.181	-9.6062	-10.088	-9.8366	-9.7839	-10.194	-9.9178	-10.797	-8.8873	-9.2407	-9.5654	-10.017	-8.8562	-9.4372	-9.1499	-9.6884	-9.5927	-9.1919	-9.7706
-22.787	-22.741	-21.393	-21.292	-22.132	-23.076	-22.543	-22.156	-22.775	-22.518	-22.798	-23.288	-22.191	-22.987	-22.199	-22.04	-22.252	-22.324	-21.619	-22.058	-22.622	-21.589	-21.398	-22.077	-22.625	-22.089	-22.322	-21.374	-22.274	-21.951	-22.331	-22.717	-22.548	-22.41	-21.909	-20.677	-22.203	-21.584	-20.679	-22.388	-21.81	-21.338	-21.706	-22.473	-23.25	-21.729	-22.686	-22.604	-22.327	-21.866
-2.8298	-3.507	-3.6474	-2.8561	-4.0155	-3.8057	-3.6027	-3.8474	-3.1944	-4.0636	-3.1998	-3.1428	-5.5183	-3.2251	-4.0093	-3.1002	-5.1274	-5.197	-3.6072	-4.7121	-3.4078	-3.6559	-2.8419	-3.5373	-4.4357	-3.1662	-4.4482	-3.3308	-3.2821	-4.0534	-3.8634	-3.6192	-3.9155	-2.9864	-4.4329	-4.276	-3.0491	-3.7216	-4.1417	-3.5342	-3.1648	-3.0196	-3.81	-4.6435	-4.2004	-3.1974	-4.5798	-3.5978	-4.6315	-4.0731
0.039976	1.3578	-1.2977	-0.82761	0.42693	0.7228	-0.57335	-1.0604	-0.6312	0.23767	-0.061442	0.24531	0.23688	-0.77869	-0.20577	-0.61715	0.34454	-0.094775	-0.54468	-1.3723	-0.5423	-0.46764	-0.42404	0.23135	0.6749	0.32594	-0.22448	-0.47619	-0.23391	-0.057943	-0.20677	0.42068	-0.3585	0.29901	-0.33096	-0.218	1.0387	-0.33848	0.33872	0.42799	-0.72106	-0.25322	0.49067	0.44198	0.4047	-0.58715	0.1836	0.12679	-0.53846	-0.88844
-0.93938	0.27983	0.85518	0.012188	-0.18754	-0.24609	-0.0035865	0.33958	-0.030863	-0.36067	0.36406	0.53052	-1.7339	1.1597	-0.4805	-1.2871	-1.4048	0.61099	-0.063808	0.52981	0.99853	0.31633	-0.1022	0.097943	-0.47918	-0.084006	-1.07	-0.20413	0.52922	-0.98503	-0.58653	-0.20885	0.14001	-0.091512	-1.8832	-0.89613	1.0034	-0.23399	-0.54278	-0.18656	-0.23984	-0.79487	-0.4298	-0.86946	-0.55399	-0.73217	0.51773	0.15196	0.39857	-0.046002
-11.005	-11.587	-10.755	-11.532	-10.982	-11.182	-11.217	-11.103	-12.207	-10.923	-11.281	-11.426	-11.603	-12.651	-11.836	-11.116	-10.394	-10.374	-10.907	-11.363	-11.984	-10.62	-10.716	-11.584	-10.425	-11.308	-12.83	-10.64	-11.608	-10.94	-10.706	-12.522	-10.739	-11.149	-10.993	-11.376	-10.438	-11.379	-10.31	-11.466	-11.945	-11.131	-12.005	-12.271	-11.041	-11.868	-11.499	-11.636	-10.391	-11.294
-13.01	-13.325	-12.667	-11.845	-12.344	-12.982	-13.807	-13.508	-13.317	-12.965	-13.038	-12.745	-13.149	-12.526	-13.636	-13.785	-12.143	-11.777	-12.165	-13.212	-12.947	-13.919	-12.855	-12.267	-12.341	-14.05	-13.049	-12.573	-12.701	-12.483	-12.871	-12.604	-13.1	-13.176	-11.82	-13.812	-12.861	-14.754	-12.984	-12.693	-14.308	-12.527	-12.807	-13.534	-13.664	-12.95	-12.924	-12.139	-12.532	-14.253
-11.098	-10.345	-10.056	-10.721	-11.216	-10.853	-10.563	-10.481	-10.453	-10.231	-10.239	-10.741	-9.8127	-11.4	-10.165	-10.989	-10.854	-10.429	-10.646	-11.233	-10.797	-11.079	-10.262	-11.532	-11.328	-11.928	-12.628	-10.427	-10.801	-10.76	-10.488	-10.882	-10.8	-10.705	-11.14	-10.519	-10.991	-11.233	-12.008	-10.479	-10.657	-12.148	-10.623	-10.012	-10.593	-10.606	-10.514	-10.179	-10.8	-11.061
-0.61845	-0.062883	0.46342	-1.1072	0.78842	-0.33681	0.39811	-1.0455	-1.8052	-1.003	-0.31715	-1.2372	-0.055287	0.66975	-0.99107	0.21641	-0.43041	-0.09675	0.051984	2.0186	-0.36087	-0.64541	0.80768	-0.07855	0.46039	-0.99326	-0.77026	-0.28581	0.16741	-0.57308	-0.13765	-0.99942	0.79541	0.49527	0.2693	-0.53733	-1.1823	-1.5728	0.0026968	0.77524	-0.24572	-0.45622	0.55061	-0.55451	-1.3098	-0.14042	-0.21177	-1.21	-0.19793	-0.94365
-14.644	-14.697	-15.559	-14.532	-15.743	-14.089	-14.162	-14.9	-15.054	-14.818	-15.552	-13.18	-13.791	-15.449	-15.234	-15.041	-14.537	-15.056	-15.296	-14.736	-14.836	-13.897	-14.698	-14.195	-13.701	-15.214	-14.565	-13.897	-14.127	-14.697	-14.485	-14.692	-14.69	-12.971	-14.296	-15.782	-14.446	-15.042	-14.871	-14.209	-14.319	-13.986	-14.51	-14.859	-15.016	-15.895	-13.976	-14.682	-14.622	-14.076
-13.724	-11.71	-13.561	-11.514	-12.605	-12.812	-12.85	-12.735	-13.186	-13.537	-12.929	-13.093	-12.766	-12.906	-12.418	-13.15	-12.352	-12.784	-13.042	-12.269	-12.788	-13.1	-13.27	-13.641	-12.723	-13.43	-13.116	-12.709	-14.016	-12.972	-11.212	-12.764	-12.29	-13.129	-11.59	-12.165	-11.846	-13.168	-12.871	-13.329	-12.986	-12.619	-11.979	-14.148	-12.06	-12.228	-12.375	-11.786	-12.76	-13.013
-20.994	-21.846	-21.304	-20.761	-20.875	-20.165	-20.611	-21.015	-21.198	-21.213	-20.785	-19.954	-20.225	-19.872	-21.417	-20.775	-19.69	-19.649	-20.578	-19.774	-20.894	-21.193	-19.624	-20.242	-20.117	-20.802	-20.018	-20.988	-21.162	-21.128	-20.19	-21.401	-21.646	-20.974	-20.602	-21.04	-20.609	-21.321	-20.798	-20.635	-20.777	-20.769	-19.956	-21.374	-21.151	-20.409	-21.544	-19.577	-19.864	-20.442
-10.309	-10.36	-10.955	-11.066	-11.383	-10.812	-10.164	-11.706	-10.391	-11.411	-10.153	-10.209	-10.793	-11.643	-10.158	-10.979	-10.218	-12.004	-10.999	-11.244	-10.621	-10.401	-10.538	-10.888	-10.623	-9.0461	-10.993	-10.161	-9.728	-11.893	-10.269	-10.977	-11.025	-10.635	-12.153	-10.192	-10.823	-10.627	-11.007	-11.77	-10.78	-10.846	-9.9829	-10.333	-10.142	-9.7158	-11.657	-10.764	-10.299	-11.485
4.391	4.4981	3.6305	5.7713	4.5323	5.8939	5.2525	5.2604	4.8075	4.3312	5.6965	5.1687	5.8903	4.4564	5.2246	5.5899	4.7788	4.2215	5.1487	4.3094	5.1385	4.639	5.5551	5.3173	5.6489	4.2348	5.2047	4.8636	5.2428	4.4021	4.8451	3.9477	5.3061	4.4562	5.5596	3.7181	4.9307	5.5639	5.0483	5.4175	4.5521	3.3892	5.5148	5.1915	6.3699	5.1478	4.7572	5.391	6.067	4.4291
9.4374	8.4246	8.5981	7.5864	9.6545	7.2205	8.4629	9.3858	8.6699	7.2432	9.353	8.4488	9.0693	9.5294	8.4217	9.1612	7.545	9.4413	8.3239	8.4696	8.3211	8.151	8.8735	7.8107	8.8356	9.419	8.257	7.9499	9.4019	9.0334	7.7022	6.5338	8.8777	8.8079	9.8236	8.7786	7.8364	8.061	7.4244	8.4753	7.7634	6.9552	8.7786	9.1368	8.9385	9.5351	9.2468	9.6333	7.4109	8.3899
-0.58366	-1.5388	-1.9054	-0.58827	-1.3218	-0.11149	-1.6946	-2.3567	-1.0231	-0.92003	-1.2165	-1.8586	0.099176	-3.246	-0.32349	-1.2503	0.052582	-1.7736	-1.606	-1.8449	-0.29167	-0.37019	-1.7561	-1.2801	-1.9697	-1.5396	-1.444	-0.91326	-0.20723	-2.0567	-1.3646	-1.8636	-1.471	-2.6126	-0.94062	-1.1647	-1.7046	-1.2685	-1.3336	-1.8901	-0.51372	-1.3599	-1.045	-0.87609	-2.5539	-0.44361	-1.8173	-1.3816	-1.6534	-2.0974
-13.655	-12.165	-12.963	-12.28	-13.565	-12.971	-13.871	-13.621	-12.029	-13.465	-13.472	-13.084	-13.882	-13.438	-13.749	-12.703	-13.825	-13.417	-13.396	-12.108	-12.884	-12.824	-12.706	-12.562	-14.163	-13.548	-13.613	-12.195	-13.856	-12.996	-13.683	-12.982	-13.592	-12.577	-13.657	-12.296	-13.771	-12.419	-13.281	-12.715	-12.236	-12.305	-12.741	-13.385	-13.446	-13.973	-13.312	-12.343	-12.832	-13.509
-13.137	-12.74	-12.796	-14.1	-11.328	-14.29	-13.207	-12.002	-13.739	-12.621	-12.894	-13.448	-12.777	-13.714	-13.578	-13.463	-14.004	-12.902	-13.357	-12.294	-13.932	-13.002	-13.348	-14.15	-12.392	-12.705	-14.402	-13.615	-14.068	-13.258	-13.627	-12.699	-13.013	-14.446	-13.026	-13.574	-13.746	-14.18	-13.443	-13.037	-13.33	-13.82	-14.51	-12.46	-14.269	-12.257	-14.06	-14.386	-12.023	-12.958
-1.1003	0.23402	-0.56696	-1.452	-0.26514	-0.4651	-0.7023	-0.69837	-1.0462	-1.7578	-1.9879	-0.3572	-1.1725	-1.048	-0.034082	-2.0213	-1.9499	-1.0197	-0.45273	-1.0898	-1.989	-1.3318	-0.65868	-0.91143	-0.93409	-0.15219	-0.11251	-1.3095	-1.9756	-0.49603	-1.8276	-1.5797	-0.036687	0.2238	0.22284	-1.3881	0.0080625	-0.1318	-1.5385	-1.502	-0.98528	-1.1148	-2.1777	-1.2127	-0.5556	-0.84015	-1.4574	-2.0791	-0.21687	-1.3289
6.911	6.0042	6.8506	7.7383	7.5218	6.0187	6.4643	7.1276	7.2616	4.9249	6.4924	6.2086	6.5678	6.9873	6.018	7.4893	7.1955	6.6963	6.994	6.4723	7.4163	6.9598	7.6415	7.7137	5.9455	7.4603	5.8749	6.8105	6.7253	7.1938	7.1731	6.333	6.8229	6.0366	7.3372	6.6838	6.6354	6.2471	7.2561	6.9244	6.7496	6.3587	6.7009	6.3577	5.8418	6.8486	7.6548	6.5333	5.5519	5.3179
1.5577	1.5684	1.5603	1.8285	1.9698	1.699	1.8885	0.78783	1.6054	0.39764	2.1537	1.3893	0.70136	2.0973	1.7378	0.34254	0.23935	1.6458	2.515	1.5692	1.1007	2.3486	2.8473	1.4047	1.2553	2.4626	2.2985	2.3755	0.49369	1.0138	2.16	1.9789	1.4148	1.7306	0.75577	1.7565	1.9833	1.5199	2.8246	3.4825	1.5092	2.1216	2.2002	0.7224	1.3165	3.3533	1.6059	1.8067	2.1585	0.67085
-5.561	-4.9297	-7.017	-4.9316	-5.5313	-4.9762	-5.5369	-6.2774	-4.7665	-5.6599	-5.3185	-5.0597	-5.3202	-6.4978	-5.2075	-5.6977	-5.0918	-5.633	-5.5434	-5.0084	-5.4594	-5.327	-3.8575	-6.0349	-5.2332	-5.3322	-6.1448	-5.6344	-5.916	-6.3406	-5.663	-4.703	-5.0323	-5.3818	-5.1196	-6.8656	-6.1291	-4.3201	-5.4488	-6.6492	-5.2339	-4.508	-4.616	-4.3211	-5.6867	-5.9531	-6.1884	-4.9016	-6.8673	-5.3332
6.8006	4.4964	6.2955	6.5191	4.4422	6.5739	5.1261	3.9398	6.6609	5.5608	5.9078	5.9406	5.3173	5.6773	4.3945	4.9201	4.8656	5.2464	5.1478	5.2074	4.4656	5.1913	5.9308	6.2266	6.3025	5.8021	6.5775	6.9014	5.7281	6.1721	5.0785	4.9857	5.9636	6.3161	5.6696	6.7722	5.2799	6.2833	4.8138	4.8646	5.1444	6.6726	7.0247	4.5959	4.2524	5.0987	6.8111	6.0524	5.3371	5.2461
8.1742	7.7999	7.51	8.9125	8.8193	8.9888	8.7048	7.9885	8.5546	9.9673	8.8867	8.2641	9.6386	8.5002	8.1038	8.6826	7.212	9.1944	8.1828	8.552	9.2913	8.9696	7.4191	8.769	7.5467	8.5589	8.7052	8.7342	8.1138	9.0828	8.1008	8.5894	8.2309	8.1971	9.7367	9.3811	9.3742	10.403	7.6448	8.7334	8.7508	9.2376	8.9123	8.5061	8.7609	8.4042	8.3831	8.7133	8.86	7.9502
5.951	6.4558	7.5404	6.8663	7.1292	5.797	7.8423	5.9908	4.8734	6.6449	6.8335	6.8668	7.5504	6.8568	7.1014	7.188	7.5412	6.9988	6.273	5.4979	6.9588	6.192	7.6532	7.8581	7.1595	7.3421	6.7039	6.1505	7.8301	6.8393	7.5901	7.0962	6.8417	7.1444	5.2176	6.3746	6.648	7.2836	8.4085	6.8242	6.6919	7.8532	7.1067	7.0593	7.7716	7.1211	6.6419	7.904	5.6416	6.5907
-4.0001	-2.4092	-3.6005	-2.6233	-1.8177	-3.3047	-2.3915	-3.9994	-2.6726	-3.2056	-2.877	-2.1771	-2.5497	-3.2102	-3.2031	-3.0596	-3.3291	-2.3438	-3.1122	-3.5433	-3.502	-3.2693	-3.2409	-3.2997	-3.4386	-3.3681	-4.8117	-3.4206	-2.702	-3.4274	-2.7732	-4.0428	-3.2185	-2.3138	-4.1091	-3.7239	-3.1958	-3.4004	-2.843	-3.5054	-3.5548	-3.3996	-3.4944	-3.3652	-2.304	-3.1618	-3.866	-4.6121	-2.2569	-3.8883
-3.1979	-2.6666	-3.7115	-4.5739	-3.639	-2.7475	-3.0768	-3.1482	-3.222	-2.9323	-4.2246	-2.9777	-3.1773	-4.0764	-3.5247	-3.5365	-2.7203	-3.8885	-3.2935	-3.7612	-4.5293	-1.9851	-3.6316	-3.677	-2.544	-4.0536	-3.3073	-4.2686	-2.8061	-2.4645	-3.8696	-3.7542	-3.0597	-3.3731	-2.5913	-2.8069	-3.6903	-3.4908	-3.1404	-4.0396	-3.3284	-3.1298	-4.2787	-4.037	-3.4565	-2.7011	-4.0925	-3.3793	-4.3133	-3.1437
1.525	-0.36202	-0.14955	-0.63715	-1.0436	-0.97578	-0.41251	-0.32609	0.011745	-0.75812	-1.0229	-0.70461	-0.68194	-0.43884	-0.28343	0.010119	-0.61312	-1.266	-0.65273	-0.52695	0.50593	-1.424	-0.43245	-0.5697	0.55291	1.1083	-0.70161	-0.018868	-0.31034	-0.83953	-0.38269	-1.2362	-0.91611	0.070544	-0.52619	-1.049	-0.4745	-0.63857	-0.044685	0.86735	-1.4645	-0.37733	-0.3054	0.42937	1.4269	-0.098508	-0.92461	-0.42454	-1.1084	-0.62308
-2.2539	-1.7644	-2.4432	-1.2351	-1.5205	-0.78088	-1.3451	-1.2528	-1.2245	-2.6671	-0.81593	-1.075	-1.3544	-2.1617	-1.0694	-0.84457	-1.6592	-1.4733	-1.442	-0.82876	-1.5582	-1.3766	-1.4702	-1.1066	-1.5624	-0.7273	-1.3453	-1.9753	-0.72165	-1.4503	-1.977	-1.0939	-0.69524	-0.90393	-1.6715	-1.578	-1.3151	-0.59624	-0.065684	-1.7862	-1.9825	-1.8466	-1.7497	-0.44706	-1.6643	-1.0005	-0.9757	-0.93526	-0.24992	-1.0741
4.7156	4.7097	4.251	4.8386	5.4684	5.0259	5.1399	4.0097	5.5843	5.4657	4.8501	4.3896	4.8684	5.0779	5.0817	6.6539	5.9241	5.3512	4.8693	4.5008	6.2717	5.4523	5.1251	5.7078	4.6976	4.4478	4.1153	4.4194	5.0019	4.6784	5.091	6.1032	5.6503	5.7748	5.4411	4.5548	6.1888	4.9975	5.5939	5.628	5.2257	5.7167	4.6602	6.109	4.2425	5.4258	4.9696	6.0983	4.0847	4.0837
-0.22427	0.13607	0.12589	-1.1929	1.4773	-1.3134	-0.89397	-0.57216	-1.1213	-0.3769	-0.28675	-0.44732	-0.48145	-0.57566	0.28348	1.0542	-0.16644	-0.36435	-0.71093	0.26741	-0.811	-1.6303	0.12749	-0.53639	1.0274	0.46878	0.030996	-0.9363	-1.2721	0.17491	0.24549	-0.34742	0.60084	-0.56815	-1.0147	1.1023	-1.1035	-0.1915	0.6461	-0.24016	-1.1688	-0.38788	-0.1171	-0.12075	-0.59662	1.0411	-1.0903	-0.41399	-2.2614	-0.13567
6.4904	5.7045	5.2477	6.7224	7.0459	7.2724	6.328	6.6738	6.2436	7.198	6.2857	6.3611	6.3034	7.3085	7.5739	5.6045	5.9954	6.1558	6.3833	7.811	6.9341	6.3859	7.2676	7.0922	6.0461	5.824	6.9311	6.4249	6.6733	7.4017	6.457	6.8953	6.8346	6.0419	6.748	6.1641	7.0797	7.1875	5.6104	7.6452	6.7066	7.5404	6.817	6.8178	6.1239	7.6306	6.1292	6.4352	7.6389	6.6091
-3.5764	-3.5557	-2.4823	-2.0773	-2.7933	-3.4287	-3.239	-3.0981	-3.2432	-2.9023	-2.2816	-3.8533	-3.5482	-2.9215	-3.5995	-3.2955	-3.6064	-2.7679	-3.2479	-3.2801	-3.1748	-2.6135	-4.256	-4.3974	-3.024	-3.2647	-3.2663	-2.5586	-3.9734	-4.7889	-1.9076	-2.9851	-3.4929	-2.6881	-3.8791	-0.91763	-2.7383	-3.5991	-3.5819	-3.5302	-2.6462	-3.7081	-2.3581	-3.2128	-2.7325	-3.5682	-3.0084	-2.556	-3.4764	-3.2339
-14.484	-14.147	-14.235	-14.669	-14.342	-14.107	-12.904	-14.703	-14.228	-14.087	-14.664	-14.753	-15.143	-14.976	-14.071	-14.572	-15.054	-14.617	-16.154	-15.457	-15.016	-15.707	-15.557	-15.426	-14.694	-15.049	-14.632	-14.183	-14.713	-14.14	-14.374	-14.775	-14.793	-14.498	-14.846	-14.347	-15.155	-13.884	-15.397	-15.187	-13.049	-14.449	-14.706	-15.512	-14.459	-13.385	-13.607	-14.107	-14.959	-14.98
-4.3677	-3.0111	-4.3673	-4.2793	-3.3807	-3.8859	-4.0229	-3.6154	-4.5048	-2.9787	-3.636	-4.4219	-4.5791	-3.1998	-3.5491	-2.9975	-3.0578	-3.7309	-3.2456	-4.915	-4.1415	-4.0702	-3.6535	-4.1478	-4.4992	-3.1241	-4.6855	-3.2326	-4.7621	-4.379	-3.2391	-3.924	-3.7644	-4.2441	-3.2158	-3.7582	-3.6714	-2.9331	-4.2365	-4.519	-2.9263	-4.269	-3.7388	-4.5244	-2.8441	-3.1215	-4.4471	-4.1016	-4.5708	-3.4586
-9.9854	-11.632	-8.5873	-11.105	-10.969	-10.914	-11.21	-12.321	-10.332	-10.799	-10.208	-10.753	-10.403	-9.7802	-10.683	-10.732	-10.626	-11.78	-11.103	-10.004	-10.761	-11.304	-11.528	-10.662	-11.807	-9.8369	-10.938	-11.563	-10.859	-10.51	-10.4	-11.022	-11.649	-10.501	-11.946	-10.577	-11.496	-10.039	-11.153	-11.15	-10.935	-10.227	-10.464	-11.184	-10.819	-10.062	-11.352	-11.096	-11.326	-11.13
-13.257	-15.634	-13.694	-13.895	-14.625	-14.489	-14.186	-13.322	-13.985	-14.218	-13.879	-14.831	-14.099	-13.94	-13.335	-15.029	-13.374	-13.782	-13.611	-14.558	-14.248	-13.78	-13.137	-14.018	-13.579	-15.14	-14.139	-15.481	-13.701	-12.314	-13.938	-13.3	-13.009	-13.36	-13.99	-15.347	-14.042	-13.942	-12.921	-14.439	-14.89	-13.988	-13.611	-14.102	-14.541	-14.127	-13.356	-13.612	-13.32	-13.381
-12.412	-12.671	-13.398	-12.757	-14.326	-12.603	-12.107	-13.76	-13.072	-12.123	-13.014	-12.997	-11.987	-11.805	-12.35	-12.868	-13.565	-12.673	-13.554	-13.065	-12.452	-13.555	-13.394	-12.623	-13.113	-13.176	-12.291	-12.462	-14.422	-12.636	-11.93	-13.277	-12.673	-12.517	-12.904	-12.891	-13.54	-12.876	-12.964	-11.306	-12.995	-12.249	-13.853	-12.047	-12.236	-13.414	-12.702	-12.623	-13.458	-12.948
1.4739	1.0158	1.6632	1.4214	1.6994	1.7403	1.6877	2.1219	2.7129	1.9121	1.7919	2.3691	1.0155	1.9168	1.1332	1.4742	2.3884	2.3983	1.8165	2.5812	1.8788	1.1075	1.3368	1.9867	1.5654	1.5785	1.7602	1.4959	2.8137	2.6484	2.0347	2.1464	2.0645	0.84019	2.1246	0.61133	0.91998	2.9075	1.9162	1.3811	0.81427	1.6667	1.0199	1.1162	1.1453	1.5088	1.4298	2.3439	1.6719	1.1736
-11.331	-10.587	-10.431	-10.39	-10.745	-11.143	-10.361	-11.047	-10.91	-10.755	-11.078	-10.446	-11.979	-10.765	-10.976	-11.333	-11.693	-10.696	-10.698	-10.395	-10.636	-10.262	-11.41	-11.15	-10.234	-9.617	-10.647	-9.9772	-11.287	-9.8325	-10.337	-10.185	-9.6585	-10.272	-10.786	-10.676	-10.151	-10.841	-10.578	-9.5214	-10.346	-10.756	-10.281	-9.4975	-11.098	-11.708	-11.946	-10.353	-10.782	-10.335
-11.618	-11.181	-10.789	-10.483	-10.51	-11.4	-10.261	-11.139	-10.906	-10.487	-10.311	-11.313	-11.539	-10.845	-10.415	-10.513	-11.146	-11.925	-11.225	-11.92	-9.6126	-10.305	-11.319	-11.955	-10.704	-10.01	-10.267	-12.137	-10.778	-11.619	-10.764	-11.026	-10.943	-11.14	-10.668	-11.573	-10.995	-11.373	-9.7719	-10.779	-11.166	-11.126	-11.512	-11.315	-9.265	-11.482	-10.685	-9.6937	-10.742	-10.959
-5.2402	-6.3594	-5.324	-5.715	-6.1026	-6.3393	-5.2975	-6.077	-6.1694	-5.7809	-6.4339	-6.1415	-5.6393	-4.8792	-6.3641	-6.9432	-5.9673	-5.5429	-6.0049	-5.168	-5.8707	-5.5709	-5.3067	-5.1534	-6.5985	-5.6177	-5.0752	-6.2865	-4.4936	-6.0872	-5.7618	-5.6753	-4.8487	-5.8204	-5.9434	-5.6043	-6.662	-4.1652	-6.6642	-5.6294	-5.47	-6.1101	-6.2949	-5.167	-5.0049	-6.9291	-4.3748	-4.8572	-5.6313	-5.6717
0.59342	0.6329	0.9018	0.63837	-0.40443	0.90864	0.17337	1.0212	0.29381	0.41131	0.22449	0.54659	0.38703	1.5937	0.46764	0.17529	1.9537	0.5105	1.0087	0.39219	0.4081	0.42741	-0.85977	0.54256	0.18046	-0.29329	1.0009	1.1002	1.8831	0.70682	-0.12917	0.45197	0.84001	-0.47479	0.82331	1.1973	1.3617	-0.49508	-1.1063	0.25222	0.95502	0.094979	-0.70093	1.316	-0.059665	-0.24872	-0.39616	-0.5852	-0.046198	-0.23371
-1.379	-1.9888	-2.7932	-3.1319	-1.6527	-1.5729	-3.1956	-2.6746	-2.5336	-2.8457	-2.6461	-4.1164	-2.0291	-3.7311	-2.3006	-2.5169	-1.5085	-2.3778	-2.4462	-1.8727	-2.7245	-3.0285	-3.1679	-1.8365	-1.9341	-2.5187	-1.4238	-3.6879	-3.1708	-1.6389	-2.882	-2.8872	-3.4489	-2.9143	-3.2484	-2.6134	-2.5329	-2.6238	-2.1281	-2.4619	-3.7322	-2.4855	-1.8672	-2.945	-1.7704	-1.4119	-2.4769	-3.4243	-3.5783	-2.3142
1.3632	1.4256	2.6076	2.0623	2.3893	1.6695	1.362	3.8355	2.5301	1.3029	2.0625	2.293	2.3067	1.5914	1.5541	1.3687	2.2272	1.365	1.8421	2.0183	1.8497	1.5895	1.2824	1.5296	1.371	1.5406	1.4117	1.801	2.2444	1.7935	1.6649	1.1142	1.625	1.0452	2.3878	2.3975	0.79201	2.948	0.8276	1.1444	2.2565	1.3983	0.69342	2.8309	1.1921	1.5215	1.6524	2.2098	1.7546	1.4518
-4.6825	-2.5829	-2.3864	-3.7562	-3.9848	-3.2206	-3.2879	-4.1625	-2.2039	-3.2751	-2.763	-2.9648	-2.9669	-4.6645	-3.8859	-2.9336	-3.703	-2.4926	-3.8725	-3.7378	-2.4838	-3.5409	-3.1519	-2.2779	-3.3764	-3.2565	-3.8201	-3.0331	-3.2764	-2.787	-4.2936	-3.4603	-2.7285	-2.4489	-2.8522	-3.495	-2.6798	-3.2705	-2.6817	-2.1989	-4.3869	-3.7361	-3.5458	-3.4723	-3.2864	-3.481	-3.5043	-3.8358	-2.9316	-3.5369
-4.3056	-5.3804	-3.3558	-4.2649	-4.3118	-4.361	-4.6454	-3.808	-4.4337	-3.9306	-5.099	-4.5373	-5.078	-6.0204	-4.3882	-4.8609	-4.0785	-5.3754	-5.5359	-5.4494	-5.5164	-3.7553	-4.132	-5.0616	-4.4679	-3.7431	-4.1626	-4.3296	-4.901	-5.4514	-4.3252	-5.177	-3.4764	-5.354	-3.9089	-5.1539	-4.8606	-4.6531	-4.0736	-4.2115	-4.4771	-4.9205	-4.6404	-3.8489	-3.7529	-4.3103	-5.5261	-4.3232	-3.9483	-5.1689
-0.94868	0.90743	0.73798	0.80949	0.16561	0.2875	-0.71254	0.79428	-0.56544	-0.24788	0.25152	-0.74901	0.25281	1.7022	1.1546	0.35754	0.28382	0.59484	0.8449	0.87275	1.2169	0.67802	-0.21388	0.59083	-0.4802	0.38763	1.1636	0.052528	1.2097	-0.061006	-0.3374	0.39378	-0.15083	-0.071132	-0.24395	1.0475	-0.71393	-0.011613	0.90392	0.36597	0.093996	0.29737	0.066047	0.078881	0.21693	1.0311	0.12595	0.4667	0.68903	-0.33337
-11.438	-12.089	-12.305	-11.853	-11.377	-12.86	-10.663	-12.504	-11.194	-12.999	-11.835	-12.198	-11.972	-11.183	-12.675	-12.076	-12.794	-12.421	-12.255	-11.553	-12.268	-13.526	-11.682	-11.765	-12.254	-11.246	-12.084	-11.751	-12.532	-10.911	-12.495	-12.314	-11.866	-11.503	-11.796	-11.991	-12.206	-12.006	-11.055	-11.664	-11.754	-11.415	-12.03	-10.864	-11.173	-12.39	-12.527	-11.566	-12.906	-11.232
-1.3112	-0.6162	-2.0865	-0.013724	-1.9969	-0.85033	-1.2917	-0.51454	-1.773	-0.04599	-0.72593	-2.2976	-1.3455	-1.8588	-1.6551	-1.2296	-2.0659	-0.60429	-2.1475	-1.427	-1.3532	-1.2535	-1.9711	-1.6574	-0.7419	-1.1819	-0.58717	-0.62511	-1.5977	-1.5943	-3.1815	-1.4032	-1.8844	-1.5531	-2.383	-0.82557	-0.53327	-0.64668	-0.90221	-0.85688	-1.6488	-1.676	-1.8224	-0.70567	-1.1649	-0.4461	-0.64306	-1.0882	-2.3836	-1.9507
-12.892	-13.4	-12.871	-13.646	-12.309	-12.01	-13.074	-12.993	-13.136	-13.026	-12.164	-14.205	-12.452	-13.416	-12.393	-12.903	-12.236	-11.976	-13.299	-13.576	-13.299	-13.3	-11.939	-12.825	-12.671	-13.081	-12.025	-12.335	-12.733	-13.584	-13.177	-12.332	-12.187	-13.325	-13.096	-12.715	-12.668	-12.646	-12.981	-12.642	-12.946	-13.214	-14.007	-11.519	-13.471	-11.309	-12.834	-12.969	-12.795	-13.324
-3.9747	-5.2306	-4.3914	-5.3259	-5.2775	-5.2385	-5.4336	-4.1627	-4.4917	-4.1937	-4.7536	-5.1798	-5.1747	-3.954	-4.3963	-4.9894	-4.3872	-5.5979	-4.5871	-4.0995	-5.1753	-3.9966	-4.7007	-5.0511	-4.8186	-4.315	-3.2096	-3.5824	-3.0437	-3.7727	-4.4772	-4.5635	-4.2276	-4.8659	-4.6303	-4.5885	-3.7003	-5.3689	-4.5633	-4.2404	-4.9053	-4.0498	-5.2895	-4.0087	-4.8324	-4.9011	-3.9301	-4.5899	-4.6577	-4.5657
0.87422	-0.69714	-1.0083	0.28469	1.0831	0.32246	-0.87883	0.10233	0.10942	-0.083351	-0.96741	-0.78964	0.2413	-0.50237	0.47598	-1.588	0.037058	0.35883	-0.1812	0.68617	0.26623	0.078201	1.0802	-0.21661	0.026563	-0.81422	0.86877	-0.16245	0.14269	-0.32777	-0.27457	0.33402	0.2278	2.811	0.29136	0.8294	0.48368	-0.55866	1.2169	-0.029766	0.028343	-0.94728	0.8985	0.97876	0.19566	-0.62731	0.35597	-0.85136	0.40183	0.30972
-22.998	-19.583	-19.855	-21.722	-22.2	-21.089	-21.007	-20.74	-21.265	-21.493	-21.116	-21.145	-20.474	-20.838	-21.575	-19.967	-20.894	-20.773	-20.949	-20.308	-20.801	-21.834	-20.858	-21.14	-20.611	-21.253	-20.941	-21.273	-20.525	-21.248	-20.528	-21.476	-19.912	-20.031	-20.729	-20.809	-20.677	-19.784	-21.173	-19.928	-20.646	-20.296	-20.844	-20.142	-19.899	-20.526	-19.919	-20.689	-21.073	-20.752
-11.954	-11.697	-11.594	-11.176	-11.292	-11.008	-11.507	-10.869	-11.815	-11.489	-10.052	-11.061	-12.425	-11.266	-11.47	-10.454	-13.163	-11.851	-12.575	-11.278	-11.505	-10.226	-11.549	-11.055	-12.14	-11.69	-11.667	-11.559	-11.501	-11.328	-11.281	-10.408	-11.391	-12.021	-12.243	-11.292	-11.559	-11.782	-11.481	-9.7562	-11.023	-11.118	-12.262	-10.989	-10.527	-11.958	-11.863	-11.953	-10.672	-11.33
-2.6901	-2.177	-2.778	-3.5807	-2.9647	-3.3082	-3.4033	-3.7415	-2.8556	-2.6725	-4.1386	-2.3179	-3.1351	-3.128	-3.8907	-3.6501	-3.2413	-3.5765	-4.0399	-3.3608	-2.8644	-3.0919	-2.8266	-3.5948	-2.5015	-2.7325	-3.3942	-3.5123	-3.1549	-1.9463	-3.6331	-3.1403	-2.2595	-3.3463	-3.4156	-4.2591	-2.3473	-4.1681	-3.2361	-3.3572	-2.865	-2.9973	-3.3593	-3.3082	-3.4097	-3.124	-1.7478	-3.7168	-1.7279	-2.2611
-2.5375	-0.47545	-1.5273	-0.24539	-1.9001	-0.48503	-1.2602	-2.1369	-1.3099	-1.4276	-2.0118	-1.6778	-1.6993	-0.22356	-1.692	-2.1865	-0.4198	-0.89727	-1.4916	-2.4514	-0.86591	-2.3619	-1.2938	-0.66363	-0.17749	-2.269	-0.81026	-1.7501	-0.96263	-1.4348	-1.6328	-1.6872	-1.502	-1.3352	-1.103	-0.75005	-0.7954	-1.3858	-1.8104	-2.0746	0.73084	-1.432	-0.57239	-1.6927	-0.44611	-0.33628	-1.5594	-1.2865	-0.77098	-1.2696
-5.8112	-5.72	-6.6469	-4.6687	-6.0481	-5.757	-5.2876	-6.0434	-5.4389	-5.9889	-6.8661	-6.1914	-5.4981	-5.7056	-4.8118	-5.991	-4.6271	-4.6873	-5.4528	-5.509	-6.1774	-5.9868	-5.2555	-6.1273	-6.2723	-4.8496	-5.5497	-6.4567	-6.8039	-5.9332	-5.3113	-5.2554	-6.015	-4.054	-4.8865	-5.5727	-5.4272	-4.8161	-6.7395	-5.9798	-6.296	-5.4503	-5.5151	-6.1026	-5.8356	-6.2864	-5.8644	-4.9502	-7.2101	-5.8357
-13.439	-12.723	-12.477	-12.742	-13.13	-13.308	-12.71	-14.665	-12.09	-12.625	-13.279	-13.207	-12.46	-12.102	-12.409	-12.901	-13.181	-13.414	-12.847	-12.756	-13.123	-13.542	-12.768	-13.225	-12.211	-13.305	-12.018	-14.002	-12.725	-12.979	-12.761	-12.964	-11.273	-11.748	-13.302	-13.969	-12.858	-13.938	-13.847	-12.438	-12.442	-12.666	-12.254	-14.031	-11.651	-11.688	-12.681	-13.37	-13.005	-12.181
7.4419	7.477	7.8993	8.1774	7.9139	8.2276	7.0794	8.3266	8.0562	8.1546	7.1154	7.5866	8.3805	8.3369	7.1809	7.4959	7.2828	7.8261	7.7886	7.9693	7.8847	7.9639	8.3413	8.2359	7.1384	8.9941	7.9158	6.982	8.5965	8.5074	7.228	8.2604	9.0154	8.3644	7.4845	7.7856	7.6439	7.7776	8.194	7.6845	7.4755	8.1145	7.9793	7.3785	7.7798	8.3885	8.1641	7.3547	9.0922	7.8858
4.3194	4.6251	4.9718	6.2333	5.6673	4.6597	5.6644	5.8126	4.8346	5.4633	5.2265	4.9326	5.5033	5.573	5.4373	5.7689	6.2973	5.0396	5.2477	5.1159	5.4545	4.9922	4.1719	5.9927	5.2986	5.7394	4.6576	5.3903	6.0114	4.6794	4.6916	5.3567	3.8464	5.1755	4.9335	5.4083	4.9951	5.4779	4.8925	5.4251	4.9109	4.6352	4.8486	4.8019	5.2593	5.0869	5.7951	4.6867	5.1046	5.8402
-3.1145	-3.6324	-4.2813	-3.4429	-2.8519	-4.6954	-3.1925	-3.8028	-3.2984	-4.3949	-4.2755	-4.0899	-3.5788	-4.6567	-3.7251	-3.1711	-3.2313	-4.4768	-4.6507	-3.2156	-3.1946	-4.1237	-5.0019	-3.3045	-3.9015	-4.0945	-4.2836	-4.0194	-3.6421	-3.0831	-3.9797	-5.0644	-4.1871	-4.3791	-4.3528	-5.0879	-3.7473	-4.2121	-3.7669	-3.3841	-4.1828	-3.9243	-4.0356	-3.5558	-3.1636	-3.272	-4.9113	-2.9391	-3.1147	-3.6253
3.3006	3.7635	5.6716	4.08	4.1732	4.5387	4.2392	3.8976	5.3696	3.222	3.4445	4.8761	5.122	4.136	3.3273	3.5248	3.7039	3.6976	3.9331	4.8423	4.2825	5.0136	3.3687	3.492	4.8918	4.0418	4.7177	3.41	4.5603	5.7803	3.4877	4.351	4.5228	4.7923	5.1301	4.6123	4.4109	3.0212	4.5653	3.8123	4.4747	4.4414	4.159	4.7607	5.1439	4.038	4.0567	5.7057	3.7031	4.3572
-12.908	-12.672	-13.23	-12.76	-12.354	-12.176	-13.275	-12.39	-12.747	-12.855	-11.654	-12.577	-13.676	-12.346	-13.113	-13.311	-12.455	-12.442	-13.613	-12.783	-13.476	-12.746	-12.784	-13.037	-12.979	-13.206	-12.553	-12.292	-12.216	-13.183	-12.845	-12.497	-12.858	-12.932	-13.692	-13.037	-10.788	-13.352	-13.546	-13.085	-13.118	-13.229	-11.982	-13.523	-13.077	-12.746	-12.192	-12.299	-12.5	-12.791
-9.0622	-9.7446	-8.3169	-8.6612	-9.0739	-9.1793	-10.471	-9.1267	-9.3807	-9.3562	-9.8993	-9.9434	-9.351	-8.9213	-10.197	-10.068	-8.6313	-9.691	-10.215	-8.9698	-9.0251	-9.8573	-8.998	-9.5399	-9.5887	-9.2778	-9.585	-9.1191	-9.9336	-9.4864	-8.3722	-9.0414	-8.6122	-9.8763	-8.9814	-8.3803	-8.6407	-10.356	-9.1007	-9.9787	-9.3157	-9.3967	-9.5468	-9.5999	-9.8074	-10.525	-9.084	-10.467	-9.9927	-9.3187
-3.4883	-4.4892	-3.6284	-4.2719	-4.8678	-3.7772	-4.5186	-5.0584	-6.4093	-4.0019	-4.657	-4.0166	-5.6895	-4.6474	-4.4065	-3.2556	-5.0754	-3.355	-4.9624	-4.0723	-4.2716	-3.3837	-4.0587	-3.5566	-2.8773	-4.689	-4.7408	-4.4848	-3.8283	-3.9309	-4.5364	-3.7269	-3.1415	-4.5325	-4.7553	-5.0322	-3.6424	-3.7335	-5.3456	-3.5103	-4.7448	-4.3219	-5.144	-4.2666	-3.5044	-5.9717	-4.2287	-4.7059	-3.8071	-3.7566
6.455	5.4306	5.9972	4.5616	5.965	7.209	6.4741	5.7697	5.3709	5.765	5.4037	5.3637	5.6639	5.6325	6.4633	5.5527	5.3061	5.4392	5.4131	5.5146	6.7421	5.8591	5.9793	4.9493	5.5861	5.7622	5.2773	5.3017	6.027	5.7058	5.3563	6.2128	4.4785	5.2643	5.619	5.7605	5.5081	6.154	4.5608	6.8205	4.6247	6.1419	5.1689	5.4886	4.6524	4.9619	4.396	5.6298	5.0053	5.4815
-6.0864	-5.8234	-5.2966	-6.3318	-5.0631	-5.7594	-5.9447	-6.2038	-4.7726	-5.4683	-4.6402	-4.6444	-4.2102	-6.1782	-5.2372	-5.3575	-5.8477	-5.8404	-6.082	-6.077	-5.4093	-5.786	-5.7802	-5.7675	-5.4462	-6.6461	-5.5447	-6.3431	-6.5864	-5.3105	-6.0915	-4.9347	-6.5626	-6.0535	-4.8788	-5.1907	-5.6796	-5.1209	-6.0949	-5.7489	-5.6566	-5.5258	-5.3438	-4.62	-4.8772	-5.0409	-4.7882	-5.5956	-5.7876	-6.0015
-3.2578	-3.4674	-2.7219	-2.6343	-3.0407	-3.5667	-2.9518	-3.0299	-2.66	-2.8223	-2.7111	-3.5477	-2.0171	-2.1497	-2.5513	-2.174	-3.4022	-4.5161	-2.6983	-2.5188	-2.9853	-3.3216	-3.2923	-4.3874	-3.6929	-3.2855	-3.296	-3.269	-3.372	-2.8479	-3.486	-3.2027	-3.1084	-2.9532	-2.8212	-3.2993	-2.134	-4.3428	-3.2489	-3.5764	-2.6666	-2.7156	-2.7856	-3.1478	-2.2298	-2.9845	-3.59	-3.4597	-3.6509	-2.6561
-10.853	-10.133	-10.457	-10.226	-9.4165	-9.9828	-10.008	-10.479	-9.5035	-9.8944	-10.657	-10.922	-9.7526	-10.217	-8.9435	-9.7877	-10.031	-8.49	-10.805	-9.9378	-10.303	-9.4116	-11.055	-9.8354	-10.698	-10.512	-10.24	-10.82	-11.217	-10.878	-11.022	-9.8969	-10.264	-9.6942	-11.429	-10.356	-11.542	-11.011	-10.152	-10.55	-9.1577	-10.99	-9.7294	-10.712	-9.3085	-10.003	-9.9356	-10.008	-10.363	-10.276
-3.6672	-2.3327	-3.5957	-3.3195	-2.5377	-2.8382	-3.7108	-2.883	-3.0992	-3.154	-3.2991	-3.5722	-3.4521	-3.8244	-2.3502	-3.6412	-3.7443	-2.8329	-3.8921	-1.6394	-3.6392	-4.5873	-2.7271	-2.8265	-3.6505	-3.8475	-2.9304	-3.4144	-3.6637	-2.1989	-2.6708	-4.1412	-3.0742	-2.9519	-2.5921	-3.5251	-3.0767	-3.679	-3.0944	-4.0177	-3.5665	-2.7789	-2.1159	-2.7919	-3.232	-3.1027	-3.3159	-3.9484	-3.1176	-4.2479
1.9158	1.4937	1.6481	0.22986	1.1332	1.336	1.8229	2.4391	0.37087	2.5201	1.5565	1.3291	1.5336	1.9536	1.3828	1.4333	1.6912	1.7369	2.2301	2.0702	0.96764	1.3651	1.8401	2.4453	1.0116	2.0269	0.37589	1.1173	1.6363	1.0024	1.2985	0.88978	3.2537	2.237	1.4719	1.7459	1.2865	1.765	1.6036	3.7829	1.162	1.3874	1.2711	1.9009	1.6007	1.7104	1.2021	0.97614	1.025	2.5937
5.4755	3.5738	3.0319	3.8715	4.4622	4.4735	3.8191	4.9716	4.3258	4.4514	2.621	4.3059	2.8317	4.912	4.1485	4.116	4.0303	4.0871	4.4368	4.3896	4.6436	3.3383	3.1685	3.5395	4.9446	4.5862	4.4039	4.7914	3.5013	4.6822	4.4273	3.5648	4.953	3.8297	4.3306	4.6655	5.3376	3.1307	5.1223	4.2024	4.0939	5.5597	4.31	4.7205	4.0748	3.8405	4.5597	3.8114	5.2861	4.2819
-14.331	-15.38	-15.49	-13.555	-15.082	-14.785	-14.22	-14.856	-14.34	-15.395	-14.156	-14.607	-14.159	-14.214	-14.93	-14.369	-15.39	-14.992	-14.773	-15.644	-15.111	-15.132	-15.664	-14.923	-15.321	-14.983	-13.646	-15.478	-14.792	-14.49	-14.564	-13.955	-15.094	-14.659	-14.852	-13.938	-15.49	-14.89	-13.996	-15.718	-13.669	-14.054	-15.368	-14.952	-15.62	-15.156	-15.311	-14.567	-14.978	-14.195
-4.0223	-4.4636	-5.2877	-5.2774	-4.5853	-5.2337	-4.7534	-4.8767	-4.3527	-4.1665	-4.4406	-4.3704	-3.6698	-5.335	-4.3408	-4.6437	-4.1632	-5.6038	-3.7754	-5.1913	-3.4302	-4.9055	-4.2958	-4.2068	-4.6434	-4.8258	-5.1639	-4.5561	-5.056	-5.0349	-4.4809	-3.4512	-4.9185	-4.3466	-5.5342	-4.9229	-4.6354	-4.5661	-4.3088	-5.2158	-3.9959	-3.7566	-4.7459	-3.921	-5.1535	-5.2578	-3.3955	-4.0937	-3.6933	-6.0119
-1.351	-1.8176	-0.56114	-0.36931	-0.4035	-1.7086	-0.78953	-0.65229	-0.82598	-1.0445	-0.54717	-0.82941	-1.1816	-0.60925	-0.85095	-1.0048	-0.39774	0.10618	-1.2553	-0.94584	-1.3212	-0.9163	-0.40828	-1.2323	-0.21011	-0.22214	-1.0255	0.078152	-1.2575	-0.31777	-1.4569	-0.65781	-1.0718	-0.28129	-1.0328	-1.0435	-1.5633	-0.77136	-1.0167	-0.15335	-0.26209	0.25979	-0.18871	-1.0878	0.27602	-1.6237	-0.7657	-1.9737	-0.96811	-0.82287
-1.3458	-2.4532	-1.9659	-2.818	-1.8274	-2.9631	-1.9017	-1.9432	-1.3299	-3.349	-2.4714	-1.5073	-0.69818	-1.4469	-1.532	-1.9074	-1.2167	-1.247	-2.0522	-2.5658	-1.2818	-2.4608	-1.9325	-1.0081	-1.362	-1.623	-1.9931	0.13683	-1.299	-1.8358	-1.9285	-2.5311	-2.2693	-1.1971	-1.7367	-2.4208	-2.5924	-1.5628	-0.8954	-2.4044	-2.8315	-1.642	-1.3545	-1.8261	-1.4325	-1.6059	-1.8872	-0.29719	-2.3372	-1.3894
-13.831	-14.403	-14.711	-14.555	-14.601	-14.535	-14.061	-15.294	-14.097	-14.419	-14.636	-14.959	-15.406	-15.027	-14.295	-14.365	-14.525	-14.044	-14.605	-14.069	-13.599	-14.013	-14.484	-14.861	-14.498	-14.036	-16.169	-15.081	-15.593	-14.113	-14.663	-12.809	-14.978	-14.231	-14.782	-14.456	-14.94	-14.732	-13.609	-14.298	-14.241	-14.838	-14.595	-15.333	-14.322	-14.851	-14.425	-14.965	-14.687	-14.909
8.8895	8.9977	9.8591	10.212	11.058	10.986	9.736	10.118	9.6731	9.0824	9.4987	10.928	9.8802	8.9621	9.8581	11.37	10.486	8.6614	9.468	9.5957	9.7537	10.246	8.8804	10.468	8.7823	8.6882	10.037	9.371	9.7256	10.006	10.137	9.84	10.075	8.4753	10.356	8.8643	9.7973	10.297	9.6611	9.5109	10.218	10.329	10.16	9.9724	9.3938	9.0989	8.7474	9.1033	9.2934	10.344
-3.3762	-2.544	-2.6162	-2.6242	-1.197	-1.8444	-1.6407	-1.6167	-2.6277	-2.2092	-1.9079	-1.579	-0.45028	-2.8389	-2.4374	-1.7182	-2.5993	-2.3556	-1.9428	-2.9157	-2.7003	-2.3263	-2.536	-1.7953	-2.0644	-1.685	-1.7827	-1.6471	-1.7942	-2.1586	-1.876	-1.9459	-2.4594	-1.9531	-2.8725	-1.5442	-2.6884	-2.4807	-2.9649	-2.4098	-1.5025	-1.6879	-3.5058	-3.0683	-1.824	-2.6759	-1.6644	-2.275	-2.4881	-2.1028
0.51989	0.33534	0.41029	-0.032142	0.10143	1.3909	0.88386	0.03796	0.79506	0.45889	0.76378	0.42185	-0.35026	-0.10704	0.3023	-0.3095	0.29659	0.60128	0.88303	0.61542	0.47444	-0.11758	0.038248	1.0431	0.91163	0.85864	0.63855	-0.074909	0.19245	-0.022246	0.42184	0.42126	-0.16267	0.42964	0.9496	0.19028	-0.0044287	-0.33941	1.4001	0.61114	1.0581	0.096608	1.3216	0.25111	-0.072545	-0.13064	0.42788	0.91372	1.3916	0.081254
6.8618	8.3486	7.2012	8.3228	8.5306	8.1768	7.7436	7.7603	7.714	8.0122	7.3633	7.2737	7.2299	9.2514	8.0327	9.2331	8.8078	9.3734	8.5714	8.3667	8.468	8.5554	7.4969	8.9321	8.5633	8.9808	8.2081	8.7336	8.5513	7.9977	7.6906	7.3783	7.781	8.4646	9.1997	8.3058	7.9359	7.7396	7.0032	8.2308	7.519	8.4955	7.8851	8.2901	8.606	9.3241	8.8388	9.0134	8.0843	7.3805
7.5738	7.988	8.9643	7.3377	8.5159	9.0657	7.7498	7.9708	7.8844	9.3207	7.796	8.255	8.507	8.111	7.9755	6.9419	8.5643	8.1997	7.9847	7.5693	7.5959	8.1732	8.4967	8.277	7.9682	8.4014	8.3846	7.8482	7.8806	8.2281	8.0868	8.0902	6.8534	7.8465	8.0018	8.8731	7.5809	8.1502	7.5146	8.9707	7.8286	8.6893	7.5505	6.8546	8.5302	7.1056	7.8071	8.5215	8.5885	7.7058
5.7539	5.0161	5.6843	5.9483	5.6777	5.8393	5.7075	4.874	4.884	5.3951	6.0669	5.2588	5.8688	4.7892	4.7964	6.311	6.4051	6.4219	5.0575	5.6612	5.6137	5.7754	5.7364	5.6982	5.0819	5.1723	5.6907	5.5409	6.1717	5.9596	5.0028	5.9449	7.0291	5.3251	5.269	5.8477	5.0585	5.4242	5.5892	5.6948	4.7808	4.7458	5.1725	6.3834	6.1184	5.9714	5.0685	6.3189	6.639	5.7044
-4.109	-3.8692	-3.2035	-4.3402	-3.1753	-4.5071	-4.1256	-3.8848	-4.5246	-3.4494	-4.038	-3.4635	-4.3879	-4.1394	-5.1703	-4.2234	-4.5394	-4.3888	-4.5652	-3.8354	-2.974	-4.9385	-4.2737	-4.4858	-4.4472	-4.0806	-3.3859	-4.0887	-5.1879	-3.1586	-4.1023	-4.5377	-4.2718	-3.65	-4.0872	-4.4037	-3.7926	-3.8708	-4.1898	-3.5614	-4.3155	-3.8232	-4.1119	-4.4285	-4.3898	-4.1056	-3.3709	-3.6913	-4.2594	-4.2312
1.7421	2.6564	1.5335	1.815	0.49134	2.6324	0.79166	2.249	0.59928	2.4957	2.3568	1.931	2.5759	2.3829	1.4556	1.2576	2.3547	1.4232	0.69524	0.99692	0.89137	0.76945	1.6141	2.0114	0.61211	1.8584	1.5681	1.3737	1.6934	1.9599	2.0564	0.96296	0.78997	2.0152	2.363	1.0303	0.78187	2.0719	1.4629	2.0336	1.2289	1.8732	0.60542	1.6228	0.37372	0.49984	1.922	1.4156	1.3782	1.8502
0.61374	-0.64467	0.19685	0.64775	0.70252	0.94341	0.55443	1.1813	1.5338	-0.25231	0.1733	0.25952	0.10947	0.72822	1.44	1.3228	0.82627	0.40121	-0.10087	0.65792	1.366	-0.022242	1.4747	0.55657	-0.33806	0.33341	-0.1805	-0.59623	0.61808	0.026512	0.29212	-0.46627	1.7527	-1.2473	0.17691	-0.5135	0.59653	0.71755	0.27079	-0.5398	0.47447	0.85877	1.1903	-0.4475	0.48077	0.34101	-0.059253	0.15754	1.214	0.77639
-3.1237	-3.43	-2.2308	-3.5154	-2.8354	-3.1617	-3.0466	-3.0153	-2.796	-3.5497	-2.6178	-2.8915	-4.062	-2.633	-3.8321	-2.9919	-3.2561	-2.7727	-2.4148	-3.0114	-2.7516	-2.1403	-3.1781	-3.2867	-3.951	-3.0218	-3.8992	-2.6378	-2.8389	-3.3815	-3.5765	-4.4269	-1.8353	-2.8483	-3.0441	-3.2897	-3.3943	-3.2575	-3.3928	-3.0132	-3.2393	-2.7456	-2.8364	-2.7422	-2.2089	-2.7658	-4.2323	-3.6159	-4.0772	-3.3907
0.25177	0.79473	0.58355	0.48179	-0.99201	1.0558	0.60902	0.20973	-0.15089	0.47254	-0.43228	-0.37531	-0.86183	1.1229	0.93682	0.69723	0.26792	0.96346	0.38007	0.92297	-0.28205	0.32856	0.57463	0.96379	0.34188	0.44699	0.046827	0.31881	0.11009	-0.074287	0.82902	0.09642	0.064073	0.59102	-0.5914	-0.32851	-0.33851	0.022299	-0.63811	0.68047	0.85613	-0.093618	0.7104	-0.2334	0.29063	1.7136	1.0707	0.35078	-0.19973	0.9601
4.7792	5.0542	4.9803	4.927	5.0092	5.3871	5.6565	5.0643	5.6309	5.3938	5.7675	7.3632	5.2481	4.1804	6.5906	5.5306	5.4286	4.8929	6.0533	5.9572	5.9396	6.2669	6.3756	4.9035	4.9215	5.4577	5.1835	6.1174	5.4074	5.555	5.9479	4.8298	6.6698	6.4029	6.4604	5.5614	6.1175	5.5935	4.8354	5.6164	5.3065	5.3834	5.2678	5.0788	6.0085	5.3179	5.6447	4.7223	5.2654	5.3258
-12.47	-12.4	-12.913	-14.154	-13.141	-12.432	-13.234	-12.689	-12.553	-13.165	-13.671	-13.399	-11.885	-13.258	-13.117	-13.572	-13.392	-13.449	-12.801	-12.956	-12.881	-13.269	-12.669	-12.947	-12.76	-11.219	-14.37	-13.252	-12.97	-12.354	-13.832	-14.365	-13.108	-12.563	-13.675	-13.834	-13.638	-12.99	-14.34	-13.262	-13.624	-13.851	-12.995	-13.923	-14.061	-14.387	-13.832	-12.503	-13.148	-12.363
-5.2208	-5.791	-6.2942	-5.9512	-5.7982	-5.7858	-6.7061	-4.4329	-5.7179	-5.3427	-5.6849	-6.0337	-5.6736	-5.3279	-6.1254	-5.1155	-6.0067	-5.3699	-5.3887	-5.1641	-5.515	-4.8827	-5.9008	-5.644	-5.5368	-4.664	-4.8847	-5.9496	-5.8017	-5.9656	-5.0999	-5.9312	-5.6296	-6.5339	-6.4636	-5.5028	-6.8274	-5.005	-5.9866	-5.1527	-4.4263	-5.3417	-6.4212	-5.9753	-5.1005	-6.8296	-5.3071	-4.7937	-5.6056	-5.8198
-10.657	-10.861	-11.589	-11.176	-10.135	-10.534	-10.85	-10.921	-9.6797	-11.33	-11.033	-10.064	-9.865	-10.806	-11.316	-11.216	-10.266	-9.592	-11.179	-11.072	-10.851	-10.403	-11.207	-11.215	-11.59	-10.66	-10.011	-10.958	-10.108	-10.959	-10.718	-11.05	-9.9446	-11.161	-11.025	-11.465	-11.928	-10.78	-10.988	-9.9847	-10.525	-11.125	-11.631	-10.983	-11.601	-10.325	-11.011	-10.492	-10.764	-11.481
-15.026	-14.772	-14.269	-13.723	-13.957	-13.775	-15.237	-14.92	-14.716	-14.413	-14.609	-15.358	-14.223	-14.848	-15.654	-15.211	-13.269	-14.578	-14.234	-14.782	-13.442	-15.309	-12.975	-15.097	-14.479	-14.54	-15.23	-14.772	-15.023	-15.662	-14.494	-14.33	-14.575	-13.191	-14.974	-14.995	-15.037	-15.074	-15.05	-14.769	-14.899	-15.287	-14.122	-15.208	-14.241	-14.53	-14.149	-15.17	-14.516	-15.566
-0.66846	0.47282	0.58855	0.2697	2.3394	0.94063	-1.138	0.2111	0.49002	0.10098	0.65841	0.37948	-0.42835	0.17577	0.11492	0.77985	-0.4519	0.15822	1.3639	0.62317	-0.39326	-0.14725	-0.20293	-1.4615	0.19318	0.093585	0.71105	-0.00039337	0.042364	1.3964	1.0778	0.22895	0.70357	0.32471	-0.87779	0.49499	1.1233	0.135	0.55536	0.1727	0.66907	0.18678	1.0224	-0.95032	0.54782	0.26406	-0.83161	0.98041	0.49458	0.63698
-7.9773	-8.9463	-7.0359	-6.8598	-8.6995	-7.09	-7.8665	-8.4776	-8.027	-8.3866	-7.3917	-8.2681	-7.9967	-7.4505	-8.0475	-8.3395	-8.4727	-5.5731	-6.8815	-8.2374	-6.3297	-8.4046	-7.2227	-7.5625	-7.955	-7.5433	-6.4804	-6.9527	-8.6886	-8.9083	-6.0768	-7.2076	-7.7774	-7.6041	-7.6322	-8.4927	-7.7368	-7.89	-7.7428	-8.6638	-6.2856	-7.5203	-7.3214	-6.4107	-7.4786	-7.1215	-8.5052	-7.0779	-7.2845	-7.4415
-22.596	-22.698	-21.941	-22.062	-21.724	-22.694	-22.386	-22.547	-21.891	-22.302	-23.26	-21.558	-22.349	-21.545	-22.726	-21.505	-20.606	-21.666	-21.934	-22.179	-22.362	-20.964	-22.372	-22.591	-21.538	-22.411	-22.894	-21.947	-20.973	-22.277	-22.131	-21.753	-23.444	-22.423	-22.242	-21.916	-23.422	-22.108	-22.272	-21.262	-21.589	-21.997	-21.958	-22.231	-21.907	-22.609	-22.648	-21.57	-21.712	-21.772
-8.9624	-10.514	-9.4873	-10.222	-9.7566	-10.137	-9.5941	-9.0455	-10.49	-8.3801	-10.047	-9.6981	-9.4942	-9.4389	-8.6371	-9.3295	-8.5799	-10.328	-9.8193	-9.0955	-9.0941	-9.9416	-9.15	-9.4724	-9.5989	-8.8916	-8.3421	-8.9815	-9.0112	-9.1671	-10.125	-9.4127	-9.6077	-9.8765	-9.3304	-8.7739	-9.7738	-9.5419	-9.0067	-9.3208	-8.4181	-8.9178	-9.8656	-9.5916	-9.571	-9.4218	-9.8483	-9.0668	-9.1183	-9.3568
-1.2748	-1.5961	-1.2164	-1.1233	-1.2691	-0.87951	-1.0556	-1.8504	-2.1222	-1.5522	-0.84076	-1.3165	-0.20177	-1.5562	-1.7742	-1.8889	-1.495	-1.507	-0.76869	-1.0593	-1.437	-1.8393	-1.0514	-1.0619	-1.5634	-1.0317	-0.56962	-1.6954	-1.8699	-2.5908	-2.31	-1.493	-0.64778	-2.5784	-0.69325	-1.1328	-0.26063	-2.059	-1.6481	-1.4715	-2.4013	-0.43086	-1.7397	-1.0208	-1.5621	-1.4121	-2.002	-1.393	-0.35137	-0.70991
8.6021	8.5174	7.4062	7.9057	6.753	7.6414	8.136	8.5441	6.8133	9.0539	6.8344	8.3325	7.2349	7.7074	7.8921	7.5736	7.3337	6.8128	7.5496	7.3704	7.7578	8.3237	7.9954	8.276	8.2532	7.5056	8.0322	7.5632	8.1262	7.7105	7.9957	8.3389	7.0755	7.3262	8.1897	8.5695	8.4105	7.7248	7.9065	8.5242	8.8626	8.1625	7.8847	8.4069	8.7506	8.8603	8.4225	7.7074	8.2215	7.9576
-5.2412	-4.7546	-5.1849	-6.9167	-3.7684	-4.3162	-4.9887	-4.6114	-4.0535	-5.3676	-4.973	-5.7028	-3.9393	-5.8256	-5.1025	-5.4695	-4.9374	-5.1832	-5.2912	-5.1082	-3.984	-5.7525	-5.9036	-5.1403	-5.6747	-4.9072	-4.588	-5.4874	-4.4571	-4.5539	-5.6363	-4.6573	-4.6402	-5.1983	-5.1534	-5.7238	-6.179	-4.2469	-5.6582	-4.9089	-5.3954	-4.4804	-4.322	-5.7549	-5.0559	-4.4516	-5.9616	-3.8893	-6.7613	-4.8421
-13.557	-13.785	-12.874	-12.105	-12.841	-13.99	-12.957	-13.4	-13.637	-12.748	-11.745	-13.831	-12.492	-12.875	-12.908	-12.987	-13.308	-13.325	-14.083	-13.135	-13.412	-12.774	-13.13	-13.382	-11.918	-12.134	-14.207	-12.873	-12.656	-12.284	-13.316	-13.219	-12.137	-13.476	-12.156	-13.532	-12.953	-12.097	-12.919	-13.269	-12.615	-13.3	-13.106	-12.711	-14.336	-12.558	-12.314	-12.084	-13.283	-11.931
-12.352	-12.268	-13.166	-12.249	-11.786	-13.105	-12.555	-12.794	-13.276	-13.039	-12.795	-12.922	-12.248	-13.816	-12.377	-12.923	-12.903	-12.403	-13.629	-13.677	-12.321	-12.88	-13.628	-13.381	-12.806	-12.484	-11.653	-13.04	-13.863	-13.389	-12.784	-13.637	-12.88	-13.368	-13.06	-12.289	-12.537	-12.608	-11.551	-13.091	-11.98	-12.846	-12.886	-11.503	-12.543	-12.847	-12.876	-12.469	-11.721	-13.776
-13.494	-13.592	-11.479	-14.082	-13.58	-13.315	-14.045	-13.471	-13.304	-13.402	-12.793	-13.585	-13.598	-13.557	-13.159	-13.885	-13.901	-12.602	-14.243	-13.644	-13.392	-12.537	-13.628	-13.319	-13.141	-13.143	-12.409	-13.576	-11.962	-13.301	-12.714	-12.335	-12.998	-12.61	-14.026	-13.121	-13.31	-12.94	-13.74	-12.767	-12.792	-12.593	-14.362	-13.026	-12.371	-13.094	-13.335	-12.892	-12.419	-12.779
-0.32808	-0.097226	0.87473	-0.7344	-0.81194	-0.79816	-0.41917	0.12501	-0.65842	-0.57475	-0.68396	0.11912	0.48428	1.0819	0.82649	-0.57326	0.73742	-1.0406	-1.3705	0.018058	-1.1021	-0.87347	0.033336	0.073781	0.65918	-0.66143	0.036283	0.14883	0.45566	1.2108	-0.23481	0.45586	-1.1568	0.17016	1.0007	-0.24595	0.30011	0.57137	-0.66188	-0.26624	0.61985	0.34414	-0.79474	-0.12009	-0.45702	-0.68267	-1.0961	-0.48802	0.22132	-0.18507
-12.52	-12.563	-11.674	-12.076	-11.78	-11.064	-12.06	-11.251	-11.526	-11.423	-11.461	-11.197	-11.973	-11.398	-10.837	-12.2	-11.052	-10.698	-11.761	-11.574	-11.73	-12.231	-12.324	-12.367	-11.303	-11.887	-11.941	-11.481	-10.321	-11.947	-11.116	-11.475	-12.156	-11.509	-12.171	-11.759	-11.299	-12.237	-9.9534	-12.901	-10.688	-11.839	-10.469	-11.407	-11.33	-11.748	-10.843	-12.82	-10.599	-12.374
-21.191	-20.843	-21.349	-21.432	-20.789	-19.572	-21.655	-21.301	-22.086	-21.284	-21.354	-21.552	-21.489	-21.221	-21.69	-19.719	-21.153	-21.094	-19.691	-19.8	-20.898	-21.799	-21.461	-19.78	-21.195	-19.927	-20.596	-21.18	-20.308	-20.609	-21.263	-21.744	-20.832	-21.09	-20.332	-21.696	-20.848	-20.459	-19.785	-19.826	-21.821	-21.925	-21.304	-20.344	-20.51	-20.972	-19.74	-20.873	-21.577	-21.326
-3.2514	-3.5101	-2.6405	-3.424	-3.108	-4.1746	-3.5868	-2.3196	-2.0672	-2.5048	-3.5106	-4.1877	-3.5982	-3.898	-3.216	-3.251	-3.8102	-3.9481	-3.1637	-3.985	-4.1915	-4.0758	-3.2872	-2.5584	-3.9087	-3.3978	-2.419	-2.9028	-2.2002	-3.5367	-2.5178	-3.5499	-2.3415	-2.9886	-2.8448	-3.3909	-3.7102	-2.8618	-2.8724	-2.5053	-3.4731	-3.8155	-3.2922	-3.6222	-2.8197	-2.9211	-3.9738	-2.6616	-2.4992	-4.3274
-11.342	-10.275	-10.749	-10.499	-11.366	-11.361	-11.077	-11.34	-9.5483	-10.68	-9.9071	-9.3844	-10.33	-11.28	-10.659	-11.025	-10.262	-10.755	-10.022	-10.817	-10.47	-11.101	-10.871	-11.221	-10.387	-10.677	-10.535	-10.743	-11.175	-11.05	-9.8949	-10.111	-10.086	-10.094	-10.86	-11.748	-10.261	-10.407	-10.949	-11.455	-10.454	-10.55	-10.832	-9.9833	-10.257	-11.545	-11.651	-10.268	-12.016	-10.679
-4.9715	-2.8836	-2.836	-3.8315	-3.9583	-2.9173	-4.0353	-3.3526	-3.8464	-1.9579	-2.7698	-2.9486	-3.1423	-3.4635	-3.3114	-2.6445	-4.0757	-4.079	-3.5938	-3.1745	-3.1268	-4.3989	-4.6052	-3.5333	-3.5191	-3.8906	-4.0209	-3.6378	-3.3618	-3.677	-3.2814	-3.6496	-4.5686	-3.2076	-3.5837	-3.482	-2.9259	-3.506	-4.2356	-3.5855	-3.7835	-3.2312	-3.7065	-4.1005	-5.0742	-4.2514	-1.9282	-3.9781	-3.7269	-3.7273
-2.6622	-1.5046	-3.0272	-2.7877	-2.7324	-1.8046	-2.4318	-2.5015	-1.7509	-2.9396	-2.9256	-2.7746	-2.8279	-2.4453	-2.4793	-2.3796	-2.8031	-2.7732	-1.9415	-2.882	-3.6925	-2.3454	-4.2026	-3.3269	-2.81	-2.5301	-2.2347	-2.6249	-3.0313	-2.9443	-2.9953	-1.8638	-3.4046	-2.4028	-2.3913	-3.437	-1.7891	-2.7613	-1.7912	-2.6021	-3.1	-2.6389	-3.6868	-2.8845	-2.5275	-3.2253	-1.6006	-2.4125	-2.546	-2.1286
-2.088	-1.7226	-2.2042	-1.1022	-1.9595	-1.2626	0.030105	-0.52122	-1.3787	-0.47413	-0.60127	0.17698	-2.1977	-1.566	-1.2498	-1.5577	-0.57579	-0.55689	-1.1331	-1.5505	-1.6313	-0.91717	-1.757	-0.77096	-1.544	-0.74245	-1.0123	-0.39598	-0.86818	-1.7406	-1.2261	-0.35603	-1.5746	-1.6853	-1.8742	-1.6965	-0.14604	-1.0378	-0.52768	-1.8463	-0.99045	-1.4076	-0.24158	-1.9859	-1.2064	-0.28174	-1.1085	-0.74737	-1.0025	-1.5209
-9.9908	-8.6678	-7.7048	-9.5351	-8.8558	-9.1573	-8.2503	-8.905	-7.8936	-8.6136	-10.052	-9.4384	-8.4686	-9.0022	-9.8822	-8.0943	-8.2804	-8.9296	-9.3975	-9.1381	-9.9057	-9.9505	-7.9702	-8.5474	-8.7295	-8.9398	-9.9034	-9.1309	-9.4597	-8.9031	-8.3213	-9.2097	-8.9344	-9.2476	-9.5288	-9.6014	-8.7824	-9.4248	-9.2664	-9.031	-9.3073	-10.532	-10.176	-8.6691	-8.7658	-9.5052	-9.3654	-9.0596	-9.5177	-8.788
3.645	4.1923	3.836	4.3197	5.0607	4.4652	3.9683	4.8227	4.8561	4.1831	4.1453	4.83	3.483	3.9689	4.8809	4.2264	5.0284	4.8196	5.0351	3.4274	5.4711	4.9221	4.8319	3.8013	4.4004	3.7458	5.0224	3.6271	4.5603	4.1787	3.7577	4.882	3.4057	2.8508	5.3077	3.7694	4.7418	4.445	4.0056	5.0302	3.4767	3.6729	5.0603	5.0779	4.7464	4.9453	4.594	5.4552	4.7826	3.8543
-10.351	-11.58	-12.681	-12.546	-10.152	-11.055	-12.76	-11.98	-12.059	-10.572	-12.175	-12.474	-11.213	-12.653	-10.826	-11.707	-12.163	-11.955	-9.7967	-12.217	-11.719	-11.029	-11.248	-10.818	-11.381	-11.671	-11.743	-12.332	-11.983	-12.059	-11.611	-11.682	-11.139	-12.283	-11.621	-11.535	-11.597	-11.237	-11.806	-11.845	-11.505	-10.933	-11.959	-10.836	-11.016	-12.277	-11.127	-11.556	-12.181	-12.023
-7.7015	-9.1314	-8.962	-8.7857	-8.6756	-9.2846	-10.02	-8.1529	-9.0343	-8.82	-8.5748	-9.648	-8.762	-8.8963	-9.1063	-9.4815	-8.8773	-8.2071	-8.4106	-9.1546	-9.5955	-9.1561	-9.7318	-9.098	-9.2412	-8.8533	-9.3021	-9.4268	-9.4015	-8.9209	-9.0269	-9.7964	-9.0913	-8.9575	-9.2893	-9.5504	-8.4351	-9.3677	-8.7948	-8.5805	-8.7939	-8.6722	-9.0368	-9.8631	-7.644	-10.093	-8.7575	-9.7398	-9.3595	-9.0931
0.16088	0.050644	-0.48454	-0.54797	-0.26608	0.27904	-0.8327	-0.73836	0.15244	-0.96478	0.19942	-0.15153	0.084513	0.33687	0.95995	0.48123	0.19874	-0.3915	-0.72107	-0.21286	0.42343	-0.30682	0.39096	-0.56375	0.23666	-0.18439	-0.40504	0.81198	-0.65448	-0.065814	0.6003	-1.4678	-0.64337	-0.56354	0.42609	0.40758	0.73905	0.17607	-0.44714	0.2187	-0.4628	-0.74714	-0.16611	0.7547	0.25576	-0.62821	0.16942	-0.18654	0.094916	-0.55088
-1.3593	-1.2824	-0.75184	-0.88992	-2.5142	-0.81115	-0.46978	-0.76979	-0.50559	-1.1062	-1.1621	-0.89366	-2.0333	-0.62503	-0.89256	-0.7467	-0.69671	-0.06421	-1.1083	-0.53063	0.038723	-0.98524	-1.3963	0.29091	-0.29096	-1.0489	-1.3104	-0.17214	-1.0512	-0.83414	-0.82316	-2.378	-0.84358	-0.86486	-0.96023	0.0086367	-0.10365	-0.52584	-1.4968	-0.9305	-0.1539	-0.623	-1.0354	-1.4884	-1.3244	-0.92214	-1.6652	-0.76561	-2.048	-1.4758
2.104	1.7002	2.4604	1.3054	0.85158	0.55799	0.0014465	2.1244	2.0746	1.9349	0.28588	2.2934	1.7607	2.0058	1.8049	3.0156	2.2017	1.4287	1.9589	2.2391	1.7541	1.1832	2.175	1.7081	0.97828	2.1786	2.086	2.6561	1.6545	0.81159	2.3973	1.7364	1.7989	0.97761	1.7723	1.2967	0.36253	1.2938	1.8918	1.5716	2.6779	2.1173	2.3302	1.1682	1.5032	1.597	1.3777	2.1018	1.4269	1.9463
6.0091	6.1162	6.5426	7.6376	6.8758	7.4375	6.7869	6.8856	7.7455	6.3412	6.6059	7.1604	7.4614	6.2688	6.9028	7.7322	7.9737	7.3427	6.9654	7.8624	6.1375	7.4405	7.3342	7.2301	7.3778	5.8794	6.2225	6.0094	7.2717	7.1492	7.4027	6.3323	6.8667	6.6166	6.6467	7.0333	7.0419	6.6015	8.0383	6.7273	7.3841	6.3617	7.0355	7.5686	7.6067	6.3762	6.0146	6.8659	6.4765	6.5546
-6.0113	-6.5793	-6.439	-6.275	-5.969	-5.6413	-6.2373	-6.4286	-6.3626	-5.9133	-6.9751	-5.8089	-5.6552	-7.4935	-6.3822	-6.6334	-6.4584	-7.0664	-6.7596	-7.3928	-6.5131	-6.7474	-6.5953	-5.7968	-6.598	-6.5651	-7.3329	-4.8073	-6.2996	-6.6991	-5.9348	-5.9265	-6.6164	-8.3994	-5.7993	-6.2011	-5.6838	-5.8102	-6.3601	-7.2506	-5.706	-5.305	-4.3658	-6.885	-6.3615	-5.4426	-5.8851	-6.208	-6.924	-6.4885
-5.948	-4.9186	-6.8828	-4.9773	-5.7375	-5.3497	-4.6479	-5.4246	-6.0256	-5.321	-4.9355	-5.8245	-5.4464	-6.0566	-5.6737	-6.6817	-5.8095	-4.8878	-5.8467	-3.6918	-6.8006	-5.2861	-5.497	-4.4291	-5.8964	-5.2036	-5.8796	-6.962	-4.6372	-5.4964	-5.8421	-5.6176	-5.8434	-5.7323	-6.1946	-5.7383	-5.4992	-5.3917	-5.4469	-6.8644	-7.0891	-4.8078	-6.2355	-6.2476	-5.5009	-5.5671	-5.3074	-5.3561	-5.2294	-5.5189
-1.091	-1.007	-0.62504	-0.34301	-0.83147	-0.5955	-0.24098	-1.458	-0.99586	-1.7501	-1.0292	-1.4715	-2.0119	-1.8466	-0.12772	-1.0564	-2.1113	-1.1911	-1.4134	-0.95198	-1.1083	-1.0916	-2.611	-1.2652	-2.3976	-1.1752	-1.3881	-1.5331	-0.2533	-1.0045	-0.31753	-1.4735	-0.30961	-0.70766	-1.0496	-0.67116	-1.2848	-0.99023	-2.2756	-1.087	-1.0998	-0.64293	0.37106	-1.2043	-1.4235	-1.107	-0.7502	-0.70208	-1.0678	-0.42721
-0.934	-1.8235	-2.6385	-1.9673	-2.0648	-1.2205	-1.9639	-1.5073	-2.2372	-1.3566	-2.6437	-1.4535	-1.5664	-0.77713	-2.0552	-0.59324	-0.33112	-1.4305	-2.0666	-0.99281	-0.95834	-1.4107	-1.9522	-0.98406	-0.80214	-1.0086	-1.2446	-1.2125	-1.067	-1.0859	-1.2719	-0.46976	-2.3608	-0.24207	-1.4379	-0.94882	-0.35515	-2.6506	-0.95805	-2.5536	-2.0432	-1.6831	-1.0438	-1.737	-0.65122	-1.5469	-1.3707	-1.2281	-0.66239	-1.2148
-11.238	-10.994	-12.042	-12.183	-12.203	-11.841	-10.753	-11.485	-12.067	-10.597	-11.425	-12.092	-10.818	-12.249	-11.655	-12.524	-11.32	-10.902	-12.057	-11.151	-10.751	-11.722	-12.17	-11.504	-11.348	-11.633	-11.202	-11.657	-12.346	-12.939	-11.899	-11.013	-11.737	-11.857	-12.018	-11.858	-11.426	-11.384	-12.589	-10.855	-11.099	-11.855	-11.059	-12.46	-11.296	-11.598	-11.479	-12.142	-12.291	-11.342
-13.115	-10.856	-12.746	-11.961	-11.887	-12.584	-11.467	-12.186	-11.659	-11.169	-10.588	-11.133	-11.144	-13.716	-12.362	-12.508	-12.85	-10.819	-11.834	-12.173	-12.632	-12.165	-11.682	-11.407	-12.366	-12.127	-11.51	-12.353	-11.92	-13.195	-12.909	-11.563	-10.946	-11.651	-11.27	-11.519	-12.374	-11.241	-11.856	-11.411	-13.401	-11.901	-11.704	-11.108	-11.313	-11.953	-11.977	-12.126	-11.437	-12.178
-10.428	-12.319	-11.812	-11.783	-11.454	-11.344	-11.887	-10.568	-12.249	-10.739	-11.634	-10.107	-10.262	-12.681	-11.215	-11.417	-11.265	-11.06	-11.691	-12.05	-11.741	-11.826	-11.42	-13.099	-11.017	-10.938	-10.61	-12.274	-12.516	-12.298	-10.81	-12.287	-12.178	-10.968	-12.213	-11.401	-11.506	-11.45	-12.226	-11.231	-12.151	-12.389	-10.715	-11.629	-11.244	-13.161	-11.614	-11.915	-12.26	-11.944
-3.3565	-3.0041	-4.3924	-3.573	-2.928	-2.9957	-2.2299	-2.53	-3.3834	-3.6429	-3.4557	-3.6265	-4.4583	-4.2966	-3.6845	-2.6295	-4.3473	-2.8958	-2.7482	-3.6095	-3.6225	-2.7532	-3.007	-1.6351	-3.3401	-4.243	-3.7369	-4.0975	-3.5943	-2.7181	-3.3098	-4.3534	-3.465	-2.8113	-1.7618	-3.2136	-3.9084	-2.627	-3.3403	-4.19	-3.7909	-3.7002	-3.9888	-3.6029	-4.7752	-2.8493	-4.6333	-2.9507	-3.6447	-2.9606
7.5559	6.6213	6.9868	7.0838	6.6137	6.9051	7.2966	6.0859	6.2349	6.335	7.2989	7.3534	7.3754	6.7764	5.7899	7.4147	5.5964	7.1218	6.1686	7.223	6.9742	7.2547	7.2173	7.1022	5.8185	8.0684	7.0752	6.2784	6.9909	6.3541	5.7815	6.9616	7.3665	6.3316	6.1704	6.9503	6.5547	6.3596	8.1391	5.4587	6.6365	6.2136	5.8622	6.7957	6.9887	6.1694	6.131	7.9467	8.4765	7.3754
-0.448	0.54054	-1.3794	-0.99003	0.15494	-0.025856	-0.96126	0.050308	-0.46184	0.45148	0.33889	0.11588	0.90621	-0.19143	-0.11901	-0.42382	-1.1376	-0.63148	0.40289	-0.051097	-0.37175	0.097095	-0.88004	-0.42453	-0.83342	0.43789	-0.55754	-0.39718	0.44944	0.47391	-0.9999	0.32829	-0.63735	-0.00083128	-0.47754	-0.44646	0.11228	-0.23874	-0.87101	0.47036	-0.1173	0.022416	-0.5585	0.37086	0.92539	-0.85411	-0.18258	-0.24512	-0.59895	-1.3661
-2.7692	-2.6657	-2.8658	-1.9089	-3.1052	-2.253	-3.7444	-1.9635	-1.6499	-1.8768	-3.3128	-1.8626	-2.7562	-2.6471	-1.9627	-2.0513	-2.6839	-2.665	-2.5593	-2.9186	-2.4413	-2.4055	-2.7964	-1.2924	-2.9771	-3.9599	-3.8121	-2.5287	-3.525	-2.5897	-2.5854	-2.168	-1.7077	-2.634	-2.7655	-3.3344	-3.3677	-1.9859	-1.9914	-2.9107	-2.5121	-3.2651	-2.3588	-2.9888	-1.2751	-3.1304	-3.9931	-2.4562	-3.1775	-2.9057
3.3666	3.7524	3.9753	1.8717	4.1809	2.3194	1.8087	2.8063	3.581	2.5205	1.8746	3.9129	3.7013	4.0272	2.8254	2.4805	3.785	4.1218	3.0559	3.276	2.9358	3.204	1.8931	2.0728	3.4389	3.6366	3.0192	3.3211	2.5107	2.9708	3.6302	3.0452	3.1206	3.4984	2.2143	3.0626	3.6071	2.5558	2.6523	2.8187	3.5005	4.0175	1.708	2.4097	3.3511	1.7746	3.1532	3.2026	3.1391	3.9556
5.7544	5.4326	4.3065	6.6928	4.0973	4.7435	4.2423	4.5753	5.7357	4.1418	5.0956	5.9762	6.1138	5.1533	4.6163	4.9939	5.7304	5.6919	4.4667	5.2046	5.0712	5.0258	5.7109	3.7539	4.8768	6.1265	6.4588	6.1805	5.4277	5.1666	5.6805	5.6827	4.1128	4.7436	4.9151	4.2869	5.507	5.0697	4.1136	5.0546	5.1962	4.7031	4.7437	5.6944	4.6218	4.7396	3.9731	4.921	3.7844	5.2853
-4.8106	-5.3108	-5.1085	-4.7469	-4.5588	-3.6045	-4.5807	-5.4022	-5.5518	-4.4283	-5.2503	-4.3874	-4.4519	-5.2663	-5.5126	-5.325	-4.4622	-4.9004	-5.7994	-5.4529	-4.4958	-5.5466	-6.7815	-4.8248	-4.1089	-6.2049	-6.7384	-4.6385	-5.7089	-4.2304	-4.787	-4.864	-5.4729	-4.9412	-5.7726	-5.3811	-5.5215	-4.8078	-5.4965	-5.1067	-5.0911	-4.9231	-5.2617	-5.3968	-4.9763	-4.9438	-5.1097	-4.7089	-4.8556	-5.1505
-14.389	-15.15	-14.79	-14.221	-13.837	-15.269	-15.915	-14.919	-15.395	-14.861	-14.852	-14.827	-14.436	-13.765	-14.726	-14.664	-14.21	-14.17	-14.393	-13.889	-15.146	-13.64	-15.275	-14.373	-14.971	-13.514	-14.6	-13.65	-14.75	-14.677	-13.835	-14.282	-14.649	-14.819	-15.24	-15.451	-14.591	-14.749	-13.935	-14.458	-14.002	-14.978	-14.617	-13.938	-13.885	-13.237	-14.337	-14.33	-14.642	-14.36
1.5971	1.2942	1.6966	1.4084	2.2981	1.603	2.3019	0.7998	2.3275	2.0409	0.98198	1.5494	1.7128	1.8735	1.144	2.8669	1.359	2.0674	2.5069	1.8181	0.47643	1.8208	2.112	1.6937	1.1969	2.438	2.9953	2.4943	0.16526	1.0637	2.0332	2.0947	3.3682	2.3571	2.2516	1.7484	1.8573	1.3974	1.86	1.464	2.0738	0.96142	1.8481	1.6242	2.4195	2.3818	1.1729	2.5917	2.1975	1.0206
-2.4317	-4.4096	-3.6014	-3.9119	-2.9561	-3.2017	-2.23	-3.0491	-3.4793	-2.9055	-3.1463	-3.5426	-3.3163	-3.1485	-2.9267	-2.1296	-3.4132	-3.5866	-1.8308	-2.8102	-3.6307	-3.7417	-3.2451	-3.3473	-2.8098	-3.8852	-4.2183	-3.5688	-3.3541	-4.1704	-2.9818	-3.0709	-2.9183	-2.9248	-4.2062	-3.1994	-3.9406	-3.3554	-3.8617	-3.7703	-4.3035	-4.0002	-2.95	-3.1503	-4.9233	-2.8527	-4.583	-3.4122	-3.5894	-3.278
3.0346	3.0883	2.1747	3.279	2.4289	3.1115	3.2258	1.7595	3.2289	1.3282	2.8606	3.1576	3.1251	3.3763	2.5233	2.4321	2.2157	2.3727	1.5976	1.5937	1.835	1.8476	2.7701	1.2281	1.9061	2.9217	3.9025	3.2627	2.6306	1.7882	2.902	2.1196	1.7449	2.8924	2.608	3.3534	2.314	2.7863	2.5002	2.7351	2.0489	1.8968	2.1398	2.9584	1.7928	3.0731	1.8211	3.3444	0.6503	1.9623
8.6214	6.8049	6.5451	6.4553	7.348	7.0361	6.8431	7.8569	6.6255	6.0208	6.7607	5.3732	7.4947	7.421	6.9991	7.1541	7.5562	5.6971	6.8566	7.6315	6.0238	6.5104	7.4996	6.9263	6.9184	6.9772	6.6922	7.9165	6.2991	7.1496	6.6799	6.7055	6.6583	7.1188	6.2748	7.6712	6.5684	7.0882	6.9856	7.0382	7.2708	7.1216	7.6588	8.2856	7.3257	5.8143	5.8727	6.7535	6.6091	7.0931
-15.724	-14.202	-14.47	-13.89	-14.168	-14.11	-15.351	-15.595	-14.248	-14.666	-14.236	-14.363	-14.572	-15.02	-14.571	-14.566	-13.597	-14.299	-14.608	-14.712	-14.648	-14.858	-14.252	-15.786	-15.093	-14.734	-14.528	-15.067	-14.372	-14.316	-13.762	-15.456	-15.804	-14.925	-13.837	-13.312	-14.394	-14.837	-13.943	-15.082	-14.7	-13.32	-15.045	-14.1	-14.084	-14.512	-13.932	-14.579	-14.679	-15.765
-1.1155	-1.1686	-0.97903	0.26608	-1.4397	-0.96038	0.35974	-1.0691	-0.98415	-0.2394	-1.4816	-0.62198	-0.75529	0.096779	-0.14666	-0.22651	-0.91013	-0.076675	-1.7599	-1.741	-0.32322	-0.91588	0.16001	-1.5581	-0.36677	-0.1803	-0.05636	-0.38843	-0.36087	-0.5818	-1.516	-0.51814	-0.6052	-1.8829	-1.2845	-1.9897	-2.4926	-1.1332	-1.019	-0.19508	-0.74807	-0.41725	-0.58267	-1.0098	-1.1173	-1.471	-0.82177	-1.0076	-1.7556	-1.8926
-4.0149	-3.9051	-3.2209	-2.4654	-4.1579	-3.3071	-4.3161	-2.9832	-4.3235	-4.2913	-4.7782	-4.1134	-3.6994	-2.7081	-2.8811	-3.8789	-3.6558	-3.1036	-3.2556	-4.7397	-3.6155	-4.9463	-4.3439	-3.4008	-3.9375	-4.3105	-4.0292	-3.2098	-4.078	-5.226	-3.1245	-2.3854	-3.4767	-3.7935	-3.0311	-3.3797	-3.9039	-3.829	-3.703	-3.7267	-4.194	-3.2324	-3.0559	-4.1444	-3.5889	-4.4771	-3.7137	-3.6669	-4.0506	-4.4756
-22.714	-22.168	-21.409	-22.476	-22.976	-22.502	-21.479	-22.487	-22.442	-21.54	-21.642	-22.366	-21.321	-21.432	-22.925	-22.505	-21.492	-22.103	-21.941	-22.504	-21.956	-21.491	-22.901	-22.159	-23.165	-22.605	-21.898	-21.14	-22.017	-22.85	-22.054	-22.221	-22.028	-21.853	-21.606	-22.557	-21.87	-20.168	-23.39	-21.952	-21.042	-21.42	-22.842	-21.577	-21.763	-21.594	-21.812	-22.107	-22.022	-23.254
-7.3842	-6.853	-7.059	-6.722	-7.4957	-6.7608	-7.2133	-8.029	-7.5742	-8.8071	-7.7763	-8.4014	-7.5362	-7.8048	-7.5978	-7.5416	-7.5949	-6.9259	-7.8823	-7.3	-7.0438	-7.555	-7.6586	-8.1585	-7.0735	-7.6907	-7.6609	-7.9146	-6.7472	-9.3127	-7.5624	-8.0277	-6.6296	-7.6776	-6.8937	-8.2399	-7.1937	-6.8314	-7.4551	-7.6392	-8.3539	-7.8596	-7.517	-6.8411	-7.3351	-7.4157	-8.2138	-7.4714	-7.087	-6.7528
-3.6277	-4.5818	-3.0178	-3.4486	-4.1522	-2.7361	-2.6919	-3.0158	-2.7642	-3.4519	-3.7457	-3.4497	-4.1189	-2.6401	-4.6634	-3.3906	-3.491	-1.5858	-3.1443	-3.2854	-2.4099	-3.2542	-3.5099	-3.3156	-3.8006	-2.8881	-3.2282	-4.6786	-2.8385	-3.8442	-2.3858	-2.3499	-3.8336	-3.1728	-3.6481	-1.9686	-4.094	-2.7242	-4.3433	-3.1506	-2.7739	-1.6997	-2.6308	-3.0082	-2.1775	-3.8607	-3.0457	-2.7652	-3.2444	-2.0755
1.249	1.2395	2.6299	2.9392	0.2557	1.2919	1.2174	1.7022	1.0818	1.7985	2.4515	2.4286	2.0808	1.6128	2.3923	2.7062	1.1041	0.37107	1.7751	1.1628	2.9342	1.9768	1.8972	2.8114	1.2201	1.856	2.0042	1.9585	1.3459	1.2365	2.0815	0.81434	1.771	1.6196	1.7523	2.8074	1.6049	1.816	2.1939	1.3267	2.2185	1.9356	1.9221	2.5014	2.617	2.0121	2.3903	1.7535	1.068	1.2427
-5.9967	-5.0784	-5.2598	-5.1643	-4.6761	-6.5729	-4.9092	-6.9918	-5.4749	-6.9479	-6.7206	-5.9709	-4.6106	-5.0537	-4.4165	-4.9631	-5.9666	-6.0648	-6.4614	-6.3606	-4.7897	-5.987	-4.9578	-5.0635	-5.3229	-6.0985	-5.1667	-5.0621	-5.0354	-5.1302	-4.7893	-6.4219	-6.446	-5.8471	-4.8173	-6.3013	-5.2069	-4.9767	-4.6629	-6.3651	-6.0366	-5.6941	-6.7961	-6.5333	-5.4105	-4.7001	-6.3485	-6.1723	-5.1179	-5.6727
-0.35682	-0.33807	-0.8948	-0.35626	0.80155	-0.2023	0.10994	1.1507	-0.27785	-1.8029	0.12768	-0.96322	-0.11506	-0.37017	0.068996	-0.2739	0.45979	-0.4268	-0.48576	0.57743	-0.061604	-1.3598	0.67241	-1.5698	-0.3945	-0.35635	0.13803	0.82948	-0.067746	-0.45781	-0.55914	-0.81878	-0.86695	1.2564	-1.196	0.29641	-0.37454	1.0717	0.87988	-0.47812	-0.59695	0.11048	0.40315	-0.54571	-0.21348	-0.19098	0.41602	-0.10658	-0.18242	1.2459
5.4631	4.64	6.0575	6.2101	6.0529	5.4287	6.1713	4.887	4.9385	5.6506	6.6365	5.9479	6.2967	5.8533	6.4166	5.3907	4.0899	6.7844	5.0835	5.883	4.4771	6.2966	6.9468	4.4106	6.0212	4.7955	6.466	5.5861	5.7872	6.6539	5.7724	6.0953	5.4238	5.3733	5.2612	5.9488	6.5591	5.7487	5.2173	5.0906	5.34	5.3062	6.5972	5.6381	6.388	5.9366	6.2528	5.3244	5.3922	4.9537
-5.4598	-5.0018	-5.45	-5.0621	-6.3412	-6.2125	-5.8483	-7.1717	-5.8171	-4.6995	-6.3348	-4.8975	-4.8643	-5.734	-5.4194	-4.9248	-5.3547	-5.0323	-5.615	-5.3191	-5.2746	-6.3363	-5.4025	-5.0842	-5.9649	-5.8256	-6.7034	-5.4681	-5.9768	-6.0638	-6.2313	-5.4841	-5.3443	-5.9524	-5.9712	-6.0347	-4.374	-5.0944	-4.854	-5.901	-4.8784	-5.2746	-4.8941	-5.2275	-5.539	-6.3823	-5.3685	-5.5163	-5.2041	-4.913
-11.911	-12.483	-12.01	-12.831	-13.032	-13.507	-13.868	-11.695	-12.458	-11.309	-12.598	-13.691	-12.805	-13.148	-12.953	-12.894	-13.598	-13.015	-12.759	-13.985	-13.122	-12.812	-13.666	-13.647	-11.899	-12.01	-12.282	-13.35	-12.493	-13.533	-13.259	-13.207	-12.223	-13.113	-12.795	-13.085	-13.603	-13.185	-11.678	-12.445	-12.947	-12.573	-13.893	-12.481	-12.239	-12.298	-13.333	-13.354	-12.649	-13.376
-0.1932	0.61986	1.0233	1.1541	1.0868	0.27015	0.31217	-0.50775	1.3928	-0.32374	-0.85929	0.60337	0.26674	0.016126	0.50056	1.1394	-0.76486	0.36087	0.16555	-0.013427	1.5851	0.78965	-0.028441	0.36136	0.30426	-0.54731	-0.88591	0.33852	1.0908	0.29053	-0.53216	-0.1574	-0.0028006	0.45176	-0.30446	0.020304	0.47317	-0.84519	-0.73036	0.85999	-0.074599	0.052835	-1.0644	1.0431	-0.2492	-0.13447	0.65007	0.48397	0.058353	-0.65106
-9.8759	-9.1423	-8.5669	-8.4648	-8.2997	-9.7171	-8.5976	-9.8197	-10.148	-8.5454	-8.17	-9.7351	-8.9582	-9.581	-8.9577	-8.5976	-7.9335	-8.0978	-9.2954	-10.381	-8.103	-9.6401	-9.359	-7.4828	-8.475	-7.9109	-9.252	-8.546	-9.0624	-8.4359	-9.1558	-8.1902	-9.1994	-8.103	-10.162	-9.0822	-9.9417	-9.4138	-9.4301	-9.2142	-9.1632	-8.4181	-8.9793	-8.9547	-8.519	-8.944	-9.4438	-8.5305	-10.557	-9.0843
-22.256	-22.525	-21.982	-23.113	-21.992	-21.774	-21.001	-23.397	-22.303	-22.288	-21.641	-22.732	-22.373	-23.09	-23.036	-21.544	-21.625	-21.876	-22.099	-22.312	-21.724	-21.186	-21.586	-21.897	-21.64	-21.393	-22.376	-23.012	-20.843	-22.735	-22.005	-22.657	-22.512	-22.353	-22.941	-22.14	-22.282	-21.767	-22.353	-21.969	-21.703	-22.805	-22.853	-21.98	-22.01	-22.29	-21.659	-21.563	-21.772	-22.658
-9.8095	-9.9325	-9.2219	-10.274	-10.365	-10.609	-9.5434	-9.9321	-9.1126	-10.288	-9.8175	-10.272	-9.821	-9.7305	-10.253	-10.602	-9.553	-11.271	-10.18	-9.7239	-9.8479	-11.145	-11.463	-9.9421	-9.8867	-10.28	-10.247	-10.209	-9.7288	-10.32	-9.8715	-10.303	-10.456	-9.8091	-10.126	-10.088	-10.533	-11.069	-10.568	-9.6431	-9.8642	-10.571	-10.371	-10.789	-10.518	-10.204	-9.154	-9.9747	-10.596	-9.8605
-21.845	-21.846	-22.299	-21.305	-22.857	-22.252	-22.102	-21.674	-21.601	-22.619	-21.307	-21.374	-22.185	-22.17	-22.467	-22.661	-22.649	-21.73	-23.092	-22.236	-22.427	-21.291	-23.026	-22.577	-21.206	-22.459	-22.761	-21.824	-22.155	-22.922	-21.725	-23.106	-21.477	-22.154	-23.366	-21.914	-22.882	-21.906	-21.897	-23.533	-22.803	-21.764	-23.15	-21.775	-21.78	-22.937	-22.702	-22.097	-21.89	-21.494
-1.9512	-0.81599	-0.63375	-1.9617	-2.573	-1.0592	-1.2274	-0.5189	-0.27002	-1.3655	-1.3251	-1.1593	-1.3443	-1.9314	-1.9045	-2.9398	-0.74863	-1.6176	-1.1965	-1.1516	-1.5902	-1.6682	-2.5592	-1.7284	-1.5504	-1.8446	-0.075822	-1.4042	-1.4861	-0.99556	-1.3994	-0.54149	-0.94858	-0.69656	-1.6852	-0.90593	-4.2359	-0.41915	-2.4203	-2.0571	-2.0249	-0.57649	-0.85254	-1.295	-1.6574	-1.5527	-0.72051	-1.6405	0.3619	-0.2756
0.45097	0.6656	0.86895	1.2462	1.6933	1.3994	1.8481	1.0408	1.2927	0.5934	0.65226	1.1881	2.0767	1.2272	1.2013	2.2609	1.2906	1.3524	-0.33695	2.8763	2.2724	1.6627	0.22849	1.2763	0.8114	0.65557	1.0173	0.73487	1.0541	0.83289	0.37198	0.85544	2.629	1.278	1.7628	1.5155	-0.31798	1.9281	0.4744	1.1658	2.5431	2.6666	1.3323	1.3792	1.5351	1.2793	1.2742	0.74034	0.65501	0.86336
-4.0814	-3.5182	-3.4379	-4.4906	-4.1426	-3.7506	-3.5658	-3.229	-4.5526	-3.6712	-4.0732	-2.9489	-3.8493	-4.0438	-4.3047	-2.4351	-4.1382	-3.8232	-3.9597	-3.8475	-3.5801	-4.0298	-3.5729	-3.5627	-3.7628	-4.1372	-4.5152	-3.8429	-3.3193	-2.782	-4.081	-3.4915	-3.0098	-4.0165	-3.6159	-3.6137	-4.4445	-2.6005	-3.1447	-3.1053	-3.8615	-4.6598	-4.0768	-4.3129	-4.4179	-4.3117	-3.4207	-4.6237	-3.4655	-2.6341
-1.5301	-3.2707	-2.8629	-2.929	-1.8262	-3.1123	-3.5877	-2.9357	-1.6151	-2.829	-2.1403	-1.0045	-3.1042	-2.3425	-3.1773	-3.315	-3.5277	-3.1304	-3.1182	-3.1989	-2.3709	-2.0013	-1.3171	-2.4917	-2.9841	-3.0372	-2.5192	-2.8024	-2.378	-1.8962	-2.6023	-3.3967	-2.8967	-2.2543	-2.9645	-3.4675	-2.8891	-2.3848	-3.6414	-2.2399	-3.3103	-3.0614	-3.3555	-2.542	-2.5018	-2.0013	-3.7312	-1.531	-2.7683	-3.6799
-2.1884	-3.5173	-1.6556	-2.7569	-1.8413	-3.0846	-2.3983	-2.0577	-3.3826	-2.7354	-3.6573	-2.5864	-2.0768	-2.1992	-1.9491	-3.1071	-2.9556	-3.2295	-2.8013	-2.9625	-2.4315	-1.4036	-2.7173	-1.864	-3.3252	-2.8059	-3.285	-2.4519	-3.8305	-2.0256	-2.408	-2.8148	-3.5939	-2.1197	-3.0872	-2.2234	-3.1293	-2.3536	-2.9979	-3.5985	-2.7523	-3.5294	-1.8506	-1.9325	-2.6256	-2.785	-1.8983	-3.2147	-1.8164	-1.8626
-11.386	-12.057	-14.242	-11.312	-11.856	-11.727	-12.452	-11.558	-12.117	-11.615	-12.145	-12.156	-10.971	-10.868	-11.721	-11.432	-11.911	-11.814	-12.33	-11.984	-12.385	-11.486	-12.259	-11.496	-10.469	-13.249	-11.13	-12.552	-12.074	-12.668	-12.066	-11.424	-12.222	-12.846	-11.628	-11.184	-12.275	-11.657	-12.119	-12.394	-11.739	-12.134	-10.229	-11.335	-11.912	-11.707	-11.536	-11.347	-11.662	-10.785
-9.5677	-9.047	-11.365	-10.867	-9.5174	-10.812	-9.9211	-10.706	-9.9626	-10.145	-10.184	-10.235	-9.1182	-9.8537	-9.5805	-10.069	-10.499	-9.8807	-10.826	-9.4749	-10.643	-9.5957	-10.601	-10.581	-10.73	-9.2802	-10.731	-10.073	-10.076	-10.618	-9.1785	-10.971	-10.514	-9.7175	-10.986	-10.22	-11.666	-10.16	-9.5877	-9.8285	-9.0034	-10.474	-10.043	-10.736	-9.3909	-10.374	-10.109	-10.283	-10.245	-11.448
-15.08	-14.996	-12.72	-14.452	-15.185	-14.424	-15.473	-14.193	-14.572	-14.064	-15.494	-14.713	-14.792	-14.715	-14.61	-14.826	-14.482	-13.91	-14.465	-14.521	-14.52	-14.002	-15.213	-15.486	-14.337	-13.612	-14.666	-14.253	-14.818	-13.59	-15.195	-15.22	-13.982	-14.338	-14.806	-14.706	-14.286	-15.031	-15.237	-15.794	-14.374	-14.678	-15.599	-13.944	-14.205	-14.424	-14.651	-14.913	-14.574	-14.183
-10.65	-11.143	-11.528	-10.621	-10.231	-11.01	-11.927	-10.92	-11.023	-10.625	-11.081	-9.9892	-11.353	-11.149	-9.7641	-9.8014	-10.793	-10.15	-11.015	-10.699	-10.059	-11.178	-11.519	-9.9139	-11.707	-10.483	-11.743	-10.092	-10.772	-9.8817	-10.106	-11.814	-9.9163	-11.733	-10.717	-10.853	-12.086	-11.485	-11.637	-11.245	-11.566	-11.344	-10.29	-10.876	-10.813	-11.709	-10.453	-10.858	-10.262	-9.4536
-2.3214	-1.7191	-0.80737	-1.5837	-1.3169	-2.06	-1.3872	-2.0424	-1.3284	-1.2797	-0.82729	-1.9436	-1.1497	-1.2729	-1.4902	-1.0915	-0.93723	-1.8667	-0.93735	-0.76939	-0.98184	-0.30646	-2.0443	-1.8087	-1.4069	-1.2033	-1.4279	-2.3649	0.24269	-1.1613	-1.4174	-0.82591	-1.6519	-0.69102	0.15868	-0.86511	-2.2833	-0.99604	-1.3062	-1.8037	-1.0881	-0.79878	-1.6232	-2.0681	-0.60798	-1.2764	0.066904	-1.9497	-2.1841	-2.6745
-10.13	-11.043	-9.4531	-10.729	-10.501	-9.187	-9.4387	-10.778	-9.8676	-11.275	-12.586	-9.748	-11.003	-10.951	-9.949	-10.617	-10.668	-9.2917	-10.692	-10.06	-10.79	-10.456	-10.696	-10.549	-9.2984	-11.039	-10.65	-9.9036	-10.888	-10.056	-9.5241	-9.2894	-8.9659	-10.53	-10.399	-11.141	-10.352	-10.808	-10.417	-9.6159	-10.474	-10.631	-10.103	-10.762	-10.354	-10.06	-11.05	-11.144	-10.795	-11.028
-3.9443	-2.6287	-2.7714	-1.8681	-1.8306	-2.0458	-2.5579	-3.3356	-2.0847	-1.6906	-1.9877	-3.0254	-2.6585	-2.6656	-3.2567	-2.8717	-1.5651	-3.0269	-3.086	-3.705	-2.8945	-1.7328	-2.552	-2.7087	-2.8481	-3.1352	-2.6969	-3.4419	-3.1735	-3.3067	-2.3662	-2.6405	-2.3602	-2.5157	-1.867	-2.5308	-1.975	-2.0381	-1.9547	-3.4513	-2.5768	-2.1915	-3.3507	-2.9799	-2.3034	-1.1024	-2.6793	-2.8136	-2.6537	-2.2119
-3.1215	-2.054	-2.7507	-1.5374	-2.3869	-2.4987	-0.59761	-1.9565	-3.5757	-2.4954	-2.1333	-2.8261	-4.3488	-3.9979	-2.5992	-2.7532	-3.4933	-2.0953	-2.4375	-2.6961	-1.7788	-2.3026	-2.5922	-3.1555	-2.3709	-2.5901	-2.4044	-3.2873	-2.3358	-1.5704	-2.9373	-3.6865	-2.6025	-1.9778	-2.8052	-1.9285	-2.5679	-3.4316	-2.7961	-3.8081	-1.8464	-3.8992	-1.14	-2.0317	-2.7108	-2.309	-2.9386	-2.8212	-2.6095	-3.0482
-9.6182	-8.2604	-8.9645	-8.5854	-9.8025	-9.4582	-10.348	-8.6188	-9.2931	-8.0194	-10.052	-8.3874	-8.9105	-9.0153	-8.222	-9.8636	-8.274	-8.1797	-9.4967	-9.8551	-9.5648	-9.0973	-9.7833	-10.477	-9.0693	-9.9824	-8.2686	-7.7099	-8.5226	-9.1484	-7.961	-9.3919	-8.3281	-8.6067	-8.0566	-9.6771	-8.2813	-8.1065	-8.9092	-9.0091	-9.2478	-8.2961	-8.7826	-8.5765	-9.5853	-7.859	-8.3029	-9.568	-8.6891	-9.4068
2.0816	0.74197	1.7981	1.1098	2.7978	1.7838	0.74643	2.0196	1.711	1.973	1.5917	1.0643	2.0784	1.4036	2.83	0.94781	2.2843	2.1474	2.3418	2.7252	1.5459	3.5908	1.6412	2.3886	2.1972	1.6373	1.3705	1.6142	1.3102	1.2234	1.9292	2.2136	1.9814	1.903	2.0268	0.96968	2.152	2.0887	1.5318	2.1997	2.6133	1.6313	1.9782	1.9798	2.5322	2.0321	1.7604	1.1728	2.426	0.41793
-14.46	-14.603	-14.329	-14.315	-13.678	-14.259	-14.977	-14.651	-15.408	-14.863	-13.821	-14.684	-15.417	-13.895	-13.948	-14.959	-14.877	-15.018	-14.857	-14.51	-15.028	-14.729	-14.036	-14.218	-13.341	-14.214	-15.434	-16.249	-14.364	-15.097	-14.637	-13.87	-15.775	-14.277	-14.731	-14.498	-14.107	-15.058	-15.535	-14.382	-14.64	-15.142	-15.356	-14.43	-14.625	-14.443	-14.48	-14.512	-14.385	-14.095
1.2029	0.68361	0.22607	-0.95384	-0.37674	1.4173	1.1092	0.046849	0.1375	-0.45268	0.098157	0.68991	0.53579	-0.96677	-0.50999	-0.42093	-0.77107	0.21945	0.6724	-0.70929	-0.77466	0.050027	0.32217	0.14331	-0.39917	0.26257	-0.67156	0.62272	0.058362	9.1679e-05	-0.0037867	0.42945	-0.030679	-1.0964	-0.54944	0.19001	-0.68067	0.31353	-0.1137	0.71685	-0.28665	0.42951	0.42608	-0.37771	0.62272	-0.67987	-0.31345	1.196	-0.86319	0.13485
-12.974	-13.313	-12.65	-12.951	-13.085	-12.438	-11.288	-13.81	-12.065	-12.859	-12.473	-12.935	-11.507	-12.934	-12.366	-11.96	-12.147	-12.462	-13.414	-12.397	-12.196	-12.719	-12.583	-13.006	-13.319	-12.153	-12.492	-11.755	-13.994	-12.876	-12.871	-12.646	-11.801	-13.254	-12.87	-14.168	-11.85	-12.735	-11.988	-12.4	-13.22	-12.328	-14.023	-13.582	-12.95	-12.94	-12.472	-12.612	-12.74	-13.042
-8.8243	-8.8564	-9.2789	-9.3552	-10.071	-9.077	-9.1612	-8.8509	-9.4388	-9.3208	-9.0565	-8.9812	-7.9012	-10.293	-9.7785	-8.4079	-8.5076	-8.6184	-8.575	-9.2949	-9.9569	-8.2207	-8.2928	-9.3117	-8.1062	-9.4967	-9.4668	-9.1454	-9.6538	-9.383	-8.6875	-8.6238	-8.7764	-9.2139	-7.4063	-9.3753	-9.3801	-9.3851	-8.2049	-8.9876	-8.1054	-8.1817	-9.4249	-9.6914	-9.1222	-8.4276	-9.6587	-8.8217	-7.747	-8.9148
-13.995	-12.82	-12.567	-13.318	-12.629	-12.467	-12.983	-12.716	-12.94	-12.46	-12.632	-12.509	-12.989	-12.981	-12.34	-13.762	-12.968	-12.247	-13.154	-12.63	-12.538	-12.74	-12.811	-14.103	-13.322	-14.437	-13.111	-12.989	-13.663	-14.643	-13.511	-13.319	-13.373	-13.022	-14.369	-12.616	-13.455	-12.332	-13.503	-13.196	-12.393	-13.318	-13.463	-13.682	-13.152	-14.324	-13.673	-12.342	-14.453	-13.343
9.6209	9.7838	9.4507	10.148	9.2514	9.9599	9.5006	9.6982	9.2446	8.5912	9.493	10.126	9.3871	9.6474	9.8729	10.806	9.9076	10.198	9.9914	8.9772	10.034	10.39	10.297	10.004	9.1726	11.224	9.787	9.735	9.8528	9.5037	9.732	10.577	8.7745	9.7084	10.733	11.638	10.008	8.961	9.6359	9.2878	8.6157	11.053	10.658	9.0649	9.4958	10.225	9.939	10.007	10.539	10.218
-22.165	-22.591	-22.05	-22.818	-21.529	-22.312	-21.769	-21.853	-21.703	-23.054	-22.989	-21.871	-23.078	-22.406	-22.153	-21.107	-21.72	-22.556	-22.102	-22.364	-22.114	-21.988	-22.177	-21.129	-22.274	-23.373	-21.51	-22.474	-22.782	-22.316	-22.119	-22.275	-22.803	-20.864	-23.203	-22.764	-20.953	-22.828	-22.804	-21.827	-22.791	-22.541	-22.577	-22.358	-21.33	-22.784	-22.57	-21.613	-22.061	-21.542
-14.433	-15.394	-14.62	-15.536	-15.298	-14.408	-14.014	-14.663	-13.584	-14.115	-15.467	-14.58	-14.841	-15.05	-14.946	-14.74	-14.845	-14.464	-15.055	-14.493	-13.888	-14.689	-14.942	-13.989	-14.352	-14.371	-14.812	-14.816	-15.002	-15.396	-13.767	-15.083	-15.16	-15.471	-14.863	-14.792	-13.717	-15.518	-13.797	-14.23	-13.264	-14.856	-14.692	-15.377	-15.585	-14.818	-14.439	-14.2	-13.96	-13.594
-2.5045	-2.2703	-2.6625	-2.1165	-3.4008	-3.158	-2.3911	-2.8649	-2.5334	-2.1549	-3.0778	-2.7062	-2.699	-3.6888	-2.6202	-2.1012	-2.1231	-2.5083	-2.0548	-3.8151	-2.284	-3.0399	-1.9959	-1.4655	-2.0257	-2.3449	-1.9651	-1.5734	-3.1546	-1.1025	-2.3061	-2.1898	-0.98305	-2.7557	-2.5569	-1.2671	-2.6781	-1.8276	-2.0162	-1.8244	-2.4758	-2.8655	-2.1338	-1.4462	-2.3731	-2.0034	-2.59	-1.6932	-2.658	-2.5364
-3.7418	-4.5096	-3.9399	-5.141	-3.0952	-4.3923	-5.266	-3.3908	-2.9214	-3.3802	-3.9402	-4.4794	-3.8366	-3.6581	-3.7647	-3.8048	-2.644	-3.8832	-3.9336	-3.3994	-2.9906	-3.4072	-5.1174	-4.6477	-4.1055	-3.5917	-3.6841	-3.6551	-4.26	-3.2573	-4.2487	-3.3467	-3.2953	-3.4461	-3.8774	-4.456	-4.4018	-4.4038	-4.2966	-3.9339	-3.3234	-3.8826	-4.1008	-4.1114	-3.0314	-3.7805	-3.5512	-3.326	-4.7385	-4.8402
5.0637	6.15	6.4604	5.9379	5.5602	6.1008	4.6961	5.8055	5.3886	4.839	3.9076	7.1338	5.119	5.8177	6.1481	6.5257	5.2659	5.4617	5.9179	6.1466	5.7794	6.7121	4.9175	5.0236	5.7999	6.0438	4.7771	5.9039	6.0282	6.2726	5.5093	5.9517	4.5381	4.9361	5.9615	6.4366	5.7453	5.7348	6.2384	5.3028	5.7527	5.7648	5.6046	6.0349	4.7822	6.7005	5.6305	5.5641	5.4465	5.7946
2.2032	1.228	1.2062	0.50467	2.2533	0.90199	0.59719	0.82824	1.9372	1.5412	1.8429	1.389	2.1074	2.1099	0.64117	0.28133	2.0064	0.89184	1.5572	1.6568	2.6064	0.54621	1.2883	0.88523	1.4557	2.0087	1.3031	1.871	2.0154	1.7671	2.2227	1.7922	1.044	0.89742	1.0503	1.7973	1.3673	2.3625	2.1884	1.5107	1.2703	1.2415	0.76627	1.5921	1.3748	1.2987	2.1758	1.3641	1.5884	1.7275
-14.753	-15.296	-15.638	-14.083	-14.728	-14.011	-13.064	-14.044	-13.524	-15.008	-12.83	-14.182	-13.838	-13.812	-14.862	-13.683	-14.21	-15.041	-14.909	-14.144	-12.77	-14.21	-15.461	-14.048	-13.826	-13.653	-15.168	-14.637	-13.936	-13.799	-14.069	-13.737	-14.408	-14.275	-14.21	-12.92	-14.867	-13.853	-13.767	-14.38	-12.93	-14.578	-13.252	-14.542	-14.168	-13.353	-13.045	-14.429	-13.022	-13.947
0.081001	-0.17812	-1.0236	-0.9576	-1.6056	-1.477	-2.6999	-0.92023	-1.1937	-0.76187	-2.1546	-1.5482	-0.60883	-1.3179	-2.276	-1.4904	-0.57522	-1.2727	-1.0352	-1.1195	-0.85675	-2.0631	-1.7115	-1.9177	-1.0699	-0.33521	-1.6076	-1.7631	-1.2873	-0.072096	-1.6796	-1.2952	-1.286	-2.1429	-0.84812	-1.1008	-1.3507	-0.70434	-2.3349	-0.18323	-1.1201	-0.57538	-1.0752	-0.89249	-1.8671	-1.9077	-2.2997	-0.082857	-1.5838	-1.5128
-4.4292	-4.144	-5.5816	-5.6963	-3.9789	-4.1155	-5.0887	-4.8285	-3.8375	-4.6563	-5.1614	-4.8372	-5.2772	-5.2923	-4.3951	-3.6675	-4.6683	-5.259	-4.4015	-5.067	-3.6886	-4.3887	-3.5326	-3.665	-4.8662	-4.3655	-4.7334	-4.5633	-3.7861	-3.64	-4.6389	-4.4745	-5.5236	-3.9232	-4.8911	-5.3684	-4.6395	-4.1255	-4.4509	-3.725	-4.6348	-5.9065	-4.1007	-4.5726	-4.3811	-4.146	-3.8385	-3.6551	-4.8008	-3.626
5.295	5.8809	4.9294	5.7581	4.9649	6.6573	6.437	6.0366	3.6337	6.0065	6.0238	5.4624	5.9478	5.9549	6.6347	5.3698	6.0992	6.3948	4.738	4.8104	5.205	6.5682	5.4267	5.5391	5.6584	5.572	4.9605	5.8811	6.5898	5.6711	5.2404	5.7227	6.632	5.2341	5.4956	6.1105	5.454	5.9876	5.094	6.448	6.2935	5.4448	5.7096	5.7728	5.7808	4.6316	6.6668	5.0047	5.9224	6.0436
0.68118	-0.67321	0.18928	-0.32535	-0.87449	-0.62895	-0.24085	-0.039859	-0.19029	0.21984	-0.30986	-1.2666	-0.026398	0.42712	-0.93099	1.0331	-0.1695	-0.47435	0.54148	0.093935	-1.014	0.11224	-1.2122	-1.0856	-0.83411	-0.7812	0.0046612	-0.78938	-0.4822	-0.43759	0.058625	-1.8492	-0.19695	-0.43832	-0.50887	-1.3207	-0.18194	0.086078	0.43657	-0.63565	-0.81631	0.10026	-0.34052	0.6141	-1.3367	0.12996	-1.1093	0.30828	-0.59849	-0.90943
6.9552	6.9224	5.897	7.0225	6.4103	5.9934	6.0906	6.8885	7.6741	6.836	6.6935	6.7565	5.7762	6.9532	8.1908	6.1773	8.1598	7.3287	6.6329	6.574	7.6019	6.4628	6.7292	7.3866	7.8305	6.7322	6.3956	6.8476	7.3739	6.6126	6.5663	6.9135	5.9067	6.5576	6.3552	6.6475	7.105	7.2928	7.2978	7.2062	6.7476	7.4826	6.6201	6.2828	7.723	7.0185	5.6202	6.9752	6.0009	5.7031
-11.809	-10.443	-10.194	-11.164	-11.412	-9.9483	-11.306	-10.911	-10.457	-10.297	-10.195	-11.248	-10.845	-10.97	-10.75	-11.622	-11.103	-11.412	-10.789	-10.457	-10.613	-10.776	-10.923	-10.885	-11.772	-10.774	-11.586	-11.047	-11.402	-10.449	-10.978	-9.9623	-10.965	-11.146	-10.401	-11.543	-10.931	-11.552	-10.973	-10.691	-11.003	-11.288	-10.719	-10.781	-10.655	-10.832	-10.331	-9.6011	-10.354	-10.468
-3.2723	-2.813	-5.1467	-3.4611	-3.648	-2.6796	-3.1757	-2.4842	-2.5202	-3.1456	-3.2472	-3.4595	-2.3178	-3.5541	-4.1634	-3.2925	-2.8183	-3.0082	-2.7839	-3.2442	-2.2547	-3.4522	-3.4824	-3.8302	-2.8715	-3.5675	-3.2181	-4.3315	-3.1779	-3.4275	-2.9907	-3.2607	-2.1818	-2.8869	-2.1621	-3.5386	-3.4225	-3.9374	-2.9524	-4.4939	-3.9168	-2.9786	-3.6129	-3.9102	-2.231	-3.1476	-2.6093	-2.5761	-3.1069	-2.3801
-10.623	-9.5883	-10.388	-9.5091	-9.8895	-9.4032	-9.4235	-10.633	-10.081	-11.451	-10.127	-10.419	-9.8827	-9.7493	-9.6533	-10.199	-9.5989	-9.5844	-9.5106	-11.137	-10.03	-10.12	-10.753	-10.149	-8.9205	-9.7574	-10.936	-9.6746	-10.108	-10.485	-11.061	-9.3615	-9.9628	-10.581	-10.679	-8.6851	-10.54	-10.117	-9.4547	-9.8731	-10.025	-9.2669	-11.167	-9.7013	-10.383	-9.4951	-9.922	-10.893	-9.5652	-9.3584
-0.34765	1.1129	-0.76325	-0.80692	0.51089	-0.32775	-0.69795	0.77541	0.38032	0.79293	0.073935	-0.71031	-0.29439	-0.88579	0.47626	-0.15449	1.2032	-0.44018	0.1996	0.93964	-0.88207	-0.60334	0.69725	0.22579	-0.57223	-0.24227	0.017923	-0.036639	1.6339	0.013113	-0.99428	-0.40604	0.2943	0.15134	-0.48679	-0.10981	0.94695	0.38358	0.045308	0.15493	-0.43351	0.4013	-0.083229	0.46863	-1.1311	-0.68853	0.25084	1.0194	-0.3082	0.29886
-11.227	-10.409	-11.461	-11.369	-10.895	-10.893	-12.225	-10.651	-11.719	-10.129	-10.503	-10.321	-10.537	-11.548	-10.438	-10.056	-10.429	-10.757	-10.714	-10.019	-11.569	-12.265	-10.361	-10.75	-10.377	-10.689	-9.8255	-10.97	-12.05	-11.787	-9.863	-11.016	-11.176	-10.392	-10.198	-11.494	-10.849	-11.334	-10.556	-9.911	-11.002	-10.85	-10.219	-10.353	-10.775	-11.333	-11.711	-11.027	-10.521	-10.963
8.3008	9.527	8.1059	9.9894	8.3736	8.8518	7.7368	8.9956	8.0979	7.6865	8.9967	8.935	8.5099	8.9108	7.7804	8.8928	7.6457	8.1826	9.0246	8.1124	9.0092	9.6888	7.4444	8.6982	8.687	7.9627	8.8593	9.6531	9.257	9.0902	8.9392	7.7149	9.209	9.7472	8.7095	8.0956	8.2691	8.713	8.2794	8.1677	7.6804	8.6257	7.9275	8.9515	8.8154	8.6917	8.7656	8.8895	9.0141	8.0641
-0.089576	-0.43565	-1.1019	-0.62707	0.31262	-0.99869	-0.94054	-0.58202	-0.12564	0.29045	-0.35416	-1.3068	-1.0018	-0.3901	-0.71629	-0.64729	-0.16442	0.56666	-0.79921	0.79801	0.34517	-0.12139	-0.66944	-0.40451	-0.0078247	-0.80993	-0.086609	0.18612	-0.73568	-0.39489	-0.28904	0.10674	0.27706	-0.35392	-0.68875	-0.62415	0.12632	-0.41162	-0.027076	0.70101	-0.36589	0.015847	0.078071	-0.62173	-0.0064063	0.41032	0.13957	0.51535	-0.27863	0.68301
-12.438	-12.491	-12.156	-12.259	-12.618	-11.416	-13.091	-12.642	-13.52	-11.377	-12.59	-12.239	-13.084	-12.363	-13.497	-11.702	-12.949	-14.163	-13.701	-12.315	-12.853	-12.34	-12.799	-12.642	-13.042	-12.849	-12.971	-13.854	-13.873	-12.941	-12.026	-12.34	-13.606	-12.959	-12.282	-12.44	-13.685	-12.859	-13.569	-11.443	-11.789	-13.339	-13.95	-12.645	-13.071	-12.649	-13.507	-13.515	-13.912	-12.834
3.4202	3.4965	2.6955	3.2094	2.7681	3.4161	3.1556	3.3709	2.7706	3.8297	2.7275	4.0481	2.5919	3.4897	2.2593	3.5618	2.8786	3.1709	2.7612	3.7514	3.0502	2.8672	2.2588	2.2369	3.3969	3.0079	3.2208	2.5374	3.9993	2.8697	1.9887	4.0645	2.9515	2.6244	3.4504	2.7381	3.3316	3.3475	2.2279	3.0633	3.5492	2.9217	2.9437	3.6692	2.6937	2.1752	3.6701	3.139	2.0276	2.1112
0.14018	-0.9984	-0.94723	-0.096469	-0.50044	-0.024915	-0.301	-1.6759	-0.78464	-0.0019863	-1.5231	-0.6987	-0.66254	-0.90059	-0.74531	0.0014016	-0.21488	-0.61534	-0.62562	-1.4629	0.17508	-0.84704	-0.41747	-0.7795	-0.37203	-0.95809	-1.2919	-1.156	-1.9169	-1.0048	0.72603	-0.73021	-0.87835	-1.4068	-1.531	-0.95072	-2.196	-1.2631	-0.24838	-0.48974	-0.53891	0.035156	-0.51063	0.10163	-1.6473	-0.44429	0.36118	-0.57383	-1.2138	-1.6882
1.4619	0.95154	2.1115	1.7645	1.6665	1.655	1.3507	1.6916	2.1517	2.1534	1.8275	2.1823	1.1105	2.0907	1.066	2.0494	0.99865	1.414	1.4047	1.9795	1.6899	0.90338	2.139	1.5595	1.6565	2.2308	1.2943	3.0716	1.4495	1.6146	3.2339	2.1504	1.4626	1.0206	1.8532	1.9313	2.5759	2.7451	1.9956	2.0049	1.1726	1.4338	0.85814	1.9583	0.52134	1.8054	1.812	0.75802	2.73	0.78358
-7.4837	-8.662	-6.8568	-6.7453	-6.4527	-6.4527	-6.1041	-6.8595	-7.1957	-5.6514	-7.8103	-6.5348	-6.2435	-6.2148	-7.2671	-7.2845	-6.5923	-5.7154	-6.3811	-5.8853	-7.7735	-6.5982	-6.613	-5.1669	-5.9279	-5.7635	-7.2645	-5.864	-7.3539	-6.2488	-6.6086	-6.1804	-5.9087	-6.2821	-8.5518	-5.9279	-7.0907	-7.003	-6.3335	-6.9741	-7.2551	-6.8279	-5.9993	-8.2437	-6.5196	-6.0907	-7.6967	-7.6096	-5.9781	-7.1344
2.8934	2.2715	2.7042	2.278	2.9222	2.0899	2.4479	2.1898	1.7608	2.6779	2.9048	2.1608	2.5171	3.2187	2.5216	2.6458	2.8129	3.2691	2.2678	2.9943	2.2269	2.7803	2.6888	1.6476	1.9619	3.5539	2.6738	3.3953	3.0892	2.7541	2.951	2.8394	2.1827	2.6224	2.2876	2.9849	2.1188	3.2816	2.9632	2.0867	2.2978	2.4501	3.0505	3.4909	2.7655	2.7402	2.9588	2.6477	3.4872	3.3106
5.0096	6.4247	5.2736	5.7816	4.8663	4.6454	6.1573	4.5893	6.0697	4.7468	5.9698	5.5858	6.2238	5.4716	6.3835	5.0172	5.6243	5.7339	5.5878	6.5274	5.5435	5.978	5.7228	6.0582	4.7648	5.174	5.6169	6.6101	5.6396	6.3108	5.9891	5.4095	6.1751	5.7036	5.3245	5.0491	6.5066	6.923	5.4444	4.6504	5.8242	6.062	4.8337	6.067	5.8719	5.1587	5.3454	5.5632	6.3405	6.083
-21.694	-21.95	-21.573	-22.226	-22.435	-21.186	-22.712	-23.663	-21.754	-21.526	-22.782	-21.825	-22.549	-21.866	-22.533	-22.601	-22.425	-22.2	-21.378	-22.014	-23.402	-23.468	-21.674	-22.58	-23.166	-21.084	-21.292	-21.487	-22.417	-21.908	-22.635	-22.532	-21.996	-21.87	-22.893	-23.635	-22.842	-22.446	-21.343	-22.167	-21.877	-21.918	-22.652	-21.65	-21.546	-21.688	-22.124	-22.446	-21.974	-21.799
-3.9645	-2.9892	-2.9294	-3.8638	-2.4792	-3.4846	-2.9128	-3.6852	-3.1249	-3.5803	-2.1934	-3.39	-2.5254	-2.2863	-3.3913	-3.1574	-2.5031	-4.812	-3.3096	-2.9485	-3.9615	-4.275	-2.8591	-2.7802	-3.4228	-1.9365	-4.786	-3.8787	-3.0601	-2.8343	-3.906	-3.4707	-2.7093	-3.8783	-3.7454	-3.1732	-4.0316	-2.7137	-3.2433	-2.9833	-3.6453	-1.5418	-3.0796	-3.6288	-2.5519	-3.946	-3.3336	-2.8044	-2.686	-3.0163
1.4554	1.7222	0.89072	1.3762	1.4504	1.1361	1.4617	1.5796	2.0825	1.2287	1.7149	2.1665	2.9047	1.443	1.8973	0.87481	1.4275	1.6284	1.5681	2.0805	2.0355	1.4694	0.19329	2.2486	0.99081	3.0667	1.4916	1.3053	2.2286	0.38006	2.4614	1.7391	1.7685	1.6835	2.7651	2.1446	1.6879	1.4039	0.76371	1.1601	0.71076	1.9569	0.9008	1.8531	1.8132	1.2128	0.67677	0.80483	2.1111	1.609
-2.9125	-1.6505	-2.0714	-2.7843	-1.6136	-1.5739	-1.9476	-1.6312	-2.2254	-2.2959	-1.5946	-1.0139	-3.0487	-1.1859	-3.4537	-1.1327	-1.842	-0.96714	-2.0924	-1.9243	-1.1938	-1.7868	-2.3242	-1.9408	-2.4486	-2.7057	-1.8834	-2.4622	-1.0961	-0.72463	-0.36397	-0.79943	-0.4539	-1.2918	-1.4309	-0.81537	-2.3616	-2.683	-2.0017	-3.0215	-1.5349	-2.2536	-0.99192	-2.0641	-1.9707	-2.0444	-3.2389	-3.6985	-1.3074	-1.9779
-7.4906	-6.9597	-7.4207	-7.2746	-8.5315	-7.883	-8.0306	-5.9558	-6.8952	-8.0616	-7.6932	-8.3373	-7.6802	-7.3172	-7.2125	-7.4179	-6.3566	-8.2984	-6.6775	-8.3207	-8.0815	-8.0511	-7.6795	-8.0437	-7.6242	-7.9954	-7.8247	-8.2948	-7.3541	-7.3493	-7.5377	-6.6442	-8.5095	-7.3366	-7.1936	-7.4177	-7.6557	-7.1947	-7.1718	-8.3006	-7.794	-6.9747	-6.7713	-8.0047	-7.5168	-7.2814	-7.9961	-7.4288	-7.7135	-7.3604
-0.37291	-0.62389	0.12963	-0.86802	-1.1667	-0.077803	0.29866	-0.16084	-0.026341	-0.92043	-1.3651	-1.0451	-0.60944	-0.33195	0.36024	0.39306	-1.4096	-0.35034	-0.38786	-0.16013	-0.23101	-1.121	0.88065	-0.16421	-0.11392	0.089744	-1.191	0.23926	0.45702	0.62727	0.31996	-1.3466	-0.59613	-1.2739	0.20538	0.18569	-0.81183	-0.069802	1.2126	-0.51279	0.60637	-0.3967	0.014843	-0.8642	0.97898	-0.4977	0.33778	-0.27626	-0.08825	0.0032991
-11.66	-11.031	-11.099	-12.224	-10.153	-9.566	-10.687	-10.824	-10.433	-12.137	-10.504	-10.404	-11.453	-11.185	-11.407	-11.291	-10.232	-10.841	-10.85	-11.218	-10.72	-11.738	-11.763	-10.77	-11.098	-10.756	-11.362	-10.34	-10.59	-11.864	-10.996	-11.527	-9.9616	-11.228	-10.576	-9.8097	-11.153	-11.177	-9.8392	-10.129	-10.43	-10.56	-10.155	-10.96	-10.224	-11.122	-9.5997	-10.267	-10.421	-11.118
-22.807	-22.379	-21.585	-21.738	-21.532	-22.527	-22.568	-22.9	-22.324	-22.634	-23.035	-23.387	-22.306	-21.357	-20.388	-23.276	-22.264	-22.566	-22.038	-23.21	-21.468	-22.01	-22.152	-21.321	-22.168	-22.059	-22.366	-22.602	-22.016	-21.607	-22.517	-21.734	-22.592	-22.241	-21.74	-22.274	-22.051	-21.308	-22.376	-22.689	-21.841	-21.629	-22.797	-22.397	-21.907	-22.871	-22.816	-22.738	-21.852	-21.787
-1.2478	-0.74595	-1.1806	-2.6436	-1.5746	-1.7969	-1.4709	-0.94232	-1.5621	-1.6129	-1.1278	-1.0633	-2.8234	-1.654	-0.77991	-2.1705	-1.0205	0.12382	-1.1034	-1.8724	-0.74194	-2.3403	-1.6665	-1.0297	-1.3853	-1.5184	-2.8139	-0.66952	-1.1751	-2.0389	-1.1135	-1.2817	-1.6371	-1.7897	-1.7167	0.33329	-1.7025	-2.1911	-0.2515	-1.6662	-2.0722	-0.30718	-1.4353	-1.7078	-1.0431	-0.32245	-0.71804	-2.5274	-1.4416	-0.97968
8.5976	8.1967	9.056	7.463	8.7971	8.4803	8.561	8.8241	8.8033	8.1073	7.7537	9.4948	7.6058	8.9707	7.9586	8.7868	8.8418	8.5223	8.7418	9.3497	8.659	8.8897	8.6838	8.5274	9.9162	8.2215	8.672	9.0438	8.1885	8.8238	9.3106	8.8202	8.1248	8.0563	8.1037	9.3784	8.9157	7.5757	8.0913	9.209	8.1125	8.1816	8.6288	9.4088	7.5921	8.1063	8.0338	7.9664	9.27	8.4169
-11.147	-10.591	-10.43	-11.218	-10.94	-9.9958	-11.178	-10.364	-9.9592	-10.299	-11.083	-10.403	-12.025	-11.176	-11.727	-11.468	-10.943	-10.184	-11.903	-10.984	-9.7173	-9.2035	-11.313	-11.208	-11.044	-11.204	-9.9767	-10.854	-10.189	-11.496	-10.089	-10.968	-9.9915	-11.041	-10.485	-9.8236	-10.407	-10.52	-11.287	-11.458	-10.758	-11.862	-11.057	-11.02	-11.633	-11.902	-10.874	-10.225	-11.901	-11.409
0.49733	0.87074	0.53598	0.10815	0.39745	1.8745	0.090699	0.66686	1.8113	2.4342	1.3007	1.6848	-0.80942	-0.31132	0.63869	-0.031577	-0.40719	2.3866	0.5866	0.05024	1.1205	0.61221	0.59468	-0.4108	0.83131	1.9535	0.07302	-0.044468	1.3762	0.5699	1.5408	0.21099	0.85345	0.55969	0.18384	0.2858	0.53003	-0.35317	-0.27156	0.0057011	-0.010118	0.078541	-0.57214	0.95013	1.0065	0.88323	0.83824	0.38572	-0.24958	1.3089
2.8471	2.5776	3.329	2.4162	2.4321	3.0292	2.6819	3.9268	2.8215	2.3718	3.0113	2.9303	2.7025	3.9846	3.6402	3.0723	2.5216	2.4467	3.6148	2.7809	2.5007	3.2751	2.3725	3.2518	2.6189	2.6636	2.8618	2.8778	2.8032	3.1368	3.1799	3.9266	3.9822	2.8658	2.5629	3.1275	2.8254	2.951	3.8917	3.4673	2.7522	3.3895	2.4788	3.727	3.3737	3.3325	3.1738	3.4213	2.2849	1.9428
-12.207	-12.604	-13.352	-13.964	-12.639	-14.063	-13.407	-13.221	-13.977	-13.187	-13.218	-13.288	-12.138	-12.871	-13.347	-11.675	-12.668	-12.423	-12.439	-13.495	-13.586	-13.319	-13.777	-13.3	-12.328	-13.565	-12.395	-12.858	-13.399	-12.885	-13.832	-14.186	-12.818	-13.448	-12.735	-12.194	-12.132	-12.739	-12.306	-14.012	-12.107	-14.215	-13.877	-13.228	-12.395	-12.854	-13.147	-13.852	-12.063	-12.382
-14.583	-14.477	-14.667	-14.499	-13.38	-13.457	-16.05	-13.619	-14.52	-13.785	-15.47	-15.318	-14.989	-14.132	-15.049	-14.709	-14.994	-14.739	-14.935	-13.304	-14.057	-14.91	-14.799	-13.885	-14.854	-14.569	-14.147	-15.222	-14.3	-14.972	-14.597	-13.678	-14.595	-15.45	-15.332	-14.753	-15.049	-14.331	-14.369	-15.087	-14.926	-15.703	-15.005	-13.783	-15.043	-15.158	-15.625	-14.88	-14.835	-14.613
1.2495	2.1598	1.5236	1.8627	2.3772	4.3684	2.3241	2.3456	2.8172	3.0738	1.8935	1.9679	1.8992	2.2565	3.2005	2.5742	3.5371	2.1398	2.907	2.456	2.4356	2.4805	2.4155	1.2142	3.5783	2.7363	2.1285	3.0345	2.9452	2.487	1.655	3.7699	2.5542	2.0876	3.2784	2.7999	2.9515	2.0931	1.8117	2.6705	3.8222	1.1934	1.3482	2.8762	2.6985	1.9064	2.6119	2.4166	2.9638	2.2258
2.0462	2.3444	0.59507	2.3852	1.1717	0.50045	1.481	2.2765	0.99818	1.9041	1.4166	2.549	1.4422	1.8313	1.0261	2.5942	1.3856	1.035	1.2794	1.7439	0.90476	2.5343	0.57033	2.234	0.71439	1.9268	1.1625	2.1829	1.2381	1.6559	1.1261	1.8165	2.0948	1.4596	1.8415	1.0802	1.0958	1.2944	0.958	2.7777	1.5038	1.0809	2.1365	1.5958	2.4274	1.5771	1.1389	1.323	1.033	1.5769
-3.1918	-4.5637	-3.4713	-3.9488	-4.3041	-3.9843	-3.9205	-2.5644	-3.6479	-2.7802	-3.2371	-2.6643	-4.0542	-3.5909	-4.7566	-2.8486	-3.5438	-3.677	-2.8887	-3.9826	-4.2155	-4.3235	-3.8877	-4.3299	-3.1001	-4.0591	-2.6219	-3.9132	-3.1755	-3.4219	-5.3982	-2.807	-5.7229	-5.336	-4.4064	-3.6534	-3.4799	-3.4966	-4.5625	-4.7446	-3.7729	-4.2892	-3.7996	-4.973	-3.858	-4.4383	-3.8261	-4.109	-3.4889	-2.8459
0.68476	-0.045581	0.58846	0.5596	0.48573	0.53314	-0.92579	0.67561	0.23485	0.14488	0.73989	-0.81512	0.050992	-1.0392	0.54212	-0.25741	-0.78331	-1.3574	-0.44028	-0.78171	-0.21215	-1.1018	0.2954	-0.19713	-0.42743	0.92009	0.35462	-0.64896	-0.12174	-0.26347	0.72885	0.28965	-1.3224	0.37391	0.11348	1.339	-0.099866	0.49094	0.93174	0.28199	-0.15524	-0.19573	-0.46567	-0.49431	-0.30313	-0.1996	-0.46436	-0.23949	0.0027305	-0.14666
-2.5163	-3.7261	-2.7402	-3.0496	-2.4752	-4.0562	-2.4607	-4.0509	-2.3652	-3.5419	-3.105	-4.0217	-2.6004	-2.6353	-2.539	-3.3253	-3.5275	-2.8461	-3.0144	-4.0444	-3.1176	-3.1164	-3.5072	-4.7007	-3.3437	-3.4374	-4.1742	-2.8667	-2.5951	-2.7047	-4.3248	-2.4861	-2.743	-3.9485	-2.8372	-4.3008	-3.3289	-2.9399	-2.6041	-4.0465	-3.0078	-3.1847	-2.6353	-4.0563	-2.865	-2.789	-4.2424	-3.7883	-3.1941	-3.7495
-0.70672	-1.3025	-0.8037	-0.33011	-0.90268	-0.57701	-2.2169	-0.66735	-2.0043	-1.5091	-0.90504	-1.4324	-1.6797	-1.8018	0.41987	-1.8811	-1.1	-0.89342	-0.63528	-1.8893	-2.8308	-2.493	-0.57492	-0.6262	0.0041959	-1.1915	-0.84981	-1.3028	-0.57244	-1.0725	-1.521	-2.205	-2.1151	-1.6209	0.11595	-0.70272	-0.9311	-0.56925	-1.6399	-1.4233	-1.8346	-0.97849	-0.64327	-2.0536	-0.61479	-0.4129	-1.0088	0.16987	-1.5454	-1.2579
0.25706	-0.73633	-0.13982	0.58572	0.53158	-0.45536	0.9684	0.071305	-0.43367	1.3263	-0.025197	-0.36835	0.44436	0.50252	0.027697	-0.26345	0.44798	-0.96869	-0.2257	0.80871	0.20398	0.04062	1.1159	0.89561	-0.82101	-0.78386	0.84669	-0.16701	0.83153	0.96519	0.7335	0.61149	0.56563	-0.27636	-0.064059	0.58375	0.24381	0.74721	0.28466	-0.29344	0.50178	0.80864	1.2284	0.11998	0.81939	1.77	0.83403	1.1153	-0.17075	1.4806
-11.217	-11.486	-11.167	-11.458	-11.307	-10.89	-11.475	-11.955	-11.366	-12.06	-10.999	-12.369	-12.05	-11.749	-11.314	-11.904	-11.677	-10.37	-11.501	-11.843	-11.441	-11.657	-11.843	-11.693	-11.242	-11.35	-11.018	-10.526	-10.773	-11.73	-11.409	-11.052	-11.482	-12.486	-10.992	-12.838	-12.711	-12.954	-11.392	-12.379	-10.821	-11.188	-12.865	-12.171	-10.568	-11.785	-11.807	-11.491	-11.978	-12.248
-2.5009	-2.1724	-1.1853	-2.6107	-2.2017	-2.8182	-2.1992	-1.2834	-2.1744	-2.3232	-2.6204	-2.8628	-2.1938	-1.7944	-2.8475	-1.548	-2.8441	-2.1641	-3.1719	-2.6763	-2.9885	-2.2082	-2.2883	-2.9375	-2.2109	-2.3921	-1.7395	-2.5952	-2.9877	-2.339	-2.7284	-2.8567	-2.9414	-2.6513	-2.263	-2.1854	-3.0068	-2.1473	-2.6007	-1.574	-3.5016	-2.9424	-2.657	-3.042	-3.0814	-2.6021	-2.5327	-3.0553	-2.9616	-2.2331
[truncated: 180 more rows]
[truncated: 150 more columns]
