# Supplementary material for: Genetic dissection of main and epistatic effects of QTL based on augmented triple test cross design
Source: PLoS One. 2017 Dec 14;12(12):e0189054. doi: 10.1371/journal.pone.0189054 (PMC5730204; doi:10.1371/journal.pone.0189054)
Supplement: S7 Supporting Information — (ZIP) [file pone.0189054.s007.zip › z2_1200_0.8_5.csv]

-4.1817	-2.9386	-4.7089	-4.2679	-3.7864	-2.2903	-3.5916	-1.4553	-2.1947	-3.8359	-3.6593	-4.2073	-2.1943	-4.3448	-4.0908	-3.4944	-2.2059	-2.7235	-1.7426	-3.2292	-2.413	-3.8605	-4.5141	-3.8141	-2.8228	-3.4386	-3.9815	-3.1888	-2.9498	-3.7926	-4.4282	-3.6738	-2.7206	-3.6575	-4.0227	-1.743	-4.4154	-3.7012	-2.6184	-4.1222	-3.716	-2.8509	-3.1529	-3.4007	-3.3134	-3.8855	-1.2373	-4.4244	-3.3533	-3.2095
3.2427	3.1882	3.1739	4.246	1.9083	2.8432	3.0775	2.8389	3.3563	3.5239	2.8639	2.1246	2.1179	3.0341	2.6701	2.8413	2.429	2.755	2.6973	1.6684	2.4279	3.1745	4.0909	2.7746	4.051	1.6996	3.0905	3.4875	3.2445	3.4554	3.0777	3.1216	3.4827	1.3882	3.196	-0.20444	2.064	3.9554	2.3679	3.5214	1.6288	3.5366	1.4572	2.9623	4.0966	3.4482	3.0924	4.0929	4.1241	5.2922
-14.483	-13.84	-14.091	-13.301	-15.635	-13.884	-13.444	-14.145	-13.975	-13.911	-14.002	-13.152	-13.551	-14.669	-14.184	-14.242	-11.711	-13.911	-14.1	-12.283	-13.776	-14.398	-14.858	-15.459	-13.651	-14.548	-11.909	-15.682	-14.597	-13.303	-13.715	-12.861	-13.926	-14.168	-13.723	-14.377	-13.704	-15.302	-14.293	-14.387	-14.421	-14.619	-14.259	-15.265	-12.862	-14.228	-12.116	-12.813	-13.752	-15.323
-2.4086	-2.2778	-3.2913	-2.7163	-3.2111	-2.2785	-5.5912	-2.4589	-2.0556	-3.4116	-3.3715	-2.7491	-1.7292	-1.7118	-2.0671	-1.0597	-1.7472	-2.7922	-2.1675	-3.4027	-3.315	-2.5683	-4.4912	-2.5937	-1.4788	-0.66033	-3.6136	-2.0895	-3.8565	-2.5492	-1.5989	-1.1999	-1.6839	-3.2964	-3.2704	-1.5621	-2.3053	-2.9021	-2.314	-1.4607	-3.4563	-2.0611	-2.6479	-3.3778	-3.0704	-2.504	-2.8152	-2.4713	-4.4808	-3.4377
-23.187	-23.109	-21.621	-21.867	-21.76	-21.427	-22.47	-22.086	-21.703	-23.189	-22.069	-22.088	-21.38	-21.897	-22.057	-21.299	-22.886	-24.137	-22.485	-21.439	-22.981	-22.375	-22.258	-20.828	-22.541	-21.04	-22.891	-22.677	-22.22	-22.709	-20.877	-22.692	-24.066	-22.269	-22.18	-22.606	-21.667	-23.05	-23.134	-22.194	-22.482	-22.077	-22.304	-23.475	-20.603	-21.897	-22.287	-22.565	-21.107	-21.407
8.5953	8.4825	9.32	7.3274	8.4375	7.1197	8.1026	9.2827	8.8431	9.1181	8.4753	7.6218	9.1725	9.7546	6.6752	8.0682	7.9422	7.9908	8.1334	9.3086	6.6664	8.4572	7.5837	8.5157	7.9897	8.4666	7.9062	8.9007	9.0629	9.0681	8.2845	8.7941	8.9538	7.3967	8.2273	8.4656	9.0464	8.4704	7.9221	8.5685	7.856	8.9429	8.8898	7.2429	8.8669	9.2633	9.2716	8.5429	9.0551	9.1846
0.55384	-1.7631	0.63764	0.19097	-1.4726	-0.13769	-0.089676	-1.1712	-0.66582	0.24778	1.1159	0.065381	-0.012175	-0.55759	-1.3435	-1.164	-0.19193	-0.091481	0.21158	1.8669	0.36655	-0.51565	0.35034	-0.67132	-0.20008	-0.18296	-0.25563	0.48172	-0.70279	0.50467	0.37362	-0.18141	-2.0999	-1.8365	-0.80401	1.2589	1.4481	-0.10165	0.44514	-0.43854	-0.87667	0.71924	1.1028	-0.25603	0.49843	-0.65247	0.21709	1.1637	0.43994	0.10833
-15.233	-13.213	-13.381	-15.429	-14.364	-15.005	-14.912	-13.062	-14.376	-13.832	-13.885	-13.347	-15.019	-14.15	-14.851	-14.084	-15.39	-15.746	-15.414	-14.759	-14.557	-14.259	-13.513	-14.774	-13.638	-14.874	-14.813	-14.129	-15.389	-15.315	-13.689	-12.899	-14.485	-14.615	-12.505	-14.297	-13.585	-15.84	-15.616	-14.496	-15.791	-15.587	-14.828	-15.867	-14.432	-15.37	-14.617	-14.449	-14.751	-12.77
5.1494	6.5892	7.5595	6.6905	6.2458	6.8281	6.1813	6.0145	6.4837	7.878	7.1928	6.1472	5.8114	8.3341	6.1235	6.5272	6.6654	6.3719	9.4997	7.5772	6.3709	6.0815	7.6045	6.8387	7.0942	6.8717	6.2677	7.0166	6.6236	5.9409	5.5117	7.3837	7.8001	5.4151	7.0435	7.7313	6.4668	7.747	6.6919	5.8566	6.2529	6.8871	6.974	8.4516	6.6084	7.1986	6.4175	6.674	6.7749	6.9835
-0.12915	-0.20345	-0.013616	0.58795	0.25409	1.0142	-1.4614	1.4533	-0.41281	1.2974	0.64659	0.9588	-0.36701	-0.17465	1.4653	0.1074	0.19263	0.33059	1.0805	1.599	-0.038206	1.0966	0.5103	-0.63106	0.047318	1.8747	1.569	0.47408	-0.42668	0.55261	-0.83887	-0.72942	0.017653	0.24486	0.36403	0.68804	0.87865	1.8874	-0.84841	-0.25379	-0.99528	0.014606	-1.8059	-0.02867	-0.26122	0.72902	-0.57341	1.1061	0.74854	1.2722
-14.862	-16.933	-13.776	-14.243	-14.269	-15.362	-15.405	-13.395	-14.458	-15.443	-13.822	-15.501	-13.265	-14.203	-13.527	-14.691	-14.963	-12.46	-14.058	-13.829	-13.118	-16.681	-15.238	-14.823	-13.062	-13.316	-14.396	-15.933	-14.775	-15.169	-15.668	-13.887	-15.907	-14.446	-13.907	-14.53	-13.654	-11.918	-15.299	-12.871	-14.015	-14.541	-14.232	-14.246	-15.716	-14.902	-15.077	-14.634	-14.913	-14.51
1.2996	4.2027	2.4577	3.0951	4.4576	3.505	1.6673	2.9992	2.2945	3.1011	2.1352	2.6698	5.0986	2.3822	2.9416	2.2278	3.6684	2.4557	2.3266	1.5027	1.2119	2.8264	3.0542	1.9972	1.4648	2.8218	2.9499	2.5051	3.0019	4.3859	1.6865	2.8389	2.8178	2.6278	1.1508	3.1152	1.775	0.89719	2.3962	3.2753	2.8458	3.6212	1.6179	3.5076	1.6813	1.6037	2.5935	3.116	4.2462	3.0359
-3.7527	-2.0005	-4.5435	-1.8058	-2.8322	-2.7495	-4.2976	-2.949	-3.0355	-3.6858	-1.6494	-3.3619	-2.6098	-3.2136	-2.6596	-2.2511	-3.1052	-3.1617	-2.8407	-3.1883	-3.8507	-2.0234	-2.7183	-1.8276	-2.4517	-2.6501	-3.2839	-1.8737	-2.8913	-2.1432	-3.277	-4.643	-4.6342	-3.0402	-2.1526	-4.3504	-2.3072	-3.447	-3.2256	-4.1011	-3.7503	-4.9289	-3.7097	-2.7502	-1.7211	-4.5078	-2.8217	-2.4879	-2.6424	-2.1155
-11.845	-10.949	-12.167	-10.822	-12.177	-9.9134	-12.809	-11.383	-11.924	-12.772	-10.978	-9.9219	-12.481	-10.366	-13.611	-10.595	-11.433	-10.348	-11.469	-11.164	-10.901	-11.101	-12.631	-10.813	-10.357	-11.183	-11.942	-11.416	-10.983	-10.468	-11.768	-11.165	-11.295	-13.411	-12.332	-11.49	-12.792	-11.315	-13.024	-11.827	-11.283	-11.662	-11.656	-11.633	-12.011	-10.001	-9.9608	-12.508	-12.264	-12.181
5.3134	6.4719	6.4184	6.745	7.0288	5.8887	5.5563	6.9966	5.8254	5.742	5.5394	8.0154	6.2627	5.2552	4.5846	4.6024	4.1749	6.5753	5.5708	6.268	6.0658	6.1869	5.4868	6.3749	4.7873	5.1741	5.3347	4.4267	4.5807	5.9392	6.0977	6.8551	6.0775	5	4.1422	6.5147	5.17	5.6698	5.8986	4.1368	5.3293	5.1079	7.161	7.2892	7.5019	4.6059	5.5112	5.997	5.5708	5.7691
-2.6016	-3.3212	-3.5156	-3.9577	-3.2712	-4.5534	-1.8289	-3.4436	-4.3116	-4.348	-2.5028	-1.5251	-3.0786	-2.477	-3.4196	-4.672	-3.4437	-3.4638	-3.5661	-2.6982	-3.6082	-3.1037	-2.5541	-2.9015	-1.9714	-4.0739	-3.291	-2.4299	-3.3412	-3.895	-3.083	-3.4705	-3.4042	-3.3091	-1.4822	-3.1566	-2.3078	-4.8404	-3.8445	-3.9787	-3.0283	-2.8605	-4.9295	-2.4594	-2.3302	-2.4903	-2.5886	-2.0695	-3.8694	-4.6033
-11.831	-10.048	-10.397	-11.125	-10.083	-9.1934	-11.471	-11.62	-12.758	-11.373	-10.872	-10.442	-11.95	-10.429	-9.3906	-10.608	-10.491	-11.446	-10.442	-10.466	-9.6613	-11.5	-10.09	-9.2489	-12.146	-9.3039	-10.629	-10.931	-10.336	-10.284	-10.95	-11.106	-11.095	-11.058	-11.393	-11.117	-11.445	-11.496	-11.635	-8.5124	-11.03	-11.329	-11.058	-12.573	-11.783	-11.116	-11.582	-9.7652	-9.9195	-10.743
1.0972	-0.84537	-1.0133	1.2924	0.83417	-1.2386	0.98561	0.45334	-0.25245	2.2294	-0.64906	0.23233	0.74449	0.1663	0.47075	-0.35359	0.19811	0.25742	-0.14712	1.2452	1.402	0.36717	0.32189	-0.18862	0.55104	1.13	-0.32918	0.75096	1.1035	0.56488	-0.23693	1.7227	2.5239	0.40962	-0.19916	1.4293	1.6456	-1.1937	0.71392	-0.50965	0.52265	-2.0754	0.48934	1.3094	0.31049	-0.0060385	0.25942	0.93169	-0.58712	2.1927
-15.396	-15.359	-14.493	-15.474	-15.141	-15.85	-14.644	-15.283	-14.893	-15.734	-14.797	-13.884	-14.421	-14.871	-15.695	-12.091	-15.02	-14.532	-13.667	-13.696	-15.5	-14.871	-14.765	-13.963	-14.336	-14.951	-15.481	-15.61	-15.476	-17.042	-16.202	-14.392	-15.338	-14.328	-15.039	-14.22	-13.657	-14.035	-15.506	-14.229	-14.25	-14.099	-13.78	-13.061	-13.215	-14.952	-14.579	-15.671	-14.729	-16.054
-8.9062	-8.9661	-9.0788	-10.236	-9.2026	-9.7392	-8.7628	-8.3016	-9.9629	-9.3521	-8.6606	-8.4459	-9.6735	-8.4913	-9.4141	-9.6876	-8.7838	-8.8554	-8.2102	-8.3694	-9.9176	-9.548	-8.5859	-8.6771	-8.8826	-7.9529	-9.9819	-10.742	-8.9164	-9.2375	-8.8566	-9.5225	-9.1501	-8.872	-9.2454	-7.6474	-9.7899	-9.2783	-8.9425	-10.282	-8.8597	-8.3046	-10.234	-9.6291	-8.867	-9.4588	-11.022	-9.1698	-9.6776	-8.2789
-0.65943	0.3049	0.63913	0.38141	0.57238	0.0019361	0.26505	-1.0272	0.34232	-0.22167	0.42208	-0.33183	0.74608	-0.52641	0.89041	0.37419	0.16038	0.93861	-0.068509	-0.89063	0.012935	-0.58841	-0.33491	-2.3077	-0.51828	0.48816	-0.88141	-0.50452	0.87034	-2.0134	1.6826	0.31406	0.064897	-0.26396	0.47542	-1.0247	-0.523	0.72259	0.4702	0.21477	0.66715	1.3297	-0.56863	-0.097854	1.8051	1.8629	-0.24315	0.060541	-1.7292	0.025456
4.7618	7.3851	4.6526	5.3978	5.7884	6.3158	7.1703	6.3998	5.3658	5.2504	5.8234	5.9456	5.7857	6.7306	6.5374	6.2365	3.4907	6.1673	5.0378	6.6611	6.9409	5.5928	3.7243	5.2077	7.3386	5.3431	6.4895	4.7533	5.7474	5.5309	6.8031	5.6119	7.3436	5.7807	4.5724	5.8684	4.4344	4.4821	8.1645	6.3711	7.0809	5.5104	6.6401	6.1104	3.4281	3.9953	5.8108	4.2089	4.5716	6.4943
0.34351	1.3372	0.8346	0.93132	-0.48689	-0.28104	0.67854	-0.63995	-1.306	-0.048637	-0.60825	1.0978	0.70313	-0.19023	0.83059	-0.31399	-0.14346	0.68705	0.13029	-0.63657	0.16624	0.11231	0.70417	0.87445	0.58457	0.13417	-1.01	-0.70128	0.64854	-0.74969	-0.027829	1.6196	0.58124	-0.28892	-0.66244	0.32416	-0.1513	0.020311	-0.60299	0.19953	-2.0108	0.33629	-2.3544	0.52609	-0.2488	-0.25466	0.94099	-0.77881	-0.63609	-0.62488
-0.88831	1.1369	-2.6828	-1.8887	-1.4047	-0.16921	-0.79054	-1.3952	-1.7376	-3.1423	-1.1716	-0.39043	-2.0453	-1.345	-0.68809	-1.3425	-1.4232	-0.57191	-2.422	-1.6493	-1.9443	-0.773	0.6273	-0.49303	-0.97318	0.62087	-0.55574	-0.63897	-1.3985	-3.2496	-2.0188	-0.69485	-1.3984	-1.8583	-1.7572	-0.083229	-1.2678	-2.1512	-0.27733	-1.5867	-2.1186	-0.39896	-1.4962	-2.1328	-1.7514	-2.5041	-0.96017	-1.6806	-1.6397	-1.5769
-5.152	-3.2939	-2.9834	-3.8707	-3.1622	-2.7228	-1.7883	-2.567	-2.837	-1.7768	-3.8056	-2.7652	-0.87586	-2.1694	-2.1051	-3.938	-4.1565	-2.7783	-3.4351	-3.2639	-2.898	-3.6659	-3.4334	-1.9512	-3.5796	-3.3002	-2.2185	-4.8565	-2.6143	-3.7737	-2.0498	-3.6694	-2.8399	-2.3345	-3.0482	-2.0265	-3.0755	-3.0759	-4.5795	-4.5527	-3.2636	-2.1698	-3.1609	-4.0631	-4.1966	-3.3562	-2.3393	-4.2133	-3.2896	-3.3936
-23.174	-22.405	-21.621	-22.139	-23.157	-23.696	-22.717	-22.159	-21.66	-22.621	-20.935	-22.563	-21.75	-21.433	-22.288	-22.886	-23.271	-21.94	-22.04	-22.378	-22.265	-23.477	-23.268	-22.541	-21.44	-21.461	-23.005	-23.231	-21.389	-23.1	-24.076	-21.9	-22.442	-20.343	-21.776	-21.089	-22.347	-23.578	-22.647	-23.609	-22.348	-21.26	-22.22	-21.769	-22.409	-22.524	-21.592	-23.464	-21.636	-22.272
-4.3832	-4.8232	-5.147	-4.3288	-6.3002	-6.7931	-6.3738	-4.6681	-5.0763	-6.0265	-3.289	-6.5715	-4.4547	-5.1872	-4.6155	-3.8611	-6.5283	-4.2515	-4.9698	-5.0843	-3.9921	-4.7754	-4.3285	-5.9425	-5.8829	-4.6849	-4.3519	-5.2283	-6.5391	-4.454	-4.5469	-6.0563	-5.5634	-4.9008	-4.7101	-7.0185	-4.8502	-4.8035	-5.076	-3.4235	-4.5664	-4.5959	-4.4793	-5.4104	-5.9795	-5.5893	-4.2838	-5.1956	-5.7561	-3.4799
7.9596	8.5771	5.9175	9.3149	7.8818	7.4224	7.8909	7.4811	9.7332	8.2198	8.8679	6.5565	8.1904	8.2567	8.0445	6.8886	8.24	7.3456	8.2879	8.5629	8.4766	7.543	7.7023	8.2906	8.354	7.3488	9.3547	6.9082	7.6905	7.6791	9.3405	7.1274	7.657	8.7208	8.0223	8.8131	9.5562	8.482	6.8988	7.3716	9.2133	7.2798	7.517	8.7557	7.746	7.9717	8.3305	8.0429	8.1042	8.7794
-1.2258	-1.1318	-2.0119	-2.005	-1.6729	-1.5273	-0.20572	-2.6566	-3.066	-2.1724	-0.98949	-1.7334	-0.82768	-0.7124	-2.3822	-0.40214	-1.1382	-1.5527	-1.3221	-1.6257	-3.0242	-0.42756	-0.9391	-0.11264	-1.9127	-1.509	-1.0861	-1.4505	-0.11025	-1.5533	-1.7309	-2.3616	-1.4542	-0.80473	-1.5991	-0.84137	-0.68297	-1.7346	-2.604	-3.0399	-2.02	-2.3736	-0.5564	-1.8853	-1.4798	-2.3976	-2.5484	-1.9361	-3.3711	-2.8004
4.6342	5.0028	4.9254	4.7163	3.2309	5.5807	5.343	5.0525	5.5025	4.4417	3.6672	4.7028	3.4118	4.5995	4.4311	4.473	4.1272	3.9186	4.1018	4.4311	5.0269	3.9185	3.277	4.5039	2.631	3.3836	3.5476	4.777	5.8309	6.1318	4.0849	3.732	4.3972	4.7256	5.6909	5.0008	4.2321	3.726	6.3279	6.3883	4.2371	5.029	6.1581	3.3526	3.7852	3.9046	2.904	4.0648	5.7368	4.133
-5.9419	-5.7437	-5.7315	-5.6015	-6.9279	-5.0005	-5.8762	-6.189	-6.1655	-5.7956	-5.662	-6.5224	-6.2222	-6.6249	-5.7482	-6.3333	-5.7952	-5.5221	-5.8871	-5.3337	-4.1938	-5.7277	-6.6447	-6.0312	-6.6901	-6.968	-7.0596	-4.6472	-6.9998	-5.4134	-5.1377	-5.9561	-3.8233	-5.8168	-6.1918	-6.8311	-7.5894	-6.3867	-4.2429	-3.9749	-4.5194	-3.962	-3.8103	-6.6301	-5.8772	-6.9526	-4.9463	-5.4946	-5.2972	-5.6812
-11.019	-12.221	-12.607	-11.406	-11.167	-12.233	-10.105	-10.362	-10.369	-11.192	-11.805	-12.59	-11.423	-11.946	-10.574	-12.328	-11.828	-11.088	-10.277	-11.902	-10.403	-11.164	-13.213	-11.985	-10.167	-11.729	-11.296	-12.124	-10.997	-13.598	-12.835	-12.09	-13.898	-13.096	-13.53	-14.368	-11.13	-11.348	-13.475	-12.082	-11.301	-11.17	-12.341	-12.378	-11.311	-11.908	-12.061	-11.666	-11.821	-12.043
-1.0122	-2.459	-1.4795	-2.4784	0.38749	-0.72599	-1.3494	-2.7885	-0.34619	-2.2667	-1.3968	-0.33672	-1.2467	-1.1955	-2.9516	-2.5631	-1.6795	-0.40958	-0.56854	-1.1496	0.018692	0.11037	-1.9462	-1.7059	-1.646	-1.2265	-0.64508	-0.087416	-1.0702	-2.7721	-0.75093	-0.96612	-0.56928	-1.9851	-1.7357	-1.9784	-0.51544	-0.65153	-1.7073	-2.6337	-1.0876	-0.40044	-2.0893	-0.85647	0.37775	-1.2532	-1.8688	-1.8545	-1.6899	-1.0535
2.2512	1.9563	2.0258	1.2258	1.9708	0.34701	2.2999	2.6589	1.6314	0.64372	1.315	2.353	2.1795	1.4734	2.1806	2.2364	0.29864	1.1911	-0.56379	2.5412	1.9871	1.9341	0.54914	1.9215	0.042841	0.44747	2.7824	1.7602	1.1783	2.6874	1.9869	3.3536	1.8871	2.1485	1.341	1.7213	1.9809	1.9065	1.9611	2.3406	1.1759	2.7272	3.9022	1.7954	0.93859	0.37822	0.75412	3.4727	1.0349	2.0879
-13.444	-11.78	-12.445	-13.069	-12.708	-12.718	-13.307	-13.105	-12.563	-12.152	-12.306	-13.264	-13.774	-13.158	-12.013	-13.575	-12.557	-11.337	-12.971	-12.959	-12.916	-12.578	-13.355	-12.152	-12.143	-12.482	-12.661	-12.922	-13.024	-12.893	-12.659	-12.169	-12.591	-13.209	-12.585	-13.645	-12.92	-13.289	-12.568	-11.715	-11.718	-13.693	-13.376	-11.802	-13.502	-12.642	-14.038	-13.824	-12.423	-13.424
7.2405	7.4211	6.9661	7.2067	7.0324	7.6904	5.5482	5.7791	7.8007	6.7239	7.504	7.9187	7.4606	6.2096	6.9922	6.5873	7.0843	7.8583	5.8743	6.0638	7.9681	7.2202	7.9018	6.5599	5.5297	6.2694	6.2209	7.254	8.1592	6.8263	4.5912	6.1992	7.2543	7.2402	6.3605	7.609	7.255	6.9357	6.4752	5.5738	7.513	5.5157	6.2602	6.4374	5.9409	5.2419	5.4649	8.1601	6.8522	6.7344
-0.65176	0.20468	0.4765	-0.18507	1.4329	-0.073829	0.8893	0.35	-1.5522	-0.28455	-1.28	0.11794	0.2767	-1.2144	0.21281	-0.33258	-0.18633	-0.52046	-0.9041	-1.225	0.73917	0.095577	-1.0764	0.8185	-0.36967	-0.98705	0.08685	0.74602	-0.56705	-0.80171	-1.5276	1.7659	0.82353	0.3416	-0.1215	0.0082687	-0.47258	0.0053481	0.41273	-0.91426	0.21597	-2.4838	0.11092	-0.96686	-0.67052	0.97018	-1.731	-0.010324	-1.3405	1.4755
4.7202	3.3181	5.9687	5.156	5.9084	4.5241	5.9987	4.701	4.7759	5.1859	5.0349	5.9334	3.6904	5.1436	3.2709	4.7015	4.2337	4.8744	4.2166	4.704	5.2758	5.8047	3.1684	4.2249	5.7429	4.9234	6.2724	4.2891	5.5408	6.2955	6.1722	4.5198	4.1956	5.5107	4.0489	3.5574	6.6383	5.3784	5.9703	4.8106	5.1632	5.1565	4.912	5.7901	4.1505	5.3529	4.4458	4.7686	5.118	4.7761
6.0049	7.0699	7.9145	7.5815	5.0323	6.3385	7.3603	7.3519	7.9378	6.8193	7.1131	6.2418	7.9585	5.8469	7.2248	7.6225	7.6936	7.0135	5.8719	6.8196	5.5873	6.0905	7.5705	6.2364	7.4761	6.6195	6.5895	7.302	7.4603	7.4601	8.3427	7.1337	7.3207	8.2217	5.2463	6.6628	7.2925	5.4726	6.2321	7.075	8.0247	6.0975	5.8907	6.3895	6.3342	7.2751	7.3145	6.1779	6.8139	8.2846
5.6256	5.7132	3.1391	4.9345	5.4173	4.0867	4.724	4.344	5.5623	4.1234	5.2024	3.7917	2.7916	4.6803	4.7582	4.27	3.9282	3.7805	3.3549	4.1988	3.9056	4.6813	5.5109	3.4999	5.3712	3.9265	4.6976	4.9707	2.9292	3.9814	4.3889	4.4568	5.1627	5.2464	3.7575	6.1278	3.9405	4.1943	5.6962	5.6043	5.5469	2.0657	6.159	4.0736	3.5591	4.2518	3.5541	3.3215	3.9445	5.3733
-5.7274	-4.9552	-2.6676	-4.2435	-4.7319	-3.7829	-3.4125	-4.578	-4.6478	-4.1323	-3.5776	-4.6598	-3.9873	-4.8851	-2.5254	-5.1137	-5.3337	-5.6512	-4.6991	-5.4094	-5.3216	-5.2178	-4.4892	-6.2977	-5.1759	-5.5334	-5.0329	-3.8021	-7.4595	-6.6283	-3.5731	-3.7937	-5.6288	-6.8314	-3.7364	-4.9522	-5.0151	-6.5638	-4.6605	-4.1272	-4.7572	-5.3733	-4.1593	-2.9446	-3.931	-5.5769	-4.4455	-5.4207	-5.4281	-4.7687
-7.0847	-4.9046	-6.4331	-4.5406	-5.5175	-5.7078	-4.6281	-6.0628	-7.2094	-6.3729	-6.2967	-5.5674	-6.7515	-5.2585	-5.2545	-6.8848	-5.4634	-5.6043	-6.7985	-5.0021	-6.069	-4.1928	-5.3634	-5.4125	-4.8584	-5.2041	-6.6683	-6.0648	-6.2554	-5.1824	-4.7473	-5.1473	-6.5166	-6.6775	-8.0901	-6.2114	-5.7889	-7.0778	-6.2082	-5.4534	-4.1749	-3.5448	-5.7923	-5.9431	-4.5509	-4.556	-7.0316	-5.2758	-6.2664	-4.8586
-15.212	-15.2	-14.303	-13.442	-15.554	-14.798	-14.328	-14.815	-14.698	-15.312	-14.402	-13.105	-15.656	-15.848	-14.113	-14.031	-14.876	-14.353	-13.818	-14.753	-14.559	-14.44	-14.755	-14.796	-13.174	-16.662	-13.994	-13.069	-15.633	-13.682	-15.122	-14.764	-12.538	-14.861	-15.082	-15.22	-14.031	-13.102	-14.584	-16.419	-14.96	-13.519	-14.774	-14.506	-14.567	-13.077	-13.241	-15.506	-13.808	-16.118
-1.9372	0.15071	0.038414	0.94316	-0.60382	-0.014434	-0.69975	1.5407	-0.87932	0.57355	1.2555	-0.57204	-1.1489	-1.2584	0.13292	-1.3819	-0.70121	0.56352	-0.31939	-1.4653	-1.06	1.0682	-1.011	0.1738	-0.85762	-0.060064	-1.4781	-1.1553	0.88728	-2.5857	-0.2855	-0.050762	-0.54621	2.6495	0.61353	1.5801	-0.25658	-0.93389	-0.11664	-1.2509	-1.4643	-1.2388	-0.60881	0.73575	-0.86824	-0.70567	0.23354	-0.44001	1.4457	-0.38129
-22.403	-21.37	-22.705	-23.246	-24.276	-22.471	-22.668	-21.95	-22.784	-21.149	-22.989	-21.945	-21.937	-21.581	-23.426	-21.848	-21.832	-20.659	-23.505	-20.737	-23.194	-22.469	-22.663	-21.462	-20.455	-20.938	-21.07	-20.926	-20.689	-22.774	-21.322	-22.231	-24.096	-23.771	-21.894	-20.937	-22.095	-21.46	-20.658	-22.373	-22.799	-22.543	-21.797	-23.332	-23.876	-21.715	-22.9	-22.157	-21.448	-22.418
-23.327	-22.067	-23.066	-21.647	-21.996	-20.875	-22.211	-21.233	-22.443	-23.003	-19.856	-22.913	-22.463	-21.97	-19.887	-21.509	-22.502	-23.649	-22.092	-21.469	-22.684	-21.053	-22.031	-22.254	-21.219	-21.742	-21.991	-22.823	-23.108	-21.663	-23.373	-22.575	-21.866	-23.43	-21.887	-22.806	-21.317	-22.692	-23.205	-21.297	-21.283	-21.759	-21.36	-19.911	-20.994	-22.246	-21.861	-22.63	-21.212	-21.104
-12.94	-13.514	-11.715	-12.254	-14.145	-13.74	-14.12	-12.837	-12.301	-14.515	-12.091	-12.296	-13.511	-13.552	-11.741	-12.528	-11.943	-13.387	-14.19	-12.293	-13.626	-13.931	-13.201	-12.379	-12.912	-14.028	-14.131	-14.003	-13.628	-13.767	-12.74	-12.321	-13.037	-13.431	-13.15	-14.3	-12.907	-13.05	-13.838	-14.003	-13.097	-13.513	-13.259	-14.063	-12.614	-13.658	-12.52	-14.646	-15.194	-13.541
-4.3313	-5.2242	-5.987	-7.1373	-6.1142	-5.1315	-3.8472	-7.2049	-6.0538	-5.7645	-5.7974	-6.3214	-4.5655	-6.7197	-5.8781	-7.0391	-6.0159	-4.3683	-4.9742	-7.306	-5.1122	-4.3821	-6.3815	-6.2847	-5.951	-5.8823	-5.4161	-5.0622	-4.4643	-5.7805	-6.3791	-3.9475	-4.4186	-7.4145	-5.9564	-4.715	-6.7169	-4.3599	-7.1993	-6.5466	-7.586	-4.9588	-5.1732	-5.9639	-4.6766	-6.5568	-6.209	-4.8961	-5.5464	-5.942
-22.838	-22.101	-22.104	-21.714	-21.345	-22.056	-22.266	-22.714	-21.685	-22.738	-21.572	-21.425	-21.621	-21.553	-23.53	-21.267	-21.572	-23.08	-23.244	-24.093	-22.528	-21.124	-21.859	-22.655	-23.686	-21.777	-21.629	-21.72	-21.94	-21.96	-20.938	-22.825	-21.446	-22.964	-22.288	-22.57	-20.051	-22.144	-21.58	-21.014	-20.679	-23.656	-20.626	-22.44	-23.672	-22.452	-22.513	-22.034	-22.956	-21.547
1.4636	0.93053	1.5341	2.2092	1.4784	0.90935	1.5327	2.1082	1.145	2.409	0.45988	2.22	1.0806	1.4227	1.049	3.2062	1.3854	2.6197	2.8098	-0.29356	2.2564	1.2714	3.1728	1.366	2.0844	-0.15859	1.0323	3.4236	2.3334	1.0034	1.9094	1.7316	2.4507	-0.054494	1.8695	1.6046	2.5047	2.1525	1.2782	2.0487	1.7201	0.55695	1.1394	2.7756	2.3246	3.0013	0.51486	2.3379	0.58536	1.758
3.504	5.5523	4.7211	3.0158	3.5381	5.9474	3.4791	3.3665	5.4778	3.9203	6.7475	4.6243	3.9216	3.563	3.8007	5.6033	4.2778	5.2269	4.5078	5.6992	3.9896	4.8848	4.8394	4.2398	4.0627	5.5967	4.2592	5.4444	6.1889	4.0285	4.6358	4.3621	5.2943	3.2708	4.9344	4.5275	6.7206	5.5177	3.9002	4.7701	4.4312	4.1407	4.7775	5.7731	4.6274	5.227	4.4572	4.4103	4.4814	2.9471
-1.6675	-1.2158	-1.0277	-1.3739	-1.9481	-1.5953	-0.46979	-0.82596	-1.2087	-2.0047	-2.9561	-0.38719	-2.6307	-1.2581	-1.5611	-1.7763	-2.0849	-1.5184	-2.3176	-1.1838	-2.973	-1.2906	-1.5527	-2.2204	-1.3049	-2.0596	-1.1669	-1.14	-3.1168	-2.6001	-2.7823	-0.28655	-0.76699	-2.4659	-1.6269	-1.3501	-1.0771	-1.5859	-1.5824	-2.9558	-2.5196	-1.0834	-2.6723	-1.1221	-1.026	-1.6384	-0.78329	-0.43316	-1.9558	-0.66144
9.7428	6.9376	8.2742	9.7031	7.4087	7.4268	8.5901	7.5721	8.8814	8.8153	6.9347	8.5002	7.52	8.9534	8.6687	8.9715	6.744	8.5513	7.6282	7.1901	8.6049	9.6646	7.7083	7.8372	8.0334	8.9917	8.64	7.5655	9.883	7.6086	7.4105	7.6803	7.0588	7.8286	6.2303	6.775	8.1861	9.4626	5.8897	7.8558	8.5576	8.7184	7.3692	6.8965	8.531	8.6812	8.1581	7.6165	9.0724	6.3221
-8.7209	-8.2061	-10.047	-9.1232	-9.5667	-9.1846	-8.8494	-9.2468	-9.7776	-10.296	-9.4095	-9.2821	-10	-9.9964	-10.429	-7.8323	-10.472	-7.6564	-8.9338	-9.6074	-9.6169	-9.057	-9.5541	-9.8356	-9.4376	-9.1445	-10.651	-8.3043	-8.7527	-8.392	-8.9611	-8.7621	-8.9516	-7.154	-8.9753	-9.5083	-8.9888	-9.3682	-9.5001	-8.9074	-9.9771	-9.0265	-8.0834	-8.772	-7.6433	-9.6369	-10.409	-9.7682	-7.9701	-8.388
-4.447	-5.1848	-5.5485	-5.8498	-6.0565	-5.4157	-4.6621	-4.1865	-4.4384	-2.9891	-3.8866	-5.0656	-4.7936	-3.6315	-4.8993	-4.3298	-5.0286	-5.9648	-4.3976	-4.8309	-5.1587	-4.3249	-4.5942	-4.7665	-4.0006	-3.7983	-4.8861	-3.908	-5.2839	-5.1005	-5.2453	-6.2081	-4.7375	-5.982	-4.5093	-5.6042	-4.8667	-4.3847	-4.2159	-4.6866	-4.3253	-5.4718	-5.1169	-3.6588	-4.4526	-4.6328	-5.0587	-4.9142	-4.5107	-5.688
-21.048	-22.041	-22.345	-22.177	-21.388	-21.417	-20.93	-22.594	-21.419	-22.389	-20.541	-21.696	-21.674	-23.282	-22.79	-21.686	-24.273	-22.157	-22.739	-22.152	-21.625	-21.464	-21.729	-23.309	-22.52	-21.234	-21.474	-21.744	-20.238	-22.163	-22.823	-21.857	-21.471	-23.569	-23.434	-23.353	-25.233	-22.261	-22.773	-22.447	-20.998	-21.612	-21.313	-21.695	-23.032	-20.949	-23.526	-21.888	-22.212	-22.374
-11.476	-10.322	-9.8759	-9.7969	-7.3482	-7.1693	-8.5787	-8.7373	-10.314	-8.805	-9.2978	-10.076	-8.554	-9.5153	-7.6893	-9.8962	-8.2448	-8.8779	-8.3139	-8.9024	-8.5432	-7.5993	-7.9095	-9.1709	-9.595	-7.0469	-9.5273	-8.8341	-8.1074	-8.4577	-10.792	-8.6577	-10.393	-9.7897	-8.1409	-9.6969	-9.0456	-9.6433	-7.4058	-9.011	-9.6442	-8.6071	-10.097	-9.6381	-7.8077	-8.5396	-9.9106	-7.8025	-5.9493	-7.6864
9.2507	8.8006	9.6245	9.1336	9.8662	10.583	8.9971	10.997	10.215	9.0344	8.9339	9.1176	10.744	8.4748	10.902	8.9813	7.9187	10.514	9.6657	10.992	8.2211	11.281	9.2973	9.838	10.551	10.408	9.7372	9.0559	11.266	8.9281	9.5601	8.7634	8.9914	11.392	8.6402	10.818	11.12	9.3512	8.8168	9.1447	9.4992	9.9888	10.932	9.1404	9.2374	10.424	9.5225	9.8262	10.263	9.7055
-2.391	-1.8834	-1.4608	-1.5511	-1.7129	-1.094	-0.96528	-0.24595	-1.0237	-2.7427	-3.0869	0.06952	-1.2023	-2.5329	-2.3819	-1.5536	-2.5917	-1.7628	-0.58442	-1.5134	-1.4428	-1.9451	-3.0854	-1.8758	-0.91219	0.87513	-1.4566	-0.48271	-1.6846	-1.267	-1.5962	-1.5877	-2.0659	-0.97666	-2.09	-1.8794	-1.7096	-1.4246	-0.15961	-0.62398	-0.68207	-2.997	-0.09026	-1.959	-1.2758	-1.115	0.033954	0.962	-2.5216	-1.8343
-5.3393	-5.5147	-4.2326	-5.2951	-5.0087	-5.3074	-5.2191	-6.5992	-5.8135	-6.108	-4.9864	-5.1495	-6.6501	-5.3144	-7.4721	-4.4971	-5.2131	-6.4275	-5.4844	-5.5333	-6.5164	-5.4119	-4.9066	-4.1269	-5.9443	-6.1651	-4.7163	-5.4947	-3.8258	-5.8667	-6.0668	-7.1646	-5.8685	-6.1033	-6.3595	-7.2007	-5.9628	-4.3105	-6.3743	-5.3877	-5.7276	-5.6049	-5.4189	-3.9078	-4.1961	-6.0045	-6.5588	-5.7423	-5.2792	-5.0239
-14.674	-15.058	-14.629	-15.639	-14.508	-16.093	-16.044	-15.686	-14.246	-15.463	-13.101	-12.944	-14.399	-14.734	-15.701	-14.094	-12.81	-14.168	-15.632	-14.925	-14.979	-15.162	-14.279	-13.779	-14.032	-14.171	-14.041	-14.068	-14.157	-14.733	-14.002	-14.561	-14.234	-15.43	-15.13	-12.802	-13.563	-14.516	-14.688	-14.555	-13.792	-16.392	-14.41	-14.659	-15.082	-15.058	-15.428	-14.769	-14.537	-15.475
1.9038	2.5849	3.922	3.8122	2.2304	1.0542	1.9534	1.9177	2.8662	1.4946	1.4411	1.9561	3.9238	2.6419	2.3631	2.0219	2.4371	1.2818	2.5653	1.8256	3.5	1.279	3.0522	3.4853	3.3087	1.4707	2.7071	1.6764	3.5251	3.1709	3.3454	1.6623	1.7043	2.5617	2.9886	1.8286	3.2984	2.95	3.8821	2.4027	2.4056	2.855	4.1912	2.6893	2.5293	1.5002	1.3721	2.4813	1.8864	3.3155
-14.175	-11.898	-13.154	-14.642	-13.842	-12.822	-12.824	-12.105	-12.843	-13.966	-13.644	-13.251	-14.707	-14.155	-13.755	-12.299	-13.035	-13.916	-13.22	-13.739	-13.473	-13.442	-13.815	-12.886	-15.059	-12.46	-12.115	-13.64	-13.857	-13.486	-14.192	-13.559	-14.108	-13.94	-12.504	-13.389	-11.246	-13.276	-11.444	-12.81	-13.251	-12.373	-12.614	-13.545	-13.812	-12.999	-13.664	-13.216	-12.687	-13.704
2.5433	3.2493	3.8786	2.956	3.2674	2.616	3.7352	3.4275	1.6196	2.226	3.58	4.1376	4.0685	2.559	2.9312	3.7813	0.82434	2.8183	1.9982	3.2298	2.8094	1.5894	2.4554	2.1588	1.59	2.8471	2.9596	3.5488	2.8947	2.3118	3.7655	2.7484	2.9189	1.8621	3.5458	3.4941	2.3496	3.098	3.1072	4.4805	4.3468	3.2083	2.8911	3.0293	1.9535	2.9231	2.1301	2.7734	2.7669	3.4374
-1.0562	-0.81848	-1.4239	-0.56385	-1.6891	-0.61357	-0.62088	-1.4384	-0.55307	1.498	-0.69686	-1.4642	-0.6776	-1.8944	0.28065	-2.3117	-0.80132	0.37678	-1.8302	-1.1173	0.35912	-1.5308	-0.97832	-0.94948	-2.3211	-0.50296	0.0075305	0.25962	-1.4953	-0.841	-1.5114	-0.55159	-2.2162	-0.047848	0.13639	-1.5541	-1.1211	0.76583	-0.57136	-0.70991	-1.5705	-0.077269	-1.3104	-1.4258	-0.41014	0.61481	-0.96309	-0.46079	-1.1719	-1.6263
-0.63938	0.10583	-0.49392	0.63779	-0.99864	-0.76334	0.70759	0.042071	0.14645	0.62679	-0.98668	0.46202	0.24734	0.49324	-0.90695	-0.3021	-0.49613	-0.96657	0.16402	-1.6508	-0.5457	-1.7717	-0.028128	0.72482	1.6833	-0.99683	0.39599	-1.0057	-0.59591	-0.84343	-0.82306	0.44262	-0.97526	0.10828	-1.0516	-0.54897	0.28099	0.18127	-2.7835	-0.66886	0.11349	-0.65356	-1.8114	-0.18689	-0.15411	-1.3336	0.98483	0.90071	0.61527	-0.075788
5.7636	6.2088	6.8927	6.616	7.9362	6.7661	6.9033	7.9595	7.714	6.1829	6.0101	5.7675	6.9519	6.1948	7.3293	6.2355	6.4381	7.7122	7.2809	6.4988	6.9465	6.759	6.3069	5.5044	5.894	8.1534	6.5182	6.1395	7.7962	7.6865	5.8341	9.6759	7.4161	5.0004	8.1121	6.3731	7.2946	7.4006	6.3459	6.7243	7.2463	6.0827	7.2666	6.485	8.0111	7.1027	6.0818	8.1371	5.8278	6.6646
0.28383	-0.98634	-0.69706	-1.4212	-2.9301	-3.1685	-0.4661	-0.92578	-2.494	-1.826	-1.1633	-0.84716	0.67471	-3.2467	-0.9264	-1.486	-1.7846	-1.2007	-0.42589	-2.3421	-0.67909	-0.41353	-2.1582	-1.4188	-1.3368	-1.2747	-1.691	-1.5728	-1.4795	-1.6493	-0.41509	-2.2219	-0.5487	-1.7791	-1.6162	-0.78001	-0.22063	-1.5321	-2.6101	-1.5749	-2.6991	-1.7688	-1.4812	-1.8126	-2.225	-1.6056	-1.3081	-2.1464	-1.2884	0.55435
8.128	8.9956	7.6325	9.1014	9.3926	9.309	8.7197	9.2219	7.8334	10.312	8.3276	9.4032	8.9245	7.9338	8.8231	8.087	9.6586	9.475	7.8019	9.622	7.9808	8.7944	8.2382	8.1834	7.4168	7.8339	8.5142	7.7077	8.936	8.9466	7.6628	8.0223	6.9622	8.3033	7.7434	9.0326	6.5211	9.215	9.9427	9.0409	9.2928	7.9511	8.6466	6.9219	7.7197	9.1605	9.1319	7.6576	8.2544	9.0183
-10.346	-9.0434	-10.532	-8.8459	-9.5922	-9.0432	-10.656	-8.8496	-9.1954	-10.402	-8.9733	-8.8086	-9.5794	-9.2006	-10.949	-8.7701	-8.2814	-10.671	-8.3434	-9.2902	-8.6398	-9.7913	-8.3417	-9.559	-8.2898	-8.517	-6.6849	-10.074	-9.9824	-8.3377	-9.6372	-10.254	-7.8049	-7.9465	-8.3452	-11.092	-9.6676	-7.1642	-9.1903	-8.9253	-8.3647	-9.3865	-8.3337	-8.4781	-8.7901	-9.1311	-7.1342	-10.344	-9.3007	-9.3641
0.40099	2.1398	0.97282	1.9538	0.51719	1.337	1.1162	1.1735	0.83452	1.5703	2.2381	2.1822	2.6297	1.7368	2.4262	0.036381	0.068946	2.2093	1.3308	2.9814	2.7446	0.93069	1.9593	2.1264	2.3878	1.5648	1.1987	1.126	2.2878	2.1759	1.4062	0.60391	1.311	2.0872	2.1125	1.3253	1.1086	0.26711	1.7056	1.1394	0.21791	1.4383	0.73979	2.0943	1.5477	2.2324	2.8986	1.5932	0.44142	0.85788
1.1256	0.32771	1.0369	-0.61314	0.41927	0.11319	1.9433	-0.88567	-0.65423	0.48649	1.2556	0.2978	1.5416	-0.27946	0.56673	0.95714	-0.21576	-0.05351	0.1561	-0.6623	0.68796	0.97017	1.1546	-0.077671	0.72198	0.49715	-0.31294	0.40256	-0.18206	0.78012	-0.56265	0.71181	-0.20462	1.2671	0.38033	0.20744	-0.36256	-0.63989	0.42595	0.045849	1.4422	-0.64264	-0.72101	-0.48228	-0.062888	0.93709	0.21015	1.094	0.48652	1.4769
-14.738	-12.03	-12.056	-12.849	-12.839	-13.176	-13.982	-11.247	-13.39	-13.661	-13.619	-13.275	-13.243	-13.35	-12.821	-13.22	-12.088	-13.909	-12.391	-13.053	-12.54	-12.765	-13.413	-14.272	-12.943	-13.244	-12.497	-13.052	-12.185	-13.498	-13.731	-12.933	-13.136	-13.195	-10.657	-12.472	-13.052	-12.092	-13.655	-13.059	-13.418	-12.365	-11.391	-12.262	-13.182	-12.201	-11.776	-11.366	-13.395	-12.53
-20.298	-19.489	-20.777	-20.606	-21.01	-20.91	-20.918	-21.344	-20.124	-20.606	-20.251	-19.892	-21.379	-22.153	-21.243	-20.572	-19.732	-20.244	-20.494	-18.859	-21.091	-20.856	-21.742	-21.353	-21.321	-20.68	-20.828	-19.416	-20.36	-20.391	-20.595	-20.909	-21.287	-21.782	-21.49	-19.388	-21.08	-19.639	-21.337	-20.128	-21.99	-21.096	-19.407	-21.028	-20.226	-21.822	-22.818	-20.027	-19.348	-21.229
0.029044	-1.5887	-0.70241	-3.5175	-1.6577	-3.0713	-1.8428	-1.5531	-1.4012	-2.5048	-3.1616	0.54883	-2.3698	-1.4489	-0.20843	-2.834	-2.6588	-1.6819	-1.2597	-1.9589	-1.541	-0.44608	-2.0914	-2.7268	-3.7289	-1.0846	-2.3483	-2.7615	-2.6865	-2.7105	-1.3361	-1.0964	-1.4583	-1.6269	-2.8777	-1.7125	-2.2128	-1.8967	-1.4892	-1.4053	-2.7174	-1.7593	-3.3311	-1.443	-0.52579	-3.3198	-2.1807	-2.0954	-3.2706	-0.88071
0.21029	-0.80226	1.673	1.0815	-0.053761	-0.22988	0.048218	0.67996	0.31964	-0.3648	-0.096641	1.5467	0.67985	1.0638	0.40674	-0.17654	0.90591	0.1012	0.59583	0.46781	1.9973	-0.7412	2.0028	1.4249	-1.1325	2.6239	0.2988	-0.21895	1.3831	0.67598	1.3537	0.36825	1.2518	0.76877	0.82625	0.85491	0.089709	-0.37881	0.10001	-0.30978	-0.23779	0.61187	1.9479	-0.2998	1.0177	0.55314	-0.46144	2.6764	0.14529	0.11045
-8.7516	-9.7502	-8.3462	-9.5068	-9.6525	-7.1197	-9.2262	-8.467	-6.5724	-9.4754	-7.5985	-7.8981	-10.008	-8.8724	-8.6663	-8.8734	-8.247	-9.6469	-8.7661	-9.7596	-8.5727	-7.3156	-9.574	-10.1	-7.3262	-6.3827	-11.166	-9.7338	-6.5213	-8.8619	-8.5141	-9.1633	-9.4178	-10.162	-7.7354	-10.212	-9.5951	-9.6412	-8.6191	-9.5419	-8.6237	-9.4315	-9.3221	-8.917	-8.5944	-9.1836	-8.0025	-8.3421	-7.8062	-9.9624
-13.844	-14.532	-15.361	-13.833	-14.397	-13.743	-13.598	-15.044	-14.337	-14.706	-13.278	-14.128	-14.082	-14.192	-14.707	-15.116	-14.428	-15.061	-13.873	-14.685	-16.091	-13.348	-14.654	-15.475	-14.25	-15.501	-14.105	-15.467	-14.557	-15.219	-14.447	-12.92	-14.73	-14.482	-14.339	-13.107	-15.312	-15.839	-15.683	-14.049	-15.497	-14.314	-14.095	-13.732	-15.222	-13.562	-15.072	-14.855	-14.859	-14.354
10.307	10.071	10.939	10.528	10.338	10.675	8.3968	10.96	9.6235	9.6807	9.8157	11.357	11.321	9.3972	9.1621	11.657	11.842	9.5672	7.9914	8.5553	9.688	9.3505	9.2699	9.3002	9.6459	9.8757	10.409	8.8159	9.7429	9.9021	9.3504	9.0434	9.3284	10.967	9.7111	10.072	11.377	9.907	11.275	9.8677	10.127	10.272	9.8533	9.1889	9.667	8.1565	8.3867	10.737	12.921	9.5538
-21.347	-21.534	-21.918	-20.567	-21.499	-21.199	-22.267	-22.056	-23.671	-21.878	-22.086	-22.45	-22.492	-22.794	-21.466	-21.871	-21.997	-22.142	-20.814	-23.041	-23.544	-21.986	-21.876	-21.855	-21.589	-23.201	-23.46	-21.684	-21.81	-23.763	-22.885	-21.69	-20.814	-22.022	-22.008	-20.852	-22.582	-22.897	-23.457	-21.909	-21.766	-21.259	-21.35	-21.768	-21.859	-22.514	-22.348	-22.696	-20.717	-21.975
-9.6028	-11.697	-10.998	-10.884	-9.3032	-9.8272	-11.576	-11.733	-10.938	-9.7095	-12.14	-10.569	-11.295	-10.906	-9.9092	-11.366	-10.073	-11.463	-10.887	-11.695	-12.18	-9.3077	-13.087	-9.7786	-11.205	-10.144	-10.436	-12.077	-10.228	-12.23	-11.012	-11.271	-10.308	-10.423	-10.581	-9.1602	-11.46	-11.556	-9.6556	-11.71	-10.345	-10.028	-10.604	-11.971	-10.2	-10.214	-10.692	-11.704	-9.5042	-10.022
-13.466	-13.557	-11.497	-12.231	-11.182	-14.496	-12.35	-12.292	-12.219	-11.809	-14.831	-12.581	-11.782	-11.505	-12.335	-12.501	-12.674	-14.609	-12.55	-14.194	-15.041	-11.623	-11.806	-11.552	-13.596	-12.366	-12.889	-13.373	-11.856	-12.214	-14.283	-12.473	-14.971	-12.559	-13.51	-12.424	-13.433	-12.721	-13.294	-12.478	-14.008	-12.357	-12.874	-14.4	-13.001	-12.279	-12.841	-13.435	-14.696	-13.26
2.2425	1.4786	3.2976	1.2599	-0.21099	1.2033	1.2515	1.1172	1.0861	1.5769	1.6229	1.7375	0.29247	0.038259	0.42645	1.5731	1.5111	2.1903	1.1524	0.47595	0.16983	1.5067	0.79125	0.29226	0.82555	1.9366	1.2312	1.4027	2.1461	0.59091	1.5455	1.7022	0.65286	1.2167	1.6641	-0.3505	1.201	0.94497	0.61101	0.37108	1.3885	1.5252	0.93979	1.2055	2.8347	1.618	1.5512	-0.45314	-0.43013	2.2649
-13.582	-12.65	-12.196	-13.414	-12.938	-13.733	-12.848	-13.645	-14.55	-12.832	-12.405	-15.104	-13.805	-14.255	-13.186	-14.451	-12.823	-14.357	-14.239	-13.284	-14.811	-12.912	-15.553	-11.776	-14.056	-12.495	-12.311	-12.738	-13.763	-13.149	-13.204	-12.872	-12.873	-12.32	-14.208	-12.212	-14.121	-14.081	-14.465	-14.198	-13.037	-14.337	-14.449	-12.478	-14.736	-12.535	-12.232	-14.282	-13.341	-12.223
-13.041	-14.918	-12.788	-12.547	-12.709	-13.816	-13.313	-12.273	-12.52	-13.005	-12.162	-12.124	-12.602	-13.133	-13.891	-12.931	-13.95	-12.826	-13.122	-12.645	-13.127	-12.683	-13.667	-13.209	-13.539	-11.89	-11.302	-12.588	-13.415	-12.392	-14.122	-14.915	-14.105	-14.774	-13.942	-13.632	-12.991	-13.878	-14.679	-15.079	-12.406	-13.728	-12.991	-13.37	-12.848	-14.972	-14.409	-12.283	-13.034	-13.075
-4.9246	-6.569	-5.8427	-4.3979	-5.7508	-4.4446	-5.6118	-5.7479	-4.7937	-7.0439	-5.9939	-6.613	-6.5218	-6.2104	-5.3972	-5.8811	-6.2754	-5.6025	-4.7184	-5.1342	-6.2218	-6.1407	-4.7314	-5.4677	-5.2139	-4.6154	-5.1006	-5.1095	-6.7762	-4.4924	-4.2469	-5.1091	-5.5637	-7.4799	-6.6378	-4.9997	-3.5992	-4.5758	-5.5588	-7.372	-6.0721	-4.5528	-7.1797	-7.0866	-4.8108	-5.3729	-6.6024	-6.2892	-4.2293	-5.1699
3.1153	0.38808	1.6174	2.9727	1.8912	2.3648	1.3828	1.7273	0.66005	1.835	-0.020187	0.41741	3.0399	0.8902	3.0314	1.9627	2.5838	2.5738	2.1357	1.3959	2.579	2.3558	0.958	2.3121	3.0565	1.2797	0.49672	1.5751	1.7032	2.3253	1.206	1.6196	2.4881	1.6659	2.4328	2.9304	2.9207	2.2984	1.807	0.36757	0.6938	2.0802	1.3386	3.2056	1.0885	2.215	1.5377	1.5877	1.0413	1.4403
2.6649	4.3614	3.3437	2.5634	2.3532	2.4823	2.415	3.3027	4.0298	3.0802	3.6449	3.4895	3.6435	3.5692	3.3351	4.7895	4.7284	3.4802	1.9453	3.1745	3.1849	3.4053	3.3625	2.1048	1.8493	3.0838	4.1659	4.1471	3.6232	1.5257	0.8685	3.0575	4.3892	1.921	3.1468	3.6053	3.0471	0.99267	3.6038	3.7113	2.1697	3.7883	0.53341	3.5496	3.3154	3.21	2.6088	3.8511	4.2798	3.5035
-3.6867	-4.3138	-4.1768	-2.7194	-4.6564	-4.1326	-3.1266	-4.3953	-3.1761	-3.1	-4.3069	-4.9857	-3.777	-4.2085	-4.5667	-2.3503	-4.7279	-4.6859	-4.4012	-4.9323	-3.0411	-2.9882	-3.9308	-4.1416	-2.9712	-3.2437	-4.8004	-3.7054	-3.1353	-4.5874	-4.4988	-4.0848	-3.7781	-2.8467	-4.0977	-2.5292	-3.3286	-3.2491	-3.3575	-5.3626	-4.3803	-4.4155	-5.3281	-3.585	-2.8899	-5.1204	-3.068	-4.9991	-5.1442	-3.6423
-9.8584	-8.1142	-11.516	-10.43	-10.408	-9.4413	-9.8918	-8.5705	-9.5088	-10.906	-11.193	-10.997	-9.3736	-9.5286	-10.797	-9.3094	-11.077	-10.262	-11.919	-10.196	-9.0848	-9.4639	-10.375	-8.7951	-9.2569	-9.6715	-11.695	-10.157	-8.7478	-10.025	-10.685	-10.035	-10.626	-9.405	-11.692	-9.8445	-10.407	-10.814	-10.483	-10.645	-10.386	-11.448	-10.047	-9.5047	-8.7535	-9.7939	-9.0348	-9.5552	-10.39	-11.167
-1.5695	-2.2083	-0.78639	-3.4393	-0.7606	-1.9655	-0.39173	-2.4849	-1.3408	-0.028923	-0.7658	-1.9106	-1.2452	-3.0431	-1.1409	-2.1632	-1.6176	-1.4766	-1.2017	-0.58061	-2.327	-1.3711	-0.3087	-2.1666	-2.7899	-2.0794	-2.2818	-0.69984	-1.7155	-0.76696	-2.4687	-1.5734	-1.3012	-1.677	-1.8679	-0.61773	-1.5225	-1.6534	-0.82341	-2.4829	-1.9917	-1.5726	-0.44265	-1.6122	-2.6725	-1.1821	-0.51113	-2.0048	-1.7247	-1.1346
0.77832	3.2027	0.26075	1.5213	0.26994	0.82112	2.09	1.757	0.87726	2.0435	0.82376	1.5645	2.148	2.0829	1.4799	0.28927	0.12139	1.6166	1.7615	1.248	3.0573	2.4938	2.4237	0.89577	0.97246	1.2877	2.7381	1.4145	1.2829	2.0552	0.60455	1.8077	0.77865	1.6068	1.1677	0.85854	-1.0422	0.28858	2.8478	1.8686	0.87976	2.4022	1.5	2.0148	1.4066	2.3941	0.86467	1.1349	0.067395	1.5952
7.6963	7.9571	6.2176	8.5782	7.0788	7.0685	8.0942	7.5283	7.2396	7.7919	7.6248	6.5514	8.0651	7.8422	8.9089	8.145	9.7861	7.5295	7.2736	8.8947	7.7065	9.0128	9.0813	7.3587	6.955	7.9541	8.5419	9.2293	7.7254	8.4096	8.2855	7.7583	10.001	8.5177	9.686	7.7111	8.0584	9.77	7.9918	9.0546	7.6052	7.3653	8.3694	9.1152	7.1747	8.901	7.7445	7.5014	8.2243	9.4415
6.113	6.1753	4.397	6.1362	6.4974	4.8027	5.3496	5.1277	6.3068	4.0228	4.3384	4.475	4.6279	5.9083	5.2573	5.8679	6.6298	4.9401	4.1515	4.633	3.6452	5.6076	7.1314	6.3765	5.3443	5.3771	5.3889	5.4183	5.2071	7.8478	4.9259	5.9829	5.8849	6.3783	5.3763	3.0824	5.9955	4.7629	5.394	4.588	4.0763	5.393	6.1057	5.3901	5.0873	6.0128	5.5225	3.9093	5.7711	5.5693
-3.7666	-2.6929	-1.3113	-1.4567	-1.6606	-3.2004	-3.4064	-2.9913	-1.9653	-2.796	-2.7702	-2.2372	-3.0616	-1.624	-2.0534	-0.88777	-2.3754	-3.7729	-3.263	-1.9705	-2.3017	-2.5934	-2.1104	-1.8346	-0.51441	-0.25809	-3.393	-2.1921	-2.344	-2.521	-2.0434	-2.8107	-0.90781	-2.5063	-2.7587	-2.7672	-2.0569	-1.9627	-3.2945	-2.0357	-2.1479	-3.6991	-3.2987	-2.5082	-2.4092	-1.5043	-2.7198	-2.6796	-3.4267	-2.2183
2.0625	2.3546	1.4938	2.8649	3.0565	2.9669	2.3226	2.3557	2.4797	2.7474	1.3794	1.7055	3.4658	1.2356	1.6814	1.5626	0.63024	3.7115	2.3653	1.9137	2.6241	1.5254	5.0921	1.8022	3.8262	3.1576	2.2821	3.3944	2.4652	1.8612	4.021	3.7652	4.1592	3.0012	0.75173	3.5038	2.7058	2.1159	1.6682	2.1819	1.4188	2.0566	1.8844	2.1511	3.8793	0.54628	2.8268	3.154	3.2421	2.0494
-1.9022	-0.65669	-1.6952	0.16219	-1.4012	-1.0116	-1.3034	-1.8494	0.15733	-1.9048	-1.6877	0.117	-0.59072	-1.3695	-2.3868	-1.358	-2.5364	0.17196	-1.3489	-2.5219	0.6844	-1.2946	-0.85003	-1.603	-2.8638	-1.6671	-1.8491	-1.5187	-0.60722	-0.37256	-3.4688	-0.18515	-2.7317	0.84154	-0.82439	-2.3523	-2.0187	-0.28392	-1.4604	-1.0958	-0.97329	-1.6876	-1.4608	-2.9563	-1.3714	-1.8452	-1.8508	-0.7413	-0.17039	-0.44125
-1.9342	-1.8401	-2.0538	-1.4668	-0.65528	-1.3808	-1.1649	-1.0442	-1.218	-2.0057	-2.2505	-1.1101	-0.12311	-0.9984	-1.8466	-0.62872	-0.093732	-1.7664	-1.9394	-3.3915	-2.0817	-0.59851	-2.147	-1.0113	-2.6317	-2.1418	-0.72235	-1.2925	-3.0079	-2.0118	-1.566	-2.1716	-0.58688	-1.8471	-1.7315	-0.5049	-2.7472	-2.7601	-0.90643	-1.0936	-0.76321	-1.7558	-0.8906	-2.2969	-2.4436	-1.9278	-0.81253	-1.0315	-0.89673	-1.059
-11.207	-10.113	-10.648	-9.291	-9.191	-10.671	-9.1293	-11.474	-10.22	-11.686	-10.554	-10.744	-10.557	-12.191	-10.388	-11.857	-12.525	-11.389	-10.339	-10.516	-10.826	-10.139	-11.173	-9.6888	-9.9222	-9.514	-9.5773	-11.033	-10.576	-9.9158	-10.104	-10.79	-12.825	-11.502	-11.358	-9.6229	-10.091	-11.725	-10.217	-13.063	-11.547	-10.023	-10.203	-10.017	-10.732	-12.736	-10.113	-12.695	-10.54	-11.076
-1.3638	0.74181	1.0314	-2.2566	-0.26296	-0.66171	0.85141	-0.75921	-1.305	-0.31569	-0.3201	0.16196	-0.041491	0.91783	-1.5122	0.65461	-0.71194	-0.46497	-0.94981	0.35034	-0.73722	1.2626	0.30284	1.3289	-0.79585	0.32581	-0.085287	-0.0451	0.082786	-0.77636	-1.4192	1.0439	-1.5099	-0.72262	0.29415	0.22367	1.286	-1.1091	-0.80708	0.54379	-0.37977	-0.13928	-0.8185	0.97941	-0.70585	-1.4775	-0.66928	-0.93628	-0.021073	0.8887
2.2663	2.5246	3.6398	1.999	2.6779	3.7785	1.9301	2.0593	3.9528	2.8846	4.1658	2.1961	3.4065	2.6938	1.666	3.5019	3.8303	2.6712	1.988	3.9458	4.6809	4.1212	2.0533	3.6524	3.2557	4.6511	3.9813	3.9711	3.456	2.2903	2.9996	3.5309	2.4903	3.4292	2.8505	3.7352	3.1365	3.5241	4.3047	2.235	1.8989	1.443	1.2241	3.1168	5.64	3.0352	2.4934	3.2817	3.2367	4.7456
-2.8794	-1.339	-2.4882	-3.2553	-2.9551	-2.7353	-4.8731	-2.4336	-3.7604	-3.6479	-4.7948	-2.5473	-3.1047	-3.5993	-1.5383	-3.0246	-2.3611	-3.6085	-2.997	-3.7342	-3.1161	-2.1187	-2.355	-2.652	-3.2426	-3.4664	-2.6491	-3.4496	-2.9479	-4.4196	-1.896	-2.06	-2.3976	-2.5154	-4.5994	-3.1969	-1.7362	-3.4128	-2.4287	-3.7342	-3.6087	-4.9148	-3.7894	-2.8668	-3.0108	-4.5013	-3.6456	-4.1605	-5.186	-1.6514
-8.3393	-10.193	-8.6338	-9.8359	-11.374	-10.662	-10.82	-11.887	-10.409	-10.295	-8.1418	-10.01	-9.2607	-8.3836	-10.41	-9.5757	-10.833	-10.441	-9.0834	-10.954	-10.138	-9.4108	-10.892	-10.515	-10.856	-9.0653	-11.081	-10.434	-8.9519	-10.328	-9.8152	-9.1467	-10.056	-11.264	-11.226	-8.0068	-10.303	-10.731	-9.722	-9.8664	-9.8718	-8.9855	-9.2327	-10.246	-9.819	-10.341	-9.1894	-10.194	-9.7639	-10.169
-2.2345	-1.4148	-2.3007	-0.25928	-2.8692	-1.4437	-1.4086	-1.5502	-1.9175	-1.5264	-0.26902	-2.0777	-0.92436	-1.1263	-2.4437	-1.1247	-1.524	-1.0896	-1.0709	-0.88941	-3.2879	-0.18937	-1.3604	-1.3319	-0.99629	-1.5089	-1.4234	-1.7615	-0.51192	0.017576	-1.8202	-2.5811	-2.1601	-1.5501	-1.7503	-0.97541	0.018253	-1.2039	-1.7992	-0.5811	-1.6634	-1.4857	-1.8299	-1.9499	-1.1086	0.1608	-0.58045	-2.4009	-0.58542	-0.98612
-10.849	-11.278	-10.645	-10.422	-10.726	-10.491	-10.593	-10.404	-11.658	-11.025	-9.1493	-9.3552	-10.639	-10.778	-9.5274	-10.468	-10.607	-11.206	-11.211	-10.9	-11.708	-11.626	-10.505	-10.98	-10.28	-11.568	-11.571	-10.154	-12.121	-11.078	-11.314	-9.4108	-11.345	-10.682	-11.102	-11.07	-11.025	-11.094	-11.041	-12.986	-11.908	-11.577	-9.84	-11.323	-11.774	-12.774	-9.6088	-11.561	-10.86	-10.528
-2.2194	-0.79341	-0.72176	-1.7783	-2.8189	-1.6968	-2.0615	-1.5904	-1.8782	-0.87457	-1.957	-0.66211	-2.358	-2.4385	-1.6631	-1.7641	-2.7141	-0.63742	-1.3112	-0.92024	-1.0412	-1.1409	-2.7873	-2.6939	-2.0173	-2.6103	-0.058673	-2.6835	-2.7377	-2.7183	-0.51946	-1.2683	-2.0952	-1.6261	-0.24122	-1.3927	-1.0841	-1.6845	-1.1857	-3.9129	-3.2053	-2.4996	-1.0631	-1.9611	-2.5427	-1.5466	-2.1646	-2.1761	-0.9907	-1.9988
-13.28	-11.032	-12.282	-12.621	-13.306	-13.551	-13.63	-12.634	-15.407	-11.084	-12.358	-12.955	-10.626	-14.849	-12.698	-12.446	-12.299	-12.094	-12.977	-13.513	-11.331	-12.936	-12.456	-12.004	-10.296	-13.46	-13.923	-13.531	-14.554	-13.869	-13.286	-10.94	-13.908	-13.106	-12.172	-12.734	-11.494	-13.156	-13.749	-13.809	-12	-11.709	-12.364	-12.077	-12.804	-11.615	-11.856	-11.083	-12.012	-12.657
-3.2447	-2.7433	-3.6147	-1.4031	-4.0134	-3.3789	-2.9974	-3.5698	-4.2862	-4.6807	-3.7199	-3.107	-3.285	-2.0507	-2.4439	-3.3956	-4.1582	-3.1057	-3.6856	-3.3992	-2.2464	-3.2453	-2.8047	-1.9198	-3.6146	-4.6846	-3.6071	-4.2203	-2.9693	-3.3246	-1.4384	-4.2528	-2.8521	-4.552	-3.1049	-4.2961	-3.3	-2.5956	-2.4355	-2.7419	-3.5829	-2.6216	-4.4381	-3.9667	-1.1446	-3.035	-3.5937	-3.1087	-3.8892	-4.0534
-4.8503	-6.3307	-6.8843	-5.9177	-5.0257	-8.1033	-4.9761	-8.7722	-7.2571	-5.7769	-7.3258	-7.4605	-6.8253	-6.2544	-7.0968	-6.4876	-6.0305	-5.8579	-7.2531	-7.465	-5.4688	-5.2676	-6.0881	-6.8077	-8.2157	-5.5407	-4.8511	-6.4937	-7.7924	-6.4949	-7.043	-6.932	-6.5158	-6.7751	-5.5169	-6.7569	-5.6173	-8.5634	-5.9206	-6.0884	-6.1323	-6.7473	-6.2032	-8.0478	-7.0649	-6.7703	-6.9438	-7.7845	-6.2443	-6.4253
-13.269	-12.735	-13.697	-11.22	-12.659	-13.706	-13.151	-12.363	-13.097	-12.649	-12.256	-11.638	-13.577	-12.995	-12.408	-13.013	-12.926	-12.902	-14.144	-13.491	-12.416	-13.797	-13.426	-13.836	-13.251	-12.594	-14.721	-12.864	-12.614	-11.352	-13.758	-14.272	-14.342	-12.409	-14.007	-12.525	-13.535	-13.765	-12.612	-12.928	-12.844	-11.816	-12.652	-12.381	-12.713	-13.429	-13.368	-12.236	-10.191	-13.355
-0.31075	-0.20219	-1.2646	-1.1733	-1.4197	-2.0135	-2.2722	-2.6113	-0.76784	-2.5671	-1.8554	-0.91675	-0.69172	-1.4879	-1.5967	-0.57341	0.23956	-2.2418	-2.1704	-1.1945	-2.4689	-3.2248	-1.7998	-1.5189	-1.0799	-0.43323	-0.19887	-1.1701	-3.0857	-0.88367	-1.0379	-2.7885	-1.563	-2.1607	-2.1904	-2.3894	-0.021234	-1.0021	-1.4139	0.0057834	-2.645	-3.2995	-0.98977	-2.0757	-2.3179	-2.1577	-0.98677	-1.6693	-0.862	-1.6729
-1.2011	-0.77765	-2.0882	-0.20027	-2.9873	-2.4205	-0.63706	-2.1673	-1.0323	-1.0194	-2.23	-1.4427	-1.824	-0.97099	-2.1034	-1.5273	-1.515	-1.0644	-1.0125	-0.92739	-1.3383	-2.4782	-0.5899	-3.0687	-3.0001	-2.2793	-1.5915	-1.5607	-1.8613	-2.0561	-1.2073	-3.1197	-0.89433	-1.5088	-3.3441	-2.7112	-1.2972	-1.9397	-0.86045	-0.039054	-0.44978	-1.1927	-0.50916	-1.1205	-1.9198	-1.2457	-0.22467	-2.1257	-1.3695	-1.3137
-0.55687	-2.0718	-0.25761	-0.86099	-1.1431	-0.89188	-2.5237	-0.37744	-1.8609	-1.7783	-0.85673	0.32229	-0.61186	-0.90435	-0.72695	-0.46679	0.70441	0.44748	-1.5243	0.65899	-0.78044	-0.66222	0.27905	-0.76043	-1.4835	0.48206	0.37227	-0.95411	-1.363	-0.75003	-0.30569	-0.34157	-0.67984	-0.26783	-0.80006	-1.1499	0.12998	-0.22714	1.2477	-0.574	-0.90038	-0.53374	-0.73386	-1.3093	-1.0704	-3.0387	-1.2554	-1.1218	-2.0611	-0.42092
-10.401	-10.197	-9.7498	-12.345	-11.904	-11.088	-11.017	-10.089	-10.228	-11.586	-11.24	-11.204	-11.073	-9.6273	-10.863	-10.07	-9.8533	-11.381	-10.137	-10.539	-10.368	-9.5609	-11.115	-9.8767	-8.768	-11.597	-9.8638	-9.5666	-10.002	-9.4981	-10.653	-10.166	-11.725	-9.5058	-10.511	-10.536	-11.032	-8.7411	-8.5578	-9.5856	-8.7578	-10.084	-9.8973	-9.945	-10.742	-9.8388	-9.6123	-10.04	-10.025	-10.579
-13.628	-13.34	-14.445	-14.583	-13.34	-13.478	-13.995	-15.545	-14.243	-15.765	-13.176	-15.358	-14.431	-13.302	-13.905	-14.269	-13.525	-15.924	-13.833	-14.791	-13.995	-15.329	-15.628	-13.545	-14.18	-13.703	-13.87	-13.552	-14.335	-13.981	-14.23	-12.756	-13.394	-14.204	-14.967	-13.156	-14.76	-12.679	-13.407	-14.486	-16.783	-14.577	-14.139	-13.132	-13.984	-12.811	-15.16	-15.501	-15.105	-13.745
-3.6435	-2.7614	-1.4651	-4.1058	-2.4101	-4.2454	-1.0406	-4.7584	-1.315	-3.1094	-2.6068	-2.7713	-2.6877	-2.9587	-1.729	-1.6048	-2.4568	-2.8163	-3.5463	-0.91994	-1.9671	-2.3413	-3.2558	-2.3989	-2.6533	-3.5861	-3.0721	-3.7338	-2.0634	-1.0523	-1.7279	-3.6122	-2.8107	-3.3251	-3.2062	-2.4122	-2.5057	-2.2065	-3.5018	-1.9623	-2.4729	-1.4783	-2.1631	-3.4251	-2.6014	-0.80213	-2.218	-0.69252	-2.2455	-3.9397
-12.413	-12.005	-11.027	-10.755	-11.771	-10.846	-12.568	-10.296	-12.044	-9.822	-12.353	-10.765	-11.645	-11.633	-11.554	-13.471	-12.605	-12.707	-11.919	-10.5	-11.975	-12.382	-10.057	-11.174	-10.922	-12.06	-11.734	-11.926	-11.9	-11.291	-9.2956	-11.388	-10.279	-12.862	-12.36	-11.09	-11.313	-12.522	-12.575	-11.162	-12.399	-12.218	-12.628	-12.167	-12.912	-10.608	-11.985	-11.698	-11.88	-11.281
-0.69642	-0.60228	0.83813	-0.3253	-0.56767	0.5091	0.21406	-0.19123	-0.65326	-0.69682	-1.1235	-0.67392	-1.7854	0.33694	-0.73271	-0.062615	0.19031	1.3862	1.0371	1.4219	-2.6334	-1.4182	-1.4933	0.53877	-0.20051	-0.83483	0.70362	0.24447	-0.52423	-0.14052	0.10945	0.66141	-0.6196	-1.2414	-1.2007	-0.67061	-1.0282	0.024998	1.0899	0.65997	-1.6077	-0.62064	0.97662	1.2732	-0.6415	-0.59373	-0.66373	1.196	-0.098046	-0.75609
-12.161	-11.074	-11.419	-12.579	-11.09	-11.436	-10.697	-11.429	-10.612	-11.558	-12.893	-11.734	-10.247	-10.921	-10.806	-10.812	-13.241	-10.982	-12.364	-12.015	-11.721	-12.016	-12.796	-11.786	-11.849	-9.9317	-10.906	-11.918	-10.81	-10.854	-10.95	-11.949	-10.611	-10.926	-10.997	-11.301	-12.308	-11.391	-12.044	-11.983	-11.656	-10.802	-11.197	-12.971	-11.204	-11.758	-10.07	-12.704	-9.2072	-11.401
1.2848	2.2223	1.6481	2.4719	1.5921	1.3042	0.88498	5.0141	1.9915	2.7655	0.70629	1.5278	4.0857	1.4009	2.9205	2.5628	2.5739	3.1811	3.4686	2.3412	2.0845	1.67	1.7396	0.64726	1.4239	4.069	2.8503	2.8178	2.0413	3.571	3.1427	1.2751	3.3227	0.75393	3.5263	3.2141	4.2402	3.5949	3.8597	2.0346	2.0545	4.185	3.1501	1.6564	3.8535	0.82256	2.908	3.2225	2.3553	3.4911
-4.9836	-2.3188	-4.5476	-3.3891	-2.903	-2.6334	-2.7405	-1.3261	-1.1707	-3.2419	-1.7002	-4.2066	-3.1753	-4.4027	-1.8274	-4.5042	-1.7052	-2.3259	-3.8485	-3.7653	-1.3847	-2.3157	-1.3467	-3.8308	-2.9943	-1.1071	-0.87714	-2.0724	-0.66082	-1.7506	-2.3282	-2.983	-2.2773	-2.3003	-1.9302	-2.9927	-3.2591	-2.6497	-3.7158	-2.3942	-2.3697	-2.8715	-1.7441	-2.9763	-3.0237	-3.3542	-1.4961	-3.0478	-3.2953	-4.2548
-0.54414	-0.19035	-1.2792	-2.4547	-1.3846	-1.2979	-1.1225	-1.5243	-1.9099	-0.34165	-1.084	-0.79707	-2.2145	-2.5508	-0.73074	-1.6472	-1.7177	-0.15726	0.40489	-1.5455	-1.7345	-0.032101	-2.3472	0.48353	-1.6722	-1.1499	-2.7984	-0.4441	-1.5406	-1.2865	0.23072	-0.092521	-2.1795	0.37613	-0.93509	-1.4333	-0.127	-1.2265	-0.80717	-2.8381	-1.2045	0.10709	-1.6145	-0.60982	-1.4288	-2.1924	-3.4266	-1.2024	0.81019	-2.0177
5.1147	5.5851	7.998	5.2614	4.8322	4.9126	4.0392	4.6884	6.0783	5.418	5.5696	4.8211	5.921	5.379	5.3762	7.4204	5.8023	4.7999	5.6667	4.3567	4.9319	7.4521	7.5733	5.8276	5.4278	5.6475	5.3071	5.7795	6.257	5.3152	6.1643	7.0988	5.7979	6.1797	5.4358	4.1772	6.0848	4.5909	4.3849	6.1048	5.2148	5.7675	5.5235	6.0679	4.8563	6.8836	6.1459	6.1685	6.999	6.3927
-1.0925	0.60182	-0.59032	0.48664	0.47181	1.5623	1.1595	0.97934	0.8433	-0.31456	0.16745	0.50868	0.14511	0.62709	0.84067	-1.4729	0.045119	-0.067539	0.7076	0.61057	1.7617	1.578	0.54771	2.7286	0.51629	0.62043	0.42423	1.6394	-0.65656	0.72188	1.2834	-0.52102	0.7857	1.4163	-0.47713	2.1167	-1.4633	-0.37998	-0.7193	0.60736	-0.065431	0.36284	-0.62364	-0.076502	1.5244	1.0744	-0.4451	1.414	0.57692	0.14862
-5.5463	-4.8229	-4.2573	-6.9671	-5.3229	-6.3102	-6.7085	-6.3982	-5.251	-5.2678	-5.0157	-6.2992	-5.6934	-6.126	-7.027	-6.4566	-6.3947	-5.3578	-5.6551	-4.6164	-4.0714	-4.9703	-6.2177	-4.918	-5.7215	-4.7658	-5.7098	-6.9152	-6.2934	-6.0265	-4.4074	-5.493	-6.7097	-6.9396	-6.1302	-6.9783	-4.9411	-6.4015	-3.866	-4.6699	-5.2003	-5.0697	-5.9109	-6.1671	-5.0826	-6.2392	-7.0878	-6.3809	-4.7825	-4.9196
-14.987	-14.485	-14.028	-15.802	-14.125	-13.531	-15.415	-14.822	-14.264	-14.497	-15.35	-14.749	-14.669	-14.699	-14.714	-15.454	-13.878	-14.236	-15.822	-14.216	-15.327	-15.551	-13.668	-14.601	-14.122	-14.034	-14.777	-14.446	-16.514	-15.276	-14.369	-15.3	-14.708	-14.864	-16.115	-14.662	-14.341	-13.748	-13.177	-14.154	-15.025	-16.096	-12.608	-14.866	-13.838	-15.144	-14.48	-14.403	-13.647	-14.598
-4.4598	-6.2407	-7.6883	-7.0178	-5.4143	-6.3098	-6.441	-7.2882	-6.8453	-6.9232	-7.5814	-6.9267	-6.5147	-7.2312	-5.4465	-7.5774	-6.2914	-8.471	-7.0396	-5.3134	-4.5266	-7.9267	-6.9449	-6.5692	-8.0128	-5.3675	-6.7872	-6.051	-6.0756	-5.7832	-6.594	-6.1597	-4.9275	-7.7575	-7.3164	-6.7881	-6.7588	-6.3793	-6.1928	-7.3054	-6.9436	-6.8579	-6.1132	-6.2176	-6.0274	-4.8458	-6.8512	-8.1476	-7.0011	-6.3202
-9.929	-10.619	-10.899	-9.872	-10.717	-10.199	-9.7508	-10.985	-11.311	-9.6524	-11.275	-11.552	-11.11	-11.338	-10.632	-10.651	-12.262	-11.537	-10.013	-8.7006	-11.919	-8.5378	-9.7613	-10.633	-9.8891	-10.797	-9.5138	-12.546	-10.774	-9.7445	-11.3	-10.13	-9.8921	-10.751	-10.933	-11.226	-9.5509	-10.459	-11.642	-11.341	-9.6155	-11.212	-9.1007	-11.675	-11.147	-10.464	-11.175	-10.532	-8.9642	-10.978
-0.36424	-0.49048	-3.977	-1.9395	-2.6046	-1.9307	-1.2906	-1.8956	-1.2812	-2.4199	-2.3697	-2.0454	-1.0731	-0.14756	-0.80087	-1.7641	-2.0569	-1.4072	-0.10543	-1.5965	-2.7383	-0.94395	-1.2636	-1.0136	-3.8846	-0.74431	-1.3075	-0.93918	-1.3853	-0.69822	-2.1905	-1.8165	-1.0736	-1.4063	-1.9369	-2.1582	-0.15881	-1.1065	-1.8196	0.18729	-2.4723	-2.4389	-0.17926	-1.5875	-0.98826	-1.3547	-0.88456	-0.63815	-0.83797	-0.28963
9.5668	7.3646	8.1201	8.6507	7.702	9.0077	9.6802	8.1534	8.3897	8.5923	8.8239	9.5189	10.058	8.9158	7.2889	8.199	9.3446	7.0519	8.7542	8.0081	8.4679	9.0451	6.9821	8.416	7.0736	7.5249	9.1219	8.5542	8.6548	8.5523	10.969	7.1248	8.7481	8.6257	9.0522	9.7608	8.006	8.4186	7.6669	8.5084	9.2039	8.506	10.019	7.6722	6.7812	8.9169	8.133	10.21	7.5399	7.5454
6.6339	7.8465	4.8555	7.9196	7.6491	5.055	7.5344	7.867	5.5693	7.1582	6.8957	6.1359	7.1668	7.0612	5.6365	5.0802	6.231	7.9417	6.3325	6.7522	6.809	7.8445	7.4774	7.1556	7.1197	7.0949	7.3654	7.3554	6.8599	8.2569	7.429	5.9949	8.1144	6.2325	6.9165	6.1943	6.6654	6.59	5.5019	6.8669	7.1082	6.2716	4.0203	5.9411	7.2228	7.3943	7.3948	6.7737	8.5683	5.8448
-0.94783	1.0539	-0.90418	0.9487	-0.092788	0.023256	-0.31988	-0.6569	-0.20277	-1.2408	0.49556	-0.82965	0.38545	-1.2695	-0.10287	-0.80686	2.4036	-0.54471	0.14443	0.51883	0.44314	-0.33085	0.21399	0.83213	-0.05217	-0.73972	1.5832	0.93402	1.3501	0.46362	-1.3913	-0.76588	-0.30314	0.89887	0.16133	1.0772	-0.99336	0.4316	-0.75487	-0.86303	-0.12754	0.26697	-1.7451	-0.92349	0.35241	-0.26373	0.49753	-0.99475	-0.01209	-0.060799
-13.074	-13.33	-11.896	-11.549	-12.762	-13.009	-12.651	-13.904	-12.97	-12.767	-14.187	-12.299	-12.375	-14.539	-13.179	-13.605	-14.291	-13.565	-12.88	-13.547	-12.536	-13.043	-13.854	-14.122	-13.873	-11.797	-15.443	-14.434	-12.77	-12.219	-14.6	-11.59	-11.534	-13.189	-12.709	-13.948	-11.863	-13.157	-11.614	-13.679	-13.041	-14.478	-12.211	-13.516	-12.849	-13.105	-12.988	-13.563	-12.616	-11.301
0.18852	1.3926	-1.0398	-0.053229	-0.5141	1.564	-2.8967	0.81523	-0.78839	-0.90984	0.25026	0.57473	0.69793	-0.94542	0.13002	0.87129	-0.16301	-0.043902	-1.1279	-1.1364	1.0556	0.92675	-0.16615	-0.60113	-0.3188	-2.6476	-1.522	1.4775	-1.8271	-1.6706	-0.22688	-0.59893	0.60861	-0.86273	-0.6421	1.5925	-0.9248	0.30678	-0.26285	0.33986	-0.92565	0.38383	-1.1321	0.10895	0.20686	1.3094	-0.66824	-1.0501	-0.48979	1.4541
-5.6378	-3.3523	-3.7299	-4.8121	-3.8672	-4.869	-3.6223	-4.2644	-4.5025	-4.3208	-2.5829	-5.3292	-4.4465	-3.8829	-3.5937	-3.0143	-3.4506	-4.8674	-4.8359	-3.2021	-4.2172	-5.0085	-5.4984	-4.5079	-3.6327	-4.7523	-4.156	-2.5764	-3.806	-4.275	-3.75	-4.6097	-2.4633	-2.5519	-3.5789	-2.3115	-4.9012	-3.7746	-4.8089	-5.6109	-4.6165	-3.4166	-5.2152	-3.1075	-3.1577	-4.9855	-6.5028	-2.9994	-3.0088	-3.6032
-9.9355	-8.0594	-6.5118	-8.8172	-7.7507	-7.2632	-8.1918	-7.8317	-7.9617	-7.2773	-7.0355	-7.6651	-9.0613	-7.4241	-6.9529	-5.7101	-6.7571	-8.2192	-7.0811	-9.1645	-6.8623	-7.7204	-8.4059	-6.9764	-9.2164	-7.8743	-7.5379	-7.6847	-8.3787	-7.5016	-6.8885	-7.8906	-6.829	-8.1002	-8.182	-7.6182	-8.6636	-7.6265	-7.909	-7.5449	-6.5493	-7.6752	-7.612	-7.7724	-8.1862	-7.22	-7.0945	-8.2075	-8.6632	-7.5686
-1.3187	-0.1035	-1.1664	-1.5106	-0.27376	-0.27057	-1.1936	-1.6331	-2.6962	-1.9241	-0.40907	-0.21023	-2.4655	-1.8405	-2.0963	-2.6602	-1.4559	0.50431	-2.1883	-2.3536	-1.3964	-1.5096	-1.4425	-2.1309	-1.9364	-0.82278	-1.8034	-1.1092	-1.5501	-1.1954	-1.6943	-1.3767	-1.3713	-1.3282	-0.9168	-0.39993	-0.97734	-2.1959	-1.9656	-2.179	0.40062	-0.074192	-1.199	-2.0589	-1.4062	-0.46887	-0.1046	-1.1793	-1.1264	-0.71502
-1.1265	0.15926	0.49146	0.252	0.29763	-0.11284	-0.26493	-1.3192	0.084137	-0.03167	0.2261	1.19	0.56481	0.8106	-0.57808	-0.40505	-0.45681	-0.41597	0.39037	-1.9017	-0.4826	-0.78366	1.4887	0.43264	-0.75216	0.35618	0.681	-0.19669	-0.16474	-0.12916	0.086313	-0.86406	-1.5053	-0.54068	-0.4631	-0.61602	-0.97207	0.62667	0.29027	0.65207	-0.47911	-1.1533	-0.33486	-1.8162	1.0955	-0.88707	-0.17936	-1.389	-0.65145	-0.82091
2.701	3.4673	3.8843	2.8485	1.8624	2.5281	2.2471	2.6432	2.2113	4.0323	1.4499	3.9127	3.8281	2.408	3.0939	3.5748	1.6399	4.0983	3.777	1.7292	2.4608	2.3084	4.3405	4.0776	3.1862	3.8575	2.3687	3.9403	1.9142	3.1179	3.9213	2.1799	3.4215	0.34278	4.2166	1.9118	2.8925	5.3081	2.7218	2.1283	2.6118	1.7054	1.7504	2.2152	3.7406	3.3766	2.7315	4.1945	2.876	3.5726
-6.7332	-5.0026	-5.6735	-5.1163	-5.4275	-2.7505	-4.2283	-3.5092	-5.4489	-4.0714	-5.4533	-5.8751	-5.4113	-5.4557	-5.0562	-7.4316	-4.7804	-2.3897	-5.4952	-7.0461	-5.1842	-5.6286	-4.3695	-4.1942	-4.8846	-5.0989	-4.1115	-6.0217	-5.0553	-4.1433	-5.1342	-5.1901	-3.2622	-6.5738	-5.2031	-4.227	-4.6233	-4.4655	-4.6835	-3.9594	-5.6194	-2.9108	-4.0211	-4.5318	-3.7764	-4.8031	-5.3283	-5.0657	-5.0607	-3.7838
1.6695	2.6752	1.2241	2.1277	2.656	2.5629	0.99634	1.3327	0.97153	0.47061	1.3799	1.0562	2.2291	2.0075	3.6187	1.4481	0.42766	1.7716	0.22822	-0.029958	3.2462	3.6542	0.55545	2.7678	2.6075	0.62279	1.4769	0.96965	2.3116	1.6541	1.6009	3.2189	2.5077	1.6527	1.4104	1.2966	2.0504	1.8101	1.9488	1.4213	1.5243	2.2243	1.0413	1.9471	1.8915	2.7136	0.95587	0.73471	1.8541	3.2565
8.3241	6.8675	9.3437	8.8335	8.1991	9.9414	8.5553	8.1922	7.8165	9.2186	8.3017	8.2166	7.0907	7.9307	6.3961	8.9374	8.0534	8.4616	7.635	9.5002	6.9278	7.6928	8.3152	7.9016	8.0824	8.0325	7.5258	7.6665	9.5385	7.1807	8.616	5.8944	5.6029	8.1866	7.622	8.314	7.7645	8.9987	7.4799	8.1234	7.8722	7.9549	6.9934	7.9646	7.0483	8.0892	8.2577	6.3167	6.5767	9.4563
-0.83896	0.10803	-1.785	-0.85604	-1.7089	-0.61912	-0.13475	-0.84013	-2.1257	-1.2966	-1.2496	-1.4607	-1.1864	-1.2463	-1.8368	-2.059	-2.0483	-0.95438	-2.3581	0.048294	-2.9024	-2.2195	-2.3258	-2.5867	0.28391	-0.52979	-2.7285	-2.4487	-1.4818	0.64047	-1.5431	-1.0767	-1.9551	-1.1675	-0.40526	-0.56523	-2.5837	-0.47053	-0.17985	-1.511	-0.79358	-0.71843	-2.7888	-0.77877	1.1045	-1.5678	-1.5086	-2.7433	-1.9954	-0.82132
-0.078241	1.9997	1.5144	2.5569	2.7526	2.3005	3.2025	1.534	3.8406	1.6804	2.4483	3.832	2.8911	1.4384	3.8829	2.3852	2.9221	2.0486	3.433	4.6743	1.7139	4.2038	3.6668	2.2148	2.4128	2.4671	3.4156	1.9807	2.074	3.594	2.6711	2.8825	1.5517	3.2236	2.947	3.588	2.6374	2.4296	4.3815	2.3904	3.5231	1.275	2.9248	2.3152	3.1785	2.3361	2.3116	3.4384	3.7893	1.3097
-0.74399	-1.9824	-1.7292	-2.2069	-0.63099	-0.46939	-1.0331	-2.1991	-1.5301	-2.5888	-1.4929	-1.4147	-0.26534	-0.93776	-0.045682	-2.8264	-1.3513	-0.19495	0.29928	-2.5343	-0.74992	-2.6013	-1.7014	-0.012241	-2.1248	-2.3726	-1.2034	-0.96263	-1.7571	-1.4666	-1.7334	-1.6217	-1.0581	-0.34564	0.12092	-1.3737	-2.579	-1.9358	-2.5928	-0.6294	-1.8967	-0.63424	-0.655	-0.64681	-1.74	-2.7717	-0.28652	-1.4305	-0.76541	-1.5891
-5.1334	-7.4334	-8.5475	-8.7697	-7.9186	-9.8907	-7.3615	-8.4232	-8.5225	-8.3674	-8.2498	-5.5707	-7.6151	-6.6404	-7.9866	-6.1043	-8.668	-8.2693	-8.8108	-8.109	-8.8086	-7.3297	-8.1775	-8.7271	-6.6633	-7.8601	-8.2277	-8.121	-8.7769	-7.1864	-7.8913	-6.7691	-6.2939	-6.8891	-7.7715	-7.5344	-6.9183	-7.8261	-6.5245	-7.5302	-7.7126	-6.7531	-7.8491	-6.0103	-6.7326	-5.8837	-6.7588	-8.8562	-8.1309	-7.1265
-10.982	-11.805	-11.875	-9.8257	-12.536	-11.146	-12.17	-12.231	-13.031	-13.444	-11.16	-13.244	-11.423	-12.246	-11.527	-12.114	-11.3	-12.279	-12.049	-12.289	-10.959	-10.165	-11.294	-9.5602	-11.961	-12.614	-12.373	-11.236	-11.876	-12.32	-12.196	-11.879	-12.116	-11.876	-13.404	-12.712	-11.172	-11.442	-10.313	-12.349	-12.541	-11.557	-11.04	-12.084	-11.887	-12.726	-12.215	-10.48	-12.177	-12.096
-0.18421	0.1719	1.0292	-1.0615	1.2838	-0.49097	-1.5779	-1.0531	0.39358	-0.82556	0.55814	0.32403	0.8291	-0.27849	-0.44536	0.29547	0.30534	0.27736	0.44301	1.334	1.3855	-0.53121	0.30977	-0.764	-0.93135	0.7278	-0.07551	1.0465	1.1276	-0.5085	0.72305	-0.9597	-0.084815	-0.27402	-0.19797	2.624	-0.25707	0.93109	0.80793	-0.75754	-0.38807	-0.14729	-1.1366	-1.2485	-1.0908	0.31576	-0.51541	0.17633	-0.78001	1.4093
-5.7729	-5.5146	-5.552	-7.4566	-6.1219	-4.8512	-4.728	-6.4214	-7.1842	-6.4815	-5.3337	-5.9253	-4.2846	-5.2948	-7.1047	-5.2366	-5.8883	-5.6172	-3.7887	-4.7806	-4.1921	-5.561	-5.4941	-3.6824	-4.9758	-5.7148	-3.6823	-6.8161	-5.3877	-5.513	-5.3241	-5.2613	-5.4069	-6.7149	-5.7068	-5.7995	-8.1557	-6.2873	-6.4475	-5.6419	-4.3053	-5.5795	-6.1073	-4.9957	-5.6677	-5.6611	-6.0819	-5.1995	-5.2839	-4.2028
-2.2341	-1.3617	-0.6869	-1.5998	-0.91003	-2.1456	-1.4355	-0.76526	-1.9005	-1.2363	-0.90118	-0.33148	-2.0952	-0.8381	-0.94427	-1.8728	0.28826	-1.2912	-3.4289	-0.28318	-3.0608	-2.2669	-0.6615	-1.1134	-0.87696	-2.3591	-1.9593	-0.039981	-0.8371	-1.0176	-1.2636	-1.3304	-0.92017	-1.5948	-1.9965	-0.58279	-0.47034	-2.441	-1.7117	-0.72711	-2.0738	-0.24098	-2.9891	-2.6897	-0.96568	-1.6596	-0.50643	-1.7664	0.11041	-1.4124
-10.918	-10.821	-13.068	-12.914	-11.571	-11	-12.828	-13.328	-11.93	-11.093	-10.633	-10.648	-9.6777	-12.43	-12.339	-10.952	-11.954	-11.679	-11.716	-12.333	-10.991	-12.492	-11.331	-11.493	-12.268	-11.739	-11.084	-13.053	-10.178	-12.116	-11.463	-10.764	-11.342	-12.601	-11.816	-12.364	-10.606	-12.972	-13.029	-12.273	-9.9579	-11.74	-12.491	-12.148	-12.526	-11.806	-9.9694	-12.076	-10.592	-12.091
6.7159	5.8728	4.6163	7.7038	6.9626	6.1127	5.773	7.4685	6.2781	6.6786	7.4949	7.6053	6.38	6.8022	5.722	6.6012	6.0176	7.9408	6.4462	7.6679	6.0081	6.9981	7.5566	6.6278	6.774	7.1888	6.1363	6.6873	6.3146	5.5905	6.5444	5.2443	6.6194	6.9843	5.2545	6.3243	8.2078	5.284	7.2834	6.5766	6.6915	7.2329	7.6378	5.3138	6.3422	6.9482	6.7248	7.562	6.4421	8.711
-14.21	-12.349	-13.578	-12.857	-12.957	-12.554	-13.339	-14.38	-12.667	-11.769	-12.571	-13.749	-13.082	-11.384	-12.962	-12.356	-12.831	-13.585	-14.083	-13.15	-15.054	-12.418	-12.198	-12.015	-15.078	-12.982	-13.802	-12.448	-12.965	-12.835	-12.989	-13.101	-12.655	-13.688	-12.376	-14.485	-11.953	-12.652	-13.423	-12.705	-15.264	-12.516	-11.556	-13.752	-11.671	-12.914	-13.066	-14.073	-12.812	-12.809
-2.8569	-3.1282	-2.2657	-3.0385	-3.061	-2.6253	-2.0266	-3.2683	-2.922	-3.8447	-3.597	-3.6979	-2.2585	-2.2651	-2.4376	-2.6095	-2.5462	-1.2386	-2.924	-2.8856	-3.0091	-2.039	-3.0066	-2.196	-4.5028	-3.3324	-3.0766	-3.4412	-4.4227	-1.7698	-1.9806	-4.3416	-2.8955	-2.5933	-2.6245	-3.6902	-4.1057	-2.0728	-3.7355	-2.2166	-1.3032	-4.1437	-3.0791	-1.7004	-2.6893	-2.416	-1.2258	-3.1623	-2.565	0.08778
-9.0261	-10.876	-10.818	-8.3659	-7.818	-6.5321	-7.951	-9.498	-8.4549	-9.0202	-10.359	-10.501	-10.847	-7.7022	-10.012	-9.1926	-11.29	-8.545	-9.0817	-9.4048	-9.9461	-8.384	-11.068	-10.41	-10.302	-8.7173	-8.9897	-9.2238	-8.9358	-9.3035	-9.609	-10.229	-8.2727	-9.7876	-9.6489	-8.6533	-9.1228	-8.2422	-10.142	-9.3304	-6.9446	-10.314	-9.5012	-9.8037	-9.6645	-10.544	-7.9533	-8.5408	-8.6139	-10.769
-11.025	-9.9177	-11.332	-10.314	-10.746	-9.6373	-10.553	-11.72	-10.775	-10.943	-11.369	-9.3412	-10.735	-10.404	-10.382	-10.189	-10.905	-10.736	-9.5979	-11.726	-11.548	-9.9412	-11.79	-10.448	-11.692	-11.235	-9.8061	-11.21	-9.861	-10.464	-9.4592	-10.967	-9.578	-10.312	-9.1973	-11.814	-9.9993	-11.636	-9.6357	-9.2242	-12.062	-8.903	-10.727	-12.028	-9.7254	-10.381	-10.776	-11.755	-11.517	-12.215
1.2803	1.9212	0.56287	2.0324	2.4096	1.0105	2.852	-0.18631	2.8202	0.54882	1.6685	2.538	0.9831	1.5379	0.0099897	1.4768	1.9667	0.59093	2.4964	2.3391	0.3428	3.0509	2.2644	1.7368	2.5137	0.71334	1.9776	3.0317	1.0535	2.2168	1.7639	2.2762	1.0892	3.416	3.0038	1.8062	1.903	1.1431	1.1334	1.2618	2.1318	1.491	0.88939	1.9805	1.7943	1.8779	1.2296	1.5786	1.4451	2.3919
-9.0313	-9.1766	-8.8607	-8.7652	-9.755	-9.5884	-10.499	-8.4914	-9.4195	-11.057	-10.406	-9.3738	-8.7035	-8.8199	-9.9686	-10.055	-9.0524	-8.8366	-7.8678	-10.267	-9.0518	-8.8512	-9.2371	-8.6418	-10.123	-7.405	-7.9492	-8.9988	-9.1541	-8.3258	-9.5618	-9.4867	-10.186	-10.455	-11.323	-11.149	-9.779	-10.818	-8.8017	-8.7158	-11.37	-8.563	-8.4195	-9.2946	-9.9783	-9.0901	-10.478	-9.9088	-8.3565	-10.008
-7.0083	-6.7764	-6.8746	-7.7854	-8.4134	-7.7479	-8.1695	-7.1116	-7.499	-8.1384	-7.9907	-6.8647	-7.6885	-6.7646	-7.555	-6.7897	-7.7062	-7.0589	-7.2925	-7.9724	-6.3746	-7.0045	-8.0043	-8.6786	-6.4152	-7.0902	-10.517	-6.8301	-8.1841	-7.9694	-8.4588	-8.3568	-6.9629	-7.1128	-6.8483	-6.8334	-7.5071	-8.1039	-8.5322	-7.1183	-9.5334	-7.3853	-8.1978	-9.1526	-7.5914	-8.6124	-7.2264	-8.0641	-8.9958	-7.575
-5.7237	-5.1432	-5.5189	-6.1566	-3.5889	-6.3934	-5.906	-4.7204	-4.9808	-5.7298	-5.4782	-4.7141	-5.088	-5.4573	-5.2136	-4.7004	-6.0526	-6.3768	-5.8932	-4.7777	-7.3072	-7.0722	-5.9837	-6.3867	-5.9352	-5.6008	-4.045	-6.4067	-4.7489	-6.3091	-5.6242	-5.8107	-5.8425	-5.9065	-6.0764	-5.8701	-5.2439	-6.0502	-6.0301	-5.0487	-5.5521	-6.5496	-6.0072	-4.8224	-4.2517	-6.7761	-6.0825	-4.9907	-4.8944	-6.1639
-8.9973	-9.093	-8.6829	-10.127	-8.8116	-8.7623	-9.5098	-10.172	-8.8953	-8.43	-8.169	-10.806	-10.065	-8.7436	-9.7261	-8.752	-9.6982	-9.0102	-5.7852	-9.3823	-9.7348	-9.1401	-9.3389	-8.5473	-10.29	-6.8772	-9.7954	-8.2584	-7.3665	-9.079	-9.4654	-8.173	-9.2551	-7.9552	-9.1025	-8.7542	-9.7319	-11.018	-8.9033	-8.3621	-8.5377	-7.6512	-9.7954	-10.169	-8.8424	-7.7533	-9.6203	-9.0318	-9.3338	-10.81
-11.411	-7.3478	-8.5196	-9.467	-8.8325	-8.5608	-9.8444	-8.4967	-9.75	-8.9478	-8.1721	-7.7606	-9.0022	-10.408	-8.3977	-9.5021	-8.1388	-9.9974	-8.845	-8.124	-8.5565	-11.407	-8.0091	-8.097	-8.918	-6.844	-8.6477	-9.0288	-8.5433	-9.6061	-8.9868	-8.0048	-8.5125	-10.418	-8.7055	-9.8619	-10.214	-9.8212	-7.443	-8.3512	-8.1449	-8.594	-9.5294	-10.002	-8.016	-8.7992	-8.3429	-9.515	-9.3676	-8.2205
1.5026	2.6203	0.96227	1.4922	0.4504	1.519	2.6241	1.6483	2.4518	0.5321	1.8163	1.3754	2.4186	1.2274	1.5078	1.0625	1.3557	0.5794	2.2484	2.8038	1.4069	1.2046	2.7463	0.9824	1.2913	2.799	0.36744	1.0422	2.3723	1.7583	2.3186	2.8435	3.9142	0.47932	2.2406	1.1381	1.8774	2.7203	1.9961	1.6167	2.5454	0.17369	1.846	1.485	-0.26579	1.4609	3.0006	1.9643	1.2989	2.4872
-14.682	-14.127	-13.379	-11.984	-13.121	-14.602	-12.427	-13.929	-13.605	-12.411	-11.462	-13.062	-12.084	-12.155	-12.556	-10.787	-13.6	-13.598	-14.206	-11.891	-13.809	-12.606	-14.228	-11.426	-13.776	-12.573	-12.472	-13.431	-14.351	-13.286	-11.76	-13.378	-12.505	-14.291	-14.069	-12.85	-11.432	-12.313	-13.57	-12.884	-11.34	-11.182	-12.018	-12.431	-13.486	-11.318	-11.635	-14.077	-12.52	-14.303
-3.6032	-4.7265	-5.0352	-5.2984	-4.5948	-2.9392	-4.7645	-5.6725	-3.358	-3.2539	-4.129	-3.4281	-2.785	-4.9963	-2.3518	-3.5338	-3.599	-3.4058	-4.9931	-4.9409	-4.5126	-4.5076	-4.0073	-3.3139	-4.2155	-4.1985	-4.024	-4.3765	-3.9294	-4.3781	-4.0939	-3.5013	-4.6492	-4.1077	-3.7915	-3.821	-4.14	-5.6347	-4.5973	-5.1005	-3.3567	-4.8349	-5.7378	-5.9444	-3.1828	-3.6895	-4.4089	-4.0762	-4.6743	-4.0745
7.1713	6.8034	6.2037	9.34	8.2153	8.5813	8.0283	8.4725	7.8241	6.9897	8.1751	8.6453	8.0339	7.3851	7.529	8.3541	6.6372	8.9705	8.5277	6.9235	5.5746	8.9649	7.4101	8.5147	9.9176	5.8406	7.9405	8.5638	6.6294	8.6451	7.6264	6.6117	7.2861	7.5826	8.3059	8.6048	7.8196	7.2903	7.0624	7.0936	8.5879	8.6608	7.6826	7.8616	8.4401	6.1858	9.1719	8.7845	7.8729	6.7804
-4.6813	-5.6438	-4.361	-3.9268	-5.2221	-3.9852	-4.0549	-3.3875	-3.9117	-5.9662	-4.2579	-5.3972	-3.9515	-4.8998	-5.1108	-3.6121	-4.3006	-5.035	-4.87	-4.6562	-4.0027	-5.2866	-3.801	-4.9147	-4.373	-4.3751	-5.3263	-4.8988	-5.8092	-3.5566	-3.3958	-2.29	-3.408	-4.8005	-3.3404	-5.0063	-5.0495	-4.7235	-4.8256	-3.871	-2.4872	-3.2736	-4.6203	-4.6195	-4.4369	-4.1379	-5.2949	-3.3508	-4.588	-4.1192
8.6886	10.135	9.7297	10.93	9.0913	9.9867	10.556	9.321	11.391	8.5895	8.8264	9.6433	10.806	8.956	10.923	9.8026	11.336	10.646	9.7983	11.209	11.245	9.7705	7.8522	10.778	10.239	10.042	7.8392	8.8583	9.1346	8.9373	9.8194	11.634	8.4278	10.152	10.847	10.236	10.033	9.1477	9.545	9.6352	8.8703	9.3825	9.3862	9.0159	11.321	8.8615	10.217	9.2457	10.106	10.208
-5.3478	-2.8711	-4.3002	-2.8743	-4.2698	-4.3936	-4.7704	-4.0353	-4.6522	-3.8226	-4.1402	-5.8289	-6.095	-4.6195	-3.3064	-3.8596	-3.2377	-3.6637	-5.8451	-3.9274	-5.3132	-5.0392	-5.4078	-4.6162	-3.9721	-2.8056	-3.5975	-3.848	-5.2308	-5.3347	-1.5098	-4.5433	-4.8158	-5.569	-1.3677	-5.6519	-4.9908	-4.3304	-5.1461	-4.1834	-3.2817	-4.2298	-3.9253	-3.9691	-3.7004	-3.0324	-3.3535	-4.5171	-5.0784	-4.3049
0.30256	-1.1075	-0.59555	-1.7203	-2.0133	0.14657	0.28385	0.11106	-2.1824	-2.3718	-1.3232	-1.8559	-1.6718	-0.32006	-1.1991	0.059506	-1.2154	-0.95981	-1.828	-1.4035	-2.4833	-3.0148	-0.50709	-1.6795	-0.95153	-1.6152	-1.8481	-1.8927	-0.94849	-1.7577	0.34429	-2.1476	-1.6569	-1.7303	-1.278	-1.3092	-1.5776	-0.46135	-1.8674	-1.7152	-0.43977	-0.27681	-2.3086	-1.7588	-0.48854	-2.0653	0.68213	-1.1091	0.15591	1.0735
-13.456	-13.725	-13	-13.148	-11.222	-12.657	-13.402	-13.004	-12.696	-12.354	-12.872	-13.433	-14.921	-13.367	-12.199	-13.439	-13.524	-13.385	-12.522	-13.146	-12.899	-12.414	-11.991	-12.695	-13.721	-12.285	-12.538	-13.318	-13.469	-13.343	-13.951	-12.564	-11.31	-13.006	-12.543	-11.717	-13.407	-12.113	-11.588	-13.282	-11.616	-13.244	-13.108	-13.921	-13.899	-12.42	-13.141	-11.791	-11.97	-13.577
-10.305	-9.6533	-11.473	-11.385	-11.603	-11.221	-10.447	-10.734	-11.631	-11.539	-11.01	-10.481	-11.816	-10.617	-10.811	-9.4211	-9.4133	-11.524	-10.458	-11.445	-9.6639	-10.202	-13.464	-9.7883	-10.797	-11.585	-9.178	-10.341	-11.092	-11.42	-9.6596	-9.9985	-11.126	-10.902	-11.107	-10.146	-11.142	-11.296	-11.661	-11.634	-9.9187	-10.864	-12.151	-10.393	-11.09	-11.021	-11.375	-9.6174	-9.7981	-11.873
0.60122	-0.62919	-0.68738	-1.2189	-0.96206	1.089	0.084353	0.29072	-0.53342	-0.26033	-0.14041	0.63156	-0.91578	-1.7731	0.14409	0.24949	-1.8543	-0.0043005	-0.34171	-0.79623	0.20388	-1.6026	0.5762	0.63299	-0.78937	-1.1794	-1.6871	-0.75141	-0.88999	-0.3591	-1.1032	-0.29157	-0.69345	-0.34821	-0.56145	-0.21904	-0.042685	0.51801	0.21885	0.78072	0.23782	-0.0012743	-1.073	0.75456	-0.034602	0.51691	0.10544	0.10847	-0.29768	-0.34168
6.3774	6.6933	7.1789	7.7522	6.6422	6.9843	8.135	6.7258	7.219	5.8473	5.7127	6.9745	5.8769	7.4354	6.6467	6.8759	7.0275	7.7034	5.0762	7.8656	5.8145	6.2288	8.8191	7.7564	7.0566	5.9475	7.1495	5.2576	7.6131	6.1777	6.2222	7.0986	7.3964	6.2618	7.0202	7.9978	7.2614	6.8538	6.6428	7.7825	7.2324	6.1243	7.1336	7.75	5.2052	6.828	5.8685	6.5545	5.3012	6.9847
7.472	8.1694	7.0456	7.6248	8.294	7.1043	7.2037	8.5775	7.6315	8.5016	8.1842	7.976	8.708	7.4742	8.5271	7.7364	7.8776	8.7749	9.2864	8.8291	6.4246	7.0029	6.7355	8.3095	9.194	8.3635	7.8911	7.8771	8.3216	7.6358	7.6032	7.3346	7.6218	8.8582	8.619	8.3748	8.0512	6.6525	8.0447	8.4905	7.4404	7.979	7.9791	7.929	9.2601	7.7738	8.524	8.481	8.3669	8.5438
-5.4868	-3.6691	-3.5013	-2.7708	-4.2518	-3.2918	-3.8374	-3.0267	-3.7543	-1.3839	-3.9934	-5.9059	-3.2521	-3.9761	-3.6082	-3.4511	-4.8445	-3.7216	-5.2364	-4.4529	-2.7253	-2.8005	-2.5978	-4.3208	-2.8469	-2.599	-3.2937	-4.0364	-3.0622	-4.8774	-3.6697	-4.1117	-3.4326	-3.2736	-2.357	-2.5067	-4.5336	-3.9549	-3.493	-3.6329	-4.1397	-2.8076	-4.4352	-2.5144	-3.1288	-4.0132	-4.1424	-3.4542	-3.666	-2.9095
-1.7986	-2.2471	-1.2305	-0.65168	-2.3843	-0.68466	-2.1049	-1.0114	-1.9248	-2.4678	-1.297	-2.2033	-2.5122	-1.5522	-2.4158	-2.2796	-1.7753	-1.5545	-1.8281	-1.1015	-2.1451	-1.2566	-1.0246	-1.4633	-1.8532	-2.0579	-1.1928	-2.0452	0.3831	-1.9759	-0.79164	-1.1621	-1.3544	-0.75009	-2.6207	-1.4564	-0.28545	-2.7871	-2.4281	-1.0274	-1.6119	-1.6663	0.5582	-2.8837	-1.5164	-1.7978	-2.4246	-0.63155	-2.9003	-0.89444
-9.9689	-7.9109	-9.3714	-8.7977	-9.1857	-9.5074	-10.331	-8.9525	-7.7786	-9.6717	-8.6857	-9.2313	-10.557	-8.7712	-10.021	-10.048	-8.3285	-9.3282	-8.5875	-9.3462	-8.6328	-8.2126	-9.571	-8.5134	-9.2687	-8.7252	-8.2505	-9.7696	-9.0698	-7.4993	-9.4837	-8.7041	-9.0342	-9.1129	-7.8804	-9.2883	-8.8258	-9.3778	-8.8647	-10.13	-9.5866	-8.17	-8.6221	-8.174	-8.3663	-9.4064	-8.5166	-7.2748	-6.7959	-8.2496
-21.816	-22.714	-22.829	-20.959	-22.845	-22.306	-21.802	-21.902	-23.629	-22.979	-21.122	-24.235	-23.233	-22.227	-21.954	-22.128	-21.919	-21.769	-22.797	-21.981	-19.66	-22.558	-23.057	-21.071	-21.822	-20.953	-21.265	-23.37	-22.148	-22.37	-22.286	-21.575	-22.25	-20.464	-21.794	-21.672	-23.141	-20.854	-21.566	-21.471	-21.576	-21.548	-23.606	-21.769	-21.661	-21.777	-22.382	-22.972	-22.088	-22.349
-11.548	-10.614	-12.716	-11.14	-12.95	-11.848	-11.302	-9.8508	-10.999	-12.319	-12.075	-12.057	-12.113	-10.088	-13.435	-11.606	-11.111	-12.575	-12.041	-11.678	-12.929	-9.6762	-11.356	-10.364	-11.529	-12.533	-9.5408	-12.664	-9.9289	-10.864	-11.605	-10.959	-10.519	-11.157	-11.569	-11.981	-11.972	-12.982	-11.716	-11.892	-11.197	-11.045	-11.5	-12.335	-13.314	-12	-12.284	-11.123	-12.23	-11.151
-21.229	-20.471	-19.427	-18.995	-21.516	-20.231	-21.64	-21.477	-19.689	-21.242	-22.068	-22.043	-22.195	-19.782	-21.136	-21.274	-21.499	-21.389	-20.445	-20.732	-19.865	-20.136	-20.608	-21.785	-20.311	-19.689	-22.149	-20.315	-20.432	-21.552	-19.476	-21.459	-20.529	-20.486	-22.008	-21.09	-20.554	-21.728	-18.535	-20.728	-20.445	-19.331	-20.209	-21.867	-20.288	-19.944	-19.301	-21.382	-20.641	-19.068
-21.074	-22.915	-24.182	-22.683	-23.673	-22.603	-22.342	-21.619	-23.266	-21.1	-22.741	-22.521	-22.68	-23.139	-22.857	-22.768	-20.497	-22.332	-21.964	-22.248	-22.402	-22.323	-22.239	-22.061	-22.988	-22.838	-23.752	-22.116	-22.477	-21.238	-23.427	-23.973	-21.574	-20.878	-23.206	-22.571	-22.491	-22.355	-21.782	-22.497	-22.517	-22.357	-21.622	-21.05	-21.433	-23.733	-21.955	-22.208	-21.801	-23.505
-22.299	-23.194	-22.484	-23.76	-21.123	-19.91	-22.505	-22.035	-22.551	-23.035	-22.2	-22.089	-21.445	-22.853	-23.166	-22.709	-21.461	-21.029	-20.686	-21.496	-20.995	-21.623	-21.485	-23.218	-21.936	-23.008	-22.973	-19.597	-22.894	-22.398	-22.648	-22.903	-22.173	-21.632	-22.288	-22.332	-22.014	-23.128	-20.338	-24.413	-21.412	-22.196	-22.447	-23.145	-22.24	-22.485	-21.443	-21.667	-22.169	-21.477
-10.868	-11.242	-10.96	-11.599	-11.321	-11.98	-10.279	-12.435	-11.752	-12.701	-10.394	-11.249	-12.219	-10.081	-10.956	-12.001	-11.343	-10.919	-11.321	-12.586	-12.924	-12.074	-11.761	-10.684	-11.479	-11.523	-10.743	-10.722	-10.883	-11.456	-13.175	-9.7423	-11.503	-10.811	-10.888	-11.565	-12.616	-12.076	-10.297	-11.393	-11.184	-11.349	-10.381	-10.947	-10.423	-10.641	-10.009	-12.239	-10.048	-12.322
-3.7674	-3.5017	-4.7854	-4.6298	-5.3053	-6.5677	-5.0662	-6.526	-3.5806	-5.0078	-5.7208	-4.8899	-3.9704	-5.9816	-5.525	-6.6271	-5.2541	-3.4467	-5.2247	-4.2183	-5.4722	-4.4427	-4.9365	-4.4013	-4.4572	-5.2368	-5.7822	-3.3835	-5.2742	-4.8164	-5.928	-3.6638	-7.3098	-4.872	-5.5505	-4.9454	-5.0333	-4.784	-5.9628	-5.1987	-4.1509	-7.0064	-5.2184	-5.3788	-5.099	-4.5321	-6.817	-6.0651	-5.2512	-5.6877
0.35862	0.22356	2.5009	0.58668	1.822	2.487	-0.75563	0.29652	1.4293	1.6933	1.6743	1.2039	2.3014	-0.056252	1.4052	1.3267	-0.38812	0.60887	0.97378	3.0127	4.1332	0.59236	1.9653	1.4175	1.8707	0.84315	2.1866	1.5502	2.1492	1.2369	3.4874	1.5903	1.9519	1.4324	0.78599	1.4174	1.1472	1.4971	1.9153	1.3309	2.6198	2.5068	2.496	1.9979	1.8671	3.3039	1.4526	2.4111	3.6262	0.74622
-3.637	-4.6557	-5.3574	-4.7495	-3.5441	-3.0817	-6.2017	-3.2732	-5.4295	-5.1235	-3.4208	-3.452	-6.6504	-2.9437	-6.1943	-5.3326	-4.7976	-5.102	-4.6012	-6.081	-5.2595	-5.4757	-5.6079	-4.6663	-4.0339	-5.0091	-4.965	-4.3394	-3.7387	-4.4043	-3.5986	-3.4762	-3.9402	-3.7694	-5.238	-4.9408	-4.5083	-5.4471	-5.2757	-4.4158	-3.6178	-3.7732	-3.1964	-5.0351	-3.6633	-3.3363	-3.0433	-5.7167	-5.8005	-3.5779
1.2959	1.8808	2.337	-1.0004	1.1523	1.6883	1.8797	0.2071	1.232	1.1372	1.4255	-0.088738	1.997	0.11071	0.31507	0.79548	1.6061	1.6528	1.139	1.0836	-0.56329	0.48722	-0.40844	2.3626	0.91339	0.90419	0.9656	0.6804	1.2952	1.4585	3.027	1.3241	1.8602	1.9914	2.6984	0.53668	1.0416	0.34198	1.0073	1.678	0.60016	0.54753	0.21691	-0.6303	1.1382	1.0044	1.0278	1.2601	-0.66598	1.2188
-12.064	-12.043	-11.954	-11.239	-12.727	-12.38	-12.861	-11.315	-13.002	-12.105	-11.651	-11.635	-11.32	-11.384	-11.81	-11.584	-11.698	-11.571	-11.085	-11.467	-11.613	-12.276	-11.819	-11.16	-10.209	-11.39	-10.468	-11.708	-12.103	-12.843	-11.939	-11.283	-11.793	-12.861	-12.427	-10.894	-13.231	-10.113	-10.02	-10.642	-12.145	-11.951	-13.041	-11.75	-10.511	-11.907	-10.762	-11.332	-11.922	-13.493
-0.45003	1.2776	-0.81427	-0.26266	1.4258	2.0623	0.43718	-1.1396	-0.071531	-0.50074	0.91057	0.030836	-1.8152	0.73806	0.9895	0.26826	-0.29221	-1.5247	0.57638	1.0734	1.7218	-0.3877	0.09557	-0.56202	0.9846	1.9888	-0.10671	0.43775	0.19116	0.38554	-0.81284	-0.36867	1.4555	0.62954	-1.3038	0.97068	-0.54554	0.23701	0.29126	1.0187	-0.27357	0.94779	1.9549	-0.1549	0.82021	0.97457	0.11259	1.0611	-0.37311	0.15467
9.7117	10.039	10.497	9.3956	9.2571	8.7777	11.261	8.0644	9.0033	8.7707	10.739	9.1522	8.6378	9.9816	9.6277	10.107	9.7451	8.5424	9.333	11.504	8.8163	9.4545	11.163	9.2399	10.261	8.6885	9.4291	9.3663	8.1951	9.3146	10.237	10.481	9.362	10.035	11.368	9.2329	8.1195	9.9281	10.173	10.41	8.4281	9.7954	9.2438	10.677	8.8648	9.7865	10.388	9.8444	9.8025	9.8848
-1.336	-0.8488	-0.51901	-0.0041495	-0.52587	0.58745	0.43125	-0.55105	-0.34302	0.75166	0.58653	0.64677	-0.061721	0.95536	-0.005581	-1.2479	-0.57546	0.16483	-0.014816	-1.7991	-0.096161	-0.66629	-0.35714	-0.0058856	1.0511	-0.35364	0.79876	0.66932	-1.426	-0.44618	-0.48829	1.1612	1.2799	-0.4465	0.99748	-0.51244	0.28869	0.24861	0.5298	-0.44843	-0.53969	0.37996	1.4082	0.2402	1.2219	0.6773	-0.30129	0.14761	-2.3054	0.57913
-2.7375	-4.9754	-3.8313	-3.8251	-3.2704	-4.4697	-4.63	-2.1687	-4.8455	-5.9959	-5.0311	-2.9695	-5.2512	-4.7754	-3.9185	-3.2535	-2.8426	-3.5314	-5.1907	-4.0745	-4.9277	-4.2399	-3.7275	-3.1163	-2.5183	-5.376	-3.6347	-4.7371	-4.4656	-4.5844	-3.6158	-2.6382	-4.7701	-3.3644	-4.2905	-4.0652	-4.3344	-4.7612	-3.4098	-1.4709	-4.4234	-4.7844	-4.378	-3.8397	-3.6705	-4.6111	-3.602	-4.1366	-4.6494	-2.2064
-14.617	-15.211	-14.891	-15.365	-15.025	-13.673	-13.892	-13.751	-14.492	-13.643	-15.129	-15.452	-15.557	-13.353	-13.019	-14.473	-15.008	-13.795	-12.714	-14.33	-14.817	-14.608	-17.312	-14.961	-12.526	-15.359	-14.363	-15.582	-14.807	-13.58	-13.747	-14.886	-16.2	-14.032	-15.408	-15.019	-12.778	-15.828	-13.411	-14.11	-14.977	-13.448	-13.507	-14.152	-14.323	-14.023	-15.769	-16.35	-13.846	-14.925
-3.6917	-3.5029	-2.2664	-5.0796	-2.6737	-2.4002	-3.2617	-2.563	-3.1605	-2.1581	-2.7598	-0.7676	-3.2097	-2.5917	-2.6156	-5.0406	-4.1531	-4.4853	-3.6999	-4.4635	-2.1458	-4.2646	-2.28	-3.9513	-4.7092	-4.4939	-3.9957	-2.7676	-4.1468	-2.8266	-3.4055	-4.9159	-2.073	-4.2543	-3.174	-2.8249	-3.8406	-2.538	-3.0175	-3.8418	-1.6728	-3.0096	-1.283	-3.9571	-2.2484	-3.5416	-3.2337	-4.3736	-3.3587	-3.1143
-2.8899	-5.1255	-3.6556	-3.6815	-6.0319	-4.1379	-3.0944	-4.4321	-2.3764	-4.2259	-4.8319	-3.9565	-4.4989	-3.7665	-4.4487	-4.7555	-2.8072	-4.1822	-4.2434	-3.0161	-5.2569	-3.6938	-3.3225	-5.524	-5.3687	-3.6078	-3.4962	-4.59	-5.5123	-5.3878	-4.0908	-4.2966	-4.4221	-3.2988	-3.8121	-3.5607	-2.219	-3.8358	-5.0448	-4.6695	-5.2147	-5.5316	-3.9293	-4.4037	-4.4756	-4.382	-4.6083	-4.0734	-2.5408	-4.32
1.4819	0.13588	-0.29354	0.34898	-1.5588	-0.075199	0.32785	1.6872	-1.2396	0.24589	0.85508	-0.27201	0.53814	-0.98736	0.10519	1.1366	-0.84046	-0.29234	0.36406	1.5481	0.45797	0.3257	0.34251	-0.41707	-1.0788	-0.38166	2.1199	-0.20783	-0.51442	0.19531	-1.1184	-0.14071	-1.7139	-0.35796	0.35083	0.11418	0.86123	0.90078	0.48538	0.061291	0.83516	-0.41614	0.7169	-0.78463	0.79315	1.0182	1.2251	1.3126	1.2076	0.53316
-3.6822	-5.2421	-3.0233	-5.4275	-3.8266	-4.8615	-3.5993	-4.4599	-4.3752	-1.7659	-2.6098	-4.1855	-2.0407	-3.3956	-4.1695	-4.3846	-4.0672	-3.6294	-3.3574	-5.0344	-4.2775	-3.3655	-5.0984	-3.7382	-4.947	-3.7994	-2.5384	-3.9858	-4.3214	-4.7505	-3.5309	-4.013	-3.7338	-1.7757	-4.0096	-4.2969	-3.9027	-3.953	-3.9209	-4.1772	-4.0019	-4.2022	-3.344	-2.6733	-4.5358	-3.8087	-3.604	-4.1484	-4.3166	-2.2982
-15.433	-13.289	-13.503	-15.411	-13.677	-13.655	-14.081	-15.091	-12.779	-12.525	-13.414	-14.666	-12.876	-13.519	-13.615	-13.549	-12.349	-13.826	-15.278	-14.406	-14.479	-15.403	-12.56	-12.612	-14.629	-13.641	-14.433	-14.446	-14.973	-14.042	-13.177	-13.529	-14.682	-12.643	-14.767	-12.836	-13.826	-13.359	-13.324	-11.711	-13.982	-12.892	-14.346	-13.883	-13.259	-13.961	-15.168	-14.745	-12.336	-14.421
-9.2827	-9.376	-11.188	-10.708	-9.643	-11.087	-11.163	-10.114	-11.071	-11.318	-9.5403	-12.754	-9.8628	-11.31	-9.8093	-10.914	-11.933	-9.0854	-10.395	-9.131	-10.744	-11.165	-10.608	-11.896	-11.562	-12.332	-11.327	-11.651	-10.703	-12.428	-11.347	-11.181	-10.61	-9.487	-10.288	-10.493	-10.091	-8.6612	-10.686	-11.405	-11.029	-11.971	-11.586	-10.308	-10.499	-10.24	-10.779	-8.9803	-10.487	-10.285
-12.44	-10.718	-11.263	-11.995	-11.419	-12.522	-12.448	-11.983	-11.956	-12.405	-12.212	-12.834	-9.9209	-11.839	-10.78	-11.106	-10.925	-13.357	-10.352	-12.425	-10.767	-12.381	-11.016	-11.551	-11.819	-12.212	-10.538	-11.731	-10.527	-11.827	-12.319	-12.449	-12.319	-11.785	-10.803	-13.272	-11.936	-11.813	-11.137	-11.228	-11.701	-12.95	-11.908	-11.141	-11.912	-11.033	-12.7	-12.07	-9.5471	-12.449
-13.434	-14.975	-13.714	-13.446	-13.087	-13.602	-12.338	-15.07	-13.401	-13.91	-12.343	-14.361	-15	-12.934	-13.43	-13.602	-13.345	-12.842	-14.931	-13.076	-13.721	-13.682	-13.473	-12.482	-13.255	-13.642	-11.802	-14.031	-12.922	-12.797	-14.941	-11.459	-11.583	-12.402	-14.262	-13.287	-12.682	-11.693	-11.702	-11.828	-13.883	-13.289	-14.742	-12.031	-12.853	-12.445	-14.348	-12.827	-12.866	-12.941
-0.28333	-1.1241	-1.1491	-1.229	-0.50445	-1.7116	-2.0007	-0.86935	-1.213	-2.7778	-1.4957	-0.53557	-1.6252	1.3024	0.73203	-0.85959	-0.43683	-0.84125	-1.6923	-2.9417	-1.1496	-0.43335	-3.043	-0.1532	0.83293	-1.1384	-0.64655	-0.6631	-2.3344	-0.9095	-1.5542	0.49722	0.97145	-0.67341	-0.83489	0.16541	-1.0866	0.33749	-0.37503	0.37946	-1.286	-0.69387	-0.51127	-0.091738	-1.0262	-1.0312	-1.5356	-1.4808	0.39378	-0.90994
-11.22	-10.816	-12.569	-11.922	-13.918	-14.174	-12.943	-13.795	-13.957	-13.351	-11.434	-13.545	-12.721	-13.782	-12.925	-12.898	-14.748	-13.744	-13.728	-14.215	-13.998	-13.009	-13.469	-12.484	-13.076	-13.196	-14.999	-14.846	-12.083	-12.625	-10.448	-13.575	-12.452	-12.678	-13.692	-13.866	-11.005	-13.525	-14.162	-12.129	-11.186	-14.827	-11.531	-13.405	-12.402	-12.507	-13.898	-13.71	-12.702	-12.756
2.4992	-0.41965	-0.36032	0.34953	0.45417	-0.16947	-0.31668	-0.058789	0.66794	0.14104	0.073082	-0.44182	0.80415	0.99734	0.078613	-0.079877	0.41561	-0.40314	0.4278	-0.46115	-1.2027	0.71189	1.7694	1.0625	1.1438	-0.70298	-0.74327	1.1981	-1.3747	-0.36145	0.25112	0.073367	-0.13079	-0.53239	-0.357	-0.39065	0.95182	1.0586	0.30989	1.1309	-0.31614	-0.42077	0.65777	-1.2203	0.21245	0.63565	-0.015664	-0.067571	1.1874	-0.35738
-11.572	-10	-10.945	-11.075	-10.32	-12.253	-9.3078	-12.271	-10.919	-10.515	-10.235	-10.404	-10.926	-11.536	-9.3145	-10.711	-8.1495	-8.6469	-9.8625	-10.472	-8.4956	-9.8667	-8.664	-10.863	-10.232	-9.6195	-10.748	-10.092	-9.1856	-11.363	-9.324	-9.7293	-10.167	-8.1547	-9.6521	-10.732	-8.9063	-9.7767	-10.057	-10.244	-11.408	-9.8961	-9.8319	-10.668	-9.8892	-10.546	-10.043	-10.43	-10.52	-11.655
-8.5174	-9.8136	-8.2842	-8.9199	-7.7578	-8.0461	-7.9818	-9.328	-8.3439	-9.385	-7.8224	-8.5883	-7.475	-9.1341	-9.0274	-9.3823	-9.7853	-8.6028	-8.7944	-9.1161	-8.8446	-6.8388	-8.1578	-7.4371	-10.018	-9.2084	-9.7015	-7.9028	-10.401	-10.507	-9.31	-7.7757	-7.9397	-9.5808	-9.4423	-10.222	-8.5353	-9.0184	-9.1322	-9.6997	-9.6951	-8.6266	-10.217	-7.7953	-10.641	-10.491	-8.786	-8.9367	-9.5338	-8.9078
1.9588	-0.50206	-0.38853	0.18963	-0.44739	0.95238	0.80748	1.1611	-0.96815	1.4568	-0.93288	0.040439	-0.76491	1.2307	-0.65678	-0.39204	0.3357	0.14775	1.2675	-0.42473	0.18607	-0.98478	-0.075676	0.50397	0.25548	0.13284	-0.8654	-0.45293	0.42252	0.24468	1.9182	1.0087	0.68014	0.96282	0.46637	-0.17333	-0.33853	-0.77836	1.2865	0.40762	1.3709	1.8663	-1.2851	1.6299	0.53969	-0.21899	1.233	2.3548	-0.51181	0.72305
-15.246	-14.394	-16.521	-14.413	-12.954	-14.3	-12.388	-14.696	-12.66	-13.962	-13.878	-13.295	-13.458	-15.038	-13.295	-15.906	-14.779	-13.463	-15.442	-13.438	-13.727	-13.454	-13.561	-13.054	-15.576	-13.337	-15.925	-14.001	-13.098	-12.985	-13.712	-14.907	-13.285	-13.926	-13.724	-14.329	-13.587	-13.439	-13.896	-11.78	-13.07	-14.056	-14.195	-13.504	-12.45	-14.052	-14.384	-13.11	-15.553	-14.535
-4.4747	-3.948	-5.2694	-6.0373	-5.7362	-5.2898	-4.2823	-4.4844	-4.3176	-4.3178	-4.962	-3.3593	-3.2479	-5.332	-5.4953	-3.6248	-2.0664	-4.0272	-3.936	-5.1477	-4.7228	-4.5598	-3.639	-6.4325	-3.5131	-5.6601	-4.6261	-6.8381	-4.9133	-5.535	-3.7436	-4.5617	-4.2141	-4.6127	-3.2492	-3.7604	-3.5797	-6.5205	-5.9458	-5.0994	-4.5831	-3.3608	-3.7561	-4.7385	-3.4367	-4.4402	-5.0511	-5.73	-4.6867	-4.3437
2.2707	3.4356	3.9903	1.8517	1.9354	2.1062	2.1631	1.3202	4.8403	2.8705	2.3995	1.8593	2.4644	2.1144	4.5835	3.2681	3.5386	3.0301	4.2671	1.5973	3.8	1.2996	2.6346	3.0265	1.8421	2.3856	3.0443	3.3797	1.9793	3.1606	2.7783	4.6038	1.5935	3.9272	3.6603	1.9638	1.7198	2.2968	2.72	2.2337	2.6772	2.5224	1.9854	2.3144	1.9124	1.0429	2.1524	2.5318	3.5858	2.9519
-3.2201	-3.9571	-3.8985	-2.4258	-3.6174	-3.1815	-2.8012	-5.0391	-3.3313	-2.5598	-2.7283	-2.2803	-2.3327	-2.0814	-1.9285	-0.93736	-3.3861	-2.0149	-2.5946	-3.7315	-3.5422	-2.3113	-2.512	-3.45	-2.2787	-2.4663	-4.0535	-2.6756	-2.8964	-3.3366	-2.815	-2.0958	-2.1894	-1.3702	-2.5454	-2.3163	-2.1632	-4.3445	-2.9723	-2.1949	-3.7758	-2.0791	-2.8119	-3.0727	-1.1333	-3.0249	-1.8125	-2.4065	-1.5013	-1.2115
-11.577	-12.888	-13.382	-12.377	-11.825	-10.252	-11.99	-12.946	-12.565	-11.215	-12.531	-14.155	-12.259	-11.686	-12.786	-13.939	-12.384	-13.546	-12.556	-12.674	-13.045	-12.741	-13.463	-14.064	-12.333	-12.283	-12.564	-13.311	-13.028	-13.159	-13.524	-11.315	-12.823	-12.821	-13.891	-14.147	-11.009	-13.077	-12.639	-13.49	-12.941	-14.926	-12.605	-10.138	-12.989	-11.127	-11.07	-12.197	-11.928	-12.464
-9.1003	-7.0485	-8.7831	-7.3179	-9.7029	-8.1502	-10.287	-8.2166	-8.1659	-9.3295	-9.6323	-9.2544	-7.0417	-8.2058	-8.3891	-10.175	-9.4111	-9.7439	-9.0165	-11.904	-9.9304	-8.6419	-9.1985	-7.311	-9.4635	-8.9573	-7.2024	-9.294	-7.8022	-9.7485	-7.0845	-8.8693	-8.0164	-8.2456	-9.4054	-8.4267	-9.0934	-8.2855	-8.3549	-9.3454	-8.3833	-9.9606	-8.9309	-9.6878	-9.5725	-9.1979	-8.2492	-9.3959	-6.5442	-10.424
-1.7186	-1.6075	-2.7475	-1.9496	-2.5521	-2.084	-2.5527	-1.9454	-2.184	-1.1198	-1.6821	-2.0633	-1.8614	-1.86	-1.5969	-0.75014	-0.30741	-2.0604	-1.559	-2.3069	-3.0256	-1.9313	-1.963	-1.4753	-2.5521	-0.89562	-2.0915	-1.6662	-1.9565	-2.5792	-1.0405	-1.1572	-1.9449	-2.2927	-1.1871	0.047679	-1.3426	-1.9506	-1.2948	-1.1999	-1.4945	-2.291	-3.7007	-1.6121	-2.1502	-3.3195	-0.19605	-1.9326	-1.617	-1.2681
0.81216	2.2556	1.6836	1.037	2.2279	1.5002	1.9413	0.072637	3.2582	2.2253	1.9228	0.98437	1.8013	1.8149	2.4193	0.9743	2.5541	2.5827	2.0839	0.8975	0.79953	0.68538	1.0666	1.6304	2.1434	2.871	1.5324	1.1725	1.7199	1.0611	2.0845	0.62336	1.9547	0.35368	0.89588	0.32984	0.48509	0.77372	1.9674	-0.049006	2.6327	1.4216	1.8504	0.81315	1.585	1.0476	1.8464	0.28909	-0.19733	1.5967
1.5128	2.833	2.5677	2.0033	1.9063	2.5028	1.8815	1.7554	3.7801	1.5891	2.635	2.8906	3.114	2.2197	3.724	3.1824	2.716	3.0483	1.8389	2.6292	3.435	2.501	2.7768	1.3194	3.0807	3.1856	3.2939	4.0246	3.0334	2.2065	2.8691	2.3884	1.1954	2.0427	2.1293	3.9615	2.1183	3.2521	2.7205	1.6416	2.601	2.5243	3.849	3.1434	3.2539	2.2521	3.7556	3.393	2.3971	1.5993
-1.3867	-0.65981	-0.43619	-0.531	-0.14708	1.6778	-0.24339	-0.55572	0.07986	-1.7095	0.39323	1.4845	0.42705	0.81499	-0.51747	1.0137	-1.0689	-1.1615	-0.5197	-1.9285	-2.7968	0.68997	-0.35571	-1.6519	0.8118	-1.6394	0.25211	1.3107	0.42848	-0.83406	0.22093	-0.3662	0.16422	-1.1588	-0.55575	-0.4578	-0.87472	-0.62768	0.60176	0.71745	0.08981	-0.049101	1.265	-0.65918	-0.26866	-1.1793	-0.87674	0.56729	0.11946	-2.1521
-0.62069	-2.0368	-0.35068	0.9628	1.2098	-0.0454	-0.74654	0.92828	-0.023079	0.61049	0.099779	-0.14314	-0.53097	1.1838	0.67973	-0.86084	-0.56178	1.1706	1.1182	0.69958	-0.011854	0.36843	-0.081444	0.79279	0.56454	-0.20278	-1.2321	0.64548	0.86574	2.5092	0.98833	0.11088	-0.19378	-0.97651	0.53336	-0.52195	1.3021	0.90415	-0.66818	-0.071204	0.26174	0.54717	-0.15558	0.60334	3.2603	1.4016	0.44863	2.0615	2.3875	0.31824
-7.3327	-6.6664	-8.156	-7.7047	-7.9509	-8.9213	-6.2433	-8.0654	-7.2989	-7.3554	-8.1631	-7.849	-6.9356	-9.0298	-7.9904	-8.5123	-8.5283	-7.0155	-6.4628	-6.7565	-9.9071	-7.3435	-8.1863	-7.8423	-5.9331	-8.3506	-6.9879	-7.8157	-9.3341	-10.307	-7.1641	-8.2251	-6.5292	-7.2289	-8.0297	-8.3006	-9.6928	-8.6277	-6.1935	-7.9743	-7.4206	-7.1166	-7.1413	-8.27	-8.6067	-7.3722	-6.6407	-8.8155	-7.9966	-7.1722
-0.7281	-1.0592	-1.6828	-0.039353	-0.35428	-1.3235	-1.5438	-2.8246	-1.0505	-0.5624	-1.2436	-1.7262	-2.4317	-2.027	-1.5431	-1.8546	-0.42581	-0.58182	-1.9141	-1.2694	-0.5765	-1.5409	-0.057365	-1.8752	-0.69753	-0.30471	-0.99072	-0.16144	-1.467	-0.59154	-2.0067	-1.3738	-1.5494	-0.27775	0.048889	-0.54613	-2.0824	-2.4763	-2.3817	-2.0141	-0.9084	-2.9051	-1.7597	-1.6583	-1.6721	-1.6368	-1.9968	-2.5015	-2.6474	-2.8554
-2.344	-2.0925	-1.8898	-1.7476	-1.5658	-1.616	-0.93996	0.37279	-1.6457	-2.1333	-2.3973	-2.3018	-1.6476	-0.51237	-2.207	-0.29561	-2.3708	-2.3025	-2.5296	-1.4653	-0.33045	-0.78566	-1.2444	0.73084	-2.0623	-2.2907	-3.0167	-0.22155	-0.51546	-2.1324	-2.1937	-3.0421	-1.5505	-1.7497	-2.8204	0.71313	-0.86553	-2.091	-3.4307	-2.3863	-1.8652	-1.451	-0.62259	-1.1647	-1.8288	-0.67101	-0.77977	-1.0591	-1.6087	-0.51764
9.2016	6.4981	7.9449	6.0259	5.8197	7.5155	7.406	6.7777	7.3283	7.4956	8.3906	6.8655	8.1989	7.8772	6.3412	5.469	6.4365	5.4212	5.4606	6.8016	5.8391	6.4385	6.5212	5.108	5.7088	7.6535	5.8726	5.9368	5.6514	7.0113	6.1393	6.4674	6.8188	6.3863	7.7965	7.4659	5.7943	8.2625	5.696	6.9241	5.4877	6.2452	5.9065	8.0641	5.872	6.9264	6.7577	6.3249	7.3231	9.2534
-1.7253	-0.3966	-0.09075	0.68529	-0.63319	-1.1838	-0.85083	-1.1584	-1.2142	-0.90532	-2.46	-1.1255	-2.4429	-0.82786	-1.8681	-0.27294	0.35788	-2.0677	-0.67033	-2.0353	-1.4041	-0.61792	-1.4169	-2.1468	-1.3762	-1.8498	-1.3741	-1.3311	-2.277	-2.8914	-1.8839	-2.6893	-1.2328	-2.7042	-1.245	-2.4473	-1.8897	-2.4319	-0.029023	-0.24637	-0.45177	-1.5192	-2.6874	-0.37412	-2.2697	-2.043	-4.0223	-2.0972	-0.8512	-1.3935
-6.3331	-5.8798	-6.6869	-5.1247	-5.177	-6.4187	-4.7561	-5.063	-5.6844	-4.6301	-5.2874	-5.0702	-5.0915	-6.0305	-6.7178	-5.6411	-6.6644	-5.3625	-6.2836	-7.0481	-6.1558	-6.4545	-6.5321	-5.3088	-6.1339	-4.7167	-5.2078	-4.903	-5.7127	-5.2299	-5.7494	-4.5695	-6.5062	-5.2842	-6.2058	-4.6182	-7.1543	-5.4268	-5.1995	-6.8372	-5.8849	-4.6448	-4.6978	-7.2807	-4.765	-5.9018	-6.2797	-6.4362	-5.8131	-4.7881
-11.886	-12.543	-11.131	-12.168	-12.848	-12.274	-11.152	-12.176	-12.417	-12.099	-12.193	-12.222	-12.693	-12.041	-13.124	-13.119	-12.422	-12.247	-11.385	-11.959	-11.298	-11.408	-13.698	-12.198	-11.447	-11.597	-12.618	-12.565	-12.077	-13.261	-12.293	-11.439	-13.03	-14.03	-13.633	-11.673	-13.579	-11.841	-13.951	-10.688	-14.051	-12.274	-11.103	-14.291	-13.753	-13.331	-13.644	-13.203	-13.076	-13.767
10.214	9.0377	10.05	9.8488	9.5132	11.13	9.1054	9.5245	10.873	9.8837	10.039	9.1723	9.0006	9.7557	10.889	11.948	10.659	10.091	10.275	9.8396	10.084	10.666	10.376	10.693	9.5696	9.8496	10.762	9.4393	9.5019	9.3515	8.2449	8.08	9.8583	9.4867	10.526	9.6741	10.771	9.8215	10.447	9.7641	8.8148	9.246	9.4391	11.107	8.6499	9.6377	9.9951	9.7117	10.137	11.198
-5.4279	-6.2244	-6.5554	-5.9522	-4.5461	-3.6551	-6.4124	-3.6873	-4.7973	-4.2166	-4.6574	-5.3606	-4.109	-4.1741	-5.6552	-3.4827	-5.5978	-4.9586	-5.1824	-3.2233	-5.3258	-5.1127	-5.3823	-6.3498	-3.9407	-4.4494	-4.6438	-4.227	-4.0797	-3.9393	-6.0837	-5.6218	-4.4795	-2.7815	-4.8482	-4.8012	-4.5494	-2.7996	-4.5002	-3.9951	-4.1684	-5.0627	-4.8413	-5.841	-2.7681	-2.966	-5.5659	-4.5602	-4.9376	-4.6705
0.59408	-0.69153	0.30855	0.47856	0.69441	-0.73908	0.30622	1.2076	1.2972	-0.75789	-0.5319	-0.57766	0.022099	-1.5411	1.8533	0.15218	0.53319	0.67485	-0.88357	-0.55215	0.30522	0.57371	-0.33356	0.47717	-1.106	-1.5664	-0.48834	1.0104	0.41649	-0.25457	-1.5252	0.10828	0.81882	-0.60024	-0.72029	-0.82351	0.51161	-1.1216	2.5607	-0.29842	-1.1631	-0.33588	0.19465	-0.39291	-0.56355	-0.56083	0.97632	-0.24763	0.35546	-0.83118
-3.5013	-3.4085	-1.1565	-3.4422	-3.2599	-3.6858	-3.7381	-3.2125	-4.0591	-3.4272	-2.7488	-2.9559	-4.3792	-2.9662	-2.9673	-2.9866	-4.0351	-4.3136	-2.5648	-2.4593	-2.6511	-3.9592	-2.2262	-2.3664	-3.9218	-3.3907	-3.9457	-2.9281	-3.3635	-3.741	-3.4079	-3.5679	-4.0338	-3.4595	-4.1048	-5.1221	-2.2303	-4.4654	-3.6892	-3.3181	-3.8078	-2.0766	-2.3429	-2.5174	-3.864	-2.6324	-3.7133	-2.58	-3.5417	-3.5927
-5.5397	-3.7729	-3.7033	-4.7689	-4.0345	-3.9555	-4.4251	-4.0761	-4.0711	-3.8654	-3.4364	-2.6368	-5.543	-5.6395	-4.0336	-5.2447	-5.7127	-5.5994	-4.1267	-5.8245	-4.4147	-4.9441	-5.8422	-4.0068	-4.8254	-4.9386	-5.4191	-3.8663	-4.3688	-4.2325	-3.9886	-4.4597	-4.5113	-3.7323	-5.0867	-5.4623	-5.0477	-3.4684	-3.9138	-4.9182	-3.6617	-4.8488	-3.5696	-4.9816	-4.6762	-4.8287	-4.1631	-5.1849	-5.2212	-5.2868
1.7987	3.1386	3.1821	0.75862	1.0077	2.4094	0.95415	2.1944	2.5244	1.4612	2.1104	2.3573	2.6273	1.5143	1.7019	-0.015342	2.2751	1.8373	0.7834	1.9942	1.7435	2.4547	1.4087	2.3142	2.0931	0.69312	1.6161	0.79079	3.0206	1.7583	0.5694	3.1013	-0.3687	2.0311	2.3944	3.0235	1.6895	1.4593	0.21804	2.3608	0.91884	1.7341	1.9352	1.2376	1.354	1.5165	1.8326	0.71579	0.31421	1.2313
1.3218	4.2975	2.2989	2.1349	2.878	2.9265	2.417	4.1519	4.3341	2.5598	2.4903	3.3109	2.3518	3.3981	1.3994	4.4567	1.2278	2.359	3.12	2.3317	3.5314	3.2699	2.1784	4.6383	1.6179	2.9519	2.9069	4.0614	3.7863	4.1329	3.5246	3.3543	3.9594	3.3814	3.3516	3.8468	2.6351	5.1404	3.2096	3.1304	3.5677	3.0358	2.1271	3.9048	2.8702	3.9019	3.4792	2.0966	3.4813	1.7357
1.1163	1.1868	-0.084672	-0.073371	1.2833	0.59153	-0.51798	0.69513	0.76178	0.96913	0.72113	-1.3255	1.3014	0.16717	1.1476	0.50998	0.85018	-0.31469	0.7081	0.056751	0.78637	-0.51068	1.5009	-0.65316	-1.4979	-0.045863	0.17864	0.66644	1.8202	-0.23563	-0.45444	0.89722	0.75165	1.1697	-0.52911	1.075	0.67748	-2.3568	0.47507	-1.4012	0.31714	-1.1183	2.458	-0.70378	1.2776	-1.3845	-0.83031	-1.1401	0.28976	0.41058
-5.5765	-4.8763	-6.1806	-5.2406	-5.26	-6.0832	-4.9536	-4.4083	-5.3059	-4.9123	-5.542	-3.8894	-5.3188	-6.05	-4.5401	-5.7693	-5.2246	-6.0313	-4.7394	-5.352	-5.4497	-5.5144	-4.7047	-4.5532	-5.0626	-6.9043	-6.0126	-6.3455	-5.807	-4.6336	-5.6726	-4.0993	-4.3053	-6.2857	-3.7675	-5.3187	-5.4964	-5.7244	-5.1126	-5.3441	-3.1448	-5.4816	-4.0612	-5.4714	-5.5926	-4.8719	-5.5718	-4.6523	-5.631	-4.4174
-0.62538	-1.9876	-0.38248	-1.2899	-1.0034	-2.2811	-0.39447	-1.0952	-2.2681	-1.289	-0.67654	-1.099	-1.5732	-0.29987	-2.2251	-0.7895	-2.0269	-1.1103	-1.5983	-1.7837	-0.57486	-0.55531	-3.6806	-2.0144	-1.5231	-1.3123	-1.8988	-2.3336	-0.18879	0.33298	0.19182	-1.6731	-2.2784	-1.035	-1.0203	-0.8033	-0.50608	-0.86157	-2.1452	-0.68876	-0.31959	-2.4731	-0.7552	-1.7291	-3.1474	-1.6088	-0.54371	-0.36013	0.030218	-0.30313
-0.93624	-1.2019	-1.4247	-3.7298	-0.99112	-2.8193	-1.3361	-1.9249	-2.5826	-1.5593	-3.1162	-1.3955	-2.1308	-0.81603	-2.7992	-2.7055	-2.4099	-1.8813	-1.9173	-0.925	-3.1518	-1.6628	-1.8755	-1.7352	-1.5066	-2.2845	-0.49538	-2.6949	-2.0069	-1.8867	-2.8809	-2.621	-0.82128	-1.5585	-1.8998	-1.541	-1.0881	-2.0319	-0.13233	-2.6849	-0.39666	-1.3573	0.59159	-2.3136	-1.1585	-1.8091	-1.2601	-1.274	-0.085607	-0.039016
-8.4906	-10.041	-9.6598	-10.348	-10.386	-9.0356	-10.592	-9.8476	-10.06	-8.2059	-9.5144	-10.087	-10.539	-9.2682	-8.2841	-9.556	-9.273	-9.7365	-10.044	-8.747	-10.862	-9.8198	-9.5556	-9.621	-9.2203	-9.3386	-9.0341	-9.9549	-8.6942	-10.895	-9.5485	-9.217	-10.145	-8.2299	-9.6447	-9.6743	-9.4268	-9.3642	-9.802	-9.1003	-9.5521	-10.923	-8.9901	-9.5947	-11.313	-8.5027	-9.9608	-9.2092	-9.7542	-9.2317
-12.081	-13.462	-14.212	-12.775	-11.983	-13.759	-12.652	-14.363	-13.361	-12.617	-12.915	-11.302	-13.063	-14.347	-13.638	-14.319	-11.229	-13.528	-12.503	-14.293	-13.491	-12.77	-12.698	-14.388	-13.075	-12.335	-14.075	-13.056	-12.857	-14.733	-12.887	-13.011	-14.265	-12.343	-12.981	-12.828	-11.839	-12.755	-11.499	-13.425	-12.518	-13.751	-13.181	-13.364	-14.273	-13.563	-11.45	-12.764	-11.805	-12.287
-0.90066	0.55988	-1.5723	-0.39803	-0.70012	1.0205	-1.465	-0.42116	-0.078746	1.6197	0.84974	-0.73672	2.4051	-0.79785	-1.24	0.99057	0.51732	0.020777	-0.30508	-0.56217	-0.97592	-0.52539	-0.23644	-0.5223	1.259	-0.24919	-0.40095	-0.35314	-0.031641	0.583	0.93107	-0.21059	-2.6597	0.32621	1.2499	0.82235	0.98448	-0.25542	1.1984	-1.0476	0.31736	-0.16536	-0.019905	-0.36756	0.25646	-0.45979	0.021231	0.77664	0.88723	-1.0816
7.711	7.3681	8.277	8.3905	8.2964	8.2139	8.6982	6.9358	8.8634	8.8637	7.8244	6.102	8.8985	9.2223	7.3191	6.6199	7.3802	7.9669	8.9797	9.2664	8.5925	7.9443	6.254	9.4122	7.6785	8.3414	8.0933	8.1542	7.3958	7.9691	6.3395	8.331	8.2484	6.2189	7.8569	7.8266	9.0052	8.8028	7.8744	9.314	7.7176	8.4452	7.9463	6.0329	7.8285	9.1153	7.2497	8.2292	8.4408	7.5854
-10.729	-9.4445	-9.803	-10.509	-9.6169	-8.2815	-9.5641	-9.0161	-10.09	-8.8276	-11.585	-9.2494	-10.434	-11.434	-10.143	-10.737	-9.3532	-10.881	-8.7408	-9.4206	-11.436	-8.8239	-10.215	-10.174	-10.821	-9.4021	-10.318	-10.444	-11.398	-12.01	-9.8192	-11.374	-8.7775	-11.758	-9.5978	-11.224	-10.837	-11.456	-9.8233	-12.081	-10.743	-9.8478	-11.454	-10.48	-8.6976	-9.1292	-10.054	-11.665	-10.261	-10.83
-3.5613	-1.3051	-3.0186	-2.9814	-4.1587	-3.0505	-5.2223	-4.4046	-3.0766	-2.1418	-3.846	-2.2927	-4.1016	-1.0881	-3.1842	-3.305	-2.5553	-2.5091	-2.5756	-2.7599	-4.4663	-2.745	-3.6857	-2.9908	-1.5147	-5.0081	-3.4698	-2.9648	-2.3957	-3.2015	-2.8921	-4.6586	-3.9212	-5.4598	-2.2345	-3.1397	-3.961	-4.6731	-2.2651	-2.8912	-2.7566	-5.2527	-3.9378	-2.655	-3.5597	-3.6304	-2.1926	-2.455	-2.3722	-2.8781
-9.5245	-11.026	-9.4554	-10.495	-10.664	-8.4279	-10.435	-9.9968	-10.434	-11.015	-10.849	-11.552	-10.157	-11.38	-8.5218	-12.187	-9.0194	-10.316	-7.2794	-8.253	-9.0398	-10.047	-10.194	-11.955	-11.819	-11.116	-11.367	-10.306	-9.2185	-9.343	-9.2678	-9.0608	-11.042	-10.54	-9.7702	-10.282	-9.8452	-9.5238	-10.785	-10.28	-10.838	-8.5639	-8.7151	-10.362	-11.301	-9.9411	-11.647	-9.1276	-9.7861	-10.956
6.7439	6.3389	6.7004	6.0247	7.741	5.7455	7.2447	6.8584	8.3017	7.4484	8.4097	6.2951	7.4448	6.0361	6.5632	6.3105	7.7072	5.3554	6.8446	6.0411	7.2952	7.0712	6.8559	6.3665	7.1977	6.3618	6.4947	7.2697	7.624	6.8988	9.6319	6.9764	5.0771	6.0734	6.1885	6.5419	6.9007	7.678	7.3531	7.5283	7.4537	9.24	9.1627	5.9337	6.4435	7.2081	7.5454	6.1952	8.3101	6.1336
-7.8085	-11.137	-8.764	-9.8049	-8.7668	-10.454	-10.175	-7.0909	-10.713	-8.5873	-9.1859	-8.4325	-8.7285	-8.926	-9.1201	-9.0746	-9.5392	-8.6575	-8.9468	-10.071	-10.352	-11.339	-8.8037	-9.4291	-8.6527	-6.6216	-9.2777	-9.383	-9.0261	-10.312	-8.3883	-8.8123	-8.8858	-9.8736	-7.1587	-8.9366	-8.7245	-9.9747	-9.8872	-9.4074	-9.1805	-9.5423	-10.348	-10.22	-9.4158	-9.6416	-10.495	-8.5743	-9.5733	-9.6408
-2.9642	-3.2789	-1.5748	-3.1327	-1.673	-1.6953	-1.1968	-2.6178	-2.4512	-2.9186	-3.3613	-2.4315	-2.19	-2.972	-3.2525	-1.8797	-2.8113	-2.8693	-2.2812	-3.7265	-4.2392	-2.6303	-3.5182	-2.8083	-3.4973	-3.9594	-1.2799	-1.1168	-2.9579	-1.0503	-4.5714	-2.5006	-2.8276	-1.9253	-2.3077	-1.3261	-1.8793	-2.2827	-2.1396	-3.0226	-2.0256	-1.1443	-3.8793	-2.8348	-2.3721	-2.8563	-2.6061	-2.465	-4.576	-2.7889
-5.8825	-4.4181	-5.0018	-5.585	-5.3268	-6.2338	-5.3432	-5.9259	-5.0275	-5.1409	-5.4037	-5.6465	-5.9064	-5.0602	-5.3928	-6.7795	-5.9118	-7.2997	-5.1635	-4.797	-4.814	-6.6045	-6.6846	-3.7799	-4.6417	-6.0449	-5.6232	-4.5781	-4.64	-4.6773	-6.3525	-6.5682	-6.8846	-5.422	-5.5757	-5.3048	-5.6354	-5.416	-6.0885	-6.996	-5.4264	-5.1223	-6.1878	-5.5085	-5.2536	-6.3727	-5.3728	-5.8995	-6.7506	-6.7444
-23.081	-21.976	-22.331	-23.703	-22.271	-21.995	-23.245	-22.651	-23.157	-21.876	-22.72	-22.076	-21.458	-21.955	-23.204	-22.392	-20.51	-20.779	-20.624	-21.792	-21.431	-20.503	-21.729	-22.592	-21.787	-22.228	-23.457	-23.516	-22.398	-21.672	-22.543	-22.212	-22.161	-23.217	-20.82	-23.74	-22.525	-22.672	-23.417	-23.193	-21.13	-21.157	-21.576	-21.17	-21.44	-21.141	-22.109	-23.378	-22.752	-20.55
-13.688	-12.936	-11.061	-12.852	-11.87	-11.926	-12.178	-13.436	-11.731	-13.378	-14.111	-11.548	-12.614	-13.942	-13.96	-12.053	-13.129	-13.352	-12.42	-13.067	-12.014	-12.476	-13.174	-13.052	-12.679	-13.678	-14.027	-12.879	-11.226	-13.348	-13.359	-14.456	-12.62	-12.239	-10.389	-13.47	-12.06	-12.375	-11.575	-13.649	-13.249	-13.948	-11.079	-13.1	-13.213	-12.893	-12.834	-13.189	-11.905	-13.082
-14.106	-12.843	-12.749	-13.559	-13.936	-12.931	-13.058	-14.416	-13.796	-11.894	-11.864	-13.25	-13.227	-11.931	-12.309	-13.066	-14.378	-13.585	-12.197	-12.772	-13.064	-13.407	-13.367	-13.106	-12.441	-13.836	-12.504	-14.046	-13.196	-13.54	-14.45	-13.485	-12.998	-12.615	-11.729	-13.724	-13.23	-14.39	-12.641	-13.032	-15.754	-13.369	-14.936	-13.191	-13.574	-12.808	-13.167	-13.698	-12.275	-13.821
-10.856	-14.437	-14.023	-11.434	-11.596	-13.609	-12.019	-13.878	-12.812	-13.198	-12.026	-14.332	-12.266	-13.813	-12.734	-12.583	-13.477	-13.459	-12.405	-13.702	-12.513	-13.662	-13.226	-13.478	-12.072	-11.905	-13.342	-14.803	-14.012	-13.269	-12.447	-14.107	-12.007	-12.341	-12.938	-13.301	-13.524	-13.182	-12.51	-13.662	-13.753	-13.234	-12.323	-13.922	-14.835	-11.884	-12.077	-13.395	-13.997	-13.069
0.80708	-2.8607	-1.2488	-1.385	-1.4471	0.08533	-0.99855	-1.5621	-0.71729	-0.6451	-0.35813	-0.22626	-1.2572	-1.1942	-1.4631	-0.52282	-1.4752	-1.7127	0.0011159	-0.13315	-0.86244	-0.71841	-0.21352	-0.14842	-0.47571	-0.39729	-0.1791	-1.5482	-0.30218	-0.093548	-2.0094	-0.81034	-0.55246	-0.87209	1.4094	-0.39959	-2.2788	-1.5557	0.072909	-0.85289	-0.6866	-1.8011	-0.38648	-1.0598	-1.3293	-0.49686	-2.6103	-1.4325	-1.1787	-1.0297
-1.092	1.885	1.5542	0.0037187	-1.7488	0.90258	1.0309	0.60011	0.24123	-0.47577	-0.89965	-0.73009	-1.241	0.91072	-0.3472	-1.575	1.0201	0.71611	-0.85881	0.56699	0.026715	-0.31284	0.67796	0.34293	-0.47587	-0.3873	-2.5996	0.29188	1.3339	-0.93416	0.82967	0.76138	0.65183	-2.0228	-0.48223	-0.2215	0.654	0.54232	0.95036	0.45887	-0.60257	-0.70723	0.08366	0.22973	1.3463	1.6378	0.76952	-0.23852	0.014498	-0.53851
-15.347	-13.141	-12.945	-12.699	-11.881	-13.033	-13.082	-12.904	-14.169	-12.295	-12.747	-12.575	-11.762	-15.491	-13.854	-14.263	-13.344	-13.52	-12.23	-14.79	-14.372	-13.825	-13.818	-13.987	-12.764	-14.012	-12.914	-12.586	-12.158	-13.982	-13.132	-13.888	-12.44	-14.258	-13.775	-11.528	-12.985	-13.107	-13.33	-12.322	-12.082	-12.521	-12.193	-10.9	-12.045	-13.116	-14.02	-13.369	-11.533	-13.646
2.3733	1.5776	3.354	3.9626	3.0106	3.1027	2.8459	2.9517	4.3139	5.0808	3.1251	2.3191	1.5932	3.1537	4.2631	3.4481	2.6071	1.7331	4.3105	3.1174	3.5319	3.9992	2.0815	2.8006	3.266	2.8831	1.6226	1.9913	3.4955	5.6162	3.9334	3.0724	2.8797	4.3715	2.6877	2.895	3.2738	2.656	3.2752	2.8625	3.6211	3.658	3.6189	2.3685	0.76168	3.5477	3.6675	4.0634	2.9249	3.9492
1.5716	3.664	0.066992	2.2256	2.4893	1.3542	2.0243	1.0976	1.777	2.0209	2.6545	1.0668	1.8684	1.7857	2.5513	0.89867	2.4643	1.2526	2.0195	1.0114	1.6636	0.36402	1.3754	0.59936	0.44125	1.4722	3.8624	0.54127	0.21293	1.0925	0.77761	0.73993	0.80494	0.54107	2.1812	1.0309	1.3744	3.3717	1.764	1.3224	1.594	1.7091	2.8396	2.0926	2.4105	1.8672	2.5588	-0.057304	3.471	1.9262
2.8305	1.3553	3.3253	3.5294	2.0745	2.3591	2.0352	2.5378	1.0484	3.0997	3.7671	3.0635	2.6644	1.3256	1.905	3.5536	2.8979	3.3866	1.8785	1.6365	3.4232	3.453	3.348	1.8461	1.0929	3.402	4.8232	3.1356	4.1429	2.8577	3.5014	3.4249	2.6197	2.5564	2.0217	4.155	1.9586	2.9844	4.1343	3.4006	2.2817	3.9015	2.3767	2.6906	2.7107	3.5644	4.3149	3.3692	4.2781	2.0345
-8.7151	-10.558	-9.93	-9.1866	-8.9546	-9.7913	-8.3698	-7.3632	-7.6147	-8.8284	-9.1887	-8.4165	-8.7744	-8.2212	-7.734	-9.892	-9.7374	-8.6985	-8.7649	-10.832	-8.8455	-8.552	-9.4389	-8.2691	-8.8844	-8.1295	-9.3799	-7.1167	-8.4391	-10.848	-9.7121	-7.8185	-8.463	-8.0974	-9.9822	-8.1196	-9.0535	-8.6526	-8.5599	-9.8176	-9.5858	-8.3008	-7.5963	-9.3474	-9.679	-9.761	-10.634	-8.2963	-9.6426	-10.016
-10.848	-13.528	-10.301	-11.499	-10.732	-11.325	-11.392	-11.697	-10.031	-10.634	-10.711	-8.937	-11.818	-11.625	-10.336	-11.221	-10.347	-10.878	-11.1	-12.577	-10.333	-10.672	-12.335	-10.191	-11.255	-12.532	-11.283	-10.598	-11.995	-11.952	-10.86	-11.73	-11.997	-11.427	-10.398	-11.728	-10.45	-12.203	-9.8344	-11.023	-11.119	-11.032	-12.234	-11.396	-10.877	-13.152	-11.341	-10.439	-10.444	-13.53
-0.61216	-2.6889	0.83007	-2.2207	-0.36268	-1.013	-1.9505	-0.5363	-0.92123	0.49767	0.21879	0.71606	-1.5166	-0.57024	-0.44769	-1.2581	-0.94732	0.13425	-1.218	-0.14366	-0.98666	0.56696	-0.88567	-0.64149	0.0664	-0.96356	-2.7019	-0.76211	-1.624	-1.0967	-0.41925	-1.0684	-0.45356	-0.55376	-0.062733	-0.46777	-0.97154	0.591	-1.103	-1.7537	-0.74042	-1.3608	-0.812	-1.5679	0.5149	-2.2672	-1.0382	-1.4778	1.1038	0.80836
-8.319	-9.5357	-8.6095	-7.999	-8.5669	-8.8938	-8.3698	-9.8812	-8.6456	-7.6201	-9.3685	-7.5204	-10.29	-9.2003	-10.291	-9.5395	-8.203	-8.7463	-8.5966	-8.6234	-9.3542	-7.426	-8.412	-7.3453	-9.1262	-9.4964	-9.423	-9.2392	-8.1897	-10.522	-9.5191	-10.829	-9.1708	-8.6135	-8.0807	-8.3859	-8.8022	-10.145	-8.8778	-9.1312	-8.9687	-9.1377	-8.5339	-8.1446	-8.8967	-8.0403	-9.4767	-10.131	-10.129	-9.9616
-11.257	-11.34	-12.383	-11.909	-9.9376	-10.954	-11.159	-11.71	-11.168	-11.85	-12.289	-12.451	-10.954	-11.793	-11.121	-11.601	-12.269	-12.238	-13.408	-11.441	-10.327	-10.592	-11.487	-12.002	-11.34	-9.9279	-11.159	-10.98	-13.117	-10.402	-10.58	-11.032	-10.217	-11.821	-11.522	-11.27	-12.235	-11.344	-11.005	-10.37	-10.961	-12.097	-11.472	-13.397	-8.7603	-11.305	-13.154	-11.918	-11.373	-11.334
-2.906	-1.2044	-0.99161	-0.67626	-1.5245	-1.9456	-2.2224	-1.318	-2.3523	-1.8289	-2.7145	-2.6468	-1.6562	-3.1442	-1.3379	-3.3963	-2.0282	-2.1748	-2.2538	-1.8156	-2.2013	-1.3737	-0.67001	-2.214	-0.28873	-2.0314	-2.0613	-1.9664	-3.0216	-2.7482	-1.6645	-2.8763	-2.2315	0.297	-0.51931	-2.3221	-2.695	-1.9038	-3.2411	-1.2916	-1.091	-2.8345	-3.2237	-1.2299	-1.7553	-2.6844	-0.80766	0.016092	-1.6933	-3.04
-5.3252	-4.2037	-4.2187	-4.7095	-3.56	-3.7702	-3.8102	-3.8039	-5.547	-3.73	-4.4581	-4.5138	-5.3784	-3.2866	-4.7463	-4.0187	-5.4621	-5.6463	-2.8774	-3.9729	-4.8235	-4.7432	-5.1523	-4.8775	-5.019	-3.9929	-3.7266	-5.0642	-5.173	-4.3382	-2.7014	-5.6852	-4.3312	-4.2058	-4.2304	-5.5552	-5.1121	-4.7481	-5.4852	-4.783	-5.184	-5.0066	-4.6416	-3.7392	-6.9831	-5.5509	-5.7252	-4.4559	-5.949	-5.6167
0.68553	0.63399	-0.1146	-0.1856	0.16108	1.6652	-0.35958	-0.18459	-0.14185	0.91126	2.0301	-0.12455	-0.65487	0.83392	1.1682	0.2067	-0.9843	1.1042	1.967	-0.057523	0.94281	0.5803	0.52997	-0.038938	0.11862	0.39266	0.16815	0.76787	0.42028	0.36885	0.20423	0.44993	0.39599	1.306	0.43531	1.7008	0.64326	1.1359	0.63928	-0.14925	0.51191	1.6	1.0448	-0.33634	0.4862	0.2891	0.14264	1.8879	0.16908	0.98776
10.38	9.2396	9.0129	9.2927	9.4672	10.151	8.9418	9.5987	10.677	9.5748	9.5775	8.4836	9.9982	11.602	11.331	9.4956	10.76	10.236	10.834	12.143	9.7714	10.156	12.119	9.0944	11.274	10.633	9.1458	9.8635	10.375	10.623	9.4397	10.208	9.2212	10.005	9.9174	10.819	8.2599	9.8992	10.931	8.5418	10.919	10.414	9.982	9.5809	9.267	10.567	9.0233	9.4771	10.542	10.503
-9.7373	-10.056	-9.0772	-10.681	-8.7833	-10.602	-9.6359	-9.2012	-9.5599	-11.533	-9.4729	-9.3813	-9.4917	-10.794	-10.663	-11.621	-9.4984	-12.415	-9.8332	-10.274	-10.762	-8.144	-9.4104	-11.321	-9.8556	-11.127	-10.333	-10.504	-10.88	-10.475	-10.413	-8.698	-10.39	-10.149	-9.402	-10.306	-9.2491	-11.056	-10.691	-10.461	-9.4697	-9.1808	-10.678	-10.208	-9.7292	-11.659	-10.318	-10.718	-9.8169	-10.123
-3.6809	-3.3442	-1.8521	-1.8231	-1.8365	-2.234	-1.2225	-0.65742	-0.898	-0.63305	-2.7254	-1.4687	-2.8326	-3.1549	-1.9086	-2.3462	-2.5695	-1.1991	-3.6248	-2.1262	-1.9441	-2.3611	-3.2111	-1.9282	-2.3778	-2.0201	-2.3115	-2.6003	-3.7564	-1.8915	-2.6537	-1.311	-3.692	-1.1001	-1.3884	-1.4032	-0.87791	-2.5034	-2.3089	-3.0778	-0.86109	-3.0019	-3.8626	-2.4967	-1.8034	-3.9095	-2.3276	-4.0866	-1.289	-2.6095
-10.545	-7.7338	-9.2976	-9.8109	-8.6895	-10.781	-9.1932	-8.823	-8.9161	-9.3261	-9.6544	-9.0126	-7.4906	-9.1323	-10.939	-9.5118	-8.4446	-9.1871	-7.6795	-8.702	-8.7929	-11.789	-8.4204	-10.384	-9.2805	-8.6351	-9.7623	-8.5151	-8.4671	-8.751	-8.4724	-10.182	-10.656	-9.1033	-8.8948	-8.9962	-9.8419	-9.1266	-8.2466	-8.5739	-10.668	-6.2811	-9.2446	-8.5024	-11.425	-7.7974	-8.4591	-9.9843	-8.9788	-10.054
-9.0588	-10.795	-10.822	-8.6075	-8.1982	-9.0603	-8.4539	-8.3763	-9.9656	-10.186	-7.911	-9.5603	-10.099	-7.2265	-9.2389	-8.8404	-8.1664	-9.3989	-8.4485	-8.9152	-9.5853	-10.28	-8.9457	-8.7169	-8.9263	-9.1085	-6.2885	-9.2171	-10.612	-9.7527	-7.573	-8.7362	-8.5173	-10.285	-10.086	-11.354	-9.7424	-10.12	-9.0633	-8.2123	-10.072	-10.106	-8.492	-10.12	-7.5746	-9.6729	-7.4491	-7.5062	-9.7859	-8.4469
-19.848	-19.87	-20.061	-20.088	-20.986	-19.66	-22.54	-22.212	-21.731	-21.854	-20.311	-22.367	-19.67	-20.864	-20.703	-21.745	-21.001	-20.862	-20.749	-21.596	-20.876	-20.867	-20.935	-22.126	-21.388	-20.808	-21.037	-20.948	-19.812	-21.096	-20.561	-20.756	-19.368	-22.314	-20.525	-19.238	-19.99	-22.103	-21.344	-20.211	-21.219	-20.015	-20.506	-19.414	-20.786	-20.845	-21.252	-21.667	-19.536	-20.223
1.6888	0.25421	1.8648	0.53422	0.74494	-0.25897	0.80107	0.061044	1.4865	2.095	1.8065	3.1799	1.1824	0.56318	2.1209	1.7224	1.3978	0.76842	0.77942	1.777	1.9856	0.81083	1.6785	1.299	0.50611	0.85483	2.4196	2.032	0.93011	1.7786	1.8304	0.57041	2.1192	-0.70615	1.3455	0.55536	1.5404	2.0196	0.40754	0.47547	1.7599	0.26028	1.4612	1.3673	1.6775	1.0132	0.21953	1.4665	2.5263	3.3434
7.3541	7.8792	7.5075	7.9646	5.8979	6.2829	7.0523	6.0237	8.2108	7.3992	7.893	5.7167	7.0969	6.8559	5.9067	5.7854	5.591	6.1583	6.5217	7.3061	6.4318	6.8556	7.6132	6.2014	6.1216	7.1053	7.0906	7.5107	6.6524	7.1675	6.5644	7.9903	8.1305	5.6981	6.9118	8.2123	5.8146	8.6489	8.5837	8.5138	7.3894	8.1549	8.2238	6.83	7.6573	5.515	7.4027	8.0455	6.8269	8.7652
-5.9624	-3.6611	-5.0855	-5.2069	-6.9546	-6.3678	-4.913	-5.6632	-5.6745	-5.46	-3.7683	-6.8079	-4.1307	-6.2654	-5.4157	-5.5099	-4.9752	-4.7077	-5.299	-5.5038	-5.8261	-5.1205	-3.9814	-5.8743	-5.6144	-5.2521	-6.2348	-5.9216	-5.2043	-5.8259	-4.4429	-6.077	-6.3186	-4.1823	-5.6441	-7.0291	-4.8633	-4.8338	-3.7347	-7.9498	-7.0033	-6.4003	-4.8447	-5.4658	-4.4303	-5.3682	-5.0334	-6.2355	-7.2916	-5.596
-1.4769	-3.6043	-0.90368	-1.4269	-1.3028	-0.75574	-2.8087	-0.30385	-2.7836	-2.1046	-0.26167	0.15309	-1.6508	-1.9948	-2.7419	-1.8803	-1.6791	-1.5948	-1.8463	-0.49	-2.7379	-2.1419	-1.7877	-0.78456	-0.28992	0.67716	-2.6682	-0.58363	-0.65383	-1.7473	-0.8475	-1.2131	-1.0186	-1.1655	-0.19736	-2.3742	-2.1608	-0.85203	-0.7078	-0.32045	-2.4939	-1.5838	-1.8012	-1.3884	-1.0453	-1.5288	-0.69084	-0.4642	-2.4688	-1.2741
-2.172	-1.1637	-3.5329	-2.5941	-0.13467	-0.99156	-0.50223	-1.6209	-0.12159	-3.0423	-1.2237	-2.0989	-1.0208	-2.8878	-1.3892	-2.6875	-1.5123	-0.55638	-1.11	-1.9173	-0.81109	-1.2078	-2.5052	-3.0455	-2.7027	-0.33008	-1.5289	-1.7589	-2.958	-0.53038	-1.5852	-2.3384	-1.6713	-1.548	-1.1122	-1.5205	-1.2969	-2.2502	-1.1743	-0.43568	0.88549	-0.27576	-1.786	-0.2394	-1.0093	-1.2981	-0.26665	-3.9389	-2.0387	-0.67199
-11.681	-11.667	-10.761	-10.149	-10.428	-11.044	-11.482	-10.399	-11.601	-11.26	-10.572	-10.843	-9.8034	-10.669	-9.4162	-11.105	-11.311	-10.244	-10.922	-11.119	-10.246	-10.132	-10.57	-11.323	-11.886	-10.606	-11.52	-10.865	-9.4257	-9.7662	-12.83	-9.3647	-10.989	-10.267	-11.061	-9.5915	-10.016	-11.41	-10.46	-9.8038	-11.015	-10.778	-10.492	-12.614	-10.785	-10.798	-10.762	-11.507	-11.434	-12.139
0.19722	-0.23589	0.11808	0.74903	-2.0076	1.0226	0.10993	-0.68164	0.39724	0.46882	0.75998	-0.8383	0.20296	0.13741	0.4969	-1.3229	-0.34119	-1.6397	-0.5886	1.0602	-1.4421	1.0967	0.097591	0.17061	0.80484	-2.0467	1.9318	2.0488	0.75017	0.99913	-0.57005	0.77876	-0.28548	0.75266	1.3596	1.5804	-0.45769	0.57637	0.83819	1.5778	-1.637	0.34531	2.0653	0.12171	2.9708	2.3168	-1.2084	0.085354	0.58375	0.050015
1.4337	0.56328	2.2505	0.24957	0.72516	1.1439	-0.18485	3.0689	2.2218	-0.38683	3.1227	1.7658	0.92451	2.8785	1.1551	1.4143	0.77827	1.2563	1.2295	1.6839	3.8363	0.8174	1.9854	2.1951	2.9766	-0.038662	2.1372	1.0448	2.1619	3.6236	0.72833	0.39012	0.56022	0.98172	2.0301	1.3979	1.934	3.7579	1.8999	2.5969	1.3568	0.78676	0.40928	2.1952	1.2024	2.206	0.4235	0.82127	0.16318	1.3403
-0.68791	-0.8516	0.82664	-0.35694	-1.6344	-0.93576	-2.1403	-1.7971	-0.55077	-0.67664	-2.0486	-1.1864	-1.074	-0.68483	-1.3514	-2.3841	-0.45557	-0.45546	-0.98063	-2.671	-0.25768	-3.1738	-3.753	-1.2998	-3.325	-2.571	-1.8281	-0.29604	-1.0996	-1.3772	-1.2046	-2.333	-1.1143	-1.234	-1.3333	-0.72292	-0.69314	-1.6119	-1.2061	-1.512	-1.595	-0.76366	-1.0317	-1.7667	-1.4014	-2.5277	-1.0533	-0.33037	-1.7126	-1.1869
1.1992	2.1161	0.43758	1.376	0.24311	0.80837	2.3757	0.31935	2.82	3.3707	1.198	1.2563	1.3004	0.61395	1.207	3.3019	1.9612	2.4331	2.6401	2.6112	1.7001	2.2475	1.0979	0.87975	2.4915	0.60413	0.90749	1.371	1.138	1.8811	1.6143	3.0389	0.70214	1.2137	1.3654	2.2554	2.1539	0.31776	1.5015	2.6822	0.93992	1.503	2.2837	1.6795	2.443	3.1502	1.6954	0.7711	1.9108	1.3425
-14.621	-15.866	-14.738	-12.737	-16.213	-14.046	-15.48	-15.504	-14.738	-14.753	-16.183	-15.307	-16.202	-16.391	-15.966	-14.874	-14.7	-14.274	-13.146	-15.765	-14.48	-14.672	-16.133	-15.61	-14.606	-14.997	-14.45	-12.793	-15.351	-16.183	-14.541	-14.997	-14.89	-15.975	-13.843	-14.548	-13.139	-14.253	-15.124	-15.066	-14.82	-13.366	-13.33	-16.325	-14.687	-14.839	-14.093	-16.232	-15.5	-14.56
-7.8126	-7.5091	-7.9873	-9.1844	-6.6085	-6.7168	-7.0577	-7.9635	-7.809	-8.0388	-7.7527	-6.463	-7.6595	-7.6008	-7.497	-7.6977	-8.2392	-7.9216	-6.7089	-8.9293	-8.2196	-8.5164	-7.4106	-8.6171	-8.1832	-8.4663	-6.0043	-6.7072	-9.7457	-7.4214	-6.4696	-8.797	-7.4693	-7.9018	-7.0205	-6.7405	-7.097	-7.2641	-7.137	-7.3315	-7.7947	-7.9518	-7.1544	-7.4415	-6.5106	-10.427	-7.6895	-7.1428	-7.469	-7.0809
-14.743	-15.364	-16.169	-14.448	-14.625	-14.139	-14.055	-14.602	-15.539	-13.832	-14.681	-14.312	-14.371	-15.493	-14.93	-14.238	-15.04	-15.745	-13.997	-14.586	-13.393	-13.893	-14.52	-15.355	-15.75	-15.844	-14.394	-14.895	-15.044	-14.919	-16.593	-15.014	-15.719	-15.096	-14.192	-14.348	-13.347	-13.598	-13.898	-15.173	-13.713	-13.652	-14.2	-13.575	-14.727	-14.053	-13.351	-13.306	-14.573	-14.294
7.5916	5.4656	6.8612	6.1466	8.0584	7.9238	6.2734	5.6768	6.7811	5.7145	7.6418	6.8082	7.4258	6.8694	6.9872	5.4095	7.1691	8.5554	7.6827	6.6693	6.0246	7.1475	7.4467	6.7149	7.7092	6.4988	6.7753	6.8736	7.4892	8.7824	7.4958	7.3474	7.7009	6.4642	6.6757	5.8696	8.754	6.7406	4.7861	7.0072	7.7376	6.8556	7.3947	7.219	6.4595	6.1096	6.8546	6.9519	7.2925	6.6335
-13.603	-13.451	-14.777	-15.475	-14.406	-13.881	-16.19	-15.804	-15.128	-16.235	-13.586	-12.867	-14.307	-14.526	-13.681	-12.697	-14.22	-14.823	-14.239	-13.375	-15.293	-14.505	-13.283	-14.41	-14.367	-14.494	-14.55	-12.622	-14.183	-14.746	-14.447	-14.105	-14.153	-14.505	-14.864	-15.433	-14.647	-14.572	-15.689	-14.905	-15.495	-15.038	-14.465	-15.397	-15.296	-15.893	-13.047	-15.085	-13.414	-13.648
-13.455	-12.595	-13.369	-13.466	-13.735	-13.004	-12.82	-12.369	-13.017	-12.929	-12.641	-11.149	-14.85	-12.926	-13.535	-14.107	-12.555	-13.214	-13.057	-11.803	-11.929	-12.91	-11.147	-14.24	-12.903	-12.558	-13.821	-13.361	-13.9	-12.973	-12.419	-13.779	-12.08	-11.289	-13.138	-14.031	-13.074	-13.839	-12.473	-11.654	-11.695	-11.893	-13.191	-13.972	-13.38	-13.813	-13.287	-12.012	-12.95	-11.866
12.257	10.467	8.9131	9.2592	10.139	9.421	11.141	8.7662	9.7387	9.9052	9.0693	9.8903	9.7758	7.7172	10.037	10.568	9.1739	10.611	9.899	11.566	10.381	9.4469	9.4221	9.597	9.5494	11.1	9.4507	8.8275	9.7505	9.9724	9.4159	10.281	10.52	9.6298	9.0533	9.4446	9.5866	9.9381	10.922	11.236	9.425	8.3117	8.7776	10.675	8.8998	8.9362	9.3664	10.218	8.2971	9.9369
-1.2548	-0.25683	-1.6286	-2.8177	-2.3949	-1.2255	-2.7142	-0.1922	-2.3634	-1.9379	-1.3709	-2.3577	-0.52204	-1.5979	-0.71888	-2.2337	-1.7717	-0.86485	-1.2543	-0.04293	-0.48518	-1.3041	-1.4883	-1.4711	-1.9706	-1.8797	-1.9805	-0.5544	-0.33647	-0.94399	-2.5322	-0.50193	-1.5639	0.33986	-0.40966	-2.3386	-1.7036	-1.3007	0.19225	-0.019254	-1.4821	-0.57096	-0.3432	-2.0716	-0.7006	-1.618	-0.59351	-1.3232	-0.8679	-0.90889
-0.20165	-0.99409	-1.1794	-1.7031	-1.4151	-0.14987	-1.8654	-1.0734	-1.2819	-1.5604	-2.4674	-1.34	-1.8414	-2.5384	-1.5518	-0.82561	-2.4618	-1.6203	-0.14164	-4.3715	-0.30905	-1.048	-0.96514	-2.0574	-0.37263	-0.80977	-2.3342	-2.9785	-0.35058	-0.20489	-1.19	-2.4972	-0.36139	-2.6638	-1.0612	-0.98259	-1.5824	-1.8334	-2.1472	-0.35863	0.56474	-0.15819	-2.3863	-1.38	0.60266	0.18743	-1.8594	-0.0074363	-2.0911	-0.46836
3.2318	3.3576	3.8542	2.7658	3.2961	2.2637	2.9519	2.3468	1.4332	4.2544	2.9048	3.4069	3.0199	2.7546	4.3261	2.888	4.1401	2.2866	2.9422	3.203	3.5087	2.7039	2.3778	3.9948	0.32338	2.0384	3.0707	3.481	2.6863	1.4689	1.8902	3.1171	3.7193	3.5592	3.3394	2.7754	2.4944	1.7127	2.5493	4.4483	1.9132	3.1587	1.868	3.9837	2.8241	3.5862	4.4173	3.8805	2.0153	4.3719
-14.025	-14.753	-13.873	-13.869	-14.034	-13.844	-14.578	-14.655	-15.302	-14.518	-13.468	-13.848	-13.778	-15.514	-14.739	-13.491	-13.961	-16.345	-15.885	-15.139	-13.977	-14.497	-14.932	-14.662	-16.417	-16.96	-14.189	-17.53	-16.132	-13.931	-12.873	-16.191	-13.727	-14.193	-15.077	-15.502	-13.371	-15.259	-14.072	-15.057	-14.934	-15.533	-13.535	-14.02	-15.027	-13.415	-13.989	-14.062	-15.789	-14.505
0.46427	0.34822	0.78088	1.6689	1.7395	-0.45217	1.3357	2.2969	0.96482	2.1191	1.5158	2.3488	1.4378	1.6354	1.1113	1.5489	1.8948	-0.7175	0.71296	0.62828	1.5632	2.1715	1.6279	0.7288	0.3375	2.8372	0.34973	0.048457	1.432	0.78381	1.6399	0.92123	0.99144	2.0094	2.8188	0.74115	1.355	1.3377	1.4264	1.3489	2.3551	2.6911	3.4603	2.1514	1.1417	2.0316	2.0966	2.5866	0.40625	-0.27787
-1.2812	-1.4675	-1.3895	-1.0262	-1.1557	-2.4213	-2.8997	-0.9095	-2.1187	-2.1454	-3.0051	-0.26089	-1.8521	-0.71909	-0.64353	-0.59599	-1.5613	-1.363	-2.4265	0.45938	-0.8934	-0.65642	-0.37771	0.10798	-1.4057	-1.1485	-1.592	-1.5334	-0.9198	-1.0047	-0.87839	-0.74888	-1.0052	0.2985	-0.86219	-0.99767	-3.4749	-1.91	-2.3802	-1.5356	-1.4409	-1.9258	-2.0872	-1.3429	-0.40832	-1.6232	-3.0929	-1.9204	-0.73232	0.16852
1.3965	0.63744	1.8736	2.6107	1.5752	1.0962	1.9095	1.5849	1.4415	0.96539	2.3396	1.0019	2.2118	1.9652	2.4771	1.7763	2.5419	2.1677	2.5687	0.88745	2.0025	-0.24526	-0.24613	2.0041	2.2492	2.4505	0.98918	1.232	0.37863	2.0073	1.7761	1.398	0.48047	-0.20732	1.8452	1.5308	2.9729	1.8741	0.41289	1.1831	1.8885	1.7899	2.8272	2.9585	1.0172	2.6931	1.189	2.5364	0.15331	1.9243
-1.0845	-4.3421	-1.4713	-3.2837	-2.1549	-2.3728	-4.1546	-2.928	-4.4897	-2.1695	-2.1616	-2.5114	-3.813	-2.69	-2.3297	-2.9364	-3.7025	-1.7266	-2.5807	-3.8967	-2.4787	-1.671	-2.9702	-3.3421	-2.7176	-2.5494	-3.9318	-3.4136	-2.7627	-2.3697	-1.4935	-1.5037	-3.18	-2.0154	-3.8837	-2.3925	-1.5719	-2.9346	-4.5728	-1.2342	-2.492	-3.6173	-0.71498	-3.6898	-2.527	-3.0018	-2.7931	-1.5707	-3.2914	-2.5738
0.42931	-1.3449	0.52113	-0.87574	-1.1832	-1.8222	-1.6491	-0.18007	-0.64095	-1.4166	-1.0978	-1.1625	-1.9941	-1.5544	-0.99949	-0.49909	-1.8087	-1.1528	-0.31761	-0.83426	-0.44828	-0.51888	-0.73604	-1.8409	-0.17104	-1.6335	-0.8915	-0.65746	-0.10045	-1.1223	-1.7684	-0.7129	-1.4604	-1.4087	-2.1093	-0.73652	-2.7986	-1.3612	-3.3077	-2.0109	-0.18076	-1.692	-1.3653	-0.69904	-1.5545	-2.3297	-0.96269	-1.1145	-0.29244	-2.4811
-22.844	-22.595	-21.92	-19.948	-20.6	-22.917	-21.922	-21.873	-21.332	-22.312	-21.45	-21.513	-20.54	-22.455	-23.262	-22.354	-23.325	-22.21	-24.335	-22.948	-21.831	-22.121	-21.473	-21.236	-22.318	-22.332	-20.897	-21.216	-23.228	-23.997	-22.369	-21.88	-20.89	-22.831	-21.311	-22.379	-24.577	-24.233	-20.925	-21.934	-21.204	-21.185	-22.007	-20.769	-21.803	-21.059	-21.057	-20.993	-22.33	-21.532
-2.9084	-3.1538	-2.6621	-2.0992	-2.1741	-2.3731	-3.2911	-1.9567	-1.253	-1.5445	-1.5096	-2.6464	-2.8599	-2.6815	-1.7498	-2.2616	-1.7462	-1.2976	-1.1237	-3.5815	-3.0379	-2.3328	-2.513	-2.6418	-3.7813	-4.3248	-2.2118	-2.6033	-2.2849	-2.6743	-1.7101	-2.1252	-4.1478	-3.4894	-2.0754	-1.2752	-3.602	-3.4381	-2.7554	-2.5691	-2.6035	-3.1432	-5.1807	-2.379	-0.53155	-3.531	-1.4773	-3.0501	-3.5601	-1.806
5.6462	5.0506	4.4603	4.0622	3.9241	4.3359	4.7567	4.6332	4.2389	4.8727	6.4044	3.3848	3.4288	3.9966	6.1138	4.0669	3.9624	4.7707	3.2955	3.7765	5.1468	3.4491	4.0742	3.2705	3.5287	3.9306	5.8382	4.0416	5.0838	3.6121	5.1894	5.2998	3.37	4.4498	5.1926	4.8722	5.4986	5.1324	4.1127	3.2066	3.2861	5.0249	4.2351	4.3933	3.9199	4.504	4.2414	3.7599	3.7201	3.3398
-2.7819	-3.6081	-3.78	-2.9134	-2.2902	-2.2953	-2.7781	-2.5765	-3.3779	-2.984	-2.9308	-2.4034	-1.0352	-2.9294	-4.1927	-2.8928	-2.9634	-2.5547	-2.5675	-1.9268	-2.2285	-2.4931	-2.1371	-1.9872	-3.9014	-3.8407	-2.8392	-3.7589	-3.837	-0.5756	-4.0821	-4.2196	-2.8267	-2.0957	-1.5994	-3.8148	-1.4808	-3.0966	-2.648	-2.7935	-2.5662	-4.1076	-1.7961	-3.2275	-1.7334	-3.6979	-2.6472	-2.8387	-2.4271	-1.1896
1.7226	1.4694	3.2179	2.2246	1.0013	1.2405	1.0957	-0.21276	2.764	0.74712	2.4547	0.70225	0.83232	1.2511	1.2577	1.3564	3.2259	2.5975	1.7284	1.778	1.2009	4.2307	3.3564	1.3436	1.5051	1.3467	2.9376	0.95746	1.4568	2.0124	0.0041261	2.6376	1.9039	-0.5313	1.6045	3.4291	2.0773	2.2643	1.6054	1.9467	1.5973	2.8186	2.0701	1.221	0.05029	1.791	3.264	-0.25168	1.1719	1.5514
-9.5298	-9.0496	-8.99	-9.7093	-7.4982	-10.77	-9.6029	-10.164	-7.8543	-9.5793	-7.7307	-10.555	-9.6963	-8.2808	-8.1813	-9.3657	-9.2324	-9.2859	-9.8136	-8.6242	-9.7248	-9.6254	-8.9568	-7.6602	-9.5264	-7.0664	-8.6033	-8.1438	-9.4141	-9.4712	-7.6644	-9.8884	-10.652	-8.44	-7.9222	-9.3707	-9.2395	-9.5517	-10.815	-9.4139	-9.5968	-9.3658	-9.6528	-7.7929	-9.376	-9.4676	-10.059	-8.3951	-8.9264	-8.6835
-13.709	-13.498	-15.381	-13.557	-14.492	-15.424	-17.085	-13.674	-15.392	-15.502	-15.314	-15.108	-14.597	-15.175	-15.237	-15.238	-15.756	-16.409	-13.966	-15.23	-12.253	-14.699	-12.636	-15.692	-15.648	-14.641	-14.997	-13.991	-16.188	-13.867	-14.524	-15.968	-15.78	-13.881	-16.141	-13.744	-15.381	-14.523	-15.299	-12.969	-13.593	-14.513	-13.993	-15.625	-14.277	-14.212	-14.875	-14.035	-12.421	-13.355
8.6416	8.6007	8.0281	6.3951	8.3347	6.3649	8.5579	9.2943	9.1478	8.3586	9.0073	7.8092	8.0489	8.119	6.7259	7.9822	7.5681	7.1926	8.1584	6.404	8.134	7.8602	7.6112	7.571	8.5479	8.3387	8.0832	6.7135	6.892	7.2322	8.0662	7.7457	7.57	8.1772	8.8563	8.3547	8.9655	9.892	8.3574	8.4039	8.6611	7.3163	8.2924	8.8815	7.1828	7.1377	8.0041	8.1717	8.9129	8.3257
-14.061	-13.811	-12.758	-13.574	-12.676	-11.991	-13.337	-13.869	-12.098	-14.295	-12.542	-12.803	-13.756	-11.755	-10.79	-12.949	-12.985	-12.463	-12.585	-13.595	-12.238	-14.972	-12.486	-13.025	-12.09	-13.923	-13.152	-13.05	-13.969	-13.391	-15.054	-11.92	-13.046	-12.065	-12.298	-13.44	-11.721	-13.453	-13.223	-13.922	-12.402	-12.951	-12.305	-12.214	-12.838	-14.297	-12.112	-12.784	-12.682	-13.998
0.77272	0.1392	1.4043	2.256	3.4213	0.97559	1.8361	0.61468	0.52602	1.6505	1.1764	2.4839	0.55411	0.7275	0.28775	1.1621	2.8458	0.85295	1.0831	1.4185	1.3132	0.39037	0.80108	1.7918	0.13796	1.6261	1.6248	3.2718	-1.2871	1.1631	-0.88348	2.5355	2.4416	0.66264	2.4069	1.7202	2.0775	1.2163	-0.16655	2.7619	0.59675	0.54718	1.4864	2.8327	0.72563	1.9625	1.7428	1.2007	1.9707	-0.018714
-9.764	-10.893	-11.031	-10.861	-9.7257	-9.6534	-11.514	-10.608	-10.144	-9.6871	-10.439	-9.8706	-9.6284	-10.757	-9.5764	-9.6951	-10.398	-9.3196	-10.495	-12.028	-10.802	-9.4259	-9.5663	-10.565	-11.146	-8.6268	-8.9118	-10.309	-8.384	-11.005	-9.6469	-9.1148	-10.422	-9.8448	-9.4807	-9.1572	-10.181	-9.7477	-10.047	-9.8236	-10.545	-10.115	-9.2411	-11.196	-9.5421	-8.8033	-9.0878	-9.4306	-10.897	-11.18
2.51	0.055417	1.0948	2.161	1.5342	3.2448	2.5671	0.19295	2.5425	0.83383	2.5825	1.2761	1.7944	1.6141	1.7208	1.5412	1.2504	0.55169	2.9809	1.0415	-0.47787	0.44868	1.2339	1.7387	1.1491	2.9146	1.8735	2.269	-0.22686	1.633	1.3816	1.2664	1.2016	2.9658	2.5416	2.2178	1.6495	1.8472	0.88462	1.2273	1.4214	2.2753	2.0791	1.111	1.2809	1.2188	-0.14326	2.2925	1.3454	1.4763
-0.66069	-0.23618	0.54667	-2.2751	-1.3652	-0.63759	-1.2481	-2.8332	-2.5617	0.02835	-1.1843	-0.79435	-0.75293	-1.1745	-1.5849	-1.866	-0.81051	-0.57498	-3.443	-1.7599	-2.4535	-2.323	-1.7916	-3.4706	-0.49591	-1.0278	-0.33837	-1.2703	-2.5403	-0.9017	-1.0605	-2.2507	-2.1167	-2.3086	-1.5473	-0.86942	-2.6504	-0.71932	-2.2132	-0.6461	-1.0333	-2.8851	-2.2649	-0.087343	-0.098906	-1.5064	-1.6187	-2.2563	-2.0922	-1.1644
7.1156	6.5832	5.2737	7.017	7.2345	6.5696	5.8109	6.2024	6.6085	5.3672	7.7343	7.9958	6.4229	5.9903	6.521	7.3196	7.502	5.5233	6.96	7.3717	5.5063	7.1622	8.7768	7.5175	7.4421	7.5539	6.2644	8.3306	7.8661	6.9249	5.5182	6.6077	8.4825	5.546	7.2094	8.7977	6.2604	7.1082	6.7748	6.8428	7.9457	7.8043	5.4736	6.2822	7.7468	7.4116	7.6469	7.2197	8.0537	6.1353
-14.507	-14.95	-16.087	-13.951	-14.366	-14.87	-14.068	-13.37	-14.566	-14.504	-13.956	-13.183	-14.57	-15.684	-15.845	-15.817	-13.468	-15.02	-14.801	-15.055	-15.357	-13.549	-15.84	-16.01	-14.908	-15.545	-14.995	-15.305	-13.318	-13.997	-12.602	-15.846	-12.798	-12.591	-13.502	-15.333	-15.573	-12.741	-14.457	-15.123	-13.882	-14.776	-14.304	-13.394	-14.101	-14.069	-15.077	-15.392	-14.324	-14.906
-12.101	-13.002	-10.317	-12.345	-12.404	-13.299	-13.53	-12.531	-13.279	-11.014	-12.425	-11.454	-13.569	-12.4	-14.586	-11.598	-13.037	-13.291	-12.705	-13.042	-12.686	-11.526	-12.956	-13.102	-12.714	-12.096	-12.89	-12.02	-13.746	-12.054	-12.633	-12.03	-13.439	-12.801	-12.424	-13.607	-13.981	-13.222	-12.856	-14.039	-13.285	-13.407	-12.89	-12.494	-12.166	-12.688	-12.778	-11.212	-11.329	-12.522
-23.184	-23.169	-21.542	-22.78	-21.763	-23.034	-23.82	-20.826	-21.81	-20.987	-21.834	-20.966	-22.084	-24.001	-22.51	-20.337	-22.317	-22.966	-23.043	-21.466	-22.742	-22.932	-22.733	-22.806	-22.368	-20.686	-21.951	-21.703	-21.547	-22.223	-22.119	-22.75	-22.435	-20.491	-21.258	-20.517	-22.007	-22.009	-22.538	-20.961	-21.592	-22.562	-21.141	-22.675	-22.544	-22.786	-23.337	-21.052	-21.093	-22.714
9.8953	8.7712	9.8228	9.8464	9.9418	8.8913	9.9312	10.6	9.1652	9.2603	8.9905	9.4111	10.356	9.0433	10.11	9.7926	9.6653	10.125	10.094	10.371	10.579	9.6773	10.943	9.5264	10.566	10.462	10.208	8.7069	10.523	9.7206	8.3759	9.6686	9.1167	11.182	9.8177	10.427	8.5339	8.4048	10.009	9.4063	9.7369	8.8398	10.642	10.866	11.048	10.301	8.8693	10.14	7.9596	10.367
-1.1797	-0.80573	-2.8027	-1.8644	-2.4758	-1.5746	-3.277	-3.0257	-2.5271	-1.9214	-1.7369	-2.3816	-1.6145	-2.4624	-0.079744	-0.76476	-2.5995	-3.5121	-2.2499	-2.0084	-2.1476	-2.8872	-3.6969	-2.394	-2.3843	-1.7496	-0.35456	-2.163	-2.1388	-1.269	-0.6862	-2.297	-1.5045	-2.2583	-0.9639	-1.3346	-3.0613	-1.1559	-0.93187	-0.77183	-1.8381	-2.6816	-0.81303	-3.0428	-1.7332	-1.1348	-2.3385	-2.5159	-1.7815	-2.7005
0.12224	-1.0516	-1.0841	-0.53506	-1.1379	-0.82196	-1.7337	-1.5141	-2.233	-3.034	-1.6542	-0.28589	-0.45147	0.070437	-1.1574	-1.5731	-0.11621	-2.1708	-1.0913	-0.82092	-1.9268	-1.6925	-0.88823	-0.83233	-1.5228	0.028528	-0.5703	-2.5556	-1.9414	-1.9832	-2.0128	-1.6809	-1.3919	0.63145	-1.8764	-2.1304	-3.2433	-3.7009	-1.6257	-2.0075	-1.5824	-1.5612	-1.3053	-3.0831	-2.3789	-1.1042	-1.3623	-0.56855	-2.5251	-2.5111
-0.073744	-1.6912	-0.28795	0.21143	-1.2093	-1.4824	0.81427	0.36459	-1.5835	-0.62621	-0.61651	-0.8644	-0.91054	-0.12859	-1.3292	0.23019	-1.0523	-0.89557	-1.4156	-2.8361	-0.72454	-1.89	-0.36207	-1.0691	-0.88858	0.67098	-0.43296	0.74309	-0.1699	-1.453	-1.2165	0.71673	-1.139	0.17107	0.14304	-0.86729	-0.86697	-0.2854	0.25317	-2.4631	0.052609	-1.6725	-1.01	-1.2301	-0.47553	-0.86574	-1.2796	-0.78438	-3.4392	-1.21
-7.4689	-6.0326	-5.3352	-4.7338	-6.6267	-6.0034	-4.7197	-3.5623	-4.8874	-5.2498	-6.2216	-7.3421	-4.9577	-5.0738	-3.6455	-5.6735	-6.5651	-4.3189	-3.7401	-6.0779	-5.9014	-5.0976	-5.5982	-4.9659	-5.6614	-5.9979	-4.3952	-6.2155	-5.0605	-6.1545	-6.8486	-7.4611	-6.3199	-5.4669	-4.7469	-4.7027	-6.3371	-5.1812	-4.4866	-6.4845	-5.6349	-5.6526	-5.3938	-6.456	-3.5881	-8.5938	-5.3504	-6.038	-4.1506	-7.6843
-0.11073	-0.016175	-0.51923	1.0575	0.31894	-0.10782	-1.3939	0.35497	-1.9337	-2.405	0.062552	-0.50264	-0.064718	-0.41657	-0.23932	0.79866	0.72066	0.93792	0.72381	-1.9888	-0.14973	-0.37234	0.46302	1.0613	0.32218	-0.30422	1.2329	0.00095184	-0.45026	-1.0974	0.16702	0.077755	0.74893	-0.60556	0.036656	-0.70451	-1.738	-0.50444	0.48093	-0.22533	0.52747	-0.87155	-1.1549	-1.2362	-0.2633	-0.66685	-1.2545	-0.98704	1.1937	-1.8016
3.3902	2.1335	3.3231	3.0054	3.2895	1.5605	3.8695	1.2426	2.2129	2.8725	2.3751	2.1427	2.6608	3.3822	3.3468	2.7076	2.0307	1.9906	2.2474	4.6173	1.8189	2.7032	3.2825	1.619	2.8817	1.7362	3.0654	0.88992	1.492	2.7252	2.6875	2.5967	1.8088	2.1837	3.7352	3.5567	3.241	1.8616	3.0848	1.8509	1.3453	1.5858	2.9314	3.1448	3.7614	2.0884	2.6606	4.6322	2.1843	3.455
-21.211	-20.934	-21.849	-20.55	-20.974	-17.396	-21.499	-20.714	-21.787	-21.002	-20.953	-19.963	-20.168	-21.302	-20.877	-20.686	-21.153	-21.493	-21.224	-21.167	-20.409	-21.848	-20.53	-20.927	-19.979	-21.594	-20.228	-21.944	-20.92	-21.179	-20.695	-21.937	-21.139	-20.201	-20.453	-21.631	-20.564	-20.115	-20.437	-20.431	-21.415	-20.034	-19.834	-19.976	-21.675	-19.77	-21.617	-20.549	-20.514	-19.981
-11.497	-10.982	-11.205	-11.084	-12.378	-10.704	-12.561	-11.188	-12.258	-11.423	-11.322	-14.268	-11.823	-10.176	-12.109	-9.8127	-12.794	-11.265	-10.731	-11.642	-12.094	-12.902	-11.383	-12.467	-13.076	-11.909	-11.862	-12.744	-11.466	-10.735	-12.27	-12.029	-11.487	-10.611	-11.655	-11.243	-12.439	-12.177	-11.118	-11.909	-11.115	-12.767	-11.578	-11.967	-11.33	-9.1847	-12.029	-12.949	-11.13	-9.9958
-19.186	-18.939	-21.388	-21.804	-20.756	-20.489	-21.364	-20.863	-21.431	-18.19	-22.039	-20.601	-20.915	-20.624	-20.435	-21.113	-21.351	-20.904	-21.37	-20.63	-20.429	-20.997	-19.648	-20.573	-20.784	-20.27	-21.184	-20.477	-21.491	-21.788	-20.518	-21.306	-22.388	-19.747	-20.75	-21.419	-19.775	-19.674	-19.716	-21.106	-20.864	-21.338	-20.675	-20.544	-21.401	-20.866	-21.171	-20.896	-20.676	-20.757
-3.1295	-3.3364	-3.9367	-4.3597	-1.3629	-1.7008	-1.7232	-3.8129	-3.7881	-3.9583	-3.222	-3.864	-2.8708	-2.3966	-3.9953	-3.4389	-2.8189	-3.2088	-4.491	-2.6361	-3.1985	-3.209	-4.5299	-2.1431	-3.188	-1.6763	-3.5145	-2.9368	-3.8516	-2.8433	-2.6694	-2.5593	-5.2271	-2.4195	-3.2289	-2.4917	-3.6691	-1.9552	-1.9933	-3.4622	-3.8582	-2.3351	-1.9629	-4.802	-2.5303	-2.522	-4.6364	-2.9902	-4.2632	-3.4276
0.14476	0.99013	-0.62142	-0.35144	-1.6549	0.1909	1.557	-0.98384	0.28394	0.55445	-0.33816	1.715	-1.66	-0.45458	0.38727	-1.4199	-0.30182	0.98723	-0.72913	0.19892	0.21326	0.79916	-0.18008	-0.17011	-0.65257	0.87308	-0.43268	0.6629	1.3808	0.76487	2.4715	0.8951	0.13574	-0.30792	-0.51603	-0.93439	-0.79201	0.31607	0.10627	-0.3413	0.079288	-0.6372	-2.2734	-2.2126	-0.68361	0.89477	-0.22108	0.69676	-0.11866	2.1063
9.8513	10.496	10.096	10.341	10.334	10.694	11.604	10.23	11.254	8.511	9.1578	10.288	9.8408	9.9054	10.025	11.375	9.5852	10.544	11.925	9.3054	10.007	11.203	9.3739	9.7023	10.262	9.7525	9.2136	11.566	9.4047	10.084	9.8611	10.167	10.033	9.5298	9.6434	10.099	10.375	10.334	10.612	7.9842	9.1755	10.235	9.5566	9.7738	7.7137	9.0352	8.9101	10.36	10.092	10.119
8.2053	9.8319	10.622	10.113	7.8468	9.7608	6.1998	10.785	9.7203	8.9976	8.3545	6.4174	9.3008	8.6163	9.3114	9.3398	7.632	8.8359	8.0992	9.0475	7.9699	8.2866	8.0668	7.3812	7.1415	8.573	7.6912	6.9978	8.7853	8.8951	7.477	8.7049	9.0105	8.8836	7.5359	10.882	9.6192	9.0797	9.477	9.5277	8.6887	8.5067	7.4448	8.5404	8.5946	9.2621	8.8057	7.7429	7.7571	9.5101
0.8131	3.0819	0.50652	2.1942	2.0315	1.6912	0.57324	1.7263	0.9801	1.6786	1.4161	2.2462	1.5431	1.8359	2.348	1.9377	0.21498	0.83219	0.80507	1.1629	1.8526	2.5061	2.7039	-0.66626	2.0394	-1.0581	1.7545	0.88765	0.77619	1.8591	2.1683	1.2118	1.5664	2.3121	0.75608	1.7244	0.65748	1.4424	0.79565	0.2066	1.8848	2.2758	2.1758	2.5529	2.8029	1.0671	1.3097	1.2668	2.0131	1.5844
-10.036	-9.9809	-11.597	-10.594	-10.964	-9.3155	-9.4267	-11.851	-8.8253	-10.684	-10.786	-12.929	-11.044	-10.827	-11.109	-10.451	-11.185	-11.534	-9.4157	-11.077	-11.078	-9.2135	-10.724	-11.599	-10.918	-10.025	-11.014	-10.252	-10.593	-10.438	-10.021	-9.9816	-9.9592	-8.8687	-10.647	-10.437	-10.638	-9.7524	-10.475	-11.268	-10.346	-10.183	-8.6309	-11.287	-10.651	-11.332	-10.825	-9.7204	-10.471	-10.745
-1.4149	-1.6537	-2.5256	-2.4759	-1.2506	-0.014826	-1.4641	-2.0716	-0.94077	-3.1628	-0.62005	-0.81647	-2.4398	-0.62119	-1.8265	-2.869	-1.3751	-2.6122	-2.3658	-3.6724	-0.91655	0.16198	-3.0654	-0.99283	-2.7812	-1.8903	-1.7984	-2.9785	-0.94164	-0.89944	0.091192	-2.3266	-2.1596	0.10247	-3.3758	-2.3354	-1.3226	-1.6949	-1.1289	-2.0297	-1.1603	-2.9413	-1.2218	-0.97351	-0.99151	-2.9735	-0.84962	-2.1647	-0.86384	-1.4714
-14.584	-13.697	-11.738	-12.338	-14.692	-13.948	-12.785	-11.829	-13.26	-12.938	-15.065	-13.988	-12.959	-12.802	-12.866	-12.634	-14.196	-13.548	-12.654	-12.362	-12.445	-12.745	-14.43	-12.901	-14.632	-12.623	-12.208	-14.152	-13.717	-15.003	-12.983	-13.159	-12.74	-12.626	-12.675	-11.202	-13.247	-15.215	-13.803	-13.482	-13.691	-13.271	-14.259	-13.445	-10.63	-13.11	-13.224	-14.52	-15.49	-14.27
-3.8102	-5.2223	-4.8129	-4.3583	-4.1948	-4.8892	-2.9835	-3.486	-3.8811	-2.668	-3.638	-4.0241	-3.1622	-4.1279	-2.6938	-4.2375	-3.3278	-3.0196	-4.7808	-4.0703	-5.0489	-4.0425	-3.7819	-3.4368	-2.8909	-4.5857	-4.6579	-4.3494	-4.6007	-3.8979	-3.3226	-3.727	-3.7403	-2.8555	-3.2208	-2.8635	-3.2967	-2.9227	-2.145	-4.617	-4.7777	-3.6338	-2.975	-3.968	-2.8506	-2.5588	-3.1894	-2.634	-4.778	-2.0286
1.6479	4.2823	1.0724	1.9591	1.8071	3.6668	2.581	2.8223	2.9743	1.6394	1.6795	1.6915	4.2957	3.0771	2.4582	2.1583	2.6545	1.3465	1.1283	1.4603	1.869	2.9943	-0.073349	0.90743	1.96	-0.63269	0.25371	1.8081	1.6557	2.2157	1.0123	1.8346	1.6173	0.11638	1.3753	2.7315	2.5534	0.93186	-0.58423	2.7909	2.3525	1.4986	2.1651	0.832	2.5154	2.1543	0.90742	2.8135	0.79662	2.1742
-0.35823	-1.5448	-1.597	-1.2144	-0.013499	-1.2589	-1.0997	-1.799	-1.5172	0.49223	-0.34904	-0.5745	-0.79234	-2.0461	-2.1565	-2.7324	-2.0256	-2.5547	-0.5809	-1.4565	-0.35939	-1.9058	-1.3071	-3.5618	-1.1006	-2.1029	-0.35229	-0.858	-1.5079	-1.4977	-1.424	-1.603	-2.2212	-1.8269	-1.141	-1.9886	-2.2709	-1.0784	-1.3972	-2.4465	-0.37827	-1.0428	-0.6082	-1.0773	-0.64642	-0.87496	-3.1473	-1.5227	-1.9082	-3.1113
-2.2065	-2.3938	0.047542	-0.74421	-0.78913	-2.7685	-0.86723	-2.078	-2.2113	-0.019543	-1.4104	-1.0726	0.54507	-0.89385	-1.7324	-0.45926	-1.2796	-1.953	-3.529	-1.8502	-0.25692	-1.2671	1.0766	0.53142	-1.1936	0.38213	-1.102	0.14938	-0.4572	-1.2559	-1.2732	-0.74529	-0.51206	-1.3912	1.1081	-0.39011	0.46612	0.23696	-0.094625	-0.81288	0.73186	0.23962	-0.8512	-0.62862	-0.43751	-0.75255	-1.4778	0.90389	-2.2504	-2.4843
2.1852	2.7769	2.1512	1.1664	2.1961	3.5166	2.0833	3.5819	2.9022	0.84811	1.1536	1.4937	1.3623	2.9315	2.463	2.701	3.392	0.92693	4.1373	2.5563	1.2647	3.1878	1.823	2.575	2.2377	1.2928	1.606	3.2351	1.4382	2.9162	2.4071	2.5105	1.7281	1.4802	1.6693	2.5444	2.2175	2.3068	1.7431	2.0232	2.789	1.4115	2.5395	3.8409	2.7045	1.9305	3.1042	3.1277	3.2189	2.293
-12.057	-11.855	-12.241	-11.678	-10.337	-11.548	-12.551	-11.206	-11.023	-11.446	-11.254	-11.758	-11.756	-12.642	-11.178	-11.916	-10.701	-10.741	-11.797	-10.151	-11.994	-12.366	-12.146	-11.178	-11.993	-10.843	-11.358	-12.081	-10.358	-12.421	-11.475	-11.022	-10.676	-10.971	-11.535	-11.421	-11.22	-11.758	-11.237	-11.468	-10.629	-12.134	-11.126	-11.138	-11.075	-10.662	-10.929	-12.222	-10.91	-10.813
2.7817	3.7837	4.0293	5.0891	3.6917	3.9459	3.5478	3.7603	4.4726	3.6173	5.2795	4.483	4.3085	2.4571	2.3531	4.2959	4.8115	4.3573	4.9263	4.9878	3.2058	4.8025	3.0245	5.2666	5.3506	5.1672	3.9703	4.2399	5.1652	3.481	4.8868	5.9952	2.9699	4.1274	4.1646	4.406	4.3601	5.1431	4.0183	3.6672	4.9895	4.7908	3.1972	3.9274	5.2618	4.1494	4.4252	3.4682	4.3525	4.5262
-12.954	-11.961	-11.627	-12.327	-12.116	-14.331	-12.711	-13.393	-13.266	-12.273	-13.426	-12.232	-12.63	-12.843	-13.212	-12.644	-12.856	-11.953	-12.571	-10.699	-13.858	-14.192	-12.814	-12.279	-12.872	-12.03	-13.562	-11.612	-12.805	-12.561	-13.255	-12.297	-11.384	-14.134	-11.802	-12.458	-12.148	-13.83	-12.198	-11.628	-13.576	-14.061	-12.459	-10.503	-12.231	-13.574	-13.094	-14.072	-12.454	-12.272
-14.452	-13.906	-15.415	-15.317	-15.298	-14.868	-16.207	-15.034	-15.256	-14.938	-15.638	-13.984	-14.349	-14.177	-13.977	-13.972	-13.327	-15.626	-15.887	-14.489	-15.823	-14.86	-14.457	-15.467	-13.996	-14.174	-13.846	-12.969	-15.318	-14.198	-15.161	-13.879	-15.716	-14.518	-13.578	-15.831	-15.454	-12.707	-14.677	-13.238	-14.776	-15.333	-13.905	-15.088	-13.034	-14.048	-13.2	-14.612	-12.251	-14.246
-1.9712	-1.9704	-0.82069	0.94784	0.13873	0.049171	-1.7462	-2.1154	-0.60973	-1.2087	-1.7762	-0.81143	-1.3369	-1.4495	-1.8118	-1.3072	-2.4523	-1.3876	-0.84695	-0.31759	-0.13468	-1.3819	-1.1727	-0.74342	-0.26858	-1.7981	-1.2674	-1.4207	-0.45132	-0.92913	-1.1807	-1.8401	0.12808	-1.7157	-2.6104	-0.49344	0.10498	-0.70835	-0.044466	-1.3957	-0.39551	-1.0638	-1.3659	-2.1903	-2.8278	-2.5704	-1.3487	-1.3808	-1.1751	-0.82906
-3.5854	-2.4012	-3.0149	-2.431	-3.0194	-4.1988	-2.676	-2.9643	-3.6357	-2.5597	-2.2805	-2.4903	-2.9333	-1.346	-3.9702	-4.2908	-3.8328	-2.8536	-1.5153	-0.8947	-3.2794	-3.4947	-1.806	-3.5241	-2.4544	-4.163	-1.9474	-1.6155	-3.964	-1.7676	-1.1161	-3.2321	-1.4735	-2.1893	-3.9047	-3.1116	-1.6265	-3.4969	-0.66815	-2.392	-3.4315	-3.4252	-1.9594	-1.8279	-2.8548	-2.6384	-2.061	-1.946	-2.4658	-3.6654
-12.901	-12.138	-10.399	-12.738	-11.567	-12.559	-11.607	-11.098	-11.47	-12.102	-10.49	-11.764	-10.656	-13.058	-12.259	-11.452	-10.207	-12.347	-12.015	-11.631	-11.636	-11.936	-10.279	-12.108	-11.126	-11.541	-10.652	-12.749	-11.839	-11.05	-11.33	-11.506	-10.217	-11.734	-10.386	-10.777	-11.737	-11.888	-11.892	-10.938	-11.604	-11.709	-11.706	-12.04	-10.003	-11.703	-10.607	-11.204	-10.618	-9.9171
-5.8203	-6.0934	-5.5962	-5.0216	-4.6325	-6.9828	-5.0101	-5.1173	-6.3604	-4.8277	-6.1069	-5.4728	-6.4531	-6.3762	-4.7866	-5.9408	-5.0145	-6.0033	-6.1446	-4.8627	-6.4539	-6.8293	-5.8485	-5.7076	-4.5768	-5.8484	-7.0394	-6.4712	-5.1155	-5.3759	-6.2429	-6.2241	-5.3568	-6.7102	-5.2899	-4.0549	-4.4004	-4.9476	-5.8414	-5.9882	-4.7926	-5.4817	-6.3377	-5.3883	-5.5904	-6.9845	-5.2129	-5.9979	-4.3893	-5.9825
-14.491	-14.758	-12.548	-12.357	-12.444	-13.672	-13.408	-12.742	-13.064	-13.679	-14.192	-13.185	-15.065	-12.888	-12.995	-14.04	-13.525	-13.166	-14.156	-13.114	-13.524	-12.575	-14.337	-12.678	-12.682	-12.694	-13.417	-13.332	-13.128	-12.778	-13.562	-13.954	-12.851	-13.454	-12.923	-12.269	-11.99	-10.915	-13.077	-14.067	-13.203	-13.217	-12.567	-12.327	-14.283	-11.633	-13.422	-12.455	-14.718	-12.674
6.939	5.8321	6.6368	4.7964	5.3017	7.8313	6.4078	7.1377	7.3876	7.8781	7.8616	6.3612	4.4117	8.1644	7.4966	6.7075	7.3127	6.3523	6.9774	7.0553	8.5655	6.7574	7.8955	6.6745	8.9654	7.3478	6.9216	6.9242	6.8339	6.813	5.9355	7.8463	7.9459	6.3097	6.7245	5.4084	6.7866	4.6431	7.5162	7.8254	6.2934	6.2172	7.0583	7.3445	7.0663	6.3244	6.3528	6.388	7.476	8.3302
-1.6495	-1.4598	-0.68817	0.56638	-1.9721	-1.4302	-2.9977	-3.2676	-1.189	-1.0779	-0.45392	-1.6198	-2.3792	-3.2936	-1.864	-1.1088	-2.4333	-1.2594	-1.7271	-2.551	-1.9203	-3.0355	-1.8561	-2.0017	-0.71291	-1.7659	-2.5249	-0.55049	-1.0905	-4.159	-2.6164	-1.2632	-0.21254	-2.6539	-2.0343	-1.8527	-1.8416	-2.3173	-0.91057	-1.9519	-2.2608	-2.8905	-2.6239	-0.82134	-2.2073	-0.56738	-2.4423	-3.1597	-2.5644	-2.7614
-11.607	-10.772	-11.211	-12.807	-12.545	-12.019	-11.083	-12.116	-11.981	-13.279	-12.501	-12.402	-12.405	-12.229	-11.202	-11.855	-10.858	-11.277	-13.084	-13.302	-12.616	-11.819	-12.601	-10.696	-12.609	-10.265	-10.337	-12.491	-11.824	-10.505	-11.764	-11.839	-11.396	-11.891	-12.496	-12.775	-12.651	-11.597	-12.223	-11.339	-12.102	-11.382	-12.52	-11.172	-12.448	-12.602	-13.232	-11.896	-11.821	-10.797
-4.0176	-1.0457	-4.1206	-3.0285	-4.8875	-3.5125	-1.8875	-3.3056	-3.3725	-4.0746	-2.5179	-3.5099	-3.6461	-3.297	-1.5816	-3.3352	-2.2673	-3.849	-2.3972	-2.9484	-2.804	-5.0548	-3.1001	-2.8819	-4.5755	-3.159	-3.8626	-4.5442	-3.8359	-2.3282	-3.2474	-4.0847	-5.2449	-3.4792	-3.1199	-3.003	-3.0704	-4.5527	-2.6287	-3.9855	-1.4879	-4.6789	-3.922	-3.5682	-3.8208	-3.6817	-2.3773	-3.6063	-4.0845	-3.4489
1.8611	1.9107	-1.1458	2.2262	2.4944	2.2671	-0.010811	2.4708	1.4586	1.7336	2.1743	2.9887	0.25985	0.74107	1.865	0.93572	1.2114	2.4832	2.2906	2.736	1.5713	0.21146	0.35385	2.8191	1.209	2.2562	1.6899	0.33947	2.6055	1.2866	2.6861	0.059432	0.016917	1.8012	0.66255	1.9402	1.6386	2.5064	2.0298	2.0225	1.0839	1.5636	2.0677	1.7845	-0.48076	-0.15158	1.664	2.4077	1.3817	-0.2122
-7.593	-6.3249	-7.027	-5.4937	-8.0249	-6.6921	-2.6624	-6.6221	-7.2871	-6.3004	-7.1948	-6.5978	-5.934	-7.8746	-6.9501	-8.0912	-4.6547	-4.4474	-5.7152	-5.7502	-6.0303	-4.8998	-5.2666	-6.9981	-8.328	-6.4976	-6.6327	-6.0889	-7.006	-7.6112	-5.6653	-4.9708	-6.615	-5.6533	-5.0333	-6.4715	-7.2429	-8.3809	-5.3334	-5.4471	-7.7385	-6.784	-6.5087	-7.3269	-6.2022	-7.5932	-5.4017	-5.8492	-7.7601	-6.7656
-0.25723	1.1633	-1.0345	0.43526	-0.24056	0.98694	0.53944	0.64295	-1.3426	-0.13791	0.42093	0.80024	-0.9686	-1.0527	-0.37537	0.91573	-0.46899	2.0424	-0.18009	0.68009	-0.39051	0.40203	1.1204	0.67009	1.3376	0.85448	0.15873	-0.12075	-1.0016	0.52539	-0.46749	0.9664	-1.2505	-0.72501	0.15573	-0.2725	0.60889	-0.062752	0.4616	1.2626	1.0401	2.0007	-1.4937	0.68284	0.37124	0.24425	1.0852	-0.13814	2.1993	-0.66513
-2.2007	-2.2909	-3.5392	-2.8162	-2.8908	-3.3518	-3.1045	-3.818	-2.8064	-2.8384	-2.8677	-2.5279	-4.0728	-2.0689	-1.5871	-2.6297	-4.5245	-3.0047	-2.6691	-4.6426	-3.8034	-2.8958	-3.3613	-2.7208	-5.0278	-3.3937	-1.5651	-2.657	-3.8362	-5.3104	-2.6297	-3.4418	-3.4727	-3.1135	-3.1243	-3.2968	-3.6869	-4.7782	-2.4284	-2.2427	-4.3183	-4.3983	-3.8888	-3.7606	-4.5849	-4.4343	-3.4391	-3.4703	-1.6377	-3.4594
-3.4898	-2.864	-1.9859	-1.4816	-4.3671	-1.813	-2.1384	-2.761	-3.0457	-2.0834	-4.4592	-1.9499	-2.1904	-2.8834	-2.9352	-3.7548	-2.4341	-5.1034	-3.7819	-4.8118	-2.1896	-3.4295	-1.3187	-2.6334	-3.5627	-2.341	-3.5968	-2.5725	-2.2501	-4.2938	-4.0942	-3.7187	-1.5914	-3.3749	-3.9029	-2.6075	-2.1502	-3.7315	-3.3724	-2.5849	-4.9877	-2.6476	-2.4979	-2.8072	-2.1778	-2.7257	-2.8963	-3.1788	-3.8276	-5.0349
7.6867	4.7346	4.8222	4.5603	5.2475	4.6617	4.4645	4.3208	4.0037	4.2638	4.6494	4.4115	5.1954	4.1997	6.3264	4.7375	4.1874	6.459	4.7324	3.8903	7.1324	3.4719	5.0324	6.1874	4.9451	4.9626	3.5761	5.5467	6.5865	5.3446	5.5296	6.3038	5.4686	6.1846	4.9275	6.8019	3.8643	5.6127	5.7323	3.4751	6.1327	3.7896	3.7993	4.9919	5.292	5.098	4.6943	6.6558	5.1167	4.213
1.6624	-0.045363	2.0471	0.78233	1.8428	1.4433	2.5541	1.9501	2.2157	1.0096	0.8235	1.025	2.1572	-0.16923	1.8912	3.0129	3.2435	1.1553	0.44897	1.8676	1.2623	4.1884	2.5382	1.0419	2.1429	2.1621	1.489	0.38564	1.5584	1.1319	4.2781	0.8651	0.59897	1.0887	4.1777	2.3594	1.9672	1.7746	2.094	1.1716	1.5467	2.1006	1.9987	2.5126	-0.11666	0.72341	0.99466	1.1969	1.1635	0.1631
-19.539	-20.032	-19.524	-21.79	-22.852	-21.354	-22.01	-19.798	-21.072	-20.255	-20.522	-23.247	-21.736	-21.939	-21.71	-21.538	-19.496	-20.234	-22.233	-20.187	-21.218	-19.542	-22.124	-20.362	-21.163	-20.649	-20.68	-19.669	-20.38	-20.805	-20.724	-21.397	-20.641	-19.509	-20.846	-21.214	-20.899	-20.743	-21.638	-19.335	-20.112	-20.063	-21.264	-19.728	-20.983	-20.614	-20.732	-21.932	-20.312	-21.519
5.7196	4.6976	6.6727	6.062	5.9278	4.8977	2.8615	6.8655	3.3955	4.5062	5.3044	5.0076	5.8743	7.0021	6.8006	5.531	4.6596	4.3393	6.1487	6.1201	6.2852	5.9146	5.1894	6.0198	4.7605	5.7352	5.2252	5.5703	5.5913	6.1308	4.1886	5.9936	5.9397	5.8315	7.0612	6.0053	5.0346	4.6643	6.3645	6.2745	5.4135	4.4885	6.512	5.0323	6.7652	5.5266	5.4365	4.5554	6.6453	6.4553
-6.8025	-4.4089	-5.7072	-5.1025	-6.0993	-5.9294	-7.5438	-5.3288	-5.8546	-4.8411	-4.4763	-6.2913	-6.2001	-6.5051	-6.5456	-5.4442	-6.2923	-5.4959	-5.2401	-5.3062	-4.847	-2.2761	-6.0451	-5.2246	-3.9009	-4.9381	-5.9955	-4.5961	-6.2226	-5.1471	-4.3093	-4.8175	-4.6702	-6.3494	-5.6711	-4.2111	-6.5163	-4.139	-5.3567	-5.3672	-5.2105	-6.5065	-4.8134	-4.9377	-6.096	-4.7611	-5.8233	-5.5926	-6.1334	-6.6632
9.903	6.8282	7.902	9.2647	8.9826	8.758	8.8994	9.1471	7.3248	6.7103	9.6396	8.4082	7.0456	7.7098	6.2252	7.57	5.9544	7.7406	7.049	7.7176	7.617	8.4769	9.2611	8.1073	8.2276	7.0724	6.873	8.1824	8.0838	7.3428	8.2955	7.8596	6.8277	7.4257	8.4283	7.7127	8.4223	8.7797	7.68	9.8949	7.8082	8.3091	8.7068	7.3322	5.9203	7.1598	7.6063	7.936	9.2186	9.3001
-11.86	-13.889	-13.608	-13.878	-13.817	-12.899	-13.585	-14.282	-12.407	-12.587	-13.79	-13.5	-12.828	-13.695	-13.421	-12.547	-12.51	-11.956	-12.814	-14.095	-13.555	-10.792	-12.518	-13.686	-13.564	-13.406	-11.704	-12.745	-14.801	-14.15	-11.947	-11.506	-13.563	-14.348	-13.771	-12.93	-13.168	-12.532	-13.589	-12.859	-12.84	-12.562	-12.986	-12.702	-12.795	-13.449	-12.704	-13.214	-13.559	-13.635
-11.972	-10.678	-12.692	-11.382	-11.656	-12.526	-10.585	-12.041	-12.521	-10.327	-11.152	-12.122	-10.812	-11.29	-13.066	-11.244	-11.782	-10.885	-11.818	-11.603	-12.237	-12.266	-11.262	-13.124	-11.839	-11.116	-10.423	-11.264	-10.72	-14.166	-12.112	-10.543	-11.708	-12.088	-11.915	-13.389	-10.196	-11.052	-11.544	-8.8622	-12.472	-13.256	-12.124	-11.409	-11.319	-12.076	-10.023	-10.965	-11.84	-9.763
-12.531	-12.879	-13.851	-11.942	-11.41	-13.177	-10.803	-14.844	-13.151	-12.434	-13.67	-12.621	-12.998	-13.734	-12.184	-13.038	-13.127	-14.476	-13.748	-13.561	-13.608	-12.996	-14.296	-12.91	-12.106	-13.862	-12.847	-14.27	-12.474	-15.215	-13.854	-13.173	-13.23	-14.63	-14.045	-13.001	-12.85	-13.127	-13.158	-13.872	-11.2	-12.883	-11.957	-14.161	-11.924	-10.916	-14.176	-13.42	-12.357	-14.28
-2.9565	-2.2479	-1.9187	-1.5552	-2.2488	-1.902	-2.9514	-2.8397	-1.5158	-3.5993	-2.1999	-2.3774	-3.9412	-2.8208	-2.2386	-3.2529	-1.6305	-1.8011	-2.4643	-2.2924	-3.1306	-3.1425	-3.2116	-1.4817	-1.984	-3.4494	-4.3293	-3.3178	-1.6231	-1.4817	-2.5881	-3.7018	-2.1885	-2.3759	-1.378	-2.2982	-2.775	-2.8172	-0.0088084	-1.0358	-3.4407	-2.7933	-1.4633	-3.302	-2.4945	-2.034	-2.3141	-3.1981	-3.2772	-2.5729
-6.364	-5.9338	-4.4152	-3.6175	-2.13	-3.569	-4.9012	-4.2716	-3.8701	-4.8472	-4.5476	-4.5071	-5.4737	-5.6108	-4.4986	-5.7562	-4.9908	-4.9082	-4.2857	-3.6946	-4.5319	-3.8453	-4.8726	-4.4192	-5.8075	-3.0492	-5.41	-5.77	-3.1432	-3.0678	-5.0702	-4.5475	-4.5657	-4.7967	-4.9233	-2.989	-4.6129	-4.2306	-4.3874	-3.439	-5.0877	-5.034	-3.4323	-3.0195	-4.685	-5.6511	-4.1568	-4.7447	-4.5139	-4.3284
-3.7636	-4.4906	-3.7505	-4.1515	-2.5946	-4.4747	-4.6821	-4.2971	-3.5592	-3.0961	-3.0899	-3.8412	-3.0324	-4.4515	-6.3441	-3.5335	-3.8231	-2.9335	-4.4606	-3.5012	-4.0863	-3.5622	-4.974	-3.7682	-2.2091	-4.5287	-3.3666	-5.4841	-3.2133	-5.392	-2.9444	-2.8745	-2.207	-3.5697	-4.5715	-4.1676	-4.5646	-5.5095	-4.3473	-3.6508	-3.5387	-2.6729	-3.3	-2.9665	-3.1273	-2.631	-4.0756	-4.0336	-2.6527	-3.8093
1.3101	1.236	1.5911	0.34125	1.4036	1.1699	1.9659	2.5778	1.0741	0.73799	0.45943	1.2747	2.7388	0.48773	0.72689	1.2288	0.27907	0.50555	1.5409	1.2351	1.0659	2.1849	1.6737	1.3481	1.4447	-0.44729	1.7201	1.908	0.59795	-0.096305	0.30902	0.50644	0.27685	1.6812	1.5212	1.7334	0.084114	1.8295	0.70285	1.4077	0.079012	0.30331	-0.26701	1.6676	0.67553	1.3361	0.66624	0.36995	-0.036627	1.5148
-8.3085	-6.8312	-8.9083	-9.9515	-8.456	-8.3916	-10.043	-9.8161	-8.4833	-8.6931	-10.468	-7.4851	-8.503	-9.1298	-9.1805	-9.278	-8.2147	-8.6991	-7.5246	-8.6491	-9.4228	-10.737	-9.2199	-8.0297	-9.3962	-9.1464	-9.2058	-8.7585	-8.5795	-9.0396	-8.6996	-8.6087	-9.7614	-8.6945	-9.516	-8.965	-7.9833	-10.364	-10.801	-9.5543	-8.723	-9.8583	-8.5137	-8.0444	-7.8716	-9.7344	-9.9325	-8.8732	-8.4807	-8.6422
7.7355	8.1124	6.627	6.1653	6.5604	8.7087	8.2877	7.0443	9.491	6.5578	7.0639	9.3137	6.6718	8.2899	5.6924	7.8406	7.6573	4.7451	7.0707	7.2994	6.3553	6.1542	6.3606	7.0695	7.2245	6.3116	8.3104	6.7503	5.1637	6.4083	5.6537	6.34	5.9125	6.8684	7.2662	7.231	7.1266	7.1012	7.0819	6.8393	7.4988	6.7756	6.6303	5.3013	6.6379	6.2969	7.8762	6.7174	6.3958	6.8291
-11.677	-12.352	-13.229	-11.256	-12.011	-11.278	-12.845	-12.164	-11.166	-10.588	-11.564	-11.307	-12.089	-12.436	-11.251	-10.478	-13.305	-11.935	-12.009	-13.281	-11.281	-11.04	-9.7867	-11.428	-12.774	-12.731	-10.865	-12.392	-10.401	-10.866	-12.386	-11.127	-12.796	-12.249	-11.286	-10.946	-12.606	-12.301	-10.918	-11.97	-10.653	-10.705	-11.806	-11.139	-11.575	-11.715	-12.45	-11.018	-12.001	-11.184
-5.2607	-6.052	-3.7089	-4.6199	-4.0294	-4.2396	-4.348	-5.0254	-3.5231	-4.5671	-5.3653	-5.0681	-4.3123	-3.7757	-5.344	-4.0022	-6.1239	-4.7954	-5.1264	-6.3882	-3.8447	-5.736	-4.2645	-3.2282	-4.4367	-3.9987	-4.3656	-5.0043	-5.4092	-4.7625	-4.8805	-4.4834	-4.5601	-3.5733	-4.3743	-5.3359	-5.4044	-5.3314	-3.0681	-4.6962	-4.7498	-3.5949	-4.2993	-3.7633	-6.5336	-6.3295	-4.1411	-5.4403	-4.6699	-3.7719
-2.1873	-2.7015	-2.4607	-2.944	-3.2056	-2.9026	-2.1063	-2.0579	-2.9653	-2.1975	-2.0828	-3.9616	-2.3073	-2.9563	-3.072	-3.6148	-1.241	-2.9456	-4.5124	-1.7117	-1.7567	-2.6852	-3.5588	-2.4603	-3.4084	-2.7787	-1.3505	-2.7914	-3.2974	-1.6654	-2.3241	-3.2178	-4.1323	-1.1761	-1.7528	-3.3522	-2.9587	-2.7237	-1.4585	-2.1033	-1.9614	-3.3051	-5.0265	-2.9374	-1.7038	-2.3606	-3.1005	-2.2725	-3.556	-3.963
-11.666	-11.959	-11.634	-11.189	-11.292	-11.205	-11.167	-10.266	-13.506	-12.474	-9.4795	-12.416	-12.433	-13.105	-11.93	-10.221	-11.515	-11.079	-13.166	-11.491	-10.74	-12.245	-10.86	-11.533	-11.773	-10.364	-12.355	-11.715	-11.456	-11.646	-11.914	-11.308	-11.109	-11.082	-11.82	-12.381	-11.92	-9.6726	-12.456	-12.806	-10.734	-10.645	-10.617	-11.654	-10.572	-9.5864	-11.821	-11.818	-10.972	-11.712
1.2304	0.10845	-0.073008	-0.89255	1.2107	0.94266	0.73026	-0.37787	-1.8641	-1.5439	-0.63013	1.2229	0.59396	1.3663	-0.86914	0.5784	1.0235	1.1524	0.4922	0.59235	-0.092652	1.0619	1.6313	0.54247	1.0052	1.1077	1.8157	-1.1429	0.65839	0.47149	0.24512	1.1025	0.5285	0.2752	-0.26878	1.1676	-0.17174	0.43068	0.5769	0.36466	1.8497	1.0518	0.53204	-0.16505	0.22941	0.16117	-0.38246	0.34411	1.4179	-1.3494
-3.0843	-6.3929	-4.0672	-6.0173	-4.8252	-4.7492	-4.8713	-5.1644	-6.2313	-4.1134	-4.8708	-5.5945	-6.7071	-3.2976	-3.9864	-4.2107	-5.8615	-5.0184	-7.132	-4.1865	-5.1051	-5.5444	-5.0814	-3.7923	-5.6789	-5.396	-4.367	-6.848	-4.6055	-5.5927	-5.8721	-4.4604	-4.8521	-7.0723	-5.0179	-5.0759	-4.7933	-5.0481	-6.2218	-4.7621	-4.8054	-3.4833	-4.7635	-5.7784	-5.2835	-4.563	-3.7278	-5.2556	-6.1048	-6.1379
0.52985	-0.49032	-0.7949	1.009	1.0556	0.024948	0.91452	-0.88864	0.40042	-0.5322	-0.45659	-0.48362	-0.45795	0.53215	1.0406	-1.0219	-2.2907	-1.5596	-1.2447	0.73221	-0.37552	-0.59146	0.34327	-0.061589	-1.2354	-0.81561	0.099463	0.28763	1.4948	-0.23983	0.36649	-0.89008	-0.83427	0.15278	0.88132	-0.90944	0.46344	-0.53288	-0.08308	-0.98704	-1.3597	-0.83059	-1.293	-0.98589	0.75082	-0.75128	-0.37531	-0.053581	1.2069	0.057129
-10.037	-8.859	-9.7185	-9.0812	-8.5067	-7.9325	-8.0657	-8.4141	-9.1399	-8.9963	-8.6213	-8.8269	-10.439	-10.15	-8.9109	-9.4337	-8.5431	-10.296	-9.6876	-7.6081	-8.8604	-8.5853	-9.8658	-9.6407	-8.8008	-9.5399	-8.6026	-9.7678	-9.054	-7.7055	-10.181	-9.2102	-9.006	-8.7127	-9.9794	-8.9738	-10.218	-9.4501	-6.4172	-8.2991	-8.6024	-8.8251	-7.4696	-8.6018	-8.1725	-7.8254	-9.3098	-9.3566	-8.8748	-8.4927
-12.028	-10.258	-8.4466	-10.17	-10.851	-9.6742	-10.119	-12.76	-11.299	-9.139	-11.121	-10.886	-10.924	-10.914	-10.34	-11.1	-10.861	-10.94	-10.872	-10.103	-9.1267	-9.5513	-11.782	-10.902	-10.476	-11.797	-10.595	-13.016	-10.809	-9.9598	-10.906	-9.2355	-10.038	-9.2724	-11.195	-9.3844	-9.8951	-10.376	-10.228	-11.79	-10.351	-11.045	-11.741	-11.465	-10.738	-11.818	-9.8758	-12.085	-10.413	-12.189
-13.198	-12.539	-12.815	-13.452	-13.842	-13.738	-13.296	-12.63	-12.004	-13.374	-12.2	-11.858	-12.797	-12.26	-12.25	-11.808	-12.955	-13.737	-12.455	-13.669	-13.16	-11.217	-11.413	-13.555	-13.237	-13.4	-12.36	-11.703	-11.878	-12.415	-11.359	-12.522	-11.447	-12.486	-12.785	-13.13	-12.749	-13.107	-13.156	-13.364	-12.349	-14.592	-13.029	-13.078	-13.833	-12.196	-12.581	-12.57	-12.504	-11.531
-10.723	-11.887	-11.571	-11.776	-11.736	-11.068	-11.871	-12.157	-11.912	-13.183	-10.724	-12.375	-12.968	-11.267	-11.177	-11.231	-11.305	-13.426	-11.163	-9.2999	-12.631	-9.498	-11.992	-11.963	-11.714	-10.993	-11.02	-10.334	-12.872	-13.962	-11.485	-9.1886	-13.003	-13.194	-12.061	-9.5374	-11.06	-11.549	-11.72	-12.604	-11.778	-10.985	-12.606	-12.905	-12.375	-13.784	-11.227	-9.881	-12.566	-12.002
-0.64986	-0.93412	-1.151	-1.464	-0.37499	0.070041	-0.4131	-0.58962	-2.1668	-1.7983	-1.0949	-0.43152	-0.18653	-1.5444	-2.0569	-0.66279	-2.5055	-1.0435	-0.42914	-0.15529	-2.3209	-1.0737	-2.3215	0.26409	-1.4924	-1.2255	-1.3984	-2.364	-1.3023	-3.2366	-2.5789	-0.59879	-1.773	-1.6903	-1.537	-1.2162	-0.25176	-1.709	-1.7846	-1.4638	-0.75534	-0.99905	-0.7883	-0.43828	-0.27624	-1.9969	-0.57779	-1.1635	-1.8752	-2.7707
-12.349	-11.81	-11.645	-11.544	-9.6666	-10.694	-12.102	-10.324	-11.034	-12.584	-10.936	-10.467	-8.7178	-11.084	-9.9823	-11.922	-9.4891	-11.941	-9.4689	-10.741	-9.9344	-10.46	-10.222	-10.881	-12.769	-11.721	-10.119	-10.192	-10.48	-11.585	-11.415	-11.307	-10.882	-11.808	-10.084	-10.88	-11.353	-10.883	-11.561	-12.701	-10.269	-9.5797	-10.993	-10.139	-11.829	-10.141	-12.336	-10.632	-9.9771	-11.692
-2.1442	-2.3962	-0.93186	-0.7207	-1.103	-1.9528	-1.9492	-3.6375	-1.5253	-3.1816	-3.4002	-2.5367	-1.6512	-1.8067	-1.8981	-1.0093	-0.93663	-2.0388	-1.6021	-3.4276	-1.9051	-2.0646	-1.2071	-3.2178	-2.6185	-2.3626	-1.6783	-3.0465	-4.0135	-1.1576	-2.111	-3.0002	-1.3046	-4.2994	-3.5359	-3.0545	-1.9178	-3.3519	-1.3753	-3.1717	-1.103	-2.4834	-2.5047	-2.9047	-2.8282	-3.4965	-3.4583	-3.0561	-2.1777	-1.6611
-4.6783	-4.4563	-5.1077	-4.6085	-4.7682	-5.1356	-5.2013	-4.8758	-4.9604	-5.912	-4.5269	-4.393	-4.385	-4.5085	-4.0591	-4.1489	-6.2053	-4.681	-3.0731	-5.9928	-3.9116	-4.3706	-4.663	-2.6511	-3.6081	-5.092	-3.356	-5.904	-5.6989	-4.3748	-5.1089	-4.5705	-3.7397	-4.3665	-5.3185	-4.7461	-7.0501	-5.864	-4.2398	-3.4957	-3.4616	-6.1013	-5.3621	-4.3248	-5.4534	-4.0702	-5.4585	-3.4152	-4.6976	-3.4601
-14.715	-15.258	-14.823	-13.622	-13.326	-14.044	-15.315	-15.263	-13.997	-16.034	-14.764	-14.114	-12.756	-14.895	-15.024	-14.585	-13.845	-13.89	-13.862	-15.237	-13.698	-15.31	-14.693	-14.451	-14.57	-14.967	-15.299	-15.495	-14.931	-15.725	-14.28	-13.995	-14.23	-15.268	-13.876	-14.094	-14.971	-13.687	-13.944	-14.002	-15.463	-14.213	-15.225	-13.053	-14.974	-15.035	-15.137	-14.904	-12.433	-15.186
-8.9671	-9.3242	-9.237	-8.7666	-8.8773	-9.7725	-8.8908	-9.642	-9.1269	-8.6808	-8.0123	-9.1666	-10.449	-9.202	-8.6911	-9.2914	-9.2586	-10.833	-10.655	-9.1799	-9.5451	-9.2251	-9.5533	-7.8763	-9.1911	-9.5403	-10.215	-8.1925	-9.5521	-7.6179	-10.505	-10.202	-8.3335	-9.3638	-8.7388	-9.9582	-9.3986	-8.6794	-10.622	-8.7316	-8.8509	-9.6093	-10.34	-8.2952	-9.964	-9.2826	-9.3434	-8.4227	-7.7782	-8.3346
-1.2796	-3.1572	-2.5197	-3.4405	-3.4347	-2.511	-3.3251	-2.2984	-2.8627	-1.8919	-2.4052	-2.9889	-2.9375	-0.92203	-1.6206	-1.5837	-2.8005	-2.9035	-3.0335	-2.8331	-2.4962	-3.0545	-2.0075	-3.5136	0.36182	-2.3954	-1.5964	-2.7242	-4.0647	-2.463	-2.2912	-1.9081	-2.8518	-2.3877	-0.68692	-2.1888	-3.3364	-0.969	-4.2466	-2.7199	-2.0764	-3.3562	-1.2218	-2.2195	-2.4005	-2.8289	-2.9572	-3.4967	-0.45183	-2.8717
-12.427	-11.744	-11.644	-10.957	-10.951	-11.38	-12.434	-10.944	-11.295	-10.303	-12.598	-10.211	-12.963	-10.547	-10.987	-11.826	-11.354	-10.881	-13.222	-12.115	-10.814	-12.135	-10.751	-12.076	-11.177	-11.628	-11.017	-11.328	-11.722	-10.914	-11.696	-11.896	-11.262	-12.764	-13.679	-13.448	-11.293	-11.686	-12.768	-11.499	-11.605	-10.867	-9.8282	-10.738	-10.081	-12.098	-11.173	-11.42	-11.145	-11.706
-4.4343	-4.6434	-4.9156	-5.1421	-4.5998	-5.8146	-5.701	-4.9751	-6.1813	-7.2133	-6.6104	-4.6954	-4.5197	-6.8858	-6.5356	-6.2678	-5.9541	-6.4853	-4.4926	-5.013	-6.6111	-4.194	-6.3218	-5.9443	-5.8638	-5.0995	-4.7121	-4.7907	-3.3423	-5.964	-5.4851	-4.5166	-6.4788	-4.0709	-4.3158	-6.6228	-6.8847	-5.0345	-5.618	-4.5199	-4.9213	-6.3343	-5.8609	-6.538	-5.8637	-4.5097	-5.9695	-5.0894	-6.1786	-3.9742
-2.9436	-1.6358	-2.7027	-3.2578	-1.1283	-1.8721	-2.6654	-2.747	-2.5659	-1.5149	-2.9709	-2.3613	-1.6796	-3.6288	-3.3889	-2.3922	-0.97231	-2.7705	-2.1439	-1.5062	-2.3766	-2.7662	-2.557	-3.1265	-1.6194	-1.894	-3.5639	-2.9375	-1.9455	-1.8804	-3.2573	-2.4946	-1.8365	-2.2419	-2.8073	-3.0132	-2.785	-4.0683	-1.7637	-3.966	-1.5589	-1.3645	-2.5031	-1.9815	-2.7773	-3.8546	-2.4294	-2.9049	-2.8844	-3.2629
-0.17948	2.4852	3.0644	1.3321	1.4542	2.6479	2.3909	0.83159	3.0028	1.5316	1.4508	1.6369	1.5351	0.67948	1.0868	2.0596	1.432	1.4015	0.43226	1.7053	3.683	1.6815	2.7548	2.308	2.8718	1.9245	2.351	-0.17512	2.85	0.48316	1.8407	1.1367	2.059	1.4888	2.3888	1.1201	1.7439	1.0668	2.5403	1.6122	0.77281	0.50512	2.7381	0.69216	-0.13058	0.21668	1.5093	0.89391	1.9287	2.1468
9.5482	8.919	6.7393	8.0336	7.4928	7.6143	8.6042	7.6654	7.2077	6.3012	8.6475	6.627	7.2252	9.0138	8.0977	8.169	7.7512	7.7056	7.405	10.886	8.8866	9.1648	9.5116	7.8276	8.2336	8.3975	8.8345	9.0754	6.9096	8.8406	9.3559	7.8403	8.2053	8.29	7.0749	8.1716	7.7633	7.8531	7.128	9.9251	7.4803	9.3367	7.4568	6.9113	7.6273	7.4334	8.0773	7.6858	6.9971	7.2166
1.4325	0.41238	1.6726	0.41046	-0.68253	1.5159	2.0429	1.4757	0.82638	1.9678	0.48733	0.50388	2.3803	2.4004	1.3164	0.89693	0.9678	1.8492	0.40053	1.5893	2.1517	0.64698	2.7699	1.5804	2.8636	1.573	2.0046	2.1333	1.3767	1.9784	1.9617	1.8694	1.3132	2.7177	2.1792	1.4788	1.5412	2.2548	1.2646	0.71278	1.7513	0.89969	1.3244	1.2445	2.2183	1.7196	1.9875	-0.30376	1.7938	1.2275
1.7257	1.1216	0.97467	2.0582	2.0905	3.2015	2.0352	0.83798	1.3541	1.0221	2.109	2.1816	0.41543	1.9191	2.43	0.91986	1.759	1.0204	3.7707	2.685	2.0869	1.2963	1.9572	0.82323	1.4852	0.28258	1.3704	2.3237	2.0982	1.6166	1.0922	4.2347	1.9161	2.7371	1.8796	0.60206	1.9839	1.9553	2.6156	1.1739	1.9394	0.87508	2.3059	2.4404	1.7473	3.0865	2.8751	2.6585	0.81077	2.092
-2.8095	-0.45416	-2.6159	-1.628	-4.5292	-2.2949	-2.248	-1.2838	-1.4997	-1.4075	-2.3494	-1.6613	-2.3086	-1.9371	-2.7448	-3.2534	-1.3601	-3.7216	-2.4109	-1.1311	-1.3737	-1.794	-2.3004	-3.097	-3.2587	-1.4854	-1.6676	-2.8903	-1.3192	-2.9133	-1.2893	-3.2427	-3.9687	-3.2423	-1.5906	-2.9829	-1.8506	-2.0566	-2.2749	-2.6425	-2.4319	-3.8673	-2.622	-3.2926	0.090076	-2.2061	-3.1396	-2.8722	-2.7507	-1.6781
-10.906	-12.115	-10.894	-11.792	-12.014	-12.799	-10.048	-11.008	-12.158	-12.836	-9.9314	-9.2731	-9.817	-9.8095	-12.762	-10.958	-12.099	-11.701	-10.716	-10.622	-11.672	-11.282	-10.627	-12.112	-11.474	-11.13	-11.26	-10.994	-10.389	-10.13	-9.8104	-11.95	-11.397	-11.46	-10.06	-11.142	-10.179	-11.061	-9.848	-11.029	-9.8733	-11.885	-11.695	-11.563	-11.755	-10.513	-10.713	-10.522	-10.998	-10.652
-4.8061	-4.5599	-4.0939	-6.4706	-4.5823	-4.0077	-3.5424	-4.7737	-4.9568	-5.4475	-4.2639	-5.4933	-4.1884	-5.0033	-4.0945	-4.3028	-5.5357	-4.3163	-4.6775	-3.3331	-4.5667	-3.8843	-3.825	-5.963	-4.0318	-5.0919	-4.6926	-5.1436	-5.2876	-4.7136	-5.0738	-4.1046	-4.3954	-5.6865	-4.6083	-4.1996	-4.9796	-2.9597	-4.6217	-5.2201	-5.8381	-4.7822	-5.9746	-4.6732	-3.7586	-3.2363	-4.8449	-5.2298	-5.0804	-3.6907
0.84728	1.6019	1.1551	-1.3677	2.0518	-0.81641	-0.97719	0.28579	-0.96968	1.2505	0.73027	-0.50853	0.15673	-0.95128	-1.6467	0.2296	-1.9813	-0.63853	0.099419	0.47046	-0.14572	0.43096	2.1474	0.36613	0.29996	-0.65811	-1.1457	0.77164	0.062008	1.6893	0.58037	-0.51917	-2.0311	0.12316	1.945	0.71433	0.45922	0.91688	0.71175	0.049248	-0.1768	0.52618	-0.65897	1.2599	-0.0020043	-0.48577	-0.22071	-0.84416	1.5138	0.21293
-0.094028	0.40663	1.3799	0.81072	0.61195	0.8516	1.4926	0.60494	-0.27931	-0.51267	0.60773	0.23379	0.18484	0.69016	2.483	1.1043	-1.4504	-1.0385	0.52304	1.2625	1.7732	-1.7867	0.056121	-0.16757	-0.35969	-0.388	1.1799	-0.14164	1.0899	-0.075706	0.19525	-0.24714	0.46646	1.6825	0.46862	0.43128	0.81072	0.14348	0.68468	0.42528	0.4484	-0.23535	-0.39411	-1.3868	-0.0010701	-1.1176	1.4053	1.4602	2.1444	0.3318
-22.909	-23.254	-21.137	-22.277	-21.751	-22.191	-22.136	-20.747	-20.975	-22.222	-20.451	-21.118	-23.425	-22.069	-23.991	-23.375	-21.481	-22.904	-23.374	-21.563	-23.097	-23.052	-20.967	-21.925	-21.962	-21.47	-22.236	-23.21	-22.686	-22.294	-20.893	-20.841	-20.806	-20.598	-21.058	-22.511	-21.783	-20.444	-21.429	-22.532	-23.56	-22.533	-22.664	-21.624	-21.435	-22.385	-22.3	-21.97	-19.467	-22.174
1.0205	0.4226	0.6166	0.16159	-0.064116	0.30294	-0.12841	-0.98223	1.1127	-1.0908	-0.73443	-0.39228	-0.86391	-1.9827	-0.9284	-1.3246	-0.13256	0.11445	-0.32989	-1.1312	-0.11445	-0.024056	0.33752	-0.36791	0.079373	1.2836	-0.076623	0.71904	0.44059	-0.18595	-0.37225	-0.71479	-0.764	-0.068592	-0.89519	0.81932	-0.67385	0.26204	0.93999	0.75338	0.64938	-0.66225	0.26779	-0.037621	-0.87677	0.18198	-0.39304	-0.97327	-0.27807	0.54346
-2.5328	-2.4251	-3.2082	-1.7134	-3.2274	-2.8077	-3.7182	-3.3403	-1.5844	-1.7634	-2.1923	-4.16	-2.5744	-1.8421	-1.7431	-1.9084	-0.79905	-2.6524	-2.2342	-2.4745	-2.2841	-2.2736	-2.2724	-2.2311	-1.8228	-2.7391	-1.754	-2.0665	-4.3735	-2.2976	-3.1873	-1.8061	-3.4213	-3.2189	-2.0535	-2.9593	-1.2441	-2.4722	-3.2685	-2.0323	-1.2729	-3.5762	-1.7529	-3.5759	-1.9863	-3.0825	-2.6502	-2.0901	-1.8398	-2.3337
-2.9969	-3.3926	-3.7882	-3.0811	-1.4009	-2.8942	-1.8766	-2.1653	-2.5612	-1.6344	-1.9719	-3.1373	-3.962	-2.1432	-0.45096	-2.6221	-1.561	-1.9372	-2.4053	-2.5097	-3.2482	-2.8698	-1.7489	-1.9612	-1.5568	-2.5296	-4.6455	-1.28	-3.6831	-3.0297	-3.6983	-2.2747	-3.0361	-2.5836	-2.9047	-2.6994	-1.758	-1.9547	-0.53552	-5.2714	-1.6212	-2.5999	-2.6924	-3.0738	-2.2656	-1.3333	-2.2025	-3.3112	-1.632	-1.7229
5.2246	5.6105	6.354	5.1351	4.1112	3.4558	5.4703	3.1025	3.6169	5.1614	3.8962	3.8114	2.6815	4.2243	5.1349	3.2106	4.5749	5.0928	6.6082	5.6246	3.7513	5.6703	4.4658	4.7596	4.0396	4.3526	4.2372	5.0979	4.9067	3.0984	5.0618	5.5797	3.6645	4.3147	5.4266	4.9094	2.8565	3.2916	4.9515	5.3611	3.6194	6.1445	3.8675	3.5546	6.5666	4.2891	5.1298	5.3842	5.0577	5.6716
-0.81821	-1.7238	-0.92056	-0.1899	-0.7328	-0.89568	-2.1632	-1.448	-2.5707	-2.4688	-2.0586	-2.0688	-2.2353	-2.4199	-1.2136	-1.8215	-0.4497	-2.8462	-1.0777	-2.7815	-2.7919	-2.7108	-2.3242	-1.1564	-2.683	-1.3107	-3.5076	-1.3916	-0.37933	-2.4049	0.37936	-1.1387	-1.705	-0.72726	-1.4811	-1.8776	-2.261	-1.9327	-1.9576	-2.8718	-3.0642	-1.1513	-1.4422	-3.687	-1.2551	-0.10255	-1.8224	-0.34782	-1.7105	-0.22501
-10.887	-10.615	-10.382	-10.485	-11.051	-11.366	-10.41	-9.8863	-11.972	-11.202	-11.098	-11.149	-9.1767	-9.9441	-12.128	-10.955	-10.972	-10.928	-10.449	-10.251	-11.138	-9.7078	-11.187	-10.983	-11.458	-10.78	-10.817	-10.424	-9.5184	-10.81	-10.837	-10.556	-11.358	-9.8728	-11.435	-11.189	-11.802	-10.541	-10.153	-10.738	-9.0299	-9.1897	-9.6511	-9.2013	-11.353	-9.9365	-10.867	-12.18	-10.54	-10.658
-0.62515	-1.8199	-3.4082	-2.3499	-1.8284	-1.6944	-3.5964	-2.2534	-1.4357	-0.94401	-3.282	-3.4159	-1.1	-0.73578	-5.0001	-1.598	-3.4187	-3.8617	-2.8226	-2.3189	-3.3043	-2.1956	-1.8528	-2.0621	-1.735	-3.6599	-3.7434	-2.067	-2.184	-2.547	-1.6205	-3.3255	-1.581	-1.844	-0.85282	-3.2	-2.684	-3.2902	-1.0951	-2.3095	-2.6601	-1.7662	-3.0704	-2.9694	-2.5226	-2.1601	-1.7644	-3.3946	-3.0109	-1.0486
7.3076	4.9073	6.7795	6.8319	6.0819	8.492	8.08	5.1051	6.369	6.7309	6.2284	7.5943	6.422	6.6632	6.0957	7.4073	5.6885	5.5923	5.6461	6.9889	4.7656	6.0719	7.6048	7.5337	6.2363	6.0416	7.0317	6.8227	7.1942	7.7718	7.8345	7.0145	6.6862	5.4667	7.142	5.962	9.7975	7.2007	5.5541	5.7109	6.8516	7.7822	8.3381	8.8748	6.4508	6.0312	6.3214	6.9953	7.2706	6.6744
-3.4638	-3.438	-3.7579	-4.7416	-3.9763	-3.8508	-4.1385	-3.6236	-1.5848	-5.7048	-3.2519	-4.7058	-4.9649	-2.6511	-2.0554	-5.1166	-4.1138	-4.256	-2.9054	-4.6404	-3.8482	-3.0471	-4.4887	-3.5952	-3.6746	-1.4173	-4.0307	-3.7669	-3.3886	-2.9673	-4.6257	-4.048	-4.5355	-3.1621	-4.1888	-4.7198	-4.1377	-4.5545	-2.9538	-5.2292	-5.3744	-0.99184	-3.4171	-3.1316	-4.4183	-3.2652	-5.5916	-4.4506	-2.7294	-3.9729
2.3949	3.5315	2.6412	1.7091	2.0481	1.6579	3.2496	1.9905	-0.088919	0.5827	2.2698	0.68431	2.4844	3.2178	2.8033	3.9687	1.7229	0.55925	2.5935	1.9235	1.3571	1.6578	0.4902	1.3332	2.4529	2.7082	3.9314	0.89349	1.349	0.321	0.75331	2.83	2.4236	3.2329	0.9972	2.449	1.4914	2.0809	1.5162	2.4581	2.5717	1.4594	1.4196	2.2234	2.4778	2.6805	2.3512	1.6572	2.2345	1.5739
-4.5992	-5.127	-3.9622	-4.5377	-3.7248	-5.1134	-3.83	-3.7101	-4.892	-5.3426	-3.4376	-4.0284	-4.9873	-3.8214	-4.8284	-3.5518	-5.0103	-3.993	-3.636	-4.5021	-6.8382	-4.3234	-4.3232	-4.3314	-5.1414	-5.0863	-4.2603	-5.3992	-5.0456	-5.282	-3.4278	-4.5737	-4.8672	-5.2551	-4.1033	-4.381	-3.1376	-5.0394	-4.3961	-4.3823	-3.8876	-4.8337	-3.5776	-4.126	-5.259	-4.1394	-6.0025	-5.2734	-4.1345	-3.9192
-1.1426	-0.58903	-1.7613	-1.9442	-0.63102	-0.70319	-0.99948	-1.5639	-1.1828	0.37479	-3.0374	-0.64219	-0.81435	-1.7941	0.33242	-1.5496	-0.84317	0.10615	-1.1667	-3.6603	-1.8972	-2.7349	-0.066494	-0.26836	-0.36775	-1.7627	-1.7132	-0.29859	-1.6534	-3.2727	-2.3557	-0.35683	-2.106	-1.1645	-1.6009	-1.581	-1.5598	0.51903	-1.2193	-1.0375	-0.99198	-1.1261	-2.6043	-2.9025	-2.3349	-0.63463	-1.6284	0.16015	0.039712	-2.4902
-3.7632	-3.4746	-3.2965	-3.5891	-3.0881	-4.1066	-3.9139	-2.5335	-3.6436	-3.6339	-3.2363	-4.4855	-4.4463	-4.4385	-3.4871	-3.4809	-2.8342	-1.6904	-2.9469	-3.2295	-4.2041	-2.5319	-5.6116	-3.6242	-2.9889	-2.91	-3.627	-2.6273	-2.7805	-3.2478	-2.0428	-3.0768	-2.8737	-2.6015	-4.6423	-3.63	-2.9558	-3.5007	-1.9416	-2.5133	-2.271	-3.3789	-4.6878	-3.2735	-1.3921	-3.8788	-3.2102	-3.1733	-4.2678	-3.5161
-6.2011	-5.4909	-6.018	-3.2921	-5.9692	-6.0584	-4.3441	-6.442	-6.5022	-4.7693	-6.3146	-4.7351	-5.8286	-5.2186	-5.3401	-6.11	-4.2225	-4.7736	-5.6118	-5.5749	-5.9292	-6.3684	-4.8808	-5.4052	-5.558	-6.2516	-4.7217	-5.4311	-5.6844	-5.2567	-5.1478	-6.2945	-4.4881	-5.2709	-6.6299	-6.3975	-5.6295	-4.5647	-6.9979	-5.2918	-5.3051	-4.7291	-6.2094	-5.4348	-6.1392	-5.5482	-6.7361	-6.1927	-5.5586	-5.9329
-4.5934	-4.2421	-3.2649	-3.7474	-1.692	-4.3335	-3.7793	-3.0718	-4.2167	-4.1863	-3.9149	-4.556	-3.4632	-5.2902	-4.4591	-3.7414	-3.0152	-2.6392	-4.0418	-4.3589	-4.0971	-3.5766	-3.7933	-4.3424	-4.9756	-2.7656	-4.0783	-3.6186	-3.8126	-6.2124	-3.6351	-4.0538	-4.6008	-4.5461	-4.2705	-4.3468	-5.1318	-4.2906	-4.9825	-3.8074	-3.6706	-4.9191	-3.3743	-3.2119	-4.148	-4.1045	-3.2857	-4.8498	-5.2147	-4.4671
1.9032	1.2774	-1.2812	-0.18755	0.75969	0.43481	-1.4977	0.31125	-0.19332	0.67999	1.1142	0.76605	0.93904	-0.22947	-0.17545	0.01733	0.63058	0.71817	1.1942	-1.4391	-0.89115	0.085419	-0.13483	-1.6828	-0.13262	0.84631	0.12571	1.5395	1.4697	-0.24754	1.5223	1.4228	0.68891	-0.30032	0.92748	-0.63222	-0.34029	0.39701	1.3562	0.23662	1.493	1.1559	1.1495	-1.6294	1.4417	-1.4292	1.7917	1.6385	1.8846	0.95056
6.7795	8.8385	5.8458	9.1691	6.3957	6.9849	5.4148	6.5351	6.5267	7.8915	8.7978	6.5693	7.3091	7.9771	6.3146	5.4543	7.4156	7.0049	4.7989	7.0316	6.6622	5.6873	7.4262	6.08	5.9247	6.1309	7.2056	7.8308	5.3703	4.6709	7.9234	8.3061	5.9571	7.0674	5.4617	6.0827	7.0245	5.9911	5.9934	6.6895	6.0098	8.1743	7.1922	7.4512	7.6568	7.266	5.3572	7.2246	7.6187	8.5729
3.6264	3.8298	5.2779	5.3281	6.2903	4.0691	4.6239	5.0916	2.7744	5.6664	5.5439	5.8507	4.3275	3.8416	5.5233	6.0041	6.2595	6.0573	5.1699	6.2211	4.8633	2.5281	4.7244	6.3742	7.0477	5.2449	3.804	4.1716	6.2185	4.9577	5.5354	4.8511	4.7352	5.8215	5.9346	4.0709	5.2941	5.6911	2.6511	4.2864	3.4341	5.9533	5.122	4.7505	4.9787	5.1931	5.5306	2.9321	5.4541	4.103
-14.687	-13.638	-14.498	-13.14	-14.623	-14.08	-15.402	-15.776	-15.445	-13.725	-14.636	-13.644	-14.438	-12.755	-14.823	-14.101	-15.114	-15.217	-15.901	-13.439	-12.839	-14.985	-15.857	-13.699	-13.609	-13.799	-15.083	-15.432	-15.354	-14.414	-15.312	-16.24	-13.797	-15.009	-14.64	-14.958	-15.42	-13.197	-14.977	-15.463	-16.079	-14.86	-14.023	-14.11	-14.608	-13.632	-14.221	-14.803	-15.766	-15.389
9.5747	10.68	8.8835	9.4447	10.423	10.533	11.016	9.6578	10.138	8.8008	9.0244	11.082	8.6792	8.6624	9.8638	10.349	9.7317	10.283	9.1361	10.04	9.848	8.3434	10.683	9.0202	10.258	8.7395	9.2141	9.6187	10.582	10.678	9.7526	9.0449	8.9379	9.6374	9.7073	9.6744	10.024	9.8626	9.8679	10.822	8.8768	10.202	10.158	10.733	9.7428	8.4701	10.893	9.1203	9.2931	7.5709
-13.655	-13.142	-13.579	-14.176	-15.896	-15.873	-14.118	-15.696	-14.553	-13.263	-14.249	-13.811	-14.265	-14.007	-14.459	-13.778	-15.487	-16.099	-14.097	-13.453	-13.907	-14.575	-14.158	-14.374	-15.122	-14.219	-14.54	-14.743	-14.806	-14.558	-14.568	-13.906	-12.344	-16.239	-14.216	-14.74	-13.768	-15.661	-13.619	-14.894	-14.399	-13.215	-14.65	-14.465	-13.943	-13.766	-15.663	-14.263	-14.116	-14.96
6.5646	7.2318	6.2331	5.4324	5.7424	6.5705	8.1847	7.1088	8.3952	8.9255	6.3333	5.553	6.5725	7.039	6.461	7.791	4.9313	7.8635	6.8862	7.2898	4.9137	6.8185	6.9459	6.319	7.8012	6.5622	6.7415	5.2637	6.4545	5.9374	6.4662	6.8484	6.7843	6.5644	7.0993	6.2828	6.1098	5.9784	6.9088	7.386	7.3582	7.9048	5.6335	6.342	7.5008	6.7706	5.772	7.2773	6.6821	5.1242
-0.33298	-0.35198	0.44949	-0.50965	-0.65026	0.78226	0.22979	1.0601	2.3168	1.5079	0.21467	-1.3287	2.9726	-0.26848	-0.40505	0.13409	0.35479	1.5087	1.994	1.8101	0.42093	0.28588	1.6474	0.82179	0.2195	-0.11835	1.4835	-0.83557	-0.48947	-1.3505	-0.10906	2.137	0.22941	0.73261	-0.49947	0.50397	1.3982	0.36163	0.15154	0.79886	1.3348	0.7961	-0.35577	0.96129	-0.46568	0.94419	0.14388	-1.6672	1.4154	-0.30832
-3.4077	-5.0246	-3.3162	-2.542	-3.4282	-3.0424	-3.3379	-4.0752	-3.6234	-4.4175	-4.1878	-3.5804	-4.9082	-3.2449	-3.1376	-2.6795	-2.9299	-4.8346	-4.9344	-3.3307	-4.7133	-3.9673	-3.5643	-3.4956	-2.1225	-3.7905	-3.7954	-2.537	-4.1654	-3.6347	-3.1767	-4.0091	-2.7475	-2.3896	-3.6242	-4.139	-4.5593	-4.6453	-3.93	-2.8471	-3.8561	-4.2102	-4.4255	-4.1351	-3.0866	-5.124	-4.1518	-3.2958	-3.7467	-3.4864
-12.883	-13.556	-12.068	-12.347	-11.91	-13.416	-14.574	-12.952	-11.655	-13.441	-13.644	-13.804	-13.156	-13.266	-12.32	-13.596	-13.309	-13.237	-11.947	-11.078	-12.376	-13.559	-12.168	-12.006	-12.84	-12.253	-13.801	-12.802	-12.506	-12.508	-13.597	-14.156	-12.488	-14.306	-13.636	-14.534	-11.944	-11.084	-11.7	-13.896	-13.337	-13.432	-12.93	-13.091	-11.189	-13.052	-12.737	-13.043	-10.407	-12.659
-21.692	-21.911	-21.903	-21.105	-21.216	-21.658	-21.429	-19.766	-23.647	-20.998	-19.054	-21.748	-20.437	-20.377	-21.483	-20.916	-20.555	-20.223	-20.672	-22.388	-20.942	-20.676	-20.598	-20.73	-20.036	-19.082	-20.905	-22.157	-21.103	-20.565	-21.049	-21.274	-21.713	-19.3	-21.212	-21.514	-19.995	-20.351	-20.449	-21.884	-21.42	-20.532	-20.039	-20.299	-21.15	-20.69	-21.652	-18.711	-19.238	-20.187
-2.7415	-1.4805	-0.87167	-2.5667	0.1439	-3.7232	-1.3742	-0.5075	-1.6195	-1.7656	0.076146	0.072803	-1.2992	-1.2355	-0.96795	-1.0198	0.012496	-1.6022	-2.3859	-2.2633	-2.0869	-1.5249	-0.75334	-1.7319	-0.78411	-0.056482	-1.2064	-0.19781	-0.62172	-2.3681	-1.4375	-0.46013	-2.6378	-0.46299	-1.4137	-0.72785	-0.87424	-1.7372	-1.8679	-0.98924	-2.5106	-0.75434	-1.7691	-1.2029	-0.95739	-2.8259	-1.8224	-2.2133	0.27357	-2.3379
-10.551	-11.609	-12.172	-11.033	-11.851	-10.57	-10.789	-10.978	-9.8526	-11.095	-11.047	-11.993	-12.226	-12.211	-11.671	-10.104	-11.524	-10.337	-11.08	-11.862	-10.52	-11.895	-11.532	-13.012	-9.3871	-12.783	-11.791	-12.563	-10.643	-13.193	-12.089	-11.528	-12.178	-11.504	-11.872	-12.181	-12.535	-11.584	-11.439	-12.207	-11.018	-11.013	-10.807	-12.992	-10.703	-11.796	-11.88	-10.354	-12.711	-11.868
-4.7043	-6.9889	-5.3434	-5.1599	-3.9768	-4.4333	-4.2115	-4.9998	-3.6759	-5.7129	-4.4755	-4.414	-6.5238	-5.7417	-5.6779	-7.8338	-5.6983	-4.3076	-6.6308	-6.2364	-4.8712	-4.7363	-4.841	-4.5615	-6.2909	-6.0092	-6.4125	-4.2873	-4.335	-6.1434	-5.7579	-5.9967	-7.871	-5.2446	-5.2945	-5.6753	-5.6917	-5.3202	-5.8831	-5.2455	-6.2488	-4.844	-6.0575	-5.6476	-3.636	-6.8364	-5.4558	-5.1053	-5.483	-5.0604
0.72863	1.8123	1.9157	0.65409	1.7891	1.0445	2.6493	1.3797	2.5742	3.9224	1.9015	1.8285	3.6601	0.95771	0.9243	1.9484	1.8583	2.1847	2.1841	2.2434	1.8159	2.2476	1.4819	1.7367	2.325	2.2924	2.6	2.772	1.9414	1.2939	2.9006	1.4705	0.5948	0.82204	1.8504	2.2771	3.7051	1.6452	1.6789	2.354	1.7466	1.6439	3.1949	2.0581	0.55715	1.0962	2.4127	0.09103	1.5847	1.9
-14.543	-15.054	-13.715	-14.48	-14.478	-15.275	-14.53	-15.997	-14.755	-13.746	-15.009	-14.564	-15.717	-13.711	-13.494	-14.795	-13.29	-13.685	-16.348	-13.942	-14.036	-16.394	-13.296	-14.963	-16.408	-15.167	-15.094	-14.445	-15.622	-14.838	-15.117	-16.003	-13.528	-14.409	-13.611	-12.666	-15.189	-13.94	-13.942	-13.913	-15.215	-14.849	-14.12	-13.298	-15.276	-14.978	-15.397	-14.063	-14.779	-14.553
-2.1877	-3.9173	-2.4167	-3.5691	-2.1592	-2.3739	-0.53215	-1.6752	-1.1292	-2.2862	-2.3607	-0.92684	-2.6878	-3.6009	-1.783	-1.5776	-1.2345	-1.7672	-3.3979	-3.2795	-3.7925	-3.3231	-0.98414	-3.5033	-2.811	-1.8573	-1.9154	-1.8878	-4.292	-3.0363	-2.7959	-3.7953	-3.3336	-1.0624	-2.9499	-1.1048	-2.8808	-0.1247	-1.9738	-1.1619	-1.4944	-2.1764	-2.4673	-1.859	-1.2023	-4.0581	-1.4532	-3.1225	-2.3151	-1.7594
-2.5701	-1.4211	-2.2629	-1.1264	-1.567	-1.5785	-2.2848	-2.645	-0.14848	-1.5821	-1.8206	-0.78381	-2.2152	-1.7018	-3.0053	-0.82417	0.24573	-2.3263	0.15484	-1.9303	-1.3114	-2.0251	-1.5183	-1.5898	-1.1275	-0.92	0.094082	-1.4934	-0.023274	-1.902	-0.32132	-2.1631	-1.0298	-3.6745	-1.8652	-0.56687	-3.0249	-1.4378	-1.7541	-2.1156	-1.3506	-2.3795	-0.81568	-2.734	-0.68938	-1.7595	-2.7282	-1.0262	-1.2387	-1.0696
-6.1552	-4.3408	-6.2701	-4.9439	-4.7353	-6.0251	-6.3367	-4.1388	-5.8179	-3.4	-3.831	-6.6631	-3.7552	-4.5432	-5.4369	-5.2889	-5.1705	-5.9406	-6.8007	-5.5923	-4.2353	-5.1521	-6.1081	-7.1271	-6.542	-6.0271	-5.6579	-4.7413	-5.7109	-6.2062	-4.0367	-4.2638	-4.959	-4.6341	-3.767	-4.2522	-4.0351	-7.4568	-4.7358	-5.6865	-5.3789	-5.5637	-4.7696	-4.9929	-4.0807	-6.4429	-4.8237	-6.5115	-5.8577	-5.314
-4.5291	-4.2409	-5.03	-3.3041	-5.8673	-4.7276	-3.9851	-4.1217	-4.2259	-4.2828	-3.847	-6.311	-4.2849	-5.997	-4.1536	-3.421	-2.5575	-4.3816	-4.2494	-4.6546	-4.3451	-4.0876	-3.9605	-4.028	-4.4828	-3.2195	-1.8323	-4.0345	-4.2432	-4.737	-5.3704	-3.9479	-4.9401	-4.713	-5.1778	-4.6786	-3.2667	-5.4211	-3.4191	-2.7884	-3.4634	-4.7434	-3.2273	-4.2127	-5.2107	-4.9611	-3.2917	-2.8563	-4.1315	-3.8539
-13.681	-9.8218	-11.122	-12.627	-11.401	-12.209	-11.304	-11.012	-12.445	-13.116	-11.426	-10.975	-12.743	-10.869	-11.768	-11.773	-10.43	-12.572	-10.467	-11.194	-10.523	-10.103	-12.462	-11.708	-11.935	-12.87	-11.733	-12.629	-10.695	-10.237	-11.187	-11.88	-11.996	-11.999	-10.635	-11.753	-11.435	-10.315	-12.043	-13.194	-11.714	-11.776	-12.71	-11.83	-11.208	-11.771	-10.974	-10.75	-10.215	-11.87
0.44256	0.22505	0.71284	1.1031	1.4494	-0.24949	0.11618	0.3331	-0.19914	2.4011	0.61937	0.8615	0.35515	0.26232	0.0062252	1.3188	0.71794	0.27517	2.1749	-0.1304	0.70663	-0.17904	-1.1153	0.86129	-0.35318	-0.64844	0.15785	0.76537	1.6076	1.3908	-0.78577	0.633	0.2004	-0.47043	-1.0573	-0.67481	1.2639	0.98496	1.1506	-0.79723	-0.45425	1.2548	0.17826	0.31356	-0.10722	-0.36084	0.88435	1.3217	0.35437	2.7865
-1.3397	-0.92616	0.1927	-1.6449	-1.6838	-2.7796	-1.5559	-2.7021	-1.5347	-2.6838	-2.1015	-1.2047	-0.57055	-1.8791	0.39573	-1.4425	-0.29133	-1.0323	-3.2197	-0.58495	-2.7793	-0.78239	-2.0968	-1.0761	-1.0002	-1.0578	0.060023	-1.2665	-2.5259	-1.0376	-1.0347	-0.75397	-2.2749	-2.6833	-2.1582	-3.0667	-0.40557	-1.4598	-0.66453	-0.71668	-2.1294	-0.080968	-2.3994	-0.98617	-1.6095	-2.3931	-3.2353	-1.7104	-1.9954	-1.3949
6.3437	5.4124	6.4051	7.34	5.8854	4.7757	7.5704	6.4654	4.9275	5.9092	5.8398	6.5055	7.4393	8.1321	8.3539	7.4575	7.0578	6.8836	6.4214	8.5106	7.0011	7.7478	6.9063	4.7484	6.4809	6.0536	6.4848	4.8397	7.4112	7.4245	7.676	6.2709	7.2115	6.6427	7.7146	6.4199	7.1258	6.6366	6.5243	6.5332	5.6359	6.2132	7.141	7.0249	7.957	8.2336	7.4874	4.9486	5.9942	5.2769
-9.4909	-11.489	-11.417	-11.016	-10.596	-11.654	-10.27	-10.594	-11.148	-9.9911	-9.9074	-11.487	-11.047	-11.391	-11.025	-10.312	-11.114	-10.017	-8.9118	-10.081	-10.24	-10.915	-11.935	-10.74	-11.436	-11.128	-9.6729	-11.795	-11.9	-11.424	-11.407	-11.353	-11.699	-11.706	-11.479	-10.041	-9.954	-10.221	-10.745	-10.493	-12.458	-9.7298	-10.841	-11.119	-10.944	-11.691	-10.835	-11.539	-10.225	-11.495
0.61211	0.32474	-0.20011	1.2571	0.53046	0.57643	0.44303	0.79368	0.61766	1.245	-0.5292	0.21062	-0.70734	0.20784	-0.036388	0.088018	0.79781	-0.98543	-1.2194	0.36157	-0.53554	0.52947	0.4991	-0.39433	-0.12068	1.4744	1.2789	0.78853	-0.40434	0.50647	1.0615	0.31391	-0.47915	1.6164	0.11582	1.0378	0.61755	1.3122	1.6234	-0.34844	2.0442	-0.75138	0.66556	0.80346	0.83043	1.4502	-0.13356	0.54121	0.76561	-0.19669
2.8322	4.6021	3.0408	2.5308	3.7904	5.0995	3.6114	4.3656	4.5217	4.3987	4.0016	3.7546	4.9573	6.5009	3.9231	6.0367	5.1062	3.038	5.6867	3.1478	4.8766	4.9086	4.8423	5.4572	4.1095	3.4054	5.4669	4.7853	4.7016	5.314	4.3764	4.037	5.4726	3.8829	4.4062	2.5717	3.8967	4.2142	4.9893	5.0557	4.1191	3.6156	6.3957	4.5525	3.8523	3.6421	3.2407	5.9841	4.1974	5.1172
-4.1364	-2.0241	-2.6068	-2.0998	-1.1211	-2.7165	-2.0876	-1.1663	-1.0877	-2.2346	-2.3465	-3.873	-2.252	-1.3781	-2.8438	-2.9964	-1.3871	-3.2203	-1.1724	-1.425	-1.7842	-1.8394	-1.8912	-1.6945	-3.0096	-2.1153	-1.4873	-2.9746	-1.4982	-3.001	-3.9025	-2.6419	-2.8122	-2.626	-2.9117	-2.5327	-4.2155	-1.4752	-2.6284	-2.4365	-1.8462	-1.7798	-2.3468	-2.7896	-4.3671	-1.663	-3.0449	-1.6617	-3.6409	-3.9797
-3.0698	-2.2705	-3.7834	-3.1163	-3.2048	-4.6121	-4.4833	-3.3759	-3.6169	-4.9014	-3.8248	-2.5869	-2.9177	-2.2542	-4.2793	-4.4518	-4.3168	-4.7091	-3.8771	-3.5801	-2.8028	-4.697	-4.7082	-3.7987	-3.9811	-4.1072	-2.3205	-3.24	-3.9833	-2.2238	-3.6376	-2.3881	-5.3743	-3.7364	-3.9337	-5.3309	-2.8049	-6.1638	-5.0208	-2.8445	-3.6657	-3.0606	-2.9142	-2.9513	-3.962	-4.4593	-4.345	-5.7878	-4.2874	-3.7358
-2.7678	-2.9219	-1.8072	-4.5402	-1.7658	-1.5637	-2.6341	-2.6613	-2.1251	-3.5706	-1.5338	-3.2333	-2.9897	-3.3484	-3.3274	-1.6626	-1.9764	-3.4482	-2.7137	-4.2427	-3.5557	-4.3027	-2.8876	-2.3663	-2.4778	-3.0204	-0.50339	-2.6919	-1.4853	-3.9481	-1.7989	-2.5289	-3.3799	-2.6844	-2.7465	-3.0525	-1.6617	-2.3118	-1.5447	-3.2037	-2.4254	-2.2654	-4.3451	-1.9713	-2.183	-2.4566	-2.9895	-1.4775	-1.2335	-2.0364
1.9971	0.074816	0.38934	-1.1966	0.63533	0.64313	1.5589	0.45401	0.8166	0.06053	1.0965	0.98238	-0.29369	0.70819	1.2293	-1.2869	-1.3856	-0.72995	0.58139	-1.4291	0.088043	1.1262	-0.17741	2.2957	-0.8609	-0.80312	0.25899	0.84797	0.47631	0.15259	-1.2663	0.64299	-0.606	-1.6653	0.13984	0.77752	-0.83947	-1.0391	0.069408	-0.20374	1.6242	-0.35101	-0.84161	-0.032365	-0.56644	-1.1034	-0.86081	0.58042	0.76325	-1.2337
5.2317	2.8533	5.1878	3.1163	4.4857	5.4839	5.2397	4.5853	5.0924	4.067	3.4822	4.8838	4.555	3.4668	5.382	3.6378	4.7892	4.7936	4.7859	4.5679	4.083	3.6133	3.5238	3.8794	5.6783	4.3471	3.1573	4.5128	4.1503	3.7884	3.8464	4.003	3.1782	3.2527	4.7178	4.3951	5.2635	2.8955	5.9689	4.7933	4.5371	4.0144	5.0365	4.0217	3.0092	3.0831	5.5551	5.0232	3.8733	5.8085
-12.22	-12.159	-12.054	-11.492	-10.939	-12.119	-11.712	-10.985	-10.784	-11.306	-10.611	-11.441	-13.015	-12.408	-11.755	-11.711	-11.153	-11.867	-10.756	-11.217	-12.48	-11.32	-11.675	-11.436	-11.391	-12.446	-12.056	-10.394	-11.175	-11.857	-8.5979	-12.039	-12.429	-11.371	-12.028	-12.187	-13.873	-10.172	-12.751	-9.8518	-11.892	-11.852	-12.589	-11.619	-11.178	-10.419	-11.225	-10.601	-11.899	-14.635
1.4485	1.2762	1.7044	1.5478	1.5074	2.5246	2.9398	0.74784	0.090543	1.5482	2.1577	2.8618	1.4412	2.4854	1.5087	3.0048	2.273	2.9698	3.4923	2.4026	0.53333	1.7186	0.14184	2.6912	1.7073	1.8761	1.5621	1.7836	2.7603	1.4072	0.52265	2.5862	1.8385	2.4544	2.1974	1.0939	1.5071	2.1143	1.7848	1.4465	-0.27171	0.68668	2.0584	3.2225	1.9785	0.27686	2.2724	1.4208	1.3487	-0.097381
-1.0018	-1.5032	-1.6466	-0.53347	-1.5644	-2.65	0.29398	-1.3098	-1.0211	-1.202	-0.82638	-0.42546	-0.51592	-1.0792	-1.3569	-1.2046	-1.3642	0.40923	-2.4653	-0.39325	-0.5625	-1.6907	-2.5128	-2.188	-0.6469	-0.77525	-1.4509	-1.2486	-1.6542	-1.4982	-0.92069	-0.31048	-1.0609	-0.92785	-2.0622	-2.0014	-1.7256	-2.196	-2.1885	-0.92273	-0.84873	-1.251	-0.13867	-3.0736	-1.0125	-2.8038	-1.9005	-1.8262	-1.8267	-2.2459
-9.4741	-9.04	-9.3182	-8.6116	-6.2954	-9.7391	-10.915	-8.5353	-10.097	-8.9451	-10.337	-8.5783	-7.9208	-9.6196	-10.009	-8.0134	-9.7826	-11.682	-10.787	-10.112	-8.1763	-7.9569	-9.6565	-9.2785	-8.8875	-8.8618	-10.153	-10.505	-9.3729	-7.9487	-9.1101	-8.8653	-11.653	-9.5386	-10.363	-9.6611	-10.074	-8.2795	-9.3794	-8.8133	-9.0622	-8.9814	-9.0049	-9.5888	-9.6504	-9.8622	-9.0389	-9.889	-8.2905	-8.8587
1.2487	2.958	2.8199	2.8678	1.9361	3.3287	3.4063	1.1159	3.3261	1.845	3.1409	1.8812	2.8498	2.7739	3.4154	1.4292	1.88	3.533	3.0252	2.2189	3.2531	2.9373	2.249	2.1995	3.6336	2.9327	3.9829	1.8215	2.3354	1.2994	2.1487	1.5174	3.0872	1.6609	1.968	1.7884	3.4613	2.7418	0.76749	3.3488	1.3788	2.3639	2.057	2.4056	2.9057	0.92467	3.583	1.3265	3.1017	3.5888
-23.337	-22.064	-24.232	-22.265	-23.706	-22.417	-20.749	-22.785	-23.005	-24.017	-22.249	-19.699	-23.194	-21.083	-22.875	-21.876	-22.32	-21.996	-22.324	-23.736	-21.752	-22.76	-22.843	-22.847	-22.089	-22.795	-21.463	-25.327	-22.238	-21.981	-21.299	-20.958	-21.233	-23.32	-22.429	-23.202	-20.572	-23.673	-21.382	-21.694	-21.308	-22.896	-23.486	-22.754	-22.6	-24.121	-21.396	-22.153	-23.447	-22.709
8.7847	9.4687	10.099	9.9159	8.8303	9.2284	10.29	9.6507	10.843	9.9874	9.3357	11.155	9.5347	9.9259	7.9195	9.3171	9.2104	9.1597	10.371	9.2195	9.9841	10.27	9.9187	7.9589	9.7587	9.9927	9.8304	8.9862	9.1982	9.3527	10.253	10.877	10.705	9.9394	9.9658	10.286	10.271	7.8841	8.8789	9.4987	10.237	8.865	10.66	9.8577	9.8198	9.221	9.3044	10.017	10.17	8.3623
9.5417	10.555	8.8001	10.622	9.5277	9.8341	8.7761	10.355	9.8489	8.7202	11.784	10.571	11.818	7.912	9.7564	9.9847	9.602	9.7124	8.9199	11.244	9.2696	10.935	9.5541	10.319	10.377	9.7698	10.196	10.375	9.8878	9.3915	10.198	9.972	8.1322	9.6589	9.3024	10.61	10.258	9.557	9.3246	10.625	10.462	7.42	11.267	10.956	12.098	10.056	10.51	8.6169	8.8717	7.4405
-13.275	-12.612	-13.581	-12.941	-10.94	-12.542	-13.938	-14.68	-13.324	-13.493	-13.329	-12.839	-13.173	-11.654	-12.259	-13.23	-13.76	-12.422	-13.353	-12.448	-12.838	-12.513	-14.353	-11.737	-14.241	-12.33	-13.018	-12.584	-13.234	-12.784	-13.109	-11.03	-13.533	-12.277	-11.684	-11.257	-13.198	-12.61	-13.071	-12.612	-12.61	-12.991	-12.148	-12.842	-13.326	-11.626	-11.772	-12.776	-14.005	-10.646
2.1879	2.6305	3.4197	1.6918	1.0465	3.6013	2.4487	2.9997	2.0307	3.3868	2.562	2.1664	2.2261	2.4626	1.9472	3.1234	3.0125	1.1814	2.106	3.1527	3.126	2.8995	3.3783	3.5105	1.5759	3.0455	2.5556	1.5009	2.6067	3.343	3.3201	3.2073	2.1773	1.8274	3.4022	1.6798	0.89471	1.3595	4.8549	1.7411	3.0763	2.8954	2.9714	4.2424	0.993	3.0907	3.0526	2.4525	3.9073	3.2136
-8.5142	-8.0468	-9.5605	-8.6875	-11.661	-8.0874	-7.6798	-10.226	-9.056	-8.8185	-8.0071	-9.6243	-9.1166	-8.406	-9.9614	-9.4763	-9.0389	-10.475	-9.4667	-8.9558	-9.8499	-9.3484	-9.4399	-9.4679	-10.938	-9.3088	-9.8267	-7.734	-9.3224	-10.42	-9.8207	-10.107	-8.5365	-9.8567	-10.136	-9.8151	-9.4614	-7.7759	-8.9579	-8.2283	-10.854	-9.6272	-8.4883	-10.344	-8.595	-10.458	-8.2144	-10.467	-9.5748	-10.043
0.73668	1.3531	-1.66	0.65491	0.10498	0.35896	0.28608	1.2507	-0.17685	0.017589	1.4544	1.828	-0.11654	-0.48876	-0.5814	1.093	0.18695	0.61729	-1.6583	0.31299	0.58375	-0.1665	2.3258	0.58847	0.35516	1.5738	0.29431	0.93014	-0.15715	1.2224	1.0522	-0.70686	1.3332	-0.26199	0.64995	-0.30512	-0.43399	1.9844	-1.3433	0.20489	0.52309	1.1699	0.12592	0.40057	1.1933	1.3011	0.1884	0.093878	-0.30084	-0.55114
-15.18	-15.553	-15.278	-14.945	-14.939	-13.939	-14.125	-15.897	-13.288	-15.268	-16.523	-14.637	-13.973	-13.542	-14.43	-14.648	-16.095	-15.039	-15.977	-15.107	-16.719	-12.854	-13.793	-15.054	-14.186	-14.252	-13.603	-14.593	-14.409	-14.473	-14.951	-12.829	-13.747	-13.616	-14.615	-13.902	-15.116	-12.874	-16.065	-14.46	-15.092	-15.429	-13.984	-14.11	-13.397	-14.107	-14.614	-15.603	-16.712	-14.354
9.5401	7.6247	7.6633	8.2911	7.9085	8.2935	8.6442	7.2906	7.6753	7.9341	8.0693	7.915	8.8865	6.89	7.8061	8.1503	7.9464	10.029	8.3149	7.3389	6.2553	8.1739	7.6825	8.7379	8.1856	8.0337	6.4545	7.3208	7.539	9.0303	8.4838	8.9665	6.6318	9.8215	9.1029	8.2677	8.937	6.5055	7.4188	8.1411	9.2609	7.2648	8.6683	9.1175	8.3757	8.9163	8.7678	7.355	5.8551	7.86
3.687	2.4506	2.0283	3.3728	2.6676	2.7909	2.7582	1.631	3.213	3.1088	1.8514	3.2907	3.2158	5.6115	0.98994	2.8342	2.2958	4.8095	3.8549	2.7791	2.1519	3.2943	3.5476	3.585	4.2597	2.9484	3.3095	3.2133	2.6419	2.5726	3.7332	2.1575	2.9678	3.0097	2.36	4.1857	3.3781	3.1562	2.8073	1.7729	3.4076	1.9682	2.9412	1.9548	2.8652	2.9247	3.4499	1.5779	3.4758	2.1136
-10.828	-10.534	-10.79	-11.218	-12.29	-9.5906	-9.5694	-10.538	-10.798	-10.391	-10.684	-11.002	-9.4927	-10.763	-10.099	-11.808	-11.518	-10.016	-10.176	-10.3	-12.499	-11.094	-10.841	-10.615	-10.935	-10.973	-10.484	-10.935	-12.09	-11.588	-9.7117	-10.577	-11.919	-10.713	-11.431	-10.8	-10.816	-11.621	-10.964	-12.01	-10.586	-10.317	-9.9915	-11.627	-11.06	-10.991	-10.238	-10.31	-11.419	-10.831
2.3889	1.8661	0.79608	3.7452	1.9314	1.0291	3.5284	2.601	0.9159	3.6656	2.5101	1.2527	0.47032	2.3126	2.1888	1.5118	1.3212	1.6368	1.4382	1.4376	1.2853	0.8168	1.2002	1.2364	1.5144	1.3428	1.4603	2.0472	1.773	1.7662	0.72157	1.9229	1.8529	0.62665	0.76694	0.88981	0.12645	2.7432	1.64	0.74291	1.6257	0.19352	-1.8238	0.29522	1.6958	3.3512	1.6005	2.291	1.4341	0.20581
3.4415	5.334	4.833	3.8115	4.1212	4.3597	4.6468	4.1672	4.7962	3.0004	1.0737	4.1122	3.8265	4.4842	4.5275	4.9947	4.8828	3.838	4.5499	5.733	4.4487	4.8251	4.1062	4.4709	4.7955	4.7257	4.6847	4.8992	4.2176	2.2408	3.0371	5.0224	5.8469	2.9973	3.8005	4.2811	5.262	3.6197	4.502	4.1847	3.7045	5.1366	2.8926	4.996	4.9842	3.0256	4.3948	5.2619	4.2309	5.1387
-11.825	-10.543	-11.812	-10.503	-12.341	-10.831	-11.858	-11.482	-12.793	-12.465	-11.505	-11.185	-12.34	-11.075	-12.521	-12.151	-13.041	-12.196	-12.769	-10.713	-11.042	-13.16	-12.051	-12.302	-10.164	-11.968	-13.407	-12.678	-11.07	-13.66	-9.7083	-10.468	-11.187	-11.309	-11.549	-12.65	-12.618	-10.674	-11.505	-12.098	-9.9003	-12	-11.545	-11.276	-11.921	-12.38	-11.472	-11.155	-13.585	-12.385
7.8832	7.2507	6.7626	6.3098	7.9628	5.9831	7.1522	6.1745	6.2711	5.0484	6.1111	6.3985	6.422	8.1281	7.0502	8.2236	7.4963	6.633	6.6011	7.2626	7.0549	7.8024	8.8838	5.6807	7.3949	7.2724	6.7786	6.5509	6.764	6.8747	7.8135	6.2254	6.3083	7.1494	4.8773	6.3889	5.2158	6.913	7.6095	6.9444	7.4111	7.3701	6.5673	8.3285	8.6198	5.6774	5.5186	5.2905	7.8309	6.7057
-0.63788	1.3064	-1.1679	1.8462	0.68345	0.089011	2.3201	1.8571	-0.98834	0.51538	2.4149	0.1454	1.8004	1.075	0.5915	3.2424	1.2416	0.86471	0.43897	1.9153	1.1097	3.0321	-0.37545	2.1047	2.285	1.541	0.53029	1.1614	1.0745	1.2397	0.9604	1.2808	2.0633	0.084659	0.16457	0.88204	0.59454	0.57633	1.5679	0.20675	3.0165	0.10188	3.3991	2.8005	-0.13356	2.3863	1.8514	0.6864	0.18553	0.75536
-12.505	-14.907	-12.427	-13.372	-13.032	-11.748	-12.941	-13.123	-14.478	-12.741	-12.073	-12.798	-12.438	-12.872	-12.782	-14.579	-13.709	-12.917	-12.523	-13.401	-11.361	-14.61	-13.453	-13.723	-13.028	-13.111	-12.925	-12.629	-14.428	-14.931	-13.112	-12.868	-12.397	-14.558	-12.954	-13.287	-12.94	-13.276	-13.772	-14.296	-14.249	-12.614	-11.6	-12.791	-11.612	-14.187	-13.145	-13.86	-13.422	-12.23
-3.3418	-6.5619	-4.4727	-4.334	-3.8429	-4.4168	-4.2587	-6.5614	-4.6692	-4.6355	-4.2786	-5.4498	-5.9659	-4.2962	-5.8079	-4.6963	-4.9392	-4.6025	-6.0732	-5.2906	-4.6823	-5.1992	-4.3966	-5.7961	-5.4725	-5.2034	-4.1016	-5.2815	-3.9346	-4.5336	-4.1095	-5.5008	-5.2717	-2.4238	-5.4441	-5.6829	-6.3572	-3.4012	-5.3572	-4.5291	-4.2188	-4.3958	-5.1265	-4.3179	-5.7988	-3.9311	-5.7515	-5.7796	-3.6726	-3.9987
-2.6202	-1.5269	-1.9698	-2.4653	-2.6307	-3.5439	-2.7477	-1.2161	-1.1946	-3.5199	-2.1887	-3.8437	-3.3807	-3.0309	-3.3458	-2.5263	-2.7	-1.7583	-3.0907	-4.1788	-2.7679	-3.0969	-2.0435	-2.948	-2.0418	-2.3154	-4.392	-3.4272	-3.4189	-3.0817	-2.2323	-4.0941	-3.124	-1.6773	-1.0974	-2.7493	-4.4432	-3.1476	-2.981	-2.6421	-2.5972	-2.731	-3.6179	-3.1064	-2.0136	-2.7671	-2.5862	-2.3687	-3.3171	-1.9104
-12.071	-9.9445	-10.833	-10.389	-10.08	-10.181	-11.368	-11.045	-11.756	-10.225	-10.238	-11.001	-10.628	-10.829	-11.857	-11.017	-10.206	-9.0935	-10.366	-11.044	-11.859	-11.325	-9.9571	-9.853	-11.811	-9.7709	-10.177	-9.8091	-11.219	-10.634	-11.225	-11.47	-10.793	-10.862	-10.999	-9.6139	-11.021	-9.6174	-9.8636	-13.225	-11.09	-11.471	-9.6355	-10.007	-11.22	-11.822	-10.909	-11.145	-10.344	-11.479
-8.0464	-7.2283	-6.3442	-5.4027	-6.8605	-5.8504	-5.4555	-6.1176	-6.6736	-5.4346	-6.2579	-6.1118	-6.4341	-6.388	-6.603	-5.8054	-4.8197	-5.923	-5.942	-7.9605	-5.7735	-4.7699	-5.4578	-5.7134	-5.628	-5.9459	-6.3437	-7.2658	-7.6187	-4.8778	-6.4688	-7.1068	-7.1655	-6.8165	-7.2153	-5.606	-7.4302	-5.4321	-7.6218	-8.8996	-6.6065	-6.1664	-4.8644	-7.1622	-6.3334	-6.7308	-6.4219	-6.3054	-4.8919	-6.5961
-7.7655	-6.0607	-5.7437	-6.4635	-6.8362	-5.6082	-6.4394	-5.5242	-7.4805	-6.4172	-7.0575	-6.3876	-6.5446	-5.0877	-6.3562	-7.3353	-6.4868	-4.6455	-5.9853	-6.7424	-7.298	-6.9492	-6.9568	-6.6232	-4.8477	-8.1997	-7.5552	-6.9835	-6.1569	-4.5566	-7.0171	-5.3136	-4.9553	-7.3955	-5.6477	-6.5053	-5.9352	-7.7659	-5.5113	-5.9055	-6.5449	-5.4931	-6.5777	-6.6371	-6.4652	-5.941	-6.8335	-7.1851	-6.2485	-8.085
-0.87129	-0.37063	-0.018195	-0.50525	-1.4916	-0.67286	-1.4053	-1.0853	-1.0838	-0.92162	-2.0252	-1.2242	-1.2869	-2.1646	0.0016614	-1.8388	0.48004	-0.99466	-1.2343	-0.81579	-2.9156	-1.435	-1.7335	-0.30341	-2.1534	-1.7982	-1.0818	-2.3208	-1.0726	-1.7251	-0.8539	-1.1319	-1.6316	-2.5559	-0.84783	-0.60717	-1.8789	-0.96358	-1.755	-0.76965	-1.4456	-1.1812	-1.0986	-1.624	-1.4658	0.38769	-0.98483	-3.2515	-1.563	-3.0077
-5.7046	-5.2719	-5.9743	-3.3468	-5.3022	-5.5087	-4.8801	-5.3186	-4.5126	-6.0734	-4.2498	-5.7084	-6.1494	-4.9594	-6.9324	-5.5873	-6.3925	-4.3033	-4.7729	-6.1973	-5.9122	-4.8932	-6.9985	-4.7704	-5.2895	-6.3562	-5.8621	-5.8727	-7.7794	-4.8464	-5.6239	-4.9629	-7.7936	-5.918	-5.9014	-6.7104	-5.5048	-7.1406	-7.3142	-4.7694	-6.3057	-6.7335	-4.7064	-6.9281	-5.9362	-6.065	-4.1904	-6.1449	-7.1282	-5.1996
-13.11	-12.796	-13.815	-13.277	-12.859	-14.276	-12.679	-13.216	-13.243	-13.974	-13.625	-12.558	-12.634	-12.892	-12.746	-13.819	-12.408	-12.32	-12.288	-13.574	-13.301	-13.684	-13.129	-12.555	-13.467	-13.803	-13.907	-13.842	-13.699	-12.577	-13.295	-13.149	-14.361	-12.668	-14.096	-13.31	-13.871	-11.863	-12.176	-13.8	-11.815	-13.42	-11.454	-13.795	-13.302	-14.324	-12.035	-12.712	-14.592	-14.172
1.8988	0.60571	2.1169	3.2649	2.6285	3.8934	2.9	1.8703	2.8165	1.9224	1.0173	3.0437	1.9738	0.75803	2.4608	1.7421	1.2946	4.3665	1.0066	2.4064	2.4924	2.9821	2.1274	0.59324	1.8824	2.0126	3.9741	2.5442	2.4195	3.8009	2.0455	3.3102	3.1901	3.3547	2.9968	0.96213	2.7464	2.2586	3.341	3.3152	3.0458	3.8457	1.3939	3.2699	1.888	2.3601	2.8528	4.1618	3.4955	2.7747
-1.7408	-3.7052	-5.9339	-3.4355	-2.5643	-5.3783	-5.348	-3.608	-5.0789	-4.106	-4.1166	-3.7328	-4.043	-4.2469	-4.0046	-3.0937	-4.2427	-3.9713	-4.2552	-5.0833	-4.6877	-3.0768	-4.7431	-4.4752	-2.3424	-4.361	-3.0201	-3.1974	-3.9405	-4.7589	-3.3297	-2.9702	-5.9754	-3.5031	-3.5033	-4.7025	-3.3776	-4.3712	-3.4315	-5.1119	-2.0199	-2.6211	-4.8619	-3.2852	-4.4493	-3.2324	-4.4943	-4.7089	-3.6076	-4.5708
6.1054	7.6225	6.7877	5.6612	7.1134	7.2188	6.4076	8.0138	5.2465	6.4884	5.0477	7.1945	6.6418	5.8313	5.6336	6.5175	6.206	6.437	8.4776	6.3509	5.991	6.0514	7.3878	7.1541	4.9712	8.2092	6.9135	7.5714	7.4198	7.4245	5.6325	7.6132	7.1365	8.3375	4.9874	6.9844	7.3277	6.3387	6.4902	7.8031	5.1894	7.7681	6.0274	7.6241	7.3372	7.544	7.0814	7.203	6.1233	7.5324
1.6483	1.7943	2.3249	1.7399	1.726	0.93969	1.9951	0.9689	1.2381	-0.42447	1.7718	0.49263	3.9772	3.4211	1.242	1.3446	0.62601	1.0362	1.8532	3.896	1.9484	2.2381	0.86972	-0.080146	0.84172	1.8366	0.38913	0.66915	1.011	1.1556	1.4285	1.205	1.1517	2.4185	1.9584	1.3241	1.3275	2.5743	1.363	1.3517	3.3573	2.2918	1.1806	1.3182	2.3471	1.6715	1.7314	1.0258	1.0029	2.0801
9.1629	8.5859	9.4808	10.905	8.8732	9.5109	9.1337	9.221	9.7402	9.335	9.4532	8.6603	10.443	9.7624	10.125	9.844	10.093	10.213	11.228	9.871	10.34	9.3139	8.1427	9.7597	10.087	10.308	10.385	7.8364	8.6155	12.107	9.5059	9.5639	9.7571	10.275	11.076	9.5993	10.797	9.9351	10.665	10.981	11.063	8.7922	11.056	9.6183	10.283	9.6598	9.8555	10.298	9.4853	10.236
1.6695	0.091553	0.0792	0.28297	0.30102	-2.1375	0.5978	0.1548	-1.4204	-0.27086	1.1289	0.75755	-0.66618	-1.2661	1.247	0.16464	-0.6676	-0.10849	-0.59238	-0.41109	0.93229	-1.2944	1.7797	-0.97005	0.98212	0.039911	1.4009	1.0231	1.9145	1.0108	0.53895	0.99297	1.4495	-0.083335	-0.22371	0.78343	-0.61014	0.057659	-0.63977	0.55251	0.85638	2.5097	0.61301	-0.24552	0.55383	0.62018	-1.6151	-0.3133	-0.25948	0.61796
-11.514	-10.081	-11.09	-9.7129	-9.923	-10.113	-12.496	-8.8113	-10.871	-9.6499	-11.118	-10.522	-9.9793	-9.3391	-11.577	-8.7097	-10.292	-10.625	-9.3315	-9.7012	-11.925	-9.2346	-9.8374	-9.9486	-8.7998	-10.133	-10.123	-10.002	-9.8472	-12.52	-10.792	-10.093	-11.205	-9.1165	-10.127	-10.726	-9.2217	-9.6771	-10.082	-10.815	-9.8406	-10.334	-10.105	-9.344	-9.0367	-9.0438	-9.2323	-9.2917	-8.6004	-8.4115
-4.0664	-5.6774	-3.3994	-4.4248	-4.9329	-4.5089	-4.295	-4.5205	-4.0556	-3.9478	-3.7857	-4.1732	-6.3404	-5.9972	-3.118	-2.4742	-4.5204	-3.1555	-3.6381	-4.2417	-2.7393	-3.6157	-3.5798	-4.4025	-2.2724	-4.0121	-3.337	-3.404	-3.4661	-3.6746	-2.3106	-2.5748	-4.3421	-4.6122	-3.6449	-3.3402	-4.4536	-3.333	-3.6333	-3.6705	-2.0613	-3.5665	-2.6307	-3.1295	-5.0932	-3.2747	-5.1795	-4.0337	-4.6604	-4.117
-5.4835	-4.7651	-4.5387	-4.7163	-4.3045	-5.2604	-2.4279	-4.5234	-4.2114	-4.9782	-3.2648	-4.5185	-4.627	-3.2936	-4.1529	-4.2677	-5.2307	-3.2067	-4.196	-6.4026	-3.7822	-2.773	-3.793	-2.623	-3.7726	-4.685	-3.2767	-5.4327	-4.5784	-3.4343	-4.5232	-3.9993	-3.2883	-3.8115	-4.0861	-4.245	-4.6085	-3.5373	-3.1381	-3.4153	-4.9529	-3.9357	-4.2557	-3.9719	-3.7749	-3.3571	-5.1421	-3.5176	-4.4825	-5.3262
-6.3404	-4.5933	-3.0582	-2.6372	-4.4263	-4.1739	-4.3625	-4.2673	-5.146	-5.2513	-3.172	-4.4336	-4.5851	-3.6094	-4.6111	-3.1534	-4.5972	-2.3408	-3.7269	-4.4579	-4.3722	-3.6519	-4.1556	-3.9351	-3.0275	-3.6459	-2.1746	-3.8561	-4.8184	-2.4533	-5.1137	-4.1113	-3.3697	-3.6274	-3.0747	-3.5116	-4.2087	-4.0221	-2.2532	-4.6649	-6.4267	-3.7767	-3.5635	-3.8255	-2.7328	-3.3711	-4.2145	-3.1675	-3.4796	-3.1718
-2.0574	-2.2706	-3.4237	-3.7927	-3.5385	-2.0242	-2.757	-2.9417	-1.9691	-1.8702	-3.4743	-3.2488	-5.0201	-3.9149	-1.8804	-5.1498	-3.5197	-2.3808	-3.5332	-2.1334	-2.1966	-3.8395	-0.78066	-2.3562	-3.8974	-2.0493	-2.7352	-3.6558	-4.1499	-2.3513	-4.5204	-3.2422	-2.2914	-3.4854	-2.1894	-4.2021	-3.4911	-3.6991	-2.7521	-3.2527	-3.0283	-3.0666	-3.0584	-3.5577	-4.9457	-4.3211	-2.5596	-2.3904	-3.2534	-3.8266
-13.134	-13.893	-11.993	-13.566	-13.887	-13.691	-13.575	-12.109	-11.963	-13.331	-12.558	-12.933	-13.217	-10.594	-13.055	-11.763	-13.429	-13.796	-13.677	-12.993	-12.699	-15.467	-15.586	-14.134	-12.368	-12.314	-12.925	-11.969	-12.855	-13.094	-14.286	-15.259	-14.309	-12.4	-13.679	-13.955	-12.3	-12.179	-11.352	-11.973	-12.812	-12.476	-12.498	-13.758	-13.475	-12.674	-10.996	-13.799	-14.017	-12.035
-13.504	-12.188	-14.559	-14.672	-12.725	-12.311	-14.203	-14.324	-11.494	-13.434	-13.387	-15.412	-12.694	-12.682	-12.232	-12.964	-12.945	-13.864	-12.559	-11.93	-13.579	-13.885	-11.914	-13.373	-12.469	-13.184	-13.414	-14.314	-12.925	-14.509	-12.445	-14.049	-11.895	-14.746	-11.956	-12.864	-12.482	-13.128	-13.564	-14.328	-13.2	-12.469	-14.032	-13.524	-11.806	-14.513	-12.684	-13.751	-12.929	-12.168
-3.6567	-2.0312	-3.0675	-1.631	-2.6795	-4.1557	-2.8402	-0.84103	-5.133	-3.5248	-2.7423	-4.1612	-0.89254	-2.144	-1.6397	-0.91726	-3.317	-2.3698	-2.1138	-3.6286	-2.9171	-3.3973	-2.0475	-0.85757	-2.136	-1.5427	-2.909	-3.8858	-2.8092	-2.1879	-3.1251	-0.80207	-3.2331	-3.1046	-1.8334	-3.159	-2.3095	-4.3323	-2.9787	-1.8583	-2.8368	-2.6795	-1.4856	-2.0272	-4.0514	-1.582	-3.7569	-1.4061	-2.3327	-2.0473
-11.483	-10.581	-11.598	-9.3152	-9.2551	-11.143	-11.016	-9.4769	-10.92	-10.303	-11.425	-10.493	-10.93	-11.24	-9.4485	-10.848	-11.362	-10.256	-10.121	-13.768	-10.421	-10.878	-11.307	-10.858	-12.738	-11.591	-11.251	-10.061	-10.446	-10.979	-11.436	-10.409	-11.653	-10.764	-11.382	-10.714	-11.634	-11.689	-9.9206	-11.56	-12.146	-12.839	-11.332	-9.3523	-11.101	-10.158	-9.7579	-10.719	-11.122	-9.9855
5.4701	6.4171	5.3825	6.1052	6.7893	6.6703	9.1345	7.4579	6.189	6.5749	7.0942	7.9159	7.0003	6.0761	6.5733	7.0507	6.7524	6.8237	5.5954	7.3809	6.6241	5.1929	5.4203	5.9521	5.4658	6.6526	7.6389	6.7431	6.3014	6.1008	6.0197	5.7569	7.034	6.9969	7.1498	6.8821	6.3827	7.389	6.2413	6.7674	7.15	6.2255	6.0252	5.6766	5.459	7.3809	5.7385	7.6692	4.9685	7.3225
-4.9063	-6.2507	-5.3853	-5.646	-4.8295	-6.202	-7.0315	-4.5386	-4.8925	-6.0991	-4.692	-5.758	-6.2313	-6.7629	-5.9335	-4.2833	-5.0084	-6.0736	-4.9626	-6.3134	-6.0949	-5.5976	-5.373	-4.256	-4.8588	-6.6474	-3.9493	-4.93	-7.5715	-6.6031	-4.1749	-7.3009	-6.3997	-6.4788	-7.0235	-5.0083	-5.7628	-5.7965	-5.9796	-4.1007	-4.8974	-5.9898	-4.8783	-4.7523	-4.8	-6.7623	-5.3069	-4.7984	-5.8583	-5.4732
11.544	8.9536	10.514	10.131	9.5485	8.7585	9.5007	8.8637	10.305	10.803	8.6253	9.419	9.8704	8.8601	9.8384	10.067	10.454	10.364	10.012	9.8552	9.4955	10.131	11.329	9.363	11.371	11.497	8.3121	10.089	9.908	10.272	8.6496	9.5816	10.817	9.1559	9.0998	12.133	10.267	10.554	9.4265	11.175	10.882	10.651	10.764	10.858	8.8185	9.7775	8.4962	10.301	8.6708	10.231
0.20496	0.7569	0.46986	-0.090045	-0.62964	-1.3144	-0.31433	0.51232	0.31015	-0.69202	0.23175	-1.5965	-1.2798	-0.059444	-1.1979	-0.26318	0.70055	-0.22965	-0.23489	-1.4299	0.7957	-0.59729	-1.4996	0.66068	-0.3046	-1.7666	2.3838	1.5321	1.7899	-1.0341	-0.75328	-0.5117	1.1581	0.73325	-0.77183	0.91458	0.26894	0.99259	-0.0058044	-0.84631	0.8873	0.97776	0.20305	-0.54421	0.74586	0.73815	-0.25619	-0.86159	0.29595	1.3524
-3.9819	-3.1161	-2.7973	-3.2573	-3.8776	-4.5956	-2.4628	-2.3363	-4.5864	-3.3043	-3.4635	-3.6511	-2.8169	-2.4417	-3.1733	-1.6462	-2.3946	-2.5214	-3.9512	-3.8975	-3.3353	-3.0587	-3.8745	-4.3029	-3.9553	-3.1594	-3.4653	-3.5868	-2.3283	-2.1658	-2.2557	-2.6879	-2.9016	-2.9656	-4.1215	-3.7326	-2.8476	-3.1778	-4.0042	-1.6524	-4.3908	-3.5609	-3.7718	-3.3706	-3.7361	-4.227	-3.7902	-4.7173	-2.8022	-2.0384
-10.11	-10.006	-10.501	-9.5362	-9.2518	-10.385	-10.857	-9.9091	-11.11	-10.728	-10.145	-11.266	-9.7569	-10.806	-9.8726	-10.747	-10.34	-9.9506	-10.6	-10.176	-10.475	-11.697	-10.061	-10.838	-9.3006	-10.998	-10.374	-10.52	-10.363	-11.278	-8.2369	-8.8908	-9.8619	-11.673	-8.6889	-11.095	-10.733	-9.5684	-10.171	-10.67	-9.9068	-9.2311	-9.1289	-11.64	-9.6407	-10.867	-10.097	-9.568	-9.8897	-10.638
-10.634	-12.025	-11.67	-9.6921	-11.714	-11.112	-11.764	-9.5707	-10.868	-10.186	-11.599	-10.693	-12.104	-11.516	-11.106	-11.538	-12.361	-10.906	-10.171	-12.595	-11.638	-11.452	-10.297	-10.974	-12.409	-10.996	-8.6846	-9.7412	-10.902	-10.865	-10.39	-10.535	-9.9901	-10.805	-11.509	-12.58	-9.3598	-9.7644	-9.8626	-10.986	-9.3228	-9.1919	-10.615	-9.9167	-11.435	-11.774	-9.3452	-12.704	-10.813	-11.565
4.1832	3.3041	1.7323	3.4267	1.9371	3.7793	3.3826	4.3371	3.2037	3.663	4.2187	2.8594	3.2959	3.1607	2.9447	2.1311	4.3462	2.5277	1.9233	2.113	2.1546	3.6531	2.21	2.0293	3.8639	1.7432	3.4258	1.7241	1.8996	2.6382	1.498	2.2429	2.7004	2.2064	2.4544	2.9805	1.6255	3.6164	2.8259	2.4367	3.3377	3.9142	3.5579	1.8786	3.1578	2.4918	2.7948	4.7917	3.2475	2.9003
-5.4726	-6.0807	-5.8158	-4.9921	-6.4349	-6.5682	-5.6138	-5.7317	-5.1809	-5.6454	-5.5847	-4.3496	-4.5061	-6.4862	-3.716	-4.8138	-6.5547	-5.2842	-5.4985	-4.1806	-7.2817	-5.143	-3.906	-5.0168	-5.2817	-4.9337	-5.1484	-5.1655	-7.2544	-6.584	-5.8206	-5.8477	-5.6038	-5.1548	-6.5468	-5.0438	-5.9238	-6.0135	-7.1154	-6.0372	-6.6847	-5.9583	-6.6191	-7.2112	-5.809	-5.0646	-5.0199	-7.4578	-5.3244	-4.3001
8.9426	9.972	8.7245	8.2665	7.6972	9.8996	7.9004	11.659	9.9348	8.6515	9.3911	9.1606	10.22	11.157	8.6586	7.8456	9.2819	11.103	9.1346	9.6399	10.449	11.13	10.15	9.7591	10.699	9.7947	8.7393	8.2479	9.9937	9.6002	9.8408	8.1856	10.445	10.007	9.3746	9.5819	9.9654	9.7819	9.2237	10.655	8.23	9.5194	9.6147	9.3161	10.224	10.205	8.301	9.4438	8.7286	10.053
-1.9132	-3.3338	-4.019	-2.2546	-2.9209	-2.0564	-2.9184	-3.218	-3.5732	-2.1212	-2.3745	-1.199	-1.6059	-2.4788	-2.61	-1.4726	-2.6909	-2.4686	-1.4795	-2.543	-3.9962	-3.1006	-2.3516	-2.2604	-2.4787	-2.3038	-2.4233	-2.725	-1.5428	-2.0154	-2.0819	-1.9741	-4.0615	-2.3318	-1.433	-1.9364	-3.0896	-1.9894	-3.519	-1.2974	-1.9594	-2.132	-1.3148	-2.5496	-3.2529	-2.6532	-1.7194	-3.5854	-2.6866	-3.2959
-1.5435	-1.2082	-1.3603	-1.6129	0.22685	-2.0532	-0.26588	-1.1404	-0.33311	-1.0012	-2.0567	-1.2819	-2.0306	-2.4402	-0.94144	-2.197	-1.5744	-1.3661	-0.5637	-1.7191	-2.6262	-2.9602	-1.9066	-3.0422	-2.2271	-0.66232	0.3988	-1.543	-1.6035	-1.6637	-1.8365	-2.4685	-1.037	-0.98813	-2.1307	-0.77258	-0.08753	-1.402	-0.71377	-2.2779	-2.8092	-0.76816	-0.93364	-0.26449	-1.7224	-0.51005	0.3499	-1.9561	-0.53193	-1.5181
-2.2461	-4.4343	-2.4716	-3.2024	-2.9839	-2.2427	-3.1809	-3.8383	-3.8016	-3.4568	-2.4418	-2.2451	-3.3397	-2.3976	-5.2843	-4.4096	-2.518	-2.7699	-2.6322	-3.0937	-2.227	-4.465	-2.5217	-2.0473	-1.8867	-3.3419	-4.9028	-4.0286	-2.7024	-1.4933	-2.0061	-3.7338	-3.2541	-2.1524	-1.4647	-4.5932	-4.886	-3.5363	-1.4414	-2.7468	-3.0713	-3.34	-3.8442	-2.7186	-2.9008	-3.6692	-2.772	-1.7664	-3.1987	-2.8329
2.5513	2.2954	1.8862	1.4051	1.8962	2.207	2.0981	3.4364	0.48496	0.9853	1.7959	2.5127	1.4188	-0.29374	0.35951	2.5471	1.9154	0.72003	1.6136	1.4018	3.356	2.9521	1.9984	1.5484	1.4373	0.9117	1.7115	3.0381	2.3376	2.4949	1.6767	2.3107	1.9547	1.4857	0.8432	1.9469	1.2802	3.2817	3.3597	1.2009	2.5682	2.1864	2.5915	1.0144	2.6493	2.8038	2.6051	4.2353	2.2632	0.41048
-10.744	-9.0572	-9.6112	-9.5169	-8.2517	-7.9432	-9.7999	-8.1258	-7.2194	-8.4177	-9.7509	-9.1845	-9.2265	-7.6723	-9.4459	-7.6477	-7.8737	-9.7356	-6.7343	-9.1863	-8.2001	-8.543	-8.6663	-8.4518	-9.7213	-7.2197	-9.07	-8.7259	-9.3371	-8.6276	-8.4592	-7.2308	-8.1089	-9.4277	-9.2933	-8.7875	-10.417	-7.4808	-9.5765	-10.076	-9.0454	-9.8857	-8.9037	-9.8065	-8.595	-9.6315	-7.2903	-9.2043	-7.8607	-8.4786
3.6591	4.9158	4.6658	4.7114	4.7551	4.5207	4.5001	4.0462	5.2055	5.578	2.5275	3.4363	3.682	4.2393	5.3247	1.7633	4.739	6.1803	3.8358	4.2062	4.4848	4.2386	3.4459	4.0196	5.476	4.5456	4.808	4.2215	3.2812	3.8038	5.227	4.8831	5.6272	5.0384	4.0837	6.327	4.4759	3.5515	3.5032	4.8016	5.4487	4.1659	4.247	5.5951	4.2821	4.6819	6.4285	3.1072	4.3193	4.7795
-9.6224	-9.841	-11.044	-8.9888	-11.408	-9.8785	-10.715	-10.059	-10.76	-11.604	-11.112	-10.155	-9.9712	-9.9709	-8.6017	-10.609	-10.239	-11.307	-12.064	-10.474	-10.501	-10.443	-12.119	-8.9029	-11.648	-10.556	-11.48	-10.891	-10.039	-10.593	-10.55	-8.542	-10.655	-10.631	-10.405	-11.14	-10.969	-12.025	-12.157	-9.5193	-11.081	-11.772	-10.137	-10.356	-10.316	-11.252	-11.145	-11.267	-11.017	-10.175
-0.26291	-1.9753	-0.62858	1.5551	0.23385	-1.1057	0.9207	0.82526	-1.6102	0.22684	-0.64723	1.3612	1.5867	0.17765	0.37637	0.6648	-0.42565	-0.086122	0.58302	-0.43186	0.8421	-1.2292	-0.30195	-1.8662	0.31162	-0.42955	-0.29534	0.46131	-0.64027	0.19259	0.42568	-0.2807	0.12265	0.25906	-1.4012	0.15582	-2.143	1.8697	1.0283	-1.0251	-0.0039418	-0.27683	-0.050416	-0.19934	0.31119	-0.30186	0.13898	1.9157	-0.79107	0.15884
-2.1628	-0.53059	1.1393	-0.53667	-0.97712	-0.024325	0.23569	1.4826	-0.022464	0.96275	-2.1364	0.40032	-0.30394	-0.91704	0.33028	0.58272	-0.11758	-0.89283	-0.62349	0.79862	-1.2248	-0.43145	-1.0273	0.21476	0.24647	-0.67555	-0.060548	-0.38563	-1.1432	-0.91716	-1.2625	-0.10243	-0.15404	0.20665	0.70819	-0.2612	0.4269	0.2659	-0.071031	-1.2352	-0.35656	-0.62366	-0.032931	-1.8309	-0.9166	0.68667	-0.73503	-0.87338	-0.0094117	-1.2037
-0.66366	0.2053	1.6397	0.15344	0.44156	0.3781	0.65935	1.3922	2.191	-0.10071	0.32131	-0.52391	-1.7528	1.0883	-0.097483	0.69571	0.6405	0.56565	0.74158	-0.90566	0.30012	1.616	0.91491	0.08253	-0.63324	-0.025168	-0.80958	-0.17909	2.071	2.274	1.2646	-0.29363	0.19376	0.52268	1.4284	-0.82028	-0.094745	0.46019	0.053637	-1.7089	0.19213	0.18832	1.8477	1.6093	-0.47425	0.83891	-0.40016	0.0089131	1.3196	0.34471
-2.9777	-4.0351	-3.3502	-1.9334	-3.3142	-2.635	-2.8829	-5.697	-2.7821	-2.9943	-2.6988	-4.7496	-3.0183	-3.5554	-3.537	-2.0721	-3.8113	-2.6143	-2.8047	-2.2189	-3.7992	-3.823	-3.6598	-3.6799	-2.9942	-2.4932	-3.1702	-3.6021	-4.22	-5.5988	-3.081	-3.6455	-4.2031	-3.2049	-2.4167	-2.7099	-2.8253	-4.5045	-3.366	-4.0816	-3.7157	-2.5979	-4.1509	-3.132	-3.697	-4.6294	-5.2064	-3.172	-2.8194	-4.5297
-2.9317	-1.2227	-2.2062	-3.6498	-3.3363	-3.0445	-2.1955	-2.2993	-1.8917	-2.4152	-0.57748	-2.5087	-4.6808	-3.0491	-3.6623	-3.1605	-2.3701	-2.791	-1.4811	-1.7027	-2.9157	-2.2472	-1.8093	-3.9284	-2.5633	-3.8053	-3.9919	-1.8394	-1.8738	-1.9565	-3.2133	-3.878	-0.8045	-1.5585	-0.79912	-2.6	-3.6975	-2.7776	-1.8119	-3.9595	-3.0412	-3.0891	-1.9157	-2.5995	-1.9979	-2.9611	-2.3645	-2.1298	-2.0148	-0.95928
-11.052	-13.151	-10.395	-10.708	-10.607	-10.904	-10.774	-10.698	-9.3807	-10.474	-11.677	-9.453	-10.159	-12.241	-11.381	-11.362	-10.024	-9.9506	-11.805	-10.252	-10.146	-10.712	-10.532	-11.445	-11.194	-12.34	-11.487	-10.939	-10.651	-10.276	-11.445	-11.138	-9.2731	-11.676	-11.375	-10.184	-10.713	-10.082	-10.407	-11.269	-10.324	-9.1931	-9.7445	-11.611	-10.969	-10.986	-10.242	-12.037	-8.8007	-11.534
-2.4197	-2.0893	-3.7145	-2.6867	-1.715	-3.2998	-1.0933	-2.3943	-3.4118	-3.2505	-2.6306	-2.084	-2.1922	-1.5989	-3.4096	-2.0835	-2.4861	-1.6577	-2.4377	-2.3439	-2.2807	-2.2399	-2.007	-1.8285	-2.4785	-2.5665	-2.3091	-4.7107	-2.4563	-2.52	-2.6059	-2.3989	-3.2765	-3.1066	-3.122	-0.93303	-1.8986	-1.4402	-1.6984	-4.042	-1.4364	-1.7718	-2.4558	-2.0158	-1.8325	-2.3717	-1.8954	-3.22	-4.6542	-3.5677
-12.166	-11.482	-10.1	-12.76	-10.934	-11.998	-13.423	-11.459	-10.616	-13.059	-10.397	-12.307	-11.088	-10.211	-12.247	-11.616	-12.431	-11.473	-11.59	-11.594	-12.03	-10.551	-11.972	-10.976	-9.5654	-11.751	-11.245	-11.765	-10.782	-10.671	-10.15	-11.314	-12.085	-13.386	-11.716	-12.013	-12.474	-10.454	-10.615	-10.932	-12.324	-11.573	-12.166	-11.759	-10.179	-11.715	-10.782	-11.158	-11.94	-13.021
1.6881	4.9475	3.5853	2.833	2.9931	3.3066	4.1759	3.6961	1.8805	5.7836	1.677	3.9889	3.6471	3.3241	3.4069	3.3232	3.3838	1.9833	2.8555	0.79071	1.9532	2.0868	3.3797	3.4349	2.5468	2.6882	3.9334	0.44303	4.2935	4.9649	1.1329	2.9866	4.6541	3.5893	2.731	2.1079	2.0647	2.1794	1.9841	3.1447	3.3211	2.1771	2.178	1.4329	4.3822	3.4431	3.4102	4.1501	3.3713	1.6982
-5.2135	-4.8136	-4.3278	-6.8884	-6.5326	-5.6388	-5.8449	-4.1192	-4.7631	-5.733	-5.1053	-6.1002	-5.9745	-4.2939	-5.3788	-5.9851	-6.2433	-5.5493	-7.1013	-5.7737	-3.3698	-5.4019	-5.6339	-4.3165	-5.4322	-4.2248	-5.5734	-4.5191	-4.7029	-4.36	-6.3517	-3.826	-4.4044	-4.3416	-5.5447	-3.7845	-4.5933	-4.64	-5.9605	-6.5274	-4.3891	-4.6206	-5.8057	-3.2921	-5.0879	-5.4925	-4.1023	-5.5405	-3.8975	-4.4661
0.98259	0.73549	1.9821	1.7789	0.95963	1.2236	0.8203	1.1785	0.93082	2.2136	0.54516	0.29363	2.2542	2.0934	1.0952	0.46334	1.8445	3.2926	1.7767	3.2391	2.3862	1.9485	1.3364	3.5184	1.7871	0.42812	1.2713	2.073	1.576	2.4381	0.81157	2.4791	1.7633	1.2416	3.1728	2.4202	0.85239	2.5101	2.0927	2.5263	2.3593	2.1747	3.777	2.2329	2.6992	3.0604	1.4035	0.51973	2.3387	1.8081
-19.582	-21.146	-21.499	-20.689	-20.528	-21.062	-20.402	-20.183	-20.755	-21.219	-20.273	-21.69	-21.68	-19.168	-19.456	-19.495	-21.905	-20.704	-20.035	-20.311	-20.687	-20.23	-20.815	-19.888	-21.115	-20.55	-20.466	-21.093	-21.293	-21.651	-22.172	-21.377	-20.529	-20.824	-21.119	-20.589	-20.952	-21.287	-22.331	-21.672	-19.976	-20.939	-22.122	-22.357	-21.742	-21.414	-20.104	-21.494	-19.482	-20.636
-12.002	-11.823	-11.598	-13.537	-10.085	-11.709	-11.19	-11.756	-11.606	-12.279	-10.77	-12.308	-10.91	-12.077	-10.554	-10.981	-10.751	-9.678	-10.999	-11.983	-12.891	-11.55	-11.28	-11.848	-11.675	-11.261	-11.639	-12.213	-12.68	-10.926	-13.534	-11.86	-10.787	-11.879	-11.751	-11.167	-11.41	-11.394	-11.383	-12.529	-10.187	-11.406	-11.156	-12.358	-10.112	-13.572	-11.26	-11.698	-12.205	-11.073
-15.268	-14.736	-14.178	-16.251	-14.088	-13.523	-16.456	-15.17	-14.227	-12.909	-13.175	-13.91	-13.578	-15.091	-16.349	-14.02	-13.651	-15.634	-15.273	-14.048	-15.883	-13.693	-15.883	-13.952	-15.573	-15.023	-16.027	-12.613	-15.376	-14.536	-12.263	-16.157	-15.042	-15.065	-15.26	-15.413	-14.996	-15.509	-16.5	-14.662	-14.756	-13.883	-13.572	-15.053	-14.219	-15.009	-15.516	-16.412	-14.646	-15.372
-9.7473	-9.5751	-11.015	-8.7871	-10.249	-10.527	-8.968	-10.859	-10.833	-10.962	-9.8741	-8.7919	-12.01	-10.865	-8.5523	-10.176	-10.282	-8.9788	-10.28	-10.34	-10.326	-10.859	-9.726	-10.639	-10.72	-10.375	-11.66	-9.9544	-10.135	-10.237	-11.073	-10.397	-9.5716	-9.8574	-10.029	-11.727	-10.549	-9.8825	-7.9228	-10.125	-10.875	-9.2081	-9.4876	-10.475	-10.052	-10.088	-8.5218	-11.707	-10.846	-9.0669
1.2801	-0.026525	-0.77448	0.53312	-0.14146	0.12676	0.62602	-0.43186	-1.4054	0.40106	0.42348	-0.69809	0.19375	-1.1182	-0.29151	0.5794	0.026222	0.78397	-0.34254	-0.90184	-1.2731	1.1991	-0.78666	0.045432	0.683	0.60816	0.75748	-1.1036	-0.19415	-0.15357	-0.0077974	0.33021	1.0911	0.18535	-1.4138	1.0416	-0.20502	2.0946	-1.4735	-0.50788	0.68457	-1.0394	2.0017	1.0806	-0.73227	0.44343	-0.052145	-0.30229	1.563	-0.27018
-4.8996	-5.2587	-5.1688	-4.6747	-4.3833	-4.3265	-5.4989	-3.6483	-4.0627	-2.8734	-2.8426	-3.3142	-4.18	-2.5131	-3.0367	-4.462	-4.7321	-4.1638	-5.3069	-4.16	-4.0475	-3.5391	-3.8405	-4.4525	-3.4939	-5.6335	-5.188	-4.9349	-4.2089	-5.5606	-3.9031	-4.6639	-6.3255	-5.6054	-5.7771	-4.9468	-4.099	-4.8558	-5.5167	-5.2923	-5.4918	-4.0165	-3.7791	-4.2039	-7.143	-6.031	-5.0102	-4.774	-4.9898	-4.2996
-1.7623	-1.1402	1.1782	-0.87045	-0.24566	-1.1367	-0.43611	0.26237	-0.49176	-0.85085	-0.32209	-0.42652	0.35492	0.060514	-0.0081259	-2.303	-1.8592	-0.10952	-1.2803	0.097035	0.26891	-1.2575	-1.0504	-0.81121	-0.87152	-0.86254	-1.5687	-2.2468	-0.6296	-1.6336	-0.32652	-1.1129	-1.8292	-1.2998	0.42619	-0.94322	-2.1235	-0.39425	-0.79629	-1.1044	-0.34886	0.057566	-2.1239	-1.5942	-0.13928	0.29791	-1.4507	-0.70759	-0.74883	-0.70517
-1.1316	-2.2337	-1.7414	0.39976	-1.8671	-2.0783	-2.8053	-0.95221	-2.3833	-2.0564	-0.42989	-1.4267	-0.9292	-0.69932	-0.50836	-1.6868	-2.3242	-0.16335	-0.49796	-3.3731	-1.9104	-1.0454	-1.8333	-2.0101	-1.9273	-1.5297	-0.92515	-0.25961	-0.58544	-2.3387	-2.6189	-0.95467	-0.64445	-2.13	-2.0419	-1.4158	-2.2634	-0.97993	-1.2085	-0.63155	-1.3236	-0.13674	-2.5674	-2.8664	-2.3178	-1.7992	-0.68722	-0.86144	-2.5391	-1.6524
-5.4915	-8.5954	-4.6908	-6.3907	-5.7133	-4.8526	-6.6118	-6.0591	-4.4604	-4.1951	-5.3632	-7.317	-5.7039	-6.9439	-6.2211	-5.7565	-5.8451	-5.8666	-6.3269	-8.2378	-6.9314	-6.9022	-4.7811	-7.8767	-7.0361	-6.8342	-6.7886	-6.1477	-6.0703	-5.8545	-6.9281	-7.0511	-7.9243	-5.0804	-7.1548	-6.0069	-7.1261	-5.3497	-7.2055	-6.6936	-7.1904	-6.8173	-5.8007	-6.6049	-4.6004	-7.1073	-6.1025	-6.5431	-6.3352	-5.631
-0.18817	-0.51565	-1.0867	-0.030627	0.72456	1.0472	-0.65634	0.48358	-1.473	-0.99624	0.26164	-0.49254	1.1248	0.0083372	2.0041	0.057388	1.0453	-0.52376	-0.46448	-0.98888	-0.19457	-0.88626	-0.59446	-0.30339	-1.1546	0.20523	1.8469	1.2316	-0.29868	0.14624	0.23322	-0.44794	0.43492	0.52936	-0.14749	0.26539	-0.91983	-0.022665	1.5933	0.93542	-0.99793	0.65031	-0.9524	0.37758	-0.52837	2.3979	-0.67504	-0.71921	1.1834	-0.68448
-11.009	-9.9081	-8.4616	-7.3061	-9.4339	-9.0482	-9.0924	-9.3582	-8.8106	-10.336	-7.8373	-8.4302	-9.7957	-9.3786	-8.2438	-9.5349	-9.794	-9.2961	-7.1415	-10.098	-9.8429	-9.249	-10.163	-9.5169	-8.6092	-9.1353	-9.8707	-9.8114	-11.191	-8.1903	-9.6671	-8.9292	-10.063	-9.0757	-9.3606	-8.0611	-8.8982	-8.5546	-8.1203	-8.2605	-8.0814	-8.065	-7.8727	-10.203	-10.27	-11.12	-8.7082	-8.4704	-8.327	-9.676
2.7614	1.0831	2.2904	1.2549	0.96749	1.0447	3.422	1.8853	2.0144	1.9306	1.7156	2.7416	2.199	0.95944	3.0747	1.3486	-0.026129	2.8722	2.3853	1.6395	1.6406	2.1412	1.4184	1.3195	1.5304	1.3459	1.6999	1.0551	1.7884	0.80948	3.2648	2.1476	1.5636	-0.87541	0.5839	2.403	1.3094	1.8007	1.3137	1.2823	2.0918	1.7141	2.1459	0.76906	0.9869	1.151	0.71319	1.9537	1.867	1.2833
5.8633	5.5311	3.1397	4.4684	3.7661	3.9552	2.9792	3.3727	1.7676	5.6777	4.1752	4.4251	5.1763	4.5684	4.6491	4.0574	3.8549	2.9917	4.0719	5.2408	5.514	4.7402	6.3801	5.1951	4.0895	3.9013	4.3715	4.0522	4.6972	4.5556	3.5917	5.2736	5.3315	7.1204	4.3107	3.1762	5.1952	3.7699	3.3376	2.8831	3.5099	3.7557	3.1503	2.1672	2.8848	4.7719	4.0315	5.4776	6.4095	5.1019
2.4738	3.7473	3.147	2.5071	3.0536	2.3623	3.874	1.0454	2.0343	3.4668	2.1253	2.0405	4.9051	2.5791	2.6549	1.2881	0.53043	3.0631	1.0375	1.085	4.2374	2.2064	2.1378	3.0719	2.7129	3.0237	2.0526	2.7031	4.2084	3.4853	2.5379	1.8263	3.6837	3.0075	3.5558	1.3197	1.4311	3.2007	3.8623	2.7587	2.4812	1.4549	3.0928	3.3552	2.8472	3.8068	2.9164	2.3144	1.8735	2.7959
2.1508	1.3565	0.99797	2.7943	1.7469	1.7317	-0.67009	2.8128	0.3369	0.26287	1.7515	-0.042871	1.3436	0.9361	2.4365	0.22428	0.46548	-0.022427	0.51571	1.1387	1.0811	1.451	0.86395	1.7887	0.076156	1.22	0.17737	0.51085	1.6579	3.4923	2.3448	0.92863	1.8584	0.79085	0.70623	0.25228	2.0024	1.0758	0.9209	1.3968	0.75842	1.2151	0.60432	0.87099	1.4706	1.2874	1.7789	1.2804	3.0416	1.1897
-13.114	-13.755	-13.551	-13.741	-14.431	-12.563	-13.129	-13.011	-12.138	-13.161	-13.306	-12.368	-12.531	-12.674	-12.618	-12.662	-12.499	-13.719	-13.994	-12.634	-13.065	-12.772	-12.89	-13.116	-12.967	-12.052	-12.539	-14.323	-12.961	-13.863	-13.461	-14.441	-13.699	-12.747	-12.33	-12.396	-13.416	-12.528	-13.868	-13.83	-13.418	-12.41	-13.484	-12.419	-11.979	-14.992	-11.932	-13.247	-13.216	-13.026
-13.923	-13.967	-13.979	-13.241	-14.019	-12.553	-15.218	-13.737	-15.058	-14.494	-16.962	-14.752	-14.961	-15.326	-15.825	-15.067	-15.039	-15.601	-13.721	-13.365	-14.808	-15.146	-15.254	-15.775	-15.158	-14.844	-14.911	-14.134	-14.532	-14.318	-14.107	-15.884	-15.436	-14.111	-15.539	-14.202	-15.226	-14.532	-15.017	-14.723	-13.577	-13.852	-15.56	-13.536	-15.178	-15.625	-16.607	-13.85	-15.079	-15.535
1.9511	-1.5313	0.57529	2.2862	-0.96778	1.8732	0.85045	-1.1415	0.95452	0.75785	-0.7246	-0.34121	0.48113	1.5911	0.14836	-0.96809	0.28202	0.4587	0.97539	-0.21716	1.2314	1.1713	0.40631	1.1867	0.7944	1.4507	-0.53477	1.0137	1.3903	0.22785	-1.155	1.5149	-0.6529	-0.3132	0.42496	-0.51512	-0.48813	0.65853	0.22186	0.32017	-0.63848	0.76805	-0.11071	0.25506	-0.86188	1.1594	0.19727	1.1089	-0.15023	0.5367
5.9095	7.2253	6.6062	3.9362	6.0758	4.5791	6.8953	5.2575	5.9087	3.9791	6.0635	5.2838	5.3082	6.2603	6.1972	4.1931	4.8626	4.8187	5.0077	6.7354	6.6346	7.0665	5.6064	6.2696	4.5671	5.844	6.1972	5.5668	6.2142	6.0607	6.2227	6.974	6.9449	5.4222	4.8208	3.7167	5.3671	4.1858	4.5645	3.7849	5.9424	6.3333	7.1685	6.7009	4.7604	6.26	7.0599	4.4958	4.7378	4.9015
-11.932	-12.725	-11.699	-13.184	-12.339	-12.018	-14.453	-12.977	-14.486	-13.012	-13.095	-13.032	-14.274	-13.188	-12.988	-13.209	-13.431	-14.238	-12.967	-12.285	-11.781	-12.651	-13.635	-14.251	-13.286	-10.029	-13.833	-14.065	-13.999	-13.744	-11.559	-13.05	-11.114	-13.661	-14.55	-13.601	-13.552	-14.237	-12.911	-13.16	-13.638	-14.655	-13.324	-12.676	-13.136	-12.13	-12.419	-13.865	-13.097	-13.618
9.5494	8.9294	6.9026	8.3346	8.5801	7.8646	7.9851	7.8014	7.2018	8.4624	9.1886	6.5243	8.9988	8.4079	8.8883	8.9194	9.1928	8.5439	7.4198	8.1266	8.9072	10.02	8.1247	8.4028	7.8344	8.2387	8.4009	9.947	8.9279	8.7062	7.9922	9.9154	9.3841	6.9385	9.5558	10.305	8.4143	8.6974	8.4495	8.431	6.7394	8.6338	7.8906	7.0489	9.2997	9.3906	9.5027	8.7971	9.8006	8.453
6.81	7.2278	8.2272	6.4625	5.8441	6.4864	6.3271	6.7568	6.439	7.1027	7.5673	6.9466	6.9051	7.5876	6.994	6.0541	5.985	7.1545	6.2585	7.9552	7.5359	7.4628	6.4025	5.7793	6.0432	6.6577	6.3911	7.0398	6.4117	8.8424	6.8794	7.6054	7.9295	7.4349	6.855	7.0106	8.8506	6.5113	6.7221	6.9292	5.7197	5.1556	6.2029	6.8132	8.7498	8.7362	8.1204	8.1401	6.6172	6.1734
-2.4867	-1.5128	-2.6902	0.39834	-1.721	-2.0113	-1.4603	-0.26858	-2.1202	-2.0392	-1.1982	-0.46719	-2.4622	-2.9325	0.2418	-3.0159	-1.4875	-1.9819	-2.2195	-1.2022	-1.0204	-2.3321	-1.3698	-1.5905	-2.0219	-2.4461	-0.55995	-0.45676	-0.57759	-1.9726	-1.2795	-1.57	-1.7027	-1.9627	-1.24	-2.1518	-1.9934	0.32717	-1.6278	-0.85675	-4.1612	-1.5546	-1.2725	-1.507	-0.69163	-0.92973	-2.2797	-1.2536	-2.772	-3.1714
-10.416	-10.287	-10.398	-12.886	-12.241	-10.058	-12.21	-11.452	-12.79	-14.059	-12.578	-11.884	-12.723	-11.25	-12.476	-12.19	-11.488	-11.822	-10.701	-11.671	-12.049	-11.945	-11.754	-10.436	-13.35	-11.848	-9.5218	-10.383	-10.52	-11.361	-11.619	-12.803	-11.474	-11.511	-12.132	-12.643	-12.029	-11.263	-12.757	-10.791	-11.759	-12.586	-11.972	-11.692	-11.621	-13.039	-10.83	-9.4003	-10.849	-11.07
-3.7068	-4.6291	-3.431	-3.2555	-3.363	-3.1738	-3.2927	-4.7566	-3.8495	-1.9178	-3.7866	-3.4406	-3.8017	-2.2577	-3.6824	-3.6628	-4.9894	-3.5264	-2.7317	-3.6343	-2.9502	-1.9374	-3.258	-3.4041	-3.7801	-4.5655	-3.3968	-4.721	-2.2262	-3.5482	-4.2832	-3.8486	-3.1019	-4.0444	-4.3712	-3.8506	-2.2068	-3.1218	-3.2924	-5.3949	-4.4694	-4.763	-5.3275	-2.4987	-3.9515	-3.6761	-2.9992	-4.4493	-2.9831	-5.0576
8.2932	9.3295	10.158	10.197	10.372	10.727	10.919	9.5648	9.5012	10.199	9.8475	10.557	8.4244	9.7349	11.125	9.8008	9.1332	11.826	10.468	8.3317	10.222	10.052	10.649	10.163	10.199	10.542	8.1831	9.887	9.9037	10.013	8.057	10.295	8.739	8.8634	10.271	9.9861	9.1969	9.1923	10.125	10.668	7.9696	9.7392	9.0692	10.022	9.661	11.548	9.5557	10.01	8.7799	9.198
-11.12	-9.5373	-10.184	-10.176	-9.9597	-10.321	-10.222	-11.228	-6.2515	-10.554	-11.288	-10.487	-10.29	-7.9835	-10.676	-10.729	-9.3347	-10.01	-12.011	-11.565	-10.125	-9.8988	-11.958	-9.549	-11.659	-10.103	-10.282	-10.646	-10.306	-10.707	-9.9335	-10.86	-11.378	-8.5377	-8.8945	-8.1314	-10.143	-11.884	-9.4352	-10.256	-10.135	-10.028	-9.6111	-9.7962	-11.82	-10.34	-10.437	-10.772	-9.5541	-9.8426
-8.9203	-9.6318	-9.217	-9.1717	-9.446	-9.605	-8.3676	-9.2719	-9.2326	-9.933	-9.6058	-9.9254	-8.5373	-9.5817	-8.1859	-7.6644	-8.3428	-9.0978	-8.5188	-9.5659	-10.382	-10.501	-8.7089	-9.0654	-9.238	-6.6839	-8.8997	-7.6435	-9.8759	-9.4517	-9.1382	-10.241	-8.8361	-10.247	-8.0489	-10.507	-9.1203	-9.9743	-7.8836	-8.927	-7.3283	-8.4328	-8.767	-10.413	-7.8047	-7.2482	-10.234	-9.4987	-9.5002	-8.4841
-11.459	-11.889	-11.476	-10.973	-10.106	-12.103	-11.022	-11.967	-11.115	-13.013	-11.086	-11.444	-11.222	-11.267	-11.905	-12.283	-10.04	-12.207	-11.053	-12.853	-11.727	-11.528	-11.949	-11.102	-11.835	-11.265	-10.279	-10.578	-10.463	-10.547	-11.883	-9.9555	-11.257	-11.613	-11.108	-11.015	-9.0554	-11.667	-10.9	-10.515	-10.619	-11.144	-10.122	-10.141	-11.507	-11.869	-11.536	-11.904	-11.697	-10.815
-1.9555	-1.2987	-0.34514	-3.0912	-0.69823	-1.1121	-1.0595	-0.20184	-0.57719	-0.54102	-2.0134	-1.2741	-0.84479	-1.144	-2.93	-1.3702	-2.0618	-2.7547	-2.0141	-1.7322	-2.4929	-0.67644	-1.7803	-0.3545	-0.97645	-2.0479	-1.1181	-1.7872	-1.1697	-1.9756	-0.84779	-0.48957	-2.4119	-0.58137	-0.91351	-1.3785	-2.5505	-0.47791	0.15696	-1.2379	-0.79627	-2.7069	-1.4395	-1.5513	-2.5841	-1.0257	-2.4524	-0.81329	-2.9019	-1.4833
-1.6098	0.04501	-0.69403	-1.2975	-1.6956	-0.99344	-0.70603	-1.886	-0.12501	-1.636	-0.96355	-0.072386	-1.1921	-0.92471	-0.74349	-1.5935	-0.085008	-1.7107	0.13987	-1.2977	-1.8851	-0.60259	-0.76674	-1.8531	-0.10902	-0.40085	-2.0903	-0.47422	-1.8411	-0.7595	-0.5402	-1.3825	-2.3987	-0.17404	-0.50628	-0.14963	-0.78141	-2.4187	-0.70921	-1.1441	-0.90886	-2.5727	-1.7783	-1.1743	-3.4479	-0.54693	-1.3298	-0.35695	0.17076	0.019381
-3.3552	-2.9499	-1.1042	-3.9037	-3.0113	-3.9614	-4.9858	-2.4082	-4.1258	-3.8361	-4.3024	-2.7151	-4.8986	-4.2925	-3.6427	-3.1897	-3.2344	-4.5422	-3.85	-2.9616	-2.1039	-1.3586	-2.0444	-4.2438	-2.7095	-2.0171	-4.6046	-3.8505	-2.2054	-4.233	-3.5931	-3.6577	-2.1799	-2.7232	-5.0006	-2.6846	-2.9443	-1.1346	-3.4767	-3.8824	-2.9521	-2.0826	-4.2083	-2.9102	-5.1336	-5.1483	-5.8257	-3.5086	-2.518	-2.8786
-1.6172	-1.5206	-2.1796	-2.4857	-0.94786	-1.5431	-1.4317	-1.7703	-1.5726	-0.39985	-0.8668	-0.86753	-0.46792	-1.2559	-0.79739	-1.476	-1.4494	-1.1299	-0.61968	-1.3808	-1.8312	-0.84073	-1.8479	-0.19857	-2.8908	-2.5737	-2.6942	-0.54446	-1.5851	-1.7002	-1.787	-0.34304	-2.4528	-0.51848	-0.9947	0.046746	-1.599	-1.3637	-1.2701	-1.1779	-2.1567	-1.2936	0.0028356	-0.70037	-1.5551	-1.1932	-0.74664	-2.9502	-0.73701	-1.1633
-14.405	-17.228	-15.774	-13.985	-14.011	-14.893	-14.744	-14.009	-14.416	-14.729	-14.558	-15.806	-14.072	-13.898	-16.004	-14.617	-15.465	-12.65	-13.964	-12.484	-14.163	-15.171	-14.493	-14.278	-14.397	-14.614	-15.335	-13.919	-14.97	-14.574	-14.512	-14.05	-14.583	-14.266	-14.809	-13.986	-13.324	-13.735	-12.839	-15.275	-14.983	-13.911	-13.87	-14.397	-15.236	-14.959	-14.84	-15.11	-14.713	-13.564
4.0117	5.6955	4.2648	5.4607	5.1071	4.3775	4.4465	6.0027	5.0954	3.2512	4.3631	4.3425	4.271	4.1653	2.399	3.7472	2.8699	4.1198	4.3141	4.2949	3.0418	4.9013	4.6201	3.6397	3.2262	2.4946	2.8189	3.0231	4.3454	3.8115	4.9842	3.7745	4.7276	5.0025	6.2262	3.7499	4.1133	4.345	4.4109	3.384	5.169	4.1644	4.9436	4.3452	4.7271	3.6167	3.737	5.4335	5.0909	5.1366
-8.4393	-9.4757	-7.6088	-9.1699	-8.6459	-10.335	-11.212	-9.3508	-8.0177	-11.019	-9.4047	-10.129	-9.6656	-8.4445	-9.04	-8.5338	-7.9344	-9.1361	-9.3719	-9.0173	-8.335	-10.188	-9.909	-9.0582	-9.4881	-6.8557	-8.1938	-9.2725	-9.7506	-8.7405	-8.6795	-7.7766	-7.6179	-7.7707	-9.8418	-8.7914	-10.726	-8.7353	-8.3347	-10.497	-8.1407	-8.7907	-10.616	-9.7977	-10.88	-8.8305	-8.703	-9.6887	-9.4679	-9.7037
-0.71518	2.422	0.16292	2.1432	0.37526	-0.33787	0.33714	-0.61661	0.6332	-1.9602	-0.38009	-0.51896	0.1242	-0.74825	-0.14816	0.085368	0.25971	0.38374	-0.15114	-0.43653	-0.86177	-0.5273	0.14379	-0.25504	0.88767	0.92627	-0.6142	-0.40428	-0.52652	-0.51967	0.66481	0.34302	-0.058323	1.2194	-0.24411	0.47261	1.0518	-1.3108	-0.3268	0.71587	0.83858	-0.93574	1.628	-0.30533	0.48097	-0.033972	0.4047	-0.96428	-0.71661	-0.21718
-2.2102	-1.0728	-2.3087	-2.3403	-2.3113	0.23076	-1.3273	-0.70926	-2.1088	-1.3007	-1.0613	-1.912	-1.1031	-1.4074	-1.6649	-3.7155	-1.628	-2.2342	-2.459	-1.1653	-0.59575	-2.1623	-2.9126	-2.4307	-2.2825	-0.16149	-2.0419	-2.3774	-1.7636	-0.90947	-1.5165	-1.4928	-2.8038	-1.4349	-2.5377	-1.4529	-0.99668	-0.65536	-1.2315	-1.4998	-1.1712	-1.605	-1.3779	-1.8043	-2.4511	-1.8803	-1.187	-1.4484	-0.37685	-1.0551
-12.816	-12.393	-13.205	-13.385	-13.088	-12.773	-12.244	-11.94	-13.088	-11.789	-12.228	-12.207	-12.78	-13.384	-13.102	-11.241	-12.408	-13.122	-14.527	-13.2	-14.119	-12.141	-10.151	-13.731	-13.508	-13.373	-12.74	-12.931	-13.557	-13.135	-12.825	-13.199	-13.232	-12.27	-13.318	-14.932	-12.344	-12.957	-12.561	-14.329	-14.177	-12.463	-12.652	-14.031	-13.261	-14.223	-14.81	-13.07	-11.863	-11.588
-12.322	-10.08	-12.132	-12.635	-12.537	-12.142	-12.573	-11.928	-13.248	-13.598	-12.347	-13.853	-11.929	-12.127	-12.308	-12.478	-12.949	-12.64	-13.289	-12.559	-12.718	-13.078	-14.388	-12.136	-11.713	-14.057	-12.6	-13.323	-12.926	-12.5	-11.12	-14.278	-11.165	-12.408	-12.808	-12.682	-12.337	-11.927	-12.003	-13.042	-13.624	-12.421	-12.19	-11.919	-11.944	-11.133	-14.205	-12.026	-11.278	-11.54
-19.789	-20.002	-19.529	-20.337	-20.369	-20.163	-20.714	-21.788	-21.273	-21.18	-21.148	-21.137	-20.057	-20.46	-20.379	-20.708	-19.067	-20.535	-21.256	-20.186	-20.333	-19.741	-21.433	-20.498	-22.581	-22.109	-18.771	-22.028	-20.901	-21.175	-21.713	-22.174	-19.29	-20.801	-18.527	-21.086	-21.179	-17.627	-20.429	-20.167	-21.127	-21.629	-21.866	-21.684	-20.108	-20.445	-19.589	-20.443	-20.49	-21.175
2.5445	0.92239	0.01688	1.0792	1.1911	0.57214	2.7793	1.8087	2.2019	0.050018	1.1925	3.264	0.20731	0.47333	2.1329	2.5324	0.11044	1.1486	0.26083	0.35179	0.73806	2.491	0.5165	1.3237	1.0514	1.5557	0.77064	0.38507	0.30105	2.2049	-1.1557	0.73138	0.38935	-0.76741	2.0385	1.2652	0.86372	0.28259	2.2095	1.6822	1.0253	1.7008	1.4113	1.9514	0.65403	1.09	1.3136	1.6449	0.42175	1.1143
-10.04	-8.3038	-10.25	-9.7242	-9.1973	-9.7638	-8.7321	-7.0332	-6.9237	-8.223	-9.6144	-8.9756	-8.6647	-9.959	-7.6141	-7.8867	-10.119	-10.905	-8.2025	-10.177	-9.2213	-11.175	-9.1263	-9.6371	-8.2815	-9.7154	-9.7949	-10.717	-8.6387	-7.4441	-9.1431	-8.494	-7.3543	-10.391	-8.5829	-9.3322	-8.6456	-10.235	-7.7845	-9.8053	-9.9358	-8.5599	-7.3051	-10.322	-8.9578	-7.5482	-10.529	-11.379	-9.5487	-9.4739
-9.9254	-10.455	-10.049	-12.4	-10.469	-9.3448	-11.039	-10.205	-10.686	-11.354	-10.229	-10.715	-10.655	-9.9448	-9.4564	-10.958	-11.34	-11.253	-10.487	-9.8629	-11.177	-9.4261	-9.2538	-8.574	-9.4436	-11.849	-10.484	-9.7217	-11.411	-10.487	-9.9098	-8.858	-9.5822	-10.977	-10.707	-11.531	-8.9211	-10.452	-9.2644	-9.5125	-10.114	-8.937	-10.286	-10.043	-10.45	-9.7186	-9.2643	-8.9371	-9.9504	-11.567
8.2098	10.46	10.02	10.952	10.558	9.2822	10.025	11.541	8.0665	10.448	8.8095	10.099	10.285	10.78	10.407	8.732	9.006	9.1052	9.8549	10.576	8.8673	10.34	9.2915	8.9229	11.265	9.2489	10.565	8.2707	8.9341	11.11	9.7766	10.201	10.821	11.038	11.225	9.3972	10.269	8.4355	8.5174	10.228	9.6621	10.012	11.209	10.981	10.219	9.3971	9.6311	9.6581	10.725	9.2306
-15.914	-13.426	-14.86	-15.105	-14.255	-13.835	-14.679	-15.608	-13.799	-13.645	-14.743	-13.734	-15.342	-13.612	-15.87	-13.941	-14.799	-13.278	-14.796	-14.384	-12.489	-13.932	-15.392	-14.22	-14.217	-14.562	-15.851	-14.365	-13.363	-14.164	-14.376	-15.321	-14.365	-14.752	-14.457	-14.512	-15.132	-16.645	-15.136	-14.655	-14.219	-13.925	-14.259	-12.34	-14.742	-15.165	-14.83	-14.887	-16.238	-15.454
-8.4169	-9.7288	-7.3605	-8.3661	-9.146	-7.3906	-8.2297	-8.939	-9.8803	-8.9498	-8.9877	-9.323	-10.471	-8.3027	-10.566	-9.1312	-9.5441	-8.1011	-10.265	-7.8325	-8.4707	-9.6591	-7.1532	-9.7914	-10.289	-9.1975	-10.326	-7.2139	-8.1292	-9.3275	-8.248	-9.3784	-8.7608	-7.8997	-8.3171	-9.5002	-9.4012	-10.215	-9.9806	-7.3517	-8.1262	-9.7132	-7.9847	-8.1026	-9.3271	-10.079	-8.7285	-9.7687	-8.5463	-8.3941
-1.3669	1.6287	-0.92186	-1.4579	-0.57832	-0.19006	-1.313	-0.61335	-0.65095	-0.47061	-0.11576	0.74866	-0.76624	-1.2442	-1.142	0.43486	0.37006	0.20081	-0.27262	-0.025902	1.0324	-0.49658	-0.13001	-0.37335	-1.1925	-0.1387	-0.96189	-1.19	-0.5393	-0.0040393	-0.67067	-0.39339	-0.43335	-0.34889	-0.39052	3.3748e-05	0.028401	0.52356	0.41079	-0.92504	-0.17159	0.49715	0.51066	-1.1311	-1.0255	0.37876	-0.11081	0.73178	-0.07225	0.085488
4.4037	6.7478	6.5209	7.4427	6.5547	6.8692	7.537	5.7412	8.6458	5.2771	6.1408	7.0842	7.7593	7.598	6.5512	5.5062	6.2054	5.5272	8.1395	7.6078	8.2626	6.7388	6.0135	6.5501	7.5745	6.8544	6.351	6.3463	6.7816	8.2325	6.38	8.5422	6.8298	7.3464	5.0759	6.9086	6.0522	6.5594	7.1719	5.7789	8.6133	6.4606	7.3247	7.7566	7.362	6.4114	5.947	6.3606	4.3357	7.4723
-4.4726	-3.0533	-2.9147	-2.9072	-3.9734	-4.1877	-2.1118	-3.2215	-2.2665	-1.313	-0.9979	-2.8548	-2.3146	-2.4918	-1.4222	-1.3299	-3.306	-4.0724	-2.4211	-1.4309	-2.3159	-2.5912	-2.2587	-1.7295	-3.5871	-3.2546	-2.9454	-2.9023	-2.2294	-2.5933	-2.8075	-3.1506	-3.937	-4.3456	-0.71811	-3.2643	-4.15	-2.5313	-2.0545	-0.64943	-1.6077	-3.121	-1.8188	-3.0161	-0.98228	-3.0363	-2.0846	-2.2101	-3.8063	-1.0274
-9.4531	-9.1392	-10.812	-9.2465	-8.9917	-10.522	-9.2421	-10.561	-11.009	-9.3408	-8.4048	-10.228	-8.197	-8.9788	-9.814	-10.459	-9.7333	-9.8795	-8.8449	-9.8403	-10.039	-12.067	-8.8664	-9.3922	-10.247	-8.347	-9.974	-9.3824	-9.7265	-11.197	-11.375	-9.6966	-11.52	-8.6166	-8.9655	-8.8001	-9.756	-9.197	-11.296	-9.5802	-8.8187	-8.0492	-9.869	-9.0216	-9.5527	-9.919	-10.367	-9.3056	-8.6824	-8.3784
-11.911	-11.361	-11.662	-11.647	-10.397	-12.01	-10.85	-10.157	-11.737	-9.3524	-10.299	-10.451	-12.225	-11.944	-11.049	-11.427	-10.153	-12.059	-10.323	-11.554	-10.916	-10.727	-11.711	-11.629	-10.574	-10.243	-11.795	-9.6115	-11.16	-10.257	-12.6	-10.132	-11.817	-12.407	-11.744	-11.488	-10.869	-10.424	-9.5236	-10.172	-9.9658	-9.808	-11.037	-10.395	-12.098	-10.698	-11.249	-11.895	-10.495	-12.07
2.5369	1.5334	2.5099	1.8171	1.1148	2.833	2.0377	1.398	1.7232	1.53	1.251	2.2891	3.6459	2.4259	2.1592	1.5676	1.782	3.4469	2.4384	1.8109	1.2846	2.1342	2.5093	1.3829	2.4119	1.1098	0.76535	2.1204	0.45924	1.5943	2.549	1.5671	1.2487	0.17803	1.9026	1.9536	1.3135	0.5633	2.9241	0.84302	2.6498	1.8419	1.8508	1.6883	0.49124	0.90127	3.8871	2.3726	1.7086	3.0647
-2.1099	-1.4149	-2.0907	-2.2922	-2.0475	-2.026	-1.7637	-1.9468	-1.2519	-2.5493	-1.0457	-1.14	-1.4991	-2.0208	-0.98107	-1.4365	-1.3486	-1.2521	-1.0356	-1.0844	-3.232	-3.0185	-1.3668	-0.69188	-1.8278	-3.5946	-2.4969	-2.0141	-2.9448	-3.0828	-2.8825	0.093632	-2.2023	-3.4253	-2.4589	-2.2518	-1.5874	-0.99125	-2.0979	-1.0856	-2.3062	-0.56044	-2.3307	-3.2434	-0.67253	-1.0858	-2.1054	-0.063069	-1.0055	-1.2353
-3.0453	-1.4768	-1.9433	-1.9654	-0.73982	-0.89179	-1.0599	-2.3847	-2.4972	-2.8654	-2.2351	-1.2679	-0.26045	-1.3653	-1.565	-2.2652	-1.254	-3.1923	-0.84137	-0.56811	-1.9337	-1.8062	-4.0718	-3.2049	-2.8064	-1.0994	-0.97515	-1.104	-1.5394	-1.8913	-2.2489	-2.6277	-0.55662	-2.9476	-0.14594	-2.7188	-0.35296	-2.4507	-1.4975	-2.3952	-1.7025	-2.2306	-1.0678	-1.4786	-2.5501	-1.5953	-1.2323	-2.3332	-2.6221	-1.0011
-1.6571	-2.4932	-0.87755	-0.77244	0.38513	-2.3044	-1.2221	-0.84242	-1.1402	0.18244	-2.237	-3.8273	-0.38505	-1.7399	-1.6985	-1.4855	-1.7688	-1.0859	-1.3562	-1.1046	-2.0701	-1.597	-1.8064	-1.0283	-2.6067	-1.6691	-0.67669	-1.4982	-2.3596	-1.7065	-1.8485	-0.93492	-0.36593	-2.176	-2.0968	-2.7713	-1.4679	-1.4216	-0.36666	-2.224	-2.1624	-0.97884	-0.65746	-1.0589	-0.84907	-1.427	-2.1676	-1.0861	-2.9656	-1.8401
-10.144	-9.4205	-8.3222	-9.5073	-10.171	-7.8088	-8.2122	-10.805	-8.819	-7.4038	-9.8309	-8.9769	-9.1801	-7.7424	-9.0008	-8.8328	-10.328	-9.3309	-7.6848	-9.6577	-9.832	-8.8678	-9.8553	-10.35	-9.4322	-10.005	-7.6208	-8.2917	-9.2311	-7.1702	-8.0527	-9.9695	-9.3971	-9.4678	-9.1629	-8.4791	-6.7965	-10.623	-9.6329	-8.3689	-8.6644	-8.6162	-8.4402	-8.3328	-9.0633	-7.603	-8.995	-8.3799	-10.365	-10.27
-2.1661	-3.7746	-3.7738	-3.7162	-2.9647	-3.7095	-5.5248	-3.6902	-4.841	-3.6312	-3.144	-3.3815	-2.4375	-3.6684	-4.3227	-4.4177	-3.9508	-3.0393	-3.2713	-1.6369	-3.387	-2.7167	-3.0115	-1.2695	-3.4809	-1.9429	-3.1725	-3.553	-4.6473	-2.722	-3.8271	-3.6232	-3.2343	-3.0458	-5.3211	-1.8152	-5.3351	-3.7649	-2.473	-2.3948	-4.2948	-4.0722	-2.8627	-5.4634	-3.9526	-3.123	-3.2879	-3.7193	-3.4831	-1.6452
-3.9072	-3.6189	-5.1646	-1.8169	-3.1731	-5.4707	-4.0487	-5.5775	-2.8158	-3.7684	-3.7669	-5.2587	-3.6676	-4.0145	-3.6553	-3.9528	-3.1182	-4.6585	-3.2164	-2.3226	-4.5561	-2.9557	-6.4216	-3.9044	-2.9328	-3.2253	-5.1652	-4.8098	-4.6926	-1.7795	-3.6812	-2.6703	-3.0843	-4.4758	-2.9306	-3.6407	-3.9564	-4.3219	-3.7805	-2.5528	-4.3822	-4.6315	-3.8543	-3.0553	-4.6147	-3.138	-4.256	-1.9719	-3.8882	-2.8355
-11.501	-11.613	-11.398	-10.003	-10.414	-11.463	-11.069	-11.641	-11.565	-12.927	-11.738	-12.599	-11.386	-11.338	-12.329	-11.151	-12.642	-10.702	-11.055	-11.567	-12.118	-10.891	-12.313	-10.416	-11.49	-12.599	-10.91	-11.385	-10.396	-11.343	-11.589	-12.316	-11.778	-11.723	-12.127	-11.056	-11.355	-12.585	-13.344	-10.376	-10.597	-10.721	-13.442	-11.684	-12.622	-11.731	-12.673	-12.674	-10.99	-11.064
-2.9008	-3.2708	-4.1173	-2.2075	-1.9657	-4.4092	-1.9969	-4.461	-4.0445	-3.1687	-4.674	-1.9723	-4.6234	-4.0047	-1.726	-4.2706	-3.0787	-3.356	-2.8457	-3.698	-3.2228	-3.7684	-3.0902	-4	-1.3242	-4.2332	-3.0701	-3.2021	-2.4873	-2.6855	-4.381	-4.2559	-3.0426	-2.4665	-2.7189	-2.3352	-4.131	-4.3314	-2.2404	-3.7356	-3.0249	-3.4636	-4.2321	-3.7808	-3.8425	-3.3205	-3.7576	-3.3096	-1.8806	-3.1233
-13.726	-11.713	-13.286	-12.597	-11.244	-12.593	-11.623	-11.451	-12.175	-13.17	-12.956	-14.044	-13.875	-12.099	-13.469	-11.946	-13.625	-12.183	-12.51	-14.01	-14.434	-12.736	-13.947	-12.394	-13.85	-10.675	-13.953	-12.406	-13.426	-13.662	-13.619	-12.031	-13.788	-14.022	-12.433	-13.795	-13.625	-13.16	-14.491	-12.677	-11.699	-11.862	-13.993	-11.128	-13.195	-13.159	-11.594	-12.487	-14.353	-12.513
-21.06	-23.211	-22.161	-21.039	-22.168	-22.111	-22.192	-22.006	-22.57	-22.167	-22.822	-23.961	-22.712	-23.227	-20.605	-22.433	-21.931	-21.808	-24.047	-21.545	-22.361	-23.278	-22.708	-22.746	-21.706	-23.023	-22.848	-22.616	-23.537	-21.2	-21.439	-23.543	-23.347	-22.844	-22.429	-20.679	-23.542	-20.67	-22.5	-20.565	-20.988	-22.178	-22.821	-22.87	-22.13	-24.095	-22.529	-23.321	-21.38	-22.694
2.1383	2.6094	2.5304	5.4491	2.3236	3.101	3.8504	2.7967	2.7159	3.2108	2.8365	2.4857	2.8224	3.3829	1.8784	5.0947	3.0138	1.7275	3.7862	2.7648	3.7858	2.5123	1.2768	1.6091	2.4259	2.9653	1.8183	2.9281	1.479	2.5254	3.0865	2.415	4.045	3.7577	3.4198	3.139	3.1613	1.8557	3.0904	1.1319	3.2486	3.1832	2.9906	2.3339	1.8583	2.8952	3.2209	1.0387	3.4675	3.1375
-0.92386	-3.0438	-1.4495	-0.87509	-1.7476	-0.68118	-1.5507	-1.4294	-1.7504	-0.99815	-0.6559	-1.799	-2.6741	-1.2855	-1.995	-0.7818	-0.47773	-0.62447	-1.4571	-1.595	-0.62761	0.44862	-0.12951	-1.1207	-2.2647	-2.8662	-0.55414	-2.8893	-1.5138	-1.3486	-0.51412	-3.004	-1.0783	-1.7677	-2.8945	-2.0847	-0.57539	-2.4637	-1.4642	-2.4937	-1.4763	-0.76194	0.56603	-1.1757	-0.99662	-1.8276	-1.9211	0.44096	-3.6514	-1.5317
1.6784	3.4267	2.0874	1.985	0.049462	1.0247	1.5035	1.5298	2.041	1.6917	1.2556	0.93976	0.046299	3.2599	0.60964	2.5227	2.0273	1.5217	1.2242	2.6334	0.090299	1.0418	0.70003	2.1698	2.208	0.72723	0.72833	2.2232	0.7899	1.7887	1.2878	1.2851	1.6852	2.2113	2.2222	2.1016	1.0769	1.2746	1.0885	2.1641	3.5843	1.8256	2.2532	2.0609	2.494	1.8826	0.43723	1.9612	1.8941	2.4135
-8.4806	-8.6768	-8.0344	-7.9755	-6.8311	-8.232	-7.6057	-6.6877	-9.1308	-6.5325	-7.4995	-6.9082	-7.1318	-7.1316	-8.4295	-6.4819	-8.5296	-7.2313	-7.4424	-6.1546	-8.1769	-8.8298	-7.1294	-6.0163	-7.1641	-6.9269	-8.0124	-8.5571	-6.7994	-7.1407	-6.332	-8.5662	-5.796	-6.9663	-7.8426	-8.7766	-8.5544	-8.7907	-8.3408	-5.966	-6.6725	-7.8916	-7.0819	-8.2435	-6.1362	-7.957	-6.859	-6.8915	-9.0481	-7.9712
-14.037	-11.61	-10.962	-11.534	-12.026	-11.726	-11.925	-11.978	-12.718	-10.892	-9.788	-10.692	-11.424	-12.987	-9.841	-11.128	-10.856	-12.075	-12.105	-11.01	-12.143	-10.58	-11.768	-12.24	-10.966	-10.773	-11.628	-11.41	-12.93	-10.889	-12.346	-10.903	-12.118	-12.099	-12.222	-12.489	-10.567	-11.444	-11.693	-12.024	-11.618	-11.157	-12.13	-12.449	-11.88	-10.735	-11.707	-10.477	-10.893	-10.683
-1.4016	-2.1929	-1.5667	0.060872	-0.90186	-1.6432	-2.142	-1.3411	-2.461	-0.33798	-2.5663	-1.971	-0.46786	-1.172	-2.5878	0.5646	-2.2123	-2.061	0.065332	-1.5177	-2.1105	-1.0698	-1.2638	-2.4348	-1.339	-1.0797	-0.76073	-0.67556	-0.53844	-1.1721	-1.7393	-0.95027	-0.53063	-0.027203	-1.0021	-1.6189	-0.70755	-3.2188	-0.12654	-1.6695	-1.5034	-0.73202	-0.45447	-1.3441	0.97132	-0.44083	-1.3817	-1.028	-1.3712	0.59047
-1.2425	-1.7514	-0.42503	-0.86203	0.72124	-0.94406	-0.68427	-1.9266	-1.7006	-1.5649	-1.9302	-0.047442	-0.17128	-0.98298	-1.077	-0.26747	-2.0806	-0.55955	-1.39	-2.4456	-1.5121	-1.8783	0.077726	-1.0943	-1.0278	-1.6697	-2.0668	-1.7117	0.80663	-0.93629	-0.15967	-0.231	-1.6655	-1.8431	-1.0168	-2.6714	0.34043	-1.8717	-1.9038	-1.1919	-2.2549	-1.8541	-0.50465	-2.2206	0.70974	-2.1269	-2.8181	0.7345	-0.93141	-1.849
0.13922	-1.2348	-2.3893	-2.0132	-0.94997	-0.81367	-1.7162	-1.2762	-2.6396	-1.2253	-1.316	-1.547	-2.2145	-2.3033	-0.85054	-1.1094	-2.6412	-0.44022	0.22301	-1.2507	-1.4482	-1.8755	-2.1331	-1.6088	-1.3783	-1.7944	0.090557	-0.86377	-1.3308	-0.97412	-1.7358	-3.2023	0.11872	-0.88441	-1.8347	-1.7815	-0.23772	-4.4354	-2.9036	-1.837	-0.90356	-0.88701	-1.5053	-2.5207	-1.848	-2.7925	-0.64412	-1.9079	-1.1699	-2.5446
4.338	4.199	4.1249	4.6348	4.5717	3.3375	4.1472	3.2756	3.3335	4.4225	2.4631	4.4849	4.7679	3.972	4.8286	5.8368	5.4144	5.1408	4.0858	5.3356	4.1108	2.8033	4.4037	4.0441	2.9711	3.5988	4.6259	3.6856	4.1828	4.2495	4.9583	4.2266	4.6038	5.7287	3.9678	4.9099	3.3696	5.4717	6.614	3.0838	4.8591	5.2985	2.783	3.4115	4.1463	4.6958	4.321	4.9028	3.5352	4.479
-13.126	-13.728	-12.034	-11.073	-11.107	-14.137	-11.56	-12.509	-12.158	-12.916	-12.668	-14.014	-12.654	-13.257	-12.471	-12.569	-11.149	-11.853	-12.556	-14.47	-11.883	-11.956	-12.699	-12.957	-11.92	-13.106	-14.373	-12.018	-12.732	-12.593	-13.35	-12.023	-12.019	-13.448	-11.758	-11.257	-13.601	-13.837	-13.658	-12.764	-12.249	-13.989	-13.492	-12.324	-10.982	-14.712	-11.429	-11.981	-12.657	-10.246
-4.2243	-4.8221	-3.7604	-4.4228	-3.9389	-4.4393	-2.3899	-3.1264	-3.3055	-4.2235	-4.6159	-1.9205	-3.231	-5.3224	-4.1902	-2.6053	-3.5498	-4.6531	-4.8764	-3.3207	-2.5803	-3.9546	-2.5751	-3.7563	-2.8137	-2.0693	-3.2145	-3.1865	-3.6317	-5.3638	-3.7064	-4.2611	-4.0894	-2.9518	-4.8319	-3.9702	-2.959	-3.7316	-2.7307	-3.4071	-5.7512	-4.6096	-5.2442	-3.4104	-3.565	-4.2018	-4.265	-2.8496	-4.0657	-2.8093
-2.1412	-2.358	-1.211	-1.7906	-3.0982	-1.7015	-3.5899	-1.9071	-3.8487	-3.4599	-2.7988	-1.275	-2.8009	-4.406	-3.1039	-2.5683	-3.7499	-1.896	-2.6883	-1.094	-3.0348	-2.9359	-1.948	-3.7614	-1.4688	-2.3746	-2.2716	-2.6304	-3.4415	-1.6968	-1.7553	-0.76533	-2.1549	-4.0689	-2.493	-1.7464	-2.8875	-1.7274	-2.0064	-3.0466	-0.7409	-3.5493	-2.4605	-0.50696	-3.3127	-2.4102	-2.8152	-1.8821	-2.1969	-2.2746
-8.1575	-8.8496	-8.0077	-8.8315	-9.0457	-9.1656	-7.4472	-9.0614	-10.923	-7.3382	-9.4117	-9.6357	-10.956	-6.9484	-8.5298	-9.7142	-10.044	-9.0485	-9.5411	-9.5116	-9.4774	-10.399	-9.6481	-7.8144	-10.153	-8.4301	-9.5066	-7.7104	-10.616	-10.453	-9.1895	-8.9937	-8.7686	-8.6926	-8.4985	-9.687	-8.2943	-9.1101	-9.2252	-7.5913	-8.6582	-9.7961	-8.3576	-7.5501	-9.5629	-9.0624	-10.293	-9.003	-8.0409	-8.4884
-1.312	2.4809	0.44423	-0.99185	1.3637	0.26949	0.62125	0.54205	1.2802	-1.1972	-1.3974	-2.3916	-0.62971	-1.7114	0.084829	0.28338	-0.072954	-0.40315	0.3936	0.74509	-0.44173	0.65352	-0.24424	0.69415	1.3566	0.50332	-0.64039	-1.3305	-0.69288	1.6658	0.87701	-0.29129	0.4382	0.24295	-2.5653	0.024676	-0.64562	0.49602	1.1556	2.1105	-0.72341	-0.30978	-0.15685	0.97411	-1.3669	-0.80916	1.1507	0.8661	0.16784	-1.3591
8.8104	8.6616	9.0592	10.775	9.7917	8.8407	10.044	10.688	11.454	11.945	9.9466	8.3304	9.8404	9.0866	9.5502	10.189	11.055	9.075	10.065	10.73	7.1336	9.4829	9.6771	8.9963	9.5006	11.243	10.219	9.4784	9.6826	10.262	8.4009	9.8355	9.5476	10.109	10.603	11.375	10.568	8.4814	10.225	9.5919	9.844	11.041	9.9093	8.799	10.158	8.8048	10.44	8.8668	8.1816	9.7493
2.1904	3.8026	1.9614	1.6448	1.3999	3.1446	0.5689	2.522	2.1112	1.7665	2.2685	3.5775	2.8611	0.99197	1.9496	1.8568	1.2576	3.5969	1.2814	0.72157	1.8625	1.539	0.87271	2.2346	1.1328	1.8437	1.0487	0.27864	2.6805	1.5318	1.3504	3.2003	0.78088	2.1445	3.13	3.3104	2.2403	1.4082	1.9814	2.9163	3.395	2.1388	0.065474	0.088973	2.3314	1.5438	1.6792	1.3843	3.399	2.4546
-13.4	-13.545	-13.053	-14.081	-11.728	-12.378	-14.262	-12.835	-13.636	-12.862	-13.638	-12.143	-13.695	-13.364	-11.881	-13.053	-13.913	-12.736	-12.025	-12.941	-13.038	-15.592	-13.197	-11.677	-12.551	-13.053	-13.182	-14.862	-12.005	-14.21	-12.143	-13.638	-12.385	-12.636	-12.484	-14.054	-11.836	-12.784	-14.998	-12.996	-13.753	-12.113	-12.366	-12.112	-13.565	-11.764	-12.898	-12.678	-12.19	-13.656
-0.7173	-0.56082	-0.72028	-2.411	-0.94004	-1.0088	-2.2935	-2.3464	-1.969	-2.185	-1.2339	-1.7837	-1.508	-1.1643	-2.0039	-1.7052	-1.6885	-1.6352	-1.9648	-2.8028	-0.82422	-1.1186	-1.6676	-0.8645	0.22128	-0.9055	-2.2896	-0.5275	-2.0264	-0.49029	-0.46275	-1.7397	0.23538	-1.4434	0.13761	-0.75494	0.72255	-2.6282	-1.6603	-1.0505	-1.7424	0.59534	-1.5174	-1.181	-0.90876	-1.0968	-0.8998	-1.2855	-1.3169	-1.4945
-10.745	-10.043	-10.692	-9.6045	-12.604	-10.674	-10.809	-10.977	-10.805	-11.168	-10.803	-11.855	-10.314	-10.058	-11.504	-12.807	-10.295	-12.254	-10.267	-11.329	-11.205	-10.864	-11.327	-9.4104	-12.751	-10.541	-10.28	-11.748	-11.552	-10.525	-11.525	-11.159	-11.483	-11.426	-12.13	-10.64	-10.151	-11.436	-10.834	-9.9853	-10.324	-10.182	-11.019	-8.9327	-11.661	-11.362	-10.706	-9.0429	-11.784	-10.461
3.3289	4.1364	4.6488	4.922	4.0141	4.2489	6.3657	4.5394	3.1687	4.7022	4.8405	5.0543	5.83	4.707	5.6257	4.3213	4.6358	6.2473	4.3566	4.7691	3.6732	3.9378	3.5798	5.1154	3.957	4.2408	3.4156	5.7504	4.5737	5.2862	4.2261	4.5751	5.6282	3.8707	5.1507	4.0095	3.6398	5.4003	4.5905	4.9743	3.2538	3.6365	4.0619	4.1826	3.3998	4.6444	3.0094	3.5672	3.5868	4.9494
-8.766	-8.4625	-9.8977	-9.1597	-9.3439	-9.3873	-7.6577	-7.1992	-10.581	-8.9564	-9.8757	-8.461	-7.6429	-9.2307	-9.0322	-6.8481	-9.6625	-10.668	-9.1767	-8.9179	-8.9815	-9.202	-8.3036	-9.94	-7.8982	-9.8725	-8.5742	-8.7544	-10.102	-8.227	-9.8416	-9.9691	-9.8458	-8.9694	-8.1077	-9.3591	-9.2873	-8.7137	-8.729	-8.419	-9.179	-8.5597	-10.485	-8.8244	-7.9386	-7.8919	-9.2801	-8.1567	-8.3249	-9.7199
9.1385	11.341	9.3834	10.705	10.133	8.5127	9.9279	9.6599	10.625	9.6383	8.9171	10.253	9.1108	8.1791	10.156	8.515	9.2225	11.318	9.787	9.1762	9.1001	9.9258	10.204	10.287	9.9708	8.5764	9.6861	10.274	8.9337	12.371	10.351	10.909	8.6978	9.9065	9.428	11.748	9.7748	9.0101	11.215	9.936	9.5565	9.2503	10.364	10.202	9.8423	8.7053	7.8851	9.4009	8.8747	10.799
-6.1461	-7.0144	-5.3228	-7.8702	-7.3513	-6.4408	-6.5028	-6.7057	-6.7828	-7.4111	-6.4331	-6.3343	-7.7376	-6.1112	-7.9358	-7.7862	-5.2307	-5.817	-8.4427	-6.3416	-7.5976	-6.1862	-7.4291	-6.5837	-6.8373	-6.8889	-6.8404	-6.3566	-6.8969	-6.0604	-7.1372	-6.0654	-7.044	-5.9791	-6.1545	-4.9748	-5.9969	-4.9163	-6.3469	-6.9383	-7.1193	-5.9172	-5.3864	-4.6392	-6.4492	-4.4958	-7.0441	-6.1999	-5.5348	-5.3191
-2.2568	-4.4788	-3.9412	-4.1375	-2.29	-1.7409	-2.0281	-2.3686	-3.6202	-3.6567	-3.7534	-2.369	-3.1043	-2.6389	-2.6304	-3.7988	-2.9647	-3.4669	-1.5334	-3.1086	-2.5511	-2.8534	-3.5252	-2.897	-2.7995	-1.7224	-2.1191	-1.2588	-4.4093	-3.5523	-2.1304	-1.6618	-2.8097	-3.5777	-3.0365	-2.2404	-2.4154	-3.7592	-3.6406	-2.9027	-2.653	-4.1808	-2.6832	-4.5714	-1.8408	-3.9845	-2.1756	-3.6151	-3.539	-2.2104
-3.8646	-3.8809	-2.2056	-3.58	-2.019	-2.1883	-3.7085	-4.309	-3.9362	-4.1993	-1.8486	-3.5324	-4.0351	-4.5023	-4.0555	-3.28	-2.5769	-4.6261	-3.5533	-6.4759	-4.265	-2.131	-4.4576	-3.8625	-4.3363	-4.1764	-4.9542	-2.8202	-4.0077	-1.9048	-2.4731	-3.9798	-3.4302	-5.2901	-5.091	-5.0054	-2.4226	-3.1307	-4.4754	-3.416	-3.987	-3.8714	-4.0766	-4.5173	-2.191	-3.3788	-3.6193	-3.5743	-3.1745	-5.1659
-1.0258	-0.84228	-0.1077	0.70187	0.66892	0.043352	-1.726	0.084981	-1.0484	-0.71722	-1.2006	0.10939	-0.12671	-0.1228	-1.15	-0.16085	0.50886	-1.1492	-0.90838	1.4973	0.631	-1.4979	1.3004	-0.28828	1.1498	-0.035378	-1.011	0.18049	-0.51413	0.011108	-2.2278	-0.51633	0.48694	0.24244	-2.3703	-0.65268	-1.1684	-1.2397	-1.5327	0.44071	-0.16358	0.48633	0.51392	1.9221	-1.493	0.22261	-0.70827	-1.275	-0.067763	1.5028
-12.409	-13.782	-13.724	-11.308	-13.248	-12.42	-11.573	-12.389	-12.312	-13.022	-12.711	-14.545	-12.75	-13.932	-11.131	-12.354	-12.282	-13.857	-11.454	-13.073	-12.898	-12.95	-12.221	-11.401	-12.667	-13.404	-11.426	-13.176	-13.222	-12.963	-13.102	-12.002	-12.315	-13.358	-13.119	-14.31	-13.8	-13.344	-12.077	-12.735	-13.121	-13.028	-11.914	-13.963	-13.464	-12.854	-11.551	-12.502	-12.726	-13.6
-12.885	-13.419	-11.361	-12.72	-12.573	-12.502	-12.106	-12.77	-13.862	-12.06	-12.931	-12.297	-14.456	-13.416	-11.923	-11.201	-11.708	-13.678	-11.467	-12.479	-13.05	-13.55	-12.792	-12.532	-12.744	-13.347	-12.764	-13.054	-14.014	-13.728	-13.856	-13.106	-12.456	-13.275	-14.079	-12.416	-13.235	-13.248	-13.426	-12.184	-12.389	-12.611	-11.52	-13.491	-11.807	-12.609	-13.07	-14.947	-12.226	-12.803
6.3496	8.316	9.0339	7.1631	8.518	7.3831	8.9765	8.7811	5.9673	7.6355	6.4401	6.6423	6.2432	7.7525	7.8398	7.091	8.8964	8.167	6.5796	8.1705	6.5101	7.3969	8.4417	9.136	8.4777	8.1495	8.118	7.7499	7.9464	8.3643	9.1263	7.5512	9.2033	7.4587	9.3719	9.1612	9.1652	8.6264	8.5711	8.4447	7.7281	7.4225	7.3076	9.174	8.9462	9.3422	6.3471	6.7238	8.5206	7.7775
-1.6095	-0.8049	0.6157	-0.5812	-2.6263	-2.0056	-1.9839	-3.0514	-1.885	-1.1492	-1.7679	-1.9737	-0.28605	-1.4576	-1.7737	-1.9652	-1.7256	-0.94823	-1.25	-2.4349	-2.408	-0.88836	0.10496	-1.2792	-3.1569	-0.46746	-1.7559	-1.1414	-0.86954	-1.5018	-0.17326	-1.4911	-1.3042	-0.32372	-1.4704	-0.9704	-1.1057	-0.049822	-1.852	0.82819	-1.0644	-2.8702	-0.57933	-1.0173	-1.3208	-1.2703	-1.4069	-0.18236	-1.1023	-2.1679
2.5439	0.35738	2.4988	2.4699	-0.072842	0.83911	0.92052	1.384	0.84891	1.2181	2.1701	2.2714	1.6339	1.1268	1.583	2.5879	1.7375	0.50637	1.0136	1.8755	3.4183	1.9271	1.5178	1.263	1.1189	2.5861	2.029	1.695	1.816	1.9978	1.9093	0.18253	2.6692	2.5434	1.3858	0.59024	0.52981	-0.26505	2.1063	0.71835	1.9236	2.2094	1.6646	1.6782	0.6411	3.0363	1.7483	1.5605	1.6187	2.8857
-1.7072	-2.7793	-2.7053	-1.555	-0.63369	-1.3502	-1.1953	-0.26255	-1.5484	0.69099	-0.35387	-1.6426	-2.5289	-0.87302	-1.2437	-0.4813	0.54604	-2.1998	-1.0687	-1.0274	0.56883	-1.2781	-2.3951	-2.3731	-1.0531	-0.33051	-1.7284	-0.18894	-1.6979	-2.0481	-1.091	0.52568	-1.7797	-1.1525	-0.35848	-1.1923	-0.19121	-0.71985	-1.756	-3.872	-1.0042	-0.49379	-0.13975	-1.6223	0.22049	-1.0649	-0.97751	-1.3962	-0.32581	-0.035093
2.6697	4.5298	3.4665	3.2275	5.6452	4.5128	2.5728	3.9576	4.6399	3.4778	5.1857	4.8823	5.3626	5.1796	4.3984	5.1491	4.7989	4.7499	3.8314	4.7921	3.3914	3.3435	3.438	3.7594	4.8323	5.2	4.4532	5.7152	4.353	3.2231	4.9308	3.9816	5.5072	4.8288	4.3333	4.7183	4.9886	5.5839	3.893	5.3952	4.3811	4.7402	6.3613	3.8333	3.9851	4.4169	5.7899	4.5343	3.0568	4.3554
0.51916	0.44278	-0.23359	-0.4712	0.28173	2.1713	0.9502	-0.93117	0.94262	0.84865	0.48033	-0.9442	-1.1378	0.085671	-0.059317	0.85711	-1.2226	0.79941	0.068608	-0.32834	0.6083	0.073825	0.80585	0.39983	-0.8623	0.70865	1.1185	0.42646	0.20154	-0.1931	0.74488	0.73159	-0.54629	0.77139	0.39857	0.68576	0.78298	2.617	1.1924	0.45312	-0.86766	1.2411	1.6481	2.0028	-0.099627	1.9546	0.23576	1.3298	-0.022484	-0.18446
-2.1868	-0.77864	-2.665	-1.9356	-3.2153	-2.6887	-2.0387	1.0227	-2.0935	-1.6517	-0.66419	-0.79913	-0.52871	-0.85498	-0.92124	-1.1739	-1.1287	-3.057	-1.3491	-1.081	-3.8518	-1.1847	-0.6176	-0.92808	-1.3334	-2.2167	0.045473	-1.7383	-2.9669	-0.74736	-1.347	-1.1299	-2.5858	-1.145	-0.299	-2.353	-2.9338	-0.96317	-2.5973	-1.9112	-0.79131	-2.4241	-1.7751	-0.64553	-0.72886	-0.46795	-1.5853	-1.3193	-2.4203	-2.2307
-7.3581	-6.8915	-5.9216	-5.1114	-6.207	-4.6108	-6.7836	-5.0516	-6.2293	-5.1664	-5.3432	-6.2139	-6.4317	-5.3416	-7.2184	-5.5139	-6.309	-6.2201	-6.6818	-5.0675	-5.1714	-5.2085	-5.5609	-4.7351	-5.66	-5.0682	-5.7573	-4.7603	-6.4287	-5.99	-5.0962	-4.7065	-8.0074	-4.4671	-5.8963	-6.6671	-4.5966	-3.6478	-6.0917	-4.2751	-5.1495	-5.0223	-5.4755	-6.1679	-6.6337	-5.2671	-4.8762	-5.4136	-5.3	-5.9388
1.2865	2.2629	0.38254	-0.2217	0.44881	0.03559	-0.27151	0.91187	0.31031	0.86005	-0.67264	0.047182	0.443	1.8304	1.0606	-1.8205	0.22513	1.5339	-0.45199	-0.54492	-0.21672	-0.93436	0.9055	0.64728	-0.85346	-0.70705	-0.33351	0.056458	1.1382	1.2805	0.91792	0.49909	-0.32525	0.78187	0.12586	1.4022	0.19819	1.3614	-0.041828	-0.89167	0.53191	0.22254	0.81214	0.48965	0.25128	-0.55523	0.63714	0.25257	0.88797	0.040259
-0.44941	-4.128	-3.0722	-2.961	-2.2643	-2.7024	-3.6186	-2.148	-3.4288	-2.4611	-2.9298	-4.9466	-2.24	-3.5026	-2.9763	-2.3327	-5.0849	-3.53	-3.5335	-2.2189	-4.7437	-3.0912	-2.2117	-3.3304	-3.9107	-3.5239	-2.8516	-2.7283	-2.821	-4.5551	-2.6361	-3.7533	-4.736	-3.9705	-3.9009	-1.8391	-2.7356	-1.4745	-3.0075	-3.8179	-3.483	-2.309	-3.3939	-1.4239	-3.8972	-3.472	-4.5506	-3.0194	-2.1606	-1.8864
-9.8144	-10.872	-12.345	-9.8186	-10.974	-9.3915	-10.132	-9.2011	-8.9852	-8.8021	-10.29	-10.068	-11.819	-10.61	-9.764	-9.9701	-9.4127	-9.1231	-9.8184	-10.921	-10.237	-11.14	-10.587	-11.151	-10.484	-9.8021	-10.146	-11.792	-9.2675	-10.509	-9.6714	-10.46	-10.828	-8.8267	-10.572	-9.6196	-10.319	-12.113	-10.904	-11.248	-10.588	-9.8557	-9.683	-10.519	-12.38	-10.552	-9.1466	-10.042	-10.747	-11.486
0.24883	0.62281	-0.96044	0.93685	0.7484	0.033664	0.19234	-0.055117	-0.14782	1.5201	0.81887	-0.3011	-2.2963	0.20891	0.62851	0.23959	-0.50924	0.9782	0.89599	0.59701	0.0012774	-0.096704	-0.39952	-1.3855	1.3314	-0.27615	1.1438	-1.8189	0.099809	-0.92339	1.6807	-0.016872	0.99845	-0.53557	0.46967	-0.83843	-1.4466	-0.81848	-0.29317	0.25547	-0.20146	-0.79862	-1.3132	0.24816	-0.31081	1.1509	-0.81969	-1.377	-1.5034	-0.29405
-20.312	-22.292	-20.376	-21.877	-22.141	-19.654	-21.251	-21.583	-20.347	-19.297	-19.905	-20.983	-20.231	-21.228	-21.159	-20.546	-21.426	-20.929	-18.958	-19.411	-20.438	-21.423	-21.022	-20.175	-21.558	-20.586	-21.007	-20.066	-20.969	-20.662	-19.947	-21.014	-18.915	-21.419	-20.987	-22.744	-20.558	-19.503	-19.252	-21.302	-20.056	-20.009	-21.019	-20.626	-19.822	-22.043	-18.991	-20.154	-21.035	-20.228
-11.448	-12.886	-13.091	-13.996	-13.994	-12.453	-12.261	-14.511	-12.941	-13.967	-13.21	-13.655	-11.717	-13.71	-14.691	-11.374	-12.716	-13.639	-12.988	-12.795	-11.81	-13.915	-11.566	-14.508	-11.131	-12.398	-11.366	-13.46	-12.403	-12.047	-14.399	-13.035	-13.162	-13.556	-13.552	-12.705	-13.215	-11.657	-12.752	-12.814	-13.766	-12.409	-13.142	-12.643	-13.163	-12.374	-15.128	-12.781	-14	-12.983
-15.028	-13.539	-13.405	-13.409	-12.411	-13.593	-13.642	-14.02	-13.806	-15.226	-13.647	-15.205	-13.901	-13.477	-12.741	-14.499	-13.029	-13.754	-14.282	-14.352	-14.6	-13.381	-14.56	-12.862	-14.466	-13.131	-12.088	-11.794	-13.17	-14.753	-14.414	-14.03	-13.673	-14.335	-14.35	-14.507	-12.939	-13.924	-13.538	-14.449	-13.603	-13.842	-13.042	-12.894	-13.849	-15.578	-14.25	-13.887	-14.118	-14.42
-11.826	-13.115	-11.958	-14.057	-11.537	-12.665	-13.411	-13.834	-13.869	-13.1	-11.4	-11.855	-13.606	-12.219	-13.061	-13.91	-12.705	-11.778	-11.467	-11.084	-13.334	-12.521	-12.485	-14.733	-14.059	-11.958	-13.694	-12.417	-11.898	-13.107	-12.866	-13.002	-11.96	-13.194	-13.986	-10.992	-13.816	-12.729	-13.346	-13.87	-13.606	-13.878	-12.358	-12.734	-13.609	-12.839	-12.183	-12.53	-12.742	-13.387
3.0817	3.0802	2.4717	2.9843	3.3262	3.6551	3.1939	1.9982	1.9995	2.8376	3.0447	3.7593	2.266	2.756	3.3014	2.9575	3.1306	4.2133	3.3625	3.6315	2.8203	2.1888	3.229	3.8045	3.1925	3.1371	2.2912	2.5158	2.1611	2.2993	2.2789	2.4589	2.9581	2.5681	2.8401	2.2874	1.433	2.7113	3.9243	3.0318	3.0881	2.3439	3.109	1.6659	3.8099	3.112	4.2505	1.738	2.7168	4.8749
-5.575	-5.7823	-5.947	-6.5404	-5.7632	-3.9187	-4.403	-5.9377	-7.2065	-4.3294	-5.3614	-5.166	-6.0583	-6.0121	-4.2304	-6.2813	-5.172	-4.8193	-4.9532	-5.7067	-3.7652	-6.5615	-6.0928	-3.9688	-5.2123	-5.8329	-5.1456	-5.4633	-5.8075	-7.14	-5.1651	-6.4168	-6.0403	-6.4799	-6.3765	-4.9761	-4.9965	-5.0397	-6.7152	-6.2624	-6.3183	-4.8672	-4.7261	-5.5445	-5.1709	-7.9976	-4.6877	-5.0699	-4.4059	-5.2158
-10.433	-10.514	-9.4801	-10.148	-11.106	-12.079	-12.038	-10.145	-10.451	-11.465	-10.652	-10.425	-10.186	-10.6	-11.511	-9.3777	-11.098	-10.949	-10.426	-12.676	-10.757	-11.975	-11.743	-10.565	-11.732	-11.478	-9.679	-11.529	-10.356	-9.6259	-12.603	-10.043	-11.115	-11.617	-10.942	-12.519	-11.371	-12.125	-10.081	-9.4116	-9.692	-11.949	-11.781	-9.3952	-9.4383	-9.201	-10.761	-10.548	-9.2658	-9.5602
0.79398	-1.2663	2.6471	0.89656	1.6473	-0.1393	0.080309	1.3375	0.65911	-1.3581	0.82436	0.42917	-0.54663	-0.63388	1.6637	1.069	0.34567	0.83593	0.48777	-0.51456	1.5804	0.63485	0.054048	1.9301	1.255	1.07	-0.70646	0.25037	0.18594	0.66423	-0.48197	0.88517	0.57024	-0.58715	2.265	-0.77182	0.6936	-0.23273	1.1555	0.17264	1.2394	0.93495	1.4922	-0.31106	-0.64087	1.4755	-0.4924	1.0348	1.053	1.6212
-8.9546	-8.7813	-9.1318	-8.7322	-8.5883	-6.8809	-8.9093	-8.3694	-7.283	-9.4772	-9.5975	-8.3259	-10.11	-10.382	-7.4823	-9.0682	-8.1647	-8.0922	-7.7073	-9.462	-9.2385	-7.6941	-9.3696	-9.0879	-9.5984	-9.5671	-8.9183	-10.021	-10.149	-8.0878	-9.5649	-8.54	-10.711	-9.131	-8.672	-10.126	-9.6345	-8.7052	-8.5989	-7.9826	-11.184	-8.8697	-11.281	-8.6237	-9.2131	-9.4946	-9.0428	-9.0395	-9.0415	-9.1141
-5.525	-4.1494	-6.4315	-5.0034	-5.1585	-6.0034	-5.7473	-5.9305	-5.8967	-5.7615	-6.2989	-6.4714	-5.9262	-4.9792	-5.1674	-6.0065	-6.94	-4.2951	-5.0703	-5.6786	-5.4383	-5.2942	-6.9973	-7.0537	-6.0596	-6.1725	-6.4196	-4.8607	-5.7309	-5.0525	-6.274	-6.4643	-5.4135	-5.2323	-5.857	-5.1715	-4.8269	-5.9674	-6.5829	-5.1454	-6.7467	-4.5324	-6.1982	-6.9708	-5.4399	-4.881	-5.3107	-5.3668	-5.141	-5.7269
-5.6808	-5.3711	-5.025	-5.0903	-5.6392	-7.0551	-5.4278	-4.9515	-6.1022	-5.554	-5.404	-5.0144	-4.4092	-5.3117	-6.339	-6.9675	-5.9659	-6.0753	-4.7392	-6.5683	-4.1965	-4.6515	-3.9711	-5.0509	-5.0715	-5.5918	-5.4231	-5.5484	-4.1146	-5.6051	-6.2645	-5.1384	-7.0415	-5.8739	-6.1267	-6.84	-6.5053	-4.7191	-5.6382	-4.7613	-6.0955	-5.8176	-3.9618	-5.157	-5.8817	-5.014	-6.0187	-5.4721	-6.5332	-5.8606
-2.6272	-3.7842	-3.3627	-1.3849	-4.9223	-1.1215	-3.8718	-2.2128	-2.9663	-2.9512	-2.5598	-0.55604	-1.4085	-2.0545	-2.174	-2.4919	-2.0232	-3.12	-3.9968	-2.1316	-2.235	-1.1975	-3.2053	-1.1737	-2.0344	-2.9456	-2.3013	-1.2917	-0.70537	-2.4088	-2.7931	-1.706	-2.8014	-2.4948	-2.1899	-2.6301	-2.2419	-3.2794	-2.5248	-3.8508	-3.88	-2.6211	-1.6798	-1.4856	-3.1125	-3.505	-1.6995	-2.7762	-2.85	-2.5028
-1.8743	1.0984	0.056844	1.2408	0.90971	-0.56818	0.049038	-0.98706	0.98985	-1.1763	2.2056	0.83227	1.5581	0.031103	0.77537	0.27646	1.1755	0.061449	0.33086	1.1779	-1.3534	1.0678	-0.33107	-0.7437	0.93848	1.4924	-1.2151	-0.58838	0.96979	0.063998	0.74299	0.21984	0.34068	0.46838	-0.095609	0.9747	-1.5977	-1.6177	1.0856	0.19997	0.56495	-1.1996	0.65052	-0.51052	-1.0324	-0.42773	1.6412	1.3347	-0.16458	-0.29154
-12.59	-11.797	-10.068	-11.772	-10.122	-12.743	-12.582	-9.9124	-11.989	-11.578	-11.156	-11.837	-10.48	-10.244	-10.576	-12.547	-11.687	-11.914	-11.503	-10.28	-11.32	-10.394	-11.226	-11.273	-10.787	-12.287	-11.925	-10.248	-11.999	-9.1218	-10.778	-9.8568	-10.485	-10.98	-11.433	-13.307	-11.44	-11.222	-11.641	-12.247	-12.453	-9.1993	-11.117	-10.911	-10.147	-10.537	-12.72	-10.792	-10.744	-10.4
-3.2008	-3.1299	-4.9326	-3.4937	-3.8958	-4.3551	-3.9833	-3.5035	-3.8395	-4.6588	-3.6024	-3.9992	-2.6769	-4.4506	-4.533	-4.878	-3.1272	-3.9944	-3.0636	-4.8788	-3.6861	-4.6651	-3.7982	-4.2571	-4.9334	-4.288	-5.3094	-4.1971	-2.9921	-3.0379	-5.4552	-3.6074	-2.8065	-3.8541	-3.0354	-3.6344	-4.1768	-4.4431	-4.873	-5.204	-3.3513	-5.9451	-2.8694	-4.0573	-3.7169	-4.0807	-3.7501	-3.3169	-4.4656	-4.2084
-0.84009	-2.248	-0.68915	-1.3575	-2.1868	-1.6171	-1.3439	-1.382	-0.81594	-1.9181	-0.86918	-0.90547	-1.2288	-0.55009	-1.2145	-3.0104	-0.80603	-0.97615	-0.30345	-0.6681	0.46853	-0.98949	-1.2178	-3.1717	-0.48676	-2.4003	-2.0268	-0.67452	-0.90992	-1.7355	-2.0281	-1.7182	-0.6463	0.25674	-1.444	-3.0443	-0.76036	-1.3395	0.024567	-0.72842	-1.0412	-1.1007	-1.8615	-1.6846	-2.3542	-0.95352	-1.1253	-2.3075	-1.6257	-1.7346
-0.64883	-1.1695	-1.2981	0.57947	0.11144	0.076026	2.1236	-0.71657	-0.17632	0.5934	-1.0114	0.99381	-0.31881	-0.8883	-0.46897	-1.4001	-0.12123	0.64507	-2.6451	-0.21411	-0.6624	-0.43369	-1.1011	-1.8479	0.23678	-0.54244	0.08268	-0.2942	-1.7357	0.88051	0.0051736	0.061871	-0.58456	-0.54298	-0.58108	-0.95289	-0.17295	0.67493	-1.0035	-0.7039	-0.43482	-0.54339	-0.54971	-0.51464	-0.31813	-1.3584	-1.6319	-1.2272	0.38428	0.96056
5.5847	4.474	4.9697	5.5845	4.8668	3.9247	3.9432	5.5704	5.8189	5.2567	3.301	3.6304	2.6013	4.7615	4.4677	5.997	4.5427	5.1807	4.2105	3.823	3.8389	6.1977	3.1271	4.3128	3.0144	4.5943	4.1264	4.4065	4.3409	5.4849	5.416	4.8648	5.5725	5.3986	4.3374	4.8981	5.1473	4.0364	4.4939	4.6377	4.1948	5.2362	4.9553	4.3827	4.9129	3.9276	3.614	5.2314	5.4216	3.6618
-4.9062	-3.3872	-5.9887	-4.1117	-4.572	-4.1199	-5.1873	-6.8025	-5.8044	-6.3556	-5.1736	-5.4244	-5.7919	-6.3739	-6.9144	-6.7079	-6.3359	-5.2151	-6.5839	-3.8788	-6.3256	-4.9578	-5.82	-5.8299	-5.9254	-5.1846	-5.3324	-5.2269	-5.0567	-5.8024	-5.2448	-5.7463	-6.3492	-5.4434	-4.6078	-6.7259	-6.7456	-6.6032	-5.6526	-4.128	-5.6649	-5.5881	-4.7511	-5.0613	-5.0007	-4.3153	-6.5468	-4.9435	-4.9653	-4.69
-13.284	-12.791	-12.261	-13.834	-12.816	-13.203	-12.124	-15.171	-14.372	-12.921	-12.446	-15.443	-12.28	-12.272	-14.392	-12.776	-13.152	-13.148	-13.663	-13.221	-13.138	-14.309	-13.369	-13.044	-12.825	-13.963	-12.827	-14.001	-13.674	-12.307	-14.113	-14.801	-11.4	-13.882	-12.764	-14.208	-12.32	-12.2	-13.001	-13.489	-12.414	-13.989	-12.529	-14.899	-12.739	-13.108	-13.566	-12.893	-14.323	-14.509
-7.7438	-9.849	-10.475	-7.9018	-9.6304	-9.77	-9.3848	-9.1403	-9.7112	-10.064	-8.9907	-8.9927	-8.1259	-11.092	-8.4611	-9.6803	-9.788	-9.4747	-10.779	-9.1129	-10.537	-9.0219	-9.8517	-9.3879	-8.748	-9.6072	-10.457	-8.9961	-9.771	-7.8224	-9.7568	-9.5081	-9.3349	-10.679	-8.5067	-9.8552	-10.097	-8.6087	-10.59	-9.2368	-8.3865	-9.9322	-7.5146	-12.052	-8.8284	-8.6944	-9.0279	-7.916	-8.53	-8.5409
-8.6438	-8.2772	-8.8136	-9.9616	-7.561	-8.2021	-9.1794	-8.7227	-8.853	-9.4734	-8.4729	-10.19	-9.5907	-8.5448	-8.6236	-9.0992	-9.963	-9.2535	-9.1948	-8.2021	-8.8333	-7.1809	-7.4077	-9.8733	-9.2393	-10.466	-8.6221	-10.421	-8.8012	-9.9033	-8.9015	-9.494	-8.7129	-8.5232	-8.8863	-10.17	-8.611	-8.5909	-9.2161	-8.2012	-9.0183	-9.05	-8.671	-8.7519	-8.8624	-8.2408	-9.2288	-8.5992	-8.2873	-10.337
-2.0136	-1.4005	-0.91784	-1.3914	-2.4426	-1.6489	-1.3116	-1.1901	-0.1654	-3.3833	-1.6554	-0.96396	-1.4717	-1.1883	-0.41437	-2.3798	-0.77663	-1.2566	-0.64193	-2.9338	-0.91482	-0.2027	-1.9464	-2.897	-3.7899	-0.28723	-1.8704	-1.6146	-1.6098	-2.1238	-1.9895	-1.7395	-1.0845	-2.2518	-1.795	-1.2686	-1.5002	0.50915	-1.2149	0.33468	-0.8358	-1.3468	-0.5489	-1.5276	-1.4176	-1.0198	-0.7189	-3.1922	-1.1787	-2.1733
-3.0364	-2.6599	-1.316	-2.5323	-4.6371	-3.7257	-2.8132	-1.6723	-3.2092	-1.5956	-2.2354	-1.4269	-3.0885	-3.1352	-3.7093	-2.1988	-2.2852	-3.0536	-3.9152	-2.1373	-1.4261	-0.74882	-3.4104	-1.6921	-1.5122	-2.7192	-1.5716	-1.4233	-3.4022	-0.38677	-3.1183	-2.9411	-3.1537	-2.7789	-2.4105	-1.7828	-3.4775	-1.2794	-3.0104	-2.5294	-1.7228	-2.5492	-3.7037	-2.5751	-2.0659	-1.4563	-3.3666	-2.491	-3.3708	-1.7973
-1.7062	-0.78007	-0.91064	-2.5072	-1.6641	-0.042673	-1.264	-1.0259	-1.2238	-1.2947	-1.4908	-1.4041	-1.4211	-0.22749	-1.9226	-0.54685	-1.2615	-0.72034	-0.65808	-0.9823	-2.4696	-0.085402	-1.7501	-1.3548	-2.027	-1.5985	-0.15862	-2.3319	-2.5301	-1.0457	0.12373	-3.8312	-1.7242	-1.8152	-1.4809	-1.4346	-1.4317	-1.9152	-1.8718	-2.323	-1.1135	-2.5182	0.060032	-0.55075	-0.31236	-3.23	-2.1499	-2.9266	-1.9981	-0.21404
-3.786	-3.9178	-4.7924	-4.5168	-4.0814	-5.6542	-3.6668	-4.2909	-4.8444	-5.7419	-4.4325	-4.2834	-3.3719	-4.3721	-3.5609	-3.3589	-4.5135	-3.2072	-3.9239	-3.3843	-4.7822	-5.0657	-4.7725	-4.0496	-4.6531	-3.1532	-3.0263	-5.4603	-5.8263	-4.6613	-4.5506	-3.9293	-3.7312	-4.1646	-3.3456	-4.8194	-4.7978	-4.2607	-4.3387	-4.6703	-3.1446	-4.2	-3.5433	-3.4559	-6.0106	-4.3427	-6.0456	-5.681	-3.0048	-4.1458
-12.335	-12.387	-14.092	-14.244	-13.789	-13.902	-11.316	-12.263	-13.115	-11.282	-13.066	-13.989	-12.646	-12.676	-15.125	-12.693	-13.745	-13.958	-11.731	-13.118	-15.134	-13.601	-13.15	-13.057	-13.562	-13.188	-11.987	-12.441	-12.658	-13.028	-13.41	-13.124	-11.996	-13.162	-13.403	-13.485	-12.982	-13.76	-11.939	-13.261	-13.149	-13.211	-12.352	-14.12	-12.402	-13.118	-13.267	-12.892	-12.693	-14.186
-4.5277	-4.197	-3.5054	-3.8182	-5.3438	-4.17	-2.5054	-5.3289	-5.0626	-3.5646	-4.7845	-4.0192	-3.6661	-4.5061	-3.7026	-5.1593	-5.2108	-6.1085	-4.8067	-2.7146	-3.1798	-4.7943	-5.0414	-3.513	-6.3006	-5.5404	-4.9373	-3.6496	-6.7353	-4.3885	-3.3786	-5.1292	-3.527	-3.4153	-4.4617	-4.2517	-5.3774	-4.3476	-2.8031	-4.2577	-3.4426	-5.4063	-2.5264	-2.7639	-1.9372	-3.6794	-7.3792	-4.2074	-4.7151	-5.5524
1.613	1.5083	2.5794	2.6125	3.4172	2.273	1.9673	2.9172	3.6655	2.4039	4.1818	2.9311	2.5611	3.5013	2.9625	3.1979	4.2553	2.8667	2.229	1.8233	1.6531	2.2053	2.3577	2.2616	4.367	2.4218	2.7419	3.9228	4.3268	3.0226	2.3039	2.7372	3.0992	3.5881	2.4182	1.8186	3.4375	3.1217	1.8595	3.886	2.4273	3.2425	2.7887	3.8677	3.0861	1.4285	2.5456	3.8151	3.1142	2.7668
-2.474	-3.249	-2.6574	-1.3932	-2.1315	-2.5893	-2.9575	-1.8181	-3.7802	-4.3313	-3.2986	-2.2188	-1.5809	-3.1658	-2.9342	-1.0321	-1.3818	-2.433	-2.3721	-2.438	-3.6399	0.045501	-2.7764	-1.6805	-3.9702	-2.3289	-3.0151	-4.024	-3.7089	-3.5194	-0.46827	-1.4551	-3.5908	-3.5309	-3.1462	-1.9483	-2.6889	-3.26	-2.8632	-2.5	-3.6331	-2.284	-1.2815	-2.8352	-2.7223	-1.4255	-1.5875	-2.9424	-1.8133	-2.1487
-5.2519	-6.7618	-4.9764	-5.2419	-4.0867	-5.9771	-5.268	-5.4115	-4.8105	-4.6126	-3.815	-4.4696	-4.6061	-5.4471	-5.5465	-3.7518	-4.6153	-6.19	-4.3741	-3.9197	-4.8006	-4.4209	-3.8093	-4.1364	-6.4021	-5.8123	-5.4397	-4.2515	-4.6478	-6.5089	-3.4942	-6.391	-4.5803	-4.8811	-4.789	-4.9666	-5.459	-5.9651	-6.2351	-3.4956	-5.867	-6.7828	-4.4777	-5.9039	-7.2835	-5.748	-4.0107	-4.5813	-3.654	-4.2703
-9.4286	-11.189	-10.603	-11.932	-12.847	-12.878	-11.29	-11.998	-11.395	-11.971	-11.51	-12.161	-9.9226	-11.401	-13.182	-12.08	-10.094	-11.615	-11.305	-9.4789	-11.55	-10.417	-11.612	-10.765	-11.502	-11.79	-12.766	-12.939	-11.718	-11.588	-10.502	-12.319	-11.985	-14.137	-11.064	-12.352	-11.825	-11.711	-12.144	-11.926	-11.671	-11.071	-12.431	-12.476	-11.495	-11.86	-11.066	-11.291	-11.773	-11.439
-9.0517	-9.2117	-10.593	-10.914	-9.0522	-7.7554	-10.825	-9.7877	-8.4241	-8.4681	-10.102	-7.5753	-9.3848	-9.5933	-9.6918	-7.6137	-9.2984	-9.1297	-9.2113	-8.1288	-7.5158	-7.9952	-9.7134	-9.6766	-8.9011	-8.7023	-10.239	-9.0721	-8.7283	-9.5511	-8.746	-7.4694	-8.9834	-9.9449	-8.8645	-9.1173	-9.5127	-8.4216	-9.8854	-9.4438	-10.103	-9.4991	-7.8317	-10.335	-10.402	-7.8196	-8.4623	-8.067	-10.286	-9.8718
-1.3063	-1.0431	-0.0037206	-0.22268	-2.2313	-0.80064	-0.98183	-1.0461	-0.97947	-0.35464	-1.9363	0.4197	0.020692	-0.7462	-0.48625	-0.80171	-1.0737	-1.0733	-0.59498	0.056669	0.59793	-2.0459	-1.4124	-2.7973	-2.2071	-1.5057	-1.1176	1.3483	-0.99199	-1.6533	-1.0018	0.23846	-2.4431	-1.1615	-0.62326	-0.32988	-0.28307	-0.33795	-0.28607	0.77995	-1.7047	-1.4408	-1.3895	-1.3325	-2.0721	-0.377	0.16378	0.036345	0.13035	-0.81541
-9.484	-11.702	-11.323	-12.365	-9.7183	-10.792	-11.588	-10.624	-11.21	-10.695	-11.38	-12.654	-11.779	-9.5267	-9.7989	-9.6902	-10.859	-9.3785	-11.12	-11.818	-11.596	-10.182	-10.849	-11.309	-10.312	-10.762	-10.809	-9.5294	-11.794	-10.744	-9.3513	-11.297	-9.5689	-10.965	-10.538	-11.849	-10.081	-10.833	-9.6623	-11.058	-8.7897	-11.346	-11.756	-12.523	-11.222	-11.016	-12.316	-11.788	-11.196	-10.226
-11.152	-10.564	-11.166	-10.265	-10.664	-10.437	-11.508	-10.886	-9.3306	-10.485	-11.608	-11.127	-10.837	-9.7929	-10.216	-12.154	-13.328	-10.699	-9.1643	-10.764	-10.157	-10.503	-11.657	-12.266	-11.362	-11.563	-11.205	-12.957	-11.031	-11.819	-9.437	-10.791	-11.705	-11.182	-9.5533	-8.5893	-12.658	-10.71	-10.958	-10.481	-11.189	-10.277	-11.646	-8.6514	-10.991	-11.26	-9.6295	-10.543	-10.703	-10.239
-13.506	-12.447	-12.992	-13.64	-12.85	-14.114	-12.36	-11.483	-12.826	-12.063	-11.615	-12.414	-12.508	-12.268	-12.248	-13.438	-13.885	-12.521	-13.421	-12.728	-13.837	-14.059	-13.383	-13.752	-12.422	-12.416	-13.234	-13.269	-11.124	-13.156	-13.115	-12.984	-14.68	-13.744	-14.367	-11.159	-15.116	-13.433	-13.506	-13.032	-14.476	-12.269	-12.623	-11.958	-13.483	-12.992	-12.024	-14.695	-12.585	-12.004
-1.9453	-0.95193	-1.5541	-2.4013	-1.2435	-2.7863	-2.3094	-1.6381	-0.26259	-0.64038	-0.90905	-1.6909	-0.61516	-2.3326	-2.0474	-1.4979	-2.3357	1.0044	-1.9229	-0.47528	-0.61077	-1.3881	-2.1886	-2.2361	0.22492	-2.7798	-0.92214	-0.91637	-1.9557	-1.2383	-1.6922	0.4784	-1.5539	-1.0585	-1.6121	-0.85569	-0.58751	-3.3653	-0.52359	0.79488	-1.8602	-1.3515	-1.4334	-0.97098	0.28744	-2.0183	-1.477	-1.6035	-0.79173	-1.2982
-0.88639	0.51047	-0.63681	1.7871	1.348	1.5067	1.5914	1.0407	0.97353	0.71403	0.327	1.5598	-0.10106	-1.0837	0.60465	0.92652	-0.50721	-0.2713	0.10716	0.73016	0.15189	0.53758	-0.60675	-1.3256	0.63169	-0.39775	0.14929	0.11619	0.65051	-0.60297	-1.0389	1.7586	0.34054	0.28063	0.81758	-1.5663	0.80635	0.74751	0.99486	1.6302	-1.0151	1.1447	-0.38831	1.3737	0.54911	0.86903	0.9426	-1.2018	0.82126	1.6187
-4.1584	-4.6371	-3.832	-3.5827	-4.6892	-4.8011	-5.6215	-4.1694	-4.5828	-4.8895	-2.6671	-5.0345	-4.6379	-2.2862	-5.7721	-3.6679	-4.8158	-3.9765	-3.2256	-4.5479	-5.6538	-5.209	-4.4684	-3.3527	-5.278	-5.0478	-3.9572	-4.1623	-5.9787	-3.7439	-3.9548	-4.8835	-4.1047	-4.5222	-3.9462	-3.05	-3.7019	-3.7027	-5.1588	-4.9809	-5.9923	-2.3966	-3.2463	-3.4827	-4.0806	-4.1991	-3.9685	-4.5631	-3.8053	-4.9658
4.7504	4.4868	4.6637	4.9523	4.9509	5.6376	4.3036	5.187	7.0755	4.8507	5.6647	7.4749	4.0785	6.1566	5.4008	5.0549	5.33	4.9386	4.9052	5.0058	5.5124	4.6965	5.5168	5.4473	6.08	5.3109	4.744	5.6332	4.35	6.4567	4.8111	6.4516	4.436	4.5455	4.8091	6.5757	5.2468	5.7322	4.0702	5.0497	5.8388	4.7422	5.0874	4.6541	5.8528	4.3716	7.0154	4.6255	6.0158	7.4124
-12.307	-12.816	-11.737	-11.845	-13.25	-13.293	-13.333	-13.047	-13.687	-13.865	-13.69	-12.08	-12.805	-14.891	-12.094	-12.982	-13.34	-12.435	-13.196	-11.996	-13.062	-12.856	-12.276	-11.532	-13.577	-13.401	-13.282	-13.646	-11.77	-12.392	-13.223	-12.726	-13.572	-11.429	-12.922	-13.649	-12.646	-11.928	-13.336	-14.208	-12.582	-12.745	-14.276	-13.711	-13.609	-12.489	-12.551	-11.543	-12.886	-12.544
-9.8465	-10.393	-9.0206	-8.1961	-10.247	-7.4284	-10.048	-10.723	-9.7862	-9.2219	-10.324	-10.086	-10.627	-8.5048	-11.185	-10.258	-9.0222	-9.9149	-10.759	-9.9657	-10.308	-9.9401	-10.106	-9.2892	-7.8178	-9.9642	-10.184	-8.581	-8.006	-8.8637	-8.4795	-10.192	-10.969	-11.716	-8.3686	-8.1601	-11.31	-9.6046	-9.8045	-9.1446	-10.381	-9.4644	-9.1809	-8.9565	-10.203	-9.92	-8.5539	-8.7388	-10.349	-8.9406
-11.843	-11.864	-11.159	-11.295	-11.463	-12.772	-10.748	-10.466	-10.786	-10.913	-10.254	-10.915	-10.537	-10.776	-12.335	-11.26	-10.262	-11.518	-11.527	-10.239	-11.039	-8.7704	-11.159	-11.799	-9.5004	-11.145	-10.565	-10.064	-11.775	-12.05	-11.353	-11.653	-10.393	-12.029	-10.975	-12.702	-11.263	-11.237	-11.723	-10.383	-11.598	-12.126	-10.496	-10.986	-11.111	-12.312	-13.52	-11.996	-12.343	-11.293
-9.2513	-9.7441	-8.6409	-8.6653	-8.2731	-7.64	-10.143	-9.2208	-8.5667	-9.4982	-9.0294	-8.5134	-9.089	-9.4465	-8.8707	-9.4597	-9.105	-7.8353	-8.1193	-8.7302	-10.244	-8.3612	-9.2906	-7.4253	-9.3046	-7.2636	-8.8965	-10.102	-8.8283	-11.278	-7.2543	-9.8044	-11.005	-8.2555	-10.057	-9.7662	-7.3012	-8.9776	-7.4023	-9.6867	-8.4818	-8.469	-8.1106	-9.0131	-10.232	-9.3597	-9.0702	-8.8431	-10.704	-8.4202
-6.9614	-7.6573	-5.6594	-6.4629	-6.1058	-6.6324	-7.4822	-6.5514	-6.561	-6.3347	-4.0822	-8.4139	-5.7555	-5.8735	-5.4073	-7.0689	-6.3482	-5.6044	-6.8555	-5.539	-4.9264	-6.3947	-7.2569	-6.5794	-6.1695	-6.5273	-7.9018	-6.2467	-7.0205	-4.7765	-6.2904	-5.1436	-7.3522	-5.5181	-5.8691	-7.3149	-7.1226	-5.2703	-7.739	-5.9945	-5.1379	-6.0484	-6.8986	-7.4893	-5.7611	-6.1238	-5.92	-5.3156	-6.9949	-7.4159
-4.4701	-5.4354	-4.1716	-5.3937	-6.0957	-4.4762	-5.6049	-4.1531	-4.4736	-3.4609	-4.8177	-4.6412	-2.8565	-6.0133	-4.342	-4.1504	-5.5332	-5.5942	-4.7003	-5.0014	-5.1541	-5.0116	-4.7464	-2.8178	-3.0846	-5.7858	-5.346	-3.8749	-4.0738	-4.7175	-4.0285	-5.1755	-5.185	-4.2779	-4.5464	-5.9052	-4.4001	-4.6492	-3.879	-4.8193	-4.5264	-6.1804	-5.8881	-5.0574	-5.6334	-5.4575	-4.8867	-3.8872	-6.3823	-4.096
10.84	5.9815	8.199	6.6847	6.7592	8.7036	7.933	10.12	6.97	6.9514	8.5862	8.0271	8.1568	6.9455	7.1048	8.9616	7.1528	6.9306	7.641	8.7482	9.0662	8.1856	9.1069	8.4002	7.6587	9.1833	7.1398	8.2362	10.348	7.8731	8.3034	7.2879	7.6341	8.18	7.3774	8.4527	7.3709	9.5009	8.1336	8.1779	8.786	8.6714	6.9561	8.0714	7.6476	7.2121	9.289	8.5729	8.8938	9.4933
8.2702	6.0865	7.9639	6.1989	7.1121	7.1543	8.1383	5.3102	6.0949	6.1237	6.2255	7.4385	7.8821	6.7277	6.7572	6.8214	7.5311	6.7985	7.3329	6.0357	6.816	6.6676	5.9696	7.2379	5.4109	8.3563	7.632	6.9688	6.0348	7.397	7.2241	5.8097	6.9099	6.0413	7.7437	7.0218	5.9006	6.5274	6.4852	8.505	7.8559	5.1116	6.2966	6.8142	5.4229	6.9545	5.8722	7.6205	7.1055	7.3048
-2.8454	-3.2522	-4.916	-3.9131	-3.7518	-3.0719	-4.3265	-4.888	-3.1094	-3.7572	-4.4899	-3.8106	-3.4802	-2.9575	-6.489	-2.774	-3.4512	-2.7398	-5.335	-3.7218	-5.156	-3.9454	-3.7151	-4.9711	-2.1531	-5.0357	-4.0784	-2.1747	-3.4979	-4.4315	-5.1053	-4.2248	-4.0251	-4.1432	-3.2132	-2.6166	-4.6837	-5.3322	-3.7519	-4.3521	-2.6974	-3.2495	-2.4349	-2.9075	-2.965	-5.8767	-4.7833	-5.2048	-3.7638	-3.0243
2.4655	0.679	1.9389	1.6876	2.0277	1.418	2.0113	1.8009	1.248	1.4614	0.13009	1.4582	0.14786	2.6765	1.8156	0.27616	2.6827	2.7222	2.3695	0.23653	2.7712	1.3138	0.97662	1.0198	2.2817	2.2838	0.56925	0.82136	1.0097	2.0503	3.5118	0.74561	1.8021	2.0243	2.571	1.4742	0.42155	2.3879	2.6153	2.4636	3.0647	1.1052	2.511	2.9192	0.88328	2.6647	3.0948	0.88842	2.3635	1.9702
-3.0719	-2.34	-2.5613	-3.2199	-2.4399	-3.3878	-3.2534	-5.5979	-1.2121	-2.8458	-1.6498	-1.106	-1.9337	-0.85208	-2.9231	-3.5216	-0.86364	-2.9924	-2.6648	-2.1922	-1.7449	-2.9098	-2.5905	-2.9385	-2.0466	-3.0686	-2.2349	-2.7084	-3.3626	-1.3008	-1.2143	-1.3968	-1.7954	-0.34108	-3.6686	-2.3477	-2.6082	-2.4243	-3.1457	-1.7399	-1.3633	-2.7018	-3.2107	-0.48479	-2.3883	-2.8517	-2.8193	-3.6207	-1.6974	-1.4281
-11.596	-11.204	-9.3402	-11.502	-10.973	-11.803	-10.917	-11.838	-11.628	-12.138	-11.843	-12.586	-12.216	-12.915	-11.087	-11.045	-11.233	-11.214	-10.956	-11.998	-11.688	-12.883	-10.18	-13.555	-11.926	-10.096	-11.157	-11.118	-10.494	-11.629	-11.782	-12.016	-11.302	-12.729	-11.38	-11.54	-11.623	-11.055	-9.9001	-12.102	-12.087	-11.098	-11.674	-9.9242	-11.463	-12.278	-11.118	-11.719	-11.937	-11.488
-13.171	-13.739	-11.641	-12.357	-13.625	-11.19	-13.892	-12.679	-13.795	-12.722	-12.464	-12.457	-13.208	-13.806	-12.045	-12.213	-13.411	-12.935	-13.208	-12.773	-13.183	-14.635	-15.207	-11.743	-13.426	-13.027	-13.902	-13.297	-11.786	-12.724	-13.872	-13.292	-12.963	-11.416	-13.37	-14.041	-11.869	-13.593	-12.05	-12.583	-13.275	-13.486	-13.954	-12.642	-14.065	-14.805	-13.121	-13.046	-14.173	-14.042
1.1326	3.2517	2.251	2.5036	3.3604	2.3693	2.9454	3.0675	2.2969	2.2723	3.0705	2.4598	2.4931	1.7427	1.8412	3.6047	2.0837	2.4844	2.8867	2.6203	1.9432	2.791	3.7816	2.2892	2.7742	2.0644	2.3704	3.4951	2.5252	2.8761	1.1046	4.1084	3.808	2.3691	2.2523	1.6952	3.039	4.2806	2.98	2.7514	1.921	1.5818	0.94658	1.8992	3.1522	3.012	2.3289	1.4281	1.4857	3.3238
0.013215	-0.96265	-1.1487	-1.3216	0.3728	-2.1834	-0.628	-0.10656	-0.62073	-1.6163	-1.7132	1.1691	-1.9643	-0.62205	-1.714	-2.6953	-0.75754	-0.50143	-0.65539	-1.5932	-0.3292	0.13822	-1.7524	-1.918	-1.6968	1.1769	-0.64822	-1.8672	-1.3345	-1.0356	-0.82332	-0.53533	-1.3757	-1.8954	-1.0841	-0.33947	-0.6789	-2.1047	-0.8139	0.20152	-1.073	-1.8619	-2.0621	-0.5033	1.4216	-1.3029	-1.7462	-2.8678	0.043175	-0.0087352
-11.114	-10.452	-9.733	-10.528	-10.604	-10.234	-11.137	-11.191	-10.697	-10.562	-11.695	-10.643	-10.5	-10.576	-9.5484	-10.908	-11.075	-11.258	-11.106	-11.044	-10.606	-9.7273	-10.819	-11.639	-10.96	-9.4629	-9.9905	-11.61	-10.093	-9.9633	-10.743	-10.976	-12.732	-10.453	-10.961	-10.692	-10.666	-10.434	-10.447	-11.649	-10.493	-9.7486	-11.328	-11.443	-10.191	-10.878	-11.665	-10.608	-11.416	-10.905
-8.8283	-10.078	-8.9588	-8.1587	-8.4046	-8.746	-9.7757	-10.188	-8.327	-9.084	-7.8515	-8.8645	-9.3679	-9.104	-6.8756	-9.0591	-8.8787	-9.7173	-9.6223	-9.0421	-10.537	-9.433	-9.59	-9.6555	-10.427	-11.9	-9.6424	-9.3054	-8.6751	-10.789	-9.2054	-9.1937	-10.979	-7.9825	-9.0963	-9.6471	-9.5359	-8.3357	-9.6495	-9.6232	-10.767	-9.4847	-9.2518	-9.9058	-9.7955	-10.014	-10.426	-9.2413	-9.0292	-8.996
2.493	2.1298	2.4966	3.9494	2.4913	3.3181	2.7659	2.1214	1.943	2.329	3.069	2.0247	4.0572	1.7913	3.6068	3.0492	2.7694	3.1894	3.029	1.6424	2.635	2.8245	2.3966	3.4337	3.0899	1.3646	1.9293	3.9139	4.2301	3.9104	4.0289	3.1911	3.6757	1.9503	2.1276	2.7994	3.0096	2.7695	3.8708	1.3824	3.497	3.2349	3.5274	2.0334	3.2174	3.0481	0.73043	1.5227	0.71595	2.2048
-10.556	-11.697	-11.017	-12.698	-11.018	-13.193	-12.074	-11.162	-10.777	-11.795	-12.133	-11.55	-11.333	-11.444	-11.784	-11.732	-12.596	-11.444	-11.073	-10.694	-10.263	-10.032	-13.4	-10.674	-10.684	-9.7787	-10.86	-11.394	-12.182	-11.076	-10.573	-11.603	-13.087	-11.032	-10.078	-11.512	-11.957	-11.892	-11.026	-12.071	-13.329	-13.495	-10.75	-11.634	-10.688	-11.948	-11.992	-13.422	-11.264	-12.192
-5.4485	-6.0754	-4.307	-5.4889	-4.0014	-4.8877	-4.877	-4.9419	-5.4058	-4.8156	-5.6076	-4.8755	-4.1458	-7.1984	-6.3161	-5.9545	-5.8915	-5.5202	-5.2009	-3.9524	-6.3863	-3.6274	-5.2404	-5.8272	-4.3774	-6.3136	-4.8516	-3.7003	-5.3507	-5.3812	-5.0641	-6.5578	-7.1788	-3.7592	-6.1602	-6.8145	-6.0374	-6.3747	-4.5736	-4.3971	-4.6	-7.0212	-5.8694	-4.6512	-4.1564	-5.2861	-5.6909	-3.8649	-6.0802	-5.1966
-15.813	-13.816	-15.229	-14.376	-14.575	-13.802	-14.639	-12.93	-14.407	-14.553	-14.276	-12.815	-15.547	-15.253	-16.613	-16.185	-13.357	-15.702	-13.628	-12.699	-16.203	-14.598	-14.715	-14.154	-12.67	-14.873	-15.763	-13.696	-14.316	-14.432	-14.426	-14.897	-15.498	-14.807	-14.763	-16.654	-14.451	-15.07	-15.413	-16.002	-13.658	-15.662	-13.906	-13.691	-14	-14.746	-14.236	-14.056	-14.766	-14.231
-5.4361	-5.4746	-6.1663	-7.2605	-5.8919	-6.4876	-6.3014	-7.1212	-7.3784	-6.7402	-5.9546	-6.6403	-5.3429	-7.1791	-4.5642	-8.1418	-7.2059	-3.9593	-7.6137	-5.2455	-4.2485	-5.8655	-7.23	-6.7622	-6.5023	-6.0348	-4.671	-5.446	-6.965	-6.8352	-5.6533	-5.8603	-6.6985	-6.3737	-7.5734	-6.3766	-4.4473	-7.0427	-6.6448	-6.7967	-8.4951	-6.1458	-6.0294	-6.4889	-5.3544	-6.3465	-6.5889	-5.0595	-5.7472	-5.1306
6.4798	6.3835	6.7661	5.7964	6.5606	5.672	5.1193	6.4148	5.45	4.8466	5.4944	5.1066	6.1214	5.7586	6.073	5.426	5.5603	6.9098	5.4546	5.0378	4.1019	6.4432	6.1059	5.2905	5.3782	6.8917	6.273	5.2313	5.7489	5.3875	3.8653	6.2497	6.2584	5.366	5.0449	4.4755	6.3968	6.8556	5.7909	5.4719	6.7597	5.3078	6.8439	7.0718	6.4633	5.9807	5.1771	4.6632	4.731	4.3306
5.8454	5.0463	5.9519	5.4721	4.9698	4.4131	6.6754	4.3395	2.1004	5.5342	5.3414	5.6119	5.1689	6.6025	6.1252	3.8942	5.8406	5.2932	5.9884	5.7376	4.7125	5.1824	5.7218	4.2599	5.4661	4.8911	5.4732	5.033	4.2073	4.4094	4.9656	3.7568	4.3319	5.6846	5.3394	5.398	3.9892	4.3494	4.5952	4.052	5.5804	4.8534	5.6965	4.9031	5.8066	4.6467	5.2583	4.9164	4.3155	4.6397
1.1037	2.609	-0.055286	0.62673	2.4572	1.3101	1.6032	0.57209	0.51907	2.7562	1.647	1.3315	1.5921	0.19686	1.1951	3.3139	2.2857	1.2733	0.41578	0.96905	1.4758	1.9648	2.4548	1.5974	1.6617	2.61	1.9395	2.1452	2.3456	2.3283	1.0419	0.47737	2.4872	0.44224	1.2669	1.4053	0.89885	2.494	1.4303	-0.042817	1.147	1.3922	1.1832	1.9577	1.2382	0.75318	2.7093	1.8875	2.665	2.0193
6.7768	5.6844	6.3347	6.8036	7.815	5.9033	7.642	7.4685	7.687	7.0949	7.482	6.7683	6.6335	6.1573	5.6351	6.7868	6.8037	6.0812	5.0354	6.5417	6.9756	6.7755	6.65	7.4148	8.075	6.2572	8.2847	6.6502	5.9548	7.6918	7.5321	6.4756	7.6158	8.16	6.91	6.4962	6.3101	6.5669	7.6467	6.582	6.9104	7.3825	8.1089	7.8934	5.9712	5.9236	6.3111	7.7534	7.1024	5.4303
-0.93745	-1.1876	-0.62843	-1.7884	-2.3445	-1.4529	0.33473	-1.121	0.31389	-2.1382	-2.965	-1.9453	-2.4156	-0.99229	-4.0916	-1.9512	-1.8701	-1.3153	-2.4085	-1.3687	-2.1937	-1.117	-1.2301	-1.7074	0.48487	-0.013979	-1.8513	-1.669	-1.9394	-3.0559	-2.7258	-0.89332	-1.8311	-3.3137	-2.9301	-1.4194	-1.8027	-0.58873	-2.0521	-1.9165	-1.3654	-1.8803	-1.5845	-1.9381	-1.3966	-0.92144	-1.617	-1.4913	-2.1314	-0.78592
1.0723	0.22546	-0.085998	-0.44477	-0.01071	0.73649	0.18617	-0.050823	0.63331	-0.20055	0.94299	0.92124	0.048489	0.17697	-0.08092	1.0623	-1.2155	0.94778	1.0029	-0.21678	0.20887	1.2399	0.64564	0.41123	1.3277	0.90417	0.46154	-0.12694	0.16925	-0.35855	-1.1849	0.25691	0.5769	1.5296	-0.60803	-0.95736	1.4929	-0.30541	1.4028	1.6011	-0.98144	0.99498	1.6635	-0.32727	2.8202	0.53547	0.51765	1.2421	-1.4625	0.36442
-3.8166	-4.1981	-3.8913	-3.5923	-2.9937	-3.9339	-1.5281	-2.5475	-4.1324	-2.9047	-3.3468	-2.6405	-3.6327	-3.7798	-4.4063	-3.4403	-3.6171	-2.8355	-3.0425	-4.0386	-4.0159	-1.4159	-2.7345	-3.8122	-2.9285	-3.9103	-3.723	-2.703	-2.5925	-4.5896	-2.6724	-1.9231	-2.8925	-3.393	-2.7292	-3.7178	-1.3262	-4.035	-4.0331	-1.5933	-3.9334	-3.7774	-3.4216	-3.0805	-2.9471	-4.31	-3.4312	-2.8111	-5.3444	-1.1534
1.6522	1.3434	2.8495	2.3927	1.2385	1.6009	1.5116	2.9336	3.1666	2.2441	2.0687	1.1178	2.2197	0.86993	0.8462	1.6932	1.9956	1.1226	0.77523	2.4075	1.7245	2.4077	2.1416	1.9936	0.17392	2.349	0.67739	1.0811	0.16879	2.7391	2.0026	0.20047	0.12952	0.42447	2.0991	1.1161	1.854	3.2665	0.85352	0.41768	3.846	2.2009	2.4703	0.39608	-0.23566	2.0392	1.2125	1.2672	0.3041	1.4667
-1.7515	-2.3708	-2.0431	-1.4647	-0.30083	0.86759	-1.7908	0.11741	-1.1537	-1.9069	-0.22361	-0.50661	-1.2679	-1.4852	-1.6759	-0.37325	-1.0824	-2.1548	-1.9855	-1.8992	-0.99581	-2.6211	-1.2863	-1.5643	-1.9098	-1.5744	-0.37823	-1.4723	-1.1723	-1.2847	-1.9441	0.088936	-2.8526	-1.2081	-0.046136	-3.0479	-1.6502	-1.4023	-0.1947	-1.5571	-2.6937	0.40329	-0.83483	-1.2635	-1.7565	-1.5272	-2.1893	-1.8011	-0.44709	-1.2801
-5.4056	-3.9923	-3.9915	-2.5936	-4.0517	-3.0171	-3.2921	-4.3613	-4.4363	-2.6244	-2.8684	-3.4659	-3.972	-3.6024	-1.9358	-4.7399	-2.2552	-3.2695	-3.0379	-3.7027	-3.0876	-3.8217	-4.6295	-4.2949	-4.5057	-2.301	-2.9505	-3.5284	-3.5287	-4.0302	-2.5443	-4.2772	-2.7367	-3.3435	-2.9362	-3.121	-4.4276	-4.3324	-2.3085	-4.539	-4.5413	-2.9709	-3.2727	-3.5224	-4.3884	-3.7279	-3.2806	-4.9785	-4.6336	-4.1436
-4.5013	-4.7334	-5.336	-4.8872	-6.2246	-6.4175	-5.9518	-4.7891	-4.7873	-4.7318	-6.6791	-3.7682	-5.6484	-4.8139	-3.8911	-5.6763	-5.1034	-5.2334	-4.6537	-5.4341	-6.056	-5.5135	-4.7288	-4.8232	-5.1231	-3.6146	-3.6515	-3.7243	-5.3423	-5.4392	-4.2906	-4.1893	-4.0674	-3.7883	-6.0765	-5.1597	-4.0856	-4.9854	-5.3607	-5.4566	-3.8444	-4.2238	-4.5001	-4.9316	-3.9966	-5.3881	-3.8278	-6.3164	-4.1938	-3.7811
-4.9113	-5.1885	-4.3574	-4.8428	-5.8751	-3.4566	-4.6416	-6.2233	-5.0846	-5.9126	-4.9984	-3.9981	-5.0474	-7.4822	-5.6411	-5.4583	-5.5608	-5.2265	-4.2443	-4.9161	-2.9312	-5.8354	-4.099	-5.1439	-5.4589	-4.1798	-4.8425	-5.3117	-3.6481	-4.2366	-5.1926	-5.9059	-5.9936	-4.5635	-4.953	-5.1545	-6.1642	-5.6852	-5.7069	-5.4186	-4.3327	-6.4672	-4.4501	-3.8171	-4.1646	-3.4041	-4.5412	-6.062	-4.7852	-5.6497
-6.5558	-6.2793	-6.5051	-7.3629	-5.9641	-5.381	-6.6176	-5.373	-5.5312	-5.9982	-7.0227	-5.6323	-6.789	-6.2244	-6.2405	-4.7518	-6.9789	-5.8732	-7.4742	-5.9674	-7.5296	-5.7544	-5.1373	-6.051	-6.6561	-5.8617	-8.3595	-5.9583	-7.0587	-6.8511	-6.358	-5.9692	-4.9086	-6.4192	-5.9096	-5.9254	-5.5982	-5.1329	-8.1364	-7.2177	-6.8217	-5.4281	-6.7355	-5.81	-5.2692	-6.3979	-8.0909	-6.1782	-6.4409	-6.5411
-4.7184	-4.4563	-4.6928	-5.2498	-3.8055	-5.3759	-5.0877	-5.2449	-4.9947	-6.7475	-4.7177	-4.7604	-5.5276	-4.1446	-5.6142	-5.6262	-4.9011	-5.8259	-5.0509	-4.7219	-3.5304	-4.0554	-4.0531	-4.5203	-4.4877	-4.4937	-5.1286	-4.834	-5.0442	-3.9452	-4.8083	-5.3994	-6.0432	-6.1848	-5.1803	-5.4709	-5.1303	-4.9209	-5.3373	-4.4455	-6.8354	-4.4144	-5.028	-4.739	-4.4926	-5.1857	-5.247	-3.837	-3.7671	-5.3888
-9.506	-10.812	-9.6233	-11.832	-9.8563	-11.447	-12.027	-11.238	-13.504	-10.878	-11.681	-10.138	-10.176	-10.672	-11.571	-10.588	-9.4785	-10.213	-9.6863	-10.082	-10.748	-10.019	-12.165	-10.349	-11.289	-10.317	-9.2933	-11.304	-11.912	-9.8837	-11.314	-9.8504	-10.17	-10.574	-10.94	-10.569	-10.961	-12.697	-9.5502	-11.067	-11.052	-9.6606	-10.033	-9.3696	-8.7823	-11.039	-11.481	-10.461	-11.037	-10.657
-4.8537	-6.1258	-4.6199	-6.4758	-4.8467	-3.9868	-6.1992	-5.1082	-6.055	-6.3564	-3.5678	-6.6278	-4.2881	-6.0456	-4.5042	-5.8026	-3.5251	-4.3742	-4.5105	-5.1255	-4.2788	-6.5041	-6.0371	-4.2846	-5.7953	-5.7482	-5.5348	-5.0541	-4.7847	-6.1374	-4.6143	-3.5459	-5.7386	-3.9873	-5.5679	-3.7059	-4.9125	-5.1113	-6.2827	-3.6892	-5.1223	-4.5634	-6.158	-3.8068	-5.7882	-6.1243	-5.608	-5.0417	-3.5576	-5.8616
-0.62923	-1.7264	-2.1919	-0.6612	-1.728	-2.2064	-1.6213	-1.6695	0.64549	-1.5243	-1.7025	-1.5757	-1.6194	-2.0771	-1.2089	-2.5997	-0.68438	-3.1857	-3.2173	-2.2044	-2.3727	-0.88415	-1.8511	-2.4291	-2.8208	-1.6385	-1.3594	-2.0268	-2.0068	-2.6676	-1.4309	-1.1171	-2.8068	-2.2901	-2.9236	-3.57	-0.49222	-0.34648	-1.3627	-1.7151	-1.9049	-2.112	-2.8311	0.77992	-2.4258	-2.3679	-2.343	-2.0943	-1.5614	-1.4815
-11.785	-10.324	-10.923	-13.159	-12.415	-12.29	-11.694	-12.946	-11.109	-11.912	-11.235	-13.022	-11.404	-10.405	-11.667	-10.812	-10.35	-12.533	-13.316	-11.218	-11.586	-11.354	-12.491	-10.819	-11.812	-12.122	-10.72	-12.493	-11.653	-11.619	-11.953	-11.427	-10.204	-12.571	-12.41	-13.226	-11.564	-11.126	-11.48	-11.692	-11.21	-12.831	-11.177	-11.897	-12.395	-11.303	-11.634	-11.298	-11.705	-11.404
-0.77333	-0.35094	0.77059	-0.14054	-1.3277	1.3914	-0.30991	-0.76634	0.54141	-0.67223	1.0257	0.095517	-1.5731	-1.8347	0.093082	-0.0033124	0.85585	0.52389	0.71928	1.469	-1.0715	-0.69209	0.010652	-0.50923	1.6498	-1.1027	-0.3641	0.63487	-1.9719	-0.084507	-0.15371	0.19907	0.74975	-0.70893	0.50026	-0.84389	-0.54185	-0.31778	0.055701	0.7648	0.14484	-0.16564	0.14236	-0.1772	0.51397	-0.91392	0.2368	-0.43745	0.14303	-0.377
-0.22839	-3.1867	-1.9683	-3.6729	-2.5875	-1.3004	-2.0706	-2.7941	-0.96923	-2.5595	-3.8885	-2.9617	-2.2424	-0.94417	-1.6037	-2.228	-2.4474	-2.1764	-2.1924	-4.0396	-2.0697	-3.2288	-2.4679	-2.714	-1.1935	-3.9785	-1.8582	-2.664	-0.77969	-2.8058	-3.9122	-2.118	-3.8044	-3.2382	-2.2325	-1.0498	-1.2438	-1.4283	-1.9523	-2.5284	-2.0859	-1.522	-3.6048	-1.1885	-3.4652	-2.5998	-2.4343	-0.42143	-0.30468	-3.0063
-10.759	-10.465	-11.391	-11.049	-10.752	-11.586	-12.151	-10.74	-10.921	-13.124	-11.162	-12.312	-11.687	-12.417	-10.993	-12.089	-13.666	-11.735	-10.771	-12.505	-10.171	-10.972	-12.11	-12.105	-12.375	-10.778	-13.197	-11.293	-11.356	-11.974	-12.541	-13.451	-11.65	-10.482	-9.0848	-11.468	-12.441	-9.8821	-12.718	-10.876	-10.992	-11.528	-9.4444	-11.766	-12.047	-10.911	-10.555	-11.818	-9.8985	-10.219
-3.8294	-2.815	-4.159	-4.1008	-4.418	-4.9165	-4.3937	-3.7584	-3.8567	-2.9081	-3.653	-4.3229	-4.3893	-2.7494	-4.4213	-3.5895	-3.0809	-3.8078	-2.9244	-4.1679	-4.596	-4.0501	-4.487	-2.3288	-2.5815	-3.85	-3.4417	-3.8472	-2.4586	-3.4233	-2.7718	-5.3813	-4.4101	-4.2371	-4.5872	-3.4386	-3.7072	-4.0722	-3.8231	-4.7497	-2.8997	-3.0786	-2.2602	-3.1933	-3.7702	-4.109	-2.6137	-4.0861	-2.9806	-4.2814
6.8299	6.7882	4.4553	6.7282	5.9649	7.0576	7.6453	6.5976	5.7377	5.8431	6.316	6.6956	5.9096	7.5262	4.8706	7.589	5.8887	5.1234	6.8153	8.8088	6.6187	8.5215	8.5214	7.1205	5.8351	6.9386	5.6648	7.4378	6.4816	5.2946	6.2422	5.4103	7.078	7.8677	6.3296	6.2254	6.6445	7.1983	6.9091	6.5013	6.494	6.6753	9.1968	6.6147	6.9092	8.1978	6.7192	5.6015	6.3794	7.6553
-0.60065	1.3488	3.6211	1.2949	1.5388	1.1769	1.723	1.32	2.4986	3.104	2.0275	3.4984	1.5699	1.411	1.4437	2.0174	3.5419	2.146	0.22924	1.2846	2.2669	0.87806	1.7548	2.5357	2.2788	2.5407	1.9768	0.56056	1.7379	1.0709	-0.24786	2.9683	2.3366	2.4686	0.21566	1.4029	1.5375	0.078395	2.5681	1.0828	2.468	2.9371	1.4182	0.69947	2.5158	2.3183	2.8823	3.2481	1.2967	1.3955
-11.357	-9.7797	-10.908	-10.526	-10.24	-10.96	-11.626	-10.074	-10.964	-12.072	-10.065	-11.614	-9.1416	-12.435	-12.156	-8.904	-10.945	-12.418	-11.518	-10.949	-12.686	-11.496	-10.468	-10.572	-10.334	-12.129	-10.268	-11.339	-9.755	-11.712	-10.281	-10.674	-9.5785	-11.395	-11.485	-13.024	-10.735	-10.734	-10.256	-11.739	-9.1119	-10.569	-11.209	-11.264	-10.995	-10.449	-11.314	-9.7741	-10.382	-12.511
-12.525	-13.558	-13.268	-13.662	-13.315	-11.523	-13.973	-12.366	-12.968	-13.595	-13.367	-13.133	-12.321	-12.991	-12.566	-13.194	-13.326	-14.112	-12.338	-12.269	-15.163	-12.488	-12.138	-13.1	-14.103	-12.711	-13.799	-13.366	-13.092	-12.982	-11.479	-13.536	-13.402	-12.983	-13.25	-12.769	-13.537	-12.342	-14.28	-12.686	-11.963	-12.37	-10.845	-12.607	-14.862	-12.525	-13.771	-14.112	-11.721	-12.497
-12.586	-10.929	-11.784	-10.666	-11.554	-10.722	-10.906	-11.104	-10.507	-10.655	-9.7174	-11.646	-10.987	-10.29	-10.177	-10.48	-11.018	-9.9713	-11.875	-10.625	-11.413	-10.583	-10.795	-8.9739	-10.688	-11.87	-12.022	-10.612	-11.376	-12.697	-10.967	-12.172	-9.7005	-11.7	-9.1258	-10.549	-13.573	-11.234	-11.099	-11.199	-10.841	-10.646	-9.8205	-10.059	-11.292	-10.638	-10.48	-11.603	-11.561	-10.838
-13.054	-11.31	-12.719	-13.34	-12.434	-12.306	-12.025	-14.521	-13.434	-13.126	-11.599	-13.079	-13.615	-10.679	-11.238	-13.147	-12.176	-13.353	-11.512	-12.588	-14.103	-13.703	-13.603	-14.192	-11.448	-13.551	-11.943	-14.166	-12.293	-13.905	-13.521	-13.007	-12.267	-12.368	-11.838	-13.136	-12.759	-12.75	-12.799	-14.441	-13.924	-12.398	-12.185	-13.483	-13.945	-13.925	-12.099	-12.208	-14.093	-13.842
-10.72	-10.506	-12.503	-11.138	-11.03	-11.476	-11.462	-11.568	-11.067	-11.858	-11.756	-10.445	-10.509	-11.925	-11.484	-11.344	-11.193	-12.833	-12.207	-10.62	-12.868	-12.103	-12.428	-12.157	-9.3821	-10.168	-10.618	-11.612	-12.066	-11.653	-14.039	-11.777	-11.835	-11.518	-9.578	-11.015	-13.582	-13.491	-13.918	-12.482	-12.377	-12.887	-11.965	-11.766	-10.493	-12.503	-11.926	-11.411	-12.885	-12.126
1.2541	1.9386	1.3902	2.1609	2.6829	0.35617	2.012	1.0396	1.8311	0.68267	0.18872	-0.31442	-0.086825	1.9832	0.32074	1.7816	2.1575	2.1509	1.6578	2.026	1.3125	2.1028	1.9851	1.8747	1.1832	1.9711	0.35366	2.6502	0.20571	2.3192	0.44921	0.71471	2.2628	1.0632	1.5144	1.1338	-0.064062	0.43131	1.5565	-0.42875	1.1426	0.44786	1.5896	3.5865	1.5398	0.74163	-0.39308	0.65924	1.367	1.275
1.1964	1.8048	2.7831	2.1206	1.2831	3.1646	1.4449	2.0122	0.89864	1.154	1.8266	0.91089	2.242	1.3437	1.1856	4.4877	0.39072	1.0854	2.2243	3.9687	1.484	1.7704	0.55387	2.301	1.0185	1.2976	1.5625	1.9774	1.4248	1.4442	1.5733	2.0775	1.974	0.72219	2.8378	1.5233	2.5004	0.99039	0.97783	2.6711	0.17941	1.1952	2.5058	2.4812	1.5952	1.0321	2.673	2.9537	0.79571	0.59418
-4.1072	-3.2719	-3.231	-4.1134	-3.7939	-4.1354	-5.8392	-5.7825	-4.4665	-5.1969	-3.7293	-2.8206	-5.2307	-3.1103	-4.8685	-4.897	-3.32	-3.6978	-5.581	-5.4841	-5.998	-5.0043	-4.3274	-5.2888	-4.208	-3.6826	-5.8476	-5.0983	-4.6037	-4.9538	-3.8456	-4.535	-4.8708	-4.3398	-5.1573	-6.1334	-4.3643	-4.9257	-3.2176	-2.8451	-3.2273	-2.8616	-4.0787	-4.9924	-5.6857	-5.1991	-5.5027	-5.1733	-4.1274	-3.5067
-7.4982	-6.5931	-7.8304	-7.5983	-8.7357	-8.3095	-7.7489	-6.9656	-5.3897	-7.7124	-8.1566	-6.8194	-7.6512	-7.0745	-8.9674	-7.1198	-7.6927	-7.2042	-6.3831	-7.5263	-7.1157	-7.8421	-8.2926	-7.4889	-7.7451	-7.7379	-6.9337	-6.9585	-7.2371	-7.5704	-8.3942	-5.2262	-7.2901	-8.3633	-6.7395	-7.9089	-7.3993	-7.1563	-6.4337	-7.9838	-8.1148	-7.6143	-8.0561	-6.7142	-9.7697	-8.2034	-5.8481	-6.9265	-7.6529	-8.3485
3.4858	3.5558	3.5286	3.9799	3.7853	4.1001	3.9435	4.3039	3.7262	4.1929	4.9059	3.8044	3.224	3.3165	3.1043	4.5203	4.9787	3.1222	4.5629	6.1474	3.9658	5.2662	4.0129	2.9536	3.4553	5.4291	3.2845	2.8883	4.2633	4.8627	4.9787	4.4197	4.569	2.9725	5.0215	4.3606	2.0573	4.2008	4.3992	5.2212	5.0211	4.502	4.6504	3.2981	4.7628	5.0703	3.8009	3.3688	3.7516	6.4019
-10.82	-11.208	-11.501	-11.332	-11.909	-10.607	-10.865	-10.506	-11.718	-11.511	-11.423	-11.581	-11.571	-11.196	-11.342	-11.312	-10.386	-10.559	-11.566	-12.098	-12.36	-13.665	-11.942	-11.849	-13.022	-10.741	-10.807	-11.541	-10.977	-12.852	-11.197	-12.447	-12.324	-10.924	-11.853	-10.521	-11.32	-10.401	-12.514	-12.303	-13.057	-11.428	-11.018	-10.861	-12.884	-11.136	-11.753	-11.218	-11.98	-11.509
-13.928	-14.182	-14.324	-14.963	-15.822	-15.143	-15.009	-14.18	-14.598	-12.44	-14.932	-15.576	-15.514	-16.323	-14.199	-16.563	-13.768	-15.687	-14.528	-14.569	-15.405	-14.275	-14.236	-13.51	-15.016	-14.106	-13.67	-13.709	-14.928	-14.119	-13.841	-14.655	-14.57	-15.487	-15.332	-12.408	-15.155	-14.226	-14.055	-14.177	-13.575	-14.587	-14.955	-15.346	-17.561	-13.529	-16.04	-13.695	-15.777	-15.133
-11.229	-11.56	-11.867	-12.095	-11.513	-12.678	-12.804	-11.632	-12.174	-10.574	-10.429	-12.239	-11.171	-11.484	-11.599	-11.925	-10.619	-12.31	-12.735	-12.111	-11.986	-11.182	-11.936	-13.315	-12.849	-12.155	-11.793	-12.127	-11.673	-11.175	-12.978	-12.147	-11.296	-12.604	-11.085	-13.364	-11.813	-12.228	-10.451	-12.131	-12.485	-11.345	-12.949	-11.51	-11.471	-11.716	-12.034	-10.939	-11.374	-11.481
9.1066	10.155	9.3754	7.0248	8.8987	7.1786	8.8238	9.241	8.3546	10.641	8.0929	8.9753	7.2838	8.3181	8.1845	10.844	7.9759	6.2297	7.7141	7.8929	9.9967	8.5158	9.1996	7.8502	9.0941	7.567	8.101	6.9861	8.2896	9.8857	9.5362	8.4057	9.615	7.3231	8.9863	10.253	8.9056	8.2452	9.0517	7.4191	5.5545	7.0465	9.125	8.1854	8.6748	7.4345	7.1765	7.7223	9.598	8.1845
-10.47	-8.4476	-10.21	-8.6786	-10.264	-8.9414	-10.235	-11.269	-9.4577	-9.6522	-10.036	-10.018	-9.1068	-11.161	-9.7971	-9.904	-9.9218	-10.322	-9.5734	-9.707	-9.1576	-8.2014	-8.7651	-9.0864	-9.0719	-8.2339	-7.2808	-9.0703	-9.3127	-10.166	-9.8488	-9.3958	-8.8819	-9.6457	-8.5683	-7.9425	-9.1687	-9.1407	-9.6733	-9.4248	-9.3386	-8.9393	-9.5997	-10.066	-9.4568	-11.082	-8.7467	-7.6107	-9.0809	-10.579
-7.4305	-8.2865	-6.6913	-7.8841	-8.6504	-6.8524	-7.3758	-6.277	-7.888	-6.3986	-7.5035	-7.7028	-7.2874	-6.5124	-8.4895	-7.3711	-7.8162	-8.6914	-7.1518	-6.5882	-9.166	-8.5093	-7.1975	-8.3556	-6.1054	-5.3565	-8.3437	-7.8635	-8.4981	-6.1145	-7.4772	-7.9411	-8.9949	-7.4851	-7.6906	-6.7507	-7.2844	-7.6709	-8.8347	-4.502	-7.7456	-6.7297	-7.5698	-8.1286	-6.9015	-6.8997	-7.5671	-6.699	-6.2911	-6.6627
0.26203	-0.97808	-0.47156	-0.16078	-0.41347	-2.5083	-2.3131	-1.4458	-0.054235	-2.6171	-1.9542	-2.1107	-1.9936	0.73242	-0.59837	0.32023	-1.6026	-1.7948	-0.83782	-0.66778	-0.9615	-1.096	-0.96994	-1.6079	-1.8948	-1.9608	-1.2192	-1.7082	-0.76442	-2.9777	-3.2487	-1.7984	-1.3305	0.94277	-1.0552	-0.60125	-2.8561	-0.71906	-1.3628	-1.1069	-0.94695	-0.83753	-0.44111	-1.5026	-1.0108	-0.071176	-1.6839	-2.1291	0.28467	-0.46145
-1.4508	1.607	-1.6102	1.4337	-0.65744	0.93438	1.6982	-0.21387	1.5705	1.8066	-0.163	-0.52694	0.70483	-0.29602	-0.95639	-0.97864	0.85343	-2.5929	0.15096	-0.79788	-0.016456	0.85428	0.39448	1.3332	0.43471	1.8163	1.082	-0.37411	0.1776	-0.022135	0.52446	-0.84727	0.27092	0.048253	-1.4278	0.88015	0.772	-0.25895	-0.86722	1.1448	0.72358	1.5565	0.23832	-1.2105	0.66809	-0.25154	-1.2706	-1.2115	-0.33083	-0.088545
-4.5364	-6.389	-6.2571	-5.9	-6.3425	-5.5791	-5.2399	-5.5179	-5.5017	-5.9863	-6.271	-6.2092	-5.3475	-4.8229	-5.1144	-4.9344	-5.7007	-4.9763	-5.7505	-4.5793	-4.2654	-5.291	-7.8466	-5.896	-6.9725	-5.5292	-6.2352	-6.9069	-5.9253	-5.3035	-4.7046	-6.1514	-5.2148	-4.6134	-6.0543	-4.3045	-5.8196	-5.1187	-5.0563	-6.835	-4.4022	-3.6406	-3.7249	-6.0582	-6.0529	-6.2351	-5.0494	-5.0718	-5.1384	-5.7959
-3.3755	-4.708	-2.5224	-5.0474	-4.2667	-4.3792	-4.2857	-3.1976	-3.7625	-4.1691	-2.2973	-4.5431	-4.095	-3.7189	-6.3558	-5.2037	-2.8812	-3.3905	-3.0297	-3.1317	-3.4533	-3.518	-5.1995	-4.7171	-4.8971	-2.6315	-3.4645	-2.4701	-5.2499	-5.6633	-4.0607	-3.2701	-4.0981	-3.1468	-3.6544	-2.3965	-4.7032	-4.5527	-3.9764	-3.008	-3.4207	-2.7498	-3.6605	-3.6938	-4.092	-1.5908	-4.6684	-2.8994	-4.2908	-3.596
-12.13	-10.875	-13.6	-11.441	-10.749	-13.919	-12.458	-12.83	-11.87	-10.73	-12.549	-11.337	-10.891	-12.565	-11.801	-10.722	-11.438	-12.022	-11.43	-11.035	-12.38	-11.946	-10.826	-11.221	-11.249	-11.933	-13.578	-12.058	-10.873	-12.444	-10.999	-10.954	-12.032	-11.653	-12.594	-11.624	-12.89	-11.268	-12.751	-12.034	-9.7029	-12.38	-11.358	-11.153	-11.624	-11.646	-11.764	-11.348	-12.102	-11.686
-20.665	-21.841	-18.564	-21.05	-21.775	-21.339	-20.771	-21.944	-21.848	-20.47	-20.536	-20.425	-21.758	-20.262	-20.747	-20.45	-21.676	-20.491	-20.863	-20.056	-22.037	-20.664	-20.558	-19.948	-21.159	-20.271	-19.61	-20.362	-21.787	-20.493	-22.011	-20.278	-20.55	-19.829	-19.553	-19.747	-21.034	-21.515	-19.646	-20.05	-21.573	-20.63	-21.566	-20.183	-20.008	-20.468	-21.648	-20.479	-20.355	-19.665
3.1649	2.5578	3.2723	4.2194	3.0276	1.8655	2.8674	2.4237	3.2192	3.4333	2.7304	2.6415	3.3323	2.95	3.0754	2.8027	1.4825	3.1495	3.1821	2.4769	4.5032	2.329	5.2336	4.8958	3.9323	1.5914	2.7296	2.3649	2.416	2.6304	5.1565	2.2827	2.4048	2.8649	3.4226	2.8564	2.1662	4.0296	3.9551	3.7001	3.1437	3.6663	1.7916	2.3138	1.683	0.29525	2.033	3.9781	3.7017	2.5776
-0.57425	0.78531	0.16512	1.5616	1.5146	0.021064	-0.22711	0.63661	0.35635	0.12745	0.84712	0.24945	0.7418	0.066259	0.47951	1.8185	-0.18496	0.43067	0.25386	0.50056	1.1997	1.2048	1.2432	-0.26264	0.71583	1.2848	1.7588	-0.19375	0.55429	-0.0074676	-0.21044	0.33607	0.54109	1.0624	0.8585	0.015764	1.6968	-0.099522	-0.62317	0.98838	-0.52458	-0.43888	1.7148	0.82363	0.257	1.9956	0.12453	0.15718	-0.31821	-0.20929
-14.149	-14.715	-12.802	-12.278	-12.399	-13.08	-12.528	-12.382	-13.038	-13.799	-12.782	-13.685	-13.708	-14.035	-13.402	-15.338	-13.02	-12.931	-11.672	-13.066	-12.993	-12.963	-12.658	-14.68	-12.111	-14.62	-14.582	-12.307	-14.074	-12.765	-12.269	-12.232	-12.215	-12.646	-12.701	-12.328	-13.165	-13.291	-13.045	-13.656	-12.018	-13.895	-12.986	-13.074	-13.613	-12.47	-13.787	-13.441	-14.225	-13.994
-12.909	-14.412	-14.767	-14.953	-12.187	-14.216	-14.411	-12.02	-13.436	-15.048	-15.166	-14.666	-13.701	-15.454	-14.919	-12.968	-14.269	-14.536	-13.725	-13.112	-14.352	-13.606	-13.631	-13.852	-15.065	-13.113	-13.291	-13.543	-12.838	-13.106	-13.613	-13.576	-13.297	-13.916	-14.088	-13.16	-13.006	-14.91	-14.889	-13.161	-14.018	-14.021	-14.773	-15.23	-15.95	-15.032	-14.524	-15.073	-14.629	-14.879
-13.274	-13.168	-12.929	-14.181	-12.616	-12.109	-13.731	-12.094	-13.28	-11.319	-12.581	-14.94	-14.489	-13.443	-12.167	-13.407	-14.662	-12.943	-12.19	-13.531	-12.373	-14.113	-12.639	-13.165	-14.151	-14.397	-12.751	-13.101	-12.388	-13.64	-14.003	-13.227	-12.368	-12.263	-12.981	-12.295	-13.933	-14.056	-13.613	-14.689	-12.328	-14.129	-13.248	-12.129	-13.37	-12.233	-14.303	-13.279	-13.114	-13.164
-21.729	-23.194	-22.504	-22.029	-21.581	-22.104	-23.656	-21.503	-21.185	-21.752	-23.375	-24.172	-21.237	-23.074	-20.328	-21.005	-22.738	-22.3	-21.586	-23.816	-22.464	-22.283	-22.049	-21.989	-21.625	-21.644	-21.023	-21.425	-21.596	-23.6	-23.593	-21.511	-20.364	-21.416	-20.805	-22.464	-22.476	-21.267	-23.485	-23.212	-21.33	-23.261	-23.396	-22.46	-21.887	-22.373	-22.121	-23.719	-22.522	-23.122
0.94033	-0.22213	-0.72982	0.076868	1.1963	0.59031	-0.57122	0.54024	1.6947	-0.41286	0.23954	-0.85381	0.27562	1.821	0.011799	0.91901	-0.54522	0.29111	0.017035	0.43306	1.4455	0.52992	0.46581	0.91395	0.996	1.0019	-0.70996	-1.0173	0.33171	-1.0114	0.80409	1.4773	-0.50636	0.4051	0.58557	1.5972	-1.2529	0.72387	1.0251	0.30691	-1.016	0.28821	-0.10101	0.99813	0.82236	0.54553	0.072174	0.29384	-0.46406	0.32545
-1.0606	-0.25149	-2.2873	-0.46091	-1.2511	-3.1409	-0.44486	-1.9389	0.085872	-1.5719	-0.51563	-2.2342	-2.0182	-1.2073	-0.70461	-2.1754	-2.2784	-2.4675	-1.8989	-0.87811	-0.75833	-1.4097	-0.9368	-1.3676	-2.044	-2.5927	-2.6564	-3.0425	0.26182	-2.4286	-2.2835	-1.2032	-1.3884	-1.2008	-1.8766	-3.0658	-1.2871	-1.4861	-1.3833	-1.5717	-0.8392	-0.55278	-2.747	-2.2269	-0.95147	-1.6696	-2.0767	-0.26696	-1.3924	-0.59856
-6.5145	-5.3148	-5.2351	-5.0312	-4.8104	-5.6259	-7.2841	-6.9255	-4.3218	-4.4207	-5.3107	-5.9862	-5.451	-5.7703	-5.0607	-6.0848	-3.7646	-5.4488	-7.034	-4.855	-4.4755	-5.8369	-6.1355	-4.495	-5.6181	-6.6611	-5.5709	-5.6231	-4.3153	-6.0479	-4.4898	-4.8067	-4.4229	-5.35	-5.9744	-5.3465	-4.3223	-4.6404	-6.3724	-6.8384	-7.7622	-7.2473	-4.4474	-6.4459	-5.3242	-6.2632	-6.8084	-7.3489	-5.3778	-6.473
-14.606	-13.901	-14.761	-14.786	-15.525	-13.95	-13.362	-15.337	-14.346	-15.203	-15.253	-14.67	-13.991	-14.671	-15.574	-13.991	-16.284	-15.069	-13.91	-14.638	-13.459	-14.547	-13.829	-14.033	-14.518	-16.214	-15.906	-13.549	-15.65	-14.6	-15.244	-14.834	-14.689	-13.362	-14.185	-15.686	-13.934	-12.968	-15.004	-14.345	-13.354	-13.384	-12.765	-14.81	-14.275	-14.142	-13.805	-16.067	-14.377	-14.95
-10.338	-12.244	-10.231	-10.468	-9.3737	-12.614	-9.6375	-11.47	-8.6595	-9.7562	-10.464	-12.014	-11.21	-10.971	-10.966	-10.535	-11.365	-10.713	-9.5437	-11.228	-12.398	-12.752	-11.402	-11.028	-11.606	-10.381	-11.037	-10.513	-10.76	-9.8107	-9.4678	-11.116	-11.488	-9.7779	-11.444	-12.102	-11.531	-11.817	-13.14	-10.209	-11.131	-11.164	-11.041	-10.872	-10.771	-9.7311	-9.6531	-11.632	-10.819	-11.923
-12.659	-13.768	-10.638	-10.38	-10.921	-10.346	-11.452	-12.004	-12.733	-10.023	-11.598	-12.85	-11.683	-13.327	-11.292	-11.49	-11.111	-13.561	-12.867	-11.96	-13.174	-12.125	-11.113	-10.699	-11.985	-10.388	-12.287	-12.757	-11.047	-13.09	-13.301	-12.994	-10.719	-11.946	-12.114	-10.768	-11.418	-10.309	-12.725	-11.848	-11.908	-10.628	-11.183	-10.979	-9.9143	-12.168	-11.855	-12.184	-10.038	-11.199
1.3063	0.22808	0.63365	-0.030515	-0.33984	0.10023	-0.73719	0.13954	1.2736	-2.3622	1.0326	-1.3599	0.017017	-0.65884	0.079467	-1.2929	-1.3275	-0.52483	0.35604	-0.22368	0.36673	0.099938	-1.8569	0.062975	-1.1032	-0.97719	-2.5069	0.27131	0.0138	-1.2992	-1.4816	0.4983	0.76786	0.18294	0.032896	1.1621	-0.77655	0.28548	-0.71954	0.67235	-0.15647	-0.32002	-0.075827	0.47926	-1.1422	-0.96896	-1.3811	0.62472	-0.03928	0.81051
-2.0004	-2.078	-1.2155	-1.8365	-1.5923	-2.0812	-1.1003	0.22268	-1.3876	0.16931	-1.0821	-1.429	-2.4365	-2.6484	-0.48018	-0.82342	-1.5286	-1.6358	-1.5293	-2.5928	0.23904	-1.4225	-2.5982	-1.1908	-2.2523	-3.722	-1.2477	-0.42991	-1.9172	-0.33299	-2.284	-0.78494	-1.2238	-0.80618	-1.3077	-1.1033	-1.4498	-0.21454	-0.79485	0.41311	-0.77795	-0.43634	-0.9652	-1.6836	-2.248	-0.67395	-0.85592	-2.1736	-1.2534	-2.271
0.60675	-0.27315	-0.96408	-1.5243	-0.50109	-2.1753	-1.0675	-1.4737	-2.1899	-1.9216	-1.3183	-1.1309	-1.621	-0.79498	-0.15108	-1.2411	-0.51367	0.17771	-0.88004	-0.69555	-1.5347	-2.1998	-0.81765	-1.5669	-1.6785	-1.1283	-1.8396	-1.8017	-1.1812	-1.0386	-0.53265	-1.573	-0.71149	-1.0158	-2.1672	-0.42686	-1.4205	-0.26282	-2.4374	-0.62751	-1.7075	-1.8943	1.03	-1.2015	-1.2221	0.090563	-1.6652	-1.0745	-0.46793	-0.78937
-13.176	-11.851	-11.417	-10.089	-11.501	-10.475	-11.2	-11.538	-11.882	-11.208	-10.797	-10.771	-13.207	-12.19	-11.753	-11.84	-12.53	-12.233	-11.265	-11.408	-11.126	-12.17	-11.68	-9.8471	-11.06	-10.109	-13.475	-10.673	-11.406	-12.192	-11.98	-11.781	-11.315	-11.697	-11.411	-13.58	-11.442	-12.005	-10.522	-11.042	-11.51	-10.437	-11.176	-10.097	-12.314	-10.926	-12.572	-12.335	-12.431	-11.947
7.4105	5.4674	5.6338	5.4364	6.2516	6.4302	7.5338	5.5009	6.6265	4.6058	5.7346	4.6084	7.2329	5.276	6.326	5.1694	6.6963	5.4778	7.9099	6.2562	5.2425	5.943	4.8134	4.7009	5.5816	5.7178	4.9081	6.3773	4.2924	5.5978	6.2789	5.1354	5.1434	4.5076	6.5703	5.9978	3.6609	5.4399	6.9292	5.0349	5.6652	6.2409	7.5105	6.1302	6.5668	4.1109	4.8549	6.1296	4.3843	4.6931
-1.635	-3.4067	-2.4642	-1.4412	-2.4038	-2.3278	-2.3038	-2.958	-3.4365	-1.7858	-2.8419	-2.1161	-1.9929	-0.74157	-1.8041	-2.2677	-3.6439	-1.9173	-1.943	-1.7962	-2.5256	-4.4447	-2.1658	-3.5302	-4.3664	-2.7991	-2.1381	-0.80551	-1.9877	-4.1854	-2.6449	-2.6988	-3.0714	-1.5487	-1.0915	-0.75095	-2.8175	-1.762	-3.0274	-2.1274	-2.7599	-2.9395	-2.3375	-2.022	-2.3414	-2.8779	-2.7188	-3.3267	-3.5217	-1.4148
-7.3155	-5.6315	-5.8065	-5.2527	-4.5617	-5.5998	-4.9626	-4.6883	-6.5645	-4.7593	-4.8898	-5.5712	-5.5393	-5.7439	-4.4858	-4.1814	-5.4801	-6.1417	-5.0621	-6.8247	-7.9892	-6.6123	-5.6769	-5.3502	-7.4641	-5.526	-5.6103	-4.4714	-5.5856	-5.3768	-5.7284	-5.6381	-6.0357	-5.8884	-3.7138	-5.9216	-3.3851	-6.7183	-5.0167	-5.5846	-4.7158	-6.5667	-5.5984	-6.5424	-6.2454	-5.0256	-4.3256	-5.6969	-5.7295	-5.7355
-5.4377	-5.0722	-4.5443	-4.6892	-4.834	-4.0029	-3.2692	-4.0527	-4.2684	-5.1154	-4.9076	-4.9691	-5.0737	-5.7828	-4.3289	-6.0826	-5.2645	-4.6603	-4.6541	-4.7541	-6.5001	-5.5719	-5.6163	-4.3276	-3.802	-4.7201	-4.629	-4.4712	-4.9557	-4.9569	-6.4501	-6.0441	-6.0713	-4.6327	-5.4432	-4.4245	-3.584	-5.0443	-3.8775	-3.9525	-4.9256	-5.7664	-6.8199	-5.6426	-3.9583	-3.9129	-4.7009	-4.9478	-3.0797	-3.9377
0.081789	0.60474	-1.2127	0.76582	0.82658	0.0017425	-0.79367	-0.48587	0.98534	0.40101	-0.81055	-0.10189	-0.73247	1.1456	0.73816	-1.9742	-1.1971	1.4289	0.08628	1.4197	0.74637	-0.50108	0.22294	-0.51134	-1.1479	0.2546	0.14227	-0.10495	0.27003	0.005453	-1.2164	1.0707	0.89735	0.095838	0.48441	-1.2887	-0.63939	-0.85699	-1.3599	-1.5107	-0.16095	0.86315	-0.16602	1.429	0.8911	-0.20069	-0.33571	0.9174	-0.35102	-0.50471
-12.553	-11.653	-13.665	-12.245	-11.561	-12.577	-11.71	-12.961	-13.405	-13.653	-12.769	-13.334	-12.935	-13.394	-12.684	-12.709	-12.502	-11.403	-13.489	-14.738	-13.521	-12.363	-12.012	-12.878	-12.8	-13.375	-13.661	-12.786	-14.021	-12.627	-12.58	-12.431	-11.697	-10.399	-14.122	-12.179	-12.164	-12.923	-12.131	-12.533	-12.964	-12.857	-13.84	-12.513	-12.464	-13.978	-13.734	-12.708	-13.592	-14.847
-13.892	-14.475	-14.241	-14.576	-15.273	-14.794	-14.364	-14.32	-14.279	-14.156	-15.041	-14.071	-14.482	-14.16	-13.943	-15.534	-13.562	-13.843	-14.517	-14.949	-15.432	-16.119	-14.995	-14.788	-15.419	-15.347	-13.934	-14.699	-14.306	-14.534	-15.016	-14.767	-14.23	-14.955	-12.923	-13.691	-15.356	-14.069	-14.964	-14.116	-13.818	-14.11	-14.881	-14.294	-13.504	-13.82	-14.611	-13.922	-13.563	-15.359
9.0574	8.2796	8.6372	6.9708	6.6315	7.695	6.6125	8.6628	8.6133	7.7373	8.4053	7.1855	8.2592	7.103	7.8955	5.2927	6.7686	7.3895	7.8647	8.1095	8.3038	8.8401	7.9122	7.7984	7.6081	7.632	9.8977	7.6644	6.4246	7.5121	8.076	7.7652	9.1073	8.0803	7.85	7.7845	7.5462	9.0754	9.0716	8.0099	7.9031	9.6965	7.5961	9.0463	7.7724	8.3618	8.4247	9.287	8.2375	8.1225
0.26117	-1.6159	-2.4324	-2.3309	-0.2829	-0.75149	-0.29351	-0.57099	0.1829	-1.2529	-3.5184	-0.56714	-2.5952	-1.5508	-1.4137	-1.5038	-2.5164	-1.3885	-2.2177	-0.96959	-1.0658	-2.087	0.32465	-0.61641	-2	-2.2345	-1.0351	-0.072531	-0.37775	-0.54843	-0.27915	0.3886	-1.4951	-2.5546	-2.5118	-0.70068	-2.6813	-1.3384	-1.1049	-2.2517	-1.866	-1.3054	-1.4753	-1.3738	-1.2953	-2.2066	-1.6619	-0.99041	-1.4188	-3.0747
7.6956	8.7	10.587	9.1537	8.6334	7.2918	8.8664	8.1264	8.6907	7.6913	8.1441	8.5984	8.8703	8.4384	7.5106	9.093	8.5854	7.7375	8.1389	7.2439	7.8013	8.3764	6.7368	7.4748	7.1024	6.5724	9.836	6.5315	8.8903	7.0182	7.0096	7.1305	6.9183	8.8689	7.2737	8.9213	8.7672	7.0963	6.7395	5.9145	8.7383	7.9957	6.7716	8.6684	8.0041	6.7057	7.9444	8.249	8.0885	6.402
2.7743	2.1936	3.9315	2.8584	2.238	2.6217	2.408	3.3584	2.1092	2.549	4.1994	0.31816	2.8297	3.1223	2.1587	3.7443	2.5596	2.4275	2.9171	0.26282	2.0632	3.489	2.9226	2.7906	3.7331	2.5676	1.2951	2.3144	2.1014	2.0446	2.9568	1.9064	4.0641	1.6318	2.4406	3.2184	3.8621	2.7762	2.8919	4.5944	2.0231	1.5578	1.4609	4.0014	3.8916	0.39101	2.5144	3.5595	1.6549	2.5154
-1.8662	-1.7761	-2.2713	-0.39629	-1.9701	-1.2957	-2.3779	-1.8412	-1.0805	0.072682	-2.1294	-1.5407	-1.4104	-2.7003	-2.213	-2.099	-2.3359	-2.5641	-0.00022003	-1.7427	-0.31667	-2.3218	-2.1878	-1.6483	-1.657	-2.029	-1.8542	-1.8992	0.035844	-2.1181	-2.4142	-1.5536	-2.233	-3.0453	-2.1435	-1.3865	-1.8736	-1.2924	-2.1583	-1.0179	-3.3188	-1.6793	-1.3128	-1.9009	-3.0524	-2.2599	-2.1778	-1.8257	-0.95826	-1.1931
0.30421	0.36712	0.084433	0.83755	1.6057	-0.090101	1.6385	0.75467	0.52396	-0.80195	1.2431	0.30011	0.090665	1.1034	1.5018	-0.15081	1.4166	0.46933	0.87965	0.64396	0.37278	1.8984	-0.46364	-0.020298	1.2997	0.14579	1.517	0.63446	-0.67378	0.29614	0.64884	1.9772	-0.019258	-0.38852	0.4158	1.425	0.48003	0.37913	-0.30319	0.44949	0.14483	1.8466	0.11019	-0.6448	-0.89543	1.5227	0.0092658	-0.96651	2.4039	-0.58467
9.8377	8.7229	10.924	9.9084	7.6429	10.979	10.236	8.8576	10.188	10.062	9.0846	8.8922	9.4938	10.611	9.8462	9.0873	10.383	9.2764	9.7954	9.5077	9.8595	8.3316	11.895	9.0822	9.5984	10.087	10.195	8.727	8.5242	10.366	10.019	9.6121	9.4754	9.2851	9.451	10.103	9.573	9.9964	10.55	10.39	10.226	10.883	9.0606	10.768	9.4826	9.6993	9.4504	10.595	8.6015	10.413
-1.1376	-2.16	-1.6316	-0.76775	-0.83872	-0.93289	-0.63303	-0.024367	-1.2948	-1.7311	0.073229	-2.8448	-1.0821	-0.23456	-0.82983	-1.7239	-1.3425	-1.2193	-1.2697	-0.32054	-0.12164	-1.9617	-1.4091	-1.131	-2.4594	-1.2096	-0.28425	-3.3681	-2.4927	-1.786	-1.2445	-1.4472	-2.2217	-2.6908	-3.3276	-0.83859	-1.7159	-2.5696	-0.54303	-0.90103	0.37742	0.27076	-1.6841	-2.99	-1.0431	-1.3049	-0.13428	-0.60294	-0.4691	-1.4855
3.2734	5.4248	4.5551	3.1807	4.4171	5.0968	3.7996	3.3156	4.6955	5.232	3.2701	3.3237	4.3939	5.5998	3.422	5.3681	4.6771	5.9218	4.6773	3.4489	3.9841	4.7622	3.6217	5.4698	4.4549	5.034	3.9979	4.5911	4.3098	3.8571	5.4114	4.525	4.464	4.4172	4.3638	5.6621	4.2264	4.2854	5.9711	4.0943	3.997	4.0677	4.5056	5.309	5.7288	4.3706	5.104	2.5405	5.6059	3.3645
-21.62	-22.471	-22.221	-24.428	-21.68	-22.381	-21.481	-22.068	-22.473	-22.637	-22.61	-21.901	-22.441	-21.656	-24.269	-20.975	-20.344	-21.968	-22.58	-23.585	-23.492	-22.566	-21.152	-22.415	-23.465	-22.787	-21.725	-21.753	-24.083	-21.261	-21.527	-22.886	-23.841	-22.981	-21.502	-23.268	-21.505	-20.643	-21.026	-22.262	-21.018	-22.837	-21.54	-21.922	-21.89	-22.214	-22.203	-23.449	-21.77	-22.531
-9.9139	-9.149	-8.6719	-8.3663	-9.9804	-8.7057	-8.4455	-8.0389	-10.693	-9.6373	-7.6206	-8.87	-8.3784	-9.1641	-7.8774	-7.8576	-9.6027	-9.4477	-9.3511	-9.402	-8.8287	-8.9192	-8.1128	-9.8783	-10.305	-8.7653	-9.3119	-8.5268	-7.1225	-9.6461	-8.2668	-7.7557	-9.9561	-9.2757	-10.22	-8.4711	-8.308	-9.877	-9.3127	-7.1262	-9.8836	-7.6871	-8.7421	-7.133	-9.6975	-9.4794	-7.3403	-8.4103	-9.5586	-7.533
-13.326	-14.705	-13.01	-13.33	-13.015	-11.374	-12.673	-10.287	-11.436	-12.492	-12.78	-12.682	-10.478	-14.427	-13.616	-11.201	-12.519	-12.882	-12.191	-12.845	-12.659	-13.731	-14.671	-12.63	-12.935	-12.643	-12.509	-12.484	-12.265	-12.023	-14.772	-13.477	-12.304	-12.554	-11.845	-12.869	-11.853	-11.837	-11.373	-12.369	-11.869	-12.164	-11.483	-13.218	-13.001	-11.956	-13.822	-13.199	-11.633	-13.153
-15.895	-14.402	-16.4	-13.882	-16.282	-13.594	-14.741	-14.696	-15.702	-13.193	-14.94	-14.672	-14.634	-15.013	-14.346	-13.772	-14.564	-15.091	-13.109	-14.101	-14.838	-14.617	-15.358	-14.374	-14.721	-14.018	-16.26	-13.833	-15.477	-15.816	-14.378	-14.137	-14.948	-12.333	-15.306	-15.526	-13.288	-14.426	-14.944	-16.135	-16.063	-15.546	-13.607	-14.316	-14.738	-14.174	-16.722	-14.483	-15.107	-13.864
-14.837	-14.434	-12.374	-14.319	-13.823	-13.272	-13.627	-14.645	-12.711	-13.764	-14.056	-13.923	-13.584	-15.373	-16.123	-14.34	-12.595	-13.865	-16.234	-13.212	-13.898	-15.376	-14.827	-13.555	-14.102	-15.206	-14.496	-14.434	-14.179	-15.332	-15.548	-13.213	-14.807	-13.581	-15.158	-15.172	-12.981	-14.719	-14.901	-15.225	-13.574	-14.637	-13.966	-14.311	-14.744	-14.067	-12.29	-15.958	-13.925	-13.407
-8.6978	-7.9793	-10.034	-8.7085	-8.403	-7.9218	-9.4299	-8.9493	-7.2054	-7.9007	-10.55	-10.084	-9.465	-10.282	-10.215	-10.585	-8.9114	-8.5466	-8.9201	-9.129	-10.187	-11.333	-7.9601	-9.3919	-7.8851	-9.2811	-9.2438	-10.956	-9.1986	-11.381	-9.257	-9.3985	-8.5387	-8.5169	-9.6479	-9.6434	-8.551	-8.6852	-7.5572	-7.8193	-8.4349	-9.8986	-7.6783	-11.222	-8.2132	-9.7095	-11.023	-8.7946	-9.9007	-8.0225
-2.061	-1.5983	-1.3491	-0.77414	-0.25729	-2.1018	-2.8034	-1.6218	-1.051	-0.21597	-2.9399	0.42092	-1.5336	-1.2026	-0.98274	-2.3023	-2.4252	-1.5366	-2.0476	-1.7787	-1.322	-0.47585	-1.6666	-2.0436	-1.4943	-1.8305	-3.1354	-0.29905	-0.89124	-0.17744	-2.0916	-2.723	-1.9605	-2.341	-3.0415	-1.5927	-0.96445	-2.0406	-2.5547	-2.2894	-2.3049	-1.1325	-1.7584	-2.5455	-1.1748	-2.7363	-2.5749	-1.1839	-3.4605	-2.367
9.0672	8.9663	8.3552	7.6374	9.139	7.0597	8.2636	8.9838	9.4009	8.2995	10.186	8.5589	8.8597	8.1428	7.9098	8.8855	9.3737	9.6577	6.8189	9.2358	10.587	8.0776	9.3159	8.6814	8.563	8.022	8.8071	8.6798	9.0989	7.2562	8.7555	8.8429	8.8324	9.0037	7.4529	8.6067	7.5033	8.7407	9.7353	8.8963	9.5467	9.5142	9.1902	8.8009	8.441	7.1255	9.1156	8.2247	9.7887	8.0544
0.22534	0.26969	-1.2787	-0.20498	0.48084	0.036947	-1.4067	-0.68939	0.28486	-0.14412	1.1118	-0.25554	1.1546	-1.361	-0.23828	-1.4603	0.8855	-0.31266	-0.76276	-1.3399	0.2654	-0.81079	1.0595	-0.072091	0.098479	0.68736	-0.96483	-0.70185	0.1885	0.20263	0.049436	1.5538	0.19545	-1.4547	-0.18121	-0.50001	-1.4839	0.43401	-0.94285	-0.98665	-0.87593	0.16055	0.53695	-1.1701	0.11446	0.89333	-0.51156	0.042027	0.90276	-0.34754
2.199	1.5328	2.3404	2.1363	2.6362	3.2454	2.7826	1.5589	3.6061	3.3093	3.2822	2.9239	2.8321	3.842	2.3441	1.3053	0.51176	3.644	1.7627	3.8323	3.7288	3.7594	1.9992	2.6083	2.8527	3.8864	0.16132	5.2565	1.9366	3.4357	2.7723	3.1956	3.2162	3.3039	3.6995	2.2899	1.5687	2.7313	1.1243	2.9368	1.8244	2.8951	3.7375	3.1681	3.3386	3.994	2.448	2.6636	2.6432	3.7455
-11.573	-11.637	-10.044	-10.35	-11.239	-12.019	-14.53	-11.044	-11.738	-12.245	-10.706	-10.194	-12.049	-10.712	-11.088	-11.651	-13.284	-12.553	-11.661	-12.566	-13.066	-13.43	-11.16	-10.917	-12.177	-12.747	-13.265	-12.155	-11.313	-11.703	-12.222	-11.827	-11.78	-11.797	-11.102	-11.581	-12.279	-12.877	-11.326	-12.225	-10.051	-12.606	-12.465	-12.028	-12.161	-10.337	-10.831	-12.103	-11.363	-11.932
-2.1085	-3.6221	-2.4143	-2.6578	-2.252	-1.2303	-0.19408	-0.65378	-2.9482	-1.3493	-3.1453	-1.9464	-3.1173	-3.0951	-3.7042	-1.706	-1.4024	-1.1058	-1.3235	-0.86439	-0.69623	-1.3247	-1.5728	-0.095593	-2.5198	-2.9234	-1.2763	-0.86882	-1.4342	-0.92516	-1.1956	-2.7676	0.15176	-2.0076	-1.9461	-1.5458	-2.006	-0.076853	-0.83499	0.24433	-0.67386	-1.3138	-1.8454	-1.8102	-1.5747	-0.76355	-2.6718	0.25387	-1.5644	-2.8661
-4.0641	-3.449	-3.6074	-3.4095	-5.6644	-3.6689	-6.211	-4.5897	-4.035	-3.4594	-4.6042	-4.3942	-3.3189	-1.9652	-5.8826	-4.8904	-4.671	-3.9336	-3.9117	-5.1425	-5.1979	-3.5733	-3.0827	-3.1344	-3.6237	-3.4887	-5.3928	-4.4974	-3.1935	-2.4469	-6.4151	-3.378	-5.2208	-4.8388	-5.6621	-3.439	-6.4625	-3.8555	-4.2447	-4.2492	-3.2483	-4.3543	-3.7647	-3.3111	-3.3855	-6.0842	-4.6177	-4.2518	-5.4397	-4.9702
-1.6872	-2.6135	-1.1518	-2.3004	-1.38	-4.2652	-1.0753	-3.6426	-0.89119	-3.7924	-3.197	-1.9994	-0.83861	-1.4445	-0.87729	-2.7741	-3.2356	-2.2465	-2.9119	-1.0138	-2.1999	-2.2027	-1.3814	-2.6461	-3.2144	-2.1358	-2.3996	-3.2567	-3.6094	-3.3087	-3.9985	-3.4761	-1.9148	-1.6251	-1.0422	-2.6346	-2.8279	-3.139	-1.5008	-2.3155	-2.7729	-2.972	-2.3968	-2.5249	-1.2657	-1.7585	-2.3203	-1.9947	-3.1383	-2.6019
-3.8251	-6.0505	-4.9795	-4.7088	-3.6879	-6.5113	-4.4086	-3.8613	-3.8458	-5.2367	-7.4531	-3.3085	-6.9604	-6.7176	-5.9917	-3.9532	-5.0054	-5.3165	-6.0239	-6.8585	-4.2409	-3.4546	-5.4354	-4.1622	-4.9202	-4.8066	-4.2786	-4.7114	-3.8681	-5.9563	-5.2162	-4.9664	-3.6567	-5.826	-2.7068	-4.6354	-4.5911	-5.5129	-6.7122	-5.8367	-5.0782	-4.6211	-3.4231	-5.0902	-5.9303	-4.3445	-4.3	-4.8304	-4.0068	-5.2656
-3.2124	-3.1148	-3.5625	-1.5681	-2.1719	-2.5493	-1.657	-2.1216	-2.9258	-2.83	-3.4479	-3.5193	-4.0085	-1.7138	-2.0413	-3.1029	-3.6127	-2.0129	-3.491	-2.8824	-2.6983	-2.3736	-3.5327	-2.677	-1.0766	-2.0675	-2.1132	-2.6978	-3.5824	-1.8738	-3.4937	-1.7678	-2.8112	-2.7946	-0.92582	-3.9608	-3.2201	-2.4848	-4.0467	-1.9118	-2.5621	-3.3809	-2.5952	-2.5189	-3.8379	-1.9781	-2.6399	-2.071	-3.4633	-3.0273
2.235	-0.55863	-0.60339	-0.20218	0.042124	0.89696	1.1613	-1.4385	1.931	-0.93104	0.73242	0.53117	0.74333	0.24144	1.4168	-0.54135	-1.3007	-1.1527	0.38879	-0.078371	-1.155	0.70029	-0.47214	-0.81809	-0.080834	1.1762	-0.088257	0.73922	-0.87357	-1.1623	0.6543	0.013346	-0.09282	0.063834	-0.33611	1.5251	1.8723	0.62232	0.74132	-1.0829	0.7377	2.0002	1.2623	1.8866	1.7042	-0.23398	-0.68983	0.05502	-0.26138	-0.41606
-4.9645	-5.0235	-3.7747	-4.341	-5.2596	-5.6001	-5.9951	-7.1848	-6.6804	-5.9035	-5.0995	-5.551	-3.3987	-4.709	-5.5989	-5.3581	-6.0299	-6.6376	-5.583	-5.6119	-4.6191	-6.124	-5.424	-4.9327	-5.1496	-4.8113	-4.8641	-5.127	-4.1392	-7.0852	-6.2131	-5.8876	-4.9263	-4.6666	-5.732	-5.5262	-5.1211	-4.6771	-5.1683	-5.2841	-4.846	-4.3565	-6.0805	-6.5873	-4.3204	-6.02	-6.293	-5.8366	-6.8965	-5.0442
-1.7609	-1.9631	0.57218	0.045494	-0.96254	0.91662	0.35253	-0.3038	1.3782	-0.26394	-0.8769	0.74464	-0.027715	-0.23852	-0.23559	-0.98102	0.20571	0.65844	0.5584	0.66018	0.09618	-1.3097	-0.56393	0.43775	-0.26251	0.12383	0.41812	-0.5012	-0.026616	-0.40227	-0.37679	-1.9819	-1.2659	0.4946	0.029238	0.82582	-0.18697	-0.01684	0.20438	-0.12654	-0.28221	1.6833	-0.52283	-0.63581	-0.03348	1.9532	-0.52888	-0.6624	-1.4645	-0.6247
-0.79948	-0.91104	-1.7228	-1.0413	-1.4481	-1.1578	-1.0345	-2.2389	-1.8176	-1.6259	-1.6103	0.90655	-3.1501	-0.574	-0.98945	-1.46	0.40463	-0.84776	-0.55362	-2.6669	-1.9058	-3.0527	-1.323	-2.5226	-0.99676	-2.4564	-0.33255	-0.48283	-2.0371	-1.6622	0.28681	-1.5628	-1.184	-1.7137	-0.78426	-1.4144	-0.56441	-1.2143	-3.7739	-1.244	-0.43646	0.0060402	-1.6205	-2.1221	-1.4614	-0.83192	-0.53485	-1.4332	-1.9833	-0.179
-1.5991	-1.6015	-1.0795	-1.6161	-1.5881	-0.87917	-2.1794	-2.3725	-2.7726	-0.4053	-1.0755	0.42204	-0.89249	-0.33592	-1.211	-0.81889	-2.0037	-0.47357	-0.12615	-2.0585	-4.0002	-1.7117	-0.83913	-0.2124	0.1308	-1.5413	-3.2019	-0.7345	-0.96728	-1.189	-1.764	-0.52445	-2.4485	-1.1952	-2.0963	-0.16069	0.24204	-2.335	-0.40813	-0.12837	-1.3882	-0.23364	-2.1254	0.24326	-0.10846	-2.4175	-0.52523	-1.7914	-2.5398	-0.4002
-11.491	-14.5	-13.018	-12.397	-13.419	-11.558	-13.282	-11.265	-12.176	-12.382	-12.788	-12.426	-12.817	-13.582	-11.942	-13.386	-11.875	-13.037	-12.732	-12.846	-13.633	-12.07	-13.122	-12.718	-11.941	-13.001	-13.364	-12.881	-12.402	-13.57	-12.836	-10.856	-11.501	-12.344	-11.312	-14	-13.532	-14.802	-14.08	-14.16	-12.819	-13.106	-11.607	-13.796	-12.566	-13.122	-13.549	-12.974	-13.56	-14.302
0.20671	0.77329	0.91267	-1.5272	-0.11424	0.70464	0.88714	0.89003	0.48496	-1.0288	0.47865	0.35187	0.37486	-0.55671	-1.3094	-0.015136	0.30488	0.054802	0.76545	-1.4911	-1.2073	0.77199	1.9427	1.6508	0.077191	0.34813	0.53658	-0.58681	1.0358	0.55296	0.57763	-0.33272	-0.91457	0.21741	0.12047	1.102	1.0167	-0.24841	2.1517	0.61245	0.23127	0.8312	0.0043881	0.76473	1.1121	0.12096	0.48277	0.15788	0.66705	1.273
7.4619	5.3333	6.7841	6.1274	7.9583	7.389	6.5543	6.3612	7.9234	6.7672	6.4159	6.1937	6.2946	5.3912	7.2768	7.0399	5.7952	6.3428	7.852	8.0036	6.9003	6.7626	6.7595	6.8909	6.9635	9.3459	8.343	7.0377	6.8924	8.7667	6.0078	7.6533	5.9363	7.3328	7.0349	6.9803	6.617	6.9329	7.0162	6.7345	7.856	7.1141	6.6765	5.5399	6.0723	7.023	7.2083	5.1048	7.213	6.4373
-3.0689	-2.7229	-2.6282	-4.183	-3.7925	-2.3072	-1.2805	-2.5458	-2.73	-3.2007	-1.9592	-2.0283	-3.2847	-3.2892	-1.5798	-2.3914	-1.9638	-3.1337	-1.2581	-3.7434	-0.45336	-2.7592	-4.6349	-3.4105	-2.7652	-2.3538	-2.4571	-0.96507	-3.2095	-2.6833	-2.8557	-2.293	-1.7559	-4.9933	-1.4281	-2.8359	-1.8517	-3.8688	-1.3634	-2.5041	-4.7133	-2.5135	-2.6956	-4.0002	-2.8987	-3.3871	-3.0295	-4.1695	-2.2938	-0.76726
-0.2413	-0.98957	1.9453	-1.2448	0.15372	-0.39997	-1.107	-2.312	-1.8191	-0.47521	-0.73409	-0.76994	-1.4068	-1.4887	-0.020136	-1.4936	-0.54685	-0.010669	0.91047	-0.41565	0.081259	-0.67809	0.23014	-1.7152	-2.0292	-2.8974	-0.61104	-0.72622	-1.2147	-2.1472	-0.79905	-1.7289	-2.1289	0.48857	-0.09943	-1.5834	-0.79534	-1.0644	-1.863	0.82991	0.64223	-1.3449	-0.52437	-1.3058	-1.3057	-0.46272	-0.95505	0.96716	0.1536	-2.5287
-0.94323	-3.2476	-2.1834	-1.725	-1.8226	-2.3387	-2.4622	-3.4281	-3.4461	-2.0022	-2.3251	-3.5768	-3.4814	-2.6844	-1.7675	-2.5024	-2.4091	-4.0341	-3.1958	-3.2064	-1.4876	-3.4439	-3.1235	-1.706	-2.9288	-3.3417	-2.9545	-2.3819	-2.0963	-2.6017	-2.5576	-2.7274	-3.6113	-3.1081	-2.616	-2.7273	-4.8553	-3.1509	-1.9969	-2.3172	-1.9966	-0.95963	-1.586	-1.0812	-3.8207	-2.9369	-3.0033	-3.6305	-1.7385	-3.4109
-2.9102	-1.039	-1.9908	-4.4903	-2.6825	-3.465	-2.8873	-2.6386	-4.2656	-0.99707	-3.2161	-2.8254	-3.2987	-2.5641	-4.0154	-1.5101	-0.783	-3.1353	-2.188	-3.2867	-3.9928	-4.0219	-1.7146	-2.3631	-1.8141	-3.0355	-2.6266	-1.5015	-2.4608	-1.871	-1.5768	-2.529	-3.234	-2.2617	-2.5072	-2.6793	-2.8183	-2.5423	-2.6569	-1.8195	-2.8485	-3.8091	-3.401	-1.7753	-3.3638	-2.9635	-2.0156	-2.6532	-2.232	-1.0789
-14.538	-15.844	-13.697	-14.304	-13.949	-13.436	-15.074	-14.426	-15.966	-14.58	-13.712	-14.218	-15.132	-15.591	-14.915	-14.485	-14.276	-15.446	-14.904	-13.772	-15.669	-15.948	-15.177	-14.617	-15.304	-16.014	-15.437	-14.793	-14.531	-15.012	-13.109	-15.11	-15.96	-13.969	-14.743	-13.229	-15.102	-13.576	-14.092	-16.096	-15.181	-13.168	-14.641	-13.62	-14.844	-14.409	-13.635	-13.892	-14.616	-13.575
-12.426	-9.5297	-12.824	-10.576	-12.306	-12.147	-12.238	-10.713	-11.15	-11.102	-10.915	-12.278	-12.469	-11.143	-11.824	-11.173	-13.188	-12.854	-12.895	-12.989	-10.709	-11.559	-10.941	-11.37	-12.239	-13.223	-12.528	-12.18	-11.6	-11.62	-12.413	-10.338	-11.027	-11.62	-11.294	-9.5409	-10.363	-12.521	-10.934	-11.712	-12.002	-10.569	-11.717	-12.178	-14.674	-11.166	-11.256	-12.271	-11.786	-11.11
-0.045525	1.97	-1.1458	-0.072305	0.43756	0.77999	1.8595	2.0169	-1.0216	0.34854	1.9475	-0.13307	0.46615	0.13315	1.3486	1.178	0.79938	-0.33741	0.78323	0.79505	1.2015	0.92301	0.59998	0.77631	2.1307	0.15001	-0.00011467	-0.43541	0.41259	0.82792	-1.5203	2.6122	2.1058	0.15123	0.23688	0.21085	1.8594	1.6619	1.6746	0.87377	0.89132	0.7437	0.12889	0.69127	1.8947	1.1767	0.96839	2.2845	-0.22647	3.0443
6.3773	7.7899	5.6583	7.8318	5.6514	6.1468	6.9243	6.0844	7.4512	6.437	4.6933	7.7836	6.3169	6.8601	5.1178	6.0176	7.0957	5.6872	6.8513	7.3091	7.3962	6.8203	8.1067	7.2593	7.6472	6.3675	5.9263	7.2919	8.3513	6.4479	6.5389	5.5036	6.4461	5.3819	5.2403	8.7283	7.2265	7.3359	7.0054	6.957	6.4657	6.0223	8.0758	5.2119	7.1732	5.4568	7.5298	6.9211	5.895	7.6731
1.181	1.486	2.6494	0.74577	-0.27742	1.2611	1.2404	2.574	2.2721	3.4894	1.7371	0.54863	0.95077	2.3829	0.25427	2.8689	1.7694	1.5382	2.7747	3.5801	1.547	2.3582	1.7961	2.1092	-1.2798	0.95128	1.6804	0.31807	2.9226	1.3113	2.2577	0.37516	0.92575	2.1026	0.70162	1.7915	2.8992	0.90922	2.29	1.4939	1.0482	1.1864	1.1778	2.1273	3.092	1.2123	1.0685	-0.68847	2.1934	-0.62802
-3.4209	-3.0494	-4.1469	-5.2709	-4.5904	-3.9441	-3.07	-4.6351	-4.9559	-4.1692	-4.0965	-3.0654	-2.5845	-4.4858	-2.9285	-4.2301	-3.518	-5.0865	-3.6822	-2.9847	-4.0117	-2.595	-4.9076	-5.9899	-3.7845	-4.0652	-3.5771	-4.1659	-4.0762	-3.0892	-4.47	-4.4163	-4.6644	-2.4267	-2.6681	-4.0817	-3.9291	-4.8977	-3.0075	-4.6046	-4.8716	-5.0364	-4.9275	-3.8191	-3.7786	-4.0128	-3.4477	-4.0561	-2.8175	-3.6471
2.6709	4.3567	4.3676	5.2088	4.5126	5.2214	4.0703	4.3077	5.5101	4.9166	4.1183	2.6874	4.7337	3.5817	4.4377	5.734	3.8364	3.5979	4.5084	2.7657	4.519	5.1668	4.8584	5.2663	3.6423	4.0292	4.3328	3.9167	6.1992	4.7074	4.7295	4.2034	4.9724	3.1455	4.7006	5.3801	3.5839	4.4486	4.4882	4.2338	5.0342	5.0987	4.0584	2.5469	4.7482	5.1826	3.6597	3.6301	4.445	5.3471
-14.001	-14.86	-15.556	-13.776	-14.87	-16.258	-14.806	-14.08	-15.525	-14.876	-14.31	-12.755	-14.948	-14.204	-16.044	-12.716	-15.447	-13.935	-14.258	-14.069	-13.703	-14.364	-12.894	-14.757	-14.359	-14.116	-13.881	-16.334	-13.354	-15.842	-13.992	-15.854	-14.264	-13.301	-14.223	-14.151	-13.812	-14.738	-14.918	-15.03	-14.971	-14.092	-12.899	-16.365	-15.767	-14.082	-14.883	-14.376	-15.239	-14.028
1.044	3.83	2.9563	2.5907	2.9246	3.6211	2.8242	3.4935	1.4984	4.0646	3.0056	2.3414	3.0066	3.302	1.9751	2.4462	2.6939	2.6467	0.7897	3.8804	3.3395	2.3967	2.9417	1.2795	3.2037	1.63	1.6408	4.2583	3.1492	2.0479	3.3525	2.9055	3.2406	1.9393	1.6063	3.6896	2.2941	3.0636	2.491	3.2684	3.4256	1.7709	3.0896	2.1106	1.7809	2.7499	2.7798	1.5945	1.2655	2.1853
2.5423	3.2975	1.2204	4.6095	2.8813	1.9489	3.5709	2.5173	2.1922	3.2685	2.4502	2.3533	1.1981	2.1417	3.5697	3.1498	1.5793	2.8085	3.455	2.2821	3.1145	2.9224	3.1082	3.7643	1.6614	2.46	2.7344	4.1611	3.8115	1.4465	2.3806	2.4935	3.2648	2.6542	4.0654	1.7196	3.8265	2.9372	3.3403	3.9488	3.28	3.6768	3.5134	2.5095	1.8832	1.5857	2.4785	1.5584	1.9725	2.3747
-14.626	-16.599	-14.554	-14.747	-14.389	-14.255	-12.803	-15.385	-15.563	-14.355	-13.952	-15.182	-14.712	-14.244	-14.539	-14.919	-15.63	-15.442	-14.476	-14.863	-15.759	-14.16	-14.851	-17.185	-15.014	-13.985	-14.922	-14.462	-15.52	-14.327	-13.538	-14.17	-14.672	-14.981	-14.641	-14.644	-14.11	-14.433	-12.696	-14.101	-15.032	-15.485	-14.257	-15.152	-14.521	-13.711	-13.782	-14.715	-12.801	-15.854
6.3172	5.5435	6.4368	6.219	5.9018	5.1633	5.5608	5.4031	5.9853	5.0402	6.285	3.5544	5.1265	6.1432	7.8013	2.6064	4.8424	4.6918	6.4912	5.1534	5.012	4.8314	5.9938	5.5229	4.5584	7.5866	3.716	6.2956	5.0709	5.5231	5.2592	4.7323	4.964	6.1346	6.5777	4.9215	3.898	4.5364	5.6768	5.922	6.2878	4.3784	5.929	6.4418	5.4488	4.4256	5.3857	6.6292	5.8638	5.4989
2.1598	2.107	2.6917	1.1811	2.1718	3.3545	1.3211	1.7342	2.2866	2.3547	1.0919	1.0866	1.4165	2.5613	2.0881	1.7371	-0.67623	1.3619	0.60599	2.2312	1.1647	1.7455	1.1109	2.5671	0.81166	2.0785	2.739	1.974	-0.10135	2.0255	1.2	1.4013	1.0866	0.35851	1.323	3.1754	0.9994	2.9737	2.5438	0.75131	1.985	1.1024	1.9576	1.0446	1.9263	2.1475	-1.3059	0.33842	-0.3966	3.7652
-1.8593	-3.1148	-2.8707	-5.1995	-3.2865	-5.1573	-3.8047	-3.8589	-3.2845	-4.2028	-4.6711	-3.8342	-2.5059	-3.4657	-3.8809	-2.7891	-4.4587	-3.3147	-3.4767	-3.5235	-3.5296	-4.8325	-3.6745	-4.9865	-3.1501	-3.9431	-2.8825	-2.9839	-4.3473	-4.4444	-4.1439	-4.2752	-5.3296	-5.3702	-4.2185	-4.0407	-3.6452	-5.2645	-3.7996	-5.8223	-4.1822	-5.2942	-4.6538	-2.8417	-5.7712	-3.9987	-3.9629	-4.2607	-3.4732	-5.8044
-3.402	-2.4376	-1.6114	-1.401	-0.57856	-0.27056	-1.2864	-1.7471	-1.4309	-1.9217	-0.97421	-2.2581	-0.69883	-0.88042	-0.11118	0.10498	-0.88182	-2.9708	-1.3822	-0.74216	-0.47998	-0.5609	-0.78593	-1.3434	-1.7926	-1.3732	-2.2975	-1.3884	-0.19088	-1.9834	-2.0547	-1.7292	-0.71616	-2.119	-1.2688	-2.2375	-0.36478	-1.327	-0.32481	-1.0254	0.5602	-0.82261	-2.5823	-2.6079	-2.673	-1.6544	-1.1859	-0.56747	-0.75439	-2.307
0.32072	-1.2182	-1.1649	-0.836	-0.19842	-2.4474	-2.1615	-0.1283	-1.9583	-1.3472	-2.055	-2.6308	-1.9631	-0.64769	-0.63753	-2.1302	-0.41577	0.093024	-0.41481	-0.96596	-2.2224	-2.4675	-2.5834	-1.0466	-0.030321	-3.0601	-0.15992	-0.33808	-1.6633	-0.33699	-1.853	-1.7081	-1.032	-0.066234	-1.7496	-1.8301	-2.2343	-2.7288	-0.79253	-2.1556	0.46708	-2.1093	-0.20706	-1.651	-1.9384	-0.034084	-1.6535	-1.6419	-1.6479	-1.5777
-11.011	-10.158	-11.573	-11.129	-12.825	-10.938	-10.373	-11.642	-11.784	-13.185	-11.803	-11.917	-12.409	-12.338	-11.334	-10.919	-12.992	-12.388	-11.838	-13.206	-10.925	-13.098	-13.074	-11.484	-12.381	-11.889	-11.76	-12.883	-12.223	-10.879	-9.8607	-12.156	-10.962	-11.077	-13.309	-11.332	-11.886	-11.148	-10.89	-11.241	-11.606	-11.529	-11.56	-13.092	-12.632	-12.089	-10.548	-12.526	-10.781	-12.289
-12.766	-12.45	-12.597	-13.382	-13.184	-11.844	-13.004	-12.901	-13.839	-12.053	-12.307	-11.246	-11.314	-11.448	-13.546	-12.207	-11.305	-12.933	-14.381	-12.53	-13.418	-12.702	-12.9	-13.936	-13.774	-13.057	-12.333	-12.826	-12.964	-12.533	-13.478	-12.914	-11.694	-12.761	-12.396	-13.188	-12.516	-12.938	-13.013	-12.416	-10.748	-12.082	-15.029	-14.109	-14.567	-11.628	-12.348	-13.024	-13.235	-13.145
-10.281	-12.048	-11.705	-10.228	-9.8149	-10.471	-11.456	-9.5235	-9.984	-10.008	-9.8842	-10.54	-11.268	-11.4	-11.907	-11.188	-10.935	-10.534	-10.367	-10.936	-9.7714	-11.379	-10.974	-10.545	-11.44	-13.122	-10.429	-9.4508	-11.294	-11.564	-10.962	-10.741	-10.644	-11.067	-10.973	-10.497	-10.668	-11.496	-11.278	-10.777	-10.271	-9.0743	-12.117	-10.94	-11.449	-10.402	-10.643	-12.047	-10.499	-11.02
-11.686	-10.538	-11.339	-10.793	-9.1905	-9.8673	-10.226	-9.7544	-11.31	-10.827	-10.099	-9.7043	-13.717	-9.7669	-11.096	-9.7838	-10.788	-10.507	-9.9011	-8.8246	-12.048	-11.192	-11.293	-10.828	-11.842	-11.501	-10.557	-11.188	-11.085	-9.1019	-9.6334	-10.229	-10.425	-9.9598	-10.251	-9.5984	-10.458	-9.5128	-9.4712	-11.342	-11.521	-10.967	-10.555	-10.185	-10.212	-8.9667	-10.686	-10.401	-10.679	-10.375
-10.935	-11.245	-10.69	-11.106	-10.538	-11.3	-9.2868	-11.659	-10.859	-10.161	-9.5906	-10.513	-9.917	-10.963	-12.616	-11.131	-11.016	-11.918	-11.175	-10.448	-11.898	-11.917	-10.414	-10.51	-10.954	-10.178	-11.178	-12.157	-10.598	-11.244	-10.258	-10.66	-9.6313	-11.687	-10.345	-11.095	-9.6294	-9.8936	-9.443	-10.948	-11.8	-10.145	-10.46	-9.958	-10.109	-11.01	-9.925	-11.958	-10.33	-11.344
0.79699	-0.83972	2.7899	-1.037	1.0642	-0.51551	-0.065462	-0.0024224	-0.40087	0.78296	0.57726	0.19209	-0.5481	0.52819	0.82024	1.3324	-0.12187	0.39012	0.35115	1.2356	-0.62959	-1.0668	-1.6957	-1.5094	-0.26002	-0.34793	0.974	-0.40119	-0.1352	0.38232	1.3084	0.2892	1.4702	-0.98508	-0.73068	-1.5127	0.36231	0.38173	1.1702	0.24519	0.4982	-0.12213	1.0677	1.8928	0.93582	0.34045	0.15429	-0.20649	0.22024	0.26788
0.09071	-1.5144	0.9653	-0.35041	0.21879	-0.34067	-1.2565	-0.7585	1.3158	0.62977	-1.5035	0.5483	-1.5406	-0.82969	-0.75284	-2.8348	-0.9855	-0.15463	0.14017	-0.16774	-0.76702	1.343	0.40638	-2.317	0.34551	0.0047974	-1.2014	1.1561	0.041285	0.10766	0.24229	-1.3997	-0.54918	0.59028	-1.1412	0.52931	1.6338	1.8218	-0.38294	0.48426	0.45748	0.39049	-2.1929	-1.3926	-0.14487	0.44274	0.17693	0.044412	-0.81647	-0.62016
-0.75269	-0.68336	-0.65079	-1.1554	-0.59831	-0.81347	-1.0123	-1.2231	-0.49086	-0.83932	-1.5323	-0.1789	0.027536	0.56899	-1.9266	-2.0261	0.1911	-0.97334	-1.5495	-0.66512	-0.20498	-0.066765	0.062538	-0.12232	-0.81117	-1.3328	-1.6942	-1.2981	-2.4019	-1.1355	-0.74346	-1.1894	-0.9545	-0.41398	0.38174	-0.98909	-0.72667	-2.5952	-0.88498	-0.92882	-2.9927	-1.2354	-1.4955	-2.3514	-0.85599	0.25066	-0.27243	-1.0916	0.75888	0.17175
-7.7361	-6.327	-6.0079	-9.2843	-5.529	-6.2864	-8.3662	-5.7505	-5.4079	-7.8668	-7.0396	-7.0056	-7.13	-5.7232	-7.3497	-7.5432	-5.3528	-6.1144	-7.2484	-6.5583	-5.4695	-5.5555	-4.4208	-6.4423	-6.2984	-6.9483	-5.6567	-5.7133	-4.293	-7.084	-5.9804	-7.6776	-6.2983	-6.1818	-6.3274	-6.5005	-6.1408	-5.6654	-6.6962	-6.0081	-4.6793	-6.26	-5.9583	-5.8335	-6.1332	-6.726	-5.8529	-4.8034	-7.34	-7.1595
-4.2136	-4.4668	-6.0281	-4.7284	-4.6925	-5.511	-4.2578	-4.0068	-5.6466	-5.1614	-3.333	-5.3932	-3.5418	-3.204	-4.0046	-3.3208	-6.1426	-5.5095	-4.9267	-4.3381	-4.8295	-6.7403	-3.8843	-3.5754	-3.757	-4.2883	-3.6051	-3.4291	-5.7599	-4.1651	-4.7053	-5.0757	-3.8457	-5.7093	-5.0892	-4.9363	-4.9183	-4.172	-4.3573	-3.4488	-4.5677	-3.7429	-4.388	-5.547	-3.8249	-5.0341	-5.1314	-6.0693	-4.641	-3.4147
-12.114	-10.42	-11.963	-12.542	-11.235	-12.498	-10.853	-13.254	-11.055	-10.931	-12.418	-11.782	-13.072	-12.859	-12.089	-10.782	-11.798	-12.304	-10.547	-11.458	-12.242	-10.892	-12.028	-11.452	-12.055	-11.161	-12.238	-12.917	-13.436	-12.58	-12.32	-10.745	-12.527	-11.449	-10.341	-11.687	-11.953	-12.349	-13.158	-10.512	-10.934	-12.44	-12.891	-11.119	-11.736	-11.929	-10.814	-10.917	-11.583	-11.2
-7.0425	-5.0913	-8.0369	-5.9852	-5.6747	-7.9091	-7.12	-5.7527	-5.4393	-4.6585	-6.1289	-6.2067	-6.841	-5.5849	-6.5189	-8.1947	-6.3709	-7.0314	-6.356	-6.2709	-6.4693	-6.3353	-6.3752	-6.8461	-7.3856	-6.7237	-5.8499	-7.7828	-7.0043	-5.7976	-6.7995	-8.4626	-7.1857	-6.7753	-6.5658	-4.3693	-6.2306	-6.9541	-6.8094	-6.0476	-6.4075	-6.1804	-5.4295	-7.4124	-5.7881	-6.4835	-6.4525	-8.2125	-5.1995	-6.1513
7.1801	5.3434	6.6862	6.1738	6.9433	6.4773	5.9737	6.8107	7.2239	6.5088	8.3606	6.4272	7.8214	5.8688	7.6561	7.5295	6.1926	7.206	5.9688	6.2811	6.9792	8.1984	7.0285	6.2615	5.9609	6.6697	7.9935	6.0106	8.2608	8.8399	5.647	7.8459	6.8726	6.2433	6.3069	6.6834	8.3112	6.585	6.4949	7.1835	6.6135	7.0095	7.4694	7.4137	7.0532	5.6101	6.9092	5.8293	4.2104	6.9039
-1.5023	-1.3476	-2.6566	-2.9457	-1.1889	-1.2246	-1.287	-1.6515	-0.33607	-1.0668	1.1601	-0.79367	0.78149	-0.022002	-0.89538	-0.071386	-1.7366	-0.86415	-1.0091	-1.0583	0.99944	-1.5845	0.39373	0.52142	-1.603	-1.021	-1.5904	-1.4661	-1.1444	0.04965	-2.3883	-2.0887	-0.84687	-0.017768	-1.9532	-2.4476	-0.11395	-1.2007	-1.1716	-0.78795	-1.0254	-0.54627	-0.22776	-0.072901	-0.27801	0.23649	-1.3497	-1.3474	-0.72065	-1.4463
8.3748	6.7367	6.8162	6.5217	6.6117	5.6152	5.9323	7.3634	7.4776	6.4762	8.2407	7.7062	6.7156	7.1282	7.1044	5.3589	6.5462	5.2667	7.7117	6.9456	7.0975	7.0893	8.4555	5.8442	4.8439	6.6754	6.7818	7.0976	6.794	6.3764	6.8287	7.4109	7.9742	7.4046	5.1415	5.4996	7.0353	7.6326	8.8202	4.7752	5.9717	7.6177	7.3804	7.5192	7.933	7.0085	7.6981	8.1648	6.834	7.3822
-12.91	-11.892	-12.25	-13.527	-11.667	-11.492	-10.885	-11.479	-9.9365	-11.759	-11.248	-11.879	-11.451	-12.936	-10.741	-10.851	-11.686	-13.248	-11.504	-11.122	-11.155	-11.133	-11.564	-10.82	-11.279	-10.45	-12.583	-10.879	-12.221	-10.669	-11.531	-10.58	-11.841	-11.574	-12.355	-12.88	-11.724	-11.516	-12.349	-12.251	-12.472	-13.245	-13.061	-10.509	-11.393	-11.901	-11.916	-11.769	-11.502	-13.125
-0.85211	-1.105	-1.5201	-0.81597	-1.04	-3.8252	-2.5284	-1.377	-1.0685	0.34738	-2.6265	-0.7639	-1.5936	-2.8854	-0.79178	-2.1946	-1.3489	-2.1972	-1.4251	-0.96335	-2.9851	-1.8843	-0.39415	-0.35408	-3.4918	-1.7246	-1.1803	-1.6185	-1.7859	-1.9269	-2.0821	-1.6493	-1.9889	-0.78032	-1.0209	-1.1906	0.20184	-1.2429	-1.4889	-2.3347	-0.99279	-0.9131	-1.7104	-2.8899	-0.87679	-2.3001	-1.8305	-1.3235	-3.7689	-2.4783
0.65893	0.43723	0.27577	-0.27859	0.77157	0.13451	0.10879	-1.7817	0.39914	-0.1725	-0.24194	-1.9285	0.4844	-2.0923	-1.8117	-1.2686	1.7844	-0.21191	0.27249	1.0185	1.0117	-0.076142	0.31016	0.94198	0.18469	1.5596	0.46106	0.41935	0.47644	-0.83665	0.64343	-1.0906	1.0195	0.81367	2.0566	0.87781	-0.52176	-1.5234	-0.69705	-0.8653	1.2198	0.054239	0.084429	-0.089138	0.10517	1.0586	0.41146	-0.72721	0.19551	0.81325
-9.2309	-8.7737	-8.8622	-8.345	-7.4983	-9.9837	-8.9569	-9.5956	-8.882	-8.0054	-8.2924	-8.8948	-9.1857	-9.5553	-9.5582	-10.431	-11.392	-9.9531	-7.889	-7.9641	-10.374	-7.7298	-9.8061	-9.4509	-8.8083	-7.848	-8.7212	-10.202	-9.186	-9.8051	-10.258	-10.51	-9.7133	-10.224	-9.1215	-8.8123	-8.7411	-9.7823	-9.2626	-8.7309	-10.109	-10.34	-8.6001	-9.623	-9.5577	-10.659	-8.5522	-9.03	-8.1573	-8.5709
-3.9823	-2.5781	-3.2595	-2.901	-3.4492	-4.5231	-3.4483	-3.7476	-3.2975	-3.2002	-3.6053	-2.9097	-4.1333	-2.3729	-4.5329	-2.619	-3.1772	-4.1894	-3.5475	-3.001	-4.0903	-2.4541	-2.875	-5.7779	-4.8286	-3.1202	-4.918	-3.7508	-2.1188	-2.5754	-3.1278	-3.0357	-3.4026	-2.1651	-1.4961	-0.97852	-3.0994	-3.2358	-4.4328	-4.3728	-3.4442	-3.9149	-2.8314	-1.9792	-3.7902	-2.8102	-2.5167	-4.779	-3.4954	-3.1507
3.2382	2.725	2.4672	4.0743	2.3211	4.6976	3.9701	2.0263	2.8131	4.1646	3.4651	2.0198	0.6869	1.2781	3.3839	2.7612	3.1085	2.5598	3.8275	0.95862	2.0363	2.6997	3.3573	3.72	2.2139	2.052	2.1186	2.3185	3.6206	3.8386	1.9038	2.886	2.9533	2.7487	1.0967	3.0456	1.383	2.6415	2.33	1.6059	4.8256	1.6769	2.1397	3.7988	0.46872	2.7214	2.4025	2.3841	1.3937	3.441
10.174	9.1757	7.8897	7.8966	7.3304	8.1988	7.2036	9.0984	8.7244	9.4932	9.3352	8.2699	8.6556	7.5188	8.4918	10.184	11.4	9.4568	9.1926	7.9002	7.93	8.2196	8.265	8.4943	7.2877	7.3475	9.7539	7.8259	7.3231	7.6617	6.787	8.9764	6.4559	7.2221	8.5729	8.4437	8.8722	7.0063	7.501	7.9456	7.9851	8.2257	8.7459	6.9235	7.9845	9.583	9.1713	8.9311	10.734	7.4165
-8.8458	-10.563	-9.6419	-9.5575	-10.245	-10.436	-10.752	-10.372	-10.899	-9.7404	-10.597	-9.2549	-9.6663	-8.4607	-11.388	-11.498	-9.9308	-10.747	-10.236	-11.734	-10.251	-9.7208	-11.181	-10.25	-10.593	-9.9596	-11.291	-10.157	-11.367	-9.1126	-9.858	-10.245	-10.634	-10.266	-9.4168	-9.6871	-9.169	-10.54	-8.4861	-9.887	-9.2771	-10.425	-11.289	-10.335	-8.2567	-10.66	-11.446	-10.553	-10.102	-11.208
-3.0669	-3.0166	-3.9253	-4.533	-2.197	-2.0405	-2.8351	-3.0005	-4.1862	-5.3323	-4.6601	-4.2122	-4.0398	-3.4751	-3.7216	-4.4407	-3.6398	-4.0752	-2.7269	-3.0364	-5.3025	-2.086	-3.8985	-4.6735	-3.4806	-3.5065	-4.1469	-4.3992	-4.7061	-3.3214	-2.9859	-2.9981	-4.67	-4.8276	-3.2807	-3.6692	-3.8655	-4.9002	-3.1825	-3.655	-4.7318	-2.0355	-2.97	-3.9446	-3.83	-3.5997	-4.0101	-3.2567	-4.754	-3.1394
-1.0657	-2.6108	-1.0097	0.018526	-0.22875	-1.0096	-1.7611	-1.3317	-1.0367	-1.022	-1.8422	-1.2323	0.57305	-0.87734	-2.7684	-0.95195	-1.204	-1.6505	-0.55822	-3.1762	-0.89886	-0.4972	0.11669	-2.377	-1.2447	-2.1276	-0.78753	-0.16704	-1.1072	-1.2962	-0.88813	-1.3026	-1.5822	-1.5628	1.2732	-1.722	-1.7368	-1.1161	-1.7962	0.65687	-2.0141	-0.84946	0.68717	-1.3866	0.087313	0.24715	-0.65736	-1.8948	-1.0377	-1.3751
-13.382	-10.772	-11.899	-12.305	-10.938	-11.053	-13.026	-12.141	-10.568	-10.683	-9.2231	-11.06	-11.807	-11.715	-11.134	-10.999	-11.765	-11.225	-12.253	-11.85	-11.879	-9.916	-12.147	-13.212	-11.128	-11.963	-11.471	-12.032	-11.394	-11.508	-11.667	-9.7996	-12.847	-13.942	-11.877	-11.088	-11.397	-11.927	-12.366	-11.524	-12.234	-12.739	-12.633	-12.427	-11.043	-11.977	-11.295	-12.644	-12.951	-11.299
-14.691	-16.073	-13.759	-14.364	-16.014	-13.527	-14.164	-13.973	-14.449	-14.425	-14.8	-13.902	-14.702	-13.637	-13.247	-14.947	-13.757	-14.975	-14.982	-14.966	-14.253	-15.644	-13.41	-14.308	-15.012	-14.154	-14.322	-13.445	-14.074	-12.836	-14.721	-14.882	-13.634	-14.538	-15.858	-15.782	-14.036	-12.551	-15.589	-14.833	-15.876	-13.707	-16.319	-13.589	-15.386	-14.438	-13.911	-13.628	-14.443	-14.706
-5.7944	-6.6593	-5.3398	-4.5544	-6.1203	-5.2249	-5.9935	-4.4403	-4.937	-5.9796	-5.0005	-5.5158	-2.9894	-4.4899	-5.66	-5.6117	-5.4792	-6.2227	-5.9718	-5.7737	-6.0182	-5.7501	-7.0513	-5.5774	-5.9852	-4.3616	-6.0026	-5.7382	-5.9967	-6.5001	-6.2834	-4.8317	-6.4853	-6.0902	-5.0846	-5.5958	-5.5104	-5.8197	-5.3611	-6.4849	-6.1307	-4.0965	-6.1717	-4.2068	-5.8798	-5.5739	-4.7041	-5.0598	-6.1372	-6.2462
-4.4613	-7.0376	-5.3713	-6.34	-4.4312	-6.1178	-5.9043	-6.2953	-4.5778	-6.7907	-4.8587	-5.0711	-5.9495	-4.7511	-5.351	-4.6768	-7.0037	-4.7346	-5.9213	-6.1342	-5.4966	-4.2292	-7.3663	-5.4934	-5.3604	-5.6781	-4.9498	-3.9122	-7.381	-5.9622	-7.4543	-5.7545	-5.6004	-5.1892	-6.25	-5.7022	-5.9692	-6.0449	-6.6097	-6.42	-4.7963	-5.5169	-6.638	-5.0002	-5.3203	-5.7472	-6.0944	-5.9428	-5.8439	-5.27
-1.3338	0.18303	0.59237	0.23578	-0.63942	-0.31737	-0.56348	-0.78403	-0.9856	-1.3621	1.518	0.12922	0.63302	-0.23217	-0.38648	0.083538	0.72695	0.4333	0.26359	0.88402	-0.11419	-1.6778	1.0672	-0.45974	-1.8655	1.067	-0.42648	0.56524	-0.48443	-0.48662	-1.2875	0.69817	0.60135	-2.2606	0.27174	0.27533	0.57967	0.76612	1.853	0.047346	0.3186	-1.2303	0.0073954	1.7877	0.040961	-1.8499	-0.25097	0.2702	1.5987	0.50695
-10.679	-10.906	-12.409	-11.608	-10.838	-12.376	-11.315	-11.781	-10.278	-10.738	-11.691	-11.557	-12.263	-13.495	-11.467	-11.771	-10.083	-12.052	-11.308	-10.933	-12.874	-11.974	-10.185	-10.012	-10.85	-12.178	-11.059	-11.876	-11.611	-11.425	-13.158	-11.841	-11.164	-12.171	-12.557	-10.84	-9.8129	-13.002	-11.142	-12.912	-12.447	-12.538	-11.091	-9.6315	-12.365	-11.019	-10.534	-12.081	-12.122	-12.258
-9.35	-9.5856	-8.5809	-9.2491	-9.4287	-9.1486	-9.3926	-7.9285	-8.1973	-8.6674	-8.7912	-8.6684	-8.5052	-9.2925	-8.0497	-9.7022	-9.2308	-10.519	-8.7029	-8.7199	-8.7637	-9.5811	-9.6857	-7.9392	-8.5608	-10.032	-9.0638	-9.6603	-10.412	-7.3511	-8.7878	-8.9058	-10.49	-8.9934	-8.8339	-7.3212	-8.8366	-9.4496	-8.6237	-9.5586	-9.3468	-8.1049	-9.1502	-9.7869	-9.5377	-9.3398	-7.8769	-8.2864	-8.7583	-9.9211
-1.2338	0.35167	-0.88793	0.0022717	-0.81948	0.27219	1.4144	0.43566	-0.19665	0.4974	-0.32072	-0.70727	-1.5469	0.070172	0.0082437	-1.021	-0.092901	1.7958	-0.60255	-0.20921	1.8322	-0.26777	-0.19472	0.24801	-0.27621	-1.0018	-0.021111	-1.4177	0.43363	-0.025298	0.037374	-1.1567	1.9966	1.1713	1.084	0.21561	-0.031079	-0.89307	-1.2308	0.502	-0.65555	-0.18497	0.22268	-0.27807	-1.2118	-0.26771	0.31031	-2.1916	-0.24788	-0.72856
-6.0048	-6.0682	-6.5451	-4.5837	-6.1776	-6.7981	-7.3987	-5.8167	-8.2236	-5.9598	-6.5307	-7.4163	-7.1654	-5.1183	-6.3666	-6.6526	-8.0677	-5.8724	-6.1643	-6.9861	-7.2627	-4.5053	-5.7449	-6.0912	-7.2129	-6.3618	-6.1373	-6.3266	-7.544	-7.053	-7.3038	-7.0056	-6.3543	-6.9521	-6.7045	-6.5986	-6.8771	-6.3244	-5.8467	-6.259	-6.831	-5.9991	-5.7958	-7.7309	-6.6839	-7.0982	-6.3247	-6.2972	-6.7184	-7.3928
-5.1329	-3.3376	-4.2376	-4.0467	-2.8428	-3.7376	-5.1834	-3.7474	-4.9542	-3.8106	-2.7535	-3.1977	-4.0073	-6.3138	-3.289	-5.1269	-2.9137	-4.5377	-3.5129	-3.5634	-4.2071	-3.8615	-3.7165	-3.0585	-3.988	-4.9429	-4.8847	-4.2956	-4.7681	-4.5091	-3.3336	-3.8941	-6.0105	-3.6321	-3.8972	-3.2789	-5.0724	-1.8037	-4.4622	-4.8064	-4.2824	-5.3127	-4.2335	-3.1079	-4.6813	-5.6781	-4.8126	-5.2768	-6.0703	-4.8463
-14.053	-13.176	-13.387	-13.477	-13.051	-13.244	-14.808	-13	-14.666	-13.302	-11.853	-11.999	-13.934	-12.986	-13.538	-12.372	-13.179	-13.413	-12.783	-12.814	-11.701	-12.31	-13.58	-14.683	-11.833	-11.764	-12.979	-13.566	-12.289	-12.599	-13.437	-12.082	-14.461	-13.321	-13.742	-13.222	-12.246	-12.524	-11.797	-12.577	-13.88	-12.74	-13.338	-13.669	-12.305	-13.666	-13.631	-13.049	-13.096	-12.5
-13.162	-14.807	-12.869	-12.277	-12.487	-12.493	-14.076	-13.779	-14.24	-13.374	-14.046	-14.283	-12.938	-13.946	-12.199	-14.565	-13.389	-13.492	-13.736	-13.918	-13.342	-13.608	-12.129	-12.971	-13.63	-12.01	-14.119	-13.37	-12.108	-15.195	-13.235	-14.355	-11.922	-13.122	-11.341	-13.766	-12.854	-13.657	-13.534	-12.477	-14.036	-11.403	-12.873	-14.719	-13.393	-12.867	-13.128	-12.055	-13.169	-11.695
-15.035	-13.827	-15.364	-15.993	-14.261	-13.36	-14.892	-15.928	-14.423	-14.415	-15.655	-14.882	-14.485	-13.457	-12.829	-12.93	-13.528	-15.603	-15.325	-14.664	-14.522	-13.247	-15.26	-14.039	-14.426	-14.844	-14.21	-14.549	-14.011	-14.285	-12.791	-14.295	-16.862	-14.991	-13.345	-15.457	-15.449	-14.979	-13.931	-16.303	-13.843	-14.362	-14.389	-15.248	-13.891	-13.243	-14.621	-15.555	-14.972	-15.259
-4.5705	-3.0905	-4.6951	-5.4552	-5.0554	-6.2166	-4.1415	-4.1411	-3.665	-4.8853	-4.8228	-4.3237	-4.8549	-6.269	-3.5342	-6.0348	-3.9569	-3.1998	-4.1981	-4.9041	-4.2874	-4.8853	-4.8709	-4.6451	-4.559	-5.0991	-4.4408	-4.7501	-4.5592	-3.7108	-3.7624	-4.0604	-3.4956	-5.1472	-3.8899	-4.8101	-5.1062	-6.1556	-5.9185	-4.6908	-4.6112	-4.4983	-4.3651	-4.4233	-4.2981	-4.9119	-4.6199	-4.0242	-4.6834	-5.1441
6.6475	5.6374	7.1034	7.63	6.8364	7.1697	7.0076	5.5916	8.7376	8.4206	6.156	6.4542	6.0709	6.4858	5.4377	5.9463	8.35	7.0132	6.4223	5.0135	7.7936	7.1025	6.0119	7.3188	5.6908	6.2305	6.7018	6.6122	7.7431	5.7878	4.0294	6.1385	7.3951	7.6529	6.4129	6.1083	6.1048	7.1035	7.6368	7.3432	6.5617	7.0401	7.5965	7.2525	6.5482	6.4274	7.7028	6.8042	8.3434	8.6875
-14.331	-15.567	-15.181	-14.314	-14.392	-14.567	-14.959	-15.32	-15.212	-13.438	-13.654	-13.688	-13.077	-14.518	-12.492	-13.995	-15.297	-12.685	-14.69	-14.854	-13.522	-15.119	-14.089	-13.908	-14.366	-14.85	-13.922	-15.614	-14.213	-14.528	-14.362	-13.804	-14.173	-13.625	-14.61	-15.51	-12.569	-15.179	-12.943	-13.434	-14.016	-13.03	-12.443	-13.42	-14.132	-13.402	-14.774	-14.926	-13.75	-13.5
-3.9553	-4.7883	-5.4963	-4.5612	-5.8668	-4.4798	-5.3213	-5.965	-3.8771	-4.2923	-4.9198	-4.6571	-4.5108	-5.4397	-4.88	-5.3923	-4.5176	-4.0256	-4.7379	-4.6798	-6.0362	-6.5213	-4.4454	-4.3159	-4.5408	-6.1397	-6.1879	-5.3598	-4.5623	-5.4037	-3.8806	-4.1769	-3.6367	-6.913	-3.4821	-3.6768	-5.5973	-5.0672	-4.7711	-4.3984	-4.5378	-4.6459	-4.2227	-3.6631	-4.9103	-4.6001	-5.0416	-2.9128	-5.0428	-5.408
-1.7232	-1.1307	-1.2421	-0.45893	-0.76859	-0.94633	-0.22625	-2.3457	0.58532	-1.3854	0.079404	-0.51069	-1.5126	-1.1127	-1.769	-1.3527	0.4835	-0.42355	-1.2917	1.5255	-0.85586	-1.8141	-0.25495	-1.0751	0.63285	-0.65112	-1.4323	-0.35466	-1.8322	-0.76961	-1.0126	0.10843	-0.45013	0.6476	-0.73615	-2.0239	-2.1191	-1.6795	0.48812	-1.9609	-0.41997	-0.62895	-0.10365	-1.1972	0.81467	-0.44694	-1.4565	-1.3921	-1.2734	-0.69521
1.2562	0.43385	-0.31429	0.68291	0.27938	0.84158	-0.036332	-0.05826	0.20658	0.14457	1.3583	-0.95345	0.49071	1.4558	-0.26237	0.65471	0.36484	0.40322	0.92483	-0.97854	-0.31223	-1.7823	-0.87652	0.84943	-0.071119	-0.46113	0.32684	-0.27735	-0.63301	-1.0423	-0.032387	0.634	0.38221	-0.38151	-1.0426	-0.18066	0.1154	0.70488	-0.82392	-0.48606	0.19212	-0.13987	1.5046	-1.5518	-0.10497	-0.10739	-1.4528	-1.1208	0.36197	-0.078427
-2.1431	0.36763	-1.6307	-0.39649	-1.1635	-1.9647	-2.3992	-2.3838	-4.4718	-1.154	-1.5211	-1.59	-1.1239	-1.7051	-2.1642	-0.86505	-1.2085	-1.4074	-1.6443	-2.317	-3.1272	-2.3989	-2.676	-2.1576	-1.9639	-2.1804	-0.98425	-1.8586	-2.186	0.0085084	-2.0505	0.11566	-2.1264	-1.327	-1.9607	-1.8953	-1.1507	-1.8125	0.32112	-0.68161	-2.947	-1.7623	-1.8736	-1.9788	-1.356	-2.0415	-1.4626	-2.9305	-0.95955	-1.6181
0.23149	-1.0726	0.87478	0.35033	-1.0062	-0.62554	1.0526	0.45505	0.36526	-0.3164	-0.26087	0.099761	0.55059	-1.6341	-1.0932	0.17591	0.38418	0.76065	0.74566	0.043637	-1.0685	-0.32518	-0.72081	-1.4121	0.53506	-0.084638	1.0513	1.1829	-1.0861	0.49827	-0.79719	0.0089203	-0.10823	-0.11811	0.55965	0.15089	-0.44981	1.04	-1.228	-1.2425	0.4463	0.68978	-0.098542	-0.46054	-0.8287	2.1493	0.92609	-0.81366	0.40446	0.25466
3.0189	2.1222	1.4967	3.4501	2.482	2.2907	1.0759	2.659	3.142	2.601	-0.097021	1.9741	-0.69807	2.1271	0.62479	2.6433	1.3789	1.6761	2.0862	0.14411	1.8787	3.1517	3.4057	2.2541	1.2348	2.7903	3.8154	3.1902	0.56139	1.7337	1.4468	3.1292	2.9583	1.7951	0.50715	0.65437	1.6197	0.76388	2.116	0.34818	0.63602	1.451	0.44061	2.6046	2.4177	0.40754	1.5891	1.0703	0.99289	2.7802
-9.3729	-11.207	-9.7814	-11.054	-11.177	-9.35	-10.049	-12.391	-10.378	-10.507	-10.887	-13.76	-11.83	-10.25	-10.43	-9.252	-9.8588	-10.607	-10.558	-10.526	-11.746	-9.4706	-9.4425	-9.5351	-10.745	-10.602	-11.659	-10.71	-9.5038	-9.3313	-10.927	-10.881	-9.7701	-9.4579	-10.796	-9.7788	-10.61	-11.231	-9.184	-10.057	-11.518	-10.368	-11.81	-8.9891	-10.116	-10.707	-10.554	-11.417	-10.712	-9.9588
-2.1196	-4.2892	-3.5664	-2.2305	-0.83495	-3.2246	-1.5628	-1.8188	-2.1283	-2.3375	-2.6855	-1.7828	-1.2769	-2.395	-1.5022	-2.7086	-1.2868	-2.3978	-3.5499	-2.2495	-1.4819	-3.2879	-0.271	-1.6397	-2.4737	-2.3191	-1.6615	-1.3665	-1.3218	-1.7293	-2.1772	-1.7548	-2.8813	-2.7735	-2.1589	-0.11334	-1.4273	-2.7391	-0.47411	-2.204	-2.7147	-1.2211	-3.5652	-2.1506	-0.34596	-3.2785	-2.0782	-1.4086	-1.3378	-3.2295
-20.505	-20.325	-20.202	-21.448	-21.004	-20.515	-20.433	-20.017	-21.214	-19.224	-20.472	-21.418	-21.371	-20.822	-22.332	-19.628	-19.483	-19.888	-21.552	-21.256	-22.653	-19.416	-21.512	-22.453	-21.37	-19.479	-18.988	-21.245	-22.12	-21.394	-21.35	-19.634	-19.617	-20.865	-22.442	-22.029	-22.174	-19.891	-21.307	-20.287	-20.54	-22.198	-21.61	-21.795	-21.766	-20.305	-20.463	-19.753	-19.104	-21.409
-5.0643	-4.3205	-2.6262	-2.0892	-4.6293	-2.3042	-3.4843	-3.1779	-4.7025	-2.8071	-2.7073	-4.0859	-4.0728	-3.0778	-0.65956	-3.5408	-2.5686	-5.0057	-2.7814	-3.4442	-3.4971	-4.1926	-3.0506	-2.7296	-4.1962	-2.5864	-2.9306	-2.9327	-2.076	-2.3904	-2.0288	-3.0926	-3.2399	-3.2764	-4.3936	-3.6878	-3.1595	-2.1197	-4.1805	-3.9196	-3.6503	-2.9394	-2.3061	-1.3893	-2.8727	-2.4609	-3.6585	-3.0884	-3.5233	-3.094
-3.4858	-5.2509	-3.7506	-5.7074	-5.4187	-4.618	-5.6092	-4.1207	-4.6694	-4.7973	-4.4732	-4.4337	-6.302	-5.194	-4.2688	-5.0617	-3.7479	-5.3113	-4.5795	-6.6069	-4.2496	-3.6928	-5.0058	-6.7395	-2.7351	-5.2973	-3.3967	-3.0425	-5.2869	-4.5634	-4.7587	-4.8442	-4.1074	-4.7993	-4.4491	-4.5899	-4.4296	-4.21	-3.9608	-4.1696	-5.6949	-3.6167	-2.5529	-4.7481	-3.5341	-4.4516	-4.3166	-5.9101	-3.7748	-4.2414
0.21895	-0.49514	0.81091	-0.29522	-1.1282	-0.32523	-1.2114	-0.95451	-2.4757	-0.12	-1.8247	-0.89747	1.3028	-1.2626	-1.0922	0.1473	-0.30532	-0.63562	-0.24002	-0.74058	-1.3707	1.9226	-1.5237	-0.53506	-2.6506	-1.2358	0.33139	-0.45066	-0.62574	-1.5553	0.1071	-0.94235	-0.94203	-1.063	-0.065707	-1.26	-0.14778	-0.83865	-1.095	-0.46964	-2.4977	-0.3358	0.070267	-0.97047	-0.38575	-1.4032	-1.2486	-2.0085	-0.1555	-3.0265
-0.48592	0.83036	0.63646	0.23946	0.63652	0.19847	-1.049	0.32228	-0.014916	0.39301	2.2912	0.9464	0.17888	0.17983	-0.40199	-0.28828	0.89969	0.71068	-0.56791	-1.0262	0.25032	0.91209	-1.1591	-0.71064	-2.0563	-0.48106	0.35622	-0.89269	1.2595	-0.84152	-0.54015	0.32176	1.6108	0.23495	0.8543	-0.095592	0.0087595	-0.99494	-0.5152	0.20771	0.038829	-1.1394	0.56763	-0.11478	0.58909	0.12189	0.40786	1.4617	0.72296	0.22722
2.2335	2.7668	1.6763	1.9198	2.1521	2.553	0.78718	0.91319	1.5325	0.88622	2.1243	1.3073	-0.12688	1.5156	1.9949	2.5278	1.0781	2.1569	1.3138	2.4977	1.2368	2.7021	1.6461	0.64379	2.1306	3.4366	1.0924	1.437	0.73819	1.6888	2.2887	1.6284	2.7907	2.1498	1.6358	3.4412	2.3466	0.87581	3.0108	0.91446	1.7733	2.0755	2.8829	1.6124	1.9518	2.2308	1.7188	0.0074814	2.2718	0.91651
-22.239	-22.278	-21.029	-22.239	-21.651	-21.359	-22.339	-22.351	-22.461	-21.061	-20.91	-23.042	-20.521	-22.945	-21.82	-20.929	-22.95	-21.77	-21.589	-22.748	-22.715	-22.655	-22.026	-21.289	-21.842	-22.999	-21.877	-21.488	-21.829	-23.463	-22.563	-22.571	-23.477	-22.593	-22.133	-22.836	-21.922	-21.343	-22.263	-22.522	-22.257	-22.25	-24.264	-21.646	-20.177	-21.669	-23.657	-23.427	-21.435	-21.865
-13.203	-13.112	-13.241	-13.31	-13.788	-13.679	-13.709	-13.525	-13.137	-12.765	-12.44	-12.537	-13.193	-12.188	-13.689	-14.186	-13.536	-12.957	-12.272	-12.111	-14.335	-12.683	-13.078	-13.662	-14.021	-11.315	-12.236	-13.324	-14.218	-13.369	-14.696	-14.255	-13.462	-13.589	-11.549	-13.29	-13.736	-13.649	-14.73	-13.566	-14.511	-12.678	-12.288	-12.492	-13.142	-13.544	-14.5	-12.96	-14.479	-13.648
1.1435	-0.017809	0.71285	0.81124	-0.1287	1.0439	-0.49607	-0.19407	0.78783	0.94367	1.3208	2.3619	0.20852	0.15563	-1.2641	0.65945	0.32508	0.55163	-0.39701	0.89025	0.47313	-0.8609	0.23992	0.51483	1.4155	1.4277	-0.34316	0.22589	-0.57205	-0.29284	0.059245	0.46258	1.1839	1.4979	0.36531	-1.8057	-0.27491	1.0353	-0.67997	0.62678	1.6132	2.0457	1.416	0.04557	-0.36171	2.0677	-0.21702	0.038197	-0.13949	-0.26895
-3.3955	-1.7972	-1.5912	-2.6094	-0.86832	-2.1943	-3.0052	-2.8098	-1.8287	-3.4944	-4.1076	-3.2811	-1.9519	-2.3438	-1.2578	-0.54151	-3.1015	-0.92278	-2.5677	-2.9893	-3.8682	-2.0188	-2.8499	-1.7341	-2.9744	-2.4768	-2.7024	-0.13367	-2.0084	-1.359	-1.6698	-2.847	-2.6689	-1.6325	-1.5957	-2.6556	-4.344	-3.1377	-1.9052	-4.1516	-3.1595	-2.6599	-3.3457	-2.8512	-0.79947	-0.76366	-3.3999	-2.9287	-2.1777	-2.3778
6.8971	5.2638	7.5649	5.3928	6.1904	7.005	6.8456	6.879	6.9418	5.9252	6.7557	5.8624	6.4773	7.2604	6.5252	7.6808	6.8894	6.9089	6.0824	8.2888	5.9137	6.0504	5.7059	7.1833	6.2093	5.5022	5.6685	7.0476	6.1542	6.9346	6.5564	4.5055	8.0967	6.7179	5.31	7.072	6.5611	5.0072	7.6744	6.3368	9.0145	5.9628	5.3277	7.768	7.6045	7.624	5.6219	7.1028	8.2363	7.3901
-7.1156	-6.7353	-6.6295	-8.0562	-8.3353	-7.2967	-6.7078	-6.3614	-5.4636	-8.9343	-7.6509	-8.1326	-7.0428	-6.6874	-7.7533	-7.8695	-8.5367	-7.4219	-7.9374	-8.2732	-7.7971	-9.6689	-6.2189	-8.2301	-8.0453	-7.241	-7.0834	-9.7649	-8.4375	-6.4431	-7.6958	-8.9978	-6.4431	-7.5229	-9.4752	-7.4133	-8.6917	-8.0259	-7.7331	-9.1635	-8.4387	-7.689	-7.1869	-6.8077	-5.9776	-7.7062	-9.6107	-7.3297	-8.6398	-7.0798
-22.924	-23.094	-21.359	-23.23	-22.937	-23.229	-22.227	-21.706	-21.522	-22.279	-21.373	-22.006	-22.43	-22.864	-20.684	-21.366	-21.063	-23.352	-21.522	-21.094	-22.369	-21.967	-22.017	-23.747	-21.614	-22.938	-23.091	-23.513	-22.211	-22.878	-23.832	-22.724	-24.032	-23.14	-22.583	-21.338	-23.224	-22.436	-22.654	-21.25	-21.426	-22.443	-22.76	-22.441	-20.417	-22.323	-21.099	-21.913	-20.643	-23.525
-10.073	-9.8054	-9.3398	-10.045	-10.275	-9.2447	-10.825	-10.12	-10.92	-10.65	-8.3146	-10.379	-10.227	-8.6911	-9.9391	-11.762	-9.3057	-10.227	-8.3844	-11.45	-9.6222	-10.184	-10.277	-10.205	-9.5099	-10.697	-10.498	-10.23	-9.0503	-9.8477	-10.454	-10.272	-10.443	-10.257	-10.704	-11.596	-10.298	-8.8833	-9.273	-8.4877	-9.7222	-9.868	-10.067	-9.9452	-9.7245	-9.5254	-10.378	-9.8584	-10.454	-11.567
-15.003	-13.7	-13.806	-12.862	-12.764	-14.11	-15.096	-13.302	-12.907	-13.234	-12.616	-14.246	-16.162	-12.272	-14.76	-14.986	-14.154	-14.987	-15.467	-14.495	-13.927	-13.742	-14.484	-12.942	-12.228	-13.669	-14.312	-14.386	-14.654	-14.212	-13.275	-13.632	-13.303	-13.713	-15.111	-15.236	-15.967	-13.069	-12.878	-13.843	-12.664	-13.543	-14.185	-14.171	-14.364	-12.731	-14.701	-14.139	-13.157	-14.737
-9.4888	-8.6452	-9.6191	-8.5813	-10.411	-8.6768	-8.7748	-9.4681	-10.428	-8.8213	-8.9844	-9.8354	-9.0591	-9.4407	-9.8316	-9.5313	-9.719	-9.6452	-9.2171	-9.3056	-9.6817	-9.6281	-9.1472	-9.4207	-8.8877	-11.874	-8.2658	-7.7733	-9.5745	-8.4118	-8.5795	-9.0201	-9.2832	-11.507	-9.5306	-10.661	-9.5075	-9.2573	-8.4211	-9.8498	-11.481	-8.0766	-10.058	-9.8983	-10.804	-8.9516	-11.428	-10.774	-9.223	-10.08
-13.657	-13.282	-13.99	-15.242	-13.603	-13.646	-13.308	-12.544	-12.5	-12.946	-13.818	-11.247	-13.128	-13.59	-14.24	-12.269	-12.991	-13.025	-13.994	-11.725	-12.209	-12.423	-13.344	-13.069	-12.506	-13.139	-13.342	-13.024	-13.42	-13.293	-11.892	-12.782	-13.892	-12.815	-13.879	-13.293	-14.063	-13.015	-13.4	-13.334	-12.05	-13.697	-12.377	-14.926	-14.006	-12.331	-13.086	-13.112	-14.428	-13.178
-1.6768	-0.71157	-0.58632	-1.5943	-1.0311	-0.80415	0.073388	0.00011815	-0.94302	-1.0675	-0.38586	-1.3736	-1.8938	-1.0844	-0.13832	-0.18308	0.28773	-0.63656	-0.0015577	-1.3194	-0.86758	-0.40109	-1.5522	0.047995	-0.42414	0.2534	0.23839	-0.94077	-1.394	-1.9088	-1.8421	0.39389	0.37561	-0.1869	-1.1715	1.1413	-0.44646	-0.56106	-1.1234	-0.9049	-0.25235	-0.30773	-1.0452	-0.71166	-0.82221	-1.5391	-0.22108	-0.95118	0.72626	-0.83412
6.9287	6.4104	6.4179	6.2331	6.7613	6.49	6.8651	7.8782	4.9355	6.6108	7.0863	5.3438	6.3934	6.5876	8.3052	6.3397	7.5564	7.8917	5.7836	6.1212	7.5919	6.769	7.4037	6.6812	7.2787	5.7829	5.818	5.9491	5.5821	6.9269	5.7626	8.2815	7.2444	8.9298	7.3638	6.5056	6.3877	7.2928	6.8883	5.2838	5.0232	7.7524	6.0535	6.7621	7.5342	7.506	6.3138	7.0044	8.6331	6.0716
-2.8956	-0.70866	-0.39104	-0.58018	-1.8095	-0.80404	-1.2877	-1.379	-2.0333	-1.7076	-2.0083	-0.80106	-0.79692	-1.0578	-2.0212	-4.491	-2.5551	-1.4678	-1.6172	-0.2743	-1.5644	0.088463	-2.0813	-1.584	-1.6076	-0.82519	-1.1329	-0.99099	0.72698	-1.1327	-1.775	-2.9586	-1.2475	-0.88616	0.10769	-1.1757	-2.1215	-2.6645	-0.96287	-1.6122	-2.3493	-0.89026	0.089113	-1.6294	0.53632	-0.30256	-1.3142	-0.92944	-1.1401	-0.027754
-4.0092	-6.5514	-6.3288	-5.6591	-3.9803	-3.7837	-6.4778	-4.9128	-3.8788	-1.7955	-4.7959	-5.9064	-4.7226	-5.2711	-4.4145	-3.7703	-5.4243	-5.5444	-4.761	-5.3112	-4.9363	-4.9015	-5.5515	-3.6736	-6.1583	-5.1722	-5.8858	-4.857	-6.811	-4.1556	-4.7435	-4.9718	-4.2187	-5.2352	-5.0103	-6.7064	-5.7624	-3.7837	-2.9733	-6.5456	-5.5373	-5.1764	-5.2236	-3.9542	-6.0812	-6.5111	-4.6371	-5.4081	-6.0373	-6.0306
-2.6379	-2.3471	-2.236	-2.2227	-1.3445	-1.4614	-2.9662	-1.7061	-1.6549	-2.8256	-1.174	-3.0895	-2.3353	-0.45098	-1.5391	-0.86359	-2.7584	-2.1237	-2.405	-1.5313	-1.1393	-1.5232	-2.6538	-0.88747	-2.0365	-0.98066	-0.75931	-3.2305	-2.8265	-2.2342	-1.1949	-1.6863	-1.074	-1.4519	-1.0316	-2.4605	-2.0765	-2.7433	-0.83461	-0.76785	-0.80862	-0.65406	-1.2494	-0.98957	-0.10177	-0.65824	-1.2672	-0.81483	-1.2387	-0.67354
-0.15124	0.47424	-1.4172	-1.9427	-1.1064	-1.0111	-0.4431	-1.0105	-1.2181	-1.2559	-1.6189	-0.34038	-0.58651	-0.90747	-1.3277	0.235	-1.7344	-2.5293	-2.0463	-1.6847	-0.42365	0.58604	-0.3786	-0.0083677	-0.043026	-0.52506	-1.5469	-0.29938	-1.3272	-2.5285	-1.2477	-0.46126	-1.9242	-1.3351	0.34657	-1.5217	0.54351	-1.8065	-0.58343	-2.9306	0.48435	-0.3053	-0.60466	-1.7869	-0.46364	0.20235	-1.549	-1.5674	-0.63779	-0.065222
-22.578	-21.994	-22.699	-22.772	-21.709	-21.019	-21.374	-21.626	-22.72	-21.751	-23.629	-23.22	-22.021	-22.091	-22.774	-22.353	-20.081	-22.406	-21.869	-21.411	-22.421	-23.292	-21.17	-21.953	-22.804	-21.441	-23.27	-23.918	-20.723	-22.203	-20.908	-21.436	-22.772	-21.541	-22.047	-22.402	-22.372	-21.161	-21.776	-22.391	-21.583	-21.54	-22.717	-22.719	-21.865	-20.969	-23.358	-22.435	-22.021	-22.022
-12.062	-12.619	-11.258	-12.712	-11.578	-12.114	-12.738	-12.149	-11.423	-11.887	-12.906	-11.206	-11.7	-11.463	-11.946	-13.599	-9.2017	-10.727	-11.227	-10.724	-12.365	-11.762	-12.424	-10.659	-13.183	-12.411	-10.503	-11.271	-11.163	-11.508	-10.37	-12.984	-11.492	-11.307	-13.57	-11.56	-11.073	-13.065	-12.067	-13.416	-10.861	-11.944	-11.483	-10.965	-12.121	-11.854	-11.638	-11.375	-11.998	-11.37
4.502	5.4673	5.4378	3.2521	6.5816	6.4264	6.4722	5.8611	7.1	5.837	6.0112	7.0249	4.8708	4.9801	6.8662	6.2219	5.6809	5.073	8.2396	5.385	7.0209	7.1585	6.3608	6.8885	6.2175	6.8885	6.6141	4.586	5.6784	5.5842	4.6004	6.1975	6.1368	4.6427	5.1939	5.7602	6.1633	5.6534	5.7202	4.5003	5.1129	4.5521	6.6093	6.6875	2.9835	5.103	6.1154	6.1573	7.8054	5.0438
-5.513	-6.6047	-4.6296	-4.6581	-5.1952	-5.8777	-5.0069	-4.1856	-5.3295	-4.8449	-5.117	-5.4014	-4.3128	-4.9365	-5.4294	-5.9232	-6.64	-7.7355	-4.4506	-5.5868	-5.1405	-4.7816	-4.6983	-5.1827	-5.8931	-6.0829	-6.5175	-6.9568	-3.9948	-4.9257	-6.3137	-6.4802	-6.2722	-5.4369	-5.27	-5.1754	-5.5916	-3.9277	-6.1374	-5.5909	-6.751	-6.9936	-6.3096	-4.7124	-4.4567	-5.4803	-5.0413	-6.4026	-5.9569	-5.0079
1.8869	0.94603	0.24524	-0.32322	0.81884	-0.8875	0.28192	0.38434	0.53707	1.0679	1.9805	3.2515	0.10032	1.3722	0.64938	2.3679	2.046	1.0995	-0.10093	3.0582	1.9355	0.45781	0.48233	1.3444	1.2167	-0.89174	-0.0064246	0.13468	0.75501	-0.16298	-0.73024	-0.046676	2.2404	0.95166	-0.37753	0.45199	0.89277	0.32482	0.15762	1.0112	-0.46749	1.0735	0.77203	-0.809	1.1889	0.53972	0.97152	0.017696	1.279	0.49885
-11.907	-11.716	-12.473	-11.009	-11.528	-11.942	-10.823	-11.286	-12.15	-10.745	-12.634	-11.316	-11.93	-10.471	-12.06	-10.91	-12.526	-11.108	-11.04	-12.138	-11.535	-11.709	-13.407	-11.372	-11.066	-12.919	-10.338	-10.646	-10.516	-11.94	-11.339	-12.728	-11.029	-11.674	-11.837	-13.128	-13.005	-11.812	-11.811	-12.841	-11.63	-13.561	-12.936	-11.112	-11.926	-12.239	-11.638	-11.802	-12.014	-12.247
-2.8004	-2.085	-3.5362	-3.8121	-2.052	-3.4922	-3.0708	-4.1128	-3.3818	-3.1097	-0.80112	-3.8156	-4.1945	-3.0272	-3.9547	-3.7752	-4.385	-3.6385	-4.3068	-3.1274	-2.6653	-2.0084	-3.2663	-1.9944	-3.7818	-3.6321	-3.2748	-3.5166	-4.2314	-2.6536	-5.2617	-2.9763	-2.0382	-2.8655	-5.7278	-1.215	-2.3812	-3.588	-3.9874	-2.6798	-4.0301	-4.5584	-2.8483	-2.928	-2.9164	-1.8285	-2.9963	-1.3212	-4.2268	-1.5355
-8.6375	-11.333	-9.2527	-10.181	-10.696	-10.286	-10.372	-11.259	-9.6561	-9.0085	-8.8434	-8.8006	-10.446	-8.8113	-10.264	-10.223	-9.1951	-9.2441	-7.511	-9.4721	-9.9466	-11.111	-10.071	-10.427	-9.6278	-7.4826	-8.5157	-8.1572	-9.9688	-8.7511	-7.5338	-9.1971	-8.7799	-10.536	-8.7309	-9.2228	-9.4813	-10.198	-8.6558	-11.237	-10.893	-7.4329	-11.234	-8.7187	-7.807	-9.8959	-8.0288	-9.907	-9.6242	-9.7936
0.32577	1.5037	0.0088629	1.2263	1.9354	1.877	0.90385	1.105	1.3807	1.1149	-0.67651	0.086952	0.13589	1.3324	-0.11463	-0.51821	0.78667	-0.66493	-0.045103	-0.42655	1.3899	-0.072042	0.014086	-0.017462	1.0835	-1.0887	1.585	-1.0961	0.13317	-0.98311	0.2737	1.0799	-0.15357	1.1933	0.30107	0.71353	0.57629	-0.12303	1.3914	0.54459	0.24372	-0.55604	0.5751	0.72367	-0.2904	0.31023	1.428	1.0757	0.70609	-0.20148
5.0629	4.6358	6.104	4.667	6.0649	5.3665	3.9243	6.6948	6.678	6.727	6.2124	6.8571	6.4326	6.0289	5.124	4.9633	5.5788	5.2831	5.3921	4.6101	4.722	4.6022	5.0401	6.1831	5.6277	3.4431	4.1175	3.9393	6.4264	5.244	4.4295	6.8563	5.2621	4.8972	4.9789	5.4026	6.7496	5.6609	4.7652	4.876	4.1547	4.944	5.1179	5.5941	5.3406	5.3372	5.9572	6.5654	5.1804	4.6788
-3.1343	-3.3266	-1.0505	-3.0505	-2.6927	-4.8921	-3.5187	-2.3331	-3.5468	-5.0861	-3.5595	-4.5207	-4.8959	-3.1853	-3.4995	-1.6524	-3.1264	-5.2537	-4.2994	-4.4279	-2.7909	-3.5218	-3.4645	-5.3224	-3.003	-2.1979	-2.4786	-4.9861	-3.6781	-4.4013	-2.653	-3.3274	-3.6895	-3.9412	-3.8589	-2.7021	-4.6862	-4.9986	-4.3872	-3.9835	-3.5135	-3.505	-2.1881	-3.2566	-2.4615	-4.6556	-4.6608	-3.0702	-3.6733	-4.3793
-13.355	-13.272	-12.175	-11.782	-12.756	-11.714	-11.835	-13.295	-11.685	-12.236	-13.391	-12.186	-13.401	-11.348	-12.228	-11.679	-14.676	-13.324	-14.351	-13.085	-12.463	-15.346	-12.58	-12.886	-13.511	-11.553	-12.333	-11.932	-12.969	-13.126	-14.7	-12.656	-12.894	-13.34	-11.564	-12.166	-11.98	-13.278	-12.77	-14.467	-13.081	-11.936	-12.043	-11.818	-11.864	-13.413	-13.195	-12.85	-11.427	-13.117
5.2295	4.9816	5.1208	5.5898	6.1206	1.7725	6.1885	4.356	5.1637	5.7631	6.303	5.2519	5.1387	5.5449	5.5353	7.3262	4.567	5.5165	6.6799	6.2509	5.9347	5.778	6.07	4.7804	6.0591	3.6795	4.4504	4.8072	6.4599	6.0507	4.5548	5.8723	5.7516	4.3664	7.2816	5.7311	6.19	6.1877	4.5995	6.1524	4.8647	6.7234	6.6549	5.9472	5.6898	5.3943	4.6081	4.2384	5.6029	7.4772
-1.7256	-1.052	-2.1089	-1.3228	-0.24797	-1.6326	-1.6495	-0.36677	-0.76198	-2.011	-1.0424	-0.19207	-1.7403	-1.0042	-2.6666	-1.2443	-0.81501	-1.1957	-2.2522	-0.58642	-2.0505	-0.63537	-0.78804	-0.8847	-0.49399	-2.0021	0.048943	-0.80819	-2.7417	0.16641	-1.9105	-2.6409	-2.1524	-0.35458	-1.1566	0.060744	-2.2246	-1.5411	-0.73573	-2.565	-0.15176	-1.069	0.10054	-0.87563	-1.6998	-2.5619	-1.9433	-1.4432	0.31188	-0.24682
-8.4586	-7.5373	-7.5451	-6.5469	-6.629	-6.94	-6.822	-8.3137	-7.4249	-8.2411	-9.6701	-6.9612	-8.1231	-5.2682	-6.3809	-6.3481	-7.8888	-8.9601	-7.5479	-6.001	-7.7472	-8.8322	-7.7911	-8.248	-7.0302	-7.1773	-8.3456	-8.2083	-7.5606	-7.8352	-6.6328	-7.535	-7.5632	-8.5545	-7.8488	-7.0455	-6.7645	-7.9023	-7.4902	-6.6537	-7.8924	-7.8391	-8.7633	-7.7296	-8.5996	-7.8507	-6.6193	-9.0907	-7.3109	-7.278
-15.056	-13.037	-12.841	-15.04	-14.728	-14.819	-14.593	-15.441	-13.711	-14.251	-15.806	-14.179	-15.461	-14.473	-13.851	-14.243	-14.672	-15.307	-13.812	-15.272	-13.512	-15.392	-15.846	-15.135	-15.367	-15.29	-14.498	-13.873	-15.066	-13.202	-14.646	-13.865	-14.742	-15.645	-15.266	-14.102	-16.486	-14.314	-13.442	-15.778	-16.273	-13.479	-14.317	-15.039	-15.543	-14.965	-16.757	-15.27	-14.997	-15.389
-13.988	-13.316	-14.292	-13.869	-15.499	-13.763	-14.32	-13.236	-15.201	-13.887	-15.108	-13.478	-13.354	-12.544	-14.297	-13.142	-13.816	-15.046	-14.661	-13.992	-13.655	-15.223	-13.493	-13.029	-14.801	-14.765	-14.692	-14.886	-15.088	-16.706	-13.798	-14.22	-14.912	-12.409	-15.202	-13.853	-14.873	-14.124	-14.02	-12.776	-13.712	-15.52	-14.041	-14.875	-14.146	-15.268	-12.513	-14.808	-12.979	-12.858
6.4694	6.9758	7.8479	7.3535	6.531	7.7795	5.9604	7.9447	6.4702	7.1843	6.2588	5.7647	6.6873	7.0547	6.5846	5.4565	6.9757	6.4861	5.6776	6.5515	8.0307	6.6275	6.5301	6.6844	6.5245	6.6116	8.007	6.2317	5.2157	5.5668	6.5321	6.0851	7.3592	5.587	6.799	6.7882	5.7387	7.2792	6.1875	6.8118	6.9004	7.0664	7.0089	6.5774	6.2984	6.9661	5.9396	7.5672	5.9961	6.2239
-12.615	-13.234	-12.567	-12.973	-14.155	-13.678	-13.272	-13.292	-12.633	-10.522	-12.695	-12.746	-14.999	-12.957	-12.378	-14.037	-12.985	-12.655	-12.61	-15.539	-12.743	-12.397	-13.8	-12.836	-13.358	-12.443	-12.477	-11.049	-14.184	-13.789	-13.84	-13.298	-14.076	-12.409	-12.659	-15.056	-13.748	-13.452	-13.556	-13.041	-13.084	-13.418	-13.275	-12.453	-13.195	-14.1	-12.543	-11.228	-13.613	-12.826
0.90921	0.50764	-0.5358	-0.089637	-0.25058	-0.21014	1.1612	-0.86818	1.0031	1.0931	-0.78238	-0.61531	-0.8532	-0.20925	-1.0119	-0.38979	0.87357	-0.006622	-0.8329	-0.79897	0.32287	0.7871	0.41884	-0.01162	-0.29423	-0.63499	-0.88751	-1.624	-0.33711	0.6717	-0.099032	-0.5466	0.1871	0.089167	-0.69143	-0.46316	0.56447	-0.39014	-1.1941	-0.24099	-0.85316	1.0451	0.60042	-0.99768	0.74058	0.88432	1.1177	1.0264	-0.24021	0.96018
-14.788	-13.285	-14.733	-16.178	-15.2	-13.933	-15.246	-14.428	-13.906	-13.362	-14.906	-16.385	-13.927	-14.153	-16.264	-14.454	-15.377	-14.441	-14.355	-15.182	-15.301	-14.545	-13.347	-15.17	-14.864	-15.568	-15.046	-16.556	-14.145	-15.036	-15.2	-15.416	-15.803	-13.547	-13.162	-14.688	-15.148	-15.032	-14.387	-14.069	-15.261	-14.779	-15.578	-15.122	-15.778	-14.277	-14.496	-15.071	-14.854	-15.436
-9.6822	-7.9544	-8.8071	-10.504	-10.484	-9.8419	-8.1966	-10.032	-10.039	-7.6812	-9.5248	-8.1563	-10.004	-8.7496	-8.918	-9.3428	-7.5685	-8.3458	-7.8838	-7.7729	-8.9896	-8.8769	-9.8275	-8.3504	-8.6813	-10.206	-8.4236	-9.3835	-10.075	-11.028	-8.8806	-9.3701	-8.4131	-9.074	-10.44	-10.743	-9.6417	-7.5428	-9.6652	-9.9347	-9.8825	-10.225	-10.922	-8.1519	-8.6622	-9.9268	-8.1611	-9.7998	-8.1148	-8.344
-13.799	-12.907	-12.217	-13.079	-13.142	-13.459	-11.989	-12.869	-12.274	-13.184	-14.272	-13.076	-14.633	-12.229	-12.098	-13.598	-13.297	-12.925	-12.608	-13.409	-14.221	-11.971	-12.657	-12.792	-13.067	-12.759	-12.09	-13.871	-12.927	-13.611	-13.809	-14.751	-13.747	-14.446	-12.141	-13.117	-13.235	-12.373	-12.895	-13.449	-11.202	-13.932	-13.336	-12.8	-15.6	-12.725	-13.206	-12.981	-12.152	-13.921
-1.1182	-1.0903	-0.92685	0.069982	-1.5018	-1.6464	-0.68203	-0.51607	0.47152	-1.3093	-0.99796	0.19385	-1.3395	0.1414	-1.1018	-0.059523	-1.4554	0.60338	-0.14973	-0.24256	-1.6606	-2.3647	-1.7746	-1.2112	-0.95343	0.10702	-2.1846	-0.94602	0.3259	-1.8511	0.85692	-1.3279	-1.2795	-1.4317	-1.1391	-0.81555	-1.9399	-0.58763	-0.51507	0.5324	0.28183	0.080549	-0.90716	-1.3853	-1.0108	0.10523	-1.5467	0.45274	-1.1269	-1.159
-14.873	-14.861	-14.111	-12.932	-12.873	-10.541	-12.334	-12.46	-14.935	-13.473	-13.654	-13.235	-11.84	-13.111	-13.559	-12.675	-12.52	-14.624	-12.017	-14.299	-13.508	-14.537	-12.019	-11.607	-12.533	-13.539	-14.018	-13.556	-11.577	-13.149	-15.153	-10.387	-13.107	-13.631	-13.822	-12.272	-13.216	-14.238	-13.189	-11.34	-14.113	-13.518	-13.55	-13.487	-12.878	-12.472	-14.242	-13.79	-12.601	-13.122
-1.2149	-0.73258	-3.0759	0.88251	1.4057	-0.70664	-1.1555	0.74578	-1.4473	-0.17507	-1.5819	-0.78987	0.90877	0.18419	-0.76063	-0.32309	-0.84373	0.17975	0.034105	-1.2846	0.23492	-1.0429	-1.7454	-1.7928	-1.5051	-0.32107	-0.44851	-0.59762	-1.4713	-0.025806	-1.3007	-1.1989	-0.88958	-1.3129	-0.75395	-1.5894	0.39278	-1.4613	-1.7774	-0.7419	-3.3354	0.28849	0.42426	-2.1977	0.095556	0.33581	-1.543	-1.7037	-1.3832	-1.4882
-2.5685	-2.295	-1.8364	-4.4653	-4.1415	-2.8074	-2.4845	-2.196	-1.626	-2.5258	-0.44759	-3.8888	-2.8051	-2.3945	-0.8213	-3.0861	-3.0139	-3.4767	-3.9431	-2.5435	-2.4059	-3.3655	-2.5493	-3.8669	-3.3796	-1.5367	-3.3709	-3.4401	-1.5761	-4.8557	-2.5559	-1.0759	-3.6773	-3.1012	-3.3237	-4.6942	-3.6404	-2.7985	-2.2272	-3.0775	-2.4251	-2.4141	-2.6808	-1.1237	-2.9153	-2.5977	-3.6798	-2.3378	-1.4629	-2.6318
4.6899	5.2902	4.0673	3.2518	4.295	4.3148	4.9182	4.9937	6.2725	5.6097	5.2703	4.6208	5.9642	4.5519	4.3669	3.6636	5.7911	4.1795	5.4408	7.0077	5.4681	6.0422	6.558	1.9388	6.2242	4.25	4.879	3.2227	5.6669	3.1442	5.8478	6.1939	4.7571	3.711	5.2499	5.5129	4.7213	4.6246	5.825	4.4716	5.0262	4.4078	4.4199	5.2734	4.3286	5.1159	4.7802	5.8297	5.1338	4.8735
1.996	3.7341	2.7322	0.89316	1.7525	2.6251	2.4319	0.87788	2.9637	2.7924	1.875	1.4675	1.2473	0.9464	3.8878	2.2126	1.935	0.77325	2.1269	1.5139	2.7957	0.99035	2.3034	0.54233	1.197	1.1197	2.2474	3.7627	1.3188	0.45836	1.3365	0.77487	1.9829	2.1037	1.0102	2.3893	2.6497	1.654	2.7091	0.62955	1.1111	0.35732	-0.52734	1.0229	0.43009	-0.016563	1.0849	1.5986	1.6896	1.3588
1.9681	4.6285	2.5611	2.0504	1.9945	2.4282	2.1578	0.23242	2.565	1.5597	1.7254	2.2203	1.9848	1.1179	2.6659	2.5177	3.4344	1.3741	2.0254	0.98245	0.8943	1.5599	1.269	4.0407	1.4929	0.96086	1.5173	2.3802	3.0484	-0.076471	0.24825	0.31653	1.9487	3.6867	2.1522	1.4047	2.1141	2.3776	1.8327	0.35084	1.3555	2.2215	1.2951	1.1779	1.803	3.1972	1.4849	3.3168	2.9561	-1.1851
-0.86906	0.051996	-0.34611	-1.0113	0.07568	-3.3614	-0.77636	-0.76731	0.13356	-0.77504	-0.87725	-2.6239	-1.3142	0.012571	-1.2844	-2.0946	-1.0107	-1.8219	0.41001	-1.0345	-0.6634	0.28563	-1.1535	0.37754	0.46148	-0.77781	-0.9375	-2.2809	-1.1134	-2.6868	-0.9344	-1.2583	-2.7735	-1.0701	-0.19091	-1.8295	-1.1266	-0.31621	-3.254	-0.43696	-1.217	-1.5801	-0.98865	-1.995	-1.0335	-1.0586	-0.77206	-0.39538	-1.736	-2.3557
8.7521	7.5591	7.29	8.3805	8.1443	6.5217	7.3762	9.1761	7.6972	9.1441	7.6685	8.1734	6.5096	9.0365	8.7379	9.5149	9.5586	7.1793	7.789	7.8411	9.5114	8.3883	9.0502	7.5118	7.3805	8.0586	9.1663	8.046	5.8481	8.6598	9.2781	9.5942	7.6118	8.7879	9.139	7.4379	8.8117	6.2622	7.9992	8.8829	8.6844	8.1687	9.0077	7.4072	7.1488	9.1587	6.8581	7.142	8.1594	6.873
-10.802	-11.646	-12.465	-12.455	-12.045	-12.287	-12.099	-11.769	-10.653	-11.932	-10.902	-10.609	-11.298	-11.834	-12.054	-12.427	-12.729	-11.356	-11.701	-12.796	-10.651	-11.746	-11.059	-11.647	-10.426	-12.024	-11.781	-12.016	-12.1	-11.982	-11.582	-12.61	-10.854	-11.423	-10.883	-11.126	-11.193	-11.456	-10.607	-11.592	-11.367	-12.575	-10.912	-11.99	-12.548	-12.052	-11.636	-10.852	-13.002	-11.825
-11.29	-9.0499	-12.449	-10.953	-10.129	-10.435	-10.709	-9.2728	-12.407	-11.205	-10.108	-11.96	-10.352	-11.489	-10.898	-11.938	-10.922	-11.717	-10.906	-9.985	-10.976	-11.529	-11.534	-10.681	-10.776	-11.408	-10.234	-10.6	-10.427	-11.614	-10.369	-10.446	-11.322	-10.436	-9.9949	-10.19	-11.217	-10.04	-10.692	-11.997	-11.158	-9.5275	-11.188	-9.8717	-10.102	-10.634	-10.855	-11.399	-12.014	-9.561
5.7854	6.365	4.9139	5.5523	4.8035	6.078	6.4381	4.3651	5.4855	6.4465	6.3792	4.9249	5.2693	6.0534	5.0063	5.2807	5.392	5.5063	6.2417	5.6952	5.6222	5.3143	5.8625	5.0996	4.0186	4.7879	6.0313	5.1427	3.499	6.3303	5.0834	5.6675	5.4674	4.1042	6.9742	6.0312	4.9633	5.0355	6.2099	7.9913	5.9736	4.2464	4.5711	6.3941	5.5295	5.6706	5.9727	4.9154	6.3732	5.5453
-2.4764	-1.62	-1.0597	-0.99378	-1.9739	-0.98128	-2.4141	-2.9887	-0.46024	-1.0704	-1.2067	-0.77209	-0.97618	-0.18065	-1.1233	-1.2764	-0.036572	-1.7778	-1.2985	-1.1674	-1.3114	-1.1991	-0.32901	-1.7632	-2.0914	-1.171	-2.197	-1.2173	-1.6242	-2.4371	-1.6704	-2.7276	-0.79936	-1.833	-1.8079	-2.0352	-0.35074	-0.059067	-0.91798	-2.0216	-0.33878	-1.232	-2.4639	-0.8493	0.61316	-2.5679	0.97403	-1.7273	-1.5121	-2.0346
7.014	4.3498	4.2085	4.2282	4.505	4.8718	4.9162	5.7216	5.1485	4.7541	4.345	4.5927	5.5767	6.4698	5.6881	5.6577	4.6224	4.9721	6.9124	4.6461	4.078	4.9666	3.6564	5.9877	6.7532	3.654	5.1833	2.7233	5.9246	5.8608	5.0207	6.8651	2.5614	5.3676	4.8149	6.8255	3.8313	4.8215	4.9875	4.213	4.3516	4.8516	6.7848	5.9828	4.9784	5.1778	3.1233	5.3909	4.119	4.6027
5.4301	5.1267	5.2397	4.529	6.7924	5.7588	5.5345	4.561	5.186	5.5034	5.1916	5.7498	5.1628	7.1137	5.4982	6.3675	5.7401	6.8933	6.3422	5.5617	6.1135	5.858	5.1714	4.9747	5.7818	6.2639	4.516	6.2033	3.9824	5.2843	5.6047	4.9451	5.4329	3.5405	5.5572	3.9105	4.9442	5.1594	4.3458	4.5127	5.8497	5.4466	5.0627	5.6523	5.813	5.8378	4.2312	4.3976	4.4211	5.0908
2.9547	3.9217	3.5904	2.4964	3.3067	1.623	3.708	3.8781	3.8679	3.0788	2.7578	3.1166	4.2228	4.326	3.1971	3.6195	2.2554	2.9922	1.3526	1.6939	3.8134	3.4102	4.0341	3.4261	0.39812	3.0204	2.9831	3.0403	3.948	3.3001	3.1327	1.7703	2.7489	1.9959	2.6323	2.2787	3.988	3.6614	3.7706	2.7696	2.7392	4.2695	4.073	2.3976	1.6513	3.6591	3.5217	3.0945	2.164	3.5955
-9.1284	-11.311	-11.5	-11.172	-8.8642	-10.124	-10.849	-9.8732	-11.233	-11.496	-10.327	-9.3457	-10.925	-10.998	-9.9146	-11.267	-9.8849	-9.9084	-9.1375	-8.5911	-12.091	-11.207	-10.05	-9.6623	-10.4	-11.73	-11.289	-9.2476	-10.744	-10.926	-9.8296	-10.027	-9.3706	-10.076	-11.774	-10.506	-10.852	-12.108	-12.224	-12.152	-11.129	-9.9436	-10.338	-11.748	-9.9245	-12.017	-11.332	-11.721	-11.282	-11.722
6.8853	6.4501	5.7744	7.8514	8.2323	5.6309	6.5847	8.2995	6.5185	7.3959	5.9508	7.2747	7.6367	5.7703	8.2089	6.521	5.0907	6.996	7.5406	7.0684	7.6644	7.4628	6.562	6.0804	7.1536	5.4677	7.8609	7.8746	7.2607	7.166	5.4023	4.9546	4.8023	7.2777	7.4436	7.6493	7.8915	7.2075	8.0278	7.3839	7.9244	5.59	8.1572	6.1831	6.1153	5.825	7.121	7.0941	6.5011	7.0353
8.2069	8.5322	7.7072	8.3075	7.5784	7.8226	8.409	9.5323	8.8395	7.957	7.7109	7.9221	6.8145	8.5743	6.5184	5.9408	6.3278	8.2512	7.889	8.7147	7.1968	9.0156	8.8093	9.2062	7.7311	7.6413	8.4823	8.0236	7.2295	7.412	7.9774	7.3965	9.5353	7.3367	8.4464	8.1201	7.4623	6.3503	7.9693	8.0801	7.5302	8.5056	8.246	7.5933	6.3073	8.8602	8.2932	7.3072	7.6429	7.4676
6.9318	6.6779	8.8083	5.8932	4.9326	8.0165	6.5214	6.4329	8.9485	7.5545	6.6944	5.9781	6.6972	5.8909	7.9978	8.0354	6.3957	6.2545	5.4558	6.5332	6.4325	6.0826	7.1522	6.741	6.549	6.6641	7.9104	4.9022	5.0262	7.1974	6.9243	6.2486	6.1854	8.1385	6.0525	6.1255	6.4885	5.2837	6.9081	6.9018	7.6385	8.6821	7.591	5.4679	6.7213	7.5275	8.1766	7.3117	7.1582	6.1197
-1.0502	-0.9918	-0.69596	-1.4794	-0.4911	-1.9538	-2.592	-2.5623	-1.4913	-1.7775	-1.6198	-0.18666	-0.52178	-1.1808	-1.0252	-1.4531	-1.1036	-2.5354	-0.20778	-2.6683	-1.4228	0.19077	-0.45537	-0.83359	-2.8869	-2.2034	-1.7618	-1.6095	-0.78235	-1.375	-1.2961	-0.0052075	-1.3664	-1.134	-0.83546	-1.3336	-0.80783	-2.4033	-0.53928	-0.9425	-1.1112	-2.7964	-1.6461	-0.87956	-1.0052	-0.42204	-1.4102	-2.411	0.02923	-2.0507
-4.6205	-1.2498	-2.7398	-1.9805	-2.6526	-3.6226	-2.0284	-2.36	-2.4669	-4.2149	-2.4166	-1.3248	-0.95211	-2.2001	-1.8797	-3.5121	-1.77	-2.0125	-2.7156	-0.98498	-2.4622	-2.2627	-3.6141	-2.7424	-2.1569	-3.4855	-2.7323	-2.6096	-1.7852	-3.4491	-4.0217	-2.008	-1.9067	-2.7068	-3.4585	-1.7957	-2.0232	-1.8969	-4.0062	-2.1315	-3.7444	-3.1946	-2.75	-2.3008	-1.6778	-2.2685	-1.8506	-0.45424	-2.7793	-2.6976
-4.0665	-3.3733	-3.9694	-3.6987	-2.3858	-3.5648	-4.4033	-5.0235	-2.2307	-3.7885	-4.4108	-5.2401	-3.2032	-3.8351	-3.0066	-4.1301	-3.8326	-2.4439	-4.5889	-2.9534	-4.5803	-2.7045	-5.6379	-3.6219	-3.8688	-3.4028	-4.2169	-2.6512	-2.6802	-4.0261	-3.6285	-4.7625	-4.7141	-3.5964	-3.6743	-6.5007	-3.4305	-2.9745	-4.1877	-3.0011	-4.6929	-3.2965	-3.541	-4.738	-3.8244	-3.6319	-3.5604	-2.6649	-2.6315	-3.8424
-1.1469	-2.3995	-1.2849	-1.8288	-1.4161	-1.5616	-1.3227	-1.7252	-0.58202	-2.1452	-1.501	-2.9633	-0.94744	-2.4579	-3.6887	-0.84542	-0.03711	-1.4676	-2.0194	-2.8408	-2.2924	-2.5605	-0.76923	-1.232	-1.8881	-1.8231	-1.7855	-1.7482	-1.1511	-4.0286	-0.74851	-1.7297	-1.314	-1.5144	-2.2922	-1.6529	-2.4464	-0.65632	-1.813	-1.7544	-1.6452	-2.0583	-1.9964	-1.6203	-1.5797	-0.92105	-1.1075	-1.01	-2.166	-1.9028
-12.052	-14.224	-14.706	-13.415	-13.341	-14.474	-14.02	-13.571	-14.761	-12.149	-11.81	-13.275	-12.327	-12.794	-12.925	-14.492	-14.396	-13.02	-11.877	-14.523	-12.488	-14.099	-13.779	-12.695	-13.559	-12.369	-12.675	-13.7	-12.626	-12.818	-12.376	-12.497	-15.494	-14.495	-12.897	-13.146	-12.715	-11.92	-13.06	-13.271	-13.208	-13.305	-13.94	-11.414	-11.099	-12.774	-12.166	-13.501	-13.218	-14.032
-0.58481	-0.75723	-1.5731	2.3353	0.99145	0.11316	-1.0625	-1.2571	0.36945	0.34346	-0.85506	-1.1435	-0.02772	-0.37311	0.14914	1.358	1.5095	0.30679	-1.2513	-0.48423	0.0045636	-0.015105	1.2957	-0.60113	-0.69808	0.10615	-0.37518	-0.080226	0.03429	-0.49289	-0.79881	0.41795	0.1247	-0.57826	0.47582	-0.060635	-2.3952	0.22414	-0.57009	0.14267	-0.95252	0.16601	0.23511	-0.58593	-0.51377	1.5547	-1.9549	1.1649	0.035352	-0.43615
-0.42032	0.027884	0.033859	0.95646	0.92731	-0.93762	-0.27258	-0.33645	0.90213	0.43179	0.60008	1.7271	0.75564	-0.46951	0.73603	0.2765	-0.49619	0.4011	0.52078	2.1902	0.42366	0.48051	0.31435	-0.017255	0.25	-0.41914	1.0141	-0.03034	0.84458	-1.1628	0.84424	-0.93459	1.5288	0.26296	0.72139	-0.45739	-0.23061	1.1941	0.21998	-0.46268	-0.008734	1.7052	0.97635	0.72183	0.18625	0.87438	1.9139	0.38282	0.87118	0.56454
1.2004	3.0519	1.5954	1.6078	2.6518	3.2971	1.4202	4.8644	1.7561	0.84617	2.6555	2.3707	2.6685	2.6859	3.545	2.8078	3.9791	4.2553	2.5446	1.7125	3.6907	2.2329	3.1481	2.6186	2.4751	2.5913	2.3254	3.6217	1.5301	2.3649	3.6991	2.7501	1.8918	3.0374	2.95	1.8429	3.1465	3.7461	2.5011	1.9659	4.1059	3.583	2.3718	1.8711	3.575	1.2851	2.2734	3.1086	3.7888	2.5781
-1.0701	-0.29881	-1.5199	-2.0868	-2.9376	-2.2428	-1.5952	-0.1598	-3.1914	-2.1032	-1.9801	-1.9527	-2.4774	-0.054085	-1.2376	-2.1192	-0.77802	-0.073389	-1.8823	-2.2929	-0.73145	-0.78567	-1.1348	-2.9213	-2.3201	-1.9895	-2.0351	-3.7258	-1.1363	-1.1655	-2.2573	-0.80262	-0.52802	-1.5542	-0.28195	0.16439	-0.62104	-1.3745	-1.4201	-0.82973	-2.0785	-1.2627	-1.1827	-2.9132	-2.1509	-2.5496	-1.7838	-2.2453	-0.40422	-1.477
-3.6528	-4.3231	-3.7321	-2.3149	-4.1499	-3.8642	-4.7031	-5.0536	-4.1634	-3.7097	-3.809	-4.4851	-3.7362	-3.956	-3.7326	-3.2811	-3.4418	-5.3783	-5.8602	-3.6905	-4.8762	-3.7874	-3.1562	-4.2802	-2.2048	-3.7437	-4.9263	-3.7792	-2.4438	-2.4654	-4.9036	-4.0898	-2.7252	-3.2859	-2.6219	-4.444	-4.7291	-3.1841	-3.4297	-4.24	-5.2823	-3.329	-1.9386	-2.7873	-3.4908	-3.4068	-2.8961	-2.8923	-4.2245	-3.8398
1.8692	3.5747	3.9338	3.1344	1.8069	2.4528	3.7664	2.6084	2.2377	2.5753	3.8353	3.6887	3.5156	2.5135	2.0558	4.209	4.6717	1.6604	3.3326	2.6294	3.411	1.3155	1.3873	2.4125	2.5607	3.0359	1.9693	2.0275	4.974	0.47303	3.2749	1.4378	2.4439	3.4019	1.9973	3.7151	2.6368	3.1361	2.6066	1.8775	3.7343	2.3768	4.6246	1.855	1.3267	1.5916	2.7632	4.3313	0.34205	2.8138
-7.897	-7.6217	-8.3077	-7.2998	-7.1869	-8.6477	-8.057	-8.6436	-6.6477	-7.7897	-6.1504	-8.1013	-6.259	-7.631	-6.0198	-6.0319	-9.0722	-8.522	-7.5453	-5.8608	-7.1046	-7.9995	-7.5788	-7.8347	-7.8479	-7.3197	-7.0821	-8.6373	-7.4641	-8.3745	-7.6068	-7.7072	-7.4618	-7.6021	-9.1225	-5.2876	-6.8695	-7.2827	-7.9923	-7.6333	-8.7722	-5.8258	-8.0952	-6.9563	-6.9702	-7.7806	-8.6968	-9.4925	-9.056	-6.6176
-13.187	-13.438	-16.086	-13.684	-12.053	-13.401	-13.667	-13.754	-13.076	-13.489	-14.595	-14.571	-13.86	-13.472	-14.771	-13.953	-14.736	-15.311	-14.166	-14.265	-15.332	-14.408	-14.423	-13.844	-13.671	-14.978	-14.712	-14.821	-12.921	-12.895	-15.166	-15.961	-14.374	-13.764	-13.414	-13.683	-13.145	-13.297	-14.591	-13.905	-14.556	-15.954	-14.402	-13.734	-13.982	-14.264	-14.395	-13.252	-14.828	-14.234
4.6438	6.8704	4.6739	5.2391	4.2476	5.1628	5.2384	2.8397	2.921	5.752	3.8659	4.7287	4.7339	5.755	3.9861	5.6813	4.8456	6.5304	4.0006	4.9266	4.815	4.44	3.4213	5.0375	5.7015	3.8986	5.1728	5.0481	4.4853	5.6413	4.5438	5.3198	4.0844	4.6112	5.094	5.3862	4.9162	5.6985	4.8329	4.8531	5.1909	4.7393	5.8106	4.5366	3.7056	5.7655	4.1604	3.844	4.8944	6.1142
1.0184	2.2642	1.181	3.3157	1.5547	2.1504	-0.4859	0.80078	2.6033	0.6413	2.6221	2.4012	0.75847	2.3254	2.2088	1.1605	1.3768	1.8452	1.5976	0.84953	0.95523	0.90558	1.1439	-0.82445	1.3109	2.0903	1.0061	1.8885	1.7614	1.6843	1.1627	3.3262	1.754	1.6736	2.2954	0.11347	2.8228	0.97094	2.5827	1.4243	1.103	1.9149	0.90972	1.1487	2.5345	2.3323	0.42386	1.0085	2.0735	-0.25645
1.9454	2.1653	0.93079	0.89012	0.21978	2.9686	0.56497	0.46659	0.40442	1.4025	2.0514	1.9518	0.58448	0.32344	-0.54789	0.76856	1.3807	0.94753	2.6643	-0.0081093	-0.14619	0.58535	3.6657	2.0057	1.0613	0.53225	1.7154	1.7463	1.5975	0.045215	1.3477	2.4866	1.6388	0.66427	2.4536	1.8317	1.3662	3.5604	1.013	0.24813	1.0025	-0.33052	0.56636	1.5189	1.616	0.97181	0.78014	-0.056105	0.87722	0.90208
-20.573	-21.95	-21.23	-20.426	-20.743	-19.46	-22.271	-21.715	-23.037	-21.013	-20.865	-20.124	-20.402	-22.176	-21.127	-21.452	-19.858	-21.629	-20.407	-22.862	-21.983	-19.625	-19.059	-20.669	-21.377	-21.473	-19.982	-19.926	-21.791	-21.807	-21.17	-19.758	-20.29	-20.264	-21.094	-21.7	-20.8	-20.733	-21.533	-20.9	-22.267	-21.38	-20.835	-21.729	-20.568	-21.289	-18.788	-19.961	-19.978	-19.492
-6.0923	-6.0006	-6.0968	-5.185	-5.8767	-7.2083	-6.4395	-4.6452	-4.604	-4.7212	-4.5294	-6.003	-6.0194	-6.3821	-5.8697	-3.68	-5.2483	-5.3209	-5.9121	-6.0021	-6.3136	-6.0835	-5.5127	-6.0412	-4.1295	-5.794	-4.4746	-4.9612	-3.6897	-5.0455	-6.3158	-7.0385	-5.8157	-4.235	-6.9777	-6.0499	-4.345	-4.6949	-4.6398	-5.8739	-5.2955	-5.7973	-4.5457	-4.4485	-5.9669	-5.5132	-4.8937	-7.2304	-5.8532	-3.9034
-23.097	-22.868	-21.844	-23.761	-23.379	-23.807	-22.455	-21.732	-22.038	-22.826	-23.243	-21.98	-22.435	-22.184	-22.547	-20.363	-21.95	-22.38	-21.568	-22.687	-22.691	-22.886	-22.74	-22.759	-21.021	-21.584	-22.671	-22.351	-23.069	-22.749	-23.463	-20.49	-20.894	-22.245	-22.722	-22.699	-22.96	-23.007	-21.515	-19.265	-21.862	-23.101	-20.404	-22.698	-23.009	-23.724	-23.419	-22.382	-21.661	-22.902
-9.4416	-10.833	-9.5116	-10.257	-10.595	-9.8187	-9.8194	-11.743	-11.479	-10.789	-12.796	-11.308	-12.466	-10.055	-11.41	-10.936	-10.894	-11.038	-10.988	-10.185	-9.5844	-10.969	-11.515	-11.261	-12.705	-9.6269	-11.427	-11.547	-9.4347	-8.488	-10.384	-11.962	-10.178	-11.068	-12.004	-10.265	-10.254	-10.939	-9.042	-11.579	-10.732	-10.653	-11.169	-12.52	-11.981	-12.056	-11.2	-9.9519	-9.8838	-10.431
-0.50126	0.032335	-0.50146	-0.62053	-1.2644	-1.8672	-0.58714	-0.017022	-0.68946	0.45577	-0.56035	-1.3188	0.4233	-0.70705	-0.86772	-1.3927	1.7337	-2.6705	-2.6522	-1.4165	-0.61677	-0.51535	-0.80788	-0.96063	-2.0218	-1.6144	-1.7477	-2.3118	-0.88117	-2.6189	-0.71064	-0.019712	-1.6678	-0.53057	-0.46352	-1.5044	-1.4144	-0.39683	-1.5379	-1.3543	-0.53562	-1.0806	-1.5158	-1.4537	-3.0003	-0.044317	0.20686	-2.7011	-2.6365	-0.37504
3.693	3.0038	1.9323	3.214	1.3151	2.8995	2.4098	4.3944	3.9468	2.7576	2.0908	3.4916	1.1014	3.0659	2.0755	1.9486	1.7639	3.0293	2.0867	1.7173	2.9934	3.9394	3.3435	2.5187	3.1805	1.1941	2.5601	2.7431	3.0787	2.7164	3.4051	2.7101	3.8656	2.2232	1.5999	2.6504	1.8928	3.9468	1.4832	2.8702	3.0843	2.4459	3.565	3.3923	2.2968	3.5511	1.515	2.9165	2.8778	2.055
5.6761	4.4738	4.4059	3.4833	3.4092	4.4211	3.8647	3.3921	3.9237	4.7902	3.2536	5.8114	6.0033	4.4403	4.3531	6.39	4.6071	4.2522	4.5047	4.8618	6.3977	4.7415	6.1537	4.7393	4.761	3.501	5.3516	4.3909	4.8124	3.4622	3.2918	5.1463	6.0339	4.5285	4.3644	4.4469	3.9549	4.7306	3.8973	3.4563	4.28	7.109	4.3713	3.5623	4.6729	4.3783	6.6737	3.9684	4.4917	4.0231
-11.523	-10.399	-12.09	-10.917	-11.803	-11.941	-9.969	-10.803	-10.504	-11.22	-11.688	-8.3272	-9.9975	-11.719	-10.313	-10.232	-10.006	-10.597	-11.044	-9.2095	-11.082	-10.586	-10.54	-10.483	-11.076	-10.238	-10.042	-10.257	-9.8725	-10.244	-11.976	-10.597	-11.323	-10.141	-9.9699	-8.9747	-9.9725	-11.73	-11.242	-10.599	-11.61	-9.542	-10.553	-9.714	-9.7378	-10.184	-10.267	-11.227	-9.2298	-10.713
-1.1252	0.11518	-0.44617	-1.594	-0.89944	0.61079	0.78513	0.17376	-0.50579	0.3181	0.34823	0.11299	0.14108	0.91664	-1.3535	1.3655	-1.8098	0.81648	-0.65254	-1.2108	-0.62758	-1.4962	-1.7303	0.44815	-0.50941	0.66998	-1.3757	-0.98321	-1.3816	-0.43118	0.42249	-0.70725	0.11879	-1.2826	0.22452	-0.83262	-1.8789	-0.25616	0.13225	0.073485	-0.53313	-0.70219	-0.16412	-1.4186	0.027098	-0.25427	0.28201	1.0685	0.96745	-0.11699
5.3692	5.4283	5.5424	4.3589	3.8405	5.4165	4.1578	4.5323	4.7577	5.892	5.0199	3.9795	5.6122	4.5223	3.4706	3.5267	5.1714	3.5814	4.5963	2.2683	5.2186	4.4495	5.8401	4.97	3.4981	4.9209	5.9597	5.4119	2.8614	5.7569	5.2587	5.1545	4.656	3.1027	3.8126	3.755	5.6928	4.2242	5.2565	2.7994	4.3592	5.5074	4.3297	5.9167	4.6966	5.0655	4.8881	4.1112	4.9207	2.7222
-3.0235	-2.9781	-3.1727	-2.7212	-1.7223	-2.3158	-2.8341	-3.5083	-2.757	-2.9538	-3.175	-2.3469	-2.0161	-3.1178	-0.56252	-3.7561	-3.1542	-1.4075	-2.3084	-2.0683	-1.0517	-2.4693	-2.3787	-3.2422	-3.1182	-1.9281	-2.5478	-1.5266	-1.5198	-2.3487	-1.5597	-3.3436	-1.0451	-3.4243	-3.4003	-2.206	-1.5963	-3.093	-1.8226	-3.2513	-3.9742	-2.1498	-2.0405	-2.6392	-3.2636	-2.7984	-3.5924	-1.6549	-2.1426	-2.6952
-3.2809	-2.1625	-3.8722	-4.6101	-4.426	-3.1008	-4.1891	-2.7229	-4.6742	-3.9498	-3.7376	-3.4465	-3.0107	-3.7638	-3.2112	-4.5765	-1.7748	-2.7013	-4.5631	-2.2881	-1.4341	-4.0324	-2.7795	-3.9016	-4.5301	-3.7969	-1.0846	-2.5298	-3.9049	-4.061	-3.8535	-2.9458	-4.9013	-3.6233	-2.2097	-3.3335	-3.2921	-1.9539	-2.2296	-3.1935	-3.0688	-3.6463	-3.3381	-2.1987	-1.4575	-3.0543	-4.9933	-3.0996	-3.4219	-3.2502
-23.062	-22.008	-22.023	-21.921	-23.109	-23.228	-21.96	-20.693	-19.442	-22.015	-22.198	-23	-20.701	-20.742	-22.242	-22.046	-22.05	-21.231	-22.437	-21.8	-22.385	-21.675	-21.841	-22.139	-22.588	-22.586	-21.649	-23.26	-22.531	-21.916	-22.079	-21.419	-21.092	-22.917	-21.111	-22.922	-21.198	-23.043	-20.549	-22.251	-22.916	-22.93	-21.501	-23.04	-22.313	-22.463	-22.625	-21.564	-23.635	-21.65
-7.8911	-7.4258	-7.3087	-7.7417	-8.2189	-7.0023	-7.567	-7.6111	-7.8757	-7.2509	-8.7952	-8.0983	-6.9577	-8.1161	-7.3113	-7.5068	-9.7504	-6.075	-7.065	-7.1917	-6.5382	-7.4386	-8.7483	-7.0864	-6.7849	-7.484	-5.2162	-7.2324	-6.3576	-6.1527	-7.1327	-5.7478	-6.6093	-9.2327	-7.3762	-7.207	-8.0401	-7.9233	-8.7779	-8.7559	-6.9142	-6.4412	-7.6972	-8.0408	-7.23	-7.7312	-8.4226	-8.9483	-8.5529	-7.0581
-12.023	-11.856	-12.458	-12.046	-13.057	-13.76	-13.345	-12.061	-11.87	-12.019	-14.732	-13.656	-13.062	-13.845	-14.092	-11.59	-12.51	-12.207	-12.916	-13.04	-12.513	-13.931	-12.775	-12.912	-11.979	-12.616	-11.539	-14.148	-12.065	-12.585	-12.566	-12.893	-12.542	-13.42	-14.346	-12.033	-13.17	-12.56	-11.747	-11.015	-12.622	-12.817	-13.509	-11.887	-12.381	-12.369	-12.035	-14.775	-13.36	-12.161
-11.106	-10.412	-11.174	-10.566	-10.838	-9.5902	-11.52	-12.105	-12.022	-9.6856	-9.9222	-11.977	-10.988	-11.35	-10.998	-11.54	-10.092	-12.117	-11.427	-11.213	-10.123	-9.6667	-11.234	-11.591	-11.064	-10.172	-10.296	-12.531	-11.32	-9.8627	-11.518	-11.454	-11.581	-10.989	-9.5872	-9.7331	-10.332	-10.562	-9.9081	-10.174	-12.218	-10.351	-10.784	-10.688	-10.103	-10.415	-12.023	-11.283	-10.749	-11.463
8.7232	11.191	9.629	8.8252	8.4924	10.681	9.6228	9.6046	9.7716	8.2567	9.8002	9.3374	9.741	7.9337	10.312	11.025	9.6166	9.1709	11.469	8.6762	9.6486	8.5321	9.2906	10.988	11.395	10.135	10.666	10.744	10.874	10	7.9673	9.3632	10.408	10.051	10.699	10.447	10.582	10.28	7.7887	10.3	7.8029	9.3735	8.3658	7.8637	9.4578	10.471	9.3417	10.568	8.6725	10.517
-9.7067	-8.8754	-11.07	-8.8515	-9.7699	-8.988	-9.3693	-8.8012	-10.264	-7.9744	-9.3775	-9.5071	-8.7845	-9.3896	-9.6589	-8.5964	-8.885	-8.8729	-7.7433	-11.239	-8.531	-9.3285	-10.315	-8.834	-10.869	-11.38	-9.9662	-8.643	-8.587	-9.8972	-9.1542	-9.2063	-9.5707	-8.85	-8.7535	-11.678	-11.044	-8.0066	-8.7718	-7.5956	-9.315	-7.636	-8.0475	-9.5907	-7.7948	-9.4021	-11.449	-10.646	-11.188	-7.8438
-13.154	-10.738	-12.017	-11.692	-11.092	-11.348	-10.567	-11.045	-12.618	-12.247	-11.513	-11.781	-13.003	-12.02	-11.216	-12.509	-11.473	-11.585	-11.456	-14.099	-10.82	-10.511	-11.71	-11.866	-12.103	-10.339	-11.404	-11.896	-12.58	-12.351	-11.987	-11.433	-11.316	-11.713	-11.747	-11.411	-11.026	-11.843	-12.081	-10.991	-11.475	-12.184	-10.401	-13.402	-12.753	-12.234	-11.933	-14.214	-12.193	-11.697
-1.9714	-0.24032	-2.0312	-1.3721	-1.9982	-2.512	-1.5091	-3.2082	-1.9966	-2.9116	-2.4268	-0.78376	0.95864	-1.2033	-0.37559	-1.2303	-1.4624	-1.1839	-0.39367	-2.6333	0.67347	-2.1883	-2.2119	-0.45749	-2.3579	-1.8856	-0.78261	-0.10868	-0.7622	-1.2241	-1.7841	-2.37	-1.3516	-2.2872	-0.6752	-2.2168	-2.0218	-1.8685	-0.097246	-3.2299	-1.6368	-0.68805	0.59059	-2.2713	-1.7159	-1.4628	-1.9124	-4.3115	-0.79103	-0.71842
-12.972	-10.949	-10.285	-11.997	-10.635	-10.768	-11.323	-10.62	-11.33	-11.553	-11.174	-9.715	-12.171	-11.469	-11.215	-13.65	-9.5089	-10.548	-11.269	-10.398	-10.761	-12.385	-10.263	-9.4289	-12.344	-11.769	-11.4	-11.85	-10.817	-10.936	-10.767	-12.029	-11.517	-9.7501	-11.648	-12.447	-10.937	-11.867	-11.08	-9.9949	-11.354	-9.6143	-10.777	-11.306	-11.283	-11.06	-10.182	-12.128	-11.022	-10.799
0.98585	-0.82868	0.20053	-1.2371	0.71758	-1.0507	-0.35277	-0.26508	0.31544	0.56624	-0.93618	0.65399	1.0267	0.22194	-0.11519	1.7584	-0.63286	0.91364	0.53836	-0.2032	0.63442	0.030576	0.52775	-0.17171	-0.35155	-0.92283	0.21539	-0.060436	-1.1532	-0.6697	-0.08482	-0.82423	1.5946	-0.26392	0.71979	0.4259	0.12593	0.11187	0.75565	0.50531	0.13955	-1.2126	0.88973	-0.60872	1.2171	-2.4297	-1.6877	0.7176	-0.29177	0.65196
-4.6345	-4.9557	-5.281	-5.4741	-3.9146	-5.5408	-4.5971	-4.156	-4.8102	-4.084	-3.6493	-3.909	-5.0534	-5.4321	-4.321	-5.0156	-4.971	-5.9063	-5.0549	-3.4558	-4.7478	-4.9654	-6.1647	-4.6908	-5.8392	-4.292	-4.7155	-4.5164	-4.5154	-5.2134	-4.2222	-4.7582	-5.0041	-5.2738	-5.4279	-5.9773	-4.895	-4.6113	-4.1907	-3.258	-5.2957	-4.4661	-5.3701	-5.8885	-4.9429	-4.5107	-3.8412	-6.5468	-5.8189	-4.7336
-15.888	-11.619	-13.588	-13.272	-13.403	-14.09	-15.228	-13.698	-14.059	-12.405	-15.223	-14.474	-14.508	-15.276	-13.856	-14.04	-13.76	-14.278	-13.619	-14.084	-15.199	-15.105	-13.726	-13.541	-16.342	-13.783	-14.342	-14.006	-14.645	-14.616	-13.923	-13.372	-14.899	-15.289	-13.026	-14.152	-14.931	-15.311	-14.669	-12.102	-13.452	-13.375	-14.127	-13.684	-13.111	-13.489	-13.795	-14.625	-14.084	-14.165
4.4777	5.6766	5.7397	6.1039	4.8876	4.6948	5.3436	4.5247	4.7037	5.82	4.8513	5.5995	5.7107	5.2727	4.7042	5.1275	6.0995	4.1785	4.4244	5.141	3.5215	4.8172	4.789	4.6206	5.1072	5.2331	6.0717	4.4124	6.1603	6.1661	3.3898	5.2315	5.9972	5.6794	4.9761	4.4863	4.6941	5.9593	4.4845	5.3302	4.4736	6.9783	3.9483	5.4348	2.8247	5.5255	4.9355	4.7102	4.1594	4.5658
-3.2709	-5.0652	-4.3061	-5.9869	-3.7308	-3.8647	-3.2587	-3.973	-3.7008	-2.7505	-4.1527	-4.2352	-2.9529	-3.2685	-4.3094	-3.8802	-2.8534	-3.8983	-4.0393	-2.6803	-2.1804	-5.1995	-3.9958	-3.4246	-4.4558	-4.5001	-3.8225	-4.1326	-3.5608	-3.8038	-3.9363	-4.677	-3.3611	-4.1788	-4.0288	-2.3729	-4.2992	-3.3598	-2.4584	-2.555	-1.7596	-1.9331	-4.3457	-3.7001	-3.7403	-3.7818	-3.783	-4.1645	-2.586	-3.6108
-6.033	-7.0654	-6.9738	-6.7067	-6.5861	-6.7303	-6.8761	-7.8717	-5.9966	-6.0657	-5.5184	-5.7481	-7.1914	-7.4224	-5.315	-6.8503	-6.7865	-6.9628	-6.199	-6.2062	-7.482	-6.5882	-8.7579	-6.3741	-6.671	-5.8829	-6.6805	-6.4135	-5.2736	-6.3331	-6.6102	-6.734	-5.4754	-6.0914	-6.6123	-8.5779	-6.166	-6.0614	-6.3125	-5.7177	-5.5047	-7.3697	-5.6256	-5.5419	-6.3063	-7.8299	-5.5575	-6.5018	-6.4949	-5.4053
-12.913	-13.998	-14.06	-14.591	-11.826	-10.932	-12.566	-13.246	-13.006	-13.811	-12.262	-11.95	-13.048	-12.107	-12.644	-12.609	-12.178	-12.449	-12.261	-12.224	-13.27	-12.954	-13.407	-12.102	-12.384	-13.199	-13.345	-12.029	-12.505	-13.652	-13.088	-13.914	-11.41	-11.913	-12.536	-14.911	-13.337	-13.889	-12.733	-15.502	-12.399	-12.647	-11.588	-12.839	-12.057	-12.021	-13.564	-14.109	-14.783	-12.903
-3.8579	-4.3516	-4.0805	-4.3123	-6.2039	-5.0276	-4.5117	-5.6869	-5.9711	-4.9345	-4.1723	-4.1674	-3.9789	-4.2067	-5.7781	-5.8185	-5.0166	-5.7915	-6.0222	-5.697	-5.0805	-4.7132	-5.7118	-4.5847	-5.2557	-5.0802	-4.5578	-4.2723	-3.8473	-5.8013	-5.985	-3.1071	-5.3283	-5.3805	-5.4793	-4.2713	-4.5673	-5.1019	-4.93	-3.5003	-5.3996	-4.2788	-3.6389	-4.8371	-4.8833	-5.3	-4.7684	-5.1506	-5.5449	-4.998
-9.4029	-8.8754	-9.3873	-10.393	-11.034	-10.767	-11.422	-10.741	-11.222	-10.838	-9.179	-10.526	-9.7616	-10.293	-10.606	-10.888	-10.806	-9.2045	-9.8703	-10.025	-9.5824	-9.9034	-9.2907	-9.4917	-8.2854	-9.7939	-10.589	-9.6605	-10.331	-10.489	-10.318	-10.021	-10.066	-11.04	-9.9851	-11.137	-11.447	-9.3924	-9.5566	-8.3768	-10.419	-9.8991	-11.589	-9.2257	-9.6241	-9.6581	-9.4666	-9.5914	-7.8982	-9.8769
-11.518	-11.233	-10.644	-10.625	-11.03	-12.259	-12.759	-11.223	-11.495	-12.21	-10.099	-12.627	-10.611	-12.166	-10.631	-11.067	-11.091	-12.55	-11.393	-10.197	-12.377	-11.621	-13.492	-12.85	-10.781	-11.157	-12.106	-11.923	-12.359	-11.423	-11.847	-12.202	-12.869	-12.523	-12.125	-11.493	-11.949	-12.069	-13.295	-13.389	-12.883	-11.62	-13.224	-13.043	-10.296	-12.917	-11.878	-12.171	-12.278	-11.259
-1.0316	-2.0796	-2.0152	-2.2795	-2.4058	-2.4311	-4.4517	-3.8596	-3.8425	-3.2504	-2.9192	-1.7882	-2.3939	-3.614	-2.649	-2.752	-2.4809	-2.8261	-1.9673	-4.5635	-3.2481	-1.1423	-1.9757	-0.56413	-2.2164	-3.6471	-1.814	-3.1034	-2.5406	-2.2155	-2.6006	-3.1902	-1.5393	-1.0297	-1.4226	-2.4865	-3.4636	-2.357	-1.822	-3.2702	-2.9214	-2.7648	-3.9464	-2.0126	-4.3204	-2.6755	-2.7312	-2.5046	-4.0229	-3.2731
-21.653	-21.772	-21.989	-19.678	-22.675	-22.214	-20.411	-22.748	-20.155	-21.892	-22.214	-22.417	-20.071	-24.653	-21.723	-20.364	-20.551	-22.23	-21.674	-21.573	-21.48	-21.144	-24.335	-22.56	-22.244	-21.278	-24.608	-20.908	-22.268	-22.557	-23.294	-21.009	-22.084	-20.466	-21.335	-22.79	-20.388	-23.207	-22.198	-24.129	-22.232	-22.185	-21.599	-22.533	-21.397	-19.253	-22.014	-23.668	-21.444	-23.816
0.76703	-0.3338	0.4834	0.15884	-1.4028	0.25852	-0.35466	-0.0011315	-0.42707	0.52929	-0.59266	1.4354	0.93326	1.2236	2.0252	0.55774	0.13409	1.0248	1.158	1.7142	-1.5342	0.73572	-0.85307	1.7608	1.5421	-1.0579	0.1266	0.59463	-0.23209	-0.40506	1.5304	-0.34024	1.0287	0.81173	-0.23118	0.52773	1.0625	1.2687	0.32122	1.8813	0.43186	1.5495	2.8608	1.0577	0.49279	0.37249	0.76477	-0.87971	0.27252	0.59906
-11.992	-11.873	-11.564	-10.843	-10.288	-10.636	-11.357	-10.187	-10.963	-10.745	-11.126	-12.18	-11.31	-11.973	-11.19	-11.133	-10.328	-11.463	-11.35	-10.781	-12.786	-10.439	-11.496	-12.373	-11.674	-11.393	-12.373	-13.181	-9.8863	-11.539	-11.047	-11.09	-12.116	-11.261	-12.289	-10.234	-10.906	-10.771	-11.851	-11.109	-11.285	-11.787	-12.463	-12.581	-11.113	-10.544	-11.09	-10.723	-10.978	-13.129
6.7656	7.5384	7.0817	6.5521	5.8816	7.6239	6.5297	5.4047	6.2803	6.7333	5.6187	7.466	6.3158	6.666	8.6374	7.5131	4.8473	6.1472	7.3161	5.9623	6.2336	5.9611	6.572	7.3159	8.3502	6.0494	9.2096	7.7434	6.2485	8.2655	6.483	7.223	6.274	7.352	7.9554	7.4786	7.475	7.8802	8.1244	7.2073	8.4447	6.7345	6.4045	7.2296	8.3069	5.9864	7.0693	7.1516	6.8837	6.3122
-2.0754	-3.5842	-3.2442	-3.4576	-2.5825	-2.9533	-4.2388	-3.7512	-3.9733	-3.5102	-3.021	-3.5778	-5.178	-3.1569	-3.186	-2.4718	-2.6683	-3.5269	-3.7955	-2.2817	-2.7679	-6.2525	-2.7439	-4.6521	-1.7727	-3.2109	-3.6766	-4.3614	-2.1582	-3.7666	-3.6368	-2.2669	-2.7525	-2.7723	-0.9631	-2.6125	-4.8729	-4.3788	-3.6055	-3.1664	-4.5167	-6.8841	-4.4523	-2.967	-5.04	-3.4674	-3.6989	-5.0074	-3.7533	-3.2753
-5.7291	-4.171	-2.9242	-2.7801	-1.6461	-4.3911	-1.5735	-3.375	-4.4624	-2.7261	-3.9548	-2.7002	-2.8395	-3.4748	-3.3811	-3.5499	-4.099	-4.6358	-2.3429	-3.5772	-2.6517	-4.0577	-3.0804	-2.5453	-1.9849	-5.0664	-3.5903	-2.5947	-3.4565	-4.1235	-3.2822	-3.469	-2.7921	-2.024	-2.0826	-4.4378	-3.356	-3.0299	-3.104	-3.9133	-3.5886	-2.4092	-3.0337	-3.0527	-3.0847	-1.8571	-3.3125	-4.2617	-3.8584	-3.0021
9.902	10.415	9.441	8.8045	8.529	8.6827	8.2732	9.3073	7.9529	7.9862	9.1422	10.233	9.7025	6.587	9.3914	8.6783	7.7563	8.707	10.334	8.1621	7.2616	7.0486	8.1098	8.4871	8.2338	7.9369	8.4423	9.0039	9.1806	8.0257	9.6482	7.4833	6.7209	8.8774	8.9348	8.3452	9.4538	8.2243	9.0031	7.523	8.014	8.2017	6.9476	8.6351	9.2484	6.7082	9.2698	7.5127	9.0455	9.4449
-11.874	-13.89	-10.684	-13.4	-13.362	-12.989	-12.233	-13.153	-13.471	-12.694	-13.211	-11.947	-12.078	-12.134	-11.546	-13.302	-14.183	-13.984	-13.098	-12.789	-14.073	-14.085	-13.848	-12.924	-12.492	-10.503	-14.073	-13.679	-11.998	-11.666	-12.434	-14.936	-12.977	-13.045	-13.385	-10.855	-14.165	-12.907	-13.466	-12.617	-14.16	-11.502	-12.694	-12.81	-11.492	-13.186	-12.401	-12.481	-11.039	-10.69
8.8313	7.2689	10.287	9.5547	7.4716	8.4841	8.247	8.5768	8.5315	8.7078	8.8052	9.1107	9.2924	7.9047	8.87	6.2844	8.494	10.114	8.8103	7.6838	8.5723	8.1046	7.9511	8.3588	9.7428	7.8751	9.4838	9.1428	9.7811	6.4454	8.999	8.1058	8.6608	8.2467	8.4711	10.116	8.0935	7.1572	9.7277	7.9912	8.939	8.2779	9.1867	9.2265	8.6553	8.7177	8.1965	8.5799	6.94	8.8504
-21.972	-22.61	-21.521	-21.823	-20.957	-21.061	-24.61	-23.451	-23.587	-23.677	-23.163	-23.323	-22.147	-22.484	-20.826	-22.483	-22.276	-23.148	-23.376	-23.469	-22.205	-21.819	-22.316	-21.285	-22.305	-20.392	-23.042	-23.038	-21.516	-22.941	-23.787	-21.978	-22.529	-23.807	-22.41	-21.152	-23.232	-22.266	-21.315	-22.359	-22.239	-21.202	-22.057	-23.473	-21.89	-23.878	-21.598	-20.416	-22.92	-22.611
-21.807	-21.699	-22.884	-21.597	-21.229	-21.942	-22.978	-21.694	-20.488	-23.564	-22.94	-21.324	-23.4	-22.599	-23.089	-22.457	-22.044	-23.027	-21.199	-22.033	-22.095	-22.088	-20.72	-23.142	-22.094	-22.145	-21.963	-23.614	-22.027	-21.908	-21.746	-21.75	-22.055	-21.234	-22.228	-22.234	-21.702	-22.643	-22.94	-22.631	-20.732	-22.371	-21.676	-22.292	-22.731	-22.52	-22.702	-21.755	-22.783	-20.845
7.4818	5.3479	6.307	7.4887	6.6927	7.1652	6.1124	6.6561	6.6367	8.6963	6.3879	8.2698	7.6225	8.2227	7.3429	6.7122	5.2873	6.9627	5.6944	7.2969	8.3119	7.4734	6.488	10.734	6.2102	6.0279	6.9608	7.0999	5.2676	6.8499	5.462	6.832	7.3814	6.4835	8.5091	6.5112	7.0505	7.9549	6.4673	6.9816	5.5536	5.6034	7.1127	6.9201	6.7609	6.1305	5.5637	5.8048	5.5675	6.2046
-5.4523	-4.7979	-4.7601	-4.4759	-6.2432	-4.9301	-5.4069	-6.7051	-4.8419	-5.8676	-4.3871	-6.6785	-5.383	-6.8059	-6.0666	-5.3395	-6.558	-6.3582	-5.0182	-4.2964	-5.9925	-5.7892	-3.5918	-5.5176	-5.6138	-5.0232	-5.0974	-5.4827	-7.3213	-5.024	-5.9524	-7.3922	-6.693	-4.4578	-5.5477	-4.5143	-6.4512	-4.1486	-4.5776	-6.7274	-5.1061	-4.7986	-6.9199	-5.1868	-5.4299	-5.0733	-7.0248	-4.5077	-4.4789	-5.7932
7.5573	7.9541	7.5269	9.3888	9.9829	8.7644	8.585	9.1666	7.9447	9.5724	8.5063	9.3624	9.4389	8.2474	8.1099	9.921	9.0796	7.5682	8.3899	8.0877	8.9648	7.9373	8.4694	8.536	9.1794	7.075	9.6154	9.0864	8.3399	9.3731	8.2388	10.491	10.279	8.2624	9.4934	9.6754	9.1933	7.9697	9.4187	8.4259	8.4201	9.2441	8.3535	9.6883	10.111	7.8777	9.0004	9.0432	8.931	9.3033
-2.6977	-3.6033	-3.3192	-5.1107	-3.191	-3.9782	-3.2318	-3.4071	-2.3623	-2.4703	-3.687	-3.9296	-2.4344	-4.894	-4.1647	-2.5408	-3.0597	-4.0526	-3.7892	-3.7583	-3.5027	-2.6939	-4.1454	-4.801	-2.8208	-4.6634	-1.7521	-2.8047	-3.8282	-3.9274	-1.9313	-3.1301	-2.5179	-2.5633	-3.198	-3.2979	-2.1823	-2.3199	-3.2992	-4.1811	-3.8957	-4.0954	-3.235	-3.6674	-2.761	-2.2842	-2.0931	-3.4279	-2.6429	-3.9878
-0.85491	-0.96585	-1.7881	-1.074	-1.756	-2.8779	-2.4421	-1.328	-0.44694	-1.2585	-2.4785	-1.9541	-0.80345	-1.1068	-1.1915	-2.1635	-1.4195	-1.4759	-1.8728	-0.26032	-1.6982	-2.2919	-2.661	-0.80317	0.34439	-1.3917	-1.2319	-1.2183	-2.2225	-1.8933	-1.1541	-1.0146	-1.8324	-2.3613	-3.4005	-1.4411	-0.89536	-1.5746	-0.8877	-2.6448	-2.3785	-0.71337	0.32638	-1.8076	-3.0984	-0.67366	-3.3669	-1.9516	-1.2776	-1.0024
1.337	2.101	0.91448	2.5619	2.5696	0.90703	2.1379	1.1993	1.3871	2.4579	1.3857	1.0696	2.2857	1.7031	0.60685	1.922	1.7608	1.4445	-0.1333	2.5068	2.2882	0.8368	1.4078	0.8882	2.5417	0.65788	1.6977	1.5676	2.3716	0.90895	0.33524	1.7068	1.4873	1.2903	1.2872	2.4501	0.44648	0.88956	1.3364	1.7761	-0.45205	-0.012867	0.27267	0.30915	2.1069	1.7406	1.2714	0.40767	0.63746	3.2582
-21.776	-20.536	-21.212	-20.763	-20.746	-21.598	-22.915	-21.096	-20.872	-19.663	-21.177	-21.527	-19.929	-20.907	-22.237	-21.209	-20.263	-19.83	-21.331	-21.232	-20.086	-18.879	-21.118	-19.247	-20.739	-20.722	-20.665	-22.286	-20.131	-21.828	-21.066	-21.744	-20.701	-21.697	-21.272	-21.422	-20.943	-21.154	-20.143	-22.131	-23.281	-20.469	-20.624	-20.277	-20.532	-20.091	-21.176	-19.921	-21.313	-20.311
-5.2928	-3.9375	-2.9316	-3.2609	-3.4936	-3.9954	-4.1087	-2.9723	-4.1475	-4.469	-3.2779	-2.996	-1.7142	-2.5407	-3.4177	-2.6075	-5.1911	-4.5028	-3.2858	-4.8066	-3.8874	-3.6288	-3.7137	-3.4554	-4.763	-4.5719	-3.8856	-3.8279	-3.4544	-3.2882	-4.2309	-4.6124	-2.7124	-4.1757	-2.5602	-4.0584	-4.1354	-3.4801	-4.5627	-4.8382	-4.6761	-4.0321	-5.2817	-3.7876	-5.6306	-4.1468	-2.9184	-5.0831	-4.7284	-3.8248
-1.0508	-1.7632	-0.061881	-2.5329	-1.7283	-1.2455	-1.4804	-2.3759	-1.8185	-3.0617	-1.4157	-1.7257	-1.2696	-0.44878	-1.3321	-3.1371	-1.6823	-1.408	-4.3153	-1.3927	-1.9194	-1.9516	0.16733	-1.9281	-1.0864	-3.9831	-1.805	-3.1228	-2.3583	-1.0965	-2.4582	-0.59797	-0.75734	-2.2499	-1.2844	-0.96647	-2.9201	-3.0164	-3.1	-2.2969	-1.1398	-0.61397	-2.0615	-1.9192	-0.47914	-0.87542	-2.6602	0.059443	-1.39	-2.7578
3.9617	4.6789	3.1586	2.4776	4.3083	5.9322	4.0743	5.3135	3.7853	4.5374	5.6498	4.2573	4.4104	4.3294	5.72	3.2886	5.956	5.2245	5.1575	3.7143	4.4584	5.7547	5.1021	4.243	5.0965	2.8993	4.1538	4.6157	5.0616	4.7606	5.2196	3.1334	6.3439	5.1694	5.4241	5.0303	5.4828	5.5325	4.9099	5.9001	5.2758	5.4666	4.6626	4.014	4.7664	5.1228	4.1918	4.8812	5.14	5.0952
-9.2674	-6.75	-8.6246	-8.1527	-7.355	-6.8927	-7.1211	-7.6049	-8.0544	-8.6667	-8.242	-6.7489	-6.7868	-7.7071	-8.4174	-7.5661	-8.1732	-6.8807	-6.6928	-7.2124	-9.2439	-7.6467	-7.3697	-8.501	-8.2147	-7.785	-8.1975	-6.9327	-8.6507	-7.2394	-7.4609	-7.01	-7.7911	-8.8549	-8.0732	-8.9061	-7.0399	-8.2248	-7.1613	-8.1685	-6.2654	-7.2205	-6.8086	-6.8106	-7.9762	-8.2256	-8.7575	-8.1196	-7.1412	-6.8281
-12.573	-12.109	-11.84	-12.735	-11.2	-13.95	-13	-11.774	-12.365	-14.434	-13.472	-13.663	-13.552	-14.331	-13.562	-11.914	-10.426	-12.854	-13.009	-12.937	-12.566	-12.872	-13.641	-12.831	-12.721	-12.702	-12.055	-13.125	-12.082	-13.437	-12.144	-12.489	-12.387	-12.517	-12.055	-11.408	-13.19	-12.685	-13.382	-13.434	-11.694	-13.153	-14.181	-13.048	-12.004	-11.733	-13.602	-12.355	-13.371	-11.708
-13.184	-11.785	-14.006	-12.898	-13.31	-13.519	-13.116	-12.292	-13.46	-13.467	-12.481	-12.997	-13.776	-13.596	-13.51	-13.948	-13.825	-13.277	-11.894	-13.806	-11.738	-12.543	-12.326	-12.62	-13.223	-12.996	-14.935	-13.441	-12.368	-13.369	-14.843	-12.324	-13.123	-13.63	-13.113	-13.406	-11.683	-13.569	-13.346	-12.639	-14.285	-12.595	-12.824	-11.404	-13.339	-12.886	-13.715	-15.626	-11.88	-12.997
-0.29859	-0.24457	1.1066	-0.15097	-0.019526	1.4132	0.50221	0.41424	-0.44304	-0.83778	0.40157	-0.92928	-0.27378	-2.4171	-1.3781	2.009	-0.22759	-0.37834	1.2001	-0.60893	0.76077	0.30615	-1.1013	-0.06431	0.89419	-1.4422	-0.16167	-0.9079	0.025877	1.3398	1.1875	0.13244	-0.08601	0.2955	-1.1713	1.3347	0.46277	1.2972	0.97095	0.61137	-0.449	-1.3843	0.85196	0.25362	-1.1663	-0.30038	-1.1708	-0.022012	-0.339	-0.85324
-2.0389	-1.0505	-0.75754	-1.0009	-1.3469	-1.1004	-1.6616	-1.1366	-0.91172	-1.4553	-0.88583	-1.3015	-0.019076	-1.7917	-0.86503	-1.6619	0.89119	-1.3962	-2.0818	-2.2569	-3.7607	-0.95518	-0.62825	-1.1288	-0.43334	-1.2712	-0.14777	-1.1751	-1.4306	-2.3839	-1.0069	-0.80453	-1.1267	0.10843	0.62803	-0.64907	-0.91768	-0.93581	-2.4629	-0.61125	-1.5859	-0.48574	-2.5127	-1.1176	-0.22959	-0.45137	-1.3808	-2.0196	-2.0923	-0.6185
0.54713	0.87477	0.3927	0.008946	-1.7474	-1.9894	-0.51194	-0.010294	-1.3014	-1.4446	-1.0137	-0.16639	-0.52279	-0.25569	-0.31925	-0.93826	-1.3217	-1.6007	-1.206	-0.84342	-2.434	-2.6779	-0.39185	-1.677	-0.98094	-1.252	-1.7944	-1.8366	-0.88451	-2.8988	-1.1923	-0.76282	-1.2588	-1.4405	-0.97334	-3.5182	-1.9445	-0.28471	-0.61334	-2.2762	-3.0751	0.53747	0.13487	-0.74313	-0.69732	-2.4008	-1.1095	-0.92568	-1.333	-1.4408
7.3536	6.04	7.0124	5.7488	6.7331	7.3519	7.1952	6.8201	7.349	5.4991	8.034	6.8143	6.2092	8.1959	8.8509	6.4558	8.4388	7.3156	7.9234	8.3142	5.6266	7.2508	6.294	7.3855	6.058	7.4676	6.2514	5.4909	8.5159	6.924	6.6638	6.3624	6.9438	6.8509	7.6445	6.4445	8.9025	6.7557	7.0479	5.5317	5.2875	7.3493	5.929	7.4316	7.2199	6.8386	6.4464	6.1994	7.4681	9.6763
-13.674	-13.855	-13.788	-13.799	-14.786	-13.796	-16.373	-14.58	-13.433	-14.966	-14.947	-13.911	-14.233	-14.871	-15.262	-13.905	-14.734	-14.081	-14.124	-12.626	-13.645	-14.739	-13.675	-14.576	-16.143	-11.81	-14.737	-13.777	-14.526	-14.401	-15.824	-14.856	-14.889	-14.712	-14.449	-14.233	-14.948	-15.547	-14.734	-15.776	-14.843	-13.464	-13.665	-14.122	-16.117	-14.269	-14.37	-13.695	-14.878	-14.719
6.273	3.4176	5.0053	4.4451	4.216	4.3283	3.7245	5.3693	4.9854	5.6207	4.5699	4.7986	4.5815	4.0309	3.0592	4.3328	4.6134	4.6175	4.96	5.9253	4.3594	3.9851	5.3079	3.9361	4.8215	5.3165	4.2082	3.3875	5.2281	3.3993	4.1488	3.6645	5.2765	4.2584	2.4735	4.5302	5.2722	5.0062	4.0012	2.4692	2.1339	4.0944	3.3168	3.9777	3.2503	3.8836	3.89	4.4358	2.6953	3.9653
-2.6315	-1.7289	-3.3462	-3.6243	-2.4713	-2.514	-3.7259	-3.8164	-4.2685	-2.9133	-3.2492	-4.0473	-5.1384	-4.1411	-4.078	-4.3151	-4.1833	-2.9933	-3.7207	-2.3191	-1.8835	-6.0338	-2.5547	-4.1818	-3.4649	-5.0044	-4.2493	-5.6782	-4.6272	-2.5435	-4.7534	-4.5718	-5.5468	-3.2296	-4.4914	-3.8139	-2.9979	-1.7461	-2.5545	-3.5081	-1.698	-2.3672	-3.2682	-2.8068	-4.8105	-2.4318	-2.5502	-1.1456	-2.9066	-3.2338
-12.851	-12.689	-13.666	-12.893	-13.205	-12.179	-13.24	-14.315	-13.043	-12.008	-12.348	-12.441	-12.497	-12.294	-14.012	-12.86	-11.188	-14.004	-12.426	-13.816	-11.367	-11.893	-12.681	-13.501	-12.96	-12.935	-13.362	-12.302	-12.592	-14.201	-12.566	-13.505	-13.69	-12.687	-12.89	-12.386	-13.407	-14.709	-11.865	-12.937	-13.579	-13.108	-14.956	-11.359	-11.806	-11.639	-11.221	-14.432	-12.042	-13.016
-13.482	-13.307	-14.416	-12.669	-13.744	-12.736	-13.483	-14.226	-13.706	-12.305	-11.947	-13.315	-13.716	-12.441	-13.079	-11.646	-12.412	-13.631	-12.144	-13.532	-13.408	-12.582	-11.905	-15.134	-14.096	-14.314	-13.638	-12.711	-13.612	-13.404	-12.652	-11.812	-14.096	-13.335	-13.864	-11.344	-14.367	-11.755	-14.011	-12.116	-13.465	-13.74	-15.541	-14.202	-13.3	-11.762	-13.654	-12.583	-12.888	-13.629
-12.612	-13.727	-12.65	-12.909	-13.418	-14.822	-14.149	-12.462	-12.66	-12.587	-14.727	-11.42	-14.69	-13.9	-13.77	-13.538	-12.483	-12.845	-14.025	-14.259	-14.549	-13.838	-14.335	-14.625	-12.046	-13.305	-12.184	-14.592	-11.731	-13.704	-11.971	-13.595	-14.221	-14.27	-11.104	-13.744	-13.038	-13.701	-13.504	-13.192	-13.325	-14.125	-12.576	-12.15	-13.645	-14.08	-12.88	-13.523	-11.462	-13.686
-14.893	-15.513	-15.85	-13.617	-15.258	-12.483	-12.759	-14.759	-14.172	-14.585	-14.704	-12.78	-14.182	-14.259	-15.104	-13.813	-15.601	-15.635	-13.428	-13.847	-14.192	-13.474	-13.608	-14.766	-13.304	-15.394	-15.069	-13.867	-13.996	-17.001	-13.705	-12.966	-14.687	-14.419	-16.847	-14.228	-13.667	-15.107	-14.17	-14.276	-14.732	-14.069	-14.492	-15.762	-15.803	-15.11	-13.548	-15.414	-15.01	-13.701
-2.613	-1.4938	-1.388	-2.4563	-2.3488	-2.5627	-2.6598	-1.9381	-1.9007	-0.69236	-3.4694	-1.338	-2.5261	-0.81702	-3.3172	-3.2332	-4.871	-3.3639	-1.5885	-2.7691	-1.9156	-1.2441	-1.5088	-1.9834	-3.6623	-0.92755	-1.3106	-3.6797	-1.5168	-2.377	-3.5396	-1.824	-2.7483	-1.564	-1.6232	-0.79839	-1.2421	-2.9116	-2.8941	-2.5419	-1.969	-3.3509	-1.8545	-2.4494	-1.6755	-2.323	-2.9086	-2.9502	-3.3176	-1.491
-0.68563	-1.667	-0.41784	-1.1925	-1.2951	-2.1334	-2.8301	-1.3062	-1.4622	-2.1574	-3.0128	-1.6164	-1.2632	-2.01	0.17702	-1.7754	-0.77304	-1.3462	-1.9194	-2.2899	-1.9509	-1.6602	-1.6351	-2.1106	-1.4357	-0.25251	-1.774	-1.0847	-1.6668	-1.5588	-1.7993	-1.687	-0.68891	-1.2925	-2.0244	-0.93322	-0.36585	-0.67796	-2.0636	-0.64825	0.41423	-1.4761	-0.22317	-1.1499	-1.1316	-1.5632	-2.3365	-1.4201	-1.6364	-0.44594
-4.5303	-6.3244	-6.0234	-4.8066	-5.3037	-5.1413	-6.2336	-5.0168	-6.7356	-5.8722	-4.8973	-5.6388	-5.0305	-7.21	-6.1264	-6.9154	-4.875	-7.3447	-4.5265	-6.4666	-5.3656	-4.7478	-5.639	-5.1569	-5.6062	-5.2926	-7.8372	-6.1916	-5.2128	-3.977	-6.5043	-5.6356	-5.2208	-5.1403	-6.3858	-5.2104	-5.3732	-4.7721	-7.1078	-4.7576	-5.6046	-4.3169	-4.5574	-4.9501	-4.9835	-4.7422	-4.8397	-6.4949	-6.0595	-6.8598
7.637	5.0202	7.0152	6.1726	6.2155	7.1156	8.0313	8.1466	6.6167	5.8302	6.653	6.9829	7.0772	7.7245	4.7389	7.7348	7.732	6.6089	6.879	6.2914	7.0822	8.0046	6.8391	6.8717	7.4444	7.0413	7.912	5.5615	6.2674	6.1266	6.9043	7.2106	6.4334	7.3888	6.1717	7.311	5.8513	8.3817	5.3745	7.8536	6.3489	7.3143	7.298	6.7723	8.0588	6.8135	8.1044	7.0313	6.0245	6.7117
-5.0722	-3.9232	-4.5413	-5.496	-5.503	-5.302	-3.2174	-6.7133	-4.9954	-7.1432	-5.8225	-4.8376	-4.1767	-4.9726	-5.836	-7.3197	-6.418	-4.6336	-4.8674	-4.3353	-5.8986	-5.3555	-6.0202	-5.8606	-5.3335	-4.5172	-6.2612	-4.4055	-3.7946	-4.4719	-5.4124	-3.6256	-4.7983	-4.8323	-5.5018	-2.519	-5.2554	-4.3522	-4.2053	-4.446	-4.2258	-5.6143	-4.7225	-6.8272	-5.798	-5.2078	-4.4582	-6.4727	-4.6586	-4.9688
-21.452	-21.263	-24.113	-21.38	-20.355	-21.541	-22.478	-23.194	-22.05	-22.73	-20.194	-22.324	-22.008	-22.505	-22.635	-23.418	-22.171	-23.265	-21.369	-20.608	-23.054	-22.17	-20.906	-22.476	-21.268	-21.985	-21.084	-22.954	-22.444	-22.711	-22.94	-21.475	-24.297	-21.824	-21.327	-22.71	-21.47	-23.358	-20.658	-22.872	-22.196	-22.254	-22.283	-23.086	-21.748	-21.914	-23.089	-21.91	-23.083	-21.739
-22.794	-22.218	-22.425	-23.058	-21.034	-22.325	-20.729	-21.336	-23.996	-21.932	-23.61	-22.131	-23.685	-21.602	-23.967	-22.01	-22.524	-22.34	-24.528	-23.753	-22.444	-21.322	-21.986	-22.053	-21.826	-21.916	-22.459	-21.776	-21.036	-22.409	-21.356	-22.546	-22.133	-22.785	-21.844	-20.853	-22.281	-20.406	-22.565	-22.037	-23.929	-23.69	-22.414	-22.065	-21.202	-23	-23.03	-21.535	-22.249	-22.958
-4.4942	-4.8699	-5.3312	-6.0467	-5.4387	-6.2057	-5.8447	-5.5813	-5.1167	-4.8156	-5.2948	-3.6437	-4.4404	-5.9845	-6.9662	-5.8316	-7.3062	-6.1483	-5.2833	-4.13	-5.6473	-5.7298	-6.8541	-5.6147	-4.9525	-5.5068	-5.1507	-4.9798	-4.2251	-6.4808	-4.6904	-7.4905	-4.0535	-4.5878	-5.5662	-5.2137	-6.078	-5.3823	-6.5419	-4.2837	-5.5163	-6.3225	-6.1807	-5.8082	-3.5258	-5.019	-5.6424	-3.857	-5.4937	-7.6796
0.37912	0.42037	1.3656	-0.62078	0.55469	-0.64931	-1.1975	-0.086442	-0.99177	-0.06434	-0.61567	-0.70936	1.1548	-0.17922	0.020485	-0.37172	1.2339	0.0017951	1.1042	-0.94378	1.1213	-1.5591	0.90182	-1.9928	0.25377	-0.33827	0.6827	-0.21333	0.086475	0.78564	0.30163	-0.11167	-1.4464	-1.6155	1.4406	0.86001	0.69085	-0.64632	0.22279	-2.2173	0.37859	0.89164	-0.19455	0.83988	-0.51659	0.61784	-0.24368	-0.34495	-0.55523	-0.69851
7.5277	6.7685	9.2172	7.9877	8.8393	8.5659	7.4692	8.6016	9.7607	9.5499	8.2849	7.8966	9.013	8.3177	7.1758	7.4891	7.2043	8.8011	9.2622	7.4914	7.8801	7.1252	6.7988	8.6101	8.6616	7.9623	9.2529	8.1932	7.3177	8.2919	7.9696	7.7653	8.2129	8.5179	7.4891	7.7553	6.8112	8.7402	9.0967	6.2415	9.3611	8.3359	7.962	8.4707	9.5609	8.0539	8.1718	8.5855	9.092	9.0074
1.0859	1.6744	1.6386	-0.024169	0.34319	1.3629	2.7681	1.772	1.7695	3.274	0.27344	0.53275	2.1626	1.3181	1.8946	1.8874	-0.22613	0.93387	2.0296	-0.34455	1.1607	0.97208	1.7408	2.2449	1.0387	0.60331	1.3499	0.77813	2.8123	0.4221	2.5849	2.8928	0.49253	0.46829	2.5767	1.6635	0.52665	1.3845	1.6866	1.0113	2.2778	1.6043	2.218	3.3553	2.3741	1.7988	1.8882	1.2829	0.015942	1.5691
-21.774	-22.4	-22.052	-23.252	-19.473	-22.753	-22.725	-21.386	-23.252	-20.387	-21.963	-22.65	-20.813	-22.909	-23.486	-21.374	-20.567	-21.245	-21.331	-22.922	-23.204	-21.216	-22.112	-22.662	-23.156	-22.926	-22.722	-22.429	-23.49	-23.19	-20.961	-23.041	-22.154	-22.035	-22.139	-21.408	-22.402	-22.386	-22.162	-22.522	-22.855	-22.011	-23.013	-21.933	-22.456	-21.065	-21.92	-22.224	-22.282	-21.603
10.303	8.6493	9.579	9.6441	8.7541	8.7738	7.9006	6.0988	8.4109	8.0042	8.4796	8.7093	8.3649	8.9852	9.1797	8.611	9.3173	8.4501	8.6478	8.5244	8.5329	7.5689	7.6775	7.9345	9.9606	9.0108	6.6204	7.4198	8.8263	8.1583	9.5422	7.8298	8.6446	8.2021	9.6372	7.8673	9.5923	8.7678	9.3469	9.4605	7.5454	8.6924	9.4566	8.4867	8.9008	8.8765	9.9361	10.031	8.8214	8.9105
1.9172	-0.28256	0.27175	0.74552	2.527	0.31398	0.72723	-0.51525	-0.61364	1.7459	1.6727	1.2806	0.044514	1.7103	1.3688	-0.70046	2.2365	2.6788	-0.40582	2.8344	0.90367	1.8918	1.5585	0.2775	0.79951	0.89258	1.6903	1.264	1.9914	1.7651	1.1911	1.4275	1.939	1.3216	2.1628	2.6086	1.8688	1.7071	0.6791	1.4762	-0.82494	1.5243	2.6699	1.5537	1.8912	0.33286	1.2209	1.1107	0.52649	0.97523
4.7923	5.7012	4.901	3.5182	5.31	5.5053	4.7399	4.9158	4.5829	3.3016	4.8909	4.5423	4.8548	5.5532	4.3153	6.6353	6.6295	5.9223	5.3174	4.7398	4.9771	6.2354	5.521	4.9678	4.727	6.0388	5.3846	4.6169	3.9673	4.3015	4.6776	4.5214	5.3241	4.2877	5.4591	5.6247	4.2298	5.0265	5.354	5.7356	5.5016	4.0353	5.6127	4.6087	4.5803	3.02	5.0051	4.8775	4.4234	5.1715
[truncated: 177 more rows]
[truncated: 150 more columns]
