# Supplementary material for: Genetic dissection of main and epistatic effects of QTL based on augmented triple test cross design
Source: PLoS One. 2017 Dec 14;12(12):e0189054. doi: 10.1371/journal.pone.0189054 (PMC5730204; doi:10.1371/journal.pone.0189054)
Supplement: S7 Supporting Information — (ZIP) [file pone.0189054.s007.zip › z2_1250_0.2_10.csv]

-9.0191	-10.706	-10.062	-10.051	-7.9428	-8.7025	-11.543	-9.8138	-7.144	-12.595	-10.438	-13.894	-8.3146	-8.7648	-7.5234	-11.436	-8.0782	-13.129	-11.718	-10.606	-11.123	-13.336	-7.9602	-11.755	-9.4942	-11.434	-10.459	-8.5804	-8.7178	-9.4769	-10.969	-6.5025	-10.132	-11.571	-13.391	-7.5179	-11.391	-11.588	-5.9391	-9.3413	-12.092	-10.024	-11.052	-9.4691	-7.6499	-3.566	-9.609	-8.6047	-7.376	-11.58
8.4024	6.78	9.6595	11.308	8.0852	11.26	7.084	10.219	10.522	4.7554	5.0443	11.462	12.014	15.723	14.091	8.1449	7.3744	13.492	9.304	6.2644	3.9231	9.2466	8.9783	7.572	8.0523	8.8392	10.982	11.568	11.856	9.6899	17.486	8.94	8.6777	8.0162	10.57	8.0019	8.8815	9.0906	9.5006	10.209	13.629	5.7492	8.8387	13.005	8.7108	7.6708	8.5548	14.731	9.3855	9.4923
-0.36908	-1.7479	-4.04	2.9853	1.895	3.6483	0.44434	0.81655	1.4764	2.5778	1.6939	2.4261	1.0108	2.8524	0.19939	0.26776	-0.93656	4.5353	2.7788	1.5643	2.8181	0.92907	0.32842	3.515	1.6072	3.3904	7.0161	1.9618	2.0824	2.5485	4.8691	4.9858	0.27379	0.33999	2.5453	0.46352	7.572	0.15595	2.4609	0.49073	2.2269	2.8628	-0.98048	1.8831	3.668	-0.65711	-0.49441	-0.91846	-0.35313	3.598
-7.7625	-10.999	-14.258	-10.941	-14.382	-19.579	-12.124	-5.7711	-12.332	-13.188	-16.863	-13.919	-7.7726	-8.5411	-10.423	-8.0813	-10.661	-10.128	-14.116	-12.077	-10.906	-8.3254	-8.7493	-10.158	-9.4947	-15.036	-14.622	-12.571	-10.699	-11.073	-9.891	-11.366	-8.153	-11.524	-11.395	-9.2406	-12.432	-10.698	-7.1141	-12.806	-11.105	-7.1601	-13.017	-15.129	-13.002	-12.251	-14.363	-9.5552	-12.438	-11.549
-0.54635	1.4526	-4.3858	-0.36001	-0.30769	-0.15425	-1.3735	1.8466	-0.78098	-6.1247	0.34507	-0.10225	-0.32799	-3.8697	-1.7329	-2.9356	0.36958	2.1517	-4.2465	-0.68791	0.86494	-3.5962	-0.84907	-2.3416	-0.39975	-2.6013	-3.1403	-5.3345	-0.98148	-4.165	-4.0071	-1.2247	3.6604	-3.9473	-3.186	-4.9617	5.7547	-2.9641	-5.9889	-1.4672	-3.6034	2.0095	-2.804	-2.9095	-2.455	-0.32325	1.299	-0.63214	-4.0916	-0.78806
0.51927	2.7202	-2.1338	-2.7481	0.94016	0.9511	3.5929	5.0171	7.0687	2.6729	0.82888	4.3832	3.79	3.2077	1.2617	1.0389	5.6804	5.9727	2.2909	1.5423	0.045784	2.8226	4.2131	4.8743	6.1461	3.7896	2.1026	1.2566	2.6339	2.3732	5.1086	1.4163	4.7067	4.0063	0.77404	2.1753	0.88558	4.3192	3.4449	3.613	-0.7044	-6.1406	1.6023	4.7934	5.2016	-1.8005	4.2944	4.4738	2.0098	-3.538
2.9172	0.88701	-0.64323	3.6301	-0.64389	0.44756	0.96593	0.49659	3.7611	-0.0091678	-6.7334	-0.96464	4.1176	4.781	-1.6852	4.8328	3.6175	-2.1301	7.3691	2.8605	-1.5343	-6.6301	0.68771	1.9085	-0.0028787	0.004656	0.39494	1.2441	2.2272	-0.61295	1.1686	0.88002	6.1224	-0.23501	0.43744	-0.87831	-1.19	0.12453	-0.22919	1.6966	2.1364	5.238	0.43051	-1.7017	-2.1148	1.8383	2.1069	-1.6506	-5.1489	4.6316
-7.5796	-4.5351	3.7099	1.2859	-4.5186	-1.3216	-7.6636	-6.6863	-2.0453	-1.3518	-3.6426	-0.68238	-1.715	-6.8296	-3.9233	-2.6015	-1.2575	-1.3127	-0.99723	-3.0785	4.4471	-3.2095	-2.7639	0.11476	-6.7562	-2.1336	-0.60853	0.83892	-2.2318	1.0136	-3.4999	2.0499	-1.2483	-1.1801	-3.2777	-1.6457	-1.3043	-1.1395	-1.8982	-1.1799	4.196	-0.70798	-0.099445	-0.13742	-0.37202	-2.7363	-1.1984	-0.31623	-2.5465	-0.78038
-2.4499	-0.61239	-2.8053	-1.7562	-1.734	-0.63379	-1.7917	-4.7382	-0.55548	0.71926	0.27873	-7.2301	-1.5555	-6.9412	-6.0108	-4.9874	-0.29213	-3.3922	-5.1894	-1.5802	-3.2075	-3.6777	-7.1233	-1.4011	-4.0932	-3.6055	-5.8458	0.9045	-4.1734	-0.46404	-8.0483	-2.5894	-0.42437	-4.4644	-8.8654	-3.0169	-2.2916	-2.4319	-2.5183	-4.708	-0.024412	-5.664	-2.9834	0.2751	-5.925	-4.988	-5.2729	-4.328	-0.29184	-6.3317
-10.453	-16.373	-11.277	-16.99	-15.221	-9.2984	-13.755	-15.604	-10.397	-9.3977	-13.089	-8.1394	-10.863	-12.641	-12.901	-10.416	-8.5401	-8.0061	-9.7218	-10.937	-12.663	-7.6217	-12.212	-11.85	-12.633	-10.536	-9.7232	-14.438	-8.2972	-9.5997	-12.649	-13.238	-13.36	-9.2509	-11.203	-11.733	-8.0782	-9.1081	-10.944	-7.6208	-7.9616	-10.569	-14.594	-13.131	-14.018	-14.676	-12.889	-12.622	-14.118	-8.4858
10.12	8.0213	7.9627	9.815	3.2754	9.4555	6.8523	13.378	11.85	10.013	8.8683	8.7102	5.3851	5.813	5.4094	8.2385	7.5462	9.6882	6.8548	7.3138	8.0227	5.1062	9.6069	8.9705	7.6632	5.0492	12.318	9.187	10.177	9.3277	7.1927	7.1255	13.635	7.9622	11.31	10.78	10.939	12.078	12.877	8.0361	9.6192	10.869	9.8953	5.9503	14.401	11.33	11.147	7.6898	5.5323	8.8038
-23.053	-22.635	-21.039	-22.808	-19.485	-18.109	-18.249	-20.459	-22.602	-18.382	-22.38	-19.773	-20.871	-22.571	-22.551	-25.767	-20.479	-19.167	-22.522	-18.433	-15.861	-23.327	-24.091	-19.971	-23.278	-22.795	-17.191	-18.614	-21.909	-23.558	-19.917	-23.849	-17.179	-24.993	-23.636	-21.749	-24.583	-15.858	-21.461	-20.577	-19.401	-22.587	-16.502	-22.025	-16.883	-17.734	-16.16	-22.186	-22.065	-21.488
-2.9921	-1.8403	-1.6144	-5.9394	-1.4302	-7.8301	-2.6445	-7.638	-4.3238	-5.8767	-2.3567	-3.4992	-5.8471	-3.9015	-0.86422	-2.1469	-1.5474	-2.155	-0.090588	-4.7213	-6.2195	-1.5642	-3.0635	-9.4654	-3.8724	-1.9725	-5.8258	-6.887	-5.1959	-11.014	-7.1339	-6.4873	-3.2899	-3.2341	-3.0783	-1.4822	-5.5442	-2.8202	-6.6718	-3.6862	-5.6117	-4.7583	-5.6072	-9.4966	-2.5154	-8.0739	-6.2011	-5.4517	-4.9436	-0.79715
-19.964	-19.825	-21.729	-19.097	-16.866	-24.933	-20.301	-20.415	-23.158	-28.29	-21.906	-21.169	-21.549	-22.467	-22.47	-19.505	-21.16	-20.647	-15.786	-20.086	-22.022	-20.056	-22.915	-13.843	-22.306	-20.617	-22.806	-27.296	-22.478	-22.341	-17.714	-17.842	-19.77	-21.756	-21.768	-21.562	-26.036	-20.329	-19.846	-23.511	-26.33	-22.796	-22.047	-23.998	-19.685	-22.242	-20.698	-19.447	-22.536	-24.649
1.2775	0.79308	3.082	-2.1134	-2.119	-3.0274	1.0109	0.071607	2.6469	3.3775	-1.6426	-2.2429	3.2846	0.075266	3.6172	1.5938	-2.9998	-4.1483	3.5105	3.195	2.6271	-2.5494	1.2659	0.8247	-3.2022	-0.97112	0.011054	-0.83041	3.6097	-0.95767	-1.5998	4.4943	-0.54402	-1.7432	-0.9141	-1.0466	-1.3304	0.25356	1.8316	-0.53288	3.0812	3.3118	4.3427	0.40536	6.0919	-2.871	-2.7579	2.5389	-1.7339	6.5105
1.6893	0.75652	0.41123	4.4765	0.96002	8.573	0.3301	2.2282	4.5621	0.16545	3.5601	2.6892	0.12081	-1.0581	2.4128	0.49913	3.6801	1.4753	4.2382	3.8337	1.4664	0.84607	6.4512	-0.73328	2.7801	1.1913	3.7225	3.7015	2.5812	2.6518	2.2575	1.7901	7.4471	5.9966	6.1452	2.659	3.4365	2.6535	1.4026	2.9091	6.3167	5.7422	2.6586	5.281	0.37155	3.532	5.0027	3.2044	3.7734	-2.0197
-23.586	-22.184	-25.799	-23.927	-21.878	-20.726	-21.623	-25.254	-22.849	-24.874	-20.965	-20.63	-15.387	-23.23	-21.979	-22.118	-23.197	-22.336	-23.339	-23.463	-22.078	-20.556	-16.925	-21.475	-20.871	-20.819	-21.14	-25.565	-24.648	-24.324	-19.869	-24.56	-17.707	-28.092	-21.289	-18.288	-19.674	-23.814	-25.091	-22.667	-27.743	-16.862	-21.742	-22.139	-23.888	-23.202	-24.357	-20.059	-20.97	-24.316
-9.64	-10.814	-10.174	-4.8718	-8.6876	-6.2384	-4.8232	-4.4011	-9.0146	-12.987	-8.2028	-10.39	-10.497	-7.6588	-11.25	-9.0529	-7.8756	-7.0382	-12.789	-4.7346	-9.57	-8.3922	-7.6798	-6.8424	-8.219	-10.542	-3.6343	-6.2004	-9.3622	-15.019	-7.1939	-5.0951	-8.5933	-7.3775	-4.4123	-2.9322	-11.65	-8.8432	-4.5107	-8.8077	-7.108	-2.2418	-4.409	-9.6112	-8.1776	-7.4251	-8.5776	-7.647	-10.054	-7.0193
-6.2985	-5.1239	-3.7496	-0.92444	-7.0709	-2.7926	-5.9814	-5.7584	-2.3083	-7.0446	-6.4706	-2.9506	-2.9035	-3.9875	-1.5354	-5.2434	-5.188	-1.4491	0.82157	-3.4494	-1.793	0.93244	-3.2406	-5.1559	-1.6451	-3.3755	-4.4582	-4.799	-4.3814	-2.1096	-3.1532	-4.0491	-8.482	0.42502	-2.3533	-5.641	-8.0377	-6.0372	-5.4052	-6.4194	-2.6966	-8.5555	-4.7501	-6.462	-4.5829	-10.02	-7.503	-9.3076	-8.7958	-5.259
-11.57	-14.803	-11.598	-11.283	-9.9677	-14.597	-13.378	-14.522	-13.695	-11.931	-14.203	-14.507	-11.549	-12.939	-8.9391	-12.865	-14.592	-14.795	-13.434	-14.332	-9.0274	-14.799	-10.806	-13.824	-10.033	-12.732	-11.549	-14.133	-13.296	-13.267	-13.154	-16.525	-12.874	-19.477	-13.684	-13.33	-10.725	-13.182	-9.9318	-14.154	-19.901	-12.178	-11.117	-15.954	-11.686	-13.293	-11.409	-18.783	-17.265	-14.92
-15.822	-11.324	-11.844	-14.246	-10.949	-12.603	-12.676	-8.0177	-11.413	-12.651	-10.88	-11.817	-13.219	-8.3075	-7.4157	-11.429	-9.9469	-11.353	-11.153	-11.01	-8.849	-10.01	-10.509	-10.553	-10.679	-11.556	-10.747	-13.784	-12.627	-13.886	-12.743	-13.747	-6.9819	-12.073	-12.154	-10.12	-9.3954	-13.623	-9.2203	-10.516	-10.213	-13.551	-13.488	-10.315	-17.41	-12.519	-12.791	-7.503	-15.952	-9.9944
2.9647	2.6456	3.4834	0.80198	1.2891	6.7559	2.5215	0.62658	0.8688	4.4494	-2.8435	-1.9697	-0.25122	-0.64494	0.72588	4.845	-1.8727	1.661	5.0855	-0.012929	0.46972	0.33623	3.2758	3.82	3.6289	2.9662	3.6456	3.6885	5.0867	2.0577	-5.7821	0.3406	2.8225	5.8197	2.3268	-2.8901	3.1752	0.81871	4.762	-2.0927	-0.31453	5.6698	3.2075	3.3613	-0.58446	1.8537	-0.33861	3.3316	1.2001	1.5098
-10.359	-11.179	-7.6622	-10.365	-12.029	-9.5204	-10.891	-10.374	-15.249	-14.635	-15.777	-10.372	-10.162	-13.693	-9.8344	-10.932	-14.868	-15.944	-10.144	-13.317	-15.157	-12.122	-11.632	-11.648	-9.2757	-10.107	-12.87	-11.001	-14.276	-12.891	-14.848	-9.7529	-16.783	-11.429	-11.879	-10.561	-14.994	-8.0982	-14.91	-9.1362	-16.41	-9.5883	-8.5298	-8.4612	-8.6637	-10.836	-11.295	-15.917	-13.018	-14.407
-11.928	-18.761	-14.247	-14.559	-12.412	-9.542	-13.037	-13.667	-18.119	-17.833	-18.058	-12.192	-9.8784	-12.122	-17.484	-15.672	-13.253	-16.673	-17.72	-12.798	-13.151	-16.905	-15.399	-16.78	-19.068	-13.961	-14.659	-11.171	-17.509	-15.2	-15.966	-13.772	-15.872	-12.582	-13.433	-17.206	-10.431	-12.723	-15.697	-11.386	-12.841	-11.751	-14.762	-16.216	-18.301	-13.936	-7.823	-15.127	-14.125	-12.489
-10.579	-10.48	-14.94	-14.416	-11.353	-14.655	-14.059	-16.23	-16.683	-14.115	-11.602	-14.225	-15.063	-11.441	-14.058	-12.191	-13.882	-10.316	-16.637	-15.264	-14.555	-10.767	-9.1875	-10.934	-15.97	-15.998	-13.191	-16.424	-14.199	-15.071	-13.085	-15.621	-15.483	-14.669	-16.777	-16.871	-17.321	-17.335	-15.385	-12.909	-13.545	-10.819	-15.633	-14.837	-14.845	-16.173	-14.486	-14.095	-12.405	-15.567
-8.2083	-6.3411	-5.4099	-2.9716	-2.623	-1.4272	-0.69228	-3.3204	2.2277	-0.7569	-0.084646	0.82398	-5.5027	-0.11317	-5.4829	-3.4538	-3.3915	-2.2465	-7.5912	-3.9904	-3.9153	-3.7546	-0.098751	-3.1014	-3.3135	-5.4937	-1.7993	0.79082	-2.2574	-2.5868	-2.0052	-0.74854	-0.90452	-3.7502	-5.6782	-1.7483	-3.0254	-1.535	1.6011	-3.8499	3.4035	-3.4935	-1.4295	-1.5142	-5.2424	-6.1323	-3.2007	-8.3513	-3.2998	-2.3141
-7.8992	-5.8502	-0.71416	-0.75966	-2.1279	-3.347	-6.9177	-6.9651	-3.2013	-4.9268	-3.2538	-2.7356	-5.4987	-4.3649	-2.613	-3.2766	-0.47407	-3.3218	-1.6953	-1.4543	-8.4002	-4.1358	-3.5122	-6.7597	-8.2049	-4.6927	-5.6201	-3.4594	-3.3618	-2.8692	-2.2153	-3.4791	-5.6021	-3.2624	-3.6641	-1.7013	-1.8739	-2.072	-3.2488	3.5079	-8.0993	0.3406	-5.2953	-2.6622	-0.821	-3.2572	-3.6056	-1.622	-7.3977	-2.0375
-4.7431	4.5608	1.2307	0.8464	-1.7611	-1.9511	2.2179	-1.6836	-2.2091	-1.1468	-0.082557	1.5674	-1.0462	0.89601	-1.9067	-0.62617	1.4959	-3.0166	-0.85347	2.4406	-2.3745	0.88711	4.4407	-1.5683	1.7276	-0.31381	0.6808	-5.597	-4.038	4.1937	-2.2172	-3.5744	-2.3376	1.6115	-2.2409	0.10692	-1.2214	-6.2834	0.32631	3.6787	2.8275	-0.31589	-0.33474	1.9156	-3.3808	-3.6883	4.2405	0.34925	-0.99603	-0.25513
-10.974	-9.2481	-17.365	-12.666	-12.299	-12.179	-16.985	-12.231	-12.533	-12.014	-12.169	-12.348	-13.832	-11.29	-12.831	-10.856	-13.614	-15.957	-9.4144	-12.711	-12.369	-11.963	-12.683	-10.621	-12.699	-9.7685	-16.625	-13.594	-8.1986	-14.891	-12.893	-13.216	-6.9931	-11.619	-14.495	-8.9731	-13.081	-6.4168	-18.322	-11.557	-11.698	-7.8028	-10.042	-11.915	-10.577	-9.5707	-7.4857	-10.079	-11.027	-11.14
-1.8156	-2.3464	0.15671	-1.1371	6.3051	-0.82479	-1.1409	-0.83654	-2.6026	0.23724	3.1015	4.9194	1.2364	3.101	2.4547	3.1875	5.1249	2.2832	3.0984	-3.2977	2.4228	5.0149	0.61716	0.19177	-0.90745	2.9913	-0.90428	-1.353	-1.216	-0.25451	3.2005	2.0674	5.2642	-1.0595	2.7623	4.2648	2.5044	3.2278	-2.2755	0.79039	2.1469	0.36473	1.0494	-0.69488	4.0101	1.6726	0.92903	3.4134	3.9852	3.4467
-12.518	-3.9147	-3.7503	-5.0874	-6.1164	-6.3143	-8.0998	-9.6597	-8.4843	-11.813	-11.435	-6.6821	-14.699	-12.11	-5.3573	-7.4151	-7.9049	-14.494	-14.906	-11.219	-8.8413	-8.4786	-10.519	-6.3985	-7.2212	-7.6854	-6.5494	-7.765	-10.879	-12.662	-13.19	-4.912	-7.2135	-10.9	-11.075	-13.339	-8.779	-12	-8.3237	-13.122	-6.5084	-9.5515	-13.907	-12.013	-7.1713	-15.132	-9.897	-8.7918	-9.3792	-8.1987
1.4054	0.35488	-2.0912	1.3854	-1.9056	-4.6503	-2.5159	2.2031	-1.9251	-5.0756	-5.9835	-5.4414	-1.8827	-0.048111	0.29853	-0.82869	-5.9894	1.8448	-0.58571	-2.7833	-3.0805	3.7177	-2.6746	-2.0692	-3.0264	1.2394	-5.6562	0.10461	0.8753	-5.7027	-1.2503	-0.94039	2.7867	-0.14708	-1.9132	-2.883	-2.7308	-1.6277	0.48787	-2.366	-0.3093	-0.078425	2.0896	0.58875	4.8385	-4.5701	-2.4001	-1.0038	-0.25181	-7.0688
-13.17	-13.312	-16.177	-18.321	-13.607	-14.208	-10.41	-13.388	-12.062	-12.87	-16.462	-14.809	-11.955	-12.691	-12.051	-17.461	-19.12	-13.298	-11.074	-12.928	-10.773	-13.873	-11.805	-13.545	-10.818	-16.763	-12.179	-15.971	-13.561	-11.96	-10.357	-10.381	-13.513	-9.2263	-13.382	-9.4012	-13.391	-10.859	-10.313	-14.614	-11.537	-13.593	-13.63	-14.946	-12.604	-17.062	-11.693	-10.547	-14.918	-13.587
-3.9652	1.3757	1.0073	-1.8242	2.9603	-2.339	-1.3607	-0.47818	-1.5413	3.8323	3.2064	0.14011	-2.0262	-0.95021	4.1888	-1.8174	4.3331	1.2494	1.5178	2.5506	1.9092	0.57397	0.72707	5.2811	-1.4122	0.10418	0.71471	2.4805	4.3021	-3.7624	5.2209	0.82415	4.776	2.6563	2.1301	5.8164	4.8941	-2.1333	4.2724	1.1612	-1.5459	-3.4381	3.0659	-0.020488	0.76409	2.2293	1.6497	-4.8514	-1.2953	-1.6338
-0.41738	6.4967	4.5958	1.5651	2.3366	0.7688	0.66955	3.7935	-2.8313	3.031	3.5473	4.1785	2.0437	7.1113	-2.6023	3.7973	2.6905	3.5613	-2.5259	2.3556	3.1047	1.82	1.1759	-0.74161	2.7955	0.94177	5.9931	3.7175	4.4271	-0.46513	5.6883	3.5263	0.82493	2.6244	2.2434	4.3324	2.4594	0.20966	1.3706	-0.89832	4.0736	3.7325	-2.7572	4.4323	4.2028	3.3561	5.4907	1.1632	5.2804	1.1444
0.65624	-3.498	3.0536	2.6466	3.6563	1.3039	-1.8075	3.0812	3.3502	-0.50345	-1.0455	0.62588	1.5817	0.0055662	3.6296	2.0582	-1.606	-3.2383	3.6171	0.88445	4.5941	1.3377	1.02	-3.9497	-2.4306	1.2543	-6.9664	-2.6772	1.6366	-0.79863	-0.69726	2.8594	0.0036582	2.0401	-3.2538	-2.4071	5.5888	-1.0943	-5.2485	-0.38765	-3.5819	2.8195	-2.6274	2.3892	1.058	-0.52835	-6.1741	-1.3123	-4.119	-3.1728
-11.351	-12.803	-9.1478	-14.746	-7.76	-10.28	-11.299	-13.576	-11.166	-12.832	-9.2122	-12.993	-8.9188	-10.659	-7.5938	-9.4299	-13.892	-12.857	-12.702	-10.728	-11.279	-13.083	-13.743	-10.568	-6.9015	-13.861	-8.0528	-9.4589	-7.4245	-9.6807	-13.627	-8.566	-11.865	-7.9914	-11.294	-6.9443	-11.262	-10.149	-10.511	-9.5221	-12.438	-8.3956	-13.066	-9.462	-5.4482	-9.801	-10.43	-13.501	-10.517	-11.054
-5.5328	-5.4363	-4.8168	0.32369	-2.0188	-8.5586	-6.5287	-1.3078	-2.1737	1.3573	-5.8027	-5.2113	-3.2582	-3.4638	-7.0059	-6.9356	-4.8984	-5.9667	-4.461	-8.5676	-4.1224	-2.0301	-3.4322	-5.4907	-5.5019	-1.5955	-9.1201	-4.4013	-0.18316	-6.1293	-5.6679	-3.625	-1.8824	-8.4605	-0.3871	-2.7758	-6.7753	-4.1027	-1.3547	-7.0229	1.0746	-4.1941	-3.7797	-6.0641	-9.9535	-2.5134	-4.0428	-2.5873	-9.1068	-3.1036
8.0933	6.2476	2.7793	5.8706	6.3495	4.1188	5.1401	8.7398	5.7568	7.216	8.7524	7.1198	9.5374	6.1402	6.7654	8.2732	9.1227	5.2743	8.7513	4.6424	3.8687	4.3763	6.0366	-0.25866	6.5814	1.0033	6.1077	4.1626	5.6704	3.9886	5.3811	10.005	6.4513	5.8378	4.6172	9.668	7.6475	2.9112	3.0413	0.18644	9.2189	3.7886	4.5322	8.4291	2.9685	7.0334	7.0795	4.9257	5.0935	6.5405
-8.9004	-10.986	-10.964	-3.931	-3.9437	-8.4858	-11.196	-6.8999	-11.384	-8.7712	-8.4004	-7.4684	-6.343	-8.4579	-9.2855	-9.2766	-11.183	-4.9247	-8.213	-9.7855	-8.6708	-11.659	-3.0653	-8.8631	-8.4076	-8.3883	-6.3568	-3.5721	-13.411	-7.5517	-14.155	-12.16	-2.8739	-6.156	-9.7408	-8.2659	-4.6433	-9.7787	-7.2751	-10.055	-11.446	-16.599	-8.8244	-11.159	-9.7548	-10.515	-11.389	-6.5142	-9.7155	-4.5757
-1.4691	1.0525	0.37904	2.1798	-2.9523	-4.2105	1.3894	0.90521	0.37677	-0.72044	-1.562	-4.2134	2.0104	2.5767	-3.1398	-2.2808	2.3154	2.5532	-2.2013	-3.7104	-3.041	-0.32539	-2.963	-0.31983	0.2008	-2.1011	-5.0846	2.9232	1.2456	2.4146	0.85165	-0.63888	-1.8337	-1.286	-0.70692	-0.20724	-4.7274	3.9142	-1.698	-2.2418	3.4748	3.8405	-3.7332	0.10748	-0.53576	2.1488	4.5467	0.02923	-5.5237	-2.3446
1.0047	4.6153	-6.2096	4.617	-0.17863	-2.3274	-1.2936	1.3248	-2.2502	-3.6051	-1.1639	-3.1561	1.7162	-2.8226	-0.55785	0.80216	0.60337	3.0337	-0.55955	1.4524	-6.798	-3.4886	2.4656	-4.2785	1.9052	1.7344	2.4515	0.0079002	-1.5409	-2.541	-2.1966	-3.3236	-1.2641	-3.2678	3.5266	2.3636	0.25403	-0.51619	-4.4309	-3.777	2.7704	-0.3944	1.0489	1.5984	0.15383	-0.18754	1.6477	-4.2706	-4.2601	-3.296
-1.1002	-2.9616	-8.6161	-7.5549	-6.0001	-5.0485	-3.7283	-5.76	0.623	-1.5411	-5.2967	-5.5085	-5.2521	-4.3428	-6.3104	-2.4346	-6.7453	-4.1101	-7.4449	-7.5885	-4.8312	-3.9372	-9.4187	-0.29221	1.0356	-9.4727	-2.8732	-4.6668	-2.1001	-3.4384	-0.064259	-3.2289	-3.5381	-6.4182	-2.3227	-3.861	-2.6334	-3.7015	-6.0493	-8.741	-1.7371	-1.4262	-7.0992	-5.0815	-6.2349	-3.7234	-1.7599	-1.9927	-6.3653	-3.2832
-2.4051	-6.9511	-0.73091	-11.26	-3.9972	-2.4814	-6.7902	-7.0692	-5.249	-2.328	-3.4588	-8.6379	-6.9939	-7.7514	-5.9099	-2.4862	-6.9243	-5.0108	-4.2051	-5.1597	-10.001	-7.6754	-7.8181	-9.2989	-10.694	-9.2092	-6.7573	-7.0363	-2.708	-5.7083	-9.1549	-1.642	-5.53	-0.87387	-5.4636	-1.2549	0.23597	-9.7539	-4.7872	-7.0334	-7.4297	-4.5189	-5.8293	-8.2165	-8.921	-7.4108	-5.6033	-9.0382	-4.5792	-2.0924
-1.9221	-5.1197	-3.5319	-4.0071	-1.6	0.41334	-3.4618	-3.6829	-2.0188	-4.2317	-2.9554	1.2221	0.074722	0.40993	-1.6238	-2.9404	-4.5836	0.60061	1.7033	-0.9706	-2.946	-3.0265	-4.1853	-1.3499	-7.4283	-2.3172	1.9328	-1.2811	-3.7174	-4.8395	-2.0152	-6.2488	-1.4288	-5.9171	-1.0058	-2.6985	-3.1944	-1.2565	-5.936	-2.0956	0.7117	0.34315	-0.83891	-0.26808	-4.1017	-4.5678	-4.4625	2.3857	-2.3171	-4.589
-14.362	-17.37	-11.851	-18.328	-12.125	-17.779	-15.694	-14.241	-16.139	-20.737	-8.9132	-16.462	-11.369	-20.649	-10.713	-14.597	-12.904	-15.243	-11.271	-14.788	-15.744	-12.06	-16.931	-15.808	-13.47	-15.223	-11.09	-13.893	-15.904	-15.389	-17.598	-9.3381	-16.246	-10.733	-15.358	-18.862	-16.794	-14.77	-13.892	-20.573	-19.996	-12.245	-11.871	-9.4895	-16.656	-11.269	-13.866	-13.238	-12.979	-16.431
-3.2325	0.57859	-1.1238	2.406	7.2911	2.7552	2.1741	3.323	-0.041329	3.1362	1.1683	3.6162	0.3999	2.9547	2.0011	4.8266	-0.76532	5.8428	0.80341	-2.6628	-0.53451	2.0387	5.1652	0.73095	5.0492	3.1981	-2.904	0.29536	3.9545	-1.3758	5.3212	-3.3511	4.41	-1.3404	1.3264	-1.7806	7.3143	2.186	-2.2419	1.2683	4.6094	3.0466	2.6335	1.428	1.0068	-0.43431	2.1068	3.6496	7.0811	-1.7628
-3.7114	-4.4389	-0.85769	0.2996	-3.0175	2.0614	-1.4414	-1.3184	-2.5805	-5.7148	-3.5701	-4.0094	3.5923	0.83299	-0.68769	-2.2713	-1.7225	-0.085533	-2.9375	-6.3087	0.10403	0.77062	-2.7276	-2.2343	2.0319	-1.2776	-2.1208	3.3692	-3.3017	-3.0628	-1.9106	0.38322	-2.6034	-4.3831	-0.5491	-2.3527	-1.5356	-5.4874	-2.3459	-5.2499	-1.597	-0.046753	-4.9772	-1.8628	4.409	-3.0691	-5.1436	-3.8863	1.3585	-0.9037
-17.551	-16.601	-16.278	-16.31	-10.996	-15.499	-15.244	-14.491	-10.406	-14.581	-16.203	-11.494	-16.151	-11.734	-13.699	-14.366	-13.892	-11.459	-15.035	-14.253	-11.369	-16.682	-17.469	-10.127	-16.833	-13.172	-15.033	-15.459	-14.574	-14.646	-10.79	-22.72	-10.939	-10.93	-11.406	-12.439	-14.648	-12.982	-18.119	-16.39	-13.367	-14.234	-10.967	-10.828	-9.4931	-11.628	-14.882	-15.463	-15.305	-17.216
-3.4243	-5.2597	-5.4539	-0.44297	-6.5801	-2.4083	-4.6745	-4.6791	-2.4544	-1.1051	-6.8134	-2.805	-5.3833	-7.6116	-1.0454	-4.4498	-4.9414	1.8338	-5.0084	2.2105	0.44724	-3.5633	-4.9748	-4.2235	-2.8861	-4.64	-0.32654	-6.3118	-5.5937	-2.7361	1.0427	-2.5588	-7.583	-2.4121	-3.0177	-4.1795	1.4779	-4.442	0.81454	-2.8405	0.81182	1.7996	-2.8666	-1.7562	-4.821	-5.2434	-7.9437	0.40278	-2.4012	-3.999
-13.22	-15.871	-14.958	-17.003	-19.524	-11.488	-17.778	-11.511	-10.392	-15.642	-16.851	-17.848	-18.645	-11.148	-13.709	-12.718	-16.598	-15.884	-15.434	-14.498	-12.992	-13.385	-17.807	-13.419	-12.46	-14.499	-13.673	-17.028	-11.247	-10.4	-9.3984	-20.865	-14.338	-15.624	-14.371	-16.844	-15.741	-17.55	-12.357	-14.629	-13.572	-15.331	-12.569	-17.799	-14.146	-15.864	-12.983	-13.856	-14.547	-19.226
-0.36318	-6.1397	-3.132	-1.9648	0.51847	2.6158	-0.20984	-2.4246	-2.3451	1.4632	-2.1627	0.033655	-7.0036	0.81857	-0.010945	-1.4077	-2.8474	-5.6671	-3.3446	-2.2979	-4.0381	0.17676	2.4076	2.5719	-1.0651	2.7415	-3.0822	-1.2683	0.49773	-2.8967	-3.6295	-0.18036	-2.1056	-3.7252	-3.8712	-6.1987	-1.9612	-4.2037	-3.6403	-2.0745	-8.7087	-3.257	-3.9643	0.73132	-0.70421	-1.8634	-3.751	-2.3743	5.6552	-3.2223
-5.3987	-12.352	-13.362	-12.114	-11.006	-13.377	-10.038	-12.524	-13.956	-9.3134	-10.715	-13.765	-8.1262	-9.352	-11.441	-8.2677	-9.0455	-6.645	-13.653	-13.454	-9.1692	-10.421	-12.61	-12.429	-7.8727	-4.3122	-15.691	-10.318	-8.8677	-11.946	-11.837	-9.1772	-13.105	-10.447	-10.202	-6.8733	-10.991	-9.5635	-12.535	-5.8754	-13.462	-10.652	-7.2107	-14.211	-8.434	-11.21	-12.421	-9.9139	-13.285	-13.015
6.4664	10.793	8.5364	2.6946	3.4034	11.177	5.1883	7.5222	5.5969	8.8554	3.9904	6.6876	2.2668	4.5659	3.8893	3.5075	8.9585	4.3022	4.7194	4.3289	5.952	1.3876	1.785	9.9689	2.4209	3.3551	3.8421	2.7669	2.3942	5.0288	3.8249	6.3125	4.6443	1.5529	4.1622	4.2327	4.748	7.2934	6.3094	5.3627	3.1607	8.8673	5.3502	4.4329	2.0091	9.8977	1.8987	9.2518	7.4108	5.5803
-5.305	-9.8899	-10.115	-7.0859	-9.5769	-7.0473	-6.7655	-9.9633	-8.2381	-12.287	-8.4381	-8.6596	-4.6708	-10.612	-8.3407	-4.8435	-8.1699	-1.1301	-4.4202	-8.4305	-9.7175	-4.4462	-9.5839	-8.0931	-8.2898	-12.695	-8.4495	-11.273	-8.6683	-9.8858	-10.283	-5.9026	-9.8068	-8.722	-6.435	-6.5457	-5.7947	-6.6357	-4.4992	-10.117	-8.2338	-6.88	-7.8769	-8.9409	-10.511	-11.58	-5.6799	-4.696	-10.953	-10.659
-1.7838	0.56968	1.5564	-0.8921	-1.7122	1.6975	-0.72318	1.996	4.0005	2.8143	-1.7482	-0.43924	0.27204	-0.38804	-0.20169	-0.70404	-4.449	-0.16077	1.8099	-4.7668	-5.2086	1.7828	-0.20118	1.7441	-2.7752	-1.8179	0.83472	-2.2281	1.7665	2.006	1.7824	-0.61776	0.030591	2.2057	2.1672	-1.3535	2.9996	1.0791	1.2048	2.3147	1.4796	3.4436	1.3975	-0.1437	0.16453	-0.8392	3.9567	2.7697	5.2876	0.16335
-9.1832	-10.284	-12.565	-10.292	-8.925	-10.392	-5.4687	-7.3097	-8.0794	-9.6152	-8.9894	-12.833	-9.7273	-11.42	-11.374	-8.264	-9.3503	-9.0546	-15.434	-12.253	-11.269	-12.835	-12.321	-7.6033	-6.9256	-10.659	-13.056	-12.218	-8.5669	-7.1678	-5.8011	-10.808	-8.8039	-13.088	-9.0202	-12.995	-6.6944	-14.999	-13.379	-7.1595	-13.21	-15.155	-10.615	-13.441	-7.632	-11.482	-7.2231	-12.583	-11.5	-9.0172
-6.6415	-6.099	-3.6357	-2.1436	-5.3644	-8.2397	-4.7725	-0.17323	-3.0932	-6.0225	-6.3001	0.37473	-5.4356	-9.1982	-2.0577	-5.8356	-1.3696	-8.3099	-7.2312	-7.583	-8.3929	-4.5806	-7.2441	-3.3142	-4.4973	-2.8376	-5.3683	-6.8938	-6.0876	-5.1492	-8.7006	-2.2889	-4.5664	-6.0102	-2.1838	-3.1038	-6.2954	-8.9896	-7.8162	-4.9731	-8.6921	-4.7285	-2.2484	-2.1546	-5.5575	-4.8282	-7.6389	-3.492	-4.3091	-0.84329
-4.4672	-7.1314	-5.119	0.64728	-1.0855	-5.0035	-2.91	-0.97048	-0.44769	-5.6972	-1.8417	-2.6976	2.0014	-4.9572	-3.008	-1.3284	-3.4563	-2.1655	-1.9189	-3.3107	-5.9867	-3.1117	1.4465	0.81421	-4.7817	-3.5345	-5.6836	-2.8335	-4.2699	-0.4254	-3.0622	-1.0813	-5.4624	-4.071	-0.1552	1.242	-5.4634	-0.98281	-0.98477	-2.1671	1.8394	-1.8903	1.8396	-3.3489	-4.1901	-1.8582	-2.3725	-3.2549	-2.8127	2.9276
-3.5343	3.051	-1.0379	0.98658	0.42579	-2.2505	-1.4039	-0.22243	-1.2708	-2.5693	-3.7911	0.32333	-1.5657	2.1214	-1.6122	-0.90033	-0.12014	-0.69208	-0.35327	-0.35921	2.9951	1.192	2.1794	2.4245	-3.7297	5.9855	-0.42466	-1.4677	1.323	-0.52623	1.3223	-1.2483	-1.3693	2.0806	-0.44646	-0.37368	-0.96771	2.0158	0.44076	1.133	0.37717	-2.7504	-3.614	-1.7372	-1.7194	-7.0811	0.74651	-3.1726	-1.2798	0.69536
2.8177	1.4052	1.9145	2.223	1.7427	-0.79814	-0.59503	4.1626	1.9674	3.2128	3.4021	-0.52943	4.9764	-7.4495	0.91527	-0.080384	-0.65165	1.8249	-0.14055	-3.6739	-5.5191	2.5366	0.75243	0.25693	-2.7865	-1.9392	2.8081	-1.0665	0.92594	-3.2352	-0.97481	1.1292	1.6236	3.1924	1.6369	2.7893	-0.28455	-0.54232	1.0566	4.3023	0.11646	4.844	-3.8136	-4.5718	2.9968	2.2489	1.4656	0.89728	-2.3707	-1.5819
-15.919	-11.342	-10.989	-12.878	-10.537	-11.319	-15.203	-11.397	-14.955	-16.053	-14.319	-16.567	-12.109	-15.768	-13.827	-17.188	-12.852	-11.016	-15.703	-13.255	-14.397	-14.65	-15.728	-14.489	-13.192	-14.844	-11.414	-13.167	-13.782	-13.795	-12.922	-12.263	-11.377	-12.435	-13.749	-12.416	-13.917	-12.25	-16.829	-10.873	-14.761	-16.274	-14.756	-8.5992	-12.052	-13.801	-14.518	-9.1318	-15.159	-15.513
-8.8825	-7.416	-8.1539	-6.9772	-10.156	-10.198	-8.3477	-8.4538	-7.3015	-6.6907	-5.7704	-6.1185	-12.256	-5.783	-8.8099	-5.9714	-10.226	-9.268	-11.066	-6.6911	-7.0776	-12.155	-8.0171	-12.342	-10.458	-7.663	-10.452	-8.3904	-13.283	-7.9064	-8.5667	-3.7418	-11.647	-8.6961	-10.408	-9.4705	-9.1791	-7.1999	-9.0284	-9.0805	-3.8939	-6.5757	-11.03	-9.0072	-9.9123	-8.1698	-6.8832	-10.033	-6.1168	-10.141
-11.594	-17.634	-15.177	-13.011	-14.469	-14.344	-14.361	-13.018	-11.395	-14.036	-9.9478	-8.384	-13.528	-12.347	-13.739	-15.135	-15.827	-9.8248	-15.334	-16.228	-13.843	-10.643	-10.653	-13.786	-10.743	-11.242	-11.87	-12.905	-8.9821	-15.506	-11.832	-14.088	-10.297	-12.364	-12.626	-15.781	-13.434	-10.003	-18.187	-12.299	-15.973	-14.483	-5.316	-11.685	-12.277	-13.894	-13.897	-14.532	-15.718	-8.4781
-11.545	-11.428	-16.035	-16.396	-12.733	-11.317	-13.307	-9.8853	-10.807	-13.07	-12.079	-9.54	-9.6594	-14.869	-14.927	-8.2338	-6.4236	-8.3873	-11.882	-10.186	-7.1923	-12.484	-8.5983	-9.5312	-13.446	-7.5616	-12.346	-9.5225	-14.687	-14.423	-8.7878	-8.6486	-12.451	-9.7291	-17.837	-10.995	-11.991	-10.975	-6.8393	-11.354	-14.451	-5.8368	-10.022	-9.4272	-13.838	-10.805	-10.508	-9.1349	-11.288	-10.827
-13.458	-13.483	-11.856	-6.6944	-12.041	-12.898	-11.262	-11.666	-14.754	-18.387	-16.411	-11.485	-16.568	-12.343	-16.966	-10.749	-10.892	-18.509	-16.503	-11.002	-11.172	-12.998	-13.287	-13.499	-13.608	-14.089	-12.056	-10.255	-10.622	-10.566	-11.308	-12.566	-13.337	-17.436	-9.6689	-15.184	-15.671	-8.7611	-12.27	-11.594	-11.576	-18.396	-13.974	-10.766	-13.015	-14.442	-14.907	-12.809	-12.529	-10.735
-3.0133	3.0617	-0.14507	-0.685	0.19291	-1.4094	-3.3862	-7.8147	0.34891	2.5881	0.13694	-2.5444	-0.85914	-0.42865	0.47689	-2.0621	-3.9604	-2.9833	0.58711	-2.9427	0.78772	-1.3277	1.9822	-3.2164	-1.338	3.6353	-1.4413	2.6298	-5.2455	2.9096	-0.63386	-1.1465	-2.2979	1.7263	2.0687	-3.9467	-2.0502	-1.651	-3.0671	-1.9347	-1.3446	-1.3395	-5.2466	-0.88439	1.1635	-1.6896	0.47914	-1.235	-3.139	-4.3483
-2.7343	-5.6067	0.62189	-1.8189	-2.2273	-4.6599	-1.6198	-5.6068	-1.882	-2.2026	-4.7439	-1.3005	-7.8022	-1.9794	-7.4656	2.0317	-5.4838	-4.2141	-3.9826	-6.8385	0.95317	-0.10194	-0.88192	-7.2601	1.1824	3.2693	-3.7945	-2.9076	-2.0966	-2.1749	-2.391	-4.1276	0.022542	1.3039	-1.5461	-2.4196	-3.1352	-1.6067	-1.3408	-1.238	-2.2565	-5.4062	-4.5308	-1.8317	-2.3977	1.8544	-2.4585	-4.6218	-6.2848	-1.6143
-4.0438	1.0379	2.0358	-3.1514	1.7881	2.5578	-1.4362	-1.7115	0.40361	-3.592	-1.1884	2.6819	-5.2684	-0.25478	-2.1057	-3.3523	-1.3137	2.5129	-7.803	0.050329	-2.0944	-1.4762	-5.4748	-2.7032	-3.5677	-3.6234	-0.98711	-2.4623	0.25096	-0.69603	0.57942	1.8314	-2.6121	-1.5697	-4.1869	-3.1998	-0.01214	0.58869	-4.7608	-3.3256	3.7749	-2.5789	-0.2796	-2.4291	-0.51171	0.64927	-2.015	-0.41058	-0.29952	-5.5537
-6.3346	-0.43765	-2.5262	-4.284	-5.5128	-3.7873	0.97961	-1.6465	-5.6059	-9.6918	-4.1191	-2.1462	0.2454	0.83796	0.004635	-1.1473	-3.0599	-4.967	-0.48463	-2.5735	-2.7404	-1.1115	-2.1697	-6.8701	-1.3522	0.34805	-0.6272	3.0478	-4.0542	-2.1503	-3.5366	3.0815	0.94723	-0.20792	-0.823	2.344	-1.2241	-3.932	-1.2527	-6.8193	-1.2117	-2.4976	-6.5552	-1.4843	-5.0674	1.2287	-3.8504	-4.3029	-0.47405	3.807
-10.678	-13.762	-8.8657	-14.843	-11.207	-16.346	-13.019	-15.597	-11.229	-14.068	-11.049	-15.34	-13.922	-12.178	-13.652	-13.978	-10.089	-12.641	-12.299	-11.816	-14.495	-9.8911	-11.69	-13.758	-14.446	-16.243	-13.104	-14.857	-10.669	-13.929	-14.941	-10.263	-12.132	-13.502	-10.915	-17.111	-12.307	-13.082	-13.178	-10.753	-13.309	-12.242	-17.012	-14.787	-13.737	-16.478	-13.141	-10.583	-12.878	-11.824
-14.282	-9.9522	-11.185	-13.576	-16.73	-12.821	-14.206	-12.371	-11.653	-13.383	-11.106	-20.696	-13.571	-13.088	-16.537	-15.959	-15.882	-17.633	-15.162	-13.662	-13.214	-14.896	-10.098	-16.343	-11.684	-7.9579	-17.026	-10.39	-16.058	-10.828	-10.018	-12.012	-11.154	-13.711	-16.634	-13.898	-13.349	-9.4817	-10.438	-11.066	-14.03	-15.203	-14.935	-15.698	-14.434	-12.391	-14.068	-11.367	-10.795	-17.339
0.37045	-3.4621	-1.6046	-8.032	-1.7344	-2.8262	-9.5064	-3.2254	-7.4269	-4.5753	1.3474	-4.3781	-4.3668	-4.6544	-2.1103	-2.4345	-2.7446	1.0499	-2.5606	-3.608	0.22325	0.9245	0.93863	-4.1935	-0.17702	-7.8532	-2.6396	0.70674	-6.5454	-2.2115	-5.8235	-0.60929	-3.8065	3.7631	-4.2092	-1.9044	-3.6967	-5.3711	-0.65612	-3.5575	-7.7087	-6.3409	0.28594	-1.9301	0.40808	-3.6844	-4.8032	-7.7235	1.8238	-2.5685
3.7821	3.4194	0.77865	0.79516	5.4738	0.88756	4.0371	2.481	2.5262	1.6431	0.18828	0.7233	2.1154	3.1556	-0.35599	-1.8189	-0.11643	2.7377	3.5886	-3.9113	-2.1262	-0.037034	0.7622	3.0772	0.96186	3.5715	1.6096	1.6454	5.9921	0.76047	3.2191	0.81186	1.6287	0.77119	-4.6754	-1.1214	4.6183	-3.3084	1.9576	0.55943	-0.52106	-2.3614	-1.4177	-1.534	-2.7312	0.13886	1.4804	-2.8203	2.6223	-1.4385
-1.391	-5.5946	-2.0975	-9.1147	-4.02	-10.068	-7.3855	-9.056	-6.4359	-6.1639	-4.1483	-6.0731	-5.7828	-7.0738	-3.3913	-9.7198	-6.1352	-5.5748	-1.9207	-2.733	-3.935	-5.6416	-10.068	-5.6619	-2.9844	-5.5815	-4.563	-2.6092	-4.1008	-2.5225	-8.88	-3.9149	-6.939	-11.444	-7.0048	-6.96	-9.086	-0.66314	-7.203	-6.3597	-1.5232	-1.2161	-5.2637	-5.3024	-9.1073	-5.5298	-3.2495	-10.041	-6.9266	-8.7033
-15.109	-18.676	-14.736	-11.032	-17.18	-12.818	-11.257	-11.062	-13.181	-13.418	-15.823	-13.565	-15.147	-11.873	-12.187	-14.2	-12.328	-12.569	-11.062	-11.025	-15.031	-16.186	-11.675	-12.718	-13.836	-16.283	-10.685	-15.882	-15.324	-12.981	-16.374	-12.382	-11.73	-15.739	-14.583	-13.461	-11.962	-11.989	-16.443	-19.652	-9.7396	-12.148	-15.498	-14.649	-12.116	-11.94	-16.526	-17.921	-14.842	-17.487
-4.6975	-4.2176	-5.2986	-3.3788	-0.4194	-5.3374	-1.9588	-2.4013	0.57822	-3.1844	-8.262	-9.0414	-3.6403	-7.1928	-2.3087	-0.32602	-0.30032	-3.9878	-9.6459	-1.9873	-6.7748	-5.2643	-0.58679	-3.9052	-3.1203	-2.5595	-4.9504	-10.911	-3.6581	-0.23843	-5.7187	-4.4136	-4.7057	-8.5239	-2.6952	-1.1756	-0.5729	-4.9191	-3.3296	-1.4723	-4.5722	-4.3336	-4.2413	6.8348	-4.6526	0.64788	0.93299	-3.9104	0.52895	-4.6727
-2.1541	-3.376	-9.285	-7.1016	-7.0772	-4.5876	0.23112	-6.6314	-4.1312	-2.817	-3.6357	-4.9423	-5.6704	-3.1172	-6.9924	-2.3274	-5.5418	-4.4934	-5.8077	-9.8689	-7.9411	-5.6598	-7.7889	-5.5888	-5.5609	-5.9775	-8.7377	-7.5749	-4.6708	-4.936	-4.6103	-4.8522	-4.406	-3.4294	-3.5526	-7.937	-6.0898	-8.2348	-5.6982	-8.3183	-6.4562	-5.4426	-4.7074	-7.8312	-5.9574	-3.3258	-5.518	-5.2183	-6.0458	-4.4045
-1.6714	-5.5498	-2.8244	-5.6814	-5.3913	-0.65329	-3.7602	-3.7514	-4.7825	-1.4328	-2.0357	-4.7799	-3.9269	-3.0123	-5.13	-3.6444	-8.1548	-5.6867	-3.3002	-3.5025	-3.9993	-2.9492	-1.732	-1.8772	-2.0992	-5.9647	-4.4253	-3.1101	-0.64061	-6.8743	-2.0635	-3.7081	-3.8847	-2.1725	-4.1807	-6.5705	-4.4472	-1.9811	-2.9144	-3.8007	-6.5691	-6.2956	-0.11744	-7.5782	-4.5739	-3.1357	-1.8651	-7.3255	-8.811	-3.5175
-14.223	-12.072	-10.496	-12.941	-12.228	-13.625	-11.732	-13.469	-11.33	-11.905	-19.217	-8.1595	-12.758	-15.417	-17.478	-14.881	-13.483	-8.4259	-15.646	-8.4898	-15.237	-18.091	-11.09	-12.525	-18.737	-9.4893	-14.298	-12.92	-16.155	-15.064	-13.75	-13.174	-12.189	-10.673	-11.264	-14.801	-13.619	-15.34	-18.36	-16.847	-12.075	-13.226	-14.347	-11.299	-10.375	-9.7406	-16.264	-18.083	-10.127	-12.386
3.9993	-1.586	-2.5887	4.0016	1.0159	-0.050249	5.1166	4.2672	4.0276	4.0245	-1.5702	2.6322	4.4754	1.4726	2.2322	2.4522	3.9538	4.0147	1.964	4.1662	1.5444	7.2911	-4.0455	4.5837	-2.9293	2.6795	3.5563	0.07803	1.9278	4.0981	0.97497	2.1372	3.177	4.0123	-0.034932	1.116	0.11875	3.1065	1.0378	2.2674	-1.513	3.7013	-1.5917	2.1777	3.9766	1.2232	-1.733	0.7589	-3.0919	-1.6603
-15.347	-7.7048	-17.149	-13.602	-12.736	-14.93	-12.351	-10.855	-15.998	-10.624	-12.987	-10.522	-13.96	-9.9954	-14.327	-9.5742	-11.214	-12.359	-12.046	-12.362	-13.705	-11.166	-10.89	-12.451	-9.0966	-9.5793	-11.412	-13.558	-11.766	-12.281	-13.012	-14.713	-12.729	-18.539	-15.173	-15.983	-12.339	-12.646	-20.705	-17.395	-15.198	-13.989	-10.203	-8.3415	-14.662	-11.016	-14.556	-13.653	-12.222	-16.206
7.783	12.045	7.1515	7.724	9.212	2.7679	7.019	9.7198	6.7864	6.3243	7.6509	8.2853	5.5208	8.7189	5.4795	3.2818	6.4722	1.2647	5.1974	2.6269	3.4935	5.9989	8.6798	8.4357	8.6529	6.6279	11.048	6.3827	2.1186	10.333	4.5507	6.3359	10.886	6.4382	4.7142	4.8743	7.5997	9.2314	6.5077	8.5308	6.5367	7.2671	2.8956	8.8872	5.044	9.212	7.266	2.9485	5.6579	5.2329
-23.794	-18.308	-21.899	-22.676	-25.111	-19.22	-20.14	-20.722	-21.286	-18.012	-21.25	-21.408	-19.381	-20.029	-22.86	-23.948	-22.346	-18.277	-19.538	-17.678	-23.657	-23.554	-20.509	-20.904	-21.083	-24.585	-18.809	-21.196	-23.208	-22.2	-19.546	-21.499	-21.044	-23.463	-20.942	-22.105	-19.309	-19.134	-19.564	-19.506	-21.419	-17.478	-16.517	-22.167	-20.956	-21.939	-21.961	-22.637	-18.512	-17.566
-6.7096	-11.951	-14.134	-14.42	-13.791	-11.283	-12.155	-8.9332	-12.363	-7.2338	-17.76	-13.424	-13.402	-12.279	-14.662	-9.7442	-14.543	-14.714	-16.326	-10.814	-8.361	-12.889	-17.313	-10.523	-8.3314	-11.882	-11.422	-11.984	-14.545	-12.905	-11.016	-17.356	-13.768	-11.939	-12.96	-13.402	-12.753	-18.282	-11.501	-14.285	-14.245	-10.641	-13.494	-10.348	-12.603	-11.58	-16.641	-11.593	-10.996	-12.577
-9.2245	-10.21	-8.9084	-6.7926	-10.128	-9.0958	-11.056	-8.6064	-11.695	-9.3066	-9.148	-10.082	-9.4217	-13.796	-11.629	-11.963	-10.797	-11.819	-8.9283	-11.085	-9.7407	-9.8255	-7.5486	-12.396	-14.703	-12.32	-12.178	-10.692	-8.3744	-13.682	-5.65	-13.034	-7.9281	-11.549	-10.414	-13.963	-10.923	-10.696	-12.087	-6.7411	-8.6028	-11.84	-5.304	-2.4412	-7.9545	-9.4862	-13.23	-8.3478	-8.7835	-14.995
-10.894	-3.6197	-0.85555	-4.8163	-2.7474	-4.8624	-9.1097	-4.581	-6.1405	-2.5008	-4.4812	-5.5916	-8.1661	-5.5004	-9.3524	-3.5878	-8.7725	-5.9109	-9.2003	-6.6258	-8.1128	-5.0391	-6.9132	-9.1264	-4.894	-8.8419	-7.3267	-4.6745	-6.9529	-5.8566	-9.3421	-6.1076	-7.0298	-1.8784	-9.2116	-9.6267	-5.704	-6.6157	-6.2536	-4.7216	-2.3581	-3.1594	-3.539	-4.4828	-3.1935	-3.7279	-5.5946	-11.074	-3.6987	-2.8539
-1.2989	-1.618	5.4759	0.36903	3.363	-5.0438	-1.6544	-1.8462	-2.8403	0.35127	1.9543	3.0849	-1.2339	0.27107	-6.9692	0.019982	3.2362	0.34954	0.7538	-1.1585	0.25665	-5.2404	-0.30463	-2.4617	-0.45133	-4.0551	-0.61579	-2.2616	3.5857	0.13234	-5.1342	-4.7926	-1.6023	-0.99478	1.3114	-0.78749	-2.7488	-3.4901	-0.75234	1.6004	0.52961	-1.3609	-2.5729	0.36629	0.92763	-2.1104	0.84221	0.34199	-1.6781	-4.6156
1.6527	-3.4825	2.1126	1.1227	-1.6752	1.3411	-2.8592	-3.0616	-0.87246	0.063257	-0.92881	-4.6145	-0.65112	-0.23403	0.2157	-4.6491	-0.57212	-3.9882	-3.2875	0.39284	-1.1964	-2.8554	-1.3645	-2.4072	1.5758	-2.4021	-1.8578	-0.46219	-1.5543	-2.2246	0.061558	7.4729	1.2092	-0.46659	-4.5512	-0.68235	0.97972	-6.3932	-0.83681	-3.5016	-3.5286	-1.5745	-0.58925	-1.7503	-1.3709	1.301	-2.0597	1.2018	-3.2645	-0.95752
7.517	5.5771	12.031	9.6636	5.7379	4.7393	4.7482	8.2393	9.3276	3.7884	5.2478	7.0469	9.3749	11.163	7.1894	4.5694	8.5039	4.9426	8.5942	2.5025	8.1745	10.295	7.1645	12.979	8.6382	5.631	9.3657	5.6921	7.2855	6.8758	8.717	9.2955	10.789	13.45	10.2	7.5936	9.3039	13.406	10.312	11.844	8.931	5.4983	9.8351	5.5565	6.1673	12.892	4.6022	7.0108	7.7643	7.2537
-13.516	-12.768	-8.8653	-10.525	-12.299	-5.7437	-11.755	-8.772	-13.439	-14.572	-11.557	-9.6082	-15.459	-9.6043	-15.785	-11.122	-9.3772	-11.156	-11.924	-10.596	-10.424	-10.051	-10.651	-17.892	-10.599	-10.845	-11.722	-8.6315	-13.267	-14.232	-12.739	-12.32	-13.834	-10.469	-12.086	-7.9531	-8.7526	-9.0543	-13.778	-9.1395	-16.914	-7.4117	-10.986	-10.529	-9.3825	-8.4375	-15.747	-12.234	-8.6774	-6.0849
0.77269	-2.4468	2.6738	-4.466	-5.4229	-8.219	-3.0131	-2.6753	0.20973	-2.3848	-4.5024	-0.75151	-1.5508	0.11833	-0.90851	0.36868	-0.6576	-1.7761	0.11107	-3.8836	1.4726	-1.0582	0.057509	-0.79673	-1.9685	-1.1251	0.9078	-1.7274	-2.7433	-5.463	0.009844	-0.051988	-2.9444	0.41369	-0.71599	0.80255	-4.8985	1.1572	-1.0952	-2.4196	-1.0692	-1.8605	-4.0466	2.6558	-2.2604	-0.28538	-2.4417	0.96652	-1.6998	-3.2831
-7.1207	-9.8733	-8.9824	-7.7081	-5.6845	-4.3784	-4.4845	-7.5484	-4.5408	-4.2976	-5.6122	-5.7599	-5.4386	-3.7571	-8.065	-0.31011	-4.2456	-6.2475	-2.9889	-6.0628	-1.9555	-7.5484	-9.4054	-8.7909	-1.317	-5.7879	-5.2843	-8.0832	-7.2247	-9.206	-0.98943	-9.5299	-7.0986	-5.5962	-8.1772	-4.5723	-8.2602	-6.4879	-7.7376	-3.3528	-7.8254	-9.2081	-7.5622	-7.1567	-4.3322	-8.4737	-5.9934	-9.5337	-4.1377	-6.5405
2.6673	7.0684	7.2294	5.82	5.0515	3.5612	6.865	5.2934	4.896	7.3125	-0.30206	1.5697	6.4255	3.5204	6.4885	-1.4701	5.0321	3.1845	2.6101	6.1227	3.1298	3.6443	3.0568	5.5996	3.2625	-5.3939	3.4795	2.8462	-1.0198	-0.37536	-2.1068	3.4912	3.538	5.6877	6.7558	4.497	1.6016	3.5512	3.5014	3.5049	1.8548	1.8381	4.3344	0.23369	1.4717	4.0867	1.7786	3.2372	0.53409	3.4816
-1.6684	-0.50411	0.32733	0.371	2.737	5.7346	2.6145	3.7541	-2.0271	-3.7003	-0.75482	2.5753	3.6808	1.085	-1.3547	1.1698	-2.1057	-0.09169	0.42442	2.5281	-0.91092	-0.36703	-0.44568	-3.9007	2.0257	0.62212	-1.5816	5.7003	-0.084015	-0.17949	0.42044	1.306	-1.1745	5.5325	0.74787	0.20567	-1.6264	1.2558	1.3156	1.2418	-1.1812	1.7886	0.63996	-1.0048	-1.8844	-1.7094	-1.4967	-1.0171	1.9764	-1.1735
4.8942	4.7088	7.5255	5.2008	2.9995	5.2637	4.8344	3.6609	4.1689	5.42	1.5856	3.136	2.9237	6.0226	1.4479	2.9348	7.8216	1.2552	4.0242	9.8711	5.8242	9.206	3.782	5.926	6.0497	0.14819	2.4078	3.5751	3.2816	5.6389	2.282	7.0005	6.6151	0.64036	3.055	2.7482	5.6891	1.2541	2.3153	1.1925	3.3615	8.5108	5.5682	3.7276	3.5405	1.9901	4.2155	3.6785	4.7094	5.7461
2.1886	3.441	5.7903	2.0325	3.5779	0.79558	0.09335	1.1409	-0.090938	5.5318	5.2439	-0.29432	3.5063	2.3404	2.7483	-1.0825	7.5247	2.0593	-3.2928	0.55213	-2.1005	3.4472	-6.1151	-3.5175	0.80623	2.3674	-1.7799	2.5863	-1.8307	2.1793	-1.8753	6.4829	0.6198	1.2008	-3.6304	4.3842	-2.8052	2.0455	-2.9466	2.2097	-4.1358	1.4193	0.19089	2.2156	3.7893	2.5841	0.070058	2.1275	5.277	4.3985
3.5581	0.17491	-1.3841	0.011756	2.2239	3.5912	-1.4495	2.6142	1.6231	3.2618	0.65385	-0.89507	2.8043	-2.7522	-1.1693	-2.6005	-1.6039	-0.58147	1.3343	-2.7451	1.3691	-0.93918	4.7436	3.5328	-0.27463	4.1555	5.7574	-1.1913	6.448	-1.0408	7.2325	3.6435	0.2339	4.0137	1.4805	-0.12103	-2.0722	0.65677	-1.8463	-1.4183	0.24658	-0.41874	1.9799	-1.3957	0.50115	3.1126	1.1654	6.1016	0.56032	5.3791
-5.7009	-7.3325	-5.5433	-5.3731	-4.2579	-6.1844	-3.7856	0.33228	-3.0307	-2.0961	-3.9511	-5.3402	-2.7637	-4.1517	-8.199	-3.5095	-5.5202	-5.2914	-3.5426	-3.8673	-3.2803	-1.6245	-4.53	-3.5921	-3.8036	-6.7699	-4.647	-0.00081484	-2.0865	1.9253	-4.4767	-5.0007	-6.2768	-3.3176	-3.489	-4.486	-5.1963	-3.4062	-4.5246	-2.7869	-3.5953	-0.6082	-4.7175	-6.3728	-5.6042	-4.8471	-3.6452	-2.353	-5.7397	-0.16225
-8.4754	-6.6748	-7.9219	-10.618	-6.1838	-7.8192	-10.158	-15.539	-10.567	-11.685	-8.5006	-10.69	-9.8863	-12.691	-5.4976	-6.5556	-9.6579	-13.051	-5.4311	-5.0513	-5.3664	-10.865	-10.674	-8.5244	-9.6321	-15.338	-8.3701	-12.551	-12.915	-8.9354	-5.3067	-8.5452	-5.8931	-10.395	-10.041	-11.798	-7.7067	-13.411	-10.217	-11.775	-5.0095	-6.9984	-9.7217	-6.4629	-9.9752	-5.4886	-10.087	-8.7084	-13.901	-12.02
0.23646	-2.1995	0.34689	-0.48542	5.8111	-2.3317	-3.8068	0.13437	0.43237	-0.8745	0.7827	-3.1555	-4.4801	0.65382	2.7917	0.56971	4.7666	0.01657	2.879	-2.8682	1.4611	1.0478	-1.7923	-3.5505	1.9014	-4.3442	-0.82418	1.7072	0.6477	-1.0431	1.52	0.10429	5.2664	-0.46689	0.49155	-0.57387	-0.65767	-5.9143	-3.1634	3.0033	0.63035	1.6302	0.30801	-1.7766	-2.4803	-0.3046	-1.6703	0.60669	1.1767	1.6289
-6.7416	-5.1281	-3.7792	-3.7133	-6.7559	-6.7926	-4.6098	-3.56	-7.5117	-6.328	-1.5119	-6.5709	-4.8708	-4.4016	-4.7035	-7.2231	-1.1196	-5.176	-6.0586	-1.3289	-2.4733	-5.1036	-5.811	-6.9692	-5.3253	-1.7427	-1.4662	-5.9978	-7.521	-2.9114	-2.9319	-6.8593	-3.2366	-1.7718	-4.821	-3.4151	-9.0211	-4.9651	-8.6652	-6.065	-6.7628	-5.0022	-5.7212	-2.5464	-1.559	-2.8188	-4.702	-8.0252	-1.1201	-2.8036
8.441	10.23	9.3566	2.9264	6.2407	12.765	5.4441	9.9642	10.119	10.933	14.107	12.127	8.5798	4.8253	6.0087	8.9548	7.6109	9.7087	6.1649	10.207	3.9909	5.3585	10.082	12.613	3.9331	9.655	11.502	5.4252	7.4464	8.1735	13.021	9.1691	9.7468	9.406	11.715	5.9653	3.2684	10.434	9.8557	9.7706	10.727	8.6714	9.7145	5.237	8.0375	7.2334	6.007	9.4824	6.3829	6.4253
-0.27534	-6.6306	-0.83607	-2.5416	-1.485	-8.4188	-3.2198	-7.2351	-7.9458	-5.0708	1.3729	0.17288	-1.8239	-4.2352	-4.7082	-0.9746	-4.8461	-5.9376	-3.7234	0.4385	-4.427	-5.362	-0.60725	-4.3173	-4.3201	-4.2401	-2.4921	-0.66013	-0.53158	0.49462	-2.9493	-3.7893	-6.1286	-3.3598	-3.9752	-9.5246	-0.43883	-2.8748	-0.35422	-4.9627	-2.7109	-1.374	-6.6099	-6.4838	-4.4995	-1.6847	-4.1905	-0.31325	-0.18228	-5.9591
0.18467	5.1306	4.3878	5.6996	8.355	7.2145	6.7394	3.6206	7.2716	4.1155	5.0968	3.3734	4.6255	5.6908	3.1646	6.5526	6.9293	5.2441	5.6565	8.5795	2.3603	1.9556	3.9462	4.9162	6.8824	6.7112	6.4301	4.4749	5.7357	7.8954	1.9755	4.729	5.4284	12.071	0.62771	6.1822	7.8374	3.7787	5.9905	4.1699	3.611	4.3054	7.7314	4.5458	8.6598	6.6084	2.4951	7.7614	10.98	6.8967
4.5363	2.8358	2.3035	1.4797	4.4903	7.5575	5.2064	5.1105	1.4236	8.6539	4.9788	4.5488	6.2792	1.8232	7.2316	8.3611	4.0385	5.2284	5.645	2.3827	-0.52795	6.9437	2.2654	4.2391	0.91878	0.40315	8.1482	2.4882	5.9911	5.5763	5.0496	6.2322	7.3962	1.5408	4.6734	6.8442	7.1503	4.707	1.8844	4.7481	1.089	6.7809	7.3586	4.8442	3.6016	-0.12121	1.1975	2.8726	7.1826	3.2817
-1.1995	-0.80561	-1.6241	-4.8361	-3.6445	-3.1206	0.17171	-4.7665	0.45891	-1.6349	0.37604	2.8959	-1.7908	-1.6129	-0.95859	-2.0397	2.3233	1.5983	-1.5821	-2.3452	-3.3381	-1.2773	-4.3085	1.8345	1.9145	0.94901	-3.2842	-3.8092	0.76832	-2.9364	1.1775	-0.2593	2.0209	-3.687	-2.2379	-3.0285	0.66512	2.6715	-0.99237	-4.395	0.43494	-1.6342	2.6377	0.691	-5.0616	-2.023	-0.92361	0.10927	-2.7495	0.56953
-9.3884	-13.196	-16.111	-12.93	-12.93	-9.258	-16.678	-15.226	-12.05	-15.165	-14.66	-15.152	-12.276	-10.598	-12.441	-11.502	-12.929	-12.539	-11.739	-10.894	-14.103	-10.493	-12.12	-17.261	-9.9105	-14.683	-9.7074	-11.878	-10.933	-15.201	-15.03	-13.313	-13.739	-9.9367	-8.7433	-10.728	-14.74	-12.483	-17.872	-16.503	-8.5766	-12.482	-10.702	-12.197	-13.201	-11.245	-17.218	-9.8598	-16.923	-11.201
6.4401	13.592	7.7618	5.833	11.102	9.3104	5.749	7.1703	8.4415	6.5953	7.0018	7.3877	5.3507	12.006	11.343	9.7458	15.635	9.4886	4.2871	8.2062	7.9092	8.5243	5.3119	7.9468	7.5125	10.243	7.7417	9.2304	5.559	12.638	7.4545	10.052	9.6767	11.309	9.2255	4.6548	8.8856	7.6633	5.7901	10.637	4.4339	12.729	9.4931	5.6026	4.9058	8.8013	6.849	10.212	5.0848	11.403
-14.032	-12.495	-9.9963	-11.94	-10.099	-10.689	-11.257	-12.561	-7.2789	-13.794	-15.247	-16.676	-10.937	-12.406	-12.304	-9.6468	-6.0942	-11.867	-9.7138	-11.683	-11.118	-7.6852	-11.555	-13.2	-11.782	-9.2937	-11.967	-12.76	-10.433	-12.429	-9.8994	-11.621	-12.47	-11.611	-12.245	-10.543	-11.312	-9.8217	-16.125	-15.571	-9.6324	-11.99	-11.042	-11.179	-11.245	-11.529	-9.7097	-13.336	-13.542	-8.6598
-6.9901	-7.0835	-4.1881	-5.7523	-4.5943	-13.828	-5.2261	-4.9744	-3.4776	-1.5592	-3.9516	-5.1474	-1.5713	-0.69324	-4.2289	-1.7676	-1.2642	-4.1781	-2.5788	-2.0376	-2.0779	-3.4902	-5.4732	-2.5303	0.67457	-6.9418	-6.1683	-0.75942	-5.4105	0.58132	-3.82	-9.4057	-7.916	-2.653	-8.4717	-2.0707	2.4744	-4.8354	-0.094132	-6.8927	-5.4499	0.14717	-6.1579	-6.8154	-7.7272	-3.1361	-2.8204	-2.5527	-4.6644	-5.4161
-8.1248	-10.363	-3.3218	-9.1932	-11.074	-7.4098	-9.1047	-9.2566	-11.407	-11.113	-7.4391	-8.4025	-8.7319	-9.1845	-8.8438	-10.074	-6.1845	-9.2293	-5.9984	-8.7223	-9.6479	-10.147	-12.351	-10.875	-10.051	-6.8301	-8.5759	-10.956	-8.2795	-11.964	-13.845	-7.0022	-10.065	-9.9904	-7.362	-9.4753	-7.2756	-13.85	-10.429	-9.7492	-4.1775	-7.8663	-9.3375	-8.6315	-8.428	-13.972	-7.7917	-7.765	-7.2872	-4.8737
-12.723	-7.1582	-10.539	-10.991	-13.531	-11.358	-10.536	-11.842	-9.8695	-11.699	-17.759	-5.3981	-4.084	-11.99	-11.974	-12.511	-12.124	-5.8007	-11.994	-8.1381	-14.346	-10.562	-11.926	-16.289	-9.9944	-11.994	-10.375	-12.957	-13.097	-13.528	-14.317	-11.08	-8.6946	-11.584	-14.848	-14.177	-13.771	-9.1037	-9.3146	-11.295	-7.3003	-13.937	-8.4156	-11.832	-10.95	-15.637	-10.382	-15.397	-6.8516	-12.717
-10.075	-12.565	-6.7544	-8.9926	-7.0136	-8.8892	-5.1845	-4.619	-2.7795	-1.9666	-4.6187	-4.0237	-6.0513	-10.397	-4.919	-13.529	-6.1412	-7.99	-7.7773	-11.887	-9.033	-8.7236	-8.0706	-7.7175	-7.6473	-5.2211	-10.324	-6.4749	-4.4264	-7.7083	-7.3897	-5.4823	-6.3621	-4.67	-4.6119	-4.9156	-6.8605	-8.3393	-5.2558	-12.04	-4.9195	-4.7101	-9.0219	-7.4169	-9.6681	-3.7788	-8.5106	-6.2383	-6.8299	-6.0704
-15.137	-9.1836	-11.264	-4.514	-10.359	-7.9175	-11.9	-11.032	-5.8507	-10.843	-10.788	-7.1633	-10.39	-13.314	-8.5689	-11.329	-8.9981	-7.0529	-11.901	-7.8779	-6.9033	-9.8665	-13.822	-8.0269	-7.5902	-7.0537	-10.235	-10.962	-12.536	-6.6918	-7.9119	-11.127	-6.8996	-9.6478	-7.0471	-7.6465	-7.1327	-10.149	-7.7418	-6.5191	-7.6344	-11.139	-9.848	-6.9362	-8.9431	-7.8261	-9.9065	-13.089	-8.9423	-6.2347
0.16753	-8.013	1.5547	-1.4757	-0.70677	-2.823	-2.9804	-3.2691	0.59475	-0.48524	-2.3177	-2.0482	-4.3713	-0.30316	-1.7213	1.6389	-4.068	0.07475	-1.3198	-1.3661	0.23143	-1.1674	1.8832	-0.49282	-3.4933	-2.2828	-0.98744	-0.61117	-0.45535	-1.7096	-3.8269	-3.0692	-2.675	-1.1513	-1.8979	-2.9301	0.61368	-0.049829	-2.9634	-1.1502	-3.3682	-2.0062	-1.3047	-4.4743	0.20007	-1.5846	1.9424	0.71684	-2.6399	-2.4313
0.080396	-2.7306	0.073914	1.3386	-0.47879	1.2555	0.60685	4.1934	3.411	3.0908	4.3222	-0.015684	-1.4525	2.0878	-1.9847	3.7162	1.25	-0.026233	0.73875	2.657	-0.053869	5.005	1.8345	-1.0315	-2.0886	-1.3866	-0.28298	-1.9468	-4.3134	1.1345	-2.9943	0.10772	0.684	-1.4945	-1.2544	0.85836	-3.2868	-0.54708	3.4406	-0.87644	-0.096565	-2.4268	-1.4753	1.1952	2.7579	-2.9811	2.383	2.1553	-2.5651	0.46268
-5.6893	-4.3916	-6.2405	-6.6733	-6.7966	-9.4156	-5.3184	-7.9532	-6.8963	-1.9294	-5.4483	-4.8924	-5.9214	-7.3491	-3.9579	-6.5659	-4.8051	-7.1315	-5.3367	-3.4568	-1.5802	-5.0052	-6.2436	-10.013	-8.0999	-2.7899	-6.1686	-9.9749	-8.0884	-8.1415	-5.9256	-8.6008	-10.075	-3.535	-3.9501	-4.9914	-3.7596	-3.8267	-2.6345	-4.1043	-4.5878	-9.0495	-2.1646	-5.8639	-3.042	-6.1106	-8.1442	-7.0637	-2.5124	-3.6999
0.5659	1.2261	2.6196	1.451	0.83821	2.7735	0.31984	-0.46788	0.68991	0.95884	9.7035	2.9883	4.9944	0.89783	4.9287	4.7082	4.4222	-0.89844	2.7848	-0.44554	5.8951	1.9887	0.18367	1.0937	0.28919	3.0929	9.3965	4.9808	0.047458	0.2998	6.1004	6.0177	0.61536	5.2951	3.0375	6.6035	6.4595	5.2616	1.8219	-1.1378	4.3217	4.5872	0.17554	2.6639	1.9102	10.118	3.3148	-2.228	3.4472	0.2664
-20.522	-15.613	-17.612	-12.755	-17.269	-17.993	-13.096	-15.058	-11.762	-14.475	-11.157	-13.96	-16.271	-14.207	-12.941	-15.766	-15.713	-12.002	-18.251	-19.993	-15.288	-12.157	-15.864	-10.888	-9.0407	-14.479	-12.752	-13.744	-15.259	-15.764	-15.486	-12.207	-15.227	-14.921	-10.353	-16.076	-16.572	-16.148	-9.8558	-16.876	-12.04	-18.311	-11.717	-13.914	-13.783	-12.871	-12.433	-13.921	-11.289	-11.256
-0.5416	-1.8737	-0.81727	-5.8027	-2.7614	2.727	1.5867	-2.1675	-1.3374	-0.67031	1.3613	-0.17967	-1.0048	-2.8438	-4.7176	-0.68945	1.5847	-0.59857	-1.9344	-1.1043	-1.3764	-3.3394	-0.13524	-1.3799	-1.4209	-2.3298	-4.5128	2.1997	0.70754	-1.0153	1.3342	2.4331	0.77357	-0.33576	-5.2557	-0.40796	-1.7724	-2.2463	-2.5503	0.93481	-0.56705	-0.50803	0.2222	-4.9838	-0.90601	-3.6355	1.9943	-3.1815	-1.6417	-1.24
-11.072	-14.373	-11.191	-13.378	-11.5	-12.34	-13.741	-11.021	-14.86	-9.4604	-15.775	-16.532	-10.651	-10.897	-13.146	-11.018	-12.18	-4.6884	-10.983	-8.9734	-8.2842	-11.826	-11.809	-8.9338	-11.16	-10.26	-9.3937	-12.335	-9.5101	-10.663	-11.272	-11.795	-13.463	-14.99	-9.2485	-13.712	-11.242	-9.5444	-6.9657	-13.794	-10.411	-15.01	-12.506	-10.29	-10.302	-13.173	-11.765	-5.1595	-15.637	-10.661
-11.961	-14.819	-11.462	-14.397	-15.344	-16.749	-13.799	-12.755	-15.816	-16.173	-16.312	-15.071	-17.366	-13.729	-14.44	-20.696	-14.541	-12.959	-13.972	-14.744	-13.745	-16.56	-18.688	-14.713	-15.249	-14.202	-16.963	-11.655	-10.587	-18.297	-17.463	-14.414	-18.644	-11.835	-12.579	-15.588	-17.37	-14.894	-16.205	-10.049	-13.977	-11.71	-16.627	-11.662	-16.908	-15.102	-11.577	-12.082	-16.842	-19.185
-2.3827	1.2874	-3.6515	-5.4066	-7.4919	-3.9444	-5.2483	-4.5193	-7.7548	-4.4423	-3.6532	-2.8508	-6.6642	-8.5892	-6.1611	-6.6031	-7.9867	-5.1182	-1.3711	-2.7973	-2.8241	-2.6607	-5.6481	-3.3627	-2.4635	2.5971	-3.631	-1.9669	-6.0323	-4.7483	-4.3219	-4.1948	-4.1009	-2.8289	-7.3435	-0.62417	-0.1183	-1.5177	-3.4949	-0.27264	-4.0285	-3.1705	-1.5767	-1.2693	-6.2949	-1.6251	-2.516	-0.68421	-4.8041	-2.0231
-1.3874	-4.9189	2.5335	-2.6088	4.0594	0.8602	1.3989	3.0186	1.2608	2.4901	-2.1489	-0.78386	-0.18227	0.79463	1.8955	-1.4996	3.9784	-3.0356	2.5268	-0.20708	0.12992	-1.9876	-2.9512	-3.2896	-5.8165	2.4403	-1.132	-0.0098337	-0.51338	-1.9517	0.4874	-0.68742	-1.2415	1.3293	2.81	-0.90203	-1.1799	1.4069	5.3284	3.0426	0.36289	-3.1767	-1.9751	-0.07112	-0.3491	2.5075	0.44219	-1.7661	8.2146	-1.5205
-0.60069	1.4903	-6.4202	-3.7294	-0.83513	-8.576	-0.43578	-6.3348	-4.0748	-3.1102	-3.3507	-4.5014	-3.6492	-6.5583	-3.9952	-5.7908	-4.5557	-3.0455	-2.0004	-7.7339	-8.3339	-5.0191	-5.0268	-4.0276	-0.14475	-7.8027	1.7453	-6.9088	-1.2599	-3.6232	-3.7576	-7.2112	-2.4825	-3.9733	1.1433	-1.6373	-8.8381	-6.1333	-4.1804	-3.9369	-1.7672	-5.6794	-5.9675	-5.0024	-6.356	-4.275	-6.4388	-2.2942	-4.8983	-8.309
-6.174	-2.6732	-2.7625	-2.243	0.86135	-4.9574	-6.3899	-2.7821	-6.2387	-0.037072	-4.4462	-3.7258	-5.5297	-2.1591	-3.5584	-1.8649	-2.6323	-0.87399	-4.4578	-2.0384	2.7016	-2.1921	-4.9894	-3.3332	-5.4366	0.14193	-4.3951	-3.4039	-0.45646	-3.9398	-1.8503	-5.9579	-3.3908	-3.3462	-5.6091	-4.1713	-3.7477	-1.5968	1.2237	-5.5279	1.2532	-9.5832	-2.115	-0.63227	0.65084	-3.9988	-1.0353	-0.85961	-6.2032	-4.2811
-21.563	-22.507	-22.477	-17.003	-23.169	-19.643	-23.571	-18.161	-22.615	-19.802	-25.312	-18.529	-25.656	-19.079	-24.644	-25.005	-28.13	-23.419	-21.349	-22.488	-23.291	-21.211	-20.679	-23.876	-22.537	-23.676	-18.686	-20.511	-18.193	-21.864	-17.555	-21.992	-23.402	-20.35	-28.449	-24.109	-22.12	-17.335	-20.263	-22.418	-21.187	-25.522	-16.421	-20.565	-22.089	-22.705	-25.087	-24.015	-19.398	-24.201
-10.411	-15.148	-9.0073	-14.398	-12.589	-10.607	-9.8094	-10.088	-13.629	-8.9922	-13.794	-12.761	-8.1158	-11.218	-13.017	-10.363	-15.14	-14.384	-7.3607	-12.64	-13.997	-14.222	-9.0607	-7.9562	-11.293	-13.283	-4.6954	-13.693	-12.379	-8.6933	-13.288	-12.105	-12.574	-8.9703	-12.126	-10.125	-13.722	-14.718	-10.571	-9.2704	-11.738	-10.669	-9.1623	-13.056	-9.7378	-9.773	-8.5478	-13.051	-7.458	-11.366
-8.7219	-9.5218	-11.332	-8.7098	-12.493	-9.9289	-8.4413	-6.6718	-9.1852	-11.458	-9.0391	-12.082	-7.0033	-7.0553	-3.2339	-10.25	-13.568	-9.6843	-5.1413	-9.3952	-7.0186	-12.186	-8.8576	-6.2279	-11.788	-10.986	-15.507	-14	-8.24	-6.9599	-9.9168	-9.7973	-6.5364	-11.295	-11.566	-15.23	-9.5091	-7.2012	-6.0324	-9.4862	-6.9968	-9.9911	-7.9484	-11.664	-9.1197	-9.3902	-15.197	-10.679	-9.096	-10.246
1.6499	-3.0641	-1.6135	-4.9322	-0.9468	-4.7414	-1.7515	-1.8671	-2.245	-7.1833	-6.8136	-5.0547	-1.1872	-5.2561	-2.2568	-6.1472	-7.7159	0.22798	-0.69235	-2.807	-0.90769	-6.9295	-4.8675	-7.6075	1.3029	-3.6708	-5.8333	-2.6481	-6.2965	-5.1823	-3.818	-5.0819	-2.835	-3.6773	-7.5152	-7.9181	-4.1074	-2.1579	-2.1021	-1.4467	-5.3148	-4.0488	-6.7264	-2.2857	-3.4141	-6.0487	-6.6391	1.4024	-4.8641	-5.9698
-8.563	-9.2675	-5.9022	-11.035	-7.018	-0.95113	-3.58	-5.0698	-3.9146	-4.8965	-3.4386	-5.4663	-3.2727	-4.2986	-9.3063	-4.86	-7.3022	-6.0715	-3.812	-9.9853	-6.2883	-7.2557	-4.0026	-8.0704	-5.9236	-3.7826	-6.1948	-7.0348	-5.1514	-7.9821	-6.9729	-7.7955	-8.5985	-7.8921	-7.6373	-10.445	-7.0995	-7.7255	-7.9121	-6.4167	-4.3425	-6.418	-5.9364	-8.3674	-7.2148	-5.4699	-5.1117	-8.9443	-5.7259	-4.0976
-6.319	-6.125	-5.6106	-7.3679	-12.94	-4.7989	-11.598	-11.218	-10.046	-9.9065	-8.9447	-10.118	-10.127	-11.375	-8.4585	-8.3288	-4.8893	-9.392	-11.083	-9.8737	-9.9383	-6.3549	-8.9501	-11.028	-10.243	-4.9114	-10.687	-7.258	-7.1809	-9.6007	-9.6241	-5.9674	-9.4068	-8.2121	-9.8115	-4.9606	-9.7467	-13.093	-10.581	-9.6769	-8.6881	-6.7867	-9.6616	-5.6318	-6.4875	-13.766	-7.5016	-11.59	-11.642	-9.3588
-6.9584	3.7495	-5.2155	-6.4382	-2.5531	-6.2375	-4.0684	-2.046	-2.5399	-5.2244	-0.65295	-0.057696	-4.6454	-4.6436	0.40499	-7.3102	-0.88099	-4.7648	-3.6456	-4.439	-3.0119	-3.7812	-3.5197	-0.46045	1.783	-3.4542	-4.4966	0.69471	-8.4372	-2.4384	-4.6337	-3.2061	-6.4088	-5.9981	-3.2736	-5.9566	-1.554	2.2615	-3.9986	-4.2638	-2.3815	-4.5087	-3.3048	-1.7785	0.55439	-1.3054	-2.8692	-2.4929	-5.8795	-2.0079
-2.7879	-0.96073	-9.7211	-2.3041	-4.6752	-6.2358	-3.2446	-1.6792	-3.9848	-4.8821	-1.275	-3.9541	0.87527	-1.4051	1.9338	-0.96973	2.9442	-4.6905	-5.8165	-0.98565	-0.32743	-2.9496	-3.4754	-1.3616	-1.265	-1.829	-3.384	-3.4491	-1.8694	-2.404	-4.4061	-4.6304	1.7078	-5.5803	-10.657	-4.4099	-5.7956	-6.2869	-6.0177	-4.9006	-3.1273	-6.9742	-4.4048	-3.3752	-1.2408	-4.1495	-3.647	1.7459	-5.811	-1.8274
-2.8679	-2.1396	-8.5028	-5.4063	-3.8663	1.1114	-1.3372	1.4806	-4.283	-6.1645	0.38307	-3.2673	0.38014	-4.3473	-4.5923	-2.0335	-5.297	-1.7506	-1.9972	-0.17041	-0.32243	-3.024	-4.6727	-2.6422	-3.1554	-2.0578	-1.7143	-6.1823	-3.5655	-4.3935	-6.0604	-5.6271	-2.4907	-6.47	-0.23134	-5.8089	-0.24739	-5.1577	-4.174	-4.9903	-5.3797	-5.8507	-3.3148	-0.68172	0.44918	-4.1748	-3.8179	-1.5002	-2.161	-2.3345
-4.4094	-9.6796	-4.0407	-8.8085	-3.2491	-1.3826	-5.9609	-2.3533	-4.08	-0.14688	-7.4594	-5.0428	-1.7927	-1.963	-6.6653	-5.8741	-5.6444	-4.882	-5.6771	-1.4147	-5.695	-2.8469	-3.2182	-4.3549	-6.6318	-6.7342	-1.9788	-5.8774	-3.4791	0.57302	-7.0216	-4.1839	-5.004	-3.3444	1.3711	-2.8632	-4.8474	-5.0555	-5.779	-5.7718	1.4827	-4.769	-5.289	-5.9894	-5.7905	-4.4597	-2.9479	-9.0276	-3.9236	-3.1302
-0.47388	1.0088	-1.8494	3.0102	0.81962	2.0113	-3.6168	0.51884	-0.94889	-6.0531	-0.070643	1.2004	-1.9145	1.5277	-3.9221	2.4877	-5.9094	-2.7133	-2.9793	0.84906	-0.96154	-0.28985	-1.7492	-2.9872	-0.98241	-2.7346	1.2101	-1.4684	-3.0518	-4.7873	2.5268	-1.3083	-2.7117	-0.81685	2.4102	0.057369	-2.4454	-3.6232	-1.6633	2.3727	1.4605	1.1691	-0.70537	-3.64	-5.8123	-6.1734	3.0728	0.67149	-4.9073	1.0392
2.8688	-1.3585	5.8266	5.6623	-2.7225	1.553	0.57219	3.9629	1.9076	4.9287	1.5576	2.209	2.6725	0.73417	1.5122	0.094834	6.1556	5.8735	3.8659	7.9008	5.2314	0.49651	0.68682	1.9547	2.1466	3.6968	-0.62884	3.9315	3.6107	3.6551	0.6755	2.2815	1.6692	5.2225	5.4008	0.56058	1.2904	3.4447	0.62166	1.7426	-1.7751	1.5808	4.5573	6.0972	-1.5203	0.32931	8.1629	0.42954	4.2268	-1.6774
-4.0328	-0.98522	0.14484	-5.455	-0.053554	0.66495	2.0423	-2.1129	0.93731	0.72924	-2.9819	-0.94925	-6.5073	-0.82327	-1.3118	-2.5856	1.4151	-4.3377	-0.53996	-3.5663	-0.3996	-1.0656	-3.76	-1.3479	-1.9459	-0.89565	-3.393	-0.027248	-3.9456	-3.9036	3.0846	-0.04071	0.2808	2.0029	-1.3976	-0.90609	-0.87917	-4.1459	1.385	2.9097	-2.9013	-2.2969	-0.2935	-4.583	3.5488	3.2202	-3.309	-0.24677	-1.3242	1.7156
-7.482	-5.8916	-2.8315	-3.654	-2.7288	-2.7517	-9.6318	-4.136	-6.0069	-10.077	-6.0649	-8.6844	-2.2018	-5.7874	-6.3959	-3.6288	-6.5864	-6.8144	-3.0796	-4.4485	-1.5802	-0.82853	-7.3396	-0.72781	-1.8667	-6.8467	-6.1062	-0.68462	-5.2369	-4.7529	-7.4758	-10.046	-3.1265	-6.5502	0.91188	-1.6846	-5.1555	-2.9393	-0.29198	-0.36685	-5.6062	-4.1228	-5.2063	-5.5545	-2.7344	-1.0169	0.5739	-6.8047	-4.35	-2.6638
-13.266	-13.57	-15.479	-13.528	-18.918	-13.056	-13.511	-16.435	-13.547	-17.713	-14.21	-15.426	-17.6	-11.223	-16.74	-14.349	-16.169	-11.306	-8.0498	-15.529	-14.403	-13.17	-13.897	-13.427	-16.193	-19.713	-12.367	-16.315	-15.797	-17.89	-17.113	-16.998	-14.13	-14.315	-16.51	-12.742	-15.375	-17.274	-13.527	-12.714	-18.788	-16.87	-13.545	-16.217	-13.628	-15.412	-8.9335	-11.165	-8.1866	-18.097
-4.4812	-0.20283	-1.1656	3.0755	3.3983	-1.3569	0.37755	2.3922	0.40465	2.3181	3.0617	-0.64763	2.6695	3.0253	3.4365	-1.7145	-2.4894	-1.0024	-2.0547	1.9944	2.0394	1.0455	4.1813	1.0023	2.6246	-3.0359	-0.64585	-2.3983	1.8722	1.0999	-3.6502	-0.10766	-1.8729	-0.46132	2.244	2.36	4.8529	4.4914	1.0955	0.028251	1.1807	3.1823	1.3248	5.4682	5.4343	1.3673	4.9375	4.8653	2.9665	1.4724
-12.638	-12.56	-14.536	-15.448	-19.209	-12.772	-12.824	-11.578	-18.797	-13.275	-15.097	-15.608	-14.575	-7.5718	-11.87	-14.74	-14.776	-12.552	-17.775	-12.174	-12.406	-9.5634	-15.519	-13.29	-9.9478	-16.483	-11.595	-13.52	-10.704	-14.495	-10.9	-11.859	-13.541	-14.813	-13.77	-17.095	-11.686	-10.265	-10.12	-15.253	-14.45	-14.29	-11.589	-15.729	-8.8638	-13.295	-16.38	-21.772	-17.485	-10.986
-17.677	-13.232	-19.324	-13.008	-11.948	-13.435	-12.797	-12.375	-11.271	-15.122	-11.892	-10.247	-9.1088	-14.707	-13.155	-10.675	-14.48	-17.858	-13.397	-13.242	-18.545	-12.708	-14.379	-20.193	-19.928	-11.278	-13.668	-9.1105	-12.898	-13.655	-12.552	-9.3845	-14.636	-11.338	-14.567	-11.812	-12.426	-10.509	-16.66	-10.629	-13.305	-14.516	-13.943	-12.014	-12.397	-14.307	-10.029	-11.567	-11.812	-14.219
-4.2993	-10.98	-6.7143	-7.2231	-4.7924	-11.368	-8.5779	-6.9555	-9.9694	-6.5889	-11.339	-9.3729	-7.197	-5.4453	-10.665	-8.5621	-5.5147	-10.211	-7.9769	-5.1102	-12.901	-8.9023	-7.6809	-5.6179	-11.685	-4.656	-9.8686	-9.2173	-5.3872	-9.2866	-7.7192	-9.1958	-10.392	-14.161	-4.9136	-11.155	-8.318	-14.585	-8.7059	-5.2905	-10.379	-7.4149	-6.6892	-9.9823	-6.015	-6.4152	-8.8314	-6.4692	-10.767	-10.69
5.4476	4.5845	10.087	10.025	4.0723	6.4098	6.8893	4.6703	4.8037	2.4735	9.1035	8.6661	6.4612	8.3176	5.5476	4.6566	4.4052	7.5611	3.5212	5.5899	6.7362	3.6505	-2.7065	2.9574	4.2141	6.5749	4.3715	4.0998	0.33644	1.3883	1.8119	5.8485	2.0484	1.6665	-2.0213	4.6671	3.577	6.0714	6.6558	4.3257	3.9331	11.715	2.8115	3.765	6.0592	4.7369	2.5605	3.6897	4.5316	4.462
-17.492	-24.147	-25.509	-22.808	-18.839	-20.016	-23.152	-17.724	-24.034	-20.485	-21.265	-23.512	-16.441	-18.218	-24.732	-22.167	-21.387	-21.593	-19.854	-20.57	-19.443	-21.871	-19.717	-18.922	-20.333	-21.843	-22.161	-21.227	-20.741	-18.361	-21.783	-21.814	-17.652	-23.651	-17.515	-21.011	-20.757	-16.974	-18.479	-21.724	-18.922	-17.461	-20.997	-20.561	-18.192	-21.618	-19.583	-20.638	-20.243	-16.19
-7.315	-8.3417	-4.4136	-6.5977	-8.4794	-4.4438	-3.9307	-6.9256	-5.7164	-5.7217	-4.4177	-9.3901	-1.9138	-5.5462	-6.6186	-4.4695	-7.7411	-6.5283	-1.4282	-3.1448	-2.4617	-9.7968	-9.7254	-5.8573	-8.213	-3.2099	-5.3713	-7.6028	-4.5312	-3.6426	-6.6861	-6.7896	-3.6762	-1.6552	-6.5772	-4.4096	-5.2869	-3.8153	-2.2952	-4.8508	-5.4057	-6.6805	-4.9434	-2.6513	-4.9016	-4.2228	-1.6516	-6.3923	-5.9238	-4.551
-19.898	-24.088	-20.341	-23.52	-23.818	-23.772	-21.158	-22.52	-25.138	-27.411	-21.792	-22.112	-16.471	-25.091	-20.353	-21.363	-22.615	-21.922	-19.277	-26.591	-18.819	-26.127	-20.758	-24.337	-20.273	-19.889	-25.264	-24.458	-20.441	-20.456	-19.992	-20.629	-21.018	-21.938	-22.837	-21.059	-21.152	-20.078	-23.265	-23.313	-22.009	-16.632	-20.314	-23.756	-23.788	-23.365	-27.608	-24.517	-20.306	-24.285
-1.3545	-0.33209	-4.623	-1.1282	5.7052	-2.6074	0.21021	3.767	0.4075	-5.0152	-3.1023	-0.0075089	-0.21	5.2935	0.36396	-0.44997	4.1785	1.8057	3.0284	0.93588	-1.7627	-0.73754	-0.98885	2.2221	0.2991	-0.82238	-3.2595	1.9249	2.8126	-1.0376	1.6779	0.9899	-0.22322	0.8869	-3.4035	1.1248	0.66327	2.1663	-2.3845	-5.0992	-3.134	-1.5825	3.0425	-0.061332	2.5182	0.97284	4.8599	-2.1291	0.55378	0.99088
-5.654	-10.073	-9.123	-9.8063	-10.779	-12.059	-10.1	-11.754	-4.8808	-9.1391	-5.4493	-7.6034	-8.0276	-12.149	-5.7904	-10.993	-12.679	-9.1724	-7.8231	-11.858	-9.0581	-5.698	-5.1188	-9.9876	-6.2244	-6.1334	-0.51455	-5.4725	-8.1321	-11.649	-4.2108	-6.6289	-8.558	-9.4561	-10.543	-10.989	-10.499	-12.548	-5.1724	-11.365	-12.262	-10.694	-7.9954	-7.7043	-6.8847	-10.129	-6.2292	-15.576	-8.9821	-8.2988
-20.958	-24.102	-26.61	-18.512	-20.087	-20.514	-23.271	-23.798	-25.696	-21.077	-17.505	-20.186	-24.276	-19.977	-17.63	-26.191	-20.509	-23.988	-25.677	-25.236	-23.827	-23.847	-21.579	-21.759	-24.668	-22.207	-18.88	-20.562	-20.808	-22.642	-24.24	-19.231	-19.665	-22.012	-21.386	-23.215	-19.145	-18.288	-20.315	-23.573	-24.111	-21.169	-21.068	-21.868	-23.497	-18.844	-22.885	-19.885	-24.809	-24.598
-2.421	-2.6984	-3.9768	-4.3849	-5.3601	-1.6639	-6.6936	-0.43543	-6.8768	-6.9084	-2.2021	-3.4857	-4.4268	-2.9015	-6.3872	-2.3652	-2.261	-2.8939	-2.2619	-3.6731	-1.2614	1.7775	-1.8224	-3.5518	-7.2232	-1.0449	-2.8385	-2.6233	0.70412	-3.962	-3.1461	-2.5236	0.90947	3.5544	1.6298	-5.4743	-11.158	-1.5972	1.7848	-0.69442	-2.3107	-2.7212	2.8955	-4.628	-0.010572	-4.4254	0.066734	-2.7277	0.84904	-0.74147
-3.3195	-4.5067	-1.6675	1.9091	-3.2886	-4.9245	3.9808	-1.7858	-2.5345	-2.8272	-5.517	1.854	2.4208	-5.1016	0.28769	-1.1558	-1.1853	-0.093489	-6.1919	-6.7055	-4.5435	-0.20641	-3.4112	-2.9106	-2.0294	-0.66836	-3.1976	-1.5029	-3.4699	-0.77724	1.5125	0.66056	-2.4374	0.41934	1.4325	-0.28392	-4.4893	-3.6851	0.26037	-3.1308	-1.3703	-3.7877	0.35009	-0.68733	-1.1494	-1.8169	1.7146	0.11524	-6.491	-1.0088
-0.61946	0.90994	-1.6157	2.7146	4.2963	4.3707	3.3892	1.2141	0.84532	7.6362	4.0016	0.50401	4.6489	1.8283	3.9293	4.3655	1.8741	-1.1591	-1.0225	3.2274	0.090233	0.23034	2.5518	-0.77347	-0.29817	0.3477	0.80955	-2.5166	2.7124	2.579	5.4962	0.47702	4.8392	7.7076	6.0855	-1.4178	-0.17611	6.3229	-3.4083	3.9156	2.774	5.7742	1.3924	3.2222	1.3607	3.0362	-0.58701	1.8075	-2.0794	-2.6072
0.88611	2.4168	-0.3303	2.3364	-2.005	2.7472	1.716	-2.7337	0.41741	0.5412	-2.0441	-0.36748	4.1719	-0.38164	3.7965	-1.4023	1.1595	2.3441	-1.4595	-0.14772	-1.1398	-2.9686	0.28619	-1.7296	-0.8641	-1.9451	2.2058	3.604	-1.064	4.6757	1.9208	-2.4836	2.8163	-0.32687	2.6575	6.809	-0.93481	4.4196	-0.60381	0.079953	2.8173	3.7209	4.6528	1.5402	-4.409	-2.2492	3.7937	0.74034	-3.4582	4.0688
-10.522	-8.843	-9.7491	-10.014	-8.9821	-7.8197	-8.7545	-11.39	-13.959	-8.7735	-13.838	-8.2063	-9.8275	-10.326	-14.537	-11.893	-12.611	-11.892	-13.531	-7.7798	-11.331	-6.6241	-8.9952	-14.417	-16.293	-9.3692	-11.44	-10.906	-7.1374	-10.277	-14.761	-9.2875	-11.916	-8.3403	-9.7482	-12.754	-8.837	-11.289	-11.575	-11.68	-11.001	-10.198	-7.8584	-11.681	-11.477	-7.1713	-5.0929	-14.453	-8.4804	-14.035
-10.347	-9.7857	-15.596	-10.491	-15.096	-9.4201	-14.271	-12.133	-7.7095	-13.084	-10.019	-7.7214	-11.38	-14.288	-12.615	-9.391	-10.358	-15.438	-9.2116	-11.195	-12.236	-7.9846	-12.309	-12.423	-13.187	-12.961	-16.575	-14.043	-12.153	-10.064	-10.499	-8.5513	-9.7434	-10.055	-14.476	-9.9792	-16.19	-6.7502	-11.481	-12.533	-12.935	-13.543	-15.142	-9.938	-10.973	-11.829	-15.248	-12.708	-9.1695	-8.6276
6.6282	13.774	8.968	15.557	9.3705	7.1968	12.244	7.8872	13.958	13.391	11.146	12.439	14.103	7.1754	8.451	8.2014	12.059	8.4752	5.7118	9.4767	9.6418	12.096	12.608	10.502	12.172	11.111	10.275	9.0435	14.011	8.3873	10.111	7.4462	10.379	9.3241	8.9608	13.551	6.5131	6.4395	12.816	9.6252	10.208	8.308	7.9699	10.753	7.9408	17.122	10.885	4.561	8.3928	10.175
-1.051	-0.070601	2.5604	0.33169	-2.7288	-2.1404	2.1831	2.2499	-5.4964	-2.0554	0.70354	-4.1562	2.8813	-2.7735	-0.94794	0.55527	-7.3968	-2.8131	-2.5975	-2.0461	0.016687	5.2617	-3.2244	-1.9853	-4.2817	-1.8036	1.0904	1.6755	-0.86688	-0.44674	0.57951	-1.1575	-0.34346	-5.0152	-1.8747	-2.4637	-5.5908	-2.8678	0.99799	-0.26707	-1.9149	-2.914	2.3267	0.96556	-1.4275	-0.52829	-0.77727	4.8551	1.1325	1.9041
-1.965	1.4208	-4.5758	-1.1786	3.3364	1.8969	0.31168	6.4755	2.6801	1.3699	3.0346	-4.3196	1.6903	-0.55402	4.3264	-0.60657	1.0899	0.51291	2.9967	-2.8333	-2.1246	2.5041	-0.61293	2.6407	2.2883	4.0188	1.1523	2.6436	4.8978	1.6341	-0.39955	-1.8485	0.47304	6.4141	-2.8846	1.0214	-0.37017	3.4504	1.3616	2.4272	3.5869	0.23546	-2.34	-2.2887	2.0432	5.3824	-1.5036	2.8739	-1.0093	-1.7228
-20.256	-16.605	-11.71	-9.1669	-12.423	-14.789	-14.332	-13.748	-17.356	-11.9	-13.87	-7.5792	-14.037	-15.551	-10.888	-11.645	-16.541	-13.328	-14.496	-10.943	-16.742	-10.517	-13.179	-11.866	-13.346	-15.344	-13.987	-18.392	-11.784	-10.844	-10.753	-16.667	-16.245	-11.521	-17.592	-12.106	-13.697	-13.24	-14.349	-14.891	-19.341	-13.684	-9.51	-11.362	-11.65	-11.9	-10.203	-14.6	-11.876	-14.286
-1.6474	-1.8072	-6.6251	0.63206	-3.1949	1.5287	-5.5367	-6.6711	-5.7452	-5.8327	-0.52555	-3.1662	-0.71106	-2.1877	-5.4395	-0.7165	0.36647	-4.5764	-3.4587	-0.7521	-6.7808	-0.05666	-1.9705	-2.624	1.9526	-1.6269	-3.7016	-0.067677	-1.3372	-3.0781	0.083055	1.8759	-0.62423	-2.9882	-5.1339	-8.967	-2.492	-1.7968	-4.6502	-4.2743	-2.3752	1.5015	1.1499	-0.14469	-7.2383	-1.3265	-2.4124	-3.751	0.8985	-3.0545
-12.608	-12.377	-8.8337	-7.1768	-14.82	-7.3326	-9.2956	-10.506	-11.758	-8.2809	-12.677	-12.66	-10.769	-10.084	-12.594	-12.244	-11.247	-14.508	-8.3866	-10.483	-10.049	-8.9288	-11.828	-13.022	-9.1144	-9.9574	-11.071	-12.054	-9.1978	-11.421	-13.548	-12.717	-11.063	-12.275	-14.876	-12.325	-10.543	-10.578	-13.109	-6.437	-11.396	-10.229	-14.829	-13.574	-12.47	-13.177	-10.323	-14.058	-9.9208	-14.608
-2.1069	-6.4779	-2.9428	-1.7121	-5.3118	-0.88041	-2.5152	-3.9253	-4.6305	0.17511	-3.1117	-1.4847	0.5529	-7.589	2.9825	-4.3516	-8.906	-5.1274	-3.1098	-2.1293	-1.8058	-3.1226	0.28224	-3.9912	-7.6883	-2.4461	-2.1167	-2.7508	-4.9228	-4.9948	-3.518	-0.46324	-2.7112	-3.466	-1.1804	-5.1333	-5.2485	-1.4216	-6.9578	-2.356	-4.3108	-10.61	-4.9795	-0.62424	-7.5962	-1.8858	-0.75445	-7.2447	0.48869	-3.0338
-4.7349	-5.2539	-3.3443	-2.6521	-3.4048	-2.7968	-1.3508	0.078626	2.7283	-4.4438	-4.539	-4.9114	-0.25149	4.2656	-0.59698	-2.6677	-4.2139	-3.7241	-3.4111	-3.1136	-4.1139	-5.4603	-5.0005	-1.2633	-5.5934	-5.559	-6.5258	-5.1048	-1.7845	-2.5134	-5.9544	-2.2176	-0.33279	-5.8729	0.74218	-1.391	-2.1678	-5.915	2.4152	0.23486	-5.2751	-3.2746	-2.0266	-2.7784	-2.5286	-1.7768	-3.871	-3.9856	-4.4684	-4.6587
9.5175	9.0259	7.7503	10.928	8.0151	8.9777	2.0782	9.2349	6.576	5.5246	8.2328	7.6881	10.166	6.8986	11.512	12.842	12.751	11.298	7.6892	10.181	15.025	8.7968	7.7336	14.298	12.716	8.0775	10.965	4.8299	5.1143	8.9326	8.6728	10.893	6.6313	8.2307	13.093	13.617	9.248	6.5727	7.6766	9.0177	12.546	8.4789	4.7968	10.861	5.6328	7.844	6.5254	9.3836	10.324	10.466
-9.7323	-11.189	-13.117	-8.0332	-14.705	-14.691	-7.0397	-10.197	-10.887	-14.686	-11.932	-7.0053	-14.721	-9.6073	-8.749	-10.97	-10.675	-11.174	-8.8343	-9.4454	-16.385	-8.456	-10.654	-10.531	-8.9622	-12.598	-11.15	-14.634	-11.473	-10.771	-13.985	-10.729	-11.547	-10.546	-10.572	-12.55	-13.37	-10.494	-12.471	-15.628	-11.95	-12.157	-9.3977	-11.043	-10.308	-7.4	-11.917	-11.681	-12.52	-8.758
2.7141	-2.3782	3.4466	1.0505	3.5981	-1.915	1.8711	-5.3571	-2.9099	4.606	0.44435	-1.7937	4.1245	-4.4019	-0.9521	1.1234	3.9958	-2.5207	4.2172	-2.7119	3.7893	-2.5907	0.42386	1.1449	-1.4467	1.7359	-0.52083	3.7985	1.9162	-3.5716	-2.2067	5.5457	-0.46322	0.21648	-2.0924	1.268	-0.9974	-0.61105	1.3715	0.82234	-3.2719	3.0489	1.4784	0.2917	3.3725	3.9248	1.8009	-1.3117	4.3587	-0.0016074
-11.871	-12.718	-7.213	-9.4538	-6.2103	-12.102	-13.401	-13.516	-10.954	-7.4839	-9.9636	-13.488	-8.3347	-12.018	-8.7669	-16.121	-13.617	-9.9703	-9.4701	-14.438	-14.329	-11.626	-14.332	-8.1632	-12.571	-7.7692	-14.176	-10.589	-13.718	-6.2515	-11.859	-10.267	-12.134	-12.325	-10.818	-13.94	-9.0675	-5.7481	-10.445	-11.803	-9.302	-10.786	-10.943	-9.0038	-5.7957	-8.7178	-11.084	-13.713	-8.3511	-14.781
-8.5078	-5.8119	2.6816	-3.4413	-7.4854	-4.7857	-8.8194	-2.0264	-1.7308	-0.81482	-7.651	-4.237	-7.0424	-6.5751	-2.59	-5.7258	-4.4133	-0.68485	-6.1235	-6.7797	-1.3513	-7.0199	-7.7315	-4.08	-5.3497	-3.5812	-0.27098	-0.93551	-6.863	-5.0527	-3.9683	-3.4649	-4.3701	-7.873	-3.3673	-2.5112	-3.8198	-2.0814	-0.80587	-3.6574	-6.6661	-7.9185	-4.8551	-1.8595	-2.2838	-8.2751	-1.9874	-7.0616	-1.7066	-3.4178
-4.2995	-5.4082	-4.2945	-7.9956	-4.4957	-6.9922	-4.3242	-2.8239	-3.1664	-4.987	-1.9181	-5.6883	-2.1235	-4.1497	-7.2784	-4.1922	-9.1723	-3.4154	-2.4582	-4.3107	-8.2718	-3.0913	-7.6005	0.16609	-6.2775	-3.3154	-7.5054	-3.1791	-2.8509	-5.3682	-5.7794	-9.4928	-5.1877	-4.1113	-4.0113	-9.5018	-4.7549	-4.6516	-2.8427	-6.0431	-1.2157	-8.7443	-4.7207	-2.1547	-8.9953	-3.013	-3.0236	-5.0706	-5.9152	-2.6876
-1.6199	-3.4726	-4.8302	-1.1985	-3.5104	-5.0789	-1.3041	-3.6406	-5.7325	-2.7603	-1.1695	-2.6692	-3.9578	-4.0688	-1.7431	-0.44194	2.5131	-2.4719	-2.6279	-5.2967	-6.302	-6.724	-2.6837	-0.97772	0.86493	-4.1883	-2.3393	-1.107	0.22832	-6.0727	-4.1958	-3.114	-0.73131	-5.18	-4.2808	-0.48242	-5.0696	-2.4867	-2.9907	-2.437	-8.3787	-3.4036	-1.2015	-2.0437	-5.6809	-4.0847	1.8067	-4.6353	-6.1037	-2.8356
-4.4152	-1.1726	-8.8437	-1.6646	-0.18942	-3.2133	-4.8566	-1.6172	-3.093	-0.55219	-5.2642	0.45078	-4.2259	-5.2151	-8.0416	0.48176	1.1814	-5.0581	-3.0197	-3.479	-3.1346	-5.219	-2.5049	-4.9215	-1.5724	-4.0915	-2.3651	1.806	-4.9161	-3.4451	-1.5943	-5.9283	-6.7344	-2.924	-4.7544	-3.4273	-3.1213	-10.127	-2.9593	-6.0851	-4.9585	0.10042	-2.2325	-5.5826	0.34107	0.49786	-5.6362	-2.9763	-0.81933	-3.9453
3.8801	2.3766	1.9033	-1.2437	-2.3723	-0.11103	-1.6714	-1.9307	0.061194	-3.1531	-3.2183	-4.4291	1.2463	-2.964	-0.94604	-0.88219	-2.4587	-1.8685	0.76304	-3.7484	-1.0599	-3.7325	-3.2074	-3.1817	-0.94682	-1.4376	-5.0618	-5.1745	-0.50873	-2.2528	2.8349	-0.60496	-2.4595	-3.8131	-5.5394	-5.5976	-8.638	-1.8286	-2.3925	-5.519	-3.6298	-3.5439	-2.2745	1.5556	-0.81622	-0.46976	-4.7029	3.9485	-3.2779	-10.148
-6.734	-1.6916	-2.4382	-1.5701	-5.3409	-3.7942	-3.2728	-2.912	-1.2577	-0.99655	-0.37447	-0.070368	-1.4152	-4.5025	-5.6615	-3.5423	-1.5873	-6.8982	-5.7917	-4.5119	1.1023	-1.8094	-3.2193	-1.0161	-4.4394	-4.7681	1.6668	-2.9411	-6.1168	-2.9021	-3.6356	-1.2481	-2.3005	-3.1099	-5.5436	1.4326	-0.67785	-5.5861	-0.5355	-3.6524	-0.46245	-5.8594	-6.1109	-3.5157	-6.0805	-5.9165	-0.34888	-4.0198	-2.2578	3.5287
-11.35	-9.2236	-14.254	-11.567	-8.7555	-6.486	-10.459	-15.362	-9.27	-10.001	-9.4688	-11.818	-12.299	-11.997	-10.699	-9.9005	-10.619	-8.8066	-9.0159	-7.0973	-13.221	-8.1815	-10.528	-8.3402	-7.8188	-10.412	-5.1617	-10.738	-10.146	-12.618	-10.971	-12.212	-9.6258	-10.073	-8.8404	-15.255	-6.9962	-11.651	-12.756	-12.826	-10.178	-11.151	-13.403	-13.976	-9.8276	-13.917	-10.144	-9.3363	-14.436	-6.3015
5.2056	10.85	2.3532	8.4286	7.8467	6.2948	5.0651	3.7347	8.6932	8.4626	10.245	6.7362	5.8125	14.201	7.3381	7.0198	1.9995	3.008	8.5549	5.7787	5.1896	9.2089	8.1218	6.857	7.1588	8.9724	1.7859	3.9427	5.4639	9.5095	7.8811	8.6505	4.1917	10.51	6.4548	11.276	15.026	6.0415	10.452	8.6095	8.9913	9.0903	3.112	6.6694	8.565	3.584	7.3636	5.9168	6.6426	8.227
-5.3237	-3.486	-2.8929	-6.224	-9.2679	-5.4507	-3.5516	-10.403	-3.1024	-4.4103	-1.3878	-6.6338	-4.5524	-7.1925	-6.8926	-4.3084	-4.6145	-2.682	-7.8241	-3.8308	-1.0593	-4.5401	-6.7091	-1.8009	-7.3701	-7.0381	-1.3884	-5.7555	-5.7842	-2.5988	-3.7917	-2.3974	-6.5154	-5.4515	-2.7532	-1.7288	-5.7763	-1.8571	0.029633	-8.3803	-5.3395	-10.992	-3.9978	-4.4124	-9.4369	-5.1144	-3.4314	-10.974	-7.0864	-5.1886
-7.5496	-9.35	-12.601	-12.603	-10.816	-10.632	-13.614	-12.528	-13.682	-10.989	-11.751	-8.4369	-15.645	-13.848	-4.9883	-12.157	-8.161	-12.161	-9.8909	-8.1345	-13.913	-11.058	-10.02	-8.6035	-13.24	-13.435	-8.9998	-8.0259	-8.3672	-10.765	-10.036	-10.476	-10.358	-5.1364	-9.3586	-12.045	-14.491	-9.5195	-8.7434	-10.163	-11.275	-10.873	-14.962	-9.1501	-11.701	-6.9868	-8.4245	-8.8947	-6.4312	-10.162
1.2135	-4.7072	-3.4277	-1.6492	0.10044	-3.0447	-2.6044	-1.2353	-2.8948	-3.6263	-3.3288	-2.9597	1.4336	-4.0642	0.41968	-2.0567	-0.6517	0.43031	-0.26549	-0.27305	-1.8068	-1.0525	-0.4926	-6.6714	-0.75079	-1.4378	-2.4414	-0.98794	-2.6817	-5.6227	0.63555	-1.9596	-3.0528	3.0923	1.031	0.35743	-0.94226	1.0434	1.1153	-1.4189	-3.6208	-4.4987	-5.7532	-6.1917	-0.94654	0.32402	-7.0972	2.4998	-1.2864	-1.1641
3.8867	2.9332	-4.1503	2.2056	0.12639	0.24172	0.28495	1.251	-0.81554	2.4962	-0.46629	5.5658	0.5862	1.8675	-1.3889	-0.5753	-0.035104	2.4255	1.675	4.4233	1.1774	1.221	2.2869	1.5462	3.1156	5.7037	0.50871	3.8048	-1.4902	-0.90786	5.2697	0.28944	3.8994	-0.6594	1.8285	0.86546	2.5327	-1.3815	-0.0028826	-0.23091	0.014328	-0.24591	2.1479	1.2898	2.5869	-0.85286	3.2117	1.0208	3.5396	0.40949
-4.1917	-2.5555	-4.7842	-4.4257	-3.3876	0.53726	-5.2718	-4.1331	-3.0106	-4.1782	0.60675	1.6098	-4.572	-0.32407	-3.2623	-0.93572	-1.8693	-5.453	-7.3519	-3.7532	-7.2394	-5.8652	-6.7419	-0.34548	-0.8834	-5.7596	-1.7816	-5.6242	-0.19843	-4.1953	-2.2704	-4.4499	-0.18527	-1.3138	-2.7596	-1.3883	-4.9702	6.3539	-0.58585	0.73881	-2.2245	3.5583	-3.8168	-4.572	-4.2657	-1.0773	-3.1686	0.011715	-2.3055	-2.3806
-1.1991	0.51598	3.0997	0.12932	3.1559	-1.9241	-0.10934	3.0121	-2.0612	-1.7489	4.6785	-2.0844	0.91835	0.78971	4.6432	5.2718	0.2975	0.18472	1.2768	-3.6081	-0.32621	-0.51167	-2.8387	2.1161	3.5466	-0.5414	-0.92452	2.1713	1.838	4.0174	0.66361	0.90449	-0.85906	-0.54275	3.2951	1.2441	0.55645	3.1984	4.9062	2.1022	-1.3231	-2.1474	3.5942	-4.1978	-2.6079	4.5296	-1.477	-1.9514	0.46012	-2.2095
0.93944	1.8689	-1.0272	-4.928	-5.9353	-0.52616	1.7727	-1.1511	-4.7354	-8.4335	-4.3346	-3.5935	-5.5295	-2.987	-5.9271	4.556	-2.9888	-5.9198	-2.1569	-4.7488	-5.7033	-4.0631	-4.2921	-4.7635	-1.8974	-1.6476	-3.7201	-0.706	-1.0285	-4.7644	-9.2102	-3.9776	-5.0765	-4.0834	-3.7708	-0.11377	-3.2667	-3.0546	-4.8892	-5.2486	0.024069	-2.1254	-3.3076	-4.5925	-2.3916	-2.0175	-3.9069	-0.18439	-5.3291	-6.4668
2.8929	2.0104	1.6607	2.5084	2.8304	0.36622	5.2223	2.1356	7.1672	2.1094	3.9686	0.62788	-0.75166	3.631	4.4287	3.1849	1.2125	2.0099	0.29553	2.2514	3.8228	-0.79336	1.5155	-1.158	1.0098	1.6841	-3.0648	5.0119	2.3373	1.4436	4.764	5.364	3.4815	1.0089	4.5743	-0.81377	6.8416	5.6021	5.1093	-0.089938	4.543	-3.4984	2.3705	5.661	2.6773	0.34971	2.0987	5.4469	3.1776	2.091
-6.775	-12.462	-6.5903	-8.5849	-10.04	-9.1005	-6.6104	-9.5384	-6.6885	-9.7176	-9.9114	-10.174	-10.965	-12.826	-7.1887	-9.3676	-8.3642	-16.724	-5.2123	-9.8151	-10.315	-6.7879	-7.296	-11.55	-5.8458	-10.36	-1.7228	-9.9502	-6.6896	-7.3854	-9.7196	-7.1687	-9.3072	-8.3284	-11.152	-11.68	-9.8617	-12.255	-3.1801	-11.93	-7.0311	-10.676	-10.468	-8.4613	-11.316	-8.7595	-11.248	-10.577	-14.244	-10.323
-0.52252	-1.189	-6.4614	-1.4268	-1.2426	-5.6797	-2.421	-7.4988	-4.1007	-3.9167	-8.0081	-5.7594	0.91699	-6.2647	-0.3358	-3.0924	-3.1764	-2.5939	0.32553	-7.5299	-4.9738	1.0704	-2.5919	-1.5013	-7.0557	0.13167	-6.5984	-4.9866	-1.6606	-1.8482	-0.027048	-1.5689	-7.4263	-0.89512	1.4539	0.75504	1.3542	-5.3319	0.84372	-0.47921	-0.85603	-4.8009	-0.47002	-2.1438	-3.4468	-4.2989	-2.8588	-3.5324	-2.5586	-6.6185
-19.782	-22.634	-23.199	-20.352	-23.858	-24.332	-22.342	-22.678	-20.176	-21.245	-18.833	-22.073	-19.314	-19.823	-20.914	-20.762	-21.511	-20.494	-24.787	-14.068	-23.888	-20.518	-18.313	-21.996	-18.561	-20.526	-22.258	-23.453	-20.72	-19.002	-23.537	-25.6	-15.216	-18.512	-20.873	-23.933	-25.535	-19.082	-20.684	-20.643	-21.403	-22.763	-24.024	-22.468	-16.798	-21.49	-26.635	-19.823	-22.736	-17.631
-10.642	-8.5369	-12.674	-9.8845	-13.917	-11.629	-13.181	-9.131	-10.869	-10.029	-13.117	-15.024	-11.905	-14.161	-9.2526	-12.093	-10.987	-14.34	-13.099	-9.0648	-14.144	-11.044	-11.056	-12.824	-12.151	-9.816	-14.884	-12.392	-10.199	-8.9089	-13.632	-9.3314	-9.0151	-10.749	-14.11	-12.954	-14.578	-9.0926	-12.554	-7.6601	-9.3752	-11.316	-13.468	-14.088	-3.964	-13.348	-9.9132	-8.9689	-14.853	-11.963
1.6445	-0.88955	2.8543	-2.0048	-3.4933	3.2385	3.1677	-2.1821	2.2296	-0.764	-2.7267	0.54085	5.4035	-0.49414	-0.073459	-3.3419	0.35545	4.0926	-3.5162	-3.856	1.5515	-0.80468	0.52241	1.0182	2.4594	-0.21927	0.28415	-1.7665	-3.4048	-0.047119	-1.6506	-1.0706	-0.55337	-0.17711	-2.2434	1.8424	0.18037	0.79097	0.50791	0.31276	0.43862	4.8793	-2.572	3.4503	2.0252	3.6057	-4.0572	-4.6862	-0.61263	-4.2517
-5.4292	-3.9604	-7.0826	-3.9987	-9.8969	-1.5849	-4.9305	-4.6442	-3.2215	-6.9666	-5.5457	-8.6595	-7.5244	-5.2681	-3.4766	-5.6315	-9.6981	-8.1999	-7.9092	-10.126	-8.052	-4.7164	-5.6232	-3.5052	-6.4805	-4.9428	-5.9438	-7.6555	-5.5165	-3.4197	-3.5179	-9.3807	-8.1622	-6.3137	-5.226	-6.5938	-5.1473	-2.9117	-8.0268	-8.4548	-7.8103	-7.9504	-5.7617	-8.4555	-7.2193	-4.7838	-7.2874	-7.8003	-9.1037	-1.092
-0.73428	-1.7126	-4.7106	-3.883	-2.5582	0.9084	-1.079	-3.4505	-2.6548	-4.9248	1.2446	-3.7147	-2.0055	-3.906	2.2113	-3.6783	-3.9105	1.831	0.19103	1.1502	-1.3101	-5.5188	-2.228	-4.7676	-0.037354	-5.4635	1.8338	-0.24114	0.43351	-8.2798	1.7047	2.506	-5.5736	1.5337	-5.1929	-7.4058	-1.0014	-2.3759	-3.3865	-5.3609	-4.9315	-0.33876	-1.5295	-2.5091	-2.5814	-0.82978	1.2836	-1.2259	-3.8806	-5.5309
-0.57037	3.8538	0.56559	1.8583	3.0511	-0.16068	1.9879	3.8044	3.5266	2.2254	-0.28551	4.1433	4.5649	5.5197	3.5891	3.6733	1.4247	-0.1019	1.1677	2.9503	4.7705	1.2062	2.9403	0.65344	3.1402	1.2785	-0.18139	2.3047	1.0732	0.30723	-0.10942	0.76019	3.0194	1.1592	1.615	3.7968	2.5578	-1.3616	-0.91987	-4.4013	-1.0157	6.1729	-1.1754	2.1082	0.62187	3.0847	-0.80499	-1.3071	-0.92265	-4.3872
-20.539	-18.332	-20.016	-19.579	-19.067	-20.687	-20.246	-22.615	-18.237	-20.735	-20.596	-22.306	-22.045	-17.235	-18.036	-17.817	-22.626	-22.215	-21.798	-23.022	-19.482	-15.685	-20.409	-19.614	-21.93	-20.411	-21.939	-22.508	-20.183	-21.519	-20.675	-19.343	-20.975	-22.576	-20.742	-22.809	-24.45	-22.839	-19.501	-16.397	-18.628	-19.849	-28.162	-23.696	-22.284	-19.248	-19.748	-19.02	-21.264	-21.627
1.263	4.092	3.0512	1.3798	0.43423	-2.4957	7.1809	0.93182	1.1026	3.7644	2.0198	5.4634	0.87256	5.3984	5.9542	4.7505	2.4811	4.539	6.8136	0.66633	2.6867	0.34064	-2.2984	1.1122	0.30341	7.287	-0.02525	1.0101	5.8002	5.9505	6.1833	-0.26663	5.9422	-2.6002	-1.0867	1.2295	-2.5266	4.8139	-0.058061	-1.1496	3.5759	-0.74804	0.47893	3.4067	5.1841	1.646	-2.0172	1.8766	-1.2502	-0.55058
2.0248	1.3536	-0.14055	0.12539	2.9217	0.050477	1.6095	-3.9161	0.84968	-0.39398	-2.2584	1.6081	0.96067	1.5962	2.7239	1.1432	8.2441	4.0558	1.0649	4.4236	-0.66193	-1.197	2.0845	0.38346	-0.77542	0.046288	-1.455	-1.2636	2.9158	-0.82371	-1.5082	-0.78748	3.5812	0.45913	1.644	3.2005	1.79	3.0186	-5.5544	2.0901	1.1814	2.1689	2.6334	3.5234	2.2546	1.1444	2.5649	3.8869	-0.55959	1.4021
0.11762	-0.82785	-0.82758	1.4197	1.5851	-1.7133	-3.3158	1.2555	-1.8052	-0.44443	-4.5401	-0.98289	2.2492	1.3587	1.4795	1.0972	-1.7436	-2.269	0.76239	2.2464	-1.1041	-1.7411	0.50365	-0.90691	-0.92378	3.3265	4.2577	4.4169	-1.2337	-3.6116	-2.6991	-0.81248	-0.17427	-6.1298	2.5997	-0.36304	-1.1844	-1.4124	4.9852	-2.4708	1.87	0.97457	-0.72979	-0.9449	0.09611	1.6144	4.2785	-5.4335	2.2013	-1.0243
-7.8166	-6.3228	-3.5162	-0.56262	-4.995	-3.951	-8.034	-1.3161	-2.7795	-3.6324	0.33433	-4.0243	0.47048	-7.0677	-2.2219	-0.7537	-1.7791	2.3603	-3.4352	-6.1942	-3.572	-4.6864	-0.42169	-8.0058	-3.9876	-3.1873	-0.017231	-3.3324	-2.8362	-2.5144	-5.3046	-4.5508	-3.7652	-2.7919	-4.2008	-2.447	-7.0896	-3.5731	-3.6497	-1.4498	-3.1451	-7.0535	-2.9354	1.0276	-3.5803	-9.165	-3.777	-3.7453	-5.2018	-1.0977
4.2536	-3.9351	2.3366	-3.0013	-3.6969	-0.28461	2.3836	-1.6409	-0.06649	-3.2017	0.31384	-4.0304	-1.5574	-4.7067	-0.87853	-0.39658	1.3233	-0.31713	-3.3935	0.57044	-4.7012	-2.3162	1.7446	-0.48701	-2.1828	-1.9132	-3.5288	0.86047	-5.3572	-4.274	0.22106	-10.216	2.4917	-4.6801	-2.6796	-1.6253	-2.895	-1.7244	2.7822	5.8086	-2.8961	-2.3836	-3.7864	-0.49492	-1.7573	2.0887	1.5495	0.95568	-3.4194	-1.9637
-14.875	-12.559	-16.214	-14.482	-11.384	-13.77	-19.278	-13.888	-10.948	-11.678	-16.832	-10.018	-11.615	-10.936	-16.417	-13.428	-12.242	-15.331	-12.946	-15.5	-13.476	-12.4	-11.791	-10.624	-13.704	-13.223	-19.973	-15.181	-11.611	-17.196	-18.665	-18.479	-12.888	-17.615	-15.565	-13.879	-18.268	-14.392	-17.176	-19.602	-10.477	-14.509	-10.441	-14.402	-11.72	-17.571	-10.684	-13.742	-14.163	-14.023
-6.0826	-1.5739	-6.3265	-1.3639	-6.7275	-6.0428	-11.598	-3.2519	-3.7802	0.3631	-7.1331	-0.71036	-4.0749	-11.428	-2.048	-1.299	-5.1168	-6.1976	-0.47256	-0.26666	-5.0167	-6.9921	-5.2288	-3.7457	-4.0924	-3.9847	1.5338	-4.5516	-3.2943	-6.1796	-10.316	-5.9834	-7.0502	-6.6652	-4.0844	-5.9781	-8.2745	-7.04	-5.2426	-4.7614	-3.9934	-4.5856	-11.924	-3.6201	-4.9755	-8.5053	-4.491	-5.3932	-4.6996	-6.5552
-7.2264	0.67234	-5.9711	0.36756	-3.2362	-7.643	-0.17545	1.9374	-2.7543	-5.0042	-2.9795	-2.428	-4.1433	-4.1894	-4.2833	1.6183	-5.9805	-0.89975	-6.9827	-1.606	-1.9134	-2.8283	0.53174	-3.0916	-4.4598	-6.1126	-1.7441	-5.3937	-4.0998	-8.3186	-3.4029	-2.4962	-5.645	1.6113	-2.2151	-4.3954	-2.0697	-5.8105	-6.7144	-2.7994	-1.3371	-3.3861	-2.2086	-4.7651	-4.6735	-1.3582	3.3184	-7.6879	-1.9674	-2.6797
-0.75172	-0.079455	-2.016	1.7806	0.82201	0.37077	-1.8616	0.77629	0.8114	2.6816	-3.7249	0.51667	0.016924	-0.26339	-2.6744	5.6597	-0.80728	-0.82432	5.2354	0.78627	1.9428	-2.3065	-1.4886	1.6037	3.1651	2.9745	-6.6164	-5.7153	2.541	1.8588	0.54737	1.1565	0.078119	2.3227	-0.40935	1.4711	-0.5535	-1.1156	-3.3597	1.286	-2.182	0.14291	-1.3226	1.0317	-3.4455	-1.6846	1.8042	-0.49565	2.3445	2.9295
-11.941	-3.5296	-11.625	-10.531	-14.378	-16.198	-11.432	-12.61	-11.303	-9.5748	-11.731	-10.891	-11.357	-8.4179	-11.438	-16.024	-12.916	-10.768	-12.874	-13.633	-12.243	-16.667	-10.299	-14.055	-14.137	-13.663	-9.2852	-13.507	-8.3683	-5.6631	-12.211	-11.42	-11.263	-11.074	-8.9818	-10.086	-14.418	-4.1097	-7.8832	-9.3639	-7.0032	-12.484	-13.948	-11.148	-11.226	-9.2797	-15.367	-12.119	-10.84	-11.119
0.85515	4.2337	2.5668	-1.1707	-0.94914	-5.5025	1.8379	-1.1947	2.3038	-1.6259	1.0199	-3.2072	0.35714	-2.7523	-0.095903	-2.1073	1.7433	-2.1192	5.1566	1.2538	1.2928	-3.3107	-0.66781	3.5491	0.13496	0.74968	0.020289	1.8339	-0.044957	-2.8033	0.78165	-0.05141	0.5819	0.69098	1.6241	2.2925	-0.81889	-1.7146	-5.7524	-3.6712	0.75055	0.82487	1.0599	1.6571	0.19205	-0.67638	-2.2853	-2.6447	-0.44253	-5.6939
-11.299	-12.406	-11.262	-6.5857	-11.643	-10.666	-10.202	-16.898	-16.183	-15.11	-11.154	-13.095	-11.866	-16.942	-12.465	-14.28	-14.759	-15.889	-14.626	-16.565	-14.897	-15.153	-14.594	-10.492	-14.267	-18.029	-15.344	-13.829	-16.057	-17.695	-15.16	-14.356	-15.706	-10.858	-17.876	-16.266	-15.216	-14.201	-12.618	-11.377	-9.2778	-13.53	-9.2323	-16.105	-17.135	-12.848	-11.296	-10.684	-11.759	-18.199
11.465	1.4303	5.871	7.2744	6.2596	6.676	9.8696	6.178	2.2635	1.0001	3.089	8.2228	2.0285	2.2311	3.4652	3.6582	3.0418	0.46684	2.9474	1.9623	-1.0325	1.4855	5.8936	6.2036	2.7555	3.7782	8.479	0.76335	9.2905	3.8822	4.4124	2.0351	3.7186	5.5062	1.9852	5.7435	5.5703	7.5247	8.9114	4.0962	1.9865	7.5507	3.7285	8.9398	8.2219	4.6759	10.739	3.4752	10.725	4.7978
-19.764	-16.702	-15.896	-14.201	-13.624	-10.677	-12.832	-18.638	-12.181	-12.058	-17.391	-13.388	-15.254	-13.642	-15.395	-18.356	-15.519	-17.387	-13.507	-11.288	-16.769	-15.048	-10.773	-17.843	-11.686	-14.505	-15.961	-12.265	-16.016	-14.753	-15.526	-13.967	-12.812	-15.105	-12.749	-10.753	-13.584	-12.894	-14.797	-17.419	-18.348	-16.313	-12.44	-19.856	-17.495	-15.786	-13.942	-16.202	-18.545	-14.57
-2.9975	-3.6397	2.3821	3.5583	1.4505	-4.7088	-1.1229	-2.3544	-1.7414	-1.3125	0.63672	-1.7572	-5.1535	-4.9888	0.02117	-0.057616	-1.2969	-5.9823	0.35076	-0.8949	-0.1356	-4.6269	-2.4195	1.1113	-3.3099	0.15594	-3.3196	-2.3371	-1.6319	3.078	-1.3639	-1.4488	-8.297	-7.6307	-3.7859	1.5918	1.1785	3.5422	-1.2535	-1.864	-6.0421	1.3945	-2.5225	-1.589	-3.5908	1.7192	-2.7696	-1.8074	-2.8159	1.5591
-6.266	-8.7658	-6.4243	-6.0042	-4.7724	-9.613	-5.1419	-1.8976	-6.6439	-8.7335	-7.1359	-8.5078	-8.212	-1.9418	-2.4306	-2.7388	-7.8456	-4.7117	-7.741	-1.0358	-2.513	-0.98096	-7.0165	-6.7501	-2.3195	-3.6436	-1.6735	-3.2329	-9.422	-7.2423	1.1475	-4.4339	-4.2485	-5.7561	-5.2554	-5.8551	-0.70014	-1.0968	-7.4106	-8.2475	-10.622	-6.3853	-4.9372	-3.7772	-5.9537	-5.7094	-9.3096	0.17702	-2.9613	-2.7463
2.5746	-1.0769	2.813	0.22814	2.2972	6.3471	4.5309	3.3818	1.2107	3.8064	1.5573	2.7729	4.0892	4.3624	5.8533	2.9077	2.664	0.37146	3.4152	4.5802	0.48824	-1.5791	-2.9176	7.6269	-0.46251	0.55636	-0.10374	3.7427	5.5538	6.3087	0.78342	2.9078	-2.3608	3.4425	1.5867	-1.2027	-0.38173	1.2607	1.4746	1.9979	-0.064858	-3.3506	1.497	-6.9636	-1.0112	-3.4165	-1.118	3.2073	5.9586	1.6465
-8.3328	-10.008	-10.376	-13.203	-11.143	-12.942	-12.444	-12.358	-9.5857	-10.132	-11.707	-8.8114	-13.959	-15.062	-10.54	-13.78	-11.499	-14.683	-13.489	-9.2588	-11.052	-14.994	-8.2219	-6.7297	-9.5404	-7.5329	-15.912	-11.671	-9.8185	-8.3617	-8.2743	-6.3269	-7.9024	-11.404	-14.064	-12.521	-9.4958	-12.763	-12.641	-11.371	-11.016	-11.764	-13.059	-10.058	-14.082	-8.8272	-12.646	-7.846	-16.862	-11.691
-3.4154	-15.013	-8.4905	-9.0059	-2.4522	-12.791	-9.0579	-14.68	-9.3796	-10.64	-14.085	-8.8024	-10.65	-7.4944	-8.1799	-14.184	-6.1209	-9.9782	-6.5062	-6.8305	-10.76	-8.7263	-11.298	-9.7293	-11.823	-7.2353	-10.469	-11.157	-10.068	-12.721	-11.076	-10.302	-5.5716	-13.252	-13.921	-9.7323	-12.478	-13.368	-7.8384	-14.227	-6.8541	-11.957	-10.367	-13.454	-9.3477	-14.21	-9.0593	-14.458	-10.911	-8.9718
-12.822	-14.642	-9.8361	-9.2604	-10.422	-11.479	-11.038	-11.639	-14.385	-12.107	-12.254	-13.76	-13.752	-13.088	-13.119	-9.9477	-14.2	-11.025	-10.869	-17.575	-13.108	-14.664	-15.138	-10.298	-17.827	-16.426	-15.018	-16.054	-13.875	-9.3262	-13.876	-13.322	-9.9238	-14.085	-12.978	-12.06	-10.297	-13.761	-12.988	-12.881	-11.075	-13.826	-19.294	-11.854	-16.641	-10.37	-12.645	-12.505	-12.829	-15.777
1.9358	1.9383	-3.4164	1.0791	2.0193	1.1215	-2.2705	3.4767	-1.1374	-6.2957	0.25193	-1.8438	-3.3643	-0.24535	-2.6808	2.3793	-2.5109	0.5926	2.7203	-0.51186	-1.4405	1.4199	2.3377	-4.5259	-2.2859	-0.043813	1.4485	-0.93351	1.3436	2.1171	0.43534	2.1434	0.55596	-2.2389	-1.4131	-4.9559	-3.3701	-2.0258	-2.7135	-3.385	-1.6269	0.33312	2.2466	3.8476	-3.3987	0.79602	1.31	-3.5467	-0.67851	-0.61832
-20.106	-23.131	-24.043	-20.964	-25.176	-22.855	-23.526	-22.344	-17.785	-22.929	-21.307	-19.079	-18.418	-16.004	-21.646	-24.269	-22.477	-26.388	-26.517	-28.982	-24.465	-20.458	-24.019	-20.538	-18.117	-18.967	-20.272	-23.253	-18.829	-19.577	-15.141	-22.567	-19.76	-22.234	-21.796	-23.266	-20.677	-23.032	-28.257	-24.459	-22.582	-22.435	-20.632	-23.925	-19.923	-26.866	-26.455	-23.953	-23.072	-21.722
-5.3699	-10.036	-10.19	-12.798	-7.0491	-10.953	-9.0943	-13.37	-9.7922	-11.872	-12.946	-9.2777	-7.7068	-11.069	-10.385	-7.5193	-9.0037	-12.779	-10.831	-11.44	-8.8255	-8.228	-12.608	-8.5638	-7.2454	-12.337	-6.6523	-7.5909	-9.8461	-10.845	-10.358	-13.919	-11.359	-10.242	-15.196	-7.5082	-11.419	-12.488	-14.484	-10.724	-9.7135	-10.902	-8.6139	-12.053	-7.3915	-7.2895	-12.475	-7.9481	-14.221	-9.1731
-5.4309	0.80673	-6.1591	-2.9757	-0.23373	-5.8596	-2.6474	-4.8096	-8.3227	-4.416	-0.56192	-4.2977	-1.803	-9.6341	-1.6009	1.6511	-11.294	-0.53483	-5.2722	-3.8938	-3.4231	-6.5655	-0.65417	-5.8365	-4.4796	-6.1318	-8.3038	-3.5093	-2.0525	-1.8437	-8.1625	-4.2849	0.21085	-6.9061	-6.9112	-3.5886	-3.6431	-4.7128	-2.3946	-6.8914	-5.406	-6.0362	-7.8084	-5.43	-3.1032	-5.9527	-3.8991	-4.8046	-7.9929	-0.99898
-1.7183	-4.636	-3.2808	-4.7765	-3.5399	-5.796	-6.5713	-3.7705	-2.788	-4.8437	3.13	-5.7581	-4.2209	-4.9084	-7.9396	-2.8017	-4.9064	-6.3275	-1.7081	-4.5901	-4.6557	-7.1703	-5.3136	-6.3728	-5.3376	-6.4899	-2.9257	-4.4469	-6.932	-4.218	-7.2434	-2.6553	-2.4682	-1.3869	-1.5299	-1.6794	-2.7851	-5.1557	-5.331	-7.2196	-4.3795	-3.1186	-5.1263	-4.2459	-5.8176	-5.2193	-2.1797	0.58522	-5.0281	-4.2829
-3.5284	-2.3248	-1.2907	-3.3174	-2.8296	-1.3868	-4.4566	2.1849	-4.2703	-1.0683	-0.80326	0.68775	-4.7272	-3.0422	-6.5571	-4.3496	-3.0389	-2.1521	-6.9293	-3.6428	-3.8582	-3.5518	-0.063293	-0.22849	-0.87385	0.83923	0.72896	1.037	-1.6664	-2.4288	-7.2451	-2.1032	-1.7457	-4.4366	1.2595	-0.9385	-1.0202	-1.1096	-5.8927	-3.5833	0.59148	-3.636	-1.8407	-10.534	-1.4626	-1.81	-2.5942	1.7236	-3.5384	-1.2646
-9.0724	-2.3204	-5.1512	0.96099	-5.7599	1.7374	-5.0926	-4.7849	-4.2046	-8.5488	0.72889	-5.5926	-5.5591	-2.8194	-4.5816	-2.1392	-2.1055	-5.3573	-8.204	-2.1817	-1.248	-5.9155	-4.407	-4.6911	-5.9602	-3.8256	-6.101	-5.467	-2.9881	-5.1148	-3.4515	-4.6681	-2.8604	-5.1428	-1.219	-7.3765	-2.7804	0.2319	-6.3307	-0.51309	-4.8346	-7.1972	-6.8131	-4.5562	-1.8261	-5.8246	-6.0989	-3.1421	-1.0321	-2.1278
-14.054	-17.331	-13.931	-14.513	-12.255	-12.839	-10.051	-11.089	-16.674	-17.798	-13.952	-16.782	-11.896	-9.638	-12.909	-12.545	-15.3	-13.654	-12.264	-15.146	-17.946	-19.128	-10.094	-9.7461	-14.34	-17.023	-12.488	-11.381	-14.89	-11.831	-16.44	-10.486	-14.173	-11.331	-12.447	-13.296	-11.783	-9.0372	-15.691	-14.395	-12.369	-8.0206	-8.3588	-13.47	-13.349	-22.643	-11.197	-19.374	-15.037	-14.871
-3.8184	-10.723	-8.5011	-6.9085	-12.607	-13.032	-5.9566	-13.355	-10.798	-12.03	-8.0617	-12.528	-7.733	-7.8366	-10.253	-9.4396	-9.0071	-7.0962	-8.9904	-9.3436	-5.863	-13.791	-5.1359	-9.6238	-8.9827	-9.2813	-9.1414	-3.7474	-8.5723	-9.7612	-8.3357	-8.332	-10.339	-10.545	-9.517	-7.8102	-6.2093	-9.3484	-10.177	-10.051	-6.0636	-6.9616	-11.809	-2.6251	-10.851	-2.5909	-8.0558	-7.1679	-11.523	-5.6606
-6.2006	-13.331	-4.9913	-6.6731	-6.322	-6.7861	-8.5167	-6.1189	-7.3554	-3.3088	-5.7062	-7.7335	-11.558	-7.2822	-8.1713	-4.9562	-8.2843	-2.754	-9.5168	-7.7829	-6.3679	-5.5208	-10.207	-9.6725	-3.1833	-8.9005	-7.1851	-4.5173	-10.815	-5.3384	-3.213	-7.6722	-6.1098	-2.7493	-9.2368	-7.0626	-11.63	-6.8762	-8.485	-5.2071	-9.4072	-3.7508	-8.4321	-9.2059	-7.1084	-10.303	-11.661	-12.291	-9.551	-11.707
-12.885	-10.344	-10.642	-11.994	-14.032	-15.299	-10.124	-9.5533	-11.783	-11.868	-11.327	-7.5828	-16.979	-13.316	-11.45	-13.667	-16.034	-13.578	-12.615	-8.9676	-11.457	-13.177	-9.7298	-8.9928	-9.0018	-10.045	-8.3394	-13.351	-12.3	-10.983	-11.531	-12.126	-8.4273	-12.829	-15.274	-11.346	-8.4292	-9.7074	-12.796	-14.042	-11.706	-14.306	-7.606	-9.6878	-9.7733	-9.2824	-11.268	-15.521	-12.686	-13.152
-0.21379	2.7056	-1.4393	5.8776	0.77042	-4.5817	0.26944	-3.9106	0.61537	-1.8069	3.2305	4.1424	-5.7492	0.23426	-3.2057	1.5825	4.4556	2.8519	2.6155	2.2814	-1.8676	-0.76744	-2.3208	0.76015	0.09926	3.4024	1.1027	-1.6454	0.63852	3.1465	1.4746	-0.24221	-1.7064	0.77342	-1.7611	0.5161	-1.9713	2.4505	4.7109	1.1872	-1.3397	1.5812	2.9344	0.89685	0.3277	-2.2806	-0.49029	-0.85874	-0.15491	1.7684
4.7103	1.5384	5.7178	0.12939	-2.4927	2.8984	2.974	-2.1774	0.52091	0.64888	5.4023	0.24238	2.0329	-2.491	-1.5251	4.5802	0.1842	-2.8116	1.1992	-1.2386	3.7287	-1.7163	0.55542	1.8883	-3.1099	-0.75016	0.32188	4.9678	2.2854	-1.4277	-1.2047	-2.2743	1.0886	-2.9595	-0.12902	-0.69099	0.6473	-2.0644	0.93019	2.4337	-2.6866	-7.0374	-0.94226	-3.7832	1.5142	-0.15335	-1.7937	1.834	1.4098	-0.51207
-8.4155	-11.712	-11.279	-9.8877	-9.6326	-5.4233	-11.765	-10.064	-9.2922	-8.7229	-10.286	-11.97	-10.499	-12.64	-13.579	-9.1656	-9.6837	-9.2947	-8.7243	-11.564	-7.8078	-13.971	-8.6676	-9.885	-11.862	-4.6737	-8.904	-9.6452	-6.6904	-10.62	-12.894	-11.385	-12.189	-11.626	-7.136	-11.495	-7.0859	-10.784	-8.4296	-10.403	-12.259	-7.1741	-11.994	-11.971	-11.255	-8.4232	-9.2955	-14.022	-9.1468	-9.2658
-3.4425	0.066072	2.8803	-3.0452	6.3773	-3.8669	1.5025	0.2941	0.79566	0.85294	2.2508	2.4509	-2.8513	1.3211	1.6508	-1.5128	3.0755	0.47263	3.5544	-0.29025	-1.0451	-0.45006	-1.2633	-0.74417	-0.39489	-0.26215	3.7252	-3.9669	3.9039	3.6593	0.056635	1.8202	-1.2388	0.56179	-4.8607	-1.2165	5.3812	1.6702	0.93821	-2.678	5.9881	-1.3753	1.9071	5.5649	3.965	-2.8475	-1.4227	-2.5277	5.3077	-0.86885
5.0645	5.522	4.6739	10.425	4.8442	7.1083	8.7578	4.6889	8.5841	9.3867	5.1122	5.3574	0.53025	7.3473	4.5433	7.3922	8.3608	5.1891	1.0629	2.7121	3.8791	4.874	2.7453	4.9339	6.2652	9.5966	7.6976	5.2252	2.2528	3.7636	2.9809	5.4162	2.1922	6.5283	-1.9931	11.26	4.4221	6.1599	7.1123	4.8062	2.6551	6.0515	8.0969	4.9671	6.2419	4.8011	9.4508	3.5384	0.41104	8.4712
-10.975	-11.425	-13.047	-11.458	-15.256	-11.111	-17.303	-11.789	-11.124	-17.793	-10.618	-7.1562	-8.3523	-13.882	-12.852	-11.688	-7.4651	-9.3779	-12.702	-10.333	-11.159	-12.314	-6.286	-12.721	-11.836	-12.216	-10.136	-9.811	-13.032	-7.1474	-10.706	-17.843	-10.771	-11.901	-7.8641	-9.5686	-11.147	-13.03	-14.12	-10.667	-10.595	-9.9649	-8.2898	-7.3749	-11.562	-11.627	-11.53	-12.66	-8.6147	-16.342
2.7068	1.1093	-1.3896	0.1083	-1.9355	3.5445	-2.2444	-3.0008	0.2561	-0.67331	0.62577	-4.1173	-1.3091	-2.3946	-3.8295	-0.81507	-0.36844	-5.4213	-4.0525	-2.6558	2.0006	-2.9779	-1.1952	-3.4839	-0.22788	-4.1753	-4.7012	0.4657	1.8102	-2.0245	1.4061	2.1694	-3.2253	1.2761	0.89329	2.0894	0.19407	1.6749	-5.3391	-0.29141	1.8651	1.1995	-3.1085	-0.26161	1.7211	-1.02	-1.8337	1.1119	-4.0177	3.1984
-9.2673	-8.1964	-8.8618	-8.9446	-8.3298	-12.835	-5.3489	-5.3865	-12.769	-13.647	-5.5847	-8.0914	-9.2615	-5.9479	-11.698	-10.963	-12.763	-10.904	-9.151	-11.439	-10.757	-7.7008	-7.3935	-10.191	-8.3816	-7.4642	-8.2147	-7.2759	-7.2028	-6.4357	-11.139	-7.7847	-7.4853	-9.8683	-10.556	-7.5557	-7.4984	-13.759	-11.494	-8.2023	-7.2835	-13.288	-6.438	-7.9537	-7.5295	-11.329	-10.929	-6.1419	-2.6938	-9.6566
1.0796	6.6988	10.13	6.8464	10.395	9.2862	7.2932	8.7996	5.9007	8.4785	11.414	11.48	5.3108	10.126	8.3833	4.6703	4.8714	9.1414	10.328	12.987	6.4875	5.0579	10.932	6.8425	5.7358	11.481	10.968	4.6699	7.1092	10.078	8.9754	8.163	5.197	6.9112	10.28	5.935	9.0169	7.8517	7.8903	8.3928	6.6186	8.7689	6.7271	6.6596	7.072	6.2214	12.208	9.4151	5.2822	7.9449
-6.6415	-7.0405	-7.3649	-5.792	-6.5978	-5.6581	-7.4675	-6.3497	-3.9755	-4.3986	-3.613	-6.199	-1.1285	-7.2356	-3.4575	-6.4838	-4.5185	-8.9695	-6.9755	-3.6334	-3.1992	-3.8147	-2.4666	-3.2995	-3.4803	-0.86454	-7.3083	-7.8649	-4.0983	-6.3581	-6.3107	-6.7328	-6.8135	-8.3095	-5.7307	-4.497	-5.6744	-6.3441	-0.43584	-5.3182	-4.1764	-1.9514	-5.3305	-5.0785	-5.1695	-6.2971	-1.4902	-4.3971	-7.7422	-7.7398
-20.657	-9.378	-12.458	-12.827	-10.47	-10.641	-12.013	-17.772	-7.7995	-13.315	-12.782	-14.732	-10.484	-11.339	-10.208	-11.624	-9.6236	-15.951	-11.304	-10.957	-13.285	-12.128	-12.355	-14.171	-13.652	-10.249	-10.695	-16.267	-11.637	-14.903	-13.485	-14.052	-15.015	-11.325	-11.752	-13.555	-11.923	-11.617	-16.852	-12.408	-10.466	-11.56	-13.229	-13.403	-14.016	-11.213	-14.145	-12.165	-11.637	-12.802
-12.345	-9.8902	-10.305	-9.186	-6.0485	-13.476	-11.342	-15.038	-8.1677	-9.6024	-14.838	-11.691	-9.5253	-12.558	-7.1181	-10.903	-10.921	-6.642	-9.7232	-8.9918	-13.642	-13.062	-11.528	-8.7901	-11.322	-13.467	-10.272	-8.8664	-6.3464	-10.785	-10.864	-9.0313	-12.31	-7.0386	-11.416	-11.655	-14.234	-14.713	-11.763	-6.8686	-10.77	-12.378	-12.278	-7.6062	-12.261	-9.4087	-11.424	-14.411	-7.5288	-11.55
-2.8283	-4.0392	-2.217	-3.6179	-4.0935	-1.6595	-4.2109	-5.8599	0.11626	-3.228	-2.8042	-3.5322	-1.5409	-5.9129	-3.3093	-4.4428	-2.0767	-1.1513	-5.7229	-1.6614	-1.1564	0.98522	-4.7965	-2.6143	-3.2997	-0.57528	-0.49856	-4.8345	-1.6116	-6.248	3.5656	-3.8603	-1.064	-0.84225	-5.9656	-2.423	-1.4887	-0.13955	-1.898	-1.8534	-1.2462	-0.93205	-5.8733	-2.7103	-1.4059	-6.2319	-3.638	-2.0286	-2.9595	-2.487
1.3793	4.7544	-0.21792	-1.3011	2.5495	4.65	1.4023	3.0293	2.8159	5.8526	2.2303	-0.75028	0.15981	1.4966	-0.29324	1.8976	2.6647	-0.23237	0.98663	1.0788	1.3875	2.0076	3.1493	1.5245	3.7469	1.2872	5.5307	4.6897	-0.99923	4.5832	4.7177	5.1434	4.0574	5.2682	-0.81303	2.5357	4.0785	1.1337	1.7922	3.1819	4.71	2.1496	0.2775	-1.0684	3.2013	0.42825	0.51959	4.0743	-0.44513	6.3145
-14.761	-17.431	-13.657	-12.748	-12.022	-16.059	-19.037	-14.515	-18.369	-17.508	-11.489	-10.278	-11.548	-15.764	-20.835	-16.42	-11.337	-16.135	-13.384	-15.19	-16.683	-17.403	-14.915	-12.997	-14.274	-17.792	-14.52	-15.75	-14.664	-13.093	-14.644	-11.498	-10.701	-14.532	-14.7	-13.34	-11.741	-12.903	-14.177	-12.94	-16.067	-12.502	-17.34	-9.7631	-11.238	-16.03	-13.292	-11.638	-16.256	-11.172
3.517	7.2497	7.3746	6.0342	8.0601	6.7683	5.1079	7.3449	6.6719	9.5445	8.4777	9.4936	11.89	8.3202	5.5927	6.727	5.7818	0.68142	4.0964	6.9194	6.6889	5.9924	5.7314	9.9253	1.6127	9.4024	11.513	2.2272	6.653	4.4644	2.5393	6.1958	8.5535	8.1181	6.2955	1.6128	5.5057	6.6786	6.1445	10.037	1.9771	9.61	5.646	6.7586	6.4552	7.4004	9.9345	9.9937	6.4865	3.2189
2.7875	5.8973	2.3032	0.1743	-0.32114	1.5497	2.5481	1.6425	2.5099	1.4314	5.1504	-1.7155	4.6641	2.7167	-1.4417	1.5928	1.7647	6.2452	1.359	-0.21782	0.96906	1.9868	1.1483	-1.3932	2.1073	2.9846	2.3079	-0.96438	3.2704	5.9346	1.0879	3.1865	-4.1712	2.8274	1.0135	3.3877	3.3629	2.925	-2.5827	2.1472	5.6936	3.7588	2.5962	4.7398	1.4468	-0.1711	3.0934	-0.38344	3.2632	2.8705
-7.7109	-2.5294	-6.4244	-3.9564	-5.7343	-6.635	-4.8436	-4.8239	-7.0681	-9.0986	-9.6155	-4.8974	-8.5984	-8.4559	-4.5219	-3.7473	-2.1384	-2.8456	-3.5949	-3.7817	-7.8815	-2.8255	-4.2078	-7.6737	-3.2476	-2.2326	-7.6054	-5.0597	-7.2875	-4.2587	-2.5254	-6.4791	-6.0154	-4.0119	-2.6535	-6.8828	-2.9487	-3.5519	-3.0881	-3.6417	-5.0755	-1.673	-4.8487	-2.2938	-7.2399	-2.6922	-7.5415	-4.0503	-5.4367	-10.374
-4.5044	-3.6222	-2.2342	0.8638	-2.2507	-2.5876	0.30694	-1.9002	2.1293	1.4021	1.1733	0.02819	0.47454	-2.1863	-1.5513	-0.44308	-0.35976	1.9226	0.2768	0.70563	5.2849	2.6813	-1.1981	-1.7233	-3.1521	0.26957	0.2479	7.0554	0.492	3.9715	-1.4648	-1.0299	2.291	5.1441	2.7684	0.81582	2.6447	5.1281	3.28	-0.039928	2.2998	-1.8198	0.89616	-2.4007	2.4264	-4.1285	0.28693	4.6581	2.421	2.8178
-11.19	-13.863	-12.86	-12.311	-13.488	-14.168	-9.8953	-12.597	-18.739	-11.714	-12.542	-10.454	-14.012	-12.237	-10.207	-9.9252	-12.209	-9.5531	-16.207	-6.328	-9.2718	-11.216	-11.799	-14.89	-12.394	-8.8409	-12.763	-11.236	-13.244	-14.046	-9.7467	-11.042	-13.795	-12.341	-13.376	-14.545	-10.82	-12.175	-16.348	-9.6203	-11.854	-16.769	-12.402	-11.55	-15.687	-14.414	-10.511	-16.376	-8.5451	-13.205
-4.7874	-7.6783	-0.39148	-6.5058	-4.6137	0.13142	-6.2728	-3.0874	-8.0463	-3.9064	-3.9672	-2.9044	-8.5852	-8.0151	-2.6624	-4.3573	-5.7344	-8.225	-5.395	-7.3249	-2.8428	-9.0575	-5.4554	-4.8759	-2.6769	-4.8024	-4.683	-8.0949	-5.641	-4.8819	-0.41972	-4.9997	-8.6152	-6.5294	-5.9022	-9.8202	-1.1841	-6.0972	-7.5491	-8.5522	-3.8611	-0.70364	-8.2393	-4.6163	-4.7792	-3.2718	-10.173	-7.6624	-11.049	-3.0957
-0.87362	-5.0482	-0.095387	-0.64194	-2.3035	-7.3641	-4.2158	-1.3669	-0.39048	-9.5892	-5.2766	-0.43929	-3.9208	-2.4399	-3.5986	-5.3685	-1.598	0.46772	-2.7606	-5.0477	-0.86384	-3.1707	-4.6908	-0.11431	-4.4766	-2.9569	1.204	-3.0674	-2.6115	-3.7725	-0.81033	-1.839	0.0327	1.8969	-2.6427	-2.7395	-9.4225	-3.5379	2.6738	1.7476	-5.2979	1.722	-1.9445	-3.138	-1.0114	1.0915	-2.1564	-1.5879	0.84941	-1.4986
4.951	2.5614	2.6937	6.986	5.1224	7.7678	5.3156	4.2484	7.8859	5.6517	2.1252	3.2916	1.5195	8.758	0.78869	1.9985	5.9741	0.84262	1.3332	3.3531	8.0292	3.9684	-0.56172	8.5431	7.1247	8.8584	3.2618	4.9063	2.146	7.4091	7.3712	3.033	2.0295	5.1873	1.9493	0.42799	0.49936	5.3223	2.475	2.4204	10.278	8.7351	5.6343	3.4061	7.5594	6.7208	4.1367	5.8834	1.5493	-3.8108
-11.26	-12.04	-11.65	-13.282	-14.385	-8.8743	-13.509	-11.965	-12.932	-10.401	-11.304	-13.887	-17.63	-10.716	-19.45	-14.357	-11.994	-10.096	-12.902	-11.627	-16.862	-10.974	-12.56	-14.178	-9.2622	-10.902	-13.342	-13.195	-11.227	-14.442	-12.444	-11.759	-16.773	-15.133	-10.527	-11.526	-19.554	-16.848	-14.55	-11.238	-10.983	-14.734	-11.154	-12.445	-14.983	-14.035	-13.894	-12.342	-12.442	-13
-1.6812	-1.7163	-2.6389	-4.024	-2.0084	-1.2688	-0.38323	-6.9733	0.62222	-0.50767	-5.4251	-0.77639	-3.4108	-2.3269	-4.4952	-4.689	-3.9306	-0.17271	-1.9146	-1.1125	-3.8289	3.7793	0.4715	-1.8353	-3.4873	-6.5778	-4.7224	-2.45	-1.6737	-3.1398	-1.5262	-0.8435	1.3382	-0.74984	-5.2343	-4.524	-3.4315	1.3236	1.0805	0.67456	-4.8757	1.1796	-2.1788	1.4517	-1.917	1.4414	-3.3859	0.061107	-4.4862	-4.4953
-1.4448	-1.3907	1.0365	-1.2965	-6.2899	0.8248	0.3371	-1.3875	-2.0978	-1.6393	-0.88168	2.0419	0.39113	-2.8008	3.6026	1.4993	1.8052	-0.41234	0.11611	-1.2163	2.3162	-3.0062	-3.5858	-4.6722	2.0564	2.0743	0.34519	0.93954	3.3866	-0.76096	-5.943	-3.965	0.074208	-1.961	-0.88136	-1.4377	-4.2627	-5.8866	-2.8337	-1.789	-7.5386	-3.3226	4.2088	-0.83582	2.9925	-1.0882	-3.174	0.69177	0.21239	-0.89183
-9.9821	-7.0702	-9.274	-8.491	-9.9201	-5.5727	-9.3045	-6.2132	-11.443	-15.349	-10.814	-7.0042	-12.187	-9.4327	-10.867	-10.634	-10.716	-6.7415	-6.4246	-13.168	-12.971	-12.412	-13.699	-10.48	-9.1203	-8.1053	-11.687	-6.4422	-7.9757	-9.8127	-5.4999	-8.1511	-9.4028	-9.0612	-10.416	-12.028	-8.0734	-13.124	-14.287	-9.4808	-7.0872	-9.0235	-12.695	-12.377	-6.2079	-10.949	-10.365	-9.5007	-5.1103	-7.9154
-13.228	-15.91	-9.4214	-10.428	-15.638	-11.265	-11.844	-11.86	-8.6095	-14.561	-13.045	-13.158	-10.766	-12.627	-15.811	-13.136	-13.656	-12.203	-12.758	-15.17	-14.113	-13.202	-9.9552	-13.586	-13.456	-10.275	-12.106	-17.659	-13.763	-13.157	-13.616	-15.073	-10.305	-8.0492	-9.8736	-14.893	-12.575	-13.468	-15.137	-8.6614	-14.938	-8.7481	-13.579	-11.692	-10.266	-10.558	-11.767	-12.967	-12.222	-16.887
-11.665	-12.475	-16.161	-18.906	-15.213	-14.401	-13.128	-13.797	-14.116	-7.3803	-12.765	-13.68	-15.73	-17.489	-13.678	-15.083	-14.809	-15.757	-16.248	-15.089	-14.753	-12.745	-13.268	-16.941	-12.419	-17.152	-10.405	-13.405	-13.494	-8.7374	-12.452	-14.361	-11.093	-14.464	-19.155	-14.741	-18.509	-14.041	-9.2718	-17.437	-17.053	-16.687	-12.173	-16.057	-13.101	-11.411	-16.549	-11.754	-9.7047	-11.702
8.025	9.7934	4.0527	1.6331	8.698	5.9	9.1986	7.5984	8.558	3.072	6.6108	10.092	5.3584	8.4816	10.716	6.8611	5.2919	9.0317	8.2322	8.9556	7.8832	9.4005	7.8686	3.7651	8.9695	9.2113	9.2284	8.4897	8.2942	4.8411	13.319	8.3642	8.505	5.7658	0.95859	11.624	8.5881	7.1161	7.6929	9.6981	9.8544	6.5853	2.6688	9.4014	7.3969	6.9737	7.9457	8.4076	9.9755	10.908
-11.103	-14.114	-10.88	-9.0173	-14.149	-15.872	-12.506	-13.244	-10.806	-13.653	-10.872	-12.014	-12.988	-12.771	-15.242	-9.8533	-9.7833	-10.582	-9.6306	-10.774	-11.101	-10.226	-12.574	-14.948	-10.323	-6.7242	-14.554	-7.7076	-11.718	-15.231	-13.52	-9.9638	-6.2484	-10.357	-11.895	-11.327	-6.3787	-12.417	-7.653	-11.399	-10.099	-11.909	-9.46	-9.4936	-9.7752	-13.605	-8.9297	-10.315	-11.96	-10.65
-5.5008	-5.6185	-2.1484	-6.9563	-3.9705	-3.4757	2.091	-1.0811	-0.41607	-2.7981	-8.8422	-4.1841	-2.8491	-1.9865	4.676	-6.463	-3.1352	-5.5391	-2.8374	-2.4667	-2.6898	-2.4333	-0.95167	-5.8568	-3.0845	2.7938	-3.7567	-3.1617	-3.2431	-2.5645	-1.7011	-0.59486	-9.1928	-5.5581	0.082211	-4.7712	-4.4331	-5.3157	-5.5695	-3.9373	-3.1602	-2.6163	-1.3791	1.0579	-6.3952	-0.851	0.43424	-3.922	-2.312	-2.2066
-3.7129	0.62853	-1.6341	-10.019	-5.8084	-0.26363	-3.2756	-2.0081	-4.6836	-5.1356	1.5209	-3.036	1.1831	-4.4648	-5.7735	-2.8793	1.1928	-1.5487	-4.15	-4.4585	-2.0063	-5.0002	-0.80703	-3.9598	1.863	1.5955	-6.1199	-3.1244	-1.9984	-1.5735	-0.23979	-0.88449	-4.0846	2.1945	-2.5622	-1.825	-0.077147	-1.3458	-0.1273	-3.9832	-4.2199	-9.3663	-1.2293	-4.0322	0.88811	0.46437	2.161	-5.1282	-4.1737	-0.9117
-1.6659	-11.63	-3.8533	-1.5567	-4.735	-3.8713	-3.5475	-4.31	-2.7115	-1.8648	-5.8889	-6.277	-0.63954	-2.1728	-3.602	0.10644	-5.1771	-2.9554	-6.0217	-7.9271	-1.5187	-0.64075	-3.2833	-1.8599	-8.0324	-1.905	-8.9053	-7.3856	-5.1173	-5.8314	-5.577	-5.184	-3.8001	-6.1833	-2.3522	-4.1976	-5.1363	-8.9771	-5.0005	-3.6715	-1.9183	-4.7125	-2.8691	-2.545	-5.8101	-8.4868	-3.9756	-0.10985	-1.7873	-4.2472
-0.49621	-2.5086	-3.1363	-1.8501	-1.9347	-0.82546	-0.59465	0.43131	-1.888	-1.2035	-3.0281	-0.25697	-5.3386	-2.0804	-3.695	-3.758	-3.405	1.2495	1.4461	-2.7449	-3.4427	-1.9237	-2.8907	0.13952	-1.2009	-7.0861	-6.8692	-4.155	-4.2078	-2.5678	-2.4135	-0.58603	-1.7787	-2.2876	-3.6084	1.1417	1.0087	-4.6494	-0.26801	-3.1613	-3.3844	1.3773	-2.5711	-5.2431	-2.6391	-4.8224	-5.3787	-1.3422	-4.0666	-6.6093
3.5472	1.8662	3.9392	0.63976	1.1419	3.115	5.6863	1.8216	0.11815	-3.3846	0.053852	2.505	4.0272	-0.73464	1.8644	4.8317	2.1472	3.744	2.5379	-2.1886	2.5257	-3.8112	-1.334	3.9627	0.65523	-1.3504	2.5638	3.4774	0.3434	2.0295	-2.6108	1.3385	-4.2845	3.8242	5.4625	-2.8783	2.7072	2.0688	-2.9528	-0.70735	1.8209	2.7538	2.0915	-2.4673	2.8041	-0.65557	0.31418	1.1877	4.9177	5.0308
-2.5173	1.5339	-1.7439	1.1353	3.8058	2.9214	-0.093894	-0.95945	-5.6639	4.7324	1.2955	-4.1782	-3.4857	-0.11183	4.3422	2.2106	-5.0139	3.1989	0.69186	-3.1652	-0.49486	-0.36335	3.3312	-1.1319	1.1597	3.4267	-1.5662	1.062	-1.072	-1.6386	-0.62754	-0.82767	0.66102	-0.043477	-1.3391	0.41001	-1.3464	4.8056	-2.3136	4.436	0.42388	0.99878	1.4714	-1.8806	5.0045	-2.4108	-1.4621	0.33187	2.612	0.50111
-3.9728	-4.6078	0.34808	1.0903	-3.3518	3.3822	-2.861	-2.2037	0.63637	-2.7139	-4.1694	-1.4632	-2.0463	-7.2673	-6.295	-6.7203	2.67	0.013724	-0.23284	-4.9634	-2.7926	-6.099	-3.3173	-2.0798	-0.10533	-0.54907	-2.5439	-2.6616	-4.3158	-3.3023	-1.9921	-3.7821	-3.6711	-4.146	-0.93538	-5.4665	-2.8917	-1.3472	0.14132	-3.4573	-5.8352	-7.0358	-4.9223	-4.5574	-2.4898	-3.0643	-2.2455	-0.94668	-6.1444	2.6332
-1.0108	-1.4284	-6.4046	4.1624	-0.87739	-3.5543	0.37142	-2.8629	-1.7995	-0.86679	2.5887	-5.3059	-3.651	-1.3802	-2.3023	5.9229	-7.3272	-2.6363	-1.2445	-3.273	-2.4466	-4.688	-3.537	-2.4125	-4.0736	-3.1535	-4.815	-1.5596	-5.5842	2.0392	-4.1062	-4.1335	-4.4921	-4.4662	-4.6399	-1.2969	2.8528	-5.2289	-4.5153	-2.8188	-1.2372	-4.4827	-8.1121	0.32547	-2.2492	-1.3934	-5.5041	-7.056	-5.422	-3.3056
6.0579	7.8084	8.0414	3.08	3.8681	4.2054	9.8308	7.2752	4.3939	7.2208	8.3191	5.3007	6.2742	7.7277	4.0506	6.1701	3.1402	5.0845	9.7969	4.8432	8.9437	2.9877	5.1606	6.7524	7.2204	6.9052	4.7752	0.21557	5.1999	1.5793	8.7907	5.0653	5.2463	4.8446	4.7057	5.6245	7.7275	7.8238	6.4838	6.0527	6.7737	9.6496	6.7582	3.4945	2.5976	3.4006	4.0895	5.8845	6.9113	8.4216
-1.6177	-2.9944	-2.7392	-4.3807	-3.8018	-0.52144	-4.2022	-0.25968	-5.2887	-0.066699	-4.7567	-1.2368	-3.7733	-5.6945	3.03	-3.274	-3.8245	-5.1745	-4.4445	-4.1545	-1.2621	-0.08236	-1.0541	-1.4442	-1.475	1.0698	-2.8504	-3.0207	-5.0486	-3.9134	0.19881	-2.8884	0.726	-6.8764	0.22012	-1.5166	-3.1338	-2.1352	-5.6974	1.6458	-1.4898	-4.2865	0.41392	-2.5559	-3.3515	-2.6558	-6.2243	-1.2843	-3.4642	-2.9595
-5.1707	1.4449	-2.1502	-0.17462	0.71341	-3.0208	-0.40322	-3.2048	-0.36426	-1.0549	0.089822	-0.113	-4.724	-1.9446	3.1027	-3.0723	0.94954	1.277	-0.19253	-1.3211	-1.1048	-0.20249	-2.3886	-1.0187	0.88096	-2.7473	-5.2713	-3.7669	-6.5692	-1.5303	-4.4943	2.7009	-3.3338	-1.391	-2.3094	-0.17611	-1.2622	-1.3664	-2.9671	-3.7464	-4.5914	0.61371	-3.3547	0.10195	-0.24416	-0.18298	-3.2148	-3.1012	-2.1015	1.018
-28.435	-21.891	-22.648	-25.866	-19.214	-22.3	-26.814	-25.063	-18.3	-20.558	-20.952	-24.741	-20.898	-20.428	-24.64	-19.439	-24.211	-24.665	-21.249	-24.539	-26.56	-22.909	-20.911	-25.832	-27.417	-24.011	-21.202	-17.355	-20.724	-24.566	-20.665	-24.388	-19.688	-24.376	-21.69	-20.987	-25.668	-22.588	-24.427	-21.522	-23.093	-23.762	-23.409	-22.712	-26.452	-19.017	-21.19	-23.839	-24.265	-21.133
-4.7991	-2.43	-4.0531	-0.91271	-6.761	-6.8957	1.3785	-4.154	0.41886	-0.91614	-1.2125	-6.383	-1.1168	-4.7655	-4.8187	-5.2947	-4.463	-1.4744	-0.62382	-1.5351	-2.2417	-0.76277	-1.752	2.5371	-1.8736	-5.0219	-5.7811	-1.75	-0.56158	2.0946	0.20684	-2.8854	-1.5561	-3.4549	-2.9036	-2.9565	2.4481	-1.2657	-3.3232	-0.25362	1.4937	-0.85082	-0.92915	-1.9175	1.5582	-2.6471	0.12011	-0.39905	-1.4442	-2.5634
-2.448	0.15133	-3.4614	-1.7554	1.3985	-6.0103	-0.57796	1.0939	-3.7804	0.35291	2.2971	3.6042	1.0098	0.63701	-1.8153	-4.6655	2.2507	-0.6931	-0.60211	0.62982	-1.1889	-1.8407	2.8513	2.6758	-4.6704	3.307	-2.2399	0.55109	2.3289	2.7918	-2.3293	-3.8326	0.18926	-0.15098	-4.7579	-2.2383	1.8465	2.978	-3.3136	-0.56505	-2.0297	-3.0962	-1.9904	4.9545	3.9926	-2.425	0.40965	0.8606	-3.4678	-5.1411
-7.2492	-11.688	-10.24	-10.407	-13.697	-13.747	-7.953	-9.8808	-6.4215	-7.8754	-7.0877	-9.3923	-10.303	-8.337	-10.034	-8.1077	-8.4678	-11.279	-8.0407	-7.2096	-9.2911	-10.38	-14.137	-10.818	-8.5435	-10.091	-9.7533	-6.7339	-6.0836	-9.2254	-9.2013	-11.389	-8.6029	-8.4155	-12.374	-12.542	-9.3388	-12.204	-12.52	-9.2067	-9.7476	-11.376	-8.1841	-10.769	-8.7407	-9.2162	-12.479	-8.6649	-6.9886	-6.7364
-9.9175	-11.007	-10.201	-9.0987	-6.1687	-8.3415	-4.872	-6.5933	-9.3351	-8.4305	-9.2439	-7.2532	-11.308	-10.366	-8.0884	-8.413	-11.03	-1.0551	-9.8715	-7.8279	-13.054	-9.8075	-5.8525	-7.3896	-10.565	-14.37	-6.1605	-6.4489	-7.5604	-8.0546	-10.451	-11.167	-7.1394	-9.0164	-9.9754	-11.058	-8.6536	-6.043	-9.2073	-7.504	-9.5787	-11.642	-12.553	-5.5226	-11.029	-9.7149	-15.153	-11.808	-9.3631	-7.6668
-1.8922	0.092802	-1.3463	1.9785	-1.6078	3.1029	1.6222	2.6883	8.7895	3.2336	-1.2776	0.35267	0.73809	0.61825	3.5091	0.021474	-1.7048	-0.12782	-2.6269	-2.7019	1.3992	3.3516	0.79664	-3.8103	2.0819	-0.058921	1.0793	0.5634	-0.16846	1.8044	0.36026	4.6125	-1.7109	2.2295	0.074194	0.26863	-2.9001	1.8725	-2.8242	3.5663	3.0645	-2.6677	-4.2463	1.3956	4.689	-1.4957	0.493	0.33014	-2.1934	-1.5407
8.9137	7.0918	6.7281	12.995	11.561	8.3679	11.65	5.4087	10.108	8.9074	10.34	9.1487	8.8221	9.6711	10.523	10.74	8.4605	11.882	11.347	6.701	7.2376	10.933	10.548	11.315	7.6682	9.6009	10.123	5.7234	10.31	6.5278	10.128	8.1776	12.076	13.045	11.174	8.8045	14.327	8.7403	11.134	7.6216	7.7087	9.5564	10.821	6.235	11.441	8.9844	12.057	12.794	10.82	10.436
-15.625	-14.007	-11.379	-15.168	-14.66	-16.714	-13.945	-12.651	-14.318	-13.64	-9.6861	-9.8039	-16.736	-11.659	-13.225	-14.661	-12.027	-14.119	-11.982	-6.452	-12.84	-12.346	-13.035	-19.584	-6.2196	-14.879	-10.987	-12.535	-13.897	-9.8581	-13.259	-11.93	-10.374	-16.773	-9.9238	-7.9114	-12.434	-12.541	-11.111	-12.528	-15.798	-7.6937	-17.453	-17.86	-12.027	-12.874	-11.887	-14.895	-13.758	-14.407
3.4997	5.3674	2.0809	8.3859	3.6731	0.52721	1.4279	0.19904	5.5772	1.9493	1.9271	6.2818	3.1478	3.0438	4.1338	2.8644	2.5689	1.402	4.2014	0.66223	6.7276	4.9418	6.8199	4.5813	6.0613	2.4343	6.4369	0.26621	2.6814	-1.0872	5.2286	4.3126	6.2775	2.7411	5.7117	6.6301	-3.1233	6.901	3.3372	5.247	0.60518	5.4997	7.8738	5.1674	3.1117	1.8133	6.1138	3.1327	4.7938	2.8675
-14.324	-12.202	-12.669	-13.9	-14.511	-19.347	-14.71	-15.199	-14.905	-15.699	-14.535	-11.122	-12.203	-9.8529	-8.9318	-12.523	-14.208	-15.89	-14.836	-7.5221	-13.499	-8.4808	-14.817	-19.357	-11.856	-15.1	-12.921	-12.459	-13.048	-13.152	-17.297	-15.74	-12.994	-11.424	-15.08	-16.508	-15.226	-17.888	-13.084	-15.986	-14.301	-18.834	-11.857	-12.547	-16.186	-9.1602	-15.766	-15.208	-15.902	-12.356
6.6431	10.586	7.4253	4.2587	2.0174	6.9103	7.724	1.6245	5.3922	6.8422	4.1442	5.9619	3.1465	15.318	8.9637	7.8559	8.7178	4.9748	6.6314	7.0104	6.7906	6.6785	8.6475	7.7782	8.8964	6.3828	5.8158	4.2499	7.8849	7.0199	6.158	3.6752	11.317	7.1575	8.5206	4.6054	-1.1674	7.2574	5.4653	5.0956	6.55	5.9356	5.6871	8.4109	8.3883	2.9708	8.3036	7.1967	2.8198	8.8611
-0.40342	1.1628	-4.2462	-2.3427	-2.1148	-1.8347	-1.5011	-0.91627	-5.3107	-4.1782	-1.9661	0.74072	-4.1652	5.8944	-2.5966	-4.1974	-4.7809	-2.8727	-2.5071	-1.3885	4.0096	-5.9059	-1.4175	-1.0258	-0.30762	-1.3798	-5.2565	0.21609	1.3557	-1.979	2.4019	0.26345	-3.3906	-1.9434	-2.1777	3.7356	-1.0179	0.34722	-0.59906	-3.2939	1.2582	-0.81248	-0.94078	-1.5787	-2.4497	0.57594	-1.5655	-1.6446	-5.22	1.7305
-4.9245	-3.9807	-7.1431	-2.6413	-5.5929	-2.9486	-3.1614	-2.8763	-3.1433	-5.053	-3.7271	-3.27	-2.4425	-1.6391	-1.0302	-1.6217	-4.114	-3.5298	-5.0276	-3.2616	-4.5366	-2.9906	-7.5288	-6.9361	-4.9258	-2.0215	-5.7688	-0.75757	-3.9442	-7.2119	-6.9868	-3.5759	-4.8216	-8.543	-7.7193	-5.0813	-1.7676	-3.5243	-6.8404	-1.1634	-6.1068	-4.3494	-2.9261	-1.8597	-4.3761	-9.3508	-5.2133	-6.0639	-8.1151	-2.3105
-2.4179	1.2582	-0.52428	1.0881	-3.0474	-5.4296	-1.0304	-1.6794	-3.1369	0.7702	-0.17747	0.15292	2.7513	-0.0088751	-1.3017	-1.6517	3.8083	0.20112	-2.6592	-1.7631	2.7481	1.3227	-1.27	0.5588	1.2609	1.0768	0.45782	1.6137	1.352	3.6631	-3.9025	3.2358	-2.1648	-0.31668	-1.004	-0.58321	2.6233	1.9283	-1.0483	-0.1448	0.42767	-2.1157	2.2947	2.6077	0.12451	2.9588	1.246	-3.864	-3.0952	1.623
-19.889	-20.38	-19.566	-21.422	-20.265	-19.685	-19.742	-19.045	-21.656	-20.823	-20.32	-24.246	-22.564	-17.061	-23.738	-24.02	-20.318	-24.31	-16.929	-21.185	-22.897	-21.443	-21.203	-23.406	-22.226	-17.976	-25.913	-19.243	-20.172	-19.516	-20.431	-22.87	-21.718	-25.477	-24.422	-21.912	-26.315	-23.893	-19.01	-18.433	-23.914	-24.401	-18.968	-22.376	-22.394	-22.83	-22.272	-21.567	-17.491	-24.833
-2.9263	-1.7946	-1.8849	-0.30413	-0.94396	-3.8105	-2.3343	-5.104	-1.4139	1.3068	1.2713	4.0981	-1.9183	-1.2925	-5.494	-1.1505	-1.2947	-6.4235	0.72218	-4.1241	-2.4717	-0.17416	2.0711	-4.1505	6.7995	-1.2538	2.2338	4.9563	-0.404	0.3745	-2.9415	1.5878	-0.68425	4.7332	-0.049277	-1.1386	-4.3739	-3.8508	-1.0392	-1.9687	-0.12175	-2.5681	0.30686	0.63214	-0.14086	-1.707	-6.2517	2.2163	2.9945	-0.60635
-11.465	-13.551	-9.8559	-13.052	-11.245	-11.66	-15.118	-11.166	-13.496	-8.207	-8.7766	-9.3579	-12.291	-9.0753	-11.786	-8.1073	-13.256	-12.728	-8.0443	-11.619	-9.4436	-13.867	-9.7047	-9.4713	-9.9237	-14.341	-9.6859	-13.392	-11.699	-11.848	-11.192	-6.844	-8.518	-12.571	-13.961	-9.794	-15.059	-16.504	-13.748	-10.837	-10.511	-13.484	-2.8537	-9.4465	-10.933	-10.462	-12.125	-12.42	-14.339	-10.406
6.1312	10.346	12.816	5.7999	17.681	7.6444	8.4152	10.672	10.911	6.5585	12.666	8.9141	10.732	8.224	7.7326	8.7179	6.8228	3.828	6.6318	7.7282	11.918	7.9921	7.2725	11.206	8.2088	5.7898	3.0469	4.7118	7.4808	11.533	5.2664	7.9798	9.8984	10.331	9.9471	4.5159	10.86	5.5614	6.0911	8.2219	7.8667	8.9416	6.8697	3.7984	7.8388	8.8892	11.013	10.522	10.111	6.4123
-16.373	-19.365	-20.626	-12.385	-13.888	-15.039	-14.407	-15.436	-18.864	-10.205	-16.279	-17.919	-14.391	-9.5207	-12.509	-16.297	-13.497	-15.691	-14.038	-8.3555	-17.021	-15.007	-13.076	-18.717	-11.666	-11.729	-16.353	-11.351	-11.077	-14.662	-12.26	-14.834	-13.731	-13.032	-13.999	-13.89	-14.759	-16.078	-15.259	-16.597	-15.984	-10.198	-12.29	-13.051	-17.957	-16.195	-15.053	-16.382	-11.604	-14.8
-15.953	-9.81	-13.139	-17.464	-13.93	-14.338	-18.371	-11.906	-15.007	-17.76	-13.22	-13.721	-14.457	-14.072	-15.052	-16.767	-11.603	-14.34	-15.981	-18.419	-14.688	-11.805	-12.125	-12.989	-11.023	-16.282	-17.73	-14.418	-17.172	-10.752	-14.403	-14.297	-16.308	-17.539	-12.318	-16.82	-13.199	-10.086	-14.279	-15.246	-10.77	-12.44	-14.563	-14.393	-15.199	-17.757	-14.27	-11.326	-16.91	-14.593
-9.3999	-13.003	-10.717	-9.4201	-9.4372	-10.642	-10.309	-9.7647	-11.563	-12.195	-12.1	-11.649	-5.7664	-8.2059	-9.2307	-9.2894	-10.238	-10.734	-11.298	-7.8729	-8.46	-9.6454	-14.776	-9.5219	-12.035	-10.845	-12.747	-13.92	-12.339	-8.9083	-10.629	-9.1507	-10.006	-11.109	-11.542	-10.504	-10.849	-11.335	-11.132	-10.213	-13.417	-12.128	-15.819	-17.022	-9.6475	-10.854	-8.5186	-6.4705	-13.681	-8.7771
-5.8882	-10.592	-3.8659	-3.6012	-8.232	-5.1676	-4.4385	-5.99	-7.9095	-5.1158	-9.0445	-4.9856	-6.1637	-3.3544	-0.18438	1.8087	-3.8822	-2.51	-3.4888	-7.7503	-3.8059	-1.323	-1.8796	-1.8871	-6.0544	-4.0107	-4.4024	-4.2378	-2.7988	-5.8335	-7.7991	-2.7261	-7.0321	-9.1374	-5.0107	-10.835	-5.9511	-7.196	-5.3689	-8.1759	-4.8429	-2.9686	-6.5017	-10.761	-7.6251	-1.4502	-4.218	-5.0482	-5.623	-6.6019
-0.42109	2.9267	-0.81824	3.1643	0.93444	1.8545	0.44587	-4.8299	1.1498	-1.8441	-2.6656	-2.2222	-0.82179	2.0554	4.7826	1.0294	0.64743	1.1983	-1.0543	2.8188	0.81591	-0.52489	1.7953	-3.4464	-2.0969	0.049535	1.1745	0.21919	-3.3809	-1.4716	0.68697	-1.1108	-3.9164	4.9765	-1.3979	-0.15263	1.9236	-2.0239	-1.1282	-1.1712	1.1701	0.65562	1.737	2.5154	-0.85734	-2.872	-3.566	-1.0517	-4.0693	-4.5169
0.27828	-0.0071734	0.43264	0.29579	2.6758	2.1102	1.5051	0.3082	2.217	6.9408	-0.6405	6.2616	1.0492	1.2086	0.77545	2.5065	5.5615	1.2891	2.6052	-1.488	5.4774	2.4999	2.8338	-2.9265	4.5015	-0.57937	1.0815	3.1139	4.5987	8.5387	3.7433	-0.46865	-0.5996	-1.0796	2.1398	2.1298	1.0079	3.341	0.070384	-0.40387	-1.7082	0.93063	0.38643	1.746	-1.0553	2.5721	0.77343	4.6524	2.5495	-3.4217
-1.237	1.9984	3.2966	-3.5684	-0.92128	-4.9231	9.9222e-05	-4.3196	-2.7796	-2.8311	-1.7449	-0.47943	0.78149	0.44182	-2.7113	1.6176	-0.42598	2.4916	-2.5528	0.28368	-2.2231	-0.82412	3.0788	1.5176	-5.4774	-2.3168	-4.1271	-1.1071	-4.0155	-1.6366	-0.21138	-0.18826	-5.1018	0.50204	-0.67215	-2.9413	0.3984	-3.6978	0.022395	2.5789	-6.0452	-4.6237	-3.6728	2.487	0.60732	-5.1673	-5.9784	-0.81896	-5.0162	-1.7836
-13.621	-14.35	-9.6797	-13.992	-18.573	-19.212	-11.241	-12.742	-12.01	-14.938	-10.592	-12.54	-10.057	-8.8404	-13.947	-18.554	-12.67	-10.873	-12.481	-9.9942	-9.7519	-13.088	-13.53	-12.838	-12.783	-11.84	-12.948	-15.697	-15.118	-14.17	-13.794	-15.365	-15.066	-16.196	-14.951	-10.305	-16.04	-11.585	-16.169	-12.731	-11.954	-10.709	-17.309	-14.49	-11.109	-13.204	-14.59	-13.694	-12.379	-15.793
2.6584	2.1848	2.1296	-1.2995	-0.52219	-4.5472	-1.5449	2.4133	1.8729	-3.3411	-4.8429	-1.516	1.2571	2.4949	1.5072	1.2897	0.22255	-1.5232	1.8201	3.3082	0.33072	3.1158	-1.7195	-1.0235	-3.5577	-0.90586	1.467	-0.045184	1.6924	1.5574	-4.2612	-1.4576	2.4501	-1.1195	-0.13763	0.64535	-2.8213	-3.637	-1.3507	3.486	-2.9154	-3.8542	-0.077801	-1.2846	1.4557	3.3265	-1.0202	-2.421	1.527	0.12102
0.48627	-0.95777	-0.28464	0.25243	0.51002	2.8495	-1.2891	1.5772	1.4672	-1.1712	-0.54702	-3.7581	1.7085	-1.5248	-0.26788	-3.6841	0.68149	-3.741	-2.0391	0.64892	-2.7394	0.34191	3.5935	-1.7195	0.58807	7.0245	1.3727	2.7875	-2.6605	-1.6015	0.14113	-3.6195	-4.3066	-3.3111	-0.70621	0.083316	-0.36932	-0.27019	1.3176	-4.3849	-7.7237	-0.60591	-4.1949	1.2863	-0.013101	-1.1926	-2.4048	-4.5944	2.1378	1.8135
-15.611	-12.504	-11.821	-14.723	-18.856	-12.278	-16.579	-17.108	-16.784	-16.154	-13.717	-13.617	-9.0977	-12.153	-12.388	-10.342	-17.931	-13.619	-13.808	-11.964	-9.3833	-10.995	-17.564	-15.198	-14.081	-11.994	-13.026	-13.233	-14.117	-16.936	-9.9812	-11.285	-14.078	-15.097	-11.658	-15.058	-14.832	-11.989	-16.451	-15.323	-12.55	-11.218	-17.067	-7.8282	-12.709	-14.827	-12.316	-12.839	-11.755	-15.992
6.4603	5.0443	8.8646	3.9422	6.2672	4.7014	3.5732	5.0101	5.2316	7.3126	5.5219	7.4302	5.5806	6.9436	7.7389	2.1993	6.2341	8.9127	3.524	3.3971	5.2644	3.5595	9.3532	5.7241	5.5453	5.7685	9.1184	10.408	3.114	8.8525	7.0524	9.0136	4.3289	6.2725	7.7266	6.4625	4.0182	8.1767	2.6895	2.8848	5.9535	3.3978	1.8625	6.9444	1.3834	6.094	5.9762	2.508	5.7659	5.3663
-2.0546	-4.9065	-0.62103	-1.9692	-0.36299	-4.6533	-1.2553	0.015851	-2.041	0.6728	-2.2041	-5.6459	-1.8616	-2.3985	-0.83826	-2.354	-2.6525	2.5826	1.1123	-4.8225	2.0247	-1.906	-0.65698	1.3465	3.2464	-0.68524	-2.9913	-7.8073	1.0053	2.7805	2.0305	-3.2656	-6.7816	-1.4538	-0.62572	1.7028	-5.6344	-0.71372	-5.0422	-0.7977	5.6352	-2.2404	1.8063	-6.0476	-3.6884	-3.1963	-2.0133	-4.0271	0.71219	0.55151
-17.597	-5.9673	-15.282	-8.5402	-8.8912	-12.317	-10.63	-14.456	-7.8207	-11.013	-12.492	-13.731	-12.779	-12.358	-11.944	-13.229	-10.64	-14.279	-11.602	-9.9741	-15.032	-12.506	-12.984	-8.7242	-15.293	-7.3326	-12.244	-12.331	-10.252	-11.9	-11.765	-12.555	-11.706	-8.2848	-9.7097	-13.537	-16.166	-14.235	-12.583	-12.397	-13.012	-9.0441	-12.402	-8.6799	-9.0352	-6.4263	-10.591	-11.422	-12.203	-10.533
4.3519	3.6027	1.0703	1.8313	6.8881	4.3905	0.80545	1.4523	-0.93972	3.7764	7.7304	4.1225	2.6383	3.2297	5.5444	1.6749	1.5095	0.32726	1.2975	0.72986	-1.2158	-0.64094	0.75494	-1.795	1.8001	-0.71017	1.4723	2.4773	2.0715	5.6366	0.069868	3.7138	2.858	0.072496	4.165	2.3061	1.817	6.2404	-0.3331	2.5035	-1.8562	-2.1028	4.3868	0.51174	-1.8455	-1.4712	1.3584	2.6365	4.5941	-1.1254
-3.0142	-2.2352	-7.1163	1.8163	-6.986	-5.7564	-4.0362	-2.3756	-2.572	-2.2354	-1.7973	-5.9689	-3.0726	-2.9567	-2.3741	-0.1388	-7.231	-5.5903	-3.084	-2.6646	-2.3536	-5.6696	-2.7304	-0.10621	-1.6654	-2.0227	-3.1922	0.9973	-5.8362	-4.2782	0.30409	-2.7198	-3.7068	0.69202	-6.8779	-4.7139	0.61273	-1.1675	-3.2761	-1.5215	-1.5831	-6.2022	-7.4566	-0.43672	2.1108	-4.0682	-0.62716	-0.084796	-1.3875	-3.0588
3.2231	-4.4147	0.97108	2.7762	3.422	3.8953	4.0403	1.2637	-2.624	1.6359	-1.2719	-2.0846	3.498	2.9363	3.7728	-1.6915	1.8157	1.2112	2.7256	5.0205	1.8464	0.1165	6.9989	2.3401	-2.7082	0.089238	0.56428	2.4714	4.2548	1.3313	5.3275	0.53392	1.8605	-0.51069	2.0067	3.3474	-0.65572	-0.76736	2.19	-0.64131	3.9324	2.9334	4.3492	0.71418	0.53216	1.82	-1.0526	-3.3504	4.8334	1.8635
-22.278	-18.819	-25.322	-19.386	-20.806	-19.111	-23.445	-23.705	-26.794	-22.835	-23.048	-22.616	-21.734	-19.599	-21.771	-20.171	-25.973	-20.63	-19.45	-24.451	-20.205	-20.015	-22.501	-18.854	-24.291	-19.296	-21.142	-22.168	-22.16	-25.098	-17.302	-22.252	-22.17	-23.411	-19.396	-20.598	-24.125	-22.69	-19.219	-27.554	-22.53	-19.435	-20.275	-22.428	-24.2	-25.324	-18.863	-19.861	-26.006	-21.772
6.0208	5.2882	4.8535	4.3829	8.1584	4.5478	4.2643	4.4229	4.4569	5.4155	5.504	4.0778	5.477	5.865	6.7843	0.50886	5.4392	8.5483	2.0406	3.5247	6.4137	2.6937	8.7812	9.9485	6.3989	5.7722	0.86241	9.1726	5.6881	6.6905	2.9072	0.93419	5.9768	5.6315	9.8533	4.8581	5.0868	2.8049	8.9311	8.0279	7.111	6.8433	-0.97751	7.307	4.3009	1.6653	7.056	10.941	3.8927	10.056
6.8727	7.518	5.3546	0.96955	6.8711	7.1137	5.417	2.0513	5.7314	1.0465	6.5083	5.5402	5.784	1.7063	2.7123	4.5868	1.5244	1.9641	0.72327	0.99004	3.5469	6.2293	4.3542	2.7498	4.2018	4.0308	5.7805	3.6554	0.027885	3.9415	4.3855	5.9387	2.2079	2.5622	8.769	3.9399	0.68828	10.204	8.1316	5.767	3.4345	2.6698	1.9382	9.1382	4.1079	2.5693	9.2748	0.10807	3.9602	5.9444
6.3931	-1.7518	0.097455	2.1997	5.2479	1.6722	2.8495	3.267	3.4735	4.4916	-0.18245	1.9716	0.38725	4.2566	4.469	1.097	4.1634	5.2114	2.1546	-0.86152	0.87622	5.6816	6.0503	1.4878	1.0406	1.1187	7.3252	3.8804	-0.55152	5.1133	4.8387	5.7828	1.3302	1.5835	4.2814	0.18508	3.0275	0.14662	2.7349	2.464	3.1736	-1.5877	0.87034	2.5134	1.311	4.78	3.6234	4.6163	1.5666	-1.4799
2.5488	0.79934	1.1726	0.8014	-4.7479	3.7727	-1.0732	0.14742	-1.8321	0.45537	0.52368	-1.6718	-0.93751	4.3176	3.5289	0.47244	0.62119	1.4684	0.076391	-0.15204	3.4427	2.7158	0.84518	-1.271	4.0642	0.54262	1.5059	1.2586	0.60538	2.3619	1.6331	-1.8908	0.40634	2.0569	1.7513	0.7641	-2.535	3.3714	-0.68523	-0.93725	1.2761	1.555	-4.0491	2.5508	0.5188	3.4014	2.4366	-0.53835	-3.3798	2.1114
-7.1131	-5.5694	-5.8834	-8.2206	-3.6846	-3.792	-4.6033	-5.7341	-4.4236	-7.4175	-10.017	-11.028	-3.2239	-5.7126	-6.0377	-7.1027	-5.6933	-2.4207	-8.2467	-3.5108	-6.9295	1.9465	-0.93995	-8.5534	-5.8693	-3.1607	-7.0574	-6.3678	-1.9866	-6.8807	-1.3919	-5.708	-7.6142	-7.6382	-5.6818	-5.5029	-6.1147	-4.4243	-6.0202	-2.2244	-2.3549	-6.2056	-3.5246	-5.3289	-6.6049	-5.5581	-0.72705	-6.6226	-2.7424	-3.6423
-9.107	-10.06	-10.357	-13.214	-15.501	-8.6399	-14.034	-10.805	-10.64	-12.574	-11.644	-13.794	-12.674	-18.1	-13.872	-13.712	-11.754	-10.251	-10.217	-11.766	-10.791	-19.035	-9.5925	-10.179	-11.075	-17.073	-8.8359	-16.307	-14.474	-12.141	-11.805	-9.1916	-11.489	-14.986	-10.58	-11.914	-13.322	-12.223	-10.411	-16.934	-15.496	-9.2423	-11.631	-13.459	-14.292	-15.726	-12.811	-17.758	-12.183	-11.457
3.3532	-4.9059	2.8591	0.72021	-3.9413	0.34132	1.8791	-2.5427	-3.8615	-2.6327	-2.2915	1.3393	1.5418	2.3513	-0.35554	-0.0069464	-5.6365	1.5092	-2.6654	-5.2232	0.89988	-5.0387	0.66052	-1.3324	-0.19166	-2.7428	-2.5331	2.1412	-4.1238	0.83379	2.0624	-3.2357	-5.3259	-3.9684	-2.6078	-0.97331	-1.299	1.6663	-1.8871	-1.2806	-4.9185	1.6974	-3.0867	-1.4259	-1.3527	0.37128	-2.919	0.56251	-0.7701	-2.1015
-6.4445	-4.7342	-8.8728	-5.414	-7.9042	-3.8505	-3.2305	-7.746	-5.3901	-10.415	-6.6399	-5.3328	-7.5745	-6.5884	-4.0216	-7.3302	-3.1328	-2.9184	-6.2445	-5.564	-5.4899	-7.0975	-5.8251	-8.0872	-5.855	-9.3333	-9.1926	-11.501	-0.97568	-3.899	-4.8231	-8.435	-3.8292	-6.5479	-3.6028	-4.6301	-4.3309	-8.9276	-2.398	-8.27	-7.3617	-3.4386	-8.9421	-10.043	-12.027	-8.4101	-9.1713	-12.131	-7.3043	-2.9344
-11.589	-9.4417	-10.356	-20.499	-11.875	-12.007	-16.872	-15.47	-14.1	-13.198	-16.377	-18.231	-17.46	-14.688	-18.598	-20.459	-15.301	-14.637	-19.895	-11.857	-15.891	-13.359	-14.562	-12.188	-11.921	-15.7	-16.302	-12.323	-12.885	-14.007	-13.848	-16.303	-15.458	-12.812	-14.194	-11.505	-13.315	-16.606	-20.526	-13.426	-17.525	-15.862	-16.521	-15.203	-14.419	-13.569	-12.927	-17.32	-12.308	-13.459
-11.172	-14.776	-13.471	-14.704	-17.539	-13.841	-15.565	-8.7633	-12.714	-11.508	-14.325	-13.291	-12.573	-12.154	-15.015	-15.358	-11.201	-14.697	-16.786	-10.772	-10.625	-13.941	-14.264	-14.744	-12.748	-12.762	-12.874	-12.079	-11.955	-15.637	-16.41	-14.908	-14.132	-16.776	-14.828	-11.242	-8.8517	-12.681	-8.7683	-12.22	-12.058	-14.511	-11.738	-16.221	-13.756	-15.904	-7.8879	-14.614	-12.256	-12.109
-8.6314	-9.5257	-8.9115	-6.4879	-8.9646	-8.305	-7.535	-9.921	-7.2939	-7.6752	-8.8178	-11.422	-9.0281	-8.3709	-6.145	-12.398	-10.014	-5.9358	-10.281	-7.759	-11.506	-6.9066	-8.5145	-10.665	-2.1322	-9.8934	-10.176	-11.169	-7.631	-5.6802	-9.4088	-12.258	-16.227	-12.871	-7.8237	-9.75	-12.061	-10.339	-9.3576	-14.358	-6.157	-10.254	-8.381	-12.263	-6.1338	-8.0033	-8.5869	-9.7047	-6.3422	-2.164
-4.7065	-1.8124	-3.6129	-1.4412	-1.3983	0.86281	-3.092	-3.0773	-0.044626	-2.1603	1.6049	1.3506	-1.2174	-3.4966	-2.612	0.03862	1.9331	-3.8025	-1.1867	-1.3469	-2.4437	-3.573	-2.8877	-1.0497	4.9406	0.7049	-1.4296	2.2736	-1.5943	0.50585	-1.8192	-3.3177	0.97378	-2.0938	-1.5036	-1.9888	0.57656	-2.954	-5.534	-0.72383	-1.7872	-2.7912	-3.847	3.5232	1.1649	-5.8655	-1.9949	-0.69762	-3.3657	-4.2588
-8.6553	-6.1794	-10.585	-12.59	-9.6273	-12.071	-9.729	-14.256	-8.6285	-6.0087	-4.7715	-12.106	-12.474	-8.9401	-13.529	-11.276	-11.434	-9.101	-7.7932	-9.4588	-12.354	-12.356	-5.1423	-13.914	-10.683	-12.793	-8.23	-5.243	-11.099	-15.278	-8.1349	-7.1916	-15.323	-8.4008	-11.489	-11.399	-9.9744	-7.3973	-10.503	-16.273	-9.6672	-10.555	-10.956	-12.778	-9.7371	-8.6847	-10.494	-10.786	-12.613	-11.744
1.7296	6.2308	5.2529	3.5094	3.3534	2.6225	1.8505	8.7231	4.4786	5.3478	6.3234	4.8104	0.19196	8.0569	5.0536	2.5142	4.6702	2.0029	4.1371	2.8553	8.7228	5.2178	8.0221	8.572	2.5875	0.8536	8.8503	2.8221	7.9915	4.7799	9.3346	-0.38302	7.014	3.2599	6.9796	0.11737	3.4472	6.3267	8.7096	0.65046	6.3474	3.034	9.4769	0.030175	6.044	2.835	5.0286	3.9697	8.3898	5.4181
-1.133	-1.4889	5.507	3.2851	-0.62115	0.53802	6.1882	5.6093	4.5081	4.2662	-0.62903	0.24562	2.8079	2.4611	3.2146	1.4181	4.7424	5.3475	7.1512	3.3387	1.0258	-0.079023	5.3585	3.5997	0.76064	-0.042169	5.5112	4.4903	2.8061	2.893	3.2646	5.9082	4.4402	4.7426	4.7308	4.9574	2.9688	-0.30135	0.7387	5.0408	3.4795	-1.0041	3.4624	2.4406	0.86133	-2.6194	-0.80777	0.28539	5.7372	6.8901
-13.311	-8.9512	-13.602	-17.96	-18.923	-8.0431	-8.3477	-18.863	-12.315	-12.955	-12.59	-15.944	-16.878	-15.356	-11.389	-14.513	-15.004	-13.396	-10.942	-14.098	-13.166	-12.523	-11.673	-6.5105	-13.756	-12.681	-12.577	-15.811	-9.696	-11.15	-14.8	-18.853	-16.19	-14.097	-14.164	-14.905	-11.389	-15.784	-14.426	-9.0761	-14.035	-14.034	-7.4666	-13.727	-15.069	-12.776	-17.614	-12.068	-10.603	-8.2276
-2.952	-7.7109	-5.5646	-6.2157	-6.1565	-4.2873	-5.0255	-8.3428	-4.2809	-3.4283	0.22579	-0.3851	-2.7642	-5.5466	-4.9791	-1.5047	-2.7896	-5.0087	-3.8339	-2.1638	-3.2895	-9.848	-4.1541	-5.345	-4.317	0.19816	-3.1329	-4.7374	-6.6384	-3.7644	-6.833	-5.9135	-2.7191	-5.6147	-1.8309	-1.0311	-2.6632	-3.6481	-5.7703	-4.7279	-3.8722	-3.8915	-7.4364	-7.3799	-7.5616	-8.8115	1.5712	-5.7651	-4.0866	-3.255
-3.3076	1.4871	-3.8487	-2.6833	-4.2655	-1.9977	-5.4708	-6.034	-8.3266	1.7293	-3.0595	-2.8886	-2.365	-6.5769	-6.5015	-0.65057	-3.4972	-2.6189	-6.4094	-3.9376	0.83593	-1.5305	-6.6241	-5.292	-6.7839	-3.5394	-4.5035	-2.6162	-7.216	-4.1617	-6.5479	-2.038	-3.0733	-1.9069	-2.166	-2.1114	-2.4203	-2.0451	-2.46	-3.0763	-1.0172	-6.5319	-3.009	-7.1342	-4.6535	-3.1739	0.72254	-3.6943	-0.64193	-3.3954
-14.954	-18.237	-13.573	-16.533	-13.325	-11.122	-14.592	-9.6152	-13.352	-11.274	-9.6022	-11.443	-12.716	-15.539	-16.079	-13.881	-16.541	-15.059	-16.906	-9.0502	-15.298	-11.659	-15.745	-15.937	-15.457	-12.704	-11.989	-12.093	-13.501	-11.148	-11.361	-14.45	-10.714	-13.136	-12.174	-7.6805	-13.628	-13.001	-16.259	-11.599	-15.839	-16.484	-14.308	-10.895	-15.941	-12.072	-12.884	-14.911	-13.338	-8.9799
5.6474	12.936	8.7448	12.495	7.6223	5.1158	5.2427	5.9819	5.9297	8.8551	11.104	8.0768	7.266	13.837	10.688	7.6876	6.601	8.7361	6.9881	8.1006	6.2905	8.7473	11.554	9.0667	8.8748	7.6948	10.208	8.8992	9.0491	9.7026	9.3136	10.511	7.5372	6.3019	8.4032	12.763	5.3704	5.2381	5.0648	5.1303	9.1217	10.108	11.296	6.779	10.22	6.6447	5.4659	8.6193	7.1978	4.7403
0.61863	-1.6815	3.0524	3.5285	0.75211	-2.01	1.0972	-1.0687	-1.7763	2.1687	-3.1637	0.63611	-0.99811	-4.0221	2.9159	-1.8546	2.1562	-1.6457	-0.091934	-0.33601	1.5082	-0.17909	-4.2377	-1.1696	-3.837	-2.9573	-1.4397	-1.2451	5.0929	-4.0628	1.687	-2.2432	-5.7012	-3.1099	-2.7692	-4.4167	-6.4594	-0.8303	1.432	1.1564	-0.46724	-8.1741	0.68674	3.3775	-0.33391	1.1968	3.284	-1.0508	-5.6532	-0.99713
1.3923	2.3281	2.2686	-1.7619	0.73867	-0.51785	-2.9504	-3.1078	2.9398	2.2254	3.8842	4.0706	-1.2214	-3.679	2.6186	2.793	-0.50834	1.7433	1.0232	-0.65343	-1.4307	-0.29214	1.8092	1.3115	-5.5043	0.10317	1.2596	2.0095	0.30853	-1.2387	3.7172	-4.2948	0.49687	3.9996	2.0193	-1.2561	-2.3885	5.4674	-0.58	1.7214	2.9456	-0.53928	0.68196	-3.7655	-1.9308	-1.842	-1.382	-2.248	4.3612	-0.057254
-3.2346	-5.556	-3.1169	-3.367	-1.9923	-4.8535	-0.51628	-5.7328	-4.8131	-2.2296	-6.0092	-1.3667	-2.2851	-1.9268	-4.1465	-1.1187	-1.8953	-6.1026	-4.2969	1.9458	-8.5252	-5.8021	-0.31099	-8.0952	-6.3185	-4.8134	-2.6721	-0.17959	-3.8158	-2.2657	-0.89632	-1.3236	-4.0708	-4.1274	-2.3324	-9.9666	-1.7808	-1.5861	-4.5113	-0.043605	-4.02	0.36546	-3.7523	0.98397	-3.7194	-1.3484	-5.0181	-1.3793	-5.5371	-0.85682
-3.9051	-13.02	-9.2546	-10.561	-15.034	-14.754	-11.249	-12.707	-17.311	-9.3901	-13.637	-12.005	-14.474	-9.0233	-14.035	-13.79	-16.204	-16.849	-10.075	-13.144	-15.455	-14.941	-17.012	-12.223	-17.252	-13.301	-10.852	-16.427	-15.465	-8.2251	-13.761	-14.045	-10.802	-10.522	-10.926	-14.222	-11.946	-10.698	-10.457	-15.434	-11.973	-9.7247	-15.742	-16.667	-9.9179	-14.765	-13.86	-8.3895	-13.182	-15.115
3.4496	-3.1464	-3.1998	-4.1749	-3.6665	-0.47336	-1.3733	-5.7285	-0.042686	-1.6739	-8.4701	-2.655	-0.69805	-4.1883	-0.36722	-2.2813	-1.7805	-0.2189	-1.1661	-3.9033	-2.191	-7.0799	-5.3031	3.1177	-2.9873	0.80049	-4.4575	-3.3354	-2.72	-5.0341	-0.57893	-4.3575	-3.2808	-2.2005	-1.7917	-1.78	-1.3649	-1.0026	-3.4331	-0.4109	-1.8312	-3.1632	-3.7155	-3.0432	5.3051	-1.3204	-1.138	-6.1017	-1.8155	2.4975
-12.104	-11.532	-12.851	-9.9824	-11.197	-14.894	-9.2007	-16.058	-10.307	-14.527	-10.613	-7.8813	-12.759	-11.592	-14.686	-10.912	-14.026	-11.654	-10.821	-9.6669	-10.542	-15.878	-15.229	-13.227	-11.021	-12.994	-15.313	-13.48	-16.55	-18.303	-9.4846	-12.444	-11.723	-18.459	-10.364	-9.617	-13.842	-8.8809	-13.447	-13.237	-16.592	-14.116	-21.443	-8.4769	-10.254	-10.361	-14.321	-19.021	-10.037	-16.193
-1.9061	0.39098	-1.2207	1.515	3.0515	-0.16427	1.8855	-1.7791	-2.9322	3.9846	7.4801	-1.9129	2.7107	1.6411	4.3872	1.7848	-2.3729	-0.26086	-0.83527	3.06	-6.1974	-4.538	0.62451	1.1365	-3.4374	-0.38179	-0.77261	-0.059921	2.1061	2.0968	-2.2365	0.36496	-0.51176	2.6761	1.5675	-2.7369	0.82934	-3.2522	-0.2505	-4.0892	2.2068	4.9013	1.0511	-1.4507	2.2665	-0.72201	1.3067	1.7406	-0.045949	4.5503
-4.4081	-0.39131	-0.40627	-0.57462	-3.0654	0.58083	-0.91139	0.95149	-0.22541	-2.196	-1.9271	-0.9829	-2.5576	3.9322	1.2746	1.5975	-2.6197	-1.3814	-0.2964	-1.1535	-2.7531	-0.96353	-5.5395	1.1094	-2.035	-0.71977	-2.3197	3.2588	-3.5046	2.3178	-5.1479	-0.88191	0.94487	-3.3368	-1.2998	-0.62944	-4.8856	1.746	2.86	-1.3039	-2.9411	-3.6743	-5.9539	2.3841	0.39467	-0.28954	0.83893	-1.3124	3.4348	4.9571
-5.1323	-6.9501	0.86344	-5.8112	-7.1962	-0.43963	-0.85388	-5.5996	-3.348	-5.1777	-3.7347	-4.917	-0.47554	-3.4726	-0.86059	-2.8281	-0.45563	-0.57485	-2.8619	-3.8382	-4.6055	-5.1066	-3.248	-5.5436	-6.0777	-3.9767	-3.3903	-3.6145	-6.039	-1.8288	-2.6947	-3.6807	-1.5799	-4.5995	0.70824	0.31385	-1.3063	-0.3427	-2.1433	-1.7572	-3.0993	-4.4932	0.25698	-1.1116	2.3649	2.2167	-5.1115	-2.4659	-5.1247	-3.6577
0.66942	-2.6105	0.075472	2.8904	-5.4605	2.8348	-0.673	5.0282	-1.8821	-0.36845	-3.9127	3.2212	1.5135	-2.5711	-4.1521	-1.8758	-0.38669	0.97195	0.51362	4.2299	-1.1409	-5.1176	-4.5257	-4.4849	4.5058	-4.1312	1.4668	-3.4689	3.8058	7.563	-1.324	-1.4746	4.2302	-0.74	-0.69927	-3.6453	2.6895	-0.26815	1.5922	-0.86381	-1.3621	2.0106	3.0653	3.8137	-2.3905	0.025837	4.6806	-3.191	3.6783	-0.59241
-8.0678	-7.8014	-15.327	-10.468	-9.8512	-11.863	-8.1053	-9.0521	-5.9138	-10.7	-8.2514	-6.8242	-8.3147	-13.066	-11.695	-8.7775	-8.9475	-8.0153	-10.502	-13.457	-11.014	-10.781	-9	-8.2231	-6.0594	-12.327	-6.4511	-6.2276	-10.121	-10.457	-11.656	-5.4206	-7.2896	-7.064	-11.283	-11.082	-10.564	-8.8142	-5.3466	-7.0912	-12.346	-9.9189	-10.66	-8.2769	-9.1564	-7.6236	-12.642	-10.216	-14.18	-3.6561
-13.469	-12.332	-12.13	-10.843	-14.04	-10.131	-10.809	-11.04	-9.7733	-11.721	-12.392	-12.882	-13.935	-11.762	-12.064	-9.5733	-14.707	-13.822	-9.9669	-7.2246	-11.206	-2.1366	-9.2072	-12.738	-11.001	-8.9571	-11.132	-11.322	-9.5616	-11.001	-7.6364	-9.3732	-11.983	-8.9682	-10.635	-9.7198	-9.4116	-14.716	-17.968	-6.5646	-10.246	-18.07	-12.321	-6.8098	-10.977	-10.323	-12.413	-12.934	-14.339	-11.858
-9.6753	-13.259	-11.747	-10.792	-10.342	-9.416	-6.3226	-5.3586	-8.7048	-4.3546	-6.8389	-9.296	-9.9563	-10.37	-10.987	-11.123	-5.6597	-9.5407	-5.6662	-9.355	-4.4071	-11.926	-8.9863	-9.3731	-9.8354	-15.781	-15.87	-5.782	-6.3806	-5.3261	-6.7991	-12.867	-8.7522	-6.8909	-9.3495	-14.306	-7.3715	-7.7712	-5.6982	-10.506	-4.5622	-6.9983	-7.8509	-14.326	-10.755	-6.6684	-11.68	-5.1787	-10.869	-11.989
-0.17042	1.1894	0.29642	-1.8664	2.0312	-2.1525	-0.22717	1.8401	-0.74572	-0.37271	3.4597	-0.88374	-3.3565	-0.34312	1.8016	0.47645	-1.9502	-0.68317	2.8264	3.7769	-1.2346	-5.1849	-2.3979	-0.34793	-3.2936	-3.847	0.38508	-1.7314	-1.8077	2.7935	-1.1267	1.9563	-2.9059	-0.20625	0.70358	0.55639	-0.3019	-0.53979	-3.5843	1.099	2.6894	-1.6762	-2.2533	-0.16907	-2.847	2.1582	-4.1448	-0.89161	-1.7284	-3.453
0.44381	-0.17804	-2.0296	-3.8109	7.3958	1.0037	3.0575	-0.28286	-0.097338	0.50094	1.4463	2.4148	-0.23998	3.7877	4.5177	3.8802	-0.70212	1.0959	-0.71776	4.3297	-2.1446	3.5085	0.6635	2.1668	1.503	0.69286	2.2938	8.5824	0.57329	-0.31415	6.4142	-0.12267	-1.0606	-0.58528	1.8872	3.0277	0.91637	2.3979	2.8268	4.8358	0.48378	1.6014	-0.84418	5.7796	4.2211	4.0756	4.197	0.4996	-0.85141	4.5752
-8.8397	-8.7573	-11.628	-9.8476	-9.7844	-9.6105	-6.873	-13.937	-8.5322	-6.1545	-12.24	-10.463	-10.382	-12.766	-9.0332	-13.292	-8.1362	-9.5956	-12.032	-14.298	-11.657	-15.234	-6.3536	-11.745	-11.988	-8.2999	-3.6009	-7.4829	-10.645	-11.706	-11.121	-12.142	-12.776	-11.897	-14.51	-8.7006	-9.9842	-9.1322	-8.6359	-8.655	-13.815	-8.3585	-9.507	-9.6033	-16.471	-7.3796	-9.6507	-8.3881	-14.448	-12.07
7.1964	0.30168	4.699	7.0787	1.3123	5.241	0.81266	-1.8226	1.4691	-0.35332	-0.80087	5.3127	0.64951	4.3715	2.159	0.75567	-0.66639	1.0615	2.0121	-1.0656	5.0413	0.20824	7.0666	7.3824	-2.0687	1.2774	-2.7468	1.0111	4.5615	3.7672	-0.67355	3.5492	3.3701	-0.42214	-1.4065	-2.4061	3.6823	3.2864	0.00081126	2.8413	-1.1554	2.5671	2.2172	-6.1165	2.4626	2.0888	3.0979	3.4077	-3.2981	2.1475
-17.241	-22.468	-24.01	-21.469	-18.303	-25.27	-20.253	-22.493	-18.21	-21.932	-16.464	-23.446	-19.933	-21.357	-23.244	-25.631	-23.079	-24.552	-23.378	-19.973	-23.718	-24.519	-26.049	-23.291	-18.011	-23.89	-21.799	-23.217	-22.078	-22.603	-23.546	-22.836	-24.548	-23.815	-18.853	-24.819	-20.329	-18.873	-22.089	-24.377	-21.705	-23.348	-21.32	-21.566	-21.318	-21.618	-19.631	-23.246	-24.031	-26.184
9.041	9.7724	9.1587	10.32	11.821	9.2319	7.8377	8.7691	12.824	0.45834	11.617	5.3535	6.8232	9.9087	13.119	10.635	2.8823	6.899	6.1975	8.7205	10.07	10.578	7.8606	9.4874	7.7646	10.694	7.9197	11.625	8.9365	8.0254	9.5826	9.7551	13.829	7.1932	6.1045	5.3583	4.9473	7.727	8.3993	5.8213	11.509	8.8251	6.429	7.696	7.8692	6.7622	6.9873	9.0058	5.3142	9.7676
-6.9948	-5.892	-8.7972	-8.3446	-10.399	-5.9407	-8.6332	-5.7844	-6.3432	-11.044	-9.1635	-4.4142	-8.3107	-5.8587	-8.7498	-14.1	-7.4381	-10.224	-9.6847	-9.7399	-7.0588	-7.2715	-10.309	-7.3251	-3.7494	-7.9795	-6.5142	-8.8885	-3.4468	-3.8223	-3.6995	-7.869	-11.917	-8.4033	-5.9993	-9.854	-11.491	-9.6592	-8.8907	-5.931	-4.3557	-7.8489	-9.807	-8.4296	-7.5902	-10.404	-12	-12.292	-9.5392	-9.1779
-5.1403	-0.99752	0.54833	-2.8158	-0.95251	1.6458	-2.9033	1.9668	-5.6549	-0.33919	-0.066382	-0.64032	-0.81895	-0.0065576	0.25252	-2.0706	1.2172	-1.6535	-2.3131	2.1237	-1.7456	-1.8861	-2.2165	-0.29334	0.42561	0.21079	0.43978	2.1237	-5.6837	-3.1617	1.4728	-3.6896	-2.8484	-6.7744	-2.9678	-4.0737	-0.35927	-4.1664	3.9505	-2.9147	-1.0964	0.73529	0.98931	-1.9609	-1.0449	1.2392	-5.0131	1.7574	-3.3358	-0.75554
2.4738	1.4541	0.21866	1.0842	-4.6851	-1.0311	1.9512	-3.6328	1.161	-2.4548	1.7838	6.2269	4.3681	3.9447	-2.7891	3.3792	1.6423	-1.3773	1.2063	1.63	1.7172	3.1763	-2.9938	0.38321	-2.5392	-3.5827	1.4772	-1.456	2.2508	3.851	4.957	0.94391	0.83879	4.7806	1.0573	1.202	1.2857	3.0069	-0.79167	-1.6012	1.9916	4.8211	1.6236	0.7794	3.4164	0.72335	1.1295	3.4661	-0.11968	0.67776
1.1315	1.7912	-3.2275	-2.1736	-3.2237	-1.2809	-0.065026	2.2153	-0.076656	-2.1199	-1.6745	-7.5292	-0.44862	-0.99918	3.4876	-1.3448	-3.5909	1.5351	-4.4992	-7.2891	-0.44626	-3.2173	-2.1821	-5.6997	3.0865	-0.77818	-1.0591	-1.3755	-6.6285	-1.223	-0.82863	0.46029	-1.714	2.3495	0.59467	-3.604	-1.1044	-5.5712	-5.2066	1.4904	1.0995	1.7693	-4.6292	-1.5454	-3.2358	-4.1595	-2.9556	-3.4164	-2.0917	1.5967
3.0927	1.4664	3.2903	0.71381	0.28815	-2.2342	0.51133	1.6407	-0.2348	1.3306	1.8292	0.78306	3.1667	2.4727	3.0776	-1.3594	-0.70977	1.5742	-1.1515	6.5116	2.6955	-1.4085	-2.5428	-2.3973	1.6092	1.4936	-0.5487	-1.7475	4.9817	1.6938	-3.277	2.6081	-0.67626	2.2268	0.8473	-1.7185	-4.1772	2.6482	3.6937	0.49525	-1.7659	3.3833	-0.039686	-2.7493	-1.2258	-1.3292	-0.63871	1.8432	-0.57163	0.63719
3.7877	4.314	-2.9031	1.5006	4.4805	2.4788	-1.4587	2.3395	4.642	0.52345	0.25454	2.673	0.036035	0.80955	-0.74618	0.85885	1.2892	2.8632	-3.0145	0.76692	3.5565	4.329	-1.2968	2.9149	1.2485	-0.14854	1.4228	1.6547	5.027	-1.9251	2.2456	1.7925	0.76912	4.2781	-0.44338	-1.1481	-3.1739	0.40293	-3.7703	-1.0449	3.6138	0.77569	4.8886	-0.82442	1.5475	-0.94378	3.3992	4.6487	2.7631	3.2303
-11.214	-6.7216	-12.658	-10.763	-9.6659	-10.407	-19.866	-12.919	-8.4399	-12.632	-11.253	-8.9888	-13.769	-12.809	-12.341	-9.4344	-11.197	-6.6662	-11.508	-13.585	-4.718	-10.72	-12.215	-14.014	-13.474	-7.7211	-8.4149	-12.011	-8.6205	-12.929	-11.506	-12.049	-15.861	-14.804	-9.3955	-12.431	-11.461	-8.0592	-10.029	-10.252	-10.399	-11.371	-7.8483	-10.677	-10.262	-10.696	-10.988	-9.1972	-7.9375	-11.925
2.2887	7.4455	6.6026	6.3881	10.777	11.316	10.499	6.6354	7.3451	3.5252	10.454	8.5294	7.5944	7.9938	6.6455	6.7963	10.573	7.6635	5.8253	8.7311	7.7202	5.8015	7.3235	8.6713	5.6127	9.6869	12.875	6.4053	7.8451	10.191	8.9002	8.8247	11.918	7.7895	4.943	11.433	5.931	9.3106	10.758	9.2123	7.1023	6.8112	8.8336	5.2758	6.6488	3.7324	2.9278	10.671	15.155	8.8683
0.96378	-3.5812	0.88955	0.88751	1.9834	0.023256	0.39328	0.07108	0.23213	-0.72324	3.244	2.0974	2.206	-1.1984	0.95104	2.5882	2.1679	0.64029	1.512	-1.7115	-0.16055	-3.8729	-5.3619	-0.12799	-3.7934	0.081416	4.1662	-0.90366	-3.6328	1.8462	-0.65951	2.5385	-1.58	-1.7313	-0.757	-2.406	-2.9785	-0.68176	2.4015	3.6444	0.4726	0.62292	1.9494	2.5612	-2.7222	-2.0788	5.8533	2.216	-0.92978	-2.2401
-13.845	-11.767	-14.604	-14.937	-15.694	-8.5762	-13.798	-13.722	-20.26	-14.57	-10.85	-12.008	-10.41	-13.587	-15.594	-13.881	-8.9743	-9.6114	-13.295	-12.374	-12.758	-9.7088	-13.244	-11.632	-11.899	-15.755	-12.315	-14.625	-10.439	-10.637	-13.752	-10.783	-12.316	-13.09	-12.498	-10.052	-13.262	-12.914	-12.752	-13.662	-11.499	-13.778	-15.154	-13.679	-10.079	-13.984	-10.815	-16.778	-13.284	-12.883
-1.5383	-5.6145	-6.5856	-3.9029	-7.3212	-5.5496	-6.274	-3.3112	-6.0095	-6.805	-4.4937	-1.7875	-8.3433	-5.1434	-3.704	-3.6854	-3.0678	-8.8634	-5.4438	-8.8974	-0.60188	-3.8441	-6.6289	-8.8389	-1.0741	-4.6416	-5.997	-7.2147	-7.7734	-4.0117	-9.0374	-6.2267	-3.3541	-2.6547	-6.1145	-5.008	-8.0388	-5.1008	-5.0096	-5.0568	-4.6159	-7.301	-9.2006	-3.1691	-7.0408	-4.4039	-8.4398	-8.7685	-7.9827	-0.60622
2.3415	-2.974	-6.0507	3.3384	-1.5492	0.50315	-2.5217	-2.8962	-5.8155	-1.4579	-6.8655	-3.6084	0.83128	-4.4535	-1.1663	-4.5461	-1.4573	-2.5471	-6.9562	-4.8276	-5.9342	-5.9615	-0.22109	-0.82145	-0.39147	-5.071	-1.0074	-1.9182	0.4554	-3.3998	3.8294	-2.1314	-2.7926	-3.6649	-2.148	-5.5216	-2.4152	2.79	-3.8703	-2.578	0.37168	-1.159	3.2796	-0.70495	1.0128	-1.4914	-7.0405	-1.8822	-0.81531	-2.9495
-2.8509	-5.5064	0.022955	-6.2499	-8.214	-5.5474	-1.0429	-1.6337	-0.51943	-0.8688	-3.0057	-1.937	0.21998	-6.7725	0.01091	-4.7904	-1.5492	-1.6235	-1.2563	-2.1167	-1.1739	-1.7976	0.92521	-3.1787	-1.0899	-4.7299	1.7959	-2.8198	-3.9909	-5.4696	-1.1055	-0.98784	0.38149	-5.3577	3.6326	-3.2784	-0.95755	-4.7487	-2.4478	0.084902	-3.0777	-4.6652	1.3735	1.2095	-0.99041	-2.7562	-2.0864	-0.014132	-1.1523	-2.5131
-3.685	-5.5896	-5.6338	-4.8392	-2.7763	-6.1568	-4.9097	-5.8757	-4.6457	-4.9059	-6.6463	-3.3583	-3.3582	-3.39	-7.0583	-7.5164	-1.2444	-4.4178	-3.7359	-6.4572	-8.4156	-4.9481	-3.2556	-3.7294	-4.0169	-2.6139	-4.7246	-5.3314	-2.3921	-0.91554	0.55107	-5.8583	-3.5818	-7.0346	1.3204	-4.4921	-7.1139	-4.0138	1.7249	-4.3213	-4.9843	-8.2962	-8.8123	0.13388	-4.9851	-4.5292	-4.5582	-5.6136	-4.0575	-0.78982
-12.012	-14.619	-11.237	-12.13	-16.494	-13.589	-9.4749	-19.725	-12.429	-16.548	-14.074	-12.519	-11.826	-15.436	-12.073	-13.921	-11.185	-12.756	-11.901	-17.603	-11.751	-14.063	-11.215	-12.918	-14.457	-17.395	-10.371	-11.437	-11.535	-16.208	-13.518	-12.708	-13.512	-13.781	-11.907	-13.67	-15.819	-12.313	-10.234	-16.981	-15.399	-10.669	-10.629	-11.132	-12.371	-12.561	-15.833	-11.959	-10.915	-10.145
-8.2045	-7.1419	-7.3255	-4.2569	-4.2764	-10.52	-7.1368	-2.7071	-2.1788	-9.068	-13.674	-5.5906	-5.4044	-8.1087	-8.3837	-8.2536	-6.9394	-8.4615	-6.5397	-6.844	-8.9084	-8.0691	-1.7303	-6.3039	-10.11	-5.6951	-6.0985	-8.3099	-4.8541	-5.7163	-5.308	-5.7338	-9.8022	-10.378	-7.4254	-2.0837	-8.272	-4.7594	-4.8425	-4.137	-5.8733	-5.9911	-10.759	-6.4403	-9.4745	-5.0638	0.44913	-10.598	-7.0845	-4.4116
-11.286	-7.9932	-8.9983	-10.425	-12.021	-11.528	-10.95	-9.1813	-11.737	-8.429	-3.166	-13.661	-10.7	-6.2497	-8.4349	-10.32	-9.7345	-10.339	-9.9102	-7.5914	-7.4075	-7.0482	-6.1463	-12.444	-11.588	-4.9868	-9.4294	-9.9704	-8.7795	-10.134	-10.357	-8.9614	-8.5686	-10.308	-10.038	-9.5065	-11.229	-14.346	-4.1828	-11.126	-11.104	-12.611	-7.4958	-12.408	-8.2677	-6.1444	-7.7259	-10.049	-11.542	-13.555
2.1325	2.8066	1.3897	-3.1143	-3.9554	0.16022	3.7363	-2.014	0.57737	2.3912	2.5244	0.90492	1.0688	2.3272	4.5148	0.51092	2.5339	4.5164	-2.4417	4.5168	0.72468	5.1523	0.883	2.0933	4.6613	-0.6264	2.8539	4.7059	1.4936	0.15012	-2.3637	2.371	-0.57972	1.9279	0.57419	-1.1776	1.4882	4.2516	-0.01803	0.87496	1.5229	0.82154	2.0381	1.4584	-0.73458	-0.57571	-3.625	0.64678	3.3309	4.7606
-8.1646	-8.5414	-11.149	-13.694	-8.7273	-10.423	-10.13	-6.1195	-9.4831	-10.869	-7.702	-9.3818	-7.1492	-7.0982	-10.561	-6.5703	-13.338	-8.9003	-9.7916	-10.553	-9.5143	-15.24	-3.751	-8.6292	-7.7763	-11.06	-6.3762	-8.4079	-5.4496	-10.872	-8.3304	-8.0666	-5.5874	-4.9204	-6.6955	-12.218	-7.806	-9.7799	-9.8152	-11.877	-13.905	-10.189	-6.8733	-7.2482	-4.4848	-8.3744	-6.0084	-9.0289	-9.306	-5.9784
-8.5051	-12.358	-7.4096	-14.418	-13.007	-12.405	-13.648	-9.1481	-15.04	-5.9201	-11.195	-7.2804	-8.4323	-7.8596	-11.767	-10.263	-9.248	-10.657	-9.7399	-13.012	-11.678	-11.524	-15.377	-10.349	-7.7808	-7.0823	-9.5012	-7.4797	-13.007	-8.593	-10.986	-10.583	-14	-11.663	-8.4208	-10.07	-8.2148	-9.0084	-11.495	-17.108	-11.845	-8.7587	-14.401	-5.6876	-8.9431	-7.4231	-11.935	-9.4695	-9.2035	-9.9412
-5.1846	-3.3979	-3.4039	-5.1766	-2.3843	-1.2138	-7.9008	-0.73365	-2.474	-4.9601	-5.2262	-1.5971	-1.4837	0.74098	-0.5749	1.6075	-5.8553	-1.9324	-5.6111	-2.7937	-4.4416	-0.77794	-1.6974	-5.6489	-4.0399	0.26791	-0.77008	0.010465	-0.88962	-8.0887	-1.25	-1.1269	-4.089	-2.6724	-3.4595	-1.835	0.32829	-7.6887	-0.68674	-1.9887	-5.1051	-1.9981	-0.46973	-2.24	-1.8808	-0.33762	-5.708	-3.8833	-5.3699	-1.7607
0.86786	-4.176	-3.4799	3.2589	2.5028	3.1353	-3.5212	1.0491	-2.2577	2.4978	-1.338	-0.53707	1.2456	-1.0093	0.20641	-1.5716	1.7114	1.3603	-0.2195	-0.98582	-0.83039	1.78	0.0076005	-0.24832	-1.7169	3.556	2.5201	-4.6433	-3.4898	-2.2696	3.4556	0.47845	1.3508	-4.795	2.1961	4.0007	-4.4036	0.37279	-5.0713	0.94458	0.64713	1.1864	2.0354	-1.226	0.81897	4.8083	0.67274	-5.4823	-1.1334	2.1777
3.2371	0.43292	2.6157	1.9815	1.1872	0.1521	-3.9739	4.3579	1.9006	0.48617	-2.9889	2.6821	2.2175	3.7119	-2.8957	-3.2979	1.0097	0.32813	-0.69174	0.72402	-0.88185	-0.97072	5.0474	1.2331	-0.20845	4.36	2.1174	-0.54735	0.15241	-1.2026	-3.2687	1.3226	0.81563	-3.3729	2.4245	3.4057	-3.5886	-1.8527	0.27459	-0.96893	-1.3482	5.0732	1.8758	-1.9281	-0.68813	-1.9785	0.19986	0.99269	1.3896	-2.8083
-5.0609	-2.676	-8.6041	-2.3717	-1.9197	-5.7416	-6.7294	-6.5931	-6.5754	-6.6089	-9.3976	-1.3865	-2.2328	-7.9176	-4.1785	-8.8917	-2.9037	-5.062	-4.2369	-1.64	-2.1845	-3.5892	-4.7065	-1.3434	0.73869	-4.4697	-1.9255	-9.2328	-5.3038	-8.0991	-2.4125	-3.6985	-0.24183	-4.0492	-5.3443	-6.8032	-4.9672	-6.6959	-4.0504	-9.2833	-4.8827	-9.0124	-8.671	-5.2814	-7.4738	-0.77188	-4.0404	-7.5263	-2.7599	-8.3808
-5.9924	-7.9937	-7.0911	-8.4362	-8.3838	-5.9519	-6.8184	-10.316	-3.8898	-7.16	-5.8149	-6.4227	-5.8211	-3.7027	-10.891	-7.4156	-1.3039	-2.0605	-8.2	0.45572	-10.901	-7.6086	-4.2803	-5.5064	-2.0546	-3.7221	-8.132	-7.7707	-8.916	-5.841	-4.0938	-9.3484	-10.473	-5.1787	-2.9854	-6.2685	-7.4857	-4.2953	-3.3186	-6.6301	-8.8079	-10.197	-7.4262	-8.471	-7.8142	-6.5551	-11.846	-10.953	-9.1636	-5.7471
-4.7272	0.41359	-1.1791	-2.252	-2.0301	-4.0256	-0.34151	0.21273	-1.6589	0.22181	-2.5543	-1.0011	-2.9632	-0.71647	-2.8828	-3.4975	-2.1539	1.6447	-6.1755	-1.0825	-2.2792	-4.5533	1.2043	0.70093	-2.9995	2.2474	-0.13284	-2.344	-2.1746	2.1162	-3.2042	-5.4864	-3.3014	-2.6384	0.65333	-3.9664	-1.5148	1.4258	-3.1724	-0.10636	-5.5345	3.2879	-3.4276	1.564	1.0512	0.16315	2.0686	0.39513	-1.2158	1.1978
-6.5045	-5.16	-8.3586	-6.2275	-7.962	-5.2148	-5.6225	-3.2873	-6.708	-5.1429	-7.6577	-3.4918	-4.1872	-1.3571	-3.6446	-4.6644	-6.9587	-0.614	-1.0351	0.25953	-1.7703	-3.7577	-2.3471	-1.8674	-6.4096	-7.4421	-7.031	-5.8235	-3.436	-7.1724	-3.3548	-2.8016	-3.4629	-0.96265	-2.0438	-0.95296	0.97879	-1.2459	-8.8203	-5.838	-6.0981	-6.711	-7.1191	-3.6012	-9.93	-3.5103	-2.7043	-4.8666	-7.4004	-9.9594
-14.023	-15.039	-17.372	-18.878	-11.052	-12.966	-11.297	-11.08	-15.537	-13.937	-17.701	-12.438	-14.337	-14.12	-11.522	-14.507	-14.884	-13.055	-12.035	-11.245	-8.7237	-17.951	-10.814	-17.928	-17.874	-16.229	-11.629	-15.418	-17.84	-13.455	-14.193	-14.146	-15.365	-10.296	-12.983	-13.077	-9.4376	-14.615	-14.788	-20.382	-16.314	-15.631	-14.631	-12.611	-13.915	-16.567	-17.335	-8.2164	-14.2	-14.864
-5.1803	-5.7476	-2.8647	-6.1396	-8.0442	-4.5956	-9.7052	-8.7344	-4.1311	-4.7369	-7.8716	-3.962	-6.283	-2.9158	-4.133	-5.5571	-7.7196	-7.1081	-4.3115	-6.9787	-4.9865	-6.6036	-10.996	-5.5923	-4.6613	-3.5222	-1.0126	-2.3739	-4.9615	-5.2389	-5.7547	-3.9701	-5.3454	-5.3054	-2.6919	-7.3804	-3.4452	-6.8965	-9.2438	-1.8289	-3.5196	-0.53562	-7.3053	-2.9408	-7.1107	-3.7962	-1.9355	-8.3179	-6.2762	-4.5938
-11.166	-11.375	-8.3514	-12.146	-14.721	-12.392	-9.991	-11.563	-10.687	-9.4636	-12.777	-9.3742	-10.859	-16.234	-11.541	-13.185	-10.705	-10.927	-12.729	-7.208	-12.259	-12.258	-5.5244	-15.033	-14.229	-13.643	-10.307	-13.856	-11.412	-13.23	-14.925	-11.711	-10.838	-9.922	-13.311	-11.259	-10.243	-14.864	-10.447	-14.302	-7.1014	-12.001	-8.9675	-11.081	-12.541	-13.489	-10.89	-12.836	-9.1015	-10.454
-3.1744	-2.7026	-0.74373	-5.3022	-2.0092	0.44649	-4.2349	3.6387	-0.62319	-1.4526	-0.17815	0.72867	-0.2777	-2.6657	-1.0795	0.23418	2.9726	2.923	-0.25356	-2.762	2.6351	-1.142	3.5553	2.1001	-0.56871	-1.2689	-1.7623	2.3325	0.070358	-3.0121	-0.54636	-2.906	2.4636	3.1654	4.4825	-0.039874	-1.1763	1.1706	6.4651	-0.17343	1.2592	1.3308	1.7845	-2.5814	4.5966	2.3842	-2.4099	0.22748	-2.4355	3.6082
9.7889	5.5882	4.2124	1.2245	7.1051	3.1463	1.7954	9.4939	1.0097	2.2004	5.8176	2.7142	7.8929	7.2536	3.3738	9.4415	2.9567	7.41	4.392	8.0477	7.805	0.10211	5.8386	3.7462	4.2513	5.5582	6.5342	3.8393	4.6678	5.4433	3.2875	6.8587	6.6032	2.0429	5.871	5.8584	6.2309	7.8614	4.5579	11.476	3.2915	-0.44293	9.7151	8.4787	3.6808	4.0756	6.3574	7.904	5.2676	7.1106
-12.452	-13.098	-10.51	-11.312	-12.211	-9.7482	-15.19	-13.655	-14.095	-14.065	-13.939	-12.31	-12.287	-15.753	-15.443	-9.2526	-13.645	-15.686	-14.49	-13.123	-12.37	-14.626	-11.116	-17.105	-13.426	-11.853	-16.542	-14.51	-12.566	-16.067	-14.367	-14.813	-12.943	-12.334	-14.929	-16.301	-7.841	-13.887	-16.695	-9.4578	-11.585	-15.318	-11.455	-12.28	-13.827	-14.812	-11.299	-17.632	-11.939	-13.48
9.9524	3.3556	4.6356	7.36	5.6065	12.698	9.3004	9.8655	3.0201	6.2726	3.3922	5.6707	7.2657	3.389	4.6582	9.7276	8.6849	3.7059	7.4886	3.8168	3.1012	12.817	0.25598	5.5014	0.30846	8.0678	4.9953	4.4907	6.5518	1.787	6.953	6.2189	6.4635	9.681	5.7449	5.6387	2.1831	2.9905	9.2531	5.5128	8.2941	4.0591	7.6176	7.955	6.6917	8.1178	5.6191	5.0813	12.139	5.5046
-9.6448	-10.037	-13.227	-10.068	-10.465	-8.9356	-11.529	-13.264	-10.952	-13.152	-10.444	-11.916	-9.8534	-10.666	-11.64	-7.4675	-7.8651	-8.6961	-9.1255	-15.75	-11.596	-8.8066	-8.9259	-10.934	-10.834	-10.775	-9.8948	-13.078	-10.955	-7.9377	-9.7735	-12.214	-14.607	-7.7943	-6.7134	-10.726	-12.621	-12.426	-11.83	-9.2855	-8.2425	-9.1129	-9.4928	-8.0423	-12.684	-10.481	-8.3903	-12.287	-7.9468	-5.5995
-5.3936	-6.2827	-12.282	-8.0066	-7.8831	-8.5435	-12.831	-9.7104	-9.5414	-9.8722	-8.5052	-11.749	-8.5811	-12.762	-12.031	-6.7739	-7.0795	-7.2142	-4.7489	-8.1496	-14.058	-10.711	-10.299	-13.198	-10.222	-8.4197	-8.4239	-9.0019	-4.4583	-9.4884	-4.8873	-8.576	-5.0864	-11.734	-7.1719	-10.342	-10.54	-12.826	-6.7944	-7.4333	-8.8314	-9.2326	-11.738	-12.258	-8.9354	-3.3192	-7.8989	-11.697	-10.909	-12.864
-5.7056	-6.9758	-6.1661	-6.3545	-7.7343	-5.9336	-4.2516	-1.9627	-6.146	-8.4745	-7.7898	-6.6952	-6.0049	-7.5488	-3.1182	-5.9416	-5.2051	-5.9119	-5.5462	-3.232	-6.4599	-4.4566	1.1035	-6.2412	-2.0228	-10.57	-6.682	-7.6569	-3.3987	-1.3818	-13.799	-6.0927	-5.9131	-6.8713	-4.5896	-2.6152	-3.9771	-3.9823	-6.0125	-8.6078	-1.8182	-1.2921	-7.5414	-2.5859	-6.5495	-6.5368	-5.9633	-5.3587	-4.7153	-7.0469
-1.5681	-1.6627	-1.2979	-1.1566	0.15654	2.9516	2.6941	0.70526	-0.27185	4.4852	-4.2823	0.31161	-0.79781	-7.7531	0.64005	-0.96779	-0.63939	-0.57145	-1.752	0.38715	-1.8547	2.2036	2.5902	-1.2325	-2.7309	1.4308	-0.96476	3.5733	1.4815	4.9303	-0.13102	3.459	-2.0874	0.23327	-0.074438	3.7815	1.5136	-3.4508	-0.72824	-2.235	-1.7283	2.8311	0.81185	-0.60156	1.8107	-0.70719	4.6292	-4.0929	-0.94088	1.3663
-2.3308	2.4504	1.8798	3.4052	3.5155	1.6273	7.9508	-1.0348	5.8625	3.3014	3.229	4.967	4.4992	3.7441	0.49904	-2.3865	3.3861	0.11596	5.6477	2.0692	1.8382	0.84777	7.3587	-3.5423	2.3838	-1.5788	0.55918	2.6044	7.1264	-3.4968	2.9739	0.98657	2.5439	3.8665	7.3953	4.8575	0.96216	2.3073	5.5319	2.4839	1.6988	1.3443	1.0496	0.1183	1.6803	3.1256	2.9701	5.2118	6.2086	8.7312
-4.3007	-5.0247	-3.8455	-0.84397	-2.5915	-5.2737	-2.7029	-3.2401	1.9924	-2.9436	-3.9891	-4.0661	-1.5481	-3.8626	-0.13121	-1.2333	-1.4472	-3.938	-2.4424	0.54096	-3.394	-0.012494	0.39503	0.55192	1.0217	3.3358	-4.8382	-1.6934	-3.86	-3.198	-0.76268	-3.6943	-2.7834	-0.21726	-0.10263	-4.0302	2.9763	3.092	5.408	1.5252	-0.042337	-4.6895	-0.13686	-1.8538	-2.5099	5.1033	-0.81284	-3.2044	-1.0006	-2.8886
2.6449	5.219	6.6211	3.4105	7.8431	4.1436	5.4688	2.3682	9.1934	0.8618	1.79	1.4297	1.7828	3.64	1.0404	3.4815	-0.71917	6.2402	1.6582	-0.42033	3.7157	3.8701	4.4483	2.5327	0.49947	4.8174	4.4575	-3.2125	1.8698	-3.8361	4.0129	1.197	4.0203	6.9216	-0.2491	0.60172	4.81	7.0304	-0.42541	5.3633	1.6395	3.875	5.5349	3.9826	1.4628	3.4869	4.7455	1.3443	5.6657	4.5157
-3.3033	-3.7059	-4.0643	-1.0427	-5.1246	-0.076372	-3.1954	-6.0751	-5.2684	-7.1241	-6.5988	-4.0052	-6.623	-4.4016	-7.1232	-7.8953	-1.5027	-5.0763	2.3432	-0.87697	-7.0578	-5.8523	-5.8329	-7.5446	-6.1864	-4.0766	-8.3874	-3.8359	-3.2788	-1.389	-6.8767	-3.966	-5.9264	-3.4312	-4.6277	-3.3698	-5.0899	-5.5514	-3.9079	-4.3088	-6.5788	-5.9117	-6.6134	-7.5552	-7.1966	-7.9041	-5.1836	-2.6419	-7.5449	-10.898
2.8742	4.0385	6.9156	3.6603	2.5739	3.7144	5.7039	-1.7758	7.1099	4.7723	-0.7502	0.21699	1.4154	2.217	5.0988	4.6679	5.1323	8.6283	4.455	2.7413	3.5327	2.3412	6.3625	3.0269	7.2246	1.1499	3.4314	4.517	4.649	4.3909	3.7843	1.9939	0.63629	3.3365	1.3709	0.05998	5.8631	-2.3122	7.9118	6.3082	-0.4347	7.5443	3.2338	5.8155	4.3699	2.1938	9.108	5.018	3.6134	8.9799
-2.6147	-3.1686	-8.7987	-4.1032	-0.72974	-6.138	-1.2638	-6.7463	-0.069055	-1.9884	-2.9673	-2.0305	-4.2995	-3.3068	0.55304	-4.1481	-1.505	-5.1556	-7.9028	-7.4184	-2.1114	-6.7725	-3.4761	0.39543	-1.3708	1.3119	-3.1044	-1.202	-6.5256	-1.4989	-5.7312	1.7197	-5.2622	-7.0473	-1.4409	-3.8811	-1.3123	-1.3076	-5.8993	-3.8192	-4.9578	-4.7567	-5.2644	-1.8199	-1.5091	-6.1058	-1.5454	-1.8092	-7.2223	-2.9018
-8.6742	-6.5891	-1.9012	0.89001	2.7581	-2.4238	-0.049512	-6.9574	-5.9408	-4.9507	-4.0825	-0.14064	-1.4911	-1.9502	-1.434	-3.4571	0.31015	-1.0593	-5.1897	-1.3004	-2.9746	-0.033683	-0.11783	-6.7298	-5.6583	-5.2258	-4.087	-5.0801	-6.1669	-6.5395	-1.5993	-7.959	3.164	-7.4975	-6.7919	-5.5941	1.5733	-3.1197	-0.25992	-6.0376	-2.1508	-5.7779	-6.3967	-3.0767	-1.7381	-1.7989	-1.3585	-5.0568	-3.0653	-4.636
-16.203	-10.355	-8.0438	-10.23	-9.1205	-15.001	-12.441	-12.04	-13.493	-16.286	-15.747	-8.9465	-11.269	-13.23	-10.715	-15.786	-7.0268	-6.3872	-8.4796	-9.4067	-11.328	-11.439	-7.038	-10.019	-11.36	-9.5246	-12.346	-10.311	-10.175	-14.252	-13.39	-14.163	-9.0955	-9.241	-9.7865	-13.16	-13.406	-12.593	-14.845	-8.9486	-8.7995	-11.678	-8.6375	-7.808	-14.302	-9.7019	-12.025	-9.3973	-7.6777	-13.701
-5.8808	-2.4166	-2.3795	-1.7418	-5.5124	-8.7433	-6.1209	-8.6319	-7.7908	-2.0762	-4.1264	-1.1864	-7.4171	-7.2438	-0.42265	-6.0511	-4.2158	-4.2936	-4.3699	-7.8685	-2.7395	-5.1119	-6.0485	-7.8217	-2.9335	-1.4948	-1.4266	-4.5201	-3.9324	-11.118	-4.3208	-3.8063	-3.6065	-4.4873	-2.2932	-3.8424	-5.2063	-5.7454	-7.9603	-4.6258	-2.5505	-6.7208	-4.2181	-1.7238	-1.6565	-5.1462	-3.556	-6.3088	-4.7739	-9.7766
-17.673	-15.674	-14.342	-17.02	-17.127	-14.812	-11.43	-15.668	-12.014	-14.938	-11.823	-11.275	-13.85	-15.619	-14.862	-18.143	-15.575	-15.062	-11.883	-12.082	-14.964	-14.235	-13.595	-13.147	-14.824	-15.159	-19.512	-16.177	-18.178	-13.833	-16.518	-9.4022	-12.085	-14.795	-17.506	-12.23	-14.545	-14.161	-14.674	-10.277	-15.476	-13.731	-14.783	-13.282	-11.052	-14.45	-12.758	-13.87	-18.154	-10.838
-10.396	-11.583	-15.187	-8.7662	-11.229	-11.558	-11.358	-12.958	-9.2531	-8.1974	-10.486	-9.6547	-11.833	-13.824	-11.201	-12.763	-13.896	-17.275	-17.105	-8.9457	-14.505	-12.788	-11.127	-10.803	-9.3595	-8.4683	-11.034	-10.363	-11.209	-15.878	-17.64	-13.923	-9.282	-13.158	-12.146	-14.349	-8.1506	-9.8744	-9.0887	-16.055	-15.236	-14.323	-15.902	-12.42	-10.234	-9.3685	-9.2026	-5.8124	-8.4467	-11.76
-5.4538	-6.2998	-2.2908	-4.9104	-2.4362	0.68222	-8.4897	-6.62	-6.4088	-4.0365	-3.5276	-10.092	-3.9567	-5.9501	0.96134	-1.8957	-8.9121	-5.078	-7.239	-3.2039	-4.5329	-6.8323	-8.8644	-10.998	-3.5998	-7.0175	-5.5635	-5.2502	-9.2042	-4.3883	-6.6011	-7.3479	-6.0814	-3.5768	-4.6076	-1.8202	-6.8095	-4.3136	-3.3338	-0.32398	-2.2448	-2.1303	-4.952	-1.0763	-2.5954	-2.4952	-0.76254	-1.9736	-1.0243	-6.539
2.2275	-1.4023	-4.0026	-3.3064	2.8065	1.4889	-3.9432	2.7843	3.8003	1.2254	4.1214	2.4395	1.3626	-1.9085	0.84495	3.4699	4.9071	-5.5565	0.47743	4.3311	0.78026	-2.0682	3.9705	0.71293	3.2773	2.8391	-2.9225	-0.52908	0.45033	0.3906	0.83561	2.7845	1.4145	1.9874	-3.0915	-3.0171	2.6206	0.25114	0.54529	-2.2722	-3.024	-0.9335	-3.1173	-0.81509	-1.2231	-2.5993	0.63253	1.0847	-5.4217	1.8731
-12.545	-8.8236	-9.3647	-12.714	-11.853	-5.8779	-13.579	-13.814	-10.972	-12.184	-11.505	-10.022	-10.934	-9.6118	-10.836	-14.676	-11.855	-8.7465	-13.868	-11.522	-12.277	-14.361	-5.5243	-11.18	-11.209	-9.6655	-12.018	-16.791	-13.903	-11.912	-13.269	-13.101	-9.3129	-12.982	-4.2263	-13.125	-14.73	-10.714	-6.3048	-12.943	-10.206	-14.596	-11.353	-14.812	-13.127	-7.1908	-11.549	-17.396	-10.33	-7.9558
1.8728	1.891	1.9277	6.2919	3.4016	3.2563	3.3267	0.84988	5.5516	1.8612	4.0463	2.0981	3.1938	1.1171	3.5835	4.1234	5.9743	-1.4136	3.0356	-0.18668	5.9462	2.8311	2.4314	4.3107	3.9478	4.1342	5.7129	1.051	0.25369	5.1948	4.3864	3.8548	0.77053	-0.92001	-0.19289	1.7847	5.9458	1.4151	4.3511	0.95659	-3.0174	6.8881	6.2894	2.1561	-4.7108	5.6622	1.1815	-1.5247	2.2252	-1.8309
-10.491	-9.7763	-7.648	-12.396	-11.126	-7.9231	-11.726	-13.736	-9.067	-8.193	-9.9475	-12.006	-11.399	-13.879	-12.611	-7.8865	-11.626	-7.0898	-13.097	-11.967	-7.7589	-11.809	-9.9003	-13.352	-10.744	-12.662	-10.666	-9.9409	-9.988	-6.7948	-9.8042	-6.8455	-8.9649	-12.561	-10.652	-12.203	-10.976	-11.993	-10.584	-8.8112	-11.631	-9.1273	-9.3788	-5.4707	-11.906	-8.5054	-8.5557	-14.09	-8.0641	-7.2566
-2.6048	-0.33108	-0.471	2.2203	-2.674	1.7128	-6.7804	1.6793	-1.9211	-1.2446	-2.147	-1.9624	-0.59311	1.6275	-2.9381	-4.995	-2.9272	-1.8741	-6.538	-2.5683	-3.954	1.7293	-4.2086	0.99205	0.18423	-7.1043	-7.1085	-1.0592	-1.3314	-3.2827	-2.0805	-1.4921	-4.8459	-0.77894	-3.4604	0.73836	-4.0864	-1.9319	-4.1886	-7.0934	-1.5511	-1.0489	-3.6936	-3.1871	0.66415	-4.0952	-4.5506	-4.6499	-5.7151	-1.0511
-9.476	-11.361	-13.234	-9.2293	-16.537	-11.624	-12.781	-11.557	-13.16	-13.404	-12.451	-13.966	-14.284	-9.2221	-14.995	-12.93	-15.544	-12.67	-11.922	-13.472	-13.757	-12.355	-17.012	-9.7604	-15.183	-13.425	-11.884	-9.2631	-14.393	-18.763	-13.827	-17.594	-13.803	-14.554	-14.914	-10.23	-10.445	-13.989	-13.8	-13.845	-11.727	-15.755	-15.816	-13.882	-14.439	-9.3747	-13.69	-14.797	-13.608	-12.261
3.4471	2.7211	4.7623	5.0127	2.5779	1.3896	0.60004	3.7624	5.4443	4.9686	1.5668	-0.26402	1.3496	3.804	1.7233	6.8957	1.2761	4.7882	-1.8665	1.135	2.7288	1.838	2.1516	-0.72199	4.6118	3.2724	0.93304	4.5137	0.51015	0.58737	0.54212	5.7882	0.37465	0.74981	1.6983	2.8794	1.7674	3.6578	5.771	2.7147	5.2305	2.6209	2.4449	5.1916	2.8462	3.1123	0.55382	0.61883	0.81425	3.7894
-5.2342	-3.0427	-7.0024	-6.5357	-6.1735	-4.2088	-2.1104	-4.424	-5.784	-5.6825	-7.7038	-5.9861	-6.1793	-5.0113	-8.4402	-6.1629	-5.5791	-2.3897	-8.7329	-4.4336	-8.6148	-0.69411	-3.43	-5.2402	-7.0102	-3.6547	-2.017	-3.0593	-10.486	-6.0998	-2.7189	-4.8677	-10.103	-6.0767	-2.4363	-5.3771	-6.4269	-4.6167	-5.4978	-4.0459	-8.6713	-10.581	-5.15	0.01892	-5.381	-3.4325	-4.0197	-6.1065	-3.6849	-6.7045
-1.2734	-3.0457	1.373	-1.9256	-4.0993	-6.2131	-0.1189	-7.4679	-3.2543	-0.96684	-4.3967	0.10041	1.2469	-0.92164	-2.3642	-0.068427	-3.2214	-1.5679	-3.8268	-2.136	-3.0886	-1.867	-2.4835	-5.23	-2.7025	-1.789	0.28605	-10.772	-5.2555	-2.9857	-6.9024	-3.0165	1.4541	-6.8628	0.35843	-1.9756	-3.6443	-1.2899	-0.4814	-1.6701	-0.54694	-1.1523	-5.3161	-0.42172	-1.3972	-2.8868	-0.75888	-5.0906	-2.8537	-3.4874
6.2109	3.5519	6.6205	0.64906	10.436	7.1148	5.9263	5.9488	9.0461	5.4657	6.0339	8.701	4.7875	4.0255	4.9336	6.8276	1.9377	5.6631	1.4946	6.0863	4.2103	8.3418	6.4274	10.156	4.8564	6.7539	5.8148	6.0253	7.7871	5.4789	0.75042	0.49646	2.9028	6.6901	6.8129	7.7082	5.5734	9.4917	6.0031	6.0106	5.6799	7.769	5.9667	5.1936	3.2327	3.4041	10.11	3.618	8.6614	6.3987
-2.8008	-4.6855	-4.4027	0.37781	-0.82135	-4.4903	-9.0304	-1.7218	-2.111	-2.3606	-1.2192	-0.54408	-2.3128	-7.3331	-1.3518	-4.4513	-4.4422	-3.4168	-7.1616	-0.044765	-5.064	-1.6119	-7.1482	-7.4491	-0.45676	-2.3157	-4.1043	-0.50811	-2.8958	-0.62098	-2.007	-5.4284	-2.8963	-4.5516	-3.5573	-4.6821	-3.6372	-4.1919	-5.4158	-10.026	-0.38417	-3.0075	-1.5736	-1.1069	-2.9719	-0.56925	-9.4381	1.8743	-4.2226	-4.3636
-16.468	-11.678	-9.378	-13.291	-11.899	-15.138	-11.743	-17.479	-7.2817	-9.6011	-16.377	-11.499	-11.326	-10.603	-12.419	-11.949	-8.6416	-10.906	-14.42	-12.351	-17.206	-6.6682	-13.257	-13.889	-11.77	-15.354	-10.292	-10.346	-13.527	-14.457	-11.544	-8.9948	-10.607	-14.265	-14.619	-13.405	-11.177	-11.012	-9.9344	-13.5	-10.972	-13.014	-12.803	-11.492	-15.065	-12.817	-15.061	-12.496	-12.228	-11.739
-12.344	-16.641	-13.355	-15.386	-11.286	-13.631	-12.443	-20.935	-13.082	-12.414	-13.155	-16.486	-16.798	-10.661	-16.109	-13.682	-14.005	-14.163	-11.741	-13.348	-13.684	-11.063	-12.061	-14.349	-16.702	-13.821	-17.238	-12.406	-12.853	-16.652	-12.24	-13.692	-9.3857	-13.364	-15.486	-12.38	-16.084	-10.85	-11.51	-12.36	-7.8835	-17.03	-17.525	-13.17	-13.214	-9.49	-15.467	-10.65	-9.4729	-10.664
-3.7111	0.5325	-4.6743	-11.779	-4.5329	-3.6172	-4.0679	-3.3997	-8.7412	-4.8169	-2.3937	-6.8445	-0.19393	-5.0486	-3.8065	1.7093	-4.6636	-2.0844	-3.4909	-5.3203	-3.2442	-1.9216	-2.2292	-1.6419	-0.98399	-2.1892	-4.2866	-5.0591	-4.1088	-3.9264	-5.3539	0.030278	-7.947	-0.39924	-4.0378	-5.7225	3.1575	-6.3065	-1.2475	-0.9261	-4.706	-5.8973	-2.3772	-2.0653	-0.0056074	-4.7964	-2.9295	-5.1825	-7.9873	-5.0458
-1.7703	-1.4085	5.4468	-2.2639	-0.33121	-3.0831	1.5352	-5.6705	0.29173	0.26405	0.34489	0.39414	-2.5981	-0.21021	-2.8768	-5.0585	-4.8124	0.29803	-6.0309	2.5478	0.3634	-5.4749	-4.0964	0.41928	-3.4341	1.4989	-3.7946	1.9785	-2.5577	-6.0933	-0.63592	-0.88261	-1.7699	0.15999	1.3686	-3.5638	-1.5446	-1.7573	-0.10905	-4.6288	-2.474	-2.0252	-3.8377	-3.1167	-3.2247	-2.4717	0.39416	-3.1453	-2.639	-4.1312
-14.87	-14.121	-15.86	-11.295	-8.5365	-12.564	-11.952	-10.318	-12.63	-12.373	-13.327	-17.507	-13.735	-12.256	-12.847	-10.631	-13.406	-15.072	-14.308	-16.502	-14.249	-17.8	-14.957	-15.91	-16.376	-10.488	-13.398	-12.628	-11.35	-10.398	-14.67	-10.705	-16.919	-12.472	-14.109	-14.778	-12.639	-12.761	-14.995	-16.285	-16.555	-14.319	-16.298	-9.3021	-12.749	-13.687	-14.364	-17.253	-12.022	-12.568
-6.4954	-4.2948	-7.0172	-6.3451	-8.2188	-7.4636	-5.7341	-5.1162	-11.432	-3.1253	-7.1961	-0.53342	-3.7709	-3.124	-2.8174	-3.9865	-8.354	-6.4743	-8.7061	-3.8705	-2.3322	-5.2607	-1.4774	-3.154	-9.8314	-7.6325	-7.0964	-2.6262	-11.342	-1.0061	-7.6721	-7.8533	-4.7557	-8.5615	-2.3121	-9.4733	-8.2422	-3.9843	-6.4059	-6.1304	-7.6874	-7.323	-2.8505	-4.3919	-2.8078	-7.8516	-8.2593	-1.5043	-2.6099	-5.2064
-3.3645	-3.8729	-0.59198	-1.699	-6.6077	-3.5919	-2.746	-3.5472	0.30746	0.010496	-1.9865	0.8227	1.823	-0.019337	-4.8584	-5.7479	0.97533	-3.0953	-1.6594	-4.7353	-2.3976	-5.6629	1.8751	-7.1479	-3.9081	-3.3556	-0.0816	-4.7614	-6.5632	-0.48839	-3.6364	-2.7598	-9.139	-2.4084	0.052805	-4.134	3.115	1.8207	-4.4374	0.41351	-0.83478	-4.4229	-1.1345	-5.8871	-1.0767	-5.0999	-6.2454	0.064413	1.5994	-1.8033
-9.6534	-12.156	-19.116	-11.102	-12.928	-11.113	-11.398	-11.087	-10.225	-13.055	-8.9154	-10.974	-13.631	-13.45	-14.595	-16.35	-12.244	-12.379	-18.415	-13.309	-12.365	-10.046	-10.701	-13.504	-6.7081	-13.712	-13.06	-9.3277	-16.806	-10.6	-9.4291	-11.887	-14.479	-10.416	-14.909	-14.061	-14.005	-11.697	-11.259	-9.5135	-10.855	-15.229	-15.533	-9.6528	-14.495	-16.122	-15.043	-15.291	-14.364	-13.299
-2.0181	-1.0241	0.92163	-2.093	2.8188	-0.97011	-4.1875	-0.45482	-1.9389	1.947	-1.0314	-0.67377	3.0789	-0.59505	0.25515	-1.3855	1.7665	0.12131	3.669	-0.14159	4.8499	0.61998	2.8239	-1.3018	-0.86683	1.5258	-2.8787	-2.4504	2.1835	-0.1751	1.33	-0.28614	0.84806	-0.89819	1.085	2.9305	-0.48659	1.4743	-3	2.9857	-0.37848	-1.1824	3.571	-4.7927	2.1298	3.7217	-0.97902	-0.70779	2.8043	2.7813
-2.0994	-7.7464	-4.5203	-9.9554	1.0026	-1.1046	-6.1789	-6.1191	-3.1515	-6.5868	-2.2957	-8.842	-2.6198	-7.1894	-4.5729	-0.20491	-6.1832	-1.3168	-3.099	-4.6295	-7.3157	-3.1751	-4.1603	-2.8037	-10.185	-2.799	-4.5767	-7.7658	-2.0717	-1.6006	-3.721	-7.3217	-3.7943	-4.4854	-8.2451	-5.8011	-9.9905	-5.9544	-4.1563	-5.7342	-4.2838	-4.8166	-5.0865	-6.9097	-5.2873	-3.2253	-1.7644	-3.9191	-2.8452	-9.2064
-14.474	-9.4022	-14.276	-8.7798	-11.464	-12.072	-9.0354	-12.744	-13.343	-12.322	-11.786	-14.469	-11.02	-9.4775	-11.071	-11.809	-14.599	-8.7098	-10.039	-14.723	-8.8294	-10.016	-12.567	-13.532	-13.743	-11.812	-13.487	-10.864	-11.001	-7.6653	-8.4501	-12.17	-14.253	-13.718	-9.7618	-8.8597	-7.1752	-11.652	-9.973	-10.726	-11.97	-14.034	-13.183	-8.3586	-12.29	-11.239	-14.062	-9.1926	-13.442	-11.558
-8.9142	-7.9034	1.7505	-3.9397	-4.2014	-3.2756	-0.85068	-6.1235	-3.7205	-6.4756	-5.9583	-4.3672	1.1075	-2.4255	-6.0771	-6.1983	-2.6226	-3.5122	-3.806	-7.4583	-2.7638	-7.4687	-4.5567	-4.9979	-1.3251	-3.104	-8.4032	-4.9328	-9.616	-8.9994	1.5044	-4.6354	-4.3534	-3.0418	0.67456	-4.3641	-2.7701	-0.22068	-4.0467	-5.1049	-2.2163	-2.372	-3.1861	-5.132	-2.7356	-2.4833	-6.5344	-5.6882	-4.4529	0.1376
-1.0496	-1.9724	-0.84521	2.7902	2.0055	0.93759	-4.1057	-2.1456	4.8673	-4.1359	5.9738	5.7099	0.29226	3.0746	1.4589	1.604	5.1659	-2.3729	2.4533	-1.4751	-5.5818	0.69259	-6.259	0.37588	0.56546	-2.8564	3.9496	-2.15	0.068785	1.6854	1.2355	-1.3114	-1.8543	-5.5666	-1.7746	-4.8265	1.9343	-1.282	-4.367	0.1056	-0.72614	2.055	1.5749	0.7913	-3.9863	3.7141	0.29385	-0.47299	-0.35424	0.23991
-13.852	-13.747	-12.663	-9.6623	-11.031	-8.8917	-12.172	-13.58	-9.6511	-12.364	-11.592	-13.82	-12.314	-15.793	-11.416	-13.762	-10.049	-16.015	-16.503	-13.588	-9.2955	-9.767	-8.579	-11.336	-13.493	-9.8227	-11.66	-13.52	-13.865	-14.644	-12.862	-12.475	-11.641	-11.246	-12.458	-11.748	-9.7346	-10.929	-13.525	-12.065	-13.82	-12.195	-13.895	-16.334	-13.513	-13.022	-14.975	-17.742	-9.4806	-13.245
-10.134	-15.606	-12.225	-8.9145	-14.109	-15.589	-10.964	-17.861	-10.185	-14.468	-13.478	-11.344	-17.148	-16.749	-12.267	-8.7755	-10.597	-10.013	-8.7127	-13.354	-16.523	-16.361	-12.139	-14.961	-15.197	-15.881	-9.7828	-14.58	-15.785	-8.0494	-12.275	-11.097	-10.518	-13.867	-11.918	-13.237	-13.592	-12.572	-12.897	-12.915	-13.579	-16.444	-13.283	-12.952	-15.785	-15.955	-14.423	-15.464	-10.21	-16.101
-14.287	-11.236	-13.817	-15.9	-11.94	-11.842	-15.849	-11.826	-12.367	-12.729	-14.953	-10.284	-7.205	-13.818	-12.427	-16.768	-15.854	-17.799	-12.071	-13.772	-11.314	-14.482	-13.615	-15.729	-14.755	-13.157	-15.221	-17.857	-12.249	-14.238	-11.786	-12.072	-11.653	-11.441	-14.494	-13.63	-15.12	-13.774	-11.457	-15.433	-12.675	-22.002	-12.439	-15.991	-14.762	-14.517	-12.193	-13.031	-9.4499	-12.522
-3.1818	4.1386	-2.17	1.337	-0.24335	-2.4825	0.62566	-0.92582	-1.2836	-0.67377	-1.1219	2.0818	-5.0261	-0.45413	-1.7968	-2.7874	2.6704	0.13395	-0.20542	1.5505	0.29799	0.47261	2.5759	-2.357	-0.60508	3.3798	-2.2944	-3.2093	-3.5097	-8.7427	1.8123	-5.1113	-0.92335	-4.5827	1.9442	1.6955	0.20495	0.65863	-4.3915	-4.9228	-3.4557	-4.5054	0.83579	3.6884	1.3056	3.5306	3.1639	4.0258	1.6003	0.50247
-15.474	-17.333	-16.865	-16.686	-19.687	-14.678	-11.351	-16.275	-9.6803	-12.501	-15.927	-10.023	-18.402	-17.389	-13.882	-9.5075	-18.251	-14.495	-18.034	-13.063	-14.23	-12.091	-10.702	-17.308	-12.799	-13.533	-15.831	-14.627	-13.911	-9.9994	-17.06	-13.755	-15.491	-12.4	-13.037	-17.176	-18.725	-15.449	-18.058	-15.09	-15.31	-12.35	-15.333	-21.448	-16.056	-14.244	-15.893	-15.106	-17.382	-11.675
-0.80448	5.0209	0.83021	0.14812	-3.8572	-3.1063	0.23658	0.42265	2.7838	-0.0093938	-1.1912	1.7989	2.9889	3.623	-0.18358	0.33487	-0.48482	0.58754	-3.3198	1.1882	-0.472	1.906	-1.8866	-2.7973	4.5921	-0.88566	2.5804	-0.12072	-1.1371	-1.7074	-1.6349	3.3637	-4.3993	-0.64254	-3.1856	5.1205	2.0756	1.6564	-1.6112	-6.4673	3.6466	-0.49896	-0.48661	0.48649	-2.1184	-3.51	2.8439	-3.7639	1.733	2.2044
1.9146	-1.7478	-1.032	-1.1168	0.38011	2.4528	0.10913	0.42387	5.7692	2.562	2.3337	0.27272	-1.7049	0.74445	6.9795	1.3281	6.6546	-1.0189	2.4235	-2.9961	-2.3745	2.1222	0.91368	-0.49936	-1.3786	0.36565	3.3772	1.5543	-0.85201	3.0135	0.36337	0.12152	-1.5456	-0.27135	-0.57693	1.1622	1.1181	4.4034	2.5148	0.72588	-4.9331	-3.771	0.27604	0.73874	1.4434	-0.66423	4.1389	6.9053	0.81207	3.1979
-1.6993	0.35192	3.5649	0.36878	-0.99254	4.687	1.8064	3.5548	-0.52031	-0.61683	-3.8624	1.7796	0.74401	4.6011	1.8211	7.5021	6.1599	2.2622	1.9886	1.0142	-1.307	7.2554	2.7133	6.8397	2.2707	1.909	2.4751	-1.206	2.0223	1.4066	-0.84973	1.4613	2.102	-0.19554	3.5329	2.8892	0.8061	3.2771	-3.6259	0.25148	0.5971	5.9839	4.6706	-0.70369	5.0697	2.3821	3.9866	-0.59934	4.6738	0.76496
-11.492	-10.544	-8.6189	-10.435	-9.9683	-8.0306	-12.597	-6.5634	-11.578	-11.572	-15.097	-13.579	-11.113	-16.93	-12.316	-10.142	-11.373	-16.641	-11.4	-13.284	-14.581	-11.116	-9.3657	-11.316	-11.567	-11.715	-13.898	-10.429	-10.386	-7.3702	-13.348	-12.383	-10.786	-10.411	-15.347	-11.504	-9.9507	-13.517	-9.5025	-9.2573	-13.658	-16.497	-11.27	-13.88	-14.63	-16.946	-10.727	-10.53	-11.179	-8.6209
6.9041	4.1242	8.9918	4.1318	4.7268	2.567	5.8955	0.90499	4.8426	6.0249	4.1699	6.8324	7.37	2.771	7.0653	4.3868	13.448	6.5114	7.8103	5.4094	7.1241	3.0257	6.5617	3.6613	3.6633	6.7746	4.2304	8.1019	7.1106	7.3498	4.6288	7.8436	10.204	8.2709	8.056	2.4371	3.386	1.4839	6.2839	11.347	2.6861	11.517	2.2746	3.2432	9.4922	5.6084	8.1757	5.401	7.4705	8.8527
-4.9583	-6.2806	-6.5534	-7.5468	-4.2524	-4.2667	-6.3763	-1.411	-3.7937	-3.3841	-1.2795	-4.2074	-4.4315	-4.6684	-1.9737	-2.5279	-4.1967	-2.7516	-5.0801	-1.9336	-6.851	-0.46765	-3.1449	-3.6033	-3.9647	-1.4051	-6.1199	0.059444	-5.9778	-2.5293	-4.2761	-1.5084	2.278	-0.82259	-0.50972	-2.3718	-1.2193	-3.2845	1.4176	-6.7369	-4.8574	-1.6542	-4.2111	-4.8643	-2.7573	-0.099826	-2.0086	-4.4429	0.21928	-2.9608
-0.58862	0.23125	3.8026	0.60945	2.3216	6.2751	3.9689	1.8078	-0.31653	4.7362	1.3967	1.5671	4.0633	5.7932	-0.62416	3.8864	3.4412	4.4127	0.33498	1.3735	4.215	3.7075	5.215	5.5932	-0.4286	6.105	5.7892	1.6801	4.3439	4.2084	2.9688	2.4068	2.7837	3.6407	0.76169	4.9859	1.7729	1.7301	1.6027	4.4289	8.7961	0.56918	0.78042	1.0031	4.519	3.6679	1.1626	-1.1817	5.5273	1.6352
-14.807	-14.508	-12.976	-15.165	-13.769	-17.832	-13.654	-14.718	-15.049	-8.724	-14.746	-11.396	-9.9146	-10.551	-15.611	-12.002	-13.794	-15.875	-13.344	-17.833	-16.628	-10.826	-16.322	-13.81	-12.991	-13.161	-15.998	-13.355	-11.148	-13.636	-15.547	-15.126	-14.838	-16.123	-15.34	-12.609	-11.528	-15.769	-12.888	-15.186	-11.161	-16.398	-8.0769	-15.585	-15.035	-17.51	-15.226	-16.566	-15.91	-16.217
3.3981	-0.11585	-1.9348	5.2865	-0.85044	-0.66402	1.3308	-0.78953	-1.2714	6.9284	2.1725	-4.4119	2.8221	3.2603	-0.92737	2.1336	-0.48835	-0.79617	0.38623	-1.0835	2.6231	1.0627	-0.44648	-5.7276	0.91536	-0.065513	0.17421	7.9334	-0.2215	-0.72218	-0.83701	-0.74434	-0.24342	-2.5812	2.6003	3.4018	2.6827	2.0386	-2.6637	-1.4158	3.1478	3.7136	-0.77854	-1.0217	2.2523	1.3238	0.99206	3.3668	-2.8735	-0.1661
-17.053	-15.707	-12.423	-12.787	-19.661	-15.112	-16.828	-11.492	-12.482	-16.808	-15.011	-11.97	-16.941	-12.75	-14.909	-11.933	-14.909	-16.04	-16.465	-14.001	-14.158	-17.281	-10.633	-14.996	-12.724	-12.906	-16.767	-16.1	-18.531	-6.8326	-18.121	-15.259	-16.893	-15.915	-15.756	-13.384	-14.606	-13.473	-13.454	-11.83	-13.296	-17.564	-14.963	-13.858	-16.755	-15.533	-16.729	-13.607	-10.271	-15.933
-3.0257	-4.9424	-3.4101	-3.8537	-0.56513	0.4022	-3.3339	-3.0473	0.32789	1.9501	-1.9238	-0.4105	0.79739	-6.7675	-2.0488	-2.1633	-7.3065	1.6921	-1.6407	-5.4726	-2.4845	-2.2667	-2.725	-4.9149	-2.2479	3.1767	-4.1537	-5.3676	-3.2874	-2.1398	-6.8505	-3.5153	-2.344	0.8771	4.2245	-5.7	0.61869	-0.46892	-4.8731	-3.6339	-1.7057	-3.2135	-2.7679	-2.123	-0.98944	-2.5072	-2.4207	-4.0361	-1.8986	-3.9977
-5.362	-2.4508	-0.80308	-4.3944	2.782	2.1722	-1.9092	0.46543	2.1665	0.57828	-2.0465	-1.0699	-1.1854	3.1078	-0.84307	-2.8126	-2.1746	7.1598	-0.45329	-0.10311	-2.1968	2.0272	-2.3157	-0.55064	-0.87533	5.8315	0.0704	-1.3825	1.2309	0.18598	-3.598	-2.2112	-0.76913	0.22236	-0.91346	-0.19203	-2.088	-0.24315	-1.1848	3.7372	-3.2217	0.99125	-3.8962	0.13055	-3.5209	-2.6361	-0.098272	-5.1152	1.6742	-1.1586
-19.259	-13.019	-16.377	-14.195	-9.7602	-14.347	-13.751	-15.952	-14.833	-11.983	-15.247	-17.358	-14.984	-17.904	-11.172	-18.72	-12.472	-16.618	-15.736	-15.786	-15.064	-14.853	-14.127	-12.192	-15.709	-13.649	-14.197	-13.23	-12.428	-13.579	-15.988	-10.06	-13.558	-16.538	-11.114	-12.783	-16.604	-14.722	-11.838	-12.887	-13.78	-10.393	-11.608	-15.891	-19.338	-13.506	-11.477	-15.597	-16.885	-13.264
-5.0334	-4.6949	-10.816	-2.4591	-5.3207	-7.7864	-5.9043	-5.5876	-6.4724	-4.883	-4.9211	-4.5909	0.33788	-6.1162	-5.4983	-2.6969	-4.19	-6.5249	-8.4155	-8.4049	-8.1625	-3.981	-2.5412	-4.4968	-6.1506	0.19008	-6.1809	-5.8057	1.0054	-6.6026	-3.8516	-5.64	-6.5471	-3.895	-4.7538	-5.4649	-2.1009	-0.47414	-4.5426	-3.6113	-4.8873	-3.0052	-4.4619	-3.6597	-6.0921	-10.905	-3.3769	-5.6311	-4.6789	-3.5992
-5.4456	-4.0237	0.211	-1.9711	-2.595	-1.6346	2.1844	-0.68279	-2.6212	0.45031	0.47316	-3.3636	-2.5945	5.11	-1.9574	-1.4669	-3.9088	-1.4404	-7.4867	-3.137	-1.7502	-2.6758	1.218	0.64567	-4.828	-1.2436	-1.5235	-3.4644	2.7676	0.27664	2.9654	-0.24715	-4.4503	-4.5717	0.01901	1.8394	1.0399	1.4554	-1.2293	0.19031	-1.5006	-4.8378	1.3152	-0.50135	-2.6791	-1.2792	1.0733	-0.42013	-0.60857	-3.0516
0.18568	-0.47947	-3.9366	-3.1372	-4.7296	-3.7053	-2.167	-1.4182	1.2157	-0.21812	-2.1779	-1.8591	-3.1518	-6.1718	-3.8568	-5.1421	-0.31288	-5.0962	-0.74917	-4.8865	-0.79477	-2.4019	-3.0038	-7.1697	-3.7604	-0.69562	1.429	-1.5075	-6.5288	1.2811	-2.9934	-0.28325	-3.1912	-4.2475	-4.8507	3.2462	-5.6628	-6.6913	-9.5381	-2.9544	-3.8315	-0.37836	-1.7908	4.6167	-1.5127	0.63685	-5.5229	-0.22939	-6.7641	1.2203
-6.2523	-6.9114	-10.389	-2.5991	-5.2191	-5.942	-6.383	-2.929	-6.9947	-4.8956	-5.0736	-6.4054	-8.7255	-10.721	-9.1227	-1.1508	-5.4563	-3.7025	-10.042	-9.3782	-4.8161	-4.5651	-9.0594	-5.7199	-7.6809	-8.7432	-6.1114	-5.4237	-2.9055	-6.7848	-8.4762	-5.6063	-5.1934	-4.869	-8.0623	-7.4953	0.97272	-9.0481	-2.1715	-7.3975	-7.9906	-4.998	-10.621	-5.9083	-6.7917	-7.6251	-3.7282	-9.0889	-5.0354	-3.9815
-8.5816	-5.4971	-6.0002	-3.7236	-8.2055	-5.7212	-9.0395	-5.4039	-9.5232	-8.7454	-8.7031	-3.8903	-10.089	-5.1753	-8.7942	-10.015	-4.8352	-7.3051	-7.2598	-7.7548	-5.0568	-2.8281	-5.8589	-7.666	-5.2057	-5.0594	-2.5543	-6.9052	-3.9064	-6.5649	-10.078	-6.5321	-5.632	-2.9317	-7.3917	-12.838	-4.7602	-4.8188	-8.8417	-7.1296	-5.096	-5.9211	-6.0839	-7.8176	-7.627	-8.9833	-5.1399	-5.5782	-5.2954	-3.0468
13.591	10.463	12.292	11.163	11.843	9.8756	10.696	8.9485	10.485	7.3545	9.1046	11.685	4.3654	5.8902	8.5309	11.846	5.2688	9.3688	6.2828	9.362	12.739	8.5739	9.2036	11.361	11.83	7.6795	9.3275	12.785	7.3255	9.2713	7.7196	7.3245	10.806	9.8479	12.448	7.8922	7.831	8.9767	11.718	11.842	10.279	11.553	8.0273	8.2972	9.5549	6.0152	9.902	8.0489	9.6542	12.297
-1.2531	1.4774	2.1255	0.95216	1.2932	3.946	-4.656	2.8998	-1.6965	-1.3788	2.4917	-3.1222	1.0418	-1.8603	-1.1466	2.5223	0.34382	2.3258	3.4999	1.2942	-0.36657	2.0825	-1.8832	1.1031	0.15892	1.9629	0.5571	0.84787	4.0795	4.7377	0.8547	4.8384	4.8148	-2.7884	1.4505	-2.8125	-7.7671	-1.558	-3.2385	-3.1023	2.9505	-4.2028	1.7171	0.14566	0.63938	-2.8826	-2.7505	-2.2075	2.128	-3.8983
3.0365	13.554	9.1223	9.0241	2.2439	7.823	6.788	8.6827	10.229	6.7351	3.9881	4.4257	9.1476	4.7185	8.799	6.9221	1.144	-0.041674	3.6908	6.9602	5.1747	4.8316	2.915	5.6421	4.4529	5.4178	5.9613	5.9019	7.1589	-0.0033044	10.915	3.2399	8.7493	11.216	4.7772	10.959	2.3906	5.9262	3.4832	4.7545	5.7253	4.7934	4.1439	4.4885	4.7633	8.3754	7.3029	6.6621	3.1129	3.433
2.3542	-2.1116	-2.7882	-2.7296	-2.6153	1.8866	-4.3871	0.9449	2.0013	-6.3236	-5.0369	-7.7789	-4.2425	-4.441	-2.5146	-2.4605	-4.1707	-0.18381	0.36751	-2.8424	-1.492	-1.8867	-2.0048	0.63943	-2.2267	-2.0211	-5.0955	3.7173	-1.0826	-2.8191	-4.549	0.4529	-4.8364	-2.1626	-1.2075	-0.69193	-3.7641	0.53831	-2.415	-6.1908	-3.4995	-2.6806	2.1978	1.2228	0.60071	-0.24019	-6.0186	-3.6496	-1.0276	-7.3983
4.2562	3.9107	6.5351	4.283	2.3278	5.668	2.2923	4.4217	10.803	6.6683	6.7678	4.3091	3.9921	6.6881	4.9006	5.3677	4.2656	4.3496	10.013	5.6945	4.1361	4.3258	-0.8193	1.8982	8.156	5.8678	5.927	3.5199	5.0642	5.7073	8.0691	2.4682	3.3775	1.519	4.2049	6.7547	4.3046	6.2374	8.2131	4.1848	3.5846	3.7064	6.2931	3.8913	0.99936	4.7114	7.5788	8.541	7.1678	11.164
-2.7231	-1.8067	-0.45676	0.18358	-0.44124	-0.0066212	4.7669	0.61441	3.803	-3.1649	0.9039	2.3732	-2.316	1.0518	-5.4695	-6.2958	-3.0725	-5.175	-2.2552	2.9291	-2.7754	0.013293	-4.2497	-2.0487	-7.2451	-5.2805	-0.42468	0.96164	-1.665	-2.3169	-1.0285	-3.0301	-3.7724	-0.64361	-3.3169	-5.5166	-1.5941	-0.41254	0.90693	-2.1085	-1.4459	1.4351	-3.5962	-1.9746	-0.31388	0.75079	-1.1498	1.8986	3.357	-1.2473
-10.615	-8.5295	-8.8664	-10.193	-8.5394	-7.6795	-8.2732	-12.078	-10.223	-8.0367	-9.9652	-10.014	-5.5589	-10.139	-6.9285	-3.6393	-10.518	-7.1502	-10.022	-9.1282	-9.1129	-5.8546	-10.117	-11.638	-7.0918	-11.874	-8.0689	-9.3616	-8.5979	-7.9556	-10.926	-11.015	-10.111	-11.757	-10.32	-7.1744	-2.0295	-10.268	-10.488	-13.507	-8.5282	-5.9139	-8.1412	-5.2205	-11.682	-9.1741	-12.168	-11.255	-10.457	-8.817
2.1086	3.2954	5.7155	3.5817	2.2135	6.1042	9.1209	7.6992	3.7996	2.1378	3.7333	3.9854	4.5659	4.2929	5.0651	4.9884	5.0782	4.325	6.7576	4.3507	6.0822	4.5738	3.6072	8.5038	4.3502	6.4044	7.7288	5.2803	5.801	7.8976	5.1057	8.1301	-1.4915	5.0732	6.5157	10.486	4.4286	9.0946	5.9568	5.5632	-0.13702	5.1183	4.5133	5.4893	7.651	6.0374	8.099	1.4704	8.0346	3.8109
-2.5685	-1.9224	-0.83427	0.75234	-3.6307	0.72929	-2.7183	-2.9666	-0.55163	-1.9324	-2.7679	-3.6965	-7.4471	-2.0564	-1.7522	-3.7704	-0.64309	-5.6588	-3.9347	-4.3748	-6.9723	-3.1033	-0.90766	0.22465	0.53709	-4.5203	-7.1492	-0.30458	-3.2573	-3.8098	-6.1172	-2.5866	-3.7809	-6.4709	-0.23925	-4.5909	-7.8179	-2.8843	-4.0347	-3.5847	-0.62302	-4.8162	-2.9097	-5.0869	-2.8334	-2.6081	-2.0777	-3.8432	-1.6742	-1.8471
-14.066	-12.784	-11.01	-12.573	-14.134	-15.926	-15.705	-12.159	-11.495	-14.513	-11.593	-11.591	-15.117	-9.4566	-11.02	-9.6417	-13.766	-14.27	-14.938	-10.825	-14.937	-9.3674	-14.841	-16.263	-8.7761	-10.319	-12.148	-13.121	-16.002	-13.682	-9.4093	-11.426	-15.311	-9.1467	-14.762	-22.219	-15.818	-17.098	-11.174	-15.92	-14.875	-10.826	-13.538	-15.247	-14.781	-15.077	-12.11	-12.016	-12.484	-16.149
3.1044	1.5714	1.6587	2.1946	1.4371	0.90668	-0.43563	0.91258	1.4355	-3.8046	-2.9724	4.6384	-2.7895	-3.7472	6.9922	2.2523	3.3234	1.2419	-1.6623	-2.7825	4.4921	1.6968	1.6481	-0.38154	2.4044	1.7387	0.6144	6.6236	-1.3104	1.9563	0.6289	2.5555	0.28747	3.2172	1.3462	-3.0414	-5.0954	-1.9884	3.7355	-1.3382	2.085	0.65419	-3.361	5.1982	-0.51493	-3.3349	-1.2241	5.2964	5.6418	-1.1852
3.9808	-0.83643	4.8161	5.7555	1.5294	3.6102	3.31	5.8713	0.91803	4.4388	5.7645	4.3648	7.0147	4.087	5.4264	2.6139	7.2652	5.382	0.46104	5.4179	5.9722	8.8669	11.443	1.9522	5.9466	6.3449	0.57783	0.62607	3.2507	2.9835	6.1455	7.1618	6.5628	9.339	1.7783	4.1106	4.3371	2.2162	6.666	1.3208	5.6767	-0.34137	7.3414	6.9566	5.3004	6.4129	3.2462	3.8877	4.4466	3.6054
-13.753	-10.374	-17.042	-15.454	-14.926	-12.684	-13.062	-16.252	-12.897	-16.567	-16.445	-18.071	-16.324	-14.935	-11.495	-13.442	-13.398	-15.039	-11.536	-13.798	-12.244	-16.373	-13.259	-20.069	-11.847	-16.433	-10.521	-16.036	-15.67	-14.297	-11.397	-14.802	-13.796	-13.608	-15.126	-11.329	-14.938	-13.958	-14.884	-15.459	-12.964	-13.993	-14.604	-15.882	-15.437	-14.848	-11.882	-15.511	-14.155	-14.947
-1.2478	-0.30607	2.198	-1.7882	2.3255	-0.71362	-3.1977	0.54397	-1.2359	1.7114	-3.6646	-3.2811	-3.5695	-2.6457	3.0254	-5.0491	1.7487	-2.4008	-3.3255	0.40654	-0.48447	-0.47789	-3.6236	2.1629	-7.029	-3.6081	-5.7818	-1.0537	-0.85843	1.7389	-5.2918	-3.4639	-2.6735	-6.4476	-3.1549	2.1893	-4.5776	1.7282	1.9957	-2.1399	-2.624	3.4279	1.5423	3.2943	-1.4784	-2.6381	4.9034	-1.4238	-0.095977	-4.1097
-7.2326	-8.9391	-8.7131	-12.66	-8.9601	-11.875	-11.706	-9.9704	-11.73	-12.773	-12.011	-7.2463	-9.3323	-9.9461	-9.7182	-5.7516	-5.3938	-10.866	-8.8484	-11.905	-6.413	-12.933	-12.775	-8.939	-10.544	-3.8363	-8.6185	-5.1893	-12.992	-11.075	-8.5865	-7.5363	-9.6389	-8.4	-6.5582	-11.613	-8.2766	-8.3923	-11.602	-6.7137	-11.996	-10.157	-5.4696	-15.171	-5.6558	-10.527	-13.166	-9.26	-6.3837	-8.8748
-5.1495	-2.1482	-6.2788	-0.92744	-5.4419	-1.5592	-2.1212	1.8769	-4.1796	-3.9182	-2.7319	-5.2143	-6.7947	-5.8846	-2.0514	-2.7281	-3.0654	-4.4819	-3.4938	-2.465	-7.3475	-4.3494	-7.0263	-4.6068	-1.0575	-3.4187	-5.5209	-10.069	-1.1553	-4.3634	-8.4862	-9.1923	-0.90366	-5.1876	-3.7566	-2.0034	-3.5904	-3.789	-6.0369	-5.1227	-7.5172	-3.8866	-5.256	-4.4283	-5.58	-1.8376	-6.8413	-1.9848	-6.5875	-0.97331
-8.8937	-13.871	-10.999	-14.734	-16.479	-11.966	-13.168	-7.9389	-9.7807	-9.4906	-10.78	-12.813	-15.601	-9.5337	-14.171	-12.489	-7.6361	-11.505	-10.328	-10.264	-14.69	-8.8294	-15.569	-15.349	-11.466	-11.93	-11.186	-15.797	-15.222	-15.862	-13.445	-11.089	-8.727	-9.4585	-11.25	-11.237	-12.291	-14.931	-15.085	-14.291	-18.304	-13.09	-14.432	-15.204	-14.308	-11.077	-10.131	-17.658	-12.347	-15.109
-9.5383	-9.6142	-10.655	-8.2863	-8.0027	-8.3055	-7.4953	-7.1124	-9.6069	-8.6274	-5.8806	-2.4058	-7.6544	-6.8961	-10.984	-7.0371	-5.0586	-10.308	-1.6664	-8.4246	-5.1094	-13.48	-7.6061	-5.5999	-2.585	-6.619	-9.8763	-2.4024	-8.1441	-10.049	-5.9488	-8.8951	-9.5438	-7.7325	-8.8815	-6.8571	-6.56	-6.4221	-8.6791	-5.2381	-6.6603	-9.0488	-8.5994	-8.5615	-8.3449	-10.385	-8.3094	-8.086	-4.0398	-7.6148
-7.2824	-2.2862	-7.5899	-1.2121	-0.42829	-5.3377	-6.3065	-3.5246	-2.2033	-4.6374	-5.8126	0.30072	-8.3487	-2.3375	-5.9495	-6.4921	-7.0357	0.29583	-4.8459	-0.39035	-4.3206	-5.9023	-6.5131	-7.4341	-5.4245	-7.5803	-2.8734	-4.2963	-5.4166	-1.7392	-6.2964	-3.7979	-5.6939	-4.4946	1.2619	-4.8436	-5.8309	-2.1632	-4.1998	-1.3234	-7.3239	-6.8048	-0.052249	-1.3996	-4.6576	-5.1645	-2.3359	-7.1883	-3.3207	-1.0697
2.2266	0.54049	1.4036	2.755	4.0521	-3.2102	0.65046	1.3684	4.1599	1.744	4.6566	0.85658	-2.168	1.2732	1.3173	1.4695	2.105	1.2169	1.9853	6.8059	-0.29227	-0.47877	3.6948	2.2463	2.9916	-1.9903	0.34611	6.4955	2.0522	1.472	-4.2511	2.3615	1.9112	6.4059	4.6865	1.9004	1.5293	-0.98985	2.6496	4.4947	2.9282	0.35165	-0.89916	0.77017	-1.7754	3.1856	5.7829	0.53497	-0.74055	0.48627
-18.663	-18.685	-11.028	-16.988	-12.885	-18.424	-16.105	-12.202	-14.502	-13.779	-16.713	-16.008	-18.343	-14.249	-13.176	-13.77	-11.744	-13.82	-15.168	-15.454	-14.299	-12.401	-10.8	-16.242	-12.157	-13.785	-15.552	-14.372	-16.694	-13.798	-16.943	-12.427	-11.088	-10.403	-16.804	-17.835	-18.417	-13.779	-15.696	-13.362	-12.669	-17.007	-12.434	-12.127	-12.921	-14.345	-11.495	-12.096	-17.05	-13.186
-3.8139	-0.46214	1.0079	0.92721	2.1064	-1.9041	-2.5065	-1.428	-3.2363	2.2257	-1.4143	-0.7133	2.6007	-1.5125	-2.7784	-4.9201	-0.88884	2.8899	2.7799	0.43778	1.3704	0.96339	3.567	0.1516	-4.5582	0.92102	5.5171	0.60846	0.52017	-0.44417	-2.6995	7.8804	2.6203	-3.5163	-0.40067	-0.20602	1.8798	-4.3342	-1.9212	1.778	-0.88658	2.319	4.9788	-0.077985	-2.6784	-2.851	1.9503	-0.68525	6.8192	-0.28433
-11.68	-14.469	-13.297	-12.668	-13.862	-13.846	-7.1031	-12.925	-12.367	-13.553	-17.707	-12.383	-12.487	-7.8672	-11.132	-12.449	-16.966	-11.549	-9.3661	-13.873	-14.541	-17.886	-14.122	-12.035	-10.307	-14.203	-8.5713	-12.059	-19.283	-16.265	-12.026	-16.236	-11.67	-16.549	-7.8528	-12.198	-13.262	-16.341	-11.644	-9.979	-11.765	-15.004	-14.416	-17.279	-9.9414	-18.673	-10.481	-11.262	-11.436	-13.881
-2.9903	-4.5859	-6.2554	-7.8227	-4.0414	-6.2577	-5.9855	-5.8988	-10.053	-4.1228	-4.4727	-8.7404	-2.3058	-8.3948	-2.2286	-2.4432	-8.5341	-5.3608	-6.6127	-6.7054	-9.2627	-10.488	-4.8263	-9.1141	-6.5214	-7.7556	-1.1473	-9.5131	-6.4892	-8.9084	-4.9666	-5.1063	-6.2707	-5.8011	-9.8087	-0.27482	-8.0668	-6.266	-6.6997	-4.4767	1.6726	-4.3055	-9.4551	-6.2443	-2.6084	-8.0126	-6.3925	-7.4655	-6.1928	-11.608
-5.3938	-6.4622	-2.0804	-1.4446	-4.9978	-1.4507	3.6356	-4.9322	-5.9218	-2.987	-3.7418	0.73873	-4.9876	-3.652	-2.6432	-3.392	-0.4129	-3.592	-0.077709	0.85606	-5.2636	-4.2293	-5.2524	1.0023	-7.0803	-5.0033	-4.5139	-3.0861	-0.090113	1.7205	1.3628	-2.9654	-0.51796	-2.1143	-2.9673	-8.1962	-1.5935	-6.3674	-4.43	-1.3372	-6.0756	-3.6274	-3.969	-3.9035	-3.918	-3.1373	-5.2893	-0.46509	-4.9961	-2.3308
-0.55576	-4.9916	-1.7517	-1.5618	-3.5487	-2.2807	-3.1074	-2.2823	-3.6151	-0.18521	-1.8791	-1.5421	1.1506	-3.5597	-4.281	-4.6901	-1.5633	-4.3962	0.41062	1.2078	1.699	-2.7698	3.0493	-0.32443	0.45114	-0.077972	0.92364	-5.3127	-0.33615	3.427	-1.8792	-2.2351	-1.4045	-2.9338	-2.8072	-1.2882	-2.7455	2.3581	-2.5163	0.32217	-3.6473	-5.116	-7.8675	-0.87158	-5.411	-1.8245	-9.2717	-0.95401	-2.6072	-0.58827
7.3279	0.17273	-0.65384	-1.1251	-1.2696	0.12415	4.6096	0.23317	0.63395	3.0296	-1.8371	2.6372	2.4579	0.45122	3.4722	4.1678	1.852	1.2483	0.18285	3.2851	2.0381	1.5484	-2.9423	4.9228	6.5447	2.2913	2.0037	-1.4923	1.5308	-2.5298	2.4428	4.3283	2.5628	5.4764	2.0475	1.8407	3.7637	2.7417	-1.8121	0.47751	-0.4152	2.7055	2.8472	-2.824	2.932	3.65	2.3599	1.8109	0.066641	0.51631
-6.6141	-7.431	-5.1888	-7.8626	-2.0888	-4.4894	1.9871	-9.8176	-1.506	-5.2526	-5.4349	-5.1694	-1.0879	-3.2314	-4.664	-8.5093	-3.156	-3.24	-6.2851	-7.9271	-7.9166	-6.9771	-2.4364	-5.9717	-3.6789	-5.1036	0.16241	-8.285	-4.0003	-3.876	-11.855	-4.5878	-4.7088	-7.3018	-3.7036	0.19094	-4.4057	-1.8587	-6.0158	-1.1853	-8.0496	-3.8066	-6.2742	-3.2841	-7.1644	-2.0884	-4.9757	-4.0073	-1.0973	-3.8362
3.8542	-7.071	-1.9092	-0.44572	-2.7158	1.0751	-4.423	-1.3261	0.987	0.62524	2.6542	-1.2212	1.6915	-3.2471	-3.9551	0.91987	-2.2632	0.93391	2.5457	-0.90267	2.1552	-2.8841	-4.0788	-7.2151	2.492	-0.21958	0.93006	0.27702	1.6855	-0.11824	-0.22856	-0.72014	-0.24017	2.2758	-1.8708	2.6839	-5.4182	-0.099757	-0.70081	3.3485	-1.8388	1.3733	2.1028	3.3267	-2.5949	-0.40691	-3.5187	1.1818	-0.11243	4.503
1.5308	0.7615	2.4555	-1.7758	0.72959	5.6829	-0.15803	4.4311	-3.7383	2.7571	-0.45172	-1.7771	5.1512	4.7807	0.55096	1.852	0.1926	-0.37823	-0.45068	0.34694	1.1729	1.5465	-1.1955	1.559	0.74773	3.0041	2.2495	2.5446	1.6625	-1.891	0.91489	2.3063	4.694	2.3597	-0.4958	-4.1654	-1.1609	4.4138	1.1528	2.5721	-0.39712	5.5156	0.92137	3.9912	0.66189	-3.0382	-2.2601	-0.22738	1.2772	-1.4492
3.7315	-3.1343	-4.1228	-1.7087	2.8826	-0.99624	0.25151	2.9821	1.4112	3.0413	4.122	-0.94082	1.4718	5.0702	2.2877	-0.11222	-3.7875	-0.56775	0.21576	-0.31078	-4.1157	2.1277	-4.132	1.1738	0.64589	1.9872	0.35061	-4.2905	1.2488	-0.5753	2.6614	2.2519	-1.8218	2.1951	-0.60688	0.40314	3.8822	-1.209	2.0597	-2.3673	-1.3697	0.53429	-1.5067	-2.7583	2.1364	-3.1772	-0.02171	2.3614	-0.56128	4.389
-13.077	-11.239	-14.926	-8.2288	-13.28	-13.89	-13.412	-16.074	-6.0825	-13.955	-9.297	-13.79	-19.41	-14.719	-13.219	-11.327	-10.938	-13.036	-14.327	-13.523	-9.4563	-15.215	-12.056	-12.999	-10.001	-11.361	-11.125	-15.844	-10.295	-13.541	-16.248	-16.894	-10.605	-8.1305	-13.174	-15.355	-13.534	-11.877	-14.439	-16.479	-9.9129	-12.775	-11.615	-10.227	-10.789	-16.205	-13.234	-13.556	-12.826	-14.099
-1.1869	-1.4618	-1.6717	-0.22602	-3.1803	-0.50119	-0.79694	2.9386	-4.2406	-3.7459	-0.24701	-3.9277	-2.3548	3.1012	-1.0935	-2.2323	3.3041	-3.4165	1.5319	-0.96904	0.51775	3.1209	1.0997	-2.2157	1.8173	-3.2305	0.32116	-0.01145	-3.7899	-1.2793	-0.076948	-0.76964	-4.2607	-5.525	0.69641	-1.286	-1.3249	-0.31208	-3.9481	1.6987	3.2369	-0.71192	-2.2626	-4.0209	-0.69887	-2.5461	-1.7279	1.1211	2.1743	1.723
-8.154	-10.464	-14.103	-13.546	-11.753	-13.663	-11.877	-9.3118	-12.812	-16.579	-12.756	-15.962	-14.701	-12.284	-16.451	-12.719	-17.03	-13.61	-10.515	-12.821	-14.758	-14.794	-14.442	-16.374	-13.657	-13.463	-15.182	-9.0662	-9.9087	-13.912	-14.786	-10.952	-12.953	-7.6393	-9.8598	-13.297	-13.217	-10.916	-9.7811	-15.109	-15.37	-13.742	-11.208	-14.031	-15.375	-15.131	-9.1931	-9.4929	-15.758	-13.896
-14.136	-12.921	-10.949	-12.831	-18.75	-13.615	-13.67	-10.873	-13.058	-14.111	-12.271	-13.876	-11.897	-14.593	-14.336	-14.341	-11.588	-15.284	-12.6	-13.596	-15.989	-12.925	-9.128	-16.086	-15.441	-15.243	-17.397	-14.694	-12.887	-15.605	-13.479	-15.708	-20.684	-15.043	-16.388	-16.605	-16.7	-11.657	-10.084	-9.7391	-14.957	-16.328	-12.439	-13.548	-12.304	-17.296	-15.588	-12.33	-17.023	-10.29
2.8053	0.19671	2.5057	3.6325	2.0308	-3.0901	-0.85426	0.47395	-2.0827	-2.2369	-0.45189	-1.0673	-0.71744	-4.0964	-0.63297	1.7086	-2.1005	3.685	-1.5562	-1.4418	1.4344	0.68047	3.7518	1.0179	0.9117	0.80213	1.5186	-0.45569	-0.92741	-0.55955	0.1424	0.87675	-1.208	0.0087053	-0.72218	-2.8141	-1.9094	2.5044	-1.107	1.6713	1.4537	1.6692	-0.51425	1.4003	2.4575	-0.60677	1.3344	4.3772	2.5457	-2.4586
6.7527	1.8634	-1.1564	2.6663	-1.6476	3.1608	-1.4817	6.1252	5.2227	4.0776	2.0319	4.5428	-1.0716	5.7899	2.5239	1.1966	-2.5059	-0.048517	5.0902	-4.482	5.1575	3.9326	2.7099	0.42763	1.4017	1.4892	3.5632	1.3247	-3.905	3.0624	5.0724	-0.079708	5.6058	-2.0631	1.9936	2.1867	2.3063	-0.58989	2.1896	2.2557	3.273	1.198	3.8339	0.32547	-0.29743	1.6823	-0.8159	0.6656	2.5492	-0.34913
-2.6623	-7.1365	-0.92985	-3.0393	-3.4068	-7.1383	-2.7247	-4.3185	-6.7381	-7.4239	-2.113	-3.1251	-5.2517	1.9206	-4.6505	-7.9943	-5.6158	-6.5755	-4.6768	-3.8377	-3.3767	-2.7215	-3.7108	-1.8745	-2.3947	-1.7067	-4.1957	-3.7311	-2.7068	-1.9049	-3.788	-5.9778	-2.0354	-2.4023	-4.0972	-2.2619	-1.4027	-3.5714	-6.0165	0.15952	-0.45786	-4.5505	-5.5318	-3.5943	-8.699	-2.8618	-7.2542	0.98479	-8.459	-3.0488
9.5779	10.734	9.5073	11.036	11.718	12.741	12.216	11.049	10.061	9.7558	12.626	9.3898	11.2	9.8401	9.3288	11.472	13.328	8.5637	6.698	11.434	7.5194	7.9383	10.657	15.432	12.05	8.6575	8.0638	8.1106	11.455	11.363	10.672	10.617	10.317	10.109	9.5083	8.0548	8.0822	10.487	13.506	5.6819	8.0047	15.209	7.4769	13.619	2.2851	12.314	12.137	9.984	11.293	6.8748
0.53688	0.24244	-2.1525	1.6544	-2.5714	1.7407	-1.4126	0.10249	-2.5037	-4.9437	-2.3065	-3.2889	-1.6558	2.525	2.5186	1.6492	0.76577	-0.78717	-5.0546	2.1261	-1.6927	1.3054	2.206	-0.19098	2.8834	-1.9224	-3.1522	-0.26051	-4.2767	-1.3845	-4.6262	-0.62439	4.0772	-4.2786	-1.0778	3.784	2.1727	-0.57709	1.2929	-3.5846	0.87735	-1.8433	2.8725	-0.16115	-2.7614	3.4639	2.7582	1.9295	1.1754	0.57185
-10.658	-10.634	-7.3248	-7.1262	-7.3929	-8.74	-10.022	-10.382	-9.175	-8.9506	-15.481	-7.394	-9.3936	-8.0054	-7.5048	-7.6791	-10.162	-10.177	-5.1936	-12.405	-6.1564	-5.4356	-6.7142	-9.2146	-10.539	-6.5432	-10.713	-8.0818	-5.3918	-10.133	-8.2736	-8.0627	-7.8233	-10.679	-8.4967	-10.852	-3.2816	-4.9806	-7.769	-10.584	-5.4597	-7.924	-9.0172	-12.122	-10.509	-9.0755	-8.7815	-7.6181	-6.6916	-3.6268
-3.9069	-5.6604	-5.2176	-5.8096	-2.4494	-4.9811	-6.4519	-3.0033	-2.4902	-2.1259	2.9676	-3.6864	0.55614	2.3829	-5.1538	-5.5995	-1.0415	-7.7664	-4.9877	-2.9506	-6.0287	-4.8664	-2.2378	-5.6258	-0.49489	-5.0416	-9.7401	-1.0631	-3.3109	0.59394	-6.815	-7.6917	0.25846	-1.6209	-2.126	-6.8086	-6.1421	-4.3484	-2.5881	-6.6209	-1.2854	-1.9764	-4.8398	-0.042432	-5.3765	-2.0945	-3.9531	-5.6722	-6.2976	-1.2142
-8.7002	-12.903	-9.2566	-9.7879	-10.628	-6.3849	-7.0903	-12.028	-8.971	-8.573	-13.392	-7.0924	-6.6547	-13.643	-12.824	-10.821	-13.189	-8.5574	-7.3527	-12.926	-7.4789	-6.8638	-8.3287	-7.8379	-9.4414	-12.498	-12.18	-8.0145	-12.064	-12.116	-9.7889	-13.197	-7.9105	-5.8983	-5.1321	-7.1044	-9.9641	-8.763	-12.682	-6.7551	-11.063	-13.923	-9.7023	-7.7883	-9.9876	-11.079	-9.3471	-9.6537	-5.1381	-9.5094
-1.9854	-4.1785	1.9904	-4.8033	-6.2102	-3.0164	-4.1926	-2.0754	0.5938	-5.5404	-3.3722	-2.4163	-2.8448	-1.7267	-5.3766	-1.4574	0.92724	-0.80854	-3.0175	-3.0561	-4.5532	-7.1815	1.1836	0.059908	-3.5249	-0.86118	-1.968	-4.179	-1.2321	-4.217	-2.5687	-6.0005	-1.457	-2.0017	-0.65486	-3.3128	-4.5237	-4.9987	-3.818	-0.90753	-1.3922	-1.3671	-0.67382	-5.3935	-3.7679	-2.3265	-4.072	-6.9127	-3.4996	-2.3046
-17.12	-12.933	-19.685	-16.644	-18.491	-15.04	-17.217	-13.126	-14.963	-13.365	-11.908	-15.442	-12.063	-17.591	-11.06	-14.736	-16.961	-15.523	-17.685	-15.295	-15.53	-11.619	-16.794	-15.252	-16.56	-14.18	-15.931	-12.574	-13.86	-12.371	-8.2585	-12.487	-13.366	-9.745	-14.461	-11.773	-15.016	-14.214	-11.81	-11.294	-16.358	-12.157	-14.506	-15.504	-14.94	-16.996	-16.727	-12.7	-22.457	-16.423
1.0512	2.7567	5.5096	0.34653	1.0476	2.7607	2.335	1.3322	-1.1643	0.65991	2.6817	0.61631	3.4094	2.4436	7.3256	-0.49764	0.1289	-2.0626	6.6188	2.7157	1.5893	-2.4991	-1.8926	-2.825	2.1452	4.3732	-0.15437	3.1008	0.64761	3.0741	4.4058	3.0161	0.63813	1.5284	-3.2292	2.6864	0.29806	-2.6586	-1.9256	2.6142	-2.0236	0.65297	3.7724	0.23749	6.836	5.8565	2.4446	4.9072	3.5569	-1.8586
9.0234	6.8974	9.4858	8.8661	7.7276	8.3743	3.2298	10.804	13.419	8.0967	8.8656	10.733	7.349	5.6	10.98	5.7013	7.8838	6.6138	9.7573	6.6386	12.333	11.598	5.2952	13.25	11.163	8.2643	8.808	6.3408	7.3242	12.898	8.1862	7.1456	10.33	11.505	6.2668	5.1417	8.0643	8.4647	5.0089	8.3528	12.786	8.0391	8.1502	8.9826	6.8914	8.2004	14.618	9.0976	11.47	9.1999
-12.421	-11.304	-9.8701	-13.028	-9.8421	-8.708	-10.091	-9.905	-13.732	-13.465	-13.321	-9.408	-7.6143	-4.5727	-11.124	-9.3895	-15.777	-12.452	-14.947	-12.036	-11.399	-9.6443	-8.4223	-15.097	-11.271	-15.378	-13.865	-13.597	-12.442	-10.408	-9.3229	-12.274	-13.077	-17.56	-8.1778	-10.018	-8.8037	-14.277	-13.705	-9.5121	-9.6468	-9.4727	-12.815	-8.951	-11.757	-9.2048	-11.368	-14.852	-12.142	-12.574
-11.319	-8.197	-9.7741	-11.821	-11.336	-14.031	-6.1746	-15.441	-11.275	-12.03	-8.9526	-12.61	-15.545	-10.409	-15.555	-10.228	-14.123	-13.298	-13.727	-11.91	-9.6962	-15.902	-15.491	-12.199	-15.288	-9.8473	-11.509	-10.496	-15.313	-13.101	-11.696	-13.014	-9.3219	-13.595	-11.345	-9.6345	-15.579	-14.034	-13.484	-10.579	-11.933	-13.019	-7.2794	-9.1928	-11.969	-13.002	-10.866	-7.0551	-9.3119	-12.927
1.2548	-2.4993	-0.83056	1.3738	-1.5928	-3.7947	-0.19513	0.78098	-4.0226	-2.5526	5.3447	-2.0634	-2.8685	-0.24238	-1.8477	-2.1551	1.3009	-0.93476	-0.4331	0.98087	1.2101	1.1363	-1.5203	-1.3216	-0.19426	1.4662	1.3816	4.7013	1.3772	-2.142	2.2978	0.51192	-1.6276	-0.89386	1.6487	1.5872	-1.4734	0.5937	0.23393	2.2616	0.41334	0.16098	-2.8665	-3.3709	-0.59492	-1.5039	-1.6259	2.3677	-1.7824	2.2205
-4.2731	-2.2735	-8.8736	-4.515	-5.7692	-2.7781	-5.6517	-4.5324	-3.1789	-5.0983	-5.2513	-2.9023	-4.5376	-5.3811	-3.9463	-1.8488	0.31324	-4.1823	-6.1227	-2.851	-4.2567	0.77939	-4.5307	-4.6511	-4.5414	-4.287	-0.28122	-6.6244	-1.9314	-1.4343	-0.50332	0.23711	-9.8015	0.23635	-2.1252	-1.9109	-2.8898	-2.4092	1.8296	0.47646	-5.0999	-0.8538	-6.4998	-4.3137	-1.1121	-6.9294	-7.9121	-5.9162	2.5107	-4.7288
-0.71535	2.2822	-0.1317	-0.19189	-0.59356	-1.4605	-3.0185	-0.18255	1.2596	4.638	2.537	-6.4017	-1.5648	-0.90711	-0.74976	1.2387	-2.116	0.49774	1.2849	0.15158	1.5904	1.3402	-5.41	0.35668	2.8721	2.9007	1.2771	-0.95673	-3.5092	1.4418	-1.7811	3.563e-05	-1.1074	-1.7483	1.0621	4.3356	0.20988	-1.7335	0.75821	-0.54317	1.4027	0.95172	-2.7182	-1.2921	3.8781	1.6511	0.17141	-2.0476	1.8774	0.057477
-4.9096	-3.9446	-5.5297	-5.7547	-9.3205	-9.699	-6.1579	-6.8097	-5.0695	-8.5677	-5.0175	-6.9412	-3.8175	-8.4199	-12.455	-7.9187	-5.3701	-8.4856	-7.1998	-5.893	-5.4419	-6.5772	-8.6284	-2.4654	-4.7127	-8.0122	-5.3955	-6.4119	-5.6058	-8.1227	-5.958	-5.0643	-8.5864	-5.471	-2.2747	-8.3094	-5.8456	-5.6753	-4.5281	-6.4057	-4.1606	-7.976	-6.4994	-1.4853	-7.5481	0.67367	-7.5577	-5.2686	-4.4425	-8.8326
10.912	7.4373	14.292	6.134	7.6222	9.3758	9.2994	11.042	11.307	6.6226	16.383	11.745	9.6698	9.8135	6.8365	6.9971	11.053	9.2938	14.644	8.2712	11.035	10.803	10.984	12.276	7.1369	8.5311	12.436	11.249	17.003	6.7109	12.445	5.8081	9.5469	10.504	11.343	8.99	10.878	11.519	6.4472	8.5979	9.6497	9.217	2.7536	12.1	11.74	8.7282	11.882	12.148	10.211	8.9372
-11.746	-13.629	-11.429	-12.261	-8.0093	-13.508	-14.305	-15.504	-13.895	-15.396	-13.313	-12.701	-12.252	-13.545	-10.816	-14.047	-9.2162	-16.202	-10.472	-12.744	-14.338	-12.392	-16.729	-15.994	-12.241	-16.352	-10.928	-12.605	-12.578	-13.943	-19.237	-8.7349	-11.554	-18.657	-12.747	-16.342	-10.461	-15.279	-12.299	-8.9245	-12.432	-11.023	-13.494	-13.824	-13.257	-14.161	-11.045	-14.666	-12.226	-9.1014
7.0179	1.0585	3.8466	1.74	7.9422	9.1526	6.8221	4.2623	6.6578	5.6729	3.5937	4.4175	-1.4225	6.3895	8.3521	5.603	2.5255	1.1654	2.2578	4.5195	3.797	5.6789	4.0389	5.8133	3.3274	2.0486	2.9125	1.382	7.1439	6.3734	1.8251	2.9371	7.9178	1.0519	3.7707	7.1073	5.037	2.0309	5.202	5.7074	7.5004	-0.35191	2.379	8.2566	2.0258	3.1856	1.5002	3.2784	6.6953	-0.8509
-3.6661	-3.3712	-4.1799	-3.7551	-4.9946	-2.4629	-2.5364	-1.7025	-2.4866	1.1378	-6.4829	-3.115	-2.5925	0.13404	-4.7997	-9.0897	-0.88316	-6.8648	-0.65433	-3.5767	-10.202	-0.97722	-2.1709	-2.088	-1.8243	-3.885	-0.05522	-0.28922	-4.8604	0.59921	-7.2393	-5.3312	-2.3803	-5.5253	-8.0419	-3.0476	0.016113	-8.0362	-0.26611	-3.5342	-3.0586	-5.4249	-3.5071	-1.9339	-6.5033	-4.8698	-4.1112	-2.4008	-10.332	-2.1432
-1.4045	4.4955	-5.517	0.39419	1.4342	2.3246	-1.0279	-3.4783	0.55748	-0.28876	1.2597	-3.797	-2.8033	-4.9009	0.010288	2.0589	-0.97936	-4.7333	7.523	-0.60841	-1.7169	-1.8925	-1.3159	-0.6193	-1.3723	1.7394	-1.9958	-2.7573	-0.031251	0.47512	-0.69373	1.7364	-0.22179	-3.9814	-1.2684	-1.2481	-0.22925	-0.87111	3.8045	-2.7788	0.60941	-4.0726	-4.1692	0.97204	1.9906	2.3788	3.6317	-0.17106	-3.3199	0.64018
-1.4239	-2.8487	2.2739	-0.9257	0.83916	0.89783	0.91383	1.1912	-1.7074	-1.6467	-3.5947	1.2793	-2.603	-4.5439	1.2535	-3.5601	-2.7561	-8.0381	-3.3431	-2.3967	-1.0249	-0.75387	0.81883	0.58199	0.66552	-0.57062	-0.61015	-3.1947	-1.3141	-2.2765	-4.3193	-5.5533	-1.5268	-0.48705	1.3753	-1.3397	-2.6471	-1.7795	-3.5034	0.42866	1.0625	-1.0066	-2.0321	-0.56166	1.3915	-0.0074555	-4.6606	1.948	1.7503	-1.6878
-2.5294	-3.7764	-6.1531	-4.1042	-1.1876	-9.7869	-1.5416	-5.1252	-2.1131	-4.0101	0.10151	-0.37747	-4.6522	-3.1611	-1.8111	-6.2374	-10.698	-4.8541	-2.7874	-5.0718	-1.1219	-3.0668	-1.738	-4.1332	-1.6042	-4.6803	-4.0912	-2.9456	-3.2783	-1.8807	-7.6992	-0.034399	-1.5504	-1.8037	-4.0708	-2.202	-4.3546	-2.5559	-1.8729	-5.175	-3.0218	-7.0104	-3.0799	-0.69118	-5.5412	1.5712	-5.9168	-2.0607	-4.0315	-1.8463
-0.27629	2.1299	-2.4279	-2.4604	2.2346	4.5252	-2.3799	-0.56799	-0.40363	-0.40029	1.3938	-4.2568	0.5178	-2.8659	4.266	0.73558	0.55592	4.5938	1.452	-1.4132	-0.95025	4.3186	-0.036802	3.6512	2.2909	2.8299	4.4542	0.040648	0.70701	-1.8397	1.1093	-2.5464	-4.6157	1.8342	6.5978	-4.6435	3.4925	0.61438	3.69	1.4743	3.2092	-1.8655	-1.7247	1.3592	2.7544	-3.3522	-2.083	-0.028732	-0.047078	6.2491
-10.693	-6.0887	-5.1109	-13.667	-13.064	-9.3651	-9.604	-9.6936	-12.594	-11.109	-5.8092	-8.6024	-7.5138	-10.267	-8.5342	-9.6599	-7.5124	-7.3662	-8.6662	-11.965	-7.9156	-7.2159	-7.7206	-10.392	-9.2201	-9.2865	-11.742	-6.801	-7.3563	-10.157	-6.6954	-9.2442	-5.3418	-11.285	-6.1385	-11.076	-6.7056	-12.53	-7.4092	-3.4743	-11.367	-12.788	-8.3502	-13.342	-8.9301	-5.7374	-6.4934	-6.1182	-10.109	-8.4982
-5.1145	-7.1617	-5.2821	-6.6473	-3.6653	-9.8655	-8.8133	-5.2156	-6.0356	-4.7478	-4.9678	-6.0448	-5.288	-6.9905	-6.2003	-4.8676	-5.1744	-11.288	-7.6571	-3.173	-5.6051	-8.1132	-6.111	-2.9349	-7.9132	-2.991	-9.4501	-4.8183	-6.2475	-9.9968	-9.9154	-7.2665	-6.1672	-4.3722	-8.2671	0.093691	-5.5037	-5.631	-4.5959	-7.1357	-1.2747	-5.7146	-5.2254	-2.5288	-0.90443	-4.8378	-9.1479	-5.6587	-4.9376	-7.778
-3.1322	-1.793	4.1644	1.3511	3.2351	2.2256	5.3818	0.8637	4.5738	3.197	5.3874	4.0344	0.99653	-1.8125	-6.0577	5.3001	6.4626	2.3221	4.0527	0.72052	0.1884	-2.0212	-2.4834	-0.65008	4.2343	-1.8184	0.95353	0.2558	3.7232	2.6944	-0.76321	4.736	2.6592	0.81705	0.98728	-3.0263	-1.8666	-1.1735	5.414	3.2531	5.1352	3.548	-1.5844	-0.65637	-1.4978	-0.04529	4.8205	3.3473	1.7405	3.4821
-8.0628	-13.725	-11.452	-12.882	-13.436	-11.595	-10.434	-10.22	-14.924	-12.16	-16.426	-15.987	-14.888	-17.155	-10.29	-14.206	-10.232	-16.144	-12.257	-13.555	-12.998	-10.42	-11.578	-12.978	-11.309	-16.202	-13.909	-14.91	-10.937	-11.298	-9.3414	-11.329	-17.526	-15.902	-13.689	-11.564	-12.344	-6.018	-15.491	-8.9856	-15.179	-14.476	-16.203	-11.926	-17.394	-11.194	-10.715	-11.332	-13.281	-14.79
-1.2429	-5.2323	-1.4501	-0.53175	-5.6004	-2.2453	-2.7485	-1.9021	-1.5549	-4.8886	-1.065	-1.5855	-3.7588	-3.4927	-4.2453	-0.19169	-2.2128	-0.92434	-6.9554	-0.24049	1.8715	-2.5752	-3.4784	-1.87	-5.0066	-3.2784	-2.8538	-1.8333	-2.496	-6.4933	-3.2205	-3.7206	-3.1723	-0.58602	-2.4566	1.09	-0.72854	-4.3565	0.019518	-3.7022	-2.996	-3.5517	-3.612	-0.14085	-4.2081	-2.6093	-6.7211	1.9687	-7.7488	-1.7552
0.42283	-4.8466	0.45974	-4.4299	-4.4536	-1.8817	-9.4795	-5.7539	-1.5786	-5.2448	1.3103	-4.701	-3.9311	0.31695	-3.8315	-1.745	-5.58	-2.906	-2.569	-3.6101	-3.0086	-3.3461	-5.1371	-0.4505	-0.67502	-5.8644	-8.8369	-3.3948	-3.0453	2.6959	-9.3148	-2.2184	-3.5997	-0.81626	-1.1163	-0.067362	-5.4271	-1.5984	-2.137	-1.2633	2.7095	-2.2787	-2.1473	0.69729	-4.2768	3.3241	-2.6949	-1.4839	-1.3402	-1.6563
-7.4555	-8.7855	-18.083	-8.0769	-12.799	-8.2271	-10.856	-13.316	-12.39	-12.053	-14.381	-14.255	-13.256	-13.292	-10.879	-10.596	-11.94	-11.967	-12.335	-11.937	-14.199	-9.9346	-15.533	-11.933	-14.232	-11.704	-14.188	-14.378	-12.642	-6.6435	-14.102	-12.326	-10.687	-14.697	-9.0896	-12.224	-10.865	-14.013	-8.3698	-11.457	-15.626	-9.1376	-10.313	-10.55	-11.871	-9.2144	-16.024	-12.199	-10.073	-9.9687
1.6344	-0.83542	1.507	7.7326	3.3127	7.5966	4.8652	4.053	6.9827	1.4793	-0.60579	2.8341	1.5663	2.0636	0.0036222	5.3892	0.033788	3.0565	1.5893	-2.1873	3.5182	2.5752	2.968	1.5086	1.1251	4.405	1.1136	4.8121	-0.67978	2.7291	4.6158	2.2934	4.9641	2.2589	6.7335	1.0261	6.5894	1.7711	5.2172	3.4997	1.821	-0.05196	4.9854	-1.3285	9.2257	2.2164	2.5647	2.2289	-2.0233	6.2842
-0.47782	-2.6657	0.37636	-4.4877	-3.1187	-1.419	-4.9656	-0.38516	-1.2089	-6.3885	-0.048543	-4.0114	-2.6457	-2.5051	-7.1937	-3.9989	-2.4776	-5.3679	0.072375	-2.3177	-6.9498	-3.9936	-5.7109	-5.4039	0.71242	-2.4283	-6.5351	-5.5761	-3.1755	-2.2666	-0.8322	-4.7935	-1.2903	-0.47494	-3.9755	-5.2714	-2.2222	-3.3208	-2.942	1.1702	-1.7518	-3.8987	-1.7002	-0.81105	3.1273	-3.2143	-1.7741	-2.285	-3.4707	0.71108
-8.499	-8.3067	-6.4613	-3.5172	-8.8145	-4.9835	-6.2353	-15.01	-5.349	-2.3271	-7.0114	-7.9497	-5.5325	-10.945	-10.968	-3.2207	-10.939	-3.7066	-2.2393	-4.4466	-5.7137	-8.8616	-9.4299	-7.4495	-6.0682	-4.3193	-0.74686	-4.5435	-4.0124	-4.364	-5.3638	-6.7868	-6.576	-9.8225	-6.7139	-5.4134	-2.6358	-3.2872	-2.5454	-5.0031	-8.9059	-5.6814	-6.7653	-7.5248	-6.3198	-7.1898	-8.2096	-6.3078	-5.3464	-9.5185
-3.2189	-3.6881	-8.986	-9.0731	-2.3567	-6.6816	-1.1807	-10.871	-5.5158	-6.8425	-9.4923	-3.7957	-3.7579	-1.3949	-5.9372	-2.5085	-7.0997	-5.9551	-1.7598	-6.4137	-6.2504	-3.464	-4.8703	-8.1227	-4.6852	-1.1701	-3.435	0.7845	-5.3931	-6.3399	-10.422	-3.6223	-4.5289	-4.1913	-4.038	-2.2681	-3.1918	-5.3827	-4.9924	-2.669	-3.8116	-3.987	-4.6164	-5.5444	2.0792	-5.9797	-5.8947	-4.8572	-4.2636	-4.5894
5.4722	4.69	6.0718	9.6182	6.2635	8.881	10.849	9.1471	7.4774	11.141	6.5793	4.5163	8.0383	5.955	7.1591	8.704	9.3991	6.441	3.1189	8.3357	4.7986	10.768	5.304	7.1553	7.617	6.2648	8.2932	6.2872	8.2737	6.2676	8.9366	11.068	7.4374	3.6643	7.9201	10.539	6.765	3.3786	7.3455	3.9514	9.7757	5.2897	8.6741	5.7683	7.6998	4.8936	15.305	8.356	6.1934	4.9526
-7.4704	-1.9152	-3.6901	-7.8062	0.6911	-1.8654	-3.681	-3.7885	-2.1904	-4.2074	-3.9609	-2.2978	-3.6586	-2.6254	-4.614	-1.0913	-7.2178	-3.2991	-6.8783	-2.3447	-4.8514	-9.4545	-2.4591	-7.2119	-4.5376	-1.7841	0.75918	-7.556	-5.2887	-7.9078	-2.3847	-5.4704	-5.2025	-6.942	-5.5487	-2.3749	-1.507	2.4077	-8.4581	-1.3409	-2.0883	-4.0171	-5.8861	-3.0132	-2.2585	-2.7243	-2.7562	-7.5228	-3.4295	-4.5275
-11.891	-14.386	-15.603	-12.1	-11.165	-12.241	-12.003	-11.366	-11.024	-10.547	-15.394	-11.116	-12.047	-10.808	-16.786	-12.83	-12.99	-13.982	-10.897	-11.953	-9.9721	-11.616	-9.2398	-8.2675	-8.5204	-15.14	-8.9186	-13.532	-13.917	-14.77	-14.836	-14.646	-11.278	-11.221	-10.574	-11.356	-12.645	-9.3639	-6.5	-10.531	-12.692	-9.07	-7.3883	-11.572	-16.802	-13.566	-9.6976	-14.385	-11.771	-6.2637
-15.27	-13.064	-13.564	-10.958	-13.066	-9.4686	-15.95	-11.825	-13.318	-12.882	-9.5489	-11.286	-3.5198	-8.4941	-6.9836	-9.2851	-4.8776	-9.739	-11.544	-9.6595	-10.239	-10.436	-9.4576	-10.164	-7.043	-12.582	-9.7567	-16.521	-8.4253	-13.097	-13.826	-11.595	-14.411	-10.575	-7.1978	-14.058	-14.776	-10.17	-6.038	-11.942	-9.8336	-7.3785	-9.8246	-8.3521	-12.412	-13.161	-11.642	-7.1116	-9.1221	-14.414
-11.793	-8.7912	-11.369	-11.246	-8.1616	-11.386	-12.241	-8.6693	-13.33	-11.518	-11.396	-2.6325	-10.546	-13.933	-15.154	-8.4606	-10.837	-11.968	-16.473	-15.746	-11.739	-12.275	-14.056	-9.6689	-10.954	-10.707	-12.663	-14.215	-9.7904	-9.7095	-11.026	-15.367	-11.783	-10.298	-12.045	-15.263	-11.982	-8.7287	-12.969	-15.149	-10.206	-12.987	-5.8938	-12.56	-10.026	-13.598	-7.0828	-11.57	-15.51	-8.768
5.7737	6.7628	6.9332	6.7336	6.4342	7.1309	6.8582	5.3632	7.0908	2.4395	6.8057	5.335	3.6498	7.8036	8.34	5.6569	9.5313	8.1534	11.919	6.0952	4.4873	5.2185	9.7361	1.305	3.2867	5.5323	3.0073	6.4798	1.6741	-1.0445	2.7559	3.7716	6.3712	7.9316	6.4565	10.62	9.956	6.2337	10.167	4.3119	6.183	3.3312	4.7609	8.7831	5.3431	6.7563	4.2966	6.86	7.8153	5.4451
8.0826	5.7957	5.0384	6.6417	9.0664	5.7722	5.9043	3.9785	6.0881	2.6686	7.8143	6.1642	6.557	11.534	8.2926	3.2619	8.6318	7.511	7.4223	5.4019	8.2636	5.697	4.2969	8.2622	4.2156	6.1686	6.8755	6.3339	6.2435	7.428	9.0322	9.9871	6.8814	11.245	5.0486	4.2176	6.5238	7.402	4.4937	7.8297	6.2114	5.2196	5.3371	3.5135	7.1307	1.7002	4.3059	4.1814	4.9795	5.2962
-1.3393	-4.0496	-8.1012	-8.8317	-9.3528	-3.1664	-6.2003	-10.607	-11.202	-5.99	-9.9696	-9.8025	-6.7224	-12.824	-9.4622	-9.6604	-10.227	-10.313	-6.5908	-6.8164	-13.182	-14.277	-9.2954	-9.9934	-9.0274	-10.182	-9.2529	-10.305	-8.4988	-5.7434	-14.268	-7.9904	-12.253	-10.794	-6.1723	-8.7419	-9.1025	-7.9082	-5.9257	-8.9166	-10.602	-7.1867	-9.4543	-9.2813	-8.0738	-8.4248	-8.0416	-6.2806	-8.128	-11.64
-3.5855	-3.9128	-3.2709	-2.5511	-10.528	-3.6074	-7.6313	-6.9692	-4.6207	-3.0612	-8.5346	-6.1452	-8.3464	-0.50584	-5.6658	-6.2836	-4.227	-2.7898	-4.7548	-6.5747	-3.1876	1.2333	-3.7447	-8.6121	-2.9979	-4.453	-4.1033	-0.88726	-1.2957	-3.8434	-5.3268	-1.4212	-4.6067	-3.4587	-4.4287	-3.6401	-1.2572	-5.4495	-5.9816	-2.7775	-3.8348	-4.0415	-0.47023	-1.5161	-2.3614	-5.6221	-7.4683	-6.4374	-4.6163	-4.6364
-10.152	-8.2848	-9.6307	-2.9255	-6.3151	-3.4986	-11.304	-7.2964	-6.8648	-8.1213	-4.914	-4.9895	-2.3506	-4.6181	-8.2561	-4.865	-1.4314	-9.5362	-3.3795	-8.8035	-8.7115	-5.5572	-2.7033	-2.8451	-4.1918	-5.7056	-7.1968	-4.8565	-7.2114	-0.52799	-7.4879	-6.2241	-6.7767	-6.3363	-1.2719	-9.4744	-5.4634	-7.0462	-1.5302	-9.2921	-8.9955	-7.286	-7.0233	-6.052	-6.9384	-6.3162	-7.9736	-7.9104	-8.1666	-5.1792
-6.3166	-4.4384	-10.264	-9.8755	-5.6547	-2.5458	-2.2744	-5.3107	-4.5879	-7.786	-5.4688	-7.9142	-6.7846	-6.3978	-4.0732	-8.2373	-4.9618	-7.066	-5.2742	-9.0306	-9.2254	-0.64456	-1.5122	-5.9405	-10.734	-6.7676	-5.4937	-0.55808	-8.9621	-4.7683	-8.0573	-4.1246	-9.4103	-10.101	-5.5937	-6.6468	-5.5551	-7.6734	-6.056	-8.2843	-7.45	-2.0984	-5.3603	-7.2916	-5.3378	-3.3347	-8.3673	-6.84	-6.2077	-5.3168
-22.521	-17.268	-20.13	-27.484	-16.873	-22.77	-22.591	-17.376	-20.611	-21.71	-20.532	-18.833	-19.858	-20.693	-21.341	-18.691	-22.149	-20.754	-20.034	-17.905	-17.238	-26.952	-23.187	-21.14	-19.421	-18.141	-17.752	-21.695	-23.813	-22.496	-23.336	-20.162	-26.882	-27.162	-22.656	-20.579	-19.481	-16.903	-20.352	-19.729	-19.113	-22.441	-21.382	-18.869	-21.464	-23.299	-21.461	-24.469	-21.289	-17.537
-10.966	-15.071	-10.102	-12.769	-16.011	-14.213	-14.947	-12.798	-18.311	-14.042	-10.717	-17.077	-13.826	-13.75	-13.922	-17.005	-14.262	-13.08	-12.099	-13.525	-13.439	-14.03	-13.198	-13.881	-12.515	-12.118	-12.377	-16.686	-15.198	-16.437	-14.296	-14.34	-15.024	-14.79	-17.159	-15.266	-18.715	-15.604	-13.625	-10.811	-14.981	-15.974	-8.671	-18.751	-16.455	-13.153	-14.864	-13.286	-13.448	-19.419
-13.431	-6.6214	-7.9161	-10.295	-12.814	-8.9594	-14.61	-15.7	-14.905	-9.6877	-10.284	-15.076	-12.346	-12.439	-7.9964	-10.446	-11.488	-11.161	-8.7512	-14.35	-4.6879	-14.11	-11.995	-6.5941	-9.6066	-14.431	-9.3309	-9.4656	-8.3846	-10.146	-10.761	-7.5815	-4.6518	-10.022	-11.922	-9.1122	-12.941	-11.904	-7.7184	-7.0356	-13.137	-13.001	-10.198	-10.027	-9.9991	-8.0414	-11.313	-13.821	-10.716	-13.845
-12.837	-10.043	-12.398	-11.375	-10.769	-8.8303	-14.944	-8.5509	-8.3472	-10.794	-13.437	-10.995	-16.661	-14.093	-9.9987	-16.064	-11.795	-14.578	-9.5124	-11.973	-11.632	-9.8474	-8.9504	-13.566	-5.9388	-14.498	-11.705	-9.0812	-11.183	-11.51	-11.56	-16.024	-9.5188	-8.9435	-13.518	-6.534	-13.545	-11.289	-11.011	-8.18	-13.253	-11.455	-10.832	-13.974	-11.3	-11.694	-9.9691	-14.778	-13.567	-13.013
-2.9744	1.7025	-1.1693	1.8307	1.9463	-1.5455	-0.16075	0.66301	-2.1984	-2.8189	3.7579	-2.8648	0.62959	-1.4605	4.1769	-7.1686	2.2644	3.6049	-2.5132	2.4966	-4.5066	2.609	4.5246	-1.8863	2.7037	-2.8091	1.6333	1.2304	1.9627	-2.9539	2.7003	0.17267	-1.7626	0.91797	1.1088	0.98016	-0.82195	2.9103	-2.4769	-1.7161	1.1652	1.1496	1.0904	0.35278	0.24147	-2.0948	-1.354	-3.032	2.0587	3.4255
-8.4363	-11.604	-9.6162	-9.7488	-8.8547	-11.255	-10.573	-16.137	-17.323	-14.333	-10.779	-10.008	-18.864	-9.7032	-11.197	-9.707	-10.174	-11.695	-13.072	-8.7883	-10.858	-8.131	-7.6465	-10.661	-13.571	-7.1202	-11.494	-11.42	-14.141	-8.117	-11.915	-12.855	-15.571	-12.33	-12.97	-8.8909	-10.208	-11.67	-6.9267	-11.693	-11.906	-7.9478	-10.339	-11.63	-8.9931	-14.235	-14.189	-11.258	-7.2568	-7.6785
-6.612	2.9745	-1.3901	0.3457	1.2193	-2.2258	-0.36179	-7.4304	0.14146	-0.60805	1.4627	-4.9677	-5.8617	1.3182	1.1785	-4.7906	-0.74468	-1.35	-1.315	-2.4091	-2.2263	-1.8504	-2.5565	-4.0558	0.93117	-0.17441	-3.3434	1.6527	-4.1772	-2.0296	-5.9375	0.11196	-2.201	-4.4768	-0.12559	0.25405	-2.6856	-3.0761	-6.1108	0.05603	-3.1643	-5.6036	-3.4109	-0.74803	0.75325	-3.6333	4.7769	1.0798	-5.2588	0.35613
-23.676	-23.187	-19.921	-24.335	-23.596	-23.077	-22.981	-22.741	-20.463	-22.711	-21.278	-20.935	-22.652	-24.235	-21.376	-19.907	-21.358	-26.002	-23.818	-23.28	-23.886	-19.348	-20.948	-24.11	-18.717	-16.619	-20.902	-25.725	-20.283	-22.238	-23.773	-20.883	-25.164	-23.406	-22.709	-21.834	-23.659	-24.529	-20.914	-20.137	-19.616	-24.557	-23.318	-23.335	-21.813	-17.731	-24.025	-25.175	-24.472	-19.459
-17.007	-6.5703	-10.092	-2.2804	-9.2245	-9.7828	-4.4988	-11.835	-6.7698	-11.718	-8.6226	-9.3499	-13.549	-12.029	-5.6877	-13.026	-13.204	-4.6684	-13.405	-4.2081	-4.9089	-9.7528	-6.2582	-8.7183	-8.5704	-9.4779	-7.6773	-7.9442	-10.736	-9.5115	-10.433	-12.941	-8.1097	-8.2539	-11.071	-11.545	-4.6213	-7.088	-8.6773	-8.2731	-10.945	-12.514	-6.3278	-12.187	-7.8003	-9.1319	-9.1271	-7.0818	-11.573	-11.334
-25.211	-23.006	-23.574	-22.289	-23.745	-23.631	-22.713	-21.691	-25.281	-21.9	-23.818	-25.904	-22.372	-25.25	-26.115	-25.347	-22.999	-16.374	-21.967	-21.287	-24.184	-19.04	-21.446	-17.025	-17.654	-24.272	-18.681	-22.848	-18.782	-22.946	-19.539	-19.741	-23.25	-26.156	-21.608	-23.636	-20.994	-21.568	-22.292	-23.376	-23.215	-22.302	-23.666	-24.422	-19.639	-21.597	-19.074	-22.63	-18.066	-21.539
12.569	6.1564	11.224	12.842	10.799	8.7269	5.9017	11.057	13.759	12.096	10.111	10.332	13.012	9.8561	10.05	7.4352	13.01	8.5773	6.0901	8.4495	10.833	12.845	10.144	14.51	7.4204	10.622	12.211	9.9657	13.963	11.457	9.3954	12.503	12.284	12.209	6.7815	9.5376	11.486	7.6321	6.604	6.2402	11.704	14.214	12.333	9.6757	6.5887	11.049	9.3853	8.9116	10.72	8.9865
0.58389	-0.9882	-1.9614	-4.5115	-3.6336	0.014254	-4.9418	1.9731	0.33132	-1.8715	-2.3911	-1.7845	0.17096	-0.66816	-5.7167	-2.4454	-3.5363	-0.52632	-0.5751	-3.6551	-4.7229	-0.37169	0.38867	-2.6203	-1.5542	-4.3759	1.8163	3.5885	-0.11138	-3.4597	-0.54483	-0.43755	-2.3309	-0.56466	1.4809	2.2056	-1.9056	-1.632	5.0144	-2.8381	1.0438	-0.7633	0.83197	-0.23687	-3.7435	-1.8105	0.4604	1.1206	-1.3563	0.19745
-10.786	-10.883	-9.745	-15.815	-10.389	-9.6528	-4.4516	-10.132	-7.436	-10.433	-11.77	-11.079	-10.919	-11.928	-14.407	-13.319	-8.6083	-15.006	-5.1864	-10.75	-7.4965	-13.839	-9.4487	-12.85	-12.148	-11.865	-13.952	-9.088	-12.295	-10.988	-12.771	-14.525	-9.0657	-9.2722	-10.695	-10.669	-12.703	-14.074	-14.88	-12.891	-8.0922	-8.1192	-16.476	-10.513	-8.2151	-12.65	-12.618	-6.5748	-19.213	-6.2317
-0.070166	3.3519	2.2815	2.5129	0.55867	-2.0164	-0.7068	-2.7431	-1.5456	0.77773	2.3342	-4.1273	-4.5261	0.12855	-0.82409	2.5202	1.9336	-3.2163	0.55909	0.87478	-2.7368	-3.2151	-0.38201	-5.3721	-0.19814	1.2802	-5.0646	-4.7871	1.3755	-5.7596	-1.0203	-2.5073	6.4749	-4.2122	1.6833	-3.6375	-0.006396	2.3905	-1.826	0.54384	-5.23	-5.488	-2.084	-5.2348	-1.3048	-4.5848	-1.4239	-0.8075	0.3306	4.1956
-15.918	-9.231	-13.28	-10.936	-14.551	-18.02	-16.322	-16.765	-13.962	-12.868	-14.064	-11.785	-16.639	-7.1078	-16.17	-18.061	-16.237	-11.006	-16.757	-12.525	-15.267	-10.201	-13.913	-17.888	-10.36	-13.596	-15.408	-17.355	-11.654	-13.516	-14.95	-15.681	-15.717	-11.484	-14.284	-16.683	-12.422	-9.9485	-17.924	-13.051	-10.988	-17.278	-12.066	-8.2756	-19.96	-14.714	-10.43	-14.853	-13.232	-17.398
3.2417	4.8559	11.067	5.8518	9.513	4.8937	3.4914	6.5396	3.1728	6.6545	8.8769	3.3657	4.2338	6.0359	5.2475	8.0187	3.17	4.4494	4.9919	9.0446	3.4324	10.42	7.1047	9.2008	2.1716	10.392	8.7443	9.0948	5.892	5.3698	4.9763	6.8789	4.7994	5.8755	10.554	3.661	3.9403	5.9204	5.9644	7.5231	0.61824	7.047	9.1161	5.1202	5.5606	7.4107	6.7638	5.7164	5.6858	9.4205
-2.4923	2.4003	-3.094	0.79852	0.97818	-1.6002	3.9274	-1.2214	-7.4005	-0.57032	-1.2517	-4.8905	1.5741	-3.5499	-1.4982	4.3111	-0.077604	0.54028	0.56063	-1.1068	-0.89451	-3.9223	-1.6339	0.39072	-1.5126	-2.7033	-0.33232	-2.1055	3.1407	2.2351	1.1784	3.8072	-2.0229	2.1668	-1.5612	-0.78876	-0.71938	-3.9894	-5.0738	-2.4334	2.5562	1.9983	0.73453	-4.4558	-0.96835	-4.7151	2.0702	2.2907	2.9462	2.1896
-10.742	-9.4927	-14.382	-9.9033	-12.294	-13.027	-9.8435	-11.112	-14.011	-8.5699	-14.127	-2.6685	-11.085	-10.209	-16.222	-9.7424	-8.1559	-17.909	-10.238	-13.309	-10.143	-10.211	-9.6144	-14.363	-11.533	-14.221	-12.112	-12.58	-10.683	-9.1102	-13.724	-14.539	-12.59	-9.5385	-9.5504	-11.42	-13.408	-14.939	-11.946	-11.106	-11.133	-13.237	-13.808	-7.4806	-15.095	-9.3654	-6.7697	-11.79	-13.883	-13.696
-4.7666	-3.5992	-3.0756	-3.4208	-0.6305	-0.34785	-0.083771	-2.5359	-5.2675	-5.1701	-4.6586	-2.0178	-0.94043	-2.9089	-7.9163	-1.3941	-3.5137	0.60177	-1.9353	-5.0789	-4.7818	-8.2584	-6.6552	-3.0428	-3.9681	-4.9974	-3.4781	-1.7227	0.45318	-7.9303	-4.6051	-2.7476	-6.1933	-5.1764	-4.3709	-4.2436	0.93576	0.26152	-4.9831	-6.5895	-5.1293	-1.7166	-3.51	-3.1854	-6.2076	-2.0597	-2.1044	-2.9689	-3.7441	0.44244
-2.2237	-0.057979	-0.66032	2.4214	-1.5409	1.1272	-3.7929	-0.68797	0.11543	1.226	-2.198	-4.0121	-1.1756	-4.64	-0.94724	-5.2352	-0.79621	-2.56	-3.3268	-5.0707	0.024266	-2.8209	0.26735	1.4764	-3.3152	-8.5895	-5.484	1.7036	2.4467	2.894	-0.88729	0.27113	-2.7865	-1.6706	-2.7889	-3.0919	0.14237	-1.5411	0.20249	1.1615	-1.4082	-1.8869	1.1326	-7.0109	-1.8431	-2.0225	-4.9113	-3.9267	-3.7872	-1.2235
-5.2194	-0.08227	-4.4841	-1.8233	-2.1314	0.22782	2.2234	3.4654	3.398	-1.5635	-2.2516	-4.2026	-2.3797	-2.029	-3.0642	-0.64795	-3.1633	1.8782	-2.4459	1.4463	2.4625	1.2032	1.2816	2.9032	3.7469	1.4783	-0.33536	-2.4909	2.6329	4.5214	-0.64974	-0.33528	2.5037	-2.338	1.4961	0.38155	3.0583	3.6669	-1.7725	0.918	4.4605	1.5615	6.0392	-1.9025	-3.4768	1.346	1.6686	-0.26816	0.9279	5.6221
0.3687	0.082333	2.2948	1.2743	5.3253	1.8578	-1.1241	-3.9327	-0.92745	-1.8772	0.041534	-2.4239	0.45034	-1.2159	-0.099743	0.65722	-4.3625	-2.0009	-2.0226	1.3686	-1.4732	2.4046	3.4958	3.0192	-3.2495	0.97474	-3.4835	-1.2144	-0.6053	0.81274	2.0765	-1.1965	1.2101	0.71096	2.4803	1.8668	1.8569	-1.376	0.2043	0.89208	-0.40925	1.2723	-0.072394	4.4435	5.6293	-1.3651	0.49912	0.95696	2.5404	1.751
-7.2611	-8.3934	-7.6871	-14.066	-12.786	-8.0725	-10.563	-8.5957	-2.3625	-7.6281	-11.439	-6.928	-9.1337	-11.069	-7.6128	-11.334	-11.71	-16.061	-11.157	-8.4508	-11.373	-9.8995	-15.119	-10.633	-9.9129	-12.92	-7.5395	-10.191	-10.991	-8.5659	-11.74	-10.925	-0.40308	-10.065	-9.1291	-10.962	-4.1875	-8.2792	-12.92	-8.5009	-10.275	-13.862	-11.319	-11.78	-11.326	-10.813	-14.977	-13.661	-5.0581	-6.7733
1.6664	1.2301	-1.634	0.12755	2.9161	0.94904	6.4455	-1.3955	0.093215	7.8454	3.7546	7.3545	3.5557	2.0102	-0.60347	2.1119	2.42	4.6219	1.9448	1.4469	2.8982	7.4089	4.6264	2.7426	0.80232	6.2153	3.0288	4.3187	5.728	3.9169	3.3511	4.6866	1.2446	4.4465	-1.0334	0.54286	5.8245	6.5041	3.0939	3.3103	7.594	-0.013291	1.0053	3.2391	5.0509	0.55797	6.3192	5.8914	5.4591	-1.8919
-6.0305	-6.304	-8.0633	-7.9381	-2.5763	-10.137	-3.098	-3.3521	-7.7391	-4.0772	-3.6968	-1.9112	-8.6569	-2.8575	-6.3045	-9.6775	-9.4629	-8.863	-5.8916	-9.947	-9.8711	-6.4451	-7.9095	-6.9778	-9.2738	-9.1679	-6.1452	-5.9012	-5.0337	-7.9034	-6.7542	-4.4448	-6.4112	-6.3005	-4.9175	-8.9038	-7.8257	-8.6649	-7.1266	-5.793	-3.6289	-4.2848	-6.9722	-7.0316	-6.4727	-12.303	-2.322	-6.0519	-6.2403	-9.2697
-4.0907	-2.6006	-5.5362	-3.6025	-3.4191	-5.6343	-3.0195	-0.37225	-1.3842	-0.4808	-4.4871	-3.6225	-1.6675	-1.3176	-6.3698	-2.1558	-0.30459	-5.8959	-5.4352	-0.46461	-2.2073	-2.3691	-2.0839	-2.4369	-3.6701	-4.1536	-5.3636	-5.6882	3.6285	-3.9202	-2.642	-9.8309	-5.624	-8.4123	2.2229	-4.4065	-5.0107	-1.5892	-0.78061	-2.4217	-0.30998	-1.4906	-3.6731	-4.2281	1.5121	-0.42404	-2.3193	-1.264	-4.4823	-3.3526
-5.7795	1.177	-0.15314	-5.8736	-4.1817	0.28779	0.64374	-5.6426	-1.021	-3.9287	-1.7416	-1.0231	-2.8812	-7.2066	1.2501	1.6454	-4.6161	-4.2855	-2.0528	-3.058	-0.9193	-5.3572	-1.5683	1.5288	-2.6192	0.090011	-6.0965	-6.351	-4.9986	-2.395	-3.8445	-2.9876	-4.9822	-2.6219	-3.0901	-0.0070004	0.76234	-1.9848	-5.7021	-5.1831	-4.2637	-5.7879	-2.0667	0.25479	-3.7734	-1.1091	-7.537	3.5862	-6.3437	0.38785
-13.988	-14.465	-8.23	-8.6142	-8.0247	-10.547	-16.365	-12.687	-10.365	-15.34	-7.8149	-9.1166	-5.5409	-7.1337	-6.9951	-12.565	-14.295	-10.475	-5.1508	-6.1472	-9.1045	-12.053	-5.0248	-7.3945	-11.146	-9.6924	-7.9748	-11.891	-11.919	-11.092	-10.388	-12.853	-11.755	-10.03	-13.887	-9.8455	-15.062	-9.1084	-12.47	-14.121	-5.756	-12.204	-11.622	-10.51	-10.485	-10.704	-6.7846	-12.931	-8.631	-17.278
-14.435	-10.53	-10.312	-13.995	-12.095	-14.322	-11.978	-11.943	-7.4484	-12.52	-6.1927	-10.728	-11.973	-11.157	-12.636	-11.775	-7.1687	-8.9452	-8.4265	-10.37	-7.7634	-17.173	-8.8688	-8.6742	-7.5575	-12.495	-7.6167	-6.4559	-11.904	-16.028	-14.055	-15.072	-13.685	-13.784	-12.437	-15.145	-12.105	-9.279	-13.462	-12.826	-10.834	-13.948	-13.411	-14.189	-10.659	-11.786	-7.3408	-12.139	-6.4669	-11.183
3.8491	-8.3931	-0.66173	0.70506	-3.1232	-3.0144	-3.5704	-6.7044	-6.7746	-5.0705	-6.9608	-5.5971	-4.555	-4.8158	-3.7692	-5.6166	-1.2221	1.5089	-0.44707	-1.8842	-7.581	-2.7393	-5.6856	1.5383	3.9174	-4.6008	-3.5924	-0.57314	-1.5874	-3.314	-4.8761	-2.7767	-6.8088	-2.7169	-4.1399	-7.4291	-2.8431	-8.8741	-2.7156	-2.8143	-8.6401	-2.34	-1.3489	-1.1653	-5.1003	0.89234	0.96562	-7.1108	-5.9465	0.83726
-0.97519	2.3316	3.5689	3.6639	1.5197	-0.59359	0.093123	0.43009	6.3411	-0.64595	2.8244	0.23713	6.2393	2.3011	-2.5996	4.2109	2.6705	3.5053	-0.85534	1.4905	0.84578	4.0476	-1.3725	-1.976	1.4834	2.249	1.0627	5.2526	3.0501	1.8866	5.5382	3.2975	3.6012	5.4358	3.6187	3.062	3.3961	5.769	7.1499	1.6954	6.1876	1.2199	4.5037	-2.7755	0.77912	1.8731	2.5612	3.1493	1.0953	5.0349
-20.669	-20.953	-20.144	-22.894	-23.398	-21.937	-21.837	-20.76	-26.213	-20.499	-23.881	-22.192	-22.685	-23.185	-20.453	-20.916	-22.852	-21.881	-19.781	-23.823	-22.508	-23.1	-27.919	-23.164	-21.837	-24.113	-22.094	-18.478	-23.561	-21.836	-18.4	-21.968	-22.143	-29.731	-21.748	-17.512	-27.589	-20.315	-25.198	-22.062	-26.346	-22.005	-21.699	-19.673	-24.535	-21.506	-22.153	-23.977	-21.556	-23.056
-3.0343	0.97329	-1.1393	4.186	2.3215	0.65453	5.7568	1.2966	2.2989	4.5074	3.0163	4.9468	2.3792	-4.7972	3.2979	4.1705	7.1181	-2.2158	0.87293	4.0165	2.6625	-0.42276	7.5704	0.97583	1.1213	2.0253	-0.53368	1.3253	4.5886	1.3549	-3.1694	0.76743	0.33666	5.8744	-0.67613	2.5349	0.56537	-1.4211	3.038	-1.2735	2.9389	1.767	-0.36319	-1.5856	4.0244	0.77244	5.6893	-3.0885	5.1845	-0.87927
-0.15184	0.70542	-5.4351	-0.3188	-5.5522	-3.7468	-3.2285	-4.0256	-0.77465	-6.2174	0.53866	-2.0446	-6.5292	-5.7855	-1.8907	-1.4069	-1.5464	-5.5227	-0.89086	-2.968	-4.6982	-3.6462	-2.2056	-2.6611	-3.0792	-2.6727	-2.3942	1.122	0.68377	-2.6304	-3.06	-4.9638	-6.1449	-1.9501	0.95598	0.90126	-4.0633	-3.0548	0.32515	0.59626	1.328	-0.87249	-0.5256	3.2837	-1.0796	-2.4538	-3.565	-3.0639	-3.6584	-1.5343
-9.2803	-10.415	-7.91	-13.365	-16.209	-9.4505	-4.861	-10.171	-9.1166	-8.4907	-10.604	-10.974	-9.1514	-12.338	-11.474	-6.5172	-15.414	-14.253	-10.647	-9.0267	-16.172	-11.568	-9.4289	-7.1576	-12.929	-11.738	-8.3185	-10.052	-8.9924	-7.68	-10.604	-6.0266	-11.577	-10.713	-11.226	-9.4629	-6.6678	-11.641	-13.476	-10.22	-11.608	-14.803	-13.097	-9.1017	-10.82	-12.809	-11.058	-12.542	-9.3183	-10.405
-15.111	-16.688	-17.829	-13.938	-16.458	-12.926	-14.783	-16.465	-17.115	-14.236	-12.503	-16.127	-9.6272	-13.905	-12.69	-15.33	-12.89	-14.792	-17.946	-12.028	-17.963	-12.231	-12.097	-14.88	-12.668	-17.45	-12.621	-16.881	-13.831	-15.615	-14.518	-10.756	-17.014	-12.736	-12.889	-15.108	-11.821	-13.882	-14.287	-12.148	-15.493	-15.919	-15.465	-12.43	-18.283	-14.262	-14.033	-14.33	-15.602	-13.763
-0.318	-0.70001	-2.7246	-6.2479	-6.1277	-4.0384	-5.8527	-5.8036	-7.5844	-0.068264	-4.1285	-3.633	-2.4946	-3.0238	-9.4448	-7.7679	-2.3098	-0.72574	0.31309	-9.8305	-1.7646	-3.555	-3.5604	-2.0712	-4.6089	-5.4808	-7.4716	-5.5151	-3.7868	-4.7228	0.62318	-3.3815	-2.626	-7.323	-7.2448	-5.3276	-3.4114	-6.2536	-1.6966	-6.8873	0.43665	-5.9287	-3.5923	-2.5542	-1.6308	-4.3355	-5.1936	-0.53562	-4.901	-7.0768
-17.615	-8.037	-13.872	-10.427	-8.03	-16.48	-14.34	-14.284	-13.569	-16.777	-12.528	-16.986	-17.105	-11.869	-14.388	-13.843	-15.467	-13.043	-7.6056	-13.615	-14.217	-17.889	-10.002	-12.339	-12.054	-10.941	-10.482	-9.732	-11.986	-12.29	-14.559	-14.913	-14.894	-11.409	-17.88	-10.49	-12.531	-13.646	-12.914	-9.2843	-16.843	-15.545	-14.99	-13.178	-14.032	-10.687	-13.595	-15.906	-14.25	-9.2304
8.8964	1.0909	5.5126	6.1598	4.9181	2.7443	8.745	1.5908	3.6984	8.4834	6.507	5.8146	5.4251	5.2062	5.3314	3.4641	3.9633	2.7743	5.4119	3.8449	1.226	7.1173	5.1607	4.8987	0.72911	6.086	5.0116	8.7188	4.3385	3.1165	10.797	8.6111	5.368	7.2081	2.9223	3.7506	9.1453	5.9726	5.9468	6.2886	4.4093	2.8667	4.1562	8.7523	4.688	4.9875	5.538	1.911	7.9251	-0.24898
-22.591	-23.326	-15.837	-19.236	-24.898	-21.463	-22.845	-22.019	-21.945	-21.225	-22.922	-22.05	-23.336	-22.59	-21.144	-16.611	-21.398	-24.937	-20.647	-18.588	-19.358	-23.958	-22.058	-24.826	-26.338	-21.994	-23.094	-19.476	-20.88	-23.476	-21.143	-23.615	-23.47	-20.99	-21.443	-24.38	-25.407	-19.277	-19.828	-24.027	-23.427	-28.026	-17.769	-25.896	-19.044	-25.234	-18.852	-19.724	-21.618	-20.141
12.864	7.3229	13.68	7.1482	11.753	8.5439	10.03	4.2805	8.6216	8.593	11.178	6.7337	6.3609	9.4394	10.675	8.6821	4.96	7.9372	8.6863	7.5402	12.518	12.759	11.202	8.8287	6.0583	7.1013	10.092	5.6201	4.1571	6.8702	10.703	13.886	12.924	9.8408	9.6409	7.1457	8.0684	11.98	15.916	3.3248	5.5521	11.441	4.3607	7.7824	6.0158	13.246	13.086	7.4243	5.6313	8.3332
-3.7589	-0.22594	-3.5287	-0.62125	0.022661	-0.17959	-2.6761	-5.8722	0.36789	0.78138	-1.1287	-1.7514	-1.5334	2.1618	-5.8639	0.94054	-0.57253	-4.1594	-5.4092	-4.1187	1.4716	-3.3811	-5.487	-3.5661	-0.2638	-2.4458	-0.18128	-2.8647	-3.9609	-5.8227	-0.51525	-5.3518	-4.3705	-3.2602	-0.29138	-0.69003	-3.5411	-3.9722	-2.947	-1.6629	-1.2124	-2.9525	1.3693	-0.68991	-3.362	-0.67709	0.54692	1.0651	-2.7087	3.5155
-5.2361	-8.3588	-7.1289	-5.2407	-3.4101	-7.3042	-3.6533	-6.3985	-5.4346	-4.1089	0.22934	-4.7066	-4.839	1.0698	-6.2569	-4.0705	-8.6393	-3.4862	-3.053	-5.0153	-5.9925	-6.5267	-6.9769	-4.3635	-7.0012	-4.0923	-2.7923	-3.0794	-3.1095	-0.73868	-4.8357	-1.975	-1.7353	-5.463	-6.6324	0.43372	-1.615	-3.4277	-3.9699	-1.8994	-3.0485	-6.8355	-0.61192	-2.6952	-1.8547	-2.773	-3.8525	-3.4875	-3.5505	-8.0998
-11.894	-11.029	-15.28	-9.5115	-8.1963	-16.179	-9.2444	-12.981	-9.0631	-10.707	-8.1119	-11.557	-12.39	-11.786	-11.724	-14.624	-14.703	-10.617	-13.029	-12.65	-17.582	-9.7823	-13.555	-11.171	-7.7368	-7.7539	-11.094	-10.886	-9.5923	-11.007	-10.957	-14.713	-13.993	-13.108	-11.834	-10.741	-5.9112	-13.694	-9.5691	-10.808	-6.3319	-10.944	-12.726	-12.054	-8.7763	-9.5084	-7.0549	-9.0996	-8.2164	-12.014
-2.7093	-6.5018	-4.0911	-2.8507	-2.1687	-4.0547	0.49264	-3.9853	-1.0924	-3.3827	-2.8608	-1.4173	-0.37675	-5.1702	-4.5368	-4.684	-5.0009	-4.6201	-1.1714	-3.0192	-4.3279	-1.4921	-7.0668	-1.6331	-9.5874	-1.0369	-4.6733	0.47831	-0.095295	3.5963	-1.2141	-0.71541	-2.333	-2.6812	-2.7642	-4.6419	2.9307	-1.9349	-2.1238	-0.20415	-5.2362	-2.5627	1.1513	-0.71008	-0.7967	-2.8767	-0.84752	-2.8621	2.0564	-1.8859
-12.065	-14.306	-13.394	-15.2	-8.5303	-13.987	-13.978	-14.82	-13.822	-12.816	-11.288	-13.593	-13.695	-11.064	-14.713	-13.122	-12.67	-8.5588	-9.8403	-8.6654	-11.154	-10.739	-17.005	-10.887	-18.467	-19.488	-14.343	-13.692	-12.626	-12.02	-10.159	-14.887	-11.364	-11.13	-15.41	-12.849	-11.754	-12.039	-11.197	-8.4713	-11.492	-11.981	-10.083	-10.475	-12.971	-15.223	-11.885	-11.114	-13.548	-11.85
-5.0246	6.4457	6.0142	5.7066	4.5813	1.2227	6.0268	2.8445	2.7647	2.5538	1.098	3.23	3.6152	-1.5331	7.371	-0.10515	7.5001	4.5052	5.2078	7.5939	-2.1309	-1.7188	-2.2861	3.0422	3.0234	-0.91116	3.2098	2.4698	4.7343	1.9736	-0.62652	3.5229	0.54158	1.4446	1.6962	1.3986	4.7829	4.3401	4.9936	-0.053484	0.98026	3.1892	2.4187	5.5579	2.6354	4.6665	-0.36057	-0.47373	6.592	3.743
-0.91585	-5.1156	2.7756	3.411	2.0978	-5.0298	-1.405	0.45783	-3.2028	-1.2637	0.62118	-1.5562	-4.7283	-1.371	3.5909	1.3997	0.33667	0.43398	1.494	-1.823	1.7739	-1.3339	0.051426	-1.4153	-2.0818	0.022721	-1.6234	-5.2493	-0.56972	-4.7324	1.7767	-3.7451	-3.1082	0.015557	-3.1693	2.7128	3.257	-0.82074	-5.1961	-1.5597	0.42626	1.0119	-0.82084	0.21207	0.89523	-2.6723	-0.11461	-1.7759	0.88606	1.0809
-19.515	-19.173	-13.075	-15.43	-15.444	-10.74	-15.085	-12.335	-15.389	-17.007	-18.525	-16.599	-11.652	-15.886	-10.253	-16.597	-12.861	-11.206	-17.623	-12.134	-17.214	-10.341	-12.613	-14.847	-13.959	-16.339	-17.613	-12.346	-13.136	-14.786	-21.197	-16.193	-13.147	-12.747	-19.686	-17.341	-13.969	-18.991	-13.845	-15.742	-14.085	-18.06	-13.725	-10.713	-12.888	-14.006	-18.897	-14.301	-13.661	-17.78
-13.947	-11.773	-12	-16.441	-11.276	-10.423	-8.4423	-6.8095	-12.52	-9.0812	-17.939	-14.742	-13.555	-8.6906	-16.623	-10.972	-10.024	-14.195	-8.7394	-13.147	-11.944	-14.7	-11.711	-8.0244	-15.633	-7.3392	-13.311	-12.748	-11.541	-11.346	-8.6019	-14.451	-12.105	-10.759	-12.098	-14.227	-12.577	-14.651	-15.92	-15.232	-14.567	-9.508	-10.01	-12.437	-9.6172	-14.155	-14.927	-9.8253	-8.1908	-13.811
-6.7345	-11.689	-10.246	-9.5173	-7.5296	-9.3967	-14.209	-16.188	-12.92	-12.069	-11.358	-9.8633	-7.5247	-9.2489	-10.368	-9.2066	-10.8	-8.5045	-12.541	-17.676	-9.8417	-8.6671	-13.206	-9.0696	-14.113	-12.094	-9.4969	-12.974	-8.3957	-10.321	-12.274	-14.298	-9.244	-12.831	-11.825	-13.322	-8.3781	-12.454	-12.155	-8.3557	-9.7172	-14.268	-15.341	-11.613	-12.66	-13.764	-12.46	-10.474	-9.2244	-14.506
-7.7026	-7.2353	-5.3213	-7.6548	-7.4499	-8.5691	-3.5636	-6.9218	-5.6905	-8.8933	-1.0782	-0.88862	-6.1476	-5.821	-1.6287	-4.4312	-5.2411	-5.3816	-4.5965	-1.9885	-6.5756	-4.4776	-3.8928	-4.7733	-7.2413	-5.4597	-4.0898	-4.8115	-5.5219	-9.1904	-3.6562	-3.6081	-5.3481	-4.727	-4.1608	-1.8437	-6.3403	-7.3982	-3.7921	-8.0015	-5.6924	-2.9913	-2.9777	-1.9105	-2.3374	-2.696	-5.0899	-8.7763	-5.4461	-1.6221
-16.535	-15.279	-17.319	-18.361	-15.982	-15.974	-17.175	-16.688	-15.293	-16.409	-16.721	-12.873	-11.728	-16.452	-15.074	-17.27	-13.83	-13.103	-15.849	-18.461	-13.249	-15.034	-15.22	-16.533	-14.232	-17.099	-15.009	-17.323	-13.665	-16.165	-17.324	-13.901	-13.96	-14.561	-18.151	-14.361	-11.823	-14.873	-13.379	-14.133	-15.873	-16.726	-13.959	-14.84	-15.642	-13.364	-12.875	-13.309	-15.115	-14.411
-0.86966	0.22588	3.5861	-1.0946	1.9958	-1.7845	2.2811	-1.2905	-1.0898	0.61119	1.6751	-3.3666	2.0869	-0.2989	-0.9358	3.2336	3.3142	0.76341	-0.061343	-0.069195	-0.26223	2.1736	-1.8864	-3.7	-1.3276	1.1463	0.42244	-2.9571	0.68685	1.7385	-3.1106	-5.1599	-0.78463	0.10497	-2.9205	-0.84398	-4.4197	0.25713	-0.56846	-0.1116	-1.8493	-0.13701	1.4405	-4.9341	-0.72767	-1.6831	-2.1206	-3.8017	0.056682	3.9608
-4.1248	-5.5155	-4.7537	2.1245	-1.463	-1.0242	3.3262	5.9657	-0.33192	3.8705	-2.222	1.5679	-1.6912	-0.47575	-3.3513	-3.3602	-2.43	-1.3985	1.0471	1.0319	-0.75476	-5.3253	1.2678	1.0418	-4.2224	-5.1805	-1.769	-3.7479	2.4728	0.72757	2.5112	0.12933	-0.3728	0.49508	-4.774	1.0298	2.631	-2.2574	-6.9562	1.6206	-0.5401	-1.0769	-3.7291	1.8345	-3.4684	2.7396	0.96042	-2.5225	-3.5926	1.9649
-0.31818	1.5952	-0.52041	-0.031085	0.51556	2.3164	0.89109	1.5991	0.58415	-2.9349	2.5242	-0.71063	-1.9478	-2.3643	-4.1774	-4.1314	0.87503	-1.7328	-1.8399	-1.3056	-2.1132	2.0398	-3.8713	-7.4733	-5.5134	-0.53677	3.8063	-7.4407	-2.3891	-5.0103	-0.064432	2.5628	-0.86817	0.079829	-2.6865	-4.6667	-0.76363	-6.9845	-4.6773	6.1699	-3.3479	-0.6047	0.77323	-1.4328	-2.8777	-4.0619	-2.7092	-0.34861	0.09162	2.6458
-12.5	-10.181	-14.7	-10.924	-12.997	-17.299	-10.639	-18.854	-13.315	-17.234	-15.703	-14.548	-15.189	-18.344	-15.644	-13.83	-15.899	-13.607	-12.945	-10.249	-13.485	-11.32	-16.254	-19.915	-12.938	-14.326	-12.966	-15.219	-14.599	-12.633	-13.533	-17.556	-6.0656	-14.975	-14.123	-10.663	-11.965	-18.259	-15.384	-8.1804	-18.039	-15.163	-13.656	-12.057	-12.671	-16.204	-13.187	-13.703	-13.985	-13.985
-12.862	-21.039	-15.265	-12.69	-11.68	-14.227	-13.463	-12.784	-18.042	-17.591	-13.132	-16.708	-12.318	-14.675	-15.31	-17.178	-16.854	-13.105	-13.635	-14.193	-18.167	-17.831	-11.909	-14.569	-12.608	-12.375	-17.679	-17.571	-11.316	-17.752	-18.073	-13.026	-17.41	-14.326	-15.261	-11.74	-12.812	-16.426	-15.621	-19.301	-16.133	-14.222	-13.202	-17.326	-16.283	-13.853	-11.993	-12.409	-12.38	-11.487
-5.1853	-3.8396	-0.62954	-6.8304	-5.8929	1.5404	-5.1626	-4.2184	-2.028	-2.6157	-4.2539	-7.4895	-3.7226	-8.4309	-6.0059	-0.86898	-2.7202	-1.6574	-2.2903	-6.1945	-2.7161	-3.2349	-5.1361	-6.866	-4.971	-1.1811	-4.9003	-1.8217	-4.1534	-10.332	-5.5033	-4.6831	-5.4174	-4.5107	-3.2961	-1.0343	-3.3031	-3.7172	-6.6542	-4.8132	-5.6274	-8.3404	-2.8814	-4.7174	-7.018	-1.7556	-6.5416	-4.0115	-3.3582	-5.4137
0.036336	1.8469	0.33762	3.2159	3.6867	2.6661	-0.57508	0.022689	-2.1616	-0.68068	1.9319	0.82399	1.1044	-0.049778	2.6452	-1.0896	0.80545	-0.60737	-4.7906	2.0267	-4.1718	-2.6133	-0.25369	-1.6601	0.22997	0.95653	0.83703	4.0972	-0.29037	2.174	3.0657	2.6423	-0.36893	3.2462	-0.86822	0.23003	0.9443	0.78051	0.58949	-2.2869	0.77807	2.2314	0.80517	4.567	1.9293	0.79915	6.027	3.9071	0.57397	3.3499
-1.6731	-5.1292	-2.5462	-1.0666	-2.3342	4.5676	-8.4565	-9.9916	-0.69103	-0.95872	2.6338	-5.1355	-0.78145	-4.3036	-0.38938	5.9965	-2.4654	-1.2313	-6.7519	-6.9855	-0.087567	-0.94788	-0.36285	-3.258	1.9529	-1.6169	0.083741	-5.0864	-1.7655	0.7521	-3.0795	3.715	1.078	-2.5741	-0.21771	-1.6522	2.582	-1.4723	-0.79101	-5.1817	-1.3228	-1.2481	-6.094	-5.5156	-2.4178	2.0191	-0.37051	-4.1908	-1.7344	-1.1235
4.4053	3.4218	-0.44647	-1.148	2.5065	-2.6294	0.63399	2.8895	-7.1632	-0.027712	3.3697	-4.3767	-0.30252	-0.30191	-2.1819	-0.91351	4.1582	3.17	0.81678	3.8218	0.69452	2.6404	0.94036	4.3412	3.6985	3.9924	2.2648	1.8408	0.86896	-1.6351	2.3755	3.4662	0.81727	3.8143	-4.5982	-4.6888	3.9653	-0.9719	-1.2886	-1.2962	-1.2063	1.013	3.0533	-0.55285	-0.51692	0.085265	1.2091	-0.713	1.1796	-0.38952
8.2135	6.0196	8.841	4.3323	8.2449	9.2682	7.7666	8.1853	6.3574	6.3418	3.7459	8.8966	8.9589	9.5327	4.6629	8.8599	9.2824	4.3053	2.0153	4.8295	8.1688	7.0501	9.1886	11.655	7.4864	8.3391	4.4555	8.1313	4.5486	9.8512	7.8597	10.68	4.894	5.9204	5.6017	8.2946	3.1985	11.808	7.1234	5.6911	7.7771	6.9528	3.9907	7.4846	3.1492	5.9684	8.6955	3.181	3.5654	8.8312
-13.306	-11.005	-11.144	-10.18	-11.224	-10.186	-13.096	-10.921	-14.284	-13.06	-11.218	-10.042	-7.1671	-10.548	-9.9038	-15.77	-13.678	-14.342	-11.572	-10.801	-13.319	-13.912	-8.8244	-15.753	-15.632	-10.941	-14.004	-13.017	-11.13	-16.721	-13.05	-8.0754	-9.0348	-9.3598	-10.803	-8.5243	-9.8599	-12.105	-10.505	-9.0459	-10.153	-7.9127	-11.393	-10.62	-12.543	-11.396	-12.568	-12.415	-11.824	-11.077
-24.166	-19.851	-17.852	-22.028	-21.417	-22.394	-28.514	-21.735	-19.465	-22.456	-16.624	-18.636	-22.489	-18.944	-22.29	-20.568	-23.878	-22.068	-20.962	-20.457	-19.083	-19.457	-25.753	-28.167	-21.871	-19.276	-23.458	-23.676	-22.209	-17.175	-27.611	-22.043	-22.6	-24.019	-24.723	-23.424	-27.106	-24.294	-22.421	-21.97	-19.963	-18.665	-20.946	-23.535	-19.432	-18.439	-21.839	-24.057	-20.219	-20.44
-15.091	-12.792	-14.517	-11.358	-9.9844	-11.676	-13.677	-10.992	-18.434	-14.938	-14.948	-13.496	-15.954	-15.959	-12.248	-14.559	-12.503	-12.438	-14.589	-15.019	-13.079	-13.905	-15.167	-14.781	-12.582	-8.6017	-9.8797	-14.957	-10.599	-16.31	-12.444	-16.484	-8.093	-14.035	-12.897	-14.387	-13.988	-13.957	-13.195	-12.801	-11.185	-9.4669	-13.175	-14.242	-9.7203	-13.117	-14.121	-9.5948	-15.805	-11.181
-11.805	-13.464	-17.78	-17.323	-13.222	-11.972	-14.998	-11.888	-12.181	-16.417	-13.602	-17.864	-10.045	-14.169	-14.304	-11.25	-17.086	-13.133	-13.144	-15.229	-16.415	-16.149	-15.341	-17.736	-15.472	-13.36	-13.244	-12.653	-11.849	-18.294	-12.537	-13.341	-19.348	-15.932	-12.665	-13.989	-12.483	-9.7751	-15.53	-11.881	-11.35	-14.416	-13.467	-15.616	-15.266	-14.133	-9.6971	-11.692	-13.645	-12.653
-9.0306	-5.0089	-4.6498	-4.6016	-4.5077	-1.266	-4.2277	-2.8433	-5.6586	-2.1216	-5.6085	-3.3126	-2.3645	-3.1321	-6.585	-4.8822	-6.7026	-1.7286	-6.2306	-1.5084	-1.6482	-2.6045	-7.7342	1.0269	-7.2567	-4.6326	-3.801	-5.087	-6.0401	-3.3507	-10.379	-1.3009	-2.149	-5.9545	-1.5993	-2.5763	-8.6001	-5.5096	-6.5139	-7.2652	-2.4462	-3.6029	-6.8595	-7.5297	-5.7699	-8.9864	-6.7484	-3.6616	-4.2199	-1.1722
-0.85159	2.3178	0.19555	1.1119	-0.32186	-2.4497	-0.89621	6.0375	1.2701	-0.86578	-4.1187	-1.5626	-0.89749	-0.85849	-0.55794	-8.2257	-1.4223	-1.8426	-6.5464	-1.2773	-1.8453	-3.8475	-0.29942	-1.4968	-2.9363	0.67476	2.4775	0.17494	-0.14343	0.081984	-4.0903	1.904	-5.0992	-3.2618	0.03095	3.8165	-5.0243	-0.92941	0.96179	-3.03	-2.2939	-3.1106	0.030616	-2.54	-3.4137	-4.2409	1.51	-5.2543	-2.9178	-3.443
-15.829	-9.0765	-10.66	-12.409	-12.749	-10.837	-14.745	-12.941	-12.308	-8.6938	-11.921	-11.876	-13.424	-14.898	-12.37	-13.158	-11.985	-10.384	-9.4177	-11.232	-10.151	-10.646	-6.2457	-13.698	-16.063	-12.06	-8.4975	-10.681	-7.3016	-17.313	-8.4792	-7.1888	-10.099	-8.793	-11.297	-12.775	-9.9064	-14.223	-15.817	-13.407	-12.796	-13.24	-14.061	-10.767	-7.2033	-11.742	-13.211	-14.37	-10.867	-11.201
-6.9484	-8.9993	-8.4644	-7.7917	-6.8546	-9.3924	-4.1962	-4.0567	-5.4592	-6.3942	-4.2318	-8.6835	-6.0612	-9.3804	-8.1309	-6.1468	-1.6951	-5.9083	-11.08	-10.141	-6.0306	-6.4705	-2.6975	-4.2034	-7.2239	-4.0858	-6.266	-9.7686	-5.1281	-8.1598	-8.4172	-5.3118	-5.002	-8.6334	-4.4308	-5.3664	0.73735	-7.6156	-7.504	-12.059	-4.3981	-8.6162	-1.3524	-5.7577	-5.0918	-6.1785	-7.1187	-11.132	-10.073	-8.1329
7.5869	9.8316	10.215	11.544	7.2382	5.1452	6.3707	7.7638	6.9815	8.5513	14.496	7.1138	4.2519	2.552	5.0174	10.406	7.3149	8.8826	7.9275	6.7112	5.8134	7.2094	9.5595	5.8623	10.98	7.8211	8.7232	3.9761	8.6841	9.0695	6.7075	6.5345	7.4114	4.5047	6.0613	5.3051	8.065	4.9466	6.9884	8.2782	10.441	5.6504	8.6217	6.392	7.62	9.201	7.012	9.1135	9.2537	10.721
0.32104	1.3202	4.2841	-0.010488	-1.3	0.81528	3.8816	3.7134	0.53319	3.6674	6.4445	4.1448	-0.047267	6.2244	1.4144	-0.39821	0.57667	-0.39667	1.543	-0.65538	4.6394	-1.5413	1.1602	-2.1558	-3.2751	0.33676	-1.8829	3.1889	2.4845	1.5234	1.2641	6.225	3.3262	4.3176	3.0855	1.4341	4.0957	4.3588	2.4617	3.1939	-2.6963	3.8446	0.67456	2.7308	3.2051	2.8756	-0.032186	-0.56413	0.64232	-0.99489
-13.017	-15	-18.254	-13.995	-15.002	-12.869	-14.422	-13.524	-13.618	-16.804	-16.233	-15.163	-8.3108	-17.143	-10.964	-14.623	-12.419	-12.811	-14.374	-13.129	-16.274	-8.5933	-10.647	-14.811	-14.973	-17.362	-16.282	-13.729	-14.8	-10.511	-13.311	-14.285	-12.359	-12.251	-18.983	-14.364	-16.27	-18.269	-8.6185	-14.846	-20.851	-10.594	-11.996	-13.098	-15.872	-15.697	-16.699	-17.179	-14.187	-14.739
-7.67	-4.0628	-4.5931	-4.5887	-5.4146	-7.6033	-5.9862	-3.3795	-5.3671	-7.5184	-3.4776	-3.7187	-6.9165	-3.0454	-2.1992	-5.7533	-3.4827	-2.9309	0.54702	-1.7255	-3.4689	1.3654	-2.3479	-3.6268	-6.2559	-1.1525	-4.9693	-2.1712	-7.5406	-7.2996	-6.2494	-7.5595	-3.0563	-3.5556	-2.7958	-5.1648	-4.0352	-2.1467	-4.8262	-8.0249	-1.9154	-4.2054	-4.4051	-3.0302	-3.6763	-2.9132	-4.6766	1.745	-4.9565	-8.7264
-23.532	-18.55	-19.322	-18.371	-26.35	-21.945	-23.479	-21.455	-22.948	-26.583	-20.713	-19.917	-19.651	-20.832	-25.429	-24.853	-24.725	-25.065	-23.517	-22.963	-22.535	-23.601	-21.659	-22.726	-22.615	-23.301	-21.362	-20.059	-21.124	-25.178	-22.681	-22.201	-23.021	-20.266	-22.4	-27.859	-23.779	-17.161	-19.385	-23.739	-23.896	-23.629	-16.641	-26	-22.964	-21.417	-20.473	-22.986	-22.303	-26.125
-0.64822	-0.5665	3.8316	1.6085	1.7933	-0.0759	2.848	-0.89045	-4.4407	1.486	6.09	1.8832	0.66287	1.7048	-2.4493	4.7939	3.7542	1.4129	2.9822	2.9944	-2.419	1.4163	0.20019	1.9865	0.11623	-1.8081	5.8633	-1.1778	2.5784	2.9121	1.5819	1.7019	-1.594	0.8764	1.7472	5.9356	2.0668	3.9508	2.0473	4.4853	0.37012	1.2052	-3.0297	2.7136	0.59249	0.12763	3.8487	-0.20047	4.4385	-1.4255
-11.284	-14.249	-10.215	-8.8506	-17.649	-10.47	-14.164	-16.342	-9.2055	-11.181	-11.387	-8.0779	-14.012	-6.3145	-12.69	-11.824	-8.2518	-13.873	-16.106	-3.4968	-9.2106	-9.3214	-7.4351	-8.6768	-10.328	-15.233	-13.138	-14.964	-8.2187	-14.021	-11.958	-11.547	-10.285	-11.499	-9.5321	-8.2746	-11.642	-10.712	-14.239	-10.239	-15.555	-15.652	-8.4554	-8.8316	-10.689	-10.838	-8.1272	-9.4568	-13.74	-12.301
-0.55299	-1.4015	-3.3252	-4.197	-4.7125	-5.407	-5.3206	1.6646	-4.3426	-3.3913	-5.6065	-4.1078	-2.3689	-5.9106	-0.77108	-9.6141	-1.3342	-5.1926	-3.9684	-3.0346	-1.921	-5.8997	-2.8571	-5.3307	-4.4083	-2.5413	-3.7202	-7.6849	-4.2243	-4.6465	-3.4328	-2.0795	-5.0653	-7.8358	-6.5093	-1.8261	-4.9106	-2.2215	-4.6565	-6.7465	-3.3327	0.55866	-2.5948	-4.9975	-7.1342	-0.67982	-0.3228	-0.71582	-3.2384	-3.6609
0.72184	-1.1993	-1.672	-1.8014	-6.8649	-1.7725	3.8565	-2.5471	1.5531	0.23362	-0.32946	-1.3643	-5.9967	1.2696	3.1852	2.7568	-1.0874	1.7707	0.95417	-0.93771	-3.9027	-5.2268	-0.7025	1.7865	-0.13098	1.8292	1.3999	2.1077	-0.42269	1.5237	-0.53805	-2.1836	3.5801	1.7337	-3.5696	-1.3755	-2.3966	2.462	-3.6556	0.47515	-2.7754	1.0226	-2.9694	2.7655	-1.0095	-1.8829	-0.024652	0.57902	-2.5812	1.079
-3.701	-6.8742	-3.7484	-5.5119	-6.2341	-3.6092	-5.7993	-4.0152	1.2538	-4.291	-3.3614	-5.1567	-4.5456	0.28352	-1.6064	-0.95225	-5.6259	-4.0007	-6.2405	-3.6296	-1.9711	-5.0979	-1.0008	-2.4476	-2.1031	-3.0765	-1.9521	-5.5494	-3.659	-5.6598	-3.5639	-6.0403	-0.38006	-3.9594	-5.8254	0.26691	-2.3028	-1.684	-5.4434	1.1908	1.5795	-1.9329	-4.7007	-4.4937	-2.5599	-1.0265	-6.7687	-5.3163	-3.9588	1.3194
-5.7226	-6.2364	-3.3827	-0.60692	-0.57938	-4.5992	-3.6659	0.43738	-3.1099	-2.1113	-2.6372	-3.6572	-1.0605	-0.90109	-2.533	0.10063	-5.0997	-1.7276	-0.2766	0.61443	-6.0018	-3.7543	1.1814	-9.3517	-0.52804	-6.4572	2.2418	-0.74776	-5.578	-2.5018	-3.9744	-1.4502	-2.3227	-7.3672	-2.5009	-3.8232	-3.0294	-1.486	1.5155	-1.2906	-5.0807	3.6003	-6.5719	-3.8693	0.64414	-1.4773	-2.4484	-0.39334	2.0036	-4.4267
-2.1504	-6.2544	-6.6811	-2.1824	-5.7621	-2.4434	-1.2698	-7.2467	-3.705	-2.5136	-5.5938	-6.5642	0.23369	-4.0531	-1.1386	-2.5832	-0.5365	-0.9995	-4.1646	-0.49564	-8.1233	-7.1562	-5.7289	-6.9863	-4.9634	-2.1925	1.0321	-3.205	-5.7432	-2.5898	-0.6243	-6.3382	-6.3097	-1.4092	-3.9027	-5.3191	-5.2853	-6.1578	-4.8035	-2.1234	0.27315	-1.0348	-1.1972	0.89397	-1.1197	-4.6897	-2.9752	-2.2383	-6.3083	-4.02
8.3358	6.5169	9.359	10.135	8.6926	7.9606	7.866	12.706	10.891	7.9152	9.8911	13.608	6.8793	6.4179	12.732	10.037	6.4816	9.0356	9.0068	6.7666	11.421	8.1207	4.5943	10.534	5.4639	5.3586	8.768	7.6856	7.6469	6.0885	5.0514	10.939	10.708	5.833	7.4041	13.088	10.887	8.3461	6.8582	8.8301	7.1285	8.5091	10.294	8.5467	13.263	11.436	9.6777	11.699	9.5829	12.024
-8.8704	-10.667	-13.4	-14.915	-11.25	-9.7624	-12.829	-11.154	-14.917	-6.8902	-12.336	-9.866	-9.7976	-10.197	-12.352	-9.2915	-11.595	-14.697	-16.748	-15.434	-12.875	-14.266	-9.4691	-13.818	-15.006	-10.943	-8.6606	-11.216	-10.486	-17.518	-12.354	-15.322	-17.727	-9.8543	-11.13	-16.022	-14.298	-12.843	-16.092	-13.904	-13.262	-13.242	-14.057	-11.312	-12.774	-17.621	-8.6102	-8.5883	-15.93	-13.173
2.8056	0.38881	-3.5604	-6.829	-3.1765	0.34911	-2.6493	-4.6589	0.45975	-3.5417	2.0087	-3.2638	-0.25599	-7.2095	-0.1431	-4.4127	-1.0288	-2.3774	-1.1229	1.5266	-2.5861	-2.8843	-1.9004	0.39859	-1.3137	-0.13631	-1.6609	-0.49401	-2.4433	2.0581	-0.12631	-1.2082	-5.0352	1.11	-1.4991	-2.5662	-3.9009	-4.9261	-4.0405	-3.1683	-5.3736	-4.1003	0.12395	0.52205	-2.2531	1.8388	-6.233	-5.0747	-0.78769	-4.0652
-4.8616	-9.4256	-7.1545	-9.6188	-8.0293	-14.116	-11.205	-14.266	-10.178	-8.6158	-9.9532	-8.2194	-4.1945	-11.229	-8.6119	-11.13	-12.007	-8.1354	-10.26	-8.3092	-7.1554	-10.467	-7.2429	-3.6029	-11.36	-9.87	-12.824	-10.831	-8.9269	-9.773	-7.2234	-11.539	-8.2774	-7.5687	-12.106	-11.081	-9.7367	-8.4454	-6.8263	-5.7205	-12.177	-9.9896	-12.451	-8.8779	-7.7935	-11.715	-10.896	-8.7404	-6.9903	-13.859
-1.0151	3.0238	-1.5252	1.4385	-1.0178	-0.61328	-0.2155	0.5264	-5.8748	-5.5388	-0.86332	-3.7372	-1.8461	-2.994	-5.1452	4.387	-5.4045	-1.4174	2.0235	-3.4017	-7.9028	-1.007	0.67143	0.2807	-3.5135	-2.6494	-1.8659	-1.3656	-5.3833	-2.0738	3.933	-2.3127	-0.79014	-4.0809	-1.1371	-2.0161	-6.1291	-4.9902	-0.31871	-1.5283	-5.756	-0.40916	-5.595	-1.1804	1.6667	-2.3818	-3.537	-0.82846	-3.2834	-4.6047
-7.3754	-6.9118	-3.6303	-0.4383	-3.2425	-5.2886	-4.3522	-4.5109	-1.9085	-3.4673	-5.0729	-3.77	-8.2931	-8.7996	-3.9653	-5.9163	-5.7875	-9.1413	-4.6404	-4.3169	-5.2632	-2.0896	-3.2736	-6.4811	-6.1553	-4.7057	-2.1505	-6.0041	-10.01	-6.8773	-8.6405	-4.2817	-7.8924	-9.6485	-5.4855	-8.8587	-5.3824	-4.8083	-3.0614	-1.0155	-9.2527	-7.204	-5.5436	-3.573	-7.364	-1.6887	-8.4162	-6.9785	-5.5788	-7.0799
-9.2409	-9.1867	-8.9175	-12.713	-6.1789	-6.2799	-7.0786	-8.4708	-8.6858	-4.2585	-9.7004	-12.231	-10.69	-11.267	-8.1646	-11.033	-7.874	-6.7295	-9.5083	-7.9572	-13.275	-7.5951	-13.813	-7.3925	-12.638	-15.026	-9.1729	-6.1851	-7.1616	-6.1617	-9.8655	-11.137	-10.846	-6.8427	-8.0687	-9.3468	-8.2589	-10.301	-10.272	-9.5894	-7.9451	-6.2148	-11.501	-11.852	-8.2065	-7.8082	-6.7337	-8.407	-9.4683	-9.3642
-11.02	-4.8071	-2.1466	-3.3535	-3.7985	-3.5556	-2.5363	-13.561	-4.5572	-3.6486	-7.1861	-6.7155	-6.1418	-6.91	-6.2751	-10.716	-5.8332	-5.8764	-9.674	-3.938	-5.0719	-9.4424	-3.447	-3.2059	-7.8789	-9.3355	-6.0294	-5.8085	-9.023	-5.1181	-6.1776	-7.1876	-4.3873	-5.0955	-4.93	-6.6624	-3.6867	-6.2653	-0.52654	-0.98145	-7.0229	-6.551	-9.7438	-9.3434	-5.0336	-5.3754	-5.4316	-8.2267	-4.397	-8.0235
6.7057	12.873	9.3133	6.8427	7.8686	4.1743	8.2552	6.5202	8.865	1.2105	8.5261	6.2119	11.204	4.3053	6.7373	9.4606	7.7203	5.1434	6.6471	7.7646	10.562	9.2346	10.02	10.219	10.883	13.476	8.805	11.322	9.2481	6.2993	15.545	8.233	4.7707	7.0682	3.5192	6.3898	10.498	5.6169	10.414	7.3152	10.292	11.444	8.3211	7.9283	10.088	10.615	4.5009	12.891	7.6152	10.068
-3.9134	-1.8367	-3.4805	-0.48019	4.176	0.37305	0.45804	-0.39904	-3.6297	-1.5817	-4.6908	1.2151	-1.5793	-3.1801	1.6917	0.040782	-0.97955	1.2877	-7.8358	-6.6057	-6.132	1.091	0.8838	0.60122	1.122	0.21456	-1.8627	0.72638	-1.044	-3.537	-0.21003	-7.0012	-0.48672	1.3223	1.8331	4.07	-0.042456	1.1706	-2.6719	2.3733	-3.1634	3.6126	-3.0987	-0.38326	2.1321	-1.2945	-0.6695	-2.7624	1.2385	-1.7694
10.337	1.4558	2.8846	4.9862	3.1792	-2.2676	4.4074	3.4596	2.1919	-4.5119	3.9695	4.6258	1.8464	8.0042	1.5852	-2.1585	0.31121	0.52437	2.5313	4.0482	4.5881	-0.72271	1.6097	0.9761	2.8859	-0.68755	1.5316	0.81816	2.928	-2.21	-2.582	-0.32483	-3.2626	-2.5721	3.5353	5.7317	5.5518	-2.1855	4.0076	5.5917	1.9738	3.6301	0.066991	5.031	2.3194	3.7953	4.263	4.8406	-0.42173	0.22681
-1.4441	-5.7351	-4.7234	-3.2803	-1.0108	-2.5176	-2.1803	0.64146	-2.319	-4.46	-4.6025	-5.3983	-4.7177	-3.7798	-1.7945	0.69924	-4.4794	0.13747	-5.4302	-3.3136	0.0026601	-7.2826	-3.19	-5.6923	-6.5571	-4.964	-2.9535	-6.5703	-7.2912	-4.8936	-4.7778	-5.6652	-1.4336	-4.6415	-4.6572	-0.19726	-4.0079	-6.9819	1.6091	1.0467	-3.1051	-5.6875	-6.2305	-3.0587	-7.2293	1.0817	-3.9116	-3.811	-0.85406	-6.4327
-11.314	-13.664	-8.0126	-12.697	-10.558	-11.978	-8.3557	-9.9835	-11.658	-12.316	-12.025	-11.241	-11.835	-13.008	-13.74	-11.265	-13.623	-14.428	-8.4305	-11.091	-14.239	-11.08	-9.5762	-15.766	-14.032	-13.805	-7.7693	-11.99	-13.915	-10.373	-12.879	-10.871	-12.448	-11.299	-10.833	-13.683	-5.6458	-10.347	-6.2342	-10.328	-13.403	-9.8385	-13.596	-13.639	-10.763	-15.515	-10.661	-8.2686	-14.036	-14.497
-13.49	-9.7841	-15.922	-10.028	-15.87	-10.962	-12.429	-14.153	-13.575	-8.3731	-9.4155	-13.185	-16.481	-12.876	-10.507	-12.725	-13.792	-14.582	-10.599	-13.61	-12.032	-10.955	-13.15	-15.48	-13.565	-11.616	-10.925	-14.225	-13.517	-15.582	-14.703	-11.724	-15.153	-8.1133	-16.922	-10.927	-16.704	-16.053	-13.938	-13.515	-14.758	-3.9847	-14.122	-11.453	-12.722	-5.4703	-10.737	-10.927	-16.639	-13.067
-8.146	-2.1238	-0.9336	-0.24928	-1.3325	-1.6434	0.27866	-1.4565	0.42369	-5.9627	-0.26034	0.62491	-0.38702	0.6582	-2.1058	2.2264	0.91228	-6.6312	-3.3818	-2.843	-5.9771	-3.8574	1.1079	0.90712	-2.1508	-4.0658	-1.1882	-1.6376	0.0050513	-1.7613	-2.5514	-3.2173	-5.9097	0.18491	-1.2334	1.1715	-1.2691	0.98599	-1.7505	1.7528	-0.35744	2.0088	-0.6913	-0.23288	-1.2394	-5.3254	-3.8663	-0.43381	0.55403	-0.62134
1.3051	0.17257	3.0592	-2.0705	-0.8128	-2.2836	1.7219	3.4526	5.1779	-6.2633	-1.2388	-5.1433	-0.045126	-4.6861	-1.685	0.93548	-0.13195	-2.3084	4.1611	-0.72205	0.46791	-0.038018	5.3275	-3.0588	-3.8969	-5.4616	-1.6524	-9.8738	-2.2159	-3.2347	-2.5777	-0.51381	-4.5404	0.072808	-3.6387	-1.3447	1.6794	2.5511	-3.3831	-0.26606	-0.16991	-3.9844	-2.7359	-0.36017	0.39001	2.2639	-3.7306	-1.5609	4.0338	-1.4285
-6.1038	-3.9637	-6.5798	-4.4562	-6.0418	-0.53978	-1.4958	-6.3015	-1.1737	-6.4099	-4.0237	-5.0558	-2.9915	-4.6367	-4.4237	-6.5949	-1.5091	-1.6929	-3.5656	-3.008	-0.80224	-4.8727	-8.3176	-4.9755	-11.29	-3.1668	-3.9083	-5.0668	-0.31005	-4.6479	-6.7144	-6.9042	-2.6683	-1.4485	-4.1281	-0.52382	-4.9335	-5.7925	-7.6921	0.61509	-3.5365	-10.208	-0.59988	3.1121	-8.7031	-8.6978	-3.175	-4.2185	-0.15836	-2.8765
-17.65	-16.006	-22.823	-20.68	-19.814	-21.045	-21.439	-25.418	-20.759	-23.22	-20.424	-21.625	-17.774	-19.969	-23.317	-19.778	-23.429	-24.587	-21.111	-21.962	-21.973	-20.593	-25.713	-21.24	-17.232	-19.419	-20.292	-22.178	-19.546	-22.497	-18.401	-24.44	-17.105	-21.157	-19.778	-18.188	-21.518	-20.432	-25.552	-18.559	-18.607	-24.981	-24.193	-21.801	-18.35	-20.423	-20.616	-24.114	-16.445	-20.473
-0.46036	-6.5169	-5.3758	-3.4769	0.42207	-0.92911	-4.9934	1.1853	-3.0131	-2.4471	-3.3888	-1.0621	-1.4229	-9.1417	-6.5902	-4.8784	-4.4994	-4.7148	-3.9815	-6.8741	-5.6523	-8.0539	-1.5779	-7.6341	-7.1121	-1.5795	-5.2643	-6.2403	-5.1656	-3.1855	-3.3186	-6.2184	-3.3589	-4.2022	-2.5509	-3.0131	-4.7752	-5.2892	-10.273	-2.147	-5.0419	-2.693	-6.2337	-3.3344	-3.4918	-8.3386	-3.8252	-8.0055	-8.2619	-5.8978
-13.032	-11.02	-16.964	-17.558	-11.512	-13.651	-13.196	-14.258	-11.778	-10.497	-14.466	-8.5864	-13.714	-13.521	-10.91	-10.985	-21.594	-13.775	-15.942	-8.3873	-10.751	-12.184	-16.222	-15.424	-14.561	-14.614	-14.157	-15.547	-9.1911	-9.8295	-14.074	-10.452	-9.8465	-15.124	-11.377	-11.168	-8.5439	-18.573	-11.485	-10.979	-12.231	-13.132	-12.999	-18.086	-9.5359	-10.886	-10.661	-16.758	-10.313	-14.815
-2.6446	-5.3316	-1.2586	-0.18875	-3.4498	0.75975	-3.3505	-2.9632	-3.5805	-4.3713	-5.5715	-3.571	-6.8513	-1.688	1.0376	1.011	0.17907	-1.1887	-4.7378	1.9369	-4.9917	-5.5376	-4.6435	-1.6995	-4.0007	-3.4971	-4.4031	-6.2649	-6.8236	-5.1793	-2.6407	-1.5033	-0.62312	-0.89907	-5.2455	-0.27335	-4.3226	-0.3018	-5.3351	-3.5682	-0.76975	0.76076	-4.2026	1.1347	0.27777	0.26661	-5.6374	-1.2532	-5.9537	-2.1689
-1.8956	-2.9911	1.397	-5.9347	-0.39745	0.33894	-3.7037	0.75461	-0.24388	-5.0229	-3.0406	-3.023	-1.9068	-0.11245	-3.908	-5.6305	-2.6124	2.3968	-2.2709	1.1908	-4.1052	-3.4524	-3.9713	-4.2617	-3.9772	-5.1446	-1.5649	-2.0292	2.4538	-5.0787	-1.8565	-1.5174	-0.94264	0.62054	-2.8529	-0.78316	0.62599	0.68618	-0.6606	-3.5372	-2.3997	-1.8256	0.86455	-2.5009	-5.9946	-3.5467	2.5002	-0.76683	-1.0863	-3.6062
-12.866	-14.693	-12.18	-14.392	-13.193	-12.181	-14.194	-10.706	-17.944	-15.533	-15.207	-9.7718	-12.607	-15.085	-16.371	-13.163	-13.614	-17.882	-16.934	-13.342	-13.844	-14.219	-14.664	-14.99	-14.395	-10.791	-14.977	-13.513	-15.305	-13.329	-13.558	-14.492	-14.11	-14.564	-14.965	-16.641	-15.081	-15.705	-14.283	-17.921	-14.289	-16.852	-10.141	-11.438	-10.965	-10.529	-13.205	-8.3946	-14.22	-16.753
0.46877	-5.8913	-5.3221	-7.3179	-9.144	-5.6316	-5.7999	0.69681	-1.0482	-8.3046	-4.8763	-3.3191	-3.5626	-8.7116	-1.9105	-4.6853	-4.0949	-4.6011	-6.1802	-5.9503	-1.6925	-7.8504	1.0185	-3.9508	-9.6588	-2.9314	-8.2099	-8.3164	-8.2275	-7.9613	-2.3956	-3.164	-5.3686	-4.2137	-2.658	-6.3713	-7.2132	-1.2569	-5.6971	-5.1399	-2.125	-5.5699	-1.0636	-3.5568	-3.5349	-6.3048	-6.0089	-6.295	-3.918	-2.7015
2.0972	3.2204	0.19958	2.7456	4.915	3.379	0.085973	1.3312	4.2662	-1.0196	2.3561	-1.6589	3.2013	5.3674	6.1164	8.1835	1.8994	5.4243	-0.51998	3.888	0.51812	1.4463	3.1824	0.86204	4.3673	6.1334	2.686	4.6594	5.1006	1.1442	4.5043	1.4654	5.2005	6.7517	4.1441	5.8073	0.24239	3.7154	-0.27052	4.9096	1.3205	4.7981	2.5098	4.2899	7.0558	2.3282	4.9987	-1.4232	5.3149	6.1028
4.0541	1.4469	2.9854	3.2873	4.296	1.9793	-3.4647	6.4593	1.7717	1.1594	5.0434	0.63474	1.2115	4.4247	-1.8207	5.9678	2.6645	3.6142	-0.31993	3.6294	-2.8965	4.6346	1.8209	0.88919	1.1991	6.3089	0.19451	6.5206	2.9886	6.0483	1.2309	-0.45932	-0.66609	-1.8921	0.42581	4.9262	0.0021859	-0.15122	1.9329	2.0002	3.7597	2.8568	3.3786	3.3683	5.096	0.98306	-0.21942	-1.806	0.14706	1.8984
-5.9481	2.5717	-3.5186	-1.5798	0.95824	0.094644	-6.9197	-1.7819	-1.1744	-1.3597	-2.5	-1.9758	-3.9914	-1.396	-2.7835	-1.3889	-5.3471	-0.34739	0.27192	-2.1245	4.0157	-3.9284	-5.9939	-1.8021	-2.9998	-3.6565	2.4095	-1.0227	0.31701	-2.6586	-1.0829	-2.5929	-0.9638	-3.4728	-2.7686	-3.555	-2.1851	1.0204	0.22508	-1.4015	-0.8748	-3.4683	-2.8578	2.7045	-0.75483	-6.1584	1.277	-0.83542	0.73556	1.5414
-22.6	-19.346	-18.222	-22.016	-19.668	-22.98	-25.181	-25.258	-19.056	-24.132	-22.647	-21.705	-23.539	-18.954	-22.633	-22.972	-24.812	-23.611	-20.269	-25.345	-25.742	-23.167	-19.185	-20.118	-26.733	-26.429	-23.713	-25.442	-22.007	-21.592	-21.693	-18.312	-23.89	-22.231	-23.852	-19.724	-21.105	-21.217	-25.937	-18.267	-25.196	-24.861	-25.973	-23.528	-25.646	-26.136	-23.275	-20.692	-20.899	-23.053
-0.30329	2.4157	-1.6222	0.20641	-2.2771	-2.44	-1.4204	2.9847	-3.2661	2.3065	-0.27366	2.4843	-0.58628	2.5103	2.0923	2.3054	3.5613	2.5027	0.42394	0.37108	1.1762	-0.73078	0.6191	2.4995	1.7516	-0.024623	-1.9678	-1.5891	-0.97511	-1.6516	-1.2309	-0.14421	2.3159	-0.38407	0.86395	2.7417	0.40834	-2.8472	-0.04108	-1.3934	-1.6734	1.9906	-3.9983	-4.0128	1.1554	4.5096	0.67412	3.1685	-0.55633	1.7423
-9.3936	-14.373	-11.785	-11.373	-8.1009	-9.6282	-13.685	-14.195	-13.009	-13.64	-8.5735	-11.695	-12.767	-12.839	-12.804	-12.053	-7.2956	-12.916	-9.2707	-13.415	-7.4744	-13.155	-9.7701	-12.839	-14.701	-11.65	-13.479	-10.597	-15.654	-12.749	-11.425	-12.468	-12.334	-9.5572	-13.393	-12.609	-9.4948	-11.775	-9.0102	-10.332	-12.514	-7.2238	-11.878	-9.8658	-8.1958	-11.83	-15.339	-6.6733	-10.956	-4.8015
-11.929	-11.651	-9.441	-12.774	-9.891	-8.4584	-11.853	-9.4446	-10.45	-11.488	-16.004	-13.846	-13.46	-10.603	-13.902	-10.545	-11.89	-11.451	-9.5341	-12.441	-6.5425	-13.215	-11.09	-9.7305	-9.9909	-9.8738	-11.213	-12.032	-9.911	-10.716	-4.8694	-7.9158	-10.621	-10.537	-12.3	-10.145	-12.461	-8.6087	-11.223	-12.646	-9.3478	-13.114	-10.758	-14.334	-14.345	-12.387	-10.162	-9.1318	-11.812	-11.124
5.7374	6.28	5.3597	0.0012876	1.6632	2.7146	3.0356	5.3825	3.461	-3.5961	0.3079	3.5231	0.78921	1.3903	2.9797	2.2207	4.4833	1.4332	0.7748	0.70497	1.7232	0.16007	0.49541	0.46532	1.6988	0.66145	-0.44613	0.28552	-0.78788	-0.44735	4.4124	-1.0528	4.1213	0.14483	6.3791	3.7145	3.2716	3.1772	-0.39272	4.6062	-0.32095	4.6725	0.95772	4.9558	-1.6954	0.28619	-0.3623	0.93876	4.3341	0.86742
2.9515	7.9537	4.8356	2.0637	5.1179	7.8927	6.4209	7.2888	5.2725	6.4841	5.049	5.3301	4.5524	6.5884	4.9963	4.8821	5.8368	3.2328	8.2404	6.8651	1.2491	4.1348	1.5295	7.2322	9.7107	6.4481	8.4094	6.5512	3.3733	11.081	1.68	4.4897	-0.25597	3.8979	3.4637	8.2013	1.3176	1.1186	7.7428	3.2722	3.4428	9.3175	6.0837	-1.2459	7.2867	6.8416	6.9156	3.3606	5.5761	5.5301
-4.2752	-3.7454	-1.5141	-4.8045	-1.7234	-4.922	-0.049895	-0.9856	-3.4719	-0.99282	-1.6127	-0.523	1.4073	0.036863	-3.1301	-3.5699	0.018544	0.61266	0.89087	-4.5882	3.04	2.3971	-2.7611	1.0523	-6.6881	0.1357	-2.8072	-1.7276	-2.309	-1.6488	-3.8069	-0.53543	-0.033235	-0.38321	2.5119	0.0022465	-3.6604	-1.0214	-2.8301	-2.1361	-4.0321	-3.4955	-2.9026	-3.7869	-2.1854	-4.143	0.76	3.0131	-2.6428	-3.0113
-6.3255	3.0426	-3.0551	-2.751	1.2087	1.5533	-0.90558	1.0658	-1.9801	-2.7717	-1.0266	4.6334	0.39064	-5.4251	-4.6066	-2.0835	-1.28	-0.64196	-1.4353	-3.8345	-2.3886	-2.3228	-1.7938	-5.7352	2.2546	-5.1489	-7.229	-4.13	-5.559	-3.5403	-4.398	-1.0329	-3.0995	-0.37008	-3.8845	-2.6542	1.8796	1.4318	-0.74725	-0.70252	-1.8077	-1.4547	-1.5998	-5.552	-3.8084	-2.9269	-0.033713	-1.2526	-3.7119	-1.5212
-12.332	-14.876	-9.0368	-14.535	-13.574	-17.945	-11.334	-12.342	-11.413	-10.441	-9.3465	-15.026	-13.707	-11.337	-10.031	-13.127	-11.998	-14.532	-9.4546	-12.469	-11.728	-8.7363	-12.161	-11.975	-12.202	-10.228	-10.532	-12.987	-12.15	-16.52	-14.607	-11.045	-10.033	-9.3529	-13.367	-15.88	-11.765	-13.98	-8.7238	-12.93	-15.29	-12.069	-10.236	-11.306	-8.9799	-15.644	-15.735	-13.12	-15.034	-13.035
-0.95289	-0.88778	-2.4615	-1.3368	0.12252	2.4548	-3.6383	-0.37811	-2.3836	-2.7431	-1.5255	-0.39695	-2.257	-0.72341	0.65857	-5.2315	-3.6802	0.23405	-0.16982	-4.5051	-2.0353	-2.1001	-7.8067	-6.6218	-0.57294	-3.0667	-5.6128	-2.126	-3.5391	-3.0511	-1.4919	1.064	-3.2012	0.36869	0.7167	-4.4207	1.4687	-0.97373	0.50895	-0.86202	1.9216	-1.4058	1.575	-2.1068	3.0945	1.0899	-4.8561	2.7838	1.09	1.9466
-1.3587	4.8976	6.0014	6.4925	1.4128	6.2052	8.5367	6.9578	6.2383	1.9762	-1.7747	3.4377	9.2172	0.96637	3.7341	4.5307	1.7274	7.2666	3.8854	4.6235	3.4921	4.6924	0.67569	5.9447	1.5874	5.1042	2.7271	6.6617	-0.25437	6.4258	1.9372	1.5271	4.3062	6.2341	3.1764	4.2063	7.1222	2.4513	1.948	2.4943	3.8066	4.6415	-0.18723	4.2444	5.193	2.7169	5.3341	1.9606	7.3343	5.7051
-0.7988	0.71371	1.6147	-0.13322	0.57508	1.9994	2.3814	-2.9808	3.9629	3.2948	4.6003	7.8267	2.6258	3.336	8.342	-0.39053	3.9391	0.98585	5.4287	1.4141	4.7658	2.0809	0.1752	2.567	6.125	0.77386	-0.18437	-2.2727	3.3511	2.0843	-1.1512	1.6359	-0.26091	2.0251	-3.8554	-0.93355	0.79156	2.3988	-1.7344	1.3214	5.1139	3.0512	0.36649	2.5476	-0.60838	0.37471	2.6788	3.2119	2.9418	-0.12313
-9.8399	-13.886	-11.814	-14.091	-12.034	-9.7075	-8.7645	-5.622	-14.1	-10.085	-12.585	-10.817	-8.6939	-8.2618	-7.2522	-8.8419	-7.3684	-13.104	-10.796	-11.449	-13.275	-10.343	-14.065	-9.5181	-7.1891	-12.124	-8.3099	-7.0101	-12.15	-10.94	-9.2642	-7.0558	-11.627	-13.277	-11.932	-7.1475	-8.2947	-7.9544	-6.5605	-8.5082	-8.5601	-8.4701	-10.756	-12.494	-8.2379	-12.738	-12.874	-10.141	-12.061	-9.9774
-6.8101	-5.9444	-5.9371	-3.0834	0.0018703	-2.6134	-2.5218	-2.0688	-4.7537	-5.0244	-3.2311	-3.1304	-5.1184	-1.1899	-4.9894	-6.2053	-2.4761	-0.66745	-5.2922	-0.28122	0.095755	0.19588	-4.2246	-4.5356	-7.1848	-1.2365	-3.8782	-4.5983	-3.5132	-7.1024	-2.9651	-5.828	-0.93146	-5.2441	-5.3306	1.3495	-2.374	-2.6528	-4.6633	2.6333	-0.51893	-6.5531	-1.0186	-1.5067	-5.585	-3.3851	-1.3191	-4.6784	-6.4975	-3.1676
-4.6335	-1.4619	1.5483	-4.0152	-0.20946	0.3744	-3.2714	-4.1117	-0.52363	-0.82702	-1.1109	-1.7825	1.2953	-0.7756	0.50233	-2.3795	1.0097	-3.894	-2.7102	-0.55261	0.31903	-2.4617	-1.0116	2.8795	-4.3331	-5.4142	1.2645	-4.5034	-5.1801	-2.2879	-2.8886	-0.44032	-2.6493	-1.0532	-0.97402	-2.5407	1.3682	-3.5528	-0.31929	-2.288	-3.2252	-9.3055	-1.2256	-0.70366	-0.54508	-1.3457	0.33573	1.5946	1.8302	-2.2939
-9.9167	-12.855	-8.7822	-16.602	-8.6652	-8.8114	-13.707	-9.0324	-9.162	-12.795	-7.5067	-11.24	-10.53	-13.906	-11.216	-13.53	-12.787	-9.6327	-8.3368	-12.596	-16.801	-16.418	-12.688	-9.5308	-12.369	-11.936	-6.1499	-14.063	-14.559	-11.337	-11.516	-15.195	-12.183	-12.32	-12.075	-12.699	-17.133	-14.105	-11.788	-11.76	-10.868	-8.9372	-14.895	-12.012	-12.682	-9.8561	-11.688	-9.8761	-12.691	-12.131
-25.102	-23.583	-20.901	-20.908	-23.262	-18.801	-28.485	-22.902	-20.947	-21.417	-24.958	-22.698	-25.769	-27.055	-20.335	-22.007	-27.666	-18.929	-22.827	-21.44	-20.049	-22.544	-18.217	-17.023	-19.617	-20.57	-17.289	-24.761	-20.797	-19.755	-24.488	-22.469	-20.756	-17.855	-22.176	-21.33	-24.88	-25.546	-18.233	-18.399	-22.633	-20.006	-21.651	-15.814	-23.785	-26.955	-26.612	-21.041	-21.596	-27.002
-7.0111	-5.773	-5.9296	-5.7071	-3.846	-5.9067	-6.6212	-5.3474	-6.9821	-3.1969	1.5367	-7.2765	-6.8935	-10.783	-5.7226	-3.1728	-6.8502	-2.3686	0.13064	-8.5646	-7.3938	-4.0291	-5.3337	-6.4841	-5.1546	-4.2877	-6.2558	-3.908	-3.4772	-4.7581	-5.5562	-3.1452	-6.5618	-4.1135	0.13993	-3.4441	-7.7031	-3.7698	-6.6941	-6.5502	-8.6593	-6.7193	-7.3245	-5.2782	-3.5827	-4.0703	-7.2564	-9.1853	-6.6119	-5.943
4.4947	4.9559	4.4124	4.4727	5.121	5.3332	4.7062	4.3419	6.0642	4.6895	4.7941	5.1841	6.4521	5.8675	-0.18812	5.8665	1.834	6.4776	4.0855	5.2735	1.8643	6.0565	4.2923	8.7886	-0.042992	5.2249	7.9103	8.2672	2.0286	-0.24473	5.5089	1.2363	7.5564	6.4712	2.4784	1.9652	4.9832	10.115	6.7375	4.9552	3.0294	5.39	3.7589	5.8567	3.2856	8.0851	8.0559	1.9468	5.0801	4.2511
-19.595	-21.896	-24.574	-22.14	-23.624	-23.217	-24.216	-19.674	-19.004	-23.522	-23.372	-22.392	-21.738	-22.343	-23.432	-21.627	-22.006	-23.666	-24.858	-22.745	-22.247	-17.316	-22.251	-26.585	-22.406	-23.099	-16.612	-22.148	-19.316	-18.649	-19.795	-22.186	-21.386	-18.781	-23.469	-18.822	-21.218	-23.824	-23.354	-22.323	-24.765	-23.068	-22.65	-19.933	-22.005	-20.137	-20.826	-21.575	-22.494	-22.433
-9.1668	-18.387	-16.08	-12.495	-16.717	-12.788	-15.876	-16.834	-13.842	-19.722	-13.86	-15.718	-10.368	-12.815	-12.224	-14.013	-13.698	-15.078	-14.09	-12.475	-13.808	-9.8969	-11.777	-16.809	-9.3313	-11.222	-13.422	-14.771	-17.01	-14.307	-12.563	-19.909	-18.67	-14.365	-16.533	-15.223	-15.286	-15.567	-12.387	-12.037	-11.454	-14.034	-11.907	-20.174	-14.76	-12.515	-16.802	-13.313	-17.765	-14.842
-4.5593	-3.632	-8.1776	-4.5162	-3.1531	-3.1279	-5.796	0.69867	0.48883	-4.5835	-4.6341	-3.612	0.82478	-3.5368	-7.8038	-10.162	-1.2358	-2.095	-7.8926	-3.5896	-4.0602	-6.31	1.0998	-5.5515	-5.1737	-4.6635	-4.3987	-5.2902	-5.5667	-0.64651	-2.9307	-3.3731	-2.6482	-5.8219	-1.7398	-9.033	-1.8728	-8.1127	-0.80377	-3.605	-4.0371	-3.8435	-4.7715	-4.4803	-1.3298	-4.4363	-2.7816	-5.7589	-3.9304	-2.9681
0.17016	3.1988	5.0665	1.7903	3.834	-0.5865	-0.17369	0.90575	2.3578	4.0376	1.563	2.9508	3.5283	0.73817	3.5279	-2.9116	-2.1465	2.8869	-1.7341	-0.10212	1.3188	-0.0332	3.8841	-0.48111	-0.060379	5.1425	-0.82134	3.4909	-0.98785	1.5252	-0.92661	2.071	2.0623	2.3227	-2.4987	5.8559	4.1712	6.1361	1.3157	-1.1256	1.4039	4.3549	0.78066	0.22469	-1.3224	0.8004	4.4565	3.6574	-0.77546	1.8883
5.0041	8.6848	9.181	10.813	11.388	12.184	10.26	12.64	11.761	10.766	6.9085	4.9951	11.994	8.7562	11.077	12.603	9.8753	10.619	8.4496	12.428	15.058	14.127	10.725	10.919	12.626	8.6459	9.0087	10.031	6.6579	9.7363	10.789	10.752	10.819	3.6409	8.893	11.806	10.463	7.642	15.223	9.5068	10.461	8.9456	14.534	11.228	14.286	10.099	14.644	10.632	13.024	7.5046
10.398	7.0952	13.636	6.4078	11.586	12.572	9.8478	8.2074	11.404	12.649	9.0104	10.925	13.918	9.9505	9.4508	11.731	10.951	9.177	8.9069	13.287	9.9623	8.515	11.301	9.8448	9.2748	8.4499	8.7104	8.7161	10.657	9.575	11.718	8.1988	9.027	8.6619	10.067	12.28	11.032	13.606	7.3795	9.0878	10.323	6.5908	8.9021	14.636	9.7111	7.6348	6.5787	10.397	12.605	9.7189
4.3667	4.8338	-1.2996	2.8928	-0.75791	0.92817	6.343	5.356	-0.16105	2.9344	-1.5403	1.4219	0.86771	4.235	0.378	-0.18894	2.4126	2.2778	2.0611	4.9261	1.849	8.9046	6.2035	2.6698	-3.7844	3.6012	4.2493	2.2834	4.2457	-3.2293	1.9443	5.676	3.2217	5.1676	3.7699	6.6082	3.9301	-2.3215	3.6908	6.6563	1.1981	4.0596	4.0551	4.9616	4.2945	0.87203	1.1658	3.6903	0.32651	0.6753
-3.7682	-5.4282	-4.2534	2.0668	-1.7267	-4.737	-4.5409	-0.84119	-5.203	-1.8662	-0.81875	-5.4674	-3.7706	-7.2531	-4.2214	1.0763	1.8998	-0.4798	0.13216	-3.5892	-3.7318	-6.2997	-1.237	-0.79413	-2.944	-0.19575	-1.5827	-3.2438	-5.3503	-4.0931	-1.3556	-2.2169	-0.41092	-4.3104	-0.557	-3.6335	0.3971	-4.7038	0.3562	-0.68167	-1.8988	-6.8274	-3.7304	-7.5652	3.9211	-1.9869	-3.8789	-2.7756	-2.9691	-0.96082
-3.3137	-3.3202	-2.9218	-4.138	-0.55096	1.7162	-3.289	-3.5895	-4.6304	-1.3384	-3.0939	-3.1969	-0.52422	1.8476	1.3817	-4.4369	-1.9318	0.9477	-2.734	-2.1907	-2.707	-0.031764	-2.3203	-7.9313	-0.5233	-7.4355	1.286	-2.4688	-0.91216	-0.36434	-0.59061	-3.593	-5.0485	2.0493	-4.3644	-1.4214	1.7075	-5.1801	-5.1583	-1.7802	1.3004	-3.5406	3.2294	-3.9251	-1.684	-0.47526	-1.881	-3.6982	1.3438	-6.6227
-8.85	-11.403	-10.463	-12.304	-12.067	-12.855	-14.866	-10.087	-11.377	-11.356	-8.639	-9.1282	-10.576	-12.075	-12.257	-3.368	-7.9767	-7.3	-13.162	-11.872	-9.7516	-10.9	-14.018	-13.603	-10.026	-11.578	-14.679	-11.648	-10.39	-10.487	-12.352	-9.8075	-13.864	-13.597	-8.8531	-13.417	-12.061	-9.1464	-14.239	-14.791	-10.842	-11.377	-13.159	-6.3142	-11.125	-15.153	-11.746	-12.765	-15.472	-11.076
-1.9548	5.9126	1.8562	0.99443	1.2819	-1.0256	-2.6571	-1.0503	1.0457	1.9568	2.9444	-6.2198	-5.9542	0.33973	-3.6454	-2.8437	-1.1062	2.3995	3.5514	1.3912	-1.5813	1.4634	-1.5759	-4.7725	5.4092	-3.019	-0.97261	-1.0321	-1.0417	5.8481	-0.6759	-3.3716	-0.10992	1.0116	-2.0122	-3.9086	1.5734	-1.6928	-1.1553	1.1708	-0.25557	1.6773	1.6553	0.71868	-1.5406	-0.30601	-1.2015	-2.0213	-3.1582	-0.050792
2.4683	3.9599	2.4983	1.9129	2.4374	-2.2902	-3.1831	-1.0808	2.9931	5.5916	0.6595	-0.41101	4.8704	2.8055	4.1182	2.9536	-1.0383	0.10416	6.7661	4.6841	1.0784	2.8544	4.594	6.5886	2.5267	4.2245	0.88302	0.28658	0.80316	1.0795	1.4595	0.11384	3.9086	2.3263	5.2255	2.5569	3.1204	3.0689	-2.0373	2.6426	-1.0421	3.8758	3.8244	-0.98294	3.2285	2.5841	2.7603	3.8231	2.7454	4.0139
-12.409	-10.405	-10.374	-12.282	-13.588	-8.1514	-10.415	-13.367	-18.524	-9.7261	-13.324	-8.3227	-13.403	-18.152	-9.976	-9.5519	-13.606	-11.676	-9.5264	-11.195	-12.536	-8.4457	-13.445	-7.7009	-9.7411	-12.724	-14.572	-12.402	-15.037	-14.033	-9.9523	-13.224	-11.521	-9.7547	-13.951	-8.662	-13.262	-10.663	-14.21	-15.405	-11.032	-8.2022	-9.7509	-13.189	-14.26	-7.2507	-11.939	-12.561	-9.4554	-10.833
-13.71	-13.203	-14.511	-12.671	-11.555	-13.215	-12.521	-12.091	-13.888	-9.4512	-14.999	-12.133	-8.3267	-10.56	-15.18	-10.656	-12.34	-14.95	-15.065	-13.263	-10.448	-10.943	-12.99	-11.836	-16.43	-11.938	-15.429	-15.273	-9.3869	-13.817	-14.842	-12.051	-16.343	-8.4539	-9.9345	-14.163	-9.8464	-16.115	-12.143	-12.12	-8.9021	-14.544	-9.246	-7.2446	-5.2322	-14.887	-10.794	-9.0749	-17.722	-10.635
-20.124	-11.504	-9.2759	-11.524	-7.6505	-10.85	-15.14	-9.9166	-13.619	-16.726	-9.5696	-16.517	-12.186	-13.378	-11.98	-14.276	-14.092	-13.61	-8.6119	-9.7439	-11.65	-10.806	-14.385	-18.345	-18.028	-19.042	-16.463	-12.41	-12.04	-11.702	-10.65	-13.384	-10.2	-15.78	-12.508	-14.262	-16.772	-9.709	-10.945	-9.0643	-14.064	-10.689	-16.55	-11.203	-13.423	-14.392	-14.628	-14.529	-13.835	-13.484
-5.1294	-5.1011	-3.5265	-7.2862	-4.4344	-5.6068	-5.983	-5.7466	-9.0958	-3.5645	-7.3212	-7.0663	-10.266	-4.5873	-3.4937	-1.1513	-9.8165	-0.6617	0.62318	1.4495	-2.9146	-8.3696	-2.8557	-5.4289	-3.9148	1.5225	1.3273	0.63083	-5.7946	-5.4921	-7.7512	-5.0208	-3.6048	-6.2566	-4.5436	-5.6807	-2.8334	-2.3617	-2.2485	-3.0638	-6.2175	-6.3982	-0.91745	-7.1101	-5.9733	-5.7382	-6.9988	-6.5845	1.4524	-2.9583
2.7297	3.3692	-5.5854	1.3779	1.043	3.9424	-4.0105	-2.6855	0.41144	-1.7337	-0.28916	2.0304	2.129	0.52217	2.5212	-2.8668	-0.29041	3.0558	-1.2261	1.273	-0.85158	-2.9706	-1.278	-0.82203	-1.1915	0.17774	0.71471	-5.4679	2.9926	0.87815	0.42408	0.95269	2.4485	-0.55508	-1.9576	3.4528	0.54517	1.6247	-1.8531	-1.8496	2.2851	0.46918	-3.7091	2.5097	-2.5238	3.1531	1.3751	-3.8158	2.0739	0.29132
-4.7119	-5.8053	-5.1155	-4.8355	-5.5458	-6.9343	-8.1417	-6.309	-7.7345	-1.9022	-4.4943	0.58712	-7.8374	-6.7558	-6.1798	-9.9534	-3.8218	-7.0054	-5.3738	-7.1329	-1.9682	-5.6906	1.6575	-6.4525	-5.8358	-7.536	-3.673	-4.5651	-4.9358	-3.4527	-8.3374	-6.074	-7.0339	-3.5051	-3.0671	-6.7605	-3.9311	-1.1053	-8.0572	-3.0197	-4.4251	-3.7042	-7.9623	-6.2499	-5.6069	-5.1992	-3.767	-7.0481	-6.3146	-1.8547
-18.536	-16.381	-13.782	-14.369	-10.484	-15.54	-11.045	-11.881	-10.319	-10.985	-11.966	-16.365	-13.435	-15.057	-11.627	-13.728	-9.1322	-17.005	-13.842	-12.713	-10.302	-14.379	-11.869	-13.765	-15.716	-12.725	-9.5484	-12.612	-12.331	-13.356	-16.115	-15.832	-14.257	-13.604	-9.8296	-12.998	-16.787	-9.7558	-13.266	-14.788	-14.551	-12.118	-13.375	-12.188	-13.178	-15.372	-17.238	-14.647	-16.079	-9.748
-9.306	-3.6199	-2.7931	-1.2284	-7.7652	-3.7593	-2.1538	-2.7784	-5.973	-6.367	-2.1678	-3.0599	-0.12126	-5.6918	-0.33433	-2.9407	-9.9108	-4.0868	-2.5366	-1.064	-8.4966	-2.7811	-4.3709	-2.5353	0.95128	0.17686	-4.2574	-5.9133	-2.5447	-3.6404	-4.7258	-5.0088	-5.8012	-5.0911	-3.8719	-4.6941	-2.114	-5.3359	-4.0552	-6.1566	-0.91552	-3.9579	-7.2008	-2.3359	-4.5883	-0.019526	-5.542	-7.5575	-3.3329	-3.4741
8.825	11.202	13.152	8.4426	6.5647	11.515	10.591	15.392	6.4308	6.4229	9.1985	6.2299	15.251	8.5412	9.3324	7.0152	10.666	7.7328	8.3984	10.171	8.5673	7.6616	10.29	13.375	12.259	8.2677	10.558	8.4943	9.6221	7.6889	8.7559	15.494	8.0383	6.6751	5.2449	10.124	7.0198	12.031	12.882	7.4522	6.9082	5.4052	10.38	10.873	10.53	12.418	8.0883	13.913	6.3817	10.083
-9.7519	-10.302	-15.003	-14.53	-7.8348	-7.2654	-11.886	-9.2389	-16.715	-10.482	-13.495	-14.839	-11.757	-9.6724	-12.767	-5.8576	-7.9923	-6.861	-7.2111	-14.056	-9.6535	-12.191	-10.894	-8.7479	-7.5017	-12.172	-15.083	-10.036	-6.5589	-10.172	-12.98	-13.417	-13.061	-11.466	-13.551	-11.118	-12.67	-8.5157	-14.11	-8.4203	-12.882	-8.867	-14.015	-11.332	-4.5751	-10.349	-15.011	-13.019	-14.46	-9.9375
8.9978	12.835	6.9854	12.739	2.6714	10.149	10.352	4.0222	11.271	10.551	10.594	7.6332	9.8849	10.334	11.073	11.252	7.1905	4.7238	8.5142	12.993	9.3017	12.493	11.451	4.8973	9.3916	12.708	8.1006	7.4449	8.9257	6.8032	14.702	5.1438	9.635	9.2858	7.4384	7.9015	8.8784	11.311	8.3998	8.2246	12.681	13.703	5.6171	11.411	13.162	7.3995	7.6426	6.6106	13.055	5.1995
-11.746	-10.736	-14.699	-11.695	-14.079	-13.961	-12.769	-10.302	-17.663	-13.685	-11.347	-11.441	-14.655	-12.518	-12.31	-15.43	-14.061	-12.79	-12.539	-13.194	-14.769	-15.302	-17.538	-16.804	-13.493	-13.039	-13.344	-12.796	-8.4644	-16.51	-17.877	-12.916	-11.393	-10.562	-10.485	-15.003	-15.54	-14.642	-9.7813	-10.852	-16.542	-18.943	-14.916	-10.527	-14.128	-15.129	-16.38	-12.835	-12.6	-16.661
-7.1427	-6.1314	-3.3728	-0.55964	-2.7682	-3.3435	0.65646	3.1904	-2.9249	-4.8699	-4.6082	4.5204	-3.4022	-4.652	-5.1741	-3.6931	-8.1596	-2.124	-3.174	-4.3131	-1.599	-4.7255	-6.4373	-2.3035	-2.0861	-4.4744	-3.8807	-6.1079	-3.286	1.4847	-3.0776	-1.1951	-2.6303	-2.4164	-4.7554	-3.5287	-1.7691	-4.5107	-4.441	-3.3548	-7.3355	-5.745	0.74075	-4.528	0.74883	-1.253	-9.0007	-6.4884	-2.3005	-3.7887
7.4292	1.4922	10.046	6.0576	8.0259	3.2941	7.5566	2.7557	11.361	6.3202	1.8842	2.5729	9.894	9.1841	2.0904	9.4647	7.6627	5.9858	4.9661	-0.53623	7.0469	4.9733	9.3765	7.9637	4.9671	4.9413	6.3445	6.9392	8.0874	7.437	9.6252	1.5475	2.0601	7.2222	7.5204	7.7798	3.2831	8.5201	5.4285	10.595	8.4659	6.9253	3.624	3.0286	1.6488	4.2798	6.7092	0.98712	4.6106	8.0813
-7.0545	-0.53931	-1.0299	-0.26807	-1.5275	-6.4943	-3.5707	-4.6533	-3.9404	-2.1269	0.44629	-4.3859	-5.4829	-4.8675	-3.4599	-1.5732	-6.9978	-3.9549	-4.0674	-2.1305	-1.2301	-0.74889	-1.5267	-6.8478	-6.5829	-1.2129	-3.7329	-2.7309	-3.8253	1.2365	-6.3336	-4.5115	-2.3136	-3.5796	-1.8857	-8.5917	-2.9019	-1.2069	-4.2977	-4.4245	-4.5566	-6.0443	1.0021	-6.4697	-1.4016	-3.1099	-3.531	-3.4808	-0.98995	-4.0435
3.6155	2.3778	2.5952	-1.2506	-2.3964	-7.0211	-1.7485	-4.383	-1.347	-1.5497	-1.4066	-1.4166	-5.2158	2.4685	-3.9946	-2.5331	-2.4507	-1.3691	0.2251	-0.55149	3.1911	-3.7332	0.77446	-0.67471	-0.82722	-2.9139	-0.593	-2.9964	-0.90732	-3.4868	-0.42668	-2.4774	-0.86062	2.9763	-0.50255	0.92472	-2.2774	-0.24289	-3.6865	-4.3949	-2.73	-3.7342	-5.1182	-1.6794	-1.8268	-0.90408	1.8525	-2.0125	-0.80674	-8.063
-3.3328	-2.6744	-4.9278	-4.2611	-0.3698	0.087362	-0.76172	-6.4911	1.8347	-5.5173	-2.0059	0.59555	-0.63694	-3.0413	-8.7326	-1.5498	-2.1463	1.0308	-3.538	1.3594	-2.8262	-0.35676	-1.4711	-1.7925	2.4329	-1.4435	-3.211	5.0538	-2.362	-1.1738	-2.318	1.7291	-3.6887	-2.1456	-2.6765	-1.4136	-2.9207	-3.5124	-0.63193	-1.8836	-2.8739	-4.135	-0.46285	2.6991	-0.70306	0.6199	-2.229	-3.1392	-2.3605	-2.9508
7.1598	4.3781	1.4175	5.3759	4.4897	7.5973	5.6699	0.85449	3.4542	4.9793	10.164	2.5839	5.5372	8.2376	5.0558	4.5131	5.9929	5.7099	4.7177	3.2522	7.0931	5.2909	-2.4927	8.9564	5.129	4.3841	3.6507	6.3294	1.971	3.2431	8.3223	-0.35454	5.9638	5.1176	3.9853	3.8698	1.9369	1.8754	5.8333	2.0718	1.9056	3.6077	1.9277	5.8513	7.1775	4.5245	-3.1487	1.264	4.0322	9.4804
7.1973	-1.1495	1.9829	3.6861	6.8823	4.5539	4.6171	7.7251	2.1164	3.4082	-0.66521	0.61777	8.3193	7.4433	1.3991	3.3494	0.14602	3.2856	-0.522	3.8708	1.889	1.508	3.4826	1.9511	3.5016	0.64467	5.7331	1.8935	6.5185	5.7556	4.5962	0.51333	6.2604	4.2566	6.3113	4.6383	3.8287	0.96399	3.7175	-0.45493	0.66757	3.9017	7.5692	4.148	2.985	2.4484	7.4831	2.1986	-0.38965	5.8656
0.442	0.18115	-0.27284	3.058	2.1232	2.162	4.0678	0.99403	4.5302	4.7874	0.4877	7.3095	2.1522	3.1369	-2.6666	-2.9526	5.1849	7.1119	2.9244	1.53	4.1199	1.21	3.5264	2.4078	1.3021	0.55624	5.7885	-0.038845	-0.99516	7.006	4.8625	3.551	4.3171	1.1689	-3.2105	4.1748	5.6373	5.6143	1.4562	5.4628	2.7344	5.1059	3.0626	1.7105	2.359	5.2409	6.337	4.9028	3.6896	3.3932
-12.546	-10.376	-8.321	-16.29	-12.148	-10.933	-13.568	-12.712	-10.979	-7.8299	-11.059	-8.5401	-11.068	-11.199	-11.575	-12.63	-10.516	-13.514	-11.247	-9.1616	-9.6409	-10.418	-12.256	-10.357	-10.556	-5.115	-11.225	-9.8852	-15.402	-12.989	-6.3114	-7.1553	-11.843	-10.734	-11.047	-11.443	-9.4059	-8.6249	-9.0756	-11.135	-9.9432	-11.323	-10.166	-9.0714	-16.486	-8.2705	-11.915	-14.484	-11.897	-11.274
5.8846	2.1751	1.3652	1.7999	3.1241	0.5706	1.4501	0.89885	-0.089754	1.1767	1.3787	-3.8744	2.9449	-1.4489	-1.3382	0.74163	4.5738	2.2574	-0.3546	1.7913	-0.4513	0.13648	5.4712	1.3217	-0.37858	1.7164	2.5122	3.9997	-1.6245	3.3396	-0.45154	-2.6271	4.8308	2.6324	3.2389	4.5337	0.1439	-1.5858	3.2951	4.2911	7.212	6.2911	1.952	1.6595	0.11877	-4.8251	2.5102	3.7728	-3.2172	3.6057
-0.32788	0.75942	-3.799	1.6317	-0.55418	-1.0865	-0.55996	0.16355	-2.9197	6.4444	-2.2404	-1.834	1.4728	3.1134	4.9216	0.31591	5.2477	-2.0705	-2.2603	1.06	-0.89709	0.2944	-1.5321	0.28623	-2.1836	-1.6253	-2.6605	3.7528	-2.0916	2.4084	2.2386	2.3106	-0.73302	-0.0393	4.7799	-0.94419	0.12725	0.85844	1.3793	1.5772	2.8389	-1.3972	-0.87621	-1.2357	2.9891	1.6746	2.9177	-1.5538	1.4141	-8.0075
-9.3068	-3.02	-10.719	-5.2719	-8.4572	-7.2124	-6.9267	-3.163	-9.3348	-2.6721	-6.574	-8.0937	-5.5226	-4.9917	-3.4605	-5.634	-5.2921	-5.5359	-6.6258	-4.4747	-5.3583	-4.8963	-1.6412	-7.9936	-2.3867	-0.38362	-6.1296	-5.5878	-11.108	-2.3761	-5.5525	-3.9725	-5.8439	-4.8749	-7.2044	-5.033	-7.4275	-10.279	-0.85164	-5.6621	-10.157	-7.6481	-3.2951	-2.4266	-5.2432	-6.502	-4.4219	-8.6911	-2.9059	-6.5616
-14.075	-13.057	-13.17	-9.992	-13.572	-13.212	-8.5037	-10.37	-11.111	-10.888	-10.847	-14.343	-9.8601	-8.8562	-10.202	-16.529	-9.5068	-12.561	-13.699	-7.5605	-18.767	-17.566	-13.164	-14.381	-10.514	-12.348	-13.491	-6.3746	-12.003	-11.422	-11.624	-12.797	-12.257	-13.395	-13.256	-8.9521	-13.338	-13.554	-16.307	-9.9714	-13.309	-12.747	-11.275	-12.503	-12.034	-10.161	-13.679	-12.225	-16.152	-15.886
11.907	5.9186	4.9775	7.5507	6.1036	4.9166	7.3301	8.2421	2.32	3.9893	3.4004	10.093	9.233	3.6611	7.624	9.7759	8.6216	6.9907	3.6264	10.167	9.7152	7.207	7.0482	10.391	6.1397	4.5104	9.1438	2.5021	10.961	8.0475	7.19	5.2131	6.5559	6.748	6.7643	7.6308	6.8098	9.1063	9.5037	7.3021	10.146	9.3365	7.592	6.3682	5.9067	7.8173	6.5044	7.3744	8.886	8.3035
-10.137	-12.492	-6.5939	-5.6297	-14.898	-5.0275	-11.827	-12.335	-10.224	-8.4427	-11.543	-12.28	-8.2525	-9.953	-6.4212	-8.7105	-11.142	-9.1157	-8.3253	-15.564	-8.9772	-17.201	-9.9725	-8.866	-9.0486	-12.54	-10.824	-11.847	-8.4479	-9.1126	-10.522	-15.988	-10.254	-14.313	-14.185	-11.513	-9.5547	-11.053	-13.323	-12.29	-13.247	-11.594	-10.422	-11.878	-11.176	-14.361	-17.033	-10.944	-12.135	-12.263
3.5336	0.92481	-2.2132	1.2177	-0.66846	-0.66469	-0.27631	4.5063	-1.536	2.295	5.1864	-3.1553	1.9219	-3.8828	-2.8408	-0.65771	1.413	0.80249	-3.1183	0.16885	-5.327	-2.4567	-3.159	-0.56351	0.75071	-0.94025	-0.16294	0.84713	0.58641	-4.9174	1.4761	1.468	0.43094	0.17973	1.6247	0.4157	2.1382	-4.9781	-0.56097	0.65268	4.8639	-0.84156	-1.9437	1.3	-3.8623	0.72154	3.3871	-0.44721	1.7292	-4.9803
-11.515	-4.3829	-8.9154	-10.248	-10.942	-15.898	-7.0957	-7.8878	-14.877	-14.279	-10.156	-12.92	-7.3811	-4.9897	-9.977	-10.848	-7.0107	-4.5752	-9.7741	-6.3872	-6.6628	-8.7225	-5.289	-10.797	-9.4432	-10.212	-10.764	-7.6904	-8.1334	-11.355	-11.462	-10.262	-11.43	-9.4318	-4.4202	-6.822	-8.3043	-8.8276	-10.031	-6.3569	-12.805	-8.049	-8.4036	-10.382	-9.0493	-7.5779	-11.277	-9.6239	-9.7067	-12.026
5.8268	-0.79075	-0.94678	2.9717	3.1581	3.8397	2.0572	-1.1545	6.2243	1.0095	-1.695	0.021364	5.2793	3.1414	3.4488	1.9085	-0.57821	5.2895	-2.6876	-0.91277	1.4364	2.9441	1.9243	2.6519	3.7523	4.1256	3.8501	2.0052	0.13752	5.2742	4.0407	-0.5686	3.0905	3.3319	-0.47948	4.635	3.5349	2.2009	2.059	1.4642	1.4946	0.4819	0.72332	3.5888	2.3443	0.89295	-2.6814	1.926	-0.10214	-0.030492
-5.4927	-6.1026	-6.2734	-10.041	-11.268	-7.8899	-8.0408	-4.2262	-7.103	-10.036	-8.2201	-9.4148	-8.2342	-11.781	-10.287	-11.79	-10.778	-8.0242	-8.9351	-6.8613	-8.2541	-12.582	-10.669	-9.358	-9.9645	-7.9204	-13.633	-8.9926	-8.2578	-9.1522	-11.139	-6.6926	-13.592	-5.4617	-14.062	-11.17	-5.8018	-7.9161	-11.657	-6.9636	-9.7358	-10.309	-8.5331	-12.015	-10.906	-5.7402	-8.1882	-10.422	-9.8421	-11.268
-7.0856	-9.6141	-2.8073	-0.90845	-8.7565	-9.8449	-10.289	-6.5598	-10.12	-3.1935	-9.0439	-8.0095	-9.013	-8.7438	-7.7083	-7.5546	-4.3625	-9.1369	-6.2791	-6.7346	-8.1749	-3.3052	-7.7529	-8.3379	-11.009	-4.4237	-4.9152	-11.852	-9.2844	-6.1333	-4.9911	-6.7487	-4.9838	-3.6774	-2.4743	-5.6331	-1.9809	-7.3266	-6.0038	-6.0123	-8.1273	-9.0345	-5.8269	-12.506	-7.0356	-8.4597	-7.057	-6.6631	-5.6717	-7.2699
7.3027	11.512	3.0785	9.3317	7.5333	7.3193	8.1144	6.3742	5.4754	12.38	8.8266	0.12889	7.5638	8.9637	9.9634	5.4147	7.4416	4.1812	4.1896	7.809	10.207	4.4686	5.2569	6.6427	5.4534	5.2592	5.2934	7.7812	9.9658	9.0783	6.3188	8.1399	8.2691	6.0943	8.4461	8.7116	8.5392	9.0859	5.4287	7.4826	10.673	9.0028	2.2977	11.576	8.2388	2.9964	8.1312	12.255	4.043	5.323
-13.417	-9.7659	-13.292	-11.906	-17.672	-12.233	-9.8001	-13.12	-8.2303	-9.8235	-11.892	-10.715	-14.029	-10.793	-9.9909	-15.314	-15.102	-15.792	-16.635	-15.441	-11.751	-8.7495	-9.6792	-13.698	-13.505	-11.355	-14.594	-14.971	-15.666	-14.492	-11.761	-10.408	-12.914	-9.9497	-9.5553	-9.0327	-11.217	-12.531	-11.612	-8.9184	-13.018	-13.96	-12.029	-13.245	-14.728	-7.5919	-14.32	-14.76	-11.932	-11.278
2.1951	-4.7218	0.48188	0.093104	2.3071	-1.7181	-2.3773	-0.84182	-1.8975	-2.0987	-0.38182	-1.2569	-3.31	-1.3905	-4.009	-3.6302	-7.8396	-3.7445	-0.42875	-4.11	-3.2903	-4.509	-1.9934	-0.76757	-3.1565	-0.14386	-4.4936	-6.0751	-0.31241	-4.3276	0.34232	-7.38	-5.8366	-0.83174	-6.454	-8.0908	-2.5621	0.054303	0.87834	-0.44352	-0.8593	0.98874	-2.5207	-6.0374	0.55095	-4.4061	2.3561	-5.1442	-2.4794	-5.5027
-2.5436	-2.063	-5.8744	-4.4224	-6.9169	-8.7616	-6.3493	-6.0503	-2.4554	-4.1021	-5.5716	-4.0717	-7.124	-4.1889	-6.2174	-3.4121	-5.245	-4.7038	-5.5898	-7.4867	-0.98325	-7.7788	-7.5407	-3.0137	-3.2854	-6.3002	-2.9424	-4.2907	-3.0873	-0.96957	-8.2323	-6.0958	-5.1003	-4.8474	-8.3702	-2.3427	-7.2154	-10.477	-7.9115	-6.4168	-1.2421	-6.3643	-7.8023	-4.3964	-7.9625	0.83972	-8.1551	-3.6388	-4.8458	-4.8412
-14.251	-13.971	-10.506	-18.609	-12.798	-12.828	-12.656	-17.936	-10.538	-9.0585	-14.14	-12.293	-13.605	-12.45	-11.049	-14.053	-14.45	-12.665	-10.356	-14.659	-11.915	-13.871	-9.0378	-14.504	-16.098	-13.566	-16.615	-12.772	-16.267	-14.607	-17.301	-9.89	-11.585	-16.574	-11.195	-12.695	-10.572	-11.191	-12.91	-7.772	-13.269	-10.748	-14.835	-13.733	-14.136	-13.759	-18.757	-9.6945	-11.845	-15.857
-3.9154	-0.54671	-2.3546	-0.98387	-1.9846	-0.3652	2.4821	-1.9075	-1.2367	2.8334	-0.26584	1.691	2.273	3.0943	-3.3654	-2.1746	0.85922	2.6947	-0.74923	6.057	-1.3166	-1.343	-0.48361	-0.68047	-1.1242	-0.43478	-2.4463	2.9518	-3.0385	-1.8034	-2.0918	-4.1939	1.3328	0.77933	-2.4205	3.2746	-2.4143	-3.8096	2.6096	-3.6148	-1.3422	-0.44258	2.1659	-1.1369	-1.9214	-1.0025	0.4282	0.14936	2.8672	-0.8874
-0.35034	-0.28661	-1.2635	1.302	1.0768	-1.0565	-1.278	-1.7819	0.26856	-4.177	2.0454	-1.2902	3.1976	0.35845	-0.90188	-5.8178	-3.9134	1.0155	-1.492	-2.9548	0.91269	1.3247	3.0974	-0.0050062	-1.5888	-1.0531	1.8357	-7.4475	-4.6759	-2.6798	2.0191	-2.2828	3.7842	-1.6749	-3.7045	0.52778	-4.8966	-3.2278	0.56391	1.4719	-2.5664	-0.6442	0.85518	-1.9443	0.058755	-0.414	0.84158	2.4474	-4.7117	-5.563
5.8126	-2.4036	-2.5771	-5.406	-3.4207	-0.99137	-1.7451	0.57701	-1.3596	-2.8757	-6.5193	2.2305	-2.8694	1.6935	-0.35753	-1.4342	-2.1483	-2.1094	2.6991	-3.383	4.141	-5.8335	1.1866	-5.4544	2.2469	-3.5297	2.0285	-1.2963	2.7279	-0.29028	-0.60036	-2.3597	-2.7629	1.406	-3.2945	-0.1152	0.75232	1.5769	0.28535	-3.8973	-1.5391	2.9561	0.021308	4.0148	0.15567	2.2983	0.83155	-1.265	4.0791	-1.1062
-25.053	-23.241	-20.056	-24.165	-21.293	-24.254	-20.839	-20.136	-21.383	-22.117	-26.449	-20.25	-22.498	-16.827	-17.182	-19.536	-26.96	-22.973	-24.508	-23.195	-22.261	-20.506	-22.369	-21.134	-27.948	-20.978	-24.366	-20.728	-22.257	-19.463	-22.691	-22.234	-18.574	-21.2	-21.67	-23.76	-25.779	-21.059	-26.013	-23.668	-18.644	-23.104	-24.36	-21.743	-21.492	-17.269	-26.249	-23.458	-21.668	-23.228
-13.154	-7.4278	-7.4116	-13.812	-10.766	-8.4726	-6.8651	-10.089	-6.5072	-10.458	-9.0004	-10.561	-14.055	-13.469	-14.52	-13.088	-6.1422	-12.543	-8.9395	-12.333	-10.316	-10.895	-10.301	-9.1052	-11.478	-9.7523	-12.35	-11.603	-7.4353	-10.095	-12.543	-14.22	-14.865	-11.78	-9.3286	-12.892	-11.561	-8.4528	-10.743	-12.903	-12.411	-14.811	-10.807	-10.608	-10.96	-14.151	-11.129	-9.6406	-7.3295	-4.548
9.4231	7.547	10.696	8.4221	10.946	6.6075	7.3395	10.832	9.1515	14.354	12.938	8.4572	9.0916	15.777	10.958	11.005	8.613	11.927	10.165	10.225	10.683	11.178	13.219	9.9137	8.4453	12.659	11.429	8.7526	14.142	6.9111	10.138	9.5154	7.1874	6.0001	11.195	9.2708	4.9183	9.0194	10.739	11.999	11.241	5.5617	9.8778	11.658	5.9587	12.298	6.0703	10.777	11.229	9.1693
-9.5531	-13.141	-10.851	-11.541	-10.659	-11.812	-13.667	-13.035	-11.613	-13.177	-7.4905	-9.2059	-13.297	-8.998	-10.384	-7.2715	-3.2284	-7.8749	-10.272	-6.7702	-11.885	-9.1119	-9.5611	-9.2124	-10.135	-12.577	-9.5314	-11.781	-11.779	-14.126	-12.827	-14.684	-8.3134	-10.275	-14.309	-11.788	-12.865	-10.872	-14.031	-14.951	-9.6543	-11.122	-10.416	-9.9257	-8.9608	-11.135	-13.63	-13.087	-11.175	-10.508
-3.1592	1.0421	0.72773	2.9046	1.4182	-0.34832	-4.7536	-0.43937	-0.30892	3.2335	5.1316	1.8897	1.4577	2.2325	4.5297	3.5154	8.3071	-3.2724	3.3236	0.60781	5.3815	2.5063	0.77707	1.5588	3.9045	-0.026745	0.5916	1.7908	2.5228	-2.291	3.1328	3.0468	3.1194	2.4576	1.8568	1.7679	2.1586	3.1207	3.4003	4.0684	0.75663	0.48074	-1.4715	1.6967	6.591	-1.491	1.6233	3.264	0.33656	5.0804
-8.0091	-1.5741	-2.3503	-5.5801	-5.8156	-3.7121	1.9387	-2.6996	-9.5661	-8.0974	-2.2673	-4.7036	-5.3825	-2.4818	-1.4629	0.22592	-3.8785	-3.0101	-3.3505	-2.7612	-2.2463	-9.7861	-2.9793	-4.807	-2.4319	-3.1493	3.1362	-3.0232	-6.5547	-3.3956	-1.1603	0.024719	-1.8565	-3.674	-0.53562	-0.24357	-2.0639	-6.5081	-0.64691	-7.0265	-6.0052	-4.6394	-0.22031	-5.0922	-9.1052	0.83772	-1.5187	-0.2879	-4.702	-1.5801
-14.955	-17.286	-13.331	-9.861	-10.36	-10.721	-16.915	-14.537	-16.517	-9.9706	-15.074	-13.961	-9.6811	-15.021	-16.456	-18.435	-12.638	-16.43	-13.135	-14.745	-12.608	-8.313	-12.874	-9.7456	-9.6331	-14.249	-14.772	-11.443	-10.856	-11.185	-14.55	-13.013	-12.243	-12.271	-13.934	-12.142	-14.49	-13.402	-13.457	-9.8527	-13.829	-12.676	-13.059	-12.992	-11.33	-15.173	-14.222	-12.305	-13.713	-8.5336
-11.305	-13.448	-7.4133	-7.9857	-1.4852	-7.8276	-13.213	-8.6175	-11.412	-14.296	-10.632	-9.5787	-8.0848	-5.5994	-7.3862	-9.0097	-6.8766	-9.1036	-8.7226	-12.652	-7.1066	-13.769	-11.462	-11.606	-15.078	-8.8979	-10.046	-9.3857	-6.7393	-13.459	-7.19	-13.578	-6.5655	-11.55	-8.6185	-8.513	-10.062	-11.191	-7.7766	-5.2451	-11.28	-12.815	-15.556	-11.135	-10.241	-7.3217	-11.151	-10.857	-13.981	-10.731
1.429	7.6481	-3.598	2.1455	2.1571	4.9711	-0.17016	2.5993	3.3797	0.37108	3.6874	1.4199	2.094	2.6247	5.3934	-0.59865	2.8951	1.5517	2.7455	3.65	5.4455	0.0053509	0.98132	3.592	0.65871	2.4808	1.3028	-1.0342	4.1193	1.9429	9.9994	1.597	6.4134	0.24416	3.0404	-0.78846	2.0491	2.7519	3.2065	5.1372	0.87663	6.983	5.2828	2.0303	-0.33788	5.1908	3.4613	4.1687	4.3835	2.7245
-4.9381	-4.2827	-4.9258	-0.55153	-4.1118	-2.0553	-2.088	-5.7331	-4.622	-3.1579	-8.3852	-4.6239	-1.2476	-4.1972	-3.5326	-4.2876	0.088521	0.075892	-2.7861	-1.9796	-7.8439	-6.8176	3.1693	-6.7258	4.0322	-9.2918	0.67012	-3.8766	-6.8933	-2.6321	0.94218	-1.0037	-4.0078	-4.075	-0.52228	-1.6229	1.7126	-1.7177	-0.99817	-2.0414	-0.87248	-3.2968	-2.6783	-2.4455	-3.2781	-0.099869	-1.304	-3.8132	-2.4833	0.2027
-4.4567	-7.0899	-6.0282	-4.1887	-1.4918	-3.446	-2.6139	-7.3531	-1.7271	-2.7314	-9.8743	-1.7337	1.0658	-8.9094	-5.492	-8.3756	-4.8724	-6.3226	-9.1383	-9.417	-1.6682	-3.4058	-2.8273	-2.4147	-6.6187	-3.9371	-6.7616	-1.986	-6.3344	-5.1816	-7.4364	-6.8054	-1.8275	1.4329	-5.6626	-5.3033	-3.4905	-1.427	-5.7109	-9.6477	-5.2163	-5.0586	-4.0125	-7.1206	-6.7111	-5.7519	-4.4549	-5.2841	-3.0849	-8.3631
2.6165	3.8402	4.3662	0.61882	2.7118	5.743	4.1443	2.5687	2.1662	-2.046	1.2911	6.3366	4.0546	7.5902	0.9039	4.2191	2.7645	0.015063	0.23037	0.27847	6.2064	2.8809	-2.5357	1.4528	1.6679	4.6533	1.3524	-3.5132	4.8069	2.8891	6.7049	4.605	1.8385	1.6258	4.784	2.043	5.7143	0.328	6.1631	-0.34336	-4.4619	3.6279	2.7921	6.0707	0.29042	2.0605	4.7712	5.5097	1.3707	4.4083
-14.774	-13.268	-14.568	-16.285	-14.576	-17.16	-14.147	-15.521	-18.051	-19.248	-15.126	-16.021	-14.646	-14.96	-11.052	-19.161	-10.609	-16.447	-19.311	-13.601	-13.271	-12.987	-17.958	-14.257	-18.083	-13.193	-10.855	-12.22	-14.126	-12.301	-12.665	-17.669	-12.608	-15.685	-15.423	-16.612	-12.372	-16.579	-12.732	-18.269	-16.805	-17.226	-14.212	-12.855	-14.139	-17.004	-17.13	-17.934	-11.972	-16.656
7.6648	5.4818	7.1663	4.7248	7.7873	2.3446	9.5776	3.4913	3.7307	7.4066	6.7804	8.094	1.4744	9.2487	2.158	7.7931	1.4452	7.2826	6.2293	6.6018	9.3046	5.0075	0.7754	7.7808	3.2979	5.7169	6.2221	4.6951	8.2438	7.8669	4.6179	8.0503	2.5208	5.6355	6.1181	2.0736	7.5821	7.8793	7.3484	3.0827	3.2694	5.5574	5.554	6.5044	2.9192	5.1482	4.4307	4.9887	6.7935	7.0712
-11.836	-13.091	-11.338	-5.3667	-12.376	-8.8831	-13.187	-13.238	-9.8725	-11.37	-12.225	-13.824	-13.948	-10.162	-8.1091	-11.308	-9.8662	-8.7327	-10.538	-9.3656	-14.112	-15.799	-14.917	-10.912	-14.289	-11.682	-10.431	-13.95	-7.8995	-17.356	-15.407	-6.7635	-7.2237	-10.71	-10.737	-11.205	-11.02	-8.4261	-10.81	-11.425	-9.6798	-13.024	-8.5469	-11.437	-14.38	-8.6866	-9.9319	-14.236	-12.386	-15.363
-9.6	-12.003	-16.516	-9.7786	-10.949	-13.886	-10.723	-16.811	-13.42	-19.866	-11.82	-18.861	-14.893	-12.694	-15.313	-11.52	-7.4815	-13.82	-12.674	-12.33	-11.402	-10.274	-13.464	-11.476	-10.072	-13.392	-13.622	-14.442	-11.462	-16.392	-12.994	-15.691	-13.89	-11.984	-9.3162	-17.485	-12.979	-15.446	-15.212	-12.239	-11.955	-10.84	-16.558	-15.77	-10.377	-9.4429	-15.425	-17.137	-13.321	-13.486
-4.1644	-13.11	-12.545	-6.0898	-6.6521	-7.5864	-10.619	-9.145	-9.1615	-3.3728	-8.3443	-5.7027	-5.0023	-3.165	-9.4179	-7.6042	-8.6668	-6.1787	-6.35	-7.8499	-9.8678	-10.311	-4.9846	-4.7627	-8.1551	-8.2667	-7.1932	-6.9066	-7.7675	-9.0515	-5.8114	-11.076	-8.5747	-8.1281	-10.231	-7.6287	-7.2149	-7.7827	-10.185	-10.147	-11.303	-8.7653	-8.4528	-6.7549	-10.414	-4.8684	-8.3321	-8.494	-9.5621	-9.6231
-2.8754	-0.16522	-0.095085	-0.16538	0.99669	4.1403	2.8975	-0.74641	-0.032541	0.51772	5.6095	3.9126	-5.6933	-0.83949	-2.2357	0.86352	-0.29474	3.9921	-2.3381	-4.232	1.1044	-2.4331	3.3057	-0.90054	-1.9091	-0.43467	2.6803	0.59245	3.4309	-1.2664	-3.8294	-0.34889	-2.46	0.80833	2.3154	2.4619	3.4721	-1.2856	0.33535	2.7032	1.8414	0.80746	-2.9584	0.35798	-2.6697	5.0766	-3.9159	1.3804	-0.39489	1.1896
-15.741	-13.687	-16.829	-13.817	-13.342	-16.076	-10.713	-11.739	-16.794	-15.382	-18.41	-16.488	-13.14	-16.795	-21.99	-13.554	-15.25	-17.952	-12.907	-10.56	-13.63	-12.695	-10.905	-18.265	-13.934	-16.016	-15.966	-12.52	-13.018	-12.936	-14.255	-13.022	-9.9095	-16.723	-15.195	-8.2189	-15.195	-18.177	-11.963	-15.191	-16.903	-16.426	-13.323	-16.405	-16.136	-15.356	-13.517	-14.065	-14.511	-16.718
-2.2672	1.5454	2.2313	-2.6365	-1.9144	-0.015864	-0.99304	-1.864	-1.9185	-1.5723	0.49337	-2.1307	-2.416	0.2661	-3.1628	1.0811	-3.202	0.23115	-4.7034	1.6012	-0.018791	1.9988	-3.794	-1.0575	2.1553	0.59773	2.3847	-1.1993	-1.3876	2.6348	-1.7273	1.9076	1.6256	0.16121	-4.942	-4.708	-0.0044632	0.21507	-3.8316	-2.0453	-1.7061	2.0323	-0.1559	-1.3521	0.8304	-2.0629	2.0441	2.9399	3.1097	-3.4121
-14.039	-11.323	-14.608	-12.908	-13.452	-19.268	-7.4772	-5.6821	-11.865	-12.898	-21.695	-15.21	-14.23	-13.046	-11.845	-11.253	-12.536	-6.6315	-8.2238	-17.333	-8.8936	-16.574	-13.975	-13.463	-9.9242	-14.753	-15.461	-11.718	-11.41	-11.377	-11.947	-13.155	-15.178	-13.996	-9.105	-12.447	-14.098	-10.826	-12.457	-10.483	-13.895	-11.63	-7.7946	-14.065	-13.362	-10.587	-10.099	-12.483	-14.334	-13.961
-0.1309	-0.3967	0.28172	0.96762	-0.82058	0.84402	0.49449	3.1961	3.0217	-3.3795	-4.4138	-3.5719	-4.4915	-0.39632	-3.7777	1.9372	-2.3535	-1.1337	-1.8516	0.64095	-0.58525	-4.5082	1.999	2.9499	-4.1432	-3.469	3.9375	0.47848	-2.3061	-0.74887	-3.6397	-1.458	-0.11036	0.27686	-0.56882	-0.24954	-2.78	-4.2865	-1.2922	-2.3717	1.5798	1.64	-1.881	-0.93164	-5.7461	-3.7071	2.1276	-1.6018	-0.0010917	2.1274
-14.509	-12.386	-9.2796	-13.148	-11.945	-12.476	-12.433	-14.08	-14.054	-14.391	-12.437	-13.264	-15.479	-11.942	-12.308	-15.391	-15.638	-13.865	-15.141	-10.565	-12.733	-13.28	-16.437	-11.376	-15.846	-9.5086	-7.0838	-11.023	-14.168	-13.659	-13.856	-12.127	-15.499	-12.201	-14.218	-16.153	-16.438	-14.518	-14.233	-14.381	-14.499	-11.112	-10.919	-13.144	-9.6942	-11.601	-13.98	-11.06	-8.9944	-11.626
3.2224	1.2082	0.44517	-2.4407	3.2388	4.1651	3.9882	3.4893	4.703	3.7955	0.72999	4.3491	4.5363	5.7792	-2.4509	-2.7986	0.15385	1.8093	3.58	5.7299	2.0978	5.7707	-1.3241	0.08118	0.63713	2.4671	8.5995	6.4239	-0.67955	-5.3613	1.9105	3.3744	5.1582	2.1724	4.9808	3.8124	3.5144	3.3302	5.1669	4.1167	6.8391	0.84686	3.425	5.3483	1.2694	10.621	4.8087	0.95449	-1.0397	-0.14823
0.15748	3.4937	1.4427	2.5957	-2.7115	0.44709	-2.3715	-2.2769	-2.1933	-0.50452	5.7449	-0.41812	3.0285	0.016569	-0.41454	0.50999	0.68641	4.2734	-3.7902	2.9644	0.94359	-1.0001	3.0255	-2.2288	-2.6613	1.7966	1.0198	-0.31912	0.66362	-2.6395	3.3395	-1.2009	-1.5815	-6.038	0.58627	-2.2895	2.3587	-7.3591	-0.42084	2.6756	1.8772	-0.96247	1.461	0.92748	0.81456	-2.0042	2.3114	-3.9674	-1.4851	-1.396
7.6833	4.6589	6.2489	4.694	4.0516	9.046	7.9287	8.0891	5.8512	5.4441	8.6789	8.411	8.3207	3.1253	9.6225	4.92	2.6762	10.253	8.2627	5.6494	8.8726	7.4965	8.9396	10.344	8.4006	4.4059	6.5271	4.8822	4.5094	10.431	7.5735	8.2181	3.6288	7.3989	9.9236	7.3185	9.9184	4.7675	7.3495	6.1724	9.3197	5.2688	6.6387	7.7375	5.1499	9.9851	2.8082	7.7146	10.625	3.3442
-8.6372	-11.661	-7.661	-11.44	-9.4018	-6.3189	-5.2606	-8.8543	-8.6955	-9.0159	-8.4975	-7.3033	-4.1348	-7.904	-4.2856	-6.7436	-13.648	-6.4593	-9.6156	-8.4966	-7.1538	-7.0716	-12.045	-6.9615	-7.3948	-11.071	-6.7398	-6.1765	-7.1447	-3.7453	-7.4481	-9.6468	-12.631	-7.8974	-13.052	-8.0886	-4.6227	-8.279	-9.0169	-12.03	-11.558	-10.277	-5.3248	-11.665	-7.028	-12.818	-7.9835	-8.2656	-14.42	-7.629
0.8754	-2.8777	-0.70952	-1.4416	-8.7645	-2.5526	-1.3674	-5.6968	-1.7618	-5.3589	-3.2179	-5.0574	-3.5454	-0.42191	-2.5504	-6.5456	-6.9017	-1.8828	-6.2364	-0.29865	-1.7259	-0.74838	-2.5167	-4.1209	2.0698	-2.7773	-3.1878	-4.8862	-8.6748	-2.8383	-1.1356	-4.6921	-4.6084	-9.0324	-6.3289	-2.3896	0.25192	-1.0273	-1.2223	-0.2398	-2.7232	-3.1707	-6.0201	-4.9441	-3.1275	-0.15968	-5.3808	-5.2254	-3.64	1.9405
1.276	6.8248	4.8148	5.1748	0.1728	5.6989	9.1238	0.24726	2.9387	4.3627	5.2335	10.053	2.5727	4.2874	1.9444	5.6986	3.1256	5.5184	2.5132	2.625	8.4231	4.3904	5.5362	8.2759	3.2859	1.9905	6.552	4.7824	8.241	4.3192	6.3239	3.9235	-0.39524	6.5594	2.5359	3.382	6.9632	2.9847	3.5752	3.9335	5.792	5.7404	5.0582	3.2127	7.9604	2.4257	3.123	5.46	7.2146	2.5683
0.3795	-3.3633	-2.9817	-3.9288	-3.4155	-8.7002	-0.85011	-4.5958	-4.9501	-8.2176	-3.927	-2.9334	-2.9376	-5.0907	-5.9847	-8.8214	-4.5701	-4.0599	-6.0334	-6.6368	-5.7866	-6.4105	-8.8397	-2.9667	-2.093	-8.7758	-4.5473	-4.7635	-9.2024	-3.1898	-1.3461	-2.7269	-2.522	-0.61785	-6.3723	-5.0777	-7.4099	1.817	-3.8627	-4.2135	-3.9607	-3.7497	-6.2778	-5.953	-6.4013	-2.4331	-5.2103	-3.2207	-3.6584	-5.2408
0.81963	-1.885	-2.0549	-2.9464	-1.6892	-6.9401	-4.1221	-3.0693	-4.8205	-2.2659	-6.0322	1.5624	-0.43275	0.83295	-7.4491	-1.5021	0.0035201	-2.2172	-6.5784	-0.56899	-5.017	-2.8362	-3.5011	-0.69071	-2.6829	0.35559	-2.0016	-2.3304	-3.6272	-1.3763	-2.81	-1.6115	-2.1222	0.32474	-4.1688	-3.2452	-0.0062737	-6.3401	-4.0602	-2.3825	-1.7762	-1.4846	-0.69067	-2.4257	-4.9299	-2.3522	-4.7491	2.8498	-4.6088	-3.4908
8.8018	9.6471	6.7427	7.7306	4.4514	9.5604	7.2791	9.5323	3.4822	10.81	12.498	5.7137	9.292	7.9421	7.2829	11.893	7.4052	7.9582	10.381	7.0768	8.3404	6.7696	8.1398	13.043	5.081	5.4298	10.112	3.9991	8.5115	7.5531	10.778	8.5357	8.6855	5.8179	8.2061	7.4586	6.8042	12.635	8.1864	6.6725	6.8889	6.4622	5.166	11.145	7.6619	10.011	5.4381	6.7183	8.791	3.0045
-5.6562	-9.6611	-13.122	-10.302	-10.983	-9.7275	-14.1	-14.617	-13.612	-8.5078	-9.0879	-9.2276	-11.657	-6.4058	-13.531	-9.6427	-12.6	-10.421	-8.7124	-10.815	-14.43	-9.6033	-9.7953	-12.252	-9.7557	-11.52	-9.3436	-15.58	-15.326	-8.1675	-14.464	-8.6841	-9.1183	-12.189	-14.694	-9.5816	-10.557	-13.239	-6.4096	-11.073	-9.555	-15.435	-8.7699	-11.245	-14.689	-10.814	-11.922	-9.9302	-12.729	-8.9748
-6.0112	-7.7392	-12.241	-14.005	-10.316	-14.109	-10.121	-10.154	-11.608	-9.9567	-9.9764	-9.5982	-14.213	-9.0315	-12.303	-10.152	-10.624	-15.833	-8.2612	-5.443	-8.2506	-14.062	-14.503	-10.736	-11.081	-9.7955	-7.4009	-7.5446	-8.9022	-11.228	-6.0661	-15.764	-9.7588	-11.858	-11.442	-13.637	-14.808	-11.256	-11.37	-13.771	-6.9294	-11.433	-10.829	-11.327	-12.029	-16.049	-9.1235	-8.8023	-14.369	-9.211
6.2137	15.495	6.0549	8.5297	7.0409	11.793	10.878	9.0136	8.4212	6.6505	5.1945	6.2019	8.861	8.9154	6.9995	10.29	10.207	8.3309	7.6215	3.4944	8.908	6.5509	6.884	8.374	8.7194	11.158	7.8168	9.68	8.4964	10.703	6.9934	7.9634	7.5929	5.6585	9.9084	9.0813	7.6742	11.302	10.944	8.0759	11.472	11.347	10.421	6.0446	8.2711	8.8441	8.0463	12.304	6.5296	8.45
7.2811	5.2303	7.5146	3.3924	2.8216	3.13	-0.63645	3.1551	5.9447	1.2679	5.7326	4.5387	4.445	0.079529	3.6585	0.72931	1.8497	2.6345	4.2776	3.7251	4.2203	0.016107	3.8497	8.9471	2.4385	5.6387	3.3799	2.6397	0.95489	3.5544	-1.7097	-1.4142	5.8162	3.7953	4.7706	1.2411	5.8741	4.2713	6.4634	6.249	-4.3428	0.34175	-1.3217	3.6846	0.86283	3.987	1.773	5.9061	-2.3545	0.80777
-2.0211	-2.0816	-6.0131	-2.9944	0.95859	-1.7985	-9.4407	-2.4393	0.56671	-7.7493	-7.051	-2.8976	-2.1289	-0.051337	-4.7226	-9.959	-6.1598	-1.4187	-3.3638	-3.6465	-2.1737	-3.9329	-1.1963	-6.3065	-5.6603	-2.7605	-1.5885	1.1139	-6.5088	-3.5498	-4.6233	-0.066218	-3.8839	-2.2588	-0.7409	-8.357	-2.8919	-3.7201	-9.8346	-4.261	-4.6659	-2.6537	-2.1045	-1.2431	-4.6747	-5.3032	-0.72929	-3.5053	-3.8526	-6.3285
-1.1663	-3.4846	-2.213	-2.2321	-3.9092	-1.9637	-1.2454	-0.38621	-1.276	0.049425	-5.4909	-2.4369	-4.9197	-0.34337	3.3499	3.6725	2.1527	-2.1878	0.9636	-4.1182	-2.241	-1.9765	-0.44549	0.67316	-5.5497	-1.2515	-2.0168	1.0508	-4.5216	1.536	-5.2633	1.7072	1.4777	-0.37727	-3.3328	-5.4142	-2.7123	-3.2238	-2.2179	-0.2258	-3.2821	0.020837	-1.8731	-8.7739	-4.3968	-2.3471	3.4609	0.33866	-7.5286	-2.4863
-4.7432	-0.7444	-2.8862	0.049326	-2.4312	0.52173	-1.1105	-4.142	-2.0508	-1.4798	-0.28808	-2.3589	-4.221	-1.8473	-2.3608	1.7931	-3.342	-3.7892	-6.4541	-2.8259	-0.7802	-2.956	-5.0428	-2	-2.4672	-8.0847	-5.3762	-3.7445	-2.8682	-6.4508	-2.6091	-0.91317	-2.1229	-0.49446	-1.729	-4.1014	0.81195	-3.7747	0.72593	-4.0288	1.3045	-2.7117	-3.7103	-2.6003	-0.49373	-2.7251	-1.9702	-4.3426	-2.3282	-5.7394
-9.7505	-13.19	-10.089	-8.1724	-6.7582	-15.211	-10.311	-13.066	-11.719	-11.744	-7.3153	-13.342	-9.2729	-11.017	-7.3399	-9.4057	-9.9495	-11.915	-10.244	-13.974	-14.474	-13.327	-10.868	-7.5978	-11.439	-6.576	-10.285	-11.877	-11.642	-14.622	-7.7699	-10.559	-7.147	-9.5027	-6.831	-13.91	-6.6978	-9.8618	-12.596	-16.035	-9.4055	-10.356	-12.58	-10.982	-12.294	-13.617	-12.266	-8.8457	-13.474	-12.942
2.8905	-1.275	-1.5459	-0.79615	-4.1874	2.0568	-2.9012	3.2771	5.1463	-1.4374	-0.029819	1.1919	6.8979	2.3248	0.93587	4.5436	1.5307	2.161	0.98353	0.035796	-0.58771	0.31038	0.059331	5.221	-4.7025	-2.0941	-1.3586	-1.6393	1.3151	-2.1207	1.9162	0.34498	5.1797	-0.087431	-0.23227	-5.3314	1.4191	-2.1704	2.4573	0.1358	2.4699	-1.2928	-0.2697	3.6472	-1.439	-2.2498	4.0792	1.7907	-0.10972	-0.43996
-0.91807	-4.5686	-4.7928	-5.4915	-3.9019	0.80275	-8.1963	-1.1561	-1.349	-10.436	-4.3335	-3.6972	-3.6375	-4.8761	-4.1545	-4.0536	-5.5112	-0.86459	0.4201	-4.3812	-0.95613	-5.8953	-1.6971	-1.6339	-3.1538	-4.1857	-8.1944	-5.8283	-3.1349	-0.067836	-2.7723	-3.0274	-3.0033	-0.68179	-1.3788	-3.1873	-4.0802	-6.0828	-3.9584	-3.0371	-5.5704	-0.39867	-1.2557	-4.2948	-7.5743	-4.2707	-7.3507	-3.8752	-2.7189	-2.677
-0.1318	1.1655	2.021	1.5921	-2.2481	-2.2544	2.2986	-1.8642	1.6239	1.0536	2.558	2.9603	6.5736	-0.72281	0.10633	-1.6435	-2.0036	-1.8936	-0.44647	1.9535	3.9085	-4.1969	-1.9511	4.1958	4.1224	4.4305	1.9137	2.8205	0.29733	0.59312	-1.3323	3.6213	2.3597	-1.0114	-1.6778	0.10043	1.149	2.4442	-2.6945	1.2074	-0.12565	0.5196	3.896	-0.50929	-2.0915	0.54102	2.9464	-2.9208	1.2863	-2.2076
-18.952	-21.349	-22.771	-26.801	-20.488	-17.985	-20.736	-21.022	-20.574	-19.407	-23.414	-19.836	-23.173	-23.566	-22.782	-19.84	-18.881	-22.635	-23.055	-22.577	-19.811	-21.168	-23.316	-17.883	-23.418	-24.943	-24.669	-19.763	-18.373	-23.771	-22.708	-17.223	-22.077	-27.35	-20.164	-20.72	-18.762	-22.888	-19.758	-28.092	-24.897	-16.986	-20.208	-24.787	-19.831	-20.779	-20.622	-26.133	-18.114	-18.419
-4.683	0.17942	-5.4906	-1.5042	-2.534	-3.5774	-4.3006	-0.78978	-2.8707	-4.7261	-1.6004	-2.6972	-1.6574	-2.0796	-0.23833	-1.8033	0.98112	-1.3731	-4.3812	-6.6266	2.8791	0.5164	-3.5367	-3.0153	-4.7222	-1.634	0.13954	-3.4581	-0.16504	-2.8853	0.69948	-0.9144	-2.7786	-1.7396	-3.244	0.64114	-1.5255	-2.6489	0.71054	-2.1356	-2.9139	-2.3958	-3.6824	0.96244	-8.1336	-2.1726	-1.2375	0.63875	-4.9883	-0.30831
-1.1058	-0.64688	-1.8523	-2.297	-3.4548	-8.2118	-4.4613	-6.264	-1.9776	-0.97425	-1.9062	-2.1753	-2.2146	-3.8237	-6.1397	-0.15329	-2.2112	1.3951	1.2877	-3.2172	-2.8227	-3.3324	2.071	-3.6738	0.23642	-4.5505	-3.8733	-4.2545	-2.8233	-1.4238	-6.1838	-4.2853	0.01382	-1.986	1.1092	-1.6132	0.85332	-1.7952	-5.3365	0.83178	-4.0586	-1.9108	-5.6256	-0.087435	-5.2116	-3.9882	-1.0723	-2.2882	-7.8356	-2.7713
0.16612	2.6794	1.0386	-3.706	-3.1827	-3.317	-0.30832	-6.6819	-4.5838	-2.4898	0.37255	-0.049468	-5.752	-1.7041	-1.7504	2.8241	-1.4508	-3.4949	-1.5225	-1.9763	-2.8425	0.51466	-1.5173	1.4113	-1.5889	-5.027	-0.79428	-1.9136	-4.2188	-4.001	0.065054	-2.6553	-1.7549	-7.1944	1.2363	0.062657	-0.6641	0.19563	-0.77821	-7.5388	-5.86	2.6381	-1.8119	-0.79421	-1.7084	-5.779	-6.5777	-3.2204	0.38233	-1.6578
7.9698	5.2241	8.757	10.06	9.5256	8.7989	9.8741	7.842	7.2089	7.7758	6.4889	7.1399	6.6923	2.369	4.4761	6.6541	1.3672	9.0969	9.4974	0.98336	7.5357	6.2034	9.7016	9.8286	7.2243	3.9803	5.0599	5.5748	4.9117	4.4728	7.754	9.0454	3.9942	7.5022	6.4656	8.5461	8.8985	5.3525	8.6169	7.8367	3.8887	5.812	9.4937	3.849	2.2325	5.3309	5.9466	6.0089	5.4002	7.6694
0.75577	0.9365	6.5814	2.6031	5.5616	2.9074	4.4543	2.3292	2.2738	4.7756	6.0766	2.0792	2.8866	1.0338	9.7218	7.7475	3.2063	4.8686	3.4786	4.691	5.1274	3.7702	8.4826	2.2609	4.7003	-2.6303	-0.29106	7.7327	7.4578	11.795	3.4471	3.7776	2.223	4.9139	2.8854	3.343	5.2502	3.8342	6.5528	4.835	8.6853	4.4098	7.2115	5.4519	6.6196	5.4671	-0.20429	2.4861	3.6846	1.5078
-7.2243	0.11301	-1.7876	-3.7694	-2.6935	-1.287	-4.1536	0.37122	-5.5425	0.61362	-1.6102	0.27811	-2.3236	-7.3575	-5.0683	-7.2053	-2.3308	-4.0985	-1.2226	-2.7803	-4.8596	-3.717	-2.002	-4.5808	-2.0667	-1.1284	-4.3501	-5.69	-5.5528	-1.6817	-3.5712	-4.2551	-3.4353	-6.4204	-5.4339	1.4558	1.3647	-3.7382	1.135	-1.1401	0.54964	-3.8194	-2.0379	-0.74445	-4.88	-7.0863	-5.4162	-2.6567	-1.5033	-3.1716
-7.3493	-5.3056	-6.2328	-2.9972	-6.9367	-4.6857	-5.938	-2.1379	-2.1795	-0.060157	-5.0191	3.7019	-1.4596	-5.6904	-4.4806	-6.1609	-11.071	-2.9115	-5.117	-3.7388	1.3108	-5.3111	-0.58352	-2.4997	-4.9521	-1.9035	1.388	-4.0243	-5.4797	-4.5612	-1.9288	-7.8569	0.1997	2.4783	-3.0637	2.7409	1.5827	-2.2956	-4.9768	-7.8676	1.3726	-3.0974	-2.0843	-1.3209	-6.0568	-6.172	-3.0641	-0.52831	-4.1346	-2.0621
-0.54171	-3.2448	1.5236	-1.4728	-3.8216	-5.0863	-2.3846	-2.9715	1.9588	-1.0076	-2.1449	-3.1351	-5.7716	-2.5372	-0.48761	1.1544	-3.3875	-3.3534	-1.3254	2.9486	1.6952	2.9714	-1.4511	1.7347	-3.2028	3.3195	-1.5064	-0.19937	1.0321	-1.2193	-3.5609	0.60572	-6.2428	0.83409	-0.69614	2.7933	-0.16826	0.6522	-2.6065	-0.74348	-0.61029	-0.13743	-3.6744	-0.61452	-0.14756	-0.56638	0.49246	-2.4668	-2.3585	2.7312
-14.469	-11.318	-14.527	-18.428	-11.048	-13.721	-18.57	-13.011	-16.686	-17.425	-9.0304	-12.26	-14.925	-15.697	-11.373	-12.943	-11.332	-13.458	-13.863	-10.415	-10.188	-11.055	-13.562	-12.328	-17.513	-11.007	-14.231	-15.519	-15.982	-10.949	-11.258	-13.905	-13.574	-14.715	-16.045	-7.9556	-15.688	-12.404	-13.124	-12.567	-17.067	-12.403	-12.815	-15.224	-9.9886	-14.103	-16.073	-9.4901	-15.184	-11.373
-4.1361	-9.3682	-2.0029	-1.8763	-2.2925	-4.6171	-4.8271	-5.8501	-6.2637	-5.5337	-5.9704	-8.5337	-6.4191	-7.2646	-4.9604	-4.5037	-9.3697	-7.2759	-2.8088	-5.5435	-2.6749	-0.43242	-4.574	-7.6774	-6.9961	-8.3315	-7.7567	-2.4411	-4.9506	-6.8413	-5.5513	-8.8937	-1.2767	-9.2117	-5.3298	-4.0497	-7.1011	-9.4629	-7.3974	-4.2307	-8.5591	-6.4989	-5.3151	-10.887	-4.9555	-5.3682	-4.9421	-7.4803	-2.0521	-4.425
-0.56098	-1.8876	-3.6587	-3.4053	-2.458	2.1674	-0.09146	-0.21043	-1.0622	-1.714	1.9538	2.9435	-1.1261	2.8541	0.8544	-2.0128	1.5916	3.7655	-1.5063	3.6194	-2.6415	-1.5585	1.2916	1.3358	-1.1822	0.042813	3.5855	3.2353	-3.6701	4.2659	1.7148	5.1992	3.2629	-3.186	-2.2408	-4.3486	1.9368	0.27926	-2.8836	-1.8727	3.3166	1.3681	-0.99058	1.7506	-1.5476	1.2834	0.13389	-0.54134	-0.54672	3.2743
-8.0018	-8.3685	-5.9941	-10.038	-7.4829	-3.2317	-9.6726	-8.0945	-10.149	-3.6365	-8.9708	-11.389	-7.3698	-11.252	-8.1562	-11.226	-9.5675	-8.3298	-10.266	-10.335	-8.7761	-1.9689	-9.5984	-9.4905	-6.2173	-13.756	-7.3528	-9.1683	-10.699	-6.052	-12.487	-8.1179	-6.0493	-7.5977	-9.1753	-13.378	-8.3361	-10.194	-11.035	-7.5332	-5.1806	-8.5002	-10.496	-9.7725	-8.976	-7.8762	-5.8223	-7.0123	-8.6133	-7.4654
-14.489	-7.7968	-15.352	-8.2661	-13.669	-8.1537	-8.7107	-11.789	-3.8311	-8.1259	-7.0839	-9.6975	-9.778	-6.6387	-11.011	-7.8585	-17.182	-9.1196	-9.3975	-11.133	-7.0547	-9.3861	-12.171	-10.674	-9.3918	-9.0557	-11.931	-10.69	-10.349	-13.457	-11.459	-11.283	-13.714	-9.8626	-7.1697	-10.509	-8.8003	-14.16	-5.3262	-10.755	-9.5191	-10.17	-12.53	-10.694	-9.9034	-12.271	-14.924	-10.057	-5.9064	-10.985
-14.369	-15.416	-12.388	-10.772	-11.975	-10.193	-9.2395	-11.76	-9.0087	-7.4341	-13.306	-13.869	-16.84	-10.374	-9.7891	-13.235	-12.392	-14.485	-12.896	-11.956	-13.559	-9.0124	-10.642	-13.41	-10.029	-9.9091	-10.272	-10.655	-11.283	-12.55	-12.335	-14.78	-10.769	-13.044	-10.318	-10.302	-12.75	-12.407	-11.111	-9.0593	-10.237	-9.6448	-11.352	-13.891	-14.185	-5.273	-12.188	-8.434	-13.986	-11.681
-2.9272	-7.4459	-0.61756	-2.6679	-1.664	-6.6575	-9.3518	-1.1125	-9.2178	-4.8908	-2.9273	-2.8173	-6.3532	-5.4569	-2.7963	-4.5505	-4.9462	-6.5039	-3.0404	-7.801	3.3999	-7.469	-2.3234	-6.5009	-6.0582	-0.041476	-4.0364	-8.4966	-6.33	-0.69669	-5.7074	-5.5412	-1.787	-2.3129	-2.2769	-1.0435	-5.6647	-5.1904	1.5238	-6.1507	-4.854	-1.0947	-0.51433	-1.5486	-3.4674	-8.7064	-8.4933	-6.0289	-1.0667	-5.3107
-1.4262	-5.5208	-4.2746	-7.5766	-3.477	-0.77371	-1.0085	-9.0444	-7.7506	-2.2997	-5.35	-6.6566	-3.5166	-4.2275	-4.6488	-6.5315	-3.6813	-2.9222	-4.1163	-3.8964	-4.0485	-3.3661	-5.4212	-4.1199	-5.4575	-2.7161	-4.6679	-2.1022	-3.5297	-3.768	-8.4874	0.56308	-1.7361	-4.2313	-2.0611	-2.0195	-3.5484	-4.3047	-3.6968	-6.0523	-7.8599	-8.2769	-6.984	-3.4177	-3.4425	-5.7045	-5.6001	-4.4824	1.7477	-6.3111
0.38503	-1.6345	-6.1267	1.0256	-8.8562	-2.73	4.0175	-0.44601	-2.4535	-0.90588	-0.1041	-2.8112	1.4184	1.1734	-2.6421	-6.4475	3.797	0.90137	-3.7097	1.0108	1.1808	-1.6621	4.1201	2.0886	-0.40731	-2.5857	-1.7374	5.5956	0.34251	0.97428	-3.2591	0.46912	-4.1369	-3.7423	0.48037	-1.9742	0.22624	-1.8254	0.31712	-2.3707	2.7661	-2.649	-1.2469	-2.0299	-4.2717	0.58573	-2.5124	-1.5674	-1.5881	-0.074867
-4.2304	-5.6974	-7.5173	-5.998	-4.8781	-5.8582	-4.0022	-4.6839	-3.2362	-3.159	-4.6956	-0.7252	-4.5791	-6.1974	-2.8911	-6.9879	-10.496	-7.6567	-4.1222	-7.6946	-3.0786	-0.87861	-1.5266	-3.9116	-7.1926	-4.8576	-1.1546	-4.0161	-5.9942	-8.0648	-5.0231	-7.1001	-4.0248	-6.5942	-5.721	-7.9237	-7.4392	-6.5101	-4.2198	-8.6616	-3.5815	-4.4708	-7.6363	-2.9928	-7.7068	-5.3916	-3.1086	-6.2442	-7.2013	-5.2657
3.6441	0.38156	0.5535	-6.9284	-1.9261	-3.1752	2.4205	-1.1636	2.1087	-0.98167	-2.4759	1.0674	-0.13084	-1.1722	-3.786	-1.5361	-2.4236	-3.9819	1.5031	-0.4965	3.3538	2.616	0.10709	-4.2014	0.57843	-0.84849	-4.2868	0.032602	3.2344	-1.2839	-4.5134	4.9529	-4.9235	-2.3927	-3.5297	-3.5249	0.89448	-6.3472	-1.4863	-2.5273	-0.18036	-4.0501	-2.087	-7.9653	-1.8522	0.24285	0.28265	-1.9096	-1.6454	-2.481
-4.0815	-5.3946	-1.7532	-6.8665	-5.8188	-1.2348	-3.1084	-0.95217	-7.709	-2.1849	-5.8948	-4.8136	-1.8209	-8.6788	-2.3409	-0.54659	-2.258	-2.6215	-1.0398	-5.5708	-3.276	-0.58753	-2.785	0.2662	-2.9672	-1.601	-7.5335	-4.371	-2.5926	-3.9637	-5.5088	-1.1528	-4.1506	0.18066	0.24138	-1.8584	-2.6822	-6.173	0.17062	1.4697	-0.5313	-5.1611	-3.7545	-1.8002	-3.7327	3.5293	-1.4945	-5.7326	0.096017	-5.7856
-21.068	-17.827	-21.205	-26.602	-20.19	-24.441	-16.965	-24.373	-25.273	-25.165	-28.143	-20.1	-23.049	-19.017	-23.711	-19.153	-22.667	-25.231	-19.027	-23.571	-27.271	-21.966	-22.268	-24.45	-22.199	-22.087	-20.129	-24.92	-22.267	-24.469	-19.658	-18.498	-19.067	-20.365	-21.131	-17.47	-24.487	-23.488	-25.06	-23.055	-20.101	-22.626	-18.963	-23.669	-23.374	-17.45	-20.281	-28.879	-20.884	-15.854
-1.6431	-3.7134	-3.1549	-3.7923	0.12121	1.6747	-1.024	-5.7969	-0.72137	-2.193	-1.2309	-4.4039	-1.146	-2.881	-1.7963	1.2122	-0.55758	-0.63037	-1.2959	-6.3317	-2.7414	-3.9178	-6.5544	-2.408	-2.5185	-2.788	0.21291	-1.6268	1.0296	-0.29946	-5.3217	-6.0761	-1.3459	-4.1536	-2.6479	-2.7197	-6.8541	-6.324	-2.4902	-1.6264	-2.2717	-4.7969	-3.5407	2.1061	-6.2693	1.5593	-4.3015	-1.2513	-1.3448	-2.8935
-16.778	-16.953	-14.614	-11.043	-11.444	-14.476	-10.888	-9.1086	-7.6089	-15.785	-14.353	-13.004	-14.933	-17.179	-11.569	-10.938	-12.48	-12.437	-13.227	-10.814	-8.47	-10.284	-11.331	-15.746	-12.034	-14.228	-11.05	-12.982	-13.201	-11.793	-14.693	-15.059	-11.573	-15.321	-7.5198	-12.873	-10.882	-9.6327	-14.586	-13.355	-13.958	-16.315	-14.601	-15.111	-8.7558	-10.054	-14.77	-13.143	-13.36	-15.338
2.258	3.1891	-1.7435	-1.8673	2.7123	-0.50395	-1.1316	-1.881	5.0205	0.77538	-0.0073469	0.51714	-0.58724	0.90666	-0.28793	3.3416	5.5395	-2.699	-1.2197	3.3367	3.5538	-0.96991	2.6944	-1.795	2.1112	6.8458	3.3329	-0.5575	1.1745	1.7606	2.9734	1.4831	5.1135	-0.06724	3.9842	-0.045122	4.227	3.4648	1.132	-0.82167	1.781	0.44704	-0.96141	-1.2789	1.4075	3.7938	4.4433	5.7881	4.7866	3.9168
-10.199	-12.199	-16.685	-10.305	-7.4171	-15.355	-13.51	-12.29	-9.5648	-13.049	-11.811	-14.118	-13.081	-12.287	-13.699	-11.524	-12.004	-13.335	-12.232	-6.979	-17.79	-14.21	-15.745	-8.8527	-16.225	-15.473	-14.994	-18.529	-15.158	-12.189	-12.148	-9.6623	-10.84	-8.3842	-13.007	-16.342	-11.696	-9.3416	-13.826	-12.937	-17.901	-15.08	-12.682	-13.522	-10.795	-7.4497	-13.738	-15.004	-17.549	-12.638
11.278	6.994	3.8762	5.8686	9.9956	4.9821	11.165	9.3138	7.2826	13.539	10.338	13.066	7.691	6.9925	7.4044	10.318	7.4276	9.2106	9.3918	2.5587	10.229	8.5199	10.986	8.2286	6.9493	5.2833	2.6706	9.4095	9.3821	9.7872	10.057	9.9028	10.506	4.8619	12.265	6.2781	11.064	8.6356	8.0896	6.0857	4.2413	10.134	7.1222	10.957	7.9118	11.39	9.8118	7.0415	10.78	9.8851
-2.1854	-2.3976	-3.3859	-4.7242	-2.9271	0.55394	-0.46716	0.29686	2.5855	1.5469	0.056841	-4.6413	-0.35697	0.87399	-1.9062	3.7613	-3.4122	-0.91742	4.3915	-2.773	3.6929	-4.9641	0.13151	-0.64795	-0.98297	-5.0884	-0.25279	2.2238	0.32962	0.88519	-0.80672	4.4006	-6.0108	-0.76943	-0.82163	2.7995	-0.32393	1.9939	2.68	-1.1899	0.98118	-1.781	0.48148	-0.78291	-3.4361	2.7306	-2.8148	-0.37189	-0.70811	0.25619
-4.1983	0.72602	-0.32413	3.3365	1.7092	0.51129	2.9523	1.0397	2.5595	4.8373	2.1761	1.7669	2.3925	1.2533	2.6537	1.3099	0.14102	-0.027064	3.0301	3.1766	0.7304	5.1106	0.12327	1.7632	-0.079051	1.4617	0.80336	1.543	3.7596	0.0093371	3.5837	3.0446	3.4209	0.65085	2.2523	2.9165	3.0753	0.85373	0.87739	0.8552	4.3963	1.4913	8.8741	-1.3554	2.7592	2.6183	8.0572	-5.0782	3.4703	-0.76061
2.2167	1.0919	-0.88086	1.7573	6.5563	3.8839	0.7871	4.5633	2.8261	1.7566	4.6117	0.53902	4.0646	3.2551	-2.0143	3.1173	3.8337	4.6225	4.3518	4.9751	3.6478	0.58841	-2.3661	0.58061	3.643	1.514	12.935	-1.6151	4.2454	2.2506	4.7437	7.6344	0.19343	0.15309	3.7034	-3.7233	-3.0229	3.7386	0.50902	-0.56769	4.3013	5.6365	0.41034	4.7888	2.8097	3.016	-0.35718	2.083	-1.7974	3.5999
-7.128	-9.7387	-8.2402	-8.3649	-3.5412	-11.102	-8.4483	-8.7297	-6.338	-8.1749	-12.337	-4.5268	-9.2319	-8.5405	-8.2615	-7.4259	-9.76	-7.8217	-9.8119	-12.119	-6.9929	-6.1501	-12.712	-9.0037	-6.836	-10.697	-8.999	-7.2582	-9.0074	-4.46	-9.1247	-3.9555	-3.2404	-10.043	-6.3898	-8.2061	-10.798	-12.195	-11.933	-10.102	-7.605	-5.4213	-11.017	-11.856	-5.8013	-7.9287	-3.0547	-10.083	-10.317	-7.5134
-4.8469	-4.3311	-4.0861	-6.2507	-7.9944	-5.3737	-0.41682	-3.9713	-5.2508	-1.3299	-2.297	-5.9903	-6.9616	-4.1874	-6.3216	-8.9351	-4.199	1.6104	-3.5945	-7.2112	-3.2137	-2.6344	-7.0304	0.62762	-6.2214	-3.2451	-3.3764	-5.667	-0.61096	-2.552	-3.3993	-3.3882	-5.7077	-6.7127	-8.1024	-4.482	-4.2105	-5.6884	-2.9426	-7.153	-2.494	-3.951	-1.8644	-1.653	2.5931	-2.6923	-4.0779	-7.0221	-2.1487	-8.006
-13.703	-9.6973	-10.886	-11.573	-12.255	-13.09	-17.535	-19.344	-8.8003	-13.13	-13.376	-9.7308	-11.217	-10.05	-12.708	-12.376	-11.873	-10.698	-14.922	-11.298	-12.385	-10.119	-14.777	-13.05	-9.6077	-10.231	-12.408	-14.702	-14.275	-14.039	-9.5532	-15.699	-9.2006	-16.273	-11.054	-12.127	-11.732	-14.511	-12.902	-14.772	-13.166	-19.017	-12.333	-17.631	-15.037	-14.208	-9.8865	-12.687	-12.747	-13.248
-2.7385	-4.683	-4.5281	0.33855	-3.2829	-3.801	-1.9348	1.051	-1.5461	-5.6676	-1.9978	-2.3917	-3.0382	-2.8682	-6.29	-1.5801	-2.0238	-5.4071	-4.1512	-3.0952	-2.7772	-1.6482	-8.5753	-4.0012	-2.4106	-3.9714	-4.7517	-0.56349	1.2698	-2.4964	0.34655	-3.4495	0.19015	0.56999	-1.3804	-5.3505	-2.8631	-3.1117	-5.9548	-0.57363	-2.8234	-6.6086	-4.6211	1.1043	-1.4955	-4.6206	-4.3108	-4.7488	-3.321	0.31195
-8.1091	-10.703	-8.6194	-3.2239	-12.271	-11.086	-11.977	-15.528	-13.216	-9.8188	-8.9349	-5.2626	-8.2594	-8.8173	-12.153	-7.8393	-4.1909	-13.168	-11.66	-6.7339	-12.466	-7.9164	-10.987	-9.6309	-10.545	-5.2029	-6.4642	-4.819	-5.6712	-9.8476	-9.0746	-8.0455	-11.464	-11.844	-11.813	-8.266	-7.7917	-4.9567	-8.3771	-5.7926	-4.6998	-6.8034	-10.083	-9.4996	-11.793	-9.6695	-11.061	-10.51	-6.8725	-6.3625
-9.7073	-11.232	-13.348	-13.515	-8.2866	-10.726	-3.298	-5.3351	-7.1948	-9.708	-13.541	-10.248	-8.4626	-8.7958	-7.6835	-8.165	-6.8838	-12.15	-8.3002	-7.709	-9.0797	-9.6642	-9.6359	-14.231	-10.049	-10.983	-6.2603	-5.1115	-3.953	-14.633	-10.507	-8.1751	-8.7007	-10.486	-10.602	-7.4189	-12.598	-8.9926	-9.8315	-7.2962	-8.4534	-8.7754	-11.869	-5.927	-4.8298	-12.888	-7.7537	-9.8177	-6.0209	-9.6386
-1.6943	-5.7676	-5.5012	-2.8317	-2.206	-4.8182	-6.1589	-1.8848	-5.0157	-3.1922	-5.1656	-3.7754	-2.5601	-0.76193	-1.6913	-1.0636	-4.405	-5.5997	-5.2779	3.476	-6.5339	-4.5108	-5.1118	-2.8081	-3.8684	-3.3527	-7.6768	-4.9531	-7.5692	-4.8998	-0.15851	-0.59461	-7.5163	-3.3851	-2.6213	-6.2792	-4.5352	-6.6164	-4.6459	-3.0867	-4.6752	-7.3681	-6.4373	0.89872	-2.7868	-3.979	-9.5837	-2.6872	-6.5896	-8.7717
6.7896	7.3465	7.6663	9.48	10.456	7.1398	10.932	5.4755	10.006	6.4089	8.2783	9.068	7.1987	9.3395	6.4288	9.5743	11.503	5.7464	8.8803	8.8451	5.3573	3.4664	4.3825	7.3464	7.2485	13.223	4.1008	8.6117	9.5599	15.704	9.1875	2.2094	5.5822	4.8709	8.1558	5.8809	5.5956	6.4262	6.2845	7.3589	7.83	5.9795	3.3797	5.0859	9.1851	8.1192	4.7812	7.1649	4.7893	4.9717
-6.2336	-11.361	-6.4137	-7.1162	-8.4915	-5.902	-11.715	-8.0341	-4.6174	-9.7923	-4.4235	-11.982	-7.7699	-9.011	-11.176	-12.012	-5.3815	-8.2291	-9.1209	-7.1479	-9.1139	-7.0201	-6.2224	-5.3078	-9.2242	-4.9819	-8.2289	-5.9394	-7.8727	-7.0948	-8.9822	-7.8451	-9.9288	-9.0165	-10.48	-8.9154	-7.7348	-6.0784	-2.2557	-8.5528	-3.6888	-10.353	-10.553	-8.0774	-6.8837	-5.3599	-4.7694	-8.8163	-8.1645	-7.4765
1.5114	2.1014	-4.4632	1.3739	-3.8925	2.5724	-0.20447	0.76017	-0.47776	1.9885	3.4924	0.003801	-1.8712	-1.3439	-1.2557	-3.8661	-5.8567	-3.5123	0.44976	0.22874	-0.46385	2.066	-3.3183	-1.223	1.1482	-1.2052	2.4897	-1.2183	-0.12934	-2.2381	-0.056587	0.58301	5.4103	0.55293	3.2436	-1.3183	-1.4905	-7.139	2.8476	-3.4146	-2.6778	3.8604	-0.78316	-1.4605	2.2231	1.0873	-1.7002	-8.4044	-1.4993	-1.6892
-6.8085	-3.8801	-1.6047	-2.1575	-5.0878	-5.7021	-2.7329	-1.5776	-1.3078	-5.2666	-1.1852	-3.9221	-5.8447	-4.079	-3.4478	-3.6056	-6.0978	-4.4005	-3.1222	-1.762	0.40984	-5.8762	-2.2058	-4.8479	-0.46572	-3.3211	-0.86186	-4.5607	-1.0772	-3.5278	-1.6269	-6.3861	-3.8114	-2.2213	-7.1004	-7.6711	-3.6527	0.23547	-1.9427	-4.6979	-5.158	-4.9516	-1.3585	-6.6334	-3.4071	-4.0437	-1.5845	-4.2083	-6.1517	-3.4335
-5.0883	-2.2904	-1.0715	-1.951	-5.261	0.30371	-0.69325	-5.6651	-2.0638	-2.6731	1.057	-2.082	-4.6038	-0.63474	-1.6699	3.2805	-5.3367	2.2145	-1.6185	0.31297	-0.16635	0.6979	-2.1614	-3.9077	-0.62916	-2.3152	2.4593	-5.0284	1.5461	-2.4383	-7.5459	-1.742	1.1669	3.2806	5.0728	-2.253	0.58253	-3.9007	1.2266	-1.6657	3.3446	-2.1359	-5.0969	-4.0078	-4.2049	-1.4521	-0.053581	-2.6588	-6.0311	-5.6016
-18.249	-12.97	-12.284	-14.409	-12.055	-13.05	-11.407	-11.014	-9.939	-17.596	-16.414	-13.639	-16.274	-16.879	-17.665	-16.565	-15.131	-10.758	-13.605	-16.873	-14.495	-16.961	-12.996	-10.837	-11.976	-14.834	-17.154	-16.589	-11.451	-15.423	-15.862	-11.833	-14.438	-13.476	-17.199	-13.959	-11.317	-15.257	-17.954	-16.89	-14.556	-13.409	-12.048	-15.757	-11.811	-13.853	-12.242	-12.027	-12.271	-14.746
5.3978	6.4774	4.6277	6.7252	5.4986	2.7624	8.8404	7.8725	4.8323	7.4259	10.693	8.3355	9.3092	5.4408	2.9521	9.3727	6.4471	7.5077	4.979	5.3395	11.576	11.098	5.4401	9.8925	10.153	4.2033	7.0273	10.457	5.8349	6.3895	8.4691	7.4147	4.4185	5.05	7.6293	7.3284	3.9298	5.1817	6.4349	6.3564	5.8344	4.9053	6.3609	7.3752	6.7961	3.2652	3.7613	4.145	7.1338	6.7002
0.23263	-0.95914	0.71623	-5.0134	-5.5475	-1.7537	-4.0139	-1.4812	-2.251	-3.6638	-3.4705	-2.6368	0.53617	0.8572	-0.12823	-4.1213	2.7689	-2.4421	1.3859	-6.2189	-5.8827	-1.0139	-0.20859	-5.2173	-2.8131	-1.478	-3.4281	-0.033258	-2.739	-4.3827	-5.9873	-2.8553	-0.083996	-2.5666	-2.759	-4.2358	-0.43766	-7.1245	0.57204	-2.3368	-4.8215	-2.666	-2.8128	2.1883	2.4355	-1.6284	-2.8196	-3.2191	1.1476	-1.1474
1.5561	-2.9125	-0.59955	-1.1266	-3.9766	-0.35735	-1.7467	-0.82776	0.68151	-1.957	-1.9255	1.8065	-3.5649	-0.53683	-2.3183	0.1786	-1.0488	-0.50967	2.93	-3.1281	-1.7711	0.27727	-1.5868	-3.1111	-3.8265	-4.6843	-1.3967	-2.956	-1.7366	-1.23	-1.3937	-0.6252	-1.8837	-2.1708	1.0469	1.1922	0.083704	0.097914	2.8041	-6.0929	0.51542	-2.3901	-0.83384	0.39321	0.22365	-1.9224	0.24407	3.7505	-5.9523	-2.159
6.1376	3.2609	3.2766	7.6264	3.6684	6.5009	7.9755	8.0593	7.8787	7.1427	6.3344	7.1927	6.5639	5.8074	6.4868	3.7045	6.2873	7.1811	5.9736	4.6718	4.1202	1.4139	5.1388	13.55	7.7407	5.2399	7.1294	3.7229	4.1434	7.1885	8.9474	7.2162	8.0104	7.9543	3.5341	7.4728	2.582	2.972	4.8267	9.3769	7.983	7.3332	9.5227	11.548	4.724	6.1059	10.986	9.7674	8.3557	3.1061
-9.3101	-10.116	-6.5874	-11.415	-5.9428	-7.8707	-6.8323	-7.6421	-7.7678	-7.5072	-13.077	-8.237	-8.7694	-8.3463	-8.641	-8.5473	-8.1718	-10.79	-8.6051	-6.8148	-11.104	-7.1109	-7.7938	-11.5	-6.4743	-12.883	-7.7332	-14.311	-12.556	-11.66	-9.4115	-8.727	-3.5778	-7.3877	-7.8773	-11.456	-5.5626	-8.4244	-10.522	-6.5156	-12.41	-11.512	-10.87	-8.4222	-12.54	-8.4007	-9.4667	-14.441	-7.7063	-4.2006
-2.5475	0.80142	-3.4849	-2.7514	-2.8296	0.44763	0.25712	2.3289	-4.6538	-1.6542	-4.8189	-1.1269	-3.6078	-1.9966	-1.9512	-1.7237	-2.0927	-0.227	-5.5462	-1.2458	-4.8076	1.2414	-1.8463	0.59072	1.6775	-1.9555	0.79553	-2.9675	-1.2993	1.1877	-2.7395	-2.7831	-4.0994	1.9945	-7.7121	-1.2764	2.9571	3.2372	3.0744	-4.0052	-4.7967	-5.9827	0.99262	-2.4039	-1.8502	0.6931	-3.1769	2.9781	-3.0135	-0.75347
0.63708	4.6566	-2.7703	3.6991	5.7123	-0.18307	1.1416	2.8362	1.9177	2.6449	2.8857	8.0184	-0.3119	1.9789	-0.072914	11.191	8.9428	3.4737	-1.0806	1.5079	5.2815	5.6568	3.9258	2.364	2.7182	4.927	5.1001	5.2967	4.215	2.0209	4.641	6.4881	4.9917	1.8307	4.5634	3.5856	0.90201	9.5336	2.7985	1.8371	0.31187	0.8185	2.0102	4.52	4.6654	7.3954	1.4595	4.4219	2.3583	5.0671
0.24756	-2.9917	-2.8343	-2.9444	-2.2189	-3.151	-5.5389	-2.0467	-6.3511	-3.159	-5.6786	-2.8755	-5.6765	-0.71717	-2.5509	-8.4554	-0.99238	-3.9702	0.014486	-6.0592	-4.8257	-4.1286	-4.3195	-3.2923	-2.914	-4.3865	-4.877	-2.7317	-2.6423	-6.0768	-0.93484	-0.6962	-5.5181	-7.1438	-6.3745	-7.0121	1.1194	-5.9052	-1.7405	2.2186	-5.4687	-1.9861	-5.7662	-2.5212	-0.46097	-3.2455	0.7972	-5.0804	-4.9046	-1.1869
-17.161	-11.683	-14.533	-16.841	-13.539	-11.164	-16.725	-14.113	-12.867	-17.54	-13.834	-17.025	-12.959	-18.953	-16.374	-13.946	-11.241	-12.907	-10.084	-13.151	-14.778	-12.316	-17.436	-12.151	-12.919	-13.945	-15.655	-13.836	-12.127	-10.953	-15.979	-16.207	-13.986	-13.364	-13.627	-12.18	-15.97	-15.825	-14.581	-14.039	-10.812	-16.136	-11.387	-17.335	-13.918	-16.301	-12.927	-15.469	-13.118	-14.164
0.25414	3.39	-0.67875	4.5272	1.4286	5.6267	6.7487	3.364	3.1637	2.7844	-1.7284	5.3197	-1.5626	0.83175	1.0837	1.5882	2.934	-2.7458	-0.40095	5.5429	1.977	6.1074	0.47431	0.24377	2.3036	-0.46341	-2.1602	1.0818	1.5037	1.6618	2.5315	2.4898	7.4541	3.1466	1.9447	1.4647	4.1185	3.8566	2.4839	1.4712	1.4549	-1.0729	0.41093	1.6972	3.3961	1.8125	1.6659	1.7472	3.6347	-1.3928
-0.79475	-3.0889	-1.6232	-5.3018	-4.7055	-1.3074	-1.2365	-0.99061	-0.84576	0.87168	4.2669	-0.3511	-4.6407	1.4693	-2.6988	-2.9723	-0.77059	-3.8274	-3.6079	-3.6756	-3.2477	1.0221	-2.0386	3.7673	-3.8517	-4.4286	1.3198	-1.3927	1.8171	-0.80395	-5.0698	-5.6671	0.16075	-1.0983	-1.9876	-1.0573	-3.6218	-1.964	-2.0992	-0.61734	-5.5367	-0.22679	1.2337	-1.3091	0.2793	-1.5872	1.9683	-2.2113	-2.6433	-0.64319
-6.1826	-0.61707	1.9786	-3.4777	-1.4877	-2.5504	-3.6644	-6.1232	-4.2883	-1.196	-2.5494	-2.9216	-4.5463	-1.7606	-4.4024	-2.027	-2.1584	-5.5725	-2.5533	-4.5643	-4.6991	-0.095864	-3.3393	-2.2586	-4.7282	-5.5907	-4.0504	-6.7501	-6.8128	-0.33683	-5.6555	-7.0136	-4.7402	-1.6038	-2.863	-0.46546	-6.0721	-3.7361	-1.4398	-5.4508	-5.6134	-3.5529	-2.731	-1.8139	-5.9877	-2.2381	-1.6772	-4.5861	-4.1845	-3.0421
-1.3336	4.7922	-2.9622	-0.085879	0.18218	-0.23149	3.7607	1.3788	1.5835	1.8974	4.1943	3.6565	2.1707	2.478	-3.4822	1.5152	0.90451	-1.5591	-0.46458	0.80231	-1.5696	0.38855	2.0228	-0.72656	3.2584	2.1337	2.1953	0.63543	-0.77673	2.3148	3.8422	3.3563	0.63628	-0.81774	3.9784	-2.3933	1.9234	4.7738	1.8729	-2.4636	-2.6534	3.8503	1.6793	1.5216	-1.4728	8.2945	1.7076	1.4827	5.3291	1.3328
-3.0574	-3.3801	-2.1444	-1.6881	1.3394	-3.8586	-4.605	-0.41334	-3.001	-1.5201	-4.6137	-3.303	-3.8508	-7.3436	-3.3517	-3.7395	-2.6139	-1.6408	-1.1764	-2.6313	-1.5981	-3.7286	-0.36008	-1.1281	-2.6162	1.2456	-4.7964	-4.0286	-1.0443	-0.038965	-1.1388	-1.8556	-4.8281	-2.4084	-0.81326	-2.2033	-3.5979	-3.0624	-2.1491	-0.09087	-6.0143	-2.318	-2.7539	4.885	-4.645	-1.4379	1.3559	-2.7178	-5.1156	-7.5343
-15.961	-10.18	-8.1252	-9.2123	-4.4055	-6.767	-10.423	-4.6387	-8.2021	-7.1676	-8.8648	-8.429	-9.2836	-11.228	-7.6472	-6.4486	-10.99	-9.7134	-7.1937	-6.2448	-7.2407	-7.7981	-8.5495	-11.989	-8.7533	-16.46	-6.3982	-8.3435	-7.0603	-11.347	-3.5949	-12.927	-8.8783	-4.9157	-3.242	-8.5919	-7.1065	-8.2955	-9.1855	-9.6428	-5.9383	-9.8058	-5.6141	-7.2244	-14.775	-10.174	-8.3291	-9.8704	-12.651	-13.959
-16.31	-17.138	-9.7924	-11.849	-9.5509	-13.862	-14.817	-12.344	-12.227	-11.98	-10.964	-13.542	-14.541	-14.177	-12.121	-13.435	-15.301	-13.83	-9.9221	-9.9339	-11.724	-12.42	-13.064	-20.126	-11.66	-11.889	-17.231	-14.021	-9.5745	-15.648	-13.752	-10.97	-16.039	-11.33	-15.561	-13.014	-14.88	-11.798	-11.285	-14.854	-13.48	-13.029	-10.473	-12.152	-9.8808	-12.574	-14.183	-18.027	-16.314	-11.562
-12.382	-15.175	-12.933	-10.21	-11.77	-13.722	-12.674	-13.263	-9.6504	-12.919	-4.6484	-12.542	-13.153	-14.447	-11.087	-13.455	-9.7687	-17.26	-11.028	-13.837	-10.311	-8.8537	-6.875	-11.147	-11.313	-9.3724	-14.031	-12.219	-17.532	-8.2626	-9.6598	-17.815	-13.988	-12.1	-9.5354	-7.1488	-10.567	-15.622	-13.263	-10.947	-13.808	-18.064	-11.129	-14.685	-11.34	-8.0996	-12.232	-12.506	-9.5295	-8.6349
-1.4869	1.7775	2.3631	2.7644	-1.5506	3.1098	2.4478	-1.0275	0.62908	1.4003	7.6107	4.5131	2.9794	6.351	-3.5483	4.7044	2.8023	0.56706	2.0216	5.9435	1.1527	4.4332	2.4986	2.0109	1.898	-2.7067	4.1349	-1.0918	2.8896	0.84037	1.9807	0.30856	1.1868	5.3899	-2.0642	-1.3374	-2.9929	2.3721	0.12202	1.5956	4.5347	3.5971	2.231	5.6385	1.1555	0.50375	0.99424	1.6556	4.7105	-0.021484
2.3201	6.9406	1.7698	3.5296	7.3869	1.7434	4.2165	7.5386	8.0973	4.4433	8.5169	5.1901	2.5572	5.934	11.929	1.2076	8.8851	3.8888	7.4552	3.6733	7.293	5.3641	8.2459	4.316	4.4852	4.9825	1.8448	6.9144	6.3038	7.0526	4.3088	7.5065	1.7647	-1.966	6.9004	4.4975	3.3922	-0.23027	9.0192	10.291	9.2587	3.1992	7.1377	5.6395	5.2838	7.8074	2.0894	7.938	-0.26297	1.0749
-6.4733	-10.714	-10.459	-15.803	-8.6242	-10.514	-8.3646	-11.812	-14.204	-15.3	-14.411	-10.845	-13.023	-8.8969	-11.437	-13.125	-10.041	-12.353	-10.633	-13.003	-9.3191	-9.2621	-13.303	-14.891	-13.296	-8.0215	-10.491	-9.8079	-9.0849	-16.346	-12.728	-11.35	-15.368	-11.968	-9.2241	-11.086	-9.3896	-5.4099	-14.152	-11.216	-13.696	-9.7215	-9.8367	-6.0145	-10.425	-14.426	-9.7721	-9.4026	-10.576	-12.811
-14.687	-10.764	-12.015	-11.953	-10.813	-11.306	-14.214	-10.25	-12.844	-8.0059	-13.507	-16.25	-9.3916	-12.33	-10.062	-11.382	-17.19	-11.999	-12.67	-15.542	-8.2375	-9.8394	-12.36	-11.494	-9.2133	-13.097	-9.5934	-16.361	-13.157	-11.156	-8.8086	-13.402	-10.601	-9.8808	-7.762	-12.303	-11.304	-10.799	-15.871	-12.537	-9.6071	-12.536	-6.6857	-9.4054	-15.266	-14.34	-10.586	-10.634	-12.114	-11.844
-4.2063	3.3814	6.7527	0.74982	-2.6412	-0.51049	-1.1712	4.1196	-1.0191	1.1781	0.11605	-0.17942	-1.4704	0.58421	6.42	0.017913	-1.2781	3.4952	0.4402	-6.8944	2.8429	-0.91306	-0.8666	-0.91441	0.59431	-3.1626	-4.1418	1.7436	-2.6247	1.0615	3.2266	1.9805	-0.10787	-2.1863	1.3526	3.7119	-2.2726	1.4678	-1.8802	-1.8896	-2.4395	0.60691	5.4567	-0.30358	-0.90147	0.60114	-4.1542	-0.81497	4.042	2.6321
-6.7554	-3.6862	-1.5476	-0.55868	-2.471	-2.6298	-2.0337	-2.7714	1.6231	-0.3104	0.16672	-5.9405	-0.78292	-3.885	-1.7385	-4.4264	0.21375	-2.9925	0.40195	-1.6866	-2.3051	-5.0687	-0.14319	-0.077782	0.01636	-4.2644	-0.90098	-2.1272	-1.7482	0.79781	-4.8759	0.97454	-6.7133	-1.8897	1.065	3.0874	-3.5995	2.8265	-1.002	0.28491	-4.988	-2.3354	-3.9941	-0.37243	-2.9708	-1.3965	-3.9625	-2.7647	-3.6482	-1.5382
-6.3811	-11.401	-5.3038	-1.3387	-10.252	-10.023	-11.509	-5.7239	-10.091	-8.3853	-3.4462	-10.288	-10.039	-8.9175	-9.4843	-10.201	-1.6233	-11.194	-12.01	-6.9174	-7.9376	-7.8805	-6.6765	-8.7915	-9.01	-10.661	-4.2487	-11.427	-10.047	-6.7425	-8.1582	-11.746	-15.413	-6.7216	-6.5175	-5.7601	-15.087	-7.7435	-7.8482	-11.184	-5.4537	-3.4468	-5.1315	-7.9771	-7.3118	-7.9164	-5.1684	-8.4998	-7.2432	-7.6616
-6.8354	-3.0941	-2.4685	-5.7967	-5.2302	-3.317	-1.001	-3.2088	1.0208	-3.5114	-1.9013	-6.9102	-6.0247	-2.1575	-5.0154	-1.6196	-4.4155	-7.3441	-2.3549	-8.9436	-5.7514	-6.2793	-4.1722	-4.014	-6.9688	-5.9843	-2.6525	-4.4081	-1.528	-4.4544	-7.073	-2.5252	-2.2637	-5.7796	-2.6579	-2.3857	-3.8545	-1.5474	-4.5279	-8.4546	-1.7253	-2.3207	-3.1042	-5.3768	-5.0977	-0.57556	-4.1177	-5.6071	-1.6269	-2.4559
-7.1313	-9.2287	-10.108	-7.5953	-11.924	-7.8485	-9.8889	-8.2035	-5.3207	-5.6616	-7.3297	-6.673	-1.3507	-11.564	-9.5126	-9.244	-9.3238	-6.9633	-6.2419	-10.317	-11.998	-3.684	-6.402	-8.2484	-6.8001	-4.1267	-10.162	-6.2687	-4.9401	-10.015	-8.3311	-6.2884	-8.0708	-9.9461	-4.3844	-8.8849	-12.425	-11.749	-3.7491	-5.6795	-3.8898	-5.8869	-5.6777	-6.9657	-10.312	-5.9046	-8.2342	-5.0975	-4.4827	-11.878
-3.1615	-3.5614	-2.0079	-0.32218	-1.1109	1.0906	-5.1352	-0.15291	-7.5827	-5.8295	-3.5534	-2.9526	3.0435	-6.0581	0.68468	-4.0695	2.5789	2.6818	-0.092554	0.018949	0.14481	-2.7064	0.87862	0.5326	-2.5022	-1.0689	-1.7138	-1.9151	1.6123	-1.6426	-1.3516	0.44588	-5.0097	1.5287	0.93344	4.4013	-4.9518	-3.2799	-0.82605	-5.4264	-1.3103	-1.5036	1.5591	-1.4594	-1.3435	0.16152	-2.3868	-2.3013	-1.0392	-1.3132
-1.9802	-5.2984	-2.0158	-1.6959	-5.3396	-1.9897	-3.4715	-5.2587	-7.002	-5.9629	-3.5307	-5.3397	-6.5669	-2.9329	-1.4903	-1.0498	-3.0037	-2.3794	-0.02233	-5.1983	-0.4044	-7.7819	-0.36861	-0.58782	-7.317	2.5493	-6.9548	-4.608	-0.97234	-3.6059	-1.8464	0.053187	-4.2398	-1.1158	-5.6324	-2.7047	-1.9639	-7.9385	-0.72753	-6.8546	0.81832	-3.2421	0.22903	-3.0534	-1.4844	-0.74557	-2.1064	-2.6951	0.23881	-7.3115
0.9689	-2.0919	2.2881	3.504	0.51676	-3.1342	-0.51489	3.8975	1.7905	0.082463	-1.0812	1.3636	-1.4071	2.9974	0.032963	2.9474	-0.40095	1.8311	-1.0418	-0.63545	-0.54008	1.0748	2.0479	2.0367	0.78809	0.0042113	1.8318	-0.93502	3.2012	1.9645	2.4768	-1.6081	0.75723	-5.098	-2.2005	2.3424	1.2802	-3.4717	-2.8677	-3.1187	1.7164	-0.54852	3.024	-0.95568	-4.6591	0.13787	-4.4829	-2.3194	0.62059	0.67857
-7.6427	-9.7545	-3.3779	-6.2223	-14.736	-10.234	-11.738	-8.4082	-11.246	-8.0474	-10.228	-9.5928	-11.611	-10.806	-12.557	-9.1893	-12.674	-6.2936	-8.302	-9.6831	-8.5528	-8.5003	-10.13	-14.687	-11.119	-11.772	-6.3477	-12.026	-9.6042	-10.237	-3.9997	-10.201	-9.7452	-8.4878	-10.941	-9.6508	-9.4831	-10.979	-14.844	-13.511	-13.531	-9.3894	-11.558	-11.809	-8.4427	-8.733	-9.7407	-12.21	-11.421	-11.077
-1.4661	-3.674	-9.5637	-4.3592	-2.7972	-5.2513	-8.7828	-3.1416	-4.3457	-3.5968	-5.038	-4.9995	-1.0829	-5.3285	-5.1037	-3.7378	-6.3623	-3.8819	-3.3554	-1.102	-4.9703	-5.5298	-0.90385	-7.4665	-0.98336	-5.7279	-6.4971	-4.7111	-6.6961	-2.624	-2.7517	-3.9835	-1.8111	-5.8323	-8.5547	-6.7931	-2.9666	-5.4961	-9.6907	-9.3562	-7.5386	-7.1327	-2.5496	-6.5924	-1.0429	2.0116	-5.7784	-7.3932	-6.6748	-3.4056
10.278	7.0775	5.7864	5.0828	9.794	5.7554	2.8245	9.2061	4.2665	9.8945	4.7675	7.1101	7.9564	10.1	11.193	6.9823	7.9394	8.9227	9.0427	8.9482	9.189	5.5241	7.4295	10.771	12.414	8.4405	8.3313	10.567	9.1714	5.5213	6.2022	10.11	4.9764	12.431	8.7355	8.3838	11.547	9.3348	7.6189	10.242	10.833	7.1357	6.467	9.9308	9.4339	7.8871	8.2201	4.1878	10.57	3.2558
1.2351	1.0129	3.57	-4.7711	-1.9756	-1.6025	-1.2213	-2.0454	-3.1833	3.4757	-0.87868	1.7603	-3.4783	3.2099	5.2478	2.7384	-0.71176	-4.9264	-1.2712	-2.2762	-2.7359	2.5318	-3.5769	-2.2707	-2.7413	-0.07322	-2.4006	-1.7764	-2.6644	0.45848	2.5528	0.40203	-6.9473	-0.31428	3.4429	-2.8551	-0.11875	4.8881	-1.2037	-3.7252	0.59672	-1.6084	-4.3556	0.27046	1.9581	-3.6955	1.6346	-0.11417	-3.2587	0.18217
-13.581	-8.7846	-10.624	-9.8641	-17.155	-8.1538	-7.0772	-13.192	-12.737	-13.396	-17.16	-10.973	-14.138	-13.223	-7.595	-13.508	-11.386	-7.0991	-14.804	-9.4091	-10.127	-12.374	-12.612	-10.526	-12.353	-12.128	-15.652	-16.552	-13.622	-11.86	-13.593	-7.1592	-12.215	-10.589	-11.399	-11.827	-10.768	-7.4797	-14.037	-10.563	-10.187	-10.336	-10.337	-13.833	-10.604	-8.9827	-10.96	-10.611	-11.607	-11.075
-6.749	-7.0708	-8.1145	-4.2673	-9.9767	-11.625	-9.0037	-5.3476	-9.8698	-11.506	-6.7622	-8.4237	-10.462	-5.6684	-11.489	-6.7947	-10.193	-17.394	-6.5015	-7.7772	-7.4736	-12.974	-11.096	-4.4308	-11.102	-13.866	-12.779	-7.0052	-9.5316	-10.43	-4.6232	-8.1515	-11.191	-12.002	-7.2623	-10.39	-9.5906	-10.056	-9.4546	-10.715	-7.5075	-8.6781	-13.788	-5.6503	-8.1355	-10.788	-8.5448	-8.5285	-11.175	-4.2602
2.1381	-3.6393	3.4549	-0.60052	-4.3346	-4.3434	-2.8068	-0.28567	-4.3461	-3.032	-4.1046	-4.8401	-1.4102	-6.0948	-3.3331	-1.7911	1.1136	-2.6738	-4.7149	-0.65817	-5.5576	-5.4171	-2.5714	-3.2185	-6.8515	-2.7536	-1.1604	-1.2755	-4.5015	-2.1804	-2.0762	-8.5833	-3.713	-2.9347	-4.6358	-2.0552	-4.9366	-4.0963	-4.215	-1.9385	0.742	-4.5045	-0.10086	-2.6932	-2.5948	-6.6592	-5.4184	-1.2851	-0.78155	-7.5562
0.38527	-2.0304	1.4519	-5.4875	1.6396	-0.49327	-2.7643	2.3383	0.96856	-5.5233	0.74883	1.6681	-1.9786	-0.052434	0.19836	-2.4519	-3.2977	0.64421	1.2127	-1.1359	-2.988	-2.2339	-2.6083	-2.7766	1.055	-5.8147	2.1881	0.32413	-0.28911	3.1917	2.7103	4.0054	-0.68471	1.1146	-2.391	-0.57499	-2.4993	2.4141	4.3378	3.5741	-1.4536	-0.66501	3.0933	-1.0387	3.2526	2.0405	1.6163	-2.4952	-3.7263	-3.6394
-15.913	-15.161	-3.9522	-7.7448	-10.077	-12.645	-11.856	-14.647	-11.421	-12.927	-12.01	-11.776	-11.563	-12.657	-8.1961	-12.262	-8.1525	-15.582	-9.7758	-4.9259	-9.2136	-13.951	-7.1532	-12.991	-8.2403	-13.048	-9.8059	-9.6965	-10.784	-8.7818	-8.516	-10.571	-8.709	-9.5004	-8.9374	-13.123	-11.822	-12.431	-9.3618	-12.71	-11.237	-9.9532	-10.771	-10.618	-12.963	-8.7119	-13.558	-10.729	-12.635	-10.25
-17.97	-15.547	-14.371	-12.189	-11.275	-12.372	-19.326	-17.968	-14.317	-15.857	-12.908	-13.731	-17.157	-15.22	-13.416	-17.526	-15.36	-14.992	-17.739	-19.159	-15.057	-10.746	-18.18	-15.691	-13.168	-17.511	-16.125	-10.113	-16.356	-15.098	-16.61	-15.377	-15.547	-9.372	-17.101	-12.591	-11.315	-13.918	-16.741	-13.443	-12.403	-14.32	-14.521	-15.793	-12.357	-14.576	-19.768	-13.338	-11.677	-13.577
-6.1948	-12.789	-13.881	-11.985	-15.946	-11.541	-12.505	-8.4711	-11.142	-12.098	-9.305	-13.121	-9.3523	-15.073	-10.947	-8.036	-9.9184	-10.772	-15.191	-5.7576	-7.004	-9.9186	-13.017	-11.193	-13.416	-11.661	-8.5517	-11.65	-9.4817	-13.19	-10.354	-9.8807	-12.079	-7.8154	-10.843	-10.925	-13.279	-12.442	-9.7075	-11.315	-11.778	-6.4605	-11.074	-16.568	-15.59	-10.709	-14.273	-10.535	-14.896	-13.863
0.054232	4.2903	1.2194	6.9274	3.7592	0.87994	-1.2673	-1.4009	5.3886	0.75946	8.6577	1.9409	-2.7873	3.9721	1.8768	-3.2328	0.5711	5.2822	4.7953	5.818	-3.3403	3.4785	-2.1086	3.3384	0.39723	5.7676	1.1193	1.3589	-2.8004	4.813	2.3449	-1.2055	5.9641	7.9824	5.0613	4.5408	0.57969	1.6204	-4.3278	0.61862	7.558	5.5	4.9617	1.3356	3.1951	6.1806	2.9483	6.2247	6.0504	4.3067
6.5169	6.4745	1.9229	0.96735	6.8853	2.7125	7.0772	9.6206	2.4614	6.2381	2.2132	3.8047	0.14171	4.8791	6.7408	5.3556	6.2437	7.6014	4.0618	3.4211	4.0792	3.7605	8.0522	5.7187	0.20806	3.5102	8.1163	5.2962	0.15206	4.8925	4.2563	5.7574	5.581	0.89588	5.5829	1.4618	9.0575	5.5499	6.0035	4.333	5.3782	1.7149	7.1203	5.6475	9.5039	2.2673	5.9352	1.9995	2.5507	4.3342
-0.93305	-3.759	-2.8918	0.03915	2.0437	-5.475	-2.4515	-3.684	0.14154	-2.1184	-9.7568	-2.9781	-0.92385	-2.5044	-3.8304	-0.3809	-0.26759	-4.8242	-0.7631	-4.4985	-0.50803	-5.6768	-1.6432	-4.0744	-2.5025	-0.50016	-4.8	-2.6827	-0.068823	-1.0255	-2.1035	-1.2147	-1.0359	-3.545	-1.691	-6.6547	-3.4302	-6.8625	-0.35935	-4.1322	1.0529	0.3184	-4.0607	-4.9138	-5.045	-6.7767	0.10866	-1.3914	-2.4497	-1.866
1.7469	1.8309	0.75518	2.0149	-1.4358	1.2185	3.8598	-3.7902	-0.69003	5.1427	0.99327	-0.7847	1.6494	2.0857	4.9411	1.6979	1.5569	3.1684	6.8697	2.9515	2.2184	1.1074	5.2036	3.5353	1.077	-0.56025	-4.1555	-2.2656	-1.1347	3.5001	1.0268	-2.0032	3.259	2.3528	0.77554	-0.33727	0.53145	6.0366	4.8411	5.1989	-0.44232	2.9709	-0.01294	-1.1205	8.7258	1.7382	-0.84975	-2.2116	2.6176	-3.9964
1.7108	0.55643	2.2457	0.75124	-1.5978	-1.4478	6.2175	4.1621	2.0455	2.4354	4.9761	3.9501	4.0097	4.3344	-0.67569	2.2397	7.7185	3.7927	5.6297	4.9611	4.7266	0.2196	5.3263	2.0772	4.857	3.5042	3.0328	0.93679	-0.89583	1.6404	5.9124	-1.8952	3.6631	2.6434	6.3793	6.4563	1.0005	-0.22455	2.6281	7.0109	4.6044	4.5093	-0.27384	3.2158	0.47865	3.5172	2.883	4.8273	4.2717	4.091
0.43259	5.8878	5.305	-0.46383	-0.88453	4.3212	1.6854	3.7704	3.1953	-2.9176	3.1754	1.076	7.0287	-2.2142	1.6524	3.9015	-2.15	7.1998	4.392	0.17017	4.6923	0.15252	3.3999	0.36944	3.2369	1.4065	0.86339	-1.2845	3.3986	-0.16123	1.6725	1.6154	1.3832	2.4313	-0.084416	0.59005	2.6363	1.8586	2.0822	2.076	2.4344	5.7519	2.9653	-1.6259	0.41269	-1.4218	5.7967	1.4568	2.4513	3.0283
-2.0082	-4.4685	-6.2843	-2.728	-2.57	-4.1314	-1.9996	-2.5248	1.1614	-4.7784	-0.53208	-1.5124	-5.9193	-3.4097	-4.0419	-2.1467	-0.18858	-3.5003	0.52812	-3.4604	-0.67235	-1.0806	-4.0438	-0.088163	-3.8919	0.30385	1.7244	-4.0274	2.2844	-5.2732	-2.2574	0.082939	-0.081709	-2.5356	-0.18672	-1.5882	-0.18334	-4.8336	-3.2232	5.3681	-5.0709	-2.5495	-3.5571	3.3415	-1.6179	-0.32466	-0.71569	-4.2917	-6.5485	0.50633
7.8659	7.5742	8.2734	7.2014	4.9447	2.3403	4.1916	7.9733	10.913	8.7318	3.7343	9.8328	7.5923	7.2993	0.091518	9.4992	4.6439	4.374	0.95285	4.4015	8.4423	6.9759	6.4373	9.2778	3.2368	9.6445	9.8563	7.7057	7.0402	6.7077	5.9386	7.2311	6.7724	3.0297	5.4304	8.974	8.6778	8.3788	4.4805	7.657	9.9516	5.6642	2.4479	6.6685	-0.60351	2.2061	6.8356	7.3814	6.2929	2.2763
-2.8143	-4.2535	-4.4758	0.33997	0.46564	-4.8535	-1.4666	-8.4544	-1.3317	-3.7484	-0.37886	-1.0515	0.15234	-3.3235	-6.204	-1.8636	-2.3726	-1.6287	-4.9538	-2.0322	0.6161	-2.9051	-4.6653	-3.5764	1.8579	-1.6764	-0.12812	-4.2012	-1.1341	-0.0049774	-6.1188	-0.63954	-2.1863	-2.2447	0.31491	-1.3273	-0.73437	-3.1429	-2.2211	-2.4306	-4.1938	-2.6085	-0.38273	-4.5097	-0.38593	-4.0296	-5.5611	-0.55641	-5.2451	-4.6766
3.7427	7.3795	7.4877	11.514	6.4889	7.0999	9.2509	12.461	8.4414	5.5459	12.346	6.9433	6.7557	6.8504	8.942	3.19	9.3512	11.82	5.6105	8.1673	7.0124	8.5659	10.177	6.3696	6.5388	6.3101	10.234	11.61	8.9091	10.277	5.9904	7.124	8.2335	9.134	6.5558	5.1336	2.8203	10.772	6.0376	10.772	7.7359	10.502	10.005	9.7748	8.6182	10.086	9.1397	13.337	8.853	9.1161
-10.337	-8.2429	-11.849	-10.215	-5.115	-6.3272	-9.3391	-9.0073	-5.012	-9.9092	-7.3886	-10.514	-15.999	-9.2299	-8.7523	-8.0383	-10.863	-14.355	-6.7886	-5.734	-6.5068	-9.4468	-12.18	-5.8631	-11.54	-8.6033	-5.7498	-8.8017	-9.3656	-9.501	-8.9663	-10.9	-8.2844	-7.6323	-14.392	-3.6562	-7.7668	-11.626	-6.7566	-6.2152	-5.8821	-3.666	-12.052	-7.9672	-9.9583	-10.219	-8.6573	-6.7159	-7.8478	-6.4254
7.3837	5.4681	5.1435	7.4478	7.2506	4.6777	5.8789	6.7387	5.989	4.6583	4.7484	1.9029	2.9491	6.5697	4.1245	6.3797	6.3872	7.0711	8.0742	4.0841	6.3069	6.1293	2.0238	1.0723	4.2231	7.9234	4.3177	3.1103	6.3649	5.1967	8.1815	12.532	4.6976	2.1114	3.9244	3.3282	4.5966	1.369	6.4715	0.16828	3.5336	6.7732	7.6837	2.0456	7.0431	0.023305	5.991	10.396	2.6245	4.4249
-3.6648	-3.7127	-2.3127	-3.4276	1.6345	-2.667	2.3417	-6.2166	-1.2381	-0.55071	-6.7319	-3.2104	3.1442	-0.79027	-1.6987	-4.7315	-2.7858	-2.9023	-2.2274	-1.4927	-1.9158	0.60738	-2.3102	0.12426	-3.0094	-6.3593	2.0698	-2.9752	-0.38294	-2.5902	-2.0824	-1.0771	-4.0581	-4.2802	-4.7257	-3.5082	-3.8168	1.4732	-0.65277	1.1155	-0.0039874	-0.81706	1.9348	-2.6516	2.0462	-4.0282	-1.6911	-6.4243	-1.378	-4.6192
11.231	6.5367	12.017	5.7715	5.2977	5.5849	10.893	11.411	8.2159	6.8272	7.6395	7.029	6.2446	10.252	7.7283	11.833	9.4238	5.8554	8.8842	7.0976	8.5699	8.8	5.9966	8.5426	7.2374	6.004	7.4228	5.7373	9.2337	4.0184	8.298	8.9943	5.5106	1.3761	10.113	8.129	7.3604	10.885	5.7651	7.3102	9.5483	7.5945	7.5634	6.2454	6.8178	12.44	3.0648	6.526	9.9073	9.9643
1.3736	2.8543	3.3215	-3.5155	-1.7408	1.8883	0.80663	-2.6833	-0.6707	-2.4384	1.6027	2.5882	-4.0003	-1.1133	-0.2156	0.56543	-1.7563	3.0771	1.1003	-3.9586	-0.24523	-3.2505	-0.6397	4.9237	-0.89985	2.1719	0.38027	-1.0401	4.9758	3.9999	0.97525	1.891	4.0694	0.59503	0.87759	-2.9427	3.2251	-2.8257	-0.26072	-1.504	-2.3772	-5.8627	2.7391	6.0614	-3.0355	3.0287	0.52307	3.1677	2.7057	1.9846
0.4395	1.0763	-0.23493	-5.3629	1.641	-3.8263	-1.5644	-4.765	-4.9444	-1.5888	-2.8442	3.9366	-2.2108	-5.2301	-1.3789	-1.8325	-7.2589	-3.2	0.62858	-1.1762	-1.1467	0.89576	-1.3823	-2.1125	-2.7747	3.9976	0.4736	-1.3734	-1.4951	-0.93038	-0.55693	-4.3717	0.25088	0.43515	-0.19478	-1.2013	3.5092	-2.7129	3.278	-0.85562	-3.5312	2.0037	1.6945	0.87524	-7.1031	1.2763	-5.6443	-5.9019	-2.2507	-3.0407
-5.0379	-6.461	1.2594	-0.084018	-7.191	-3.0365	-4.1416	0.51198	2.6759	-0.79915	-0.39686	2.0067	-0.019629	3.6989	-4.5929	-5.6845	-1.0587	1.9165	-2.2737	-4.2612	4.7724	-4.8583	-2.703	-2.968	1.4799	-0.70931	-1.0132	-2.3824	2.7372	-4.7963	-5.1732	-4.5262	-2.664	-4.7226	-0.28774	-4.6317	-1.7517	-2.1846	-1.1022	-0.91664	-1.3184	0.19918	-0.098669	0.40975	2.0107	-1.4445	-0.63041	1.0831	-1.8995	-3.5147
-3.9072	-4.8949	2.5133	0.39971	-1.8816	-0.2463	0.70597	-0.51786	3.1659	-1.7671	-1.2654	0.45667	-1.8562	-4.8591	-6.8485	-4.9199	-5.1773	0.39593	-0.52875	-6.1612	-0.92309	1.9162	-3.6347	1.0351	-3.4416	-4.1376	-4.4487	-0.75346	0.4807	-3.0526	2.1229	-3.0139	-2.1826	-2.9726	-1.8425	-3.0478	-3.8989	1.0542	-0.86544	0.19507	-0.52815	-2.6787	-0.65113	-3.5262	4.2338	-1.4986	3.9853	-1.1498	-2.0605	-3.8209
-14.797	-18.912	-15.183	-9.1938	-17.974	-8.919	-11.675	-9.17	-13.655	-15.083	-13.074	-8.3569	-11.737	-11.304	-12.067	-15.648	-10.813	-12.098	-8.6925	-12.727	-14.486	-12.116	-9.9502	-12.129	-13.098	-16.11	-13.081	-17.29	-18.183	-11.376	-11.588	-14.455	-10.728	-15.423	-10.274	-13.197	-16.097	-14.839	-14.559	-15.18	-16.262	-13.839	-13.672	-15.123	-13.824	-9.1016	-12.096	-13.435	-19.161	-15.405
-13.377	-13.641	-15.16	-12.661	-9.7277	-14.392	-8.4607	-10.299	-18.518	-10.598	-11.051	-10.905	-14.121	-9.3022	-9.8301	-14.502	-10.997	-9.3671	-6.667	-12.983	-8.0395	-15.315	-7.9457	-10.638	-13.169	-10.43	-8.4845	-9.91	-12.243	-7.7759	-11.891	-12.486	-10.126	-11.675	-12.938	-12.253	-11.232	-15.962	-14.342	-11.172	-13.141	-15.488	-5.7211	-19.089	-12.463	-11.543	-11.227	-6.9317	-13.09	-9.1316
-9.9807	-11.037	-13.217	-8.9697	-9.2041	-5.7724	-12.241	-8.3507	-5.0702	-9.2492	-6.5879	-15.988	-8.6096	-10.715	-7.2355	-6.7571	-10.813	-9.2999	-7.9356	-6.6214	-8.1535	-7.3699	-9.0037	-10.263	-11.951	-5.0984	-9.5935	-9.5917	-14.064	-8.2318	-10.589	-9.9026	-10.316	-10.645	-8.8051	-10.088	-7.8157	-12.608	-9.926	-8.3068	-12.807	-6.6033	-11.219	-12.614	-12.44	-9.5234	-9.9998	-11.532	-8.4031	-10.223
-3.3868	-5.1993	-10.372	-2.0772	-4.6612	-7.8243	-5.4315	-5.3556	-9.4175	-3.156	-1.3113	-8.6303	-4.7936	-4.3515	-12.181	-7.0082	-5.0125	-6.4582	-1.9457	-5.734	-9.1792	-0.96719	-7.4691	-5.3767	-4.8453	-7.6662	-6.4204	-5.8737	-2.4286	-3.4444	-1.971	-8.323	-6.548	-5.5447	-9.3605	-2.1952	-3.8479	-3.756	-4.9585	-7.8072	-2.004	-6.4858	-3.3579	-4.7604	-6.3064	-5.8312	-2.565	-5.7205	-4.4974	-5.5683
2.2489	1.9708	2.9973	5.9776	2.4867	3.8001	0.47891	4.5221	5.1039	1.5008	2.2693	6.6686	1.9557	3.1095	3.1074	4.0016	3.4763	-0.11074	3.4368	-4.2532	1.0061	-1.6995	3.5619	3.6359	1.4792	0.32713	2.2716	0.9156	1.6446	6.4873	0.16233	4.8618	-0.40151	0.86594	2.6311	1.7364	-0.97785	2.8103	0.65935	4.8823	-0.79537	0.5073	4.9017	2.7726	0.79953	2.5477	2.0817	2.4129	6.1225	3.5987
-16.604	-15.486	-15.403	-10.54	-16.116	-8.2431	-12.848	-18.436	-14.954	-16.999	-12.801	-9.5941	-15.736	-14.252	-14.189	-16.188	-19.623	-11.715	-13.971	-15.674	-16.05	-16.492	-15.991	-9.6877	-13.595	-15.64	-12.231	-9.2412	-15.85	-15.403	-15.755	-14.042	-13.333	-12.477	-15.315	-12.266	-20.572	-16.962	-7.9861	-18.062	-14.729	-17.781	-18.834	-14.85	-14.473	-13.265	-13.269	-14.339	-10.884	-16.556
1.1979	-0.044345	0.1453	-3.6538	0.64945	0.46099	0.84245	-1.1927	-2.2809	-3.6999	-0.22099	-1.4707	-6.1783	-2.8335	3.8309	-0.63639	-1.1705	-2.8723	-0.50837	0.36695	-2.0985	-4.211	-1.3512	-0.018152	-7.8039	-5.5453	-0.0033337	-4.3084	0.77297	-7.522	-1.214	-2.736	-4.1098	-3.9116	-0.62091	1.739	-4.0043	2.0293	-1.5111	-4.1251	-0.92368	0.8267	0.33489	-5.8866	4.0918	0.245	-0.84024	-0.43507	0.19119	-6.9541
-3.5086	3.9876	-0.58873	3.2444	5.6421	1.8174	-2.3051	2.9001	1.7524	-0.75013	0.85369	2.4205	4.0237	3.5733	-2.0767	4.8119	3.3314	3.3762	-0.16713	-1.4365	-1.3619	3.0004	-0.64404	1.9515	3.7088	-1.1143	-2.9217	5.4429	1.7589	-1.0134	3.8863	0.57675	-3.0364	3.2762	-0.067741	-4.8372	4.8787	1.0364	1.5566	0.54122	1.4688	2.2882	1.8778	2.3322	0.91123	3.6018	1.8417	1.5124	-0.10845	-1.021
-0.45179	-2.0068	-3.3549	-0.36794	-1.7661	-2.1739	3.2027	-8.3266	1.4047	-1.1879	-6.3691	-0.77434	-4.8118	1.1231	-0.93907	-1.3484	1.3759	-1.5988	-0.86387	-1.4122	-5.9975	-4.715	-1.2989	-1.5191	0.73621	-0.52957	-3.4233	-1.2607	2.4724	-2.3562	0.64664	-2.6983	-3.2758	-4.5029	0.87265	-2.202	0.44436	0.49867	-2.3954	-0.22888	-2.2515	1.7225	-5.9697	-2.857	-4.4666	2.4309	-0.81671	-3.736	1.7544	-4.4813
-1.5399	-3.5649	-2.6666	-5.9155	-5.577	-5.3229	-5.0156	-2.5676	-3.3736	-11.039	-6.0231	-6.0659	-2.128	-7.3822	-9.1175	-6.3872	-2.1694	-5.1828	-1.6224	-2.0797	-6.9514	-3.9961	-3.98	-0.86688	-11.963	-4.4322	-0.631	-6.3388	0.17121	-5.5267	-4.4796	-4.0236	-2.514	-2.9488	-6.322	-0.023447	-6.322	-5.5874	-7.5063	-10.511	-3.6455	-1.0524	-5.4207	-2.4824	0.11116	-3.5669	-8.5538	-4.3874	0.70219	-2.5021
-14.36	-16.161	-14.188	-10.59	-8.8657	-17.003	-14.015	-12.421	-14.078	-11.339	-14.624	-14.273	-11.076	-14.251	-14.354	-12.59	-14.202	-9.8203	-13.104	-12.371	-17.114	-12.473	-10.397	-13.254	-14.803	-11.567	-13.96	-16.417	-8.8866	-9.8089	-18.478	-10.648	-14.591	-12.453	-9.7073	-15.804	-15.388	-16.841	-10.349	-8.7222	-10.824	-13.191	-10.233	-12.892	-19.197	-17.161	-16.768	-10.369	-12.505	-11.779
-10.53	-5.9031	-5.5227	-11.153	-12.118	-11.18	-17.334	-13.783	-7.9495	-10.501	-9.4957	-7.7404	-4.4647	-6.7432	-9.552	-6.5275	-9.3275	-12.726	-9.3192	-11.825	-5.8945	-8.7926	-13.226	-5.9743	-12.324	-9.7847	-10.769	-11.954	-7.949	-10.283	-8.6563	-7.6994	-11.452	-11.939	-7.1478	-8.9146	-8.088	-8.9221	-7.2157	-10.706	-9.2229	-11.337	-3.807	-7.6087	-9.2483	-7.321	-5.293	-10.371	-4.6137	-7.5654
-13.704	-13.78	-14.626	-12.157	-8.279	-14.947	-11.867	-17.32	-12.073	-12.049	-13.442	-12.581	-9.4145	-15.708	-10.219	-16.582	-10.541	-15.163	-17.675	-12.75	-13.781	-10.226	-15.192	-15.033	-15.747	-13.528	-15.895	-15.818	-13.194	-18.731	-14.828	-10.655	-13.352	-9.4357	-15.255	-11.18	-13.818	-12.597	-17.064	-12.643	-12.949	-12.369	-12.252	-13.355	-11.743	-8.933	-11.114	-11.443	-16.691	-13.819
-0.69126	-5.3072	-2.7057	-4.2775	-4.4892	-4.7879	-5.6623	-6.5662	-6.7946	2.0378	-3.8665	-6.1585	-11.132	-1.703	-6.9936	-0.15431	-7.2173	-5.0286	-5.842	-5.4711	-8.5035	-8.8539	-2.4371	-0.77086	-3.8184	-0.72243	-4.0109	-4.6274	2.8157	-2.5921	-9.3155	-4.1222	-0.45226	-8.4713	-2.6713	-2.7632	-6.2391	-5.0254	-8.8666	-2.6619	-6.8908	-5.028	0.14339	-5.0244	-2.6988	-7.1768	-5.7603	-2.1489	-6.722	-3.5806
-7.9227	-11.507	-5.8986	-7.108	-6.8976	-11.488	-4.3091	-6.0146	-9.8155	-5.8864	-6.6171	-5.2589	-0.49229	-6.6836	-12.946	-7.647	-11.43	-9.3645	-13.581	-7.5058	-4.6599	-6.2896	-8.606	-4.8174	-9.0432	-7.561	-11.131	-8.4186	-6.1678	-3.6996	-7.4863	-7.6968	-12.467	-9.4204	-6.0281	-9.7579	-9.1118	-11.37	-7.9783	-5.6813	-6.5388	-6.8327	-11.406	-7.1091	-8.9803	-6.6138	-12.276	-7.5084	-6.8458	-11.197
-5.9079	-7.9427	-6.8626	-8.7747	-3.926	-5.7132	-3.3105	-7.9964	-10.387	-6.8551	-8.6163	-10.105	-7.6357	-12.408	-7.5955	-1.1396	-7.0684	-6.3957	-5.426	-7.8984	-9.4448	-3.9466	-8.8236	-7.1161	-6.0815	-9.8936	-7.9453	-6.2914	-0.26889	-10.333	-4.7899	-5.4623	0.48162	-5.802	-4.4598	-9.4145	-3.2766	-7.0086	-7.7115	-5.7007	-4.7655	-8.9161	-5.1716	-4.784	0.96592	-8.4725	-7.5654	-7.9831	-1.2925	-6.2464
-1.2949	-8.6135	-0.18334	-5.4715	-1.6542	-2.9034	-4.092	-4.7994	1.8929	-4.5852	-2.2932	-0.60806	-3.8785	1.282	-1.5084	-1.3711	-6.1909	-4.0668	-1.6927	-0.71991	-0.17829	-5.8602	-5.3389	-0.091172	-0.011736	-4.9085	-2.2415	0.35731	-5.1498	-4.3378	-1.4499	2.0969	0.064038	-1.0077	-2.9396	-2.8204	-4.2257	-4.5087	0.51483	0.21558	-0.00048235	-2.8102	-4.2689	0.75687	1.0113	-1.872	-2.1251	0.26474	-3.7536	-0.2512
-21.971	-14.832	-19.48	-22.591	-19.579	-23.16	-25.084	-20.583	-19.371	-18.289	-21.11	-25.056	-19.506	-25.9	-20.909	-21.955	-23.992	-20.213	-19.645	-20.986	-21.323	-16.661	-24.311	-17.547	-18.674	-19.754	-22.027	-23.864	-22.229	-21.697	-24.091	-20.408	-22.771	-23.702	-23.311	-20.312	-20.247	-24.06	-24.123	-20.134	-24.759	-20.808	-18.73	-17.946	-17.918	-14.527	-21.881	-18.486	-21.598	-17.815
-2.2541	-1.5028	-3.3953	-1.3388	-5.649	-4.3855	-5.1407	0.38879	-4.8967	-2.8789	-3.0067	-8.8745	-5.5295	-0.93263	-4.7796	-4.3545	-1.759	2.8686	-6.8594	-1.6712	-4.7385	-0.076674	-6.6934	-0.94036	-3.5423	1.8703	-0.63641	-2.6781	-5.3473	0.46356	-0.88939	1.2765	-2.725	0.28391	0.3902	-2.2327	-3.3684	-3.0768	-0.05514	0.9433	-6.6757	-1.3826	-2.2884	2.1039	-5.7565	-2.6162	-2.2354	-6.115	-2.7731	-0.37273
6.6342	5.9859	6.5497	1.2503	4.6419	2.79	5.2316	6.3296	9.2979	6.6936	2.0358	9.4667	5.5412	6.6377	5.7191	3.2281	5.9263	8.0196	2.8609	4.5532	4.2128	6.5996	9.2295	12.415	8.9201	8.4202	3.679	5.5863	7.169	5.0804	7.0172	7.7332	7.34	7.1177	7.4708	1.5452	0.53344	4.7221	7.2015	4.8719	3.2428	5.218	5.3219	7.4878	6.9977	6.5469	6.0557	7.8519	4.1995	5.9251
-10.385	-10.579	-11.527	-9.0231	-10.732	-13.145	-9.6987	-16.019	-9.2734	-13.299	-12.682	-8.2441	-10.769	-8.5121	-10.536	-10.453	-8.5859	-10.505	-5.8536	-12.224	-11.882	-11.592	-11.806	-8.9476	-7.9547	-11.053	-9.1933	-9.1445	-13.139	-8.1893	-11.576	-12.14	-10.808	-14.91	-9.1925	-7.9173	-8.2162	-6.0531	-6.8157	-11.776	-6.7818	-9.1113	-15.043	-14.457	-12.56	-10.235	-16.715	-10.604	-13.42	-10.442
0.46443	0.37972	-1.533	3.7482	-4.8512	4.3025	5.6729	-0.047741	1.5928	-1.1724	1.9186	-4.2168	0.79573	0.33709	2.9045	-0.39263	-2.479	4.4819	-2.2713	1.6186	1.5261	-3.6065	1.6129	-0.31919	-4.0823	-3.5788	-4.3337	0.86606	1.1519	-2.6573	-0.59221	-0.92695	0.95662	-0.38643	-1.1977	-1.3986	1.8151	0.76951	4.0507	-0.7814	4.754	1.4448	-2.6668	0.79832	2.0071	-1.8622	-0.5533	-0.29306	1.4225	0.65954
-4.2249	-5.315	-2.0117	-2.825	-3.653	4.1364	-2.2542	-1.9576	-3.3681	-6.7043	-3.6166	-1.3703	-1.5986	-0.8751	-5.9357	-6.191	-3.4591	-4.8264	-1.7445	-4.8672	-2.071	-2.667	-4.4104	-2.487	-4.4947	-1.7455	-3.1567	-3.2497	-0.335	-3.1984	-2.7897	-2.137	-1.0297	-0.38197	-4.148	-0.53486	-1.5296	-1.4723	-1.4097	-4.2434	0.00067295	-5.9283	-2.9949	-2.6143	-1.6995	-0.4763	-2.9955	-2.7336	-0.2804	-0.77551
-0.033591	-0.64271	-3.4464	-2.4029	-0.45703	-1.8287	-1.4883	2.5228	-4.631	-1.819	-5.0777	-4.1627	-5.5997	-3.4489	-7.4131	-3.2001	-1.0924	-5.5009	-3.7087	-0.39509	-2.697	0.51695	-9.2961	-4.3366	-2.9502	-3.293	1.5983	1.396	-4.3925	0.43897	-3.369	-2.8718	-5.5277	-4.1049	-5.681	-0.45228	-9.7232	-3.3237	-2.1139	-0.25286	-5.5208	-5.4994	-5.3609	-1.4122	-6.5934	-4.2033	-5.028	-4.4919	-5.1176	-0.29607
-9.6899	-9.963	-12	-9.5873	-12.727	-13.601	-10.791	-9.575	-13.948	-7.4676	-10.571	-15.163	-16.996	-14.302	-8.0795	-14.976	-13.073	-15.533	-12.92	-8.9057	-11.569	-13.003	-10.449	-20.12	-12.959	-15.212	-13.202	-14.59	-13.016	-12.509	-13.919	-13.507	-13.085	-14.183	-10.903	-14.997	-12.821	-9.7566	-15.311	-15.44	-8.2605	-11.864	-12.39	-7.0524	-11.168	-14.063	-11.305	-11.247	-11.705	-6.0131
5.2229	2.601	9.2488	8.7359	1.0193	5.6969	3.2697	4.5425	9.3066	8.3433	7.0173	2.5565	1.4427	5.3928	1.2197	-0.26328	9.024	6.7601	4.6756	5.351	3.3898	8.2425	7.3042	4.1661	7.2967	4.2322	5.9821	4.6312	1.4308	0.62346	1.0555	5.0217	3.4859	6.8996	5.6696	1.7989	7.5904	6.5723	6.0438	4.9386	6.0254	3.6075	10.532	4.7502	3.4325	5.5841	2.8589	9.1529	6.4221	3.5797
-13.539	-11.534	-13.653	-10.53	-8.5725	-9.5653	-14.303	-11.484	-10.273	-15.89	-13.472	-10.276	-13.903	-11.2	-12.019	-8.5991	-14.952	-15.863	-17.784	-10.55	-12.545	-13.305	-13.907	-11.981	-13.088	-14.995	-12.543	-13.41	-13.932	-15.38	-15.597	-14.965	-13.576	-12.635	-8.5863	-12.176	-13.076	-11.445	-14.403	-12.907	-15.14	-13.583	-12.619	-12.88	-9.8609	-13.688	-11.258	-14.712	-10.304	-16.175
-1.0308	-9.404	-2.1368	-2.5419	-5.7185	-5.5854	-8.1058	-4.2647	-2.0851	-3.2504	-7.7038	-3.2804	1.1931	-4.1903	-6.1706	-0.74028	-4.1253	-7.2576	-8.1388	-4.8004	-2.2003	-4.1588	-2.1457	-3.1633	-8.8782	-0.076368	-3.5784	-2.5111	-7.9511	-3.229	-3.2327	-3.0284	-2.3993	-3.075	-5.2031	-3.8331	-4.2974	-8.7747	-3.6547	-3.8897	2.0436	-5.1099	0.36264	-3.0917	-2.2424	-1.0436	-2.3726	-6.0814	-4.558	-4.4948
9.4055	12.735	4.2525	6.067	11.97	10.815	7.7472	6.8371	8.1055	10.529	7.1984	5.9122	5.964	7.5141	9.9553	10.632	7.8947	8.129	3.4969	9.0667	5.0811	5.9781	7.0261	10.872	11.938	9.8859	6.0708	7.573	11.734	4.0816	8.2522	6.9351	6.393	9.0292	3.8671	5.4385	9.0711	6.1406	8.1228	8.7281	6.9628	10.106	9.225	12.802	8.3212	7.2056	3.4459	1.2019	6.9197	5.436
-13.139	-11.346	-17.008	-13.777	-13.555	-11.224	-10.284	-12.793	-14.708	-13.54	-13.486	-10.875	-8.14	-12.961	-13.981	-10.328	-12.384	-15.682	-10.596	-11.352	-15.998	-16.027	-12.02	-20.324	-13.174	-11.747	-17.627	-10.623	-14.294	-14.704	-12.664	-10.706	-12.792	-13.46	-9.2142	-13.469	-11.394	-12.997	-13.136	-13.785	-13.121	-12.697	-9.4323	-15.282	-10.522	-9.9362	-13.412	-12.529	-14.421	-12.554
-6.9731	-5.091	-3.6441	-3.2464	-5.345	-10.982	-3.4743	-1.9939	-4.0733	-9.7978	-4.6989	-7.9674	-3.1406	-5.7661	-4.2629	-4.3301	-1.085	-6.2618	-8.2309	-3.3603	-6.6275	-8.6172	-5.9287	-7.7281	-3.4767	-0.35813	-8.6542	-3.6142	-5.3876	-6.4027	-5.4817	-4.2374	-5.7818	-6.5264	-4.7715	-5.2224	-3.0092	-2.6331	-6.0976	-7.3708	-7.1821	-4.3028	-2.5933	-2.7469	-0.47859	-7.9228	-4.7045	-7.5393	-5.9618	-7.554
-2.2097	1.6926	-1.4071	0.15882	0.60225	-2.6057	-3.1873	-1.7862	-3.9063	-1.0977	-0.57123	-2.6662	-5.8733	-4.7104	-3.7946	2.1206	-0.66205	3.5152	-3.448	1.3412	-4.0295	-4.036	2.3881	-0.30858	-1.1025	-1.9424	1.269	-3.5574	-3.9001	-0.79554	0.052798	-1.6153	-1.4073	2.0208	-5.6395	-5.9645	-1.9226	-1.1292	-0.67438	-2.5192	0.90618	-4.8113	5.5357	0.46339	-4.7543	-2.1525	-1.0039	-1.0089	-1.4466	-1.5366
0.84184	1.8667	1.1248	1.2484	4.2168	1.4992	-1.9705	2.6497	1.0073	-0.085752	-0.053201	4.861	-0.54549	1.7982	-1.0327	0.048218	1.5098	-0.33356	1.7105	-0.18432	0.056756	2.2158	-1.6929	2.6753	4.0184	1.5739	0.18247	2.2356	0.52664	1.3875	-2.935	5.5363	0.73382	3.653	-0.41853	3.862	0.32441	2.1703	-0.52252	3.562	5.5936	-4.7484	4.8165	4.3855	3.2269	3.094	2.7939	3.2825	2.6562	1.8396
-4.7912	-1.4565	4.8414	0.63654	-0.98959	-4.5522	-2.8907	-2.5209	0.62934	-0.091436	-0.12714	-0.22902	-3.6238	-4.8293	-1.8694	-1.5461	-1.8273	-1.8057	-3.7865	2.3611	0.6055	-5.514	-3.9822	2.576	0.71228	-3.2727	-1.8576	-1.4982	0.64545	0.032573	-2.829	-2.1817	-0.29123	-2.8074	-3.859	-2.8133	-0.23681	2.7195	1.8449	1.2995	-5.7785	-1.1673	-2.7762	-1.5993	-2.6692	-4.9956	-2.4938	-2.1268	-2.9735	-2.4626
-17.745	-21.074	-22.063	-19.775	-20.092	-19.281	-21.608	-22.142	-21.484	-21.182	-19.585	-22.429	-25.062	-20.218	-21.203	-19.788	-21.792	-22.58	-21.777	-19.466	-21.226	-20.968	-20.353	-21.904	-17.351	-19.115	-21.076	-22.124	-23.957	-21.26	-17.384	-16.747	-18.736	-16.097	-20.068	-19.341	-21.251	-24.763	-19.74	-20.766	-21.3	-24.677	-17.82	-15.814	-19.142	-19.699	-22.107	-20.36	-19.637	-17.558
-14.107	-16.029	-12.528	-16.613	-15.203	-16.812	-15.971	-11.639	-10.443	-15.292	-13.524	-15.426	-16.734	-15.102	-15.757	-13.391	-18.465	-14.483	-16.154	-14.845	-11.259	-12.013	-14.702	-18.438	-16.346	-12.719	-11.796	-10.622	-11.261	-12.668	-14.609	-13.669	-16.618	-9.5088	-16.253	-14.601	-14.182	-14.462	-12.87	-13.093	-11.818	-15.818	-11.939	-14.373	-14.791	-12.288	-12.326	-17.006	-15.443	-13.845
-21.404	-17.817	-19.125	-19.27	-21.767	-23.878	-16.514	-24.472	-21.895	-21.679	-24.02	-20.915	-21.561	-24.976	-18.324	-18.323	-19.553	-26.53	-18.495	-22.366	-19.186	-17.977	-24.593	-21.442	-20.491	-26.289	-17.051	-19.586	-20.08	-20.54	-19.06	-22.265	-20.337	-19.565	-18.109	-19.685	-20.52	-21.912	-22.603	-20.51	-24.223	-23.699	-19.591	-19.049	-24.495	-21.729	-21.334	-25.224	-21.353	-18.689
7.1604	10.072	7.7722	3.0564	5.0147	5.0585	6.0546	6.5762	2.8118	4.5432	0.39855	7.6758	2.384	3.3324	5.1864	7.2669	4.5068	-0.19798	2.8711	7.0886	8.5099	5.3012	10.706	7.5716	7.1677	2.5678	9.6759	7.5149	4.7537	3.4739	6.8745	3.1736	4.0236	7.2219	7.0867	4.5203	0.28432	1.4049	5.6475	4.4878	6.5942	-0.52031	3.0727	1.016	0.41434	10.965	4.3864	7.6193	4.5726	3.8903
-15.349	-12.774	-13.21	-12.398	-13.948	-14.1	-17	-10.852	-11.086	-9.2487	-12.729	-12.86	-16.458	-12.454	-11.163	-10.281	-11.771	-14.808	-12.789	-12.752	-8.5792	-13.52	-15.931	-9.7769	-12.196	-12.791	-15.522	-10.795	-16.361	-12.42	-7.1013	-11.751	-12.493	-14.314	-14.898	-10.909	-6.4892	-13.824	-15.544	-11.272	-10.236	-14.374	-13.972	-8.4457	-15.115	-15.684	-11.65	-14.702	-8.7485	-15.251
-10.116	-11.547	-9.5197	-15.931	-10.499	-8.1694	-12.15	-7.6023	-12.44	-11.243	-10.455	-11.325	-7.537	-9.8761	-11.275	-7.6142	-11.402	-11.106	-15.572	-11.469	-9.3777	-10.162	-14.743	-13.345	-12.563	-7.812	-13.506	-14.361	-9.9458	-16.775	-8.7376	-12.321	-7.9599	-13.118	-8.6805	-12.647	-11.747	-10.725	-9.8135	-10.567	-6.9737	-9.1233	-11.208	-12.891	-14.546	-9.0697	-13.73	-13.341	-13.866	-13.533
2.677	1.8747	3.5203	-4.4081	1.4443	4.6204	3.308	0.81477	3.3888	4.7735	1.0141	-0.75648	1.0265	8.1008	0.83702	2.1322	1.9666	3.0452	0.79645	-1.656	7.1913	6.8286	0.76656	1.0175	3.5025	-0.037583	4.3965	-1.0786	1.6781	3.0503	1.6015	5.7453	1.6071	2.7481	-0.87245	2.597	3.4061	5.4647	3.5445	1.6061	-1.4435	2.4905	8.6923	0.7028	4.8835	1.0865	1.7948	4.1299	7.2565	1.2569
1.2211	-4.0915	1.3558	4.8972	0.90513	-4.7808	1.1067	-0.1862	-3.4152	-2.0825	-4.9832	-2.479	0.37222	-1.9272	-2.0705	0.64492	-3.3334	-1.3138	0.10505	-3.5072	0.88332	-3.5795	0.44029	0.53206	1.4496	-3.5768	-0.68088	-3.7625	0.067136	-0.43314	-2.2875	-1.504	2.0189	-0.32775	-1.8425	2.9108	-1.3329	-0.72073	2.1272	-1.538	-2.6345	-2.6105	-6.8674	1.3924	4.0046	-4.3268	-1.5479	-0.95039	4.8593	-3.2568
-4.1688	1.0168	0.69987	-5.0041	-5.0356	-0.8269	-0.84506	-3.9423	-4.1849	-6.7128	-3.7285	-4.0541	-4.8152	-0.58899	-0.82892	0.5599	-5.6254	2.4445	-1.9708	1.147	-6.5125	-3.8418	-4.2437	-4.5664	-4.1266	-3.4729	-3.0523	0.4567	-3.7891	-4.727	-1.7552	-7.2891	-0.31416	-2.9857	-4.1922	-4.1961	-5.328	-2.9325	-5.683	-0.53718	-5.1634	-6.1984	-5.7743	-1.3628	-3.2457	-2.5587	-6.7262	-3.5723	-1.7553	-6.7303
-7.9698	-1.3508	-4.2342	-7.9001	-6.6917	-1.7348	-8.3923	-6.1846	-4.0072	-3.6336	-6.3751	-1.7002	-6.6046	-3.3475	-4.536	-0.61651	-4.2304	-1.6652	-2.7757	-5.8925	-2.1348	-4.821	-3.4693	-4.8602	-6.0411	-2.788	-5.9192	-5.2218	-8.0112	-3.1228	-7.4425	-11.775	-6.8279	-5.6713	-5.9849	-7.4422	-4.3614	-4.9065	-5.6723	-1.3098	-8.5994	-4.4033	-10.107	-0.38461	-6.6234	-3.1429	-6.4204	-1.1131	-2.1752	-5.6029
8.8512	5.3694	6.7963	5.3912	1.2178	2.2954	1.8958	5.9439	2.1262	5.075	6.8545	5.6681	3.9254	8.6486	7.118	3.0543	6.4951	9.3917	4.2398	3.0451	-2.8601	3.6312	8.0048	4.1098	6.7852	3.0587	4.2369	4.1976	3.6036	6.95	3.5739	1.006	2.7494	5.4912	6.2788	6.2662	4.3142	8.9855	9.9195	3.5061	3.7003	3.9765	7.9931	8.0977	3.9547	4.7997	7.0122	8.65	5.9006	4.4569
-3.0253	-0.49657	-3.9902	-3.2188	-5.9535	-1.763	-3.6954	-0.12009	-1.9832	-0.91406	-5.0838	1.8983	-2.0321	-3.0248	-9.6139	-2.2424	-4.6518	-4.7614	-5.7289	-2.4791	-1.9442	-4.7119	0.27784	0.32891	-1.609	-0.91216	-1.61	-5.8343	-5.5358	-6.5076	-2.2477	-0.55595	-6.9423	-1.3879	1.4217	-2.3761	-3.3766	-2.1693	-1.3257	-1.0466	-4.4759	0.44771	-0.1567	-4.4631	-3.8855	-2.921	-7.1816	-2.1563	-6.6539	-6.2613
6.7985	8.4676	9.5782	6.8565	6.6333	5.7469	6.4253	7.221	13.428	6.9466	8.8169	8.0892	7.8614	9.9064	4.1269	6.3468	8.2391	9.2136	11.954	3.6923	3.1964	9.2515	10.457	10.278	2.2783	3.3342	7.8249	7.4976	8.991	9.2525	2.9557	7.253	11.328	3.3908	5.9312	4.6678	11.502	4.8032	11.25	8.9707	9.7478	2.6435	5.735	7.8282	4.7815	8.4154	10.971	11.34	7.5797	6.9251
5.4409	1.7423	-4.5355	-1.649	2.8375	-0.10963	0.56459	-0.83672	2.2409	3.3983	-5.0518	1.9201	4.5557	-1.2853	-0.86066	2.1868	0.85165	0.53959	5.7679	1.9826	-0.08926	-1.1267	-4.8154	1.6027	1.7991	3.0576	1.7897	0.57853	-4.1827	7.2304	5.2028	1.2016	3.1736	3.6436	-0.78147	1.2199	0.75298	1.1395	0.61375	0.15098	0.82479	5.2219	1.7154	-0.50942	2.1709	2.641	-1.3396	0.29286	-3.5089	6.5495
-2.8994	0.24284	-0.35459	-0.74548	-2.6316	-0.22639	-1.9982	-7.2535	0.78699	-4.9256	1.9466	-3.6014	2.8218	2.1287	-7.2226	-1.7726	1.5552	-1.8592	-2.1346	-1.5092	-5.5624	-0.52809	-2.0846	-0.36056	-1.8033	1.6007	1.7546	-3.2749	-7.5728	-5.15	-0.6256	-0.78246	-2.8874	-1.2172	2.1533	-5.567	-0.11191	-1.4396	2.5942	-1.2324	2.9658	-1.9162	1.0808	-4.0134	4.8622	0.31045	0.029108	2.1958	-2.6525	-0.57818
0.16521	-4.2556	1.5731	2.6647	-1.985	-1.1122	0.29153	-3.427	-2.4393	-1.0254	-6.21	1.7333	2.0771	-3.3478	-0.09867	-1.3998	-5.8501	-2.3653	-6.6794	-4.015	-1.3272	0.0075502	-1.5364	-3.8968	-4.0566	-0.94103	1.0155	-3.3075	-0.97324	0.24647	-4.9488	3.4711	1.2475	-0.9522	0.59238	0.35846	-2.5044	-4.3257	-5.3664	-1.0103	1.6473	-1.0332	-3.154	1.3137	3.1543	-7.7131	-4.6332	1.0599	-1.6806	-1.8763
11.295	12.908	7.7366	3.8319	2.622	6.9499	8.1343	7.9644	6.8157	7.2289	5.4202	8.127	4.9229	6.5734	8.0346	11.016	8.5552	9.9671	4.6794	7.9231	7.6577	6.3957	1.0943	8.0819	6.1209	3.8127	9.4039	0.61422	5.4287	5.8979	11.444	10.905	6.4602	4.4499	11.889	7.277	10.155	5.5573	5.4959	9.2143	8.6189	13.599	6.3726	7.6587	6.4132	8.3825	2.3245	1.7208	7.5509	5.8829
-1.8081	4.6644	-0.19055	-0.87015	1.1778	6.3918	-0.35825	1.6324	1.533	1.1579	1.512	-1.0604	-3.2694	-2.2779	0.88019	1.6777	2.6953	4.6183	2.9696	3.2665	0.90465	-2.5361	-1.5267	2.4506	-1.3751	-1.8181	1.9048	4.8424	3.545	-0.51559	3.6071	-0.25804	-0.94208	-0.49306	2.4854	-3.703	-3.6134	1.4331	-1.5978	-3.8176	-0.63067	0.33481	2.8209	3.1861	-0.23351	-1.3287	3.1465	-0.25647	-6.2469	-0.167
2.7594	-3.0622	-0.36024	-2.1088	-5.3607	-2.6733	-0.44011	0.70238	-4.8443	-5.1583	-2.3228	-3.2917	-3.5152	-0.52604	-3.311	-2.2947	-2.5148	-4.5131	-5.7338	-3.5343	0.18197	-1.0016	-1.4092	0.37877	-6.2671	-3.9449	-4.8306	-0.59454	1.3207	-3.2103	-7.4038	-1.7928	-1.3427	-1.3985	-0.88538	-3.4688	-0.53775	-0.2294	0.080581	-0.92397	-1.5344	-0.47569	0.17262	-2.0485	-0.46786	0.60296	-3.8881	-3.5513	0.084432	-1.0001
-12.286	-9.2264	-10.1	-6.6639	-14.495	-12.616	-10.978	-11.436	-12.53	-9.9019	-12.599	-13.655	-9.8329	-8.8093	-17.317	-9.1965	-13.151	-8.0092	-11.351	-8.3534	-14.805	-11.238	-15.548	-14.138	-7.6872	-10.751	-10.304	-10.295	-9.8304	-15.004	-8.036	-11.664	-13.38	-12.212	-9.4318	-7.9409	-11.065	-10.221	-7.5392	-11.144	-9.1987	-8.439	-9.2412	-13.328	-11.019	-14.616	-6.8556	-10.357	-8.3275	-10.265
7.4754	11.203	4.8074	3.2345	9.378	8.9823	1.2089	6.781	7.7338	0.92111	4.9832	4.634	8.2161	13.045	6.3471	5.1528	12.426	1.173	9.5433	0.99057	7.1834	6.494	4.6644	10.259	11.192	8.31	8.249	8.1777	14.687	5.6408	7.0763	3.6573	6.6768	7.8785	6.0255	8.5249	6.2485	7.9414	7.3017	5.3846	11.696	6.0518	6.7695	3.5701	4.3346	6.0004	6.1304	11.647	5.506	6.0719
0.043945	1.1699	-0.83712	-2.4819	-4.8983	-1.9609	0.36103	-2.6042	2.0584	1.4081	-1.3484	-1.0733	2.1054	-0.056836	2.6245	-2.1006	-0.75548	5.603	-2.1066	-1.5907	1.7305	-6.4838	2.5677	4.561	4.5049	1.4571	-1.9252	0.3009	-0.73249	-3.823	-1.3665	-0.47231	3.1448	-2.9862	-1.0807	-0.20653	-2.3789	3.7619	0.3034	-2.4493	-0.86405	-0.27019	0.20601	-1.1706	-1.8226	-4.2869	-0.52131	3.17	-0.8597	-1.6245
10.472	5.3434	10.95	6.8582	8.2088	7.428	4.7644	4.2875	1.8393	3.1263	4.6972	4.9017	7.3903	6.5064	3.9442	1.8797	3.6235	6.1019	4.6318	3.4056	2.6911	4.2096	5.7718	3.773	2.4046	2.0455	5.894	3.5234	3.216	5.4684	10.153	1.8766	7.5985	6.2272	7.3487	3.388	6.7943	6.1628	6.383	7.872	5.67	3.2531	2.7822	5.9943	8.5796	4.1558	7.6388	6.6825	6.1547	4.6471
4.7425	1.2474	-2.1729	2.5128	4.942	-1.7827	0.58077	-0.74911	0.63018	4.6379	1.7387	0.21563	1.5838	3.4494	-3.2238	-2.3651	3.0433	0.065651	1.8345	0.3868	1.2426	2.2057	3.8653	3.0078	-1.1832	0.61201	1.0049	1.2245	-0.36304	7.224	2.0765	-1.9261	2.0294	-0.80906	-0.013744	3.0986	-0.67907	-3.8563	-1.067	-0.72461	1.6944	-2.1055	0.39293	4.2034	0.10142	-3.3562	0.16057	-2.3737	5.5998	0.25842
-0.69661	-2.1563	-4.0984	-2.8854	3.7838	-0.35807	-3.7904	-2.7641	0.017004	2.7656	-3.3604	3.7406	-0.75087	0.09739	-4.2203	-6.2094	-2.4574	-2.5149	-0.8882	-2.6026	-1.2188	1.072	-2.1875	-0.7074	0.22292	3.0955	5.8103	-2.7853	2.2101	-2.6542	0.6118	0.46328	-6.1932	0.97559	-2.2313	-4.1862	-0.47998	-4.4306	-2.5369	0.50011	1.7794	1.8843	-2.982	-1.2627	-0.28327	-4.4587	-0.67855	-3.4237	-2.2198	-0.18916
-19.614	-18.633	-23.339	-23.103	-18.323	-23.257	-25.018	-24.673	-21.599	-22.828	-24.465	-26.868	-18.481	-26.209	-24.088	-19.416	-24.763	-25.269	-27.904	-22.937	-19.839	-21.967	-16.193	-18.835	-19.91	-24.135	-27.767	-25.427	-20.663	-22.22	-24.7	-21.286	-24.168	-20.089	-21.625	-19.756	-23.148	-22.407	-20.918	-18.597	-23.294	-22.751	-22.227	-16.754	-25.736	-23.387	-19.753	-27.127	-17.004	-23.111
-10.087	-5.5519	-3.524	-4.3374	-5.2341	-7.4775	-4.7689	-8.2968	-4.9126	-9.6857	-9.0302	-9.2506	-6.9294	-12.253	-7.2946	-9.7228	-7.7749	-4.7591	-7.5841	-7.3753	-7.8689	-6.239	-9.1788	-6.0389	-8.3275	-9.6547	-7.2989	-7.1702	-5.488	-4.3956	-6.4362	-9.1977	-11.255	-11.631	-8.1993	-6.5371	-5.1468	-9.2115	-7.1892	-9.0215	-6.1558	-10.102	-6.8704	-10.228	-6.9563	-9.3703	-4.3958	-11.488	-9.2798	-2.3109
-14.069	-22.236	-25.565	-23.368	-19.321	-20.048	-19.478	-25.919	-18.269	-24.796	-20.204	-25.191	-20.801	-22.003	-22.973	-20.27	-21.167	-17.345	-20.139	-27.082	-22.556	-22.145	-22.066	-21.983	-24.621	-21.797	-23.71	-19.153	-22.319	-20.138	-18.995	-18.036	-22.376	-21.52	-22.668	-17.494	-20.485	-23.976	-20.469	-18.234	-23.445	-23.39	-22.474	-24.454	-16.95	-25.258	-21.966	-23.005	-24.501	-22.534
-5.9986	-3.8147	-7.4906	-9.3135	-6.821	-2.0274	-4.9377	-6.5497	-7.6424	-6.9584	-9.7528	-4.0188	-6.9796	-5.8089	-5.4464	-5.467	-8.8472	-7.16	-2.0339	-5.1771	-5.8243	-6.3855	-2.3696	-3.8292	-5.8426	-4.4171	-6.9373	-11.946	-9.1142	-5.0081	-7.596	-4.1963	-10.286	-7.98	-6.8728	-5.2788	-5.3226	-1.8752	-9.7977	-5.9514	-5.4845	-1.6567	-6.7079	-8.8449	-7.5191	-8.3833	-6.8568	-3.6444	-8.2206	-5.5573
13.124	10.051	12.721	5.5808	7.3123	11.42	10.966	10.623	10.482	11.962	10.725	7.016	11.136	14.997	10.658	9.125	12.099	10.616	8.6637	13.717	7.8936	8.986	8.9896	10.909	8.1223	7.563	14.428	9.7862	7.6377	9.9547	9.0683	7.051	7.3507	10.363	6.3607	7.8176	8.4538	8.394	8.7957	6.5503	12.705	13.187	7.624	13.111	3.3405	13.703	13.274	9.4871	9.0412	10.046
-6.0004	-12.813	-11.767	-8.2804	-9.851	-12.358	-9.6915	-11.597	-7.5313	-3.8699	-11.48	-6.1546	-6.9218	-11.441	-7.2237	-9.5111	-8.3453	-11.232	-14.003	-5.0747	-8.4389	-9.5462	-8.6804	-12.908	-8.2003	-13.755	-6.9214	-12.63	-5.2645	-6.5004	-9.4703	-7.7601	-12.097	-6.4036	-10.622	-9.3307	-9.3603	-9.1687	-4.7872	-8.5427	-11.144	-7.8361	-9.394	-10.408	-7.4676	-6.5542	-11.992	-10.279	-10.328	-9.414
-2.6675	4.2579	0.00019091	4.2762	1.7344	-2.2874	-0.73969	2.448	2.3373	6.3145	-0.044862	0.95813	3.7094	-0.26969	-0.32969	4.8195	0.71916	-0.094634	-0.95992	1.9356	2.6682	0.48489	1.3671	1.1552	0.12628	-2.9578	1.912	2.6489	-1.8706	5.4115	-0.01152	0.74986	2.7175	-0.38909	-0.31282	-2	-3.8204	2.1032	2.2237	0.4922	7.4271	-3.0828	3.3974	-1.4928	-0.087886	-0.768	2.3806	1.1337	-0.31899	-2.1479
-3.2637	-5.7898	-4.7142	-1.9248	-6.9295	-0.6246	-2.3728	-1.3246	-2.6692	-0.0007976	-4.4301	-1.0943	0.77519	-3.5117	0.75558	-0.42989	-1.9578	-0.16122	0.11307	4.4226	-2.8264	-4.7602	2.957	-2.436	-2.678	-1.4532	-0.88638	1.6031	-2.0842	-2.6715	-2.1494	-0.23764	6.132	-1.5465	4.0907	0.12383	-4.1774	-2.4526	-0.39399	0.61444	-5.8255	-1.8696	-0.71716	-1.9823	-2.8718	0.75467	-0.55475	-3.4757	-2.6082	5.8555
-5.9788	-12.185	-12.607	-11.065	-6.5934	-5.3466	-11.193	-12.862	-11.264	-7.91	-7.3928	-10.204	-4.7565	-13.23	-5.2782	-4.6241	-11.67	-11.19	-10.012	-9.8398	-9.1043	-6.2482	-9.1059	-14.844	-6.6021	-8.1844	-14.297	-7.1069	-9.8392	-7.8396	-8.0485	-9.1785	-11.468	-9.7889	-11.446	-11.395	-13.642	-8.3755	-12.123	-9.7278	-10.402	-13.545	-9.1478	-10.187	-7.6196	-9.3853	-3.2164	-5.3551	-12.973	-15.064
-21.921	-25.563	-22.389	-19.121	-20.402	-18.405	-20.461	-22.8	-20.779	-20.461	-20.122	-17.867	-25.3	-21.661	-20.178	-21.192	-22.963	-18.353	-24.026	-20.746	-21.068	-23.653	-18.925	-20.062	-22.518	-20.743	-23.724	-21.57	-23.571	-26.915	-23.013	-24.332	-25.112	-26.564	-20.541	-22.021	-22.728	-21.592	-22.714	-27.95	-23.786	-23.887	-17.262	-27.094	-21.797	-21.119	-19.903	-23.195	-19.379	-21.661
9.176	8.5777	12.895	9.363	8.5768	6.9384	9.5197	9.833	8.3113	6.9274	10.259	5.634	10.159	7.2955	10.269	8.1478	6.8255	8.211	2.8216	9.0969	8.8038	10.501	5.4341	7.8482	9.5605	7.3602	7.5449	10.33	10.065	6.9463	9.4351	9.2112	9.1788	9.2625	4.6214	6.1136	7.3916	8.878	6.731	5.8803	12.993	7.9068	8.0572	6.703	7.0887	11.67	3.7429	2.8235	7.2615	7.3731
-11.967	-11.424	-10.5	-14.177	-8.7319	-8.8038	-14.444	-15.029	-9.8098	-12.778	-15.372	-12.531	-12.296	-14.657	-15.016	-11.769	-12.31	-12.185	-13.141	-16.31	-14.975	-14.125	-15.743	-15.786	-12.613	-13.648	-13.33	-15.912	-16.329	-13.346	-10.424	-12.888	-14.971	-10.528	-11.441	-18.22	-14.263	-8.9525	-12.767	-12.362	-12.88	-6.5697	-14.654	-11.046	-11.992	-10.939	-12.273	-11.667	-12.582	-16.672
-10.238	-8.8321	-7.2118	-9.0667	-6.8724	-10.653	-4.3272	-6.508	-9.5807	-7.4152	-11.918	-4.4538	-7.4373	-10.309	-1.5554	-6.8558	-8.1123	-7.3002	-7.9783	-6.376	-4.2351	-10.754	-5.9913	-6.6904	-3.9087	-4.7071	-6.2632	-9.423	-5.2173	-7.2392	-7.6628	-7.965	-7.9675	-6.2429	-8.333	-6.8565	-4.0741	-7.3466	-8.2259	-11.715	-5.9595	-8.6407	-9.0703	-5.9674	-5.8231	-6.1781	-5.994	-12.421	-14.628	-8.2472
-10.464	-8.2719	-6.0847	-9.6878	-8.0356	-8.1151	-7.5707	-8.2214	-8.1686	-3.8043	-3.2962	-7.7353	-6.5287	-8.2818	-5.3394	-12.879	-11.544	-8.6397	-14.894	-4.8561	-6.2079	-6.4825	-11.899	-6.5163	-6.6035	-7.7001	-11.905	-6.5568	-6.8725	0.58348	-5.7578	-7.8579	-10.981	-11.056	-10.307	-9.4826	-6.0641	-10.697	-9.1693	-11.184	-9.054	-2.2958	-7.3887	-3.4046	-6.4055	-9.8526	-8.623	-12.008	-9.0227	-5.1256
0.59301	-0.9968	3.3116	-0.70749	-0.11934	2.3224	-0.45265	0.33624	-1.6861	-1.8812	1.106	-5.522	-1.1319	-0.032053	-4.1625	0.91328	-4.2661	2.183	2.1951	5.7656	-0.97928	1.0473	-0.71487	-2.4013	0.74096	1.1851	0.22925	-2.6836	3.7682	2.7926	3.4693	1.4766	-4.2195	-1.3908	-0.36763	-0.11947	3.1315	-0.040782	2.8827	-0.258	-3.442	0.20016	-1.5603	3.0168	0.62296	-1.0483	-1.8104	-0.75695	-0.062351	-3.6291
10.43	5.4336	8.0759	8.4265	8.1326	9.707	8.6995	10.448	10.504	8.3651	11.498	10.824	9.5813	10.201	9.5862	7.5392	8.2836	3.3847	7.704	8.6977	10.873	6.5179	9.8336	7.0567	11.744	6.6544	6.8661	6.5726	10.757	7.6025	9.7562	8.9315	7.0043	10.635	8.3771	7.5312	7.751	7.6591	10.526	5.5297	13.812	7.6546	10.514	9.6176	7.8336	8.1224	12.589	9.6539	5.3219	5.9965
0.15311	-2.5438	-4.3386	1.5561	6.3228	-0.28533	1.5878	-4.963	-0.30476	4.7182	-0.1372	3.8447	-6.1506	-1.7031	-4.3026	-0.33319	0.68305	2.4212	-2.2992	1.203	0.87665	0.77343	-2.7003	4.3865	2.1463	4.2112	-0.81193	2.6557	2.8235	-1.8992	2.9669	-0.28097	3.5993	3.9066	1.527	-1.1168	0.97401	-0.76656	-4.5776	-1.3054	1.1267	-5.8082	-0.39381	-1.5779	4.2294	-2.2144	-2.2967	0.18198	-2.5676	-0.054215
-4.066	-2.1522	0.0017391	-1.2531	-5.2381	-2.3159	2.297	-0.46292	-2.364	-3.9436	-6.2463	-2.8281	0.51104	-0.16367	-1.1544	-1.7072	-0.19516	-5.7181	-2.8231	-4.0401	-9.4444	-3.5413	-3.6739	-0.012633	-2.721	-4.8254	-2.9568	-1.5717	0.45104	-2.1386	0.84808	-2.7434	0.29872	-0.069256	-1.0576	1.3696	-2.9377	-2.3663	-4.6349	-2.473	1.9527	-3.574	-2.7033	-1.2328	-7.531	-4.8609	-3.2913	-1.9177	-2.9658	-2.1599
-3.0128	1.8799	3.5532	2.8675	1.7215	-2.1365	1.6752	3.1077	0.081865	-0.06285	0.60716	1.1345	-3.6662	2.9211	-0.77934	-4.4213	-0.64332	-1.6971	0.28871	-5.7382	1.5819	-0.94982	0.98199	-2.4558	-1.0559	-1.4589	-1.3498	1.1027	-6.7529	0.82082	0.50404	-0.29897	2.5004	1.0535	1.1175	-0.37883	1.5654	-4.6374	1.5583	-0.35517	2.2073	2.6368	6.112	-0.26905	0.3554	1.4331	1.9232	-0.94277	-1.485	-1.705
2.5958	1.4107	10.274	0.070804	6.3408	4.789	1.5167	4.7394	4.6261	6.1891	7.3195	4.0375	3.2152	2.8976	3.9844	1.3923	4.9293	5.8899	2.3322	7.6499	4.0494	0.61754	4.1788	8.6955	3.9585	1.1072	8.2918	7.326	6.7086	8.3388	3.3373	5.6446	7.3436	5.8178	6.5136	4.6222	3.2877	4.4503	2.9312	5.672	1.9137	1.8462	-1.5601	4.2821	3.6095	7.4945	0.30143	6.6492	0.5836	3.4518
-1.2356	-1.8861	1.9172	-0.073372	2.6967	0.064286	-4.6609	2.0314	0.63639	-0.042999	1.2121	3.8666	-0.091301	0.68599	-1.6464	1.2504	-4.2331	-1.2485	1.0475	0.82817	1.9962	-1.0594	-3.4067	5.257	-2.3836	-0.11021	0.75496	6.2599	-0.46165	-1.1682	-1.9237	-0.58714	4.4825	1.5511	-2.8398	5.0531	0.41926	5.555	-3.4554	1.136	1.4505	1.9283	2.7348	-2.9093	1.4876	-1.9374	-1.4454	-2.483	-0.35534	-0.45084
-6.4505	-9.9396	-12.503	-7.6072	-12.061	-9.0899	-9.8578	-14.092	-10.812	-9.2742	-11.781	-8.3393	-17.36	-7.3194	-10.11	-10.503	-11.502	-7.0529	-10.326	-10.093	-9.6005	-9.913	-9.3619	-8.4935	-7.5926	-10.146	-11.564	-12.692	-12.332	-9.6485	-11.616	-12.237	-13.171	-11.478	-13.264	-12.095	-9.5056	-14.035	-11.868	-11.643	-9.1556	-12.978	-12.737	-9.5253	-9.8871	-13.424	-10.637	-9.6095	-15.577	-9.9608
-19.731	-23.309	-21.111	-21.274	-17.571	-21.01	-21.81	-17.148	-24.314	-20.671	-21.125	-24.172	-17.887	-22.812	-24.557	-18.19	-18.772	-20.349	-21.243	-18.355	-26.919	-19.655	-25.132	-20.054	-22.065	-22.478	-20.264	-22.304	-21.705	-22.115	-26.838	-23.054	-21.117	-19.668	-23.815	-19.694	-18.401	-20.18	-17.331	-19.166	-22.772	-21.519	-15.07	-21.957	-20.879	-18.594	-22.897	-22.672	-19.341	-23.237
-0.26951	-3.9448	-5.9296	-3.5751	1.8932	-2.3388	-2.1211	-2.8036	-2.8136	-3.7517	-3.3731	-1.265	-8.8091	-9.2763	-1.2072	-3.7699	-1.6718	-3.3898	-2.1796	-2.1213	1.9243	-2.0557	-2.9441	-3.6109	-4.472	-7.2191	-4.8196	-2.5296	-2.3265	-2.9869	1.5798	2.3992	-3.8411	-1.3585	-3.2636	-4.8513	-5.8314	-2.21	-0.3695	-0.28683	-4.7524	-0.86173	-1.5619	-1.6967	-7.3695	3.0837	-2.8603	-3.6018	-5.9789	-3.9696
-0.99323	3.5951	-0.18473	0.19248	2.6038	-0.5944	-3.9765	2.0736	-0.25792	-2.4902	3.1134	-2.105	0.12123	-3.2355	-0.54885	-0.74393	-0.89085	-0.1752	4.1973	1.8163	-2.6704	-0.52988	-1.4106	-1.5193	-2.3178	-3.1168	2.2837	0.85474	-0.33357	1.6103	-3.3636	-2.8647	-3.2444	2.0085	0.79932	1.987	3.8337	-4.227	3.6435	-1.4167	-5.6374	-3.5321	-2.4821	0.43765	-2.6914	-4.0044	2.1957	3.5566	-0.72103	-0.29652
-1.9395	-1.831	-5.2957	-8.3103	-3.5936	-0.44439	-3.8295	-5.4558	-0.13116	-3.9683	-3.4922	-2.0656	-1.18	-3.9934	1.6856	-9.8519	-3.739	-2.8095	-5.3957	-2.1221	-7.1022	-6.1276	-2.3635	-3.0899	-5.7261	-1.6124	-3.8644	-5.2497	1.59	-6.4086	-2.1851	-6.2091	-1.5992	-3.8719	-5.7138	-0.75705	-3.6337	2.0008	-4.3461	-1.8696	-0.041083	-0.34188	-2.5006	-5.7087	-0.271	-5.1346	-2.7424	-2.908	-3.4002	-2.3635
-2.076	0.28511	-5.292	-5.165	-2.292	-1.1891	-3.4478	-6.5643	-4.6006	-5.3422	-1.1474	-2.9261	0.084909	-3.1726	-2.7397	-3.4936	-3.7473	-6.4692	-0.48119	-1.8194	-4.2458	-5.0164	-1.3884	-0.64211	-3.7822	-4.055	-1.5089	-3.2452	1.6363	-1.7992	-2.5263	-1.4595	0.51546	-9.4422e-05	-1.1145	-2.4117	-1.2938	-1.7389	-3.1315	-6.4529	-1.9799	-5.1039	-2.2941	-2.1566	-4.0251	0.25576	-5.2256	-6.4866	-4.499	-3.2219
-0.43832	-3.2177	-2.2986	0.89109	-3.1259	-0.81083	-3.1606	-0.89479	-5.3922	-0.25046	-3.3381	-0.54947	-1.6051	-2.4969	1.8677	3.5545	-4.856	0.6782	3.3132	2.7225	5.1672	-0.77742	2.6594	-0.55056	-0.67185	-2.3474	-1.3506	-0.79836	-0.13874	0.002431	0.9043	1.3608	-0.09556	-2.3493	0.97564	2.6086	-0.57998	4.7689	-3.5103	-1.4424	0.18134	-0.18963	0.20578	2.1451	0.8639	1.6976	-1.0941	-1.2742	1.9074	-4.0646
-13.022	-12.628	-15.906	-14.735	-13.519	-14.702	-10.616	-12.184	-13.692	-13.537	-15.585	-10.665	-15.309	-12.768	-11.58	-14.452	-10.033	-13.331	-11.377	-12.971	-13.23	-8.8573	-15.688	-15.819	-16.321	-9.7822	-15.931	-9.8724	-13.927	-16.379	-14.675	-13.665	-14.869	-13.046	-13.22	-8.6419	-14.273	-16.827	-8.8826	-9.3423	-13.584	-16.749	-13.569	-14.369	-8.5918	-11.984	-13.685	-14.716	-9.7227	-7.2046
-8.2615	-8.3356	-8.6884	-11.905	-10.639	-9.7184	-8.6891	-9.8949	-11.51	-5.6925	-5.5638	-16.387	-8.1733	-12.173	-13.15	-12.102	-10.964	-15.368	-11.266	-9.6914	-12.484	-9.2512	-8.1195	-6.8648	-9.225	-11.084	-13.278	-10.403	-12.917	-14.877	-12.567	-8.7021	-9.0482	-10.445	-8.0135	-9.2835	-19.057	-13.149	-9.6845	-12.785	-14.176	-13.205	-10.522	-8.2171	-10.542	-11.973	-7.3594	-8.8876	-10.695	-12.024
-11.82	-14.778	-17.547	-12.145	-13.492	-15.613	-15.807	-12.475	-17.953	-13.231	-16.058	-16.361	-10.709	-13.208	-12.339	-18.449	-11.878	-11.413	-11.849	-15.002	-7.5784	-12.885	-13.554	-13.305	-18.118	-17.053	-10.623	-18.085	-10.974	-15.459	-13.445	-12.769	-8.3549	-17.68	-11.083	-14.565	-13.774	-13.989	-16.202	-15.602	-13.394	-15.758	-11.849	-15.316	-16.291	-11.528	-16.047	-15.591	-13.424	-13.224
1.2571	0.45294	-1.2519	-0.097791	4.1926	-1.6339	3.3647	3.1567	3.731	1.5605	-2.2662	-2.727	-2.6869	2.5433	1.5849	0.54477	0.38736	-0.45974	8.1892	2.4367	2.8757	2.3495	1.2483	-0.74926	3.0862	3.0601	5.369	-0.45303	0.26316	-2.3577	-1.9701	2.8843	0.78463	2.9078	-1.3735	2.4974	3.7513	4.5806	-4.3614	2.4561	0.88224	-2.1121	-1.8585	2.8916	8.3633	-0.9114	3.6412	0.55878	1.7023	0.22048
2.4816	-1.6914	-0.92202	-2.6488	0.064946	2.1493	-0.70008	0.2311	0.92918	-1.6435	-0.57527	-1.7178	1.8438	2.6207	1.2835	-0.21606	6.096	-0.98741	3.8897	0.9471	1.9125	-1.5191	0.56483	0.21253	-1.1361	5.3636	-1.015	-2.5634	2.6814	4.3729	0.40772	1.7642	2.0301	-0.13389	1.8934	0.15631	-0.32931	0.56579	0.92221	-1.2737	0.38265	-2.4065	0.48425	2.2647	-2.5809	0.88978	-0.90352	2.1604	0.76405	0.63091
1.0433	-1.7147	-1.5264	-3.5414	-5.5564	-7.4468	0.81759	-1.4492	1.2289	-1.749	-3.6251	0.86813	1.0508	3.3664	-5.6189	4.0269	1.6345	-0.16883	-3.1507	0.41662	8.3496	-1.4409	-6.2719	0.3805	-3.1626	-2.7231	-3.0493	-0.51265	0.48555	-7.36	1.0831	-2.614	-5.472	-1.0193	-1.9781	1.121	-3.1834	-0.88634	0.46968	-1.1083	0.77033	-0.1696	-0.3264	-3.1399	-4.6936	0.13157	-2.01	-2.1748	-1.4619	-4.9963
-6.8398	-2.8729	-5.3648	-7.2602	-0.41547	-4.0148	-2.4596	-3.3587	-4.928	-4.1987	-1.5732	0.77766	-2.818	-1.6724	-6.637	-3.3161	-2.6016	-1.0963	-1.3449	0.74045	-4.2198	-3.0776	-4.6018	1.1433	-2.2656	1.3921	-1.8873	0.57498	-0.6602	-2.486	-7.1308	-6.2229	-1.4666	-3.1424	-0.9988	0.81247	-3.6703	-5.7069	-2.6427	-3.1843	-0.80744	-0.45005	-2.086	-2.3394	0.286	-4.8986	1.1921	-0.26129	-4.7348	2.7536
-10.619	-8.8079	-11.477	-12.861	-14.255	-15.067	-8.6176	-13.397	-11.726	-4.109	-10.763	-12.113	-12.955	-14.03	-9.0813	-10.802	-7.0047	-8.4731	-11.267	-11.776	-13.517	-12.923	-8.9802	-15.407	-9.9121	-9.9552	-9.6325	-9.4221	-7.1806	-11.51	-10.664	-16.328	-13.802	-7.0359	-9.9966	-12.877	-13.101	-11.176	-12.843	-6.5973	-10.518	-8.5845	-14.423	-10.691	-13.716	-13.786	-12.415	-7.1258	-11.062	-12.45
-9.0456	-8.0445	-13.843	-10.154	-11.541	-10.714	-13.354	-10.184	-9.5751	-12.595	-10.542	-7.6271	-15.22	-10.811	-14.073	-10.802	-9	-19.383	-10.381	-14.489	-10.08	-11.341	-15.43	-11.488	-9.6249	-13.142	-15.008	-12.251	-15.342	-6.2787	-10.944	-13.51	-12.928	-7.8242	-11.851	-13.721	-12.517	-12.484	-8.4644	-9.7753	-8.8503	-15.358	-5.7509	-9.8139	-12.046	-10.61	-11.101	-9.7456	-10.732	-16.654
-8.6884	-6.8364	-9.1884	-5.4762	-8.8693	-7.4792	-9.6271	-9.315	-5.6266	-4.6601	-5.6425	-13.377	-6.9369	-5.5088	-5.0901	-10.755	-8.5967	-5.449	-10.652	-6.6373	-7.4279	-9.5381	-9.5018	-8.5209	-10.802	-13.242	-8.0984	-10.053	-10.905	-10.881	-11.548	-8.6686	-8.6105	-8.5725	-6.3411	-6.3333	-10.387	-8.4287	-11.198	-5.2271	-8.1115	-11.27	-8.6458	-8.7152	-8.6229	-10.546	-6.3201	-9.8848	-7.7891	-7.3491
-21.64	-21.585	-23.262	-20.815	-25.946	-18.661	-19.306	-20.908	-21.43	-22.217	-28.132	-14.241	-24.045	-21.962	-20.516	-21.297	-18.833	-23.534	-25.423	-18.438	-18.494	-25.43	-20.645	-23.473	-15.751	-22.257	-29.323	-21.25	-20.443	-18.821	-20.96	-24.4	-22.576	-16.288	-23.978	-21.522	-21.938	-23.016	-25.615	-24.245	-19.683	-21.699	-24.388	-29.821	-21.08	-13.751	-18.526	-18.168	-21.908	-21.301
-3.4195	2.9434	2.0462	1.6603	-0.022607	0.97184	-2.7323	3.0794	-2.37	2.0591	3.1446	0.59166	-0.38463	5.1404	0.71015	0.6927	3.3089	0.60313	2.2359	1.1679	-0.80083	1.5427	-1.364	0.88698	3.7301	0.51296	2.9713	-4.3218	-3.0382	-2.1747	0.42721	0.807	-0.38678	3.5095	1.6979	-1.6642	-0.12371	1.0063	0.28381	0.2299	3.0123	4.3598	1.0616	2.8646	3.5681	-0.52332	-0.36827	1.5427	7.2414	4.6664
-3.6745	-2.8027	-4.3759	-4.3563	0.13771	-6.7655	-6.3924	-8.709	-6.0107	-6.5932	-7.645	-5.2061	-4.9797	-6.1327	-5.0209	-4.7309	-8.1865	-1.1885	-5.4855	-6.0715	-6.0112	-5.4145	-3.3208	-6.5068	-6.579	-5.0071	-2.9694	-4.4977	-4.0664	-7.7445	-5.5021	-7.9612	-6.5151	-8.185	-5.5124	-3.0604	-6.7509	-8.2391	-5.6512	-5.2359	-9.915	-6.4647	-8.4595	-4.707	-4.4239	-5.0573	-2.9006	-6.2522	-5.695	-6.641
-14.385	-14.47	-14.373	-15.826	-16.083	-14.388	-17.384	-15.597	-15.986	-14.206	-18.48	-15.292	-12.434	-12.97	-15.132	-12.977	-16.362	-17.163	-11.117	-11.692	-16.027	-13.753	-14.37	-14.279	-16.945	-13.594	-12.75	-11.379	-12.415	-16.707	-16.494	-9.8396	-11.646	-11.141	-12.53	-14.088	-17.402	-20.388	-12.024	-14.73	-17.402	-11.01	-12.78	-14.953	-17.422	-17.681	-17.118	-17.153	-14.389	-17.326
-11.268	-13.127	-18.666	-19.667	-15.078	-12.192	-10.75	-12.199	-10.882	-11.149	-12.61	-13.314	-15.174	-20.835	-14.35	-12.64	-12.716	-10.32	-16.646	-11.273	-13.149	-13.503	-11.432	-15.533	-16.401	-11.969	-10.048	-13.628	-10.637	-13.709	-11.71	-14.52	-12.813	-10.652	-14.178	-14.39	-7.2802	-10.892	-10.763	-13.709	-12.397	-12.972	-15.498	-8.6929	-13.765	-16.28	-13.566	-14.056	-15.539	-18.042
-4.7185	-8.0485	-0.96387	-0.90586	-1.558	-2.1477	-4.7549	-1.9759	-3.1701	-7.7485	-8.281	-4.3036	-2.7172	-1.9287	-2.8202	-2.5256	-4.7789	-5.7515	-1.9406	-4.9514	-7.0094	-6.3414	-2.5407	-1.8695	-1.2384	-4.7038	-6.2121	1.1618	-3.3756	-3.0259	-6.7484	-3.6367	-1.595	-4.1642	-5.3309	-4.6095	-4.1205	-4.1938	-6.2398	-2.876	-0.53189	-5.3238	-0.054984	-5.146	-3.8195	-7.6093	-8.1538	-0.1728	-3.4406	-2.94
-15.234	-12.51	-10.1	-9.3462	-12.129	-16.351	-9.0742	-8.8793	-10.346	-9.2527	-10.224	-13.393	-7.6682	-12.467	-10.302	-7.4314	-15.178	-15.44	-10.591	-6.2185	-10.004	-12.28	-9.374	-11.502	-8.5001	-12.756	-10.05	-11.356	-9.0507	-13.572	-11.209	-15.624	-9.7825	-10.259	-18.488	-11.576	-8.6206	-11.999	-12.189	-11.12	-11.407	-7.7041	-11.362	-10.449	-13.325	-12.014	-10.202	-10.433	-11.316	-8.9423
-13.829	-18.972	-10.419	-13.107	-11.418	-9.2438	-12.356	-12.409	-10.013	-9.0492	-11.05	-16.601	-12.479	-14.036	-11.319	-15.342	-8.4637	-15.386	-11.617	-12.048	-9.5668	-14.134	-13.519	-10.321	-13.482	-10.032	-14.609	-13.687	-14.184	-9.9627	-10.337	-11.009	-9.0339	-11.29	-8.4513	-8.306	-7.3177	-9.2341	-14.87	-10.288	-14.903	-12.903	-12.4	-12.437	-9.7267	-9.1278	-14.839	-18.584	-11.918	-9.4332
-6.4222	-0.32733	1.5599	-1.0325	0.61853	-0.60193	-2.9022	-3.0095	-2.3787	3.8782	0.17185	0.87383	1.3904	-1.2106	0.15855	2.4018	-0.32373	3.0855	0.55372	-2.7183	-4.4715	0.53612	-3.1093	-2.8852	-0.96288	0.15089	0.13992	-1.6903	-1.1078	-0.50761	1.5544	-2.4292	-0.6288	-4.4088	3.3586	-3.9101	-4.6635	2.251	-2.7045	2.375	0.66239	5.3283	-1.3944	-2.3902	-0.48816	3.2667	2.2846	-0.6317	-0.33515	-1.4123
0.47649	1.8152	-6.6351	6.1535	-3.5763	0.73072	1.4122	-0.61939	1.0183	-2.5544	-2.514	0.42413	1.6966	2.7801	-2.8334	-0.9079	-3.332	-4.0605	4.4402	-1.3304	-1.6947	3.8324	-2.874	3.0147	-0.98412	-6.408	1.2286	0.70013	1.1494	-3.1073	-1.1857	-0.82431	-1.5484	1.9652	-1.4074	-2.6656	-0.75834	-3.7608	-5.2346	-0.84035	-2.3443	-1.417	-0.1019	-4.1884	-0.037719	1.0069	-2.4488	-1.6381	1.1088	-0.073077
5.2389	7.8439	7.4682	11.133	9.839	9.3546	9.4461	11.598	8.4095	9.36	6.7563	7.6388	5.9232	7.2945	7.8473	5.9987	4.5123	7.5858	7.5512	10.704	5.569	9.9275	7.8896	8.5323	8.835	10.811	10.658	8.5818	5.0299	12.814	11.703	7.3867	7.5595	7.6838	13.344	10.246	6.6696	7.378	10.955	3.5219	11.7	12.112	7.698	5.4665	8.4733	6.8662	7.3576	7.2908	8.8363	5.8898
1.6372	1.2702	9.3105	3.1641	0.31917	1.0722	2.6913	5.5193	6.5651	1.2171	1.6174	-1.2298	0.85696	4.5385	-0.67207	3.4407	-0.6046	1.6477	4.2752	2.7993	6.3671	3.8405	4.3413	1.3203	3.4635	3.3303	3.3252	0.23186	5.2977	6.9007	4.4756	-3.0485	-0.23915	6.0013	0.34897	4.0826	7.812	3.4871	2.0158	3.2631	1.8165	3.9398	4.6718	7.5465	5.6646	3.8524	3.5882	3.595	2.3997	0.35386
1.1634	1.0926	-0.44455	2.8807	-2.9587	0.83241	4.2412	-0.44538	-5.6744	-1.8912	-1.5842	0.97483	3.0544	0.78126	0.54152	0.17858	-1.4275	-0.088195	0.14326	0.241	-0.67196	1.0651	-4.5562	0.81979	-0.84345	0.91508	0.60488	-2.7569	1.6773	-0.55359	-0.40391	0.30153	1.796	-1.315	1.8896	-1.3017	-3.0642	-1.0428	-3.8202	-0.45766	-1.6314	0.74459	0.62144	5.7209	0.038652	-1.6515	3.4029	-1.9589	8.1778	-3.0906
-12.215	-11.913	-14.167	-7.817	-10.414	-13.684	-14.936	-10.405	-13.013	-16.814	-14.783	-15.015	-12.125	-14.819	-13.523	-9.3267	-9.791	-14.823	-9.1925	-10.384	-10.84	-13.096	-12.151	-15.828	-13.618	-12.161	-13.919	-11.136	-12.698	-12.973	-7.9195	-16.799	-14.26	-15.423	-14.448	-16.701	-15.089	-11.818	-13.276	-12.555	-12.828	-15.495	-10.767	-13.285	-8.9425	-8.2504	-17.471	-16.394	-9.8997	-14.574
1.7333	-4.0054	-4.3683	-6.0311	2.9885	-1.0895	-1.5026	-5.7985	-3.2473	2.6425	-1.9755	0.79534	-2.9649	1.1707	-1.2206	-5.7405	-2.4319	-0.272	2.0011	-4.2061	-3.0156	-3.1935	-0.47516	-3.0128	-3.6584	-2.6388	-1.9242	-2.9169	0.22323	-2.1051	-7.394	-0.51262	2.2584	-3.9228	-2.4037	-2.8855	1.3178	-5.6832	-2.7529	-5.9879	-2.3326	-0.078221	0.4416	-0.42685	3.2384	-4.6649	0.93563	-4.9325	2.0713	2.8547
6.5047	6.8629	8.0611	8.841	14.373	6.5179	11.25	11.373	9.2361	9.0077	6.0838	7.8289	7.9395	8.8939	11.795	8.0314	8.1227	9.0603	6.5834	5.5251	8.5802	12.687	14.264	6.4949	4.1032	7.1882	1.052	6.1491	8.132	10.045	7.5561	11.401	10.098	10.605	6.1196	9.5198	8.3189	10.59	6.2972	11.141	10.664	8.8137	5.8614	6.2001	8.3222	7.7996	4.9821	4.7262	3.8946	7.1396
-15.075	-18.681	-14.744	-14.59	-14.235	-13.357	-11.338	-17.588	-10.925	-20.149	-11.298	-11.44	-9.7599	-21.579	-13.939	-16.023	-12.944	-14.14	-20.716	-14.866	-16.497	-15.402	-17.248	-16.702	-16.377	-13.45	-10.18	-13.697	-16.54	-11.49	-15.679	-14.604	-12.341	-12.375	-15.411	-23.139	-14.928	-11.524	-7.607	-15.794	-16.848	-17.223	-13.407	-14.673	-7.5283	-16.072	-13.226	-12.611	-15.092	-16.33
-6.3113	-1.684	-0.76048	-4.4718	3.1199	-0.20319	-2.8119	-0.90883	0.55409	-2.3688	0.64187	4.2403	-1.8526	-3.3263	-3.4005	-3.2448	-2.9557	-3.0715	-2.7285	-4.264	1.6344	-3.0455	-0.72137	-1.7179	0.26541	-2.1238	-2.5687	-4.4037	-0.94867	-4.2843	0.27439	4.9243	-1.5305	3.7765	3.5325	-2.7314	-5.898	-0.43721	-1.2001	-1.4337	-2.8263	-1.481	-2.168	-2.0577	0.73181	-2.338	-5.1985	-1.9877	-1.0852	-1.886
2.0872	-0.47178	6.4283	2.5112	6.5597	6.8364	2.9501	5.5855	6.9978	0.029151	4.5631	6.5764	2.5417	10.208	3.3006	6.5348	4.1558	3.8374	5.2993	5.3635	4.9236	6.5109	0.80922	5.1059	5.8129	4.8818	6.0066	1.25	6.0464	6.3237	10.576	5.9344	4.7652	3.9596	1.2399	1.9133	4.9945	4.4923	6.6967	3.9032	5.4027	3.49	3.5661	4.8276	4.8745	4.904	4.5455	2.2271	8.5534	1.9418
-2.0532	-0.71862	2.0803	2.4445	0.3514	4.495	0.47097	2.7196	3.7395	2.0742	-0.026854	1.2281	-0.97488	0.22708	-1.3785	2.8793	6.607	-1.1764	-2.809	-0.44886	1.1415	1.8697	4.643	3.5833	0.052354	1.2289	3.1138	5.4192	-0.05751	3.5201	4.128	5.652	2.848	3.5515	3.3071	6.3259	1.1543	1.5599	2.2058	4.6288	0.71191	2.4993	0.82772	1.488	3.027	3.9344	0.0088582	0.41547	5.6397	-1.8996
0.48191	-1.2382	1.4798	0.68145	-1.0133	0.35712	2.6933	-1.0327	-6.4984	1.0267	-0.95797	0.033354	-2.0884	-2.2343	0.63089	3.2667	-1.2503	-2.5565	-4.3502	4.3149	1.2268	1.2404	0.27165	1.0137	-3.7103	-0.42865	1.8859	-3.9679	-1.2366	0.10845	-3.5545	0.93374	-0.6288	1.1516	1.6852	-1.3237	3.0854	0.25739	0.86064	-2.2458	-0.97181	-1.2156	1.233	-4.4159	1.1539	3.257	1.5783	-6.4013	-2.0658	-2.2552
1.7924	1.7499	0.99227	-5.6966	-1.8888	-0.34113	3.4301	-0.41996	-1.6688	-3.2649	-0.96248	-2.1818	0.82039	-0.66149	-3.0381	1.2358	-4.109	4.9156	-4.8024	-1.1528	-1.3191	1.8333	-1.3054	1.1026	-0.15038	-4.3284	0.21926	-3.8059	-6.4201	0.19063	-3.0844	-3.8835	0.30018	-1.3517	-2.6553	0.74699	-3.2082	-0.16533	1.4157	1.036	3.263	-1.5663	-0.71376	-2.8639	-0.32493	-0.45646	0.77307	-3.6835	0.31023	-4.5146
-8.0462	-4.9737	-8.9901	-5.5568	-8.1003	-3.6458	-12.778	-11.08	-6.7461	-9.4109	-9.0322	-7.8554	-4.1782	-4.4528	-5.2364	-4.6918	-2.8083	-4.4733	-5.9267	-7.5946	-2.6315	-3.6068	-4.3535	-3.034	-3.5161	-7.8454	-6.6087	-8.1113	-1.8357	-9.483	-8.4374	-4.5848	-4.6099	-9.9094	-4.7466	-10.544	-8.8287	-6.2821	-4.9159	-6.8597	-5.106	-2.1107	-5.0971	-7.1005	-2.2902	-5.4384	-3.0052	-6.1932	-4.9971	-9.8467
0.022396	1.5324	-4.372	-3.6234	-3.147	-3.7683	-6.3958	-1.4548	-3.2075	0.38004	-4.8153	-3.333	-3.2948	0.34925	-3.5722	5.0786	-2.4969	-5.1634	-3.8958	-3.6885	-7.2879	-4.7676	-4.3708	-3.4254	-5.2737	-1.9669	-6.5712	-0.84622	-5.9956	0.37216	-1.1781	2.2156	-1.2919	-2.5576	0.00042892	-0.49314	-4.5464	-5.6845	-1.5892	-1.4209	-0.89553	1.1202	-1.626	-0.78614	-8.5345	-2.7282	-0.3679	-1.1127	-3.3354	-2.3715
-0.2385	0.32697	-0.603	-3.93	3.0654	-3.3034	1.5939	-2.1212	-0.79272	3.3738	1.9457	-1.3592	-1.8873	-0.35212	-2.6093	0.79415	1.0577	-4.3574	-1.4799	-3.8711	-1.1692	-1.2121	-0.26606	-2.7514	0.45646	-2.1739	-3.791	-7.1003	1.6844	-2.5983	-0.92573	-2.2962	-2.226	-5.1347	-6.0812	0.11388	1.5196	-2.0081	0.63313	3.4241	1.7091	-2.8154	-0.06662	5.2192	-1.2384	0.38159	-0.44599	-2.975	-3.5926	-0.48229
-12.607	-8.7805	-14.345	-10.96	-11.83	-9.6674	-5.0519	-7.5833	-9.9367	-11.361	-10.567	-11.201	-13.628	-14.397	-17.25	-16.285	-9.6208	-9.5448	-14.48	-7.2247	-12.793	-11.887	-10.662	-6.3366	-9.0438	-10.817	-14.911	-11.791	-7.4263	-13.356	-10.694	-11.801	-5.5742	-15.829	-11.644	-10.694	-14.507	-10.53	-9.9151	-12.06	-9.6665	-8.1826	-6.9295	-13.984	-13.642	-10.734	-13.968	-11.814	-8.9578	-9.8508
-1.8711	1.5106	-2.6643	-7.3817	-5.3675	-4.9936	-5.5129	-4.5028	-4.4233	-1.951	-4.2376	-2.0401	-6.5375	-0.077435	-3.2089	-6.224	-2.7121	-1.2099	-4.4931	-4.8129	-3.8873	-3.489	0.44336	-7.5473	-1.0638	-6.2129	-4.4056	-4.5243	-0.69299	-6.0416	-5.4173	-0.62462	-5.2702	-4.9501	-2.879	-3.9729	-6.2833	-3.5317	-4.7846	-0.34345	-5.1733	-6.262	-4.6414	-3.4293	-5.5413	-6.0189	-5.8687	-2.2711	-5.5725	-4.6037
1.5051	0.03916	-2.4961	1.2111	-5.6064	2.0258	-0.11079	0.64401	-2.4763	2.333	-3.3266	-3.9839	3.0412	-3.8431	5.4912	2.4272	1.7843	-4.93	2.3683	-0.1959	-2.5737	0.051674	-1.6363	-1.2574	0.44607	1.6724	-1.3566	2.7571	-0.59308	-2.4713	2.2476	0.56924	1.8637	1.5816	0.45427	1.5398	2.4691	-1.7898	-1.3646	2.6262	-2.77	2.2441	0.84687	2.9441	-2.2355	0.67659	-4.6897	1.174	2.2595	1.9299
0.16838	-0.38134	2.5195	-0.49834	0.53291	1.1298	1.9836	-2.4289	0.1755	-0.58619	-4.3669	-5.1177	1.5067	1.1758	3.9379	3.058	-2.5033	0.076777	0.18749	-0.7412	1.7989	1.2481	-0.52342	-0.48917	0.9889	0.14331	0.32471	-2.5534	2.3654	-0.4421	4.1637	-0.82467	-2.1411	-0.41132	-1.0641	-2.5062	4.0973	-1.2181	-0.46114	-0.38409	0.42962	-1.7024	-0.24653	1.3408	1.1292	0.082502	0.68767	-2.9297	0.97375	0.38276
-2.5951	-3.9347	-3.8587	1.6361	-2.5307	2.9847	1.8262	0.5649	-5.7345	-6.2084	1.7355	0.7369	3.1074	-1.175	-0.74233	0.32559	3.5704	0.93454	-1.3517	-0.13439	3.0069	0.40143	0.90094	0.16719	-0.70896	2.1328	-4.2151	-3.3474	1.1388	-2.2781	1.3219	0.002145	2.4769	1.9201	1.9683	-0.26767	-0.20213	-2.99	0.82562	2.2458	4.6471	-2.1539	-2.9126	4.6445	1.5801	-2.8984	-0.069213	2.3127	-3.0824	5.2661
-1.3846	-2.3048	-4.9411	-3.1063	-1.898	1.4459	-2.4182	-4.1766	-4.5958	-5.0352	-1.9368	-1.8041	-4.784	-6.437	-5.2804	-7.7304	-1.2236	-3.0377	-1.328	-6.7616	-2.6815	-2.5596	-8.0003	-1.3804	-5.4675	-3.3573	-2.1341	-2.9993	-9.1663	-5.6648	-1.5924	-0.95946	-1.1435	2.6157	-4.0325	-6.3427	-1.757	-3.8772	-4.2975	-4.4684	-4.6983	-2.4631	-3.0969	-4.5256	-3.8928	-0.42456	-3.6512	-8.865	-4.8272	-2.8103
3.1193	7.2979	8.3804	4.8277	5.6552	10.671	9.9138	7.9174	6.3143	5.5563	8.2255	10.604	8.9141	2.5397	7.5228	10.143	6.8145	2.3666	7.8235	6.8903	9.8821	7.6233	6.8302	6.6423	6.3927	7.9835	1.5728	7.8143	6.5576	6.0374	0.3152	10.249	9.2766	1.6925	4.5447	3.4828	3.7352	4.5326	9.5333	7.6198	5.2998	8.765	5.8128	8.3792	8.924	7.3388	2.583	9.4556	9.4875	9.8878
0.29581	2.2641	2.3983	0.34404	-2.2953	1.9426	0.90349	-1.5116	2.415	-1.8773	-0.22076	0.026401	0.5771	1.8964	1.5067	3.1291	1.0985	0.27261	-3.0925	4.6385	-7.8954	-2.1575	2.6798	0.091552	-0.66435	1.2648	-2.1354	4.0549	-0.84707	0.78392	-0.86085	3.9802	0.72472	0.027002	-0.34945	5.4769	0.96915	3.4525	-1.6288	0.22809	-1.7571	-3.7835	-1.2041	3.8449	-1.4529	1.1914	-0.99448	-2.7395	2.9197	1.9842
-3.5802	-6.3045	-3.9456	-3.804	-2.2648	-2.0374	-3.2817	-5.012	-5.0992	-8.2029	-3.7397	-3.1571	0.52732	-4.2297	-0.89566	-2.41	-6.1353	-3.5057	-7.3338	-4.0906	1.4797	-6.3194	-2.6767	-3.4722	-2.8428	-2.5842	0.23384	-0.44208	-3.297	-6.8426	-4.6357	-2.0866	-1.6887	-0.87338	-1.5093	-1.9554	-4.5527	-0.73933	-0.13273	-4.2502	-4.2192	-3.8908	-8.3194	-0.45127	-2.107	-4.758	-2.989	-5.5525	-4.6397	-6.4002
-4.6365	-1.8441	-3.183	-6.0576	-1.3943	-4.6653	-5.1394	-3.7287	-4.6556	-2.6948	-0.63005	-2.5557	-0.75152	-3.2305	-1.7951	-1.1952	-2.4185	-4.7184	-5.5198	-7.0725	-1.7928	-7.329	-6.5258	-6.6601	-5.4226	-3.7372	-2.3893	-4.9102	-4.4015	-7.7067	-4.0355	-5.5713	-1.4879	-9.1024	-5.8877	2.256	-2.2352	-4.3057	-6.6375	-2.8801	-1.4383	1.2135	-6.7178	-3.7667	-1.4979	-0.063716	-4.613	-4.509	-1.5943	-4.9712
-2.6493	-3.9246	-4.0067	-3.4426	-1.6398	-6.082	-3.3273	-0.70468	0.77338	-3.9091	-0.89989	-3.771	-8.3122	-6.0652	-6.0667	-2.3446	-5.4174	-3.6766	-3.0638	-6.9006	-7.3332	0.13211	0.189	-3.9061	-3.9729	-2.8585	-6.3923	-2.216	-7.2976	-3.9244	-3.4833	-0.80806	-3.7075	-0.21958	-4.2665	-0.60586	-6.3549	-7.79	-0.61806	3.2984	0.12388	0.42662	-3.3581	-15.01	-6.0728	2.2874	-6.0609	0.65684	-6.1075	-0.14101
-6.5228	-0.36075	-6.136	-1.4256	-7.0519	-3.9474	-4.313	-1.5457	-3.3084	-4.4139	-3.626	0.16639	-2.4396	-5.611	-1.3704	-1.5036	-2.3528	-4.0691	-6.2842	-8.6364	-6.5413	-5.9619	-6.321	-5.7922	-5.5866	-5.8961	-3.786	-4.8278	-6.6173	-6.6048	-1.2296	-5.9969	-5.5564	-4.1237	-5.0888	-7.4882	-4.4035	-5.9905	-2.342	-6.3723	-3.6724	-1.0324	-3.081	-7.3341	-5.4367	-6.1754	0.055359	-1.819	-5.6208	-6.1499
-7.8943	-9.5459	-7.3244	-10.969	-10.028	-11.332	-7.7226	-11.994	-11.461	-11.18	-9.6206	-5.2738	-12.753	-9.8488	-10.769	-13.63	-11.765	-10.472	-11.772	-11.613	-8.7178	-11.842	-10.534	-10.372	-9.9378	-11.041	-12.765	-11.308	-11.506	-14.257	-12.058	-10.608	-12.103	-9.2381	-8.4797	-13.52	-9.5681	-9.0707	-8.3727	-8.5924	-11.515	-14.596	-11.585	-14.258	-10.345	-13.354	-10.688	-12.212	-2.0715	-9.7973
-16.317	-16.464	-24.077	-18.931	-16.501	-16.551	-16.816	-24.013	-21.077	-15.897	-20.155	-21.89	-23.897	-23.576	-22.444	-21.65	-22.693	-21.043	-20.152	-22.154	-22.038	-19.486	-21.005	-16.943	-19.153	-21.534	-19.763	-24.082	-20.796	-19.867	-19.728	-19.553	-18.83	-15.836	-27.348	-21.92	-18.794	-20.881	-18.327	-21.859	-19.859	-18.183	-24.372	-16.696	-24.723	-18.442	-18.834	-19.535	-21.469	-14.495
2.892	-4.1594	-4.5646	-1.0317	-0.59618	-5.8041	-0.73382	-2.9479	-3.7295	-1.5916	-2.828	-3.9785	-6.4529	-4.3551	-0.28301	-2.495	-2.7684	-5.1654	-1.0116	-3.4012	-2.0345	-1.1709	-1.1388	-1.0552	-5.1015	-2.7092	-4.7215	-4.6795	-0.72549	-5.4763	-3.838	-3.0802	3.8828	-2.7016	-0.64932	-5.0474	-3.9904	-3.1206	-0.86574	-4.0574	-1.3354	-4.127	-6.7161	-6.8677	-1.3752	-0.25609	-3.4479	-1.6825	-5.5847	-2.7209
0.01455	-1.9379	-0.081488	-0.31971	0.20763	-2.7316	0.49857	2.8283	-1.31	4.8514	-2.253	1.5344	2.844	6.0336	3.738	4.5724	-1.6809	-1.8464	3.1538	0.29946	-2.515	2.3108	1.773	-0.80266	2.1567	5.7695	1.1975	-0.39167	2.4715	0.18658	3.6878	3.0053	2.65	1.6307	-0.98251	2.1248	4.5575	-1.5658	1.509	-2.7435	1.3393	1.0338	-0.084267	0.11488	2.222	5.026	2.5694	5.9147	0.29932	1.9315
-0.59257	-7.3101	-3.5705	-5.0023	-0.33227	-0.71594	0.4919	-2.597	-1.7432	-2.5606	1.9603	-1.7954	-0.40888	-2.5335	-3.615	0.17731	1.8353	-2.0593	1.5542	-0.79737	2.2752	-6.0382	2.4564	1.025	-2.4778	-2.1073	-2.9383	-6.783	-2.5954	0.36874	-4.6587	0.45678	0.17088	-4.4363	-2.2324	-0.87329	-1.6692	-5.6736	-0.6651	0.065521	1.45	-1.0813	-2.7678	-1.3985	0.02822	0.13738	-5.0453	0.85248	-2.3103	-3.849
-16.862	-13.351	-12.195	-11.522	-14.255	-10.826	-9.9207	-12.639	-8.8154	-14.427	-14.931	-14.675	-18.187	-11.885	-10.79	-13.309	-13.335	-13.489	-13.639	-7.7931	-9.7335	-13.081	-18.448	-13.152	-15.693	-14.873	-15.212	-11.437	-14.112	-11.878	-14.422	-10.604	-9.3972	-10.792	-12.771	-8.7864	-12.364	-13.345	-15.011	-14.484	-14.261	-6.7895	-8.6512	-10.23	-16.118	-12.625	-15.334	-12.708	-14.237	-15.193
-4.3446	-6.5077	-1.5925	-1.8209	-4.7615	-4.4005	-6.4884	-0.50849	-2.4201	-3.7736	-1.3023	-5.5461	-0.69119	-0.78103	-3.4022	-2.6981	0.70749	-1.3944	-1.6041	-6.7615	-2.4242	-3.6532	-3.324	-1.5623	-4.9219	-2.9334	-2.8562	-4.2297	-6.1374	-6.7642	0.11135	-3.2146	-2.5251	-1.8013	-2.2134	-7.0055	-4.4549	0.54105	-4.1037	-3.6832	-1.3548	-3.5241	-0.54802	-1.3679	-2.4915	-10.711	-3.3528	-1.6917	-4.3542	0.26599
4.3001	3.3561	1.1925	5.6944	-1.6542	1.1825	8.5866	0.39785	5.7828	2.8889	2.6476	5.9147	1.1123	2.6399	5.7406	5.125	8.1653	2.5446	4.0591	5.5781	3.4701	8.1068	4.2052	4.6741	2.031	4.0047	3.5125	5.5813	8.3246	4.1799	0.4372	7.3251	3.8108	0.54218	4.56	-1.8321	0.78388	1.8578	4.4972	3.6302	-0.68045	7.3533	4.1947	6.691	4.459	-0.040295	5.3172	8.7385	4.9737	2.0153
-3.8687	-3.6352	-2.1501	-1.3704	-6.5629	-1.2649	-0.35756	-2.711	-1.1254	1.5373	0.35767	1.0291	-1.0006	-2.6913	-0.53197	0.07667	-3.3596	-1.7935	-0.41803	1.8227	1.4908	-2.9891	0.65919	-0.77368	-2.1341	-3.1383	-2.043	-2.908	-3.7307	-0.36195	-0.16065	0.21459	1.8483	-5.17	-1.3472	-0.1642	-1.0574	-2.5157	-1.4869	-0.21188	1.693	1.2313	-0.18535	-1.8662	1.311	2.081	-0.86726	-1.9189	0.21714	3.7616
-8.2896	-10.071	-14.974	-13.039	-12.975	-10.84	-9.1419	-8.038	-10.708	-14.344	-11.418	-7.3282	-6.9003	-12.171	-12.222	-5.5465	-13.241	-9.4002	-15.267	-10.71	-11.336	-16.445	-8.962	-15.494	-11.432	-16.005	-12.849	-12.549	-8.5904	-12.661	-8.4211	-13.044	-12.596	-12.929	-13.859	-9.3515	-12.461	-9.5317	-8.8916	-15.133	-5.2923	-12.164	-8.0797	-11.228	-10.572	-14.809	-9.6103	-13.423	-11.653	-14.862
-13.769	-14.507	-13.476	-8.4545	-12.449	-13.985	-14.999	-12.565	-13.361	-11.366	-11.844	-16.104	-13.097	-11.749	-12.181	-13.044	-11.561	-10.697	-14.473	-15.869	-13.312	-9.5214	-12.907	-11.398	-13.064	-15.47	-11.245	-7.9361	-14.256	-10.34	-15.556	-12.181	-13.957	-13.446	-13.462	-12.239	-13.802	-12.107	-13.439	-16.31	-11.169	-13.602	-13.62	-13.171	-7.8542	-12.271	-13.438	-9.0388	-12.442	-12.404
-9.821	-5.2588	-10.727	-6.7459	-11.183	-11.294	-6.2188	-5.8269	-1.2528	-1.6816	-5.5635	-3.7619	-2.8855	-5.3554	-7.4433	-7.3977	-4.3882	-4.7355	-5.3743	-8.554	-5.3827	-4.0016	-3.1485	-7.8939	-8.6847	-7.4484	-9.9495	-6.0604	-5.6147	-8.4496	-0.72469	4.8234	-3.4671	-8.7081	-9.901	-3.7161	-3.1941	-9.3	-8.4844	-7.6136	-7.3168	-10.547	-3.1495	-2.8799	-3.885	-5.2532	-7.912	-8.0834	-3.1718	-2.5164
-15.56	-13.474	-13.158	-16.252	-16.087	-15.709	-12.742	-13.693	-11.314	-15.379	-14.352	-14.275	-18.526	-8.0685	-13.509	-13.794	-18.063	-12.968	-17.256	-11.696	-10.906	-15.697	-14.37	-16.862	-13.123	-13.988	-15.168	-16.651	-8.7113	-17.062	-17.995	-17.332	-15.226	-17.323	-17.002	-14.242	-17.093	-15.464	-11.51	-10.831	-16.508	-14.655	-19.056	-17.163	-14.792	-9.1914	-15.44	-15.123	-13.25	-16.009
-10.654	-10.612	-14.1	-7.5215	-8.8773	-10.356	-13.247	-8.1966	-9.3044	-8.4549	-7.2018	-13.414	-11.239	-12.61	-11.424	-12.556	-9.9804	-6.7129	-10.147	-11.166	-9.0432	-11.875	-10.929	-14.447	-7.8277	-11.764	-11.784	-10.444	-8.8318	-11.766	-8.5443	-11.755	-13.234	-10.519	-7.9192	-8.773	-7.9117	-10.113	-9.7548	-7.0841	-10.375	-11.376	-8.0442	-8.9367	-5.733	-11.243	-14.923	-10.307	-9.7258	-11.334
1.5068	3.1754	-3.5236	3.4536	-0.22957	5.3482	0.62026	1.1038	1.5761	3.5823	1.0329	2.8005	4.9414	2.0942	5.71	4.7951	0.81112	2.4309	-0.61913	3.1551	4.5868	0.92541	1.8255	4.4871	6.2499	1.1894	3.9321	1.213	-0.26203	-1.3591	2.1481	3.1314	3.3181	3.5025	0.59631	4.8124	-1.9236	-2.3406	2.0246	3.8468	-1.4172	0.9383	3.3786	3.7278	2.0174	1.0771	1.7758	1.0184	-0.25293	2.1899
-5.4611	-6.8062	-7.9974	-12.073	-3.8109	-1.4033	-7.5242	-8.5539	-4.5395	-5.0708	-6.1811	-3.8938	-8.3568	-7.5629	-5.912	-4.5874	-2.3422	-8.2424	-5.4833	-9.1177	-7.3779	-3.747	-4.6942	-7.5828	-8.5972	-4.4065	-5.9286	-7.0895	-6.6941	-5.7088	-4.2671	-4.2632	-6.5974	-5.684	-4.7356	-6.6305	-4.3993	-11.516	-5.0189	-8.1266	-8.2631	-8.6466	-6.0439	-9.2929	-4.9868	-6.6194	-6.3049	-8.1894	-7.6626	-8.1452
-23.439	-24.25	-20.298	-22.53	-22.646	-20.826	-21.268	-24.142	-19.476	-22.609	-22.618	-21.094	-24.345	-23.308	-16.633	-23.974	-22.265	-22.087	-25.062	-21.089	-22.856	-23.674	-19.954	-17.486	-21.374	-21.408	-21.043	-19.373	-22.223	-20.664	-22.398	-20.754	-21.525	-21.739	-24.016	-25.918	-19.837	-22.365	-24.769	-20.885	-22.857	-21.955	-17.615	-24.375	-22.943	-19.27	-24.7	-22.545	-25.94	-22.952
-1.3776	0.39002	-0.26038	-0.77536	-2.3314	5.6667	-4.8967	-2.6446	-1.1217	2.9237	0.94313	-1.0602	4.8347	-0.86465	-4.8781	-1.0978	0.88067	-2.06	-2.1148	-1.0689	-2.0683	-0.12376	1.2732	-5.0472	3.0075	-2.3819	3.2813	1.6648	-2.7144	-1.6861	0.10418	1.6197	-1.5104	1.3475	-1.2746	2.0446	1.347	1.0101	1.6383	6.038	-2.0085	-0.40465	-0.59358	-1.9056	-0.4371	-2.3405	-2.3205	2.4271	0.88961	-0.82755
-3.4619	-5.7137	-3.1247	-2.882	-4.4756	-5.9719	-7.2091	-5.2007	-9.3105	-4.5481	-5.6623	-0.4151	-4.2536	-0.40327	-9.38	-2.9957	-5.6051	-5.356	-4.8322	-4.6879	-5.567	0.24922	-4.1284	-5.9847	-4.5765	-4.3269	-3.0829	-3.5182	-6.6965	-4.5255	-3.5854	-2.5733	-0.50238	-7.0045	-2.552	-4.4851	-2.7643	-4.9778	-1.3955	-5.9398	-3.4861	-4.2012	-4.9812	-4.1443	-2.4629	-3.9606	-1.8873	-4.2888	-2.0378	-3.3457
0.40594	-4.216	-2.4342	-5.4052	-0.36256	-2.1722	-1.2626	1.297	-2.1507	1.7853	-1.403	0.41239	-6.7798	-0.23004	0.11305	-3.7083	1.0654	0.45085	-0.52774	2.1936	-0.4652	-5.4085	-2.0681	-0.41635	-3.7716	0.2145	3.9957	2.7079	-0.57894	-0.51583	-0.79662	2.3482	-1.3392	-2.3965	3.3931	-0.67932	-0.42928	2.2908	-5.4537	-1.6817	0.11813	-0.44442	2.3808	-1.9797	3.9125	1.4717	-2.0767	-2.2736	-1.7895	-3.3715
-18.702	-16.61	-14.543	-17.425	-12.05	-12.307	-12.643	-13.265	-16.086	-15.01	-16.941	-20.079	-12.866	-17.48	-13.883	-11.892	-13.386	-13.034	-19.567	-14.435	-10.954	-12.602	-14.34	-13.083	-15.923	-12.066	-11.411	-12.431	-17.42	-14.482	-16.087	-14.947	-14.522	-15.446	-14.961	-11.483	-14.714	-10.619	-14	-15.473	-16.13	-12.151	-12.053	-16.286	-10.071	-17.235	-12.142	-16.407	-15.193	-18.452
-23.439	-19.381	-16.652	-27.664	-20.847	-20.77	-22.154	-23.504	-20.296	-21.707	-21	-22.362	-18.526	-24.964	-20.999	-22.207	-21.278	-21.771	-21.693	-24.967	-18.783	-19.14	-21.222	-22.416	-18.924	-22.755	-20.871	-22.809	-22.454	-21.61	-24.564	-21.537	-19.68	-27.384	-22.831	-23.959	-22.5	-15.955	-23.331	-17.829	-23.603	-22.647	-23.608	-26.297	-22.255	-23.415	-22.745	-24.211	-21.794	-21.622
-0.5415	-5.5861	-4.5701	-4.2173	-4.1407	-4.8976	-2.8887	-3.0881	-4.4091	0.80002	-2.9565	-3.3989	-7.6711	-3.5509	-4.1982	-6.4249	-9.0615	-3.9105	-5.8937	-6.3377	-8.7613	-4.537	-6.7452	-5.3717	-5.8106	-2.446	-5.6357	-10.974	-2.0841	-2.157	-4.9052	-7.0527	-4.2449	-8.9704	-1.5363	-9.1631	0.42228	-2.8347	-5.1894	-6.2515	-7.7126	-9.347	-0.55175	-4.3873	-3.3705	-4.5616	-0.2524	-1.708	-7.7767	-1.1729
-11.305	-12.417	-13.835	-16.226	-16.764	-14.559	-17.963	-13.025	-20.464	-16.537	-13.875	-12.98	-11.558	-18.443	-14.504	-11.864	-16.679	-14.438	-19.398	-18.316	-15.575	-14.461	-14.217	-16.848	-13.053	-9.1341	-11.744	-15.78	-12.766	-13.345	-13.348	-16.947	-14.974	-13.716	-15.353	-16.561	-12.485	-17.4	-12.002	-11.596	-13.278	-13.997	-11.01	-17.625	-14.489	-16.126	-13.115	-13.73	-15.456	-12.243
2.4797	2.9043	4.0967	6.9156	8.4045	1.8982	3.1019	1.568	6.9456	5.9026	5.1247	7.5514	6.8275	6.7972	4.6241	2.7811	8.8494	1.8683	6.9879	6.1839	6.1107	9.7475	9.2777	7.8026	9.7916	3.5604	4.2716	2.2436	10.382	8.9899	7.816	2.547	7.3285	2.7037	9.3996	8.7343	9.1429	2.1969	6.0714	4.747	3.4095	5.3966	4.2801	5.54	10.169	9.976	5.1066	5.8242	4.472	8.569
5.4728	6.3551	9.2251	3.6669	10.079	4.8544	12.729	5.3534	6.9471	7.0048	6.3502	4.5272	6.0413	4.3566	7.4607	7.6746	5.5422	8.3456	11.229	8.4092	7.8228	5.5387	4.4584	8.9932	3.4133	9.5029	8.628	4.798	6.481	8.651	4.5561	5.8493	11.201	8.2963	2.1021	7.6076	2.0751	11.245	5.0036	7.3153	8.1663	5.0119	7.0176	2.8891	10.082	7.0873	8.1638	8.0159	6.8593	9.5499
-9.7405	-11.348	-13.675	-12.461	-16.426	-11.244	-16.714	-14.644	-13.861	-13.261	-14.823	-15.428	-12.524	-18.275	-12.387	-19.031	-10.601	-13.291	-9.6946	-15.861	-16.074	-10.519	-13.214	-14.806	-12.895	-13.216	-15.171	-16.586	-15.118	-11.196	-14.466	-13.141	-16.674	-13.335	-16.55	-14.716	-15.074	-14.678	-15.754	-15.789	-12.664	-16.273	-13.331	-13.628	-11.947	-11.767	-10.188	-16.291	-11.443	-12.185
3.7714	6.7465	5.3531	2.8289	4.4964	3.3913	5.1574	5.1812	1.4573	6.3552	5.9804	4.0588	3.8117	9.1842	10.292	7.5459	2.667	5.9628	6.8588	12.175	3.5796	9.3728	1.4235	5.2354	2.8977	3.5402	7.1867	8.3343	7.9764	5.7582	6.8195	3.4058	4.0071	5.2647	3.5104	7.2551	4.6375	4.3258	0.090162	5.352	5.2442	6.6595	3.799	3.2499	5.3347	5.0675	3.7147	7.8919	2.7601	6.6156
-5.9741	-5.8611	-1.4578	-2.4319	-3.1418	-6.2294	-9.8374	-3.5336	-4.821	-5.175	-2.3148	-6.0098	-3.6088	-4.765	-3.6879	-4.9473	-8.5029	-4.4288	-2.7785	-0.67032	-0.70382	-0.27922	-2.2115	-5.6342	-2.0514	-4.0727	-6.1013	-2.4661	0.86823	-5.4788	1.1793	-4.3396	-0.61736	-8.3224	-2.1323	-1.9253	-1.7761	-3.3907	-4.0416	0.18784	-6.2942	-5.0176	-7.6557	-5.3384	-3.6199	-7.616	-4.0606	-1.485	-3.0343	-8.7769
-16.384	-7.8811	-14.736	-13.564	-8.7438	-13.995	-14.931	-14.171	-14.64	-13.509	-11.074	-12.313	-7.7194	-15.075	-15.494	-13.892	-15.029	-10.393	-16.672	-14.502	-17.386	-16.336	-11.889	-18.501	-13.574	-13.137	-11.035	-12.427	-18.509	-10.496	-14.452	-15.251	-10.353	-13.58	-11.676	-8.4257	-17.898	-7.4402	-8.2002	-16.372	-14.109	-8.7252	-11.939	-12.634	-14.01	-15.247	-16.625	-9.806	-13.897	-12.728
-2.0733	-1.8014	-1.885	-3.1477	4.0716	4.8466	1.5624	1.9602	-0.29079	6.5958	0.1994	-0.28411	1.3535	-0.39751	-4.1572	1.756	4.0026	-1.2521	-3.9357	-1.5157	0.75311	3.7333	2.5615	2.1802	4.5293	2.0298	-1.7849	-3.3275	1.4417	-0.59229	3.085	-0.68582	1.3201	2.4806	-3.2882	1.932	4.2195	3.8697	0.61651	-3.8634	0.29548	0.017776	-0.17928	6.2632	-4.3939	-0.14768	-0.32778	0.51422	-1.357	3.7452
7.4968	7.7652	9.1307	8.8458	10.97	5.1425	8.7842	9.0502	9.4118	8.5673	7.1205	7.294	6.9387	2.4553	5.3449	6.7247	7.6909	10.157	7.8933	7.9245	13.455	8.4469	7.5855	12.003	11.177	8.1541	4.8965	6.4383	2.2302	8.2349	10.098	5.6713	8.9181	9.4585	7.1821	6.8384	8.9391	8.9394	8.0062	10.039	9.4347	4.8178	6.68	6.7859	8.6191	7.2972	10.884	7.0683	8.2906	9.0287
-22.291	-19.305	-22.243	-19.399	-23.573	-20.047	-22.483	-18.232	-17.19	-16.501	-22.527	-22.175	-21.561	-16.558	-19.346	-18.166	-16.982	-20.813	-18.208	-20.163	-21.769	-24.543	-22.657	-22.847	-22.523	-22.261	-20.915	-17.367	-17.29	-24.303	-21.392	-18.948	-23.945	-19.09	-19.964	-17.259	-22.276	-19.816	-17.83	-21.176	-22.68	-22.688	-22.412	-17.581	-17.252	-20.729	-21.951	-17.898	-15.913	-18.617
-15.662	-10.225	-15.772	-16.08	-14.231	-13.067	-14.107	-10.236	-12.702	-7.0192	-17.792	-13.95	-14.342	-17.271	-9.1562	-14.061	-9.6814	-13.561	-13.816	-13	-12.82	-9.9582	-11.749	-9.0524	-13.228	-10.627	-14.699	-15.558	-11.661	-19.126	-12.081	-11.245	-15.883	-11.344	-14.606	-10.879	-13.104	-9.8239	-13.263	-9.8061	-12.439	-11.698	-9.6838	-14.417	-10.47	-13.56	-12.621	-14.616	-10.921	-11.935
6.1361	5.9661	9.3355	6.1416	4.9941	4.3615	9.4032	9.311	7.3976	7.5686	6.557	8.3426	6.8513	5.5996	6.199	5.284	7.1562	5.5977	7.1148	9.054	7.5436	5.6962	7.2164	12.843	2.2456	10.543	8.8748	10.892	15.035	7.6463	6.1204	6.8021	1.4988	3.087	9.1844	3.893	4.8085	4.7719	8.2388	6.7333	8.8102	8.0779	9.238	3.4067	7.2332	3.5715	4.2794	5.994	6.1863	11.1
-3.6889	-5.3911	-7.7141	-3.51	-1.7885	-3.0198	-4.4441	-3.4996	-5.9046	-3.6854	-1.5433	-0.77582	-4.8224	-8.0227	-4.4206	-3.6074	-5.3652	-3.1365	-4.2581	-4.4153	-3.7609	-7.2341	-3.9884	-5.2399	-4.7787	-8.6707	-3.9226	-7.3885	-4.8334	-2.5257	-4.1968	-6.6557	-1.7335	-5.867	-0.12919	-5.83	-4.8914	-4.0696	-5.2264	-1.4602	-6.1515	-1.6027	-2.5197	-3.6581	-5.1967	-3.5147	-3.7892	-5.2544	-2.4799	-8.2961
-13.197	-8.1253	-14.41	-12.124	-14	-16.085	-11.957	-11.856	-12.575	-16.465	-14.599	-13.597	-11.525	-15.765	-15.45	-13.983	-13.344	-15.559	-10.136	-9.4425	-13.057	-12.853	-12.184	-11.702	-14.26	-15.987	-11.646	-14.009	-10.318	-10.347	-15.053	-11.336	-10.179	-13.941	-14.943	-12.001	-13.336	-11.787	-16.409	-14.386	-12.21	-14.901	-11.89	-14.492	-14.117	-11.801	-15.448	-15.626	-11.47	-14.748
-0.879	-5.9884	-2.7995	-6.7647	-7.5643	-4.8018	-4.2596	-3.5227	-9.1155	-4.6671	-3.5712	-4.4176	-4.9736	-6.1538	-2.2014	-1.5957	-7.4486	-3.8882	-6.3553	-2.5954	-5.8161	-4.1641	-5.2662	-4.4862	-4.2158	-7.2589	-4.3187	-1.5918	-1.4015	-0.048616	-4.0194	-6.8365	-7.3665	-6.6348	-5.0868	-1.8565	-6.3898	-2.4369	-3.6194	-5.9816	-0.53296	-4.7007	-5.533	-5.2536	-9.4379	-2.6479	-4.3871	-5.7745	-5.6005	-3.6462
-4.339	-4.8263	-3.0915	-4.028	0.28337	-2.6732	-2.0385	-4.517	-5.331	-2.6744	-5.054	-0.42051	-6.8228	-5.8931	0.30229	-3.8571	-4.1869	0.60729	-6.5684	-3.6405	-3.2934	-3.0796	-1.4933	-3.9121	-0.76474	-1.784	-5.8692	-3.384	-4.306	-0.96031	-4.2038	-3.3934	-4.1094	-1.3238	-4.9143	-3.7638	0.028527	-2.5706	-5.8289	-3.5957	-0.4689	-1.1815	-1.8533	-4.9435	-2.4827	-7.681	-3.7492	-3.0377	-5.5576	1.3965
-2.2535	-0.31484	-0.74816	-4.4313	-4.0555	-3.0054	-1.139	-4.4949	-4.9683	-2.0141	-1.3641	-4.1185	-8.7757	-7.1167	-2.6649	-2.7543	-2.5509	-1.1632	-4.1251	-4.0983	-0.35399	-3.9112	-1.4001	0.55996	-1.6908	-2.9677	-1.7667	-4.727	-1.0043	2.4849	-3.1194	-3.1847	-8.9339	-2.321	-5.8146	-5.2886	-3.7109	-0.0015731	-4.1947	-8.8724	-4.7725	-1.7173	-4.2612	1.0842	-1.2915	-7.3095	-3.9238	-7.1178	-3.8099	0.65406
-4.4445	-2.9157	-4.8076	-5.5326	-2.7754	-3.213	-3.0106	-6.2797	-6.0522	-8.5975	-4.9421	-12.214	-6.2104	-4.1374	-3.2253	-2.1514	-3.1949	-8.2141	-7.656	-8.1984	-2.5199	-4.7459	-9.5615	-8.253	-6.706	-8.0277	-5.063	-4.9187	-6.7692	-6.076	-5.5529	-3.2819	-5.3095	-8.9621	-9.1066	-6.3804	-5.8176	-6.4784	-4.4129	-3.2564	-4.1587	-4.0612	-5.7751	-6.1499	-3.0357	-10.422	-5.9985	-8.0011	-3.5494	-2.5355
[truncated: 226 more rows]
[truncated: 150 more columns]
