# Supplementary material for: Genetic dissection of main and epistatic effects of QTL based on augmented triple test cross design
Source: PLoS One. 2017 Dec 14;12(12):e0189054. doi: 10.1371/journal.pone.0189054 (PMC5730204; doi:10.1371/journal.pone.0189054)
Supplement: S7 Supporting Information — (ZIP) [file pone.0189054.s007.zip › z2_1250_0.2_5.csv]

9.2573	14.934	6.956	-0.38302	0.75369	12.697	4.2948	5.0874	6.4249	5.359	0.67254	11.002	6.4735	3.8649	6.4249	9.8178	11.6	7.0983	5.4162	6.3494	8.2263	10.715	6.5365	11.869	2.2631	8.868	8.119	4.2894	7.8597	10.333	9.1887	4.7634	8.2402	7.0214	1.0396	1.2674	9.4294	5.9189	10.584	4.0614	8.3305	12.773	4.845	14.111	11.527	4.3417	2.3443	7.0649	6.9987	5.5921
-0.81589	-10.25	-10.919	-5.4313	-4.3396	-9.9288	-6.46	-7.2266	-8.7862	-6.418	-9.8103	-7.9316	-10.857	-4.6497	-12.789	-3.5804	-4.9046	-8.58	-0.34934	-5.0078	-6.5622	-3.555	-10.499	-3.3458	-4.1643	-7.2029	-5.3308	-3.1874	-2.9122	-9.1898	-9.1428	-2.4836	-6.3569	-5.9277	-5.8669	-12.394	-10.184	-6.696	-12.565	-7.9914	-8.3959	-5.844	-8.4836	-8.2879	-12.135	-5.7982	-9.1164	-7.2157	-1.6664	-9.5518
-5.6136	-0.98452	3.6819	3.0485	3.9669	-4.3385	5.7997	-1.4661	3.0189	6.5002	3.2142	5.5639	2.8587	4.1447	7.5765	-3.705	-3.0511	-1.1197	0.87905	1.7293	2.3923	1.124	-4.4854	6.3627	0.21776	5.1476	-0.094741	1.9592	4.7578	1.6001	1.6836	7.233	1.2524	4.0003	-5.727	4.671	-0.53883	-3.1084	-0.044653	6.2293	0.16612	-8.8803	-0.31151	6.6755	0.55719	3.4702	-3.3834	-1.0469	6.3324	-0.16416
5.0113	12.435	7.897	5.4729	10.282	5.8401	15.576	5.1336	12.353	3.3018	5.0368	9.5635	2.6884	11.879	12.969	12.371	14.3	15.074	9.2531	9.9465	9.6069	4.7296	12.221	6.923	5.281	10.585	10.445	12.882	8.8552	6.3986	9.2588	5.6718	12.515	15.096	14.035	9.292	10.001	12.456	9.1549	10.729	10.051	15.181	8.9297	13.209	9.6166	12.447	14.824	13.769	10.695	10.065
-14.778	-24.767	-27.12	-22.227	-21.832	-19.886	-20.447	-22.314	-20.991	-17.788	-28.401	-23.136	-19.966	-20.167	-25.373	-28.403	-20.37	-20.679	-19.038	-25.912	-22.026	-22.927	-28.277	-22.532	-23.863	-22.602	-19.116	-19.262	-20.119	-25.813	-24.136	-17.843	-23.595	-22.886	-24.726	-19.664	-15.518	-20.927	-19.758	-25.972	-20.694	-27.732	-24.83	-17.677	-22.036	-14.97	-25.792	-21.973	-21.971	-24.949
1.2067	6.3136	-0.56178	2.2285	-0.27537	-0.089956	4.5927	-3.4736	0.8402	5.288	-4.5574	1.4876	0.61711	-5.9815	5.776	10.384	1.8938	-2.5371	-3.4041	2.9814	-0.74573	-1.9635	-2.6277	4.4267	-0.26236	0.77608	-3.7003	-4.8774	4.6507	-1.171	1.0173	-4.071	-2.7939	2.8362	-3.0791	3.9279	-3.921	-2.7802	-0.037315	4.591	-6.1204	0.25664	0.79036	1.9849	-4.8313	6.7847	-6.127	4.7868	-1.0037	4.2914
-2.8509	-7.8993	3.6767	5.49	1.9531	1.0096	-5.3721	-4.6853	-2.671	2.156	-3.6571	-0.14269	1.1561	-3.818	2.6718	5.5913	0.40461	2.231	5.5131	6.0003	4.4473	1.4176	7.3497	-1.8628	4.654	-1.7398	2.6801	9.6538	2.7669	-1.0432	0.5896	1.3522	4.0096	-6.2839	-2.0905	3.3922	-4.8717	5.2618	3.4021	1.0483	1.6536	3.0413	3.805	5.1793	3.2541	4.4785	-3.8858	1.6161	-5.1463	-2.0014
0.80028	-1.5116	-6.9207	-3.565	-2.5756	-4.4282	-1.9239	0.93626	-6.3354	-1.1505	-2.3384	2.9637	-5.0024	-3.26	2.0109	-5.5583	-4.1095	-0.51305	-5.4989	-2.4943	-0.64013	-3.6411	-1.4589	-3.5234	-2.434	-1.8832	0.61387	-4.3734	-3.1298	-5.7779	-0.47735	1.7586	-10.568	-4.4174	-2.3387	0.14912	-1.0376	-0.53474	1.1157	-0.16952	-2.5512	4.4046	3.0288	-7.1794	2.5224	-9.407	-2.497	-4.1104	0.92327	0.45956
14.13	4.2353	5.3826	4.2243	5.6896	0.48502	9.3613	7.3249	4.0752	7.3432	4.0401	9.375	3.3478	4.2893	10.638	10.335	7.1579	5.5879	9.5	0.61851	-0.22956	8.7909	7.2121	9.2103	6.9132	11.002	6.8301	8.5819	7.2425	6.3193	5.1299	12.062	5.4856	5.9377	7.969	9.2166	7.3059	7.593	5.9886	6.1426	12.83	8.0543	6.776	3.7136	3.6992	3.2905	8.22	2.0312	6.8728	8.0698
-0.19475	5.1554	-4.8216	-1.5023	-0.39398	-1.3583	-3.0875	-0.19122	-6.3674	-4.7795	-10.054	-10.506	-4.9829	-2.6207	-1.2723	-4.2839	-7.5212	1.231	-3.6516	-6.8905	-6.9834	-1.612	-5.2805	-10.21	-3.8566	-2.3732	-7.3214	-4.9055	-5.0935	0.83254	-3.9182	-4.5463	-3.7028	-3.9803	-3.515	2.4358	-8.0439	-11.056	-5.7013	-3.0467	4.1814	-9.1562	-8.6073	-8.5317	-2.1173	-9.805	-4.9306	-1.4106	-8.1543	-2.7077
-0.44748	-4.4068	-1.7078	-5.9181	-5.9976	-2.3099	-4.4701	1.2829	-1.9898	-5.8401	1.1339	5.7598	-7.3512	-2.1684	-5.5541	0.43627	-12.233	4.9894	-8.699	-10.899	-3.0741	-4.6079	1.4616	-3.1776	-1.6841	-7.935	-4.1845	-1.4526	-1.6761	1.7088	-13.838	1.1738	-2.6956	-1.6506	-0.87277	-4.9146	-5.2665	-9.9488	-7.1357	1.2166	-4.8155	-5.3789	0.7534	-1.7184	-3.6944	-3.3838	-1.0462	1.5695	0.38982	-1.3966
-16.317	-16.658	-19.093	-19.261	-11.796	-22.243	-18.581	-17.638	-12.769	-13.475	-16.122	-13.22	-16.769	-17.852	-14.447	-8.9482	-19.717	-23.571	-16.843	-8.4722	-15.211	-19.032	-17.767	-18.046	-16.489	-12.433	-14.886	-16.199	-20.972	-18.917	-11.876	-16.923	-15.456	-16.208	-15.672	-13.654	-7.5162	-15.501	-21.962	-14.961	-5.8846	-11.305	-9.9213	-15.328	-18.628	-18.5	-7.6044	-15.162	-16.716	-22.539
-3.0385	-6.6835	1.2658	-5.4608	-16.896	-4.1546	-5.2494	-10.829	-3.439	-5.1391	-13.743	-6.4764	-9.1752	-4.5579	-9.257	-7.5145	-9.3871	-5.2356	-6.6188	-2.765	-2.4757	-2.5835	-12.91	-1.0581	-2.4816	-7.4785	-5.6792	1.3896	-5.6351	0.090947	-6.9966	-11.896	-7.8572	-10.634	-12.469	-6.6993	-5.4565	-9.956	-6.1811	-6.0096	-4.9308	-3.7669	-4.6861	-2.0618	-4.433	-4.1794	-4.9131	-8.4284	-6.4896	0.32326
-6.2524	-8.2121	0.023597	-7.7835	-6.0405	-12.762	-2.3367	-2.7451	-6.425	-9.4919	-2.2058	-14.842	-5.692	-10.769	-2.379	-10.771	-3.7617	-4.8005	-4.2749	-4.6422	-7.0459	-1.8981	-4.0122	-6.079	-4.6011	-2.8185	-4.8401	-2.6513	-2.2911	-7.6975	-1.4128	-8.735	-11.34	-9.3074	-6.6026	-4.535	-11.469	-5.6895	-6.832	-2.4161	-5.7887	-9.7047	-12.411	0.88249	-8.8741	-11.22	-13.446	-4.069	-6.9695	-3.4497
-0.53343	3.9536	5.6263	3.8972	-1.2104	-2.4189	2.3309	7.513	1.5632	7.7577	4.0126	-0.74144	-6.1197	6.7053	-0.62285	-7.2077	5.7041	4.1255	2.2332	5.7783	-7.1412	-1.1275	4.3141	4.1187	3.9496	-9.3228	2.9665	-0.23986	-6.176	-2.7522	-2.8282	2.8373	3.0556	0.88438	5.413	7.6717	3.5882	0.69243	3.6504	4.548	1.725	0.10593	8.4031	4.8277	-3.7905	-1.785	3.627	3.7887	-2.4711	1.7781
-8.6492	0.13578	-3.3656	-5.156	-5.1465	-10.346	-11.119	-5.0245	-8.1313	-7.9735	-7.7931	-6.4393	-5.7205	-5.9208	-8.2344	-5.5831	-4.2793	-6.4017	-1.1934	-1.7927	-10.446	-7.5257	-11.24	-7.5159	-1.9512	-5.7432	-5.9979	-5.8714	-2.3747	-5.7859	-2.7053	0.65322	-9.8986	-2.3262	-4.2152	-6.1077	-5.7729	-1.818	-2.0379	2.7793	-9.37	-13.319	-2.3923	-11.379	-4.1201	-4.0932	-15.181	-6.1843	-7.1842	2.9056
5.3805	14.326	8.2645	14.939	9.8756	9.4234	4.5522	11.558	12.523	6.9087	6.1235	8.9486	9.5243	1.9384	5.7813	0.65142	7.6072	6.6888	8.5283	3.4663	12.688	3.843	10.516	7.373	10.46	7.3731	6.293	2.1845	2.5703	11.91	6.8166	10.351	6.3326	8.0861	6.5151	3.4453	8.6826	14.125	6.3219	9.8562	12.516	5.0796	7.9416	8.556	12.172	11.774	8.3984	9.6422	10.917	15.487
3.084	7.3583	4.3114	4.9927	14.583	10.096	2.0751	13.207	6.2995	6.9973	11.299	9.5209	12.357	-0.14444	12.122	2.6914	2.7198	-5.9571	6.2383	9.75	1.1243	7.9103	11.266	1.3089	1.7704	-0.92231	3.331	8.5589	8.737	3.943	-1.2004	3.5521	0.69471	1.089	11.473	12.959	3.6638	8.5992	5.8875	2.0573	11.699	8.3419	7.999	3.2926	5.4504	2.5827	-1.2264	11.426	0.57795	7.7665
-12.443	-14.521	-16.303	-6.1955	-9.263	-13.669	-10.796	-11.37	-8.2819	-6.009	-7.5886	-18.722	-13.554	-4.0603	-6.638	-7.6226	-14.191	-8.2093	-14.85	-10.244	-14.04	-21.386	-17.668	-8.9894	-18.051	-10.253	-10.291	-11.866	-9.8439	-15.278	-10.182	-16.301	-14.705	-22.161	-14.96	-9.3943	-16.913	-8.8132	-14.043	-10.805	-21.138	-12.886	-9.0188	-13.057	-11.271	-16.404	-12.376	-12.019	-14.774	-11.407
-4.8044	-12.959	-7.5413	-5.1317	-5.9038	-8.3732	-12.436	-13.699	-10.582	-9.7839	-11.467	-10.754	-6.0206	-8.6259	-6.5462	-15.593	-4.414	-6.8359	-8.5595	-10.06	-5.303	-8.6699	-10.248	-9.5177	-6.3767	-13.354	-10.7	0.11786	-5.8254	-9.0059	-9.1052	-5.6515	-6.4071	-11.489	-11.649	-11.364	-11.297	-15.935	-12.852	-8.8873	-10.718	-10.185	-13.395	-10.351	-6.3193	-6.8576	-8.5905	-5.1326	-5.6185	-13.061
-10.687	-4.7113	-12.867	-5.3142	-6.4453	-6.2606	-10.636	-9.7918	-5.9948	-1.3578	-4.9973	-1.3541	-1.485	-0.78355	-1.8102	-7.3092	-3.0651	-7.5912	-2.4551	-4.0401	-0.2688	-4.8743	-6.0967	-6.0858	-7.5104	0.14268	-9.4724	-1.9221	-7.6	-6.9458	-2.6384	-10.638	-5.2383	-11.654	-4.1748	-4.4752	-3.8135	-7.4531	-2.9025	-0.06606	-8.8809	-6.4059	-6.6935	-4.4854	-9.9426	-13.081	-3.2079	-11.425	-5.4215	-7.1908
-12.278	-5.5869	-9.5793	-4.1119	-5.1981	1.4985	-0.85934	-12.149	-10.168	-5.8991	-2.5466	-9.693	-5.2957	-4.9187	-6.4753	-4.8491	-3.8835	-8.3009	-9.3425	-0.44887	-4.3762	-9.2993	-2.4786	0.97269	-3.8797	-10.368	-7.6104	-0.61315	-5.9635	-6.4909	-8.5051	-7.3198	-5.1694	-5.94	-2.0004	-1.687	-10.606	-2.0479	-2.5147	-7.7603	-7.0495	-5.142	-10.431	-5.259	-8.8203	-7.62	-2.868	-2.6558	-5.7044	-10.662
1.0465	2.9296	-9.4954	4.8261	-2.8623	-2.5501	-4.9814	4.7662	-1.0838	3.4698	-0.3753	2.5674	2.099	1.5638	9.1539	1.5122	2.2957	-0.10283	-2.392	-0.9025	4.2185	1.7839	2.3475	2.8415	-2.057	4.8219	-4.76	-9.0379	-6.2336	-1.9174	-1.234	4.02	3.0385	1.3998	-5.4359	-6.4234	1.5453	1.9503	-2.3227	2.2844	-0.26743	0.86324	-3.7021	-2.443	4.687	5.5076	-1.7804	2.7606	0.44309	-0.40894
6.7629	6.6517	3.6758	9.5092	5.0638	9.0196	8.5128	11.13	8.3851	9.7718	7.9056	7.8203	4.9654	5.4881	-1.974	6.7808	6.1953	7.8565	10.451	5.0589	9.6621	-1.1892	11.053	11.612	3.4638	19.281	7.9497	5.8358	4.1615	7.9855	4.0979	9.568	7.3842	0.22801	5.5649	2.0996	8.5637	11.07	7.6657	5.3751	4.4159	1.2092	9.3463	9.4333	8.0266	9.4752	4.0302	1.265	4.3489	4.2249
3.6319	1.0979	-4.659	5.7427	2.6167	1.2746	4.6619	-2.583	4.9476	4.1274	-1.375	4.3763	3.8905	1.331	3.6218	0.52448	6.2828	4.1793	-3.6878	7.9702	-1.9927	5.6212	3.6091	5.2309	2.3987	4.9592	-2.4851	1.6278	1.6684	-3.6228	0.40352	-1.8749	5.0793	1.092	3.8399	0.52338	-1.2215	1.4114	0.70524	-1.6222	2.8396	3.3279	2.791	0.80578	7.038	-4.2848	3.1491	5.4224	-0.49368	7.0046
-1.9292	3.6095	-4.7654	4.8452	4.1169	-1.9846	4.7856	-3.5963	-2.7441	3.3267	4.259	3.5202	1.7528	6.5287	1.7942	3.4911	-3.6406	2.8042	1.3877	0.23088	2.2731	7.2775	1.0018	-3.4167	-1.5898	2.564	-1.182	4.9419	-2.7048	-1.8378	-2.4371	5.9815	8.2217	4.6292	3.107	-6.02	5.4591	-2.1387	-2.5852	6.3811	0.40378	-2.3318	-1.6477	5.672	4.0332	-4.847	-6.3469	2.5309	2.4494	-2.4153
-4.0419	-9.4426	-5.0526	-4.1902	-4.6335	-9.4683	-12.971	0.49633	-0.78061	-5.7492	-9.1391	-5.4069	-7.7856	-2.3102	-10.285	-1.4981	4.5364	-2.4475	-2.4601	-7.6516	-5.4056	-9.0857	-5.804	-8.6477	-3.9754	-9.9693	-4.0891	-7.5627	-7.509	-4.1999	-7.721	-4.3635	-5.478	-5.286	-7.2144	-2.2269	-8.4262	-8.3186	-4.6655	-8.4649	-10.75	-4.1614	-10.43	-3.9509	-5.0959	2.1	-8.9793	-9.7474	-7.9822	-5.4634
-7.3575	-5.7671	-1.3335	-13.51	-6.4795	-6.3617	-7.6438	-4.8967	-5.1692	-0.62014	-8.1611	-5.4331	-2.8127	-2.2734	0.73552	-5.8626	-10.891	-7.4386	-6.4112	-2.4827	-4.2528	-5.4958	-1.4107	-4.8943	-5.925	-10.639	-7.5928	-1.7418	-0.15436	-10.663	-0.61795	-3.2444	2.8761	-0.65924	-0.99379	1.4801	9.8744	-3.159	-3.552	-2.3133	-3.689	0.0013744	2.3435	-1.8823	0.1706	-1.557	-2.6415	0.95064	-5.0153	-4.131
-3.319	-11.972	-8.1203	-12.305	-10.178	-14.403	-13.35	-10.571	-7.0041	-10.435	-6.2307	-2.5169	-11.322	-15.517	-9.0809	-8.885	-4.3346	-12.144	-5.4745	-11.206	-3.9848	-9.7421	-5.5128	-11.126	-9.0754	-5.3919	-11.039	-12.423	-11.271	-7.0505	-6.6523	-9.1131	-13.549	-12.851	-13.876	-11.136	-15.07	-0.94377	-12.509	-4.0495	-9.5618	-11.221	-7.8453	-4.0537	-11.494	-3.905	-14.416	-11.798	-8.299	-15.449
6.643	3.397	6.9011	-0.76782	12.132	5.1778	6.0399	1.7061	4.0342	-2.5185	5.726	8.7331	6.6958	0.074748	4.2825	2.9767	6.9758	5.2527	5.1655	7.9126	4.4473	0.43074	2.5747	4.3719	9.6173	5.3569	3.9289	6.5507	6.8128	3.7537	-0.66536	7.4085	12.328	4.7223	7.0641	5.9423	5.542	7.2382	4.8145	-0.21374	3.5516	5.0415	0.90064	5.4751	6.0563	1.7829	6.8504	4.306	1.304	1.0267
-12.832	-13.021	-12.389	-8.6203	-14.394	-16.587	-12.107	-6.763	-5.5077	-10.742	-8.4833	-12.944	-5.2934	-12.935	-12.879	-7.1061	-9.2288	-9.704	-2.7508	-10.037	-4.215	-10.915	-12.819	-11.376	-11.896	-11.823	-4.859	-12.259	-19.362	-12.949	-20.224	-9.0874	-16.12	-13.736	-13.719	-2.2031	-14.481	-15.196	-6.801	-14.639	-8.8719	-8.7373	-12.955	-14.771	-14.528	-5.9352	-9.6167	-9.0423	-8.4906	-4.9756
-13.324	-4.7716	-7.6006	-14.87	-11.053	-9.4404	-7.5263	-11.595	-11.608	-11.064	-8.238	-13.507	-9.8412	-12.863	-12.152	-14.793	-16.88	-16.665	-6.5321	-13.573	-18.164	-13.331	-10.772	-11.71	-16.217	-11.263	-22.605	-13.749	-16.955	-13.839	-15.485	-15.311	-17.528	-14.724	-14.682	-9.9798	-9.9814	-11.904	-7.9089	-18.174	-13.166	-8.4421	-15.229	-8.3834	-12.557	-6.0295	-13.021	-11.285	-15.654	-15.718
-1.8821	3.1115	2.2457	-4.4992	0.098074	-3.0508	1.2601	6.6494	-4.9076	-7.9349	-2.1983	5.2406	-8.725	-1.3549	-5.1167	-1.9313	1.6621	-2.0827	-2.6848	0.64588	-6.9448	-1.5797	-4.5497	0.87037	-5.8977	0.25829	-0.45221	-2.6086	-2.2216	-4.3747	-5.5364	-6.0631	-3.0659	-3.973	-2.4997	-3.8939	-5.8549	0.91732	-2.4303	-9.8047	-2.2458	-5.6635	0.31544	0.45988	-0.84819	-2.5575	-3.5655	0.26849	-1.6903	-6.3653
-10.366	-14.439	-14.803	-13.336	-11.068	-9.5459	-12.911	-14.502	-12.824	-14.194	-13.45	-15.853	-11.797	-11.581	-10.555	-8.2241	-19.167	-18.074	-16.977	-14.594	-14.391	-15.003	-17.387	-14.287	-10.581	-16.58	-10.432	-4.1751	-9.8232	-12.506	-20.02	-19.518	-16.46	-16.872	-10.696	-17.154	-15.203	-13.838	-12.943	-10.324	-13.862	-6.25	-15.082	-12.847	-11.026	-16.682	-11.668	-11.603	-8.1286	-9.9311
-6.6515	-11.356	-13.721	-12.689	-12.117	-5.6885	-6.1708	-12.259	-12.455	-8.3048	-12.493	-8.1608	-16.608	-11.85	-3.559	-11.845	-15.944	-10.054	-7.6779	-10.08	-14.07	-7.4705	-3.9081	-7.4119	-12.973	-14.019	-13.138	-10.397	-18.963	-12.973	-13.329	-6.7469	-17.117	-10.144	-6.7747	-14.153	-16.559	-10.643	-13.538	-16.931	-7.6159	-13.979	-8.0408	-6.8339	-10.644	-8.1236	-3.7081	-12.438	-7.082	-8.9243
-19.106	-18.417	-12.673	-12.601	-10.193	-8.6102	-8.8135	-11.762	-14.085	-12.017	-13.609	-6.3275	-8.6822	-8.6216	-15.479	-18.003	-11.466	-7.9871	-13.946	-5.512	-10.839	-8.6032	-12.765	-18.258	-11.747	-13.365	-14.906	-10.94	-14.984	-12.966	-6.367	-14.598	-11.337	-3.853	-19.594	-16.806	-13.677	-8.8364	-6.7651	-7.5944	-11.817	-14.659	-9.3639	-14.489	-12.733	-7.2759	-15.427	-10.226	-8.7195	-10.235
8.6583	4.3736	7.4343	6.0362	3.4772	2.7905	8.1315	2.1253	6.4355	4.0322	11.947	1.7143	9.6843	6.7875	1.632	2.7955	3.644	-1.7098	2.2929	4.0766	3.3214	3.5094	6.2486	1.9628	4.8844	5.2616	2.8938	8.7616	4.9799	2.2791	6.6159	5.8448	-2.1144	10.707	5.5294	4.2299	10.642	5.7811	3.2937	5.0793	11.71	8.8851	-2.9802	2.2391	1.6734	5.7836	5.7751	8.4533	13.161	9.3145
-1.7702	-4.3066	-6.8499	-6.501	-6.317	-2.884	0.7535	-9.0988	-5.9074	-6.1801	-6.0538	-2.4965	-7.6121	-13.001	-4.6318	-2.9254	-0.3057	-4.0432	-7.8457	-4.2581	-2.9525	-4.3646	-7.5701	-3.2069	-8.9742	-4.792	-5.9208	-7.8769	-7.481	-4.6047	-11.794	-1.0747	-0.61836	-8.4588	-9.9221	-4.2877	-7.7181	-8.1262	-4.3225	-4.6108	-1.959	-4.5854	-2.8353	-7.7577	-4.7048	-5.3537	-4.4437	-6.7318	-6.0827	-6.1635
-5.6435	-10.533	-16.209	-6.3427	-15.537	-5.8298	-4.9579	-10.504	-10.687	-5.1466	-3.4036	-6.3446	-3.8097	-8.0323	-9.6418	-11.983	-0.99831	-9.0207	-3.4476	-13.574	-9.922	-10.367	-6.6964	-8.3518	-5.6123	-6.6926	-6.0229	-12.999	-13.751	-12.004	-8.7637	-18.046	-9.6036	-1.1968	-12.709	-14.45	-10.912	-8.983	-12.07	-6.8855	-6.1981	-12.322	5.2052	-5.9988	0.63748	-8.795	-2.1285	-7.2535	-9.0008	-14.766
5.4704	3.1516	5.4542	5.577	0.035813	0.20312	-5.265	0.059659	6.1642	4.0883	-1.1655	3.0195	1.6498	-2.942	2.5435	-4.4854	12.39	0.90873	-0.9023	-5.1964	2.6416	-0.083424	4.2938	10.761	1.5962	4.6228	3.1064	-3.7634	5.5207	3.3965	0.10861	2.9685	3.0004	1.3319	1.3433	-3.3562	2.4134	1.7488	-2.2226	-1.8882	5.7309	3.3328	-0.33957	1.8904	3.8503	-1.7294	5.051	3.6327	6.0004	0.15339
1.6712	0.84341	0.45694	-8.1815	-0.41971	-6.122	6.0131	-2.6992	-4.8564	1.1605	0.49877	7.0599	0.37205	3.5219	1.3654	-2.3311	0.84476	10.447	0.6858	0.56005	-0.018345	-0.2171	1.2699	-4.4956	-0.39821	2.9232	-2.4034	-1.4964	-2.5285	2.5956	-0.68221	0.72226	-3.3611	-1.0986	-3.4632	-0.79052	0.59456	1.5872	0.3552	1.6957	0.90759	4.3153	-1.3531	-0.6803	1.7497	0.43443	4.905	2.8578	7.1674	-2.3923
-26.137	-21.924	-25.855	-22.037	-21.344	-24.494	-19.979	-19.404	-27.927	-25.694	-19.038	-16.549	-22.404	-18.518	-24.356	-30.718	-29.167	-21.11	-23.125	-18.13	-16.791	-25.795	-23.465	-19.641	-26.749	-19.039	-25.704	-18.457	-22.961	-24.671	-23.678	-21.326	-26.62	-23.495	-20.015	-23.555	-20.249	-23.74	-23.097	-20.87	-21.548	-24.099	-23.292	-20.613	-31.278	-23.218	-20.637	-22.523	-18.658	-23.583
2.9811	1.1588	9.6275	11.747	5.0899	7.8309	5.3921	4.0121	8.4237	-0.25859	12.989	9.3132	5.2672	4.0852	5.515	3.4278	3.9837	5.3289	6.2382	1.4462	5.8605	7.1256	3.5151	3.3414	8.89	6.1344	0.21805	3.2038	4.6483	1.9011	-1.3951	8.7518	-0.2962	1.4483	5.9412	-0.60982	5.9319	6.2999	8.8544	0.60237	11.501	7.5202	-2.2889	10.607	5.4439	10.071	-3.9303	8.9723	3.9011	6.1112
-5.6187	-7.7939	-13.537	-9.8293	-12.614	-11.784	-11.811	-15.371	-14.278	-15.762	-11.046	-12.729	-12.643	-16.275	-12.492	-10.574	-8.4123	-8.0917	-5.2078	-12.318	-10.651	-9.3579	-18.253	-6.6545	-16.854	-6.9426	-10.474	-12.784	-8.3352	-15.637	-5.6385	-14.701	-14.739	-11.401	-14.282	-11.108	-14.531	-11.991	-8.8309	-7.7519	-6.7571	-11.37	-8.8728	-6.7507	-6.0432	-8.9668	-11.352	-3.2533	-9.9167	-12.601
5.8875	-0.079255	-5.238	1.4253	-3.7063	-6.6938	-5.0788	-1.1177	-3.3138	0.735	2.9943	-10.777	-2.7459	-2.6022	2.3536	-7.4727	-10.491	-6.241	-0.033787	-1.6536	-2.0985	4.2927	-3.5397	-3.769	-4.7573	2.1875	-6.6933	-0.72439	-7.2595	-6.78	-2.4191	-2.499	-0.68439	-6.1654	-0.005754	-4.5641	-2.3681	-6.2224	-0.050357	-0.48595	2.1275	3.0936	-0.38068	-8.793	-5.1887	1.057	-3.2559	-4.1392	0.70194	-2.5187
-3.4798	-0.32071	-8.502	0.32068	-3.9145	3.1761	1.4181	-7.2874	0.68624	1.5903	-6.8981	-2.5041	-3.448	-7.3319	4.6374	-6.4815	-1.5991	0.40379	0.8244	-8.6945	-5.0998	-1.5015	-4.8583	-0.68899	-3.2621	0.5784	-3.3618	-3.3221	1.1673	-2.5047	-1.0697	0.12232	-1.1926	-6.2598	-0.099581	-1.6307	-4.1355	-4.9689	-0.28238	1.9987	-4.683	-3.8958	-1.5071	-3.5432	-3.005	-6.2757	-3.8043	1.8985	-0.15294	5.2085
-5.13	-11.015	-3.38	0.54767	5.3819	-2.194	-6.809	-1.5663	-1.5388	-5.3691	-2.1923	-7.1571	-2.918	-8.5827	-2.6101	-8.8551	-3.2919	2.3147	-7.2745	-3.418	-3.1286	-2.5009	0.059211	-1.2717	-3.6599	-7.596	-2.4535	-1.1065	-4.4827	2.694	-5.6985	2.6207	-6.9528	-2.302	2.951	-4.2479	-5.4118	1.1544	-9.2055	1.0148	-1.6928	-6.4308	-5.7901	1.4985	-6.3731	-5.1935	1.0681	-1.3009	-4.0399	-3.321
7.7257	2.4841	8.0827	-4.5184	-1.9743	10.349	3.7446	2.5034	0.20051	4.8153	3.6742	5.5281	-3.1525	3.0308	2.6507	2.6982	1.9364	2.1615	4.7149	-0.60965	6.5894	5.0112	1.9321	5.9864	8.2799	9.6243	3.8772	-4.1656	-1.1685	0.47844	1.3731	6.7109	1.1816	4.6615	7.5953	5.2891	-1.299	2.065	6.81	3.2482	3.1845	-0.24924	2.1469	5.6544	-3.0188	6.826	-1.5397	0.65697	1.0548	2.7242
-2.6256	-3.9277	-5.9059	-2.4526	1.1703	-6.7216	-4.3734	1.8643	-5.3061	-0.32307	-5.1529	-8.2366	-2.0942	0.091242	-4.2113	5.7849	-13.178	-2.542	-4.2487	1.6848	-1.176	0.21336	1.5174	-4.2278	-2.4281	-0.70129	-0.37795	1.7853	-2.8251	-1.3828	-0.97071	-1.6862	0.13145	-4.9399	2.1701	-3.0848	-13.24	-0.35057	-2.8406	-3.8722	-3.2591	2.4337	0.0017235	-2.2476	-0.20996	6.4927	-5.8449	-2.3793	-5.1637	-6.8218
-5.0481	0.82475	-2.8025	-4.9844	-14.415	-4.3689	-7.3893	-6.7767	-11.547	-3.2197	-2.8944	-6.2055	0.14108	-6.3177	-6.0444	-0.96405	-3.48	-8.7629	-2.1936	-2.6146	-2.8061	-3.2983	-0.45754	-5.4541	-8.633	-9.6035	0.1946	-6.5153	-3.6346	-5.8269	-4.3058	-6.696	-3.4213	-4.7788	-6.3116	0.26341	-2.233	-3.873	-4.6402	-7.3562	-5.3423	-1.7846	-8.7341	-1.6494	-13.882	-7.948	-3.1367	-4.0646	-5.7586	-9.4395
-10.062	-8.6668	2.6495	-3.9731	-3.4753	-3.2871	-3.6744	-5.549	-7.5288	-3.3347	-4.4695	0.68214	3.0493	-11.259	0.27528	-4.8024	-2.8633	-1.2681	-8.0741	-7.1518	1.9575	-5.0824	-0.21065	-3.9828	0.18299	-3.3448	-6.8872	-3.9036	-4.5137	-7.0793	-0.74709	-2.5658	-4.6332	0.012169	-3.3359	0.51617	-5.3305	-6.5842	-6.4808	-1.0133	-6.4292	-3.5765	1.4811	-3.5503	-0.15171	-10.475	-1.5125	-5.1022	-10.438	-3.6809
-14.262	-3.0784	-7.7442	-12.417	-7.8284	-8.5014	-3.8994	-4.5676	-4.0673	-8.1174	-8.6453	-4.1558	-0.26053	-5.1004	-5.9812	-5.8145	-3.3238	-4.1433	-4.8355	1.7313	-1.8875	-3.4947	-5.3638	-7.6409	-0.55864	-3.3813	-3.6747	-6.6493	3.0658	-9.5452	1.123	-3.6374	-9.0415	2.5561	-6.1349	-9.5984	-10.381	-5.2587	0.76701	-10.821	-3.9496	-0.10022	-7.5932	-5.9477	-2.9924	2.8019	-2.4687	-10.584	-2.5507	-6.391
1.8699	-10.191	-5.7939	-10.347	-2.7168	-3.54	-1.2001	2.1898	-10.768	-4.1583	-9.4546	-1.7606	-10.758	1.4882	-7.5389	-6.5383	-7.6715	-5.2701	-10.58	-2.6085	-14.755	-5.0538	-3.4082	-6.4424	-8.025	-5.0565	-1.5715	-4.1556	-3.3123	-12.988	0.61076	-5.453	-1.6604	-9.1062	-4.595	-7.7376	-7.1103	-15.015	-8.2108	-4.3721	-10.148	-6.3951	-3.4271	-5.5513	-3.5679	-1.2614	-3.014	-8.9239	1.1484	-9.542
0.68172	0.34918	-2.1741	-4.2192	1.6864	-2.9896	-3.1061	-8.433	-5.2022	1.0951	1.1761	-0.92394	-1.9621	-7.7579	1.4023	-1.4591	5.1283	-6.0661	0.20984	-0.2867	6.0488	3.6713	-0.96087	2.0275	0.4151	-2.0891	-3.8791	-1.338	-7.47	-3.2954	2.5524	4.6933	5.4914	4.18	3.3447	3.6275	3.325	1.8141	-2.2736	0.27059	3.3946	6.1854	4.59	2.8055	-0.0051582	-3.6088	-0.17667	3.0091	-2.2955	0.76649
-6.2845	-10.874	-12.6	-10.215	-5.0815	-7.824	-7.6049	-10.578	-7.4303	-9.8803	-4.9647	-10.116	-5.7094	-10.566	-1.594	-1.6834	-9.8594	-7.5848	-10.516	-12.879	-12.827	-12.02	-11.995	-9.9436	-7.6076	-4.7144	-6.5044	-9.6353	-4.7444	-10.071	-9.8914	-9.3863	-16.425	-4.6108	-11.758	-3.991	-9.8528	-12.971	-8.223	-12.968	-10.046	-3.6005	-11.947	-6.8273	-5.2971	-10.84	1.5852	-7.2936	-13.858	-14.184
-7.1094	-3.6058	1.0523	-3.715	3.6533	5.4486	-5.3707	-4.5249	-5.0308	0.15067	-4.2226	0.59226	-2.3593	5.2599	-1.8153	-2.8486	-4.0707	-6.0605	-5.7046	-6.0356	-2.5517	1.3218	-1.5051	3.7358	2.0601	-1.2288	3.8601	-3.315	1.5494	-0.97385	1.1024	-1.8284	-0.1099	0.42908	-0.21973	-3.0824	3.9777	1.4511	-0.09215	-4.7487	-4.8607	-2.3678	2.1765	-0.33786	-6.395	4.268	0.24794	-3.2895	-5.6759	1.2762
-6.3311	-4.0272	-6.1886	-2.4933	-8.0553	-10.674	-0.78894	2.102	-3.6839	-1.6972	-9.5071	0.038224	0.80807	-6.0029	-10.319	-0.76611	1.0299	-0.30747	-4.3611	-8.9233	-1.9661	-7.4205	-3.1912	-3.9821	-14.504	-7.1356	-1.9737	-4.7451	-4.4747	-10.886	-6.2816	-4.7496	2.832	-4.6726	3.6551	-5.5205	-10.28	-6.9976	-1.7277	-6.2991	-6.9427	-8.0748	-2.1023	-11.006	-7.9772	-6.2586	-13.241	-3.4868	-3.5567	-11.331
1.5826	0.74043	-8.7118	-6.2371	-0.60894	-5.9398	-0.76619	-2.3856	-4.7756	-0.054877	-3.789	-1.5523	3.3633	2.1447	-9.8472	4.3272	-1.8806	-1.0248	-4.9371	-4.6602	1.9308	-4.9322	-4.8828	-0.0029595	-3.5338	-6.3992	-0.49301	1.6228	-6.5303	3.6382	-5.5576	1.8503	-5.289	-5.2202	-1.783	-0.94006	-3.1177	-1.5151	-6.8123	-6.0504	-1.3751	-6.154	-4.8597	-1.7233	7.5254	-1.1797	-3.3205	-1.1181	-3.1803	-6.5646
2.9077	4.2947	4.5099	9.2445	6.2999	11.986	7.5432	8.5704	0.20605	7.9111	10.883	11.336	3.7995	3.0398	6.629	10.854	9.9062	3.7075	6.5157	9.3596	14.145	9.7197	1.8908	0.67654	4.5404	13.318	6.5889	5.4256	10.155	0.037578	5.3763	1.1223	15.695	14.317	5.4729	4.4745	5.336	12.747	5.9621	10.311	9.0305	7.2881	4.8026	9.5872	1.2821	2.8969	2.6913	6.6675	8.0194	-3.3276
-16.234	-22.165	-16.077	-27.576	-25.396	-21.766	-16.992	-18.083	-19.883	-22.223	-14.01	-27.556	-19.823	-22.048	-17.182	-26.331	-17.319	-18.807	-25.792	-16.832	-24.461	-16.36	-18.447	-17.348	-18.321	-16.901	-26.529	-21.498	-21.332	-20.018	-27.861	-18.237	-20.782	-24.404	-16.508	-15.952	-22.596	-10.265	-28.625	-25.231	-16.109	-18.467	-18.783	-17.821	-20.15	-19.104	-25.185	-27.703	-13.631	-17.467
-0.087056	3.9154	-10.039	8.6978	5.5811	-1.8704	2.61	10.088	6.6527	4.9417	6.5898	-0.18051	7.9732	4.3193	5.443	2.69	8.6639	-4.8372	2.8429	-1.9498	-2.2646	1.2792	1.8147	-1.4784	-0.64938	4.1056	9.7091	2.5338	-1.7122	0.00067477	-3.3662	0.5774	4.8967	3.127	-3.8677	-0.45811	-0.84845	3.2856	2.6482	4.103	2.4957	4.8113	-2.594	4.2513	1.106	3.3304	7.6075	-3.886	-4.7521	-0.73977
-9.0269	-11.753	-7.3818	-9.6753	-3.0258	-11.972	-12.253	-14.072	-10.861	-13.388	-12.856	-7.0947	-11.49	-17.575	-12.382	-11.982	-7.3729	-10.989	-16.575	-10.021	-7.0578	-19.365	-14.258	-14.729	-6.0397	-9.6512	-16.114	-8.4354	-9.3289	-9.2021	-13.413	-7.1474	-14.074	-9.8232	-15.57	-13.069	-9.7004	-2.9821	-8.4492	-12.914	-9.6367	-15.806	-14.303	-13.018	-7.7692	-8.3675	-10.804	-15.775	-11.946	-14.456
-9.007	-1.8452	-11.937	-12.537	-14.759	-14.544	-15.054	-7.7026	-16.53	-12.49	-12.741	-11.411	-12.908	-15.008	-8.1728	-19.334	-12.283	-13.943	-14.558	-12.394	-12.531	-8.2409	-10.833	-15.673	-18.012	-11.856	-12.518	-7.9632	-13.84	-14.301	-13.653	-13.021	-10.761	-17.998	-12	-10.647	-11.135	-8.4221	-6.8	-13.08	-5.5434	-2.3501	-19.144	-13.901	-16.922	-16.086	-12.658	-15.989	-14.009	-13.501
-6.8717	-7.6682	-16.021	-9.4115	-10.303	-13.562	-13.433	-13.084	-8.4122	-13.559	-15.125	-9.4041	-12.813	-12.274	-13.628	-1.4249	-13.759	-3.6203	-7.4327	-12.688	-15.328	-14.151	-2.227	-7.6342	-16.759	-9.1372	-4.5693	-13.29	-6.4922	-5.219	-9.9362	-15.332	-9.9494	-5.4833	-10.422	-6.5798	-8.7923	-10.966	-8.5639	-7.7927	-11.089	-4.0879	-10.843	-4.5291	-7.2701	-11.139	-9.8992	-5.3202	-1.4891	-11.245
-5.5244	1.3798	-4.5495	-12.268	-1.4594	-0.56086	-2.8126	3.6699	3.8274	2.5919	2.1329	-2.006	5.9598	3.1085	2.0299	4.0771	0.58966	-0.53545	0.96406	1.8171	-4.8834	-5.3056	0.82234	6.5699	-1.7097	-4.2158	-2.0565	-2.3729	-8.1977	-1.5685	-0.66342	-5.3914	0.31997	-2.8562	3.0963	0.6971	-5.6657	-3.5118	-3.5121	-2.0421	-3.2307	-0.5101	2.9704	-3.0414	1.5844	-5.509	-0.56276	-6.3011	1.5353	-2.2325
-0.74071	2.0018	0.75036	5.278	2.8384	8.3533	6.4721	9.7037	6.7203	9.4074	8.7879	7.7169	2.5633	5.3343	5.5117	7.0718	10.057	1.5921	7.2604	4.1968	15.525	13.044	5.3566	-1.5677	4.8845	4.1655	3.9169	-0.086262	5.9036	10.322	4.1174	2.6846	9.6121	2.5386	6.4624	5.8211	3.0391	4.7936	2.9627	4.4314	4.4958	2.2107	6.4289	3.222	6.9392	12.526	3.7291	7.4723	17.061	8.5747
-6.3616	-8.2532	-1.6333	-12.477	-3.5651	-4.046	-5.65	-4.4035	-10.156	-7.419	-5.8949	-7.3137	-5.0493	-9.0922	-0.95521	-4.7623	-4.4165	0.43106	-5.2796	-10.943	-3.9199	-12.478	-0.38805	-2.4791	-9.1605	-3.9334	-8.9427	-6.5968	-8.2085	-4.3391	-9.6696	-3.793	-5.9528	-11.302	-5.2039	-4.8161	-6.0077	-7.3842	-2.7127	-0.093926	-6.2425	-1.0561	-2.9569	-0.14858	-11.666	-6.4178	-5.3197	-8.6546	-3.8152	-3.7077
-22.01	-14.312	-21.765	-23.097	-15.046	-20.871	-23.138	-19.483	-22.846	-28.826	-27.624	-23.169	-15.708	-25.176	-20.412	-24.868	-25.519	-11.691	-25.048	-22.809	-21.995	-17.146	-19.047	-24.257	-20.872	-21.832	-20.824	-11.669	-25.791	-17.853	-24.318	-24.579	-19.72	-25.621	-19.252	-22.438	-17.209	-18.618	-29.276	-21.323	-20.189	-18.356	-18.733	-21.877	-20.093	-21.297	-24.949	-17.752	-15.802	-19.234
-2.707	-2.766	-12.258	-2.2182	-7.6026	-3.2967	-7.4359	-4.4143	-5.0598	-5.3978	4.0309	-11.625	-9.0552	-4.6927	-5.737	-4.8466	-5.218	-6.9484	-5.9746	-8.319	-12.085	-4.4355	-2.8028	-8.2251	-7.5648	-2.0473	-5.6852	-9.1368	-11.219	-8.2241	-5.7451	-8.6567	-5.1456	-5.0282	-6.6589	-8.1891	-7.4697	-10.399	-3.805	-6.2182	-2.2472	-1.2241	-2.0186	-0.82102	-3.5362	-3.9099	-3.0442	-11.725	-5.2224	-4.7332
-12.939	2.2866	-6.0824	-5.9212	-3.2122	-4.1945	-1.2833	-6.2997	-3.52	-8.5001	-8.7508	-6.3015	-8.9018	-5.8632	-8.7897	-7.2718	-6.1742	-7.5393	-8.9979	-8.3257	-10.107	-2.9012	-5.8288	0.78585	-4.4692	-6.601	-0.22975	-5.543	-7.4723	-7.2604	-14.605	-8.5858	-5.9398	-2.7454	-4.5591	-4.4435	-11.723	-5.307	-11.795	-7.9908	-11.343	-9.7385	-3.3412	-6.9283	-6.1524	-7.6222	-7.3532	-8.3371	-6.6862	0.02471
6.6289	3.0822	8.2967	7.0917	3.3306	5.1736	12.77	5.2406	1.6986	1.7714	2.9246	-0.0389	2.7538	8.8881	6.4692	4.5233	4.8734	1.0492	-1.1748	7.4439	2.0361	4.037	2.9297	5.1656	10.428	2.5779	5.3269	8.8506	11.096	4.8831	3.0788	1.8288	5.7877	13.034	8.2127	-0.15559	7.1043	8.7886	9.12	-0.20662	4.5961	4.1498	-2.5392	9.0653	4.6793	5.5594	4.2632	8.7249	2.9884	8.9781
-3.4577	-1.3318	-6.8188	-4.47	0.48996	4.9083	-7.4697	-7.4896	-7.6558	-8.811	-5.597	-2.8634	-1.6604	9.8302	-1.264	-3.2646	3.7387	-4.3585	-3.5569	-8.3564	2.335	-1.9716	0.58882	-1.6043	1.7039	3.6122	-5.6964	-2.473	-0.10308	-4.5871	0.83194	-1.4069	-0.89516	-1.1867	8.6379	-1.2263	1.639	5.2032	2.1616	3.0643	0.94053	1.0769	-5.3987	-3.1431	-4.8503	-1.5357	2.741	-4.9209	-6.5031	-10.055
-0.54994	-7.4223	-0.419	-1.7048	-4.1956	-7.8575	-1.571	-1.075	-1.8402	2.2579	-10.201	-5.9587	-1.5633	-1.8038	-6.7811	-3.4428	-3.5074	-7.2299	3.164	-1.9341	2.4608	0.45693	-2.4275	-3.0714	-6.9587	-0.20388	-8.1791	-6.0958	-6.843	-5.7797	-4.6601	-6.8151	-8.7152	-5.47	-7.1712	2.5448	0.88072	-4.292	-8.7859	-2.2556	-1.4942	0.97977	-1.697	-4.197	-9.3524	-8.29	-1.6438	-5.9465	0.71618	4.7097
-0.34654	1.5586	7.8785	9.5572	2.6264	0.19407	1.5183	5.1409	-1.231	5.1456	4.1539	-0.028852	-1.5994	-0.27496	-0.50383	4.5733	0.93648	-0.45077	-1.8375	3.5136	1.8529	2.6269	5.2617	6.4911	1.6276	1.4397	-0.045586	-9.6337	7.2214	-4.7167	-1.1015	4.8568	6.1606	0.54515	-1.8556	0.4766	6.9603	-0.92407	7.6974	-6.8131	-2.2801	-0.56808	3.7496	4.093	4.228	-1.0452	0.060494	-4.2873	-3.8567	-0.27767
0.94176	2.1488	7.6657	-1.496	0.70045	1.9811	6.8113	-4.432	4.1219	-2.1349	-1.0213	3.368	-1.7612	0.58161	-5.9427	-4.2554	1.9273	3.3405	-10.695	-1.3562	-2.4185	9.8487	4.8538	2.7592	8.0667	-0.62916	-3.2446	3.0022	5.192	3.0828	1.2826	2.8568	5.0023	6.311	3.191	9.8947	-1.588	1.9224	2.9175	-0.067013	-0.96862	-3.764	5.1344	-3.5076	4.3354	0.078065	4.4039	1.2457	-4.5494	0.22947
4.2473	5.6585	3.2628	3.0252	-0.09775	9.6837	0.37243	7.9232	13.828	13.237	8.0224	7.585	6.6758	1.0653	-0.37198	11.265	5.9996	-0.53865	12.158	2.3575	1.1105	6.0388	1.8105	7.167	1.0457	7.4073	3.0146	5.4892	6.2372	4.4818	2.752	-0.13215	8.0602	7.241	7.6472	9.3165	9.6344	4.643	4.606	3.9248	4.5101	7.4337	5.8418	5.7172	8.3123	0.64136	5.7942	6.473	7.7999	13.555
-11.266	-3.9188	-4.1514	-11.353	-6.5548	-8.8933	-11.296	-14.081	-11.058	-4.2479	-10.172	-7.5195	-5.4057	-8.1698	-8.0735	-11.59	-10.158	-11.085	-3.6143	-14.464	-14.741	-12.167	-14.559	-6.8503	-12.161	-6.0374	-6.742	-12.381	-5.4676	-15.636	-6.9388	-6.0583	-6.8227	-6.5244	-8.9767	-6.4344	-6.5646	-10.616	-13.099	-10.942	-4.6172	-4.7597	-9.4837	-12.664	-4.1753	-7.2811	-12.151	-3.3661	-6.3366	-4.6485
-8.7487	-11.491	-10.409	0.34052	-5.6799	-5.2897	-9.1962	-9.2881	-10.22	-7.1549	-3.1494	-7.143	1.6539	-4.619	-7.2261	0.11801	-4.0853	-6.2844	-6.5379	-4.686	-9.0034	-2.8303	-10.691	-8.0976	-7.6128	-4.7504	-7.7264	-6.9348	-2.7468	-4.011	-3.3461	-5.9056	-14.641	-3.9029	-7.6421	-3.7128	-9.9016	-6.2281	-4.5313	-10.973	-11.027	-13.836	-3.9695	-5.476	-6.5212	-3.54	-2.6006	-9.1848	-7.4305	-5.3879
0.098246	-0.49255	-6.5922	-2.9315	-3.0427	-9.1507	0.16436	-1.1493	-1.0108	-7.5931	0.30468	-4.8719	-0.74404	-1.582	-4.8002	-1.7256	-1.4763	-2.8072	-0.95696	3.5175	-7.1072	-10.08	-3.0432	1.7467	4.1529	-0.65898	-0.44608	-2.1614	6.7305	-5.9555	-1.3729	2.1947	3.2604	-4.146	-5.9264	-1.145	-6.703	0.47269	-4.3107	2.8609	-3.6767	-1.7514	-0.078951	-2.6035	-0.5797	-7.7419	-1.5027	-1.998	-1.5479	1.1012
-4.0562	-11.499	-8.9699	-8.3634	-13.144	-12.591	-7.2545	-11.624	-8.736	-11.366	-10.292	-14.46	-6.5196	-13.659	-8.7028	-11.745	-4.8017	-6.4869	-10.302	-6.3986	-12.261	-8.7883	-2.7422	-9.3395	-12.634	-5.7681	-7.1376	-7.5519	-8.513	-2.0286	-10.053	-9.6868	-15.302	-8.7846	-7.0085	-3.3205	-9.5712	-11.352	-8.1972	-9.8529	-12.072	-6.5884	-6.4031	-8.8136	-6.4714	-7.5745	-4.0718	-7.7135	-5.1203	-13.812
-9.8909	-16.51	-5.7581	-13.703	-10.347	-16.402	-8.5879	-0.70217	-10.588	-9.1098	-9.8967	-12.269	-2.7231	-7.8376	-7.4751	-7.306	-7.2441	-6.9489	-11.332	-9.3921	-12.28	-9.5508	-8.4733	-13.894	-13.531	-7.63	-7.3389	-14.446	-10.365	-10.817	-15.073	-15.031	-6.9487	-13.153	-4.5486	-10.727	-7.1306	-12.383	-7.0401	-9.7321	-7.9821	-8.0256	-3.4416	-8.8731	-8.8032	-9.7621	-5.7519	-13.338	-12.051	-17.8
-13.017	-8.0864	-11.394	-9.556	-9.4626	-16.819	-19.078	-8.7811	-13.357	-13.258	-14.875	-14.006	-12.031	-16.418	-12.043	-11.988	-14.566	-9.1058	-8.3639	-15.262	-8.0169	-9.8193	-8.5423	-14.702	-10.802	-14.951	-17.748	-6.0557	-13.203	-11.058	-12.015	-8.2247	-10.014	-11.347	-9.819	-11.846	-13.944	-10.518	-16.467	-11.486	-12.343	-8.242	-8.2544	-9.5147	-15.674	-13.087	-6.7626	-11.905	-9.7426	-17.136
-17.832	-13.479	-5.2916	-11.009	-10.715	-19.098	-12.851	-14.199	-8.893	-14.12	-8.1167	-6.6856	-15.079	-7.8336	-10.754	-15.087	-4.9325	-14.928	-11.267	-15.905	-12.455	-8.9833	-11.81	-9.8008	-7.4398	-14.546	-13.495	-8.583	-15.01	-9.1008	-6.0718	-6.2146	-11.047	-8.3233	-3.5708	-10.137	-10.64	-7.8678	-14.906	-15.487	-16.746	-9.118	-10.934	-2.9958	-12.114	-13.35	-6.4506	-11.867	-9.5396	-10.319
-6.0063	-0.59239	2.0572	-3.2561	1.0933	-1.5619	1.1307	0.69693	0.68333	-8.421	3.2892	-8.8519	1.0712	-8.2258	0.87098	-0.77616	-5.4472	-5.953	7.337	-1.8735	-2.2707	-4.8738	-2.6382	-3.6114	0.32172	0.4962	4.6057	-2.9423	-3.9532	-7.1267	-3.8729	-1.1909	4.2863	0.37707	2.4546	2.7232	0.23274	-5.4506	-1.7097	0.96036	-1.8055	-6.1548	-0.99186	3.4737	-3.308	0.1566	-0.11294	0.75895	-5.9082	-3.5493
-1.0842	-9.6459	-6.35	-1.9875	-5.0482	-4.9201	-6.0462	-1.5608	-5.6101	-3.0809	-7.4329	-4.6573	-1.8747	-5.4604	-0.47874	-1.7014	-5.4006	-7.726	-1.2701	-2.8685	-0.33212	-7.1059	6.162	-0.4665	-5.8309	-1.5295	-1.3397	-0.69748	-7.1976	2.8458	0.049857	0.42872	0.61037	-6.4124	-7.7345	-4.8653	-2.7219	-11.394	3.5103	-3.1934	-7.5691	-7.0008	-5.8734	-3.5723	-4.9262	-7.4802	-9.6245	-8.777	-9.7789	-2.9126
1.0409	2.9284	5.0033	-1.232	1.87	4.8958	3.4962	10.842	5.5302	5.6765	0.3699	0.38047	8.1674	4.3443	18.758	6.9641	5.9961	7.4688	1.3765	-1.837	7.9511	7.3824	9.41	6.959	1.731	2.4079	4.1501	0.65249	11.032	-5.8214	11.762	-2.5228	9.1567	5.4769	10.033	5.8499	13.617	10.333	1.9636	5.4788	-1.1737	8.6242	4.8439	8.2447	8.5614	3.0779	4.0908	5.8405	6.9675	4.9951
-6.8838	-9.7304	-11.157	-16.057	-12.145	-15.097	-15.161	-8.937	-16.066	-8.4561	-12.781	-5.6334	-12.438	-17.605	-11.612	-12.097	-11.812	-6.0438	-11.99	-8.4748	-16.162	-16.421	-12.44	-14.942	-18.241	-10.032	-11.807	-17.937	-15.49	-13.892	-13.739	-13.9	-6.9285	-14.959	-11.681	-10.843	-11.797	-13.963	-15.734	-15.472	-9.7698	-8.1572	-15.985	-14.691	-9.9232	-13.399	-14.035	-14.493	-11.99	-15.368
-14.877	-13.7	-14.47	-9.4688	-8.7916	-14.094	-15.958	-13.145	-10.442	-13.074	-10.003	-15.114	-14.457	-11.666	-8.3176	-6.8491	-9.6359	-10.759	-9.3617	-11.673	-14.573	-13.92	-9.4099	-14.842	-19.001	-16.733	-7.6256	-12.367	-7.2726	-17.283	-8.0093	-11.792	-9.2198	-19.913	-8.8892	-15.35	-14.531	-7.7716	-12.697	-5.1865	-17.952	-6.8303	-8.5229	-12.036	-18.789	-11.381	-18.522	-14.659	-16.14	-14.527
-9.3959	-6.9056	-2.1319	-5.687	-7.3289	-1.7331	-1.1272	-7.2946	-2.758	-5.8785	-1.4319	-5.9441	-7.4597	-3.9369	-1.2956	-1.4612	-2.6283	-8.375	-7.2878	-3.1087	-8.227	-8.2025	-10.193	-3.3204	-0.92185	-3.9478	-6.1639	2.4069	1.3217	2.512	-8.6686	-6.0636	-5.6224	-1.3957	1.1855	-4.5173	-10.098	-8.7412	-4.5671	-6.9732	-2.9079	-10.307	-0.194	3.0128	-11.005	-5.286	-11.135	-3.1518	-3.7311	-0.088673
-8.1864	-1.247	-10.968	-2.7856	-1.0735	-2.5133	-0.84325	-7.9695	-0.37828	0.13485	-3.6185	-3.0712	-4.0687	0.030225	-4.4328	-8.3307	-4.6612	-4.3182	-3.3051	0.021528	-3.26	-12.01	4.4054	-5.899	-7.8321	-4.7182	-12.861	-2.0152	-3.993	0.38199	-2.2313	0.77373	-3.8401	-1.0917	-1.8607	-4.3524	-1.8596	-10.321	0.54665	-9.5015	-2.4934	-6.1737	-10.19	2.9816	-4.6133	-1.6381	-1.732	-5.7662	-2.7763	0.18801
-23.685	-24.598	-26.622	-17.156	-20.214	-23.082	-20.19	-21.305	-21.142	-21.322	-19.637	-21.405	-26.964	-26.191	-20.719	-20.038	-20.796	-24.422	-27.859	-25.528	-27.395	-26.36	-27.206	-25.831	-24.851	-16.684	-16.718	-21.174	-17.31	-24.211	-19.996	-24.138	-21.926	-22.512	-23.58	-19.969	-23.412	-17.126	-19.163	-20.541	-30.735	-23.271	-22.509	-26.776	-18.656	-13.554	-22.824	-21.123	-27.274	-29.796
-4.8122	-6.3639	-0.95586	1.5149	-8.6278	-7.424	-2.1679	-2.5472	-3.8101	3.137	-0.35772	0.82945	-1.0527	-4.492	-7.1505	-3.7973	-5.3254	-4.5025	-2.9555	-7.2817	-8.6598	-4.1341	-11.895	-3.7454	-9.0841	-5.0531	-4.8235	-6.5425	-3.4703	-8.5751	-12.814	-10.323	-3.3374	0.53379	-7.3315	-7.603	-5.4549	-1.4756	-3.3121	0.29713	-9.0382	-4.7399	-5.7704	-6.1951	-5.2015	-9.1777	-4.9702	-4.5896	-2.8751	-3.4954
-10.392	-12.944	-10.429	-14.017	-8.4354	-13.392	-17.293	-18.543	-15.766	-9.8674	-10.769	-18.398	-14.044	-11.349	-9.8608	-18.687	-7.6419	-15.848	-15.65	-18.813	-15.561	-10.196	-14.17	-20.547	-10.722	-11.472	-21.487	-15.611	-8.3456	-16.36	-11.153	-14.221	-15.587	-14.529	-17.445	-17.918	-13.042	-8.2984	-12.222	-20.694	-13.714	-15.916	-13.873	-9.5746	-19.436	-11.34	-19.14	-13.567	-12.894	-17.768
-1.2287	-1.7692	-4.4535	-3.2343	-1.4717	-11.115	-3.3745	-3.1818	-7.012	-10.228	-4.8382	-2.3798	-6.3798	-4.8667	-4.0909	-7.3862	-3.1054	-7.3217	-1.6068	-8.6651	-10.677	-5.6663	-3.3543	-7.7433	-15.301	1.6444	-2.7208	-6.3175	-5.7098	-1.8257	-2.7983	-7.4606	-0.87943	-6.2893	-1.6791	-10.551	-7.2353	-5.9668	-7.9377	-0.18268	1.2682	4.1032	-4.6446	-1.7335	-11.357	-0.0044721	1.1982	-1.797	-6.6164	-2.4732
0.1406	6.4583	1.0034	2.0337	-1.9805	-1.4576	1.1029	0.18133	1.2936	6.7707	-4.6644	-2.3603	-3.1799	-2.5361	-0.36436	1.2152	-3.3211	3.3021	-3.5434	-1.9078	0.97351	0.081784	3.9297	-5.5157	-1.0751	-1.6012	-2.217	1.417	-2.4311	-5.828	0.82568	-9.8402	-0.14536	-5.3596	0.93104	-4.3573	-7.7444	7.1348	-2.6479	-1.6552	2.6132	2.5587	-3.2053	0.38769	-2.427	2.2187	-6.2091	-1.4118	-1.096	2.1853
2.6113	-6.5551	-3.8276	-3.4911	3.9168	4.7679	-1.6122	-5.0814	-3.9264	0.65319	2.2156	-3.3613	1.9836	0.064667	-3.5848	1.3494	-2.3582	0.86447	-2.276	-0.98606	-0.59407	1.6902	0.32972	4.3991	-5.9179	1.8124	0.42093	-1.5813	-8.9214	7.4578	-4.3777	9.3306	-3.036	3.0881	-4.2796	-2.6194	-2.7158	5.0276	-2.5301	-1.3061	2.6155	-2.3578	2.0589	-4.1663	-5.4319	4.5516	8.029	0.53505	-0.36111	-2.9382
-1.2455	-3.7065	-2.8933	-8.9003	-0.68308	-11.887	-1.8894	-5.7609	-4.2671	-2.978	1.0531	-3.6719	-1.2525	-2.8805	-2.943	-3.8525	0.054733	5.5324	-3.9922	-0.69281	-3.6055	-1.5217	-0.23332	0.30041	-8.6429	-8.4211	-0.18647	-6.6316	-4.5415	-10.002	6.2985	0.80515	0.3449	-0.17335	-6.3383	0.79493	2.2276	-1.7947	-3.5023	-1.7909	3.5491	-3.6318	-5.3657	-3.2872	-3.4829	5.0373	-0.36934	-3.3017	-3.1684	-1.025
-7.4105	-4.5959	-2.7889	-2.0252	3.2072	-4.7835	-2.3416	-0.00018024	-5.9729	-2.5047	-6.1948	-3.5754	-5.278	4.0521	5.8206	-4.3373	-3.6562	-1.5079	-6.8719	2.1864	-9.8565	-0.76044	-5.5623	-10.26	-2.6838	-1.1964	-2.9013	2.4451	3.4864	-5.0956	2.0556	-1.85	0.16243	-0.86722	-1.7184	-0.75069	2.3219	-3.0854	3.3965	0.88788	-2.2363	1.1846	1.8905	1.0673	-2.4797	-4.1302	0.25167	-0.36608	-0.47562	-0.24099
-8.7349	-16.242	-16.797	-15.082	-17.726	-15.333	-14.423	-11.652	-10.432	-16.36	-13.522	-13.02	-11.754	-11.097	-16.194	-16.458	-18.068	-7.2012	-12.068	-18.623	-11.969	-17.374	-17.675	-13.354	-13.395	-12.112	-11.392	-8.5581	-11.252	-15.677	-14.36	-13.658	-17.679	-11.278	-17.526	-15.04	-13.405	-13.685	-8.6155	-19.958	-22.115	-13.862	-10.624	-14.382	-20.718	-16.465	-16.934	-20.785	-9.8294	-6.8784
-0.26666	6.9623	-1.8833	4.0175	-3.2762	1.2497	2.609	-1.8012	5.2167	-0.85777	-2.3554	-0.38505	6.5302	-3.0214	-2.0835	6.7239	-2.1894	2.1375	-1.2903	4.173	-2.4107	7.745	5.6992	6.4739	-1.7585	0.656	-1.3219	-3.1019	-0.62041	0.97966	-0.74507	5.7385	-1.6451	1.6652	5.4214	0.16727	-3.0739	6.4692	5.8537	0.56846	1.0627	-0.40063	8.8471	4.2114	3.3033	1.2027	-0.23875	8.1839	4.3381	1.8736
-11.365	-10.236	-15.063	-13.943	-17.498	-11.632	-18.7	-14.708	-13.245	-15.889	-14.175	-21.955	-14.118	-6.6389	-14.564	-17.178	-16.572	-9.2808	-14.842	-18.962	-22.894	-18.196	-12.908	-16.118	-19.399	-14.737	-14.771	-16.383	-19.136	-20.86	-13.707	-10.643	-15.479	-16.318	-15.037	-11.575	-12.834	-16.911	-18.049	-7.8181	-16.184	-15.168	-13.333	-14.432	-17.899	-12.692	-17.447	-11.392	-19.854	-13.016
2.9373	1.1342	4.6377	-2.7342	-0.55171	6.4126	-1.7726	3.1199	9.882	1.5061	4.5799	1.5969	-11.062	1.3487	0.083941	-2.565	2.9984	0.99945	3.9288	-3.1871	-1.1929	1.5516	-2.2115	3.7544	4.2244	5.9181	3.5147	-1.6391	2.3046	1.6435	-1.1962	-2.3335	-0.43795	2.1311	4.5691	-1.3953	0.04072	0.87523	0.52302	-4.1568	10.319	2.3446	2.1946	0.95422	-1.1732	4.3899	-2.7052	0.41603	6.3048	9.0782
-7.3822	0.72232	-0.86519	-6.7645	-7.4055	-0.27352	-2.5403	-4.8923	1.3062	-4.9876	-5.1039	2.6193	-0.07752	-5.5688	-2.0364	-0.54018	-3.3391	-3.0535	-0.32148	3.0877	-2.9884	-11.789	-2.1459	-2.6306	-3.4831	-3.7697	-1.6189	-1.679	1.4656	3.7424	-3.2197	-5.1057	-1.111	-1.9543	2.4412	-0.76955	-1.058	-0.51397	-1.3242	-3.101	-4.5354	-4.6154	-5.7861	-3.4095	-1.6486	-5.1578	-0.094338	-5.5759	-8.9149	1.1597
-14.137	-12.983	-8.8574	-16.046	-9.7639	-9.9629	-9.1536	-16.421	-12.594	-13.59	-3.541	-9.7171	-14.576	-14.737	-11.302	-15.66	-9.5515	-12.987	-7.7933	-2.9838	-12.833	-20.707	-10.79	-17.757	-13.584	-7.768	-11.711	-12.266	-10.786	-6.643	-7.692	-13.308	-7.8451	-11.179	-15.332	-16.07	-2.942	-4.0063	-5.2532	-7.1158	-13.278	-11.102	-10.38	-11.747	-13.269	-15.262	-14.032	-13.333	-10.207	-10.746
-13.675	-6.5206	-8.7024	-14.018	-13.394	-8.0741	-11.072	-9.6399	-4.9588	-11.126	-20.806	-11.578	-9.9137	-11.204	-12.055	-12.284	-9.093	-8.2406	-9.3307	-16.295	-8.3244	-9.7335	-8.9004	-14.109	-13.316	-11.934	-11.223	-12.87	-14.415	-8.3827	-11.802	-7.3605	-15.201	-13.308	-13.057	-11.238	-12.523	-14.791	-12.326	-14.63	-21.502	-14.602	-15.531	-14.12	-13.073	-14.405	-12.294	-20.39	-12.669	-20.374
-10.909	-10.9	-11.789	-12.469	-13.585	-15.284	-5.9506	-12.545	-8.7704	-14.617	-17.453	-16.748	-16.944	-18.124	-15.584	-11.965	-13.504	-15.82	-14.418	-16.31	-14.219	-14.643	-13.446	-17.141	-18.925	-8.774	-4.8173	-14.277	-9.5511	-7.1785	-9.2377	-16.083	-10.767	-11.688	-7.108	-8.716	-7.6496	-13.431	-15.073	-8.4832	-16.518	-17.815	-11.266	-9.1028	-10.576	-11.825	-13.086	-16.49	-12.49	-14.16
-5.4442	-9.6873	-4.0837	-6.679	-0.37921	-8.8203	-10.487	-12.422	-4.6818	-8.4859	-6.1458	-12.808	-9.5538	-10.395	-6.8758	-7.5477	-8.9066	-13.681	-6.2721	-12.729	-9.403	-9.2587	-12.909	-13.533	-6.408	-5.0256	-8.3314	-9.4284	-15.023	-7.0617	-13.802	-10.444	-9.5616	-14.328	-8.2301	-6.7817	-5.8847	-7.1167	-11.889	-6.1181	-10.432	-10.141	-11.463	-6.5115	-8.0086	-10.706	-13.563	-9.2612	-11.158	-7.7117
8.2903	10.346	9.2459	9.6147	5.637	6.0332	5.6863	8.6065	3.304	8.7167	10.273	6.6646	6.1906	2.4003	5.1314	10.294	2.2	3.9227	4.5128	7.8033	5.4714	5.7369	9.2624	4.5913	7.3258	6.3338	3.7471	9.553	12.476	8.7705	9.2013	12.849	9.4546	11.266	5.2355	12.948	13.38	6.2598	9.4964	7.8656	8.2411	4.7967	9.6374	8.9899	5.6799	3.1502	12.432	5.9764	6.8203	12.083
-5.0889	-4.4122	-3.1065	2.467	0.38118	6.9889	-3.484	-0.59874	-2.0473	-0.046374	3.5671	3.7034	-1.8163	-0.77108	-4.0711	1.9757	2.1337	2.7783	1.1483	-5.2279	8.945	-0.52583	6.5848	6.501	-3.126	5.769	1.5716	-0.044966	-2.9405	-6.2696	2.8924	5.7686	1.6711	-1.0218	0.20444	6.9537	6.1177	0.20805	4.8064	2.7881	-4.51	-3.7088	5.468	1.7892	1.3507	2.013	6.3692	1.2525	4.6012	1.5467
5.4189	-5.5705	-2.4566	-3.5489	3.0462	-6.2403	-1.9968	-2.5638	-4.9997	-0.14666	-4.1562	-2.7981	-1.5772	0.80096	-1.1054	0.57627	-3.8195	-9.0586	2.4372	-1.3323	-4.9499	-6.3107	-0.71167	-3.9211	0.50887	2.6933	-2.0649	-2.2587	-1.5121	-0.17466	-0.9351	-1.0004	2.5431	-5.3137	-1.689	-3.1136	-5.1223	-2.7514	4.1882	-9.9473	-4.8809	-7.5422	-5.2618	-3.2045	-0.80746	3.7487	-5.8046	-6.927	-4.8492	-0.11127
-10.348	-18.859	-11.369	-17.355	-16.582	-17.949	-23.572	-9.2328	-18.308	-14.626	-8.9847	-7.7372	-17.548	-15.591	-16.3	-7.5148	-9.5003	-16.066	-12.817	-14.917	-12.314	-15.29	-12.363	-19.636	-11.32	-14.01	-14.481	-14.438	-13.461	-11.798	-13.19	-15.823	-16.939	-18.29	-7.049	-9.1613	-11.316	-17.496	-11.944	-12.826	-3.3396	-13.832	-9.5077	-9.9807	-11.427	-14.46	-16.798	-8.072	-12.7	-10.82
-6.9047	-8.696	-9.7009	-6.6608	-4.7433	-8.9034	-10.316	-11.184	-16.526	-6.1454	-5.8592	-8.9367	-11.281	-13.253	-14.461	-12.103	-13.195	-15.903	-13.882	-14.503	-9.8574	-18.503	-4.9711	-15.474	-4.755	-3.732	-9.3476	-9.8028	-6.0377	-14.022	-6.5056	-4.262	-12.105	-5.6331	-9.4173	-6.2377	-12.802	-12.39	-9.7551	-8.4028	-15.161	-5.4519	-6.7482	-10.35	-12.917	-4.7558	-8.0796	-10.56	-13.973	-7.2289
3.5957	-0.31835	-6.7709	-2.231	-3.5798	3.7022	-1.195	7.2751	-3.4887	2.4883	-0.91032	-0.93914	3.5141	1.4461	-3.3901	-3.1504	6.2017	6.7975	-3.2932	1.3193	-1.2572	-3.6867	-1.5766	0.040851	5.4167	-0.10994	-4.6575	1.9579	3.1548	1.3362	-2.6355	4.1007	-1.9666	-3.6397	4.711	1.281	0.80328	5.9942	1.4962	2.8145	-2.8973	-4.2631	-1.5184	-0.25531	-0.46552	-1.9283	-1.3654	1.6038	2.5891	-0.066693
-8.8978	-3.531	0.31221	-9.4476	-3.6913	-6.5338	-7.1185	-11.938	-9.8891	-3.389	-7.2831	-5.6113	-9.4378	-4.6163	-5.6968	-3.4841	-10.296	0.31209	-12.97	-2.0683	-5.4811	-8.7468	-1.7252	-8.4101	-3.3146	-7.0468	-10.197	-5.9982	-6.6441	-11.172	-3.1981	1.6139	-5.2167	-4.2936	-8.1525	-2.113	-15.7	-8.7957	-5.3788	-5.2621	-6.0504	-5.7066	-5.8709	-3.5322	-8.5991	-2.925	-5.1297	-8.0074	-6.3568	-3.7582
2.7464	1.3722	-4.7668	4.1915	0.73477	-0.32958	-1.2993	-2.0355	1.198	-11.994	-0.31121	4.831	0.92107	-7.3545	2.2912	-0.95492	-5.3778	-4.9086	1.5444	-6.1707	-3.4004	2.089	-3.7979	-5.3153	-4.1809	-5.4125	4.466	-6.4517	-3.5318	-3.4642	-2.1496	-1.8494	-2.435	-2.9043	-0.24113	-3.1895	-4.4788	3.2421	-7.043	2.0179	-1.2801	-4.1637	0.024315	-0.90822	-0.047443	2.8801	-4.4479	-3.7786	-5.1484	-2.6523
-4.7745	-5.4953	-2.4691	-8.0837	-0.81398	-3.2506	-6.7324	1.5092	-2.2649	-0.41345	-8.3436	-1.9007	-12.471	-2.3695	-0.087153	-5.9775	-11.813	-3.0493	-2.884	3.7101	-9.8455	-5.2176	-1.8946	-4.2587	-8.179	1.6169	-0.58888	-8.4772	-2.3407	-4.2015	1.1886	-11.52	-3.6278	-2.9923	-6.1113	0.63403	-4.7153	1.7891	-4.1531	-9.6285	-4.0037	-1.4872	-3.7749	-4.0833	-0.44502	1.3123	-9.2708	-4.1846	-6.4222	-0.7619
-10.785	-13.64	-11.261	-11.039	-26.729	-16.05	-18.122	-10.711	-11.578	-15.544	-16.052	-18.987	-12.257	-5.166	-20.286	-13.423	-15.337	-12.938	-20.885	-13.002	-14.996	-19.595	-16.168	-11.705	-11.985	-7.4169	-17.077	-15.196	-13.66	-10.86	-9.0989	-18.464	-15.268	-17.382	-12.203	-12.61	-20.863	-16.966	-15.876	-16.473	-14.06	-13.796	-7.4201	-20.641	-19.831	-16.356	-16.556	-10.274	-13.398	-20.243
-14.063	-13.703	-12.705	-15.256	-19.187	-8.7042	-7.75	-14.654	-8.7681	-17.286	-9.282	-14.226	-11.905	-7.4904	-16.592	-8.8398	-13.74	-14.928	-11.243	-10.623	-20.545	-18.98	-12.337	-9.5334	-14.467	-16.2	-14.213	-15.337	-12.333	-12.824	-7.5165	-23.516	-20.38	-8.1466	-14.793	-11.559	-14.678	-17.463	-12.244	-15.78	-11.27	-21.472	-10.602	-17.822	-16.681	-11.027	-17.311	-13.216	-15.25	-12.24
0.1669	0.36363	3.041	-2.5857	-2.3174	-1.1322	-6.4861	-1.5083	1.0562	-5.655	-1.0642	-5.8308	-5.602	-2.9753	-7.2218	-5.0243	2.1459	-1.9282	-3.1506	-2.8015	4.3691	-2.1645	4.6267	-7.3043	-3.8283	1.8316	3.1824	1.255	-2.2125	-1.3964	0.92595	-6.1976	4.7497	4.8116	-0.21486	-4.4108	-6.9159	0.17785	-8.7269	-3.1759	2.5885	-4.1039	-5.3024	-5.5874	-4.4932	-2.0425	-1.6052	-1.7682	-1.4802	-3.3028
4.9743	1.5834	8.5886	5.6812	5.634	7.353	5.5962	3.6564	9.1795	5.2537	1.781	3.0839	10.251	-0.20739	8.1196	6.9357	7.9806	12.824	10.994	2.541	7.7183	2.6581	5.3947	10.934	6.2326	8.4187	2.6056	-1.6475	5.4094	11.188	6.5868	7.2543	7.9137	2.5318	4.1915	0.86352	5.9724	-2.4787	4.9906	5.2348	10.237	8.2534	4.947	4.7699	5.7183	5.2306	8.1102	2.7161	4.1378	5.9186
-1.1582	-0.32921	4.8164	4.8417	-0.43871	0.38012	7.1857	-0.99054	-0.65959	0.45543	1.9982	0.47055	6.168	2.7369	3.0902	1.2553	5.3217	5.0814	1.2404	-5.3819	4.6811	1.1549	3.942	-1.5006	0.7145	2.5676	2.1655	-2.6977	-1.8772	5.5908	0.52202	2.2517	-0.16824	5.9948	-1.8204	-0.96912	2.7304	-0.9975	8.611	1.9642	4.2776	7.3379	1.6461	-3.802	4.4169	1.6353	4.002	1.6691	-0.36092	0.67732
-15.655	-20.256	-11.118	-11.423	-20.739	-14.444	-15.274	-11.705	-17.198	-10.955	-14.81	-16.881	-18.055	-11.913	-14.92	-11.421	-13.65	-19.228	-15.157	-12.517	-7.5826	-13.905	-10.978	-11.631	-16.557	-13.663	-10.374	-13.304	-21.716	-15.497	-14.493	-19.104	-21.444	-15.376	-15.888	-13.944	-11.014	-10.664	-16.91	-7.294	-10.021	-19.273	-10.289	-14.13	-18.137	-12.837	-16.234	-18.017	-15.761	-15.091
9.1287	2.7065	6.5364	11.495	1.8605	8.713	4.8754	9.3309	6.4109	0.23024	15.41	10.378	11.115	11.874	2.4264	11.072	12.689	10.294	4.5848	12.916	11.528	9.5377	10.701	9.54	7.5462	11.124	16.526	9.8631	8.6398	5.3938	9.0077	11.013	6.3735	11.75	13.915	3.7868	14.134	14.568	3.379	1.0668	11.417	11.974	10.614	9.4102	9.3039	10.224	7.5878	11.264	-1.5451	4.8447
-10.435	-12.991	-10.33	-10.617	-13.475	-20.528	-10.135	-11.522	-12.921	-8.8478	-14.735	-16.561	-15.267	-11.008	-10.47	-20.521	-14.44	-10.512	-14.084	-11.334	-11.827	-14.504	-13.23	-10.899	-16.166	-17.336	-14.356	-14.437	-14.713	-14.786	-11.211	-14.291	-9.3979	-17.776	-11.335	-16.137	-12.539	-12.258	-12.838	-3.766	-4.3911	-15.72	-13.908	-11.762	-9.2696	-14.521	-9.123	-13.12	-13.131	-8.024
-3.2985	0.14325	-2.6278	2.5115	-4.7969	0.80683	-1.3023	-4.127	-8.21	-2.9788	3.5492	-6.1163	-9.048	-1.9605	-2.9664	-2.4982	1.6303	-0.91128	-3.104	-3.9229	-0.23366	-5.6245	-1.4698	-0.32984	6.1958	3.6613	-6.4746	-1.568	-4.7704	2.0258	-1.1615	0.27083	-2.4312	-2.2954	2.3706	-3.8506	-0.9752	2.3767	-0.73913	-2.0184	-2.4482	-3.2172	-7.2421	1.7231	-6.9946	0.40921	-8.0769	-1.2813	-0.058305	3.584
1.5219	-0.051337	-6.2029	1.5846	4.2768	-0.70277	-2.1576	-2.8052	-3.8568	0.040155	0.86037	-1.7691	-4.1627	-1.5408	-5.5288	7.9303	-7.1416	-1.1487	-4.0375	-7.0246	-6.8718	-7.0536	-1.0758	-2.3422	-3.334	-0.11292	0.23832	3.1147	2.1792	-3.5396	-2.538	-0.17858	-3.4254	-1.5604	-1.5486	-1.1917	-6.7147	-2.7664	-6.1241	-3.1763	0.83268	-0.90375	-2.8137	-1.8752	-1.6844	-4.1752	0.29597	2.5848	-1.5129	-3.7571
4.6672	-0.85368	3.068	-0.64301	1.4843	4.8979	3.6585	1.2258	2.574	-3.0615	8.4813	7.7013	2.8718	-8.2923	7.3475	-2.7247	1.4047	6.3129	2.6764	1.4597	2.2221	6.6179	1.7185	2.1473	0.050698	2.1261	-1.7637	5.7841	9.8831	3.8596	3.8824	2.0007	4.3829	2.21	1.8306	6.2039	1.394	3.0546	-1.3915	7.6364	1.6272	3.1794	-0.46393	1.9777	7.6451	9.6706	-4.232	3.5336	1.124	9.5692
1.6208	6.2466	6.037	1.4441	-0.061986	2.5706	-0.30035	4.9927	5.7655	6.0691	9.4575	3.7691	3.0187	5.2572	4.2492	10.865	5.6313	-0.033331	7.0024	5.1757	7.3387	6.0294	7.009	6.2267	8.4505	8.977	5.1444	1.6002	7.6928	3.0999	-1.6386	0.30907	3.2411	1.9065	-0.89548	2.0242	1.7689	5.5462	-0.20928	2.4234	0.15241	6.3387	3.1947	1.9919	3.6238	2.4086	2.4855	4.8736	-0.69434	6.8967
-15.47	-11.32	-14.814	-13.258	-10.158	-15.119	-8.137	-14.216	-14.181	-7.4515	-8.9788	-9.1578	-9.4919	-12.852	-10.667	-13.473	-13.767	-19.144	-20.712	-14.413	-12.09	-13.432	-8.7674	-10.239	-6.4518	-15.807	-14.927	-15.712	-13.359	-13.9	-18.278	-17.594	-13.336	-12.877	-10.184	-11.593	-11.976	-15.121	-14.798	-16.401	-18.382	-14.196	-21.768	-19.76	-20.027	-16.955	-14.332	-16.794	-20.962	-19.777
-1.2328	-2.5375	-5.5945	-0.87147	-5.9016	-4.0244	-5.0675	-1.2287	-7.0894	-3.9765	-3.4375	-5.5126	-4.2333	-6.2142	-5.0585	-4.4364	-5.8879	-5.1229	-1.9177	-8.9278	-4.4728	-1.2501	-7.1756	-5.0039	-6.6872	-1.5604	-7.8234	-3.7635	-9.6829	-1.682	-5.5242	-2.5728	-9.5582	-9.7895	-3.2347	0.2171	-7.5615	-4.4666	-11.453	-2.3958	-1.6754	-4.8165	-0.43429	-7.7377	-5.8137	-3.836	-6.3721	0.05254	-8.1084	-9.2448
-4.4545	-6.5809	0.32535	-1.6427	-4.0644	-9.8163	-8.0998	-5.1477	-3.883	0.72436	-0.17726	-5.2176	-2.9768	-0.86536	-2.7823	2.7853	1.8855	-4.7573	-2.1724	-1.1296	-5.3289	0.17325	0.5851	4.7985	-4.354	2.544	-6.9274	-6.4134	1.6148	-2.3935	-3.5165	2.3808	-6.8508	-2.0702	0.71756	-8.2405	0.43246	0.63294	-5.1244	-5.6945	-2.3727	-6.4078	-2.6027	-1.9668	3.2759	-2.3239	-6.7472	-2.5463	-5.4017	1.5313
3.9418	5.6645	-5.206	5.4919	-0.5657	-2.5727	-0.37909	-3.9163	-0.057929	-3.3956	2.5959	3.0178	1.3436	-1.1215	-3.3897	6.656	7.8195	0.4566	0.086375	-1.0404	-1.654	-1.8255	-1.1443	0.63571	-0.16719	1.2638	4.6407	0.3545	-3.4087	-6.1033	4.7922	-2.6583	-1.4594	2.8109	-0.18262	2.6896	-1.0295	-0.71092	4.898	0.15111	0.50594	3.2654	-3.9694	-0.027399	0.17958	6.2745	1.0501	-4.074	4.2209	-1.638
-6.9401	3.3292	-7.3444	-3.368	-3.3461	-1.9021	1.3084	-2.3474	-2.6741	-2.3382	-3.3004	-2.5417	-7.0888	-3.7791	1.091	-6.7472	3.2001	-6.7282	-4.8866	-4.1276	-1.3776	-5.4071	-5.9163	-6.0489	-2.3708	0.32926	2.5817	-7.0987	1.1533	-0.33533	3.0334	-6.8121	1.9438	-8.4863	-5.9754	-3.5678	-2.037	-1.3835	-3.989	-1.9446	-1.4279	-4.5508	-3.1385	-2.3502	-2.1184	-4.8935	0.38378	-3.0878	-1.4967	0.1391
-21.65	-26.149	-24.15	-21.494	-20.495	-19.912	-24.198	-16.389	-16.691	-25.722	-19.257	-21.136	-20.065	-23.104	-30.379	-17.255	-25.214	-25.746	-13.355	-23.678	-22.44	-17.512	-16.389	-24.388	-20.504	-20.41	-27.363	-17.486	-20.638	-17.641	-20.044	-21.677	-16.569	-21.233	-21.265	-19.41	-22.676	-22.376	-23.905	-21.579	-23.01	-30.249	-23.484	-18.662	-16.567	-19.651	-23.968	-20.222	-24.958	-20.814
-12.458	-16.501	-19.978	-11.393	-16.263	-17.14	-10.345	-17.193	-12.342	-12.536	-5.2227	-15.652	-23.5	-17.86	-13.18	-13.01	-14.465	-10.251	-19.12	-14.704	-15.739	-13.285	-15.202	-19.439	-10.736	-13.261	-14.7	-8.8776	-12.955	-22.118	-13.021	-14.508	-9.0834	-15.075	-13.325	-13.259	-17.898	-12.015	-11.726	-10.549	-9.602	-15.29	-23.259	-6.8303	-10.688	-8.0681	-11.788	-7.2306	-8.6396	-14.718
-19.957	-11.176	-9.9089	-10.384	-6.1126	-3.2067	-12.162	-13.706	-6.4764	-9.0827	-6.9403	-13.031	-13.586	-18.649	-15.213	-5.7188	-12.118	-13.341	-5.4579	-16.696	-10.216	-9.5674	-17.426	-9.8813	-10.825	-14.761	-5.9004	-8.2793	-10.158	-13.784	-12.532	-12.52	-10.4	-15.596	-13.115	-14.332	-16.348	-7.653	-6.3183	-12.078	-22.281	-11.354	-7.3129	-9.5373	-14.491	-6.8338	-12.794	-11.451	-13.359	-14.144
1.6812	10.436	6.0953	6.3271	4.5631	3.342	1.4636	5.7452	3.9496	6.8472	5.3869	6.2267	5.3496	6.7007	10.863	7.1929	10.04	7.1075	5.8315	3.0911	4.4869	9.3815	10.969	-4.8779	3.5725	2.4991	3.2204	7.2943	4.0438	8.7405	3.9493	4.8644	4.2052	5.5833	2.7676	-1.3386	3.2625	6.8321	9.7552	7.7102	6.757	0.65985	4.372	3.1952	0.25242	6.675	4.5114	8.6288	1.0082	2.1653
-3.6189	-6.4352	-6.0357	-1.4751	-7.4225	-9.0433	-7.5261	-8.3346	-7.3324	-2.7756	-8.1994	-6.9246	-13.036	-2.8712	-7.0607	-11.476	-9.3082	-3.5025	-10.332	-6.2743	-10.256	-7.9183	-8.2614	-10.644	-7.3243	-6.9991	-1.9288	-0.24422	-8.6216	-5.0964	-7.2297	-11.588	-5.4013	-2.527	-8.9711	-11.748	-8.7809	-3.9596	-10.634	-5.8339	-6.2322	-4.6822	-7.5607	-5.1916	-6.9393	-4.6445	-5.7758	-1.3607	2.2599	-15.197
1.6427	6.2761	0.44093	10.611	5.9293	4.7259	-1.913	-1.9181	13.337	7.204	0.48424	12.349	4.289	7.8567	-1.1762	-2.1686	3.2484	5.7099	2.6128	3.8157	6.0282	2.4217	9.6255	2.1014	7.3641	8.0758	0.8358	4.3713	-3.5002	4.6566	-4.5189	6.635	5.2967	6.1609	4.5636	9.3993	4.5319	7.8916	6.3985	12.065	9.5356	3.4094	4.3534	5.202	5.9575	0.85011	7.4603	2.629	3.9778	5.598
-6.5139	-10.311	-11.151	-18.634	-10.536	-12.041	-13.26	-7.8842	-5.6762	-12.985	-14.277	-7.7101	-3.3609	-4.4809	-12.221	-10.869	-2.1298	-12.828	-15.902	-0.53519	-8.4205	-10.435	-10.157	-9.1645	-8.385	-13.546	-3.2739	-7.5271	-9.4391	-13.385	-6.9266	-2.8999	-6.7599	-3.9846	-6.3359	-7.955	-11.407	-7.0356	-6.7823	-6.0707	-9.8727	-8.0425	-12.004	-8.6311	-11.443	-6.1373	-5.9484	-9.9241	-9.4993	-9.5131
2.0046	-2.1228	0.92703	4.6018	-3.6953	-0.78699	-1.9618	4.3408	1.8601	-3.1932	-4.9661	6.8681	0.042653	5.485	0.65306	3.8556	3.5858	5.039	0.59483	1.6246	0.99376	6.3117	3.3232	-0.60569	6.3339	-5.2141	-1.8526	-3.5725	6.4824	0.54124	0.57093	-2.7185	-0.81174	2.2349	-7.6057	-5.2493	-2.5919	-1.5924	7.4402	-1.1247	-0.27018	-4.543	-2.7484	2.2769	4.4149	4.5399	1.1693	0.24976	5.0298	1.032
3.3652	9.9778	5.0549	9.7034	2.302	7.5589	12.825	7.3172	4.3311	5.2077	4.4321	2.1372	6.3828	3.3935	11.366	5.8055	9.2216	4.2223	7.3851	11.432	4.44	8.9112	3.3415	6.6666	12.44	7.5012	7.4146	7.8706	10.121	3.9909	0.25733	8.1001	-1.877	7.2107	4.7799	8.4089	2.8946	10.542	3.8559	6.7586	7.511	4.016	5.5807	9.9157	4.0344	2.995	1.1901	10.635	2.3517	5.0308
-12.948	-13.767	-17.735	-10.974	-9.784	-2.0171	-13.155	-14.065	-10.819	-15.143	-17.077	-14.983	-16.123	-13.568	-9.7534	-15.286	-17.104	-14.378	-16.238	-12.082	-7.5226	-16.63	-11.671	-15.022	-12.65	-14.653	-14.608	-8.5774	-15.008	-13.401	-3.6844	-17.035	-16.832	-10.4	-16.356	-17.889	-12.343	-12.376	-7.9753	-15.034	-9.444	-15.509	-16.834	-18.391	-12.39	-10.05	-10.713	-11.047	-8.9147	-11.971
-1.6385	-0.65014	-3.1546	-3.8204	-4.7364	2.0224	1.802	-2.7072	-13.966	-9.8079	-3.9239	0.32756	-0.023755	-4.8398	-5.0523	-0.18389	-5.2961	-10.465	-3.2564	-4.3535	-0.69952	-2.9636	-3.9278	-7.4663	-7.3456	-1.6762	-6.6285	-5.9252	-0.7183	-0.43458	-2.3402	-8.4734	-5.4271	-4.4044	-7.5249	-4.4787	-6.1455	-4.8482	-3.3624	-7.2787	-4.3246	-6.1193	-6.619	-5.6271	-1.4774	-3.2667	-6.3369	-7.9519	-11.532	1.9507
-24.361	-23.215	-25.398	-21.179	-23.579	-19.318	-19.61	-22.773	-24.668	-26.873	-20.136	-19.782	-21.645	-27.802	-23.175	-21.321	-23.552	-28.429	-24.233	-20.215	-18.636	-20.582	-19.717	-21.483	-29.007	-21.564	-19.468	-18.043	-24.747	-20.683	-21.827	-20.162	-22.549	-20.98	-28.96	-25.428	-30.643	-21.873	-23.489	-21.787	-20.421	-26.274	-23.04	-26.942	-21.543	-20.352	-26.419	-19.934	-24.227	-21.876
-1.4812	-6.1588	1.3658	-2.8945	-8.0699	-7.7716	-1.3598	-1.9732	2.6587	-5.8706	-5.2837	-1.0062	-2.4652	-3.1174	-5.6415	2.2423	-4.8841	1.1915	-3.3743	2.0615	-7.2719	-2.1993	-4.0232	-4.2506	-10.863	-1.6352	-0.67857	2.6238	-3.0146	-5.9214	2.5123	2.1314	-5.777	-2.4364	-6.8726	-8.9739	-4.3089	-4.8154	0.57717	5.3218	3.212	-7.7805	-5.7264	3.9051	-1.029	-6.5138	-6.2781	-6.7445	-5.4376	-0.30553
-15.382	-6.5043	-21.003	-8.6045	-20.298	-15.246	-11.064	-10.297	-15.513	-14.103	-12.801	-12.726	-20.718	-16.549	-12.256	-16.239	-13.391	-16.453	-14.505	-9.3526	-11.922	-12.559	-15.157	-10.142	-11.932	-12.731	-19.847	-7.2403	-12.982	-15.11	-14.132	-14.585	-16.505	-18.955	-14.213	-13.065	-15.527	-9.4154	-11.093	-11.342	-9.4328	-18.441	-18.442	-10.466	-13.28	-13.902	-3.3623	-11.819	-11.374	-13.198
-12.889	-14.312	-10.577	-13.044	-15.754	-19.496	-17.06	-7.7545	-10.312	-13.272	-12.141	-12.959	-13.738	-11.653	-11.539	-12.2	-18.977	-10.75	-14.757	-8.4467	-10.076	-13.315	-10.505	-16.393	-14.069	-11.995	-17.991	-15.047	-10.314	-8.1574	-14.99	-17.402	-7.0859	-17.175	-6.6021	-6.8793	-14.644	-13.989	-17.003	-18.723	-17.285	-11.113	-10.052	-13.132	-4.8802	-11.303	-18.378	-10.895	-5.6761	-16.147
-2.1605	4.4575	-2.681	-0.18171	-0.018572	1.6529	5.5781	8.602	2.6043	6.586	6.9557	2.7573	0.27872	8.9832	5.8857	5.9267	-1.2987	0.12929	0.51336	0.52717	-1.2684	2.7915	4.3162	2.1101	0.89859	0.83821	2.8888	0.045636	-1.5744	2.8729	4.412	-1.1025	-0.81325	8.2491	-2.4171	7.3198	4.0269	0.37194	5.336	-0.69789	-2.3761	-0.24337	0.80085	8.2513	2.3525	2.5727	3.4861	-0.7922	0.94705	1.135
7.091	-0.65711	4.5203	2.3603	-7.1181	1.9663	3.8164	-0.58634	5.1395	-1.385	-2.2646	-3.0943	7.5505	4.6893	8.6855	-3.7726	0.23443	1.877	0.62764	-0.83638	5.4107	6.111	-0.23412	0.18261	3.387	3.0372	4.624	-2.7258	1.9521	4.2077	-1.3724	4.0375	3.4026	8.2409	-0.90278	-0.82757	1.5552	6.4006	4.4547	-0.83871	2.8059	-0.28548	-7.2582	6.77	5.1921	2.7539	-0.51314	5.0753	4.5264	0.31747
-5.9441	-10.132	-10.393	-16.426	-11.627	-10.656	-10.681	-9.9239	-13.121	-9.7274	-5.8592	-14.125	-9.6193	-9.661	-10.295	-18.126	-10.555	-14.369	-12.225	-10.512	-11.317	-12.421	-11.597	-13.654	-13.318	-8.8463	-12.459	-13.184	-13.073	-4.8339	-11.355	-10.652	-13.806	-13.709	-10.648	-13.437	-9.7066	-11.401	-15.535	-9.628	-10.338	-13.648	-9.5938	-10.714	-9.756	-8.7167	-17.925	-9.0361	-11.854	-11.381
-9.088	-19.107	-14.986	-12.08	-10.855	-17.807	-14.772	-13.038	-16.443	-11.04	-8.8035	-18.479	-16.886	-16.086	-12.87	-9.3912	-11.959	-11.293	-11.77	-11.409	-14.263	-7.0521	-10.935	-15.007	-11.285	-11.016	-11.264	-14.637	-12.424	-16.215	-8.5831	-14.829	-15.17	-14.035	-15.395	-11.939	-15.675	-10.697	-10.436	-9.1155	-17.272	-10.73	-13.218	-13.238	-18.498	-13.039	-15.462	-9.3277	-16.235	-10.479
7.9347	13.597	9.9459	8.519	8.5828	5.0419	5.262	9.2465	16.276	8.7272	15.149	9.9926	10.201	5.0234	14.563	6.072	6.7361	10.068	7.9172	7.2375	8.5302	2.0388	11.768	8.4844	10.602	10.13	11.799	12.464	7.9544	13.151	7.8434	4.0118	6.8504	3.8164	6.7828	9.1209	12.085	9.5989	13.743	11.612	12.423	11.258	10.734	8.9526	11.742	10.592	4.2852	12.144	5.3455	10.931
-2.2647	0.26351	1.1612	-4.8803	5.5946	0.029939	9.7697	2.3037	2.9244	2.182	8.3124	6.0291	-0.70428	0.23679	-2.4738	1.767	3.0498	3.2069	-2.0851	-4.8204	-1.8755	-0.82128	0.96232	10.799	-1.1168	-5.9714	0.7615	-4.7145	-1.7462	-2.2255	2.9497	-5.3162	1.126	0.91241	-4.2518	-3.3793	6.1859	3.0555	-0.75282	2.4102	-1.4188	-1.2383	3.7019	-3.2475	-2.7318	-2.3238	-4.4467	2.727	3.0194	-4.0559
-5.4319	-11.426	2.6901	-9.086	0.52747	-1.7958	-5.59	-10.632	-10.406	-3.4279	-6.5968	1.4337	3.0184	0.0093018	-6.7247	-6.4859	-0.92127	-6.4528	1.4794	-4.7688	-6.5765	-2.7128	-5.0126	-2.9562	-0.633	0.68018	-9.1207	-9.2854	-6.6355	-7.2356	-1.0295	-3.9291	-3.8792	-4.0689	-5.3584	-5.354	-7.3937	-5.2928	0.0022839	-9.4517	3.9123	1.3868	-1.3311	-6.7011	-6.7735	-2.0872	-0.78405	-2.564	1.0013	-8.4013
-12.453	-11.403	-4.5334	-8.8281	-6.3498	-8.8335	-13.048	-18.624	-11.183	-15.324	-12.035	-16.31	-17.076	-10.692	-12.678	-10.093	-10.477	-12.141	-10.823	-12.914	-4.5668	-15.185	-8.3163	-11.565	-16.427	-12.348	-14.302	-20.223	-11.916	-15.984	-9.4608	-11.538	-4.9465	-7.856	-11.213	-11.797	-14.837	-12.59	-18.523	-10.138	-10.413	-10.695	-9.7353	-7.9696	-14.195	-13.452	-13.743	-12.744	-8.4248	-14.053
-13.139	-13.898	-9.1625	-12.851	-12.133	-14.347	-18.16	-10.445	-11.807	-15.753	-14.311	-16.049	-15.973	-15.618	-16.552	-10.924	-12.208	-11.815	-10.256	-17.162	-11.17	-10.66	-9.3415	-15.866	-12.647	-14.665	-16.896	-11.708	-16.585	-11.955	-14.391	-7.9305	-9.6352	-15.837	-17.718	-16.306	-13.256	-11.104	-9.2458	-8.6807	-7.1416	-10.712	-13.207	-9.261	-17.175	-12.564	-7.2413	-18.51	-3.5835	-12.284
-0.051753	-7.1908	-1.3139	-5.4592	-3.8851	1.0452	-4.7166	-0.39333	-7.2181	-2.5261	-2.3757	4.2898	-2.18	0.70165	5.216	-1.1101	-0.78814	-1.4372	-4.0718	-12.269	-1.121	-2.2734	-8.1766	-5.194	-0.83556	-3.6981	-0.41761	3.6842	2.0457	0.13572	-6.1532	-2.5342	-3.337	-2.1906	4.0478	-3.1867	3.2574	-5.7448	-2.037	4.6849	-1.0937	-0.056407	-1.8123	-4.3501	1.1448	0.87938	1.2169	0.65674	-6.0192	3.0983
-2.3917	-2.231	-4.9684	-1.7659	-0.75754	4.6673	-1.0838	-4.4628	-1.9246	0.80821	-2.7446	0.077402	-2.1313	0.78124	-3.0202	-1.1798	2.29	2.3398	7.1302	-0.82468	-0.054959	0.99198	-5.9535	3.2477	-0.97764	-0.89319	-0.75104	2.482	-0.49204	-4.1134	-1.7473	-3.5838	-2.3267	-0.52654	-2.4381	-1.3658	0.72369	-1.6319	-1.4991	-7.5288	-8.0499	4.5461	-2.681	-0.9137	-1.1262	2.8414	-2.0473	1.8059	-4.1834	-7.3618
-12.313	-13.979	-9.0991	-16.629	-14.49	-10.349	-10.641	-10.103	-6.8618	-12.419	-17.655	-16.707	-11.57	-8.0943	-14.96	-14.468	-8.5653	-12.292	-13.616	-10.944	-4.5148	-9.4728	-10.79	-5.86	-14.989	-13.534	-6.4773	-16.714	-9.5157	-10.946	-20.214	-6.8766	-12.896	-13.692	-4.4732	-11.07	-3.119	-10.48	-13.033	-10.586	-10.772	-12.218	-11.818	-11.202	-8.5795	-11.726	-14.316	-12.197	-8.34	-7.5304
0.25595	2.3061	-0.3987	-7.6114	2.2582	-4.299	1.5565	-1.6007	-11.195	0.71702	3.9524	-7.3298	-3.0027	-10.472	-2.9025	0.49969	-4.4075	-9.9926	0.5467	-2.4611	4.1952	3.3016	-0.0030916	-7.4001	-3.3878	0.54641	0.15015	-2.3748	-3.5866	-0.24382	3.0121	-3.6398	-1.0873	5.0466	2.2903	-7.5959	-2.2939	1.2792	-2.2491	-1.9477	-3.1684	2.1767	0.015465	-1.0846	-0.41638	0.10854	-2.5676	-2.6706	1.5201	-3.1023
3.0608	2.2432	1.2816	-0.47725	1.1036	3.4898	-5.3744	4.4726	2.5163	-1.7558	4.7773	7.6865	4.0361	3.1177	4.2724	-3.7096	-1.9219	3.6811	-2.3229	6.5934	3.7779	-3.5443	0.98918	4.27	1.1299	-0.60734	0.77463	5.6874	3.3518	2.2475	-3.1294	3.2118	1.7072	-2.3464	11.466	6.3786	0.12421	6.6514	0.96711	10.136	-0.15567	2.0424	5.7169	-3.5214	-1.2797	0.61293	1.5833	-2.0502	1.025	-0.42583
1.6305	-6.6217	-3.4316	0.79918	-3.2687	-0.7088	-1.0602	-2.621	6.5478	-3.2137	4.3356	-4.0936	2.8195	0.43961	-4.0392	3.9367	-0.034104	4.4587	2.1305	4.792	1.2455	1.5896	-1.8897	6.6802	5.8024	1.6794	-1.6657	-0.66833	3.1496	-3.9628	-1.9654	6.03	1.8868	2.7355	2.269	1.2849	-1.3537	6.4906	1.6046	-7.3922	1.3292	4.7872	-0.4157	-0.38708	-2.1538	0.026174	5.2948	-4.1958	-2.8576	-2.894
5.443	7.7689	11.239	4.5377	5.8406	6.9286	7.3393	2.3996	10.057	4.7219	5.6834	8.5367	9.0747	-0.41561	9.6443	13.625	6.0801	16.498	11.2	10.662	5.1562	4.8425	7.0659	13.877	6.0946	10.885	5.7592	8.7498	7.0966	6.1326	12.355	7.1221	7.1001	12.674	17.139	10.813	7.3947	9.5974	5.0283	7.5306	4.6825	7.9404	8.1584	3.831	13.292	10.172	5.2521	3.1241	7.4135	8.55
-0.38592	7.9942	0.3179	-5.3091	11.327	4.2583	0.44941	3.3561	1.7986	7.4195	9.1632	0.80966	0.96133	6.7072	4.5931	4.6911	6.0071	-2.7444	2.3671	5.745	4.5501	6.2155	2.2634	3.4322	-3.0943	-1.0758	5.3789	10.34	1.8899	8.2421	-4.8987	2.9236	-0.86785	5.5864	1.6834	4.3623	0.60232	1.1239	2.3645	1.3769	2.209	4.8422	2.0188	-0.73857	8.2415	1.8443	1.2016	9.2966	6.8242	-0.74326
5.4997	3.3369	0.28445	-1.5957	3.3965	3.0553	-0.97596	3.3629	8.0617	-1.3957	5.4358	0.057055	1.8205	0.44841	6.7544	7.186	-1.9605	-1.3537	-0.96699	4.1606	-0.97094	3.5547	1.4571	3.924	8.4066	3.6601	-0.11332	1.856	2.159	1.8723	7.5107	3.0146	6.6838	1.1887	-5.6557	2.1484	0.81861	8.2281	4.5756	3.6088	-0.81727	3.8305	-3.2112	3.6726	6.487	-2.2453	9.6916	6.2452	1.7806	-1.9039
-4.4925	-1.6321	0.66961	-2.2265	5.8346	-1.9234	-8.4035	-5.2359	-2.2064	-3.1023	-1.0945	-2.2718	-5.2829	-6.2183	1.5421	-3.462	-1.2043	0.5203	1.2565	3.6851	0.89833	0.416	-5.0519	-0.45673	-6.183	-2.9137	-4.1656	-6.5404	-4.2113	-6.9483	-0.52779	-2.3028	3.483	-2.5358	-3.0293	-0.25505	1.8772	-0.80706	-5.2893	-4.689	-1.9403	0.60983	-3.6775	0.88778	2.4385	3.7991	-0.68913	-4.3206	1.6626	-2.1787
-1.7167	-6.9553	-9.504	-2.3876	-3.6373	-4.7545	-0.68071	-4.193	-0.29331	-5.524	-6.8647	-0.12457	-1.8708	-4.6998	-5.8888	-14.304	-3.41	-10.266	-4.3187	-4.9099	0.97244	-1.5425	-5.0696	-0.28417	0.050557	-5.605	-5.0958	-3.6592	3.5176	-1.6976	-1.3812	-7.8841	-9.0272	-3.2637	-7.0034	-1.7511	0.80585	0.58517	0.76026	-5.0966	-1.3328	-5.1887	-5.0895	-6.8824	-1.768	-13.916	-9.6067	-7.6764	-7.7096	-8.5311
-2.0196	4.6781	2.4924	-0.61727	-4.2899	-0.68341	0.48744	-3.2363	-2.5345	-3.2946	3.4831	-4.2172	8.3244	-0.25375	-4.5458	0.77092	1.1811	-5.6607	-5.5439	0.60558	0.12112	-1.9343	4.4393	-2.8644	2.5586	-7.899	-1.3532	-1.6553	7.7219	-3.4752	2.9822	3.3777	2.5544	1.1931	-5.5617	2.9398	-6.2393	2.4777	-2.4013	-3.7206	5.0027	0.18171	-0.5457	2.2405	2.0507	-5.9247	-1.5979	1.7157	1.5509	4.1808
-5.3698	-4.4717	-6.1977	-7.5685	-5.849	-3.0937	-3.3399	-7.556	-4.9502	0.30492	-1.8212	-6.7115	-4.7504	-2.1325	-6.0903	-4.3686	-0.17331	-2.2906	-5.8739	-4.9669	-2.9001	3.4781	-5.2055	-2.6609	-6.0598	-2.885	-7.8823	-5.4842	-4.0193	-4.3197	-4.1592	-0.83595	-7.0762	1.265	-12.143	-1.7319	-4.9518	-6.9266	-8.0739	-4.4792	0.25348	-6.8787	-4.9268	-6.7978	-8.2128	-9.035	-3.9175	-4.7263	-2.5306	-4.6024
7.3576	-2.8063	-0.92685	1.7063	-3.5207	1.8213	-2.3353	2.7357	-2.4791	3.2684	-6.4505	1.0849	4.2056	1.7796	0.99971	-1.6006	0.1338	0.25012	5.3705	1.5286	1.1266	0.76965	-0.71912	5.3071	-3.2941	-2.0338	-5.549	-3.3813	-4.5273	-1.2778	1.055	-9.2279	-1.7379	-0.82399	0.51669	-6.6297	2.2546	0.60545	-1.3576	-1.5259	-4.3119	2.2423	0.57351	0.73211	2.4623	0.091454	-1.8607	4.2472	-1.6583	-0.86252
-0.73692	-7.1389	-4.4687	-4.613	-0.50901	-9.0062	-6.2364	-9.0408	-16.189	-5.5959	-6.7928	-8.3105	-1.0614	-1.3362	-6.7193	-0.939	-7.5486	-9.0903	-3.9905	-1.8662	-6.4352	-5.3917	-1.8506	-5.5632	-0.71618	-4.3088	-2.4097	-3.812	-7.1653	-0.25247	-6.1737	-4.3919	-0.74805	-4.5155	-1.7897	-6.4209	-6.7563	-5.133	-0.33314	1.9258	1.0182	2.5929	1.1902	-4.5531	-2.8286	1.8941	-6.9202	-10.091	-7.3506	-8.3149
-27.195	-18.529	-16.314	-27.382	-16.801	-30.06	-16.837	-22.858	-23.135	-26.193	-22.981	-32.466	-21.083	-21.834	-20.18	-24.747	-27.498	-25.374	-15.535	-25.886	-21.779	-22.201	-20.056	-28.507	-16.034	-20.515	-18.309	-22.125	-25.783	-16.824	-22.564	-23.763	-25.153	-26.623	-22.784	-21.453	-26.381	-19.203	-24.084	-25.758	-24.169	-21.347	-22.812	-14.794	-22.858	-13.643	-21.671	-23.766	-16.086	-21.428
-0.90179	-0.35706	3.6598	-1.8533	4.3077	1.7937	-0.48034	3.5774	6.198	0.8574	6.3969	6.8669	1.5243	-1.683	9.0743	-1.2332	4.7761	-1.9508	-0.1471	-0.66377	-0.94755	5.172	-2.0954	-4.0829	1.0414	-2.9995	2.6982	-2.7303	4.4584	4.982	5.2096	2.1105	0.81487	0.1113	-3.9364	5.5071	-0.26806	3.7729	-0.44559	1.8427	2.4099	1.3424	2.5903	0.74802	3.0177	8.3899	-1.7745	9.6934	-4.0391	5.7642
-11.644	-12.67	-8.6751	-18.033	-13.957	-11.781	-13.382	-9.8176	-13.543	-9.6671	-22.883	-15.862	-14.391	-11.14	-17.306	-8.8795	-4.7477	-10.758	-16.573	-15.537	-6.7353	-10.683	-13.374	-6.7868	-20.119	-16.069	-13.824	-12.798	-10.03	-12.837	-17.65	-17.563	-14.918	-15.086	-12.782	-6.0406	-12.612	-9.4037	-13.416	-7.3571	-14.935	-11.791	-11.729	-14.607	-13.916	-18.22	-11.4	-10.024	-14.555	-19.226
5.0391	-6.3606	-7.2183	5.2416	-5.6318	3.2703	-2.4888	-4.9989	-1.4938	0.48527	3.4756	-5.0716	-4.6582	-0.54062	0.27453	-3.2578	-3.6534	-2.0444	-3.4241	-1.8078	-2.6734	-4.4383	-1.2637	-0.66998	-0.8705	0.66854	-0.64437	-3.9811	-4.9231	-3.1683	-6.4494	-3.4474	2.2137	-4.3696	-4.8346	-1.9681	1.7895	-1.6428	-2.9619	-5.2998	-1.6016	-2.731	0.54594	-8.8312	-1.7613	-9.0309	-4.6532	-3.9333	0.025129	-7.0735
-5.0102	-8.8462	-14.658	-14.558	-13.958	-9.6805	-7.764	-10.979	-13.036	-15.576	-14.517	-17.394	-12.095	-15.153	-10.821	-10.133	-15.579	-14.43	-10.47	-9.84	-7.0057	-10.013	-13.294	-14.296	-14.586	-13.753	-11.519	-5.5358	-9.1432	-12.58	-11.633	-11.905	-8.4482	-21.475	-11.86	-13.672	-8.4607	-7.3259	-14.811	-12.708	-14.629	-13.488	-8.0526	-19.951	-4.2666	-11.909	-10.807	-4.391	-11.931	-13.695
-0.881	-3.5981	-2.7076	-0.1961	-1.0876	-4.6158	-2.7989	-2.0296	0.51314	7.2667	-6.5844	-4.9302	-7.1016	-8.5443	-3.5604	-5.3704	-7.3002	-9.4875	-6.6298	-1.3226	-10.43	-4.6694	-5.9486	-4.4166	-2.1337	-3.8491	-0.48801	-3.4883	-7.6173	0.17361	-7.3897	-3.102	-2.7221	-2.653	-8.5861	-5.9828	-4.0391	-4.8788	0.34945	-8.3702	-2.285	-10.329	1.11	-1.9385	0.014026	-5.7008	-2.9688	-4.8165	-6.8155	-2.1805
-3.9524	-9.3859	-4.3755	-7.7977	-2.2796	-8.8543	-4.4394	-14.154	-5.3392	-9.6125	-11.349	-13.887	-9.9231	-9.283	-8.4993	-13.05	-3.3755	-7.6055	-9.7761	-6.144	-13.079	-7.3837	-7.4624	-14.591	-12.016	-10.247	-5.3125	-5.1867	-6.1633	-8.9714	-12.236	-9.8135	-13.59	-8.3832	-7.2458	-4.4476	-7.3636	-6.519	-7.0709	-6.2302	-8.3092	-7.6938	-15.475	-8.4821	-6.5437	-8.7319	-15.349	-1.8882	-9.7238	-7.8669
-11.116	-16.901	-13.268	-14.606	-8.332	-11.323	-14.499	-12.389	-11.698	-12.426	-7.5615	-9.9917	-11.871	-17.559	-11.271	-9.6188	-13.546	-6.4357	-15.254	-15.37	-14.355	-10.224	-15.293	-15.172	-11.846	-13.284	-9.8269	-14.598	-17.515	-13.544	-18.346	-9.5937	-12.542	-11.015	-9.1584	-9.9636	-13.33	-8.4119	-14.854	-8.6534	-8.6077	-16.416	-8.5519	-15.896	-6.4954	-17.505	-13.718	-8.6813	-23.477	-13.886
3.2401	-2.77	-0.53642	4.1034	-1.6887	4.0832	-1.3161	-1.1075	1.2559	-1.1367	5.4723	2.4207	5.888	4.1966	-2.5641	2.8679	2.5572	-5.7317	4.8331	-4.9042	-2.0004	2.2117	0.22332	2.3345	1.2196	1.9538	5.2968	6.8463	4.5963	-4.5022	2.838	0.55818	6.5483	1.4665	-4.0322	-0.89801	3.4504	1.9085	1.592	1.2284	0.68082	-2.7338	3.3953	3.0439	4.0569	5.1513	-1.4167	-3.422	4.7672	7.7766
-4.6355	-11.618	-8.8329	-4.5519	-8.9759	-11.227	0.034884	-7.9235	-8.5415	-10.105	-11.347	-6.8278	-7.7313	-14.538	-7.6613	-4.5726	-0.51291	-4.3726	-12.606	-6.0792	-6.1039	-12.045	-8.4639	-5.1836	-8.6607	-11.604	-2.1481	-7.6207	-8.0225	-11.904	-14.943	-7.7837	-2.9909	-10.004	-5.8723	-6.7114	-9.8758	-12.03	-9.6686	-12.954	-12.215	-4.6359	-12.343	-2.4419	-11.447	-8.0681	-15.275	-2.827	-11.522	-7.7215
5.9028	-0.61264	-6.678	-3.9363	7.6657	-4.6307	-1.6155	-2.2	7.283	1.9575	-0.81993	1.5754	2.631	1.4654	0.18643	-2.6152	-2.7414	2.3247	-1.5146	3.7808	-0.43884	0.044803	-4.016	0.051941	-0.1688	-0.98622	2.8214	-1.0688	8.0147	1.615	2.3932	0.22812	-3.9481	-3.3307	2.0786	0.26533	-0.36972	3.6415	-0.50315	7.1739	-2.5795	-6.5763	-5.2093	-5.9356	-0.0040003	-0.48025	-1.2116	-1.4741	-4.5816	6.7987
-25.461	-21.291	-17.875	-18.3	-22.656	-17.673	-18.641	-25.272	-22.197	-21.456	-21.435	-20.594	-25.874	-25.439	-23.196	-25.427	-19.906	-23.395	-26.189	-20.596	-27.518	-25.065	-14.807	-28.185	-21.648	-21.539	-18.525	-21.4	-24.395	-25.124	-20.457	-19.47	-17.324	-29.672	-22.87	-26.344	-18.433	-21.562	-20.876	-25.933	-18.246	-22.98	-18.58	-19.154	-23.957	-21.407	-20.231	-17.641	-18.54	-24.229
-2.842	-4.8169	-2.0394	1.0306	-5.0362	-2.4878	-5.9918	-2.1152	-0.2609	-2.0618	-5.4466	-7.0811	4.6542	-8.1338	7.5195	5.0298	-0.98279	-0.46437	-1.9863	-5.4125	5.7721	0.087477	-3.8852	-2.0584	-2.9749	1.2492	-2.6215	-1.0421	2.1516	1.8691	-0.18841	-0.45271	-1.5509	-1.2846	3.1633	0.45404	-1.3317	4.1493	-6.283	-2.8034	-5.1748	-2.2943	-3.0411	-6.1304	-6.2235	-4.0091	-3.535	-5.8824	-2.0549	-2.8813
-13.315	-16.822	-3.072	-16.556	-13.676	-9.7605	-5.3432	0.72435	-9.0678	-13.264	-4.9627	-16.444	-8.0573	-4.3437	-13.336	-7.1508	-12.294	-9.862	-12.651	-11.788	-23.114	-5.0761	-11.935	-9.1956	-10.455	-11.198	-4.6641	-15.763	-18.79	-10.719	-7.8014	-16.168	-13.301	-10.308	-17.335	-19.832	-12.696	-8.905	-16.786	-8.83	-13.725	-9.2117	-11.448	-4.8998	-9.5907	-12.782	-8.9121	-9.0024	-9.2048	-10.095
-7.5986	-12.79	-14.553	-4.3973	-6.4148	-13.736	-11.454	-10.238	-6.3934	-5.8071	-16.295	-8.0838	-15.134	-9.7866	-7.5597	-11.183	-8.548	-15.548	-7.5115	-14.447	-7.4976	-0.47018	-11.622	-5.9757	-10.573	-10.054	-13.482	-16.496	-13.024	-8.5089	-13.938	-8.8672	-9.9521	-11.557	-13.134	-14.589	-9.815	-11.46	-10.125	-22.287	-11.695	-10.059	-18.697	-6.8828	-13.233	-9.1006	-12.819	-9.4555	-14.475	-13.132
5.9768	10.338	5.145	11.221	7.1114	13.42	6.0173	11.089	12.418	12.83	13.349	11.134	5.4538	5.9454	9.6989	3.676	9.1318	8.7605	2.4031	9.0968	-0.070725	7.9682	16.095	8.058	3.5649	6.7518	8.4386	7.8683	10.34	3.4196	9.1077	4.7573	15.079	14.499	10.866	8.7357	7.5978	5.0071	3.6026	7.096	9.1598	9.6105	4.0721	17.139	3.2002	12.706	15.954	15.088	9.7194	6.2022
0.25253	-0.84392	-2.325	-1.4252	-8.4514	-5.2468	-8.6187	4.1229	-5.2833	-1.6643	-8.7164	-9.1926	-5.199	-4.7285	-8.7326	-3.388	-3.9302	-5.043	-2.2841	1.1797	-4.2793	-12.468	-10.743	-0.10298	-4.5356	-10.556	-3.2311	-0.59631	-4.306	0.66839	-9.4286	-4.0009	-5.2567	-6.2607	-0.49455	-2.582	-8.7039	-4.6345	-8.0065	-5.4634	-1.0428	-2.4959	-6.7702	-3.8378	-7.2358	-8.5287	-2.5819	-1.9566	2.0132	-1.3271
-21.657	-14.082	-26.212	-15.816	-21.033	-24.233	-22.551	-21.401	-22.651	-14.642	-23.201	-17.705	-21.569	-24.253	-24.352	-17.363	-17.229	-17.619	-15.455	-22.67	-19.809	-21.463	-19.319	-13.365	-26.548	-20.092	-20.418	-22.593	-19.517	-23.849	-15.599	-20.864	-22.448	-27.433	-28.957	-22.692	-18.826	-28.206	-22.946	-24.206	-26.524	-21.165	-19.097	-23.365	-24.947	-18.133	-22.971	-19.399	-22.526	-15.782
3.9683	3.0713	-3.4405	-3.4763	1.2658	-2.8698	5.2194	-1.4468	2.4396	-1.1069	1.9303	-5.8565	-4.1483	-2.4278	-3.8754	-8.1553	1.8207	-0.41604	0.79767	-5.1997	-1.0967	2.3124	4.4618	3.6469	1.8977	4.3675	6.5802	4.9281	1.6584	-3.5782	-6.1657	-2.384	-1.6811	4.2381	-1.9231	-1.619	-2.2286	1.2598	6.0653	-4.3724	1.6337	1.9145	-0.70751	6.8924	-3.1076	-1.2445	0.75393	2.2215	-0.58305	1.3121
-6.6625	-3.6826	-2.7594	-4.5273	-0.51754	3.1977	-2.926	-5.491	0.31487	1.5068	-8.9701	-3.5764	-7.906	-10.26	-4.619	-2.1456	-2.708	-2.2082	-1.5013	-3.6956	2.6009	-2.009	5.7964	-4.5424	4.5187	3.6915	6.6248	-2.8404	4.7769	0.62904	2.1908	4.1276	-0.13193	-7.6585	-2.1793	-3.9923	3.0531	-6.9727	-0.85588	0.32432	2.3477	-1.9937	-0.98177	-0.68268	0.087896	2.6809	-2.5232	-4.085	-2.4292	2.2699
-10.153	-9.8729	-5.9597	-7.1225	-14.777	-6.0532	-5.4911	-13.264	-15.688	-17.347	-11.939	-10.617	-13.695	-5.83	-14.574	-14.684	-16.649	-13.449	-12.768	-13.998	-10.968	-9.8525	-10.535	-10.975	-15.654	-8.9544	-12.617	-18.437	-7.5987	-6.1056	-10.663	-8.6829	-16.883	-3.6209	-7.2147	-3.1117	-14.154	-11.608	-16.098	-11.64	-8.1636	-15.56	-14.05	-11.249	-12.501	-6.0727	-9.1283	-19.142	-14.281	-12.677
3.1211	0.979	-1.2885	-2.8547	3.9796	-3.4975	7.0128	-1.3762	-1.6709	-4.799	0.89324	3.0166	-2.5374	-2.0693	1.2403	-2.1635	-8.3999	-1.2922	-3.1541	0.1777	-2.0922	-7.9334	-3.3638	-2.7808	-1.5617	-3.3691	-3.9668	2.3661	-3.6549	-5.252	-7.447	-5.7047	-5.1485	-8.7447	-2.0201	0.9093	-7.0557	-0.84791	-1.9471	0.50548	0.53136	-4.6044	-1.9736	-5.81	-3.3403	0.82134	-2.0593	-3.0339	-4.5749	-10.198
-22.749	-28.961	-30.019	-21.868	-24.03	-17.802	-19.844	-16.423	-14.52	-25.935	-21.935	-27.43	-25.247	-23.833	-23.365	-20.5	-17.244	-21.278	-24.902	-20.478	-18.401	-21.265	-22.086	-24.888	-24.325	-24.107	-25.885	-17.715	-20.752	-27.055	-27.604	-20.654	-26.396	-19.756	-22.464	-25.056	-23.443	-29.322	-22.787	-16.79	-21.876	-12.736	-30.081	-17.456	-21.266	-17.368	-18.609	-21.044	-25.309	-19.647
-5.6283	-3.7737	4.8272	-1.9795	-4.5058	-11.312	-3.3219	-4.0761	4.4972	6.9548	-1.1916	2.3879	1.1794	-2.1995	-1.6379	8.0422	-5.8172	-4.9541	5.5295	0.45207	-3.0875	-0.29747	-2.6865	-0.8139	-1.1475	-1.9496	-3.8515	0.14025	0.75472	4.3602	0.90919	1.5176	-7.0319	-8.6746	-4.4636	-1.4883	-3.913	-6.1943	2.5486	-1.0677	-3.0231	-4.0147	-2.2777	-0.84189	-4.5423	-0.049939	-4.4818	-1.9143	-0.92102	-10.423
1.2533	-1.624	-2.5433	3.8489	-4.7943	1.0528	-3.4229	-1.2569	-8.6854	-6.392	-8.5106	-6.6567	-3.2945	-7.7261	-4.8469	-7.1758	-10.88	-6.8222	0.023382	-3.6394	-8.6574	3.8697	-7.4612	-1.8718	4.9774	-5.5626	-4.9636	-1.457	-4.6169	-5.5378	-8.2508	-6.7046	-5.5564	-13.455	-6.1642	-4.4368	-9.429	-7.4119	-5.3027	-4.7125	-6.0041	-3.0999	-3.3722	-6.0161	-11.643	-3.2374	-6.3777	0.29822	-1.2911	2.5879
-6.1539	-0.99444	-7.9709	-10.176	-8.8911	-10.018	-7.1719	-2.4429	-8.8696	-4.1982	-0.139	-6.8331	-8.8393	-2.8936	-3.3951	-5.449	-8.3156	-8.9748	-8.0701	-12.269	-3.3584	2.5981	-8.1718	-6.7055	-9.8388	-2.8881	-8.7269	-2.4318	-10.489	-12.965	-5.1129	-6.5011	-5.0201	-3.7832	-7.9763	-6.8354	-4.5288	-1.7003	-3.3499	-9.0963	-7.6832	-8.3593	-5.831	-2.9039	-4.0134	-7.7884	-2.7914	-4.8548	-2.7795	-9.9315
7.9794	18.156	7.6971	11.746	9.0896	9.1334	14.985	11.212	9.8004	7.2843	14.104	8.4542	13.576	12.96	9.1058	4.5616	9.2054	8.8989	5.4286	9.2849	9.6569	9.1996	9.0301	9.1715	7.043	7.3335	15.007	7.5369	10.371	13.001	1.9909	12.561	8.3079	11.397	5.8933	10.438	9.686	12.979	10.88	16.897	2.4482	15.371	10.292	7.674	9.8018	7.3568	7.8342	16.762	15.56	8.1427
1.6801	-3.8953	-0.034683	5.92	4.0024	-2.6369	2.9174	-4.268	4.3311	2.2752	0.031854	3.9251	4.8409	-1.0604	4.0704	0.32999	-2.7807	0.75323	3.5386	9.1831	4.6885	-0.22195	1.1727	3.5648	0.27277	-4.755	0.57609	-0.39545	5.4125	-3.9557	-1.9199	1.8478	-1.6799	6.4403	-0.075038	-0.8204	0.3063	-2.2559	0.37561	-5.0023	-7.534	5.0431	4.885	1.2547	-1.2679	0.82557	-5.6719	1.8402	6.1673	-7.0925
0.81516	-3.3882	-9.4085	-0.74486	-3.074	5.708	-1.4994	-1.0168	2.4565	-2.787	-3.9467	2.2306	-1.3355	3.2275	2.5243	-4.5604	0.2996	-3.3551	-4.5781	-2.1212	-2.5207	-0.56597	3.1489	-4.2033	-3.2042	-5.9353	-2.0937	0.49822	0.24239	-7.4011	3.1307	-0.89202	3.5377	-1.0015	-0.62041	-0.20461	-5.1347	-1.5267	0.79436	-3.4055	-4.5484	-0.42293	-2.6817	2.7409	-4.2517	-0.18075	-1.0552	0.16269	-7.3075	-2.6915
2.958	2.7242	3.2679	9.184	-3.539	-4.6446	-0.44018	6.2566	-4.3415	-0.28324	3.6896	5.5117	7.6125	2.473	-0.63901	6.2762	-5.1038	3.8434	-7.1942	6.9241	9.5762	4.2525	6.7524	-2.8867	-2.3961	2.7661	-0.58329	-1.5889	5.2127	5.7419	1.7788	0.83702	-2.5701	7.0857	3.8383	0.34159	2.1822	2.0085	2.2082	-4.7207	-1.8915	-4.1025	1.5262	-2.0607	4.1425	2.0983	5.6946	2.1446	-0.50349	-6.1855
-15.22	-10.846	-4.576	-12.951	-11.357	-10.592	-12.453	-8.7187	-9.0634	-14.017	-10.279	-14.129	-12.989	-5.0923	-5.8692	-12.497	-11.89	-11.547	-9.5756	-14.674	-9.9153	-11.921	-13.604	-15.832	-9.7301	-13.273	-15.918	-14.327	-18.084	-20.549	-10.469	-11.657	-15.542	-10.939	-8.1804	-7.4101	-7.1262	-16.963	-1.2671	-12.326	-8.3408	-11.631	-16.234	-8.9943	-6.7554	-13.609	-17.597	-11.973	-10.563	-9.5809
5.76	2.1552	10.696	10.388	4.2077	4.9264	-6.0968	2.9436	-1.0679	3.0261	1.2833	-3.009	5.4573	4.4964	1.7849	-0.74439	4.5415	5.7049	1.9862	9.4174	3.4907	10.716	1.0508	6.6689	0.9499	4.0286	3.6833	0.39228	10.634	4.5626	8.8696	6.5184	7.6865	0.77592	0.11175	5.6531	-2.4402	1.2612	5.8799	9.0661	5.2588	8.8773	5.2965	5.1718	7.3388	9.2465	4.9101	5.6469	10.543	1.6384
-7.5877	-5.76	-5.7452	-6.7972	-6.3641	-5.9584	-5.7324	-12.202	-7.0856	-9.9367	-1.3121	-9.5734	-3.6909	-5.0313	-12.756	-8.3502	-4.3754	-8.7827	-3.8576	3.3562	-8.8558	-9.3746	-9.5874	-1.9935	-10.48	-9.9611	-5.728	-2.6765	-5.6468	-6.533	0.53188	-6.1219	-4.538	-10.862	-5.1358	-4.8329	-10.783	-12.257	-1.1497	-1.3012	-3.7576	-8.7335	-8.0033	-9.1467	-7.1466	-12.103	-7.6906	-6.52	-12.852	-4.7209
-1.0493	-4.2084	-1.3637	4.1085	-5.938	-4.2373	-1.5889	-5.475	-2.5387	0.21287	5.7624	-3.1805	-2.7405	-6.2075	-1.6076	0.12017	-8.0125	-2.0983	-5.0127	-0.34795	-0.88565	-4.1293	-5.2769	-6.5704	-6.3785	-4.0123	-5.4084	-0.13143	-2.1856	-7.0591	0.88086	-2.7889	-3.4649	-4.0005	-3.7772	-12.65	0.59748	-3.342	-10.424	-2.4562	2.3778	-4.9001	-6.6037	-3.9159	3.2026	-11.39	0.37958	-5.9757	-3.0256	-6.1534
-8.6809	-5.0768	-7.8274	-11.207	-6.182	-5.4385	-6.3862	-0.93148	-5.8938	-7.1996	-5.619	-7.381	-6.678	-14.042	-6.8673	-0.35724	-3.5398	-3.4595	-3.3353	-7.0427	-10.181	-6.9746	-3.3979	-2.0492	1.9961	-1.3988	-3.8969	-2.7808	-3.6343	-3.2143	-6.6756	-2.7041	-9.0546	-3.5016	-4.1592	-9.3487	-2.5133	-6.2409	-2.8124	-0.64979	-7.0171	-2.7059	-8.4926	-2.2775	-6.0519	-5.4683	-2.933	-1.5923	-1.5904	0.41436
-9.9597	-6.2508	-6.1419	-1.3357	-2.3638	-8.6071	-5.9827	-9.5244	-7.9984	-4.7937	-3.3024	-5.5339	-9.284	-7.3377	-3.8562	-2.5706	-6.198	-6.273	-8.5444	-4.5641	-8.063	-5.557	-4.4513	1.0614	-10.709	-3.5612	-4.7819	-10.506	-3.8645	-3.9066	-6.3259	-4.6135	-8.2889	-4.25	-4.7407	-8.3136	-8.6373	-4.8686	-1.609	-4.5764	-3.382	-3.6446	-5.3735	-10.762	-5.776	-9.3295	-15.509	0.92693	-9.4735	-1.5387
-10.383	-3.0311	-4.0573	-1.0776	-4.8031	-3.1531	-6.4275	-6.642	4.4527	-2.9172	-8.0611	-1.4655	0.48111	-1.2731	-5.4832	-8.2386	1.5273	-2.5565	1.0842	-1.5148	-3.0459	-5.273	2.9892	-3.836	-2.2993	-3.3337	-6.6917	-2.5094	-4.778	-7.1512	-3.3249	2.7339	-0.93283	-1.448	-2.9295	1.7991	0.15463	-2.2797	-5.6885	-4.0467	2.453	-4.5563	0.92121	-2.8253	-4.4972	-9.1677	-8.4766	-7.8871	0.91213	-9.7795
2.4577	4.6639	10.979	3.1019	2.5489	2.6648	11.927	5.2537	7.5303	8.6951	-0.92616	1.3394	1.6085	5.4828	9.8423	8.2993	8.7042	2.6172	4.3277	4.202	3.7368	3.6259	2.77	4.1833	11.88	-4.6286	2.8024	6.1135	7.215	7.0847	4.7777	0.72173	11.019	1.9505	4.3848	1.5637	3.0995	4.3927	-2.2171	1.9851	2.1498	4.9187	1.8256	12.246	7.8969	3.8277	7.0996	1.3785	5.6666	-0.26715
-12.856	-12.346	-6.5196	-16.593	-13.526	-12.701	-11.586	-8.9149	-15.989	-14.966	-9.5717	-10.282	-12.056	-7.814	-5.4395	-12.466	-14.533	-12.006	-11.553	-4.1421	-14.918	-8.3327	-17.788	-8.2482	-15.178	-10.858	-15.541	-11.659	-14.663	-16.041	-14.29	-10.698	-12.836	-8.9453	-9.2231	-8.8861	-12.029	-14.679	-12.717	-13.602	-15.924	-13.618	-17.09	-14.424	-6.6037	-9.9161	-12.282	-4.9883	-12.587	-18.437
6.6299	8.5427	8.6815	1.1462	4.5656	8.1798	5.9241	6.6515	6.4379	7.3047	1.0241	3.1338	3.6459	6.6617	2.1652	4.41	5.3314	13.414	5.3987	7.4312	7.8015	7.1428	3.8269	5.7045	4.3099	5.3823	1.1524	4.5793	13.844	5.7254	5.8152	8.7965	7.3961	1.5092	5.8125	0.96636	2.7755	3.8014	3.661	6.6744	3.7712	7.7891	1.2447	4.2031	8.2528	4.3508	6.7833	9.385	0.47307	2.6724
3.825	1.3667	0.63479	-4.6664	3.6848	-2.1305	4.5958	7.1235	-2.389	-2.1909	3.3538	-1.7628	1.4064	-3.717	7.6227	-0.74811	-0.2484	-0.89187	0.65033	1.268	0.18891	9.262	-3.1978	-0.43581	-1.147	1.1054	-3.4185	-0.83731	1.8124	6.2677	3.4058	4.7185	9.4744	10.189	5.3264	3.3988	0.66041	2.4564	1.1202	3.7326	-0.22504	-0.77917	5.5656	-4.0037	-1.637	-1.5811	2.7685	-0.43344	1.1372	-5.5543
11.209	8.3346	3.4862	3.1335	10.444	2.5798	8.1558	14.194	10.442	6.0742	9.526	9.2483	10.086	0.51213	5.0858	5.4419	7.8084	11.065	9.2656	5.0236	9.7203	3.8122	6.1887	4.506	12.212	6.124	5.9135	15.669	5.855	3.7521	6.2208	13.111	6.6083	6.5895	11.036	6.5448	5.7171	7.7935	12.777	10.224	12.482	8.2344	5.6464	1.2368	11.001	7.5654	4.7466	8.793	7.0183	9.9673
3.7529	-5.0071	1.4726	-0.58734	3.7827	0.72885	-3.9192	0.63324	-6.2522	-2.0939	-2.3893	0.59624	-2.687	-3.4697	-4.3846	-0.34952	-5.4551	-5.2646	-1.0263	-0.59847	-3.4785	-0.1236	-4.3029	-0.97955	-3.0774	-4.1518	-4.0072	4.8119	1.0282	2.3171	-10.718	-7.4621	1.6042	0.9577	-4.9293	-3.0301	3.2138	-2.6477	-1.6691	-2.8847	2.7142	3.4117	-9.987	-0.84721	-2.0685	3.5307	-0.44826	-0.92967	3.0777	-0.36497
2.9503	-11.453	3.1661	-0.34657	2.2796	-6.6709	-0.91678	-3.6272	-5.6635	-5.201	-1.1907	-0.66526	1.6746	-2.3099	-1.3016	3.4082	0.56763	-5.8321	-3.0776	0.54743	-1.487	-3.5243	-3.3111	-3.4423	-4.711	-3.9052	-2.2217	-3.5098	-3.8044	-2.5932	-5.7067	2.8786	-2.5559	-2.9029	-7.3626	-3.496	2.7899	-4.7728	-1.1506	-0.77184	-2.4055	-7.3446	-8.4504	-1.1755	-4.374	-2.9579	-0.39627	-2.5141	4.7036	-2.579
9.1258	13.766	6.3914	8.6608	9.5189	6.1978	4.5905	10.767	8.1885	5.298	6.9087	8.7378	11.646	8.9866	10.753	8.7061	5.9843	6.8292	13.361	9.8804	11.751	15.723	9.0026	9.5411	4.3504	9.7245	12.323	8.5419	6.862	9.8121	8.8073	5.8118	12.775	4.0477	9.7879	15.423	7.83	10.162	12.604	12.863	5.5017	5.8799	6.2153	6.0042	13.069	11.445	8.3692	12.742	11.118	7.4651
-14.228	-12.484	-11.403	-9.7102	-18.936	-21.823	-6.8651	-11.091	-19.285	-16.315	-11.559	-6.6309	-6.894	-11.977	-14.76	-11.684	-13.777	-17.173	-11.879	-19.475	-14.868	-8.7683	-7.0775	-16.791	-14.994	-9.3839	-10.581	-12.847	-14.929	-13.027	-16.374	-14.351	-7.1588	-9.0781	-12.748	-17.968	-12.041	-18.509	-14.946	-10.724	-13.374	-15.778	-12.797	-10.386	-15.295	-16.159	-11.278	-11.456	-7.6334	-13.201
-2.7924	-3.8028	-1.3821	-3.2685	-1.2019	-1.1447	-3.3338	-6.8867	-2.5019	-4.2284	-11.064	-0.8161	-7.1824	0.6232	0.41583	0.32742	-0.036274	-4.8324	-2.5044	-0.28998	-8.7255	-2.7014	-5.6526	-3.5025	-6.0516	-1.6467	-3.1606	-6.0366	-3.9538	-3.9314	-8.0049	-2.3594	-10.325	-1.1514	2.2779	-5.8726	-4.1072	-6.0516	-2.21	0.36908	-5.4637	-5.7879	-6.7236	-6.6238	-0.85615	-3.5186	-5.3758	-1.3209	-7.8789	-4.1444
-8.7192	-15.312	-5.2022	-10.923	-12.316	-7.8833	-11.338	-8.7319	-12.187	-8.034	-19.303	-14.428	-13.794	-11.203	-12.646	-5.3753	-6.925	-6.1511	-12.636	-8.2767	-14.791	-12.46	-12.541	-8.5074	-15.522	-16.546	-3.7612	-10.861	-11.748	-7.8282	-11.608	-10.807	-11.682	-3.522	-9.682	-11.555	-12.219	-9.5424	-11.558	-14.472	-11.033	-11.342	-9.5765	-9.7981	-13.108	-7.6792	-11.009	-7.3615	-9.724	-7.866
-0.4461	0.88756	0.24395	1.3466	-0.58486	5.4324	-3.881	-1.032	2.1593	-3.2554	-3.2648	3.7895	-0.54114	-1.3251	0.54142	-2.8326	0.94613	5.1778	2.1475	-4.4614	-2.0571	4.8653	2.5285	0.37425	2.9853	2.1536	2.4189	-6.2262	0.034899	-0.63645	-4.062	-0.70371	-5.587	0.51238	-8.6319	-10.213	-0.82786	-5.1158	-5.6596	-0.011694	-1.0946	-6.201	-4.0715	-1.6079	0.29977	-6.1857	0.88187	1.9138	3.1489	3.698
-12.318	-21.817	-9.3422	-10.624	-12.8	-6.4302	-12.96	-13.615	-9.2621	-19.638	-15.831	-17.884	-20.549	-10.764	-12.835	-9.6498	-11.169	-14.006	-11.872	-20.205	-20.03	-13.432	-9.5083	-17.202	-5.4287	-14.605	-13.697	-16.172	-16.483	-12.999	-11.475	-14.209	-13.391	-12.771	-10.122	-16.128	-15.981	-21.353	-8.4176	-11.771	-16.604	-12.123	-7.476	-17.808	-15.675	-14.434	-17.75	-6.9086	-11.928	-16.286
0.070358	-4.2482	0.24658	-1.011	0.96574	5.6763	-1.878	3.892	-0.34768	-3.4223	8.9919	1.5881	1.4983	0.29745	-0.2042	-1.9615	5.6867	0.023996	-6.0321	-1.1585	-3.2565	7.0819	-2.8823	-6.1401	3.8793	4.3492	2.7703	-4.9267	1.682	7.8514	-4.8768	-0.92105	-3.6074	1.5572	6.3536	-1.2592	1.193	-0.83685	0.89192	2.41	-0.48429	0.3485	-2.5646	-12.623	-0.5833	3.3506	-4.626	-3.496	-2.2513	-2.7666
1.4195	2.8677	-6.7192	-6.374	-0.76763	-0.60985	-1.2466	-10.009	-0.30305	1.365	-4.5333	-8.7837	-9.5128	-3.9835	-0.26998	-1.8018	-5.1645	-5.4482	3.5173	-0.28142	-3.9914	-5.6435	-3.4719	-3.4407	-2.3165	-1.2242	-5.6	-5.3683	-0.85245	-10.552	-7.5848	-0.9372	-6.7821	4.6441	-5.9796	-5.6046	-2.7599	-4.5703	-1.5478	1.5087	-2.619	-3.8738	-2.1161	-3.0561	0.77002	-5.1219	-6.4964	-0.050173	-2.2434	0.18022
-8.064	-4.3698	-12.264	-11.907	-6.0463	-5.772	-7.6749	-5.0801	-6.789	-13.676	-11.054	-15.783	-3.6385	-10.113	-6.0001	-8.4799	-5.1408	-9.596	-7.0538	-5.6602	-12.613	-5.5294	-3.7691	-11.564	-6.1538	-7.877	-17.316	-8.4235	-10.107	-9.7513	-12.602	-6.366	-10.8	-15.861	-10.022	-6.6183	-8.9686	-6.0954	-1.7473	-6.325	-11.225	-5.2201	-8.0985	-13.401	-5.2503	-12.358	-9.3352	-13.586	-10.522	-11.865
1.1056	2.9745	-0.41404	0.8682	7.7959	3.113	-1.5203	0.49661	5.6844	-5.2019	-2.1714	-4.4409	-0.53412	2.5429	-4.3614	3.2235	1.0903	1.2672	2.042	2.6574	5.9384	-1.1947	3.4064	0.32877	2.783	6.1409	7.0889	4.1703	-6.0346	0.80417	5.3496	0.11315	6.9571	2.2364	4.3879	1.7829	5.7587	4.9893	4.8392	0.57438	-0.55329	-0.25463	-4.9279	4.946	-0.34948	4.5751	0.12323	2.5161	1.187	-2.256
-9.3895	-2.4591	-12.198	-10.455	-10.473	-5.5474	-11.637	3.5555	-10.406	-2.398	-5.6958	-3.5512	-7.6186	-9.329	-15.466	-14.838	-14.208	-1.2179	-8.1155	-5.7215	-2.1029	-13.436	-6.8262	-6.456	-15.328	-5.5685	-3.9891	-15.858	-8.9818	-6.9192	-13.019	-3.1309	-3.6176	-4.4683	-3.8798	-8.508	-4.1798	-5.3848	-8.8298	-9.2761	-7.4328	-9.5229	-1.6865	-5.2286	-10.813	-3.3821	-6.2741	-11.106	-1.135	-1.1472
-1.3933	0.85149	0.27076	4.3321	-0.30172	-0.1804	0.7148	-2.6736	-0.30182	4.8734	-1.6116	0.46606	1.3037	7.8981	-3.1967	0.2838	-0.16063	0.6328	3.0627	0.53746	3.3478	-3.013	7.7922	-1.9121	6.5204	-6.0633	-0.90722	8.7231	-3.5363	5.5749	1.9425	-0.77808	1.4727	6.7054	3.7344	3.3335	-1.0784	-7.2809	3.613	-0.74936	-1.833	-1.1674	-4.7365	3.5467	-1.2622	-0.87591	2.5256	2.3865	3.0879	-0.16936
-0.58484	9.0014	3.4908	-1.0269	8.108	-0.046579	2.2874	5.645	-2.8304	-1.1039	-0.97475	-2.8777	1.6932	4.1866	-0.95303	1.8476	0.96682	2.1699	-2.0989	-4.3198	3.1776	-4.8016	-2.5347	-2.0512	-0.65695	0.069832	-0.9523	5.2403	-2.658	9.3062	-0.45727	1.7846	1.8933	-3.6581	-2.8	-0.23896	3.9735	-1.0104	7.0234	0.64909	-2.1988	-3.7975	-0.84265	-2.0359	-1.4588	0.26979	-2.9482	1.0982	-0.89575	-1.9476
6.988	5.1795	2.3293	-4.2916	-0.16503	5.4092	3.0194	0.21284	6.0144	3.2239	1.3899	2.2518	0.06032	6.8129	-3.2146	-4.0643	0.20174	2.4067	1.5561	-5.7569	1.3762	2.4071	5.1856	-0.099953	7.1102	4.0571	-2.4313	1.0052	5.1651	5.0715	3.6194	3.7746	8.3602	-2.4454	2.8001	3.8128	-0.52194	1.4622	3.3219	-2.2293	-1.9392	2.6393	3.6034	2.1219	-1.7773	-1.7645	3.4208	1.4321	2.9692	-1.0639
-4.1412	-0.80304	-0.21642	-8.0687	-1.1558	-9.5621	-7.336	1.5818	-7.5108	-7.7586	-4.5504	-2.2885	-6.7388	-3.5934	-2.7001	-6.5189	-2.9347	-1.6136	-4.9595	-8.4349	-2.7104	-1.2533	2.4271	-4.1498	-6.9917	-2.8966	-5.8746	-3.1241	-4.1926	-6.7532	-3.3029	-2.2459	-6.3462	-4.1041	-5.4698	-3.1888	-6.4158	-2.889	-3.2158	-3.0725	-1.7387	-2.0228	-3.6303	-11.925	-3.7545	-3.5337	-2.6952	-3.0735	-1.3387	-6.4939
-2.2011	-6.9803	-2.0015	-1.9112	-9.8152	-4.3074	-7.7064	-6.4412	-6.6778	-8.8629	0.11918	-5.2437	-5.1765	-1.8442	-5.5926	-6.8966	0.17694	-3.7217	-9.3243	-12.448	-8.4848	-2.9391	-6.4463	-9.528	-7.6562	-3.3394	-4.4478	-7.101	-3.1009	-5.6703	-5.1072	-7.2832	-8.5005	-4.5497	3.4067	-8.658	-2.5239	-8.0966	-3.8132	0.57571	-12.349	-7.2282	-0.29025	-8.0868	2.1882	-3.7986	1.8312	-2.7159	-7.9007	-4.8564
-7.5452	-13.427	-9.5193	-10.087	-12.513	-12.129	-9.9002	-9.4694	-5.8112	-8.9902	-14.392	-10.018	-8.2787	-9.5087	-14.182	-7.8249	-18.877	-5.5853	-7.5393	-14.463	-12.139	-7.5898	-11.973	-12.786	-7.1388	-17.517	-12.994	-15.869	-9.5972	-9.8254	-18.574	-12.763	-11.383	-4.689	-13.291	-15.221	-10.165	-8.6085	-6.8243	-7.7088	-9.5623	-11.093	-7.2245	-0.43909	-15.156	-7.3824	-15.657	-6.1407	-13.549	-3.2687
0.24939	-0.87548	-4.6724	-7.3183	-0.20072	-1.4466	-3.5879	-2.0805	7.2427	-5.0049	-2.9628	-5.3722	0.34987	2.1642	-1.9371	-0.88949	0.31744	-4.8424	-1.6683	-2.4985	2.0583	-10.782	2.681	-4.294	-1.0217	-6.7594	-5.3095	1.1614	-6.6276	-0.0037667	-5.9133	-2.3117	-4.478	-6.2835	-5.282	-1.3274	-2.7907	-2.782	0.98842	-6.8265	-7.4834	-0.91169	-5.8939	-4.7194	-5.5015	1.5037	-9.4526	-1.7772	-6.7666	-2.1753
-3.9919	-8.1089	-8.6406	-2.3039	-3.6999	0.12935	0.51976	-1.5425	-3.9389	-3.4149	-3.3814	-3.1543	-3.9744	-6.7691	-2.792	-5.4029	-6.5838	-5.7653	-4.6031	-3.9079	-2.9094	-6.1807	-0.4881	-7.8322	-4.7294	-3.3656	-3.0789	2.5053	-2.8421	-3.3758	-3.8361	-1.8816	-0.35636	1.5863	-0.12186	-5.3892	-1.1797	-10.173	-1.0488	-11.329	-1.5785	-1.6608	-12.775	-6.9987	-6.5568	-0.25528	-8.979	-7.7859	0.15501	-3.6439
4.2347	5.1614	2.9129	1.6809	7.5091	4.3755	7.0206	8.253	5.9887	9.7227	2.034	8.9868	4.5884	10.374	1.5159	-0.71025	5.5861	9.2479	8.3585	3.4153	4.619	5.6769	12.406	0.67901	5.9472	0.91236	1.4785	-2.9122	5.8688	4.4224	2.0124	10.16	2.7307	5.4596	2.5037	6.7267	0.78433	2.6375	6.1076	6.3121	8.7758	3.4532	11.31	0.2448	7.5656	1.9711	2.5245	6.2671	3.2753	5.7974
-0.28623	0.91389	2.6598	-6.3268	0.15531	-10.86	4.0762	-2.8396	-1.8249	-7.4643	2.2262	-10.849	-4.549	-11.493	-3.2023	-5.8688	-6.7704	1.616	-3.0058	-6.6392	-6.7211	-1.089	-5.2213	-8.9362	-7.8907	-2.4723	-8.2446	-6.4982	-0.85225	-0.27688	1.5021	-0.3037	-6.6501	1.7781	-4.9927	0.47344	-3.2056	-4.5459	-0.94524	-1.3234	1.5291	2.3137	-1.5702	-0.12261	-2.1019	-5.3073	-3.6523	-7.6964	-2.5566	3.3025
-12.893	-13.103	-13.391	-10.014	-15.675	-15.402	-13.723	-13.106	-10.346	-8.7077	-7.277	-13.046	-18.394	-17.732	-10.871	-15.808	-12.2	-20.475	-12.862	-16.465	-15.518	-17.833	-9.8672	-7.2069	-12.131	-9.7208	-16.632	-19.213	-14.494	-10.546	-9.6172	-17.828	-15.333	-9.247	-17.253	-14.602	-18.047	-13.201	-12.685	-17.937	-11.749	-16.211	-11.177	-20.306	-13.504	-16.54	-10.373	-15.977	-13.516	-10.65
-7.1953	-9.9367	-9.3957	-11.22	-9.0115	-14.564	-10.515	-8.2001	-13.093	-11.652	-14.758	-17.053	-14.387	-13.305	-6.7405	-10.551	-14.914	-8.3123	-13.539	-12.552	-10.221	-8.8954	-4.7717	-12.416	-9.0935	-13.061	-13.637	-16.386	-14.465	-12.212	-8.1638	-4.1055	-3.7841	-7.7771	-8.1565	-13.02	-13.819	-14.916	-8.0621	-13.057	-4.263	-14.068	-9.6521	-15.23	-15.038	-7.2249	-12.266	-7.7904	-5.7063	-14.317
-6.289	-3.2223	-10.281	-13.364	-8.9663	-8.6066	-7.2511	-10.384	-6.2992	-15.895	-8.906	-14.421	-14.022	-1.2131	-11.832	-12.867	-5.2984	-1.2155	-6.3408	-16.792	-13.095	-11.154	-5.9898	-6.7633	-12.073	-2.1273	-8.148	-8.8686	-11.023	-10.066	-12.711	-11.143	-6.3591	-6.4348	-7.4998	-10.159	-7.4913	-11.973	-6.8177	-10.178	-1.5337	-5.4927	-12.279	-4.552	-3.3105	-7.1379	-13.812	-5.211	-13.686	-14.501
2.8418	-0.28575	5.288	9.4331	7.0413	3.2966	3.1035	1.2823	4.8779	3.1773	4.8512	-4.0411	5.2465	-1.7959	1.175	-0.5365	1.2055	6.3337	1.608	2.9228	5.1321	0.711	5.1955	8.0541	4.01	0.88617	3.7259	3.3014	-0.8675	-0.38843	1.998	-0.54405	12.816	-3.7734	3.8862	4.3378	6.6232	2.4063	1.182	3.4617	2.4223	-1.1495	9.554	2.8264	7.7259	-6.4684	1.4678	3.6127	-2.4378	2.8583
-3.1532	-2.5421	-11.654	-3.0294	2.5918	0.22582	-0.94264	-4.1325	0.98428	-6.6766	-1.3826	1.0285	1.2741	-4.6997	0.24089	3.0065	-0.045693	-2.1234	-4.5034	-5.5258	2.081	0.49717	5.4612	5.3669	-3.2301	-5.1685	-1.4363	-3.7786	-6.9134	-7.985	0.067428	-2.85	-5.5038	-2.0327	-1.7903	-3.7738	-7.1053	2.4437	-4.5998	0.39731	1.2545	0.14057	0.35706	1.4466	-1.7184	-6.4155	-0.47359	-0.064339	-2.4408	-3.338
4.3801	-2.1727	-0.66476	-0.72476	-0.58988	0.81652	-1.4683	-4.5779	1.1125	-3.7116	2.5842	1.5327	-2.7148	3.1539	-2.476	0.48468	-2.0056	-2.599	2.7568	1.2287	-0.46317	3.9338	-5.1474	5.4911	-3.8572	-4.1939	1.094	4.0661	-4.135	-4.531	1.5987	-1.7285	-1.3977	-4.047	0.40447	-3.6313	-4.7067	0.38808	-4.5582	-6.8126	1.5963	-1.1412	0.0033585	-3.5628	3.3246	0.4266	-4.2359	-5.4577	-2.7932	-0.48465
-1.8634	-4.9614	-0.81517	3.1188	-0.52802	-8.738	4.9666	1.5413	-0.47263	-5.9148	-3.3225	-7.1667	0.054465	-2.4584	-4.2637	-1.4026	-7.529	0.10985	-4.9858	2.4285	-4.2394	0.070572	0.48725	2.2311	-2.943	-3.0148	-3.9686	-2.6965	2.8618	2.2201	3.3627	-1.7302	1.7646	-6.211	-1.1499	-1.4825	-8.6711	-4.707	5.8523	1.2025	-6.2863	0.98225	0.25149	-5.4239	-1.9581	-3.7945	1.4324	3.778	-4.8158	3.4963
-1.3017	-1.9234	1.079	3.839	5.3372	-1.8003	5.0094	0.83224	0.096954	3.7842	1.0516	4.3235	7.3469	0.797	7.5417	-4.7062	0.33354	1.4078	-5.9944	-4.2861	1.3623	-2.1962	1.2328	4.1237	6.9025	-3.4743	2.2582	0.17024	-1.9348	4.3875	0.76275	-3.1948	3.2977	-4.6889	3.4083	-0.44556	1.5302	6.4512	4.4196	-4.6572	5.386	-4.3147	-2.1777	1.3629	6.1626	3.3245	2.3301	6.1899	-2.1904	4.8407
-8.924	-2.6182	-7.9316	-4.9041	0.87542	-4.2176	-0.86066	3.9091	-11.8	-3.2042	-6.6392	-3.1078	0.43629	-5.9722	-5.3038	-8.4013	-2.1089	0.41647	-10.305	-3.7699	-1.3107	-0.48908	-0.021733	-2.2958	-6.9614	-1.9693	-5.7657	-4.3592	-0.44241	-8.5997	-3.6827	-5.1968	-1.752	-10.201	-8.4562	-1.7366	2.1414	3.0319	-2.4146	-6.8156	-0.11822	-6.0751	0.010699	-4.8383	-2.3749	-2.2886	-5.3198	-3.7405	1.2148	-7.9278
-4.5201	-7.027	-3.8528	-2.4084	-5.4472	6.7039	-3.1069	-2.3066	0.14894	-6.5127	-1.7218	2.3217	-2.5288	-6.9432	3.583	-5.3017	0.49954	-1.4395	-3.404	-5.8116	-11.436	-8.976	-5.5754	-5.5199	-2.0685	-0.85534	-4.6447	1.0988	-11.89	-2.9135	1.5007	-2.7497	-2.207	1.7766	4.0275	-5.9721	-0.010976	-11.277	3.7894	-1.3323	-4.8558	-6.4643	-0.25878	-7.696	-3.6693	3.1433	-1.8409	-7.1524	-0.42381	3.5493
2.1878	0.24333	4.6068	1.8081	0.47786	3.1714	2.3618	1.0693	1.576	-3.3013	-1.772	0.59585	2.8908	5.2073	-0.16876	0.21912	-1.8196	-0.10912	-1.235	5.4308	2.8709	-2.1341	-2.617	-4.7108	-0.90268	-4.0444	0.81787	-2.4302	2.6268	-0.013406	1.3232	-3.0454	5.8159	-0.42353	3.964	4.2139	3.943	-0.49624	0.49218	-3.4802	-0.14283	-6.382	0.29335	2.2701	0.36368	-1.1653	-0.20883	-1.606	1.6159	-1.486
1.8936	-1.5699	-4.2467	-0.71472	-8.7308	-3.0599	-6.624	-1.5164	-6.3004	-0.33231	1.9219	-4.9363	-8.2149	0.22784	0.1432	-4.6287	-7.0055	-1.3271	-0.29099	-6.0934	-7.5985	-0.095556	-1.5521	-3.9919	-3.4404	2.1568	-4.2546	-2.4277	0.1249	-6.2906	-4.5047	-6.0915	-0.27468	-1.8504	-5.8013	1.3978	-2.5136	-8.5011	-9.9878	-3.7271	-2.9953	-2.3544	0.57846	-9.7222	-2.1899	-1.6343	-11.317	-7.2459	-3.8485	-10.029
2.0654	2.4053	1.5605	2.3342	1.7709	4.0955	7.0594	1.1957	6.2515	6.1926	-9.8248	1.2895	2.9491	11.22	4.9921	2.3896	-0.78885	0.18978	7.0622	-3.2596	5.7533	6.0825	8.4946	4.0058	1.4983	-0.81064	2.624	3.0399	-7.2324	-0.31505	2.5668	-1.6081	8.4893	5.2747	-0.78951	4.4017	-1.2172	1.0005	0.97749	1.9085	1.8724	-4.4317	3.0603	4.3401	10.97	3.2505	7.4752	7.093	2.2247	-0.11454
-8.6323	-13.451	-17.463	-14.429	-12.17	-19.75	-12.078	-14.362	-7.7251	-15.331	-13.948	-5.3926	-14.623	-23.798	-21.861	-15.428	-4.7377	-13.465	-20.118	-14.035	-20.177	-24.154	-21.8	-14.174	-16.446	-11.844	-10.525	-17.928	-19.162	-20.636	-15.615	-12.817	-9.358	-13.956	-13.789	-14.795	-10.705	-15.891	-11.742	-12.201	-11.578	-17.601	-16.306	-13.463	-7.2841	-19.414	-12.718	-11.946	-13.602	-16.983
-0.58754	-7.1945	2.5634	-6.1394	6.1198	-4.2815	-9.5074	-1.4822	10.274	5.8592	-7.5278	-4.6958	-5.4653	3.4079	-4.6504	-1.115	-1.2308	2.2807	-3.8602	-2.8028	-0.23716	-2.9203	-6.4471	-0.73826	-2.2262	-2.5206	-3.5217	7.3512	0.39049	-1.7456	1.9418	-2.1416	1.8995	1.0451	0.28725	-6.5796	-0.84835	0.39471	-8.6271	-7.0156	-4.7505	-0.11803	1.1577	-4.4522	-5.5108	-1.0688	-7.1046	-1.8974	-4.2715	-1.9912
11.098	13.001	9.3002	3.7439	4.4245	3.3983	8.149	6.8047	4.5273	9.5249	5.171	7.4117	6.5453	9.0728	-0.20945	7.4309	8.2182	3.4851	5.2561	9.1349	5.5573	11.48	-0.41211	8.9354	7.6641	2.2191	7.7069	4.2505	9.3521	8.6732	9.7975	-1.725	-1.5783	9.4055	6.54	7.1224	2.9371	11.316	5.0826	8.253	5.4766	6.205	3.0117	0.54827	6.2977	5.0668	3.24	4.5217	7.876	3.6354
-1.6264	0.72093	0.44556	2.146	-8.3967	-5.4799	-7.5018	-1.7746	-10.168	-0.56477	-1.6342	-10.833	-7.2702	-4.9063	-4.4637	0.71323	-1.6265	-7.8636	-0.29858	4.1806	-1.7924	-7.8874	-8.0299	0.12718	-4.9255	-0.3527	-5.355	-6.0683	-0.28236	-3.2587	-3.8342	1.0348	-6.0071	3.4881	-1.7069	-3.393	-2.9389	1.0083	-5.6277	-9.887	-4.6754	-0.52553	-4.0992	1.3392	-6.0222	-2.6896	2.2934	-6.2637	-3.4063	0.6617
-1.8886	-1.7143	4.1118	-3.9112	-7.8042	3.2585	0.37309	-6.33	1.5408	-1.6793	2.0119	1.7823	-0.24621	5.328	0.2641	2.97	-4.1356	4.9299	7.3378	0.26658	0.51202	-0.97616	-1.677	2.6202	6.4628	4.3155	-2.5364	6.6144	-0.025411	-3.9756	-1.3682	-6.2386	-2.471	4.2232	-3.3882	1.1844	3.7206	-1.9377	-5.1732	0.27474	-6.9098	0.93232	-0.76745	-3.8387	3.9247	3.2079	-0.3306	4.807	4.4271	-1.9727
-8.4103	-11.736	-9.0649	-6.8528	-15.551	-17.481	-12.846	-8.6557	-10.038	-10.461	-15.284	-15.996	-7.7918	-10.841	-14.387	-9.4927	-7.379	-8.6357	-18.457	-10.75	-14.692	-9.0106	-15.692	-15.24	-13.783	-7.2551	-7.9302	-9.1787	-10.912	-11.369	-9.9473	-6.8068	-5.095	-8.8554	-9.7509	-9.4121	-12.149	-8.8066	-9.7357	-10.144	-7.1295	-6.8803	-14.11	-11.603	-9.9582	-12.428	-13.988	-11.787	-7.4046	-9.2964
-17.046	-12.425	-14.888	-12.234	-16.314	-12.066	-9.3162	-11.315	-12.227	-10.636	-17.736	-9.8728	-9.8204	-16.383	-14.684	-13.594	-12.836	-13.109	-10.045	-16.271	-10.141	-11.153	-15.183	-11.034	-13.537	-12.622	-14.965	-19.108	-13.486	-11.512	-11.738	-10.225	-20.128	-10.73	-9.8537	-18.388	-14.051	-12.519	-11.625	-15.299	-9.2153	-9.6021	-14.225	-10.883	-14.13	-4.923	-15.637	-7.9289	-13.511	-11.624
-12.109	-10.499	-12.028	-11.782	-13.397	-15.431	-8.4678	-8.8449	-15.43	-9.6936	-15.253	-13.927	-15.38	-7.8352	-17.024	-10.877	-16.036	-13.302	-16.831	-12.602	-10.644	-11.406	-9.7977	-14.544	-10.529	-15.565	-7.4783	-10.167	-13.279	-7.993	-7.5598	-13.998	-16.584	-17.112	-13.803	-11.378	-15.363	-14.379	-12.552	-14.865	-11.691	-11.693	-10.847	-15.325	-6.4436	-10.683	-15.137	-14.804	-9.1558	-8.764
1.1596	-5.027	-2.4948	2.0833	-1.1398	-5.5005	-2.5773	-0.41584	2.7057	-1.0587	0.54356	0.11276	-8.2843	0.48945	-3.4159	-5.5777	-4.2481	-5.9559	-2.8779	-7.7966	1.8098	-2.1897	-5.7597	-4.6856	-4.8602	-2.6979	-4.3394	6.1005	-4.4575	-2.7162	-5.7371	-1.9385	-1.4622	-7.6097	3.2166	-9.0766	-7.7242	7.7212	-10.989	1.197	-2.3587	7.1387	6.4988	2.6288	1.9137	0.94469	-4.8054	2.6402	-5.9163	1.9383
-2.7208	-4.399	-8.5193	4.0875	-4.6079	-7.8705	-9.3536	-5.4087	0.13078	-10.705	-1.1272	-6.1495	-5.9063	4.0125	-5.8471	-7.6759	-0.81848	-3.3785	-4.3634	-3.2454	-0.35295	2.1056	-9.1375	-13.543	-3.5963	-1.4534	-6.5212	-9.8898	-2.077	-2.7458	-2.6622	-4.0025	-3.6155	-2.8884	-14.468	-2.027	-7.0452	-7.4154	-6.0523	1.7513	-9.3938	-5.1948	3.2358	-5.8569	0.62683	-4.1059	-2.0777	-5.6289	-2.542	-8.6493
7.2748	4.5059	2.9169	11.746	6.3005	1.155	8.1466	10.944	-1.1313	7.8223	4.3047	11.364	13.833	-0.28926	2.7875	8.9415	11.718	6.8371	6.8742	10.874	1.6441	11.174	8.9308	0.72995	5.2685	6.5593	7.1578	11.476	6.094	4.7647	3.1394	5.5561	4.1795	4.6212	6.5679	7.4921	8.8311	8.3493	7.8024	7.7771	1.0668	14.564	5.4316	8.7594	7.9052	2.9366	8.3877	14.383	5.174	6.9362
-2.5027	1.6063	-2.3684	-2.9055	1.7294	-0.90571	5.2859	-4.532	-6.6301	-3.6661	-2.5447	-2.7901	-8.494	-7.8636	0.78032	-4.6116	-2.0529	-4.6165	3.6219	0.99665	-0.25361	-3.5598	-5.6606	3.4978	-2.5308	-0.50878	-6.9254	-4.3361	-4.8393	-3.4223	-2.1637	-6.1995	-0.75903	1.0886	-5.2335	-2.7916	-4.0583	-0.38323	-5.6375	-4.2682	-10.238	-2.2425	-6.0935	-3.7155	-3.4368	0.95842	2.7774	-1.5092	-4.2666	0.52504
-5.2166	-5.8163	-1.4057	-2.2363	-1.681	-3.5059	-2.6872	-0.55365	1.961	1.1835	1.6773	-1.2567	-5.0253	0.90951	0.17616	1.2249	2.5369	-2.8341	-2.4742	-2.5011	-1.0272	-2.8354	-2.5018	2.603	-1.9517	-3.7041	0.17941	2.4041	1.5889	0.47883	1.0834	1.7684	-2.3643	-0.89341	-1.1535	-2.7272	7.9172	-0.8441	4.7798	-1.3734	-4.8777	-4.652	4.6021	-4.0207	-2.7838	-5.5769	2.4629	-2.1461	0.92718	2.4699
3.6467	6.6124	3.5005	-0.82562	6.6649	13.756	9.7467	9.6191	11.792	5.0177	5.5919	-0.1825	10.18	13.301	2.6028	2.8589	8.8144	2.9063	3.6968	8.6867	3.568	3.4482	2.1982	5.3726	5.3212	6.5266	8.4411	8.5479	6.4731	5.6604	5.0352	5.6505	0.10212	3.2805	6.1013	4.6546	3.9625	4.3446	3.1461	7.2781	7.6081	2.7485	3.9	5.9196	6.3115	-0.98607	4.78	8.0003	11.348	1.7387
-15.784	-20.834	-29.902	-24.069	-21.804	-14.266	-24.073	-24.502	-20.815	-23.161	-13.636	-16.854	-20.139	-23.668	-22.563	-22.273	-21.101	-18.455	-29.623	-23.611	-24.831	-19.982	-22.038	-20.55	-20.435	-21.299	-23.302	-27.06	-21.722	-21.568	-19.661	-23.575	-20.001	-23.289	-28.43	-17.202	-23.155	-27.279	-21.338	-24.641	-19.762	-26.659	-27.636	-24.776	-20.608	-21.144	-26.349	-26.048	-23.672	-21.144
-1.803	-2.6776	-1.7254	-4.0522	-2.2712	-0.92117	-0.26255	-7.3798	4.583	-6.4857	5.39	2.8676	0.19081	-3.6058	-2.4074	-3.4739	0.67058	0.23544	4.7133	-2.3671	-0.62237	-4.273	3.3861	-4.6777	0.24185	-0.13356	-1.0294	3.9027	0.59321	7.4924	-3.5524	0.98781	-6.4204	0.14634	-3.2465	1.801	-4.0456	-2.0329	-1.6251	-3.4293	0.80038	-4.2117	2.0617	0.89917	2.9315	1.4515	6.2598	-5.7556	2.7741	-0.10898
-1.5529	-4.8611	-1.3882	-13.741	0.27813	-2.9542	-3.5088	-2.9564	-12.726	-2.2403	-7.1874	-2.5011	-0.13649	-4.1157	-7.2436	-4.343	0.26594	-0.61627	-7.4527	-7.7013	0.5986	-2.1638	-10.225	-0.114	-2.5907	-4.4472	-5.5046	-2.9904	1.4855	-4.4155	-2.7212	-6.9366	2.7548	-12.735	-0.54258	-5.6057	-0.21553	0.75238	4.6116	-1.9399	-0.41581	0.1096	-3.2271	-0.14909	-3.9913	-1.0087	7.3983	-3.5825	-0.83525	0.50473
-2.9607	-4.4562	-4.9623	-3.9778	-13.088	0.29737	-11.273	-5.9044	-4.3784	-6.624	-1.5283	-5.6872	-2.7693	-3.5143	-2.8674	-10.039	-7.2685	-6.6687	-7.2823	-1.1658	-6.9798	-8.8129	-7.3391	-10.675	-6.5676	-5.1834	-6.5704	-5.5666	-4.4834	-3.1213	-7.9326	-4.1342	-3.9406	-6.5266	1.4002	-2.4589	-9.2824	-6.8271	-6.4948	-6.9134	-9.5045	-6.4407	-8.2019	-8.9969	-14.62	3.2189	-4.02	-3.8452	-5.4138	-1.8547
-6.2139	-13.355	-16.893	-15.45	-16.434	-14.273	-9.2483	-12.483	-9.5345	-16.696	-12.495	-16.138	-14.388	-14.356	-18.514	-10.227	-7.4645	-16.018	-14.281	-14.342	-8.0077	-11.241	-18.468	-18.768	-12.812	-10.526	-13.078	-16.295	-13.599	-11.7	-11.052	-15.484	-15.646	-17.05	-7.6528	-15.68	-11.149	-11.853	-20.34	-10.295	-8.7363	-11.542	-15.574	-12.641	-9.7259	-8.3643	-18.317	-17.652	-18.831	-20.524
4.6765	5.3847	3.8291	8.9904	3.6043	4.0146	6.0974	0.61097	3.3229	-0.86834	10.769	11.336	6.1273	4.1034	6.2952	0.94376	1.5335	10.748	8.099	9.2225	5.1577	6.721	5.158	7.8007	4.0861	1.4059	6.0714	4.8633	8.156	0.9722	2.7382	3.4066	-0.72541	4.6229	0.5717	4.0305	0.026302	1.9129	2.2334	3.618	7.969	8.2568	9.9607	3.7597	7.4075	8.0437	3.9129	5.4582	-2.5116	-1.5275
-18.055	-20.025	-19.756	-10.752	-13.226	-13.902	-14.54	-10.477	-10.018	-19.001	-22.619	-13.819	-16.21	-13.531	-16.386	-6.648	-11.041	-17.603	-10.748	-12.753	-12.968	-11.69	-13.278	-9.9493	-9.6972	-12.057	-12.62	-12.781	-9.4202	-9.0551	-12.554	-19.831	-12.959	-13.631	-17.033	-7.6045	-12.35	-16.071	-18.61	-16.44	-16.748	-18.768	-10.332	-19.003	-11.386	-18.147	-13.369	-5.9654	-19.612	-21.832
-9.0938	-3.3506	-14.458	-9.7338	-13.012	-6.5913	-9.2505	-11.361	-9.4972	-9.9615	-8.8634	-4.0356	-11.236	-15.524	-11.678	-9.4159	-8.3195	-5.7816	-8.5851	-10.807	-10.986	-9.5025	-16.155	-3.1674	-6.2149	-9.0235	-12.341	-6.6276	-5.7835	-11.548	-6.9193	-9.4854	-11.66	-13.755	-3.2489	-11.918	-1.3269	-10.848	-15.134	-9.2985	-13.496	-11.335	-13.299	-14.189	-10.742	-7.0184	-10.263	-5.0632	-3.7193	-7.9364
-7.557	-1.7228	2.5374	-4.5932	-0.51593	-8.3573	-5.9617	-3.8468	-3.2884	1.7713	-2.932	-9.2047	-0.90865	-0.43389	-4.683	-2.0357	-6.45	-3.68	-6.3735	-1.9168	2.5452	-1.4857	-1.9805	1.7832	-2.8886	-6.4218	-1.2658	-2.4606	7.2369	-2.8478	-3.0321	-3.3419	-1.1135	1.3388	1.012	-1.0322	-8.9005	-2.6199	-2.4868	-1.3395	-2.3063	1.1528	-2.1875	-7.0253	0.66235	-4.6739	-4.6753	1.5384	-3.0383	-1.632
-0.019641	-9.1664	-4.3407	-7.1106	-4.4524	-2.8222	-11.54	-9.4818	-1.767	-7.0132	-5.0539	6.5471	-5.4087	-9.1419	-10.695	-7.3054	-7.0076	-2.852	2.3582	-14.828	-3.9178	-0.95031	-10.004	-1.5278	-5.7094	-5.9882	-6.7453	-10.384	-10.027	-12.603	-9.4962	-6.9776	-3.294	-6.1663	-8.9023	-7.4557	0.179	-2.2513	-11.67	-9.3362	-8.2774	-5.3362	-4.7979	-7.198	-1.0563	-2.161	-0.076443	-5.0151	-6.5819	-2.2741
-1.2005	-9.4662	-6.41	-3.5351	3.7286	-2.059	-2.7909	2.141	-3.4494	-2.0134	-5.459	-0.85139	4.6575	-2.0801	-2.5642	-4.8787	3.0336	-6.1722	-5.7754	1.1384	-4.905	-1.2889	2.2412	-2.6872	1.6756	-6.2822	1.0485	-0.1293	-0.25052	-11.276	-9.7373	-1.7459	-5.665	-4.7593	-4.9337	0.57007	1.1796	-11.371	-2.9841	-10.047	-6.2606	-4.1789	0.54216	1.5421	-1.0881	-5.6131	-3.0635	0.97335	-2.5995	1.6805
2.1862	6.0776	-2.5527	-1.2665	2.7007	2.0484	1.3135	0.38356	-0.66951	0.34119	0.30107	-1.3863	0.83833	6.0433	4.8567	1.8731	1.3693	7.1101	1.7613	-2.2558	7.9833	-0.84253	4.4452	3.7252	5.4684	1.5201	-2.0556	-0.04596	-5.7829	1.0377	-1.107	-1.7536	0.17066	-2.3053	2.6516	-5.1076	6.5865	-0.39059	-3.8775	1.9733	8.9063	4.9946	-2.888	-0.6527	-0.32711	11.436	6.8246	-2.952	0.56063	1.2935
-15.973	-12.667	-24.059	-14.369	-22.771	-19.057	-14.815	-13.321	-10.972	-15.089	-15.328	-18.655	-12.072	-14.442	-9.1095	-9.3678	-14.349	-9.635	-10.601	-14.891	-11.621	-9.88	-14.819	-12.393	-9.4957	-12.935	-11.058	-15.953	-11.765	-14.602	-14.2	-5.6461	-16.002	-16.627	-13.219	-13.034	-12.608	-11.753	-13.409	-14.959	-16.896	-7.0853	-14.003	-6.1607	-9.9223	-13.971	-10.914	-5.904	-8.3302	-2.3296
-8.078	-10.668	-12.67	-10.539	-13.11	-13.433	-9.4541	-16.599	-10.364	-13.825	-11.69	-13.191	-8.3187	-9.6428	-8.0909	-15.162	-11.464	-13.849	-7.6806	-12.62	-11.764	-4.3181	-10.403	-12.855	-13.434	-13.889	-10.273	-14.079	-4.2045	-4.4376	-7.9442	-11.129	-12.722	-17.534	-9.8375	-11.105	-9.5357	-10.975	-7.8056	-11.658	-7.5503	-14.814	-3.2834	-9.2834	-12.968	-12.811	-10.821	-14.036	-9.4301	-11.465
-2.5319	0.7148	-1.0456	-3.8139	0.43543	-9.1921	-5.0822	1.0801	-2.9953	4.6781	-3.7248	-6.4462	-1.9317	-3.9815	2.3617	-2.1225	1.3375	1.0533	2.1992	-0.37958	-7.4738	-5.2713	-6.9899	-1.2034	0.56596	-3.0478	1.3925	-0.23878	-0.60456	1.8946	-3.0064	-1.1795	-8.993	-5.6659	-0.70875	-6.6442	1.6086	-2.3594	-0.97293	0.76607	-10.147	-0.64402	8.0825	-3.5968	-10.692	-0.28377	-3.2221	4.3185	-3.0507	1.5604
-5.4333	-1.9345	-4.835	-1.3848	1.9871	0.12309	-4.7384	-0.91134	3.9208	-0.18256	-2.702	1.5887	1.195	9.667	1.4473	-6.7924	-2.6591	-2.9758	-3.784	4.1084	-6.4455	-2.2563	3.2979	-1.6734	-0.67886	-0.90843	-0.20422	-0.65005	-3.6282	-0.78239	2.6952	-1.2665	2.2109	-2.5964	3.6207	4.0488	5.0199	1.3108	-0.043036	-3.5953	-2.4257	-3.6657	5.2758	-1.5349	-0.80987	-0.65938	2.1571	-1.1665	-0.91699	-0.59224
3.9633	-3.3107	3.4166	1.8631	1.6604	2.3001	-2.9242	-5.5541	0.60242	-7.904	-3.2288	-9.8454	-3.9098	1.0114	-1.8975	4.5539	-0.40146	3.6367	-2.2687	2.6079	3.9405	-1.6093	-0.47255	-1.8252	-3.8572	-4.4289	4.5423	1.4621	0.18004	1.2372	1.9029	2.5064	-4.2818	3.978	2.5767	1.1941	-0.68237	1.5341	0.53763	7.7823	-6.4476	1.5355	-3.266	-3.8894	-3.7948	3.3092	-1.9718	0.055268	-7.6814	4.867
-2.2595	-6.1419	-2.3588	-6.1205	-4.9668	-5.3327	-6.9267	-7.8528	-0.1889	-5.4406	-3.9142	-6.4404	-9.8039	-1.9772	-7.4145	-2.1646	-2.8701	4.3902	5.6706	-2.1307	-8.7236	-2.3692	-0.51943	-3.1419	-5.1634	-3.5186	-9.3624	-6.4245	-1.5269	-3.3849	-6.1188	1.4695	-6.598	-3.3232	-2.0149	-4.3225	-3.3234	-4.5807	-4.8501	0.64766	-3.4949	0.72293	-3.5414	-3.6447	-1.842	1.4686	-1.4025	-6.0082	-3.7794	-3.0497
-3.4567	2.1442	-6.9669	-3.5447	2.5289	0.68329	2.2957	-2.7129	1.4354	0.79347	-5.5039	1.5451	-2.5026	-1.7768	-5.7334	-3.5258	-0.28152	3.7549	-4.2931	2.4774	3.1684	-1.1712	1.1869	0.51714	0.381	-1.8522	2.6224	2.8473	1.4526	-0.13525	-1.6163	1.864	0.62063	7.3611	-0.2766	-4.456	8.9159	2.5074	-2.0184	3.992	-0.9943	-5.3066	0.29218	9.2414	3.0042	-0.055205	-1.7189	4.6569	-4.7658	-5.6395
-21.564	-22.003	-19.342	-18.652	-25.965	-19.703	-25.146	-20.794	-22.886	-17.869	-23.932	-21.765	-21.538	-19.991	-23.134	-22.127	-21.432	-25.262	-21.267	-18.914	-19.971	-18.169	-24.76	-16.106	-23.028	-15.212	-20.722	-25.853	-23.073	-20.727	-21.782	-21.799	-27.435	-27.832	-18.805	-19.462	-19.523	-17.566	-23.255	-27.886	-18.065	-14.449	-21.085	-19.008	-13.863	-14.838	-18.789	-22.751	-19.711	-23.268
-2.1593	-0.93118	-7.7944	-5.5895	4.1785	-11.719	-5.2255	-7.1783	-4.0599	-5.7285	-2.3102	-7.4587	0.64609	0.0027269	-6.5416	-3.4311	-7.5414	-1.3914	-10.305	-11.995	-1.0697	-2.8639	-3.2722	-2.7476	0.26117	-5.5667	-4.4809	-2.3874	-0.69626	-4.8203	-6.8455	-5.059	-3.263	-5.9895	-1.3519	-6.6916	-3.7607	-2.3885	-4.2307	-6.9715	-3.1196	-3.9396	-8.7002	-6.1598	-4.9536	0.8145	-4.7787	-7.3319	-7.5483	-0.56889
-4.9201	0.755	-0.40013	-7.1998	-3.5796	-1.7418	1.7261	-1.2697	-2.1236	-1.9243	0.17446	0.48045	0.030652	-6.333	-7.2865	-2.7236	-6.307	-1.751	-7.4083	-2.3855	-8.7346	3.7946	-2.3347	-8.8541	2.3134	-2.2565	-0.96489	-4.7614	-5.0487	4.1026	-3.7958	-5.1056	-3.802	-3.7684	1.777	-4.8164	-2.9475	-1.4611	0.22288	-2.3323	-3.8085	-2.6092	-6.9726	5.4502	-6.3499	-2.214	5.5358	-4.7788	-2.6783	0.23158
-3.1321	-8.5515	-0.9313	-1.8065	7.281	1.1838	-3.7635	-2.6015	-3.62	-6.1944	0.044587	1.0903	5.4793	5.3753	-5.1707	-5.9668	-0.9723	-4.0647	0.21769	2.1655	-0.038087	-1.9782	9.2536	-5.9034	3.6833	-1.3799	0.83483	1.3419	2.7312	-1.6483	0.72406	-5.6933	1.5023	0.70901	2.705	5.8711	-2.7502	8.4739	-1.2881	-4.8539	1.2016	0.046237	5.8283	5.9982	-3.9122	0.85542	-0.73499	0.016973	6.0531	2.5708
-1.2463	4.8825	-1.0593	-1.8794	-0.25518	-1.4965	-0.21115	-1.9182	2.0585	-0.84428	1.8278	1.4192	-0.46175	-2.2776	-0.73924	-4.4133	0.25962	-4.3026	-1.0936	-2.5998	-7.2632	-6.5678	-0.93279	-0.0048979	-0.47193	-6.1945	-4.4913	1.0954	1.2426	2.2475	-1.1794	-3.3744	-1.9935	0.9411	-2.8915	0.75875	-4.639	-2.2353	-3.8126	-0.057249	3.684	3.3595	-0.51887	0.75236	-6.5394	0.89071	-4.7021	-3.8236	-7.279	-4.8266
-21.39	-8.4506	-14.839	-17.884	-16.586	-12.377	-15.805	-17.176	-14.844	-15.987	-12.182	-12.957	-17.422	-13.543	-16.311	-21.816	-17.443	-14.664	-7.6212	-12.104	-14.877	-12.151	-16.546	-10.892	-15.94	-15.996	-10.632	-13.072	-8.9543	-9.1577	-12.028	-17.972	-16.745	-12.273	-12.355	-13.458	-16.896	-12.911	-9.0716	-15.253	-12.053	-14.259	-17.469	-14.616	-14.216	-9.1291	-18.347	-17.174	-14.35	-10.836
-0.26755	-2.7337	0.29109	-8.3822	4.0436	-2.7447	-4.7921	-4.3026	-6.7713	-2.4873	3.0736	-2.1513	-2.3938	0.37261	-0.79022	-1.5866	1.8018	-0.25984	-0.67044	1.2997	-1.1166	-8.3503	-1.1284	4.8004	2.2751	0.2724	-4.7037	0.35996	-2.2481	1.6168	-3.5101	-9.7705	-3.0815	-6.6835	1.603	-1.6987	2.0812	4.2326	-0.26607	1.1491	-4.2901	6.2613	-0.99579	-1.7327	-4.5357	-0.15185	-7.0806	-2.2098	4.6344	0.4198
-23.359	-23.141	-18.797	-22.302	-22.147	-18.489	-22.127	-23.17	-26.851	-25.845	-22.775	-21.236	-13.366	-23.999	-20.821	-20.643	-21.888	-17.147	-22.025	-20.952	-25.815	-22.317	-21.569	-13.506	-20.823	-18.08	-20.32	-22.728	-12.58	-22.542	-25.354	-18.64	-27.885	-17.454	-22.443	-17.645	-20.457	-22.82	-17.523	-17.135	-21.54	-22.596	-28.608	-15.89	-21.793	-23.448	-22.05	-23.31	-20.454	-22.334
1.7693	-0.84896	-0.0068112	2.2235	0.75556	-1.8679	-3.212	3.4823	-5.7858	4.4076	-2.3044	3.8529	-1.8923	-5.2278	2.3163	-1.7612	-3.963	-1.0508	-0.083139	-4.8052	-5.6616	1.0519	-1.0605	-4.3864	-3.1958	-0.50436	-0.63422	0.17768	-4.666	-1.6415	-4.5556	0.23669	1.9553	-6.7657	-1.4889	-0.44726	-1.0184	-0.93198	-0.46003	1.5211	0.93171	4.8503	2.9243	-4.2504	-1.3381	2.2636	0.78939	2.0646	1.4417	1.5085
17.775	3.171	7.9454	12.923	11.37	9.7042	14.094	7.9176	2.6874	13.063	6.2891	11.397	13.244	12.989	4.1123	4.4272	5.8331	4.1642	6.672	10.642	11.824	11.379	12.486	15.056	9.2095	6.0656	7.3717	13.169	2.9063	7.4783	8.9766	10.454	9.9635	14.568	8.9852	11.07	16.246	9.6427	2.0739	8.8529	7.6714	10.947	9.6484	4.6342	10.119	13.306	12.453	5.1263	9.8705	3.9641
-11.79	-11.958	-4.5774	-2.0013	-1.7869	-5.1677	0.70098	-4.4935	-5.4168	-3.3159	-3.7382	-2.601	-10.069	1.529	-7.1761	-8.2964	-11.433	-9.2125	-0.052533	-7.814	-7.8262	-9.1656	-9.1307	1.6646	-1.8062	-5.303	-7.2624	-6.2485	-8.483	-6.7755	-7.513	-1.2937	-3.2686	-2.5071	-10.384	-7.3687	-4.9213	-6.6261	-5.1336	-4.4851	-12.234	-9.9781	-2.0408	-5.7404	-5.0303	-11.689	-2.8258	-9.7845	2.272	-6.6946
-6.4206	0.9564	-6.6924	-3.9089	-1.3808	2.2644	-9.9359	-0.32044	-4.1028	-8.5005	-6.1661	-0.1432	-2.9305	-5.7063	-1.6437	-4.6117	-0.83155	-1.579	-1.7323	-8.5407	-5.4226	0.17243	-5.9225	-7.3628	0.42121	-4.9759	-13.821	-0.339	-0.83669	-8.5845	-0.76963	2.0214	-1.9168	-9.0056	-3.8789	-2.7152	-6.5085	-9.3839	-2.4363	-0.13643	-10.39	-5.5962	-10.198	-8.8407	-4.1383	-9.802	-1.9525	-5.5813	-8.083	-2.1163
0.81462	-7.4304	-10.296	-6.2211	-5.4103	-3.9592	-0.50862	-8.579	-5.7073	3.2252	-4.8889	-2.8365	-4.3833	-1.1505	-3.3946	-5.8156	0.50233	-1.92	0.21502	1.1943	-2.549	-5.0995	-4.2452	-1.4306	-2.0988	-2.4172	-7.8318	-10.129	-1.2765	-3.6322	-3.732	-1.1569	-8.7768	-5.3907	-7.8837	-2.4798	-4.7325	-1.0414	-6.6308	-1.5463	-8.7274	-3.4493	-6.8631	-7.6722	-3.127	-3.3147	-7.3894	1.3212	-13.708	-5.8144
6.0495	-10.811	0.36277	-4.7647	-8.665	1.515	-1.8891	0.74751	-6.832	-7.9928	-3.1748	1.1151	7.7323	-1.4766	0.044156	3.2993	-1.7326	-5.6421	-2.4677	-0.78699	1.3604	-4.397	-2.8055	-8.257	-0.50402	-0.00080287	2.4688	-0.38264	0.76411	6.5267	-6.3475	-2.0778	-4.767	-1.0519	1.4446	-0.80088	-0.2487	-1.6571	4.3323	-1.7724	-0.42289	2.4392	2.5114	-6.3043	-4.5409	-0.38284	-1.6786	-2.8306	-0.9679	-1.1503
-2.1898	-4.0723	-4.1392	-3.0752	-3.4586	6.7197	-3.5792	1.6864	-2.2203	-0.98219	-0.11444	-2.1066	-4.2463	1.3833	-1.5128	2.3303	-3.3119	-0.02693	3.5971	0.40255	3.2119	-1.1145	2.3098	0.51734	5.0607	-2.2126	1.6595	-4.3992	2.2605	0.57958	-5.7397	1.9163	-2.7877	3.8011	-0.22538	-5.761	-0.93589	-1.6167	1.0244	-2.0077	-0.59104	-0.53898	-0.96443	-3.4355	-3.9007	-4.9705	0.40825	-3.0721	-9.0243	-9.9379
2.7583	-7.4118	-0.40686	2.3571	1.3489	-1.7164	-2.537	4.9198	-2.1373	-2.5718	-0.38312	-8.6143	-4.3367	0.5677	3.2009	4.5703	3.387	-2.4847	-2.4401	-5.0212	-6.0993	-4.8594	-9.357	-4.3858	-7.7395	-0.925	-6.2271	0.36122	-1.3846	-0.91777	3.0709	1.328	-5.0862	-11.586	2.4867	-2.3731	-2.0834	1.67	-7.7212	-2.2756	-6.2353	-3.4057	-0.21899	-0.58277	-6.6464	2.594	0.97594	-3.0668	-4.6853	0.80505
-12.212	-12.526	-13.64	-10.543	-11.198	-17.115	-11.47	-14.241	-11.515	-14.397	-16.428	-13.797	-5.0175	-14.878	-13.183	-7.3661	-7.8274	-15.149	-11.637	-6.9938	-16.827	-19.463	-21.197	-9.6113	-14.131	-15.022	-9.6612	-10.382	-17.78	-14.456	-7.1449	-10.627	-11.156	-13.811	-12.434	-5.4118	-11.131	-11.383	-13.285	-11.415	-10.908	-10.318	-10.252	-12.25	-15.707	-12.2	-16.273	-6.708	-11.841	-12.771
-16.373	-7.3844	-4.225	-6.2623	-2.7681	-15.073	-3.6648	-14.113	-7.0213	-12.667	-10.516	-11.151	-16.501	-4.5936	-4.6374	-6.385	-12.955	-12.023	-10.512	-10.943	-15.448	-10.753	-12.901	-8.155	-9.9489	-13.654	-10.866	-9.5858	-8.1408	-11.386	-10.642	-14.764	-11.39	-11.955	-8.7541	-11.221	-5.5471	-12.1	-12.384	-11.264	-4.0686	-16.379	-7.3449	-5.112	-7.0268	-17.687	-8.5429	-7.4383	-10.329	-10.156
-5.9214	-3.8991	-2.3667	-8.969	-0.3858	-7.3955	-7.1015	-7.7031	-3.8156	-7.8177	-9.343	-7.4386	-2.1709	-3.9268	-2.5344	-6.8219	0.95283	-3.2487	-7.9956	-8.6225	-3.9907	-11.491	-6.9524	-4.7011	-7.9209	-5.6396	-11.806	-0.8859	0.72958	-8.9197	-8.9426	-15.768	2.5723	-9.0797	-10.664	-11.965	-8.5476	-4.392	-6.7165	-4.5383	-11.185	-1.5885	-3.8417	-1.8869	3.2736	-3.9951	-10.514	-9.407	-8.3263	-7.5003
-6.7912	-1.1642	-5.8168	-11.068	-1.4161	-1.5437	-5.006	-5.4288	-6.0193	-5.1382	-0.6783	-1.8576	-2.2142	-6.4357	-4.0181	-4.1034	-0.78955	-4.7917	3.6308	-12.148	-6.5699	-8.2696	-0.6831	-2.4855	-0.86578	-4.6544	-3.204	-3.3265	-1.4069	-5.9777	-7.4024	-3.3963	-4.3913	-4.4045	-3.6083	-3.3848	-4.7804	-2.8227	-2.5241	-7.3121	-8.7181	-5.4762	-8.2123	1.4986	-1.8508	-6.9734	-5.8002	-1.9485	-0.26542	-1.2316
1.6717	0.33427	2.0231	5.9577	2.908	-3.1913	0.005088	-0.90252	-8.4158	0.53542	-1.2508	1.9416	-4.7265	0.37583	-3.5175	-4.8943	2.9759	1.2161	1.0623	-9.7925	-1.2031	-2.066	3.4003	-0.5518	2.0219	-3.459	-3.3386	-5.2765	0.5334	-3.3407	-2.9492	0.96513	0.27405	3.6482	7.217	-0.62702	0.10883	-3.0916	1.1925	-0.24042	-1.2713	-7.4764	-1.1172	-1.1356	-2.9907	-2.2109	-5.6328	-4.732	3.0943	-1.6534
-5.4435	-5.09	-6.7205	-3.4345	-4.1256	-8.5011	-8.0831	-2.589	-12.371	-8.579	-9.08	-8.8375	-4.116	-11.819	-3.5612	-4.4841	-6.1017	-9.3603	-8.7556	-3.4406	-2.5524	-6.4616	-7.7459	-8.2728	-3.7558	-4.2703	-5.3889	-9.3023	-7.9663	-2.271	-5.8657	-9.3515	-1.0179	-6.2115	-2.2478	-6.8569	-9.0536	-3.7282	-0.72913	-5.8859	0.8473	-5.425	-3.1154	-4.7154	-2.1602	-9.4034	-5.4787	2.656	-6.2715	-3.9354
0.37295	2.2621	-1.903	6.357	-3.1848	2.0203	-1.7341	1.4683	2.0287	-2.8768	-1.4053	-5.3494	-0.61745	0.57623	4.5308	-3.1184	-3.6526	-3.4139	-4.8916	-1.2745	5.5511	-3.5279	3.8849	-1.7184	7.747	3.3709	0.037794	-6.5243	-4.2217	-2.0787	2.6345	-0.19041	-1.7485	0.66207	1.2159	-2.3764	1.6159	4.0672	3.8343	3.2133	-2.5224	5.5514	0.47428	-0.1399	3.1133	0.27029	2.706	4.5872	-1.4793	-3.8213
-12.63	-14.197	-17.115	-17.026	-9.7624	-13.951	-14.606	-17.837	-17.329	-18.197	-16.071	-13.539	-14.74	-14.499	-12.548	-9.7236	-19.058	-13.054	-18.359	-10.959	-15.62	-15.444	-8.6492	-12.891	-12.735	-14.301	-15.575	-17.706	-21.312	-20.055	-19.986	-14.922	-16.141	-12.781	-17.907	-12.117	-9.4821	-16.547	-13.734	-15.289	-13.147	-12.633	-13.948	-10.309	-13.559	-10.132	-14.369	-18.009	-18.434	-17.509
-19.317	-15.313	-15.202	-15.495	-12.365	-12.95	-12.256	-16.957	-15.54	-18.025	-16.552	-10.755	-18.145	-10.804	-18.239	-15.139	-12.946	-12.566	-18.698	-21.196	-18.398	-14.82	-17.344	-8.8993	-13.231	-9.7008	-20.11	-17.915	-12.088	-18.141	-11.709	-15.677	-18.63	-11.72	-15.352	-24.019	-14.951	-15.991	-16.148	-15.659	-9.962	-9.2443	-16.093	-18.139	-23.44	-15.95	-14.909	-11.585	-14.537	-13.44
-5.4989	-12.68	-8.037	-9.6868	0.27299	1.3551	-5.9583	-11.395	-3.2432	-2.6572	-6.4363	-3.6908	-0.92031	-0.99357	-1.0321	-5.0378	-7.7644	-6.9354	-2.9544	-3.676	-3.4452	-6.1312	-11.808	-3.1831	-1.3385	-5.903	-8.0181	-7.9091	-2.8811	-6.6563	-5.962	-4.3121	-3.3646	-0.39128	-4.829	-7.5809	-1.5626	-7.7953	-3.7532	-6.6503	-3.3671	-4.484	-7.0584	-3.8879	-1.3457	-5.5529	-3.5811	-5.2038	-7.2562	-2.6732
-18.632	-16.249	-24.892	-19.299	-15.104	-22.726	-20.2	-19.904	-22.918	-14.207	-25.454	-18.498	-20.762	-27.549	-18.884	-20.131	-22.757	-23.02	-15.42	-21.051	-26.376	-23.66	-23.572	-21.582	-20.94	-22.741	-21.277	-20.205	-21.011	-21.782	-16.567	-21.216	-17.116	-20.576	-23.861	-22.668	-23.697	-18.9	-19.456	-16.13	-22.565	-12.859	-25.918	-16.871	-23.172	-18.962	-18.42	-23.41	-20.175	-21.21
-21.42	-20.813	-11.675	-4.082	-6.9226	-10.01	-12.835	-7.7142	-16.691	-18.915	-7.2183	-14.505	-15.888	-13.418	-12.576	-17.41	-14.787	-12.764	-13.942	-10.7	-15.711	-9.5835	-4.1316	-16.872	-8.4262	-5.4411	-7.9396	-14.915	-6.2797	-15.362	-14.107	-4.4353	-7.1695	-10.592	-11.297	-17.634	-15.784	-4.7746	-11.441	-16.925	-13.133	-11.946	-13.228	-12.66	-10.907	-14.699	-3.5261	-14.168	-5.7161	-7.4896
-14.214	-9.9824	-10.72	-8.7526	-16.929	-16.642	-15.642	-15.027	-18.244	-8.364	-11.442	-9.5993	-13.631	-8.7203	-10.186	-8.3293	-24.679	-11.829	-10.95	-16.058	-9.8737	-8.9937	-10.954	-13.807	-18.628	-14.638	-13.963	-10.261	-13.639	-16.433	-22.789	-16.551	-11.07	-13.772	-9.7362	-18.545	-13.914	-22.895	-11.926	-17.09	-9.6167	-9.198	-9.5861	-15.588	-5.7252	-6.2948	-16.357	-8.077	-10.61	-14.055
-17.517	-10.491	-8.0634	-12.625	-22.507	-10.5	-14.885	-10.144	-9.3986	-5.8186	-12.86	-11.331	-9.6154	-15.005	-10.127	-12.115	-4.5581	-13.414	-14.241	-8.3602	-12.317	-5.1815	-8.7826	-12.865	-5.5249	-12.456	-11.42	-12.96	-12.049	-9.7155	-10.205	-13.529	-12.006	-14.087	-11.091	-3.0696	-3.1997	-13.331	-12.434	-4.9922	-7.994	-12.937	-9.1524	-10.933	-9.1337	-17.314	-15.704	-15.68	-16.02	-10.984
-2.5231	-4.0247	-8.0429	2.2098	0.052947	-5.908	0.36263	-0.75675	-1.2062	-5.2047	-0.046117	-3.6568	0.557	0.70522	-3.5169	-1.808	4.1154	-8.0534	-6.6553	-4.0193	0.048142	-13.769	0.64007	-5.8925	-4.8251	-4.4902	-2.652	3.4991	-5.8321	-6.5255	-4.0506	-4.0687	-0.76414	-6.6113	-1.5775	0.65704	-1.7265	-1.1424	1.4517	-3.9805	-5.9548	-10.099	-4.6179	-6.4403	-0.21865	-4.3471	-1.6507	-3.1058	-1.738	-1.655
2.2206	4.9964	6.3682	9.5142	7.4599	11.935	10.637	4.0663	3.6548	7.4436	8.6367	9.0118	13.347	1.3428	8.5657	2.1241	8.7639	6.4876	4.1208	7.6732	8.413	-1.0159	9.5541	4.1252	10.18	6.7779	3.971	14.283	0.59213	4.4559	3.3361	11.245	11.553	0.14897	7.219	10.975	8.4845	3.3438	7.2954	4.7969	5.8655	6.6972	6.4664	6.5728	6.8557	6.718	9.6227	9.0297	14.452	5.6699
4.335	4.0239	3.9449	3.3568	4.1879	5.2315	6.62	6.5942	-0.75875	7.0531	10.084	0.97603	9.6353	6.664	0.32852	4.9189	9.691	9.1278	6.9356	8.566	3.1033	3.6782	6.1056	3.9964	4.1513	5.2837	6.1929	8.8475	3.8121	1.2472	5.7244	9.9898	2.1069	4.9068	7.0921	-1.7754	11.588	-1.7648	3.1087	2.8174	1.4069	12.874	-2.6647	7.1387	4.6309	11.21	9.3244	0.19982	4.2099	2.4621
-1.3764	7.8296	1.1637	11.611	0.82113	4.3406	0.94636	11.892	7.6212	4.1542	4.6817	5.4621	11.48	13.838	8.4745	8.4993	9.1599	7.1228	4.1799	6.4858	5.152	5.4525	9.1819	11.981	8.3887	0.23384	10.07	4.1621	1.2849	3.2817	5.8253	11.75	4.4186	6.3247	3.9129	8.1798	1.9793	1.9565	2.2899	7.8347	4.1118	3.9751	3.1328	6.1851	11.259	6.8888	5.3212	1.8053	-0.80393	5.5997
-27.395	-26.471	-21.769	-32.185	-19.693	-25.323	-26.868	-21.139	-22.631	-18.213	-19.438	-23.07	-16.946	-22.198	-25.783	-17.557	-25.436	-31.556	-17.877	-22.264	-25.326	-22.725	-18.335	-17.334	-21.396	-17.083	-20.2	-19.167	-18.878	-21.333	-19.759	-21.997	-18.887	-29.263	-22.661	-24.396	-30.687	-27.286	-21.868	-18.491	-27.604	-24.075	-17.798	-13.503	-20.135	-23.313	-23.778	-28.458	-22.85	-19.551
-15.177	-17.095	-10.354	-11.682	-14.927	-18.078	-13.335	-8.0641	-21.793	-12.403	-20.985	-20.605	-13.183	-15.997	-13.28	-11.406	-17.268	-12.38	-8.8949	-15.32	-9.148	-13.074	-16.992	-16.614	-14.265	-10.03	-19.538	-11.26	-16.758	-11.281	-14.137	-14.562	-9.8997	-4.2745	-9.2529	-17.796	-21.267	-17.231	-18.815	-13.173	-14.132	-10.438	-12.877	-17.625	-14.949	-13.843	-10.032	-13.71	-12.606	-12.841
-1.1755	-4.2111	-3.799	1.1907	-8.6404	-2.9844	4.8884	-1.9784	0.13584	-6.7142	-0.032397	-1.3342	-5.5908	-2.4841	-2.4666	-7.9545	5.27	-6.8785	-4.9951	0.56519	-5.4015	0.17207	-6.1423	-7.0594	-8.8277	-6.3858	-11.174	-1.3052	-8.1732	-8.3715	3.0554	-7.8711	-1.7899	-6.5569	-6.728	-2.9811	-7.2456	-6.3669	-5.4054	-8.8964	0.67258	-6.3795	-2.9211	-5.6707	-0.040975	-3.0752	-7.0266	-7.5983	0.701	-2.6241
3.842	-4.8538	-7.139	0.16252	-10.381	-0.91107	-2.4321	-0.55154	-6.919	-0.55173	-9.0047	-4.4395	-6.0477	0.22329	-2.789	0.45789	-9.1408	-3.1359	-6.359	0.4654	-3.9674	-6.7832	-0.76225	-1.0408	0.59882	0.013152	-3.3683	-8.0817	-11.341	-1.982	-8.6068	-4.7794	-1.0355	4.6513	-4.9226	-0.33817	-7.2049	-5.0573	-3.2137	-4.128	-3.7804	-6.23	-1.084	-6.9854	-1.4181	-7.3682	-2.2152	-12.724	-2.7789	-0.54179
-6.1118	-27.754	-14.824	-12.733	-15.563	-11.738	-19.062	-16.99	-11.67	-20.309	-10.262	-15.557	-14.931	-7.7421	-9.8764	-13.887	-20.692	-13.925	-13.202	-15.281	-11.969	-19.332	-4.9648	-17.781	-16.148	-14.973	-10.668	-9.9271	-17.419	-15.066	-12.773	-18.134	-10.13	-14.374	-11.813	-6.9606	-17.938	-10.562	-13.475	-10.246	-17.565	-10.187	-15.672	-12.387	-18.306	-14.783	-8.4918	-14.154	-15.616	-16.197
-17.51	-14.595	-13.595	-12.523	-15.017	-16.903	-16.59	-15.16	-13.216	-16.106	-10.709	-13.745	-6.0982	-18.722	-17.969	-11.37	-19.91	-13.508	-11.082	-12.326	-18.693	-15.827	-7.1089	-12.796	-16.631	-13.078	-10.352	-13.751	-10.995	-14.192	-14.955	-17.246	-9.0372	-15.105	-15.113	-23.725	-18.273	-17.886	-4.8079	-14.12	-20.406	-16.826	-15.34	-17.71	-11.546	-16.637	-13.999	-12.605	-19.685	-14.004
-2.0423	2.4555	-0.27393	-2.8987	-10.072	-1.4137	-4.1094	-3.2576	0.73789	-0.93435	-3.0695	-6.3356	-4.9105	-4.1753	-3.5002	-8.0199	-5.4637	3.5284	-7.4794	-2.6375	-1.9317	-3.8999	-3.1324	4.412	2.0521	2.0645	2.6973	-3.4023	-5.7302	-3.4485	-0.45648	-2.4018	3.337	-3.6159	2.5292	-4.0805	1.0845	-4.2001	-8.37	0.22724	0.28716	1.2009	-3.7284	1.2781	-4.9585	-0.4467	-5.2684	-1.9971	3.5635	-3.3444
3.1278	5.0215	7.6743	3.9506	0.45062	3.7268	-0.80622	5.5128	6.3457	-2.0164	-4.0258	1.5477	3.3122	-0.1405	-3.88	4.7261	-0.35476	2.7491	0.3969	-6.9026	0.98438	-1.8915	1.4246	-4.8035	-1.9801	5.7495	10.561	3.5323	5.443	8.8065	1.3789	-1.2272	-3.7621	0.67812	-5.806	-0.085843	5.0576	0.074342	-5.6751	-1.1548	-1.2616	4.3972	2.025	1.6896	-4.688	0.61263	-2.6675	1.5175	-3.024	2.16
-13.845	-14.416	-8.2775	-9.8092	-9.3224	-11.846	-15.48	-13.706	-12.242	-18.298	-7.1342	-12.359	-9.9552	-3.1816	-11.093	-10.001	-13.582	-12.972	-12.067	-11.3	-10.454	-13.091	-8.9505	-8.7583	-12.697	-8.0825	-15.55	-14.231	-7.8024	-11.205	-5.5929	-11.75	-14	-8.6555	-14.663	-18.643	-11.367	-11.065	-6.986	-17.823	-10.9	-10.716	-10.922	-9.9136	-7.8171	-11.537	-9.8012	-6.4993	-13.084	-9.2107
-4.5604	-3.9626	-5.3039	-3.5431	-3.4716	-8.8784	-4.9745	-7.2379	1.4626	-3.4061	-3.9371	-6.2966	-5.788	-3.63	-2.7228	-0.54518	-7.5703	-2.9356	-2.3922	-0.40341	-6.7978	-8.385	0.52671	-2.8982	-1.564	-6.5374	-3.7017	-6.7333	-1.4388	-8.6857	-2.8957	-5.1694	-8.9469	-5.5798	1.0274	-6.3284	-9.3845	-6.3908	-7.091	3.6719	-8.3737	-6.0597	-5.2207	-4.9898	-10.002	-3.0255	-3.7454	-12.773	-0.052688	-2.8999
-13.492	-10.431	-8.3662	-3.742	-13.018	-15.403	-12.758	-7.0455	-7.3717	-1.7288	-3.7459	-10.794	-12.446	-15.302	-12.883	-6.2585	-9.1005	-10.256	-9.9733	-14.553	-12.262	-14.743	-9.4948	-13.462	-10.566	-11.881	-5.4123	-10.794	-8.1126	-13.298	-12.13	-3.6882	-7.0028	-12.798	-10.048	-14.397	-5.986	-8.1827	-13.861	-17.895	-7.9953	-14.366	-7.9204	-11.382	-20.558	-11.301	-5.5557	-13.319	0.30553	-17.382
-13.011	-17.249	-16.454	-16.011	-20.083	-5.1661	-14.447	-17.412	-16.966	-8.4151	-16.06	-8.0171	-8.6772	-11.889	-8.7199	-16.887	-18.434	-10.894	-17.076	-12.919	-9.9107	-16.45	-13.37	-12.798	-16.678	-12.484	-10.271	-11.357	-15.828	-12.227	-21.36	-8.6413	-5.8883	-12.792	-16.05	-15.234	-22.824	-7.0594	-7.7119	-12.906	-16.133	-9.2747	-18.187	-12.122	-16.468	-8.549	-10.017	-21.808	-10.338	-11.555
-9.7472	-2.7101	-5.3349	-8.7495	-8.0049	-8.9311	-7.5077	-7.9708	-2.8334	-0.55667	-4.6797	-5.0055	-2.5096	-7.8724	-14.422	-4.6911	-11.58	-9.233	-9.372	-2.5972	-9.3476	-7.5594	-7.7875	-10.605	-4.3254	-6.8413	-5.8965	-6.9972	-4.1176	-8.7585	-12.009	-9.5081	-8.187	-5.7621	-11.064	-16.683	-15.898	-3.4471	-6.7542	-13.221	-6.3157	-5.6451	-12.237	-4.4189	-7.6256	-4.5504	-11.801	-7.5635	-6.1026	-2.4997
3.7846	13.389	9.9891	7.0021	12.76	8.4293	2.7052	8.2356	4.724	11.007	4.6199	8.103	4.4811	6.7888	3.0436	9.5522	8.5697	5.5014	3.2927	4.0944	2.0915	9.8577	5.5299	2.8657	2.8813	7.2531	9.4518	2.4152	12.881	4.5831	6.4044	4.3371	0.71051	3.0437	11.575	-2.6203	5.4923	4.687	8.4141	4.8975	7.2895	2.8628	11.705	8.9624	7.0532	7.4703	12.075	12.97	4.7592	0.65737
-8.8093	-7.8505	-1.9569	-3.407	4.3282	-4.2902	6.0935	0.96525	-3.6383	-5.268	-0.69809	-5.3925	1.0365	1.1895	-0.61536	-4.9048	-2.1559	-6.7548	-2.425	-5.0719	1.6605	-1.0015	-4.8865	-2.451	-0.82657	-6.5917	-5.1545	-4.662	-7.3997	-3.8928	-3.0514	-9.4972	-4.7943	-4.4229	-1.9296	-0.74632	-4.0726	-5.791	-4.3413	0.95085	1.1257	-3.9611	1.7784	-5.8307	-2.4105	-2.5898	-5.5949	-8.92	-6.4013	2.9064
-22.833	-20.708	-22.506	-28.091	-21.704	-20.653	-19.141	-26.072	-27.586	-11.796	-22.174	-14.497	-21.962	-23.107	-26.164	-19.473	-17.284	-25.315	-16.352	-17.878	-19.27	-21.522	-20.3	-24.95	-26.312	-18.593	-19.213	-25.038	-17.209	-22.029	-21.998	-20.665	-16.543	-18.536	-14.051	-25.772	-16.613	-18.76	-22.747	-20.435	-24.332	-22.374	-27.274	-26.287	-21.748	-20.666	-22.978	-17.137	-11.496	-25.699
-5.5708	-3.2558	0.9084	-2.043	-1.9976	-2.3843	-6.2474	-9.9692	4.2624	-13.385	3.0919	-0.32322	-4.9342	1.5272	-0.46524	-1.1487	-4.4842	-1.7837	-6.8936	-3.0466	-9.36	0.982	-4.4228	-9.9463	-4.8732	-6.1057	-8.3684	-4.5276	-4.9021	-2.6843	-5.227	-9.519	-10.026	-5.1704	-5.8886	-0.60822	-10.802	-3.8117	-1.1448	-0.73009	-6.825	-0.68156	-8.3125	-3.272	-4.7707	-7.8709	-4.9824	-1.8094	-1.5342	-0.9782
3.2912	-5.2979	1.6098	-0.054892	3.6801	-0.31608	-0.38627	2.516	0.0039067	-1.6673	1.3957	-2.8247	2.2435	-0.23974	-0.649	-6.1566	-7.4331	-6.938	-1.6961	1.8252	-1.5139	0.60268	-2.3372	0.08264	0.98026	4.6147	-1.0103	-4.8885	10.699	-4.7627	-1.347	2.2557	-2.0594	0.66603	-4.9994	4.1513	-0.64029	1.5147	2.7821	-3.5499	0.60412	-0.36657	1.2379	-0.68041	-3.7177	-3.1515	-3.7342	-1.8621	-3.3814	0.05989
7.7282	9.0167	3.133	-1.5483	2.9966	8.5365	1.0523	1.2827	7.0116	5.4686	4.4779	8.6389	4.8333	3.0688	7.6817	4.0698	9.0943	3.3935	6.9542	-3.7887	3.4984	3.0476	9.4649	-1.4562	0.22975	0.672	1.6105	2.4552	3.3538	3.5334	-0.9304	6.5392	6.2165	0.58278	6.2678	7.6992	3.4351	7.9379	9.7173	10.658	0.13012	7.6464	4.5561	5.4004	0.54146	1.1406	-0.50087	4.4048	3.9721	-0.99439
-2.6499	-6.5777	-0.89828	-4.8573	-1.3756	-0.95771	-4.1208	2.5649	-5.2508	-1.0158	-4.9893	-4.3812	-0.70984	4.7698	-5.0676	2.6264	-9.0904	-12.704	-0.53529	-4.7789	-1.1638	-3.6345	-4.5541	-1.2358	-1.7197	-4.7039	0.47724	-9.6764	1.8285	1.5446	2.2039	-3.7409	-4.0679	-5.6167	-5.2554	-3.0768	2.081	3.7909	-7.2456	-4.001	1.6313	-7.2345	2.2583	-6.0234	-3.0058	-3.1991	-4.3819	-0.48779	-4.2202	3.7082
-10.944	-6.7392	-14.998	-5.1235	-12.005	-8.1526	-11.208	-6.3593	-6.6607	-10.977	-8.6739	-15.195	-8.9592	-8.7954	-10.73	-7.8359	-15.404	-9.841	-10.485	-8.0648	-13.002	-11.897	-8.0449	-9.0914	-8.4025	-5.7008	-14.225	-10.345	-7.9388	-10.882	-13.378	-10.725	-10.419	-9.443	-16.231	-11.97	-16.576	-8.2905	-7.0115	-10.939	-13.386	-6.6538	-15.417	-9.4802	-9.2804	-10.629	-8.3464	-7.5126	-16.711	-9.3394
-1.2454	-4.4456	-2.2202	-0.54013	-8.0096	-5.2805	-0.20568	-4.2181	1.0556	-4.9786	2.9186	-3.062	0.70556	1.9189	0.29907	-3.5694	-2.8593	1.1321	1.6492	-4.7778	-1.9148	-2.05	0.75037	-3.7274	0.85294	-10.058	-4.0448	0.61245	-1.2564	-1.8398	-3.6805	-4.5415	-1.4143	0.41048	-3.4012	-3.0736	-4.2772	-5.5878	1.5601	-0.40146	-0.97597	0.083587	-5.1695	0.75438	-4.7892	-3.3868	-2.8235	-7.7198	-3.0613	-1.2789
-0.078831	1.8321	0.14766	3.7487	0.43402	-2.6412	0.75475	-3.9777	3.2993	-1.8874	-0.36711	-4.2526	-3.8913	-0.78571	-2.0599	-5.7261	-3.8107	2.3774	-6.4539	-0.69563	-0.22799	-0.72777	0.032106	-3.8183	4.6425	-2.7641	-3.2972	-0.097438	-0.20816	0.36969	-4.0946	0.39463	-2.8017	-7.7322	-2.0471	0.062104	-4.2195	2.9001	-5.4508	4.2524	-4.2041	-0.48828	-5.5829	-3.5225	-3.2716	6.1666	-4.4351	-0.75503	-0.27659	-5.4623
-0.18105	0.30076	3.1105	5.6728	-3.4472	0.54094	-1.5092	-2.3821	-8.6594	3.1913	-2.1832	-2.6039	-1.4077	3.0063	3.4892	-0.18283	-0.21058	1.4679	6.09	-9.4225	-3.7582	-3.5092	-0.39647	-2.7345	5.684	-1.0746	-2.1865	1.0904	-0.80899	3.2022	2.0353	-2.6986	3.7062	5.0013	-2.6594	-1.7849	-4.7761	0.40438	7.4487	-5.2937	2.7876	-3.6658	-1.7672	-1.7731	-10.859	1.9182	-0.75887	-4.2266	-6.5247	-0.51167
-13.036	-15.601	-18.741	-11.389	-11.07	-11.646	-8.4634	-12.745	-14.592	-8.7217	-13.558	-18.219	-19.758	-20.431	-17.384	-11.66	-18.615	-14.132	-11.567	-13.825	-2.0923	-14.819	-12.656	-14.76	-13.048	-10.853	-18.902	-17.173	-18.052	-12.356	-12.637	-15.925	-13.307	-4.4286	-11.296	-13.301	-17.427	-14.749	-9.9694	-14.559	-14.44	-16.905	-13.608	-15.597	-8.3818	-14.843	-10.964	-16.711	-13.258	-7.804
-10.902	-17.774	-18.247	-14.858	-13.741	-7.3315	-9.3631	-14.603	-12.008	-17.473	-15.322	-5.9788	-14.104	-14.721	-19.497	-20.487	-21.757	-13.872	-12.311	-9.9519	-13.873	-10.755	-3.924	-10.685	-15.473	-8.2207	-10.764	-10.976	-11.485	-9.0146	-4.2837	-17.097	-13.4	-13.875	-12.792	-14.282	-11.372	-18.064	-16.325	-17.426	-19.827	-8.0978	-10.27	-9.6277	-17.265	-14.206	-7.2655	-15.465	-12.062	-11.626
-9.512	-13.312	-7.0493	-13.802	-3.8946	-1.6177	-10.044	-4.7224	-4.52	-10.545	-12.213	-11.69	-17.976	-9.436	-3.8761	-9.8098	-7.1679	-10.492	-11.115	-10.673	-8.3843	-7.5803	-10.951	-9.2124	-5.2501	-8.2772	-9.8935	-15.311	-8.8516	-2.9971	-9.0188	-2.5108	-12.889	-11.955	-11.594	-8.5053	-9.4571	-14.564	-4.8862	-11.814	-14.798	-11.891	-1.7899	-9.4737	-6.8781	-10.264	-4.2779	-11.121	-12.163	-9.7752
-15.991	-12.313	-7.4703	-14.043	-10.586	-17.89	-10.921	-7.4606	-13.644	-10.971	-12.298	-11.2	-10.222	-6.5845	-14.547	-8.5783	-11.173	-13.727	-4.9225	-16.353	-14.115	-8.3102	-15.056	-13.934	-7.2935	-15.393	-16.907	-11.158	-10.419	-20.299	-10.488	-10.306	-7.2262	-12.127	-13.028	-12.395	-8.5942	-10.64	-13.651	-8.3621	-16.823	-12.044	-8.6063	-14.245	-18.475	-14.909	-10.413	-12.238	-7.4049	-13.64
0.61582	-1.3263	-1.9982	-4.2556	3.1119	4.0096	0.97326	-1.296	-1.6423	-2.2102	-7.5452	0.30163	-3.4028	-6.4908	3.844	-5.5997	-4.6183	2.2159	-4.4661	-5.0077	-0.30199	-6.9161	-6.0897	-1.4508	-1.5268	-3.4291	-4.3352	-1.8575	-1.9172	-1.1731	-0.63852	-0.38575	-0.92561	-0.98853	-2.0316	4.9678	-2.1114	4.2997	-0.090718	-2.4007	3.6804	-3.4822	-6.3571	-2.3332	-3.0769	0.48487	-5.3414	-2.8698	0.15324	-1.4094
7.8662	5.1418	12.735	1.5422	2.7994	7.1971	7.9931	1.0893	2.5079	7.7272	11.406	8.7418	3.9096	1.0911	8.9039	6.6261	9.2564	5.5854	9.7055	-1.4509	12.953	3.0311	1.2872	5.933	1.6812	6.5884	3.2374	9.9693	6.1407	6.7478	14.97	5.3834	1.9677	6.2996	2.4745	8.1842	1.5185	5.8799	0.080796	0.1316	8.706	6.481	4.9284	11.391	-1.2088	8.534	3.3387	7.1122	6.5958	4.6961
-3.2195	-2.1092	-6.7544	-9.7389	-6.4706	-6.9789	-4.7319	-7.5908	-7.3671	-8.1056	-10.402	1.0576	-8.0922	-7.6845	-1.7242	-5.3479	-8.3573	-11.653	-2.296	-5.8051	-5.7232	-3.1788	-15.801	-0.48681	-8.5835	-7.9148	-4.0488	-4.2598	-8.3864	-7.8875	-11.776	-10.823	-3.9867	-8.5351	-8.9453	-5.1608	-5.0279	-5.9362	-7.3627	-6.815	-8.6393	-5.1652	-5.2836	-4.7189	-9.643	-3.4719	-6.0187	-9.027	-8.2176	-1.8108
-10.226	-9.5424	-10.107	-10.474	-16.546	-13.771	-19.015	-12.952	-10.147	-11.405	-10.887	-8.1009	-7.8733	-13.499	-7.1557	-11.998	-19.356	-17.258	-5.2748	-16.974	-5.4005	-7.5628	-11.534	-15.977	-14.655	-9.458	-4.6472	-8.9283	-14.695	-11.923	-11.931	-12.909	-7.9742	-10.042	-9.7241	-9.7426	-12.119	-11.883	-10.405	-8.3141	-12.278	-13.96	-11.728	-11.452	-4.7936	-9.7416	-16.932	-9.2222	-18.441	-9.3444
-13.008	-6.2508	-13.741	-6.9184	-5.7827	-4.9168	-11.068	-7.7141	-7.7919	-12.331	-6.0869	-16.954	-13.178	-6.6374	-6.6936	-11.7	-10.221	-18.832	-7.8408	-14.112	-11.277	-8.3966	-6.9537	-11.776	-16.846	-8.5781	-7.5025	-5.1369	-11.826	-6.4544	-7.5986	-9.5662	-2.8003	-9.6228	-12.006	-8.256	-19.26	-8.2964	-10.902	-1.8076	-10.187	-9.4505	-4.7047	-11.846	-7.4169	-3.9734	-14.179	-5.0693	-7.0168	-7.2472
-24.583	-25.402	-30.4	-26.321	-23.666	-22.804	-17.016	-17.468	-19.21	-30.614	-14.47	-20.195	-17.707	-22.016	-26.757	-22.878	-20.622	-27.125	-24.883	-27.673	-29.017	-23.977	-20.551	-22.697	-19.117	-24.946	-17.376	-19.71	-24.673	-25.753	-21.282	-19.905	-17.209	-23.991	-24.599	-20.643	-28.753	-27.396	-23.238	-26.497	-29.072	-26.528	-17.108	-25.98	-23.794	-22.999	-20.002	-22.311	-25.308	-32.018
-0.99563	-5.4027	1.4984	3.9858	-0.24325	-1.8981	-1.2252	-5.59	1.8156	-0.83064	1.0882	-5.3414	-0.028084	-1.2237	0.18614	0.48062	-0.50215	-5.5444	-2.5061	-4.5591	-3.7205	-0.94399	3.3527	-0.21851	1.3736	1.6041	-6.5614	2.5381	1.1619	-1.528	-5.9307	-0.96156	-4.4371	-0.48539	-1.6155	-1.8617	-4.4097	0.59388	2.2729	-1.8813	1.7833	-3.3161	-0.61754	1.9004	2.3173	-1.9904	-7.5014	1.4665	-5.7172	5.0149
-7.0577	-1.9591	-3.4521	-4.7409	-4.3381	-11.323	-7.5641	-14.05	-11.504	-4.582	-3.8812	-4.195	-10.461	-10.002	-0.40556	-7.3064	-12.091	-2.9924	-3.6846	-5.2062	-8.7966	-4.2224	-7.368	-7.0067	-9.3342	0.80493	-4.482	-8.977	-6.0418	-7.0314	-1.4481	-8.8141	-2.1915	-0.97197	-4.7461	-6.6764	-3.5765	-12.536	-3.5161	-2.6369	-4.7147	-1.2119	0.62829	-10.359	-0.29727	-11.271	-8.9713	-5.1327	-9.0565	-9.0826
-6.7226	-1.0542	-0.52999	-3.4373	-2.125	-3.3278	-5.4985	-6.9276	-7.8155	-0.86384	-7.8602	-2.064	-10.526	-6.9772	-4.9925	-8.7289	-12.137	-8.2935	-4.4693	-4.5536	-5.3742	-4.2005	-4.7184	-1.5967	-5.4661	-3.4774	-2.7479	-4.4053	-9.2392	-4.5334	-8.1214	-8.4154	-11.583	-5.9303	0.14301	-6.6855	-3.656	-8.2787	-4.5743	-8.4988	-8.0063	-12.033	-9.7642	-8.9267	-7.8788	-0.82157	-5.7955	-5.29	-4.1533	-8.1945
-4.3291	-8.0051	-1.2228	-2.9072	-7.4536	-0.28896	1.1314	-8.0819	-1.2272	-4.818	-5.7662	-5.0683	-4.1093	-8.2653	0.19134	-10.28	-8.5437	-0.98996	-10.234	-7.0852	-1.8309	0.29741	-1.9714	-4.9588	-5.3739	-1.5094	-8.0349	-2.9308	-5.9199	-7.2703	-15.946	-7.9673	-6.6164	-10.824	4.0311	-1.6122	-7.2675	-4.5254	-0.042685	-3.5295	-2.0151	-1.5934	-6.1038	-6.1957	-1.229	0.61383	-5.2927	-2.9641	-6.6447	-4.7057
-1.8533	0.95669	0.43606	0.72015	-5.1604	-1.7729	1.7102	3.4475	5.3216	-1.93	-0.73775	3.728	0.96854	-1.0162	-0.045471	-0.72875	3.0562	0.036732	0.41039	-7.864	1.1238	5.348	0.58221	2.456	0.5343	-3.9554	0.51166	3.0996	-2.6622	-3.6224	2.6777	0.19621	0.41581	-3.7073	-2.2342	0.29501	-1.3316	5.3408	3.1743	-4.0289	0.2836	-5.0519	-1.3402	0.81452	-0.60063	-0.82073	1.7409	-1.838	-7.1797	4.3187
-27.798	-15.595	-24.805	-24.184	-19.873	-24.757	-24.535	-20.851	-21.438	-20.467	-20.729	-24.672	-19.236	-23.188	-24.201	-24.636	-21.425	-30.361	-21.772	-19.324	-20.617	-24.934	-21.451	-26.797	-24.634	-21.233	-24.045	-23.251	-27.281	-25.905	-21.712	-24.999	-20.873	-20.41	-20.166	-28.398	-22.554	-25.063	-26.35	-23.6	-22.499	-25.972	-23.275	-25.457	-22.942	-20.04	-22.252	-20.59	-18.721	-15.222
-17.315	-30.037	-25.338	-19.897	-21.249	-19.185	-20.055	-20.105	-22.356	-23.929	-20.804	-15.29	-22.531	-21.963	-26.345	-17.021	-23.182	-20.999	-25.642	-20.538	-19.121	-26.12	-24.41	-19.17	-24.127	-27.212	-20.015	-25.622	-19.348	-19.902	-26.073	-22.216	-25.871	-25.995	-23.907	-21.162	-22.863	-21.049	-23.573	-25.617	-22.647	-22.59	-22.136	-25.37	-23.767	-23.44	-20.415	-25.749	-23.454	-20.911
-13.049	-9.8777	-12.23	-9.7215	-13.094	-8.6653	-8.4692	-17.074	-18.886	-12.568	-11.628	-9.1396	-9.7868	-10.846	-13.143	-14.002	-12.782	-9.7627	-16.058	-13.409	-14.768	-8.368	-17.138	-12.139	-14.121	-13.494	-12.975	-12.691	-10.44	-15.316	-6.7198	-15.32	-4.3304	-14.141	-15.731	-11.559	-13.575	-13.766	-12.393	-17.608	-8.6257	-7.9471	-12.115	-17.545	-13.79	-14.212	-16.489	-8.8406	-9.9268	-16.134
2.7355	-3.3039	-0.19162	2.763	3.7296	-0.09003	0.54594	1.3745	0.2299	1.9386	-1.3863	-1.4335	1.1263	1.1258	0.79349	-6.3624	4.8839	-1.1563	-2.5627	2.4992	-1.1097	-1.5213	5.1105	-6.1391	2.2787	0.98162	-2.4121	-0.19561	5.67	6.684	-1.7709	2.7852	-6.8745	-1.1223	8.6241	-2.0729	-0.86005	-0.95849	-1.7237	1.1309	-2.525	-1.6768	5.2292	-11.739	-3.6875	-0.89912	7.0832	3.5111	-3.2494	1.8986
-15.465	-16.905	-11.191	-17.393	-12.956	-23.907	-10.979	-17.673	-14.661	-14.718	-11.233	-15.68	-12.721	-16.534	-11.124	-9.2941	-18.576	-8.7245	-13.937	-10.452	-12.409	-11.202	-19.136	-13.76	-14.053	-16.324	-14.16	-13.581	-15.663	-18.188	-8.4251	-13.467	-11.741	-10.671	-9.5983	-14.585	-13.51	-10.645	-13.356	-10.076	-13.165	-15.956	-16.612	-14.978	-16.858	-16.567	-12.856	-16.169	-8.6293	-12.749
-1.8305	-3.6117	-3.2036	-0.88638	-0.689	-0.87579	-0.51344	-2.778	-0.11388	-7.4094	2.6367	-1.3571	-8.66	-3.03	-0.16822	-2.2366	-8.5548	-3.6126	-4.7648	-0.13564	-5.2299	2.2649	-1.3646	-4.4356	-4.5119	-3.7018	-3.1848	-0.020899	1.482	-7.0819	-3.9979	1.8606	-4.5956	-6.8439	-3.4333	-3.2251	-3.6643	-1.7426	-12.191	-8.0307	-4.581	-6.1545	-3.2075	-4.3285	-1.541	-4.4596	-12.526	-0.50557	-8.2845	-8.2291
-7.5306	-2.2222	-2.4349	-4.5195	-0.923	4.9915	0.097206	-2.1617	-0.50435	-2.3167	-7.0028	-4.1884	0.46934	-3.6347	-2.8946	2.7976	-0.40992	-5.7569	0.27438	4.4556	11.079	-1.2984	-3.9572	-1.6973	-0.2623	0.62485	-0.20027	-1.0667	-2.8393	-1.2105	-8.3367	1.4863	-6.0885	-3.7907	-7.0094	-0.21605	-2.7871	2.5827	-0.052573	0.93678	-6.4717	-3.1049	-7.0111	2.4159	3.9074	-6.6795	-6.501	-3.2235	3.7529	-3.539
1.541	1.4542	3.6713	-3.488	-1.1937	-0.066018	-3.3681	0.6967	2.5348	-8.9366	3.1922	0.96318	3.5576	1.5075	-3.8637	-1.5853	-3.5967	-2.7703	3.6846	1.6228	-1.5201	5.1972	-3.9185	2.4439	-2.6123	-3.3147	0.4929	-2.881	-8.8999	0.68719	2.8962	-3.1298	0.33476	-6.3026	0.8012	-5.7674	2.163	0.65162	-6.1685	-5.0693	-1.797	-5.6427	-7.5198	-3.2833	1.6085	-2.1528	-3.2264	1.9208	-3.873	-3.1309
6.3422	5.8275	-0.38618	-0.48272	2.4413	7.704	10.708	-0.22674	7.7045	0.1476	1.7838	2.8334	1.5874	2.5732	8.2395	6.3938	1.8884	8.6778	4.3471	4.0129	4.3452	9.4882	4.3224	13.51	3.6188	7.5337	5.3528	7.2871	2.2398	4.6113	0.81918	7.6901	3.9823	1.2335	5.643	2.2637	7.2855	1.1282	4.0594	1.8288	6.6944	4.2824	8.9024	8.5434	3.0246	5.0393	5.5706	0.19157	2.4228	2.8852
-2.3557	5.4573	5.6318	-1.2823	-3.777	-6.3928	-3.333	6.6612	3.6928	1.255	-1.6477	-3.5515	3.2755	0.61451	-1.0071	-0.97404	-3.2762	-1.2767	-5.4434	-6.7925	0.81249	-2.2293	-1.3453	2.259	3.0265	-0.78343	5.4332	2.8483	1.6716	-0.69459	-10.447	-0.96661	-2.0716	5.1483	4.7248	-1.794	0.6225	1.0267	-1.6684	4.5849	-3.595	6.1657	-3.1414	-2.8231	-1.826	1.3915	-7.4802	-2.1447	-4.0518	-1.1187
-4.2064	-6.6338	-3.4634	-3.8053	-0.43663	-1.4278	-1.9215	0.65575	-7.652	-4.2116	-5.4503	-4.2871	-2.194	0.21348	-5.7966	-0.62869	-2.9443	-4.9046	0.48198	-2.8666	0.2377	-1.404	-5.2411	1.4244	-0.41957	-0.86023	-6.9526	-6.5626	-6.8622	-3.8192	-2.0574	-4.9705	-10.92	2.1224	-5.8285	-0.53163	-4.7379	-10.32	-2.3876	-2.5535	-1.8228	-0.34395	2.3079	-4.4235	-2.4402	-4.3858	-4.5166	-1.3293	-5.7697	1.597
-1.0598	-0.7904	-0.087505	-1.2448	-0.43035	0.33816	-5.2377	-7.538	-0.68685	-3.0788	2.4645	-4.852	-0.82313	-4.8593	-4.7885	4.335	2.2976	-12.812	-4.1561	5.7495	3.5173	-3.2679	-1.3541	-5.3993	-1.9183	2.6565	-2.9559	-3.954	-1.1818	3.8147	-8.2307	-0.59992	-2.1114	0.61229	0.9627	1.0651	7.8117	-0.019999	5.7265	2.858	-1.0549	-3.3228	-1.9492	0.38861	-1.4332	-3.1589	-3.5746	-4.4284	-2.6782	3.7187
1.1112	2.5435	-1.5118	-2.8429	3.1634	3.6452	2.9782	1.3318	2.6731	5.4949	-2.9324	-0.80923	2.5867	4.6684	1.9531	1.6895	4.8292	1.7956	4.8478	-3.0994	-0.26686	0.67339	0.3245	0.30319	-1.8839	-2.4274	-0.28616	8.5717	5.139	1.2208	2.2487	2.6898	-1.0461	6.4422	-1.4474	4.6193	-1.4298	0.61389	1.7111	2.0311	4.9575	4.9136	1.2464	-4.4886	2.9857	5.3159	-2.0673	0.40494	-2.4077	2.4571
-5.9895	-7.3088	-7.5307	-10.419	-2.4128	-13.615	-12.632	-5.3835	-12.179	-14.219	-10.789	-6.4765	-13.821	-12.002	-6.1597	-12.416	-7.5929	-15.506	-8.8293	-17.27	-7.8607	-9.7703	-8.7728	-6.1984	-7.2271	-14.596	-6.2931	-10.381	-13.461	-2.3726	-11.541	-6.0971	-11.565	-10.831	-13.326	-11.225	-11.75	-8.3142	-10.133	-7.198	-7.7856	-8.9329	-6.1468	-13.289	-18.553	-6.9425	-15.463	-8.4639	-12.345	-7.5274
-13.248	-13.687	-12.823	-10.539	-12.394	-16.23	-6.4315	-13.77	-10.205	-13.436	-16.324	-10.61	-10.798	-13.186	-16.433	-16.099	-12.893	-13.18	-14.792	-17.902	-10.78	-14.598	-10.259	-14.24	-11.546	-19.637	-13.609	-16.198	-14.773	-10.62	-13.055	-11.272	-13.552	-10.849	-9.0663	-17.965	-12.246	-10.149	-16.685	-12.458	-17.635	-11.995	-9.9443	-15.385	-14.49	-7.0121	-16.139	-13.128	-13.155	-14.182
-3.6248	-11.788	-5.3128	-4.8486	-5.1688	-10.265	-9.0668	-7.847	-7.0409	-0.22048	-5.1444	-4.8742	-0.30001	-12.025	-5.5986	-1.9375	-9.2951	-4.8481	-4.7937	-10.083	-6.446	-6.4388	-3.3883	-4.2469	3.7022	-4.2418	-1.927	-6.7839	-4.1604	-9.7174	-3.0478	-3.5482	-8.8688	-7.0816	-7.6824	-6.5898	-5.6129	-3.2542	-4.7744	-6.782	-6.4463	-4.7222	-6.1851	-8.2334	-8.8799	-9.7889	-6.1794	-5.974	-7.5367	-7.391
-0.71917	0.48313	0.91939	-8.3194	-2.196	-0.33507	-1.1803	-7.8893	-4.1587	-1.2566	1.0295	3.4349	1.0874	0.65561	-7.3112	1.4371	7.4856	0.96075	-0.53867	1.2641	-0.68151	-6.4241	2.7382	-0.41879	-0.9313	3.5067	0.72376	4.726	-1.9729	-0.93064	-4.124	-5.2701	-2.1972	-3.2701	-4.8326	-2.3514	3.402	-4.1249	-4.6182	-0.92895	-2.1807	3.9482	4.0797	-3.0563	6.1809	-6.012	-2.5651	-5.0499	1.4324	-0.21292
-10.061	-7.3848	-5.229	-0.79439	-9.0698	-13.822	-7.1575	-5.809	-10.956	-9.938	-10.03	-10.127	-10.149	-7.266	-11.172	-10.127	-6.1173	-2.8453	-6.9982	-5.848	-11.905	-6.916	-3.9031	2.8759	-4.5117	-3.9575	-10.18	-7.569	-9.7541	-3.044	-0.87269	-11.364	-1.569	-8.2647	-2.7081	-6.5874	-5.1313	-7.4641	-0.029828	-9.8077	-3.6679	-7.1069	-4.7446	-7.5608	-8.2782	-8.0664	-10.409	-11.668	-6.7093	-4.0803
7.5879	11.912	6.3966	8.8317	7.3908	16.879	12.372	13.179	7.4901	5.2267	8.3957	15.637	9.1348	5.6221	14.525	11.087	10.741	8.6714	11.436	10.717	18.058	13.823	8.3772	12.556	13.61	11.229	8.7602	10.799	12.722	8.0305	9.6846	7.1184	15.678	7.7751	5.1711	9.3258	7.3138	9.1804	4.9378	9.2638	10.695	15.013	5.2323	10.974	7.682	8.8654	3.393	15.537	10.916	7.4997
0.41405	-3.949	-6.3757	-1.0869	-0.031847	-0.16859	-8.2201	-8.4183	-10.01	-3.3304	2.7634	-1.2488	-5.3734	-8.7561	-2.3186	-10.079	-3.8128	4.3095	-2.8608	-3.2938	-5.5473	-5.8766	-9.205	-2.2995	1.8661	0.34297	-1.8621	3.1726	-5.4879	-5.83	-4.3748	-8.8841	-0.71703	-2.1808	-0.30656	-6.7796	-4.3704	-0.29434	1.6213	-11.763	-4.9831	-8.4336	-1.8858	-7.5627	-5.8826	-4.38	0.71681	1.0235	-0.29344	-0.60598
-7.1288	-4.6964	-7.8139	-8.6754	-3.2339	-8.1864	-3.5888	-5.2732	-1.273	-4.4669	-4.2496	-5.6336	-6.4392	-6.8228	-5.6495	-0.47043	-6.1811	-8.4564	-3.1504	-7.962	-4.478	-7.6177	-2.0318	-6.5831	-7.3257	-3.4265	-2.2778	-2.1814	-6.6337	-4.3602	-3.4509	-11.84	-0.65351	-10.284	0.63925	1.1813	-6.5309	-6.487	-7.6938	-3.7856	-6.8949	-5.2828	-1.5567	-3.4639	-8.1192	-6.3553	-4.4638	-12.034	-4.8249	-5.7355
-3.1759	-0.21823	8.1789	1.295	2.7363	1.9924	-3.5988	2.6028	-4.8421	-5.1658	-8.6569	-3.1106	0.97507	-6.174	-4.0945	-2.6881	-2.1827	-6.5017	-2.8609	-11.577	2.3052	0.4462	3.4387	-0.24156	1.4248	3.3415	-2.0534	6.4736	-4.4744	2.5278	-0.1107	-4.905	-4.3601	-5.0001	-0.62123	-5.3151	-1.2422	2.6737	-1.9616	-0.19622	-4.8623	-3.822	-4.7879	-2.3906	-4.6814	-6.3522	1.5697	3.3258	-3.5141	2.2726
-2.1048	0.24765	-2.271	-6.3846	6.6274	1.43	-1.5355	-3.4507	4.4595	-2.6464	7.2893	1.6707	-0.41456	2.0774	6.128	0.4476	-6.8474	1.5717	1.1183	-0.65968	-1.7975	3.4419	-1.4785	3.6487	-0.92182	5.8449	-6.1219	4.914	4.772	-4.9241	3.0346	-0.57511	-2.4673	1.1884	0.98302	3.5643	-4.5711	4.7564	3.545	-3.7728	0.93803	-5.1105	0.0091796	-3.9315	-5.8406	1.3413	1.9867	1.5366	2.0536	-0.86844
-2.5074	-5.0833	-4.5117	-0.42072	-2.9334	-5.4684	-5.572	0.30817	-3.2479	-4.387	-2.8328	-0.68299	-5.0708	1.9536	-4.263	-1.037	-0.67001	-7.0485	-2.0913	-7.0482	-2.2441	-3.6253	-3.3213	-4.6809	-14.779	-9.7848	-4.4525	-7.4379	3.1647	-7.6718	-2.6987	-3.501	-1.8921	-3.7453	4.984	-7.6906	-7.5368	-4.4328	-3.387	-5.3779	1.4657	1.2927	-4.1149	-5.5345	-3.2186	-4.5745	-1.715	5.221	-5.3265	-2.0473
5.0576	-5.3296	5.1518	0.47888	4.2485	3.9793	-2.8726	1.1091	0.35093	-1.7175	1.9415	-1.844	-1.0312	-1.4383	2.2725	4.6254	-0.99348	3.8783	2.2407	-0.74658	3.4368	-2.4306	2.19	4.8252	0.01452	5.922	-2.9501	2.4551	-3.0591	1.1371	2.8146	1.4053	1.1773	-2.3535	4.251	2.0899	-1.4543	12.474	2.9173	2.2482	1.0047	-0.2203	3.5428	6.4648	-1.0457	-2.1884	2.8516	-1.0221	-0.93052	2.888
-15.744	-10.661	-9.1411	-4.3033	-10.829	-9.5158	-10.822	-13.691	-11.881	-9.0461	-11.19	-13.833	-17.964	-10.121	-9.7837	-9.0679	-14.101	-9.2627	-12.501	-9.7775	-9.6102	-5.7516	-8.2869	-12.316	-7.1177	-13.3	-15.605	-15.015	-18.048	-14.496	-14.031	-5.9191	-11.369	-17.216	-16.376	-13.5	-9.6155	-4.5731	-6.5372	-17.04	-5.0335	-17.284	-12.551	-14.461	-4.7658	-19.148	-13.206	-11.246	-7.863	-7.6343
-13.449	-4.8491	-8.1658	-16.17	-12.852	-8.3618	-15.166	-14.228	-11.935	-14.587	-18.495	-17.481	-8.8078	-13.599	-12.538	-8.4771	-8.8222	-8.8758	-15.97	-12.804	-12.365	-11.311	-9.7893	-13.994	-9.8665	-14.269	-20.659	-15.202	-18.28	-20.433	-10.038	-11.82	-14.723	-16.703	-5.5157	-12.178	-11.203	-9.2768	-18.378	-17.451	-18.592	-13.945	-13.565	-7.301	-6.3913	-14.236	-10.419	-16.829	-14.246	-18.687
-14.175	-12.217	-10.509	-9.9264	-14.091	-8.9032	-7.2587	-6.8259	-11.001	-4.5316	-11.877	-4.4246	-16.175	-13.118	-19.911	-10.983	-15.758	-8.3974	-2.1686	-11.641	-10.559	-6.7232	-7.1639	-6.1757	-10.201	-11.491	-14.788	-7.0585	-11.403	-8.9934	-5.9387	-6.9222	-8.5796	-15.981	-8.862	-15.266	-8.6345	-4.0877	-8.2313	-6.2252	-11.215	-10	-18.008	-11.792	-14.899	-18.188	-8.9178	-9.5602	-12.079	-12.311
4.0712	5.4874	2.8192	-0.87188	-2.4552	2.4154	6.2648	3.0487	0.76552	9.6737	5.8369	-0.1275	2.758	-3.1906	4.149	-2.4067	8.6663	-3.3904	0.89714	4.788	-4.9279	3.7729	11.36	-1.9998	-0.23815	-3.7725	7.0416	2.634	-0.066883	1.1471	-3.9825	-0.8925	1.4015	0.19477	4.7863	-0.66321	-2.5302	-4.4564	9.8109	-2.7704	7.8437	-0.8203	2.0582	-1.2052	-0.96382	3.047	5.5755	-5.3368	0.6344	-1.675
4.6766	-7.6032	-5.9827	0.1579	-2.1594	0.88581	6.5321	-0.17218	-6.076	-5.7541	-1.4243	-2.6852	-5.7231	-6.1646	-0.88145	1.3297	-1.4305	-2.5673	2.5705	-2.5914	6.5495	-3.2476	-2.9822	-1.3257	-3.957	-4.2383	-3.1087	2.9859	-2.8446	-6.4442	-3.9826	-4.8555	-4.399	9.8186	-0.61914	-5.4329	-3.4479	-0.11596	-3.0013	2.1513	-6.0032	-4.8793	0.38143	-5.1857	-0.53287	0.080549	-4.4207	-2.4901	-6.1794	-6.9285
-2.941	1.6334	-0.9417	8.6995	-3.9471	2.1901	-1.1658	-5.0198	-2.5682	-0.95926	-3.352	-1.4381	-10.833	-4.2301	0.6953	-7.1498	-5.7958	-8.2061	-4.342	-6.8457	-8.286	1.5709	-6.4865	-1.2908	-6.6001	-4.9518	3.4397	-6.4507	-7.0349	4.4954	-3.8075	-8.8319	1.4105	-5.8737	-10.97	-4.1109	-0.51842	-0.20797	-1.0931	-6.5358	-4.4069	-6.4541	-1.9995	-3.3248	-1.1145	-10.273	-1.6669	3.3194	-10.829	-2.8994
6.9029	7.0859	10.269	8.7165	9.2264	7.3083	6.9037	3.5911	12.003	8.7777	9.6499	10.881	2.8319	5.8071	6.2125	4.4495	9.9521	8.8158	1.8789	0.69805	8.7956	8.9725	12.441	6.5339	-0.38035	6.9081	7.682	8.7947	7.4092	7.3416	7.659	10.666	8.5634	5.9668	7.3422	11.594	7.1103	8.0721	6.3083	14.418	5.8051	1.703	7.1126	4.9204	10.324	6.8928	-0.72532	9.5607	7.0359	4.6509
-6.0066	-5.5602	0.87153	-3.585	0.628	-3.1498	-0.19863	-1.8567	-2.8317	4.5382	0.77004	-1.9711	-0.14933	-1.74	0.9243	-1.588	-3.7038	-3.6685	1.0164	2.1919	-6.9578	1.408	-7.2846	-0.9217	-8.0273	-4.0196	8.3161	4.6381	-2.7029	-5.7725	4.0817	-7.887	-2.6665	6.3352	-2.4096	2.1117	-9.1397	-1.4966	-4.2208	-4.4821	3.3596	1.9421	-1.0085	-3.9516	-8.2752	-3.8724	-1.8765	-1.4957	-1.502	6.554
-1.7263	5.3385	-4.9026	-3.2905	-3.888	-2.9888	-1.6984	-4.5792	2.9415	-7.4227	-6.432	7.4201	-3	-2.7955	1.3608	-0.87372	-1.5946	1.612	-2.6097	1.6259	-2.0152	-4.1171	0.072964	0.48123	-4.2922	0.82627	-4.7393	-4.6965	3.9706	-1.5277	-9.9003	-4.2596	1.2277	1.1859	-2.2126	-4.3422	-3.4163	3.394	1.6302	-0.025875	-2.9462	3.1153	5.5998	-4.2545	-3.483	-3.1681	-1.4002	-8.8595	-2.192	-6.2108
5.8867	3.1498	-0.902	-1.1912	0.92227	5.3255	2.2519	-0.74045	5.8712	-0.4987	0.019953	4.3354	0.6375	6.1114	5.0145	0.50553	3.1885	-0.64941	3.6137	-0.66566	-1.8626	9.7517	-2.2888	-2.528	-0.73953	3.2514	2.2175	-0.85334	6.0435	2.0535	1.2814	1.3352	4.9987	1.0222	3.5953	0.47932	2.5157	-0.47859	3.7162	-3.7407	1.496	1.4924	0.93409	2.6435	5.918	0.84194	3.7621	6.7668	4.9047	1.2608
5.4758	5.8256	4.9346	2.0511	5.7446	9.1686	-0.79875	1.3817	9.1204	9.0277	2.3253	7.8938	6.2491	10.121	2.8557	3.8295	8.1878	4.6867	5.2306	6.967	7.1739	7.8198	8.6796	12.714	11.018	7.0397	6.478	8.7865	1.6846	7.6257	5.196	7.5078	8.2202	7.522	5.0619	8.6659	4.4367	8.263	1.316	7.0557	6.9381	6.9244	5.8024	4.1647	7.6381	2.1686	10.731	4.1223	9.6874	6.4978
0.1216	-2.444	-8.2808	2.4698	-1.8187	-1.5468	-8.7778	0.4706	-6.236	-5.3717	1.2361	-0.96904	-1.1887	1.3978	-4.8102	-2.4898	6.4296	-4.8575	0.10141	2.3965	-5.017	-3.5367	-3.781	-0.66653	-3.7327	-0.6689	-0.22501	-2.626	-1.62	-1.0292	-1.8042	-7.209	0.50188	-1.3589	-2.401	-0.37531	-1.6162	-5.2299	-3.1005	4.9166	-5.1004	-3.5488	-2.5463	-5.2228	-1.9876	-3.6095	-3.6394	-4.9223	-3.8349	2.3965
-13.215	-11.109	-3.6949	-8.5163	-7.1875	-9.4987	-11.283	-6.4381	-10.956	-9.7361	-11.974	-13.216	-12.267	-7.3403	-7.4379	-7.209	-11.456	-8.9462	-9.6451	-17.708	-9.4321	-8.8208	-8.9977	-2.2387	-5.3025	-15.474	-5.8727	-2.0031	-4.422	-10.622	-9.4734	-4.4533	-9.9974	-8.8963	-3.5927	-6.0419	-5.6835	-3.7416	-9.5639	-7.9964	-8.7456	-13.008	-10.046	-6.23	-6.6119	-5.0673	-5.3856	-13.773	-9.1455	-14.005
-2.4379	-3.7807	-4.5973	-1.9992	1.2308	-3.8371	1.2778	-5.4721	-1.96	-1.639	-3.0185	-6.203	-2.706	-3.3307	-1.3337	3.0711	-3.5676	-6.2242	-2.5542	2.4354	0.21743	-1.317	-4.9039	-6.4271	-4.6907	-9.7606	-3.731	-3.8993	-3.8926	-5.261	-3.3504	-0.56855	4.9148	-5.5898	2.3739	5.4108	-4.2149	-4.1819	0.032529	-2.6823	-6.0882	1.983	-0.7909	-3.0508	-7.6961	-3.8295	0.12023	-5.7313	1.2519	-8.2862
-10.783	-4.591	-5.7553	-0.31097	1.8661	-1.748	-2.1025	-12.845	-10.555	1.0969	-3.0449	-3.7307	-11.45	0.22737	-9.411	-8.8365	-6.3098	-6.5525	-9.8274	-9.7553	-1.2665	-10.095	-5.3161	-4.6633	-5.7327	-0.2291	-7.1398	-6.9649	-6.5226	-13.579	0.026673	-11.64	-8.369	-3.5293	-7.4637	-5.5264	-4.5069	-3.0539	-3.2055	-9.7542	-13.635	-3.8919	-0.20637	-5.3214	-3.0177	-2.3357	-5.4885	-3.7986	-0.69158	-4.7414
-8.9692	-13.179	-15.674	-14.864	-14.54	-15.256	-17.942	-16.233	-14.812	-8.8375	-12.65	-6.5768	-8.2293	-12.205	-9.2924	-11.158	-16.336	-8.3572	-16.569	-13.984	-15.785	-15.476	-15.613	-17.076	-12.334	-14.002	-17.458	-11.118	-10.26	-14.311	-16.189	-13.638	-16.367	-15.512	-9.9793	-19.215	-16.042	-15.205	-14.486	-16.58	-21.5	-11.695	-14.39	-12.542	-10.874	-18.234	-19.162	-11.315	-15.604	-16.047
0.070245	-5.5641	0.16232	1.2025	-0.72963	-0.63908	-1.9423	-0.71159	3.2951	5.2862	1.6712	-4.0401	0.14665	0.96603	-2.1009	2.3114	3.3913	5.3119	2.7249	1.2748	-2.5567	4.5347	2.9757	9.4639	2.9059	-3.7148	-2.6123	7.7663	-0.63779	2.8701	0.2815	-0.68245	2.9159	1.192	2.9354	4.8964	-2.5092	4.9335	-0.72297	3.5495	0.9637	-0.26334	-0.59643	-1.0105	2.471	6.036	4.72	4.4542	4.2177	6.9957
-3.2828	-3.092	-1.3175	-4.5347	-9.4894	-5.1992	-6.4212	-1.6377	2.0848	-5.2432	-7.8685	-1.8451	-7.5763	-7.4331	-8.1568	-2.9837	-3.5777	-4.5392	-11.465	-7.0105	-6.2861	-4.5865	-5.9911	-12.023	-3.7688	-10.43	-15.791	-7.9433	1.2656	-1.2369	-7.0357	-2.8488	-2.0759	-7.1183	-8.0288	-4.6501	-5.7686	-2.9985	-4.1644	-1.7979	-7.9762	-3.543	-0.96184	-0.77138	0.17314	-7.3094	2.0405	-0.77028	0.44548	-4.5444
0.72953	5.4799	0.53298	1.8678	-2.1513	-0.60542	7.0296	3.9166	3.2638	-1.9062	-1.4998	0.25423	-1.8574	6.609	1.0002	4.1057	2.6315	3.3929	-9.4982	-1.1805	-4.9651	1.5652	-0.30181	-2.486	3.0118	-2.2366	-0.16717	3.8862	0.048	2.8022	-0.040304	9.4953	4.4833	0.57947	1.5782	9.8425	0.18039	5.2908	-2.1518	6.2372	-6.4937	6.7862	4.0233	-0.7055	1.2359	1.4685	-1.5128	1.6826	3.9357	0.85608
-6.4775	-1.4759	-2.9058	-2.9862	-5.5416	-8.4907	-0.039204	-3.2168	-3.9735	-6.0678	-3.7571	-6.154	-3.3958	-3.2583	-0.99358	5.0919	-1.7739	1.5369	-2.9272	-6.141	-6.0548	-8.8696	-7.3678	-5.6036	-2.1769	-4.1545	0.59654	-4.5655	-2.616	-6.1835	-6.7946	0.67032	-4.8151	0.60323	-2.2956	-1.9117	1.8217	2.7555	-2.8473	1.3491	-4.4769	-7.9954	-7.6763	-1.6017	-0.57893	2.0138	-5.1142	-1.9275	-5.2122	-10.435
9.413	7.5571	5.4417	7.7348	8.9111	5.451	5.468	6.1572	4.7515	4.8277	4.6993	3.5296	3.2836	14.628	11.929	5.0623	6.5958	2.3033	11.893	4.6525	2.747	5.3177	6.0594	10.234	8.0448	5.6915	4.4941	6.0296	10.653	2.7335	4.0553	4.0239	8.7221	7.0498	4.7756	7.4436	4.0911	7.9547	7.9955	6.9956	3.3572	5.7823	2.664	3.8648	0.872	3.3442	11.396	10.848	2.8547	0.2453
-0.63955	-4.9434	-8.14	-6.211	-1.3694	2.6452	-3.277	-3.774	-10.983	-5.5603	-14.331	-10.562	-3.4561	3.5913	0.12649	-10.211	-5.1954	-4.6436	-5.6365	-7.0285	-0.47047	-1.4289	-7.4568	-1.5085	-3.121	-2.057	0.98401	-3.1231	-7.855	-7.795	-9.1066	-0.28551	-1.8508	-5.7966	-7.8514	-8.1954	-4.8379	-0.73131	-4.8528	-7.8507	-8.1012	-3.2176	-7.1635	-5.3066	-4.5061	-5.4018	-3.5131	-9.4412	-0.89649	-10.397
-1.1143	-5.1447	-1.1151	3.6827	-0.67713	-6.0542	-4.8615	4.6248	-3.6896	-0.41385	-5.6958	0.71858	6.1043	-5.7075	-2.2072	0.82533	-2.4417	-1.7923	4.9786	-2.3931	-6.136	-8.2623	0.77257	3.7715	-3.1145	0.48934	-1.7426	0.50415	-2.0918	-1.9714	-6.5436	6.9161	-2.4942	-2.4554	-1.8591	2.1246	-1.5813	1.3212	0.1179	-0.63938	-4.6317	-1.1875	0.3428	2.614	-1.6935	-2.5799	-3.8261	-3.3451	0.03469	-5.0967
-7.2937	-4.2137	-11.396	-7.321	-7.1802	-2.9725	-8.9012	-4.0206	-0.7029	-1.7851	-3.611	-7.4169	-0.11694	-2.3834	-9.8727	-3.5273	-0.40931	-4.2712	0.13056	-1.4286	0.064802	-4.5284	-1.944	3.5452	3.7214	-8.6279	-2.7218	-4.0172	-1.917	-3.2434	-3.702	-3.7977	2.243	4.2257	-2.1754	-3.3994	-8.879	-1.2055	-3.1321	-4.9488	-4.9809	-9.2199	2.9611	-0.76682	-0.59151	-5.2525	-3.8545	3.222	-1.989	-6.2747
11.608	6.1049	10.887	6.2615	6.7355	4.7296	6.4162	3.9254	5.0945	2.722	2.8019	12.396	4.9053	1.176	5.5998	5.9285	4.0731	8.2006	5.7938	7.9193	7.9238	7.7233	5.6467	2.8697	0.89768	5.1891	5.4974	6.4297	4.0591	8.3012	-0.45779	0.43675	7.8671	6.5914	15.154	10.321	2.3208	8.3663	1.8262	4.9167	3.8937	5.4189	10.623	4.7975	3.9936	5.1464	5.254	9.8887	7.5436	6.4594
-18.248	-8.2709	-13.684	-11.71	-14.95	-6.0314	-12.914	-11.764	-18.171	-7.8806	-11.243	-10.635	-7.9866	-11.045	-13.578	-11.162	-15.946	-11.679	-8.1901	-12.004	-17.408	-13.526	-13.868	-7.6011	-14.639	-9.3835	-11.971	-15.434	-14.915	-15.751	-8.6809	-10.678	-11.556	-14.649	-15.999	-15.11	-10.813	-6.6517	-10.001	-6.2768	-12.268	-8.9647	-15.837	-7.6489	-11.947	-11.717	-12.506	-10.305	-11.783	-11.788
4.1277	2.0002	1.8301	-4.6657	1.5633	-1.3749	0.63135	5.3858	-2.1064	-5.6365	-1.7818	-3.5368	-2.5827	-8.028	1.0263	-0.57076	-1.6782	-4.196	6.8029	-3.3691	7.8136	-5.0263	-2.3603	-4.789	-0.81018	8.0138	5.7099	-2.1819	-2.0596	-2.0527	1.3141	4.3897	-0.70605	-3.4503	-1.3191	4.1732	1.3946	-4.5029	-4.1339	-6.1751	-0.97653	2.3477	0.26122	2.0891	-6.9653	-5.2117	-2.618	-8.5693	-1.6236	-5.283
-16.05	-12.133	-14.17	-14.911	-6.9078	-17.822	-17.94	-11.384	-7.8659	-9.7497	-13.663	-14.003	-6.1058	-6.0382	-14.769	-21.952	-7.6648	-7.9546	-9.1587	-10.097	-5.6153	-6.2654	-6.2871	-9.4031	-5.5221	-12.651	-10.036	-16.067	-6.7765	-12.59	-11.767	-8.5731	-11.357	-11.758	-13.445	-7.8372	-9.8832	-14.943	-2.344	-13.94	-14.408	-19.213	-16.154	-6.5807	-13.238	-11.644	-17.75	-18.202	-20.338	-11.459
-6.2922	-10.134	-5.3294	-5.7109	-7.2304	0.94574	-6.5707	-1.4254	-10.172	-7.058	2.8996	-9.5332	3.7029	-0.2431	-6.1501	2.963	-4.3303	-9.6335	-0.73912	-4.4158	-7.0793	-3.543	-5.3419	-5.4974	-5.7313	-6.5924	0.79054	1.0395	4.7044	-1.1824	0.38859	-3.3304	-1.7764	-1.0323	-0.36899	-1.741	1.5343	-3.0413	-2.2007	-8.9696	-8.7436	0.091659	-1.9878	3.0028	-6.3529	-0.21623	-7.6475	-4.1818	-3.5096	-8.073
-8.8865	-9.1483	-2.709	-5.1742	-7.1621	1.3292	-8.447	0.16246	-2.6294	-4.2795	-2.3505	-2.4105	-5.3685	2.8057	-3.5724	4.1789	-0.64705	0.57023	-0.072474	-1.7826	-0.79875	-2.0099	0.074116	-3.0493	2.1872	-2.1555	1.6996	4.6946	-3.8018	-0.17182	-2.3057	-0.84107	0.25812	-0.28732	-1.6435	-1.4176	4.5984	-4.4034	-2.5288	2.3043	-3.9744	2.3069	7.4237	-2.6067	-7.1725	-1.7554	1.8726	-0.71396	-8.9308	-0.31577
0.3152	-3.1085	-1.7256	1.8247	-10.492	-5.8268	-3.485	-5.3622	-6.2241	-3.8613	1.2671	0.69767	4.2879	-3.7002	-5.6308	-0.51153	4.955	-1.7194	1.5235	-5.3903	0.32464	-8.7839	-9.4075	-9.9986	3.6975	2.808	-3.6353	-2.6901	-1.405	-0.65789	-4.2633	-4.3794	-2.4088	-3.7253	-4.5052	-0.64551	-7.2592	-0.80808	-2.6597	-6.4634	-2.617	0.36423	-3.8461	-2.1321	-6.7432	-4.467	-3.9159	-2.9944	-2.5979	1.6383
-16.524	-11.395	-16.065	-13.36	-15.584	-20.113	-14.632	-13.235	-12.54	-13.479	-13.088	-7.642	-19.402	-13.382	-17.891	-16.871	-13.716	-5.9919	-8.731	-16.229	-15.139	-4.3089	-11.07	-14.115	-14.184	-14.192	-14.33	-6.7078	-9.9226	-13.115	-13.99	-15.04	-14.594	-9.5722	-9.6224	-15.727	-14.009	-11.788	-15.133	-13.488	-8.2507	-17.493	-15.33	-16.339	-17.64	-16.355	-15.07	-20.456	-12.863	-13.892
-22.144	-7.502	-11.137	-22.758	-12.677	-14.073	-13.873	-15.464	-14.546	-9.8613	-19.145	-6.7735	-11.773	-12.67	-12.996	-13.669	-14.68	-17.688	-14.034	-7.7299	-13.778	-8.7569	-12.948	-4.0886	-18.914	-13.667	-13.13	-12.886	-12.75	-14.302	-14.253	-14.671	-10.607	-14.205	-16.924	-11.261	-11.997	-17.594	-6.8776	-10.365	-7.6317	-18.183	-13.313	-12.352	-11.713	-21.472	-16.972	-11.219	-14.791	-14.041
-11.433	-16.744	-12.675	-12.411	-15.004	-10.551	-11.622	-20.297	-20.092	-16.072	-16.728	-16.423	-17.756	-17.3	-13.924	-16.86	-10.158	-10.649	-12.912	-14.396	-15.452	-14.696	-9.3289	-10.124	-6.7724	-13.406	-9.4245	-12.544	-12.204	-11.424	-12.862	-11.2	-11.975	-11.848	-11.707	-14.637	-9.0769	-17.138	-9.6251	-16.203	-12.748	-11.63	-13.413	-14.833	-14.9	-7.9161	-17.155	-14.624	-13.642	-11.53
0.90261	-8.8233	-6.9128	-7.4229	-0.41301	-1.5765	1.7097	-5.649	1.7201	-4.8675	3.077	-1.589	2.3685	-2.8145	-2.2822	-1.2746	-2.1266	0.29377	0.58937	-2.8573	-10.953	-5.7733	-3.4212	-1.0494	-5.5967	6.171	-7.2622	2.5339	-1.5617	-2.4629	1.26	-7.8005	4.183	-1.2467	-0.43936	-3.319	-6.2525	-8.0387	-6.558	1.529	0.078862	-1.7603	0.66965	-9.4799	-3.6799	1.6536	-0.42166	-2.1228	2.3358	0.80219
2.7439	-9.3032	5.9253	-3.1642	-3.2541	2.7436	2.4905	-6.1866	2.3402	0.89207	2.977	-8.1068	-0.68568	-7.0322	-1.5165	-4.4732	1.4067	2.0209	-6.4969	-9.9597	4.7856	-0.29492	-3.4319	-0.47284	-1.5564	0.57671	0.68194	-0.48954	-5.1271	0.5322	-2.7363	1.234	-2.4563	-3.8046	-3.5284	3.1038	-1.6564	-2.2697	-4.2198	-2.0015	-3.0158	-3.0879	0.83723	-3.3741	-3.6916	-0.90031	-4.2852	-1.9142	0.52389	2.1127
-5.0161	-0.83001	-2.5841	-12.177	-8.6523	-8.1376	-1.0674	-3.9413	-3.9676	-9.2736	-3.2242	-5.8013	-1.0282	-11.205	-0.78416	-0.8687	-14.424	-4.6367	-7.5211	-2.3323	-5.6652	1.8637	-7.083	-8.2	1.2623	-3.3613	-4.1667	-3.0025	-4.6932	-2.989	-8.1077	-8.9007	-11.554	-6.9849	-6.9597	-6.7788	0.2387	-9.6654	-4.0595	-3.3814	-9.5171	-10.65	-6.1086	-7.6868	-2.7563	-7.7294	-7.0375	-4.2042	-1.8835	-4.8623
0.58669	-2.3962	-2.7953	-6.73	-0.63362	-9.8106	-7.7604	1.5436	-2.8585	-0.55483	-5.3234	-6.2673	-6.2865	-11.771	-5.6437	-3.4528	-6.4056	-5.9861	-3.6263	-5.7722	-5.7138	-4.1903	-3.6749	-8.61	-7.1012	-3.2524	-8.4645	-6.0936	-3.1838	-8.3148	-5.4748	-5.8702	-10.566	-6.9554	-4.9118	-7.9755	-5.2631	4.6523	-3.3555	-9.9886	0.91072	-4.3734	-14.448	-3.6441	-11.424	-1.4817	-6.0255	-8.8907	-10.044	-2.45
-5.6059	-9.6021	-7.6411	-8.1148	-4.0495	-9.2072	-6.795	-10.918	-4.5796	-10.926	-4.0774	-11.487	-5.4918	-7.14	-7.241	-9.4665	-9.5153	-10.496	-6.585	-11.405	-7.0362	-1.0992	-6.1764	-4.2741	-4.8009	-6.4507	-9.9812	-8.3536	-8.0935	-11.058	-7.4428	-8.8342	-5.3394	-9.3567	-10.491	-8.9229	-12.059	-12.573	-12.238	-9.2192	-5.5381	-8.7176	-10.85	-4.4974	-6.6841	-5.1015	-9.3666	-9.003	-11.61	-11.135
8.0514	6.0658	11.628	4.7134	7.2519	5.9002	7.7214	2.2276	11.381	4.9915	5.5171	7.7044	2.359	3.6166	7.7038	10.4	10.792	8.8954	7.5192	4.521	8.5302	4.2988	8.1278	4.1434	1.7833	5.6618	6.5586	9.1077	8.5594	6.5691	10.93	9.9371	8.3681	12.633	7.513	3.5132	4.3862	3.5544	4.4255	9.1009	8.5487	2.7034	4.5703	5.4495	6.7302	0.4612	5.0828	2.3012	7.743	10.27
-7.4496	5.6633	-3.2979	3.0863	4.1121	-5.2663	1.6252	0.61928	-2.5953	3.8526	0.65685	-2.7887	-0.42414	-3.9938	-2.1871	-1.7726	-2.4021	2.3784	-8.2095	-5.8811	4.9459	-3.0438	-0.058898	-2.143	-0.50947	0.90828	-4.6552	-9.2418	3.6403	1.2748	-4.4098	3.3879	-4.9104	5.4502	-1.182	-1.4768	2.1432	0.70309	-6.7659	0.053885	3.086	-4.6561	-1.9646	-0.65661	-10.266	-1.7401	-0.43675	-1.7112	-6.2768	-2.425
-11.052	-17.189	-15.695	-16.914	-16.6	-10.94	-17.002	-13.906	-7.6665	-12.917	-21.586	-7.9439	-11.271	-18.057	-14.771	-18.443	-16.868	-13.077	-17.824	-20.002	-10.795	-15.065	-15.511	-15.386	-12.494	-19.618	-14.11	-14.86	-15.383	-12.75	-15.942	-19.743	-11.127	-13.949	-19.092	-21.89	-16.471	-12.982	-12.67	-9.7744	-18.264	-16.766	-9.3202	-13.338	-11.519	-13.841	-9.0135	-17.823	-12.944	-12.945
-1.7842	0.85356	-5.5933	2.6246	-2.0619	-3.1225	-1.7864	-2.7616	-3.7268	-5.2024	-5.9476	3.5234	-3.078	-1.1791	-0.63164	-4.603	-0.03954	0.59699	-2.1451	-9.1443	-2.2039	-6.3644	-6.4506	-4.2394	-6.1343	0.96688	-3.8384	0.75041	0.0082834	-3.2422	-0.56642	-2.283	-4.67	-4.9036	-3.5022	-6.1195	-3.1288	-3.8343	-0.24081	-2.7108	-4.5144	-3.987	-4.5465	1.493	-6.1315	-2.6744	0.406	-3.0715	-4.0668	-3.8536
-13.022	-14.896	-11.962	-15.836	-18.162	-14.598	-11.995	-10.294	-10.666	-19.664	-13.959	-19.547	-15.507	-15.621	-20.438	-18.083	-7.7194	-11.611	-9.8756	-17.626	-13.177	-15.317	-14.624	-12.214	-15.082	-11.033	-14.745	-12.984	-10.13	-11.871	-14.754	-11.985	-9.5954	-18.15	-15.543	-13.949	-9.0889	-11.985	-10.34	-13.766	-10.028	-17.397	-17.129	-11.512	-11.28	-11.083	-14.887	-9.356	-10.799	-7.0869
-10.061	-0.46484	-4.5168	10.281	-3.3713	-0.27392	-0.67989	0.092537	7.6694	-3.6377	7.3696	-2.7384	-1.5443	2.4561	-1.4017	3.7239	0.52986	-0.31202	-2.9612	2.9754	-1.665	-1.4402	2.0006	-5.3019	1.4891	12.064	0.90254	6.3733	-5.3332	1.9875	-2.2803	-1.4728	7.213	4.7996	6.8807	6.3087	-3.2817	4.6776	5.7103	-0.88511	1.3514	-0.32248	-2.992	-0.43426	0.7769	-0.83786	-0.25229	2.0905	-1.3819	-0.4558
-0.87211	-3.7894	-8.9127	-2.4996	4.4624	0.06823	-1.6254	4.1825	4.0111	3.6462	4.0833	3.1415	-4.2274	2.9944	3.4175	4.3403	-1.3731	-0.028216	6.18	-2.6997	-0.82868	1.5046	3.2147	-2.5278	3.9205	0.87548	3.1915	-2.1422	3.8395	1.4585	-1.3329	4.8144	2.9633	2.064	-1.7715	6.4055	-2.9361	-1.1171	5.0162	2.2229	2.6309	-2.185	1.7633	4.3898	3.8798	-0.38138	-0.94623	-6.1568	-3.0202	7.5641
-4.3662	-14.074	-15.744	-9.7561	-7.5925	-8.2774	-13.073	-6.6766	-10.908	-8.328	-11.016	-9.5069	-10.723	-8.9304	-9.2138	-14.192	-12.356	-9.2695	-3.9927	-6.5828	-8.6828	-4.2388	-6.0388	-5.417	-10.797	-15.558	-7.1033	-7.7269	-5.1313	-9.41	-8.2518	-10.334	-10.409	-11.633	-11.433	-9.4669	-8.7001	-11.243	-17.197	-10.451	-16.44	-6.4738	-10.637	-12.35	-8.6854	-6.4004	-14.524	-8.7734	-18.545	-9.0856
-5.6419	-1.0478	-0.36695	-1.5344	-4.9713	-1.1466	1.9997	-0.87292	-4.3255	-6.2434	0.59117	-2.1677	-5.6046	-3.2259	-2.3464	-5.3988	-5.2697	0.75572	-0.17029	-2.0871	-10.911	-5.319	-3.3121	-7.8591	-4.0064	-3.6219	-7.5025	-2.9318	-0.45699	4.2556	-6.8498	-0.74277	3.0467	-6.3783	-2.1686	-9.6295	2.5778	-0.36098	-3.5778	-4.275	-1.8175	-3.7168	-1.7307	-1.2148	-7.4315	-0.68131	-6.9802	-1.1505	-5.7378	2.9893
-0.44627	-5.2306	-7.6638	-6.3256	-4.4898	-3.6999	0.36987	-10.591	-3.5388	-5.9226	-2.3406	-7.0641	-0.60671	-10.268	-7.7101	-0.92481	-3.11	-9.0922	-8.7331	-4.2308	-4.9221	-9.8481	-0.14116	-3.5829	-6.3402	-11.236	-10.288	-2.5277	-6.4037	0.30475	-3.1838	-9.1585	-5.2285	-7.5146	-10.106	3.548	-4.2724	-3.9964	-10.76	-8.359	-7.6056	-6.1776	-7.4569	0.22856	-9.3958	-6.6521	-12.008	-9.5674	-3.5672	-7.903
1.7729	5.9255	1.1818	-1.8186	-0.2079	3.0067	-0.87871	-3.4029	9.1307	3.6304	-6.4423	2.4552	4.1866	0.64525	1.2062	-2.5318	-3.9126	-5.6441	-5.4768	3.9645	-0.86343	4.4294	5.6432	1.6076	-3.6507	5.5824	-0.10902	-1.6934	5.6932	-1.7469	1.8215	0.53165	0.84623	-1.799	0.58733	1.8306	7.5054	-0.23526	-2.9198	-5.6112	0.20133	-1.9635	0.261	3.5088	-7.834	-0.062267	-2.7209	2.3316	7.3523	-0.85343
-2.5629	3.8799	-5.508	-0.45334	1.3802	-0.55334	-1.3374	-5.3576	-5.4689	4.3192	-3.4574	-1.5305	-2.7809	2.5724	-1.2372	-3.2894	0.78157	2.9457	-3.7096	-5.0452	-4.4427	-1.7914	-0.93616	-0.32299	-0.19628	-0.15366	-4.6804	-1.563	-4.8289	2.3633	-4.2087	-0.11376	-1.6059	-4.9856	2.4029	-4.1181	-1.2432	-0.49846	3.3598	0.55813	-1.2245	-1.4765	2.5277	-2.5775	3.3768	-3.295	4.3225	-1.8895	-1.712	-3.2501
-6.2169	0.33984	-2.7231	-3.154	-7.2214	0.28938	-1.4532	-4.3011	-6.0295	0.62162	-6.7716	-8.729	4.1507	-1.6356	-1.802	-4.8955	-10.498	-3.3162	0.25569	-7.9232	-1.3514	-0.52405	-5.6662	-4.8346	-2.6799	-1.441	-0.64708	-2.1495	-1.1878	1.4345	-0.29565	-0.1257	-5.3621	-1.0485	-2.3831	-4.9343	-8.63	-1.9476	0.14363	-2.8642	-6.7863	-3.0295	-0.36097	-1.1901	-3.1992	-3.5212	-0.81967	-8.28	-5.4539	-4.901
0.21125	2.2264	-3.7056	5.4042	3.8009	2.599	0.015728	7.9306	1.2659	1.9977	-1.5985	-1.8201	1.552	4.7138	7.9582	-5.2211	-2.1906	-0.65934	-1.5015	3.2996	1.3022	2.473	0.22032	0.60882	-1.6202	-4.0827	10.16	-0.20656	-1.5751	4.8765	5.0203	1.4774	-2.4559	2.1879	1.2472	-2.4477	2.9526	6.3581	-3.2506	3.5831	-0.97566	5.5102	-0.78838	-3.0154	3.5458	9.7229	2.1027	1.7511	-0.57308	-1.7703
-13.177	-8.1641	-11.367	-6.6068	-14.382	-7.5974	-10.953	-5.8224	-5.2923	-13.581	-12.257	-8.2041	-16.212	-11.918	-5.9345	-5.9056	-9.697	-13.332	-12.04	-8.8071	-12.324	-15.311	-9.3652	-10.163	-6.9046	-10.936	-13.021	-10.798	-12.222	-15.528	-10.312	-11.849	-9.057	-10.182	-9.9058	-6.0022	-13.066	-8.2066	-12.32	-10.538	-16.179	-7.4322	-11.644	-5.8599	-21.176	-11.247	-10.88	-7.3466	-14.932	-5.3571
-2.4828	-0.97426	-6.76	-4.9888	-6.2338	-10.986	-4.1476	-3.9655	-3.7864	-6.6429	-2.8684	-14.603	-2.5059	-5.1865	-0.53441	-5.7404	-13.259	-6.8707	-5.6826	-1.134	0.49267	1.673	-7.3838	-7.0305	-10.5	-5.2084	-5.0522	-5.8478	-1.8085	-4.1964	-8.3236	-7.5353	-0.78165	-4.3393	-6.7515	-0.792	-13.47	-4.3384	-9.0578	-3.4944	-2.9552	-4.645	-7.7019	-9.2258	-6.4045	-4.2836	-3.2436	-13.297	-1.383	-1.3468
-6.2197	-2.7998	-6.4218	-1.0581	-2.8064	-3.925	-7.8209	0.39648	-3.9617	-2.1522	1.2366	2.1873	0.26407	0.49416	-1.1307	1.0608	-5.7608	4.3008	-1.1011	3.9034	-0.94909	-0.35268	-1.4458	-4.6839	4.2749	0.38785	3.4678	1.9784	-7.2113	5.0042	-0.049303	-0.17004	-6.4598	-7.7255	-2.3401	-1.4673	-2.7428	8.0191	-1.7983	0.88817	2.6636	-5.8372	-10.401	-3.4106	1.3597	-0.64912	3.2508	0.92962	-3.1105	-4.1767
-6.4255	-4.6847	-6.2079	-9.6401	-8.5123	-1.0412	-15.428	-7.3883	-6.6074	-4.0485	-10.155	-4.7129	-7.4089	-7.3797	-6.7361	-8.0322	-12.591	-11.728	-9.8409	-4.6815	-5.6197	-12.903	-5.4854	-7.4771	-10.341	-15.748	-7.5354	-14.586	-8.015	-9.9767	-14.575	-11.003	-10.138	-9.3567	-5.2172	-15.413	-4.9245	-10.206	-8.9296	-13.649	-7.1228	-3.4327	-11.102	-10.944	-6.4076	-10.378	-6.7217	-5.8708	-19.496	-9.1651
-11.488	-12.607	-11.212	-10.192	-9.341	-6.3527	-13.364	-17.437	-9.0155	-11.525	-12.56	-20.017	-13.848	-18.459	-12.876	-12.441	-11.921	-13.956	-10.135	-21.574	-10.998	-13.65	-21.462	-10.91	-18.991	-12.864	-14.848	-15.309	-11.134	-20.01	-17.233	-16.11	-13.631	-16.981	-8.0072	-10.4	-18.408	-11.379	-13.24	-10.895	-13.516	-7.0447	-17.303	-11.628	-14.075	-17.251	-12.504	-17.993	-15.139	-15.399
1.0598	5.9777	1.2009	0.75231	1.5178	-7.452	5.8614	4.5563	3.2619	2.3869	-4.3538	4.4332	-5.9912	1.4045	3.3897	8.7124	-1.1941	5.0093	4.1049	-2.2253	4.5066	2.7846	-2.1156	1.7414	0.53587	3.3234	-2.7668	-1.4279	-3.2039	3.2254	-0.19491	-3.8385	0.23668	3.8433	4.8884	-2.9041	5.1004	5.2974	4.6659	0.65998	2.563	0.4792	2.1271	2.2569	-2.1849	-2.1585	0.014573	-2.3607	-2.6655	3.0008
-22.165	-25.594	-20.029	-23.837	-16.708	-22.064	-21.75	-19.834	-18.194	-24.36	-24.266	-23.517	-21.641	-21.104	-21.027	-20.867	-24.362	-20.211	-21.649	-25.672	-23.159	-23.051	-13.203	-23.109	-21.02	-22.491	-23.244	-20.53	-16.546	-22.551	-20.849	-29.458	-24.753	-22.16	-23.156	-21.886	-23.083	-23.435	-24.559	-16.957	-21.037	-21.206	-19.083	-26.917	-30.802	-16.615	-28.517	-16.896	-26.079	-24.948
-1.8201	4.9007	4.085	3.8646	-5.4019	0.28266	1.0459	0.27285	-4.2656	-2.5625	-0.17224	-0.54223	5.7442	-3.5251	0.56305	1.0668	-0.56666	2.5044	-8.7513	0.79486	-1.1344	-2.8071	-3.7949	-1.0849	-3.1476	2.3836	1.2103	0.73257	0.83709	-4.522	0.24684	-8.8212	-1.2242	-2.061	7.362	-0.88793	-0.2265	-4.9608	0.14566	-0.18929	1.5361	-9.1355	-0.011722	-1.491	-3.5286	2.3614	-5.9373	-4.6162	0.55752	-0.70819
-0.23002	1.8327	-1.8432	-0.85317	0.1191	1.267	0.3212	-1.3295	4.6673	2.6387	5.1682	-4.8049	-0.39384	2.9602	5.453	0.90128	-2.7547	-0.7394	1.3193	0.097593	-2.3624	4.5974	5.044	-0.57337	7.4275	2.5175	1.7103	-5.3078	9.0821	1.7822	1.8398	-2.2857	0.099544	3.9925	-0.5743	0.79723	3.9085	-1.9619	-4.8462	1.4712	4.1323	0.13473	5.3193	-1.9837	-2.416	2.9289	1.5638	3.3131	-7.2687	-1.1271
3.3599	6.6589	8.3318	6.801	4.1413	7.1077	4.1534	5.9187	6.122	0.34901	-0.28778	-1.1232	2.4654	4.0142	11.363	8.7921	3.6307	-0.22024	3.7794	0.54575	6.5579	1.0738	6.0188	8.8016	2.5706	2.3673	9.0091	5.8714	5.6714	12.09	7.5036	3.1136	7.775	1.6904	1.6386	4.2683	9.9401	-4.1331	2.6124	8.5784	-0.5645	5.3693	8.3438	9.5582	7.8232	1.3522	7.8401	5.3549	0.67932	0.77913
-6.4391	-16.804	-6.4657	-4.9841	-6.011	-6.659	-9.6735	-7.7775	-4.5147	-2.2061	-0.40994	-9.5309	-8.2725	-3.22	-2.5174	-10.316	-8.477	-4.5169	-11.75	-4.3296	-5.488	-10.508	-9.3971	-7.8134	-1.4926	-7.4466	-5.1772	-1.1343	-0.14064	-4.472	-7.2015	-2.8004	4.6133	-0.26069	-6.3913	-5.3184	-6.9298	-10.114	-4.186	-1.9019	-5.6394	-11.12	-11.238	-6.3804	-1.4656	-0.10923	-8.4912	-6.3176	-7.6748	-5.5764
-2.0696	0.2178	-0.31336	2.6998	-0.75314	-4.5566	-1.4495	-0.67494	-4.8766	-4.0145	1.8633	0.55457	-0.033766	-2.758	-14.54	-0.72926	3.161	-3.9596	-1.3709	-8.0355	-1.8966	2.5974	0.76665	7.3216	0.78552	-3.9323	1.3201	1.5487	3.6281	-3.0385	0.88269	1.3002	-2.8112	-5.0386	-2.5817	5.7657	-2.5746	3.4321	-3.97	-4.0157	-1.7197	-2.0997	-1.8439	-1.6514	-1.9465	-10.5	-1.6752	0.34056	-1.321	-7.9299
-7.5565	4.0557	-3.1839	-2.4243	-5.323	1.7151	-1.4286	-2.8895	-4.21	-1.9143	-0.016062	1.4615	-1.8306	-6.9618	-1.7888	-7.7583	-1.4323	-5.4103	0.78671	3.4609	3.0298	-1.9859	-8.5046	4.5933	-3.4689	-4.9159	-3.6167	-7.1955	-5.5632	0.315	-2.9239	0.79611	4.5208	5.6751	-6.0145	-6.1229	-0.12341	-0.38398	-3.6432	0.35116	-1.4286	3.0107	-4.1706	1.3294	-7.2125	-9.7725	-7.5473	-7.8371	-2.7936	-6.9652
-14.588	-17.122	-11.848	-13.483	-8.5469	-12.415	-8.3059	-9.6437	-12.481	-21.169	-11.205	-5.2052	-13.788	-12.996	-16.308	-15.444	-14.68	-20.747	-16.096	-17.611	-16.818	-15.454	-12.796	-22.105	-6.3408	-12.824	-14.638	-9.8821	-13.946	-17.734	-12.506	-13.401	-12.636	-10.015	-11.679	-19.202	-7.6493	-17.826	-12.208	-8.1091	-15.149	-17.013	-11.316	-13.936	-10.849	-15.741	-6.6452	-18.712	-13.642	-6.1719
-5.8208	-10.09	-11.323	-13.473	-9.3093	-15.406	-1.1197	-12.796	-12.44	-9.5779	-10.748	-11.024	-11.303	-7.5245	-7.9953	-9.0812	-7.6991	-14.534	-12.361	-10.837	-6.2247	-9.4665	-12.494	-10.605	-12.602	-17.909	-5.6854	-11.824	-8.4562	-11.45	-3.4575	-9.201	-4.7162	-10.388	-11.093	-10.899	-10.145	-10.789	-13.925	-13.384	-15.08	-5.5273	-6.602	-18.679	-9.0728	-3.6467	-11.968	-10.109	-14.156	-6.5179
-3.6875	-6.4108	-6.5966	-10.455	-14.056	-8.8863	-6.9972	-14.38	-8.3821	-10.301	-1.0043	-6.9189	-12.536	-11.253	-9.6979	-14.637	-10.48	-13.439	-6.7592	-10.694	-12.293	-11.354	-10.015	-8.6367	-8.2987	-10.13	-11.151	-12.573	-6.0901	-11.164	-8.4237	-5.9055	-13.87	-12.338	-10.201	-4.8971	-9.4006	-15.572	-5.8691	-5.4597	-5.9132	-6.5445	-8.645	-9.8822	-13.498	-9.6419	-13.286	-7.5772	-13.422	-10.648
-13.382	-9.338	-8.0788	-13.913	-14.059	-12.238	-11.84	-10.392	-20.023	-18.021	-11.605	-17.57	-17.93	-13.693	-13.507	-7.778	-17.682	-13.781	-7.3403	-10.778	-10.851	-10.803	-12.029	-17.456	-13.775	-13.628	-10.667	-11.093	-6.402	-10.791	-16.853	-15.248	-12.266	-12.232	-15.303	-16.847	-10.587	-11.663	-15.046	-10.581	-14.54	-13.715	-15.385	-10.288	-11.449	-9.7991	-12.933	-13.319	-16.598	-15.235
9.5809	10.431	15.928	13.416	9.075	4.2128	2.0749	7.2542	3.7211	3.7211	8.3293	10.96	6.0662	9.632	8.0405	2.9815	0.56632	5.5212	9.244	7.4118	8.0478	11.501	6.2856	9.571	11.804	12.531	12.934	8.8606	5.2193	9.234	10.38	7.3532	2.3891	7.7707	7.2924	3.5912	5.4013	11.986	10.779	11.703	4.427	8.2564	10.559	10.36	11.503	6.9177	5.5407	2.291	9.0897	6.1391
-2.799	-4.7603	-2.8741	-1.3594	12.772	-0.46184	-0.16611	0.78532	3.5879	-1.8684	-0.81605	0.9678	-3.6117	0.37951	-2.5243	-1.8758	1.1931	1.4868	-7.3802	0.87254	-4.802	-6.1168	-2.3282	1.7391	2.1119	-4.294	-3.7146	-2.4988	1.0603	0.91438	-3.0825	-5.9083	-3.4694	2.408	-4.0913	-2.0672	2.7724	-5.1168	-0.86577	-1.1711	-1.2674	-2.7188	6.8433	-0.87765	-4.8822	1.5217	-2.7389	1.6264	-2.0403	-4.8705
-14.027	-21.831	-26.334	-23.132	-13.217	-24.361	-19.554	-22.476	-22.643	-16.803	-26.302	-20.558	-21.171	-19.419	-26.239	-20.429	-18.305	-26.874	-22.146	-18.673	-22.905	-28.284	-25.261	-18.073	-31.584	-22.748	-31.729	-20.366	-16.186	-22.918	-14.427	-29.827	-23.762	-20.419	-26.409	-23.536	-20.103	-22.557	-22.838	-23.886	-18.158	-24.745	-19.346	-23.826	-19.572	-26.451	-20.273	-20.405	-28.241	-22.595
-0.8215	-1.3301	-2.5767	-1.2827	-7.9814	-0.092383	-4.9026	0.23765	-3.0288	0.78776	-2.7398	-4.9108	-2.7335	-1.0183	1.1448	-3.5056	-0.22068	0.13377	-1.2634	-5.0413	0.55863	-10.314	7.2217	-5.7756	-6.4376	-2.572	2.6724	-1.229	-5.6335	-3.636	-1.1505	-1.7879	-0.66865	-6.2954	0.24285	-0.46342	-3.9877	-3.6266	-2.7301	-3.9493	-3.1418	1.0301	0.9534	-0.87314	-3.1348	-6.6909	-1.5926	-1.2867	-13.859	-0.38693
-3.2941	-4.0795	-2.7986	5.2513	0.63001	0.85608	-9.1495	3.6836	2.5027	-0.1516	-3.8433	-1.3164	-1.2936	-1.2751	-1.8025	1.5549	0.49994	0.16907	-3.2419	-6.6223	0.65396	3.2865	3.5859	-8.0247	5.1752	1.6953	1.8199	-0.39815	0.2376	1.3192	3.2575	-2.6429	-2.7537	-1.9247	-3.0176	-5.0086	0.22165	-3.2917	-3.2671	-4.0801	-2.39	0.099668	0.18582	2.3358	-2.6814	-3.56	6.721	-4.3103	-0.95417	6.2151
-4.0332	-2.0816	-0.088554	-3.8226	0.72509	2.2311	-2.2459	1.9571	-1.5983	-4.3901	-0.56546	-1.3939	6.0799	-0.97338	-3.6419	-0.79302	-4.4955	1.9763	-1.5612	-3.451	-4.2726	-4.2362	-2.5546	-0.042209	-7.7532	-3.4965	2.5444	-3.2027	-3.8063	5.0487	-7.5513	-4.0042	-5.8317	-4.9697	2.1029	-10.345	-2.775	2.1057	-1.9218	-4.2729	-2.0385	0.43025	-1.9952	-2.6392	2.6281	-0.5251	-7.0566	-1.0167	-2.2395	-6.3492
-5.7922	-6.6071	-7.2031	-2.9816	-2.2252	-5.116	3.3653	-4.9458	-3.9892	-7.6836	-3.0525	8.0337	-4.6939	-7.1983	-7.488	-0.45993	0.64198	-5.1503	-7.604	-6.3835	-2.927	-5.031	-5.7481	-5.9508	-9.3968	-3.7613	-2.5473	-6.0958	-11.412	-3.6134	1.059	-1.2051	1.199	-3.9928	2.8229	-1.5149	-5.408	-8.4898	-3.3135	-0.54686	-1.915	-6.3354	-3.2053	-2.3009	-5.513	-5.8425	-2.932	1.659	7.0296	4.5283
-4.6954	-1.4116	1.5401	-6.4737	0.8153	-1.6295	-2.1541	0.87427	-6.5459	-2.5762	-7.0816	1.8565	1.8138	-0.53575	1.3151	-5.9048	-2.0485	-3.5224	-0.58997	-2.4384	0.57708	-0.21371	-6.5928	1.6695	-3.1851	-7.8799	-4.546	-2.2959	-2.6025	-1.0867	0.78432	-1.6623	-2.892	-1.5929	-0.26183	2.6216	-3.1723	-2.5876	1.5247	-2.3917	-1.2878	-3.357	1.3937	-0.79004	-5.5927	2.2241	1.3214	2.0013	-3.0431	-6.0286
4.6884	3.3993	7.1567	1.6958	12.143	6.0452	-1.4267	-1.6893	1.4014	5.4118	12.339	5.3567	3.5416	2.5321	2.0034	4.59	0.37919	6.1063	6.5152	11.379	5.7796	1.7202	2.646	12.286	6.8855	8.4571	1.3835	6.1575	8.4421	4.5504	2.7601	6.5853	5.6492	5.5034	7.8378	6.2616	2.4759	5.1095	9.0832	8.4276	0.76981	5.131	6.786	8.0953	9.9987	4.1672	9.4001	5.3755	6.4805	7.707
-15.393	-12.439	-17.248	-13.094	-17.153	-6.8864	-10.73	-9.452	-16.58	-14.462	-7.939	-17.71	-15.866	-11.998	-18.912	-20.153	-13.24	-19.175	-11.918	-21.734	-16.871	-16.257	-9.8259	-2.405	-10.515	-12.263	-15.899	-7.1931	-12.788	-12.981	-12.912	-14.923	-14.07	-4.4708	-14.426	-16.175	-16.683	-15.342	-15.258	-1.4929	-11.24	-14.03	-7.2782	-14.613	-12.073	-11.232	-12.523	-10.196	-9.6356	-15.66
-19.438	-10.535	-13.749	-11.963	-13.627	-11.242	-13.287	-14.902	-10.755	-7.6267	-14.36	-10.419	-10.722	-6.309	-19.691	-12.854	-15.004	-9.2372	-14.71	-15.197	-3.1171	-15.975	-4.2625	-16.579	-6.3849	-11.364	-7.9805	-17.747	-6.7954	-11.283	-17.686	-13.148	-8.5387	-13.399	-5.7854	-14.911	-6.4643	-17.557	-6.1331	-18.368	-7.9146	-9.7758	-17.562	-13.866	-16.986	-14.347	-8.9244	-11.024	-7.8429	-12.289
-15.159	-14.873	-11.556	-16.273	-13.962	-11.519	-13.636	-13.467	-14.416	-16.17	-14.475	-16.884	-17.453	-8.9049	-6.3141	-14.071	-4.1008	-21.384	-17.843	-11.292	-10.845	-13.289	-18.426	-11.429	-18.737	-6.0985	-14.403	-12.222	-11.057	-6.532	-9.9291	-12.253	-14.055	-12.442	-16.688	-11.524	-12.281	-13.806	-13.051	-18.282	-10.705	-14.425	-4.9891	-14.878	-17.544	-18.406	-10.371	-11.642	-1.2488	-12.837
-8.5819	-1.0802	-4.6904	-10.813	-8.757	3.6787	-3.7397	-2.1641	-6.5707	-6.4152	3.6574	-3.1531	-3.0499	-1.8458	-2.5825	-1.2011	-6.177	-5.4907	1.9142	-0.91126	-3.9591	-1.6289	-5.795	-3.9765	-6.8161	-2.72	-7.9487	2.9635	-0.18792	2.1444	0.74041	-5.0503	-0.73938	0.61846	0.16216	-9.0036	-8.4582	-12.598	-7.5292	-7.7211	-0.93255	0.55826	0.24028	-2.7166	-2.3729	-3.47	-5.0203	-9.5252	-6.3602	-0.24974
-19.909	-26.469	-28.9	-23.719	-24.16	-23.702	-31.171	-17.235	-25.3	-26.419	-17.94	-21.663	-23.405	-21.136	-25.057	-21.827	-30.551	-21.504	-22.164	-27.201	-25.913	-24.877	-18.086	-23.673	-24.945	-17.781	-34.888	-23.659	-26.503	-19.487	-21.483	-17.374	-18.455	-24.107	-23.804	-23.533	-20.16	-24.979	-22.741	-18.636	-18.856	-17.144	-26.009	-16.923	-13.994	-21.105	-27.431	-22.946	-25.293	-23.005
2.1143	-2.8013	-2.5133	-0.80294	-0.017848	-3.7934	-0.61037	-3.3919	3.1446	4.2122	-5.1419	-5.3185	2.1679	0.28399	-0.73158	3.3986	-2.6907	0.79345	8.5845	-1.605	0.085814	-1.6361	-6.331	-4.9693	-3.199	3.5181	0.65154	-1.4375	-6.6354	1.9795	-2.1179	0.43329	-5.2733	-7.4378	-6.4326	-1.5472	-1.138	-3.5006	-2.9616	-4.0405	4.2244	-4.0115	-2.2273	0.79793	2.8708	-2.3154	1.1051	-2.3989	-7.1443	-3.6519
1.6643	-2.1973	6.876	1.9748	7.1892	7.5702	-2.5533	-0.36811	3.6926	1.5472	2.3163	4.452	-0.16291	3.3441	0.46851	-2.1944	-2.8424	-0.49179	2.6501	0.54489	-2.5881	-1.8491	8.2129	1.3598	2.7939	-0.047146	5.8833	-0.70542	2.3014	-0.17947	9.691	1.6806	1.9774	-2.8276	4.1545	1.9014	2.4224	5.2789	-1.9455	7.5455	4.8643	2.4307	3.7199	-3.7181	3.3731	2.5396	-0.27339	1.4089	3.8113	7.5687
0.29545	3.1225	8.2581	0.30499	12.43	1.6754	9.3215	11.135	4.7278	6.888	9.5624	2.9819	4.3375	9.1955	4.6661	5.8526	2.2872	13.443	2.8813	7.0736	0.0071591	6.8811	12.156	11.293	1.1328	4.3671	6.7716	1.1412	12.151	8.314	3.0932	0.34398	12.647	6.6804	8.0575	8.5531	5.8987	14.935	4.6702	12.905	8.1101	7.2133	7.7003	1.3817	5.1059	11.381	10.859	7.9531	11.615	5.3742
4.5802	-2.5935	0.54249	-5.1415	-1.4286	1.4506	-0.73755	0.90205	5.1704	-1.3567	-3.8059	-3.7792	0.089323	1.1989	-2.5007	-1.8307	3.8814	-0.85406	2.3755	6.954	2.8132	2.2398	0.86113	0.20853	5.1854	0.89629	-1.8704	-3.0036	4.6433	4.5082	2.8468	1.4481	3.6673	-6.3866	5.37	-2.1022	-1.5598	0.86187	3.2796	-3.1665	3.6462	3.9058	-1.2379	0.90035	-3.3527	2.4905	-4.1896	-5.6575	7.1523	-1.3322
-18.678	-7.54	-8.6913	-3.0398	-7.0002	-8.7376	-7.1626	-16.52	-15.513	-7.996	-16.178	-12.24	-11.486	-11.384	-3.577	-11.804	-9.8348	-5.7955	-9.3244	-7.0749	-11.26	-7.0923	-13.992	-3.7974	-11.135	-16.485	-14.665	-10.79	-10.256	-7.4378	-14.234	-10.369	-5.61	-14.422	-11.073	-8.9474	-10.59	-7.7538	-9.9461	-13.838	-6.9999	-12.528	-13.736	-12.116	-12.455	-6.9271	-14.791	-13.377	-17.639	-16.794
-6.1542	-4.4074	-1.8184	-2.0192	-1.3944	-4.5652	-0.56455	-3.4862	-6.3291	-4.8986	-0.032671	-3.1409	-6.39	2.2967	-2.7201	-8.6644	-7.549	-3.845	1.4035	-4.7604	-2.3757	-4.698	-6.3685	-5.7199	-6.5129	-7.6586	-8.5892	-3.6628	0.40673	-2.5792	-6.0426	-6.1408	-2.4891	-9.0811	-7.6781	-7.4599	-9.1952	-7.7916	-9.4195	-3.2025	-5.3784	-3.8285	-1.6265	-11.98	0.10267	-13.273	-8.7825	-9.564	-7.4178	-1.5555
-16.037	-16.589	-16.307	-13.137	-15.243	-10.188	-9.9323	-18.256	-9.4977	-14.58	-18.797	-15.101	-15.266	-11.821	-8.9752	-19.632	-15.031	-15.767	-17.162	-7.8915	-8.4771	-12.916	-5.3969	-7.3282	-7.5242	-15.529	-19.821	-18.44	-8.8415	-16.361	-10.18	-11.799	-9.5998	-17.617	-20.341	-4.5566	-12.628	-16.507	-15.107	-15.432	-13.092	-14.202	-13.211	-17.066	-18.441	-16.162	-15.179	-13.157	-11.641	-14.367
1.0011	6.3729	2.6274	0.98497	-0.70392	1.7691	4.5952	2.7925	4.7301	1.5796	6.1048	1.2154	5.3748	0.98911	4.583	1.7307	5.8218	-1.4304	2.8729	1.5415	4.4821	-1.6208	7.2061	3.1404	3.3954	4.7496	4.1778	0.1365	9.41	-1.4885	6.9194	0.88073	2.533	-3.5485	4.481	-7.3718	-3.2185	0.10706	6.2559	-5.0759	1.8808	2.7498	0.058168	1.4766	-2.6056	-4.4091	1.3	1.4552	4.7093	5.3587
2.211	7.7529	12.328	-0.77725	2.44	2.5853	8.7535	0.76817	-2.7923	5.0261	5.9897	-0.061971	6.8254	1.7919	8.1622	1.3866	6.664	5.147	1.9395	-0.052932	5.3438	-4.2631	4.7652	0.094773	2.2493	5.1938	5.4941	3.1637	-0.34204	7.6258	6.3332	2.0913	0.090884	4.1992	4.3211	10.432	0.44457	7.1965	0.25201	7.8072	9.3787	3.3214	5.13	4.2938	5.4585	8.7057	2.9963	4.77	7.0294	9.5556
1.042	-4.8972	2.2887	-0.41386	4.7935	3.7895	4.1848	-4.2842	-1.4027	-1.4304	-7.6304	-2.7027	-2.5881	0.85139	6.0177	-0.63966	-5.8529	-7.3501	4.5725	5.6685	10.497	6.0962	-2.5383	-3.9887	-1.8356	0.78123	2.1095	0.79593	-2.3361	-2.0555	1.7033	-1.7271	-4.2133	2.9301	-6.5203	2.7189	-3.4293	1.6521	2.6605	-4.6868	-0.1197	-2.9953	-0.70595	-2.4147	-4.3963	4.1284	2.5292	-7.2724	1.2778	-1.9379
-1.0706	-5.8186	-6.595	-2.8742	-4.9117	-0.69328	-6.7388	-4.0566	-6.3022	-9.5343	-8.838	-6.9874	-1.6372	-9.4735	-10.474	-3.5055	-6.7907	-4.5108	-3.0562	-4.8331	-5.5175	-3.3777	-2.3086	-1.4398	-5.541	-8.458	-10.687	-4.8529	-3.3697	-9.6379	-10.508	-6.674	-8.5052	-7.9812	-5.6649	-9.2047	-2.7154	-7.3245	-8.2635	-11.53	-8.0496	-9.5445	-4.229	0.32555	-4.2307	-8.7685	-4.2103	-10.97	-4.644	-8.1006
1.7722	-1.7915	-6.9329	-1.3523	2.1694	-2.4485	-4.2543	0.58974	-4.6135	3.0048	0.027282	-2.986	-3.1796	-4.5801	-7.1667	-10.481	-1.7074	-0.073861	-2.3902	10.817	-1.6196	-6.5387	-3.7636	-4.9317	-6.0435	2.8598	-2.9991	1.6811	-1.4799	-6.3755	-6.3471	-2.2538	-1.6131	2.215	-4.551	-1.538	-2.2861	-0.23913	-1.6009	-7.3772	-4.6104	3.7858	-9.4201	-7.4003	-2.9373	-6.3131	-5.7719	0.17017	-6.2588	-10.708
0.052508	-3.4855	-7.2615	-4.7182	-2.975	-8.4193	-13.886	-3.8029	0.91619	-3.6158	2.1688	-6.9541	2.3655	-0.50639	-2.2157	-3.4372	5.6817	-4.5362	-2.2521	1.513	-1.875	-2.612	-3.1355	-1.8817	-6.7903	-2.8303	-4.1407	3.2923	-9.8267	-4.6227	2.6621	-7.0089	-4.8407	-3.164	-1.8082	2.1999	-8.6497	-2.9098	-6.878	4.7489	-5.1382	-10.245	-1.2202	-3.4346	-10.284	-2.2115	-4.2325	-8.4145	-6.8663	-0.89929
-14.049	-15.615	-8.6772	-17.549	-16.116	-17.477	-19.937	-15.383	-9.7303	-15.671	-8.848	-7.9797	-18.015	-12.238	-12.423	-18.057	-13.15	-12.555	-21.056	-12.301	-18.314	-19.701	-17.688	-16.276	-9.5161	-13.815	-13.743	-15.57	-13.152	-16.382	-18.898	-18.364	-17.377	-11.611	-10.99	-13.306	-6.5945	-12.242	-21.312	-8.9767	-14.345	-16.104	-17.297	-16.994	-8.6499	-11.026	-8.3458	-12.603	-21.898	-21.338
-2.6155	-10.949	-0.084331	-2.7077	-1.4213	-9.7477	-1.7586	-7.1315	-0.45247	-4.8457	2.2417	-2.029	-4.33	-1.2057	-6.4848	2.3806	-4.0142	-6.6399	1.6286	-1.204	-8.3792	2.9046	-7.9551	-1.9473	-7.5338	-1.0176	-4.379	-0.52973	-8.897	-1.1262	-10.73	2.2831	-5.9102	0.4349	-3.5645	-5.7236	0.083131	-1.6725	-2.9282	1.8885	-2.2688	-7.0939	-0.36757	-4.3599	-4.1929	-4.3828	0.95602	-6.7189	3.5157	2.0451
0.82792	-7.7643	1.6955	-1.9831	3.0771	-4.6359	-2.4416	-3.1308	-7.8789	-2.2321	-0.72799	1.4458	-0.064009	-3.5898	-3.0338	-4.1755	-3.9076	-3.2047	3.8317	-4.0605	-7.8412	2.7583	-0.46279	0.88603	-4.1098	-2.0043	-4.8491	-4.7342	5.8703	-4.3163	-4.521	2.4688	-4.3105	2.5752	-1.5479	3.9173	-1.5541	-5.0777	-3.5578	-2.108	-5.8781	3.9033	-4.944	-0.031419	-0.11497	1.3876	-6.1967	0.87812	-3.7106	0.5537
-25.065	-21.304	-27.438	-23.302	-22.479	-27.477	-19.052	-24.488	-21.711	-16.234	-17.497	-24.896	-17.499	-23.166	-25.758	-23.074	-19.432	-16.975	-22.353	-27.72	-22.472	-28.545	-25.975	-24.208	-24.933	-26.175	-19.965	-21.808	-21.573	-19.092	-27.697	-29.982	-19.456	-22.401	-30.071	-22.425	-25.492	-28.32	-22.887	-27.885	-23.654	-20.11	-27.398	-21.579	-19.315	-20.363	-28.964	-16.585	-15.309	-15.835
-4.7762	-3.6471	-2.336	-6.1274	-5.2529	-4.1443	-2.1238	-3.712	-2.4913	-5.4095	-2.0991	-9.4176	-6.6565	-4.7638	-3.8697	-2.5004	-8.8828	2.7558	-1.4576	-6.5534	-0.91853	1.076	-6.6666	-1.4709	-10.28	1.1185	-5.8294	-1.0507	-8.3401	-5.1183	-0.28177	-0.83568	-6.2121	-4.7485	-6.4243	2.5443	-5.718	-3.6983	-4.2231	-6.3668	0.52691	-6.9773	-6.2188	-5.4059	3.5385	-2.8538	-7.1477	6.2767	-3.1938	1.3382
-0.85729	1.7471	1.8289	4.6347	4.9372	1.5816	2.6797	-1.6139	5.5329	4.0228	9.7046	-3.3083	2.7651	1.2611	-6.7911	0.98852	1.3503	-4.124	-2.3895	6.0941	1.9304	5.2099	8.1036	3.8494	5.2018	-2.1795	5.418	-0.20436	-5.1726	2.4773	6.2337	-0.028466	4.3637	3.1236	2.7503	0.19531	5.5693	4.6558	6.7669	3.0267	-2.7858	4.2685	5.4744	-4.5492	2.1045	4.7459	0.019886	0.76434	0.68201	0.7737
-12.334	-12.508	-8.1642	-14.76	-15.099	-11.822	-13.951	-3.3047	-11.906	-9.196	-12.728	-11.975	-12.765	-18.226	-12.989	-11.724	-19.104	-9.5585	-15.271	-9.6679	-14.503	-10.751	-8.0868	-10.708	-18.586	-15.083	-8.5771	-14.229	-12.907	-12.962	-14.478	-17.344	-5.9703	-10.803	-6.2464	-22.15	-19.955	-11.512	-14.288	-17.154	-21.646	-12.415	-21.281	-7.4912	-15.495	-11.124	-7.0346	-11.44	-12.596	-9.3386
-15.743	-11.077	-12.835	-10.163	-14.68	-12.193	-7.5872	-13.408	-10.127	-10.708	-13.814	-9.365	-14.104	-14.443	-8.3499	-17.665	-19.847	-12.31	-6.6836	-20.044	-16.644	-9.5857	-7.6638	-10.642	-14.412	-12.978	-15.804	-9.7149	-14.481	-13.34	-15.102	-18.028	-10.302	-17.394	-21.509	-12.188	-15.778	-9.7941	-5.183	-9.7695	-12.696	-12.463	-13.399	-13.158	-12.034	-12.105	-13.438	-12.33	-11.416	-14.808
-7.5543	-14.563	-9.0914	-11.219	-7.2267	-11.281	-8.4054	-16.205	-13.222	-17.162	-18.18	-15.62	-16.58	-10.498	-10.947	-12.891	-12.648	-10.042	-10.057	-11.396	-11.215	-10.05	-16.202	-12.439	-9.23	-15.545	-5.8798	-6.0501	-16.801	-14.229	-12.277	-13.617	-12.756	-18.365	-11.771	-11.436	-15.131	-9.785	-16.062	-13.113	-10.648	-11.874	-15.678	-8.1385	-10.529	-15.844	-16.709	-11.351	-11.791	-15.558
-3.4445	3.9069	2.9306	-5.6918	-0.36345	-2.4971	-2.0024	3.4347	1.5259	-0.018902	-2.0287	-3.8634	-2.8541	8.4275	1.2927	-3.4178	1.3953	-3.2359	-5.8303	0.69146	-2.9904	-9.8806	-2.5406	2.2635	-0.64079	-2.1595	-6.1735	1.1762	0.29234	-1.8019	-5.0467	-1.1736	-6.4953	-1.9859	-4.1431	-2.0606	-1.7863	-0.29434	3.7736	-10.04	1.4598	-11.19	-3.3238	-3.1493	2.9337	-0.22513	-1.7339	-1.0788	7.7263	-1.4252
5.9328	-3.0239	-3.3518	-0.70941	-0.76335	-2.1812	-2.2	0.66874	7.1491	0.12238	-5.3838	0.11964	4.6538	-0.47615	-5.4505	-4.2715	-2.8258	1.5788	-1.4456	0.17529	-4.2468	5.1323	2.0305	-0.60961	0.81425	-2.5687	2.987	5.427	-0.05526	-4.2122	0.84484	-4.4784	-1.3142	1.0968	0.10274	-2.1127	-1.2419	4.8748	3.5409	-0.19431	-7.1628	-2.4642	3.96	0.32584	-6.8436	2.4847	-8.3421	2.3286	4.8322	-2.642
-3.3532	-7.7812	-3.7648	-12.97	-7.6218	-3.8918	-5.6137	-12.843	-2.0342	-5.103	0.63629	-1.2415	-1.9393	-1.7894	-9.6793	-6.6728	-8.2609	-3.6729	-5.4098	-2.7086	-5.4012	-8.918	-9.7365	-5.5236	-0.4026	-12.136	-3.638	-10.448	-6.5905	-6.6928	-3.7203	-7.9854	-14.587	-3.6805	-9.7305	-7.663	-6.0291	-5.8678	-9.6197	-7.5854	-5.8539	-4.4219	-0.91069	-3.0393	-6.4727	-6.5194	-5.3097	-7.2381	-2.1838	-7.498
-14.583	-17.773	-9.7466	-13.846	-15.262	-10.484	-17.66	-13.631	-13.172	-11.811	-8.3845	-14.975	-11.777	-14.608	-17.221	-14.5	-11.274	-13.402	-21.854	-18.579	-10.436	-17.6	-13.307	-8.0379	-17.305	-14.276	-12.507	-12.808	-17.539	-10.911	-17.095	-16.154	-13.742	-14.79	-20.883	-11.672	-12.688	-9.192	-15.222	-17.999	-14.319	-10.74	-14.688	-10.626	-15.772	-19.842	-16.067	-16.947	-19.361	-16.382
2.3374	6.9402	6.0136	8.3356	8.8132	12.53	10.363	8.7863	8.0615	0.76106	6.5019	9.6091	9.2477	1.6468	11.748	9.3968	12.362	3.3951	3.5945	7.6156	13.087	8.0215	5.0179	9.7526	9.6753	8.1082	2.2633	2.356	5.135	6.4596	8.4225	7.9351	8.555	5.9641	8.2304	3.996	5.5017	2.6988	7.7667	5.4972	4.031	5.6707	10.435	7.7672	8.0555	8.7549	4.9257	17.896	13.539	6.8826
-9.9127	-9.4671	-8.9643	-13.753	-5.3448	-4.5513	-9.3784	-5.6088	-5.7566	-7.3804	-7.9942	-9.108	-12.616	-12.105	-13.595	-12.241	-9.2408	-9.2559	-6.9907	-11.096	-10.955	-10.234	-11.168	-18.338	-12.327	-5.0306	-12.737	-8.9496	-8.808	-15.634	-12.161	-9.4225	-9.9908	-9.2553	-14.238	-11.143	-6.5986	-6.4195	-14.303	-5.3854	-15.452	-10.134	-13.976	-12.978	-13.911	-8.665	-9.8124	-11.263	-9.588	-11.218
-2.859	-8.9446	-8.3353	-10.523	-9.8726	-5.2705	-14.568	-8.3393	-4.6408	0.88795	-8.6384	-16.506	-8.6972	-15.949	-11.577	-9.8791	-16.705	-1.8376	-12.29	-15.154	-8.396	-5.4336	-11.188	-7.5695	-6.4584	-3.7628	-11.213	-7.2326	-9.3426	-6.6781	-13.051	-13.115	-12.87	-7.4976	-12.962	-10.226	-7.5226	-14.705	-9.5544	-2.5391	-11.124	-12.835	-9.3165	-7.1186	-7.835	-4.3545	-2.4078	-10.416	-9.722	-11.378
-7.8546	-5.8384	-5.7226	-1.9744	-0.59728	-0.24035	-6.3646	-3.0327	-6.5378	-12.468	1.6671	1.3579	-8.1698	0.088286	-2.5878	-0.6051	-3.6671	-1.958	-6.7384	-6.2015	-5.8704	-7.9142	-14.544	-1.9373	-6.6237	-6.2991	-3.7359	-2.5326	-6.328	-3.1394	-4.6621	-6.3845	-3.128	-5.6719	-3.7008	-2.7301	-0.28444	-7.5569	-4.7839	-3.537	-10.8	-1.7917	-5.5634	-7.4198	0.11977	-2.1242	-8.3066	2.0384	-8.2135	-2.3578
-7.5828	-8.0143	-2.947	0.72817	-7.6799	-1.3935	-7.2707	-11.852	-0.88729	-1.4304	-2.0978	-1.176	-5.5243	-4.5995	-3.207	-4.5272	-1.5929	2.0351	-6.1893	-3.4218	0.34544	-4.3148	-7.0276	-7.7693	3.8823	-3.6815	-8.0433	-1.7051	-2.1205	-0.8867	6.2436	2.5356	-4.2991	-7.474	-1.248	-2.1529	-5.0801	-4.2732	-0.65406	-3.4097	-4.4602	-4.2764	-6.834	-1.9317	-4.217	-2.2079	-3.9131	-3.4025	-3.888	0.78164
-0.82742	5.5009	1.9679	-0.29867	-3.4344	-6.6411	-3.971	-5.161	0.018817	-7.668	5.7478	-6.9031	-0.2637	-6.3177	0.22592	-1.6738	0.29403	-0.058299	-4.9116	-4.9627	-0.15847	-8.9106	-6.225	-0.76281	-5.0345	-5.8649	-9.9496	-1.0056	-2.0892	-0.37191	5.8213	-5.5621	-2.8031	-8.039	-4.806	1.0627	0.92736	-0.68201	1.5818	-3.1834	-5.9217	-11.276	1.636	-8.0732	-10.17	0.36771	-5.1103	-8.3641	-6.9081	4.2123
-8.4518	-5.1547	-10.289	-15.394	-8.8253	-11.727	-6.558	-9.0127	-14.673	-12.749	-11.089	-19.325	-8.4247	-11.668	-10.558	-9.5603	-4.997	-5.5805	-16.882	-9.4215	-7.0158	-6.6336	-19.08	-9.7224	-11.07	-13.917	-12.707	-7.4319	-14.908	-10.487	-14.366	-9.3413	-9.0185	-8.8821	-9.039	-18.672	-11.785	-14.929	-13.082	-6.9976	-4.8758	-15.869	-12.155	-12.934	-11.366	-13.149	-10.896	-14.622	-14.09	-9.0489
-16.877	-17.982	-18.917	-23.001	-20.943	-22.29	-22.151	-20.784	-20.211	-22.049	-22.748	-17.755	-18.877	-17.246	-26.432	-13.735	-20.468	-20.674	-20.874	-19.665	-18.991	-16.015	-17.89	-23.848	-18.731	-21.586	-24.399	-22.688	-27.824	-20.882	-16.669	-20.769	-27.2	-16.871	-21.881	-21.843	-27.157	-17.544	-21.384	-28.311	-15.913	-21.192	-23.785	-30.078	-22.197	-22.676	-19.445	-21.137	-25.71	-23.241
4.8508	9.9787	5.1649	10.748	9.9988	7.2807	9.5554	5.8654	0.69419	9.7124	6.6815	3.1547	3.5147	6.9236	6.1256	3.7351	1.4054	5.7778	5.4779	8.7684	4.7578	-1.7191	4.428	10.506	6.4333	-1.3174	7.5196	12.788	6.0263	5.7647	12.713	10.538	5.0318	5.0359	4.5622	7.6046	5.9478	5.4804	5.3931	-5.2078	6.8505	6.5179	8.5834	8.0802	4.8953	11.489	4.6174	3.32	4.9801	4.7784
-21.367	-6.7973	-13.446	-9.4837	-13.6	-18.634	-13.464	-15.223	-16.331	-10.874	-24.295	-19.446	-17.006	-12.19	-13.683	-9.8443	-11.536	-13.761	-12.711	-7.878	-9.7953	-14.734	-13.975	-10.525	-13.668	-10.18	-18.214	-8.8979	-8.9774	-13.164	-13.819	-17.241	-7.5437	-11.053	-15.591	-6.418	-14.21	-14.241	-16.645	-15.91	-22.29	-9.6985	-14.724	-13.377	-16.556	-14.223	-12.917	-13.067	-12.336	-13.357
-8.5933	-8.8998	-9.7573	-12.614	-7.3001	-7.4555	-9.5339	-6.5657	-6.8216	-2.4566	-16.053	-13.345	-5.3396	-5.7741	-8.2688	-9.7558	-6.4432	-13.168	-7.4857	-6.9411	-10.4	-10.158	-11.812	-5.4356	-10.958	-12.714	-15.992	-10.364	-13.142	-4.6164	-15.33	-10.108	-10.05	-9.7729	-9.022	-9.6138	-15.61	-9.9453	-8.8121	-4.8411	-8.053	-16.724	-7.7383	-13.613	-1.8884	-10.441	-11.559	-9.193	-8.8861	-9.0211
3.6042	7.4945	5.6343	-1.1336	8.1331	5.0575	6.2772	9.4076	10.518	5.6533	2.3166	4.7283	6.4558	3.8883	7.1461	2.2993	12.763	10.092	10.794	1.4523	-2.2074	3.4156	8.7784	5.7137	7.1029	7.057	5.9263	10.324	12.271	2.2686	5.6727	1.4046	5.1842	7.9586	6.1982	4.0911	9.7322	9.1083	5.6373	8.2161	7.5477	9.4608	3.889	6.5547	4.4705	7.7655	10.027	5.8501	-1.1197	5.3477
-11.517	-3.1278	-15.288	-11.559	-10.409	-5.8416	-14.577	-2.9739	-11.252	-7.3355	-7.176	-6.4731	-4.4102	-11.77	-18.18	-11.356	-3.3697	-9.8956	-4.149	-8.4837	-7.0635	-13.598	-7.7944	-9.0669	-9.3001	-5.1988	-15.277	-8.6781	-12.595	-6.7563	-8.7233	-19.68	-8.2194	-4.5233	-7.7746	-7.3079	-4.1533	-5.2056	-13.883	-6.6175	-5.1717	-5.9223	-12.539	-6.5531	-10.92	-10.571	-14.506	-5.5229	-7.5107	-14.845
1.1197	-2.4039	0.41635	0.16376	1.3558	0.83465	5.6662	-6.83	2.1401	2.3495	4.2182	-2.4631	1.352	-2.6931	-0.91591	-1.878	2.1788	-4.1511	-1.0481	0.19219	-3.003	-1.2076	2.984	-4.8813	1.8804	-5.3054	2.7764	-5.356	-4.5321	-3.695	0.99534	-4.0862	-0.5525	-0.48257	4.1584	3.5379	2.4842	-0.9793	-4.3998	-3.1936	-2.5254	-2.1872	-0.9914	4.5782	-3.7645	2.8227	-2.4174	-4.0265	-4.2807	-0.2185
3.3071	3.6403	1.5025	-2.5959	-0.35392	1.4209	6.0593	3.7384	-5.6554	-1.7603	-3.4112	4.5757	-1.0567	6.9361	-3.4064	-1.4639	0.08139	1.4581	1.4297	-0.54186	3.1404	0.66518	2.8294	2.6368	-5.0173	-1.3783	-0.75249	-4.499	1.4542	1.2834	0.4122	1.6274	-3.212	1.7361	-1.0317	-0.18329	3.0583	4.1868	-3.4481	-8.0952	-0.78242	-2.9336	2.0927	0.7772	-5.8884	0.6049	4.3898	-0.90289	3.5609	-1.0926
-15.466	-4.1059	-11.593	-10.395	-13.675	-12.805	-15.279	-11.659	-11.621	-10.699	-11.104	-14.189	-12.731	-4.0449	-6.8335	-15.375	-8.7878	-7.6975	-8.7202	-14.992	-8.8335	-11.272	-11.336	-18.109	-10.12	-3.152	-8.6683	-10.163	-2.3641	-18.39	-13.72	-8.7943	-7.5523	-13.226	-11.986	-17.442	-10.066	-12.755	-9.1381	-13.114	-11.622	-14.754	-13.003	-13.457	-7.5421	-9.6635	-6.5366	-18.138	-13.098	-12.866
-6.9628	-6.9553	0.28047	-8.6853	-1.4158	2.4374	-11.08	-4.3899	-12.531	-8.0482	-10.091	-12.016	-2.4392	-9.2918	-5.787	-5.698	-6.0904	-6.5217	-7.3212	-3.8563	-2.9434	-8.9807	-3.5711	-9.9913	-5.301	-3.2434	-8.5	-7.3105	-7.2435	-1.9992	-11.988	-8.2434	-4.029	-9.4951	-5.804	-11.026	-5.7578	-11.279	-9.6054	-5.592	-8.5527	-4.9396	3.6411	-6.8921	2.8468	-2.9223	1.2889	-6.998	-8.2009	-12.326
-22.842	-19.212	-22.582	-21.269	-25.673	-26.319	-19.779	-21.698	-24.404	-16.877	-27.447	-25.016	-21.634	-21.271	-24.193	-29.263	-17.79	-20.989	-25.088	-21.093	-28.078	-16.473	-26.269	-15.963	-17.075	-22.194	-20.208	-21.253	-23.248	-19.169	-16.948	-19.007	-21.405	-22.257	-23.418	-20.264	-29.365	-22.378	-22.954	-21.042	-21.144	-21.64	-22.264	-23.156	-23.356	-24.957	-26.443	-25.609	-17.003	-26.246
1.9785	-6.4824	-0.58307	5.2913	-1.5329	0.95396	-0.69656	-2.9501	3.2119	-1.4298	-3.391	-7.6502	0.46451	1.0146	2.1718	8.2608	0.75255	1.3915	0.74984	6.5684	-0.53838	-1.2872	2.9038	-1.6938	6.8794	-1.2779	-1.2777	0.67567	0.20988	4.7324	-0.53332	-1.9777	0.53432	-2.3513	3.0165	-4.7617	-5.3841	-0.16951	2.892	2.2519	8.9357	1.801	2.1647	3.3505	-0.83315	-2.9218	-2.3751	6.5401	4.0306	1.3728
-27.353	-19.571	-26.311	-26.579	-24.413	-25.527	-26.67	-22.357	-19.266	-17.969	-24.421	-23.187	-19.427	-24.497	-27.962	-13.417	-24.837	-18.603	-22.239	-14.339	-22.981	-26.481	-22.413	-16.549	-12.502	-16.744	-18.706	-21.512	-23.423	-21.186	-26.262	-17.026	-24.007	-23.429	-21.746	-19.821	-18.83	-11.97	-21.615	-22.551	-21.076	-21.077	-30.686	-24.116	-18.911	-19.294	-26.917	-21.909	-22.469	-20.656
-9.2223	-11.96	-14.347	-7.354	-10.685	-10.274	-10.602	-7.7316	-11.582	-13.758	-10.287	-16.296	-12.222	-6.3977	-14.122	-3.5852	-12.944	-10.295	-10.093	-11.331	-9.3523	-9.0703	-12.904	-18.515	-2.6996	-14.838	-11.591	-10.799	-14.12	-11.509	-18.284	-7.9948	-7.8259	-8.6854	-14.005	-7.6018	-11.765	-9.2103	-7.97	-14.6	-13.404	-12.641	-10.551	-10.531	-8.4106	-12.838	-14.403	-16.68	-10.608	-10.838
-5.7757	-3.4304	0.4156	-4.7865	-2.667	-6.706	7.7095	-6.3076	2.017	3.3525	-5.8323	-0.53924	-4.3098	-0.047355	-6.1411	-2.6809	4.389	0.003131	-6.6835	-5.5015	-4.3302	2.9865	-6.4448	-3.7077	-3.0617	-0.76679	0.74984	-2.4589	1.0939	-3.4259	0.89613	-1.9961	-0.97124	-7.564	-7.173	1.6822	-4.4656	2.1223	-5.15	1.0544	-2.9905	-5.3515	-0.27461	-3.6293	-1.9423	-2.175	0.52282	-0.94962	-2.902	-2.41
-13.253	-6.1142	-4.1828	-3.994	-8.7957	-7.2552	-8.6981	-4.6441	-2.8772	-7.5417	0.2731	-0.28614	-4.9462	-0.77302	-4.8957	-0.6809	-1.2769	-11.007	1.6335	1.9239	-6.1179	-1.3132	2.0293	-8.075	1.7033	-10.401	0.97441	-2.7468	-6.9278	-2.4114	-4.8044	-6.979	-3.7433	-6.5506	-0.75319	-1.382	-3.6787	-6.1506	-2.6937	-2.8525	-2.1749	-4.6122	-0.74161	-1.6228	-5.7998	-3.4234	-5.361	-4.4104	2.1658	-3.278
-6.0118	-2.0534	0.22608	0.85301	-8.782	-3.2957	-5.8052	-0.20541	-7.3021	-0.36372	-4.9454	-10.627	3.8173	2.4285	-0.71479	-6.1875	-0.42183	-0.69592	-7.1724	-3.4229	-3.5592	-7.544	-0.22167	-15.968	-11.323	-4.6421	-6.0824	-3.7853	-3.0103	1.6754	1.907	-7.9327	-10.524	-3.603	-1.6621	-7.7793	-7.4034	-4.3692	-0.21139	-9.0741	-5.1355	-6.0079	-2.6382	-9.2952	-5.5916	-7.7624	-5.2867	0.7025	-5.7125	-2.5759
-10.783	-12.532	-9.5584	-19.435	-10.838	-18.639	-5.2639	-8.7064	-13.429	-17.675	-16.391	-15.656	-12.558	-17.253	-7.6161	-15.99	-12.71	-12.553	-5.4277	-10.9	-21.005	-17.468	-11.225	-13.627	-9.5638	-20.04	-7.8525	-16.856	-6.6085	-16.778	-13.087	-16.015	-18.663	-12.632	-17.186	-9.2374	-11.824	-12.213	-7.0718	-15.989	-10.048	-9.8234	-12.008	-18.518	-12.018	-16.583	-13.175	-12.763	-13.848	-10.933
-23.49	-14.344	-8.4412	-4.4466	-14.595	-21.658	-12.255	-18.551	-10.003	-14.827	-21.717	-7.9929	-14.043	-12.996	-13.58	-15.528	-17.135	-16.336	-17.683	-10.739	-12.91	-13.004	-9.5161	-12.532	-18.374	-17.818	-17.606	-13.198	-23.871	-20.204	-15.402	-13.865	-15.839	-13.459	-15.222	-13.669	-10.444	-13.382	-14.507	-19.105	-16.079	-14.213	-6.9693	-14.031	-21.85	-5.5138	-13.04	-16.317	-16.164	-14.581
-2.4749	1.8882	-1.4998	-1.0181	-6.3012	-0.066418	-1.7846	-0.51462	-4.2799	-3.8125	-1.4057	-4.3602	-2.5057	-1.2735	1.4679	3.4919	-4.8675	-3.8288	1.0701	-2.9849	-1.2692	-5.6115	-4.6358	-0.89973	-2.0209	-6.2171	1.2526	-3.0879	-2.2313	-4.9727	7.9097	-1.3083	-4.8623	2.248	-0.87417	-3.0153	-2.2103	0.89792	7.947	2.8824	-0.022366	-1.5832	3.0762	-1.545	5.0501	2.2887	0.40617	-1.7552	-2.3176	-2.7138
-5.4346	-7.5937	-2.4899	-15.697	-0.36449	-8.9398	4.1589	-7.0371	-0.86367	-4.4049	-2.9314	0.33123	-7.2724	-4.4967	1.364	2.5434	-5.7223	-0.17851	-3.6713	-3.194	-2.7205	-2.605	-5.7396	-4.3399	-8.7873	-2.7818	-8.4152	-3.1662	-6.8477	-2.067	1.5668	-1.7205	-4.1563	-3.12	-3.1686	-8.0159	-1.3556	1.878	-8.7347	-1.3605	-3.0699	1.7053	-8.0807	-2.772	-6.5451	-6.1253	-1.3157	-5.6077	-6.2171	-11.963
-12.273	-20.613	-14.8	-16.833	-13.985	-10.282	-9.1593	-18.726	-17.1	-13.485	-11.519	-16.251	-16.012	-13.528	-10.957	-11.351	-18.05	-10.252	-9.9454	-7.4953	-13.815	-10.689	-12.05	-10.161	-7.6413	-10.988	-15.138	-15.603	-19.076	-12.846	-12.364	-11.932	-10.815	-19.474	-14.794	-9.2367	-12.633	-13.371	-20.041	-13.708	-12.387	-11.812	-8.8917	-14.669	-15.121	-12.287	-19.058	-15.684	-17.53	-7.1333
-4.512	-3.7574	-2.4549	4.2107	9.8003	2.7242	-0.92268	4.8743	4.3651	0.82357	-2.2059	1.9896	2.6105	1.9148	1.5785	2.4687	5.361	-9.6762	6.9969	0.96505	5.202	-0.41492	-2.7401	-4.8833	3.9032	0.91075	-1.2237	-5.9641	1.7902	3.9329	0.6389	-6.4717	-2.4408	1.1896	7.2138	7.4882	-0.76791	2.1848	4.09	4.9182	4.2584	4.6476	-0.21644	-0.17524	2.7268	-0.99614	-0.87924	5.4832	10.261	-3.1377
-19.303	-17.657	-23.883	-21.192	-21.812	-17.186	-18.653	-23.548	-16.267	-28.052	-26.227	-22.8	-24.834	-13.711	-21.294	-20.481	-19.85	-20.009	-22.709	-19.285	-21.175	-19.987	-19.347	-17.786	-15.521	-23.371	-17.798	-17.994	-12.139	-15.183	-21.361	-17.322	-23.173	-19.521	-22.968	-10.56	-16.217	-22.418	-22.765	-20.326	-23.249	-25.572	-24.776	-24.934	-17.273	-28.372	-15.742	-24.714	-26.758	-17.257
-11.036	6.2567	-1.644	1.3613	1.4495	-5.8924	0.7847	-4.2696	-5.6574	-5.9296	-6.4657	-4.3413	-8.3717	-8.1744	-1.0997	-1.5532	-7.7762	0.65088	-5.1481	-8.6386	-6.5511	-5.0303	-3.6824	-1.9362	-8.8145	-5.0892	-7.4384	-5.7415	-7.4098	-2.4606	-2.9631	3.3752	-3.5392	-1.9941	0.4734	-5.4311	-4.3924	-9.5301	-11.362	2.0071	-2.9586	0.89855	-2.0478	-6.1703	-1.9466	-10.857	-7.058	3.8381	-5.8185	-3.5315
-4.5308	-0.53553	4.182	-5.1663	1.8596	0.05113	-2.4674	5.8102	-4.0082	0.4249	0.22431	1.2073	0.32792	-3.7362	-4.3378	-0.25019	-2.9722	-0.58861	-4.3611	2.061	2.2785	-4.613	4.478	-6.3955	-1.1699	2.0656	-1.8629	-1.2972	-0.52159	4.411	1.873	-4.0126	-3.2247	-6.846	5.5493	3.8005	-1.2049	0.95107	-6.7815	-2.6383	1.9202	1.7075	-2.8875	9.731	-1.4718	-2.5265	3.5645	0.24325	-1.8145	-3.3628
-2.39	-6.6058	-6.4004	-2.4418	0.045166	-4.3445	-12.65	3.2774	-1.1539	-4.5895	1.6831	-2.9363	-5.9118	-10.124	0.96944	-0.9622	-2.1071	-5.4455	-16.746	-8.4689	-6.8706	-1.0005	-3.6405	-3.3626	-4.7636	-7.7811	-5.105	-8.5523	-2.6182	3.6263	-1.7314	-0.98737	-3.5625	1.4864	2.2557	-7.1619	-5.5771	-7.3065	-6.9743	-1.5062	-4.1804	-2.9712	-3.943	3.0983	0.45625	-2.853	3.8611	-0.86429	-7.0092	1.8916
-13.466	-8.1134	-15.252	-16.942	-19.192	-13.67	-16.539	-11.086	-11.275	-13.31	-14.059	-16.811	-21.012	-10.103	-18.384	-15.362	-14.197	-6.2144	-12.988	-7.5038	-11.449	-7.763	-15.702	-22.13	-13.642	-9.1639	-13.099	-10.858	-22.333	-6.3448	-10.948	-16.916	-20.569	-15.094	-14.814	-16.061	-14.27	-16.697	-13.176	-12.46	-23.095	-15.154	-15.044	-15.065	-12.834	-15.233	-12.569	-12.388	-16.939	-15.311
0.91879	-7.5994	-3.0092	-2.3615	-2.8617	-0.065511	-6.7229	-0.21174	-2.5981	-5.9307	-2.3225	-0.82157	-3.7865	-6.4183	-5.1442	0.97358	-4.0552	-0.34257	1.9504	-3.4531	2.5809	-1.1582	-7.2037	2.181	-2.8634	-1.496	0.66609	-1.6626	1.6928	-2.7045	-8.7092	-2.622	-3.2047	-1.7229	-10.012	-0.83846	-2.7275	1.4401	-6.5671	-0.47726	-4.6273	-0.60802	-8.008	-3.0967	-7.7663	0.43668	-5.7121	-3.6235	-4.5525	0.22378
-14.425	-5.3887	-16.088	-7.5721	-9.429	-13.257	-16.949	-9.5129	-17.867	-20.205	-10.373	-11.985	-14.997	-10.983	-18.79	-14.922	-14.997	-15.811	-13.867	-11.461	-15.745	-19.017	-9.043	-15.314	-10.407	-17.45	-12.611	-12.537	-15.884	-15.421	-15.994	-6.3386	-7.0313	-13.861	-14.232	-12.862	-14.422	-11.55	-14.143	-13.211	-15.295	-13.458	-26.837	-15.431	-15.01	-16.486	-12.285	-10.349	-12.348	-13.322
-5.9729	-6.91	1.8278	-4.7626	-12.678	-4.9511	0.082609	-2.249	-9.3562	-6.9284	-1.182	2.96	-9.586	-2.375	-1.5583	-2.6077	-8.1903	-6.9092	-1.4063	-1.1198	-6.0858	-1.0322	-5.6262	0.74839	-4.3397	-4.796	-3.5235	-0.9015	-3.5408	4.5458	-1.4297	-1.8007	-5.5646	-3.7445	0.61911	3.4382	-4.2326	0.80784	-7.7657	-1.8754	2.5822	2.3806	2.4657	0.21746	-2.3739	-2.0053	-1.8862	-2.7533	-10.718	-2.3337
3.3151	4.733	4.1052	4.6217	0.59034	3.5009	2.8458	0.88605	1.3404	1.2592	1.3583	4.4485	-5.1757	6.3421	1.9025	4.2839	-3.7509	-1.4922	5.9347	-2.9177	0.43897	2.0427	-5.3899	-1.9918	5.458	4.2225	6.223	6.7263	-3.3799	-0.21433	4.3199	3.1105	-3.748	3.8138	-4.6533	1.875	-2.9171	0.75235	-0.04777	-1.7677	2.4447	0.81601	1.7274	-3.4218	-1.7821	-5.8359	-2.1999	0.32663	1.2823	3.9218
-5.4453	0.98756	2.7186	0.36688	0.15185	-5.4183	2.4484	5.1926	3.9468	2.4763	3.2002	7.0396	1.0388	-0.27794	1.3526	7.447	-0.50189	0.15217	3.7485	-3.6094	3.5728	7.9887	5.6259	3.1707	1.0201	-0.59043	0.24289	-1.0135	-0.45601	4.6795	3.8407	-0.76777	-4.0423	-2.5271	-0.26702	0.046659	-3.0232	4.6452	3.1384	9.8586	2.1547	8.5479	-2.3655	-1.0778	3.6758	7.4207	-3.3555	1.3561	-1.5904	0.93961
-13.703	-6.2718	-14.163	-13.634	-10.468	-12.22	-10.925	-8.477	-6.7063	-14.797	-4.8794	-15.073	-12.304	-15.548	-9.3717	-13.284	-12.734	-10.519	-13.153	-12.74	-9.6351	-12.21	-17.643	-9.5197	-14.904	-4.051	-12.666	-8.16	-10.742	-8.2314	-6.3647	-9.8093	-7.6913	-10.061	-6.7191	-15.681	-9.2456	-8.8611	-10.56	-11.187	-13.787	-14.539	-15	-7.1765	-12.391	-9.3563	-6.5005	-14.412	-14.304	-8.2263
-7.19	-5.8543	-5.5953	-5.4747	-9.8546	-4.4713	-7.5517	-3.7722	-12.832	-12.322	-7.6751	-4.7349	-7.0221	-9.6949	-4.549	-10.099	-2.2285	-3.0379	-8.594	-12.799	-6.0233	-5.255	-8.5516	-7.7771	-8.6888	-5.744	-4.8431	-5.7624	-8.3866	-1.0227	-3.9659	-3.9352	-6.839	-8.0268	-10.774	-6.127	-15.992	-4.6929	-9.7346	-5.8697	1.4312	-6.502	-5.3512	-1.538	-2.7656	-14.036	-0.94123	-6.2071	-4.9478	-6.1004
-4.2232	-4.5914	-5.4091	-3.1365	-2.0662	0.14455	-5.7819	-8.9478	-0.77669	-7.2469	1.9902	-0.44449	-5.7064	-3.2797	-0.0031183	0.49425	-4.0665	-11.715	3.4604	-6.1691	-6.2457	-3.4672	-5.1743	0.58918	-2.0868	-0.9573	-0.56092	-0.64162	1.0659	-0.10419	-10.229	-3.9265	-4.5177	-4.7835	-5.9756	-3.7096	-9.8064	1.2367	-9.3245	-2.9411	-2.5576	-5.0902	-0.18258	-8.1254	-0.60455	-5.7243	-3.7963	-9.1562	-3.3643	0.22826
4.9826	2.3785	3.7457	4.554	-6.7458	2.6675	2.8892	-0.075943	3.8493	-0.91463	5.014	2.25	4.3518	-1.1375	-3.5962	4.6724	3.0801	-1.0007	-1.0332	-0.94787	7.8277	-1.1672	-0.23614	9.7555	7.6699	-1.0478	-6.1459	1.3551	3.8617	-2.3481	3.8381	1.981	3.3272	0.4411	4.7459	2.5495	3.6564	3.9355	3.3809	0.3294	6.0812	-2.1007	0.28286	-2.2724	3.9723	0.48703	-2.4916	1.5928	0.28992	3.4646
4.0493	-7.4921	-4.3776	-5.4255	0.23352	2.4822	-0.62771	-2.3561	-1.4585	-4.8745	0.65801	6.0587	-5.6372	-6.056	-2.8005	2.0702	0.15363	-4.3229	2.7056	-5.9911	-6.4933	-3.2619	-6.1703	-1.3202	1.2264	-1.9604	-1.2233	-3.5628	-2.3437	-1.587	5.843	-2.821	-1.7321	-0.93535	3.9457	-3.1019	-5.7912	-3.896	-1.7741	1.3096	3.1837	-2.8586	0.7459	-1.5459	1.1497	-6.2722	-0.39802	-0.22945	1.069	-2.6873
-6.3288	-5.0162	-7.8387	0.28362	3.2594	0.49883	-2.491	-3.0839	-7.4827	-5.5136	-6.8456	-2.3634	-2.3217	0.0467	-1.5973	2.0867	-1.0778	-8.4972	-2.5855	0.22669	1.2057	-3.5199	-8.9939	-5.8976	2.2672	-1.4087	-4.1171	-2.2691	-3.2583	-2.8137	-7.7972	-2.0658	-2.7733	-0.099504	-7.0921	-9.0269	-4.0602	-0.24875	-8.1438	-5.3157	0.11941	-4.4361	-4.7754	-2.4206	1.5093	3.7264	2.6687	-8.1361	-6.6644	2.1768
-0.46263	-3.3057	-4.2108	-5.7751	-4.2175	-1.4112	-5.5748	-3.0811	-2.0339	-5.623	-8.0132	-2.7553	-0.99191	-4.4477	-1.8139	0.59986	-6.7105	7.4395	-13.628	-3.8568	-7.2951	-5.1747	-0.14082	-8.2505	-2.4094	0.84764	-2.172	-6.5639	0.3885	-9.7331	3.3435	-4.057	-7.0482	-0.12745	-0.57966	-2.413	0.25633	-5.1199	-1.4548	-5.129	3.2839	-6.4601	-1.3822	-0.10022	-0.98186	2.659	1.2756	-6.6837	8.7726	0.13164
5.4405	-2.1449	-1.4774	3.79	-0.41713	0.46141	3.5437	-0.83198	1.1675	-0.29605	-0.59066	1.663	-0.17761	1.9185	-5.4398	2.2944	-3.2117	0.86134	5.1364	-4.3652	-1.2385	-2.2022	7.3139	2.2764	5.2331	2.0315	-2.7621	-1.9651	1.0338	-2.3575	-4.3225	-1.6904	3.1147	-6.3279	-2.5235	1.8387	9.59	-2.8247	1.0453	-3.8572	-1.8827	6.1453	-0.5441	4.2412	-0.96027	3.1984	-2.5799	1.0616	1.3349	-2.3143
3.7928	4.1025	-8.8995	-3.2593	0.84662	-2.5825	-1.6957	6.2077	6.4955	-0.58358	1.5011	4.2901	-1.3786	-0.14796	3.1454	3.6729	-2.181	-3.1145	-3.7184	5.9127	0.52063	-6.5237	1.7541	-0.4333	-3.729	4.3779	0.94367	0.48019	-1.58	4.8973	-10.071	7.2644	8.8273	2.7371	5.3135	-1.7243	-2.9484	-6.7338	0.54779	-1.878	4.6345	-0.1486	-3.5112	-1.0796	-0.86084	1.3068	5.0404	2.7383	0.85333	1.9316
1.3435	2.3618	9.008	5.0867	2.838	-2.9337	1.3729	1.8887	4.5614	-0.76164	0.70224	6.9639	5.3741	4.1522	-0.19746	0.81761	-3.8791	2.0159	2.4031	-6.3449	4.5948	5.1659	-12.098	5.9338	0.40018	2.0711	-1.1587	-1.3934	2.793	1.6699	3.0983	2.301	3.9905	1.0558	1.7141	6.5663	3.0721	1.4084	3.967	3.3879	-0.38739	-0.14613	1.3552	4.3337	-2.7701	0.69159	8.8254	-1.6557	-9.1012	0.90305
-2.1541	-3.1815	6.4645	1.2994	0.41928	5.574	0.052267	-0.58577	0.82255	4.6177	-0.89557	6.8321	2.5708	-4.6055	-0.78003	-0.094663	-5.5426	1.9013	2.474	0.25355	-0.59957	-3.9902	-5.972	-1.9371	0.46791	-2.6938	-2.1425	2.7644	4.3823	-1.4614	-5.3627	1.5186	1.1478	3.989	-5.9142	-1.0485	0.44743	-0.087116	-0.91899	-0.52259	-3.698	-2.1724	-3.1654	8.5757	3.5354	0.5425	-0.64266	-2.8869	0.31502	-4.299
-9.098	-8.1107	-15.552	-6.7648	-9.8536	-4.6218	-13.127	-10.984	-10.024	-14.898	-6.4951	-9.9854	-9.9022	-9.7818	-11.692	-8.9815	-3.1141	-12.213	-12.294	-6.7845	-9.7719	-9.9339	-8.5584	-11.156	-6.3218	-9.7999	-13.197	-5.783	-11.51	-4.2735	-8.0409	-9.5445	-14.759	-7.4993	-7.7159	-4.8754	-8.3985	-7.3423	-10.417	-5.5054	-6.1393	-9.33	-12.489	-9.7893	-7.788	-11.782	-11.559	-7.4578	-10.874	-7.5667
-19.863	-11.406	-14.182	-13.685	-11.07	-8.441	-13.335	-8.1049	-18.132	-12.465	-15.348	-14.322	-12.01	-11.337	-18.129	-14.848	-11.668	-18.702	-16.605	-14.499	-10.074	-14.859	-9.5603	-15.294	-15.799	-11.063	-12.934	-13.89	-18.124	-9.2165	-14.678	-15.206	-9.5789	-15.225	-19.274	-14.625	-9.8273	-14.572	-12.811	-14.987	-11.48	-18.277	-13.874	-13.082	-9.7648	-11.255	-16.23	-10.268	-10.313	-10.813
-6.5944	1.3777	-3.9045	-3.9444	-8.3915	-3.7303	0.36706	-3.3958	-4.2854	-1.7498	-2.2588	1.242	-8.5698	-0.77027	2.8278	-5.9898	-2.8221	-5.1322	-5.9784	-1.1964	-2.8551	-1.4629	-6.979	-0.53757	-5.2582	0.71384	-5.8709	-5.2594	-6.7609	-1.5121	-10.123	-4.3327	-1.6368	-4.5509	-5.669	1.4581	-1.7281	0.97511	-3.9013	-0.77771	-0.47956	-8.7688	-7.5232	-4.8015	-8.847	-1.1344	-5.5634	-4.582	-11.449	-5.6941
-1.4089	-7.0028	6.412	2.5279	2.8713	8.3136	6.0816	0.63968	4.5052	-2.5616	8.8946	5.5197	-4.0401	0.61571	3.2481	-1.3152	2.6266	-1.8389	3.2696	2.3721	6.9133	0.50555	5.842	1.0533	7.0526	3.3225	3.0362	1.738	-1.414	1.6863	2.1476	3.8161	2.361	-0.70836	3.5368	-2.2325	-3.0726	-0.46161	4.4328	3.8015	-0.4064	-3.5329	-0.60929	5.8076	0.50945	-4.3306	1.2809	4.059	-2.762	7.9452
-11.491	-9.8245	-12.967	-8.2627	-13.917	-12.52	-18.411	-13.394	-16.395	-12.228	-8.2782	-16.536	-14.227	-14.063	-15.285	-11.197	-13.141	-13.047	-11.645	-15.982	-8.2483	-6.5763	-8.9414	-16.119	-6.0379	-8.45	-7.9847	-7.1863	-16.428	-6.9924	-5.2776	-5.3777	-12.903	-13.309	-9.6991	-15.074	-10.892	-11.412	-8.6074	-11.509	-12.675	-11.092	-15.398	-21.064	-12.599	-14.395	-8.7266	-12.967	-6.9534	-10.339
4.559	-0.020021	2.598	-2.9354	0.46002	-0.96859	0.30179	2.7676	-1.9897	-0.42765	0.19462	4.6357	1.7285	-3.752	2.2025	3.9514	0.3397	-5.8703	2.1527	-10.965	3.1618	0.13932	-5.1983	-5.6207	-9.2902	1.006	-3.5168	-1.0422	3.6898	-3.6393	2.1807	-1.486	-2.521	-1.6189	-4.2574	-1.2237	-1.63	1.9008	-2.0472	0.026829	-0.38305	-4.8592	4.9386	0.063698	1.0866	1.9157	-4.348	-5.1763	-3.9391	-0.29233
-18.305	-28.807	-22.742	-17.544	-15.128	-16.905	-17.27	-18.82	-20.346	-23.845	-22.791	-21.886	-16.503	-21.822	-19.366	-19.865	-20.666	-26.388	-24.805	-21.386	-15.491	-21.885	-24.371	-19.828	-14.131	-19.983	-21.507	-20.182	-23.734	-18.692	-22.62	-18.888	-24.239	-24.119	-21.637	-20.27	-22.083	-14.776	-16.344	-17.919	-18.197	-10.75	-25.102	-15.629	-17.97	-16.887	-19.035	-20.058	-22.887	-20.989
2.8466	3.3069	1.5769	-0.77526	9.3114	11.696	7.7719	5.898	12.343	5.1456	0.57295	4.803	1.3261	8.207	7.5261	9.4832	0.66995	5.044	7.5334	9.5207	2.1168	1.0991	0.15272	4.012	6.471	8.2926	3.2977	3.9205	5.3761	6.1911	0.72253	7.1865	10.381	-2.316	5.6756	8.8345	3.8222	0.17345	2.0157	11.853	5.2775	-3.278	3.2333	0.032913	5.2353	4.8644	7.9795	10.48	5.173	7.0065
-4.9869	-8.9573	-7.2958	-4.6373	0.4925	-8.1137	-3.6668	-6.8778	-13.377	-9.7485	-6.5866	-0.54995	-8.9127	-2.7138	-1.5178	-8.0376	-4.9233	-12.205	-5.3737	4.1245	-1.1143	-4.4429	-8.1185	-6.2791	-8.0817	-10.173	-4.894	-2.9892	-3.9833	-8.43	-9.3894	-4.4324	-3.2732	-10.224	-10.537	-7.8937	-2.1554	-6.1579	-2.5055	1.011	-2.2585	-1.4028	-1.0346	-4.8753	-0.79551	-4.3217	2.5307	-4.7467	-1.1113	-1.7351
-7.5048	-10.485	-9.2511	-13.718	-13.174	-12.501	-12.582	-16.484	-11.447	-12.426	-12.251	-11.298	-7.3303	-10.1	-16.937	-7.4479	-8.6297	-9.6173	-17.605	-10.71	-13.613	-20.759	-8.716	-13.174	-10.541	-14.904	-9.955	-10.944	-3.4886	-13.642	-6.0814	-7.6447	-11.148	-14.147	-16.083	-9.4909	-12.864	-13.214	-11.694	-15.445	-6.2025	-8.7615	-9.163	-11.662	-13.185	-9.3794	-11.096	-14.476	-13.617	-14.939
-4.8817	-3.4297	-6.7207	0.095786	-1.2517	-4.7106	-1.4514	-6.9871	-8.3935	-6.699	-8.5968	0.15739	-8.8433	-7.9807	-3.032	-5.3272	-5.4778	-3.6224	-12.697	-3.7268	-2.0108	-2.0516	-2.1523	-4.0053	-4.702	-0.94257	-4.8754	0.082998	-4.9767	-5.1625	-1.3796	1.3174	-2.1511	0.26898	2.0295	-6.0446	0.30168	0.2283	-4.7469	-4.607	-3.3138	3.6671	-1.2064	0.60953	-8.2	-2.9179	-1.3132	-2.8454	-8.8307	-1.3452
-0.70983	-0.19667	-1.1154	3.9293	0.7025	-0.39639	6.0189	-3.5648	-3.7159	0.058515	-2.1442	-0.62662	2.6676	-1.4978	-0.1603	4.0413	0.19765	1.9813	1.622	2.188	-1.7818	-6.6001	-3.5616	-2.6243	1.6003	-4.0182	0.74473	-2.5653	-5.1553	-2.3292	-2.5474	3.0687	-1.802	-1.3535	1.4845	2.3149	1.9315	0.76766	-3.8915	-1.8602	-14.419	-5.6242	-6.5841	2.625	-2.9618	-2.0957	-1.5825	-9.0962	-1.742	-0.71756
-11.472	-15.26	-6.1806	-8.9792	-8.2919	-18.427	-5.1172	-16.955	-9.0392	-14.162	-11.994	-10.332	-11.697	-13.668	-2.3299	-9.3213	-11.876	-10.302	-12.029	-12.961	-3.0001	-15.077	-8.8039	-13.83	-12.652	-10.004	-8.1814	-8.4563	-8.7514	-9.4319	-11.117	-6.367	-10.319	-10.074	-12.829	-4.0175	-14.227	-9.7314	-7.957	-8.6966	-10.925	-2.9215	-11.564	-7.5153	-11.58	-5.8499	-13.682	-7.5546	-3.3569	-12.881
-1.376	2.333	-2.2122	-1.7426	-1.2595	-8.636	0.92592	-2.6157	-3.9673	-2.9236	-4.5879	-3.2349	-4.1672	-0.59309	-5.6344	-1.5863	-11.301	3.6827	-2.7865	1.2459	-9.6333	1.0617	-3.2476	6.1717	0.31362	-2.0969	0.14271	2.7278	0.67011	-1.9667	-2.6157	-1.0442	-2.9388	4.2994	5.872	-0.6676	7.099	6.222	-2.8066	1.1102	-2.2452	-3.218	-7.4822	-0.39257	-1.2347	5.3044	-0.59276	-0.61733	3.2572	-0.45299
4.3643	-3.6364	4.9065	3.2531	-2.258	6.5002	3.6193	-5.9134	3.1026	-1.9009	5.2909	-9.9196	-5.0186	0.88096	2.0465	-3.6353	-4.3584	2.0425	3.5658	-7.0743	-1.9629	-0.22378	-2.5533	9.3653	0.64743	3.0018	-2.3068	-3.518	6.3682	-9.2586	4.5048	-4.5022	2.1959	-3.7785	3.5857	4.0486	2.5161	1.6387	4.4681	2.6086	-1.0848	1.578	-3.333	-1.2324	2.9028	3.5256	6.0955	0.68354	4.1208	-0.61742
-21.801	-22.276	-20.86	-18.898	-24.622	-21.051	-20.163	-17.549	-18.716	-26.243	-13.734	-21.77	-25.293	-26.368	-23.746	-19.358	-19.921	-19.486	-18.5	-24.52	-19.597	-22.474	-17.638	-22.617	-23.47	-18.144	-19.698	-22.997	-30.743	-16.243	-20.937	-24.436	-25.379	-25.548	-24.83	-22.096	-21.806	-20.095	-12.34	-31.018	-24.26	-17.774	-16.673	-20.902	-22.099	-24.953	-19.285	-20.132	-30.553	-20.871
0.26932	-2.222	3.1555	-2.6652	7.5502	-0.56617	-0.28448	-0.34742	-0.84359	7.6741	2.5375	-1.138	0.12019	4.8329	-1.9292	-0.49524	0.63943	0.83918	3.7188	1.1877	0.41641	-3.5964	4.6817	-2.913	0.60856	0.95721	1.3499	2.2111	1.8095	-3.5597	0.69436	4.0792	2.1666	2.8015	1.498	-4.0792	2.2863	-7.6249	2.892	-1.5507	2.6855	0.61323	-1.1195	-7.3194	-2.3238	-3.6868	0.92223	0.6673	-1.1731	0.059603
-12.952	-8.1859	-14.477	-20.945	-14.676	-16.248	-18.517	-10.305	-15.599	-13.504	-13.999	-6.4619	-14.102	-17.276	-16.554	-10.908	-13.771	-11.544	-16.361	-18.128	-17.056	-8.9822	-10.135	-14.241	-12.572	-21.552	-12.582	-19.244	-9.5405	-18.345	-17.85	-12.77	-16.466	-17.013	-11.456	-20.925	-19.553	-10.821	-25.715	-12.062	-8.7381	-9.6366	-7.5515	-10.507	-11.901	-11.944	-14.639	-16.414	-9.5415	-19.692
3.4659	-14.007	-6.1983	0.38	-4.429	-9.6374	-0.22775	-2.0641	-5.2753	-1.8311	-2.6031	-10.774	-4.5764	-6.8376	-7.6888	-8.5818	-5.8466	-4.9632	-3.399	-2.6235	-2.1652	-0.94675	-4.9081	1.1002	-1.3442	-0.35207	-5.8263	-3.0362	-6.6631	-5.1762	-1.3115	0.013131	-3.939	-8.6274	-3.5778	-1.9373	-3.4472	-5.3462	-7.2378	0.23252	-7.8905	-3.1499	0.42383	0.11161	6.6666	-7.7977	-0.91184	2.1676	-9.5907	-9.543
-12.144	-10.994	-12.064	-10.751	-11.367	-14.488	-16.849	-10.182	-15.177	-7.4942	-19.527	-14.022	-13.031	-12.391	-15.202	-7.3866	-7.0077	-12.597	-15.296	-12.552	-15.929	-16.728	-10.423	-13.939	-9.0931	-13.046	-12.966	-14.498	-12.114	-16.416	-10.381	-10.058	-8.2102	-9.7529	-12.134	-20.687	-15.284	-10.306	-10.23	-13.69	-12.044	-12.239	-13.208	-14.843	-19.439	-12.051	-8.385	-11.852	-10.031	-11.371
-23.949	-18.827	-19.238	-22.86	-18.95	-18.916	-20.066	-17.694	-22.24	-23.237	-23.951	-22.544	-23.286	-21.684	-15.086	-14.344	-19.505	-22.756	-17.779	-20.02	-18.944	-22.427	-22.542	-23.575	-20.167	-24.141	-21.341	-23.264	-14.695	-18.068	-27.123	-24.74	-15.233	-18.979	-21.044	-23.678	-19.804	-22.747	-22.91	-21.486	-17.341	-23.27	-20.241	-21.883	-22.857	-27.583	-18.462	-13.297	-21.57	-21.131
-21.441	-19.927	-25.67	-25.621	-22.909	-29.599	-16.833	-18.455	-25.404	-29.567	-15.586	-26.716	-24.434	-26.753	-25.495	-25.836	-22.476	-20.467	-24.483	-23.27	-23.048	-23.768	-28.067	-22.502	-25.783	-24.765	-19.939	-18.954	-20.319	-17.033	-20.566	-18.972	-23.022	-17.155	-21.779	-20.417	-21.18	-21.618	-25.35	-21.08	-22.213	-24.296	-17.524	-23.254	-21.049	-20.768	-19.872	-20.117	-17.096	-26.112
-11.811	-9.4043	-9.8221	-10.482	-16.173	-10.989	-7.0562	-15.062	-18.299	-11.765	-6.2608	-10.167	-11.939	-8.4542	-14.108	-11.694	-14.225	-13.263	-13.698	-9.5153	-11.388	-8.5949	-18.573	-17.204	-9.7984	-10.583	-13.576	-14.027	-13.905	-12.341	-9.4018	-5.602	-18.182	-15.211	-6.0999	-8.0305	-5.6093	-6.4213	-16.359	-12.921	-8.7501	-7.1512	-11.601	-11.032	-13.828	-6.6834	-12.574	-15.427	-12.437	-14.008
-3.0317	-2.2322	1.349	-2.1054	3.3737	1.0653	-0.73593	1.4981	5.4256	0.82742	-1.4392	-10.994	-2.4383	2.0644	-3.0789	4.3911	0.049242	-0.9583	-2.4177	-5.6034	-0.04269	-1.6054	4.9238	-0.34887	4.209	-1.848	-1.2108	-1.0713	-6.6152	-5.6643	1.6579	-5.2368	-1.7635	-4.2958	-2.9236	1.4176	3.0824	-2.501	-5.6603	-4.8118	-3.1213	-4.7372	-3.9918	0.58185	6.4277	3.3842	-6.4961	0.6277	-3.0979	-0.64353
-6.3295	-6.0511	-4.5046	-11.357	-8.3299	-1.6185	-0.65137	-5.7939	5.6358	-10.672	1.944	-7.6346	-1.4236	-7.4492	4.3567	-5.2741	-5.2911	-4.6416	0.55602	-2.9316	1.8446	-4.6377	-8.3244	-4.9368	1.6463	-5.1336	-1.7738	-2.9114	-0.49163	0.61479	0.99467	-2.6132	-6.4338	-5.7745	-6.6902	-4.1615	-9.4294	-5.7919	-4.8274	1.5012	-3.571	1.4024	-6.6078	-0.77862	-12.346	-12.46	-4.1115	-1.2028	-4.4253	-5.1479
-13.767	-17.248	-20.968	-16.129	-12.26	-16.206	-7.7764	-20.414	-17.311	-13.167	-13.495	-19.497	-15.135	-8.8005	-8.6352	-14.754	-17.049	-16.281	-12.254	-11.777	-20.118	-14.138	-16.093	-8.5834	-11.134	-11.734	-19.269	-9.51	-16.854	-11.881	-8.9954	-12.482	-15.527	-15.991	-14.038	-16.01	-14.644	-20.779	-10.102	-15.328	-16.106	-14.305	-16.424	-14.082	-15.256	-19.418	-9.3479	-14.464	-12.863	-9.3288
-6.2708	-13.728	-9.0167	-8.4169	-4.2092	-9.3601	-7.0174	-3.0113	-11.602	-2.9895	-4.553	-9.5755	-10.823	-14.252	-9.9117	-9.5456	-7.9525	-11.174	-16.952	-11.279	-1.9935	-13.642	-5.2432	-2.3442	-2.7988	-5.5401	-20.151	-15.941	-13.961	-12.484	-10.214	-4.634	-5.8273	-6.4041	-6.322	-3.9036	-8.6988	-6.841	-2.6648	-9.8695	-6.8662	-10.504	-7.5894	-7.4648	-6.509	-12.199	-13.572	-9.5763	-9.6237	-6.2608
5.4338	0.4756	-6.0789	3.9255	-2.3689	-3.2623	0.85128	3.146	2.187	3.0869	1.6455	1.016	-3.5696	-2.9614	-2.3817	-4.9593	0.43503	1.4637	-4.2852	-0.86832	-1.1403	0.29745	-4.0375	6.9087	6.4711	2.0548	3.7049	0.35794	-6.9241	1.4948	4.7347	-1.1445	-5.176	-0.51727	5.3941	1.5875	-3.5744	1.6277	2.4725	-5.416	1.5147	2.4863	7.1919	3.3684	-0.63301	-0.77767	2.4392	-4.2251	-2.0188	1.9234
-11.313	-7.3742	-9.1279	-5.5368	-11.947	-6.0917	-7.0234	-12.553	-10.327	-16.031	-10.07	-12.257	-16.149	-14.406	-15.25	-8.7547	-8.5903	-8.312	-11.317	-11.344	-8.7828	-13.617	-12.265	-12.384	-12.052	-20.464	-14.637	-8.4043	-12.691	-12.678	-7.274	-13.751	-5.5663	-11.925	-12.505	-14.127	-11.285	-6.8361	-12.004	-13.372	-9.979	-11.73	-12.742	-7.4358	-16.574	-16.309	-11.941	-4.9816	-8.854	-8.4643
-1.3819	-3.9291	3.4331	-2.5178	-10.235	-1.51	1.7171	0.7889	-6.7422	2.5026	2.9404	1.3243	3.5717	0.79884	-1.106	-7.9173	-3.5259	2.401	-5.9948	3.2975	4.1451	5.4439	-0.52466	2.9077	-2.1908	-2.3321	-3.527	-2.5818	-5.9737	0.5171	-0.6196	-4.0118	0.89066	2.3779	-3.8413	-2.7834	-2.3254	-3.8479	-3.5869	-2.1002	4.5309	2.2873	-0.43274	2.3358	0.5657	-0.14515	-5.2872	0.26727	-1.2973	-2.6533
-12.174	-14.263	-10.583	-11.278	-9.8387	-8.2866	-6.0733	-2.3458	-5.76	-7.1854	-5.2813	-9.5106	-10.124	-14.712	-10.262	-20.085	-14.35	-10.781	-3.3652	-14.432	-11.834	-5.9415	-10.182	-4.5591	-14.654	-16.022	-9.3987	-11.072	-13.756	-11.177	-9.2843	-12.744	-14.607	-11.852	-18.45	-14.147	-13.421	-13.843	-13.224	-9.4362	-2.8932	-10.513	-9.0523	-13.754	-9.8783	-13.772	-16.149	-9.1755	-17.147	-8.0613
2.3053	-3.5134	-3.2692	2.4384	-1.9413	0.46659	-0.63635	-1.677	-3.8927	2.0556	5.4311	-3.2876	-0.98334	1.4604	0.098801	-4.4646	-2.5181	-9.4966	-1.6886	-10.722	4.3198	-6.8194	-3.2518	-0.36075	-1.6965	-0.44569	-9.926	-2.4051	-1.3786	-5.1447	-5.6477	-5.234	-8.2114	-1.8841	-4.5538	-4.962	3.3617	-2.5083	-2.6778	-4.6578	-5.3684	-0.31838	-5.8518	-4.6674	-0.95604	-4.8788	1.9031	-3.5326	-8.3103	0.94556
-26.58	-18.65	-30.389	-21.962	-24.393	-21.515	-16.922	-22.501	-19.651	-25.159	-26.607	-17.843	-17.945	-19.974	-23.612	-21.668	-28.667	-28.219	-18.63	-14.22	-20.008	-25.186	-24.108	-20.597	-16.758	-26.916	-23.701	-25.32	-22.375	-26.203	-19.53	-27.903	-20.015	-15.818	-28.652	-23.717	-21.92	-20.941	-21.987	-19.167	-30.028	-21.82	-27.659	-21.855	-19.214	-17.747	-22.015	-25.486	-27.519	-21.832
-12.638	-0.68157	-13.821	-3.2723	-4.5483	-3.7233	-6.9357	-5.937	-6.8032	-7.0858	-4.9435	-6.5312	-7.2353	-9.6353	-10.897	-6.1507	-7.7887	-7.5833	-1.9049	-9.5777	-6.4388	-12.626	-11.155	-5.6808	-9.702	-10.676	-10.163	-3.1036	-4.6678	-8.3891	-3.4832	-13.922	-2.8886	-8.9108	-8.0542	-3.4583	-5.3832	-6.9204	-5.805	-9.3952	-0.98966	-8.1821	-8.5493	-6.3629	-12.119	-5.8812	-5.8398	-8.0805	-17.706	0.4473
-4.3241	7.4706	0.44763	-2.6879	-0.074719	-3.2101	-5.4039	1.1928	-3.2376	1.1843	-2.361	-2.5392	-1.1092	-6.9261	-1.4756	3.0629	-3.7349	0.47764	-7.9686	2.5589	-2.5513	-0.94031	-1.3692	-1.7793	-0.81103	4.7792	1.2029	-8.2838	1.5238	-3.5701	1.991	3.8561	-8.311	-1.7601	-0.38314	-3.3488	-4.3642	3.1353	-0.85197	-2.3121	-11.338	-1.0571	-2.7206	-1.1288	0.79594	6.2254	2.0744	-3.6899	0.82796	-3.6791
6.8715	0.8435	7.0732	0.42938	4.8185	-0.54452	11.799	6.8937	1.7479	9.1361	0.80441	-0.4818	1.5264	3.293	3.4103	5.2033	5.4123	6.4327	5.3353	12.182	-0.17059	-3.348	4.4316	8.3458	4.2385	1.0921	1.0643	3.4622	7.9001	8.3507	3.751	-0.19868	-0.52052	11.316	4.4501	9.6966	4.3477	2.6489	3.9967	11.762	8.2325	1.3546	5.6869	8.0317	5.0817	7.5821	8.1801	6.6225	2.0973	-1.4209
6.8909	1.4563	9.0656	2.9805	13.506	13.291	11.845	4.7619	10.994	6.615	6.6448	11.483	12.846	6.1041	10.38	7.1325	6.8627	2.9261	2.6106	9.1905	11.122	7.0332	10.012	7.3031	7.4946	11.611	10.234	3.8831	0.96848	12.915	5.199	9.2593	5.2683	11.271	7.8645	9.0661	6.5354	11.408	0.93822	10.093	6.5412	8.9784	4.169	8.2599	6.1674	0.52221	6.1995	8.7949	10.243	9.5164
-16.03	-13.453	-15.903	-12.361	-10.229	-10.224	-20.694	-8.1713	-10.69	-14.467	-13.557	-11.669	-12.752	-16.913	-19.943	-11.499	-12.545	-15.153	-9.3265	-1.0671	-19.359	-9.478	-10.423	-16.866	-10.577	-14.13	-7.4969	-15.644	-9.0368	-10.305	-16.978	-9.7729	-15.464	-6.3919	-11.003	-8.1886	-9.1726	-10.321	-17.348	-14.037	-10.877	-12.383	-14.033	-7.3968	-6.4725	-12.531	-15.689	-11.707	-11.849	-11.53
6.6429	3.4212	1.5708	4.5616	0.58277	5.2929	6.8178	12.962	5.5968	4.7241	-0.57226	5.2517	3.4537	2.9327	8.9559	13.119	2.1908	6.6946	0.8812	7.5987	7.0944	3.4697	2.9718	3.5507	-0.3449	1.0618	8.7134	2.3225	3.4671	5.5013	-1.434	-2.347	5.9315	3.445	0.24192	7.8831	-2.5951	-1.9417	7.3751	7.5829	1.5514	-1.805	7.7173	6.7955	3.7382	3.9208	1.8909	5.8419	7.0731	4.9747
-3.3957	0.37137	-0.61362	6.0927	-7.4552	-5.0839	-8.7252	-1.8212	-0.74425	-0.56912	-6.5194	-4.9455	-1.9393	-8.8174	-6.9944	-7.2016	-6.2845	0.18889	0.6814	-3.866	-5.4841	-4.0663	-1.1983	-3.7206	-3.547	-0.76637	-5.902	-4.4601	-2.7854	-0.72041	-6.9878	-6.167	-8.1199	-1.8603	-7.5874	-6.0347	0.27005	-5.9293	-1.9623	-5.1521	-3.3005	-1.4918	-2.2583	-3.7023	-4.4549	-14.156	-2.1039	-2.2131	-0.28976	-2.999
8.4111	11.279	5.1693	6.3428	7.8962	11.981	6.4307	10.374	8.7858	5.1091	12.965	1.8253	11.742	5.8242	9.4147	10.478	8.1809	7.9591	8.9233	12.073	13.435	7.9881	10.701	2.9105	5.7255	5.9067	5.2615	5.6382	7.9707	6.8919	7.0566	9.3112	4.9655	6.8121	10.122	10.22	5.9906	3.3909	7.0936	7.7095	12.641	10.112	10.745	5.0178	9.1337	4.7951	3.5312	10.273	10.598	7.1981
-12.564	-17.794	-12.849	-13.541	-12.371	-15.309	-13.362	-8.4555	-13.261	-13.561	-18.994	-9.7578	-18.488	-17.133	-19.694	-18.52	-19.58	-7.09	-12.002	-14.969	-19.921	-12.778	-16.633	-22.749	-15.922	-17.11	-12.388	-8.0291	-9.8786	-14.347	-15.742	-10.839	-12.274	-13.383	-19.691	-12.395	-19.383	-17.077	-12.438	-15.347	-17.854	-15.588	-16.64	-11.354	-14.374	-12.847	-11.873	-16.767	-9.9863	-16.737
10.41	8.1254	7.3053	7.852	3.9444	6.5376	9.3931	3.4712	5.0707	6.5783	5.1863	12.386	10.528	9.9142	7.928	6.588	16.9	7.6128	4.7176	7.7175	10.075	7.6531	8.6741	6.7554	9.2211	12.766	10.078	12.301	11.803	7.4567	11.532	8.8469	13.743	6.8564	6.2493	11.305	12.068	7.0854	13.04	10.462	8.9804	7.1049	6.531	7.3388	1.1766	9.6816	11.356	2.5704	12.793	12.807
11.064	6.1031	5.9975	2.1116	8.1875	2.5483	-0.68835	-2.1386	-3.0367	5.1593	-2.7432	3.5166	4.8246	-0.99107	-1.0952	0.34857	-6.0528	-1.4182	1.6243	5.1971	-1.8487	7.4366	8.8587	2.4164	5.5722	5.7176	-2.9707	1.705	9.2675	2.0249	-1.9312	3.8676	0.93176	3.237	5.1483	5.6941	-2.3232	5.97	7.9215	7.8214	0.14839	4.3702	-0.54682	4.4676	-2.8319	6.1154	2.6653	4.5404	-0.51853	6.1755
2.1022	-2.563	-0.70801	-5.8697	-6.1233	-6.4798	-2.3957	-1.7296	2.5391	-7.3764	-2.9196	-2.2672	-8.1381	-0.49692	1.852	-0.64511	-1.4649	-1.3817	-6.5259	-4.0528	-1.3974	-3.3452	-4.2622	-7.6119	-3.8005	-7.4247	-2.2128	-1.429	-2.6528	-3.8288	-3.3933	-1.1475	-9.8881	-7.3467	-1.0531	-4.9447	-1.2746	-0.088341	-0.39401	-0.011466	0.59931	-11.054	0.085397	2.6861	-3.7321	-0.79631	-2.8409	4.5505	-1.8876	3.1029
5.9675	7.1973	6.0998	1.8566	1.3486	4.9371	8.1136	3.7154	2.7076	5.7236	10.787	0.88449	1.5347	3.7119	9.0893	5.3658	2.813	10.679	1.0006	8.1531	1.9751	3.7407	6.8185	9.6917	-1.2725	12.047	12.372	0.96861	5.8282	9.4249	0.27471	5.781	3.5247	8.8051	9.2142	8.7175	7.5429	2.8807	3.7424	3.7663	14.886	-2.9141	5.1256	-0.72817	2.1668	9.1859	6.8399	4.3679	2.2331	6.3959
-6.2977	-10.899	-14.399	-10.339	-19.848	-8.5386	-12.192	-15.119	-17.347	-15.994	-13.267	-18.98	-13.569	-15.111	-16.142	-11.364	-10.979	-11.743	-16.881	-14.505	-16.882	-11.489	-13.708	-12.865	-12.284	-17.305	-6.0838	-8.4481	-11.848	-12.895	-14.742	-13.976	-17.34	-17.141	-10.584	-16.285	-10.556	-16.223	-17.643	-12.589	-18.077	-18.33	-15.545	-11.118	-9.7549	-11.529	-16.68	-12.746	-14.168	-16.114
-9.0747	0.55809	1.3932	0.056305	-1.8198	-1.2679	-0.75738	0.4312	2.5245	0.5182	-1.4717	-4.9504	4.2808	-3.9409	-5.9384	0.98086	-4.4955	-2.3548	-0.92239	0.37217	0.65077	0.25035	-1.0999	0.52553	7.3465	-3.1746	-0.27682	0.5543	9.2369	-0.79402	-5.379	0.79571	-3.4262	1.9426	7.1451	-0.11491	-5.5173	-3.4844	1.861	-6.6705	1.2395	-1.3803	-2.2739	-4.0592	-0.18915	-9.3203	-1.3129	-1.1671	0.45314	-3.6395
-5.8101	-15.851	-5.7081	-11.402	-7.515	-6.6267	-7.1613	-9.2229	-6.891	-8.3913	-8.8751	-4.0658	-8.4148	-5.4154	-8.7344	-9.1449	-11.827	-5.2653	-8.5423	-5.9133	-8.6531	-5.7742	-8.499	-8.5567	-4.1958	-13.194	-11.205	-1.6257	-6.8233	-11.491	-5.215	-2.5344	-5.4597	-7.9587	-2.3355	-6.5948	-7.4022	-11.238	-9.9772	-11.785	-9.7301	-4.9626	1.4411	-7.2769	-7.8222	-15.774	-6.2744	-8.4135	-6.8839	-6.0277
-2.5233	-3.7677	-5.9848	-3.7561	-11.849	-4.4266	-2.9923	-0.2034	-8.9445	-3.1731	-6.0813	3.8925	3.354	-3.0348	-8.4291	-3.8926	-6.2784	-9.6361	-2.1356	-4.1884	4.0962	-3.6215	-3.0289	0.0074349	-9.6005	-6.4632	2.5692	-4.4547	-0.42598	-7.544	-3.5439	-0.44938	-7.3698	-0.88697	-8.6742	-0.88416	2.6467	-5.066	-2.7777	1.2734	-2.896	-4.0276	-5.2655	-3.7044	-4.6308	-1.3057	-3.8492	1.8178	-3.1351	-8.7435
-16.757	-13.703	-12.95	-12.028	-10.936	-16.865	-13.666	-18.363	-13.689	-13.576	-12.272	-11.337	-8.6336	-7.5261	-14.221	-10.823	-14.178	-15.731	-15.414	-22.862	-9.8763	-13.144	-13.671	-17.314	-19.234	-16.575	-9.0932	-15.796	-7.6032	-10.154	-16.063	-3.4822	-10.075	-12.705	-12.86	-9.0901	-8.3045	-11.085	-20.332	-9.9276	-11.352	-15.216	-17.789	-10.306	-13.186	-11.774	-12.547	-9.0893	-12.27	-14.083
4.9642	-0.53791	-2.0962	-0.54065	-1.6022	0.67444	-0.34024	-3.062	3.149	2.8224	1.015	-3.5932	1.8931	-6.6919	-1.1468	2.1247	0.45459	-8.6122	-4.9698	-4.441	-0.57504	-0.09787	-2.767	-8.3737	-1.5778	1.17	-4.6733	0.040605	-0.36142	3.4913	-7.8609	0.6316	5.1895	0.7131	0.45749	-1.7825	-3.4597	-4.3476	-3.4756	-0.86993	-1.672	-5.1537	-1.8293	-8.1963	-2.9944	0.57758	1.2848	-3.6248	-3.0494	-4.2069
-6.6897	-15.017	-12.008	-5.4093	-10.673	-18.453	-7.8683	-8.9451	-9.7858	-6.0888	-14.544	-16.9	-11.008	-3.7363	-19.147	-7.5351	-14.575	-8.6048	-11.851	-14.22	-10.602	-14.011	-15.989	-9.9359	-12.6	-4.9735	-1.905	-10.869	-6.2657	-9.3053	-5.9819	-10.075	-10.937	-11.627	-17.727	-13.986	-5.0275	-13.59	-10.903	-14.623	-12.7	-2.4879	-17.025	-12.791	-11.447	-3.809	-6.7487	-14.957	-7.561	-2.9611
4.6557	0.51579	-6.092	-9.237	-3.0458	-4.8084	-1.4538	-3.8071	1.0093	3.6906	-1.1955	-4.7704	-1.4133	-7.0917	-2.0153	2.5146	2.9802	2.7684	-4.5886	-2.0173	-5.7974	-10.173	2.569	1.1298	-2.3887	-3.6636	-2.6915	-5.674	-5.7374	-0.84932	-2.1421	-4.5009	-4.9825	2.3831	2.6053	-1.4901	-7.2213	3.8065	-5.1146	-1.9488	-7.2121	-3.386	-6.1211	-5.3173	-4.9572	-9.1993	0.61441	-0.92079	-0.79161	-3.273
-11.346	-11.763	-16.858	-14.936	-11.275	-10.012	-9.7512	-6.6209	-11.051	-11.414	-15.348	-13.014	-17.269	-13.392	-9.9312	-10.806	-7.1254	-5.7318	-15.94	-8.5464	-15.446	-12.888	-18.959	-11.524	-15.241	-16.202	-19.365	-9.2999	-10.67	-9.0022	-9.3282	-12.777	-16.931	-10.382	-16.264	-12.811	-16.182	-8.3073	-8.8325	-15.812	-15.672	-12.003	-4.3783	-10.153	-17.613	-11.401	-11.275	-15.446	-9.1851	-13.92
-23.261	-17.417	-25.683	-18.283	-22.22	-24.395	-13.492	-20.279	-17.126	-22.305	-18.575	-18.774	-16.085	-25.186	-15.123	-19.469	-18.548	-25.469	-22.805	-18.453	-23.78	-21.421	-28.066	-14.542	-23.107	-24.19	-23.108	-21.841	-27.96	-21.938	-18.357	-19.71	-26.261	-17.15	-19.648	-19.831	-21.22	-20.792	-24.498	-23.28	-26.061	-26.589	-15.97	-23.615	-25.015	-22.965	-22.726	-23.298	-25.457	-21.795
-16.008	-18.584	-15.677	-17.064	-12.857	-15.498	-16.152	-14.001	-13.131	-8.3804	-20.383	-13.937	-12.041	-8.6274	-18.926	-12.902	-16.231	-16.299	-14.733	-14.183	-14.179	-16.725	-11.135	-9.8719	-19.852	-17.466	-16.025	-13.036	-16.685	-10.083	-16.069	-15.522	-16.855	-18.921	-11.831	-15.496	-8.0762	-8.9364	-17.644	-18.396	-16.553	-15.61	-17.878	-19.494	-16.088	-15.923	-14.493	-14.978	-19.439	-13.537
-9.1971	-8.5065	-16.168	-15.899	-13.76	-10.749	-14.422	-12.522	-8.6461	-9.5119	-11.68	-3.6868	-9.1093	-20.478	-7.3963	-13.367	-9.756	-9.7412	-7.987	-9.5328	-10.512	-23.227	-5.7832	-9.7574	-11.561	-13.331	-14.308	-11.339	-12.176	-11.113	-12.358	-6.8118	-14.693	-9.9548	-4.9106	-10.527	-8.4094	-9.3315	-13.596	-10.89	-8.3655	-12.319	-2.6215	-14.998	-13.542	-10.85	-12.362	-14.423	-11.318	-11.695
3.1986	-7.2844	1.753	2.9567	-0.78089	-1.26	-9.2919	-0.45027	3.3353	1.6525	3.7218	8.3999	1.4105	5.8641	-2.3855	-0.49196	6.9069	-0.4344	-0.16093	1.1738	-1.3276	-0.90569	-3.2341	3.7677	1.2329	-3.2678	5.4031	3.042	1.9426	-3.4343	1.338	3.2319	3.0382	-5.894	11.182	-2.4494	3.3991	-0.75375	1.0936	-0.5874	2.2138	0.19731	-0.57529	2.885	-3.664	0.35735	0.5918	2.5636	2.4406	-1.1509
0.81	-6.3603	-1.6514	-6.9151	-1.4236	-4.4926	-1.2825	-1.3326	-6.0412	-3.5016	-3.845	-6.7748	-2.8241	-4.065	-4.7521	-6.2017	3.0608	-2.3947	-11.101	1.6185	-3.1063	-0.5087	-3.4232	-4.3019	0.030074	-3.4082	-1.5666	-10.617	-2.1659	-2.8327	-4.9738	-3.0223	-4.1358	-4.8424	-4.9668	1.338	-3.2017	-0.45349	-2.4607	-7.2161	-1.9938	-7.184	-0.57928	-0.57049	-4.2062	-3.4149	-10.356	-7.2982	-0.063877	-3.2284
-0.76731	-0.90698	3.914	3.1582	-0.97094	9.0221	3.0242	-2.5122	-0.36487	1.5241	4.5265	-2.1655	4.0026	0.45563	1.8674	6.7769	1.7709	4.0422	3.0219	4.2617	-1.213	3.4356	1.9349	5.2961	-1.2833	1.3049	3.1688	2.5173	2.8937	7.1623	-1.2609	4.1895	3.191	6.1878	1.0488	-1.4066	3.9379	5.8851	2.7596	2.9917	-5.5749	-5.6488	4.5882	4.557	3.8373	9.1703	-2.2678	4.6759	0.66988	1.9582
-1.2715	-2.1068	-0.63691	5.2223	-0.43624	-1.2678	5.5408	7.9317	5.5336	-2.4299	1.4076	-0.18119	4.4864	-2.6899	3.7474	6.7827	-2.9241	-3.8708	0.41011	-3.0154	-1.6765	-1.8567	6.0139	0.85976	8.2675	-3.3496	-3.6939	-2.5731	-2.2071	5.256	0.58752	-0.48294	-1.4615	1.4409	0.9726	2.9963	-1.5851	3.1433	-2.3199	-1.2655	-3.6721	1.1313	0.63974	-1.9825	2.1759	0.77157	3.857	-1.7485	-1.4692	0.45114
-9.7663	-0.4565	-7.4817	-10.017	-7.8419	-7.7119	-5.3825	-8.2008	-1.6663	-6.3186	-8.5104	-5.3436	-1.3244	-11.939	-5.5862	-4.47	-6.0027	-2.6651	-4.0175	-11.276	-5.8562	-7.8404	-10.218	-1.5395	-8.9274	-0.202	-11.129	-2.9362	-11.885	-4.4679	-7.5384	-6.1693	-1.1353	-3.8705	-7.2262	2.867	-3.7317	-11.907	-8.9672	-6.6294	-7.666	-0.63984	-9.5094	-8.0378	-5.7515	-11.472	-7.1371	-10.728	-5.2559	-10.372
-1.4424	-0.28198	3.7969	-0.57737	-5.2912	-1.5105	-1.8034	-4.4206	0.17509	-1.1941	0.0051009	0.75864	-5.4538	1.5672	-1.7204	-1.9596	1.3072	-2.3645	3.1887	-4.6325	-0.31999	-5.0867	-4.3608	-3.0059	-9.4028	-4.2318	-2.6018	-2.6015	-0.026592	-2.072	-1.7152	-6.1791	-5.2096	-7.5258	0.021562	-7.7518	-1.388	-8.2588	-6.9334	0.16726	0.90433	-5.6495	-6.0664	-7.4114	-2.1747	1.2925	0.27119	-4.6026	-4.4713	-2.8011
-2.2276	8.4706	2.5403	5.7837	5.3647	-0.010599	1.8325	7.2447	3.7281	-2.3412	0.3547	8.0546	1.7988	1.0547	5.2866	2.7747	5.4068	1.2631	-0.6426	1.8569	3.8755	-0.30722	7.0464	4.0799	-0.63927	-1.7904	-7.308	2.157	2.9	3.465	2.7884	2.6098	1.5105	1.8494	-1.3716	5.6458	0.41132	4.1346	-3.1282	7.452	1.5629	1.5275	6.5299	4.1607	3.7531	1.4893	0.16351	-0.41307	-3.5532	3.4305
-16.228	-11.992	-4.9202	-14.785	-9.2075	-3.52	-5.9225	-7.6776	-11.528	-16.201	-6.057	-8.5933	-4.0513	-12.432	-13.579	-14.47	-15.797	-8.4079	-6.1203	-3.0579	-8.486	-13.514	-7.5985	-7.4721	-8.0049	-9.2772	-7.4071	-14.095	-8.9741	-9.9336	-17.71	-9.7709	-13.288	-14.961	-5.4588	-15.346	-8.9527	-20.345	-8.5209	-15.687	-5.2656	-12.06	-14.395	-5.0783	-8.2911	-9.2786	-13.059	-6.6628	-1.7985	-8.0408
-1.5665	5.4344	-0.96591	6.1461	-2.1555	2.1136	0.3242	-3.3563	0.50985	6.9565	4.3721	6.5072	-0.74117	-4.7078	4.8721	-2.9545	6.3309	-1.6488	-3.1184	0.43751	0.9066	1.846	0.85958	5.6605	1.3479	0.52792	3.1264	-1.686	4.1967	5.741	-1.5495	-5.2586	-0.5747	1.3336	-0.10028	10.396	3.6423	-0.8053	0.1645	-2.7218	2.2264	5.8193	2.5969	1.3029	2.1185	2.9865	3.5323	-4.1952	6.2473	2.0472
-17.046	-15.977	-15.358	-18.368	-10.203	-17.269	-11.99	-13.408	-14.165	-13.973	-18.16	-19.938	-9.3145	-16.301	-10.78	-17.302	-16.002	-17.383	-16.355	-12.394	-11.269	-8.432	-13.907	-13.913	-12.258	-4.115	-12.063	-12.729	-13.655	-10.297	-11.602	-10.312	-14.275	-11.322	-8.6917	-8.6538	-14.266	-11.159	-13.942	-16.903	-15.05	-18.128	-13.023	-16.376	-7.5853	-13.452	-22.12	-10.598	-16.773	-10.395
-14.713	-10.183	-10.415	-13.641	-15.719	-13.01	-14.17	-12.057	-7.9207	-13.981	-13.409	-19.692	-18.252	-13.673	-20.5	-9.3128	-12.016	-14.354	-10.729	-8.413	-21.469	-10.496	-17.984	-13.386	-14.175	-9.8427	-7.6684	-17.437	-19.214	-12.055	-15.106	-8.0481	-19.399	-9.3523	-17.502	-16.718	-12.448	-15.94	-15.006	-9.2902	-13.522	-13.144	-14.939	-10.862	-7.3885	-13.789	-17.091	-14.943	-5.2861	-11.27
-0.6417	-11.361	-0.51502	-7.8753	0.060072	0.86311	-3.4314	-1.2565	-5.8066	-5.3471	-7.7518	-4.1942	-0.91886	-6.0836	-4.1329	-2.3289	-6.0785	-2.2366	2.9796	4.8462	-1.1401	1.092	0.27291	-4.3035	1.3506	7.3746	-4.4589	-5.852	-2.77	-1.6993	1.6903	-1.9844	1.6403	5.169	-1.2591	-6.1956	-3.8593	-1.5872	-0.83352	0.19261	-2.5335	-2.4266	-5.8052	-6.111	-1.0418	-7.0597	1.851	0.066042	-3.8231	-3.3452
0.57019	1.5894	-1.0727	1.785	1.9911	-1.5455	4.2368	-3.2158	2.6872	3.4009	6.5033	9.9024	-5.1285	2.7414	1.2355	-1.2516	-0.35347	0.15016	6.4906	7.1804	-0.39829	1.5076	3.1633	6.6328	-2.1022	5.0912	-0.97838	1.509	3.3281	7.6793	3.5221	6.9178	-2.89	5.1787	8.6968	7.2446	8.4088	2.7503	-5.9991	-3.4646	6.1428	10.502	4.4387	5.7179	3.4967	-6.3815	4.8017	5.183	3.0249	2.7593
-13.195	-11.387	-11.741	-10.342	-17.821	-13.968	-9.6985	-8.2711	-9.2571	-10.718	-17.659	-10.112	-9.7706	-17.044	-12.018	-15.685	-7.017	-9.489	-11.207	-4.3038	-11.214	-14.666	-16.313	-15.198	-15.496	-14.336	-11.782	-14.48	-6.3209	-15.057	-13.908	-12.202	-12.024	-6.5576	-10.263	-6.2385	-17.69	-15.074	-8.9647	-16.185	-10.447	-17.528	-12.609	-8.3438	-12.689	-13.947	-13.773	-5.9541	-13.172	-16.608
-4.7029	-8.0491	-6.5242	-15.283	-8.9155	-4.9077	-2.8656	-8.2316	-8.6026	-12.745	-11.28	-9.0003	-16.767	-3.7318	-13.387	-12.167	-8.329	-11.718	-8.1628	-5.9159	-10.491	-6.979	-9.5209	-13.733	-19.136	-10.241	-13.181	-7.2507	-8.8153	-6.7889	-9.737	-11.113	-2.1251	-9.6185	-9.5046	-10.085	-11.263	-6.2309	-7.9439	-9.6607	-9.5289	-5.4345	-7.5282	-6.8385	-5.8675	-10.984	-7.4348	-6.6638	-8.7935	-12.144
-2.4679	-11.613	-7.9629	-15.964	-12.829	-12.216	-12.851	-13.813	-6.3653	-7.9871	-7.5733	-8.4324	-9.4804	-11.968	-8.7603	-12.631	-12.21	-9.1514	-4.8549	-9.6727	-5.5347	-11.412	-10.78	-14.227	-12.648	-12.711	-15.814	-8.5063	-13.928	-4.2222	-15.757	-8.416	-6.9186	-10.131	-9.3733	-10.264	-10.426	-7.7031	-5.491	-13.969	-3.7946	-7.9404	-14.202	-7.3222	-12.341	-4.8999	-9.7343	-3.3387	-11.172	-6.4696
5.2853	5.7247	2.0382	7.7208	4.8093	6.1911	0.67857	4.0729	8.8493	2.323	2.5567	3.4052	4.9175	8.3511	8.4473	9.8852	4.4185	6.0257	4.5055	8.0003	10.099	1.0434	5.5726	2.1884	9.5333	5.2319	5.5796	16.545	10.306	6.3868	4.1189	1.4715	8.838	-0.013659	6.6426	2.5879	7.3919	6.4869	2.1184	1.2652	6.7023	1.0527	1.9731	5.681	8.3805	8.9366	7.4607	8.0185	13.649	0.76726
6.9845	12.776	12.49	10.78	8.4577	10.392	3.8987	4.1224	7.0828	6.9121	5.4096	10.176	6.6136	9.6887	5.8851	3.5364	16.597	7.1478	1.7142	9.4523	7.6497	12.783	5.5075	0.55553	-1.24	10.012	6.317	11.405	5.6136	15.471	6.2845	3.4069	5.9918	-0.026356	6.9229	5.5611	2.8661	11.156	17.701	8.0367	-1.4484	4.1805	8.0455	0.32167	7.7456	3.8953	4.2317	7.488	8.2738	6.2041
12.945	6.4156	9.0783	11.09	9.2434	2.4135	12.326	8.6547	5.8259	12.905	9.5028	-0.31494	11.264	5.6162	6.3218	20.769	3.8917	6.9802	7.9822	10.102	9.8801	13.027	8.157	6.4625	8.8154	8.882	3.3207	6.5623	6.1002	4.465	2.4677	7.1271	9.6507	2.416	7.959	4.1602	10.185	15.6	2.8634	8.9438	9.591	10.047	14.088	6.4766	5.0315	13.149	12.049	8.4583	10.825	6.078
-22.805	-22.053	-19.855	-24.98	-25.466	-20.554	-22.203	-22.19	-25.95	-22.388	-22.94	-18.062	-16.332	-20.623	-26.603	-18.795	-18.251	-19.444	-15.186	-22.063	-20.504	-20.207	-18.392	-24.936	-18.473	-22.385	-25.879	-23.744	-21.442	-31.552	-22.137	-22.382	-24.531	-20.457	-21.014	-22.289	-22.628	-19.442	-25.549	-26.345	-20.623	-25.763	-23.454	-14.324	-26.237	-20.778	-27.41	-25.132	-19.737	-20.601
-2.9359	-4.6533	-2.0088	-2.2484	1.3612	-0.053063	-5.4603	-5.7856	-6.3037	1.4519	-12.875	-4.9379	-6.3868	-4.0421	0.72599	-2.9768	-5.5765	-5.4059	-3.6074	5.6484	-9.1485	-3.997	1.3478	-5.0404	-6.5802	-4.0365	-5.3108	3.1851	-5.5531	-9.9422	-0.16524	-6.8106	-5.3038	-0.50926	-4.6272	-3.9847	-2.351	-6.6952	-1.1713	-8.8023	-7.6255	-1.8758	-0.91179	-6.9981	3.0882	-5.317	-5.3332	-0.098221	-3.6193	-1.8276
-0.42098	3.3931	-1.492	1.0106	2.5659	-5.066	-1.718	-0.64683	-3.5001	1.8612	-3.6397	0.77271	-1.8198	-4.1258	-0.72397	-7.0833	-5.9669	-6.4626	3.5617	-3.065	-1.8107	-2.7783	-1.1763	-2.06	-0.92822	-2.8797	-4.1275	-2.9112	-0.82444	-2.9829	-3.304	-6.5925	-3.678	2.8023	3.0721	1.1986	2.3103	-1.953	2.6202	2.163	-2.1985	-0.18381	5.4727	-5.2813	-5.5684	-2.3778	2.3371	-0.87263	-2.2976	-2.1592
3.5297	-3.7848	-6.393	0.12178	-6.908	-1.5254	2.1442	-2.3113	0.95851	-1.0043	3.4127	-0.26678	0.97356	1.5069	-2.771	0.24719	-1.16	-6.9551	0.43477	2.5874	-8.0487	-3.3122	5.2657	-0.56425	-1.8018	-3.4801	1.7803	-1.4394	4.0002	4.9355	-5.3256	-3.1733	-8.2996	-5.1165	0.37017	-6.0813	-1.2462	-1.0292	-3.0808	-2.7101	-3.5104	1.8532	1.6948	0.35097	-0.62212	1.0349	0.51261	-1.2602	-3.7712	-5.9881
-9.3205	-13.132	-13.744	-6.353	-11.147	-4.411	-6.2232	-10.897	-18.515	-9.6318	-7.6809	-5.3977	-8.8217	-9.5973	-14.029	-16.96	-13.73	-11.041	-9.4037	-11.601	-10.227	-9.6343	-14.86	-9.9682	-12.205	-12.176	-5.7885	-6.7985	-14.197	-11.827	-8.0778	-11.175	-14.301	-12.264	-9.1613	-10.006	-13.508	-8.7008	-8.1346	-12.151	-8.4732	-7.4097	-10.374	-6.928	-7.5301	-11.666	-5.3038	-9.7858	-6.9983	-4.7681
-19.633	-14.217	-14.227	-15.08	-21.215	-9.1154	-12.791	-16.486	-8.3479	-11.521	-19.219	-17.141	-12.737	-10.502	-16.209	-17.17	-17.847	-18.39	-16.003	-12.319	-13.574	-11.035	-15.296	-11.52	-24.774	-14.5	-17.78	-18.345	-22.158	-7.3001	-16.412	-11.474	-12.758	-10.323	-10.917	-10.26	-13.149	-13.167	-10.967	-11.011	-14.306	-16.812	-13.277	-11.552	-16.208	-14.637	-14.917	-15.967	-19.033	-12.535
-12.879	-15.08	-5.5448	-21.504	-10.549	-19.323	-9.9812	-10.428	-13.733	-9.1828	-16.625	-9.73	-13.694	-14.745	-13.439	-13.577	-17.545	-8.6226	-9.1535	-11.759	-16.122	-13.512	-14.795	-15.938	-5.0654	-17.683	-7.722	-16.778	-10.498	-9.7629	-16.055	-15.849	-9.0331	-5.8409	-15.151	-15.26	-10.397	-6.8929	-10.519	-12.28	-11.595	-18.945	-7.6202	-11.676	-10.902	-16.771	-12.601	-8.4703	-12.109	-15.745
-7.2334	-14.988	-14.534	-14.494	-11.092	-18.59	-10.901	-10.275	-9.8	-13.823	-15.763	-7.5593	-5.3212	-15.272	-17.076	-10.546	-14.842	-5.8314	-14.231	-8.3724	-16.98	-14.544	-16.387	-2.8111	-9.9121	-13.833	-15.208	-13.894	-14.39	-14.106	-12.672	-8.4725	-18.149	-16.83	-14.923	-11.372	-5.9408	-15.043	-9.7026	-10.705	-11.34	-16.309	-11.886	-10.658	-12.738	-17.095	-14.682	-16.881	-8.9991	-13.274
-31.284	-21.148	-20.026	-23.734	-24.981	-23.649	-15.821	-28.085	-19.794	-23.825	-27.1	-20.953	-22.085	-13.938	-17.302	-19.341	-22.399	-25.947	-24.465	-22.767	-23.346	-19.352	-22.788	-19.251	-24.093	-18.755	-21.459	-18.692	-20.677	-23.559	-22.071	-25.417	-26.446	-22.332	-26.283	-25.265	-20.346	-27.025	-21.269	-19.634	-20.543	-22.925	-28.234	-21.107	-13.494	-21.672	-19.712	-24.435	-15.496	-19.703
-1.38	-9.2548	-3.1867	-2.8989	-0.31145	-5.4593	-6.0452	-4.9109	-8.5674	-6.925	-7.2997	-4.0175	-3.6654	1.9272	-14.239	-4.3605	-6.9029	-5.7729	-5.2904	-5.215	-5.6107	-11.489	-4.2875	-1.0301	-4.1035	-7.8875	-4.6686	1.7461	-5.9068	-3.7764	-6.4392	-2.5591	-0.77176	-3.012	-4.9089	-2.4654	-1.6458	-10.072	-3.628	-3.559	-2.8509	-6.6936	-3.2956	-8.3174	-5.6289	-4.7245	-7.5124	-4.1879	-6.8551	-0.16455
-11.429	-12.197	-9.2064	-14.684	-13.258	-10.706	-10.279	-12.997	-9.6526	-6.852	-7.2662	-9.7676	-6.577	-8.4503	-15.034	-6.8477	-9.6727	-20.648	-4.9471	-11.059	-7.443	-10.109	-10.45	-6.4782	-11.74	-13.592	-14.138	-13.469	-18.695	-14.343	-5.9407	-12.041	-7.6753	-14.476	-6.8379	-10.358	-10.775	-8.643	-4.9564	-11.931	-9.5137	-4.6309	-16.798	-14.544	-15.353	-9.1083	-17.732	-12.844	-12.513	-15.693
-15.269	-14.212	-10.223	-12.732	-9.0692	-14.889	-17.695	-10.368	-7.4218	-6.0293	-21.573	-18.211	-15.856	-12.781	-16.521	-13.297	-9.5903	-13.04	-9.3678	-9.9864	-11.729	-5.1201	-14.667	-10.663	-10.709	-10.307	-11.578	-13.226	-15.086	-20.617	-12.809	-13.47	-16.02	-14.339	-10.085	-13.526	-15.085	-16.131	-14.785	-14.274	-8.7757	-12.116	-9.9654	-14.221	-12.692	-15.027	-2.3681	-9.5523	-10.17	-16.322
-9.3227	-9.7982	-7.3735	-4.669	-13.839	-17.944	-11.172	-12.769	-15.112	-13.535	-11.699	-15.321	-10.897	-7.3589	-13.034	-9.8329	-12.95	-12.459	-12.392	-13.03	-15.567	-14.312	-13.009	-11.934	-14.45	-7.7396	-13.655	-15.432	-12.819	-16.524	-17.79	-9.7288	-13.184	-14.45	-10.403	-12.465	-14.955	-12.687	-14.844	-6.5116	-15.972	-11.934	-11.243	-11.999	-15.488	-10.177	-12.564	-13.132	-16.011	-14.142
-14.638	-16.368	-19.311	-10.264	-14.977	-12.274	-11.717	-14.657	-15.684	-15.054	-16.642	-11.64	-11.351	-15.309	-11.697	-13.773	-16.849	-15.77	-18.843	-11.692	-14.527	-8.1724	-13.623	-15.211	-12.102	-11.464	-21.096	-22.072	-13.326	-11.93	-18.496	-17.025	-15.894	-13.262	-13.656	-17.707	-18.112	-16.439	-15.836	-12.645	-18.85	-17.783	-11.399	-17.417	-14.567	-14.861	-14.264	-13.105	-13.268	-19.048
5.3541	12.007	2.0964	3.3528	3.1454	6.5414	6.1818	0.64297	6.3586	6.1611	-2.1827	9.6457	6.3089	7.3387	3.0733	4.0383	4.979	9.763	10.686	6.598	0.21617	11.762	9.2502	9.8061	3.3145	7.6376	8.7969	6.8198	3.868	10.184	-0.35662	12.335	8.4881	0.37723	-1.8602	5.3696	3.3687	5.6104	6.1557	9.3255	12.113	1.9899	1.3572	10.122	5.8343	6.6407	5.3104	10.168	6.6005	8.83
-3.9345	-3.1256	-6.3718	0.10011	-4.4218	-5.5616	-2.6557	-7.5995	-3.9187	-4.5483	-1.0046	-5.2139	-3.175	-0.63148	-0.47913	-4.7866	1.518	-3.1301	-6.6925	5.8569	-2.1893	1.2746	-1.9269	-4.5979	-1.7004	-5.8983	-3.0227	-0.53344	-5.9797	-5.2828	-0.77296	-5.108	-4.5527	-8.8819	-9.4742	-9.7199	-0.92892	-3.3919	-3.7208	-4.7091	0.96033	-5.2458	-10.289	0.64956	-6.3327	0.5432	-1.3383	-6.6811	-1.6938	-1.6637
-6.3687	-10.171	-8.5638	-11.945	-10.748	-3.7614	-12.032	-7.7334	-10.214	-5.9633	-4.1438	-17.499	-12.954	-10.899	-11.254	-13.375	-6.8155	-7.2747	-9.5771	-7.2873	-11.085	-9.6262	-5.2107	-6.1961	-8.9727	-8.8234	-12.397	-11.941	-8.5535	-17.24	-4.9874	-6.9305	-12.132	-4.8372	-2.5895	-3.8756	-7.4828	-5.285	-11.121	-9.1086	-7.7814	-4.9032	-14.297	-7.5517	-11.198	-11.758	-2.5932	-8.9911	-14.232	-9.2954
-4.1432	5.283	-1.3739	1.1483	-0.024879	2.6715	-0.96164	-4.4678	9.8719	2.3892	-1.1259	1.9864	1.3275	-3.3823	5.0042	1.6946	1.4309	1.0791	-4.0902	0.021631	5.2136	-1.2947	3.161	1.5845	0.8629	2.8588	-1.1361	0.58289	-4.6684	-2.8003	-2.6621	-2.1834	3.4479	4.325	-2.1722	6.2336	2.659	-3.5916	0.60361	1.5395	9.3694	0.24358	6.3848	-1.8626	-5.608	-2.5627	2.4774	-7.994	-4.071	0.46746
0.88375	2.3268	-8.877	-0.67606	5.5342	9.0029	3.8671	1.6008	0.86294	6.4135	-3.7934	1.01	-5.708	0.1305	4.466	-2.5687	-0.025233	0.77155	-1.156	0.65774	-1.3624	-5.4488	-2.0041	-1.6761	5.0189	0.84211	-4.1788	0.89086	-3.3272	-2.8535	2.1783	-2.6761	4.4176	1.2176	-4.8875	1.5783	-1.1646	-1.9776	2.4782	-5.8723	-13.359	-1.4452	1.5715	-5.2518	3.1819	-3.7125	-1.0798	-4.6043	-9.0256	-5.9466
4.2014	1.9217	1.5731	3.3001	4.0817	-1.3484	4.4094	-3.9766	2.6742	-0.58452	1.0696	-3.9396	6.6855	3.575	0.70287	-2.2997	3.9097	4.3632	2.3268	6.7963	-1.139	4.7773	2.6316	8.7598	-5.4259	1.037	7.5946	0.56466	2.1446	0.35667	1.2987	0.87516	6.1247	7.4152	0.57501	0.49118	0.32577	-5.0407	-1.2693	-4.3962	5.1487	2.4349	-4.6783	-2.3979	4.4012	2.9794	-1.8654	1.465	4.3057	3.9205
-1.8372	-3.2496	-6.4584	-4.2403	-7.8303	-10.357	-9.3777	1.5272	-4.9355	-4.8899	-5.5557	-5.2984	-7.0116	-1.1226	-0.90055	-7.2241	-13.982	-2.449	-6.4986	-4.7267	-5.7504	-2.2098	-10.683	-8.3803	-12.053	-10.024	-5.7895	-11.439	-2.3068	-4.3323	-5.3021	-3.0928	-6.1036	-6.0038	-7.776	-5.8289	0.33805	-1.3572	-4.0993	-4.7215	-4.7186	-0.83469	-13.025	-1.1033	0.10566	-7.1334	-4.3983	-2.6396	1.5171	-3.4545
5.6429	-0.66281	-4.6593	2.5024	4.2431	2.4386	-0.038927	-1.1532	0.035614	-0.48112	4.9278	1.6985	-4.2929	8.0948	4.0295	0.95341	5.8106	-1.0222	-0.70602	3.747	4.0848	1.1037	-0.39743	6.9972	-1.8283	2.2169	-2.6968	0.52169	1.4447	8.01	-3.5069	-0.10373	1.1664	7.7167	0.55754	6.6132	-3.5925	-1.5786	1.8854	9.8557	6.4269	-3.413	1.7738	2.9948	0.30222	3.8993	-3.6997	1.6518	5.3958	-0.152
-4.8186	-2.0469	0.64965	-4.1033	-2.3177	1.6388	-1.558	1.2664	0.096843	3.9127	4.24	-6.0807	-7.5004	-1.131	2.1057	3.6631	-0.4913	-8.9219	-1.2813	0.17518	1.8561	2.9293	3.2641	0.3147	-3.3326	-1.232	-3.2396	-0.85543	-3.9628	0.99848	-5.1634	-1.3073	-3.7675	-4.6386	-1.4851	7.7168	-4.813	-7.2177	-11.977	-1.9375	5.9097	0.0076261	-0.52411	-2.5792	-3.9568	-3.2321	-8.5621	-3.7992	0.9339	-6.9376
0.97885	-2.68	-6.9732	-7.2136	-1.112	3.6801	-4.169	-0.32498	0.89654	-2.2234	3.4634	-5.7449	-5.0221	-3.2993	-0.68117	-4.9017	2.7652	-6.6601	-4.6734	-2.1388	-6.2963	3.3464	-2.5665	-9.1751	-6.9637	-5.3536	-8.6581	-2.3118	-9.481	-6.4532	-2.0433	-8.1721	-1.5985	-3.855	1.7276	-3.7204	-7.077	-0.84275	-4.9814	-1.2907	-3.8051	-6.859	-5.3775	-6.1611	-7.5115	-4.5291	-3.8902	3.6108	5.4503	-6.296
2.3664	-1.5214	-0.083513	7.3671	-5.5769	10.962	7.2169	0.48315	3.3576	2.1788	0.72619	0.56171	-0.27236	3.7993	3.6459	-0.05939	1.0615	0.71973	-9.7937	-1.7077	7.9136	-1.1425	0.31687	4.5358	1.2526	8.3215	4.4339	-2.5384	10.232	-0.82367	-2.0175	-0.016284	2.1627	3.5753	2.6449	6.3358	9.822	6.2132	2.8912	1.7919	0.41814	1.1663	5.9175	3.3681	6.2063	6.2957	1.3928	2.1447	6.6968	5.9126
-23.69	-21.557	-15.691	-21.496	-22.568	-27.516	-28.938	-22.701	-18.003	-27.112	-17.821	-24.584	-19.841	-22.991	-25.724	-23.245	-26.019	-20.85	-26.38	-22.816	-26.7	-23.757	-20.19	-17.759	-24.453	-21.613	-20.954	-20.278	-19.236	-23.484	-22.944	-26.92	-21.712	-18.433	-17.403	-23.087	-21.618	-25.922	-26.519	-24.235	-26.557	-22.691	-19.103	-22.835	-22.241	-22.907	-16.417	-27.06	-24.452	-19.033
-2.4929	5.7797	3.664	1.1897	-2.7133	-6.2525	-6.2015	0.33731	-2.7606	-5.8409	0.70891	6.6339	0.7647	-0.3702	-5.8109	4.9948	3.6976	4.235	-4.7037	0.36505	-1.1771	2.9674	4.6131	3.1691	-2.0111	-7.9629	1.392	-1.3379	-1.7513	-1.5035	0.27984	-6.4991	-4.1034	3.6356	4.0001	-4.3441	2.3379	0.020244	2.8564	0.25879	-0.61463	-3.0831	-1.3383	-1.3398	-6.6178	2.4369	0.83489	-1.1533	3.9725	-3.6892
-8.4519	-4.8774	-1.6634	-2.4305	-6.7373	-5.6624	-1.3465	-5.4922	-4.955	-2.7421	-0.64891	-4.1111	-6.8189	-0.49236	-6.5945	-5.1984	-1.1272	-7.4615	-3.6991	-3.1046	-2.4439	-3.9242	-8.167	-11.459	-3.4626	-7.4794	0.60163	-0.61295	-2.5285	-2.0057	-7.6115	-12.013	-8.0173	-10.336	-5.8399	-4.0415	-12.434	-7.0122	-1.8313	-5.9944	-3.7868	-4.8083	-9.1884	-12.643	-4.6244	-3.4212	-6.2495	4.6724	-5.7253	-5.8499
-5.5341	-7.2163	-5.8625	-0.90006	-6.0243	-3.1702	0.64485	-5.8409	-8.0778	-3.7933	2.1172	-5.3318	-1.2994	-1.9393	3.7518	-9.5867	-3.371	-8.8318	-3.9062	-4.5299	-2.4979	-5.3515	-5.742	-0.44235	-1.5153	-1.3113	-0.51753	-3.1311	-5.0623	-6.1439	-4.1407	-13.419	-4.088	-6.6053	-9.9375	-3.7528	-2.3262	-3.704	-1.0612	-5.1825	-13.387	-5.1028	-4.5563	-2.7049	-6.5941	-4.0587	0.66012	-6.7702	-2.2477	1.3376
0.33529	12.085	4.7676	2.0983	5.4202	9.6819	1.9039	8.257	4.0038	0.38054	5.1042	6.3448	6.8443	6.8702	7.5918	8.6681	8.2547	6.2907	5.7839	10.161	8.4408	2.9941	6.8038	4.92	9.2018	1.5689	3.7554	2.6964	7.245	11.015	-3.7084	2.5918	11.098	6.9121	2.8539	14.691	0.38885	3.5007	3.0716	3.5285	6.9451	10.823	5.7289	6.2931	5.9594	6.6306	0.24886	8.2122	6.0885	3.1719
2.9377	-4.5812	-3.6081	-5.844	1.7744	-0.70362	2.5737	-0.53804	-6.6326	-1.1133	-7.9812	-3.3314	-6.022	2.5364	-5.0548	-0.35901	0.74321	2.9653	-4.864	2.7218	-0.99542	-5.6176	0.69373	-4.1162	-2.8431	-1.341	-2.4967	1.7639	-5.6225	-4.4391	-1.8334	0.31073	-9.4115	-1.7336	0.39075	-5.9299	-4.975	-5.5932	-7.3168	1.2661	0.68871	0.21485	-1.9146	-4.0674	-9.2473	-1.7517	-7.0778	-3.1155	-4.1117	-4.5474
-1.0397	-2.3106	1.8071	2.4063	-3.1148	-2.6087	3.3695	-0.30313	1.7521	3.6447	6.6245	9.3093	-2.0288	0.72834	-0.40449	1.9448	-2.2836	7.003	2.0062	0.7189	-1.747	-2.5493	2.2494	3.5361	2.1621	-6.4945	5.8058	1.9341	2.5605	-0.091455	1.8539	-4.9936	-1.2117	5.084	3.1829	-3.1908	-0.63789	0.4047	3.1849	2.758	-0.24151	-0.17717	0.85432	-0.96651	5.4922	-4.4425	-1.8569	-0.028582	3.1127	0.16101
-0.79879	-4.0845	1.2686	-4.4418	-2.6671	4.1491	1.108	0.0010862	3.5744	-0.60064	3.0375	-3.0765	0.30049	-0.92571	0.54445	-1.2968	-9.5284	-1.6608	-1.0929	-2.1495	0.55619	-3.9375	7.041	3.6742	1.7268	-10.004	-8.0607	-3.991	-1.7899	-0.38956	3.893	-6.3657	-1.6504	0.051626	-4.3782	0.63218	2.1879	2.0051	1.8801	-6.0444	-1.5178	-3.7812	-1.6917	-0.89446	1.0103	-6.8101	3.7621	-5.2787	-1.3716	1.6675
-19.294	-20.466	-23.838	-16.44	-17.475	-20.859	-18.533	-18.515	-26.802	-17.502	-18.308	-26.441	-17.67	-13.475	-21.34	-18.463	-24.276	-19.785	-20.171	-15.591	-14.1	-24.436	-24.601	-21.501	-27.68	-19.476	-17.84	-22.847	-24.902	-19.218	-18.736	-19.096	-21.229	-21.788	-25.9	-23.045	-26.43	-21.201	-18.645	-25.144	-17.361	-23.002	-23.598	-25.127	-18.628	-17.806	-18.587	-21.306	-19.075	-17.107
-18.337	-10.033	-11.769	-9.8441	-12.888	-8.3794	-12.417	-10.881	-12.907	-12.231	-12.72	-10.057	-9.6041	-13.015	-12.435	-9.8472	-16.329	-14.903	-9.3918	-13.941	-8.3016	-8.9217	-12.467	-7.0049	-11.059	-12.781	-10.109	-5.3079	-11.863	-9.5655	-16.19	-12.317	-12.199	-8.8537	-15.08	-8.8595	-12.075	-8.8974	-13.265	-9.116	-8.9446	-4.5229	-8.239	-13.707	-12.962	-11.321	-16.961	-7.0848	-15.414	-8.9949
7.1752	0.33634	-6.2137	-0.62852	-2.0922	-1.8376	-8.5469	1.338	-2.6514	1.9957	-1.9549	-3.7442	-5.3972	-2.1772	4.5087	-3.8378	-3.3756	-4.5081	0.84277	0.86025	-2.0423	-0.31902	-8.6414	-0.55079	-0.33072	-0.099475	0.92067	-3.6935	-6.7554	6.4198	0.26201	-8.0778	3.4844	1.927	1.7781	-3.6765	0.54118	-2.4494	4.197	-4.8605	7.2656	-3.7421	1.5276	4.2654	0.83755	-1.9497	-3.7357	-3.5521	-2.2812	-7.5327
-4.1637	-5.4281	-6.9997	-4.6733	-11.511	-8.6652	-7.1696	-9.4607	-12.1	-8.6778	-9.4894	-6.819	-15.215	-11.068	-9.5354	-2.1525	-10.027	-10.186	-7.2148	-13.181	-10.962	-12.9	-13.491	-6.8177	-11.059	-12.297	-9.4989	-13.537	-10.516	-9.0973	-18.339	-15.612	-5.3016	-8.3236	-9.9312	-9.0505	-12.725	-5.1401	-10.988	-15.036	-5.1857	-4.7036	-11.244	-9.578	-12.175	-9.8791	-10.316	-11.168	-10.185	-7.0052
7.2715	5.039	2.0016	-4.4879	-1.9033	1.9864	-2.8288	3.6846	0.80139	5.4344	4.1662	-1.5075	-6.2234	6.5668	1.991	0.92063	-3.3619	-0.94843	2.8078	2.4618	1.735	5.4442	1.4742	-1.8034	-4.3092	-1.9477	3.171	-2.6822	5.9357	4.0795	2.8943	3.6053	1.088	1.3715	9.3862	-4.0289	2.1148	2.5192	-0.55641	2.9385	-3.0648	0.33606	3.1825	-1.8926	-2.4837	5.4369	2.6861	0.8205	-2.86	1.2434
-9.8871	-10.68	-11.656	-10.503	-8.2842	-3.3393	-11.635	-12.522	-10.186	-15.874	-5.7883	-9.501	-15.545	-11.199	-7.4587	-10.7	-8.593	-9.6957	-8.6999	-10.616	-5.0184	-8.0431	-7.4593	-5.8643	-9.0657	-10.803	-11.252	-3.414	-14.341	-16.894	-9.782	-8.3157	-9.6159	-16.872	-15.386	-8.9829	-8.6372	-4.1079	-6.4018	-7.7404	-3.4891	-4.8884	-5.686	-5.4928	-7.5657	-7.7559	-12.569	-12.509	-13.153	-7.0422
4.9463	3.5384	3.5103	-5.0185	-6.4767	-7.7893	2.9045	0.15905	1.9771	-2.0916	-5.8398	0.13049	2.7123	-4.011	1.516	0.23958	-6.0752	0.36589	0.57224	2.9139	-0.89737	0.30307	0.55353	-1.9721	-0.4857	-0.87885	-5.5214	0.27537	1.925	-2.1375	4.1796	0.031024	3.5418	3.7743	-4.5088	0.047607	-3.8797	2.6637	-4.7923	-7.3019	-1.5487	1.3698	2.1693	0.58537	-5.019	1.6112	-2.7079	4.3907	2.3142	-0.3907
0.5287	3.1884	-0.57017	-0.62173	0.58559	2.642	2.1278	-4.3258	3.9714	4.1681	-1.1742	2.4135	-3.8162	-1.4156	-2.0603	-1.2783	-0.44189	-6.5739	-2.5347	0.74951	4.3973	0.81698	3.8708	-0.68762	-0.27069	0.20729	-0.74123	-4.6949	-0.023811	-4.203	4.2864	2.947	6.3716	3.5206	-3.3155	-2.2825	-0.85961	-1.6698	0.17088	-3.3804	1.909	-5.9638	0.82878	-1.8793	-2.4416	-4.9746	0.54811	2.8103	-0.13586	1.206
-9.7258	-9.0471	-7.8477	-19.616	-13.487	-11.637	-11.809	-10.649	-13.355	-16.21	-8.8761	-14.061	-13.134	-10.13	-9.849	-9.2119	-12.52	-8.4614	-5.4107	-13.219	-13.851	-14.577	-14.577	-16.342	-12.063	-9.0987	-18.551	-16.081	-14.123	-12.857	-7.3733	-9.4455	-15.012	-22.356	-20.675	-15.436	-15.2	-14.51	-15.55	-8.763	-10.813	-15.317	-6.3206	-12.768	-3.6976	-9.6699	-9.1562	-12.739	-13.13	-7.2194
0.18345	-0.6118	1.6601	3.4882	-0.31763	1.7799	-8.0778	3.8298	0.71668	4.1392	1.5861	0.1156	-0.18539	5.0186	1.4773	-2.5709	0.27836	-6.5415	-1.7734	1.5778	-6.6021	4.5252	3.0726	-3.1451	8.3343	-4.0917	-1.6012	-1.9693	-2.2239	-4.149	-2.0228	2.7776	-0.29609	5.156	1.1729	4.9922	-6.2757	-4.1555	-0.12881	2.1497	5.8013	-7.0395	6.687	2.7108	2.4963	-0.87332	2.5513	-5.6771	1.325	1.872
4.8596	0.27803	0.83001	-1.7718	4.7622	0.0019987	4.059	-5.0104	8.6305	-0.225	3.8981	5.4927	-2.9474	0.66664	-5.061	0.95614	0.52264	2.3098	1.6014	11.143	5.8292	-0.68579	-4.6178	5.4468	-2.9479	-2.2513	0.33984	-3.7377	-4.0958	5.4183	2.7131	-1.0712	1.5258	7.0737	7.7735	0.27601	2.4424	1.9062	3.9772	1.705	0.33839	-1.9108	1.4432	0.35459	4.9871	-2.754	4.3872	-3.4992	-3.3921	2.3931
9.0991	15.064	7.9415	2.4718	8.1363	6.202	10.93	8.9934	11.081	6.772	12.224	11.606	8.2987	11.79	9.2417	8.0095	7.9983	15.401	11.088	8.1404	7.6771	16.185	16.691	1.5798	7.7388	8.3447	7.5809	7.7255	7.9202	9.7121	2.9219	6.7226	7.3115	8.4366	7.0017	11.846	5.5876	6.828	5.903	11.252	6.953	5.4405	8.5348	9.8546	6.2887	9.4761	10.331	9.8378	11.355	5.5287
-6.7283	6.6012	4.0434	4.487	-3.0802	-3.0096	-4.7506	-5.4692	1.6362	-4.3274	-2.4262	5.6688	-1.4183	3.7948	4.1442	0.51945	-1.7992	-1.3877	-2.3696	4.1267	-2.705	4.1669	3.2093	2.4057	-3.4418	0.78119	-2.6285	-1.9216	0.4262	3.9163	1.1258	5.2482	-1.4532	1.2906	2.1713	0.15119	-2.2592	3.9002	2.4218	-1.169	-1.0646	6.2645	0.83886	-0.88283	1.6984	4.5324	3.7158	0.85535	1.7074	2.8979
-12.243	-12.984	-10.31	-18.299	-8.107	-12.349	-8.5471	-6.4516	-14.707	-14.911	-11.427	-14.105	-11.843	-3.321	-11.62	-10.397	-16.099	-17.107	-11.841	-21.592	-12.465	-10.146	-12.998	-14.572	-17.993	-10.482	-15.156	-14.402	-8.2758	-8.7449	-12.208	-14.533	-16.106	-17.157	-9.137	-16.305	-13.573	-12.779	-10.088	-17.632	-12.018	-14.18	-13.065	-13.502	-13.28	-13.592	-9.3663	-10.809	-10.152	-12.265
7.4727	7.2356	8.3573	8.3797	6.475	8.4134	10.844	6.1686	11.318	6.3387	9.0428	2.9624	6.1608	6.6089	8.789	6.8558	8.2592	7.1135	1.8429	8.3535	4.5101	7.9633	5.8829	6.1837	10.706	15.048	5.8632	11.48	9.0493	6.1332	5.5929	3.8693	0.91342	6.5137	4.3475	11.279	14.599	4.0971	4.7757	3.6145	4.7615	-0.391	10.818	10.239	4.0607	7.3578	6.7894	8.7294	1.3025	11.846
0.94363	-7.5251	-4.8003	-0.067583	1.7287	2.1597	-5.656	-6.7967	-4.9322	-1.3276	0.45463	-3.6251	-5.8383	3.8374	-10.736	0.6413	-3.1872	-2.9831	6.9783	-2.3973	-8.1599	1.0927	2.5729	-4.3838	-3.9634	-5.6487	2.8678	2.2041	-2.5123	-1.507	-1.4805	-4.667	-1.7658	-3.4536	-0.45376	-1.0754	-1.5638	-3.4952	-0.081934	-1.7255	-1.0406	0.26441	2.7151	-5.6912	-1.4531	1.9328	-4.5218	-0.21783	-5.6109	-3.8555
-10.758	-11.497	-20.353	-14.328	-12.399	-16.098	-13.778	-12.446	-12.598	-12.968	-12.661	-14.774	-13.43	-14.222	-13.97	-14.672	-8.4535	-15.439	-18.503	-7.2299	-15.058	-17.598	-9.7542	-12.305	-13.011	-13.202	-11.975	-7.489	-16.649	-15.18	-11.543	-14.718	-13.847	-7.1962	-9.4316	-12.7	-11.274	-17.764	-9.715	-13.39	-18.007	-12.105	-9.8406	-13.968	-15.92	-9.6229	-16.202	-9.3439	-18.279	-9.4047
-0.72531	-2.0931	1.482	0.28296	0.5443	-1.332	-3.9898	-6.8069	-2.0268	-1.3504	-1.714	-9.19	-6.7981	-0.60908	-0.64612	-0.43614	2.6728	-4.2957	-3.3359	3.1886	0.6455	-4.1736	1.6085	-7.3287	-2.9681	0.019426	-5.9007	-2.7122	-1.1115	-4.1118	-2.8213	-4.3865	-5.3794	-3.7001	-8.6422	-4.0856	-5.7028	-6.7173	-4.5616	-4.0231	2.9019	-2.6095	-8.9119	-2.2569	-2.1718	-5.8442	1.3021	-2.4424	-6.0612	-5.0072
-5.9057	-2.246	-4.0219	-4.1007	-0.77592	-4.2249	-5.2476	-8.8915	-4.7745	2.983	-4.1359	-6.2955	-0.50568	-2.1146	-8.9111	-5.4871	-3.6671	-3.6901	-5.3626	-5.1478	-10.021	-6.8141	-5.7413	-5.4474	-10.977	-10.327	-1.935	-0.91922	-1.3262	-0.16802	-4.9581	-3.938	-1.581	-6.8628	-5.8359	-5.6523	-5.2437	-3.7945	1.0393	0.89039	-3.8025	-5.5645	-9.0729	-5.0016	-6.5266	-4.6348	-4.1976	-3.1949	-4.2239	-4.3197
9.7499	9.2336	14.33	5.4661	14.771	12.006	14.108	8.3231	11.41	5.6451	10.375	12.478	12.017	11.686	14.58	10.032	6.959	6.4298	10.95	2.6725	7.1618	10.562	13.063	6.6447	8.6264	4.7789	11.513	6.5055	8.4264	9.5964	10.423	4.6682	9.6015	9.6393	11.346	11.664	10.035	14.341	6.1189	9.5593	9.5708	13.007	11.293	4.2441	8.8778	10.367	9.8204	4.1142	14.534	8.1688
7.463	6.2288	13.515	12.269	12.348	5.0224	14.827	10.648	10.433	17.528	11.915	7.5709	13.514	9.7945	9.6608	9.3455	13.33	7.2031	13.056	4.5305	1.2942	7.0044	7.6001	7.6562	12.542	12.89	9.1612	5.3448	12.018	15.365	5.0779	12.631	4.825	11.797	1.6198	12.746	10.838	7.1333	15.721	9.7129	3.05	5.5073	12.537	4.1928	6.1941	10.513	16.274	10.215	8.5732	6.0548
-5.1559	-8.1254	-5.6878	-3.9297	-5.9162	-11.938	-3.2509	-3.1852	-7.3371	-10.424	4.23	-12.835	-10.127	-10.906	-7.328	-8.7073	-10.164	-6.3241	-4.1984	-2.8185	-5.6192	-7.5441	-6.1484	-1.9395	-18.291	-5.3434	1.5301	-8.5743	-10.681	0.40578	-11.883	-4.6052	-3.3527	-1.0551	-8.9761	-7.9284	-2.0966	-8.3039	-15.381	-6.3814	-5.3118	-8.6658	-2.9656	-7.2875	-3.3225	-0.25566	-4.9571	-15.845	-10.559	-4.4103
-0.7497	-0.92271	-4.0312	1.4452	-4.5874	-10.517	-3.5718	-4.8861	-8.4168	-3.3341	-8.3112	-8.7139	-0.68627	-3.0176	-2.0592	0.16893	-6.1135	-4.7458	-8.8196	-5.0087	-4.0826	0.3885	-9.6298	3.8238	-2.8409	-1.8444	0.62036	-5.0668	-2.7896	-10.397	-8.663	-6.1776	-7.363	-7.4921	-5.9136	-4.899	-4.031	-6.5486	-10.961	-3.1029	-7.8368	-0.87991	-6.6291	-5.4041	0.1307	-6.5592	-8.5235	-7.3418	-0.79608	-1.2571
-16.501	-10.891	-12.729	-6.9102	-4.6548	-12.791	-8.5552	-11.215	-6.1727	-14.834	-12.025	-9.0623	-10.802	-10.6	-12.65	-9.0405	-15.039	-6.5204	-8.3436	-15.208	-9.7704	-9.167	-7.2382	-8.6184	-9.3586	-5.5581	-12.909	-10.658	-5.5908	-11.2	-15.346	-7.9756	-11.857	-13.091	-5.6332	-10.665	-6.572	-20.366	-13.183	-8.7198	-13.307	-11.639	-3.6067	-14.256	-16.269	-7.3565	-10.053	-12.751	-13.214	-13.291
5.2925	3.3137	3.7324	6.2	1.918	3.374	-1.0316	4.3861	5.6208	-2.8051	0.2739	1.2203	1.637	4.7265	2.7375	0.927	-0.035997	0.76808	2.1021	0.70869	0.82905	-3.2106	2.1937	2.2596	3.6939	-0.93524	0.056024	0.44296	0.91517	5.4638	5.6678	0.13632	3.6958	2.5537	4.0785	3.7301	-2.6795	6.735	-1.0502	2.4629	11.72	-2.7761	2.4105	4.8181	0.77554	4.0738	6.2392	-0.10891	-3.912	5.8203
14.575	14.556	11.55	3.9393	15.548	13.03	10.263	1.2604	8.2369	10.284	14.201	15.559	7.745	8.6812	10.441	7.7774	13.153	5.3655	8.0396	10.84	7.7185	14.718	8.0871	5.3809	11.126	9.6283	6.6023	8.0163	11.116	12.262	6.9525	13.627	8.0224	4.0376	14.739	12.567	-1.0895	9.7732	14.563	16.875	9.8901	10.705	15.294	11.344	4.0182	7.2147	3.0517	11.815	4.9899	9.3477
0.017029	-0.61654	0.32608	-4.3786	5.3109	-1.2343	-0.030116	2.357	-2.7895	-1.5545	2.6462	1.1485	1.4415	-2.9365	0.44478	4.8594	-4.7405	-1.7238	6.1222	-5.3329	-8.3064	1.0461	-5.66	-6.9584	1.331	3.008	-0.89167	-1.2395	2.3172	2.311	2.9804	-1.7311	-1.1878	-2.9876	-7.2858	-4.0245	6.5966	-4.6099	3.828	-1.4344	6.2898	-0.95509	0.52524	-7.7988	3.2891	2.6271	0.39803	1.7977	-3.8449	2.4185
-7.6079	1.6589	0.31471	-2.7952	-7.7011	-2.2313	1.1538	3.7715	-3.5561	-4.8199	-5.7691	-3.8963	-10.98	-2.779	1.3646	-3.0636	-6.8063	-3.908	-5.639	-8.491	2.4532	-3.3736	-1.4332	-3.4744	-3.9828	-0.87993	-3.2793	0.98322	-2.6764	-7.7405	1.5779	-6.9441	-2.8976	-3.6785	-7.0029	-2.8878	3.8418	-1.9014	-0.58042	3.8409	-0.81166	-2.8998	-3.0092	-5.6941	-3.6423	-3.4044	-6.2859	-5.8774	1.0708	1.1575
-11.541	-4.4474	-1.9262	-3.5367	-1.7702	-7.9113	-4.9003	-3.5369	-3.5481	-7.3304	-3.043	-2.0728	-6.1498	1.1116	-9.0923	-2.6779	-5.5202	-7.927	3.4665	-10.651	-2.1513	-6.9715	-8.964	-4.1077	-6.0972	-8.5804	-2.9186	-1.4072	-5.3345	-3.4656	-1.3526	-6.0857	-2.0142	-4.753	-10.242	-0.28913	0.5925	-4.0377	-10.27	-4.4247	-2.6671	-6.9855	-6.6736	-0.056328	-2.2874	-8.6812	-2.5084	-7.5341	2.8266	-5.7411
-0.39941	4.9556	-1.4265	-2.4917	0.57555	-6.6078	-0.5218	-1.693	-0.058105	0.2814	-0.50134	-0.23228	-7.2485	-5.6604	-5.0998	0.70335	-0.83956	-8.3165	3.6274	-5.6985	-1.1485	-6.6539	-6.1895	1.8471	-1.1088	-0.81909	-3.5465	3.2291	-0.88116	1.029	-4.6712	-0.65845	-4.8687	-6.4676	-3.8194	0.42725	-0.11421	-2.1319	-1.2179	-2.6563	-1.6916	-3.3456	1.973	-1.2111	-0.23023	-10.206	-3.6655	-3.5143	-0.34695	-0.34018
-4.9132	-1.9784	-0.60262	-0.1053	-6.789	-1.3791	-3.4624	-4.6471	0.088414	-4.1617	1.198	-4.8379	-1.5822	-1.4936	3.9374	-9.149	-6.5714	-4.3747	4.8823	-3.8591	-6.9025	-4.4317	-6.8131	-1.7154	-8.4106	1.3181	-1.4288	-4.5103	-1.1727	-2.2235	1.9266	-4.2732	2.3126	-8.5634	3.8865	-4.8863	-5.0565	-0.40941	-2.3341	-4.4814	-1.9302	1.4584	-6.3214	-0.4658	-5.4403	-0.70827	-2.2139	-3.1815	1.0913	-5.2035
-5.2251	1.8913	-1.2944	-1.5032	-6.1	-2.9554	-4.4171	0.52256	-4.1148	-0.0018577	5.0497	-0.078048	-0.064418	0.9278	-7.4517	3.0455	3.1403	-6.3807	-0.87879	-5.9182	-1.7025	-4.8921	0.46391	-1.086	-1.6503	-4.5437	5.6525	2.7883	-6.7046	-1.1172	-1.8599	3.1034	4.134	-2.6628	-6.304	1.8665	-6.0658	-0.76264	-1.1579	1.1671	-1.5492	3.8794	-4.9525	-5.0293	-0.7002	1.5169	-3.2079	-0.47724	-2.5014	-4.7418
-3.6813	1.9061	-1.6204	4.0053	-10.491	-7.7426	-4.6886	-4.525	-7.5927	-3.3569	-3.6847	-3.0098	2.7745	-3.2395	0.25822	-2.3129	-5.4416	-8.6795	-1.9849	-2.925	1.31	-9.5995	-3.9499	-6.1605	-4.8305	6.0576	-14.274	-8.3608	-10.344	-4.6937	-6.3884	-1.439	-2.7515	-5.597	0.7542	-11.032	-3.0392	-3.0231	1.9276	-4.1293	-6.5846	-2.6379	-1.9959	-4.1695	-10.826	-0.92529	-4.8308	-2.538	-10.296	-3.9202
-2.2439	0.20884	-5.996	3.8846	-3.0716	-8.6149	-5.9515	3.1498	-5.4935	-2.8207	0.29876	1.7045	-1.6181	-5.8381	-5.1706	-2.7636	-9.3526	4.2443	0.76434	-0.84567	-1.2227	-2.1903	-2.8027	-1.5492	-1.1183	-0.43724	-1.6458	-1.0091	0.26917	-6.5316	-3.0095	-2.8511	-7.9175	2.4015	-1.1893	6.4926	-0.73304	-6.6157	-4.6332	-3.0063	-0.5224	3.6661	0.022575	3.0926	6.5513	-3.7132	3.3779	-3.5479	-2.9102	-3.668
-11.17	-12.7	-11.541	-10.67	-17.991	-13.096	-6.5996	-9.6455	-7.9404	-15.879	-13.009	-11.683	-7.8645	-9.4897	-9.491	-9.3483	-7.8527	-9.4874	-5.7353	-18.541	-17.836	-17.247	-14.556	-9.3554	-18.286	-13.252	-8.2966	-15.904	-15.714	-9.8254	-14.508	-13.132	-12.066	-14.191	-13.032	-19.498	-12.87	-11.74	-6.4857	-12.532	-7.833	-18.601	-15.715	-11.406	-10.672	-12.147	-11.705	-14.3	-19.771	-9.8538
-5.1301	-18.406	-5.6021	-4.5991	-12.85	-12.191	-11.321	-7.8743	-4.6177	-7.8597	-13.283	-9.6287	-7.6323	-13.234	-9.7114	-12.228	-5.9626	-7.8489	-11.515	-12.205	-13.591	-7.6851	-16.543	-13.597	-10.899	-12.514	-3.6018	-2.3608	-10.039	-15.617	-8.6117	-9.4959	-9.2407	-7.8641	-12.263	-10.031	-9.019	-9.6551	-12.771	-13.964	-9.1334	-0.081276	-10.967	-5.9673	-9.0075	-8.6373	-16.211	-7.5732	-8.9157	-7.6981
-15.721	-16.001	-20.703	-13.999	-15.453	-14.545	-9.8857	-17.285	-16.52	-16.519	-13.253	-21.714	-18.538	-20.42	-14.701	-12.905	-15.431	-16.282	-9.7277	-11.74	-19.833	-6.6003	-16.198	-10.851	-9.0177	-16.606	-16.998	-12.373	-14.104	-10.263	-21.801	-14.961	-16.407	-13.637	-17.928	-11.229	-14.145	-9.2329	-4.6345	-7.183	-10.882	-15.082	-8.6664	-16.484	-15.237	-13.167	-19.943	-14.654	-19.452	-9.0935
-3.7932	-2.2271	-6.4938	0.66753	-3.5776	-3.3577	-3.8683	-5.7048	-7.1164	3.5747	-3.8964	-3.0495	-5.0075	-2.2023	-3.7898	-11	-1.4756	-0.67174	-1.3074	-0.69414	-4.1381	-3.2876	0.86231	-3.2072	0.3796	-4.0978	-8.7193	-0.90515	-4.5262	-5.0384	-2.5265	-6.3884	-6.5194	-4.1431	5.8084	-2.5012	-5.2524	-4.1078	3.3579	-6.7857	-3.4177	-6.5115	-1.1536	-5.5533	-4.1578	-0.26381	-3.1729	-1.9489	-4.2491	-3.4804
-5.2561	-7.414	-5.5326	-3.7428	-9.6804	-6.5394	-16.629	-7.6555	-5.9117	-9.4436	-4.7035	-11.195	-10.073	-3.669	-0.35223	-5.0744	-9.0814	-7.4601	0.1233	-4.4504	-1.5255	-9.6812	1.3026	-12.376	-6.666	-3.6159	-13.297	-5.2829	-6.7615	-0.57426	0.07107	-4.5242	-1.7044	-4.1462	-5.818	-3.6406	-3.1641	-1.1095	-1.8811	-4.5168	-0.01594	-3.8518	-1.0465	-6.9082	-9.7379	-3.6111	-7.7595	-2.3476	-6.1499	-5.0178
-0.5523	6.6782	-0.8602	1.1562	3.5327	-1.693	-3.4455	3.6642	-2.3454	-6.0106	0.57275	-2.921	-1.7822	-1.6255	-5.5767	0.12046	-1.4547	-1.8783	1.7793	-1.2364	5.2686	-3.3832	-1.6058	0.7145	-8.3506	-2.3216	-0.66979	4.0348	1.9671	-3.4086	3.1591	-5.8461	-2.2724	4.4955	1.4898	-1.7704	0.89528	-2.3754	-3.638	-2.1527	-1.5701	-5.4957	4.0981	1.281	0.20372	3.5214	2.3045	1.2124	-0.1978	-0.27301
3.8282	8.5002	6.559	2.2736	9.7474	5.4903	12.163	7.4692	7.4145	5.6936	8.7221	10.016	9.8852	9.1079	11.79	6.271	7.8006	10.492	6.2603	6.1807	10.562	2.1044	14.986	12.436	1.3495	6.671	7.322	5.6034	16.547	8.3913	10.078	6.6755	11.134	11.264	2.3556	7.6285	11.414	9.3362	9.9287	2.2794	7.0747	-2.3346	4.7263	11.641	6.1221	8.802	10.953	5.2519	12.048	15.263
-0.20636	-1.6213	-2.0367	-6.0146	-6.7436	-4.6461	-6.1586	0.16217	-3.9033	-3.0581	-2.2936	-3.9865	-1.2998	0.46021	-2.8903	-1.6011	-0.19322	-9.9068	2.6737	-3.8332	-0.45258	-3.5698	0.5293	-1.399	-7.0509	-9.3402	-0.25569	-6.1731	4.8814	-5.5123	-4.6436	-5.1111	-1.0281	-3.7662	-3.5975	0.45814	0.64787	3.187	-4.3384	-6.8162	-1.8758	0.45344	-4.1112	-5.0192	-1.8265	-5.4218	-0.55315	-1.0678	-5.8546	-3.6897
-12.478	-8.8408	-6.1373	-11.589	-13.895	-13.956	-11.109	-3.2373	-12.903	-13.249	-9.7799	-13.061	-13.203	-16.977	-9.4691	-8.5288	-24.914	-11.875	-22.339	-16.275	-9.5952	-12.976	-5.1468	-14.818	-16.333	-10.54	-13.38	-9.2951	-14.401	-16.71	-8.0004	-3.4724	-14.868	-11.295	-14.774	-19.252	-15.701	-18.751	-5.9923	-15.507	-18.898	-14.333	-8.6887	-12.753	-16.258	-21.159	-16.892	-18.822	-16.032	-19
-12.305	-16.111	-14.496	-14.269	-13.717	-8.3515	-17.863	-17.414	-13.303	-11.653	-11.171	-10.288	-14.802	-9.4048	-12.764	-10.367	-13.599	-19.266	-14.874	-15.211	-15.119	-14.641	-17.189	-17.762	-12.947	-16.574	-18.803	-12.889	-17.799	-15.473	-13.786	-17.765	-18.161	-13.38	-12.978	-13.271	-14.466	-21.792	-15.347	-13.176	-13.382	-15.92	-17.626	-12.98	-14.128	-16.033	-19.856	-11.976	-18.445	-11.572
-0.68573	4.7195	-0.0036153	-5.391	-5.5934	-4.7555	-1.7571	-8.7964	-7.1287	-5.1121	-1.638	-3.6769	-7.2274	-5.7051	4.6888	-2.8674	0.3137	-3.4945	-4.1055	-3.5261	-8.071	-7.0605	-4.1797	-3.3895	-5.2295	-2.2195	-4.7899	-6.5079	-9.4541	-4.1335	-4.107	-12.419	0.75141	-2.0072	-3.5273	-4.656	-8.0466	-7.0753	-7.7966	-3.0354	-2.1043	-2.9627	-1.9037	1.3814	-2.9155	-3.978	-1.8921	-1.6549	-6.0105	-0.65267
-8.6474	-5.0122	-13.284	-7.9116	-5.6025	-7.0273	-8.6715	-6.4526	-1.2949	-7.5327	-1.7504	-6.1109	-10.385	-9.3699	-4.8586	-7.017	2.3177	-11.502	-13.342	-5.7742	-3.8475	-4.0011	-5.9989	-10.813	-10.79	-11.328	-14.449	-8.7622	-8.2735	-6.6304	-11.292	-7.1211	-10.152	-4.0122	-3.8497	-2.6285	-8.205	-8.2908	-15.255	-13.244	-11.351	-9.7818	-5.1191	-5.8974	-10.58	-8.704	-3.369	-4.3832	-14.528	-12.21
-3.8507	-3.8774	1.1065	2.6952	-1.161	-1.7807	-1.5404	-3.5709	1.6949	2.712	-2.2832	-4.3875	2.9732	2.1901	2.0813	-1.7005	-0.43069	2.0574	2.6543	-4.0702	-1.4379	-4.9516	-0.96633	1.2588	-1.728	-7.6062	7.3177	6.0178	-3.0577	1.2345	3.9778	3.2105	-0.98281	-3.621	-0.11216	-1.0289	-4.7112	-0.17659	-3.3576	7.1764	6.2181	-1.0082	3.42	-11.032	-4.4674	5.4871	-1.9952	2.2284	-0.83906	5.0717
-18.134	-13.858	-13.273	-5.1787	-9.6544	-15.911	-12.66	-12.245	-9.8576	-15.688	-13.144	-14.789	-7.2121	-17.22	-11.578	-9.1594	-12.007	-9.5814	-16.6	-12.973	-23.604	-10.796	-15.877	-16.902	-14.116	-13.724	-9.5171	-17.993	-6.0387	-10.454	-11.546	-13.953	-12.555	-14.649	-15.568	-15.822	-10.624	-7.0555	-10.521	-12.537	-6.6174	-14.249	-8.7524	-9.6269	-10.894	-17.305	-16.378	-13.797	-15.369	-13.775
-13.478	-7.1156	-9.4365	-10.648	-9.8092	-11.058	-0.21105	-10.604	-10.807	-5.0506	-18.059	-13.696	-12.575	-13.085	-5.6571	-14.745	-7.2979	-12.285	-13.678	-12.712	-5.9243	-11.123	-8.0096	-8.7823	-7.1057	-9.1804	-9.5801	-12.854	-14.79	-8.1395	-7.4588	-18.132	-7.8071	-11.547	-9.9377	-9.6093	-6.8544	-8.3955	-3.9786	-14.729	-4.3303	-12.858	-8.018	-8.7505	-10.726	-8.3823	-6.532	-11.898	-13.64	-17.055
8.8514	8.0133	8.8723	9.2208	8.2574	10.998	9.5498	5.3808	12.358	10.281	6.429	4.6011	6.8069	9.594	7.3166	5.2369	5.3697	9.6423	8.9258	15.039	0.41638	13.001	13.375	8.4453	3.8894	12.042	11.481	10.071	5.0631	5.3781	5.4868	7.7967	4.2514	12.693	9.9315	6.9119	11.238	4.7956	6.7523	4.8908	8.618	12.464	0.19333	8.3765	7.0686	13.333	3.8014	10.283	7.3758	8.8367
-11.99	-13.829	-17.939	-17.667	-20.432	-10.549	-14.186	-13.071	-14.268	-9.1366	-16.827	-12.91	-11.258	-17.394	-14.569	-5.834	-9.7324	-11.132	-17.515	-14.792	-12.369	-20.832	-10.98	-9.033	-11.398	-13.648	-9.6703	-18.237	-16.592	-10.322	-16.487	-15.588	-11.86	-13.621	-18.494	-10.758	-13.495	-8.8424	-11.673	-12.939	-15.978	-14.67	-15.649	-8.9904	-9.8008	-9.7543	-14.637	-20.074	-11.11	-6.143
-1.869	-0.20291	-4.8636	-8.8176	-6.589	-4.4108	-4.4222	-1.9812	-7.4174	1.5816	-6.3186	1.058	-4.4814	-7.1503	-5.2965	-3.469	-3.0171	-9.095	-10.487	-7.2164	-4.774	-1.1541	-9.8707	1.3651	-12.485	-7.7173	-4.2141	-9.3238	-9.4999	-6.1561	-0.33821	-9.1598	-6.9883	-3.9777	-8.0905	-1.3993	-4.2907	-2.8278	-8.48	-8.054	-6.4067	-9.7185	0.49576	-7.7261	-9.5315	-10.776	-3.5341	-1.936	-6.0955	-4.3578
-1.276	-2.2618	-2.3183	-7.8405	-3.4164	-3.441	-0.54695	-1.4162	-7.3942	-1.9317	-2.4796	-1.8155	4.7878	-2.1581	0.48987	-6.6968	-3.3693	-1.6373	-0.10529	-8.3558	-3.9932	-5.9567	0.091522	1.4211	-4.4982	4.3602	-2.5105	-6.8582	-11.756	1.1495	-4.3364	-1.0472	3.9634	-3.0056	-0.95579	4.2345	-1.0271	-5.8162	2.2892	-6.1638	-1.9797	-1.8571	-7.6859	-0.80111	-7.1307	-2.5739	-7.6541	-3.6814	3.3672	-5.5203
-3.4232	-7.403	-10.032	-11.974	-3.3408	-5.9952	-5.6334	-11.087	-12.988	-7.2762	-2.785	0.04715	-8.2708	-3.7934	-3.5073	-10.52	0.27132	-9.1647	-5.8509	-8.7715	-9.5185	-5.8706	-4.5978	-2.6662	-2.2234	-8.3737	-1.0467	-8.5887	-10.992	-5.5767	-6.0561	-12.547	-7.0316	-7.3482	-5.6622	-1.5205	-4.177	-7.0777	-4.8005	-7.4759	-6.1841	-7.5752	-5.886	-7.2137	-3.0717	-4.4867	-5.7388	-5.4675	-6.6717	-11.192
4.5529	1.4933	4.3963	1.8019	0.45499	-1.4177	3.4777	-5.071	1.5552	-0.3834	3.2023	3.7173	0.20566	4.5298	-6.4069	0.55951	-3.2484	-0.33234	-2.2752	0.058269	-0.98594	-1.2398	-3.0884	-0.35017	1.2788	-1.1478	6.7226	11.285	-0.66007	0.58073	1.4935	5.1778	2.8357	1.4896	5.1049	-4.1827	1.6957	1.1404	3.9795	-0.55999	-3.1558	0.36872	1.0663	-0.19775	1.2398	1.3204	-3.7666	-2.2115	-1.7644	0.12769
4.0605	5.7197	-0.61963	7.8111	1.6026	4.5629	0.54051	7.2043	3.0379	4.0164	6.4275	5.5018	1.606	7.1531	2.2711	6.0262	3.6688	1.9695	3.4711	4.9192	0.22862	3.2248	3.127	-2.5092	3.9794	3.5382	9.4418	1.58	3.7953	-6.2446	2.1862	7.1227	3.8971	4.1684	4.3062	6.8064	2.3443	-2.7786	3.2884	1.3546	-5.125	-1.8714	-0.11049	-0.58608	4.1614	-1.7067	4.555	7.3277	4.1363	1.2309
0.74604	-3.1503	0.5159	3.6356	7.5417	1.2695	1.2796	9.0056	0.44781	10.849	6.1904	9.0083	-4.343	3.6531	5.6042	-1.6084	7.7116	5.0953	-1.892	1.7024	7.2023	-1.723	3.7036	4.5405	11.234	4.7115	10.221	4.425	4.1307	-0.03056	0.54686	0.24937	3.6513	6.9254	2.9862	-0.58953	2.4969	0.66838	10.325	1.7338	-0.27999	3.264	2.2705	-4.3894	8.1377	2.1646	1.9258	3.6436	4.9815	-1.0909
2.9804	-1.5813	-4.1324	-0.68002	-2.7807	-3.6846	0.25863	-0.064011	1.1237	0.35133	-3.5241	-0.84301	-0.07926	0.047224	0.27488	-1.4888	-7.4379	-6.7901	-1.4535	4.0504	-0.83011	-0.71492	-1.8481	3.2471	-4.9157	0.90887	-9.09	6.6805	2.5875	3.7486	1.3541	-6.5271	-3.1631	2.237	-0.47496	-1.401	-2.1779	-1.8708	-1.4074	-8.7484	-2.7347	-1.0309	-3.7756	-1.291	-1.2486	-3.3173	1.4672	-2.5438	2.9543	3.2859
6.8751	-6.8667	2.7061	-4.7415	0.11504	-5.0002	0.88835	6.4905	-11.539	3.0146	0.042488	6.6071	4.0347	2.3205	2.4436	-0.085031	5.0155	-5.1614	-1.3514	4.9717	-2.3968	-2.1439	1.9073	-1.7786	2.9718	1.9184	5.1509	-5.684	1.4834	-0.23009	-3.2775	-0.70625	1.0126	-4.9769	2.1468	-4.257	0.66237	4.2946	5.3821	-4.2034	-2.1688	0.96057	1.3674	-2.7861	-2.5202	3.6513	-6.0875	0.97969	-1.887	-0.54848
18.022	7.1887	4.2374	8.8429	12.798	10.256	12.792	13.07	8.1858	6.5966	11.692	1.1704	9.9127	4.8259	7.7026	5.495	0.031453	12.426	6.4402	3.6195	12.882	-0.53772	9.8183	8.8684	5.2391	4.9088	2.7732	7.4707	9.721	6.4299	5.9255	3.3712	5.452	6.1266	12.539	7.0766	8.6287	3.5225	12.606	12.963	7.2851	10.639	13.734	12.021	4.9476	6.6226	3.8955	6.0502	7.2793	7.1545
0.96696	3.3979	3.4737	8.116	9.5266	9.1823	8.8992	5.8486	8.6604	11.676	5.2059	10.959	11.04	6.4103	8.3233	12.133	8.5812	8.3348	12.714	9.0221	5.9903	12.262	6.29	1.6276	11.598	12.003	9.8596	7.4705	14.403	16.058	8.923	1.8871	9.3216	5.0787	7.2649	8.7248	6.4543	4.6905	7.748	7.5126	3.1203	9.1912	9.9738	3.0206	10.129	12.595	10.514	7.3039	11.068	3.5791
-2.2909	-0.83261	-1.0691	-2.7682	-2.3122	-3.8884	4.4319	-8.5243	-4.5399	-2.2309	-2.859	-6.2201	-0.73202	2.747	-3.0826	-3.7133	7.476	-3.5001	-3.5904	-6.9573	-0.35433	-1.9264	-3.7086	-1.56	1.4274	-4.0879	-3.0525	-2.972	-2.8073	-4.1696	-0.71276	-6.5399	5.2453	0.34612	-1.5056	-0.59064	-0.55786	-2.3583	1.407	-2.599	0.083986	-3.4605	-0.76254	-5.7848	1.8034	-2.2744	-2.046	-1.8814	-1.2941	0.00044039
2.0159	3.8233	2.6467	6.5622	0.1403	-0.85264	0.11149	1.6243	2.0093	2.7544	-7.2214	2.654	2.9066	0.95945	-2.6275	2.6537	-3.5387	5.1324	1.4767	5.2096	2.1424	-3.5031	2.6524	-0.38071	-3.3825	0.75261	1.2946	7.8546	2.5488	-1.0858	-3.9225	-1.0705	-0.22803	-1.8488	1.3188	2.619	-1.6552	3.2436	1.9069	1.1649	0.28246	4.9531	9.4727	0.055964	2.0329	0.9316	-3.6592	-2.0625	3.275	-3.1079
0.15549	-1.6848	-2.9661	-3.8242	-4.2563	-1.3769	-6.0252	4.1834	5.4143	-3.6622	-5.0324	1.091	-1.038	-8.0596	-14.23	-5.6383	-2.1369	-2.8616	-2.4166	-4.8964	-3.4904	-4.8661	-3.7861	-3.9135	1.4946	-4.3613	-3.9629	-0.78959	0.53625	-4.1393	-4.4736	-6.2349	3.066	-7.5127	2.0034	-1.9525	1.7287	4.6693	-6.8662	-5.0595	-5.7057	-4.1052	3.5594	-10.071	-0.25024	-3.078	-6.8494	4.4812	0.70219	-0.0020564
0.15978	-0.27985	0.51876	-1.5644	-2.0988	3.0813	0.64815	-4.6588	-2.4526	-2.5004	3.3013	-1.6349	-2.0411	-7.9581	-2.3175	-0.21026	-1.8442	-1.9678	-0.61206	-0.53892	0.67531	0.64349	6.5419	3.0748	-4.685	-0.79044	-1.3119	2.7425	7.3003	0.094123	1.6777	-4.4004	-1.9867	-2.3346	-8.4956	3.2141	-0.19095	8.4529	-5.1493	-3.0604	-1.3241	-3.5751	1.5015	-0.97407	-1.6384	-2.7509	-3.2725	-3.9673	2.6016	-0.66326
-6.001	-0.64095	-5.7955	1.6542	-0.87547	3.3369	1.0639	-7.6154	-0.85812	-5.873	-3.4507	-8.4913	0.49563	-7.2251	3.0162	0.39407	-4.3151	-5.8971	-2.6327	-8.0775	-3.9582	-3.2755	-1.7678	5.7131	8.9109	1.5049	-2.1017	-6.2505	-6.0419	2.0528	-0.86436	2.4466	-0.40199	-6.4816	-3.9527	-3.9905	-1.4885	-3.2116	-0.60888	-2.201	0.27023	-0.9736	-2.3485	-3.1789	3.1973	-5.2179	-0.16486	-4.286	-4.0212	-2.4326
-18.133	-5.234	-7.533	-10.21	-11.359	-16.279	-14.859	-9.5673	-12.949	-10.725	-6.8155	-9.7962	-11.197	-10.374	-17.217	-8.1504	-16.268	-7.9937	-9.5297	-12.781	-12.957	-10.013	-22.215	-13.937	-12.761	-15.21	-13.296	-8.4353	-8.3273	-11.354	-8.3817	-12.001	-11.595	-7.6425	-10.651	-8.0591	-17.189	-13.134	-7.0731	-4.5109	-8.2724	-11.875	-10.92	-14.504	-11.076	-9.0011	-15.269	-12.802	-13.145	-11.75
13.302	10.068	2.7378	5.6531	4.672	5.8737	6.5588	6.6059	10.812	2.5751	6.3962	2.8359	5.8789	6.9702	5.1731	1.978	6.1769	3.0294	4.9634	7.9512	7.7728	13.005	6.2062	8.7693	10.205	14.417	7.7976	6.6171	6.4871	4.3048	-0.49064	5.873	10.49	4.9345	7.84	2.8611	8.965	0.77557	8.8706	1.9586	2.2242	0.28158	4.0209	5.3973	2.0625	2.8932	2.4918	2.5595	5.9438	1.8238
-5.62	-6.5483	-3.0211	1.9175	-5.2147	-1.1433	-5.0023	-13.055	-7.8719	-9.0137	-4.8476	-7.6654	-9.4685	-5.9876	-7.203	-4.3782	-10.929	-3.8547	-8.5339	-9.9612	3.8303	-1.024	-5.6429	-3.7625	-7.4096	-0.22131	0.91523	-1.6956	-0.42149	-2.1562	1.1886	-2.0029	-2.6686	-4.0788	0.96745	1.8187	1.2506	-6.2044	-2.7879	-9.409	-8.7141	-4.4685	-10.426	-9.6541	-6.0211	-2.7305	-2.9778	-1.7342	-7.149	-4.7998
-9.8734	-5.0003	-13.51	-10.469	-14.964	-11.808	-7.8304	-5.0141	-9.077	-9.1761	-12.531	-14.897	-12.634	-15.067	-10.308	-7.9791	-11.27	-9.2912	-14.595	-6.038	-10.57	-6.0968	-7.7539	-14.103	-10.726	-11.051	-2.4083	-12.706	-6.1835	-11.894	-9.5777	-14.298	-17.465	-3.8872	-12.754	-4.9565	-13.64	-7.3476	-14.148	-10.848	-14.569	-16.655	-17.372	-9.8111	-11.756	-13.545	-15.556	-6.9671	-14.436	-15.109
-4.9914	3.6702	1.651	5.5365	0.23093	2.318	-0.21175	5.3515	-0.30748	6.2825	6.4779	4.5437	0.95757	7.3183	2.4972	5.819	5.7962	-2.7692	-3.617	2.48	3.268	1.811	8.2588	0.95638	0.81684	3.1531	4.5474	4.1515	0.38887	0.17156	-3.7698	-3.9385	-2.4425	0.95455	4.6759	6.1141	1.756	-1.1033	-1.5613	2.618	1.5674	1.445	3.3009	4.8936	-1.1035	7.0739	0.70948	1.0988	1.7755	4.1633
-4.3445	1.8569	-2.1936	-3.383	-3.6202	-0.42003	-1.2547	-7.1141	0.86077	2.0723	1.5116	1.5566	5.3101	4.0023	-1.8215	0.096864	-1.3503	-4.1634	1.113	0.92751	-0.30596	-0.27326	2.4339	2.5777	-1.5081	-1.6772	-4.5812	-1.5931	-2.3459	0.68828	4.0689	2.395	-2.6528	1.362	-4.7803	-1.2991	1.7989	2.2794	-7.2451	1.2836	-5.8406	-3.9733	2.7145	-4.1038	3.4706	-7.2258	0.092884	1.0013	-0.10984	-1.0987
-13.385	-12.026	-13.568	-14.11	-13.997	-9.9203	-16.522	-8.4637	-14.708	-8.7614	-16.747	-17.075	-10.48	-10.992	-18.708	-9.0907	-11.491	-9.917	-10.973	-7.5793	-20.717	-15.504	-19.81	-10.177	-9.0278	-13.154	-13.402	-15.506	-14.952	-17.297	-9.9491	-10.654	-14.377	-9.3662	-12.742	-12.034	-14.741	-19.668	-7.4288	-14.886	-7.9423	-15.729	-13.385	-11.339	-4.5428	-15.139	-18.948	-15.904	-14.513	-9.5314
-0.6169	-2.2579	5.3328	-7.0438	1.6467	2.4286	-2.3073	1.1446	1.1601	-0.16693	-6.6262	1.1591	0.22933	-2.451	-3.8402	-1.4715	2.2589	-4.902	-10.66	-4.5256	1.0287	3.5812	-3.7051	1.2479	-4.6321	-3.6121	2.2412	-1.4643	1.2228	2.4189	0.25212	3.5665	-4.2155	-1.7993	-1.5402	-1.5269	0.30625	2.002	-3.358	-1.6849	-6.254	2.9602	-0.78452	-3.3384	1.8561	-2.0468	0.29374	7.6145	-0.28346	1.9252
11.832	9.8625	1.2216	9.7737	7.8845	2.8505	7.0089	5.0651	8.4809	0.43246	-1.6301	13.064	8.9453	9.5289	-2.2039	1.1284	4.1931	11.223	8.6283	12.912	8.8999	9.0491	7.6282	6.8105	3.4593	5.7406	7.6834	6.524	3.5052	9.171	5.6122	-0.3576	8.7764	2.5348	10.22	11.998	10.486	8.9588	7.846	7.7584	7.908	7.9778	12.168	11.878	6.4338	1.6124	6.3924	12.472	5.88	6.3894
-0.64659	0.024248	-3.1473	-0.91046	-9.1847	-6.1101	-6.0712	-1.56	-2.388	-5.1294	2.8353	-7.2428	5.038	5.0341	2.2721	4.5625	-5.0611	-7.2924	5.6052	-1.5089	0.95211	-4.8837	-3.6895	1.6528	-2.6523	-2.085	-5.2023	-0.88435	-1.1515	-4.7531	4.0518	-5.7627	3.2579	-7.0648	-0.44823	3.7203	-4.5501	-5.0452	-0.28617	-0.79925	-3.1282	-0.36695	-0.54465	-1.852	2.3254	-1.9745	4.6188	2.8333	3.9213	-3.556
-4.6719	-4.062	1.3656	-3.8673	-7.8382	-12.512	-4.5369	-1.534	-5.1609	-0.84932	-5.7629	-1.9105	-10.954	-1.9863	-4.2285	-5.7948	0.42469	-1.237	-1.7092	-1.3716	-1.6451	4.8632	2.7815	-6.2558	-7.8869	1.6826	3.9768	-0.90804	-2.0958	-1.6934	-5.9461	-11.012	1.2094	-3.4878	-7.8807	-17.157	-6.0951	-2.2977	-0.37026	-5.6821	-4.627	-8.2499	-7.6711	-1.7484	1.6462	-4.5526	-4.4119	-7.8901	0.77162	0.60958
-0.4659	-2.2446	-4.0214	-0.92966	1.0445	-9.2353	-5.8226	-4.3876	-12.798	-2.0175	-2.3274	2.6681	-12.526	-0.91266	2.6798	1.3802	-10.136	-0.84075	-4.7443	-4.9828	0.97456	-8.3975	-3.9789	2.9034	-12.705	-4.0544	-8.7495	-2.5109	-14.161	-0.25003	-2.2366	-4.9606	1.4627	-2.1074	-6.2787	0.74683	-8.1581	-1.1017	-3.2397	-1.2741	-1.2754	-10.115	-9.2231	-1.0582	-3.5214	-4.3878	-0.089633	-2.5668	-6.6448	-6.5369
4.4638	0.94706	5.0516	2.2604	13.213	7.2353	8.6375	8.5217	5.2198	7.7171	6.9329	8.6659	9.1407	9.4106	9.1278	9.7062	10.153	5.4046	9.9267	5.657	9.6375	6.6449	-0.71142	8.3002	0.29982	6.0378	8.1028	13.654	3.4303	10.801	9.9414	8.6898	7.444	-0.27628	8.1885	0.73479	6.7607	1.2779	7.4889	11.14	7.9847	1.4539	3.9103	2.2072	9.2185	12.043	10.836	12.581	6.1009	3.4287
4.3144	0.1388	1.6971	-3.5803	8.7809	0.17434	1.1889	-6.2553	-1.3193	-3.4932	-2.9332	3.0754	1.0546	-2.23	2.7529	-0.58135	-7.875	-2.7424	-0.19747	-0.91406	-6.2226	-1.0669	1.3935	1.4113	1.6261	-3.8471	3.1531	3.7695	4.583	2.3691	-2.1749	-0.30514	-2.2347	5.1809	0.82836	-4.2899	-4.8246	-3.0922	-0.21029	4.575	0.16396	-2.1785	0.63174	1.7724	-4.1685	2.7233	8.7063	2.3992	-1.1611	-0.74605
-4.2994	-3.3998	-2.9478	-0.30822	-0.20679	-5.524	-1.5978	-4.5658	-2.3305	-9.0265	-7.7185	-7.7933	-4.0374	-3.2426	-7.6193	0.85206	0.44643	-8.0048	-2.3408	-3.028	-2.3591	-6.4043	-4.9872	-0.68585	2.4555	-3.56	-3.2235	3.0696	-6.5197	-4.2604	-7.3655	-4.6578	-6.9855	-8.5512	-12.712	-7.6072	1.0692	-4.6018	-6.0577	-3.9783	-6.1244	1.0859	-5.422	2.8321	-6.5856	0.21479	-5.9149	2.5233	-2.8278	-6.2334
12.782	5.8154	12.512	7.5565	0.90432	7.7758	8.5556	13.654	16.294	7.6461	3.4992	3.9243	1.7625	3.9335	7.8177	10.46	11.417	7.4264	0.79583	6.2964	5.8984	13.512	15.967	15.377	7.0635	4.6627	9.5574	7.8416	0.65649	7.7601	13.99	3.2589	6.7892	8.0757	9.4638	7.3536	3.6864	13.068	8.2293	5.7994	11.18	5.8084	9.6282	11.478	3.2049	11.155	2.9107	1.8518	3.8224	9.9131
2.1599	1.0155	1.3528	6.6594	0.93261	-1.0282	1.5745	4.5298	4.5418	-0.491	-0.64239	2.1794	9.7647	6.2037	12.13	9.1535	6.0128	3.2266	8.5103	8.7139	3.7822	-5.3151	7.6088	9.3824	4.2275	5.792	16.955	13.608	5.8264	4.9652	1.1947	4.9742	5.87	5.6555	3.0123	7.6414	2.1936	3.8449	15.068	6.5422	0.38514	11.242	4.5863	9.6315	2.517	10.495	7.1581	7.8691	6.4714	4.0552
0.68529	-3.2599	6.0155	-5.2868	-2.4722	-6.3732	-3.7503	-4.3213	-5.3526	-3.3622	-5.2127	3.9205	1.3081	-1.8897	2.6791	1.1635	-5.4403	0.37808	-2.5287	-1.4518	-1.4992	-4.7978	-3.4082	1.4346	-1.8325	2.5196	-1.6849	-4.6297	-1.0842	9.8063	0.55396	0.79481	-2.0002	-3.3727	-1.7126	-7.3219	-4.3347	-5.9172	-2.3596	-0.89714	0.87682	-0.83309	0.37345	-4.5799	5.4065	-3.3234	-0.11088	-0.55492	-0.67104	-5.1441
2.6427	-0.29116	-1.0752	4.2312	0.5095	0.093121	2.681	-1.8571	4.8327	-1.66	5.3426	4.289	-2.1344	0.27257	-6.7916	-4.5803	1.3422	0.47722	-2.2519	0.40188	-1.8865	-0.041207	2.5129	1.2897	-3.2116	-0.77917	-1.4061	-2.9354	1.3925	-0.69418	-1.6429	6.4704	-1.8124	-0.93317	3.3322	-4.4746	0.28796	2.5615	-2.7981	0.44925	3.2634	-2.1097	1.3382	4.3697	0.23526	-2.0687	0.53769	2.2409	5.2291	-1.8137
-0.49151	2.0113	3.6088	1.8409	-4.7764	-4.5461	-6.9761	-4.655	-1.8605	-3.2338	-1.6451	-2.0234	-5.4285	3.9997	-3.1746	-5.8286	-5.0403	0.054825	-3.1033	-2.7202	-1.2307	-0.91674	3.2852	0.42312	0.26388	-2.5836	-7.5696	-6.9021	-2.4156	-7.7482	-3.4963	-1.6413	-0.35569	-0.96959	-4.2558	2.1208	-0.24493	-0.0081987	-5.0504	-3.7344	7.3837	2.7661	-4.9225	-0.47408	-0.86266	0.63425	-8.5589	-11.788	-5.199	-1.702
-13.662	-6.1867	-9.5104	-9.9529	-4.8931	-10.943	-12.854	-11.173	-10.855	-11.975	-12.427	-10.957	-20.597	-9.7892	-5.7482	-12.538	-7.738	-17.223	-7.6915	-9.6441	-3.3345	-10.245	-14.701	-7.9387	-8.1688	-6.4968	-9.1414	-8.5312	-11.254	-13.93	-4.2104	-20.595	-4.3438	-9.112	-5.1045	-15.217	-8.6482	-5.0283	-10.11	-6.5996	-3.727	-9.8099	-14.855	-4.8607	-8.7754	-12.99	-12.603	-6.4948	-19.788	-9.7659
-19.324	-18.161	-8.6949	-13.723	-13.373	-7.4744	-12.05	-20.619	-13.72	-10.919	-9.7454	-7.8594	-15.871	-13.789	-16.723	-6.422	-13.105	-11.856	-19.35	-8.9626	-10.952	-16.695	-10.506	-14.353	-13.004	-16.899	-6.2421	-11.196	-15.524	-12.944	-14.609	-14.395	-17.879	-11.485	-12.282	-12.759	-18.41	-13.973	-17.858	-11.025	-9.9309	-10.749	-9.2422	-19.048	-12.762	-8.3629	-17.201	-9.0569	-10.014	-12.413
-9.0592	-12.089	-12.218	-2.3693	-11.71	-7.523	-11.127	-11.245	-16.35	-16.201	-14.084	-10.072	-11.57	-13.988	-7.3912	-7.082	-12.146	-9.7139	-16.453	-8.5616	-11.462	-12.261	-8.7796	-12.833	-10.55	-9.1698	-10.943	-9.2506	-13.946	-8.03	-11.011	-6.8627	-15.888	-15.017	-12.329	-3.4471	-15.082	-10.744	-10.794	-9.8351	-12.903	-5.0141	-8.4767	-9.579	-11.809	-13.797	-16.697	-11.487	-14.295	-17.015
-5.6794	-5.9454	-3.1167	1.4166	0.24886	-1.2783	-5.4144	-5.5469	-2.9667	3.2579	-6.5556	-3.5598	-2.9927	-5.119	1.0081	-0.39273	-8.0436	-9.8076	-2.0294	-4.0079	-8.107	-1.6059	-0.585	-6.4339	-4.9553	1.1041	-6.2312	-3.7406	-6.2155	-5.5965	-9.2495	-1.1818	-4.5377	-3.8005	-2.1167	-1.7124	0.59117	-6.2639	-7.9826	-8.8794	0.70035	-5.1996	-3.0518	-13.869	2.3908	-11.553	6.0339	-6.002	-8.6082	-5.4391
-2.9556	-0.051907	0.023291	-0.4889	-1.3545	-1.2638	0.51249	2.6908	1.3925	4.3016	-3.3138	1.375	4.0183	-9.9002	-7.17	-3.4214	-0.16898	-2.0049	2.1015	5.0647	-0.71883	-2.1002	-1.6375	-1.8722	3.0564	3.1873	-5.4897	4.108	-2.3807	-1.2482	-8.6205	3.9238	-2.5475	-0.74281	-2.4965	-3.1361	-1.4159	-4.1768	-9.0502	-2.575	0.33067	-5.1	-1.7738	-4.6121	0.61097	3.0665	-1.7388	-0.67696	0.77571	-4.3774
-18.215	-17.523	-10.98	-14.44	-13.871	-13.276	-14.769	-12.56	-20.658	-16.253	-18.798	-9.7943	-10.547	-17.692	-17.371	-8.4109	-18.494	-10.402	-15.287	-19.475	-13.974	-12.589	-9.35	-17.796	-13.441	-15.428	-20.678	-14.359	-11.626	-14.026	-13.507	-13.94	-12.934	-10.521	-15.363	-15.32	-17.11	-19.157	-13.682	-19.23	-10.995	-9.2117	-12.335	-17.102	-5.7499	-8.9742	-20.14	-17.421	-15.21	-16.012
-7.3571	-10.722	-12.707	-15.029	-14.161	-16.543	-15.769	-15.318	-10.01	-10.717	-12.881	-13.008	-11.902	-17.278	-13.443	-8.5785	-15.904	-14.481	-11.408	-16.52	-10.758	-10.969	-19.111	-11.383	-11.269	-10.862	-13.674	-11.829	-16	-12.386	-12.75	-12.507	-10.244	-6.8569	-12.882	-15.451	-10.583	-13.502	-15.429	-16.075	-9.2038	-15.96	-11.603	-14.361	-10.538	-8.8388	-16.743	-19.258	-10.814	-10.527
6.8955	-0.0073714	-0.81205	-11.802	-0.0093942	3.395	-10.477	1.9424	-2.9364	-6.0205	-1.064	5.4686	-2.8771	-4.2041	-6.382	-1.0426	-1.4737	2.6764	-1.4139	-1.4717	-6.7288	-3.2444	-1.469	-4.9211	-7.3398	-1.2657	-7.2604	-8.7173	-2.5695	-5.4048	-1.1552	-0.93072	-2.2807	-2.081	-5.2697	0.78713	0.036811	-0.50472	-10.996	-5.6322	-3.6136	2.1023	-7.258	-4.8221	-2.7327	-3.247	-9.0188	-1.941	1.6143	-0.069272
-2.7777	1.9432	-4.7515	-2.9968	5.3971	0.70442	3.5191	-0.50423	-1.3315	0.81568	2.7607	2.4752	0.23299	3.4113	-2.7191	1.4172	3.1223	-4.8971	0.62798	3.4081	-1.0858	-2.3595	1.8688	5.4131	5.0882	-1.8931	2.0243	3.9142	1.8872	0.61874	-0.5181	0.18766	-0.8041	-0.99699	-5.9167	4.3253	-3.8607	-6.597	0.078036	-4.3112	-2.4868	-5.0148	-2.6223	-0.81168	3.7309	0.17458	-1.9752	0.86719	1.7389	-0.83155
-3.1748	-3.7571	2.036	-5.1281	-4.5344	-3.5869	-3.551	-10.007	-5.7368	-5.5275	-4.3888	-6.8357	-7.4906	0.48922	-4.8694	-5.7561	-0.18969	-7.3492	1.3923	-1.9553	-4.3708	-2.233	-4.7702	-10.268	-4.148	-3.2532	-5.2089	-8.0369	-5.5736	-3.6886	-4.7302	-7.0427	-5.4978	-5.5092	-0.38677	4.5218	-2.7503	-5.8689	-1.0002	-7.0362	-1.9345	-7.1471	-1.1067	2.1111	-4.5809	-2.543	-1.2716	-9.0863	-0.51907	-6.6444
2.8113	-0.30622	-2.1397	3.4785	3.0773	-4.0109	-7.0658	-1.5284	1.9869	2.1785	-8.3115	-7.2091	1.5917	4.9387	6.0318	6.5014	-2.0258	1.9142	-4.7594	-6.5534	-0.98786	0.27375	-0.90808	-2.2987	6.7047	5.8675	-4.9428	-1.4588	-2.5645	0.78522	-7.5607	0.29865	-3.2673	-2.346	-6.8414	-2.0507	3.8705	1.7804	2.9651	0.55535	3.0569	0.96803	-5.7239	-1.7088	-1.2146	-1.3446	-2.9233	4.1797	1.7057	-2.1467
3.2292	1.7187	3.9245	-2.4555	9.4404	0.87547	2.33	3.9942	3.698	-2.6664	-1.9729	12.33	3.7663	-1.996	2.7586	3.334	7.0746	5.3325	0.77812	3.4506	10.396	3.8991	2.9102	6.0877	5.4417	-0.42945	4.2584	8.5867	1.0922	5.8882	1.9859	8.1775	0.29117	11.572	-2.4574	0.98433	2.7572	2.2564	5.9124	1.3629	-0.75342	1.2689	1.0213	1.1424	5.4683	-0.38981	7.3369	4.885	5.3477	3.5194
-11.329	-5.1905	-9.05	-14.004	-16.583	-12.037	-12.553	-11.778	-14.086	-9.3415	-8.2801	-8.2429	-17.09	-14.197	-12.767	-11.38	-8.2	-10.323	-14.812	-11.231	-10.024	-17.524	-3.2621	-12.08	-13.945	-11.829	-7.071	-5.1545	-12.54	-16.894	-11.251	-17.181	-16.305	-8.5595	-14.037	-10.337	-9.3095	-5.8274	-8.9999	-5.3533	-5.085	-11.166	-14.056	-16.041	-11.477	-9.5251	-16.006	-12.798	-13.394	-15.681
-21.165	-28.619	-22.787	-23.045	-22.898	-25.707	-21.431	-22.851	-18.787	-16.142	-20.878	-16.142	-20.392	-20.71	-20.05	-17.401	-19.277	-24.354	-20.786	-21.549	-23.179	-21.46	-24.483	-27.326	-20.686	-21.475	-22.006	-19.19	-18.836	-26.107	-20.655	-24.721	-23.999	-23.905	-25.532	-22.319	-25.613	-18.753	-17.952	-22.975	-29.143	-22.595	-18.746	-20.53	-25.003	-24.087	-22.853	-21.381	-19.092	-16.442
-4.49	5.4391	7.4638	3.9214	2.153	8.0786	5.4261	6.6859	5.6888	2.2831	6.7577	0.040605	3.6117	7.3743	3.4996	-0.95813	3.5885	2.814	10.81	5.8544	13.236	-1.1208	12.687	3.4565	2.0842	0.27207	-1.0822	5.3145	9.6309	4.0734	2.7052	3.6612	0.60273	12.112	11.133	3.5492	2.5217	-1.3714	6.0817	3.9264	7.9302	2.354	1.8926	7.4973	2.1537	9.1615	4.4533	12.047	3.5959	1.972
10.845	12.647	13.28	6.5367	12.82	15.178	8.9382	8.4255	13.76	5.4464	7.5344	8.7939	5.6287	9.0593	7.9618	12.193	11.346	11.917	9.6084	0.92461	6.4353	5.9888	15.587	10.808	7.0333	9.4281	5.831	7.1095	7.3949	8.3392	10.207	10.375	9.9098	5.4199	3.3301	7.2548	2.9177	6.8005	4.3818	6.1153	1.9758	16.627	7.2161	1.9894	1.4933	11.968	11.325	7.7895	8.5646	12.668
-10.424	-12.631	-8.2896	-7.8354	-8.1844	-10.278	-0.75628	-7.4841	-8.2262	-4.7582	-4.3504	-3.5213	-7.1939	-8.4478	-9.2869	-6.4867	-5.1922	-8.3956	-13.892	-8.8661	-8.704	-8.5117	-9.335	-5.8063	-6.2653	-4.8736	-8.2974	-0.13071	-7.0085	-12.992	-10.091	-4.5287	-11.489	-11.59	-9.8823	-8.8779	-3.4382	-3.8135	-4.8923	-8.7761	-8.2221	-7.222	-7.0885	-7.6373	-0.77907	-4.5206	-11.205	-14.362	-7.2227	-7.8753
-0.54284	0.37156	-1.8081	-2.1519	-9.793	-3.3289	-1.44	-3.098	-2.8935	-6.2282	-0.20427	-5.9323	-2.3515	-6.1994	0.41126	0.36833	-4.4956	-6.6066	-3.6176	-5.488	-8.2317	-2.6985	-4.3675	-0.50264	-8.4455	-7.5827	-3.9669	-4.2238	-4.3412	-7.1168	-2.5219	-3.939	-4.0109	-1.4222	0.7998	-3.8895	4.9829	-3.8667	-4.1903	0.22288	-6.523	-5.0348	-8.5244	-0.9283	-7.9625	-2.8205	-2.1245	-5.2157	-7.2578	-3.7332
-7.7344	-8.4782	-5.2382	-9.097	-0.44395	-6.2667	-7.6716	-7.506	-0.021232	-9.4752	1.2075	-10.595	-4.9211	2.3469	-11.649	-6.1792	-6.6504	-6.2283	-4.7689	-11.062	0.085336	-6.6262	-13.101	-4.4878	-11.083	-2.5839	-1.7511	-4.9311	-6.1865	-2.2703	-7.5317	-3.0066	-11.18	-1.9814	-1.9622	-2.6759	-6.4911	-7.0406	-4.0442	2.8278	-7.1092	-5.1555	-6.1015	-9.032	-3.2848	-7.1487	-5.9898	-6.2728	-4.8205	-5.4856
3.591	2.1441	-2.2146	0.68834	0.38817	6.9733	4.6428	1.0761	0.50235	-2.1089	11.628	4.7694	5.0493	2.8588	2.2202	-4.5635	-0.41344	1.3515	0.42122	3.4573	4.848	0.081334	5.3683	1.4908	4.5724	3.5684	0.83209	1.97	-1.2714	8.2623	2.0278	5.9725	2.8783	2.7528	2.3628	2.2214	-1.9576	5.4972	1.2364	0.63854	-3.1517	-3.9215	5.9523	2.7884	6.3803	-2.1571	-5.5564	1.2982	1.4232	4.5081
-5.0588	-0.9779	0.029169	-1.1182	-2.0283	-3.1348	1.2743	3.6885	-4.9475	-4.2162	-3.9031	-3.176	-2.1443	-3.108	-4.8425	-0.97185	-0.051761	-0.16698	-6.3989	2.3894	3.9518	1.5117	-1.8158	-0.15643	-2.4714	5.6885	-4.6303	-5.6773	-0.13884	-5.223	-3.1144	2.797	-0.91344	1.5152	-4.0502	2.4982	1.6814	0.49446	3.4435	4.6757	2.677	0.041805	-0.43783	0.46312	-1.5119	-7.6177	4.7655	-1.3361	-4.3609	-1.4165
-9.4346	-6.2996	-2.2207	-2.4576	-5.6928	1.7357	-2.619	-3.8287	2.8498	-1.6354	-3.2277	-1.2459	3.1996	-2.4081	2.2821	-1.7973	-0.63787	-3.3431	-1.1183	2.3036	2.2748	3.2332	0.0067717	7.9052	-0.29208	-0.22698	-3.2291	-2.4669	-2.3125	-7.7404	2.6236	-4.5856	6.7459	-8.2379	1.0286	-3.3242	-0.60401	0.37367	-2.5578	-0.1834	-3.2194	1.3271	0.95589	-0.50238	-2.0443	-1.4861	-6.1361	2.2008	1.897	3.569
0.8827	5.9599	-0.99394	-3.7826	-4.7776	-1.0724	3.1979	1.8783	1.2599	-3.2473	2.1865	-3.9239	-4.3279	0.82777	-2.5185	-8.4791	-3.7128	-1.8546	-7.5915	4.5363	-2.8416	-3.9275	4.5766	1.2204	-7.7296	1.2854	-5.2848	0.64634	-0.44906	-6.3489	-6.5797	-0.943	-4.5093	-5.3994	-5.1288	-0.8322	-1.6237	5.6591	-9.7668	-2.0718	-2.991	3.7872	-0.82389	-0.89812	5.247	-2.6762	-0.54545	-5.1535	5.5722	-3.4718
-12.398	-12.913	-12.76	-11.778	-12.746	-15.77	-15.513	-9.9199	-13.257	-18.703	-15.885	-14.646	-16.046	-10.026	-7.2789	-11.76	-13.572	-12.118	-17.108	-15.045	-12.64	-10.798	-17.092	-12.704	-22.305	-12.158	-17.524	-9.5325	-11.036	-20.43	-12.429	-10.38	-22.86	-7.9204	-10.486	-13.091	-10.838	-17.21	-15.242	-12.962	-9.1512	-17.464	-8.5622	-8.2847	-9.3133	-9.1154	-15.456	-15.845	-7.6619	-20.134
6.1031	0.6855	-1.6142	-2.5247	4.8977	3.7559	-0.23516	3.5017	4.3002	2.8396	1.089	6.5341	0.3627	2.4846	-1.6474	-0.21182	-2.8557	5.764	6.0973	2.1665	2.8876	10.511	8.4603	6.2784	5.4305	0.31282	2.293	4.7454	-2.3838	-2.8329	-4.1524	3.5319	1.6307	1.0286	6.1461	5.4316	-0.92	1.846	0.41531	4.4392	5.4934	-1.7842	-3.6987	-5.7249	0.06706	3.3381	3.7243	-1.6965	-0.82508	3.3967
-14.373	-14.611	-8.7259	-10.105	-12.699	-5.6017	-9.3705	-14.006	-9.048	-9.0002	-9.6542	-12.59	-8.4726	-18.226	-6.21	-17.22	-9.8908	-8.0071	-7.8919	-11.055	-9.6256	-13.305	-15.974	-6.116	-12.286	-17.249	-6.4731	-16.052	-5.1122	-4.4079	-11.415	-11.919	-15.468	-18.22	-13.167	-8.0407	-15.66	-7.4179	-4.4094	-12.783	-13.16	-8.9454	-12.77	-9.7078	-10.985	-11.965	-8.1656	-13.395	-11.031	-16.465
5.0542	-7.3695	-1.6315	-5.1807	-6.5431	0.23815	-0.40372	2.9245	3.2927	4.2748	4.6758	1.6233	4.1045	0.58809	-3.1319	-3.8922	1.4198	-3.8976	-0.066218	0.57468	-1.9899	-2.0558	-3.5928	-5.4188	2.7517	-10.381	-4.1864	-0.55522	-1.81	-2.342	-2.152	0.75976	-3.5233	1.5712	-0.53741	-0.13335	0.75841	-0.44658	0.91288	-5.1857	-6.4765	-4.3113	-2.0458	8.2273	-7.3892	1.7108	-3.7111	-5.8273	-2.9334	-1.7853
-0.91066	-0.93958	-6.7561	-3.8494	-11.594	-0.98816	-3.3813	-7.0083	-5.0364	-7.9175	3.3713	-4.0172	-5.0971	-0.61872	-3.4672	-2.7111	-6.5472	-1.5579	-0.10036	-5.3511	-4.0063	0.64932	1.187	0.59154	3.3712	0.1374	-3.5857	-3.1123	-5.6106	0.93599	-1.7812	-3.4005	-7.0409	-7.3579	3.7588	-4.7044	-4.3248	-8.1769	2.1243	2.9607	-5.7941	-10.281	-0.81885	-0.45706	-1.6362	-6.0525	-0.20628	1.244	-7.6186	-4.0036
-2.8553	-7.223	-8.1045	-4.5784	-8.371	-6.9364	-2.5443	-9.0147	1.1409	-9.8184	-13.726	-2.8706	-2.8518	-4.1113	0.2377	-3.3798	5.4749	-4.5326	-5.6566	-2.0404	-2.0803	-3.9473	-12.849	2.1451	-4.7913	0.12301	-2.4262	-2.1699	-4.9289	-3.3477	-3.5341	-0.464	-3.9438	-2.6572	-6.6757	-4.4153	-0.50597	-0.75982	-6.9437	-9.861	-1.8921	-6.9278	-5.3046	-4.7626	-3.487	2.4915	-10.722	-3.9178	1.9301	-4.7283
-2.8092	-1.5031	-8.5095	-0.66077	0.75642	2.0761	-0.96523	3.0552	-2.9846	-6.4653	2.3173	-6.2388	-7.8424	2.3219	-2.66	-3.1494	9.0565	-4.1179	-3.6386	-6.6353	-0.64317	-1.3208	-1.7768	-4.0367	-0.45636	-2.4945	-7.1474	-4.5698	-1.6893	2.7089	2.2491	-0.28267	4.1115	1.3568	-2.7041	7.3903	-4.3568	-1.8573	-4.5352	-1.4711	-1.1963	-4.5786	-7.1676	-2.9387	-3.3293	3.4229	2.7919	-1.2571	-1.41	-0.7741
2.4705	6.5522	3.4542	9.5392	5.7464	8.3113	6.2729	6.8724	5.0006	6.2407	-0.62481	7.4053	5.3476	8.604	4.8842	4.3709	1.9003	4.3966	9.6786	2.234	11.571	3.6859	4.4143	3.208	10.361	10.986	7.3148	3.5619	6.1999	4.1627	8.6386	5.2182	6.217	8.9948	4.2514	6.097	7.9277	7.3623	14.003	3.3688	6.7642	8.9503	4.4011	6.4312	5.6667	5.1959	-0.1587	8.3228	9.9762	6.4947
2.922	7.1286	3.0863	0.95098	0.40691	-4.1242	3.3488	-6.9193	-3.7967	0.24534	0.49514	1.6142	-1.3775	4.1038	4.3247	4.0941	-2.3562	-0.16726	2.3298	-0.88497	4.9887	3.0252	4.1576	6.2408	0.14102	-0.81129	-2.7812	-0.33036	1.0891	4.0052	-0.76715	-2.1249	1.8258	3.5979	6.3222	0.40072	-3.0715	-5.8629	-2.3543	2.4939	-2.4755	3.3927	-5.8744	-2.5279	-0.34035	0.98083	2.6381	3.3276	5.9355	1.3994
-4.7514	-6.7727	-7.9857	-3.2474	-8.1917	-3.3527	-7.2324	-11.1	-11.16	-10.485	-9.7102	-5.8231	-7.2215	-8.9797	-14.776	-9.3853	-5.8592	-9.2522	-15.433	-7.8897	-10.81	-8.2925	-11.877	-6.57	-7.6997	-5.9377	-9.0016	-7.2958	-5.7607	-15.573	-2.8638	-7.5064	-11.716	-6.0017	-5.4023	-6.4614	-10.359	-4.1856	-16.316	-8.9441	-12.051	-2.09	-3.6125	-12.87	-9.4588	-1.6294	-14.155	-14.394	-2.6916	-11.43
-11.093	-15.529	-15.446	-16.85	-11.246	-20.867	-14.794	-15.411	-12.549	-15.846	-15.484	-10.851	-18.278	-8.1665	-16.87	-22.887	-16.082	-10.525	-14.378	-15.37	-15.512	-9.97	-15.348	-12.896	-16.214	-17.554	-9.7931	-14.357	-13.38	-12.23	-16.953	-12.259	-20.039	-15.091	-18.736	-16.547	-15.053	-8.4529	-12.73	-15.809	-15.872	-19.324	-9.8923	-11.878	-12.876	-15.456	-15.25	-16.633	-13.454	-15.883
-0.92466	-0.82067	2.7372	6.3679	-0.02585	5.4479	1.3534	3.398	3.8511	1.7107	3.6381	-0.46452	-1.5871	2.5235	4.5377	1.085	3.4467	-2.6474	-2.1493	3.5542	2.7512	2.8894	-0.78134	9.2627	-6.7801	5.3667	2.2359	3.1423	7.2195	-6.8749	1.8759	6.4511	-0.86368	-3.7832	1.9771	0.47931	0.040019	4.7095	3.4095	1.0284	1.4279	0.17247	-0.17718	3.1042	2.8779	1.8862	4.7876	4.0486	7.3949	1.612
3.1042	2.9001	0.019712	3.0493	3.1336	-1.6897	0.8614	2.5164	1.6753	2.1195	9.6305	2.7544	2.3078	0.083476	4.7499	9.3765	5.1582	0.37749	0.89174	3.7909	6.1283	-2.4105	-2.3668	0.73853	-0.44433	7.8736	5.738	3.8473	-2.9982	-3.5052	-0.18107	0.58278	4.9126	-3.8349	0.83443	-0.73942	-0.80759	4.6471	1.892	2.5259	7.4919	4.5769	-0.55429	7.7683	1.8636	3.7642	-2.8084	3.5273	2.7028	5.944
0.17326	-5.7757	-1.5257	-1.3201	-0.11561	-4.4413	0.72862	-1.0144	-5.2493	-6.1907	-2.8259	0.51342	-2.443	-5.0692	-12.011	-7.8538	-9.4532	-4.2239	-4.0437	-9.3044	0.55659	-5.1838	-3.225	-5.8868	-5.2445	-1.9464	-6.8529	-5.0825	0.10228	-6.1958	-5.1567	-5.9224	-5.3976	-12.165	-6.275	-4.6902	-7.3398	-7.2829	-4.6676	-1.3739	-6.938	-8.5041	-2.5517	-2.6643	-3.5916	-6.423	-10.368	-9.9896	-5.6054	-3.4129
-12.852	-16.961	-9.0411	-14.253	-12.82	-12.514	-15.736	-15.113	-12.659	-19.46	-11.381	-21.6	-14.405	-19.544	-16.487	-21.145	-15.458	-17.061	-12.572	-19.799	-20.741	-11.605	-21.294	-15.454	-15.86	-13.972	-12.676	-16.502	-14.115	-15.973	-16.585	-21.881	-14.944	-15.723	-15.777	-13.91	-16.261	-16.344	-13.767	-12.729	-19.96	-12.854	-10.367	-14.3	-9.4105	-20.25	-12.713	-14.292	-15.616	-10.274
-8.7287	-11.182	-12.212	-17.787	-9.2364	-14.401	-7.9312	-8.4914	-8.3917	-7.4487	-6.1385	-5.5734	-6.1659	-10.362	-6.6583	-3.9416	-1.3189	-6.4895	-7.8911	-11.604	-7.2634	-11.458	-7.5969	-3.985	-10.85	-5.9444	-10.756	-7.5039	-8.7696	-15.138	-10.222	-5.8516	-3.7865	-14.518	-0.3579	-8.2592	-8.0406	-5.4126	-6.2749	-10.873	-8.1658	-10.589	-9.7055	-1.4197	-17.361	-7.3463	-10.326	-4.943	-3.3271	-6.1606
-16.727	-8.4235	-14.949	-17.368	-20.545	-8.7237	-10.692	-7.8214	-10.987	-6.8131	-6.9107	-8.9904	-9.1993	-10.814	-15.386	-10.195	-14.677	-10.705	-10.43	-13.705	-2.3375	-12.906	-15.373	-9.8492	-11.516	-4.4181	-9.2428	-14.623	-6.3205	-14.639	-5.8354	-8.8208	-16.294	-12.735	-7.4534	-9.3549	-11.236	-11.408	-8.6478	-12.309	-15.951	-6.7862	-3.2753	-11.12	-6.8525	-14.333	-6.5733	-5.4149	-10.246	-9.2122
-9.8116	-7.9126	-6.4024	-6.3147	-9.4982	-5.0008	-7.5403	-7.6751	-5.8698	-9.4274	-6.5412	-12.156	-6.6965	-6.0402	-10.33	-6.8622	-12.301	-8.9862	-10.154	-7.7816	-9.8494	-9.3385	-5.9215	-13.64	-4.5581	-7.5052	-11.134	-8.1665	-13.014	-3.7524	-5.1106	-3.9817	-10.971	-8.22	-3.0911	-15.757	-11.979	-11.158	-13.968	-13.233	-11.992	-11.419	-8.9547	-5.9364	-8.4352	-15.123	-16.597	-15.816	-8.0596	-9.821
-0.50673	2.2287	2.9986	4.3159	-0.19084	1.3355	2.3535	1.3206	1.9583	5.327	1.9307	9.6441	1.301	2.1139	9.0326	1.9976	0.60701	3.348	4.1591	3.9794	7.2967	5.559	6.4557	4.3708	3.7418	1.9399	-0.49007	3.8766	3.9158	-0.079976	2.7137	1.5369	2.3286	2.3361	8.4157	6.6239	7.4086	-0.82502	5.108	4.1286	2.7692	6.3561	4.7297	2.2755	3.1655	0.51418	6.295	0.76545	7.0277	1.0097
4.3	10.456	4.0162	1.4143	0.63067	-1.2969	6.5548	0.087993	3.1115	7.1293	6.1106	6.6674	-1.348	9.2747	3.9256	1.6569	4.2615	1.3841	4.7633	8.3312	-0.32999	4.0902	-3.3522	2.1733	3.2479	7.2928	9.9083	8.7006	6.4738	4.1006	6.4116	6.1804	0.87766	2.9228	8.0474	4.4649	-2.9552	7.4848	11.06	11.904	4.9677	4.1445	4.2817	3.3498	7.0607	4.9094	1.664	3.0935	5.5374	5.5455
-1.193	-1.158	-1.2459	2.015	0.14056	-6.8113	2.929	1.42	1.8957	-4.0315	-3.7937	2.8725	0.85432	-4.509	-0.046505	-3.4003	-1.7755	5.4735	-5.4005	-11.107	-2.9769	1.6473	-2.81	-1.9586	-0.9206	2.3058	-0.10933	-2.3314	4.3735	7.4056	7.7451	-2.8357	0.36432	3.819	-7.0485	1.3721	2.3195	-1.1068	-3.4875	-4.3863	-0.47079	1.0767	-1.1933	-1.9512	-1.5579	-7.5478	1.573	2.5382	-1.311	2.2178
2.1097	7.4278	1.345	0.56616	4.334	0.18006	4.3361	4.9833	1.5956	-2.141	1.0994	2.2124	0.20191	-1.4391	1.1121	1.7223	0.43876	-0.036441	2.2007	5.8876	0.40787	0.028953	1.8967	7.1513	4.2563	-4.2471	2.8555	-0.045113	-0.13718	-2.492	-2.0307	2.4891	-2.5097	3.248	-1.7441	10.515	1.2361	6.6168	-0.12005	-1.5298	-0.48509	3.0791	1.8951	2.9917	6.3682	-0.4967	-0.046881	-1.5193	-0.76857	0.43559
-6.5909	-8.2483	-11.318	-3.0957	-5.9293	-8.9641	-15.109	-10.41	-2.7746	-11.204	-4.2649	-10.629	-6.2971	-11.68	-3.2608	-7.2788	-15.507	-13.291	-3.0836	-17.587	-5.0405	-9.5822	-3.5731	-4.8227	-14.826	-12.139	-5.3417	-3.5644	-6.4799	-1.776	-4.5433	-9.1947	-5.9146	-8.9615	-9.5616	-8.0183	-11.02	-13.546	-3.6838	-11.866	-5.6878	-7.9637	-2.5727	-6.1707	-12.586	-9.314	-11.318	-5.3012	-7.135	-9.0498
-4.4681	-2.9112	-5.2763	5.6805	-0.93147	-7.1495	-1.9233	-1.9795	-1.1618	-1.5269	1.4605	-1.7735	3.141	-5.9816	-5.5123	-1.0708	-10.818	-0.3064	-5.2562	-4.1858	-0.82451	-4.2634	-7.1636	-6.4997	0.54369	-0.72717	-2.2072	-4.2677	3.6333	-3.1805	-2.049	-1.17	-5.4799	-0.39206	0.41341	-5.991	-0.25558	-4.3866	0.65658	-0.79869	2.4161	-2.4134	-2.9304	-1.8914	-3.2285	-5.4819	-3.5671	-2.6023	0.63965	-5.9166
3.8316	-4.5066	6.0566	-6.1316	3.7449	-9.7647	-2.2342	-0.39998	-2.8385	-4.9453	-4.1221	-0.2437	4.1188	-0.49525	-3.1411	1.482	1.4086	-0.56048	0.024734	0.12768	-1.0383	1.6425	-2.8478	1.1319	7.2655	1.6355	-0.40327	-5.9457	-0.17998	-2.6265	4.2853	1.9086	-1.1476	-0.49556	4.3059	5.548	-2.5193	-3.9223	-0.66834	-3.8261	0.86669	-1.9078	-2.9761	0.334	-0.16487	-2.6069	0.8265	3.0985	-2.4732	3.6626
-2.9439	-4.0135	-2.9258	-6.7947	-1.6755	-5.4495	-4.7021	-5.2075	-0.89378	-1.7522	-6.4085	-5.6967	-3.0972	-1.5884	-2.1256	-11.561	-1.8458	-5.9765	0.70178	-4.5113	-0.55534	-5.229	-0.10118	-5.3243	-8.3714	-6.2499	-5.4512	-5.3773	-3.3584	-7.5739	-5.1423	-0.69295	-2.1072	-3.1961	-1.1553	-7.3322	-7.0959	-2.7382	-0.067663	-7.8623	-5.1203	-6.1284	1.52	-4.9393	-2.4255	0.87836	-0.12795	-4.646	1.17	-3.2519
-0.18746	-4.9972	-5.4122	0.2955	-2.847	1.3525	1.0686	3.2795	-1.8218	-9.0149	3.2862	-1.9444	-7.1525	-3.3827	-8.7795	0.18217	-0.87387	5.8696	-5.0435	0.73636	-3.2187	0.15052	3.9449	-5.1766	-8.2942	0.89288	6.6355	4.2112	-5.4032	-4.0301	-2.1129	-6.0098	2.0418	0.16467	-5.2118	-2.4158	3.3886	-3.6495	-2.7004	1.6512	3.4129	-1.1273	-3.2937	1.3867	-5.843	1.7295	-1.5222	-2.3879	-3.9715	0.91389
-0.86051	-4.2641	-11.141	-0.93471	-2.6026	4.8574	0.10851	-5.6992	-5.5102	1.0868	-7.2005	-2.3159	-2.3361	-3.9997	2.7761	-3.2245	-5.7341	-10.083	-3.3438	-6.479	-2.0821	-0.39964	-0.82627	-10.267	-3.1518	3.5896	-2.685	-0.91525	-6.9226	-3.1273	-2.4125	0.87555	-2.0115	-6.8479	-3.3208	-3.6737	-1.867	0.7221	0.28322	-5.7861	-9.6267	-7.5082	-4.6265	-5.9809	-5.3235	5.0919	-4.5001	-1.9652	-5.2181	-5.5696
-20.337	-12.639	-3.6859	-6.1913	-13.681	-11.749	-11.333	-17.217	-11.35	-7.5205	-16.1	-10.923	-16.441	-12.177	-13.237	-11.187	-16.966	-15.317	-8.3386	-9.5361	-6.2772	-8.2214	-18.087	-14.586	-14.746	-7.8217	-19.222	-15.653	-4.74	-17.495	-15.638	-12.945	-8.1923	-16.714	-13.914	-13.302	-10.832	-22.65	-9.7149	-10.257	-12.63	-11.797	-19.177	-12.697	-15.109	-15.221	-5.8947	-6.6698	-10.39	-9.9307
-11.13	-7.438	-9.6237	-10.448	-6.0888	-17.744	-9.4222	-11.206	-11.817	-13.87	-12.779	-14.819	-5.5605	-10.261	-8.7451	-13.961	-15.803	-15.671	-7.8927	-9.7663	-10.607	-11.462	-8.7967	-14.339	-6.1654	-7.827	-11.672	-12.2	-9.8817	-9.7934	-9.8977	-12.592	-6.6702	-6.9382	-9.1981	-12.106	-11.733	-11.806	-11.603	-6.0919	-11.47	-8.0546	-13.264	-8.8535	-15.645	-18.119	-7.9025	-9.3674	-14.029	-7.9811
3.8738	-1.5993	-2.4292	2.9559	-0.13717	0.49945	5.5708	-2.9771	-1.0968	-4.2304	2.2458	-2.2467	-0.71865	-0.95728	1.5297	-1.3434	2.8541	-4.8813	-4.6413	-0.0019224	7.248	-2.1508	1.8211	0.38376	0.074678	-1.7093	-1.4659	4.4098	3.1791	3.8749	1.3516	-1.049	3.6509	-3.1546	3.1152	-0.99069	1.4445	-1.511	-2.2228	-0.8825	0.19229	2.5978	2.5196	-2.7618	1.7178	1.2944	6.4953	-3.0769	-1.2876	0.46797
-12.373	-10.494	-13.642	-10.552	-9.782	-5.3699	-19.225	-7.5068	-7.5334	-8.2972	-12.387	-15.957	-9.5662	-4.5328	-8.4789	-7.8407	-8.3949	-13.054	-2.7669	-5.9046	-4.152	-13.129	-8.2409	-10.35	-10.11	-6.5928	-8.0707	-9.1554	-10.072	-5.7681	-10.881	-7.5838	-12.089	-2.2053	-8.5006	-9.0823	-12.298	-13.255	-11.474	-15.036	-4.6429	-7.4202	-20.638	-14.607	-11.144	-15.071	-10.416	-8.1916	-11.92	-11.24
-6.4223	-6.2222	-2.7387	2.3855	-3.3127	-3.3239	-6.5478	-8.4454	-1.9581	-3.2739	-4.2803	2.1925	-4.9572	0.74712	-7.3165	-7.8812	-4.7725	-5.1257	-2.2241	-7.9851	-9.9682	-6.1075	-6.9655	-7.0151	-4.87	-6.4569	-2.6123	-8.7447	-2.3859	-3.9764	-9.3098	-5.6714	-8.6052	-6.4765	-2.0906	-7.1828	-6.1596	0.21158	-4.5293	-4.2553	-3.1273	-2.8759	-2.5392	-9.8267	-2.1977	-3.313	-3.8651	-8.588	-3.9019	-3.7458
-0.49465	-4.2998	-8.1463	2.32	-6.686	-3.5341	-4.2159	-8.1441	-6.4994	-1.093	-9.6908	-6.1956	-7.588	-4.3217	-7.0928	-4.8909	-8.2098	-1.0925	-12.266	-1.389	1.8643	-3.695	-5.0622	-4.3731	-5.1647	-1.3877	-4.9424	-7.0052	-4.471	-0.77521	-0.77461	-2.7812	0.068037	-9.4228	-6.3515	-0.54978	2.1956	-0.41299	-11.644	-13.041	-7.4566	-6.5997	-3.0287	-1.4651	-5.5855	-1.6815	-6.5396	-4.1273	1.2629	-7.5258
-9.2904	-9.935	-10.735	-6.3037	-14.178	-14.69	-11.723	-6.0252	-9.742	-7.0717	-8.3176	-14.669	-3.8376	-8.9402	-12.408	-8.1872	-13.479	-8.6935	-5.5762	-7.2177	-12.952	-9.0824	-12.484	-11.777	-8.0835	-6.273	-10.445	-7.8401	-11.277	-9.3844	-2.1897	-13.382	-7.2606	-8.5247	-9.1781	-11.098	-13.04	-7.0134	-7.4358	-5.7985	-13.386	-9.8174	-10.016	-8.3876	-12.089	-5.1706	-4.7656	-14.009	-11.097	-5.2718
-2.4302	-5.8681	-0.72712	-7.0573	1.484	-1.7936	1.4111	-2.2916	-0.7297	-1.5415	-0.053187	1.3893	-5.9375	1.9639	4.1422	1.4013	4.7707	-1.8843	-4.5136	-4.9917	-2.5746	4.049	2.6814	-1.8861	-8.4684	1.6471	1.4509	4.3112	-4.2896	2.5032	-5.26	-2.6451	-2.6534	-2.9855	1.1089	-4.277	-1.3416	-3.0164	3.497	2.2741	1.5432	0.39091	-4.1761	-3.7597	-1.0667	-1.8291	-5.0988	-3.4633	1.1265	-9.8969
-1.5316	-0.36878	-2.2065	-10.227	2.8821	-5.1712	-4.5927	-3.9022	-13.653	-5.315	-4.201	-10.502	-4.4232	-5.4714	-6.3633	-8.368	-5.8427	-4.6405	-3.4594	-1.9412	-13.14	1.3313	-8.1296	-3.2302	-4.6998	-5.6409	-6.6174	1.6461	-6.5527	-13.509	-5.733	-0.41476	-9.037	-7.3523	-7.4188	-5.6073	-1.1158	-5.5316	0.58302	-4.8985	-1.5638	-7.1468	-3.3726	-4.9388	-6.8368	-8.8653	-5.6808	-5.1458	-1.6531	-5.0132
-13.684	-17.447	-9.0156	-14.176	-12.998	-15.079	-17.487	-21.286	-22.624	-9.2124	-18.645	-8.1379	-17.114	-14.511	-11.269	-14.215	-16.625	-11.146	-11.835	-16.146	-12.12	-8.9836	-14.564	-6.7623	-15.191	-10.801	-8.9671	-15.08	-14.433	-12.005	-16.828	-14.094	-9.8768	-13.893	-14.304	-19.645	-15.312	-18.929	-12.101	-14.228	-7.9219	-7.7619	-7.4069	-16.701	-12.709	-14.017	-16.719	-17.848	-15.241	-17.019
-13.436	-5.5522	-2.2962	-7.024	-6.3405	-2.4541	-5.1597	-7.0982	-2.2875	-6.0707	-10.799	-5.0137	-4.5164	3.4083	-2.9766	-5.3422	-9.9714	-4.6698	-5.0456	-9.8636	-3.9312	-5.4288	-5.6706	-0.51149	-5.458	-6.2501	-3.0946	-10.777	-6.482	-3.4518	-6.1761	-6.3434	-7.8699	-8.6821	-8.155	-3.4177	-3.2143	-10.538	-4.793	-0.71125	-3.9029	-6.542	-0.81422	-2.7358	-6.8481	-2.3299	-7.5662	-2.7199	-1.2365	-4.1623
3.737	-4.1562	-5.5619	6.6425	2.2344	2.1875	-0.24611	2.7977	5.6493	2.6318	0.38137	2.6473	0.90076	0.62185	-0.86037	1.089	6.2544	-3.0333	4.4108	-3.8907	-2.7904	4.9305	-2.4242	4.2301	-2.6257	8.5044	-0.81773	0.65392	0.15855	1.8188	1.7815	5.6159	4.5876	2.584	1.2022	4.3824	0.98168	7.8371	5.5139	1.1811	1.6054	0.48708	4.4086	3.4816	5.202	3.276	3.3403	2.4056	0.65446	-3.7918
-6.7581	-4.2876	-0.44402	-3.2275	-5.9351	0.09251	-5.1955	3.1891	-2.3596	-0.072992	0.42874	-1.809	1.0036	-2.443	-2.5501	4.8024	-6.1623	-1.9433	-3.4246	6.2182	-4.4964	7.4768	0.33111	0.72316	-5.4783	-8.4982	-2.2779	-1.217	1.4025	-0.97289	-2.5708	7.0794	2.7201	2.0191	-3.4372	2.8246	1.041	-5.7652	-4.0617	-3.4743	-3.3675	3.0827	-4.1594	-5.7733	-7.9376	1.6902	-6.2533	-1.8401	-3.5369	-0.99789
-3.3186	-2.1351	-11.051	-4.5377	-4.5762	-2.7032	-6.9172	-9.6454	-8.4612	-4.0575	-1.5383	-1.1022	-2.6254	-6.7645	-5.5609	-9.3449	-0.27938	0.97401	-1.4614	-8.4999	-4.5089	-2.0446	-6.3671	-7.2753	-5.3794	-7.5653	-4.2995	-5.8388	-3.4187	-5.2897	-6.7052	-4.9427	-6.9124	-3.587	-4.7407	0.33722	-12.045	-3.4888	-3.4965	-6.7416	-5.2038	-9.1517	-2.2637	-8.6477	-9.6712	-5.5766	-8.2169	-1.503	-4.6525	-2.7046
-18.921	-12.99	-12.073	-8.165	-6.4199	-7.9053	-13.688	-10.916	-8.3866	-15.43	-12.354	-5.2941	-13.225	-14.715	-12.482	-6.9712	-10.34	-5.9517	-8.0158	-11.353	-10.249	-7.1118	-17.589	-11.34	-13.712	-13.734	-10.557	-13.746	-8.6408	-11.674	-8.4923	-5.8161	-11.461	-6.3188	-7.1777	-8.1796	-5.522	-13.649	-10.822	-12.407	-15.745	-10.023	-8.8559	-9.6501	-10.022	-7.7908	-5.9554	-11.147	-7.7946	-4.6
-9.6382	-13.327	-11.392	-12.35	-9.5627	-1.6542	-10.372	-11.305	-16.319	-1.1499	-8.8384	-12.71	-9.4005	-7.2537	-10.991	-7.4267	-12.083	-11.994	-11.089	-6.1486	-11.462	-16.222	-13.691	-13.71	-6.7321	-10.245	-5.3525	-14.558	-13.435	-12.63	-12.141	-5.4599	-9.8237	-7.9155	-9.6045	-9.1009	-6.3642	-15.06	-9.6504	-12.638	-15.547	-7.8431	-12.092	-14.838	-11.546	-9.8868	-13.634	-9.8602	-8.7655	-15.444
-5.6536	-14.751	-11.013	-12.407	-16.379	-4.4456	-9.4329	-9.328	-9.7877	-13.17	-7.1801	-6.8562	-11.608	-9.2362	-10.094	-11.497	-7.5037	-9.194	-11.341	-12.748	-11.253	-12.568	-8.6901	-7.6639	-5.2901	-9.3294	-5.1175	-11.784	-14.101	-16.054	-16.051	-13.952	-5.6416	-5.7846	-14.122	-20.088	-8.444	-3.4777	-7.7669	-7.0591	-7.6537	-13.246	-10.85	-9.7236	-7.5727	-10.726	-7.655	-10.839	-6.6092	-10.381
-9.4571	-5.5556	-1.7439	-8.4842	1.0741	-5.2144	-9.7713	-2.2742	-4.1291	5.8513	-2.9678	-10.438	-0.68913	1.0636	-4.2172	-2.5118	-6.1352	-5.9851	-7.1892	-2.3124	-0.14008	-8.8264	-3.9466	-2.9916	-8.5963	-1.8446	-1.2834	-4.1092	-3.8756	-5.0026	-3.2517	-3.2542	-2.2053	-4.8864	-6.7965	0.47102	-5.8645	-3.7347	0.90776	-9.5497	-2.6089	-6.5044	-1.5316	-4.7423	-7.565	-7.2273	-8.5996	-5.1803	1.2614	-3.0041
-21.421	-28.37	-16.62	-23.82	-22.564	-18.688	-24.115	-22.684	-22.345	-20.226	-21.719	-24.239	-23.085	-21.654	-22.474	-20.23	-26.265	-18.296	-15.192	-21.25	-19.123	-28.904	-22.582	-25.352	-14.568	-23.132	-21.375	-15.811	-18.628	-21.437	-14.819	-17.63	-22.048	-22.47	-19.662	-24.93	-21.115	-19.526	-24.047	-17.751	-19.671	-16.626	-18.231	-14.181	-20.64	-19.371	-25.068	-15.841	-22.463	-22.981
-3.7354	3.2733	-6.7615	-7.5546	-5.2001	-3.2909	-2.8099	-11.474	-1.2182	-5.6145	-5.1033	-12.829	1.6046	1.7526	-7.4636	-8.6225	0.45704	-5.9135	-4.9549	-3.6344	0.9647	-2.1872	-5.327	0.31997	-13.574	-10.041	3.4206	-1.3235	-1.7391	-6.3151	-1.7964	-2.2954	-8.5891	-5.7054	-3.7707	-6.1117	-0.90307	-3.7692	-12.55	-2.0986	3.4827	-4.4825	-2.4251	-4.9556	1.6556	-9.9563	-3.7348	-11.023	-5.5608	-2.9145
4.4	-6.9779	6.0445	1.0126	-2.0182	2.1082	4.7209	5.3564	2.7231	5.8749	4.6954	3.2177	1.4068	2.6074	3.6163	2.1883	6.8168	10.021	2.0896	0.67157	0.63373	2.1442	5.4369	2.352	-1.5864	-0.57809	4.2179	3.3271	4.5579	2.1312	6.1895	4.2724	2.6651	2.2833	6.2662	1.666	11.079	2.8966	0.6785	9.705	9.1321	2.8581	2.0769	2.0066	3.0034	5.4034	1.0773	0.8448	3.0609	8.939
4.1563	1.6928	4.7969	-1.3733	2.4232	1.5586	0.20832	-0.095842	-1.9579	6.2511	5.3129	6.2356	1.0189	5.9633	-2.3632	3.6563	2.5605	1.9103	1.0675	1.4315	-1.6483	-0.87675	0.30235	2.2337	0.75212	-2.8107	1.8105	-3.3673	2.2656	1.6088	1.3166	0.10666	-3.0462	0.45289	-0.95148	0.99258	0.07627	-1.2979	1.7157	7.2213	1.6278	-5.5636	0.5193	-2.0412	-3.0758	-4.3112	6.2291	5.4764	0.50243	1.0292
-8.7791	-14.134	-8.838	-12.533	-18.401	-10.61	-3.0162	-8.5161	-4.24	-11.735	-7.2584	-13.039	-9.7015	-6.48	-10.129	-11.45	-17.728	-2.2398	-10.61	-7.7627	-12.582	-5.845	-10.576	-7.3908	-8.8716	-19.82	-11.478	-11.866	-10.261	-13.047	1.7127	-13.831	-8.4964	-13.578	-13.225	-9.195	-9.4079	-8.801	-11.965	-12.89	-6.6366	-8.511	-7.8064	-8.8585	-17.053	-13.961	-13.804	-18.175	-9.8943	-12.246
2.6525	1.8005	-6.1045	-3.1433	1.2566	3.0498	5.9668	-1.1091	-2.4365	3.5005	-1.4526	3.0094	0.51266	-5.0101	6.0497	2.6648	-1.017	-2.2081	-8.2793	0.29427	-4.4215	2.3063	5.2337	-2.1865	-0.22385	3.211	-6.6768	-2.1021	-2.4006	-4.9478	2.3233	-2.579	-2.4375	2.0577	0.5776	8.4242	-6.1611	5.0383	-0.46327	5.9198	1.8186	-1.7969	-5.4461	-1.4775	0.35767	2.6283	2.1528	0.81549	3.7047	2.6378
9.6446	0.43997	6.0248	8.9474	1.0807	9.8357	3.4639	-0.053965	2.4944	2.1705	0.6291	7.6592	12.309	6.4121	0.67974	5.1977	6.348	6.3407	2.7287	7.4485	0.048134	2.9791	8.0603	2.638	7.1858	1.2152	2.0356	2.8812	1.9563	8.2222	3.7647	4.9965	7.1774	3.3488	-6.1636	1.8137	9.6445	6.2837	3.8653	-0.82828	-1.6101	0.29392	6.264	2.7525	9.6605	4.5225	2.8755	7.8498	7.6198	7.9222
-12.065	-13.586	-14.949	-9.245	-8.5301	-10.919	-14.92	-17.032	-17.431	-20.641	-7.484	-16.327	-20.373	-7.1897	-11.927	-18.196	-20.644	-12.118	-17.122	-7.0357	-16.283	-16.988	-11.767	-14.925	-9.0953	-10.846	-14.268	-17.541	-10.708	-5.9076	-9.3098	-16.315	-12.814	-13.723	-17.524	-7.3941	-10.857	-10.944	-14.761	-10.346	-16.399	-14.746	-7.3301	-16.908	-18.008	-13.328	-12.135	-15.639	-9.7522	-10.729
-13.293	-16.348	-12.721	-13.823	-10.167	-8.1171	-9.5976	-13.581	-17.202	-13.684	-11.401	-12.239	-11.493	-16.223	-15.334	-15.853	-11.459	-16.653	-16.152	-16.151	-9.2321	-15.946	-16.898	-18.989	-14.754	-8.6019	-17.072	-9.7253	-15.16	-16.571	-8.8519	-15.041	-13.33	-10.121	-12.514	-15.365	-9.9263	-9.387	-11.168	-11.242	-12.511	-20.434	-11.894	-16.468	-13.458	-13.229	-18.272	-10.495	-12.215	-12.906
5.8695	1.8252	0.77407	5.2533	0.72529	8.1447	2.1824	2.1319	-0.074056	6.1202	-0.66213	4.262	1.6005	4.794	2.8652	3.8284	5.1034	7.1162	-1.3665	9.312	4.2867	1.3272	3.7194	7.4088	3.1129	2.3193	4.0651	5.1533	-0.27075	5.6693	4.2707	1.7916	5.3127	-0.4601	3.2586	6.6123	0.89499	1.1435	3.1451	2.882	3.5872	4.3325	-0.057188	7.7385	2.6693	5.9217	0.98794	8.0608	6.1376	8.0017
-2.1232	-2.9279	-8.4347	1.3078	-0.28204	-1.2322	-6.4316	2.6852	-4.3766	-0.36302	5.8084	-1.1879	-2.1464	0.53124	1.5791	5.7072	-4.3668	-2.3967	3.6484	4.8834	0.41078	6.3116	3.7982	1.2372	-1.0331	-6.36	0.99858	5.608	3.0506	1.1715	-0.72587	-6.0397	-1.2096	2.0974	-10.087	4.708	0.98342	-0.23891	-2.8934	0.98305	0.82941	1.0653	-6.0852	-0.24634	-4.3819	-1.8458	-0.99946	5.5304	0.20985	-0.63223
-21.441	-20.785	-21.879	-25.295	-20.517	-20.234	-24.486	-29.247	-19.295	-24.059	-21.413	-21.781	-23.504	-18.361	-20.881	-18.598	-17.779	-25.593	-20.892	-20.306	-22.105	-21.997	-18.696	-21.648	-17.834	-20.559	-17.916	-14.972	-22.365	-20.736	-24.405	-23.272	-18.838	-26.472	-26.376	-24.318	-23.567	-20.435	-20.342	-19.524	-16.526	-24.562	-24.103	-26.127	-22.825	-21.708	-14.281	-21.909	-19.409	-20.05
6.0162	2.822	-1.3165	4.7835	-1.8256	2.8085	9.1345	3.8698	3.4775	0.36676	5.6291	-0.87686	-1.501	-0.94659	-3.273	3.9744	3.2274	2.0472	0.9898	2.6902	0.045523	-1.4444	2.1037	-0.1215	7.5368	8.5931	2.8432	-1.1294	1.3401	-3.7343	0.56641	-1.3305	0.60104	7.0751	1.2946	-2.6963	2.5363	0.30237	3.1259	-0.080678	1.7374	-1.3586	0.28794	-2.1006	8.63	5.4258	-7.7411	1.579	1.3685	-2.3453
-7.5292	-2.0317	-1.5445	-8.8569	3.8975	-5.2915	0.76328	3.2919	-2.0982	2.2674	2.3113	-6.8903	-6.3375	-3.7535	-5.0344	-4.7115	0.63138	-6.1045	-7.3019	2.1636	-10.189	-4.3157	2.0056	6.2051	-2.2459	-4.8436	-3.3478	-4.0407	-2.0049	-2.9049	-3.7679	-5.2572	-6.0972	-9.2821	-8.8866	1.2003	-7.5662	-6.5983	-4.3077	-3.2948	-3.8195	-4.5755	-0.53785	-4.8806	-1.1752	-5.5566	-6.2821	-7.109	-4.1501	-7.0385
-7.568	-1.1872	-9.432	-4.7325	-8.7123	-1.8519	-9.2386	-4.0248	-11.313	-2.951	-2.9482	-2.8253	-3.9542	-11.58	-7.0979	-6.1569	-5.355	-2.1267	-2.1723	-1.33	-4.3293	-3.2805	-6.3088	-4.1219	-2.9606	-5.407	-6.7631	-3.5301	-5.7012	-7.6563	-5.7601	0.097693	-4.6239	-10.826	-6.2925	-2.6475	-9.4811	-5.22	1.5106	-10.621	-2.3124	-0.72079	-1.8643	-4.8967	-3.3039	-0.23132	-4.207	-3.4204	-7.2206	-4.4811
-9.8816	-11.499	-17.583	-19.286	-11.044	-15.511	-14.593	-13.545	-15.896	-17.653	-20.504	-19.47	-15.755	-14.13	-16.879	-11.976	-18.531	-17.287	-20.386	-4.0728	-11.203	-12.387	-10.256	-11.828	-9.8279	-14.402	-12.233	-11.001	-9.1482	-17.876	-10.76	-15.934	-15.362	-11.654	-12.736	-14.68	-15.43	-15.815	-14.463	-10.633	-19.377	-17.322	-10.83	-15.452	-14.595	-14.79	-12.551	-10.195	-16.005	-14.925
-0.81681	4.9985	-3.2974	1.0392	3.7695	2.2391	-3.3808	-1.7244	-2.3319	7.8175	-2.4062	2.1832	-4.4825	-1.9843	2.8454	-1.7319	1.8004	-1.4004	1.7833	-0.31926	6.8523	1.3373	3.7453	4.4585	-0.72208	4.6516	-2.0909	-9.2721	1.5178	4.3476	5.309	-2.0402	1.2473	0.73517	0.9209	5.1421	0.11697	-13.08	-3.4645	-0.32191	-3.0892	-11.052	-0.41436	-2.9073	2.4838	-6.3051	0.67268	4.7602	1.585	-4.0347
-8.9154	-13.983	-15.642	-7.4111	-8.87	-12.183	-11.971	-9.2711	-16.426	-11.302	-6.2541	-9.1101	-14.047	-8.4775	-14.322	-11.18	-6.5058	-16.444	-11.197	-9.3252	-12.71	-11.355	-9.0333	-7.51	-11.56	-13.568	-10.614	-9.3449	-5.5853	-8.1701	-10.627	-4.4891	-14.017	-8.9056	-6.8052	-9.8654	-4.86	-2.5118	-15.86	-12.011	-12.323	-6.5712	-7.7264	-6.9071	-11.638	-7.6728	-12.394	-19.175	-6.4886	-6.425
-7.2565	-2.5253	0.98209	-6.9465	-2.7273	-0.69819	-3.9718	-2.4794	-2.3287	-11.989	-0.74568	-11.931	-5.5142	-11.4	-4.8712	-8.5721	1.0772	-9.3616	-7.0539	-8.2041	0.26091	-4.7915	-1.5898	-2.1553	-10.731	-1.7011	-4.1402	-11.147	0.54997	-0.15495	-6.8366	-8.7043	-2.6372	-1.7256	-4.3173	-5.5959	-3.4154	-7.6451	-1.0571	-10.533	-9.5785	-4.5634	-5.1537	-6.9207	-1.9483	-8.2077	-7.5876	-4.7361	-1.6115	-7.286
-1.4516	2.8562	-7.4193	0.46107	-3.3765	3.9829	1.6783	-0.36115	-0.76756	1.9561	-3.7632	4.6254	-2.3003	-3.4667	-5.61	-6.4651	2.8643	5.199	-1.5987	-1.5628	-4.8662	-7.2122	3.2367	-1.1348	-2.1401	-2.2181	-0.38193	5.8151	-4.6502	2.3499	-0.76968	-2.6441	5.758	-6.9951	-0.57	-3.845	-2.4663	-4.3398	1.6511	0.10048	-2.783	3.8763	-3.5731	-4.8721	1.9896	6.4569	-3.2372	-0.3794	-2.4589	-2.4025
-17.376	-23.271	-15.585	-18.255	-26.95	-24.315	-16.239	-18.435	-22.551	-17.879	-26.133	-23.576	-22.503	-21.374	-16.599	-18.27	-14.496	-20.276	-21.484	-19.052	-21.05	-20.621	-20.09	-20.744	-21.529	-19.272	-23.08	-20.47	-21.183	-22.002	-19.096	-23.703	-16.269	-16.903	-23.386	-18.122	-26.48	-22.408	-16.482	-13.833	-20.995	-22.008	-23.802	-22.521	-20.44	-14.531	-19.57	-17.579	-26.383	-31.221
-2.3071	-4.7736	-3.983	1.3888	-5.4473	-3.2201	-2.1951	4.7899	-3.9626	1.7229	7.2868	-2.9103	1.0054	3.3423	-3.9367	1.0161	-0.35626	1.5813	6.3849	-6.524	-5.7679	0.36504	2.1591	-0.86907	-6.5119	0.59346	2.9775	-1.5762	-5.0884	0.29825	4.2551	-2.4162	1.8993	-0.78488	5.7588	0.56477	0.98045	-7.0647	-4.8334	-1.853	6.9622	0.28141	-1.3463	-3.2563	-2.0318	-1.5079	-6.2078	-0.41865	-1.1617	-2.2894
-10.338	-7.9944	-14.563	-11.145	-13.886	-14.552	-15.693	-15.381	-13.514	-13.237	-13.267	-13.835	-21.589	-7.2577	-8.5359	-18.764	-22.009	-15.054	-18.135	-17.618	-9.4341	-13.673	-20.447	-16.64	-15.75	-7.1643	-17.735	-13.38	-13.196	-18.455	-19.46	-10.547	-12.401	-12.032	-16.657	-11.019	-8.641	-22.657	-12.181	-12.805	-12.859	-5.6005	-13.288	-11.383	-16.254	-15.662	-11.276	-17.784	-19.407	-13.903
-14.185	-14.58	-13.687	-16.035	-11.86	-6.8121	-13.233	-8.7758	-10.293	-14.559	-12.948	-12.434	-6.759	-9.0855	-19.514	-12.834	-13.776	-13.592	-19.058	-9.5431	-14.267	-12.668	-17.158	-6.2379	-13.42	-12.908	-19.304	-9.603	-15.205	-11.423	-6.9792	-13.125	-13.291	-12.717	-10.432	-14.618	-13.815	-12.514	-13.631	-8.6134	-9.731	-8.2276	-14.179	-11.2	-16.513	-14.176	-9.4645	-14.051	-12.913	-13.903
2.6223	-0.12599	-1.8092	-3.6179	-2.7198	2.704	-2.8212	2.0821	1.6495	6.106	-3.433	-0.58716	-0.77634	-2.1929	0.63543	0.22522	2.3026	-1.5261	-3.3253	-5.4734	-3.9236	-0.65642	-6.113	-0.17986	-1.7214	-5.6384	-0.77598	-4.8261	-5.5205	-5.3825	-5.5556	2.4355	-0.26434	-7.2313	-1.1384	-2.4804	-3.8014	0.79067	-0.76752	2.4105	-0.92337	-0.25785	3.8605	0.89047	3.4294	-9.3833	1.6127	-0.30265	-2.7397	-1.6456
-12.278	-7.254	-6.6975	-11.558	-16.205	-19.005	-6.9858	-11.571	-6.8396	-14.714	-6.3302	-14.478	-5.7985	-9.696	-7.7351	-10.228	-4.8317	-11.175	-8.4648	-14.03	-10.331	-6.8551	-10.412	-7.9862	-12.518	-14.937	-12.2	-12.374	-9.4823	-12.174	-13.667	-11.221	-7.9592	-6.353	-13.448	-5.1672	-8.2568	-13.563	-12.716	-10.558	-14.218	-9.5992	-6.905	-8.1206	-4.4258	-10.859	-13.746	-10.892	-4.4753	-16.443
-2.1619	2.7825	-3.8383	0.009368	-5.2523	0.52508	-5.2806	-3.2242	1.0244	-6.3951	2.2086	-2.054	-3.6172	-1.792	1.5968	-1.2511	1.3368	-7.2452	-9.0548	3.9079	-2.5707	-1.7885	4.5005	-6.7231	-3.9128	-3.798	-5.8835	6.3565	-7.0842	-1.2509	1.0059	-1.918	-2.0632	-3.411	-1.0944	-3.1529	-5.5401	-1.6006	0.21471	2.0736	-2.7452	-2.6611	-4.5891	-2.615	-0.6667	5.8725	-6.6622	1.7451	-1.9559	2.0485
-12.947	-13.45	-15.538	-13.054	-13.822	-11.789	-10.823	-9.8021	-11.881	-9.3393	-18.847	-8.1544	-10.824	-17.23	-9.8934	-14.06	-16.205	-8.8063	-17.671	-7.5789	-11.267	-10.751	-12.03	-4.1377	-8.5084	-12.599	-8.3358	-10.047	-13.444	-13.575	-8.75	-8.1322	-9.6212	-8.4858	-18.829	-13.811	-8.9651	-12.675	-13.094	-17.508	-14.561	-13.414	-8.7208	-9.9341	-8.3688	-14.089	-13.433	-9.5886	-12.671	-15.932
-1.303	-1.8513	-0.37344	-10.737	3.539	-3.3699	3.5793	1.6746	1.6746	-0.70049	-6.3469	1.7376	5.0276	2.5207	-3.4719	1.1503	1.1662	6.2511	3.7641	-2.9484	1.4926	1.8305	-0.15762	-3.0606	1.2656	-3.3503	-2.5628	0.41741	-1.6408	1.3707	-2.2374	-3.5729	-0.56871	5.6967	3.4524	1.675	1.1857	-0.54725	0.1507	5.9857	-2.6984	2.2447	2.6105	5.6671	-2.8771	-2.8125	-2.6838	0.68064	-1.244	-3.4364
-14.269	-11.376	-5.0906	-10.757	-10.798	-14.872	-9.116	-12.895	-14.443	-10.047	-13.801	-16.717	-16.477	-13.985	-11.02	-20.995	-12.435	-13.438	-11.935	-13.47	-9.4961	-8.7728	-7.7303	-12.757	-13.205	-7.3058	-12.058	-17.123	-13.672	-12.917	-11.638	-15.99	-17.035	-11.058	-11.228	-12.43	-11.977	-12.247	-8.6827	-15.167	-10.739	-12.013	-17.861	-7.9374	-15.19	-7.9108	-18.856	-12.938	-14.424	-12.375
-3.4313	1.6483	-4.8338	-5.1992	1.927	-6.552	-4.3887	-0.90337	0.42525	1.8419	0.15871	2.2406	-0.3251	-1.9687	5.144	-1.2236	0.58778	-4.366	-5.3829	2.8121	-5.6261	0.87639	2.6643	-0.11282	1.2883	-3.2721	0.080484	-2.4401	-3.9883	-5.911	-4.8586	2.2164	1.7718	-0.50371	1.1436	1.5787	3.3025	-1.7807	-0.86186	0.95568	-5.4205	1.6186	1.8056	1.795	-1.7936	-1.6547	-0.67499	1.5382	0.51811	0.17004
-13.18	-9.022	-8.6719	-9.6397	-11.318	-14.376	-14.096	-14.924	-17.27	-14.804	-14.695	-16.748	-12.446	-15.163	-13.136	-6.7057	-12.443	-13.012	-19.323	-9.1165	-12.498	-16.528	-13.418	-11.382	-7.8211	-13.784	-13.298	-18.701	-12.985	-11.899	-6.7892	-12.835	-9.6037	-11.983	-11.209	-14.076	-2.7288	-12.941	-10.421	-5.4336	-9.8085	-14.001	-11.991	-12.158	-6.6751	-20.577	-12.981	-11.241	-11.482	-10.257
-11.137	-12.176	-12.272	-12.698	-17.785	-5.4535	-8.8495	-4.9661	-4.2589	-13.807	-12.067	-10.844	-13.168	-13.594	-8.0937	-15.273	-13.468	-9.3256	-11.926	-16.487	-9.6053	-21.816	-13.641	-8.3793	-14.465	-9.9436	-14.757	-11.595	-14.026	-12.922	-13.493	-8.2656	-12.026	-6.0392	-13.195	-12.101	-5.7366	-12.407	-8.1262	-14.317	-12.71	-12.94	-4.1929	-11.485	-17.771	-16.192	-18.997	-13.827	-15.485	-11.498
2.3356	6.6481	4.4012	6.7849	3.527	6.8027	7.9691	11.506	7.7221	9.871	6.4897	10.307	9.376	4.1219	5.1557	4.4707	6.6312	16.366	3.3551	9.5063	8.7636	7.2378	2.8156	7.1535	7.1604	7.8339	5.005	11.73	2.4848	-0.8541	6.5525	5.8756	8.6964	3.5743	9.536	6.086	5.9104	8.7266	5.6538	7.4175	12.364	10.037	10.795	2.3253	9.0472	3.6583	3.3794	8.5285	3.951	11.544
-6.6953	-11.033	-5.3489	2.1494	-3.646	-4.4639	-1.307	-8.6967	-0.64184	6.2859	-5.0651	-1.8435	-3.0927	-1.205	-2.3977	-9.0166	-5.2817	-8.1706	-9.402	0.60087	-9.6095	-6.7029	-2.1366	-4.6514	-7.3679	-8.3226	-0.92136	-10.545	-2.942	-5.8862	-8.6919	-4.1029	-4.5771	0.95566	-9.4114	0.6254	-0.94609	-5.9656	-9.3687	0.2718	-4.4365	-3.9217	-8.2422	-5.568	-3.9845	-9.9071	-5.8154	-3.2966	-4.3585	5.5898
-6.0716	-4.1689	-9.7237	-3.5996	-7.7076	-6.2474	-10.543	-10.967	-7.5684	-3.0016	-9.5283	-8.2696	-5.6169	-4.6593	-8.9612	-6.9866	-7.1881	-7.1745	-3.489	-12.882	-12.662	-6.378	-7.8776	1.8672	-7.3007	-7.9037	-3.0868	-4.8811	-8.1302	-7.631	-1.2103	-4.5476	-4.1145	-4.6102	-0.52226	-7.7974	-4.5043	-5.5437	-7.1933	-3.2111	-1.936	-15.666	-6.6862	-5.2997	-10.972	-5.175	-0.82	-5.0948	-13.771	-9.9743
2.3127	5.1926	6.0557	-0.22226	-2.5142	3.5552	4.4058	7.5485	3.3134	0.53813	4.1008	-1.5853	2.1717	3.4576	0.90858	4.0057	2.6905	-0.1051	-10.361	3.7744	-0.93593	-1.911	3.0497	6.2076	-2.0691	-1.7875	4.0234	5.3567	6.555	7.5548	3.3063	6.5509	-2.7107	6.0661	-2.3545	5.1914	6.6006	0.68895	3.5998	-4.765	0.46662	5.2927	1.0666	6.6857	4.5604	1.2135	0.40943	-0.063853	6.5821	-0.43349
-14.341	-13.819	-10.794	-11.478	-12.976	-7.6519	-10.281	-4.0125	-15.777	-12.73	-12.108	-13.87	-6.5301	-11.213	-11.07	-2.3656	-18.259	-8.7836	-8.7533	-10.29	-14.583	-15.073	-12.166	-11.739	-8.4385	-9.1695	-10.345	-17.171	-9.6797	-19.488	-15.559	-11.798	-14.016	-19.672	-15.131	-11.595	-7.3384	-11.193	-5.1597	-16.349	-5.1678	-10.118	-14.967	-11.495	-5.5952	-12.924	-17.222	-14.534	-11.164	-21.909
5.3263	-10.566	-3.566	2.1618	-0.66813	2.2368	-0.69337	1.0751	5.0071	0.97913	3.936	0.66842	5.8073	-6.0626	3.6471	5.7547	-2.1368	-2.0201	0.40568	2.1474	-2.6381	-0.62957	3.2535	8.7992	-0.70326	1.4327	-5.0949	2.6673	-0.79439	3.1	-3.4982	-3.057	9.9395	-1.248	2.6941	-1.0843	6.5297	-0.37092	1.1012	6.0238	4.5663	-0.31008	6.7147	0.93289	4.0188	3.6742	2.8938	0.62218	-7.2064	5.2032
-27.069	-20.453	-24.735	-24.734	-17.895	-20.852	-20.294	-21.33	-22.238	-19.936	-22.056	-22.805	-23.96	-26.417	-24.204	-20.226	-20.986	-29.232	-25.739	-19.599	-32.333	-16.217	-22.56	-18.381	-24.426	-22.655	-28.299	-18.12	-17.92	-17.276	-21.731	-21.011	-21.386	-21.227	-24.721	-15.549	-19.123	-30.109	-17.633	-21.098	-21.976	-19.099	-24.667	-23.923	-18.168	-22.85	-20.02	-21.114	-23.29	-18.993
0.12414	0.18559	-6.9523	-1.9596	-5.5325	-1.4223	-1.7815	-2.6155	4.5373	1.5332	-3.7378	1.4453	-0.10812	-2.4741	-5.9626	-0.93002	5.9495	-4.1265	4.8704	-0.72032	-1.5683	2.3273	5.7115	5.3881	6.469	-3.6029	-1.2142	3.1325	-5.4679	5.2493	5.8834	2.1159	2.394	3.2297	1.7586	-4.1266	3.2234	-7.4868	-4.1274	-3.4455	-0.98293	2.8176	-6.4816	0.87754	-4.8971	3.8699	7.9847	-3.1413	6.7227	-0.73499
1.123	-3.3365	-9.7119	-0.14985	-3.9733	-3.9052	-3.175	-11.488	-12.284	-3.8975	-6.6095	-5.7892	0.035261	-9.4678	2.2664	-2.0125	-2.6655	-9.9317	-2.9069	-6.4738	-2.21	-4.8642	-13.105	0.29257	-4.4988	-2.6411	-7.4171	-4.7114	-3.3355	-12.817	-2.5994	-3.3306	-5.42	1.3434	-4.5851	-4.7075	-3.6823	-6.3724	-2.2344	-3.4595	-4.7054	-4.2026	-4.8629	0.22806	-6.8271	-0.14473	-4.703	-11.657	-0.30414	-4.4858
-3.6902	3.0418	-1.5306	-2.6774	-1.2701	-9.4942	6.3039	2.3731	-0.30523	-3.7308	-2.4083	7.0921	0.96159	-6.0831	-2.3694	-2.7382	5.4081	-0.78864	3.7034	2.0598	-1.0914	4.5211	3.3072	3.1254	2.4458	4.2664	4.2884	-3.8139	3.4933	0.18758	3.5964	1.0071	4.985	5.1956	-1.3821	-0.47789	4.7954	1.1193	0.62632	4.5707	-1.811	2.0563	2.4811	3.9149	2.813	0.29407	4.8781	9.1342	1.5257	5.1231
-6.3493	-15.631	-5.0701	-15.497	-9.1917	-8.4496	-13.481	-15.02	-13.558	-18.622	-15.296	-21.318	-7.186	-11.311	-18.575	-7.727	-6.7182	-11.682	-10.713	-5.8861	-9.1617	-10.259	-10.664	-8.2811	-13.662	-18.496	-11.461	-11.522	-9.9974	-9.5093	-7.3879	-10.468	-16.894	-12.815	-8.5734	-11.071	-8.3524	-13.252	-7.4735	-7.0059	-7.4115	-3.9023	-10.12	-18.176	-9.1064	-18.929	-4.3913	-11.274	-12.8	-9.4434
-2.921	-4.3321	3.5512	-4.5786	-10.574	5.5131	-4.0672	-1.0733	-6.3935	-12.695	-3.7511	-5.2328	-13.132	-4.0485	-6.646	-5.9561	-4.6136	-2.104	-4.5456	-3.1842	-5.4578	-14.174	-3.3989	-11.592	-13.197	-3.5789	-13.974	-3.713	-6.16	-6.1332	1.6733	-6.3145	-2.3702	-8.9689	-4.838	-7.2553	-8.8155	-7.6713	-18.147	-4.8933	-5.8018	-5.9519	-4.7191	-4.6826	-6.8891	-4.8146	-4.5226	-0.70207	1.0669	-3.0084
6.2244	4.6066	-0.65165	2.0601	5.7117	6.8693	0.034782	1.1488	5.0151	10.969	-6.8737	4.9744	3.7372	1.7609	0.42434	-3.2095	5.0524	2.293	0.54652	-2.173	5.3019	5.4225	1.2577	-5.8218	-1.2332	3.4193	-1.2401	2.4127	-6.8245	-6.8897	0.02856	-6.1443	8.4728	6.3867	4.0927	-2.3232	2.0371	-0.54644	-0.90796	-0.17912	2.646	-0.90814	-4.2943	11.696	3.1044	-0.63856	4.1955	-0.79432	1.3364	-2.0106
-2.5747	-0.78844	-6.0278	-8.5757	-6.1108	-9.3284	-7.2901	-0.033261	-6.4486	-0.28437	-8.1576	-7.5265	-3.11	-0.94872	-10.102	-4.2366	-4.3919	-5.1093	-4.5908	-5.0802	-6.2838	-0.72535	-4.1747	-4.9116	-7.822	-1.5219	-5.9171	-1.7769	-7.4544	-1.0593	-5.7252	-11.445	-3.3693	-4.425	-8.3971	-11.286	0.16461	-1.2283	-9.8144	-4.0604	1.8141	-3.7659	-4.4211	-4.4657	-3.6856	0.52205	-2.107	-2.9779	-5.523	2.7457
11.267	6.7493	6.919	0.28896	8.887	11.99	6.2745	8.4261	7.0287	7.3047	7.203	6.0586	2.0131	5.1479	9.1197	3.6433	4.5795	11.462	6.2876	0.46285	7.2678	5.7136	8.0071	3.0283	4.7536	4.8039	16.036	13.465	7.5938	11.738	-3.7245	9.8998	6.3236	6.153	4.7951	5.8484	6.5295	7.2957	6.1637	9.9072	11.395	12.526	-1.0136	9.0014	0.93945	4.8524	5.036	10.845	12.23	0.42492
-5.0663	-1.1059	-6.2096	-5.9621	2.4276	-3.2171	-10.835	-0.61297	-9.0019	-4.7932	-3.6018	-0.43541	-7.1129	-4.4617	-2.8695	-4.7218	-3.3849	3.8516	-0.61671	-1.2978	-4.5258	-2.6195	-3.9892	-1.9022	-3.8128	-1.5811	-3.0435	-6.4196	1.8443	-8.709	1.1321	-4.4232	-5.3419	-0.31844	-5.7927	-7.2996	-7.1274	-5.9408	-4.9085	-6.2887	-0.60806	-4.5727	-4.3543	-2.827	2.7725	-7.903	2.3452	-2.7867	-7.6161	-0.85373
-18.844	-21.311	-21.025	-21.436	-23.199	-22.315	-20.056	-20.973	-19.407	-20.046	-18.994	-25.989	-15.855	-20.824	-19.808	-21.039	-20.489	-24.926	-21.752	-17.162	-18.708	-26.103	-26.867	-19.094	-22.795	-20.78	-19.872	-19.982	-24.615	-18.23	-21.589	-26.215	-21.85	-25.756	-18.233	-21.789	-26.481	-20.194	-21.998	-25.64	-20.976	-18.237	-21.509	-24.56	-22.626	-22.997	-31.36	-23.371	-26.037	-26.11
-3.5467	-6.5544	-9.3808	-8.7687	-7.1616	-3.8964	-3.1427	-5.8041	-6.6895	-1.6042	0.90393	-0.18064	-4.8636	-7.5943	-1.6411	-14.406	-3.1065	-7.4725	0.52292	-3.9644	-4.4099	1.7745	-5.595	-2.4046	0.2902	-6.2247	-4.1065	-4.2401	-1.6211	-7.2236	-4.7297	-1.3485	-5.6754	-0.80292	-3.763	-8.7275	-3.9093	-4.0223	-2.6497	-7.4161	-5.58	-4.706	-8.4167	-6.6509	-8.4031	-0.56997	-2.9247	-3.2369	-6.4342	-2.8835
3.2796	3.531	-1.512	-3.9546	-3.7127	4.6028	-2.5633	3.827	-2.1336	-2.0051	4.3529	0.88961	3.2452	-1.7076	-3.2303	0.1596	6.1142	-4.0415	-1.9172	-4.5308	3.0927	5.2002	-2.9039	8.0642	-5.1914	1.0867	-0.81923	0.8828	0.85532	-0.14236	3.3469	-0.05518	-3.229	5.9162	0.60185	1.7165	0.90598	-5.6018	-0.037933	4.7358	4.481	-2.2173	-5.51	0.26846	-0.018165	0.25577	6.3441	-5.5029	0.19377	-7.3674
8.328	5.33	6.4649	6.8827	6.1835	-0.23836	3.01	3.8381	5.8768	-2.3099	4.6331	1.9046	4.5788	2.6908	9.7741	9.0663	1.6445	-1.5852	3.2962	7.3964	6.3954	5.5527	0.33298	1.2155	6.91	6.7264	7.4601	3.0588	8.9126	4.6635	2.7381	3.4187	-0.2425	9.1391	2.2482	5.1981	-1.7934	6.79	5.3983	4.2318	1.9751	7.4841	1.4297	4.8036	12.134	1.0899	4.5269	4.6109	-0.98328	7.2198
-1.1277	-5.0172	0.55537	-3.9558	4.1347	1.9059	-0.069544	4.2195	3.7022	-2.1188	0.012298	2.7666	2.9381	2.5048	-5.7759	9.2127	2.524	-2.4138	0.5934	-5.6806	10.683	4.0516	0.67247	5.1678	-2.7478	-4.4848	7.9144	6.4359	2.1291	0.75415	4.2258	6.803	-5.1572	0.62637	0.27091	0.65723	2.719	-0.65636	4.8183	3.4471	2.0714	4.9522	2.1733	1.9017	-0.59483	6.711	5.5694	6.1296	2.2252	-1.7552
-5.4381	-2.4566	-3.756	-9.8479	1.5805	-5.174	-5.3179	-4.337	-0.89783	-3.3859	-12.479	-5.9141	-0.12409	-1.6614	-8.4882	-11.308	0.74385	-4.3742	-8.9732	-6.0789	-3.2249	0.22838	-0.14145	-4.3952	-6.8565	0.98065	0.67958	-6.5737	0.055866	-7.6981	-4.2189	-10.548	-6.7084	-1.5363	2.532	-3.1475	-7.4387	-7.5138	-0.15764	-3.3007	-7.4686	-5.7129	-4.6868	-8.9154	-9.4642	-4.0454	-0.31021	-4.8868	-8.2643	-1.3414
10.62	14.529	8.8904	12.116	6.3557	8.6796	7.7777	5.5168	10.372	6.6071	7.6819	5.5031	16.183	11.493	8.9927	8.1879	-0.98772	7.5993	3.082	12.065	14.617	5.0699	12.805	9.5207	8.5782	4.5386	9.3901	8.967	5.0186	3.6157	11.262	7.982	5.4085	8.9706	10.042	11.071	13.163	6.7462	8.3101	6.5931	8.1594	11.365	5.9845	11.741	9.5025	8.7534	2.6267	13.207	5.7408	8.1129
-5.7483	-8.8732	-11.081	-13.406	-18.485	-2.4025	-14.512	-12.323	-11.805	-6.3195	-9.4583	-12.289	-11.515	-10.234	-8.8947	-10.541	-14.785	-12.328	-12.651	-10.31	-12.147	-14.511	-13.602	-4.9919	-10.083	-12.361	-13.818	-11.938	-8.3743	-6.2465	-11.894	-10.053	-8.4021	-15.866	-9.9939	-17.359	-5.6181	-11.622	-7.2782	-12.433	-11.34	-12.947	-9.4242	-4.6618	-8.551	-14.025	-4.9158	-10.537	-16.121	-9.1048
-13.448	-20.258	-16.843	-9.3604	-21.506	-10.455	-11.011	-16.863	-13.366	-14.199	-9.7668	-3.036	-20.215	-15.194	-11.594	-15.746	-10.907	-8.9697	-12.728	-13.564	-12.564	-16.212	-14.109	-12.185	-8.4767	-11.473	-9.1856	-14.471	-10.391	-10.057	-20.417	-17.862	-11.9	-15.388	-16.553	-20.949	-17.396	-18.806	-9.6442	-13.481	-10.068	-12.961	-17.356	-9.1459	-10.085	-19.097	-13.368	-12.736	-12.968	-19.501
0.079428	-1.0864	-8.3322	-6.2528	7.0519	-0.18335	-1.772	-5.9367	-0.59652	-1.5826	-5.5442	0.17182	-3.1795	-4.5454	-3.414	-2.1539	-6.3741	-1.6127	-2.024	-2.6775	-0.085419	3.7809	-3.286	-3.1234	-5.1994	-3.5118	-5.3066	-5.4068	2.3012	0.0013319	-8.3549	-4.7671	-5.8594	-0.082679	-2.1635	-10.538	-3.243	-5.9544	-2.3055	-5.0472	-6.9249	-1.0488	-1.332	-1.6954	-6.3267	-6.8682	-8.1997	3.4263	-12.283	-6.4505
0.34964	-3.2697	-4.3157	-3.9419	-4.7785	-4.7419	2.5482	-7.1197	-0.81199	5.3771	-1.6175	3.8218	-8.2338	7.2964	-2.9791	-0.99551	8.3677	-3.2094	-2.5884	-7.3801	-2.3472	-4.8361	2.9968	5.4573	-0.96431	-2.8722	-0.95074	0.70942	-3.5951	-2.4945	-3.5701	-6.6557	-3.538	-1.9125	-7.3684	-2.0974	-2.5533	2.8507	-4.6001	-4.2505	3.7134	-10.284	-7.9507	1.3274	-3.6273	0.57257	2.4085	-6.2379	0.92235	-7.4613
-17.621	-9.9963	-8.92	-14.252	-9.1995	-17.582	-20.899	-12.254	-13.94	-15.232	-12.64	-17.826	-21.956	-13.254	-14.158	-20.276	-17.079	-11.07	-13.07	-14.081	-14.646	-14.977	-17.818	-14.024	-12.738	-14.517	-17.525	-11.238	-20.643	-18.064	-15.495	-17.945	-8.2544	-16.695	-13.505	-9.7403	-13.78	-24.131	-17.183	-8.2919	-15.825	-17.441	-18.663	-15.905	-15.666	-8.2699	-10.163	-14.061	-13.385	-10.381
5.2224	0.59725	1.7666	3.8081	-3.88	5.5995	2.0734	-0.40887	0.82278	4.9692	-4.9062	-0.30391	-0.06067	-0.36521	1.6859	0.1376	2.2243	5.1768	1.7573	2.1632	1.5774	4.3673	-3.8073	7.3427	0.94503	7.4038	-3.1273	0.70111	-1.9535	-1.1334	9.6078	4.2715	-4.6263	-4.5331	-7.087	1.0161	-1.8055	7.4655	-2.3375	3.3287	1.4371	0.67469	-2.2286	0.813	4.0332	1.5894	1.5439	-2.4327	7.1359	5.8028
-24.682	-26.252	-17.764	-20.53	-24.563	-25.065	-19.238	-26.28	-16.751	-19.06	-23.918	-17.821	-24.667	-23.604	-24.61	-22.025	-23.127	-27.468	-20.132	-22.341	-22.084	-25.979	-23.183	-24.072	-20.203	-23.634	-21.71	-17.275	-22.984	-21.115	-15.831	-21.668	-22.083	-15.255	-17.871	-28.058	-16.413	-22.803	-24.24	-24.137	-21.926	-21.476	-19.313	-21.922	-17.976	-20.574	-15.512	-27.55	-33.076	-20.331
8.9497	4.0891	-3.3336	11.391	4.58	7.3151	4.7528	-0.58353	9.6179	0.73926	5.3808	0.46125	-1.4168	-0.19887	7.9371	1.5742	2.6498	6.5352	-2.6093	1.6019	5.6728	5.1229	3.001	-2.6228	3.5515	-1.613	7.6942	3.1248	0.26984	2.5425	5.078	2.909	5.7727	-3.5983	-0.76333	4.7261	0.93452	5.8988	3.018	-2.8207	0.75693	6.5616	6.5664	2.9119	-5.8617	2.3193	2.2297	1.5005	5.3661	1.8943
-17.64	-17.825	-19.21	-10.256	-18.506	-14.327	-16.213	-13.382	-16.908	-14.767	-14.713	-5.44	-14.131	-10.209	-11.774	-10.505	-10.699	-15.42	-15.019	-15.786	-8.0026	-17.505	-16.077	-8.2304	-11.68	-8.6017	-13.087	-16.602	-17.225	-11.853	-9.1006	-18.54	-12.944	-8.5879	-10.768	-17.15	-9.0037	-11.087	-15.222	-13.756	-10.582	-13.048	-7.2946	-9.5734	-11.049	-10.792	-9.3229	-7.0389	-18.847	-11.407
7.8297	5.472	5.7621	-3.5111	6.2947	9.8253	4.9634	3.0214	6.2109	6.2339	6.9805	2.7232	6.2415	5.5259	-0.58894	7.1564	6.7143	6.3926	-2.1746	2.5719	0.68066	4.6254	4.4865	2.5171	3.5655	4.3503	4.7192	3.1976	13.37	1.2481	13.998	0.66062	2.9144	0.55641	0.013366	4.2691	1.5832	8.4445	3.5645	2.9005	3.38	4.7061	3.9501	6.1276	4.0766	4.289	7.6734	5.4254	0.91645	1.2349
-16.643	-5.5405	-8.1518	-5.4899	-10.036	-14.227	-9.6399	-1.9324	-7.3141	-2.6683	-14.371	-7.5877	-12.56	-10.329	-6.8822	-7.9778	-10.307	-3.6039	-16.634	-10.102	-3.5559	-6.885	-7.6349	-9.0661	-6.207	-9.325	-16.253	-3.8984	-8.0694	-3.538	-7.6017	-9.5401	-12.589	-11.537	-6.9207	-4.5891	-5.5683	-8.4	-13.952	-8.1245	-7.142	-16.299	-10.023	-12.025	-10.963	-4.8184	-8.2536	-10.92	-5.8145	-11.547
-3.7618	-8.2557	-8.439	-2.5752	-4.8581	-1.4865	-2.9389	-6.2005	-10.643	-10.124	-8.2411	-9.5022	-2.4961	-7.6387	-4.2121	-10.055	-8.9975	-0.62881	-6.6321	-2.1165	-5.1979	-8.7807	-12.239	-2.8193	-11.109	-4.4897	-7.5219	-6.7804	-2.0056	-8.4042	-6.2652	1.6415	-7.723	-3.0651	-8.454	-8.3195	-3.4401	-3.6729	-0.53979	-7.1611	-4.1728	-1.1225	-2.6731	-6.1266	-2.6086	-6.9276	-6.7457	1.1182	0.15063	-7.0741
-17.416	-19.655	-13.362	-5.3654	-10.596	-10.8	-4.1439	-14.23	-10.9	-18.757	-18.975	-8.011	-7.9904	-11.201	-12.513	-15.003	-14.839	-7.8675	-14.685	-17.602	-12.664	-11.129	-20.021	-11.559	-8.0286	-14.645	-15.606	-10.347	-14.623	-12.541	-13.292	-11.785	-10.589	-15.449	-16.954	-11.108	-14.451	-19.644	-11.624	-14.792	-12.204	-7.0003	-11.624	-8.6008	-11.003	-6.4195	-22.927	-12.558	-10.321	-17.244
-11.86	-13.322	-10.366	-8.8655	-12.633	-3.6659	-11.064	-11.235	-12.576	-9.5129	-10.477	-8.523	-15.504	-11.722	-16.029	-5.9318	-11.808	-14.613	-7.9431	-17.276	-15.62	-5.2491	-13.993	-14.683	-16.458	-5.2085	-10.08	-15.109	-13.201	-11.771	-7.8374	-4.4682	-9.2107	-15.357	-12.503	-8.7741	-16.039	-5.9809	-4.8094	-9.7071	-18.338	-12.374	-13.116	-9.1552	-14.469	-9.407	-15.596	-16.519	-10.789	-12.453
6.5013	13.878	7.0501	5.7234	13.445	9.0326	12.109	5.7094	3.4721	11.46	5.3454	5.4501	9.7849	12.143	4.161	4.6344	12.236	8.744	7.5971	9.766	7.9484	8.9044	1.0008	5.6797	6.5184	9.5255	9.0595	8.514	4.7439	11.226	6.3957	8.0696	0.073512	10.102	6.2378	7.4273	7.8424	12.741	15.733	3.2888	5.3571	12.134	12.125	7.4068	13.243	5.7047	10.166	10.781	-0.044631	9.6741
-6.7952	1.2612	-1.4791	-2.2172	-3.2907	-2.0732	-4.2393	-0.58713	-8.9168	-3.0272	-2.2358	2.4965	-8.0542	-3.499	-1.0187	-2.5445	-5.1172	-0.90836	-1.747	-2.6759	-1.7411	-3.1225	-9.0703	2.6706	-5.0623	-2.0216	-7.8367	-4.1794	-5.4623	-3.2755	-1.385	1.9161	0.76338	-0.83203	-3.0083	-1.1171	-2.5722	-0.13108	0.10912	-6.3756	-7.1377	-0.81225	-1.2793	-0.60168	-4.1843	-6.7326	-3.6858	-3.7272	-5.7145	-5.5345
-5.2562	-0.20225	1.7034	2.4415	-4.7096	-1.6757	0.4413	3.0695	5.2429	-0.87364	0.95173	1.0846	1.7813	-0.49263	-1.8126	-0.18764	-3.9538	-3.1563	3.302	5.0787	-3.0605	-4.3216	-3.2936	-0.94708	1.9821	0.061132	2.7733	-2.744	-1.5482	-4.6126	-0.31827	0.93363	-0.46469	-2.6069	1.49	-1.9314	-2.8997	-0.64337	0.51982	0.81102	0.27263	0.73455	1.9514	-2.1806	-5.7619	1.8086	8.0948	1.1752	-3.1669	2.6486
-1.5826	-1.0056	-10.116	-3.5201	-11.052	-4.9079	-7.7055	-10.871	-5.3693	-7.5506	-9.4295	-9.7222	-9.2456	-10.651	-2.018	-10.012	-9.3602	-10.786	-12.842	-8.286	-12.733	-6.7431	-5.8283	-19.545	-7.4332	-2.2923	-8.5278	-8.4218	-3.7443	-7.136	-5.5235	-5.4773	-7.759	-5.8599	-10.419	-10.54	-7.5221	-9.4719	-9.3898	-10.969	-4.7252	-1.8103	-11	-7.8721	-11.694	-7.0718	-10.579	-14.288	-8.4365	0.27674
-7.0484	0.1847	-9.2909	-3.035	-1.2085	-11.524	-3.2119	-4.9701	-7.5327	2.3105	0.12251	-2.1039	-2.9189	-2.1808	-4.9176	-4.163	-3.8336	-1.5559	1.0813	-2.6524	-6.9588	-8.0785	-4.5142	-5.7842	-5.1944	-2.4278	-7.5665	2.087	-6.6732	3.8289	-3.6587	-0.53624	-7.715	1.5254	-8.9777	-1.6946	-5.4411	-1.7434	-10.435	-4.8283	-5.6735	-5.6793	3.6588	-8.98	0.094991	-4.4577	-10.649	5.8721	-0.58097	-6.8617
-1.2418	0.33149	-5.7453	-3.9535	-3.4515	-2.0599	-8.7621	-1.4866	-0.52526	-4.8966	-5.4231	-1.8682	-6.9969	-0.27367	1.2095	-3.0523	3.0364	-3.8074	-4.1693	-2.6788	-3.5127	-2.8384	-4.5761	-3.4004	3.7205	-5.1962	0.066902	-1.4176	-8.1718	-2.8593	-4.6798	-6.1115	-6.0716	-1.8717	-5.2671	-1.6775	3.5291	-8.9867	-11.191	-4.0749	-3.5644	-4.1062	0.023082	-10.872	-7.958	1.7642	-3.0373	1.4994	-3.9347	-2.5954
-14.154	-12.9	-9.4685	-8.3695	-5.3256	-8.5583	-13.772	-5.4599	-10.74	-11.281	-12.293	-14.009	-10.26	-16.783	-10.535	-10.01	-10.879	-4.2692	-19.821	-8.7378	-16.725	-10.743	-10.532	-17.005	-14.066	-16.762	-9.7096	-5.9902	-10.109	-14.167	-7.4011	-11.605	-10.898	-10.825	-5.3474	-10.968	-5.6729	-7.0972	-16.752	-9.5737	-15.497	-8.5236	-9.6936	-9.0605	-5.7944	-12.08	-12.842	-14.488	-7.5331	-16.205
-1.6271	-8.6427	-5.9893	-6.8546	-6.2795	-4.3933	-4.4709	-9.5602	-1.7402	-8.4964	-3.2384	-7.3496	-4.9244	-8.1954	1.5536	-9.9721	-5.7072	-5.4587	-9.6325	-5.9862	-2.3245	-6.5712	3.0556	-5.4103	-5.4198	-6.7434	-3.5898	-4.4288	-6.2511	-1.6001	-3.8212	-6.985	-3.9962	-0.41643	-3.6657	-14.41	-3.4131	-6.2651	-6.7486	-4.1714	-10.909	-8.7115	-3.8651	-5.4308	-2.2127	-1.6611	-7.1694	-4.9754	-6.0871	-4.8774
-12.275	-19.462	-8.5797	-9.9433	-19.381	-13.444	-13.36	-12.25	-14.274	-6.9973	-14.257	-12.575	-19.003	-11.214	-10.733	-16.282	-9.345	-12.327	-10.73	-16.423	-8.9816	-17.196	-7.9383	-8.3309	-13.821	-16.187	-14.623	-20.251	-12.068	-10.218	-16.085	-9.2463	-15.199	-9.8001	-20.516	-11.401	-9.0227	-18.246	-16.553	-10.916	-9.3119	-2.4756	-14.846	-18.1	-12.295	-9.2495	-15.256	-13.909	-13.102	-9.0817
-25.008	-10.398	-14.826	-10.177	-12.193	-12.656	-7.7563	-13.839	-10.162	-7.479	-9.6552	-20.007	-12.483	-11.735	-16.677	-19.043	-9.8837	-15.398	-13.355	-9.9832	-13.135	-13.92	-15.375	-5.4109	-7.4955	-10.146	-16.775	-21.665	-14.875	-11.221	-6.3846	-16.976	-12.386	-5.2699	-6.9984	-20.167	-15.09	-11.774	-11.64	-10.576	-12.186	-9.5446	-14.658	-17.39	-10.071	-11.832	-13.06	-10.09	-14.539	-17.876
-15.365	-11.117	-14.149	-11.212	-14.007	-12.519	-12.496	-11.576	-12.718	-18.559	-11.613	-13.641	-8.4555	-8.9085	-14.529	-6.4809	-8.9363	-11.32	-15.147	-11.865	-11.609	-3.2351	-15.482	-11.111	-10.011	-9.6805	-10.436	-13.241	-8.2323	-7.9751	-14.579	-2.6551	-9.0281	-13.093	-8.9436	-7.6773	-10.639	-8.5123	-4.5828	-10.532	-14.275	-13.207	-5.7043	-10.397	-8.6927	-6.5689	-13.696	-8.0103	-8.153	-13.786
0.42288	2.288	-1.6939	-8.0684	2.0733	-0.46057	-4.1985	7.7589	2.3093	1.5729	0.39202	5.462	-1.3108	5.3254	-2.741	3.708	5.005	-1.0161	-1.5665	-2.4814	-0.83009	0.58574	-1.7155	2.753	0.61904	-0.021615	-7.9118	-1.7285	0.26355	-1.7767	3.9093	3.8552	4.1325	4.387	8.2599	7.8608	-5.8912	2.7792	2.2765	3.964	-2.9653	1.6104	1.7067	1.3126	0.20964	2.745	1.1802	2.0052	0.90175	-2.3061
-3.7264	-8.0536	-2.2166	-7.1124	-0.92448	0.50329	0.8914	-5.8251	-0.46199	-3.0926	-5.4284	-0.88679	-4.6861	-3.8204	-3.9462	-10.15	1.5756	-4.0346	-2.6531	-2.9882	-4.7579	-3.0739	0.74112	-6.1416	-8.4355	0.82502	-6.6148	-8.7246	-4.2217	-1.6387	-4.5466	-2.9975	-6.9104	1.0048	-6.8342	-4.2512	-3.7001	-3.3998	-9.3651	-1.6633	-5.1815	-3.9728	-4.391	-8.6786	-13.709	-1.7962	-7.4162	-0.31513	-2.1746	-4.1209
3.1778	-5.5536	-3.7299	2.3614	2.3407	3.8091	2.3292	0.60704	3.5921	1.0192	2.3181	-4.395	-3.174	-2.465	5.8849	2.1437	-2.5025	4.3219	-2.6043	-2.2738	-1.1921	2.8665	-7.5853	-2.201	0.31289	-3.911	-4.8899	3.6805	-4.9578	5.7634	-1.1964	-1.3709	-6.9245	-1.9911	3.9109	-3.3341	-1.7263	4.0206	-0.47203	-1.9612	1.7364	3.8484	-3.1072	0.99253	0.55905	3.9594	-2.5362	-0.91096	0.99412	4.9556
1.107	-4.6997	-3.4425	1.2397	-4.7412	5.0801	-0.91968	-3.6181	-0.43056	-2.1876	4.1543	-1.0379	-0.048432	-4.8158	0.65339	-0.28081	0.13003	1.9062	6.7351	2.029	-13.468	-0.59687	1.498	-6.1224	4.6614	-2.0002	-1.176	3.001	4.8401	-5.9223	-3.514	-4.3686	-2.5025	3.4637	0.95953	-6.081	-2.9062	-0.62843	-5.63	-0.65437	7.5347	-3.3158	-6.7778	-0.15456	-1.2128	5.6419	4.2647	1.272	-2.3208	1.5855
-24.288	-25.326	-21.61	-22.401	-28.118	-17.017	-19.815	-15.343	-19.461	-21.055	-18.869	-20.565	-22.88	-22.909	-25.396	-18.812	-21.959	-20.726	-21.839	-22.621	-22.362	-16.834	-20.892	-19.952	-12.053	-13.977	-23.919	-22.5	-19.425	-17.814	-15.29	-16.795	-22.458	-21.287	-23.299	-20.52	-12.57	-19.781	-20.12	-19.42	-21.699	-19.149	-27.461	-19.212	-25.201	-18.581	-23.381	-22.06	-20.701	-23.906
0.038393	4.4364	4.2552	-5.4533	-1.1325	0.019524	6.1219	1.9117	-1.2284	7.0904	2.2868	2.7188	3.133	6.0328	-2.1794	-1.9649	4.695	3.1716	3.0474	0.83651	0.63399	0.40137	3.0124	-0.26239	1.3689	-0.11263	1.7976	2.0747	-0.53007	-0.10561	1.0755	5.9044	0.72971	-4.0136	6.0415	9.6216	2.1285	5.2881	1.6438	4.2479	-3.4755	7.1532	-3.429	-3.8054	3.841	13.05	-3.9778	-0.75278	-2.8601	6.1425
3.3695	-2.0412	1.8062	7.6529	4.3973	4.35	5.1906	7.3989	12.416	6.0273	0.43179	0.32395	2.9004	0.29215	-5.4149	8.7997	2.5517	-1.2463	-0.45926	1.4127	0.53405	0.29944	6.2747	-1.0096	8.5814	5.5132	0.060589	3.0958	3.053	9.7388	-4.396	3.9446	3.2937	6.5009	0.49717	5.6142	-0.91683	-0.94958	7.5066	-3.9269	6.4975	-1.4486	-1.7747	8.3242	-1.363	7.0735	0.91933	3.4955	3.5638	5.5116
-31.433	-22.501	-19.013	-21.588	-20.02	-15.587	-24.871	-15.121	-20.247	-21.039	-27.225	-26.268	-21.007	-17.563	-21.098	-23.344	-19.647	-25.438	-19.442	-21.036	-19.845	-18.279	-16.29	-19.131	-23.044	-18.097	-23.876	-19.861	-22.174	-24.287	-19.029	-22.059	-25.389	-23.699	-21.144	-23.408	-15.959	-24.704	-29.286	-19.007	-29.212	-23.258	-22.351	-29.265	-23.793	-24.743	-23.379	-21.583	-21.867	-30.339
-1.762	5.8243	1.1179	-2.4257	2.4095	1.857	3.591	4.739	10.167	0.034713	1.5825	1.4552	-1.684	0.11732	4.1733	0.77237	7.1071	-3.174	-0.79504	-3.1032	0.11898	2.2404	-2.9829	4.3442	-4.0177	-3.4251	-0.37564	-0.078148	-5.31	-1.1977	3.7726	10.684	3.0928	1.3037	-1.4346	3.1332	-0.24417	2.5238	4.4985	2.197	3.1302	4.5406	-0.0081512	3.6305	-5.6677	5.9608	0.075675	4.5689	4.5939	2.0761
7.4966	7.642	8.1466	13.629	13.099	4.7242	15.313	5.2272	13.898	6.3772	12.245	5.1248	10.632	13.723	2.8736	2.2372	8.5933	11.68	6.0872	17.533	10.828	9.5346	9.5131	14.71	6.2499	8.0522	12.843	6.9427	13.932	13.894	10.477	11.917	12.548	6.6482	1.9746	9.3349	12.752	13.249	8.0274	3.2958	11.272	5.7226	9.0702	12.53	11.135	6.3931	8.3661	13.824	15.74	11.858
-12.756	-14.298	-16.945	-16.378	-11.104	-16.706	-14.638	-14.578	-12.825	-12.744	-13.129	-19.073	-15.042	-12.574	-10.657	-19.972	-10.953	-16.349	-14.901	-13.297	-15.416	-14.87	-7.3682	-14.36	-15.41	-12.583	-16.26	-12.47	-18.343	-18.093	-17.635	-8.0671	-11.599	-10.002	-19.952	-15.01	-19.487	-9.7469	-11.563	-22.205	-9.4745	-13.732	-4.346	-14.327	-15.894	-17.092	-10.785	-15.458	-17.638	-16.769
-23.06	-13.078	-19.276	-24.735	-22.821	-22.351	-27.069	-25.197	-26.933	-25.335	-25.881	-19.176	-21.209	-19.46	-28.971	-21.928	-26.415	-21.085	-20.215	-25.929	-20.928	-23.355	-22.151	-21.117	-19.208	-21.377	-16.855	-22.744	-25.557	-20.386	-26.878	-27.693	-23.883	-23.688	-15.361	-16.8	-22.912	-19.817	-16.421	-21.119	-22.84	-23.125	-27.026	-28.045	-19.505	-16.921	-24.257	-21.946	-21.408	-21.857
-10.408	-12.136	-9.1696	-15.229	-8.0971	-12.483	-11.879	-3.7573	-15.904	-14.907	-11.247	-11.866	-6.0696	-8.2513	-15.251	-8.0454	-13.215	-11.756	-15.302	-6.6038	-8.6489	-7.7323	-8.2316	-11.425	-9.1064	-12.926	-8.4372	-15.822	-9.0223	-17.75	-11.028	-6.0411	-13.61	-8.3512	-14.541	-11.251	-15.315	-12.041	-12.982	-7.2524	-12.55	-12.52	-15.81	-13.559	-12.762	-14.476	-13.995	-7.9032	-12.605	-4.0612
-4.3153	3.6997	-9.5114	-6.9445	-2.9574	-3.5833	-7.5644	2.453	0.67872	-3.9918	3.9551	-2.8677	-0.37797	1.9159	-0.79507	2.6091	-2.3755	-2.5879	0.11026	-3.2135	1.6705	-6.3757	-1.442	-5.1092	1.2969	-6.2813	-5.3011	-2.8626	4.7728	-1.8083	0.19221	5.1629	-4.3568	-10.224	1.3535	-2.5773	-3.2987	-1.6678	-3.4226	-1.4406	-4.272	-4.0927	-2.2924	3.2726	-1.561	-5.1031	-1.1247	-3.0443	2.9863	-6.8593
6.2745	8.7394	5.9103	4.8434	5.8212	3.0929	6.4597	2.3178	7.711	1.7799	2.2395	-0.32453	6.3734	4.2573	3.6933	8.1753	6.1109	4.1654	4.5535	3.7858	3.8013	-0.89728	12.925	12.726	-2.723	5.2173	4.7644	4.1287	14.376	-6.3754	4.9396	4.9919	3.8861	3.278	6.3901	10.747	-0.66395	8.6429	6.3301	3.4345	6.366	4.6319	-0.47712	-0.39267	2.4506	-1.6162	6.681	0.74829	13.055	8.3781
-10.82	0.65376	-0.85975	-10.894	-4.2685	-7.6567	-0.61988	0.050892	-7.1142	-3.0621	-3.1298	-4.7186	2.9825	0.03964	-4.0059	1.0126	-0.14634	-2.8484	1.0333	-11.289	-8.8677	-7.3282	-14.763	-8.7815	-0.3773	-5.772	-3.809	-10.2	-6.621	-1.4902	-5.6405	-4.6313	-2.6975	-2.0542	-3.9487	-3.5925	-9.966	-6.7105	-1.6042	-8.1388	-8.6572	-1.7307	-10.255	-3.659	-1.9371	1.4253	-6.6329	-1.2388	-5.1842	-2.6003
-12.013	-10.287	-12.847	-9.7816	-13.826	-13.67	-6.5747	-3.3043	-10.312	-11.187	-17.476	-12.831	-11.786	-5.6252	-10.201	-7.2584	-11.792	-12.955	-18.292	-7.7258	-14.991	-11.064	-11.421	-9.0307	-8.1688	-8.6243	-11.43	-14.653	-10.796	-11.706	-10.156	-11.022	-9.9026	-7.5621	-9.2849	-7.8613	-10.272	-10.802	-15.895	-14.205	-10.117	-4.1501	-4.9544	-11.223	-17.939	-13.777	-8.3743	-9.1667	-10.828	-11.662
-16.412	-13.25	-12.955	-16.845	-14.428	-15.552	-12.01	-15.024	-9.5996	-12.911	-7.6292	-15.305	-11.041	-19.552	-17.188	-16.189	-6.6017	-15.616	-10.797	-11.91	-11.135	-13.723	-16.333	-18.412	-12.317	-8.213	-19.194	-14.484	-13.804	-14.586	-9.9588	-12.07	-14.639	-16.074	-11.412	-11.662	-12.868	-9.6517	-13.526	-12.627	-7.3786	-13.777	-15.443	-5.6731	-8.5788	-10.777	-8.1624	-12.103	-9.4372	-11.964
3.9748	-3.1247	2.4663	0.27489	2.1065	1.6739	3.1797	2.4026	-2.3517	-2.7854	3.5613	-3.2431	-6.5733	-1.2587	-0.34998	3.8537	-3.1459	2.3424	-0.71509	-1.2742	2.3316	1.1673	4.3095	-4.3635	-5.1681	3.7999	-5.3318	5.1993	3.5699	-1.1337	3.3273	-1.2697	-2.8789	-3.7211	1.432	-0.050724	2.3155	-5.2003	0.28289	0.46874	-0.96368	-7.0767	2.7658	-1.8566	0.22339	2.6128	-1.0394	-3.2915	-2.6271	-0.058085
-0.28737	-5.5945	-6.2238	-1.5061	-7.5455	-3.5901	-4.4301	-6.9123	-5.1873	-1.8266	-3.3713	-1.4985	-7.8314	-9.2162	-9.98	-5.0901	-5.0917	-5.4361	-0.78801	-0.96623	-6.7466	-7.7464	-1.8288	-7.8643	0.13167	-7.1913	-4.4406	-1.4474	-7.9063	-6.3916	-3.9009	-6.1166	-8.0699	0.12969	-2.1207	-4.4094	-3.5893	-6.3739	-11.303	-5.1539	-2.9646	-7.6909	-0.47063	-6.7003	-2.779	2.1352	-6.8156	-12.086	-7.061	-8.4275
-15.335	-15.993	-7.6746	-17.752	-19.386	-15.095	-7.9567	-17.683	-15.319	-5.5416	-12.83	-17.661	-15.091	-13.49	-21.359	-14.899	-12.741	-14.363	-13.548	-20.059	-11.674	-14.664	-11.318	-17.399	-12.508	-13.862	-13.842	-14.048	-12.084	-17	-14.777	-17.748	-10.097	-13.271	-15.586	-13.375	-7.2131	-10.773	-12.257	-15.566	-15.734	-13.575	-18.019	-13.846	-20.013	-20.333	-10.75	-18.698	-19.665	-17.447
-4.8702	-6.6583	-9.7224	-2.8896	-0.95257	-7.0473	-5.0289	-6.3014	-0.17742	0.38993	-3.9441	-5.1685	-3.6964	3.6956	-6.834	-7.4029	-6.233	-8.5873	-3.7837	-1.9654	-5.2866	-1.0543	-3.0908	-6.2283	-2.0164	5.2251	-9.5099	-0.11395	1.6186	-2.6736	-0.46785	3.1653	-9.8052	-2.7235	-2.2296	-9.9997	-3.0334	-3.9923	-0.3735	-4.7292	-1.4076	-7.5554	1.3571	-7.3945	0.54039	-3.0313	-4.3379	-6.279	-0.8684	-11.44
-4.1505	-8.5199	-8.7094	-2.1516	-9.0986	-10.985	-6.7933	-1.1375	-4.3701	-3.5559	-5.9212	0.66613	-8.5943	-3.1984	-7.4373	-9.9612	-1.7072	-5.8214	-8.6813	-10.033	-5.9484	-10.282	-6.4709	-1.1966	-2.4324	-2.0557	-4.1679	-3.4276	-6.5692	-1.8613	-7.0785	-1.6457	-2.9587	-9.6715	-9.9469	-8.4291	-4.9407	-6.4278	-7.6579	-10.982	-3.4185	-5.3082	-12.3	4.0562	-6.4118	-8.3033	-5.4019	-8.6026	-7.0742	-3.243
10.491	10.428	12.828	9.3649	11.707	9.1161	0.37488	2.4134	6.4618	10.543	9.0519	6.0868	6.0941	6.4337	7.4353	8.6515	10.714	10.18	8.6733	12.192	9.1457	13.165	6.7645	4.2831	14.413	7.9236	5.4022	8.0815	6.8511	8.4151	-0.52416	4.9412	7.9133	10.72	11.028	11.122	7.9861	8.7533	8.5037	6.9697	5.7901	5.2001	8.9186	8.8915	13.511	5.9285	5.581	7.6059	12.155	7.3691
-3.3698	3.5822	-2.5162	-1.2609	-11.624	0.69517	-1.7907	-0.75385	1.3955	-5.1685	-2.4243	0.89353	-1.3803	-4.8415	-0.88847	-1.3963	0.51478	-0.0023122	2.9931	-3.1766	0.55414	-1.9491	-1.3584	-3.8636	-3.9053	-3.4906	4.083	-4.4536	-6.7141	2.2994	0.023459	-3.4265	-2.7797	-1.4519	2.6441	-3.4828	4.8652	-0.38557	1.4967	1.1067	2.5105	-0.60439	1.6995	4.8449	-7.2624	2.526	-3.8084	0.81621	1.5403	-2.1148
-21.383	-28.814	-17.472	-27.38	-27.161	-22.46	-23.164	-17.917	-25.766	-17.239	-15.405	-17.201	-24.634	-20.497	-22.432	-16.909	-21.678	-24.808	-23.542	-21.562	-23.792	-20.427	-19.815	-21.682	-26.734	-18.695	-19.555	-20.794	-21.327	-18.37	-21.656	-26.852	-21.835	-23.21	-27.71	-22.875	-20.118	-22.002	-20.012	-14.808	-16.934	-25.014	-17.926	-22.958	-23.697	-25.802	-22.304	-24.147	-20.242	-19.862
-5.1415	-5.4996	-5.8601	-2.7715	-7.5348	-3.6551	-1.7664	-5.3042	-6.1759	-1.73	-6.3837	-4.6052	-0.73439	-4.5645	-11.743	-2.6471	-7.8815	-8.0765	-9.2598	-9.8986	-8.6141	-6.8679	-3.4799	-6.8885	-6.7346	-0.11101	-9.3983	0.37737	-5.4446	-8.8238	-7.447	3.8821	-4.1709	-14.656	-5.4572	2.0227	-4.5495	-6.3735	1.449	-1.9611	-1.3066	-5.1604	1.1339	-5.6822	0.42399	-7.7306	-9.0996	-0.7148	-6.0388	-3.7742
-12.115	-13.682	-12.619	-11.229	-16.27	-15.534	-15.686	-10.994	-16.224	-5.9358	-5.1913	-17.647	-11.677	-9.0199	-7.7382	-7.4182	-10.648	-16.722	-10.763	-9.0688	-11.426	-15.109	-14.729	-14.785	-15.643	-9.2213	-14.151	-10.029	-10.341	-9.0979	-11.753	-11.356	-10.155	-12.82	-6.9338	-6.9834	-14.098	-9.7354	-20.182	-10.323	-8.8522	-9.7926	-10.726	-15.107	-5.7673	-12.256	-15.636	-12.261	-13.453	-14.202
-2.9651	1.5325	-6.6817	1.05	-2.5249	-1.068	-0.54176	0.06579	-3.7662	-4.5787	0.20349	3.3718	-1.239	6.6428	-1.0378	-0.12531	3.8473	-8.6458	0.7774	2.0404	-4.0724	-0.91834	1.3131	1.6225	2.1246	2.7355	-3.445	-2.9566	5.7236	3.5956	-3.2349	-2.8878	1.5365	-1.7482	-3.4198	-4.9845	1.534	-1.7513	1.4926	-1.1865	-5.1302	0.65608	-1.4394	-1.1747	2.0479	3.8737	-5.6702	-4.2414	3.9353	5.3903
-13.824	-8.5484	-7.6915	-15.161	-11.1	-14.69	-8.4685	-5.7864	-14.088	-16.047	-10.901	-9.2968	-10.17	-6.0728	-2.3951	-7.9951	-7.8907	-11.546	-11.727	-15.244	-11.841	-13.117	-12.539	-10.745	-9.3718	-12.053	-3.0346	-13.148	-10.409	-16.925	-8.6341	-7.8204	-9.7696	-14.843	-13.594	-18.21	-12.16	-5.0638	-10.76	-11.322	-6.0089	-11.448	-15.108	-13.138	-9.5785	-10.874	-14.257	-11.552	-8.7384	-14.73
-1.333	-1.7456	0.30504	-3.0766	0.32834	4.4942	-9.0753	1.5567	-6.0442	3.7806	-2.1033	0.29486	-3.7676	-3.1107	-0.78939	-5.5693	-1.6517	-0.34547	-4.6297	-3.1976	1.8856	2.1018	-0.64838	-1.9802	2.5257	2.863	-0.5519	-3.1844	-10.141	-1.8882	4.0531	6.0009	-5.811	-0.43797	-2.3429	-8.5939	-0.22876	-5.8896	-11.114	0.51989	-3.2715	-3.6991	0.23569	-0.73211	3.6176	-5.0058	-8.4742	-1.842	-4.2835	-6.6791
-4.8201	-8.1411	-1.9707	-6.5076	4.6954	-5.3513	-5.0623	-2.6163	0.40093	0.25479	3.8309	-5.3834	-1.6567	-6.042	-2.7002	2.7244	-1.9967	2.5639	-4.4883	-2.9014	-2.7159	-5.9029	-6.4666	0.76311	-5.2162	-3.6338	-2.8863	-2.159	-2.6364	-0.0044439	-6.5027	1.4448	-8.511	-5.7534	-10.96	-1.6776	-5.159	-7.4411	-10.243	-1.597	0.7701	-11.428	-5.2083	-1.5761	-9.9698	-6.6775	-4.4478	-9.0409	-7.6612	-1.5079
-2.1812	-2.9211	0.93895	1.9436	2.8876	3.8851	4.1445	-2.121	-1.9183	-7.3824	-4.8431	2.2822	-0.96007	-4.4193	1.5791	2.084	3.0996	-5.1254	4.0116	3.6361	-5.0881	2.0172	-2.3937	-6.8373	-0.045673	0.6098	-3.4656	1.3755	-1.3543	-9.3896	-1.0516	1.2552	-3.7078	-0.11664	1.7209	-6.3273	-0.076373	-4.7234	5.4351	-0.36879	-0.23496	-2.5351	4.3692	-5.7496	-3.4667	-4.2486	-1.537	-2.8427	-1.3888	1.3348
-20.118	-8.7265	-8.89	-14.653	-12.283	-14.499	-20.682	-15.214	-12.135	-8.5931	-9.3292	-11.649	-8.1548	-13.918	-12.707	-13.045	-11.249	-14.096	-5.4631	-16.53	-16.869	-19.946	-17.543	-17.88	-16.256	-13.69	-17.736	-4.8123	-13.451	-9.2535	-14.98	-9.5295	-14.955	-14.178	-16.27	-12.704	-9.6869	-19.052	-13.353	-18.151	-6.4792	-16.816	-11.614	-6.8156	-18.579	-14.165	-8.6391	-8.5877	-12.025	-12.474
-8.2583	-5.9727	-0.97491	0.334	-3.5043	-4.1765	-3.9545	-10.138	-3.5252	0.57037	-6.6978	-3.5148	-4.7294	-5.6316	-1.6001	-5.035	-8.751	-8.3301	-0.44145	-7.1165	-5.5125	-4.0122	-7.0007	-5.4251	-2.4651	-9.4506	-7.183	-6.6591	-3.2148	-13.435	-2.5762	-7.4215	-6.0264	-1.9113	-4.981	-5.8019	-2.1405	-1.3521	-1.4254	-7.9115	-6.787	-6.7706	-1.6792	-2.585	-7.1786	-6.0381	-3.5634	-6.7153	-3.4575	-7.2759
-3.6747	-9.1819	-2.1757	-4.4409	2.627	-6.2396	1.7424	-5.0521	2.8818	-0.9397	-3.5836	1.2608	-2.6565	-3.1122	-3.5807	-8.3793	-3.1204	-0.16924	1.066	1.8526	1.1269	-1.7989	-5.6174	1.5963	4.6865	-4.4711	-6.3796	8.1309	-4.8062	0.33786	-6.6235	5.5278	0.25914	3.8458	-6.3015	-3.334	-9.7029	0.69014	-5.7554	-4.5724	-0.13321	-4.6079	-2.4584	-0.5726	-4.2951	0.01409	-0.27608	0.076591	-4.3754	0.51789
-0.039383	1.1334	3.5311	4.6747	-2.5307	2.193	6.4213	2.7564	0.38839	-1.5663	-0.70047	-0.61649	1.6671	1.6205	4.6783	1.8975	2.7217	2.4476	2.4408	-1.3717	-0.61728	-1.5495	2.5862	4.9435	-2.3861	-0.36346	-5.4394	-8.6297	2.0393	-1.9715	-3.7603	-0.67542	-2.4143	-0.144	1.601	-5.213	-0.066346	4.0401	-1.8545	-2.9509	6.8892	0.26981	-1.9489	-2.7837	-3.7494	5.2873	5.7575	2.2968	-2.6317	4.471
-17.939	-8.2408	-11.252	-10.706	-11.229	-3.7316	-12.634	-6.674	-7.2894	-9.8241	-10.571	-12.705	-2.5383	-7.5565	-12.784	-10.19	-7.501	-11.393	-9.0881	-15.171	-9.4653	-16.094	-10.605	-11.537	-5.5455	-6.6947	-14.495	-14.223	-13.832	-6.6757	-7.2515	-15.851	-12.62	-13.148	-8.7483	-9.4961	-13.12	-12.352	-14.498	-9.8963	-11.875	-12.569	-14.798	-7.1423	-7.2989	-9.3247	-15.364	-13.476	-3.8543	-11.192
-8.4444	-2.973	-4.488	-2.8916	1.411	-6.1816	-0.7549	-1.6977	-5.5148	-1.0351	1.0618	-5.5154	-3.4252	2.3752	-0.87362	3.3363	6.267	0.27944	-3.5767	-3.8215	-4.4801	0.97768	-0.49851	-5.903	2.0947	-5.927	-1.6967	-1.7229	0.83505	-1.3534	-0.90668	-2.6458	-7.5329	-5.3385	-3.2133	-0.36411	2.0266	-10.898	-3.8826	2.0277	3.6574	5.4505	3.8921	-2.5624	-3.0703	-1.4201	-2.0789	-1.9649	-2.9491	2.2269
-7.6679	-7.9292	-14.29	-11.952	-11.982	-15.647	-12.118	-7.1133	-16.655	1.1515	-9.7957	-8.2279	-14.222	-11.892	-9.9197	-11.021	-11.294	-11.68	-5.3456	-5.2249	-9.1675	-18.637	-13.774	-12.155	-13.809	-11.931	-8.8058	-17.505	-17.146	-9.9154	-11.789	-14.089	-8.0993	-9.3477	-10.073	-10.951	-14.356	-13.923	-12.271	-14.2	-15.777	-7.6534	-11.846	-4.8556	-17.783	-11.59	-10.046	-21.074	-8.4099	-15.429
-2.8664	-6.7027	-8.0388	-4.8921	0.56776	-6.0938	-10.88	-5.2208	3.1978	4.2959	-2.2494	-7.1211	-6.822	-4.201	-6.1815	-1.4948	-2.9686	-3.7302	-4.1948	-2.8991	-3.7992	-2.9845	-1.3021	-3.7405	-4.5043	-11.508	-0.24671	-5.0274	-4.0046	-0.26135	-6.8618	-2.534	-3.52	-6.2817	-7.8824	-1.7374	-2.5581	-6.4708	-6.0146	-11.834	-5.0118	-7.3511	-6.5101	-2.1893	-6.4006	-5.4415	-7.6391	-3.3431	-9.4826	2.657
-3.583	-14.354	-17.756	-13.149	-6.4452	-16.894	-13.472	-14.217	-10.222	-4.4098	-4.2588	-15.052	-4.8038	-10.628	-7.216	-9.6036	-5.5904	-6.5868	-11.257	-7.5391	0.3538	-8.3919	-9.8964	-5.6514	-13.725	-12.535	-8.6897	-6.5868	-3.6546	-7.5613	-4.1253	-14.512	-5.4351	-7.9992	-5.977	-7.0791	-6.8552	-11.028	-12.154	0.34487	-7.2868	-7.4728	-10.962	-8.8438	-9.9435	-10.66	-12.542	-3.456	-6.6486	-7.1144
-7.8789	-6.0281	-14.136	-5.7618	-3.3448	-12.877	-15.413	-5.75	-5.5378	-9.652	-12.567	-12.343	-10.709	-6.8673	-11.702	-9.0778	-5.2582	-12.123	-10.515	-15.301	-8.5162	-10.648	-15.243	-10.532	-9.8605	-6.3996	-7.0933	-7.6127	-5.8034	-6.8879	-9.8898	-15.281	-13.915	-0.61532	-14.253	-13.969	-10.415	-5.7258	-6.4197	-9.6216	-12.618	-4.6293	-11.686	-4.43	-5.4713	-7.929	-5.3075	-10.68	-9.3146	-9.4629
-2.0916	0.30424	6.2987	-1.86	-1.1947	-2.1097	0.26249	3.3559	-2.5536	-3.3593	-2.4787	1.1282	3.2013	-3.1739	-2.1226	-6.9241	5.3062	1.9565	1.2342	4.3084	6.8117	3.352	9.1915	2.0821	0.21215	8.1287	0.36562	1.527	2.5301	0.12782	3.2105	0.51906	1.0207	1.1756	3.3049	3.245	1.2254	0.46139	-1.0388	-5.798	4.2562	7.8097	3.9417	-5.1392	-1.7838	-0.45035	1.0652	3.5443	2.038	-1.7097
-1.9351	-0.024267	4.3547	-1.0935	3.5229	-4.9837	-0.36478	8.0384	-2.0997	-4.9194	7.1222	-8.802	-5.6799	-1.3132	-5.2023	2.6144	2.0569	5.5538	6.7407	4.0156	-3.1859	1.9158	0.77486	8.583	-1.3447	-4.7053	0.25659	3.6042	-0.14458	6.5181	-0.16263	4.1835	4.0436	-2.3778	-5.09	1.7761	0.75829	-1.0601	2.3157	-2.1498	0.037406	-2.6708	-6.4745	-2.2779	-0.2986	6.4684	-1.2756	7.3209	-0.033888	-3.0355
-6.959	-7.0761	-6.085	-2.5839	-1.7654	-7.9321	-9.6553	-4.95	-9.5914	-1.6022	-8.7232	-4.0125	-2.2793	-6.4536	-4.0644	-0.23632	-10.296	-7.5026	-3.9797	-1.9624	-10.967	-4.5661	-5.7351	-3.4143	-7.0054	-10.858	-6.589	-7.0189	-2.6395	-8.5306	-8.1478	-11.024	-6.8124	2.8157	-6.2887	-0.29057	-1.2902	-3.6252	-12.434	-6.4787	-0.59724	-8.881	-2.405	-5.5049	-5.077	-4.6567	-10.195	-1.2849	4.1112	-6.8573
-2.1745	5.3559	-4.4301	9.3814	5.1599	-2.8611	9.1494	-2.0973	-0.092285	6.058	-2.2245	5.4193	4.1659	2.5471	6.9918	12.897	1.9561	7.9792	3.2528	3.9271	2.36	7.4252	3.1982	-4.1013	1.2095	1.4544	3.6866	-0.1912	1.3068	6.9522	1.545	0.61536	-0.51761	3.2212	-2.9607	0.27665	1.3806	-3.0993	6.6037	2.1757	-0.90204	6.3199	1.0411	2.7197	3.3525	0.5429	-3.1081	0.12387	4.3311	6.1055
0.21889	-4.6315	4.6863	6.9123	2.7502	-0.11918	-0.49642	-0.51392	-6.4467	6.8067	0.8927	0.87425	-1.3332	0.19029	7.0445	4.5626	1.1083	0.15192	-0.32989	0.58169	2.9817	6.0635	5.4974	1.3587	6.459	0.61674	-0.72005	1.597	9.2888	-0.41897	1.2493	-4.0482	3.5317	-4.4364	-0.040655	-2.4456	6.6448	1.0115	2.0302	3.8287	-4.7982	0.43748	1.915	-3.6239	0.79088	-0.85815	2.1403	0.30207	6.0249	0.99719
-12.927	-10.085	-6.5339	-5.1514	-14.033	-12.171	-8.6779	-10.263	-16.655	-9.2	-11.377	-6.7578	-8.7703	-12.772	-16.262	-1.0139	-12.146	-4.5796	-14.81	-10.944	-4.8686	-12.854	-5.0719	-9.2275	-11.952	-6.2262	-14.588	-16.354	-4.9499	-9.3847	-10.324	-5.7118	-8.8423	-14.726	-9.5144	-14.932	-9.8779	-2.3379	-5.734	-13.658	-12.319	-10.422	-13.667	-11.879	-14.122	-14.092	-11.069	-13.174	-11.726	-11.267
0.55768	-7.3611	-1.6674	-0.74258	-3.0245	0.18639	-2.6304	-0.22276	-4.7473	-0.7855	-1.3449	2.7588	-1.5937	4.7181	-5.0356	3.8807	7.8051	0.71451	-2.16	6.2986	-6.6802	-1.6715	7.186	0.80419	9.0689	-3.7666	-1.004	0.10173	3.1347	-0.020316	-2.3532	7.9406	-8.5133	-0.98678	-0.54533	2.1292	-3.575	1.3186	1.472	1.0756	-0.4637	0.76318	-5.0013	4.8959	1.1761	5.1486	6.7242	7.963	6.2437	-2.963
-15.205	-12.988	-13.668	-13.848	-11.703	-15.675	-6.8549	-15.378	-17.698	-12.353	-7.4204	-10.641	-10.641	-14.146	-6.5561	-8.0528	-10.241	-12.94	-6.3406	-14.718	-14.18	-16.889	-13.721	-16.498	-14.023	-15.157	-14.169	-7.529	-15.388	-15.828	-14.208	-11.277	-16.547	-13.631	-12.102	-11.05	-13.472	-13.492	-18.439	-12.649	-10.291	-9.7349	-7.7236	-18.668	-13.424	-7.4288	-9.2843	-14.219	-12.305	-6.7558
1.8138	-2.291	4.3494	-0.69788	-2.796	3.3252	-3.4523	0.37762	6.9444	-1.0242	-4.6185	0.15233	0.65275	3.2477	4.4365	1.4267	-1.8419	3.5661	5.0777	-2.9202	0.2442	4.0638	4.7144	1.0607	-3.4392	5.6988	0.19826	2.2789	-3.6478	2.7685	1.0151	-2.5613	1.6924	3.9571	-2.939	-0.52163	0.99838	4.5883	1.7825	-0.9129	0.25631	-3.174	0.64273	0.9551	-0.25789	-5.4981	-2.8534	-3.6116	-2.131	-2.0426
1.8867	-6.137	-1.6834	4.1282	-4.8347	4.6499	-6.923	3.5293	3.5273	-2.1252	3.1892	0.65915	1.8016	1.2487	1.9857	2.4216	-3.9281	-2.3227	-1.8744	0.81393	-2.6573	-1.9646	8.9233	3.2782	0.58014	-2.0069	-0.81443	3.6087	4.172	4.5565	2.982	0.74408	2.1941	-3.5923	-1.6004	3.305	7.98	-6.1103	8.5307	-0.17466	4.7755	0.71431	2.0778	-2.5823	-0.068086	-1.657	8.6395	-2.217	-0.50341	-4.3488
-0.74631	-7.098	-9.8824	2.0062	1.4878	-0.050789	1.9979	-1.7683	-2.0979	-4.5043	-3.8376	-5.8128	-2.4138	-6.9257	-10.04	-1.7133	-2.336	-0.66842	3.6057	0.14846	3.3591	-3.9741	-5.3042	-5.3893	-4.8612	-5.3332	-3.1018	5.0234	-3.2244	-7.5863	-4.0533	0.70548	-10.488	-2.1422	1.1676	-2.8343	-4.7999	-2.2567	0.53995	-1.154	0.96193	5.6809	4.1851	0.98473	-7.8621	-3.1614	-6.4556	-5.97	-0.88006	-1.7341
-1.7987	-0.77579	-6.4277	-5.3376	2.5026	-3.9811	-4.0651	-2.5977	-5.0893	-2.729	2.2643	-7.2461	-0.86206	0.75565	-5.1605	-7.3394	2.4253	-3.2001	-2.2322	-3.9138	3.8461	-5.6319	-1.7299	-3.6201	-8.3207	-0.25772	4.2862	0.19473	1.066	-4.6187	-3.9281	-1.2792	4.0368	2.738	-1.7275	-0.19272	-0.24507	3.2901	-0.9395	0.50504	2.9486	-7.4377	-2.3411	7.0839	-1.0616	0.94773	-1.9201	-0.74359	1.7165	-2.5401
-5.7648	-5.5108	-7.238	-5.2841	-4.2394	-5.2585	-7.1482	-4.0811	-7.3441	-7.1774	-2.0072	-4.339	-1.4765	-6.8155	-10.011	-3.6277	-9.3795	1.2801	-11.807	-11.955	-1.9185	-2.5101	-6.1068	-10.049	-7.7076	4.451	-8.8629	-6.0035	-12.58	-1.7365	-10.689	-3.7458	-5.5403	-3.3759	-6.3154	-8.7036	-8.5186	-3.089	-5.8155	-1.8991	-6.2167	-5.0253	-13.282	-2.4295	-5.467	-0.797	-8.5903	-1.3892	-8.2781	-4.0131
8.193	0.51867	9.3859	19.196	4.9823	13.042	13.487	13.071	9.7746	13.453	7.7969	11.843	4.0532	7.9604	5.9998	10.177	10.133	5.1938	4.9976	15.994	14.594	11.475	12.888	9.2111	11.58	13.342	7.1628	10.475	7.0531	12.672	5.1645	12.992	10.357	6.3084	12.749	12.38	8.2637	10.691	9.1854	9.8369	6.1618	6.7883	9.813	10.82	10.647	4.0265	13.463	13.171	10.212	7.8602
-1.5705	3.998	-0.72796	-3.3267	-0.71821	-2.0095	-2.0573	-4.3127	-2.7004	-4.1441	1.0734	0.21045	-0.49552	-1.9627	-7.509	-1.7584	-5.211	-10.485	5.5063	-5.0155	1.425	2.503	-2.2494	-2.3258	4.8678	-8.425	3.8576	-3.3814	-0.29277	0.2641	0.16317	-1.4753	-0.21536	-2.947	-2.7677	5.3422	-3.3731	-2.9637	-6.4716	-0.81345	-1.3061	5.9481	-2.4618	-3.5946	5.6442	5.4443	-3.3142	2.0858	-3.8747	-5.1142
-2.1117	2.0984	-4.2546	5.2563	-0.057106	-9.3731	3.6773	1.5112	2.9478	-2.0954	-0.61952	-1.62	-3.1745	-3.4656	-6.0938	-2.9589	-2.4823	-6.0166	-0.15626	1.4059	-8.0618	4.4631	-5.9973	-3.673	-3.1191	-2.086	-8.7537	0.36799	-5.1084	-4.152	-4.8437	-0.20699	-2.6609	-1.905	-3.7914	-5.3868	-1.9966	-1.9182	-7.4161	-13.899	-6.0076	-9.9729	-1.842	3.7288	-7.934	-4.6761	-4.0258	-3.3816	-5.3512	-5.5859
-25.937	-17.264	-16.6	-19.307	-15.865	-18.105	-24.229	-19.451	-20.906	-19.754	-17.266	-14.183	-24.523	-25.234	-12.583	-24.666	-20.74	-15.067	-23.519	-20.72	-22.495	-20.976	-22.517	-14.618	-25.742	-18.146	-21.051	-20.019	-16.998	-23.977	-22.613	-19.363	-17.119	-22.787	-20.839	-30.644	-19.599	-23.805	-16.345	-21.445	-13.688	-22.525	-20.213	-19.275	-27.269	-16.336	-19.079	-24.201	-23.23	-16.702
-0.37768	-0.32411	-0.012692	3.1749	0.24305	2.3426	-0.64939	-0.9153	-4.6179	-6.0065	1.9411	-6.1082	1.073	-6.7648	0.36448	-6.7336	2.3971	-6.5823	1.8886	-1.1231	-2.0935	-4.923	-1.6233	0.13928	1.1777	-1.775	-0.50383	-3.3758	1.9952	0.71956	-1.9898	-3.1463	2.6714	5.2416	0.099938	-0.66457	4.8107	-9.0496	-4.4386	6.9992	-2.1476	0.26795	-5.0932	-1.9467	3.3697	-0.57324	-6.292	3.5331	-1.0359	1.7111
-16.916	-12.328	-5.5683	-18.299	-14.309	-14.333	-11.78	-9.6485	-16.218	-11.669	-6.8328	-12.976	-14.472	-11.117	-13.23	-17.879	-13.508	-15.853	-12.146	-10.797	-16.199	-12.285	-11.294	-10.801	-9.786	-15.09	-14.757	-17.173	-11.968	-13.154	-11.021	-12.367	-9.3943	-17.242	-15.965	-9.0013	-10.91	-7.5409	-11.185	-8.8349	-14.209	-13.951	-21.03	-11.805	-16.023	-16.554	-9.1948	-14.002	-15.684	-13.573
-7.8178	-4.7514	-5.0368	-4.3262	-3.4832	0.4612	-10.337	-5.5855	-12.64	-9.9772	0.82834	1.0033	-3.0393	-4.8703	-11.668	3.6951	-4.3953	-6.2856	-4.0613	-4.6403	-6.4935	-4.0702	-15.35	2.3336	-5.2643	-5.0988	-1.4397	-7.9326	1.958	-7.2787	-5.6918	-1.225	-1.4099	-5.4809	-3.8295	-4.3536	2.322	-7.4996	-9.1648	-9.6776	-0.52401	-3.8383	-6.6219	-5.7048	6.4802	-0.68934	-3.6054	-0.19791	-9.5574	-4.2718
-12.324	-4.6895	-18.693	-7.7279	-12.209	-11.369	-12.052	-14.163	-12.022	-13.418	-17.195	-3.1708	-17.793	-3.713	-8.9387	-12.678	-13.84	-15.804	-9.7839	-16.619	-15.464	-16.339	-14.329	-13.585	-7.0336	-11.174	-16.15	-19.497	-14.531	-12.176	-16.007	-10.666	-17.633	-14.695	-5.8609	-15.133	-11.122	-10.897	-11.929	-12.859	-10.816	-12.508	-23.214	-11.722	-12.539	-12.106	-7.4501	-8.5742	-19.713	-14.806
-4.5358	-1.1676	2.4796	-1.394	6.3763	4.0692	6.7112	3.7173	-4.9605	0.61878	-2.7339	1.2715	-1.0246	2.2099	4.1527	-4.383	-0.35294	-2.8554	2.9596	2.9172	8.5842	-0.71401	3.5593	-9.5879	0.70809	-3.5019	5.1812	-0.030947	-2.7308	-1.0794	0.13065	5.8522	3.6966	-1.8637	0.36065	-6.2603	3.3707	2.6506	0.37615	0.18996	-7.9443	1.9087	0.032442	8.3639	-2.4646	3.1698	6.255	1.6932	-3.4233	-1.3739
-5.337	-0.0086322	0.065365	3.1731	-5.2262	7.8513	1.9064	4.2152	-3.2942	-4.9326	1.6365	1.2228	-2.6588	1.734	2.3875	3.0104	-4.2857	-3.2694	-0.88175	2.2946	-4.5774	1.1077	1.4294	0.5309	-0.22936	-1.787	-2.139	2.5396	4.5061	-6.6599	10.985	0.50393	1.7295	-2.276	2.1645	3.5731	5.5056	0.53152	2.1128	-4.8908	-1.8334	-0.41729	-2.936	-1.4577	4.6455	-6.2428	-4.4458	-3.2184	-2.7029	3.6766
-17.375	-17.753	-18.85	-21.895	-18.829	-18.437	-17.599	-18.707	-25.023	-25.355	-18.464	-28.242	-20.155	-24.21	-23.801	-15.247	-12.467	-16.054	-22.242	-22.542	-21.086	-19.228	-25.622	-16.804	-17.661	-17.711	-20.625	-21.022	-17.123	-15.455	-12.605	-20.87	-28.24	-16.838	-22.805	-22.591	-23.002	-19.312	-22.079	-23.61	-14.895	-27.113	-13.906	-18.207	-16.975	-20.49	-20.591	-23.986	-22.379	-21.902
-12.717	-20.408	-17.247	-8.981	-15.372	-8.7767	-8.0551	-20.388	-14.997	-11.088	-14.569	-7.6889	-14.076	-12.251	-13.915	-13.084	-14.094	-11.645	-14.054	-12.448	-7.7989	-11.95	-14.659	-19.186	-19.665	-16.101	-10.883	-14.144	-16.425	-10.367	-12.364	-10.743	-10.841	-16.123	-5.7658	-14.021	-4.7661	-10.503	-11.741	-9.6004	-14.724	-8.4522	-13.094	-12.103	-14.494	-12.267	-12.454	-17.728	-9.5202	-11.139
-4.7636	-10.755	-12.892	-7.4531	-12.089	-12.629	-9.2738	-11.843	-13.859	-8.1663	-12.008	-14.136	-2.6724	-9.2148	-11.362	-14.927	-10.784	-7.7267	-11.078	-16.011	-6.1922	-5.9964	-11.63	-9.4093	-16.381	-7.2626	-11.917	-10.309	-12.647	-15.553	-11.583	-15.091	-14.977	-6.1184	-7.5008	-14.076	-5.9651	-9.6593	-6.9659	-7.5441	-14.156	-1.3151	-8.1563	-7.5305	-8.7902	-8.8866	-8.6933	-12.005	-8.1575	-12
1.1256	7.9024	14.601	4.8849	5.2226	4.3426	-1.3188	2.1236	2.0761	4.3381	12.894	4.4648	5.7478	7.8589	4.4327	7.9941	8.0574	7.4217	9.3332	8.0061	10.982	13.443	8.8827	5.7821	7.0375	6.3454	11.734	6.4497	8.3285	-0.39787	6.5693	1.2904	0.31261	6.7772	8.0911	5.7884	3.4447	3.1124	6.8107	5.1398	7.4982	5.8924	7.6489	8.1891	5.83	9.7082	4.8384	6.7759	2.4744	3.4238
1.0559	-2.5858	-4.1053	0.71021	-1.9347	-4.7602	-0.76424	-1.7712	-4.0453	-1.3846	-1.3852	-1.607	-5.5903	-6.1454	-1.6891	2.8242	-1.8422	-4.2961	1.3094	-2.6837	-0.93849	-7.6577	6.8999	-5.1871	-5.9099	-3.2002	-0.85623	2.2351	-1.2348	-2.9402	-4.0693	4.5014	-3.962	-0.63026	-5.0938	-0.85257	-3.9343	-3.6107	-5.4263	-3.0126	-5.5316	-8.3376	-5.6386	-4.7316	-0.87908	-3.2779	3.142	-7.1539	-4.9463	-3.5486
7.8601	7.3851	5.1651	1.76	4.1413	1.3987	4.5902	4.3701	-1.2216	6.1161	5.3828	4.5378	10.33	2.9255	0.23726	7.2884	3.7299	1.7702	4.3784	6.3389	1.6173	6.7819	10.956	5.5931	11.726	10.316	6.2154	-0.392	5.3544	7.5679	-3.4055	5.0419	11.389	10.383	8.6008	8.169	4.6462	4.9132	4.1858	6.3837	2.2568	2.4141	-5.7388	4.439	3.102	9.4525	1.9816	2.4278	4.9542	8.0298
3.0115	1.7585	-2.5129	5.2807	1.5299	6.6795	2.2323	-0.78894	2.3526	7.7173	-3.041	3.6219	2.4536	0.20393	-1.327	1.0964	3.682	6.8102	0.66299	1.0103	-0.42518	8.8151	2.3865	4.3151	0.89866	-2.2701	-2.8161	4.0449	2.5504	4.3958	-2.417	2.5248	-3.7703	4.9748	-2.1983	11.169	5.3789	-1.1304	4.2642	7.831	1.3722	10.404	3.8759	1.1269	-2.5508	4.1952	-1.2171	7.6231	3.0119	-0.77918
-11.753	-21.39	-11.687	-15.961	-8.2255	-13.862	-10.165	-21.055	-9.3554	-14.888	-6.2428	-6.9437	-13.818	-12.532	-7.95	-10.028	-18.068	-10.879	-12.7	-2.719	-15.498	-16.298	-18.823	-17.273	-14.924	-11.757	-15.101	-11.025	-15.364	-13.047	-9.6536	-16.832	-13.731	-9.9178	-16.427	-10.207	-5.2823	-13.007	-9.4273	-11.425	-12.496	-4.9752	-20.095	-9.3461	-13.812	-14.31	-19.153	-12.881	-11.618	-14.41
-10.751	-17.922	-11.297	-16.888	-9.6932	-15.934	-12.865	-15.415	-16.954	-14.066	-10.372	-7.8739	-11.397	-11.383	-10.794	-11.561	-13.81	-18.535	-14.558	-15.945	-19.696	-13.016	-10.61	-13.427	-16.656	-13.405	-7.2897	-16.817	-9.6649	-18.914	-17.333	-15.196	-10.057	-11.554	-19.041	-10.178	-14.287	-12.439	-11.033	-19.771	-8.9777	-13.65	-9.9784	-13.841	-12.566	-17.516	-14.027	-10.167	-18.117	-11.3
2.6045	0.94135	-7.2693	6.0742	-4.0611	-3.945	4.972	-2.3089	-1.8787	1.2963	-2.305	3.804	5.5475	-1.1604	2.6041	3.8446	4.8033	-4.1305	-3.096	2.4103	4.1039	3.562	-1.2835	1.6294	-6.643	-5.0829	-2.555	4.4568	1.7475	7.3262	4.3826	3.2017	6.3048	4.8948	-3.4467	0.59489	6.2427	5.0293	7.9912	-1.1542	-0.087379	5.2117	1.7266	3.2911	-1.2419	0.83765	-4.0816	4.6602	2.4672	-0.76159
-2.9061	3.481	2.7342	0.88623	-3.924	-4.1584	-1.6092	-3.725	-7.7292	-5.1035	-0.57945	-1.2999	1.162	-4.9716	-3.4341	-3.0886	-3.3089	-3.3237	-4.9926	-5.6869	-3.8457	-5.5809	7.2017	2.9136	-2.3966	-3.0484	-2.0926	-1.3606	-2.2645	3.2746	-1.8447	-2.4628	-3.2904	2.5691	3.6325	0.51046	-0.80917	3.0184	-0.12805	-4.8528	2.6683	-5.4187	-3.3465	-5.5441	-1.6371	-3.7346	1.4892	-1.0266	0.50934	2.2007
-6.9204	-10.523	-9.5821	-16.264	-8.647	-17.209	-14.76	-11.003	-16.268	-12.622	-12.608	-10.258	-7.1622	-13.867	-7.3102	-6.9555	-4.8079	-7.5239	-14.89	-11.858	-11.941	-10.765	-12.021	-17.36	-12.738	-11.611	-10.328	-9.0149	-16.659	-9.573	-10.798	-19.329	-13.531	-7.7348	-16.436	-8.6005	-10.702	-10.037	-6.5154	-12.075	-19.183	-13.858	-7.7703	-6.3935	-15.426	-7.2106	-3.3663	-8.7992	-13.301	-5.8649
-4.817	0.90253	-5.7396	-2.156	-2.6995	-11.371	-5.2761	-2.7289	-9.1552	-6.063	-6.588	-6.7135	-4.7658	-4.5935	-11.261	-2.4223	-8.4672	-3.6841	1.7048	-10.22	-6.2318	-7.8082	2.0199	-11.755	-1.7496	-5.3137	0.78242	-1.5991	-1.2237	-7.0713	-6.1777	-7.3095	-12.466	-4.7228	-3.5593	-9.712	-3.6567	-4.4695	-3.1736	-9.6344	1.4092	-6.3587	-4.4241	-6.2737	-7.244	-9.5229	-2.3427	-13.267	-11.377	-7.1688
8.3422	7.8295	10.41	12.965	14.77	10.386	10.01	9.1391	9.0547	8.1813	7.1929	7.9604	9.0856	14.467	5.3691	10.214	5.2427	7.3336	4.4124	14.213	6.6961	4.8072	9.3357	14.117	0.87431	9.8029	11.992	13.408	6.5097	-0.20319	10.346	5.8555	10.151	7.3059	1.4366	9.5591	5.8853	5.3483	7.9121	5.684	11.128	5.9371	14.298	7.3774	6.782	6.1141	11.563	8.3451	6.2664	0.46548
-19.671	-13.414	-12.372	-7.8835	-20.704	-15.085	-18.594	-17.922	-20.539	-16.447	-15.103	-12.747	-13.535	-15.341	-17.126	-17.012	-16.229	-14.444	-20.065	-13.245	-10.567	-12.67	-20.278	-13.892	-21.513	-14.225	-11.538	-24.552	-9.7245	-14.059	-14	-12.5	-16.141	-13.309	-14.074	-15.539	-16.432	-11.386	-17.711	-12.645	-17.457	-24.733	-11.731	-12.49	-18.336	-13.068	-14.977	-13.868	-19.117	-14.839
-0.12895	-1.6319	-0.022033	0.71438	-1.2336	-2.6541	-5.8598	0.93639	0.54938	-2.1625	-7.4927	-2.9262	-6.5159	-1.443	-4.6503	-2.4875	-4.0727	-8.0428	3.3586	0.081434	-3.5373	0.66532	-7.8532	0.2579	-4.3537	-1.0927	4.5951	-1.2672	-4.5902	4.5016	-4.8735	1.6392	1.9146	2.4497	-0.96311	-3.489	-0.00040663	-5.4193	-4.0077	-1.4397	-5.2197	-5.7167	0.63632	-1.1988	-2.4563	-2.9994	0.73048	-0.96363	-1.9057	-0.21308
-11.256	-12.268	-12.688	-7.7794	-12.648	-12.234	-12.476	-12.548	-13.162	-16.195	-13.561	-15.971	-11.557	-12.846	-5.0796	-14.557	-9.3204	-12.772	-5.9628	-9.4661	-13.842	-10.269	-11.845	-13.606	-11.305	-15.319	-13.023	-10.293	-10.353	-17.138	-7.3404	-11.088	-13.026	-14.822	-15.906	-10.515	-13.41	-5.7905	-14.224	-13.213	-10.696	-13.383	-13.455	-8.8035	-11.502	-5.8874	-11.705	-14.175	-15.982	-15.224
-2.9756	-7.2702	-0.65875	0.10956	-5.3094	-5.708	-4.8643	-5.899	1.826	-5.3767	-5.3896	-1.7481	-4.2297	-5.5259	-6.7371	1.1287	3.1751	-3.9674	-3.8035	-0.27318	-1.6308	1.7771	4.414	0.77862	-3.3587	-1.2062	3.3856	-4.0606	-3.2274	5.1646	2.6615	0.85144	-4.7397	2.1602	2.7574	-6.7016	-2.1492	-6.0244	-3.3643	-1.8419	-10.421	2.9239	-4.3425	2.8639	1.5633	-2.5369	-6.2673	1.3585	2.5503	4.9552
-3.5781	-3.7378	1.0863	-4.1066	-1.7197	-4.8588	-1.8075	-0.061684	-1.12	-1.6992	-6.6747	-6.9375	2.8037	0.81093	-4.8075	0.65865	-5.6212	2.2584	-0.55377	-3.1606	-6.2071	-13.105	-3.9497	0.18869	-2.3233	-1.5261	-3.4696	-4.8909	-0.45516	-2.5034	-2.0107	-7.6199	-9.0148	-1.6465	-0.1603	-3.4485	-13.549	-4.576	-5.2495	3.5681	5.1557	-3.5098	-2.422	-10.264	1.0998	2.5043	-1.1434	-5.0255	-2.8539	-3.2463
-13.657	-14.54	-6.7958	-17.897	-10.836	-10.062	-17.301	-17.453	-13.841	-8.1765	-16.418	-14.524	-18.044	-16.417	-14.241	-10.175	-11.559	-14.905	-8.9097	-14.39	-9.3504	-15.587	-13.22	-9.9927	-10.429	-7.4555	-16.233	-14.045	-16.275	-16.078	-11.487	-16.693	-14.298	-11.584	-9.8169	-7.5623	-7.3266	-6.6266	-11.424	-4.5858	-14.456	-10.086	-10.211	-12.002	-11.694	-6.6791	-4.4231	-12.6	-7.2332	-12.072
2.3781	2.921	3.5653	1.1208	-7.6322	-2.948	7.5782	-8.1469	0.39381	-3.0679	6.1275	-5.1845	0.4231	1.1373	3.0617	-2.5552	-2.4694	-2.8237	1.786	0.46113	2.8189	1.2783	-0.41811	1.5041	-3.2797	-0.99493	-2.9964	-2.8856	-3.1769	-1.2621	1.2604	0.38842	-2.8641	-2.0093	-3.8761	-0.34849	-2.7023	1.3513	0.6062	-0.90355	-4.5913	-0.40912	0.20873	-0.18459	3.002	0.45022	1.4411	4.5186	0.91884	-3.3841
-10.822	-12.817	-12.727	-13.313	-7.1111	-17.288	-10.63	-13.783	-16.247	-6.4001	-14.699	-16.532	-12.925	-13.793	-11.032	-15.315	-15.681	-16.364	-13.51	-14.546	-17.399	-12.364	-15.549	-8.5842	-5.3343	-12.289	-12.457	-4.9616	-13.171	-10.425	-14.473	-12.455	-7.0741	-7.755	-12.656	-7.2261	-12.11	-7.1142	-9.2243	-10.702	-7.7467	-5.8624	-5.5153	-15.054	-11.779	-8.6557	-8.9377	-14.755	-10.043	-16.586
2.2327	-2.0201	-1.2457	-3.2097	-5.3828	-4.8686	-2.2159	-2.4827	-0.28448	-4.4606	-6.7853	-7.2736	-3.1672	0.30174	-8.4612	-9.3153	1.0807	-4.3718	-8.5139	-3.9375	0.73964	0.88195	-3.141	-4.5899	-5.3102	-4.5012	-3.4557	-5.8858	-1.9661	-0.93312	-3.9699	-5.2953	-3.6284	0.21675	2.9972	0.55792	-5.4794	-3.8494	-3.0064	-5.2515	-6.383	-5.3936	-4.4292	-1.8788	-7.2104	-2.1662	-3.7981	-5.1434	-8.5141	-7.5384
-0.26159	3.3909	1.8232	-4.8067	1.1767	5.6839	1.2299	-0.86532	-9.1841	4.9754	-0.86891	-2.0755	-5.0974	-5.5482	-1.4235	-3.6704	3.3309	-1.2963	-4.3561	-0.70304	-2.4229	3.3873	5.9226	-1.9911	3.3484	-3.0018	-2.4006	5.3128	-3.6534	2.0853	-1.9262	5.2062	1.8399	-1.4481	-1.5508	-5.3107	-0.85073	3.0271	2.1465	-3.0245	-5.243	2.5611	-6.3673	-0.89038	-9.3102	-4.1788	-0.67587	0.89257	1.6589	-4.5027
-2.9805	-7.2852	-2.6778	0.29258	-1.6309	-2.0302	-1.355	-3.1921	-1.7463	-2.8708	-10.09	3.3223	-1.5617	-6.8588	-6.0063	-7.2759	-2.1273	-3.9473	-0.68837	-3.8543	-4.6395	-8.8768	-1.9679	-2.5483	0.90357	1.2621	-0.2753	1.8896	-0.0042969	-1.5035	-8.4906	-4.9792	1.1467	-1.5856	-3.8488	-2.1785	-8.0704	-3.5621	4.6788	-3.5381	-6.4591	-1.4975	-1.2289	-8.3368	-2.27	-0.72473	-1.9435	-0.54161	-3.2917	-5.5745
-11.04	-15.895	-12.143	-10.005	-15.607	-13.666	-12.062	-14.309	-14.767	-13.536	-12.562	-12.074	-9.9346	-8.9727	-12.71	-18.696	-8.4951	-7.9531	-11.394	-10.963	-10.623	-7.4774	-15.023	-7.5236	-13.953	-19.034	-13.147	-10.766	-8.2822	-13.826	-14.746	-14.206	-12.8	-15.45	-12.182	-16.837	-13.483	-11.541	-11.181	-10.526	-13.952	-14.874	-7.8459	-13.825	-15.101	-14.053	-16.219	-11.269	-17.697	-14.633
-1.54	-2.4227	1.0726	-12.264	1.3884	-2.1275	-6.0773	-1.2977	2.7359	-4.7613	-3.4956	-0.39521	1.057	-8.9814	-3.343	-2.2229	-4.669	-5.9697	-5.2506	-6.6995	-2.6109	-3.8246	-6.1103	-5.6594	-10.628	-7.7386	-2.5352	-5.7425	-6.0344	-1.5149	-2.771	2.5486	-3.6483	-7.2545	-2.573	-3.4467	-1.396	-6.8205	-5.2898	-3.8135	-3.2358	-2.2518	-10.245	-1.6444	-6.8038	-5.4959	-2.4235	-2.8934	-6.6054	-5.1919
-0.065158	-2.8861	-4.6653	-4.8835	-10.719	-7.0782	-6.8187	-4.1235	-2.8823	-2.6758	-3.1891	0.82439	-6.5502	-4.1555	-10.92	-8.4961	-4.9578	-5.4692	-5.6551	-8.7989	-8.3142	-3.6137	-4.979	-5.8931	-2.0932	-2.9339	-4.8605	-3.768	2.2091	-10.754	-9.2116	-3.6772	-4.115	-6.098	-3.7746	-1.9882	-7.0898	3.5411	1.0304	-10.774	-6.8636	-2.0269	-9.3282	2.8694	-6.1683	-2.4029	-3.3799	-3.7461	-7.5262	-7.9171
8.0795	6.4947	3.9718	8.3268	3.9312	3.6737	7.5367	2.4762	-3.3339	8.7146	1.6769	5.7111	11.569	0.022045	2.661	1.8865	1.4377	6.2073	0.26634	9.2055	6.503	8.0691	7.6738	9.6976	6.9095	11.687	1.1914	11.49	5.4431	1.8189	7.7882	6.7651	8.8925	0.97966	-0.96983	12.336	12.29	5.1401	1.3193	6.5466	7.5895	0.45151	9.8328	3.2702	3.9893	10.15	-0.39418	7.6698	2.4717	6.0423
-7.902	-3.2326	-10.191	-7.2245	-3.1849	-9.7393	-6.3888	-10.276	-4.4127	-1.62	-9.1499	-6.0084	-10.935	-10.507	-12.442	-10.819	-8.7681	-6.4431	-11.834	-12.354	-12.465	-10.764	-4.6126	-16.347	-9.6876	-7.2678	-4.4044	-5.2368	-9.6556	-10.874	-3.7172	-13.286	-8.2248	-5.6006	-15.122	-8.2789	-10.475	-15.805	-2.551	-6.8753	-8.8935	-12.403	-3.3406	-14.298	-7.6262	-3.6509	-15.098	-11.831	-9.9946	-11.511
-3.1611	-1.1298	-6.022	0.78786	-6.4578	-6.2422	-5.1508	3.5112	-5.9871	5.8867	-0.47099	0.46545	-6.452	-5.3925	-1.4783	2.1155	0.14702	3.2585	-0.21512	-7.786	5.119	-0.69292	-0.54364	-2.8869	-4.1002	0.14315	-4.0751	2.3983	-3.3487	-1.0276	2.141	-0.76675	-2.0903	-6.3431	-0.1203	5.2546	-3.6539	-0.6432	-4.9446	-3.2918	-2.6135	-4.1122	-5.8968	-0.7377	-2.0277	0.6836	-2.9652	5.021	-1.0884	-1.3365
-12.763	-8.0492	-12.714	-15.999	-7.5377	-12.559	-12.197	-8.5482	-12.792	-12.158	-14.331	-14.163	-11.747	-11.236	-9.6455	-9.6065	-8.9158	-8.5356	-7.8805	-7.8516	-7.8032	-12.57	-10.12	-14.154	-6.6674	-9.6156	-3.4504	-8.2116	-9.7328	-3.532	-11.48	-6.9009	-9.8383	-4.1252	-9.0988	-9.3443	-13.248	-5.2905	-8.431	-11.841	-4.8714	-12.52	-2.2084	-12.265	-1.6098	-4.2218	-12.126	-7.9199	-11.641	-12.426
-8.7375	-10.888	-14.869	-15.944	-16.491	-10.135	-19.448	-10.717	-6.9605	-23.398	-6.7073	-11.759	-8.1313	-8.6224	-12.302	-15.717	-11.288	-17.883	-10.889	-19.515	-16.462	-10.946	-17.337	-11.034	-11.012	-11.353	-11.65	-14.311	-5.8046	-7.7666	-10.973	-17.76	-15.678	-13.386	-11.321	-12.366	-16.388	-14.545	-9.7794	-17.678	-7.4085	-11.231	-17.3	-15.598	-10.486	-9.2916	-12.906	-8.6098	-12.646	-6.4799
-8.4136	-14.365	-12.846	-13.609	-5.9568	-12.466	-11.089	-2.6516	-6.2663	-4.4271	-9.402	-14.681	-4.2023	-11.974	-7.4708	-7.9243	-2.6341	-9.9559	-13.509	-4.8465	-10.116	-10.222	-11.203	-4.8507	-6.01	-8.638	-11.707	-12.031	-7.5896	-4.7369	-4.9602	-13.048	-17.115	-6.2601	-9.351	-10.617	-7.352	-9.2362	-20.387	-7.1106	-7.971	-10.347	-2.2089	-9.3635	-4.0984	-9.3926	-11.431	-14.607	-10.954	-5.9202
-2.1428	3.2993	2.1028	-2.1635	2.5348	-3.7022	-5.8634	-7.5264	-4.1187	0.75286	-7.5003	-5.8143	-4.9422	3.7761	-6.0244	-4.1657	-3.6174	4.5814	-3.1015	4.6286	0.8324	-7.9966	-4.431	5.0038	-0.035417	-1.9437	-3.2571	-2.4809	0.12345	3.7811	-0.24351	-2.8978	-1.322	-3.4073	0.44493	-1.1403	-5.21	-6.6035	3.5332	0.00093647	-2.1536	0.52721	0.030072	-4.9735	-7.7504	-4.1066	2.1393	-7.8806	-5.9239	0.50065
-0.77432	-9.0537	-11.063	-4.0552	-5.8134	-8.862	-2.6052	-2.7283	-6.0848	-0.64736	-2.9338	-3.9893	-5.1825	-7.1826	-4.1723	-2.5586	-6.1196	-7.2647	-0.16335	-9.9499	-8.3116	-1.1702	-7.957	2.8912	-5.4563	-1.3645	-3.2985	-0.57727	-8.6798	1.7238	-5.6611	-9.4417	-9.4706	-2.8455	-5.3052	-6.3878	-4.3913	-4.9027	-5.5352	-7.4886	-3.6603	-0.92822	-8.3796	-5.8215	-10.183	-3.9727	-8.6621	-6.9804	-13.945	-9.3829
-7.7414	-0.86233	-1.9512	-4.0888	-2.4393	2.3135	-1.023	-8.7692	-0.22236	5.065	-3.3731	-6.4196	4.4889	-2.1208	-0.69712	-3.6667	-1.5558	-2.8518	5.4772	-6.7783	2.5205	3.9676	4.4764	6.6429	-2.3674	1.407	1.0231	-8.5105	-6.0742	-1.5897	2.1769	-5.0368	-3.398	-0.29383	-0.97705	-8.7227	4.111	-4.4335	-1.4655	6.5657	-0.50339	-2.6622	1.8471	-2.3411	-5.8202	-1.1814	0.37768	-0.45478	-2.4585	4.4829
-1.1739	2.2079	0.11465	-3.3568	8.3658	0.11645	-1.6517	1.8921	0.98596	0.79342	3.3801	-6.5447	0.90511	-4.1217	4.0181	-10.057	-1.9838	2.507	2.5575	0.42996	1.8063	-5.0202	-5.2094	-0.76594	-5.097	5.7901	0.0029456	-4.4391	-6.2292	4.9027	4.6156	-1.4556	0.79088	-2.5764	0.56672	-3.2968	0.95727	-2.5163	9.8588	-1.3615	-3.3669	3.6068	-1.3521	-0.099142	-5.475	0.72468	-2.9602	0.80702	1.6792	1.4535
-12.769	-14.352	-14.148	-7.0542	-9.7761	-10.269	-11.152	-13.464	-7.9133	-13.452	-8.9556	-13.052	-10.62	-15.297	-11.056	-3.7391	-13.578	-6.3689	-9.8295	-3.4139	-7.9783	-20.549	-13.484	-11.408	-10.123	-12.797	-12.844	-15.256	-13.19	-15.778	-14.008	-10.698	-12.611	-13.742	-6.9665	-10.021	-6.2899	-12.361	-6.7335	-9.0872	-15.836	-6.5385	-16.854	-14.492	-8.0778	-15.367	-8.3394	-10.867	-12.244	-12.518
-12.125	-5.9886	-4.9805	-6.0643	1.865	-8.6224	-0.58254	-8.9249	-8.548	-3.7639	-11.467	-3.5416	-4.8671	1.1015	-1.0817	-7.8826	-6.8377	-5.5888	-2.6161	-13.016	-9.9558	2.5772	-0.69902	-2.2405	-5.798	-8.2817	-3.5683	-4.1412	-8.7268	-4.068	-6.8883	0.71697	2.299	-12.747	-2.6793	-10.561	-5.0087	-7.3535	-3.0089	-7.9006	-8.7726	-5.5942	-9.7664	-2.4231	-3.6428	1.4438	-2.981	-5.964	-1.6789	-0.29829
3.569	5.2331	1.6415	-3.9111	-0.292	1.8833	5.0584	-6.1668	-1.5945	-3.6852	-1.2793	-4.1487	-2.2051	-3.2369	1.1051	-2.8045	2.7942	-2.269	1.341	2.7675	-2.0081	-0.47434	-5.8841	0.016829	-3.2536	2.4065	-2.6418	-1.0239	0.33396	1.054	2.0871	-2.784	2.6488	-0.75249	3.9677	2.5275	-0.54564	2.2346	-2.8191	-3.1083	8.7314	4.0659	-1.7489	-2.2013	-5.7088	5.0796	-1.6561	6.8548	9.3603	4.8544
-3.8132	-4.3348	2.2187	-8.3316	-0.46088	-6.5231	-7.819	-8.8958	-2.4029	-4.9951	-6.2285	-8.0279	-5.8894	5.284	-0.89567	-5.4176	1.8212	0.85621	-4.6335	-5.9613	-2.4763	-0.13569	-2.1681	0.45191	-1.9116	-0.71068	-5.8083	-0.041114	-5.2288	-2.3679	-6.8979	-4.0645	-3.5976	-2.4371	-6.034	-6.8125	-5.5156	-3.0315	-6.3154	-6.0867	-4.17	0.90165	-4.8255	-1.7745	-9.5235	-2.0731	-7.6294	0.77146	-5.2903	-8.481
-18.013	-12.688	-12.311	-12.576	-15.14	-15.312	-13.693	-16.521	-10.356	-14.465	-16.721	-12.908	-16.642	-17.612	-19.247	-15.144	-14.655	-13.078	-12.905	-11.096	-11.697	-17.388	-8.5162	-14.514	-12.858	-11.48	-16.676	-11.402	-9.3561	-9.2748	-13.76	-18.965	-14.974	-11.743	-8.58	-9.2355	-10.882	-20.715	-16.947	-16.468	-9.9344	-13.075	-8.0836	-14.883	-11.321	-9.2033	-13.272	-17.989	-13.49	-13.653
-21.429	-18.923	-21.386	-26.962	-26.039	-25.483	-20.282	-24.564	-19.515	-31.056	-25.718	-16.518	-26.984	-24.488	-19.281	-23.917	-21.364	-26.1	-24.808	-19.17	-20.082	-25.229	-23.007	-21.196	-23.073	-17.007	-15.112	-25.923	-27.056	-15.414	-24.609	-21.654	-19.272	-28.514	-27.487	-21.056	-19.709	-17.848	-18.818	-24.633	-30.005	-24.19	-23.819	-23.499	-24.928	-28.009	-22.394	-28.546	-21.462	-23.044
-4.6139	-7.4248	-7.2788	4.0822	-2.1036	-2.2047	-4.7663	-5.2306	-6.884	-8.1276	-8.0134	2.9662	-5.4619	-3.1299	3.7753	0.23826	-5.4984	-4.2652	-3.7909	2.5878	1.8205	2.9356	-7.9916	-6.3205	-5.2522	-0.42366	-5.967	-5.4348	-5.0293	-0.48866	-4.1625	-8.794	-3.0332	-3.5871	-0.45352	-3.0403	-1.3777	-1.4064	-8.6233	-1.1736	-7.36	-9.8632	-8.579	-3.1932	3.4986	-4.0158	0.93592	-5.8287	-10.166	-4.8025
-4.7516	-10.016	-5.005	-2.3979	3.3503	1.2025	1.1426	-7.0136	0.27274	0.056423	-2.057	-1.546	2.1817	-2.9182	-4.6505	1.9033	-1.8934	5.1295	-4.5839	1.8353	2.9257	-2.0343	-10.097	7.4306	-1.0177	2.3361	-3.6973	-0.14491	4.8623	0.34188	-1.6434	0.085873	-0.85721	-4.0547	-3.1715	0.0089203	-6.5087	-5.4116	0.89119	-6.6097	0.45411	-7.0211	4.2891	-4.0192	-2.9242	-5.2105	-2.784	-0.8155	-2.8573	1.4393
-13.902	-8.3596	-21.667	-18.097	-20.221	-18.854	-19.608	-18.086	-12.765	-21.851	-8.1952	-17.641	-19.438	-11.561	-14.727	-9.7211	-16.964	-12.534	-15.967	-16.065	-15.051	-15.541	-17.076	-15.27	-11.744	-15.308	-12.399	-7.9694	-17.313	-16.069	-9.8888	-15.195	-14.36	-13.804	-10.202	-7.2819	-11.12	-12.513	-8.6817	-17.023	-6.8649	-11.092	-17.85	-15.138	-13.316	-17.696	-12.306	-17.866	-14.167	-16.607
0.53755	0.96766	3.1964	0.2285	-4.6979	1.5216	-6.8107	0.11023	-1.7988	1.569	-3.4933	8.4595	7.5856	4.0631	-5.2382	4.0259	1.6155	-3.8643	-2.5786	-2.1461	3.0269	-9.5945	1.0395	-2.2616	1.9163	5.4714	-1.718	3.0897	-5.4214	-1.3485	0.45798	3.074	-0.93838	2.1353	9.5845	0.067772	1.5867	-7.9814	3.2203	-5.9996	-1.6533	-5.5569	-9.4134	2.1504	-3.1081	2.1486	2.3838	-6.1328	-7.0678	-0.76862
-12.816	-9.3666	-8.9609	-9.1119	-0.73272	1.5345	-7.3053	0.81374	-1.6822	-5.7353	-2.4608	-1.3868	-0.3385	-0.92513	-2.1444	3.932	-10.029	-3.4428	-6.4914	-7.2086	-0.073906	-4.6862	1.7368	-7.0224	-4.6365	-3.9109	-5.6719	0.053809	-7.2139	-0.13256	-7.0864	-9.1914	-0.91808	-1.7841	-3.9451	-2.9526	-2.9258	-5.2087	-2.5514	-2.854	-6.5513	-3.7488	-6.6452	-2.379	-0.26044	-1.5085	-0.97054	-4.4983	-6.5009	-0.95407
1.9861	-1.9478	-2.2877	1.2159	-3.0116	-5.8257	-1.3069	2.3581	1.7589	2.4825	3.1541	1.8187	2.2682	-1.5509	-0.52744	-0.38198	-3.821	-1.5941	-7.3248	-4.5186	-2.2901	2.6907	1.6683	5.7355	5.282	3.31	1.6366	-7.0265	0.7402	-0.81552	-3.9206	-4.6052	0.70795	-5.2593	5.3161	3.2373	-3.6312	-1.6628	-1.1014	1.3378	0.70734	-5.2554	7.899	8.6514	-6.7343	-0.34238	-3.5781	-1.4966	1.4785	0.16159
1.2141	0.72772	2.2198	4.8283	-6.8103	9.727	-5.4585	-3.0845	0.65133	-0.015745	3.899	0.68292	0.97816	-1.43	-1.1772	-2.3908	0.98295	1.1088	0.58919	-2.8309	-10.957	3.7249	-2.1886	-1.2374	4.2802	3.2705	0.62386	2.5413	2.7974	3.8032	5.8687	4.5933	-0.4648	1.6813	-2.3511	-0.36094	-1.2549	0.99277	-1.2625	-1.1297	-2.1527	5.1043	-5.7831	-1.9213	3.4937	-0.8531	-0.62864	-0.7701	-1.3844	0.60473
-11.915	-10.427	-12.337	-2.2604	-5.092	-6.2006	-8.8924	-14.783	-9.2944	-11.161	-12.404	-7.8914	-8.372	-11.206	-9.3424	-8.8543	-18.877	-5.528	-7.4469	-14.266	-10.699	-11.612	-13.887	-7.4387	-9.1895	-15.957	-15.094	-11.249	-10.186	-4.6822	-14.062	-14.549	-13.249	-5.2479	-14.241	-9.3114	-15.617	-14.195	-11.835	-14.399	-11.547	-5.7181	-5.4891	-9.8368	-10.778	-8.5704	-8.4047	-4.2106	-4.1619	-12.827
-3.2951	2.1364	9.9688	2.803	1.8804	-5.609	4.9908	6.5158	3.6447	2.2377	4.4431	3.6359	-2.5351	3.5964	2.6866	-0.6949	5.6005	7.4758	5.8959	-0.3496	-0.83473	1.4953	4.116	6.9718	1.5328	5.7659	5.9036	0.037977	4.7858	7.2289	2.4267	5.9765	2.8676	6.2101	-0.81055	6.6876	0.098009	-0.28889	4.4069	3.062	3.7536	-0.17345	4.3506	6.5105	0.75423	2.0059	0.08327	1.668	-6.7836	-1.2021
-0.88434	-1.6429	-0.12037	-5.4435	2.7505	-0.67829	1.8031	2.3813	3.0454	-5.9114	5.1915	-1.605	-0.87589	-1.9621	-2.9507	5.2069	-2.0889	4.4808	5.9624	4.328	1.2579	-2.5615	-1.6905	2.3195	10.082	1.8095	2.6222	3.2589	-3.4234	7.8894	4.3242	-2.8134	-2.2607	2.8285	6.9669	5.2735	-1.8335	0.95949	8.7744	-4.5565	8.9356	7.4871	3.7257	4.7827	0.67882	4.4706	-0.0017792	-0.49863	-1.2039	0.58
-1.3155	-1.6959	0.59215	0.96526	-7.2411	10.913	-1.6554	0.32999	-0.45007	-5.4639	6.6433	-6.6017	-3.7431	5.4155	-1.4962	0.16296	6.9516	4.1643	7.2687	6.2601	0.46052	1.5151	1.6868	0.21053	2.452	1.9815	-1.5295	-4.4233	-2.7663	-4.5421	3.7083	3.8921	3.0507	-0.034296	4.3421	3.5837	-3.4778	5.1664	0.96618	2.2446	1.2025	-1.3736	1.7777	-3.2497	-1.8629	-5.7309	7.2558	2.7277	1.3076	1.5672
-10.616	-9.0159	-13.101	-9.4706	-13.88	-11.158	-16.89	-8.1484	-12.412	-12.267	-12.643	-8.6052	-15.585	-10.376	-19.061	-12.242	-9.4018	-13.428	-8.64	-5.034	-14.38	-11.349	-17.619	-7.4567	-12.515	-8.958	-7.8298	-6.8294	-6.5535	-16.295	-8.7171	-11.291	-14.515	-4.953	-8.0692	-9.7092	-16.071	-5.9167	-11.52	-13.169	-10.139	-14.119	-12.148	-13.319	-14.026	-12.915	-4.8326	-13.191	-12.644	-8.8716
3.8563	5.688	0.42528	5.2675	4.9192	-1.5592	-0.29739	4.029	0.94915	-1.1128	-0.43444	1.9118	6.1547	7.2797	-0.39075	3.7604	3.8301	-2.0517	2.1998	-2.9953	6.7591	-1.8965	2.0777	9.2986	3.1602	5.7711	-0.78986	0.22835	-3.9083	0.016598	3.3431	-0.32669	-4.2777	4.7743	3.6628	-5.3472	3.0657	4.7449	5.3351	3.5961	-5.678	-2.8814	2.3896	-4.6296	4.6435	4.2238	5.081	6.4843	1.4405	-1.2962
7.7694	8.9309	5.9892	4.1195	3.8247	7.7392	6.9856	6.5112	9.6511	5.6256	5.2597	10.561	2.6419	8.3991	8.6002	9.7905	0.15862	12.075	9.6761	7.3515	9.3273	7.9517	12.931	6.1424	7.738	5.76	9.5254	11.084	3.07	8.3571	6.0876	1.9918	7.1395	13.676	-0.21021	10.188	14.386	12.674	9.6217	5.3227	13.844	7.9467	12.934	7.6184	7.2939	-0.018886	3.4336	1.874	4.6145	5.1324
10.341	5.4851	11.539	0.56731	9.1897	-2.2168	8.8163	10.696	7.3638	-1.1865	1.0857	5.8612	10.349	12.904	8.0803	3.6606	6.8576	9.0523	3.4646	1.0257	8.1963	11.12	11.515	10.774	8.998	13.76	10.048	7.5255	7.2464	4.7647	9.6343	10.147	9.2654	3.0555	10.165	13.686	10.323	9.5647	11.277	11.228	11.344	6.4483	4.5293	9.8241	8.0549	15.39	11.142	10.86	7.7719	11.726
-0.64968	-2.5588	0.96414	-2.1334	2.0866	3.2331	5.5778	1.9381	2.8555	5.3532	0.92865	0.62892	0.26277	-5.5533	6.5041	-4.7193	0.92903	-4.3027	-0.84886	3.5174	0.48518	8.8015	-2.1951	-1.3376	9.1434	2.0114	4.0028	-4.9603	-3.9026	3.6713	-1.8054	-2.8975	2.3851	-1.8016	7.7094	0.94326	-0.82663	-1.0841	-2.0304	-3.2192	1.4829	-4.3266	7.4469	1.7931	1.991	-2.031	0.97123	-3.4034	5.8664	2.0111
-8.3098	-13.602	-10.924	-7.6676	-3.5306	-15.822	-15.207	-12.181	-10.548	-8.1356	-11.328	-18.047	-7.7501	-18.403	-9.0603	-12.56	-13.164	-13.189	-15.889	-17.543	-10.26	-10.336	-15.533	-9.3565	-12.296	-8.8255	-12.874	-14.873	-18.016	-12.282	-18.407	-15.342	-12.76	-8.9826	-7.6791	-6.3529	-11	-10.219	-12.926	-15.178	-11.192	-11.294	-10.992	-13.735	-12.969	-16.379	-11.372	-15.451	-13.817	-10.232
6.3377	2.0311	8.1906	1.5142	8.3324	7.7729	8.4574	6.5153	12.051	14.045	5.9105	6.9439	2.0561	4.5904	7.9598	8.3536	-0.26796	11.935	1.3177	8.7159	4.3313	7.9521	9.0031	6.1904	6.7646	5.8303	-0.49818	8.1131	11.212	6.4551	10.982	-1.1999	5.4259	5.0045	5.6027	5.3988	13.325	7.9562	4.2823	9.1658	3.8734	3.2142	6.0129	7.4553	2.5035	6.7431	9.2619	6.0786	0.46606	11.895
-0.57988	0.26806	1.3114	4.031	-10.211	-2.233	-0.64674	-2.9865	1.3991	-3.7931	6.4208	5.4929	-0.6913	-4.5242	-0.61053	4.2391	-0.50534	-3.8992	1.3393	2.2054	3.2752	-2.2786	-4.9122	-0.069608	-5.7794	-0.79725	-5.78	-5.7075	-2.657	-3.5446	0.97021	-0.36755	-6.5573	-3.7971	5.076	-0.59409	-1.4742	-0.77199	4.349	-5.3502	1.7748	0.63836	3.4035	3.435	-5.416	-1.12	1.4684	-0.0026863	-2.7991	7.4672
-5.4477	-8.1501	-10.851	-13.884	-12.344	-8.184	-6.6023	-12.4	-10.156	-14.428	-6.6558	-7.2734	-10.012	-10.097	-10.518	-8.0153	-5.8033	-12.166	-7.0114	-7.5113	-7.4811	-14.033	-12.2	-3.6334	-14.513	-11.197	-1.3214	-10.887	-11.581	-8.0387	-12.574	-16.628	-10.616	-10.491	-11.729	0.79858	-5.5805	-11.06	-8.8109	-8.866	-9.6919	-2.975	-7.6251	-15.49	-8.8274	-11.877	-8.6306	-10.873	-10.394	-6.2865
-2.071	-9.5204	-3.3892	-4.3571	-6.9235	-4.3181	-10.469	-8.2617	-8.596	-8.6704	-3.141	-6.5028	-12.776	-4.9236	-13.398	-7.6718	-7.8192	-4.6627	-1.803	-5.866	-6.0295	-8.1612	-15.204	-9.3403	-8.0503	-2.8339	-8.1346	0.87377	-6.7783	-1.0517	-5.3965	-1.978	-3.0356	-9.9358	-7.4781	-5.3391	-4.0006	-6.1897	-7.1814	-9.6042	-3.867	-0.50155	-1.7938	-3.1143	-4.8263	-7.9055	-15.549	-4.4227	-2.9485	-6.0612
-0.083808	-7.7983	-6.408	-8.4538	-1.2068	-4.6087	-2.4521	-4.227	-4.3528	1.9806	-2.6293	1.8384	-4.1919	-2.9682	-1.7553	-4.5688	-0.561	-8.8543	5.7967	-2.7893	-4.1934	0.11023	-3.4029	-0.23704	-0.55429	-4.5339	3.6085	-6.334	0.14446	-4.2719	-6.3819	-0.87856	-1.1674	1.8808	4.4111	-3.1392	-0.25824	-8.0402	-3.0539	-3.3814	4.3516	4.3715	1.0088	-2.5574	-5.3195	-5.6968	-1.8667	1.2015	0.14938	-0.033745
-4.6888	2.3565	-7.4443	1.6339	-2.339	0.30325	0.22954	1.3998	-3.0445	-1.7745	4.3525	5.1855	2.2843	4.2088	6.2112	-0.21676	-5.2902	-1.4686	-5.9879	3.859	0.097668	0.85272	-1.1597	-12.494	2.6755	-0.98844	-3.0786	-1.8086	-1.2801	3.3814	-4.1725	-2.5957	1.0426	-2.2688	-2.5764	-2.1858	0.044018	-0.60183	0.60901	-1.0282	-5.5057	-4.1801	-3.4446	-0.58782	-1.6793	4.3434	-2.8026	0.45185	-2.082	-1.637
3.875	-4.918	-2.0021	-4.2935	2.8323	-6.8311	-4.2237	2.949	1.2356	-3.4509	-3.9525	-8.1542	-2.7098	-1.2275	-5.3104	-7.1586	-3.782	-0.33462	-8.3327	-0.026046	-2.8493	-2.3352	-3.9013	-6.9517	-3.1269	2.2782	-0.69706	-2.2432	-3.4951	-2.0269	-12.881	-5.5742	-6.2228	1.0205	-5.4354	-1.6651	-6.104	-5.5507	-2.9868	-3.0038	-1.0735	-4.135	-5.8296	-1.0787	-0.86449	-1.5007	-4.5189	1.6188	-3.7013	0.21324
-16.516	-22.99	-24.236	-23.165	-24.127	-27.241	-15.01	-20.239	-27.413	-27.944	-18.8	-20.925	-15.442	-27.784	-21.246	-14.198	-19.256	-19.221	-20.218	-17.723	-24.652	-21.139	-20.448	-19.427	-26.725	-20.91	-18.635	-20.366	-20.594	-20.679	-17.344	-26.888	-24.761	-17.024	-26.214	-18.268	-24.775	-19.642	-19.615	-17.565	-21.039	-24.325	-20.858	-18.266	-20.566	-26.196	-20.859	-20.467	-22.002	-18.834
1.2028	4.4633	5.1957	1.9042	2.095	9.3656	1.9392	-1.9732	2.2327	7.4472	16.651	0.3244	5.129	3.7492	1.5922	4.552	-3.9212	-0.81221	4.411	8.3008	5.3965	5.1073	1.1747	3.9343	3.4908	1.8597	5.4711	-6.1558	0.26045	3.4399	6.6543	-0.2645	1.4945	3.2836	-1.9284	1.1984	1.4903	-1.4967	3.4481	-0.10975	0.90143	8.0927	-1.1106	-0.27121	6.3129	10.248	-0.10051	2.7975	2.1734	-2.7919
7.1506	7.0082	7.3457	15.515	5.66	14.424	7.001	11.848	12.398	4.5035	12.795	8.8455	7.4372	5.3537	4.1998	12.466	0.24229	8.4013	4.3072	12.416	15.133	3.3345	10.927	0.10831	10.606	8.0917	4.3061	9.2246	8.6659	5.6375	2.7001	7.6804	11.886	10.416	4.4837	9.5755	12.932	9.9744	2.3329	8.5193	14.186	11.499	6.1081	2.8114	10.878	10.44	10.416	9.9991	8.7248	3.546
-2.8534	-1.5874	-9.767	2.9638	-8.3707	-3.716	-8.1481	2.7921	2.4729	0.58657	2.9213	-5.3171	-1.4006	-6.5186	-0.19303	-5.1909	10.476	4.2491	-0.61772	-1.5023	-2.9837	-2.6786	-1.7696	-3.9039	-0.79738	1.2092	-6.633	8.5167	0.57252	-3.1857	0.24336	-3.1349	6.6058	-3.3446	-0.45169	-1.7513	2.1754	-7.2103	0.41149	1.0745	-3.5265	-2.7305	-1.981	-5.3342	0.15336	-5.6521	-0.22643	1.1033	-0.87352	-2.8137
0.41956	-2.4425	-0.20303	-0.95243	0.21555	2.6004	-3.8659	3.2752	2.3645	1.3104	-1.6193	-1.4063	3.8371	-3.0661	-7.7134	2.291	-1.5115	-0.26311	-0.54487	-8.2013	-2.1071	-3.1712	1.3842	-2.7449	7.213	-0.98353	-6.5805	2.4992	1.8187	4.5238	1.4216	-2.8565	-3.1941	6.3479	1.4478	4.3034	-0.65971	-2.0361	1.78	-3.1157	0.58393	-2.3472	-4.1972	-2.0401	4.8523	4.1098	-5.3052	-0.042295	0.57308	2.5065
[truncated: 223 more rows]
[truncated: 150 more columns]
