# Supplementary material for: Genetic dissection of main and epistatic effects of QTL based on augmented triple test cross design
Source: PLoS One. 2017 Dec 14;12(12):e0189054. doi: 10.1371/journal.pone.0189054 (PMC5730204; doi:10.1371/journal.pone.0189054)
Supplement: S7 Supporting Information — (ZIP) [file pone.0189054.s007.zip › z2_1250_0.5_10.csv]

8.8998	5.5953	7.1013	6.5726	7.2256	5.9064	6.9917	8.0492	5.959	5.2448	6.4442	7.5057	6.0328	5.9521	6.3791	7.8978	5.3135	7.0353	6.852	5.8697	8.3923	6.2214	3.7309	6.9007	6.2445	6.1178	6.6441	5.8462	8.161	4.9172	7.7647	5.7325	6.0515	8.6264	5.9396	8.4473	8.0478	7.826	7.4992	8.1165	6.3905	6.8304	7.8377	6.2521	8.5353	6.4	6.1069	6.2143	4.6862	4.5438
1.0704	0.78198	-3.1065	-1.3905	-0.77233	-2.3401	1.4647	-1.6327	-0.86443	-1.8166	1.26	1.7364	-0.0015327	0.2145	-0.56756	-2.2421	-0.78968	0.067712	-1.268	0.032771	-0.78208	1.8428	-0.20795	-0.58397	0.064587	-0.207	0.038553	-0.19383	-0.43946	-2.1879	-2.8898	0.85068	1.1024	0.9906	0.13752	-0.37089	-0.37714	-1.9083	-0.0299	-0.64737	-0.95326	-0.65287	-0.29726	-0.69515	-2.18	-0.78214	-0.8822	-1.9514	-0.65368	-0.078118
-9.0054	-11.504	-10.283	-8.2115	-9.261	-8.6572	-7.5623	-9.4517	-10.677	-7.0637	-9.1578	-10.061	-8.7773	-9.9685	-10.001	-6.9717	-9.507	-12.987	-9.1361	-10.494	-5.5769	-9.5299	-9.5317	-8.9543	-7.4441	-10.618	-9.6052	-10.608	-9.6471	-8.9588	-9.1816	-8.1584	-8.1763	-10.461	-10.297	-9.6625	-7.7666	-7.7499	-9.7773	-8.4651	-10.172	-9.3547	-7.7547	-9.9299	-9.2478	-9.3673	-8.8746	-10.148	-7.5345	-9.6553
-13.45	-13.907	-16.782	-11.38	-12.308	-12.298	-11.624	-12.724	-13.037	-13.982	-13.387	-13.635	-12.575	-12.572	-13.308	-14.242	-12.85	-12.053	-12.933	-11.533	-12.556	-12.204	-12.809	-14.444	-12.402	-12.728	-13.933	-12.237	-12.185	-13.767	-12.065	-13.05	-14.241	-13.751	-11.417	-11.214	-10.417	-12.833	-14.082	-13.099	-13.105	-13.799	-13.31	-11.373	-11.996	-10.584	-12.243	-13.056	-13.242	-12.882
-1.5161	1.3276	-0.81472	-2.9204	-0.90541	-0.1261	-1.5878	-1.8132	0.36121	-0.13965	-1.3893	-0.067962	-2.2095	-0.9559	0.0012955	-2.1107	-2.694	-1.3068	-2.8604	0.55302	-0.47221	0.18435	-2.3483	-3.6764	-2.7703	-2.0705	0.22482	-2.5814	-3.7654	-1.3993	-0.70345	1.8356	-2.2293	-0.87296	1.6717	-1.4852	0.21718	-1.0086	-1.9416	-0.89541	-1.8984	-2.2772	-2.4463	0.16215	-2.1091	-1.3518	-1.616	-1.3579	-0.66189	-0.65866
-3.1072	-4.0192	-3.1192	-3.2184	-3.1843	-4.7212	-3.4158	-4.2755	-2.4336	-4.3455	-4.9387	-4.2364	-3.0501	-5.6221	-3.4243	-5.3491	-5.8461	-4.7726	-3.7021	-2.5411	-4.5603	-3.8302	-3.511	-3.2699	-4.1976	-2.2228	-3.4253	-5.9978	-4.7938	-5.0166	-7.7616	-3.7777	-3.1914	-3.9911	-3.7896	-3.3501	-4.8856	-3.486	-4.7471	-3.2127	-4.5298	-2.959	-2.3665	-3.1766	-3.5312	-4.5994	-4.9656	-4.1499	-2.5866	-2.1409
-2.6948	-2.361	-3.2185	-4.3583	-2.8797	-3.0755	-5.3648	-4.9404	-3.0351	-4.9878	-4.3637	-4.0496	-5.4651	-2.667	-1.7712	-3.3543	-3.8081	-4.3187	-0.83703	-4.4985	-4.0946	-3.7213	-3.4764	-4.2132	-4.1346	-1.7896	-4.971	-3.2554	-1.7111	-4.2481	-3.4815	-3.1666	-4.7538	-5.971	-3.91	-4.2479	-2.3949	-3.6895	-3.7748	-3.0271	-5.8331	-2.6499	-3.7626	-1.5118	-5.5365	-4.4602	-2.5706	-5.2613	-6.3229	-2.5426
-6.3188	-2.7527	-3.5043	-4.6468	-2.818	-3.4157	-1.3186	-3.2981	-2.3378	-2.0792	-2.9685	-2.6286	-1.4573	-3.8331	-1.7691	-4.6899	-5.1315	-3.4008	-3.1828	-1.6488	-4.6676	-2.3009	-2.3913	-4.1381	-4.7635	-4.69	-2.4196	-3.5239	-4.9985	-2.5528	-5.4547	-3.1015	-3.4504	-4.48	-1.4335	-4.448	-4.0626	-4.87	-1.4875	-5.656	-1.8921	-3.8399	-4.4745	-0.79144	-4.0824	-2.9043	-3.5228	-5.1381	-4.4924	-3.7401
-13.614	-12.003	-15.248	-14.941	-13.859	-14.123	-14.656	-15.639	-15.054	-13.42	-14.325	-13.446	-15.278	-12.627	-13.984	-14.096	-15.09	-16.689	-11.52	-12.386	-14.689	-15.231	-16.447	-14.567	-15.445	-15.823	-15.076	-15.729	-14.778	-15.663	-14.503	-14.143	-14.84	-15.115	-17.855	-14.718	-12.745	-13.746	-14.901	-15.226	-15.738	-13.449	-17.191	-13.098	-14.346	-16.659	-17.785	-12.053	-14.437	-14.591
-7.6907	-9.0702	-8.421	-10.718	-9.1982	-6.4349	-9.0985	-8.2325	-10.811	-8.3418	-8.401	-11.107	-6.7114	-8.8937	-9.4924	-8.2851	-9.1265	-8.3786	-10.99	-8.5751	-6.8251	-8.4415	-9.3601	-9.9069	-11.697	-9.6372	-7.8741	-9.29	-8.329	-7.6721	-11.003	-10.444	-8.2032	-9.6932	-8.5409	-9.3185	-9.4688	-6.951	-9.3673	-7.887	-8.7619	-9.123	-10.417	-8.4533	-12.097	-8.9073	-8.2874	-6.6005	-7.9829	-10.377
3.0562	5.4481	5.8326	3.4044	4.4886	3.9362	3.4105	3.7712	4.9564	3.5354	4.4847	4.5938	5.4788	4.4402	5.5895	4.6973	4.586	5.3034	3.6477	4.2733	3.4407	3.6508	2.5092	4.0511	5.483	4.8664	3.5597	1.1409	2.4163	4.4155	2.5991	5.5665	3.9098	6.1542	2.7434	4.7724	4.3973	3.0131	4.8289	5.7288	4.6043	3.7777	5.1022	5.3584	4.3243	4.9022	3.6042	4.1814	3.2098	2.9233
-3.1152	-7.8826	-5.7646	-4.3344	-4.5176	-3.1158	-2.7998	-2.8055	-6.2148	-5.3725	-4.4041	-0.60242	-4.8425	-4.0505	-5.3044	-3.6392	-3.2629	-3.9562	-3.4578	-5.8115	-4.9279	-4.7271	-5.4028	-2.9782	-4.5909	-4.7337	-3.6533	-5.1549	-4.8513	-6.2972	-4.249	-3.6019	-2.6407	-3.1727	-3.8501	-3.3433	-3.6948	-4.5797	-4.3803	-6.0748	-6.2212	-3.9012	-2.6477	-3.8177	-6.1581	-4.8265	-3.653	-3.9748	-4.7411	-5.3598
-10.051	-10.997	-10.481	-10.049	-9.0568	-10.837	-11.547	-12.033	-10.235	-10.933	-11.667	-12.363	-11.398	-11.905	-13.091	-11.721	-8.8226	-10.263	-12.324	-9.5456	-12.118	-13.265	-11.243	-12.724	-11.912	-11.198	-10.564	-11.212	-12.92	-12.223	-11.393	-12.023	-8.5058	-10.095	-10.404	-11.04	-11.339	-11.707	-13.215	-12.319	-11.564	-11.508	-11.954	-12.341	-10.892	-10.829	-9.7889	-10.666	-11.616	-11.225
-2.0736	-0.57781	-1.9158	-1.5017	-1.3559	-1.534	-3.1961	-0.42198	-1.6527	-3.7898	-1.6256	-2.0163	-1.393	-2.0552	-2.6486	-3.5538	0.092552	-2.5166	-2.0722	-1.4527	-0.4491	0.57552	-3.885	-1.4535	-1.827	-0.64678	0.71765	-0.88709	-1.3036	-2.4736	-0.2129	-0.16428	-1.7718	-2.492	-2.4986	-1.9374	0.50591	-2.1352	-2.3264	0.43915	-1.9216	-1.4644	-0.46945	0.34573	-2.3463	-1.909	0.76446	-1.5498	-2.5185	0.73467
-3.4483	-0.48022	-4.3698	-1.4534	-1.5287	-3.247	-3.8869	-2.791	-3.513	-2.1459	-4.0153	-1.1673	-2.752	-1.8362	-3.7891	-3.1298	-0.62567	-2.9887	-6.1274	0.12805	-0.17514	-1.577	-1.0967	-3.9198	-4.0712	-2.5693	-3.6841	-2.1583	-4.1339	-2.4887	-3.7215	-0.73695	-2.8416	-0.98402	-2.4636	-3.173	-3.785	-2.0666	-0.91929	-4.1241	-0.22537	-2.9383	-4.268	-2.9068	-3.8499	-2.1278	-3.5921	-3.5896	-1.2184	-1.0693
-8.7468	-9.0076	-8.4762	-7.9158	-9.4678	-9.5118	-10.196	-8.6351	-9.6293	-8.3713	-9.5478	-10.512	-8.1509	-8.0784	-8.7029	-8.1622	-7.5928	-9.0878	-9.6907	-9.6518	-7.7008	-7.9133	-9.1141	-7.977	-10.799	-11.846	-9.3917	-7.0292	-10.526	-8.4558	-10.559	-8.5922	-9.8633	-8.3245	-10.005	-8.8919	-8.2637	-8.291	-10.925	-7.1852	-8.4801	-12.437	-9.3486	-8.9692	-9.0247	-8.3411	-8.7048	-10.856	-9.3075	-8.7873
-4.4752	-5.1005	-6.949	-6.9053	-9.9698	-5.6364	-2.8961	-4.7692	-6.6642	-6.7778	-5.2903	-6.5754	-7.1665	-6.6547	-6.8134	-7.123	-7.2231	-5.9183	-5.0746	-6.4665	-5.5946	-8.0016	-6.9002	-5.4871	-5.6171	-5.461	-7.8445	-4.9291	-6.4812	-6.3018	-6.3712	-7.6043	-4.5938	-5.4679	-5.0496	-5.4234	-7.2601	-3.836	-7.8506	-5.1225	-6.5171	-7.7863	-5.3135	-8.0743	-7.7565	-6.4547	-5.6954	-5.8242	-5.7035	-6.5172
-10.499	-11.33	-10.633	-9.5552	-10.882	-11.97	-10.66	-12.15	-12.897	-10.297	-9.0405	-10.999	-11.85	-13.129	-12.503	-13.384	-11.387	-12.181	-11.743	-12.825	-10.543	-11.188	-10.517	-12.638	-12.22	-11.016	-14.78	-11.968	-12.504	-12.246	-11.305	-10.359	-11.21	-13.078	-8.8308	-10.698	-11.165	-8.7529	-11.696	-11.306	-11.652	-11.034	-11.244	-13.106	-12.11	-10.936	-10.344	-12.75	-11.958	-10.855
-0.78181	0.78482	1.9629	0.27763	1.1875	1.8891	0.065953	1.2488	0.92292	1.5989	-0.40871	1.6334	1.4318	-0.91863	0.9612	0.99412	2.2729	1.6297	-0.48882	-0.24135	0.022185	1.8007	1.0423	2.3441	-0.30076	0.79168	0.2431	2.391	1.8334	-0.6602	0.9408	0.97794	1.8972	-0.48711	-0.26664	0.59437	2.4892	0.41906	2.3357	1.8013	0.29703	2.134	0.011115	2.4289	1.3941	0.24985	2.335	1.7911	1.1309	3.5433
-9.3746	-10.031	-8.6545	-7.1666	-7.9181	-12.504	-7.3889	-10.992	-7.1316	-9.5217	-8.6031	-8.0147	-9.2907	-7.6798	-10.4	-9.0111	-7.9935	-9.185	-9.8971	-8.5156	-9.5099	-10.389	-8.1101	-8.0281	-7.9983	-9.8983	-8.5225	-6.6121	-11.309	-8.3595	-7.6919	-6.4369	-10.288	-9.2076	-8.1501	-8.3543	-9.0541	-10.003	-11.513	-7.9521	-8.8207	-9.1604	-8.7168	-7.4552	-9.5567	-8.4275	-11.472	-10.733	-10.309	-10.57
0.11876	0.23491	-3.0019	1.7106	0.0084885	0.38773	-1.482	0.80839	0.51771	1.0406	0.32935	-0.046316	1.4148	-2.2476	0.23076	0.21672	-0.85944	0.99376	-0.88899	1.3952	-1.5899	-1.8064	-1.2052	-0.24306	-1.7147	1.1976	-0.24588	-0.19066	0.20079	0.46374	0.53382	0.83548	-1.0551	-0.70555	-1.7063	1.2264	-1.8827	-3.2309	0.32002	-0.50494	-1.7974	1.413	-1.4001	-0.72398	-0.00060042	-1.0997	1.3528	-0.7155	-0.040235	0.91513
2.7701	2.011	3.6941	0.98704	3.0918	2.5476	3.1853	1.8964	3.1445	4.028	1.8258	2.9554	2.9292	3.5724	2.1291	2.8379	1.7991	2.5171	3.1499	3.3553	5.3177	3.2512	3.7208	3.749	3.3864	2.7863	2.198	3.8044	1.8091	5.3945	1.3432	2.7487	2.7	3.3177	1.8566	3.4508	3.4327	4.8895	2.7439	3.4464	2.0993	1.0896	2.3001	2.1345	1.4806	4.203	3.8466	2.6421	0.53931	1.7016
-0.39871	0.12806	0.33988	1.2873	1.5988	-0.19832	-0.29469	1.2908	0.11616	0.65765	1.184	2.1079	1.5427	1.6881	1.1534	0.43511	0.15052	2.3603	-1.6694	-0.68714	1.8226	-0.0076087	0.21812	0.23803	1.6421	-1.1624	0.82435	1.6825	1.6176	0.25329	-0.887	0.47196	2.1775	-0.42458	0.9911	1.2363	0.50838	0.49482	-0.51165	1.1098	-0.028088	1.3249	-0.91237	0.27401	-1.5611	-0.99412	1.2599	2.907	1.7262	-0.31093
-6.2402	-4.461	-6.4942	-2.8447	-6.9463	-5.0841	-7.7779	-3.2334	-4.1909	-5.5748	-5.227	-5.7408	-3.1468	-4.1141	-4.3104	-5.476	-4.3635	-2.7767	-3.3255	-6.1237	-4.9149	-5.4625	-4.5456	-4.2543	-6.249	-3.6555	-1.1368	-3.7989	-7.6872	-2.559	-5.4188	-6.0804	-7.2437	-5.8545	-4.3901	-5.755	-4.3394	-4.3238	-4.9488	-5.7744	-3.0722	-3.9974	-3.5255	-7.0063	-4.937	-4.8638	-6.7585	-3.0351	-6.3208	-4.9238
-0.46446	2.9133	1.5434	2.65	-0.87197	0.11364	2.1531	0.63402	2.1307	1.9856	2.1627	1.0782	2.1477	2.5918	0.65693	2.0885	1.3087	2.2427	0.43938	4.0281	0.71218	1.7552	2.103	0.29493	0.6411	1.5171	0.33646	0.19465	2.5651	1.5207	2.9314	2.227	3.5582	0.86526	-0.068915	1.126	1.2081	-1.374	1.2162	-0.64954	0.89068	1.1747	0.68692	2.5879	1.9348	0.0021728	0.28298	0.87998	-1.3481	1.1052
-3.0229	-4.2096	-3.5234	-3.8834	-3.6953	-2.4924	-4.4615	-3.7101	-1.743	-5.8479	-3.5141	-2.6343	-3.8365	-4.2631	-2.0479	-3.0398	-1.411	-4.2344	-5.1257	-3.9079	-2.8517	-5.0225	-3.5919	-1.2638	-3.6364	-4.1865	-2.2186	-2.0177	-4.2962	-4.3485	-3.5036	-6.5126	-4.5795	-4.9897	-5.8759	-3.0362	-3.2525	-3.1273	-3.5507	-2.5292	-4.8577	-4.864	-4.7796	-2.8019	-3.3749	-6.3204	-4.6977	-4.5516	-5.2316	-4.0472
0.37771	2.3436	-2.3501	-0.62016	1.1317	0.78823	-3.5292	0.22614	-1.2696	-1.2769	-0.085274	2.8292	-1.3269	-0.14727	2.4429	-0.83654	-0.3658	-0.31473	0.93702	-1.3204	-0.35043	-0.61321	-0.28503	0.93627	0.82213	-1.8549	0.32143	0.96822	0.35035	0.52213	-0.076674	1.0975	1.2705	0.73848	0.6298	-2.4598	0.96654	0.31118	-0.13766	-0.84727	0.037515	0.31207	-0.027944	1.3701	-2.0446	-2.2514	-0.95991	2.249	0.45531	-2.3388
-10.576	-10.399	-11.14	-13.974	-13.965	-8.9986	-11.529	-12.347	-11.998	-11.863	-10.606	-12.2	-10.5	-11.688	-10.202	-10.403	-12.645	-11.119	-10.898	-10.602	-11.068	-14.18	-11.826	-12.37	-10.912	-10.899	-11.667	-12.875	-10.575	-10.694	-14.179	-11.142	-12.197	-9.8239	-10.937	-10.607	-11.605	-11.162	-11.684	-11.355	-13.703	-9.3064	-14.18	-9.9906	-11.119	-10.786	-8.5572	-11.612	-11.698	-12.207
2.2031	1.5619	-0.076349	0.021638	-0.12587	0.18572	1.4336	2.7175	0.59687	-0.82542	-0.095889	2.2152	1.036	-0.26068	-0.41228	0.96502	0.91727	0.0096065	1.338	-1.6191	-0.92814	1.4696	-0.61672	3.1274	-0.65874	-0.36687	0.048963	0.41795	-2.0695	-0.70367	-2.1089	-0.15071	2.5591	0.53425	1.2485	-1.1237	1.4467	-0.18798	1.8133	1.8328	1.367	-2.2584	-0.79676	-1.5942	0.019167	-0.34547	-0.030881	0.13485	2.9314	0.64977
-10.224	-13.037	-11.706	-14.497	-13.017	-12.197	-11.735	-12.587	-11.492	-11.29	-12.618	-11.7	-10.565	-12.722	-11.358	-11.731	-11.625	-11.228	-11.362	-11.651	-12.29	-13.4	-13.086	-11.665	-11.468	-11.687	-12.58	-12.862	-11.431	-9.5595	-12.052	-13.294	-11.657	-12.431	-13.681	-12.96	-11.78	-12.381	-13.466	-11.122	-11.736	-10.114	-10.185	-12.481	-14.261	-11.646	-13.765	-14.414	-9.6055	-10.596
-8.8705	-7.3693	-9.1934	-9.5016	-11.028	-8.9681	-7.6382	-10.946	-9.1892	-9.892	-9.1317	-9.7644	-8.7144	-8.2143	-10.472	-8.2152	-10.29	-7.9813	-9.418	-9.0411	-11.141	-7.808	-11.263	-9.6175	-7.8918	-8.1119	-9.3807	-8.3319	-10.193	-10.849	-9.4437	-9.3697	-8.5583	-9.4507	-10.851	-10.889	-10.088	-10.508	-7.2626	-11.008	-10.242	-9.9069	-7.684	-9.7766	-6.3178	-9.2824	-8.2627	-8.7326	-11.479	-11.439
-0.1833	1.5405	-0.77891	-0.90605	-0.16683	0.43077	1.2404	2.5737	0.15689	-1.0174	-0.46109	0.91083	0.97051	-0.6184	-1.2413	3.1078	-1.2982	1.1937	0.91688	3.3926	0.13852	-0.20741	-1.5271	0.97989	-2.2898	0.45261	-0.1942	0.14875	1.5549	-1.726	1.443	0.76022	-1.5752	-0.58982	-0.22944	0.39498	-0.79802	-2.6781	0.062682	-0.64569	0.26012	-0.80901	-0.39296	0.19945	-0.51491	0.95992	-3.1948	-1.0176	-0.57399	-0.14148
-8.4153	-7.7871	-4.5634	-7.2445	-6.2864	-8.0885	-6.3534	-5.0755	-6.9026	-6.2287	-7.7303	-5.696	-7.0767	-4.593	-4.7665	-7.6474	-6.256	-4.7749	-6.4975	-4.1305	-6.9558	-6.8966	-8.6371	-5.3697	-6.7154	-6.4699	-6.7876	-6.539	-5.1535	-5.0125	-6.0361	-7.3645	-6.2406	-9.1322	-5.354	-5.1402	-5.9829	-7.6429	-7.5319	-8.5425	-5.0475	-5.2066	-7.8284	-8.1362	-5.096	-6.7674	-6.05	-2.9076	-6.9382	-7.4904
0.98997	1.5157	0.86003	-1.0318	0.55558	1.441	1.4469	0.42243	1.7212	3.5566	1.4323	1.8164	3.0455	1.5696	1.7339	0.91033	2.5562	0.96923	0.25867	-0.16313	1.5614	0.32504	2.8052	0.80476	1.0943	1.4166	1.8525	2.5398	2.4782	2.414	-0.39909	-0.91675	0.12181	1.1903	1.4014	0.38517	2.0655	0.77471	0.1942	1.1638	0.95172	-1.0494	1.6417	1.5795	1.9986	-1.1677	2.2042	3.9624	-0.63866	-0.10682
-13.185	-13.533	-13.34	-13.863	-12.725	-12.688	-14.418	-13.684	-13.086	-11.802	-13.412	-11.048	-14.306	-11.693	-14.682	-13.273	-13.444	-14.235	-12.924	-12.006	-13.928	-12.231	-13.598	-13.089	-12.673	-15.596	-13.799	-13.368	-12.45	-13.662	-11.75	-13.873	-14.559	-13.836	-11.903	-12.36	-14.586	-15.13	-12.127	-14.07	-12.499	-12.454	-14.366	-10.911	-11.986	-11.654	-13.506	-14.823	-13.658	-11.419
8.1783	7.772	10.099	9.4628	8.9352	10.166	7.5407	9.1045	8.6688	8.4548	8.9483	8.1681	8.7484	9.2851	7.2222	9.495	7.8855	9.765	8.9215	9.6535	8.1739	8.5855	9.0714	7.7809	9.426	6.6468	9.3899	8.241	9.7897	8.2189	7.2003	9.0377	6.8058	8.7765	8.6904	7.9977	10.386	10.914	8.643	9.4315	7.9056	9.3467	8.9834	10.769	8.7788	5.322	9.0742	5.5228	8.6968	8.7756
2.0882	1.6234	3.0874	2.6131	1.8943	-0.0040268	2.0852	1.4471	-0.22714	1.7998	3.0131	0.86977	1.7384	4.7768	3.2155	-0.24968	0.67046	3.335	1.9672	2.3985	2.7711	1.8274	-0.34581	0.65137	0.53083	0.16298	2.3377	3.2788	0.97841	0.823	3.2082	4.192	1.8201	2.4119	-0.60617	2.0941	0.88317	1.7344	0.36853	0.63148	0.59563	2.2928	-0.58353	1.7137	-0.013516	2.1814	1.0167	0.48704	1.0741	2.1004
-9.5202	-7.4354	-6.2017	-7.7503	-5.7691	-5.7509	-7.1315	-8.4247	-7.0062	-5.8933	-8.8633	-8.4698	-6.9734	-7.0926	-8.1114	-9.3853	-4.3994	-5.2356	-7.9911	-5.1925	-6.5659	-8.0876	-5.4457	-5.7681	-7.6872	-9.1967	-6.351	-7.9222	-9.1129	-5.3083	-7.5298	-8.5704	-7.9355	-7.7924	-8.3113	-7.9042	-8.2114	-8.5303	-6.215	-10.036	-10.424	-7.0646	-6.2315	-5.4805	-7.2945	-9.1343	-8.662	-8.8379	-7.8843	-7.4324
0.39916	0.75914	-0.52822	1.2632	1.5339	2.7284	2.0824	1.4056	0.50909	1.9024	0.74677	-0.22023	0.99277	0.31244	0.45827	0.85215	-1.9272	0.67816	0.12797	0.38431	0.14945	0.16981	-1.1796	-0.17351	2.0649	0.35222	1.6033	3.0804	0.57675	1.2095	-2.1939	-1.2505	0.23977	1.5757	1.6886	0.36265	0.064783	1.7467	-1.0943	1.193	0.65676	-1.4364	0.837	0.2127	0.53024	-1.2929	0.14893	2.2796	0.37341	1.4525
-14.739	-14.982	-11.87	-14.812	-13.451	-15.448	-16.216	-14.995	-14.296	-13.887	-14.341	-15.953	-12.856	-13.07	-14.163	-13.776	-12.015	-14.936	-15.418	-13.5	-12.88	-13.814	-13.527	-18.41	-15.762	-15.546	-16.23	-13.647	-13.732	-14.289	-13.859	-13.8	-12.793	-15.559	-14.406	-15.5	-12.116	-14.121	-16.392	-13.837	-14.059	-15.289	-15.479	-14.49	-14.095	-14.506	-16.139	-15.913	-13.444	-15.551
5.6301	4.817	7.1097	5.4532	5.703	4.966	6.9019	5.8765	6.4649	3.3194	6.0719	2.4088	5.2289	1.6677	5.4264	4.6797	5.4155	6.2904	5.1731	3.0646	2.2453	3.6776	4.7901	7.1455	3.7902	5.0523	5.161	5.3554	3.6802	6.1415	3.8267	3.8158	5.1884	5.0677	3.9996	5.2576	5.6437	3.4472	5.6167	3.0172	5.2199	5.5793	5.6611	6.0801	5.5034	6.7474	6.0805	5.4076	4.6605	5.2387
-9.8579	-11.087	-11.852	-10.834	-12.14	-12.036	-12.982	-12.886	-14.068	-13.276	-10.547	-12.037	-10.888	-10.506	-10.62	-9.2848	-11.367	-10.639	-12.189	-10.803	-12.466	-11.082	-9.9758	-13.152	-12.514	-10.789	-11.935	-11.262	-12.818	-11.221	-11.105	-11.961	-12.119	-12.422	-10.161	-13.848	-11.086	-13.65	-13.323	-11.14	-8.7205	-13.34	-11.787	-13.371	-13.055	-12.304	-15.92	-9.4182	-12.936	-14.967
5.52	6.2125	6.423	5.3061	4.2747	5.5249	6.1489	5.1923	5.9102	2.5999	4.1772	3.2827	1.6638	7.2194	3.9913	4.3249	5.0541	6.3914	5.2053	5.3262	2.4417	7.3135	4.5187	6.0007	3.9713	4.6858	5.9712	5.1937	5.9209	3.8005	6.1321	4.7243	5.6664	6.28	6.4902	6.0728	6.1002	4.3647	4.0878	5.0191	5.5664	4.156	4.1129	6.6245	4.6343	3.0126	5.3299	4.0903	5.75	3.6618
7.5785	7.9846	7.8295	9.1286	7.9865	8.3546	7.6406	7.6928	7.5717	6.8105	7.5996	6.6738	9.3178	7.5615	7.0556	8.2882	8.87	9.8448	8.4735	7.9176	8.0843	8.5177	6.0041	8.8864	9.4734	7.7784	8.0854	10.458	6.4937	7.68	7.8081	8.5039	7.1267	6.1362	9.2776	8.1168	8.9744	6.8693	10.099	7.7428	7.713	8.0816	8.2713	8.8866	7.281	7.4983	7.6383	6.8751	8.7525	9.7556
0.57572	-2.2928	0.60862	-0.19832	0.60556	-0.57867	2.0435	1.646	1.5056	-1.6779	0.86134	-0.59521	-0.41359	0.82569	0.62371	-0.26314	-0.32591	-0.057598	1.0111	0.73431	-0.41996	-0.076546	0.99741	-0.46712	0.20455	-0.83928	-1.1754	-0.94842	-0.74404	0.67799	0.47575	-0.19892	0.21262	0.037133	-2.2414	0.5919	0.046389	0.83546	0.13103	1.3564	0.50328	1.2592	-1.4588	-0.67128	-1.8068	0.95284	-0.63083	0.49807	-0.42091	0.66443
-3.2268	-3.9716	-4.3517	-2.7044	-1.0177	-3.9328	-5.7823	-3.3266	-3.9456	-1.7354	-2.4751	-4.3442	-0.17548	-3.8826	-1.9096	-3.4059	-5.038	-2.7146	-3.8281	-3.884	-3.7425	-2.0701	-2.9717	-2.2566	-4.1587	-2.529	-4.6348	-4.5334	-5.7276	-1.9103	-3.2508	-4.8089	-4.8374	-2.746	-2.4493	-2.8402	-3.5034	-3.0775	-3.9983	-4.3816	-3.7298	-2.8261	-3.519	-3.6122	-4.2103	-4.1242	-1.6733	-3.7813	-2.2505	-3.8407
-10.117	-11.302	-12.084	-10.653	-10.651	-10.521	-11.756	-10.664	-12.747	-10.368	-11.76	-10.004	-10.207	-9.7864	-9.3003	-11.463	-10.425	-10.924	-9.2884	-11.414	-11.711	-11.246	-11.432	-11.494	-13.471	-13.234	-13.199	-9.186	-11.265	-9.1261	-9.6212	-10.529	-9.835	-10.694	-11.083	-10.5	-11.741	-10.008	-10.827	-10.105	-12.468	-9.2993	-9.9923	-11.694	-9.0994	-10.162	-11.759	-10.435	-10.646	-8.6289
-8.5055	-8.5159	-8.8915	-10.413	-9.0543	-8.8174	-8.6596	-8.5991	-9.6027	-9.212	-11.899	-9.4783	-11.568	-11.111	-8.9146	-9.4994	-10.631	-9.5652	-11.959	-9.3092	-7.6167	-11.972	-7.8364	-7.1374	-9.9043	-8.2531	-9.7357	-8.7451	-9.8687	-9.8566	-9.255	-9.4982	-11.03	-8.2158	-8.6175	-10.156	-10.425	-8.1447	-6.8439	-8.1525	-9.6498	-11.692	-7.6729	-10.026	-10.117	-8.3919	-9.9653	-8.893	-9.6917	-9.8374
-6.4838	-2.2585	-3.4985	-3.8699	-4.3315	-3.8901	-6.0154	-2.5294	-4.3511	-4.0238	-4.5433	-4.518	-4.0361	-5.3253	-4.3535	-5.6476	-3.4257	-2.3065	-5.2684	-2.4958	-3.8561	-5.516	-5.6738	-4.3135	-3.7437	-3.1847	-3.2964	-4.2064	-5.9501	-4.7119	-4.1089	-3.1214	-2.6144	-3.4953	-4.8659	-4.5848	-4.6958	-5.2179	-2.1674	-4.9675	-3.5464	-4.9124	-3.4008	-4.7071	-3.4409	-4.4307	-5.6935	-0.18327	-4.4761	-4.6679
-11.75	-8.2508	-8.7596	-9.8032	-11.987	-8.1603	-7.4538	-9.3198	-9.9553	-12.696	-12.958	-8.561	-8.6981	-8.9953	-10.014	-11.923	-7.7457	-11.016	-10.565	-9.0038	-10.234	-8.5469	-8.8552	-7.8037	-8.957	-10.034	-11.164	-11.392	-11.047	-9.561	-11.425	-8.4527	-8.836	-10.405	-10.57	-8.9844	-12.238	-11.887	-10.335	-11.688	-10.155	-11.295	-9.9793	-8.6291	-9.1527	-12.618	-10.729	-13.073	-10.478	-10.686
-1.2756	-1.5472	-1.282	-4.6082	-1.965	-3.9065	-2.242	-2.321	-2.8546	-2.8393	-2.6469	-2.7298	-2.4288	-1.5805	-1.8816	-3.8069	-0.9722	-4.4385	-2.1376	-2.2538	-3.8135	-4.1191	-2.3185	-2.0762	-1.7301	-3.7766	-1.5741	-2.5507	-1.2133	-2.6479	-3.5454	-4.8736	-0.28904	-3.6242	-2.7092	-1.3738	-1.5876	-3.0492	-2.575	-0.20338	-2.0149	-3.5583	-1.9816	-1.3191	-2.5152	-5.2969	-5.3293	-1.1482	-1.4602	-0.3409
-4.9437	-8.1176	-7.5709	-6.6096	-6.5348	-3.0707	-5.4148	-7.8018	-9.0797	-5.7524	-8.8733	-5.3529	-8.25	-4.5625	-5.4618	-4.2135	-8.3315	-5.1655	-6.8738	-3.5097	-6.3835	-7.6312	-6.9116	-6.3655	-6.123	-6.6061	-6.8215	-5.6034	-5.5007	-6.1467	-5.8293	-6.622	-7.8276	-8.9416	-5.6748	-4.4521	-5.9776	-7.1709	-6.5852	-6.6761	-7.0022	-6.5879	-5.4836	-7.2638	-6.2746	-6.7446	-5.1289	-4.8505	-6.0185	-4.8796
-14.27	-15.566	-14.367	-14.928	-15.608	-15.706	-15.415	-14.766	-15.839	-17.693	-12.031	-15.081	-14.032	-14.397	-13.391	-14.027	-16.248	-14.629	-14.698	-14.298	-15.38	-15.648	-13.219	-15.418	-15.761	-13.052	-13.532	-13.769	-14.014	-15.755	-15.421	-13.95	-14.336	-14.76	-14.217	-14.804	-13.982	-14.359	-13.895	-15.352	-15.126	-17.922	-16.176	-14.348	-13.087	-15.077	-15.907	-15.141	-13.443	-13.886
1.1644	-0.41852	-1.2436	-2.0069	2.084	-1.0242	0.054484	-2.2455	0.50059	-2.5279	-0.7224	-0.94565	-0.88329	0.8998	-0.72076	-0.94415	1.6373	0.43468	-0.25748	-0.83149	-0.88741	-1.4401	0.60694	-0.050224	0.08272	0.3121	-1.5667	0.531	-1.5846	-0.0090941	-0.15899	0.41777	0.16409	-1.0095	-1.1682	-2.2054	1.2919	1.2293	1.0535	0.041496	-1.2534	1.8769	-3.1771	0.7656	-0.91138	0.99511	-0.078835	0.41175	-1.0122	-0.42228
-0.39108	-0.10524	0.070307	0.5287	1.739	-1.2358	0.065093	-3.037	-1.1513	-1.0215	0.65686	-3.0855	-0.90249	-0.43779	2.5539	-0.032769	-1.0294	0.16748	-1.456	0.50775	-0.54743	-1.6601	1.7599	1.0095	-0.3968	0.34665	1.1432	-0.15597	-0.20838	-1.2056	-0.58388	-0.3494	0.57938	-0.65967	-0.65955	2.6667	2.1576	-1.77	1.3835	1.2282	-0.5899	-1.0696	1.1899	-1.5819	0.95753	-0.50261	1.0019	-1.3035	1.0397	2.0589
-10.849	-11.571	-12.104	-12.19	-12.861	-12.979	-13.416	-11.317	-13.241	-11.661	-12.857	-13.587	-12.195	-13.934	-12.682	-12.662	-12.551	-10.74	-14.345	-11.748	-14.063	-10.868	-10.346	-13.335	-13.312	-12.619	-12.771	-12.458	-13.821	-13.848	-10.995	-12.825	-15.339	-12.829	-12.423	-11.1	-11.039	-13.637	-12.478	-13.687	-14.385	-11.073	-10.964	-14.784	-14.074	-12.349	-14.428	-12.085	-14.521	-15.186
5.2457	5.6556	5.3541	6.3058	6.2881	4.4238	2.0006	5.0307	5.6191	6.7282	5.0936	4.5891	5.2458	5.5227	6.7182	4.2745	6.2208	5.8067	5.0271	5.6382	5.7707	5.5344	5.8267	3.9313	3.0915	4.0878	5.308	5.5006	5.4628	2.6461	5.6713	5.3372	5.5331	3.4591	3.9179	3.2684	3.3932	7.476	3.4872	5.1516	5.8543	3.5379	3.9532	5.0583	5.0821	4.4409	3.9227	4.0938	7.065	3.1961
-13.878	-12.977	-12.781	-14.804	-13.342	-14.139	-14.494	-14.177	-13.279	-12.931	-13.473	-12.485	-12.483	-15.028	-14.453	-14.085	-13.875	-15.009	-13.202	-14.037	-15.93	-17.227	-14.439	-14.892	-15.249	-13.692	-14.025	-12.573	-13.446	-12.599	-14.03	-11.37	-10.831	-13.268	-15.533	-10.867	-13.012	-15.94	-15.552	-12.881	-13.92	-16.957	-11.859	-14.085	-14.815	-13.431	-13.074	-13.371	-13.019	-13.55
-12.294	-11.803	-13.418	-12.76	-12.293	-10.995	-12.159	-11.289	-10.918	-12.14	-12.511	-11.245	-13.177	-13.943	-12.081	-10.109	-12.949	-13.296	-11.962	-10.64	-13.856	-11.465	-11.267	-10.673	-10.585	-11.654	-13.543	-12.317	-11.551	-10.704	-12.082	-10.586	-9.7189	-12.343	-13.187	-11.723	-11.881	-14.772	-13.425	-10.793	-11.275	-12.188	-12.863	-11.065	-12.814	-11.911	-11.359	-9.1577	-9.3088	-12.92
3.2763	0.21421	2.1811	2.8834	2.5444	2.2359	2.7775	2.3505	4.787	1.4422	4.5793	3.307	1.8024	2.5278	2.8131	1.783	1.5925	3.1079	3.9271	4.2524	1.0451	1.17	4.767	2.4053	4.4525	2.8723	5.9922	3.7895	2.7252	3.2734	1.6595	1.7914	3.7032	3.7285	1.4462	4.0262	1.7482	0.75014	1.8871	3.374	3.4543	3.8535	1.4193	2.5553	0.15888	4.0282	1.1389	-0.24403	2.621	3.5488
-6.5881	-4.5912	-5.6214	-6.1261	-4.125	-4.8538	-5.919	-6.8593	-6.249	-3.0788	-5.5728	-6.1012	-4.8898	-4.2549	-5.8726	-4.2704	-6.8118	-4.5044	-4.1406	-4.1052	-3.7196	-5.0552	-5.5715	-5.882	-3.0072	-3.1253	-4.1111	-2.7469	-3.0777	-5.6467	-4.2866	-3.4068	-4.4965	-4.7839	-6.839	-3.5615	-3.1697	-6.2962	-4.2245	-5.949	-3.5298	-6.8409	-5.5831	-4.9576	-4.7821	-3.9463	-7.849	-4.9701	-4.4701	-3.9362
-0.2821	-3.2718	-3.2619	-4.3357	-3.6718	-2.7968	-4.7779	-4.4292	-3.9025	-2.8598	-0.68413	-3.981	-3.5076	-2.2019	-4.7871	-4.8864	-2.7681	-3.5119	-3.4631	-1.3758	-4.2809	-1.651	-2.6282	-3.3373	-1.8298	-1.7531	-2.9054	-3.2921	-5.0045	-3.1091	-4.5221	-4.4343	-4.9261	-5.0838	-3.2274	-4.5577	-3.6674	-3.3068	-4.2303	-3.2114	-2.1255	-1.3887	-2.1988	-4.586	-3.7663	-2.8086	-0.26578	-3.6773	-1.1459	-5.5257
-4.4577	-2.3741	-1.83	-6.1466	-4.9325	-3.2879	-4.1819	-4.9247	-6.3408	-4.9425	-3.8715	-4.9776	-2.9599	-4.0647	-4.3773	-4.8931	-2.2536	-3.529	-3.3534	-4.4483	-5.6156	-3.6168	-3.3765	-4.1622	-5.7029	-3.7818	-2.9447	-0.69848	-1.5726	-5.2295	-2.9607	-5.4254	-1.9338	-2.4794	-3.2148	-1.8589	-2.846	-2.6167	-5.5852	-3.8977	-5.1284	-4.8911	-2.9822	-4.1165	-2.5566	-4.2505	-2.9949	-3.6287	-5.4505	-3.5173
-0.48912	-1.687	0.22041	-2.3281	0.71327	-1.1517	-1.2032	-1.1424	-0.1686	1.7474	1.0264	-0.96688	-0.74215	0.15681	1.3674	0.38041	2.5226	0.45127	0.74363	1.7042	1.5215	-1.463	1.185	-0.55367	0.36046	-1.9125	0.53885	-1.2146	0.44767	-1.0585	-0.073522	0.9085	0.49431	-0.66066	0.050236	-0.64333	0.2149	-0.37815	2.1606	0.26321	-0.85906	-1.0487	0.6577	-1.3164	0.91589	-0.1582	-0.94215	1.3564	2.7495	-0.76097
3.5918	2.6454	4.0724	2.9204	2.3944	2.2202	2.838	3.9908	1.681	4.2453	2.3226	0.9136	3.9821	0.090839	3.6998	1.6225	4.5675	3.4313	1.651	3.4686	4.4924	2.2879	2.0604	1.7916	1.7457	3.8104	3.9861	1.4651	2.9862	3.3032	1.8153	3.6395	1.7927	2.4519	4.0225	3.063	4.3443	2.4447	2.2598	2.4621	4.6	4.307	1.7719	1.241	0.7429	3.9692	3.1684	3.1433	1.3503	2.9907
-7.1037	-8.3019	-7.1871	-2.8758	-4.4136	-6.5986	-5.5667	-5.0221	-8.6449	-5.1143	-5.9499	-7.5276	-6.4107	-4.8252	-6.5683	-5.8311	-6.1888	-7.9192	-6.8564	-5.5078	-6.327	-5.7654	-5.052	-5.0816	-7.4585	-6.7395	-5.6276	-2.6649	-5.9143	-6.8571	-7.3652	-8.391	-7.4938	-7.7718	-8.805	-5.0183	-5.7898	-6.961	-6.6502	-5.7621	-6.8891	-4.817	-6.3382	-3.6524	-6.2332	-6.5667	-6.8852	-7.4692	-7.3613	-6.6989
-2.5603	-2.123	-2.6175	-0.63433	-2.3943	1.1522	-2.6285	-0.51008	-2.3709	-0.17803	-2.7318	-0.56119	-0.50827	-3.8241	-2.0724	-1.8798	-1.64	-2.0215	-3.4366	-3.1897	-1.0542	-0.6548	-2.5864	-3.0103	-0.7826	-1.053	-3.4831	0.20245	-3.122	-1.0418	-2.3689	-2.832	-3.0797	-1.4579	-1.6154	-2.5153	-1.8412	-2.2477	0.47795	-0.55917	0.47682	-0.56947	-3.6596	-0.88	-1.535	-0.51911	-1.0967	-0.14275	0.013655	-3.5205
-4.098	-3.0264	-3.1697	-1.9763	-3.2197	-3.974	-4.4344	-2.4591	-4.5966	-5.0657	-5.0935	-3.3738	-1.0517	-2.435	-2.7412	-3.2131	-4.444	-4.5443	-1.7286	-2.5261	-3.4729	-6.2049	-4.7923	-4.2146	-0.90525	-4.1586	-3.6161	-3.1239	-1.6054	-3.7697	-3.2573	-1.7901	-3.2935	-4.5337	-4.286	-4.723	-1.7087	-3.3154	-4.7151	-3.5457	-1.7564	-2.4366	-1.735	-4.1633	-4.4244	-2.2695	-4.9835	-3.0482	-3.0579	-6.8198
-4.38	-4.1152	-5.292	-3.6608	-2.8726	-2.8589	-4.0703	-2.4213	-3.9448	-4.9925	-2.0772	-2.2105	-3.7422	-4.4949	-3.3361	-1.0557	-5.2922	-1.6508	-4.6755	-3.751	-4.4646	-4.1947	-3.4824	-5.6745	-2.9749	-3.5869	-3.1492	-2.0236	-3.863	-4.1687	-3.7188	-3.6065	-5.3158	-3.6332	-3.2478	-1.8831	-5.1519	-2.1191	-5.6126	-3.453	-3.3826	-3.061	-4.6544	-1.1576	-3.9131	-5.5711	-4.5654	1.3543	-4.7239	-0.90421
-11.599	-12.267	-12.956	-10.619	-12.703	-9.2313	-10.847	-10.759	-12.515	-10.218	-12.757	-11.712	-13.847	-12.523	-10.33	-13.419	-10.612	-11.556	-10.414	-11.876	-11.666	-11.946	-10.049	-10.568	-10.163	-11.431	-8.9076	-11.508	-9.7096	-10.348	-9.1827	-11.786	-11.211	-10.267	-11.838	-12.426	-11.851	-11.11	-10.035	-11.235	-10.22	-10.245	-11.482	-11.55	-10.837	-9.4937	-9.7621	-10.724	-10.697	-10.072
-10.536	-9.6943	-8.5382	-11.086	-12.183	-8.3792	-10.076	-10.653	-10.297	-10.004	-9.6391	-11.059	-12.205	-11.069	-10.559	-10.384	-13.55	-10.585	-11.208	-9.4067	-11.729	-11.099	-9.8297	-9.8954	-8.4434	-12.36	-10.72	-11.481	-9.8047	-11.223	-11.445	-11.101	-11.226	-10.495	-10.149	-10.178	-9.1207	-10.831	-8.2685	-10.754	-11.607	-11.04	-11.724	-10.89	-9.8891	-12.865	-12.288	-10.37	-10.223	-12.157
-10.122	-7.9211	-9.9886	-7.8833	-7.4642	-9.021	-7.7376	-9.1867	-9.4831	-9.0422	-11.528	-9.1145	-11.651	-9.5867	-12.202	-9.9724	-9.0775	-9.4446	-8.0114	-10.285	-8.9917	-9.795	-9.3827	-7.6207	-10.07	-11.217	-10.369	-9.0003	-9.8791	-9.9979	-8.5452	-8.7539	-8.4008	-9.0201	-10.075	-10.753	-9.3087	-9.3865	-6.0144	-9.1679	-9.923	-10.742	-12.302	-10.89	-7.691	-10.008	-10.186	-8.018	-9.7956	-8.0149
0.80492	2.3274	1.2275	-0.94845	4.0314	1.0382	3.1984	3.2496	2.8509	0.82748	1.6677	2.1745	2.6161	2.381	2.6926	3.4029	3.734	3.4336	2.1095	1.9228	2.7567	0.51702	2.7109	2.6244	2.4336	1.8166	2.6312	2.6769	1.1401	2.1148	2.3329	4.5678	1.0314	2.3115	2.8124	2.681	2.9902	1.88	3.2658	4.1193	1.6052	3.3018	1.8656	2.3826	3.7401	1.8271	4.8759	2.499	1.5094	4.2696
-11.761	-9.559	-13.213	-13.184	-12.362	-15.218	-11.553	-12.072	-14.737	-12.057	-12.615	-13.261	-11.431	-14.268	-15.842	-14.732	-15.538	-12.517	-14.077	-12.676	-13.117	-14.355	-15.514	-11.11	-13.629	-14.357	-13.668	-12.294	-14.01	-13.181	-13.621	-15.301	-13.239	-15.191	-11.764	-15.19	-11.823	-12.786	-12.683	-13.101	-14.769	-13.793	-13.227	-13.593	-13.235	-12.692	-13.321	-14.461	-15.281	-10.659
-1.0079	-1.7216	-2.4546	-5.1981	-4.2762	-3.8331	-3.3036	-3.4724	-3.9624	-5.7658	-1.5758	-4.9194	-2.9766	-4.4759	-3.6709	-4.5728	-4.3884	-0.56854	-2.0065	-3.1698	-3.1672	-1.6721	-3.8557	-3.5695	-3.0397	-4.4897	-4.58	-2.0384	-3.1194	-3.771	-3.384	-2.8368	-3.0874	-3.3563	-2.8009	-3.5937	-2.8493	-2.6354	-2.0963	-2.2873	-3.3049	-3.9026	-3.4995	-4.1212	-3.1129	-2.1646	-1.8427	-4.1079	-2.3866	-3.1219
-1.7968	-2.9668	-2.2879	-3.5048	-1.4784	-5.2968	-0.8118	-2.2863	-2.7951	-2.1063	-1.9266	-2.8124	-2.7576	-3.5687	-2.0444	-2.2473	-4.1234	-1.8094	-2.5208	-4.4721	-0.97102	-1.4014	-3.1107	-1.9702	-1.3789	-0.44273	-2.7919	-3.1202	-3.4088	-2.4983	-0.84799	-2.9992	-5.0753	-2.459	-1.3438	-3.5531	-3.3926	-4.7219	-1.9928	-0.90848	-3.257	-2.7886	-3.0332	-5.3807	-2.6757	-0.32829	-2.1877	-0.58436	-0.96446	-3.2689
-12.541	-13.248	-14.94	-12.821	-12.756	-12.913	-12.734	-15.072	-17.893	-12.888	-13.867	-13.142	-11.231	-15.062	-14.43	-13.47	-10.671	-13.576	-12.567	-12.942	-14.709	-12.769	-15.415	-11.335	-13.316	-11.271	-14.079	-16.141	-14.278	-12.856	-10.718	-14.391	-13.797	-14.173	-13.802	-10.14	-15.861	-13.236	-13.877	-15.232	-12.731	-13.354	-13.891	-12.733	-13.106	-14.61	-13.571	-15.847	-12.817	-13.202
1.3936	0.92802	-2.3857	-1.6784	0.51776	-0.85901	0.48479	-0.38631	-0.19212	0.07115	-4.276	-0.2336	-1.733	-0.67738	0.44967	-1.32	-1.7861	-0.87079	-0.24993	-2.2446	-0.75689	-0.68782	0.028732	-1.2166	-2.4698	-0.69394	-3.3976	-0.8337	-1.6344	-1.5961	0.19055	-2.2008	-3.3547	-0.17214	0.97964	-0.94791	-0.34358	-2.1981	-0.45701	-0.30065	-0.4084	0.42024	-0.94013	-2.2324	-3.4747	-1.3414	-0.90429	-0.19639	-2.144	-1.0982
-1.9997	-1.2764	-0.5228	-2.0416	-1.6622	0.38922	-0.017467	-2.5356	-2.9454	-2.1535	0.34981	0.40394	-0.059128	-0.83377	-1.064	-1.4744	-0.48969	-2.3138	-1.3789	-2.7291	-4.2638	-0.13731	0.0085305	-1.6244	0.083731	-2.615	-1.2082	0.94207	-0.64223	-0.30387	-1.4442	-1.0994	-1.4892	-0.61368	1.2471	-4.1869	-0.25002	-2.6334	-0.67201	-0.72072	-1.3217	0.35475	-2.9333	-2.2007	-2.1325	-2.4331	-1.0964	-1.3461	0.28533	-1.448
-15.659	-15.164	-16.348	-13.953	-13.682	-13.865	-16.703	-14.266	-16.386	-13.481	-12.769	-14.12	-15.041	-17.074	-13.464	-14.166	-14.101	-12.637	-14.337	-14.062	-15.382	-13.246	-17.176	-14.824	-14.682	-13.319	-15.366	-15.094	-13.76	-14.497	-14.168	-13.79	-13.941	-15.184	-14.109	-15.554	-15.125	-16.256	-16.629	-15.919	-16.534	-15.437	-15.467	-14.725	-15.106	-16.295	-14.514	-14.879	-13.615	-12.712
-4.3479	-5.0705	-4.6425	-4.0002	-3.6093	-2.8362	-5.29	-3.5817	-1.9406	-5.6194	-2.8188	-2.0967	-5.1747	-2.3184	-4.1152	-2.9707	-1.7963	-3.2434	-3.8225	-3.0956	-4.3304	-3.7189	-3.5239	-4.6798	-3.8745	-3.8654	-6.5011	-3.0584	-3.6472	-1.1529	-3.2455	-3.1003	-5.7514	-4.6274	-3.0775	-3.6098	-2.902	-3.0176	-5.567	-3.5135	-1.8062	-5.1994	-4.3709	-3.0934	-4.6513	-5.5174	-3.6065	-2.4335	-3.3796	-3.1042
-4.1912	-3.6664	-2.6589	-4.0161	-4.4758	-6.5113	-1.7324	-0.62379	-4.0378	-4.9853	-2.7639	-5.1054	-5.2225	-3.6592	-5.7027	-4.0147	-5.765	-3.4489	-2.1513	-3.3352	-6.0515	-5.1694	-3.965	-1.9193	-2.1347	-3.3006	-5.0808	-3.5398	-4.1106	-6.2482	-2.4862	-3.3413	-1.8627	-4.4849	-3.0826	-3.8347	-4.659	-1.5614	-2.4318	-2.4307	-2.9578	-4.0348	-4.0107	-4.04	-6.6511	-3.2842	-4.2474	-4.3364	-2.0599	-4.831
-2.9643	-3.4743	-1.2369	-3.418	-0.95248	-2.9489	-3.7844	-3.275	-3.398	-3.1243	-3.7269	-3.0399	-2.8752	-2.6131	-4.4854	-1.4914	-2.0238	-1.7933	-3.4351	-3.7487	-3.2123	-2.3369	-1.2455	-1.9444	-2.5105	-1.4419	-1.8424	-3.4156	-4.0782	-2.4686	-2.305	-4.1263	-3.1225	-3.3075	-1.1738	-2.9539	-4.1563	-3.5485	-3.5279	-4.0503	-4.3864	-4.6527	-1.6502	-2.5822	-2.805	-3.1602	-3.8742	-3.3846	-2.7683	-3.5883
8.938	9.7119	10.839	6.5726	6.8988	11.059	10.885	10.422	10.393	9.1561	9.09	11.919	10.621	10.38	11.137	8.8297	8.3817	7.9252	9.7917	10.745	9.2754	8.9254	8.9443	10.206	9.0497	11.844	9.4196	8.6347	8.4572	9.1687	11.505	9.7916	10.019	11.11	11.782	9.2304	11.75	11.07	10.015	7.4916	11.021	9.0876	8.6959	11.208	8.7873	8.7636	8.9185	10.342	8.2272	8.0521
1.573	0.31955	0.19229	-1.4159	-0.71343	1.1386	0.35026	-1.774	-1.1393	-2.8397	-0.73688	-1.8416	0.57629	-1.7681	-1.0471	1.4747	-1.1449	-2.0694	-1.7918	-3.45	-1.9018	1.1965	-0.21177	-1.69	0.47473	-1.3209	0.002101	0.067125	0.5322	-1.9388	-0.045366	-1.1609	-1.0194	0.89078	-1.5252	0.39501	-1.4364	0.0015506	-0.59887	-0.24614	-3.0488	-0.71031	-0.88979	0.37045	-1.1404	-2.083	0.16065	-2.4399	-0.78744	-2.441
4.6502	3.5858	4.971	2.3974	4.377	3.2842	3.5028	2.4736	4.4516	2.8059	0.9447	1.0393	3.1869	3.8005	1.9896	1.4363	2.0475	2.0035	1.345	1.6727	4.0342	2.3031	3.0315	3.8659	4.0388	5.2597	-0.28276	3.1077	3.4165	1.2525	4.2502	1.2891	0.20845	3.0324	2.1325	2.788	3.2462	2.6487	0.71639	2.3442	1.6755	3.5212	4.896	2.8073	1.9492	3.8984	4.4341	3.9504	0.82021	3.7752
0.26831	0.31111	0.94417	-1.1607	0.37943	0.017569	0.50341	0.46362	-1.1848	-0.96768	-0.10411	2.1301	-0.34304	0.19875	0.035162	-1.2191	-0.12545	-0.57036	-0.42701	0.50104	2.1595	0.028311	1.9669	1.2242	0.18473	-0.6419	-1.5304	-0.87329	-0.057684	-0.14784	0.30294	0.28746	-0.26144	0.020242	-0.5618	0.69469	-0.80994	1.0449	-0.0047138	1.628	1.0395	-1.3871	-1.1605	0.61881	-1.412	3.7302	-1.0396	-0.57065	0.24502	-1.7212
2.593	-0.097632	1.4286	-0.082118	-0.73021	0.05626	-2.7417	-0.23125	-1.4696	-0.96194	-1.3922	0.58503	-1.5509	1.7462	-2.3054	-0.92618	-0.60663	-0.32029	-0.21935	-0.2817	-1.2904	-0.62228	-1.9785	1.4838	-1.6679	-1.828	0.50185	1.1396	0.32247	-3.2191	-0.91195	-1.9062	-0.80092	1.1484	0.21795	-1.4108	-0.84044	-3.2069	-1.0002	-1.7292	0.97042	-0.0004611	-1.603	-0.64886	0.44809	-1.3794	-0.50349	-2.0389	-2.7357	-1.0666
-5.552	-3.4874	-3.7896	-5.205	-5.3164	-5.7757	-4.0503	-2.8508	-4.8103	-5.0708	-4.19	-4.1134	-6.043	-4.3279	-6.7904	-2.8081	-4.2654	-4.8556	-4.3831	-4.3999	-4.58	-4.2036	-4.3862	-5.462	-4.4636	-2.6597	-3.3256	-3.1217	-5.9701	-4.7284	-2.4684	-4.5797	-3.1248	-4.8645	-3.4373	-6.6466	-3.7565	-2.6813	-4.0491	-2.8624	-5.1927	-5.5427	-3.6836	-4.3644	-7.7541	-2.5344	-4.9685	-3.7264	-5.0927	-5.4173
-1.7539	-0.89886	-2.0494	-2.163	-2.3416	-1.5177	-1.395	-2.0877	-2.6546	-0.21469	-2.1919	-0.31098	-1.5613	-2.0208	0.0073181	-3.3654	-0.30291	-2.5018	-1.7659	-1.624	-2.5158	-0.28423	-2.2418	1.2569	-1.6659	-1.8462	-3.9775	-0.007794	-1.2071	-1.9623	-2.0034	-1.7999	0.72103	0.21794	-2.0827	-0.31449	-3.2773	-1.8101	-0.64012	-1.2909	-1.7285	-3.4164	1.3824	-3.3914	-1.969	-2.6496	-0.63536	-0.91126	-0.93504	-0.93706
12.476	9.6661	8.6163	11.171	6.9517	8.1619	6.4614	8.6435	7.7984	6.0967	11.765	8.7384	6.8082	6.9099	7.8511	10.801	8.6535	7.5792	7.8295	7.6073	9.6248	7.7233	7.3716	8.8973	8.2647	8.8965	9.112	8.471	8.5006	7.1855	5.8151	10.036	9.0275	6.694	6.9196	9.7292	8.8376	7.1733	8.6276	4.8196	9.1279	9.7909	8.7762	9.8745	6.6503	8.8293	9.363	8.0594	6.5483	10.48
-11.072	-12.195	-12.147	-13.353	-13.058	-11.552	-12.583	-13.761	-13.484	-12.362	-13.205	-12.707	-15.236	-12.775	-9.2295	-13.731	-14.572	-13.811	-14.653	-11.902	-14.483	-11.512	-13.304	-11.893	-13.38	-13.602	-14.09	-13.53	-15.509	-13.9	-13.26	-12.254	-15.01	-14.978	-12.938	-14.154	-12.458	-13.936	-9.7641	-12.972	-14.434	-11.135	-15.1	-12.317	-13.423	-13.639	-14.048	-12.035	-14.405	-15.167
-7.0659	-5.7006	-5.7059	-4.6133	-7.0556	-7.4413	-7.5239	-8.0014	-5.8622	-9.1691	-8.1328	-7.4396	-8.5725	-9.5109	-10.645	-6.8137	-8.2083	-6.5695	-10.101	-7.7979	-9.0225	-6.3485	-8.1967	-7.2887	-9.0589	-6.8709	-6.9082	-7.0029	-7.2912	-7.0427	-6.3491	-8.9751	-9.6025	-7.6392	-7.3727	-8.7288	-7.6902	-8.2736	-8.3635	-8.4808	-6.4517	-6.9116	-7.9021	-7.4873	-9.5463	-8.2744	-7.5357	-9.5178	-6.3061	-7.224
1.0912	0.80933	0.46335	-1.8108	-1.0846	0.25562	0.71434	1.5682	0.60416	-2.0087	-0.98267	-1.6487	0.49198	0.56713	-2.3572	-0.81932	-2.7241	-1.3298	2.0821	2.2631	-1.2035	-3.9424	-2.482	0.37617	-1.8675	-2.1111	-1.2262	0.99458	0.98337	-2.1848	0.51099	-2.3123	-0.52196	-0.77874	-0.39637	-0.9348	1.0257	0.38243	1.2738	-0.34683	-0.67875	1.7876	0.81441	0.17591	2.5679	0.3034	1.6784	-1.6163	-0.10522	-0.43914
-14.407	-11.935	-15.049	-9.5942	-11.349	-14.602	-13.89	-14.156	-12.11	-12.811	-13.681	-12.377	-12.028	-13.359	-9.9835	-12.608	-14.074	-13.314	-14.054	-13.621	-11.171	-14.146	-12.296	-13.629	-12.308	-11.294	-13.523	-13.225	-14.482	-13.085	-13.67	-12.704	-13.866	-14.211	-12.072	-12.604	-13.779	-11.97	-12.597	-13.31	-15.372	-10.5	-12.79	-13.75	-14.434	-12.71	-12.725	-14.212	-13.765	-12.841
5.9828	4.4972	2.2475	3.0095	1.7199	4.7293	3.1888	2.465	5.5851	1.414	2.9083	0.57001	3.1939	0.61388	5.932	2.9511	5.2319	4.7904	1.259	4.6258	3.7436	4.37	2.194	2.5647	3.7545	1.1081	2.3028	3.8397	4.4994	2.5414	0.78608	3.4867	1.838	3.8631	2.5882	2.8725	2.8855	3.3633	2.1118	0.99578	4.0704	2.6276	2.516	2.5722	4.9451	4.9536	1.1312	0.95107	4.2336	3.9215
-14.068	-13.128	-13.341	-12.815	-13.418	-14.705	-14.264	-14.838	-13.195	-13.675	-12.118	-15.15	-15.19	-13.127	-15.29	-11.893	-14.918	-13.787	-14.422	-15.604	-14.423	-15.279	-15.725	-12.979	-14.246	-14.725	-12.019	-11.916	-12.999	-14.267	-16.243	-11.908	-14.054	-13.389	-13.865	-14.151	-14.173	-15.135	-15.404	-11.723	-13.758	-12.847	-15.426	-13.28	-16.147	-15.639	-13.924	-15.604	-14.286	-13.917
10.458	8.1936	9.4014	9.8124	7.5398	8.097	10.527	8.6719	7.7606	10.514	7.7222	7.0459	8.6757	8.1062	9.907	9.4829	10.328	8.6527	6.6079	7.7932	8.5126	7.7767	8.3708	8.3146	7.687	7.5491	9.2229	9.0003	11.268	6.9627	7.5067	10.777	8.3318	8.9428	7.3619	10.535	7.4754	8.4766	8.2943	9.7702	9.5189	8.3312	9.6932	8.4594	9.765	7.8953	8.8534	9.9979	8.4334	8.319
-3.3809	-2.681	-5.3494	-3.1927	-3.3183	-1.8381	-3.2651	-3.6229	-1.8454	-5.2861	-2.2697	-3.6646	-2.6266	-4.0475	-3.2769	-5.1314	-4.0898	-2.1765	-2.3048	-4.3902	-1.9626	-3.0137	-4.1387	-2.1472	-2.4812	-1.8766	-3.4263	-4.4067	-3.2799	-3.991	0.42832	-2.4188	-2.895	-1.8408	-3.4685	-3.1825	-4.9022	-1.5052	-3.0082	-4.4641	-2.0961	-1.7258	-2.569	-2.9528	-2.7496	-2.5881	-3.5738	-3.9171	-3.4477	-2.8989
-3.1761	-3.3126	-4.5376	-5.5454	-3.6953	-3.9578	-3.8874	-4.8108	-4.8807	-5.1331	-4.2508	-4.1628	-2.5373	-3.5761	-2.1114	-3.6295	-1.2683	-3.9638	-4.7851	-4.0242	-0.7943	-3.0481	-6.284	-2.8593	-5.1245	-4.2522	-5.6586	-4.2769	-3.4728	-1.9673	-4.1516	-2.9437	-2.6876	-2.4697	-4.3825	-3.8043	-4.3919	-5.129	-2.2857	-4.0493	-2.3819	-3.427	-3.7772	-3.0342	-3.3594	-3.5166	-4.1187	-3.8903	-3.8399	-3.4445
-12.698	-11.877	-10.649	-11.764	-13.348	-10.739	-13.608	-11.324	-9.7263	-11.168	-10.626	-9.9219	-11.002	-10.789	-12.485	-10.511	-10.475	-11.977	-8.3678	-11.462	-8.5748	-10.681	-9.8966	-10.239	-8.9051	-10.763	-11.537	-9.7078	-10.293	-12.856	-10.158	-11.452	-10.24	-9.8573	-11.508	-10.439	-11.401	-11.303	-11.846	-11.02	-10.713	-9.7883	-11.257	-9.9581	-11.679	-9.6881	-9.913	-9.6228	-11.979	-10.475
-9.6744	-10.525	-10.042	-9.4011	-8.1548	-7.2952	-7.6396	-10.187	-9.8485	-10.386	-9.9629	-9.4228	-7.9556	-10.181	-8.8343	-7.8113	-9.2921	-9.2133	-10.369	-10.445	-9.4286	-10.058	-11.04	-9.2427	-7.7479	-9.8352	-7.2022	-6.5499	-10.057	-7.9898	-6.2398	-8.9613	-8.4313	-12.113	-5.426	-6.8742	-8.8401	-7.6374	-9.0589	-9.7234	-11.389	-8.9302	-10.781	-7.77	-9.7769	-8.7049	-10.215	-10.124	-8.4371	-10.543
-8.8643	-10.615	-7.3032	-9.5696	-9.9175	-8.623	-10.296	-9.6679	-7.5761	-11.151	-8.0375	-11.046	-9.8186	-8.7996	-9.9649	-10.042	-10.366	-9.9826	-8.5084	-11.266	-7.9231	-8.8558	-9.3374	-9.1666	-12.63	-10.163	-10.829	-8.7343	-11.229	-7.843	-8.0368	-9.1696	-11.494	-9.1255	-9.5861	-10.45	-11.158	-8.7408	-9.0055	-10.448	-10.22	-10.69	-8.9945	-8.651	-9.7153	-10.208	-6.4439	-7.82	-10.192	-8.5411
-2.8417	-2.9413	-2.834	-3.7222	-3.2967	-3.8256	-4.0946	-1.4314	-2.7684	-1.7747	-4.3076	-0.72651	-3.3706	-4.409	-2.7338	-4.4298	-3.0663	-4.2462	-2.0526	-1.8595	-3.1487	-2.9521	-1.9574	-2.9446	-3.913	-3.4485	-3.6609	-2.7809	-2.9023	-4.8555	-3.4138	-2.8465	-4.0817	-1.3261	-4.204	-3.0839	-3.2818	-1.6386	-3.5236	-1.6985	-3.2799	-1.612	-1.8657	-2.67	-1.2813	-3.8542	-0.75805	-3.9956	-4.4545	-2.7573
1.8386	2.6565	1.2037	2.972	1.43	0.72795	0.83615	-0.048652	1.9987	-1.8529	0.94212	3.5707	0.71975	1.8808	3.3586	1.6391	1.629	2.5188	2.2627	0.49293	0.74302	0.17026	2.8131	2.1938	0.12656	0.30932	2.9317	0.18025	2.7565	2.5975	1.9667	-0.59801	-0.21492	2.0283	-1.6518	1.9341	1.1502	2.8211	1.4724	0.085609	0.79325	2.2105	1.5176	1.7325	2.6631	0.60561	1.558	1.4497	2.727	1.6964
3.3452	3.6687	3.5099	2.7658	3.6732	1.4218	4.2623	3.4168	1.3211	1.3934	2.0361	3.3874	3.6196	1.7345	2.5548	3.9102	3.7437	2.7256	3.458	1.1179	6.9883	4.257	0.36872	1.1481	3.5429	2.8852	2.5602	3.7385	3.6186	3.2909	1.468	3.7882	2.5389	1.9563	3.9342	2.7591	2.6505	4.2819	3.3674	1.491	4.6167	5.2065	3.1537	0.83185	3.9227	4.7187	5.1002	1.9438	3.0262	0.93521
-14.464	-11	-12.527	-12.306	-14.518	-13.183	-12.995	-14.528	-11.182	-13.363	-11.602	-12.644	-12.822	-13.047	-12.963	-13.853	-11.654	-11.483	-15.067	-14.086	-14.484	-13.575	-15.135	-14.097	-14.395	-13.76	-12.534	-11.909	-13.304	-14.542	-13.393	-14.321	-10.947	-12.262	-11.934	-11.869	-15.06	-13.204	-12.338	-13.441	-14.108	-11.992	-12.323	-13.928	-13.334	-12.594	-12.969	-12.818	-13.949	-11.436
-1.2653	-1.1095	-3.5337	-3.3429	-1.9134	-2.3957	-1.2752	-2.0755	-2.2951	-2.2296	-4.5197	-2.6556	-4.2647	-0.68175	-2.0766	-2.7559	-2.504	-3.5126	-1.7759	-0.56399	-2.5131	-2.4222	-2.873	-1.7979	-3.2686	-3.8145	-1.8684	-0.24434	-4.3439	-4.0819	-4.3254	-0.33137	-3.4608	-0.75788	-3.0326	-3.8586	-1.9432	-2.0376	-0.3405	-1.7778	-0.081586	0.020523	-1.8728	-1.2459	-2.9054	-3.393	-1.5277	-1.6821	0.19309	-0.11826
-9.7778	-11.886	-12.729	-8.9905	-13.686	-8.6771	-12.269	-12.661	-9.167	-11.233	-11.707	-11.893	-11.684	-11.158	-12.256	-9.798	-9.6677	-9.7617	-8.7	-8.718	-10.465	-9.3538	-9.8489	-11.308	-10.512	-10.649	-11.489	-10.954	-10.458	-11.582	-9.622	-12.331	-11.014	-9.5072	-10.523	-11.769	-9.7619	-13.247	-9.6639	-10.669	-11.936	-8.9897	-11.052	-9.84	-10.544	-10.118	-11.046	-8.4029	-9.9762	-10.472
-1.7624	0.039162	1.3191	-0.053524	0.2894	-1.7108	-1.2581	0.17277	-3.4095	-0.050172	-0.48944	-2.5505	-1.3261	-0.0016282	-2.2661	-1.8216	-1.4796	-0.11986	-0.24995	-1.1841	-0.72235	1.1805	-1.9617	-1.4283	-0.67316	-1.1233	0.15743	0.14417	-0.77538	-1.2874	1.6963	-0.035127	-1.1719	0.054016	-2.2805	-1.1927	0.35094	-0.26718	0.81644	1.2703	-0.16704	-1.0573	-2.4422	0.035812	1.9474	-0.49469	1.936	1.1081	-0.14948	0.38398
7.1463	4.077	7.6333	6.7146	6.8321	4.4876	7.4152	6.4584	6.6169	8.1654	4.1798	4.9754	8.6436	5.1664	6.9702	7.2052	7.4265	6.6149	6.8325	8.9374	8.9484	7.7291	7.3294	7.2228	9.8921	8.5036	5.6329	8.5237	4.9565	5.3486	4.3215	7.6076	8.3722	7.808	5.7034	8.592	5.6233	7.3092	6.3484	8.2837	5.3714	6.9748	8.6036	8.6662	5.2691	7.2232	6.3901	8.9876	6.4493	7.5217
-0.46754	1.1074	-2.7503	-1.9031	-0.49151	0.35786	-0.55845	0.56665	1.7244	0.59605	0.1541	0.54068	0.97956	0.55571	-0.79994	0.22285	-0.53224	-1.5268	-3.1722	-1.4546	-2.5758	-0.33546	1.7913	-1.4369	0.19134	-0.7956	-1.1058	-2.5978	-1.0907	0.23879	-3.0895	-2.3071	-1.1439	0.20321	-1.9549	-0.878	-1.2078	1.0966	2.082	-0.056081	0.46165	-1.9055	0.57313	-1.6547	-1.3742	0.12236	-1.678	-1.365	-2.6365	-0.35498
-19.632	-21.905	-17.819	-22.243	-19.92	-21.647	-22.987	-20.376	-21.41	-18.821	-21.264	-22.152	-21.938	-19.439	-21.177	-21.897	-21.271	-19.103	-21.393	-23.439	-21.73	-22.43	-19.562	-21.916	-18.627	-21.769	-20.595	-21.582	-19.768	-21.753	-18.466	-20.951	-19.428	-24.06	-21.659	-21.873	-21.343	-19.897	-19.552	-19.951	-20.329	-19.627	-21.182	-19.706	-21.676	-18.645	-20.744	-19.421	-19.963	-22.665
-6.3264	-5.8956	-3.8218	-4.2807	-5.5875	-6.0556	-4.4902	-4.1714	-5.6825	-7.0663	-5.3789	-8.1455	-7.0277	-6.4347	-5.7121	-5.6416	-6.9888	-4.3864	-6.5996	-4.9194	-6.9277	-5.7243	-6.2592	-5.0156	-8.4421	-5.3387	-6.1457	-4.4768	-5.1811	-7.3791	-4.9533	-4.0435	-6.1207	-5.3546	-6.6017	-6.5777	-5.6954	-5.2627	-3.9068	-4.3474	-6.084	-5.9499	-7.0706	-4.0869	-4.8128	-4.4371	-6.5084	-7.0887	-5.1694	-5.2864
-8.9298	-10.945	-14.092	-10.283	-11.302	-12.606	-9.3727	-10.847	-9.482	-11.771	-10.135	-10.146	-11.763	-12.555	-10.999	-9.906	-11.018	-10.19	-11.314	-10.707	-11.9	-10.925	-11.232	-11.542	-11.515	-13.006	-11.327	-9.8859	-10.021	-9.5929	-10.126	-10.884	-9.6538	-10.628	-12.048	-9.1788	-12.747	-13.089	-10.708	-11.985	-9.5002	-10.055	-11.925	-11.415	-8.4564	-12.74	-11.214	-8.1521	-8.4535	-10.164
5.5955	5.7892	7.4961	4.0717	6.7539	3.7506	4.135	6.3171	4.0795	4.3153	7.2163	3.6409	4.508	4.7767	4.1702	5.4123	5.9135	2.6756	4.7692	3.6618	6.5181	5.8496	3.6696	4.8591	3.9831	3.624	7.0318	4.1551	5.4107	3.5714	6.3889	5.6171	3.659	4.7238	6.9001	4.3773	5.6658	4.5724	3.5041	6.0606	7.1247	5.2876	5.3624	4.8974	6.0925	5.0481	3.7983	4.4468	5.3876	4.6971
-3.1836	-3.9517	-4.9566	-7.6425	-3.7959	-4.5317	-3.3244	-4.8266	-4.9109	-5.0722	-3.8148	-6.1714	-4.8932	-2.509	-3.0556	-4.3964	-4.5478	-5.5854	-3.7888	-2.093	-3.2187	-2.1546	-4.9097	-4.0805	-3.7877	-5.0948	-3.4836	-2.7262	-3.5024	-4.8348	-6.9049	-4.2555	-4.0474	-4.381	-1.9143	-4.2907	-3.3106	-6.2065	-4.2624	-4.1169	-2.8992	-5.6078	-4.4244	-3.9049	-4.8419	-4.2072	-5.4988	-5.8242	-5.0494	-4.0943
-13.218	-15.307	-12.765	-13.332	-13.067	-13.558	-12.753	-15.148	-14.625	-16.519	-14.7	-14.679	-15.907	-14.218	-15.347	-14.974	-16.555	-12.927	-13.416	-16.387	-12.25	-14.631	-15.355	-12.87	-16.102	-14.971	-15.263	-15.844	-16.395	-15.815	-15.385	-14.77	-16.181	-16.379	-15.742	-17.325	-14.038	-15.244	-14.603	-13.947	-13.045	-16.182	-14.095	-15.026	-14.174	-17.558	-14.045	-15.843	-12.772	-14.462
-17.028	-14.543	-14.274	-12.873	-14.804	-12.184	-15.42	-12.284	-17.671	-13.288	-14.694	-13.114	-13.841	-12.729	-15.93	-15.419	-16.432	-14.119	-14.895	-13.252	-15.304	-16.085	-15.467	-14.589	-16.817	-13.941	-13.832	-15.217	-13.955	-14.848	-14.598	-12.264	-14.206	-16.907	-12.204	-15.914	-14.068	-15.368	-16.114	-15.701	-15.67	-15.289	-12.746	-15.831	-13.697	-11.701	-14.21	-15.519	-14.034	-16.817
-6.1366	-7.0833	-4.5539	-6.959	-6.2472	-3.178	-7.5924	-4.4505	-4.8221	-6.5257	-3.9372	-5.4623	-7.1915	-7.221	-6.1452	-4.9938	-5.84	-7.9991	-5.1379	-5.1851	-4.8896	-3.6138	-6.0966	-6.6975	-6.3522	-5.1741	-7.7822	-7.4173	-7.1061	-5.993	-6.2566	-6.9714	-4.1769	-5.7203	-3.9389	-6.4117	-3.9736	-3.7756	-6.436	-8.0245	-5.3803	-7.191	-5.6783	-4.7783	-7.2499	-4.5982	-6.3152	-4.8628	-6.2051	-5.1161
1.4794	2.0316	3.2587	2.5033	1.3898	0.6905	0.32937	0.332	0.80852	0.16548	2.2701	1.0143	1.9458	2.6465	3.1642	1.0213	0.31204	1.7942	3.8197	1.3393	0.85614	1.1916	0.35494	5.1321	-0.29232	1.9226	0.37439	0.029166	0.58007	3.6996	1.6041	4.4555	0.7832	-1.1192	1.967	1.4827	-0.00013817	3.1314	2.3122	1.3325	0.61145	2.8384	2.2358	1.9152	0.60859	1.6848	3.187	3.2117	1.3805	1.3347
0.058438	-0.93805	0.057571	-0.02613	-0.35809	-3.4581	-1.653	0.44451	-1.29	-0.70457	-1.1487	0.39806	-1.9779	1.4274	-1.3365	-4.9815	-0.56409	-2.5247	-2.8868	-1.0343	-1.8187	-1.6465	-0.85323	-0.79781	-1.7286	-0.75485	-1.3953	-1.8742	-0.75743	-1.5042	-2.0007	-1.3888	-1.3423	-1.0202	-0.2516	-4.3453	-4.1675	-0.37558	-0.65811	-2.4558	-2.8492	-2.9677	-1.9005	-3.8014	-1.6173	-1.164	-0.63037	-1.108	-2.744	-2.7577
-7.1365	-4.9538	-4.3689	-4.5401	-6.4784	-3.3491	-3.3396	-7.5156	-8.2499	-5.6687	-4.325	-5.2063	-6.284	-5.2359	-5.6431	-9.5028	-6.4514	-5.4776	-5.2376	-6.6535	-9.5668	-5.4525	-5.4091	-6.5412	-5.8634	-5.3105	-4.0589	-5.5936	-7.7349	-7.3671	-5.8706	-3.2688	-5.5121	-5.768	-6.9903	-6.2149	-4.4481	-4.291	-7.6002	-3.982	-4.4068	-4.2375	-4.4473	-3.8814	-3.9329	-5.4565	-7.7322	-6.7651	-5.5842	-4.8467
-13.249	-10.517	-11.122	-11.393	-12.478	-10.696	-10.907	-12.303	-12.437	-13.027	-10.803	-9.698	-13.966	-9.6252	-13.16	-11.706	-12.726	-11.558	-11.986	-13.154	-9.6997	-9.6369	-11.486	-11.088	-9.9422	-11.536	-9.4165	-10.938	-10.045	-12.011	-11.183	-11.699	-12.574	-12.776	-10.132	-10.522	-10.099	-11.925	-10.185	-10.358	-8.9518	-12.128	-10.739	-13.229	-11.563	-13.187	-10.001	-9.5645	-12.643	-11.268
-10.662	-10.557	-10.984	-10.618	-11.203	-11.415	-10.056	-10.354	-12.194	-8.669	-9.1878	-11.722	-7.61	-11.202	-11.016	-10.25	-10.814	-11.34	-11.355	-11.765	-10.236	-11.724	-11.013	-12.911	-12.776	-9.8705	-9.4454	-11.691	-11.213	-10.941	-11.659	-9.8725	-12.114	-8.8253	-11.094	-10.351	-12.188	-11.535	-12.411	-9.1766	-10.296	-10.818	-10.075	-9.5337	-12.612	-9.7214	-10.55	-9.5095	-10.827	-10.942
0.027669	-2.1533	-1.2193	-1.3691	0.16096	-0.797	0.10514	-3.5676	-0.14138	0.00051064	-1.1958	1.8889	-2.0896	-3.0221	-1.994	-1.953	-0.69685	-1.1657	-0.76232	-1.4828	-3.1652	-1.5603	-1.7864	-1.8736	-0.70251	-0.88207	-1.4554	-1.8669	-2.7779	-0.91517	0.011365	-1.9322	0.62721	-2.0892	0.64618	-1.2824	-0.93812	-1.1995	-2.7753	-1.7223	-2.397	-3.0692	1.6421	-3.2202	-1.5342	-1.0497	-1.9525	-1.7276	-2.2407	-2.5719
-2.3684	-2.204	-4.8298	-1.9462	-1.3274	-0.21675	-2.8472	-1.646	-4.1251	-2.4881	-3.6377	-1.06	-2.4561	-0.87627	-3.3449	-0.95804	-1.5687	-3.2607	-2.8391	-2.0945	-2.1646	-2.0781	-1.3084	-1.7487	-1.0703	-4.3713	-2.1792	-1.4759	-4.5166	1.1	-1.9389	-3.8912	-0.65168	-1.9049	-1.0696	-2.5301	-4.6483	-5.0738	-2.6413	-2.1221	-3.2371	-1.6459	-2.8887	-3.1922	-1.3131	-4.0138	-0.83977	-2.3734	-3.7179	-3.0443
-2.0007	-1.5989	-2.6555	-0.61914	-1.3344	-2.9977	-0.34183	-0.61731	-1.0512	-1.5594	-3.3912	-0.771	-1.21	-0.79709	-0.030773	0.77166	-1.7399	1.0736	-0.9714	-1.414	-2.2379	-1.2706	-1.2907	-1.4	1.1823	-3.1128	-0.67451	-1.7477	0.95112	-1.2193	0.012794	-2.5025	-3.4155	-2.046	-3.9492	-0.62368	-2.1273	-3.7917	-0.04185	-0.16115	-1.1378	-1.2647	-0.56778	-2.6176	-2.6993	-1.5649	-0.47906	-1.7808	-1.4006	1.7158
-1.9753	-1.906	-3.2846	0.22282	-2.813	-0.33323	-1.7201	-1.1264	-3.8781	-0.38441	-2.0275	-0.51951	-1.719	-1.2322	-0.16031	-2.6651	-2.3061	-1.2032	-0.35636	-1.9435	-1.8112	1.2297	-0.19709	-1.8579	-3.492	-1.0437	0.61188	0.99188	0.11812	-3.0623	-2.5866	-3.6627	-0.96471	0.20512	-2.123	0.46619	-4.2519	-3.3528	-1.6956	0.044011	-1.781	-3.382	-2.9949	1.0199	-3.7419	1.015	-4.5836	-2.2646	-2.1625	-3.6233
3.7102	5.1277	5.2725	4.618	5.4391	6.963	4.7357	6.4164	7.4196	5.0616	6.1293	3.8345	5.6432	4.7668	4.3166	6.8817	2.3843	3.1209	5.1513	5.5917	3.9406	3.927	4.8074	3.9976	4.3534	3.2101	6.0398	4.5665	4.2892	4.3924	4.8372	3.5968	6.531	3.8432	6.7985	3.4795	6.9592	4.601	5.3627	7.0302	4.2512	4.8163	4.5981	2.4402	5.8614	4.7927	5.4186	4.1253	5.0277	6.3271
-11.845	-12.253	-13.505	-13.994	-10.663	-11.516	-13.303	-11.698	-12.43	-12.318	-10.317	-13.219	-11.279	-10.731	-11.544	-13.451	-15.312	-14.024	-11.815	-11.849	-11.194	-11.691	-12.567	-9.8106	-11.897	-9.7571	-10.706	-10.727	-12.966	-9.5664	-13.156	-12.435	-12.491	-12.364	-11.402	-11.581	-11.145	-9.2402	-12.557	-11.151	-11.957	-11.632	-11.595	-12.359	-10.28	-10.325	-11.745	-11.514	-11.915	-11.465
2.0314	2.6956	3.8022	-0.096279	2.3959	0.56501	0.19967	2.1319	0.82065	-0.023801	1.9154	3.9995	4.122	2.9855	0.16536	-0.19096	2.046	0.95445	0.07724	3.7585	0.39963	1.0153	3.0817	1.8633	0.0017268	1.412	1.802	-0.87164	0.80815	0.36679	1.8236	0.069514	2.1394	2.7873	0.62527	1.8156	0.98729	2.4901	2.1665	0.80027	1.8344	1.922	4.5229	1.3063	2.7357	1.8749	3.5921	2.1637	2.7634	3.4842
-13.689	-15.761	-15.034	-14.39	-14.368	-15.671	-14.666	-15.128	-15.081	-14.473	-12.604	-15.726	-13.814	-16.726	-16.578	-16.121	-14.49	-13.436	-15.361	-14.36	-14.595	-15.608	-12.305	-15.358	-13.949	-14.388	-12.936	-13.683	-15.421	-14.824	-15.442	-13.097	-15.35	-16.593	-14.161	-14.897	-14.895	-14.636	-16.24	-13.787	-13.732	-15.557	-12.95	-16.243	-14.664	-15.6	-14.418	-13.228	-12.716	-14.188
-2.4557	-5.8436	-6.3091	-5.2772	-5.2222	-7.944	-5.2537	-5.8148	-4.6617	-6.1699	-5.0771	-6.9551	-5.4989	-6.1232	-4.2503	-4.338	-4.6005	-6.7266	-3.6812	-4.0743	-5.9012	-6.5993	-4.5194	-7.7765	-6.2709	-7.3991	-6.0415	-3.556	-6.7043	-5.2046	-6.5904	-5.5858	-5.6128	-5.6428	-5.8524	-6.5981	-6.1127	-8.2766	-5.7232	-5.6128	-7.3092	-6.1351	-5.8886	-5.0641	-6.403	-5.8286	-8.7888	-5.104	-6.7287	-4.9715
-24.519	-20.69	-21.476	-21.17	-22.104	-21.586	-20.93	-25.945	-20.169	-23.214	-21.043	-22.73	-20.479	-24.427	-22.207	-25.189	-22.179	-22.208	-21.102	-21.379	-21.336	-21.818	-22.681	-21.565	-22.844	-21.798	-20.354	-22.492	-21.698	-23.558	-21.118	-22.822	-21.14	-19.654	-20.886	-21.487	-22.673	-22.494	-21.096	-23.493	-22.253	-21.972	-23.307	-21.933	-23.711	-23.66	-22.132	-22.293	-23.547	-20.963
-0.33079	-1.8879	0.89506	-0.2866	-0.7921	-2.1539	0.033226	-3.2041	-3.0406	-1.2628	-0.30531	-2.9195	-2.0523	-0.34687	-2.1829	-3.8205	-2.1261	-4.4403	-3.5794	-3.4017	-3.0139	-1.8154	-0.27933	-0.15437	-1.5057	-0.05903	-3.8083	-2.3059	-1.089	-2.3004	-2.2444	-1.0037	-3.2949	-1.4647	-0.014663	-2.2471	-1.762	-1.668	-2.01	0.50854	-1.8462	-1.6133	-0.063949	-1.8551	-2.0922	-2.9019	-1.6607	-1.5189	-3.0374	-1.7986
-10.777	-11.574	-11.06	-10.979	-11.636	-12.045	-10.41	-12.985	-10.328	-9.3575	-11.309	-12.142	-12.361	-11.114	-11.859	-10.136	-12.162	-10.521	-9.9576	-12.867	-11.178	-11.118	-9.8982	-9.9155	-11.064	-10.469	-11.646	-9.9801	-11.346	-12.798	-10.238	-10.748	-9.4595	-10.311	-10.051	-10.075	-10.814	-12.925	-12.648	-7.2123	-11.23	-9.7765	-11.269	-12.447	-9.8608	-10.35	-8.1989	-9.0194	-12.723	-11.57
8.4518	10.202	8.4328	9.0472	8.3807	8.0752	6.6803	7.2592	10.248	9.435	8.011	8.6197	10.321	8.4185	9.0632	9.2703	8.4056	6.6722	10.491	9.616	9.3381	10.119	9.2975	8.2527	6.1017	9.4531	7.5698	7.5418	9.7466	10.543	8.9305	11.234	9.3754	8.9861	8.8954	10.764	8.1133	6.5787	6.9879	7.9406	8.5369	6.759	7.5909	11.501	8.9833	7.3629	5.6922	9.4404	9.5092	8.6839
-0.074018	0.94671	1.6758	-0.56574	0.11417	1.3666	-0.99689	-0.34847	0.21362	-0.11603	-1.335	0.42804	1.162	-0.88814	1.9427	-0.33589	0.29353	1.1049	1.2867	1.1439	1.3197	1.3088	-0.98442	0.66376	0.67706	-0.0077642	0.13403	1.5862	1.0721	1.511	0.95217	1.0728	2.3192	-1.5257	0.45478	-1.5132	0.80767	0.93481	1.9967	-0.44381	-1.5891	-1.1962	-0.95877	-0.59301	-0.067528	0.22604	-3.2559	2.0231	-2.4389	2.8091
-2.3147	-2.4029	-1.6803	-0.78964	-1.6937	-0.66052	-1.7099	0.20756	0.49873	-2.4825	-0.62655	-2.4544	-0.61395	-1.2653	-2.2856	-4.1305	0.24202	-0.40729	-0.94047	-1.0428	-1.395	-1.6261	-2.6896	0.047479	-3.5657	0.27388	-2.8949	-2.9414	-1.033	-1.0772	-1.4199	-1.7325	-0.99486	-2.0781	-0.87553	-2.8333	-1.8474	-2.3845	-1.306	0.39306	-0.50905	-0.32542	1.3805	-3.4859	-0.79236	-1.4585	-1.6346	-2.2494	-2.6502	-1.2385
-0.098314	-1.2997	-2.4458	0.9939	-1.0074	-1.9602	-0.22674	-1.4582	0.83789	1.8424	-1.2351	1.9599	0.78896	-0.49756	0.51193	1.5047	-0.2976	-0.070023	-1.4217	-0.18766	1.0849	-2.3546	1.4883	-0.048025	0.043476	-0.87213	1.7159	0.94205	0.23499	0.063648	-0.95648	0.52701	1.8829	-2.1755	-3.9917	-1.982	-0.90982	1.3733	3.6347	1.9192	-1.8253	0.074501	0.59361	-0.036193	-1.1947	0.25051	0.64481	-2.2034	1.4985	1.1308
4.363	3.675	4.7097	6.2231	4.4835	4.331	4.333	5.5628	4.1395	5.0989	6.9686	5.2769	5.5882	6.2263	4.8102	6.4704	4.6387	4.9682	5.242	6.2284	6.6883	6.7394	4.8748	5.037	6.1034	4.4214	6.6334	7.6061	4.8061	4.2994	6.3808	4.0692	3.8284	4.0727	7.886	5.3264	5.7205	7.2378	5.2928	1.9825	6.7185	6.6242	5.2541	6.3547	2.8778	8.7596	3.6492	3.7989	6.3828	6.5293
-0.74653	-0.15753	0.77758	1.0171	0.078013	1.2836	-0.92332	-0.74025	-0.58771	0.22213	0.055406	-0.68549	-1.2965	-0.53736	0.94987	1.0002	-2.0524	-0.50626	1.2158	-0.99992	-0.81493	2.1919	-0.68275	1.2376	1.024	-2.7365	-0.096876	-1.084	-0.66859	-1.2563	1.6864	-1.5679	0.99689	0.16619	0.98008	1.6289	-1.7105	0.008451	-1.2111	-1.7016	1.2626	0.23843	0.7282	1.0638	1.1306	0.31538	1.148	-1.6098	-0.54444	-4.2567
0.69642	-1.6264	-0.51602	-0.97937	-2.5784	-1.6571	-0.76025	-3.2569	-1.6168	-2.535	-0.65221	-1.6496	-2.7075	-2.4454	-3.8064	0.10324	-4.386	-1.0745	-3.4686	-0.22939	-1.4559	-0.90242	-2.7791	-0.95474	-1.8841	-0.32848	-2.073	0.66372	-1.0928	-0.18696	-0.4083	-2.3937	-1.2603	-1.7183	0.85254	-0.75285	-1.3415	-4.3233	-1.4249	-1.4278	-3.1388	-1.7988	-2.2704	0.44275	-1.2993	0.33022	-2.4597	-2.3276	-0.29102	-3.1345
-5.0195	-5.9545	-5.6164	-4.7485	-3.6546	-4.5628	-2.3433	-5.76	-5.0972	-5.5739	-4.8015	-4.1184	-5.6312	-4.9444	-7.6864	-7.6027	-3.7837	-2.1492	-6.2354	-3.1254	-3.4976	-6.5414	-5.1425	-4.7937	-4.9428	-4.7816	-5.6873	-3.5622	-6.8924	-4.9563	-5.3115	-5.0418	-2.1884	-5.136	-3.725	-7.1323	-5.7887	-5.188	-3.6055	-5.3139	-6.0124	-5.7798	-5.4503	-5.3893	-5.3259	-8.3133	-5.3363	-3.6192	-6.0784	-5.3972
-3.768	-5.4387	-3.6491	-3.2655	-5.6867	-5.2596	-2.5915	-1.0994	-3.3989	-2.2708	-2.2912	-3.6177	-2.7618	0.46127	-4.2721	-2.7813	-3.6326	-4.2674	-5.1242	-2.2654	-5.9369	-1.3741	-3.6715	-3.1462	-2.3109	-3.3593	-2.6332	-0.63973	-2.6812	-4.8669	-0.7058	-2.9802	-1.0077	-1.8536	-3.2997	-3.7835	-3.3811	-1.2346	-2.3297	-1.1209	-3.5927	-3.763	-1.4467	-4.0734	-2.3353	-1.3829	-3.3275	-3.8014	-5.0279	-4.4178
0.079404	2.9283	0.82	0.46062	-0.82037	-0.62043	0.65571	-0.55983	0.55161	-1.2061	-0.18391	-0.9624	0.37532	1.0819	-0.30363	1.6496	-1.3022	0.66647	1.1789	1.1057	-0.59781	1.0084	1.6215	2.912	1.3584	1.2687	1.3383	4.4925	1.7017	-0.17949	-0.055868	-0.15414	0.77937	2.0152	0.25549	-0.63746	-0.03454	0.65161	0.55649	-1.5701	2.0852	-0.33583	0.6891	0.51962	-0.34057	-2.6483	0.18001	1.1624	0.15215	1.4446
-22.995	-22.392	-22.384	-21.395	-23.371	-20.747	-19.538	-21.967	-22.716	-21.364	-21.924	-24.371	-24.017	-21.622	-21.817	-19.19	-23.232	-22.925	-23.749	-20.854	-22.567	-21.502	-22.933	-23.717	-21.655	-25.883	-22.637	-21.722	-21.677	-22.542	-20.898	-23.119	-19.566	-24.025	-21.574	-19.596	-22.176	-22.776	-22.632	-24.571	-21.947	-22.018	-21.702	-21.912	-21.944	-22.531	-21.162	-23.45	-21.901	-20.786
-4.4547	-4.1288	-5.0083	-2.9066	-4.7012	-3.2773	-3.1137	-6.0314	-4.9984	-5.8466	-5.1007	-4.306	-7.9385	-4.101	-4.7776	-6.5585	-4.2289	-4.5335	-6.1408	-3.9931	-3.6875	-5.5763	-6.1746	-5.0276	-4.121	-6.9246	-6.4967	-5.6746	-4.9885	-2.496	-4.9754	-2.4471	-2.8552	-5.9144	-5.0549	-5.7121	-5.0656	-4.924	-5.5194	-6.3253	-4.5962	-3.2768	-5.197	-3.9401	-5.4704	-6.3826	-7.1914	-4.2713	-4.1067	-6.657
0.051071	-2.0834	-1.4584	1.3504	-2.1742	-2.0957	-0.98479	-2.9156	-2.6252	-2.3041	-1.1676	-1.5394	1.8711	-1.7984	-0.41405	1.664	-1.5581	-0.69701	-0.74001	-2.4448	-1.6527	-0.15087	-2.2485	-0.90925	1.0976	-1.3444	-2.7778	-2.5193	-1.3482	-1.2721	-0.10833	-2.2	-0.069991	0.70004	0.93466	-0.7834	-4.2824	-0.28749	0.9005	-2.965	0.61832	-1.5408	-2.2125	-1.2912	-1.6386	-0.57302	-0.97154	-0.75747	-2.3505	-2.1934
6.5302	7.9507	6.0326	8.5375	7.8701	10.295	9.3899	7.297	6.9634	6.9691	7.366	7.6634	7.144	8.4276	7.9622	9.751	9.6107	6.4364	6.9737	7.4578	6.9056	7.6768	8.3164	6.6753	8.1477	6.6071	6.7288	9.0569	7.7271	7.0193	7.0706	7.8355	7.1873	8.0136	8.6601	7.4398	8.6175	7.074	7.8129	6.0087	8.8541	7.8587	7.9579	9.3238	8.1886	8.0663	6.3789	8.7671	8.8555	7.2867
-9.0961	-9.9392	-8.264	-7.3299	-7.6371	-10.167	-10.422	-8.8677	-9.938	-8.9366	-8.6646	-12.731	-10.488	-9.9497	-10.495	-11.033	-7.7527	-11.802	-7.4143	-10.351	-8.3522	-10.209	-8.4567	-9.6204	-9.5495	-7.6246	-9.062	-10.768	-8.8234	-9.346	-8.6405	-6.9764	-8.7501	-8.9546	-6.9839	-8.543	-7.2354	-8.6287	-9.9944	-9.0196	-9.5885	-10.285	-8.1587	-10.795	-8.375	-10.073	-9.1158	-9.7683	-10.576	-8.2216
-11.205	-14.093	-14.538	-12.743	-13.558	-13.115	-16.158	-11.985	-11.209	-11.926	-13.463	-13.187	-12.403	-13.45	-13.368	-11.574	-12.194	-14.003	-13.117	-13.294	-12.391	-14.121	-12.911	-12.403	-14.157	-14.435	-15.19	-12.493	-13.2	-10.756	-12.907	-11.477	-13.21	-11.857	-10.982	-15.289	-14.093	-13.908	-14.058	-15.358	-12.565	-14.179	-14.405	-11.896	-13.426	-13.935	-12.399	-12.267	-11.691	-13.736
-21.136	-22.234	-21.772	-22.889	-21.58	-24.652	-22.47	-21.932	-19.906	-24.202	-22.147	-24.247	-22.639	-23.568	-21.577	-21.964	-21.667	-21.997	-22.978	-22.72	-18.393	-26.22	-25.035	-22.254	-23.209	-21.748	-23.965	-23.643	-22.784	-23.861	-21.184	-21.889	-22.325	-21.746	-21.352	-20.655	-22.18	-20.563	-22.321	-21.45	-19.01	-22.302	-23.139	-22.464	-20.665	-21.85	-22.947	-23.053	-21.207	-24.267
8.002	6.4007	8.3963	7.6981	6.9429	7.7958	4.8098	8.2501	6.9172	7.8962	8.5618	8.4492	8.5963	8.2977	9.5709	9.4602	7.502	9.7063	6.8304	10.561	9.5015	8.233	8.5093	8.478	7.3752	10.073	8.3853	7.99	9.2438	11.55	5.4082	7.6506	7.7733	7.9482	7.1234	9.6263	10.626	7.0951	5.4305	7.3546	9.6342	7.5082	9.4494	6.9818	7.6629	8.4162	9.772	7.1956	9.9511	8.2857
-10.637	-9.7513	-11.59	-9.5576	-12.546	-9.0454	-8.7902	-10.223	-11.657	-9.4774	-10.481	-9.3311	-9.87	-10.16	-11.662	-9.3402	-13.755	-11.556	-8.5682	-14.015	-12.954	-8.8317	-10.689	-11.663	-9.7865	-8.9656	-10.761	-10.006	-11.469	-11.452	-13.551	-12.039	-12.214	-10.455	-13.353	-12.358	-11.809	-12.821	-11.41	-12.138	-12.204	-8.6909	-10.821	-11.121	-12.1	-11.322	-9.043	-12.496	-10.312	-10.781
-9.7375	-6.547	-10.228	-10.093	-9.0952	-7.5013	-9.6193	-9.5119	-8.0936	-10.373	-8.1665	-7.3341	-8.0705	-8.4492	-7.7654	-10.911	-11.95	-9.6754	-10.354	-10.94	-8.4984	-11.122	-8.7094	-9.917	-8.9604	-10.135	-8.5296	-10.21	-9.1317	-8.5438	-8.8376	-9.2431	-9.9958	-7.7905	-11.085	-10.724	-8.799	-10.546	-8.6032	-11.189	-10.173	-7.789	-9.1524	-8.6496	-10.456	-11.967	-9.8928	-9.8674	-11.099	-11.67
-5.2595	-5.6509	-5.9214	-3.3661	-6.3291	-5.8432	-5.3822	-6.0721	-4.5713	-9.5514	-6.3906	-6.2027	-4.3027	-5.1691	-6.5326	-6.1475	-6.0848	-4.1196	-5.645	-3.4448	-5.8456	-6.6857	-7.2566	-3.7018	-4.5169	-3.3342	-4.6291	-6.0101	-4.1569	-4.8356	-5.4128	-4.7125	-5.1451	-4.2599	-4.0922	-8.0517	-3.6041	-3.3225	-4.8572	-6.8508	-6.1521	-5.2507	-6.3382	-6.2621	-7.7054	-2.9085	-5.4498	-5.7611	-6.5521	-3.3157
-12.247	-9.7973	-11.76	-11.319	-12.01	-11.876	-12.416	-10.374	-12.399	-10.26	-10.802	-11.22	-10.639	-11.4	-11.349	-10.895	-9.7845	-10.396	-8.1857	-8.7632	-11.521	-10.87	-12.463	-10.863	-10.23	-8.708	-9.1435	-12.069	-9.1072	-10.818	-12.707	-11.504	-11.866	-8.7325	-10.487	-10.917	-11.257	-8.849	-11.104	-9.7047	-8.1118	-11.842	-11.574	-11.537	-11.722	-11.731	-10.558	-10.106	-12.518	-9.6061
-0.30694	-2.7296	-2.8183	-2.335	-1.3913	-0.40409	-0.59972	0.28742	-3.6937	-2.3047	-4.1284	-1.6977	-1.6247	-1.8351	-1.0055	-1.551	-2.581	-1.4196	0.46593	-2.3757	-0.41254	-0.81376	0.39487	-1.8555	-2.0139	-0.88782	-2.5622	0.3258	-0.53867	-1.5231	-0.89332	-0.72047	0.15848	0.52196	-0.30646	-0.40161	0.34324	-1.2763	-1.143	-0.19525	-0.10925	-1.5282	0.17722	-3.159	-1.8842	-3.8317	-3.1882	-0.49683	0.34042	-2.2695
-8.2955	-10.689	-10.024	-7.7633	-7.8673	-8.2506	-8.2341	-10.391	-9.2599	-7.5039	-9.3142	-6.6689	-8.3972	-9.714	-9.9133	-8.947	-7.8332	-8.7019	-10.117	-6.9326	-7.6921	-9.3294	-8.2935	-6.7231	-10.805	-7.3046	-8.3749	-7.14	-10.099	-8.9792	-8.3992	-9.4925	-8.5321	-7.573	-8.6727	-6.8108	-9.0536	-8.728	-11.327	-10.826	-11.805	-9.0206	-7.6115	-8.4184	-10.313	-8.4708	-8.7191	-10.728	-8.5031	-9.0483
-7.1647	-11.063	-9.869	-11.862	-11.316	-8.3096	-8.4676	-9.846	-7.8676	-10.823	-12.094	-10.212	-9.3494	-9.4967	-10.974	-9.4002	-10.683	-7.8018	-11.065	-10.496	-10.664	-8.8892	-8.7133	-12.65	-12.628	-11.296	-10.133	-10.894	-9.2259	-11.992	-11.451	-11.833	-7.0169	-11.785	-11.01	-11.296	-10.319	-10.91	-9.6142	-10.949	-8.9275	-9.3572	-10.174	-10.514	-10.546	-9.7703	-11.932	-8.4377	-12.223	-9.7978
-12.287	-13.59	-12.472	-12.427	-13.536	-13.281	-13.065	-13.733	-13.712	-13.003	-13.367	-11.174	-12.684	-14.238	-12.29	-10.966	-13.407	-14.1	-14.769	-13.42	-13.569	-12.064	-13.45	-11.497	-14.586	-12.898	-13.56	-12.124	-13.986	-12.558	-12.434	-12.638	-14.632	-12.793	-13.735	-14.219	-11.542	-13.711	-13.502	-12.41	-13.087	-12.91	-11.978	-13.155	-14.297	-12.95	-10.84	-12.458	-13.97	-12.043
0.46469	1.3461	1.733	1.2737	0.72695	0.61197	0.034609	2.084	1.4414	1.6359	1.2522	0.76667	2.5425	0.31544	1.562	1.3085	0.39759	1.764	0.37758	2.037	1.2194	1.4664	3.3422	-0.046043	-0.48114	0.4205	2.4037	3.8738	0.09054	2.0492	1.7739	1.0461	-0.16274	0.73781	0.69861	0.11965	1.8343	2.1218	1.3041	2.2088	1.7497	-0.35644	3.0132	2.1531	-1.2973	-0.42153	1.3891	0.36711	-1.535	-0.989
-3.4053	-5.7992	-1.1886	-6.3963	-6.4873	-6.5777	-4.0476	-6.7389	-2.9609	-3.4297	-4.9374	-5.3451	-4.5722	-4.8015	-4.3068	-6.2366	-2.2673	-5.518	-5.0565	-2.5505	-4.8687	-5.9247	-4.4631	-6.4287	-3.6886	-3.5574	-5.8662	-5.8617	-3.3828	-5.4426	-3.0355	-4.189	-4.5297	-5.7349	-3.2327	-4.63	-4.3448	-6.5471	-5.0756	-0.85444	-1.1236	-3.7063	-4.2652	-6.4519	-4.5443	-4.8009	-3.2768	-5.0852	-4.7033	-3.7343
-4.1321	-5.1098	-6.4773	-6.6738	-4.535	-7.4874	-6.7835	-8.8181	-6.417	-5.2146	-4.2496	-6.5065	-5.3168	-4.5563	-7.0541	-8.0655	-7.1085	-6.6097	-4.5568	-6.9385	-6.011	-3.0343	-8.5883	-5.5551	-3.2735	-8.1351	-7.685	-6.6373	-5.8052	-6.277	-6.0069	-6.3627	-4.6803	-3.0557	-5.513	-6.3983	-8.1965	-7.4026	-6.2041	-5.7745	-4.4884	-5.2889	-7.2425	-6.8161	-4.3289	-4.5001	-7.9851	-5.0751	-8.0875	-7.1943
-11.386	-9.1315	-12.6	-11.241	-8.6434	-12.378	-12.563	-12.237	-11.71	-10.47	-9.904	-12.079	-10.383	-12.018	-10.403	-12.047	-11.543	-11.909	-13.306	-10.286	-13.348	-10.435	-12.426	-13.977	-8.8773	-10.23	-10.64	-9.9334	-11.74	-13.994	-11.091	-13.96	-11.876	-12.167	-10.334	-12.806	-12.377	-11.121	-12.632	-12.503	-10.783	-12.41	-13.442	-11.55	-11.245	-10.821	-9.5933	-10.95	-11.47	-13.127
-20.434	-19.374	-20.258	-21.837	-20.821	-19.767	-20.972	-18.956	-23.892	-19.867	-21.694	-22.587	-22.201	-19.712	-21.945	-21.602	-22.795	-21.196	-19.256	-20.062	-21.676	-19.361	-19.493	-22.644	-20.378	-20.843	-19.216	-19.174	-19.887	-19.647	-22.9	-18.781	-20.132	-22.48	-20.663	-18.634	-20.271	-18.959	-21.82	-20.59	-21.583	-19.08	-20.541	-21.024	-22.48	-20.474	-20.474	-18.587	-19.277	-20.337
-11.574	-17.361	-13.583	-14.23	-14.248	-16.23	-15.142	-15.246	-12.531	-14.121	-15.075	-10.611	-15.735	-14.633	-12.961	-12.991	-13.246	-14.754	-13.333	-11.665	-14.542	-13.531	-16.436	-16.131	-14.324	-13.459	-16.178	-14.682	-13.422	-13.361	-13.703	-14.366	-10.837	-13.652	-14.813	-14.753	-12.682	-13.406	-15.137	-15.175	-13.545	-12.739	-13.61	-13.314	-15.673	-14.421	-15.347	-13.192	-12.847	-14
-22.134	-23.259	-21.629	-20.965	-22.86	-23.175	-23.086	-22.874	-23.701	-22.751	-22.409	-21.738	-20.939	-22.951	-20.581	-23.475	-22.028	-22.068	-23.407	-22.955	-22.925	-21.41	-22.58	-19.959	-21.008	-24.611	-22.231	-21.911	-21.109	-23.006	-20.928	-25.839	-22.268	-22.353	-22.488	-22.124	-22.138	-22.077	-22.545	-21.915	-23.559	-23.278	-22.207	-23.071	-22.007	-24.148	-21.512	-20.388	-22.001	-20.83
-11.711	-12.724	-10.57	-11.035	-10.921	-11.624	-11.18	-12.664	-10.894	-12.857	-12.027	-13.907	-12.756	-12.772	-11.02	-14.23	-12.679	-13.867	-13.155	-12.503	-9.1362	-13.071	-11.01	-11.406	-12.676	-11.611	-9.805	-12.263	-11.069	-10.785	-12.411	-10.443	-10.639	-11.557	-10.843	-12.738	-10.943	-11.342	-10.058	-12.068	-9.1482	-10.645	-10.699	-11.719	-13.378	-12.251	-11.254	-11.973	-12.222	-11.082
-3.8278	-3.9599	-4.4821	-4.9262	-3.2029	-5.2371	-2.8249	-3.3303	-1.6613	-2.2821	-1.1672	-2.625	-3.1945	-2.5711	-4.3079	-2.9619	-3.7837	-4.3921	-3.6882	-4.2888	-4.4414	-3.0056	-3.3217	-0.94451	-0.99964	-4.6193	-3.6577	-4.0941	-1.9884	-3.6865	-3.4644	-4.1674	-5.3976	-3.2746	-3.0416	-6.2526	-3.0724	-1.5728	-1.359	-5.3064	-2.1504	-3.1796	-4.0346	-4.5822	-4.1338	-4.3036	-5.1337	-1.6393	-1.3725	-0.45902
-1.2816	1.062	-0.43734	-1.0433	-1.7898	-0.026458	0.4635	1.14	-1.4514	0.019224	0.63028	0.41367	-1.7553	-1.9667	-1.0368	0.86786	0.91712	0.16277	0.66455	-0.22032	0.092654	-2.1971	-0.45205	0.53841	-0.80064	0.46667	0.76711	-0.016182	1.8871	-1.938	-3.3065	0.12495	-3.6097	-1.6268	-0.57569	0.76047	-1.3917	0.43808	1.6329	0.29172	-0.97077	-1.3137	1.4461	0.38488	0.44705	0.31299	0.7362	-1.6238	0.17745	-1.0688
7.6862	6.5121	7.1614	9.5842	5.1178	6.2217	5.908	6.6208	7.3357	5.614	7.0627	7.0718	8.2412	6.5656	6.0648	6.1086	6.7471	7.3235	6.98	5.7409	7.4434	4.7665	5.8744	4.745	7.5825	6.2637	6.4568	7.3035	8.6078	5.523	5.3316	5.1987	7.3547	4.0488	8.4809	5.4465	7.2116	7.2055	5.8469	9.9529	5.5989	6.7119	6.3038	4.9734	7.6286	5.6497	6.5233	6.9049	8.4342	8.414
-3.4764	-5.8288	-4.4257	-4.7911	-6.5416	-2.9296	-4.2675	-6.4279	-6.1425	-6.2925	-5.6385	-6.1066	-5.4364	-4.6933	-2.4213	-3.9994	-4.7373	-6.0591	-5.4375	-7.0668	-5.8201	-6.2703	-3.3909	-5.9407	-4.4463	-5.2633	-4.7477	-3.9246	-6.8207	-5.2491	-6.0459	-5.5247	-6.0169	-3.7358	-5.1266	-6.247	-7.0612	-5.9638	-4.9429	-6.7749	-5.7446	-6.4005	-6.3506	-5.3579	-5.4893	-5.1989	-6.4433	-4.9936	-7.3893	-5.4729
0.5974	0.60553	0.89899	-1.2327	-0.98933	0.013987	-4.0291	-1.7688	-1.0912	-4.348	-1.0846	-1.9469	-0.81387	-0.99289	-1.6873	-0.2699	-3.0339	-2.8945	-2.0068	1.4148	-0.39854	-1.5381	-1.9476	-0.53149	1.3796	0.7376	-1.532	-2.6217	-3.2187	-2.1392	-0.12558	-2.6466	-2.8784	-1.6475	-2.018	-0.38885	-1.0845	-0.10099	0.98494	-0.77767	-0.037672	-2.8575	-3.2572	-2.0909	-0.73183	-0.83757	-1.8278	-2.0396	-1.5919	-1.4783
5.0115	5.9975	5.1028	4.3079	6.2415	3.6013	4.6055	7.3425	5.7585	4.8007	7.1437	5.6198	5.4067	4.4951	4.9998	5.8578	4.314	5.6678	6.8144	6.5385	5.2851	3.8044	6.4738	6.7016	6.9863	5.466	5.1305	6.7374	7.3941	6.0532	5.6218	7.085	5.6454	5.264	4.5381	5.9624	7.6006	6.0583	2.8164	5.8919	5.7412	6.4057	7.2837	6.916	5.0719	6.3929	4.903	5.264	4.3096	5.6482
-1.2112	-1.1441	-1.8247	-4.2357	-0.91985	-2.2102	-1.8682	0.16116	-2.3151	-2.1338	-1.9409	-1.2371	-2.6718	-3.8632	-1.4398	0.60818	-2.5656	-4.2685	-1.1949	-4.4941	-2.6902	-0.81036	-0.8641	0.16272	-0.70121	1.0918	-0.34733	-1.9582	-1.1477	0.14888	-3.8455	-4.1493	-1.2576	-0.70733	-2.0622	-3.1044	-3.0812	-2.2581	-2.2149	-0.12105	-1.1858	0.7911	-1.7648	-4.7601	-0.38953	-2.6709	-3.071	-0.97334	-0.10539	-2.8442
-3.6947	-1.6227	-5.5929	-4.2457	-4.0109	-5.1005	-5.5687	-5.0418	-2.4573	-5.3163	-3.9405	-5.1674	-3.0504	-4.6324	-5.4675	-4.3649	-4.8211	-2.8768	-3.1371	-6.6038	-2.9256	-2.6046	-5.298	-3.2735	-5.7543	-5.2656	-3.8452	-3.448	-3.9119	-5.167	-5.1436	-3.583	-3.6938	-4.6453	-6.8147	-2.4969	-0.97422	-2.9616	-4.1853	-3.7339	-3.5932	-3.0587	-3.5961	-3.8111	-4.9239	-2.5818	-5.6954	-3.5555	-3.8311	-2.6369
-23.735	-23.995	-21.514	-23.129	-22.515	-23.454	-20.955	-23.495	-22.565	-22.51	-22.142	-21.04	-21.325	-22.465	-22.209	-20.167	-22.718	-20.642	-22.952	-22.285	-23.165	-22.923	-19.729	-20.551	-21.439	-24.744	-23.156	-22.466	-24.007	-21.369	-20.084	-21.344	-23.657	-21.633	-21.041	-22.177	-20.447	-21.325	-22.075	-22.932	-20.513	-25.283	-20.271	-21.448	-21.219	-23.271	-24.221	-21.267	-21.387	-24.026
-10.574	-11.773	-11.897	-9.7115	-11.854	-11.753	-10.467	-13.016	-12.869	-12.065	-10.419	-11.31	-10.249	-11.15	-13.305	-10.379	-10.956	-12.524	-11.214	-12.083	-14.405	-11.318	-10.974	-10.963	-9.2104	-10.858	-10.296	-11.428	-10.304	-12.282	-10.771	-11.064	-13.739	-12.127	-11.254	-11.19	-12.049	-10.08	-10.386	-13.608	-11.506	-10.49	-11.365	-9.9299	-12.352	-10.583	-11.669	-11.385	-11.702	-10.875
4.2643	6.7049	5.0636	6.8136	5.2743	6.256	5.29	4.7568	4.0837	3.08	4.6037	5.5489	4.4132	6.344	4.7829	4.3592	8.2439	4.9825	6.7208	4.2698	4.2384	4.5745	3.6579	4.6166	4.6291	5.1256	5.5274	4.423	4.042	4.7234	3.2116	3.6289	5.5729	4.7656	4.7948	4.4239	3.9574	5.9308	3.9808	5.278	5.4169	4.8352	3.9809	6.1636	4.2007	3.4658	6.0895	3.6588	5.7072	4.9179
2.9623	2.0259	1.9724	2.1394	1.8077	0.77899	1.2249	2.1765	3.7408	3.6636	0.008838	-1.9485	3.5126	1.7253	2.518	3.1707	0.14201	0.72983	4.5019	0.71192	3.1872	2.6741	0.66565	1.2125	1.6374	2.444	1.6211	2.8869	0.26832	1.4056	1.8048	1.3075	1.3508	3.1366	1.5597	2.0253	-1.5771	1.095	1.0424	1.6375	0.58682	-0.91642	0.70325	3.1333	3.5102	2.9899	2.7603	1.4039	0.016178	4.1158
-3.3811	-3.4477	-3.3595	-3.5185	-3.4399	-1.7536	-4.5406	0.030726	-2.2115	-2.9432	-3.3004	-2.3165	-2.8049	-1.8603	-5.7187	-3.2013	-0.97034	-3.9201	-0.91645	-2.6674	-3.3697	-1.1475	-2.7573	-0.63546	-2.4634	0.42764	-2.9075	-2.4657	-3.1315	-4.6795	-2.9234	-2.0348	-0.49102	-2.75	-3.9136	-2.0599	-2.0877	-0.95339	-3.2918	-3.3931	-1.1295	-3.7806	-2.8504	-2.0866	-5.5715	-1.5732	-0.093094	-2.7781	-3.059	-1.8052
-15.088	-15.906	-14.893	-13.9	-14.682	-14.673	-16.584	-14.578	-14.894	-14.978	-15.274	-12.501	-13.817	-16.503	-14.827	-14.063	-12.881	-13.143	-16.173	-15.654	-13.687	-14.932	-15.152	-14.916	-15.455	-13.384	-13.567	-15.527	-12.661	-15.725	-13.023	-16.37	-13.906	-13.081	-14.765	-14.06	-14.163	-14.781	-13.362	-13.237	-13.563	-14.616	-14.116	-16.669	-15.315	-11.326	-14.825	-16.923	-15.801	-13.702
-4.8783	-4.2303	-6.4484	-5.7815	-3.9882	-6.4142	-4.7972	-2.9563	-5.5823	-4.9591	-7.4194	-2.6187	-4.2622	-4.2001	-4.2761	-2.0513	-2.2743	-4.2215	-6.8062	-3.8902	-5.5819	-6.5986	-5.6915	-6.7352	-2.4435	-5.2773	-5.2625	-3.6604	-4.5085	-2.7025	-4.533	-4.3666	-5.6304	-3.8257	-3.6459	-3.9958	-4.808	-4.4937	-5.0308	-3.4066	-6.0858	-2.8475	-4.5124	-3.341	-4.5959	-5.1147	-4.7502	-3.1996	-5.2887	-5.5076
-9.8773	-9.9332	-9.045	-9.2958	-9.7464	-10.37	-10.077	-9.5379	-10.774	-8.7888	-9.3368	-6.3636	-9.7967	-11.252	-11.393	-9.6312	-8.2837	-10.357	-8.8011	-9.273	-9.2685	-8.9006	-8.8964	-9.4559	-8.5624	-10.008	-9.2004	-10.157	-9.0024	-7.5015	-10.513	-10.584	-8.83	-9.1381	-12.98	-9.9046	-9.4814	-9.45	-9.6044	-8.9902	-8.3773	-10.236	-8.4364	-10.356	-9.4732	-7.1827	-10.484	-8.7667	-9.6588	-11.12
-0.041251	-2.6462	-2.6139	-1.2457	0.65952	-0.12492	0.2214	-2.4631	-0.99896	-1.4684	-1.36	-1.7841	-1.6238	-0.68117	-1.1145	-2.4424	-3.5255	-1.2184	-3.6438	-1.2873	-2.0064	-3.0715	-1.5522	-0.086383	-1.6415	0.037372	-1.6758	0.49321	2.0157	-1.5596	-2.6055	-0.58369	-1.4355	-1.2745	-0.48304	-3.0663	-1.8306	-1.8513	-1.4302	-0.4267	-1.5702	0.018221	1.6498	0.1112	-1.1061	-1.4924	-0.54059	-1.268	-1.9913	-2.6416
-9.6672	-10.55	-10.83	-9.3489	-10.821	-9.9098	-12.379	-10.274	-10.278	-9.409	-11.097	-9.1772	-10.184	-9.9247	-13.599	-12.215	-11.08	-14.756	-9.8193	-9.9157	-9.8369	-10.844	-11.524	-9.7524	-8.5359	-13.117	-11	-11.012	-9.5317	-10.936	-10.961	-7.7662	-8.5738	-11.175	-9.8862	-11.443	-9.9447	-10.131	-9.2664	-10.17	-11.209	-11.184	-9.1793	-13.457	-9.774	-11.582	-11.524	-11.801	-10.929	-9.6603
1.3935	0.83296	2.8055	0.018005	2.8348	1.3227	-0.0077945	0.31738	1.5014	1.4796	2.3931	-0.30055	0.90576	0.80428	1.9191	1.1199	-0.67082	1.048	0.90179	1.2742	1.8697	-1.32	1.5941	1.4993	2.3633	-0.077987	0.84667	2.0376	0.69647	-0.24891	0.59532	-1.9212	0.82176	0.60902	-0.23947	2.5055	2.0181	-0.73019	1.2593	0.4036	-1.3081	-0.58166	-0.66008	1.7591	1.8481	1.7562	1.2367	2.2611	1.3357	1.2147
-3.8104	-1.6696	-1.6022	0.049636	-2.141	-3.5548	-2.5748	-1.6963	-0.62471	-1.7923	-0.76715	-2.1151	-4.1666	-3.967	-3.2738	-1.3668	-2.7828	-4.5765	-5.8809	-2.9334	-3.0191	-2.4176	-0.46508	-3.4112	-2.698	-1.8671	-1.1738	-2.2142	-2.8179	-0.65798	-2.1326	-1.1522	-2.154	-1.6367	-1.5011	0.45932	-2.9229	-1.0958	-1.4125	-2.4899	-3.9637	-2.2355	-2.0027	-1.7898	-4.5269	-2.025	-3.0635	-1.4748	-2.1067	-4.4237
7.0757	6.7749	7.2518	6.6008	6.2778	4.4766	5.9402	8.0259	5.9699	6.1517	6.7652	5.1936	6.7338	8.0512	5.5157	7.9513	7.1362	7.8064	7.207	6.6429	8.9218	6.8703	5.7067	7.5701	7.0155	6.0692	7.2343	7.6231	5.5166	5.5487	8.4789	6.1889	6.5486	4.5731	8.2119	6.8036	7.0172	7.4681	6.8252	6.343	6.8994	7.1459	8.2173	6.9368	7.1235	9.5555	6.5149	7.3661	6.9584	6.8883
-8.2302	-7.1656	-8.1364	-8.1627	-7.8319	-7.3501	-9.4054	-5.9592	-9.0461	-9.0448	-10.082	-8.3046	-7.3621	-7.7838	-6.7452	-7.9348	-5.4056	-5.3472	-5.0648	-5.5273	-6.578	-7.9916	-6.3709	-8.2727	-5.9803	-6.6492	-6.2381	-8.1599	-7.1165	-8.7622	-6.2826	-6.4708	-5.8651	-7.3406	-7.023	-6.2243	-7.1533	-9.688	-7.8849	-7.6599	-6.5166	-7.2063	-6.1682	-8.651	-7.5377	-6.92	-4.5571	-8.4115	-7.7351	-6.0023
-23.318	-25.219	-20.302	-22.887	-21.827	-21.907	-20.785	-22.27	-21.223	-21.893	-23.621	-22.218	-21.018	-21.164	-23.199	-22.487	-22.894	-20.856	-22.35	-23.7	-22.553	-22.463	-23.133	-23.122	-19.954	-20.864	-22.352	-22.137	-22.653	-21.055	-22.12	-22.806	-24.449	-21.491	-23.885	-20.485	-22.231	-21.331	-22.239	-21.157	-23.495	-21.628	-23.107	-21.57	-22.424	-22.654	-21.666	-22.19	-21.171	-21.701
-4.1759	-1.6499	-5.7515	-4.4176	-5.9625	-4.4395	-4.1062	-6.8964	-3.0205	-4.2755	-5.3415	-4.2233	-3.0251	-5.326	-4.4541	-2.958	-5.4041	-2.342	-2.3885	-5.4525	-4.055	-4.2839	-4.0528	-4.2038	-3.1104	-4.7352	-4.0409	-3.0945	-4.0708	-2.4739	-2.5311	-4.6264	-5.7993	-4.8271	-4.5944	-4.114	-4.4105	-3.7717	-3.424	-1.3641	-5.2742	-4.6462	-2.2864	-3.3953	-5.6278	-4.0135	-3.4861	-4.4305	-4.5567	-4.712
-2.5439	-5.2424	-2.4954	-1.412	-3.2003	-3.3615	-3.3109	-3.5265	-3.967	-2.1436	-6.0344	-4.3828	-2.7417	-3.8917	-3.2046	-4.009	-4.5543	-4.5748	-4.9026	-2.2415	-5.3718	-4.8939	-2.4501	-3.9836	-3.1148	-4.3878	-4.1167	-4.5792	-2.9596	-3.5584	-3.2131	-3.3011	-4.881	-2.8319	-3.979	-2.974	-3.8515	-3.4266	-1.7728	-5.7345	-3.8774	-2.036	-3.5014	-5.5717	-3.0823	-3.7837	-5.442	-3.4318	-4.8038	-3.6957
-10.65	-10.298	-12.606	-13.589	-12.628	-13.279	-9.3652	-13.081	-10.13	-11.345	-9.8543	-12.866	-11.155	-9.1982	-10.4	-10.309	-12.818	-10.849	-10.244	-9.4209	-11.813	-10.7	-12.672	-11.345	-11.664	-12.885	-12.167	-9.0268	-11.661	-10.495	-12.79	-9.8793	-12.545	-11.597	-11.017	-10.296	-11.659	-11.331	-10.972	-9.7792	-13.711	-10.481	-12.846	-12.141	-9.4902	-12.022	-12.188	-13.326	-11.405	-13.108
0.31837	-0.73113	0.22691	-0.63691	1.7873	2.395	0.21336	-0.26666	-0.5854	3.1081	1.6648	0.84126	0.17677	1.681	1.3878	2.429	1.6541	-0.77015	1.2573	1.5542	1.2077	-0.86521	-1.8652	0.44912	1.8157	0.88782	-0.51891	0.75651	1.2626	-0.87799	1.3801	-0.6279	1.2021	-2.1031	0.42809	0.41019	0.63772	-0.056404	0.69241	1.0775	0.4043	0.48461	-1.2528	-1.6091	-1.7538	0.72224	1.4025	0.40732	-0.17136	1.4973
-11.656	-9.502	-9.6839	-13.692	-10.422	-10.993	-11.184	-10.141	-12.446	-10.667	-9.7589	-12.147	-12.257	-9.9881	-10.428	-10.503	-9.6832	-10.963	-13.149	-10.139	-10.343	-9.888	-10.918	-10.894	-11.229	-10.422	-9.3027	-11.604	-11.553	-9.4924	-10.643	-10.853	-10.703	-11.494	-9.732	-10.072	-9.2966	-9.7395	-11.172	-11.123	-11.447	-11.665	-9.9823	-9.9497	-8.5873	-10.96	-11.071	-9.6664	-11.407	-11.287
-1.7949	-2.7019	0.60876	0.24914	-2.6942	-1.5217	-4.1816	-0.068173	-2.611	-3.011	-0.76706	0.49164	0.75532	0.94775	-1.6859	-0.60914	0.2825	-0.49248	-0.46497	0.18398	1.0254	-0.29033	1.0485	-2.3759	-0.24314	-1.1899	0.92601	-2.5061	-1.841	-0.77942	0.015251	0.18123	-0.47096	0.55881	-2.9008	0.24001	0.69533	-0.0061581	-1.4388	0.95594	0.056063	-0.58376	-2.5864	-1.5487	-1.8083	2.0871	-1.8186	-1.1896	-1.3534	0.044561
-13.754	-14.003	-13.846	-12.321	-15.279	-14.876	-13.209	-11.972	-9.3781	-11.429	-12.776	-12.353	-13.452	-11.919	-11.889	-14.994	-16.242	-12.232	-11.11	-13.261	-13.434	-14.821	-12.763	-12.387	-12.774	-12.91	-14.697	-14.141	-12.743	-13.852	-12.238	-10.783	-13.032	-13.338	-14.888	-12.276	-11.065	-13.103	-13.029	-14.739	-11.97	-12.563	-13.097	-13.565	-12.256	-12.875	-14.768	-10.403	-11.954	-10.374
-5.7879	-9.2349	-9.8833	-7.2301	-6.6457	-8.4881	-8.1255	-5.2934	-7.5491	-7.7675	-7.5787	-5.451	-7.1724	-7.7067	-8.7561	-6.514	-6.1611	-8.7124	-7.8536	-6.6988	-8.4183	-7.6343	-7.8234	-7.8628	-8.088	-6.3094	-9.0093	-9.5665	-7.6647	-10.137	-7.5747	-7.8259	-9.1548	-8.9103	-6.3823	-7.5008	-7.6618	-7.0791	-6.3479	-8.9574	-3.1017	-7.958	-7.0907	-9.5296	-8.0831	-7.4652	-5.1627	-6.1546	-6.6926	-9.4245
-10.987	-9.4365	-10.307	-11.927	-13.33	-10.012	-8.3	-10.624	-11.364	-10.654	-12.989	-12.09	-10.163	-9.5635	-10.714	-12.194	-10.562	-12.79	-10.654	-8.9561	-10.345	-9.8351	-11.583	-10.79	-12.428	-10.996	-12.279	-11.947	-9.7054	-8.9555	-8.2264	-10.968	-11.704	-10.572	-10.827	-8.7925	-9.7054	-11.147	-11.668	-9.883	-11.232	-8.9135	-10.401	-10.773	-12.792	-11.73	-12.806	-10.614	-10.221	-10.163
-3.8171	-1.1199	-2.4672	-0.85758	0.49605	-1.774	-1.4982	-3.396	-2.4346	-1.637	-2.8405	-1.9837	-2.4367	-2.9899	-4.4055	-3.6715	-2.8575	-4.6438	-5.009	-2.713	-2.1141	-1.7631	-1.2902	-2.8403	-1.6416	-2.8466	-2.2689	-1.9772	-2.0288	-2.1817	-0.3293	-4.1438	-2.9978	-0.97526	-2.3749	-1.8082	0.24852	-0.89273	-4.6936	-0.58407	-2.4434	-0.66966	0.93422	-2.1122	-2.063	-1.1513	-3.6744	-0.52827	-2.9096	1.035
-1.378	-0.774	0.12207	1.5777	-0.0070912	-0.6366	-1.3357	1.5748	-0.25809	1.2358	0.26395	0.07062	-1.3909	0.58935	1.0915	1.5461	-0.99256	-0.74865	0.046759	-0.96327	0.87672	0.81276	-0.84854	2.1007	1.5899	-0.076602	-0.073896	0.81314	2.628	0.80397	-1.6126	1.2419	-1.5853	1.4728	0.41836	-0.73171	-0.15543	1.2835	1.1498	-2.388	1.1318	2.752	0.02316	0.31965	-0.09605	-0.17301	2.2271	-0.73463	1.1054	-2.3393
-8.4165	-6.5032	-5.7109	-1.85	-3.569	-3.3701	-3.5132	-4.4753	-5.3765	-3.5424	-4.7612	-3.5898	-5.3929	-3.9314	-1.2528	-3.6797	-1.3778	-5.2664	-4.7895	-1.6233	-4.5788	-5.1085	-5.3932	-4.6516	-3.4626	-4.1602	-1.4728	-4.1609	-3.0735	-6.9283	-4.919	-3.9137	-3.8854	-4.3842	-4.0427	-3.8928	-4.0914	-5.4022	-4.0194	-2.9302	-4.2287	-4.998	-2.8404	-2.9206	-3.6052	-4.2205	-4.0996	-4.8415	-1.4446	-1.5947
-14.205	-13.512	-15.804	-14.052	-13.016	-13.715	-15.966	-13.96	-13.713	-16.147	-15.07	-15.819	-15.595	-15.731	-13.113	-14.953	-15.955	-12.967	-12.282	-13.905	-13.196	-15.73	-13.334	-12.702	-12.27	-16.243	-13.626	-14.096	-11.854	-14.501	-13.652	-13.734	-13.756	-14.027	-15.847	-15.31	-12.559	-15.91	-12.535	-15.24	-13.698	-14.084	-12.124	-13.59	-14.094	-14.172	-11.252	-14.195	-14.596	-11.722
-9.9878	-9.5628	-8.539	-8.5321	-7.0289	-10.901	-9.5859	-9.3255	-9.5122	-9.7548	-8.5192	-11.366	-8.6189	-7.8473	-9.6704	-9.3534	-8.9173	-8.9444	-12.292	-10.715	-9.7006	-11.346	-7.9832	-9.2736	-9.3447	-8.8969	-8.7916	-10.941	-10.235	-10.693	-10.982	-8.0368	-9.2703	-8.9557	-10.813	-12.163	-11.134	-9.6977	-7.9382	-8.0956	-9.5925	-9.1665	-10.261	-7.6985	-10.965	-10.718	-12.433	-10.102	-10.149	-7.2944
-5.4817	-3.7621	-4.1642	-3.944	-2.5158	-3.6903	-3.1308	-5.559	-3.4213	-3.3717	-3.8977	-4.1742	-2.5178	-3.2795	-3.423	-2.8176	-2.9505	-5.5742	-2.0317	-2.4043	-4.1413	-3.0031	-2.8316	-2.7268	-4.3364	-3.7585	-4.2388	-3.3879	-2.8738	-2.7973	-3.4728	-2.5467	-3.068	-2.1826	-2.5687	-1.2359	-4.2355	-3.2075	-4.102	-2.7686	-5.0046	-2.4017	-4.7989	-3.5299	-2.3217	-3.3721	-4.5481	-2.7416	-2.4465	-3.9428
7.5406	8.7191	10.835	11.377	8.4555	7.3741	11.865	9.1944	7.9943	8.4544	10.344	7.5922	11.148	11.67	10.53	10.916	8.069	10.463	9.0713	6.7631	11.106	8.8536	10.635	10.092	10.003	8.9317	10.254	7.0322	9.9716	10.239	9.5625	12.058	10.211	9.6218	10.762	7.9969	9.7359	7.9908	8.7929	9.3933	11.085	10.708	10.324	10.313	9.1166	11.262	9.9752	8.5998	8.9874	9.6824
-2.7894	1.4859	-1.1758	0.63853	-1.6846	-0.53202	-1.1883	-0.5707	-2.3009	-0.49889	-2.9412	0.1584	1.1779	1.2803	-0.50757	-3.0232	0.45838	-1.6932	1.5274	-1.7096	-1.4219	-1.8522	-2.1756	1.0421	-1.1231	-1.9478	-1.7561	-3.1898	-0.55978	-1.3449	-3.743	-0.93438	0.8539	-2.5573	-0.55997	-3.4461	-0.58361	1.0066	1.8039	-2.3441	-0.84237	-2.0872	-2.114	-0.59227	-0.78221	-0.89326	0.13007	-0.19544	-1.9138	-2.3691
8.5043	7.6132	8.1369	8.435	7.9297	9.2299	9.7059	7.3234	9.3259	6.5036	7.8133	9.8596	7.6118	10.461	8.3164	8.679	8.7864	5.7681	9.6381	6.5766	6.1459	6.5931	8.9714	8.2363	8.0073	9.8588	8.8513	7.0614	8.4934	9.1143	8.1433	8.0826	7.7917	10.206	8.3495	9.1581	6.4448	8.8406	7.3127	10.356	5.749	9.2138	9.8671	7.9955	7.3445	7.4891	8.7763	8.8326	7.4586	8.933
3.7694	5.0121	4.6115	6.1461	5.3852	4.2454	3.9636	3.8625	3.3051	7.1561	5.8086	6.0889	4.0953	7.7138	6.1217	5.7353	8.7832	4.8102	6.191	6.3086	6.3409	6.1638	4.2732	5.3166	7.2742	5.3867	6.7727	7.1074	3.5695	5.1581	5.8056	6.3269	6.6488	6.7935	6.6155	5.4293	6.4343	7.89	4.5924	4.5759	5.5364	4.9744	5.4239	7.1286	7.2955	5.161	7.1844	3.6902	6.0149	5.6761
4.8459	5.6827	4.957	5.0204	4.6677	4.4345	4.3741	6.0653	3.3554	5.5721	4.8647	5.5852	3.1404	5.4643	6.5234	3.886	3.7321	5.1713	3.7879	4.7985	5.3577	4.6988	1.7287	3.1898	4.404	4.4272	6.5157	3.1485	4.1301	3.1983	3.9641	5.4643	4.2871	2.1481	5.24	4.3432	3.688	5.7853	4.9285	6.0701	5.5467	3.7911	0.96556	5.2637	4.045	1.6126	3.5417	4.2655	3.932	5.9108
-4.3707	-1.777	-2.2896	-4.6515	-4.1181	-3.0875	-2.4956	-4.1621	-2.6058	-2.1648	-3.5814	-3.4338	-2.9195	-3.6649	-4.7773	-3.2567	-2.2324	-1.2512	-3.7709	-3.6486	-2.7714	-3.1078	-2.5816	-3.7292	-1.9869	-3.5103	-2.0859	-3.8335	-3.699	-4.5966	-4.1423	-4.8374	-4.1524	-4.5695	-4.0358	-3.6384	-4.7831	-4.7441	-5.4658	-3.2643	-4.5448	-4.2188	-4.3239	-4.5171	-5.081	-4.7727	-4.225	-4.7143	-4.3706	-3.1557
8.6282	8.2527	7.4796	6.8535	6.2172	8.9702	8.4874	8.3036	8.0957	9.5057	7.9777	7.9361	8.5513	9.5396	9.3045	9.2862	6.758	7.2046	7.4478	8.4572	8.1248	9.6373	8.4263	9.2969	6.9142	8.0799	7.7087	8.8793	7.6266	9.3689	5.655	5.8252	9.3089	7.0907	7.2449	9.2278	6.9538	8.0332	7.1743	8.2699	8.0361	8.6217	6.6706	6.4531	6.1082	6.1602	8.256	8.5753	9.4174	6.9694
-1.5491	-3.6429	-5.4794	-4.1261	-1.2434	-2.3474	-0.00091021	-0.6811	-1.9156	-2.4674	-2.9421	-1.6026	-2.2483	-2.9889	-2.8985	-1.4616	-2.9038	-4.1559	-2.8182	-4.0266	-1.0037	-2.1157	-5.697	-2.2828	-0.89866	-4.0672	-2.4561	-1.4638	-1.5933	-2.8005	-2.2005	-1.64	-5.1552	-4.3026	-2.3838	-1.8228	-2.3745	-1.9701	-2.5952	-2.7564	0.5496	-1.1667	-4.1694	-0.12336	-3.4485	-3.064	-2.3119	-0.12998	-1.4409	-4.8224
-16.129	-15.157	-15.144	-14.241	-12.874	-12.493	-16.122	-15.076	-15.215	-16.607	-14.817	-15.007	-15.34	-15.054	-16.635	-15.748	-14.796	-13.944	-15.45	-16.15	-13.581	-14.192	-14.508	-15.712	-13.057	-12.813	-14.076	-15.908	-14.643	-15.049	-13.08	-12.806	-15.227	-13.259	-15.551	-13.831	-14.266	-14.078	-16.578	-13.334	-15.11	-13.705	-12.655	-14.665	-13.846	-15.242	-14.796	-14.488	-14.357	-15.98
-13.048	-14.96	-13.221	-15.463	-15.634	-14.437	-16.915	-16.924	-14.76	-13.438	-14.247	-14.784	-15.314	-15.924	-16.115	-12.977	-14.017	-16.83	-14.504	-13.214	-14.498	-10.954	-15.256	-15.87	-15.995	-14.909	-15.057	-14.422	-15.341	-14.941	-13.808	-14.26	-14.6	-16.004	-16.708	-14.389	-13.282	-14.425	-18.041	-13.273	-12.695	-15.519	-15.094	-15.041	-12.219	-13.527	-15.823	-13.674	-15.307	-14.924
-23.228	-24.521	-24.064	-22.469	-24.013	-21.002	-23.189	-22.433	-23.868	-22.992	-21.228	-24.897	-21.227	-22.112	-23.111	-23.269	-21.559	-22.751	-23.625	-20.285	-23.211	-23.083	-23.054	-21.696	-21.96	-21.937	-22.115	-20.815	-23.185	-21.974	-21.929	-23.03	-22.534	-23.143	-22.394	-21.493	-21.953	-21.526	-21.557	-23.345	-21.708	-23.535	-20.727	-21.657	-21.906	-21.456	-22.566	-21.009	-24.778	-22.074
-3.9861	-2.9083	-5.0517	-5.1303	-2.3425	-5.2885	-4.7757	-3.2711	-4.5731	-4.4016	-4.332	-2.2798	-4.0366	-2.3564	-4.62	-5.6276	-3.8964	-4.2691	-4.5876	-3.0688	-3.2446	-4.4282	-2.2432	-4.7217	-3.2077	-3.2551	-2.6738	-3.9821	-2.6285	-4.0929	-3.8383	-2.9965	-3.2942	-3.1836	-2.9884	-4.7236	-0.90712	-5.3954	-2.8316	-3.6526	-5.6212	-4.6444	-4.7158	-5.4708	-3.2046	-5.4898	-4.325	-5.0797	-3.319	-3.6175
-8.3909	-8.3987	-10.063	-11.93	-11.06	-9.5556	-8.3786	-8.2387	-9.2897	-8.7856	-6.862	-11.628	-9.8465	-8.3411	-8.975	-8.4915	-10.243	-7.3279	-10.316	-9.3621	-8.9849	-9.7471	-9.2707	-8.6532	-8.8638	-9.4265	-11.304	-7.9995	-10.128	-9.6469	-8.89	-7.3716	-8.3782	-9.7544	-8.5629	-10.278	-8.2706	-9.0459	-7.9304	-10.018	-9.4395	-7.9708	-8.0845	-9.2281	-9.765	-6.7498	-10.714	-7.9349	-7.4366	-9.9913
-1.3887	-1.9731	-1.1096	-0.033111	-2.2171	-3.1028	-2.8372	-2.4823	-2.5142	-3.7374	-3.5178	-1.2156	-1.6845	-1.1734	-2.9941	-2.9619	-0.19307	-6.0352	-1.6729	-3.5951	-2.5063	-3.2095	-2.2756	-3.7739	-3.4585	-2.324	-1.4626	-1.4165	-3.5552	-2.5646	-0.32872	-3.6208	-2.6608	-3.8143	-2.757	-1.4159	-0.61828	-3.2575	-1.1305	-2.125	-2.1158	-2.4767	-2.1121	-0.17646	-2.3178	0.11704	-3.1339	-5.445	-1.8645	-3.5171
8.4088	9.3048	9.0796	11.253	9.0101	8.993	10.381	11.729	9.0163	10.573	10.323	9.8617	10.512	9.3922	10.703	10.101	8.1085	12.365	9.4201	8.9034	10.715	8.8135	11.566	9.1778	10.037	10.615	9.7954	10.413	11.706	9.2007	10.004	10.249	9.0277	9.7752	11.365	9.9303	9.464	10.41	10.728	11.657	9.4614	9.3195	10.127	10.626	11.174	10.876	11.218	10.165	11.058	12.093
7.7302	8.6284	10.026	7.3289	8.9271	10.488	10.552	8.5061	6.336	9.0837	3.4531	10.402	9.0661	6.9533	8.8849	8.058	8.4929	8.107	7.507	8.4203	7.5263	8.077	8.5842	8.5235	6.3871	9.3486	7.7649	9.9317	8.2785	5.41	7.3393	6.0935	8.3134	9.0915	9.5499	6.082	7.6837	9.0661	6.9211	7.7505	8.1835	9.5407	8.7727	6.6694	7.6038	5.9049	7.6309	7.7043	6.3961	7.969
7.9591	7.7372	9.4401	6.3787	4.9555	6.8943	6.5764	6.7057	6.2304	8.6277	6.1798	8.7262	6.69	7.5248	6.6213	6.0904	5.4732	7.142	6.2791	8.2517	6.1212	6.3382	7.8199	4.3994	5.0892	8.7598	8.3921	7.5674	7.3626	4.2248	7.2925	6.3353	7.166	4.1021	7.2941	6.9249	6.7932	8.4437	7.1373	6.6854	8.1459	5.7841	7.4378	6.3452	8.0812	7.9982	6.6183	7.7028	3.6305	5.3113
1.7079	-0.85073	1.4019	1.2667	-0.26835	1.0793	1.2133	0.43633	0.43799	0.18222	-1.5626	1.049	-0.52785	-0.077498	-1.6208	1.6306	-0.30143	1.7405	-0.40498	-1.6606	0.42931	-1.3446	-0.99522	-1.0122	-0.61652	-0.027554	0.78962	0.31893	0.91086	-0.82761	-0.69605	1.0304	1.3183	0.72788	0.014433	0.40512	-0.53436	-1.6923	0.29912	1.2605	0.91754	0.035556	0.90594	0.0058074	-0.16307	-1.4946	1.1858	-0.74928	1.081	1.8651
-14.751	-12.587	-14.036	-13.84	-15.397	-12.18	-10.897	-12.455	-13.208	-13.526	-14.161	-13.39	-14.602	-13.546	-13.635	-11.949	-13.822	-10.576	-13.699	-14.159	-16.411	-15.654	-13.523	-14.366	-11.872	-13.687	-11.122	-12.978	-13.155	-14.493	-12.678	-14.882	-11.566	-12.61	-11.351	-12.174	-14.364	-12.234	-13.069	-11.661	-11.905	-13.383	-11.393	-14.463	-12.666	-14.783	-13.529	-13.627	-12.899	-16.456
-3.895	-5.7003	-1.5257	-2.8189	-5.6396	-3.9277	-3.8047	-0.76344	-1.8677	-3.5621	-2.8405	-1.7566	-0.14224	-4.2533	-4.0578	-2.8607	-1.6058	-4.2866	-1.9004	-4.5298	-4.907	-2.8526	-0.47647	-5.0521	-4.061	-2.8093	-0.090122	-1.8669	-3.6521	-1.7509	-0.49802	-2.3567	-2.5212	-3.8109	-1.3072	-3.2699	-3.6928	-2.2094	-3.4599	-2.0647	-1.8617	-5.155	-3.9707	-3.8143	-4.1885	-3.6859	-4.4231	-3.0708	-2.7997	-3.9549
-1.2551	2.899	-0.65511	-1.6547	1.6905	0.2762	-0.19385	-1.1954	-0.075504	1.9314	1.4245	-0.98419	-1.8457	-0.1315	-0.74599	0.52255	-0.90951	-0.09036	0.18327	0.55326	-2.1318	-1.118	-1.2226	0.095101	-1.6868	-2.1289	-0.062637	-1.1339	-1.0939	-1.2011	-1.1472	-2.0544	0.40723	0.2362	-1.6901	0.45482	1.4458	-2.3094	0.8252	0.43239	-2.2699	-0.94779	1.1841	0.50239	-0.21852	-2.0061	0.22782	0.32197	1.4581	-0.48466
-10.725	-12.829	-15.102	-11.353	-13.14	-9.6922	-13.091	-11.447	-9.5862	-11.617	-12.153	-12.045	-11.845	-9.877	-9.5574	-10.297	-11.69	-11.717	-12.413	-14.087	-12.282	-10.418	-11.347	-13.015	-9.831	-12.747	-11.901	-11.097	-9.9822	-11.292	-10.941	-11.819	-10.587	-10.467	-12.05	-10.36	-11.586	-12.509	-9.0297	-11.461	-10.785	-12.833	-11.824	-13.849	-10.488	-10.973	-10.65	-10.895	-12.123	-12.503
-10.727	-11.071	-11.331	-11.109	-9.3811	-10.753	-11.141	-11.659	-10.89	-10.006	-10.967	-11.195	-10.787	-10.841	-11.215	-11.102	-11.197	-9.491	-9.2848	-10.571	-9.7506	-11.025	-11.501	-9.7651	-9.7664	-10.027	-12.405	-9.1911	-8.9928	-12.976	-12.505	-9.8945	-9.7257	-11.82	-10.837	-14.282	-11.994	-11.727	-10.682	-10.387	-10.108	-13.01	-10.664	-9.3251	-11.603	-11.053	-11.546	-11.597	-11.617	-10.845
-12.578	-14.541	-12.816	-12.695	-13.2	-11.988	-14.306	-11.689	-12.715	-9.4032	-12.951	-15.063	-12.029	-12.062	-13.612	-13.945	-13.594	-14.487	-13.318	-11.594	-13.843	-13.58	-12.709	-13.639	-13.266	-14.728	-11.829	-10.858	-13.418	-11.482	-15.989	-14.089	-10.896	-13.226	-14.197	-12.318	-13.24	-13.897	-14.271	-14.34	-13.066	-13.582	-11.375	-14.061	-13.795	-15.182	-12.001	-14.463	-13.695	-14.503
4.5461	6.4894	4.0018	7.593	3.8796	3.8828	4.9552	3.9488	5.0435	5.6195	6.5688	6.975	4.6997	7.9734	4.2257	5.3144	6.6465	3.8201	4.0387	4.43	5.7738	6.1726	3.9605	7.6338	4.2745	4.858	7.6827	3.7727	2.7419	3.8436	2.7604	5.5525	5.281	4.8813	6.1736	4.3134	7.4544	5.9197	5.1677	4.4793	4.7504	4.4492	4.6411	3.7075	4.8444	5.7631	1.718	4.6254	4.3436	6.1512
-13.255	-13.353	-14.978	-13.468	-13.045	-15.264	-14.89	-12.012	-14.18	-13.699	-10.746	-14.439	-12.121	-13.996	-14.225	-13.167	-11.475	-12.432	-14.059	-14.258	-13.091	-13.971	-16.568	-12.784	-15.417	-15.057	-11.339	-14.268	-12.869	-13.717	-13.096	-13.641	-15.029	-13.833	-13.114	-13.208	-14.309	-12.826	-14.332	-10.159	-14.111	-11.689	-13.377	-13.707	-13.703	-12.309	-12.239	-14.078	-10.181	-11.894
-4.5019	-7.5127	-7.2047	-3.1839	-7.6408	-7.205	-6.0027	-7.5341	-5.9639	-8.0818	-7.1177	-6.3188	-8.3537	-6.9442	-5.4868	-6.5302	-6.8899	-5.1739	-6.3064	-5.6447	-6.3386	-9.0246	-8.282	-7.4932	-4.8798	-5.7457	-6.7181	-5.9807	-6.5493	-8.1866	-5.577	-5.8516	-6.9739	-6.7238	-4.4931	-7.1547	-5.0727	-4.4229	-7.3127	-5.3731	-3.6441	-6.4542	-6.0996	-6.5207	-7.0105	-6.7889	-5.8818	-9.6542	-5.5573	-6.0776
8.5328	8.6632	7.4173	6.8293	7.8792	7.4527	8.6142	6.4697	7.902	8.2017	10.014	8.5322	8.6562	8.7714	6.121	7.722	7.1946	8.4481	8.3162	9.6679	6.3977	8.6931	8.7632	6.0709	8.0454	7.3294	8.8299	9.0986	9.305	10.506	10.258	8.1233	5.9945	6.9001	7.5598	8.3861	7.4557	8.1334	7.946	7.8373	6.9176	7.352	7.6551	8.0637	6.7734	5.8763	4.8894	7.923	7.3045	6.5172
-14.997	-13.406	-14.536	-15.308	-17.05	-14.296	-13.694	-13.967	-15.494	-14.06	-14.122	-16.413	-16.05	-16.962	-14.265	-14.791	-14.784	-13.634	-15.561	-12.973	-13.932	-12.736	-13.53	-14.914	-14.429	-14.626	-14.065	-13.427	-14.72	-17.829	-16.197	-16	-15.208	-15.083	-15.271	-14.112	-16.068	-13.989	-14.598	-13.771	-13.594	-12.276	-11.667	-14.992	-13.13	-13.849	-14.806	-13.229	-16.027	-13.79
-15.621	-16.383	-13.125	-14.791	-14.047	-14.86	-15.354	-13.308	-17.554	-16.614	-16.039	-12.515	-12.612	-13.157	-15.594	-14.776	-14.603	-13.832	-16.382	-16.489	-12.394	-15.037	-12.843	-14.542	-13.682	-13.202	-16.67	-16.232	-14.744	-15.753	-14.548	-15.651	-15.828	-15.07	-14.522	-14.982	-15.205	-14.806	-14.967	-16.831	-15.478	-16.603	-15.526	-14.375	-14.608	-16.403	-14.282	-15.3	-14.468	-14.206
-6.3743	-2.1932	-4.8921	-5.1938	-2.6636	-4.5714	-3.5504	-4.1814	-6.4016	-4.4886	-2.9137	-4.5847	-4.6116	-2.8039	-3.0872	-3.9859	-4.9809	0.093864	-3.1409	-3.2562	-3.6433	-4.2133	-2.65	-1.5068	-0.80941	-3.1788	-1.7979	-2.2595	-2.2931	-3.7183	-3.5735	-2.4967	0.12792	-2.8499	-1.8574	-4.1397	-2.052	-1.3706	-3.4204	-2.6139	-3.7722	-3.8644	-3.7495	-2.8417	-2.4959	-5.2894	-3.042	-3.7709	-2.7803	-2.3437
-1.5665	-2.5877	-2.9983	-1.3193	-1.9265	-0.56993	0.016474	-0.29378	1.998	-2.391	-1.7783	-2.3158	-1.4305	-0.20364	-1.2847	-1.6166	-2.4548	-1.2431	-0.19526	-2.4549	-1.0063	1.1912	-1.2083	-0.8747	-0.26584	0.55986	-2.6594	-3.334	-1.9081	-3.3556	-2.1382	0.23352	-4.3815	-0.89927	-2.0494	-0.62441	-2.7351	-2.128	-4.3465	-3.1601	-2.5636	-1.1307	-1.7784	-0.5149	-0.70924	0.52329	-1.9659	-2.7462	-0.44434	-1.9756
-9.8933	-10.457	-10.851	-10.25	-11.133	-11.352	-10.035	-8.8213	-10.041	-9.1755	-12.452	-11.183	-12.437	-11.597	-13.084	-9.634	-11.266	-11.122	-10.361	-11.461	-11.253	-10.79	-10.702	-9.8968	-11.205	-10.644	-11.12	-12.073	-9.9163	-12.631	-12.203	-10.254	-11.056	-12.213	-10.373	-9.0011	-10.418	-10.522	-11.285	-10.263	-13.017	-11.81	-8.7436	-13.422	-10.193	-8.7141	-12.773	-11.748	-11.725	-11.028
1.0024	-0.26164	2.6484	3.7744	1.6815	1.7013	3.0856	0.3242	0.80399	1.5672	1.5373	-0.036724	0.21069	3.589	3.1965	1.385	0.17131	0.96425	2.7163	2.505	5.6011	4.1532	-0.19672	-0.86615	0.7875	2.0224	0.54181	-0.0046174	-1.198	0.15525	1.3601	0.598	1.6753	-0.43629	2.4725	1.0759	0.69621	2.4648	-0.077627	3.3007	3.6975	0.082771	0.80776	1.1975	2.3494	0.22635	3.5365	2.2883	1.5355	1.3254
-13.187	-15.362	-13.244	-13.131	-16.162	-14.046	-14.86	-15.206	-14.133	-13.168	-14.572	-14.77	-12.297	-16.3	-14.314	-12.95	-13.533	-13.335	-13.718	-12.515	-16.572	-16.531	-16.509	-14.345	-16.086	-14.205	-17.288	-15.124	-15.534	-15.935	-14.826	-13.668	-14.331	-15.477	-15.521	-14.71	-16.229	-13.16	-15.858	-14.986	-14.159	-13.548	-13.583	-16.005	-13.947	-14.733	-15.428	-14.37	-13.926	-15.549
0.98355	-1.081	3.1883	0.32161	-0.78911	1.6134	0.61487	1.599	0.11734	0.83689	0.9142	-0.99463	-0.71045	-1.5078	1.7775	1.6231	-1.2006	-0.45867	-0.24616	-1.7572	-0.12234	2.0787	0.12582	0.77677	0.96408	0.39166	1.8573	-1.1931	0.96108	1.073	0.4103	0.015121	1.3889	0.28997	-0.70133	0.72327	0.3486	1.8765	1.663	-1.4798	-0.85328	-1.9975	1.8166	-1.5912	0.1652	-0.64332	-1.1535	-0.27789	0.67456	1.7717
-21.633	-20.825	-22.654	-20.924	-20.261	-19.003	-23.811	-21.124	-22.215	-24.286	-21.84	-24.916	-23.128	-23.382	-22.662	-22.977	-23.187	-21.829	-22.984	-21.752	-23.213	-24.143	-24.331	-23.509	-23.06	-21.61	-23.438	-21.423	-23.782	-23.167	-22.967	-22.264	-21.685	-21.672	-21.454	-21.227	-20.959	-20.607	-22.491	-19.104	-24.383	-21.297	-24.317	-21.601	-22.274	-21.105	-23.792	-22.565	-20.455	-23.001
6.381	8.7319	7.378	8.1703	8.0808	6.8315	4.0819	4.7345	6.4448	6.8182	6.2551	7.4536	5.7359	7.1719	7.5671	8.0251	7.1924	8.1706	7.1996	4.9635	5.7437	7.0842	7.0449	7.9766	6.7852	8.5373	6.4143	6.569	6.9895	6.1584	6.7853	7.5989	6.5955	6.301	7.0411	8.174	8.2214	7.8062	4.8729	5.9865	7.5255	6.767	5.102	8.4473	7.0145	5.924	7.692	7.6722	5.8035	6.9665
-11.095	-12.685	-12.676	-14.39	-14.432	-13.691	-13.566	-14.347	-14.452	-13.961	-15.243	-13.37	-14.629	-11.872	-13.046	-13.341	-14.114	-12.441	-14.313	-12.514	-14.241	-16.547	-15.401	-13.292	-11.079	-12.708	-14.4	-14.392	-14.585	-13.684	-13.725	-13.479	-12.037	-11.78	-12.29	-12.497	-13.945	-12.326	-13.735	-11.633	-13.071	-13.608	-14.693	-13.09	-12.376	-13.887	-13.678	-13.218	-12.969	-12.903
1.1061	2.5213	1.5867	2.3132	2.3418	2.8055	2.2229	-0.1408	1.3124	0.28146	2.9617	1.2297	-0.45311	1.4953	1.0347	2.3017	3.4768	-0.7348	3.2214	1.819	-0.017694	1.8176	3.5486	0.65747	0.77365	-1.2218	1.127	0.37764	3.4213	1.2932	1.3665	1.7726	1.2984	3.5101	-1.3419	-1.0897	1.5545	-0.45054	1.9488	1.8277	0.38828	-0.56187	0.76539	0.90827	0.63877	0.483	-1.11	3.0048	1.4945	0.966
1.7198	5.1684	3.322	5.5315	6.593	6.8584	6.0427	5.0319	4.6786	5.557	5.3177	5.0842	3.2915	4.9753	5.1155	5.6077	5.6894	5.4034	3.68	3.3127	5.5932	2.1879	5.5862	4.9433	4.8376	3.5816	8.3383	4.3019	3.803	2.081	3.8972	5.7176	3.0556	3.932	4.9394	2.8099	5.1492	4.1436	5.4319	4.1982	5.1866	4.1115	4.5611	5.576	5.4478	5.9445	5.1035	5.4342	4.0637	5.0007
-13.627	-15.518	-14.846	-15.739	-13.729	-13.345	-12.728	-15.963	-14.391	-13.958	-14.938	-13.467	-13.174	-13.735	-15.741	-14.537	-12.282	-11.736	-14.992	-14.042	-12.45	-13.344	-13.246	-13.41	-15.139	-17.412	-15.583	-15.995	-16.022	-12.377	-13.653	-13.872	-13.989	-13.773	-13.358	-13.1	-13.634	-13.784	-13.653	-14.57	-14.563	-12.51	-12.198	-13.096	-12.605	-13.996	-11.945	-11.873	-12.691	-11.549
0.27898	-1.436	1.12	0.70098	-0.64676	-1.0554	-0.49992	1.742	0.47808	2.433	-1.6593	1.4068	-0.093856	0.51211	-0.3814	2.104	0.36626	0.40969	0.34821	1.4362	-1.8278	1.1811	1.1844	-0.83337	-2.4329	0.52017	0.039432	2.1259	0.33361	-2.0763	1.1815	-2.3193	-1.1193	1.1082	0.44317	-1.9576	1.1053	-1.0446	-1.2987	0.057529	0.48216	1.1313	-0.34126	1.4788	1.5659	-0.68938	-0.65809	-0.74213	0.74263	1.9576
-19.359	-19.448	-21.834	-20.702	-19.954	-18.584	-20.837	-18.828	-21.958	-21.488	-20.52	-21.43	-22.219	-20.585	-20.975	-21.587	-21.061	-20.651	-19.76	-21.967	-20.69	-22.619	-20.881	-20.445	-18.726	-20.068	-19.99	-17.806	-22.456	-23.966	-22.387	-21.061	-18.877	-20.326	-20.871	-22.241	-21.618	-21.181	-18.08	-21.85	-24.016	-22.192	-21.97	-21.003	-22.372	-18.852	-22.286	-22.003	-22.835	-21.144
-19.973	-20.398	-20.122	-21.734	-20.476	-21.299	-19.884	-19.814	-22.958	-22.464	-21.507	-21.325	-21.643	-19.282	-19.599	-21.462	-21.344	-21.046	-22.008	-20.036	-19.981	-20.395	-21.361	-20.259	-22.522	-20.443	-20.475	-21.804	-19.247	-18.59	-21.585	-19.363	-19.565	-20.015	-20.251	-21.293	-19.894	-18.017	-21.849	-21.498	-21.513	-21.114	-21.094	-21.894	-21.287	-20.595	-22.717	-19.574	-19.929	-20.44
-1.644	0.0031567	0.15493	-0.29666	-2.8145	-1.0873	1.2663	0.25722	-0.23547	0.13323	0.15173	-0.62851	-0.24562	-1.574	-0.22765	-0.23831	-1.0559	1.3977	0.90164	-2.4581	1.011	-1.1873	0.85885	-0.56106	-2.5683	-2.8185	0.70007	0.91706	-2.2527	-1.4374	0.83028	-0.83098	-0.75307	0.014796	-0.81122	1.3797	-0.91413	1.259	0.94	-1.6258	-0.46115	-1.2462	-0.61595	-2.6118	-0.52856	-1.8403	-0.44777	0.20419	-0.52535	0.060534
-0.38393	-0.18968	-1.4315	-0.46272	-2.6663	-0.80742	0.20305	-1.2772	0.9167	1.3726	-0.60726	-2.2455	-1.7333	-1.7404	-3.3753	-1.6219	-0.58091	0.32372	0.60508	1.5761	-0.57558	-0.39922	-2.0408	-3.7642	-0.74735	-0.42591	-2.3185	0.69675	-1.7222	-1.2732	-2.9022	-2.3574	-0.98752	0.080779	-1.245	-1.3408	-0.97913	-0.46014	1.8539	1.1931	-0.44324	-0.78483	-0.063623	-1.2084	-0.052222	-2.0072	-0.47325	-1.3875	-2.5222	-0.26577
-10.096	-11.221	-10.849	-11.603	-9.85	-12.687	-11.336	-12.956	-10.341	-10.901	-8.9703	-11.713	-10.604	-9.2242	-10.837	-9.3758	-11.641	-11.287	-9.2566	-10.572	-12.571	-8.464	-11.663	-9.1986	-14.451	-9.4078	-9.8063	-10.691	-10.428	-10.355	-10.148	-9.9939	-12.087	-8.6078	-8.8382	-8.3909	-11.354	-9.1475	-9.5498	-9.2067	-11.06	-9.8594	-10.571	-10.185	-8.3462	-10.135	-8.9936	-10.753	-12.021	-9.3522
-6.6029	-5.0739	-3.8204	-4.5185	-5.5415	-7.7066	-5.2053	-5.2771	-6.7059	-3.3892	-4.2507	-5.8922	-7.0873	-4.1034	-7.3977	-3.1301	-4.3821	-7.5087	-4.928	-4.8017	-7.407	-7.4591	-6.1216	-5.0263	-6.9368	-5.9247	-4.5832	-5.5208	-5.4316	-3.8375	-6.3946	-5.6018	-5.1282	-4.0178	-4.3755	-5.9473	-6.2069	-5.6089	-4.577	-8.1893	-6.1562	-6.3442	-6.0466	-5.8365	-6.1428	-4.9392	-6.9315	-3.1813	-6.4557	-5.7922
-2.1415	-1.4187	0.41105	-1.0617	0.055401	0.71667	-2.2101	-2.174	-2.1433	-0.57327	-2.069	-1.658	-1.5856	-1.36	-2.5119	-1.9367	-2.2482	-1.5541	-1.3796	-4.6955	-1.9123	0.9323	0.26822	-3.2489	-0.5273	-1.8965	-2.992	-1.6302	-1.6952	-2.4357	-2.2072	-2.1658	0.83889	-1.5035	-2.4005	-0.67919	-1.6337	-1.9509	0.38792	0.51837	-2.1124	-4.6913	-1.3213	-0.96496	-2.1831	0.22453	-2.6179	-0.68774	-3.1635	-1.4456
-0.56662	0.12822	-1.8553	-0.49789	-3.0878	0.77134	-0.72632	1.0934	1.617	-1.3519	-0.53064	-0.54241	0.011326	1.2947	-1.6453	-1.1576	-0.32662	-0.19316	-0.41045	-1.2167	0.69375	-1.2867	-2.6187	0.16608	-3.212	-0.077066	1.2507	0.4578	1.5687	-1.4456	0.87973	-1.6501	-0.447	-0.48731	-1.1487	0.57519	-2.47	-0.79824	1.266	1.037	-0.3634	0.76545	3.2125	1.7536	-4.682	-0.7843	-0.13685	-0.22451	-1.3076	-1.5477
-3.0741	-4.5708	-2.3112	-4.9923	-3.0662	-4.8569	-2.9094	-4.1425	-1.1147	-1.7139	-2.7126	-1.5349	-4.3178	-3.452	-4.328	-2.1133	-4.7185	-4.2831	-4.8307	-1.579	-2.6118	-2.7753	-4.7486	-4.009	-3.5454	-3.3484	-2.2061	-2.9125	-4.4534	-2.538	-3.6199	-3.0876	-3.0346	-2.7597	-3.9292	-4.714	-1.5959	-4.9721	-2.2974	-4.2123	-2.4379	-4.4403	-4.2332	-2.7077	-5.0523	-3.9561	-4.3494	-4.4691	-2.7166	-2.2807
-4.5246	-4.1785	-6.2313	-5.4167	-7.3636	-6.7378	-5.8763	-6.1298	-5.8599	-7.711	-6.0722	-5.0648	-6.1065	-7.2011	-8.6355	-6.3938	-6.6006	-6.4164	-5.7291	-5.0446	-6.9221	-6.2894	-7.3976	-5.9323	-8.3022	-7.0299	-6.065	-4.6244	-7.7495	-6.5875	-7.9862	-7.1708	-6.907	-7.7944	-4.8619	-5.7914	-5.0342	-5.73	-5.9403	-5.9647	-8.7164	-6.3929	-6.4526	-6.2852	-10.329	-5.1766	-4.9146	-5.2529	-7.7345	-7.8251
-3.0806	-4.0707	-2.62	-2.8976	-1.2272	-3.4918	-1.5794	0.73736	-2.5606	-4.658	0.083648	-2.0778	-2.6614	-3.0009	-1.7082	-1.3161	-3.3455	-1.114	-2.3214	-2.6116	-2.6087	-4.0081	-3.2492	-5.3888	-2.3089	-2.3373	-0.66551	-3.3905	-1.372	-2.8443	-3.2664	-3.9071	-4.1559	-4.6008	-2.8163	-1.4889	-2.9593	-3.5787	-2.2627	-1.2623	-2.9235	-1.0286	-3.3905	-1.61	-2.4858	-3.5368	-2.668	-1.7465	-0.38589	-3.1846
-6.2111	-4.0213	-5.0693	-3.8303	-4.8324	-4.4991	-2.9065	-4.356	-4.4473	-2.7239	-3.1392	-6.2042	-5.4644	-5.9635	-4.4827	-4.3697	-3.0553	-5.2989	-3.3806	-7.7132	-6.1208	-4.6386	-5.4924	-5.4331	-6.3158	-4.9419	-4.4249	-3.7391	-5.1807	-7.6045	-4.5336	-3.3865	-2.8042	-5.297	-3.5367	-3.777	-4.1859	-4.998	-2.6518	-5.9938	-4.438	-3.7534	-2.9286	-2.3482	-3.409	-3.6066	-3.9407	-3.9581	-5.0174	-4.9082
1.468	1.4888	0.74675	-0.63773	-2.3497	-2.838	-0.57597	-1.0692	-0.35834	-1.9103	-0.40389	0.37823	-0.60863	-0.99242	0.45178	-0.89594	-0.2925	-1.2205	0.0035358	-2.1889	-0.37135	0.43273	-0.050676	0.12446	0.73689	-1.6644	-2.1917	3.7251	2.7027	-1.5857	-0.97836	-1.0452	-0.35773	-0.94359	2.1404	0.0058028	-0.86276	1.1957	-1.6244	1.3842	-2.7608	-0.16054	-1.0195	0.67672	2.7445	-2.0061	0.88958	-1.1186	-0.9742	-1.5613
-14.193	-16.345	-15.595	-17.616	-12.639	-16.11	-12.784	-15.19	-12.987	-12.667	-14.719	-15.136	-15.713	-15.691	-15.159	-14.49	-11.736	-15.272	-16.296	-13.498	-14.144	-14.829	-14.366	-13.811	-12.311	-14.561	-15.345	-13.978	-16.58	-13.162	-13.316	-13.389	-15.63	-13.538	-15.962	-13.73	-16.038	-15.839	-15.657	-13.517	-13.375	-13.705	-15.708	-14.643	-15.655	-14.778	-15.597	-16.449	-14.57	-16.41
-5.6222	-5.2707	-6.9853	-4.8013	-4.6714	-6.4498	-7.2027	-4.5754	-8.4924	-6.7924	-7.4329	-4.5533	-5.1657	-6.8986	-7.4707	-5.9224	-4.8998	-7.4024	-6.8739	-6.5691	-5.6857	-5.731	-8.183	-6.5632	-7.3886	-6.4497	-7.344	-6.3072	-5.4632	-7.5953	-7.3361	-9.6905	-7.537	-6.8927	-6.1688	-7.6727	-4.4943	-6.9426	-6.4562	-6.6009	-7.5076	-6.6339	-8.0236	-6.4367	-4.5465	-5.3272	-5.2739	-7.7057	-7.5082	-6.5345
-1.6043	-2.0841	0.40551	-0.40394	-0.078373	-2.4761	-1.3725	-2.3915	0.97296	-2.9066	-0.048142	0.073562	-0.58418	-1.653	1.6622	-2.7354	-1.9541	-2.2639	-3.8909	-1.9826	-1.3948	0.70611	-1.4157	-0.059171	-1.0587	-1.9003	0.74071	-0.35608	-1.7197	-0.82266	-1.3595	-1.773	-3.2121	-1.4707	-3.3221	-0.9002	-1.9827	-3.1803	-2.4356	-1.3331	-2.6594	-2.5157	-1.9688	-1.5607	-3.2767	-0.71729	-2.7462	-3.13	0.073062	-1.45
1.5353	3.5047	4.6219	1.7553	2.5162	3.1035	1.9472	1.2601	3.1614	2.1623	3.7413	2.7446	2.1853	3.3502	0.28336	0.70576	3.1497	4.4507	3.6188	0.54169	0.37192	1.8405	3.8791	2.8052	3.6042	2.9836	2.5687	0.43966	0.7882	4.1511	2.121	2.3727	2.9424	4.451	4.9771	2.8444	2.7829	2.3189	3.1654	0.51062	5.1801	3.6719	-2.6318	1.4648	3.2323	2.3031	3.0764	4.0835	2.4372	2.2209
-13.284	-14.583	-13.39	-13.66	-12.76	-12.98	-13.638	-12.777	-13.117	-10.03	-10.507	-11.521	-9.8585	-11.709	-12.817	-13.725	-12.686	-12.413	-12.45	-13.788	-10.644	-10.182	-13.182	-11.884	-14.135	-12.338	-11.991	-12.071	-13.083	-12.495	-13.697	-14.472	-13.291	-13.516	-13.98	-13.369	-11.848	-14.517	-9.8034	-14.359	-13.031	-12.906	-12.848	-13.19	-12.192	-11.973	-13.96	-12.965	-12.51	-12.293
-1.3703	-2.3034	-1.9426	-5.2242	-4.0414	-2.6402	-4.4904	-4.2406	-5.3336	-3.2031	-3.9148	-4.2533	-4.0218	-3.4819	-1.6867	-5.1091	-2.0154	-2.7531	-2.5759	-2.5328	-4.7826	-1.6578	-2.0276	-1.0682	-3.3945	-2.1867	-3.5378	-5.4717	-1.5381	-2.7892	-3.4428	-3.7395	-3.299	-3.03	-1.2677	-2.0162	-3.1878	-3.4632	-3.9109	-3.7526	-3.1461	-1.6466	-1.5418	-1.2339	-3.0995	-3.8778	-2.4229	-5.0632	-4.6486	-2.1944
2.2043	2.6115	2.8517	4.3052	3.518	4.2617	5.1196	1.3667	2.556	5.5513	6.3525	2.4372	4.3563	5.6329	1.8499	4.6255	3.8565	5.7998	5.4503	2.2138	2.8431	5.2796	5.1388	3.2491	3.6495	6.5175	3.7423	5.854	3.2583	4.4215	3.5289	2.55	3.9005	7.4625	3.8368	4.2574	5.3827	4.1628	5.5491	1.0214	2.9382	6.1691	4.1731	2.7773	2.5549	3.7737	3.1899	3.9602	2.5552	4.1693
-12.673	-11.676	-12.168	-11.414	-10.717	-11.649	-9.2398	-11.298	-11.687	-11.639	-13.191	-14.084	-12.655	-11.437	-13.982	-11.926	-13.408	-11.868	-12.212	-14.422	-11.811	-11.797	-13.233	-13.654	-13.522	-13.644	-13.26	-11.917	-12.375	-14.213	-12.366	-12.348	-14.47	-14.307	-12.154	-15.85	-10.614	-13.573	-11.819	-14.031	-13.264	-16.357	-13.311	-13.868	-14.383	-12.389	-14.258	-13.079	-12.23	-12.874
4.2821	2.2386	4.2101	5.3922	3.4681	5.9476	0.7834	3.1696	5.2558	2.6796	3.3746	2.737	2.9871	3.2392	2.8585	1.7685	2.7031	1.3806	0.54884	3.509	3.9271	2.2056	5.3278	4.7705	3.4067	3.3014	4.005	2.9528	5.6068	3.7705	1.1297	2.1304	4.0747	2.2532	3.7115	4.1641	4.5386	3.5627	2.7473	2.5115	1.9027	2.4647	3.6153	3.9182	2.9389	2.2948	1.6165	4.2616	2.4883	3.474
0.31878	2.0226	1.6351	1.4975	1.8672	2.5491	2.1267	1.436	2.1378	-0.15243	0.41847	1.767	1.3758	1.5951	0.33934	1.8117	0.52528	-0.69134	0.0050937	0.83473	1.0905	1.4304	1.1773	1.7347	1.6448	1.3184	0.42404	0.19674	2.013	0.034282	1.2004	2.7668	1.0499	2.6397	2.0869	1.1959	3.1399	2.1825	1.462	2.9183	1.9874	1.0977	0.45165	1.432	0.7516	1.8111	1.9018	0.59236	-0.68985	2.4268
7.0684	9.3201	8.6633	7.5439	8.888	7.8834	8.5426	11.299	7.9854	10.815	8.8137	7.3901	11.968	8.6356	8.6333	9.5009	9.8757	10.285	8.1138	6.9796	10.141	8.2773	6.6617	9.0182	9.3775	7.8511	9.0321	9.87	8.9954	9.7885	10.222	5.7657	9.3403	9.6169	7.7352	11.216	7.7191	9.8258	10.631	6.8642	7.9047	9.7575	7.9878	9.8838	5.6023	7.932	8.1089	9.5585	7.5097	7.2085
-3.992	-5.2277	-3.1693	-1.4178	-4.7084	-2.0136	-2.5243	0.25237	-2.9335	-2.4502	-4.4444	-2.2001	-2.4816	-1.1041	-3.9016	-2.9667	-3.2252	-1.4124	-1.4284	-2.7404	-3.624	-1.1229	-3.6045	-1.8267	-4.9913	-2.8075	-3.6109	-2.2584	-1.6363	-4.1467	-2.7334	-1.1434	-3.7955	-1.1391	-3.7578	-3.5592	-1.6305	-2.3173	-2.5865	-0.81595	-2.357	-3.1622	-2.2451	-3.4242	-1.3877	-1.6093	-3.4944	-2.663	-3.8943	-3.0732
-15.704	-14.256	-13.335	-14.897	-16.025	-12.761	-14.618	-15.144	-12.333	-13.624	-14.789	-14.899	-14.886	-14.115	-14.85	-14.386	-13.409	-14.911	-14.935	-13.289	-11.244	-14	-14.197	-12.441	-13.387	-12.888	-15.533	-11.806	-13.871	-13.151	-13.185	-14.48	-12.537	-14.326	-15.475	-13.502	-13.185	-14.598	-12.95	-11.458	-12.582	-13.877	-15.884	-14.834	-13.176	-14.6	-14.329	-14.385	-13.004	-12.898
6.9257	6.158	6.5279	6.6107	6.4855	4.2148	5.9219	5.9832	5.4992	6.7888	8.672	6.9347	5.984	5.4542	5.5242	9.1016	5.6775	7.3842	5.969	5.8004	6.5169	7.3038	6.8115	6.2284	7.8441	8.6007	8.2115	8.0928	6.6141	6.8052	7.4216	7.8988	5.7188	7.2814	7.3393	8.8063	7.6143	6.673	4.1924	5.5819	5.4412	4.0584	8.0178	4.7433	6.5775	4.8183	6.8652	7.185	4.9134	9.4843
0.73362	1.8164	-0.13594	-0.97959	-0.32115	1.2618	0.45963	0.80609	-0.07428	-0.39171	1.7822	1.1028	0.16938	-3.0287	-0.60139	-0.82671	1.6263	-1.0859	0.95919	-0.38402	-0.015171	-1.4109	0.5813	-1.364	-0.95662	-0.69959	1.2566	-0.3497	0.43337	1.0361	0.039346	1.1954	1.2317	-1.1153	0.73937	-0.0658	0.19705	-1.0318	0.69459	2.57	-1.1107	-1.4926	-1.1572	2.3438	-1.449	-0.4677	-0.1677	1.4953	-0.011496	0.42184
6.3684	8.1332	10.692	5.8719	7.3575	9.5135	8.5666	7.149	11.03	7.4482	8.8467	9.9005	7.2005	9.793	7.2169	6.4402	10.096	8.1969	7.4969	8.5779	7.4851	8.7154	7.7181	8.3145	10.358	8.7806	9.3522	10.008	10.102	7.1457	6.8224	8.5065	8.8056	8.3358	11.191	8.6601	7.6202	10.224	9.303	7.9163	8.5185	8.8829	7.531	10.96	7.2977	8.8398	8.3832	8.6966	9.6603	8.4361
-19.479	-19.335	-22.223	-21.116	-19.892	-19.79	-22.005	-22.106	-21.567	-19.588	-20.407	-19.617	-23.368	-20.459	-22.453	-20.098	-20.103	-21.57	-21.142	-20.747	-20.735	-22.191	-21.516	-21.713	-21.392	-21.254	-22.61	-20.261	-22.499	-18.982	-21.563	-21.463	-20.766	-21.967	-19.989	-20.385	-21.762	-20.568	-21.071	-19.552	-19.452	-21.255	-18.577	-21.236	-21.601	-21.201	-21.039	-20.224	-20.646	-20.211
-13.49	-13.549	-14.182	-14.517	-14.087	-13.913	-13.46	-14.435	-12.562	-14.897	-11.486	-14.273	-15.269	-13.779	-15.137	-14.529	-15.842	-15.762	-14.602	-12.938	-14.951	-12.377	-14.297	-14.249	-14.177	-14.378	-13.029	-13.306	-15.527	-14.065	-15.86	-13.58	-16.04	-15.385	-13.766	-13.985	-16.769	-16.817	-15.01	-13.926	-14.516	-15.058	-16.346	-14.38	-13.323	-15.284	-14.209	-14.12	-15.268	-13.086
-14.155	-17.151	-13.071	-13.718	-13.915	-14.535	-14.143	-15.786	-15.757	-16.286	-14.623	-12.733	-16.46	-15.59	-13.421	-13.452	-15.883	-14.801	-14.271	-15.209	-14.517	-15.485	-12.83	-13.804	-14.006	-14.85	-16.628	-13.952	-13.278	-14.65	-14.293	-13.869	-15.683	-15.801	-14.344	-12.411	-13.692	-12.763	-13.175	-13.176	-12.14	-14.343	-14.767	-13.09	-15.022	-16.754	-11.663	-14.722	-14.763	-16.578
8.4721	8.5229	8.0883	7.5755	9.5089	6.5054	9.4595	9.2915	9.1765	6.4344	7.463	8.2142	6.7089	6.3771	6.9708	8.9875	8.7563	6.9107	8.3562	7.8025	8.5855	8.6293	7.5782	7.3306	8.2438	7.015	9.7847	7.8987	8.0573	11.433	5.0111	9.436	8.3796	9.5257	6.7496	9.0478	7.0657	7.8366	7.1058	6.4571	8.4064	8.4954	9.3093	8.5045	10.034	10.348	9.6039	8.5784	6.4064	9.3123
-3.9311	-3.0846	-0.98942	-1.4813	-0.69063	-0.21515	-3.6567	-0.86758	-1.4094	-1.5318	-0.74706	-2.5686	-1.4358	-1.5164	-1.2055	-0.29638	-1.8822	-2.3491	-0.82186	-2.3275	-2.8124	-1.92	-2.2944	-4.7161	0.050196	0.69545	-2.261	-0.93859	-2.3242	0.75715	-1.052	-1.9953	-2.5162	-1.1195	-0.47706	-1.9305	-1.5288	-0.6104	-3.5998	-0.74017	-1.4424	-2.3078	-0.66566	-1.416	-2.6401	-1.6079	-1.8074	-1.069	-3.6722	0.16373
-5.4011	-6.7913	-4.0246	-2.5085	-2.6621	-5.4321	-5.7669	-3.009	-4.6366	-4.8285	-6.9106	-6.3424	-3.136	-6.2834	-3.7796	-4.6634	-4.4847	-3.896	-5.5309	-5.8795	-3.8804	-4.6237	-1.4464	-2.9687	-3.0164	-3.5677	-4.4504	-4.0526	-3.0091	-3.0216	-3.8706	-4.1395	-3.8813	-5.2333	-3.9299	-3.9355	-4.7381	-3.9309	-5.6229	-6.8568	-6.5567	-4.0902	-3.0154	-4.6634	-4.0999	-5.2408	-4.501	-4.3399	-3.0536	-6.0653
-9.4287	-8.8351	-10.623	-9.6279	-10.279	-8.778	-9.8367	-7.3865	-9.9456	-11.505	-7.0674	-10.147	-7.5355	-7.0754	-7.9799	-6.4329	-10.41	-8.7648	-8.8531	-9.3961	-6.0345	-9.0356	-8.3361	-8.1607	-8.1995	-8.2979	-8.0165	-9.3652	-8.3346	-8.8513	-8.9638	-11.147	-9.2241	-5.9653	-10.363	-9.3996	-9.4906	-11.799	-8.1897	-9.6416	-10.038	-7.7881	-5.7731	-9.431	-7.8877	-8.9868	-7.4914	-10.747	-9.7031	-8.0629
-11.546	-10.738	-10.316	-9.3673	-9.7247	-10.248	-9.0504	-10.066	-10.62	-10.922	-12.145	-10.702	-11.838	-10.997	-10.531	-11.189	-9.481	-12.404	-12.035	-11.885	-9.108	-8.4097	-9.3021	-11.862	-11.506	-9.7208	-10.544	-10.361	-8.2069	-8.7527	-10.226	-7.6913	-9.9759	-10.4	-11.149	-9.3699	-11.274	-9.1032	-10.414	-10.103	-9.8293	-10.897	-11.438	-9.9772	-13.747	-9.4997	-9.2438	-8.9897	-10.587	-9.5844
1.315	0.54085	1.7815	2.3272	0.83648	2.6204	2.704	3.1331	2.6292	2.1001	1.1278	0.16595	2.2117	2.2221	2.4695	2.0876	0.89058	1.3696	1.154	1.2467	2.5824	1.5596	-0.77035	0.63514	1.6745	1.5802	0.69653	3.0181	1.9852	1.3135	0.26791	0.96282	1.1056	1.059	2.8025	0.55445	2.8785	0.76876	0.33855	0.84986	3.0606	0.73517	1.6324	0.56411	-0.73108	3.1028	3.1434	1.9888	2.7193	2.899
-1.9956	-2.3022	-0.64711	-0.17666	-0.66741	-0.54013	-0.096999	-0.31304	0.68282	0.9031	0.34339	-0.20358	-1.0995	-0.78779	-2.1121	-1.5427	-1.3275	-0.50871	-3.0644	0.3881	-1.0218	0.18072	-0.93596	-0.9792	-0.6915	0.30266	-1.5298	-0.19908	-0.90495	-0.095159	0.57034	2.4825	-0.25527	-0.04824	-0.50667	-2.5671	-0.63606	-2.762	-1.3332	-1.1754	-2.2269	-0.16022	-1.0355	-3.2093	-0.000811	1.2093	-1.6531	-0.41564	0.61261	1.1607
7.8395	4.5618	8.5371	9.0842	7.5542	8.3066	7.5956	8.0027	9.4438	7.0166	7.9321	10.035	8.565	5.3037	9.1991	9.3191	9.1754	6.9383	11.143	8.9474	10.34	6.6405	9.7579	10.357	4.3188	10.003	6.7723	7.966	6.1067	8.2679	8.136	8.8071	6.8029	6.8528	6.4827	10.479	8.6548	8.4375	6.4772	6.8935	8.3892	6.9201	6.6565	9.1285	7.6294	7.9409	7.5585	8.9379	9.2324	9.166
10.107	8.794	9.7863	9.8082	7.2004	7.0474	8.9674	9.3568	9.5373	7.2488	7.8285	9.1106	6.5783	8.6157	8.2437	7.567	7.3421	6.976	8.0792	7.0717	9.4744	8.0996	6.5481	7.5236	6.6695	5.3182	9.2831	9.805	10.345	9.4475	7.7542	10.128	7.9506	9.2841	7.8048	6.2657	10.756	8.6148	8.1774	8.7817	9.5437	7.244	8.8444	9.077	7.7485	11.027	8.0875	9.0537	10.982	9.8511
-4.985	-4.9282	-4.8145	-6.4067	-5.0818	-3.9358	-3.7331	-4.9242	-6.7219	-4.7944	-4.2895	-6.5987	-4.2229	-5.56	-7.5689	-6.3736	-6.6178	-6.8577	-4.5361	-5.5462	-5.8443	-5.8883	-5.4841	-5.6967	-6.5586	-6.1622	-5.41	-5.6609	-5.5133	-4.4072	-6.9564	-6.1993	-4.0008	-7.2395	-6.0029	-4.9432	-6.1894	-3.5758	-7.8337	-7.9732	-5.0297	-5.9952	-5.6078	-5.2533	-5.5713	-5.1072	-5.9313	-6.7225	-6.5722	-4.5416
-3.752	-1.7641	-3.1906	-2.0598	-3.173	-3.0452	-3.7052	-0.63651	-2.123	-3.2702	-0.48841	-3.3101	-2.6984	-2.5437	-4.1658	-0.30964	-3.1864	-4.0894	-5.7705	-3.0224	-1.5585	-3.9585	-4.4661	-1.4022	-2.6962	-2.109	-1.4012	-4.5777	-2.0195	-2.2128	-1.5184	-2.5253	-1.4357	-2.39	-2.2771	-0.84639	-2.7729	-1.4836	-2.6474	-3.1417	-2.3282	-2.2076	-3.3522	-4.8619	-1.4949	-4.4789	-1.7649	-4.2777	-4.7539	-3.6374
10.736	7.2605	10.237	10.626	9.6177	11.293	10.137	10.316	10.154	9.9334	8.0612	10.889	9.9362	10.203	10.165	12.013	8.2371	8.4516	11.385	9.5687	8.7648	10.065	12.17	10.653	10.396	8.1668	9.3855	9.5962	9.4768	8.6729	10.056	9.6225	11.575	11.57	10.258	11.224	9.0706	10.525	8.5669	11.18	8.5487	8.4176	13.623	11.061	9.6507	10.624	7.5753	11.926	9.9538	11.619
-2.3816	-2.2642	-3.0081	-4.2899	-1.1233	-1.511	-1.4003	-2.44	-2.9547	-1.0899	-1.75	-2.015	-0.96948	-2.2722	-2.7061	-0.73967	0.3733	-3.3957	-4.6917	-0.14479	-1.087	-2.0208	-3.4129	-3.1171	-3.4004	-4.6389	-4.1189	-2.1985	-2.7802	-0.63835	-2.9506	-3.939	-2.1803	-1.8324	-1.9101	-3.1429	-1.7092	-1.9861	-1.0577	-3.7725	-2.0514	-4.0216	-5.0354	-1.9154	-2.3953	-1.7762	-3.0749	-0.58164	-2.5039	-3.8171
0.32439	-2.1739	-3.4277	-1.1105	-1.0653	-1.0576	-1.0795	0.67997	-0.67584	-1.8061	-2.9171	-1.3973	-2.2041	-3.7193	-1.0425	-2.1905	-0.14652	-0.95147	-2.1368	1.6141	-2.3229	-0.54719	0.0037223	-2.4763	0.83356	-1.9037	-0.6794	-2.9039	-2.8368	-1.6642	-1.8721	0.32537	-0.98372	-3.2465	-1.0611	-2.6625	-3.5957	-2.887	-1.4184	-0.85132	-2.679	-2.4886	-0.76079	-3.2875	-0.10204	-0.94687	-1.5192	-0.91618	-1.4908	-2.7504
-0.86526	-1.11	-1.0531	2.0346	-2.0197	-0.75552	-0.48693	-0.84092	-0.54173	-2.2378	0.59901	-1.4375	-1.2456	0.24472	-1.6571	-0.17053	-1.6628	0.12896	-2.8838	-1.3105	-1.9846	0.12212	-1.0498	-0.38252	-0.085836	-0.4833	-0.37479	1.6962	-1.4861	-0.55361	0.70213	-0.81616	-1.4351	-1.3087	0.65852	0.054353	0.27115	0.027575	-1.4382	-1.9495	-4.0812	1.9695	0.080044	-1.4685	0.4499	0.094409	-2.2242	-3.9356	-0.22477	-1.1581
-21.189	-21.508	-21.332	-22.782	-21.997	-23.129	-22.56	-22.56	-22.137	-21.457	-21.64	-21.004	-23.264	-25.119	-20.654	-19.938	-22.839	-22.911	-20.883	-22.318	-23.197	-22.164	-21.734	-22.906	-21.559	-21.441	-23.149	-22.104	-20.527	-22.031	-22.146	-21.406	-23.772	-22.061	-24.234	-22.502	-22.861	-20.317	-22.299	-20.975	-21.495	-21.727	-25.036	-20.218	-22.455	-22.619	-21.623	-23.367	-21.828	-23.768
-6.5185	-8.286	-7.2314	-6.5595	-6.1733	-7.6803	-6.9481	-7.4308	-6.3827	-7.1626	-6.5692	-8.3789	-9.3322	-9.8143	-8.6554	-6.8877	-6.6596	-5.4805	-6.7471	-5.3038	-7.4309	-5.1254	-7.4474	-7.5949	-8.2056	-5.3795	-7.8482	-7.0148	-7.5665	-7.7738	-7.727	-9.0793	-7.1483	-6.4029	-8.0315	-3.9553	-8.9104	-6.1836	-9.7717	-7.9928	-6.9477	-9.1023	-6.5011	-8.8797	-8.0178	-6.1786	-7.7459	-7.5347	-9.1362	-6.1721
-14.41	-14.93	-15.5	-12.457	-15.59	-14.817	-14.44	-17.058	-11.956	-12.687	-13.173	-13.98	-12.297	-13.406	-15.455	-15.119	-14.293	-14.781	-16.771	-16.116	-14.642	-14.953	-16.346	-14.925	-14.862	-13.301	-16.797	-14.661	-13.987	-15.638	-14.6	-12.891	-12.197	-14.953	-14.698	-14.606	-15.421	-13.67	-13.894	-13.161	-13.184	-14.117	-16.414	-12.799	-15.345	-13.959	-12.675	-13.886	-15.477	-14.149
-7.8962	-9.1832	-7.2502	-6.123	-5.0825	-8.0632	-8.1673	-8.1286	-5.8878	-5.9935	-9.0422	-7.2731	-7.8807	-8.626	-7.0813	-6.1082	-6.0219	-8.6746	-4.4795	-7.6183	-5.5538	-5.0746	-7.294	-8.0945	-4.986	-6.8008	-8.23	-6.0478	-7.1615	-9.3539	-7.8112	-9.1678	-7.3341	-7.846	-8.6431	-6.279	-5.8609	-9.3671	-6.5293	-7.3467	-5.3817	-6.9452	-7.551	-10.38	-8.0233	-8.5198	-8.3402	-7.3344	-8.4249	-8.3862
-10.756	-11.946	-11.721	-10.122	-11.512	-12.093	-11.432	-11.466	-11.938	-12.928	-10.331	-11.712	-11.348	-11.367	-11.558	-12.001	-15.43	-13.849	-9.2519	-11.638	-10.333	-11.393	-10.522	-12.239	-11.061	-11.944	-12.469	-9.9052	-10.538	-11.797	-12.191	-10.338	-11.845	-13.613	-10.265	-12.53	-10.471	-11.795	-10.564	-12.822	-12.498	-12.035	-11.542	-11.231	-10.65	-10.332	-11.546	-12.94	-11.162	-8.654
0.77378	-2.0931	0.8867	0.59693	2.39	0.61726	-0.33142	-0.40735	-1.1499	0.62864	0.2932	0.35988	0.76733	0.11088	-2.0801	0.99372	0.96951	-1.8119	-1.4554	-1.0921	1.5193	-0.72911	-2.3147	-0.55763	0.28528	0.90029	-1.3437	-0.1035	-0.32738	0.49473	0.087916	-1.383	-0.83949	0.55174	0.9156	0.57358	0.48713	-1.0914	2.96	2.7781	-1.7044	-0.38198	0.066843	0.62016	-0.50154	-1.406	0.63858	1.0769	2.2245	0.093178
-5.2222	-6.5784	-7.4498	-8.2885	-5.4225	-5.0392	-6.0163	-5.6023	-8.6222	-3.2665	-6.9685	-6.4249	-6.8552	-7.2011	-5.8837	-4.4449	-7.3192	-6.5932	-5.9488	-6.9044	-5.9819	-6.2703	-6.6612	-5.8933	-10.706	-5	-8.5683	-6.3792	-5.4292	-7.1933	-5.8261	-7.7114	-6.1329	-6.0381	-8.1814	-5.7601	-8.2947	-6.5545	-7.4192	-7.1278	-6.8241	-5.8157	-7.476	-7.4557	-4.0034	-8.4576	-5.9367	-4.6605	-6.6693	-6.4687
-8.9202	-6.101	-7.7028	-8.9168	-7.0087	-7.739	-6.9032	-8.8345	-8.1646	-6.553	-9.3911	-7.8553	-8.678	-8.2417	-7.8136	-6.3737	-7.5989	-6.0688	-5.1456	-5.3681	-9.6705	-7.3301	-5.7325	-6.9177	-9.0969	-8.1094	-4.1496	-6.2885	-6.5067	-6.199	-7.4892	-7.4245	-7.784	-6.2254	-8.6258	-7.8126	-7.3944	-6.9771	-8.1622	-7.8064	-6.4904	-7.1711	-7.3428	-8.8158	-7.7608	-5.5812	-8.9577	-6.5724	-8.3887	-7.7292
-4.6284	-3.2729	-3.6399	-3.2122	-3.6724	-4.7551	-3.141	-2.3102	-1.7736	-5.3693	-4.7003	-3.0309	-6.9634	-3.4152	-4.8177	-5.4238	-0.30534	-5.0262	-4.3469	-6.2633	-4.514	-2.3024	-5.7873	-5.3665	-4.1174	-2.853	-5.3673	-6.3399	-3.9245	-3.2293	-4.8648	-6.3257	-4.6094	-3.5038	-5.5435	-3.3494	-3.5117	-5.1067	-5.6763	-2.8233	-3.3833	-2.5419	-5.0503	-5.5079	-4.1671	-3.4926	-6.0511	-3.8685	-3.6411	-3.8043
0.232	0.84036	0.72592	-0.23789	-0.78482	1.9318	0.23101	0.35127	2.2117	2.1966	-0.88764	-0.63122	0.056556	-0.063984	-1.4866	1.8211	0.74602	0.043641	-0.17239	-2.533	-0.97948	-0.49311	-1.571	1.6133	1.3889	-0.52642	0.69339	-0.87375	0.22121	-1.1066	0.675	-0.086419	-1.394	0.50086	-0.0040734	-0.14497	-0.59231	-1.4267	2.5051	-1.7738	-0.23628	-0.85998	1.0562	1.654	0.79771	-2.3451	1.9406	-1.3983	1.5061	-1.0745
8.7306	7.6793	8.6847	6.434	7.7829	6.3368	6.5787	8.2926	6.1262	6.6022	5.4192	6.2633	7.041	7.7561	5.7558	8.2269	4.8363	4.3739	6.3665	8.6951	6.7081	5.4478	7.6784	6.2255	9.5529	5.4825	7.4123	8.414	7.4291	7.2088	5.6646	6.3731	7.875	7.4267	6.8112	7.0953	6.211	6.0816	9.3393	5.2706	7.5789	6.4028	7.2982	7.8319	7.7094	7.9814	5.2544	7.366	7.2313	6.2175
-1.2011	-4.6749	-5.1196	-5.285	-5.6957	-5.4278	-5.0354	-3.7912	-4.9791	-4.8841	-3.2048	-5.3453	-3.6369	-3.3777	-6.0766	-2.3155	-5.3552	-7.3161	-2.4376	-5.3552	-4.6834	-4.0817	-3.1005	-5.2067	-6.1745	-6.4157	-3.7341	-2.066	-4.9139	-6.3109	-4.2832	-3.8423	-3.4253	-4.1589	-3.7745	-4.5479	-5.3765	-4.994	-3.6651	-2.7871	-2.5174	-5.4957	-4.2298	-5.2251	-6.0052	-4.2005	-3.5442	-5.1115	-5.1784	-3.5208
1.6126	4.4093	2.5704	-0.23731	1.7126	1.523	2.3104	4.1849	2.3038	1.1212	1.4113	4.4467	2.8679	1.9372	-0.36812	2.4139	1.8447	3.6239	1.5732	1.8841	0.95388	1.1911	2.7908	3.7776	1.0558	4.246	0.43477	3.3931	4.6454	1.9548	2.6754	3.2503	2.1028	0.55975	1.6214	-0.32439	2.3151	1.6671	2.3414	0.9231	1.9207	3.2411	2.0696	3.7925	0.63668	3.6116	0.52669	0.97035	0.54309	1.6484
-12.971	-12.015	-13.257	-13.598	-12.378	-12.519	-12.313	-12.65	-10.651	-11.284	-14.831	-12.35	-14.054	-11.054	-12.761	-12.139	-11.425	-10.214	-11.896	-12.876	-11.716	-13.716	-11.472	-12.627	-12.753	-13.112	-11.79	-14.526	-12.566	-11.779	-13.539	-14.213	-11.857	-11.313	-16.749	-10.937	-11.039	-13.781	-13.896	-14.258	-10.9	-13.951	-12.559	-12.147	-12.378	-12.06	-15.725	-11.79	-12.874	-13.864
-4.2795	-3.38	-2.3872	-2.4709	-3.8277	-4.3636	-1.9029	-3.2145	-3.8764	-3.5784	-3.947	-3.0654	-2.3135	-3.741	-3.8757	-3.425	-2.8813	0.13316	-2.905	-0.63029	-4.9167	-3.2928	-2.0197	-3.0901	-2.7809	-2.4018	-3.7523	-3.0961	-3.6447	-1.9721	-3.5445	-1.6502	-3.45	-4.0472	-1.3313	-2.1421	-5.0726	-5.0829	-3.4486	-3.4069	-1.5105	-2.5436	-0.83752	-1.6234	-1.5533	-3.2537	-3.4998	-3.5985	-4.783	-1.0322
-0.019461	1.3964	0.73039	1.9237	2.0574	0.97924	2.6194	1.419	1.719	2.3199	2.1168	2.2553	3.5718	2.9475	1.4283	2.2797	1.4438	1.1423	0.96663	0.02494	1.4708	0.86346	2.4511	0.22479	5.0146	3.5256	1.5863	0.47868	2.6611	1.319	1.303	2.2661	0.98047	1.2219	1.1724	1.2019	1.8616	3.3932	-0.68473	1.2558	3.5982	1.5485	1.1511	0.73745	2.2485	-3.3258	2.5129	3.2808	1.257	1.1343
6.2757	6.57	9.8156	6.936	10.256	8.3337	8.751	7.3667	7.7949	7.3356	7.8015	7.8016	8.6853	6.5283	10.671	8.7561	8.0817	9.4305	9.6626	8.1782	9.806	10.784	10.718	8.6317	9.6116	7.0209	8.1755	7.4355	9.2138	8.9572	8.3239	11.078	7.6431	7.8834	6.8123	7.8377	8.8656	8.4537	7.3777	10.024	8.2196	8.0067	7.2049	8.3158	7.6357	7.305	7.7538	8.9405	7.7347	9.2011
-3.2913	-2.636	-2.312	-2.1271	-2.2822	0.073837	-2.3991	-1.8505	-2.5123	-4.2684	-4.1745	-2.155	-2.5293	-3.9267	-1.4087	-4.6634	-0.76021	-1.4834	-2.5496	-0.60468	-2.0856	-2.411	-1.6171	-2.6743	-3.3468	-2.7946	-1.8478	-2.5949	-4.2356	-4.2762	-2.0413	-2.2252	-2.1748	-1.0551	-2.8045	-2.1224	-1.2966	-3.509	-2.8798	-2.4008	-2.5837	-0.64273	-2.2226	-1.6622	-3.0331	-3.3037	-1.9015	-2.7866	-3.7635	-3.415
-10.333	-11.246	-10.477	-11.087	-10.681	-11.799	-10.728	-11.117	-11.511	-10.646	-10.922	-10.339	-11.309	-9.2671	-11.088	-9.6846	-6.3474	-10.198	-10.012	-8.3014	-10.138	-11.37	-8.8998	-10.74	-6.989	-8.9235	-10.096	-10.422	-10.56	-10.081	-9.768	-12.03	-8.8866	-9.0923	-8.6959	-12.319	-9.0288	-9.9706	-10.703	-10.472	-11.903	-11.016	-10.496	-10.214	-11.415	-10.775	-11.439	-10.061	-10.3	-9.898
-5.6815	-0.73879	-4.1394	-2.5907	-4.3901	-4.8488	-4.6594	-6.1601	-4.2763	-4.3817	-1.7817	-5.2004	-4.5194	-2.32	-2.5912	-3.0604	-5.308	-4.1414	-3.6967	-4.1807	-4.2915	-4.9695	-1.8932	-3.9058	-3.5252	-4.1599	-4.533	-3.2313	-4.756	-0.97595	-4.7381	-2.6613	-5.4579	-2.728	-2.5908	-3.7839	-4.4664	-4.39	-4.3123	-2.7512	-3.5372	-2.5516	-2.497	-4.1324	-3.1898	-2.4772	-4.007	-4.9442	-4.7461	-4.6081
2.9243	0.3891	0.51074	-0.92553	-0.35374	0.76152	-0.077491	0.48487	0.56941	1.5821	-1.4229	-0.43803	-2.2412	-0.13262	-0.98444	-1.0878	-0.65473	0.17926	1.6534	0.9841	0.8362	0.57655	0.88494	0.24275	-1.4602	1.9394	1.3672	2.1208	1.5659	-1.0304	2.8675	0.27853	0.48623	-1.1169	-0.51192	-0.52101	-0.06869	-1.0628	-1.6578	-1.1745	0.32142	0.77651	0.96715	-1.4937	1.1489	-0.18609	-0.9266	-2.1856	1.279	1.3794
-1.5383	-0.25914	-1.2231	0.94684	-2.7863	1.1839	-0.21744	0.72275	1.3334	-1.8551	-0.81192	-3.1972	1.1608	-2.3291	0.26462	0.7568	-1.3889	-1.3076	-2.7682	-2.6533	-0.83711	-1.214	-3.0528	-1.8633	0.44051	-3.4126	-2.7817	-2.3294	-0.19549	-0.53364	-3.0715	0.27958	0.50938	-0.40411	0.25386	-0.53394	-1.3266	0.73099	-1.3932	-1.7588	0.094643	-1.0673	-1.9802	-1.6004	0.55088	-2.779	0.044713	0.59234	1.0075	0.82036
-6.9393	-6.1345	-6.9658	-6.8776	-5.4299	-5.4216	-6.301	-5.6708	-6.2888	-4.7528	-5.4633	-5.2372	-4.9025	-5.4948	-4.4187	-5.7474	-4.7641	-6.0107	-6.4346	-7.1064	-5.6418	-5.1318	-7.2295	-5.3299	-6.8883	-4.8259	-7.5653	-5.0331	-6.1967	-7.1509	-4.7304	-6.6091	-5.9677	-5.9712	-7.2742	-7.6792	-6.3569	-6.8378	-1.1385	-5.972	-4.7319	-6.6681	-5.9573	-6.0776	-5.3207	-4.3075	-4.965	-6.5695	-6.8377	-3.876
-21.849	-21.371	-20.506	-20.396	-23.346	-19.336	-21.555	-20.518	-20.863	-19.2	-21.303	-18.897	-20.397	-19.466	-21.498	-21.053	-17.841	-19.402	-21.011	-17.871	-21.164	-20.491	-21.373	-19.959	-20.857	-21.409	-20.825	-19.068	-20.17	-22.723	-22.498	-19.839	-21.015	-22.777	-19.427	-20.997	-21.049	-20.572	-22.308	-20.627	-21.03	-23.545	-21.302	-20.546	-20.803	-20.241	-20.446	-21.431	-22.45	-23.075
-13.836	-14.002	-13.657	-12.555	-14.605	-12.899	-11.807	-11.89	-12.543	-14.99	-13.172	-13.584	-13.282	-14.855	-13.556	-13.628	-12.25	-11.438	-12.873	-14.833	-12.103	-13.276	-13.268	-13.27	-12.424	-13.672	-12.571	-13.804	-13.142	-13.357	-11.787	-14.67	-12.822	-14.456	-12.989	-13.807	-11.612	-13.334	-12.763	-11.881	-13.432	-12.162	-11.185	-10.803	-13.557	-12.812	-14.176	-14.897	-13.54	-12.137
-2.6341	-0.67127	-2.6104	-2.7222	-2.8097	-0.85662	-3.532	-0.85937	0.25833	-2.7192	-1.4396	0.35507	-0.16178	-0.81399	-0.29998	-0.60701	-0.59088	-2.0286	-1.7943	-2.0119	-2.3865	-1.9929	-0.13179	-3.0211	-0.9515	-0.59522	-1.3631	-1.2678	-1.7337	-0.42076	-1.5725	-2.1889	0.38923	-2.2169	-2.7375	-0.84386	-0.74088	0.1018	-2.9929	-2.2399	-2.4288	0.075881	-0.39093	-1.7225	-1.0183	-3.9321	-3.2747	-2.8365	-3.3292	-2.5639
7.1253	8.0021	7.0207	5.3194	4.6052	6.7683	5.5189	5.1923	5.3514	6.615	3.5661	6.2635	5.2852	6.2385	5.0262	6.1016	7.0253	4.4388	4.0548	7.2904	5.4199	3.1011	5.6544	4.2439	5.7629	4.9407	5.4383	6.242	5.7706	5.1045	7.1244	4.5719	6.0522	5.9911	3.7115	6.3287	4.8002	7.2789	4.9357	4.8527	6.6772	5.9574	7.9399	5.012	6.5497	6.1405	7.9794	6.0279	4.3824	4.6454
7.3456	5.6414	5.9222	5.7	9.1232	6.1273	5.0997	7.3078	6.4858	6.8723	7.5564	8.5876	5.2765	8.6739	6.079	7.2685	6.1801	5.4251	6.256	6.5435	4.3621	6.9902	5.9307	5.4843	6.306	5.9631	8.2746	6.6297	5.2544	4.9975	7.9821	6.7088	6.9914	7.884	6.8408	7.7288	7.2209	6.618	6.77	6.5413	6.0001	7.2104	4.7159	7.3426	5.6972	6.7694	8.1283	7.3224	7.0027	5.848
-14.09	-12.771	-14.013	-12.073	-15.225	-12.21	-13.341	-13.525	-12.145	-16.77	-15.002	-14.926	-12.131	-10.131	-11.962	-12.142	-14.095	-12.087	-10.02	-11.571	-12.084	-11.561	-11.443	-12.44	-13.458	-12.183	-12.081	-13.673	-13.457	-12.625	-10.962	-13.001	-12.026	-13.264	-12.543	-10.963	-13.78	-14.559	-13.346	-11.185	-12.925	-13.114	-12.553	-11.878	-13.705	-13.026	-14.25	-11.695	-13.53	-14.748
-12.222	-11.467	-12.143	-9.6648	-9.4455	-10.939	-12.459	-8.8613	-9.6904	-11.299	-10.379	-13.311	-12.615	-11.577	-12.28	-9.5609	-10.559	-11.174	-11.24	-11.674	-12.058	-10.038	-9.4825	-12.282	-13.677	-11.188	-12.144	-11.673	-11.766	-11.32	-10.812	-10.904	-12.86	-10.217	-11.489	-13.099	-12.506	-10.39	-8.7592	-11.657	-11.409	-10.734	-10.771	-11.687	-10.643	-12.949	-12.194	-9.0723	-10.999	-10.833
-3.7629	-2.2846	-5.8519	-6.6993	-4.4477	-4.4215	-6.2043	-7.6026	-6.337	-6.6028	-5.8096	-4.2342	-7.4584	-6.2561	-5.2848	-3.7912	-5.1195	-4.4779	-4.2769	-3.3114	-5.3234	-2.5916	-5.1778	-6.1952	-4.1136	-4.034	-5.0797	-6.3844	-3.5975	-4.9944	-4.1334	-3.9014	-5.1761	-4.4339	-4.3923	-3.5237	-4.8059	-4.8852	-3.4348	-4.9986	-3.5181	-6.1378	-4.2362	-5.8045	-3.7819	-3.4654	-5.0335	-3.8041	-4.2452	-3.4583
-11.589	-14.277	-13.288	-13.195	-13.818	-14.529	-16.571	-12.584	-15.842	-14.269	-12.36	-12.288	-14.969	-15.146	-14.045	-13.84	-13.052	-12.792	-15.097	-14.64	-12.516	-13.402	-13.73	-13.535	-14.765	-11.835	-14.123	-13.655	-14.808	-12.688	-12.299	-15.056	-13.481	-16.059	-14.663	-12.113	-14.183	-12.735	-12.691	-11.515	-15.402	-13.544	-12.439	-13.898	-15.444	-14.162	-15.153	-15.622	-13.522	-13.152
-11.83	-10.104	-6.9403	-11.821	-8.4054	-7.7532	-11.126	-10.602	-9.6607	-9.3831	-9.6064	-10.442	-8.2131	-9.1778	-8.4964	-8.9604	-10.065	-9.2645	-8.498	-8.1403	-9.3246	-10.201	-8.6962	-8.6067	-7.6613	-10.687	-10.931	-12.055	-7.1278	-8.2585	-11.461	-7.3235	-11.695	-9.8451	-10.719	-6.2387	-8.2053	-9.1993	-9.95	-9.8146	-10.018	-10.455	-9.0047	-8.595	-9.4362	-10.699	-8.4919	-9.431	-9.6969	-8.253
-14.158	-9.4589	-10.843	-12.424	-11.628	-10.23	-10.916	-9.643	-9.8577	-11.543	-10.723	-11.652	-10.938	-13.674	-11.722	-11.264	-9.8223	-11.124	-13.296	-11.464	-12.966	-11.245	-11.24	-10.335	-11.084	-10.679	-10.199	-11.854	-12.153	-11.146	-10.148	-12.017	-14.259	-10.365	-11.721	-11.784	-12.054	-11.978	-14.032	-11.333	-10.141	-10.397	-11.536	-11.906	-11.734	-11.705	-10.394	-10.8	-12.323	-11.394
-11.656	-12.154	-11.417	-13.888	-12.072	-10.123	-11.894	-12.956	-10.577	-14.465	-12.403	-12.88	-11.837	-12.252	-12.812	-12.808	-14.375	-11.374	-14.489	-11.953	-12.46	-12.355	-13.97	-14.629	-13.892	-11.57	-14.943	-13.912	-12.385	-13.251	-12.525	-11.979	-13.336	-13.197	-14.004	-12.242	-13.213	-12.933	-13.298	-12.831	-11.328	-11.812	-12.244	-13.295	-10.655	-11.62	-11.291	-12.644	-11.695	-13.179
0.071388	1.3922	0.23322	3.4916	1.2526	-0.0058052	0.46974	1.0597	-0.26671	-0.11634	-0.030114	-0.039078	0.43618	-1.8523	0.32057	0.28687	-1.7752	-2.6319	0.16249	0.33284	-0.64923	0.16011	2.2549	-0.27742	1.0394	1.9375	1.1054	3.1852	1.2358	0.18417	1.4385	0.83797	2.135	0.56479	-0.63406	0.16216	2.012	2.4797	1.4892	-1.4204	2.1254	1.3564	1.5649	-1.6786	0.28067	0.63155	0.6701	-0.16448	1.3164	0.21438
-12.796	-12.661	-10.808	-12.389	-12.322	-12.02	-11.859	-12.947	-11.633	-10.851	-13.227	-10.949	-11.182	-14.163	-11.43	-9.6855	-11.522	-11.416	-14.318	-10.468	-8.6405	-13.552	-12.01	-11.011	-9.9897	-11.849	-11.584	-11.764	-12.291	-12.93	-10.205	-10.328	-12.678	-12.027	-12.323	-11.385	-12.114	-13.41	-10.917	-11.018	-10.468	-9.3614	-11.242	-12.022	-11.386	-9.7074	-11.145	-13.206	-13.251	-12.562
-4.6667	-5.3501	-5.3813	-5.8072	-1.984	-2.2151	-2.8375	-2.3571	-0.41302	-1.8326	-3.3365	-4.1011	-2.2226	-2.9481	-0.84034	-1.6542	-3.2492	-4.2718	-2.8833	-4.4137	-2.141	-3.7912	-1.7683	-3.6383	-2.4287	-1.9707	-3.2347	-3.2948	-2.7754	-3.0163	-3.181	-1.8941	-3.5036	-3.5778	-3.4767	-5.7562	-1.9933	-4.23	-3.2799	-3.2562	-4.2588	-4.7578	-2.3679	-2.9426	-1.9813	-4.7528	-3.9445	-2.7459	-1.3579	-2.2
-3.3376	-5.877	-4.172	-1.9821	-1.4323	-2.9157	-1.8924	-0.87447	-3.7057	-3.7391	-2.002	-1.5812	-2.4795	-2.337	-2.3298	-3.5602	-3.918	-3.6741	-3.3054	-4.7193	-3.7843	-2.8438	-2.7419	-1.1312	-1.7553	-3.7765	-3.8468	-3.1261	-4.3809	-3.6553	-3.2729	-4.1553	-2.1059	-1.9125	-5.9199	-4.2912	-1.5543	-3.3897	-4.4465	-2.5993	-3.4721	-2.1557	-1.7501	-1.9479	-2.3152	-0.44234	-5.1883	-2.083	-3.3825	-2.1058
6.333	6.7306	7.3678	6.5164	5.618	7.0937	7.2299	8.3201	7.1361	6.0214	6.6616	6.1574	4.8218	6.7575	5.9633	7.7724	7.489	7.2302	7.0183	8.1345	8.2548	5.7146	8.3083	7.3589	5.5374	8.2724	7.592	7.4229	6.46	8.5005	6.5964	6.8821	5.5876	6.4782	6.3829	5.9722	5.7438	4.3399	5.8168	5.8276	5.3903	5.6675	5.601	7.8094	6.1763	6.9813	6.7041	7.264	7.9599	6.4416
-5.0933	-5.4336	-5.3353	-5.5509	-5.4842	-4.5742	-6.249	-4.7896	-5.9253	-3.487	-6.379	-3.91	-3.9633	-5.4002	-4.415	-4.5489	-6.9776	-0.93035	-3.4445	-7.0761	-5.7316	-5.081	-4.1539	-5.0879	-3.1131	-4.6268	-6.2644	-3.5503	-6.0265	-6.9159	-5.3033	-5.5338	-6.4346	-5.0344	-4.7973	-4.3058	-4.8031	-2.6222	-4.299	-4.7222	-5.0338	-7.1135	-3.9712	-7.0111	-3.8035	-3.9135	-4.6139	-6.8526	-5.1339	-6.1332
-22.059	-19.516	-20.328	-21.281	-21.014	-20.419	-20.763	-21.339	-23.197	-19.756	-21.49	-20.414	-21.042	-21.094	-19.53	-24.389	-21.842	-18.68	-20.999	-19.715	-21.966	-21.879	-20.579	-19.366	-22.631	-20.15	-18.624	-19.824	-18.328	-19.997	-21.615	-20.635	-22.702	-20.588	-20.84	-21.717	-19.045	-20.788	-19.687	-20.309	-21.356	-19.967	-21.45	-20.324	-20.68	-20.058	-21.218	-20.489	-21.035	-21.166
-2.1988	-4.2197	-3.6642	-2.6853	-0.41553	-0.71613	-3.4243	-2.437	-0.72879	-2.4104	-3.0326	-1.5276	-2.8623	-3.5198	-3.0698	-1.168	-2.4877	-0.44349	-0.12021	-2.3871	-1.3766	-3.2274	-2.6519	-2.0324	-1.4387	-2.0201	-5.0808	-3.0734	-1.2739	-2.0228	-2.2501	-1.4336	-3.5303	-4.2446	-2.3647	-4.2527	-2.5417	-3.8769	-0.1373	-4.6565	-4.1558	-3.7118	-0.21411	-1.6202	-2.2398	-2.9651	-2.4661	-3.8288	-1.842	-4.6422
-12.167	-9.7253	-9.8367	-12.161	-11.461	-11.255	-10.296	-11.142	-10.813	-12.41	-9.9416	-10.402	-10.043	-10.575	-9.5713	-11.803	-9.4594	-11.864	-12.063	-10.676	-9.9558	-11.337	-11.893	-11.283	-10.594	-10.938	-9.8836	-9.8224	-10.92	-9.118	-11.235	-11.583	-11.263	-11.528	-10.787	-11.164	-10.975	-10.444	-10.131	-11.902	-12.5	-10.553	-10.982	-12.81	-11.09	-10.579	-11.509	-11.379	-11.506	-10.804
-11.1	-11.882	-10.766	-11.441	-12.17	-10.679	-9.6561	-12.937	-11.28	-11.414	-8.6888	-10.736	-10.23	-13.98	-12.065	-10.276	-11.038	-9.6755	-11.773	-12.613	-10.724	-10.54	-11.541	-11.279	-12.854	-9.9392	-9.7993	-10.625	-11.706	-13.354	-10.15	-13.113	-11.006	-10.668	-10.699	-11.965	-11.238	-13.175	-12.669	-10.052	-11.741	-13.11	-10.651	-12.914	-12.7	-11.21	-12.226	-12.003	-12.317	-11.517
8.2722	4.906	6.1302	8.3972	8.476	5.0733	5.3738	6.7093	8.6523	6.149	8.2413	6.8911	7.4862	5.0517	5.958	7.9964	8.0787	7.2871	8.6295	5.1629	3.3198	7.6357	4.8314	7.8274	5.7257	8.3924	6.8805	6.6262	6.6427	7.6244	6.2884	6.2344	5.7397	6.9186	7.691	5.0415	5.3642	7.178	6.5721	10.107	5.4037	6.1492	8.544	6.3062	8.0475	7.7448	7.3556	3.8741	6.4101	7.0135
2.8323	1.8286	1.6212	2.3024	1.356	0.42471	2.9153	2.986	4.4526	0.17504	-0.020178	2.1434	1.4957	0.40638	3.5414	3.3993	1.8977	5.6024	2.7058	0.12638	2.9353	4.1782	1.7836	1.226	0.66603	2.0761	0.37632	1.8662	2.4429	0.85523	1.8159	0.0081953	3.8479	2.2424	0.25262	1.253	0.73135	0.43141	-0.53112	1.7449	0.67596	0.97831	3.4741	2.4101	2.2226	1.7194	1.1913	3.1954	2.6915	2.1355
-1.4116	-4.7035	-1.7741	-3.8576	-1.4219	-2.2558	-2.8317	-1.7696	-3.3672	-3.8807	-0.81477	-5.3069	-1.7167	-4.4929	-3.9373	-2.0989	-2.5688	-2.2403	-3.3	-4.4461	-2.8422	-4.7253	-1.6659	-2.6155	-3.0409	-3.3945	-2.9706	-0.83904	-3.9548	-1.9974	-1.3295	-4.2083	-1.6746	-2.871	-1.4052	-4.7401	-1.7082	-5.433	-4.3072	-2.2296	-4.4309	-1.6024	-4.305	-4.7079	-0.39381	-3.8954	-3.6744	-2.6259	-3.3814	-2.1883
-1.2272	-3.4085	-3.0898	-4.8067	-1.7156	-3.7564	-3.167	-3.8023	-2.6322	-2.9887	-4.149	-2.9392	-0.55356	-2.0753	-4.3949	-1.22	-2.9825	-1.7469	-0.5287	-4.3127	-4.0278	-4.8692	-3.2024	-0.97775	-4.4158	-3.8832	-2.5714	-4.6026	-2.1398	-3.678	-2.8585	-3.4227	-1.6825	-3.8795	-1.5607	-2.3127	-2.5405	-2.9771	-1.4597	-4.5319	-2.5667	-1.817	-2.7763	-3.1941	-2.3343	-3.7188	-4.8039	-1.7362	-2.6915	-5.0408
-14.104	-11.537	-13.355	-11.904	-11.895	-12.637	-11.802	-13.373	-12.115	-14.853	-13.727	-12.711	-14.352	-12.521	-13.387	-15.253	-14.552	-13.027	-13.032	-10.156	-11.779	-10.512	-12.868	-14.329	-14.049	-12.965	-13.757	-14.52	-11.887	-11.519	-13.308	-11.519	-13.381	-13.44	-12.292	-11.853	-10.97	-15.122	-11.773	-13.173	-12.558	-12.826	-11.695	-13.773	-13.915	-11.61	-14.515	-10.443	-11.546	-12.525
-4.1272	-7.9923	-5.8899	-4.6203	-6.1026	-4.578	-2.5594	-6.2606	-3.9782	-6.249	-4.4238	-6.434	-3.9191	-4.466	-4.8783	-5.3376	-5.2035	-4.4895	-4.3686	-5.4019	-5.519	-6.7212	-4.8125	-5.5148	-5.9276	-4.2396	-6.9862	-5.6581	-3.3804	-4.0732	-7.15	-7.3597	-5.1042	-4.8682	-9.3784	-7.0462	-7.7271	-7.6022	-5.7405	-6.6389	-8.9469	-8.0145	-7.2089	-3.9759	-6.333	-3.9301	-4.7111	-5.5058	-7.687	-7.3526
-4.3861	-3.646	-4.2869	-1.6173	-4.6771	-2.9104	-2.204	-3.0663	-3.0084	-3.2531	-2.4558	-3.3812	-4.176	-2.7041	-4.0526	-3.457	-1.3781	-4.3975	-3.5733	-2.3116	-2.1031	-4.8347	-1.5973	-4.7747	-5.504	-2.8843	-2.2476	-2.3685	-2.7501	-2.3467	-2.3868	-3.031	-2.2298	-3.6884	-3.6655	-5.4769	-2.5086	-2.1101	-1.8775	-2.8515	-3.2996	-4.7875	-3.0718	-3.6838	-3.0417	-4.4426	-3.7585	-2.8826	-1.5946	-3.8049
-6.3047	-5.5022	-6.2185	-5.5272	-7.9073	-5.7217	-5.3611	-7.9429	-4.9853	-5.2299	-5.641	-6.0964	-7.5945	-7.7738	-4.6481	-7.5792	-9.0227	-4.9391	-7.4448	-7.5605	-7.2355	-3.909	-5.262	-6.8237	-5.541	-8.5059	-5.9535	-5.091	-5.3631	-5.9478	-5.323	-5.6029	-6.7707	-5.8218	-8.4002	-6.0251	-4.7809	-7.7694	-6.8199	-4.2729	-5.0929	-9.1546	-5.7631	-6.0876	-5.9356	-7.1488	-7.9104	-4.9482	-5.4971	-7.8112
-12.535	-10.909	-12.118	-10.434	-12.997	-10.451	-11.686	-12.132	-10.388	-11.113	-11.791	-14.281	-10.586	-11.152	-13.194	-9.4668	-11.94	-10.406	-9.9841	-11.049	-11.682	-12.14	-12.664	-11.932	-11.127	-12.682	-11.763	-12.292	-8.0921	-11.779	-10.165	-10.179	-11.326	-15.16	-11.527	-10.106	-12.081	-13.017	-10.969	-10.186	-10.475	-12.411	-9.53	-12.194	-10.602	-12.768	-12.726	-10.819	-13.072	-10.883
0.073063	-0.89205	0.24579	-1.6562	-2.3135	-0.3104	0.90782	-2.9528	1.6876	0.88927	1.1096	0.53254	0.42726	-1.1192	0.73503	-0.86076	-0.30735	0.18886	-1.2568	0.82766	-1.1164	0.52968	0.18998	-0.65013	0.74532	-0.36083	0.78659	-1.6404	-1.5139	0.50751	0.62195	-2.0261	0.85238	-3.0781	0.42151	-0.35528	-1.0463	2.2491	-0.17495	3.1856	-0.63211	-2.5654	0.26813	2.0318	1.6775	0.98386	-0.10488	0.44738	-1.5602	-0.17479
-4.2031	-4.0724	-5.4093	-4.2594	-5.2956	-6.4997	-6.814	-5.0952	-3.4973	-4.8027	-4.169	-4.5205	-4.2256	-4.723	-3.9331	-4.0652	-3.2043	-3.9232	-2.6259	-6.9668	-4.6622	-3.4899	-6.5052	-4.9204	-5.3115	-5.5226	-3.5505	-2.8305	-6.031	-5.2908	-5.8626	-5.3325	-5.6337	-7.3319	-3.7819	-3.8454	-2.8242	-6.3918	-4.0065	-4.4856	-5.5482	-7.2706	-4.6551	-5.8926	-5.2705	-5.0844	-5.2343	-4.4069	-5.2817	-3.7208
-5.4747	-3.2589	-2.9355	-2.9216	-3.0469	-6.1094	-4.4619	-3.3162	-3.6059	-2.7166	-5.2415	-3.8218	-4.7707	-4.6894	-4.7766	-3.6379	-5.0991	-6.8691	-4.2562	-3.7328	-6.7615	-3.8448	-2.6808	-3.586	-6.2106	-4.1828	-2.8217	-5.0836	-4.4668	-4.1288	-3.7253	-3.1446	-4.9612	-4.757	-5.3547	-1.7218	-3.1564	-2.7241	-4.4593	-6.5152	-2.3427	-2.9	-4.8575	-3.3369	-2.4511	-5.0719	-4.1968	-4.0295	-3.7728	-3.0174
8.1783	7.6271	7.8049	5.739	7.1018	4.8456	8.3318	8.1598	6.1818	3.0684	4.9892	6.7403	5.7584	6.2679	7.6847	8.1094	8.2885	6.4311	6.3223	5.5597	5.7899	6.0265	6.3876	8.2716	6.4095	6.723	5.8293	8.8759	5.4497	7.2222	6.0517	8.3887	8.1933	6.1288	5.8134	7.3585	7.9993	8.2757	4.889	5.2893	6.6767	5.9646	8.15	8.5866	4.482	8.3714	8.3707	7.6571	5.7678	7.5855
3.0971	1.2357	-1.4009	0.16518	1.817	1.9771	0.34257	0.67557	-1.8714	2.1869	0.77433	2.1335	0.15736	0.79205	2.6117	1.9416	0.94272	-1.7194	1.8301	0.77975	1.8777	0.29135	1.4478	0.72856	1.0277	-2.311	0.68847	0.87748	1.4738	1.6819	0.67818	3.9405	1.9163	2.0031	1.7644	1.1452	1.2767	1.92	1.4805	0.12422	0.4757	0.1954	2.1142	4.4117	0.60186	0.050216	1.1171	-1.3378	3.8339	1.555
-2.7784	-2.353	-0.32127	-2.8874	-4.5223	-6.3232	-4.3927	-2.3154	-5.8926	-4.0599	-3.4812	-1.8903	-2.5525	-3.6553	-3.7878	-0.47557	-3.816	-2.9488	-4.2081	-1.9888	-4.913	-2.4029	-1.5744	-4.5735	-4.3205	-5.2942	-3.884	-4.2383	-5.3265	-3.4499	-1.7848	-2.3874	-1.5217	-4.9571	-0.79572	-0.9085	-5.674	-1.3027	-3.7149	-5.1344	-3.0101	-3.7146	-4.8787	-3.1928	-4.0149	-2.8866	-2.9539	-2.5379	0.23713	-3.7865
-0.29682	-2.3775	-0.5548	0.64888	-0.653	-0.74562	-2.2841	-1.3987	-1.2151	0.93145	-1.9216	-1.626	-1.8667	-1.319	-1.5582	0.54918	-3.1663	-1.8648	-1.8342	-3.0162	-1.3718	0.12036	-1.3871	1.298	0.031526	-1.4978	-2.1799	-0.786	-0.74203	-0.19627	-0.81241	-0.97744	-0.33679	-3.5723	0.20363	1.3088	0.44638	-0.48645	-2.2061	-1.7862	-0.81242	-1.0956	1.2755	-1.802	-3.7363	-1.0329	-1.9224	-2.2051	-0.87547	-0.37197
-5.2351	-5.2009	-4.3682	-2.1708	-3.7959	-2.3251	-3.612	-3.1322	-2.8513	-2.5341	-3.093	-3.8148	-1.6172	-2.4364	-0.64249	-5.3286	-1.7588	-3.1373	-4.6764	-2.0331	-1.6501	-2.1954	-2.5227	-1.7701	-2.3989	-3.4941	-2.8599	-2.1448	-1.089	-3.7288	0.019648	-3.1155	-2.9048	-2.3709	-4.2611	-1.2618	-5.1745	-4.2311	-4.0919	-3.3208	-1.6349	-3.7877	-2.9933	-4.0459	-1.848	-2.9952	-2.2873	-2.6956	-5.0786	-2.7614
1.6812	-0.47075	1.3646	0.24196	-0.42736	1.197	0.81359	0.16681	0.043391	-1.7247	0.26256	0.46559	1.171	-1.885	0.76502	0.99577	-0.2571	-0.6976	-2.0174	-0.042818	-0.18811	1.7188	1.4995	-0.09305	-0.18032	0.10968	-1.9286	-0.52108	-0.8572	0.76309	0.93284	0.7261	-1.0411	1.1392	0.511	0.91705	-0.73449	0.83004	1.0354	-1.1052	-2.6105	1.6484	0.62502	-1.5227	0.3222	-0.17614	1.0817	0.22721	-0.84304	2.9659
1.7538	3.2875	4.3175	2.0826	1.0858	3.8515	1.3687	0.65547	2.4983	0.77576	0.81202	5.0488	3.6578	3.7329	2.1504	3.0833	2.7913	3.5725	2.0525	1.4649	1.2984	0.30435	1.4826	1.4362	2.1476	-0.60543	1.0747	3.3521	4.3181	2.7561	2.7597	4.9567	4.2644	4.3644	3.2525	2.1036	2.5499	1.5535	3.05	2.0946	4.0162	3.6881	3.8217	1.971	2.9099	2.955	2.4504	2.6772	2.3326	-0.064531
-1.5146	-1.9969	-1.8835	-0.46123	-1.7134	-1.5281	-3.7617	-0.16599	-2.4921	-0.64997	-2.1344	-1.6774	-1.1045	0.85758	-2.9583	-2.727	-2.5123	-1.4482	-1.4268	-1.2422	-2.6	-1.5957	-0.31004	-1.9789	-0.49476	-0.19326	-0.69613	-0.82203	-1.4162	-2.5048	-2.7417	0.2566	-1.8324	-1.4672	-2.1905	-0.29368	1.4214	-0.13133	-0.32641	0.76764	-2.9143	-3.3109	-2.8935	-2.2704	-1.6312	-3.5678	-1.592	-3.5727	-1.4856	-1.4731
-4.7714	-7.6569	-8.3979	-6.2874	-5.1137	-6.2751	-5.3765	-6.5134	-8.9943	-6.4199	-5.0668	-7.8722	-6.8428	-7.9183	-7.528	-5.53	-6.3759	-7.2824	-7.3573	-6.0053	-5.1834	-5.1132	-6.1121	-7.0557	-6.8067	-7.1463	-4.3899	-5.3574	-7.0162	-4.1601	-8.464	-7.0668	-5.7258	-4.3274	-8.7885	-8.354	-7.5121	-6.3203	-7.6529	-7.4759	-5.6914	-6.0126	-5.9124	-5.9059	-9.2731	-6.0031	-6.343	-8.1005	-6.4834	-7.7792
-10.602	-10.72	-11.021	-12.593	-11.744	-11.439	-11.248	-10.982	-12.878	-11.33	-11.403	-12.771	-10.281	-11.716	-10.696	-11.421	-12.791	-12.575	-11.366	-11.429	-11.706	-11.358	-10.292	-15.267	-11.883	-11.075	-13.699	-11.429	-11.876	-10.949	-14.722	-11.708	-13.231	-10.764	-11.369	-12.804	-14.107	-13.57	-9.6675	-11.994	-10.993	-13.082	-13.153	-13.069	-10.134	-10.741	-13.031	-9.9379	-12.3	-10.082
8.1924	9.0503	6.654	8.1994	9.4373	9.2473	9.1254	6.7106	6.6959	7.5023	7.4549	8.0306	9.281	8.051	6.9295	6.337	7.1547	6.9872	9.1123	6.8283	8.7848	7.1759	6.9867	8.0529	7.3164	7.0604	7.6751	9.6304	9.015	7.3877	7.984	9.6383	10.47	8.6136	7.7914	7.0973	7.1561	7.0733	9.9403	9.1347	7.9895	12.007	9.1925	8.5334	10.836	9.9288	7.2293	7.164	8.5746	7.9756
0.67819	-0.24885	-2.1502	-0.33353	-0.47386	-0.82222	-0.35437	-1.6429	1.3481	0.47866	-2.4259	-1.322	-0.72956	-0.98303	0.10973	-1.7637	-1.7766	2.1276	-0.43892	-1.7288	-0.88938	-0.62979	-1.7682	-1.7988	-1.7734	-2.2278	-1.5392	-0.25284	-1.2329	-0.10461	-3.2663	-0.35413	-0.87163	0.0091238	-2.4412	-0.70991	-0.74121	0.7094	-1.5692	0.18781	-1.5627	-3.2396	0.42731	-0.1995	-1.324	1.1926	-0.70721	-1.9864	0.84591	-1.8964
-12.405	-12.556	-13.911	-14.732	-13.816	-12.741	-14.408	-14.613	-11.912	-13.203	-13.871	-15.642	-12.4	-13.719	-11.612	-14.278	-14.454	-11.521	-13.452	-12.382	-11.271	-12.086	-14.028	-13.908	-15.018	-9.8267	-11.413	-13.641	-12.882	-11.075	-11.682	-14.439	-13.637	-13.338	-13.639	-11.656	-14.231	-14.692	-13.874	-14.328	-13.662	-12.895	-13.533	-13.763	-12.833	-13.493	-13.348	-12.525	-13.95	-11.806
-11.35	-10.102	-9.9865	-10.321	-11.05	-8.811	-9.8356	-10.158	-11.086	-10.3	-9.7738	-7.0586	-12.397	-10.795	-11.188	-9.4221	-9.6618	-11.789	-8.7356	-8.7081	-10.756	-11.997	-9.8307	-10.056	-9.5293	-10.323	-9.0815	-8.7762	-9.4359	-10.979	-10.607	-12.201	-9.4986	-9.6551	-7.2954	-8.1071	-9.3631	-11.556	-8.7801	-8.4107	-11.566	-8.9121	-8.0372	-9.9455	-11.74	-9.331	-9.4368	-10.199	-10.608	-10.473
-9.4013	-11.231	-8.3094	-10.927	-9.2145	-10.109	-8.5794	-10.067	-10.632	-12.94	-9.6716	-10.096	-11.602	-9.6388	-14.126	-9.6447	-10.864	-8.7345	-10.078	-10.473	-11.804	-9.6352	-10.55	-8.1458	-6.7498	-9.5949	-10.677	-8.3239	-12.281	-10.538	-11.075	-10.088	-9.6964	-10.2	-10.127	-9.6222	-12.017	-10.023	-10.665	-8.0726	-11.004	-10.709	-9.375	-8.5813	-9.7663	-10.307	-9.4965	-11.477	-9.5083	-9.4945
7.807	6.9277	7.2454	3.8786	9.3968	6.3243	6.7552	5.9674	7.3097	7.6036	7.373	7.2713	7.3893	8.2881	6.756	8.2067	6.1589	5.8473	4.9731	7.4565	6.1463	6.6308	7.5108	4.3874	7.6092	4.6635	5.268	7.1823	8.114	6.9194	4.7474	5.677	5.688	6.9086	6.3762	6.8134	4.9279	5.8	6.2711	7.5047	8.5647	6.2715	6.9021	5.8691	7.3965	5.8984	7.0097	7.4824	6.846	9.3285
-4.3078	-2.5989	-2.618	-5.076	-3.93	-4.5284	-5.2392	-1.6551	-4.9049	-3.9763	-3.8411	-5.2305	-2.6676	-3.0472	-4.6113	-2.802	-1.9976	-4.5946	-2.5458	-3.6605	-2.0558	-2.3034	-2.9917	-2.4912	-3.9362	-3.4553	-0.40283	-1.5483	-3.0791	-1.7207	-1.2751	-3.8147	-4.2592	-4.3706	-4.5399	-1.6465	-5.5814	-3.6134	-4.8651	-3.4196	-2.2442	-2.7479	-4.6203	-2.7788	-3.3724	-2.9379	-2.3938	-5.0533	-5.4793	-2.1473
-0.85999	-2.3867	-2.9479	-2.5896	-2.9274	-1.5143	-0.4695	-2.3894	-1.349	-2.4793	-2.0787	0.21095	-0.69514	-2.0139	-0.99506	-1.9799	-0.4586	-2.9171	-1.0228	-1.5023	-2.5777	-1.8361	0.19193	0.0093505	-0.8521	-0.55286	-1.879	0.034177	-2.1701	-2.3512	-0.28436	-1.6019	-2.4098	-0.10161	-2.8376	-3.3783	-3.1288	-3.4697	1.4639	0.4398	-0.95323	-1.3769	-2.3621	-1.5663	-1.1828	-0.63789	-2.7348	-2.9952	-1.1698	-1.0123
-8.6593	-11.202	-10.29	-9.2286	-10.44	-11.775	-10.419	-10.928	-9.8674	-10.524	-9.5764	-10.888	-12.557	-10.829	-9.7653	-9.5733	-11.288	-11.632	-10.473	-10.225	-11.352	-9.8733	-9.3399	-10.509	-9.9544	-11.049	-9.4204	-9.9623	-8.8944	-12.75	-12.116	-9.0769	-12.878	-13.25	-10.909	-10.809	-9.5215	-9.2751	-9.887	-8.808	-11.331	-10.646	-12.703	-11.774	-11.37	-9.6161	-12.029	-10.27	-11.258	-9.5741
0.64236	0.73485	0.17296	1.6181	1.5953	0.093005	0.59929	2.2185	0.8484	-0.75606	0.74724	0.75854	1.735	0.40103	-0.073324	-0.63472	1.2562	1.771	-0.12812	0.84751	0.87362	0.28649	-4.04	-0.051281	-0.6981	-1.8027	0.24635	0.58901	-0.18474	0.48949	-0.057437	2.2396	0.040701	-0.24646	-0.10244	-0.82402	1.1838	-1.956	3.0955	0.387	-2.0894	-0.77405	1.4686	-0.17122	0.23764	0.10507	-3.4578	-0.05942	-0.45441	1.992
-4.8291	-2.9699	-4.228	-5.1441	-4.7257	-5.002	-3.9717	-3.8717	-4.0761	-5.4693	-4.8945	-2.3808	-3.5151	-2.1009	-2.7406	-3.0459	-6.3102	-5.1888	-3.8997	-2.6129	-3.4256	-4.0438	-3.9334	-3.4656	-5.388	-4.4489	-3.3202	-2.5726	-3.002	-5.0148	-4.0913	-4.7553	-3.883	-4.0239	-4.6079	-3.4687	-6.3375	-2.2284	-4.2359	-3.4929	-4.8894	-5.7653	-5.5493	-6.0159	-2.7791	-4.6748	-3.8997	-3.7685	-4.3264	-6.533
5.7253	2.6419	5.9385	6.3743	4.9057	5.1982	4.3489	6.255	7.0728	7.5626	5.7714	5.2136	4.0676	3.7326	6.1796	4.6933	5.0949	4.3361	5.9608	5.3643	5.6536	6.6077	7.4755	4.6926	4.3253	4.2027	5.6405	4.3406	5.2767	5.1809	4.4136	5.4079	3.8374	5.2819	5.1929	5.527	5.3149	5.0665	6.8702	4.8971	6.5182	4.9498	4.1895	8.269	5.6022	3.1271	6.6708	5.6223	4.9603	6.5847
-23.663	-20.332	-21.719	-20.883	-20.013	-23.154	-22.274	-21.295	-22.149	-20.62	-23.993	-21.223	-23.923	-21.443	-18.797	-22.949	-19.824	-21.941	-20.838	-23.679	-20.326	-21.643	-23.182	-20.272	-21.305	-21.995	-21.929	-20.518	-23.102	-23.393	-22.448	-21.662	-22.972	-22.869	-23.631	-20.712	-21.354	-22.762	-23.404	-22.764	-21.34	-22.725	-21.019	-22.52	-21.596	-22.911	-24.801	-20.772	-23.676	-23.297
-3.052	-2.7721	-2.8445	-5.8738	-2.5381	-4.7891	-4.4602	-2.7837	-4.2087	-3.9018	-2.178	-2.8356	-4.3182	-2.8013	-3.7061	-7.0685	-3.3648	-4.5718	-3.6371	-3.4648	-5.1131	-3.2352	-4.263	-2.598	-2.1873	-2.762	-5.4151	-4.8319	-2.6644	-4.2513	-4.861	-1.6818	-3.2047	-4.2083	-2.8106	-3.4048	-4.1066	-3.8991	-4.7129	-5.1179	-4.6626	-4.8682	-4.2646	-4.9152	-2.5848	-1.5344	-1.7717	-5.0824	-3.219	-5.8426
-4.1284	-5.4349	-2.4775	-5.2424	-4.5795	-4.1503	-5.432	-4.4814	-4.3273	-3.4763	-4.4048	-4.667	-5.3986	-4.3033	-5.4997	-3.7598	-4.254	-3.5454	-3.8355	-3.9066	-2.0925	-4.5242	-4.3286	-4.0044	-3.821	-4.3803	-4.186	-2.8524	-1.3805	-4.0967	-3.6855	-4.533	-2.564	-3.4618	-4.1709	-4.8455	-4.7569	-4.0435	-4.8651	-2.8093	-4.8361	-4.4236	-3.2	-4.4621	-3.4531	-4.4566	-6.8625	-4.6584	-4.0688	-2.3563
-12.09	-12.69	-14.958	-12.216	-13.877	-13.144	-13.428	-13.437	-14.652	-12.476	-11.493	-12.069	-14.828	-11.594	-14.981	-13.651	-11.089	-11.924	-14.282	-12.622	-12.481	-12.523	-12.922	-14.702	-12.433	-11.487	-10.476	-12.395	-13.249	-11.766	-12.527	-12.503	-12.577	-12.686	-14.561	-12.378	-14.157	-11.486	-11.508	-13.215	-13.213	-13.649	-15.306	-10.785	-10.75	-13.334	-15.326	-12.208	-12.848	-13.321
2.5357	-0.079621	2.0305	2.364	1.0968	0.84479	0.7496	-2.6559	1.612	-0.0023827	0.44441	2.8529	2.3816	1.5147	0.74276	1.7846	0.24067	1.1714	0.84474	-0.85872	1.4185	1.8077	1.4704	3.3874	3.7493	2.3374	1.3974	0.80533	3.7681	-0.19962	-0.99282	1.6987	2.6745	2.506	0.81174	3.5316	0.89386	0.19135	2.1155	1.283	0.70969	2.0287	2.4518	2.3026	4.7171	0.23272	0.91963	2.016	3.2966	2.3972
2.3955	2.253	1.8119	-0.50545	1.4969	1.4804	2.4364	2.7026	1.427	2.3862	1.0473	3.2553	2.1645	1.1234	1.9115	1.1851	1.854	0.52611	-0.38836	2.7101	-0.57932	1.1002	2.4525	3.5613	3.1762	2.5958	0.4907	3.3205	0.10184	3.4923	3.6912	2.8002	2.295	1.9065	0.77827	1.8739	2.0028	-1.0457	1.8006	2.5772	1.4115	-0.038504	0.15048	2.6247	3.41	0.60245	-0.43364	1.2168	1.8866	2.6861
-0.24631	0.0097974	0.16369	0.66799	-1.318	-0.063997	-1.6666	1.2334	0.75056	0.60055	1.4567	1.8459	1.0713	1.0259	-0.97285	0.52554	1.2296	-0.24671	-3.6055	1.0168	0.98	1.1317	0.87314	1.5244	0.26686	-1.0878	0.66417	0.93959	-0.14142	2.3863	1.0114	2.7519	-0.98459	-0.70894	-1.4385	-0.021484	1.3657	0.27646	-1.1195	1.782	2.5153	0.012149	-1.1896	-2.0356	0.91681	-1.0368	-0.45753	-1.5647	0.40387	0.26959
-0.87	-2.3908	-2.2068	-1.7687	-1.8324	-0.96127	-2.5832	-5.168	-1.7432	-1.4823	-2.366	-1.3798	-2.7031	-1.8714	-1.1333	-0.72667	-1.1855	-1.1607	0.16709	-0.75256	-0.2885	-1.2914	-0.087231	-2.4638	-0.32176	-2.6479	-2.019	-2.4469	-0.61231	-1.425	-1.6496	-1.8116	-1.1429	-3.7528	-1.8137	-4.5685	0.53686	-0.30674	0.28552	-0.21651	-0.9722	-0.90252	-0.0056825	0.22092	1.1117	-2.106	-1.4115	-1.4829	-1.889	-3.6381
1.0624	-1.7391	-0.66858	-1.5702	-1.2649	0.8944	-2.0896	-2.2489	2.3644	-3.0073	-0.14139	-0.58487	-1.0452	0.70616	0.3633	-0.85889	0.87038	-0.90258	0.2211	-0.11242	1.9974	-1.3073	0.11732	-1.5994	0.83344	-0.26745	0.81824	0.095511	-2.4977	-1.0349	-1.8266	0.14188	-0.2981	0.13857	-2.5915	-1.9698	0.16173	0.88425	0.6085	1.2511	-0.34437	1.3899	-2.1878	-1.2707	-1.0307	0.090702	0.96476	-1.6163	0.7899	0.031952
-0.2403	-2.0271	-2.9453	-0.92304	1.3092	-2.3839	-2.1525	-1.4173	-2.1802	-0.53097	1.0338	-1.7457	-0.42436	-0.6309	-1.9948	-1.5313	1.5885	-1.5428	0.039354	-3.1764	-2.4695	-1.104	-3.1145	-2.2116	-0.62952	-1.5624	-1.9621	-4.6187	-2.5496	-0.87276	-1.3102	0.24115	-0.041404	-1.1976	-4.0807	0.42123	-0.5844	0.80342	-2.6831	-1.6525	-2.4164	-1.3364	-1.7494	-2.0119	-0.14824	-2.7751	-1.6641	1.8193	-1.2913	-1.4002
7.6446	5.1713	7.1092	4.9733	7.0522	5.4716	6.9674	5.3751	6.7392	6.6585	6.973	1.8065	4.8434	4.6186	5.597	5.6923	2.6687	3.3907	5.0773	5.1659	6.0944	4.6676	2.3519	4.493	5.9739	5.2085	6.6664	5.7456	6.0803	5.0195	4.1856	5.1996	7.382	5.0676	4.6265	4.9087	4.4024	4.2473	6.6212	5.5426	5.5018	7.3878	5.269	6.5344	6.9849	6.3134	7.5126	4.2817	4.8847	3.4621
-1.0993	0.46581	-0.57967	0.24419	-1.3439	-1.5792	-1.5749	-0.45555	1.665	-0.57056	0.37801	-0.19594	-3.2137	0.77527	0.58121	-0.89098	-1.4316	-0.46325	-1.8475	-1.4833	-0.54893	-0.56657	1.6172	1.2339	0.56329	-0.74817	0.56601	0.79742	1.8122	-2.494	-0.62405	0.28815	0.21606	0.46904	0.82536	1.0239	-0.44027	1.2929	-0.12741	-1.1601	0.80105	0.70546	-0.15071	0.78286	-1.7449	-0.68857	-0.17103	-1.8782	0.5049	1.224
3.8154	3.8878	4.9195	3.9301	5.0118	4.8552	5.4018	6.7551	5.2274	2.8213	5.4289	3.9829	5.6057	4.9156	4.7134	2.7602	4.873	3.7427	4.2609	2.9145	3.9599	5.3294	3.9442	4.4654	4.036	6.523	3.0647	3.1964	4.7249	5.0028	3.0904	3.7214	5.5744	2.1884	7.5623	5.2341	5.849	4.8398	2.7054	2.8983	5.7593	4.8837	3.2165	4.3593	3.8508	4.8954	6.9451	5.4229	5.0509	6.0079
10.635	9.1314	9.4771	9.3988	6.7705	8.0742	8.9703	10.784	11.862	7.6772	12.383	11.215	10.874	8.4944	12.375	9.8289	9.9148	8.8125	9.3753	8.5027	9.0031	8.2708	8.2655	6.8823	8.7736	9.6605	9.7668	6.2737	10.159	10.554	10.054	12.031	9.4119	9.7294	9.7294	9.1208	11.316	9.3125	11.334	11.347	8.2329	10.053	12.441	8.8981	10.326	9.813	9.0638	10.204	8.2628	7.1559
6.3035	4.0871	5.8818	4.3472	5.0525	6.1598	4.1159	4.9081	6.1986	6.1372	5.2856	5.4303	4.9832	4.482	4.0612	4.4493	4.0997	4.6216	3.2886	4.7429	3.8903	5.1039	3.8218	5.3125	2.5365	5.0068	1.3518	3.4389	4.8416	3.9589	3.8519	3.4391	6.846	5.3068	6.5409	3.3921	3.0492	5.5229	4.5332	5.6132	5.064	3.1854	5.1431	7.7908	4.0094	5.4023	2.5908	5.3833	6.954	6.0345
1.6024	0.41987	2.1386	1.8966	2.7859	2.0092	0.92776	-0.26218	1.1318	0.55227	2.0803	3.1916	0.42573	1.6629	-0.9547	3.0084	2.5537	1.237	0.28109	0.46502	3.8662	2.5014	0.80897	1.6164	0.79121	2.791	-0.95249	2.6294	3.7992	2.7857	0.40086	0.4216	0.5114	3.1167	1.4173	4.1434	0.95409	0.36121	1.4967	-0.28949	1.8782	1.1734	0.6612	-0.029469	0.13813	3.1782	-0.3692	-0.97031	2.3805	2.3094
1.2785	-0.5114	-1.3651	-1.9974	-1.4972	-0.6934	1.207	-0.38777	-0.46849	-0.98159	1.1096	-1.0757	2.1246	-0.86084	-3.9595	1.8386	-0.40499	-1.2299	-0.14453	-0.056132	0.77782	-1.1306	-1.1718	0.39383	-0.47366	0.51595	0.94241	-0.5914	1.4028	-1.3686	-0.93495	0.57905	-1.8464	2.4649	-1.2005	-2.4197	1.346	-0.25304	1.6814	-1.2664	-0.02679	1.5417	-2.7961	-3.0809	0.089809	-0.2208	-2.145	0.14907	0.86064	-0.56386
-3.8447	-0.074859	-2.4369	-2.3642	-0.39996	-0.63309	-0.85033	-2.0251	-0.63301	-2.8523	-0.8112	-1.6961	0.45622	-2.2172	-1.2276	-2.6102	0.41806	-0.91441	-1.8069	-0.48791	-2.698	0.025098	-1.4663	-1.5539	-2.6572	-1.9766	-0.036509	-0.10397	-0.11769	-1.571	0.10126	0.67805	-1.0867	-2.5976	-0.091507	0.39497	-0.5599	-1.297	-1.5052	-0.16145	-1.4044	2.162	0.24301	0.54597	0.22791	1.1067	0.4186	-2.8389	-3.1019	-1.7808
-1.1459	-1.8408	-1.1233	-1.3222	0.99641	1.7846	1.6243	2.0193	1.6302	1.2811	0.99529	-1.9107	0.15512	-1.0744	1.3319	0.45691	1.4909	0.14849	-0.038153	-1.7754	2.5225	2.3767	-0.071389	1.9528	-0.065456	1.3057	1.3832	-0.30918	0.8453	-0.79019	1.1894	-0.51407	1.7337	3.444	-0.36909	1.7401	-1.5988	2.1042	0.65521	0.6715	3.1603	3.0658	-0.57496	-0.72721	-2.5948	0.85268	-1.5361	1.7217	-1.3658	0.22153
-20.242	-21.204	-20.235	-19.764	-20.938	-20.693	-21.56	-19.735	-21.008	-21.266	-20.488	-19.988	-19.261	-19.981	-21.276	-21.735	-21.528	-22.613	-20.801	-23.994	-19.69	-21.108	-17.404	-21.291	-21.41	-21.632	-22.03	-21.352	-19.943	-20.503	-20.712	-21.473	-18.185	-20.963	-20.393	-19.795	-21.331	-19.464	-20.485	-20.907	-20.358	-19.78	-22.007	-21.009	-20.483	-21.043	-21.263	-19.945	-22.382	-19.639
-14.419	-12.953	-12.501	-13.423	-14.5	-13.759	-12.39	-12.863	-11.379	-14.974	-13.531	-14.439	-15.295	-13.38	-15.149	-12.257	-13.191	-13.291	-13.84	-13.142	-12.781	-13.945	-15.581	-11.815	-11.871	-11.058	-13.643	-13.951	-14.963	-12.474	-13.946	-11.865	-13.514	-12.193	-11.98	-13.317	-15.007	-14.583	-12.701	-12.458	-14.294	-11.849	-15.517	-14.158	-14.003	-13.119	-14.253	-14.804	-12.272	-12.772
0.61044	-2.636	-2.552	-1.427	-1.3263	0.40102	-1.4447	-2.8021	-1.1795	-1.8554	-0.7907	-0.7365	0.032513	-1.9377	-0.65067	0.016269	-0.30651	0.0089361	-2.7998	-1.8287	-3.9036	-0.035617	0.61228	-1.6971	0.23504	-2.7645	-1.175	0.16046	-2.5504	-1.5855	-1.9812	-1.4613	-3.2545	-1.0921	-0.034095	-3.2489	-2.2648	-3.1438	-2.9822	-2.591	-3.1984	-1.9557	-2.8476	0.31002	-1.0408	-2.1022	-1.3753	-1.834	-2.7787	-2.0032
0.69001	0.63784	1.7218	1.0299	0.96712	2.664	-0.56475	1.3607	-1.2164	0.32726	-0.16097	0.40667	-0.4844	-1.5312	1.1317	1.5618	0.45342	2.4221	0.20758	1.8405	1.5897	2.0455	0.39937	-0.43931	0.2643	-1.3967	0.26515	-0.14117	0.52326	-1.256	-0.021855	-2.6866	-0.15843	0.99327	-1.0173	-0.49581	2.2378	-0.75932	1.1777	-1.5815	-0.14814	1.8788	1.5371	1.6525	-0.19415	-0.13741	-0.97022	1.628	2.0814	1.0193
1.7493	-0.72957	-0.20034	-0.31547	-1.4169	0.63344	0.51564	0.81737	-1.9314	-0.87037	0.97677	1.4015	0.45807	0.33297	-0.22015	0.21	-1.774	-0.028858	-0.70831	-1.0135	-0.73194	0.98116	0.73252	-1.0213	0.53375	-0.56424	0.0057512	-2.4442	-0.23572	1.4599	-1.0859	2.2555	1.527	1.9207	-0.6165	-1.8474	-0.11908	0.10454	0.85505	-2.7448	2.8326	3.3566	-0.78281	-0.91451	-1.3639	-0.10672	-0.73845	-0.70594	1.4839	1.9422
-12.728	-11.813	-13.699	-12.959	-15.017	-11.44	-13.51	-13.054	-10.589	-15.358	-13.768	-14.402	-13.088	-12.794	-11.607	-12.494	-11.679	-11.756	-13.507	-14.843	-12.607	-13.411	-13.352	-13.796	-12.39	-13.792	-13.28	-11.581	-10.554	-14.39	-11.501	-13.806	-13.224	-10.465	-13.437	-11.736	-13.098	-11.462	-12.498	-12.572	-13.449	-12.325	-14.118	-12.348	-13.595	-14.485	-11.619	-13.537	-12.026	-11.257
-22.408	-23.979	-22.128	-23.143	-24.415	-21.711	-22.393	-22.725	-24.089	-22.036	-23.258	-20.37	-22.05	-18.773	-22.448	-20.658	-23.099	-23.308	-22.059	-22.067	-20.86	-23.123	-19.618	-21.451	-22.643	-21.17	-23.497	-24.247	-23.793	-23.443	-24.188	-21.547	-21.259	-20.382	-22.445	-22.05	-20.94	-20.406	-22.088	-20.9	-22.057	-20.399	-22.155	-21.18	-21.946	-21.429	-22.624	-20.526	-22.306	-21.769
-3.6987	-5.7372	-2.84	-4.931	-6.2855	-4.4646	-3.0052	-3.3455	-4.4494	-4.0778	-4.3021	-2.3313	-5.226	-3.9166	-3.072	-5.6051	-3.5196	-3.5403	-4.1609	-5.0991	-2.9429	-4.534	-5.9948	-1.3811	-3.8301	-4.9024	-5.9911	-5.268	-3.2942	-3.3467	-3.539	-4.6299	-3.9422	-3.4935	-3.8855	-3.193	-3.2715	-3.0895	-2.8543	-4.0068	-3.1629	-4.7122	-5.2982	-4.5433	-2.3408	-3.6467	-2.2404	-4.3547	-3.1289	-5.3331
-8.4823	-7.9825	-8.0563	-8.4479	-8.4754	-7.6295	-8.8477	-7.4421	-9.0631	-5.794	-7.3463	-8.9251	-7.8054	-7.4641	-6.8577	-7.7502	-5.7722	-10.026	-9.1055	-7.9742	-8.1097	-7.5319	-8.9186	-6.6756	-6.8923	-7.1198	-9.7307	-5.6106	-8.6941	-9.567	-7.649	-9.0891	-7.272	-7.4954	-6.4512	-4.8626	-6.5719	-6.951	-6.7628	-7.9132	-6.1286	-8.6224	-7.9399	-7.8406	-6.0136	-7.7757	-6.4062	-7.1156	-8.176	-8.8059
0.1823	0.67912	0.80254	1.4756	1.282	0.72225	0.65959	1.0404	0.2057	1.8194	1.6638	1.5901	0.85691	0.8884	2.286	0.39384	2.0401	1.0147	1.5135	2.6033	2.2495	0.14193	1.3885	2.1254	0.64078	-0.50829	1.4308	1.3205	0.57753	1.2965	0.9635	-0.60481	1.7982	2.4401	-1.2076	0.092087	2.0789	-0.78878	1.5794	0.64154	0.15537	1.0128	4.0797	2.3319	1.9087	1.7097	1.7238	0.1845	1.2725	1.6261
-10.265	-10.101	-11.368	-10.297	-10.545	-10.163	-9.4799	-13.271	-11.764	-10.375	-10.81	-8.7305	-11.492	-10.538	-12.317	-11.026	-11.969	-10.833	-10.341	-10.428	-9.583	-11.05	-12.328	-10.999	-10.389	-10.553	-11.193	-12.223	-9.1955	-10.102	-11.42	-11.608	-9.2321	-11.935	-13.458	-10.382	-12.654	-9.852	-11.166	-9.8083	-9.5066	-11.33	-11.103	-13.334	-10.268	-10.937	-12.146	-9.9449	-9.2828	-10.472
-0.76896	-0.82849	-1.3751	-1.4376	-2.5949	-1.9506	-3.5525	-2.448	-2.5223	-1.44	-2.2922	-3.8106	-3.1985	-2.9515	-1.8947	-3.2161	-1.1639	-2.7801	-3.7444	-4.5505	-2.6184	-0.38513	-2.4111	-4.8959	-1.6044	-5.2483	-1.7503	-5.2461	-3.5069	-1.933	-1.9758	-1.7424	-1.3878	-3.4974	-4.5331	-3.1793	-4.4758	-2.5261	-2.3815	-2.2604	-3.7171	-1.9016	-1.8164	-2.4301	-1.2064	-2.2149	-2.9564	0.1596	-2.5767	-1.3816
7.3356	6.9676	7.5867	7.3204	7.4298	7.4939	10.514	6.1997	8.5733	8.7623	6.6767	9.7234	5.9713	8.5372	7.9524	5.2217	7.989	7.165	7.4693	7.8703	7.3049	7.3316	8.004	6.9409	8.0742	7.3107	7.3526	6.4747	7.969	9.6938	9.2089	6.7896	8.9814	9.1577	7.7369	6.7285	7.0209	8.1315	8.8721	5.2137	7.3474	8.3787	11.217	5.8955	9.4627	9.6649	8.403	8.0915	8.862	7.6185
-12.144	-10.103	-10.841	-9.4929	-12.471	-9.4823	-8.9613	-10.853	-10.77	-12.125	-11.42	-9.7629	-10.878	-10.337	-9.422	-10.301	-10.372	-10.436	-11.062	-11.75	-13.032	-11.408	-12.939	-11.936	-10.653	-10.261	-12.506	-9.2718	-8.6854	-10.631	-11.804	-10.716	-12.122	-11.181	-9.9253	-11.107	-8.3713	-11.412	-11.651	-8.1465	-9.0935	-8.965	-11.993	-14.776	-11.364	-11.815	-10.319	-10.763	-13.201	-9.9155
-11.543	-14.23	-13.56	-14.422	-11.519	-14.58	-13.797	-9.9433	-12.051	-12.836	-15.211	-15.569	-10.281	-14.069	-12.903	-12.036	-13.369	-13.093	-11.568	-13.948	-13.605	-14.37	-12.184	-12.329	-13.618	-11.702	-12.433	-11.629	-11.318	-15.753	-11.942	-14.27	-13.153	-11.745	-16.208	-12.604	-12.922	-13.102	-10.887	-13.109	-12.627	-11.708	-12.855	-12.585	-13.668	-12.955	-11.743	-12.584	-12.965	-11.266
-7.6557	-9.5775	-8.9712	-6.7567	-7.6254	-6.9681	-8.0176	-7.3014	-6.9001	-8.2794	-7.4271	-6.6092	-7.2434	-9.1078	-9.8628	-6.7044	-7.8558	-5.4864	-5.1769	-9.5341	-9.4035	-10.077	-6.9302	-6.4652	-8.1569	-5.7304	-5.7098	-6.6781	-7.8029	-5.7804	-7.9874	-8.7241	-7.4051	-8.1349	-9.1624	-9.1611	-5.5622	-7.6375	-9.3619	-9.2997	-7.5291	-6.1902	-7.9376	-9.0139	-8.4299	-6.6881	-8.537	-6.252	-6.5999	-8.443
-6.1474	-5.8672	-5.3205	-6.1085	-6.183	-6.028	-4.4722	-6.9149	-6.3895	-8.3152	-4.9268	-6.4937	-6.8094	-4.8815	-6.5865	-7.8696	-6.5648	-6.0786	-6.66	-7.0379	-6.6665	-5.3208	-5.0798	-6.5456	-6.6025	-4.7457	-7.3578	-4.5587	-7.0892	-5.8485	-5.8735	-9.3153	-5.3251	-7.3574	-5.5487	-8.0274	-5.9187	-5.765	-8.0065	-8.3732	-5.0262	-5.276	-6.5555	-2.5445	-6.8295	-6.4299	-6.1394	-5.892	-6.4477	-6.5913
-5.5911	-6.5896	-5.3961	-6.5015	-6.6806	-5.9458	-4.4904	-6.6451	-4.3275	-4.5879	-4.6858	-6.5276	-5.5728	-5.9422	-7.3457	-4.3854	-6.5119	-5.4749	-6.7072	-7.1971	-5.9178	-6.4011	-5.5392	-3.7205	-5.989	-6.4186	-4.969	-5.0984	-5.4515	-4.3262	-5.4834	-4.9583	-7.9581	-6.6272	-6.7088	-5.4926	-5.659	-4.1478	-5.6583	-6.7431	-6.3046	-5.8967	-5.8704	-5.6155	-5.5531	-5.1633	-3.6048	-3.0221	-6.0301	-5.4685
-13.398	-9.6874	-10.186	-10.731	-13.045	-10.856	-12.935	-13.1	-8.8168	-9.3013	-12.856	-11.328	-11.837	-8.0413	-8.4144	-11.345	-10.013	-10.775	-10.846	-10.279	-10.267	-10.316	-8.9944	-9.7408	-10.169	-10.129	-12.19	-9.9463	-10.45	-9.7768	-10.595	-9.8997	-8.8461	-10.922	-11.787	-10.427	-10.687	-9.9612	-8.0004	-11.55	-8.8444	-10.228	-12.685	-10.579	-10.289	-10.019	-8.7071	-12.039	-11.521	-10.54
-6.4991	-6.6489	-5.5478	-5.2822	-7.5454	-7.6664	-4.6798	-5.1626	-6.3033	-4.4221	-5.2738	-6.8496	-4.5739	-7.4358	-5.7405	-4.695	-5.6428	-5.6438	-7.1382	-4.7359	-3.4033	-4.6396	-5.3071	-5.0996	-4.627	-4.9335	-4.5187	-7.9267	-5.2075	-5.4175	-6.6449	-5.1208	-6.7724	-6.1034	-8.782	-4.25	-8.2963	-6.416	-6.3552	-5.8042	-6.5734	-5.9161	-5.9725	-6.3506	-5.8987	-5.3718	-5.2924	-6.523	-6.3395	-5.9794
-0.47081	-2.6854	-1.5025	-1.8345	-1.6568	-1.4427	1.1763	-2.0962	-3.0188	-1.3494	-3.4587	-1.0249	-1.8422	-0.88562	0.27495	-1.1435	-2.4175	-3.9135	-1.1908	-2.316	-1.8153	-0.20717	-2.2081	-1.5429	-1.3143	-2.0826	-1.4715	-0.49747	-3.8091	-2.4174	-1.0771	-0.99992	0.11305	-0.35816	-0.89023	-0.071644	-1.5435	-2.6766	-3.7542	-0.96704	-0.5863	-0.94207	-1.6147	-0.63739	-3.5966	-0.31785	-2.8079	-0.32677	-0.63049	-2.1283
-0.57661	-2.7653	-2.0461	-0.035498	-1.1062	-1.3926	-2.6674	0.20844	-0.38193	-0.39942	0.26478	-0.46481	-2.7084	-1.9562	-2.2659	-0.10968	-1.3774	-0.98797	0.12698	-0.53018	-2.5114	-2.1348	-3.0208	-0.89173	-2.6301	-1.1431	-1.6276	0.073617	-1.781	-0.97683	-1.9003	-2.9911	-0.12014	-2.5222	-0.34417	-2.0109	-2.9239	-0.25445	-0.61039	-0.73167	-1.6974	-1.8213	-0.20226	-2.008	-2.1314	-2.97	-2.5467	0.44271	-1.6529	-2.7081
-0.7155	-0.7844	0.88035	0.71252	0.31826	0.59575	-0.5844	1.2309	-0.96152	1.1631	0.2041	-0.63842	-1.3097	-0.28196	0.69822	0.35514	1.4152	-0.09854	0.33766	0.83994	0.3787	1.6075	0.5618	-1.8347	-0.2917	-0.38487	-0.4531	1.0264	1.8885	1.1274	-2.8046	-1.303	-0.67849	-1.5312	0.20598	1.2545	-0.76698	0.76679	1.2174	-0.46067	-3.1945	-0.13813	-2.9193	-0.031773	-2.0645	1.3771	0.54809	-0.81301	0.088535	-1.4916
-4.0979	-0.32816	-2.5	-2.1447	-2.433	-2.3543	-4.038	-2.9174	-0.26874	-4.6318	0.75301	-3.5879	-2.726	-3.6973	-2.5553	-5.1418	-0.93297	-3.9276	-2.0934	-0.42132	-3.2478	-2.2177	-2.7657	-2.8417	-2.0097	-1.2468	-1.3138	-5.3459	-4.0104	-1.3747	-1.9987	-2.4271	-2.0947	-0.079717	-4.0252	-2.9822	-2.3587	-2.5301	-1.7453	-4.7998	-2.6697	-0.37082	-2.4258	-4.8375	-0.51274	-0.77477	-1.841	-1.6743	-3.2886	-2.09
-9.6198	-9.4831	-13.077	-10.627	-10.227	-10.374	-9.9707	-10.725	-10.957	-11.327	-12.1	-11.746	-9.5085	-11.045	-10.304	-10.663	-8.2962	-8.2364	-11.902	-10.739	-12.429	-9.4325	-11.415	-10.065	-10.58	-13.845	-11.727	-12.815	-11.642	-9.1144	-10.114	-12.741	-9.8177	-11.19	-11.749	-10.517	-12.516	-12.077	-10.62	-9.5769	-11.75	-10.554	-11.112	-11.882	-11.305	-8.1138	-11.223	-9.8512	-10.667	-9.349
-11.757	-11.916	-12.662	-11.925	-12.089	-11.921	-12.716	-10.436	-14.308	-13.906	-14.316	-12.477	-13.845	-10.188	-14.112	-13.264	-13.069	-12.51	-13.003	-14.187	-14.544	-14.979	-14.425	-12.791	-11.467	-14.386	-14.608	-12.326	-13.756	-12.667	-13.375	-12.836	-12.368	-12.945	-13.066	-12.23	-11.815	-14.099	-14.195	-14.538	-13.272	-12.478	-13.208	-11.772	-15.17	-13.913	-12.358	-14.684	-13.101	-13.077
7.1849	6.8524	7.9671	5.3026	7.8547	5.2255	5.2384	5.5326	4.6315	4.9005	5.2124	4.6444	5.8045	5.6407	7.275	7.0444	4.2706	5.6478	5.6948	4.4688	5.1066	5.4871	5.0821	6.234	5.7505	8.0595	5.0534	5.9218	7.5052	5.4557	6.5966	6.8467	6.7819	6.4116	5.4616	7.1603	6.7563	5.1513	6.0827	7.1355	5.3808	4.5307	6.0107	6.8637	4.8366	7.2055	5.8687	5.6775	6.6675	4.7914
2.3359	-0.12721	-2.173	-0.015941	-0.3453	1.1234	-2.4005	-0.41477	-0.027137	-1.2023	-1.6149	-0.94673	-0.099668	-1.1006	0.53268	-1.7726	-1.7575	-1.2777	0.67543	-2.2803	0.80821	-1.5427	-0.8786	-1.2655	-1.5336	-0.3182	1.0351	-0.58781	-0.25736	-1.7026	-1.1437	-1.9272	-1.9953	-1.0951	-0.65663	-0.076036	-0.24458	0.23594	-3.4143	-1.5606	-2.9053	-0.883	0.087897	-3.3963	-0.34092	0.21362	0.50116	1.0414	-0.90303	-0.32277
-1.898	1.5418	-2.2152	-3.0387	-0.42638	-3.3387	-0.5367	-1.6891	-3.3291	-0.6729	-2.0392	0.98522	-3.0612	-0.20019	-1.9868	-2.624	-2.8586	0.097316	-1.9471	-1.6876	-1.7818	-1.6853	-2.9174	-1.8157	-1.9218	-3.2055	-1.8243	-1.9212	-1.7512	-0.95768	-0.71887	-1.9512	-2.6362	0.063065	-2.8868	-1.3382	-1.6297	0.6995	-2.2758	-1.5063	-0.52781	-2.4866	-0.74634	-1.9417	-2.88	-0.063879	-0.33457	-1.2517	-0.4708	-1.0089
-2.7464	-4.9943	-1.6908	-2.2958	-1.4756	-1.3352	-2.1779	-2.4098	-1.7448	0.5478	-1.9254	-3.9075	-4.252	-1.4991	-1.8339	-2.8507	-2.0332	0.054182	0.49101	-2.586	-3.6941	-0.90931	-2.2702	0.050847	-3.327	-2.1284	-3.0564	-1.9255	-2.5185	-3.5652	-5.7763	-1.5853	-0.60145	-2.3949	-2.7036	-1.657	-3.6914	-1.5821	-1.4728	-3.4221	-1.7176	-3.4969	-1.8723	-0.38503	-2.4896	-1.1458	-2.704	-0.271	-1.9706	-1.7251
-3.8265	-6.5297	-6.6645	-7.1442	-5.1495	-4.1287	-4.6804	-5.9635	-6.2081	-6.2006	-2.9917	-5.4941	-6.8445	-2.6498	-6.7133	-3.3285	-3.6213	-3.4775	-5.7976	-6.1836	-2.9013	-2.71	-6.4187	-6.2442	-5.1882	-5.3901	-5.4641	-8.0156	-3.9641	-6.3653	-6.053	-5.6331	-5.2813	-6.7629	-6.2843	-6.7412	-7.2846	-3.9508	-6.5459	-5.026	-6.4369	-4.9976	-7.3485	-5.3823	-5.464	-5.5351	-8.1382	-5.3936	-7.5435	-5.043
-0.59293	-1.4317	0.48773	0.96346	0.36553	1.1669	-0.63433	-0.018548	0.17629	0.44059	-1.5093	1.9859	2.3858	0.72301	0.39091	0.84803	-0.51991	-0.10382	1.2362	-1.128	0.7012	-0.62184	-0.77698	1.2064	0.4203	-0.99454	0.44997	0.85281	0.62409	-0.15214	0.24316	1.0377	0.13283	1.1783	-0.27084	2.7173	-0.3539	-1.3416	0.42703	-0.26978	0.56585	-1.5737	-0.53122	-0.61507	0.22877	-0.43906	0.19945	0.29949	0.40061	0.63722
3.349	1.4572	2.3531	2.5492	0.59314	0.42642	2.3784	0.54765	1.1131	2.6633	0.12454	2.4111	1.3043	1.6378	1.5656	2.8573	3.406	1.115	0.30682	2.0565	3.0751	1.159	0.63412	3.3138	2.6916	1.0152	0.88771	1.3439	2.229	-1.3533	2.8612	1.9231	3.5844	0.87956	-1.4436	1.0359	-0.0068045	1.0317	0.80107	2.2004	3.2184	1.5004	2.2629	4.04	0.93313	2.524	4.5572	1.6394	2.4385	3.2669
-14.374	-14.37	-15.339	-13.466	-13.577	-13.533	-10.129	-14.708	-13.031	-13.75	-14.596	-14.079	-14.732	-12.015	-12.559	-11.835	-13.552	-10.256	-12.296	-15.379	-12.832	-13.818	-13.778	-12.718	-12.838	-11.653	-14.938	-12.345	-14.231	-13.386	-12.359	-13.84	-14.367	-16.081	-13.504	-14	-13.29	-15.194	-10.287	-12.35	-14.525	-10.843	-12.87	-14.773	-14.278	-11.239	-13.188	-14.892	-15.388	-13.211
-19.527	-18.867	-21.961	-22.046	-21.128	-21.786	-20.747	-20.28	-19.462	-21.67	-20.596	-19.355	-19.328	-20.545	-21.126	-22.176	-20.434	-20.433	-22.091	-20.757	-21.106	-19.522	-23.557	-18.636	-23.516	-21.508	-20.933	-22.391	-20.147	-21.209	-21.716	-19.737	-20.702	-20.273	-20.256	-20.647	-21.93	-19.657	-21.164	-21.077	-23.098	-19.412	-20.348	-21.705	-21.444	-21.071	-20.8	-23.145	-22.295	-20.935
-3.4283	-3.9018	-0.86682	-0.82653	-3.3748	-2.3064	-0.093402	-2.4937	-2.1269	-0.60097	-1.1637	-1.2691	-2.2521	-1.9944	-2.4821	-3.9201	-0.21847	-0.26794	-3.5692	-1.035	-1.1975	-1.0099	-2.8102	-3.4363	-1.5777	-1.4328	-2.7786	1.1793	1.4426	-2.5026	-2.653	-1.8818	-1.5578	-0.24965	-1.756	2.6041	-3.1284	-0.98016	-1.3253	-2.2989	-1.0144	0.35423	-0.55455	-2.6283	-0.46274	-0.30479	-1.2004	-1.2854	-1.8061	-2.5357
-3.0273	-1.9682	-2.839	-2.2739	-3.2265	-1.6689	-3.1274	-0.40463	-2.4263	-3.5307	-2.2882	-3.7615	-2.6537	-2.4986	-2.3745	-2.8239	-1.3819	-3.9869	-2.8175	-2.8251	-2.2554	-0.83866	-1.994	-2.0985	-0.82096	-3.5276	-5.86	-2.9521	-2.3142	1.385	-1.1436	-2.6888	-2.8926	-1.8859	-4.1242	-2.4734	-4.7628	-1.9901	-2.2333	-3.8599	-1.6985	-1.3858	-2.5793	-2.5986	-2.2286	-3.6567	-0.99216	-1.6046	-4.8628	-4.8956
0.17078	-1.2743	-1.3714	-1.4626	0.92086	-1.2163	-0.38269	-0.36135	-0.84407	1.5021	-2.8738	-0.46695	-0.83953	-0.62667	-1.9614	1.8783	-3.4961	-0.45763	-1.9322	-1.8684	0.00050667	0.88526	-0.47446	-3.1799	2.2508	1.1638	-0.09159	-1.0076	-0.36737	-0.71607	-2.0306	0.23499	0.36783	-1.392	-1.7804	-0.66392	-1.545	-0.36481	-1.9553	-0.97852	-4.187	-1.3765	-0.7689	-1.238	-0.99532	-0.61089	0.080218	-0.97089	-1.1986	1.253
-4.8235	-5.9727	-3.954	-2.0457	-6.5785	-3.96	-6.2837	-3.2161	-3.836	-3.8892	-2.7605	-2.3638	-2.5327	-3.4893	-7.6496	-5.1327	-6.4448	-5.3914	-3.8734	-4.7533	-4.818	-6.679	-4.1145	-6.6749	-2.1183	-3.3171	-6.4047	-4.7397	-6.3973	-2.9373	-4.0409	-4.1536	-4.5123	-4.5224	-7.1446	-5.3551	-4.5709	-4.762	-2.5188	-3.6808	-2.6891	-4.856	-3.7163	-6.2672	-3.0776	-4.4144	-4.3966	-1.9634	-4.7087	-2.8933
-1.1588	0.10966	-1.7383	-2.4218	-1.4647	-2.5346	-1.3282	-1.8051	-3.2501	-0.27844	-1.6439	-2.9828	-3.3671	-2.5409	-1.0368	-2.8746	-1.1929	-2.4052	-2.3186	-1.4537	-2.3384	-0.67585	-1.0008	-3.6346	-1.39	-2.3802	-1.7781	-0.48449	-1.9416	-5.1841	-2.9976	-1.2112	-1.9963	-1.2007	-1.2473	-2.0086	-1.5087	-2.5148	-3.4549	-1.2267	-1.1238	-1.3298	-1.027	-1.9131	-3.19	-0.75909	-0.7449	-2.1012	-1.6227	-1.7989
-1.0238	0.87652	-0.39216	1.0005	-1.844	-2.4566	-3.7258	-0.0036497	-0.15039	-0.71058	-1.2607	-1.9773	-1.6672	-0.8529	-2.075	-0.26337	-0.24134	-1.1298	-0.48508	1.4229	-0.79928	-1.4875	-1.0407	-2.1285	-0.17345	0.42175	-0.82445	1.2828	0.56263	-0.88753	-3.7935	0.40963	1.6888	0.41337	-1.494	0.88285	-0.93526	-0.01291	1.0101	-1.7936	-0.21678	-0.37898	0.17719	-1.1022	-0.026996	-0.30028	1.8146	0.055829	0.034331	0.74296
-3.475	-2.1472	-2.0252	-3.6867	-1.0936	-3.2901	-1.7647	-3.3049	-1.1727	-1.2003	-0.99135	-0.14832	-2.2915	-0.30014	-1.26	-3.6144	-4.3369	-0.8318	-3.2085	-1.1836	-2.962	-2.9447	-3.7997	-1.6079	-2.0158	0.043999	-4.3947	-2.455	-1.4598	-1.1727	-2.1341	-2.001	-1.3346	-2.1139	-2.2318	-3.7065	-0.76001	-2.6511	-1.1076	-4.4517	-3.2342	-1.449	-1.5618	-3.9132	-3.2755	-1.5095	-0.24825	-1.0195	-1.9933	-2.2677
1.271	-1.3014	-0.87336	0.31073	0.22564	0.83167	-0.18104	-2.103	-1.496	-0.013377	-1.9139	-1.8812	2.6632	-1.4566	-0.020595	-1.9253	-0.61453	-2.0076	0.2216	-0.48121	-0.074437	-1.0691	1.5391	0.30246	-0.41058	-1.9759	-1.2481	-0.48002	-0.16044	-0.89192	1.4276	-0.066122	1.4967	-0.31029	-1.3951	0.48574	-1.3051	-0.087599	-0.45674	-0.61234	-0.4127	0.64018	-0.064377	-1.4804	-0.27878	0.6247	-2.3382	-0.69947	2.1494	-1.4635
5.4307	8.5342	7.5922	8.6821	7.0012	6.5261	6.1995	8.9554	8.4118	8.3753	8.2685	8.6636	7.6953	8.496	6.8062	6.2137	10.802	8.0341	7.4944	7.821	9.5898	6.2054	7.7647	7.7211	6.4671	8.4196	7.2732	8.1318	8.4058	7.0526	8.9292	7.4916	8.3071	8.0557	7.7395	6.3738	5.7395	11.244	11.116	7.7531	9.2028	7.3296	9.2015	9.5016	6.1212	6.435	9.6205	7.6587	7.3619	7.6949
-3.3723	-0.90612	0.2798	-1.0633	-3.0448	-2.2049	-0.50334	-0.95067	-2.1173	-0.96188	0.46884	-0.88952	-0.88808	-1.2199	-2.4346	-1.2906	-1.8222	-0.77572	-1.7448	-1.3909	-3.0775	0.30233	0.39896	-1.6949	-2.3409	-1.8353	0.043382	-1.8622	-0.54772	-2.6737	0.10816	-2.3272	-2.2587	-2.2827	-0.6321	-2.2927	-3.0095	-2.4514	-0.39985	-0.40766	-2.0375	-3.6747	-2.877	-2.9269	0.17323	-1.5009	0.316	-0.67779	-1.202	-1.7189
7.3674	8.3734	5.7609	8.6971	8.314	8.7852	7.9126	8.8108	8.7367	9.1271	7.5519	8.8697	6.7362	6.393	6.8938	8.7938	6.56	6.4294	8.5368	5.5736	7.0729	6.0625	6.9722	7.7459	7.7926	4.9694	6.9471	8.0489	9.3383	7.274	6.8092	6.8613	8.0379	9.5961	8.7449	8.1094	7.8275	7.1327	6.4679	6.2309	5.6743	6.8666	7.6182	9.1084	7.0379	6.7634	9.172	5.9985	9.7335	7.3521
-0.59428	2.3345	1.0354	1.4069	1.6692	1.4286	-0.38867	1.7265	1.0611	1.3081	3.5024	1.5436	3.4748	3.0181	0.81943	1.2528	1.3222	3.1335	-0.81865	1.7563	1.7717	-1.5193	1.4406	0.64299	0.2628	1.6701	2.1566	1.9967	2.3462	2.4945	2.6351	0.72129	1.3936	4.6688	0.82617	1.9296	2.9761	-0.17545	-0.60212	1.7268	1.1049	0.67584	0.28009	2.2907	0.15379	4.082	1.2486	1.6774	2.0675	3.0383
3.0612	1.3785	1.2468	0.95421	2.7982	1.9608	2.147	1.3553	1.994	3.3966	1.4949	1.2651	2.0374	2.4665	1.1507	2.1432	-1.3936	1.6614	2.3083	2.2342	1.3768	4.9149	3.9803	1.4401	-1.5264	1.8163	1.5747	1.6265	0.7632	-0.37751	3.8916	1.8013	1.1892	-1.0901	1.2606	-0.36115	1.9554	1.0319	3.2739	1.1032	1.2577	0.20254	2.0562	3.2092	2.2281	4.8954	1.0091	1.5799	3.8923	1.3985
-6.1517	-5.6545	-6.4129	-5.243	-4.521	-4.8566	-6.5791	-6.3896	-8.8788	-5.2779	-6.5922	-5.9944	-6.5079	-3.5468	-5.2951	-5.4153	-5.0697	-5.6712	-4.9525	-7.6045	-5.5694	-8.2741	-5.7993	-4.0108	-5.2541	-2.9833	-3.7531	-3.2492	-3.0576	-7.1993	-5.1677	-6.2982	-6.5397	-5.3022	-2.9754	-6.6782	-6.3646	-5.221	-4.2657	-3.8248	-4.3814	-6.3718	-5.5246	-6.1861	-6.222	-4.4067	-7.401	-5.2511	-4.983	-4.3129
-10.284	-8.1471	-11.737	-7.8223	-9.2855	-10.639	-9.6301	-8.6798	-9.7651	-8.5527	-8.6957	-8.9048	-10.058	-12.333	-10.104	-7.0522	-11.314	-9.8078	-8.0146	-10.692	-8.7665	-7.9377	-9.6275	-11.381	-8.1231	-8.767	-8.4681	-9.1766	-11.368	-7.3906	-7.6655	-10.823	-10.632	-8.6766	-7.7456	-10.197	-7.676	-8.8273	-11.528	-7.4786	-8.629	-12.104	-6.8926	-8.8286	-7.7761	-10.603	-8.2263	-9.4273	-9.2352	-9.1516
-1.1825	-0.6012	0.016299	-1.3665	-1.7837	-0.10894	1.7749	-2.7453	-0.93035	0.95717	-0.61724	-1.9034	-3.1767	-1.3493	-1.0109	-2.2476	-1.045	-2.3366	0.67724	-2.2821	-0.27206	-1.0616	-1.6593	-0.67526	-1.356	-0.53734	0.31123	-0.019815	-2.2439	-2.2758	-0.62251	-0.94905	-1.1297	0.34639	-1.9808	-0.7869	-0.34596	-1.5256	-1.9122	-2.6336	-1.5284	-1.914	-0.75394	-2.9559	-2.4097	-0.77338	-2.4458	-1.6803	-3.3574	-0.23854
5.5347	8.341	6.5733	7.05	6.7001	4.5789	5.0695	7.0777	7.0954	7.1375	7.6004	7.6845	7.0127	4.46	6.2051	5.163	8.0141	6.8947	5.8348	4.287	6.9381	6.5185	7.3579	7.7429	7.8826	8.1447	5.42	6.8474	5.8931	6.9992	7.7894	6.0873	6.129	6.3261	5.6622	7.2065	5.7913	7.0885	7.0221	4.243	8.7911	7.9167	3.6104	6.5921	7.2552	6.8194	7.7051	7.097	7.1643	6.5684
1.7423	1.4721	0.4916	2.0298	1.3136	2.9151	-0.90834	2.2764	1.9675	2.8029	2.7066	2.4173	1.9829	0.58636	4.6297	1.4018	0.24708	1.7204	2.8071	1.6869	1.2551	1.3854	2.8037	2.0739	1.6823	0.95004	1.8088	0.9606	-0.0027884	2.2626	0.4579	0.63901	-0.42464	3.4137	0.28609	0.89805	1.2121	2.0046	0.56895	1.3057	1.1015	1.6571	2.7319	1.1922	1.9411	2.2115	1.4312	1.0346	0.49601	0.24723
7.9769	7.2825	6.4619	8.0444	6.2327	6.1095	9.0581	4.5043	5.1956	4.7172	5.535	8.0355	7.2439	7.7413	8.5547	6.4597	8.4387	6.6609	10.012	6.7299	7.2494	6.1818	7.6779	7.6604	10.059	7.195	4.3798	6.8356	6.9941	6.6414	7.0581	7.265	5.8575	5.2215	7.1188	5.2357	7.5193	7.4705	6.5833	10.405	7.5716	7.585	7.2366	6.6746	7.2644	7.1788	6.9817	6.5458	7.0914	9.311
-1.7349	-3.8298	-3.7628	-3.3047	-0.65116	-2.5386	-1.4841	-2.4077	-4.5525	-3.0157	-3.4433	-1.7982	-3.0214	-2.4153	-1.3834	-2.718	-0.9632	-2.91	-1.8442	-4.6195	-4.0647	-1.4023	-1.7342	-2.1294	-0.72877	-0.67042	-2.9969	-3.8608	-1.5371	-3.6104	-0.82593	-2.9971	-0.90767	-2.5246	-4.2273	-2.7877	-3.284	-2.9861	-1.5276	-4.0087	-2.3688	-4.0806	0.92014	-2.2485	-4.2059	-3.528	-2.7991	-0.65237	-3.0971	-1.8483
-6.6855	-5.3191	-3.7225	-4.6145	-4.5018	-6.1032	-5.8805	-6.3372	-7.2912	-6.7059	-4.2053	-6.361	-6.3345	-4.854	-5.8432	-3.6969	-3.6142	-5.5246	-6.351	-7.313	-4.8431	-6.2244	-5.7648	-4.4139	-5.9376	-7.0443	-4.2835	-4.3714	-6.8519	-5.644	-4.914	-3.7488	-7.013	-5.7761	-5.3408	-8.488	-5.0255	-5.5339	-3.6102	-7.0801	-4.1303	-4.7585	-5.34	-6.0466	-8.764	-3.2827	-5.3796	-6.138	-5.7432	-5.4439
-21.422	-23.165	-22.441	-21.884	-23.148	-19.213	-22.589	-21.616	-23.069	-23.147	-22.39	-23.631	-23.224	-21.687	-22.908	-22.048	-22.809	-20.472	-22.902	-22.758	-22.798	-24.181	-21.582	-22.152	-20.61	-20.228	-22.048	-22.541	-20.015	-22.546	-23.171	-22.159	-22.12	-23.625	-20.451	-22.785	-22.583	-22.985	-22.521	-24.405	-19.661	-22.253	-20.973	-21.793	-21.004	-21.39	-22.461	-23.742	-22.979	-20.93
2.7211	0.32164	0.95412	1.4371	0.58989	4.0175	-0.18701	-0.049402	1.0014	-0.65592	0.0005854	0.42466	1.4859	2.1501	-1.149	2.0603	0.58853	-1.0759	1.3836	1.5734	1.5851	0.42689	3.7147	0.087678	1.8635	-1.5862	3.5745	1.7189	1.7715	1.9729	0.58929	-1.0805	-1.9668	1.1311	0.3121	0.83784	1.4412	-0.28929	-2.0612	2.2072	-3.9106	-1.7136	0.62924	-0.14865	0.64255	2.281	1.185	0.4808	1.3852	1.0517
3.7768	3.8996	1.7033	0.78407	2.4556	0.18831	1.9634	1.7435	2.8751	1.8103	1.4289	0.49562	0.87582	0.54196	1.2347	0.28676	1.4618	1.6819	1.0307	1.8117	0.72527	1.7098	2.9379	1.6452	0.60018	-0.1356	1.5882	1.2154	0.84862	1.989	1.2334	2.2828	0.22552	-0.12285	2.3162	2.7456	1.3174	0.53818	0.94741	2.5842	-0.66084	1.7322	0.34034	0.74202	1.798	3.0358	0.42476	2.2852	0.1626	-0.62349
-1.4726	-2.5056	-0.56863	-2.4759	-3.0214	-2.4933	-1.6109	-0.5633	-1.5924	-1.8256	-2.2049	-2.8419	-1.0252	-2.269	-2.76	2.959	-3.1903	-0.39042	-0.01488	-1.7625	-1.2141	0.12535	-1.1728	-1.4406	-3.1068	-2.6848	0.29681	0.053161	-1.2312	-2.6043	0.58142	-2.0492	-1.6231	-1.3182	0.64509	-2.575	-1.1519	-0.55764	-0.65896	-0.36079	-1.6114	-4.1851	-1.9089	-0.71276	-3.6327	-1.1558	-2.2438	0.259	-1.8552	1.0456
7.6388	9.5457	8.6685	8.2695	6.6081	6.3332	8.1842	7.1336	7.6989	8.8335	7.5377	8.1257	7.57	9.6824	7.6532	5.7553	8.105	7.4704	8.7561	8.6732	8.2175	9.8476	9.4601	11.025	8.7392	9.3421	9.3123	7.4807	7.5612	7.4893	8.706	8.4487	7.795	7.615	5.3438	7.8918	9.893	7.6625	5.7404	8.8018	7.765	5.6669	6.8904	8.9098	7.9044	7.9943	9.0523	7.7537	7.9257	11.395
-0.5033	-2.0636	-3.5249	-1.3515	-0.12253	-3.3228	-1.6058	-2.5136	-1.136	-0.95936	-1.2679	0.14151	1.4099	-1.2732	-0.97976	-1.7506	-3.1699	-2.2071	-1.0727	-1.327	-1.3714	-2.1688	-0.47381	0.93796	-0.22313	-1.8929	-0.2378	-1.1993	0.52149	-0.48013	-3.3194	-0.17459	-4.5125	-3.1061	-1.0457	-2.3433	-1.5268	-3.0233	-1.4203	-2.5305	-2.8992	-1.8586	-2.2617	-0.4959	-2.2878	-2.5006	-3.5032	-0.65529	-0.31064	1.3906
-0.81717	-2.3019	-0.43996	0.17916	-1.1225	-0.31506	2.1524	1.3133	0.42399	-1.5618	0.66502	-0.094434	-0.18106	2.189	0.94049	0.41177	-0.61598	0.78361	2.5956	-0.40879	0.62668	-0.96592	-1.7352	1.3792	0.72754	-2.1374	1.5756	1.7114	-0.94458	-0.38442	0.065009	-1.0706	-0.72572	0.49718	-1.2575	1.2182	-1.0275	-1.4357	-1.7799	1.0281	-1.9994	1.0922	-0.21906	-0.55924	0.44962	-0.18396	-0.25942	1.2025	0.15364	1.9855
-11.015	-11.088	-11.999	-9.9832	-8.9768	-10.313	-11.902	-11.128	-8.6361	-12.446	-11.097	-12.618	-9.5261	-7.258	-9.6659	-8.8407	-10.694	-9.1497	-10.791	-13.476	-11.603	-10.118	-8.9596	-10.719	-9.445	-11.281	-9.2809	-9.136	-9.4208	-10.941	-11.743	-11.172	-10.216	-11.45	-9.645	-12.644	-12.566	-10.719	-10.246	-10.223	-11.228	-12.05	-10.132	-11.329	-9.8421	-8.6507	-10.311	-8.6439	-9.4891	-10.605
1.5841	2.6098	2.4727	2.5906	2.9638	-1.0309	1.2973	1.4631	0.85083	3.6894	1.354	1.8452	3.7808	2.8364	2.272	1.7007	1.5974	2.7011	2.0733	1.8827	3.035	2.606	1.5166	2.6903	2.9832	0.55586	1.6633	2.9913	1.6809	2.3327	-0.50564	4.3123	2.5116	-0.1772	3.6743	1.0878	2.0566	3.0155	3.2887	6.0443	2.2988	2.3552	-0.21098	-0.14368	3.5674	-0.40771	-0.0067701	3.3472	1.4234	2.5526
9.2953	5.8708	5.0946	8.1757	6.0548	5.5374	6.7242	6.8437	6.999	6.0696	8.157	6.931	3.8793	5.9693	8.5638	8.6939	6.0223	4.5929	6.845	7.6857	7.78	6.5543	6.1808	6.3258	9.0166	6.077	4.4913	7.7026	8.2484	6.9629	5.5133	5.087	6.3413	7.486	6.3383	6.1206	5.5443	7.3036	9.6543	5.1416	6.5626	6.1935	7.4061	5.6093	4.9419	7.3589	8.302	6.3912	6.8389	7.7842
-14.75	-14.995	-15.002	-15.981	-14.237	-14.671	-15.245	-13.902	-14.091	-15.513	-15.467	-13.772	-16.1	-15.964	-12.945	-14.23	-15.119	-13.407	-14.492	-15.935	-17.116	-14.2	-14.346	-13.91	-12.903	-16.212	-14.7	-15.622	-15.301	-16.531	-16.12	-14.947	-15.503	-14.361	-14.975	-14.409	-15.757	-16.171	-11.996	-15.267	-13.604	-12.893	-15.536	-12.973	-14.286	-13.642	-13.78	-14.67	-13.071	-14.968
1.7479	1.9253	1.8016	-0.39493	0.80916	0.31555	-0.94287	1.2869	-1.3054	1.9822	-1.4222	0.70279	-1.1139	2.753	1.7847	1.999	1.2836	-0.62197	-0.48741	0.888	0.3374	1.2237	1.3493	0.69167	0.65028	0.76431	2.2107	0.67678	2.2445	-0.052979	2.0926	-0.50957	-1.4145	0.32295	0.0030481	-0.14797	0.2563	-1.1723	0.38163	-0.44846	-3.1626	3.464	-2.4005	1.601	-0.27778	-1.0671	-2.3078	-1.436	-0.94077	0.49867
-1.0512	-3.0821	-2.3353	-4.8932	-2.724	-3.1945	-1.8125	-2.7991	-1.2612	-2.0999	-0.30253	-1.137	-4.2822	0.45736	-1.8678	-5.9704	-0.79428	-1.4694	-3.3481	-2.4209	-2.9102	-3.6725	-3.2328	-2.4276	-2.488	-4.5666	-0.31927	-2.854	-3.3262	-2.4414	-3.2577	-3.649	-2.9792	-1.687	-3.7174	-4.4841	-4.0523	0.098578	-2.5887	-2.4957	-4.0862	-1.9076	-3.3987	-1.2483	-2.8534	-2.3805	-2.5234	-2.7779	-2.2239	-2.8234
-1.5283	1.4859	0.46623	0.53442	-0.70593	3.0134	2.5668	0.86275	0.96382	1.9366	2.7081	2.4457	0.71232	0.33197	0.65802	2.7616	1.5103	1.6851	2.0049	0.47357	1.3699	3.7773	3.1681	2.4247	3.3814	2.5412	1.035	-1.5263	0.75719	2.9979	0.54091	1.944	1.0899	1.4097	2.5978	-0.55319	2.8296	1.806	4.1047	4.1827	-0.3989	1.9652	2.6638	0.80644	1.4891	1.7796	2.6562	4.6921	0.33719	4.2485
-13.791	-14.828	-14.411	-17.31	-14.163	-13.467	-15.135	-15.308	-15.48	-13.299	-16.376	-15.736	-17.028	-14.367	-15.031	-14.39	-13.728	-14.556	-13.301	-14.709	-13.744	-14.8	-15.079	-14.791	-16.14	-13.543	-15.891	-13.366	-15.107	-13.623	-14.363	-15.407	-14.226	-14.958	-13.816	-14.325	-14.605	-13.776	-16.678	-14.893	-16.152	-16.253	-14.388	-14.467	-15.222	-13.704	-14.772	-16.917	-14.411	-14.4
-10.976	-8.2357	-10.436	-10.897	-9.095	-11.964	-10.472	-10.146	-13.255	-10.714	-10.821	-11.038	-9.9771	-13.769	-9.9416	-12.197	-10.613	-11.04	-13.098	-10.866	-11.058	-11.526	-9.898	-11.169	-12.381	-12.257	-9.7431	-11.03	-9.5291	-10.915	-12.356	-9.8242	-9.9666	-8.8353	-12.477	-10.661	-10.958	-10.845	-10.03	-12.616	-10.7	-12.51	-10.98	-9.9005	-9.6289	-9.9786	-11.017	-11.573	-10.114	-10.75
-5.0702	-4.23	-2.7132	-3.0254	-2.5193	-4.4976	-2.2505	-2.1977	-5.4779	-3.6827	-5.4663	-3.5517	-3.6323	-1.9884	-1.4098	-3.3908	-3.1634	-4.5369	-1.2341	-4.3998	-2.153	-5.1615	-1.8034	-5.1954	-3.0276	-5.2213	-4.866	-3.7491	-2.9835	-2.5945	-4.1214	-2.2002	-1.1437	-3.0094	-3.2337	-3.2918	-2.2894	-3.5774	-4.6323	-5.9605	-3.8211	0.90012	-3.9573	-2.768	-4.5198	-5.2043	-2.5727	-3.5847	-2.2002	-0.9178
-9.5908	-13.256	-12.543	-11.986	-13.532	-12.583	-14.065	-11.39	-13.967	-12.526	-12.858	-15.263	-11.412	-10.774	-12.985	-12.584	-14.665	-12.451	-12.051	-15.175	-12.681	-13.311	-13.243	-13.369	-13.376	-13.593	-10.231	-10.674	-16.152	-9.7027	-13.305	-14.072	-14.428	-12.147	-13.011	-14.224	-12.345	-12.023	-13.501	-11.863	-12.039	-11.788	-14.611	-13.887	-14.27	-13.418	-11.753	-12.453	-11.089	-13.363
0.27962	-0.54305	-1.678	-0.46849	-0.072031	-0.034793	1.2005	-2.8192	-0.91393	0.93846	-2.591	-0.17683	0.28875	-1.9107	-1.7267	-0.46929	-0.88739	0.97536	1.7342	-0.47304	-1.2699	-3.3178	-0.55298	-2.1544	-1.0004	-2.1152	-0.066322	-0.98329	-0.24815	-2.2639	-1.1464	-1.1976	-0.0037407	-0.47755	0.87308	-1.2816	0.098329	-0.62924	-1.7149	0.51664	-0.56536	0.0088907	0.65116	-0.059049	-1.9073	-0.99248	-1.3069	-3.3914	-2.7804	0.34086
4.3761	5.0975	4.3561	5.5257	2.8235	6.9234	4.9552	4.9432	4.6043	3.4251	3.2486	3.911	6.4129	4.8909	5.0212	4.7216	2.4149	4.8541	3.3751	4.1239	4.0755	3.1454	2.7195	4.0404	6.7166	5.3314	3.8953	5.2646	4.7613	6.3436	5.9603	6.3507	2.6968	5.6466	7.4939	4.4054	5.9108	6.0911	5.8826	5.0606	6.4439	4.7975	4.3312	6.6256	3.9568	4.8937	3.8031	4.9405	4.1676	2.9262
0.21693	-1.4502	-1.164	-0.60503	-1.599	0.064365	-0.20263	-1.9384	-1.0016	1.0056	-3.4515	0.29009	-1.1756	-3.3646	-0.36724	-1.4755	-0.89066	-1.316	-2.4982	-3.1616	-0.95838	-0.49961	-1.8193	-1.5859	0.59208	-2.1461	-1.3322	-0.20096	1.141	-0.74543	-0.89216	-2.8625	0.18035	-1.1531	-1.5524	-2.1261	-2.841	-3.0788	-2.365	-1.6563	0.091115	-0.59334	-2.7896	-0.94536	-3.9333	0.16429	-3.6588	-2.3149	-1.1588	-0.91713
-9.6852	-10.646	-10.747	-9.5465	-10.047	-8.5956	-10.466	-9.8576	-11.392	-10.498	-8.42	-7.0569	-7.4861	-10.459	-9.8812	-9.1217	-8.4417	-8.385	-10.271	-8.5793	-9.2181	-10.096	-9.5773	-12.013	-7.7894	-9.2829	-12.366	-9.2656	-9.7048	-9.8984	-10.786	-11.682	-10.761	-8.0778	-9.8235	-10.015	-9.1136	-11.831	-8.3982	-9.7505	-11.024	-9.5211	-9.0824	-10.808	-10.571	-8.7378	-10.396	-8.015	-8.6542	-9.8467
-10.824	-11.995	-10.738	-11.329	-11.232	-11.908	-11.595	-12.844	-10.204	-12.276	-11.348	-13.201	-11.916	-9.9639	-11.893	-10.321	-11.118	-10.581	-10.581	-12.889	-14.034	-12.217	-11.048	-11.874	-10.991	-12.157	-9.5217	-11.176	-15.638	-12.257	-13.156	-11.341	-10.432	-12.153	-11.039	-10.987	-12.912	-12.41	-12.732	-13.701	-10.583	-11.945	-11.858	-11.791	-12.726	-11.311	-13.332	-12.143	-9.7954	-11.854
-11.417	-11.832	-12.826	-12.422	-13.039	-9.6211	-11.589	-12.354	-10.864	-8.9047	-11.626	-12.868	-11.101	-11.994	-14.877	-11.151	-10.2	-13.746	-11.258	-11.665	-10.466	-13.513	-11.39	-13.413	-12.918	-12.317	-13.035	-10.631	-11.258	-10.363	-11.106	-13.969	-12.675	-12.757	-10.497	-12.792	-11.092	-12.515	-10.465	-9.9592	-14.025	-13.345	-11.757	-13.427	-9.6726	-14.441	-11.297	-11.756	-11.453	-10.44
1.1166	2.7514	3.016	0.75196	3.7653	2.59	2.4948	1.837	-0.16266	3.0455	1.9494	1.1684	3.2916	-0.12928	1.8785	2.4959	3.1694	1.4586	2.1445	0.73071	3.4691	2.1647	2.1459	-0.28767	2.6119	2.3067	3.7642	0.72698	0.082651	1.316	0.91294	1.1899	0.49219	0.3254	0.27568	2.8284	2.7624	0.19311	2.5123	-0.22787	0.51329	-0.41626	3.1658	5.55	2.9231	1.1839	3.9577	2.307	-0.19372	0.28564
-14.252	-14.894	-15.579	-13.892	-11.814	-14.77	-15.466	-12.857	-12.744	-13.607	-16.327	-15.707	-14.5	-15.571	-13.563	-14.53	-14.502	-13.554	-16.531	-13.595	-14.412	-15.361	-14.942	-15.392	-14.73	-14.518	-13.783	-14.666	-14.529	-12.912	-14.648	-15.541	-13.98	-14.896	-16.091	-14.068	-12.917	-13.5	-16.307	-13.714	-15.039	-13.931	-13.176	-16.834	-13.919	-15.064	-14.155	-15.589	-14.092	-16.96
2.4379	4.4508	2.9596	7.3127	4.1345	4.672	4.2489	3.2763	4.0062	4.3406	4.823	4.4498	4.7053	3.8206	4.2429	5.3509	2.7463	5.9907	4.3647	4.2501	5.2525	4.7943	6.3229	3.9208	7.1192	4.2919	1.5202	4.9288	2.5619	4.5671	4.0203	4.5943	4.7895	5.0508	4.875	4.5673	6.5685	5.2773	5.979	4.7519	6.3427	4.2351	2.4699	3.5945	6.8094	3.8283	4.5597	5.3245	3.6088	5.4057
-10.282	-10.802	-8.0666	-11.487	-12.358	-11.73	-12.369	-11.09	-12.426	-10.399	-13.344	-12.626	-11.068	-12.727	-13.401	-11.415	-10.542	-9.1341	-10.168	-13.48	-10.348	-13.243	-12.703	-12.912	-12.479	-11.157	-11.163	-12.229	-11.733	-10.911	-10.164	-11.68	-11.096	-11.393	-11.673	-12.486	-9.5698	-11.157	-10.487	-12.665	-10.092	-9.7773	-11.45	-11.954	-10.664	-11.413	-12.332	-10.046	-9.6081	-12.62
-16.048	-13.022	-14.32	-14.698	-13.219	-15.392	-14.328	-14.238	-13.921	-11.892	-13.131	-13.519	-15.131	-13.761	-12.336	-15.894	-16.389	-14.513	-16.002	-14.799	-15.104	-14.401	-14.478	-14.596	-13.546	-12.712	-14.698	-15.409	-16.057	-13.859	-13.759	-14.788	-14.97	-14.481	-14.714	-13.33	-15.587	-14.55	-14.252	-14.36	-16.08	-16.207	-15.214	-14.16	-14.476	-13.366	-14.582	-14.397	-15.27	-13.252
2.6984	1.5265	2.0663	0.38884	-0.53285	0.11363	0.27732	0.59954	0.56395	1.8598	0.35169	-0.72353	1.8323	0.36474	1.0512	1.151	0.25651	1.8785	0.62382	0.10297	3.7082	0.39719	1.7729	0.61816	1.3628	-1.2538	1.2447	3.778	1.9816	0.22429	-0.19119	0.73707	-0.44563	1.131	-0.10098	1.5121	1.6785	0.91729	1.9678	1.9772	0.44154	1.3639	3.0427	0.92649	0.96396	1.9464	1.757	-0.14664	-0.23029	0.9909
-13.478	-14.508	-15.952	-14.068	-14.598	-12.827	-11.746	-12.927	-13.582	-13.294	-12.893	-13.662	-13.069	-12.866	-10.486	-13.4	-14.93	-14.554	-12.585	-12.972	-12.711	-12.023	-11.211	-15.243	-15.006	-14.403	-12.214	-14.971	-13.049	-13.842	-13.985	-11.004	-11.92	-12.347	-12.971	-14.432	-15.103	-14.926	-13.517	-13.709	-12.445	-11.625	-15.276	-12.869	-12.602	-11.978	-13.57	-11.726	-16.142	-11.53
-1.6973	-4.3236	-4.1104	-3.7228	-3.1056	-3.2952	-3.0893	-0.79019	-2.5048	-3.3191	-1.7133	-1.9398	-4.7318	-2.4584	-2.723	-0.92544	-3.1669	-2.4237	-4.0687	-3.9245	-2.1619	-5.5432	-2.0881	-2.4201	-5.1345	-2.6927	-4.4665	-2.3337	-3.7281	-0.78228	-5.2606	-0.99507	-2.9095	-2.2251	-3.3821	-1.206	-4.244	-1.6659	-1.7921	-1.2485	-0.72408	-2.1948	-1.1831	-0.82317	-0.35887	-2.7894	-1.8223	-3.6181	-1.1867	-2.7051
3.5596	3.3211	4.2914	1.453	3.1588	1.1926	1.204	3.0696	0.60754	3.5431	0.019479	2.4259	2.7902	1.8992	4.8238	3.3847	2.0585	2.2631	4.5992	2.5189	1.2137	3.5465	2.5128	3.4263	3.3894	2.2338	4.0362	1.7092	4.496	2.5597	3.6917	3.0896	3.6741	4.8368	2	1.7856	3.7935	1.7695	4.1776	1.1431	3.4158	4.7182	2.8747	4.6509	3.5247	3.9084	4.4347	1.2037	3.438	3.8427
-5.923	-5.1756	-5.0862	-5.2238	-5.9901	-5.3316	-4.2379	-6.786	-5.0421	-3.4145	-4.1355	-5.2849	-6.4077	-5.8322	-5.9197	-6.5631	-4.5989	-7.5707	-6.5779	-4.8632	-6.7112	-3.6306	-4.8727	-3.9877	-5.2032	-4.0215	-6.644	-5.4262	-4.3429	-3.3927	-5.859	-4.8221	-6.3236	-4.5025	-4.9831	-6.6016	-5.3644	-5.6961	-5.3597	-8.6232	-4.2634	-6.2846	-6.38	-5.5788	-5.227	-7.5957	-4.896	-4.9299	-3.6819	-7.1327
5.4537	5.492	5.9393	5.8684	4.6518	6.8031	5.2201	3.7449	4.5681	5.9998	6.6499	6.8401	3.6592	7.139	4.8231	3.6999	5.5553	7.1838	6.3248	5.5865	1.7867	7.4311	5.6516	2.7916	4.9873	4.123	4.3281	2.8863	2.9239	3.1017	5.7435	5.0238	6.5759	4.2161	4.7445	6.0194	4.6407	6.536	6.6348	5.7171	5.3695	5.0079	8.4397	5.5604	5.2133	5.9739	7.1913	4.4883	5.4489	6.7262
-8.348	-8.8671	-8.801	-6.1725	-8.1969	-9.1535	-8.0311	-9.113	-8.1575	-10.996	-9.0075	-9.0763	-9.7866	-10.532	-11.998	-9.6289	-9.0141	-7.4551	-7.2459	-10.503	-7.9603	-9.3462	-9.3964	-7.6656	-10.061	-8.6076	-6.6125	-8.7566	-7.5515	-7.9885	-9.7511	-7.7301	-8.5367	-8.663	-11.904	-7.0494	-7.66	-10.123	-7.7021	-7.2273	-9.7608	-8.1932	-8.6568	-9.914	-10.161	-7.2881	-8.4933	-9.7244	-8.4953	-8.3213
-7.3971	-5.4172	-6.3205	-6.6957	-5.6271	-6.6876	-6.2168	-6.3312	-8.0068	-7.0644	-6.5469	-6.2492	-4.8549	-7.4454	-6.2314	-6.2139	-5.5838	-5.8477	-6.4789	-5.7165	-7.3985	-4.3089	-6.4068	-7.275	-5.3111	-6.9532	-7.0108	-4.7221	-6.9473	-5.4639	-6.429	-4.1438	-7.0058	-6.4426	-6.8099	-6.8228	-5.451	-3.812	-7.7112	-5.1396	-5.6073	-7.1975	-6.6341	-3.8862	-8.1451	-6.4608	-6.935	-7.6786	-5.5816	-8.3806
-2.6177	-4.3261	-2.6055	-2.7467	-3.1884	-3.7977	-1.2785	-2.4328	-2.4846	-4.0106	-3.4475	-3.6987	-2.571	-2.5745	-3.2448	-2.0707	-1.8842	-1.3332	-2.306	-4.3044	-3.7772	-2.7163	-1.5957	-2.5704	-1.9148	-2.1639	-3.2986	-1.3329	-1.7741	-2.6945	-3.2866	-2.0494	-3.9232	-2.7118	-3.681	-2.5154	-1.9202	-2.0816	-1.0696	-4.4369	-4.3745	-2.09	-0.9341	-1.7774	-0.53802	-0.96898	-0.017903	-4.3276	-2.737	-0.84232
-13.482	-11.846	-14.116	-11.657	-13.858	-10.412	-13.057	-8.424	-12.195	-9.6221	-11.298	-12.253	-10.982	-10.187	-13.374	-11.136	-12.511	-10.191	-10.181	-13.345	-10.915	-11.988	-12.044	-12.34	-10.483	-10.888	-10.306	-10.265	-12.693	-11.25	-12.214	-10.418	-11.08	-11.226	-12.389	-13.101	-9.4271	-11.57	-12.205	-12.995	-10.686	-11.29	-12.544	-13.195	-11.168	-11.207	-10.574	-11.976	-14.244	-10.312
-2.4454	-2.515	0.49376	-1.0809	-1.143	-2.1444	-4.4558	-2.4135	-4.9083	-1.3044	-0.86269	-2.5851	-4.9247	-2.7328	-2.434	-1.5465	-2.4096	-1.6906	-2.4171	-3.1271	-2.1868	-2.3126	-3.0696	-3.1645	-2.2318	-0.88398	-2.7867	-1.8286	-1.5527	-1.866	-2.1686	-1.0435	-0.94001	-3.1424	0.95389	-2.036	-2.9022	-0.10147	-1.0158	-3.0681	-2.9864	-4.414	-2.8651	-2.6876	-3.0116	-2.7611	-1.1765	-2.9808	-2.4399	-2.8364
-12.122	-12.736	-11.267	-11.375	-13.673	-11.715	-11.089	-11.448	-13.083	-11.01	-13.708	-11.259	-12.638	-11.793	-13.095	-11.267	-11.518	-14.05	-11.806	-12.194	-12.039	-13.341	-12.495	-13.459	-9.8483	-9.8042	-12.924	-11.17	-12.572	-12.603	-12.002	-11.204	-12.843	-12.561	-14.033	-12.806	-10.638	-12.843	-12.679	-10.355	-10.796	-11.361	-12.075	-11.736	-9.7745	-13.128	-10.381	-11.07	-12.718	-10.76
-2.2906	-3.1722	-3.7573	-1.722	-2.3805	-2.4942	-1.2473	-3.1496	-0.8061	-0.99483	-2.4622	-0.031083	-0.24682	-0.88282	-3.2227	-1.6632	-1.0521	-0.63316	-2.0006	-0.92603	0.010649	-0.69956	-1.428	-1.5097	-0.18981	-3.2825	-1.2317	-1.2152	-2.5616	0.17614	-3.3901	-1.2995	-0.35393	-0.4714	0.060745	-1.823	-1.7503	-2.4936	-2.057	0.42538	-2.6285	-2.357	-0.83242	-2.4449	-1.9061	-0.61307	0.55671	-0.6385	-2.7317	-1.9176
-14.368	-14.182	-15.241	-14.582	-11.895	-14.857	-13.704	-14.413	-14.6	-14.248	-13.098	-12.918	-14.276	-11.737	-14.548	-13.433	-16.84	-13.761	-13.241	-16.166	-15.527	-14.324	-11.761	-13.096	-13.819	-13.015	-14.129	-14.656	-13.798	-12.255	-14.583	-15.755	-13.611	-13.039	-14.022	-14.27	-13.032	-14.057	-14.417	-14.64	-15.595	-14.148	-12.938	-13.836	-13.759	-14.537	-15.973	-15.209	-11.829	-14.78
7.0695	8.3348	7.405	5.2736	7.5826	6.5926	5.9481	7.9809	8.6762	6.7067	6.6354	8.0376	5.7317	5.0763	6.0325	4.7712	7.3265	5.1542	6.9952	9.3277	7.6292	7.147	5.6052	7.127	6.9966	5.1445	7.5516	4.8658	6.0574	7.0948	5.2692	5.7572	8.5943	7.383	4.9354	6.4183	4.9614	7.5895	6.7999	4.6106	5.3799	7.456	7.4152	6.8171	8.1923	9.3276	8.9906	6.1178	5.9813	8.3168
-13.294	-12.769	-12.286	-11.073	-13.182	-13.189	-13.05	-13.771	-12.808	-12.675	-11.08	-14.656	-12.045	-14.708	-13.418	-13.222	-13.148	-14.319	-12.675	-14.28	-15.095	-11.9	-15.005	-12.311	-11.383	-13.665	-13.1	-11.728	-13.932	-10.909	-14.923	-14.878	-11.443	-13.246	-12.748	-14.614	-12.495	-14.291	-11.775	-12.659	-13.437	-10.743	-16.338	-12.625	-15.205	-14.309	-14.285	-12.233	-12.308	-12.67
-5.4885	-6.5622	-8.1169	-5.6941	-4.3345	-7.6481	-4.6442	-6.2128	-8.5032	-7.5368	-7.8448	-7.4291	-5.2127	-6.7278	-7.711	-8.7473	-7.4821	-6.0439	-7.174	-7.6709	-7.5963	-5.8138	-6.24	-6.5025	-6.8744	-5.0734	-7.3224	-5.3354	-5.7029	-8.1073	-6.9611	-5.3839	-5.0785	-6.2614	-6.2325	-8.5341	-7.4638	-7.8061	-5.726	-4.5833	-6.7833	-5.139	-6.283	-3.9088	-6.6805	-6.5837	-8.4909	-6.3829	-6.5788	-5.0516
-4.3816	-4.6531	-4.1166	-4.6628	-3.6736	-4.6516	-3.3397	-5.9719	-5.9529	-2.9568	-2.5771	-2.4263	-1.9217	-3.9949	-4.9005	-5.1854	-5.0021	-2.6286	-2.8558	-4.5089	-4.8193	-3.2833	-3.6652	-4.7593	-5.657	-4.8566	-4.4636	-5.7554	-3.014	-3.1813	-2.845	-2.4047	-3.9656	-2.6401	-4.875	-4.1594	-2.7025	-3.765	-4.8151	-3.846	-5.2257	-2.593	-2.8442	-4.2669	-4.6844	-2.1816	-4.9194	-4.538	-4.0625	-4.2622
-10.518	-14.072	-7.6045	-12.322	-10.889	-11.003	-9.8268	-14.251	-12.172	-10.809	-11.112	-12.625	-9.9401	-11.643	-11.769	-10.998	-11.611	-9.3906	-11.283	-12.41	-13.673	-10.231	-11.346	-13.966	-11.843	-10.67	-10.839	-11.278	-13.335	-12.47	-13.62	-11.498	-12.697	-10.429	-10.734	-13.457	-9.2728	-10.553	-12.647	-10.192	-12.002	-12.229	-13.523	-11.142	-11.579	-12.394	-11.844	-12.485	-11.091	-11.83
-4.2931	-5.8743	-4.7124	-3.4918	-4.9335	-6.81	-3.7147	-4.5935	-5.5738	-3.1382	-3.2861	-4.2469	-4.3956	-6.5203	-4.5126	-6.4856	-5.0831	-4.1949	-5.4985	-4.7323	-4.9577	-5.7984	-3.7569	-5.6352	-5.6011	-4.688	-4.5213	-4.6823	-4.601	-4.2805	-5.7982	-3.1396	-3.9735	-3.3849	-4.3329	-4.2821	-5.5589	-6.1077	-4.9075	-4.0868	-6.5979	-4.1487	-3.7124	-5.6422	-3.444	-5.2148	-3.29	-5.84	-4.8085	-5.5383
-2.6504	-4.1475	-4.377	-4.0299	-3.3417	-0.99408	-1.4573	-2.4631	-1.4717	-1.7015	-3.0953	-2.2391	-5.4605	-3.5387	-1.35	-4.0122	-1.1843	-3.2489	-3.5415	-3.656	-3.4665	-2.7478	-2.678	-4.6324	-5.4505	-3.5458	-4.7496	-4.0757	-3.1256	-3.313	-2.3584	-3.8895	-3.5828	-2.3278	-2.5937	-3.6835	-1.695	-4.6672	-1.3535	-2.6501	-2.7817	-2.5751	-4.8347	-2.1457	-2.5849	-3.0789	-2.7531	-2.4862	-3.2043	-0.71695
-2.9987	-2.3299	-1.934	-2.7282	-3.1677	-1.3456	-1.9866	-4.7871	-2.1445	-2.8276	-1.3349	-2.7378	-2.733	-1.3631	-0.59972	-3.9371	-4.0454	-1.5102	0.12574	-0.96047	-3.7003	-2.467	-1.5136	-2.6864	-1.2755	-1.3025	-2.9949	-0.041244	-3.5889	-0.065167	-1.2164	-2.1256	-2.7588	-4.154	0.12524	-2.7592	-0.6259	-2.9256	-2.6349	-3.7344	-2.9981	-0.28811	-2.4775	-3.5451	-4.9748	-3.318	-1.9342	-3.4361	-0.049673	-1.5839
-10.243	-9.3926	-8.338	-7.3135	-10.06	-10.311	-11.046	-10.485	-10.514	-11.143	-9.3384	-9.5623	-6.82	-8.8144	-10.062	-9.5225	-11.004	-9.7065	-9.1475	-9.3041	-9.0866	-11.616	-12.041	-10.101	-9.9084	-11.517	-8.778	-7.5161	-9.0056	-10.755	-9.7841	-8.3193	-10.244	-7.4393	-6.5826	-7.6616	-9.2416	-7.5108	-10.543	-10.355	-8.5262	-9.4934	-8.4901	-11.439	-9.9341	-10.074	-9.2134	-7.6107	-8.1736	-11.565
-11.937	-12.895	-11.613	-11.912	-11.172	-9.6942	-11.112	-10.096	-12.444	-9.9826	-10.873	-12.488	-10.302	-11.398	-11.06	-10.871	-11.953	-14.319	-10.506	-11.492	-11.624	-13.126	-11.47	-11.91	-11.516	-12.368	-12.178	-13.676	-10.702	-12.913	-11.465	-11.065	-10.523	-13.311	-10.678	-12.961	-11.989	-13.99	-12.933	-12.396	-11.401	-10.283	-9.457	-12.512	-11.917	-12.798	-12.255	-13.559	-10.176	-12.052
4.785	4.1309	5.4333	4.2509	5.8657	5.7223	6.487	4.8803	4.7656	6.1082	4.9049	3.755	5.1526	6.3821	4.0649	7.1415	3.6947	7.7484	3.0193	2.9919	4.8474	3.3662	5.4111	5.8764	4.7179	4.86	5.6812	5.8509	5.4668	5.6649	4.3067	6.0064	5.4239	5.7885	7.2963	6.7334	3.8521	6.1145	6.14	6.324	6.8302	5.0662	5.6272	5.9286	2.4791	6.02	6.0115	5.2283	5.9508	3.0555
0.2165	-0.2527	-2.6692	-2.8335	-3.0481	-2.1862	2.2941	-0.74427	-0.94236	-0.77606	-0.060152	1.9131	-2.9063	-0.37235	-2.898	-0.91884	-0.69588	-1.0417	-0.9017	-1.9712	-2.4793	-0.29325	-2.5792	-0.42279	0.089516	-2.4133	-0.58566	-1.858	-0.48895	-3.3889	-2.5771	-0.95629	-1.1995	-0.97853	0.75536	0.015928	-1.3606	-1.1455	-2.9215	-1.717	-2.3803	-0.77899	-1.1221	-0.98315	-2.7625	-1.4298	0.84372	-0.68771	-0.42925	-0.98544
-0.51377	-3.5662	-4.7971	-3.9859	-2.6793	-2.2959	-2.8872	-3.2504	-3.7268	-2.9264	-0.98378	-2.665	-4.226	-1.9389	-2.5954	-1.0529	-1.1977	-4.311	-2.7475	-4.0971	-3.5762	-4.0719	-2.2506	-2.6636	-1.1797	-5.6449	-1.9753	-3.4103	-1.5498	-4.566	-2.5793	-2.6341	-4.5352	-2.4207	-3.4089	-2.5158	-1.3055	-2.7634	-3.2925	-4.7457	-2.9949	-3.9013	-5.1175	-0.59453	-2.5403	-5.0295	-2.9774	-3.0427	-3.0668	-3.2915
4.6933	3.3685	5.4186	6.4665	5.6639	6.2717	6.0265	5.5219	5.713	5.509	5.9698	7.4102	4.5657	3.6937	4.4242	7.1524	9.121	5.0674	6.2128	7.5435	6.1387	5.5948	6.5448	5.2244	7.9833	4.1038	5.2476	5.0667	3.89	5.4203	4.8533	6.4967	4.351	6.0443	3.9938	4.6649	8.1713	5.616	3.5338	6.2598	7.4819	5.3442	6.695	6.8958	5.5129	5.3897	5.1873	5.0474	5.284	5.8073
-12.23	-14.941	-15.285	-12.269	-12.214	-11.536	-14.744	-14.071	-12.782	-12.373	-14.11	-12.311	-13.032	-10.714	-14.094	-12.18	-12.14	-11.633	-14.1	-10.798	-14.231	-11.486	-14.223	-9.5102	-14.892	-11.863	-11.606	-12.481	-13.119	-12.717	-11.995	-14.574	-12.471	-13.826	-14.96	-12.419	-15.565	-13.056	-13.151	-10.415	-12.322	-11.486	-11.047	-12.298	-14.267	-11.566	-13.526	-14.71	-14.582	-14.496
1.2346	0.4177	-0.15823	-1.2026	-0.56531	-0.91241	-0.13769	1.3745	0.46492	0.6469	2.1107	0.56573	0.93959	-0.17812	-0.78981	-0.029519	-0.81962	0.84355	-2.4388	0.3589	-1.5132	-0.51464	-0.18493	1.9117	1.6051	0.65818	-0.60798	0.049001	0.96481	1.1862	-1.5417	0.32624	1.1459	2.2043	0.90497	3.0497	1.0065	-1.3769	-0.1755	0.92914	1.3869	1.5551	0.98077	-0.47349	-0.35918	1.1505	-0.077341	0.28142	0.057107	-0.35807
-12.095	-16.13	-12.919	-12.727	-12.475	-11.707	-12.015	-13.812	-13.548	-12.563	-16.01	-12.084	-12.857	-13.241	-12.091	-13.845	-12.29	-14.676	-12.653	-12.828	-11.236	-12.958	-11.572	-13.325	-12.531	-13.608	-14.46	-12.534	-13.555	-10.442	-12.23	-13.851	-14.705	-13.411	-11.473	-12.382	-13.883	-15.517	-12.363	-14.17	-13.133	-10.627	-13.732	-13.229	-12.731	-14.378	-11.924	-11.001	-15.156	-13.225
-7.9109	-12.854	-11.599	-9.7913	-9.9705	-13.176	-11.005	-10.918	-9.2931	-13.382	-11.277	-9.2042	-10.308	-12.161	-12.887	-9.1951	-13.568	-10.608	-10.518	-11.477	-11.074	-9.6906	-10.374	-11.566	-10.332	-11.919	-9.6183	-12.058	-11.432	-10.761	-9.4843	-10.282	-11.291	-10.528	-10.204	-11.905	-11.687	-8.9805	-9.4466	-10.076	-11.327	-11.394	-11.985	-11.254	-11.8	-10.842	-11.18	-11.938	-11.241	-9.974
4.9221	3.0296	5.4216	5.9941	5.1944	4.6207	6.5346	5.4661	3.9853	5.0455	4.7189	3.0996	3.9284	5.7927	5.7345	5.4581	5.8003	5.9431	4.3205	6.5394	5.8298	5.7118	3.9282	4.4369	4.4337	5.0648	5.1059	3.0348	6.4705	5.2042	7.0281	3.8022	7.06	6.2916	5.7904	6.7727	4.8216	7.1213	7.0619	6.436	7.9858	7.0676	3.0274	4.577	6.0466	4.3679	5.2908	5.2588	2.7869	3.679
-3.0944	-2.2462	-4.3042	-4.7699	-2.9499	-2.2864	-3.1641	-1.3216	-1.3263	-1.6676	-1.7905	-3.828	-2.5451	-1.488	-3.7374	-4.9147	-0.65231	-3.8298	-4.786	-1.6541	-3.946	-3.8567	-3.0313	0.54178	-3.0118	-4.3394	0.027077	-2.0733	-3.1788	-4.1973	-3.9417	-0.58824	-3.1211	-3.6774	-2.5121	-3.84	-2.5907	-4.0617	-2.6249	-3.012	-4.1567	-3.3002	-2.1017	-1.7856	-1.676	-1.6558	-3.0464	-0.95808	-1.9183	-2.9516
-3.9548	-2.9793	-4.7549	-3.612	-4.5983	-4.1912	-5.4017	-3.2961	-3.7297	-1.1275	-3.8767	-5.5196	-5.3434	-2.8999	-2.9654	-4.8473	-3.7652	-3.7738	-4.9709	-3.9178	-4.5079	-2.1243	-6.4679	-3.2316	-3.7099	-3.0064	-2.4964	-5.9102	-2.0288	-4.2751	-2.6355	-2.0203	-5.5591	-3.4032	-4.8122	-4.8561	-4.9827	-6.8766	-5.4232	-4.6681	-5.7613	-4.791	-3.3038	-2.8262	-3.5754	-2.341	-2.2587	-4.3511	-4.0202	-3.2668
-5.7056	-3.8196	-8.1286	-7.5044	-4.9772	-4.2853	-4.2591	-4.4184	-6.066	-4.4793	-7.3927	-5.7306	-5.1957	-5.7932	-7.3962	-4.8186	-5.9953	-6.3337	-6.6963	-6.0141	-6.3199	-5.3379	-6.7588	-7.7794	-5.1457	-6.5076	-5.6894	-7.3914	-5.0863	-4.6789	-6.6923	-6.2491	-3.9294	-8.8182	-5.3294	-5.0833	-4.3058	-5.5455	-5.3827	-4.3007	-4.714	-4.0622	-5.0875	-5.0574	-6.1731	-6.5908	-4.3861	-5.8228	-5.023	-4.3766
4.7074	3.5468	-0.86463	1.2904	0.43266	1.8078	0.70823	2.1184	3.8094	1.2116	2.5877	0.83439	1.059	2.4935	3.3343	2.5641	2.439	2.5914	2.6237	0.40664	2.5391	-1.5489	1.0069	1.0945	0.62159	2.6012	1.8131	0.36623	2.7303	0.96201	-0.83603	2.252	0.52531	2.4348	1.3217	-0.40956	-1.4132	0.71821	1.7605	2.5738	1.7665	-0.84269	0.084616	-0.005	3.3751	1.5319	0.27203	1.3647	1.7373	2.4024
-0.62359	-1.5218	-1.9083	-0.24684	-0.62173	-0.39365	0.72983	2.0822	-0.16924	0.62325	0.24576	-2.3515	0.28095	1.2668	-0.27587	0.43925	-0.5486	2.2004	3.2685	0.47384	-0.53723	-0.88032	-0.78099	0.83095	1.297	-1.9132	1.5913	-0.13845	0.64512	-0.54987	0.86931	-1.1748	-0.020685	-0.30504	0.20783	-2.2537	1.8511	-0.57802	-2.8948	-1.2248	-0.49396	-0.010268	0.20383	-0.74255	-1.0617	-0.82868	-1.6199	1.1544	0.023815	1.2776
-3.425	-6.2644	-4.7596	-5.7369	-4.7198	-5.1197	-2.7067	-3.7214	-4.7178	-6.0096	-4.2403	-5.5694	-6.4815	-5.0038	-6.2028	-5.5089	-7.2293	-5.3679	-6.4638	-4.7333	-4.6453	-6.7406	-1.8868	-5.4387	-4.305	-4.8039	-4.3317	-5.6939	-6.2254	-5.4163	-6.5283	-5.3576	-5.4866	-4.6679	-6.1129	-7.8622	-4.3751	-5.3411	-5.327	-4.3318	-3.7657	-6.4371	-6.9275	-3.4241	-8.2501	-6.6906	-3.4673	-3.6539	-5.8748	-5.7778
-2.2592	-3.2145	-3.9183	-2.2994	-2.5221	-3.0332	-4.1749	-3.0164	-6.6042	-3.0493	-4.1607	-3.4488	-3.7023	-5.1311	-2.2845	-3.5426	-3.5885	-2.6651	-6.0854	-2.8761	-1.4034	-1.6974	-5.9236	-4.6775	-5.6276	-3.7829	-3.7124	-4.5563	-2.8553	-5.2548	-2.6479	-4.685	-2.794	-2.8533	-0.98164	-3.8817	-4.1116	-4.6355	-4.4304	-3.5532	-3.418	-2.5419	-1.7714	-3.3259	-3.9547	-4.8195	-1.7668	-5.3834	-5.6021	-3.8652
-1.1317	-1.9155	-3.34	-1.9892	-3.0122	-1.305	-4.7675	-1.7207	-1.4184	-2.9747	-3.1343	-3.6594	-3.8188	-2.9475	-1.4014	-2.6669	-3.4099	-4.8762	-1.576	-3.2371	-1.6096	-0.72179	-4.0717	0.27115	-2.526	-2.3356	-2.211	-3.1997	-2.7928	-4.8552	-4.3989	-5.2422	-4.3287	-4.8602	-1.7357	-3.4385	-1.3424	0.30112	-2.2195	-2.4077	-2.1261	-1.4564	-3.9794	-3.5616	-3.1501	-4.2583	-2.8453	-1.9779	-3.8519	-1.0947
-14.362	-13.895	-16.619	-13.852	-15.534	-14.263	-15.432	-15.69	-14.503	-13.851	-13.217	-17.024	-13.509	-14.039	-15.341	-14.564	-13.073	-16.419	-14.332	-14.043	-14.997	-14.954	-15.747	-16.552	-14.567	-15.315	-14.719	-16.114	-16.452	-13.338	-13.597	-14.574	-15.769	-13.125	-13.969	-12.792	-12.489	-16.102	-15.466	-15.755	-14.934	-13.843	-14.865	-14.374	-14.538	-13.423	-16.05	-13.425	-13.51	-12.163
-14.316	-13.865	-11.777	-14.511	-11.412	-13.895	-14.358	-13.51	-12.144	-15.635	-14.614	-12.295	-14.378	-13.174	-13.116	-14.605	-13.49	-11.892	-14.815	-13.705	-11.166	-10.773	-13.733	-12.503	-13.682	-10.993	-13.536	-12.733	-14.096	-12.211	-13.805	-12.184	-13.177	-11.273	-11.62	-13.247	-11.871	-13.149	-12.666	-14.876	-15.215	-13.908	-13.775	-13.518	-14.769	-14.236	-14.909	-11.397	-13.375	-13.183
-2.8424	-5.0551	-3.42	-3.202	-3.7038	-5.3538	-2.904	-3.8064	-4.5533	-6.1002	-5.257	-3.1596	-3.69	-5.2693	-5.6118	-4.693	-4.2646	-5.109	-5.959	-6.6023	-3.9262	-4.6271	-3.566	-3.4995	-3.3531	-5.1018	-5.095	-5.7046	-5.1594	-4.1845	-4.7305	-4.0949	-2.4838	-5.1813	-5.266	-4.0523	-3.3466	-6.5346	-4.4323	-2.9113	-6.5955	-2.8377	-3.4925	-2.7938	-5.5681	-3.3078	-4.4626	-4.5725	-5.2371	-5.8242
0.6512	-0.87846	3.4285	2.1683	1.8202	3.2259	2.2872	0.38944	2.3966	0.90123	0.46257	-1.2958	1.2103	0.93532	0.61841	1.1423	2.7309	4.0337	1.2582	1.4657	3.9251	3.335	0.67943	1.6328	1.8782	3.6882	1.3373	2.3182	2.2512	1.3675	2.2598	0.77216	2.2412	4.3616	4.1473	0.48575	2.4169	3.6895	1.3454	-0.15469	3.4978	0.15175	0.70737	2.6826	4.1745	1.9639	4.5881	2.7653	2.8386	0.91704
-4.5766	-3.493	-1.9789	-2.6326	-2.8955	-2.2496	-0.85304	-1.5267	-0.24243	-3.3052	-2.5984	-2.0235	-3.0116	-3.5773	-4.3756	-0.79523	-1.7205	-2.1532	-3.8889	-2.3019	-2.4849	-4.3041	-3.3171	-1.8261	-2.8239	-0.27385	0.39058	-0.055467	-1.0821	-3.6498	-0.99984	-2.2689	-1.3208	-1.1276	-0.27078	-3.5194	-2.5726	-4.4275	-2.5131	-3.1714	-3.6534	-2.6668	-2.8075	-1.2633	-2.4965	-1.2449	-1.3899	-0.99367	-1.8774	-2.9279
-9.5084	-12.059	-10.145	-8.5245	-9.9963	-8.8994	-12.139	-10.911	-11.061	-7.2414	-8.7326	-8.0089	-7.2236	-8.2594	-8.1306	-7.7785	-10.23	-7.5964	-10.774	-9.5056	-9.0815	-10.097	-7.801	-8.8289	-7.6004	-9.2821	-10.384	-9.1928	-10.33	-9.7206	-10.746	-9.7244	-9.652	-8.4886	-8.4813	-9.2198	-10.105	-6.323	-7.9121	-9.4858	-8.1341	-10.47	-10.35	-10.353	-7.8173	-8.8206	-8.3477	-9.692	-11.481	-11.28
-2.1909	-1.5242	-4.3934	-3.248	-3.9605	-2.9146	-3.3087	-2.9158	-3.0311	-1.7652	-2.3461	-2.848	-2.1227	-5.7771	-4.5183	-3.8156	-2.6082	-2.9787	-3.3332	-2.0488	-1.2141	-3.1685	-1.7905	-0.76762	-4.1061	-3.9546	-1.7001	-5.764	-3.896	-1.1739	-4.0741	-4.5711	-1.0055	-3.1743	0.69452	-2.2606	-0.88536	-2.5607	-2.1467	0.38632	-1.2492	-2.2995	0.06139	-3.6683	-0.96883	-4.902	-3.7832	-2.2205	-4.2693	-3.6785
7.7761	5.6686	2.9055	5.8119	2.4126	7.591	6.2152	6.8518	5.7934	6.5067	5.3707	5.6056	6.327	5.4157	3.8918	4.2251	6.2849	6.1578	6.3361	6.4183	6.1736	4.4088	5.0482	3.8034	6.3996	5.3033	4.5045	5.5974	4.3713	5.1211	4.8513	4.2657	5.4192	4.2912	7.1294	5.4354	7.8635	7.4197	2.9226	2.7208	4.8323	4.8516	4.5456	4.4168	7.511	4.5153	4.9761	5.3146	6.0515	6.7247
-1.2742	-4.6644	-5.1343	-2.3362	-4.6389	-2.8128	-2.7182	-2.4722	-3.0464	-3.1249	-3.6815	-3.7581	-4.52	-4.8481	-6.1725	-3.1995	-4.9914	-5.4289	-1.8467	-1.8088	-2.7492	-4.6715	-0.91567	-4.159	-3.0917	-2.5985	-5.9725	-2.8426	-3.0808	-3.0563	-2.4824	-4.5616	-5.7225	-3.7909	-4.0018	-2.2275	-4.6195	-4.4453	-3.1985	-4.6515	-3.3381	-2.1918	-2.8074	-5.0742	-3.4756	-1.0964	-4.2817	-3.3942	-1.5056	-3.8504
-3.3326	-6.2951	-4.3582	-6.2808	-5.4929	-7.9591	-6.8969	-6.6858	-4.4844	-6.8943	-4.1612	-6.9642	-7.4586	-6.1628	-6.6927	-4.9082	-6.5415	-5.7349	-7.5398	-6.1524	-7.5757	-7.2069	-6.8258	-7.8502	-5.6819	-6.9129	-5.777	-7.211	-6.0757	-3.5777	-7.373	-6.6156	-4.6345	-5.9895	-6.2	-6.6343	-7.1744	-6.9191	-7.84	-8.6257	-6.9498	-5.5238	-4.3931	-7.7677	-5.6351	-4.4173	-6.2212	-7.3353	-9.0806	-6.0841
-21.591	-23.932	-19.755	-21.658	-23.291	-21.131	-20.244	-22.325	-23.384	-22.804	-23.776	-21.272	-21.583	-21.99	-22.486	-22.304	-22.668	-21.483	-19.348	-21.951	-21.392	-23.599	-22.223	-23.891	-21.573	-22.133	-20.754	-20.573	-21.847	-21.482	-21.385	-21.67	-23.668	-21.972	-22.332	-21.279	-22.068	-20.498	-23.769	-23.58	-22.196	-21.825	-22.757	-21.748	-23.467	-23.058	-19.787	-20.71	-23.072	-22.794
-16.296	-14.11	-15.907	-14.948	-14.013	-14.061	-13.55	-13.753	-15.966	-13.089	-13.573	-14.888	-15.304	-13.893	-14.743	-14.777	-12.802	-13.626	-16.841	-14.987	-13.715	-16.592	-14.723	-16.17	-14.726	-14.163	-13.886	-15.443	-15.464	-15.736	-13.105	-14.479	-14.701	-13.172	-15.863	-14.183	-15.219	-12.325	-14.209	-15.874	-13.521	-13.98	-15.722	-14.863	-14.755	-14.807	-15.868	-14.127	-14.681	-12.749
-1.8378	-4.0026	-1.2853	-3.106	-2.748	-1.8618	-1.1717	-4.0032	-1.8505	-2.4448	-1.3283	-3.3902	-2.1334	-4.4145	-2.6185	-0.86659	-4.4096	-4.1851	-0.41145	-4.2655	-1.7456	-0.0091875	-1.8008	-2.3005	-3.2096	-1.9378	-2.8269	-2.3588	-2.9297	-2.1884	-1.9297	-1.0347	-2.0987	-2.4013	-1.5145	-0.98596	-2.3538	-1.2276	-2.8264	-3.7285	-1.5296	-3.7083	-2.4913	-1.515	-3.808	-1.8903	-1.2441	-2.713	-4.3101	-2.6525
-5.4823	-7.2992	-6.2324	-8.0955	-8.015	-8.7692	-7.3225	-8.9336	-8.6974	-8.0789	-9.2863	-7.8286	-7.2437	-10.395	-6.4668	-6.0695	-5.8994	-8.1506	-9.1878	-7.8508	-6.9293	-8.6357	-9.0012	-7.7494	-5.9591	-9.2136	-7.1883	-7.1616	-8.3184	-7.5051	-9.6142	-5.3907	-9.1072	-6.1725	-7.4182	-8.1251	-8.6319	-8.8925	-7.3671	-5.8835	-7.2507	-7.9146	-9.1902	-7.5438	-7.4974	-8.1578	-6.8307	-9.7109	-5.2684	-8.9727
-7.6084	-7.2452	-9.3144	-8.2765	-9.1305	-8.4074	-8.3533	-7.4002	-6.621	-6.8201	-6.9537	-5.6115	-7.9952	-7.2353	-7.4265	-7.4355	-4.9605	-6.5871	-6.7716	-7.3182	-8.1739	-7.2629	-5.4603	-5.8733	-9.3661	-9.0986	-9.0319	-8.4657	-7.0172	-8.5721	-7.1311	-6.4659	-8.957	-7.9022	-8.4486	-7.9872	-10.124	-7.8734	-8.5245	-7.7274	-7.0608	-8.4213	-7.5066	-8.744	-6.601	-6.1781	-6.6113	-7.1569	-7.0028	-5.7409
-13.357	-13.166	-13.167	-15.566	-13.398	-13.604	-12.715	-12.615	-14.483	-12.882	-14.951	-13.313	-12.272	-13.889	-14.213	-11.749	-10.865	-14.105	-12.374	-12.892	-12.188	-11.565	-11.4	-13.531	-12.66	-12.366	-12.987	-13.54	-11.261	-14.015	-14.962	-12.775	-11.44	-10.719	-11.79	-12.098	-13.32	-12.754	-12.849	-13.44	-12.08	-14.282	-12.306	-12.346	-13.359	-12.018	-13.617	-14.219	-13.986	-12.548
-23.233	-21.742	-22.201	-24.014	-21.89	-22.257	-22.921	-25.027	-21.728	-22.746	-21.245	-22.025	-21.113	-22.407	-20.502	-21.919	-22.029	-22.332	-22.567	-21.675	-22.306	-21.376	-22.825	-23.107	-22.382	-22.512	-21.856	-21.624	-21.31	-21.431	-22.206	-24.028	-24.295	-23.13	-22.921	-23.329	-22.33	-21.472	-23.427	-22.849	-21.096	-21.992	-25.372	-23.11	-21.767	-22.51	-21.348	-20.087	-23.274	-24.517
0.34543	1.0375	1.7838	3.5637	2.3197	4.066	2.9682	3.0687	1.4358	0.47855	2.0892	4.1165	-0.87403	1.7253	2.7743	3.9044	2.7457	1.692	2.0007	2.7461	2.1934	-0.71242	2.3442	0.20713	1.6599	1.6041	1.1499	0.58791	3.0928	1.5546	1.2473	3.0805	3.3972	2.0602	2.1323	0.65548	0.026196	1.5948	3.3089	1.4218	2.0394	-0.38666	3.9532	4.1326	0.34247	2.1774	0.59075	2.7522	1.6329	2.306
-1.5847	1.3	-1.1425	1.2328	1.2333	1.2778	-0.67166	-0.21531	2.3268	-0.16162	-1.7105	-0.85971	0.49671	-0.35976	-0.57308	0.80596	-1.2691	2.316	-1.5884	0.51498	-1.3728	0.71381	-0.14687	2.9008	-0.90629	-0.13323	-0.11594	-1.7886	0.089639	-0.8563	-0.37765	-0.16677	1.4419	-1.2125	1.0579	0.25605	-2.1224	-1.7965	-2.6673	-0.079787	1.1976	-0.069917	-1.6087	0.020842	1.2774	-0.70644	0.63745	-0.99562	0.23329	2.5724
-12.521	-8.1889	-12.381	-11.146	-10.039	-10.572	-11.475	-9.3171	-13.064	-11.964	-10.796	-11.075	-11.496	-9.3773	-10.864	-9.4393	-12.459	-12.615	-10.683	-11.777	-11.221	-10.527	-10.522	-10.295	-12.553	-11.559	-11.332	-10.845	-8.6304	-12.28	-10.719	-11.875	-10.568	-12.323	-10.327	-10.203	-11.575	-9.6545	-10.29	-14.169	-8.933	-11.325	-14.392	-11.97	-10.171	-13.959	-10.131	-10.405	-10.333	-11.72
1.597	3.3533	0.9338	2.1582	1.6037	0.64108	2.2833	3.0137	2.9402	-0.16449	2.5088	1.7082	0.90082	1.0443	1.684	2.5252	3.249	0.94378	1.3221	0.35574	1.0943	1.4283	2.8482	-2.3936	1.5164	1.3091	1.1391	1.9522	0.69868	1.4521	2.9457	0.95578	0.83248	2.6046	1.9723	3.8276	1.4249	2.0408	1.1792	3.1447	2.0749	0.413	2.5653	1.1638	1.6695	1.8357	1.5293	2.5684	1.7407	1.5584
-3.2701	-3.8159	-4.6378	-4.3598	-3.8316	-3.283	-5.163	-4.8334	-4.9704	-2.6052	-3.7309	-4.1332	-4.4407	-3.3381	-1.4408	-5.5326	-5.3028	-5.4311	-3.0902	-3.3542	-5.0827	-5.0775	-2.7435	-3.6303	-2.8312	-5.0274	-4.2076	-2.3419	-4.566	-4.3745	-4.7034	-6.0428	-4.5862	-3.3245	-3.3386	-2.7648	-3.6118	-5.4618	-3.0838	-5.0298	-4.3887	-6.2939	-1.5892	-4.379	-3.5462	-4.2535	-4.8804	-3.8757	-1.8715	-5.0555
0.017419	2.1483	4.2007	2.4069	0.32217	2.9525	1.2714	1.2959	0.64475	1.3685	0.70681	2.1508	-0.38161	2.3918	2.445	1.3351	2.085	-0.13838	1.9926	0.37697	0.085325	-0.77275	1.5861	-0.62811	0.79421	2.2187	1.5533	0.4838	0.41534	1.8306	-0.055729	2.148	1.9317	1.6413	0.93989	1.142	-0.84822	-0.13655	1.4523	-0.77938	1.4914	1.5214	0.94703	0.93269	2.1044	0.98631	0.60225	2.0353	0.83566	0.70971
-0.40334	-1.6338	-1.6562	-1.9254	-1.6563	-3.1769	-1.3893	-2.7289	-1.9339	-2.0713	-0.96452	-1.7653	-2.8017	-0.12999	-2.5617	-0.36639	-0.61239	-2.6163	-2.6003	-0.4368	-1.2165	-1.9284	0.46693	-2.5312	-3.6523	-1.6209	-2.0866	-0.97861	-0.84336	-1.2391	-1.9414	-2.7617	-3.2892	-1.2119	-3.0055	-2.7342	-1.2137	-1.7356	-0.94843	-0.8111	-1.9944	-2.3062	-0.58432	-1.0401	-2.0374	-1.954	-1.6212	-2.1948	-1.3403	-1.7986
-3.9743	-1.5389	-1.2773	-0.83096	-4.6462	-2.6231	-4.5736	-3.0298	-3.6549	-2.9214	-3.6394	-3.0788	-2.4937	-3.3081	-3.3909	-3.6561	-3.4	-2.6777	-3.0227	-4.8624	-0.27918	-3.507	-4.1835	-3.8704	-3.3109	-1.4955	-4.4312	-2.7068	-3.2259	0.59517	-5.9408	-0.84609	-3.0344	-1.9904	-3.544	-2.3928	-2.9346	-1.6585	-2.1627	-2.3991	-2.2849	-4.3319	-2.5902	-1.3901	-3.7695	-1.4683	-0.81978	-4.3174	-3.3692	-2.5376
1.2839	0.73151	-0.24225	-0.58108	-1.6392	-2.6804	-0.019491	0.14435	-1.0756	1.7456	0.74883	-0.18546	-0.5792	1.1789	-1.3697	-1.8503	-0.58695	-2.1473	0.40683	1.2277	-2.6894	1.9556	-0.36998	-1.4028	0.24812	0.55537	-0.93791	0.45952	-0.91253	-0.93679	-0.013099	-0.24066	0.47857	-1.2045	-0.16069	0.46484	1.3737	0.55967	-0.95271	-0.65935	-1.8238	0.22533	0.78981	1.1073	-0.055079	0.27913	-0.37274	0.80913	-1.3218	0.34339
0.44243	-1.1744	1.687	0.64664	-2.7597	-0.32892	0.95749	1.0621	-0.33335	-1.5382	0.85206	0.24313	0.50639	-1.1271	-0.62226	-0.92534	-0.16739	0.067376	1.3364	-1.7178	0.89193	2.1361	1.303	-1.1195	-1.5263	0.72189	1.2113	1.4294	-0.20437	0.25883	0.68796	1.2661	1.2939	2.7511	-0.37151	0.43216	-0.18511	1.5072	-1.6906	-0.90162	0.87809	-0.73578	0.15129	-0.37429	-1.4672	-1.4519	2.0186	1.8395	1.7309	0.71373
-3.7857	-0.081686	-1.5066	-2.9041	-3.7145	-2.643	-4.0076	-2.8878	-3.0113	-2.2536	-3.5365	-1.6956	-2.9002	-1.6831	-4.4393	-1.7826	-2.2309	-0.79504	-4.0226	-1.4424	-2.771	-3.966	-1.6956	-1.3278	-1.5375	-1.6838	-2.9496	-1.7652	-3.1745	-2.8153	-1.4376	-1.0259	-3.8165	-3.9563	-2.4578	-3.0014	-2.6828	-2.1932	-6.3245	-3.4976	-2.8673	-3.5	-2.5156	-2.1695	-4.4123	-4.1515	-3.5214	-4.0396	-3.6425	-0.92803
0.28254	2.5843	2.2735	-0.37365	-0.099008	1.4801	0.09068	2.8498	2.6283	2.9263	1.1049	1.3998	1.8716	1.6611	2.5523	1.9919	1.4774	1.6203	2.2376	-1.1736	1.2681	0.4207	1.9899	-1.5324	0.46551	2.0352	-0.54352	1.5945	-0.87348	1.211	0.5566	1.1381	1.8399	2.6489	2.5045	-1.83	3.187	0.4523	1.4479	2.7149	-0.55216	0.97152	0.88684	2.193	2.26	-0.25948	1.112	0.98539	1.8705	4.559
-3.8861	-4.7534	-2.8828	-2.6603	-5.4959	-2.5895	-1.3025	-3.935	-5.4984	-2.1655	-3.0674	-2.6951	-2.6176	-5.2238	-7.1033	-5.1344	-2.8222	-4.7228	-4.4716	-5.0469	-3.5861	-4.9538	-3.7698	-2.7708	-2.952	-2.1495	-4.4864	-5.1233	-4.0137	-3.6293	-1.4089	-3.9114	-4.9794	-3.3925	-2.1999	-6.6813	-1.7913	-6.0669	-3.4969	-4.0805	-4.3281	-3.3558	-4.3822	-3.7138	-4.4876	-5.5983	-5.051	-5.5267	-3.2116	-3.8137
-2.9168	-3.4479	-1.8192	-3.3012	-2.804	-3.7359	-2.3174	-4.0466	-2.1479	-2.5807	0.13564	-3.3792	-3.3585	-5.1051	-3.9362	-1.2734	-1.683	-4.0126	-2.1649	-1.0328	-2.8857	-3.5334	-3.6365	-4.5264	-4.4947	-2.4711	-1.381	-4.0301	-4.5489	-2.8161	-1.93	-3.5958	-3.748	-3.3005	-1.7146	-4.6924	-3.2328	-2.125	-3.5768	-5.0833	-4.0193	-3.5509	-3.53	-2.4823	-4.1288	-2.1285	-4.2548	-4.9785	-1.6988	-3.2579
-23.328	-21.512	-22.75	-22.83	-23.994	-21.212	-22.604	-20.819	-21.597	-23.723	-19.269	-22.685	-21.573	-21.557	-22.326	-24.713	-22.767	-22.016	-21.221	-21.848	-22.223	-22.225	-23.102	-21.884	-21.524	-20.966	-22.546	-22.347	-22.446	-23.767	-21.563	-22.409	-22.015	-21.73	-21.225	-23.93	-22.813	-21.051	-21.01	-23.408	-21.834	-22.963	-22.272	-21.139	-22.965	-23.719	-21.237	-21.183	-22.6	-22.254
-13.893	-14.082	-12.699	-12.655	-13.025	-12.222	-13.69	-12.918	-12.508	-13.5	-14.164	-11.797	-12.589	-13.593	-13.567	-11.388	-13.262	-11.758	-14.465	-12.785	-13.018	-13.484	-13.636	-10.334	-13.385	-11.668	-13.357	-11.751	-10.318	-12.282	-13.343	-13.094	-11.618	-12.506	-13.472	-12.248	-11.973	-11.151	-13.722	-13.311	-10.265	-13.696	-13.267	-11.436	-14.641	-14.269	-13.682	-10.237	-13.802	-11.552
9.0708	9.9888	8.8552	8.2252	12.127	10.538	11.565	10.482	11.127	10.261	10.136	11.187	9.7718	6.9824	9.4911	9.3343	10.113	11.127	10.585	10.388	10.199	8.9963	9.9441	10.091	9.6395	10.562	8.6425	9.4604	9.5767	10.761	8.1673	10.953	6.9393	10.019	10.276	9.0403	9.9214	9.2737	8.8975	9.1391	8.8357	10.377	10.051	9.6951	8.4558	9.5544	9.8473	7.9296	10.411	12.972
-6.623	-5.424	-5.5608	-4.0449	-5.8297	-5.6628	-5.7782	-5.0482	-4.3277	-5.8157	-5.9645	-3.2573	-6.7533	-6.1511	-5.5216	-5.2375	-4.4922	-6.1765	-3.5197	-6.7627	-5.835	-5.7366	-3.052	-2.6223	-6.423	-2.5995	-7.7969	-4.8657	-5.1767	-4.2507	-6.1734	-6.1752	-8.005	-6.1033	-5.5271	-7.2612	-6.6557	-7.2254	-7.0205	-5.1735	-5.0227	-6.5322	-3.8282	-4.6993	-4.01	-7.6592	-7.338	-5.7605	-4.1119	-7.4272
-0.085313	-0.98259	-0.44726	-1.5454	-2.0293	-1.6292	-2.5691	-0.86441	0.78431	0.080652	-1.8498	-0.90936	-2.1227	-2.9981	-2.4147	-2.5296	0.94515	0.18656	-0.51184	-2.2588	-1.688	-2.5149	-2.2903	-1.0909	-1.1551	-1.4654	-0.24268	-1.7239	-0.94556	-1.2923	-1.7023	-1.1845	-1.3813	-2.7412	-3.3188	-0.40569	-1.3256	-0.597	-2.7263	-0.96651	-3.96	-1.3271	0.28157	-1.8775	-2.2813	-0.40885	-2.0311	-3.1215	-3.6127	-3.1772
-7.1302	-6.0524	-2.7658	-4.9441	-7.694	-6.7822	-3.6869	-5.7456	-5.7788	-5.1949	-4.5502	-5.485	-5.7264	-3.7901	-3.2376	-6.4905	-6.4444	-6.4047	-5.2561	-4.6378	-4.91	-4.6242	-6.2966	-6.1455	-6.6015	-5.4175	-5.8241	-5.3808	-6.894	-6.5314	-5.7749	-7.4228	-6.56	-6.6523	-6.7802	-6.4075	-6.0632	-8.841	-6.3864	-5.8737	-5.5369	-4.4168	-4.0406	-5.124	-6.8957	-4.7433	-4.6036	-6.3165	-5.6952	-2.2491
-6.4359	-6.7805	-5.8358	-5.9266	-6.6875	-9.8498	-8.1284	-7.2119	-5.7748	-6.7318	-6.0583	-10.453	-8.7315	-7.7376	-8.2781	-9.8957	-3.7549	-8.665	-9.3988	-9.7437	-7.6594	-7.215	-8.4801	-8.0692	-10.503	-10.436	-7.5355	-5.7751	-7.2904	-8.6058	-9.8013	-8.1808	-6.395	-6.0269	-8.4512	-7.74	-7.2474	-6.8421	-7.1989	-6.7712	-5.9706	-8.1008	-6.1111	-8.5526	-8.7454	-6.9726	-7.712	-6.2396	-7.2242	-8.1407
-10.003	-9.589	-9.5147	-9.9535	-9.437	-9.599	-11.32	-10.325	-11.537	-13.778	-11.517	-9.987	-9.2997	-9.5299	-8.7363	-11.213	-11.424	-12.67	-9.9676	-10.997	-9.3848	-14.848	-11.42	-12.778	-11.004	-10.153	-10.656	-12.878	-9.1312	-10.687	-10.509	-9.4817	-11.69	-11.804	-9.3735	-9.5361	-11.993	-9.9383	-10.819	-9.5305	-11.261	-10.437	-12.622	-10.311	-10.167	-13.447	-11.368	-12.502	-11.716	-9.8799
8.6224	8.4453	8.1445	10.079	10.102	8.2774	9.9942	8.3226	8.0972	7.9533	8.1659	7.4711	5.0119	8.2108	7.7333	8.2763	6.9996	9.6915	7.6924	8.8262	8.6316	7.1294	8.0387	8.0103	8.5215	8.916	8.8147	10.393	8.6096	7.5244	8.5901	9.446	7.47	9.0509	10.496	7.5737	6.3562	7.6412	8.1045	7.8688	7.7866	12.615	7.0073	9.4495	8.1858	9.0626	9.305	7.9627	7.6153	7.6627
1.5281	2.2237	1.257	-0.5093	1.4053	1.4358	2.0679	0.99099	2.2396	0.49865	0.89275	2.6915	2.5058	3.0738	1.8479	1.6971	1.2212	0.61087	1.0348	3.3401	3.0804	1.8353	2.4678	2.7947	1.5765	1.2296	-0.28134	3.7766	3.754	-0.67995	3.6922	1.361	3.0687	1.3464	1.8432	4.0742	-0.26625	1.6896	0.92717	-0.068695	-0.03588	1.9769	0.87051	0.96044	0.18177	2.4566	0.72154	2.2787	-0.3336	0.21272
-22.78	-23.595	-24.236	-22.124	-23.056	-22.26	-21.708	-22.17	-22.251	-21.623	-22.451	-24.113	-23.53	-20.141	-22.708	-20.644	-24.587	-23.339	-21.384	-23.438	-21.493	-24.118	-19.728	-21.487	-22.953	-20.036	-21.774	-23.498	-23.053	-23.879	-22.91	-22.187	-20.591	-22.741	-25.368	-22.707	-22.133	-21.311	-19.735	-25.211	-21.58	-21.889	-21.99	-22.007	-20.846	-23.981	-23.855	-22.322	-22.3	-21.651
2.8397	6.6332	3.8123	6.1431	4.4856	4.523	2.189	2.9532	2.175	6.1443	5.2239	2.2991	4.2969	2.5983	4.3205	3.2449	3.7714	4.1414	4.8701	6.9677	3.8443	2.5244	4.2473	3.9367	4.0128	3.5582	4.3397	3.9601	4.4346	4.3224	5.5431	4.3378	4.2261	2.245	3.8135	5.4738	4.294	4.5798	4.7548	4.9304	5.3194	5.0122	5.3692	6.2368	2.8608	5.4229	4.0534	6.0544	3.0892	3.5145
1.2323	0.61236	0.86357	2.0623	2.7957	1.8761	3.2247	1.417	1.235	1.1833	0.39986	2.7304	0.026352	1.2802	1.7164	2.1319	3.0763	3.5879	2.1857	1.0466	2.2975	1.6403	1.8325	1.7918	3.0452	1.8205	0.10619	2.5031	0.086598	2.5206	2.1038	0.85743	2.6877	1.0902	2.8444	-0.60789	1.1376	4.5391	3.6364	1.5129	1.701	1.2399	2.6529	1.518	1.3016	1.9926	0.39642	0.34874	1.8432	2.5612
-11.685	-11.474	-11.752	-12.841	-10.317	-10.385	-12.711	-10.718	-13.122	-11.757	-12.397	-10.991	-12.296	-10.883	-14.705	-10.592	-10.027	-9.6995	-10.637	-10.365	-14.613	-13.193	-11.047	-10.312	-10.708	-12.843	-11.638	-12.808	-11.957	-9.7218	-8.9722	-11.77	-12.82	-12.323	-10.299	-12.877	-10.424	-9.654	-13.813	-12.949	-12.579	-10.614	-11.386	-12.515	-9.2341	-13.356	-11.778	-10.579	-11.484	-12.311
4.7686	6.3122	5.856	5.1021	6.1665	5.3155	4.1051	5.9211	6.0372	6.6765	4.2932	6.0832	5.5905	2.0881	4.9945	4.2231	3.8732	6.0548	7.9431	6.9404	3.4558	4.1911	6.2769	6.1226	3.6172	4.0154	3.6136	5.6293	6.5371	6.3843	4.8613	6.1135	3.5761	6.6668	6.622	6.6253	3.4377	5.4907	3.2082	4.224	5.1341	7.4299	5.4861	4.6204	4.8734	5.1083	4.3732	4.9524	5.6447	5.234
0.13142	-0.3155	-2.9272	-2.4539	-1.7579	-1.7485	-1.175	-1.4961	-2.3324	-2.1375	-1.193	-1.4073	-1.2946	-2.8326	-1.8156	-1.5073	-1.5402	-2.153	-1.6183	-1.8023	-3.9014	0.33685	-0.43881	-2.6041	-0.36392	-3.2894	-0.31206	-0.94615	-2.7459	-3.103	-1.0783	-3.6299	0.29406	-2.8011	-0.47831	-0.02963	-0.70826	-1.5317	-0.91011	0.03858	-2.5529	-1.5987	-1.7104	-2.0305	-2.5623	-0.4258	-0.96702	-3.0375	-2.5511	-2.3904
-5.9332	-2.3428	-3.7684	-2.3031	-2.251	-2.0907	-3.4637	-4.0837	-2.4932	0.43614	-3.1805	-3.4939	-1.3463	-0.08294	-3.7531	-2.8681	-2.6238	-5.2761	-4.0366	-3.7124	-1.5015	-0.91037	-2.8608	-2.1587	-2.2443	-2.8847	-1.4309	-3.0034	-4.7585	-3.4039	-1.3777	-2.687	-1.8119	-2.5641	-0.69677	-0.88108	-0.88277	-2.5249	-2.8209	-2.6102	-1.208	-3.9	-3.0022	-2.2883	-1.2017	-3.9295	-3.0917	-1.013	-3.6045	-1.7217
-2.2042	-2.2928	0.67894	-0.52229	-0.46821	-3.5996	-0.26479	-0.042883	-0.95076	-0.10412	-2.4581	-1.7414	0.42138	-1.5948	0.13697	0.20028	-0.69613	-1.9591	-3.5824	-1.5561	0.33221	-1.089	-2.6379	-0.67045	-0.74864	-0.87443	-2.3897	0.5458	-2.0786	0.17002	-0.042618	-0.46241	-2.3248	-1.4607	-0.33394	0.9554	-0.81474	-0.61153	-2.2082	-1.6156	-0.71822	-0.69836	-0.97847	0.020748	-3.0121	1.249	-2.7828	1.0786	-1.0666	-0.33042
-4.7587	-2.4903	-3.8353	-1.8047	-4.7691	-2.0953	-1.2479	-1.8767	-5.5732	-4.3738	-3.9498	-5.7846	-4.9867	-5.6374	-2.595	-0.75591	-4.1796	-3.8273	-2.5497	-2.7228	-3.4276	-6.3046	-5.6565	-3.8617	-3.6082	-3.0702	-4.2341	-1.2621	-4.5378	-3.829	-4.4462	-4.042	-4.1793	-4.5011	-4.0173	-4.6249	-4.1386	-3.8566	-5.3538	-5.1371	-6.6319	-3.8982	-4.5392	-1.0843	-3.7518	-3.5061	-0.99268	-4.012	-3.7052	-4.6928
-10.561	-9.8908	-9.9064	-9.5901	-9.3907	-8.3417	-10.112	-8.0499	-10.959	-7.679	-7.6647	-5.9841	-8.7494	-7.7447	-8.1252	-9.7335	-9.1485	-6.8834	-9.7938	-9.3485	-7.4869	-9.4117	-7.9397	-10.334	-9.653	-7.9993	-11.415	-7.3351	-9.3953	-10.243	-7.331	-8.5579	-7.4574	-6.556	-10.075	-10.652	-9.9346	-10.322	-7.0361	-7.3142	-9.7062	-11.16	-8.469	-8.0039	-9.2901	-9.8474	-12.062	-8.5404	-8.1097	-10.21
-5.7685	-4.5612	-4.7329	-5.5592	-5.2935	-6.0808	-6.6796	-6.2357	-3.988	-5.3888	-6.4479	-4.3016	-4.9125	-3.488	-6.1762	-5.8251	-5.6116	-3.5711	-5.3092	-5.0186	-7.0633	-5.0458	-6.381	-5.4319	-4.6507	-6.3243	-4.5614	-6.3847	-6.3608	-5.3806	-6.497	-5.1412	-7.4165	-3.9045	-8.0948	-5.3562	-6.1584	-5.7687	-7.6147	-5.5865	-3.6471	-5.0092	-4.8336	-6.2869	-6.0023	-4.7499	-5.5067	-7.6786	-6.4522	-6.9908
-0.76294	-0.31836	1.3946	-0.14147	1.5035	-0.037669	1.3881	-0.5628	0.58911	-0.70559	0.013655	1.8716	0.69954	0.59116	-1.4472	0.54487	0.012449	-0.7798	-0.82494	-0.073929	1.4074	0.61882	1.3286	1.3861	2.3574	0.62739	0.79069	-1.7645	0.62641	1.6401	-0.080469	-0.36932	0.68076	1.1212	2.6564	-0.53938	0.82448	0.71161	-0.17108	0.013029	2.7052	-0.52518	1.6275	1.9865	-0.72984	1.7377	0.95542	0.31743	-0.59333	-2.0233
-6.4265	-7.117	-6.6117	-6.5732	-5.2776	-7.4029	-7.1971	-6.6738	-6.5748	-8.1282	-6.0657	-7.2268	-6.573	-6.2359	-7.3971	-5.2756	-7.9081	-6.395	-5.2501	-8.6242	-9.0957	-7.2213	-7.9626	-7.4543	-6.4468	-7.307	-6.8595	-3.926	-7.7139	-6.2982	-5.4807	-5.0826	-6.0568	-5.4584	-7.193	-8.3992	-4.371	-5.4677	-7.7555	-8.9189	-5.6747	-5.8188	-6.4481	-6.671	-7.4182	-6.9506	-6.5766	-5.1588	-6.0318	-5.5013
-10.921	-8.9624	-9.2364	-8.8561	-10.244	-7.9444	-7.8872	-8.1835	-10.427	-8.8239	-7.2992	-10.754	-8.4366	-8.625	-10.502	-9.7236	-7.9124	-8.9482	-10.27	-10.08	-11.021	-8.3408	-7.6918	-8.2862	-7.8465	-11.027	-9.0816	-9.2034	-8.4418	-9.569	-12.506	-10.181	-8.9473	-9.7199	-8.079	-9.3495	-8.683	-10.266	-9.1105	-9.7824	-8.4227	-10.382	-9.215	-11.372	-8.9131	-8.4991	-10.343	-8.5976	-9.2913	-9.6203
-2.4004	-2.5922	-3.3519	-2.2299	-1.3143	-3.7943	-1.35	-2.133	-2.6838	-4.1665	-2.1243	-1.4569	-1.0906	-1.8381	-1.5121	-1.8808	-3.2363	-2.8476	-1.7649	-2.7077	-2.0263	-1.3278	-3.8413	-3.3775	-3.8466	-3.3993	-4.6993	-5.2451	-3.6756	-3.4554	-3.7911	-1.8597	-3.5182	-4.2194	-0.62083	-3.1053	-1.4767	-3.3229	-4.631	-1.6881	-2.8421	-2.6417	-2.4313	-1.8633	-3.3349	-4.9874	-0.84603	-2.0882	-2.3346	-1.1182
-12.361	-13.475	-11.146	-13.759	-11.802	-12.97	-11.879	-11.885	-14.208	-11.246	-12.653	-12.81	-13.366	-12.017	-13.442	-10.665	-13.603	-12.017	-14.925	-12.125	-13.512	-11.703	-14.756	-13.916	-11.83	-13.467	-13.996	-11.912	-11.745	-13.466	-12.949	-10.948	-10.175	-12.192	-14.058	-13.231	-12.682	-13.546	-13.863	-10.998	-14.323	-12.087	-12.475	-12.701	-14.749	-12.238	-13.538	-13.627	-12.153	-13.159
-2.5385	-3.2086	-0.80797	-0.46498	0.20168	0.051404	0.65112	0.64073	0.21002	1.2482	0.84883	-0.92025	-0.068036	0.79598	0.20539	-3.8108	1.3797	-0.77752	-1.0684	1.4336	-1.5443	-1.7034	0.32994	-1.9086	1.145	1.6501	-1.2541	-1.0887	0.90315	-0.029322	2.9067	1.7563	1.1789	-0.54088	0.90733	0.72046	0.87381	-0.7105	2.4557	1.2607	-1.2534	0.38169	0.15421	0.605	1.5492	-0.88043	1.5465	-0.074968	-0.80183	0.84538
-1.8252	-4.0828	-4.312	-3.1303	-3.4866	-0.37394	-4.4865	-4.7817	-4.2048	-1.8628	-3.0502	-5.2376	-2.7111	-0.86296	-4.3561	-2.1018	-4.8825	-3.9644	-1.2512	-1.9578	-3.0424	-3.9601	-2.0378	-3.2349	-2.5502	-4.7071	-2.7114	-0.73584	-2.7322	-3.6673	-1.8783	-2.2577	-2.5616	-1.0962	-0.67359	-2.9112	-3.9959	-2.7825	-2.2292	-4.4756	-1.7566	-3.3503	-2.0562	-2.5587	-3.6152	-1.8696	-3.6692	-3.3308	-3.9097	-2.8723
-10.852	-13.348	-13.463	-10.964	-13.008	-10.502	-13.612	-11.184	-12.146	-11.572	-13.219	-10.811	-12.166	-13.028	-9.5084	-12.375	-11.693	-12.879	-10.195	-11.778	-10.233	-11.13	-12.368	-14.07	-12.186	-10.362	-11.588	-13.106	-12.363	-11.67	-12.135	-11.88	-12.889	-10.738	-13.208	-12.714	-13.17	-11.103	-12.711	-11.196	-11.266	-13.491	-11.542	-11.341	-10.213	-12.389	-11.305	-11.166	-12.982	-13.798
-7.4302	-5.5417	-6.9206	-8.0529	-4.5593	-5.4817	-7.9167	-7.0778	-7.1516	-5.8981	-7.1848	-5.3142	-7.5846	-6.5105	-6.8227	-6.89	-6.2998	-5.9349	-6.195	-5.3569	-6.6257	-5.1085	-7.4735	-8.3456	-6.7341	-6.8355	-6.7672	-6.6122	-5.5348	-3.7409	-7.6272	-5.3904	-6.1643	-5.4109	-5.8243	-6.1308	-6.8198	-4.7769	-4.6333	-3.6376	-7.7668	-4.7957	-4.1461	-4.9677	-8.1754	-5.3173	-6.9221	-6.2906	-6.8007	-6.798
-10.318	-12.296	-10.001	-11.099	-11.5	-10.094	-10.73	-10.894	-10.121	-11.488	-11.064	-13.284	-10.365	-10.979	-13.37	-12.427	-10.564	-11.059	-10.444	-13.518	-9.7441	-11.523	-11.729	-10.313	-10.739	-11.461	-10.973	-11.869	-11.273	-11.61	-9.0342	-10.186	-12.695	-10.338	-11.371	-11.166	-10.137	-12.072	-12.408	-12.16	-11.017	-11.749	-11.411	-11.259	-11.149	-12.425	-13.282	-10.634	-11.825	-11.074
-1.4596	-2.496	-4.2581	-3.1747	-2.4511	-4.1958	-0.6088	-2.2347	-1.8762	-4.4839	-2.1682	-4.1473	-2.352	-3.6123	-3.6111	-4.8082	-2.3971	-4.9544	-3.9687	-0.6512	-1.4743	-4.6155	-4.1314	-4.0659	-2.1245	-0.85636	-3.1394	-5.0678	-1.921	-4.3083	-3.2455	-4.4669	1.2153	-3.6348	-4.294	-1.5276	-3.9529	-3.7631	-2.7549	-0.66754	-3.3347	-1.9035	-3.0748	-3.2967	-2.4891	-3.0295	-1.8327	-4.3276	-1.5898	-1.4552
-3.0893	-1.5959	-1.4411	0.93063	-0.11071	-1.2233	-2.2569	-1.7526	-0.74268	-2.5622	-4.0522	-0.01562	-0.61032	-0.92625	-2.0773	-3.4948	-2.1864	-1.2105	-0.44435	-0.013074	-1.5247	-2.0914	-0.14594	-0.14149	-2.1067	-1.8237	-2.1267	-1.263	-2.391	-1.2171	-2.4036	-3.0511	-0.054085	-1.0381	-2.2712	-0.11585	-1.9344	-0.49052	-1.9585	-0.90434	-0.64643	-0.772	1.1513	-2.2796	-2.4586	-0.40848	-3.9677	-1.9403	-1.9173	-0.76749
-3.327	-0.42461	-1.311	-2.8526	-2.9811	-1.8198	-2.894	-2.646	-1.343	-1.3933	-0.37436	-2.0436	-0.67301	-3.7375	-1.8942	-1.9779	-3.0617	-5.5661	-1.9479	-1.5057	-1.9074	-1.4456	-4.9702	-1.7353	-0.55819	-2.1931	-1.7723	-4.284	-4.076	-2.7673	-0.15619	-0.2603	-1.7426	-3.4143	-1.3254	-2.7119	-3.7771	-1.9232	-1.157	-3.7393	-1.7665	-1.3226	-0.3002	-2.7367	-0.90771	-1.3322	-2.3466	-3.4761	-4.8396	-3.3533
-6.3434	-7.4497	-8.8133	-6.8995	-4.9593	-8.4611	-9.5418	-7.0037	-7.7665	-6.9969	-7.102	-8.5578	-8.2089	-6.7346	-7.3756	-8.0285	-8.1088	-8.7174	-6.278	-7.0332	-6.785	-6.5924	-8.5267	-10.52	-7.9546	-6.2961	-7.4443	-8.2962	-5.9951	-6.5944	-7.0944	-6.999	-6.2574	-6.5484	-8.0084	-9.0823	-7.2695	-8.6192	-7.3804	-8.9065	-7.1138	-8.0194	-8.1237	-7.6862	-8.9552	-6.7444	-8.3605	-7.6428	-5.6584	-7.0309
-21.665	-22.361	-19.568	-21.632	-20.482	-20.318	-22.275	-19.855	-19.945	-22.673	-20.93	-19.701	-19.634	-21.052	-21.24	-20.766	-21.789	-20.505	-24.307	-18.982	-24.434	-18.854	-18.138	-21.164	-21.617	-21.22	-20.859	-21.55	-19.564	-21.223	-20.092	-20.649	-20.53	-18.401	-20.555	-19.627	-20.209	-20.46	-19.507	-22.127	-21.207	-20.418	-21.082	-22.649	-20.979	-20.371	-22.161	-20.331	-20.396	-21.027
-3.5436	-3.0853	-1.9704	-4.0901	-4.7389	-3.7734	-3.2031	-2.3484	-2.4865	-3.1401	-4.1429	-3.4918	-2.5268	-2.9163	-4.0946	-0.85201	-2.1663	-3.2598	-1.9858	-2.3866	-2.726	-1.8135	-3.9728	-0.4944	-4.1003	-3.2502	-1.5682	0.24439	-3.5804	-2.8251	-5.2084	-3.7985	-1.2787	-0.87284	-2.685	-3.9549	-3.6058	-1.7328	-2.759	-3.6326	-3.3798	-2.2929	-0.75667	-1.084	-3.1866	-2.2297	-2.1144	-2.5467	-2.1029	-1.5482
-23.182	-22.623	-23.661	-21.871	-24.371	-21.178	-24.46	-24.16	-23.098	-23.424	-23.193	-22.565	-22.264	-22.271	-22.223	-22.604	-21.758	-22.055	-23.218	-22.817	-23.093	-22.475	-22.355	-23.715	-20.354	-24.569	-21.606	-22.153	-22.289	-21.118	-21.118	-23.87	-22.198	-23.496	-22.374	-22.973	-22.099	-21.453	-23.481	-22.256	-22.551	-21.71	-23.875	-20.863	-22.118	-23.61	-21.869	-20.777	-21.133	-24.652
4.1106	6.1034	4.3245	7.1817	5.2354	3.4986	5.927	6.3151	5.9509	4.5657	3.92	5.904	4.1359	2.7002	3.9054	5.7741	7.2	4.9669	4.0031	2.3512	2.7925	5.9916	5.5481	4.5762	3.3937	2.1514	4.7345	4.7163	5.673	4.1564	4.729	4.0085	4.1843	4.7516	6.1152	5.0679	5.6298	5.3543	4.5381	4.4631	5.8111	4.802	4.1596	5.0807	5.1408	7.2703	4.2431	4.4908	2.7803	3.8971
-10.439	-13.362	-12.462	-9.3691	-12.27	-11.982	-11.734	-11.654	-11.97	-10.651	-11.381	-11.381	-10.083	-9.3581	-11.608	-11.407	-13.505	-11.588	-11.249	-13.883	-10.496	-10.577	-12.761	-14.924	-12.798	-10.781	-11.415	-12.316	-9.615	-9.6573	-10.529	-11.261	-11.793	-11.778	-13.258	-9.3506	-9.9056	-12.429	-11.914	-11.764	-11.177	-10.712	-12.029	-12.692	-11.74	-10.6	-10.907	-12.512	-12.023	-11.197
-0.29442	0.59219	-0.30879	1.7272	-0.3255	2.2831	-0.54102	1.845	0.94681	-1.0791	-0.19196	0.23484	-2.3577	0.075154	0.78054	0.51211	0.93205	-1.7567	0.87391	0.41653	-0.76595	1.4858	0.17982	2.4136	1.7818	0.10143	-0.23225	-0.86432	0.10398	-0.60316	-1.6171	0.46756	0.68969	0.39908	0.41443	0.97888	-0.26044	0.44245	2.7406	2.0162	0.84876	-0.22906	-1.0055	0.50454	0.66184	0.55553	-0.69738	-1.9433	-0.053867	1.9671
-0.13271	1.1766	-1.0491	4.3494	-0.30414	2.0819	0.12144	1.775	-0.20426	-0.12391	-0.63972	1.85	2.334	-0.31037	3.6262	2.5136	-0.90758	1.9604	0.32987	2.9833	0.97224	4.6021	-0.22311	4.0899	2.6634	0.8766	-0.22067	1.4038	0.023531	1.2902	1.6597	0.66294	1.8417	2.4056	-0.57274	1.1432	0.24518	0.73617	0.33514	0.47604	2.4957	0.34954	2.6093	1.7775	-0.68495	1.1258	1.5311	2.6286	1.881	1.7116
-4.2261	-3.7184	-4.5897	-3.5047	-3.057	-5.4176	-3.7014	-2.3185	-2.9827	-2.6872	-5.9547	-4.7333	-5.3616	-3.7659	-4.0441	-4.9984	-2.3223	-3.8877	-3.5364	-3.7902	-3.5497	-4.4945	-2.9784	-4.8085	-3.396	-4.638	-5.1404	-3.6481	-3.0306	-4.2627	-6.9053	-4.3487	-3.6084	-5.2771	-4.1057	-5.4229	-3.2357	-4.633	-4.3534	-1.913	-5.7083	-4.1479	-6.0006	-4.8048	-1.7847	-4.1725	-6.1905	-4.3189	-4.1438	-3.5465
3.9554	0.83128	3.0079	0.47848	0.64074	3.8443	1.3443	2.1076	1.6695	1.8036	2.6836	2.477	1.5452	2.3686	2.3315	-0.25206	2.507	3.0357	0.61438	-0.62005	1.9193	2.5356	0.50487	1.8393	4.7264	2.4854	0.84904	3.5479	1.2739	4.3492	0.89406	0.83838	2.3352	2.2554	2.1043	2.4459	2.4253	0.75692	0.83485	1.5826	3.7905	0.60036	1.9554	1.2548	3.2322	3.0848	2.2132	2.3967	1.319	1.6963
-1.4202	-1.2881	-2.2752	-3.2206	-1.5799	-3.5998	-1.3686	-3.3589	-1.7567	-2.4961	-3.1042	-0.70204	-2.3918	-0.36935	-1.9134	-3.3116	-1.7951	-4.0338	-0.22778	-0.34411	-2.725	-2.1233	-1.6044	-2.2031	-0.66639	-2.7123	-0.9097	-2.4041	-3.2356	-1.457	-1.2222	-2.4	-0.93116	-2.6856	-4.0666	0.081533	-1.3213	-0.72599	-1.9605	-3.902	-2.681	-0.09705	-2.5149	-1.4667	-3.3044	-1.8692	-4.2783	-4.2535	-4.0984	-1.7937
-4.9537	-7.1629	-7.5085	-6.6439	-6.7787	-7.3017	-5.7457	-7.6989	-7.12	-4.6331	-7.217	-3.6837	-5.4867	-5.2771	-4.951	-8.7414	-6.1902	-6.6128	-5.1881	-6.6918	-6.7125	-4.7636	-5.6488	-6.6084	-7.1811	-7.0456	-7.5611	-8.3521	-5.1277	-5.4775	-5.777	-5.0919	-5.9994	-6.1473	-6.9577	-4.7223	-5.1237	-5.7725	-7.4414	-5.2974	-3.9706	-5.2516	-3.3631	-6.8559	-5.078	-6.1954	-5.7044	-7.336	-8.3366	-8.0715
0.1664	0.81047	0.22399	2.6069	0.60078	2.1456	1.3688	2.6297	1.5928	0.70478	0.3864	1.8468	2.8438	-1.0502	3.0966	4.761	1.0633	0.52761	0.54351	0.057227	1.6317	1.1454	0.3946	2.1339	2.4632	1.6429	1.0589	2.6323	1.4326	1.6738	-1.6665	1.7165	1.8056	0.015149	2.5887	0.28575	0.33404	0.83747	2.304	1.0969	3.2032	1.4165	0.23429	-0.17698	1.7404	1.6232	1.9661	0.90035	2.6351	1.2884
6.4341	3.9953	5.7844	7.24	7.9666	6.9395	4.4928	7.6879	8.0686	4.7665	5.3064	7.4214	7.0188	6.1717	7.5932	8.0861	4.7932	6.4325	7.0534	6.3851	6.4516	6.534	5.9543	8.7213	5.739	8.6101	6.8926	7.0258	6.8344	8.3305	8.6274	6.1734	8.4467	6.1838	4.7625	7.0007	6.3407	8.9702	6.3693	5.7314	7.4844	4.1258	7.0194	7.2763	8.9758	5.891	7.5448	7.8751	8.3728	6.5258
8.1689	11.156	9.772	11.455	8.9406	9.2839	8.9139	10.504	9.3679	11.146	11.564	10.801	10.637	9.788	8.9931	8.9241	9.9942	6.879	8.9856	9.0555	12.266	10.653	8.317	9.7151	10.104	9.294	8.591	11.963	10.427	8.6622	10.569	9.2405	10.885	9.0032	8.6618	10.525	9.2853	8.3446	10.541	11.261	9.137	7.5135	8.2761	9.3763	10.85	6.9833	7.6353	9.886	9.1309	10.454
-14.418	-12.175	-14.196	-13.166	-12.109	-14.705	-12.846	-13.781	-14.434	-9.9429	-14.274	-12.444	-13.727	-14.097	-11.541	-12.903	-13.897	-14.394	-13.795	-11.572	-11.5	-12.88	-12.38	-12.343	-11.379	-14.674	-14.743	-12.924	-14.928	-13.898	-12.691	-14.616	-12.903	-12.028	-11.577	-12.19	-11.956	-13.894	-12.606	-13.003	-14.38	-11.903	-9.6679	-14.154	-12.646	-12.948	-12.278	-14.734	-11.981	-12.371
-1.2497	0.23193	1.0436	-0.62006	-2.0092	-1.9047	-1.7352	-0.27781	0.61032	-2.6621	-2.3437	-2.1934	-2.4153	-2.0584	0.80664	0.55412	-1.3007	-0.91762	-1.4309	-0.26558	-2.3739	-1.9723	-0.23123	-2.483	-1.4923	-2.4783	-1.7837	-0.98232	-1.156	0.42711	0.50485	-0.37428	-3.3824	-1.4503	1.4705	-1.0716	-1.0284	-2.2017	-0.73325	-2.6322	-1.127	-2.4191	-2.9739	-1.7468	-0.64459	-1.713	-0.52132	-2.3179	-2.523	-1.2399
-22.867	-21.264	-20.421	-21.049	-18.839	-19.505	-22.786	-21.963	-20.463	-18.364	-22.235	-22.092	-21.044	-21.431	-20.743	-18.148	-22.579	-21.401	-20.205	-22.61	-21.949	-19.836	-21.913	-20.282	-19.914	-23.067	-20.142	-22.501	-21.611	-21.186	-19.969	-21.675	-21.114	-20.11	-21.008	-21.178	-20.055	-19.587	-21.113	-20.511	-20.781	-20.13	-23.187	-20.53	-20.654	-19.59	-19.981	-22.34	-22.574	-22.091
-10.825	-12.9	-10.161	-9.9847	-10.732	-9.4367	-8.3604	-10.442	-8.8996	-10.742	-10.131	-12.11	-10.715	-8.2117	-8.9496	-11.113	-9.8616	-10.181	-7.3642	-9.8846	-8.9805	-10.978	-11.421	-11.161	-10.695	-10.08	-9.941	-12.119	-9.8231	-8.8017	-9.3425	-9.3134	-8.6544	-12.494	-9.5187	-11.457	-10.83	-11.607	-9.2888	-14.37	-11.225	-11.88	-10.045	-11.57	-9.8208	-13.106	-11.525	-11.979	-11.407	-10.969
6.4305	7.5657	5.4516	5.6284	7.6078	6.4073	6.4565	6.3739	6.1224	5.9375	7.073	6.89	7.6019	5.5441	7.5607	8.4709	5.9709	6.2984	5.1525	7.7219	9.1818	3.019	5.6191	7.9026	9.3096	7.6214	6.45	7.7087	6.3993	6.3716	6.453	5.5297	7.0024	5.8857	8.1008	7.9941	6.4145	7.2233	6.4074	8.9546	6.284	5.7936	7.1801	5.2893	6.9707	8.4669	8.6409	9.2661	4.7067	9.536
0.13985	-1.0741	0.52298	1.4901	1.3493	2.0496	0.74643	0.92949	1.5646	0.17237	2.1398	0.34858	0.65872	-0.50279	-1.4382	-0.69873	0.06295	0.58062	1.5247	-0.31731	0.70586	0.70319	-2.3878	1.0132	1.4499	-1.5182	0.63511	0.86865	-1.6364	2.2148	2.6043	-0.98031	4.1455	-1.576	-0.75306	2.0379	-1.4541	0.85884	-0.86884	1.2744	-0.35382	-2.3593	-0.50485	0.11908	0.93531	-0.89077	1.5075	1.3792	-0.69081	1.5517
-1.2771	-2.051	-4.0823	-2.5867	-3.9323	-6.6885	-4.0097	-1.6459	-3.504	-3.5867	-3.3502	-2.6632	-4.6435	-2.7561	-3.9647	-3.0106	-1.8086	-5.8296	-2.6696	-3.0196	-5.0532	-4.6644	-3.1077	-4.3766	-2.915	-2.488	-2.5765	-4.4922	-3.8889	-2.5254	-2.8982	-3.2446	-2.5474	-3.3664	-3.2297	-2.016	-3.2133	-1.3626	-4.8009	-2.0097	-3.179	-2.9382	-5.2213	-3.3104	-4.4812	-4.1086	-2.7127	-3.02	-3.2169	-4.2009
1.1885	0.82492	-0.66708	0.43994	2.5056	0.63471	0.9759	2.0426	1.4393	2.7883	2.6772	2.7054	3.1324	1.3127	2.0619	4.1775	1.9295	1.8494	2.4145	3.3464	2.144	2.2508	0.97959	1.5482	3.506	2.3288	1.0169	0.50918	1.9248	1.8628	0.89198	0.72174	2.2862	0.98773	2.4145	2.8296	1.2635	0.10049	0.90341	3.8654	-0.67993	2.5551	1.6375	0.75959	0.74669	1.643	-0.27234	4.012	1.0544	1.931
-13.997	-11.209	-11.03	-10.021	-10.995	-10.245	-11.675	-12.344	-11.801	-10.653	-12.008	-14.323	-12.378	-12.926	-11.68	-11.034	-14.174	-10.698	-11.088	-9.9304	-9.9543	-12.683	-10.884	-12.748	-8.2015	-12.594	-10.479	-11.743	-9.664	-11.635	-10.104	-10.964	-10.835	-12.04	-12.063	-10.348	-10.152	-12.729	-12.418	-11.703	-10.769	-13.331	-13.456	-10.192	-11.58	-9.9638	-12.541	-11.61	-10.459	-9.9296
-4.4074	-6.3067	-5.4258	-6.0998	-7.3186	-4.6512	-6.6211	-7.0594	-6.5557	-4.9697	-8.1536	-5.8966	-5.7239	-4.1698	-4.8928	-5.2928	-7.3063	-6.7134	-4.4	-5.0414	-7.4019	-4.8247	-3.9897	-5.3685	-5.1745	-7.4907	-3.7992	-6.3279	-7.2903	-6.4092	-5.4053	-5.4934	-5.2281	-3.9091	-6.6605	-3.1256	-5.03	-6.7502	-4.9007	-5.1574	-6.3836	-4.2748	-5.8288	-6.6582	-4.6352	-7.1871	-3.2745	-4.6017	-7.5035	-5.9333
-11.278	-13.384	-12.243	-12.003	-12.611	-13.368	-10.906	-12.284	-14.803	-13.193	-13.067	-12.804	-12.571	-11.816	-13.637	-12.423	-15.059	-13.265	-11.577	-13.613	-12.186	-11.331	-13.186	-15.463	-12.444	-14.203	-13.654	-12.157	-15.197	-12.456	-13	-13.027	-11.857	-13.305	-14.553	-10.508	-15.507	-12.996	-14.942	-10.931	-13.577	-11.475	-13.536	-13.046	-13.277	-14.078	-10.072	-14.496	-13.513	-12.764
-3.3224	-4.7259	-3.5744	-3.4632	-4.9741	-6.1138	-4.1963	-4.4136	-5.5055	-4.6277	-3.6353	-2.8574	-5.1602	-2.9252	-3.6194	-4.601	-6.8494	-4.0754	-2.971	-2.7538	-3.2855	-4.7618	-3.4514	-2.1589	-2.788	-5.381	-1.9287	-4.2802	-1.7318	-3.2448	-6.114	-4.2688	-4.6264	-4.8264	-5.5854	-3.5756	-5.2589	-2.5697	-4.6514	-4.664	-3.7536	-4.2255	-4.8288	-6.1067	-3.0723	-3.0322	-4.6438	-3.0278	-2.8353	-3.0128
1.6134	0.26609	-0.82288	-0.54688	-2.5632	1.0795	0.61625	-0.86562	-1.2338	-0.97508	0.4365	-1.931	0.014609	-1.6895	0.47209	0.94884	-2.7981	0.51613	-1.0489	-0.29992	0.67622	0.01354	-1.4129	1.2529	-0.37649	1.3388	-2.1688	-0.057698	-0.030018	-1.343	1.193	-0.1239	-0.99397	0.4289	-1.6877	0.35909	-0.69681	0.98081	-0.24178	0.035298	-0.8611	1.5981	-1.2062	-0.11379	0.20075	-0.46265	-0.6828	-1.6446	-1.2191	-1.9595
-2.9117	-3.8819	1.2539	-1.4499	-1.4783	0.36763	-0.77784	-0.5681	-3.2069	-0.083244	-2.3045	-2.7977	-0.061795	-2.8682	-0.88382	0.018638	-2.2689	-3.8747	-4.5647	-1.9781	-0.072734	-4.339	-3.4189	-4.1037	-3.2864	-0.76934	-3.8125	-1.944	-0.59781	-3.4988	-2.2603	-3.4039	-1.0231	0.15981	-3.661	-2.4183	0.89107	-0.86223	-3.7835	-1.0514	-1.5913	-1.7565	-1.6104	-0.56894	-2.6073	-2.7323	-1.6413	-2.7436	-0.16413	-0.9645
-4.4451	-4.5019	-2.9307	-3.3813	-2.7823	-3.6256	-4.7782	-1.682	-3.2309	0.21066	-0.98392	-2.5539	-2.1448	-1.2364	-4.6536	-2.6837	-3.1507	-5.9925	-4.6057	-2.8174	-4.0994	-5.866	-1.8571	-3.6261	-5.2357	-3.8708	-4.9373	-4.2938	-3.5719	-3.5056	-4.285	-3.6616	-3.511	-3.0661	-2.3563	-3.5299	-5.3755	-3.0881	-1.2965	-4.5332	-4.9222	-3.1868	-2.4271	-1.7111	-2.3793	-3.1389	-3.8953	-2.7799	-4.5696	-2.8678
-3.4385	-3.8269	-4.7506	-4.347	-2.6553	-1.3817	-0.25382	-1.2212	-2.315	-2.1379	-1.952	-1.5576	-6.5861	-4.0155	-2.1069	-1.582	-1.2077	-1.3681	-2.4017	-2.2226	-3.2365	1.2865	-2.106	-1.5522	-3.1907	-0.70225	-3.7444	-2.9172	-3.0986	-2.344	-2.1471	-0.75821	-2.5209	-1.3157	-0.8543	-1.3328	-1.8366	-4.8608	-1.1779	-1.9272	-5.1742	-3.056	-4.2931	-6.7191	-3.3355	-3.7031	-3.9198	-1.9835	-5.4637	-3.817
-1.2231	-3.0494	-0.61072	-2.8599	-3.8181	-2.3706	-2.3128	-2.8023	-4.4757	-2.0388	-4.3165	-2.9774	-2.6609	-3.9129	-3.3262	-0.90251	-3.262	-2.2401	-0.90246	-4.232	-4.2392	0.51812	-3.5178	-1.0164	-2.4732	-2.7674	-0.4986	-2.8158	-3.6188	-1.1851	-2.9491	-1.8494	-1.0156	-2.3881	-2.0723	0.085663	-1.836	-2.3524	-0.88485	-2.3233	-3.7307	-3.5797	-0.31031	-2.2353	-2.636	-2.7	-3.1563	-3.3981	-3.3109	-2.4121
1.0575	-2.9273	-1.4769	-1.2343	0.83314	0.81632	0.070054	-3.9609	-1.1217	-0.54013	-2.0269	-2.0993	-0.58975	-2.7487	-2.4819	0.042281	-0.28319	-0.78474	-1.0344	0.97381	0.034477	-3.1275	-0.85844	-0.18476	-1.452	-0.67929	-2.9945	-2.8643	0.36538	1.0919	-1.1217	0.20509	-1.1672	-1.6803	-2.7931	-2.0133	-0.035878	-1.0078	-2.2933	-0.30417	1.9107	-0.066252	-1.5292	-0.61969	-1.4568	-0.73182	-1.1857	0.34344	0.80223	-2.0066
6.2905	5.8867	5.9256	4.8963	6.2262	5.5648	5.7883	5.6192	5.9027	4.1581	4.6294	2.5914	7.079	5.0091	5.5898	5.7044	4.4904	5.1921	5.207	5.5536	4.5223	6.7939	7.1109	4.2486	4.509	7.7749	4.851	4.0183	5.5183	7.092	7.0512	5.7588	6.4057	3.5416	5.4249	6.6563	4.3394	4.861	5.0364	4.6482	7.3565	5.2496	7.38	6.4832	4.836	6.3812	4.5365	6.1343	5.9736	5.1988
-11.601	-13.034	-12.512	-14.417	-12.554	-11.327	-10.394	-12.359	-13.081	-11.97	-11.797	-12.916	-13.29	-12.485	-14.584	-12.767	-12.958	-13.096	-11.218	-14.619	-15.001	-12.632	-10.878	-13.057	-15.217	-11.863	-11.658	-13.415	-12.676	-14.341	-12.528	-11.848	-11.432	-14.3	-14.386	-13.078	-13.129	-11.341	-12.384	-14.506	-11.275	-14.902	-14.958	-14.237	-11.1	-11.952	-12.898	-13.879	-13.107	-14.47
-21.31	-19.722	-20.362	-20.548	-19.643	-22.577	-20.483	-20.946	-20.44	-19.673	-20.153	-20.809	-20.341	-18.386	-21.241	-20.04	-18.019	-21.221	-21.126	-22.418	-20.562	-18.958	-22.022	-19.609	-21.383	-19.397	-19.183	-22.588	-19.262	-20.57	-19.635	-22.169	-21.962	-23.007	-20.412	-21.919	-19.709	-20.326	-19.65	-21.403	-20.319	-21.31	-21.647	-18.039	-21.553	-20.084	-22.463	-21.962	-20.357	-21.863
-0.35725	1.1227	0.076268	1.7304	0.96864	-1.126	0.33119	0.82144	0.47168	0.12005	0.34097	0.56378	-2.5181	0.13898	2.8573	-0.41835	2.049	-2.0321	0.69173	-1.3141	1.2874	-0.49993	-0.26666	-0.96647	1.9349	0.21314	-0.66326	3.3033	-0.65094	-0.34745	1.1574	1.0136	-0.95001	-0.98464	1.2742	0.61971	1.2523	1.0874	2.9605	-0.33068	2.3562	1.3469	0.98085	2.5182	1.5326	-0.10139	-0.10671	0.35642	1.2519	-0.31156
-8.6573	-7.2624	-8.5904	-9.2479	-7.7592	-11.541	-11.031	-7.2147	-11.085	-10.526	-9.3491	-10.194	-9.5452	-6.8143	-10.041	-8.2087	-8.9727	-9.4235	-9.6843	-10.236	-10.115	-9.115	-9.786	-8.7373	-8.2656	-9.6398	-10.203	-9.8038	-8.9375	-11.106	-9.6899	-11.164	-10.176	-8.8486	-9.6217	-8.7112	-8.7935	-10.985	-9.5978	-12.115	-7.5509	-7.5314	-10.263	-11.492	-11.479	-10.414	-8.9729	-9.4328	-8.0324	-12.058
1.5712	-0.21055	0.10342	-0.73169	-2.3643	0.96645	0.54488	0.93901	-1.2186	-0.37938	0.36248	-1.34	-0.89469	-1.2641	0.73826	0.047014	-0.003606	-2.4036	0.35908	0.20807	0.48957	-1.6422	-1.92	-1.7446	-0.2882	0.34902	1.7483	-1.4869	-0.31338	-1.3976	1.2023	-1.2637	-0.24048	-0.25732	-1.9756	1.5819	3.0512	0.1814	0.96015	1.3638	0.79869	-0.33941	-1.1638	0.67124	-1.4608	-1.7477	0.23747	-0.45106	-0.86413	0.27068
-6.335	-9.3768	-9.1569	-12.014	-8.1404	-8.0237	-7.547	-9.8116	-9.7314	-8.9087	-7.6114	-8.8529	-10.089	-7.398	-7.4823	-9.7579	-8.9359	-11.27	-7.8226	-9.4222	-9.7494	-8.8119	-7.0396	-9.7985	-8.1873	-9.5381	-7.0253	-10.085	-10.007	-9.1997	-9.7115	-9.2646	-11.61	-9.8261	-8.3746	-9.6512	-8.3232	-8.7728	-10.146	-8.7033	-9.7037	-8.6341	-8.3797	-10.589	-9.516	-6.6619	-8.279	-8.7967	-8.7789	-7.774
-2.8084	-4.1165	-2.0112	-3.5812	-0.81445	-1.9973	-0.9444	-4.6405	-2.1169	-1.186	-1.3011	-2.4897	-4.0769	-3.8761	-1.8421	-2.1102	-2.3966	-3.3225	-3.6299	-3.0127	-3.7801	-2.9932	-4.2127	-2.7552	-3.929	-2.8142	-4.2698	-2.7281	-4.5451	-5.305	-3.6449	-3.5469	-4.0671	-3.1243	-2.021	-2.0043	-5.4521	-1.7898	-3.9308	-3.2812	-2.789	-1.451	-1.5738	-2.3475	-2.8502	-2.2701	-5.688	-1.8792	-4.2106	-2.7735
-5.3363	-5.5373	-7.2961	-3.2655	-5.0054	-3.3597	-5.191	-4.4273	-4.6413	-4.7129	-5.3309	-6.0894	-5.4319	-3.9824	-6.1338	-4.8642	-3.6275	-5.0068	-3.6275	-5.2189	-3.5141	-5.6439	-4.0678	-4.5586	-4.7437	-5.7505	-4.4471	-4.5028	-4.0341	-4.5463	-5.5758	-3.3338	-3.8372	-6.8797	-4.0325	-5.2152	-3.9314	-6.6138	-5.4048	-5.3328	-4.2526	-5.8598	-7.093	-5.0502	-4.775	-3.9586	-5.1316	-5.5067	-5.3841	-4.0321
-3.9968	-5.2594	-5.4611	-2.8214	-6.3754	-6.5093	-6.6514	-6.7437	-2.3198	-3.856	-5.1543	-6.522	-6.6233	-5.7835	-5.275	-7.5715	-6.5682	-5.8321	-5.1877	-5.7001	-5.7	-6.9702	-5.3288	-9.2361	-5.635	-8.2624	-5.3564	-5.3511	-3.4972	-5.9695	-4.4194	-5.5881	-3.9325	-6.5576	-5.473	-7.7113	-3.8957	-4.903	-5.1506	-5.1691	-6.6451	-4.486	-6.9671	-4.4878	-5.6438	-6.5814	-5.3653	-4.9927	-6.684	-6.2029
-9.0547	-7.1265	-9.2414	-11.411	-9.6509	-8.0642	-9.1527	-6.5976	-7.3248	-8.9968	-6.9628	-9.9443	-8.6715	-9.4909	-7.0782	-7.9496	-6.7328	-7.633	-8.6914	-9.5769	-10.699	-10.769	-9.2207	-9.9708	-8.389	-10.064	-7.6943	-10.583	-7.0941	-7.485	-9.2608	-8.7073	-7.2404	-7.8641	-9.7404	-8.8522	-8.796	-10.042	-8.8477	-8.4852	-8.9877	-9.3662	-9.8972	-8.0174	-11.474	-10.331	-8.8384	-8.9422	-10.196	-9.5376
7.697	10.215	6.6084	9.6094	8.5783	7.995	7.2534	6.036	9.1446	5.0971	7.6005	7.7091	9.4178	8.3187	4.0842	9.3097	9.0378	8.7548	4.9825	6.8204	7.3998	6.6369	10.682	8.4256	5.9051	9.5178	6.2296	9.3929	9.1334	7.928	8.2144	8.6417	7.8746	7.4761	6.6369	10.221	8.1633	10.366	8.3044	8.4198	7.6553	6.3255	7.8213	10.303	7.9373	7.1926	7.9725	7.0972	8.5248	8.9557
2.7311	2.8454	2.8024	5.0847	2.2253	2.3968	4.4033	3.1617	0.4479	2.3846	2.9566	2.4635	1.6062	2.7817	3.4176	4.5231	2.4643	2.461	4.179	4.5459	4.4108	-1.4228	3.2799	0.11226	3.2731	4.3342	3.2534	3.3802	3.1137	2.5047	3.4909	3.0651	4.7649	3.579	1.6868	2.9457	2.3525	4.4342	3.8339	6.1444	1.7374	2.6459	2.4714	3.8872	2.4468	1.3911	2.6052	4.293	3.3073	2.0459
-8.1066	-6.4198	-6.4079	-5.8291	-8.5597	-8.8134	-7.3319	-8.0816	-7.3538	-6.6304	-6.5984	-6.8506	-6.2386	-5.5086	-8.548	-7.022	-6.519	-10.031	-6.3343	-6.112	-7.8542	-7.0847	-8.4795	-5.7259	-8.111	-7.204	-8.2454	-6.389	-7.8426	-7.5549	-7.1457	-6.3166	-8.1908	-8.7244	-7.0459	-8.1378	-5.1721	-9.0171	-7.5419	-7.3383	-5.817	-7.5986	-7.0723	-6.411	-7.4381	-6.5826	-8.2718	-8.2125	-6.0285	-7.8938
2.6455	2.9214	-0.37519	2.0054	2.8262	3.4077	0.53036	3.2812	1.0592	-0.96827	3.0083	1.617	3.6286	1.7411	1.3856	2.601	4.2906	2.8743	3.7402	0.62002	0.33098	2.7514	0.32041	-0.74251	2.5905	1.8908	2.4227	3.7014	-0.56882	3.1216	0.917	2.0087	2.0379	1.9631	1.0367	1.2321	0.29689	1.6244	0.83092	1.6225	1.3681	4.1409	1.0072	3.6335	0.86747	2.782	2.0608	0.85992	2.1594	0.3178
5.7101	6.5513	5.4083	6.3855	5.5085	5.4049	3.8455	4.3743	6.6257	5.0113	7.8067	6.5868	5.6439	5.2238	4.7023	6.6854	4.6734	7.1789	7.7505	5.2877	6.5624	6.5095	4.8815	4.2588	5.3688	6.4085	4.541	6.3733	3.9689	6.8525	4.3187	5.2224	7.5632	3.8372	4.7635	4.9988	3.3309	5.7809	6.6424	5.938	6.2301	6.2761	5.3833	4.3564	4.4284	5.4812	6.1125	4.5466	4.9892	7.0446
1.528	1.2042	-0.65742	-3.3325	-1.7925	0.4824	-1.9939	0.023942	-1.0578	-1.7951	-0.45692	-1.4831	-3.199	-1.5665	-0.25228	-1.8671	-1.5173	-1.1918	-1.5807	0.076387	-1.3262	-1.7116	0.67228	-0.083504	0.14491	-2.6794	-0.049131	-1.776	-0.3086	-2.0059	-2.1092	0.32329	-1.1267	-2.4864	-0.27505	-0.15186	-0.15365	-1.7189	-0.71415	-0.57902	-3.1841	-1.244	1.2442	-0.30772	-2.1113	-1.1384	-2.3232	-3.3328	0.97384	-0.50597
-3.2122	-3.8302	-4.6547	-4.9386	-4.0452	-5.0244	-4.1447	-4.2554	-4.7177	-5.7947	-2.1674	-3.414	-2.3035	-3.8994	-4.6398	-5.6173	-6.0171	-5.6938	-6.5605	-4.5281	-5.7918	-5.9355	-5.3561	-5.9638	-4.4772	-5.5352	-6.2861	-5.802	-3.1193	-3.4906	-3.3444	-4.8863	-4.6014	-3.8197	-3.0961	-5.0383	-4.6471	-4.4638	-6.5462	-6.7607	-4.4429	-3.597	-5.3933	-4.6255	-4.1181	-3.8561	-7.0294	-3.4452	-4.37	-6.6047
-11.139	-11.399	-9.398	-9.8269	-9.7751	-10.482	-14.102	-10.096	-12.383	-10.602	-11.051	-11.705	-11.315	-11.893	-9.4911	-10.011	-12.181	-8.0907	-10.213	-9.6438	-11.341	-10.266	-9.8027	-10.968	-11.656	-10.876	-11.469	-10.055	-11.586	-9.2304	-10.227	-12.274	-11.026	-12.734	-9.1084	-13.493	-11.991	-10.202	-12.291	-11.524	-10.308	-12.219	-10.104	-10.73	-10.352	-10.885	-9.9139	-10.009	-11.454	-12.033
-4.5928	-1.4731	-0.376	-0.48384	-1.693	-1.6034	-2.799	-3.1201	-1.3702	-1.9623	-1.9654	-1.997	-0.92682	-2.6876	-1.0132	-1.8894	-2.4289	-0.75226	-3.4218	-3.2718	-2.039	-2.4627	-2.1483	-2.613	-0.81701	-4.8174	-4.5726	-3.6379	-2.4671	-2.5663	-4.6015	-3.7055	-1.8776	-1.9063	-2.8759	-2.9027	-3.7296	-4.4573	-1.9574	-2.9083	-4.7283	-4.0823	-3.3717	-2.825	-2.2463	-3.0265	-2.8329	-4.3585	-3.7469	-4.4663
-0.46895	1.7348	-0.11478	2.2888	-0.0096109	-2.6989	-1.8131	1.2449	-0.47221	-0.48707	-1.2786	-2.6121	0.13906	-1.2257	0.92891	-0.31619	0.1874	-2.148	-3.0723	0.49152	0.43262	-1.9134	-0.7633	-2.8983	-0.16379	0.42355	-0.55496	2.0116	2.7644	-1.8492	-1.524	-0.88672	-0.13592	0.43957	0.22071	0.81899	2.4341	0.10369	0.25782	0.94075	-1.6321	1.7621	-1.8662	-1.0326	0.51206	1.6551	-0.97286	-0.77583	1.4881	-1.0562
-13.324	-13.981	-11.95	-12.191	-12.563	-13.446	-12.399	-14.5	-13.017	-10.808	-12.912	-12.527	-11.214	-12.442	-13.205	-11.932	-11.301	-14.385	-15.119	-14.017	-11.346	-12.33	-13.011	-13.781	-12.183	-10.731	-13.849	-12.763	-14.711	-13.264	-13.255	-14.777	-12.163	-13.335	-13.523	-13.719	-14.058	-10.235	-14.175	-13.05	-13.579	-13.184	-13.298	-14.422	-14.465	-13.704	-13.296	-13.667	-12.462	-13.518
-11.476	-14.289	-10.376	-12.768	-12.556	-11.31	-13.551	-11.897	-12.36	-11.109	-12.977	-9.5651	-12.635	-13.485	-12.164	-11.918	-10.36	-11.875	-10.124	-10.119	-11.554	-13.868	-11.12	-11.177	-12.367	-10.489	-11.219	-10.604	-10.876	-12.335	-11.457	-12.813	-10.137	-10.345	-11.595	-12.301	-11.694	-10.662	-11.91	-12.463	-12.407	-10.683	-11.296	-10.532	-10.662	-11.352	-12.252	-11.769	-11.49	-12.689
-1.1044	0.64964	-3.0238	-2.0549	-0.17198	0.80597	-1.0327	-1.9203	-0.01768	-2.0764	-0.35158	-0.98223	1.7587	-0.82861	0.54919	-2.427	-2.1676	0.37624	-0.81524	0.0069583	1.0409	-1.7045	-3.0625	-0.4549	1.3852	-0.011703	-1.1405	-1.4101	-1.9638	-1.4169	-2.2955	-0.72597	0.18519	0.039142	-1.7084	1.0188	-1.8267	-0.037176	-1.6936	-2.5775	-2.154	1.5554	-1.4582	-1.1485	0.15056	0.20747	-0.86732	-0.99802	-0.22497	1.1563
-8.376	-8.6967	-10.397	-11.337	-10.46	-7.2045	-10.087	-10.391	-8.5193	-10.707	-6.2067	-7.8909	-8.6009	-9.2292	-8.6923	-9.7022	-8.6614	-9.9296	-10.275	-10.289	-9.1266	-11.263	-11.408	-7.3761	-9.8959	-10.413	-8.4853	-11.017	-11.4	-9.0596	-9.8023	-11.949	-10.153	-8.4264	-8.0424	-8.9665	-9.6231	-10.064	-7.4657	-9.6236	-10.147	-7.6211	-11.583	-10.546	-8.7271	-6.8424	-8.7593	-8.0379	-9.6616	-11.305
-0.71396	1.2928	-0.15813	0.44569	0.71075	0.91577	0.064081	1.0902	0.27896	-0.40639	-0.97074	-0.23758	-0.49067	0.38995	-0.53385	0.49479	0.23281	-0.18998	-1.1577	0.67339	-1.4477	-1.4488	0.53672	-0.42621	1.3631	0.45319	0.55989	0.083493	-3.3009	3.3811	-0.6009	0.062249	-0.8565	0.54305	-2.5137	-2.9107	-1.7673	-1.6238	-1.056	-1.9777	0.34319	-2.1645	-2.3845	1.4395	-1.3187	-1.6527	2.2806	-0.16445	-1.7433	0.46132
0.54076	-2.4285	-1.6827	-2.0235	-2.4325	-2.6117	-3.3871	0.040632	0.29358	-0.2205	0.0349	-0.43816	-1.5817	-0.77598	-2.0291	-1.094	-0.85616	-1.6357	-2.9951	0.67782	-2.236	-0.51945	-2.0672	0.3674	-2.0488	2.5021	-3.1133	-2.1592	-0.1816	-2.3161	-3.0339	-0.67383	-1.3065	-2.1389	-1.9877	-0.8946	-1.2843	-1.8837	-2.6504	-2.7168	-1.4665	-2.3099	-2.0839	-3.5552	-2.521	-0.57204	-0.83219	-1.7292	-2.8083	-0.89968
-0.21183	-1.344	-4.4892	-3.3715	-1.2761	-0.93045	0.55796	-0.20406	-1.1923	-1.4502	-0.83491	-2.1361	-1.8402	-0.69479	-2.0436	-1.2131	-3.8415	-2.9563	-3.4329	-3.017	-1.6546	-2.1365	-0.80899	-1.2731	-1.6831	-0.70572	0.26686	-2.4412	-1.4558	-2.4742	-2.8655	-0.59585	-1.8008	-2.2197	-0.44056	-3.8599	-1.1554	-1.1837	-1.8269	-0.85739	-3.7707	-1.0792	-3.1104	-0.35608	0.31536	-2.24	0.095182	-3.6059	-1.2492	-2.5515
-13.794	-11.092	-12.879	-12.436	-15.579	-14.132	-13.63	-14.335	-12.664	-14.091	-15.108	-12.168	-12.952	-13.381	-14.8	-12.006	-12.035	-12.691	-11.116	-11.047	-12.69	-13.059	-12.384	-15.214	-12.324	-13.588	-13.79	-13.93	-12.362	-13.11	-13.542	-13.875	-12.981	-13.159	-10.897	-14.004	-13.77	-14.298	-13.197	-15.576	-15.26	-13.228	-13.665	-13.778	-12.07	-14.032	-12.883	-15.804	-13.607	-12.989
3.1817	3.2152	2.9457	-0.82093	2.3705	0.86105	2.0668	3.2401	4.1664	2.2849	1.1663	0.10234	3.0911	2.1805	3.6269	1.5284	2.1204	2.7035	-0.76389	1.6276	1.4333	1.618	0.96561	1.6906	1.304	0.54061	1.085	-1.2056	0.66738	1.7864	1.6379	1.9688	2.1013	3.2818	1.3235	3.7844	1.87	1.7616	0.74005	2.2473	2.0045	-1.2949	2.3301	1.6877	4.3424	3.6858	2.2845	1.8648	1.2831	0.39588
-11.178	-11.063	-13.952	-10.958	-11.262	-13.571	-14.216	-12.972	-13.439	-12.14	-13.446	-12.583	-11.611	-10.799	-12.547	-12.405	-10.045	-10.992	-10.186	-12.767	-12.612	-10.303	-9.6193	-12.492	-11.853	-9.0422	-12.832	-11.527	-10.377	-11.742	-12.301	-12.465	-10.905	-13.469	-11.192	-14.588	-10.886	-11.468	-11.889	-11.314	-11.482	-13.119	-9.9066	-11.712	-11.638	-12.61	-10.814	-12.195	-10.921	-12.313
0.20148	-0.54985	0.39911	2.3081	1.5597	3.2886	1.9959	-1.1682	1.0303	0.45558	1.7326	-0.046371	1.081	-0.092646	1.0382	2.1464	-0.55017	1.8204	1.0431	1.7519	2.5796	1.9748	1.9539	1.3285	1.5818	-0.31637	0.67411	1.891	2.2341	3.0896	1.8726	-0.38401	1.0322	0.80637	0.88852	2.1535	3.075	0.93854	0.81211	1.5834	0.38598	0.55756	1.5527	3.7822	-0.11948	2.0807	3.1132	2.1049	2.7926	1.7674
-8.888	-11.692	-10.438	-9.5913	-10.98	-9.6497	-9.4035	-10.92	-10.649	-10.442	-12.069	-10.406	-10.116	-10.824	-10.133	-9.2661	-10.126	-11.562	-10.259	-11.45	-9.5051	-10.055	-8.9884	-9.8378	-11.666	-11.136	-10.533	-12.21	-7.9861	-9.8651	-11.35	-10.637	-6.7966	-10.799	-9.5447	-10.815	-10.258	-9.41	-11.269	-9.9502	-11.6	-10.041	-11.405	-10.119	-9.6338	-11.685	-11.228	-11.926	-11.669	-11.409
-13.025	-10.328	-9.787	-10.547	-10.735	-12.518	-12.475	-11.265	-10.379	-9.6204	-8.3661	-11.969	-10.492	-12.566	-10.095	-11.261	-10.2	-11.242	-10.386	-10.717	-12.559	-12.042	-10.858	-11.959	-12.524	-10.576	-11.713	-11.43	-13.306	-12.729	-13.042	-11.853	-11.002	-10.328	-8.816	-12.717	-10.991	-9.5049	-9.1439	-11.713	-11.273	-12.985	-12.372	-14.519	-10.492	-12.962	-11.058	-12.479	-12.762	-12.47
7.3102	9.3081	8.1098	8.992	7.8756	7.9208	9.3338	8.9068	5.6175	8.7845	8.284	6.8932	9.9248	10.862	6.8145	6.3455	7.5564	8.3995	7.218	7.9764	8.9773	9.1336	8.647	7.5883	6.6014	7.629	7.3762	9.3982	5.4056	7.7769	6.815	8.2546	8.1906	7.7435	5.9579	7.6445	8.271	6.5568	8.1229	7.579	7.2196	6.5627	9.9671	6.9438	8.9092	9.063	7.7855	8.566	7.3239	8.5005
-7.4028	-7.714	-4.619	-7.7384	-4.0634	-6.238	-5.7123	-6.0708	-7.0281	-5.2231	-5.3264	-6.9144	-3.9965	-7.5832	-8.4937	-9.4032	-5.298	-5.9626	-5.8593	-7.3438	-6.3082	-7.5144	-7.9085	-4.1092	-7.5224	-7.4602	-5.7315	-5.4947	-5.3392	-4.133	-7.4133	-6.9304	-6.2095	-7.568	-7.3073	-6.6853	-7.8822	-4.1689	-5.6102	-5.5261	-5.7578	-7.3713	-7.2803	-6.2177	-5.1636	-4.4836	-5.5943	-6.4688	-5.6582	-8.129
-1.5968	-0.027791	-0.82273	-2.1714	-1.0165	-1.4229	-3.7292	-1.6232	-1.6971	-1.2007	0.61071	-1.3886	-2.2965	-1.8654	-4.5315	-1.6912	-0.67431	-0.2776	-1.3671	-3.4312	1.4849	-0.49822	-1.8569	-1.0463	0.012921	-0.71242	-3.6511	-1.9462	-0.87922	-2.3518	-0.50147	-1.2663	0.13829	-2.6628	-1.7792	-0.4885	-1.2104	-4.013	-2.6241	-0.46617	-2.2469	-0.06187	-0.87811	-2.0796	-1.1623	-2.0462	-2.743	-1.3774	-1.923	-2.8683
-11.646	-15.355	-12.879	-13.198	-13.662	-14.642	-15.007	-14.061	-13.537	-16.363	-13.486	-15.277	-13.417	-12.886	-12.84	-12.283	-14.588	-14.325	-14.556	-12.634	-12.764	-11.947	-11.438	-13.038	-14.693	-13.705	-13.593	-14.503	-10.533	-16.867	-13.168	-13.986	-16.986	-15.793	-13.288	-13.892	-15.529	-14.288	-13.337	-13.558	-16.554	-11.838	-13.07	-11.877	-12.508	-14.062	-14.538	-12.979	-14.045	-16.661
7.5921	6.8372	8.4078	6.4567	7.3304	7.9655	8.687	8.1158	8.6744	8.2116	7.2458	10.031	8.092	7.2085	7.3165	7.7579	6.5523	7.2526	7.9046	6.5398	8.6453	6.2104	8.4699	8.1516	8.0689	8.6025	8.2114	7.5292	8.347	8.5041	6.4	8.9444	9.5818	7.0777	8.0625	8.8731	8.844	8.1699	7.9859	9.5218	9.7029	5.2704	9.0593	9.5051	7.1829	9.5593	6.719	10.588	8.9581	8.2935
-1.2226	-0.6521	-1.046	1.5155	0.8977	-0.59101	0.55447	-0.50972	1.4357	0.20718	0.45374	-0.28527	0.81262	1.8108	1.6608	0.23056	0.711	-0.84862	0.88997	3.8059	-0.11779	-0.085617	0.60822	0.64101	1.9803	0.20848	-1.7924	-2.2592	-0.14883	-0.028527	0.063644	0.37089	0.6312	-0.58494	0.11594	-1.1889	0.95389	2.0442	0.046332	-3.1029	-0.0088196	-1.0358	-0.33452	-2.6632	-1.2732	-0.47033	0.35288	0.43392	0.62582	2.3829
-2.6088	-1.2015	-3.6226	-0.46711	0.064761	-0.2311	-1.5133	-0.60399	-1.2847	-0.8369	1.7514	-0.99415	0.31626	-0.81925	0.44486	-0.55038	2.4797	-0.091358	1.5928	-0.36853	-2.1634	-0.016887	-1.6398	-0.82902	0.64603	1.0561	-1.5298	-2.3823	-1.3247	-0.38992	-0.70251	-1.234	-1.5892	-0.66947	-2.2714	-2.5689	0.50598	-1.7597	-1.1651	-1.3456	-0.47747	0.26304	-1.981	-0.53068	-0.7269	-0.51243	-2.3131	-0.3123	-0.8918	-0.42705
-12.673	-14.132	-14.246	-13.978	-14.888	-13.787	-15.309	-13.236	-13.46	-12.856	-12.784	-14.311	-12.097	-13.866	-13.534	-10.259	-16.319	-11.207	-14.764	-13.739	-12.703	-12.537	-12.594	-15.216	-13.632	-13.951	-13.738	-14.47	-13.636	-14.193	-13.673	-14.792	-13.692	-13.234	-13.352	-14.645	-15.552	-13.98	-12.403	-15.86	-14.372	-15.704	-12.958	-16.105	-13.37	-13.532	-12.82	-14.514	-13.324	-14.24
-10.469	-9.3502	-7.8322	-7.2377	-9.51	-10.116	-8.9938	-9.4237	-10.631	-9.0395	-8.5057	-9.4814	-9.5812	-9.3655	-10.066	-9.3554	-11.285	-9.2871	-10.549	-9.2527	-8.6664	-9.259	-9.7302	-10.379	-7.0432	-8.3848	-9.7319	-9.538	-9.2633	-9.2242	-9.9783	-9.897	-9.5424	-8.9813	-10.809	-10.295	-8.4874	-9.6047	-9.7911	-8.989	-9.151	-8.4041	-8.2334	-11.85	-11.753	-8.1335	-10.095	-11.451	-11.943	-7.9794
-12.85	-17.16	-13.732	-14.401	-16.056	-14.273	-13.141	-12.821	-13.597	-13.671	-13.938	-12.995	-16.336	-17.054	-13.806	-14.771	-15.428	-16.028	-15.135	-13.82	-12.906	-14.265	-14.635	-14.594	-13.567	-15.883	-12.889	-16.245	-14.633	-15.437	-15.813	-12.748	-15.478	-17.347	-14.879	-12.996	-14.467	-15.582	-14.694	-14.259	-13.704	-14.919	-15.242	-13.504	-14.174	-13.04	-14.071	-15.224	-12.959	-15.2
-10.968	-12.224	-12.618	-11.086	-8.6	-10.962	-12.052	-9.8801	-9.9504	-13.546	-11.635	-12.041	-13.075	-12.325	-12.602	-12.221	-10.977	-14.34	-11.226	-12.263	-12.992	-11.044	-11.539	-12.42	-10.768	-13.038	-13.776	-12.066	-12.921	-11.301	-11.668	-13.062	-11.408	-8.6233	-13.351	-8.9707	-9.8455	-10.846	-9.1818	-11.193	-10.598	-12.11	-11.988	-11.439	-9.3873	-12.481	-12.877	-11.789	-10.278	-12.242
-22.149	-22.798	-22.906	-23.768	-21.659	-22.163	-20.508	-23.348	-22.945	-23.165	-21.699	-22.141	-22.08	-21.664	-22.306	-22.709	-23.254	-20.834	-21.769	-21.582	-22.809	-20.805	-23.103	-21.007	-23.088	-21.262	-22.395	-21.167	-23.191	-22.882	-22.815	-22.634	-22.96	-22.966	-21.66	-20.622	-20.074	-22.491	-23.696	-23.364	-21.42	-22.167	-21.097	-22.465	-23.601	-21.02	-20.731	-22.505	-21.779	-21.818
-8.1998	-7.4297	-7.533	-7.6791	-6.9618	-8.5868	-8.789	-5.0804	-6.0047	-6.1859	-10.424	-7.2882	-7.9086	-7.4491	-7.5107	-7.2096	-8.1401	-7.9477	-9.8067	-10.44	-7.8882	-9.5398	-7.4247	-7.6094	-8.8892	-8.4447	-7.5189	-6.599	-6.093	-6.6615	-9.0372	-5.6768	-6.1018	-6.9448	-8.1451	-6.8146	-8.3752	-5.9497	-5.0836	-7.5442	-6.5211	-6.3115	-10.695	-7.6988	-7.9138	-7.5514	-7.5405	-9.2138	-6.814	-4.7027
-12.547	-12.082	-12.777	-16.536	-13.712	-12.181	-13.173	-13.354	-12.329	-12.384	-13.873	-12.191	-12.886	-14.124	-13.285	-11.333	-14.922	-12.36	-14.329	-13.978	-14.202	-10.438	-12.24	-14.067	-13.553	-13.66	-11.193	-14.424	-13.358	-12.332	-14.219	-14.243	-12.678	-11.494	-15.821	-12.99	-15.209	-13.325	-13.374	-13.585	-13.68	-13.157	-13.053	-11.565	-12.41	-13.954	-14.652	-12.242	-10.348	-13.638
-6.0369	-4.2298	-4.101	-4.5253	-5.1923	-2.2248	-3.5302	-4.7462	-6.4751	-5.9937	-4.2936	-4.8623	-3.0912	-7.1497	-4.4963	-5.8688	-4.7391	-2.0936	-4.3696	-5.1491	-5.85	-6.2828	-3.2657	-5.5209	-2.7723	-3.2505	-4.5441	-4.171	-5.1471	-2.9929	-4.4868	-5.9933	-7.0957	-6.8914	-5.7741	-3.1263	-5.9612	-3.3564	-3.3601	-6.6478	-3.0619	-5.1952	-4.6624	-6.4787	-5.3365	-3.5863	-2.8621	-5.1854	-3.8704	-5.6771
-10.064	-9.9892	-9.958	-9.3996	-12.464	-12.452	-13.378	-12.088	-12.448	-10.495	-12.766	-10.6	-10.935	-12.537	-11.873	-12.438	-12.043	-10.898	-10.876	-10.036	-11.315	-10.093	-11.477	-11.759	-11.744	-9.7384	-10.726	-9.2214	-12.145	-11.611	-10.457	-11.198	-10.482	-13.023	-11.396	-12.26	-10.147	-10.056	-11.057	-12.49	-12.924	-10.792	-10.695	-10.671	-13.118	-10.289	-8.696	-11.551	-13.553	-12.028
-1.5972	1.7277	0.21699	-0.74248	2.3891	0.11084	2.9175	0.73366	2.2003	-1.6204	-0.84736	2.3632	-1.7923	-0.33162	-0.40123	0.4303	-1.2182	0.65377	-1.075	0.786	-0.4151	-2.1571	0.69925	-0.90953	-0.16168	1.9857	0.33016	-0.30075	2.3695	0.32524	0.93222	-1.5875	0.9442	0.54265	-0.069407	2.3887	-1.3442	-0.23171	0.43972	-1.9733	-1.343	1.0393	-1.3235	-1.8816	-2.6866	-0.91967	-0.53144	0.69322	-0.48084	0.85425
-16.484	-12.182	-14.383	-15.797	-11.613	-17.013	-16.387	-14.22	-16.681	-13.596	-14.239	-14.422	-13.78	-13.992	-15.347	-15.835	-13.158	-14.907	-16.519	-13.609	-14.871	-14.381	-13.858	-13.978	-13.208	-13.204	-16.609	-17.054	-16.973	-12.823	-16.157	-15.026	-15.663	-14.78	-14.323	-15.051	-17.04	-15.725	-16.074	-14.892	-14.315	-12.831	-13.245	-14.373	-15.682	-14.562	-16.552	-12.476	-16.398	-15.687
-9.2839	-9.8262	-13.766	-9.4415	-11.059	-9.6627	-10.578	-13.393	-9.4785	-10.026	-9.9639	-11.205	-10.003	-13.59	-9.7989	-10.362	-11.953	-9.695	-9.7314	-10.681	-10.389	-12.735	-11.904	-10.126	-12.19	-10.285	-13.006	-10.899	-8.2405	-11.713	-10.491	-10.785	-11.194	-10.778	-11.116	-9.3792	-9.4511	-9.4185	-9.7215	-10.86	-11.1	-10.394	-11.67	-10.854	-10.109	-11.048	-11.139	-9.5817	-12.496	-10.761
-13.637	-11.111	-14.978	-12.914	-12.173	-13.03	-15.483	-13	-12.704	-12.252	-14.233	-13.734	-11.751	-10.644	-13.152	-9.8431	-11.62	-11.597	-12.242	-9.1884	-11.059	-13.408	-13.303	-14.364	-12.423	-13.355	-11.791	-15.37	-13.373	-14.177	-12.601	-12.303	-12.823	-12.432	-13.589	-12.866	-11.338	-12.277	-11.974	-12.21	-15.292	-12.727	-11.835	-13.396	-14.597	-13.067	-12.616	-13.68	-15.108	-14.277
-7.2154	-8.4077	-9.5465	-9.0614	-8.6446	-7.0802	-10.157	-9.3265	-7.7976	-8.8766	-8.4021	-7.112	-9.5456	-7.6565	-9.2818	-9.9507	-9.6699	-8.9636	-8.4718	-10.501	-7.2505	-9.3862	-10.75	-8.817	-10.527	-10.053	-8.7553	-9.8148	-8.7703	-7.6427	-9.984	-7.5863	-9.5301	-9.857	-9.3605	-10.047	-10.443	-7.4854	-10.022	-9.9455	-9.6232	-8.9286	-9.6673	-8.7859	-8.8826	-11.043	-11.138	-9.1021	-10.967	-11.341
-8.9043	-6.9092	-9.3614	-8.3299	-7.411	-6.3071	-7.9268	-9.751	-9.957	-9.8695	-9.2603	-11.658	-9.6952	-10.382	-8.6966	-10.383	-9.1045	-11.118	-8.1787	-9.4647	-8.0555	-9.9269	-8.6437	-9.0796	-9.5862	-8.2665	-7.515	-8.3953	-10.943	-8.6219	-8.8547	-9.8762	-9.2501	-8.552	-8.948	-6.7724	-9.6588	-8.2649	-7.9679	-9.3233	-11.04	-9.2263	-6.9444	-9.7291	-9.8903	-8.1108	-7.8154	-9.6159	-8.9962	-7.2342
-0.29422	2.9021	0.2116	0.21618	1.9635	-0.54492	-0.051269	0.0714	0.85941	0.38861	-0.86387	0.24164	0.37505	-1.0786	-1.5062	2.3823	0.7956	-0.47027	0.016099	-2.2081	1.5915	-2.5809	-0.14775	0.15615	-0.72917	-0.78778	-0.43867	-0.14096	1.3855	1.0972	1.4889	-2.2812	0.65562	1.4223	-1.7035	-0.53068	0.088351	0.17353	0.86097	1.0229	-1.7463	-0.49463	-2.1861	1.2071	-0.94435	-1.77	1.103	-0.63306	1.1375	-0.0045836
-13.764	-13.429	-15.127	-14.272	-14.888	-12.305	-14.249	-13.659	-15.107	-12.603	-12.615	-13.572	-13.983	-12.288	-15.922	-14.376	-13.703	-15.748	-14.645	-15.534	-16.697	-13.848	-13.424	-15.617	-13.504	-16.293	-13.499	-14.07	-14.619	-16.188	-15.629	-13.614	-14.084	-15.169	-16.143	-14.827	-13.915	-16.554	-14.853	-14.543	-13.962	-14.757	-16.728	-13.46	-14.521	-14.929	-15.268	-14.955	-14.642	-15.257
-2.1936	-3.2278	-0.91942	-4.9201	-4.1123	-2.8402	-2.8355	-1.9979	-3.9141	-1.4287	-4.5151	-4.3325	-2.1926	-3.711	-2.9511	-3.5252	-3.9145	-3.1511	-4.1915	-4.8083	-2.6789	-4.7517	-4.6073	-6.0528	-2.8225	-3.5141	-3.2915	-4.3205	-4.0855	-4.2044	-4.4525	-4.38	-3.3865	-3.6759	-4.0995	-4.0884	-2.1965	-3.3736	-4.886	-3.0305	-4.5453	-4.7018	-4.2788	-1.0186	-4.7255	-5.4774	-4.977	-4.4525	-4.4025	-3.8273
-0.78134	-1.9332	0.74257	-0.70634	0.27676	-0.30436	-1.6138	-0.6013	-0.066383	-1.1587	-0.65598	2.388	1.5035	-0.85417	-1.1751	-1.3836	1.0757	-1.2697	-1.0983	-0.81662	-1.1717	-0.74743	-0.56764	-2.0792	-1.1438	0.64483	-0.71916	-0.44244	-0.89792	-2.3839	-2.5474	-0.17874	-1.6856	-1.8804	1.0804	-0.63575	0.31842	-0.39466	-2.036	0.6575	-0.386	0.98917	-0.32931	-0.033111	-0.66001	0.042905	1.1929	0.20909	-0.12852	0.036055
8.8024	10.244	9.1364	9.5186	9.6097	9.3278	8.4132	6.0036	11.803	11.096	8.4242	8.2831	8.728	9.5352	9.4347	10.759	8.2112	9.5205	9.0864	10.48	8.4847	8.4546	10.123	7.1285	7.2579	7.5692	7.4881	10.099	11.227	8.3922	8.1717	9.1223	9.7145	7.2198	9.5001	8.9292	7.9741	8.6747	9.9878	8.6442	7.6286	9.8112	8.8484	10.609	9.6523	7.494	7.2263	8.0924	10.433	7.7749
-21.135	-22.102	-19.286	-21.427	-22.474	-20.647	-23.179	-21.293	-23.326	-19.375	-20.678	-23.503	-22.311	-21.556	-23.214	-21.842	-20.691	-23.296	-24.27	-22.472	-20.648	-21.617	-21.289	-22.634	-21.619	-22.759	-22.938	-22.998	-23.325	-21.599	-22.125	-23.46	-22.181	-23.719	-20.735	-22.62	-22.133	-23.622	-22.254	-21.08	-23.001	-22.303	-22.878	-22.216	-21.611	-21.491	-24.469	-21.784	-22.05	-20.804
-12.592	-12.204	-13.965	-10.124	-10.185	-13.428	-11.756	-11.397	-10.518	-12.097	-12.165	-10.227	-9.4526	-9.3847	-12.062	-12.15	-11.091	-11.778	-12.772	-9.256	-9.9405	-10.148	-11.764	-11.457	-13.902	-9.7626	-9.7132	-11.384	-9.8226	-9.8367	-11.565	-9.3302	-9.1061	-13.36	-11.459	-10.863	-13.023	-12.288	-11.394	-11.38	-12.12	-14.151	-11.789	-11.576	-11.472	-11.906	-13.714	-11.026	-11.737	-11.45
-0.22428	-0.16851	-1.1245	-0.55707	-1.413	-1.0371	-1.1121	-2.19	-1.0047	-0.79806	-1.8582	0.081013	-1.645	-1.7108	-1.9662	-1.0967	-1.251	-1.6889	-2.2495	-2.4804	0.32092	-1.7992	-2.1649	-0.7164	-0.049489	0.16057	0.27077	-0.26609	-2.1626	-1.1736	-1.6621	-1.7779	-1.8206	-0.79685	-0.55783	-3.1558	-1.4716	-0.47189	-0.67002	-1.3319	-2.1051	-3.4214	-1.7477	-1.3111	-1.1501	0.2025	-0.27655	0.19257	-0.61829	0.88632
0.62473	0.26482	1.0552	1.2231	1.2106	0.99935	0.3398	-0.19443	-1.3731	0.38243	2.2265	0.847	-1.5278	1.2004	1.8421	0.12178	0.21248	0.76823	0.36539	-0.74913	0.90853	0.17522	1.4816	-1.1699	-0.47747	-0.81956	-0.92687	0.96736	-0.26823	1.6368	-0.80567	0.69834	-0.64527	1.4995	1.7555	-2.4849	0.012142	-0.73287	-2.7003	-1.156	-1.8182	1.199	1.0069	-2.8355	-0.66235	-3.1471	0.29901	-0.80229	2.127	0.11982
5.0962	5.847	3.9308	5.4302	4.8562	3.6506	2.5709	4.2793	5.0736	3.6681	4.912	4.1557	5.3533	3.5243	5.7443	5.8556	1.4138	4.5901	3.5698	3.2097	3.7787	7.4148	3.9656	6.8036	5.4555	3.2606	1.3367	2.7511	3.6056	3.974	6.2969	4.7057	4.958	2.4441	2.9769	5.2696	3.508	6.2032	4.4695	3.2968	6.0156	7.0648	4.3888	6.4465	2.9249	4.404	2.7388	4.8485	4.8162	7.3977
-10.086	-9.8136	-7.3601	-9.5498	-9.5935	-8.4968	-9.6876	-9.7416	-11.783	-9.054	-9.9748	-9.9636	-8.7958	-8.3249	-7.5013	-10.834	-7.8231	-9.696	-9.5786	-9.3378	-8.6253	-9.5497	-8.9887	-9.7816	-10.223	-10.114	-8.9952	-9.5274	-7.6293	-9.1181	-9.2015	-10.038	-8.8718	-8.0508	-8.0933	-8.989	-8.2914	-11.182	-8.4779	-9.5668	-9.5091	-6.4472	-8.8387	-8.2743	-10.254	-7.1686	-8.9821	-9.2182	-9.936	-8.3715
-16.173	-13.717	-13.133	-15.176	-13.728	-16.637	-14.858	-13.063	-16.725	-16.296	-14.141	-15.655	-13.558	-14.826	-14.476	-16.057	-14.74	-12.995	-13.632	-15.959	-15.965	-12.601	-14.831	-14.502	-12.422	-14.126	-15.992	-13.873	-16.102	-14.558	-13.58	-16.563	-16.011	-15.508	-14.213	-15.988	-13.958	-13.874	-15.681	-15.354	-13.681	-14.91	-14.837	-15.776	-13.896	-14.763	-14.263	-15.942	-15.194	-14.74
3.6686	2.7451	4.5155	0.19838	4.2235	3.4489	4.6068	3.4398	2.2573	4.9088	4.1476	2.9785	4.6335	3.0164	2.5257	0.5325	3.2373	2.7512	3.0027	3.7882	0.76725	3.33	4.7283	3.566	1.8626	6.2421	1.2061	1.9473	3.0849	4.0927	4.2927	2.9004	2.0477	4.5284	3.6382	3.6119	1.7566	1.4933	4.3756	2.3039	4.121	3.6986	4.2632	1.6673	2.8277	1.9962	3.4368	1.9316	4.3996	3.2022
2.1514	0.11412	0.4902	-0.60211	-0.34633	0.96133	-0.20775	-0.063565	-0.14083	-2.5034	1.245	1.5731	-0.52011	0.23533	1.1366	-1.4829	0.24766	3.014	0.74752	-2.4133	1.0126	2.5402	-0.09822	-0.27719	-0.30134	-1.1851	-0.76653	1.0651	-0.021377	1.5527	1.212	-0.19117	1.8891	0.94883	0.29735	-2.0888	0.45073	-2.3276	-0.50009	-0.23519	-1.0794	-2.0608	-1.7161	0.80835	2.0806	-0.60322	-0.43286	2.98	-0.0061963	-0.66257
-13.773	-10.88	-13.692	-15.442	-16.402	-13.525	-13.933	-13.585	-15.08	-15.183	-14.63	-12.588	-15.193	-12.591	-14.09	-17.414	-13.311	-15.203	-15.208	-14.504	-11.266	-12.764	-14.11	-15.329	-15.569	-16.324	-15.024	-12.303	-13.654	-13.926	-14.422	-13.983	-13.834	-15.076	-16.897	-13.305	-14.05	-13.023	-13.472	-15.182	-12.457	-12.612	-13.99	-11.521	-15.909	-14.135	-15.639	-14.973	-12.901	-13.926
9.7367	11.458	7.651	10.852	10.53	10.662	10.316	10.472	9.9735	9.6778	10.55	9.8602	10.604	8.3128	11.346	9.4646	10.254	8.6977	7.9393	9.3661	9.5632	10.18	8.9528	8.4422	9.6477	9.8644	10.939	12.557	10.359	9.1765	8.3006	10.58	8.7344	10.023	10.672	11.223	11.231	12.213	7.8883	9.8553	9.3531	9.9978	7.4873	11.407	10.726	12.479	11.511	10.101	12.821	8.6318
-11.306	-11.084	-12.358	-9.9724	-11.784	-11.223	-8.3869	-11.085	-12.769	-9.592	-7.9509	-10.755	-12.796	-10.216	-10.328	-10.98	-12.224	-13.976	-11.653	-11.449	-10.729	-11.686	-12.5	-9.875	-10.273	-12.872	-11.219	-9.3212	-10.402	-9.9049	-10.615	-11.107	-11.758	-11.106	-10.281	-10.821	-9.6743	-12.512	-10.299	-12.818	-11.319	-13.763	-11.576	-8.4584	-12.174	-13.18	-10.847	-8.1853	-9.28	-11.282
-11.458	-14.125	-13.627	-12.87	-14.223	-14.098	-10.809	-11.97	-15.354	-12.453	-10.549	-12.069	-12.172	-14.598	-12.139	-14.249	-15.777	-13.727	-15.365	-13.659	-12.844	-15.25	-12.465	-13.027	-13.947	-12.982	-14.474	-13.32	-14.286	-11.58	-14.731	-14.665	-14.485	-14.181	-13.894	-13.942	-14.969	-11.914	-14.964	-12.652	-11.696	-13.326	-12.68	-13.254	-14.07	-13.265	-14.418	-9.929	-13.73	-11.289
-11.128	-11.496	-13.637	-12.954	-14.271	-10.283	-12.573	-13.454	-14.624	-12.703	-10.565	-11.264	-11.876	-12.392	-12.691	-12.164	-11.552	-11.516	-11.327	-12.543	-11.571	-13.192	-12.508	-13.65	-11	-11.258	-10.738	-10.041	-12.751	-12.988	-12.835	-12.795	-13.942	-12.309	-11.478	-9.0933	-10.394	-11.416	-12.103	-13.365	-12.34	-10.832	-12.024	-10.361	-11.593	-12.097	-13.665	-13.386	-10.766	-10.488
-0.22	-0.94434	-3.0111	-3.7026	-2.6519	-2.1451	-1.3449	0.50521	-3.2603	-1.3433	-1.4167	-0.98441	-3.5841	-2.3513	-2.1557	-2.482	-2.5267	-0.049422	-0.98445	-0.52071	-2.4197	-0.86423	-1.2649	-1.1605	1.0476	-1.0697	-0.43775	-2.6075	-1.9257	-0.26597	-0.91516	-3.0654	-1.693	-1.9605	-0.37238	-1.191	-1.317	1.9397	-0.95919	-1.5311	1.2568	-2.3077	-0.39338	-1.9985	-1.9521	-1.9659	-3.1398	0.21895	-2.7551	-2.7815
0.70404	0.94754	-3.697	-1.5723	-1.7281	-2.0508	-0.0067877	0.6811	0.75303	0.23701	0.25723	0.41115	-0.84858	-1.015	0.90281	-0.95348	-1.3604	-1.1503	1.0704	-0.62668	1.5865	1.5447	0.038296	0.75786	0.7102	-0.96539	-1.478	-0.057689	-0.59273	-0.40102	3.0055	0.46066	-1.4254	-1.1253	0.0025239	-0.8079	2.108	0.36411	0.73201	-0.78493	-0.77863	2.2416	-0.73833	0.50591	1.8562	-0.93129	2.2947	3.2998	-3.0287	0.3175
-3.6177	-3.3597	-2.3243	-1.714	-4.0469	-2.1671	-2.3261	-3.4413	-3.0455	-2.795	-2.0143	-4.293	-2.5528	-3.213	-2.1377	-1.2211	-2.1177	-0.031167	-2.791	-2.0019	-3.5702	-2.9618	-2.7145	-4.4848	-2.5542	-3.2407	-3.4841	-2.9828	-1.6468	-3.8545	-1.353	-2.7065	-2.6473	-2.1609	-2.7935	-2.8033	-2.3366	-3.2378	-3.6439	-3.4258	0.014412	-2.8479	-1.6604	-2.5242	-3.4661	-2.7802	-0.5584	-2.9533	-3.0992	-1.0442
6.3285	3.9457	0.88503	5.7744	6.1839	3.7614	3.7574	3.5849	3.6422	6.4832	3.7254	4.2483	6.0083	5.9364	5.3444	4.5743	1.6976	5.3032	3.3078	4.6476	2.6449	4.1452	4.2185	3.0261	4.2583	4.1868	3.4842	2.1223	2.7023	4.5144	7.8297	4.1254	5.3321	4.9659	1.9695	5.011	4.7124	3.1702	6.8419	7.3614	2.2441	4.1915	3.5948	4.1641	3.7945	4.6175	5.4235	5.7887	3.5939	4.8471
-2.1931	-0.64011	-1.9565	-0.22564	-0.72894	-4.3031	-1.0604	0.45262	-0.31507	-2.4865	-1.7888	-1.5783	-0.77717	-0.55633	-0.0476	-3.4747	-2.5791	-3.1586	-0.57269	-0.20677	-0.91769	-2.2881	-3.6375	-1.8027	-1.2803	-1.2787	-2.8526	-2.4789	-1.0982	-2.1573	-1.6402	-1.7265	-1.1112	-0.33742	-1.1897	-1.0734	-1.2904	0.53544	-0.19774	-2.5187	-2.1655	-1.9142	-1.5433	-2.3856	-1.9936	-0.10542	-0.62294	-0.90396	-2.7009	-1.5246
0.59381	1.5406	-0.55929	-0.4469	1.4087	3.0822	-0.14277	1.2207	0.62981	1.3433	0.42047	0.29864	-0.10489	-0.21926	2.5005	0.14529	0.8213	1.5119	1.1012	-1.7781	-0.49893	-0.46337	0.90102	-0.92618	-0.52171	-0.16521	2.7703	1.7998	-0.20914	-0.94504	0.37961	2.0892	0.84615	0.44968	-1.1448	0.71548	0.87654	-1.0527	0.46965	-1.9833	-3.6117	-0.13449	0.99163	1.9521	-0.53704	-0.58606	1.5026	0.22548	-0.091489	0.66576
-12.909	-10.786	-11.314	-12.386	-10.456	-10.249	-11.723	-10.767	-10.945	-12.059	-11.305	-12.415	-13.144	-10.023	-12.365	-10.821	-12.525	-12.53	-9.8642	-12.611	-13.213	-12.505	-11.336	-10.262	-11.215	-12.768	-12.028	-10.359	-11.464	-11.673	-11.921	-8.7739	-12.769	-12.286	-11.573	-11.988	-10.501	-11.548	-10.508	-11.21	-10.577	-10.379	-12.445	-13.551	-9.725	-10.434	-9.643	-10.307	-12.48	-9.9265
1.2346	2.0524	-0.57597	-1.3392	0.6423	-0.23894	1.1895	-0.057453	0.51849	2.0651	2.1148	-1.1991	1.2091	0.70723	0.018377	-1.1519	2.7658	2.7765	0.54776	1.5944	2.0511	1.279	0.62233	-0.33807	2.953	2.4506	1.2603	2.9231	2.3881	2.2464	0.59616	2.4491	1.2948	-0.06564	2.0855	2.0062	0.93109	2.8507	-0.47981	2.6423	2.1027	1.2003	0.87963	-1.0178	1.5276	2.5108	1.6231	2.6896	2.0182	2.3668
6.1259	6.045	5.6531	3.27	3.7241	6.5625	5.667	6.3533	3.8542	5.218	5.8071	5.6525	4.314	8.6458	6.1474	4.0806	4.8504	5.384	5.6096	4.8033	3.9985	2.0418	5.6485	3.8559	5.2697	6.263	7.7525	2.9417	5.8815	6.1446	6.843	5.0592	3.5477	5.8962	4.2343	4.3508	4.2709	3.8832	6.3303	7.1617	3.9534	4.2397	5.486	6.0478	2.4912	5.8054	4.3474	5.4639	8.9381	4.3442
0.65811	1.378	2.2737	1.4947	0.1483	2.0755	0.44948	-0.11428	1.2411	1.4613	-0.26181	-0.62274	-0.96897	2.8795	0.30522	0.96224	0.21201	3.2419	1.0715	3.6323	1.7952	1.783	1.4531	2.1491	3.0346	-1.1804	-0.97177	0.80397	1.436	3.2163	0.94315	3.3325	0.72418	1.3398	2.3465	1.13	0.16185	3.4943	2.7263	0.45845	2.3093	1.8844	-0.34929	0.23765	2.3079	1.8103	1.4028	2.5202	2.3719	-0.41941
2.8171	3.4781	4.9827	3.0944	2.1719	3.5759	5.3067	3.0509	1.455	1.5606	4.9898	2.1705	2.493	3.8781	1.1532	2.838	4.3034	3.3132	2.8138	2.4099	3.096	4.1906	4.1765	1.9035	4.211	3.3828	3.3903	3.4959	2.0232	1.8293	4.1117	2.3281	3.0513	2.7513	4.3893	-0.33046	2.3458	3.27	2.6527	3.2733	3.4048	1.2593	0.84319	1.5557	2.2113	2.9253	4.4238	2.8392	3.2625	3.4752
1.2427	1.3974	0.93124	1.0913	2.3001	0.80607	-0.20712	3.1945	1.1862	-1.2872	-0.7698	0.6459	2.077	1.8398	1.366	0.16595	0.71498	0.39862	1.9265	0.4249	3.8452	2.3069	3.8718	-0.77648	0.87409	-0.091945	-0.54287	1.526	1.4323	0.51813	2.4351	0.55506	0.40709	0.18629	-0.57385	1.9054	1.6861	1.596	4.5015	0.27855	0.83931	2.4586	2.3851	0.4849	1.7932	1.699	1.9646	2.9223	1.6845	1.3926
-1.8178	0.20809	-3.7482	-1.887	-3.4332	-2.7058	-2.6667	-1.5491	-3.7565	-2.2322	-3.5128	-2.3393	-3.7338	-2.2721	-1.0403	-3.6341	-3.1618	-3.2224	-2.0759	-4.2597	-3.7144	-2.5644	-2.4729	-2.5998	-2.243	-4.6523	-3.8753	-3.9223	-2.5833	-0.02816	-2.1964	-2.3281	-1.2253	-3.5937	-3.0102	-1.6369	-2.5653	-3.4653	-3.6903	-2.5953	-4.4364	-2.6815	-2.7844	-1.326	-0.23133	-3.3857	0.1245	-2.5923	-3.4762	-3.1757
1.6315	0.2297	1.4908	1.6048	0.30633	0.96751	1.2296	1.271	-0.25307	2.0791	0.76298	3.0384	-0.908	1.8141	1.1347	1.4358	0.95917	2.8254	0.21879	1.8611	2.8934	3.4177	1.9647	2.8549	0.47493	2.1814	-0.69558	0.90116	0.23143	2.5023	-0.070557	1.4477	2.571	2.5034	-0.61477	0.22103	3.3972	2.2912	0.64508	3.6499	1.0143	0.1272	1.5649	1.081	0.77396	0.030201	-1.4909	-1.295	0.45186	0.59972
-8.4321	-7.262	-8.4886	-11.075	-6.066	-10.01	-9.0377	-7.1675	-9.3827	-8.3658	-10.387	-8.7836	-6.1768	-10.65	-10.457	-6.7233	-8.9377	-9.8424	-9.573	-10.771	-9.0676	-9.9824	-8.6691	-6.0733	-11.152	-9.8328	-7.5368	-7.7347	-10.239	-8.3277	-8.7803	-9.4929	-8.2716	-10.414	-10.379	-9.1229	-10.052	-8.9198	-7.1907	-8.9874	-8.145	-9.2866	-8.5153	-9.491	-7.8011	-7.8277	-9.6613	-10.163	-8.4114	-9.6071
-1.8564	-2.4273	-2.3792	-0.77026	-0.31326	-3.1373	-0.65939	-1.8828	0.06552	-0.52371	-0.012091	-1.7003	-1.0822	-4.5511	-0.948	-1.874	-1.7491	-0.81549	-2.611	-2.6424	-2.8843	-1.1157	-0.73469	-0.40124	1.5244	-3.2336	-1.6337	-1.461	-2.1631	-0.13152	-1.223	-2.0713	-1.6372	-2.8235	0.52515	-2.8378	-2.2539	-0.71906	0.28734	-1.7206	-1.9189	-1.7855	-0.41049	-1.2503	-0.16495	-1.7075	-0.60437	-1.6904	-1.7736	-1.4509
1.1415	-0.63635	1.053	1.4902	0.86376	0.96649	0.98568	-1.9822	0.19677	-0.68859	-0.53744	0.36311	-0.28887	0.046426	-2.0371	-0.2222	-0.4056	1.6488	1.0127	-1.3919	-2.1573	-0.021413	-0.8599	-0.83543	-0.16285	-0.64333	-0.70499	-2.1581	0.28856	-1.141	-1.5043	-0.47658	1.1589	-1.5076	-0.18195	1.0745	-0.261	0.01708	-1.1891	-3.2093	-0.10155	-0.90277	1.4183	-1.4331	-1.1823	-1.8496	-0.1444	-1.013	1.8299	0.34312
-11.335	-9.6482	-13.132	-9.4861	-9.402	-8.8969	-11.721	-12.819	-12.821	-11.353	-10.812	-10.886	-10.947	-11.788	-11.886	-11.524	-10.002	-13.53	-10.404	-8.7608	-9.9235	-9.2965	-10.967	-11.919	-10.494	-13.746	-9.5816	-13.056	-10	-9.3434	-11.468	-12.766	-9.8454	-11.011	-11.373	-12.063	-11.135	-9.4619	-11.17	-8.9849	-8.5627	-11.075	-10.78	-9.9676	-12.998	-13.061	-11.161	-10.398	-10.289	-12.756
1.1247	-0.34971	1.4841	0.92512	-0.39549	1.0016	-0.24918	2.8081	0.95379	3.4895	1.237	0.4978	-1.7268	1.8797	1.673	3.5275	0.76641	1.907	2.1987	0.83444	1.6961	0.37167	1.4867	2.6247	0.714	2.0242	1.0064	0.86331	3.1162	2.3988	2.8399	0.052977	0.08929	2.6993	0.030409	2.0196	-0.13231	2.0216	-0.42806	1.9747	0.79534	2.3829	3.1853	-0.65988	5.0085	1.2459	1.9036	2.2448	2.3146	2.4419
-1.6937	1.3345	-2.0176	-4.3735	-0.85806	-2.807	-0.8337	-0.68555	-2.3081	-2.4324	-2.4697	-0.21377	-1.6444	-2.3867	-0.64286	-0.34239	-2.1678	-0.68195	0.040058	0.34149	-0.19095	0.24848	-1.6676	-0.5512	0.35952	0.59266	-3.1205	0.29446	0.30157	-0.30625	-0.23996	-1.5688	-1.0636	-1.132	-0.92962	-1.7525	-0.60598	-2.1143	-1.2861	-0.92879	-2.5566	-3.1835	-1.6324	-1.2363	0.12348	-0.40527	-0.86114	-4.812	-0.3274	-2.0245
-10.174	-9.4444	-10.74	-8.7325	-8.0877	-8.0196	-8.1699	-7.1595	-7.5629	-10.423	-10.512	-9.145	-9.2173	-7.6637	-7.4212	-8.6215	-8.3107	-8.8261	-9.6039	-9.4627	-7.3451	-10.044	-5.264	-10.638	-9.1852	-9.9659	-10.235	-10.158	-9.8221	-7.4406	-9.4059	-9.8659	-10.602	-7.7535	-9.2926	-9.5875	-10.343	-9.9418	-8.2928	-7.0321	-7.4564	-8.0144	-9.0483	-8.1001	-11.627	-9.4209	-8.6705	-8.6254	-8.0011	-10.234
-10.224	-10	-10.122	-7.8773	-8.5173	-10.881	-9.6529	-10.877	-9.1452	-9.9009	-10.875	-10.121	-9.7731	-9.6948	-10.12	-9.0518	-8.5887	-8.4817	-9.9248	-9.4111	-10.969	-7.9537	-10.796	-8.4634	-10.395	-10.703	-11.349	-12.199	-8.2564	-10.477	-10.89	-8.6862	-9.7801	-10.229	-8.6066	-9.7347	-9.2376	-9.1799	-11.447	-7.1294	-8.9156	-10.083	-11.727	-10.719	-10.322	-10.725	-10.271	-10.917	-9.4247	-10.065
-2.2375	-1.6567	-2.5955	-2.6698	-4.4651	-3.6577	-2.6717	-3.0832	-4.3834	-0.94914	-1.4942	-3.8413	-1.9242	-4.1619	-2.4658	-3.4837	-1.2849	-1.1922	-1.0166	-4.0672	-0.54934	-2.013	-2.1428	-3.1866	-2.971	-2.8181	-3.1048	-3.5749	0.28102	-1.9362	-3.2809	-0.8409	-3.2658	-4.3531	-2.4793	-3.1556	-1.9747	-1.9173	-1.0744	-1.7448	-4.3625	-1.6438	-2.5555	-2.8886	-0.74811	-2.5817	-2.1279	-1.8506	-3.896	-2.2827
9.8334	9.0311	10.205	9.0671	9.3117	8.5401	9.6842	9.5689	9.5682	9.7474	9.4959	11.941	10.461	11.516	10.518	9.2417	9.9755	11.223	8.3601	11.582	9.7867	8.255	10.47	9.2989	9.3278	8.3017	10.317	9.4445	10.386	9.7662	9.5229	9.4596	7.7352	10.595	11.151	8.6768	10.026	8.3666	12.007	8.645	8.55	9.3338	11.396	8.4414	9.6635	10.441	8.5081	10.061	9.7736	9.4109
-11.408	-10.913	-13.442	-11.298	-11.085	-12.021	-10.954	-12.797	-13.035	-13.18	-13.126	-11.68	-9.4419	-11.459	-12.433	-13.175	-12.22	-12.395	-11.254	-10.965	-11.841	-12.41	-11.95	-9.7449	-12.097	-9.9136	-11.761	-11.39	-11.359	-12.735	-9.2235	-10.234	-11.321	-12.412	-12.276	-10.058	-11.04	-11.227	-12.365	-10.662	-12.921	-15.238	-10.508	-9.3691	-10.528	-10.779	-10.543	-11.932	-11.482	-12.827
-2.9698	-5.8156	-4.9606	-3.6547	-4.5366	-5.0434	-5.4444	-1.4706	-2.8426	-4.4144	-4.4678	-3.6844	-7.7466	-4.0754	-4.578	-4.5986	-3.266	-1.621	-3.806	-4.0882	-4.2472	-2.9773	-3.2072	-7.32	-3.4969	-5.3819	-5.7165	-4.2978	-3.9694	-5.1802	-4.499	-2.5754	-5.4835	-5.7721	-5.2268	-5.4135	-4.3318	-4.644	-4.301	-4.9498	-4.9811	-5.1128	-7.4029	-3.2051	-8.3262	-2.5162	-4.8097	-3.957	-6.0072	-5.5841
-2.6913	-0.48542	-0.045364	-1.0913	-4.2649	1.3197	-1.9737	-2.1199	-1.7742	-2.1797	-2.5413	-0.45055	-0.1779	-2.026	-2.1485	-0.59878	-1.8622	-0.39813	-1.7917	-2.8816	-1.8997	-0.37524	-2.0857	-1.7892	-1.5423	0.34877	-1.9656	0.0126	-1.3263	-1.8669	-1.2805	-4.2909	-2.6267	-3.1832	-1.9712	-0.95059	0.9657	-1.9415	-0.489	-3.8314	0.42002	-1.0319	-1.1378	-1.8335	-1.4024	-2.4684	-2.6248	1.6495	-2.4641	-4.6906
-0.77094	-3.0676	-3.2072	-2.5905	-3.237	-4.2474	0.21191	-4.3475	-4.2989	-3.4028	-1.6995	-1.5504	-1.8576	-3.1849	-2.9175	-0.38335	-4.1562	-2.9754	-3.5412	-3.3233	-4.225	-1.8419	-2.2341	-2.4826	-4.0659	0.20901	-5.0373	-5.4576	-3.884	-5.471	-3.8958	-4.023	-2.1582	-2.7775	-2.2771	-3.5586	-1.2848	-3.5905	-2.6325	-2.2372	-5.459	-4.0376	-5.7405	-3.5397	-3.5986	-2.376	-3.942	-5.0186	-4.7396	-2.5354
-13.164	-12.278	-12.571	-11.865	-12.462	-12.334	-13.118	-11.705	-10.533	-14.486	-14.61	-11.995	-14.518	-13.378	-11.948	-11.121	-12.58	-12.887	-11.452	-12.35	-12.038	-10.322	-12.669	-12.883	-13.327	-10.555	-13.041	-11.838	-12.511	-15.97	-11.693	-12.209	-12.661	-13.279	-11.565	-12.146	-11.712	-12.658	-13.209	-14.338	-11.874	-12.367	-13.405	-12.382	-12.119	-10.782	-14.649	-12.621	-11.643	-9.9689
-0.5692	0.64984	-0.74982	-0.73921	0.41684	1.1162	-0.41372	1.7839	1.9635	1.457	0.10818	0.89075	1.2854	1.234	0.91459	1.2839	1.1272	1.2335	-2.0023	3.038	0.10928	-0.99897	-0.42397	1.8379	-1.436	1.7118	0.21118	2.0038	0.73005	1.1393	-0.023825	0.36346	0.19394	-0.24205	0.95607	1.7298	2.332	-1.4609	-0.1172	-0.63604	0.057885	-2.0844	2.8199	-0.083313	2.0294	-0.88433	1.1761	0.89153	-0.77131	0.52891
10.468	9.8105	9.2458	7.8625	12.131	9.3486	10.8	10.255	11.42	9.2921	9.3386	10.335	8.1148	8.6176	9.9466	8.8058	9.9904	12.146	9.1266	7.1886	9.5123	12.726	10.235	9.582	8.719	7.8072	8.927	10.877	10.812	11.889	9.2331	10.97	10.239	11.362	10.649	10.101	10.246	10.353	9.6817	10.742	8.5804	7.5535	8.9347	10.409	10.033	11.968	11.316	9.663	11.574	10.002
-5.0605	-3.025	-1.7318	-2.629	-1.608	-1.7022	-3.5459	-1.5793	-4.2419	-6.5258	-2.3799	-1.1409	-4.1572	-3.7382	-3.0474	-1.1897	-4.2337	-3.7216	-4.5351	-3.5529	-3.8093	-4.9326	-3.0189	-3.0782	-2.3209	-1.1347	-3.4043	-2.466	-1.3702	-2.1218	-3.7879	-6.0438	-4.6692	-3.5405	-3.1066	-3.4138	-3.799	-4.4104	-2.9912	-5.0023	-3.5064	-2.4329	-1.0609	-3.317	-2.7622	-2.8346	-2.0369	-4.0394	-3.2259	-3.7216
-4.922	-0.69832	-5.2354	-3.0364	-1.8082	-2.4496	-3.9726	-2.5956	-3.6779	-2.5466	-0.76904	-3.1415	-2.8693	-3.5876	-2.0789	-2.6026	-2.694	-3.3049	-2.6423	-4.636	-1.9038	-2.735	-0.91102	-5.5996	-2.7138	-4.9418	-5.4783	-2.76	-2.727	-3.8921	-2.6418	-2.1186	-3.1865	-2.3488	-2.9623	-2.1335	-3.1734	-4.1588	-2.4533	-2.6012	-1.311	-1.4407	-3.3712	-2.0992	-1.5591	-4.7008	-2.4239	-2.8889	-1.6189	0.187
10.004	6.5718	6.364	7.101	5.5279	7.8954	7.7122	6.9005	7.3715	6.6059	5.8595	6.6254	7.1918	6.1237	6.1061	7.577	8.0454	4.9782	4.8675	7.4803	9.1842	5.8436	6.1307	6.3498	5.6215	4.4704	6.8539	6.3615	6.2031	8.8048	6.8783	7.6614	7.0148	9.8197	7.3756	8.1801	7.7634	4.1226	4.3999	9.0805	8.1916	5.9855	6.1679	7.1774	5.5088	4.4165	5.998	5.2562	8.9428	8.9321
-10.461	-11.035	-12.422	-9.8719	-7.0884	-9.9714	-10.191	-8.7636	-7.0226	-9.6507	-9.806	-9.2772	-8.7812	-10.444	-6.8885	-10.126	-8.0287	-8.0018	-9.3751	-8.5997	-10.922	-9.3152	-8.7344	-8.0075	-9.6278	-9.6948	-7.7643	-10.377	-9.0241	-8.8127	-7.015	-10.459	-7.5478	-8.8285	-8.069	-7.8638	-9.5504	-8.647	-12.049	-10.103	-8.1632	-7.5601	-9.1076	-12.023	-7.7146	-7.2327	-8.8134	-8.1207	-8.3089	-10.421
-10.21	-11.234	-10.718	-8.705	-12.331	-10.889	-11.492	-10.602	-11.638	-11.282	-9.0074	-10.089	-11.951	-11.042	-10.178	-10.938	-11.444	-9.7938	-12.747	-11.098	-10.925	-9.0404	-11.412	-8.8084	-12.811	-11.901	-10.122	-11.586	-11.848	-10.766	-13.567	-10.026	-12.903	-10.841	-11.634	-12.158	-11.905	-12.313	-11.586	-11.594	-11.155	-11.309	-13.394	-11.704	-9.8503	-11.486	-9.3436	-10.062	-10.012	-11.275
-3.0779	-3.9073	-3.0483	-4.0805	-3.028	-3.0282	-4.0173	-2.916	-4.4382	-3.2922	-3.9144	-2.8952	-6.9551	-1.1193	-3.436	-2.5602	-1.6757	-3.7771	-3.1519	-3.155	-1.1029	-3.1695	-4.658	-2.4272	-2.6176	-1.4728	-4.739	-2.3125	-1.2946	-3.705	-3.7094	-4.1949	-3.4682	-3.2013	-0.75516	-2.8517	-4.6277	-5.1819	-5.5648	-3.3667	-3.1501	-4.5666	-1.6943	-5.5619	-4.4046	-2.1941	-3.7368	-5.7592	-1.1447	-4.5196
-3.2442	-1.1005	-1.0893	-1.0883	-1.1223	-3.2539	1.1616	-2.2979	-1.3262	-1.1843	-2.5869	-0.47617	-0.82126	-0.28582	-3.9676	-0.44638	-3.5475	-3.0482	-1.8692	-2.5163	0.056696	-3.6039	0.26604	-0.56658	-2.0304	-0.63082	-2.223	-0.76871	-2.7653	-1.115	-1.9797	-2.739	-0.39111	-0.90623	-1.0093	-0.10281	-1.6112	-1.5919	-2.9919	-1.6459	-1.1796	-1.9244	-0.84852	-2.4875	-1.5686	0.51818	-1.7461	-1.7592	-0.86974	0.4588
8.5676	6.138	8.166	8.4888	7.4506	6.1082	6.7838	8.5703	9.8518	7.4911	10.136	8.6623	7.5815	5.8685	7.2297	9.3922	8.2029	9.1953	9.1557	9.7481	9.6051	7.2525	7.3324	7.0505	8.4883	7.153	8.352	9.1069	6.6621	9.0053	7.6436	7.1162	9.3064	6.5337	10.112	8.6149	8.1445	8.331	7.3634	7.4022	7.2784	5.8317	11.625	8.8278	6.2101	7.2647	9.6522	7.7068	7.8458	10.011
1.4778	2.2088	2.9322	1.7427	0.13193	2.0414	0.86399	1.5309	3.0943	1.2984	2.9212	2.464	0.72716	3.4044	1.7936	0.96415	0.26604	2.3378	1.2007	3.2907	1.9909	2.3376	0.29403	2.6433	0.97261	2.2438	1.6152	2.5964	5.0071	-0.078353	1.9727	3.0379	1.7277	0.50597	2.5778	0.45322	-0.53538	2.6848	0.76251	1.2558	-0.29972	-0.28878	4.1182	3.5652	2.7602	1.5891	1.7842	2.0877	4.1991	3.1335
-20.147	-22.342	-20.914	-22.101	-21.07	-23.916	-21.589	-20.894	-20.058	-21.184	-19.507	-23.82	-23.668	-21.669	-23.492	-22.69	-23.096	-22.374	-22.272	-23.653	-23.693	-22.143	-21.039	-22.811	-21.984	-23.233	-21.491	-24.091	-21.901	-22.3	-22.003	-21.789	-22.833	-23.766	-21.936	-21.31	-22.633	-19.288	-21.544	-25.283	-23.838	-22.678	-23.457	-22.411	-23.642	-21.959	-21.514	-22.711	-23.164	-22.209
-2.3087	-3.7037	-2.9104	-2.3235	-3.3574	-4.0227	-2.1648	-1.4229	-3.2415	-2.9007	-1.3986	-3.6507	-3.1255	-3.614	-0.62854	-3.3684	-3.509	0.0014385	-1.0282	-1.1139	-2.5611	-1.617	-2.249	-2.6	-4.402	-1.7125	-1.868	-0.45068	-3.8518	-4.6536	-2.2452	-3.1077	-2.1264	-3.9735	-3.237	-2.5403	-3.0702	-2.5343	-3.5872	0.26989	-2.9462	-1.0811	-3.6517	-3.3147	-1.4192	-1.133	-3.5664	-2.9327	-1.6643	-2.4022
-13.346	-9.8482	-12.98	-11.681	-12.09	-12.57	-14.072	-10.746	-10.49	-11.557	-11.397	-11.534	-11.236	-10.528	-10.233	-12.951	-11.619	-11.823	-10.994	-13.048	-13.786	-13.171	-10.525	-9.2271	-11.302	-11.596	-11.242	-11.653	-12.807	-11.067	-10.353	-8.9047	-13.014	-10.559	-14.033	-10.889	-11.769	-10.449	-11.556	-11.146	-10.178	-12.731	-11.623	-10.308	-12.468	-9.9728	-12.014	-11.962	-11.324	-11.246
-13.946	-13.178	-11.655	-12.928	-14.169	-14.189	-11.59	-12.951	-14.352	-12.862	-14.607	-12.136	-11.518	-13.061	-12.575	-15.966	-10.949	-13.106	-12.44	-14.518	-14.529	-13.564	-12.147	-14.886	-11.482	-14.65	-11.958	-13.96	-10.061	-14.242	-17.554	-11.007	-12.621	-13.884	-11.997	-12.099	-13.277	-14.172	-17.175	-14.339	-14.097	-13.184	-14.643	-13.233	-11.767	-12.068	-11.949	-12.289	-13.17	-14.248
-1.69	-1.7977	0.71335	-3.7351	-3.5905	-0.013777	-2.0141	-1.6286	-2.9288	-3.9041	-5.3327	-4.1493	-2.8686	-4.3654	-2.1877	-3.814	-2.7745	-2.2287	-0.61212	-1.7567	-2.5743	-3.1431	-3.9734	-0.74408	-0.85711	-3.9749	-3.2651	-3.4038	-1.462	-3.175	-1.846	-2.3547	-3.0037	-3.768	-2.0922	-3.5978	-2.7355	-2.4598	-2.1554	-1.4575	-1.2229	-2.753	0.039839	-2.2387	-4.9324	-2.2742	-4.6889	-3.151	-4.7168	-0.91082
2.76	2.2779	2.5981	3.3588	4.346	2.4656	2.0803	2.0205	4.3218	3.4481	2.8662	1.3544	1.7403	4.4289	3.6666	-0.62372	3.437	5.3386	3.868	2.2165	2.7792	3.8165	3.6226	0.88375	-0.19377	3.4003	3.6331	2.666	2.0906	2.8036	0.40711	3.2209	2.1052	2.3863	3.1668	3.1697	4.8736	3.9145	3.3099	2.6355	2.2072	1.8695	3.4219	2.0351	4.4136	4.7986	4.1985	3.2716	0.88776	1.5672
-2.2459	-5.4333	-4.6369	-4.1574	-6.5319	-4.1215	-5.1501	-5.1488	-4.7254	-3.0737	-1.2866	-9.091	-5.6344	-6.7914	-3.9034	-6.2666	-6.4794	-4.7389	-3.6261	-4.9256	-7.924	-4.1788	-6.2799	-5.5709	-4.1873	-6.8238	-5.8102	-3.8173	-6.6258	-2.7749	-4.0774	-5.0797	-3.9845	-6.9947	-5.3341	-3.8973	-3.3161	-4.9896	-5.7074	-6.369	-5.1121	-4.1626	-2.6028	-3.6496	-3.5809	-5.7493	-3.7035	-4.3379	-4.9108	-5.286
-3.9008	-3.8176	-2.7868	-2.0461	-1.9587	-3.0201	-2.328	-2.7863	-0.66361	-3.7415	-4.3117	0.72691	-2.2399	-3.1927	-4.3836	-4.9964	-1.5923	-0.8143	-1.7195	-0.30405	-1.2509	-4.2801	-4.0363	-3.3558	-2.6646	-1.7177	-3.5123	-2.7928	-3.2569	-0.32404	-3.348	-2.4475	-2.4642	-1.5863	-2.2245	-2.6247	0.21641	-3.0536	-3.2798	-1.9398	-4.5029	-3.7238	-2.9976	-2.7523	-2.2463	-1.4928	-4.1814	-0.77863	-3.1031	-4.2756
-4.9039	-2.9954	-3.8707	-4.7825	-3.988	-8.0568	-7.1288	-4.1599	-8.339	-6.3893	-5.8867	-4.6568	-5.0866	-5.0931	-3.1642	-5.8094	-4.6817	-4.3164	-8.7784	-5.6559	-3.3394	-8.9901	-5.9926	-5.3441	-2.6291	-6.5816	-5.8734	-5.9095	-5.5971	-4.988	-4.8813	-5.9255	-6.33	-5.7175	-6.5436	-3.5985	-4.8367	-5.7329	-3.3692	-5.3093	-7.0503	-5.4994	-8.8129	-4.3181	-5.8924	-3.9251	-7.3562	-4.6423	-3.5384	-5.9453
-1.5717	-3.5734	-3.5192	-2.3887	-3.9878	-3.374	-3.6031	-4.9049	-6.3011	-2.6833	-4.0663	-6.0697	-4.2643	-3.5098	-3.3256	-4.3935	-4.0806	-3.7499	-3.8599	-4.1683	-4.738	-3.0789	-5.2487	-3.5151	-3.7095	-5.5336	-5.417	-2.0462	-6.9214	-3.7112	-6.0614	-5.6857	-5.9468	-2.8192	-3.5623	-4.7704	-7.1801	-6.7772	-3.4058	-5.5383	-4.5585	-2.3295	-1.9469	-1.864	-6.4429	-4.7729	-4.4262	-3.484	-4.1472	-3.009
-8.7097	-9.5474	-9.6751	-8.2745	-7.1941	-9.2911	-8.8083	-8.0387	-8.1904	-8.771	-9.8704	-8.8476	-9.4995	-7.5527	-8.6899	-9.5543	-8.0394	-9.4437	-10.274	-8.3219	-9.6774	-9.9561	-10.092	-11.135	-8.1647	-9.7662	-8.6083	-10.869	-10.452	-9.0694	-8.7162	-8.0817	-9.2635	-9.3543	-9.9403	-11.197	-10.729	-10.025	-7.3304	-7.7193	-5.5126	-10.562	-9.1805	-9.1661	-7.143	-9.282	-9.8243	-9.6197	-11.823	-9.9166
1.9843	3.0552	4.8438	3.9001	0.67271	2.6154	2.1986	0.93319	4.125	3.1418	3.6339	2.9853	3.527	5.5605	4.525	4.7775	4.6107	3.0123	3.8047	-0.7193	1.9835	4.5869	3.7667	4.2065	2.092	1.7174	4.7305	4.3841	-0.55248	1.3555	2.1689	3.5639	3.7344	3.9298	5.7466	3.9109	2.271	3.3112	1.7591	4.3496	3.5634	2.9056	0.8667	2.0581	4.2554	2.692	3.1506	3.5828	5.9803	1.0115
-10.328	-9.1944	-12.164	-11.519	-12.527	-9.0313	-8.0473	-9.8734	-12.476	-10.647	-12.829	-12.703	-13.739	-10.685	-9.1771	-12.147	-11.972	-10.185	-10.231	-12.095	-11.055	-9.7233	-10.775	-11.62	-12.277	-10.905	-12.379	-10.667	-11.415	-10.566	-12.108	-8.4752	-8.8206	-10.549	-12.61	-10.954	-9.8815	-13.444	-12.568	-8.9041	-10.897	-10.162	-12.69	-9.64	-9.5795	-10.688	-10.875	-12.584	-12.059	-11.992
2.4385	-0.17253	3.6353	2.5053	1.9079	0.98668	0.71427	2.7681	0.18121	1.3836	1.5927	3.477	-1.5058	2.0538	2.501	1.8906	1.7505	2.1354	2.8007	2.8512	0.74715	0.687	-0.45359	1.3755	2.1548	1.8723	2.1442	1.1911	2.9667	2.9552	0.82781	-0.88225	2.6055	2.0861	3.8323	0.025493	3.9721	1.4132	2.6637	0.19092	2.3335	3.1575	2.9749	-0.015947	2.0238	4.1727	3.4127	1.2727	1.843	1.1452
-4.4058	-4.6106	-4.3925	-4.5483	-3.3219	-5.6195	-7.0273	-3.455	-4.0134	-3.4747	-4.7017	-4.2974	-4.7312	-3.5272	-4.2486	-5.073	-5.3488	-5.7627	-5.1603	-5.3329	-5.9083	-5.1909	-4.4767	-4.4219	-3.5221	-4.2775	-3.1583	-6.6652	-5.8811	-2.3818	-4.3032	-6.009	-6.6377	-4.5632	-4.4909	-4.503	-3.9438	-3.8284	-5.8152	-4.5237	-3.989	-4.7057	-4.1824	-5.4895	-5.2156	-6.5074	-4.9115	-6.088	-6.997	-4.9176
-4.0144	-4.3738	-3.0828	-0.86197	-1.5501	-2.5556	-2.5362	-4.3431	-3.8832	-4.3555	-2.3628	-3.1628	-5.1845	-3.5765	-1.7812	-4.4218	-2.5802	-3.542	-2.7857	-0.98998	-1.1745	-1.6582	-1.6846	-3.0533	-3.4052	-2.7343	-3.3834	-1.2304	-2.2233	-3.2313	-2.5482	-3.7159	-1.93	-1.5907	-3.3869	-2.1245	-5.6417	-1.3224	-2.8142	-3.6418	-2.1508	-4.4	-2.6785	-3.2046	-5.0579	-3.3173	-4.3448	-2.0134	-1.9894	-3.7608
7.869	8.8943	10.696	8.221	8.2458	10.13	9.5303	6.4442	10.068	7.3539	8.5969	9.379	6.064	7.2848	9.1468	7.4892	7.5992	5.6176	8.2277	9.6436	7.6593	8.9128	7.5928	8.778	8.9052	9.3785	7.3751	9.7288	6.8175	9.34	8.2072	9.809	8.5178	9.3401	8.2564	8.7501	9.9665	11.548	8.4897	10.777	6.7121	10.33	7.2733	8.3567	8.9614	7.7526	9.7048	8.1714	9.6809	8.2427
-5.7283	-3.6086	-3.0928	-3.0607	-6.172	-2.7646	-6.981	-5.0363	-5.4552	-4.7871	-5.5928	-4.7299	-5.3975	-6.1098	-4.1097	-5.5424	-3.3243	-3.388	-4.5512	-4.428	-2.6225	-6.1837	-3.4947	-2.6138	-3.4802	-5.2394	-4.053	-6.2552	-6.5647	-4.6074	-6.1834	-4.098	-4.5937	-4.2347	-4.3234	-5.2433	-5.215	-4.4671	-6.2104	-4.3085	-5.2993	-5.599	-5.4923	-4.7086	-6.2678	-4.8027	-4.1956	-4.1986	-5.357	-5.8312
-14.015	-16.335	-13.094	-14.438	-12.394	-12.549	-11.606	-11.816	-13.136	-13.263	-13.922	-13.79	-13.268	-13.628	-15.108	-12.941	-14.369	-14.939	-13.327	-14.176	-14.471	-12.734	-11.957	-16.518	-11.26	-11.03	-13.67	-11.776	-12.011	-12.654	-12.485	-14.095	-13.357	-14.178	-12.659	-12.38	-14.15	-13.4	-13.296	-12.766	-12.499	-15.092	-14.828	-13.51	-15.48	-12.134	-13.549	-13.717	-12.016	-12.825
-21.199	-22.536	-24.3	-22.101	-23.137	-21.95	-22.688	-21.327	-21.482	-21.667	-22.276	-23.337	-21.085	-22.474	-22.957	-22.466	-23.152	-19.133	-21.424	-21.658	-22.067	-22.989	-23.939	-22.598	-21.88	-22.479	-21.578	-22.008	-22.641	-20.662	-23.046	-22.021	-22.87	-21.38	-20.848	-20.639	-21.753	-23.572	-22.977	-22.272	-22.714	-22.337	-21.774	-23.234	-22.07	-22.813	-24.028	-24.153	-21.289	-23.168
-7.0599	-8.6631	-6.7032	-8.2276	-5.9574	-7.693	-7.504	-8.0419	-7.7656	-8.5757	-6.6934	-6.569	-8.7084	-7.1097	-6.9743	-7.316	-8.2964	-9.8042	-7.3124	-7.0158	-5.8056	-8.0299	-8.0034	-5.3439	-8.2696	-7.7669	-7.303	-7.2655	-3.8857	-7.6045	-7.294	-7.7535	-5.276	-5.6077	-8.5022	-6.1067	-5.1102	-7.343	-7.3374	-6.2034	-7.6053	-5.6173	-7.6131	-6.9145	-7.7987	-7.4018	-5.4693	-6.8926	-6.7597	-6.5918
-5.3865	-3.6793	-2.7877	-6.765	-4.1724	-5.6365	-2.7966	-6.6608	-4.1711	-3.1492	-5.8951	-5.5423	-5.6359	-6.2879	-4.4986	-5.1947	-6.2399	-4.9933	-5.2786	-3.1817	-3.2183	-4.7158	-5.4595	-3.6123	-4.4029	-4.6408	-4.787	-4.6364	-5.7345	-5.4063	-5.4076	-3.7316	-4.8598	-3.8584	-5.845	-3.259	-3.749	-6.2665	-6.6638	-3.9802	-5.4231	-4.9617	-4.2526	-4.8538	-3.845	-4.3727	-3.9415	-5.3832	-4.6983	-6.6541
6.7353	6.301	6.6717	7.2496	6.6842	5.0061	4.0075	4.4373	6.4695	5.8364	4.0361	5.0605	4.6138	6.1799	5.523	8.0972	5.2623	8.184	7.2458	6.1454	5.8951	5.6235	7.4074	6.9439	4.527	5.3648	9.3708	4.6733	5.0031	5.2911	6.0781	4.001	4.4777	3.8068	6.5297	6.0775	3.8969	4.6601	6.8032	5.4085	6.5367	5.2592	7.3366	4.7636	7.2929	5.6644	4.7341	6.5579	5.7197	6.0465
-12.658	-10.62	-12.152	-10.25	-10.74	-11.515	-9.7781	-13.329	-9.9567	-12.199	-11.062	-9.8219	-13.299	-9.3161	-8.5555	-9.7386	-11.573	-11.58	-10.219	-8.762	-10.919	-12.59	-13.463	-11.241	-9.6036	-9.8977	-10.334	-10.394	-10.52	-11.743	-12.133	-11.953	-11.127	-8.9703	-11.737	-10.335	-9.9463	-9.1032	-8.4673	-9.2888	-11.782	-11.788	-8.2707	-10.998	-9.2851	-9.7218	-13.204	-8.5477	-11.017	-12.882
-8.7156	-10.08	-9.922	-8.5452	-10.046	-7.3186	-7.7911	-10.002	-10.361	-9.2719	-8.7023	-11.225	-6.9476	-8.3833	-8.8882	-11.96	-8.1854	-10.467	-9.7824	-8.9038	-9.584	-9.6449	-9.3701	-11.478	-11.117	-6.7998	-8.5166	-8.8635	-9.8476	-8.6038	-9.5172	-10.3	-10.217	-7.3781	-9.5839	-8.2118	-8.5156	-10.351	-9.4947	-9.2225	-9.0957	-7.872	-11.084	-7.3305	-6.13	-9.3388	-9.5014	-9.1542	-8.8319	-9.4953
-6.9304	-6.1971	-6.3556	-4.0548	-7.1318	-5.3467	-5.2798	-4.9459	-4.9599	-6.9122	-6.689	-3.9034	-5.0148	-7.3375	-3.6302	-7.9881	-4.6463	-3.6591	-5.3204	-5.0919	-5.2471	-4.0359	-4.2896	-5.5451	-6.0171	-7.171	-5.8225	-5.5913	-6.132	-4.9145	-4.6245	-4.6907	-7.4282	-5.2496	-4.5696	-4.9248	-4.2132	-5.025	-7.2773	-5.8595	-7.2363	-2.6654	-5.6684	-5.4271	-7.2007	-4.3059	-3.992	-4.5524	-4.0083	-6.7376
-1.3279	-0.7406	-1.7605	0.50029	-0.12932	-2.5109	-1.354	-0.042562	-0.88695	-0.91978	-0.11841	-2.0488	0.31889	-2.1443	-1.1269	-1.2503	-1.1302	-0.53717	0.11491	-1.7218	-2.9094	-4.2808	-2.7324	1.2209	-1.9395	-2.5508	-0.79066	0.64287	-1.7338	-0.98644	-0.96515	-0.99256	-1.522	-0.031307	-3.0018	-1.8893	0.47941	-0.34663	-2.6061	-1.1293	-1.4275	-2.0457	-0.40859	-0.46119	-1.3971	-0.33882	-0.31669	-2.2527	-0.37524	-1.4236
-3.9816	-4.0505	-4.3252	-5.8581	-4.4395	-4.1953	-4.5916	-3.1771	-4.1756	-5.5725	-3.8036	-3.3156	-2.8149	-2.5168	-2.8996	-3.5593	-5.6823	-3.9947	-3.9837	-5.4411	-4.6998	-1.927	-3.8118	-6.2131	-4.918	-4.775	-4.1285	-4.5709	-4.0513	-3.7435	-3.3409	-4.0696	-3.6991	-4.1113	-3.5263	-5.1357	-4.2439	-5.5313	-3.8857	-2.4881	-5.4777	-6.5237	-4.3539	-6.4785	-2.2339	-4.3513	-4.3679	-2.932	-5.5855	-4.3796
-13.416	-9.6102	-9.4251	-11.36	-12.419	-11.529	-10.474	-10.25	-13.042	-10.315	-11.046	-10.966	-8.7844	-12.183	-12.397	-14.555	-11.043	-10.362	-11.055	-11.293	-10.195	-11.831	-11.41	-12.097	-12.396	-10.971	-12.629	-10.856	-12.788	-11.401	-10.451	-9.6869	-12.912	-11.917	-10.258	-11.102	-12.368	-10.905	-10.757	-10.661	-12.052	-13.438	-9.9674	-11.891	-10.832	-10.26	-11.633	-11.139	-11.204	-12.027
-13.058	-11.661	-11.536	-10.456	-10.752	-10.381	-11.13	-11.277	-11.143	-11.908	-14.26	-11.616	-10.947	-10.263	-11.44	-12.848	-13.705	-12.618	-9.2881	-14.721	-11.395	-14.041	-11.142	-12.116	-11.68	-12.809	-10.498	-11.327	-11.081	-10.627	-13.523	-14.728	-10.884	-11.459	-12.841	-11.291	-9.4909	-12.754	-13.191	-12.255	-12.549	-10.903	-11.214	-11.034	-10.271	-12.647	-12.839	-10.6	-12.917	-12.954
-2.866	0.046407	1.1823	1.4257	2.208	1.8598	2.2495	1.108	2.3008	0.81605	2.3362	2.2281	2.3092	0.054892	0.5106	2.3144	0.90262	1.7637	0.98668	1.8669	0.27624	-0.26549	1.8022	-0.24013	0.17348	0.67414	0.55866	3.7118	2.48	3.023	2.9137	-0.82201	2.0134	2.4459	1.7141	-0.2274	1.0974	0.97299	0.34852	3.0807	-0.15089	1.8781	2.5285	2.3863	0.54507	1.8289	1.196	1.361	2.1136	0.63179
-22.594	-20.886	-21.752	-22.482	-21.696	-21.21	-22.367	-21.61	-21.617	-20.293	-24.391	-22.435	-22.918	-23.784	-23.93	-21.692	-22.267	-24.453	-24.377	-24.435	-21.82	-23.714	-19.972	-22.947	-22.801	-21.566	-21.007	-21.353	-21.956	-22.338	-21.83	-23.646	-22.148	-21.879	-20.937	-20.882	-21.221	-23.876	-21.205	-23.902	-22.483	-22.994	-21.918	-22.523	-23.621	-22.407	-24.989	-22.131	-19.378	-23.095
-14.243	-15.515	-14.658	-16.194	-16.279	-15.174	-11.29	-15.947	-16.209	-14.056	-17.163	-13.9	-13.605	-14.97	-14.902	-13.684	-15.276	-12.508	-14.382	-13.913	-16.542	-14.788	-14.109	-14.145	-14.776	-14.938	-15.498	-14.308	-13.834	-14.792	-14.643	-13.738	-13.553	-12.85	-15.211	-15.36	-15.561	-12.564	-14.999	-15.081	-16.871	-13.761	-12.958	-15.636	-12.731	-13.254	-15.067	-15.212	-12.06	-14.295
-4.149	-5.433	-5.5123	-4.4423	-3.6433	-4.3939	-5.1275	-6.9126	-4.221	-5.1652	-3.9019	-4.1672	-1.4882	-3.8319	-8.3857	-4.1641	-6.4109	-8.9064	-3.3058	-4.6266	-4.4194	-5.1152	-3.7593	-3.8659	-6.0934	-7.0433	-5.4967	-3.3189	-6.4664	-2.8209	-6.1177	-4.3875	-2.7814	-8.0977	-1.3869	-5.4712	-5.3263	-5.5736	-3.7914	-2.7381	-3.8089	-3.8866	-4.9943	-6.1261	-5.1258	-3.7755	-3.5981	-4.904	-3.7939	-5.4793
-1.2133	1.9057	3.0842	2.6344	1.9669	1.1867	3.3366	0.44414	1.1663	1.2876	4.7474	3.1472	3.6364	0.56042	2.0688	2.3264	3.5121	0.31541	-0.10189	0.0029825	2.5516	0.9914	0.86809	2.533	2.2237	1.6931	2.8536	2.6982	1.5482	-0.25969	1.9035	-0.95184	4.234	3.0051	1.3827	0.68047	-1.3192	-0.10239	0.61165	1.3109	1.7676	0.20349	1.454	2.6824	-0.4456	3.5936	1.7187	2.3503	-0.034306	-0.87421
5.1399	7.4566	7.223	6.9472	6.6216	4.5085	8.7328	5.5803	5.8239	9.6976	7.5371	7.549	4.3499	5.3386	6.3771	8.7659	4.5056	6.5219	6.4211	8.2593	6.8739	8.3145	6.082	7.6063	7.896	5.4266	5.9431	5.2585	6.3279	7.3957	4.8924	4.8355	7.0066	5.5764	6.3922	5.6279	9.574	8.6114	6.7948	6.6479	5.8384	8.0979	6.2408	8.3874	3.2374	9.099	6.4601	6.1788	8.0487	7.7308
-2.1289	-4.0761	-0.38739	-1.0225	-1.107	-4.6491	-3.5144	-2.8508	-2.0873	-3.94	-2.2018	-2.8301	-2.5029	-3.2403	-4.0214	-5.4749	-0.54136	-0.26714	-1.7447	-2.9106	-1.4431	-1.1586	-3.6948	-5.4804	-1.8152	0.068409	-2.0604	-5.5262	-3.8315	-3.2616	-0.84512	-2.9163	-5.0395	-2.7888	-3.4777	0.37609	-2.7912	-0.94062	-3.8941	-1.6761	-5.402	-3.9997	-2.286	0.24647	-3.4688	-2.775	-4.2724	-1.7816	-2.9109	-4.5311
0.44831	-0.69505	-1.3673	-2.4289	-0.58078	-1.7979	1.7412	-0.2503	-0.60027	-1.579	0.6369	0.99392	-1.2121	-4.0594	-1.6507	-3.4767	-3.1928	-1.2679	-3.7809	-1.8967	0.029285	1.5066	-1.4436	-2.9443	-0.95074	-2.1158	-3.4807	-2.1392	-1.546	-2.171	-2.9225	0.97976	0.94315	-2.9087	0.96944	-1.717	-1.0635	-2.4367	-1.2653	-1.8243	-0.71993	-3.2203	0.27291	-0.4281	-1.3392	-0.92638	-3.1894	-1.7977	-0.34741	-0.96391
4.47	6.8602	5.888	3.1764	7.5425	4.8976	4.9683	5.4205	3.7428	4.762	5.0541	4.1175	4.6317	5.3672	3.4593	6.2181	5.6953	4.1841	5.8124	6.4082	3.9084	5.7516	4.277	5.0935	6.6552	3.6909	3.199	3.8643	7.1257	5.4781	4.8828	5.7759	5.7457	7.3097	3.56	5.1981	5.8492	3.7455	4.1532	5.2938	4.5616	6.687	4.3621	6.2565	4.8338	5.3113	5.2242	4.3761	7.7469	5.0484
-5.578	-4.9044	-4.2224	-7.0494	-6.9894	-5.7137	-6.8837	-7.1196	-3.5065	-6.2858	-4.6899	-3.9009	-5.5403	-7.1661	-4.6876	-6.185	-6.3344	-7.2857	-4.4436	-4.2092	-3.7956	-5.1162	-4.6812	-7.4067	-5.1902	-5.953	-6.758	-4.3949	-6.0186	-4.6016	-6.4863	-6.5108	-4.7756	-6.0994	-6.0336	-5.3668	-4.3296	-4.4308	-4.8564	-3.6304	-4.4557	-5.1629	-4.8289	-5.4652	-7.4507	-6.8236	-6.5423	-7.2083	-6.07	-4.6669
5.4344	7.5138	6.8119	5.8483	5.3935	5.2538	6.3913	7.772	4.8098	6.7336	6.7679	7.4255	6.1497	9.2715	6.0909	6.5964	3.8638	5.8661	7.7168	7.3714	4.8915	5.5646	6.3522	6.0924	6.1585	8.3262	6.2285	7.0705	9.1799	6.868	8.7066	9.2417	7.2285	7.0336	7.022	5.9148	7.1769	8.2491	4.8864	5.1993	6.2231	6.7537	6.5689	7.2371	8.2612	7.1071	6.0563	4.1556	5.7094	6.4258
-1.4927	-2.6515	-4.371	-1.5508	-2.705	-4.2856	-1.5559	-3.5612	-2.717	-3.2218	-2.1359	-2.6242	-2.1734	-2.6625	-4.1665	-4.3165	-3.0826	-1.543	-3.5006	-4.7157	-3.0744	-3.0962	-4.4002	-3.3791	-2.3915	-1.7988	-2.5895	-2.1276	-3.1031	-2.6237	-2.4024	-1.9227	-4.3759	-1.0723	-1.4486	-4.2037	-1.951	-0.6603	-1.7742	-2.678	-3.739	-3.5759	-2.5874	-1.8337	-3.0948	-2.44	-2.6952	-1.4029	-5.516	-0.50295
-14.65	-14.02	-15.743	-13.818	-14.343	-12.825	-14.979	-13.635	-15.036	-15.566	-13.835	-13.979	-14.262	-14.68	-16.352	-15.04	-14.416	-14.358	-14.838	-13.638	-15.459	-14.973	-13.637	-14.305	-14.184	-14.162	-13.097	-16.022	-13.848	-13.743	-14.766	-13.828	-14.03	-15.51	-13.243	-15.139	-14.288	-13.734	-13.642	-14.274	-16.991	-13.657	-15.636	-13.373	-16.096	-15.374	-15.247	-14.985	-12.028	-13.762
-14.708	-14.77	-14.655	-11.977	-15.577	-16.615	-14.685	-12.841	-13.505	-14.107	-14.558	-15.422	-13.107	-13.578	-13.173	-13.315	-14.431	-13.937	-11.847	-15.767	-12.587	-17.504	-12.999	-14.211	-14.556	-14.24	-12.926	-14.189	-14.509	-14.381	-15.427	-15.269	-13.487	-15.545	-14.992	-14.178	-12.311	-14.427	-13.82	-16.448	-14.614	-14.006	-14.297	-16.101	-13.851	-16.808	-14.941	-13.507	-14.181	-14.575
-1.6433	-0.97013	-2.7451	0.62063	-3.2867	-2.2111	-1.4294	-0.96164	-1.0623	-1.0553	0.12125	-1.6657	-0.41735	-1.1384	-2.8059	-0.25943	-0.80719	1.2388	-2.5452	-2.2082	-0.21206	-0.76237	-2.2101	-1.9251	1.2271	-3.8749	-0.72857	-2.0993	-2.6944	-1.1967	-4.3665	-1.0812	-3.2619	-0.6875	0.015635	-0.31071	-3.2154	-0.5924	-1.4951	0.24265	-1.9896	-0.57125	-0.21909	-1.1159	-2.6866	0.45693	-2.0248	-1.0145	-1.6107	-1.3676
2.2851	0.68102	0.93176	1.5661	1.7535	0.9829	0.76578	1.571	-0.56354	2.9006	3.4647	2.6648	3.5853	1.2052	1.8653	2.9239	0.90421	0.83603	1.614	4.0627	1.7029	-0.60791	0.69914	3.3695	2.7213	2.8023	1.4447	0.99442	3.33	5.6854	-0.26735	2.1393	2.5244	0.84503	1.2344	1.163	2.52	1.2978	1.3096	-0.37403	2.3783	1.775	2.1978	4.0446	1.7186	3.2861	1.8644	2.4498	0.16949	1.7466
-4.9203	-6.2769	-4.8693	-4.2237	-7.4997	-5.0264	-6.5001	-7.2315	-6.264	-4.6389	-4.2475	-7.7453	-4.578	-7.3094	-5.8845	-4.0556	-6.4478	-5.5591	-8.5644	-4.5093	-6.1697	-6.6491	-4.891	-6.3472	-4.8074	-5.0467	-7.9574	-5.5341	-5.0994	-4.1221	-7.2536	-5.6748	-4.535	-5.082	-5.0528	-8.1523	-6.5197	-5.8819	-6.4438	-7.132	-3.47	-5.4721	-2.9211	-6.1334	-6.9885	-4.6731	-4.5939	-6.9146	-5.5984	-6.4056
-2.5707	-1.9554	0.9984	0.11775	-0.85061	2.4927	-1.8975	-0.82827	-0.0036744	1.1366	-0.099822	1.1779	-3.1301	-3.0781	-1.8442	-0.74191	0.33547	0.35114	0.33426	-0.66411	-2.3922	0.083639	-1.65	0.61102	0.54353	-1.3672	0.88	1.247	-0.9747	1.1487	0.091715	0.11904	-2.0212	1.1154	-0.59576	-1.0819	-1.2877	-1.6524	-0.8508	0.66651	2.8267	1.4231	1.5829	-0.30929	0.49006	0.8954	-2.4555	-1.1999	-1.4866	0.061284
-11.874	-14.612	-13.552	-14.25	-15.567	-13.201	-12.798	-14.945	-9.6887	-13.884	-11.752	-13.762	-12.511	-13.042	-11.095	-13.423	-12.883	-11.664	-12.586	-12.75	-12.629	-14.147	-14.359	-13.952	-14.252	-14.027	-13.697	-11.594	-15.161	-12.393	-10.968	-14.527	-11.506	-14.087	-11.881	-12.58	-14.509	-13.789	-11.516	-13.642	-12.52	-12.581	-13.924	-11.684	-14.449	-11.67	-12.849	-11.199	-12.402	-12.85
-8.7518	-11.552	-12.24	-9.5795	-10.16	-10.764	-9.9765	-11.2	-11.436	-11.459	-10.775	-9.1717	-12.813	-10.015	-10.146	-9.2797	-9.2436	-11.075	-8.6735	-9.8672	-11.926	-10.225	-8.9619	-11.036	-11.697	-8.494	-12.395	-13.661	-10.847	-9.9535	-9.7798	-10.256	-9.5049	-11.07	-12.932	-12.912	-9.0792	-12.965	-12.566	-12.417	-11.334	-10.683	-10.749	-10.487	-10.689	-9.5567	-11.68	-11.459	-10.133	-10.064
-9.262	-9.9347	-8.7972	-6.3458	-9.1128	-9.1455	-10.837	-9.36	-10.296	-10.155	-12.312	-9.1701	-8.3666	-7.9205	-10.141	-11.486	-10.357	-9.2035	-9.0763	-9.591	-11.05	-12.262	-7.6288	-9.4111	-9.8152	-9.9987	-9.2985	-9.6674	-9.4997	-8.6055	-6.6206	-8.137	-8.2591	-10.722	-8.615	-6.804	-7.3904	-10.724	-8.9247	-9.6704	-8.9386	-11.494	-8.5422	-7.9802	-10.865	-10.123	-9.6816	-9.0862	-7.8631	-10.388
-0.60794	-1.5197	-3.1993	-1.8574	-0.74628	-0.72591	-1.4568	-0.28549	-2.4498	-1.2566	-0.085529	-2.5784	-1.9049	-1.4661	-1.3182	-2.3226	-0.89209	-3.9791	-0.23161	-0.71457	-1.3444	0.17207	-0.1066	-0.51875	-3.4398	-1.9916	-0.60983	-0.77744	-2.2584	-0.76983	2.3629	-1.802	-2.1402	-0.91162	-0.47817	-1.6311	0.049519	-2.6071	-1.42	-2.9521	-2.1121	-0.7124	-4.2087	-0.87085	-0.43955	-1.6596	0.67967	-2.0654	-3.213	-4.5428
-15.549	-14.663	-15.522	-12.732	-14.957	-13.192	-13.371	-15.555	-12.998	-16.12	-16.484	-14.987	-14.469	-13.668	-13.922	-14.335	-14.009	-16.464	-12.723	-12.178	-15.592	-14.751	-13.736	-14.238	-13.014	-14.473	-14.153	-14.197	-12.576	-14.122	-12.868	-14.358	-12.727	-17.987	-14.504	-14.18	-14.311	-14.471	-14.536	-13.81	-15.457	-14.728	-13.857	-16.041	-14.962	-16.267	-13.327	-13.987	-13.816	-12.728
-12.047	-12.719	-14.566	-12.315	-12.807	-11.497	-13.295	-13.68	-10.159	-11.208	-12.231	-13.106	-10.678	-11.893	-12.071	-10.983	-15.239	-12.555	-12.716	-12.782	-13.019	-13.783	-11.581	-11.568	-12.379	-13.407	-12.601	-11.799	-13.562	-12.86	-14.273	-13.274	-12.977	-12.721	-12.573	-12.348	-13.171	-13.347	-12.143	-12.868	-12.401	-12.475	-12.789	-14.474	-11.225	-12.901	-13.17	-12.672	-11.493	-10.94
-13.933	-12.973	-12.385	-13.505	-12.455	-12.339	-11.872	-13.402	-11.879	-14.713	-15.017	-12.22	-13.226	-11.699	-13.184	-12.807	-12.884	-13.619	-13.494	-14.4	-12.534	-15.955	-12.828	-11.05	-12.362	-11.023	-12.959	-13.841	-14.636	-13.24	-12.415	-12.241	-12.83	-12.752	-12.278	-15.043	-15.04	-12.479	-10.15	-12.32	-12.685	-12.236	-15.688	-12.229	-13.432	-12.125	-11.906	-13.93	-12.988	-13.948
5.8344	5.5013	2.4647	3.1833	3.1791	2.722	5.0963	7.3043	7.7483	6.1185	5.8769	3.2354	5.984	7.1083	6.225	7.352	6.1081	5.2785	2.8785	5.3551	6.2431	4.1663	5.9135	4.7396	4.7558	3.5428	5.5499	3.8921	4.2113	5.137	3.951	4.6486	4.0498	6.3006	6.5691	6.3783	5.745	6.3156	3.5606	6.0391	6.5989	5.3119	4.3898	7.1999	2.7589	6.4966	2.4321	6.4275	4.5859	3.5796
-6.8582	-7.3399	-8.494	-9.8058	-8.9193	-8.4606	-8.0511	-9.4247	-8.9938	-7.8555	-9.6485	-7.4821	-9.6476	-7.5309	-10.661	-9.1082	-8.7813	-9.531	-10.816	-6.862	-7.6656	-7.9638	-9.0796	-6.7332	-9.367	-9.4118	-8.6847	-7.5462	-8.9831	-10.081	-10.104	-9.3714	-8.3274	-8.7309	-8.3408	-9.0886	-9.8967	-8.0815	-8.4913	-9.2897	-7.627	-10.114	-8.5925	-9.9127	-6.4973	-11.49	-7.5621	-9.2942	-8.6379	-8.7953
-4.4443	-5.0682	-5.9651	-2.3398	-4.5497	-4.6082	-4.9195	-6.0918	-5.1245	-5.0131	-3.7914	-5.2697	-3.6042	-4.0724	-2.609	-2.7484	-1.3149	-1.4701	-4.5875	-3.9835	-5.3878	-3.8517	-3.6143	-4.4069	-1.8175	-3.7637	-3.0389	-4.2691	-3.6308	-4.195	-3.4995	-3.0736	-5.5761	-4.8221	-5.1588	-3.0743	-4.5108	-2.6832	-2.8541	-3.4578	-2.7922	-4.8314	-3.1232	-2.8468	-3.7365	-2.0459	-6.4873	-2.8384	-2.249	-5.8452
-9.1875	-9.959	-10.213	-10.698	-9.9387	-8.9053	-10.307	-10.498	-12.259	-12.051	-11.261	-9.0833	-11.354	-9.7916	-11.95	-11.189	-11.389	-11.166	-12.18	-10.335	-9.7598	-10.216	-9.2228	-10.672	-11.083	-10.579	-11.337	-11.178	-8.8102	-9.8396	-12.143	-10.291	-11.281	-10.25	-8.197	-10.715	-10.574	-10.369	-12.332	-9.6411	-8.9246	-10.631	-11.877	-10.57	-11.497	-10.273	-9.3699	-8.2852	-12.308	-8.0073
-1.64	-1.718	-3.4018	-2.6309	-2.248	-3.8473	-5.1912	-1.4288	-3.89	-5.6511	-3.9541	-3.5724	-4.5011	-4.8325	-1.0065	-1.4398	-3.2596	-3.5681	-3.672	-2.3818	-4.3892	-2.3557	-2.4754	-5.3236	-3.571	-3.3726	-2.7076	-2.4837	-4.3545	-3.1327	-0.41258	-3.1083	-2.9743	-1.8246	0.10052	-2.4622	-4.0323	-3.1658	-4.8594	-2.3783	-2.4909	-2.5513	-4.291	-2.6821	-4.0903	-3.4787	-4.3972	-3.5334	-3.3461	-2.777
-1.9034	-2.6115	-4.345	-3.6578	-4.4681	-3.8349	-3.3013	-2.4805	-3.7231	-4.2151	-5.3994	-2.8074	-5.7468	-4.5274	-3.1993	-1.3019	-5.3202	-1.5385	-2.4166	-4.0022	-3.4424	-3.4242	-2.1579	-2.9386	-5.1548	-2.153	-3.2661	-5.0289	-5.5301	-2.585	-6.3425	-3.1666	-1.4613	-5.7429	-2.44	-6.2819	-3.0389	-4.0158	-2.5808	-3.9358	-1.9046	-4.8046	-3.1791	-2.6044	-2.9837	-4.0842	-2.2405	-2.8188	-6.638	-4.5145
-2.884	-3.2844	-3.7662	-1.1327	-1.0036	-2.4949	-1.0971	0.46768	-2.0621	0.85353	-1.2168	-2.3362	-5.9747	-3.0951	-2.6182	-3.1316	-1.8907	-2.7498	-4.6357	-1.8274	-1.3315	0.14413	-2.927	-3.4141	-4.5028	-3.1788	-2.0833	-3.2005	-1.8265	-2.6087	-0.20148	-1.8139	-3.3191	-6.7066	-3.568	-3.2458	-3.0596	-2.2981	-2.1813	-2.1223	-3.5812	-1.672	-2.3083	-1.9249	-3.0522	-3.8692	-1.2711	-2.465	-3.1228	-1.3706
-1.8047	-1.5995	-2.0948	-4.9827	-2.8789	-1.2225	-0.34916	-2.1617	-0.78701	-2.7159	-1.112	-0.65315	-2.4892	-2.3726	-0.74088	-3.4786	-4.9727	-1.0891	-0.36483	-0.65518	-0.1752	-0.19413	-1.4259	-1.0853	-2.4196	-2.9332	-1.9849	-0.73555	0.066563	-2.991	-0.52701	0.31109	-2.3766	-3.0538	1.5293e-06	-0.59441	-1.8723	0.06363	-1.8692	-3.584	-1.1161	-1.1927	-2.505	-2.6782	-0.87035	-2.1119	-2.5155	-3.1472	-1.9466	-0.77128
-9.9722	-10.122	-12.814	-15.152	-11.167	-9.3899	-12.234	-12.009	-12.882	-11.57	-12.045	-10.271	-12.516	-12.834	-12.268	-13.069	-10.824	-11.671	-12.616	-12.391	-11.774	-11.106	-11.359	-11.808	-10.949	-11.043	-10.519	-13.363	-10.815	-9.6243	-13.153	-13.88	-10.779	-12.594	-11.632	-11.088	-11.75	-12.578	-9.753	-10.602	-11.266	-10.575	-11.684	-11.082	-11.667	-11.739	-13.33	-11.175	-10.959	-12.182
-5.9979	-3.3993	-3.9545	-1.4468	-2.8034	-2.9453	-3.1989	-4.0052	-4.3905	-3.6521	-2.8634	-4.1899	-2.4423	-1.1698	-3.1527	-4.303	-0.74278	-3.4471	-2.5251	-3.6257	-4.807	-2.7115	-0.80883	-3.6548	-1.73	-3.576	-1.4832	-3.5914	-4.1738	-4.9471	-1.6972	-3.6143	-1.5721	-2.7902	-5.1565	-3.7301	-4.249	-2.113	-4.3545	-3.2643	-4.2931	-3.7008	-5.6251	-4.2171	-2.0514	-0.30224	-3.4701	-3.8119	-0.49894	-3.9317
-2.4039	-2.6519	-0.88634	-3.18	-3.2254	-3.5305	-2.7326	-1.1225	-2.4426	-1.203	-3.3544	-3.4026	-1.4093	-1.9198	-5.1548	-2.2022	-4.8602	-1.3981	-1.974	-2.5271	-3.9496	-0.43903	-0.23093	-5.0311	-2.2906	-2.4404	0.055029	-1.464	-3.108	-2.6615	-3.1777	-2.2324	-3.2251	-3.5289	-2.2422	-1.0662	0.16068	-2.4597	-2.6717	-3.2685	-0.56865	-5.2543	1.2472	-3.9052	-3.6817	-2.8811	-5.2209	-3.1977	-0.99389	-4.1333
-14.116	-15.357	-13.688	-14.322	-15.075	-15.973	-14.547	-11.456	-13.628	-12.251	-14.267	-13.976	-15.927	-15.663	-12.812	-13.306	-15.49	-12.941	-16.218	-16.048	-11.111	-13.248	-14.779	-14.602	-16.467	-13.884	-15.13	-13.893	-14.525	-15.567	-15.025	-14.074	-14.351	-15.792	-13.275	-13.639	-12.561	-13.242	-13.918	-13.265	-16.005	-14.088	-14.733	-12.619	-15.99	-13.456	-15.054	-14.248	-14.846	-12.891
10.684	8.3096	7.3193	9.7505	8.2158	8.7901	8.2901	9.059	9.3592	7.7582	7.8739	10.352	9.4416	10.345	8.0527	10.322	8.5634	7.9995	8.4556	8.4805	8.2547	6.3729	9.656	7.3771	7.8035	9.2196	8.6357	11.625	8.3535	8.301	8.5591	11.618	8.1032	9.4992	9.4764	8.4253	9.6315	7.794	6.294	10.876	8.0487	8.3043	5.8394	9.2142	7.7693	6.619	8.6145	11.641	9.4869	8.4726
0.59331	-1.7123	-1.7267	-3.7111	-1.1996	-3.361	-0.85375	-1.2214	-1.8229	-2.4847	0.33688	-0.89241	-0.66667	-1.0081	-2.1038	-2.6062	0.0025342	-0.87025	-1.0526	-0.12312	-2.4724	-0.77517	-3.4945	-0.9253	-0.11972	-2.8401	-1.9831	-3.4486	-0.75806	1.0407	-2.5758	0.11243	-1.5806	-2.403	-1.6572	-0.18435	0.64277	-1.2773	0.0031737	-3.5513	-1.9303	-1.5951	1.2221	0.59667	-2.4171	-0.6195	-1.7297	-1.3205	-1.6121	-3.5196
0.056286	-2.6002	-3.9284	-3.867	-4.5867	-4.1818	-3.1507	-1.5713	-2.5355	-2.5874	-3.1771	0.76535	-2.7801	-1.915	-5.0457	-1.6098	-2.3918	-3.351	-2.1499	-2.4327	-2.1562	-2.2647	-2.5122	-4.0597	-2.9683	-1.5277	-3.3011	-1.4655	-4.4131	-1.4327	-2.8816	-3.3116	-4.1085	-2.2534	-3.5192	-2.1157	-2.2622	-2.5632	-4.9371	-1.7076	-5.0943	-2.6961	-3.1097	-1.3297	-3.0289	-3.59	-5.3369	-2.3194	0.20117	-2.6422
-12.367	-11.776	-14.334	-11.668	-12.682	-10.834	-13.604	-10.738	-11.137	-13.213	-10.668	-12.205	-11.79	-13.783	-9.6183	-12.861	-13.526	-14.828	-14.842	-12.167	-13.704	-11.249	-12.401	-13.894	-13.344	-11.356	-12.779	-14.167	-11.366	-12.782	-12.684	-11.676	-11.13	-13.755	-12.567	-13.65	-11.183	-11.159	-14.026	-15.224	-15.141	-12.718	-12.743	-14.458	-10.347	-12.176	-12.281	-13.224	-13.169	-13.066
-1.7981	-6.3893	-3.221	-5.1716	-7.2204	-6.5879	-3.791	-6.0774	-6.817	-6.6351	-3.1695	-3.5709	-5.6977	-5.3152	-5.5841	-5.4272	-5.5593	-5.799	-7.2799	-5.0362	-4.1433	-5.3718	-5.0194	-6.4084	-5.2261	-4.6745	-5.6884	-6.4011	-2.5197	-1.5339	-4.1948	-5.6079	-5.2285	-3.0598	-3.1841	-4.3231	-4.3948	-5.715	-6.4443	-6.3667	-5.5803	-5.9621	-2.6259	-5.769	-5.0729	-3.5726	-2.5285	-2.2759	-4.6169	-3.8063
-4.8598	-4.3501	-3.973	-4.4901	-3.6271	-3.4085	-2.6266	-2.2618	-5.2279	-5.7833	-4.3376	-4.7784	-3.202	-2.1202	-4.4452	-3.7928	-5.45	-2.9572	-5.9725	-4.1844	-4.4241	-6.344	-7.6501	-3.4566	-4.8749	-3.2613	-5.1742	-4.886	-3.7904	-3.3103	-2.4126	-4.5851	-4.0501	-5.2652	-3.8895	-5.2209	-4.3588	-4.4909	-4.9444	-3.4015	-4.1822	-5.6963	-4.1814	-5.1801	-1.9052	-2.5147	-4.3838	-4.474	-4.0898	-3.603
-2.3668	-3.173	-2.2729	-1.8237	-3.42	-3.21	-1.818	-1.8089	-4.4452	-1.0352	-5.2524	-1.0902	-0.54233	0.051133	-2.1662	-2.3907	-1.5223	-0.7238	-3.6662	-2.9449	-2.7851	-1.9139	-2.5152	-2.1175	-0.90738	-3.0188	-1.9118	-1.9539	-0.62893	-1.7012	-2.6898	-3.6955	-2.067	-2.8351	-3.7153	-1.343	-2.4045	-1.854	-2.2014	-2.9282	-1.6275	-3.0054	-3.3011	-0.97004	-1.9695	-3.4757	-1.6213	-2.5059	-1.8193	-0.62091
-11.633	-12.004	-12.117	-11.99	-11.263	-11.115	-9.7863	-10.55	-11.532	-11.712	-11.957	-10.853	-11.022	-12.248	-11.304	-11.331	-10.747	-11.991	-11.175	-11.493	-11.53	-15.489	-12.419	-11.819	-11.255	-10.685	-10.376	-11.769	-12.094	-12.266	-10.098	-14.16	-13.448	-10.64	-13.186	-12.051	-10.916	-12.613	-12.715	-9.2613	-12.904	-11.446	-11.912	-11.337	-12.68	-10.059	-11.894	-11.855	-14.119	-12.591
-5.4805	-5.1514	-4.9596	-6.3841	-4.5589	-6.7261	-4.246	-4.9999	-6.2838	-5.7872	-4.0211	-6.5	-5.8995	-4.5537	-3.8291	-4.5627	-8.1512	-6.2064	-7.5664	-5.0655	-4.8814	-5.5318	-5.8502	-6.2606	-5.4828	-5.1648	-3.9532	-5.8325	-5.7234	-7.5355	-6.1103	-6.3173	-4.024	-4.8787	-5.6164	-5.3522	-6.6245	-6.4271	-5.9361	-5.2647	-3.6454	-2.934	-6.7772	-5.0333	-3.9721	-5.6589	-3.5792	-4.9468	-4.8051	-6.8868
2.3185	0.68689	-0.62094	0.42533	0.49384	-0.058396	0.15615	0.29417	0.93256	0.97497	2.7446	1.2324	0.029418	0.24256	0.38827	-0.23599	1.5515	0.70388	1.0079	0.0029858	1.726	2.7005	-2.0866	1.2793	1.3666	1.1324	0.71822	1.5089	-0.86697	-0.0018496	1.6226	0.040341	-0.069952	1.5591	0.3283	-2.0396	0.33063	0.51169	1.0037	1.8111	0.22368	1.2432	1.2666	0.14358	0.71343	0.37445	-2.3921	2.0361	0.085425	1.9144
-15.264	-13.337	-14.293	-11.781	-13.33	-14.059	-10.354	-12.447	-12.537	-12.841	-13.62	-12.383	-14.136	-11.52	-12.326	-12.601	-12.06	-13.104	-12.902	-12.342	-13.192	-13.371	-11.708	-12.652	-14.14	-13.245	-13.924	-13.656	-11.76	-12.836	-15.085	-13.059	-12.639	-11.837	-14.17	-15.294	-11.355	-14.178	-12.256	-11.39	-13.541	-11.102	-13.547	-13.488	-13.179	-12.745	-13.144	-10.639	-13.557	-13.663
-7.366	-5.8575	-6.0024	-7.7932	-6.663	-7.7523	-6.5906	-4.2871	-6.7879	-7.6129	-7.6777	-5.7355	-6.8735	-8.0407	-6.7471	-8.6629	-9.5696	-5.0962	-5.5232	-5.0576	-7.851	-8.124	-8.1957	-7.9298	-7.5548	-8.3453	-9.6528	-10.193	-4.9215	-10.455	-7.648	-7.2188	-4.8636	-8.3143	-8.0104	-10.381	-10.752	-7.9405	-6.6054	-5.7739	-8.3758	-8.2519	-5.2863	-7.2545	-7.43	-6.167	-7.7927	-8.0427	-7.4008	-8.2496
8.1958	8.8452	9.3573	10.488	8.3551	9.2742	9.2619	7.9935	7.5019	10.501	10.751	12.13	10.54	10.427	8.4631	10.002	9.9266	9.3368	7.476	9.5179	9.5654	11.004	9.0748	8.9254	9.5518	10.304	10.241	8.9956	9.3287	10.666	10.204	11.589	9.2906	11.694	9.8313	11.476	8.1662	8.9619	10.696	8.5446	10.931	9.2788	10.932	11.878	7.2341	8.7641	10.468	9.8168	10.058	10.801
-2.084	-4.8305	-3.5093	-2.9505	-4.5175	-4.1223	-4.1293	-2.0935	-5.9214	-4.4699	-3.4539	-3.921	-3.6623	-3.1911	-5.702	-2.5892	-5.1365	-3.7091	-2.4649	-2.0548	-2.7754	-3.0262	-2.8017	-1.6511	-3.8486	-1.5154	-4.3945	-6.8594	-4.5238	-2.9067	-3.5017	-4.2404	-4.8638	-3.1276	-2.109	-3.5787	-3.7136	-4.0989	-2.343	-3.6797	-3.1729	-6.4158	-4.7972	-3.1453	-1.8377	-1.9166	-3.2748	-4.6616	-3.5567	-3.3304
7.0752	6.9866	7.412	9.7161	9.6109	6.6318	6.5574	7.2677	8.9901	7.4563	6.9271	6.5154	8.9778	8.2915	7.413	8.5621	6.8212	9.9555	7.4388	8.3542	8.5324	9.2239	10.902	9.9383	7.5743	9.0443	9.0438	7.0535	9.3588	10.643	7.5616	8.1441	7.6955	6.8427	9.6088	5.9375	8.6417	7.5249	7.529	6.8185	8.8244	8.3651	8.2482	10.826	10.288	6.7416	8.4102	7.4769	9.522	8.3455
8.0885	6.5444	5.7441	7.716	8.736	6.619	5.5896	6.3121	6.9555	6.9742	8.0928	5.3371	5.1777	5.8651	4.8391	7.1982	7.6515	5.6201	6.2363	5.8577	6.4149	4.0831	6.139	7.1561	5.7282	7.0872	8.0652	6.6737	6.6202	5.6308	4.4978	6.7613	7.0087	8.881	7.176	6.0563	5.6035	7.8047	4.9958	6.7276	6.3883	7.6935	6.6713	5.7966	6.7684	7.9122	7.4774	7.0791	7.6825	7.5965
-20.705	-19.989	-20.048	-22.083	-20.145	-19.925	-20.652	-20.999	-20.289	-22.716	-23.318	-22.345	-21.109	-22.876	-19.449	-19.048	-20.201	-21.991	-21.248	-21.416	-20.12	-23.706	-20.017	-21.449	-21.322	-22.166	-22.151	-21.562	-20.943	-22.247	-20.143	-19.399	-22.25	-20.521	-18.696	-19.559	-19.122	-20.777	-21.005	-20.969	-20.497	-20.329	-21.966	-21.584	-20.266	-20.693	-24.158	-22.037	-18.911	-22.295
3.5199	3.266	0.87312	3.5914	2.3348	3.083	2.2368	2.6003	3.5978	2.0339	2.8275	3.6088	3.3445	4.4094	1.7422	3.0692	2.8349	1.6435	4.1077	2.4665	5.1437	4.7114	3.4192	0.88691	2.978	2.7584	3.4924	4.1834	3.0749	2.9499	5.2355	0.95888	1.9402	3.4857	1.2479	2.2472	2.9032	3.2578	3.5753	0.87412	3.3701	4.4816	2.8131	1.7499	3.8724	2.0245	4.4026	1.5258	3.8449	3.208
-4.624	-5.8358	-4.2136	-4.9514	-3.8162	-5.9797	-7.7844	-7.4065	-4.8449	-9.039	-4.2371	-6.887	-6.0729	-8.3441	-7.5725	-6.1719	-8.0487	-5.0233	-6.8049	-4.0099	-6.574	-5.2279	-7.171	-7.3257	-6.1233	-4.7208	-6.5362	-7.4667	-4.4448	-6.4263	-5.7774	-6.1984	-6.8223	-5.7127	-6.5159	-6.9189	-6.2764	-7.9123	-5.592	-5.2987	-6.7595	-6.0425	-4.9442	-3.9304	-5.3073	-6.2034	-6.0221	-4.4399	-2.8016	-7.3548
-12.616	-14.441	-12.794	-10.365	-10.724	-14.909	-12.185	-13.845	-13.336	-14.396	-11.729	-14.101	-14.33	-12.505	-12.601	-13.387	-12.937	-12.854	-14.043	-14.67	-11.655	-13.079	-13.419	-13.394	-11.715	-16.07	-14.263	-13.905	-13.292	-11.07	-13.153	-12.768	-11.646	-12.628	-13.856	-13.317	-14.771	-15.274	-13.822	-14.987	-12.803	-13.115	-15.473	-11.407	-12.536	-12.557	-12.027	-13.166	-12.543	-14.459
-6.5424	-7.6748	-7.7054	-8.4962	-8.7481	-5.8398	-7.7837	-8.7226	-9.1872	-7.6006	-6.5585	-5.764	-8.1208	-11.922	-6.5752	-7.7019	-6.4985	-7.1592	-5.1115	-7.5111	-6.1388	-5.754	-8.2941	-9.1427	-5.2612	-5.8171	-9.4881	-6.6062	-10.446	-6.7939	-7.6868	-7.6241	-8.477	-7.798	-7.2495	-7.4164	-8.194	-7.5562	-7.1756	-7.5582	-7.3542	-8.3033	-6.5099	-7.3076	-8.1705	-8.765	-6.1589	-7.0313	-7.909	-6.5621
-4.248	-3.594	-1.538	-3.6424	-3.0454	-2.8259	-3.2815	-2.6571	-1.7284	-1.4183	-4.2446	-5.8336	-2.0518	-1.0229	-3.3901	-1.6939	-4.4761	-1.9905	-1.5072	-2.8751	-2.8326	-1.7409	-1.8536	-2.8274	-3.8683	-2.4911	-3.1257	-4.214	-2.4198	-3.4469	-0.62807	-3.2093	-3.7769	-4.2705	-1.7253	-2.1936	-2.1719	-0.37964	-4.0342	-2.7464	-3.9665	-3.9364	-1.9211	-3.1997	-3.4766	-2.4814	-2.3255	-4.069	-1.343	-3.2227
-2.2794	-4.3608	-3.982	-0.05549	0.022561	-2.8123	0.43625	-3.8158	-3.7555	-0.32841	-3.1047	-2.3858	-3.1439	-2.8506	-2.5672	-3.7493	-1.4288	-4.0876	-6.0955	-1.8094	-2.2031	-2.0175	-4.5139	-1.16	-3.7411	-2.6063	-2.2648	-0.80338	-3.3572	-1.6382	-3.0128	-1.3639	-2.0183	-2.9639	-3.6828	-2.057	-2.0247	-1.8924	-2.951	-4.3322	-3.4754	-1.2684	-3.02	-2.6321	-4.1882	-4.5416	-4.5115	-1.7251	-1.2659	-0.63245
-2.4118	-1.6897	-1.4398	-4.8944	-1.1935	-4.4919	-1.1287	-1.1885	-1.5267	-3.4001	-3.9703	-3.6136	-2.7277	-2.1188	-1.4066	-3.8481	-3.5929	-2.7813	-3.8113	-4.7395	-2.4389	-3.8236	-2.6669	-0.61996	-2.5789	-3.9849	-3.5538	-4.0707	-2.761	-5.4151	-2.5221	-2.7701	-3.0257	-4.2452	-2.2881	-3.4695	-2.6846	-4.0289	-0.78001	-2.8571	-3.9928	-3.8309	-2.3226	-6.7844	-2.5909	-5.1464	-1.99	-5.9816	-4.0403	-4.1603
-1.139	1.6252	0.25864	0.047136	-2.3248	-0.44016	-0.67743	-1.6958	-1.6591	-1.447	0.11618	-0.18529	1.9135	0.6995	0.5551	-0.37083	-0.68847	-1.7687	1.4638	0.04018	0.65826	-2.1437	-2.223	-0.61201	2.444	-1.0302	-0.62142	-1.0287	-1.0574	0.0051436	-0.30233	0.092547	-1.8861	-2.6149	-1.2193	-0.53529	-1.1041	-0.4215	-1.7855	-0.13163	0.76056	-1.5904	-2.2768	-0.045569	0.11886	-1.0661	-0.76937	0.52103	0.066625	0.4803
-13.829	-12.72	-14.592	-12.982	-14.601	-15.463	-13.446	-17.043	-16.069	-18.217	-14.192	-16.194	-16.241	-13.029	-15.363	-13.201	-15.664	-13.338	-16.377	-14.736	-16.544	-13.531	-14.736	-14.937	-13.466	-14.461	-15.157	-13.117	-13.145	-15.199	-13.977	-13.888	-14.111	-15.452	-14.243	-13.367	-15.306	-12.935	-15.988	-14.686	-14.724	-14.52	-14.512	-16.182	-14.322	-15.397	-14.242	-15.311	-13.695	-13.276
2.665	3.1543	2.1086	2.7827	2.137	1.8861	2.3974	2.7245	2.4863	0.093104	4.9982	5.1496	2.5672	3.3385	2.1121	3.6439	2.481	2.2229	1.2707	1.0434	3.6001	4.0574	3.8801	1.4488	5.652	3.7149	2.2094	3.0326	4.6274	3.002	2.9203	0.9275	3.1569	2.9774	1.9255	1.6871	3.4039	1.4964	1.4144	4.2742	2.0932	4.3635	1.4266	3.4215	4.9539	1.1236	3.9036	1.3766	1.9865	0.71516
2.7715	-1.0415	0.11665	0.49459	0.51698	0.031574	-1.6209	0.23504	-0.31949	-1.8292	1.4301	0.84433	-0.29564	-3.2613	-0.33372	-2.1513	1.4226	-1.4108	-0.098504	-1.4135	-0.67759	-0.91482	-1.0102	0.40117	-1.0334	-0.88187	-1.0861	-0.74264	-0.79345	-0.56883	0.76837	-0.26385	-0.87421	0.20401	-1.3478	-0.077054	0.94665	0.55492	1.674	-0.4128	-0.83587	1.6834	-0.83798	-2.8557	-1.1257	0.18371	1.8114	0.29077	-1.1149	-1.2789
10.163	8.9887	9.1436	9.9218	8.3051	10.636	10.052	8.7153	9.0362	9.3169	9.7493	7.4559	10.073	8.9462	6.0117	9.5447	8.2589	10.341	9.9885	10.852	7.8976	9.6868	7.5768	7.1003	9.8817	9.1628	6.3769	7.1242	8.4286	8.6775	7.8187	9.5662	7.3235	9.3478	9.3494	10.126	9.2617	9.184	9.4342	8.2383	8.7981	8.6793	8.4079	9.2403	7.4339	8.0071	9.5311	9.8564	10.084	9.512
0.47929	-0.82993	0.85881	2.9325	-0.46285	2.3208	0.41908	-0.37899	0.6288	-0.75664	-2.2148	-1.9097	0.8687	-0.48236	1.9935	1.4023	-1.2528	-0.91433	-1.3157	0.31541	-1.6896	-2.2083	-0.1034	0.47029	-1.7986	0.20304	1.0932	-0.73525	-1.0352	-0.65922	1.863	-0.42631	-1.0773	0.46919	1.2694	-0.14121	0.36179	-2.4806	-2.9442	-0.68704	2.0833	-0.51451	0.058416	1.8304	-1.6772	0.50266	1.3924	2.0137	-0.58199	1.4087
-3.2496	-3.868	-3.2119	-2.0323	-4.4695	-3.9817	-3.4052	-3.9781	-3.3969	-3.0855	-3.8068	-1.1137	-6.2903	-1.5775	-2.4472	-2.8869	-5.3765	-3.5433	-3.2761	-4.2442	-2.6032	-1.8638	-5.2688	-3.4587	-4.2006	-4.1547	-1.3355	-3.1704	-3.3579	-3.8003	-4.8317	-1.8967	-3.3812	-2.3836	-3.0602	-2.9028	-3.801	-1.5549	-1.8848	-3.4069	-6.1647	-3.9255	-5.298	-3.738	-2.1828	-4.4591	-4.6874	-2.4818	-2.2689	-3.8562
-4.1713	-3.0275	-3.7361	-4.297	-3.4211	-3.2006	-3.1281	-4.412	-2.0701	-3.7412	-3.5763	-3.483	-3.784	-4.8691	-3.0809	-4.5278	-5.4979	-4.4234	-3.9815	-2.7737	-4.7012	-2.6566	-2.7853	-5.8635	-5.8908	-2.685	-2.8125	-4.6625	-3.3906	-2.5877	-3.3379	-3.4357	-1.9108	-3.6447	-2.9156	-4.719	-4.2593	-3.8909	-4.2472	-2.9439	-4.9559	-5.4008	-4.0297	-5.1778	-4.7238	-5.0342	-2.9769	-4.1024	-4.936	-4.2498
-15.398	-15.066	-15.052	-13.907	-16.72	-14.772	-14.232	-12.034	-15.93	-15.591	-12.58	-13.096	-15.461	-16.322	-13.269	-14.371	-15.144	-14.796	-15.978	-15.747	-14.824	-15.5	-13.747	-14.052	-16.172	-12.956	-17.485	-15.739	-14.604	-17.153	-10.481	-15.228	-13.004	-14.247	-16.177	-14.866	-10.472	-15.015	-14.511	-12.589	-13.823	-15.848	-13.93	-14.424	-16.68	-12.58	-16.305	-16.233	-13.785	-12.782
-5.3042	-4.5857	-5.5575	-2.6662	-4.5373	-5.3813	-4.7738	-5.59	-4.2699	-4.5844	-7.0789	-3.7185	-4.7759	-6.5533	-4.5395	-5.9477	-4.8178	-4.3478	-3.4566	-3.6841	-4.7124	-2.9402	-6.8462	-5.8091	-7.3179	-5.0388	-4.4455	-6.6184	-3.9838	-3.5852	-5.2481	-6.3032	-3.5396	-4.4161	-4.5046	-6.254	-3.1846	-6.1647	-4.6195	-3.6083	-7.4887	-6.5457	-2.7267	-4.5915	-5.2051	-4.3005	-5.4908	-7.351	-5.1089	-2.2311
-3.4276	-1.4957	-1.2513	-0.94779	-1.381	-2.6649	-1.2263	-2.3466	-2.0685	-0.53129	-1.0169	-0.6189	-1.3061	-2.5862	-1.0149	-2.368	-0.3418	0.85715	0.33338	0.064148	-0.73312	-1.4376	-0.35785	-0.94759	-0.74363	-0.8254	0.080278	-0.011861	-2.7763	-1.339	-2.6441	-2.6259	0.69337	-1.2372	-0.97038	-2.2328	-0.15678	-2.4872	-1.2197	-4.1144	-0.60375	-1.1875	-0.28714	-2.0646	-1.4151	-1.3643	1.078	-1.4504	-1.3641	-1.8073
-1.4393	0.30496	-3.3881	-1.8288	-1.4779	-0.50439	-0.61161	-2.2024	0.13604	-1.062	-0.38459	0.75578	-3.7079	-1.1296	1.4125	-2.2569	-1.0288	-2.396	-0.046622	-1.3128	1.247	-1.1717	-0.96623	-1.9901	-2.3237	-1.2935	0.50299	-1.9832	0.99018	-1.3808	-1.5847	-0.57174	-1.5435	-2.0837	-1.9405	-2.9087	-1.5258	-1.0042	-3.5349	-0.30505	-2.7962	0.6844	-0.52064	-1.0634	0.90087	-1.4327	-0.79324	-3.0944	-1.1361	-1.4533
-1.6801	-0.80618	-1.8601	-2.02	-1.3476	-2.8393	-0.093897	1.0426	-2.8184	-0.71475	-0.24346	-1.9023	-2.0584	-1.4647	-3.579	-1.1416	-2.4191	-2.8781	-1.4583	-2.4283	-1.2194	1.1115	-0.48557	-2.7425	-1.688	0.053542	-0.093357	-1.1563	-1.4912	-1.0982	-1.5524	-0.85013	-1.444	-2.4333	-0.010089	-1.8544	1.1483	-2.7115	-2.2333	-1.2752	-2.2281	-1.1821	-0.97109	-0.81459	-1.2847	-0.22151	-0.44461	-2.6102	-1.1778	-1.2467
-12.483	-10.171	-9.9149	-8.982	-10.304	-10.28	-8.1006	-9.6666	-9.1387	-8.6785	-9.9098	-6.9338	-10.545	-9.5319	-8.3444	-8.4712	-10.846	-9.181	-8.0353	-8.5954	-12.623	-8.2205	-7.5139	-11.017	-10.491	-8.2113	-9.0881	-8.6303	-7.7005	-8.0289	-7.9959	-10.51	-9.3857	-9.8918	-7.6471	-8.246	-7.0427	-11.671	-9.9901	-11.289	-7.704	-7.498	-9.2053	-11.518	-9.1984	-8.835	-9.3403	-9.6092	-10.237	-8.1614
-0.69563	0.10647	-1.4538	-2.0726	-0.34254	-1.4152	-1.5609	0.63734	-1.5232	-1.9054	-1.9371	-0.22184	-0.85048	-2.4044	-2.1292	-2.8393	0.5656	-0.35451	-1.734	0.58819	-0.34048	-1.2558	0.8418	-0.30311	-0.20141	-1.5441	-3.7829	0.30137	-0.19415	-0.27928	0.20003	1.1006	-0.26792	-2.3703	-1.2439	-0.69167	0.27034	-0.37307	-0.65237	-0.0019621	-1.052	-1.2039	-0.97297	-1.7201	-1.0595	-0.60936	1.0088	-1.714	0.7836	-1.7094
-6.0389	-2.7492	-5.7429	-4.5669	-3.9852	-2.6743	-4.1314	-3.9705	-4.5938	-2.9417	-3.2534	-4.0807	-2.8372	-6.9378	-4.0352	-4.5642	-4.2108	-5.7219	-2.6933	-1.7208	-3.6292	-2.6463	-2.0322	-1.8007	-2.8234	-6.102	-3.2641	-3.9075	-5.8324	-2.9417	-5.1572	-5.0217	-3.869	-3.8231	-6.7387	-4.5374	-5.1078	-1.9866	-4.8994	-4.7258	-5.3933	-4.0278	-3.7503	-3.1282	-4.3945	-4.0691	-4.5648	-2.8828	-5.3347	-3.3536
-2.8019	-3.1661	-2.8959	-4.3544	-2.6423	-4.3269	-3.8812	-4.6398	-4.1551	-1.8089	-4.3152	-3.1971	-5.8227	-2.1384	-0.38458	-4.1241	-4.1837	-5.2029	-4.4795	-4.1773	-4.6089	-5.2039	-1.4179	-4.1381	-4.3048	-4.122	-4.4823	-5.2506	-3.172	-4.1934	-4.1382	-3.4136	-6.9522	-4.8358	-2.8552	-3.028	-3.6282	-6.2914	-4.5355	-3.7659	-2.6937	-2.3401	-3.9346	-2.6901	-4.1505	-4.2647	-3.2457	-1.2047	-5.0049	-1.987
-4.167	-5.3088	-5.0234	-4.7939	-6.3282	-3.2877	-6.9717	-4.6078	-4.8095	-6.5601	-4.3315	-5.3063	-4.6432	-2.3836	-3.5746	-3.2788	-4.9654	-6.5849	-4.6333	-4.2752	-4.8253	-6.1735	-3.7226	-6.7551	-4.8135	-3.2578	-4.3508	-4.2115	-4.8161	-5.3627	-4.8118	-3.0314	-4.1858	-4.6208	-6.0374	-7.9852	-4.4345	-7.0816	-3.34	-2.9179	-7.6138	-2.5321	-1.2699	-4.9373	-6.344	-5.703	-5.2722	-6.0816	-4.7677	-4.3331
-9.4766	-7.1685	-7.5835	-11.563	-9.8194	-9.4276	-7.9596	-8.7391	-9.198	-8.3702	-9.877	-7.5757	-9.8052	-9.2458	-6.861	-7.6681	-12.191	-7.9016	-9.9792	-7.8889	-8.4371	-9.4764	-10.687	-8.2479	-8.1156	-9.521	-8.1146	-8.0642	-10.19	-10.06	-9.6138	-8.89	-8.7707	-10.569	-11.755	-8.3188	-10.394	-9.8007	-8.7473	-8.6639	-8.9182	-9.6832	-12.094	-7.1221	-9.1393	-10.562	-10.449	-8.6895	-9.6786	-8.5765
-1.1162	-1.6842	-3.9858	-1.4428	-4.1552	-2.0236	-3.0532	-0.54048	-4.6286	-2.7936	-1.341	-1.6896	-1.9031	-4.0987	-0.057811	-3.3357	-2.7846	-3.1754	-3.9568	-3.5162	-2.9169	-3.8492	-4.8352	-2.6622	0.50554	-2.0949	-1.3987	-4.3645	-1.42	-4.5066	-1.9112	-3.4837	-3.6496	-1.6356	-1.7055	-0.79256	-3.1861	-0.097777	-3.2414	-2.883	-1.993	-3.3585	-0.72596	-2.1713	-0.66454	-1.5418	-1.2848	-3.5394	-1.4595	-1.8108
-22.241	-23.011	-21.869	-23.9	-21.433	-20.945	-22.073	-19.407	-21.209	-22.279	-22.922	-21.914	-21.956	-21.478	-22.513	-24.133	-23.054	-22.724	-21.736	-21.8	-23.239	-22.136	-21.626	-21.517	-21.742	-22.146	-20.595	-20.953	-23.054	-20.323	-21.944	-22.155	-24.552	-21.346	-19.69	-24.025	-23.164	-22.035	-24.633	-22.287	-23.199	-20.475	-23.024	-24.321	-23.211	-21.613	-23.79	-20.896	-21.847	-20.989
-10.7	-11.322	-11.345	-11.75	-11.134	-13.364	-10.193	-12.087	-9.7178	-11.233	-12.063	-12.989	-10.182	-13.226	-11.749	-12.763	-10.7	-11.214	-12.749	-12.206	-9.8083	-8.1297	-12.158	-12.916	-12.135	-12.471	-12.587	-10.551	-10.707	-11.139	-12.188	-12.069	-13.723	-11.647	-11.802	-11.111	-12.747	-13.332	-12.907	-13.1	-11.08	-9.6577	-12.807	-12.071	-12.397	-12.534	-9.2717	-10.489	-10.98	-9.6196
-22.712	-17.574	-20.512	-19.129	-20.504	-21.851	-20.988	-20.217	-20.34	-20.852	-21.253	-19.219	-20.941	-21.84	-20.415	-19.068	-22.73	-19.977	-19.053	-20.613	-21.616	-20.217	-20.286	-20.033	-21.158	-21.567	-22.018	-19.338	-19.914	-22.089	-19.584	-20.959	-21.82	-21.119	-19.995	-19.349	-21.828	-20.199	-20.248	-22.084	-20.753	-22.383	-19.253	-20.913	-20.337	-19.684	-22.137	-21.773	-19.433	-22.232
-1.0359	-1.0921	-1.0209	-0.23526	-1.2996	-0.85765	-1.3246	-2.0569	-1.2808	-1.3288	0.27557	-0.20174	-1.6554	0.58569	-0.56208	-2.1184	-3.2501	0.78124	-2.0184	-0.7292	0.15117	2.3971	-1.9094	-1.2923	-4.693	-1.1507	-1.1416	-0.96019	1.1036	-1.4602	0.92933	-1.4487	-2.1609	-1.977	-1.2627	-1.8634	-0.9267	0.8361	-3.2537	1.1522	-1.2877	-1.699	-1.3481	-1.2792	-2.4547	-0.89408	-1.3458	-2.0929	-1.649	-0.96956
-4.7234	-1.6074	-3.8114	-5.7194	-1.7607	-0.71208	-1.9089	-3.0293	-2.8941	-1.7204	-3.8302	-4.8739	-3.766	-2.8018	-2.6909	-4.1708	-3.7522	-4.2902	-3.5665	-3.4618	-2.8284	-1.8878	-3.5267	-3.4489	-4.0805	-4.9606	-0.45036	-3.4602	-3.7175	-3.3021	-3.3679	-1.9059	-1.8882	-3.0809	-3.3201	-0.82089	-1.1723	-3.5241	-3.4516	-4.0208	-3.2764	-2.9248	-3.6026	-0.84861	-3.4882	-5.1673	-3.0992	-3.628	-1.9061	-5.6708
-14.924	-12.083	-12.25	-11.167	-12.505	-12.834	-14.262	-13.093	-13.391	-12.735	-14.058	-12.229	-10.971	-13.294	-13.378	-12.942	-11.713	-13.652	-13.09	-14.84	-13.123	-13.954	-13.261	-13.515	-14.964	-13.907	-11.535	-11.612	-12.776	-14.833	-13.557	-13.551	-11.83	-10.924	-12.89	-13.619	-12.823	-13.953	-14.828	-12.943	-13.051	-13.87	-11.89	-11.51	-12.331	-14.836	-13.95	-14.197	-13.269	-11.545
-14.333	-12.852	-10.941	-12.098	-12.679	-12.374	-13.065	-11.215	-12.484	-12.615	-12.586	-12.817	-14.049	-14.024	-13.211	-13.143	-16.187	-13.2	-15.811	-13.717	-11.641	-13.356	-14.648	-13.404	-14.024	-11.935	-15.648	-14.599	-14.166	-11.944	-12.71	-13.853	-13.641	-13.051	-14.781	-12.494	-11.87	-13.12	-12.892	-14.516	-14.217	-14.496	-15.124	-12.436	-12.948	-13.507	-12.971	-15.672	-12.333	-14.38
-9.2845	-11.791	-10.412	-11.198	-9.9754	-10.348	-10.358	-10.684	-11.907	-11.021	-11.33	-7.8769	-11.47	-12.318	-14.22	-12.949	-12.725	-12.787	-10.838	-12.212	-11.764	-9.4532	-10.768	-11.585	-11.971	-12.591	-10.228	-12.152	-9.9188	-11.749	-10.917	-11.22	-12.049	-12.29	-13.613	-11.231	-10.295	-9.0948	-10.451	-11.988	-12.476	-11.437	-11.571	-10.519	-11.425	-11.922	-11.691	-12.419	-13.507	-11.787
-11.312	-11.605	-13.904	-12.91	-12.54	-11.775	-15.002	-13.159	-12.87	-11.43	-12.478	-12.185	-14.261	-13.018	-12.258	-11.393	-11.267	-11.904	-12.431	-12.625	-12.142	-12.41	-11.826	-12.738	-10.961	-13.699	-10.127	-12.991	-10.56	-12.366	-12.657	-14.433	-14.573	-13.737	-14.857	-12.197	-12.489	-15.066	-12.296	-11.88	-12.788	-13.692	-14.323	-12.61	-14.068	-13.598	-13.888	-10.55	-12.56	-13.489
-14.752	-13.995	-13.594	-15.602	-15.164	-13.399	-13.581	-15.829	-13.965	-15.782	-14.329	-15.147	-14.637	-13.017	-15.096	-12.412	-12.911	-13.943	-15.377	-15.752	-15.443	-11.95	-13.468	-15.103	-13.915	-15.393	-13.499	-14.355	-14.053	-15.021	-14.43	-14.116	-14.678	-12.604	-14.624	-12.519	-12.896	-12.988	-13.865	-13.778	-13.169	-14.862	-13.846	-14.173	-13.571	-11.911	-13.394	-14.819	-12.656	-14.448
5.6608	4.7653	7.0537	7.2639	4.4206	3.9128	3.2364	5.5027	5.406	6.5179	5.5797	4.595	4.7013	3.8196	3.9804	5.4819	6.4912	7.0796	4.7539	3.3137	6.3857	3.9315	4.3866	5.0518	4.8121	6.6288	3.2458	8.1561	7.2852	6.2045	4.6568	2.3032	5.5474	5.3031	6.3361	6.5705	5.8303	4.6582	5.5184	5.5419	3.6819	5.4039	6.4561	6.013	6.0632	3.8943	6.0163	3.9444	4.8354	2.1164
-3.5892	-5.3869	-1.4825	-4.8567	-5.819	-3.7309	-3.556	-4.6343	-4.5379	-7.6564	-3.7055	-4.6361	-5.6523	-5.7051	-6.4675	-4.7539	-5.1917	-3.6417	-5.0118	-4.2526	-4.4358	-5.8791	-5.5787	-3.2737	-4.856	-4.364	-3.835	-3.5455	-2.9325	-4.4161	-5.5927	-4.7149	-4.9934	-3.3655	-5.7317	-3.368	-4.1442	-6.476	-5.5657	-4.529	-4.3482	-3.8406	-4.6135	-4.3237	-3.572	-3.7243	-3.2213	-5.6987	-5.1097	-3.5852
-21.825	-21.827	-23.904	-22.937	-23.715	-22.097	-23.668	-22.312	-24.542	-21.324	-22.584	-21.59	-20.002	-24.534	-20.68	-22.069	-21.682	-23.479	-22.985	-20.415	-22.4	-22.738	-22.411	-22.841	-21.507	-21.414	-24.492	-23.622	-23.781	-21.582	-19.622	-22.94	-20.747	-21.41	-22.419	-20.988	-21.96	-25.707	-23.074	-22.891	-22.755	-22.49	-22.876	-20.461	-22.908	-23.557	-24.042	-22.963	-20.372	-21.599
-21.603	-20.405	-20.217	-20.639	-20.621	-20.388	-20.209	-19.407	-21.925	-22.176	-20.135	-20.698	-21.836	-21.307	-17.851	-22.285	-20.405	-21.197	-23.366	-20.901	-22.513	-21.036	-21.098	-18.281	-22.661	-21.514	-21.008	-22.412	-20.007	-20.424	-20.339	-23.064	-22.814	-21.767	-22.469	-20.687	-19.696	-19.99	-21.71	-21.951	-21.774	-21.098	-21.816	-20.274	-19.374	-21.762	-19.742	-21.027	-21.217	-19.639
-3.3597	-1.4234	-1.8946	-1.7692	0.36814	-1.4593	-2.628	-1.0382	-1.6794	-1.0685	-2.0608	0.17557	-0.76191	-2.6049	-2.5758	-1.1188	-0.76004	-3.3131	-2.5142	-1.0318	-3.9787	-3.8194	-1.8257	-0.12072	1.1996	-2.2783	-1.0545	-3.2229	-0.91511	-0.11053	-1.9652	0.67684	-2.1558	-2.0392	0.083311	-1.9468	-0.34474	-0.29757	-2.3435	-3.6453	-0.68406	-1.8951	-0.25917	-2.6641	-2.5075	-2.3206	-0.091841	-1.4041	-2.493	-2.8705
1.6699	-0.097053	0.99457	-2.1518	0.6523	1.7971	0.24881	-0.75721	-1.8722	-1.1095	-0.43558	0.93346	2.5198	0.11782	1.1074	0.48302	0.72534	-2.1754	-0.45826	-0.70894	-1.5866	-0.86986	0.042976	0.71269	0.095911	0.48756	-2.9016	1.501	2.2655	-2.6134	-0.17702	0.28607	0.31221	-1.1448	-1.5084	-0.27829	-4.2571	-0.6673	-0.10884	-0.47661	0.021706	-1.0126	-0.1217	-2.4223	0.67828	1.0388	1.7904	-0.43272	-0.32483	-1.7712
0.068574	1.7759	1.8574	2.4751	2.2222	1.5983	2.293	-0.86209	1.6414	3.127	0.61511	1.478	1.7997	1.3543	1.07	0.2744	1.2874	1.1596	-0.017475	1.6054	0.79554	2.0402	1.3376	0.7629	0.84305	0.32418	1.2643	1.857	4.3271	3.3181	2.7321	0.39605	1.2526	2.6695	0.92777	1.9861	0.062802	2.2	-0.64324	1.6175	-0.90122	2.6444	2.0119	0.39979	1.8681	0.34887	1.7885	1.6536	1.8156	3.3911
-11.081	-10.207	-11.803	-11.658	-11.364	-9.7936	-11.46	-9.6303	-11.534	-8.6171	-10.077	-8.4606	-8.0866	-10.794	-10.849	-11.369	-11.427	-9.7527	-12.702	-9.632	-10.876	-11.372	-11.27	-9.087	-12.391	-11.944	-10.389	-10.426	-12.088	-11.676	-10.487	-8.018	-11.268	-11.93	-10.717	-11.167	-10.239	-13.254	-9.5511	-11.045	-10.556	-10.498	-9.3329	-11.434	-11.208	-9.7548	-10.636	-10.737	-10.042	-10.671
-0.58191	-4.1684	-3.1043	-2.2973	-2.6448	-2.0379	-3.5713	-4.0251	-2.7629	-4.4098	-2.7236	-1.7511	-3.3865	-1.6155	-1.5863	-4.4654	-3.9146	-1.3917	-1.6033	-3.785	-4.2183	-2.9111	-2.8839	-2.2194	-2.4882	-3.3586	-5.1042	-4.2508	-3.3361	-2.3484	-5.2228	-6.5371	-1.2262	-2.9671	-1.8704	-4.2433	-3.275	-2.6893	-2.8362	-3.7907	-3.5966	-5.2177	-5.1392	-4.669	-5.5271	-5.1765	-2.7743	-3.1995	-3.6657	-1.7824
-1.8277	-2.8626	-1.1909	-0.82555	-4.4495	-0.81655	-1.2454	-3.8687	-2.2805	-2.776	-4.7755	-1.6372	-2.208	-6.0114	-2.6249	-2.3749	-2.5675	-1.4821	-3.2859	-1.8002	-3.0965	-2.0888	-5.1625	-1.5319	-1.0787	-3.6979	-5.6036	-3.69	-2.8289	-1.5655	-3.358	-3.4256	-2.0472	-3.2599	-3.22	-3.3347	-3.4265	-0.90477	-3.6386	-2.7853	-4.218	-2.0303	-1.5448	-2.1108	-1.868	-3.3017	-2.1532	-0.68079	-2.8162	-1.5943
5.9161	6.0819	4.256	7.2189	3.7986	4.6542	3.8407	4.4596	4.2128	5.9114	5.5052	4.102	4.2372	4.1252	5.4033	4.8708	4.936	5.7109	5.3989	4.1918	5.9817	2.7722	4.9008	5.3194	5.6001	5.4398	2.5527	3.9186	5.2826	4.1426	4.7134	4.9731	4.4708	2.6739	6.508	3.775	3.1046	4.5684	2.8974	4.2161	5.1158	3.2521	1.5422	6.7003	7.007	4.5645	5.5396	4.8526	3.9011	4.5388
-5.0312	-4.4216	-3.3738	-3.1871	-2.7044	-4.4621	-1.9627	-2.6604	-4.1908	-5.9509	-3.2996	-1.449	-3.3544	-5.2344	-4.9351	-2.2544	-2.7694	-3.0773	-6.6986	-3.7944	-4.3661	-4.7593	-3.9672	-4.7088	-4.0098	-4.9148	-4.184	-2.2787	-4.0154	-1.0502	-6.6139	-4.2332	-1.222	-6.0175	-4.127	-3.9825	-3.7887	-4.5266	-4.5904	-2.9992	-3.5203	-6.5358	-4.3914	-3.8461	-5.5063	-4.1853	-2.729	-4.958	-2.2284	-5.0099
-14.88	-14.878	-13.799	-13.217	-12.343	-11.631	-12.563	-14.453	-14.241	-13.07	-14.805	-11.482	-14.421	-11.79	-10.678	-13.316	-14.226	-14.32	-13.407	-12.512	-12.38	-13.261	-13.651	-14.246	-15.087	-13.93	-14.827	-15.028	-16.513	-11.817	-12.944	-11.386	-13.78	-14.56	-13.654	-16.7	-13.06	-13.641	-14.938	-13.185	-12.934	-13.217	-14.944	-13.396	-13.902	-13.438	-12.001	-11.73	-13.506	-12.338
-15.121	-13.41	-12.251	-12.665	-14.238	-13.187	-14.481	-16.386	-16.507	-15.158	-11.678	-14.583	-15.088	-14.683	-14.409	-15.801	-13.335	-14.414	-13.018	-13.985	-15.539	-14.567	-14.793	-12.953	-15.184	-15.576	-13.796	-15.058	-13.967	-13.529	-14.996	-15.153	-17.519	-15.41	-15.387	-14.906	-13.537	-14.859	-16.723	-13.654	-14.99	-13.094	-14.55	-13.852	-13.646	-17.106	-15.536	-12.8	-14.427	-16.668
-0.5348	-0.8626	-0.90183	-1.2721	-1.0775	-2.4495	0.94147	-3.8308	-1.7939	-1.7647	-3.4749	-3.4897	0.36998	-0.99055	-2.0367	-1.1944	-3.6169	-3.4207	-3.2178	0.95829	-2.7919	-1.7869	-2.6261	-0.83597	0.52167	-1.7281	-1.4506	-2.54	-1.5474	-1.1467	-0.92447	-1.9906	-2.5026	-1.5414	0.50573	-2.4207	-0.62082	-1.8742	-0.35524	-0.28518	-0.41483	-2.0795	-1.1035	1.7857	-1.5701	-3.2586	-1.9878	-2.1681	-2.5843	-2.5959
-3.2121	-7.0219	-5.9351	-4.6271	-4.5835	-3.2845	-5.2101	-4.8356	-7.055	-5.4528	-4.4038	-6.6706	-5.1854	-4.9733	-4.4088	-5.5639	-4.2305	-4.2974	-5.1473	-6.7532	-6.9984	-3.975	-4.595	-4.2339	-5.3332	-4.8004	-5.5819	-4.269	-3.4807	-4.6559	-7.0437	-4.9528	-4.5654	-5.2115	-6.2376	-3.8011	-4.9025	-5.9574	-5.4422	-3.8801	-5.3139	-4.8596	-5.0007	-3.2309	-4.7371	-5.544	-3.887	-5.3935	-3.826	-3.8073
-8.1113	-8.3774	-7.8665	-7.7276	-7.7994	-11.616	-8.7561	-7.2308	-5.7484	-7.3388	-7.6687	-8.3509	-7.8557	-6.0602	-5.0411	-9.1694	-6.6851	-7.1017	-7.4017	-8.8276	-7.8479	-7.7728	-7.7583	-7.3689	-7.5609	-7.4164	-6.8632	-7.5142	-5.9038	-5.5918	-7.3284	-10.494	-7.0699	-7.658	-8.0564	-9.3231	-10.193	-8.2389	-9.0318	-8.574	-7.7929	-6.876	-8.8031	-6.2316	-5.3449	-7.9938	-6.3463	-6.2379	-8.0073	-6.0659
-12.295	-11.34	-12.871	-11.847	-10.82	-11.768	-11.843	-10.671	-10.336	-13.275	-13.086	-11.807	-11.646	-10.603	-10.801	-11.157	-12.22	-12.182	-9.8325	-11.024	-10.422	-11.06	-13.919	-10.605	-9.7662	-13.507	-10.255	-13.286	-11.661	-9.4076	-12.554	-12.182	-12.427	-11.825	-11.268	-10.774	-11.619	-11.26	-12.963	-13.707	-12.095	-12.536	-12.809	-12.336	-11.325	-11.522	-10.901	-10.608	-11.503	-12.092
-3.6654	-5.6776	-5.1399	-7.2536	-5.9564	-3.9318	-6.9182	-9.3065	-5.4219	-6.0382	-6.9479	-6.8051	-5.6448	-5.257	-7.3872	-6.157	-3.5714	-5.9002	-6.9934	-5.6954	-3.3471	-4.5599	-3.4846	-6.5231	-6.1606	-7.7727	-3.1259	-4.3866	-3.8794	-6.8876	-2.5713	-7.6123	-6.2114	-5.0082	-6.5483	-6.8927	-3.6497	-6.2516	-4.754	-5.4119	-4.921	-5.2799	-5.6493	-5.094	-8.545	-6.099	-3.3031	-6.088	-5.7131	-6.0682
-2.2044	-1.906	-2.5053	-2.0016	-2.4602	-2.7712	-0.68268	-3.3943	-0.7004	-1.8458	-1.5524	-3.4245	-6.1317	-2.7749	-5.8179	-1.8109	-2.4799	-1.9186	-1.4155	-1.5965	-2.8987	-0.84537	-0.3813	-3.2594	-1.1621	-2.4671	-2.0625	-1.997	-4.7473	-2.1715	-2.6785	-0.44783	-2.3215	-2.5466	-2.4637	-2.9793	-0.35196	-4.8675	-2.4432	-2.8783	-2.7352	-2.0971	-2.2096	-2.0466	-4.1972	-2.8193	-3.0287	-2.7752	-4.5229	-3.6935
-12.562	-10.641	-10.35	-9.2265	-10.124	-12.862	-10.541	-11.111	-10.18	-11.307	-10.468	-11.93	-9.0442	-10.957	-11.905	-11.946	-12.641	-7.6659	-10.183	-9.9424	-9.3864	-11.053	-11.865	-9.7977	-11.298	-10.451	-10.133	-11.711	-10.839	-12.201	-11.631	-10.133	-10.129	-10.002	-11.095	-8.0736	-10.11	-13.423	-10.842	-10.613	-11.939	-11.706	-11.659	-11.472	-9.6059	-13.638	-10.904	-13.045	-10.205	-10.599
5.9371	7.4831	3.7422	6.2333	7.5512	5.7052	5.3397	7.5483	4.8411	7.7534	6.1655	6.4196	8.8396	9.1505	5.4145	5.0397	7.341	7.1686	8.153	9.1391	7.4302	6.2248	8.5816	5.7531	6.5129	7.0532	5.5833	9.026	7.2421	5.8528	7.283	5.6092	6.7636	7.0007	6.4199	6.034	7.4033	9.1718	8.3328	7.1109	7.6004	6.9129	6.3268	5.2908	9.9841	5.3484	6.3147	7.9566	8.6831	7.2933
4.3795	4.6625	2.7801	2.813	3.4671	6.6132	5.539	3.6459	4.8332	5.641	3.5847	3.1275	3.9992	5.2147	3.3659	4.6214	2.7907	4.1841	4.0176	5.9998	3.7488	5.8573	5.5238	6.2216	6.0473	4.1367	4.0087	4.5968	4.4972	6.2073	4.0466	6.0348	5.0281	2.331	3.6229	4.3595	3.4875	5.8516	3.4764	3.7723	6.7586	3.7859	4.3222	3.5318	1.8377	3.7109	3.1956	5.0301	5.0862	3.5348
-13.744	-13.305	-15.082	-14.944	-13.801	-13.729	-15.267	-14.489	-15.596	-16.514	-13.041	-11.722	-14.09	-12.476	-14.851	-13.972	-13.198	-14.618	-13.42	-13.04	-13.626	-13.448	-15.442	-13.756	-12.876	-14.352	-13.252	-13.38	-12.041	-13.67	-13.879	-13.97	-13.853	-15.955	-12.341	-14.92	-12.219	-12.505	-14.699	-16.222	-12.625	-12.591	-14.858	-15.279	-15.897	-15.557	-13.709	-14.915	-14.005	-14.021
-1.6588	-2.9439	1.0729	-0.013514	2.2425	-1.7554	-1.1039	-0.35049	-1.8446	-1.7007	-0.25012	-2.3235	-0.88903	-2.0256	-1.8582	-0.18063	-2.2174	-1.5997	-0.74568	-2.2827	-3.5638	0.37798	-2.0328	-1.2872	-0.030849	1.3279	-1.2308	-3.4481	-1.1831	-1.8451	-1.7188	-2.9744	0.20314	-2.0818	-0.26022	-1.3494	-2.1127	-0.657	-0.97273	-2.6258	-0.47554	-0.49584	0.9397	-1.9261	-1.8091	-1.9475	-1.0727	0.28631	-1.9633	-0.17701
-2.1693	-2.4939	-2.2227	-0.74082	-2.1053	-1.2196	0.23194	-1.4731	-1.6897	-2.8588	-2.1888	-1.1033	-1.7059	-2.8028	-4.2988	-2.1412	0.48138	-0.42747	0.18094	-1.2022	-2.9254	-2.9438	-2.0202	0.18021	-0.99205	-1.9906	-2.7947	-0.80773	-1.3796	-1.9765	0.46292	-1.7983	-2.9676	-1.842	-0.61894	-0.88889	-0.026423	-2.0439	-0.89904	-1.4978	-2.075	-1.0774	-1.9788	-1.6147	0.90324	-0.28889	-1.4614	0.54041	0.15783	-3.7145
-3.1387	-5.3985	-3.0938	-4.6695	-4.24	-4.8139	-4.7364	-4.8543	-2.3706	-3.7837	-2.5005	-6.3066	-5.6332	-4.6131	-3.0868	-3.7109	-4.2235	-3.5465	-5.0906	-4.8589	-2.7789	-3.8872	-2.538	-3.1105	-2.8192	-4.8811	-3.89	-3.4209	-4.2622	-3.0385	-5.0207	-2.5944	-6.7991	-2.918	-3.5506	-3.2089	-0.5944	-5.3915	-3.3694	-4.0019	-5.0819	-3.0664	-1.7636	-2.3422	-2.6772	-5.4451	-6.273	-4.6887	-2.8997	-3.7685
-3.197	-2.005	-2.8338	-2.7923	-3.7199	-2.7075	-2.4794	-4.5918	-4.9683	-0.96061	-1.1764	1.4637	-3.7777	-2.9231	-2.3677	-2.5648	-1.2969	-2.5387	-4.7116	-2.2749	-0.12943	-4.5441	-5.534	-3.6601	-3.9937	-3.1982	-2.539	-2.7472	-4.542	-3.2247	-3.4749	-1.6834	-3.2935	-2.6034	-2.8859	-1.271	-3.0444	-5.0516	-4.3325	-1.9989	-0.63795	-2.8937	-0.44183	-1.8213	-2.88	-0.88816	-3.996	-0.29046	-2.986	-1.758
-2.6972	-0.056174	-1.5208	-2.8754	0.11815	-0.50542	-0.32691	-1.4643	-1.523	-1.3551	-0.66536	-2.123	0.56477	-4.1989	0.0031604	-2.5585	-0.97606	-2.8279	-1.3901	-3.0888	0.0023435	-2.0346	-1.1647	-1.7098	-2.6971	-0.9501	0.62308	-3.1053	0.84115	-2.9637	-1.5068	-2.2209	-2.3296	-1.5943	0.91704	1.8981	0.35403	-1.7375	-1.166	-0.25844	-0.71	-3.4937	1.2131	-0.37649	-1.0208	-0.90112	-1.7807	-0.77636	-4.0018	0.17092
1.6723	0.98441	1.3622	1.0453	0.7071	-1.1025	-2.2995	0.04045	-1.5815	1.1866	1.9753	0.72468	-0.46757	-0.45278	-1.4798	0.03636	-1.0712	-0.11769	0.47486	1.0194	1.6343	1.3053	0.14869	2.1816	-0.67545	0.56123	-1.6772	-0.20838	1.393	1.8217	0.36464	0.22075	-0.8515	-0.37338	0.65118	1.1356	1.4235	-1.2695	-0.82438	-0.92512	-3.6424	2.6632	-1.3214	-0.23522	-0.77729	-0.77351	2.5999	0.040288	0.6217	-0.8108
6.923	6.6979	7.7042	5.7059	7.611	5.2434	6.7861	7.5661	6.7017	4.037	7.5753	7.2044	5.2045	5.322	5.8258	6.7356	6.7948	7.5254	6.6044	6.8729	6.0278	8.8666	6.4991	4.816	6.0382	7.5844	8.1512	5.7413	4.7606	6.9612	7.7967	5.4303	6.742	6.3204	7.3605	6.8203	7.2811	6.3365	7.0055	4.6956	8.2975	8.562	5.7564	6.5561	4.2045	7.2065	8.9265	7.4422	6.2577	6.8903
-10.492	-12.684	-9.8088	-11.825	-10.327	-9.594	-10.713	-12.562	-11.589	-9.4796	-9.7723	-6.4818	-11.044	-12.259	-9.9614	-9.421	-9.6861	-10.187	-7.7248	-9.907	-9.942	-9.8228	-9.8021	-11.934	-10.086	-11.295	-7.6717	-9.817	-10.499	-10.325	-10.708	-10.266	-10.152	-10.489	-10.374	-11.655	-8.9854	-10.358	-9.4786	-11.95	-10.047	-9.5676	-11.767	-8.7518	-9.1807	-10.981	-10.517	-10.358	-10.893	-11.375
-0.058411	-0.65476	0.7118	1.6452	1.4612	1.974	0.89128	0.54493	0.2719	1.2659	2.013	1.2254	0.60482	-1.6823	-1.785	1.84	1.0746	-0.83018	1.2843	0.44076	-0.007339	1.536	2.5933	1.3311	-1.7787	-2.8148	0.41484	0.42478	-1.8318	2.0276	2.9232	-0.73548	0.52073	1.9997	-1.3718	-0.20919	0.19649	1.4708	2.6384	-0.52385	-0.052909	0.012583	0.2311	0.19409	-0.52728	-3.0171	2.7672	-0.33712	0.45602	1.6629
-11.49	-12.799	-11.894	-13.037	-12.884	-13.027	-11.516	-11.847	-12.316	-11.451	-10.456	-13.867	-13.675	-12.47	-14.908	-10.709	-12.417	-14.148	-11.807	-13.558	-12.054	-12.022	-11.945	-12.84	-12.273	-12.234	-13.681	-12.346	-13.241	-14.314	-14.381	-12.829	-14.8	-14.536	-10.391	-12.856	-12.084	-11.762	-15.539	-12.335	-12.537	-12.031	-14.357	-12.938	-12.192	-17.048	-11.089	-12.35	-13.087	-12.48
-6.3855	-6.2714	-8.4372	-10.578	-5.4153	-11.017	-8.479	-6.9455	-7.8732	-5.0752	-8.326	-6.716	-7.9449	-8.0756	-8.0008	-9.2156	-8.8203	-8.3422	-7.0609	-8.1107	-7.4846	-9.9344	-8.1894	-7.9116	-7.7519	-7.8737	-5.357	-9.4311	-6.3765	-8.0864	-5.6208	-7.1528	-7.5939	-6.4233	-8.41	-8.9483	-6.7013	-7.4475	-8.1529	-9.1911	-7.6915	-7.1042	-6.4802	-9.6429	-9.1245	-8.4613	-7.6548	-7.8989	-7.6306	-5.9892
-10.681	-11.239	-9.4056	-9.9694	-8.6409	-10.564	-9.8564	-8.7219	-9.3409	-8.3461	-8.5467	-11.717	-9.0076	-8.6818	-8.9873	-9.8293	-10.315	-9.529	-10.085	-10.387	-10.244	-9.1346	-9.7506	-9.8895	-11.268	-10.029	-11.302	-10.966	-10.515	-8.4797	-11.334	-8.5592	-9.9001	-11.313	-8.943	-10.626	-8.7653	-8.4909	-10.234	-9.9587	-10.631	-8.2791	-10.008	-9.0627	-7.7595	-9.8978	-9.1683	-9.6698	-11.967	-11.905
-2.6154	-4.3134	-3.9145	-4.0701	-1.5814	-3.2886	-0.24234	-3.1244	-2.533	-1.9985	-0.95548	-3.3776	-2.7824	-0.71866	-3.0902	-1.6101	-1.9519	-3.3191	-3.7715	-1.1933	-4.0269	-2.8226	-2.1451	-2.3917	-2.125	-1.5855	-2.5728	-3.8655	-3.1466	-2.5161	-2.7735	-2.8377	-2.8019	-1.831	-1.5668	-1.286	-3.9097	-1.661	-3.9611	-1.7444	-1.5004	-1.956	-2.4169	-2.9887	-1.772	-3.7332	-1.7932	-1.8292	-3.988	-3.0272
0.27839	0.25726	-1.2461	-2.1199	3.2511	0.53317	1.5371	1.3259	-0.55682	-0.021597	1.6021	0.39633	-0.44922	-0.21677	0.99095	-1.1505	-0.24299	-0.62216	-1.1083	1.1007	1.0548	-1.9197	2.2451	1.1825	-0.45359	1.2726	0.71502	-1.973	-2.659	1.8876	2.0722	1.1604	1.5557	0.65117	-2.4984	1.2452	0.41656	0.72841	1.0074	0.89695	-1.0841	-0.32486	-0.69657	1.0924	-0.19193	0.59894	1.0682	1.9566	0.46118	0.22586
-9.17	-8.4001	-10.617	-6.4816	-10.628	-9.03	-8.4901	-6.8715	-11.264	-9.626	-9.9422	-8.2434	-9.051	-8.8358	-9.2258	-11.979	-10.034	-7.6265	-10.612	-10.249	-10.376	-9.4328	-9.9833	-9.5916	-6.3069	-8.5309	-11.194	-10.802	-6.2317	-9.5358	-10.215	-9.9878	-9.4888	-8.9676	-8.9536	-10.566	-9.6478	-8.3919	-9.7621	-9.6703	-10.894	-8.9794	-9.5439	-10.652	-7.7172	-9.691	-8.3703	-9.0695	-6.7184	-9.5688
-8.7799	-9.0915	-10.329	-7.7625	-7.4151	-8.2115	-8.5703	-6.6058	-6.7511	-9.3078	-10.819	-10.436	-8.9734	-8.3652	-8.2995	-9.6692	-10.819	-8.7379	-10.193	-12.097	-9.2753	-8.871	-9.6057	-7.5649	-7.982	-8.6892	-10.459	-8.5217	-10.17	-8.2525	-11.073	-10.858	-9.3151	-9.9008	-8.5427	-9.5212	-8.2347	-9.3518	-10.507	-8.9755	-10.502	-9.1284	-9.5551	-10.148	-8.5173	-10.681	-9.1772	-7.8767	-6.8563	-8.7368
0.35189	-0.25518	4.5284	-0.26185	1.4089	1.4878	0.68695	1.0662	2.9198	1.9299	1.8113	2.5947	2.1985	0.71241	0.55302	2.8192	1.2415	-0.57663	1.7213	1.0842	2.7175	2.6797	1.6943	0.10406	0.33092	1.809	0.56501	5.8625	-1.0654	3.1115	0.077514	1.0613	0.53167	0.72734	1.2383	0.16416	3.2162	2.1121	2.1347	2.3382	1.8821	2.1572	1.7349	1.4592	2.286	0.93799	-0.71785	2.1402	2.2162	2.7509
0.14051	-1.8269	-1.6756	-3.2968	-2.0689	-0.17007	-2.0078	-0.30608	-1.4111	-0.89473	-1.4373	0.080657	-0.78586	-2.9218	0.22178	-2.9208	-3.4164	-0.87471	-0.84723	-0.11236	-3.1431	-1.5426	-0.69033	-1.7476	-2.5468	-1.4088	1.6751	2.1191	-3.6909	-2.3173	-0.51961	-1.6686	0.14777	-0.27707	0.20191	-0.86095	1.2939	-1.9725	-0.65572	0.73261	-4.2544	-0.84481	-2.1916	-2.6783	-2.1176	-1.6268	-0.90584	-3.4223	-2.2829	-1.7608
-10.583	-11.49	-9.7567	-10.841	-9.5986	-12.871	-11.206	-10.466	-12.795	-11.004	-11.438	-14.515	-10.884	-9.3142	-11.426	-10.708	-10.73	-12.206	-10.009	-10.514	-11.501	-9.6972	-10.791	-13.301	-11.024	-13.321	-10.722	-12.205	-13.289	-12.463	-13.024	-11.304	-11.064	-12.207	-13.52	-11.333	-9.2611	-12.292	-13.017	-11.598	-11.062	-10.623	-12.326	-10.592	-10.716	-12.442	-8.9163	-9.8598	-13.147	-9.9719
-13.789	-11.925	-12.948	-14.055	-12.132	-12.003	-10.862	-12.915	-13.732	-12.216	-13.696	-11.616	-11.389	-13.343	-10.829	-12.025	-12.262	-14.317	-15.048	-13.168	-10.769	-12.672	-14.094	-10.223	-12.911	-12.862	-10.545	-14.767	-12.377	-12.483	-10.907	-12.734	-12.037	-15.56	-15.978	-13.137	-15.756	-12.955	-10.254	-11.298	-11.755	-14.719	-12.914	-14.218	-11.61	-12.939	-10.709	-13.279	-12.794	-12.756
-0.35499	-2.7707	-0.3172	-0.44786	-2.3165	1.8642	-4.046	-2.6194	-0.64865	-2.3058	-3.0946	-1.1051	-2.2447	-0.89684	-1.1372	-2.2825	-1.8739	-1.5596	-0.55237	-3.648	1.0984	-4.0799	1.1561	-2.8459	-0.028056	-0.63908	-2.2383	-2.0338	-2.1891	-1.7011	-0.90664	-3.309	-2.3953	-0.87683	-0.43444	-3.4116	-1.0166	-1.8235	-3.2062	-2.0585	-1.2484	-2.3255	-4.2601	-0.39014	0.81536	-2.5914	-1.335	0.060099	-1.3503	-1.4508
1.8013	1.232	2.7939	1.2297	2.5548	1.4868	0.24474	2.5679	3.1272	1.3473	1.4455	2.7799	1.1947	0.85103	2.2832	0.88796	-0.44343	2.888	1.731	-0.3648	1.5833	3.0543	2.8722	0.87549	1.5063	1.7732	0.35972	0.64194	1.4818	1.145	-0.98402	-0.59426	1.4941	2.8936	2.8218	0.65004	1.8324	0.019141	2.6153	-2.3275	2.4488	-0.27727	-1.1178	1.1956	0.90317	1.2823	-0.0087071	3.872	4.6639	-0.14184
-4.6026	-5.0631	-6.5319	-7.1874	-4.5951	-5.6402	-6.2546	-5.2669	-5.3525	-7.0696	-3.8843	-5.7162	-3.5263	-4.2322	-5.6369	-7.1178	-7.256	-5.4018	-5.7932	-5.6134	-5.9876	-4.3203	-5.7169	-8.3612	-5.1447	-4.9899	-5.7475	-5.6143	-5.0974	-6.055	-5.3235	-6.1086	-5.9417	-5.6993	-6.7527	-4.3399	-5.4998	-5.0317	-4.5878	-4.7257	-7.9466	-5.9194	-6.211	-5.7478	-5.732	-5.176	-4.4377	-5.6407	-4.4636	-2.6969
-2.5696	-4.4003	-4.4744	-1.6871	0.074984	-3.5686	-2.2185	-1.798	-2.61	-2.5	-3.4688	-2.5822	-1.6477	-1.0063	-1.1475	-1.7638	-3.1403	-3.3649	-3.2349	-2.0796	-4.7144	-3.9484	-3.6196	-2.1527	-3.371	-1.1468	-2.6647	-1.8808	-1.7102	-1.6451	-3.6079	-1.8055	-2.1691	-0.7563	-2.521	-3.3919	-2.7743	-3.0698	-2.4122	-2.1596	-2.2758	-3.4166	-2.8184	-2.064	-0.40977	-2.4363	-1.8776	-2.7243	-1.6298	-1.3471
-11.206	-10.584	-13.143	-14.078	-11.197	-11.148	-8.609	-12.703	-10.002	-10.24	-12.241	-10.795	-10.784	-11.29	-10.778	-9.9095	-10.849	-10.902	-9.136	-10.003	-11.989	-8.8189	-11.81	-12.626	-11.932	-8.5211	-11.43	-11.358	-10.628	-10.808	-11.198	-10.47	-10.851	-10.844	-11.584	-9.1524	-10.205	-8.6615	-11.265	-10.337	-10.823	-11.689	-11.25	-10.859	-9.7908	-12.302	-10.898	-9.6714	-12.287	-11.08
-4.4334	-1.1696	-4.0403	-4.4512	-3.1272	-3.0972	-3.1285	-3.4995	-4.0694	-4.4677	-4.5168	-1.8303	-3.324	-3.1381	-3.6505	-1.0887	-2.4522	-4.4586	-2.0877	-3.4223	-5.2045	-3.0845	-3.8877	-4.1549	-2.9869	-5.0788	-1.0975	-4.9786	-3.1682	-4.4043	-5.0917	-2.9342	-4.853	-4.9614	-2.7205	-3.7045	-4.835	-4.6952	-0.5716	-3.4632	-4.2793	-2.321	-5.4592	-1.2219	-1.4044	-1.6762	-1.0987	-2.7959	-1.9493	-3.95
1.07	2.8988	0.072106	0.12904	0.78517	2.6948	1.1326	0.80515	1.1436	0.86593	2.0799	1.46	3.7974	0.14765	1.0005	1.7026	1.3366	2.1672	3.745	1.5509	0.10231	1.397	2.9568	2.1399	0.57013	1.7556	2.166	-0.34385	-0.81966	3.7311	0.41932	1.956	1.9035	0.82218	0.83258	1.4469	2.2068	-0.4589	0.68836	0.65997	2.6968	1.6557	-1.0323	2.5544	3.767	1.0754	2.6544	0.34956	2.9711	2.4444
-3.4375	-4.6325	-5.1893	-2.5684	-2.3503	-3.7208	-3.3335	-3.1446	-3.4918	-3.7904	-6.4182	-5.2682	-4.69	-5.6322	-4.2478	-3.5852	-5.8392	-5.0884	-6.2619	-2.8047	-3.8182	-5.1228	-5.0488	-4.806	-5.0699	-3.7408	-5.2103	-3.3464	-1.3782	-2.7452	-4.5522	-4.6761	-3.8869	-2.5619	-5.8103	-3.4754	-5.1552	-4.0061	-3.9467	-4.8488	-4.6032	-3.9741	-4.2582	-5.9341	-3.6734	-5.6258	-5.8522	-5.1876	-4.8205	-3.1428
0.50332	2.7091	0.50318	1.0003	-0.85036	-2.1213	-0.64241	0.17868	-0.58366	0.93322	-0.14992	-1.6021	0.012609	1.3932	3.2958	0.11041	0.25532	1.5106	1.1491	-0.53948	1.4086	0.2625	0.23998	1.0164	1.3448	1.8939	1.5702	0.6469	1.3867	-1.5955	-0.75578	1.4857	1.0871	0.30464	2.8762	0.25666	1.2861	1.9533	-0.25484	0.6768	0.16199	-0.041546	0.1103	0.42987	1.3696	0.85757	0.64033	0.51523	-2.1549	-0.056966
-16.932	-13.298	-13.733	-14.79	-13.836	-12.825	-12.812	-13.517	-12.513	-14.99	-15.343	-13.491	-15.181	-13.815	-15.747	-15.143	-12.847	-15.846	-14.727	-12.786	-13.395	-16.192	-14.676	-16.289	-13.403	-16.006	-13.762	-14.965	-15.814	-15.696	-12.257	-16.299	-12.68	-15.465	-14.669	-15.201	-15.884	-12.908	-14.202	-16.766	-15.634	-13.151	-15.111	-14.088	-12.316	-13.996	-11.596	-13.959	-14.514	-13.841
-1.9448	-2.5389	-2.2415	-5.2691	-2.1525	-1.664	-1.6845	-3.2624	-2.1967	-1.4471	0.17868	-3.0307	-1.568	-3.0153	-3.472	-3.7367	-1.713	-3.5095	-1.4775	-2.1364	-0.94317	-2.8006	-3.2445	-2.0238	-0.82382	-3.3775	-0.82847	-2.2758	-0.54581	-2.7378	-3.3092	-2.5869	-2.4246	-3.8648	-4.9938	-2.1267	-2.6332	-3.0863	-5.1205	-3.2862	-1.2637	-2.0302	-5.3117	-2.3471	-1.9764	-0.19687	-1.009	-1.8893	-2.1691	-2.9428
-0.71584	0.2305	-1.369	0.43059	0.71592	1.1756	-0.47826	-2.2947	-2.1298	1.4872	-0.64735	0.0043112	1.096	-0.69661	1.4889	-1.4893	-0.17467	-0.14977	0.068286	0.75153	-2.1541	0.78249	2.7826	3.0957	1.9986	1.0873	1.4951	0.59453	0.77016	-1.5673	-0.8935	-0.27425	1.518	1.3565	0.44535	-2.2497	-0.80942	-1.0694	0.63997	0.94504	-0.072692	-0.26912	0.66245	0.44868	0.58615	1.4836	-2.1886	-0.15537	0.32531	-0.045864
-4.1084	-6.5739	-7.0611	-3.4775	-7.3817	-5.9823	-6.0044	-7.3159	-4.0927	-5.4134	-6.7206	-2.9179	-5.2549	-5.386	-5.1154	-4.2335	-5.0353	-5.4004	-6.0011	-4.7784	-3.9709	-4.5123	-6.455	-4.6993	-4.5799	-5.5121	-5.9966	-3.0649	-4.4697	-3.7262	-5.5631	-4.1344	-5.108	-3.9041	-6.5864	-5.7939	-5.8737	-6.6505	-6.8681	-5.3814	-4.7005	-5.2537	-5.6717	-5.2295	-5.8749	-5.4071	-5.298	-5.5396	-7.3291	-3.8772
-1.7321	-0.402	-1.1496	0.23889	-0.78472	-0.2737	-1.0895	-0.96888	-1.186	-0.90909	-0.42227	-1.2963	-2.4944	-0.71097	-1.9584	-0.54248	-1.1291	1.6026	0.31307	2.0424	-1.1005	0.062378	1.108	1.7342	-0.85124	2.2935	1.3468	-0.31348	0.94385	-1.9657	-0.076106	-0.90623	-1.8561	0.0073901	0.92629	0.48523	-0.21799	0.68043	-0.2703	-1.1756	0.85936	-1.6534	-0.25289	-0.51781	-2.1805	-2.6657	-1.4011	0.0086241	-0.26673	-0.30959
0.49161	1.1068	1.4977	-1.1146	1.7509	-0.19689	0.5113	0.77066	0.11975	-1.3073	-0.08807	1.7141	-1.3358	-1.3179	-1.4824	-1.4627	-0.6598	0.21666	0.78866	1.5965	-1.7323	-0.93291	1.3871	-0.26803	2.0953	1.38	0.1006	2.1614	0.15162	-1.8945	1.7917	0.83409	0.054186	-0.35916	0.47355	-0.016662	-0.24645	0.52425	-1.0796	0.96849	-1.044	-0.37372	-1.2499	1.8397	-1.0934	-1.2286	2.8911	0.24529	-0.3167	-1.0752
0.3095	-1.8336	0.45016	-1.2594	0.71918	-3.0971	-1.8276	0.063037	0.40274	-2.3333	-2.4844	-0.55532	-0.8448	-0.39067	1.7986	-0.26473	-2.7471	-0.012793	-1.291	0.70319	-1.1716	-1.2011	-0.99144	-1.9626	0.23875	-2.5276	0.26215	-1.8459	-2.728	-0.55894	-0.54359	-0.23914	0.36061	-0.35882	-0.16571	0.24973	0.48827	-0.35814	-3.3339	-2.4382	-2.4767	-0.41367	0.59652	-0.51652	-0.80238	-0.83259	-1.7107	-0.39832	-1.7063	-1.5077
-1.2028	-0.59938	0.41101	-0.55741	-0.2022	-2.7239	-1.0792	0.038603	-3.2815	-2.6791	-0.32817	-0.68299	-0.082961	-1.0844	-0.41808	-2.9007	-1.5127	-1.2541	-0.13685	0.49407	-0.92113	-0.64918	-1.7025	0.022869	-0.8395	-1.135	0.95978	1.4037	-0.43367	-2.6765	-1.6509	-2.9912	-0.58931	-2.592	-2.4272	-1.8536	1.7594	-2.01	-2.841	-0.67539	1.2492	-1.3518	1.0071	-1.7037	-2.0607	-2.887	-3.1802	-1.0881	-2.1902	-1.3449
-0.10948	1.2734	1.2373	0.03695	0.095344	-0.82494	-0.94521	-3.5316	-1.3048	0.10021	0.37572	-0.81536	-0.036229	1.1028	-1.3222	-0.77904	1.0301	-0.63766	2.0425	-0.94442	-2.5988	1.4129	-1.1128	-2.096	0.48136	0.57567	-0.63593	2.48	1.5399	-1.1283	-0.61647	-0.63063	-2.2057	-0.98068	0.53845	-1.1025	0.91303	1.169	-0.55481	-0.8834	-0.68635	0.89396	0.49479	-2.1295	1.1556	-1.0374	-0.057063	-2.3022	-0.18851	-2.393
3.0706	-1.0297	-0.12244	-1.3373	-1.2856	2.5608	-0.099679	-0.69214	-0.56931	3.0027	-1.0568	1.2591	-0.72172	0.27534	-0.84793	1.1186	0.77908	-2.2629	1.8079	-1.0984	0.64645	0.85086	-0.75089	-0.18596	-0.8312	-0.68694	-2.0768	-1.2106	2.7484	-0.54148	0.8345	0.79139	-1.043	1.7018	-2.189	1.1791	2.0054	0.66461	-0.28124	0.44833	-0.23188	0.31568	0.95549	0.089824	-1.4858	-0.019109	-0.31682	-0.99444	0.74313	-1.0863
-0.46579	-0.6242	-1.1235	-1.0238	4.2043	-1.0371	0.90813	0.16245	-0.9326	0.32136	1.3463	0.31562	0.054906	-0.34555	0.85893	-0.90195	0.28771	-1.0724	-1.8398	0.59683	0.19532	1.8372	2.4464	-1.0817	-0.79605	-0.32399	-0.13022	-0.50396	0.59409	-0.090066	-0.84259	0.46927	-0.60211	-0.55335	-1.9297	-1.2674	-0.4204	0.52086	-0.3916	-0.70678	0.30759	-0.9752	-1.2964	0.30035	-0.10526	-1.6963	1.151	0.41578	1.5472	-0.96681
-13.156	-11.591	-13.819	-12.28	-14.591	-13.423	-13.059	-12.166	-13.867	-12.383	-11.127	-9.5787	-11.913	-13.689	-10.681	-12.204	-12.753	-13.082	-11.589	-13.562	-12.449	-11.344	-15.988	-10.781	-12.427	-12.737	-11.06	-14.52	-12.516	-13.542	-11.308	-12.43	-14.02	-11.601	-12.26	-12.145	-11.581	-10.927	-12.074	-14.081	-13.416	-12.975	-13.262	-12.223	-12.779	-9.9893	-11.509	-13.541	-13.774	-12.241
-13.717	-13.591	-12.614	-11.659	-13.236	-12.989	-12.455	-12.266	-10.685	-12.791	-12.604	-12.449	-13.348	-14.698	-12.725	-12.16	-15.107	-15.164	-13.324	-13.001	-11.836	-15.336	-14.155	-13.829	-12.065	-10.841	-13.251	-13.005	-12.708	-13.429	-12.415	-14.171	-12.976	-11.902	-10.804	-12.504	-11.631	-13.096	-13.963	-14.548	-12.987	-11.486	-12.796	-12.736	-11.841	-12.562	-13.716	-12.65	-13.374	-14.27
-12.557	-11.713	-9.9403	-12.602	-11.094	-12.238	-11.008	-10.778	-10.152	-11.197	-12.064	-13.333	-11.4	-10.886	-10.47	-10.617	-10.67	-12.394	-12.325	-10.009	-13.463	-13.374	-11.991	-12.337	-11.632	-11.016	-11.281	-12.97	-11.914	-11.403	-9.1932	-10.56	-10.141	-13.331	-10.787	-13.101	-11.857	-9.785	-12.868	-12.169	-11.307	-11.469	-12.244	-11.996	-11.729	-11.978	-13.784	-12.631	-9.2296	-10.949
-0.49608	-0.46785	2.2792	-0.17009	1.6222	-0.78216	2.4822	0.006713	-0.8689	-2.1308	-2.8716	2.8302	2.9657	2.5906	-0.0059671	-0.66078	0.45754	-2.8327	0.50681	1.3788	-0.13075	0.66033	0.98039	1.8116	-0.74097	1.4529	1.4451	2.0049	-0.93746	1.0822	-0.45218	0.82511	1.1402	0.25445	0.77419	0.48736	1.1601	-0.4125	-0.82619	-0.32401	-0.49793	0.53696	1.0715	-0.80119	-1.186	-0.097674	-0.026314	-0.40552	0.41166	0.88324
2.0576	0.4903	-0.66485	-0.28946	1.0845	-0.59788	-0.11828	2.8819	0.44404	-1.6126	-0.33311	-1.894	-0.63407	-2.13	0.34973	-0.076281	-1.3838	-0.18905	-0.89288	-2.8887	0.37435	0.55355	0.48116	0.15933	0.42425	-1.3047	-1.1989	1.5328	0.5462	0.67701	-0.8401	0.23266	0.62962	0.56778	0.83647	-1.7808	-0.54571	-2.3992	-0.55066	-0.98657	0.48766	-1.2084	0.86855	2.1012	3.2449	-0.12004	-0.52191	1.0598	0.036252	-0.78247
-13.148	-11.856	-12.756	-12.353	-11.531	-12.876	-15.385	-11.793	-12.046	-11.247	-11.334	-11.502	-11.203	-13.223	-14.65	-13.834	-11.843	-11.242	-10.772	-10.586	-13.506	-13.4	-11.774	-14.487	-12.722	-12.162	-14.051	-13.426	-11.594	-14.528	-10.142	-11.538	-14.025	-12.436	-13.395	-13.288	-12.794	-13.95	-14.849	-13.813	-13.914	-12.221	-12.819	-12.735	-13.338	-13.242	-14.59	-12.6	-13.371	-13.509
-2.2915	-1.6376	1.0418	-2.8888	-0.27562	-0.86512	-0.99655	-0.24616	-3.6756	-1.8837	-1.3367	-1.727	-3.621	0.21632	-1.9898	-0.17475	0.0020516	-0.77807	-2.1981	-1.9005	-2.4316	1.2751	-3.3298	-0.27388	-0.98823	0.49588	-5.1029	-2.7542	-2.9143	-0.5565	-1.4603	-1.6476	-2.0683	-1.6831	0.97268	-0.035122	-2.2614	0.95362	-2.733	-0.5697	0.22301	-0.082682	-2.1967	0.035078	-1.4144	-0.99126	-2.7837	-3.7229	-2.3494	-1.731
-8.2077	-9.3578	-10.526	-11.414	-9.4335	-9.4806	-9.2539	-8.9937	-8.9771	-9.0639	-9.6812	-7.7407	-7.804	-9.2243	-9.414	-11.33	-10.127	-7.9065	-9.2422	-8.0436	-7.8419	-7.4775	-7.0151	-7.2034	-7.6717	-7.1631	-9.7487	-10.545	-8.1038	-10.576	-8.6916	-8.5813	-10.31	-7.9742	-8.487	-10.037	-9.0777	-6.8557	-10.34	-9.1042	-7.6005	-8.307	-10.025	-9.6517	-9.2677	-9.9736	-8.3509	-7.7189	-9.4147	-9.753
-9.4484	-9.8968	-9.4949	-9.4699	-10.258	-9.1972	-10.06	-8.4216	-7.8587	-8.7436	-11.131	-10.608	-7.3724	-9.7322	-9.1216	-9.5026	-7.9359	-8.3422	-8.8442	-7.6687	-8.046	-12.223	-10.006	-9.0713	-9.714	-8.5455	-11.544	-8.9411	-7.0747	-9.0492	-7.6641	-8.2336	-7.431	-7.0086	-8.84	-9.4926	-9.4706	-9.4736	-9.6247	-9.5458	-10.443	-10.035	-8.7956	-8.0446	-11.316	-9.9482	-11.399	-9.1985	-8.403	-7.8874
0.30049	1.1935	1.1214	1.6751	1.3044	1.7863	4.805	1.3071	0.53785	4.1027	1.8697	2.5686	1.134	2.9354	1.2672	0.5765	1.3888	4.0747	-1.0825	2.5542	-0.060329	-0.18097	1.5461	0.2671	1.7603	0.90782	1.7533	0.3727	2.7249	2.414	0.29315	1.1925	1.5886	2.138	0.93049	0.033237	2.5763	-0.70347	-0.7811	1.1734	1.7314	0.47362	1.4812	-0.83925	-0.22058	0.79541	1.204	0.88556	2.3099	2.6478
-14.07	-13.667	-13.458	-14.882	-14.948	-13.095	-14.061	-12.42	-12.506	-13.777	-13.198	-13.275	-15.794	-16.051	-15.176	-10.984	-14.075	-13.82	-10.959	-13.976	-12.131	-14.191	-15.602	-13.806	-12.315	-11.886	-12.973	-15.275	-13.679	-11.63	-13.561	-12.661	-14.65	-12.181	-11.327	-12.826	-15.509	-14.042	-13.603	-14.805	-13.76	-12.531	-12.886	-11.658	-12.549	-12.889	-11.161	-13.933	-13.82	-10.897
-0.42534	-1.3411	-0.56655	2.2521	-1.3985	-0.69017	0.99232	1.2285	0.052077	-1.7447	0.84224	0.56531	0.47393	0.21021	0.69221	-0.12334	1.0247	-1.4817	-2.0113	0.49766	-3.2364	-2.0236	-3.9072	0.11666	0.91744	-0.65845	-1.8359	0.71722	-1.1407	0.98921	1.7951	1.0308	-1.1434	0.49488	-0.1485	0.68973	0.31972	-0.50905	1.4185	1.7346	-0.53721	-1.2574	-0.27819	-1.1034	1.8008	1.4417	1.3173	0.13385	0.14669	1.2307
-11.941	-12.063	-8.2134	-10.765	-8.2442	-10.601	-9.3729	-11.647	-11.273	-9.1904	-11.374	-9.0283	-10.547	-12.114	-10.437	-10.671	-10.12	-9.9738	-11.233	-9.5302	-11.267	-11.755	-12.207	-9.8372	-11.848	-9.6143	-10.825	-9.4928	-11.332	-12.487	-8.9524	-12.196	-11.386	-8.9105	-12.054	-11.842	-9.8684	-10.092	-10.737	-10.192	-9.4802	-11.423	-10.631	-9.2134	-11.466	-10.515	-11.399	-12.794	-11.636	-12.146
-7.5415	-5.3791	-6.5789	-6.5423	-5.0706	-5.5789	-6.7896	-4.6583	-6.2692	-5.4009	-5.2958	-6.5219	-4.4972	-5.5511	-3.1511	-3.9839	-6.7988	-3.7009	-6.3189	-6.3042	-5.7826	-5.8597	-5.6394	-6.8395	-6.0395	-9.142	-5.3557	-8.5947	-5.4505	-6.9184	-3.907	-7.3503	-5.8417	-6.3144	-3.6439	-6.6507	-7.3228	-3.7865	-4.5502	-6.2688	-4.6334	-4.1796	-7.9509	-4.8988	-3.9326	-6.8181	-5.2326	-4.8016	-3.1694	-4.4327
-13.563	-12.84	-12.339	-15.245	-13.662	-13.313	-13.161	-12.846	-13.82	-12.133	-10.851	-13.92	-12.537	-14.53	-13.151	-11.63	-10.905	-13.687	-10.748	-11.986	-12.296	-12.949	-15.387	-13.717	-13.799	-11.929	-9.5883	-11.424	-13.953	-13.503	-14.054	-11.182	-13.02	-13.718	-11.85	-11.361	-12.727	-13.435	-11.037	-12.114	-11.512	-13.536	-14.201	-12.138	-11.633	-13.302	-12.433	-11.593	-12.994	-12.407
-0.33238	-0.60562	-0.42242	0.14383	0.087665	-1.7356	-0.70519	0.33308	1.0488	-1.6764	-1.4665	0.70507	-0.76898	-0.24613	-3.3359	-1.0708	0.26143	0.14747	0.22731	-0.1745	1.5584	-1.2439	-0.66384	-1.8243	0.18783	-0.85573	-2.2864	-0.75779	-0.77307	0.63859	-0.5612	-2.1238	-1.61	-0.58377	1.2998	-0.82067	0.24816	-2.6259	-0.5859	-1.3971	-1.16	-0.35272	-1.261	-2.0793	-1.4345	-1.0653	-0.41231	0.028949	-2.5257	-1.1068
-1.2881	-3.5862	-4.4685	-2.7972	-4.7572	-2.8643	-4.7849	-2.4325	-3.6762	-3.848	-2.5424	-3.981	-3.6655	-4.3269	-4.685	-2.4934	-5.7678	-3.9226	-4.9491	-2.5145	-4.0666	-5.3327	-3.5208	-3.6077	-5.3136	-3.0232	-3.2209	-3.0467	-3.5118	-4.0022	-1.452	-6.7167	-3.16	-4.1446	-4.5932	-3.3426	-3.9969	-2.0842	-3.0804	-4.4652	-7.236	-3.5276	-4.2669	-1.3235	-2.3865	-1.3542	-4.3121	-4.6116	-3.0233	-2.1441
-2.6093	-0.83099	-2.0681	-1.5275	-2.4857	-2.4556	-0.28101	-3.3043	0.21168	-1.9301	-2.1027	-1.8357	1.843	-0.68722	-2.3893	-3.2575	0.36938	-0.42709	-4.4921	-4.6773	-0.69881	-1.9547	-1.2351	-0.16556	-1.8155	-1.8956	-4.162	-2.2609	-0.17099	-0.18786	-1.9746	-2.9101	-3.2953	-1.7104	-0.71618	-1.5383	-0.73273	0.36348	-2.4138	-1.1914	-1.3461	-0.71539	-2.8049	1.6956	-2.0956	-0.86135	0.077375	-1.3398	1.052	-4.7019
-23.467	-20.602	-22.962	-22.671	-20.295	-21.783	-22.718	-21.382	-22.554	-22.23	-22.444	-22.342	-22.85	-23.778	-21.991	-21.392	-22.99	-23.032	-21.397	-20.676	-23.967	-23.97	-22.789	-21.795	-20.595	-25.049	-21.789	-22.166	-21.433	-21.818	-21.754	-21.511	-20.973	-20.582	-24.228	-24.584	-21.789	-24.657	-24.267	-22.79	-22.532	-23.333	-19.843	-22.42	-23.268	-23.965	-22.662	-22.791	-19.969	-23.885
-11.596	-9.999	-10.173	-9.4928	-10.31	-10.998	-11.835	-11.016	-10.493	-9.2212	-10.425	-11.13	-11.643	-10.485	-9.6868	-9.4124	-11.209	-9.8151	-13.318	-12.03	-11.688	-9.4288	-11.041	-9.8051	-12.515	-10.456	-11.463	-9.6529	-11.627	-11.048	-8.1711	-12.987	-10.174	-11.385	-11.131	-11.819	-10.903	-10.135	-11.688	-11.764	-10.331	-10.425	-10.255	-10.967	-14.801	-10.119	-9.2343	-9.5626	-12.554	-11.204
-3.295	-5.6344	-2.9646	-2.4024	-2.9162	-0.98759	-2.5233	-3.9135	-3.6971	-3.7299	-3.5602	-3.3497	-2.5768	-1.3366	-2.2836	-5.4884	-2.8843	-4.354	-0.19752	-3.6325	-1.3494	-0.89202	-3.2777	-2.7988	-3.6101	-3.9025	-4.1849	-0.491	-2.9204	-2.2293	-4.7238	-1.7475	-3.6712	-1.6667	-1.3023	-2.8065	-1.1525	-2.5023	-5.0788	-2.4562	-2.5611	-2.123	-2.7185	-3.1386	-1.3844	-2.3448	-3.2453	-3.0011	-1.5219	-1.1823
-21.34	-19.829	-21.157	-20.877	-20.219	-22.181	-21.18	-19.886	-18.736	-17.82	-22.364	-21.682	-20.518	-19.964	-19.929	-21.671	-20.102	-19.011	-23.142	-22.033	-20.91	-24.731	-20.809	-23.535	-21.443	-18.884	-21.34	-18.178	-20.072	-24.128	-19.369	-21.221	-19.43	-20.02	-20.554	-19.995	-21.539	-21.837	-23.099	-21.033	-21.074	-19.562	-21.066	-20.223	-21.229	-21.215	-21.303	-21.66	-20.261	-20.53
-10.867	-14.358	-13.127	-14.581	-12.951	-14.488	-13.075	-12.749	-13.371	-14.229	-13.119	-12.821	-12.732	-14.52	-14.535	-12.151	-13.181	-13.813	-13.598	-13.348	-13.747	-12.517	-12.656	-11.246	-14.409	-13.632	-13.017	-11.305	-14.535	-12.301	-13.29	-13.333	-13.406	-13.305	-10.323	-11.095	-12.1	-13.752	-14.407	-14.079	-13.415	-12.232	-13.228	-12.193	-12.419	-13.356	-11.529	-10.281	-13.633	-12.27
-2.2619	-0.44875	-1.5834	-2.5305	-3.4171	-4.3852	-3.5494	-2.1881	-1.5817	-2.3256	-2.0926	-0.33266	-2.6968	-4.3878	-3.2891	-4.7575	-2.8291	-2.9377	-2.342	-4.0893	-4.1075	-2.2998	-2.3842	-4.2083	-2.2315	-2.7858	-2.0192	-3.4124	-3.2005	-1.9767	-2.4853	-3.5981	0.6134	-1.7487	-2.1782	-0.027976	-4.4139	-0.82423	-0.85049	-3.546	-1.8866	-2.4682	-3.3957	-2.7168	-1.2735	-3.1741	-2.6424	-2.929	-2.2308	-3.2971
-11.156	-10.948	-11.875	-11.436	-9.9057	-10.775	-9.2641	-10.479	-10.152	-11.321	-11.207	-12.499	-10.842	-11.246	-10.353	-12.202	-12.181	-11.43	-9.7507	-12.253	-12.343	-9.9348	-8.4219	-11.315	-8.6224	-12.401	-11.609	-10.9	-9.1694	-10.491	-11.585	-8.5094	-11.354	-9.9769	-10.431	-11.118	-9.7788	-9.4403	-10.691	-9.134	-10.39	-13.124	-9.8718	-12.265	-13.863	-10.931	-10.422	-12.369	-10.315	-11.083
-4.4194	-5.2935	-5.2482	-6.3879	-3.4434	-3.3647	-6.5774	-5.4317	-5.2628	-5.5105	-5.7507	-4.5938	-6.8028	-6.5031	-6.5957	-3.9626	-3.4326	-4.9105	-6.6643	-5.2285	-7.0131	-5.5559	-5.6589	-3.6372	-3.2978	-7.4837	-7.9689	-4.6577	-7.4714	-3.9709	-2.991	-3.989	-3.5061	-6.1742	-5.401	-4.3314	-4.1063	-2.7334	-4.2789	-6.7561	-2.8711	-5.2602	-5.4985	-6.5513	-3.6457	-4.0138	-3.7349	-5.2474	-5.153	-4.193
-8.5208	-10.519	-10.204	-11.96	-9.0123	-10.014	-10.119	-10.949	-11.467	-10.596	-11.485	-11.587	-8.5096	-8.9546	-9.3226	-10.24	-10.32	-9.7909	-12.334	-10.299	-9.3011	-12.402	-9.358	-10.561	-10.688	-9.6663	-9.9963	-12.327	-11.749	-10.806	-11.067	-9.0718	-9.1065	-9.4706	-10.228	-11.103	-11.632	-7.3415	-10.095	-9.8995	-10.928	-9.7403	-11.669	-13.842	-11.405	-9.1264	-10.568	-12.331	-10.181	-9.0452
-12.78	-10.392	-10.494	-12.216	-10.542	-12.423	-12.017	-12.308	-14.092	-12.142	-10.346	-9.4556	-12.672	-11.714	-11.438	-12.969	-14.187	-12.405	-11.446	-11.744	-11.182	-12.131	-11.375	-11.066	-13.17	-11.387	-11.083	-13.832	-12.255	-10.709	-12.716	-12.551	-11.054	-14.075	-10.789	-12.021	-12.765	-10.895	-13.74	-14.936	-12.255	-9.4683	-12.569	-10.733	-11.524	-10.652	-11.439	-12.728	-13.056	-12.782
-0.72057	-0.17026	-2.9441	-2.9217	-0.55197	-0.72602	-0.806	-1.6814	-0.88514	0.33333	-3.098	-2.1982	-3.0269	-0.89987	-0.74993	0.12933	-2.6907	-1.2047	-1.4709	-0.29908	1.6249	-0.97347	-2.7233	-0.96856	-0.41646	-1.1481	-1.9739	-0.35267	-0.27829	-1.5895	0.18251	-0.68571	0.080944	-0.27279	-0.53402	1.6112	-2.7454	-3.0228	-0.59054	-0.64007	-2.0975	-2.6602	-0.74124	-1.2527	-1.5456	-0.52274	-0.89264	-2.0825	0.52512	-2.8074
-2.6564	-1.4048	-1.4498	-1.3749	-4.4889	-2.8637	-2.4813	0.15356	-2.059	-1.7035	-2.8333	-0.055178	-1.6177	-2.8902	-2.0115	-1.0704	0.52522	0.99348	-0.55739	-1.5443	-0.61528	-3.6614	-1.3216	-1.7145	-0.74211	-1.0797	-2.7732	-2.1415	-1.4962	-1.8953	-0.17193	-3.2537	-1.2847	-0.54304	-0.88457	-1.9273	-0.20399	-1.2165	-0.46867	-1.3456	-3.3224	-0.947	-1.317	-3.1599	-0.96599	0.051882	-2.1383	-1.5524	-0.39519	-2.0194
-1.6151	-3.2728	1.7679	-3.3932	0.56706	-1.7074	-2.3011	-2.475	-2.681	-0.30755	-2.2464	0.23864	-1.0367	-1.8447	-1.8463	-0.98896	0.57736	-0.070077	-1.057	-0.92164	-1.7535	-1.2464	-0.81513	-1.0678	-3.4807	-1.1086	-0.10109	-1.7667	-0.95124	-2.966	0.44782	-0.50589	-1.6658	-0.99706	-0.1886	-2.6882	-2.837	-0.25491	-3.1449	0.026134	-2.9357	1.0051	-3.4061	-1.1143	-2.0808	-4.0505	-0.36757	0.7557	-3.878	-3.0197
3.5853	5.563	4.855	0.77617	1.6679	-1.0108	1.9845	3.9225	3.9488	2.9132	2.6837	4.4094	1.6262	3.6031	3.9633	1.378	0.43955	4.2495	2.4334	3.1105	5.343	3.1141	4.7329	5.5964	5.6869	2.8614	0.099751	2.7791	2.455	1.6462	2.9241	4.4779	3.1796	1.2104	3.2145	2.8529	3.9093	2.1248	3.0313	4.6025	4.2437	2.8468	4.7776	3.3088	3.2049	4.2058	3.2899	2.1097	1.8729	3.1407
-13.795	-13.937	-14.898	-13.83	-16.004	-13.267	-12.349	-14.628	-15.078	-13.799	-12.583	-12.221	-10.9	-14.034	-15.719	-15.766	-13.253	-13.739	-15.75	-13.433	-14.49	-13.731	-13.421	-13.921	-12.532	-14.691	-13.082	-15.755	-14.868	-14.518	-13.062	-14.369	-13.224	-14.966	-14.53	-12.024	-12.04	-13.745	-13.924	-15.101	-14.502	-13.195	-15.786	-13.912	-14.201	-14.168	-14.376	-11.894	-12.454	-15.315
-4.5549	-6.4728	-7.1451	-5.7734	-5.5904	-5.995	-5.4069	-3.4424	-5.3139	-6.3114	-6.4283	-4.763	-6.0546	-7.6664	-3.4709	-6.5132	-5.8755	-3.841	-5.994	-6.7569	-4.0825	-4.4778	-4.8705	-5.9746	-5.8995	-3.8633	-6.0541	-6.2011	-7.4448	-5.9324	-5.1804	-6.4745	-3.5656	-3.9661	-6.0652	-3.6356	-4.4548	-5.667	-7.8668	-7.415	-6.899	-4.4559	-7.6724	-6.4833	-3.4183	-5.2732	-5.0087	-3.1126	-7.4188	-7.2289
-4.1904	-2.6863	-2.9974	-3.648	-1.9375	-2.6051	-2.3414	-3.232	-2.7843	-4.4072	-1.378	-5.2222	-0.21299	-1.9093	-3.1481	-3.4086	-4.4643	-2.0101	-0.92463	-3.2157	-4.822	-2.4576	-2.1276	-3.4271	-2.3638	-5.8564	-2.9074	-2.0376	-4.1985	-3.2243	-2.1541	-0.69301	-4.0327	-1.2143	-3.8559	-3.2466	-2.1479	-3.6899	-0.20688	0.48161	-4.5313	-0.87705	-4.247	-0.1551	-2.8547	-2.8908	-2.2028	-5.7829	-0.90808	-1.8553
-5.0366	-3.4486	-5.3299	-8.5805	-6.9775	-6.4995	-5.0089	-5.3922	-7.0874	-4.7942	-7.9186	-3.4401	-3.2181	-6.8794	-5.1393	-5.4275	-7.4557	-6.0634	-6.1766	-4.5555	-6.4808	-3.8579	-4.2093	-6.1273	-5.6638	-6.7751	-5.435	-6.2537	-5.5175	-5.1123	-6.258	-7.0526	-4.5311	-5.9736	-6.0426	-5.823	-6.6341	-5.0168	-5.4211	-7.9421	-5.6081	-7.3772	-4.3866	-5.4534	-5.201	-5.9832	-6.2434	-6.1884	-5.4967	-7.9836
-0.69066	0.68447	0.50099	1.6311	-0.77321	3.2613	1.8422	1.2177	-0.85048	-2.0818	-2.7295	-0.12105	-0.86234	0.69422	1.1273	0.66045	1.2966	2.2542	0.79735	-0.016053	0.13756	0.86597	-0.60571	0.44127	1.4903	1.3289	1.614	-1.1037	-0.36567	0.59071	1.1499	0.12371	2.21	0.21098	2.1253	-2.3299	1.2421	-0.70528	-0.10032	-0.6258	1.905	-1.0251	-1.0418	-0.31977	-0.27473	0.50473	-0.86789	-0.81277	0.20467	-1.5767
0.028013	0.93726	-0.0045863	-0.24131	-0.26174	0.49043	0.9304	-0.43078	-2.4116	-1.2545	-2.1977	0.59984	0.22481	-0.68723	0.62016	-0.29611	0.88528	-0.19751	-2.342	-0.45414	-0.25871	1.1098	0.8217	-0.18416	0.95216	-0.74701	-1.3278	-2.0638	0.58306	1.1227	0.81794	0.70534	-0.89371	0.76868	0.40439	-0.56282	-0.39117	0.69884	1.4088	2.3189	1.0471	-1.2653	-0.19218	-0.2989	1.2713	-0.54196	-0.69836	-1.5985	-0.07751	0.90415
-11.606	-13.432	-14.469	-10.84	-13.203	-12.366	-11.942	-13.039	-14.342	-13.275	-12.324	-13.022	-14.602	-12.379	-14.497	-12.509	-13.647	-12.979	-14.173	-12.831	-12.772	-13.132	-12.598	-11.555	-12.924	-11.725	-13.182	-14.635	-12.905	-13.23	-12.946	-12.178	-15.133	-11.995	-13.438	-13.228	-14.116	-12.321	-11.805	-12.386	-14.167	-12.518	-11.679	-13.601	-11.858	-13.116	-15.945	-11.775	-11.689	-12.916
-10.791	-9.5007	-7.6233	-7.8819	-10.463	-11.025	-10.013	-7.3968	-9.855	-6.8112	-8.2802	-11.391	-11.431	-9.4967	-10.525	-10.103	-8.6655	-8.2618	-9.2392	-8.1333	-9.2902	-8.7173	-7.2587	-10.785	-6.5421	-8.6204	-7.8875	-11.475	-11.956	-9.5327	-12.798	-8.1527	-11.109	-8.7067	-8.4067	-10.96	-8.9747	-8.8494	-8.5764	-8.5842	-9.2514	-11.327	-10.915	-9.009	-9.3484	-8.1225	-10.178	-11.706	-8.704	-7.3381
4.1028	2.5062	3.3722	2.6448	4.0315	4.5516	7.8351	5.6064	4.9757	3.6553	5.3493	7.9548	5.447	5.1368	-0.040118	5.562	2.8186	3.5202	4.6765	3.922	3.3488	2.2222	3.9008	2.4947	6.3175	3.4848	4.6026	3.8809	3.7327	4.0001	3.8251	6.285	3.9677	6.4429	6.3002	6.1521	6.18	2.1275	4.3546	4.981	4.1689	4.1407	2.743	5.3426	3.7995	4.138	3.5453	2.0158	3.7246	4.8466
-11.907	-11.353	-11.993	-8.4651	-11.198	-9.9034	-13.725	-8.7559	-11.667	-10.494	-12.994	-11.007	-13.113	-9.5845	-11.072	-11.601	-11.048	-12.602	-10.927	-13.103	-9.9248	-11.485	-11.775	-10.05	-11.785	-9.8855	-9.5283	-12.115	-9.6783	-14.489	-11.645	-12.314	-12.833	-10.606	-13.105	-12.267	-12.599	-9.6524	-13.645	-12.182	-11.518	-11.156	-11.017	-10.679	-10.581	-12.761	-11.362	-11.593	-11.593	-9.6115
-9.3205	-7.6621	-7.2683	-8.7107	-9.8041	-9.6223	-11.736	-8.7063	-9.2052	-7.0719	-9.1289	-10.254	-6.7294	-7.9653	-6.3286	-8.564	-8.452	-9.0006	-8.0286	-9.8346	-8.0363	-9.7499	-9.991	-9.9598	-11.339	-8.8636	-9.6903	-8.7314	-10.872	-8.5452	-10.929	-8.0411	-10.779	-9.3156	-6.9554	-7.996	-8.6032	-8.2179	-9.9552	-10.104	-10.353	-7.8059	-10.831	-9.5178	-8.3298	-8.4518	-8.2959	-6.4441	-9.6631	-9.4423
-5.9234	-3.2383	-4.2135	-2.5289	-3.3355	-2.2932	-5.3733	-1.0666	-5.1941	-4.5765	-4.6509	-4.8599	-3.4336	-5.1149	-3.4536	-3.5867	-4.5866	-4.8787	-2.1022	-3.7369	-4.2327	-5.5159	-1.5613	-2.6897	-1.8895	-4.1882	-6.3646	-4.7589	-5.3913	-1.4707	-4.168	-4.6067	-2.0829	-5.0066	-3.5657	-2.7473	-2.8262	-2.9272	-1.8459	-2.6981	-1.9243	-3.316	-2.3176	-6.0001	-4.0949	-2.1121	-3.6182	-4.0772	-2.9109	-5.2608
-1.1733	-6.4834	-5.3751	-3.3324	-3.8097	-2.8115	-2.2391	-3.4112	-4.7075	-2.9565	-4.1997	-2.064	-6.8517	-4.6905	-5.4517	-6.117	-3.9347	-2.7881	-4.2967	-2.8293	-3.1071	-2.6181	-4.3655	-3.3973	-3.6673	-3.7042	-3.0558	-4.6341	-2.7044	-4.799	-3.8376	-3.7262	-3.5032	-4.0432	-2.4355	-3.2577	-3.5825	-4.179	-2.8411	-2.0748	-3.8036	-5.2274	-4.4053	-1.7349	-2.8498	-3.1329	-3.5128	-5.8323	-4.1275	-2.9631
5.5204	8.1989	8.969	8.303	6.1499	5.6118	8.5343	6.9326	6.3933	6.174	8.9855	9.2001	7.2872	8.5227	5.9796	7.2791	6.6795	5.818	7.3617	7.0674	10.411	8.5735	7.5633	7.2425	7.6134	9.3932	9.6164	10.11	6.9596	8.2612	7.4462	7.7266	8.0415	7.4336	9.3074	8.6109	7.0798	7.2126	9.0948	6.7666	6.1217	5.2965	9.9639	9.7782	6.3469	6.7848	7.3982	9.7514	10.089	8.3298
-12.321	-15.095	-10.031	-13.801	-14.195	-11.103	-12.479	-14.978	-12.472	-15.45	-14.281	-16.265	-13.644	-15.567	-12.949	-13.473	-14.006	-15.777	-13.812	-12.723	-12.878	-15.61	-13.869	-16.056	-14.708	-15.573	-11.941	-14.278	-14.975	-12.811	-13.498	-15.189	-14.924	-10.933	-12.079	-14.67	-15.396	-12.29	-14.86	-12.622	-16.168	-13.963	-12.056	-14.416	-12.889	-13.538	-13.73	-16.221	-13.637	-12.841
-11.256	-9.2176	-11.965	-9.302	-9.5214	-10.515	-10.667	-9.3516	-10.472	-12.171	-9.8454	-12.374	-11.366	-12.951	-10.205	-10.937	-12.245	-9.6661	-9.1706	-10.063	-11.793	-11.787	-10.975	-10.501	-9.2179	-11.162	-10.754	-12.541	-11.735	-10.096	-12.891	-9.3454	-10.277	-9.6391	-10.041	-9.504	-9.9306	-11.128	-9.1799	-11.337	-8.5848	-10.738	-9.1777	-9.4735	-11.664	-10.205	-11.298	-9.713	-9.1952	-10.168
-1.4201	-6.1329	-5.3181	-4.6772	-3.1749	-4.5903	-4.9197	-4.0631	-4.8714	-5.3553	-3.0565	-4.7021	-5.3636	-4.6002	-6.2098	-4.7595	-4.6342	-4.9262	-4.8884	-5.057	-4.6415	-3.2073	-4.8008	-5.1571	-3.6659	-3.1368	-2.726	-3.7278	-4.1379	-5.7879	-5.3962	-5.2631	-2.4842	-4.9184	-1.953	-5.5965	-4.4462	-5.1547	-5.1126	-4.0111	-4.4231	-5.7199	-4.808	-2.9846	-3.2973	-4.5658	-5.6217	-4.882	-3.9876	-5.4867
1.9513	1.5998	2.1145	3.4631	2.5226	0.35382	0.49569	1.7342	1.9237	1.7499	1.8595	0.89719	3.2067	0.51489	2.8209	0.61358	1.6169	1.2601	2.0484	2.6175	4.079	-0.12439	3.1177	4.1153	0.69289	0.54273	1.4829	0.020752	2.8455	2.3964	2.148	1.757	1.3198	0.66875	1.9161	-1.3581	1.5178	1.3706	2.171	2.5595	2.2142	1.538	3.2629	1.5167	1.7635	1.2248	2.71	2.8278	2.0131	0.31583
-2.2707	-0.90814	-3.9499	-2.3898	-4.4424	-1.1212	-6.0095	-2.6694	-2.3744	-1.3675	-1.0486	-2.935	-3.1887	-3.6632	-2.3498	-2.6181	-3.6449	-1.2294	-3.678	-2.9884	-0.92441	-2.951	-2.2808	-5.0703	-0.98696	-3.5439	-2.2446	-3.3298	-1.1015	-4.365	-1.774	-2.5391	-3.4911	-2.6111	-2.1316	-2.1916	-0.068695	-1.8597	-2.0525	-3.3377	-2.1745	-3.1088	-2.3976	-3.4814	-3.018	-3.1644	-1.6455	-4.2433	-3.0664	-1.5377
-11.026	-12.377	-12.675	-14.321	-16.238	-12.986	-13.268	-14.437	-12.395	-13.024	-12.578	-14.734	-12.254	-10.138	-10.201	-11.742	-13.461	-14.472	-12.667	-14.492	-14.679	-13.808	-11.814	-14.173	-13.136	-13.042	-12.505	-13.893	-13.567	-12.568	-13.991	-10.576	-13.827	-13.903	-13.943	-14.799	-14.104	-13.896	-13.847	-10.872	-12.988	-14.829	-11.774	-13.975	-11.874	-11.933	-13.398	-10.675	-14.912	-14.455
-11.417	-13.021	-11.773	-11.397	-9.73	-10.121	-11.818	-10.6	-12.701	-10.959	-11.978	-11.387	-10.269	-11.57	-12.394	-11.561	-10.05	-10.455	-13.038	-11.153	-12.566	-11.869	-11.978	-10.253	-11.103	-11.222	-11.628	-11.374	-10.863	-12.244	-11.692	-13.761	-10.16	-11.591	-11.902	-11.857	-11.677	-11.521	-10.991	-13.23	-14.694	-11.601	-11.711	-7.6273	-10.945	-12.016	-11.606	-11.516	-10.722	-13.071
9.8149	7.0992	10.609	9.8731	9.5408	10.106	6.8721	5.9847	10.537	11.061	9.3065	9.5409	12.257	9.8752	10.755	10.599	10.064	9.9476	10.81	9.1452	11.014	8.8213	8.2447	11.378	11.768	9.7989	10.832	10.388	10.056	10.37	9.0089	9.5959	10.204	12.536	8.0034	9.4427	10.998	10.499	10.139	10.735	9.0463	10.925	9.1922	11.995	8.5783	10.585	11.019	8.4664	10.319	11.048
-1.7818	0.37518	-2.4156	0.46184	-0.69935	0.47289	0.039808	0.40315	-1.2438	0.18503	1.4544	-0.96187	-0.96714	-0.30949	0.35156	1.2292	0.10161	0.87636	0.25345	1.4351	-0.35024	0.53513	-0.93143	1.3076	0.10068	1.7168	-0.96696	-0.43279	1.6908	1.4731	-1.6655	0.53175	-0.86691	0.1655	-1.3525	-1.2575	0.76983	0.40845	-1.4912	1.5322	0.76146	0.35538	-0.55919	-0.41879	-1.1166	-1.6165	-0.37256	1.7253	-0.128	-2.4754
-3.2744	-0.27054	-1.8818	0.18643	-1.1861	0.048933	-1.4459	-1.094	0.4725	-0.73302	-0.95115	-0.0019045	-1.1738	-2.7488	-2.1813	-0.97091	-1.5726	0.060494	-1.4702	-1.3611	0.5271	0.44669	-0.8875	-3.0386	-0.6052	-3.1718	-1.7632	-0.62556	-1.6567	0.073606	-0.36898	-0.28079	-1.5226	-2.5654	-0.95306	-0.85817	-1.1776	-0.82753	-4.1988	-1.6466	-1.032	-0.23403	-1.2991	-1.5514	3.1614	-1.7715	-2.346	-1.6191	-2.2779	-1.9612
0.98416	0.53579	1.402	0.51386	-1.0468	-1.5953	-0.19093	-1.3281	1.5791	0.45826	0.94212	-0.62606	-0.54677	2.4213	1.4894	-0.45815	-0.68541	0.15667	0.93072	-0.45108	-0.53943	-0.10972	-0.29157	0.32739	1.1	-0.83257	0.18873	0.19146	0.6193	-0.88061	1.3274	-0.54659	0.6159	-2.1766	0.31294	-2.5669	0.75773	-0.99013	-1.5702	-0.40357	0.83378	0.47917	0.79397	1.7874	0.307	2.7874	1.695	0.34361	1.0934	-1.1372
-9.3823	-12.558	-12.026	-14.347	-13.839	-13.023	-13.899	-14.572	-14.421	-14.283	-11.957	-15.903	-9.8755	-14.486	-15.566	-14.578	-11.914	-13.222	-12.769	-14.891	-15.896	-12.842	-15.522	-11.789	-13.282	-12.329	-13.02	-14.392	-12.909	-16.682	-12.642	-13.796	-13.484	-13.914	-13.316	-13.622	-10.569	-12.675	-11.463	-14.237	-14.325	-13.614	-12.698	-13.866	-12.748	-14.931	-14.951	-11.973	-16.55	-12.561
-7.0929	-5.8599	-6.085	-8.6448	-8.0645	-8.2275	-5.9847	-9.2869	-6.1272	-7.4098	-8.0989	-6.9897	-7.1214	-5.3597	-7.9524	-6.674	-6.8082	-10.407	-8.5483	-6.1223	-9.8235	-5.6279	-8.2128	-9.0971	-8.9575	-9.5473	-5.4561	-8.5177	-7.2763	-6.4428	-7.092	-7.3012	-8.0955	-8.9738	-8.4826	-10.028	-11.535	-7.5436	-10.595	-6.5464	-9.5446	-8.3253	-7.577	-9.4816	-8.2301	-10.028	-5.2118	-6.9081	-7.2863	-7.3782
-6.3238	-0.75579	-2.2113	-2.1137	-3.2497	-3.7023	-3.1028	-4.829	-6.0779	-5.8409	-2.8029	-3.8765	-3.5031	-3.6904	-3.4842	-3.6181	-3.6984	-4.5835	-3.7072	-1.4159	-2.8138	-2.9634	-2.5938	-4.986	-4.3639	-3.4195	-0.85127	-3.8038	-2.8666	-4.2453	-2.1321	-2.8043	-2.9506	-2.7773	-2.1212	-3.5022	-3.8783	-1.765	-2.6612	-2.8684	-3.7012	-2.449	-1.641	-1.5266	-2.2006	-3.0608	-4.6849	-2.9765	-2.5068	-2.8037
-14.712	-17.037	-13.792	-14.111	-15.093	-14.385	-14.339	-14.829	-14.753	-14.152	-14.694	-15.173	-16.227	-12.854	-17.517	-12.995	-15.259	-12.159	-15.639	-15.657	-14.442	-12.765	-16.44	-17.481	-15.714	-14.385	-10.413	-14.038	-13.841	-16.318	-12.183	-14.205	-14.349	-16.868	-14.682	-16.924	-15.354	-12.874	-13.818	-14.813	-14.155	-14.247	-13.33	-14.566	-16.587	-16.649	-13.656	-15.761	-13.293	-14.249
-5.4777	-5.1896	-5.3725	-5.8018	-5.7843	-4.9305	-7.8962	-5.1352	-6.4208	-4.7762	-4.911	-4.1643	-3.8926	-3.4632	-7.7763	-7.3495	-6.415	-3.6029	-5.0174	-5.3146	-5.3484	-3.2521	-2.977	-7.4565	-3.7835	-3.2097	-6.6833	-3.2434	-2.9281	-5.1923	-5.698	-5.8104	-3.8129	-6.2432	-5.5426	-4.0154	-4.3552	-6.7142	-4.6103	-6.1777	-5.4324	-6.5131	-5.268	-4.973	-4.1678	-6.5459	-5.368	-4.9424	-4.3958	-6.1492
0.73759	2.2348	-0.68053	0.057102	3.6645	1.996	0.24565	1.0948	1.8403	1.4673	0.86124	1.242	-1.5575	2.5636	1.7584	-0.29733	0.17148	1.3761	1.8593	1.0302	2.2274	-1.2778	2.2079	2.7936	1.9802	-0.99609	-1.4999	2.7613	-0.32319	-0.6102	1.3226	0.96063	0.52361	-0.038386	-0.013449	0.71532	0.78288	-1.3401	-0.92664	0.36134	-0.78194	-1.3218	0.18014	-1.9188	-1.2771	0.67308	1.5262	-0.88476	-1.2777	-0.1184
-8.5568	-7.9771	-11.69	-7.7585	-10.301	-10.4	-8.7311	-8.9339	-7.247	-9.7771	-8.5851	-11.291	-8.8248	-7.064	-7.7894	-7.8667	-9.9939	-10.281	-8.9787	-9.9546	-7.4724	-7.5245	-7.9541	-11.515	-8.9677	-9.9799	-8.8301	-10.348	-9.8826	-6.1521	-7.6562	-9.2927	-7.5493	-11.859	-9.9064	-8.2928	-10.261	-8.7627	-9.2755	-9.5578	-8.9045	-8.0093	-6.4291	-9.8769	-8.6491	-8.4766	-9.5702	-9.2206	-10.704	-9.4545
-0.81814	1.7899	1.477	3.6548	1.686	1.3486	3.073	-0.10759	3.9861	2.023	2.5372	2.3882	0.69922	-1.075	1.2798	0.42982	1.211	2.1665	2.4922	1.951	0.96086	1.8049	3.2507	2.1129	2.4659	1.619	1.5855	1.333	0.29292	0.51789	0.74277	1.3557	1.4413	1.1969	1.2302	0.56993	3.3326	0.29233	1.3426	2.8917	1.7566	1.4319	1.2445	-0.10283	1.0349	1.3043	0.19989	1.2084	-0.31301	4.1769
-13.789	-11.536	-10.487	-11.576	-9.924	-10.036	-9.3798	-10.784	-9.3671	-9.9568	-8.6928	-10.164	-10.122	-11.11	-10.44	-10.288	-9.3404	-8.5542	-10.149	-11.591	-11.394	-8.2661	-12.003	-10.805	-10.867	-12.548	-12.008	-12.907	-10.528	-10.885	-12.464	-11.725	-12.571	-10.084	-13.584	-10.315	-10.972	-11.792	-10.349	-8.732	-11.156	-8.4303	-12.33	-11.421	-10.903	-10.929	-11.016	-13.177	-11.941	-11.282
-0.31124	-0.29883	-1.3106	-1.1042	-0.1608	-2.0052	-0.74115	-1.5795	-1.1501	-1.4628	-2.6207	-1.1633	-1.2085	-1.1796	-0.18877	1.4181	-1.7633	-2.2169	0.66075	-1.6095	-2.0174	0.62894	-1.5703	-0.64526	0.023257	-0.97897	-2.0067	-1.5657	0.41821	-1.6558	-1.228	-1.0015	-2.0819	-2.4906	-0.86263	-1.6396	-1.0215	0.57258	-0.88678	-4.1638	-0.35548	-0.72098	-2.3569	-0.69383	-1.508	-1.0134	-1.2408	-1.5977	-1.8708	-2.627
-5.5258	-5.4746	-6.3265	-6.6031	-6.3582	-6.8943	-6.3483	-7.8339	-5.9983	-5.8451	-8.1433	-5.8117	-6.3911	-6.4493	-6.169	-5.8823	-6.8337	-5.384	-7.4267	-5.6876	-7.1423	-7.1453	-7.5845	-6.1086	-6.9651	-8.0571	-7.3253	-6.9897	-6.8378	-5.2968	-7.8278	-6.7497	-7.7588	-7.7012	-2.7263	-8.8908	-7.9885	-5.6431	-5.5036	-7.5728	-4.7418	-5.9946	-6.0902	-8.7041	-4.1274	-5.876	-5.6426	-5.5417	-5.9944	-5.0518
-5.7493	-8.0185	-7.6868	-6.4536	-7.4303	-7.9551	-4.5183	-7.9553	-7.278	-5.7028	-4.9628	-6.3821	-6.8865	-5.8906	-7.1894	-4.8739	-6.913	-6.1684	-3.3434	-6.2876	-7.0397	-7.1042	-5.2532	-5.8475	-8.3683	-7.2319	-5.9651	-9.542	-6.8253	-9.1752	-7.9273	-3.6225	-7.2967	-6.2315	-6.2486	-7.6086	-6.7796	-5.8285	-7.7957	-5.7283	-8.3587	-5.7595	-4.6459	-6.3062	-8.2105	-5.0523	-7.4731	-6.0322	-5.65	-6.6576
-23.628	-21.726	-23.563	-22.607	-24.364	-22.882	-21.692	-24.314	-20.698	-24.913	-21.946	-19.524	-23.637	-23.202	-23.07	-22.899	-24.021	-22.286	-21.665	-25.224	-20.608	-22.639	-23.857	-21.473	-20.674	-21.9	-22.461	-23.711	-23.456	-20.157	-25.758	-23.241	-21.894	-23.803	-21.854	-23.146	-21.371	-20.791	-22.217	-20.553	-20.653	-21.104	-21.823	-22.895	-22.461	-22.76	-22.467	-19.299	-21.551	-21.38
-11.717	-11.036	-12.909	-13.258	-12.464	-12.047	-12.516	-11.369	-13.804	-14.278	-11.258	-10.845	-12.539	-12.598	-16.254	-13.724	-12.447	-12.903	-14.474	-14.937	-13.694	-13.118	-12.572	-13.131	-12.645	-12.253	-13.828	-14.448	-12.46	-13.086	-13.81	-14.798	-12.092	-11.808	-14.328	-12.419	-13.167	-12.943	-13.896	-14.356	-15.888	-15.845	-14.168	-13.356	-13.993	-12.894	-14.607	-13.749	-12.545	-12.831
-0.087573	2.0027	-0.69379	-0.68251	1.2708	-1.8168	-0.75988	-3.1021	0.47414	-1.4879	-0.26852	0.34887	-0.68174	-1.0096	-0.48576	0.0004305	-2.527	0.45233	0.29564	1.0343	2.277	3.0646	-0.47007	-0.36638	-2.4146	0.71678	0.89839	1.6394	-0.93201	1.6403	2.0936	-1.3029	0.72788	-0.31072	-0.092108	0.16924	-1.8716	0.28893	-0.95822	0.37469	-1.3249	0.93204	-0.70749	1.3669	-2.588	-0.56783	1.05	-0.75944	-1.0446	0.96843
1.7513	2.8009	-0.92877	0.54837	3.1527	2.0817	4.0777	2.0648	2.9177	1.4907	3.2058	4.3025	1.5365	3.0716	2.0925	-1.0547	0.98652	0.11141	3.0993	1.2634	1.9594	3.7646	0.37567	1.4128	2.0207	2.3922	1.66	0.76614	4.2963	3.0921	3.8518	3.9164	4.0842	0.61557	1.9736	2.6886	3.6854	2.3789	2.3798	2.3254	3.4824	1.0586	3.9061	2.4226	2.8185	2.4487	3.8109	2.6281	1.5932	1.8822
-13.051	-11.224	-11.019	-8.4788	-11.072	-13.594	-13.607	-8.9398	-11.102	-11.875	-13.39	-11.785	-9.8914	-10.802	-10.781	-11.248	-10.804	-10.106	-10.369	-12.022	-11.081	-11.818	-11.7	-10.834	-12.68	-10.753	-10.76	-11.547	-11.554	-12.134	-13.502	-11.59	-12.357	-10.701	-11.597	-13.151	-11.45	-9.9101	-10.317	-9.2124	-12.525	-10.962	-6.3968	-12.12	-11.072	-10.85	-9.6596	-9.7058	-10.147	-12.987
-2.8933	-4.4418	-4.8816	-3.3644	-3.7999	-5.275	-3.016	-4.5933	-4.4659	-2.2149	-1.9762	-2.7508	-4.1066	-2.5872	-6.4576	-5.8756	-3.7994	-3.8168	-4.2809	-2.8333	-3.7672	-7.4119	-4.0512	-1.4287	-5.2403	-4.542	-5.4247	-3.8367	-4.6144	-4.9198	-6.1158	-4.8233	-5.226	-3.1718	-5.071	-5.8084	-5.9453	-3.4456	-6.0569	-5.2657	-5.1674	-3.2738	-3.7995	-5.0137	-4.9502	-3.2193	-4.3789	-4.207	-5.0683	-6.2107
2.4309	-0.24921	2.7027	2.4796	0.57604	0.60601	0.32903	0.11174	-0.43507	1.2763	0.80659	2.8195	1.8638	1.8477	1.8382	0.30288	0.36399	1.9341	1.1706	0.82493	2.1004	0.34627	2.685	0.99861	2.2431	2.4705	-0.71278	3.1114	0.24593	2.0512	3.0958	0.80888	2.5227	1.5662	-0.074287	2.319	3.0074	0.80361	1.7864	4.0513	0.20616	1.338	-0.030293	2.1329	0.59038	1.9467	2.4139	1.5902	2.2259	1.1317
-9.0095	-4.8632	-5.817	-5.347	-5.1737	-3.486	-6.206	-6.627	-5.1003	-4.0283	-4.4381	-8.1095	-3.5731	-4.3054	-5.1407	-6.4755	-4.8217	-5.5034	-3.5534	-4.9529	-5.0741	-6.5753	-7.3508	-5.963	-3.2683	-6.7865	-5.2103	-6.8896	-6.4917	-4.911	-7.9187	-6.4963	-5.3211	-2.576	-4.7646	-5.0973	-7.7526	-4.178	-3.5117	-4.9475	-4.4712	-6.1627	-4.7556	-4.4482	-5.8125	-5.7643	-4.3411	-6.5221	-8.0806	-7.2322
-2.1414	-0.62877	-0.96545	-0.50774	-3.156	0.49851	-1.9062	-1.8064	0.48654	1.1222	-0.83791	-0.83564	-0.30914	-0.19477	-0.65837	1.1876	0.10219	-1.222	-2.7592	0.73857	-1.3546	0.016324	-0.27874	-1.2384	0.020823	-3.3025	-2.2546	-0.12631	-2.8495	-2.5423	-2.7256	0.99002	-2.524	-1.1998	-1.3078	-0.90215	0.078203	-1.9606	0.65961	-1.2579	-2.0504	-1.6135	-2.1622	0.7576	1.075	-2.4607	-2.4865	1.1874	-3.8658	-1.4217
-10.192	-10.872	-11.426	-12.514	-12.534	-11.561	-13.166	-9.2494	-10.073	-12.249	-10.91	-13.405	-10.113	-11.323	-11.44	-11.192	-12.086	-11.016	-10.018	-11.944	-12.323	-11.921	-11.149	-9.7933	-11.915	-11.11	-12.471	-13.255	-12.019	-12.773	-14.651	-11.946	-9.4753	-10.449	-12.863	-8.7546	-10.825	-11.045	-10.434	-8.1371	-10.435	-12.036	-10.86	-13.232	-11.578	-10.923	-11.441	-13.492	-12.737	-10.332
-3.6031	-4.7124	-0.77529	-1.1867	-3.5973	-0.98004	-2.3094	-2.3835	-3.5767	-1.1151	-3.9506	-4.3835	-0.86407	-3.5436	-2.886	-1.5675	-1.6132	-3.2348	-2.8868	-3.366	-2.7804	-2.2317	-1.7586	-3.3804	-3.4608	-1.8075	-1.3956	-1.9714	-3.71	-3.1271	-0.69127	-2.8275	-3.2864	-0.92684	-4.1585	-2.1184	-1.3795	-1.6007	-2.8346	-4.3577	-1.9782	-1.4337	-4.8868	-2.1495	-2.0403	-4.6192	-2.1504	-5.0049	-1.9862	-4.1502
1.4937	-0.75699	1.3953	2.948	-0.046597	-2.1581	-0.35784	-1.4772	2.1187	-1.2732	0.028481	-0.18401	0.90833	-0.0095938	-0.73636	-0.87571	-0.49351	-0.92253	-0.14965	-0.60353	1.9385	-0.16525	-0.76985	-3.2672	0.69513	1.482	1.0942	0.44594	-0.14351	-0.71631	0.26644	-0.25246	-0.55495	-0.60258	0.42509	2.1783	-0.97363	-0.11394	0.47185	0.016162	1.1876	-2.0342	-0.33105	-0.7635	2.9146	-1.9238	0.91646	1.3418	1.1398	1.1495
-9.1628	-7.84	-8.1374	-8.1077	-10.485	-8.2017	-8.7356	-8.8047	-8.1093	-7.9567	-7.8181	-9.7457	-8.8927	-6.9605	-7.7649	-8.8643	-10.347	-8.3454	-7.7218	-8.8719	-9.664	-10.226	-10.388	-9.2101	-10.415	-11.553	-10.748	-8.1462	-9.7413	-10.426	-8.4663	-7.8766	-10.171	-10.057	-7.6603	-8.186	-9.4385	-9.494	-9.1242	-7.399	-9.5525	-11.098	-9.2131	-8.734	-10.344	-7.2706	-9.3732	-7.4864	-9.9915	-5.4859
6.944	7.0589	5.9712	7.7468	7.8044	5.8682	4.2995	7.9524	8.258	6.0082	5.5398	8.8374	3.715	5.3085	7.9924	6.0631	6.0904	7.6716	7.0498	6.2353	7.198	6.7625	7.3515	6.2582	6.988	6.2472	6.1765	7.5697	7.9711	5.3753	7.996	10.27	5.3222	7.4181	6.4661	7.9358	6.8354	7.651	7.2341	7.6581	4.8468	7.8222	7.7273	7.5936	6.0443	6.4571	6.106	5.6926	6.4516	8.8264
1.03	2.5798	1.1253	2.5994	3.0215	1.8764	2.3404	1.6135	1.0078	3.8068	-0.324	0.40577	3.1755	2.0544	-2.1521	-0.59795	1.6792	1.7525	2.3727	0.90373	1.493	1.2074	2.3823	2.6148	0.76566	2.7304	-0.60721	4.1078	1.6738	1.7428	3.2932	0.42226	1.0324	3.9343	2.1617	1.2402	1.9136	2.499	2.2705	-1.9581	1.3649	3.1639	3.1139	1.4796	2.9261	1.2186	1.577	2.6034	1.0688	3.2003
-4.8635	-1.4569	-1.9994	-2.6518	-2.5194	-3.1398	-5.543	-2.3806	-2.1244	-1.8004	-1.6775	-2.4781	-2.978	-1.9762	-1.7627	0.10586	-0.98419	-0.92902	-3.5223	-3.402	-4.4634	-2.4658	-5.2807	-4.7648	-1.7356	-3.255	-1.5766	-3.6834	-3.313	-3.6166	-6.2864	-2.7079	-3.1248	-3.1582	-2.0945	-4.0054	-2.6649	-0.088264	-2.2298	-0.52287	-1.6381	-2.6357	-2.5925	-2.7698	-2.9533	-2.7598	-3.9904	-2.6461	-1.353	-1.7902
-5.7189	-4.7477	-6.1324	-5.5711	-3.0288	-4.7231	-3.3323	-2.9374	-5.1524	-4.9277	-4.2764	-3.7075	-3.5215	-4.5931	-4.345	-4.8899	-5.4343	-4.8436	-5.7815	-7.5892	-5.9509	-5.3329	-5.0193	-5.549	-7.573	-4.8673	-6.6238	-5.3457	-4.3729	-4.5496	-3.573	-2.9413	-6.1391	-5.1361	-3.211	-8.4299	-3.9871	-5.0143	-5.4546	-3.0195	-4.9988	-4.6613	-5.06	-5.0557	-3.1709	-3.7865	-5.514	-3.4283	-5.4195	-5.7017
-4.1708	-2.9689	-3.5043	-5.2956	-4.4456	-6.2542	-6.4342	-5.4486	-1.9319	-2.8356	-2.7591	-1.1664	-4.2011	-6.6807	-2.6988	-2.8735	-4.6153	-3.5909	-4.147	-4.0775	-4.4215	-1.2148	-4.736	-3.9012	-2.3248	-4.7967	-2.6478	-3.0338	-3.5425	-2.978	-4.5564	-3.4152	-5.4863	-4.0621	-2.6334	-5.5459	-2.8509	-3.6782	-2.5811	-1.7585	-5.8359	-4.6685	-4.4681	-1.85	-3.3569	-2.9997	-2.4832	-3.1746	-2.6089	-3.1803
-21.796	-22.563	-21.801	-23.875	-23.664	-23.741	-21.833	-21.989	-22.592	-23.368	-22.933	-23.907	-22.429	-18.213	-22.422	-20.737	-21.61	-25.186	-23.091	-22.659	-22.879	-25.039	-23.036	-23.626	-19.689	-23.715	-22.487	-21.215	-23.065	-21.953	-24.911	-21.896	-22.819	-21.533	-22.786	-20.326	-19.697	-21.826	-22.85	-23.019	-22.816	-21.694	-23.261	-23.967	-23.271	-22.001	-23.21	-20.8	-21.611	-22.92
-4.0738	-7.2616	-3.7298	-7.4071	-5.3791	-7.5607	-6.2466	-6.8297	-5.9459	-7.4045	-5.0843	-6.2547	-6.5644	-7.2636	-6.5171	-3.9976	-5.4766	-5.9918	-7.5	-5.0149	-7.5438	-6.8898	-6.4288	-6.7513	-7.5093	-7.1265	-7.6806	-3.8107	-6.3942	-5.7703	-6.0594	-7.604	-7.5602	-5.9221	-6.6105	-6.0873	-4.6091	-4.7246	-6.6434	-5.3647	-5.3281	-4.9497	-5.1589	-5.4233	-5.1796	-5.4064	-6.4539	-5.1718	-6.9823	-6.6388
-10.904	-14.121	-12.632	-12.09	-10.886	-12.952	-13.051	-13.079	-14.215	-15.959	-12.785	-11.86	-13.501	-13.833	-13.44	-12.002	-11.742	-11.914	-13.193	-13.763	-12.599	-10.95	-12.831	-13.392	-13.504	-15.06	-12.308	-14.111	-13.033	-14.8	-13.408	-13.184	-12.926	-11.699	-13.916	-14.454	-14.201	-12.125	-12.406	-14.409	-14.917	-12.819	-11.753	-11.782	-12.969	-13.732	-11.306	-12.338	-12.071	-14.498
-24.514	-22.803	-22.079	-20.528	-23.764	-22.593	-22.468	-23.082	-20.489	-20.657	-20.088	-22.973	-21.426	-24.037	-22.88	-21.16	-22.23	-22.789	-20.754	-22.753	-23.219	-21.848	-23.197	-23.207	-21.01	-20.75	-21.857	-22.361	-23.761	-22.626	-22.227	-20.906	-21.873	-21.206	-24.939	-21.541	-22.232	-22.199	-21.879	-20.71	-22.283	-23.48	-22.212	-23.322	-23.769	-21.302	-21.154	-22.02	-22.243	-23.62
-2.6516	-2.9108	-2.1137	-4.5604	-2.9173	-5.2672	-3.0382	-4.3095	-4.1834	-1.2648	-4.5492	-6.1067	-4.333	-3.1344	-3.6214	-2.2477	-2.7846	-4.2906	-3.3902	-2.9912	-3.7995	-4.5124	-5.2825	-4.1415	-2.1109	-4.8809	-5.2285	-6.8067	-4.305	-4.1751	-4.1734	-4.14	-4.9406	-5.1509	-3.0351	-2.9617	-4.5543	-3.755	-4.6473	-2.2506	-5.6925	-1.6486	-2.4169	-3.3373	-5.6209	-4.2925	-4.1688	-1.1108	-3.8789	-2.6938
-2.4245	-1.5308	-1.2964	-0.97789	-1.4133	-0.015888	-3.6501	-2.8365	-2.9012	-5.1291	-1.9346	-0.64417	-3.3551	-1.6897	-0.88145	-3.0894	0.03593	-3.1701	-2.9799	0.1346	-2.0401	-1.002	-2.0161	-0.066654	-4.4153	0.22428	-2.9226	-3.4536	-2.5516	-2.0309	-2.2283	-0.60914	-1.8029	-3.2311	0.40508	-3.8082	-1.7475	-0.35877	-1.461	-2.0383	-1.6486	-3.2936	-2.1823	-4.2496	-2.3984	-1.9941	-1.7468	-2.9245	-3.5753	-1.863
1.8242	1.8852	0.31274	4.63	0.42357	0.098491	0.30631	2.9076	1.9395	0.44666	0.76729	3.3771	1.6444	-0.016322	1.9642	1.5666	1.2979	-0.88482	-0.34478	0.69638	0.89833	-0.74162	2.3971	0.44314	0.548	2.1904	0.60963	0.1196	-0.79879	0.22756	4.1048	1.5567	-0.07297	1.1473	1.6671	1.567	0.81442	-1.3354	-0.47781	3.2341	1.1252	0.70789	-0.40492	1.7069	4.2147	0.87435	-0.32827	1.2174	2.5374	-0.22045
-9.6801	-9.2546	-7.4827	-7.1647	-9.5468	-9.0845	-11.011	-7.1926	-9.0228	-7.1234	-8.1425	-8.2905	-8.7488	-7.598	-11.609	-7.6429	-7.2836	-9.077	-9.0741	-9.5156	-7.2088	-8.5086	-10.749	-10.6	-9.7794	-9.9541	-11.755	-7.5207	-9.7427	-8.7552	-10.724	-10.215	-8.4831	-10.036	-11.122	-9.7629	-10.537	-9.3285	-6.0098	-7.617	-10.423	-9.9032	-8.4783	-8.656	-10.747	-10.159	-7.7038	-6.5848	-9.7205	-9.4942
1.6205	1.0978	2.6441	0.60828	1.309	1.0413	1.8988	0.64499	1.348	1.6212	2.0318	1.5286	-0.48199	2.8006	1.9387	3.3795	2.0001	2.2595	3.904	0.9538	1.2499	1.2485	-0.51628	1.1515	2.1739	1.8932	3.8042	1.667	3.5597	2.269	1.9555	4.8502	1.7342	1.0275	1.7641	2.2738	0.56658	2.3367	1.7287	1.2595	2.4533	0.3222	0.044896	2.5416	0.85406	1.3165	1.4884	1.1568	2.53	1.1434
2.498	1.1279	1.8813	0.54489	0.14434	1.9859	2.5748	1.6461	0.090334	2.5972	1.4774	-0.49839	-0.52228	3.0403	0.94647	0.12551	0.86451	3.1676	-0.70042	3.0785	-0.11682	1.4476	0.66017	2.1428	-1.3736	2.5806	0.81155	-1.84	0.84908	1.1702	1.2028	2.383	0.76859	2.1768	0.60371	2.4157	2.092	2.903	0.27413	1.4466	-0.0453	0.21069	0.39939	3.1321	2.1958	1.3954	-0.18775	3.0911	3.2541	1.3267
[truncated: 232 more rows]
[truncated: 150 more columns]
