# Supplementary material for: Genetic dissection of main and epistatic effects of QTL based on augmented triple test cross design
Source: PLoS One. 2017 Dec 14;12(12):e0189054. doi: 10.1371/journal.pone.0189054 (PMC5730204; doi:10.1371/journal.pone.0189054)
Supplement: S7 Supporting Information — (ZIP) [file pone.0189054.s007.zip › z2_1250_0.5_5.csv]

-3.6768	-3.479	-0.61205	-1.4751	-1.9365	-4.7702	-3.9821	-3.5514	-0.1892	-0.17024	-4.8656	-0.31875	-2.0519	-4.2215	0.040626	1.38	-2.4137	-1.9593	-3.3202	-3.7153	-3.7772	-5.0043	-2.2544	-0.54551	-2.1482	-5.5193	-4.9401	-3.3256	-2.0325	-1.907	-1.1281	-4.3876	-5.5059	-2.0209	-2.2826	-3.3505	-2.8949	-3.1224	-4.0707	-4.942	-5.6785	-2.4936	-4.0241	-4.4505	-2.2383	-2.3767	-0.022395	-4.7382	-2.8594	0.40203
-3.0059	0.55666	-1.7893	-0.84476	-0.92737	-1.8777	-2.3881	-0.47745	-2.8262	-2.3865	-0.82125	1.4692	-1.6349	-0.3273	-2.0219	-0.13592	3.0016	-0.59259	-0.9304	-2.6595	-1.2028	-2.6092	-4.0058	-0.97552	-0.52451	-2.9146	-1.5988	-0.1355	-0.9786	0.45993	-1.6998	-3.1811	-2.3659	-0.89301	-1.5564	-1.9119	-0.80014	0.37205	-1.1981	0.53095	-0.39036	1.9481	1.5903	-1.6245	-5.4257	-1.3354	1.4705	-2.8828	-2.5705	0.44546
-2.7258	-2.1405	-3.6904	-6.729	0.54261	-1.1825	-1.18	-2.9286	-3.2536	-1.5015	-3.8594	-4.8628	-1.959	-5.6668	-6.1618	-3.6285	-3.9563	-0.75419	-2.5024	-2.7003	-6.1562	-3.6824	-2.5062	-3.3218	-5.8324	-5.4727	-3.8581	-6.4764	-5.5389	-5.3423	-2.8493	-5.6796	-6.2685	-5.8867	-3.4948	-0.6531	-2.1123	-5.2635	-2.0558	-3.9307	-5.7906	-5.8236	-5.2983	-3.7067	-2.631	-6.6605	-4.1961	-1.6263	-2.3844	-2.5394
2.0073	1.303	1.1379	-0.12034	-0.27131	-1.9956	1.0897	-2.9009	-0.30523	-0.49721	-1.7534	-1.9334	-3.3242	1.3526	3.9818	1.3983	0.019886	-4.7421	-2.1309	1.6755	-0.45358	2.0153	0.19083	0.41451	0.90649	-2.0552	0.87209	-1.1304	-4.5371	-1.3262	0.45632	0.20684	1.3634	0.39531	-0.84748	-1.9669	2.219	0.62643	2.6892	-1.9995	3.4843	0.37912	-2.7864	0.72959	1.9535	-1.0876	-4.1925	0.67716	1.0001	0.21023
-0.10012	-1.1136	-3.0339	-0.84543	-1.1527	2.5345	-2.6139	-0.36831	3.0096	1.2669	-0.22639	1.6005	1.1586	-0.98648	-1.5177	-1.4893	3.0535	-1.772	1.7537	3.9028	-2.9773	0.14916	0.25865	1.1319	1.9038	-0.74047	-1.2574	1.7083	-0.8563	4.2927	2.223	0.64442	-0.54507	-2.4664	-0.86656	0.81453	0.20076	2.0125	2.2915	-3.3707	0.33153	1.9283	-0.94945	-0.82282	-0.63484	0.5087	-1.2288	-0.49757	-0.14261	-3.5799
-11.793	-12.703	-11.399	-13.865	-10.889	-13.813	-15.382	-11.365	-11.68	-12.458	-10.61	-9.1648	-14.061	-11.45	-8.8534	-11.942	-10.781	-11.201	-11.973	-12.917	-11.871	-12.224	-8.2303	-10.053	-9.6392	-11.143	-9.5483	-12.152	-8.9585	-9.9764	-9.1002	-12.079	-9.4191	-12.114	-12.243	-12.119	-11.943	-13.596	-13.365	-8.3806	-10.845	-12.2	-11.839	-11.789	-12.636	-9.5666	-9.4926	-10.801	-12.185	-11.421
-1.3146	1.482	-3.8223	-3.04	-2.7338	-1.6694	1.573	-4.5652	-2.1343	-1.1558	-0.61047	-3.3229	-0.32783	-0.61666	-3.2589	-3.462	-1.0579	0.99653	-1.4706	0.10338	-2.3818	-2.8146	-1.0539	1.0058	0.18623	-0.84864	-4.1291	-0.76985	-2.5338	-1.1064	-0.54015	-0.54368	-2.3324	-1.3086	0.7504	-1.1301	-2.1415	-2.1098	-4.5847	-4.9399	1.0064	-0.020737	-1.9091	-0.53993	0.5218	-1.329	2.0574	-0.47417	1.1742	0.099359
-3.0301	0.00029714	-0.83661	-1.9324	-2.1743	-0.84526	-4.2212	-0.95173	-3.5303	-1.3021	-0.43912	-2.5991	-1.5453	-1.8706	-3.827	-0.75905	0.051321	-2.6767	0.27923	-2.5165	0.53002	-3.123	-2.3985	-3.9895	-1.7266	-4.1653	-5.1637	-6.4109	-3.9186	-3.7032	-3.267	-2.747	-2.4415	-0.98746	-5.158	-0.20655	-6.1801	-4.4338	-6.0694	-2.5807	-2.6545	-5.6938	-4.6248	-2.3505	-0.39032	-3.9863	-4.4737	-2.3211	-2.9589	-2.1037
-0.027907	0.094246	2.4412	-3.6151	-1.0224	1.2557	2.7595	-1.4953	1.149	-0.19534	0.93398	-0.13209	-1.1536	-3.0789	0.64764	-0.74796	-1.1944	-0.10294	-0.3342	-2.9337	0.61124	-1.2522	-0.13499	-0.55524	0.67829	-1.5148	0.55928	-2.9077	1.5324	-0.73582	0.65988	-0.83736	-0.32716	-3.7381	0.68074	-1.5711	-3.7188	1.6139	0.68132	-0.96702	1.3444	0.27869	1.5496	-1.3209	-2.618	0.057079	3.7386	-0.95998	0.46927	-2.4709
-12.109	-10.927	-15.928	-14.099	-10.073	-13.463	-14.753	-12.139	-9.901	-15.082	-11.119	-12.821	-13.488	-14.019	-14.901	-14.101	-13.656	-13.004	-10.5	-12.349	-9.6056	-13.466	-17.09	-10.926	-11.442	-16.132	-12.619	-12.787	-13.062	-16.403	-17.479	-12.693	-13.616	-14.051	-14.548	-11.371	-15.549	-12.592	-12.021	-13.869	-12.65	-12.724	-14.702	-12.167	-15.78	-11.401	-11.205	-13.761	-12.857	-13.669
1.2392	4.1604	2.221	4.5453	-2.9904	-1.5424	4.7533	3.2418	0.45513	0.69149	0.68079	-2.9061	0.57597	2.732	1.845	1.9162	-1.4559	-0.66259	1.4378	3.0213	4.8021	1.2637	2.7183	0.68322	1.861	1.6701	2.3286	3.0204	0.53598	1.7205	2.0782	1.1847	-0.93474	0.12581	1.3254	-2.1857	4.0772	3.2173	-1.9795	5.7668	1.7109	0.26222	1.2379	3.124	1.7403	1.505	0.98998	3.4664	1.6399	4.182
-8.7779	-12.13	-9.2202	-10.559	-6.4242	-9.0446	-11.337	-8.6244	-11.532	-9.624	-7.7202	-11.509	-10.21	-12.245	-10.761	-7.4173	-10.672	-10.599	-8.6316	-10.92	-11.349	-11.516	-11.574	-8.6431	-12.521	-12.211	-9.8428	-11.399	-9.5833	-11.27	-10.868	-10.822	-8.404	-12.53	-8.5947	-13.782	-10.354	-10.045	-9.7957	-10.22	-12.531	-11.797	-9.0627	-10.319	-9.3639	-9.7974	-12.405	-9.19	-10.66	-12.916
1.5553	-4.7508	1.3776	-1.4592	-1.4444	-0.011045	-2.2945	0.59735	0.64365	-1.0964	-2.1231	-1.3355	1.5582	-0.50417	1.3427	0.26881	-0.02908	1.2493	-0.79806	-0.89808	-0.3699	-1.2883	-0.57507	1.0948	1.9232	0.50929	1.9068	-1.8841	-2.4255	-1.1522	0.80012	-0.39587	-0.78535	0.66329	-0.65678	-0.27945	2.8752	0.1024	-1.6998	0.91323	-1.1346	-0.23323	0.18783	-0.14157	1.7008	-0.61168	-3.2554	-0.06999	-0.02593	-0.49701
-15.225	-12.288	-13.019	-10.297	-11.091	-13.654	-14.796	-12.696	-9.5076	-11.202	-12.954	-13.941	-10.955	-13.153	-12.445	-14.528	-14.833	-10.157	-10.993	-10.691	-12.882	-13.587	-14.771	-11.12	-10.531	-15.197	-11.887	-14.383	-15.866	-15.347	-13.953	-10.7	-13.443	-12.96	-13.721	-16.3	-12.799	-15.603	-15.404	-14.655	-16.121	-13.515	-12.249	-13.707	-13.353	-12.365	-14.241	-11.968	-13.728	-11.636
1.7221	0.2518	2.3872	4.3746	2.5363	6.0128	3.7936	1.3877	1.9156	2.3776	2.5627	4.1715	0.64404	2.1379	-0.42422	1.8404	1.5635	3.0994	1.393	1.6391	3.5511	2.7152	3.9491	1.4028	2.3627	5.0284	3.3032	2.3848	-3.2244	1.4517	1.3518	7.3888	1.2994	1.6216	5.0635	2.8884	5.1545	-0.40023	0.79091	4.4966	5.7174	0.49037	0.98853	1.7034	0.0020379	0.80715	3.5869	2.3466	3.1517	3.0257
-2.2958	0.52092	-2.7499	-1.6555	-3.0381	-3.6513	1.702	0.62203	0.10613	-0.96132	-0.84702	-4.4648	-1.1625	-4.5186	2.8945	-2.4909	-1.675	-0.25695	-0.48304	-2.0082	-1.7675	0.63221	-4.2001	-0.26265	-0.0051353	-1.4146	-0.58964	-2.0993	-1.7896	-0.92708	-0.39811	-1.3776	-3.1396	-0.12123	-2.9614	-4.7498	-0.19956	0.50444	-3.1118	-3.4667	-0.48521	-0.15645	-1.2449	0.17883	-3.8179	-3.1328	0.81999	-1.4323	0.72272	-0.91182
-0.55266	-2.2801	-1.6154	-1.4513	-6.8671	-3.1696	-3.4812	-1.3594	-6.5007	-2.266	-2.7827	-0.086068	-2.0686	-3.0026	-2.1434	-3.5206	-2.8208	-3.0116	-0.00066565	-1.9875	-1.9831	-0.20442	-2.9944	-2.7543	-5.6426	-0.80732	-5.8237	-1.5259	-0.85739	-4.781	-4.476	-4.2384	-7.2371	-2.5164	-3.9874	-5.7107	-0.30259	-1.9012	-3.209	-5.1274	-2.6525	-4.1221	-2.1748	-5.7412	0.85453	-0.28609	-1.1561	-6.2253	-1.6629	0.01119
-0.57604	-4.0502	-3.4823	-5.0543	-3.0899	-3.8411	-2.5514	-4.5412	-1.8387	-6.1448	-3.7781	-3.5741	-5.6599	-4.9532	-4.467	-2.9381	-5.3672	-2.6235	-3.5383	-1.2171	-2.8236	-7.7544	-2.2587	-1.2842	-3.4532	-4.5414	-1.4584	-3.976	-3.3117	-4.1791	-6.139	0.33214	-5.9316	-3.4238	-4.1667	-3.7238	-4.276	0.17724	-3.5616	-4.0206	-5.4911	-5.1608	-1.5827	-6.5895	-3.8388	-5.356	-4.4502	-4.8666	-7.0174	-3.4098
-2.6601	-4.574	-5.4923	-4.7588	-2.6807	-4.1021	-5.3376	-1.8544	-9.4075	-3.5654	-3.2583	-4.9986	-2.117	-6.3659	-1.6284	-5.5331	-3.0253	-2.84	-5.0756	-4.7251	-2.9914	-5.1414	-3.1434	-5.3728	-7.3676	-2.5252	-0.29381	-5.5184	-0.89293	-4.0246	-1.9088	-4.0175	-3.7508	-2.1898	-5.2243	-4.1354	-3.7772	-2.9054	-1.6139	-3.8134	-3.5893	-2.7123	-4.1498	-4.5581	-4.9291	-5.1923	-7.5085	-3.2461	-3.0436	-6.516
-13.294	-12.685	-14.038	-11.717	-14.247	-14.158	-10.144	-16.374	-11.06	-14.04	-11.633	-9.1141	-12.694	-13.263	-10.069	-13.531	-14.143	-12.472	-10.418	-13.593	-15.551	-13.541	-10.41	-11.639	-13.339	-11.252	-11.624	-12.766	-10.815	-8.6776	-14.64	-14.706	-12.875	-10.85	-13.825	-11.214	-14.826	-14.914	-13.381	-13.246	-15.003	-18.563	-12.844	-12.701	-15.984	-11.712	-11.719	-13.372	-11.249	-13.369
8.0605	8.5122	9.1338	6.3778	10.804	8.3936	11.035	6.6386	8.9153	8.1722	8.5545	8.7445	10.236	8.6641	5.0118	11.251	12.366	11.62	8.8824	7.5505	6.4221	4.8102	7.0493	10.37	4.3713	6.3382	5.6044	11.983	4.3171	7.143	9.8631	12.015	9.2178	8.6925	8.6649	7.6306	6.9311	9.7638	9.1243	7.2956	9.3111	10.252	6.6015	8.2442	8.8133	6.9674	7.5293	8.0456	7.9875	6.022
-0.063517	1.1477	3.6149	3.7825	4.1263	4.1928	0.64904	2.9972	1.4339	3.1846	4.5253	2.7684	5.7997	0.35148	3.5574	2.1634	1.1848	0.05614	-0.52356	1.3308	-0.95281	4.5653	1.0676	-0.35182	0.095007	1.2261	-0.3614	5.8514	2.1698	0.78076	0.58127	2.3483	4.7508	2.4012	5.1854	1.1765	3.0493	4.8149	2.7527	1.3888	4.4664	1.9721	0.99859	-1.0445	2.762	0.8822	2.6375	1.8696	2.3664	0.80925
-6.8013	-5.9271	-8.9303	-6.4266	-7.1249	-7.3714	-4.8737	-6.2729	-4.937	-7.9514	-1.3077	-3.9997	-8.5879	-8.6002	-3.8428	-4.8671	-6.3162	-4.525	-4.5972	-7.2222	-4.6844	-6.8342	-6.8333	-6.2725	-7.7983	-6.3605	-9.619	-5.3923	-5.7403	-10.786	-7.0503	-7.4022	-5.4798	-7.5255	-7.4291	-9.6876	-9.1896	-7.5055	-10.662	-3.3917	-8.552	-4.598	-4.8136	-5.448	-5.9032	-5.0044	-7.7454	-7.4314	-5.6717	-5.9055
-13.865	-14.906	-12.534	-11.332	-18.532	-14.712	-13.066	-12.909	-17.04	-16.667	-16.22	-16.743	-14.474	-15.974	-14.356	-16.611	-13.997	-15.632	-16.691	-13.356	-12.57	-12.707	-11.138	-14.182	-18.198	-14.461	-14.761	-17.599	-12.396	-16.98	-15.653	-14.45	-13.443	-15.799	-14.809	-12.172	-13.326	-15.518	-12.498	-14.278	-15.379	-12.866	-17.033	-13.094	-10.704	-13.494	-12.216	-17.611	-13.689	-15.451
-10.463	-11.258	-12.18	-10.81	-11.536	-5.0724	-12.658	-7.7067	-9.9347	-11.281	-9.3229	-10.151	-11.108	-12.439	-9.903	-10.42	-9.3526	-7.4569	-8.6326	-10.364	-9.548	-8.9979	-13.344	-12.408	-13.587	-12.199	-13.104	-10.798	-11.137	-10.986	-13.553	-11.398	-10.091	-11.407	-13.67	-7.2849	-10.462	-13.579	-11.764	-12.198	-11.577	-12.352	-10.453	-12.397	-11.816	-12.36	-8.3874	-11.49	-11.397	-13.265
-14.255	-15.037	-12.886	-11.891	-15.503	-12.364	-14.219	-12.523	-12.811	-16.458	-12.288	-16.965	-14.373	-12.561	-9.8004	-11.661	-12.906	-12.088	-16.329	-10.725	-13.031	-13.398	-12.436	-10.961	-12.571	-10.88	-13.968	-11.348	-13.188	-11.742	-10.858	-11.615	-13.014	-16.169	-12.42	-14.3	-13.164	-11.155	-11.765	-11.853	-14.314	-14.837	-8.0816	-13.456	-17.542	-13.909	-11.512	-13.367	-12.654	-11.191
8.4673	6.0875	8.9994	7.504	7.3915	10.084	8.4049	8.3188	8.7068	9.7409	6.7689	10.924	7.7025	6.5903	8.3435	8.9475	5.985	9.0288	8.9386	6.5169	8.7035	7.1254	7.6145	10.046	7.2784	9.1051	8.4129	5.6695	7.3357	7.648	6.123	6.2136	7.9971	8.787	9.1537	7.7795	5.5134	7.7015	8.9607	10.31	7.3626	8.621	11.186	9.5498	6.0982	10.374	8.2513	10.752	9.641	7.6759
-12.19	-13.524	-13.639	-12.466	-13.005	-16.296	-12.734	-13.353	-12.671	-11.483	-12.679	-16.351	-11.144	-11.912	-9.0613	-12.096	-14.313	-13.393	-12.61	-14.423	-15.076	-12.505	-11.89	-14.007	-14.026	-10.813	-11.84	-12.149	-13.374	-12.719	-14.902	-16.328	-11.988	-11.436	-13.542	-14.236	-13.371	-12.618	-10.977	-15.083	-9.9978	-14.921	-14.493	-14.062	-13.028	-14.57	-13.833	-13.774	-11.535	-8.9204
6.8501	7.897	6.6463	4.4762	7.1153	4.8679	7.2748	4.8492	9.5151	7.4431	8.678	8.3506	5.8496	6.7111	4.4814	9.8977	7.9733	10.986	9.7078	7.9681	8.7128	11.177	8.3079	7.5676	6.7408	5.1647	6.2348	8.3088	6.3511	8.063	6.6607	7.363	7.8103	8.601	1.2888	4.7435	6.1671	6.2454	9.5217	6.7211	5.5068	6.3418	7.633	6.6683	5.3015	2.5221	7.077	7.783	5.0044	5.6061
7.3362	8.9176	9.9507	7.313	11.411	9.4933	8.8536	7.8184	9.2429	10.066	10.856	5.399	10.461	6.536	8.5858	6.928	7.8686	10.921	11.882	9.8273	12.28	9.5435	12.202	8.3354	9.1896	9.9516	6.6244	8.5655	6.9672	8.5166	9.2517	6.8234	8.4997	6.1018	10.311	7.5082	7.0865	7.2428	8.5253	9.9698	11.955	11.53	7.9689	9.6373	10.312	9.027	7.0007	5.5929	10.147	7.9096
5.4686	7.5714	5.2033	4.8022	5.6262	8.9297	7.3017	6.1107	5.0459	8.1403	9.9098	5.2006	8.497	4.8598	9.6664	8.8075	7.7426	7.8022	10.111	7.5213	6.1363	8.0684	6.4084	6.6403	9.8828	10.282	8.3961	3.8443	8.9666	7.0632	6.9768	7.8732	7.4869	6.5583	3.9947	10.177	9.3815	6.901	8.3433	8.0507	8.7497	8.3892	8.0755	7.2019	8.833	7.013	8.1276	6.3959	9.1397	8.63
-1.8427	-3.5381	-2.9408	-0.13873	-2.5653	-0.67605	-2.8061	-4.0447	-2.5974	-1.7587	-2.4148	-4.5322	1.3552	-6.3798	-0.46578	-2.5935	-2.679	-5.4245	-3.24	2.9789	-1.2487	2.045	-0.17864	-0.13764	-0.064394	-1.2459	-7.2857	-1.9246	-2.2189	-0.54086	-3.6552	-1.8634	-3.0948	-1.2796	0.53099	1.3595	-5.1801	-0.59401	-1.6444	-2.7653	-0.96666	-4.8387	-1.1737	-3.8867	-4.0401	-0.913	-1.9267	3.9062	-1.9248	-1.924
-1.8946	-3.1331	-3.9031	-2.3632	-2.7872	-2.0671	-1.4402	2.081	-2.1674	-4.3716	-1.077	-1.3155	-1.0912	-4.4271	-0.23826	-2.8198	-5.9018	-5.5818	-3.8306	-1.8096	-2.8748	-5.3879	0.087739	-4.2417	1.5156	-3.5603	-0.84057	-1.3546	-0.098135	-2.9486	-3.9246	-2.9177	-0.56262	-5.8282	-1.737	0.4341	-0.8486	-4.221	-0.73307	-0.57959	-1.8577	-1.5036	-2.0142	-1.1553	-0.5952	-0.318	-4.2368	-2.7694	-2.5617	-2.1645
1.8043	1.4559	-1.8705	-2.2368	-4.2468	-0.51505	-1.1133	-3.9027	-3.7809	-2.0336	-1.6261	0.70497	-1.1621	-3.8032	0.58605	-1.3935	0.60535	-1.7862	-2.4469	0.71059	-3.4192	0.65099	-1.1339	0.20208	-0.076899	-3.2673	-1.3728	-3.1584	-3.2636	-4.2873	-1.2143	0.23565	-1.0498	-0.39371	-0.84263	-0.86533	2.2314	0.41767	-3.5172	-0.44147	-2.0051	-3.4356	-4.37	0.35948	-3.9458	0.19649	2.5033	-3.2286	-3.0278	-1.8751
-5.8982	-10.547	-9.5008	-7.447	-10.094	-9.6098	-7.3498	-7.7048	-7.5959	-6.6945	-7.1856	-5.8336	-7.8298	-4.6484	-7.257	-7.2755	-8.2379	-8.1075	-9.0272	-5.2583	-9.1525	-11.35	-6.6611	-3.9138	-7.8027	-4.6702	-7.1631	-5.4003	-6.9228	-7.4392	-8.0533	-9.5664	-9.3243	-12.452	-6.5336	-6.2211	-5.9248	-4.147	-9.0981	-5.545	-9.8759	-11.005	-6.6156	-4.242	-8.1768	-4.7035	-8.2279	-3.8412	-5.9381	-5.931
8.6827	6.6376	6.7724	5.0532	4.9387	5.2683	8.7421	4.7081	4.3963	2.5329	5.5094	6.8042	6.2399	7.6138	8.2083	6.5996	5.5327	5.8985	8.3043	6.5098	6.4948	8.7405	9.5078	6.8727	9.5679	7.4429	8.7241	4.5647	5.3362	3.6336	4.5433	5.6157	9.7712	7.2919	7.682	5.4213	7.3998	4.2068	10.298	5.984	4.8207	7.6613	7.3919	8.537	8.1248	4.6252	4.339	5.779	6.3871	10.651
-11.375	-11.661	-14.911	-11.926	-12.943	-13.634	-12.067	-12.132	-12.421	-13.689	-11.159	-10.537	-14.19	-12.926	-14.534	-12.352	-17.745	-12.57	-13.353	-12.285	-12.479	-15.033	-14.12	-11.135	-13.637	-16.087	-9.6407	-11.544	-11.347	-12.377	-11.915	-15.219	-12.929	-11.62	-11.659	-12.463	-14.791	-9.9365	-11.833	-14.498	-11.39	-10.907	-12.055	-12.781	-10.236	-12.944	-14.332	-14.016	-17.49	-12.584
-14.33	-11.314	-12.645	-12.806	-14.473	-15.925	-13.784	-14.057	-18.378	-13.46	-13.86	-13.988	-16.057	-14.983	-14.172	-14.846	-17.985	-14.404	-16.573	-14.472	-12.374	-14.675	-13.621	-14.483	-14.704	-13.476	-12.871	-12.718	-16.425	-15.278	-13.538	-16.51	-17.043	-17.657	-13.48	-12.327	-13.299	-15.246	-15.232	-16.631	-10.576	-15.254	-16.291	-13.755	-12.888	-13.302	-13.102	-14.438	-17.442	-16.052
-14.567	-14.025	-17.436	-11.335	-12.813	-11.453	-10.781	-11.579	-12.281	-9.8306	-11.558	-14.03	-12.915	-9.9704	-13.381	-12.615	-11.069	-13.217	-12.27	-16.086	-13.126	-14.984	-14.305	-11.744	-12.354	-10.033	-17.034	-13.686	-11.844	-14.305	-14.034	-13.059	-11.491	-14.821	-9.8553	-13.55	-12.464	-14.874	-11.999	-11.572	-15.153	-11.61	-10.268	-14.435	-11.537	-14.063	-15.387	-11.753	-16.891	-10.335
-18.764	-18.794	-22.486	-20.41	-21.541	-19.7	-19.593	-20.355	-19.782	-20.887	-21.21	-20.557	-16.839	-17.796	-19.463	-20.247	-18.82	-17.629	-18.19	-20.637	-18.801	-19.184	-18.822	-25.143	-22.895	-18.228	-20.436	-23.128	-19.389	-19.457	-22.646	-22.366	-21.838	-22.734	-22.356	-21.31	-19.595	-21.708	-21.634	-17.588	-20.46	-21.69	-20.731	-21.361	-24.302	-18.775	-16.95	-19.056	-18.731	-25.156
-2.1861	-4.1379	-5.6969	-2.6637	-5.3689	-5.0968	-0.91423	-2.4931	-6.1992	-0.45167	-3.981	-2.9545	-4.7901	-4.4035	-3.8274	-3.7554	-6.0061	-6.1941	-6.4868	-3.0881	-5.2166	-4.4935	0.015144	-4.1815	-5.4015	-4.3111	-4.0638	-1.6069	-5.1412	-3.3768	-3.5094	-5.1067	-8.1651	-4.4753	-1.9074	-3.8618	-3.3167	-1.2035	-5.9211	-5.3137	-5.4055	-3.3042	-3.5381	-2.2352	-5.1595	-3.9255	-5.8742	-2.0679	-3.7966	-3.244
-1.7711	-1.6472	-2.7792	-3.8218	-3.4109	-1.1534	-4.2308	-7.485	-4.7484	-1.5313	-0.66765	-3.8024	-4.051	0.31676	-4.9118	-1.6207	-1.5022	-2.6305	-2.2155	-1.8214	-1.185	-2.1234	-0.74019	-5.6238	-4.3887	0.53374	-2.7888	-3.627	-3.2816	-3.9457	-4.1887	-2.4708	-2.5234	-3.1316	-3.0484	-6.0425	-6.0933	-4.1402	-2.0455	0.12071	-2.898	-5.4127	-0.90513	-2.1361	-4.6876	-3.2857	-2.9508	0.44289	-2.8177	-1.6282
0.61872	1.6409	-3.5002	1.1998	-1.461	-1.5205	-1.3823	-3.4891	-1.1204	-1.3073	-0.018814	-0.53106	-5.6292	-2.7787	-0.70228	-2.1711	-1.5463	-3.1245	-0.58803	-0.58452	-2.2133	0.57539	-2.0909	0.32086	-2.8142	-4.53	-3.6951	-2.4264	-3.9187	-3.9209	-0.98857	-1.0483	-2.7978	-1.2353	-1.9577	-1.9981	0.22463	-0.98791	-2.6756	-2.8271	-0.95884	1.3628	-5.724	-0.67226	0.38846	-0.26009	0.40818	-1.8548	-1.7583	-2.652
-1.6856	-1.3452	-2.0786	-2.7528	-1.5395	-3.346	-0.94249	-4.594	-0.98694	-3.7368	-2.9607	-1.1804	-1.5495	-3.8747	-4.7732	-4.1736	-3.5005	0.097358	-4.2493	-6.3078	-3.8807	-5.3036	-1.1738	0.24516	-5.0861	-4.5305	-1.8964	-1.7028	0.78323	-1.5317	-4.0358	-4.4897	-2.0477	-1.8866	-6.3747	-0.51011	-1.1424	-2.1047	-1.3844	-2.0485	-4.3107	-3.7982	-0.70367	-3.2882	-1.9364	-3.7007	-1.8875	-0.19441	-1.9751	-3.1365
1.6664	3.4354	5.2267	2.9552	5.2036	2.3533	2.7285	3.1403	8.0414	5.5529	5.1081	2.6584	3.0344	3.1692	3.6179	2.6949	4.5955	5.2694	6.4392	6.1	4.3768	5.0494	6.1626	5.2846	7.3238	1.4846	3.1559	2.8313	7.548	4.3988	3.3377	7.7497	3.3188	3.1853	5.4198	5.7246	5.6215	5.7142	6.4083	2.2457	3.0092	4.9615	3.557	4.5994	2.7826	6.039	5.883	5.8013	7.2552	4.7646
-0.82135	-1.2283	-0.87776	2.7699	-2.7948	-3.4298	-2.6386	1.4379	0.24634	-1.5888	-1.1142	0.28239	-4.1935	-1.5831	-1.351	-0.52622	-1.3766	-0.5447	-0.91075	-1.6611	-1.2085	-2.898	-1.5502	-1.6454	-3.1856	-3.2717	-3.0703	-4.3933	-3.0541	1.414	-1.5081	-1.2683	-0.99194	1.9558	0.293	-1.3721	-0.13653	-0.089052	-2.0801	-0.6073	-7.1481	1.0921	0.29247	-4.5788	-0.26539	-1.359	-2.2819	-0.7411	-1.2447	-2.2479
5.1193	3.5632	4.1176	3.0894	1.9939	4.582	3.8538	6.5816	3.6965	5.1582	6.0845	5.4705	2.2039	3.5469	3.7212	3.9558	3.9316	4.3597	3.7057	5.977	3.5266	1.4557	3.847	6.2068	0.64067	4.464	5.3746	5.7937	6.7743	5.6288	4.6847	7.0205	3.7027	3.7817	3.3903	1.8248	4.0693	0.70059	3.5223	3.8525	3.2949	4.3537	1.9822	2.8415	3.6637	4.6019	2.9152	4.0741	6.4901	7.6189
-1.8187	2.8372	-3.0464	-0.73315	-2.9205	-0.78797	-0.73539	1.3732	-2.6484	-0.93259	-3.0597	-1.7179	2.1617	-0.84316	1.3881	-1.0127	0.2412	-0.42721	-2.5033	1.6088	-2.5962	3.0586	-3.2777	0.45727	-1.0376	1.2917	0.13221	1.4282	1.4741	-1.7563	-0.86414	-0.58284	-1.8053	1.7127	-0.34872	1.7673	-0.51233	1.937	2.2972	-1.5037	-1.5227	-1.3025	-4.3089	2.5606	-2.1287	1.0445	-3.1364	-1.2783	-2.0285	-0.46483
-12.161	-13.697	-12.745	-10.983	-13.836	-13.578	-11.266	-15.2	-12.429	-15.074	-16.001	-15.38	-14.659	-14.795	-14.923	-16.083	-15.906	-12.555	-16.409	-11.469	-12.827	-15.1	-13.2	-15.776	-17.936	-14.646	-15.452	-14.02	-15.952	-15.001	-17.01	-12.485	-13.055	-17.342	-12.854	-16.822	-19.197	-12.264	-16.845	-11.782	-12.599	-13.209	-16.575	-14.354	-14.195	-14.712	-17.219	-16.042	-14.344	-15.042
-22.35	-21.151	-21.075	-21.91	-21.811	-20.693	-21.16	-22.264	-23.479	-21.938	-23.249	-19.877	-22.221	-21.628	-22.962	-22.448	-24.372	-22.463	-21.877	-22.821	-20.035	-22.848	-26.146	-24.107	-22.947	-19.969	-22.015	-18.377	-22.185	-23.753	-18.298	-21.146	-23.444	-20.485	-22.283	-21.603	-25.276	-22.196	-20.863	-20.948	-19.274	-21.182	-23.086	-19.47	-21.348	-22.668	-22.337	-24.704	-18.791	-22.935
10.678	9.8836	6.5638	7.688	8.0599	8.5738	9.7932	7.2125	9.1515	8.9295	8.3212	8.9366	6.7449	8.057	8.3085	4.1315	7.4037	6.4862	4.883	7.2771	7.9776	10.258	10.188	7.195	10.328	7.7557	8.9259	4.8862	7.0001	6.9374	8.1154	6.8243	6.8529	6.9394	8.6101	8.1234	4.8612	7.8941	9.0692	6.3067	7.3773	7.5838	7.6129	11.823	9.85	6.9775	7.8006	7.8743	9.0493	9.8574
4.8118	1.3245	1.4493	0.9941	1.9656	2.5053	3.7501	4.55	0.19206	3.7222	4.4065	0.26535	5.9174	1.8585	3.1522	4.5508	2.8247	1.2238	3.2443	1.6298	2.4656	1.8565	1.8593	-0.42476	0.4128	2.7388	3.9362	2.5904	6.5225	2.4426	0.47185	2.3154	-1.336	-0.43928	0.80389	1.6672	-0.50974	2.6265	3.474	3.3668	3.4639	2.9752	5.7412	2.4027	0.9035	-1.9966	2.4056	2.4949	4.138	1.5269
-10.599	-10.176	-8.8842	-8.8231	-9.3583	-9.5099	-8.6478	-8.5297	-12.051	-9.84	-8.3158	-10.484	-13.056	-8.53	-8.6496	-13.015	-12.042	-3.4509	-8.8308	-11.414	-13.602	-5.3997	-8.2285	-8.9085	-8.3237	-9.7065	-10.471	-8.9502	-8.447	-12.374	-9.2675	-7.8586	-9.2428	-11.068	-9.9188	-11.14	-11.021	-10.805	-8.4819	-10.093	-8.4121	-10.577	-11.358	-12.21	-11.128	-10.82	-9.6825	-10.833	-7.1032	-11.124
0.41405	-0.85713	-1.5329	2.9078	-0.23889	-3.2045	-0.86331	-0.21284	0.037795	2.1964	-1.3501	-0.14044	1.1681	0.33555	-3.1424	0.64691	0.64223	0.57289	0.83262	-1.4963	-2.8145	-2.9142	-0.32326	0.63264	-1.5236	1.6214	-0.74211	0.33312	-0.36616	-2.3505	-2.6461	1.0288	-0.57165	-0.39101	2.5347	-3.4384	-0.48561	-0.74309	1.3079	-2.3349	-2.4199	-1.8773	0.35049	1.43	-1.5113	-1.7502	-0.39902	0.83256	-0.34384	-0.62322
-5.6729	-6.704	-8.0406	-1.272	-8.8957	-6.4517	-6.3673	-4.544	-8.2752	-7.335	-5.9349	-5.6829	-6.1114	-6.7606	-4.9845	-5.2687	-6.1264	-5.7606	-6.9568	-2.739	-1.1258	-3.5214	-7.843	-3.0985	-3.4478	-5.7138	-7.1667	-9.7338	-5.3401	-4.7083	-4.3217	-4.8671	-4.8787	-6.0294	-3.4873	-7.9625	-6.483	-6.459	-3.9559	-8.0303	-6.3555	-4.2537	-5.7112	-5.3258	-4.9012	-6.0193	-5.4139	-7.6308	-6.4756	-4.584
-13.147	-14.373	-12.273	-13.549	-10.864	-12.642	-14.165	-13.875	-10.779	-11.549	-13.743	-14.644	-13.718	-13.839	-13.986	-13.605	-16.377	-13.691	-12.593	-13.078	-12.256	-11.323	-13.856	-10.467	-14.214	-14.851	-12.536	-9.6368	-14.44	-12.86	-12.134	-14.692	-12.246	-11.766	-13.936	-11.21	-14.6	-12.3	-13.69	-13.416	-13.352	-13.2	-10.617	-10.562	-15.203	-12.809	-15.236	-12.253	-10.32	-12.935
4.7887	2.2357	0.17475	2.5836	4.0463	1.9495	-0.47771	1.6601	5.0186	3.4273	1.2067	2.4337	0.19578	2.7315	2.3086	3.2038	0.043721	0.78961	1.9208	3.4139	2.5688	4.6907	0.54227	2.7047	1.6866	5.4081	2.3624	1.8556	2.5434	-0.73788	5.4357	-0.3832	2.1115	0.2954	0.27251	-0.69596	3.6743	1.2524	2.5062	-0.37759	3.0922	0.16499	2.6163	1.4304	5.5135	0.21857	0.76825	4.7771	2.3936	2.8989
-21.729	-21.832	-20.801	-17.188	-21.657	-20.4	-23.325	-20.321	-21.06	-20.869	-19.811	-20.037	-18.146	-21.133	-18.822	-23.215	-18.75	-22.513	-19.359	-22.905	-24.476	-20.795	-20.513	-21.734	-17.47	-20.868	-21.276	-17.084	-19.781	-18.043	-19.738	-18.645	-21.372	-20.264	-18.433	-19.733	-20.836	-18.67	-23.253	-22.585	-20.394	-19.983	-19.914	-19.225	-20.849	-20.212	-22.018	-23.399	-19.966	-24.319
-8.704	-10.213	-9.9697	-7.4364	-4.5919	-8.9947	-9.5829	-6.5935	-8.7154	-7.3587	-8.333	-10.108	-8.6115	-9.7859	-8.1941	-10.288	-6.4576	-11.922	-7.5044	-12.34	-10.185	-9.5527	-11.827	-8.5088	-10.544	-8.3559	-9.6984	-5.0514	-9.4124	-8.4138	-9.488	-9.1086	-12.492	-9.0536	-10.061	-7.4393	-5.7307	-5.4687	-10.195	-11.874	-7.3637	-10.973	-8.8242	-9.1111	-11.56	-10.199	-8.3382	-11.062	-7.7972	-8.1586
1.9242	-1.3613	-3.304	-0.24094	-2.3716	-0.99163	-2.0687	0.15552	2.9339	-1.4907	-2.8524	1.4288	0.32787	-0.086788	-1.9982	-2.4227	-1.7111	-0.83551	1.5593	-1.7767	1.3503	-2.0733	0.27818	-3.2424	-5.0883	1.1642	-0.15565	-0.012781	-1.7919	-3.6229	-1.9613	-1.4545	-1.6136	-1.5728	-0.85987	-2.8224	-1.3376	-1.0344	-3.871	-1.0638	-2.9032	-3.532	-2.3526	-1.9492	2.1251	-3.411	-2.5277	-1.1625	-1.715	-1.822
-22.911	-22.485	-20.749	-19.745	-19.379	-20.436	-24.018	-22.755	-18.427	-20.097	-24.391	-20.884	-21.587	-22.888	-22.951	-24.502	-21.36	-20.426	-19.771	-18.588	-22.135	-26.148	-23.279	-19.813	-21.715	-21.406	-22.158	-20.93	-23.291	-21.348	-22	-24.04	-22.536	-23.895	-20.785	-23.166	-24.337	-20.379	-23.151	-19.043	-20.769	-23.694	-25.746	-20.356	-25.444	-20.909	-24.077	-24.06	-24.375	-24.05
-0.85326	3.9454	1.807	0.6538	1.454	2.5669	2.7383	3.493	2.2722	1.6223	4.6862	3.4803	2.5785	0.27727	2.953	3.3137	3.4196	2.9439	1.3249	6.1882	2.0357	2.4384	5.2103	4.1267	2.5636	-1.0094	1.7769	4.356	2.5988	0.84035	2.0735	4.7443	3.0676	-0.081449	2.2247	1.2959	1.9981	3.3785	2.1852	0.94015	4.2348	0.6755	3.0312	1.4906	1.0251	2.2682	-0.0053244	1.0974	3.5685	3.0571
-8.4309	-5.9531	-4.3764	-5.8092	-5.8413	-3.7166	-6.6833	-9.0679	-3.9211	-8.047	-3.0373	-5.6894	-7.0715	-8.7626	-4.5332	-3.0042	-6.5423	-5.4141	-1.7552	-6.4114	-6.7954	-3.9327	-0.098689	-7.0641	-2.4458	-5.8902	-4.5097	-4.5029	0.49253	-11.136	-8.0754	-5.1655	-5.9417	-5.5028	-9.5922	-4.7677	-0.24714	-6.0305	-2.7773	-6.3489	-5.2128	-5.5494	-6.9557	-3.5397	-5.0159	-3.508	-2.8068	-5.6941	-5.3733	-6.529
3.91	6.5283	10.791	6.1032	6.5687	8.4911	4.4309	5.0773	6.6006	7.8979	9.1765	3.7327	5.9749	6.8613	6.5207	8.4263	8.5962	8.7041	3.2702	6.4546	6.9216	6.6164	6.4055	8.3968	5.5753	5.597	7.0823	9.4923	8.1875	4.7345	6.6207	5.818	6.2639	9.7881	6.3327	7.3536	7.7078	5.9149	6.9297	6.8019	7.4747	6.641	8.0449	7.7251	8.9539	4.88	8.5753	10.729	5.0356	5.2405
-5.8527	-6.0351	-4.9339	-8.4209	-4.28	-4.4523	-3.5766	-5.116	-4.943	-3.7213	-7.1552	0.41102	-7.8707	-5.845	-5.1922	-7.1314	-4.255	-6.2307	-4.1635	-6.4899	-4.6388	-5.3104	-3.6399	-4.2208	-0.91475	-5.659	-8.7566	-4.0502	-3.9088	-7.1218	-4.1496	-5.935	-5.1819	-2.0892	-7.6127	-3.6757	-3.5556	-6.7012	-4.7085	-4.9831	-6.2057	-7.121	-5.7333	-5.379	-6.0825	-4.2856	-3.5238	-3.3717	-8.6886	-5.595
-2.1974	-3.3757	-1.9138	-2.9501	-3.3944	-4.4249	-1.842	-4.2196	1.0113	-0.27139	-2.4487	-2.4928	1.2303	-2.7425	-1.8113	-1.3849	-0.021519	-1.8983	-2.4672	0.048713	-0.28762	-2.4191	-3.1984	-2.1731	-2.2759	-2.4216	-3.8325	-4.8843	-1.8276	0.23476	-2.2351	2.0726	-1.6885	-0.28234	-1.6773	-3.965	-2.0059	-2.315	-2.7863	-1.2105	0.15814	-4.1325	2.2555	-3.1186	-0.63471	-3.7747	-1.9318	-0.44609	-3.9174	0.65785
0.56692	4.9167	-0.56975	2.0087	3.393	2.035	1.9932	2.2033	2.0127	1.8147	2.4094	2.5017	2.0458	-0.20959	-2.0578	0.91392	1.4111	-1.7027	2.2073	1.6866	0.80133	2.4156	-0.86986	2.6735	2.2523	0.044098	2.6425	1.8192	3.0366	0.97104	1.108	6.7472	0.022158	0.92685	2.2478	1.9342	-2.3244	2.2782	4.701	1.6513	0.81004	0.2102	0.12134	2.9155	2.9875	2.228	3.9526	2.2161	2.2592	1.379
-5.1269	-1.6668	-1.1769	-2.5009	-2.5392	-2.9492	-6.4938	-1.2751	0.98712	-2.2202	-3.0153	-6.25	-3.7469	-5.7505	-0.53357	-4.27	-3.3952	-3.8122	-0.93738	-4.4074	-1.8291	-2.1096	-1.7239	-3.6064	-0.72592	-3.4604	-0.59753	-3.2034	-3.911	-3.2032	-4.5298	-3.1159	-3.4196	0.73651	-6.7465	-1.4764	-1.2076	-2.1332	-3.2683	-2.0317	-0.87408	-2.7746	-1.1014	-1.9704	-1.4183	-1.0161	-3.2703	-2.0593	-3.1344	-0.52312
2.3082	5.2656	3.4595	4.9882	0.74652	1.5541	3.2553	3.9896	5.2127	5.9176	1.7631	4.2458	5.5271	1.6724	1.3948	2.9	2.0161	3.52	3.2427	2.3653	3.2012	4.2992	4.9609	0.47551	6.752	6.0912	1.9368	3.2884	4.0276	2.4274	3.1924	0.6071	5.3261	3.7977	5.1312	3.4903	0.31626	3.6037	4.5834	3.4758	5.1251	3.4779	2.2167	2.334	2.9427	3.1878	5.7247	-0.22525	2.4545	4.1678
8.3651	5.4828	7.2651	7.6258	6.6938	6.2482	5.3697	8.735	6.5627	6.9282	6.7528	6.9256	6.859	6.1628	4.7808	4.7551	7.4903	7.4735	4.7861	3.7257	5.77	4.4834	6.826	7.3883	6.9538	7.8636	3.383	5.7999	2.772	7.3285	4.5129	8.9239	5.0835	5.9395	9.9531	6.6572	8.1697	7.7064	5.7191	4.9048	2.7351	5.7287	6.9986	7.077	5.4201	6.6844	7.9483	8.1659	6.6459	6.0377
-1.142	-2.7379	-0.68775	-0.79792	0.085356	-1.3813	-0.40727	-2.9201	-1.477	-0.87725	-3.8779	-3.1448	-3.9529	-2.9737	-1.4424	-3.779	-1.0464	-0.41647	-3.6039	-4.1348	-3.1172	-4.1097	1.783	-1.605	-4.2807	-2.0959	-3.1439	-0.82362	-1.7369	-1.85	0.21027	-2.6757	-4.0127	-0.092484	-1.8317	-3.0749	-2.3469	-4.4371	-0.46293	-2.8454	-3.8925	-3.0257	1.0165	-1.1929	-5.0237	-3.699	-3.0307	-2.7802	-6.2035	-5.2667
-2.6447	-3.4986	-5.5901	-3.2957	-5.492	-4.6293	-0.70366	-3.806	-1.4692	-5.0471	-5.3382	-7.1738	-2.6025	-2.6373	-0.68465	-2.092	-3.9831	-5.6249	-2.2208	-2.6635	-4.0538	-5.6079	-4.2184	-4.9828	-5.8663	-2.5949	-4.3782	-4.92	-4.0516	-0.45728	-3.3181	-1.5592	-2.6858	-1.0885	-3.9009	-3.5242	-4.6666	-1.4574	-3.8822	-4.2895	-6.4861	1.5251	-2.8158	-0.40134	-2.7109	-2.7968	-2.4935	-2.0184	-6.152	-3.0738
-16.345	-13.98	-16.694	-16.645	-14.907	-14.512	-10.87	-19.226	-15.892	-17.44	-18.555	-16.479	-13.668	-11.724	-10.995	-13.108	-14.521	-17.63	-12.411	-13.003	-17.078	-16.39	-13.012	-17.122	-13.568	-13.572	-17.906	-13.375	-14.737	-11.108	-16.431	-14.283	-13.895	-16.922	-13.928	-14.944	-17.779	-14.827	-15.338	-18.033	-13.078	-16.588	-15.269	-11.105	-16.627	-11.44	-13.27	-13.101	-15.43	-13.571
-4.4249	-2.0671	-3.2145	-1.2731	-1.5192	-4.5557	-4.3808	-1.6469	0.42589	-3.9261	-3.0665	-1.4073	-5.6153	-0.41368	-4.2364	-5.347	-5.8028	-2.4173	-7.7464	-2.7375	-0.77745	-2.0052	-3.3387	-4.9547	-5.7897	-4.6295	-5.1629	-4.8238	-5.3599	-4.5522	-4.9563	-3.6469	-4.3284	-1.831	-3.4938	-5.268	-3.9067	-3.9319	-2.8792	-6.5912	-3.7271	-1.172	-6.5831	-4.8976	-2.6104	-1.6626	-3.0201	-3.3387	-3.5786	-2.0634
-14.706	-15.72	-14.311	-16.142	-14.057	-14.739	-12.614	-12.885	-14.86	-16.357	-15.223	-16.434	-14.492	-15.261	-14.534	-14.178	-14.172	-12.61	-13.352	-14.623	-16.329	-13.976	-16.532	-16.276	-11.412	-15.117	-11.619	-14.186	-13.414	-15.486	-14.92	-12.394	-16.27	-19.994	-16.045	-15.318	-12.063	-13.323	-12.713	-14.104	-15.989	-16.725	-14.329	-15.208	-14.58	-11.449	-14.053	-15.345	-10.412	-15.781
-2.6156	-0.84851	-2.5886	-2.5041	-2.1731	-4.9837	-3.0961	-4.3119	-3.9461	-2.0226	-3.1416	-2.5477	0.13847	-4.9308	-4.9998	-3.712	-1.9644	-2.5524	-1.1808	-0.73975	-2.9095	-3.3503	-2.6225	-3.25	-6.0683	-2.1668	-1.1459	-2.7863	-4.0582	0.32581	-4.1431	-1.4038	-2.2809	-0.30338	-4.811	-2.1193	0.49789	-1.5428	0.73601	-0.57715	-1.152	-3.3456	-1.5931	-1.6522	-1.171	-5.6248	-2.2769	-5.4777	-0.86332	-3.2631
-4.203	-1.1274	0.62407	-5.0971	0.82389	-7.086	-2.2886	-2.0446	-1.8714	-8.5305	0.035891	0.13384	-4.5288	-3.0636	-4.0149	-3.6942	-1.6296	-3.4503	-0.44718	0.022111	-1.5375	-1.6519	-4.6461	-3.7534	-1.1613	-1.5222	-5.0162	-0.49038	-5.1176	-1.4719	-3.1851	-0.61287	-3.4581	-1.5401	-2.4255	-5.5566	-4.1236	-2.2327	-0.86759	-3.4192	-4.8629	-0.62729	-4.843	-2.11	-3.724	-0.058104	-2.5704	-0.47903	-2.7179	-2.3752
9.7908	8.4063	10.754	8.5867	6.9904	7.6441	8.7733	7.4707	9.7722	6.4469	6.3185	6.6066	10.174	7.3944	7.3863	5.9505	10.004	11.648	8.257	10.051	7.4149	10.238	5.6703	6.3807	9.7251	8.11	8.9469	11.405	12.48	10.553	10.118	5.0217	9.6762	8.5394	9.491	9.8069	7.0832	10.622	9.4174	9.8732	8.8229	6.6879	11.404	8.1428	7.7751	8.1048	9.308	8.4998	9.1653	7.8246
-7.6336	-3.463	-6.865	-5.981	-3.747	-5.4235	-6.6085	-9.7657	-3.6441	-5.7807	-4.9054	-2.3813	-6.029	-3.0794	-5.9087	-6.1062	-4.2042	-6.6041	-6.9584	-4.3834	-2.8835	-5.7953	-6.9379	-4.8985	-7.6934	-3.9494	-5.5916	-5.9836	-4.5808	-7.0914	-6.1917	-6.5704	-6.1523	-4.0992	-5.8007	-4.2952	-8.2113	-3.3587	-4.4498	-6.1217	-5.8314	-4.9582	-6.2865	-6.5401	-5.0534	-3.9635	-7.8951	-5.1347	-6.5769	-5.9852
-1.0239	-0.88129	-1.3167	0.63555	2.1518	1.1064	2.9626	-0.78585	-2.8261	1.8282	1.461	-1.0695	-1.694	-0.21269	0.49285	-1.6167	0.2012	-0.36348	1.207	-1.6037	-0.4069	-0.50178	-2.5513	-0.31234	-3.2452	-5.1655	-0.70098	-2.7403	2.2398	-0.051596	1.5763	-2.1231	-0.69581	-2.7476	-0.574	-2.1898	0.1507	-0.73437	0.17171	0.90744	1.7996	-1.6938	-3.4753	1.5671	-0.80097	-0.79973	-1.1701	0.26551	-0.4841	-0.56715
10.458	11.907	7.9801	10.001	7.7554	6.7805	10.877	7.6372	6.2962	4.5758	8.7367	6.9	9.5047	6.0296	6.5472	6.3784	9.8016	9.7193	8.9148	7.2564	7.9441	8.024	8.8188	9.6403	8.2686	9.2652	9.7965	9.9283	7.8937	9.2602	9.2523	6.9834	5.9385	4.7134	6.9197	8.3767	5.7397	7.7977	4.0084	9.4506	8.7252	7.2149	6.1469	9.4214	9.3446	6.718	10.369	7.8061	8.2126	7.9786
-1.284	-2.7971	-2.1802	-2.7811	-1.9246	-0.17665	-1.9856	1.4506	-2.0666	-2.617	-5.7104	-4.3579	-2.8375	-2.2335	-5.9468	-2.7722	-7.523	-2.3297	-3.6717	-2.3496	-0.86002	-0.88101	-1.9181	-3.5612	-5.3481	-4.0619	-5.6117	-1.7798	-1.4585	0.54223	-2.9787	-2.7069	-0.49234	-2.8185	0.93496	-2.8365	-0.80785	-2.3271	-3.3199	-5.3417	-3.6109	-2.4586	-3.6368	-0.45118	-0.34328	-4.1197	-4.0994	-4.6346	-2.5435	-3.513
6.693	6.5326	5.5822	5.8381	5.0684	5.9768	8.458	5.2685	6.0686	8.7331	7.4839	5.2551	5.7793	7.5684	6.7808	5.9432	8.6644	5.2051	9.183	6.4783	6.7319	5.5306	6.1953	8.0718	7.3398	7.1553	7.4442	6.897	9.2639	6.8415	5.9688	6.6901	5.7713	8.1891	7.243	7.4619	6.9058	7.973	5.5416	6.133	8.6187	8.5281	7.7838	8.3438	9.5844	8.3726	9.1565	3.5108	4.5427	7.2648
-13.897	-12.192	-12.784	-13.003	-12.831	-7.6995	-10.758	-11.205	-9.9806	-8.3162	-7.8525	-13.729	-12.992	-12.882	-10.624	-11.746	-13.579	-10.746	-8.4587	-9.5854	-10.922	-12.517	-8.8468	-14.291	-10.16	-12.838	-12.993	-10.371	-8.9296	-13.189	-10.141	-12.043	-15.756	-10.79	-11.514	-12.842	-9.333	-11.96	-11.547	-10.4	-8.003	-12.491	-11.138	-10.303	-11.918	-14.096	-14.879	-8.6361	-13.745	-12.672
-13.715	-13.391	-12.515	-14.783	-16.979	-14.288	-12.862	-17.489	-12.524	-14.55	-15.873	-13.667	-14.467	-16.02	-15.235	-16.149	-14.015	-14.018	-13.832	-16.054	-14.192	-15.621	-15.085	-15.025	-13.813	-19.333	-15.494	-13.478	-15.349	-11.285	-13.587	-16.068	-10.922	-17.601	-17.393	-15.093	-17.783	-16.055	-12.561	-11.689	-17.002	-14.573	-11.276	-17.299	-14.296	-16.693	-16.031	-14.753	-14.288	-14.759
-12.434	-11.982	-11.699	-12.458	-11.912	-16.289	-8.6274	-12.546	-13.196	-11.994	-15.391	-11.684	-16.776	-12.432	-15.596	-13.981	-15.959	-15.721	-11.38	-14.374	-13.282	-12.56	-10.623	-14.512	-12.722	-12.21	-12.633	-10.855	-13.324	-15.266	-16.355	-11.207	-14.221	-12.393	-15.032	-11.799	-16.888	-12.644	-13.885	-12.06	-12.927	-9.8043	-15.416	-13.255	-15.065	-13.654	-16.35	-11.731	-12.496	-12.143
-3.5267	-1.5254	-1.4783	-2.711	2.2927	-0.035314	-1.6993	-0.66831	-0.46614	-0.99128	-2.1787	-3.7477	0.81443	-0.17644	2.238	-2.4076	0.58615	0.43352	0.61131	-2.1027	1.0602	-1.2373	-1.1069	-2.0073	-0.97933	-2.9896	-1.7568	2.2196	-0.91482	-1.6513	2.6362	-1.8334	0.18266	0.77661	-3.8697	0.21663	-2.8854	-0.22394	-2.3217	-0.69248	-5.2071	-2.2616	-0.86994	0.55176	0.32315	-1.2191	1.8356	-0.98842	-2.0042	-3.1888
-16.153	-10.719	-8.6942	-12.266	-13.432	-10.557	-7.7984	-11.554	-12.271	-10.689	-13.567	-9.3564	-12.822	-12.684	-11.728	-11.683	-12.215	-11.349	-10.333	-8.6037	-12.409	-10.495	-14.465	-14.581	-12.931	-7.3189	-13.639	-11.053	-14.099	-12.328	-10.808	-10.15	-10.214	-11.742	-11.763	-13.003	-10.094	-9.4054	-9.5027	-15.83	-10.524	-11.035	-14.677	-13.512	-12.706	-11.86	-11.523	-12.375	-12.91	-9.9665
-10.218	-14.755	-16.553	-11.381	-17.515	-12.781	-11.429	-13.748	-13.349	-13.487	-15.713	-11.465	-11.811	-11.889	-11.53	-15.884	-13.809	-12.567	-9.9735	-10.842	-13.509	-15.099	-14.529	-13.737	-12.637	-12.194	-10.12	-11.93	-13.787	-13.156	-10.365	-13.484	-10.972	-14.483	-11.955	-12.72	-13.725	-11.805	-15.244	-11.773	-13.897	-13.027	-15.098	-16.809	-14.465	-12.614	-14.685	-10.571	-15.369	-9.3146
-0.84081	0.062512	-0.77718	2.3024	1.8809	2.5665	6.4417	1.7082	2.6094	1.0603	2.2934	2.1222	3.0723	2.3165	3.024	-0.64902	2.5876	-0.058771	0.46838	0.13062	1.5187	1.9926	-1.3253	3.528	4.5683	0.82717	-1.8651	1.9532	3.754	3.8973	4.1895	0.11637	1.5915	1.0967	2.0914	-0.0092156	3.8962	3.5502	4.531	2.2683	2.7647	2.7785	3.147	-0.026542	1.5753	2.9518	2.2013	1.9204	1.0361	4.1705
-7.2294	-6.4219	-4.9581	-6.5943	-4.8124	-0.64813	-4.7368	-2.5648	-5.4445	-4.3464	-3.2188	-0.59046	-3.0783	-4.0209	-2.291	-3.6486	-5.121	-3.7192	-4.6769	-4.1971	-1.8228	-2.3379	-5.1029	-2.0708	-0.29499	-2.887	-4.0404	-3.4141	-2.7518	-2.1429	-5.049	-5.7535	-3.2937	-5.5857	-2.4419	-2.1522	-0.42702	-7.0453	-4.6738	-3.5262	-4.9122	-3.2868	-3.6917	-7.9908	-6.1036	-5.9837	-5.5589	-3.4546	-5.1247	-3.4484
-1.7631	0.34194	3.1222	1.3085	-1.783	-1.1561	-0.48715	2.8117	0.08649	1.9803	1.2802	-0.28215	-1.5053	-1.9186	0.65748	0.99212	-0.18772	-2.5631	-1.9791	-0.49007	-2.1753	2.9868	3.3683	1.6715	-1.4942	0.99991	2.3469	-0.064163	0.83921	0.088687	0.86411	0.99103	0.52206	-1.3864	-4.4253	-0.46229	4.5488	1.731	-0.41325	1.0683	2.1925	-1.7551	-2.1269	-3.21	-0.52576	-0.66486	1.9556	-0.5761	-0.16864	0.46326
-0.21104	-1.2239	-2.915	2.3705	-5.0008	-0.83195	0.99456	-0.76633	-2.2655	-0.31047	-2.9096	-1.7315	-0.071433	1.5715	-2.2368	2.7785	-1.5569	-2.2542	1.4565	-3.7021	1.1402	0.48615	0.46651	-4.0787	-0.46427	-0.89581	-0.0078316	0.95078	-1.1093	-0.85074	1.68	1.2725	-0.94167	-3.2703	-2.1333	1.8862	-3.7405	2.7196	-1.2671	2.1765	-2.1504	2.1039	-1.2549	-3.2437	1.0767	0.8107	0.26393	-0.62216	2.1506	1.7866
-9.4708	-10.829	-13.006	-12.619	-12.318	-11.533	-12.339	-12.429	-14.747	-13.266	-10.568	-11.844	-12.3	-9.0777	-12.512	-11.149	-15.414	-13.586	-9.0711	-11.055	-13.081	-14.631	-14.28	-11	-14.272	-11.408	-12.897	-13.815	-13.302	-12.504	-12.659	-12.668	-12.269	-15.788	-12.87	-13.866	-12.892	-15.332	-10.645	-13.424	-14.164	-14.409	-12.985	-15.743	-11.807	-10.591	-12.98	-15.38	-10.799	-11.253
3.2044	-1.9157	0.57309	-3.313	-3.4525	-2.2157	-2.4745	-2.0313	-3.861	-0.87997	-1.2615	-2.2654	-4.2216	-2.3646	-1.1623	0.11433	1.2499	-0.22265	-4.7762	-2.5495	-0.31253	-3.7681	1.3708	-1.3637	-5.0205	0.52264	-5.9872	-1.9167	-2.889	0.95065	-5.0525	-0.86399	-2.8876	-3.2138	-2.3965	-2.2022	-3.3856	-3.4951	2.3217	-4.5948	-2.3457	-0.96439	-2.6259	-2.0069	0.33319	-0.46654	1.0342	-3.0113	-2.4008	0.40306
-2.0469	-2.0021	-0.96314	0.21708	-3.1671	-3.5775	-2.2231	-0.24698	-2.366	-0.52738	-1.879	-4.05	-4.5687	-4.0021	-0.47893	-3.4813	-1.7538	-3.6188	-2.3339	-3.6502	1.9765	-0.48796	-1.6311	-1.2348	-3.6367	-3.171	-2.3252	-0.81803	-0.98902	-2.5385	-3.1574	-3.3188	-1.3187	1.0465	-4.9034	1.5181	-3.218	-1.8048	-1.9054	1.4297	-1.1628	-5.5099	-0.97651	-3.6873	-1.8852	-3.012	-3.1186	-1.1168	-5.3372	-2.5885
7.5204	10.039	8.6497	11.614	6.436	10.178	8.0733	11.028	8.0983	8.3215	9.2059	5.4169	8.0981	6.6303	6.2896	10.047	7.4584	10.471	10.259	7.9589	5.6779	10.188	7.2903	9.3472	11.735	9.5831	8.825	8.3532	7.6885	11.299	6.929	5.6134	7.9908	10.017	8.9094	6.5741	10.982	8.7316	6.7372	9.234	10.081	6.6127	10.033	7.763	5.5426	7.992	10.548	10.172	7.5747	9.6146
-12.851	-12.739	-11.627	-11.236	-12.371	-12.3	-14.337	-13.531	-12.162	-11.501	-12.595	-17.756	-7.3423	-7.9406	-11.569	-9.0875	-9.4086	-12.492	-9.196	-12.72	-10.822	-12.019	-12.228	-12.058	-14.074	-9.2704	-13.743	-10.239	-11.322	-10.976	-10.035	-12.85	-9.6195	-10.714	-10.786	-11.086	-8.1398	-14.62	-13.079	-14.519	-12.942	-13.209	-12.951	-13.912	-11.094	-10.003	-11.21	-10.161	-13.035	-12.217
-9.2893	-2.2888	-2.748	-5.3327	-3.4353	-4.0872	-5.617	-6.0713	-5.2256	-4.2426	-6.3452	-6.3628	-5.2491	-2.8112	-4.9822	-4.0537	-7.0141	-5.4526	-7.2919	-8.8429	-4.8357	-5.0748	-5.8994	-9.4238	-1.4262	-6.4867	-4.1641	-3.534	-6.1347	-6.2575	-6.7183	-5.6086	-3.2489	-4.93	-2.5118	-3.2837	-5.8085	-8.8301	-4.8455	-4.7974	-4.9436	-5.7945	-7.022	-8.4198	-6.6321	-4.9483	-4.3666	-5.7953	-2.4486	-5.1229
-22.787	-18.105	-20.32	-20.793	-19.801	-19.832	-18.733	-22.975	-21.475	-17.992	-21.504	-18.382	-17.797	-21.164	-21.571	-24.137	-22.164	-20.574	-21.324	-21.784	-23.175	-21.229	-20.558	-21.17	-21.176	-20.223	-21.073	-20.476	-19.746	-20.747	-22.157	-19.797	-21.614	-20.08	-21.641	-22.735	-22.506	-19.057	-24.138	-20.483	-21.271	-17.459	-18.617	-18.984	-20.25	-18.301	-20.419	-20.014	-18.901	-19.324
-3.5002	-6.9562	-3.1387	-3.2312	-4.9617	-5.7233	-9.7321	-4.2786	-4.5273	-5.7513	-2.9836	-3.8256	-2.8082	-4.4953	-3.4142	-4.2445	-4.0703	-1.7294	-6.9866	-5.9942	-6.136	-5.0508	-4.0237	-8.6875	-4.839	-4.5249	-6.5053	-0.89397	-7.5454	-5.371	-3.3772	-2.7802	-4.6192	-5.5147	-4.3611	-4.6724	-2.6655	-1.7965	-4.8104	-4.0744	-7.44	-2.2299	-3.8852	-7.9957	-3.1498	-6.0119	-6.9727	-4.214	-6.0879	-3.0213
-0.28215	1.676	-0.38747	0.76599	0.86543	2.0239	0.5728	1.5105	4.4596	1.9128	0.61782	-0.22017	-0.96276	1.0485	-2.8433	0.63955	3.3259	-2.4504	3.4745	2.8015	1.1197	4.0242	1.0791	0.84992	2.094	1.019	2.2014	4.1923	1.7012	2.6796	4.7527	4.3945	2.9847	3.6626	-0.58002	3.7377	3.0955	2.5717	1.083	2.035	3.9029	2.4471	1.8432	2.762	4.3792	0.29254	2.3567	1.5068	-0.31796	2.2646
-6.7932	-6.8308	-6.5023	-5.5848	-4.4976	-6.1381	-4.117	-2.6294	-7.3941	-6.5557	-7.0035	-5.3795	-6.4042	-2.0872	-4.3641	-7.749	-8.9605	-3.8512	-7.307	-5.0108	-3.0406	-5.5093	-3.7866	-5.518	-3.6741	-6.3451	-7.1005	-4.0184	-5.9002	-3.2129	-4.3405	-3.7032	-5.7448	-0.74803	-6.7422	-6.3459	-3.4405	-4.4362	-6.821	-4.35	-5.9125	-1.6609	-8.9575	-5.3843	-4.5036	-2.369	-3.9598	-5.8207	-7.0651	-8.5171
-21.033	-20.786	-22.509	-18.841	-23.55	-21.1	-22.754	-24.967	-21.813	-22.731	-23.35	-24.408	-23.528	-22.951	-23.242	-22.638	-21.052	-23.947	-23.261	-21.383	-21.622	-23.645	-22.896	-23.906	-23.936	-22.388	-21.366	-20.807	-25.017	-20.642	-24.429	-20.703	-22.038	-21.715	-20.137	-21.607	-21.808	-22.891	-24.785	-22.9	-21.499	-23.599	-22.888	-21.628	-22.86	-24.843	-22.204	-24.568	-21.568	-25.501
-1.609	-1.7748	-4.7711	-2.9528	0.32034	-1.8698	-6.2882	-2.5599	-1.4586	-2.2585	-1.8895	-3.7099	-4.3303	-2.2675	-5.4653	-1.3121	-2.2887	-3.7099	-3.5529	0.48301	-3.6674	-2.9234	2.473	-0.50162	-6.0831	-2.8639	-1.0607	-2.7708	-1.9708	-1.7131	-5.0011	-3.1207	-3.2084	-6.3368	-1.5085	-2.4422	-2.8825	-4.1108	-0.61417	-1.925	-5.3785	-2.0158	-3.737	0.55427	-1.8957	-2.1058	-0.77223	-1.8512	-2.3637	-0.38633
-11.507	-9.8447	-10.079	-10.092	-12.044	-9.5413	-10.077	-11.49	-12.012	-14.165	-6.8789	-12.82	-10.964	-15.538	-11.827	-11.444	-10.415	-13.341	-10.187	-10.441	-13.393	-18.074	-10.192	-11.291	-8.8394	-11.322	-16.008	-15.435	-7.7157	-14.484	-9.5559	-12.509	-12.566	-12.495	-11.914	-16.681	-12.867	-10.198	-12.418	-12.069	-11.685	-12.02	-12.438	-12.897	-11.852	-10.048	-11.516	-10.204	-9.5298	-12.293
-3.2563	-3.0241	-2.9959	-1.9597	-0.63526	-3.5353	-2.3527	-5.2363	-3.4751	-4.6832	-1.3494	-5.7671	-5.0197	-6.2571	-4.3354	-2.9735	-3.6688	-4.3423	-2.9585	-4.2546	-3.0836	-2.0063	-1.3046	-4.0416	-2.7651	-6.2207	-6.6251	-2.6417	-4.537	-5.8011	-3.1066	-6.0506	-2.8058	-3.2111	-4.5754	-6.523	-5.5819	-1.6165	-4.1304	-8.0128	-4.3227	-5.4734	-3.0214	-3.8393	-2.9199	-4.0472	-1.3872	-6.3822	-4.4117	-4.2786
0.53083	-0.045928	2.3599	1.1196	3.7439	0.41739	-1.9938	-0.39131	1.9948	-0.39277	0.93263	-0.35581	1.6226	0.88017	0.22931	2.7534	1.3056	0.67078	-0.32097	3.4863	1.5465	-0.43872	0.85947	0.61366	2.1227	0.50605	2.1062	-2.5524	-0.34821	-0.45271	0.75686	-0.024191	0.27965	0.06458	-0.55989	2.8369	2.2591	-2.9772	-1.4947	2.4272	-1.3391	-1.3983	1.3232	-0.31649	-1.8547	-0.44995	-0.18972	1.6416	1.7776	1.1045
-1.8302	-3.4353	-1.664	-0.66029	-5.7437	-3.9576	-5.7924	-7.2282	-6.724	-6.3329	-4.9669	-2.8128	-6.107	-4.5065	-3.6374	-6.8685	-7.7653	-3.0964	-6.5484	-7.6534	-5.5373	-4.826	-3.9419	-7.1936	-1.7598	-4.2709	-7.0417	-2.194	-1.7912	-3.7142	-0.78852	-5.1323	-2.725	-5.5364	0.40508	-2.3286	-2.8904	-3.6883	-3.0985	-3.6843	-6.1589	-6.8226	-1.6665	-1.5821	-2.0842	-7.1824	-2.1055	-4.4823	-4.2431	-6.138
-12.897	-11.861	-14.179	-11.558	-11.929	-10.543	-11.258	-8.7877	-13.339	-7.8259	-11.456	-8.5368	-11.178	-11.955	-9.9473	-11.884	-7.5867	-10.698	-12.708	-9.0653	-14.346	-12.595	-12.079	-14.626	-10.493	-12.881	-11.65	-9.641	-9.5541	-9.0618	-9.9369	-9.0181	-10.19	-10.699	-9.566	-10.642	-11.226	-10.369	-12.611	-10.057	-11.414	-9.2063	-10.585	-11.326	-8.6172	-10.541	-9.4919	-11.176	-12.078	-10.461
-17.354	-14.767	-9.7991	-13.917	-15.893	-10.545	-15.872	-14.339	-16.596	-17.491	-13.463	-14.984	-14.647	-15.976	-12.336	-14.651	-12.285	-17.263	-17.164	-12.281	-16.827	-11.569	-16.711	-16.697	-14.883	-14.689	-14.864	-17.803	-13.634	-15.665	-15.717	-16.346	-16.097	-13.941	-14.399	-15.889	-11.857	-20.081	-10.679	-15.151	-14.253	-11.297	-15.183	-14.586	-14.153	-14.308	-18.121	-14.403	-15.768	-14.578
-9.898	-10.871	-13.196	-10.765	-13.343	-11.025	-12.808	-10.431	-11.292	-7.9473	-13.909	-13.112	-12.473	-6.598	-12.859	-12.149	-11.468	-12.663	-13.35	-12.626	-11.192	-7.1426	-11.984	-8.4312	-11.362	-14.155	-11.185	-12.04	-12.711	-9.8639	-10.972	-10.059	-15.188	-10.97	-13.013	-9.8073	-9.6338	-11.72	-8.131	-10.633	-11.16	-11.618	-9.2787	-13.415	-11.633	-11.833	-10.151	-11.49	-13.514	-10.334
1.0785	3.5394	0.070662	0.46743	4.5897	1.7482	2.2135	1.0423	-0.083046	0.92821	0.98922	0.96906	3.194	-0.19211	1.9904	3.9331	1.671	0.5989	2.825	2.7682	-1.0935	2.9169	3.2921	2.1106	4.851	0.82049	1.8598	0.87522	4.1894	2.0825	2.382	4.3307	-0.63218	1.1364	1.7106	2.5216	0.768	0.49823	2.4551	-1.3751	1.2709	1.316	5.3405	0.22339	2.3607	3.5077	0.70561	2.2452	3.4252	4.8328
-13.875	-11.53	-8.4938	-9.9193	-11.29	-12.98	-10.588	-9.8684	-9.694	-10.264	-10.506	-13.818	-10.868	-10.61	-12.692	-9.9577	-12.195	-9.8249	-10.187	-12.864	-13.033	-8.4258	-12.575	-8.755	-12.908	-12.691	-9.5027	-12.395	-10.095	-12.163	-10.854	-13.265	-14.237	-11.105	-11.685	-9.714	-11.277	-10.547	-10.726	-11.025	-7.9464	-12.346	-12.048	-12.834	-13.05	-10.288	-10.188	-12.774	-11.602	-11.769
-1.0292	-4.1455	-4.792	-6.4498	-1.6853	-3.6429	-4.8759	-7.1157	-1.7551	-5.2629	-1.6991	-4.492	-3.6002	-3.1924	-3.4083	-1.2941	-2.1952	-3.198	-1.207	-3.2971	-7.2371	-3.0008	-6.9356	-3.6203	-4.7922	-5.6635	-6.5013	-7.579	-2.9669	-4.1593	-2.3006	-0.57129	-0.99838	-2.2697	-5.8019	-3.5596	2.0742	-2.6308	-5.7927	-4.7121	-8.024	-4.9663	-2.8208	-3.5954	-2.1088	-4.8459	-1.9808	-5.3523	-6.6657	-3.7598
-0.86798	0.52965	2.9515	-0.26061	4.5165	1.5394	4.8414	-0.99117	1.6868	-0.7581	-0.78395	1.0844	2.3326	0.62555	-0.4393	-1.0807	-1.8387	-0.033783	-0.61917	0.18566	-0.24279	-1.9202	0.58527	0.054064	1.0962	2.0954	3.3058	-1.0652	-1.106	-1.9112	0.12434	-0.53439	3.8272	0.70726	-2.1593	-1.4413	3.8874	-1.1817	-2.2799	-1.2025	-0.17975	-2.1295	-0.22873	1.3247	1.0448	-0.060598	1.814	0.61457	1.283	1.1122
-8.2778	-0.93953	-3.0178	-6.3709	-3.6895	-2.7988	-5.4932	-4.3878	-3.2531	0.35672	-3.0458	-2.6607	-5.0775	-2.3705	-2.628	-2.7266	-2.3476	-1.5668	-6.1366	-3.2105	-6.1975	-1.1156	-3.2396	-0.18116	-2.5049	-5.1368	-2.9117	-3.4696	-1.1198	-6.4488	-2.3378	-2.3031	-2.8062	-3.298	-3.7448	-4.6275	-5.2131	-4.6825	-3.1223	-5.1415	-2.8573	-1.1483	-4.7402	-6.7241	-2.9287	-5.9223	-5.3758	-3.9313	-1.0181	-5.0135
-16.159	-13.749	-12.236	-10.958	-12.569	-16.28	-11.809	-18.401	-12.281	-14.573	-15.112	-14.669	-16.24	-15.231	-14.208	-14.286	-14.352	-11.971	-15.996	-16.442	-17.079	-18.208	-16.142	-15.007	-12.586	-14.101	-12.468	-13.524	-13.079	-13.54	-13.324	-16.883	-13.665	-10.414	-11.888	-13.699	-15.357	-14.144	-15.489	-12.314	-12.933	-14.264	-11.082	-12.101	-13.692	-9.2505	-15.106	-13.379	-13.117	-16.138
-13.386	-10.274	-12.441	-10.001	-9.2299	-11.506	-12.748	-13.004	-9.0567	-8.4787	-15.715	-11.376	-9.7007	-10.852	-11.888	-13.3	-12.287	-15.803	-7.2457	-10.191	-11.417	-13.52	-9.9986	-13.327	-12.178	-13.975	-14.611	-11.961	-15.117	-10.169	-11.102	-9.8616	-7.4419	-13.738	-13.608	-14.135	-11.514	-9.721	-12.717	-11.535	-11.444	-11.994	-10.619	-11.093	-10.028	-12.278	-12.292	-13.585	-12.871	-6.4861
-8.693	-11.118	-11.596	-11.342	-11.463	-6.5891	-9.9998	-10.389	-11.579	-13.725	-11.401	-14.155	-9.5297	-10.565	-8.4333	-16.522	-13.663	-10.409	-12.051	-12.735	-7.2847	-14.303	-12.5	-11.004	-10.879	-9.5727	-12.102	-14.224	-10.311	-12.371	-14.537	-8.4347	-9.6079	-13.009	-13.758	-10.403	-10.96	-14.381	-12.417	-12.834	-10.105	-11.803	-11.252	-7.2171	-11.443	-13.448	-14.981	-8.9646	-10.168	-15.156
8.0573	7.0254	7.3063	6.4319	7.9156	2.2728	5.9856	6.9894	9.979	7.6222	8.4409	11.96	8.1658	9.0159	10.094	7.9573	7.6423	11.163	5.5435	8.1988	10.105	9.6194	10.365	7.3615	10.18	6.9068	10.884	11.614	5.7401	9.3505	7.3826	6.3529	7.8809	7.5947	3.9471	11.098	5.627	7.2059	9.0436	7.7764	10.053	9.7874	8.3493	7.1735	6.4144	9.4942	9.5968	7.2857	10.063	8.0819
-9.7506	-9.2503	-9.8677	-8.0037	-7.8066	-8.4647	-8.4948	-9.1878	-8.671	-9.9056	-7.9678	-9.0303	-9.8362	-10.314	-8.423	-11.612	-8.8314	-5.9883	-11.172	-8.3627	-8.1948	-7.8895	-7.7388	-10.275	-8.1965	-10.37	-6.9235	-12.669	-10.339	-7.8221	-10.717	-7.6296	-7.0079	-8.0221	-9.8581	-11.344	-7.0237	-4.2885	-9.9194	-9.1444	-7.1034	-8.4779	-5.8805	-9.9494	-7.0317	-9.8733	-11.574	-11.334	-5.9981	-7.1471
-20.195	-22.148	-21.715	-19.511	-16.185	-19.841	-19.457	-24.074	-22.842	-21.238	-20.812	-21.626	-21.389	-19.129	-19.615	-21.497	-21.324	-21.097	-18.95	-18.864	-22.066	-24.53	-19.128	-21.282	-21.289	-17.398	-22.917	-20.869	-23.644	-15.429	-21.358	-19.55	-22.981	-17.391	-19.844	-20.751	-20.51	-21.165	-18.216	-19.05	-21.029	-19.568	-20.287	-19.652	-22.232	-23.483	-21.02	-18.406	-18.419	-21.577
-3.963	-1.8817	-3.5938	-2.2555	-5.1995	-0.449	-3.7619	-5.0724	-5.5789	-2.7118	-6.8348	0.36282	-2.931	-2.0029	-2.3352	-3.9761	-6.1007	-5.7485	-2.1863	-5.7008	-3.2383	-0.76605	-3.1289	-1.9141	-4.1036	-1.6144	-4.2857	-0.88515	-3.4535	-4.0811	-1.0422	-4.7162	-5.8694	-5.482	-3.6203	-2.973	-0.34554	-3.2604	-5.7107	-1.0984	-5.6028	-4.2006	-3.0902	-1.4983	-2.5197	-3.798	-3.0681	-1.9769	-0.83709	-1.9571
8.7021	10.91	5.8175	8.5899	8.4941	9.9092	6.7799	6.8329	7.5348	7.7648	7.9405	9.8834	8.3448	10.13	10.689	5.3164	8.4199	10.529	6.2484	9.5597	8.1881	9.067	10.108	7.6597	10.205	6.7952	5.3333	7.9019	9.3495	5.2994	9.731	8.1847	9.2168	9.0231	5.9605	7.929	9.6411	8.69	8.5443	9.2801	9.1962	8.1342	6.6965	8.8836	5.2958	5.0545	8.6217	6.0191	8.5721	8.142
-0.11346	0.42904	-4.0182	-1.6607	1.7317	1.6432	-0.07398	-0.10009	3.4423	-0.4301	1.0423	-0.91192	1.0611	-0.91338	2.3682	2.0252	0.38862	-2.236	1.199	0.81999	-0.097544	-1.098	0.067215	-1.0436	1.2457	-0.68621	-0.65445	0.52222	1.9804	-3.1547	0.22324	-2.2636	-0.57326	-1.2906	-0.74099	-0.83744	0.54086	1.8098	0.19862	-1.0549	2.9651	2.1449	-0.45797	0.15833	-0.055737	-0.49255	-0.93836	1.3207	2.37	1.2716
3.1304	3.8737	1.5769	2.4687	-0.15892	1.4086	2.0075	1.0206	3.3925	4.5555	3.0957	4.7493	3.6474	2.0554	4.8712	6.5514	0.8032	0.337	4.0776	3.1701	4.4117	3.4993	3.7994	1.7216	1.4403	2.1956	2.8391	2.1213	4.8777	2.2635	3.9616	0.70881	0.64409	4.2021	3.2742	2.3394	1.9257	-0.77744	1.5244	2.4763	4.2197	4.7195	4.531	3.7928	2.402	3.473	4.075	4.8149	3.0444	1.7691
-12.38	-12.116	-13.796	-11.116	-11.933	-11.621	-13.071	-10.828	-10.539	-12.752	-11.7	-15.462	-15.513	-16.018	-13.175	-14.911	-11.516	-12.758	-10.962	-11.906	-14.117	-12.69	-7.2384	-13.433	-13.754	-12.582	-14.041	-13.222	-15.754	-14.63	-12.798	-16.489	-14.673	-11.671	-14.889	-13.993	-14.495	-11.912	-13.45	-12.418	-10.442	-9.6082	-13.6	-10.716	-13.865	-9.0991	-12.858	-11.224	-14.242	-11.235
-6.4302	-3.9195	-3.536	-5.127	-5.1178	-3.0126	-4.5785	-4.6951	-3.0003	-2.9739	-3.7128	-5.0295	-2.2904	-4.5824	-2.4294	-0.48655	-3.5503	-5.4111	-3.8542	-6.2864	-6.0489	-4.091	-6.5961	-1.0702	-6.7604	-4.6397	-3.8337	-4.2636	-2.523	-2.4251	-4.6968	-3.8557	-3.1539	-4.9774	-1.0262	-7.4782	-2.8276	-4.8929	-3.4724	-5.75	-4.4106	-3.0539	-2.9598	-3.7444	-7.5185	-5.5221	-5.5475	-4.0789	-3.7997	-5.5418
-3.2531	-6.6272	-5.2863	-4.0255	-4.0993	-3.9021	-4.9544	-5.6329	-3.6098	-1.9454	-3.7194	-7.1632	-3.6628	-5.8127	-3.3074	-4.8369	-4.3428	-5.494	-6.4519	-4.4501	-4.2017	-2.5915	-5.8474	-2.1698	-5.7448	-3.2975	-2.6334	-5.4156	-4.5663	-7.2468	-3.9704	-11.548	-6.1055	-9.4468	-4.8709	-4.8831	-2.451	-3.943	-5.1192	-2.1599	-1.7465	-3.4989	-1.5581	-7.4584	-4.8494	-5.7173	-4.7671	-4.5311	-4.0092	-4.56
-10.76	-7.0587	-10.347	-6.426	-7.1494	-7.382	-12.811	-10.696	-11.07	-6.5074	-7.7835	-10.325	-7.8669	-10.291	-8.9741	-11.694	-8.2099	-8.5597	-10.208	-6.1771	-9.7021	-9.0143	-8.2899	-8.6832	-9.735	-7.8441	-9.597	-7.4942	-9.8807	-8.3223	-10.393	-11.521	-9.9277	-7.4321	-9.8804	-10.346	-7.3204	-7.015	-11.568	-6.9399	-10.12	-6.9056	-9.996	-5.8047	-7.9091	-10.863	-5.6768	-9.5877	-8.5222	-6.4578
-12.808	-9.9838	-8.0865	-13.594	-13.829	-14.623	-11.982	-12.888	-10.907	-11.136	-11.297	-11.02	-15.25	-11.804	-15.357	-13.145	-11.177	-15.407	-15.112	-11.015	-14.728	-11.487	-11.423	-16.196	-12.603	-13.237	-13.071	-13.857	-12.004	-12.951	-11.297	-14.761	-15.231	-14.403	-12.97	-12.61	-12.857	-11.826	-13.612	-15.192	-13.588	-9.8031	-11.388	-16.221	-13.702	-13.37	-10.712	-15.328	-12.166	-13.733
7.5857	4.5504	6.8641	8.8367	4.5443	4.0778	2.2852	6.1953	5.9575	6.9598	5.9502	3.3881	5.0592	8.3985	5.2495	4.623	4.8004	5.2615	5.1435	8.2769	3.0353	0.51773	3.8186	4.5467	5.621	4.4331	5.4238	4.7175	4.8482	3.5906	2.9617	2.4239	7.0664	5.1199	6.033	5.1365	4.9483	2.1209	3.9847	5.2168	5.6064	2.8767	4.2617	7.3298	6.5087	7.7391	3.868	4.4827	2.2574	6.087
5.0846	4.9465	2.8821	7.7735	6.1088	5.4437	4.4632	4.893	4.3835	5.2359	6.5779	4.8378	5.9473	4.9041	5.8933	5.511	6.2234	8.4211	4.7244	8.1762	7.7113	8.131	8.0524	5.8535	2.2618	6.4475	5.9482	0.82632	3.8421	6.6957	6.0962	1.6493	6.5586	3.255	1.5153	5.194	7.1757	4.6826	5.2564	5.012	9.0938	8.6095	2.3114	5.964	7.0731	5.0361	5.7351	5.0059	5.3185	6.9612
-5.9243	-5.6392	-4.4518	-7.7084	-4.7316	-3.2566	-4.4809	-5.5193	-6.6662	-2.3628	-3.9975	-6.8164	-6.6093	-7.1549	-5.6456	-6.1373	-4.885	-4.8705	-4.2557	-5.9594	-7.4002	-6.2966	-4.4401	-2.4501	-4.3958	-7.5259	-5.1952	-4.5	-5.0098	-2.7758	-5.5644	-8.1665	-7.2714	-3.1791	-6.6109	-5.0645	-7.6836	-3.5652	-3.8313	-3.957	-5.7327	-5.0217	-7.4819	-3.0704	-5.3248	-5.3313	-7.7881	-6.2222	-3.4741	-6.6046
-10.135	-11.428	-12.033	-13.13	-12.281	-9.945	-12.526	-15.65	-10.817	-11.897	-14.142	-9.8674	-12.549	-9.1946	-13.493	-10.373	-14.609	-11.989	-11.398	-14.328	-13.584	-13.229	-12.142	-11.999	-13.079	-12.647	-9.4405	-6.9585	-15.229	-14.184	-13.744	-11.887	-13.246	-12.998	-11.736	-11.727	-9.6787	-13.078	-12.091	-10.033	-16.492	-10.255	-9.0417	-10.3	-10.091	-10.083	-9.5059	-10.465	-12.573	-10.755
10.638	9.5035	12.029	8.1591	11.184	8.073	10.858	10.954	9.772	10.862	6.3686	9.3157	9.4179	6.998	7.1465	12.117	12.488	11.903	11.073	7.9909	10.426	9.6594	8.3357	10.186	7.8958	10.309	9.294	10.279	9.0101	8.9192	10.453	9.3574	9.2285	8.9079	12.189	8.8639	11.223	10.492	12.193	10.972	10.683	10.971	7.7414	8.7199	9.8759	5.8407	9.9797	9.8869	10.886	9.5108
-2.4676	-2.4226	-2.8606	5.4767	-2.7165	-2.4511	-3.054	-0.1122	-4.086	-0.40269	-3.1209	-0.61474	-5.1114	-2.0642	0.41619	-3.6406	-2.7934	-1.4683	-4.3173	-1.2613	0.6198	-1.4669	1.108	-5.6733	-4.1637	-0.63496	-2.3338	0.52815	-1.9135	-2.6697	-1.1034	3.8955	-3.4206	-4.2668	1.2952	-0.52483	-4.6315	-2.8643	-0.53701	-2.4468	-2.5188	3.071	-2.8171	0.95407	-1.9037	-1.6089	-3.3485	-2.2129	-1.2732	-2.9762
1.0231	0.59955	0.6216	-0.97386	-0.44717	0.61587	-1.0535	0.27877	-1.0603	2.631	-1.8755	-1.397	-0.89379	0.37334	-0.13595	-1.8702	2.3878	-1.6431	1.1189	-1.6398	0.41059	1.6172	-1.6323	-2.5569	-1.2649	-2.944	-1.4403	-1.1439	-1.1473	1.1979	-0.37007	-3.1965	-1.7697	2.2815	-1.8163	1.3917	-3.1587	-1.145	-0.37249	1.5448	-1.0244	-2.5986	-1.7379	-1.297	-1.5525	-0.072497	0.055635	1.2451	2.7459	0.47677
-2.6484	-2.0884	-3.094	-2.6389	-2.4328	-4.5164	-3.7743	-2.6037	-2.0835	-1.3202	-0.93178	-6.9565	-4.1132	-1.123	-3.9047	1.0026	-5.5257	-4.4973	-3.1135	-3.3868	-2.8224	-3.6585	-2.5283	-5.0179	-4.5484	-5.0308	-6.6364	-5.5537	-3.6553	-3.1963	-4.1633	-3.0738	-1.8949	-6.2382	-4.2997	-0.54832	-2.7029	-4.0826	-4.5045	-3.5275	-2.1717	-2.6418	-6.7511	-0.26276	-0.77143	-4.5896	-5.0233	-2.3508	-3.5545	-2.4924
-10.69	-11.408	-12.701	-14.836	-11.663	-14.088	-14.77	-11.359	-13.846	-8.8874	-10.537	-12.665	-15.425	-12.692	-13.711	-14.459	-14.164	-10.511	-12.592	-8.3699	-16.826	-13.807	-15.245	-13.799	-11.52	-12.052	-10.866	-14.479	-11.794	-12.124	-12.454	-10.996	-12.298	-13.71	-17.205	-13.436	-9.9237	-9.3815	-15.161	-15.365	-12.284	-11.816	-12.844	-14.703	-13.554	-13.974	-11.688	-15.229	-14.641	-14.324
-0.63755	-2.8635	-1.0124	2.5374	0.095287	-0.13872	-0.27948	0.32018	-0.99389	-3.7618	-0.26263	-0.52164	-2.7724	1.4026	1.3973	-1.8073	-1.0696	-0.95798	-1.7832	-0.24712	-0.33994	1.1608	-4.1221	-2.864	-1.2036	-2.3699	-2.5235	0.013986	-2.2231	-2.665	-2.9685	-2.2593	-3.215	-1.3193	0.055527	-1.7624	-3.8181	0.72467	-2.5971	-3.3371	1.1646	-1.3849	-2.4571	-2.0487	-1.1372	-0.21863	0.036895	1.3259	-3.3023	-2.2786
-3.8308	-0.65465	-3.1284	-1.4941	-0.52569	-5.9086	-1.5194	-3.1258	-3.1677	-1.2917	-0.97531	-1.6763	-0.46113	-2.4237	-0.94131	-1.6297	-2.8824	-2.5467	-2.8554	-3.6483	-2.0453	-2.3766	-0.83039	-2.8789	-3.838	-2.3166	-1.7002	-2.8712	-1.4179	-2.9125	-3.7628	-4.4455	-2.2255	-2.5919	-3.0531	-3.9467	-2.8347	-0.69566	-4.6318	-3.197	-2.3003	-2.2142	-0.82743	-5.2191	-1.3673	-4.6423	-5.6328	-1.9779	-2.8418	-2.4156
-12.785	-10.761	-13.903	-11.32	-13.972	-13.469	-13.552	-12.465	-16.21	-13.924	-9.8722	-7.8607	-12.812	-15.847	-11.759	-14.518	-13.356	-15.047	-14.005	-13.143	-12.991	-15.521	-15.737	-11.52	-14.793	-13.071	-13.68	-10.756	-13.564	-14.547	-12.096	-13.143	-11.845	-10.821	-14.427	-11.691	-13.39	-10.537	-10.903	-13.391	-14.706	-12.601	-14.491	-13.261	-13.196	-15.584	-12.122	-14.872	-13.647	-15.205
-12.065	-13.9	-13.265	-15.98	-8.7321	-14.621	-15.584	-11.333	-15.274	-11.262	-13.024	-14.338	-14.061	-11.574	-15.057	-13.187	-13.22	-12.175	-14.823	-14.238	-13.538	-13.333	-14.339	-14.245	-12.942	-15.901	-13.17	-17.856	-15.45	-12.08	-13.899	-14.201	-13.295	-14.279	-9.7214	-11.848	-13.642	-12.148	-9.6806	-13.883	-11.405	-13.407	-12.484	-14.582	-12.879	-13.502	-14.873	-15.226	-15.619	-14.316
-0.86321	-3.4621	-5.8945	-2.0568	-5.9009	-1.0205	-2.7553	-4.5617	-2.4757	-4.7237	-1.9991	-1.7715	1.0957	-0.52607	-2.4633	-0.7166	-2.0466	-1.8186	-6.4461	-3.2211	-2.7215	-4.1248	-0.43337	-2.2897	-3.4375	-0.3671	0.47248	-5.1587	-5.7128	-3.2155	-2.0505	-2.5469	-3.1666	-3.0579	-2.7558	-5.0528	-2.0659	-2.7683	-3.3413	-1.7057	-1.0328	-4.8301	-4.0757	-2.0674	-2.4011	-1.3178	-3.6922	-4.9221	-4.322	-4.0728
6.9902	5.7516	7.6194	6.2086	8.9575	6.4985	8.8935	7.9037	7.0206	5.9273	7.9868	4.7331	6.0809	8.9831	7.6003	7.4328	8.2359	5.0437	4.1208	8.7857	6.9198	1.8539	6.9999	5.722	8.6047	7.7313	5.655	4.0909	7.8616	5.4287	9.5135	8.9925	7.6072	7.9507	7.9805	6.3773	5.9335	5.4157	8.5043	8.4855	7.8788	9.5595	6.7394	7.1874	8.0473	8.3916	7.5493	8.881	6.2918	5.7476
-19.328	-18.055	-17.128	-22.49	-19.683	-21.056	-17.346	-20.895	-20.107	-21.086	-20.397	-19.979	-20.123	-18.787	-17.66	-17.776	-18.785	-19.056	-20.296	-21.901	-19.228	-22.173	-23.217	-19.433	-22.364	-22.687	-19.964	-21.615	-20.149	-18.09	-21.322	-19.789	-21.784	-22.21	-22.57	-23.541	-18.614	-20.089	-18.947	-24.194	-20.183	-18.442	-19.334	-21.234	-20.959	-17.512	-24.126	-20.557	-20.247	-26.455
-22.379	-22.054	-20.726	-21.914	-22.846	-22.207	-22.031	-20.587	-19.258	-20.193	-20.806	-21.145	-23.412	-19.922	-22.448	-21.305	-21.327	-22.899	-23.733	-21.753	-21.638	-24.485	-20.145	-21.413	-23.217	-21.677	-23.373	-21.349	-20.644	-22.75	-23.221	-24.614	-21.265	-20.654	-20.895	-23.97	-18.758	-19.577	-22.913	-22.012	-23.368	-22.216	-22.717	-25.271	-21.9	-20.164	-20.566	-24.066	-21.186	-19.909
-3.9369	-2.6455	-6.3746	-4.8035	-8.1975	-6.5815	-3.6641	-5.0281	-6.0082	-9.7714	-6.5092	-10.111	-7.2127	-5.1391	-6.7875	-5.8937	-5.877	-7.9673	-6.0292	-5.8818	-2.52	-8.0015	-9.8708	-8.2586	-7.1743	-5.6858	-6.3604	-5.7327	-3.5622	-5.2342	-9.6231	-10.354	-4.3309	-4.8405	-9.0359	-3.5515	-3.3383	-4.8478	-8.2803	-2.5397	-6.294	-2.3257	-7.2489	-4.0753	-5.9268	-5.0138	-1.4322	-7.1974	-5.6578	-6.6639
-2.2371	-2.7348	-1.2328	-1.2482	-3.3936	-1.2962	-3.533	-5.1859	-4.2952	-6.607	-3.408	-1.7184	-2.196	-3.7697	1.2266	-3.6163	-2.2284	-1.9794	-1.4612	-4.0808	-4.0222	-3.6402	-0.607	-3.1259	-2.9587	-5.9231	-3.8725	-2.9524	-1.1809	-4.4976	-3.2879	-5.6455	-1.4765	-2.6055	0.93739	-0.1049	-2.8186	-1.4062	-0.30273	-4.9024	-2.7847	-2.2388	-2.9256	-2.7625	-4.0966	-2.155	-1.4596	-1.6914	-2.2762	-0.99836
10.369	9.2169	8.225	8.049	9.1934	9.5053	8.7855	8.3534	8.8772	7.9157	4.7463	4.7761	7.1574	3.6559	6.2399	10.059	8.5069	7.5393	4.9625	9.1123	9.4533	9.9656	7.6363	8.8085	8.5079	9.4509	4.0861	5.2897	6.8841	7.1361	2.9046	6.2772	4.5234	5.9949	7.4588	7.592	9.2021	10.065	7.0805	7.5267	8.8366	6.9991	9.052	9.6165	10.205	8.6612	7.9731	8.2197	8.8493	6.9337
-9.4034	-8.1626	-7.2765	-9.2524	-10.799	-10.505	-7.6079	-10.528	-8.0201	-6.9452	-9.0948	-8.5207	-10.985	-9.8979	-10.296	-11.463	-8.5336	-10.184	-9.7352	-7.8366	-7.8082	-9.7865	-10.944	-11.313	-7.805	-8.4819	-10.364	-7.5984	-8.2774	-4.6361	-9.6669	-8.4239	-8.5199	-9.3666	-7.4454	-8.3121	-11.492	-6.6488	-8.3583	-8.7228	-5.9877	-10.432	-7.5278	-9.734	-6.4982	-8.7274	-11.546	-8.8516	-8.3486	-11.027
-11.064	-11.697	-13.363	-10.68	-7.7008	-13.009	-11.166	-9.1272	-11.304	-11.968	-11.625	-11.193	-13.724	-9.6072	-10.65	-7.9539	-11.188	-10.128	-7.1106	-10.056	-10.664	-9.5994	-10.693	-12.764	-10.712	-13.472	-10.85	-9.6021	-13.001	-9.2379	-10.574	-14.074	-12.885	-10.389	-10.87	-13.186	-15.216	-15.127	-13.362	-10.62	-11.604	-13.613	-12.841	-11.185	-11.81	-11.164	-11.698	-13.99	-10.815	-11.132
-9.7584	-6.9359	-7.5449	-9.4138	-11.456	-11.075	-9.6999	-9.3918	-9.8637	-7.2491	-9.3896	-6.7926	-7.9995	-10.042	-8.8648	-6.6809	-7.4078	-8.2518	-10.374	-12.178	-10.855	-10.108	-10.083	-10.123	-8.1972	-8.549	-11.763	-11.262	-10.156	-10.874	-10.829	-8.9409	-7.2444	-10.803	-11.281	-10.555	-9.4042	-11.238	-11.573	-10.345	-9.3557	-10.574	-8.7788	-7.9213	-7.7285	-10.541	-10.521	-10.848	-9.9255	-6.4397
-1.5961	-5.2003	-4.1618	-2.0612	-3.1508	-3.6053	-5.1346	-2.7267	-3.2402	-6.0646	-4.0083	-5.288	1.0095	-2.7317	-2.8146	-5.5237	-3.8643	-2.0625	-4.5704	-8.0415	-5.3235	-3.3582	-7.3571	-4.7645	-1.7339	-4.0542	-3.9533	-1.7935	-6.5248	-2.6151	-2.5736	-6.5692	-2.9754	0.67141	-0.21016	-3.911	-8.2591	-1.9354	-3.0161	-3.14	-3.5319	-3.1393	-6.1004	-4.6056	-4.8923	-5.4517	-1.336	-4.9016	-0.83335	-1.742
8.3948	8.5375	7.6735	7.3279	11.191	7.8679	7.6076	11.901	9.5789	5.8619	9.1411	8.2657	4.1001	8.3121	6.5159	6.805	9.0263	6.3887	10.706	10.038	6.8131	9.0829	7.1899	10.89	8.4218	10.851	7.6348	13.424	5.8159	5.7183	8.0577	4.9488	10.283	8.2831	11.871	7.5985	7.35	5.7315	7.6883	11.793	7.7588	6.5331	6.0319	6.1707	6.4414	9.7216	7.0735	9.1992	6.4931	10.424
-0.55382	0.2059	-0.068972	-1.111	-4.9261	-1.7927	0.41579	-1.2965	0.5036	-0.67924	2.3821	0.6356	1.8427	0.72294	3.4222	0.58212	1.3341	1.2635	0.71711	0.28343	-3.4283	-0.9618	2.5122	-0.86914	0.80272	1.9277	2.5565	1.1913	1.0858	-3.8305	2.9401	-0.2762	2.941	-0.89256	1.0106	3.7342	-2.5974	-1.613	-0.65405	2.0738	-0.44504	2.5689	0.77003	0.3073	-1.3278	0.68629	-1.2963	-1.1935	0.63463	-4.7458
-12.862	-14.279	-14.045	-15.834	-14.544	-11.328	-11.67	-10.609	-11.71	-12.386	-11.928	-12.369	-12.194	-13.428	-13.125	-10.383	-13.437	-14.174	-11.901	-10.51	-15.306	-11.824	-12.742	-11.47	-15.854	-9.0727	-13.668	-10.915	-11.752	-13.46	-14.346	-12.344	-11.459	-15.418	-11.09	-14.039	-13.145	-12.989	-9.0827	-13.286	-13.693	-14.24	-8.8444	-14.25	-12.765	-11.821	-12.746	-12.394	-12.907	-12.407
-5.4313	-10.045	-8.3619	-11.61	-6.8884	-5.61	-10.094	-11.552	-9.3316	-8.9698	-8.8781	-9.2699	-10.914	-8.7217	-8.7297	-9.2146	-11.42	-8.0057	-10.545	-11.165	-9.5017	-10.132	-9.0182	-9.3722	-10.661	-11.78	-9.3935	-10.968	-9.9735	-9.1561	-8.2792	-9.4865	-7.8312	-9.1556	-6.9675	-7.2065	-12.432	-10.234	-9.2317	-10.264	-6.3655	-8.0036	-7.3873	-8.8085	-9.0032	-4.3264	-10.314	-9.023	-7.4044	-8.604
-14.167	-13.855	-11.807	-16.282	-14.034	-14.651	-16.683	-13.931	-14.818	-16.369	-14.208	-14.406	-14.781	-16.535	-17.107	-11.445	-13.347	-14.88	-15.465	-15.507	-12.694	-14.844	-13.144	-13.253	-14.802	-15.225	-18.352	-17.144	-10.837	-16.217	-14.703	-15.895	-15.091	-12.158	-14.493	-15.585	-12.452	-15.015	-13.053	-16.278	-11.285	-14.887	-15.887	-14.457	-14.979	-13.273	-14.532	-14.201	-12.417	-13.204
-12.114	-14.132	-12.017	-8.7999	-11.357	-10.89	-11.822	-9.8928	-10.693	-9.5214	-9.3844	-11.543	-9.5239	-10.544	-11.796	-8.1719	-13.444	-11.683	-10.276	-9.5399	-10.071	-12.074	-13.379	-8.7882	-7.7642	-7.4849	-13.141	-8.81	-9.0889	-9.8814	-9.6687	-7.6614	-12.077	-9.2279	-8.6046	-13.116	-10.338	-12.204	-11.818	-13.29	-7.7133	-10.437	-10.403	-8.6848	-10.281	-12.006	-12.551	-11.886	-13.733	-8.5698
-1.9053	-0.78719	-2.9168	-0.78948	-0.28257	-1.4313	-2.4572	-0.92166	-3.1365	-1.2055	-1.4965	-1.4319	-0.74283	-1.004	-2.2952	-4.3568	-4.9177	-3.4912	-2.5487	-1.3346	-0.58143	-2.3452	-2.5864	-3.784	-4.2918	-1.2873	-3.0042	1.4847	-2.9353	-4.183	-1.9755	-4.0831	-1.1708	-3.3814	-4.0001	-2.2304	-3.0834	0.24378	-1.7433	-2.5027	-0.89741	-0.38068	-3.1363	-0.88266	-1.8061	-2.1982	-4.7811	-5.5275	-3.1195	0.65055
-15.048	-13.96	-8.1418	-12.313	-14.943	-12.588	-10.08	-11.429	-12.294	-13.075	-14.401	-10.241	-13.789	-10.312	-11.855	-11.203	-11.895	-10.001	-14.58	-11.981	-13.389	-11.512	-13.06	-13.374	-13.956	-11.148	-13.553	-11.509	-13.726	-10.492	-14.646	-10.021	-9.1742	-8.6801	-11.32	-11.099	-14.579	-12.81	-13.601	-14.807	-14.131	-13.156	-13.452	-12.927	-10.41	-10.444	-14.16	-13.016	-12.7	-11.892
-21.225	-23.155	-23.392	-23.976	-25.713	-21.874	-18.655	-19.516	-19.77	-23.267	-24.585	-26.087	-22.024	-22.854	-21.585	-22.826	-20.526	-24.558	-22.731	-22.462	-19.333	-24.916	-21.72	-22.603	-23.291	-18.686	-20.126	-21.28	-20.364	-21.465	-18.709	-20.647	-23.242	-22.753	-22.668	-23.249	-22.386	-23.957	-21.976	-23.133	-22.132	-19.516	-22.775	-22.234	-25.02	-23.643	-22.905	-24.735	-22.701	-20.865
-2.8824	-0.55821	0.69858	-0.67474	-0.34659	-1.9661	1.9529	2.7434	1.816	-0.5175	2.9646	2.5291	-1.2274	-1.8359	1.2196	-1.9292	-0.25405	1.0261	2.5637	1.8661	-1.3741	-2.5939	-0.47358	0.77382	2.3998	0.21683	-1.8024	3.7133	-1.6644	0.44995	-0.76159	0.52753	1.2408	-1.3633	-0.07554	3.1243	1.1415	0.54607	0.32374	0.25617	-0.20581	0.44592	-0.53946	-2.0685	1.8061	0.43018	-1.5303	0.41972	0.60034	0.8798
2.4259	1.8852	1.4434	4.5498	5.5251	1.1477	0.29623	3.8025	0.83738	-1.1309	1.2029	1.5862	3.8959	4.2959	1.9281	1.5041	5.8701	0.27807	3.5432	3.3867	0.69509	4.8354	1.9533	0.87292	3.2795	0.3741	1.1393	1.9878	2.4875	-0.41072	3.1734	2.386	-0.2804	6.1555	1.073	0.25765	0.80939	1.276	4.8915	-1.2425	2.868	2.3515	0.96072	4.3458	1.6506	1.0564	1.3143	0.013759	2.7604	2.2914
1.2958	0.78543	0.72735	1.0151	1.7	1.1577	-4.074	-1.5269	0.41125	3.1554	-0.41313	-0.41759	-1.048	-0.32402	0.47881	-0.56793	1.353	-2.3353	1.1698	2.2507	0.51872	-1.0419	0.76019	-0.21707	-3.3611	3.3072	0.20545	-2.8573	0.98571	-2.14	-0.7679	-1.7896	-1.3404	0.24169	-1.2461	-4.5021	-4.3818	-2.783	-0.75289	-1.9502	2.9326	-1.8872	0.99947	-2.4588	-0.72243	0.73189	3.0963	0.78708	-4.4561	-1.8398
-11.415	-12.303	-11.13	-14.616	-9.806	-13.755	-11.394	-11.451	-14.999	-9.926	-14.398	-12.337	-11.465	-14.667	-13.293	-12.177	-12.748	-11.393	-13.069	-16.71	-10.177	-12.772	-11.37	-12.11	-14.594	-11.205	-14.131	-13.532	-14.298	-9.8497	-12.567	-10.948	-13.336	-12.776	-11.599	-11.744	-14.847	-13.495	-13.032	-12.345	-10.566	-12.337	-11.629	-12.72	-9.8588	-11.807	-10.58	-11.115	-9.2352	-10.366
3.0567	1.8013	2.3755	1.9705	1.0006	-0.93212	-1.1518	1.665	-1.1589	2.5888	-2.9216	-0.62007	1.5349	-3.1443	2.6973	3.7204	2.1429	-0.49413	-1.6208	-3.898	-1.1618	0.54109	2.7211	-1.055	-0.2352	1.6733	-2.0599	-1.0445	0.5007	-1.2343	-2.0288	2.5887	-0.24136	-0.5797	-2.4788	1.33	0.25711	1.8007	3.3993	2.6232	-1.5824	0.035649	2.255	-1.1997	1.3286	-2.1927	-1.1655	1.4034	-0.23888	2.7298
-11.482	-14.169	-10.602	-13.867	-13.25	-8.1576	-13.023	-10.232	-13.452	-13.847	-11.626	-10.76	-11.097	-15.684	-13.038	-10.862	-12.157	-9.8046	-12.933	-12.14	-14.69	-10.769	-12.059	-13.165	-11.884	-11.225	-12.352	-15.249	-9.2674	-12.069	-10.813	-15.077	-13.727	-14.698	-11.399	-10.455	-14.434	-14.713	-14.12	-12.47	-15.929	-14.892	-10.68	-12.069	-15.059	-13.552	-10.938	-12.39	-11.421	-12.655
8.2102	6.9696	5.1195	7.3501	7.5659	4.0158	6.8177	9.1238	9.122	8.5217	6.5727	6.8788	10.127	4.6882	7.7432	10.19	5.5731	6.3733	4.8423	5.4325	5.7862	6.3684	6.8912	5.4937	6.0724	5.9231	9.1406	5.2633	7.6572	4.6853	9.2978	7.7372	9.1505	10.178	6.5565	7.1443	5.0596	7.6735	6.3546	6.7436	7.1751	5.8308	6.8098	9.48	5.1141	6.4944	8.2999	8.1839	3.3622	4.3895
-14.306	-13.081	-14.855	-13.672	-13.431	-15.575	-9.5132	-10.195	-12.722	-12.197	-13.686	-13.381	-16.647	-11.474	-9.9743	-17.299	-12.621	-13.83	-12.113	-11.283	-9.9496	-10.778	-13.723	-12.215	-14.405	-10.071	-13.992	-13.832	-12.641	-12.483	-12.003	-14.462	-12.39	-10.714	-13.358	-12.651	-16.132	-13.677	-12.8	-10.567	-11.825	-9.2329	-13.211	-14.312	-14.526	-11.088	-12.135	-10.508	-11.766	-11.562
-7.8948	-7.4001	-7.6897	-9.0153	-8.3885	-10.523	-8.2692	-10.097	-9.3495	-6.4262	-5.8294	-8.7372	-7.1621	-11.617	-8.0719	-7.9472	-8.75	-9.643	-5.1112	-8.8358	-11.379	-9.2955	-6.7695	-9.2215	-10.486	-9.5531	-11.47	-10.961	-8.1563	-11.588	-9.1788	-7.0271	-10.578	-7.6881	-9.4954	-8.1138	-8.2627	-11.297	-9.1808	-8.3727	-12.268	-9.171	-10.2	-7.6393	-8.8545	-7.1977	-8.4214	-11.416	-9.0653	-10.291
-0.92669	5.9994	2.0058	0.47165	1.2825	2.3534	2.4247	2.5233	1.7312	3.3813	-0.4893	4.1873	3.0556	1.7456	3.8428	2.972	3.6165	3.5323	3.199	3.4247	4.4776	3.198	-3.7096	4.142	4.4419	2.8355	3.3948	6.4341	6.1711	5.0952	0.4911	2.4583	3.5434	3.4737	5.5235	-0.49423	4.1208	1.1673	2.4346	0.43529	3.3874	3.686	1.6263	3.7943	3.3912	4.7061	-1.379	4.0575	-0.46807	0.4347
-14.009	-13.332	-13.388	-13.278	-15.575	-13.319	-13.191	-12.001	-14.249	-14.075	-14.751	-13.628	-11.513	-10.402	-12.784	-13.207	-13.981	-12.371	-12.462	-12.565	-11.621	-13.287	-12.839	-11.844	-14.35	-16.133	-12.18	-12.576	-11.628	-11.076	-13.844	-12.888	-12.506	-14.167	-13.654	-12.548	-11.698	-17.003	-12.671	-14.194	-13.326	-12.187	-13.216	-16.459	-14.225	-14.436	-13.641	-15.697	-16.14	-11.122
-1.9627	-1.4756	0.89744	1.3082	0.22876	1.7153	3.2215	-0.50435	-0.558	-0.29073	-0.68317	1.1485	0.59791	1.2471	0.1685	0.59492	-1.2169	-1.6791	1.1814	-0.99383	-0.28119	0.80292	4.2234	0.52784	2.1457	0.079878	1.0011	1.5519	3.3824	1.8836	-0.15713	3.0252	1.7758	-1.4015	-1.0079	-2.0074	4.6727	-1.2345	1.295	0.14677	2.6404	1.6529	2.9512	-0.31973	2.6966	3.8813	-1.5492	-1.3341	-1.4781	-0.68183
-7.4608	-6.7644	-8.6053	-10.406	-8.3601	-6.9022	-7.1176	-7.8917	-6.3307	-8.4659	-5.1673	-11.312	-6.4423	-7.2165	-9.5493	-6.9186	-6.6011	-9.7089	-9.7851	-7.7312	-6.1855	-6.1129	-9.8869	-5.3256	-7.0314	-6.7638	-4.1716	-7.7039	-7.8939	-7.3898	-9.8032	-7.9405	-6.3822	-7.5073	-8.7607	-6.4517	-8.8026	-7.6463	-7.1083	-8.1069	-10.015	-7.8429	-10.257	-8.1997	-5.3112	-9.6254	-8.69	-7.0311	-9.0652	-8.7789
-14.202	-16.525	-13.739	-13.902	-17.295	-16.296	-13.905	-17.777	-12.58	-13.094	-13.599	-13.629	-13.689	-15.484	-12.381	-16.217	-14.865	-16.316	-14.064	-14.897	-15.45	-12.612	-14.189	-17.518	-12.256	-12.802	-13.471	-14.158	-11.785	-14.296	-14.279	-15.885	-16.447	-13.536	-17.037	-15.826	-13.053	-13.918	-13.652	-15.553	-15.013	-13.242	-13.649	-16.763	-15.066	-13.949	-14.565	-13.814	-11.759	-12.903
1.8845	1.7492	0.88963	3.2401	3.6206	1.5543	1.924	0.35697	0.58115	-1.5787	2.6659	-0.65419	2.0505	0.99245	1.0514	3.8404	4.3562	2.9928	0.41712	-1.0211	3.7938	2.4194	0.60581	3.3707	5.4287	2.9459	2.8272	1.9983	-0.45528	2.8302	1.4279	0.20616	1.5755	0.15213	2.1607	0.46955	-1.9137	0.48094	-1.5083	2.9556	4.8429	1.0529	0.47862	3.0259	1.9757	3.3818	2.2233	3.7405	2.8717	1.1094
-9.8951	-11.602	-10.037	-15.12	-9.5426	-12.639	-9.7579	-10.297	-9.8996	-16.499	-9.5608	-12.52	-11.855	-13.665	-10.29	-10.856	-15.879	-10.065	-14.263	-13.329	-11.253	-10.964	-10.755	-12.418	-11.096	-11.308	-10.905	-8.0146	-11.242	-10.258	-10.822	-11.098	-11.068	-10.794	-14.835	-12.504	-11.318	-10.968	-10.507	-10.834	-11.105	-12.77	-11.249	-15.454	-5.3694	-11.9	-12.955	-12.336	-13.967	-9.6871
-13.726	-11.846	-13.721	-9.149	-12.399	-11.973	-12.858	-9.036	-9.355	-8.6637	-9.9904	-11.797	-8.1159	-11.929	-11.316	-11.905	-13.78	-10.903	-11.729	-11.697	-14.398	-9.2705	-10.041	-9.3357	-12.91	-11.203	-10.432	-11.966	-11.338	-11.952	-13.755	-13.752	-11.648	-13.448	-10.505	-11.01	-11.326	-10.867	-13.796	-9.065	-10.872	-12.299	-12.543	-11.382	-11.31	-13.247	-10.615	-11.847	-11.224	-10.824
-11.624	-7.3782	-12.971	-10.626	-9.7876	-10.791	-11.5	-9.7021	-13.792	-11.623	-11.114	-7.1617	-10.872	-10.703	-14.073	-12.675	-10.435	-6.6624	-11.211	-9.382	-7.6196	-11.952	-9.4701	-15.703	-12.705	-10.955	-12.429	-10.693	-11.282	-13.542	-8.8228	-9.3575	-13.043	-15.246	-13.236	-12.677	-12.026	-10.68	-12.442	-15.867	-10.656	-8.1911	-13.086	-9.0353	-10.664	-10.533	-12.639	-15.198	-12.373	-10.877
-3.8567	-5.4617	-4.568	-5.4196	-4.584	-8.2253	-5.7255	-5.6768	-7.3662	-4.7363	-5.8321	-5.1975	-3.3089	-2.334	-3.4885	-9.0291	-10.997	-3.8573	-8.3569	-5.8817	-6.51	-5.4481	-5.6675	-6.376	-5.925	-2.5864	-5.8625	-6.4738	-6.6293	-3.7976	-5.8566	-3.8525	-4.3387	-5.0247	-5.6543	-5.522	-8.0805	-7.8538	-5.9981	-3.7739	-7.6119	-4.5002	-4.0087	-3.3275	-5.4485	-4.1297	-6.7616	-3.6887	-5.1229	-3.6281
-7.8473	-6.2054	-7.7743	-3.7974	-8.3338	-7.4593	-7.9718	-10.393	-8.2069	-6.3514	-4.7197	-8.8482	-7.0761	-5.9005	-7.7262	-5.836	-6.8637	-4.9026	-9.3162	-8.5142	-7.808	-4.823	-9.0828	-9.4629	-8.9093	-9.005	-8.6371	-6.9715	-9.4206	-7.0784	-6.4319	-6.0819	-6.4981	-8.6205	-7.6504	-6.5702	-7.1179	-6.3641	-6.5736	-7.6372	-9.4972	-4.3062	-10.84	-6.8228	-8.2953	-6.1903	-8.1484	-5.8326	-7.365	-7.7813
-3.7494	-6.7031	-2.7295	-4.9726	-3.1348	-2.7138	-0.46515	-2.4293	-4.8458	-3.767	-2.4632	-3.7771	-2.6561	-7.5958	-5.1008	-1.7357	-7.1585	-4.1503	-2.5652	-6.5795	-2.5988	-3.8402	-2.5683	-5.816	-5.7963	-2.2782	-5.518	-4.7822	-1.6302	-5.7782	-4.8279	-2.1569	-4.6142	-6.17	-9.6404	-4.5821	-3.911	-4.5771	-3.1312	-4.5655	-3.7841	-4.6928	-6.5094	-2.6198	-6.6534	-4.6821	-3.5083	-1.9219	-0.093174	-3.6795
-9.9305	-12.213	-12.446	-10.532	-14.776	-9.3074	-11.563	-11.408	-10.322	-11.091	-9.8318	-15.633	-12.039	-10.649	-11.06	-5.9399	-10.485	-14.876	-11.485	-8.8715	-8.7924	-8.4597	-8.5952	-11.814	-12.528	-9.9694	-11.291	-11.354	-10.043	-11.904	-9.3987	-10.797	-8.0756	-8.397	-11.788	-11.254	-12.932	-9.7823	-8.6057	-13.822	-13.544	-13.073	-12.777	-11.78	-7.9797	-5.8971	-9.712	-9.8004	-12.977	-7.5345
-13.893	-13.635	-10.888	-16.388	-12.373	-14.528	-11.768	-16.863	-13.728	-18.262	-14.796	-13.021	-15.03	-15.698	-10.886	-15.346	-14.436	-13.384	-17.203	-13.958	-13.287	-16.66	-9.9775	-13.106	-12.767	-15.923	-14.893	-13.577	-13.141	-14.215	-15.603	-14.373	-15.102	-14.482	-16.259	-14.31	-14.259	-13.972	-13.026	-13.582	-14.329	-14.458	-11.501	-14.542	-11.975	-12.355	-13.546	-14.834	-15.443	-14.538
1.2621	-0.51724	1.8543	-2.7014	0.10055	-2.1312	2.9162	2.4028	-0.66711	1.0581	-1.8575	-1.5911	-0.98029	-2.1577	-0.13315	1.1018	0.62841	-2.541	-0.68983	2.312	-0.70271	-2.6377	1.1337	-1.0016	2.463	-4.1498	4.1542	2.0081	1.5167	0.28409	-1.8543	0.66933	1.5811	0.86167	0.55571	-2.0781	-1.647	-2.7274	0.98786	-1.872	-2.1547	-0.69138	4.0497	1.2315	-1.6866	-0.64865	-1.8269	-1.2481	-2.1694	2.5953
-13.568	-12.563	-16.602	-13.162	-11.541	-13.702	-11.74	-13.014	-8.8843	-15.885	-17.451	-14.506	-16.145	-14.367	-16.216	-13.198	-15.085	-11.056	-12.139	-13.307	-14.508	-12.376	-14.809	-13.45	-15.374	-7.681	-14.811	-15.37	-15.087	-15.309	-14.175	-15.902	-13.946	-14.273	-15.69	-13.966	-16.307	-14.642	-13.469	-11.315	-13.13	-12.13	-11.943	-15.813	-12.219	-13.578	-15.765	-15.039	-14.328	-12.117
-4.0075	-0.11867	-2.8881	-2.8997	-1.8087	-0.24561	-0.68102	-4.4084	-5.7277	-2.767	-6.0279	-4.5447	-5.2608	-5.5549	-2.2469	-2.3015	-1.4093	-0.76567	-2.7551	-3.5162	-0.59792	-3.6179	-1.6224	-2.4323	-4.7843	-3.1882	-3.713	-2.9565	-0.97918	-5.6876	-5.515	-3.9042	0.53526	-3.9372	-3.8536	-3.5558	-3.0883	-4.2265	-2.1889	-2.7027	-2.9374	-3.1095	-5.1945	-6.2454	-2.4716	-4.1556	-3.2412	-3.5367	-2.8394	-2.4824
-13.717	-12.374	-13.431	-8.9961	-8.7782	-10.426	-13.75	-8.4769	-11.973	-12.958	-9.9749	-12.757	-11.777	-14.065	-9.1828	-10.432	-8.8929	-11.193	-11.059	-13.604	-13.53	-11.787	-13.549	-10.914	-12.717	-11.919	-11.529	-10.557	-11.918	-13.014	-15.08	-14.179	-9.0123	-13.898	-10.972	-9.1831	-13.416	-10.324	-8.9127	-9.6988	-11.199	-11.925	-9.1779	-11.011	-11.85	-11.818	-12.408	-15.486	-14.303	-10.782
-8.5173	-10.276	-8.7244	-9.9678	-9.7306	-8.1605	-8.124	-8.8385	-8.9631	-10.017	-8.5552	-10.28	-10.971	-12.468	-9.3684	-9.1048	-10.864	-10.269	-7.7692	-8.3859	-11.002	-9.7298	-11.56	-10.24	-8.8939	-9.0942	-7.9276	-8.8882	-9.2862	-9.4755	-12.721	-9.3249	-8.0783	-7.35	-11.682	-10.701	-7.8642	-9.1233	-10.79	-5.7208	-8.7641	-12.013	-8.7362	-6.2592	-11.741	-10.393	-9.0568	-9.6217	-8.3937	-10.919
-9.4096	-11.262	-10.361	-9	-10.371	-8.2957	-9.2034	-9.7389	-7.3272	-9.5272	-10.545	-9.0293	-13.061	-13.298	-8.6204	-11.015	-10.76	-9.4149	-9.4799	-10.217	-9.6597	-7.5469	-10.964	-10.24	-6.2102	-8.9431	-9.8594	-9.2637	-9.9319	-10.395	-12.445	-11.402	-8.2225	-11.495	-10.658	-7.0474	-10.033	-11.673	-8.3252	-9.2116	-8.0945	-9.167	-10.29	-5.8955	-10.734	-11.801	-8.7205	-6.0642	-10.409	-12.013
-9.4247	-11.351	-10.693	-11.431	-9.4872	-8.9002	-13.513	-8.1599	-13.05	-8.7874	-14.386	-11.713	-12.013	-10.507	-10.087	-9.2579	-9.861	-11.719	-8.978	-10.847	-10.696	-13.932	-9.5955	-10.522	-10.518	-11.284	-10.969	-10.115	-11.136	-10.051	-7.7309	-10.841	-12.645	-9.1933	-9.5825	-9.8669	-9.0431	-14.371	-10.631	-11.374	-9.6923	-6.5906	-11.179	-10.942	-9.6044	-11.041	-9.8304	-9.3069	-8.6155	-9.5597
-3.3862	-1.9729	-1.0728	-2.1311	1.2989	-2.6293	-3.6057	-0.20709	-4.9592	-1.6329	0.30839	-2.0993	0.21144	-1.7656	-5.2728	-1.743	-0.82496	-0.90161	-1.7813	0.30441	-2.4967	0.75646	-0.66812	-3.199	-1.4907	-3.2397	-2.9179	-2.5067	-2.4202	-2.7593	-3.009	-6.9915	-4.8268	-2.837	-1.6938	-1.0385	-2.9785	-0.99777	-1.1289	-2.9696	-4.4889	-1.2476	-2.0862	-2.2595	-5.4534	-3.2167	-2.4342	-2.4264	0.87347	-4.3461
6.8329	8.0735	5.4513	7.2223	7.0789	6.2923	6.5976	8.4368	6.2114	5.5369	4.6129	8.3762	7.2818	7.0169	2.4318	5.3727	7.58	4.0503	4.1967	10.266	10.473	5.4248	6.276	6.4956	5.7573	7.7965	4.3488	8.8093	7.1963	8.7279	7.3017	7.6275	6.9229	8.6213	1.9445	5.1877	6.2659	7.4227	6.3352	5.1693	7.252	6.3811	7.6876	9.3631	6.7181	8.3962	7.6008	8.2087	5.7979	8.9967
-12.862	-13.984	-15.029	-16.671	-16.651	-15.401	-14.283	-16.182	-12.805	-14.498	-14.919	-12.624	-16.11	-16.443	-15.478	-15.356	-14.308	-12.545	-17.809	-13.724	-16.654	-16.263	-12.027	-14.424	-15.272	-14.292	-13.588	-13.798	-13.526	-15.602	-11.729	-14.357	-15.261	-15.933	-12.746	-13.659	-16.08	-12.91	-16.284	-16.975	-13.723	-14.261	-12.577	-14.569	-16.45	-13.752	-15.166	-16.164	-13.658	-13.208
-6.9491	-9.479	-7.1938	-10.121	-8.1906	-8.5782	-9.1982	-9.8893	-6.5108	-8.1002	-9.9574	-6.9074	-6.6625	-8.281	-11.214	-9.1687	-8.5987	-10.057	-7.88	-9.2128	-11.434	-7.4899	-12.107	-7.0069	-8.4493	-6.9384	-9.245	-7.5307	-10.849	-11.071	-6.8786	-8.9613	-8.9866	-10.667	-9.0597	-8.9385	-8.7735	-8.054	-4.3184	-7.6471	-7.5585	-7.836	-8.4281	-9.9442	-8.6181	-8.1322	-9.9802	-8.5684	-9.0975	-10.646
-4.9454	0.40903	-3.9835	-1.2985	-4.1456	-2.637	-1.1239	-1.7978	-2.536	-3.5651	-3.6504	-2.1877	-0.89572	-2.0529	-3.5784	0.21992	-3.8629	-1.8836	-4.4153	-3.2401	-0.21218	1.0921	-1.9504	0.59112	-1.4163	-2.2154	-3.1681	-1.4814	-2.9318	-1.4559	-3.9072	-3.6176	-5.2308	-3.3468	-0.67263	-2.4875	-2.696	-3.9241	-2.9313	-3.7587	-2.9488	-1.8381	-0.3047	-1.7366	-4.8394	-3.5231	0.793	-1.8419	-3.0999	-0.83127
-12.336	-10.37	-10.853	-14.109	-10.502	-12.08	-13.271	-12.323	-13.891	-10.754	-12.802	-14.477	-15.374	-13	-16.057	-11.181	-10.134	-12.496	-11.641	-14.027	-12.916	-13.689	-7.8352	-14.162	-11.296	-9.5065	-13.069	-8.7976	-9.9046	-10.569	-12.703	-11.41	-11.62	-13.199	-11.694	-13.242	-11.301	-11.9	-12.365	-14.376	-11.866	-11.769	-10.513	-10.734	-8.9346	-11.887	-10.4	-8.2148	-10.932	-8.7796
-2.8797	-2.8472	-1.561	-3.9288	-1.855	2.3724	4.1392	-1.9447	-1.0578	-2.2374	-2.1681	-2.09	-1.5591	0.047678	-2.1115	-1.3738	-2.6257	0.36801	-2.6652	0.38735	-4.3595	-1.2181	-2.4443	-1.8796	-0.62191	-0.67523	-1.0456	-1.4576	-3.6917	-3.9174	-5.0182	-2.5655	-3.2817	-2.4127	-0.045694	-2.3405	-0.95469	-2.2261	1.6186	1.0399	-2.8581	-3.9399	-1.1709	-0.86023	-0.23353	-0.62438	-1.0134	2.9446	-0.59445	-1.3746
-15.173	-14.354	-12.195	-13.101	-11.124	-14.614	-15.931	-11.497	-14.876	-14.201	-15.068	-12.712	-13.141	-9.8486	-15.44	-11.009	-11.477	-11.96	-12.914	-12.032	-14.54	-12.101	-12.74	-15.73	-10.733	-13.879	-15.126	-10.7	-12.09	-10.79	-14.523	-12.385	-8.6179	-14.643	-11.935	-13.407	-14.616	-12.718	-12.067	-10.946	-14.042	-12.39	-13.587	-9.5548	-14.714	-16.616	-13.077	-13.31	-11.037	-13.265
-21.433	-22.429	-20.024	-23.811	-22.194	-21.671	-22.572	-21.837	-21.358	-24.513	-20.934	-23.444	-21.048	-21.651	-24.52	-19.446	-19.771	-21.362	-20.613	-22.168	-19.531	-19.985	-24.112	-22.741	-21.725	-21.33	-19.955	-24.534	-24.068	-17.774	-23.069	-19.963	-24.039	-24.626	-25.11	-20.698	-21.131	-18.511	-18.703	-21.093	-22.811	-20.639	-21.41	-21.753	-22.501	-22.065	-22.555	-21.745	-18.29	-23.776
0.76466	-3.5165	-0.053233	0.87231	0.872	-0.20536	0.60969	-1.216	-2.3942	-0.39382	-1.2832	-2.4775	-3.6813	-2.4188	-2.2959	0.45614	2.5899	-2.5037	-4.387	-0.93134	-0.78827	-3.7951	-0.92486	-2.9013	-3.4801	-0.17326	-2.5766	-0.23181	-1.3633	-0.77497	-0.71759	-2.3037	-0.73527	-0.22986	-3.4727	1.44	-0.99788	-4.1536	0.38445	-0.64524	1.106	-4.6993	-3.5928	-1.2939	0.087038	-4.2068	-2.5615	0.10363	-0.43343	-2.1905
1.0417	0.84937	2.0158	0.20863	-0.14461	0.33286	0.50356	-2.3473	-5.015	-1.4028	-1.4272	-1.1253	-2.8526	0.53408	1.9525	1.1393	-0.19686	0.55486	0.38871	-0.75362	-0.99863	-2.4678	-0.84068	-1.9642	-0.68191	-0.14449	1.2847	0.80431	-0.8333	0.7975	-1.6436	-1.5594	-0.81877	-0.87477	-3.6619	-0.30093	1.7002	0.16189	0.97776	-1.7539	1.2076	-1.0187	-3.7002	-1.0503	0.14157	-2.1876	3.6335	0.12225	3.7724	-3.5982
-1.7341	1.0613	0.17829	0.84505	-1.1163	0.57395	-0.83836	-0.48459	-1.1289	-0.42355	-1.0764	-2.5841	-0.62273	-0.84321	2.3963	1.7804	-3.7194	-1.0683	-1.1538	-2.3711	1.1015	-1.4667	-4.4237	-0.6006	1.2841	4.4811	-3.6623	-2.6032	0.15663	1.1425	-2.422	-2.5505	0.34503	-0.87235	-2.0538	-0.35911	-0.50664	-0.65751	2.9574	3.8751	-0.4074	-3.8238	0.15224	-2.2428	-1.4179	2.3409	-2.235	-0.9346	-2.0673	0.16837
-14.397	-13.446	-13.145	-13.817	-7.8509	-12.677	-12.042	-11.093	-14.051	-14.181	-10.116	-16.233	-12.828	-13.881	-12.505	-14.201	-14.512	-14.142	-9.7367	-11.228	-12.172	-12.202	-12.739	-12.878	-11.891	-11.487	-11.512	-10.796	-10.528	-14.39	-12.859	-15.786	-15.015	-10.84	-14.851	-11.086	-12.345	-14.321	-12.042	-14.667	-11.236	-13.805	-11.481	-12.64	-20.112	-14.643	-14.27	-13.256	-12.941	-12.578
-9.9676	-7.6656	-12.45	-10.097	-10.417	-11.656	-10.615	-10.09	-10.939	-12.859	-10.352	-11.322	-13.137	-12.472	-10.426	-11.73	-9.2031	-9.3758	-10.886	-11.69	-10.252	-13.223	-8.5855	-9.6794	-11.037	-13.957	-10.491	-14.54	-13.628	-10.315	-9.863	-9.416	-7.7569	-9.6308	-9.2137	-10.087	-14.722	-9.1508	-10.976	-8.8859	-9.0506	-11.966	-13.459	-10.349	-8.7272	-10.465	-11.735	-10.5	-8.2138	-12.505
-3.2168	1.2119	0.028279	1.2143	-1.3378	-1.4857	-0.28183	-2.3509	1.9372	-1.9839	-1.2893	1.0772	-1.0583	-2.0677	-0.13506	-2.0133	-2.8693	-3.9324	-0.93172	0.6612	1.9736	-0.37849	1.6309	-2.8097	-3.2242	-1.5319	-2.9915	-1.3382	0.7898	1.2658	-0.14993	-1.9158	-2.1616	-2.4271	2.2124	-4.5623	-4.8781	-0.93152	-4.5174	-3.425	-1.5539	-2.414	-0.086424	-2.8137	-1.1175	-1.4892	0.14402	-0.017129	-3.3249	0.10456
-15.268	-13.283	-16.064	-14.148	-15.589	-13.431	-11.485	-14.176	-10.19	-13.74	-14.276	-15.169	-13.892	-13.767	-14.69	-12.596	-15.101	-9.1387	-9.8802	-11.693	-14.712	-17.094	-10.422	-12.814	-13.554	-11.064	-15.499	-11.373	-13.398	-13.118	-9.5685	-12.747	-13.516	-14.315	-14.308	-15.665	-10.902	-10.837	-13.668	-13.502	-13.038	-13.162	-12.523	-14.125	-14.903	-10.829	-13.699	-14.037	-17.828	-11.986
-5.268	-8.5699	-5.538	-4.9395	-5.3358	-7.9398	-5.0986	-3.0676	-5.3728	-4.4095	-6.4057	-4.0326	-7.685	-3.7188	-5.1399	-0.35836	-5.3825	-5.5196	-5.6655	-2.7067	-3.0756	-6.0279	-3.2169	-1.8576	-6.2578	-4.8985	-2.4606	-2.172	-6.6169	-2.4139	-6.2154	-4.605	-4.5984	-4.4349	-2.8282	-3.787	-5.9252	-8.0094	-3.7331	-4.9306	-6.5673	-4.7164	-2.0133	-2.4562	-1.2875	-3.5208	-1.9728	-1.8404	-7.8185	-4.5493
-1.4924	1.762	1.6354	0.91726	-0.12515	-2.7607	2.8924	0.1021	-0.94758	-0.1013	-2.6059	0.51324	-1.8278	-1.6305	1.5793	1.7193	3.0228	-1.5172	1.4621	1.1686	1.25	2.7333	0.79497	-0.14532	-1.2857	-1.8025	0.37335	-0.45209	-0.47347	1.2133	0.91301	-1.2466	-1.4346	1.3608	-1.3281	-0.44707	-3.0597	1.4959	2.5634	-2.0353	-4.3294	1.3341	2.4973	1.3472	0.60529	0.08176	-0.28156	-1.8064	-1.697	-2.6451
-4.0017	-4.8387	-1.7007	-4.9757	-3.9855	-6.1734	-6.966	-3.9479	-4.4241	-5.1479	-6.2814	-2.4327	-3.3368	-5.4084	-3.4779	-8.0318	-5.3385	-5.8171	-4.137	-3.1316	-3.059	-1.3069	-3.915	-2.8457	-2.1169	-0.55483	-5.0699	-0.73816	-5.2623	-6.1796	-6.6203	-3.4081	-4.0531	-3.9947	-4.0786	-5.2771	-5.3216	0.32754	-3.0531	-2.5122	-5.0868	-4.6993	-4.7275	-6.125	-1.9543	-5.9512	-4.0724	-6.2618	-4.1876	-5.3497
-17.103	-14.393	-12.66	-12.792	-13.967	-14.518	-16.996	-16.136	-13.838	-18.472	-16.486	-13.635	-14.368	-14.452	-16.176	-17.161	-14.946	-15.521	-13.918	-16.315	-15.269	-14.722	-17.036	-13.638	-16.125	-13.108	-16.684	-14.944	-13.474	-13.375	-16.196	-15.921	-12.889	-11.892	-15.786	-14.691	-16.861	-14.673	-16.522	-14.724	-15.349	-15.502	-14.001	-14.533	-14.717	-13.705	-14.88	-12.234	-16.037	-15.965
-1.2789	-1.387	-3.5133	-0.9042	-1.199	-2.2723	-4.7477	-1.8911	-4.2008	-4.9925	-1.204	-1.6646	-3.5825	-3.3966	-2.6163	-4.0488	-1.4381	1.3634	-1.2271	-1.2935	-2.4223	-5.016	-4.7974	-0.5146	2.735	-1.4391	-0.68538	-2.1053	-2.5278	-4.337	-2.0339	-3.8651	-0.54438	-3.9041	-4.847	-2.1306	-2.5498	-1.5339	0.5124	-2.5871	-3.8811	-3.4263	-3.4791	-1.605	2.0287	-2.0884	-5.6426	-2.4261	-3.3792	-4.9869
-2.3051	-5.386	-4.457	-5.4458	-3.9099	-5.325	-0.5093	-3.5993	-4.6405	-0.1249	-4.0061	-1.4849	-2.2792	-9.7307	-1.9461	-2.7063	-4.9182	-5.1088	-6.7533	-4.3451	-4.3343	-2.1006	-3.841	-3.9758	-2.1997	-6.4523	-0.55128	-5.2943	-3.7159	-6.5979	-4.2484	-3.5971	-1.8488	-2.3397	-3.4596	-5.57	-3.9108	-2.7017	-3.6167	-4.5153	-3.2002	-5.3198	-3.9931	-5.6688	-4.3537	-3.161	-3.7876	-4.5186	-1.6307	-6.1594
11.467	10.934	9.4695	13.219	8.8566	9.0228	9.1602	10.568	11.787	9.8724	10.943	12.011	6.9441	7.1109	11.061	11.343	10.806	10.09	11.326	6.6545	8.945	9.2342	11.961	12.713	7.9814	9.9512	9.5813	7.8634	10.339	10.056	8.1834	8.0066	5.8828	9.6851	10.928	10.582	9.3063	8.9715	10.726	9.8788	9.2307	9.8358	7.4927	7.4138	11.001	9.8011	5.9588	11.911	8.2932	9.7651
10.228	8.6199	8.2937	6.2004	9.0866	7.3281	7.4891	6.8765	9.3496	9.1774	10.888	8.834	12.024	7.8181	9.467	6.3649	5.1872	10.291	8.9735	9.7335	7.8143	6.8221	7.9413	9.1087	9.36	6.548	7.922	6.092	6.5983	8.027	4.9627	8.1891	9.152	6.2407	8.8446	7.5655	5.6824	9.7994	6.664	9.9328	7.275	7.197	10.544	5.4764	6.1421	6.1729	8.5276	6.8292	6.0498	9.2681
-9.386	-12.357	-10.631	-10.362	-8.5598	-11.244	-9.6072	-9.8167	-9.2214	-6.9239	-12.703	-10.536	-9.548	-9.2392	-10.759	-9.7224	-9.9114	-6.9923	-8.2338	-12.589	-8.9003	-10.311	-10.503	-10.883	-8.8628	-10.568	-7.9375	-14.437	-9.5177	-8.4095	-10.366	-10.623	-12.288	-11.9	-10.384	-9.4725	-9.4719	-11.209	-9.8164	-7.8964	-8.6595	-6.2443	-7.6906	-10.048	-5.7539	-11.099	-10.443	-9.0196	-8.9286	-7.7391
-10.363	-10.064	-10.972	-9.8766	-9.854	-7.833	-9.003	-7.7156	-9.5552	-6.8671	-6.0121	-8.7576	-9.1115	-9.369	-8.6654	-9.75	-10.685	-12.066	-10.929	-13.815	-9.9506	-9.5751	-11.602	-11.864	-10.501	-12.68	-9.1876	-10.709	-13.84	-11.869	-11.099	-10.655	-8.4983	-6.1754	-10.87	-10.04	-10.222	-9.0703	-9.5721	-11.168	-9.2387	-12.272	-10.805	-12.949	-11.436	-7.1385	-9.814	-7.3076	-10.599	-11.971
-12.811	-13.846	-13.729	-13.574	-13.211	-15.523	-11.455	-16.346	-15.23	-14.317	-11.132	-13.932	-16.723	-13.939	-17.503	-12.49	-13.591	-12.649	-12.473	-16.999	-11.427	-15.456	-12.531	-14.952	-16.096	-17.98	-11.645	-12.925	-12.81	-13.673	-16.658	-10.224	-12.139	-12.18	-14.824	-14.461	-12.485	-13.247	-12.739	-12.432	-14.31	-15.877	-13.873	-10.943	-16.523	-14.122	-13.152	-14.752	-14.741	-15.242
9.9163	9.4015	6.3713	4.2752	6.98	6.752	8.2075	3.7678	5.8381	5.1003	6.8098	8.8669	5.5891	6.5149	5.7268	7.2567	4.871	4.2607	6.1267	5.4843	7.2567	5.0543	7.036	4.2526	7.5339	7.2154	5.1966	5.1536	8.9328	7.0623	8.2081	7.0223	1.4287	7.9781	5.7409	8.0274	2.8959	5.1262	7.622	8.7222	9.3546	6.0559	4.3141	6.3473	6.6577	6.8268	3.6643	5.5061	3.8064	6.4758
-13.101	-10.799	-10.953	-7.3789	-6.3869	-12.746	-8.5713	-8.3107	-9.9968	-9.6665	-9.3861	-9.1382	-13.065	-7.3707	-10.412	-6.5162	-7.9619	-10.464	-10.358	-9.3936	-9.1229	-9.1767	-8.4055	-7.5369	-8.6204	-8.0265	-7.7392	-7.8505	-9.1819	-7.3453	-9.5011	-6.2166	-9.4381	-9.1775	-11.894	-6.7484	-10.464	-10.522	-10.378	-9.2679	-8.1221	-10.723	-10.145	-10.421	-8.7754	-7.4107	-9.4142	-9.5135	-10.078	-8.1423
-0.43711	1.1437	2.1545	3.023	1.6211	-0.43598	1.0652	2.325	2.6742	-0.19623	1.6382	-2.2215	2.8027	0.12463	2.5617	1.8508	0.007754	4.1358	3.6944	2.1481	3.2266	4.0515	0.64275	2.2002	0.28542	-0.80135	2.3956	2.7609	0.31006	3.9756	1.7936	1.1906	0.64565	3.4618	1.5443	1.7835	5.2864	2.7643	-0.78842	-0.037114	1.3969	1.9083	-2.7376	0.93807	2.7877	-0.012814	0.19951	-2.2368	3.7773	4.3411
3.5612	4.6516	4.7725	2.0012	1.6645	6.6135	-0.07626	1.9525	4.0895	3.6343	1.2451	0.35551	2.0058	2.1722	3.9554	3.1343	3.5203	2.6121	3.4425	4.09	0.46908	2.3667	7.0408	2.279	0.12295	2.8483	2.1063	4.9224	4.5631	3.3714	2.7472	1.3731	4.0877	6.1023	4.466	2.9921	3.8323	0.43769	3.8029	1.4502	3.7264	4.156	1.3333	0.61438	3.9481	2.225	4.8378	4.0922	3.4658	4.5803
10.942	10.572	8.9302	8.4761	9.0189	10.559	10.977	9.2778	13.035	8.0789	5.4941	11.44	8.9391	8.5352	7.8273	9.6894	9.6216	12.945	11.23	9.6639	10.291	9.6752	14.199	11.821	10.918	8.6259	10.204	9.9672	11.334	8.8016	9.8486	10.922	12.756	8.289	9.9571	11.213	13.114	11.332	13.259	13.392	7.2283	9.4034	10.701	9.49	11.799	6.693	10.095	9.1752	12.203	7.9541
-5.0691	-1.8482	-0.63724	0.78616	-3.2232	-2.2626	-1.3492	-1.7515	-0.21166	-3.1627	-2.3253	-1.6375	-2.8378	-4.7735	-2.2214	0.80187	-3.58	1.5223	-1.484	-0.78362	-5.2459	-3.9617	-2.6796	-0.44698	0.66146	-0.51827	-4.6198	-1.9536	0.24953	-4.1898	-4.6546	-1.0329	-0.11226	0.32109	1.313	-4.6219	-3.0548	-0.39412	-3.0641	1.171	-0.51759	-1.999	0.11426	-2.5573	-0.42266	-2.785	-1.3815	-1.122	-1.9204	-3.4533
-0.48376	-1.5212	-4.9095	-4.8998	-0.65218	-2.4078	-4.5985	-3.0002	-3.1519	-0.58253	-2.5234	-3.5563	-1.3552	-3.7797	-4.2634	-2.9334	-3.5254	0.40182	-2.6976	1.0887	-4.0745	-5.6812	-6.8069	-0.12557	0.14219	-6.8535	-1.6264	-4.1135	-2.0913	-0.8351	0.14514	1.0568	-2.7661	-5.9069	-2.7396	-2.3583	-1.0729	0.038908	-1.0039	-3.0727	-5.579	-0.55493	-2.1248	-3.4283	-1.9557	-2.021	-3.2474	-3.0337	-4.2504	-3.6449
-2.8482	-6.1702	-7.3837	-4.793	-7.3329	-4.0211	-1.6879	-2.6638	-0.36451	-3.3363	-2.0706	-5.8053	-2.3379	-4.7172	-5.044	-4.0229	-5.4946	-5.812	-6.6063	-4.1439	-5.2567	-3.1473	-1.9125	-4.6711	-7.4615	-2.9171	-5.5615	-4.1176	-0.70022	-2.3941	-4.293	-4.3753	-5.8168	-2.6608	-5.2889	-2.9147	-4.4391	-5.6408	-5.4031	-5.716	-5.1391	-4.5643	-3.902	-6.277	-2.7974	-6.9438	-2.3571	-3.391	-4.0595	-4.2708
-13.655	-11.571	-8.3561	-13.408	-10.121	-10.447	-10.488	-13.968	-14.273	-11.786	-10.549	-11.898	-11.246	-8.2596	-9.8875	-15.405	-9.2391	-9.6657	-13.156	-10.98	-11.692	-12.783	-10.683	-10.29	-9.7095	-12.673	-11.566	-8.8234	-10.645	-14.794	-13.351	-12.028	-13.574	-9.6986	-7.6358	-12.389	-11.326	-12.85	-12.709	-9.3662	-10.179	-12.439	-11.964	-11.876	-9.1146	-12.199	-12.99	-10.813	-11.752	-9.6394
3.4006	7.533	-1.2847	-0.48778	0.89552	6.6662	4.6661	2.6754	1.774	2.852	6.3116	3.639	7.1114	2.4398	2.3011	2.9798	1.1386	0.65526	3.1412	5.7546	1.332	2.7549	2.6308	4.3117	0.67845	1.2475	1.528	2.3049	5.304	6.8169	3.1585	0.42025	4.7383	2.1016	5.9325	2.7283	2.8295	2.9168	5.084	2.9128	1.3874	3.1324	3.945	1.6786	3.093	3.3644	2.6852	2.0775	2.8782	1.7046
9.0487	8.7723	7.1153	4.973	7.2302	8.8284	11.324	10.594	7.7455	8.8807	7.1432	6.971	7.8939	10.453	8.3245	11.279	7.9626	6.4703	8.6681	9.8048	9.085	5.037	11.631	9.3968	10.581	9.3038	10.688	7.169	9.7332	7.2314	7.8054	9.6231	9.4334	8.2502	11.183	5.4768	6.36	11.605	9.4261	5.7595	9.8081	9.6845	7.0727	7.2262	6.0918	7.239	7.5361	9.7206	7.3121	9.7457
-8.8508	-11.739	-11.146	-9.0534	-8.1912	-8.5593	-9.9685	-9.1795	-10.335	-10.047	-9.0848	-9.5368	-11.637	-11.527	-8.514	-11.209	-10.851	-9.4065	-9.5609	-12.421	-8.298	-8.7247	-8.0086	-11.976	-9.2456	-7.5649	-11.879	-11.61	-7.8471	-9.5756	-12.604	-10.162	-9.5442	-7.2993	-12.476	-10.266	-9.7016	-10.529	-5.5187	-10.061	-11.173	-7.1048	-6.5713	-10.113	-13.126	-12.022	-10.25	-9.6632	-12.987	-9.4372
-15.697	-13.596	-12.291	-14.775	-12.116	-16.08	-14.815	-13.18	-12.468	-10.579	-14.79	-14.179	-14.409	-13.719	-10.527	-13.303	-14.108	-13.894	-15.043	-12.265	-13.376	-11.262	-14.628	-12.865	-12.169	-13.334	-12.641	-10.971	-15.281	-15.638	-13.382	-19.203	-10.202	-11.39	-13.76	-16.128	-11.733	-14.258	-12.375	-11.623	-12.893	-14.656	-12.47	-11.29	-9.2099	-16.303	-13.706	-10.669	-11.085	-13.928
-0.92566	-1.1476	1.1091	-0.66655	1.5271	1.0504	-0.4174	0.11459	-0.43804	-2.5724	-1.8683	-1.6158	2.2782	-0.38174	-2.9668	-2.0133	0.068911	0.24547	-2.4961	-1.5635	-0.91509	-0.4218	-1.8702	-0.72842	-2.0453	-2.8302	1.8969	0.49013	-0.90044	-0.79573	-1.5789	1.3511	-2.1452	-3.9381	-1.0645	1.3187	-2.3972	-0.34684	-0.57797	0.28076	-2.3582	0.57048	-0.45508	-0.79464	-3.8657	0.33657	-3.1715	-1.5141	1.2795	-2.5592
-12.671	-13.588	-11.551	-10.598	-9.7569	-9.6338	-11.43	-13.364	-12.622	-13.706	-11.665	-10.468	-10.113	-9.9823	-9.8148	-13.316	-12.549	-10.064	-12.843	-13.774	-11.334	-10.807	-13.048	-12.847	-12.606	-10.579	-11.932	-13.194	-10.867	-11.361	-10.845	-8.4851	-14.981	-10.112	-10.144	-8.586	-12.115	-18.093	-10.329	-8.4091	-9.359	-16.686	-13.133	-12.652	-11.496	-12.412	-10.285	-12.613	-9.7473	-10.688
-1.2108	-4.3014	-2.2042	-0.35416	-4.9271	-2.9054	-1.4991	-2.5979	-4.1602	-2.5179	-0.91238	-2.2161	-5.2508	-2.3223	-4.0488	-0.35051	-4.8772	-2.2711	-3.9443	-1.6584	-5.2316	-3.1541	-5.1658	-0.50186	-2.555	-1.9127	-3.2414	0.053821	-1.9236	-2.3848	-2.031	-0.45279	-5.5214	-3.8438	-2.2251	-1.6131	-4.9451	-3.1307	-0.93612	-3.3642	0.48837	-0.44472	-2.6554	-1.983	-3.7319	-3.2701	-4.2078	-5.8034	-2.1518	-4.1955
-8.0213	-3.8145	-5.1139	-5.1276	-9.0048	-7.1579	-4.2945	-7.4117	-7.2701	-8.2769	-6.155	-3.6135	-4.0946	-7.6352	-5.8046	-6.5586	-4.3228	-5.3256	-8.2409	-7.4794	-4.5708	-6.3851	-6.175	-8.2376	-9.6618	-3.8505	-4.9245	-8.9665	-8.0679	-6.0751	-4.3218	-5.5281	-9.3431	-5.0175	-8.0718	-4.5746	-5.8901	-5.6667	-7.9303	-3.9134	-6.0014	-5.8676	-9.4577	-5.4709	-7.6121	-6.7021	-3.9142	-2.448	-5.3501	-4.5522
-13.809	-16.295	-10.962	-10.675	-13.893	-12.892	-13.824	-15.52	-10.466	-11.567	-9.1907	-13.902	-11.338	-13.171	-13.97	-15.354	-12.857	-12.46	-13.523	-8.1882	-13.213	-14.142	-12.567	-16.236	-11.255	-13.062	-11.849	-12.664	-14.352	-13.036	-13.565	-9.7113	-7.6549	-14.808	-15.815	-12.795	-11.732	-14.734	-12.826	-12.221	-13.813	-12.254	-12.137	-13.071	-13.138	-12.952	-14.468	-15.118	-13.327	-12.993
0.27559	-3.0443	-1.558	2.0787	1.0954	1.9739	1.2584	-1.6831	0.81485	0.75364	0.49464	-0.60807	-2.6244	-2.5336	-0.23536	-2.1282	1.2262	-0.67853	-0.077477	-1.9954	-3.4201	0.76717	-0.60155	-0.54587	-0.32396	-0.49174	-1.8744	-1.1291	1.2421	2.5748	-2.1627	-0.77316	-2.0847	3.4199	2.6489	0.85652	0.62697	2.6383	0.53102	-0.39937	0.25198	1.6708	2.137	-0.51718	-1.5355	1.4414	-0.71484	0.60273	1.0361	1.7719
-7.6371	-3.0254	-3.2786	-4.0424	-4.9274	-3.3435	-0.29321	-4.8674	-1.0479	-3.502	-6.6282	-1.7203	-7.9566	-4.9414	-4.687	-2.2176	-2.9333	-5.7614	-4.4963	-2.0075	-2.2062	-4.2819	-1.9184	-1.5124	-6.1034	0.04239	-6.1467	-2.9488	-1.255	-3.4734	-2.376	-5.4856	-3.3997	-1.8323	-4.6148	-2.748	-1.4636	-5.8057	-1.629	-5.6317	-5.7946	-3.9738	-2.7529	-1.8046	-5.8928	-1.7277	-2.4705	-5.8845	-5.6343	-1.5906
-0.2248	0.68797	-2.7086	-1.5137	-2.7628	-1.7704	-2.0592	-2.0579	1.6425	-1.7815	-5.0227	-0.97619	-2.3687	-2.8197	0.52869	-2.4496	-4.1823	-3.2638	-5.0209	-3.4272	-7.9454	-1.7053	-6.333	-2.1557	0.81097	-2.3607	-3.1921	-5.5997	-2.7729	-2.8721	-3.7768	-1.4267	-1.1576	-4.797	1.0775	-2.3221	-6.3579	-3.6168	-2.523	-4.7888	-3.1858	-2.8338	2.5562	-3.1565	-5.749	0.73527	-3.4854	-1.5335	-0.98571	-4.7774
5.972	8.143	7.6206	3.4961	4.2203	5.1392	4.7182	3.4065	4.4843	8.5277	8.2105	3.9872	6.1552	5.8004	5.5505	8.062	6.8249	6.8513	8.0938	5.8651	7.483	7.129	8.4584	6.2176	7.456	4.6969	6.9714	6.8192	6.6662	9.0148	4.8685	4.5845	6.9684	6.8343	9.7242	6.754	5.292	8.8714	8.0587	6.9071	5.9911	6.776	5.9979	7.577	5.0995	7.8177	7.2715	9.2023	6.8735	5.4943
-5.319	-1.2765	0.25898	0.019501	-2.2263	-2.2737	-2.8099	1.2945	-1.2865	-3.9978	-5.3725	-3.1225	-5.2721	0.1857	-1.1088	-3.525	-0.2553	1.2621	-6.3714	-3.8414	-3.6593	-1.6694	-1.3647	-2.5154	-0.83219	-2.7439	-4.7675	-1.1799	-4.3391	-4.9255	2.5224	-3.3941	-0.61093	-2.8209	-4.9326	-3.1071	-2.997	-0.61404	-1.0812	-3.9085	-1.1031	-1.2734	-0.55155	-1.5268	-2.4344	-4.8018	-1.6587	-2.5219	-3.8739	-4.0954
-0.45533	1.3802	0.45021	5.6856	0.91258	0.79542	1.6081	-1.6776	0.4508	0.91288	-0.79824	-2.2887	-3.0974	2.256	1.6066	-1.7336	-0.155	0.9702	1.7534	-2.5559	-0.4958	4.2842	1.38	1.3332	-0.30928	-1.2064	0.57678	1.7514	-2.7168	-1.3086	-1.184	-2.6181	2.0707	0.83853	-2.4293	-0.94649	-0.38805	-0.69792	-1.88	-0.26339	0.57634	-2.7966	1.0303	0.27365	1.5088	0.93957	0.54361	-1.0849	0.64743	2.5728
-13.477	-14.146	-14.496	-12.548	-10.983	-12.632	-13.927	-12.98	-13.191	-14.514	-12.955	-10.661	-13.441	-9.9729	-14.447	-10.087	-14.596	-13.924	-16.48	-10.977	-15.118	-13.76	-14.388	-15.344	-12.281	-14.005	-13.199	-13.166	-13.497	-15.796	-11.726	-14.875	-15.121	-10.407	-14.091	-14.269	-14.105	-12.376	-10.602	-11.688	-11.913	-9.9505	-14.022	-11.347	-13.952	-14.133	-12.759	-12.517	-11.84	-11.997
-6.0496	-7.3237	-6.1658	-1.773	-4.1569	-2.5241	-6.2934	-0.45188	-3.4081	-1.5865	-5.8119	-5.5589	-5.2687	-5.2801	-8.4751	-3.7935	-2.4961	-4.7621	-2.2389	-3.137	1.7843	-2.0729	-2.1359	-1.7379	-4.5972	-4.2925	-3.8849	-4.7012	-6.9154	-8.2814	-5.5954	-2.5021	-4.7795	-2.6007	-5.6565	-5.4141	-2.5942	-5.0452	-3.459	-6.6573	-3.327	-6.3119	-3.7296	-4.7776	-3.8609	-3.1066	-3.1492	-5.4129	-5.4742	-5.1973
0.91466	2.4058	1.0741	3.5484	0.16472	2.7305	1.7934	3.2387	1.4552	0.12835	-1.6921	4.0459	1.2107	2.6762	4.328	3.4789	3.0385	3.6477	3.4112	4.3971	2.8021	2.0956	3.7566	2.4929	-0.75443	-0.29964	-3.6843	3.103	0.29601	1.3919	0.48274	-0.40146	2.5426	0.051494	2.1365	4.5685	0.58323	-0.45247	3.1933	3.4762	2.3032	-0.22768	-0.077561	-1.6954	1.6077	2.7662	-0.88663	-1.4336	2.0052	1.274
-11.096	-12.666	-14.164	-12.234	-12.292	-12.318	-14.001	-12.285	-13.87	-12.419	-12.78	-11.919	-13.271	-12.596	-13.4	-16.766	-12.047	-7.8258	-8.6446	-13.401	-11.67	-13.152	-12.746	-17.457	-13.542	-14.069	-12.583	-12.001	-11.343	-12.474	-12.661	-12.299	-11.208	-13.715	-13.157	-14.075	-13.159	-14.527	-15.391	-11.496	-11	-15.322	-13.073	-15.669	-13.277	-14.982	-15.479	-14.029	-10.996	-19.286
-9.3697	-9.9877	-8.3287	-11.191	-8.8864	-9.0279	-8.8348	-10.254	-9.2414	-6.9089	-8.7487	-7.3452	-10.73	-6.0127	-8.6513	-10.332	-9.2901	-5.0538	-10.059	-10.165	-8.7666	-6.366	-7.0051	-7.898	-8.8169	-8.1446	-11.506	-6.6724	-9.9603	-9.3902	-11.32	-10.981	-10.996	-5.1493	-10.256	-8.0609	-12.048	-8.1099	-8.3868	-9.3465	-9.0556	-7.4087	-9.7546	-10.006	-6.6845	-10.798	-10.616	-9.8276	-9.786	-9.5451
-2.8106	2.5632	-1.4675	-1.1039	0.7313	2.0342	-1.5662	1.5898	-0.18089	-0.73742	0.96521	-3.0607	3.3093	0.58106	1.3379	1.0271	-0.11794	0.83187	2.5001	1.4837	-0.1641	-0.43448	-0.43091	-1.5948	1.7391	1.0021	1.0946	-4.3185	0.63652	3.336	0.38533	0.28793	1.6485	-1.8947	-1.0974	0.47812	1.2453	2.2425	0.51494	3.1643	0.23803	0.47188	5.2384	0.54538	0.37539	0.19071	0.77705	0.86394	1.4993	3.1249
-0.36439	-5.0519	-2.5825	-5.7898	-2.5361	-0.24489	1.0205	0.25505	-3.5419	-1.8722	-2.7674	-1.2468	-2.2609	-2.9094	-6.6178	-3.7271	-2.9581	-3.7755	-2.8593	-2.7622	-2.5647	-8.0547	-3.3807	-2.7189	-1.8795	-0.37821	-4.2356	-1.5478	-2.7138	-1.1461	-2.4604	-2.8465	-2.3797	-0.66055	-3.4857	-2.7319	-1.9271	0.74528	-6.3272	-3.1518	-0.87317	-1.2161	-2.4205	-6.1825	-0.78179	-1.7388	-4.8833	1.7614	-0.39842	-3.708
-2.647	-2.984	-2.7854	-5.0031	-0.23213	-5.443	-2.8229	0.61687	-4.1112	1.0981	-4.2718	-3.2479	-3.108	-4.2207	-0.1313	-2.2602	-5.261	-2.5104	-1.8435	-3.0745	-1.4615	-2.8794	-2.2072	-2.6411	-3.1891	1.2834	1.1508	-4.4056	-4.549	-0.81325	-2.1197	-0.29834	-4.1114	-5.3533	-3.1725	-5.035	-1.5225	-0.80955	-2.4318	-0.79195	-5.5692	-2.1058	1.6052	-3.1048	-2.3006	-0.88491	-6.0233	-3.9473	-2.6411	-3.2944
-0.88474	-1.7882	-2.2814	-3.6413	-4.8197	-6.6543	-3.4982	-5.9593	-4.2509	-1.6861	-4.1198	-0.50958	-2.9113	-2.0997	-2.5251	-3.7866	-4.7772	-3.4331	-3.4983	-3.9023	-4.1867	-2.177	-2.3757	-0.47042	-5.8274	-3.5591	-4.4558	-1.7393	-3.7145	-3.3379	-1.2099	-1.2737	-1.9555	-4.3183	-4.2415	0.4601	-8.4202	-3.065	-4.3017	-4.2777	-2.1971	-2.846	-3.448	-1.2025	-1.6087	-4.8702	-1.1912	-2.7597	-1.6215	-4.6076
-0.32513	-0.097462	0.58972	-1.8131	-2.9232	-1.1643	0.19902	2.3584	-0.91796	0.22865	1.1655	-0.56142	1.0787	-1.9818	0.7871	1.6201	-0.85288	-2.1514	-1.3202	3.6058	1.6633	-2.9231	2.9002	-1.1656	0.90619	-3.0935	-1.9418	-3.9983	-2.1444	-0.0081209	0.27217	-3.0393	2.2111	-0.089344	0.38276	-0.76317	-0.27348	1.1587	-0.39183	0.47674	-0.30287	-0.1228	-2.3201	-0.024943	-0.033799	-0.42315	0.37743	-3.8752	-3.6435	0.2205
0.37185	-0.31944	-2.2913	-3.6787	-2.9473	-1.1294	-2.3638	-4.8035	-0.29789	-2.0277	-3.4101	0.86088	-4.9358	-2.0466	-3.4438	-2.6049	-4.7076	-1.8575	-3.3641	-3.1022	-0.86348	-4.8194	-1.9046	-2.3292	-0.5773	-3.3228	-2.2815	-3.8905	-1.385	-2.0405	-0.47111	-7.1656	-1.639	-2.8986	-2.2937	-4.0992	-2.9938	-0.037723	-1.7635	-3.7416	-2.1422	-4.0245	-3.1511	-2.693	-0.8708	-0.89959	-2.7066	-1.7683	-2.2656	-3.2577
-4.0392	-2.1393	-2.0861	-3.1466	-2.6959	-2.8927	-1.9019	-5.802	-5.9095	-3.0142	-3.2077	-3.827	-7.86	-4.4939	-6.6986	-1.8421	-1.881	-2.3134	-2.7051	-4.0596	-3.816	-8.4534	-2.2601	-0.38556	-3.6402	-2.8658	-2.2977	-7.9581	-5.4715	-4.0257	-2.5661	-1.6504	-1.858	-4.7302	-4.3244	-6.4003	-1.9724	-4.8008	0.54288	-6.237	-2.6906	-4.0461	-5.6245	-2.9476	-5.592	-5.6004	-3.1973	-1.3749	-2.335	-4.2785
-24.156	-22.289	-19.984	-24.835	-20.013	-23.197	-22.197	-23.041	-22.092	-21.592	-19.969	-23.044	-21.868	-23.284	-21.461	-25.284	-21.253	-22.92	-21.875	-22.628	-23.932	-23.669	-24.88	-21.244	-23.708	-21.861	-21.019	-24.363	-20.444	-20.896	-22.667	-22.648	-21.323	-20.193	-22.462	-20.405	-22.276	-19.556	-20.196	-21.51	-23.505	-21.596	-21.01	-23.703	-23.152	-24.858	-22.081	-22.409	-26.113	-22.388
1.5087	2.3763	6.0074	2.4455	0.53944	3.9868	2.0817	2.016	3.6496	3.1009	2.3547	1.9915	0.82582	1.8146	0.15094	8.9781	4.6179	3.8246	2.3802	0.15205	3.096	0.69821	4.3896	1.8551	1.6541	4.6021	4.8072	2.7238	2.1847	1.455	3.1671	3.7002	1.8202	1.4091	4.0059	3.5405	1.8459	4.0775	2.7636	5.5216	1.9667	2.5175	0.043578	5.0547	-0.041545	-0.4434	-0.57678	6.5325	2.7693	2.8247
-10.699	-7.2262	-5.3539	-4.6182	-4.3169	-6.8471	-5.8464	-4.8657	-6.202	-2.5154	-4.2601	-5.3711	-4.8866	-3.476	-1.3695	-6.7746	-7.3897	-1.2066	-5.2724	-4.889	-4.176	-3.3572	-4.0575	-5.277	-3.5639	-6.5534	-1.6325	-3.7065	-4.0203	-5.381	-1.6838	-3.1925	-7.8788	-4.7297	-8.0881	-7.0836	-5.1097	-6.0395	-1.9319	-3.198	-6.0448	-3.2013	-6.8781	0.0047539	-5.6191	-2.7533	-6.6032	-3.9106	-4.9233	-4.5288
8.7601	7.6658	8.2957	7.9745	6.8767	6.711	7.5787	7.0339	7.5989	6.4544	8.8081	8.0209	4.5057	8.814	7.1841	9.6179	5.4688	8.5407	5.438	6.546	8.4682	9.2546	1.4475	10.159	5.404	8.7303	8.1256	9.5459	6.6759	5.5437	7.091	8.7863	4.9917	5.1788	8.3559	7.6231	5.7948	8.5052	6.5224	7.6863	8.4423	3.8107	7.3908	3.321	8.5263	5.7176	6.4793	8.275	6.6371	6.4746
-11.257	-11.365	-16	-14.9	-12.985	-15.471	-14.765	-14.617	-12.754	-16.383	-14.544	-16.723	-12.601	-12.535	-16.507	-12.602	-11.023	-13.285	-17.166	-14.705	-14.604	-16.416	-15.477	-13.84	-15.654	-13.617	-16.829	-14.348	-15.875	-15.328	-12.958	-17.606	-14.052	-15	-16.577	-16.275	-15.26	-11.662	-14.333	-16.643	-11.132	-13.119	-13.179	-12.532	-13.877	-13.431	-15.705	-17.073	-18.495	-17.053
-4.5682	-1.609	-3.484	-3.3494	-1.449	-4.0109	1.517	-2.5138	-6.1387	-1.278	-4.0438	-1.4958	-4.8908	-2.6446	-6.1597	-3.1342	-5.2986	-4.0596	-1.6999	-2.7788	-3.3964	-7.0881	-0.93589	-1.3263	-4.7735	-0.57659	-0.56797	-2.6874	-4.9079	-1.9714	-4.3111	-5.0387	0.15527	-4.7429	-2.6531	-3.2721	-2.9096	-3.155	-3.0667	-6.3734	-1.9681	-3.4354	-2.7216	-6.1136	0.42594	-2.9088	-1.3557	-1.8144	0.29275	-4.6137
1.1724	-0.68319	-0.22151	1.9819	0.37146	4.8122	2.3134	0.58336	0.017725	0.56227	0.14715	0.2914	0.48826	-2.9801	-1.6283	3.9216	0.92222	0.17899	-1.7657	-1.3333	0.15317	3.093	3.1648	-0.24102	-1.0596	-0.44495	1.7708	0.2001	-3.0659	0.97445	0.51864	1.343	2.2874	1.1068	3.9621	-1.3241	1.0788	-2.5238	0.86558	3.402	-2.6954	-2.4104	2.0556	-0.7808	1.2029	-2.3259	1.7411	1.5174	0.87449	-2.4711
7.1395	4.0463	5.5648	4.0796	6.5102	6.7021	5.2061	2.8676	9.6665	5.6952	7.748	5.5158	6.9054	6.0872	5.1456	6.9914	3.6157	6.3306	3.7186	8.6009	3.9371	5.7879	6.6327	4.6861	4.6132	7.5269	4.678	6.312	5.7877	5.8906	4.6154	5.2108	6.017	8.1601	4.312	5.3032	1.2665	4.9322	4.3878	6.6388	1.1718	3.9968	3.3349	4.8225	7.1501	7.237	4.7779	3.663	7.9757	4.0068
-8.0821	-10.799	-10.618	-9.3803	-8.3555	-10.734	-9.598	-8.7156	-12.675	-7.7566	-8.9158	-7.9874	-9.0958	-8.9663	-6.1059	-7.2639	-7.0557	-8.0015	-13.849	-6.5083	-6.3246	-9.7311	-9.5976	-6.6172	-11.276	-6.6199	-10.777	-8.3687	-8.1882	-7.9187	-11.799	-8.9335	-6.1069	-8.3987	-9.32	-8.2461	-8.3637	-10.958	-7.4093	-4.8267	-9.5473	-8.8178	-9.0629	-9.2053	-11.256	-11.583	-6.9179	-6.7759	-8.4134	-8.8619
8.7207	9.0953	9.5828	11.055	9.0432	9.4328	7.6762	7.2966	10.569	8.2914	9.3183	8.6254	8.2139	11.305	11.009	8.9454	11.842	7.114	6.6506	10.621	9.2953	9.9226	7.7077	11.698	8.5145	8.7092	9.8065	8.7066	10.269	9.3299	7.7913	11.654	7.3932	8.2281	12.417	10.774	9.4072	9.1131	10.959	11.23	9.4051	10.44	10.427	9.7365	6.8353	12.503	10.512	10.726	8.7406	8.9761
-5.8701	-7.3637	-4.6452	-3.7084	0.13528	-7.1304	-3.0047	-6.7782	-5.3038	-6.7685	-2.2487	-6.2424	-7.4576	-5.4474	-5.36	-5.4944	-7.6588	-4.1038	-5.7142	-7.5983	-5.3609	-4.6788	-5.676	-4.3832	-4.0389	-3.701	-3.2888	-3.2586	-0.94599	-4.6428	-4.3628	-6.4022	-3.8735	-0.81516	-5.8233	-4.874	-3.7546	-2.8335	-4.8599	-5.5828	-8.0862	-5.6233	-6.2474	-4.727	-3.1374	-1.8941	-2.492	-7.2604	-3.4994	-4.361
-0.87235	-1.7075	-0.36916	-2.1755	1.0608	3.7265	-0.34706	1.4714	-2.1328	-0.23793	-0.67924	-2.9035	-3.258	-2.4867	-3.2727	-3.054	-2.1586	-2.4133	-3.1012	0.3048	-3.2993	-1.3273	-2.8581	-0.91066	-1.7555	-4.0647	-0.64811	-3.7042	-1.2152	0.87496	-1.1927	3.5781	-2.1139	-1.0805	-5.6391	0.29434	-3.4307	0.3845	-3.724	-2.4169	-0.62417	1.7896	1.0046	0.38582	-3.488	-1.2165	-2.8758	-2.5396	-2.0997	0.23737
4.9213	3.3308	2.8989	6.7633	2.9565	2.7497	4.9726	2.9994	5.7261	5.0223	4.5202	4.6458	6.7557	5.185	3.6119	6.5004	3.3105	6.8448	4.0662	4.9459	4.2719	4.5599	4.0041	7.3496	3.9045	5.4853	7.0628	6.3342	5.8786	4.2431	4.3664	3.1726	1.4877	5.852	4.3484	3.8406	4.2025	3.4607	6.1932	1.6371	3.451	5.2065	1.5874	2.8169	4.5157	2.2344	5.0274	4.2824	4.8023	0.28766
8.1807	4.7438	7.8171	6.45	8.6623	9.2516	4.6658	9.0339	7.6884	6.5711	9.2849	5.8027	6.3946	4.548	8.4819	6.1234	6.7368	6.5982	7.1209	4.2693	6.7692	8.5781	4.7083	5.3779	6.0396	7.1869	7.8762	5.7143	7.382	6.2648	3.7415	12.27	7.3009	7.6002	7.2773	6.5805	6.7783	8.3335	8.1519	7.1114	5.677	6.5672	6.6676	8.9064	7.4373	11.237	8.4363	7.3394	6.2375	6.9864
-5.2228	-1.3639	-1.6895	-5.0974	-5.278	-6.3468	-6.3286	-7.3434	-5.4169	-2.3744	-5.1613	-3.5069	-3.8805	-5.4239	-3.447	-6.98	-6.0762	-2.0719	-4.7871	-7.5309	-0.47116	-4.6366	-1.3188	-2.9734	-4.5058	-4.2618	-2.3344	-6.2738	-5.7032	-5.3332	-1.1305	-3.4118	-1.3249	-3.3188	-1.8099	-3.6109	-5.3985	-3.979	-1.0598	-0.87388	-3.9436	-6.1669	-4.9132	-5.8755	-2.6759	-4.6297	-7.1167	-2.7202	-3.7504	-2.6011
7.2726	9.5772	7.0561	7.3363	5.1362	8.8985	7.913	7.3999	7.2356	8.474	9.4637	6.0704	14.802	7.3955	8.2641	7.6121	9.3023	6.0994	8.032	6.8785	8.1614	8.9037	10.876	7.4221	8.0475	9.9359	13.071	9.245	7.9366	8.0268	7.2571	8.1968	5.9332	8.5027	7.5095	9.843	8.4433	7.3351	9.4065	9.2761	6.4868	9.2746	7.0724	8.05	10.233	10.499	9.0344	7.391	7.3863	6.5518
-2.5669	-1.142	-1.424	0.0040805	1.9858	-0.81638	2.387	1.6753	0.051944	1.0935	-3.5393	-2.9668	0.71998	0.96988	4.1207	-2.383	1.3944	-0.16343	-0.65739	0.4264	-1.8853	-0.63786	-2.7069	-2.7587	0.12054	-0.64796	-0.27023	-0.98892	1.2708	-1.8477	-1.3315	1.8929	1.4103	-1.9014	2.0743	1.6315	2.9269	2.083	-2.194	2.4647	-1.2769	-0.69163	-2.2286	0.12568	1.3316	-1.3507	-1.0816	-4.1226	1.05	-1.7006
0.55435	1.2437	0.76923	2.4857	-0.45868	1.2523	-0.21898	-1.1223	-0.63947	3.6246	-1.9897	2.5161	0.15598	-0.39229	-1.899	-0.8146	0.27323	0.91349	1.2332	-0.052334	-0.37935	0.35806	2.6598	-1.1114	0.42855	-1.2156	-0.56828	-0.086298	1.2965	-0.018501	3.2695	-1.8203	1.7128	-0.075847	-0.60995	-0.02093	1.7754	-2.4333	2.1886	-0.91885	1.4481	-0.22158	-0.12077	3.7308	2.0313	-2.7582	-0.77074	-1.9095	-0.74044	-0.34769
-4.5636	-2.9793	-4.4438	-1.4988	-4.5562	0.21339	-2.6395	-4.2617	-3.5221	0.71446	-1.1998	-0.23751	-1.0146	-4.1488	-0.81789	-1.6039	-1.5072	-5.2274	-2.7707	-2.1316	-1.913	0.0029755	-1.3986	-2.2271	-3.487	-3.9173	-5.1442	-0.82738	-5.2062	-1.5189	-4.2664	-3.5663	-2.2166	-0.56857	-2.2988	-5.174	-2.9778	-3.482	-3.2469	-2.5816	1.2274	-1.8334	-0.83522	-5.0552	3.0336	-5.2071	-3.8042	-5.1754	2.7834	-4.403
-2.0312	-0.28427	-2.1123	0.85884	-0.88993	-1.6219	1.0272	-2.3028	-1.2544	-0.27095	-0.80932	-3.1403	-0.42143	-3.6748	-0.088857	-3.4234	-4.2726	0.34867	-0.34547	-3.172	-1.3453	-4.5475	-4.3487	-2.409	-0.78408	-2.7188	-3.915	-1.1437	-0.16029	-2.3829	-2.8899	-1.4967	-0.15666	-2.9706	-2.9604	-1.2775	-0.50361	0.23691	1.1798	-0.17371	-2.4376	-1.3271	-3.1254	-1.4154	-0.37071	-1.3866	-6.3413	-0.25328	-3.1824	-2.2144
-10.708	-7.3891	-10.532	-11.234	-10.272	-9.8107	-12.421	-11.673	-15.243	-7.0739	-11.732	-9.2087	-9.6387	-13.593	-11.364	-11.737	-10.358	-5.9272	-9.1947	-6.6317	-10.385	-10.773	-9.3821	-10.53	-10.205	-11.817	-12.335	-12.141	-14.322	-9.4688	-9.0829	-9.2847	-10.914	-9.0571	-10.329	-7.3887	-11.241	-10.765	-8.1037	-9.6355	-10.305	-10.912	-10.528	-7.5197	-13.158	-7.8415	-10.069	-8.2456	-9.3099	-14.374
-22.447	-22.164	-20.188	-21.302	-22.44	-19.212	-23.861	-25.761	-21.539	-20.38	-22.636	-23.617	-22.195	-22.556	-19.291	-23.675	-20.675	-22.661	-20.915	-20.183	-25.439	-24.145	-22.733	-23.431	-23.036	-21.276	-23.758	-20.255	-23.01	-24.83	-20.614	-23.062	-21.998	-25.19	-23.397	-22.504	-20.467	-20.039	-25.955	-20.685	-20.315	-23.628	-23.868	-21.662	-21.982	-22.39	-19.84	-21.62	-19.884	-19.655
-1.4299	-3.5834	-4.7924	-5.1929	-5.2622	-5.9269	-2.8694	-5.0123	-4.8978	-7.075	-2.9147	-6.0514	-3.9538	-3.0456	-3.3565	-2.5228	-3.0432	-5.0825	-2.9319	-2.1699	-5.0803	-4.5409	-7.4668	-5.5492	-3.2265	-8.8695	-6.2514	-5.132	-3.2669	-5.8563	-2.8317	-5.3864	-3.5377	-4.9338	-5.2004	-3.619	-2.353	-3.6811	-4.2271	-3.1481	-6.0272	-4.02	-5.4473	-5.5312	-5.9541	-8.2664	-4.7583	-6.7185	-3.538	-6.5351
-10.109	-11.44	-9.0614	-6.4702	-7.4961	-11.175	-9.5138	-8.4352	-4.6297	-9.5221	-6.2632	-7.0567	-7.3175	-10.774	-9.7784	-9.2619	-8.2255	-9.7838	-7.6161	-9.3972	-11.78	-6.9831	-10.452	-8.5271	-10.53	-9.2365	-7.8241	-10.345	-8.9227	-6.2942	-8.4813	-7.4695	-9.859	-8.1014	-9.3788	-14.503	-11.61	-8.6757	-9.482	-10.219	-10.919	-8.1504	-9.9322	-9.4186	-7.0398	-10.252	-8.1951	-7.3367	-9.7542	-8.2569
7.9064	7.4207	7.9418	7.7844	3.868	1.78	6.816	6.2457	7.442	9.2108	7.3895	7.2387	6.577	7.993	8.4531	5.7532	4.4099	2.8646	8.9167	4.8702	9.572	6.6751	5.1163	7.2414	8.2268	7.9858	7.079	7.3091	7.8086	7.6835	5.8534	9.3719	6.2464	4.9197	4.9028	7.2837	8.6726	8.2463	8.9689	9.0621	5.8736	6.1434	6.4774	9.7507	5.3685	5.0573	3.479	7.7725	9.3918	7.3179
9.1328	8.4617	10.557	7.3644	8.6471	8.0639	10.039	8.0188	5.9506	12.456	6.1615	6.3421	7.5947	9.921	8.5949	9.4128	8.3988	9.3155	6.6193	9.9966	4.2262	7.6496	9.667	7.0033	8.4438	6.8368	4.2545	5.8252	5.7333	6.4886	6.6646	9.5246	10.259	3.2835	7.0193	7.8153	9.015	6.7307	7.2967	3.5151	11.056	7.0548	6.8453	8.2483	8.0957	8.38	7.5206	7.126	13.221	7.875
4.6835	4.5691	7.9804	6.3285	2.4486	6.3417	5.1537	3.9203	8.0466	5.6829	8.1227	7.849	9.0402	7.0625	2.0142	6.2997	5.3713	9.5282	5.6371	4.7137	6.1274	7.6701	3.6674	2.6311	6.6156	4.7676	5.7038	5.1695	3.7936	6.2664	8.0133	8.2722	6.521	7.0916	7.6314	7.339	10.402	9.2363	7.762	8.642	7.2675	10.27	4.7398	4.916	9.1089	5.4864	5.9422	7.3619	4.2749	7.7237
5.0196	4.6044	8.6264	6.1714	6.1108	5.5997	4.4238	7.9145	5.6505	6.526	7.6597	5.6224	7.2071	8.9524	7.6115	6.4014	6.4758	5.2626	6.8409	11.3	7.8003	8.05	7.7498	6.9624	6.1142	6.7769	9.925	5.7197	5.3209	4.8656	10.276	4.6581	6.7617	9.1089	7.2137	5.3273	3.971	4.3886	7.6146	8.3557	3.5243	5.9652	6.2113	9.4271	5.965	4.6245	6.6524	6.8633	2.1165	8.0964
6.2933	4.9247	9.3388	6.8008	10.652	12.097	9.0848	8.003	9.3284	11.478	4.799	6.7703	5.8478	8.7647	4.7156	6.3163	10.009	8.7479	5.87	7.721	7.913	8.484	10.34	7.7864	6.825	8.533	10.188	8.8269	9.7678	7.8632	12.756	9.5205	7.5554	7.0073	7.3929	10.739	12.959	8.0548	11.46	7.6406	6.1566	9.5525	6.4385	8.6396	11.773	7.6592	6.0481	5.4708	6.8953	5.8993
-3.435	-4.8615	-9.9234	-10.383	-9.9033	-9.3177	-6.506	-7.5008	-6.5496	-10.642	-8.1175	-6.9374	-7.9758	-9.2442	-8.6525	-5.8935	-7.1779	-6.9432	-2.5605	-8.2663	-5.8141	-8.8028	-5.6689	-6.5295	-10.429	-8.1057	-8.4257	-6.7577	-7.0898	-6.3066	-8.2523	-8.9251	-9.2465	-5.4439	-5.0389	-5.7159	-9.6762	-5.5273	-8.5685	-12.565	-8.2265	-10.655	-7.8109	-7.1573	-7.9911	-5.8585	-8.3956	-9.2165	-8.6377	-7.8486
-1.1322	-0.10923	-1.6978	-1.8316	-2.0025	0.22693	-2.3843	-1.8869	-1.8752	-3.1995	-3.2095	-4.3658	-1.2715	-2.7954	-1.0261	-2.807	0.23313	2.5056	-2.7763	-1.8556	0.52387	-0.27248	1.1128	-2.1729	-0.5728	-2.8624	0.061406	-3.3986	-0.77882	-5.579	-1.0057	-0.085987	0.12095	0.19573	-1.4181	0.0077543	0.33342	-2.1431	-2.759	-2.8264	-2.8446	-3.0191	-3.342	-0.33592	-4.1254	-0.14141	0.32942	-5.2086	-0.55298	-2.0641
-0.58863	0.19835	-1.1342	-2.5092	-6.0601	-2.1282	-2.5494	-0.90506	-3.0384	-0.29863	-3.8894	-5.6658	-3.3948	-2.3669	-4.0983	-0.48039	-2.1165	-5.5364	-2.6713	-2.8235	-4.5719	-0.9512	-2.4975	-4.3498	-5.2565	-0.11313	-3.4417	-4.4076	1.4815	-1.9716	-4.4881	-1.087	-4.4209	-4.2601	-0.7659	-4.6779	-4.8597	-3.5816	-3.0347	-4.5995	-0.56918	-3.7351	-4.4379	-7.2858	-4.5664	-4.1741	-4.9503	-4.6175	-0.88143	-6.0468
-5.3671	-3.2122	-1.5992	-3.783	-4.14	-2.3196	-2.7393	-2.0386	-2.421	-2.649	-2.1973	-3.2354	-2.2834	-3.7625	-2.1612	-1.4655	-1.6888	-2.8184	-2.3897	-2.1497	-0.61499	-4.2762	-6.0087	-1.7343	-3.3811	-2.1168	0.52051	-2.1088	-3.1739	-5.4196	-1.7106	-1.6486	-2.5461	-1.242	-0.50133	-3.3856	-4.2759	-7.5247	-5.4886	-0.5317	0.50805	-1.349	-2.7563	-5.2383	-3.5457	-0.82543	-1.1824	-3.8827	-2.9045	-2.5443
-19.19	-22.437	-20.256	-20.979	-20.343	-20.764	-19.049	-20.444	-24.831	-21.541	-18.419	-21.952	-23.409	-22.551	-19.757	-23.388	-18.494	-20.892	-20.662	-19.277	-18.834	-22.88	-19.719	-20.446	-21.775	-20.738	-23.967	-21.21	-21.104	-20.816	-23.757	-21.798	-21.766	-24.539	-20.725	-21.354	-22.75	-19.85	-22.523	-20.332	-19.922	-18.173	-20.547	-19.354	-19.461	-20.439	-20.638	-20.126	-19.691	-20.427
-14.11	-13.549	-15.489	-16.871	-13.956	-15.435	-14.186	-13.613	-15.114	-13.274	-14.598	-12.466	-16.214	-16.572	-13.872	-17.237	-14.369	-12.938	-16.365	-13.58	-18.269	-17.2	-13.698	-12.685	-11.838	-13.651	-10.14	-14.092	-17.855	-13.448	-16.191	-14.435	-16.983	-13.659	-12.705	-14.506	-15.063	-17.366	-12.971	-8.9889	-13.657	-16.13	-12.251	-14.417	-12.882	-11.776	-15.731	-15.02	-14.295	-13.929
-1.7494	-3.3706	-0.29365	1.2562	0.26505	0.70382	-0.53068	0.34378	0.65639	-1.3509	3.4069	1.8891	-0.15746	0.35564	-1.1029	-0.21674	1.289	-2.6229	-0.025239	0.086725	3.9954	0.4537	0.03438	-0.6077	2.3688	1.1349	-2.1337	1.7424	3.5692	1.1898	4.1935	-1.1662	1.7733	0.16703	0.68819	2.0769	0.16183	-0.86427	1.1405	1.2162	-1.1508	0.23497	2.3001	1.4786	1.0054	0.421	-2.4404	4.5261	1.098	0.66948
-10.289	-14.835	-12.777	-12.917	-16.426	-14.389	-11.74	-14.216	-13.061	-16.078	-14.442	-13.148	-10.434	-11.378	-18.042	-12.235	-11.92	-15.656	-11.399	-16.135	-13.991	-15.639	-13.765	-16.8	-15.294	-14.009	-13.582	-14.046	-12.904	-13.412	-12.737	-14.907	-15.876	-12.36	-13.64	-13.03	-13.632	-17.531	-14.423	-14.863	-13.171	-14.823	-12.368	-10.991	-14.113	-13.165	-13.507	-15.642	-11.507	-15.583
5.977	4.3641	5.1586	5.4793	5.6656	3.0356	1.7797	2.9988	3.6115	4.493	4.2248	6.8528	4.4539	4.2866	1.8363	5.6877	2.7341	5.274	5.9319	6.9776	6.7765	3.9101	7.3632	2.1078	4.7158	5.2689	3.8423	1.0301	2.922	4.7053	1.66	6.9869	5.9825	2.1403	5.2698	4.7268	5.1953	6.3363	1.9326	4.5225	3.8874	4.9415	5.4933	7.6501	5.5322	5.3791	4.8215	7.1499	5.9988	4.2729
-13.657	-10.506	-10.677	-10.747	-13.041	-10.954	-12.962	-12.56	-12.029	-10.213	-9.5531	-13.695	-10.058	-13.879	-12.422	-12.25	-15.325	-14.205	-12.047	-13.705	-13.868	-13.128	-13.425	-10.097	-14.379	-13.029	-13.231	-12.054	-13.147	-12.956	-12.536	-15.611	-11.642	-13.635	-12.928	-14.828	-11.176	-14.674	-14.778	-12.832	-14.204	-12.99	-12.844	-12.99	-13.696	-11.609	-12.81	-12.41	-12.229	-11.064
-9.9619	-13.201	-10.056	-14.636	-16.205	-15.18	-9.7016	-13.348	-13.897	-13.809	-10.838	-9.6539	-11.726	-14.688	-13.76	-12.733	-13.538	-12.888	-11.909	-11.526	-15.632	-12.053	-12.255	-12.198	-13.2	-14.233	-12.877	-12.122	-11.201	-13.872	-12.478	-11.751	-11.41	-7.4285	-11.97	-15.108	-12.587	-11.161	-11.491	-12.135	-13.419	-11.326	-12.69	-13.058	-12.716	-17.932	-13.479	-13.377	-12.712	-11.578
-20.163	-20.937	-23.315	-20.116	-21.523	-21.412	-23.315	-23.425	-23.173	-20.724	-23.442	-21.128	-22.114	-21.929	-21.879	-23.536	-25.016	-21.297	-22.311	-21.773	-23.29	-23.726	-23.624	-23.209	-23.07	-22.149	-22.682	-23.224	-24.786	-19.148	-21.647	-21.982	-22.561	-23.454	-22.25	-21.434	-23.107	-20.533	-22.051	-20.963	-22.98	-20.031	-22.881	-22.427	-20.836	-21.852	-23.165	-22.514	-21.54	-20.333
-2.1554	-1.5157	-2.9711	1.8573	3.0758	-2.3771	3.139	-0.16725	0.39394	0.573	2.2854	2.3187	-2.3596	-1.8558	-1.078	0.55823	0.046167	-1.7962	1.3229	1.5528	3.5328	0.34811	-1.3846	1.2161	-0.13164	0.064616	2.7113	2.9109	2.0106	-2.5206	1.6189	-0.68285	-2.1674	0.60733	-3.3347	-2.8295	0.53831	-1.7244	-0.090097	1.8422	1.1481	0.47558	0.47909	1.3573	-1.2086	4.1064	0.8784	-0.90493	1.352	0.71703
7.9812	5.1704	3.8241	3.2033	4.0201	7.9169	1.2272	8.3768	6.8514	6.7383	6.949	6.2228	7.3089	7.3827	5.1821	5.7003	3.4401	4.4186	1.384	4.3498	6.0409	3.1792	5.566	8.2562	0.39737	2.8032	5.1877	6.8863	3.9936	6.2735	4.4725	1.8874	3.8665	5.5595	6.7706	5.0909	8.211	6.2656	5.5258	3.3495	2.6259	6.9382	6.9408	3.1852	4.1774	3.769	3.9903	5.6339	1.3804	3.6127
-7.3437	-10.83	-6.4257	-10.103	-10.6	-12.651	-10.775	-8.6156	-8.0697	-8.3822	-11.112	-10.319	-4.782	-11.496	-7.8882	-4.9458	-11.269	-8.6262	-8.6225	-7.236	-10.865	-7.4776	-9.5232	-9.6619	-10.318	-11.013	-8.5793	-9.0987	-10.507	-6.9824	-12.066	-8.5322	-11.037	-9.2094	-6.047	-9.4933	-7.2932	-10.019	-10.67	-8.7192	-10.088	-11.495	-9.145	-9.3438	-10.556	-8.4089	-7.1253	-12.681	-8.8038	-9.1036
-14.304	-11.909	-12.301	-14.977	-16.346	-11.954	-16.472	-12.414	-15.848	-15.117	-15.894	-16.284	-14.011	-13.047	-15.598	-13.838	-12.435	-13.023	-15.65	-14.236	-13.648	-13.059	-14.993	-14.724	-14.492	-16.387	-14.913	-17.831	-12.705	-14.341	-16.293	-19.318	-14.452	-12.566	-16.817	-15.267	-14.053	-12.829	-16.062	-14.094	-13.081	-13.312	-13.203	-14.023	-14.24	-13.672	-15.991	-14.028	-15.48	-14.901
-10.871	-12.327	-15.725	-9.973	-12.25	-12.397	-15.397	-13.419	-12.829	-12.097	-14.235	-13.328	-13.024	-12.695	-12.716	-13.648	-17.948	-12.88	-13.198	-15.127	-12.433	-11.011	-10.823	-12.469	-12.561	-11.138	-13.475	-8.9746	-12.857	-15.171	-11.536	-13.85	-13.079	-18.351	-11.438	-15.068	-14.636	-13.508	-12.604	-13.008	-12.847	-10.886	-12.979	-14.545	-9.1829	-12.319	-12.716	-17	-11.627	-11.745
-7.46	-10.737	-11.44	-9.8206	-12.042	-11.502	-8.7299	-9.8705	-10.953	-8.0085	-7.6866	-10.121	-9.0794	-9.871	-11.193	-8.5271	-10.379	-7.1251	-9.3436	-9.635	-10.748	-6.3868	-9.8441	-7.3375	-8.2666	-8.1502	-9.6197	-10.879	-7.0188	-7.9935	-11.178	-9.7453	-9.188	-9.4586	-9.6203	-9.2564	-6.8263	-6.3267	-7.3481	-9.2398	-8.2949	-8.963	-7.6959	-10.603	-9.914	-9.4479	-7.1949	-13.372	-10.903	-7.2021
-2.2773	-2.607	-2.4661	0.062377	-5.2068	-1.1625	-0.57436	0.34746	-1.9503	-1.4384	1.994	-0.88913	1.2433	-1.188	1.2753	-3.2788	-4.2954	-4.2208	-1.0454	-1.6624	0.66156	-1.9875	-0.59424	-1.5039	-1.0385	-2.576	3.9288	-2.4037	-0.8989	-3.2343	-2.399	1.9458	-0.78692	-4.3669	-3.4084	2.4459	-1.512	-2.5919	-0.74609	-4.9585	-1.6324	-3.6875	-0.55385	0.61151	-2.5116	-1.0178	-0.60806	-2.5845	0.88834	-1.6485
3.1371	-4.0855	-0.91509	-1.0965	-2.8417	-0.70291	-2.1935	-1.4106	-1.9921	-1.8989	-1.602	-3.4277	-1.0054	-0.36668	-1.3075	1.2932	1.8687	-2.3005	1.8875	-3.8127	-1.7275	0.22306	1.2343	-0.63223	-0.69184	-0.0018471	-1.1685	-0.85991	-2.4703	1.6531	0.12176	-3.5226	-1.5242	-0.97214	0.99866	-1.6176	0.63069	0.20292	-2.5583	1.9375	-2.4009	-1.9997	-0.91797	-2.4372	-0.21441	3.9881	-2.3215	-2.1164	-0.29304	-0.20494
4.7467	7.466	7.9852	7.2798	5.664	6.4761	6.5046	7.5994	4.8419	6.5349	7.5844	8.4429	8.4142	5.3057	5.1952	5.5907	7.51	8.2302	7.2842	5.3671	6.3867	8.6867	5.3263	5.0954	5.9728	4.8958	7.7429	3.9772	6.5204	4.0111	2.3205	8.3693	7.9029	7.6175	7.3155	5.128	5.0571	6.8658	5.1272	4.7418	8.7785	6.4372	7.5449	4.7915	5.0839	8.7756	4.4025	6.3167	4.9189	4.1241
-14.209	-14.212	-12.981	-13.801	-13.565	-8.197	-15.186	-14.39	-12.447	-14.322	-12.617	-13.14	-10.809	-13.106	-13.155	-14.825	-13.34	-14.514	-12.67	-14.445	-17.178	-10.494	-15.626	-11.982	-13.743	-13.016	-13.953	-15.278	-14.25	-11.136	-12.885	-15.549	-11.998	-10.486	-12.796	-16.84	-13.699	-12.457	-15.612	-13.777	-12.904	-12.314	-11.702	-12.009	-16.479	-14.551	-15.926	-15.618	-10.021	-12.565
-2.5558	-4.7674	-1.2587	-2.113	-0.69028	-1.3415	-2.0482	-0.54215	-4.0006	-2.0573	-1.7096	-1.4711	-0.41244	-1.7777	-2.3492	-3.2286	-1.7199	-0.83436	-2.2024	0.25954	-2.2344	0.4214	0.42425	-1.15	-0.013308	0.45357	-0.28823	-3.9863	-0.52521	-1.9623	-0.59847	0.21704	-3.6114	-0.83226	-0.26139	-3.7931	-0.8229	-0.61962	-1.4396	-2.1644	-0.59222	1.0218	-1.6788	-1.0794	-0.18476	-3.0632	-1.9197	-2.2644	-0.80169	-1.432
-23.46	-23.715	-24.491	-24.297	-24.36	-21.178	-23.338	-20.621	-25.029	-21.897	-19.069	-24.162	-19.537	-22.006	-20.948	-20.622	-22.79	-21.259	-22.125	-21.449	-20.863	-22.946	-20.953	-20.859	-19.378	-20.586	-24.718	-22.17	-21.597	-21.878	-23.167	-20.947	-23.882	-27.358	-21.511	-20.121	-20.182	-20.91	-26.014	-22.794	-18.926	-19.822	-23.901	-21.901	-19.642	-21.953	-20.579	-19.293	-19.517	-21.692
-4.8881	-5.0623	-5.2974	-5.1279	-3.3804	-8.5747	-2.2743	-8.386	-5.7459	-7.6089	-2.2587	-8.0387	-4.9843	-5.712	-5.0991	-5.2122	-5.8725	-6.7195	-7.8188	-11.11	-7.8953	-4.5327	-2.4809	-5.2425	-7.1252	-4.4593	-3.4752	-5.5764	-5.7366	-5.3432	-7.6997	-5.1821	-7.3757	-7.1203	-5.8989	-6.3361	-5.7924	-6.8577	-9.463	-5.9141	-6.088	-9.5789	-6.1205	-4.2158	-6.0047	-5.5236	-4.0218	-6.4444	-3.7744	-5.3345
0.48375	-1.2693	0.5723	-0.46339	1.4091	-2.7011	-0.40463	0.41812	1.0761	-0.41094	-2.4477	-1.2684	0.9642	-0.91005	0.62494	-1.5142	1.5906	-0.62564	-1.9019	2.4451	1.7511	0.4834	-0.8588	2.4096	2.3438	1.7701	-1.5256	-1.0843	-1.3659	0.89913	0.99005	-4.0108	3.7374	-3.9303	-3.125	-0.68086	1.7844	0.37388	2.6164	-0.15854	-3.1407	-0.23618	1.381	-0.61136	-1.3289	0.56396	-0.83392	0.39836	1.6502	0.47479
-3.0879	1.2693	-1.4586	1.3791	-0.40361	-0.8851	-0.79697	-1.0464	-0.58362	-0.52736	-4.0703	-3.6	-3.3708	-3.5247	-4.0381	-1.7275	-2.264	-1.9439	-0.76728	-0.72789	-1.1585	0.92757	-2.5551	-4.1347	-1.4477	-4.3275	-3.8708	0.18105	-1.0318	-0.5401	-5.4801	-3.1057	-0.054102	-0.26614	-0.92029	0.060935	-3.8473	-5.0753	-1.6858	0.45365	-3.3747	-0.58624	-3.3459	-3.3892	0.84875	-0.16173	-3.2479	-2.5842	-3.0183	0.016989
1.0883	2.7152	1.1025	-0.98218	-1.3714	-0.92398	0.53609	0.050514	-4.8204	0.32059	-1.8306	-0.73347	-1.7802	-1.0109	1.2054	1.953	-2.4626	-0.38021	-4.6859	0.77555	-0.453	-0.32003	-0.92525	1.0337	-1.4187	-2.9659	-2.1124	-0.25011	0.31196	0.80223	2.2532	1.547	-1.8074	-0.2501	0.57783	-0.18255	-2.6253	-1.4664	-2.9292	-2.8768	-1.6197	1.6306	1.8125	-2.611	-0.41443	0.21815	-3.0099	1.8955	-3.5223	-1.3875
-2.7965	0.11629	0.85586	2.4039	0.66722	2.9519	-3.5004	-1.2042	-1.6423	-1.2982	1.9687	-0.43368	1.5556	-1.7887	1.5589	-0.75427	0.47983	-0.12164	-2.2255	-0.76938	0.49	-1.1499	0.10974	-3.8103	-1.6805	0.63435	1.3154	-0.44569	-0.88751	0.058597	-0.10662	-0.56833	-0.59732	-0.21592	0.52769	-1.0588	3.8163	-2.2361	-0.76155	1.9662	-1.5606	-1.3578	-0.51501	1.7877	-0.32404	2.3346	-0.8716	2.3169	-0.069793	2.8726
-10.181	-10.41	-13	-7.8003	-11.369	-10.854	-8.2915	-10.605	-13.485	-10.384	-12.316	-8.1162	-12.82	-16.186	-15.517	-10.406	-10.605	-15.206	-11.951	-12.905	-11.658	-11.858	-12.736	-8.9855	-11.696	-10.515	-8.0994	-9.7279	-13.441	-10.725	-14.067	-9.1965	-11.609	-10.954	-12.767	-10.915	-12.367	-13.197	-9.8391	-10.791	-7.8442	-9.5605	-10.658	-9.2796	-12.987	-8.3787	-11.683	-9.392	-9.7724	-9.3933
2.6119	3.1542	2.4893	2.478	3.859	1.5396	3.1495	1.3208	1.6401	2.4032	1.9958	0.93439	3.6041	4.0352	3.3302	4.1695	4.1151	4.384	-0.58203	2.8905	1.7129	1.7798	5.8781	3.2553	1.6515	3.0937	4.7113	3.9636	2.5967	2.7293	3.2753	-0.059124	-0.094696	-0.55473	0.37159	4.487	1.9468	3.9098	7.5935	4.321	3.2686	5.6226	4.2069	4.5473	1.395	4.9383	3.6099	4.9858	3.4522	3.2153
-8.8298	-9.0218	-10.21	-11.117	-12.1	-9.2615	-8.5189	-10.435	-11.199	-9.6528	-7.7726	-9.5188	-9.8988	-8.8708	-9.0383	-6.4988	-7.977	-8.8197	-8.7299	-11.33	-12.082	-12.616	-10.683	-3.3148	-8.1284	-9.5152	-13.742	-5.3296	-9.5841	-6.7771	-10.943	-6.8301	-8.2145	-8.217	-8.8433	-11.375	-14.841	-8.9772	-5.0075	-8.1615	-12.006	-13.395	-7.9451	-12.4	-9.6525	-9.2241	-9.612	-7.3073	-6.0856	-11.254
-14.183	-12.199	-10.427	-13.243	-13.895	-16.008	-15.156	-12.536	-10.921	-13.354	-8.0704	-12.655	-14.891	-13.562	-10.796	-13.224	-12.988	-11.309	-13.659	-11.001	-9.0969	-12.631	-12.475	-11.574	-14.176	-14.158	-11.929	-12.308	-13.651	-13.93	-12.871	-14.694	-11.427	-10.635	-8.9786	-11.865	-15.183	-13.36	-12.982	-14.793	-15.995	-11.084	-9.9422	-12.719	-13.371	-15.859	-14.64	-14.338	-12.523	-10.109
-5.875	-6.4273	-6.8168	-11.186	-7.6066	-10.158	-8.7607	-6.8269	-7.4367	-10.744	-7.2524	-8.7041	-8.5049	-6.8193	-12.321	-8.4079	-11.278	-8.3655	-8.9041	-10.534	-10.115	-12.308	-10.928	-8.4555	-6.8255	-12.894	-10.789	-9.7752	-6.8487	-7.7961	-10.032	-11.586	-7.6304	-11.911	-6.0616	-8.7032	-9.0522	-11.115	-8.945	-8.7094	-10.984	-8.0655	-10.233	-6.8876	-9.3929	-10.37	-10.179	-7.1019	-7.645	-7.1643
8.7541	10.385	7.4738	8.3303	6.5132	6.8092	8.2441	8.9141	4.3309	6.5029	5.2048	6.1371	5.8196	8.398	5.6235	6.7899	7.7684	5.6699	7.2734	7.3539	5.2374	7.4281	7.6533	7.5958	6.3426	7.5483	6.8789	5.9106	6.4504	2.7849	6.3149	3.9109	8.9737	5.1582	7.2573	6.5096	5.8091	7.9717	5.8727	9.7495	7.5269	6.8805	6.2405	8.4417	8.068	9.0952	6.9707	8.6887	6.1782	7.4549
-13.342	-14.758	-11.124	-10.998	-14.998	-15.273	-13.013	-14.355	-14.358	-12.81	-13.801	-10.792	-11.142	-10.766	-11.729	-11.129	-11.589	-12.612	-14.81	-13.375	-14.105	-11.368	-14.308	-14.194	-13.167	-13.425	-12.809	-13.656	-9.8912	-11.741	-14.686	-14.486	-12.716	-14.375	-13.111	-13.591	-15.689	-14.213	-13.921	-11.69	-11.044	-13.664	-13.28	-16.257	-13.181	-16.174	-13.16	-8.9805	-11.64	-14.204
-7.2945	-5.6634	-6.1416	-5.6914	-4.889	-7.4086	-6.5809	-4.9437	-5.9983	-3.8703	-4.7259	-7.3914	-6.4209	-6.049	-6.0187	-3.7513	-5.207	-5.1738	-4.5615	-7.1862	-4.3362	-1.7738	-8.215	-4.1971	-8.0059	-7.9341	-6.6894	-6.3887	-5.1032	-5.9355	-6.2205	-3.7509	-5.8396	-8.0232	-5.415	-3.0261	-0.85723	-4.7779	-4.7751	-9.8907	-10.872	-1.7944	-3.5488	-5.3248	-5.2803	-7.5996	-6.9783	-6.8842	-4.5014	-5.5504
-16.731	-12.849	-14.312	-12.826	-13.74	-11.503	-13.288	-12.624	-14.905	-16.551	-14.321	-13.097	-13.175	-9.8708	-12.84	-14.019	-14.058	-12.392	-12.95	-15.107	-13.951	-12.408	-13.521	-14.152	-11.6	-12.576	-10.596	-14.104	-13.326	-11.696	-13.1	-14.654	-11.787	-16.32	-10.82	-13.042	-15.638	-12.137	-12.312	-7.7693	-17.394	-16.505	-14.574	-11.953	-10.307	-12.592	-11.776	-14.21	-13.767	-10.738
-15.043	-14.144	-12.855	-12.522	-12.262	-11.565	-12.168	-12.069	-9.7691	-13.425	-14.886	-11.059	-9.4182	-12.108	-12.748	-12.734	-14.715	-15.38	-13.572	-11.297	-12.759	-14.772	-9.2086	-14.848	-13.12	-13.157	-13.861	-11.557	-12.341	-10.907	-10.074	-12.136	-12.079	-10.967	-11.969	-15.614	-12.012	-13.301	-12.763	-15.207	-14.378	-14.807	-12.223	-12.912	-14.114	-13.942	-14.036	-13.7	-14.221	-13.462
-11.305	-13.106	-9.8059	-9.2959	-11.868	-11.818	-14.571	-12.962	-10.944	-11.325	-12.674	-12.62	-10.464	-13.108	-10.595	-11.62	-9.322	-12.207	-11.745	-10.721	-9.4048	-9.9236	-12.541	-10.63	-10.05	-12.776	-8.7103	-11.342	-12.638	-10.023	-8.5065	-9.7724	-9.8087	-8.9963	-8.5679	-13.077	-10.296	-10.417	-7.6725	-10.137	-7.9809	-10.206	-12.28	-9.5373	-8.7779	-10.197	-8.6653	-10.719	-11.473	-9.6892
2.3846	3.54	5.8027	3.4738	2.9518	1.4612	5.1047	1.5963	0.97475	3.997	2.7494	0.92905	1.6237	2.245	-1.3418	2.4168	3.8159	2.8788	2.1997	4.6972	8.7691	2.6053	4.3038	4.0087	2.2752	1.7041	3.4536	-0.25316	0.16782	0.91088	3.2739	2.5667	1.2445	1.1631	0.85331	0.58177	0.041503	0.7553	2.8766	4.2849	3.8771	1.8984	1.7163	3.6816	0.83439	1.9057	1.1333	2.8292	3.9401	-1.3347
0.45414	-0.4945	-0.62819	4.4826	-2.0031	-0.77595	1.7063	1.9784	2.5832	-1.2613	1.1894	1.3727	0.073302	1.7285	4.1658	0.077614	3.0546	0.11704	1.4961	2.1809	1.7344	3.8885	0.77344	5.099	1.5527	3.2432	3.1899	2.9839	2.5818	-1.1632	2.766	-0.4223	4.0055	3.8016	0.18889	0.68613	2.2834	2.5198	0.44219	3.6727	-0.67218	1.8512	3.9489	3.8922	3.4679	2.8474	1.475	1.6683	4.6882	1.8528
-15.695	-10.835	-14.451	-18.407	-15.793	-12.866	-13.499	-15.261	-15.192	-16.003	-13.278	-14.18	-12.51	-15.861	-12.583	-17.079	-14.614	-12.533	-12.004	-17.027	-14.726	-12.469	-14.662	-12.366	-15.356	-17.64	-16.731	-16.446	-14.414	-15.158	-14.719	-14.352	-14.692	-18.679	-13.905	-15.553	-12.351	-15.812	-13.906	-14.293	-14.737	-14.746	-16.487	-16.538	-14.043	-15.628	-12.477	-13.974	-14.76	-15.546
-13.011	-12.365	-9.7612	-14.043	-11.127	-13.054	-15.262	-13.11	-13.417	-13.575	-13.044	-15.445	-14.425	-12.462	-9.2532	-13.173	-15.569	-14.187	-13.491	-12.068	-10.859	-14.23	-10.189	-14.265	-10.321	-14.455	-9.4465	-12.648	-13.36	-10.897	-12.752	-12.094	-12.653	-13.312	-12.826	-11.552	-15.034	-13.98	-13.816	-11.038	-14.403	-14.221	-11.817	-10.04	-8.6541	-11.014	-12.739	-14.139	-14.182	-15.876
6.8589	7.5848	9.7817	7.5248	9.0737	6.6843	6.1772	10.565	6.1824	9.8148	10.496	6.9399	10.881	7.6844	9.3866	9.1318	9.7861	8.3169	11.092	9.6107	11.157	8.6451	9.0457	7.1101	10.568	12.029	9.0248	11.184	6.7255	9.2336	6.9377	8.8096	9.7166	7.2609	10.246	9.4277	9.4958	6.5954	8.446	9.4967	9.4198	9.5334	8.2966	11.526	8.6697	9.5555	8.8121	8.5523	8.2079	5.8404
1.7897	-0.45549	-1.5036	-0.12714	0.19797	-0.99549	1.5085	0.21059	-1.1059	1.0507	-1.4157	0.96568	-0.36508	-0.024071	-1.7483	-1.1598	-1.2456	2.6917	-0.35625	-0.76843	0.040901	0.90481	0.33322	-0.17082	2.9954	-0.29096	1.0751	2.7394	-0.65844	-0.081957	3.347	-1.1019	4.2164	0.58957	2.5311	1.7433	0.3488	1.3876	0.70278	3.2791	2.4941	-1.4176	2.1179	-0.97876	1.5394	-1.0627	-0.92267	0.24398	-2.6075	-0.038101
-6.1293	-5.9997	-4.103	-5.5332	-10.169	-3.4219	-6.9042	-6.9742	-5.1149	-9.6516	-6.1472	-5.4963	-7.2685	-6.7566	-7.0399	-5.2779	-6.0544	-5.7501	-5.3397	-7.22	-6.4561	-4.2466	-7.3566	-6.6154	-3.7366	-8.9417	-7.1108	-5.6607	-5.5991	-5.115	-10.788	-7.1308	-6.9518	-8.0077	-6.9816	-5.3772	-6.1966	-6.8926	-8.7609	-4.7651	-7.2281	-5.7562	-3.4582	-7.0125	-6.5579	-5.9462	-5.1428	-8.1907	-7.5506	-7.378
-1.724	-3.5799	-5.3642	-0.49209	-6.0422	-2.8218	-6.2926	-4.2398	-4.0537	-2.2093	-3.1748	-5.0319	-2.8838	-3.9318	-7.0067	-1.5484	-3.4337	-4.6165	-1.3581	-2.7133	-3.1625	-3.1702	-4.631	-3.7426	-3.8829	-3.2254	-4.5524	-5.2807	-2.0883	-4.6942	-2.1501	-5.2973	-4.3916	-6.2413	-4.2082	-4.1341	-5.8968	-2.3161	-2.4693	-5.6097	-3.7251	-4.1384	-1.8436	-3.9052	-3.8866	-4.6476	-5.8746	-2.6669	-5.7118	-3.8224
-15.491	-13.583	-16.49	-13.452	-14.17	-12.75	-13.098	-13.096	-13.27	-13.818	-11.104	-14.351	-12.771	-13.17	-13.869	-12.815	-9.6732	-10.492	-14.717	-10.715	-13.719	-14.786	-10.849	-14.768	-14.505	-12.688	-12.215	-9.4178	-14.18	-13.222	-13.195	-12.865	-16.691	-15.53	-8.7958	-13.48	-13.2	-14.076	-10.494	-15.224	-14.775	-12.3	-13.116	-14.041	-12.876	-16.612	-11.365	-11.719	-15.085	-12.624
1.6001	5.9412	0.37145	4.9679	1.3425	4.4075	3.3522	2.9876	1.6486	1.8642	3.7501	2.341	-0.3282	1.8991	1.9511	0.13941	-1.1448	1.0417	1.9559	2.2124	1.3514	0.50408	0.42637	2.0093	3.8806	0.83564	1.2491	4.3096	-0.51566	2.2197	2.0705	-0.33847	2.5396	1.7883	1.66	3.2354	2.9431	3.143	3.6808	2.2106	-0.9831	1.7212	-2.4617	0.01539	2.3299	3.844	3.2581	-0.62712	4.6046	1.1053
-11.415	-8.7746	-13.676	-10.459	-15.63	-12.244	-11.852	-13.443	-12.829	-11.121	-13.307	-8.9139	-12.896	-11.163	-10.978	-14.609	-10.575	-12.551	-12.931	-14.125	-10.855	-12.016	-12.677	-11.274	-12.64	-12.893	-11.596	-10.667	-12.458	-12.657	-14.234	-11.17	-11.157	-12.543	-9.6004	-9.318	-11.921	-13.874	-10.156	-12.738	-12.196	-12.394	-9.7039	-9.8694	-8.5018	-13.279	-12.639	-9.2681	-13.121	-13.383
-13.056	-13.01	-11.956	-15.197	-14.38	-16.06	-11.453	-15.179	-15.872	-11.444	-13.786	-13.291	-12.532	-9.7346	-12.601	-15.006	-11.38	-13.389	-13.262	-10.867	-11.314	-11.125	-12.29	-12.428	-12.023	-14.926	-13.092	-15.783	-14.812	-14.223	-12.146	-13.591	-15.482	-13.253	-11.743	-12.954	-11.027	-11.874	-13.833	-12.11	-16.093	-14.773	-14.578	-12.359	-11.284	-14.63	-12.299	-16.808	-11.071	-12.258
-0.19741	3.8875	-1.8554	4.4833	2.5456	-0.31063	1.379	0.080043	3.6708	1.262	1.2743	1.5056	-0.8276	0.8273	2.3883	2.6512	4.0801	-1.9976	-1.1901	1.883	2.7028	1.9929	2.6875	2.3018	2.3652	2.9469	3.0154	0.6531	1.8503	-1.5788	0.58302	1.5757	0.79342	0.53185	2.2331	3.1021	-0.082483	-1.0491	0.94181	-0.60932	2.2773	-2.4182	1.1079	2.3817	0.60373	-0.93772	3.9493	0.69144	0.73571	3.7043
-14.506	-14.718	-14.3	-15.793	-13.985	-13.902	-11.659	-14.708	-15.548	-16.088	-14.583	-16.929	-18.01	-14.571	-17.099	-15.275	-13.473	-13.752	-15.992	-12.219	-16.893	-12.286	-14.007	-15.204	-13.895	-12.464	-15.578	-14.912	-13.228	-16.968	-15.449	-14.194	-11.324	-13.722	-12.529	-14.888	-15.196	-13.867	-14.171	-17.93	-12.992	-16.385	-14.717	-16.455	-14.259	-17.781	-11.923	-16.009	-14.508	-17.555
-3.2138	-2.1153	0.27233	-3.8809	-2.0549	2.9485	3.6916	-0.13752	4.327	-0.094473	3.2112	2.5319	0.78566	3.3629	0.2648	2.7262	1.5565	2.0828	2.5167	1.279	-0.20698	3.1986	3.6569	3.421	2.049	1.202	0.35055	-2.5103	3.8295	0.87953	2.2013	1.5699	-1.1402	2.9331	-0.093093	-0.51308	1.0673	2.6642	-0.11879	-0.73844	-0.10453	0.38269	1.0026	-1.209	0.67814	-0.749	4.7595	-1.3163	2.006	-0.67285
-13.341	-10.162	-15.321	-13.815	-12.076	-12.352	-14.088	-10.307	-12.067	-13.836	-12.875	-13.513	-13.531	-10.255	-16.231	-15.832	-12.113	-11.842	-11.176	-11.998	-14.803	-8.4107	-12.649	-13.572	-11.368	-12.357	-11.866	-13.059	-12.367	-12.127	-8.3787	-11.798	-17.218	-11.643	-13.259	-15.265	-10.122	-8.8039	-9.6884	-11.775	-10.842	-7.8418	-12.865	-9.9923	-12.147	-12.204	-10.778	-9.8733	-12.458	-12.464
10.024	7.6472	8.1335	6.8749	8.2867	8.7975	8.4512	6.3806	7.1372	8.1761	6.6069	7.7118	8.6356	6.9245	6.3846	7.9326	8.0547	9.4057	10.046	11.245	8.8271	11.121	6.4469	9.7732	8.0452	5.1253	5.5294	11.451	5.7136	8.5366	5.6919	8.225	9.7612	10.849	8.9475	10.25	8.1511	8.2619	8.2902	9.0996	6.3573	7.7307	8.967	7.4568	9.3457	7.4942	9.7623	7.6662	7.7151	6.7466
-12.989	-10.733	-12.352	-11.892	-11.847	-7.9683	-9.4956	-11.817	-10.545	-14.685	-9.7442	-10.011	-11.806	-8.3982	-11.675	-11.833	-11.904	-12.188	-11.568	-11.39	-9.8757	-9.9342	-10.54	-11.983	-11.672	-11.591	-13.274	-10.487	-13.918	-12.326	-13.422	-13.592	-10.949	-9.9274	-11.022	-10.987	-12.051	-12.258	-9.8612	-9.3534	-11.128	-11.389	-12.517	-11.977	-10.503	-14.164	-9.2808	-13.683	-10.339	-10.06
-12.401	-12.744	-8.6393	-11.845	-14.313	-10.465	-13.137	-9.8312	-13.176	-10.56	-11.156	-13.221	-11.095	-10.922	-12.847	-12.741	-13.633	-9.3221	-10.648	-11.556	-15.305	-14.14	-10.641	-12.671	-13.13	-14.02	-13.48	-14.952	-12.727	-12.68	-9.7448	-10.468	-11.365	-11.866	-10.245	-12.462	-8.4347	-10.907	-8.3329	-12.06	-10.997	-13.109	-11.886	-12.543	-16.241	-11.086	-13.608	-11.044	-10.152	-10.819
0.28101	-3.7941	0.30246	3.3573	1.7893	0.69679	0.089428	-0.82306	0.31074	-1.6461	-0.87118	-1.0893	0.32918	0.87927	-3.5915	2.6746	3.8242	2.1082	-1.5019	0.88911	2.7457	0.86773	-2.0193	-0.52909	-1.5317	2.5585	-0.3669	2.3908	5.4338	-1.6591	-0.63656	-3.4741	-0.33701	-1.0223	-1.0569	-0.57988	1.079	0.75193	-1.3756	-0.10448	2.8266	-3.7986	-1.3071	-1.9203	-0.14812	-0.5042	-0.37282	1.9237	3.0209	-0.80944
-5.2183	-3.2806	-5.0894	-6.3282	-5.9932	-4.4034	-6.106	-5.6467	-4.6125	-5.0215	-5.0012	-6.8363	-3.7247	-11.742	-7.0834	-5.8065	-4.5917	-4.5107	-4.955	-7.1391	-1.0543	-4.1222	-2.9595	-6.4235	-3.309	-4.6081	-4.7124	-5.4219	-2.4066	-5.8657	-6.1579	-5.6356	-3.232	-8.1147	-5.6692	-5.4946	-8.2631	-2.7803	-5.7704	-5.2386	-6.2933	-4.7546	-4.9285	-6.0081	-1.0327	-5.5077	-3.3559	-2.983	-5.3175	-7.0261
1.4999	0.72228	-2.6791	-0.69495	-1.7674	-0.61119	0.13376	0.71067	1.0634	2.1056	-1.4009	-0.65218	1.2082	-1.3206	-2.594	-2.0795	-3.3777	-4.7581	3.2907	2.075	-1.6083	3.2799	-3.4657	-0.54301	-3.8187	-4.0961	0.59496	-2.3713	-2.3265	-1.4165	-3.5529	-1.688	0.23088	-2.2659	0.11565	-3.4416	-0.24126	-2.532	-1.7412	0.33211	1.6179	-0.038362	-0.65235	-2.3795	-3.4809	-3.2989	-0.55275	-0.16513	2.4556	-0.93721
3.5011	8.6717	1.348	1.298	5.1909	4.1681	2.1616	5.3348	4.0123	5.4644	3.9153	5.7056	0.1156	0.72845	-1.3201	3.4434	4.5617	6.7482	5.4139	1.3471	4.7499	6.6607	4.5638	1.0512	1.4603	3.5871	1.8482	5.6238	4.4341	0.46197	2.834	4.3588	0.72077	2.2327	2.4106	2.5259	2.5272	2.2713	3.1233	0.51627	-0.44708	4.5186	2.7079	4.9478	-0.63792	1.9253	3.0053	1.6869	2.2427	2.0121
-4.6552	-7.5401	-7.136	-3.2582	-4.8483	-5.7508	-5.6607	-5.851	-3.4494	-7.1343	-7.649	-4.5397	-6.6457	-4.5442	-6.5378	-6.7888	-5.0016	-5.1163	-4.2443	-5.3391	-4.5336	-5.7169	-9.0206	-5.6009	-7.3839	-8.2924	-5.3782	-7.43	-5.5175	-4.0071	-5.6087	-5.9508	-7.3373	-7.6592	-6.8458	-4.151	-5.4143	-3.8689	-7.834	-3.2522	-5.8275	-2.7003	-7.9475	-5.9797	-4.9405	-7.5867	-3.6411	-4.0773	-4.724	-6.1379
-0.9433	0.86459	3.0047	-1.8628	2.0737	-1.0583	-1.6511	0.454	-0.073556	1.0499	-1.3147	0.2785	1.22	0.42593	0.40744	-3.0684	0.38896	2.0703	-0.52167	0.7114	1.1949	2.1682	1.5625	1.0337	-2.0175	-3.9497	-1.8528	-2.3669	1.4986	1.8411	1.4748	1.4133	-1.6386	-1.337	-1.1611	-3.8048	-3.6105	2.7437	-1.2595	0.20882	2.784	-0.54011	-1.2613	1.137	2.8314	0.57833	-0.68103	2.0913	2.553	-1.1668
2.3975	-0.66593	2.727	0.71114	4.285	1.586	2.1002	5.4196	3.9592	-1.7446	-0.13048	3.3116	1.2468	0.57111	1.0541	2.501	1.0019	1.3376	-2.1028	-0.0020376	1.1723	1.7776	0.099121	2.6133	3.2025	5.3483	0.67241	0.046965	3.3455	1.5882	0.2396	0.42469	0.81864	-0.39326	1.2659	3.1006	1.6889	2.0991	0.31617	0.41541	0.98366	2.2989	0.49241	4.5635	2.0786	-2.4133	1.3089	2.4585	1.1586	3.6856
-3.1558	-3.4364	0.57355	0.67569	-0.078879	-0.48195	0.42543	2.7745	1.8701	-0.59108	2.0981	-1.528	-0.39664	-1.6049	-0.45656	-0.047953	-3.5208	1.7373	-2.2391	2.9382	0.54623	-0.31976	1.4361	-1.6402	2.5314	-0.39809	0.31629	-0.42736	0.37751	-0.7907	0.59069	-0.079672	-0.61431	-2.0218	-0.0081669	0.18508	-1.2571	-0.21032	1.9685	-0.4216	-0.4089	2.1487	-4.3341	1.2167	-0.54977	-0.19306	-0.63476	-2.4927	0.13045	-0.030281
-0.74035	-0.94628	-2.0318	-0.26198	-3.0198	0.96279	-3.0932	3.754	0.37955	3.1386	0.015772	-1.208	-1.7931	-0.19415	-0.72486	-1.1407	-2.0285	-1.2673	0.8891	-0.57095	-0.68406	3.082	2.3099	-1.8358	-0.46302	-1.6678	-0.25646	-1.7766	-0.47955	2.2624	0.081172	0.065027	-0.67371	0.72569	0.20318	-0.83616	0.77483	-1.3287	-0.46105	1.8435	1.7641	2.1938	-1.1313	-3.02	-2.0675	-0.15257	-2.7747	-0.46305	0.97652	-0.45261
-15.422	-11.356	-12.826	-13.061	-15.866	-13.173	-15.104	-13.197	-13.098	-12.562	-10.837	-12.794	-14.241	-11.226	-12.186	-9.3029	-16.167	-12.448	-12.224	-12.316	-8.9966	-12.955	-15.253	-15.359	-15.93	-14.202	-14.718	-12.375	-14.341	-12.155	-13.754	-11.179	-15.022	-11.006	-11.955	-11.541	-11.054	-10.938	-11.44	-11.443	-14.026	-12.512	-10.929	-11.398	-13.907	-12.888	-14.769	-16.91	-12.738	-12.198
-12.407	-17.647	-13.651	-12.678	-14.345	-10.442	-12.372	-14.511	-11.754	-12.797	-15.276	-15.041	-14.285	-16.001	-14.441	-12.305	-13.893	-13.159	-14.635	-13.724	-15.219	-12.73	-14.179	-10.639	-16.187	-12.458	-14.515	-17.585	-12.21	-13.773	-13.487	-10.526	-13.101	-11.586	-13.668	-15.701	-15.265	-13.567	-11.859	-13.877	-14.84	-11.871	-13.851	-10.915	-14.503	-14.272	-14.706	-13.363	-12.516	-19.4
-7.3096	-13.465	-9.7398	-9.9181	-12.944	-10.403	-9.4468	-10.352	-12.247	-9.9294	-12.631	-12.612	-9.1884	-9.7882	-9.038	-11.877	-12.06	-10.974	-12.445	-10.672	-10.082	-13.572	-11.947	-11.001	-7.5972	-8.2091	-12.954	-12.309	-10.406	-11.525	-12.171	-11.284	-9.3814	-8.6457	-12.865	-10.277	-10.353	-8.8937	-14.256	-10.086	-10.203	-10.066	-12.876	-9.5584	-11.852	-12.417	-9.9003	-8.6729	-12.332	-11.164
-0.82591	2.8288	-2.9874	-0.63073	1.297	-1.0577	-1.1788	2.3197	-2.0912	-1.4495	1.8069	0.60707	1.8461	2.6039	-1.4088	-1.6384	0.70542	2.7216	-1.7616	-0.33647	-0.81694	-1.166	0.38342	-2.343	-0.15888	2.1234	-1.104	0.54229	1.38	0.74309	-1.5948	0.8205	1.0677	-0.64115	2.1349	-0.47294	0.72363	2.8768	1.8103	3.0458	0.96767	0.32721	0.59813	-0.07323	2.8752	2.2932	1.3579	2.7805	0.72048	-0.70806
-6.0636	-8.0208	-8.1095	-4.1493	-4.9554	-5.4686	-6.6069	-7.2376	-5.9824	-4.1081	-5.0109	-6.1138	-9.117	-5.7312	-5.7692	-5.4269	-4.3175	-3.5419	-6.682	-4.0987	-5.2328	-6.6203	-6.5641	-5.5432	-5.1765	-7.9003	-4.927	-6.243	-4.4193	-7.0612	-5.5037	-3.6097	-5.6195	-5.7512	-6.8412	-3.6091	-2.0075	-6.1496	-4.408	-7.0732	-5.6316	-5.236	-6.0945	-4.6298	-2.9623	-3.572	-3.2583	-1.5746	-7.028	-4.7597
-2.2753	-1.3768	-2.8399	-3.1805	-1.4758	-2.3174	-3.4625	-3.048	-3.8117	-2.1985	-2.0869	-0.63541	-2.9795	-2.8193	-3.549	0.41515	-1.7012	-1.1287	-0.12201	-5.2911	-1.6228	-5.4043	-3.9343	-0.056652	-2.6768	-4.0119	-4.1219	-2.2437	-2.2102	-2.6404	-2.9873	-1.6184	-3.9518	-2.7914	-3.5846	-2.6062	-1.9146	-4.242	-2.4827	-3.4244	-5.8327	-2.5821	-2.9995	0.89369	-4.9891	-2.4879	-3.1268	-2.3933	-3.8037	-0.66803
-6.792	-4.7437	-3.4209	-4.8173	-5.0698	-1.8036	-4.2148	-4.3373	-1.8425	-5.6138	-7.981	-2.3627	-7.1022	-8.9738	-5.1124	-2.7924	-7.2631	-4.1121	-4.6714	-2.4463	-6.5306	-4.7151	-3.6744	-2.8906	-6.9947	-4.4873	-5.0995	-2.6889	-6.625	-3.9871	-4.6184	-7.3733	-5.47	-3.9514	-3.5761	-5.6309	-4.6967	-6.7155	-2.969	-5.3024	-4.8979	-4.3558	-3.7931	-2.9236	-0.94117	-1.2425	-1.7168	-5.9089	-3.5911	-5.5937
-21.919	-22.196	-21.13	-19.814	-22.036	-19.546	-19.744	-23.459	-19.356	-23.147	-23.059	-20.186	-24.274	-20.995	-22.189	-22.261	-24.199	-21.369	-18.82	-19.59	-20.615	-21.236	-23.042	-20.457	-21.032	-25.919	-21.714	-21.055	-23.769	-21.477	-23.357	-21.28	-20.805	-24.705	-23.02	-22.398	-19.012	-22.108	-21.647	-24.038	-21.991	-22.021	-20.006	-23.141	-23.743	-22.965	-21.169	-23.302	-20.27	-19.438
1.6329	0.55022	-0.5366	-3.9985	-1.5113	-2.744	2.3589	2.1681	-4.0434	2.5988	1.4342	2.2491	-2.3424	-2.265	1.6838	0.14688	-0.89141	-1.4448	-1.708	-2.2313	-4.9568	-2.9381	-2.6107	-0.48575	-3.2386	0.80931	2.6352	-5.0836	-2.5899	-1.1152	0.96291	-0.33808	1.0595	-0.10856	-1.7256	-1.9938	0.40024	-0.31737	1.9974	-1.3885	-0.57524	-1.4108	0.66265	-2.8531	-2.1892	-0.25933	2.8235	0.15719	0.70211	-0.17871
-5.9753	-2.3604	-0.33395	-2.3135	-4.2769	-7.468	-3.4626	-1.4377	-4.5951	-3.6263	-1.3914	-3.4046	-1.3001	-3.5007	-0.47924	-2.077	-2.2594	-1.9628	-5.1568	-2.2241	-2.54	-1.339	-2.8581	-0.26868	-3.3596	-0.96569	-4.7863	-2.811	-1.5357	-2.0307	-6.2539	-2.0301	-0.30393	-1.4065	-0.62161	-5.8074	-0.74744	-3.3849	-7.4417	-3.4421	1.8047	-0.68717	-4.3086	-3.1184	-3.134	-1.8027	-3.7837	-2.8621	-4.3472	-2.4399
0.71263	-1.6174	-1.4079	-1.2223	-0.05685	-1.83	2.2824	-1.1255	-1.1254	1.717	-0.60034	-3.331	3.4793	0.13216	-0.11262	0.0017883	-0.075377	0.42187	5.1369	2.7195	2.7236	0.19784	-0.013291	0.45524	0.81679	0.10258	-0.97206	-1.3963	-0.30425	-1.4967	0.38822	3.7136	-3.7728	0.90039	0.1767	-1.1596	-0.85933	-0.059141	-1.9261	2.2372	-0.57529	-0.05879	1.6072	0.0071933	-1.5388	1.6786	-0.85994	-0.49536	1.7109	-1.1313
1.1572	2.5342	3.1185	1.4649	1.7545	0.30694	1.2723	0.067147	4.2908	3.8006	3.9018	2.3333	0.8624	2.3439	0.39358	3.5694	2.2752	-0.16123	1.9169	5.8639	3.1954	3.8945	1.3502	4.4156	4.4157	3.9121	1.2603	3.9038	2.8394	2.4823	-2.0992	6.5302	0.27279	1.9782	-0.8418	1.6552	3.5178	4.1751	-0.92295	4.6498	2.9477	4.2546	4.1438	5.3833	1.6668	3.8403	3.8078	5.3102	3.3907	0.61496
-8.9693	-11.822	-12.888	-11.8	-11.4	-9.965	-11.969	-9.3643	-10.959	-8.8653	-11.221	-10.544	-11.681	-11.535	-10.782	-10.242	-13.012	-9.7685	-9.7608	-11.914	-10.667	-14.223	-11.579	-10.8	-12.388	-10.695	-9.9553	-14.207	-12.87	-10.684	-9.999	-11.256	-11.078	-11.975	-10.644	-12.099	-10.581	-12.81	-13.303	-11.838	-8.4923	-11.795	-13.306	-11.057	-14.357	-13.168	-11.306	-10.259	-13.152	-12.004
-2.7595	0.075194	-1.2895	-1.8014	0.29812	-2.1789	-3.6996	-1.5583	1.1148	0.59009	-1.1279	-0.88807	-1.606	1.0481	-1.1896	3.6465	-1.7582	-2.3607	-2.2363	1.7049	1.173	-0.11098	-1.5781	-2.1445	0.10994	2.0327	2.0992	-3.4603	-2.2734	-3.0089	1.0166	0.42456	0.64934	-1.3613	-2.1918	-2.4788	-0.081318	2.4358	-1.1669	0.40192	-2.4034	-0.76934	3.8685	0.68962	1.0993	0.39801	0.63467	2.5451	1.6982	1.8453
-9.0967	-9.709	-10.799	-14.667	-8.351	-8.9797	-12.076	-7.2737	-8.2605	-8.8788	-10.488	-10.416	-9.4967	-9.7025	-8.5491	-6.682	-6.6741	-11.934	-9.465	-10.59	-7.8452	-11.665	-9.0477	-9.0181	-7.2072	-11.519	-7.3388	-5.8939	-11.564	-7.3644	-9.69	-10.429	-12.753	-9.5822	-10.642	-7.7868	-5.7913	-7.0309	-10.132	-11.481	-9.9996	-8.5453	-8.5641	-10.028	-9.3374	-9.0106	-12.208	-10.302	-6.5517	-11.301
-1.3203	2.7244	0.1107	2.2236	-1.9856	0.67637	-1.2353	-1.8425	1.8183	0.63731	1.8704	0.57877	-2.1533	4.2587	3.1363	0.73913	-4.9728	2.2169	2.9022	3.54	0.73513	2.1282	0.79298	0.086763	-0.37957	0.5591	2.7703	2.2618	3.1646	-1.6391	-2.4177	-0.51971	-1.6982	4.9021	-1.0668	2.8126	-1.0995	-1.9675	-0.84884	0.16745	1.9621	-0.62061	-0.90733	-1.6669	-1.7198	-1.3644	2.0134	2.7626	3.5562	-1.5496
-5.3848	-4.0561	-5.3931	-4.5063	-3.9579	-4.0483	-4.7854	-0.87726	-5.1306	-5.8169	-7.5199	-5.7214	-3.4578	-3.9477	-5.9335	-3.3937	-3.1018	-4.5396	-3.3265	-4.3316	-1.5265	-2.7066	-5.5851	-5.8876	-3.3112	-3.9932	-7.0843	-4.6715	-3.7734	-3.2302	-7.6134	-1.1925	-2.4669	-4.4948	-3.3079	-5.9532	-1.9404	-7.0354	-3.7716	-7.6642	-5.0802	-4.7967	-3.6526	-5.2113	-3.7164	-5.0338	-4.4117	-4.6471	-4.211	-2.0293
-10.073	-10.033	-11.429	-8.4462	-9.473	-4.689	-8.7501	-8.7192	-8.1573	-9.1324	-8.6158	-8.958	-8.8713	-8.0539	-7.7006	-10.146	-10.666	-9.6746	-5.3175	-12.962	-11.243	-8.3243	-9.4392	-9.4056	-9.6274	-10.136	-3.3363	-11.727	-5.8415	-12.477	-10.086	-7.4534	-5.4473	-10.042	-9.7849	-13.784	-8.4236	-10.013	-8.6799	-7.9927	-9.1986	-7.7982	-8.6876	-8.7048	-9.2181	-5.839	-10.416	-10.382	-6.7599	-9.8682
-0.56528	-0.34157	-3.0877	2.045	0.027725	-2.1621	-5.235	-0.80402	-2.1073	0.01621	-1.839	-2.8764	-0.1562	-0.2	-1.7018	-6.1317	-0.70187	0.11552	1.0012	0.6572	-0.74527	-1.7528	-0.68222	-0.062163	-4.7833	-2.8974	-4.0442	-2.5824	-4.4509	-1.9645	-2.1302	-2.7183	-3.2283	-0.53356	0.34914	-1.8127	1.3289	-3.3276	-4.3342	-1.8489	1.4727	-1.8414	-5.1243	-0.91628	-3.0654	-3.4642	-0.35763	-0.21275	0.92957	-2.2573
-2.508	-1.3359	-4.4393	-1.6017	-3.1598	-2.2239	-3.6889	2.323	-1.6647	-2.1074	-2.1772	-2.6157	-1.8651	-1.4214	0.21947	-2.817	-2.58	0.80419	-2.7069	-3.4563	-1.7202	-1.3404	0.28906	-3.0793	-5.4391	-3.694	-0.51195	-0.41391	0.41724	0.83342	-2.9245	-0.98494	-2.1531	-5.4293	-1.2311	-2.6074	-4.219	0.33034	1.0423	-0.18714	-2.1683	-0.17517	-1.1099	-0.016623	-1.5853	-0.85776	-0.90938	-0.25692	-1.9852	-2.7156
-7.9114	-9.1981	-10.246	-12.661	-15.491	-16.383	-12.525	-6.8174	-12.456	-10.655	-12.405	-11.047	-14.78	-9.1556	-12.171	-9.4471	-10.777	-13.253	-10.638	-10.697	-12.589	-11.629	-6.8892	-14.309	-13.288	-14.56	-13.375	-9.6528	-11.528	-12.977	-9.5183	-8.0562	-10.588	-14.429	-12.959	-11.677	-11.206	-14.332	-14.26	-12.789	-12.936	-11.517	-16.565	-17.443	-11.771	-12.71	-10.776	-10.764	-9.7267	-13.706
-0.30722	-0.90334	-0.50813	-1.8724	-2.5562	-4.0509	-3.6735	-0.038916	-4.7335	-4.3082	1.4866	-3.9095	-1.2669	-3.261	-2.2208	-1.3458	-2.5184	-3.5366	-4.9736	-2.1806	1.4742	-0.38441	-5.5487	-2.3588	-1.9964	-4.1237	-0.76809	-3.8649	-3.7716	-3.9747	0.11541	-3.5288	0.18545	-1.664	1.505	-0.044032	-2.5903	-2.796	-5.2573	-3.0622	-2.9719	1.0194	-3.0911	-2.4875	-4.7257	0.012551	-5.403	-5.0411	-0.17321	0.68713
4.2306	3.2556	2.3761	4.1783	4.0078	4.0776	4.1687	3.9133	5.1693	7.5467	-0.76207	2.4125	3.913	1.9975	3.9793	2.7129	3.1353	3.8203	1.924	2.8825	5.9108	4.8164	1.2051	2.4482	4.1534	4.4091	4.3574	3.5542	4.1755	5.5889	6.2899	1.5448	2.1278	4.9497	5.1473	4.4599	2.5887	3.0691	3.7643	5.3745	3.3301	6.0194	4.9017	2.1843	3.0165	8.3814	4.39	3.2499	2.1001	1.703
-22.114	-27.485	-20.867	-21.656	-22.127	-19.814	-25.494	-24.035	-23.421	-23.615	-21.284	-21.919	-23.136	-20.267	-22.69	-23.016	-22.662	-22.193	-22.079	-21.61	-24.77	-21.471	-22.972	-24.795	-24.22	-24.742	-24.177	-23.871	-19.736	-22.64	-24.536	-20.24	-20.093	-23.347	-22.2	-18.843	-22.807	-23.334	-23.308	-26.697	-24.613	-21.241	-21.463	-21.381	-21.947	-21.604	-21.43	-23.003	-25.387	-20.152
-1.1795	-5.7094	-2.2163	-3.0132	-1.1173	-5.4249	-6.153	-6.6133	-5.5301	-9.4874	-6.718	-4.3263	-5.2954	-5.273	-4.9286	-5.7369	-6.2881	-4.8051	-3.8604	-6.3767	-4.1568	-3.0349	-5.2431	-5.9862	-3.2488	-6.6257	-3.5243	-5.8017	-3.159	-3.0713	-4.8583	-2.4489	-5.7383	-6.4687	-4.7754	-5.3493	-5.2476	-8.0642	-1.4834	-1.6676	-2.1943	-2.7871	-3.6002	-2.7264	-4.0429	-5.7358	-2.7002	-5.3097	-1.8997	-4.2547
-2.1856	-0.22395	-1.6653	-0.052222	-3.0082	-0.9574	-2.1405	-3.391	1.0894	-2.1951	-1.8639	-4.0344	3.7029	-0.15257	-2.1048	2.0904	-1.1038	0.18563	-0.90139	-0.6389	-3.8504	-0.83058	-1.2922	-1.5358	-4.3678	-0.69905	-1.948	-1.9489	1.1088	1.4366	-0.27532	0.52543	-3.9821	-1.8149	-2.3532	-2.0796	0.0086508	-2.1708	-1.1095	0.060584	-3.6982	-2.8213	0.49148	-2.4083	3.7207	-2.3163	-3.3292	-2.6453	-2.9109	-1.0416
-2.1492	-1.1018	3.0763	-0.081687	-1.9614	0.919	6.1554	0.42594	-1.7924	1.6598	-3.2276	0.44782	-2.5552	0.92851	2.4662	-0.2227	1.3613	-0.94224	4.5044	-2.2801	-2.6442	0.1173	-0.44571	0.91112	0.31934	-0.67051	1.4014	-0.54832	0.12264	1.0751	1.9708	2.173	2.6007	0.76422	-0.98213	2.0828	0.59134	-2.0171	-2.3044	-0.54681	0.35275	1.6838	-0.65928	-1.7015	0.19794	-0.48833	1.3239	-0.0018951	1.1046	0.19482
0.22477	0.55926	0.1952	4.1006	6.0847	3.1816	3.9909	4.199	1.0281	2.4477	-0.26975	4.8249	2.9396	2.8911	3.0091	1.3284	2.7717	2.5207	1.1351	3.7329	0.19321	4.1407	5.7534	2.1932	4.1668	1.3652	1.5798	1.5749	7.0821	2.8416	-2.7848	3.1786	4.8037	4.6914	-0.54538	1.221	4.8979	1.8793	2.4385	2.7204	1.411	6.5573	3.3523	2.7598	4.3711	1.8777	3.839	2.8019	4.1142	5.814
-8.8448	-13.042	-8.3169	-12.578	-9.711	-13.134	-11.069	-9.4198	-9.3046	-10.552	-16.06	-11.896	-9.6012	-10.904	-11.807	-11.744	-13.396	-9.6316	-14.539	-9.6967	-8.9277	-11.986	-13.063	-13.568	-14.617	-12.559	-10.087	-12.633	-8.8275	-10.893	-13.453	-10.509	-13.235	-12.535	-9.4236	-9.7172	-10.904	-5.7417	-12.039	-10.422	-9.3118	-9.1139	-9.9702	-9.7974	-10.766	-8.0828	-11.245	-14.211	-8.5016	-6.5144
-9.8584	-14.196	-11.154	-11.611	-9.3597	-10.259	-9.7554	-10.421	-14.382	-10.719	-11.497	-8.6217	-12.678	-14.231	-11.693	-11.509	-10.574	-14.144	-12.762	-11.613	-10.453	-10.424	-12.158	-13.004	-6.2747	-14.752	-7.502	-11.605	-14.111	-13.215	-12.105	-7.6239	-10.075	-13.551	-10.92	-13.936	-9.3032	-9.6861	-13.084	-8.8943	-12.412	-13.85	-12.031	-12.038	-12.297	-12.583	-8.8333	-10.93	-14.526	-14.902
2.073	3.2936	-0.91246	0.85346	3.4355	0.22577	0.14724	0.67778	1.0657	-0.53347	3.2645	0.87174	5.2577	1.0736	1.0711	3.3974	-1.2432	1.8368	0.34494	3.1977	4.4406	2.5953	-0.017229	1.2764	1.2864	2.7156	-0.37904	1.4473	5.3651	4.1711	-1.0166	0.44973	-1.5325	1.6857	1.6674	-0.41013	-0.21475	-1.2577	3.5247	0.88305	-0.3511	0.19027	2.9787	1.8902	-0.84478	3.2524	-1.1608	2.4189	4.6262	0.28875
-3.661	-4.351	-4.4656	-1.4963	-3.925	-4.9356	-0.31671	-1.0662	-1.5519	-5.7164	-4.507	-3.294	-7.1534	-4.8941	-2.7191	-3.247	-4.3184	-1.8639	-1.1509	-0.0044113	-2.8921	-4.6487	-2.5097	-1.4369	-5.0354	-3.3535	-0.9211	-2.8424	-2.4857	-2.371	-2.0976	-2.5482	-0.94702	-2.3917	-1.8075	-0.32271	-3.3787	-2.5905	-1.3062	-4.9629	-2.5878	-5.0989	-3.8138	-3.4391	-3.8892	0.52999	-2.5211	-3.4268	-1.8484	-4.8282
-15.029	-13.159	-15.159	-16.847	-12.801	-13.804	-14.458	-15.32	-17.561	-15.384	-13.043	-11.662	-13.573	-13.611	-14.627	-15.176	-13.671	-16.001	-13.861	-14.5	-10.634	-16.228	-16.301	-14.482	-15.269	-15.313	-14.762	-11.39	-13.763	-13.049	-15.723	-12.651	-12.522	-15.667	-13.145	-13.028	-17.31	-19.521	-16.39	-16.556	-17.289	-15.267	-19.587	-12.885	-16.259	-14.841	-15.32	-14.512	-12.213	-15.186
-10.939	-10.184	-10.785	-7.2973	-6.6445	-10.097	-13.41	-11.547	-10.539	-9.422	-12.824	-11.66	-11.126	-9.8546	-15.611	-10.16	-10.195	-9.3646	-10.05	-9.0307	-11.336	-11.121	-11.922	-13.788	-12.306	-10.615	-12.839	-9.675	-10.435	-9.1983	-8.8993	-10.62	-11.038	-12.401	-9.4045	-11.853	-11.167	-7.7112	-12.78	-11.779	-8.7442	-9.9242	-12.396	-12.263	-11.795	-8.0949	-10.35	-9.942	-12.142	-11.908
4.7054	2.5074	3.4242	-1.1322	-0.96001	2.5479	2.8688	0.36079	3.7859	-1.0432	0.53041	3.3823	1.9077	4.0432	0.37768	4.4801	-2.72	0.89279	1.7629	2.6832	0.40605	2.3963	1.3672	3.7883	1.5239	1.8288	-0.89727	-1.4284	-0.76537	1.8102	2.0162	5.0149	0.8347	1.634	3.8662	1.9577	2.7445	-1.8008	-2.1705	-0.66133	2.6709	2.24	0.2154	1.7228	2.1293	1.7748	2.6859	3.4238	4.0979	1.4887
-11.883	-10.531	-10.522	-10.528	-11.977	-10.182	-8.306	-13.338	-11.521	-11.776	-9.7853	-14.689	-11.386	-14.578	-9.1518	-11.63	-7.8582	-11.868	-9.482	-10.248	-9.9434	-10.795	-8.7195	-10.532	-12.592	-9.3146	-9.0185	-8.7149	-10.273	-9.3943	-7.2911	-8.8302	-11.407	-11.468	-9.9688	-11.32	-13.424	-11.474	-10.959	-12.285	-9.0385	-11.092	-10.322	-10.857	-9.2118	-10.538	-9.7583	-10.617	-8.8059	-8.7088
-10.311	-10.806	-15.524	-14.783	-11.308	-10.853	-12.606	-16.774	-10.129	-10.494	-11.899	-13.451	-11.626	-11.605	-16.004	-16.938	-11.755	-14.025	-15.208	-12.923	-13.61	-14.23	-12.528	-12.296	-14.678	-13.245	-14.052	-13.224	-15.145	-13.41	-12.276	-15.311	-14.681	-12.681	-11.586	-13.955	-10.791	-12.038	-11.461	-14.195	-13.617	-11.942	-14.709	-12.254	-11.759	-11.845	-14.42	-12.773	-13.448	-12.063
-8.6106	-5.1228	-3.129	-7.7555	-6.4355	-4.079	-3.6508	-5.1106	-5.8384	-2.3521	-4.1691	-7.7283	-6.2486	-4.0484	-6.7754	-5.3006	-5.4459	-6.5972	-2.2661	-3.8859	-4.0561	-6.0217	-3.9816	-6.6585	-1.5898	-4.6006	-3.6127	-2.968	-3.251	-7.714	-5.8681	-5.5474	-1.568	-3.0034	-5.7518	-5.7718	-3.5833	-8.1469	-4.636	-0.72739	-3.631	-3.9406	-1.9962	-3.7914	-7.2511	-1.0239	-3.5967	-1.3389	-3.085	-2.8568
-3.4207	-1.2397	0.67793	-2.5081	-2.2198	-0.86786	-0.98511	-0.42642	-1.3173	-2.2354	0.18915	-2.9491	-3.7174	-1.6075	-1.0583	2.2171	-1.0129	-2.2502	-1.7013	1.0509	-2.0685	2.0012	-1.7167	-1.3329	-3.3788	-1.6332	0.45678	-4.0061	1.0026	-1.2433	-2.8873	1.5776	-0.6098	-2.2213	-4.4544	-1.5455	-1.6703	1.0769	-3.6973	-1.6508	-0.11189	-3.3353	0.8554	1.8309	-5.1102	1.2732	-4.2296	-3.2058	-2.5916	-0.27463
-17.977	-19.574	-21.742	-21.079	-19.838	-18.1	-22.012	-21.709	-21.594	-22.951	-23.895	-21.128	-21.954	-20.464	-21.848	-17.391	-20.358	-21.811	-24.184	-18.362	-19.161	-22.303	-17.995	-25.15	-21.327	-17.661	-21.01	-18.782	-20.925	-20.844	-21.546	-18.771	-21.048	-17.753	-19.239	-22.545	-20.52	-19.299	-21.056	-21.491	-25.111	-20.265	-18.858	-20.847	-22.319	-21.683	-20.447	-20.489	-20.631	-18.529
8.5389	10.737	10.218	8.7737	9.701	7.5927	11.666	12.574	9.9417	9.8934	12.469	9.2571	11.067	12.773	8.7116	7.5467	11	11.212	9.9666	9.9639	5.679	6.1617	10.396	10.261	7.0418	12.67	7.6929	8.9432	13.505	10.471	9.3554	9.3078	15.444	7.6134	4.6322	5.6859	7.2586	6.9635	9.8776	9.4268	10.286	5.4036	12.563	10.586	12.986	10.119	9.7923	10.197	10.001	12.612
-14.156	-14.201	-15.408	-14.008	-13.553	-12.613	-14.253	-11.035	-12.611	-13.971	-14.178	-12.61	-15.225	-16.604	-11.512	-12.247	-10.662	-14.446	-12.959	-13.847	-16.382	-12.58	-12.701	-11.99	-14.117	-10.093	-12.213	-12.953	-9.1835	-11.724	-12.577	-11.141	-15.646	-12.991	-15.637	-10.114	-11.261	-14.789	-13.687	-10.043	-13.658	-12.8	-8.7375	-12.4	-18.237	-11.747	-12.782	-12.23	-12.409	-13.543
-3.3177	-2.2465	-2.6174	-5.4404	-2.0932	-1.4067	-1.7758	-4.7888	0.37357	-3.8485	-1.3877	-0.88799	-2.6521	-6.027	-2.1057	-1.0515	-1.6158	-1.7495	-4.9693	-4.8616	-0.94284	-4.106	-3.5426	-0.24622	-3.7832	-3.2139	-5.1213	-0.67277	-2.7658	-3.8745	-1.8463	-2.0895	-2.6508	-3.0862	-5.9065	-2.7865	-3.0346	1.3283	-0.28378	-4.6642	-2.7003	-6.3166	-0.64383	-5.906	-2.3647	-3.3905	-5.2757	-1.552	-1.7492	-4.1157
1.1952	0.66405	-3.5692	-3.8951	-2.5907	-5.253	-0.73992	-4.0048	-0.053904	-0.71564	-3.66	-1.5943	-0.55905	-4.2168	0.36777	0.13333	-1.7728	-1.4271	0.0025946	1.5599	-4.3059	-2.3097	-0.35965	-0.86409	-0.25026	-4.5391	0.30045	-2.7951	-4.1561	-2.2349	0.78155	-1.7595	-5.4465	-5.2322	1.1487	-0.87226	-2.2688	-0.43659	-1.2262	-1.5926	-2.0457	-4.1356	-1.0722	-3.3695	-3.3324	-3.7265	0.29369	-4.0236	-3.5551	-0.33974
-8.9154	-10.842	-12.246	-7.835	-8.8398	-10.739	-9.7323	-12.855	-9.6026	-9.5691	-11.855	-8.6695	-11.941	-9.9786	-8.3445	-9.6335	-8.9062	-11.625	-9.819	-8.6032	-8.7138	-8.3704	-10.199	-8.569	-10.57	-9.9428	-10.263	-11.9	-10.4	-6.9615	-8.9968	-9.6648	-12.647	-12.507	-9.2578	-9.1544	-6.6313	-9.2525	-11.472	-8.8981	-9.1518	-7.275	-9.9792	-8.3886	-6.5445	-8.3997	-10.402	-7.2596	-11.261	-7.7473
-7.8193	-2.5096	-1.8896	-1.5839	-2.0477	-6.0237	-7.2135	-3.1748	-3.0678	-4.9191	-6.9279	-2.739	-3.9505	-7.0576	-7.3618	-4.4526	-4.6229	-4.1349	-8.1022	-7.6784	-4.224	-1.9563	-2.6457	-5.6199	-7.1615	-4.0094	-4.5501	-6.1309	-2.6565	-4.5435	-3.5217	-4.0082	-5.5131	-6.5068	-4.1261	-4.6317	-1.4628	-7.1417	-4.1674	-1.1709	-3.5226	-6.9725	-6.6969	-6.7363	-0.27625	-5.0662	-4.2555	-6.0554	-5.3432	-5.6594
-8.0743	-11.074	-7.5712	-9.686	-13.051	-7.8353	-7.682	-8.517	-13.265	-7.3948	-9.4288	-9.5406	-7.7782	-9.2924	-9.0881	-7.9672	-10.528	-10.387	-7.7	-7.7498	-12.688	-7.1894	-9.5114	-6.4601	-8.4618	-8.1101	-6.0361	-7.6845	-10.733	-9.8483	-10.672	-10.625	-7.9351	-10.17	-7.3917	-9.15	-8.9016	-10.523	-8.3858	-10.959	-8.4766	-10.989	-11.419	-11.244	-9.3316	-7.3471	-6.5889	-7.8752	-8.2409	-10.267
-14.047	-9.8457	-15.087	-13.19	-15.143	-11.7	-11.838	-11.737	-12.709	-12.142	-14.211	-12.472	-14.386	-12.444	-15.971	-11.867	-13.747	-16.918	-13.156	-13.367	-9.6057	-12.67	-13.297	-15.844	-11.778	-12.883	-12.994	-15.356	-14.258	-10.277	-17.041	-14.282	-13.23	-11.109	-9.8925	-13.114	-13.518	-14.781	-12.068	-12.695	-12.091	-15.801	-14.525	-13.415	-16.036	-13.462	-10.707	-13.314	-12.664	-13.928
-4.6806	-7.2105	-5.5995	-7.3365	-7.9602	-7.168	-6.7884	-3.6101	-6.6645	-4.1809	-7.3148	-4.5705	-7.4898	-4.6171	-5.6712	-4.5449	-6.7643	-5.0309	-6.9811	-7.2143	-8.9654	-6.8286	-5.0211	-8.0871	-6.2655	-9.1872	-5.2624	-5.0973	-7.2272	-6.5748	-9.0135	-8.4919	-5.428	-7.5363	-5.9967	-3.9539	-4.9666	-4.2079	-11.38	-8.2384	-9.0827	-9.7268	-7.9659	-6.128	-8.2957	-7.0643	-6.5758	-5.5803	-11.58	-3.708
-9.6436	-12.943	-11.108	-8.9208	-11.504	-7.5561	-13.426	-10.577	-12.845	-10.185	-9.9777	-12.294	-11.697	-11.879	-10.085	-8.8753	-7.8366	-14.427	-11.912	-11.087	-10.316	-9.6633	-13.314	-11.466	-12.666	-10.231	-10.279	-9.4643	-13.059	-10.023	-10.265	-10.029	-11.041	-12.188	-11.248	-8.8614	-11.305	-10.439	-11.818	-10.197	-10.08	-10.017	-11.857	-14.448	-14.184	-11.464	-8.8158	-10.181	-9.4663	-9.1226
-1.433	-1.4549	-0.40531	0.91547	1.2053	1.1667	0.082243	2.0192	0.23296	-1.2725	2.1643	4.7906	0.018491	2.3895	1.9629	1.1427	0.48792	1.4552	3.3318	4.8567	1.9172	2.2454	0.90748	3.9715	2.0352	0.68144	0.46223	-0.18714	-1.7843	2.8704	0.519	-0.69173	4.879	1.0776	-1.3728	2.8302	2.2516	0.64592	1.7974	-0.87349	2.1843	0.30877	3.3238	1.8413	1.7179	0.66452	0.46143	0.39234	2.7265	2.5184
-22.852	-21.916	-20.343	-22.291	-20.709	-22.556	-21.787	-22.425	-22.551	-21.547	-21.566	-21.711	-18.988	-21.566	-20.048	-21.392	-21.314	-23.907	-21.808	-22.856	-19.994	-21.022	-20.114	-21.844	-21.694	-19.957	-23.179	-20.182	-22.211	-18.132	-19.934	-23.512	-23.635	-19.647	-21.15	-22.685	-23.546	-25.721	-20.4	-20.536	-24.085	-14.964	-23.503	-20.718	-21.986	-22.99	-21.527	-23.381	-20.951	-24.982
0.63814	-1.3741	-1.9181	-0.53703	-2.6603	1.6538	0.8338	1.2909	-0.12437	-1.1005	0.82198	3.1388	4.3868	0.13711	1.1573	-1.871	-2.6494	-0.018416	4.4256	-2.103	0.22627	0.26381	0.94477	-0.36197	0.99874	2.8435	1.3309	0.7005	1.5744	1.9511	0.23268	3.2825	-1.0499	1.6503	-4.65	-1.8201	-1.9711	1.9103	1.1758	1.597	1.4388	-0.3237	-2.1546	0.19955	-0.063451	-1.7942	-2.02	-0.10032	0.30846	-2.4877
-21.22	-20.359	-20.191	-23.402	-20.226	-23.973	-23.301	-20.93	-22.701	-26.077	-22.625	-21.067	-21.629	-22.514	-21.656	-22.152	-19.9	-21.153	-23.621	-20.65	-22.862	-24.446	-23.336	-21.801	-25.233	-23.229	-21.013	-24.082	-20.153	-20.184	-23.281	-18.995	-21.43	-16.556	-23.899	-22.105	-24.708	-22.556	-22.217	-23.437	-20.831	-24.843	-20.756	-20.898	-23.339	-22.591	-23.533	-21.349	-22.547	-18.341
-0.42287	-3.9368	-1.0735	-4.0668	-5.4474	-1.8007	2.0212	-0.0099199	-2.6001	-5.01	-4.1799	-3.3564	-1.4275	-1.6579	1.1844	-1.9129	-7.2535	-0.42932	-3.0146	-3.5546	-2.7819	-0.87391	-3.9064	-3.1301	4.4297	-3.5216	-4.1089	-2.5769	-0.62805	-3.1608	-5.8711	-1.7435	-3.8808	-1.3077	-5.8517	-2.9509	-0.60323	-2.2513	-2.252	-1.8343	-2.9372	-0.80288	-0.36402	-3.4109	1.1816	-3.0439	-4.246	-1.0289	-2.5321	-1.3815
0.053536	3.6368	2.3931	-0.7852	3.1442	-2.3435	-0.87473	-2.1686	2.2861	2.6323	-0.2737	0.77027	0.13326	-1.0012	-0.92771	-2.8976	1.8966	0.052604	0.82719	-1.4033	3.3203	-2.4613	0.10532	1.662	-0.26332	-0.92352	3.022	-0.34939	-0.36605	4.0895	-1.4426	-0.45788	-3.4872	-0.061668	-1.336	1.1771	2.8454	1.1577	1.6568	1.7384	2.1153	-2.6322	3.1792	2.9359	2.0609	-1.1494	-1.7662	0.43721	2.5648	-0.11774
-10.793	-8.0992	-10.256	-9.4056	-11.469	-11.508	-11.553	-12.32	-10.552	-11.053	-10.598	-10.746	-10.429	-9.7549	-11.467	-8.0126	-11.912	-16.036	-8.759	-9.9967	-12.214	-12.781	-11.031	-12.133	-8.8815	-12.19	-10.178	-10.199	-11.95	-9.9994	-14.244	-9.7849	-14.14	-14.078	-9.7982	-13.335	-10.594	-9.5313	-7.0351	-10.663	-12.857	-9.7049	-11.871	-13.831	-12.149	-7.6526	-10.041	-9.1318	-12.002	-8.0805
-4.106	-0.78232	-4.8349	-0.30494	0.063256	-4.2417	-1.8279	-0.80892	-6.2641	-4.7264	-8.5558	-3.2914	-2.9332	-5.8582	-8.5002	-3.741	-3.2974	-3.5913	-2.1844	-0.81732	-1.9285	-5.997	-2.1774	-6.4584	-3.7437	-5.0625	-7.6445	-6.4845	-3.8452	-4.8086	-2.6581	1.2155	-2.7625	-5.1357	-3.0571	-3.246	-3.1826	-6.467	-5.3104	-1.5517	-3.8558	-3.9692	-6.5275	-5.0728	-3.6905	-1.5681	-4.1265	-2.8068	-5.6181	-2.3141
-10.76	-14.48	-11.486	-14.973	-13.184	-11.772	-11.634	-12.171	-13.666	-10.769	-14.651	-11.938	-14.344	-10.098	-17.068	-12.846	-14.624	-11.89	-15.108	-10.157	-12.644	-15.637	-14.931	-10.177	-13.384	-12.964	-11.842	-14.956	-12.373	-12.319	-14.78	-12.206	-11.016	-10.052	-12.126	-11.803	-10.397	-10.918	-11.336	-12.633	-12.146	-12.732	-14.408	-14.374	-13.883	-11.962	-13.006	-17.198	-11.997	-13.78
-12.273	-13.359	-16.607	-16.202	-15.779	-15.829	-14.107	-17.921	-14.563	-18.595	-15.808	-15.478	-11.58	-16.205	-15.074	-12.24	-14.42	-17.229	-18.168	-14.57	-16.147	-13.859	-13.337	-11.045	-16.616	-12.439	-12.3	-11.577	-11.148	-12.977	-14.285	-17.073	-12.136	-15.704	-15.127	-13.318	-13.277	-15.38	-11.638	-16.696	-14.614	-16.439	-11.916	-14.994	-16.025	-11.164	-16.186	-11.17	-15.56	-13.573
-4.2938	-6.0655	-4.6745	-5.8624	-4.0503	-6.8661	-5.6809	-8.1352	-5.7199	-5.9283	-4.3451	-3.8692	-4.3053	-8.0262	-6.3054	-5.5917	-5.522	-2.5259	-5.4632	-8.8779	-7.5112	-6.4386	-6.2078	-6.9937	-7.3619	-6.6227	-6.4779	-5.4334	-5.0319	-5.5515	-2.2765	-5.7251	-7.234	-4.4132	-1.4848	-4.2552	-6.2599	-5.2281	-5.6047	-8.6757	-6.8877	-5.5732	-6.3938	-6.1636	-7.0929	-4.1918	-4.2093	-8.8254	-5.0758	-4.8719
8.0194	4.7489	4.8193	6.8482	4.4821	9.6158	8.6076	6.2598	4.1734	4.821	7.749	9.1049	7.7477	7.0187	6.0107	8.3382	4.0676	5.3747	9.0236	6.1224	9.131	6.9256	6.4155	4.9451	6.7109	7.906	7.528	9.0016	6.8118	6.377	4.9783	4.7164	5.8016	6.3943	6.4156	8.1192	10.711	5.8108	8.3868	7.2802	8.3337	7.3825	9.566	6.0556	7.3182	4.2844	7.7726	8.6209	7.4515	7.1384
0.16706	-0.80326	0.58937	-0.25478	-2.1633	0.24294	-2.3763	-0.60176	-1.9226	-3.9939	-0.69973	-1.0587	-3.5961	-0.17417	-0.77591	2.73	-0.1153	-1.8724	-4.5302	-4.1926	-4.4891	-0.64806	-3.191	1.0578	-3.3663	-0.4429	-1.272	-1.7578	-1.4516	-2.2165	-2.854	-0.53573	-1.8421	0.37086	-4.6509	-0.80702	-1.8379	1.4067	-0.79667	1.8857	-0.40533	1.2025	-1.6945	0.14128	0.5013	-3.0262	-0.84253	1.176	-3.1109	-3.51
-6.6056	-6.7084	-5.8548	-7.1462	-8.1747	-5.7984	-4.6579	-6.2013	-7.9336	-5.868	-7.1256	-8.1456	-5.0667	-9.901	-4.8723	-3.4781	-4.2464	-5.949	-5.8427	-9.2921	-7.5577	-7.0657	-10.943	-8.1635	-6.1477	-5.7371	-4.9829	-5.4572	-9.6139	-7.6561	-3.0538	-5.4271	-5.0048	-4.6167	-3.7023	-8.7152	-7.4881	-8.4403	-7.5113	-4.0932	-10.02	-5.1373	-7.5917	-7.2745	-5.7988	-9.3469	-8.4153	-6.6227	-4.7874	-7.2899
-5.6951	-6.3733	-5.99	-2.1457	-5.6262	-5.14	-5.5685	-6.7798	-3.6261	-4.792	-3.6572	-6.1914	-8.6909	-6.2495	-7.5277	-4.0583	-6.9473	-6.2648	-8.6803	-3.9217	-5.0452	-4.2279	-5.5466	-6.0413	-4.0218	-2.4585	-7.0237	-3.6932	-3.3711	-5.5361	-2.565	-5.1487	-2.3066	-5.1784	-7.1624	-4.2934	-6.9188	-4.8558	-4.2915	-6.3784	-3.8649	-6.6082	-6.4466	-7.466	-7.5574	-5.4306	-3.6037	-4.2159	-7.4293	-1.0545
-2.4647	-0.24358	0.29312	2.244	0.4902	1.6678	1.1195	3.7875	-0.39238	-1.6533	-0.94422	1.1677	0.88754	-1.21	0.38622	0.29348	-1.8126	3.7277	0.21305	1.8117	1.3668	-1.2477	1.0221	-0.64113	-1.8371	-0.39807	0.7899	3.1055	2.2906	-0.50644	-0.4341	0.51086	1.4325	1.5274	0.94793	0.65187	-0.18852	-3.0311	0.76575	-0.41663	-1.7092	1.4622	1.6093	4.0059	-1.1414	1.3568	-0.035581	-0.65893	-0.045948	-1.6611
-6.8823	-10.397	-10.811	-10.055	-4.8523	-7.7557	-7.4954	-8.2856	-7.7952	-7.5243	-6.0597	-6.0061	-3.7097	-7.2057	-9.1884	-6.079	-7.307	-6.7264	-7.9653	-4.15	-6.8997	-11.041	-5.2239	-5.9111	-8.9586	-9.1866	-6.292	-7.1802	-9.6044	-7.701	-5.8109	-6.3248	-6.595	-9.7801	-6.2067	-4.7387	-9.1855	-5.047	-7.7498	-6.0631	-7.9962	-7.9223	-6.0619	-7.3627	-7.1392	-4.3066	-10.19	-4.8911	-6.5798	-6.84
4.7977	3.5581	0.24342	3.9747	3.0441	4.9667	4.0791	5.0387	1.0762	2.6649	4.8102	3.015	4.252	9.0971	3.2513	5.7792	3.441	2.9519	3.6087	4.0819	4.713	6.6051	6.0999	4.7891	6.5822	3.4808	9.0487	3.681	3.966	4.2765	5.4911	6.0223	5.5253	4.2717	-1.639	2.4755	5.1727	2.8485	5.3757	3.8679	5.9004	6.9291	3.6472	3.3753	3.1538	5.1834	5.4556	3.4013	4.9646	2.3769
-3.9138	-9.0166	-6.7101	-4.1969	-3.9616	-7.2512	-6.1322	-7.4362	-7.6956	-8.5708	-4.4859	-6.4231	-8.5503	-3.3551	-3.322	-7.0336	-6.33	-7.5419	-5.9447	-2.7688	-9.8283	-3.8145	-6.7082	-3.8303	-5.227	-4.3152	-5.5482	-5.0505	-5.0333	-5.9992	-7.2641	-6.6208	-5.1786	-5.0626	-5.436	-5.5825	-5.0998	-8.7877	-4.9148	-2.4135	-7.6962	-6.4254	-5.6171	-6.4201	-5.3995	-3.6626	-4.4246	-4.9288	-7.9746	-10.735
-2.4088	0.35752	-0.99035	1.6575	0.78514	-2.2082	-1.034	-0.2649	-1.219	1.9245	1.5226	-1.8587	1.7439	-3.1946	1.3058	1.6552	-0.65833	-1.6065	-0.78564	0.50066	-0.40228	1.1796	1.1049	0.82773	0.10546	-0.24826	-1.4884	0.79882	0.63571	-1.7323	-0.57966	-1.1996	1.6308	-0.28393	0.61525	1.5728	0.15027	-0.1697	-1.1707	-4.3095	3.2467	0.13536	2.2143	-1.7914	-1.9775	-1.385	-2.7224	-1.011	-0.39096	-2.161
-2.847	-4.5644	-1.2077	0.48643	-5.6769	-2.4333	-2.6955	-1.2547	-2.9901	-2.1971	-2.6339	-5.3094	-8.0979	-5.4777	-4.0963	-3.5605	-6.8146	-4.7222	-3.1245	-4.5057	-5.4551	-3.9699	-2.1378	-8.3269	-1.8684	-2.4862	-5.486	-2.9367	-4.5506	-4.0292	-4.2322	-2.5284	-5.6269	-2.9992	-6.8139	-5.2373	-5.3824	-1.2531	-4.5264	-2.9808	-8.9316	-6.3797	-2.1174	-1.3644	-5.1326	-4.2166	-4.476	-4.9444	-8.8254	-4.9925
7.8754	7.4327	7.679	8.1258	4.7621	9.5658	9.1371	6.8509	7.4559	9.1287	9.9888	10.526	9.1318	4.5076	8.6477	5.9986	6.7122	6.4864	9.1574	5.8984	7.5035	7.2456	8.952	10.547	8.4326	8.8328	6.7533	10.098	9.9557	9.4347	7.95	7.7835	7.9159	10.303	4.2928	7.6118	8.8866	7.9883	8.9387	6.3634	7.3543	7.5144	9.7249	10.454	9.061	7.6815	5.8908	8.0647	8.4678	7.6244
-1.2494	-2.8513	-3.6918	-4.1876	-1.4197	-4.2028	-0.74258	-2.8554	-4.4581	-3.5104	-0.32599	-3.8421	-0.2038	-3.5153	-4.815	-3.8541	-2.831	-4.6164	-1.5963	-4.9498	-0.45944	-5.3282	-3.5364	-1.9339	-3.143	-4.6845	-2.8089	-6.3987	-5.8511	-1.7666	-2.165	-0.44056	-0.39835	-3.3862	0.91783	-1.7465	-3.4027	-4.5721	-2.1434	-0.93011	-3.6022	-4.9407	-6.1513	-3.6553	-0.50729	-9.1643	-2.1015	1.4886	-2.4848	-2.644
-19.2	-20.186	-20.785	-22.033	-21.002	-23.78	-24.957	-21.571	-23.557	-25.164	-21.09	-20.689	-20.639	-22.379	-20.84	-22.305	-23.428	-21.207	-22.674	-21.576	-21.011	-21.808	-22.933	-21.609	-21.272	-23.261	-23.161	-24.065	-22.586	-21.113	-22.82	-21.815	-24.415	-20.413	-23.559	-23.949	-23.28	-22.518	-25.541	-22.378	-23.871	-24.159	-20.538	-23.227	-21.033	-20.95	-20.136	-21.708	-21.431	-19.435
-8.5487	-11.665	-10.954	-12.827	-12.321	-13.502	-11.789	-9.6447	-13.085	-9.6798	-11.454	-13.147	-12.744	-13.762	-11.721	-9.5899	-10.97	-14.173	-9.7878	-8.3231	-12.757	-12.647	-11.136	-13.437	-8.5706	-9.4585	-14.528	-12.705	-12.698	-13.47	-11.942	-12.158	-11.742	-10.548	-12.005	-10.541	-11.67	-12.615	-11.816	-11.432	-13.842	-11.959	-11.147	-11.367	-12.676	-12.831	-11.636	-13.213	-10.217	-11.586
-9.5708	-8.6289	-7.1043	-10.515	-7.1244	-11.458	-11.342	-6.4829	-9.7931	-9.3389	-8.8118	-11.529	-11.168	-4.5668	-8.0325	-7.2412	-8.8834	-7.3812	-9.5664	-10.387	-7.4379	-10.917	-7.2793	-7.8003	-8.5422	-11.079	-8.0723	-9.8864	-9.38	-8.4164	-9.4517	-8.2369	-10.428	-6.5458	-7.1441	-5.7375	-7.8586	-8.193	-7.8629	-8.7598	-7.7611	-12.823	-8.5082	-11.388	-9.881	-9.3425	-6.5749	-9.2562	-9.3944	-8.5877
-6.3901	-7.0322	-3.6382	-3.8272	-4.4359	-5.5068	-3.3129	-4.762	-4.2967	-7.376	-11.423	-9.2711	-4.6871	-7.2269	-7.7521	-10.027	-6.0296	-4.6	-5.8522	-6.8707	-6.7364	-3.225	-6.7909	-7.3171	-3.8304	-1.5546	-5.6175	-1.7121	-5.3342	-6.8053	-5.573	-5.7158	-6.1429	-4.0741	-3.7771	-6.0359	-4.099	-5.041	-3.8373	-6.4183	-5.4082	-6.2848	-4.7329	-6.1059	-5.6234	-6.1376	-4.6725	-6.7406	-3.6858	-2.071
3.6852	-1.1234	3.1338	1.3665	4.1306	-0.8423	4.1512	1.0938	0.13516	0.53899	1.5263	1.1015	0.37316	-0.49342	0.75529	1.4577	1.7811	1.9498	0.84896	3.017	0.11131	2.7409	0.045962	3.8697	2.9661	0.86284	0.87802	0.81634	-2.3933	2.1023	0.030691	3.8678	2.2533	1.8468	3.4093	5.2756	0.29767	2.0025	3.7328	1.5734	1.7756	1.3621	0.9718	2.2228	1.9541	4.6695	3.5941	-2.6065	0.27158	3.6771
-0.83829	-2.5837	-1.4845	-0.3521	-0.91486	-2.888	-4.8085	-0.59113	1.1745	1.1245	0.76433	-1.0672	-3.3195	-1.1998	-3.0613	-3.2515	-0.60111	3.0931	0.33192	-2.4376	-1.6594	-1.0483	0.70899	-1.5653	0.67237	-0.84517	-3.4643	-1.0305	-0.44275	-1.2216	0.31527	1.3762	-2.2361	-2.0611	-1.0628	-0.15151	-0.38935	-1.5719	-0.099837	-3.877	0.36685	-0.38341	0.16996	-1.7902	-2.5359	1.3153	0.62481	0.23366	-0.78499	-0.55498
-1.1042	-3.2369	-0.17627	-2.7052	-2.2327	-2.4904	-2.6646	-5.7475	-2.4068	1.9783	-3.5391	1.517	-1.1124	-1.1082	-4.4655	-2.9081	-0.51425	-2.2554	-2.0973	-2.8388	-1.927	-0.57776	-2.4103	-1.5121	-3.311	0.026063	0.20798	-1.8972	-1.7285	2.0896	0.23306	0.65334	-1.8761	-0.47092	-3.9353	-0.91253	-2.636	-0.90435	2.5029	-0.65507	-2.8073	-2.5033	-1.1469	-0.27442	-2.0237	-1.0016	0.28885	-2.0451	-2.3871	-2.6676
3.3569	6.0982	5.9134	6.676	5.2299	5.2196	4.3921	3.9936	5.1629	6.0967	5.0131	4.2648	4.117	7.9197	6.1416	7.2847	4.0967	9.038	6.5085	8.8896	4.6842	5.1141	5.472	3.4377	4.9464	4.4232	2.6996	4.9816	9.1178	6.8711	3.4696	6.9273	5.013	5.3159	4.3038	5.9609	6.4844	4.1852	4.3968	4.6191	4.1219	4.1049	5.2522	5.3697	2.2306	-0.63677	1.0646	4.0938	3.7691	3.236
-3.5166	-3.6776	-4.7105	-4.5699	-5.1412	-2.6279	-5.1695	-3.4508	-3.7313	-2.4779	-3.0362	-1.796	-4.3287	-3.0479	-5.2677	-3.0147	-4.9735	-6.3908	-2.6566	-6.7397	-2.1203	-5.2765	-3.9174	-6.6665	-4.8559	-1.6817	-7.1354	-3.5508	-2.6776	-5.2611	-4.758	-3.7686	-4.0021	-5.9767	-5.9909	-4.1321	-2.277	-4.7991	-1.3637	-5.9683	-6.4342	-3.3522	-4.3123	-6.4366	-3.6683	-3.6818	-6.472	-6.3159	-3.0596	-6.0875
-6.1252	-4.623	-1.6047	-3.3495	-6.7038	-7.2568	-1.7726	-3.1294	-5.4359	-4.889	-2.7311	-6.2879	-4.6621	-4.664	-4.4956	-5.1237	-0.82759	-1.5682	-3.464	-2.4716	-3.2099	-3.3534	-4.1116	-5.858	-4.5277	0.32773	-10.521	-2.0982	-4.7038	-2.6974	-8.7399	-3.5819	-2.5547	-2.964	-5.3641	-6.0882	-5.3435	-4.9469	-5.9386	-3.7939	-4.4989	-3.3893	-2.9179	-5.5717	-2.6608	-0.83087	-3.8859	-2.2364	-3.2942	-4.96
-22.778	-24.605	-22.187	-21.89	-20.941	-22.676	-20.665	-23.379	-24.018	-26.507	-21.6	-24.417	-25.563	-24.723	-21.944	-20.84	-18.582	-21.344	-21.242	-21.209	-23.624	-27.695	-21.877	-23.063	-22.483	-21.165	-23.169	-25.066	-23.658	-18.824	-24.858	-24.009	-22.007	-20.291	-26.512	-21.56	-19.939	-20.916	-17.947	-19.188	-21.843	-21.772	-23.106	-27.23	-23.317	-23.361	-21.778	-21.596	-23.307	-20.753
4.1124	3.0585	1.398	5.9505	2.0034	4.777	5.0762	2.4735	4.7598	3.7619	6.9885	6.8923	3.8257	4.5108	4.4261	7.9892	3.8343	4.6372	4.4938	4.1694	7.6387	4.5766	7.0838	1.8408	4.3056	3.244	7.3736	4.61	2.755	6.87	5.0253	7.3637	4.2924	3.5504	4.8069	2.4474	3.86	2.4485	5.1175	2.8986	4.9117	3.6016	3.9849	4.6812	4.5659	5.3141	3.3966	7.4277	5.5533	2.7417
1.8381	-2.519	-2.3722	-1.149	2.4161	1.8528	-1.8689	2.4262	-1.587	1.8933	-2.4703	3.2381	1.2006	-1.9629	-0.18774	-0.032766	1.3548	0.35623	-1.1767	-0.29691	0.17976	-0.059326	-0.074274	-0.65597	0.45012	-0.86679	-0.44896	2.1537	-0.016418	-1.392	-0.11453	0.25094	1.2915	0.31903	0.32449	0.96914	-1.0565	2.0658	0.074751	-0.48969	-0.79586	-2.2246	-2.3589	-2.9189	1.0936	1.5381	-1.2098	-0.28826	-0.051217	-1.3732
-2.4062	-1.4342	-1.1792	-1.4797	-2.3005	-1.7097	-4.3412	-1.4691	-3.5308	-4.1446	-4.9016	-5.5025	-5.4259	-3.8373	-1.6631	-3.7055	-2.6831	-4.2605	-2.1526	-4.8446	-5.4584	-2.8239	-2.3158	-3.1911	-4.1951	-3.2365	-2.8639	-3.4227	-2.6848	-4.323	-2.0515	-3.708	-2.5395	-3.7092	-4.9815	-4.5741	-3.4087	-3.7054	-3.4113	-2.2543	0.33054	-4.9799	-1.2022	-4.8554	-4.2833	-3.2762	-1.9158	-2.943	-1.1725	-1.9278
-6.1431	-6.3943	-9.5835	-4.1845	-6.855	-4.3462	-7.3989	-5.1373	-4.7677	-2.4915	-4.511	-3.5864	-5.118	-6.0439	-11.512	-4.5367	-5.3156	-6.899	-11.972	-4.1125	-5.4209	-6.1973	-6.728	-5.7204	-6.3085	-4.6629	-4.6831	-3.3905	-4.373	-9.7596	-5.2254	-8.8714	-5.2081	-2.3798	-4.6321	-4.5516	-6.3084	-6.8556	-7.746	-5.6321	-5.1144	-5.1534	-6.4989	-5.1385	-4.1999	-6.0097	-7.0654	-6.9773	-3.8107	-5.4205
-20.917	-21.073	-18.511	-20.173	-20.61	-21.684	-19.237	-24.312	-22.897	-21.741	-19.49	-21.94	-23.867	-22.241	-19.791	-22.367	-19.856	-20.671	-20.562	-20.425	-19.345	-23.561	-18.285	-18.341	-21.207	-22.078	-20.527	-21.49	-19.336	-24.035	-20.724	-21.132	-20.648	-22.55	-19.564	-15.863	-19.901	-22.128	-22.776	-21.62	-24.14	-21.682	-21.862	-21.322	-25.201	-20.951	-22.096	-22.599	-18.007	-20.092
-9.2782	-9.5221	-8.1527	-7.8268	-7.809	-11.665	-10.854	-8.6153	-5.839	-8.51	-9.0126	-8.9294	-9.6812	-7.6988	-12.797	-8.6639	-12.232	-7.2591	-10.708	-11.482	-9.8389	-10.459	-10.006	-10.256	-7.3552	-8.7152	-10.152	-9.4599	-11.328	-6.3852	-10.139	-8.8582	-9.6123	-10.823	-7.7518	-7.7583	-10.359	-9.2516	-12.478	-8.7093	-8.4386	-10.903	-11.289	-11.594	-9.2349	-8.6319	-9.0695	-7.6835	-10.285	-8.5489
-0.85135	0.52279	1.7219	1.9513	2.129	4.3165	2.5459	-1.4427	4.4059	3.8936	3.2014	3.6342	1.5423	2.0596	1.4602	3.2519	2.6598	0.80685	0.92809	-0.0052892	-0.42851	1.7931	1.1481	3.3099	1.1071	0.93165	0.84061	-2.3006	-0.74105	2.503	3.5832	1.2223	5.5474	2.5987	6.6028	0.38685	1.4	1.2593	1.0351	1.5293	-0.95114	0.036484	-0.80074	0.24008	0.51518	2.4781	0.35104	2.9003	4.0101	-0.97311
8.7096	7.2753	8.8543	7.869	6.7182	9.0741	8.1603	7.6626	10.218	7.0472	10.551	5.9376	6.5826	7.3427	7.2585	8.6041	8.6432	9.4602	7.1085	8.508	8.2508	6.2303	6.543	6.9579	8.0501	8.0751	8.6958	8.9042	8.9176	5.9991	7.4315	9.999	7.6754	6.9891	8.833	6.3777	6.5183	8.6364	4.669	5.3217	8.734	6.5772	4.6514	7.2235	6.0578	7.2287	8.3681	12.137	9.8891	7.734
-15.113	-18.218	-13.818	-14.328	-11.307	-14.309	-11.135	-14.401	-12.619	-13.924	-16.096	-14.126	-15.766	-15.42	-13.04	-15.365	-10.645	-15.2	-12.702	-14.718	-14.427	-15.445	-16.23	-12.524	-13.813	-16.977	-13.229	-12.755	-18.683	-15.69	-13.937	-17.797	-13.652	-15.018	-17.127	-14.544	-12.495	-15.64	-14.881	-12.841	-11.151	-13.423	-16.437	-15.968	-9.9432	-15.443	-15.738	-14.393	-16.634	-12.803
-0.59776	-3.7082	-0.2716	-2.8205	-3.4778	-3.8223	-3.8458	-1.7185	-0.76061	-1.3371	-2.1586	-2.4773	-1.0231	-0.37993	-0.55244	-1.0695	-0.11771	-1.1106	-1.0538	-0.75558	-0.73146	-1.4299	-1.578	0.96533	-0.21308	-1.5748	-1.5607	-3.1389	-1.474	-2.2204	1.5014	1.0375	-3.8986	0.22436	-3.7656	-3.4963	-2.9765	-1.4661	-2.916	-0.12961	-1.8477	-2.4446	-2.4635	-2.9765	-2.3648	-1.6238	-0.92555	-0.21924	0.10916	2.6833
-7.7708	-9.6917	-9.9689	-11.209	-12.403	-11.565	-11.25	-11.516	-11.636	-13.865	-9.2809	-8.8609	-12.223	-11.569	-9.5306	-8.2586	-10.483	-14.564	-10.558	-11.937	-9.4715	-13.182	-9.2086	-10.168	-12.197	-11.679	-9.6788	-13.483	-8.4956	-11.029	-9.4571	-13.308	-10.046	-12.094	-9.2525	-11.019	-14.013	-16.106	-10.986	-13.204	-8.0833	-11.273	-11.177	-5.5873	-12.963	-10.27	-11.663	-10.899	-11.239	-12.783
-10.771	-12.833	-10.591	-14.663	-11.28	-9.4415	-10.869	-12.233	-12.111	-12.409	-12.117	-11.664	-9.2347	-13.996	-12.566	-13.983	-7.9919	-13.297	-12.164	-14.563	-14.922	-13.14	-14.718	-12.799	-14.304	-12.671	-11.044	-7.5517	-8.305	-11.957	-11.904	-12.704	-13.222	-10.374	-9.7807	-10.999	-13.862	-14.815	-10.259	-11.279	-12.064	-9.5967	-14.662	-13.75	-13.391	-13.241	-10.032	-9.9285	-9.668	-12.663
-7.7287	-12.476	-10.134	-10.608	-8.4293	-11.205	-7.4365	-10.389	-8.7277	-8.7273	-9.2472	-9.213	-8.7772	-10.15	-8.5049	-7.2569	-9.8739	-9.81	-9.9599	-9.5838	-8.8694	-10.493	-12.043	-11.079	-9.0316	-11.444	-8.4471	-5.7988	-10.418	-10.034	-9.632	-8.6383	-6.836	-9.0044	-11.682	-10.915	-11.419	-9.1112	-11.324	-7.6832	-14.175	-8.3465	-7.758	-8.5343	-11.394	-10.819	-9.9928	-9.7609	-9.6216	-10.29
5.419	5.8979	4.7363	8.5192	8.3707	7.2012	6.2366	3.6945	4.9407	5.0749	5.0635	4.2601	5.8191	5.1523	5.2318	5.4375	2.1043	7.4211	5.4961	6.8731	6.5295	4.1354	6.1332	3.1064	5.2633	1.9279	1.3402	1.4949	4.1635	2.5006	7.4414	2.0373	4.8176	1.6895	4.6541	5.4208	4.2309	6.5667	6.7365	5.8301	4.9771	6.0005	4.5233	5.6986	4.2696	5.9882	7.454	2.2594	6.2249	7.0116
7.4776	7.4903	8.1228	6.6819	8.4392	6.3646	5.7994	6.7147	3.9061	3.2791	7.7897	7.2284	3.7357	8.4952	6.8484	7.5084	7.1583	7.8255	5.8155	5.2056	6.7435	8.7751	9.9601	8.7102	2.3385	6.825	8.0975	5.3241	9.1639	3.7952	8.3589	10.46	6.9947	6.3238	8.9411	4.9381	7.4777	6.3663	7.8799	8.828	7.3786	8.8309	7.2711	7.6314	6.6024	7.5893	7.0546	4.8211	6.7061	4.7691
-4.6433	-11.032	-7.8095	-12.948	-7.965	-10.457	-11.448	-9.6735	-9.037	-10.677	-6.8749	-10.257	-10.566	-12.778	-11.231	-14.507	-9.0319	-7.2711	-9.6818	-11.311	-9.584	-12.148	-9.5759	-10.422	-10.116	-12.51	-9.8846	-11.864	-11.124	-12.666	-8.2077	-10.724	-9.7711	-9.1677	-11.777	-11.092	-10.999	-11.001	-9.6279	-9.3402	-14.003	-10.293	-8.8376	-9.8774	-10.865	-13.864	-10.265	-9.8927	-8.4364	-11.379
3.2109	-0.41211	-0.86877	6.7958	0.95683	-1.0324	0.42408	2.4729	-1.1366	1.6191	0.86724	1.3465	1.876	1.0736	0.74411	3.5605	1.8337	1.6106	1.1226	-1.5895	2.0604	0.090148	-1.5453	-0.84686	3.392	1.3534	4.8835	2.3565	0.30926	2.0732	-1.674	0.46759	2.3144	1.7226	-0.35071	1.3625	1.3315	-0.92901	0.9877	-0.20806	0.017739	-1.2592	2.0048	3.6795	-0.68768	2.4165	2.7648	1.8375	1.4453	4.6953
-0.94102	-3.8844	-1.9284	-2.3469	-1.0281	-2.4235	-2.7376	-1.9986	-0.26936	-2.0269	-0.60453	-0.64926	-1.2519	-2.1223	-4.344	-5.7191	-0.8231	-2.4993	1.6927	-4.3453	-4.29	-4.3906	-3.8079	-4.479	-3.6408	-1.5677	-2.7751	0.84652	-5.7571	1.8519	-1.944	-0.76385	-0.97889	-0.13948	-5.0252	2.1505	-5.5622	-4.9424	-6.1204	-5.0243	-3.485	-2.6176	0.084828	-0.64923	-1.184	-3.8721	-4.228	-2.2824	-0.67961	-2.7239
0.36252	3.6548	0.9042	-0.22796	3.4497	1.3224	1.356	1.0166	1.1802	-1.6479	-4.1626	-0.52162	-1.0718	-0.20403	-0.74422	0.052064	-0.95373	-0.77601	-1.0207	-1.0017	3.0832	1.5168	-2.3829	3.2247	-0.15168	1.9281	2.5694	3.8337	-1.8115	-0.83239	-1.3005	0.16046	0.13446	0.14991	-0.47585	0.63898	-2.2638	-0.79867	2.0275	0.54059	0.50341	-0.26859	-2.073	1.3693	0.5202	-3.2906	1.2443	0.19319	0.86517	-1.4202
-14.959	-14.093	-12.864	-14.705	-13.873	-14.544	-15.722	-15.589	-15.277	-11.537	-15.643	-13.887	-13.288	-10.321	-12.548	-10.961	-15.023	-15.194	-10.269	-12.295	-12.934	-12.657	-13.174	-13.734	-14.428	-11.392	-13.503	-11.349	-14.72	-16.148	-12.697	-14.425	-10.4	-14.809	-10.563	-14.446	-14.76	-15.476	-14.25	-15.368	-13.013	-13.729	-11.539	-12.213	-14.463	-11.513	-11.954	-12.548	-11.456	-14.129
-2.5452	0.7567	-4.4724	-3.7899	-4.1185	-1.964	1.3611	0.93367	-2.1111	0.79409	2.5649	-0.67579	-0.44892	-0.47963	-2.8384	-0.036322	1.7638	-0.0093718	3.5386	0.22771	-0.23784	-0.4953	-4.1494	-1.7394	-1.5297	-1.9915	0.3295	-1.7673	-2.6194	-1.9822	-4.8922	-1.3856	-0.53255	-2.833	-2.1638	-0.84983	-2.0683	-1.2887	-0.71507	0.59086	-3.0339	-1.212	-2.9794	-0.51488	-0.7137	-1.236	-1.8891	2.5308	-0.92162	0.051518
-10.319	-11.363	-12.357	-7.5543	-9.9532	-6.6675	-10.06	-9.7475	-10.185	-10.14	-11.348	-16.294	-10.694	-8.6129	-10.023	-10.411	-12.01	-11.585	-12.205	-11.666	-9.3866	-8.0556	-12.083	-10.913	-10.583	-7.8207	-14.471	-11.166	-10.677	-9.2811	-10.206	-11.505	-14.045	-10.474	-9.3516	-8.776	-9.1878	-8.8167	-7.3955	-10.688	-10.26	-8.5852	-9.081	-8.0201	-8.8254	-11.075	-12.288	-10.134	-9.6487	-11.864
4.5691	2.1984	2.569	4.0156	2.1449	-0.69667	1.2141	2.5238	0.32377	0.79123	0.91106	4.6741	1.5914	3.4247	-0.42602	-0.077129	4.673	3.4012	5.0158	3.7052	-1.282	2.5187	1.9566	1.161	0.35269	1.5948	2.4658	3.4519	1.6218	1.3993	1.9004	2.4572	0.51596	2.8745	2.1958	2.2727	2.599	1.0055	0.95108	2.8104	4.1358	-0.11243	2.3496	1.8653	-1.073	3.2417	2.3869	-0.05369	0.45568	1.3005
-1.5223	-1.353	-0.80533	-1.8117	0.77396	-0.034945	2.2804	-4.3555	0.70592	0.78608	-0.12504	-1.2842	0.017569	0.52774	1.613	1.7786	-0.91306	0.78401	-0.04677	-0.10093	-2.6282	-3.3598	-0.40273	0.35868	2.419	0.56192	0.80017	-1.8823	-1.9816	-1.3518	1.0403	-1.0096	0.67186	-1.5754	4.1995	-0.89144	-1.2762	0.20094	0.37556	1.128	-3.6168	2.0869	-0.0072894	0.93442	-0.76878	1.6783	-0.73665	2.5407	-3.3887	1.7951
-1.3711	-1.2372	1.8544	-0.31014	2.6015	2.6391	2.555	1.247	0.71656	-1.226	0.50896	2.9876	1.1457	1.4636	1.161	-0.32761	6.0044	-1.121	1.4264	0.47733	-0.70187	4.3689	0.7602	6.4909	5.1165	-0.18009	0.25866	3.0627	4.515	-0.3408	2.1006	-0.75203	-0.50987	2.0538	0.55461	0.77487	1.0674	-1.2184	3.3621	0.062183	2.8883	3.6995	1.7244	0.62157	1.7979	3.0881	2.875	0.51227	3.3725	-1.1245
4.1264	2.8142	1.734	-1.8053	2.3081	2.6323	5.4506	3.0144	4.6561	1.8367	5.9653	7.1265	5.2034	5.2736	1.9846	7.012	2.2818	5.83	4.4688	2.6152	3.3728	0.88447	3.641	2.6899	5.4963	2.3418	4.4043	2.6854	3.3345	3.6202	5.7984	1.7293	1.5755	1.7501	3.009	2.4762	1.301	1.5297	2.7485	1.9116	1.477	2.9737	3.5809	2.1191	2.7786	2.7005	3.2377	5.9969	3.738	7.9618
4.0614	1.2697	0.22628	1.0113	3.6919	-0.44206	-1.0009	-0.60722	1.0022	3.9567	2.3716	0.30764	0.69744	1.8668	-0.50981	0.021821	-1.8207	2.7838	3.527	1.3462	3.2236	2.1633	3.5158	-0.75324	4.8767	4.7523	-1.0918	2.2208	2.3698	0.94385	1.3707	0.081537	0.85761	1.7382	1.5002	2.4422	2.3894	1.0158	3.7593	-0.54709	-0.96866	3.8825	0.77068	2.6801	1.6882	2.416	0.186	1.7233	0.6567	0.40568
-25.07	-19.423	-19.662	-25.57	-24.469	-21.432	-19.519	-25.179	-22.741	-21.815	-23.301	-23.48	-21.366	-21.298	-21.807	-20.086	-20.461	-21.201	-20.634	-21.678	-23.345	-22.272	-23.553	-23.796	-20.637	-23.424	-22.367	-23.66	-22.202	-21.585	-20.551	-22.331	-21.796	-21.036	-26.568	-21.362	-20.335	-24.14	-20.118	-20.808	-21.556	-23.04	-22.898	-22.339	-20.914	-24.282	-23.163	-22.064	-23.664	-21.652
3.6572	-0.87709	0.27336	-0.27565	-0.62427	-0.35895	2.4802	-0.19637	1.1184	-1.8623	-1.8089	0.81035	-0.49985	-0.86828	0.95997	-2.4882	-2.4455	1.2182	0.58021	0.23986	-0.10275	-3.111	0.32042	-0.68734	-0.57481	1.8709	2.1131	2.924	0.0061661	-1.3507	3.6558	-0.61824	0.86046	1.0705	0.87118	0.2985	3.7704	3.3636	1.0987	2.2032	3.6641	-0.63192	0.48803	-0.98096	2.3792	2.0149	0.60298	0.16326	-0.94379	-0.44338
-4.1567	-5.3605	-5.5803	-5.5824	-5.0678	-7.0918	-4.8964	-6.8475	-4.6368	-5.6031	-7.8514	-4.4614	-9.9768	-2.1428	-5.0523	-5.9702	-4.0401	-6.5324	-2.8783	-4.0788	-8.4855	-9.0087	-7.3621	-8.8308	-2.652	-5.6739	-9.6832	-5.9559	-4.044	-6.3678	-4.773	-6.6938	-5.9519	-7.7421	-7.6709	-7.3864	-3.1023	-8.1271	-5.1511	-6.6792	-5.1391	-8.1115	-3.5834	-3.8465	-5.1448	-2.0521	-6.4408	-7.587	-6.366	-5.9829
3.6304	3.5098	1.5638	-0.37729	0.89993	-3.7229	0.15875	-1.8386	3.2548	0.15894	1.1865	0.71746	-1.2475	-0.63421	2.6569	2.4816	-0.1161	0.87154	-0.36656	-0.76889	-0.14989	0.94779	-1.814	-1.7759	-0.9635	-2.5516	-2.0863	-3.2725	-0.76659	-1.4961	1.4878	1.7077	3.6027	-3.3117	3.3406	-2.9206	0.90135	-0.18352	-1.4424	2.398	0.31716	0.097683	1.7864	0.39919	2.3793	5.3379	-0.041762	1.2892	-2.1831	-0.10318
8.04	9.5618	7.2859	7.7951	9.0413	7.6643	9.7054	9.5591	10.506	6.8641	8.0669	4.0893	4.0448	9.0383	8.0836	7.2103	11.698	7.5906	11.639	7.4284	7.8945	9.0903	8.0346	5.6979	7.1762	9.3837	9.4673	10.207	7.6218	8.004	8.1096	6.2326	8.653	7.7699	10.039	9.1172	7.6152	6.2973	7.578	7.6429	6.3819	9.0318	9.0435	6.8261	8.5542	7.6508	9.6651	9.2656	9.7737	7.0463
-5.9566	-8.1511	-5.8395	-4.256	-6.5189	-4.122	-4.9297	-8.1013	-8.8026	-6.3122	-1.4849	-7.365	-5.0218	-7.7452	-6.2065	-5.162	-4.9135	-4.5367	-7.1758	-6.3066	-4.4703	-5.8973	-3.6456	-5.4384	-9.5759	-4.8946	-5.0034	-6.759	-5.2702	-5.8329	-6.7714	-5.5347	-5.0665	-5.7988	-2.9431	-5.8215	-2.0403	-3.9054	-7.6658	-6.2501	-4.737	-5.2126	-6.7174	-6.0517	-3.7435	-6.8883	-3.8409	-9.014	-9.6808	-6.9066
6.7054	2.9888	5.665	9.247	6.5382	6.531	7.3876	7.1696	6.4509	3.6323	4.4327	6.6162	6.6367	7.5619	7.9615	8.5013	8.1956	6.4038	8.954	7.8085	5.3363	6.6542	8.0656	8.1544	5.8822	5.4662	6.5203	4.8248	4.7723	9.2603	5.8156	7.0124	8.7884	6.8881	7.6268	7.7078	3.8625	5.3414	6.4319	9.2288	9.3046	3.6682	5.0132	9.0285	3.9964	5.1944	3.4866	10.286	7.3065	8.0559
6.9663	7.2498	6.05	9.8871	6.0394	4.4932	5.4022	7.2866	5.4616	4.5707	6.5865	8.1001	3.6846	5.7208	4.9	1.8512	4.3432	4.5869	6.8303	6.641	6.604	8.2375	5.3405	7.9574	3.3424	7.4852	7.1293	4.7498	3.6267	4.4118	4.6152	6.8992	9.0079	6.4061	2.7871	6.2036	9.0684	1.8153	6.1075	9.909	4.5602	4.6519	3.8907	5.4512	6.1785	4.0501	3.4274	6.1545	6.5404	8.595
-4.2048	-1.2161	-6.3975	-2.345	-3.2082	-2.8304	-3.0511	1.5357	-1.4056	-4.3971	-5.097	0.18966	-2.3138	0.29627	-2.9309	-4.0499	-0.4975	-6.0052	-4.7469	2.311	-3.3821	-2.8971	-2.5176	-0.19726	-4.0363	0.36997	-2.6823	-3.7129	-1.054	-4.0137	-2.6233	-0.67433	-4.181	-4.1469	-1.4046	-4.5232	0.44415	-2.8194	-4.4568	-0.46403	-2.3066	0.62296	-1.2397	-3.8373	-3.1338	-1.2012	-1.1746	-0.67328	-2.3953	-1.5229
2.7498	-0.45662	2.0696	3.0208	0.62775	1.9399	0.77904	2.3562	1.3608	5.3428	5.0272	0.58144	0.65641	0.28985	3.7038	-0.41225	-1.3592	2.3625	1.1283	2.0433	3.0172	4.9933	-0.36764	1.3955	-0.18397	-1.3485	2.8502	2.4668	0.59911	1.2355	1.4762	1.436	-0.92768	3.1731	-1.4205	2.7273	-1.889	4.7656	-0.73929	0.03217	2.7266	1.3644	1.7534	1.12	4.2177	0.79603	0.7951	2.6685	2.5374	1.6119
2.9597	-0.55423	0.11101	0.39042	0.60252	0.81787	0.62788	-0.74989	-1.4138	2.1948	3.6238	0.36794	0.35767	-0.64193	-0.81906	0.6177	-2.0339	-0.57087	1.5329	4.0599	-1.4327	-2.2095	-1.8339	0.2347	-0.12316	-1.7488	-1.1861	1.1789	0.9438	2.3803	-1.2175	1.2989	1.9431	-0.64633	-1.2827	1.3352	-1.8483	1.9739	-1.1701	1.357	0.50242	-1.6454	1.8067	-1.6998	-2.7738	0.49902	-0.22554	-1.5124	2.2335	3.0459
-5.9819	-9.3282	-11.32	-4.6974	-9.9127	-8.5229	-11.787	-9.3284	-7.8594	-12.305	-9.0974	-8.4467	-9.6317	-6.8126	-10.085	-9.2969	-12.028	-10.174	-7.13	-7.3855	-8.1915	-6.2091	-6.1167	-7.6383	-10.423	-8.3246	-8.3858	-8.0516	-8.756	-8.2526	-9.697	-8.6924	-7.762	-8.5068	-8.6361	-6.0572	-7.8961	-7.1355	-10.448	-12.058	-12.62	-11.64	-10.523	-9.005	-7.8907	-10.61	-7.1039	-8.7678	-7.3901	-11.632
6.3017	2.7517	7.8818	8.1336	4.3196	3.2489	8.7298	6.8275	6.2049	5.2079	2.0036	9.6026	7.1046	6.0464	8.6245	6.513	7.2916	5.6036	9.4178	7.1301	5.5794	9.0272	7.6187	5.9058	5.6806	9.5428	6.0773	3.0761	8.0754	8.3225	7.7351	6.9369	8.5318	6.0293	7.2187	5.8765	2.7017	5.7111	10.485	7.3115	11.731	6.3802	8.5314	7.3198	11.803	5.6832	5.9618	6.0777	7.2365	4.1359
-13.552	-12.107	-12.276	-10.197	-9.8274	-12.609	-12.601	-10.518	-8.6326	-14.222	-13.372	-10.683	-12.714	-14.671	-11.254	-10.905	-14.201	-11.241	-11.705	-11.438	-13.988	-13.454	-14.163	-13.835	-13.722	-10.562	-13.043	-13.615	-13.084	-12.624	-14.278	-13.053	-13.776	-10.761	-11.06	-11.394	-11.653	-12.946	-12.889	-14.286	-13.029	-12.039	-10.978	-13.528	-12.5	-14.689	-14.404	-14.992	-15.712	-12.979
-2.0925	-1.5439	-4.833	-3.1599	-4.1613	-1.1512	-2.0134	-4.778	-5.9689	-5.0338	2.3648	0.94581	-0.20691	-5.2439	-3.7915	-0.19719	-0.058013	-4.6549	-2.7316	-5.0482	-0.13043	0.12688	-4.4057	-2.5871	-0.53734	-2.576	-0.84272	0.27716	-3.4042	-0.46409	-3.2206	-2.4156	-0.24083	-0.73492	1.3263	-1.4535	-1.7248	-5.0239	0.62199	-3.2577	-2.1339	-4.4136	-2.919	-0.41336	-3.0222	-0.64006	-1.8711	-1.6481	-3.6968	1.1155
-14.255	-10.915	-13.346	-12.212	-11.862	-16.058	-10.623	-15.218	-12.366	-14.938	-11.298	-13.734	-15.041	-8.8065	-16.016	-13.615	-16.704	-14.055	-13.789	-14.858	-14.452	-16.599	-13.293	-15.557	-16.375	-14.934	-11.249	-13.608	-14.355	-10.862	-12.128	-14.504	-13.71	-16.708	-13.237	-14.061	-11.296	-17.811	-14.95	-13.529	-15.561	-14.023	-11.542	-12.98	-14.575	-12.92	-13.003	-16.294	-12.228	-14.215
-2.882	-1.8344	-0.19658	0.10707	-1.2392	-3.0383	-1.1857	-0.11296	0.097638	-1.8759	0.57938	-2.1059	-1.7814	-0.19175	-1.5421	0.077266	2.2463	1.0297	-2.2694	-0.65132	-3.0959	1.0983	-2.9056	-0.2434	-1.9412	-0.58905	-2.5655	-2.214	-2.3041	-1.9159	-3.2119	2.2015	-4.2701	-4.2087	-3.176	-2.1636	-2.4962	-0.79168	-0.45185	-1.5902	-1.3311	-0.96404	0.41101	-3.3133	-0.78894	0.81415	-1.1549	-1.9873	-1.6277	0.19416
-12.77	-12.787	-16.513	-15.743	-17.795	-12.053	-14.819	-13.375	-12.932	-14.011	-12.292	-12.995	-16.043	-15.285	-13.414	-11.24	-11.895	-13.996	-15.158	-15.638	-17.94	-12.797	-12.664	-14.532	-13.73	-12.603	-10.376	-13.037	-18.56	-15.024	-15.054	-13.505	-10	-14.604	-12.511	-11.082	-14.517	-13.612	-14.785	-13.121	-14.639	-12.024	-17.534	-13.481	-11.154	-16.171	-17.24	-16.077	-13.745	-11.395
-7.6116	-4.0809	-2.437	-4.9686	-5.3651	-1.1021	-3.5838	-6.1115	-5.1082	-7.6798	-5.8272	-5.4939	-5.187	-4.9799	-4.3251	-3.9383	-2.9213	-4.5981	-5.6399	-5.1423	-3.8607	-2.2296	-8.6963	-3.5138	-6.9006	-5.3965	-2.7804	-7.6574	-3.2415	-9.6426	-3.1282	-6.4398	-3.0933	-9.0164	-7.726	-6.1138	-8.0278	-5.2363	-4.3198	-3.0871	-6.2633	-5.4111	-4.1423	-5.673	-5.623	-2.972	-2.4696	-5.6509	-6.5327	-1.7642
-12.286	-10.585	-12.289	-12.582	-12.729	-8.7353	-8.6461	-9.7103	-14.339	-14.566	-14.068	-10.766	-16.053	-11.665	-14.325	-9.8428	-9.9757	-9.9005	-12.794	-8.9508	-7.3228	-9.4501	-12.106	-12.211	-9.7186	-13.535	-11.288	-7.9097	-13.046	-14.539	-14.412	-13.662	-11.951	-12.285	-8.7905	-13.74	-13.091	-9.2935	-12.052	-11.775	-10.992	-13.261	-10.558	-12.218	-10.351	-10.882	-11.646	-10.268	-14.894	-11.641
8.2548	8.3921	7.1253	4.7352	9.9816	8.5695	5.8966	10.51	11.368	8.5885	7.568	7.7378	12.622	7.6376	7.7386	7.414	7.5239	7.298	8.0535	7.8749	7.1736	7.8446	5.1233	6.7942	10.114	7.629	9.8551	7.4054	8.0056	6.0536	8.6639	6.6541	8.7714	10.152	8.283	8.6393	4.9022	10.358	7.2046	9.2771	10.544	8.0665	7.394	9.7372	10.604	7.9605	9.2768	7.4339	8.727	5.3287
2.6983	-0.29228	1.9383	3.1373	4.3738	2.0986	1.2687	0.35058	4.0559	2.7866	3.0133	0.8715	-1.0766	3.7675	2.3263	-1.2961	1.8716	3.9096	0.87853	5.445	4.6754	5.7518	-0.14542	5.2191	5.454	-0.34457	1.3525	4.7534	4.2238	2.3301	5.1524	3.5915	4.7312	5.215	3.8878	-2.0048	2.3136	0.35581	0.62675	4.855	6.196	1.9956	3.6416	5.5723	5.655	5.1247	-2.5711	1.2883	3.5722	3.8911
-4.0755	-1.5637	-3.9929	-3.6507	-3.7259	-6.1402	-3.4165	-3.5853	-4.7381	-2.9457	-2.699	-3.1124	-4.2795	-4.0203	-3.1742	0.16071	-2.3929	-4.4466	-2.178	-3.5158	-1.7011	-3.4345	-5.1988	-0.5398	-0.23425	-0.75424	-2.8862	-4.4387	-1.2572	-0.11929	0.65777	-3.0349	-3.8677	2.1567	0.48692	-3.1919	-0.73478	-2.2489	-2.2864	0.699	-2.4822	-3.0567	-2.8417	-6.648	-3.3677	-0.77619	-3.7127	-1.236	-2.3964	-3.3814
2.1331	2.5006	1.7256	0.15853	-0.50916	3.575	0.91945	3.3204	0.21971	0.68448	1.1559	-0.70538	-1.399	2.1889	2.5278	4.6063	3.3182	0.3993	3.0756	5.1771	2.6631	2.3874	-1.2686	-0.26773	0.37698	0.68704	1.5102	-1.256	0.20656	5.0793	0.89406	2.3092	1.4157	3.6011	3.29	0.14881	0.020927	-0.659	3.3184	1.1247	1.501	0.24454	0.77209	0.97999	2.3299	-1.8635	1.5149	-0.90056	-0.47864	1.0146
9.2528	7.2982	9.0599	10.028	9.0059	10.401	9.7038	10.113	10.673	8.5183	7.4921	8.1931	5.0535	10.145	12.167	7.8042	9.6807	10.728	6.5625	7.6454	6.9085	7.2464	6.5688	12.735	8.8145	9.3058	9.3638	10.684	7.8765	7.7777	10.01	9.2877	8.0842	7.7178	8.5628	9.7302	6.6611	7.867	9.0303	7.1183	8.4087	6.8452	7.6311	9.1278	7.6381	8.1146	6.5578	9.5734	5.0915	5.8842
-5.8714	-2.9289	-2.9711	-4.9462	-2.7517	-2.7963	-4.073	-2.0284	-4.0696	-6.2677	-5.1638	-4.7789	-7.1337	-5.2938	-5.0126	-7.3513	-6.5515	-5.5255	-5.1853	-4.0256	-6.1469	-3.0094	-3.9694	-5.0704	-1.7091	-4.9676	-3.8947	-3.5704	-7.5866	-8.1928	-4.1593	-4.4862	-7.8096	-6.0309	-3.7541	-3.2627	-9.1047	-8.3395	-7.0372	-6.3108	-5.6979	-9.2787	-5.2631	-3.4839	-2.0113	-4.91	-4.9435	-5.7173	-1.9407	-3.3379
-4.0892	-0.96485	-2.9027	-1.4713	-5.2968	-6.9399	-3.9018	-0.20942	-2.4748	-3.136	-4.0535	-2.6206	-6.0041	-5.8456	-1.4648	-1.1552	-5.4781	-5.2362	-2.7758	-3.5021	-4.455	-2.8264	-1.8275	-0.96406	-2.0597	-2.6122	-2.3908	-3.1547	-3.8423	-2.0074	-2.2319	-0.64611	-4.0179	-5.8545	-3.715	-2.1253	-1.4541	-5.5623	-1.1017	-5.3696	-2.9533	-2.5401	-2.1777	-5.0957	-5.2826	-1.781	-1.2657	-4.3024	-3.1016	-2.3122
-0.44644	-3.3187	0.9295	-4.2519	0.67514	-2.0325	0.635	-0.077391	-2.0087	0.58454	-1.7843	-0.82199	0.70021	-3.739	0.19735	-2.8746	-1.0108	-1.553	-1.0075	-1.0427	-1.6758	-1.6021	0.43239	-3.4977	0.9523	-2.474	-0.68354	1.1741	-3.2556	-2.9531	-2.3632	-1.8781	0.027759	-0.57624	-4.0356	0.29075	-3.4025	0.5649	-1.3582	-3.8376	-3.3598	-3.2534	-1.0272	0.11379	-3.4045	-2.5033	-2.0819	-1.4421	-2.0373	-1.2807
-13.647	-14.577	-11.339	-8.3259	-11.209	-11.961	-13.016	-12.459	-13.681	-10.491	-11.688	-14.153	-12.056	-12.987	-10.585	-14.138	-12.962	-14.031	-9.7819	-11.744	-10.603	-15.068	-13.665	-13.724	-10.238	-14.862	-11.766	-12.041	-14.006	-12.708	-12.564	-10.624	-14.169	-14.913	-13.236	-14.91	-11.03	-13.449	-12.212	-17.008	-11.856	-11.354	-12.841	-10.476	-13.928	-11.891	-12.588	-11.458	-13.652	-12.743
-10.098	-6.6658	-8.8679	-9.7025	-10.177	-7.5823	-8.0332	-7.1551	-10.128	-10.638	-12.186	-13.005	-9.245	-6.8213	-8.917	-6.2964	-7.6902	-11.437	-8.7216	-7.2784	-8.5186	-12.194	-6.6548	-8.5112	-10.723	-6.1381	-12.966	-9.8204	-9.335	-9.7654	-10.041	-8.0561	-6.4245	-9.8247	-8.7123	-11.38	-10.222	-9.4866	-9.7944	-10.538	-11.285	-8.6103	-8.0666	-10.296	-7.8095	-10.692	-8.2699	-12.951	-11.134	-10.438
-21.388	-17.611	-20.448	-19.363	-23.866	-21.552	-23.168	-23.487	-23.722	-22.173	-22.091	-19.677	-21.2	-22.973	-21.8	-26.044	-20.917	-21.757	-23.806	-22.133	-16.79	-19.043	-23.339	-18.713	-18.554	-21.468	-23.266	-20.62	-24.652	-22.468	-21.73	-21.682	-24.757	-24.308	-23.68	-23.996	-20.192	-23.276	-24.494	-22.269	-23.782	-20.924	-19.747	-20.082	-22.996	-23.97	-22.318	-26.18	-21.01	-23.676
-3.0607	1.1666	0.90999	-3.7536	0.92803	-0.7487	2.6445	-1.9913	-1.6383	1.847	-2.1334	-0.56482	-1.0967	-3.3812	-1.7359	0.4564	-0.84411	1.0839	-2.1585	-2.0568	-0.79098	-0.9918	-0.6732	-0.95435	-2.2322	-1.9671	0.50793	1.0077	-1.6088	-3.2807	-1.6012	2.367	-4.4612	-0.8509	1.5501	-2.5451	2.6543	-3.7746	1.166	-2.9206	-4.1521	-3.0915	0.26119	0.8452	-0.0065625	0.61308	-1.7489	-0.33173	-3.2543	-0.58234
-1.355	1.5277	-3.0802	1.112	-0.45939	1.93	2.4534	2.6442	-0.22685	0.2034	-0.86868	3.312	0.69552	-1.1494	-1.1661	0.097871	-0.28106	0.65456	1.7516	1.2627	-0.010182	1.2228	2.2226	-0.43128	-1.4094	2.699	0.93625	2.3704	1.3213	-1.5129	-2.2181	-1.5185	0.45867	2.6836	-2.6137	0.80726	0.64337	2.6825	0.94071	0.29904	2.318	-1.5768	2.0283	3.5607	0.99847	2.8695	2.7278	0.6661	1.3351	-1.4374
-0.81151	-0.0078201	2.4082	1.5427	0.59973	1.4302	4.2156	-3.6764	1.4634	3.0084	0.9053	2.5855	2.1426	-0.96132	-1.8443	-0.66723	1.0563	0.81809	1.046	-1.045	-2.1837	-1.0906	-1.8445	-1.8823	-3.3581	-0.91118	-0.027767	0.45889	1.8911	0.32552	-0.45261	-0.93941	-1.5777	0.2613	2.8344	-1.4095	-0.018636	-0.13629	0.22537	1.305	-2.311	-0.7891	-1.5633	-0.42884	-0.34254	1.4891	-2.7364	-1.7865	0.75392	-0.66329
-12.966	-11.525	-12.445	-13.464	-11.2	-13.886	-13.1	-13.165	-13.133	-13.443	-11.753	-11.633	-15.155	-9.8741	-9.3863	-13.933	-11.118	-10.685	-14.83	-13.04	-14.189	-14.927	-8.663	-13.879	-12.042	-14.182	-13.869	-12.104	-12.253	-11.531	-14.23	-12.054	-12.687	-10.573	-14.449	-15.383	-12.228	-13.622	-11.389	-14.021	-11.655	-14.065	-11.303	-10.107	-12.744	-14.303	-12.072	-11.7	-15.914	-13.293
-10.493	-6.5744	-3.3896	-4.9252	-7.3851	-7.4035	-7.7501	-6.2843	-6.2359	-7.5969	-5.2059	-7.3502	-4.7207	-2.9142	-2.6286	-6.7488	-6.7746	-8.3289	-6.7037	-7.4986	-9.943	-5.4054	-4.7631	-7.1447	-6.9407	-9.8034	-6.744	-5.6907	-7.4982	-7.9208	-3.6348	-7.7963	-5.388	-5.6797	-2.5663	-4.2097	-10.426	-6.0967	-5.1059	-6.965	-9.1967	-5.7079	-7.6521	-10.861	-3.1962	-9.327	-3.827	-6.4034	-7.8069	-5.9428
-5.5074	-4.9268	-8.1103	-5.0397	-11.277	-2.5866	-7.152	-8.6801	-4.7589	-7.5789	-7.345	-7.4759	-6.9168	-2.7646	-4.8186	-8.7236	-7.4542	-6.1364	-5.7887	-4.6643	-7.9656	-6.4326	-5.2967	-5.3309	-4.0224	-3.1461	-3.7937	-7.3123	-3.5457	-7.5056	-4.8597	-7.6251	-7.257	-4.9451	-4.5754	-5.0469	-6.9135	-6.5479	-6.0874	-6.2512	-3.3659	-6.3449	-7.4969	-6.0951	-9.3471	-8.0634	-3.414	-6.032	-6.4604	-7.5581
-3.8786	-3.9219	-3.8748	-0.99542	0.95425	-1.6097	0.56978	-2.1494	-2.0555	1.8141	-1.0893	-2.0058	0.2705	-1.8864	-3.8824	-0.92884	-2.3039	-1.0007	-2.0626	2.0085	4.1749	-1.6992	1.6884	-0.34827	-0.75226	2.1126	-1.0353	2.6009	-0.50013	-0.48641	-3.1847	0.8565	-2.905	-1.2384	-3.6305	-0.049199	-1.4414	-3.7068	0.024757	-1.9344	-1.3102	-2.9519	-2.6059	-1.3738	0.90265	-0.68907	-2.695	1.491	-2.0595	-4.3316
-0.89528	-3.2211	-4.9185	-4.5668	-2.8229	-10.22	-5.2406	-1.1117	-2.3695	-5.3245	-4.3397	-7.2468	-3.9451	-8.3234	-5.9183	-5.4298	-5.7827	-5.6497	-4.7461	-4.9911	-7.5469	-4.7525	-3.892	-4.688	-7.03	-4.2484	-6.5764	-5.089	-5.5749	-3.5357	-4.3563	-2.9667	-3.5791	-0.92527	-7.0811	-4.3354	-4.6734	-4.2257	-6.2753	-3.644	-5.4429	-5.4243	-4.6996	-4.0431	-4.6961	-4.6731	-5.2054	-7.0951	-5.6117	-6.5768
11.18	4.7477	9.3167	9.1884	8.2587	9.1679	5.6427	9.5537	8.4614	10.547	10.412	9.5674	7.6696	5.9079	8.3618	8.566	7.6517	8.2634	5.7574	6.9265	7.744	7.08	11.594	7.4748	6.4395	8.2846	5.7904	4.8226	9.0811	7.6585	8.744	8.8239	6.9609	10.297	9.5889	10.457	9.836	8.6965	10.113	6.5728	8.0143	6.493	8.9271	8.553	7.8342	8.9159	7.8259	7.7321	5.6711	6.5773
-0.35049	-1.2323	-1.8561	-1.1169	2.1337	-0.38282	-1.2216	-2.0157	-2.2624	1.0622	-1.8323	-2.932	-5.2756	-1.9581	-0.79088	-1.9157	-5.8773	-0.62453	-3.1123	-2.4731	-1.8679	-1.1725	-3.0383	1.3913	-2.7876	-0.43132	0.32008	-2.064	-3.0076	-1.2419	0.18958	-1.2864	-3.1162	-2.8686	-2.6785	0.27114	-0.96094	0.3527	1.253	-3.8624	-1.2968	-2.4597	-2.8626	-0.48792	-1.3011	-3.1484	-2.1376	-3.047	0.23563	0.97776
5.6318	3.7581	5.1447	7.1582	5.4443	8.0625	5.5742	3.3118	5.1342	7.5779	3.1885	2.6547	6.9879	6.4646	4.0249	5.7804	5.8637	5.0764	7.1006	3.6959	2.8496	4.0268	2.8435	5.6881	2.7076	6.9613	4.662	3.2736	7.2889	5.6403	3.1311	3.6262	2.8167	4.5718	7.3355	4.1007	7.7475	4.5128	6.1259	5.9723	3.2965	5.5835	5.6843	6.6594	3.182	4.0326	7.9231	2.8495	3.8502	4.4293
-14.654	-10.898	-14.538	-16.892	-14.598	-11.921	-13.053	-14.279	-13.745	-14.259	-13.066	-14.27	-12.906	-14.9	-13.685	-14.291	-17.093	-12.306	-14.934	-15.403	-13.465	-13.017	-15.386	-11.406	-16.017	-14.692	-11.828	-11.529	-14.099	-14.943	-14.211	-12.195	-8.954	-14.547	-12.817	-14.931	-13.298	-13.185	-11.473	-13.798	-12.416	-14.678	-14.367	-14.131	-15.159	-14.771	-15.445	-13.672	-14.609	-13.068
-10.429	-10.476	-12.52	-12.296	-10.504	-13.078	-13.623	-9.9902	-11.026	-8.5845	-9.3746	-13.893	-11.43	-11.714	-15.087	-12.44	-10.804	-10.989	-10.074	-7.4711	-11.395	-13.992	-10.593	-6.9519	-9.799	-13.372	-8.7467	-14.723	-9.6479	-13.432	-12.993	-11.763	-9.0504	-9.8397	-12.985	-11.669	-12.335	-11.195	-12.12	-11.121	-11.427	-12.021	-12.595	-11.478	-12.067	-8.774	-9.2873	-11.711	-12.871	-11.651
-8.3456	-9.2538	-12.339	-11.289	-10.324	-6.9593	-11.138	-10.259	-13.54	-9.0291	-10.71	-8.5574	-7.889	-9.0791	-11.024	-8.6234	-12.4	-11.684	-11.853	-8.1156	-10.048	-10.378	-11.885	-8.1772	-10.876	-10.016	-8.1902	-6.6617	-9.1472	-10.096	-9.5436	-9.8225	-12.88	-15.123	-9.7976	-12.797	-13.054	-8.0819	-12.64	-12.21	-11.682	-10.815	-9.422	-9.149	-10.281	-12.062	-11.329	-11.5	-10.818	-10.51
-0.002409	1.2784	1.7686	-1.0794	-4.6585	-2.3268	-1.4947	-3.1501	-0.090655	0.36145	-1.2342	-1.4624	-3.5564	0.90495	-0.87818	-2.6655	-1.3293	-1.1793	-0.49976	-1.2526	0.7807	2.3138	0.18578	-1.6896	-0.38275	-2.2466	-1.544	-0.81985	-4.1307	0.61637	-1.7238	1.0738	0.85362	0.85209	-3.3109	-0.14951	1.4331	-0.30615	-1.2282	-1.385	-1.5304	-0.68037	-1.9769	0.30613	3.1841	-2.1465	-1.2779	-2.6236	0.043176	-1.7752
-21.123	-22.731	-24.511	-21.917	-22.493	-22.084	-23.104	-21.289	-22.559	-20.33	-22.88	-22.055	-23.016	-21.038	-25.116	-20.567	-23.421	-19.481	-16.789	-20.656	-24.144	-23.929	-23.772	-19.187	-22.077	-19.509	-23.109	-24.102	-21.514	-24.607	-21.361	-21.994	-19.106	-24.905	-20.818	-23.155	-20.701	-23.604	-19.738	-22.055	-22.553	-18.407	-23.194	-23.784	-18.723	-23.854	-19.919	-19.772	-20.865	-22.412
1.5683	7.1352	4.1261	3.2791	8.4918	4.8983	4.7586	4.8247	3.6476	2.5251	4.8114	5.6614	2.4734	3.2979	1.4424	3.6261	4.4255	2.0086	6.8757	7.5838	2.4658	1.661	4.4033	4.7293	3.891	4.2952	3.1284	4.2484	2.2588	5.2267	1.4969	7.0003	3.392	7.7552	2.0721	3.1688	3.1931	5.0757	5.817	5.3875	4.3257	2.4581	3.3651	6.7883	2.8376	4.715	5.1422	5.1906	1.9861	3.6585
-2.3853	-2.5177	-0.86619	-3.7763	-3.3102	-3.6064	-2.1968	-0.076597	-4.5255	-1.2295	-1.1041	-1.5408	-2.5158	0.37858	-3.0755	0.50793	-2.8107	-1.206	-3.2376	-2.7202	1.3988	-1.0922	-0.80955	-3.8097	-2.6919	-3.1487	-2.7976	-2.3668	-0.71448	-0.01142	-0.51352	-4.1713	-0.17139	-0.60651	-1.5653	-1.4376	-2.5388	0.87951	-1.6681	-0.17952	-0.87942	-2.193	-3.7779	-2.2493	0.37149	0.085641	-0.050913	-3.4185	-2.2818	-1.1354
-9.1697	-11.949	-12.853	-13.462	-10.742	-11.19	-9.6755	-12.553	-10.352	-11.897	-11.113	-11.892	-9.0686	-11.463	-9.9636	-8.0943	-12.551	-11.64	-10.429	-11.265	-10.102	-12.889	-14.528	-10.636	-8.2674	-12.781	-8.8798	-8.8072	-7.6703	-8.3934	-11.158	-9.6736	-9.1414	-12.604	-10.657	-11.829	-11.731	-10.302	-10.567	-9.9696	-9.8036	-10.302	-10.824	-9.4554	-10.334	-8.0311	-10.982	-9.2941	-11.331	-11.059
-14.897	-12.469	-12.331	-13.601	-13.663	-15.788	-11.45	-14.726	-15.144	-17.192	-15.669	-13.575	-16.101	-12.329	-15.288	-16.622	-14.222	-12.874	-17.502	-16.613	-9.8584	-17.357	-13.206	-16.325	-15.302	-13.633	-13.964	-13.494	-13.722	-14.021	-16.089	-15.824	-16.108	-17.936	-13.265	-12.237	-13.942	-11.571	-16.005	-17.034	-15.154	-13.809	-16.195	-14.775	-16.727	-17.324	-14.679	-16.775	-15.225	-15.436
2.1001	4.0655	3.8251	2.1713	5.0433	3.4626	3.4442	6.8193	3.1892	7.5248	2.4528	7.1923	6.7554	6.1061	4.2977	2.8241	9.0044	3.1026	6.0536	5.7662	2.7641	5.4828	5.666	5.5748	3.6778	5.7652	6.493	8.292	5.6262	3.7555	8.4249	5.5417	2.3774	5.0685	3.8035	5.8867	8.2053	6.2816	8.3313	4.4433	6.1379	5.355	4.9587	2.5306	10.997	8.3942	5.1905	4.0856	7.6485	3.9756
-10.165	-11.943	-13.395	-14.334	-11.011	-17.704	-10.603	-16.573	-11.083	-12.329	-9.8725	-9.0083	-12.334	-14.079	-12.78	-14.985	-12.753	-12.802	-13.883	-12.613	-12.119	-15.25	-15.404	-16.88	-15.048	-12.543	-15.461	-15.952	-15.348	-11.741	-12.111	-14.676	-12.251	-12.146	-13.827	-14.496	-13.926	-16.421	-11.229	-13.931	-15.536	-11.933	-13.315	-15.069	-12.072	-13.484	-11.778	-11.759	-12.927	-14.696
-2.996	-2.1982	1.4208	0.2295	-3.5049	-3.1436	-1.2515	-1.9744	0.026991	0.10544	0.58417	0.0081415	-3.8141	-0.53955	-1.903	0.29607	-3.1281	-1.7572	-2.9923	-0.51998	-0.1314	-0.63486	-1.6974	-1.3615	0.52057	1.8541	-0.68494	0.7424	-2.2637	0.11967	-1.9946	-2.8815	-0.683	-1.6802	2.2585	0.59406	-2.3696	-3.3679	-5.953	-2.7962	-3.0758	-4.701	2.8105	-3.9368	-4.678	-3.8184	0.91008	0.41102	-0.81683	-1.5409
-1.3707	-5.5381	-4.4711	-3.7334	-1.8708	-6.3512	-1.3938	-1.7708	-3.6624	-2.51	-0.98769	-4.5351	0.53593	-1.8069	-1.8331	-3.2277	-3.1938	-5.7932	-6.1259	-1.9795	-4.2309	-7.4836	-2.3233	-0.72405	-0.20038	-3.2378	-3.3315	-3.9308	-2.6777	-0.51493	-3.5203	-3.0372	-5.0861	-2.1542	-2.3557	-1.8955	-2.3401	-3.2798	-2.0678	-3.7503	-2.8335	-4.1129	-3.6015	0.28839	-2.9237	-0.11987	-1.9352	-0.98847	0.56085	-4.5508
-10.448	-12.653	-10.344	-10.456	-11.11	-12.164	-8.8773	-9.4348	-7.6417	-10.276	-8.2163	-10.797	-12.314	-10.114	-15.604	-9.2906	-11.035	-11.798	-13.466	-9.5763	-10.34	-9.7454	-10.62	-12.153	-12.779	-12.432	-12.704	-11.856	-10.947	-10.666	-12.657	-7.9096	-11.631	-6.5739	-12.732	-11.719	-10.917	-11.415	-10.22	-8.7952	-9.0114	-7.4601	-11.279	-10.391	-11.066	-14.62	-8.116	-10.54	-11.972	-12.485
7.423	5.4758	7.531	7.3101	5.1287	7.2422	6.5778	8.4053	7.8558	9.8425	9.64	3.9204	12.09	11.478	7.5034	6.5604	7.3238	5.723	8.947	11.887	6.124	9.0647	6.8556	8.6129	4.9592	9.876	10.284	11.719	4.0996	7.1708	9.5286	6.0336	7.6911	10.684	4.0064	7.4389	7.5125	8.4078	5.681	6.9097	8.9395	8.8475	8.3686	8.958	10.738	6.1872	8.5232	6.5423	6.8389	6.9683
-2.2226	0.49966	-2.8902	-3.7874	0.46219	-0.71987	-2.3146	-2.8154	-0.78652	-2.9976	-0.85946	-1.6117	-2.6732	-0.44953	-0.49727	0.78433	0.28431	-1.1995	-2.0628	-1.4223	-2.9755	-0.22301	-0.80975	-2.2802	-2.5916	-0.07106	0.99766	-0.5401	1.2099	-3.3165	0.10187	-0.64033	-3.4447	-2.3204	-0.66069	-2.6732	-2.1625	-0.91228	-2.699	-0.32568	-3.2218	-2.7576	-3.2748	-3.0531	-1.328	-4.213	-2.6855	-1.3102	-2.3154	0.21165
2.8341	-0.3581	0.086825	-1.0746	1.3092	-4.1446	-0.14016	3.1134	0.60533	0.030954	-0.27873	-1.2823	2.6884	-0.86568	3.4555	-0.41236	1.7934	1.9799	-0.50825	1.6347	0.072588	0.88453	2.524	1.2592	1.2654	-0.48942	2.0052	1.4166	3.2695	3.0991	2.713	0.78286	1.2549	-1.7158	4.1222	2.8338	-1.2235	5.2344	1.1184	-0.59958	5.5946	2.3925	1.3817	2.2351	0.46505	1.4683	1.0419	1.9691	4.9936	3.8507
7.5162	5.0194	3.7889	7.2749	5.7704	7.478	5.1625	3.9317	5.2215	8.0222	6.582	5.0479	5.5998	6.684	6.1381	6.3966	3.4321	7.5546	4.2101	3.2051	2.3379	7.467	4.4947	2.8987	3.0646	7.6031	7.5878	6.3177	7.0002	4.7895	6.4581	3.3914	6.0366	4.051	8.2518	8.0336	5.0879	7.0031	5.5373	4.8753	5.7031	6.4985	3.894	3.7447	5.1834	3.4531	3.2453	5.5454	4.8231	5.0788
3.4136	7.0371	7.7062	6.7947	9.1341	5.5658	6.589	10.775	10.163	7.8252	7.4796	4.5963	8.8737	6.8046	10.419	7.9463	9.4194	9.6693	6.3826	7.3133	6.8218	7.31	7.6217	5.0012	7.868	5.9927	10.798	7.5732	9.1217	4.4312	9.0743	9.679	8.7931	8.8919	5.2757	7.0787	12.244	9.5617	6.5123	5.2408	8.5082	6.957	8.3555	6.3022	7.0154	8.8135	7.3199	4.8182	9.2958	8.5234
-3.4421	-1.1767	-3.6578	-2.5715	-0.48675	-2.0256	-2.4655	-2.1509	-1.3445	-1.5239	-2.7225	0.19746	-2.4815	-3.2739	0.4482	-3.8912	-1.1104	-0.89821	0.57868	0.73539	-5.6045	0.56806	-3.1049	-5.6754	1.1588	0.0587	-1.5565	-2.8797	-2.7003	0.057775	-1.5966	-2.3856	-3.3799	-1.5259	-4.3874	-1.6652	-4.56	-0.63448	-2.3863	-1.6361	-0.019878	1.1888	-1.0808	-3.9906	-1.0772	-0.58115	-4.2901	-4.2755	-2.5231	-4.7198
-1.782	0.070359	-1.1352	-1.1844	-3.7962	-2.7139	-3.2802	-3.2548	-3.5823	-3.856	-3.2073	-1.6089	-3.8936	-1.9075	-0.30615	-4.2625	-1.7666	-0.27981	-5.3225	-5.4031	-0.93261	-5.3944	-1.3837	-5.4827	-2.2934	-2.6627	-5.0383	-3.0649	-0.40018	-2.1356	-3.4821	-5.0306	-0.05934	-3.4882	-1.2555	-0.19744	-5.0682	-4.4666	2.3091	-4.3666	-1.2852	-4.5331	-0.89843	-3.9345	-2.402	0.25206	-2.5335	-3.5236	-5.1311	-2.7167
-6.1507	-2.284	-4.8433	-7.1974	-7.0158	-5.207	-6.0826	-0.66209	-4.1418	-3.7091	-6.8722	-4.9161	-6.2376	-2.7204	-7.5463	-6.7918	-4.7997	-4.4759	-6.398	-4.3911	-4.7459	-5.0707	-5.8746	-3.7697	-4.0413	-9.401	-3.9757	-5.0237	-8.8749	-3.7032	-5.683	-6.39	-4.1602	-6.0381	-6.3165	-5.3207	-4.6429	-6.624	-5.46	-2.8818	-7.6138	-7.6027	-3.1982	-4.9685	-4.3048	-6.094	-4.9343	-6.931	-5.7384	-3.5207
-1.0666	0.84771	1.3767	-0.34595	0.33262	-0.93815	0.69566	2.6878	-0.38785	1.1222	0.22364	0.46019	2.131	1.0659	-2.4765	0.66725	-0.43927	-2.4754	-1.5179	-0.63978	-0.43717	-2.6431	0.73321	0.84629	2.9897	-0.88388	-2.0619	2.8567	-2.3746	-1.2248	-0.81102	2.2866	-0.46191	0.9262	3.1609	6.4644	0.026829	-1.2232	-1.5331	-3.4393	-0.31149	-2.8081	-0.65284	3.6654	0.18739	-0.57529	1.215	0.4357	-1.3993	-2.0952
7.6379	7.9047	9.9059	7.9256	8.2543	6.259	9.7588	10.79	5.6298	4.3362	8.4266	7.0965	4.9154	9.4397	6.2641	9.3346	8.6096	6.0294	5.7071	8.5009	7.4571	6.0844	6.2831	6.7069	7.0334	9.8021	6.6456	8.6658	10.175	5.5942	4.8477	3.2564	7.816	6.6413	11.253	6.742	5.4667	7.3039	6.8752	6.1725	6.616	7.5526	5.9457	7.5143	7.9483	5.555	8.0702	8.0416	9.3962	5.4309
-2.0879	-3.3404	-1.7202	-0.60787	-1.064	-0.064008	2.0939	-2.0993	2.9085	-0.3911	0.19116	1.6028	-0.54298	-4.1343	-1.9645	1.3461	-0.25256	-3.0707	-1.5715	-0.57391	-2.3685	-4.2403	0.015627	0.37845	-3.4531	-0.61664	-1.857	2.1009	-3.0981	-0.98974	2.822	2.2258	-0.83642	2.1521	-2.4577	-4.9551	-1.7069	0.38868	-4.0454	-1.9107	-1.3294	-4.8471	-0.99694	-2.8049	-0.82319	-0.87371	-2.5743	-3.0306	-0.12138	-1.9992
-2.1164	-1.5967	-2.5869	-1.5844	-2.3197	-1.8446	-1.4204	0.86307	-2.0688	0.05633	-2.5517	-0.51258	3.0992	-2.7119	0.098175	0.035896	-2.4206	-0.30503	-2.9751	-3.4442	-2.3706	-1.0299	-1.2836	1.0545	1.8673	-1.2728	-2.0682	-1.6291	-1.7491	-2.5385	-1.1101	1.5357	-1.5444	0.35011	-1.4278	-1.9666	1.0481	0.82487	-1.2289	-1.821	0.20734	-1.8775	-1.3177	-1.748	-2.8566	-1.4368	-0.62583	-2.7094	-3.1827	-1.149
-0.49644	-7.3924	-3.9684	-4.4258	-3.4681	-5.8716	-3.7793	-7.2134	-6.0514	-2.2074	-3.4496	-2.6887	-2.97	-5.278	-6.2099	-4.1668	-3.9558	-4.8873	-8.9667	-1.966	-5.6267	-6.5526	-3.7073	-7.0821	-7.104	-4.951	-4.0477	-5.4213	-5.5311	-4.2109	-3.7125	-4.36	-5.7074	-6.2416	-4.4285	-8.0219	-3.072	-4.6172	-3.3135	-5.554	-3.81	-4.9217	-3.1913	-1.1696	-4.8232	-4.9204	-1.9822	-7.152	-3.1546	-4.2618
-3.8894	-3.9457	1.5372	1.8335	-1.6838	-1.9838	-2.9857	-1.8364	-2.5295	-0.94526	-4.6658	-2.1763	-1.1064	-1.7461	-2.3746	-2.8485	-3.7019	-2.6846	-4.0676	-2.3128	-0.37375	-4.143	-3.8441	-0.10315	-3.5153	0.69445	-1.289	-0.84552	-3.8051	-1.7801	0.35831	-1.0711	0.60842	0.20694	-0.56669	-2.332	-2.7155	-0.81058	-3.1546	-1.6607	-1.9595	-1.2279	-3.9886	-3.2157	-3.5313	-2.9185	-0.26588	1.4691	-4.8435	3.2098
6.1347	0.71369	2.3528	2.7484	4.3492	1.8405	1.3207	3.0807	1.7797	3.2212	-0.22997	2.5695	4.279	7.916	6.0451	1.8789	6.4461	2.8953	1.9972	3.3459	3.9767	1.1118	0.51839	4.2905	4.0532	3.219	3.2074	0.85962	5.3284	3.8291	4.6835	1.1691	3.6159	3.7412	2.9218	3.6768	5.1102	0.080648	4.3579	3.0726	5.2759	3.1251	5.5223	2.7653	3.2228	2.0727	4.8471	0.86743	1.6787	2.0175
-0.7021	2.9572	0.98338	-3.0999	-3.0545	0.17146	-1.085	-0.92755	-2.7238	-0.2064	-1.2465	-1.1652	-3.5522	-0.70667	0.7987	1.2336	0.56082	-0.74704	0.37202	1.7724	-0.97425	0.474	-0.076055	-0.40401	2.5748	-0.45302	0.82797	0.77666	-0.68941	0.73212	0.23368	1.9708	-2.2681	-0.33731	-0.15711	1.8923	1.227	-1.4553	-2.2924	-0.45	2.1654	0.35572	-1.3765	-1.5647	0.65106	-0.2384	-0.58291	0.33849	-0.13335	-0.014685
-18.037	-19.976	-19.981	-21.551	-21.156	-17.274	-22.62	-19.666	-22.073	-19.823	-20.57	-20.015	-21.28	-22.276	-19.855	-23.081	-17.473	-21.266	-18.875	-23.009	-22.786	-19.671	-20.513	-21.371	-20.44	-22.265	-24.174	-20.762	-23.815	-19.977	-20.381	-21.309	-22.352	-21.129	-16.354	-18.983	-21.97	-21.976	-22.917	-20.627	-23.822	-20.671	-17.845	-19.686	-21.482	-20.634	-18.028	-20.569	-20.227	-24.053
-2.2403	0.33078	0.68646	-0.20214	0.23391	-2.5022	-0.29477	2.6085	-3.8932	-1.6689	0.65439	-0.18198	0.50428	-1.7156	1.8865	-2.6827	1.0946	0.31274	0.49186	-2.5974	1.0527	0.72933	1.9563	-0.5272	-1.5589	-2.8938	0.1636	1.3129	-1.0409	0.45433	-3.4876	-0.74836	0.42048	0.25429	1.1052	-1.4949	0.83445	-1.5522	-0.23229	-0.87102	0.86918	2.3198	0.76478	0.31649	-0.1121	-1.937	-0.96521	-0.95352	-0.2806	-0.18601
-13.979	-12.603	-9.9958	-14.158	-10.046	-12.637	-10.569	-8.9868	-12.075	-12.469	-13.391	-12.153	-12.735	-11.503	-12.244	-10.313	-14.867	-12.526	-9.7153	-8.4389	-9.236	-10.316	-11.23	-9.0327	-9.3712	-8.4225	-14.178	-12.377	-11.97	-11.205	-12.324	-8.9538	-9.5593	-14.112	-11.585	-12.11	-10.794	-12.676	-9.7579	-10.557	-10.291	-10.325	-14.374	-12.551	-10.439	-11.203	-9.7225	-14.64	-12.49	-12.456
-11.121	-8.1275	-11.493	-11.176	-15.229	-9.6265	-10.788	-10.059	-9.4715	-10.404	-11.181	-11.002	-5.5597	-12.973	-9.5537	-11.199	-10.855	-10.159	-11.16	-10.477	-11.2	-11.815	-9.7685	-8.296	-11.511	-9.8129	-10.644	-11.127	-10.649	-12.014	-8.3956	-10.54	-13.824	-9.8749	-10.451	-12.607	-13.413	-13.65	-10.752	-12.25	-10.79	-12.945	-9.7343	-8.45	-11.675	-12.013	-13.572	-12.687	-14.407	-12.214
-1.2584	-4.4162	-2.7454	-0.32129	-2.2933	-2.3701	-2.7415	-5.0612	-1.5902	0.58055	-2.7461	-2.8975	-4.0825	-4.9011	-2.3424	-0.30862	-5.7887	-6.6895	-4.4872	-3.6426	-2.6639	-1.2715	-1.3532	-1.9128	-3.1394	-1.9012	-3.2958	-5.0571	-1.6037	-0.31908	-2.0396	-0.87289	-2.3888	-1.3412	-2.4654	-7.4658	-5.7045	-5.2222	-1.8459	-1.9199	-1.0627	-5.0421	-3.5085	-4.9607	-0.47155	-2.5013	-0.90371	-0.13288	-3.6728	-2.9808
1.9641	3.2075	-1.7284	-0.020484	-0.30437	-0.64273	-0.51169	-0.59618	1.3133	0.016665	2.7536	0.027843	-1.0153	2.7983	-1.8119	2.6318	-0.88379	1.044	0.6329	-0.68782	1.5739	1.0246	-1.873	0.1823	1.9759	0.23738	2.844	-0.38419	-0.63668	2.9051	2.3542	-1.3272	-1.9458	0.28825	1.5882	-1.8519	-1.1555	1.3678	3.5532	-0.21915	2.0356	-0.21915	-0.52789	0.038126	0.64968	0.85766	-0.23955	-0.75748	-0.73744	0.2225
1.7717	3.4854	5.901	4.5851	1.1971	2.6526	4.8809	2.9168	1.9954	5.055	2.0016	3.7678	1.1191	1.9024	3.3494	5.3592	0.86778	4.9005	2.9467	1.514	5.288	0.78548	5.6747	1.004	3.5423	3.1583	2.4307	5.0468	6.0036	2.253	3.611	2.7447	3.256	4.1193	2.3569	4.4247	-0.1438	2.9846	3.6579	3.5625	2.0171	4.962	3.4831	3.9525	4.3711	3.3472	3.894	2.3139	1.4577	4.3723
-1.3091	-0.4421	-3.0946	-0.0040663	-0.5798	-2.6597	-2.4813	-4.5954	-1.707	-0.43429	-0.79326	-1.8203	0.27992	-2.16	-4.7564	0.51512	-1.4122	-4.3305	1.6747	0.062463	0.78171	-3.726	1.6768	-4.6154	0.15611	-2.7419	-1.7983	-1.8346	0.0031944	-2.4229	-5.449	-1.5848	-0.41266	-4.5986	-0.56642	-1.6741	-2.0002	0.16299	-0.38854	2.8019	-0.28541	1.0864	-5.345	-2.5003	-5.3261	-3.1885	-4.2017	-4.6975	-2.1632	-2.4164
-6.8895	-14.43	-9.3916	-8.0845	-12.709	-9.8241	-9.6206	-10.816	-9.5567	-9.8115	-8.2489	-8.7048	-10.302	-7.0122	-12.627	-12.463	-7.2191	-9.1839	-8.9377	-8.5941	-7.8136	-9.0123	-9.2505	-7.0585	-10.18	-9.3605	-10.729	-7.9088	-8.1929	-10.098	-9.8342	-10.414	-9.113	-7.8834	-11.407	-8.3845	-8.613	-8.8313	-7.87	-9.1045	-8.8609	-9.0431	-9.8667	-7.3397	-10.735	-11.257	-7.1991	-11.204	-3.8133	-6.8422
5.2252	2.0832	3.3199	4.1518	4.8588	4.7302	1.0476	7.6908	2.7249	7.1038	4.3016	3.9716	8.2581	2.1912	3.9792	2.3626	5.792	9.0466	4.4218	5.2903	6.4996	0.21281	5.0369	4.2965	2.8994	6.1895	2.7303	5.1614	2.7307	7.698	2.5842	6.4551	2.0751	4.5764	2.0991	3.5306	4.1046	2.9399	3.6047	6.404	6.3726	4.0711	6.126	4.0806	4.2311	6.0618	4.8941	4.2521	4.1993	2.7208
-13.877	-12.111	-17.038	-13.549	-11.893	-16.12	-12.827	-14.245	-13.739	-17.161	-14.218	-15.332	-12.172	-14.414	-14.941	-14.321	-15.194	-12.052	-16.767	-12.688	-14.385	-12.9	-16.679	-13.238	-16.154	-15.511	-13.415	-14.808	-14.299	-12.602	-14.957	-15.461	-16.205	-12.01	-15.199	-13.54	-12.805	-11.539	-17.893	-15.553	-13.896	-14.903	-16.523	-18.537	-16.766	-13.109	-14.692	-15.829	-14.681	-17.253
0.58891	2.8641	2.667	1.8207	1.3194	-0.40418	-2.1105	-1.4843	2.4653	-2.1966	0.35752	3.2792	-1.7114	1.2954	3.9939	2.8202	1.9215	1.6582	0.5402	2.2038	1.8803	2.7018	1.6132	1.0709	-1.1203	0.6377	0.54126	-0.71379	2.5328	2.0012	2.3895	-0.5956	3.1785	0.70635	3.7919	-1.0238	0.64421	2.3157	4.3002	5.4044	1.5112	0.56301	1.4561	1.145	0.87205	0.29819	-1.2517	1.3734	3.095	3.2146
-12.204	-12.426	-11.969	-15.623	-15.831	-9.5573	-13.638	-15.421	-12.34	-10.957	-13.214	-10.746	-9.1704	-8.9702	-11.837	-11.614	-14.172	-12.343	-11.5	-11.243	-13.28	-14.068	-12.087	-14.202	-11.933	-13.403	-14.291	-13.299	-14.654	-11.161	-10.939	-15.147	-15.314	-14.122	-9.8044	-13.561	-12.174	-12.252	-13.471	-12.99	-12.217	-13.493	-14.214	-13.574	-15.568	-14.222	-13.209	-12.898	-9.5298	-10.273
-7.5919	-10.375	-9.1945	-4.3229	-7.7718	-11.117	-9.6904	-8.3642	-10.162	-11.557	-7.5555	-9.6796	-10.361	-7.0967	-6.8068	-8.2229	-12.921	-8.6072	-7.4109	-10.717	-10.039	-11.62	-7.6475	-9.8349	-9.0128	-11.581	-9.4451	-7.6889	-8.049	-6.9118	-8.3739	-11.235	-6.1851	-12.388	-6.1393	-7.6089	-7.9386	-9.4001	-11.653	-10.484	-9.3891	-10.596	-11.516	-10.465	-12.731	-8.1383	-7.2248	-8.0037	-9.2729	-7.0804
-6.1757	-5.0958	-6.1387	-4.8384	-5.1929	-3.561	-6.921	-2.0626	-7.1563	-5.8471	-5.5102	-6.9752	-8.2168	-3.2506	-5.4779	-4.3396	-5.691	-3.453	-6.2296	-8.1372	-4.4985	-6.5313	-6.4223	-5.0525	-4.8491	-8.359	-6.5465	-6.5419	-8.9307	-4.0151	-9.3069	-5.5221	-5.6991	-6.0882	-3.7881	-4.626	-4.2659	-3.7365	-4.6721	-8.0533	-6.3082	-5.0486	-4.4799	-7.3795	-3.5915	-3.5929	-6.4281	-6.6247	-8.508	-3.8837
1.4357	-0.46812	-2.442	-0.067942	-1.8762	-4.0272	0.60043	1.6092	0.20417	-0.5217	-3.4708	1.0284	-0.62701	-2.3067	-1.6516	-1.3751	-0.38657	0.50094	-0.76875	2.4559	-0.80007	-1.0018	-0.62296	-2.1287	0.2181	0.96195	0.38384	-1.2111	-0.23032	-2.643	-0.28681	-0.60346	-1.1751	-1.0617	-1.9594	-0.8281	-2.1693	-1.2756	-2.7138	-2.1919	-0.42013	1.8854	0.5442	1.3605	-0.85425	-2.7735	-1.4475	-0.47576	0.65229	0.029251
9.6013	11.665	6.7607	7.4292	8.1758	7.7437	6.9934	9.093	9.2611	8.583	9.4773	9.946	7.0757	9.7371	11.617	10.836	12.142	11.75	6.5161	10.61	7.9421	8.8468	11.113	8.4098	10.997	13.635	10.202	11.031	7.5079	13.846	10.508	10.101	5.8128	8.058	11.081	7.3362	9.5559	9.3224	9.2162	6.806	8.5973	11.55	11.617	7.4738	11.63	9.9776	6.104	9.561	9.2096	11.149
-1.2702	-1.4076	-1.6174	-0.14883	-0.042624	-0.10722	-3.317	-0.66839	0.30939	-0.75181	-4.47	-0.55247	-0.32402	1.0958	-4.0967	1.5604	0.24529	-1.7397	-0.29628	-0.56025	1.0546	-1.2083	1.9668	-2.4021	-3.221	0.81749	-0.65863	-4.5888	-2.7715	-5.4096	1.5575	-1.8406	1.1389	0.31297	-0.88924	-2.6654	-0.89059	-2.3387	-3.3152	1.4236	-1.6789	1.2449	-2.2286	1.2548	-4.2448	-1.2166	2.0321	-1.3696	-3.9129	-0.80206
-1.739	-0.5145	-4.6503	-2.2851	-1.3546	-2.2029	-0.89803	-0.054228	-1.3613	-1.8454	-3.5098	-1.4787	-5.0688	-1.7443	-4.5804	1.3412	-0.030701	-2.1311	-4.9827	-2.5325	-3.0996	-1.2436	-1.8981	-4.0347	-1.932	-4.8812	-1.3386	-7.4891	-1.8889	-5.2859	-1.1417	-2.5958	-0.55537	-4.5492	-5.7902	-5.8908	-4.1318	-0.95782	-5.6977	-1.0692	1.0737	-2.4538	-4.2381	-2.1724	-4.0524	-2.3068	1.4198	-1.9278	-4.6189	-2.4014
-11.085	-10.005	-8.662	-5.3519	-8.3551	-9.7762	-10.387	-10.572	-10.628	-10.601	-10.843	-11.445	-10.765	-11.499	-9.1638	-7.7308	-11.753	-8.3768	-12.562	-10.466	-9.1383	-10.343	-5.0108	-10.391	-7.3798	-9.6931	-7.0322	-9.545	-10.254	-7.6345	-8.7853	-7.9368	-7.1871	-11.743	-10.103	-8.7023	-6.3424	-10.235	-9.0112	-9.4763	-9.4444	-8.5912	-7.6513	-8.7119	-9.7617	-11.392	-9.9773	-8.6967	-7.4517	-9.2404
7.5678	9.1023	7.7576	6.6157	5.2079	6.8117	10.147	5.0196	8.8553	8.5662	5.3196	6.5894	5.4004	9.2952	8.4904	7.1262	8.3034	6.9487	7.608	4.2061	7.7092	3.235	6.723	4.8237	7.7907	3.7041	9.1215	8.6762	8.6996	7.7479	9.125	8.3686	6.7897	6.5802	5.3802	5.7231	6.0186	4.6958	6.3525	7.2359	4.0354	7.0135	6.158	6.1828	6.8927	6.4603	4.7239	9.1779	6.6791	6.3735
-4.8957	-3.7415	-2.1632	-2.5754	-3.1668	-4.1654	-1.8261	-3.5396	-4.6074	-3.3811	-6.8453	-3.1059	-1.8102	-3.0525	0.088294	-5.6684	-3.0114	-4.5248	-1.0629	-2.8563	-3.9221	-4.7646	-1.9105	-3.7435	-3.3741	-0.78005	-2.7488	-3.6229	-6.0175	-0.93081	-5.6267	-3.2354	-0.59312	-5.3279	-2.54	-4.7786	-3.3437	-4.4931	-4.8051	-4.2316	-3.9017	-1.7548	-2.8742	-4.0122	-3.1665	-4.1459	-4.8649	-3.4358	-2.7473	-3.4542
-13.916	-16.209	-11.749	-14.429	-13.564	-15.595	-14.958	-16.631	-9.8923	-13.43	-16.701	-17.482	-14.297	-14.859	-13.78	-15.954	-15.882	-10.733	-14.703	-14.969	-15.604	-16.396	-14.032	-11.756	-17.673	-17.783	-12.958	-16.758	-13.946	-14.475	-14.632	-11.523	-16.007	-14.831	-15.661	-15.016	-16.579	-16.15	-13.356	-13.755	-18.449	-14.121	-16.212	-14.716	-15.223	-16.792	-13.925	-13.467	-13.925	-15.123
-4.5231	-5.2929	-5.4031	-3.554	-2.6608	-2.7618	-3.9645	-4.4844	-4.5768	-5.0501	-2.4521	-3.8427	-4.2075	-1.1356	-5.9309	-3.8149	-3.412	-1.9711	-3.1486	-4.1003	-5.6348	-3.7987	-0.74301	-4.3998	-3.4599	-5.1022	-3.3607	-4.4606	-4.1964	-3.5485	-5.6146	-3.0592	-5.0522	-1.6796	0.63449	-3.876	-4.8406	-3.1283	-0.86725	-2.6127	-4.5706	-0.58328	-4.43	-2.6553	-5.5022	-2.6846	-0.9328	-5.5426	-0.71228	0.14828
-2.345	-2.0529	0.92577	-3.0317	-3.1433	-4.1096	-2.6949	-1.4759	-5.2429	-1.4203	2.6758	-0.78562	-3.7997	-2.1961	-1.7846	-0.75123	-5.516	-1.7513	-3.7113	-1.0059	-3.047	-2.3981	-2.0799	-4.8625	-1.6749	-4.5105	-2.9414	-6.2176	-2.158	-1.9588	-2.1306	-3.9567	-3.115	-2.6289	0.774	0.41102	-0.91404	-1.8472	-5.0316	-1.9084	-4.3177	-5.4475	-3.912	-2.9239	0.047742	-3.1795	0.41841	-4.8747	-2.9234	-8.9162
-6.4341	-4.1845	-4.5292	-5.6471	-6.6	-6.0593	-7.7485	-4.0645	-5.1453	-5.9098	-3.2348	-5.1405	-4.1105	-3.772	-6.3502	-8.1148	-5.4721	-7.7889	-7.6983	-1.0002	-6.6629	-5.0828	-8.6939	-3.7057	-2.357	-8.1591	-5.6984	-6.8289	-2.6142	-2.532	-5.3846	-7.1768	-6.667	-6.0269	-5.7752	-4.0852	-6.7773	-3.1378	-2.6103	-2.1007	-4.2492	-5.7381	-5.1623	-6.8053	-5.5214	-2.6313	-6.4195	-4.6213	-4.4374	-2.5834
-15.06	-9.3634	-11.968	-14.446	-10.749	-12.859	-13.344	-16.601	-13.533	-12.563	-11.575	-11.561	-12.956	-13.419	-11.895	-16.922	-14.752	-13.171	-9.8016	-11.412	-8.9407	-14.904	-14.887	-13.345	-14.488	-12.615	-12.645	-13.404	-10.956	-9.6792	-14.522	-14.515	-14.941	-11.559	-11.996	-13.165	-12.909	-13.019	-13.671	-12.817	-15.283	-14.547	-13.387	-12.675	-12.465	-12.971	-10.113	-9.6479	-11.969	-12.123
-9.1068	-7.4908	-6.077	-4.668	-7.4832	-5.8603	-1.5473	-7.9423	-5.5709	-7.2015	-8.4406	-5.2529	-7.8775	-9.2702	-8.3522	-9.3652	-7.2213	-9.0468	-11.881	-9.2766	-7.0424	-8.2826	-7.0176	-9.7954	-7.6495	-6.2354	-7.9555	-8.4888	-11.864	-5.5526	-8.2908	-6.1776	-6.4657	-9.6653	-8.1118	-11.707	-8.034	-6.1778	-9.4836	-7.3389	-6.6884	-5.888	-8.1171	-7.5464	-5.7501	-4.3034	-9.0767	-7.4492	-5.4007	-7.0038
3.1898	3.9246	1.61	-0.25682	0.40748	1.1471	1.5144	2.0494	0.1124	-1.0666	0.9336	2.9745	0.34934	-2.4135	0.63092	1.8124	-0.69329	-0.60935	2.5259	-0.91511	0.097646	1.067	-0.92034	0.010603	-1.3432	-2.1098	0.90671	0.1807	2.111	-3.2127	-1.3207	-1.8974	0.50506	-2.9236	-2.1857	2.4909	-2.5971	-2.35	2.311	0.16914	3.1179	0.63844	2.001	1.7713	3.4443	1.565	0.30986	-0.78785	0.024664	0.94129
-2.1215	-3.8032	-1.2305	-4.4843	-5.8151	-4.0876	-2.1295	-5.9928	-4.7038	-4.2109	-2.7792	-2.7662	-6.0272	-5.3945	-4.3752	-5.8594	-2.1915	-4.713	-5.3074	-6.0421	-5.7585	-3.2992	-4.488	-3.2909	-3.3627	-2.302	-6.3213	-3.0388	-4.307	-0.32051	-2.1974	-4.5847	-4.1228	-4.282	-2.4175	-4.0552	-6.2358	-3.1251	-3.2673	-3.1303	-4.7107	-2.1165	-3.2639	-4.2265	0.1068	-4.2483	-0.06687	-1.3391	-4.0027	-7.0818
-6.355	-0.2869	-4.5451	-3.0956	-3.5493	-1.555	-1.1251	-5.4054	-1.8157	-2.4671	-0.15634	-1.4763	-1.9304	-0.82983	-2.0252	-3.5067	-5.5943	-1.3879	-0.55352	-2.9429	-2.1533	-1.771	-2.3912	-3.3211	-2.9774	-4.349	-3.5557	-3.5786	-1.1123	-5.0393	-2.5165	-5.6538	-2.7024	-3.1872	-4.2413	-3.4609	0.27923	-2.6409	-2.3787	-0.43036	-2.2493	-3.5071	-2.1057	-3.8595	-1.5469	-4.7603	0.59839	-2.0166	-1.6436	-1.7222
0.95057	-2.4015	-3.4201	-0.30606	-0.35454	-1.9367	1.0214	1.9666	-0.42396	2.136	0.58757	3.1895	-1.1521	0.01364	1.2971	1.8518	-0.87748	4.3032	-0.69903	-0.71403	-2.0948	0.73462	-0.047282	2.8878	2.314	-0.565	-1.8857	-2.2628	-1.8695	1.9848	-2.9488	1.1273	-2.8953	-1.2793	0.15331	-1.2484	-0.25978	2.7089	-2.6581	-0.092154	-0.45074	0.7868	-0.09138	2.304	2.5879	1.3035	1.3198	0.55085	-0.89915	-3.7274
-19.163	-19.642	-21.22	-23.42	-22.808	-21.461	-22.458	-21.925	-19.727	-20.073	-23.842	-22.148	-21.446	-23.339	-21.475	-20.395	-23.54	-24.741	-20.92	-22.414	-20.483	-22.58	-20.307	-24.003	-21.797	-21.302	-23.44	-21.455	-23.277	-21.855	-24.096	-22.518	-19.685	-22.284	-20.942	-21.075	-21.844	-24.051	-24.966	-24.589	-19.093	-20.963	-21.6	-22.88	-23.005	-20.522	-24.5	-18.64	-22.601	-21.701
-11.323	-7.1568	-11.643	-11.383	-9.6234	-6.9188	-14.038	-7.1089	-9.7163	-11.749	-7.6755	-8.9408	-9.6847	-7.3729	-8.4475	-11.17	-7.9214	-9.4032	-8.7056	-9.7461	-14.087	-8.5521	-9.1188	-8.3543	-7.7236	-10.846	-5.2858	-8.2652	-9.5868	-11.736	-9.3498	-8.0171	-8.2512	-9.4002	-8.2341	-8.9148	-10.322	-7.1359	-12.41	-11.355	-7.6215	-10.019	-8.0159	-8.8788	-9.7642	-9.5879	-7.9531	-9.6695	-7.5417	-13.472
-0.61011	1.5479	1.4658	0.16857	-0.71115	1.1155	-1.817	0.44623	-4.8835	0.62756	-0.33312	2.1036	-0.93337	-2.5564	-0.8171	-1.5973	1.6522	-1.4202	2.1131	0.070391	-0.535	-2.1403	-0.072108	2.4844	1.5177	-0.82391	0.96688	-0.55656	3.4292	0.89223	0.74053	2.2095	-1.682	2.7821	-1.7676	-3.1192	-1.2832	-1.78	0.36505	-2.1362	-0.33544	-3.6762	1.1945	-0.63368	-2.9823	0.0024832	-0.38791	0.96109	-1.2433	-3.7983
-9.9294	-11.362	-9.7856	-8.9715	-9.9308	-8.5447	-8.1498	-11.714	-10.634	-10.286	-9.7803	-10.715	-9.9803	-11.425	-12.097	-11.637	-10.489	-6.6935	-12.347	-5.7585	-11.43	-8.0676	-10.768	-9.6296	-10.374	-7.3515	-6.7046	-5.114	-8.4451	-11.644	-12.977	-11.55	-8.9545	-8.777	-10.32	-11.094	-12.437	-7.3601	-7.8856	-11.856	-10.434	-9.6685	-13.526	-7.3805	-11.012	-11.735	-11.216	-8.7675	-10.981	-7.836
-12.372	-13.05	-12.108	-12.35	-15.121	-17.235	-10.207	-11.245	-15.415	-13.839	-14.68	-9.7878	-11.301	-15.165	-11.036	-11.331	-15.413	-11.525	-10.545	-12.851	-9.5599	-10.137	-12.121	-10.955	-13.649	-13.619	-14.371	-12.495	-10.927	-9.9917	-15.581	-14.145	-14.698	-13.078	-11.272	-13.17	-10.962	-14.059	-8.1942	-13.457	-14.62	-10.844	-13.727	-8.9207	-12.016	-11.288	-11.649	-13.098	-12.552	-13.979
8.1333	6.8159	4.1112	9.5161	5.4969	3.9323	5.5384	6.7377	4.9929	5.0061	5.7711	4.4521	5.0433	3.908	9.516	5.3493	6.0072	7.1943	5.9467	4.7905	7.0825	7.3648	3.6716	4.16	3.8894	6.2065	4.9951	5.6844	6.3418	5.7584	8.6829	6.3997	5.0955	5.9933	5.0663	8.7181	5.109	5.0844	5.9731	1.3353	7.6765	7.7648	4.5312	8.0437	1.9117	4.0061	6.2652	4.8962	6.6898	6.9353
-0.087067	-0.46005	-3.9645	-1.1448	-0.97093	1.0702	-2.5244	0.017294	0.67397	-1.3349	-0.81495	-3.2396	1.4552	-3.4707	2.3969	-1.5462	-2.4452	-2.3205	-2.7732	-2.8176	1.5405	-5.2937	-0.96553	-2.6869	-3.4344	0.079818	-4.2986	-1.1625	0.79901	-2.6557	-1.3001	-0.85936	-1.9073	2.1229	0.16711	-1.1354	-2.5902	2.0974	0.43546	-4.122	-0.91032	1.9708	-0.77525	-1.6691	-2.8752	-3.7769	-1.7175	-3.3626	-0.94424	-3.1955
0.67622	-2.1853	-3.4964	-0.95816	-1.8993	2.316	0.23104	-1.7019	-0.99756	-2.4264	-2.3084	-1.2995	2.0247	-2.1047	-0.71823	-1.5257	0.021654	0.4744	-1.3372	-0.43136	0.11198	2.1921	-0.179	1.8258	-0.50174	2.583	-3.0238	3.7158	0.50402	-2.6702	3.8322	-1.7873	0.94336	-0.41609	2.3029	-0.21064	-1.4794	1.3521	-3.6167	-0.017456	-2.4928	-0.86595	-4.2907	-1.8875	2.1088	-1.5314	-0.58502	-1.7369	-0.77638	0.13417
-16.748	-14.149	-14.269	-12.465	-14.483	-15.899	-16.054	-14.425	-15.644	-14.401	-16.22	-13.588	-12.827	-16.16	-11.221	-13.479	-10.936	-14.188	-16.314	-13.519	-13.173	-14.368	-13.844	-10.973	-17.865	-18.163	-15.892	-16.498	-14.949	-18.005	-19.25	-9.3866	-14.528	-15.88	-14.01	-14.711	-15.771	-13.975	-16.023	-14.56	-13.475	-14.018	-17.853	-15.901	-14.148	-11.034	-11.013	-13.156	-12.664	-15.393
2.7198	5.1718	-0.74951	0.47667	0.79791	1.766	4.796	3.0655	2.9121	0.65941	1.5465	1.955	3.9823	1.4683	1.9778	4.4827	1.398	3.8632	4.6423	-0.20527	4.3329	3.1387	4.5628	7.0193	1.8862	2.4888	3.0519	4.1166	3.402	3.4985	0.69279	4.6773	3.6897	3.0958	1.3056	0.92453	4.6727	3.2347	3.2162	2.8495	-1.1598	0.80078	4.9991	2.1952	4.5962	2.2221	5.8995	1.3229	2.7218	0.16348
7.5284	8.3993	5.373	5.6251	7.3622	5.3185	7.6283	4.4404	8.7476	8.5627	7.6033	3.3132	5.1219	7.1614	7.6402	6.2623	8.3028	8.3836	7.952	8.5417	10.563	9.0263	7.7475	7.3867	6.0129	6.961	7.3242	8.4068	7.9062	8.4062	10.88	5.5833	10.436	4.8632	9.3403	7.9858	3.7787	6.6764	9.9857	6.9268	9.4036	6.8802	8.0744	4.0821	6.7779	7.4058	5.8289	4.6439	9.1103	3.1862
-10.792	-11.567	-8.6959	-10.046	-12.644	-11.702	-9.3489	-12.233	-11.343	-13.055	-11.117	-11.973	-9.7215	-9.9214	-12.581	-10.207	-11.385	-12.326	-12.229	-10.148	-11.338	-12.203	-10.416	-9.4517	-11.886	-11.622	-10.525	-10.861	-8.1371	-10.908	-10.687	-13.932	-10.175	-9.6228	-10.558	-10.269	-10.381	-7.4107	-11.42	-12.518	-9.8597	-11.961	-10.572	-10.32	-11.988	-9.8483	-11.823	-8.7706	-8.7745	-11.375
5.8873	5.6064	4.4714	3.768	1.3019	-0.36798	1.9416	1.6579	-0.40509	1.4985	2.1523	0.27762	0.7751	0.87712	-0.67562	3.3719	1.8345	0.019154	2.5866	2.1346	0.74084	1.4978	2.7397	6.0107	1.3574	1.1759	4.4643	4.9273	2.7008	3.0938	0.49936	-4.7441	-3.5323	1.6796	2.6141	1.4213	3.0624	2.3662	2.5025	3.3655	-1.4067	0.63296	1.5776	1.0462	1.4554	-2.2784	2.597	-0.27154	1.7951	1.7812
-12.157	-13.627	-15.277	-12.302	-11.298	-11.969	-10.914	-12.882	-10.309	-15.038	-8.2899	-11.56	-12.76	-9.1718	-11.872	-10.562	-13.768	-12.055	-9.1307	-12.402	-12.926	-8.2152	-10.631	-10.644	-9.1936	-10.263	-13.065	-12.712	-11.156	-13.517	-12.731	-7.4747	-10.175	-13.782	-10.303	-8.764	-13.457	-11.066	-9.404	-10.28	-10.894	-14.364	-10.433	-11.42	-12.534	-9.6316	-16.449	-10.568	-16.573	-12.629
0.63278	2.2071	-2.1841	-5.2846	-3.3306	-5.5253	-1.2067	-4.4847	-2.0298	-2.4614	-1.4109	2.7123	-2.4893	-1.2366	-1.4809	-1.7083	-1.1261	0.015592	-0.25549	-2.7509	0.50424	-2.0019	-2.0475	0.26525	-4.0979	-0.10417	-0.51153	-1.693	-2.1584	-0.53566	0.89508	0.061282	-1.7733	-0.88992	0.28459	1.9739	-1.7256	-2.4508	-2.851	-0.12559	-2.7577	-3.007	-1.5065	-4.7489	-0.69166	-2.5948	0.41473	-0.0069377	-0.028148	-1.1289
-12.5	-12.646	-15.288	-13.167	-11.38	-12.536	-10.773	-14.613	-11.856	-11.883	-13.057	-11.073	-15.607	-13.159	-11.67	-12.333	-12.254	-11.485	-11.399	-19.129	-12.008	-12.543	-14	-12.879	-13.106	-11.749	-13.837	-13.942	-17.251	-13.958	-14.696	-14.497	-12.421	-14.216	-9.3335	-10.437	-13.739	-11.969	-11.93	-14.078	-12.453	-13.108	-12.237	-14.348	-12.388	-10.326	-16.346	-13.943	-13.731	-17.12
5.0225	5.5804	4.9468	7.7011	10.859	5.0337	3.9411	7.036	6.2394	5.5074	5.3175	7.6274	6.1298	7.0455	5.9833	6.8735	8.7243	7.4155	5.6726	8.5835	5.2942	5.5315	4.9965	7.0906	5.7649	7.2744	4.7223	8.1571	9.6011	6.3462	8.7821	7.9818	7.4256	7.0785	3.6256	7.8725	7.7889	6.2357	8.1649	6.8562	10.537	7.5817	4.658	5.2776	4.9785	6.995	7.0113	5.9872	6.0103	9.8297
2.2335	1.0354	4.1348	-1.5563	-2.4255	-0.29309	-1.3519	-0.81791	3.1908	0.15096	-2.4829	-1.1886	2.5074	-0.067897	-2.1666	0.68433	2.1164	-1.5817	0.066484	-0.60881	-0.72913	-1.2766	-1.3019	-1.6734	-2.1589	1.9922	0.95479	-1.7259	-0.30297	0.52779	1.6626	-3.2091	1.6896	0.71352	1.5685	1.8038	1.5584	-0.56433	-0.05405	0.46514	-1.7723	-1.2835	-0.10174	-3.4475	3.4913	3.0875	0.86139	-3.3432	1.5075	-2.7038
9.5189	10.564	11.972	7.8486	7.79	5.6566	9.5577	9.4606	7.8973	7.2533	7.6587	7.2375	10.97	11.716	6.2171	10.027	6.3975	3.754	8.3071	8.9533	10.181	7.5364	9.0456	8.8455	7.7188	6.5277	8.0504	10.255	7.8693	9.8586	9.9809	4.9894	7.7247	9.6089	8.8928	9.2419	7.7019	7.8953	7.9645	7.4747	9.5258	7.0407	7.7004	7.3693	6.7539	10.041	9.1981	10.901	8.941	9.5316
-2.9246	-1.311	-3.3685	1.513	-2.4284	-0.89001	-2.3578	0.41612	-1.1606	-1.5668	-1.5659	-1.1803	-3.0687	-3.0233	-3.7211	-1.0283	-2.154	0.40086	-1.6445	-0.25448	-1.176	2.3162	-2.3946	1.5492	1.0916	-0.1122	-0.20522	-4.7836	-1.7982	1.9897	-1.8204	0.92704	-1.4052	-0.27572	0.55794	-0.23304	-0.60997	-0.75302	0.083018	-1.9446	-0.61643	0.40806	-0.14868	1.9617	-4.6176	-3.7264	-3.7933	0.24711	-6.292	2.9043
-8.1769	-10.023	-9.3391	-6.8855	-7.9688	-4.4983	-9.2248	-8.0901	-7.6049	-8.577	-9.0792	-9.6347	-7.6926	-11.877	-7.9048	-9.6764	-5.3896	-8.5259	-11.379	-10.86	-7.5752	-6.7148	-7.8062	-8.243	-8.1611	-9.1071	-10.607	-6.6029	-9.3597	-10.477	-7.488	-11.629	-12.127	-9.6244	-10.859	-7.8315	-6.909	-8.698	-7.8978	-8.278	-9.8014	-4.6595	-8.334	-13.938	-12.056	-9.246	-9.222	-10.291	-7.7251	-7.7887
-4.9886	-4.6387	-6.5134	-3.7995	-4.2258	-0.3355	-5.4309	-3.4165	-5.4023	-0.92446	-4.3169	-4.6011	-5.7338	-0.2906	-1.7678	0.99855	-4.7392	-0.94796	-0.70374	-2.0808	-4.5217	-2.9659	-2.1589	-3.2931	-5.5407	-3.5672	-4.3024	-5.1841	-1.0559	-2.7426	-5.1786	-2.653	-2.5451	-2.824	-4.4911	-0.40798	-5.9962	-2.3868	1.5408	-1.0663	-5.8926	-6.0463	-3.8624	-6.3453	-5.9285	-2.7539	-1.5018	-5.8682	-3.9146	-6.1536
-1.1984	-0.9452	-3.1588	-2.5629	-1.4171	-0.36588	-2.8559	-3.0158	1.6011	-0.23294	1.6216	-3.4053	0.37708	0.69838	-2.2791	-3.0976	-4.0139	-3.5375	-2.9444	0.62081	-1.047	-3.0756	-2.316	-3.7558	-2.867	-1.9455	-0.83994	-2.1754	-1.4402	-0.30157	-1.0065	-2.413	-3.6392	-1.3729	-0.76975	0.74251	-4.0786	-2.293	-0.45355	-3.2388	0.60648	-1.2789	-0.62824	-0.19038	-3.4439	-0.2641	1.8278	-1.7655	-3.3784	-0.43742
-1.4836	-1.2406	-1.0227	-0.67797	-3.1213	-3.3822	-4.0507	-3.1111	-1.1653	-1.2494	-5.4578	-4.8563	-2.4299	-3.4525	-0.84015	-3.2294	-3.1663	-0.64208	-1.5367	-1.8146	-0.99889	-3.6191	-2.2203	-0.98011	-2.7224	-2.2315	-1.3563	-0.69539	-3.4946	-4.9768	-5.4334	-3.2835	-4.1499	-2.3112	1.7955	-2.6426	-3.0357	-3.7643	0.87915	-2.6234	-2.9306	-4.2957	-3.4805	-2.9083	-2.6829	-0.7752	-4.3656	-4.9912	-3.1725	-5.1349
-13.891	-15.482	-11.605	-13.479	-17.82	-12.946	-14.571	-16.151	-16.891	-14.511	-13.806	-16.176	-15.502	-14.761	-15.99	-13.097	-16.92	-16.645	-11.961	-13.961	-14.035	-17.094	-18.029	-15.778	-16.945	-14.953	-13.319	-15.676	-16.182	-19.226	-16.2	-12.669	-16.525	-15.446	-15.964	-15.849	-14.963	-14.626	-12.373	-11.645	-18.034	-14.815	-13.009	-13.119	-15.721	-13.472	-14.182	-17.035	-16.27	-13.859
6.5514	3.0748	4.946	8.1488	4.3365	10.589	4.2887	3.7226	4.7791	4.2395	4.035	6.5167	1.7656	5.2085	6.2307	3.8722	5.4091	3.6883	4.5731	6.1228	4.941	3.5052	7.1086	4.0964	8.5997	3.5224	3.3835	3.6041	4.9516	4.1622	6.5116	1.6428	2.0686	6.5674	4.7493	3.9985	3.9327	2.3868	3.6232	2.6461	5.0917	5.8761	5.7025	5.5043	2.7707	6.2791	2.2681	5.0393	4.6725	1.592
4.8912	1.9479	4.8198	3.2635	2.1855	-0.21536	3.5556	3.9394	4.6368	1.5948	4.0527	0.96646	2.0707	6.6028	3.2396	2.443	-0.42512	3.3202	1.1948	1.2633	2.7855	2.5	3.8587	3.6507	3.0178	2.3961	3.4099	5.6581	2.1295	2.6276	3.961	6.455	3.593	5.6444	0.75575	2.792	1.363	3.4837	4.9127	3.1984	5.1699	2.9547	2.9182	1.1491	4.4272	4.3784	3.6769	-0.87082	6.6832	4.2346
-0.86323	-5.5547	-2.8747	-3.2237	-1.001	-2.4577	-3.1569	-0.45046	-5.3073	-1.8566	2.1463	-1.7344	-1.7349	-4.6813	-2.0708	0.059584	-1.9816	-1.6906	-1.857	-2.1078	-3.8696	-5.5636	-4.321	1.994	-1.9725	-3.4698	-5.2919	-5.5703	-6.0792	-0.072059	-1.5683	-2.6899	0.31079	-1.5208	-3.7085	0.28382	1.2572	-3.4034	-2.1038	-0.36143	-1.5783	-0.40959	0.020059	-3.1655	-1.8805	-0.73793	-0.37649	-1.9447	-5.7346	-2.6663
0.23796	6.5328	3.9071	0.26674	1.2978	-0.37329	1.3553	-1.7812	0.8458	-0.17392	3.0077	2.9963	1.7284	0.53385	2.0503	1.2097	2.4867	4.1886	0.042501	0.99861	-0.52897	-0.13302	4.0125	1.5697	-0.36464	0.71292	2.8103	4.3393	2.5431	-0.46797	0.23521	-0.4272	-0.71239	3.1771	0.77406	3.6508	0.75099	-1.0959	2.016	3.4091	2.5193	-1.7397	-0.8879	3.0437	3.0021	3.3067	6.0019	-0.6079	1.6342	0.29464
5.0973	7.7381	7.6617	9.4411	4.7599	8.1306	7.8106	4.582	7.1561	6.4807	4.6732	4.1289	8.0714	9.2938	8.5733	7.6048	5.8913	9.6018	7.7198	5.1507	6.8868	4.8622	6.2811	7.0486	7.4989	7.7027	9.6619	3.6487	8.7109	8.0147	8.0603	4.9268	8.0546	6.5313	7.4995	9.7751	6.2999	3.917	3.9522	8.1596	10.123	7.1327	6.2819	1.4444	8.777	5.7403	8.848	5.3523	8.8369	7.0981
0.94071	0.66182	0.2096	3.1441	4.3622	0.39521	0.12793	2.6264	-0.23561	-0.032406	2.6531	-2.4509	0.99809	-0.20872	0.9409	-1.5004	1.6622	1.5387	1.1899	1.1385	0.63602	-2.069	0.22146	1.7068	-1.7922	1.505	0.38136	-0.036949	-0.57012	1.1048	-0.047259	-0.61053	1.8566	0.85585	0.74734	-1.0561	-1.3249	2.3863	-0.58668	4.5307	-0.5518	0.98264	-0.65899	-2.7443	1.2148	2.1314	0.34839	2.1951	4.2252	0.22156
-9.1081	-8.2413	-10.279	-9.2522	-9.3971	-6.6646	-10.735	-9.0429	-8.9412	-9.3185	-8.624	-8.4786	-8.2423	-9.778	-10.041	-7.3101	-8.7496	-9.3714	-10.221	-5.8742	-7.3397	-6.9542	-6.7258	-9.6335	-10.84	-8.0478	-10.215	-6.4068	-10.054	-10.014	-10.241	-7.3829	-10.32	-11.984	-10.129	-7.7726	-8.8173	-8.1764	-9.56	-10.953	-12.503	-7.1905	-9.8211	-5.7334	-10.901	-12.918	-11.163	-5.0064	-7.2639	-10.276
-0.50172	-1.8804	1.9991	2.3359	-1.2487	-0.1236	-1.3702	0.76653	-0.83171	2.1642	0.14767	0.17112	1.3801	1.0034	0.49636	2.4802	-0.92126	0.8927	2.6547	2.5637	-0.51228	-0.4587	-0.25489	-3.1611	1.6114	0.11204	-0.50284	-1.4051	1.9958	-1.7954	1.7619	1.6211	-1.6042	2.0323	-0.36743	-1.1333	-5.0064	0.29351	-1.8703	0.6392	2.7285	-1.0999	-4.2172	-3.6276	2.7563	-1.2375	2.6553	0.18954	-0.18233	-1.7675
-3.1576	-3.0639	-2.4381	-3.408	-0.63033	-1.5677	-2.2958	-2.6546	-5.5545	-1.6419	-0.14327	-2.0193	-2.1957	0.69018	-3.5892	-2.2922	0.66277	-1.1816	-2.8641	-0.97474	-2.4026	-0.11442	-2.3854	-0.96356	-0.95267	-0.68665	-3.3818	-3.5173	-1.2172	-2.105	-0.86608	0.94677	0.89021	0.34684	-0.22325	0.36839	-2.3994	-2.8947	-0.3779	-2.3561	1.0258	-0.76291	-1.9466	-3.0098	-2.1204	1.4467	0.52145	-1.4006	-2.3564	-2.894
-3.123	1.6324	-1.0405	-2.3112	1.5584	-3.3253	-4.29	1.8008	-3.1392	-2.7698	-0.11234	1.4406	-1.8717	0.24161	-3.1259	-2.0491	2.0635	-0.7426	-1.2262	-4.5751	-2.7434	-0.125	-3.7396	-0.64553	0.018329	-3.1535	0.078705	-2.467	-0.21447	-1.0085	-1.5076	1.7474	-1.6881	0.23929	-1.9302	-1.884	-5.0687	-3.3984	-3.6875	-1.26	-0.52984	2.2518	-4.018	1.2046	-1.6863	-0.30095	-1.0069	-0.47515	0.58289	-2.2578
-10.774	-12.84	-10.077	-9.8465	-13.374	-14.044	-13.523	-14.281	-11.84	-11.224	-14.087	-13.031	-9.0119	-11.771	-12.835	-13.699	-10.272	-12.839	-12.957	-8.6354	-11.787	-11.956	-15.634	-11.162	-14.334	-9.5885	-10.351	-10.994	-11.916	-12.127	-10.741	-12.94	-10.968	-9.674	-10.421	-14.091	-14.837	-10.381	-13.165	-9.7568	-13.54	-14.487	-11.386	-14.194	-10.962	-12.302	-12.546	-13.995	-13.642	-10.622
1.7906	3.3902	0.81632	4.9074	2.7089	4.6403	1.0733	3.2884	3.1568	4.0944	3.6194	3.7927	2.8515	3.0505	-1.3759	2.6372	1.3439	0.2353	3.361	1.1166	1.68	0.31479	3.7056	-1.4307	6.1105	6.9771	2.9403	2.9992	1.936	1.5038	2.4658	-0.16319	2.6513	5.9765	2.2583	5.7488	6.0786	2.9736	3.0337	3.7367	3.5922	2.4763	1.3094	4.389	2.5659	2.1283	4.1308	4.4303	5.8085	3.3304
-3.623	-0.99841	-0.7411	-1.4721	-0.2555	-1.3435	-0.12103	-3.3067	0.56759	1.2912	0.11684	-0.97466	0.25831	-1.7278	-1.4177	-1.4413	0.66323	-1.0827	-0.85455	-1.7588	1.1127	-1.5538	-2.9463	-1.8881	-3.4772	-3.1721	3.0273	-1.3467	-1.1718	-1.7909	0.11883	-0.47064	1.6019	-0.25596	-0.53351	-3.7325	-1.3713	-2.0231	-2.6849	-2.1211	-1.3172	-0.59069	-3.3235	-1.2954	-0.33325	-2.9562	0.50585	-1.2723	-2.2852	-3.8509
1.5866	0.80143	-1.4554	0.87757	6.8894	1.7752	-1.8248	1.1856	3.1776	2.7597	2.7511	1.4937	0.36263	-1.3836	-2.1621	1.0593	3.7077	5.0698	3.3859	2.363	4.2822	2.9013	0.58731	1.6882	1.7366	4.0667	1.324	3.9234	3.402	0.7218	4.2466	1.6346	0.59175	-1.3169	0.18447	4.046	0.75681	0.75704	-1.9781	-1.4711	2.3664	1.8404	4.3065	2.4171	2.3302	2.0765	0.91057	3.933	1.9907	1.2594
-15.215	-12.153	-9.6908	-9.1141	-11.379	-10.316	-12.909	-11.025	-12.493	-12.415	-12.186	-14.332	-10.723	-13.185	-13.262	-11.736	-9.0229	-11.296	-10.701	-11.276	-13.351	-9.4794	-7.2046	-10.797	-7.3776	-8.0825	-10.922	-9.2859	-10.225	-11.632	-9.4105	-10.221	-14.253	-14.503	-9.0774	-6.6249	-12.691	-10.105	-10.044	-8.968	-8.5972	-11.918	-8.9983	-7.6541	-8.153	-8.9616	-8.8992	-13.311	-9.3913	-7.109
6.2158	3.7167	4.8078	7.2711	5.0133	5.925	9.9497	6.1997	3.0459	8.9589	5.2349	6.0881	6.8396	5.7955	4.7919	3.558	4.6939	6.7401	2.5142	4.2705	5.7035	6.8454	4.9096	6.5882	4.6036	5.6029	3.6225	4.9097	6.4135	5.6543	2.079	4.6578	9.0368	6.4759	5.4532	3.4351	4.3915	4.0586	5.192	7.3141	4.9014	5.2072	2.7368	5.5152	6.3358	6.9963	3.4478	6.4288	5.6464	5.3095
-1.7569	-2.013	-6.8803	-2.422	-0.62861	-1.5077	-2.1682	-2.8904	-2.6627	-0.091363	-5.277	-1.7193	-1.2313	-1.8531	-1.2283	-2.3194	-2.6911	1.6597	0.2006	-1.5056	-5.2792	-0.72034	-2.3983	-2.9993	-1.7635	-3.3461	-5.3578	-1.5257	-0.40806	-3.6059	-7.0051	-1.541	-2.8749	-1.5255	-2.3753	-0.31777	-2.9345	-3.6058	-1.8911	-0.92905	-1.5925	-6.3045	-2.9803	-4.0132	-7.3054	-2.7246	-5.9665	-2.5856	-3.7245	-4.4659
3.6434	8.9415	5.7958	6.7381	7.1565	5.9005	5.1969	5.712	7.5685	7.009	7.553	4.482	5.8818	5.7181	7.1604	5.4198	4.6542	8.7406	4.1054	6.2511	4.5511	4.6441	5.814	4.3434	3.7362	6.9611	9.7823	3.1639	8.063	9.4192	6.7243	6.3281	9.4004	3.8795	3.5433	5.2927	5.0339	5.8865	6.6095	8.3333	8.948	9.8858	8.0454	5.7188	8.628	5.4547	7.0652	6.8853	8.4679	4.7355
-11.024	-11.418	-12.681	-15.024	-14.605	-10.833	-9.7784	-14.398	-8.26	-12.423	-11.216	-11.887	-12.499	-13.845	-12.759	-9.938	-10.136	-9.9776	-8.7127	-12.859	-13.262	-11.402	-14.203	-10.469	-9.8197	-11.774	-11.925	-12.74	-9.0325	-14.313	-11.58	-7.2154	-14.845	-12.095	-13.457	-10.192	-14.588	-10.923	-8.7366	-11.54	-10.435	-11.761	-11.289	-9.4578	-12.251	-8.9017	-12.474	-17.036	-12.92	-8.8274
-12.018	-7.5581	-11.092	-12.124	-11.895	-11.28	-8.685	-12.406	-8.7227	-9.976	-12.199	-7.1785	-11.716	-9.5849	-14.286	-9.2548	-10.166	-7.892	-10.205	-10.704	-10.944	-10.52	-9.947	-9.2513	-11.909	-13.477	-14.487	-5.5833	-11.864	-10.184	-10.268	-11.841	-13.206	-11.409	-7.8087	-9.9064	-11.396	-8.4306	-7.0039	-8.3171	-9.2633	-11.398	-6.7866	-11.285	-10.673	-8.4861	-8.299	-11.5	-14.683	-9.3903
-13.839	-14.459	-12.913	-12.23	-12.326	-12.791	-14.028	-11.47	-12.649	-12.875	-15.38	-12.096	-13.991	-14.763	-13.021	-12.863	-10.552	-13.294	-13.13	-13.066	-11.805	-14.133	-14.461	-11.534	-17.254	-12.387	-10.975	-11.885	-10.864	-14.394	-12.997	-12.586	-16.045	-9.9566	-16.866	-9.1967	-11.244	-16.491	-10.533	-10.698	-11.605	-12.814	-11.68	-12.68	-13.112	-14.881	-12.927	-13.717	-15.77	-14.323
-3.9995	-4.8989	-2.8947	-3.3974	-6.9266	-1.7197	-6.6564	-6.9261	-2.3144	-3.4691	-6.3419	-5.2154	-3.8065	-4.9592	-8.1669	-3.3848	-5.7838	-3.3988	-7.1269	-6.4729	-4.6252	-3.9373	-4.5352	-4.7805	-7.7788	-8.3755	-5.2507	-7.626	-6.4192	-4.7101	-7.0264	-7.1746	-3.6118	-4.7384	-3.4184	-6.0782	-3.9899	-6.0191	-6.7888	-8.5534	-4.8769	-6.3956	-5.9826	-6.3608	-4.3288	-6.1581	-8.694	-3.5787	-8.4515	-6.3576
-6.0262	-5.0185	-9.25	-9.0758	-8.2528	-7.9796	-9.6966	-8.3301	-7.7615	-7.6961	-10.193	-8.4106	-6.8544	-7.3533	-9.6605	-7.0648	-5.9871	-8.4916	-10.124	-8.5065	-8.7828	-9.5874	-7.0928	-8.3716	-7.0556	-6.7172	-9.5914	-6.2406	-6.2286	-8.3053	-6.5654	-5.8111	-4.3622	-6.4697	-6.7213	-4.178	-6.8542	-8.2005	-10.689	-8.5385	-6.5308	-9.6912	-9.3758	-10.361	-11.007	-8.5737	-6.9753	-5.6403	-8.5017	-8.641
4.5732	2.8694	-0.73853	1.269	3.0306	2.0438	2.615	2.0595	2.4402	2.2681	2.6676	2.379	5.0038	5.0481	-0.78048	2.5519	-0.48926	-1.3609	2.5238	-0.1036	3.9029	2.5169	3.143	2.1528	0.70377	0.35295	3.2532	1.8005	0.18712	-0.35152	-1.4213	1.3348	0.8913	-0.95862	1.471	2.7591	0.91951	3.6016	-0.65982	4.3253	2.5196	2.4128	2.6678	1.4386	4.623	0.19873	4.0842	3.6397	1.0886	6.7044
-1.5982	0.55042	0.42207	0.58109	-1.1366	-0.14218	-0.98205	-3.7504	-1.7857	-1.6334	2.2951	-3.2449	-1.6182	-0.2056	-0.73786	-4.1862	-2.1872	-0.74231	-3.2522	-2.8919	-2.6343	0.65509	-2.9357	-1.8043	-1.4435	-3.0265	-1.6378	0.099221	-2.5221	-0.63083	0.65184	-0.58867	-4.0506	-1.1579	-1.4718	-4.2738	-3.3464	-3.5323	1.3079	-2.0221	-0.34785	-1.3831	-1.4018	-1.6261	-3.5005	-0.57482	-2.7449	-0.022197	-3.7394	-1.1943
-9.2648	-8.9732	-10.378	-10.929	-10.993	-8.8811	-6.7925	-11.172	-9.1983	-9.6516	-6.8431	-6.5452	-10.328	-7.721	-11.929	-9.4393	-9.8153	-9.6964	-8.3154	-9.4884	-10.788	-9.1404	-7.2048	-11.517	-10.206	-6.8906	-7.2316	-9.3363	-7.8991	-4.3113	-8.302	-10.454	-10.703	-9.0687	-8.56	-7.4065	-7.4597	-11.879	-8.9252	-11.803	-4.1737	-8.4542	-11.25	-12.124	-13.596	-11.054	-11.353	-9.7595	-10.078	-11.111
9.2043	9.5638	7.4149	9.8184	8.3495	6.4581	10	9.1126	10.038	7.6579	7.5342	10.6	10.384	7.1539	6.1685	9.0616	7.3436	9.2974	6.0175	11.468	9.267	8.6905	9.3734	7.5193	5.0074	6.063	11.09	5.8455	5.503	4.9899	9.5315	8.2419	8.6487	9.8049	8.5839	8.6727	6.9238	8.1276	9.8243	7.5023	9.2904	11.259	8.9565	4.594	9.9619	8.9749	6.8185	7.6875	7.6015	7.588
-0.39406	3.6985	7.245	3.8303	1.5726	0.58042	6.284	5.0856	2.1463	1.6829	0.70317	0.59956	3.41	0.13412	2.6184	3.1011	0.95019	2.3662	2.9852	2.2906	1.4909	3.4771	6.1692	4.0563	1.7443	2.4181	3.9013	2.0216	3.9165	3.2798	4.5762	5.9194	5.9551	3.3785	6.1704	2.8993	2.7444	2.4183	3.8121	2.2772	3.5426	1.4083	3.9804	3.0037	4.5332	4.5387	1.7253	4.5277	1.2226	2.557
-9.9628	-11.789	-17.046	-14.823	-12.137	-10.942	-11.296	-12.438	-10.227	-13.019	-10.806	-11.869	-14.387	-11.11	-10.193	-10.129	-7.2199	-11.253	-10.361	-10.668	-13.175	-10.15	-11.604	-11.181	-13.305	-11.355	-9.8747	-10.118	-13.791	-8.963	-9.9346	-14.157	-11.34	-10.143	-11.212	-12.085	-10.081	-12.514	-11.076	-9.0231	-9.8254	-7.5563	-10.783	-12.316	-11.657	-11.693	-14.211	-9.6188	-10.755	-16.54
1.831	4.3544	1.9672	2.5045	4.9006	1.4829	6.5361	3.4957	3.6107	1.0035	2.4437	2.038	5.9538	5.3408	4.7195	3.542	3.9827	4.2251	-0.37402	2.7968	1.8998	2.9714	4.5263	2.2934	-0.55852	3.6265	5.5669	2.2618	3.1003	-0.34183	4.6146	2.4898	3.8824	-0.66594	2.3622	2.0882	3.2138	4.1866	2.7192	2.113	-1.6155	2.208	4.4026	1.9006	2.5796	2.7089	2.9375	1.8608	5.6197	0.76519
-13.855	-14.556	-17.703	-13.175	-14.366	-15.391	-13.693	-14.028	-14.037	-16.373	-15.641	-13.639	-14.371	-14.069	-12.629	-16.573	-15.193	-13.664	-13.991	-14.055	-15.832	-13.245	-14.781	-13.9	-15.763	-15.957	-14.173	-10.311	-16.328	-16.48	-17.834	-13.116	-15.3	-16.344	-13.775	-14.863	-13.765	-15.718	-15.707	-15.169	-15.535	-13.416	-14.875	-16.765	-15.501	-11.427	-14.792	-14.734	-16.516	-14.125
-14.833	-10.531	-8.487	-13.728	-11.239	-13.461	-12.145	-11.897	-12.569	-9.7362	-11.3	-11.802	-11.916	-11.15	-11.969	-12.367	-11.352	-13.077	-12.217	-7.0652	-13.627	-10.002	-12.292	-9.7013	-13.956	-13.232	-12.143	-15.228	-12.375	-7.701	-11.44	-12.498	-13.797	-10.65	-15.628	-14.365	-12.456	-8.62	-12.263	-10.596	-12.236	-11.279	-9.8339	-12.416	-15.917	-12.308	-13.188	-10.287	-13.088	-11.364
-8.4424	-4.5336	-10.662	-8.9835	-11.203	-9.1954	-6.1955	-8.1964	-10.885	-9.2946	-9.5376	-7.6738	-7.5345	-9.4494	-8.6608	-9.1572	-10.676	-9.1053	-9.2926	-7.1575	-9.1985	-10.216	-8.4344	-9.3297	-8.5451	-6.3446	-8.2828	-7.79	-11.435	-8.9978	-4.107	-10.275	-13.042	-8.9392	-9.4079	-12.15	-9.6704	-9.3411	-9.573	-11.764	-10.155	-10.286	-13.75	-9.2272	-11.562	-9.7053	-4.9246	-10.906	-7.1204	-10.002
-23.054	-18.852	-19.829	-21.132	-19.259	-20.929	-23.465	-19.894	-19.318	-21.563	-22.478	-21.533	-20.188	-23.291	-22.991	-19.729	-22.05	-19.311	-23.607	-22.165	-19.043	-22.714	-24.079	-23.71	-21.39	-20.614	-22.407	-17.71	-21.505	-22.619	-21.233	-19.753	-21.266	-20.641	-24.573	-20.586	-24.018	-20.738	-22.79	-22.304	-22.626	-19.693	-21.632	-23.049	-22.91	-21.844	-20.867	-21.596	-26.292	-22.551
-11.205	-12.293	-12.706	-9.7894	-11.985	-9.7763	-13.457	-11.014	-10.089	-9.4469	-7.2041	-13.516	-10.957	-10.23	-11.29	-10.353	-11.082	-11.227	-8.5778	-12.843	-14.425	-9.0116	-11.234	-10.719	-11.894	-9.7065	-14.273	-12.023	-10.724	-11.839	-12.943	-11.68	-13.482	-10.525	-10.77	-10.559	-12.076	-12.664	-9.7016	-13.039	-9.7233	-9.214	-13.298	-11.922	-11.391	-14.581	-11.263	-8.4745	-11.901	-10.443
-13.757	-9.7503	-8.7796	-9.2233	-11.436	-14.296	-10.169	-12.275	-8.9956	-10.075	-11.845	-17.134	-11.018	-11.227	-9.9001	-9.3619	-10.942	-7.5766	-10.411	-11.081	-7.991	-10.493	-9.2162	-11.923	-10.576	-7.1888	-12.261	-10.07	-10.037	-12.818	-9.4194	-8.0815	-9.1597	-8.9919	-12.121	-14.025	-9.1246	-10.71	-11.223	-10.088	-9.1461	-9.8271	-10.115	-10.184	-10.104	-10.449	-11.608	-11.799	-13.149	-10.13
-12.775	-10.916	-14.997	-14.635	-8.3629	-13.78	-11.375	-13.284	-12.954	-12.001	-12.695	-10.462	-9.7748	-11.286	-11.267	-9.2893	-12.367	-11.018	-9.8584	-13.122	-12.879	-12.375	-9.1051	-13.669	-11.903	-10.28	-8.2652	-11.116	-12.705	-11.538	-11.737	-12.217	-10.943	-8.6409	-9.9742	-13.658	-9.8803	-12.173	-11.283	-11.498	-10.789	-14.402	-10.488	-10.296	-12.707	-13.096	-8.3065	-10.637	-9.0836	-13.23
-8.1424	-13.836	-11.619	-12.759	-12.773	-11.757	-9.0029	-8.2503	-10.572	-11.272	-11.46	-10.41	-12.22	-12.534	-13.681	-13.137	-12.499	-12.078	-11.753	-9.6749	-13.943	-12.743	-13.539	-8.8777	-13.833	-13.291	-14.817	-12.013	-9.7361	-11.555	-13.342	-13.522	-13.062	-13.34	-13.733	-9.0097	-14.52	-11.365	-9.7261	-13.15	-12.803	-11.535	-11.825	-8.2125	-19.34	-13.679	-11.243	-9.6128	-14.604	-8.8003
-9.3215	-11.408	-11.765	-14.656	-13.965	-11.201	-12.436	-9.0444	-12.41	-10.178	-11.357	-12.632	-12.266	-8.345	-12.195	-9.9866	-12.623	-12.053	-10.448	-12.99	-11.29	-10.766	-7.9816	-11.402	-12.898	-10.757	-12.291	-11.944	-8.3299	-11.36	-10.01	-6.9731	-11.977	-11.932	-14.267	-9.7108	-9.442	-14.569	-11.822	-8.414	-9.1441	-13.055	-10.464	-10.915	-10.77	-10.251	-13.684	-8.7193	-10.302	-14.429
-4.2903	-3.0051	-2.2907	-5.5492	-3.7693	-3.0967	-5.0092	-1.8634	-3.2463	-6.5128	-6.1587	-2.4624	0.39646	-2.3283	-2.7152	-3.6071	-1.0431	-3.575	-4.1213	-1.2156	-1.8565	-5.4816	-4.2631	-0.95309	-2.1685	-4.6393	-5.957	-2.1608	-2.3179	-4.1686	-1.4943	-1.6651	-2.5947	-3.7448	-5.4873	-3.4567	-3.3139	-4.8901	-5.2487	-1.6594	-5.3831	-6.0571	-3.962	-1.6042	-5.4138	-1.334	-3.9227	-2.0957	-4.2354	-2.1352
5.198	4.0791	1.1475	6.0464	2.3657	2.181	3.2305	0.41422	2.8823	1.2534	1.352	4.6512	0.34003	5.3512	4.4434	4.6714	2.1303	2.1792	2.0717	3.4994	2.0042	3.6929	2.8971	4.7662	2.2367	1.7108	2.5975	3.9856	3.7922	4.2532	-0.72681	4.3058	0.75522	3.5687	4.2081	-0.02991	3.2537	3.3509	3.0313	0.7626	-1.0186	0.96481	3.2048	3.8719	2.5506	3.4707	3.3516	6.4576	4.6516	3.0919
-5.631	0.49762	-1.5901	2.023	-1.7637	2.5185	1.7007	-2.1245	-1.0675	1.9499	-1.7727	-3.7796	-1.5329	0.66888	-0.18338	0.078332	-1.8071	-1.1823	1.755	1.6684	2.963	1.2315	-0.60194	-3.0486	2.3594	-1.5928	2.3296	0.45753	-2.7307	2.7909	-0.43836	4.3343	0.64844	-0.63831	-0.91585	-0.22563	-3.7164	-1.5249	-0.32034	1.0082	3.2054	-3.3055	-0.32602	-1.3677	1.5437	-3.4179	1.0324	-0.18988	1.079	-2.7395
-4.1492	-3.6218	-1.7014	0.33385	-1.2463	-0.12512	-3.0362	-1.3965	-2.8232	-1.3781	-1.5235	-2.7256	0.56862	-2.3127	-0.1176	-5.4417	-0.0265	1.1068	-3.7779	0.27108	-4.2306	-1.5837	-1.7658	-1.0081	-2.7225	1.7548	-1.4575	-2.1799	-0.92369	0.6632	-0.49401	-3.6976	-0.32574	-3.0962	-1.5979	-0.96376	1.8909	-1.4775	-1.8938	-2.3761	-0.30145	-1.3382	0.5436	0.15813	-1.5405	-4.0181	-4.6598	-3.873	-3.713	0.013931
-1.7259	-1.5457	1.0301	-2.7211	-3.4927	-0.1895	-1.9476	-1.7512	-2.7889	-0.84688	1.6772	2.5134	-2.1884	-0.84215	-2.5107	-1.8729	1.1641	-0.66488	-2.0506	1.8939	2.5937	-1.8762	-1.4985	1.201	-5.5013	-3.0379	-0.49686	1.3191	-2.2274	0.91282	-3.0879	-1.0135	-3.2681	-2.744	-5.0638	1.2375	-1.0248	-0.016506	-0.36364	-2.0956	-3.4386	-0.01269	0.10324	-2.1062	1.0733	0.99134	0.95563	-0.54584	-1.4409	-3.0543
1.4058	-0.90621	1.0038	-1.4888	-0.11112	2.517	1.7298	2.5318	-0.50538	1.0152	-2.1182	0.029241	0.12548	4.1686	0.36581	0.84545	0.859	0.63422	1.3486	-2.3341	1.0529	-1.4847	1.5297	2.7774	0.80281	1.8989	-2.9172	0.013373	1.6178	-0.83727	2.6378	0.98999	-1.0648	1.0823	1.126	2.5919	0.15714	-0.99213	0.57505	-1.7637	1.8706	-2.5116	0.86497	1.9257	3.0369	-3.5948	0.64332	-1.484	1.3843	2.7311
-0.88475	0.076686	-0.8081	1.2934	-0.097418	-2.8843	0.73099	-2.6223	0.86996	0.3457	-3.6772	2.2999	-2.7532	1.6352	-0.40298	-0.67906	2.147	1.0302	4.0963	-0.73656	-1.8232	-0.24857	2.7507	2.1504	-0.11436	-1.2178	1.4776	2.4718	2.9291	0.70312	-1.7244	-0.019658	-0.40365	1.4092	1.1601	-2.4332	-0.72724	0.42118	2.4366	0.70883	1.94	-0.43116	3.1274	2.6045	0.63467	-0.59952	1.0064	-1.1791	0.69667	-2.3171
-5.7005	-5.0125	-8.3924	-6.2926	-6.4207	-5.1162	-5.2274	-5.2106	-6.8093	-6.1198	-5.615	-8.7186	-8.0169	-5.5351	-7.5282	-3.8857	-7.1551	-9.6826	-4.3179	-5.7701	-4.3402	-8.4314	-8.6109	-8.2122	-6.0282	-7.3709	-6.3149	-6.3314	-6.189	-6.3642	-2.7883	-7.5272	-5.931	-5.912	-6.3734	-3.8114	-7.7269	-6.1127	-5.3472	-2.8776	-4.1743	-5.8097	-6.1887	-5.2733	-7.6776	-6.5042	-6.165	-7.4391	-8.3318	-4.5102
-6.0313	-3.762	-3.8219	-2.7603	-2.667	-4.2428	-1.6095	-4.1927	-2.8882	-0.81756	-5.0856	-6.7324	-4.2773	-3.5658	-3.0566	-3.9225	-4.5206	-2.7767	-3.5578	-5.8389	-2.6822	-5.4949	-2.4395	-0.42262	-2.6198	-2.6319	-0.070958	-2.2758	-4.1536	-2.4134	-6.6189	-3.2326	-3.1701	-3.1905	-7.6203	-2.79	-0.78243	-2.5615	-6.6178	-2.368	-2.4013	-4.6803	-2.7014	-5.7858	-2.852	-4.8627	-4.6778	-1.5286	-4.3527	-1.2801
0.47215	-0.23928	2.0521	1.4424	2.0238	-1.0986	0.78978	0.46777	-2.5608	1.0255	2.0853	-0.19784	2.9418	-1.1309	-3.7526	-4.1858	-1.4261	1.6372	-2.6984	0.72971	2.2916	-1.0405	-6.477	-2.5255	2.8074	-2.5922	-1.3724	1.6987	-3.0383	-2.9763	1.9499	1.0689	-3.1918	0.15616	-0.72505	-0.12312	2.7107	0.37376	-1.486	-0.21383	-1.7261	-1.1107	-0.97746	-2.3474	-2.3449	2.5319	-3.2921	-1.1655	-1.7425	-2.7115
-12.925	-14.206	-16.16	-15.363	-16.108	-16.846	-15.213	-17.328	-17.961	-15.449	-15.699	-13.797	-17.368	-14.67	-17.109	-15.366	-12.363	-16.623	-17.531	-13.261	-15.898	-18.017	-12.784	-14.281	-16.185	-14.966	-12.797	-19.109	-13.545	-13.856	-13.68	-12.872	-14.099	-17.067	-16.035	-13.719	-15.473	-12.947	-15.584	-13.25	-17.007	-17.61	-14.845	-14.89	-15.589	-16.099	-15.69	-16.146	-14.153	-15.581
-4.1983	-5.3031	-3.3722	-4.1947	-1.8832	-6.1179	-4.5625	-1.993	0.56374	-4.0659	-4.0898	-1.562	-3.5499	-1.196	-0.99211	-2.6384	-1.7616	-1.8515	0.67268	-1.7352	-3.877	-2.8673	-1.1548	-4.3071	-3.9367	-2.2837	-0.012721	-7.6643	-3.2607	-1.0718	-1.9989	0.77043	-0.52454	-4.5409	0.21938	-4.8482	-2.7655	-2.7637	-3.1846	-1.9195	-4.673	-1.5968	-4.3481	-1.484	-5.8282	0.18019	-4.1921	-1.9126	0.15276	-2.0404
-3.1862	-3.799	0.87703	-2.0517	-3.8652	-0.44342	1.6925	0.33854	-3.7548	-0.11943	-1.9648	-1.2611	-1.9067	-2.8066	1.2919	-0.20188	0.4427	-1.5965	-3.0818	-1.912	-3.7108	0.26421	-2.4816	0.23391	-0.10841	0.22482	-3.7001	-5.2039	-1.3441	0.60401	0.048477	-4.0735	-2.8709	-3.0189	-2.0476	-3.292	0.039769	-2.9747	0.56495	0.4142	0.11621	-2.5187	-4.4173	-2.1035	-1.3329	-1.0421	0.53048	-5.4748	-2.7315	-0.12611
-13.194	-14.12	-15.67	-15.816	-14.335	-12.481	-12.902	-17.013	-15.286	-13.732	-15.548	-13.948	-15.899	-12.71	-13.899	-15.048	-14.332	-17.299	-12.786	-14.968	-14.593	-17.64	-14.976	-13.638	-13.467	-14.839	-12.599	-14.361	-17.494	-13.576	-16.614	-15.387	-15.34	-13.223	-12.177	-10.879	-10.412	-15.385	-14.521	-15.686	-12.397	-14.526	-12.936	-15.321	-15.002	-14.506	-16.293	-15.585	-13.371	-12.353
3.7968	1.7065	1.7557	5.4878	1.2606	-2.8446	1.1684	3.3791	-0.55579	0.94732	-1.1796	0.84056	-0.0071924	-1.1555	-0.49198	2.3964	-3.3662	1.226	2.7919	-1.924	2.3275	1.7299	0.85262	-0.011707	3.0893	0.36344	-1.1675	3.2673	2.035	-3.5749	3.2538	2.455	1.3889	3.5438	1.5892	0.78061	0.94256	3.785	2.2671	-0.19716	-2.014	1.5033	0.81039	-0.93303	-1.7499	2.1996	2.931	4.3166	-1.5045	1.2501
-1.1187	-0.21232	1.8777	-1.6202	0.31681	-0.79706	-1.0674	0.94746	-3.29	2.552	1.3274	0.068366	0.19177	-2.6885	-1.0243	-1.7406	-2.0046	0.94772	-0.82086	-2.937	-0.7056	-3.4163	-0.26172	-3.5918	-1.2417	-1.3748	-1.6405	-0.19804	-2.1487	1.0381	-3.6054	-1.9973	-1.1127	-0.88895	1.2957	-4.2517	-2.3999	-1.802	-1.7767	-0.83068	-0.52272	-0.51933	-2.2621	-0.92628	-0.03193	0.050561	-2.7774	-1.139	-1.8463	-0.43005
-2.1965	-0.59318	-2.4002	-0.17955	-0.40745	-1.6643	1.8829	1.0038	0.62141	3.547	-2.7561	0.66462	-0.80396	-3.7988	0.15581	-0.80489	3.7678	1.985	-3.3457	3.0412	-0.27739	1.8143	0.033317	0.56686	1.3468	1.1537	2.2629	-1.1112	1.6806	1.475	1.8886	-1.9322	-1.1574	1.4788	2.2163	2.3141	0.10638	-2.3515	1.2036	4.3735	2.887	1.2132	-3.0152	-1.2082	1.3621	3.859	2.5047	3.8034	3.0488	-1.0325
-10.875	-11.053	-10.906	-12.726	-15.14	-11.289	-13.496	-15.093	-16.236	-14.13	-12.949	-10.11	-14.595	-12.875	-9.3509	-10.49	-9.8925	-10.88	-11.865	-11.488	-12.975	-10.367	-12.672	-11.355	-12.011	-9.5538	-12.496	-14.826	-14.006	-12.149	-16.118	-14.422	-15.814	-13.734	-15.217	-11.547	-13.153	-12.363	-9.042	-12.521	-15.282	-17.027	-15.675	-13.267	-11.496	-14.532	-13.769	-12.684	-13.557	-11.856
-9.6675	-8.4666	-12.394	-10.313	-10.102	-13.215	-9.9989	-11.914	-10.248	-10.434	-8.8459	-12.69	-15.05	-14.561	-10.933	-10.725	-11.83	-10.757	-8.6065	-12.79	-10.107	-11.294	-9.9601	-10.835	-12.403	-12.241	-12.152	-9.1895	-12.948	-10.943	-10.915	-10.758	-7.1802	-11.157	-9.5234	-11.741	-10.13	-16.826	-13.707	-10.987	-8.7325	-11.813	-11.717	-10.68	-10.443	-9.9668	-12.86	-8.9291	-11.68	-8.9736
-2.9137	-6.1389	-4.6537	-3.815	-3.1873	-2.4701	-5.3915	-6.4066	-5.5368	-3.509	-0.34376	-7.9389	-5.2818	-6.0603	-2.4875	-1.398	-4.4701	-3.2537	-3.9119	-3.1649	-2.9085	-2.4364	-4.9383	-4.914	-3.6704	-3.4711	-2.6704	-5.3337	-3.8887	-2.9514	-5.1529	-2.238	-4.9838	-4.8393	-1.7669	-2.4319	1.2056	-4.1928	-6.7153	-4.5403	-5.0194	-5.0073	0.044391	-7.6809	-3.5908	-4.361	-5.0469	-2.52	-3.1109	-3.1273
-3.2251	-1.3028	-5.1485	-0.09672	-4.3553	-1.866	-4.4841	-1.0589	-5.5478	-4.8326	-5.0315	-5.902	-4.7906	-2.2924	-3.9453	-2.5856	-3.0667	-3.9579	-4.1161	-2.3498	-3.1468	-2.522	-2.5058	-3.4012	-6.5146	-3.9843	-1.9507	-6.6793	-5.5383	-4.7978	-3.1617	-4.0041	-4.4548	-3.3067	-1.4004	-3.3437	-4.1956	-2.44	-3.4657	-0.70114	-2.602	-2.9415	-3.0559	-3.7921	-3.3821	-3.3111	-0.23282	-2.1027	-5.7919	-3.3254
0.61729	-0.25873	-2.6896	3.0676	0.21823	1.8051	-3.2123	-3.2035	-2.2533	1.9877	-0.18256	0.52435	2.7831	-1.6108	2.6163	1.1717	3.2	0.72953	-1.2701	-1.0286	-1.6221	-0.8377	-2.8927	-2.6707	0.50356	0.59354	-0.45931	0.16812	-0.65287	-0.16116	-2.1874	-1.2531	0.48872	-3.0344	0.20092	0.13303	0.88098	3.1092	1.6473	-1.2111	0.032654	1.2999	3.4205	-1.8388	-0.20445	2.5917	1.2792	-4.0205	1.2264	-0.85388
-8.654	-5.8511	-5.0422	-4.4836	-5.9794	-5.7502	-5.7617	-7.3697	-4.569	-5.3833	-4.9535	-3.4978	-5.7273	-6.0759	-7.1045	-6.1801	-7.0789	-4.6248	-5.3847	-4.6728	-6.6075	-4.0346	-1.6084	-4.0488	-6.8606	-7.3836	-4.2148	-5.3471	-3.9092	-1.7874	-5.3434	-4.1881	-6.8241	-6.253	-5.9095	-7.3055	-5.0274	-5.3955	-6.1867	-0.23822	-6.3552	-7.398	-6.5709	-6.5642	-2.2414	-1.977	-4.0657	-4.1625	-7.063	-6.2562
1.3341	-2.4911	0.070289	-2.3954	-0.39983	2.1071	1.7355	0.80029	-0.61367	2.3801	4.1976	2.7376	0.13098	-0.52582	0.45361	-4.1784	0.22712	1.9859	-0.13103	-0.51504	0.64406	2.1654	-1.7146	1.8514	0.12727	-0.2841	0.89165	-1.6476	0.24652	2.948	-0.91799	0.74675	-1.342	0.68898	4.2461	-3.133	0.8474	-0.19939	-0.59524	-1.3716	1.0915	2.0865	-1.1171	-0.55152	-0.8473	-0.58537	2.0807	1.8966	-0.83081	0.092618
-6.8371	-4.2226	-3.2825	-6.7892	-5.3498	-8.2686	-6.6193	-7.3978	-4.3856	-6.0196	-6.6684	-5.1893	-2.1545	-8.2176	-3.7052	-3.6534	-4.8006	-6.4862	-1.5854	-1.9588	-6.1785	-5.5871	-4.9674	-4.3037	-5.9072	-7.823	-2.5168	-4.1143	-4.6591	-7.071	-4.1426	-4.4219	-7.0158	-2.9006	-5.9818	-3.8078	-1.44	-3.782	-3.6937	-8.1963	-6.3326	-8.4449	-4.6613	-3.6572	-3.9036	-3.5103	-0.86667	-4.9175	-5.9669	-5.7621
-9.5191	-9.6698	-6.5348	-8.9926	-7.5384	-7.839	-7.081	-2.5806	-9.736	-8.0237	-5.8461	-7.117	-7.5118	-10.788	-9.3694	-9.3044	-7.457	-6.2231	-7.8271	-8.7047	-8.2393	-10.301	-7.9795	-9.4455	-8.5069	-8.1656	-11.131	-8.1403	-9.0623	-11.375	-7.9008	-6.9628	-11.44	-6.6439	-9.3151	-10.568	-6.6285	-11.785	-9.889	-8.2616	-10.06	-10.141	-6.4171	-12.037	-8.7448	-6.8459	-8.6967	-6.0794	-11.478	-10.174
-10.409	-11.431	-8.403	-8.6606	-11.362	-9.3963	-10.316	-9.6022	-12.19	-10.53	-6.4042	-10.139	-8.0027	-11.445	-9.7328	-9.5939	-8.8368	-13.196	-7.592	-8.233	-6.1384	-8.6392	-5.7946	-7.1981	-9.1078	-11.707	-6.9672	-4.4442	-11.846	-6.5282	-9.4175	-10.648	-11.096	-9.8085	-9.9467	-8.1054	-8.2482	-10.221	-10.063	-10.183	-8.2798	-12.488	-6.7095	-8.1614	-8.3963	-8.4856	-10.08	-7.5569	-6.7154	-10.433
-12.358	-10.373	-11.689	-12.595	-10.976	-12.759	-12.462	-12.155	-9.6015	-12.749	-10.375	-13.903	-9.4571	-9.0507	-12.252	-12.131	-12.562	-9.7386	-10.715	-12.127	-13.918	-7.744	-10.191	-10.609	-10.259	-10.923	-10.659	-10.568	-12.072	-9.1019	-11.794	-11.761	-11.718	-12.037	-11.942	-14.413	-14.307	-14.155	-10.784	-14.196	-9.3075	-11.374	-7.7557	-12.583	-13.239	-7.9249	-11.122	-13.845	-12.526	-11.917
5.9927	8.0536	11.735	8.0059	14.8	9.9799	9.6679	6.6188	9.0128	7.1103	9.9965	10.714	7.4948	9.7708	5.7363	8.7891	8.6878	11.116	6.3891	9.5565	10.544	8.5891	7.1285	7.0451	7.9696	9.802	6.8365	5.5166	8.0781	11.69	5.6929	6.0837	7.552	9.7614	12.132	8.898	7.9654	6.861	11.567	9.774	5.0139	10.05	9.6596	10.953	7.303	10.465	9.8014	7.1587	8.6051	6.954
1.5314	-1.2476	1.0177	1.6758	2.018	1.4485	5.9989	1.5127	2.835	1.0757	1.3816	0.17138	2.9873	2.4911	0.32116	2.668	3.9525	1.3523	-1.2871	4.467	-1.414	3.2456	3.3943	0.95751	6.045	2.1038	1.7884	-1.1058	2.1101	0.77633	-2.3678	1.4771	2.655	2.0455	1.9481	1.6411	0.46375	0.40494	-0.42521	-1.4412	-1.2499	-0.42538	4.5206	3.1138	-0.37644	1.8232	2.1841	4.2423	0.92328	-0.80141
-1.9454	-1.3071	-4.7627	2.2516	1.3267	2.2091	-2.8343	0.071465	-0.88516	-3.2239	-0.15546	-3.1521	-1.181	-0.3997	-3.475	3.006	-2.5982	-2.8289	0.48475	-1.0263	-0.70378	-2.8354	0.9559	-2.227	-1.9378	-3.4733	-2.6017	-1.5902	-1.848	-3.7968	-0.60505	0.33818	-3.9953	-0.36708	-3.0804	-5.3601	-1.1698	-1.8328	-1.8067	-0.51622	-1.1261	-2.9852	0.53314	-0.73883	1.9754	-0.90915	-3.6308	-0.33791	-5.4354	-2.7772
-2.0802	-1.4161	0.36606	0.76373	-2.1897	-0.27794	-0.75273	-0.34449	-2.1538	1.2259	-1.7083	1.5014	-3.0344	0.015474	-1.5999	-0.53665	2.4867	0.49075	-1.1957	-4.8141	-1.6015	-1.2433	-0.72217	0.77056	-1.5967	-1.37	-4.2669	-0.57267	1.6698	-2.6237	-0.075939	-2.43	-4.7659	0.84038	-0.64517	-2.8298	-1.5636	0.22033	-3.8582	0.056689	-0.90923	-2.1684	-1.6642	-2.6036	0.98616	-3.6692	-0.71637	0.23308	0.039546	-2.4224
1.1106	0.21123	1.2589	-1.7128	1.7683	-0.934	-1.4808	-2.3979	-1.391	0.30142	-0.30709	2.2449	1.2222	-0.68722	-0.12734	-1.3762	2.1254	-1.321	-1.9816	-2.136	2.592	-3.633	1.4636	0.6069	-3.9345	1.5817	0.67557	-0.022432	2.0583	0.28547	-0.4004	2.3703	-2.5998	-1.7949	1.1091	1.9217	1.9265	1.6726	0.307	0.24626	1.1525	0.66162	-0.56757	0.46308	0.25831	-1.9895	0.87205	0.99196	0.17444	-1.0288
-6.7117	-9.0977	-8.6798	-8.9823	-7.0322	-10.906	-10.958	-8.7566	-7.4947	-11.741	-10.03	-10.818	-9.893	-12.396	-9.6015	-9.8869	-11.232	-10.279	-10.457	-9.4266	-7.697	-8.0192	-8.4784	-9.6696	-8.38	-10.304	-7.1293	-9.6997	-10.273	-9.7733	-10.182	-10.027	-11.774	-9.7937	-10.221	-6.679	-11.27	-9.1148	-10.83	-12.558	-11.695	-9.7947	-8.0712	-6.3023	-12.068	-11.923	-9.8058	-7.6775	-11.145	-12.495
-11.512	-14.667	-9.2432	-11.169	-10.868	-13.512	-13.272	-14.009	-14.19	-12.074	-14.649	-14.305	-13.524	-11.413	-12.152	-14.431	-13.001	-14.21	-12.849	-13.553	-17.147	-14.486	-14.813	-15.448	-12.187	-13.641	-14.551	-13.534	-13.11	-13.078	-10.128	-11.812	-11.692	-12.147	-12.967	-12.033	-12.849	-12.046	-12.271	-9.7745	-9.7494	-14.396	-13.756	-12.179	-13.965	-12.385	-14.165	-11.542	-13.298	-14.192
-12.033	-5.3772	-12.104	-9.8694	-11.686	-8.0418	-11.558	-11.572	-12.051	-12.34	-9.4617	-9.9941	-10.765	-10.229	-10.528	-10.96	-13.687	-12.569	-14.434	-12.963	-14.467	-9.5581	-11.638	-12.366	-13.236	-10.967	-10.849	-12.522	-10.432	-12.728	-12.502	-15.039	-11.545	-11.474	-10.833	-13.357	-12.043	-12.392	-11.979	-15.38	-13.077	-12.358	-10.417	-10.239	-10.993	-13.248	-10.981	-12.853	-11.592	-14.755
10.66	6.4091	4.6135	6.6819	4.4614	3.371	5.6623	6.0807	4.4646	8.9299	7.5167	8.9739	6.4897	8.8496	8.3704	5.6181	6.2577	6.9589	4.7808	4.7761	10.384	7.7889	6.4319	7.9118	6.6277	9.049	7.0744	4.8515	4.2402	3.5108	6.6571	7.4542	5.1107	9.0164	6.0199	7.7096	6.6183	6.266	4.8923	9.3869	10.612	8.4259	3.6595	7.3395	5.6761	8.5583	6.8725	6.5878	3.9034	4.5363
-12.073	-15.145	-14.597	-14.419	-12.966	-13.466	-12.009	-12.273	-12.685	-12.962	-9.8809	-12.475	-11.548	-13.759	-12.95	-9.4722	-12.848	-11.936	-14.678	-16.07	-12.673	-14.008	-11.569	-14.56	-12.703	-14.602	-13.52	-13.115	-14.117	-14.412	-11.073	-12.5	-17.174	-16.808	-11.177	-12.259	-14.08	-12.947	-12.388	-13.449	-10.795	-14.306	-9.622	-13.264	-14.491	-11.368	-12.94	-12.193	-11.675	-13.811
5.9917	4.4986	-0.68582	4.1819	2.15	1.8291	1.2349	3.1177	3.1496	3.4012	3.0236	5.6722	1.842	4.0669	4.1369	3.0595	0.96135	5.2109	0.84172	4.5117	6.0036	4.7564	-0.73878	2.2586	1.9532	0.43726	2.1934	3.4645	5.9531	2.1051	2.9141	1.7512	3.7694	3.0876	3.7322	5.4793	3.8181	5.1131	2.0478	4.849	4.6058	3.1883	4.5632	-0.46542	5.4705	0.66691	4.9081	2.6462	1.9387	3.844
-12.733	-12.597	-14.096	-13.695	-14.338	-12.319	-12.35	-14.912	-14.576	-15.386	-12.624	-14.857	-12.776	-12.016	-14.015	-14.625	-14.583	-12.931	-12.084	-14.956	-14.698	-12.892	-12.186	-16.769	-12.633	-13	-13.519	-13.907	-12.623	-15.335	-11.406	-11.502	-12.743	-13.489	-14.7	-14.872	-14.394	-13.116	-17.505	-15.797	-9.2137	-14.125	-11.196	-14.275	-17.086	-15.402	-13.039	-13.963	-11.678	-15.258
-3.6386	-4.7883	-4.2253	-5.0849	-3.7328	-6.0473	-5.4268	-6.1373	-6.3309	-4.3571	-3.7654	-4.9173	-2.7142	-3.8558	-6.2958	-6.5266	-5.2045	-3.0709	-2.8264	-5.4798	-6.0944	-5.8525	-3.8288	-5.914	-3.7779	-5.7832	-2.5014	-7.2817	-4.7642	-4.5092	-5.6206	-3.6662	-5.9988	-6.5145	-3.9562	-5.9512	-3.0206	-5.0338	-6.7344	-5.8378	-5.8412	-5.6899	-2.7741	-6.0207	-4.6793	-7.4816	-6.2805	-3.0887	-4.5918	-4.0812
-0.70154	1.0862	-1.1727	-0.89721	2.0558	-1.151	2.2615	2.5279	0.24031	4.4604	0.53803	1.9961	1.638	0.98237	4.0363	0.96002	2.9396	1.6881	0.68959	2.9668	2.486	1.7643	-1.2657	1.3964	0.0077192	4.6668	2.049	2.5565	0.78134	0.31803	2.9404	4.0587	2.1496	2.4596	4.183	4.7867	0.69849	-1.3327	-0.37433	2.9363	0.37425	3.0244	3.4326	1.9472	2.9355	1.6906	2.8107	2.0262	1.0281	3.9798
6.0764	6.6029	4.1701	4.7111	6.677	3.2413	8.757	5.3341	4.9264	7.1088	6.6135	4.4683	4.624	7.6312	3.824	8.2426	10.192	6.9092	4.2152	7.6458	8.1148	5.7642	6.5647	5.0642	3.2342	4.255	1.7519	8.5079	5.4845	4.5668	5.3467	4.9878	5.0259	6.6527	5.283	3.8125	5.3792	7.8086	4.5963	5.1095	5.9835	5.5988	6.1112	8.7901	6.8751	6.1823	6.619	5.5733	4.1509	5.734
-3.218	-4.5803	-1.7998	-5.8064	-4.0331	-5.5431	-4.7806	-4.319	-1.5326	-3.21	-6.9418	-4.0161	-3.9049	-3.1642	-1.8785	-2.6511	-5.2733	-6.8387	-6.3361	-6.9207	-6.4982	-2.7682	-2.9009	-2.4967	-4.8657	-2.4194	-6.5703	-5.5151	-0.62514	-5.5712	-3.6065	-2.1141	-4.0375	-8.3161	-2.2591	-5.6204	-5.5612	-4.425	-4.528	-5.3034	-5.0444	-3.8564	-3.3141	-1.8739	-3.1797	-5.9405	-3.4521	-4.7831	-5.6977	-5.2057
-1.5668	-1.6416	-3.2897	-2.4299	-6.075	-5.5604	-3.1189	-5.1214	-4.0054	-2.0828	-5.2984	-4.6671	-4.2748	-8.8686	-5.7758	-3.458	-3.2783	-2.6358	-5.5686	-7.6332	-3.2828	-2.0559	-3.0752	-2.2713	-5.9474	-3.6085	-9.015	-1.9925	-1.2448	-4.1496	-4.812	-1.5387	-3.9831	-8.4156	-4.7927	-4.4085	-1.8626	-3.6282	-4.8321	-2.3405	-2.9627	-4.6553	-5.0916	-3.121	-3.7239	-6.0312	-4.9605	-4.6765	-6.2491	-3.6044
-5.1297	-3.4169	-7.7503	-5.2482	-2.0826	-5.4664	-3.5859	-1.8645	-4.5374	-5.1937	-5.8702	-6.2003	-4.015	-0.030396	-2.3595	-4.0454	-8.2394	-2.6545	-6.3513	-0.86808	-4.0265	-3.9629	-4.0672	-2.9789	-2.6491	-3.6716	-6.8167	-2.3511	-2.1346	-6.2576	-4.026	-4.105	-6.603	-4.2847	-5.7106	-3.9044	-7.5507	-5.5581	-4.9753	-3.0775	-3.4243	-4.9997	-4.9133	-4.81	-4.6913	-3.3659	-3.0262	-3.3188	-2.6179	-3.6324
-1.7576	-3.1064	-3.1967	-2.4773	0.48396	-3.6018	-3.1574	-1.6096	-4.3621	-3.9544	-0.87375	-0.42016	0.57222	-1.9714	1.1404	-2.0643	-2.107	-4.3237	-0.85046	-1.9833	-0.9707	-3.1343	-2.8233	-2.6926	-2.8747	-5.8048	-2.0509	-1.9635	0.48428	-0.22824	-3.6776	-4.0211	-2.5199	-3.4009	-3.13	-3.0994	-2.3205	-3.032	-3.4076	-4.9032	-4.7562	-0.67674	-2.1723	-4.3325	-3.1459	-2.6957	-4.1014	-2.646	-4.3867	-1.3385
0.32174	-4.411	-2.0676	-2.7372	0.58382	-0.40491	2.4685	-3.0617	-2.227	-1.0794	1.3155	-2.8544	-4.1459	-3.4885	0.074519	-1.7469	-4.3615	-1.2489	-0.45823	-1.5111	-2.6259	1.8909	-1.1903	0.49878	-2.0357	0.83475	0.60624	-0.65523	3.7625	0.29925	-4.7407	-1.6675	-1.5004	-1.2113	-0.55558	-2.5718	-2.2175	0.27628	-2.6533	-3.8798	-1.5055	-1.5327	-1.7891	-1.7533	0.27541	-1.6296	-3.3804	-1.4626	-1.3593	-1.0692
-9.0259	-7.0017	-7.4927	-10.509	-12.566	-9.0839	-10.379	-6.8466	-8.805	-10.066	-9.4727	-7.1192	-10.566	-6.2803	-9.6097	-6.4698	-9.8938	-8.2902	-10.084	-8.4034	-7.4179	-10.032	-9.226	-12.685	-11.419	-13.263	-9.0218	-9.7364	-13.298	-10.855	-11.995	-6.2181	-7.7887	-10.551	-6.3873	-6.9692	-9.1465	-9.0274	-8.8856	-8.7972	-7.7555	-9.2881	-10.409	-8.0885	-11.045	-6.2902	-7.9987	-6.5165	-11.305	-11.68
-7.2628	-10.74	-8.8975	-8.2354	-10.079	-9.5522	-11.322	-10.043	-13.186	-8.8254	-6.3374	-7.5664	-7.5017	-9.7419	-5.9059	-7.4639	-12.542	-11.426	-8.2748	-11.101	-9.7919	-10.419	-13.278	-11.32	-11.689	-9.3582	-10.194	-10.195	-10.146	-7.7812	-10.455	-8.9642	-8.8433	-8.633	-9.6293	-9.4097	-6.6742	-7.1179	-12.156	-7.7999	-8.6048	-8.0352	-10.139	-12.082	-10.6	-7.6692	-7.519	-7.5525	-10.698	-10.543
-23.614	-23.022	-21.792	-23.122	-22.641	-25.158	-22.858	-21.042	-25.85	-22.307	-22.803	-21.54	-24.724	-24.966	-21.342	-21.879	-22.978	-22.456	-22.59	-24.021	-22.806	-22.16	-19.866	-20	-23.737	-21.403	-23.757	-20.267	-21.168	-21.089	-23.344	-20.636	-21.899	-20.669	-21.954	-21.663	-23.122	-21.178	-23.027	-24.29	-18.677	-23.368	-19.213	-25.068	-22.586	-18.611	-22.352	-24.684	-22.06	-21.668
-6.3147	-1.8218	-1.2809	-1.2737	-5.6242	-2.3033	-2.4924	-6.2092	-4.3249	-3.4994	-1.4343	-4.5485	-2.7346	-4.7636	-3.2214	-6.7019	-5.7225	-3.3763	-0.15001	-2.8979	-0.88108	-5.5132	-6.7738	-8.3916	-2.1277	-4.2507	-2.2015	-1.2748	-4.5819	-3.0215	-3.254	-2.4944	-5.3547	-4.5491	-3.6325	-4.6958	-3.9488	-4.2018	-5.4168	-4.0812	-4.1734	-3.7309	-2.1587	-0.9258	-0.52836	-2.4054	-2.1399	-3.1151	-3.4434	-1.6361
-5.2217	-5.5731	-4.5131	-5.4039	-6.4996	-4.7656	-9.4453	-6.738	-6.9934	-7.0752	-8.4219	-7.0489	-5.8643	-7.5961	-3.5048	-3.4327	-6.4704	-5.256	-7.0162	-8.0734	-2.9379	-5.6707	-7.4934	-4.3545	-5.4524	-3.4176	-3.9031	-8.1758	-3.0826	-5.8058	-4.8245	-5.1626	-4.0784	-3.8999	-4.5393	-3.2575	-5.1918	-4.5704	-6.217	-5.8019	-4.9109	-1.5181	-7.7031	-5.5095	-4.7115	-5.9328	-3.9917	-6.372	-3.5389	-8.2941
-4.8992	-5.9855	-3.1916	-5.0671	-4.2331	-1.1753	-0.57424	-3.2662	-6.0202	-3.4616	-6.6404	-0.89276	-5.1804	-5.0548	-4.2249	-1.3229	-3.7304	-5.2335	-4.4117	-3.5675	-4.152	-6.0444	-3.6526	-2.8155	-0.95615	-3.0218	-2.6505	-2.4628	-2.9106	-5.2167	-2.224	-3.0164	-4.045	-2.7958	-0.80132	-2.215	-2.9257	-1.7832	-2.3439	-7.1564	-4.6908	-0.99939	-1.8227	-3.6011	-3.5301	-2.5205	-2.451	-3.201	-5.5395	-4.2737
-22.038	-22.998	-21.586	-20.381	-21.518	-17.684	-19.203	-21.439	-25.043	-23.433	-23.567	-21.514	-21.47	-13.319	-23.229	-20.114	-22.071	-23.243	-22.423	-22.726	-21.576	-23.073	-20.498	-24.198	-22.373	-21.469	-17.407	-19.279	-18.558	-17.316	-22.28	-21.633	-24.778	-23.345	-23.012	-19.57	-23.151	-21.29	-19.233	-21.694	-22.42	-22.608	-20.118	-19.002	-19.034	-21.33	-19.007	-21.328	-21.373	-24.125
-11.851	-15.191	-14.933	-9.9924	-12.481	-9.6142	-15.133	-11.798	-14.105	-13.543	-13.391	-11.842	-14.576	-14.149	-13.713	-16.144	-12.965	-13.162	-10.657	-10.739	-9.8479	-13.758	-14.757	-11.679	-10.437	-14.014	-11.891	-15.225	-13.289	-10.391	-11.34	-14.696	-14.488	-12.933	-11.732	-13.936	-15.095	-12.455	-14.88	-11.148	-14.771	-16.38	-13.846	-14.797	-13.49	-11.409	-11.913	-13.701	-12.062	-13.706
-8.3248	-7.8505	-7.6434	-9.4119	-8.5558	-11.247	-7.2436	-6.9205	-8.5573	-6.4627	-5.2842	-6.9373	-8.9858	-8.961	-10.278	-8.0288	-9.6538	-8.9478	-9.3803	-7.8699	-8.7424	-10.697	-6.9825	-8.1678	-7.8192	-8.7612	-9.0177	-8.5208	-6.8532	-9.9584	-9.4739	-11.159	-7.2742	-8.744	-6.9737	-8.8266	-6.1101	-7.5903	-8.0056	-8.558	-9.4405	-9.6908	-9.6455	-8.7866	-6.9919	-11.109	-7.0762	-8.5381	-10.379	-8.469
-11.594	-11.772	-10.307	-8.8957	-12.455	-10.934	-9.5233	-9.5299	-13.543	-12.18	-7.8794	-12.218	-9.2883	-10.344	-10.148	-10.474	-10.92	-11.275	-11.537	-12.514	-13.142	-13.238	-10.332	-9.241	-9.8949	-9.3691	-9.1868	-10.494	-12.76	-11.274	-12.417	-10.635	-10.561	-11.922	-11.191	-8.0753	-8.0825	-10.631	-11.828	-12.179	-7.9085	-10.913	-9.5611	-10.806	-10.976	-7.8086	-7.7948	-8.1761	-12.647	-10.95
1.8413	-2.9495	-0.067225	-2.0263	0.94036	-0.37928	0.21039	-2.7061	2.3447	-0.088478	-0.015754	-3.0056	1.0464	-3.5615	-2.2172	0.30458	-1.937	1.2977	0.91667	0.052794	-1.0992	2.3631	0.30611	1.3849	-0.61316	0.56081	-2.3091	0.93151	0.28746	-3.0527	2.146	-2.9307	2.6448	0.57548	0.13074	-1.1809	1.4437	-0.36169	2.9049	-1.1797	0.89559	-1.9776	1.0853	-1.5318	-0.22788	0.83022	-0.84566	0.043619	1.0311	-2.3592
-10.837	-10.435	-7.2736	-13.18	-8.373	-10.094	-6.3243	-9.2244	-8.1769	-9.7861	-11.994	-9.331	-8.0304	-12.339	-11.266	-8.9741	-10.303	-9.7472	-9.1091	-10.593	-10.701	-6.0776	-10.452	-7.7551	-8.9275	-10.128	-7.045	-10.041	-5.2825	-10.486	-10.277	-7.3311	-11.161	-7.8014	-9.3643	-6.1975	-11.474	-7.1163	-10.107	-8.7492	-5.2199	-10.23	-11.477	-10.769	-11.926	-8.8721	-7.1921	-12.59	-9.2896	-5.6397
1.5374	5.4317	2.8877	2.7468	2.512	1.4637	3.3724	5.641	3.0123	1.6173	3.8113	2.3532	3.6212	4.5918	3.949	4.3377	5.0137	3.9962	3.6872	3.9657	3.0175	7.5959	4.5522	1.7034	2.1636	3.4924	2.3017	2.7377	0.099935	1.0286	1.4096	-0.7574	4.0868	3.5011	2.8716	4.5347	4.5576	4.353	0.24143	5.4912	0.37166	2.7783	4.5554	-1.1083	4.287	-1.2992	-0.16716	1.7172	-0.11917	0.53519
1.7939	2.0687	0.67356	2.4646	-0.049246	1.5621	-0.6584	1.9005	-0.25953	4.6894	1.8179	2.044	1.9577	1.8429	2.516	0.10055	-1.2933	0.48981	3.2929	2.6631	4.3409	0.95969	1.8103	1.3436	3.8306	0.31166	1.11	3.1427	4.6584	0.28612	1.2393	1.721	-0.80457	0.86653	1.6162	2.9588	0.90639	0.8181	0.31837	-1.9627	-0.43908	-0.0025582	2.4059	2.0091	3.2826	1.5414	0.07475	1.0483	1.1345	3.5535
-3.2603	-0.15634	-2.3627	-2.2498	-0.33803	-2.4786	-0.63046	-0.36901	1.7626	-2.5748	-3.7632	-1.9261	-2.2715	-0.87005	-2.068	-1.8512	0.33515	-2.2065	-4.0862	-1.6441	-3.7315	-1.3508	2.6399	-3.6416	-1.684	-2.3355	1.4409	-0.60877	-0.25984	-0.061062	0.32341	-1.7414	1.7133	-0.92891	-1.1669	-0.3255	2.8075	-4.1288	-2.6418	-5.3641	-0.58817	-0.73389	-0.49448	-2.3737	-2.9044	-0.26458	-0.98649	2.5425	-0.8008	-0.2423
6.0004	3.5391	2.9599	2.5223	1.5947	-0.10882	5.5266	1.6427	5.0524	3.3704	4.3644	2.2152	3.9614	2.4755	4.0774	3.7528	3.8601	1.8165	1.4863	2.3381	1.7537	2.3775	-1.0092	5.0922	2.8837	3.5569	2.0058	5.6703	3.9103	2.666	2.3422	3.9128	2.7027	3.9832	2.711	4.6905	3.2508	0.74776	2.6942	-2.8505	3.1582	5.9223	5.2207	2.5669	0.27645	3.6304	3.7797	0.99773	3.4776	4.9492
0.9973	-2.0272	-2.4471	1.462	0.69409	2.5216	1.9129	-1.6221	2.4587	-3.2	-0.48378	-0.86147	-0.16272	-0.34231	0.88821	1.318	3.0985	-1.6546	-2.5727	-1.1039	1.1588	-0.91621	1.5202	1.4792	0.96325	-2.5645	-2.4462	0.17863	-2.0993	-2.5097	-0.53624	-1.9211	-0.86656	2.2198	0.3612	0.78706	0.92719	2.2771	-1.1433	-0.24201	-1.2373	0.10041	0.346	-1.1433	0.42909	2.0211	-0.69447	1.0168	-0.92953	-0.37386
-11.957	-10.784	-11.089	-15.884	-10.96	-10.737	-14.264	-12.859	-12.857	-13.483	-12.091	-12.855	-10.734	-8.2238	-10.631	-13.257	-10.093	-10.427	-8.1886	-12.589	-14.029	-12.16	-8.6782	-13.128	-10.16	-11.853	-9.6633	-5.7804	-15.515	-10.315	-10.255	-11.695	-12.378	-9.0439	-12.697	-11.534	-14.241	-12.831	-12.973	-10.851	-10.022	-10.385	-14.494	-8.9521	-12.199	-10.214	-12.133	-14.378	-10.812	-12.964
2.6405	-1.1321	2.0337	4.0621	2.3306	0.90552	2.8497	0.80445	1.0168	1.0723	3.9881	6.0887	-0.058724	3.8356	1.7828	2.2921	0.069939	1.0862	1.9991	0.76383	-2.8877	3.7994	2.7127	0.33578	2.8722	2.9901	-1.0206	1.9647	0.11036	-0.11003	0.42355	2.4001	0.67904	1.8938	3.7088	-0.54691	2.209	6.3999	-0.42052	-1.0054	0.23903	3.1761	2.3193	5.2893	1.1309	3.1734	2.1606	0.67036	3.8439	2.8065
-4.2507	-5.4099	-3.6384	-5.8622	-7.6584	-4.4786	-5.7489	-4.8941	-5.2266	-7.0239	-8.5791	-4.4976	-7.393	-7.7959	-7.7634	-6.7546	-4.7459	-8.0075	-5.6916	-6.7326	-7.1224	-8.9204	-4.8647	-5.3593	-6.0925	-6.5111	-4.5423	-7.4463	-6.1351	-3.8965	-6.6513	-7.4919	-7.7451	-3.66	-8.7574	-5.3871	-8.5772	-8.3919	-6.705	-5.3501	-4.7327	-4.6853	-4.6901	-7.6576	-6.4976	-3.4852	-10.32	-6.4777	-5.7245	-9.0785
-7.7021	-9.2035	-7.275	-9.2111	-6.8544	-7.0807	-5.4721	-6.5673	-9.4215	-6.0224	-11.35	-8.282	-6.3337	-7.2613	-4.231	-8.0934	-7.144	-6.8988	-3.1294	-8.991	-7.6691	-4.4179	-7.234	-6.3917	-7.6207	-9.1259	-3.3691	-7.9982	-3.6985	-9.1342	-8.4155	-8.3202	-8.9675	-8.6412	-7.9067	-6.906	-6.2856	-8.3963	-7.2274	-7.7131	-8.4537	-9.4951	-7.5566	-4.1093	-11.992	-7.1425	-5.9653	-7.7198	-8.2602	-6.8597
-4.097	-10.416	-6.2966	-2.7005	-2.3418	-7.202	-4.7926	-6.2906	-7.4396	-5.0002	-6.0495	-4.0569	-3.4808	-7.1347	-3.5838	-5.1656	-5.0696	-8.5849	-3.5238	-7.2843	-5.0999	-3.789	-8.6737	-4.7516	-4.0002	-7.0553	-6.4349	-4.3768	-5.9246	-4.559	-7.8416	-7.3285	-3.3365	-6.3137	-5.3221	-6.2809	-3.9922	-5.9882	-4.254	-4.3705	-4.8198	-7.2168	-4.3084	-7.1643	-9.1092	-6.8605	-7.9284	-4.5147	-5.1808	-6.4471
-13.548	-11.271	-15.383	-13.236	-12.442	-11.432	-9.7944	-11.113	-13.92	-12.686	-11.108	-14.68	-11.766	-10.846	-14.76	-13.709	-12.703	-14.241	-13.919	-15.715	-15.176	-11.615	-10.796	-13.75	-13.686	-17.63	-16.312	-14.617	-13.073	-11.949	-12.581	-12.158	-14.26	-14.894	-14.697	-9.9395	-14.978	-13.447	-14.171	-8.0175	-14.481	-12.043	-13.652	-13.248	-10.847	-15.146	-17.389	-12.451	-13.651	-15.608
-3.2095	-3.593	-2.085	-5.5363	-4.2646	-2.843	-2.9662	-2.5522	-2.0711	-2.6058	-1.882	-4.8125	-2.3804	-4.9054	-4.614	-4.3333	-1.5791	-1.8506	-5.634	-3.2741	-5.8526	-2.9865	-4.9909	-3.0201	-7.3113	-1.4373	-0.33501	-3.2819	-4.3121	-2.0113	-2.9725	-5.3541	-4.2629	-2.2766	-6.6401	-0.99061	-2.2458	-4.8772	-5.9067	-3.4919	-3.4513	-5.0582	-3.0479	-2.3441	-1.5402	-2.1832	-3.954	-1.5029	-2.3801	-3.0399
2.6079	-0.68908	1.87	-2.073	-1.5905	-2.2383	2.9289	-2.8637	0.42151	-2.7179	-2.7591	-0.042161	2.4468	-2.2158	-3.833	-1.7603	-2.3956	-1.9435	-0.99067	-2.2372	-1.7214	-0.55957	1.2981	-2.4912	-2.9813	-2.7922	1.1687	2.0759	-1.4824	1.5221	0.43652	1.043	-2.8418	-1.2798	-2.6988	2.0206	0.82436	1.3474	0.41408	-3.6932	0.21491	0.23066	-1.1521	-0.21361	0.53839	-1.7674	-2.1372	-1.6118	2.8212	-1.3815
-3.3331	-5.5862	-8.3833	-4.3509	-6.1997	-4.2629	-5.7061	-7.2586	-5.3344	-4.9815	-4.8746	-9.119	-4.8322	-3.0568	-7.8297	-5.4242	-5.3059	-5.5788	-7.0692	-5.3407	-9.6519	-6.8108	-5.3739	-7.4077	-6.7277	-4.7197	-6.8026	-5.5504	-4.4074	-4.1904	-4.0125	-9.7476	-7.5705	-7.3693	-7.6944	-3.9472	-4.3511	-7.391	-8.969	-7.7061	-7.0629	-6.2387	-3.9998	-9.0801	-6.3433	-2.8558	-8.6182	-6.0441	-6.6682	-9.7836
-2.5566	-5.7648	-4.0529	-5.2942	-2.2511	-3.6259	-4.6488	-3.6856	-2.344	0.22546	-4.5109	-1.8791	-1.4022	-2.8543	-4.2203	-1.292	-3.657	-3.7451	-2.8544	-5.9886	-4.9477	-2.37	-2.7758	-5.012	-4.3782	-5.2108	-1.6152	-3.0776	-0.048039	-3.5484	-2.4273	-2.9828	-0.35586	-3.1781	-6.0643	-2.2809	-3.5189	-2.9253	-2.0564	-5.3647	-3.365	-4.0707	-5.2806	-4.8637	-0.85837	0.17684	-5.6557	-3.7643	-2.0451	-1.7428
-4.0444	-3.8283	-1.6281	-2.98	-3.637	0.29148	2.5696	-5.7251	-2.0188	-0.85653	1.4566	-4.274	-3.0764	-0.90906	-0.90233	-2.4236	-2.4053	0.76564	-0.68458	-4.1861	-1.6198	-1.1094	-4.9989	1.4379	-0.37203	2.9525	-1.7943	-2.3851	-3.3383	-1.3887	-3.7244	0.74089	-0.81347	0.79395	0.60374	-0.69667	-5.2767	-1.1424	-4.3562	-1.4064	-0.10518	-1.4434	-2.6586	-1.2695	-5.5936	-0.22732	-4.1649	-3.076	-6.0229	0.7949
-6.199	-4.4032	-3.2334	-4.3297	-5.5349	-2.9925	-1.1419	-5.2481	-4.4427	-3.4107	-2.4689	-2.8879	-4.52	-0.80064	-0.041498	-4.7623	-6.5386	-2.577	-3.7556	-4.6888	-3.978	-5.2795	-2.022	-1.9632	-4.7044	-6.2894	-4.2812	-0.57175	-4.4863	-4.2932	-7.1026	-3.0244	-2.3925	0.11367	-4.5001	-4.3467	-3.055	-1.1652	-7.0417	-2.1194	-3.842	-4.6321	-6.664	-3.6086	-2.9531	-1.0253	-4.3466	-4.9719	-4.9588	-3.4643
5.9131	6.6693	4.5514	5.2062	6.5288	4.3084	7.3554	6.6724	4.2858	5.4239	5.3875	5.0158	5.14	8.77	5.1946	7.197	4.4555	5.4468	7.9863	4.4363	4.3564	4.6	6.1386	5.4825	5.9273	3.0067	7.9395	5.4138	7.2846	4.2006	5.8719	2.7464	2.5249	6.0963	7.7827	3.6536	1.0151	7.151	4.0366	6.5142	5.4176	5.4169	5.3337	3.1208	4.6626	5.8195	4.9995	4.4532	8.9378	4.1951
-13.36	-13.083	-16.75	-18.618	-13.174	-15.111	-12.922	-18.085	-13.301	-12.791	-13.673	-13.283	-13.92	-11.985	-15.165	-13.798	-13.039	-13.914	-12.934	-14.077	-13.931	-15.19	-14.689	-15.145	-13.471	-12.354	-12.349	-8.957	-16.192	-15.267	-14.75	-13.986	-11.975	-15.014	-14.456	-11.947	-17.11	-10.044	-13.154	-12.65	-14.186	-14.311	-13.914	-16.53	-13.388	-14.983	-13.354	-12.483	-13.772	-11.862
5.2507	5.411	2.8835	6.7886	4.3969	2.2903	6.5525	4.194	3.5064	6.3017	4.7744	6.784	4.7083	3.7736	6.5141	0.93118	6.2275	4.7441	2.4195	6.6465	4.5899	4.4988	4.5267	3.5536	6.3559	2.0614	4.416	3.8864	6.0569	2.5514	6.7503	5.0694	2.7473	5.7655	4.7207	5.3022	3.2646	4.5817	4.7368	7.2467	5.9366	4.59	7.1491	5.2188	6.2343	4.5464	2.3642	6.155	3.5415	5.6835
4.5096	2.9319	6.0389	3.932	2.9015	4.3192	1.7314	1.7953	4.1988	2.0763	-0.0080195	3.6357	3.2624	1.2257	3.1075	5.3146	3.167	4.1377	2.1321	7.6988	5.0314	2.3783	4.8186	-0.77064	2.2795	1.3459	3.2322	1.0921	2.9922	3.0766	5.8678	3.7837	3.5013	3.3944	2.7565	5.3275	1.6547	6.8226	-0.054611	3.489	4.3996	1.9716	4.4432	1.9539	0.23327	3.6919	1.4215	2.4089	4.2041	5.5211
-13.827	-11.094	-14.849	-11.045	-13.821	-14.733	-11.452	-13.708	-15.277	-14.883	-12.453	-12.78	-15.477	-12.025	-12.09	-12.114	-13.797	-15.047	-12.493	-15.524	-14.982	-13.996	-13.511	-13.07	-15.694	-13.832	-12.686	-12.04	-9.8763	-13.574	-15.005	-13.143	-11.927	-12.762	-13.332	-16.306	-17.151	-14.239	-14.44	-13.017	-13.438	-14.015	-11.223	-11.749	-12.11	-16.855	-19.205	-12.592	-16.315	-12.17
0.17718	-0.9525	1.8247	1.9988	-0.75435	2.805	-0.29137	-2.8578	1.8803	0.47022	0.95073	0.014047	0.82072	-1.7192	-1.3618	0.69819	4.569	-2.3348	-0.42865	0.19553	0.51364	0.86554	0.59575	3.7789	3.1705	-1.2398	1.2372	3.2785	2.4306	2.2247	-3.4033	-2.8945	-1.6144	1.5886	0.66232	0.91131	0.52594	2.4202	2.0856	2.156	1.4168	0.32726	-4.1946	0.42438	-0.28152	-0.46136	-2.5417	0.58346	-1.3144	4.0521
-5.63	-7.7937	-5.1225	-8.1999	-8.5076	-7.4693	-8.9045	-5.8812	-10.321	-4.9237	-10.048	-7.0754	-6.0517	-5.0893	-8.2279	-8.3387	-8.2312	-1.6633	-6.7627	-8.4451	-7.8566	-1.7059	-4.4655	-3.5065	-7.4431	-7.0683	-7.3477	-7.6774	-8.6626	-7.7243	-3.5357	-8.4788	-8.4693	-8.7366	-5.9414	-11.124	-6.7418	-6.5487	-6.8554	-5.1516	-6.3727	-8.6354	-5.9814	-5.6128	-9.6122	-8.3668	-6.1302	-10.111	-6.6892	-3.8617
-3.9187	-7.2561	-1.9186	-3.4644	-5.5572	-2.028	-3.3667	-6.249	-0.87895	-6.9768	-4.2279	0.16056	-1.5053	0.055634	-3.0042	-2.6855	-4.8241	-3.7086	-2.8033	-5.0526	-1.2242	-7.132	-3.2689	-3.532	-2.7439	-2.559	-4.7231	-4.653	-3.7805	-4.6527	-2.4976	-3.089	-4.2422	-4.0404	-6.861	-0.15089	-3.6275	-3.4448	1.0847	-2.2467	-2.2902	-3.0177	-6.6444	-3.8583	0.71542	-6.9188	-5.93	-0.74534	-3.3363	-1.9222
-7.9921	-10.225	-11.961	-11.651	-11.553	-8.3558	-11.08	-11.188	-10.91	-11.421	-8.8556	-11.6	-10.876	-8.1572	-9.4471	-7.274	-10.634	-8.501	-13.039	-10.327	-10.464	-11.112	-12.183	-9.202	-10.753	-7.5726	-11.267	-13.494	-8.898	-9.8852	-10.045	-13.719	-12.126	-9.7256	-11.618	-11.439	-12.316	-9.5319	-11.17	-11.923	-9.7006	-8.6816	-12.096	-12.147	-10.303	-11.516	-9.5392	-8.805	-12.693	-12.01
-0.85768	0.64757	0.044393	-0.57606	2.2002	-4.1939	-0.41834	2.2034	-0.91436	0.39759	-0.48293	4.486	-1.1553	0.70679	-0.55384	-2.7906	0.33614	1.2401	-2.0403	0.33283	-1.1369	0.19054	3.8978	4.6493	1.6623	-3.1044	-0.57328	0.49765	-0.33674	-0.66923	-0.20025	-2.1058	-0.50081	0.30838	2.7488	-2.9006	0.33185	2.2267	0.25279	-1.4163	0.55524	-0.78375	-0.36123	-0.12071	-1.2024	-0.042792	-3.0785	-0.31816	3.5724	-0.74575
-0.59795	1.6649	0.28863	-1.7964	0.46913	1.2247	0.72484	1.2196	2.4572	-2.0779	1.3038	2.6666	-0.53253	-2.4541	-0.48454	-1.7843	1.841	0.92759	-1.3394	0.89905	0.43632	1.0348	-1.3051	-1.4012	-0.97201	-1.8418	1.4121	-1.274	0.38272	2.7	-0.99386	1.2222	1.1046	1.6173	4.2315	-1.5948	0.85367	-1.1163	-0.86675	-0.41497	1.9432	4.1993	3.4686	-1.5133	-0.16305	1.5086	-1.6792	-2.2927	-0.13133	-3.7043
-10.702	-13.121	-15.245	-11.135	-12.267	-11.454	-9.4445	-12.047	-10.672	-12.865	-11.608	-12.753	-10.93	-13.36	-10.252	-12.719	-10.191	-12.841	-13.151	-11.696	-10.727	-11.516	-9.3104	-8.8606	-11.401	-10.372	-14.188	-10.302	-13.562	-13.657	-12.763	-12.407	-10.987	-11.493	-10.28	-11.997	-11.356	-13.939	-12.322	-11.81	-11.945	-11.157	-11.653	-11.816	-14.947	-13.554	-11.11	-12.687	-9.6523	-10.59
-3.8918	3.733	-0.62243	2.4908	1.4979	1.8742	-3.1495	2.5937	1.7963	0.14806	-0.41541	-1.9311	1.3801	0.43851	-0.20002	2.7363	2.2212	-0.42199	1.168	-0.63435	2.0777	-1.0196	0.37104	-1.8666	-1.1173	-0.93318	1.4429	-0.37168	-0.19952	-1.3732	0.78809	-0.181	1.1093	-0.6853	0.53249	-1.1967	0.55721	2.5344	-3.9785	0.74632	-0.55186	-1.3011	-1.1077	1.4221	2.5875	0.13128	0.37703	0.23205	-0.13906	-0.38333
-6.2279	-7.9861	-4.4346	-11.125	-5.4086	-6.1777	-4.3033	-6.8823	-6.4906	-4.4951	-5.6389	-5.1687	-8.6758	-6.6149	-6.1498	-7.2869	-8.8482	-7.0508	-6.8529	-7.3574	-5.9707	-7.5557	-5.3987	-8.1819	-5.7726	-3.9083	-6.5217	-2.41	-7.9567	-4.7595	-7.2243	-4.8464	-6.7084	-8.6265	-5.9853	-3.1976	-6.7504	-8.456	-2.7612	-4.0283	-2.8463	-6.6433	-7.1732	-8.9493	-6.1626	-4.4287	-8.0326	-7.0727	-8.191	-6.3381
-6.1106	-6.0685	-7.2468	-3.708	-8.7215	-6.609	-9.4195	-4.4851	-6.1155	-5.3691	-7.0461	-6.6606	-6.8948	-8.1024	-6.7064	-6.5319	-7.948	-4.5005	-9.0476	-7.3932	-3.1901	-6.7797	-3.4572	-5.3626	-7.4984	-5.0449	-9.8076	-5.2966	-4.7738	-5.2042	-7.0232	-6.1103	-6.6918	-9.4255	-6.4145	-4.7804	-5.0929	-5.2553	-4.1736	-8.0877	-4.9958	-5.4053	-6.8053	-7.9685	-5.5733	-6.7612	-6.5543	-5.9038	-6.2618	-10.229
-3.8437	-1.4368	-4.6728	-4.7617	-4.5645	-5.4916	-4.4802	-0.98168	-1.0588	-2.2003	-3.1175	-8.2044	-3.0196	-4.3041	-3.2727	-5.7671	-3.4446	-3.2229	-1.3259	-3.7718	-3.474	-1.8743	-2.0201	-2.5488	-5.0143	-2.0329	-1.2626	-2.0502	-4.0505	-3.7229	-6.5467	-5.9696	-1.0879	-2.7771	-5.2322	-3.6168	-1.3461	-4.1183	-1.3036	-3.1667	-6.0726	-2.9457	-2.1403	-1.5399	-1.1197	-5.8979	-4.2497	0.006595	-3.583	-4.8561
-11.264	-16.721	-16.136	-17.738	-14.684	-13.051	-19.302	-18.029	-14.609	-14.499	-12.535	-12.98	-13.351	-13.069	-15.808	-13.079	-11.699	-14.107	-16.855	-12.658	-13.972	-14.601	-14.877	-16.586	-14.939	-12.316	-15.296	-18.493	-13.525	-13.854	-16.627	-13.397	-13.137	-13.786	-17.246	-16.356	-14.439	-13.601	-15.065	-11.125	-15.787	-14.57	-10.438	-13.853	-15.115	-15.004	-15.831	-14.41	-15.612	-12.671
-13.391	-16.866	-17.763	-15.92	-10.855	-11.836	-16.224	-16.714	-15.424	-15.522	-16.295	-13.903	-15.804	-10.727	-14.237	-15.207	-18.865	-18.64	-15.111	-15.851	-14.937	-14.267	-14.906	-17.612	-15.868	-14.073	-12.085	-13.045	-16.513	-12.933	-11.16	-14.114	-13.685	-15.895	-11.708	-18.297	-14.992	-16.302	-16.708	-15.48	-13.052	-12.487	-18.255	-17.658	-14.218	-17.841	-16.455	-16.778	-13.143	-16.382
-4.951	-7.5074	-6.3494	-6.6512	-8.6243	-7.1017	-9.3886	-4.9643	-7.3951	-5.5787	-7.0945	-4.1516	-7.4431	-5.9343	-5.2725	-8.2731	-4.2859	-7.4002	-6.4476	-6.4035	-9.5189	-6.9819	-9.5572	-7.0155	-6.5452	-5.0834	-3.6604	-8.0908	-9.951	-7.6013	-6.8047	-2.1037	-6.0628	-6.8227	-8.058	-4.3188	-5.7428	-5.4596	-6.0769	-6.3732	-4.8793	-8.4902	-7.241	-5.4577	-6.5414	-4.3094	-8.2579	-7.344	-7.9562	-2.6739
-10.009	-12.809	-14.262	-10.39	-11.368	-10.884	-10.489	-10.449	-14.206	-10.759	-15.692	-12.489	-13.807	-10.589	-10.846	-9.5154	-10.721	-9.2314	-8.2305	-12.727	-10.654	-10.773	-11.344	-14.394	-10.817	-10.918	-14.399	-11.819	-9.3101	-13.119	-12.618	-13.687	-7.9975	-12.328	-11.549	-9.439	-9.7901	-9.7829	-10.625	-11.441	-13.004	-9.7583	-12.066	-14.579	-13.971	-10.285	-9.5023	-12.641	-10.456	-10.237
1.7983	1.505	-1.1453	-0.22801	-2.1392	1.3342	-1.2249	1.8395	4.4787	0.25756	2.2987	0.47844	-1.4761	-0.85641	-1.7742	-0.15853	-0.51378	1.2755	-4.2666	3.4217	1.28	1.561	-2.3187	0.27665	-1.9339	-0.062833	0.41054	1.8169	1.6062	1.5246	1.7841	0.49276	-0.45335	-1.7364	-2.334	0.14413	-3.0053	1.491	-1.6232	0.20679	1.7109	-1.9055	-2.7938	0.6359	1.4741	0.92692	-2.5189	-1.1066	-0.75304	0.079193
1.3507	2.5376	-1.4436	1.649	2.5784	3.129	1.0491	2.4541	2.0643	1.2312	1.5808	0.94286	0.20712	-0.051444	2.0292	-0.04563	1.2241	1.3644	6.1645	4.5998	3.3528	2.8429	3.1683	4.0629	0.88008	2.8978	1.9418	1.9766	-0.59396	-0.029787	-1.0557	1.0072	1.7175	4.9844	0.30345	-2.0154	-1.3153	0.78967	3.4746	-0.92781	4.3741	0.66885	2.0039	2.6948	7.2862	3.6565	-0.91782	0.99716	2.7204	3.7978
-4.7791	-4.6996	-1.6753	-5.2864	-2.1364	-4.7194	-4.5479	-3.7663	-5.9743	-6.7579	-3.476	-4.1156	-1.3154	-0.63403	-6.4274	-3.6709	-3.8494	-6.9226	-2.3724	-6.2211	-3.865	-3.9762	-0.82443	-2.9009	-0.66346	-3.3583	-0.65922	-5.8845	-4.3974	-3.4862	-1.9692	-2.8374	-2.491	-5.6888	-4.3	-5.101	-4.1074	-3.401	-4.6453	-1.2614	-7.853	-3.6286	-0.88562	-3.782	-3.8609	-4.602	-1.8213	-3.9102	-6.2089	-3.4128
-11.689	-9.8785	-8.1657	-10.516	-6.0791	-9.4755	-9.9174	-10.315	-8.9328	-10.718	-8.8938	-7.5318	-7.7428	-7.3878	-10.999	-9.5559	-7.5954	-6.7969	-6.3679	-8.4102	-4.6091	-9.091	-6.6154	-12.771	-9.1831	-6.2207	-10.123	-9.1498	-9.2601	-10.947	-10.506	-8.8313	-7.5547	-7.1751	-7.5117	-7.998	-6.3076	-8.885	-8.8931	-8.8901	-12.096	-9.9512	-8.477	-9.7415	-8.4046	-9.8212	-10.667	-8.3642	-6.5405	-7.5612
-1.0493	-2.6219	-1.2755	-3.5593	-8.2758	-3.7476	-2.8426	-6.0168	-1.1378	-6.2104	-4.5202	-6.6198	-6.4888	-4.6083	-5.4417	-4.0168	1.0569	-5.6601	-2.0677	-6.3383	-6.2374	-6.1362	-3.7075	-2.9825	-2.8767	-3.0317	-5.9926	-3.5984	-5.4742	-2.8378	-2.7554	-0.23942	-7.1188	-5.4251	-1.6688	-5.1879	-5.2019	-4.3745	-3.1791	-4.0306	-4.3974	-6.4752	-3.3366	-5.3498	-5.2393	-2.3044	-4.6075	-4.473	-2.9506	-3.4338
-3.8193	2.1264	-1.6085	-2.1065	-0.93571	0.63888	-0.63643	0.53751	-0.03925	-0.13835	-2.0064	1.545	2.5717	0.6142	-2.3632	2.2902	-0.80078	0.16202	-1.8403	-0.016445	-1.8454	-4.5318	0.78604	2.7235	-2.2119	0.68043	-1.2702	-0.4445	-3.6856	3.0598	-0.95117	0.10966	-2.1898	0.11123	1.7561	-3.51	-0.083768	-2.2868	0.1141	-0.40059	-3.3325	-0.45461	1.6494	-2.3606	-2.4574	-1.7643	0.0039552	1.634	1.0208	-0.059185
-11.17	-9.8455	-8.9333	-9.3833	-12.157	-7.6535	-8.1216	-4.7463	-9.2495	-10.782	-8.2409	-8.8147	-9.5661	-7.7075	-9.5381	-7.4547	-10.281	-9.4494	-9.2293	-12.038	-7.4516	-7.1728	-7.4335	-6.2443	-13.127	-11.221	-9.2168	-9.9215	-5.2743	-6.6567	-8.804	-10.961	-9.8229	-10.035	-13.775	-12.558	-10.309	-10.297	-9.0089	-4.9919	-8.2299	-5.4837	-9.6329	-12.986	-8.4925	-9.4653	-7.2637	-12.312	-7.1421	-11.369
-1.7784	-3.3179	-5.6666	-2.2482	-3.7735	-4.9705	-2.3406	-6.7476	-3.6083	-2.7976	-7.1674	-6.7679	-3.7961	-2.0942	-3.7177	-5.5192	-3.2637	-0.52066	-3.7567	-5.602	-4.4607	-8.2329	-2.7574	-3.3784	-4.2198	-4.477	-1.7342	-3.479	-1.846	-5.8462	-5.8214	-5.0129	-1.1998	-2.6242	-3.4134	-4.3546	-5.7157	-5.4353	-3.0867	-6.2277	-2.2324	-1.9553	-3.5368	-3.1973	-5.522	-4.5674	-5.56	-4.8527	-2.7239	-4.6667
-2.9638	-6.8341	1.9537	-4.895	-5.3609	1.2941	-0.8554	-1.6974	-2.4294	-2.5973	-1.2881	-0.66885	-1.7388	-5.1376	-6.5594	-3.3096	-4.7363	-0.65312	-1.2998	-1.3352	-3.5716	-3.885	-4.31	-1.9532	-2.2006	-2.8836	-0.29053	1.0631	-4.7732	-2.2896	-2.9668	-5.5585	-3.0839	-2.2889	-5.1331	-2.5559	-5.272	-2.2792	-5.0049	-2.3594	2.561	-2.9788	-1.9276	-2.9824	-4.9524	-2.2694	-5.3594	-2.9443	-2.6035	-4.35
2.5087	-0.98604	0.38634	2.4249	2.6229	5.5861	0.8727	1.1211	0.75662	0.53679	5.2434	1.6175	3.8755	2.9714	-1.8274	2.5662	-0.78725	-0.42839	4.9825	2.0504	1.2983	1.0248	1.1995	2.075	-2.619	1.3188	2.4501	5.4122	3.2506	1.167	3.3325	1.8622	0.3842	0.45701	-0.096102	3.2009	3.0273	2.5374	0.47959	4.8286	2.879	3.8038	4.2054	3.7296	3.709	1.4887	2.731	2.1006	4.7044	3.6032
-11.472	-13.024	-11.345	-11.08	-13.674	-13.997	-9.7505	-15.135	-10.883	-14.883	-13.035	-12.221	-12.204	-11.074	-11.122	-13.615	-13.011	-11.397	-10.757	-13.062	-16.391	-11.389	-10.586	-14.386	-10.557	-10.294	-12.983	-15.323	-15.132	-14.003	-14.655	-11.147	-11.547	-13.475	-10.737	-14.618	-13.354	-14.874	-12.797	-13.095	-12.866	-14.191	-16.144	-10.728	-16.012	-12.746	-10.825	-12.412	-13.388	-14.052
-1.9483	-6.6181	-4.5748	-2.2988	-6.9116	-1.4328	-3.8601	-3.3036	-6.5582	-3.2422	-5.2865	-2.9569	-2.944	-3.8526	-5.4685	-6.2531	-3.8023	-3.2359	-4.0685	-4.1469	-3.4514	-3.969	-2.6097	-2.9384	-4.0086	-8.0427	-4.1165	-0.78696	-3.688	-2.8997	-3.0369	-3.1515	-4.4027	-5.8623	-6.9628	-6.9355	-4.5246	-4.2682	-3.3283	-4.552	-3.1976	-3.9033	-3.1098	-4.0371	-2.0832	-6.4004	-2.9194	-0.50324	-2.4446	-3.9442
-10.163	-10.821	-10.603	-12.232	-13.36	-13.964	-11.288	-10.177	-10.986	-9.4509	-11.033	-11.387	-11.585	-12.778	-12.854	-13.268	-11.99	-12.763	-13.253	-11.3	-14.372	-9.2585	-9.1927	-10.36	-10.757	-12.99	-10.211	-14.071	-11.747	-14.355	-13.955	-16.47	-9.8034	-9.8733	-11.565	-12.789	-13.672	-10.71	-10.977	-11.635	-12.708	-7.5148	-10.42	-7.3497	-12.358	-12.657	-11.405	-10.066	-11.473	-14.381
0.74167	-2.8197	-1.5217	-0.72716	-1.4132	-1.1355	-2.587	-1.4767	-2.4709	-1.2655	-0.65695	-3.641	-1.2178	-0.57498	-0.86744	-1.686	-0.18206	-0.010793	-0.74431	-2.8642	2.2472	-0.27702	-1.6576	-0.99008	0.28838	-3.9692	0.84484	-0.23028	-4.1135	1.1132	-1.1334	-2.3591	-1.6767	-0.68904	-2.6185	0.15933	2.8888	-1.6011	-2.4744	-0.093554	-3.269	-2.8545	-3.0644	-1.7377	0.99101	-2.6368	-2.2582	-2.7944	0.034252	-0.49295
1.7703	-1.1584	1.5512	-1.254	-2	-1.5583	2.427	-1.6297	-2.5166	-0.023649	-0.1303	-0.34959	0.25127	1.2862	-1.0475	-1.0686	2.035	0.040073	-3.306	2.1146	1.6007	1.8396	-0.7783	-1.5251	-2.3034	-2.0472	-1.286	-1.3467	-0.2099	2.2263	-0.22521	4.9597	-2.7699	1.0846	-1.2478	-2.5428	1.3466	-1.2248	-1.051	-0.85699	-2.6286	-4.0804	1.9913	-0.39244	0.82623	-2.6456	-2.2344	-1.6749	-0.66053	-0.619
8.1447	3.3745	2.1363	9.4175	6.5782	10.814	9.3256	6.5686	8.2918	5.5947	9.4727	9.7675	14.351	6.2477	5.9308	6.8629	9.6351	9.0834	10.667	7.1743	9.2389	5.7457	8.0017	10.329	9.9841	10.561	9.7755	7.966	12.842	7.2441	8.7403	9.3737	9.8181	6.3334	6.9457	7.5652	10.576	11.389	8.5128	7.8063	11.295	9.0844	10.676	8.623	6.7315	11.697	12.018	5.1544	9.1747	11.59
-4.1236	-6.0372	0.15513	-0.27455	-0.4703	-2.414	0.95885	-2.3144	-1.0806	-0.51421	-3.6173	0.3252	-1.4733	-0.83274	-3.001	-1.7104	1.1531	-0.6541	-5.2058	-1.683	-1.7881	-1.5218	-2.584	-2.8953	1.6248	-2.4353	-2.4681	1.0233	-7.0893	1.4573	-2.6914	-3.3653	1.4674	-1.0231	-2.736	1.6963	2.2526	-3.0498	-2.2324	-3.0605	1.9487	1.9991	-1.7511	-1.7375	-0.7388	-5.5398	-0.53071	0.18137	-2.0054	-2.3808
-1.8104	-3.05	-0.19701	-1.9899	-0.53581	-1.9123	-1.5126	-1.1543	-2.7942	-0.87255	0.3905	-1.094	-0.82358	-2.3845	-2.1633	0.48269	-2.8108	-1.778	0.74594	-3.7876	-1.8436	-3.1883	-0.81093	-2.4887	-4.7102	1.3008	-0.115	-3.3889	-3.2787	-3.4954	1.9331	-1.9054	-3.7563	-1.1784	-0.79563	-2.4335	-0.99368	-0.66043	-0.74741	1.3644	0.36483	0.41848	-3.9373	-0.93989	-0.20083	2.4768	1.3978	-4.856	-2.8403	-0.5664
-11.339	-11.844	-9.3251	-8.3305	-8.8112	-10.822	-10.685	-10.219	-9.9948	-9.3736	-9.8803	-9.3472	-10.669	-13.032	-9.8808	-9.9851	-10.294	-7.6603	-13.159	-12.744	-8.4042	-13.879	-11.885	-13.859	-10.469	-9.4399	-9.4212	-8.715	-10.6	-12.573	-11.051	-10.577	-7.3903	-8.2366	-9.8624	-8.5956	-8.8882	-10.968	-12.977	-13.585	-10.309	-14.088	-9.5915	-10.107	-9.093	-9.2589	-8.0855	-11.741	-13.174	-12.917
-0.51219	-0.59989	1.5465	-0.703	-3.6693	-3.99	0.53297	-3.0577	1.9148	-0.34801	-3.5825	1.0957	1.3432	0.67325	3.4255	-0.14747	-2.3008	-1.5665	-0.96007	0.1179	2.7019	2.3784	-0.50583	-2.6927	0.48858	0.56483	-0.61459	-0.35673	-1.6755	-0.81267	0.056593	0.52684	-0.52468	1.1901	1.4899	1.7235	-1.0222	-3.2031	0.10845	-2.0422	-1.0583	-2.3041	0.74091	-1.5774	-3.1886	-2.4948	0.16189	-2.6375	3.8635	-1.1496
2.3538	-0.76849	-0.1098	-1.7371	-0.9302	3.0924	0.9614	-1.2057	-0.33614	-2.0233	1.447	-1.05	3.0074	0.27418	-0.044074	1.5512	1.3952	0.22997	-1.5902	0.37656	0.97084	2.9672	0.12813	1.5262	0.4155	-0.2376	0.35273	-1.4715	3.7099	1.2889	-1.2481	0.23649	-3.4064	3.7214	-1.0837	2.7916	-2.8139	-1.097	0.50671	0.15475	-1.3283	-0.80532	-3.5194	-1.0914	1.4554	1.6639	-0.7472	-1.9788	1.3205	2.8269
-14.05	-12.397	-9.1716	-12.765	-11.622	-13.08	-12.445	-16.063	-11.398	-10.104	-14.374	-11.614	-10.745	-14.375	-12.151	-11.407	-11.507	-13.215	-13.302	-10.253	-11.146	-13.021	-12.435	-9.7239	-10.801	-12.808	-11.853	-12.766	-11.599	-11.405	-13.828	-11.038	-10.664	-12.11	-14.84	-12.752	-10.213	-10.622	-13.822	-14.222	-13.124	-11.585	-8.2551	-13.906	-14.889	-11.944	-11.409	-10.985	-11.952	-14.061
-12.539	-12.898	-13.355	-13.393	-12.601	-12.062	-11.587	-8.7619	-14.991	-10.148	-11.087	-7.8324	-11.456	-12.56	-9.1964	-10.47	-11.142	-11.305	-10.809	-12.136	-12.442	-10.388	-11.346	-10.052	-13.385	-12.783	-10.18	-12.903	-11.424	-13.425	-14.785	-12.046	-10.003	-11.652	-10.23	-8.1898	-8.3072	-13.067	-10.342	-11.064	-11.421	-11.476	-9.575	-10.527	-10.053	-12.373	-12.52	-11.507	-11.259	-12.298
-14.235	-15.919	-11.719	-15.434	-13.254	-17.532	-15.138	-15.358	-17.376	-14.583	-13.109	-11.277	-12.255	-15.257	-13.419	-14.377	-16.028	-16.657	-15.706	-15.177	-15.992	-14.725	-12.652	-14.586	-12.684	-15.345	-15.453	-16.396	-16.241	-14.168	-14.598	-14.607	-11.75	-9.2862	-15.408	-16.562	-15.752	-13.148	-15.319	-14.198	-13.606	-13.443	-13.288	-16.136	-17.874	-13.74	-13.358	-14.972	-15.164	-11.958
11.055	7.9996	6.4314	11.635	11.074	7.4052	9.8709	11.428	9.032	8.5904	10.102	5.9185	10.642	11.146	10.649	8.9409	9.9476	9.4976	9.7686	10.376	9.576	7.1578	8.1241	13.285	9.5135	11.387	10.874	6.382	9.2497	10.231	11.13	8.7483	10.586	10.995	10.089	12.391	11.062	12.227	10.905	8.4229	6.5157	10.685	9.7571	7.4859	10.746	7.1277	11.897	8.6846	11.849	9.2407
-15.854	-12.488	-14.175	-13.048	-14.524	-18.393	-12.335	-13.539	-14.861	-13.028	-13.917	-14.955	-10.811	-16.043	-13.01	-14.309	-17.291	-13.07	-17.483	-14.672	-14.763	-14.065	-10.397	-15.954	-12.265	-14.373	-17.683	-14.883	-16.164	-14.325	-10.496	-16.418	-13.5	-15.723	-11.845	-17.756	-14.277	-12.507	-11.708	-16.308	-11.918	-14.762	-11.334	-10.532	-17.437	-12.982	-17.629	-13.732	-14.999	-13.165
-3.565	-2.1994	-2.3546	-0.54529	-2.3102	-1.8602	-1.0804	-2.4165	-2.2826	-1.7055	-2.4837	-2.7753	0.078813	-0.42569	-1.6725	-2.9187	-3.971	-4.5633	-1.2917	-2.6503	-0.96025	-2.5346	-2.9444	-3.6873	-2.4941	-2.6265	-1.7216	-6.224	-1.3342	-1.6627	-4.888	-0.10626	-7.3054	0.45532	-5.5954	-2.0881	-2.4828	-3.0519	0.44966	0.23954	-0.22423	-2.349	-5.1072	-0.22756	-3.535	-2.1252	-2.9421	-4.0067	-5.1458	-3.5449
-24.413	-23.986	-22.427	-23.878	-20.464	-21.972	-22.201	-25.323	-20.765	-20.373	-21.94	-21.843	-26.395	-20.462	-26.286	-25.055	-24.363	-23.594	-20.215	-22.877	-23.236	-26.565	-20.003	-23.147	-25.511	-20.278	-21.549	-21.24	-22.794	-21.551	-23.147	-21.762	-20.467	-24.188	-23.296	-21.579	-20.73	-20.704	-18.993	-23.082	-21.127	-21.742	-20.683	-20.617	-22.535	-22.112	-20.508	-24.028	-21.593	-21.513
8.707	6.6353	8.579	7.1378	2.6412	7.8102	3.3081	6.5395	5.839	7.1409	5.7632	4.7565	7.3712	5.9646	4.9826	6.5735	7.4055	6.5737	7.6512	4.5098	9.1243	3.0271	10.16	7.4679	8.3423	7.176	5.9083	9.1373	7.7481	7.8652	6.5438	5.3321	6.8735	5.7299	6.3939	8.7237	6.5648	5.085	7.5173	5.7091	7.891	2.9545	6.0642	6.2742	7.8272	3.419	8.1063	7.4327	7.6361	7.3062
-22.561	-21.47	-22.997	-25.302	-20.862	-21.443	-26.636	-20.798	-21.677	-23.013	-22.407	-18.06	-20.48	-19.785	-24.386	-22.949	-21.045	-21.712	-20.023	-21.963	-21.312	-24.615	-23.443	-26.968	-23.359	-24.634	-22.685	-20.891	-21.923	-26.365	-21.453	-23.515	-20.602	-20.217	-21.543	-24.631	-19.498	-24.659	-23.618	-25.326	-20.703	-21.604	-22.233	-20.697	-19.963	-22.135	-22.155	-20.542	-23.413	-21.616
4.329	8.4994	6.1123	5.8536	4.2503	6.2747	5.6919	3.1816	4.9092	4.8575	8.076	4.6449	6.4993	3.9231	4.4574	2.5708	4.4599	4.3375	6.7759	6.0698	2.263	2.0504	8.8988	8.2191	6.0555	4.8257	6.6072	3.9878	6.8881	7.1468	8.1168	5.7659	4.3746	5.9289	3.1618	5.7428	2.5369	6.4093	6.8543	4.1142	6.6775	6.1851	8.5389	7.7499	5.9428	7.429	7.3945	6.9574	5.7462	4.5961
-9.7191	-13.369	-7.2543	-6.6824	-6.2932	-9.5976	-9.3013	-9.2011	-10.792	-8.7762	-3.9166	-6.9207	-10.46	-11.79	-8.2991	-9.6234	-7.8822	-9.3679	-8.5835	-8.9636	-6.5986	-9.7148	-7.9186	-9.2366	-7.4653	-5.4216	-7.2281	-10.534	-11.244	-4.8144	-7.6443	-7.5659	-10.966	-8.5451	-7.1474	-8.98	-6.7402	-13.275	-7.3313	-14.85	-7.8674	-11.136	-8.8954	-7.6401	-11.084	-10.778	-9.3366	-8.7298	-7.7023	-8.0458
4.0991	1.2401	1.7592	2.582	6.0065	4.3064	2.174	3.0758	3.8423	-0.18223	0.6542	2.0594	-0.1891	2.9272	-0.12998	1.3887	3.0547	2.3957	1.1961	-2.5343	0.090446	4.4979	1.4562	-0.094811	-1.0754	4.2293	1.5469	0.47819	3.221	1.4577	3.9612	1.0037	2.7617	0.59141	-2.176	2.6139	3.1911	1.8269	1.0654	2.0589	2.5177	-3.0394	4.7721	5.0041	-0.14226	2.9922	1.2386	-2.5416	2.009	1.0519
-11.12	-10.351	-12.888	-10.959	-12.792	-8.4888	-11.41	-11.847	-10.15	-12.487	-10.126	-6.3796	-9.6697	-9.6784	-9.2139	-8.7187	-11.835	-8.2228	-8.898	-12.055	-11.517	-9.0858	-8.9543	-10.871	-11.357	-11.662	-8.2617	-7.3782	-8.6889	-9.3367	-10.993	-9.3848	-4.5069	-10.487	-9.8166	-8.7911	-12.478	-9.2928	-9.2814	-9.6115	-10.119	-9.6908	-12.667	-11.703	-10.273	-8.7848	-11.232	-6.3124	-8.9875	-9.6642
7.4033	3.8493	8.3592	5.5666	6.4454	6.9679	4.9909	5.1723	6.5426	7.1256	7.5206	8.4588	6.4839	7.0204	5.9681	6.9242	2.5682	7.0808	3.6239	5.3652	5.6854	7.1938	3.3079	7.8617	8.3224	7.9221	7.4027	7.7771	9.8117	9.8601	4.6811	2.8395	4.5699	7.5004	7.6802	5.4656	8.2413	7.44	7.8419	7.9709	10.575	8.6275	9.2056	5.6011	5.3123	7.0281	7.0618	8.4822	6.5242	9.3182
-4.2109	-5.805	-2.8505	-4.9595	-4.9936	-6.135	-7.3729	-3.0454	-2.0843	-4.963	-4.4866	1.3137	-2.4493	-3.6826	-4.173	-2.3962	-1.8646	-4.6568	-2.1697	-5.9567	-5.2553	-5.9322	-3.8577	-3.4547	-4.9563	-3.3872	-4.7153	-6.9768	-4.8393	-3.5823	-2.1162	-4.148	-6.708	-5.8084	-4.5914	-5.4945	-4.8521	-1.7335	-5.4872	-5.7764	-1.687	-1.5585	-8.0446	-5.6022	-2.6351	-3.514	-3.094	-7.2856	-4.5759	-7.2012
-13.152	-13.346	-15.186	-15.418	-10.416	-15.126	-15.735	-15.981	-13.466	-15.412	-15.004	-17.516	-14.616	-13.254	-12.397	-13.221	-14.052	-15.28	-13.44	-15.888	-12.5	-14.427	-14.846	-13.539	-16.243	-13.995	-11.104	-10.733	-14.094	-15.677	-12.373	-15.505	-15.826	-10.891	-18.69	-15.809	-13.626	-14.573	-16.276	-13.14	-15.628	-12.759	-15.71	-14.589	-15.659	-12.926	-12.267	-17.46	-14.448	-13.336
-11.307	-7.7728	-7.8078	-6.0309	-9.6179	-8.0745	-7.316	-9.0155	-10.169	-7.3772	-8.7458	-8.7861	-6.5397	-8.3408	-9.7843	-8.2625	-10.43	-7.8373	-7.8802	-8.1006	-6.5653	-10.471	-8.5485	-5.5451	-11.2	-8.7012	-6.818	-10.01	-9.3703	-7.7836	-10.219	-8.7696	-7.2531	-9.3617	-9.1517	-9.1819	-9.2706	-8.3942	-6.8753	-9.0297	-9.919	-7.757	-8.4348	-7.6847	-8.7131	-9.2004	-9.9903	-8.1635	-11.64	-11.784
-8.7331	-13.676	-8.8238	-9.8246	-8.7243	-10.842	-9.559	-10.716	-11.073	-10.844	-9.9785	-9.0806	-9.7736	-10.967	-7.8657	-9.8322	-11.146	-9.5111	-11.473	-13.519	-11.804	-10.619	-9.7587	-9.1085	-7.2787	-9.7633	-11.704	-11.185	-12.163	-8.6862	-11.78	-10.086	-13.304	-10.306	-9.0208	-10.985	-7.4656	-9.9849	-9.3536	-6.2506	-11.796	-12.539	-12.684	-12.059	-9.2676	-11.814	-8.624	-9.8008	-10.886	-10.069
-11.772	-12.56	-12.354	-9.2158	-10.26	-14.236	-12.844	-10.912	-13.587	-15.595	-12.206	-12.743	-14.059	-15.544	-12.864	-14.712	-16.241	-11.044	-11.929	-13.869	-12.222	-11.25	-11.508	-9.3268	-10.843	-12.179	-12.642	-15.571	-12.26	-12.98	-11.975	-13.835	-11.593	-13.065	-16.843	-12.801	-10.136	-12.914	-12.448	-12.601	-9.7746	-16.439	-15.403	-16.872	-11.794	-13.979	-10.37	-13.773	-12.793	-11.254
2.1749	0.57487	2.0386	5.3951	0.60318	2.6372	7.1061	-1.6775	0.14124	4.114	5.2187	3.578	4.8394	4.4777	1.0745	-0.17727	1.9859	2.1068	0.9135	3.2532	6.1659	4.276	2.4464	1.7143	1.8032	3.8043	1.4194	2.4856	4.5883	0.047926	1.6194	1.4194	1.6675	2.1541	4.2708	1.0655	3.4824	3.3566	3.0562	3.4225	2.7473	2.4698	0.38118	3.441	-0.32015	1.3044	4.9281	-2.3262	1.7341	5.4084
-2.8458	-0.30387	-1.1724	-2.7768	-5.8492	-4.6242	-2.8236	-5.4647	-5.4552	-3.4515	-2.5074	-5.983	-3.4579	-6.0712	-1.8281	-3.0453	-4.22	-3.6712	-4.5134	-3.5942	-7.8163	-6.3788	-5.2762	-4.196	-2.4799	-2.6637	-4.3327	-2.0991	-4.1219	-0.71714	-6.2187	-4.7765	-1.1428	-4.4404	-3.1766	-5.4782	-2.92	-6.0218	-3.2758	-8.8415	-4.5162	-5.7262	-3.7886	-7.1049	-1.9613	-1.4549	-6.0422	-3.0752	-4.291	-1.3694
-11.077	-10.11	-11.033	-6.3344	-7.2834	-10.432	-11.038	-7.4502	-11.996	-9.9152	-7.696	-6.4655	-12.269	-5.1954	-10.72	-10.164	-6.8228	-7.0136	-10.039	-7.097	-8.9501	-7.639	-9.1985	-8.1832	-6.4268	-9.61	-9.4398	-8.3181	-12.193	-6.2899	-5.6877	-9.3305	-9.0208	-10.105	-8.419	-8.6297	-9.4485	-9.0572	-10.368	-10.979	-7.3604	-8.7848	-10.839	-10.619	-6.7946	-7.356	-9.8404	-8.1418	-6.8557	-7.8794
-20.732	-24.502	-25.745	-21.343	-20.645	-20.45	-21.986	-20.15	-19.419	-24.729	-25.657	-20.088	-23.563	-23.014	-26.24	-20.624	-23.102	-20.41	-22.334	-22.922	-23.811	-18.72	-21.62	-20.687	-22.673	-24.388	-21.586	-21.437	-22.253	-20.156	-23.498	-24.819	-23.376	-24.888	-23.922	-23.826	-23.244	-25.848	-27.013	-21.492	-25.088	-22.438	-22.257	-21.129	-23.928	-20.36	-22.137	-18.882	-21.195	-23.283
0.24473	1.8744	-0.84064	-0.68129	-0.98881	-0.76123	1.9003	3.7306	-3.6304	2.8443	-0.81391	-2.0088	-0.5041	1.7455	2.3277	1.7889	1.0187	1.7008	0.79115	-0.27105	-2.0125	-3.1149	-2.8146	-5.1935	2.3211	1.5652	-0.55571	3.4863	0.21522	0.77799	1.9163	1.3702	-1.5435	2.4993	1.9796	-2.0711	-0.99667	0.55674	-0.046031	-1.9604	1.8585	-0.013239	-1.7778	-1.5409	0.82507	-4.5029	-1.8833	0.68599	-1.3356	-0.81364
-0.9367	1.3277	0.29659	0.090282	0.040294	5.1449	0.91336	-1.1431	3.024	-2.1326	-0.27916	2.2186	-0.80316	-0.034748	-2.4572	1.8554	4.1903	2.3978	-0.62459	2.7617	-1.2183	0.033242	2.2893	-0.10945	0.66516	1.7686	-0.49522	1.5019	1.5177	3.5227	1.3416	-1.6184	-3.3348	2.3453	-3.2383	0.76289	0.22097	-1.5849	-0.7391	0.42949	2.5117	-1.4352	-0.27706	-3.007	-1.0667	3.0728	0.29373	-0.93869	-2.5584	2.0411
-4.6695	-3.5504	-1.5622	-0.17666	-2.0625	-3.888	-2.6775	-6.755	-2.0997	-3.9842	-4.667	0.90139	-4.6827	-1.9433	-2.7907	-5.8923	-2.9513	-2.6312	-2.5808	-3.1059	-3.6723	-1.9063	-3.976	-3.4236	-1.044	-0.2667	-0.94323	-4.0795	-1.5128	-3.2477	-1.3604	-1.1548	-5.5911	0.16719	-3.4146	-3.7839	-2.6513	-2.4538	-5.4858	-3.6551	-1.9137	-4.1852	-1.678	-1.3041	-5.1389	-3.1087	1.1457	-2.7148	-2.7284	-4.41
-12.86	-11.975	-11.796	-14.541	-11.141	-13.439	-11.993	-9.6246	-13.43	-13.236	-16.307	-11.193	-13.22	-12.981	-15.021	-12.973	-13.181	-14.156	-12.67	-15.022	-13.131	-14.621	-11.511	-11.377	-12.035	-11.013	-12.962	-12.821	-14.863	-12.281	-11.91	-15.959	-14.985	-12.913	-14.863	-12.868	-11.663	-11.6	-11.369	-12.053	-11.831	-13.694	-11.116	-12.103	-11.514	-11.647	-10.686	-14.248	-13.981	-14.396
-14.089	-11.369	-11.501	-11.222	-12.63	-15.628	-11.764	-14.296	-12.497	-12.708	-14.206	-13.108	-12.269	-13.638	-11.869	-12.046	-16.111	-12.771	-11.577	-12.875	-11.815	-16.181	-12.158	-12.149	-12.086	-11.184	-14.973	-14.545	-12.256	-15.395	-11.737	-11.302	-11.365	-13.95	-11.391	-13.444	-14.932	-10.93	-12.373	-13.376	-10.875	-13.773	-12.112	-11.298	-13.192	-11.734	-13.901	-12.215	-12.908	-12.433
2.7702	0.74995	2.0752	0.16822	-2.2973	2.8396	0.77157	0.16036	3.6394	-0.73445	-1.7373	2.1917	3.4374	3.3485	2.4909	2.2164	2.6603	-0.1586	0.96431	1.8763	0.052796	2.9147	4.8461	1.6104	-0.60018	1.042	2.0432	-1.0824	-0.78965	0.40385	1.5725	-0.90457	0.23629	-0.21556	-0.021386	1.5107	1.9153	2.6386	1.4156	3.8697	2.741	1.012	-0.68365	-2.3614	-0.34333	-1.3225	2.4675	1.5145	-2.226	0.9002
-2.2516	-1.845	0.37067	-0.85957	0.84726	-1.3998	-0.46899	-3.1153	-3.0434	1.5454	-0.22025	-1.723	-0.79997	2.3514	-0.36763	-1.8458	-4.5621	0.79022	-1.3989	-0.21127	0.81598	-0.14072	-1.4932	-0.42594	0.82663	4.9497	-0.44384	-0.6273	-0.69229	-1.2231	-0.032157	-4.6218	0.53427	-1.268	-0.098145	-2.411	-3.0969	-3.3609	0.88032	1.6429	2.4326	-3.8414	-0.037856	-4.4058	3.0124	0.71423	-1.1735	-1.991	-1.178	-0.67266
-6.4989	-3.5438	-2.8154	-6.7046	-4.6172	-6.1697	-4.5975	-7.3481	-5.7213	-4.309	-3.1793	-3.445	-8.372	-7.4055	-5.997	-7.1988	-5.5786	-2.7483	-2.5982	-4.648	-7.3459	-5.4629	-3.1727	-5.8724	-1.1658	-6.5896	-6.4259	-8.2286	-3.226	-5.0621	-2.8368	-7.304	-9.6733	-3.7826	-2.6025	-5.2594	-7.6381	-7.1067	-6.3381	-6.44	-8.8815	-5.0098	-5.8962	-5.7782	-4.9415	-7.4579	-6.4644	-8.129	-4.1294	-4.5535
-2.3496	-4.2059	-4.4133	-4.9672	-5.927	-3.9315	-3.4795	-6.7783	-4.6898	-3.7261	-5.3441	-3.6685	-0.77064	-2.4668	-5.2956	-3.1289	-2.3077	-2.8224	-6.6643	-6.6375	-5.8183	-1.2004	-2.704	-1.9377	-1.027	-1.4074	-2.9128	-3.5919	-4.2038	-1.9259	-4.9853	-0.96047	-3.1513	-3.2019	-4.3717	-1.2911	-4.5708	-3.1878	-6.7094	-3.3566	-4.3441	-6.3723	-4.0852	-0.18215	-6.391	-4.5802	-2.1694	-2.9175	-1.3053	-4.0159
-22.088	-19.558	-21.125	-19.17	-18.058	-21.528	-18.91	-22.901	-18.959	-20.571	-19.645	-21.945	-20.381	-17.363	-20.463	-22.226	-20.613	-21.303	-22.934	-20.108	-20.355	-18.494	-20.686	-18.72	-18.943	-24.5	-21.117	-18.994	-24.516	-22.539	-24.198	-19.467	-21.12	-20.971	-20.597	-20.117	-22.925	-23.474	-18.753	-21.625	-14.242	-20.15	-20.295	-19.566	-21.984	-20.724	-20.896	-17.184	-19.055	-18.97
10.998	5.7696	5.8639	5.1668	5.4228	4.673	2.1624	4.5412	5.5667	4.6927	5.0683	6.2023	5.9241	5.0087	6.4945	4.4546	3.3295	5.9391	4.0846	8.8075	9.2757	4.9037	6.0137	6.9332	6.3774	7.0743	4.4843	6.3734	6.2755	5.1278	7.4434	2.7177	4.3603	7.1034	6.0124	6.064	8.4027	6.8135	3.1208	5.2641	3.4748	7.3912	8.3424	2.9193	5.2142	-0.19146	6.8728	3.129	8.4096	8.7538
-1.7198	-0.40906	1.2161	-0.71343	3.8013	-2.9256	-1.6937	-0.28758	2.8687	3.2444	-0.093922	0.30395	0.43902	-1.6699	-2.6637	-0.69517	1.0107	0.81251	-1.8953	2.2492	0.49125	-0.28905	2.7194	-0.50601	2.9348	-0.6821	2.451	-0.60491	1.637	0.88667	-1.5249	1.2119	0.12948	1.5401	-0.69185	3.1318	-2.0593	-1.6828	-1.1739	0.33853	0.36854	0.20188	2.3978	2.1607	1.7775	3.5361	0.74013	0.70489	-1.346	-3.7326
-1.2908	-0.86786	-0.67647	-1.9258	-0.28124	0.78634	0.51	-0.34647	-0.5692	-1.7557	-1.1859	-3.0205	-2.3418	-1.7948	-0.75492	1.8025	-2.6983	-1.4081	-0.54962	-2.3299	-1.9308	-0.4748	-2.1175	1.0289	0.0056691	-2.2956	1.1433	-1.5408	-1.7011	-0.7571	-2.6253	-2.4375	-0.51084	-1.8748	0.88946	-2.351	0.17215	1.1558	-3.9701	-3.5629	-3.7143	-4.2416	-0.55307	-0.42812	-0.0083798	-0.75806	-1.3678	-0.90018	-1.6109	-1.9788
-1.8832	4.3393	-1.7446	-1.5678	1.4589	-0.56277	-4.1717	-1.4838	-1.1193	1.4769	0.67282	0.016913	0.91647	-1.6381	-0.64261	-1.6986	-1.6048	-1.9882	0.55447	-2.5785	0.6495	-0.61521	1.858	-3.3061	-0.3166	-4.2369	-0.73775	-0.67904	1.2066	-1.657	-0.54328	-2.2818	0.24574	-1.8237	-2.3356	-2.8353	-2.5685	-3.1274	-0.75335	0.64667	-0.31567	1.2	-1.3996	0.092164	-0.76279	-0.51611	-1.8355	-1.4757	-0.76214	-2.1077
-5.5863	-5.8434	-4.3383	-3.4759	-5.407	-3.1767	-4.6537	-6.1905	-10.367	-6.5188	-5.1522	-3.5555	-2.3615	-2.3855	-6.133	-4.1832	-4.0293	-5.5352	-6.374	-5.6022	-7.6206	-5.4576	-5.4704	-7.0907	-5.7014	-2.0364	-6.1398	-6.8549	-5.5719	-7.0612	-6.4529	-3.9749	-4.4765	-3.9006	-7.9358	-5.4908	-4.5326	-4.5923	-5.3845	-4.2147	-5.27	-6.1025	-6.2663	-4.9571	-5.3466	-4.934	-5.9378	-5.4847	-4.0087	-6.9561
-3.239	-4.6258	-6.3638	-5.6134	-5.5858	-5.6002	-3.9887	-3.0132	-7.0525	-2.5025	-0.81545	-3.8276	-4.0555	-4.4662	-4.3764	-1.5197	-6.1803	-7.1899	-5.1169	-2.6085	-2.9283	-5.8692	-4.1398	-2.3878	-3.1585	-5.2054	-2.6203	-3.422	-3.323	-0.7413	-3.748	-3.1047	-3.9324	-6.4099	-4.9682	-5.5238	-5.3061	-4.6989	-5.2678	-3.0994	-6.1917	-6.3413	-5.3007	-6.6226	-1.4985	-3.7595	-3.9738	-3.5835	-3.7999	-4.5524
-5.3024	-1.5524	-2.3405	-2.5612	-1.3297	-0.44962	-2.608	-7.6541	2.7099	-0.376	-2.2123	-2.0066	1.41	-4.5475	-0.23322	-4.9945	-1.692	-2.4218	-1.352	-1.6635	0.60601	-4.3185	-2.8276	-0.81241	-2.3754	1.2571	-5.9156	-3.4867	-2.4289	-2.8108	-3.2872	-3.2843	-1.8044	-2.7157	-2.7045	-4.265	-0.29275	-3.2856	-1.5633	-3.6528	-2.526	-2.6889	-0.18586	-2.7493	-3.1885	-3.3497	-1.1698	-3.6084	-4.4311	-1.5548
2.4374	7.3601	5.6112	6.443	4.1675	4.1545	5.5587	5.6086	4.2001	8.8861	6.5253	8.0538	3.167	6.4064	4.634	6.8301	7.1367	5.4985	5.6171	3.5099	5.4142	5.2695	4.8167	4.7485	5.2187	7.542	6.0408	4.3308	3.7129	5.7674	8.7177	4.379	6.9343	6.0313	3.5812	4.5538	7.718	5.5489	7.7344	3.9466	6.7765	5.021	3.7023	3.163	9.5699	1.2286	3.9245	9.5461	6.1543	7.4114
-0.078268	0.2746	-0.7205	0.19066	-3.0013	-1.7314	0.23427	-0.68261	-0.88085	-1.1978	-1.0046	-1.4774	1.7099	3.9158	1.4707	-0.60001	-0.7351	-0.90987	3.1908	1.2259	0.086551	-1.7124	0.2688	-2.3312	0.58758	-2.9923	-0.16456	-0.85999	0.60183	-2.3827	-1.2432	1.7651	-2.9782	-2.0738	-0.93373	1.6318	-0.78191	-2.5757	1.3535	-0.075243	-1.1115	-1.0483	2.6136	1.7264	0.43808	0.81801	-3.8444	0.25104	-0.94127	1.1432
-4.6312	-2.7731	-1.0965	-3.7389	-6.301	-3.0128	-3.8444	-5.9588	-7.7485	-0.57426	-4.1847	-4.6762	-3.0023	-6.5426	-2.5008	-3.1646	-5.3975	-1.1084	-4.5268	-4.9701	-6.1658	-4.3317	-1.4175	-3.184	-1.1107	-3.7638	-5.3677	-7.2554	-5.3741	-5.2142	-2.1264	0.83797	-0.18399	-3.9185	-3.6532	-4.6908	-1.3289	-3.6556	-5.1458	-2.8412	-6.427	-3.7141	-4.6812	-2.5494	-4.7844	-5.3475	-3.4174	-6.1838	-5.4082	-3.6189
-7.6826	-5.1759	-3.6226	-3.8946	-4.167	-8.149	-3.7577	-7.2802	-6.6224	-8.388	-5.0896	-4.383	-9.4487	-3.2858	-6.7969	-7.1001	-6.4466	-6.8532	-8.7687	-6.4322	-1.3332	-3.4844	-5.3713	-5.2153	-3.9159	-4.9155	-2.5246	-6.3318	-9.5543	-5.4904	-7.85	-5.1112	-5.1932	-5.7991	-0.76585	-6.9775	-3.5499	-6.5841	-5.7479	-7.3526	-7.7474	-5.5478	-5.0671	-5.4866	-9.7745	-5.286	-7.82	-3.4271	-7.3936	-7.7059
-0.38031	-0.06176	1.4466	0.43511	1.7017	0.45947	0.66553	2.738	-3.3171	1.0376	-0.9219	2.7994	2.8121	3.3208	3.1826	-0.79972	2.102	1.9376	-3.3573	2.3347	0.40254	-3.487	0.87128	5.0817	-0.78252	0.65007	0.13049	-0.2414	-1.111	1.3629	1.0623	1.0246	1.0496	1.4593	1.3952	-0.90428	-0.85928	0.07171	1.3199	1.6066	-0.33295	-1.0189	-1.1191	0.30906	3.7398	0.93314	1.7552	-2.3576	-2.0506	0.4424
0.6619	-0.52993	-3.533	-0.61814	0.3035	-0.87491	3.0348	3.0694	0.87571	1.2049	2.3717	-2.1502	-2.833	-2.1682	0.9517	-1.4837	-0.023366	2.7533	0.33923	2.1926	-0.9473	-1.573	1.6275	0.44373	-1.4206	0.10824	-0.67855	3.4867	-3.0365	-1.7068	1.662	-3.4389	0.68633	2.5905	2.8514	0.83829	-0.7377	2.6546	1.2735	0.14789	2.6637	2.1953	4.0456	3.9971	3.4295	-0.074887	0.092443	-2.6435	0.12265	-1.7955
-11.833	-11.12	-8.9495	-9.506	-6.3635	-11.835	-7.7577	-11.802	-7.3833	-8.9988	-9.7884	-8.5231	-11.472	-9.3015	-11.858	-11.209	-9.9508	-7.6777	-11.791	-10.34	-6.8383	-7.904	-10.681	-7.4833	-8.6767	-10.673	-11.556	-10.354	-8.1783	-10.729	-15.224	-10.819	-8.718	-11.553	-10.048	-7.8294	-12.702	-11.7	-8.7296	-11.382	-7.353	-10.723	-6.9625	-6.8555	-7.2832	-10.007	-7.5635	-9.0432	-11.039	-9.5595
-9.7918	-10.179	-12.46	-10.14	-9.0986	-10.067	-10.615	-12.459	-12.305	-13.534	-8.0782	-11.541	-13.306	-12.871	-11.253	-12.275	-12.555	-8.0144	-13.223	-11.663	-10.381	-13.226	-10.641	-11.262	-11.569	-11.58	-10.448	-10.527	-7.7437	-9.373	-15.293	-10.302	-11.84	-12.789	-10.538	-10.76	-13.795	-11.541	-9.941	-10.268	-11.401	-7.4889	-11.474	-8.1542	-13.355	-12.79	-10.782	-11.859	-12.465	-11.043
-5.4042	0.010709	-0.72214	-4.0604	-1.0408	-1.0344	-2.2276	-2.7917	-3.9901	-3.1032	-3.8856	-2.1729	-5.0912	-5.7608	-2.277	-2.6121	-2.257	-2.5785	-1.2206	-1.0328	-1.2262	-5.1013	-2.8842	0.91973	-2.2025	-1.62	-1.6895	-2.0886	-3.6013	-1.0674	-1.0667	0.043467	-2.6299	-0.48	-0.080789	-4.5005	-3.6709	-0.89955	-2.2957	-2.8004	-2.2228	-3.8779	-1.7842	-2.6093	-2.0852	-0.40347	-0.68108	-1.131	-3.1257	-1.8314
5.3065	3.5354	6.3859	8.0234	2.6424	4.4526	7.6123	1.1122	5.2103	2.9184	7.5807	5.3981	6.2536	3.6159	7.3236	2.2359	5.8104	3.2394	7.3386	7.1903	2.996	2.677	5.0362	4.3748	7.5137	5.0151	3.7591	4.7807	8.0464	1.7149	5.0423	5.3318	6.9823	5.0201	2.2483	5.2946	7.5452	4.2517	6.8657	7.8572	5.2122	7.7205	6.1217	8.4538	9.355	4.0722	5.8517	5.1517	6.3644	3.3279
-2.5983	0.031134	-3.1341	-2.9697	-0.99343	-3.1119	-2.6139	-0.40555	0.89107	-0.70402	-4.2374	-1.9897	-1.8208	-1.3469	-2.1273	-1.1142	-4.5772	-3.7255	-0.31294	2.011	2.2451	3.7273	1.1335	-0.49471	-4.093	-1.154	-1.9817	-2.9527	-1.514	-0.29772	-0.16111	-3.1296	0.58761	-0.86542	0.033265	-1.9012	0.86037	-0.88318	-2.7051	-0.066364	-2.3344	-0.89142	0.090914	-0.52098	-1.1012	1.2254	-0.62187	-0.68998	-1.7783	-2.6089
-6.3385	-6.1227	-6.3392	-4.1267	-1.7179	-5.1138	-6.577	-5.4252	-4.2253	-5.198	-7.1938	-3.8931	-1.929	-5.0434	-4.338	-6.2553	0.050864	-5.1869	-4.028	-4.5585	-5.312	-5.3525	-6.9857	-6.5925	-5.0684	-6.1693	-6.2932	-4.6387	-5.7349	-3.0498	-4.3406	-4.6336	-3.1563	-4.5601	-7.4989	-5.9279	-4.0936	-9.4262	-5.1424	-0.36312	-3.909	-6.2086	-6.0848	-4.715	-3.9277	-7.6835	-6.446	-5.2983	-7.8248	-5.4319
-2.6296	-4.2432	-1.7827	-1.3353	-0.6932	-0.47044	-4.1598	0.30078	-1.1767	-0.51684	-0.13596	0.092018	-3.1026	-2.1125	0.40444	-0.21381	-0.88903	-0.34386	-2.3956	0.89585	-3.3032	-0.53297	0.40251	-3.1117	-0.90995	-0.42573	-2.7794	-3.3643	-1.5616	-3.4461	-1.11	-2.3033	-2.6179	-2.5468	-1.8956	-2.9574	-0.034592	-2.387	-4.4915	-2.0513	-5.645	-3.3731	-1.1547	0.1337	-2.2442	-0.45701	-2.8118	-4.5991	-2.8796	-0.21908
-12.096	-12.62	-12.982	-13.651	-12.469	-11.954	-15.884	-10.47	-15.87	-11.079	-14.748	-14.732	-11.728	-14.664	-13.537	-14.25	-12.334	-11.804	-13.048	-16.434	-10.77	-15.133	-11.886	-13.209	-10.113	-15.983	-14.565	-11.08	-14.942	-13.348	-12.312	-12.256	-12.125	-14.348	-11.363	-13.103	-11.539	-13.277	-14.184	-13.73	-10.802	-14.384	-15.727	-13.117	-13.276	-12.433	-11.383	-15.162	-12.311	-13.787
-10.942	-12.234	-11.256	-13.629	-10.841	-9.941	-9.7172	-12.872	-11.79	-12.154	-15.986	-12.275	-13.967	-7.2042	-11.364	-9.3923	-13.115	-11.172	-9.3455	-10.315	-9.704	-11.499	-9.4754	-7.5209	-8.3127	-12.344	-12.855	-12.135	-10.021	-13.392	-11.372	-12.89	-8.5205	-12.129	-11.924	-12.297	-9.0509	-11.578	-9.674	-11.671	-10.87	-12.602	-15.912	-12.05	-10.285	-11.287	-7.0154	-11.56	-13.039	-10.409
-0.070901	1.0913	2.0406	-0.12639	6.061	-0.75649	1.6266	1.396	2.3601	3.0652	2.2419	1.6369	1.5252	1.8601	1.2385	0.39368	-0.11554	0.6624	2.9931	1.6769	1.1098	3.2537	0.84395	1.8853	3.2524	1.2207	1.4057	2.8131	0.50114	0.86062	2.465	4.3459	1.4342	-0.11835	1.7809	-2.4253	-1.0011	-0.92633	-1.49	-1.5135	1.8102	1.4896	0.35489	1.9662	2.3153	1.1405	0.21661	0.95786	1.297	-0.25941
3.1919	-2.3009	-2.2947	-3.5601	0.13459	-1.462	0.82073	-7.7899	0.34456	-2.8193	-3.8472	-4.2175	-2.7451	-2.2058	-2.7038	-2.182	-0.011034	-0.776	-0.69287	-1.9147	-0.22428	-0.80733	2.968	-2.3728	-1.5206	-1.7492	-0.27132	-1.2067	0.64315	-0.62198	1.9958	-2.9447	-2.7598	-4.8591	-0.7735	-0.43394	-2.4354	-0.60295	1.5964	-3.0348	0.125	-1.8523	-0.62247	-1.3183	-0.46012	-3.8778	-0.49512	-2.7582	1.3707	-2.9633
3.3594	1.4582	1.2587	-1.8173	1.898	2.1335	-0.98319	2.5572	0.88631	0.56771	-0.17775	1.364	1.2249	2.2034	3.3411	1.4498	1.8273	1.626	3.7179	-1.0268	5.5536	3.179	-0.95061	2.0429	1.8439	1.193	2.2421	-1.6548	1.2113	2.1351	3.1609	0.84087	2.3142	1.2107	0.16471	3.1965	1.7759	-0.73296	3.2831	1.1346	1.1878	1.6565	1.7507	1.9162	1.5437	1.2559	1.225	2.1069	2.1238	4.7411
-8.2311	-8.2276	-8.6893	-9.013	-10.164	-11.285	-7.469	-6.8845	-8.0513	-12.062	-7.4926	-9.1895	-10.239	-9.2051	-10.172	-10.127	-9.5237	-6.3735	-7.7226	-7.2923	-9.8661	-11.912	-10.931	-7.8311	-8.611	-8.359	-10.037	-10.015	-11.332	-9.2096	-7.1589	-7.9097	-7.0214	-8.0299	-7.5864	-7.8365	-4.7946	-8.3607	-10.569	-9.3216	-8.9274	-8.7411	-8.5821	-8.2333	-8.3201	-9.5911	-10.395	-11.205	-9.3835	-8.7293
-2.4864	1.8575	0.40857	-1.2556	0.61122	-1.3838	-3.2573	0.47593	-0.72818	-3.7373	-0.099089	-1.3939	-0.51122	0.8169	-1.6772	-0.16865	-1.2228	-1.4718	-2.7473	-0.86651	1.7374	-1.4254	-3.8458	-1.3334	-1.5469	1.061	-0.75301	-0.63986	-2.5658	-4.1175	-0.11885	0.9271	-0.65304	1.147	-4.3761	2.0613	-2.3883	0.36714	-3.042	-3.1257	-0.060012	-0.46362	-4.2202	-3.8592	-1.7209	-2.7718	-0.15497	-2.1553	-3.6029	-2.3455
-2.9716	-1.2539	0.0031209	-2.2064	-3.5797	-0.32019	3.1734	-2.0941	-3.2166	-3.3122	-0.097493	-1.8998	0.17217	-2.2665	1.3023	-3.2111	-3.4954	-2.1576	0.93368	-0.45588	-2.3338	-0.51714	-1.1962	-1.5819	-2.026	-1.933	-2.9442	-0.32919	0.96078	-1.9981	1.7009	-0.67383	-1.1713	-1.0634	-0.87853	0.27796	-1.1994	-0.54921	-2.4672	-0.8098	-4.796	-1.3853	2.0511	-2.6809	-2.9673	-0.86821	-4.4067	1.9254	-2.4716	-2.0331
5.9744	8.024	6.533	4.2671	3.6259	8.6529	5.7712	8.0266	3.2403	6.9506	8.5478	5.7337	5.8134	5.2842	7.6959	9.841	8.2175	8.4912	5.8976	4.5544	6.9348	4.6889	5.8142	8.2719	7.9876	7.4258	7.2365	6.8386	7.4826	6.1917	4.7661	7.6175	6.5513	6.7723	7.8736	6.7101	9.5085	8.0823	6.7718	8.7656	7.3021	5.5684	7.9405	7.1596	4.2514	5.5854	7.843	8.1751	8.7641	9.4521
0.441	3.1503	3.7056	2.7934	2.8865	2.7326	2.0284	2.6596	4.6064	2.7299	3.875	1.5453	2.6965	-0.27627	5.0555	-3.1546	-0.82593	1.8163	0.61651	4.24	1.1956	2.8688	3.2605	-0.56947	2.1553	2.628	2.2023	5.8292	0.90325	2.9893	1.2128	0.61252	1.7894	3.929	-1.8524	4.3989	-0.14162	7.4166	4.0033	2.3607	-1.4658	-0.17208	2.2907	3.7425	0.81818	2.0432	1.9968	-0.51984	3.541	3.1768
-9.1141	-10.011	-11.833	-8.7735	-6.3702	-13.362	-12.08	-8.1894	-8.9057	-10.558	-11.819	-9.2595	-10.158	-12.11	-13.06	-10.754	-11.861	-7.8311	-10.676	-8.5811	-10	-12.282	-10.925	-11.921	-9.4395	-13.078	-10.811	-10.204	-11.213	-11.916	-15.093	-7.4594	-5.0802	-8.4277	-11.29	-11.406	-12.236	-10.246	-9.6313	-7.3666	-8.1225	-10.79	-8.426	-10.021	-9.6332	-9.5739	-13.506	-12.542	-12.971	-12.412
0.052523	0.17588	0.066141	-0.79371	-2.3868	-1.2848	1.2113	-2.2573	-2.0778	-0.69545	2.1207	-3.2217	-1.4435	0.027763	-0.49916	-3.747	-3.3722	-0.73645	-2.5478	0.90845	-2.5141	-2.2243	-0.37797	0.78034	-3.1391	-0.34193	0.0050506	-4.5117	-0.78411	-0.83596	-0.40755	1.5037	-0.17515	-1.8958	-1.292	-0.34823	1.0864	-2.7269	-1.3656	-1.9365	-1.4954	-1.2227	-0.99147	-6.0609	-0.55518	-2.9064	0.31517	0.17626	2.7827	-0.63903
1.3497	2.3979	1.8608	1.4259	2.4348	0.8801	-0.74978	-0.16007	-1.7145	1.1911	3.8128	1.1828	2.6652	-1.5168	0.99582	2.5141	0.47393	5.5638	1.1772	0.46819	0.97064	2.1123	1.3351	0.44745	2.7096	-1.8362	2.2244	-0.69015	0.61243	-1.8535	-1.5809	2.0513	3.2654	-0.33094	-0.065531	2.6316	1.4469	0.1846	3.0788	2.8642	0.54073	-2.8271	1.5197	-0.27829	3.0257	0.89237	2.4753	1.3257	0.10927	-0.27512
-2.2765	-3.0624	-5.4919	-2.0518	-4.5762	-5.8908	-3.0058	-0.40346	-5.6328	-5.56	-0.96558	-3.542	-1.6226	-1.7378	-0.92869	-2.5282	-5.0883	-2.8363	-3.8938	-4.5311	-3.633	1.8288	-6.2226	-2.7383	-4.4519	-4.2478	-4.3518	-4.8446	-1.7945	-3.2296	-4.2227	-3.5246	-3.8173	-3.4423	-3.1306	-2.7775	-2.7634	-3.8826	-2.641	-2.5583	-3.0604	-3.8282	-4.8153	-1.1431	-3.0583	-4.5557	-1.8423	-4.9215	-1.9233	-3.7649
-16.84	-10.216	-10.372	-11.734	-13.483	-15.098	-12.861	-11.251	-14.386	-12.781	-13.198	-12.857	-16.838	-16.762	-11.24	-17.161	-13.821	-15.076	-14.5	-12.385	-9.2752	-12.512	-13.526	-13.854	-13.723	-13.427	-15.906	-14.87	-12.114	-17.197	-12.955	-16.07	-18.614	-13.433	-14.061	-11.769	-14.118	-17.546	-16.259	-13.917	-10.126	-15.365	-12.375	-13.534	-14.698	-13.65	-14.693	-14.283	-13.113	-12.105
-4.1465	-3.5968	-0.58081	-5.5071	-4.9535	-5.4636	-5.9614	-4.8205	-4.5391	-4.4631	-3.2514	-4.6132	-2.7164	-5.0865	-5.0537	-2.0971	-3.1561	-7.081	-5.9102	-5.4432	-3.9803	-2.9899	-4.1017	-5.7317	-4.9202	-5.3883	-2.8241	-4.1813	-4.3197	-2.8517	-3.0772	-4.5048	-3.667	-7.9443	-2.6477	-2.3057	-4.8613	-1.0325	-2.9776	-3.9823	-3.8889	-5.8636	-5.891	-3.9555	-4.644	-8.7893	-1.1921	-3.1495	-1.6823	-6.7809
-1.0629	-2.995	-0.64442	-4.1524	-7.0614	-4.8224	-4.068	-4.0084	-3.7129	-2.8869	-3.2146	-5.4109	-1.124	-2.1065	-2.3272	0.03316	-4.6025	-2.1513	-6.227	-4.289	-3.2622	-4.6893	-2.2023	-6.1394	-5.1871	-3.6447	-1.4729	-5.0033	-2.6577	-4.8074	-5.3465	-1.6654	-2.1294	-1.6263	-4.9628	-3.1209	-2.4366	-2.5025	-3.8776	1.0367	-2.1567	-2.7045	0.10021	-5.4826	-3.9862	-3.597	-3.0196	-2.2469	-3.1921	-0.16467
-1.027	0.97731	-0.56116	1.0094	1.0159	1.2375	-0.94244	0.81302	0.41047	1.2833	1.3462	2.2187	0.6699	-0.17628	0.47817	-4.0016	0.39459	-0.38762	3.4935	-0.92392	-2.2814	-1.2394	-1.1281	1.5142	0.27293	0.87651	-0.61271	-1.5295	1.6575	-4.0699	-2.5745	0.44516	-1.5731	-0.4407	-2.3136	-0.6496	-0.95978	1.3988	-0.47916	-2.0267	1.4041	0.055454	2.6619	-0.12855	-4.2786	-2.9181	2.1421	-1.724	1.0876	1.1508
3.2949	0.77461	0.76089	4.4197	3.1811	2.8194	5.289	3.3746	1.3455	4.1309	4.2394	-0.62962	6.0992	6.0987	2.8293	0.58891	4.0718	7.1264	3.8037	0.59964	2.1051	2.9747	5.2453	4.299	1.8499	4.0334	4.032	2.8868	3.5178	0.33976	1.4402	3.132	4.3496	5.0966	-0.44556	3.8641	5.5573	2.2181	4.6709	1.5537	5.3856	4.8001	4.0242	2.0563	5.1259	1.761	0.64237	6.668	3.0564	2.7554
-3.3475	-3.886	0.010487	-1.8458	0.10177	-2.491	-0.55416	-2.3697	2.5937	-2.3425	-2.3904	-1.8326	-2.8212	-3.1123	-2.0466	-0.13319	-0.56376	-2.2744	-3.7409	1.8991	-1.7607	-3.7218	-3.1829	-2.2288	-3.2394	-2.1007	-2.3477	-0.062276	-0.90169	1.1501	0.87545	-1.5983	-2.9041	0.67171	-2.5084	-2.083	-0.5917	0.88487	-1.3166	0.73944	-4.3794	-2.5708	-1.2595	-3.4686	-1.5904	-3.6109	-1.0635	-0.4236	-2.7992	-2.0077
1.2617	3.9509	3.1573	2.8175	2.343	1.2235	2.551	2.8094	5.0357	2.5803	4.0449	1.1171	3.643	1.3539	5.5157	2.2553	8.9482	2.559	4.9116	0.90168	1.5809	2.0125	3.6489	2.3965	1.6013	4.5415	4.1908	5.9897	4.7998	2.414	1.5487	0.46128	2.4366	2.7763	2.4385	2.6025	-0.046298	7.144	5.3832	-1.9853	4.1305	3.8184	2.8903	2.8455	0.44291	2.1341	1.6485	0.23015	3.7735	6.9846
-4.7801	-3.0848	-2.4457	-3.6172	-3.4663	-4.7657	-3.2223	-8.4837	-5.7743	-3.4553	-2.6279	-5.8242	-2.1361	-5.1281	-7.4098	-8.0006	-6.837	-2.1822	-4.3252	-4.6935	-3.5908	-4.4162	-5.0527	-4.1945	-4.3427	-4.6211	-3.4001	-3.05	-3.5246	-6.1085	-4.3098	-2.7107	-3.4096	-3.9635	-8.7426	-6.2884	-1.6812	-4.4205	-3.0663	-6.4473	-3.2945	-6.9551	-8.1849	-3.5457	-3.9656	-4.2209	-1.9022	-7.588	-3.6097	-3.3767
0.33161	-1.5484	0.19675	-3.1984	-0.57609	1.023	-2.8339	-1.6939	-4.6217	-1.1268	-0.46117	-3.1768	-1.0858	2.4874	-3.4541	-3.2757	-2.7475	-2.5537	0.30118	-1.6385	-2.8952	0.049191	-2.0191	-2.8541	-1.3755	2.3193	-1.7955	-0.27205	0.58163	-0.636	1.6086	-1.9204	-1.2452	0.81386	-2.3868	0.401	-2.6999	-3.4988	-0.45912	-2.3618	-4.1245	-0.45991	-1.1685	-2.589	-2.108	0.51714	-0.92016	-2.0063	-6.0848	0.17605
-7.5649	-12.132	-15.377	-11.793	-12.409	-10.545	-12.732	-14.512	-13.587	-9.5604	-12.303	-9.3761	-10.964	-10.03	-9.1183	-10.289	-9.5236	-11.692	-10.195	-8.766	-12.843	-7.9622	-11.275	-6.3983	-11.636	-9.2273	-11.753	-13.338	-11.31	-10.384	-8.2781	-11.527	-10.303	-11.216	-10.808	-8.959	-10.068	-8.6541	-12.681	-9.4574	-10.83	-10.324	-10.307	-8.6885	-11.062	-12.428	-9.1118	-8.3485	-10.5	-12.685
-9.6342	-14.031	-8.8937	-12.887	-9.3585	-11.726	-11.994	-13.287	-12.837	-12.013	-12.968	-9.3428	-13.452	-10.601	-8.5437	-10.288	-10.93	-12.999	-13.131	-8.1075	-15.087	-8.2346	-6.7345	-15.299	-13.097	-12.166	-13.136	-9.0953	-10.853	-13.567	-7.8633	-11.266	-14.444	-9.0236	-9.1995	-15.59	-9.4595	-12.716	-11.667	-11.374	-12.105	-12.563	-10.165	-8.9606	-11.477	-13.235	-9.6779	-10.824	-10.628	-9.936
1.0149	1.4227	1.5737	0.58553	-0.12681	-0.53521	-0.075927	2.0507	-1.7532	1.1821	2.2587	4.2278	0.95689	0.48567	-0.72428	-0.99142	2.6254	0.90154	-1.8718	-0.71896	2.1622	-1.2758	0.88653	-1.3264	-0.47071	1.744	-0.40414	-0.84779	3.6318	-1.4347	2.4882	-3.9294	0.7032	1.9943	1.8438	1.6149	0.15155	2.5006	-1.7581	0.40053	1.7263	1.826	2.0818	-1.761	0.094514	2.8111	-0.21088	-4.8662	1.8261	2.6429
-4.5083	-4.7155	-7.5137	-4.6829	-8.5675	-5.2288	-4.3337	-4.0864	-4.8431	-4.7669	-8.1818	-6.8934	-4.8056	-4.501	-4.7183	-7.5012	-5.0309	-4.8313	-5.6091	-5.3151	-6.4665	-4.8398	-5.5232	-5.7059	-6.3888	-5.3754	-4.3917	-1.6259	-4.5341	-2.6734	-8.6647	-7.2238	-5.3706	-2.6966	-4.2089	-5.2331	-4.4828	-2.9734	-2.9714	-0.76962	-4.2795	-6.4035	-4.083	-3.0438	-5.3024	-6.9366	-3.5253	-4.8341	-3.6279	-5.1297
-19.274	-22.653	-20.196	-22.139	-25.125	-23.643	-24.598	-20.705	-21.76	-19.494	-22.547	-23.428	-20.768	-23.178	-22.86	-24.106	-21.415	-21.413	-20.649	-23.361	-20.702	-22.256	-22.577	-22.074	-18.295	-22.565	-17.728	-22.848	-22.941	-22.996	-21.076	-22.654	-18.441	-19.323	-22.142	-21.775	-21.642	-21.475	-21.748	-19.582	-22.721	-21.122	-20.824	-24.07	-21.178	-21.37	-20.158	-23.219	-21.354	-21.714
-13.873	-12.288	-12.01	-10.387	-11.237	-11.887	-11.352	-12.219	-9.7724	-12.613	-8.6265	-10.125	-11.602	-12.468	-11.701	-11.268	-10.556	-9.8457	-11.611	-12.058	-9.4026	-10.401	-10.924	-10.847	-12.195	-12.068	-12.279	-13.527	-10.355	-12.366	-14.725	-10.69	-15.424	-13.286	-15.921	-11.212	-10.927	-12.919	-10.301	-13.017	-12.73	-13.135	-9.3098	-10.694	-10.902	-14.067	-10.049	-12.19	-10.058	-6.8807
-10.888	-9.6832	-13.098	-11.783	-14.972	-8.021	-14.807	-11.424	-12.139	-12.344	-9.3901	-12.668	-10.173	-9.9081	-10.562	-10.548	-12.938	-14.362	-10.444	-11.275	-13.042	-15.47	-12.21	-11.414	-11.044	-13.021	-10.787	-8.7729	-8.0017	-9.6961	-10.966	-11.122	-10.42	-12.766	-10.183	-11.423	-12.239	-13.419	-13.707	-8.617	-12.122	-12.226	-12.001	-12.967	-12.311	-9.3193	-12.828	-11.961	-13.255	-14.329
-12.405	-14.789	-14.432	-12.812	-14.304	-12.035	-14.159	-13.748	-12.192	-11.248	-12.756	-12.165	-14.663	-11.949	-12.391	-12.494	-10.507	-11.771	-13.807	-14.671	-11.34	-9.807	-12.335	-10.838	-12.881	-14.681	-14.319	-10.387	-13.354	-15.695	-9.3508	-12.944	-16.106	-16.57	-12.204	-11.125	-13.123	-13.15	-14.26	-16.467	-11.739	-12.334	-11.262	-8.5847	-11.891	-11.761	-12.733	-13.477	-12.051	-9.9563
-2.2073	0.57715	-1.4395	-0.86547	-1.9985	-2.9074	-1.6683	-4.5453	1.3936	-1.3625	-1.9541	0.25457	-0.72937	-3.3256	-0.65339	-0.67513	1.0115	0.4608	1.5558	-0.69709	-5.4791	-0.13759	2.4907	-0.33801	-0.054675	-3.8927	2.2999	-1.7662	2.9098	-1.7417	0.4589	-0.33632	0.090703	-0.053192	-0.72723	-2.2238	-0.42331	2.0936	1.9551	0.23754	-0.32289	1.469	-3.6698	-0.64911	3.0584	-0.47612	-1.0682	-0.059999	0.45718	-0.23262
9.6077	8.577	10.889	7.4184	9.9453	11.551	12.041	10.191	11.448	8.5635	7.7096	10.897	7.8009	11.574	9.6228	8.7384	7.7972	11.116	6.7213	5.1471	8.6226	13.719	6.4726	9.7611	13.24	9.126	11.132	12.969	10.223	8.0539	10.924	9.2116	8.6042	6.3011	11.356	11.202	12.637	9.8028	10.319	9.3774	9.798	10.556	10.471	9.3602	10.368	13.531	7.8764	9.738	12.858	10.802
-1.991	-0.9464	1.6621	-2.4532	-0.90737	-0.39307	-0.58314	2.1138	-0.67093	-1.7035	-2.4805	0.36505	0.40756	-1.4942	1.6038	-1.8818	-1.832	0.93631	-1.9115	2.7393	-1.1932	-2.8942	-4.1901	-2.7735	-0.25779	0.33772	-4.6109	3.3667	-0.9225	-1.9635	-2.5828	-0.59951	-1.4279	-1.1728	-1.9214	-2.3722	-1.9024	-1.9343	0.1084	-3.7318	-2.264	-2.1128	2.4894	-3.592	0.29309	-2.9796	0.74184	-2.3737	-0.22425	-0.0076559
-10.929	-12.421	-12.786	-9.7265	-11.91	-11.561	-12.727	-10.913	-10.541	-10.434	-10.759	-8.8241	-9.9305	-13.803	-8.496	-8.4397	-9.8439	-8.3991	-8.3717	-9.8171	-9.7233	-13.523	-10.717	-12.938	-8.4231	-10.127	-12.841	-11.189	-9.9876	-9.1109	-10.37	-12.035	-7.825	-7.5893	-6.4048	-10.412	-9.3741	-10.014	-11.65	-13.742	-8.53	-11.492	-10.817	-11.038	-11.895	-11.97	-11.408	-12.396	-10.402	-12.011
2.2481	0.3335	1.5989	-0.66186	4.83	2.1201	2.24	-1.4703	2.3986	4.953	1.7503	-0.59065	-0.011733	5.0034	0.45148	-0.39661	1.5901	-2.0791	3.5758	-0.44137	0.45269	-0.51007	3.422	1.9794	5.4934	1.0807	-0.69148	-1.4282	0.53841	3.7889	1.5839	0.51519	2.3111	0.79295	1.729	-0.25879	3.9611	1.9504	3.5814	0.29301	-2.2222	1.4612	5.2135	2.6416	3.8706	1.6888	3.5467	1.7552	0.97306	-1.9817
-11.671	-11.611	-11.984	-10.945	-10.473	-12.884	-12.084	-11.572	-12.94	-11.201	-13.317	-11.495	-10.532	-11.816	-10.556	-12.144	-11.169	-11.315	-9.8561	-9.8081	-14.313	-10.772	-13.295	-10.653	-10.594	-8.9887	-14.28	-13.477	-10.905	-9.291	-12.9	-13.349	-10.701	-11.37	-12.617	-8.6164	-13.901	-12.698	-12.975	-9.5487	-14.331	-13.313	-6.8463	-11.286	-10.815	-13.614	-12.123	-13.802	-15.167	-8.6536
-3.4377	2.0981	-0.96352	-0.91882	-2.507	-3.3156	-1.7173	-1.392	-3.3383	-1.7687	3.1071	-2.8148	-3.0947	-2.1837	-4.9514	0.63529	-1.5752	-0.30783	-3.498	-0.2656	-1.4064	1.607	0.81114	-0.61302	-0.94298	-2.6953	-2.7232	-2.1405	-4.4572	-2.4854	-0.9177	0.72256	-2.6719	-2.2368	-2.0595	-0.40323	-2.8856	-1.0174	-4.5703	-1.2466	-2.1023	-3.0695	-2.1021	0.55009	-2.27	-2.0273	-3.0736	-0.83041	-0.95044	-1.0956
3.5307	2.8474	3.9779	4.9591	4.9482	5.3847	4.3249	3.5228	1.6421	1.5515	4.2249	1.8029	1.2049	2.4446	2.7194	3.1477	4.126	4.0967	3.5479	4.2286	1.2408	-1.4483	6.9121	2.6069	3.5958	1.195	4.8619	3.1206	5.2314	2.6366	0.49909	3.8051	3.7907	4.7339	5.3485	1.9364	4.9367	5.5776	2.4328	0.77707	2.7364	0.86665	3.0048	3.1034	3.9375	0.84409	3.784	3.9351	1.593	4.4611
0.86211	-0.21635	-1.1258	1.0071	1.8045	2.8842	-1.1471	-4.5388	-0.76019	-1.1634	-2.5958	-3.1974	1.7219	-2.8522	-0.20114	-1.5893	-3.7775	-1.8509	2.1292	-2.9113	1.0679	-1.6788	0.51903	0.28359	0.31255	-0.28316	-0.39335	-0.15785	-2.1473	-1.6177	-0.27956	-3.4324	-5.4412	-5.3136	-3.4039	-2.3389	0.51793	-0.83892	-3.388	-3.6227	1.3464	-1.0992	-3.5859	-3.1666	-2.3037	0.68181	-0.04694	-4.3695	0.53601	0.60641
-14.01	-11.741	-16.422	-14.441	-18.543	-12.35	-13.993	-9.8639	-15.721	-15.064	-12.273	-14.617	-15.597	-11.053	-14.745	-10.972	-12.784	-12.362	-11.894	-12.778	-14.271	-13.694	-15.113	-11.647	-12.296	-12.297	-11.42	-14.144	-13.283	-14.568	-12.353	-12.723	-10.872	-15.423	-15.106	-12.589	-14.881	-13.652	-13.807	-13.743	-15.126	-14.04	-15.091	-14.875	-12.827	-13.162	-13.206	-11.663	-17.414	-15.559
-21.885	-20.22	-22.79	-22.711	-22.628	-22.717	-18.733	-21.253	-17.614	-18.839	-19.238	-21.195	-21.32	-22.041	-18.968	-19.305	-20.699	-19.165	-17.308	-19.17	-21.973	-21.556	-21.589	-23.474	-20.621	-19.942	-22.427	-20.482	-18.559	-20.132	-19.657	-20.116	-20.121	-19.958	-19.412	-23.243	-22.119	-23.994	-20.151	-21.197	-19.599	-21.102	-19.458	-22.11	-20.008	-17.561	-20.315	-20.287	-22.175	-20.014
-2.3289	-4.5928	-5.7776	-3.3909	-2.8994	-5.3836	-3.6021	-3.9341	-5.9673	-1.1715	-3.7487	-5.6656	-3.2272	-3.2321	-5.6434	-4.3236	-2.4833	-7.2809	-5.2075	-5.0488	-2.5061	-7.0276	-3.7744	-1.3752	-1.7801	-3.9358	-5.2188	-1.8006	-3.4097	-6.6473	-1.3023	-4.6188	-2.5087	-1.8404	-3.9017	1.3028	-5.588	-7.3603	-2.2547	-5.2854	-5.745	-9.2368	-3.8835	-3.2575	-1.2135	-2.605	-7.1287	-5.1497	-7.2041	-3.6643
-2.9067	-1.6794	-0.90577	-0.89533	-3.8951	-0.50319	-3.348	-3.106	-3.4703	-2.5102	-0.051071	-2.0592	-0.48154	4.0774	-1.8456	-0.4661	0.28989	-2.8164	-2.8867	-0.98871	-2.8759	-0.26508	-2.2997	-0.67524	-0.38919	-0.49452	-3.0224	-2.4744	-1.0152	-0.33707	-1.9315	1.8953	0.80585	-0.1926	0.68252	-1.1813	0.38462	2.236	-1.0652	0.076575	1.203	0.45959	1.6484	-2.8531	0.60238	-3.0123	-3.3762	1.4943	-4.4654	-1.7171
-6.8868	-9.1846	-10.883	-10.621	-9.2577	-10.585	-9.4963	-9.4543	-8.3113	-10.399	-9.8119	-7.747	-5.8687	-7.8994	-12.05	-11.475	-8.8904	-7.6584	-11.499	-7.5206	-8.1608	-11.069	-12.718	-8.3562	-10.785	-7.9746	-9.7502	-10.415	-8.3694	-9.0604	-11.423	-7.577	-7.1762	-11.863	-7.8621	-10.917	-7.2048	-10.986	-10.735	-12.114	-8.0973	-8.0711	-10.397	-6.6209	-9.8321	-9.6972	-10.987	-7.3972	-10.499	-9.8841
-11.099	-12.43	-12.972	-11.4	-13.607	-12.187	-11.975	-11.897	-11.099	-11.314	-14.023	-10.454	-10.691	-14.241	-14.11	-12.537	-12.268	-8.5918	-13.073	-9.9323	-15.688	-10.999	-10.853	-10.6	-12.685	-11.474	-10.486	-11.093	-9.0465	-9.7707	-9.7276	-13.048	-11.332	-11.982	-13.78	-12.772	-10.023	-12.983	-12.273	-10.169	-15.877	-9.3592	-12.162	-13.264	-10.625	-14.019	-6.7348	-12.338	-9.1158	-9.3146
-20.271	-23.173	-21.333	-20.69	-19.182	-23.282	-20.648	-20.429	-24.17	-20.688	-21.946	-20.886	-22.787	-21.476	-22.067	-20.211	-24.63	-23.065	-19.065	-20.603	-22.299	-19.87	-25.641	-25.851	-24.899	-21.625	-24.361	-23.397	-21.304	-20.162	-22.073	-21.132	-23.317	-28.911	-21.815	-24.129	-23.167	-22.157	-23.956	-21.598	-26.027	-20.704	-22.71	-23.317	-21.624	-21.885	-20.577	-22.194	-22.317	-22.362
-5.9506	-5.5676	-1.4994	-7.3246	-7.5556	-5.6047	-6.2853	-7.2134	-4.6938	-3.6677	-3.8289	-3.1806	-6.3335	-5.2451	-3.9682	-8.7479	-6.4194	-6.6647	-5.6261	-7.1064	-6.756	-3.7292	-5.2433	-3.3777	-3.8746	-4.6229	-5.0628	-3.8735	-7.5324	-3.2204	-5.7333	-7.4873	-5.4176	-1.516	-4.7645	-3.98	-6.5586	-4.9122	-7.9223	-10.674	-3.949	-5.971	-6.5751	-6.6195	-5.4744	-5.4719	-2.9216	-5.7951	-4.0375	-7.8556
1.2367	0.33484	4.2938	0.1303	1.844	-0.21159	3.6006	0.56309	3.4637	1.6092	-1.0592	1.6361	0.084786	0.04336	0.29888	0.24129	3.2216	0.18418	2.946	-0.071047	4.8027	-1.538	1.4075	2.753	-1.5054	0.19042	3.7373	3.3088	-0.97651	2.0048	0.47791	-0.30737	0.011229	-1.3817	4.738	4.284	-0.24672	1.1579	-0.47503	1.2563	1.5134	0.59624	0.70156	-1.2005	1.0283	0.56935	4.505	-0.24791	0.41053	0.28357
-10.508	-9.8648	-10.999	-13.991	-11.473	-10.502	-12.404	-13.667	-9.6403	-12.307	-10.517	-11.745	-11.321	-13.121	-15.013	-16.933	-9.4661	-10.639	-13.07	-9.246	-13.033	-15.922	-10.119	-12.248	-11.806	-11.173	-8.9207	-12.368	-14.189	-10.844	-10.868	-11.577	-9.0569	-10.825	-12.041	-11.055	-10.245	-9.7942	-12.167	-11.016	-11.467	-12.224	-15.445	-15.591	-8.06	-12.826	-10.133	-10.462	-10.762	-6.5068
-10.685	-12.088	-9.6366	-9.1765	-6.401	-12.015	-9.1144	-12.729	-8.5764	-12.138	-7.3991	-9.7184	-12.714	-10.005	-11.248	-10.813	-9.9915	-8.7677	-7.9987	-11.653	-11.222	-13.582	-11.706	-10.107	-7.5558	-8.4663	-9.6935	-12.897	-13.872	-8.0639	-11.302	-12.006	-10.477	-11.523	-14.886	-7.1843	-11.666	-10.072	-12.074	-13.713	-12.757	-11.471	-9.3353	-10.386	-12.911	-9.4403	-11.136	-11.407	-11.874	-9.7038
-1.0006	-3.3765	-6.1044	-5.8426	-4.5283	-1.6116	-2.0776	-3.3445	-1.4635	-3.4918	-2.592	-2.5615	-4.7992	-4.2306	-1.433	-4.3514	-1.8195	0.2499	-3.614	-0.94784	-3.2118	-4.7192	-3.1597	-3.3346	-1.1273	-0.64602	-2.5345	-2.7779	-3.8712	-5.6842	-1.0764	-4.0775	-2.1075	-2.5829	-4.4048	-4.3443	-2.4861	-3.6156	-2.4879	-1.7046	-4.4363	-7.4892	-5.6548	-2.4664	-0.82856	-1.7541	-0.97202	-3.9332	-2.8146	-4.4376
-21.571	-19.571	-22.485	-25.477	-21.095	-21.499	-20.711	-21.162	-23.944	-21.481	-23.947	-23.531	-21.884	-23.075	-20.395	-18.847	-24.029	-20.501	-22.875	-22.841	-21.921	-22.466	-23.181	-24.074	-22.538	-23.785	-21.682	-23.084	-18.813	-19.441	-22.453	-22.93	-21.829	-21.288	-20.218	-22.54	-24.192	-24.596	-21.102	-23.582	-22.007	-26.64	-22.739	-21.162	-18.332	-19.302	-21.139	-22.653	-21.971	-24.94
-14.267	-9.4634	-17.487	-11.486	-14.987	-10.805	-13.666	-14.081	-12.704	-14.315	-10.789	-9.6938	-13.58	-14.705	-11.76	-13.707	-13.509	-12.634	-10.841	-11.656	-10.569	-15.168	-12.671	-15.126	-11.285	-10.193	-14.126	-12.249	-12.128	-10.16	-12.986	-12.353	-9.5139	-12.595	-13.785	-14.763	-11.822	-14.051	-14.586	-11.374	-13.812	-12.405	-11.529	-16.008	-11.039	-12.322	-13.393	-14.478	-13.812	-13.708
-4.2213	-0.50793	-5.2911	-1.1271	-6.8086	-3.8727	-5.1932	-0.30061	-6.6565	-1.7655	-3.6058	-2.7422	-1.0197	-4.1462	-1.8103	-2.2439	1.7187	-1.6944	-7.468	-2.066	-2.3798	-4.0487	-5.0031	-1.5662	-3.9209	-3.2043	-3.8525	-2.5344	-1.3156	-1.7393	-0.15031	-2.6657	-3.4216	-3.2784	-2.4911	-1.0038	-3.4987	-2.4961	-1.9136	-5.8252	-3.1961	-6.5309	-5.4531	-5.2834	-2.4838	-2.229	-6.0495	-4.6811	-4.7227	-3.0991
-0.29267	-1.2772	-4.7652	-0.78701	-1.0864	-2.7059	-3.5964	-0.71477	1.2869	-0.17629	0.87074	-1.3846	-4.263	-3.2567	-0.19263	-5.1364	-1.6824	-3.2578	1.1988	-2.0074	-3.2351	-1.8693	-0.50451	-2.9472	-1.4889	1.742	-1.4769	-1.8784	0.36047	-0.10522	0.50225	-1.6075	-1.7295	-0.32488	-2.3507	-0.97983	-1.1618	2.8305	-2.0427	2.842	-0.37181	1.9582	-4.5004	-3.7319	1.0895	-2.6465	-3.0976	-3.2462	-4.2017	-1.2672
-12.356	-13.367	-8.3736	-13.194	-9.6946	-8.2741	-12.849	-9.6851	-12.424	-12.759	-15.82	-12.938	-14.379	-9.9565	-12.853	-13.233	-11.725	-12.72	-13.359	-12.188	-12.557	-12.825	-8.5517	-11.614	-9.4423	-11.975	-12.876	-12.38	-11.519	-12.62	-10.302	-13.046	-9.7272	-12.008	-13.949	-11.695	-11.782	-12.511	-11.886	-13.197	-10.353	-15.623	-9.9661	-11.81	-14.895	-12.843	-9.7234	-9.4878	-13.036	-12.465
-1.1125	-2.7763	-5.07	-4.3754	-2.7322	-4.1772	-0.15761	-4.4972	0.17257	-3.5219	-1.5473	-2.5691	-3.3738	-1.0613	-3.8297	-3.5855	-2.428	-1.83	0.63871	0.38618	-3.6125	-2.5913	-0.84368	-3.7177	-3.2162	-3.9651	-3.729	-3.5916	-1.301	-3.73	-3.2293	-2.9675	-3.0609	-2.7888	-2.952	-2.7722	-2.0623	-3.2196	-3.5261	-1.1868	-3.3	-0.22953	-3.015	-1.274	-3.3126	-3.0445	-4.3667	-3.8244	-3.3637	-1.2398
9.131	6.7784	5.8003	9.4353	8.7992	7.5894	5.1741	4.0836	6.6284	5.8962	5.9504	4.8725	8.1836	5.8085	4.5422	2.1137	5.6956	8.8533	4.4031	3.5623	2.4681	4.1032	6.725	9.7512	7.0327	6.4795	8.0103	8.3512	7.636	5.8922	4.8304	9.2453	10.167	4.5649	6.4888	7.1073	5.6864	7.3009	5.4504	4.6781	7.395	8.0688	6.6193	6.3274	7.169	9.9075	8.3861	5.7786	10.758	6.4383
-11.467	-10.869	-12.265	-10.246	-10.304	-14.202	-11.269	-8.4626	-12.232	-9.6936	-11.38	-11.393	-9.7172	-10.411	-12.354	-11.362	-12.673	-8.9244	-10.711	-13.657	-12.422	-9.7803	-12.817	-11.144	-11.986	-11.181	-9.6958	-9.5708	-11.561	-11.104	-10.581	-14.066	-15.231	-10.97	-10.934	-13.838	-9.7194	-12.678	-10.352	-11.17	-10.963	-12.951	-13.16	-13.044	-12.356	-7.632	-11.107	-13.221	-11.881	-10.225
-8.4971	-12.403	-10.517	-9.8902	-11.912	-15.349	-12.374	-11.572	-10.116	-12.201	-14.418	-12.228	-13.512	-9.535	-10.248	-11.613	-10.103	-8.6137	-11.607	-13.026	-11.736	-9.3568	-13.385	-9.6782	-9.4528	-9.3499	-14.758	-15.699	-14.651	-12.89	-11.515	-10.719	-12.316	-10.094	-13.658	-12.12	-11.779	-15.958	-13.716	-11.55	-9.8023	-10.33	-11.683	-10.264	-13.464	-10.035	-11.964	-10.989	-11.224	-9.3066
-4.053	-3.8879	-2.1956	-5.1702	-4.4301	-4.0746	-2.9181	-3.5526	-3.0867	-7.0632	-1.5966	-7.299	-1.283	-2.2971	-3.8066	-3.0616	-0.30703	-3.7814	-5.2683	-6.5547	-2.8577	0.13402	-6.4685	-3.9673	-5.6306	-2.8891	-3.1191	-3.5821	-7.203	-6.4816	-5.0044	-3.1683	2.0486	-3.4899	-4.3259	-4.9135	-4.855	-4.8794	-3.4624	-3.5064	-6.7152	-5.8953	-2.4668	-3.2641	-4.9048	-6.2349	-3.6135	-2.316	-4.1317	-4.9117
5.9339	9.431	10.496	7.7618	9.4376	3.7988	6.3593	6.2044	6.2605	7.5824	7.7167	3.8888	5.6456	9.9264	9.7397	9.9332	6.0255	6.5083	7.369	7.6882	5.2359	7.7434	5.8344	6.2987	8.3431	5.9262	9.9873	8.9109	6.5063	6.6026	7.2255	5.3303	9.105	7.0037	7.8734	5.4387	5.4751	8.9349	5.0313	6.5546	7.2709	8.9654	7.2909	6.2206	5.1999	7.3214	7.2522	9.5597	8.9179	8.9816
-3.8596	-3.7526	-3.1621	-4.0076	-1.6027	-1.2268	-1.094	-5.3059	-0.60968	-6.0931	-2.2619	-2.9252	-2.7717	-3.1829	-5.0071	-1.3006	-3.3406	-1.0225	-3.697	-4.1957	2.8084	-3.6489	-4.4041	-3.3495	-4.0445	-0.84312	-5.1903	-2.0726	-2.1704	-1.3167	-5.1879	-1.9318	-3.4845	0.98598	-1.578	-2.6235	-4.0438	0.29085	-2.7941	-3.9814	-1.8792	-1.9511	-2.128	-3.9272	-1.844	-0.18535	-0.27188	-0.38061	-6.6669	-2.4212
-10.489	-12.082	-8.5119	-11.166	-12.258	-9.4968	-12.605	-9.6151	-7.2236	-9.4817	-10.146	-9.885	-9.562	-7.2469	-10.479	-8.1058	-6.3486	-9.1286	-11.445	-9.1219	-7.751	-7.7653	-8.8208	-6.3389	-11.274	-11.417	-5.1269	-8.0533	-8.2345	-9.2576	-12.53	-7.9367	-7.4166	-8.5944	-7.0937	-5.198	-11.554	-7.2408	-8.004	-11.058	-12.48	-9.1307	-9.7622	-10.921	-8.1496	-9.1064	-9.1584	-10.551	-8.1888	-7.6768
2.5486	1.16	3.2654	4.1916	5.049	3.0893	3.7841	0.53856	3.5963	4.2402	1.3043	4.4088	4.7603	2.8289	2.3853	4.2359	2.7426	2.3632	1.6275	3.2412	1.7639	3.7425	-0.42252	4.6819	1.4459	1.4467	1.5459	5.257	4.4028	2.3157	4.4018	3.4595	2.8342	2.6872	5.4149	-0.48639	3.2834	1.6081	2.6503	1.7113	4.1267	5.538	3.2681	6.0175	2.1055	1.3488	4.7432	4.2689	3.5605	2.8392
8.0814	2.4161	7.8882	6.5353	7.7582	1.4645	3.458	5.5998	6.5538	4.5758	2.8048	4.3933	6.5686	5.0249	4.1377	5.0008	5.9479	7.7514	6.9383	8.1425	8.2088	5.5412	5.0687	6.8533	3.7459	4.0646	5.3834	7.0999	7.3081	5.5688	2.9761	4.0783	3.8589	7.1905	6.5903	9.1947	7.4616	5.5673	7.242	3.9319	5.8244	7.8766	4.6344	6.6195	4.8532	5.1572	6.0025	8.2198	7.2999	8.3504
-20.811	-21.482	-21.1	-25.197	-23.743	-22.467	-22.61	-19.941	-23.569	-27.244	-23.848	-22.71	-24.462	-21.762	-22.446	-21.947	-25.563	-22.689	-25.658	-22.886	-24.842	-20.957	-21.542	-23.923	-23.276	-19.762	-20.812	-21.861	-22.75	-23.877	-21.31	-20.489	-18.153	-22.222	-21.522	-22.371	-23.084	-21.044	-24.257	-22.782	-24.595	-21.058	-22.633	-22.433	-23.166	-23.1	-21.238	-23.628	-23.884	-20.285
-9.6038	-11.14	-12.335	-12.685	-13.054	-12.383	-11.534	-11.754	-13.016	-8.5572	-10.357	-13.921	-11.865	-14.91	-10.688	-12.004	-11.779	-9.1093	-11.778	-11.542	-8.8671	-9.8037	-11.302	-10.484	-11.354	-8.1434	-12.921	-9.4379	-6.8336	-10.527	-10.619	-12.182	-11.65	-9.0187	-13.29	-12.474	-9.308	-9.3263	-12.003	-12.546	-12.039	-11.223	-12.124	-11.124	-11.105	-10.728	-10.406	-12.107	-12.092	-11.148
-0.037717	-1.7113	-4.5736	-0.4423	-2.3741	-1.5813	-0.3128	-1.299	-1.3429	3.7302	-0.95784	-2.2473	-0.77037	-1.688	-0.60745	-2.6926	1.3836	-0.48013	2.2163	-0.11209	-1.5716	-1.2342	-1.0534	1.1426	0.95971	1.3861	1.25	0.61806	2.02	-3.453	-2.4978	3.0379	-2.5241	-0.98418	-2.6555	-3.6598	1.0952	0.80417	0.8286	0.21372	-2.7932	-2.9359	2.8931	-1.5075	0.41412	1.5928	-0.17238	-2.4102	-1.749	2.1795
-4.9511	-4.4166	-5.83	-5.1418	-5.8385	-3.6886	-4.8432	-2.4871	-5.7825	-5.1082	-9.1809	-4.5156	-7.5499	-7.906	-3.9976	-8.2572	-3.0283	-6.4504	-2.0852	-7.2327	-6.0686	-7.1853	-3.6017	-6.2874	-3.6956	-5.4672	-6.8915	-5.2432	-9.4149	-3.6172	-4.3772	-3.6885	-7.0539	-6.9475	-6.0523	-6.8623	-7.3528	-4.036	-5.7794	-5.1398	-2.7604	-4.6183	-5.7068	-6.4083	-4.8254	-9.0511	-4.3961	-6.369	-2.5846	-3.7284
7.5373	4.4753	7.7183	3.9126	4.5046	9.5778	5.7938	7.4929	8.3356	7.6825	5.338	5.8713	6.3857	8.3598	5.8691	8.225	7.4203	7.0437	5.7122	7.0043	7.3366	6.2472	7.1046	6.6904	7.0009	9.0557	7.8262	8.4063	1.989	2.7057	7.2283	7.5854	7.4371	7.1035	7.6504	9.3725	4.7299	8.7628	4.9291	5.4505	7.8497	4.9444	6.5806	7.8741	7.2144	6.2396	6.0525	6.048	8.9458	5.5133
-18.191	-23.104	-21.54	-20.678	-19.9	-20.019	-20.493	-21.941	-21.869	-21.984	-20.01	-19.435	-19.131	-21.617	-20.691	-20.794	-23.488	-17.718	-21.874	-19.985	-19.545	-21.193	-24.63	-22.304	-20.436	-20.925	-17.654	-16.621	-22.608	-20.066	-19.933	-19.597	-19.649	-20.859	-21.103	-22.986	-20.867	-21.814	-18.831	-20.898	-20.043	-20.592	-22.773	-23.932	-19.395	-23.497	-22.826	-22.51	-22.003	-21.935
-0.030509	-2.6709	2.7923	-4.3343	-0.48619	-0.9049	-0.69701	0.69323	0.12624	-2.138	-4.1024	-2.5936	0.86273	-1.2432	-0.89593	0.3424	-4.3275	-0.0063791	1.8558	2.0624	1.2027	-0.85144	-2.6149	-2.7225	1.842	-3.1425	-1.082	-1.0133	-3.5371	-2.0269	-0.93229	-1.5868	-2.9011	-1.6729	-1.139	2.841	-1.3135	-2.183	0.5202	0.047725	-2.597	-3.1527	-1.3166	-2.9743	0.69947	-1.0273	-4.0241	-2.3979	-0.63613	-1.4559
-5.4886	-4.9216	-5.2252	-4.5451	-0.94399	-3.3444	-8.6792	-2.0821	-4.0539	-4.022	-3.5584	-3.6988	-6.9032	-4.5866	-3.4214	0.46104	-7.7676	-2.3319	-2.0511	-4.7568	-3.1924	-5.6422	-6.5688	-3.0318	-1.0119	-2.7027	-3.3973	-3.0386	-4.4907	-5.1073	-2.4172	-4.1204	-3.2677	-2.6193	-0.44117	-4.0656	-3.3453	-5.5263	-5.042	-6.5451	-4.9655	-3.2155	-1.5733	-2.1416	-5.4086	-4.8063	-1.3223	-2.8614	-4.1813	-3.5572
-9.5244	-14.542	-8.9452	-12.932	-13.215	-11.075	-10.964	-9.946	-9.3736	-12.122	-12.614	-12.146	-12.691	-10.478	-12.387	-11.832	-10.646	-11.689	-11.623	-9.6705	-9.9401	-11.987	-11.228	-12.84	-10.877	-12.116	-8.7709	-10.524	-11.268	-12.252	-13.319	-15.317	-10.444	-12.693	-9.9038	-10.449	-9.3268	-12.655	-10.209	-15.828	-10.707	-11.713	-9.7324	-10.888	-12.296	-12.809	-10.155	-14.889	-11.19	-11.167
-23.997	-23.428	-23.333	-18.668	-20.975	-22.603	-21.104	-21.432	-21.592	-23.369	-22.802	-18.08	-19.47	-19.332	-21.091	-21.684	-24.214	-23.101	-19.581	-22.074	-25.181	-21.993	-19.954	-18.793	-21.167	-21.709	-21.253	-23.407	-23.11	-22.81	-22.88	-20.457	-19.004	-20.228	-21.424	-21.33	-26.441	-19.988	-26.594	-22.771	-19.429	-18.661	-20.968	-24.497	-20.681	-25.143	-23.399	-21.161	-21.819	-24.674
8.455	7.4395	6.2528	5.1482	3.4995	3.368	1.7367	5.7951	3.0913	4.5468	1.8938	5.5126	4.4995	1.7526	6.4408	7.1611	4.3312	8.7681	7.1528	6.881	-0.6307	1.985	4.3735	2.274	6.5956	4.4563	8.7179	5.0488	4.2007	8.4416	6.5678	5.6178	4.4673	6.8967	5.5214	6.6245	6.5443	7.8704	7.3683	2.3769	3.0308	4.0028	5.1061	8.019	6.9086	7.5445	5.6145	6.5899	7.4955	7.187
0.33167	-4.9651	-2.8472	-2.331	-3.0571	-5.0372	-2.7017	-4.0711	2.6938	-2.1302	-1.9506	-1.2941	-4.3075	-2.3864	-5.0623	-4.4704	-1.9315	-4.0052	-0.83317	-0.86881	-0.84024	-4.2722	-4.3386	-3.2627	-1.5892	-2.6109	-2.8236	-6.0968	-2.0638	-3.7234	-0.75451	-4.7025	-5.8046	-6.315	-3.1335	-3.1545	-3.8373	1.2771	-5.6898	-3.0351	-0.21341	-0.89369	-2.9541	-4.9013	-1.6807	-3.2071	-1.4601	-2.2199	-1.4622	-0.35717
-3.0789	-2.4235	-2.8839	-4.7145	-1.2029	-1.3812	-1.6857	-3.4747	-2.1672	1.5431	-4.004	-1.5227	-2.2835	-0.13184	-2.5457	-4.2229	-2.0249	-1.8474	-5.0771	-4.3742	-1.6372	-2.3692	-1.79	-3.4795	-5.1273	0.092778	1.123	-1.2149	-1.3889	-1.7069	-1.4192	-4.8805	-3.6711	-2.886	-3.1916	-0.83813	-1.6854	-2.2862	-2.1612	-1.6486	-3.4469	-2.6609	0.47544	-1.6417	-0.20808	-1.2045	-2.3135	-3.392	-2.3743	-0.033897
-4.5271	-1.2991	-3.632	-3.6101	-4.1583	-1.9997	0.49334	-1.4303	-1.0736	-3.8287	0.011533	-0.37473	-4.7169	-3.2557	-3.1123	-0.13351	-1.965	-0.52553	0.24849	-0.73407	-1.6079	-3.2692	-2.3812	-1.7524	-0.64932	-2.6942	-2.6679	-1.5554	1.2362	-5.5296	-2.8664	-4.8402	-1.9523	-2.7229	-2.7116	-3.6104	-2.664	-1.4567	-3.8363	-3.3784	-3.118	-1.3222	-1.3946	-2.2562	-1.8439	-4.2635	-5.3104	-2.5366	-0.44414	0.39639
2.4436	1.6226	2.0778	3.6503	1.0804	3.91	2.6637	0.35242	4.1832	-1.0266	4.1771	3.483	4.0879	-1.1502	2.2853	0.45183	3.9984	3.2449	2.8495	0.68438	-0.66306	1.7678	5.1216	3.0767	3.5026	3.0637	0.15397	2.7057	1.2144	-1.2772	1.8924	4.5314	2.0886	1.7544	1.3899	2.811	1.5501	-1.0526	4.2418	4.4429	2.1281	3.01	0.032064	3.0282	3.5508	4.202	3.8505	0.061742	-0.24164	1.8807
-21.107	-25.939	-17.506	-20.1	-19.263	-21.326	-21.431	-21.502	-20.302	-21.778	-18.552	-18.962	-21.073	-19.091	-19.361	-19.248	-21.325	-20.19	-21.271	-24.104	-22.472	-21.369	-22.166	-21.67	-20.074	-21.296	-17.886	-20.18	-20.063	-21.087	-21.235	-22.002	-17.52	-20.556	-19.711	-19.493	-19.877	-18.838	-19.469	-21.682	-21.598	-19.13	-20.933	-19.016	-21.566	-19.891	-21.004	-21.044	-23.224	-19.021
1.1757	-5.0598	-1.5689	-5.3072	-0.35111	1.2358	0.086651	-0.27973	-2.3479	0.27997	-3.3522	-2.402	-0.72161	-2.1387	0.98284	-1.6541	-1.3007	-2.7135	-5.7298	-1.9675	-0.99921	-1.3412	3.0588	0.3422	-0.31863	-2.8847	-0.6879	-2.9054	-4.8725	-0.86118	-1.7051	-1.561	-2.5499	1.5297	2.8121	-3.9212	0.89097	-0.50965	-5.392	-4.1117	1.3907	-1.777	-0.67904	-2.1101	-4.5756	-0.19402	-3.0589	-3.0623	-1.1604	-2.1854
12.29	9.6124	9.436	9.6374	10.374	12.723	7.1801	10.915	7.7378	8.8347	9.8817	10.199	9.724	9.2914	5.79	11.714	9.6528	10.057	8.4496	9.2966	8.2913	7.1346	9.1885	9.5166	10.671	9.4479	9.4854	13.114	9.9608	11.305	10.76	8.4971	7.0866	9.4344	10.302	10.647	9.638	9.3854	12.806	7.7759	8.4884	9.3065	8.4212	9.3888	9.2552	9.132	10.476	8.5474	10.601	11.19
8.4428	9.2313	8.5284	9.5649	6.0344	5.0627	10.893	8.272	5.7116	6.8393	6.6067	7.0406	5.7139	7.5901	6.1879	9.8019	8.7869	6.4625	9.3947	7.9637	6.4524	3.157	6.4477	8.254	5.8286	5.1833	5.1027	3.4393	9.62	8.3064	5.574	6.8553	7.175	8.9689	7.4551	5.6684	6.2913	8.8791	6.9001	8.1871	7.8832	7.2795	11.868	6.4974	4.769	5.8152	7.1381	8.7468	6.0898	9.7781
0.066954	2.4295	0.83877	0.5647	-0.17658	-1.0035	-1.6716	1.1993	-0.95055	-0.74234	2.8944	-0.93352	0.43669	-2.2459	1.3361	-0.86231	-2.2029	0.50594	-1.0931	0.97878	1.1383	0.9746	-1.3829	1.4302	3.2217	1.0626	0.0077444	-1.5227	-0.45967	0.40813	3.2453	0.49707	0.37816	-0.52878	-1.7311	-1.8199	1.9745	1.7842	0.80088	0.2581	-0.27272	-2.4477	-0.093379	0.52796	1.1649	2.0313	4.6806	2.3482	0.31384	0.50883
2.8302	3.536	3.964	4.1059	2.022	3.81	1.1206	5.8403	-0.6524	5.5082	0.080522	1.8315	1.577	3.7879	0.61844	1.2342	3.9917	1.2193	1.8054	0.80986	1.0857	2.6822	-1.1455	2.5352	-1.6401	2.2578	0.26271	1.4903	2.1728	1.537	-2.3294	6.2884	-0.42789	3.1029	3.2475	3.6138	3.9302	0.41792	2.3473	1.5286	3.8462	0.93554	2.8234	4.3274	1.921	-1.3966	2.5862	0.62972	2.923	3.353
-15.784	-15.174	-12.76	-14.61	-15.11	-13.66	-12.856	-13.503	-15.331	-11.275	-15.711	-15.652	-13.912	-14.707	-15.972	-13.029	-18.481	-15.303	-14.53	-14.879	-17.332	-13.762	-16.305	-13.959	-15.354	-14.592	-15.122	-14.57	-15.004	-16.455	-12.867	-13.536	-13.843	-13.284	-16.468	-13.314	-15.031	-15.305	-14.508	-13.405	-14.186	-11.443	-13.904	-11.838	-14.725	-14.2	-15.425	-15.313	-14.44	-14.097
-10.449	-12.545	-11.145	-8.5525	-11.073	-9.0846	-7.0657	-8.1004	-11.335	-10.922	-9.359	-6.0049	-10.029	-11.851	-11.912	-13.902	-10.264	-8.1595	-8.0461	-8.1916	-10.378	-4.9994	-5.8098	-9.2808	-13.784	-11.811	-6.7344	-12.859	-12.153	-11.167	-9.6512	-10.422	-9.9366	-10.519	-10.926	-8.1071	-7.9958	-8.1552	-10.669	-9.7612	-6.2612	-6.0782	-11.058	-11.212	-9.3412	-7.368	-11.174	-4.7488	-5.9693	-8.2303
-12.766	-11.054	-13.324	-13.902	-14.531	-14.071	-10.932	-11.975	-12.266	-11.621	-11.834	-9.5241	-10.806	-14.051	-13.806	-11.39	-15.37	-12.052	-10.408	-13.723	-10.447	-11.079	-15.895	-13.426	-14.313	-10.78	-11.307	-13.25	-12.577	-16.183	-12.02	-14.32	-14.625	-13.905	-13.835	-13.64	-15.053	-16.128	-13.877	-12.777	-16.221	-13.301	-14.03	-14.003	-8.8692	-17.309	-12.18	-10.436	-13.756	-10.784
-22.713	-20.291	-24.891	-20.847	-19.816	-21.483	-22.897	-23.624	-21.342	-22.631	-22.398	-21.411	-22.617	-19.875	-22.732	-25.553	-21.663	-20.801	-22.519	-22.703	-24.179	-24.074	-25.092	-24.592	-23.217	-19.285	-22.589	-20.7	-19.586	-23.636	-24.574	-22.252	-24.679	-24.774	-24.387	-21.651	-23.74	-24.758	-22.091	-21.136	-20.702	-23.49	-23.143	-21.746	-19.956	-21.004	-18.518	-22.389	-19.948	-23.126
-3.2775	-7.0229	-3.6709	-4.9289	-5.5881	-0.035613	-4.0208	-4.6817	-4.5296	-4.9776	-3.0459	-1.9781	-4.0583	-2.5502	0.89496	-5.3649	-5.0196	-3.6088	-4.3099	-1.3801	-3.0662	-2.2678	-4.5654	-5	-1.2402	-3.0077	-6.2393	-1.4533	-4.5128	-1.283	-3.0604	-2.1314	-3.4273	-3.1156	-5.7295	-2.0475	-2.1777	-1.5621	-2.7411	-3.2212	-0.96613	2.9702	-5.0582	-2.5572	-2.3192	-3.0686	-6.3204	-3.3212	-2.096	-1.1771
-2.9461	-0.48207	-5.2536	-2.4324	-2.0148	0.17756	0.45854	2.098	-1.3904	-3.1939	-0.63446	0.97719	-4.6682	-1.3572	-1.4175	-0.87369	-3.0655	-0.43904	-5.9152	-5.0176	-3.0748	0.042493	-3.5585	-1.0742	-0.54398	-1.8214	-1.9941	-1.9785	-1.2491	-1.7074	-1.8267	-4.4666	-0.18613	0.048518	-0.88601	-1.8148	-1.6409	-1.8492	0.64207	-0.72068	2.3951	-1.7465	-1.1555	-1.8079	-0.94745	-0.8583	-0.44971	-4.1148	-1.1656	-3.9471
-3.9456	-3.0245	-4.1996	-5.621	-5.0969	-1.1119	-3.9479	-3.9899	-3.7828	-1.4894	-0.21887	-5.3427	-6.6913	-7.7002	-4.4412	-4.3535	-3.1756	-5.3274	-4.9749	-4.8356	-0.76326	-3.13	-3.0673	-5.755	-1.0948	-4.4315	-1.2633	-3.0535	-4.4407	-3.9381	-4.3299	-1.3522	-3.7172	-5.0799	-1.1818	-5.3756	-4.3924	-5.7436	-1.7867	-1.0399	-8.1677	-3.4807	-2.9691	-2.239	-4.0095	-5.0387	-5.2291	-4.0962	-6.5661	-3.9092
-4.2687	-4.7473	-4.3501	-2.9922	-3.1326	-4.1593	-2.6103	-5.758	-3.9013	-4.4191	-3.6079	-5.3902	-3.1276	-2.0328	-2.1323	-6.0489	-4.5305	-3.4539	-2.9271	-5.5615	-2.8331	-8.0623	-5.1629	-1.1577	-5.1667	-6.4561	-5.3738	-3.957	-2.8612	-1.3466	-5.0674	-1.9045	-7.1199	-7.4172	-3.4349	-4.0621	-4.5175	-2.9735	-1.9764	-3.1549	-2.3168	-2.6242	-5.4143	-2.4497	-3.1522	-5.5999	-2.6426	-2.9571	-1.8634	-5.4612
0.13891	-0.7352	-2.0141	-0.9381	-1.5393	-1.2465	-0.12876	1.8181	-0.32662	-2.6416	1.1749	-1.0704	0.69508	0.51347	2.9356	-0.51719	0.98984	-0.26906	2.2183	-2.2137	-0.65029	-1.4252	1.3386	-1.9258	3.852	-0.80999	2.1991	0.52314	-0.70151	-1.7435	-0.81785	-1.7359	-1.3734	0.54159	1.4477	0.55021	4.3901	-1.353	1.2582	0.68641	-1.3978	-0.65179	1.9439	-3.6177	-0.36906	0.71077	2.3121	-0.13971	-1.5274	0.85648
-11.078	-12.846	-12.167	-16.686	-11.914	-14.46	-11.412	-15.414	-12.63	-8.7847	-14.05	-13.13	-12.632	-15.015	-16.013	-13.534	-14.709	-11.793	-14.287	-11.814	-13.144	-10.226	-13.332	-14.164	-10.974	-13.41	-13.619	-14.325	-11.313	-11.542	-13.956	-9.2596	-12.18	-8.0172	-12.802	-15.709	-14.02	-13.858	-12.588	-13.934	-10.748	-12.651	-13.093	-9.5938	-13.811	-12.817	-11.271	-11.057	-8.4109	-12.86
-2.5579	2.4317	0.99772	-0.41649	-0.58712	2.0905	-1.2765	2.2028	-0.87357	-4.2341	-1.9243	-0.25442	-1.5322	-1.2589	-0.26427	2.1448	-2.163	1.6833	2.3267	-1.7267	3.6325	1.8465	0.46257	0.39192	-0.62449	2.6816	-4.0309	1.1907	2.9019	-0.36164	0.42921	0.65375	2.5641	2.0312	-1.7232	0.70347	-0.70664	1.93	-2.2624	1.9362	-2.3865	-2.202	0.28283	-1.3681	1.4244	1.1503	-0.15113	-1.7428	0.6029	0.96241
1.6611	1.1738	-1.1353	-2.6176	0.14552	-0.68454	-0.099509	1.6502	-0.49868	-1.1715	-2.7103	-1.7862	1.0769	0.29673	-0.58329	-1.5304	-0.51429	0.87912	1.4008	0.77162	4.081	1.2751	1.1047	-0.045584	0.038171	-0.79284	0.32347	1.7986	-0.27789	0.34978	3.4921	-2.0771	-1.7061	-2.6462	-4.9438	2.245	1.1838	-0.47791	1.0732	-3.544	-0.15196	0.71938	-0.1277	0.24456	2.946	-0.4803	2.8393	-0.15255	-0.12341	0.085281
-15.211	-13.586	-14.444	-12.221	-15.807	-14.013	-12.912	-14.348	-9.7074	-12.648	-12.42	-12.787	-13.952	-14.155	-14.312	-13.449	-12.67	-10.432	-14.855	-12.111	-13.744	-12.359	-8.8118	-11.899	-13.851	-10.954	-13.271	-10.771	-12.227	-14.268	-12.069	-12.295	-13.437	-14.841	-12.885	-14.972	-14.515	-13.484	-11.862	-12.004	-12.579	-11.384	-11.054	-12.833	-14.761	-14.478	-14.704	-12.619	-15.586	-12.852
-14.389	-9.5358	-14.876	-13.883	-12.051	-14.32	-14.911	-11.644	-13.114	-9.8954	-13.529	-13.045	-12.51	-15.292	-12.697	-13.179	-13.498	-14.012	-14.148	-11.548	-11.818	-13.51	-16.388	-14.86	-15.406	-16.598	-14.988	-9.5603	-8.9554	-11.55	-12.331	-13.637	-13.199	-11.24	-15.442	-11.916	-14.935	-12.67	-11.362	-14.742	-16.066	-8.9721	-12.352	-15.196	-12.274	-14.174	-12.193	-13.858	-14.481	-13.116
8.7899	9.2588	9.8297	10.388	10.414	8.3826	10.025	10.509	8.9571	11.106	12.12	9.6845	5.0884	9.0453	8.6495	9.2009	9.8706	8.7346	9.1204	11.69	7.8129	8.1819	13.5	10.228	11.354	8.7201	7.8419	9.8422	10.855	11.916	11.72	12.072	11.9	11.754	5.0328	11.476	10.804	6.9083	10.43	11.34	8.1111	7.1955	11.051	10.553	10.396	7.5129	10.459	12.48	6.9462	7.8733
2.9445	2.3179	-3.044	-3.9367	3.6313	4.4169	2.1087	0.15826	-0.67554	5.3241	1.8509	1.9528	0.7194	-0.52327	1.0207	-2.6182	4.9644	1.0155	1.7027	-1.9799	1.5122	5.4095	0.42801	0.42367	-2.4181	0.24559	0.75992	3.1555	1.1549	-1.7808	0.63133	1.3681	1.7708	-1.3004	0.37384	0.87061	-0.47985	1.7509	-1.8252	1.4722	2.9498	2.3736	1.495	1.4864	-1.0514	0.75123	1.7113	-0.21251	0.89385	1.2004
-12.403	-11.727	-9.702	-13.574	-14.124	-12.902	-14.396	-12.473	-11.926	-13.672	-11.671	-10.284	-12.425	-11.203	-11.544	-10.056	-15.132	-10.053	-14.67	-12.812	-14.532	-14.87	-14.32	-13.871	-11.377	-13.302	-13.062	-12.698	-12.057	-12.662	-14.538	-13.63	-14.831	-13.863	-12.066	-11.667	-13.586	-12.592	-12.087	-11.166	-9.3298	-13.276	-11.475	-12.933	-11.229	-13.329	-12.295	-11.14	-12.593	-13.533
-14.754	-12.057	-9.0989	-10.498	-16.219	-11.934	-12.757	-13.387	-11.547	-11.601	-12.661	-11.925	-10.264	-13.619	-11.568	-10.755	-12.376	-14.543	-12.761	-9.4716	-11.788	-9.302	-14.152	-12.357	-10.82	-12.006	-13.133	-11.516	-11.656	-9.4814	-10.174	-14.737	-13.549	-12.285	-10.265	-10.478	-14.651	-11.385	-9.4713	-12.764	-11.498	-13.258	-11.362	-12.041	-12.706	-11.697	-12.395	-13.05	-14.747	-13.703
-0.54836	-1.5608	-0.81151	-2.073	-1.9699	0.86676	-2.596	-2.0927	-2.3672	-2.7318	-2.3926	-3.2967	-2.2087	-1.7028	1.1993	-4.1595	-0.56375	1.3314	-2.5668	-1.9508	0.19246	-0.27802	0.067966	-0.44431	-1.1735	-0.14991	-1.2171	0.52581	-2.2181	-3.625	-3.3169	-1.3504	-2.598	-0.10166	0.88379	-2.6816	-2.1943	0.6292	-3.6496	-1.2049	-2.7922	-1.3463	-3.6679	-2.2832	-2.6317	-0.78151	-3.1942	-2.0298	-0.15312	-0.32478
-7.1754	-5.9544	-5.1307	-7.2647	-10.633	-7.7058	-5.7674	-9.2302	-8.5241	-6.1652	-7.8408	-9.5607	-6.9147	-5.9096	-8.798	-4.9932	-8.5588	-7.942	-7.8824	-6.8863	-7.1789	-10.25	-3.9566	-6.8978	-7.0812	-6.8451	-8.4102	-9.3971	-6.9349	-4.0592	-7.9194	-4.9955	-7.0358	-6.1191	-7.1418	-9.2308	-8.2685	-7.3276	-6.2604	-6.8661	-9.8506	-8.931	-10.774	-4.8204	-6.1896	-6.6977	-8.4392	-6.9966	-8.9366	-6.6596
-4.5356	-2.6019	1.3219	-1.438	-0.55931	0.18788	-3.8999	-1.6985	-2.8221	0.55134	-3.3791	-1.5072	0.68286	-0.58628	-0.99657	-4.2869	-3.8524	-1.7123	-4.7837	-3.5583	-1.9391	-0.069661	0.078658	-1.2629	-1.6081	1.5805	-3.1984	-3.0118	-1.6864	-2.6667	-3.4688	-1.2984	-1.7058	-0.13058	-1.8802	-3.7515	-0.79131	-1.1564	1.9767	-1.7743	-3.7667	-1.1592	0.82285	-1.9145	0.95216	-0.61374	-0.22899	-2.5996	1.7561	-1.7648
3.8785	5.596	0.86919	2.036	1.5021	5.1874	4.6851	1.7357	1.7958	4.9614	2.5761	5.1316	3.8048	1.7233	5.5672	4.7241	6.1887	4.4964	5.8355	2.7709	6.1109	1.7349	4.5651	2.7377	6.2305	5.4935	4.6997	6.9971	3.1806	5.7996	0.030953	4.9679	3.4237	2.4635	4.9847	1.3811	3.7156	4.1128	3.3174	0.061019	3.9622	5.0965	1.7203	3.6557	8.7812	3.0905	1.3291	5.0504	2.6108	2.7864
-4.1174	-0.2146	-0.99477	-1.8824	-2.3411	-4.3502	-1.4138	-3.4733	-2.2662	-2.6057	-2.8528	-1.5481	-1.6467	-0.70115	-1.6139	-4.6533	-3.8967	-4.4186	-1.5405	-2.514	-1.5064	-1.3184	-1.1227	-1.3123	-2.5854	-8.3663	-6.0929	-5.2388	0.90052	-2.3706	0.23702	-4.302	-2.5265	-2.9351	-2.0299	-2.4198	-4.7517	-4.792	-3.8614	-4.4893	-5.2297	-0.11839	-2.4402	-1.8525	-3.3895	-0.27282	-2.4793	-3.518	-1.3526	-3.4722
3.3117	6.3747	3.8734	3.452	5.6321	7.2602	4.9002	4.4087	2.2499	3.4075	5.6831	4.8788	6.0336	4.2796	5.7996	3.4175	6.7717	5.4861	2.1038	5.3923	6.8933	3.9021	6.0977	4.0042	4.2774	6.7292	8.228	2.4593	8.1299	2.7102	2.9224	5.1081	2.882	5.2932	2.9796	3.5204	6.0463	4.2971	1.237	6.5134	3.7421	6.9018	4.344	5.2873	5.8924	4.4696	5.9638	2.5115	4.0771	5.5739
-3.991	-5.654	-3.9808	-5.3877	-4.2565	-2.6932	-4.0438	-0.32616	-5.2521	-3.4237	-7.0497	-6.0389	-5.9818	-6.1702	-3.4684	-4.4007	-3.5452	-9.2806	-7.5858	-1.0657	-5.0315	-1.5202	-2.1985	-4.8268	-1.376	-4.9176	-1.6703	-5.2115	-4.5114	-5.47	-6.7361	-2.0556	-0.066149	-4.8974	-5.8531	-5.5026	-2.6014	-3.8358	-3.803	-3.2724	-2.7472	-6.5793	-6.4957	-4.7144	-6.2919	-2.0575	-2.5177	-2.8785	-2.1336	-3.3104
-13.25	-9.6609	-12.267	-14.495	-10.881	-12.603	-9.9356	-11.822	-12.47	-13.118	-9.5082	-14.192	-9.6107	-12.283	-13.785	-11.794	-12.036	-12.827	-11.036	-12.486	-11.384	-10.982	-10.1	-13.201	-10.632	-13.128	-9.5521	-12.162	-12.388	-10.553	-10.811	-14.106	-14.653	-12.011	-12.786	-10.038	-12.424	-12.775	-16.067	-11.282	-10.206	-12.975	-12.152	-10.937	-10.78	-9.5109	-13.067	-8.7996	-9.593	-11.08
-2.6107	0.091181	-1.0465	4.7952	4.0554	3.7492	2.6299	-0.41378	-2.0313	4.1585	3.9818	2.9887	4.4922	1.1469	-1.1892	-0.14402	2.4447	3.8423	-1.8334	-0.84078	3.5051	1.6264	3.1202	2.4438	1.5629	1.8398	-0.53724	-0.99969	0.99128	0.018783	0.65403	1.5995	0.087297	2.8301	1.6133	0.20048	1.3983	1.5088	2.0539	3.312	0.85968	2.4861	-0.22727	-0.1372	-0.16833	0.97314	1.3257	3.1707	0.74539	1.1426
-4.2548	-2.6261	-4.7832	-5.3536	-1.6997	-5.6615	-5.5503	-7.0477	-3.6717	-3.3227	-3.103	-5.4147	-5.0125	-5.7909	-4.5108	-3.4502	-3.8542	-4.7234	-3.4451	-4.0445	0.5424	-5.0384	-6.981	-6.5576	-3.0266	-4.3698	-1.9881	-5.8292	-2.4036	-5.965	-3.6999	-3.6711	-5.5747	-3.2774	-1.929	-3.5439	0.26082	-6.076	-7.573	-3.4408	-2.5375	-5.6152	-5.6034	-7.832	-4.3095	-3.3125	-0.18507	-2.1067	0.32715	-3.1681
-10.243	-8.5972	-6.0618	-10.444	-10.981	-11.053	-9.6135	-7.8618	-8.462	-7.8925	-10.739	-9.2962	-8.0743	-11.18	-6.4413	-9.6839	-9.9481	-9.0206	-10.373	-8.6039	-7.2034	-10.171	-10.484	-8.0471	-10.316	-9.9494	-12.691	-9.2223	-9.7172	-9.2399	-9.691	-12.176	-7.9357	-10.667	-10.24	-11.204	-10.574	-9.6138	-10.879	-8.402	-10.529	-8.5565	-9.6755	-10.43	-13.281	-8.8833	-9.1493	-9.271	-9.6816	-7.829
-0.70136	-4.6494	0.38449	-3.2266	-5.4883	-0.68668	-3.983	-0.13605	-4.9395	-2.6289	-1.5574	-0.98939	-2.2859	-1.4805	-1.9578	-4.6916	-4.4976	-5.2804	-0.16087	-3.6707	-2.7136	-5.0024	0.022596	-2.5522	-3.2281	-3.0463	-3.3034	-1.2	-3.9116	-4.5192	-6.518	-1.5719	-1.0919	1.5528	-3.818	-0.95039	-2.5585	-3.787	-1.172	-2.4408	-4.2682	-4.2232	-2.9843	-3.3118	-0.16365	-6.1172	-4.115	-1.627	-4.0227	-0.67763
-1.7716	1.7958	0.33908	2.7332	0.70994	0.47231	0.076425	-1.6554	0.18807	-1.6107	0.83207	-3.0524	0.38746	3.669	-2.4604	1.319	-1.158	0.87293	0.12994	-1.5546	0.16737	-3.3979	1.7134	-1.26	0.70507	0.63961	2.2786	2.8212	1.0751	-1.5405	0.52081	2.3102	0.3145	0.43997	-0.74771	2.7444	0.2457	-2.8272	-0.1745	-0.038445	0.086722	-3.2645	-0.21207	0.57949	-0.90699	0.89704	-1.0694	-1.1509	-1.1661	2.2975
5.094	4.6732	7.7611	7.8145	6.5725	5.268	8.5194	7.047	8.6415	6.0227	8.0958	6.5808	8.0268	6.6406	11.231	9.4586	5.273	6.5128	7.4112	7.9526	8.8172	6.5316	6.5248	7.6492	8.796	4.0579	4.9677	4.5359	4.7606	5.4256	5.8853	3.169	4.5624	3.7203	10.494	4.4851	5.5348	5.2916	6.2078	7.5753	6.4444	5.6219	8.3273	8.0828	5.8027	6.8467	6.1496	7.7516	4.7605	5.7778
6.1644	7.4714	3.729	3.1866	3.1629	1.3204	2.1578	4.6159	2.4932	5.3192	3.7404	2.7372	3.9961	0.062564	2.688	6.796	3.2529	5.5	3.4613	3.0516	5.8517	7.8535	4.1229	0.93266	7.1598	4.5025	1.6703	4.511	4.2809	3.6565	5.9579	5.1601	3.5959	3.8315	1.8516	2.2552	4.7494	6.3576	7.6389	4.4428	5.2134	3.0082	4.8992	4.9261	2.8441	4.9308	3.2041	4.8446	6.6399	3.1248
-0.69713	-1.0767	-2.0536	-1.0569	-2.0003	0.17923	-2.3101	-0.27011	-0.14932	0.21526	-1.4769	-3.096	0.0047813	-1.4644	-1.1108	0.094234	-3.3609	-3.1102	1.498	3.4105	-0.4445	4.7308	2.185	1.3014	0.50359	-2.378	-3.1614	-4.9151	-1.2214	-0.60331	-2.9223	-1.0255	1.2289	-1.0221	-2.5832	-0.21353	-2.6324	-0.76025	-0.40936	0.084805	-0.95355	0.065961	-2.39	-1.5649	-1.3394	-2.2583	-2.6289	-0.60759	-0.14871	-0.49819
3.0369	2.1858	0.64719	1.9445	3.6359	-3.1909	4.0979	-0.581	1.9966	1.4959	2.3317	-0.23829	-0.32325	5.473	-2.3102	1.1623	3.3104	2.4815	1.0066	7.1848	2.98	-0.33509	2.006	-0.19625	1.81	-0.6449	-0.68028	2.7783	-2.0463	4.162	0.28463	1.7976	3.3993	3.7966	-1.2561	1.3041	0.036799	1.2652	3.0904	4.0194	2.1392	0.86199	1.3855	2.3281	0.84984	2.234	2.9091	3.3146	1.3088	2.2515
-6.8098	-6.1227	-4.5934	-4.3339	-7.3889	-3.9512	-6.2325	-8.2336	-9.4934	-5.3111	-4.0229	-6.2353	-7.2852	-7.4738	-4.0173	-6.7962	-6.6442	-5.0404	-4.5815	-4.8957	-4.9012	-6.2828	-6.8885	-7.4729	-1.8498	-6.0502	-4.5274	-7.6872	-6.5878	-2.0931	-4.4881	-4.3638	-8.569	-3.7984	-3.5615	-3.1381	-7.1736	-7.7892	-6.6361	-8.2596	-4.6611	-8.9249	-6.3395	-7.1345	-3.2811	-5.4414	-4.9633	-4.5258	-5.3147	-8.4966
-6.415	-4.5795	-7.0915	-2.1627	-3.7557	-4.5586	-0.25943	-9.0772	-4.077	-3.6328	-4.511	-3.3004	-4.9761	-1.2474	-3.7603	-7.147	-3.9723	-6.0282	-6.6311	-6.3502	-4.7495	-3.9175	-1.5184	-5.3754	-3.5476	-3.8313	-4.7203	-4.2261	-1.1746	-1.5199	-7.1196	-6.9338	-0.82267	-2.5336	-3.5382	-1.6261	-3.9482	-4.3174	-5.302	-0.81984	-3.7616	-3.6409	-4.0686	-5.8535	-3.4261	-3.0614	-5.5149	-2.3004	-1.7085	-6.1296
-4.0412	-5.0718	-4.7252	-2.6862	-4.7813	-2.6693	-7.878	-5.706	-6.7534	-7.0628	-4.6358	-5.3527	-5.5759	-3.5971	-3.7948	-5.2473	-3.4588	-5.7898	-8.3752	-5.2172	-4.6523	-5.7906	-9.5934	-4.7767	-9.3676	-7.0625	-8.3678	-7.8593	-6.836	-6.2079	-6.7561	-4.1828	-4.6129	-5.5725	-2.0717	-5.7598	-3.305	-7.2364	-4.2956	-7.2737	-4.8459	-3.6444	-5.1389	-8.4877	-4.8329	-4.446	-2.7247	-4.1294	-4.5953	-6.8379
5.5825	6.7147	6.9399	4.5462	6.8575	2.7023	8.7391	4.5005	7.4647	2.5196	4.488	4.6909	8.819	4.2449	6.481	5.2893	5.5504	7.9424	7.7273	7.9712	5.5055	1.3784	4.6437	2.653	2.2729	8.9022	3.5605	5.504	2.7143	7.9259	5.717	5.0099	3.5957	6.2287	6.4974	3.2239	2.2751	5.4877	2.6879	3.9322	5.1401	2.6972	5.2372	2.8599	6.7744	4.0808	0.48493	6.3836	4.292	5.564
8.9475	11.597	12.495	10.285	12.497	9.6993	10.193	9.8376	8.4844	11.206	8.2734	11.256	14.786	10.376	9.5926	8.1492	8.882	9.5547	14.84	8.0746	5.7023	6.5678	11.392	11.168	9.3275	11.352	8.2733	7.3487	13.111	12.738	11.059	8.278	5.0325	7.3634	12.21	10.386	10.525	11.16	10.461	8.2302	8.5619	8.8846	9.3863	9.7138	7.3452	10.444	9.9003	9.9182	8.9832	7.2051
4.3273	0.97638	2.9431	1.9026	3.6439	1.3259	2.4857	0.62485	2.6635	0.37514	1.5916	4.7822	2.6596	2.6123	2.4492	3.4753	1.5233	1.8795	1.0603	1.4926	1.3295	0.31757	4.5617	1.5511	1.3533	0.045146	3.2826	0.76721	2.5785	0.72396	2.159	1.2226	-0.67636	2.0051	1.1891	1.2614	1.2889	0.1522	-0.33331	0.61673	2.5127	2.6611	1.4432	0.75325	2.2927	2.2341	-1.6858	4.4067	1.7864	0.53566
-6.3282	-5.2916	-4.7172	-4.2424	-4.4109	-5.1021	-4.1971	-4.7505	-4.7988	-5.5453	-6.2527	-5.1474	-8.6045	-3.5145	-6.175	-4.7525	-2.5046	-3.0532	-6.4453	-4.318	-4.7739	-4.0642	-3.9419	-6.4734	-4.4337	-4.6809	-6.2977	-6.8015	-5.3063	-4.5792	-4.6104	-6.5553	-6.8825	-6.6095	-7.3076	-7.7028	-7.2357	-4.3619	-2.6201	-3.8394	-8.072	-6.6705	-3.0763	-7.1855	-5.5865	-5.8784	-7.2468	-5.4895	-4.6342	-7.5384
2.0231	0.61867	1.8137	-0.77976	-1.6504	-2.9557	0.57148	0.73268	1.5681	-1.0557	-1.3175	-0.057167	-2.2152	-0.71935	-2.1428	-0.28087	0.53659	2.8219	1.0886	0.4445	-0.15204	2.1774	-0.98432	2.379	2.578	1.132	-0.64713	-3.3123	-0.60878	-1.8791	1.0852	-0.68212	-0.24912	-1.2846	2.1318	1.0041	1.5845	1.2404	2.1233	-0.99378	-2.596	-2.5403	1.1356	0.14787	1.2555	0.66401	-1.5809	-1.1806	1.0679	-0.30431
2.6097	4.3234	4.0475	6.3709	5.9667	6.8642	5.5915	3.0524	3.4309	1.9318	3.4364	3.8631	4.3034	5.1977	3.2877	5.5775	4.0506	3.3154	3.1999	3.5046	3.7784	1.5848	5.0534	6.1037	5.2813	4.4182	5.0657	3.944	4.7731	3.3312	4.9864	4.1369	1.0395	3.5444	4.9221	5.368	2.2485	5.0284	1.581	5.684	5.8049	-0.48676	3.3739	5.1628	3.5441	2.8086	2.2736	4.1963	7.185	2.2549
-4.5507	-5.0419	-6.7023	-5.5264	-4.7492	-4.5243	-1.5117	-4.837	-1.1593	-6.3815	-4.3453	-5.2305	-2.593	-4.4985	-5.0218	-8.4297	-1.3864	-5.1625	-3.4297	-9.8484	-4.4857	-3.0418	-3.3036	-3.5792	-3.21	-4.5219	-1.9188	-5.1696	-4.744	-4.6516	-3.4706	-4.9303	-6.0401	-4.8622	-3.4421	-5.6	-4.6059	-3.8275	-2.2673	-2.8491	-8.6293	-4.6434	-4.2814	-4.6331	-5.8372	-6.3111	-3.009	-2.4279	-4.4879	-3.8836
7.9247	6.6428	5.1859	7.8606	12.146	6.4239	7.5011	8.5282	7.2651	5.4927	6.1827	8.1179	7.1199	6.6041	7.6682	8.1833	7.0273	5.6386	7.1246	10.026	7.5406	8.937	5.3442	6.6646	6.8208	6.936	6.5842	6.1385	10.06	3.6267	7.277	7.8568	4.3812	7.192	7.5596	3.7613	7.1759	6.2135	4.6371	7.5063	4.0085	8.2029	7.6097	6.5952	7.7687	6.5489	5.6952	5.7834	4.3705	8.3001
-4.1397	-5.411	-4.6434	-6.22	-5.1984	-5.382	-4.799	-7.2297	-7.2475	-5.0732	-7.848	-8.014	-9.0415	-7.0982	-4.8077	-5.6141	-4.8391	-4.6969	-5.1142	-5.7694	-7.0043	-4.3229	-5.8185	-5.3422	-8.2132	-6.8764	-3.5192	-5.2915	-6.3872	-5.192	-6.2685	-8.1422	-8.5197	-7.6684	-5.3589	-2.1699	-4.3578	-7.3947	-4.1011	-5.0943	-7.0508	-6.9521	-7.0312	-8.4018	-2.2731	-5.1623	-4.8907	-4.9504	-3.4575	-5.1973
-13.42	-10.523	-9.8931	-12.329	-17.855	-14.241	-11.426	-12.324	-12.715	-13.391	-10.367	-11.043	-13.31	-13.746	-12.104	-13.343	-12.107	-14.199	-14.95	-14.953	-11.627	-11.24	-13.862	-14.002	-11.362	-14.07	-14.061	-15.898	-13.867	-13.064	-14.315	-15.125	-10.821	-11.702	-12.475	-12.914	-12.197	-12.465	-13.166	-13.314	-13.221	-11.204	-14.313	-11.691	-13.227	-10.925	-13.766	-12.947	-13.991	-11.002
3.8839	8.2201	1.7104	0.64923	4.9079	5.0069	4.2355	2.2913	6.7257	6.6875	3.9988	7.8326	2.9573	6.2	5.1654	5.2601	2.2836	3.4804	5.3761	3.0442	4.8949	7.3003	4.8414	4.1929	1.6523	6.0028	4.6122	3.6772	7.2101	5.2711	6.063	6.5018	4.3454	8.4881	6.2626	7.6109	5.2632	2.9992	2.6086	6.7519	8.0738	7.2381	2.8207	5.2569	4.534	7.6448	7.9917	4.3457	4.9546	6.789
-11.25	-11.683	-11.465	-10.611	-16.095	-9.6484	-11.992	-9.1758	-9.8303	-13.163	-13.781	-13.074	-13.312	-11.194	-10.126	-11.299	-13.394	-12.371	-12.521	-7.8409	-9.5537	-11.372	-11.725	-10.873	-14.281	-13.185	-10.473	-11.093	-12.315	-12.669	-11.376	-12.627	-11.914	-14.311	-9.1527	-10.926	-10.813	-11.975	-14.335	-13.134	-12.813	-10.449	-9.3565	-10.82	-11.192	-10.628	-13.892	-13.572	-12.423	-14.864
-13.182	-12.02	-14.728	-13.076	-12.505	-14.948	-13.505	-13.363	-14.442	-14.933	-14.147	-16.952	-14.154	-15.625	-15.179	-16.997	-12.731	-16.692	-12.958	-13.778	-15.631	-13.634	-15.448	-13.733	-14.776	-15.008	-12.938	-13.343	-10.604	-17.729	-17.899	-11.344	-18.271	-14.145	-15.859	-15.333	-13.371	-14.452	-14.88	-17.085	-15.733	-15.033	-12.941	-15.762	-13.941	-14.674	-12.248	-13.019	-12.214	-16.874
-4.155	-3.2805	-3.1087	-4.2239	-1.7819	-5.0075	-1.9441	-0.95084	-4.4491	-1.5983	-3.0816	-2.6297	-3.0662	-2.7753	-3.4088	-3.3059	-2.113	-3.1746	-1.358	-2.5288	-1.673	-0.19602	-1.339	-1.0089	-1.5313	-2.9007	-0.3235	-0.90055	-0.13127	-2.3128	-3.7612	-4.1153	-2.9004	0.20288	-3.27	-0.25764	-1.3062	-2.9022	-3.6172	-1.1237	-2.8416	-2.0795	-1.1469	-3.0075	-1.9576	-2.0476	-5.3565	-2.7888	0.32781	0.17292
-12.985	-11.43	-12.15	-14.3	-11.384	-14.173	-12.388	-10.86	-10.388	-8.5471	-12.868	-10.939	-9.9386	-12.774	-10.848	-10.737	-6.8396	-12.675	-13.864	-11.013	-9.813	-12.635	-10.712	-10.865	-13.551	-10.513	-5.0259	-12.913	-10.488	-8.7696	-10.605	-10.595	-12.158	-10.883	-13.182	-13.66	-9.5334	-9.984	-10.386	-13.008	-12.156	-14.138	-11.481	-12.183	-12.537	-8.5155	-9.7517	-14.096	-11.305	-12.116
-2.3189	0.62846	0.70921	-3.106	-0.50447	-3.2835	-2.8187	-3.2948	-1.0167	-1.0735	-4.313	-1.912	-2.4583	-5.6188	-3.1482	-2.6032	-1.7962	-2.8412	1.1078	0.39839	-2.0925	1.3194	-3.3153	-3.1262	-1.3046	0.5493	-1.5413	-2.9774	-1.2678	-3.9518	0.89644	-2.1349	-0.55779	-2.4603	1.5775	-1.882	-1.2692	-2.7751	-2.6445	-2.462	-3.6185	-1.6275	-4.5439	-2.1129	0.43901	-2.0987	-5.2688	-4.6899	-3.4321	-2.7229
-15.878	-15.406	-14.383	-15.188	-15.583	-13.203	-13.768	-18.542	-10.67	-13.928	-13.562	-16.005	-12.514	-11.662	-14.385	-12.575	-14.58	-14.993	-10.984	-15	-14.91	-12.638	-11.813	-14.068	-14.361	-16.617	-15.412	-17.01	-13.151	-15.317	-15.421	-14.746	-15.58	-11.249	-10.699	-12.473	-12.994	-16.912	-13.921	-18.111	-12.589	-13.858	-20.779	-14.917	-17.489	-13.463	-12.569	-13.514	-15.277	-13.343
-6.5951	-2.9712	-3.6262	-7.2814	-4.8893	-6.1535	-7.2418	-10.365	-6.6134	-6.7347	-4.9864	-3.0609	-3.7669	-5.7542	-5.7434	-7.3191	-7.42	-1.8354	-8.1406	-4.6427	-5.1946	-5.8509	-5.8711	-3.1354	-5.3514	-6.7268	-6.1349	-5.6187	-8.7752	-4.9204	-5.3123	-5.5807	-4.0699	-4.9252	-7.2901	-4.5962	-3.4018	-7.397	-4.4533	-4.9483	-3.4273	-4.5543	-4.1884	-2.6318	-8.2277	-5.8348	-7.5022	-4.9588	-4.4703	-5.8128
7.8539	4.0998	6.4825	5.9408	3.7424	6.5388	5.7412	4.8231	5.5406	4.174	6.8993	4.8767	9.0925	5.9371	6.7308	6.6296	4.568	7.6665	4.994	6.9864	4.2546	5.8331	6.2627	5.0679	8.0999	4.1464	7.3695	6.0111	2.9021	5.1696	6.355	6.4015	8.0034	5.3678	4.9372	5.8471	3.8914	7.2732	2.6127	1.872	6.3049	7.1172	9.6324	4.5596	9.2339	4.9686	4.9049	3.1531	4.1713	6.7249
-13.323	-9.0528	-13.742	-9.0438	-10.355	-10.785	-8.924	-11.354	-13.821	-9.8637	-13.145	-11.707	-9.8047	-9.0237	-13.328	-11.893	-11.556	-13.164	-13.839	-13.398	-8.6541	-9.7704	-9.3545	-10.648	-14.291	-13.731	-12.408	-10.049	-13.643	-9.5333	-9.3846	-11.087	-11.359	-14.201	-13.077	-9.9573	-13.718	-9.1146	-14.054	-9.7181	-10.552	-11.369	-9.204	-12.318	-13.113	-7.7624	-9.6897	-16.136	-8.0843	-13.121
-0.11053	1.9622	-0.455	1.4199	-0.71925	-1.4136	-3.5082	0.87961	2.1397	-0.95098	0.24972	-2.4845	1.978	2.552	1.302	1.6595	-1.764	0.80627	-0.12491	-0.55479	2.5973	-2.1095	0.21035	-2.0555	-0.49975	2.1382	0.48663	0.35295	-2.193	-0.6314	-2.7677	-3.0721	-2.9943	-2.701	1.527	0.83075	0.21387	-0.083401	1.102	-1.8756	-1.565	-0.99033	-1.4517	-0.46733	0.25029	-3.5961	-3.569	-0.013084	0.48277	0.47091
1.5041	1.0469	3.3754	3.5478	2.9217	2.9944	-0.8286	2.539	2.0169	-0.82762	2.794	4.6085	4.1669	-0.7322	3.3172	1.1297	2.3044	-0.60941	-0.51519	2.0491	0.57599	-0.86584	-0.56919	1.0855	2.5794	1.8191	2.5231	0.31977	0.7903	6.2057	0.15758	3.0693	-0.57997	2.0748	2.9277	4.0149	3.3356	-0.62487	1.276	3.4611	-0.014944	0.27902	1.2358	-0.28062	1.7326	-1.0366	1.7294	1.1931	3.9326	2.8442
-12.223	-10.31	-12.774	-15.043	-11.914	-8.5289	-13.149	-10.988	-13.68	-10.054	-14.892	-12.678	-5.5863	-10.909	-12.195	-12.594	-13.331	-12.235	-11.328	-13.853	-8.3088	-14.096	-12.056	-9.8283	-10.807	-10.523	-11.102	-14.176	-12.403	-9.6802	-13.225	-12.482	-10.585	-9.3897	-8.6365	-10.645	-9.1479	-11.557	-8.9284	-9.6634	-13.538	-9.0633	-8.427	-13.726	-12.477	-10.964	-12.788	-12.097	-10.671	-12.515
0.052277	-0.97331	1.0754	0.74631	-1.1425	0.5189	-1.8725	2.5579	-0.51551	-3.123	-2.9921	-0.053399	1.8992	-0.42433	-0.93977	-2.1852	-0.13574	1.2242	1.7029	-2.5877	0.18721	0.27726	1.7046	0.066336	-1.6126	-2.8899	-1.1792	1.4625	-2.1861	1.1602	-2.5535	-0.80784	1.5812	-4.6314	1.3357	-0.50665	-1.8436	-2.0032	-0.5349	0.57283	-0.66971	1.6699	-0.44289	2.6024	-0.93261	0.6529	1.8876	-1.4674	-2.3311	0.17609
1.8951	2.8495	3.8839	3.6145	2.924	0.26134	3.3967	6.1009	0.80014	2.3404	5.3529	1.2085	5.4675	1.7063	2.372	2.7454	2.9551	3.0295	-0.3321	4.2383	2.7783	1.1677	1.8066	3.0921	2.428	3.5955	2.5347	3.3457	-0.045244	2.9959	2.1311	3.6248	-0.087653	3.7088	0.36852	1.3594	5.1822	2.3154	1.8026	1.7698	3.301	0.0048125	1.329	1.9669	2.2542	-2.6254	2.4094	1.9061	2.4014	-2.1253
-6.076	-6.0598	-0.10324	-2.8416	-3.8893	-0.97069	-4.1225	-4.4057	-3.2092	-6.1036	-3.3425	-0.75119	-6.6953	-6.1162	-1.1801	-1.4687	-3.2867	-2.9467	-1.1566	-1.6103	-4.873	-5.076	-4.2475	-3.9532	-2.0257	-2.017	-3.5383	-2.5974	-3.8453	-2.4605	-4.159	-6.3778	-1.8533	-1.9206	-5.5038	-3.7112	-3.7917	-1.0176	-1.3776	-3.396	-4.2185	-6.6064	0.14767	-1.3533	-5.0529	-5.7649	-6.9554	-3.9113	-1.6232	-9.2576
-0.0030046	-1.5322	-2.0522	-1.3683	0.0083459	-3.4337	2.3289	-2.768	0.87941	0.71439	1.6362	2.6978	0.57178	0.49748	0.39107	0.061147	-3.2901	-1.599	-0.47186	-0.026622	0.79892	0.55188	-0.26222	2.3182	3.5138	-3.6899	-2.6343	2.0996	0.76692	1.9206	0.16348	0.23914	-0.16197	-0.34266	1.358	-0.53876	1.824	-2.3921	1.6966	1.776	-0.53638	-2.5418	-1.2587	0.032499	-1.7711	1.2561	2.9631	1.2757	-2.2491	-1.4193
-6.9935	-5.3039	-9.4061	-9.1159	-3.7002	-7.2602	-3.7807	-3.429	-8.36	-6.8422	-4.6275	-11.139	-6.7357	-1.36	-6.4546	-3.9962	-7.9187	-5.7273	-6.4674	-6.7611	-10.114	-4.0184	-5.99	-6.9524	-2.3842	-7.6447	-7.2868	-7.5882	-6.4937	-8.0276	-8.7687	-6.5477	-6.5847	-4.6705	-4.5101	-2.9879	-5.9556	-6.1754	-4.6281	-4.0176	-5.2537	-5.6601	-8.2445	-3.713	-3.6189	-2.7569	-9.0244	-5.0351	-6.3145	-5.9051
3.0556	2.505	8.5609	3.6786	4.947	3.5992	5.5537	6.7165	3.971	6.873	4.7928	4.6328	3.525	5.6963	5.7253	3.4481	3.1468	4.8054	5.8766	3.0907	3.2753	5.2593	5.9351	4.4742	4.9806	4.3733	1.8315	2.9218	9.99	2.956	7.2611	4.4886	1.7397	3.163	5.1254	8.1075	2.8786	2.5076	2.9872	8.7871	5.7366	2.8556	4.5893	5.9016	2.3081	3.681	1.2234	5.5622	5.2283	7.233
-18.06	-13.15	-13.643	-14.039	-15.022	-14.079	-14.05	-13.698	-14.157	-16.67	-14.844	-14.559	-15.637	-16.655	-12.452	-12.857	-12.426	-13.938	-14.6	-11.937	-12.589	-14.214	-15.981	-15.972	-17.042	-13.64	-16.662	-12.403	-14.55	-13.967	-17.301	-12.979	-15.008	-17.538	-17.509	-16.141	-14.578	-14.921	-10.922	-11.896	-12.139	-15.865	-15.64	-15.327	-12.966	-14.43	-15.356	-11.615	-11.272	-15.665
-8.2559	-7.828	-7.1664	-4.7209	-5.427	-5.9356	-3.6997	-8.3945	-8.1302	-4.929	-5.1894	-6.3694	-7.7866	-9.7942	-6.2987	-6.9505	-7.6367	-9.2191	-7.0578	-6.6352	-8.4724	-8.2219	-8.3686	-6.5381	-4.4923	-6.7754	-7.0775	-10.458	-5.3086	-9.273	-5.9093	-6.4665	-6.3163	-5.7938	-5.6721	-9.3649	-8.0662	-11.045	-7.2263	-3.5602	-8.8095	-7.3301	-9.635	-9.059	-9.8457	-9.4408	-6.1388	-8.6188	-7.0635	-8.99
0.45977	0.41337	-0.071401	-2.2108	-0.35934	0.27441	2.4767	0.33505	0.92453	0.67612	2.482	0.58962	1.6141	-0.64896	-1.8782	0.16579	0.32378	0.92338	3.4111	-0.92206	-0.84822	-0.10459	0.754	-0.1262	1.3097	0.11015	-0.30456	0.078138	1.4072	2.4759	0.50476	-1.2551	2.0993	-2.0727	-0.15039	-0.79532	3.1893	0.73975	0.16485	-0.64557	4.2854	0.18304	-0.6583	1.4592	1.1386	1.0784	0.58472	0.24641	4.3149	-0.53083
-16.584	-16.005	-14.847	-16.604	-15.865	-15.866	-14.96	-14	-15.026	-17.482	-10.16	-15.429	-13.821	-14.464	-19.533	-13.307	-14.767	-18.113	-15.121	-13.359	-16.578	-13.584	-14.673	-13.895	-12.481	-15.397	-14.125	-12.399	-15.261	-12.94	-15.431	-13.925	-13.376	-11.991	-12.779	-14.515	-14.41	-14.066	-15.774	-14.232	-14.463	-13.825	-15.052	-14.547	-12.891	-17.335	-14.469	-16.522	-17.388	-15.582
-7.8242	-6.6253	-10.563	-11.689	-11.123	-9.3318	-9.2882	-8.9359	-8.9971	-9.2996	-9.6516	-11.982	-13.005	-10.675	-6.394	-6.7059	-11.853	-5.4711	-9.2223	-9.7953	-8.1795	-7.6376	-8.5657	-8.4627	-11.424	-9.2835	-9.6054	-10.683	-12.764	-11.016	-8.5597	-8.9509	-8.0521	-8.4869	-13.343	-9.0804	-7.2201	-10.523	-10.251	-11.116	-10.752	-9.1172	-7.6325	-9.9352	-9.0611	-8.8617	-9.5777	-12.062	-9.141	-5.793
-1.0895	-3.2176	-3.6559	-3.4364	-3.0423	-4.6414	-5.7134	-6.3027	-6.6482	-3.7251	-5.1251	-4.2448	-4.7602	-4.0104	-7.3623	-5.966	-1.8879	-2.2703	-0.3126	-4.3691	-4.9208	-4.1951	-2.7973	-3.5873	-6.5776	-3.6697	-5.6718	-2.6106	-2.8159	-0.69209	-1.4856	-4.9194	-2.518	-5.5289	-3.0602	-5.1882	-7.3742	-4.6885	-3.0607	-5.452	-3.3686	-3.7914	-2.3887	-3.7633	-3.958	-3.1564	-3.0111	-1.7234	-3.4824	-5.9882
-3.5939	-4.0841	-2.9588	-2.2521	-3.859	-7.0222	-3.7836	-3.8354	-6.9402	-3.7716	-3.3716	-0.67239	-0.71247	-5.1462	-4.3883	-4.8247	-3.0508	-0.37298	-4.8025	-4.1153	-3.2479	-4.811	-3.3637	-6.2328	-4.7239	-1.8807	-5.1201	-1.7807	-5.2425	-1.3263	-5.6954	-2.9497	-3.3094	-1.9701	-4.937	-1.913	-2.1391	-2.4234	-4.0045	-0.11103	-3.7817	-2.216	-2.7712	-3.8474	-2.6119	-2.6821	-0.61954	-2.6836	-3.2176	-1.4347
0.43256	-0.0621	2.7204	0.25819	2.4333	-1.8032	2.6145	-2.7627	-0.849	0.76038	1.5871	-0.51894	0.39683	1.4975	0.36939	-2.0006	-2.1772	-1.0614	1.2043	2.1909	2.5454	-1.2804	1.9344	0.8135	-1.3312	-0.64413	1.5866	2.6596	-0.91447	0.92689	-0.22648	-0.33968	-1.0355	-0.93462	0.85983	-1.3721	-1.4109	0.22387	1.3459	-1.3992	3.0237	-1.4447	-1.1611	2.4377	-1.1801	-0.70056	-0.31941	-3.2059	-1.2424	-2.21
-14.748	-14.114	-11.631	-17.236	-16.744	-12.822	-17.514	-14.434	-14.184	-15.582	-14.289	-16.889	-17.25	-16.834	-14.34	-15.678	-14.522	-12.558	-14.765	-17.226	-14.427	-15.386	-16.226	-15.145	-16.751	-14.148	-14.805	-14.851	-12.14	-14.867	-13.512	-15.675	-16.243	-12.699	-20.235	-15.779	-17.044	-14.354	-11.941	-15.329	-14.978	-14.325	-14.442	-14.808	-11.743	-13.446	-13.989	-12.979	-16.924	-15.767
-1.8612	-2.2974	-0.14768	-5.1025	-0.35029	-1.7863	-3.7006	2.3336	-0.34874	1.5553	-1.4453	-0.31754	-2.4794	-2.6929	-0.40982	0.38343	-0.95614	-1.9506	-0.81918	0.67192	-1.4194	-0.92179	-1.1161	-0.79333	-0.72444	-3.6021	2.3481	-2.4509	-4.455	-3.4759	-1.7909	-1.0907	0.71371	-0.80151	-2.0138	-0.54614	0.3498	-4.6582	-1.7471	-0.57224	-0.57858	0.8033	-4.1884	1.2362	-0.87389	-2.9317	-0.3992	-0.18499	-0.032812	3.222
-9.5829	-11.424	-10.598	-7.566	-13.048	-12.037	-14.034	-12.49	-12.327	-11.596	-10.495	-9.5904	-11.583	-8.3598	-8.4275	-11.395	-10.899	-15.011	-8.6779	-8.7613	-10.3	-9.2687	-10.306	-13.578	-9.8634	-10.214	-13.247	-8.2274	-10.512	-8.3042	-11.115	-13.206	-8.6802	-11.313	-9.9199	-9.5001	-10.164	-9.2752	-7.8539	-10.576	-10.724	-9.8864	-12.643	-9.7841	-11.789	-9.7346	-11.914	-10.437	-11.613	-10.015
-0.97295	-1.1351	1.77	0.0096535	-3.4695	0.23104	-2.0158	2.8926	1.0519	0.6048	2.8383	-0.41301	1.1449	-0.38687	1.7956	-1.4412	-0.11079	-4.0384	-1.7316	-2.2874	-0.64448	-1.4305	-1.8029	-2.1713	-5.8062	0.51857	-3.7264	1.6928	-3.5231	-0.57438	-0.088371	0.3465	-2.072	1.1245	3.2765	-0.072429	-2.4244	-1.3035	-1.722	-1.8634	-1.072	1.6948	-2.4152	-1.0903	-3.2497	0.80278	0.41108	-1.5885	-0.57571	-1.9253
-16.072	-9.5207	-13.803	-14.342	-12.706	-15.236	-13.409	-13.733	-12.804	-14.461	-11.611	-15.142	-12.554	-8.7008	-14.762	-13.522	-12.228	-12.555	-13.033	-13.838	-11.98	-9.4985	-12.409	-13.49	-12.276	-9.4248	-12.606	-12.518	-14.026	-14.947	-12.763	-15.172	-11.477	-12.997	-14.77	-14.616	-13.31	-14.529	-12.441	-12.335	-11.34	-12.264	-12.685	-12.557	-13.034	-11.161	-11.796	-14.817	-13.158	-13.119
0.14517	0.049298	0.72781	-1.658	-0.71906	-2.1901	-3.477	-2.0096	0.77833	-2.2023	-3.2107	-2.787	-2.0802	0.065246	-4.3379	-0.17331	-1.9661	-2.6131	-1.8035	0.13683	0.70717	-1.0462	-2.2175	0.29709	-2.7608	-0.8572	-0.81431	-2.061	-0.57316	-0.16384	0.54767	-2.4537	-1.3763	-1.5351	1.1517	1.2122	0.31061	1.3719	-3.127	0.40418	-1.999	-0.50895	1.4739	-1.6025	-1.8829	-1.4043	-0.35136	0.641	-3.0357	-2.1642
-8.5571	-12.308	-7.2999	-9.2618	-8.729	-8.128	-13.588	-10.855	-8.0068	-9.629	-10.223	-7.4432	-10.708	-12.92	-12.678	-8.934	-13.705	-11.498	-10.713	-10.576	-10.266	-11.633	-7.7518	-9.6475	-10.302	-10.552	-9.6543	-10.207	-11.589	-10.478	-9.1963	-11.977	-15.179	-9.9922	-6.4735	-8.6353	-9.6882	-8.7244	-9.8192	-12.137	-7.0642	-13.897	-12.683	-6.7992	-10.034	-11.271	-10.193	-15.471	-9.023	-12.543
-5.9103	-7.212	-6.6248	-4.6789	-6.3474	-4.7267	-6.0755	-5.7973	-3.1896	-4.6136	-6.2288	-3.9751	-3.963	-1.3102	-4.8106	-6.2131	-6.4548	-5.0497	-5.1527	-6.071	-6.5144	-8.4121	-2.6528	-7.4727	-2.491	-4.4321	-6.2566	-6.6124	-7.2724	-4.9219	-3.5743	-6.4045	-6.4393	-3.0834	-5.311	-6.6549	-6.3648	-3.5491	-5.4561	-6.2103	-6.2712	-8.7487	-5.9118	-2.3286	-7.3509	-5.3586	-5.2473	-5.8687	-9.3458	-5.1193
-15.255	-15.383	-17.697	-19.057	-9.6544	-14.278	-16.101	-14.115	-12.959	-14.629	-16.302	-13.729	-14.292	-17.322	-17.231	-13.317	-11.052	-13.24	-13.962	-15.151	-16.539	-13.831	-12.944	-13.941	-13.595	-15.938	-9.7325	-16.419	-15.797	-15.92	-15.171	-13.764	-14.42	-16.521	-15.146	-11.778	-15.312	-15.054	-13.445	-16.369	-14.928	-15.323	-12.906	-15.094	-15.678	-16.401	-17.611	-14.994	-14.084	-15.964
-10.549	-11.453	-10.588	-13.213	-8.0813	-9.6032	-11.673	-9.8037	-14.433	-8.8947	-12.904	-9.9452	-17.046	-9.8127	-9.5122	-10.973	-11.178	-9.5662	-11.932	-8.4558	-11.803	-8.0691	-12.335	-9.7622	-11.806	-12.512	-10.89	-10.185	-10.535	-9.9092	-14.833	-10.311	-9.9933	-11.533	-10.453	-10.915	-10.858	-10.341	-12.261	-16.615	-14.521	-10.625	-11.934	-9.6804	-10.818	-14.342	-10.741	-12.487	-14.574	-13.93
-20.551	-20.51	-23.147	-20.2	-21.677	-22.401	-19.698	-18.506	-20.363	-22.029	-21.745	-21.305	-21.896	-19.368	-19.415	-20.165	-21.601	-22.039	-20.493	-17.517	-17.188	-21.149	-21.183	-16.113	-20.542	-19.737	-17.642	-20.309	-20.912	-21.987	-22.191	-21.599	-19.885	-24.824	-22.712	-24.772	-20.103	-22.508	-20.741	-18.401	-20.676	-19.638	-19.711	-19.023	-19.408	-19.728	-19.953	-20.651	-21.915	-19.222
-3.0955	-1.221	0.44405	-1.8077	-1.8331	-0.77062	-2.1754	0.95801	-2.4852	-2.9527	-1.1135	1.5123	-1.309	-1.716	-3.307	-1.3024	1.2001	1.9868	-3.3622	-4.6272	-0.3224	-2.8812	-2.1749	-3.2301	0.58842	-3.915	-0.85964	-1.8126	-2.1477	-4.1696	-3.7388	1.9514	-4.1807	-2.5422	-0.64095	1.7255	-4.6878	-1.1606	2.42	-0.28082	-0.36311	1.8731	-2.8137	0.80163	0.68513	-2.8326	0.99185	-3.1141	-3.0116	-1.666
-7.1567	-3.6392	-5.7455	-3.0983	-4.5762	-3.2732	-5.0985	-4.1715	-5.3022	-6.8145	-1.3662	-4.9076	-2.8604	-2.4558	-3.0056	0.33917	-4.7721	-3.8222	-1.6755	-1.207	-6.3895	-4.0484	-2.3009	-3.3026	-1.8562	-4.7541	-5.7482	-5.0194	-4.1584	-1.9219	-3.5355	-1.9314	-4.6638	-3.9	-2.733	-2.9525	-5.4765	-6.3289	-2.2398	-4.3704	-3.7929	-2.8592	-1.4908	-3.8265	-3.9378	-6.2269	-2.5549	-4.4908	-2.4642	-3.0818
11.986	13.057	10.306	11.198	9.9899	7.9749	12.043	5.9856	7.8359	9.0956	9.8317	7.6443	11.739	9.3085	7.2976	8.909	9.0683	9.0081	8.9627	10.943	8.9396	10.145	8.498	10.096	6.5312	7.7565	11.049	12.31	11.733	8.9309	11.604	9.3275	8.0385	9.9053	12.122	9.2391	10.231	8.6505	12.039	8.4803	10.364	11.891	11.588	6.9392	13.625	9.6962	7.5237	10.24	13.264	7.5149
-21.414	-22.633	-22.336	-19.161	-22.115	-18.583	-21.061	-19.518	-25.94	-27.247	-25.626	-25.095	-22.458	-20.742	-20.832	-25.099	-23.073	-20.951	-23.311	-19.946	-23.703	-21.397	-22.86	-24.575	-20.48	-21.536	-19.44	-20.54	-24.1	-25.281	-22.454	-23.437	-23.865	-22.534	-25.098	-23.485	-22.546	-23.917	-21.697	-23.308	-23.199	-21.94	-22.366	-22.989	-21.284	-20.383	-21.784	-24.581	-20.98	-20.517
-0.9927	-0.80632	-1.3551	0.3439	-0.46239	-0.029666	-1.6107	2.1928	-1.0857	-0.8528	-0.19329	1.0966	-2.2243	-0.3103	-3.4628	0.72071	1.0655	0.86112	-1.3802	-0.88094	1.8865	0.38091	-0.49435	-0.61582	-2.0447	2.5234	0.23536	-1.4567	0.9421	-1.2537	-1.0336	3.5172	-5.2342	0.097062	-3.9078	3.8318	0.35299	1.9786	-0.67677	1.1113	-3.9088	0.34909	2.6614	1.4981	-0.7068	-1.7042	-0.70015	-2.421	-3.1408	2.2681
1.8021	4.3317	-0.8976	-0.2192	-1.386	1.8443	1.7935	1.6755	-0.76798	-0.11717	0.086012	0.40154	-0.41359	-0.68872	3.0014	-2.1116	-0.33092	-4.7646	1.3952	-1.6489	-2.4002	0.17286	1.86	-0.35217	-1.1039	-1.6306	1.4872	1.8587	3.4399	-1.5592	2.1235	-2.0018	-1.7541	0.49464	-0.76942	-1.3099	-0.5876	1.0939	1.7488	-1.9528	-0.59136	0.26048	-2.5706	-2.5766	0.19476	1.5173	-0.74994	2.5215	-1.8593	1.6275
6.3924	7.3932	8.6764	8.002	10.03	9.0983	5.871	8.1878	9.5069	6.3588	7.1287	9.5861	8.1588	10.265	12.529	7.7345	9.9054	5.572	9.0637	9.4954	7.1447	9.2838	6.9921	9.54	9.5423	8.9333	6.9902	7.4773	10.453	3.7592	8.8948	10.087	10.024	8.6609	10.013	8.666	8.4418	9.086	8.8815	11.269	10.886	3.5754	6.7248	6.8827	9.6359	8.8688	6.2799	10.459	11.213	6.9549
-1.1165	-4.1106	-1.238	-4.4636	-2.1801	0.23992	-3.8617	-2.1088	0.0054216	-1.1233	-3.4353	-0.098475	-2.7723	-0.11848	-1.9128	0.66033	-0.45166	-3.9345	-4.0978	-0.55377	-0.66819	-4.2975	-2.1652	0.45708	0.042555	1.628	-1.1634	0.4123	-2.774	0.57891	-1.6556	-5.7152	-2.9427	-0.33961	-1.0441	-0.11883	-3.8861	-2.7353	-2.0587	-0.20446	1.3365	-1.5981	-2.9313	-2.3535	-2.7768	-0.74225	-3.0884	-1.5118	-1.3426	-2.2
-14.46	-13.279	-14.226	-14.689	-12.085	-12.557	-11.552	-13.389	-12.233	-14.864	-14.262	-14.628	-9.5638	-14.221	-12.677	-11.957	-13.055	-12.026	-11.438	-13.576	-9.8138	-16.588	-12.062	-11.726	-8.9025	-14.225	-14.532	-9.8562	-14.963	-15.013	-15.226	-14.258	-16.356	-17.554	-11.911	-14.121	-9.3258	-9.5383	-16.083	-15.147	-14.537	-13	-12.467	-13.639	-14.103	-13.48	-13.669	-15.797	-11.595	-7.4595
-8.2427	-10.682	-8.6762	-11.751	-7.3122	-4.1225	-7.3636	-6.188	-12.33	-7.82	-11.005	-7.8158	-9.532	-7.6699	-6.8346	-10.676	-9.4745	-8.857	-10.823	-8.5458	-8.4262	-8.4038	-10.399	-10.657	-8.2778	-10.944	-9.1492	-7.0477	-4.995	-7.7928	-11.663	-8.5687	-9.917	-5.5694	-8.7807	-6.0489	-8.8787	-6.4749	-8.8412	-8.7872	-6.694	-11.786	-9.1599	-11.128	-13.39	-9.0382	-6.9813	-9.4118	-10.575	-8.4397
2.873	4.0083	7.616	8.1536	4.0979	5.424	8.2459	5.6345	8.453	3.9002	6.4491	8.5456	4.4325	5.276	4.9624	7.714	4.4595	5.0214	6.2799	6.7046	5.6259	8.8132	5.3108	6.648	4.9489	7.6668	5.8263	4.1925	6.9017	6.7659	6.0715	2.445	3.5933	4.7012	3.6861	3.3748	3.7203	7.7007	5.7254	5.4382	4.555	5.9319	3.7008	3.1087	7.3408	4.9826	4.3081	7.8778	6.8735	3.4423
-1.2401	-1.517	-0.69863	-3.2786	-0.032896	1.471	-0.75206	-0.35978	-1.8877	-2.9861	1.0477	1.0672	-1.8082	1.7802	1.2913	1.3446	1.5514	-1.4575	4.6608	0.033537	-0.50971	2.414	1.8623	-0.5493	-0.34436	-2.6577	-0.90639	1.4981	0.41052	1.4488	-1.0437	-1.2837	-1.9262	1.8576	-1.9814	-1.5224	-2.0163	-2.2846	-0.5879	-1.3727	-2.6519	0.55904	0.66958	-1.8658	0.30351	1.2201	2.1274	-2.7572	3.0752	-1.3318
8.9518	10.861	6.7379	8.066	8.923	9.2777	7.9269	7.9154	9.8744	8.7592	10.359	9.1697	9.2351	7.4958	7.5804	9.5338	8.9747	8.0919	9.356	7.767	10.627	6.566	9.3645	5.9302	8.6301	7.2868	8.2562	7.3024	7.7905	5.7026	9.9609	5.6794	10.003	10.333	10.686	7.2462	10.17	9.7513	8.7059	10.73	9.3091	10.895	5.883	6.1015	8.0977	6.7478	3.7779	6.9675	8.9231	7.6086
2.4936	2.6866	3.6101	3.7133	5.8462	2.7915	4.5437	2.2127	4.7115	4.9663	5.6291	5.5429	3.9054	4.9804	8.3964	6.758	5.2482	2.6616	8.4282	1.5572	4.2109	4.9339	6.3001	6.9145	3.4645	3.6492	5.5812	4.1451	4.7973	6.3421	2.9805	7.0584	3.9266	6.2284	5.6034	0.60293	5.3563	5.3892	4.0905	5.0016	5.0541	0.29866	4.3872	2.3833	7.0563	2.5632	6.067	4.6482	1.5135	1.4324
0.42405	1.6215	1.3378	3.2822	2.5375	1.8958	4.4866	-2.3998	3.1341	0.096539	1.9457	2.5597	-0.032547	1.6715	0.38009	3.4182	5.3234	1.5449	2.6288	0.66189	0.053969	2.8366	1.4436	-0.39258	4.5811	3.9287	4.5541	5.7018	2.6084	2.0825	0.75959	3.0398	1.3282	1.3631	2.0093	1.9088	0.87827	1.563	0.25704	2.0173	-0.52406	2.9601	2.0253	0.091885	4.2968	1.9802	1.0305	1.893	1.0056	2.1917
-1.4935	-0.27212	0.0039828	0.82857	-0.067805	0.40409	-0.7762	1.4574	1.8375	-0.50588	-1.2561	0.9613	3.4535	0.1606	2.0737	-0.33872	-0.1007	0.38718	5.0586	1.2914	0.40883	-1.2094	-1.4084	0.27134	0.36674	2.7077	-0.76088	1.0823	0.90515	-0.94849	-2.1661	4.0043	0.4881	0.639	0.13984	1.2342	-0.2614	-0.3625	0.89937	-3.1554	3.548	1.478	-4.142	-0.38622	1.5397	-0.2339	0.88398	2.172	1.8895	1.7864
0.22668	0.85573	-0.035452	-2.5751	1.3241	2.7891	0.99905	1.6234	0.83991	-0.54506	-1.0938	0.48622	-0.50993	-4.0027	-1.3271	0.89333	1.4871	0.15196	-0.40731	1.3168	0.10783	2.1698	-0.52903	3.7232	0.77262	-1.8651	2.9184	1.6346	2.9935	3.166	0.16375	-2.6531	-0.72633	4.0624	0.0040241	1.4827	3.5575	2.4331	-1.3554	-1.7436	1.8757	0.054077	1.8746	1.9337	2.2814	1.9768	3.2199	2.7526	3.5706	-0.13327
4.4888	0.090494	2.9834	3.5618	1.564	0.56806	3.036	-1.5532	-2.0965	2.7508	-0.97818	-2.0371	-0.98686	-0.065484	2.9898	-1.8441	0.25476	-2.2508	-0.87922	-2.2652	0.067984	0.56784	-1.6105	1.2731	1.9165	-0.13956	-0.89653	-2.1863	-0.12	-1.8112	-2.0288	-0.10878	2.4671	1.8441	0.73165	-1.0906	-2.4424	1.4391	0.85502	-0.67227	0.98751	0.51242	-1.3544	-1.1801	0.49999	0.83	0.64682	-3.5665	2.3818	0.54247
-7.1963	-4.6055	-6.4959	-4.7802	-0.85735	-4.0441	-1.3964	-1.9426	-3.4898	-2.9821	-6.6882	-6.4324	-2.7423	-3.1668	-2.3738	-3.0015	-5.1801	1.5338	-0.099723	-5.4259	-7.4852	-5.6824	-3.2323	-7.669	-4.0062	-2.9022	-2.7168	-4.4391	-2.2179	-2.5896	-2.7119	-5.1463	-5.9953	-2.1508	-4.8243	-3.3365	-2.6171	-0.62992	-2.8144	-1.1131	-0.40287	-0.35396	-3.8135	-3.8777	-3.9809	-3.3584	-3.7206	-0.84547	-3.225	-2.6455
0.070957	-6.1147	-2.082	-0.60726	0.20215	-0.61936	-2.4858	0.080274	-2.6566	-1.351	-2.3224	-4.058	-2.1997	-1.7428	-0.41743	1.3748	-0.053371	-2.6831	-2.5492	-5.6058	1.1213	0.30447	-2.4866	-1.3909	-3.2297	-1.3139	-2.1216	-1.4929	-0.97518	0.25916	0.79685	-3.0214	1.704	-3.1425	-3.4383	-3.5943	-2.2668	-1.7772	-0.97127	-2.6485	-0.91044	-6.4488	-2.6764	-0.54686	-2.6548	-1.7647	-2.8692	-3.8596	1.2877	-0.91029
-10.4	-9.3966	-5.6044	-9.0461	-7.9334	-6.888	-8.2227	-8.3462	-7.8478	-11.993	-10.139	-10.124	-8.9174	-11.457	-6.6489	-8.6672	-9.2515	-6.0471	-6.9427	-8.6227	-9.0355	-8.5692	-9.1575	-9.1929	-6.1522	-9.1112	-9.3892	-7.2889	-5.8884	-8.9808	-9.3838	-9.8844	-7.6797	-8.8638	-12.339	-6.9445	-7.8619	-7.3665	-10.354	-7.8374	-9.8028	-6.5307	-8.544	-8.0705	-12.129	-8.5718	-5.4435	-9.2304	-7.6922	-9.0894
0.63307	0.031811	4.8193	0.45971	2.7466	2.0865	2.2807	2.9917	2.8326	4.1464	0.44421	0.80139	0.94456	4.0201	0.57583	3.0537	0.80951	-0.070875	2.2989	1.1456	1.8668	2.6888	3.6235	2.1966	4.3834	0.94917	3.9968	1.4408	2.9334	1.2522	3.3717	1.6234	1.1549	3.2128	1.5944	0.39101	2.9198	2.3404	3.1299	2.865	-0.47718	-0.12209	-0.30387	3.5607	-3.6637	-1.5647	2.4512	-0.46899	2.967	1.208
2.2774	-0.48339	3.129	4.3156	1.1236	0.027148	1.2091	1.0599	2.6073	4.4366	2.6531	0.69884	1.9675	2.8839	1.2506	4.2613	1.1257	2.4413	3.1638	2.8074	3.5897	3.8343	6.1367	0.58083	2.0867	1.0244	0.0991	3.0807	1.6995	3.8741	1.5986	2.6339	0.99414	0.041444	7.0682	0.24697	2.5342	2.6701	1.5435	4.2582	-0.35288	2.3331	3.5669	2.7656	3.4441	-0.89007	3.7748	3.5587	4.4841	1.3395
2.5819	6.0882	4.1616	5.0594	4.8442	4.6423	3.1455	4.7831	3.4283	3.7256	5.5946	7.3816	3.1256	3.5082	3.7065	5.5343	3.9382	6.6239	3.825	8.1701	5.6905	3.9503	4.1093	5.6051	3.5941	1.6882	7.3577	1.8485	5.232	3.7042	4.3563	3.547	5.418	4.613	5.1411	6.3486	2.8511	2.1213	3.3015	1.2283	4.0478	4.6256	3.1261	6.5884	1.8113	3.5162	5.2808	2.4811	5.4066	2.3877
-6.646	-9.0613	-10.579	-9.1617	-8.5508	-7.0746	-8.5631	-7.7764	-8.7993	-10.923	-12.041	-11.4	-11.324	-10.965	-8.2688	-9.0402	-5.5807	-7.3577	-9.1933	-8.9175	-7.3463	-10.009	-10.018	-9.0164	-8.5374	-8.1424	-9.3826	-7.306	-8.3464	-9.4791	-9.0881	-9.9969	-6.4273	-9.4036	-11.971	-9.6476	-7.2621	-9.8473	-8.1051	-12.868	-8.3636	-10.695	-8.8936	-11.244	-7.6037	-8.7657	-7.6324	-8.1856	-8.0564	-10.347
2.1047	2.7167	-0.24178	0.33093	-0.028849	3.8754	1.1134	-0.42946	0.058586	1.942	3.9065	0.80381	-2.6249	1.5462	1.0015	2.3665	3.6402	-2.4388	1.1486	1.4247	1.8098	1.5954	-0.78107	2.8074	2.0286	-1.5193	0.23891	-0.67986	0.14051	0.9097	2.2777	3.1472	1.1814	-0.23578	1.9888	3.0908	3.6341	2.973	0.81497	3.1319	3.5689	-1.9985	2.5365	1.2468	3.8689	0.84238	3.3287	-1.0399	0.19933	2.1592
-13.298	-11.873	-9.3492	-11.413	-13.645	-11.966	-8.6836	-11.424	-9.5417	-14.33	-10.986	-10.549	-7.3555	-11.921	-6.4174	-15.154	-8.8769	-12.772	-12.63	-13.804	-12.268	-12.058	-9.76	-11.795	-8.6495	-9.77	-14.649	-9.7988	-12.967	-8.2499	-9.4355	-10.008	-10.665	-11.737	-12.114	-10.724	-13.393	-13.263	-10.58	-12.866	-14.01	-12.873	-12.299	-10.692	-10.344	-9.5772	-14.992	-12.219	-13.896	-10.496
0.5649	0.92192	5.0314	3.5956	2.6846	3.7651	2.8388	1.29	-1.9898	1.1294	0.42928	-3.7832	0.1675	1.606	5.3692	1.728	1.611	4.1269	1.5078	-0.0069705	1.9697	0.13077	0.71106	0.53268	2.1675	1.9049	2.446	0.62314	0.017718	1.6921	-1.7545	-1.7269	1.1706	2.875	-0.90084	1.1205	0.0014665	0.79432	1.0833	1.7501	1.8413	0.22287	-3.6545	2.3792	1.2929	0.89238	2.0861	-2.1541	2.0621	-2.1667
3.857	-1.4491	0.37026	2.3818	1.8041	2.731	1.1359	2.7385	-2.6464	1.6881	-1.0716	2.2426	2.5694	-1.105	0.3808	-0.43421	-0.3592	3.0484	1.9842	-0.52062	2.2617	5.0398	-2.1434	-0.67798	0.71	1.2608	3.0646	1.4789	2.935	2.8431	-0.44667	-3.0331	4.2083	-1.1839	2.5831	2.4062	2.7339	1.9636	2.8699	-0.61781	2.1307	0.40079	1.7603	1.5568	2.8005	-0.67891	1.9624	1.6635	2.7302	2.3287
9.3835	11.708	7.8834	10.995	13.124	10.453	12.511	9.0697	11.865	11.619	7.2979	11.627	10.141	11.135	11.966	9.2607	7.5004	6.0668	9.4832	10.31	6.4567	9.5687	10.066	11.706	7.9535	10.373	10.298	13.234	8.1492	13.81	9.4578	12.402	11.246	10.509	8.1405	9.3355	8.1498	10.313	6.4878	9.6817	10.609	7.1887	9.6739	11.074	12.047	10.82	8.805	8.8073	12.061	6.5462
-2.9399	-0.89985	0.46928	-3.0209	-1.8977	-4	0.58215	-1.8917	-0.3428	-2.6945	-6.0337	0.20789	-4.3772	-3.4621	-4.5761	-1.1549	-4.4872	-1.896	-4.6609	-3.4812	0.36897	-4.3937	-1.2652	-2.5406	-3.4695	-3.879	-3.8626	-1.4746	-2.148	-1.5696	-2.1563	-0.46979	-5.6483	-3.9078	-2.6303	-2.465	-3.7216	-1.2997	-2.008	-6.0407	-0.5927	-4.0412	-4.7573	-4.9605	-3.2205	-2.7022	-2.5799	-1.5912	-1.7447	-3.8777
-9.5065	-8.6641	-10.678	-8.5511	-8.4471	-9.2599	-7.0997	-10.108	-7.0335	-11.13	-8.9404	-6.8563	-10.351	-7.9857	-9.8369	-5.0946	-12.449	-4.9582	-10.827	-9.6489	-4.5397	-8.0484	-10.08	-9.8955	-10.3	-6.925	-7.14	-9.4363	-9.3072	-9.456	-7.9818	-11.376	-9.0599	-10.66	-9.3393	-10.21	-9.8689	-7.3263	-9.2325	-8.4934	-7.938	-8.7561	-9.9285	-12.484	-10.82	-6.2231	-8.8591	-10.608	-10.855	-9.7818
-2.5561	-3.8841	-3.4874	-0.67402	-2.4397	-2.2429	-2.3908	-4.7607	-3.2619	-1.4475	-4.8211	-5.6629	-8.5524	-3.4841	-2.7596	-3.349	-5.9246	-8.5449	-5.5807	-4.2574	-1.7905	-5.1626	-3.7074	-1.3019	-4.469	-4.9331	-2.9187	-4.3196	-4.5267	-4.042	-0.41467	-0.67506	-3.8668	-3.2781	-7.1367	-3.1875	-6.2873	-5.2626	-4.2752	-0.58309	-3.982	-2.4627	-2.2337	-5.0114	-2.3423	-3.6868	-0.27791	-7.539	-1.0331	-4.6625
6.524	7.3629	4.1499	9.7397	5.0316	6.5839	5.7945	6.1674	9.2739	4.5559	5.386	4.9389	9.3714	6.2575	5.7285	5.9257	4.462	5.4763	8.415	6.8522	3.7811	3.9451	5.4472	6.8534	6.3184	4.5351	6.1924	6.6763	11.224	5.3483	5.578	5.521	5.3886	2.7724	5.7773	7.7872	3.5504	6.3851	5.8542	6.1229	5.9863	5.9162	5.3178	5.7847	4.8504	8.6418	5.2506	3.2547	0.25618	4.1522
-13.872	-17.041	-15.272	-14.817	-15.621	-14.709	-16.391	-13.973	-12.965	-17.232	-9.4899	-13.065	-15.212	-13.983	-15.09	-14.256	-20.733	-14.541	-13.274	-13.782	-14.284	-15.405	-14.084	-13.525	-16.458	-14.754	-15.158	-13.237	-16.116	-13.959	-13.265	-12.88	-14.482	-13.364	-18.305	-15.567	-11.874	-15.362	-13.766	-14.862	-12.856	-13.532	-12.446	-13.765	-15.806	-13.024	-13.915	-14.118	-16.411	-16.692
-13.776	-9.5147	-10.727	-9.337	-13.767	-13.41	-14.914	-9.8663	-10.797	-10.858	-10.548	-9.8904	-12.513	-10.647	-14.543	-10.792	-11.255	-12.039	-12.318	-12.399	-9.1472	-11.275	-8.7048	-12.065	-12.364	-11.088	-12.342	-12.883	-10.059	-11.53	-9.3655	-11.991	-14.07	-11.595	-10.81	-12.75	-11.443	-10.79	-12.407	-11.89	-12.971	-11.236	-8.2255	-11.731	-14.092	-9.8914	-11.151	-14.068	-10.787	-12.962
-6.4556	-9.7736	-7.117	-9.8462	-9.7985	-8.7837	-9.6785	-8.3671	-10.295	-7.9172	-10.82	-8.886	-12.471	-6.3261	-7.0866	-8.2744	-9.2856	-9.8977	-12.418	-9.4374	-7.6228	-12.87	-6.8008	-9.5913	-7.8316	-8.5266	-9.8077	-12.627	-9.3729	-11.792	-8.8739	-9.6896	-7.6669	-12.77	-5.1556	-8.2583	-10.261	-9.6239	-7.5292	-9.4379	-10.526	-8.4873	-8.6187	-8.8954	-7.6577	-7.5501	-8.5883	-6.3573	-8.6212	-13.041
-3.7294	-4.414	-3.6712	-4.2999	-5.3145	-2.5033	-2.8183	-5.4518	-0.94969	-5.1715	-6.7654	-4.5052	-2.7299	-5.5087	-4.582	-4.6709	-6.172	-4.8703	-3.2801	-5.1631	-4.2477	-3.7863	-5.1363	-3.9303	-5.5817	-3.9839	-4.8417	-5.9877	-6.9852	-6.9274	-7.2376	-4.1936	-3.8978	-5.592	-5.6036	-3.0538	-5.5833	-3.9791	-6.2049	-4.4163	-1.9438	-7.9098	-3.7938	-4.3009	-5.0226	-4.0078	-5.3729	-9.2047	-6.3224	-5.2656
1.3448	-2.4351	-4.7456	-3.9257	-1.6062	1.9536	-1.805	-2.2441	-2.9927	-2.7381	-1.7923	-0.83103	-5.9733	-2.185	-1.0803	-2.386	-1.8858	-3.3957	-0.69423	-4.0037	-2.2955	-1.7179	-2.43	0.24456	-2.0507	-6.4518	-0.67182	0.40102	-1.8956	-1.9507	-2.2711	2.4849	-1.623	-2.1709	-4.9095	-2.7066	-1.9019	-2.4617	-0.91531	-2.7781	-0.26077	-3.386	-4.7168	-0.63861	-1.0811	-0.54351	-1.3952	-3.4617	-2.4901	0.87406
-11.918	-10.452	-8.3583	-7.9393	-12.876	-8.1852	-9.6269	-7.6935	-10.392	-12.657	-9.1424	-9.7901	-10.437	-9.7802	-11.163	-12.662	-13.511	-8.918	-8.6664	-12.994	-8.5467	-7.4985	-11.989	-9.7045	-10.546	-12.131	-10.302	-11.731	-9.8624	-10.954	-12.144	-9.519	-10.333	-12.847	-10.373	-8.7158	-12.327	-9.9633	-9.3586	-6.8531	-9.9531	-6.8236	-12.022	-9.7462	-9.9883	-10.737	-10.124	-9.1852	-8.6332	-11.471
-7.3949	-3.6871	-5.7152	-5.6775	-5.1622	-4.7698	-6.4521	-7.5706	-7.0521	-7.5427	-8.4097	-3.7059	-6.7084	-7.0751	-8.3703	-6.5453	-4.0729	-12.655	-3.4282	-5.5188	-6.9161	-6.5932	-8.4959	-3.0491	-4.7869	-3.5963	-7.873	-10.331	-4.9712	-6.0628	-6.3025	-6.2128	-6.826	-4.4523	-6.4549	-5.5959	-7.6866	-6.9543	-8.4466	-9.4881	-4.9663	-4.9714	-8.8091	-6.3728	-5.6028	-5.768	-6.2963	-8.4866	-1.703	-7.5678
-9.9394	-13.367	-11.113	-8.322	-12.428	-9.2504	-13.836	-11.095	-12.93	-9.5481	-11.066	-11.638	-13.342	-9.9788	-10.938	-12.94	-10.898	-10.24	-14.673	-9.6683	-11.911	-11.119	-12.626	-13.811	-11.997	-10.732	-8.7593	-13.194	-12.281	-10.819	-13.046	-11.894	-8.4336	-10.996	-13.659	-9.7485	-12.453	-10.201	-13.08	-14.197	-10.582	-12.744	-11.981	-9.4129	-11.364	-9.3126	-8.6524	-10.883	-14.375	-11.333
10.888	13	7.2782	9.3146	9.6434	7.0628	10.522	7.7729	5.793	4.389	5.9689	6.8144	9.1614	8.3275	9.1109	8.0257	8.8411	6.3246	7.4322	8.221	8.1689	5.5744	3.3477	5.9179	7.9021	4.7389	8.5192	12.117	9.8871	7.5891	8.1234	7.4013	8.9385	11.117	8.0771	7.1079	6.9769	9.1131	6.3354	7.586	10.78	7.69	8.5417	7.4371	8.9242	7.3798	6.1245	9.6528	10.466	6.9656
4.7535	7.6696	4.9974	4.1374	5.0726	10.96	3.735	4.5023	4.6309	6.7683	5.3805	4.0148	5.4967	3.8605	6.4386	5.8802	4.713	4.0769	4.7946	5.1702	2.6191	5.5156	5.8902	4.3342	1.7976	7.0538	7.0555	1.7809	3.6508	5.1468	9.3678	2.3103	3.6259	4.5773	5.936	3.5144	3.2354	3.7772	3.646	4.4547	6.5387	6.9206	5.949	5.9738	5.1006	4.7095	2.3943	5.4199	5.4953	1.9565
3.7019	3.8267	2.7033	4.43	2.435	0.90503	4.7396	4.6545	7.2964	3.7211	8.5777	2.947	1.9888	0.5888	2.2423	3.7031	5.5256	-0.69808	1.7414	1.0796	2.0968	4.0851	3.5507	3.6161	3.1077	3.8054	2.7293	5.6292	2.5807	2.2349	6.8276	3.7567	1.6566	0.98691	3.3202	4.2997	3.01	1.4019	0.11409	5.3606	1.0904	5.6662	4.4733	1.0311	1.8037	-0.87383	3.1861	1.1778	3.0412	6.1912
[truncated: 226 more rows]
[truncated: 150 more columns]
