# Supplementary material for: Genetic dissection of main and epistatic effects of QTL based on augmented triple test cross design
Source: PLoS One. 2017 Dec 14;12(12):e0189054. doi: 10.1371/journal.pone.0189054 (PMC5730204; doi:10.1371/journal.pone.0189054)
Supplement: S7 Supporting Information — (ZIP) [file pone.0189054.s007.zip › z2_1250_0.8_10.csv]

2.6694	1.6167	1.533	1.2683	1.9192	1.4859	1.4896	0.9734	1.329	0.50331	0.80685	2.0573	1.6334	0.92344	1.6526	1.1482	1.7614	2.7556	1.3956	0.53094	2.0232	2.324	1.9246	1.421	0.83825	1.0062	2.4518	1.6723	3.1374	0.77167	1.6835	2.3035	1.9351	2.4834	1.5565	2.1641	1.8296	1.8876	1.5414	2.1436	2.6365	0.70208	3.0463	1.4741	2.4362	2.2235	1.3477	2.0194	1.5119	1.6937
-13.368	-13.835	-15.357	-14.357	-13.57	-13.993	-13.85	-13.796	-14.205	-13.637	-13.962	-13.949	-13.432	-12.824	-14.381	-13.914	-14.529	-14.328	-14.162	-15.194	-13.669	-13.626	-14.077	-14.146	-15.607	-14.011	-13.502	-15.269	-13.739	-13.99	-14.247	-14.846	-13.678	-14.937	-14.938	-14.384	-14.397	-13.709	-14.113	-14.375	-15.508	-13.492	-14.005	-13.421	-14.103	-13.751	-14.01	-14.517	-13.264	-12.84
-2.111	-0.6117	-0.91362	-1.6873	-0.75759	-2.3156	-1.0275	-1.5355	-1.0864	-0.97312	-1.7044	-1.5007	-0.337	-1.0567	-1.6128	-1.5958	-1.0287	-0.33881	-1.3296	-1.4145	-1.7548	-0.80502	-1.1164	-0.91253	-1.4791	-1.3265	-2.0066	-0.41878	-1.0282	-1.4942	-1.3264	-1.9481	-1.0286	-2.3225	-1.4012	-1.1868	-2.4594	-0.29932	-0.50421	-1.1531	-1.4436	-0.82455	-1.4068	-1.9058	-0.60936	-0.42031	-0.98321	-1.8305	-1.4568	-2.0915
2.1243	1.8724	2.4428	1.7892	1.4102	1.7278	1.4576	2.2383	0.18852	1.518	1.7351	0.43171	3.6245	0.9629	1.6491	1.347	1.9379	1.771	1.2121	1.1578	1.6819	1.4023	0.71047	0.89139	0.5711	2.6021	0.94976	2.753	2.035	2.4405	2.5018	0.92349	1.0857	2.0141	1.2326	1.3199	1.8598	1.8832	1.5545	1.2035	1.253	1.3753	1.5869	1.5704	1.4575	1.6343	1.1326	1.4117	0.25276	1.4743
6.8523	7.0971	5.7746	7.667	5.39	7.6626	6.3306	5.9008	6.7579	6.6225	6.5365	5.5894	6.946	6.698	7.1257	6.2261	7.1016	6.2586	5.5949	6.7198	7.2128	7.1184	7.1087	6.0305	6.3495	7.1966	6.5848	6.0376	6.7241	7.3758	6.0164	6.6536	5.2611	7.2005	5.9999	7.0918	6.498	5.9984	6.9143	7.8845	6.9235	5.3585	7.3993	5.7561	6.74	6.9499	7.7854	6.991	6.927	7.9523
-0.10525	1.1934	0.32384	1.2955	-0.97931	0.84229	-0.11196	-1.1033	-0.5042	0.41679	-0.61837	0.53341	-0.23603	1.5709	-0.19996	0.58794	0.37734	0.32543	0.16696	-0.018787	0.60603	0.12267	-0.58973	1.239	-0.10018	0.58784	1.2192	0.33966	0.85962	0.88054	-0.52948	0.41321	0.01532	0.17577	0.50451	-0.4273	1.2168	0.71135	0.81574	0.68315	1.1361	-0.62088	0.67901	0.80921	0.67206	-0.499	0.7322	-0.064495	-0.34597	1.1417
2.7376	3.0898	2.8534	3.4551	2.3254	2.9549	3.7079	3.1242	1.9562	2.3826	2.8511	2.1864	3.3367	3.115	3.0402	2.8595	3.2667	3.3712	3.5525	2.6128	2.4056	3.4032	4.0061	2.9616	2.414	2.3775	2.7083	3.075	3.9675	2.5002	3.0038	2.3117	3.0432	2.5782	2.0125	2.7787	2.6048	2.6339	3.492	3.1462	3.2306	3.3541	2.3184	3.0957	3.262	3.1668	2.5357	3.7173	2.7077	2.8704
-5.8015	-5.682	-6.2576	-6.6199	-6.4294	-5.7151	-5.5078	-7.0975	-6.8806	-6.0502	-7.0712	-6.1448	-5.4212	-7.4322	-5.4238	-5.6884	-5.7627	-6.763	-6.8898	-6.9328	-7.0526	-5.4281	-6.2079	-6.206	-5.9416	-4.6184	-5.7977	-5.259	-6.4097	-5.7095	-6.3335	-5.1325	-6.4041	-6.7912	-7.0871	-7.2547	-6.7465	-5.9708	-6.0281	-6.2174	-6.603	-4.9985	-7.0791	-5.9339	-5.3128	-6.6531	-6.2406	-6.3072	-5.9426	-7.3524
8.291	8.6198	7.9589	9.977	9.0254	8.9136	7.7829	7.7546	9.3596	7.6249	9.4659	8.2662	8.1011	8.8712	9.6718	7.9807	9.0092	9.4822	7.3472	8.9118	8.607	8.6232	8.7839	9.4335	9.2258	9.1264	8.2034	7.6672	8.5382	9.5238	9.5473	8.382	8.2797	9.4563	7.9197	9.308	7.9957	8.3565	8.1544	8.9967	9.9003	8.6289	8.3294	8.4851	8.8127	9.4202	8.3539	8.3844	9.7648	7.8611
-3.9549	-2.5692	-3.5159	-4.3061	-3.4877	-3.6509	-3.5509	-4.1247	-3.5098	-3.2674	-4.214	-3.4312	-4.1058	-4.5162	-4.1777	-3.2079	-4.391	-4.7438	-4.1707	-2.4765	-4.0905	-3.4909	-2.8721	-4.4363	-4.6814	-3.7086	-3.7468	-4.5304	-3.7528	-2.8477	-4.1487	-4.186	-3.1266	-3.1419	-3.7163	-2.4103	-3.683	-3.4182	-4.2907	-4.2878	-2.8837	-3.492	-3.8009	-4.9822	-4.0319	-3.9231	-3.9001	-4.5082	-4.4705	-3.2682
-10.103	-7.7504	-7.9612	-9.3818	-9.4087	-9.3831	-8.6941	-9.6803	-7.6099	-10.243	-10.351	-8.8509	-9.3459	-8.143	-7.3126	-8.941	-9.8409	-9.7525	-9.3862	-8.5215	-9.1627	-9.7533	-8.5789	-8.3683	-8.4531	-9.4295	-9.2387	-9.1304	-8.6499	-8.5564	-9.0547	-9.2092	-9.073	-8.8973	-9.0197	-9.3965	-9.5686	-9.8283	-7.9265	-9.1884	-8.9391	-9.6596	-10.738	-9.1732	-8.1084	-10.08	-8.9721	-9.321	-8.6903	-9.033
-8.4811	-10.047	-8.9858	-8.4062	-9.3246	-8.8381	-8.2936	-9.6049	-8.9891	-8.7158	-10.435	-8.2025	-8.6308	-8.3414	-8.8746	-8.7283	-8.0312	-8.6379	-9.0209	-8.6463	-8.1241	-9.3466	-9.1696	-9.2308	-9.0026	-10.061	-10.044	-8.6344	-9.102	-7.7454	-9.4013	-9.8792	-8.521	-9.5475	-8.6404	-9.1276	-8.8024	-9.7674	-8.3798	-9.8683	-10.872	-8.8998	-9.3693	-9.9348	-9.9518	-10.231	-9.5831	-8.2071	-9.1444	-9.292
-3.0834	-3.2209	-3.7267	-3.8938	-3.3107	-4.2612	-4.21	-3.4024	-3.994	-2.067	-2.9339	-3.672	-3.7454	-2.6163	-3.8103	-4.1304	-4.363	-4.0654	-4.6052	-3.526	-3.5263	-3.1237	-2.6893	-3.5024	-4.7547	-4.5957	-3.0948	-4.1891	-4.504	-4.2037	-4.086	-3.0883	-3.465	-5.0482	-3.9902	-3.3822	-4.5476	-3.9394	-4.1043	-4.8609	-4.9548	-3.2023	-3.8181	-4.9015	-3.6989	-3.9981	-4.8581	-3.7249	-3.2546	-3.7098
-12.755	-13.675	-13.504	-13.115	-14.04	-12.358	-13.763	-13.931	-12.939	-12.729	-13.312	-13.317	-13.59	-14.658	-13.592	-13.537	-13.498	-13.701	-13.649	-13.437	-12.829	-13.277	-13.067	-13.287	-13.38	-13.231	-13.033	-13.504	-12.875	-13.313	-12.964	-12.768	-14.424	-12.799	-12.436	-13.855	-13.745	-12.303	-13.835	-12.14	-13.059	-12.099	-13.819	-13.493	-14.275	-14.046	-13.685	-12.905	-13.741	-13.552
-0.69737	-0.17698	-0.87217	0.53199	-0.58189	0.56964	-0.48676	-1.0946	-0.2558	-0.5319	1.5409	1.2004	0.55504	0.58342	-0.75314	0.28891	1.1077	-0.71682	0.066501	0.57683	0.48045	-0.52789	0.26966	0.052528	0.3857	0.25702	-0.25365	-0.078967	0.69308	-0.93272	-0.66536	-1.2773	0.015287	-0.38651	0.51875	-0.0011174	0.21031	0.96383	0.8865	0.61422	0.61379	-0.77139	-0.80094	0.11732	0.32808	-1.0312	-0.037673	0.58275	-0.73695	0.89765
1.3674	1.7998	0.65288	0.46368	1.4407	1.6555	1.4798	1.8149	1.0318	0.73357	1.1963	0.71977	1.0391	1.2048	1.1318	1.2408	1.9643	2	1.0623	1.0224	0.95668	1.7175	1.9904	1.5403	1.6395	1.0455	1.0264	1.06	1.2035	2.1515	1.9417	1.8713	1.2386	0.85644	1.0309	1.2606	-0.12089	2.1823	0.97993	2.6676	1.5626	1.5145	1.9781	2.2522	1.2509	1.3587	0.69502	0.57759	0.99407	0.79389
-12.394	-13.23	-13.787	-12.71	-13.734	-13.411	-12.634	-12.391	-11.968	-12.212	-15.125	-12.687	-13.049	-12.351	-12.673	-12.77	-12.78	-12.127	-13.176	-12.941	-13.412	-12.611	-13.612	-12.514	-12.889	-12.453	-12.159	-11.718	-13.068	-12.525	-13.008	-12.725	-11.496	-12.471	-12.329	-12.176	-13.405	-12.512	-11.781	-12.808	-12.725	-12.82	-12.125	-12.344	-11.644	-13.221	-14.052	-13.749	-12.41	-13.522
-13.969	-14.876	-14.848	-14.398	-14.138	-14.938	-14.356	-14.142	-15.957	-14.831	-14.53	-14.246	-15.232	-16.105	-14.071	-13.985	-13.902	-14.27	-14.323	-13.47	-16.043	-15.169	-14.267	-15.352	-14.097	-15.326	-13.908	-15.879	-14.987	-15.093	-14.067	-16.335	-14.793	-15.373	-14.066	-13.328	-14.221	-14.849	-14.927	-14.399	-13.813	-13.894	-14.32	-14.489	-14.215	-14.491	-14.817	-13.897	-14.013	-15.802
-11.38	-11.167	-10.787	-10.525	-10.514	-10.891	-9.8464	-11.145	-10.524	-10.179	-9.2821	-9.5413	-11.113	-11.303	-9.9537	-10.787	-10.078	-10.149	-10.624	-11.691	-11.598	-10.208	-12.065	-9.9224	-10.797	-11.605	-11.138	-11.275	-11.175	-11.194	-10.815	-10.026	-11.014	-11.169	-11.016	-10.791	-11.957	-11.793	-11.041	-10.464	-11.145	-12.586	-8.8053	-10.561	-10.117	-11.28	-10.714	-10.209	-10.945	-10.459
10.586	10.48	9.5025	10.936	10.827	10.054	9.6296	10.9	9.3091	9.2175	9.7111	9.9696	9.9872	10.24	9.2552	9.9509	9.7467	9.1181	9.3283	10.655	9.4812	11.071	9.4184	9.4071	10.2	9.0148	11.03	9.1675	9.2802	8.7441	10.036	9.667	10.146	9.4846	9.9229	10.606	9.6645	10.347	10.299	10.397	9.755	9.274	9.5149	9.2883	8.9983	9.7219	9.5041	9.632	10.635	9.548
4.9639	5.5179	4.6557	5.3274	6.0918	6.086	6.1201	5.6319	5.3403	4.4356	5.6148	6.0432	4.807	4.9528	5.8809	5.2743	5.2399	5.4577	5.2948	6.5719	5.9835	6.1252	5.5099	5.9641	5.9094	5.1589	6.0594	6.5471	4.7422	4.9067	5.2316	6.5058	5.7428	5.4405	5.5449	6.0423	6.0778	5.7645	4.5437	5.7374	4.4506	5.513	5.902	5.1159	6.7074	5.3453	6.3422	5.1919	5.1651	5.9917
-0.43829	0.28954	0.076578	0.045047	0.67171	-0.0067667	-0.081661	0.11279	-0.48884	-0.32069	-0.036925	0.5118	-0.69346	1.287	-0.12815	-1.0367	0.11283	-0.8805	0.037752	1.2103	0.45693	-0.6747	0.031121	0.70503	-0.40372	0.16738	-1.1928	-0.15629	0.16611	-0.13797	-0.25472	-0.55469	0.37148	0.94537	-0.19357	-0.74699	-0.061976	0.46347	0.70933	0.4748	-0.2578	0.60847	-0.014221	-0.15478	-0.21076	-0.96707	0.11564	-0.34219	-0.86081	0.39109
-6.3362	-5.6004	-5.5139	-5.2837	-5.9791	-5.0108	-4.8873	-5.3767	-5.4787	-5.7886	-5.8016	-5.182	-6.231	-5.7165	-5.7019	-4.9582	-4.7208	-6.1654	-4.9589	-5.9916	-4.8666	-5.6943	-5.6197	-4.641	-5.2295	-5.7706	-5.0699	-5.8008	-5.0778	-5.6295	-5.2159	-5.7145	-5.7807	-5.5289	-6.4911	-5.8014	-6.1039	-5.9191	-6.0891	-6.2593	-5.3512	-4.8904	-5.0742	-4.9427	-6.5997	-6.0769	-5.829	-4.9492	-4.3907	-5.8899
-5.8857	-7.491	-6.2068	-5.3749	-5.6226	-4.7406	-6.4646	-6.3555	-5.7065	-5.4911	-5.7862	-4.8821	-5.4576	-5.9474	-5.3943	-5.269	-5.5717	-5.5644	-5.6974	-6.6242	-6.0467	-5.8161	-4.7362	-5.6238	-6.1819	-4.5469	-5.3638	-6.2998	-5.5769	-5.9453	-5.3899	-6.7107	-5.8199	-5.3085	-5.6624	-6.502	-5.3745	-3.6365	-6.0249	-6.0024	-5.736	-6.4755	-5.9892	-5.6875	-5.5762	-6.0179	-4.7011	-5.0404	-6.464	-6.2184
-7.7676	-8.5448	-9.6412	-8.4091	-8.9059	-10.526	-8.7509	-9.0322	-9.2942	-8.9924	-9.3715	-9.9244	-9.4305	-8.6853	-9.4775	-10.263	-8.6604	-8.3797	-8.6825	-10.511	-9.3334	-7.9894	-8.6569	-9.1193	-9.5524	-8.3473	-8.8504	-8.4458	-9.3616	-10.221	-9.7602	-9.3985	-8.9813	-9.5296	-9.4169	-9.3029	-7.6119	-8.5859	-8.3155	-9.8908	-8.6741	-8.7033	-9.4704	-10.189	-9.4089	-9.9327	-8.8838	-10.077	-8.9472	-9.0543
-10.53	-11.336	-10.006	-11.528	-10.712	-10.842	-10.148	-11.068	-11.284	-10.638	-11.246	-9.9834	-10.456	-9.5686	-11.647	-11.052	-10.166	-10.501	-10.338	-10.303	-10.949	-10.236	-10.779	-10.7	-10.525	-11.022	-11.274	-11.439	-10.569	-10.347	-11.737	-10.108	-11.525	-11.34	-11.348	-10.898	-10.935	-10.16	-10.786	-10.276	-10.446	-11.708	-11.256	-10.015	-11.191	-10.918	-11.296	-11.28	-10.152	-10.929
-2.9722	-2.8509	-1.5973	-2.649	-2.6264	-1.4089	-2.0423	-2.9798	-3.992	-1.9822	-2.6318	-2.9915	-2.3416	-2.9754	-2.3538	-3.1407	-3.5735	-2.4586	-3.5458	-2.309	-2.7511	-3.9162	-3.444	-2.0364	-1.0085	-2.598	-3.5057	-2.7051	-3.223	-2.0496	-3.0354	-3.0432	-1.9365	-1.9998	-2.7774	-0.90599	-2.5933	-1.5598	-2.2723	-1.2621	-2.7711	-2.2533	-1.9961	-1.5786	-2.6356	-3.7009	-3.3755	-3.4786	-2.7668	-3.4848
-1.0801	-1.7295	-1.081	-0.84179	-1.2942	-1.3234	-0.9917	-1.0205	-0.20843	-1.0647	-0.43621	-2.3156	-1.1624	-0.92818	-1.8486	-0.87162	-1.043	-0.80264	-2.2224	-0.90721	-0.75662	-2.0722	-1.4454	-1.1972	-0.60276	-1.9903	-0.74078	-1.5242	-1.8769	-0.80348	-1.4528	-1.6874	-1.9677	-1.5695	-0.67535	-1.8875	-0.44284	-1.4358	-1.2595	-1.8765	-1.1006	-1.857	-1.6296	-0.69201	-0.76828	-1.1606	-1.4158	-3.1704	-1.6517	-1.595
-2.4885	-3.4192	-2.7562	-2.7554	-2.2159	-2.8449	-1.963	-2.5456	-3.0368	-2.8408	-3.2325	-3.7716	-3.2663	-4.0021	-2.714	-3.3375	-2.447	-3.3536	-0.51692	-3.3625	-2.7223	-2.8499	-3.3717	-1.9429	-2.1256	-2.8912	-1.6066	-1.8444	-2.8032	-2.9542	-3.9867	-2.284	-2.4368	-2.9189	-2.7812	-2.4539	-3.0696	-1.9129	-2.472	-2.0669	-3.1551	-1.7032	-1.5676	-3.6282	-2.156	-2.6969	-2.5787	-2.2318	-3.0964	-2.4988
9.4504	7.7384	7.4193	8.6177	7.0242	7.7032	8.3739	8.0993	6.9073	8.4215	8.1822	7.6719	8.6835	7.6393	7.94	8.9764	8.1301	8.3562	7.0585	8.2726	7.7396	8.477	7.107	7.4913	7.6818	8.9806	8.5929	9.2044	7.1092	8.3205	7.9687	8.4333	6.9993	6.8341	9.4807	8.6674	8.602	7.127	7.4827	7.031	7.4125	8.4917	7.3337	7.254	7.6324	7.4749	8.1246	7.608	7.5359	7.7523
-9.5477	-8.0271	-8.983	-8.5291	-9.6838	-8.266	-10.006	-9.2348	-8.1296	-9.1205	-9.2931	-8.0134	-10.013	-8.8345	-9.9642	-9.2433	-9.4678	-9.7914	-10.656	-9.5312	-9.1423	-8.2024	-8.7415	-9.2302	-9.3689	-9.6898	-8.5418	-8.8322	-9.7393	-8.8858	-9.1062	-9.584	-9.6862	-9.521	-10.264	-9.1362	-9.1615	-10.06	-9.4927	-8.0035	-10.988	-9.0001	-9.298	-8.8686	-9.539	-8.7327	-9.7898	-9.7248	-9.395	-9.025
-3.7069	-3.5011	-2.92	-2.67	-3.2899	-2.8514	-3.9939	-4.0531	-4.1597	-3.2359	-2.7255	-3.7071	-4.0179	-3.7776	-3.2802	-4.0114	-2.6453	-3.2523	-3.4513	-3.6978	-3.6368	-3.8973	-2.275	-2.7898	-2.9563	-4.0667	-2.8604	-4.6683	-3.0136	-2.8182	-3.5547	-3.5302	-3.4386	-3.2926	-3.8955	-2.9493	-3.0208	-3.7213	-2.45	-3.0043	-2.7663	-2.5433	-4.5411	-2.7635	-4.2547	-2.4386	-3.1172	-3.0955	-3.0002	-2.4052
-10.565	-11.314	-10.871	-10.918	-11.549	-11.891	-12.065	-11.505	-11.938	-11.656	-11.906	-11.29	-11.713	-10.449	-10.495	-11.544	-11.465	-11.836	-12.098	-11.788	-11.932	-10.664	-11.692	-11.904	-11.537	-11.838	-11.567	-11.829	-12.042	-10.522	-11.174	-11.327	-12.45	-11.203	-11.761	-10.972	-12.699	-11.305	-9.4785	-12.853	-11.019	-11.934	-11.025	-11.132	-12.096	-10.922	-12.118	-11.369	-11.244	-11.741
-4.59	-4.1326	-4.5843	-4.5091	-5.2104	-3.4374	-4.9772	-3.7314	-4.5121	-5.252	-3.3852	-4.4277	-4.3909	-5.0275	-4.0569	-4.4329	-5.5777	-5.3387	-6.0186	-5.7809	-3.7136	-4.764	-5.4546	-5.3074	-5.1813	-4.5931	-3.7284	-4.7964	-3.5427	-4.8985	-5.1651	-5.8172	-5.3713	-4.0158	-5.6263	-4.6478	-5.0268	-4.7285	-4.2335	-4.824	-5.0612	-5.3028	-4.8478	-3.5533	-4.611	-3.9862	-4.7079	-4.4957	-4.8373	-4.998
-11.093	-12.415	-13.626	-13.101	-11.925	-12.217	-12.983	-12.868	-13.21	-13.308	-12.477	-13.223	-12.159	-12.984	-13.108	-12.644	-12.454	-13.297	-12.399	-12.624	-13.394	-13.192	-12.298	-13.555	-13.495	-11.672	-11.419	-12.685	-13.26	-12.938	-13.332	-12.781	-12.6	-14.077	-13.012	-12.691	-12.486	-12.469	-11.432	-12.349	-12.752	-12.204	-11.841	-12.701	-12.173	-12.381	-13.147	-12.604	-12.542	-12.235
1.1013	0.30112	-1.1223	0.65496	0.16449	0.78899	-0.57475	-0.29694	0.3666	1.3495	0.25023	1.2449	0.85453	0.63859	0.47389	0.80761	0.1903	-0.054424	0.53463	0.23591	1.3426	0.70118	-0.22645	0.23797	-0.34386	-0.40375	1.3495	-0.79951	2.7929	0.38962	-1.1101	0.75878	1.483	0.90003	0.70859	-1.097	1.1507	-0.36042	0.035039	1.1871	-0.84852	0.08065	0.45999	0.23095	0.048645	0.71329	0.030741	1.2747	0.69486	0.86419
-0.92821	-0.21019	-0.33759	0.39508	-1.0982	-1.3342	-1.2905	-0.038847	-1.1665	-1.3506	-0.81271	-0.56971	-0.44597	-0.41091	-0.083391	-0.93828	-0.49414	-0.91406	0.19602	-0.90658	0.20211	-1.4231	-1.8938	-0.59186	-0.99889	-1.5544	-0.31229	-0.87811	-1.0132	-1.8915	-0.1402	-0.24197	-0.3388	-0.25575	-0.11726	-0.51698	-1.5894	-1.4191	-1.3584	0.27561	-0.10232	-0.12179	-0.58853	-0.10598	-1.8958	-1.1416	-1.9249	-1.2702	-1.1684	0.019404
-21.946	-21.654	-21.287	-21.515	-21.549	-22.542	-21.896	-22.947	-22.228	-21.542	-23.679	-21.9	-22.088	-21.916	-22.623	-22.453	-21.86	-21.534	-22.597	-22.533	-23.02	-22.014	-21.677	-22.369	-21.615	-22.795	-22.525	-22.203	-23.508	-22.571	-21.875	-21.934	-22.394	-22.497	-21.879	-22.051	-22.465	-21.908	-23.766	-21.447	-21.547	-22.565	-22.393	-21.058	-21.609	-22.339	-21.307	-22.609	-21.936	-22.162
-8.2187	-8.1905	-10.077	-9.3393	-9.0967	-10.662	-8.6324	-8.7625	-9.2339	-9.7503	-9.2146	-9.2397	-9.1518	-8.7845	-8.5518	-8.0755	-9.2837	-8.3661	-9.7249	-9.3282	-8.1723	-8.4453	-9.7122	-8.4415	-7.9465	-9.6663	-9.0875	-10.427	-8.4895	-9.0048	-8.4614	-8.6337	-9.449	-8.6184	-9.6868	-8.8253	-8.4024	-9.8082	-8.6034	-8.475	-9.1996	-8.8793	-9.1742	-8.0966	-7.63	-8.9233	-9.7202	-9.228	-8.4171	-9.9895
0.94747	1.5693	0.89212	1.8509	2.3849	1.7444	1.4628	2.1821	1.4607	2.4202	2.3037	0.79603	1.4475	2.6777	0.98648	1.1272	1.2117	2.4457	1.4548	2.2496	1.747	2.05	0.99832	2.5131	1.2009	1.8865	1.4888	1.1453	1.9272	1.8146	1.4761	2.0667	2.3464	2.1179	1.8778	2.9999	1.5464	0.61077	1.3402	2.4549	2.2477	0.75904	2.2254	2.5648	1.1485	1.153	1.2065	1.2118	2.7974	2.2017
-13.536	-13.014	-12.743	-13.7	-12.722	-13.342	-13.809	-12.961	-12.006	-14.398	-13.243	-12.812	-14.385	-13.577	-14.452	-13.317	-13.322	-12.589	-13.762	-12.82	-13.366	-12.715	-13.135	-12.58	-11.86	-11.899	-13.232	-13.127	-13.954	-13.72	-12.224	-13.806	-12.856	-13.136	-13.575	-13.451	-12.593	-12.875	-14.671	-12.29	-13.287	-12.49	-13.523	-12.319	-13.035	-14.088	-12.651	-14.02	-12.04	-13.469
9.1684	9.9791	9.7515	10.157	9.8594	10.604	9.1451	10.763	11.018	9.5347	10.232	10.581	8.9796	11.36	11.117	9.8556	9.5227	8.8576	9.2444	10.529	10.18	11.58	10.915	10.15	8.9333	10.267	10.944	8.9554	9.636	9.4692	9.1246	9.8464	9.6805	9.7013	8.8794	8.9852	9.463	8.6797	9.6204	9.7731	11.05	9.0237	9.2264	9.4025	10.361	9.4174	9.8156	10.677	9.7209	10.294
-20.473	-21.04	-20.755	-20.945	-20.694	-20.288	-20.533	-22.137	-20.767	-21.213	-20.446	-20.526	-22.112	-20.594	-20.272	-21.33	-20.385	-19.867	-21.496	-21.187	-20.658	-20.24	-20.22	-21.049	-21.2	-22.261	-20.695	-21.312	-21.399	-20.431	-20.713	-20.644	-21.748	-21.108	-20.213	-20.984	-21.249	-19.649	-21.103	-21.583	-19.607	-21.787	-20.745	-20.472	-20.826	-20.97	-20.397	-20.879	-21.173	-20.464
-8.6943	-9.9688	-9.7739	-8.3983	-8.6611	-9.7137	-8.1954	-9.9507	-7.9954	-7.5855	-9.3976	-8.3148	-8.4566	-9.0606	-9.2428	-8.9208	-9.392	-8.1427	-8.4228	-8.074	-8.9703	-7.7389	-9.4173	-8.0973	-7.4364	-8.2338	-7.8487	-9.3257	-10.251	-9.0072	-8.4652	-9.1743	-9.1211	-10.58	-9.3155	-8.3101	-7.9745	-8.7463	-9.2728	-8.629	-9.8273	-9.0462	-8.4845	-9.4522	-9.0492	-9.4898	-8.3145	-9.447	-8.8617	-8.0966
-4.8422	-4.981	-3.6187	-4.5967	-5.4606	-3.2061	-3.2954	-3.8899	-4.7247	-6.023	-4.5827	-5.4401	-3.9524	-4.5141	-5.4958	-3.7382	-4.1917	-4.8248	-5.2391	-3.6441	-3.8286	-5.103	-4.5051	-4.8952	-3.7644	-4.574	-6.4984	-3.4362	-4.0944	-4.7242	-4.6394	-5.5477	-4.9984	-3.3782	-5.1142	-4.226	-4.5451	-4.4779	-3.9542	-5.0252	-4.1255	-4.4838	-4.4085	-6.009	-4.1693	-4.4518	-5.5285	-4.6532	-3.9432	-4.6169
-21.35	-19.734	-20.814	-20.456	-19.365	-21.752	-20.527	-20.575	-20.907	-19.77	-21.506	-20.649	-20.13	-22.003	-21.153	-20.439	-21.158	-21.546	-20.574	-21.011	-20.175	-21.224	-20.565	-21.115	-20.826	-20.879	-20.654	-21.676	-21.39	-20.103	-20.612	-20.484	-21.681	-20.481	-21.437	-20.55	-20.744	-20.664	-20.308	-20.893	-20.846	-21.528	-20.497	-20.532	-19.735	-21.934	-20.001	-19.793	-21.325	-21.608
-5.3423	-5.463	-5.6838	-5.8479	-5.2331	-5.57	-5.708	-4.7096	-4.4139	-5.1439	-5.7427	-5.9118	-5.9018	-5.4399	-4.2394	-6.4404	-4.765	-5.7531	-5.4146	-5.7976	-5.4955	-6.2275	-6.7267	-6.6486	-6.32	-5.5919	-6.2858	-5.7582	-5.1621	-6.1702	-5.8939	-5.4347	-5.5357	-6.0402	-5.8269	-5.4408	-5.1464	-6.0506	-6.0993	-5.8537	-5.0651	-5.563	-7.0199	-5.4314	-5.8324	-4.966	-5.4858	-5.0562	-6.7008	-6.4587
-10.055	-10.394	-9.1855	-9.928	-10.435	-10.212	-9.932	-10.924	-11.262	-10.77	-9.7665	-9.9764	-10.091	-11.501	-10.069	-10.036	-11.337	-10.082	-9.3432	-10.185	-9.9339	-9.5235	-11.155	-10.187	-9.074	-8.7762	-9.9573	-9.8462	-10.428	-9.3642	-11.115	-9.9105	-9.4562	-10.326	-10.919	-8.8168	-9.7839	-9.7126	-9.6417	-11.785	-10.659	-9.4529	-10.327	-9.5799	-10.382	-9.9926	-9.756	-9.5822	-11.992	-10.814
-3.1692	-3.8133	-3.0893	-3.2652	-3.147	-3.9226	-4.7033	-3.4719	-3.6081	-3.8294	-2.9757	-2.7032	-3.9031	-3.5129	-2.6921	-2.6515	-3.6943	-2.8628	-2.6336	-2.5338	-3.111	-3.2108	-3.0453	-2.6907	-2.9558	-3.3416	-2.7555	-3.3147	-3.4509	-2.7903	-3.4212	-3.7458	-3.0355	-3.3769	-3.2322	-2.5083	-2.7172	-3.2249	-3.4702	-2.3162	-3.6547	-2.8238	-2.2284	-2.6961	-3.3215	-3.0778	-3.4215	-2.8982	-3.7425	-2.1486
-0.59557	-0.77899	1.4528	0.54896	-0.1492	-0.11916	-0.51484	-0.70447	0.44832	0.56198	0.2736	0.20903	-1.5089	-0.655	-0.17036	0.21007	0.43123	-0.38318	-0.49208	0.068218	0.91587	0.55702	0.15114	0.37844	0.45311	0.53443	-0.38974	0.36588	-0.87367	0.31044	0.84712	-0.25339	0.75931	0.41738	0.55768	-1.7374	0.6912	0.74959	-0.4318	0.89147	-0.69088	0.99255	-0.22889	-0.23744	0.9214	0.17729	0.60666	0.070205	-0.67423	0.47652
-1.1545	-1.1641	-0.96148	-1.9159	-1.787	-0.55664	0.27089	-1.2257	-1.0876	-0.26174	0.45313	-0.053621	-0.23439	-0.30376	-1.0241	-0.53676	-0.95499	-0.7065	-0.82079	-1.2518	-0.14141	-0.5294	-0.27906	0.24254	-0.41801	-0.83552	-0.76193	-1.2549	-1.4544	-1.1896	-0.34498	-0.74403	-1.4499	-0.32849	-1.7334	-1.4113	-0.65177	-0.25145	-0.66582	0.063796	-1.4608	-0.15172	-0.33867	-0.59259	-0.96201	-0.39539	0.0040731	0.3367	-1.3481	-0.27415
1.4213	2.0244	1.4162	0.47953	2.1387	2.4067	2.0073	0.73452	2.1146	1.0929	2.3209	2.7718	2.9217	1.0002	1.7558	2.8498	2.0292	0.93918	1.5753	0.40287	1.7455	0.94565	0.21853	1.6437	1.2565	0.93544	1.6843	1.3843	1.1483	2.0017	1.3064	2.5095	2.6432	0.14622	1.0073	1.9566	1.6006	1.9431	1.0868	1.608	1.0645	2.1137	1.8998	1.6786	2.0123	1.6381	0.99343	1.7202	1.5257	0.79725
-6.6399	-6.2426	-4.8691	-6.5675	-5.6306	-5.4877	-7.122	-5.8165	-6.1482	-5.3434	-5.656	-5.5282	-5.3008	-5.2836	-4.979	-6.0653	-4.4624	-4.5376	-4.1234	-6.3401	-5.2103	-3.9267	-5.8436	-5.5352	-4.8323	-5.3992	-6.185	-5.2142	-5.1458	-5.7758	-6.269	-5.7859	-5.6264	-6.0084	-5.4855	-4.8267	-5.3283	-6.2041	-5.9369	-4.5514	-6.4969	-5.0277	-5.2912	-5.7925	-5.2549	-6.7543	-4.6916	-5.3965	-4.7808	-5.0219
6.6917	7.4248	6.7944	6.1753	7.4948	6.1448	5.9962	6.7449	6.3705	6.142	6.4605	6.1049	6.5586	7.3011	5.5879	6.2078	7.1982	7.7031	7.5257	7.552	7.4761	6.8441	6.2034	7.5967	6.365	7.1569	6.7061	8.1176	6.7759	6.5286	7.005	6.4525	6.7026	7.2058	6.7513	7.072	7.2793	6.6988	6.3682	6.5832	6.8007	6.5094	8.0607	6.9815	6.0249	7.1592	6.6126	6.0525	7.3911	7.354
-1.128	-0.90385	-0.60293	-0.99491	-1.3673	-1.2594	-2.0646	-1.1072	-1.1391	-0.7845	-0.78848	-1.416	-1.8281	-1.1139	-2.2696	-1.0593	-0.99831	-0.94228	-1.0744	-1.7438	-1.0619	-0.64344	-1.7713	-0.69542	-0.63018	-1.1808	-0.4453	-0.7075	-1.6212	-2.1442	-1.6603	-1.9238	-2.0109	-0.85527	-1.2015	-0.58561	-1.328	-2.2906	-1.4893	-0.15264	-1.1365	-1.1449	-0.94474	-1.3304	-0.5136	-1.4656	-1.221	-2.2969	-1.2989	-1.5484
-11.537	-10.011	-12.077	-12.029	-10.969	-11.702	-11.571	-11.339	-11.487	-11.439	-11.46	-11.788	-11.788	-11.365	-11.394	-11.67	-11.352	-10.888	-10.266	-11.616	-11.62	-12.68	-12.103	-11.626	-11.536	-10.759	-11.634	-11.463	-12.619	-11.445	-11.376	-10.926	-11.07	-11.674	-12.819	-11.778	-10.84	-10.519	-10.887	-11.627	-11.48	-11.832	-10.484	-11.537	-12.391	-10.513	-11.246	-11.032	-11.837	-11.813
-4.3582	-3.3795	-3.3166	-3.7237	-3.0163	-3.8067	-3.3129	-3.7318	-3.7389	-3.115	-3.7025	-4.7902	-3.076	-3.6638	-2.9433	-3.5699	-3.3183	-4.1867	-2.7155	-3.7813	-3.6184	-3.3122	-4.0887	-3.4917	-3.5467	-4.0452	-4.0492	-4.1667	-3.8642	-3.8694	-4.4577	-4.1535	-3.7821	-3.9797	-4.4642	-4.6575	-3.2087	-3.0809	-5.1393	-5.2128	-3.3641	-4.2977	-4.6091	-4.5096	-4.4707	-3.4953	-3.5524	-5.4141	-3.1196	-3.5261
-1.6182	-1.2658	-2.7908	-2.4752	-2.3479	-2.8675	-0.95258	-2.6607	-3.3488	-2.6195	-1.4601	-1.7429	-2.0215	-2.1673	-1.9839	-2.7321	-1.6671	-2.193	-2.4884	-2.1772	-2.1257	-1.4835	-2.661	-2.8	-1.8554	-1.2041	-2.3632	-2.8748	-2.6357	-2.2549	-1.856	-2.4057	-3.1699	-2.8348	-2.8145	-2.4562	-1.2312	-1.602	-3.1824	-2.9735	-1.891	-2.8829	-3.4833	-1.5391	-1.6242	-2.1366	-2.3509	-1.946	-2.3063	-2.2301
-12.628	-11.695	-10.911	-10.398	-11.442	-12.005	-11.182	-10.795	-12.376	-11.905	-12.579	-11.999	-11.082	-11.557	-11.152	-11.666	-11.587	-12.322	-11.801	-11.956	-11.428	-11.988	-11.704	-10.971	-13.217	-10.704	-11.735	-10.982	-11.956	-11.276	-11.932	-11.929	-11.619	-12.742	-11.71	-11.525	-11.872	-11.134	-12.322	-11.693	-11.103	-12.33	-10.819	-11.632	-11.472	-12.198	-10.679	-12.126	-12.029	-12.483
-1.8253	-2.6248	-2.1427	-1.4499	-1.8447	-2.6628	-2.7625	-2.9169	-2.8608	-1.6746	-2.6099	-2.3882	-3.1831	-1.9386	-2.6663	-2.9749	-2.3426	-2.7332	-3.3772	-3.1046	-2.9488	-2.1251	-2.7115	-3.3795	-2.2481	-2.1423	-3.6648	-2.9855	-2.7662	-3.6191	-2.2486	-2.4376	-2.782	-3.9039	-3.1117	-2.3169	-2.6675	-2.0125	-3.1334	-3.1242	-2.6877	-1.7548	-3.1336	-3.0269	-1.3956	-1.6763	-2.2205	-3.0545	-2.2636	-3.7449
-4.279	-4.7627	-4.4803	-2.4708	-3.8549	-3.963	-3.6756	-3.7686	-4.4773	-3.6282	-4.1328	-4.1377	-2.5012	-4.4069	-4.651	-4.4249	-3.6097	-3.3946	-4.5941	-4.7462	-3.251	-5.6317	-2.6816	-2.5985	-4.0212	-4.1962	-3.5316	-4.5281	-3.2956	-3.193	-3.1588	-4.3089	-2.7126	-3.406	-2.4222	-5.7794	-5.0077	-4.0834	-3.3278	-4.0343	-3.8183	-2.7789	-3.5077	-3.7571	-3.0914	-3.7812	-3.7664	-2.2247	-3.9872	-3.2667
-13.392	-12.516	-13.01	-12.762	-13.583	-12.548	-12.726	-12.404	-12.415	-13.775	-13.447	-14.39	-13.517	-13.766	-13.717	-13.615	-13.002	-11.772	-13.024	-12.497	-14.478	-13.883	-13.852	-13.536	-12.052	-13.995	-13.452	-12.854	-12.793	-13.939	-13.337	-13.333	-12.863	-13.102	-11.928	-13.522	-13.544	-13.485	-12.938	-13.569	-13.66	-14.197	-12.643	-13.43	-13.04	-12.996	-13.741	-13.1	-13.342	-13.347
-3.5291	-0.82789	-0.89425	-1.2093	-1.4411	-1.8882	-1.0511	-2.0846	-1.8433	-1.8701	-1.5004	-1.2983	-1.7976	-1.2316	-1.4683	-1.4283	-1.4856	-1.0075	-2.7526	-1.2582	-2.0991	-2.0311	-0.76021	-2.2755	-0.79917	-1.5518	-1.4079	-2.2722	-2.1245	-2.5777	-0.97021	-0.85449	-3.1528	-2.5938	-2.3337	-1.4039	-1.7519	-2.4903	-2.5131	-2.3989	-2.5637	-1.0814	-1.6056	-1.8489	-3.6059	-1.2486	-1.1158	-1.6591	-2.233	-1.8759
-2.7438	-2.0196	-3.1291	-3.3976	-2.9145	-2.1757	-3.7486	-2.7117	-3.0416	-4.084	-2.7692	-2.9257	-3.5461	-2.3944	-2.962	-3.4317	-2.2905	-2.7214	-1.7347	-4.4306	-3.2512	-3.8241	-3.4654	-3.3649	-4.122	-3.7348	-2.7742	-2.5739	-4.0357	-3.2528	-2.8867	-2.5841	-4.1792	-2.9426	-1.9902	-2.4638	-2.9467	-3.288	-3.9662	-2.2371	-2.575	-3.3378	-2.8246	-2.7726	-2.6662	-2.3807	-3.7083	-4.0642	-3.7731	-3.95
-21.963	-21.759	-22.345	-21.435	-21.91	-22.301	-23.116	-22.564	-21.544	-22.469	-22.283	-21.667	-21.662	-22.456	-22.064	-22.043	-21.453	-23.306	-21.963	-22.811	-22.485	-22.196	-21.793	-23.271	-22.572	-22.661	-21.921	-22.662	-21.936	-23.336	-22.336	-20.834	-21.829	-22.257	-22.717	-21.737	-21.809	-23.101	-22.939	-21.811	-22.558	-20.732	-22.612	-23.009	-22.243	-21.262	-22.403	-21.53	-21.719	-22.704
-10.639	-10.159	-10.875	-10.42	-10.475	-9.9175	-10.468	-9.8482	-11.728	-10.216	-10.586	-10.691	-9.1431	-10.419	-9.6085	-11.579	-10.093	-10.024	-10.334	-11.114	-10.631	-10.265	-10.056	-9.0539	-10.935	-10.586	-10.002	-10.482	-10.685	-10.391	-10.078	-10.211	-8.6143	-10.684	-10.299	-9.7694	-11.423	-9.3123	-9.935	-10.757	-10.825	-10.941	-10.297	-9.8095	-10.201	-9.7129	-10.313	-9.5139	-10.82	-10.135
-1.3507	-1.5062	-1.1183	-1.2419	0.15157	-0.63436	-0.77519	-1.2452	-0.55509	-0.93332	-1.4827	-1.6745	-1.4519	-0.8931	-2.1226	-0.44294	-1.3473	-1.5652	-1.6048	-0.073081	-1.4274	-0.88728	0.149	-0.43353	-1.2647	-1.4117	-0.97906	-0.45224	-1.3171	-0.99029	-1.3536	-1.7847	-0.58701	-0.64516	-1.7118	-0.54739	-0.71767	-0.33747	-1.73	-0.77875	-0.99508	-0.91434	-2.1513	-1.6727	-1.4525	-1.1074	-2.1065	-1.078	-1.3722	-0.30838
-21.308	-19.876	-20.31	-20.513	-19.83	-20.068	-20.945	-21.079	-21.006	-20.913	-21.147	-19.752	-20.713	-21.815	-21.007	-20.974	-20.606	-22.24	-21.881	-19.893	-20.733	-22.315	-21.564	-20.639	-20.184	-21.241	-20.881	-21.004	-20.911	-20.879	-20.454	-21.302	-20.877	-20.463	-20.45	-20.642	-19.583	-20.733	-20.744	-20.954	-20.701	-20.833	-20.085	-20.411	-20.749	-21.934	-20.075	-20.42	-20.607	-19.68
-1.29	-0.52937	-0.99962	-0.5565	-0.52269	-0.61072	-1.7238	0.17258	-1.5221	-0.61494	-0.69032	-1.1697	-1.8888	-1.2742	-0.65001	-1.7822	-1.2974	-1.1728	-0.9691	-0.72586	-0.40569	-1.9541	-0.079561	-1.5083	-2.0359	-1.9498	-0.53214	-0.65681	-1.4609	-0.70604	-1.748	-0.34375	-1.2985	-1.8149	-0.04401	-1.8132	-1.7954	-0.761	-0.75104	-0.91757	-0.46118	-2.0788	-0.33811	-1.3904	-1.116	-1.8715	0.012463	-1.7708	-0.22424	-2.4471
-12.493	-13.311	-13.125	-12.509	-13.533	-12.894	-12.955	-14.027	-12.006	-12.547	-13.732	-13.731	-13.398	-13.16	-13.524	-12.983	-14.625	-13.214	-12.715	-11.933	-13.059	-12.859	-12.406	-12.62	-12.822	-13.082	-12.498	-13.641	-13.835	-13.736	-12.153	-12.72	-13.166	-13.282	-12.991	-13.239	-14.265	-12.967	-14.521	-14.009	-12.162	-12.742	-14.206	-12.594	-12.393	-13.569	-13.152	-12.64	-13	-13.036
-2.1905	-0.94137	-1.9652	-2.514	-0.70239	-2.2113	-1.6729	-1.4725	-3.1106	-1.5914	-2.6932	-0.93414	-2.6478	-1.9787	-1.1389	-0.462	-1.23	-1.4316	-1.8725	-1.5561	-2.0512	-1.2182	-1.0533	-0.97173	-1.3255	-2.3967	-0.31359	-1.303	-1.2755	-1.614	-2.0954	-0.91977	-0.21001	-1.7199	-1.0689	-3.0738	-2.0802	-2.6056	-1.5681	-2.62	-0.85611	-2.3066	-0.58799	-2.323	-2.406	-1.99	-1.2759	-1.4514	-0.59254	-1.2667
-22.862	-22.984	-21.712	-21.584	-21.883	-21.958	-21.29	-21.692	-21.879	-22.318	-22.375	-22.245	-22.607	-22.488	-21.289	-22.061	-21.688	-21.763	-21.299	-22.156	-22.442	-22.346	-21.658	-21.964	-21.823	-22.718	-22.995	-22.336	-21.313	-22.965	-22.118	-21.823	-22.186	-23.263	-22.854	-22.215	-22.381	-23.235	-21.958	-21.925	-22.596	-21.638	-22.776	-22.961	-21.237	-22.213	-22.539	-22.07	-22.522	-22.746
3.6191	2.8483	2.3782	2.645	3.3068	3.0742	3.1948	2.4038	2.4428	2.6028	2.4692	2.9985	3.1069	1.8553	2.2302	1.9736	2.3979	2.2811	2.8297	3.2165	4.476	3.6985	1.8614	2.4663	2.3686	1.889	3.8852	2.2394	3.0157	3.7132	2.4673	3.3278	2.9196	2.6618	3.9064	3.0565	3.7065	3.4638	2.3751	2.8883	3.111	2.5811	3.1735	1.9819	2.9497	2.9146	3.1511	2.7969	3.0809	2.5792
-4.8782	-5.2887	-5.2227	-5.3354	-5.0123	-6.0141	-5.1524	-6.1922	-5.9674	-5.622	-4.7965	-5.4636	-5.5673	-5.2533	-4.9105	-5.4118	-5.1455	-5.74	-5.6413	-5.348	-5.1277	-5.5005	-4.507	-6.2665	-5.872	-5.0688	-5.9187	-5.9598	-5.5163	-4.6955	-4.2996	-5.8054	-5.7538	-5.1764	-6.1645	-5.7986	-5.0018	-4.9484	-5.9667	-6.1383	-5.7726	-4.7067	-5.865	-5.8959	-4.6074	-5.7646	-5.8411	-5.1964	-4.9962	-7.2881
2.4353	2.0047	0.62667	3.2396	1.6663	2.2865	1.5822	2.6762	1.7171	1.5389	1.8304	1.5742	1.904	1.8709	1.0863	1.6981	2.5392	1.827	1.1854	2.7736	1.5394	2.138	2.654	2.1687	2.1697	2.0237	2.689	1.3693	1.7242	0.82129	2.6983	1.5894	1.1471	2.4438	2.2244	1.4996	3.6921	1.6235	1.2061	1.663	2.0833	1.6866	1.8392	1.2024	2.392	2.5819	1.7281	2.4915	1.889	2.0733
-12.237	-11.518	-10.289	-9.8528	-11.665	-10.681	-11.554	-11.998	-12.164	-10.627	-10.728	-11.231	-11.558	-11.69	-11.135	-10.932	-11.83	-11.358	-12.518	-10.798	-11.295	-11.312	-10.28	-11.229	-11.672	-12.025	-10.089	-12.569	-9.5527	-11.358	-10.421	-13.13	-10.769	-11.417	-11.428	-11.151	-11.477	-10.106	-11.119	-11.685	-12.124	-11.989	-10.862	-11.009	-11.068	-11.63	-10.805	-10.758	-12.108	-11.941
5.2704	5.7189	4.8365	5.0897	5.2056	4.8337	4.3349	5.5267	5.5562	5.7696	4.3755	5.06	5.5213	4.9498	3.6709	4.9874	5.0529	5.588	6.1642	4.9381	5.4703	5.7625	4.7381	5.466	5.3811	4.7584	4.1856	5.1052	4.9271	5.2051	5.0312	3.5841	5.1953	5.4018	4.7436	4.4121	5.0192	4.8353	5.1621	4.3374	4.7186	3.6649	5.7618	5.0313	4.6622	6.362	5.4244	4.4615	5.7472	5.4491
-2.9971	-2.7814	-3.3506	-4.5119	-2.4057	-3.2235	-2.746	-3.6612	-2.1437	-3.809	-2.0658	-2.4106	-1.426	-1.8228	-2.6204	-2.9155	-2.6466	-2.6359	-2.8064	-2.6398	-3.1047	-2.3408	-2.4843	-2.041	-3.0939	-3.4043	-3.148	-3.1822	-0.98162	-1.7061	-3.4776	-1.3719	-2.1246	-1.625	-2.7409	-2.038	-2.2797	-3.4446	-4.3099	-1.7482	-3.0873	-2.9778	-2.0909	-2.6697	-1.7737	-2.306	-2.8956	-2.9263	-2.1773	-2.7692
-0.72004	-1.911	-1.6919	-0.32095	-2.0719	-1.1232	-1.0553	-1.9173	-1.698	-1.5234	-1.8904	-0.14065	-2.1479	-1.2494	-1.5588	-1.3374	-1.1268	-0.74859	-1.4074	-1.1517	-1.4266	-1.978	-1.837	-1.322	-1.0969	-0.75262	-2.0747	-0.75909	-1.539	-2.0625	-1.8127	-0.52909	-1.366	-1.1676	-2.0793	-1.9989	-1.5547	-0.91425	-1.2205	-1.0335	-1.3936	-0.69833	-1.3713	-1.8854	-1.4566	-1.2262	-1.8429	-1.0881	-1.6663	-1.7902
5.4929	4.0548	4.1981	4.5557	3.3965	3.6929	5.3352	3.7402	4.7912	3.9584	4.5965	4.4906	4.8311	4.889	4.7137	4.5428	3.442	4.5134	3.8488	4.9002	4.3048	3.9723	4.2775	3.9621	3.5725	3.6299	4.168	5.1216	3.2164	4.7236	3.074	4.7207	3.6767	4.2686	3.2321	4.5133	5.0822	5.2591	3.816	4.6135	4.4437	4.7236	5.2831	3.6173	4.1875	5.3969	5.0159	4.8331	3.9274	4.7166
-13.912	-14.697	-15.428	-14.151	-13.978	-14.072	-14.892	-15.168	-14.505	-14.917	-14.897	-15.015	-14.062	-15.274	-13.786	-14.028	-13.941	-14.545	-14.575	-14.314	-16.177	-15.219	-15.151	-13.81	-15.069	-15.081	-15.268	-14.5	-14.643	-13.459	-14.47	-15.301	-14	-14.668	-13.555	-14.265	-13.989	-15.051	-15.154	-15.247	-14.975	-15.845	-15.606	-14.262	-14.118	-15.153	-14.589	-13.969	-13.675	-14.365
8.4616	8.4027	9.9747	7.3168	7.5663	7.9444	7.101	7.9599	6.8155	7.5549	7.4592	8.3391	8.417	7.402	7.1971	9.0735	8.1099	8.737	7.7581	7.5557	8.4986	7.7377	7.87	8.4029	8.965	8.2433	7.6399	7.9012	6.9854	8.5153	8.7234	7.5862	7.2489	7.5484	7.8128	7.4157	8.254	8.3223	8.9536	8.2343	8.4841	8.2823	7.8381	7.5742	9.0883	8.247	8.3103	7.4454	8.2592	8.6368
-7.5132	-7.5524	-6.197	-7.5913	-6.6789	-7.2763	-7.4285	-7.3142	-7.3912	-8.0493	-7.5892	-7.4922	-8.1982	-7.1024	-8.9752	-7.7209	-6.7562	-6.7287	-6.9632	-7.7223	-8.2045	-6.8974	-6.9368	-7.9921	-8.3601	-7.1364	-7.9019	-7.6874	-8.2522	-7.4979	-6.2431	-8.8971	-7.6588	-7.7073	-6.7799	-6.9788	-8.384	-7.8823	-7.3356	-8.1398	-8.3329	-6.9103	-7.0037	-8.0202	-7.481	-7.565	-7.0853	-7.0568	-7.9826	-6.8297
-3.6112	-1.6249	-2.2107	-1.7455	-2.7169	-2.9132	-3.6348	-2.5896	-2.2402	-2.8409	-3.2755	-2.1874	-2.7378	-3.3166	-1.745	-3.0846	-2.9764	-2.384	-3.7561	-2.3888	-2.2661	-1.7075	-1.2113	-2.4359	-3.1586	-1.6009	-2.2821	-2.6078	-3.4609	-3.084	-2.3839	-3.2083	-2.9384	-2.4374	-2.4505	-2.3565	-2.0982	-3.6973	-3.1542	-2.0016	-2.4121	-2.632	-3.2102	-2.3102	-3.0035	-3.204	-2.905	-1.3213	-2.743	-2.2704
-9.1886	-10.059	-9.8288	-9.2876	-9.4716	-9.3911	-9.0837	-9.9541	-10.041	-8.4016	-9.7886	-9.8626	-9.0453	-8.695	-9.7953	-8.8811	-9.1929	-9.3794	-9.0919	-10.109	-9.5451	-9.862	-9.722	-8.4516	-9.693	-9.6166	-9.9502	-8.8439	-10.049	-9.0455	-9.2253	-9.0675	-9.5309	-9.539	-9.4815	-8.5741	-9.3658	-10.411	-8.9761	-9.8615	-10.345	-9.4961	-9.0895	-9.6702	-9.0635	-8.9805	-9.5869	-10.557	-9.3993	-9.2013
-0.54125	-1.1426	-1.6043	-2.1341	-0.9018	-1.9074	-1.9952	-0.34689	-2.4329	-1.2154	-1.9131	-1.3156	-1.4191	-1.2538	-0.60944	-1.8285	-0.68853	-1.6462	-0.12692	-1.9469	-0.90591	-1.461	-0.9002	-0.8233	-0.91197	-1.4707	-1.9565	-1.1437	-1.6461	-0.45627	-1.2461	-1.2899	-1.0423	-1.676	-0.28244	-1.4633	-1.2822	-0.98607	-0.7914	-1.2204	-0.7708	-1.4563	-1.299	-0.53267	-0.58276	-2.1712	-0.95611	-1.7247	-1.3772	-1.4172
-13.746	-14.618	-14.457	-15.658	-14.83	-14.296	-13.913	-14.473	-13.514	-14.295	-14.164	-14.861	-14.669	-14.425	-13.818	-15.728	-14.982	-14.775	-13.906	-13.856	-14.004	-14.657	-14.279	-14.668	-14.285	-14.654	-14.451	-15.624	-14.628	-14.753	-14.147	-13.595	-14.063	-13.879	-14.851	-13.905	-13.701	-13.545	-14.552	-14.731	-14.347	-14.983	-14.903	-13.854	-15.486	-15.339	-14.018	-14.116	-13.966	-15.176
-11.397	-10.681	-11.86	-11.606	-11.526	-12.625	-11.171	-11.845	-11.148	-11.467	-12.163	-11.512	-11.307	-10.959	-11.927	-12.155	-11.894	-10.061	-11.648	-12.497	-10.867	-11.374	-12.698	-10.756	-11.791	-11.227	-10.658	-11.496	-10.935	-10.77	-10.907	-12.044	-11.677	-11.241	-10.554	-10.737	-11.86	-12.319	-11.883	-11.362	-12.275	-11.51	-10.786	-11.575	-11.087	-11.811	-12.359	-11.635	-11.714	-12.279
3.5714	4.556	3.9357	3.5478	3.8349	3.7693	5.1419	5.2274	4.0745	4.1023	4.2701	4.5986	4.3622	3.3466	4.4415	4.3295	3.9023	4.2796	4.6781	3.6589	4.5593	4.8534	4.4143	3.8314	3.8182	4.7187	4.4505	4.8353	4.1956	4.1114	4.4243	3.6832	4.8772	3.9395	3.8077	4.517	4.8699	4.7564	3.6499	2.5703	4.83	4.041	4.5367	3.5683	3.8596	4.536	4.2928	5.1976	4.7762	4.3813
2.2279	0.42834	2.4303	0.74193	1.4045	0.46921	0.61092	1.5069	0.62948	1.2289	2.1036	1.0644	0.79679	1.3516	2.0267	0.7975	1.0398	1.8721	1.4217	0.93412	1.946	0.89191	2.0407	1.3213	2.1621	2.4308	1.5053	1.5333	1.2396	0.72924	0.50241	1.2697	1.6212	1.4923	2.2527	2.3891	1.3175	1.7346	0.94293	0.53294	3.0614	0.59881	1.3033	0.7183	1.2129	1.8166	0.6446	1.1749	1.6259	1.2689
-12.807	-12.798	-13.094	-13.125	-13.257	-13.387	-13.454	-12.973	-12.962	-12.961	-13.39	-14.709	-12.161	-13.196	-12.641	-13.147	-12.569	-13.887	-13.096	-12.85	-12.942	-13.55	-13.928	-12.272	-12.185	-12.12	-13.105	-13.474	-14.156	-13.695	-12.66	-13.945	-12.586	-13.023	-12.697	-13.567	-12.508	-13.742	-12.803	-13.085	-14.036	-13.324	-13.133	-12.81	-13.131	-12.912	-13.03	-12.86	-12.72	-12.791
-12.463	-11.264	-11.832	-12.216	-10.821	-11.363	-11.547	-11.925	-12.316	-11.309	-11.435	-11.559	-11.738	-12.808	-12.028	-11.135	-11.662	-11.433	-10.55	-12.036	-12.163	-11.9	-11.903	-10.591	-10.755	-10.891	-10.988	-11.225	-11.61	-10.578	-10.802	-10.982	-11.594	-12.748	-11.704	-10.924	-11.082	-11.822	-12.48	-12.407	-11.571	-12.398	-10.346	-10.842	-11.652	-11.66	-11.146	-11.981	-11.582	-12.938
-12.091	-12.265	-12.542	-11.617	-11.972	-11.025	-13.1	-11.806	-12.759	-12.25	-11.552	-12.129	-12.018	-11.481	-11.491	-11.949	-11.006	-10.908	-12.326	-11.348	-12.605	-10.815	-11.331	-13.171	-12.508	-11.697	-12.491	-11.498	-12.872	-12.295	-12.288	-12.5	-12.251	-12.375	-11.111	-11.74	-11.721	-11.685	-11.288	-12.401	-11.647	-10.65	-10.99	-12.933	-12.666	-12.147	-12.752	-12.274	-13.56	-12.305
-12.135	-12.976	-13.163	-13.291	-13.859	-13.839	-13.203	-12.658	-13.084	-13.237	-13.282	-12.677	-12.237	-13.534	-13.025	-13.119	-12.355	-12.879	-13.741	-13.958	-12.201	-13.108	-13.367	-13.462	-13.279	-14.438	-15.119	-12.563	-12.434	-11.262	-13.701	-13.363	-13.199	-11.798	-14.084	-12.771	-13.527	-13.698	-11.561	-12.725	-14.038	-13.197	-13.611	-14.14	-12.705	-13.914	-13.304	-12.846	-12.444	-12.73
-14.931	-15.573	-14.272	-15.035	-13.924	-15.002	-14.233	-14.619	-14.122	-16.217	-13.543	-15.092	-13.711	-13.548	-14.203	-15.645	-15.346	-15.977	-14.281	-15.337	-14.437	-13.775	-14.105	-13.688	-15.482	-14.291	-14.823	-14.708	-14.512	-14.265	-15.458	-14.926	-14.769	-15.704	-15.113	-14.379	-14.051	-13.606	-14.595	-13.811	-14.671	-15.992	-14.884	-13.86	-14.474	-14.386	-13.258	-13.895	-14.445	-14.71
-5.3595	-4.7702	-4.9981	-5.1972	-4.9619	-4.5248	-4.7633	-5.4897	-4.1302	-4.5397	-5.8817	-5.3855	-5.6792	-6.3496	-4.9711	-4.788	-5.99	-5.0345	-5.2156	-5.0076	-4.4213	-5.3818	-4.9796	-5.5789	-4.938	-4.5052	-4.7553	-4.7019	-5.2583	-5.7926	-4.8216	-4.9833	-4.5208	-5.1167	-4.5373	-4.3019	-4.8964	-5.3093	-5.1602	-5.3654	-5.1391	-4.9054	-5.3104	-5.5465	-5.1106	-5.0723	-5.7953	-5.2003	-3.9455	-5.0465
-14.158	-13.192	-13.119	-13.412	-13.026	-13.971	-13.288	-12.811	-13.326	-14.716	-13.188	-14.163	-13.512	-13.062	-13.696	-12.969	-13.346	-13.274	-13.8	-12.163	-13.547	-13.963	-11.945	-12.119	-12.36	-13.898	-13.527	-12.846	-13.073	-12.152	-14.867	-13.16	-13.719	-13.566	-12.524	-14.116	-13.006	-14.737	-13.799	-13.339	-13.06	-12.352	-12.501	-12.438	-13.021	-13.192	-13.624	-12.942	-12.914	-12.735
9.9062	9.7038	10.865	9.4962	8.391	9.9719	9.8322	10.093	8.9555	11.088	9.2674	9.7058	10.834	9.0844	9.531	10.074	9.0555	9.9349	9.1791	9.8752	10.017	9.9403	8.887	10.06	11.003	9.52	10.048	9.6711	10.49	9.5711	10.393	11.224	9.7924	9.7466	9.3662	10.882	11.106	9.5822	9.3329	10.507	9.7845	10.897	9.8934	10.014	8.6806	9.9248	10.574	10.154	9.3943	10.153
-13.032	-13	-13.911	-13.623	-12.848	-12.684	-11.939	-13.326	-13.07	-12.286	-13.006	-13.751	-12.412	-13.01	-12.285	-12.692	-11.088	-11.307	-12.684	-13.156	-13.48	-12.21	-13.055	-12.555	-12.361	-13.001	-12.078	-12.792	-13.751	-13.46	-12.718	-13.229	-11.703	-13.643	-13.808	-12.202	-12.863	-14.415	-12.898	-12.438	-12.116	-12.23	-12.439	-14.175	-12.849	-12.654	-13.624	-12.927	-12.633	-12.249
5.7583	6.6449	7.5228	6.9992	7.4622	6.0493	6.9268	7.3278	7.2445	5.4549	7.7245	6.7463	6.0119	6.9181	7.7046	6.9176	7.3181	5.8496	6.5414	7.2162	7.6262	7.7207	7.6736	6.9956	6.8092	6.6296	7.236	7.5932	7.0837	6.3227	6.8372	7.3686	6.0581	6.4893	6.9871	7.1767	7.3156	7.3699	6.7807	7.6127	7.073	7.3496	6.6314	6.2098	6.5036	7.9492	6.9765	6.9035	7.1986	5.8149
-0.66303	-0.84339	-0.57038	-0.6491	-0.92767	-2.6265	-2.1784	-1.261	-0.89807	-2.0024	-0.67949	-2.1767	-2.1759	-1.579	-1.1341	-1.4319	-1.7403	-1.2046	-1.5626	-0.56469	-1.3101	-1.7071	-0.51003	-1.1938	-1.2342	-2.4528	-0.83995	-2.7246	-0.99297	-0.55188	-1.7126	-1.7819	-0.79386	-1.7951	-2.4127	-1.5414	-1.4312	-1.4097	-0.88737	-0.18368	-1.6772	-1.0994	-1.4655	-1.2309	-0.97037	-2.0402	-0.31114	-0.68636	-1.3633	-0.66178
-14.542	-14.505	-14.931	-14.112	-15.926	-15.196	-14.404	-14.087	-13.212	-15.673	-14.421	-14.958	-14.947	-15.55	-14.5	-15.6	-14.082	-15.246	-14.262	-14.071	-14.727	-14.974	-15.608	-14.315	-13.781	-14.121	-14.237	-14.387	-14.353	-15.343	-14.411	-14.744	-14.724	-15.514	-14.623	-15.157	-14.169	-15.415	-15.137	-13.734	-14.256	-15.28	-15.617	-14.517	-13.984	-14.631	-14.466	-13.508	-14.217	-14.894
-1.9309	-0.90265	-2.0235	-1.2445	-1.018	-1.9971	-1.1013	-1.6457	-1.0764	-1.5314	-2.0029	-1.2854	-1.4606	-2.0593	-1.4534	-2.2842	-0.90334	-0.42827	-0.66383	-1.6074	-0.92908	-1.9854	-1.4748	-1.7953	-1.9978	-2.8978	-1.6326	-0.58385	-0.82441	-2.4905	-0.40653	-2.3756	-2.0932	0.44105	-2.6872	-1.7798	-0.40823	-0.58147	-1.3122	-1.7092	-0.85798	-1.8846	-1.4471	-1.2373	-0.30904	-1.3326	-1.2098	-1.7808	-1.302	-1.5043
-12.22	-12.171	-11.333	-11.988	-11.468	-11.652	-13.135	-11.133	-11.527	-11.15	-12.344	-12.462	-11.26	-11.061	-12.349	-11.093	-10.779	-11.347	-12.622	-12.396	-11.786	-11.333	-11.362	-11.496	-10.628	-11.49	-10.935	-12.476	-11.989	-12.17	-12.077	-12.697	-12.479	-10.987	-10.818	-11.158	-11.913	-10.177	-12.198	-11.913	-12.414	-11.79	-11.808	-12.819	-11.451	-11.061	-11.824	-11.161	-11.189	-11.068
-2.3348	-3.3821	-3.7237	-3.5565	-3.2819	-4.3446	-3.749	-2.9872	-2.874	-2.7697	-2.863	-2.5622	-2.9602	-2.7927	-3.1632	-2.4791	-2.2305	-3.8144	-4.7076	-2.2708	-2.4912	-4.0252	-3.335	-2.5111	-2.96	-4.8224	-3.0671	-3.1288	-3.7447	-2.9762	-3.5854	-3.9158	-3.7668	-3.1884	-3.5237	-2.5843	-3.171	-3.3985	-4.4416	-2.8792	-2.6337	-4.0677	-3.2054	-2.3942	-3.5629	-3.1406	-2.1779	-2.8998	-3.8177	-3.897
-13.378	-13.403	-13.434	-13.631	-14.596	-12.265	-13.222	-14.278	-13.076	-14.471	-14.404	-12.984	-12.669	-13.266	-12.435	-13.555	-13.718	-12.916	-13.345	-13.099	-13.287	-12.872	-13.014	-12.945	-13.287	-13.977	-13.116	-12.919	-13.499	-13.783	-11.85	-13.578	-13.037	-13.705	-13.501	-13.76	-13.2	-13.239	-13.634	-14.004	-14.383	-12.664	-14.119	-13.606	-13.41	-13.46	-12.769	-14.025	-13.847	-12.862
-12.37	-12.615	-13.457	-11.887	-13.355	-13.243	-10.788	-13.069	-13.088	-13.095	-14.477	-13.14	-12.655	-13.747	-13.073	-12.828	-12.633	-12.419	-13.891	-12.72	-12.141	-12.735	-14.118	-13.108	-12.11	-12.318	-12.44	-12.877	-12.143	-14.051	-14.101	-12.531	-13.35	-11.843	-13.068	-14.13	-12.442	-11.905	-13.228	-13.608	-13.941	-13.305	-12.134	-13.11	-11.083	-13.06	-12.9	-12.551	-11.413	-12.003
-9.2911	-8.3131	-8.6037	-8.5407	-9.1848	-8.8972	-8.4018	-8.6852	-9.4836	-8.4922	-7.7892	-9.4345	-8.6892	-7.8141	-8.9588	-9.336	-9.3055	-8.6171	-8.3333	-9.2244	-8.3229	-8.9521	-7.8817	-8.1008	-8.0257	-8.3821	-9.1584	-8.2765	-9.6871	-8.8059	-8.9283	-8.4205	-9.2514	-8.3651	-9.4364	-9.6909	-9.3393	-9.9234	-8.2109	-9.6797	-8.6429	-8.81	-8.7318	-9.1158	-9.9762	-9.8973	-9.2476	-9.7089	-9.3777	-8.47
-1.8267	-2.3565	-2.4758	-1.3976	-2.4636	-2.2781	-2.0626	-2.6392	-2.3395	-3.0627	-1.6141	-1.6318	-2.9813	-1.6391	-1.1364	-2.7236	-2.7025	-2.367	-2.5312	-3.1602	-1.7975	-2.532	-3.0534	-3.0615	-2.4563	-1.5809	-2.3031	-2.007	-2.5591	-3.2603	-2.0363	-2.6523	-3.4163	-2.2082	-1.7948	-2.2806	-3.306	-1.0882	-2.2068	-1.7051	-2.5335	-2.9444	-1.0808	-2.5278	-1.7886	-2.5155	-2.4112	-3.2689	-2.0515	-2.1904
-5.3081	-6.1125	-6.352	-6.463	-4.9236	-5.5571	-6.1132	-5.2836	-5.5251	-5.2921	-5.8138	-3.6666	-6.3437	-5.1928	-4.5684	-6.037	-6.0695	-5.1767	-4.8191	-5.9882	-6.3752	-5.8188	-5.5173	-5.4939	-6.1556	-5.6701	-5.568	-7.3597	-6.1778	-5.4413	-5.4493	-5.491	-6.7019	-4.4441	-5.3333	-5.8175	-5.7002	-5.7795	-5.5024	-6.15	-5.3827	-5.3818	-5.1384	-5.2552	-5.9313	-5.7272	-5.2567	-5.7729	-4.9305	-4.8294
-1.0088	-1.5551	-1.103	-0.21186	-0.0063036	-0.97395	-1.5852	-0.87671	-0.98306	-1.253	-0.14628	-0.36074	-1.2426	-1.2969	-0.70133	-0.64739	-1.0568	-0.85865	-1.6404	-1.0802	-0.87913	-0.12875	-0.33456	-1.1695	-1.7385	-2.1029	-0.87971	-0.21136	-0.75822	-0.52229	-1.2538	-1.1766	0.42421	0.030502	-0.42365	-0.11049	0.026195	-1.1643	0.20982	-0.608	-1.9868	-0.69507	-0.71593	-0.29678	-0.12749	-1.5287	0.16761	-1.3408	-0.94474	-1.511
-20.962	-21.075	-20.878	-20.244	-21.03	-20.781	-21.026	-22.126	-20.645	-20.553	-20.383	-19.5	-20.29	-21.029	-20.044	-19.975	-21.912	-20.73	-21.101	-20.182	-21.084	-20.715	-21.799	-21.048	-20.297	-19.647	-20.439	-22.68	-20.782	-20.445	-21.652	-20.931	-20.806	-21.742	-20.706	-21.576	-20.1	-20.234	-19.618	-19.28	-21.759	-21.714	-20.313	-19.62	-21.361	-20.067	-21.261	-20.021	-21.213	-20.005
-3.3337	-3.8085	-3.7857	-3.8546	-2.87	-4.5219	-2.5264	-4.3213	-3.2632	-3.9032	-4.7992	-3.4011	-3.415	-3.9015	-4.0553	-3.429	-4.3786	-4.4201	-4.1601	-3.7274	-2.8047	-3.4872	-4.3429	-3.4238	-3.7943	-3.5444	-5.0244	-5.2216	-2.6323	-4.1553	-4.4833	-4.2156	-3.488	-4.8028	-4.9938	-3.4619	-3.7596	-3.0005	-3.0958	-3.9119	-3.3169	-4.3686	-3.4324	-3.5429	-3.0692	-4.3174	-4.2777	-3.5323	-3.6835	-3.1495
-14.097	-14.704	-14.674	-14.802	-14.924	-14.879	-15.063	-13.881	-14.912	-14.752	-14.475	-14.675	-14.713	-15.47	-15.631	-14.362	-14.149	-14.379	-14.055	-13.885	-15.545	-15.298	-14.495	-13.828	-15.607	-15.418	-14.756	-14.359	-14.482	-12.859	-14.347	-14.84	-14.302	-14.1	-14.051	-14.508	-14.148	-15.221	-15.143	-14.761	-14.892	-14.902	-15.143	-14.554	-14.925	-14.924	-13.394	-14.993	-14.377	-13.553
-8.4862	-9.9211	-8.9884	-9.0235	-10.127	-10.093	-9.751	-9.4017	-9.9511	-10.658	-8.7801	-9.6122	-8.6973	-8.8806	-9.9625	-8.7269	-9.7931	-8.682	-11.053	-8.9303	-9.0457	-9.0973	-10.29	-9.9699	-8.105	-8.9784	-9.3627	-9.8882	-8.3281	-8.6909	-9.3922	-10.52	-8.1684	-10.142	-9.6525	-10.757	-8.7211	-10.083	-9.5896	-9.1879	-8.6882	-9.3073	-9.7173	-8.1263	-9.6524	-9.528	-9.5878	-8.4589	-9.5864	-10.181
-13.023	-14.309	-14.04	-14.514	-13.375	-14.393	-13.623	-13.749	-14.805	-14.214	-14.038	-13.195	-14.069	-13.782	-14.934	-12.628	-14.898	-13.909	-13.939	-14.269	-13.83	-13.261	-13.798	-13.983	-14.011	-14.09	-14.544	-15.061	-14.32	-14.202	-13.939	-14.412	-13.251	-13.248	-13.846	-14.435	-13.353	-14.57	-14.848	-14.963	-15.025	-13.96	-14.328	-14.525	-14.019	-14.078	-13.622	-13.711	-14.974	-13.934
-1.5861	-0.11556	0.085848	-0.69094	-0.33568	-0.2642	-0.3719	-0.60175	-1.2691	-0.33181	0.20423	-0.28574	-0.33341	-0.90667	-1.1582	0.59665	-1.0078	-0.62133	-1.2156	-0.53657	-0.63136	-0.34216	-1.3553	-1.336	-1.1757	0.15155	-1.0441	-0.8896	-0.85835	-0.30718	-0.39689	0.11302	-0.63778	0.15308	-1.7258	-0.4161	-1.4564	-0.42723	-0.91908	-1.4277	-0.75968	-0.6457	-1.5781	0.36317	-0.38877	0.46795	-0.30529	-0.93039	-0.90979	-0.75312
-3.1515	-2.6716	-3.2697	-4.0663	-3.6244	-3.5863	-3.8868	-4.4169	-2.0881	-2.7532	-4.9175	-3.8065	-4.5056	-3.9555	-3.7069	-3.0342	-2.2043	-3.4287	-3.2558	-2.7459	-4.3782	-3.4826	-4.8262	-3.6737	-3.8135	-4.2288	-3.323	-2.5413	-3.5901	-3.7727	-3.9282	-3.817	-4.3541	-3.6168	-3.1679	-3.7094	-4.4613	-3.3098	-3.4662	-4.2617	-3.9129	-3.5716	-5.2444	-5.1373	-3.9436	-3.3114	-3.1751	-4.1531	-4.8855	-2.987
-2.4834	-3.0271	-4.0922	-4.0041	-3.1089	-3.8009	-2.884	-1.9283	-2.3241	-4.0122	-2.1006	-3.3253	-3.6535	-3.941	-3.7267	-2.6864	-2.7616	-2.594	-5.439	-3.3303	-2.7564	-3.0851	-2.6921	-2.7303	-2.8968	-4.4099	-4.3283	-3.2324	-2.961	-3.3316	-3.4223	-3.1296	-3.5051	-2.7749	-2.216	-3.4187	-2.97	-3.1635	-3.8415	-4.128	-1.6864	-3.6986	-2.2023	-3.2771	-4.1732	-3.9666	-3.5734	-4.0833	-3.5256	-3.4397
-11.822	-11.877	-11.067	-11.232	-12.1	-12.005	-10.292	-11.658	-12.479	-12.598	-11.94	-11.353	-11.266	-11.688	-12.197	-10.658	-10.901	-10.224	-11.416	-11.762	-10.771	-11.103	-12.13	-10.793	-11.373	-11.076	-11.564	-11.339	-10.569	-11.064	-11.194	-10.04	-11.405	-11.485	-11.467	-11.702	-11.388	-11.561	-12.637	-11.167	-11.635	-11.123	-10.896	-11.49	-12.342	-11.104	-11.683	-11.154	-11.246	-11.223
-7.0727	-6.1488	-5.3444	-6.3935	-5.9719	-7.481	-6.4819	-5.7555	-6.6152	-5.7123	-6.9538	-6.5769	-6.1702	-5.8638	-6.5336	-5.3551	-6.4398	-6.6506	-7.1947	-6.4679	-5.7171	-6.4027	-7.115	-6.1789	-7.5742	-6.7451	-6.3444	-6.3624	-6.5446	-6.089	-5.7353	-5.6457	-6.9735	-6.0191	-6.8673	-6.7401	-6.5768	-5.5542	-7.7122	-7.066	-5.6548	-6.4851	-5.5101	-5.7138	-6.5238	-6.2259	-4.8324	-6.967	-6.0559	-6.5445
-8.4381	-9.5165	-8.9309	-8.8827	-8.2388	-8.3482	-9.4502	-9.4089	-9.1693	-9.5311	-9.1321	-8.8986	-8.7467	-10.113	-9.1463	-9.7217	-8.1945	-9.0644	-8.0468	-9.1039	-8.7859	-9.6649	-9.1098	-8.1037	-8.9739	-8.1834	-9.4501	-8.9745	-8.1976	-8.7027	-8.4479	-8.7798	-9.1852	-9.9064	-8.8348	-8.9383	-8.8005	-8.3028	-9.5199	-9.914	-9.1164	-8.6805	-8.7956	-8.8457	-9.1587	-9.4204	-9.6616	-9.8577	-9.1677	-9.4214
-14.884	-14.901	-14.047	-14.17	-14.689	-14.598	-14.975	-13.942	-14.049	-13.584	-14.456	-15.164	-15.034	-13.849	-14.774	-15.164	-15.181	-14.89	-14.212	-13.988	-14.303	-13.843	-14.125	-13.834	-14.384	-14.642	-14.177	-14.17	-14.538	-14.319	-14.797	-14.47	-15.232	-15.518	-13.984	-14.096	-14.9	-14.051	-15.452	-14.403	-14.29	-14.484	-14.799	-14.722	-15.238	-14.556	-14.911	-14.038	-14.197	-14.375
-4.0253	-3.1261	-3.0067	-3.5621	-4.9177	-3.4231	-5.675	-5.1092	-3.3372	-3.8977	-4.2968	-3.6525	-3.5631	-3.3198	-3.333	-3.7537	-3.8235	-4.1431	-3.9732	-4.499	-5.0729	-3.5239	-3.2699	-3.2925	-3.3161	-4.7057	-4.1075	-3.2144	-3.1761	-4.2188	-4.3988	-3.3827	-3.5987	-3.4129	-3.8678	-3.7666	-2.7784	-4.0044	-4.3435	-3.6734	-4.4138	-4.2831	-3.0236	-4.0104	-5.2206	-4.0279	-4.3465	-2.8369	-4.5407	-3.2386
-13.002	-13.81	-13.601	-14.4	-13.596	-13.735	-13.712	-15.009	-13.411	-13.322	-14.27	-13.258	-12.755	-13.764	-14.11	-14.218	-13.745	-14.287	-12.851	-13.218	-14.134	-14.407	-13.807	-13.179	-15.077	-13.975	-13.633	-14.262	-14.191	-14.008	-14.252	-13.781	-13.622	-13.651	-15.557	-14.209	-14.191	-14.151	-13.383	-15.619	-14.462	-14.921	-13.483	-15.269	-14.485	-13.857	-13.202	-13.298	-14.505	-13.509
-13.856	-13.775	-13.042	-13.238	-12.711	-13.09	-13.239	-12.436	-13.547	-13.62	-13.933	-13.375	-13.785	-12.742	-12.927	-13.724	-12.713	-14.032	-13.627	-12.869	-13.346	-13.918	-12.516	-11.962	-13.491	-13.284	-12.52	-12.103	-12.842	-12.994	-12.827	-13.36	-12.926	-14.501	-12.406	-13.392	-13.069	-13.25	-12.402	-13.266	-13.07	-13.18	-13.864	-13.159	-12.282	-12.573	-13.176	-13.004	-12.04	-13.261
0.48671	-0.91374	0.58744	0.38492	0.10458	0.2083	0.30719	-1.4763	0.7659	0.57935	-0.17753	-0.97782	0.63499	-0.53293	-1.1465	0.96867	-0.097918	0.39621	-0.44149	-0.33672	0.31494	0.59464	0.12781	0.43162	-0.18769	0.063863	0.34073	-0.3872	-0.53178	-0.53434	0.056217	-0.34456	-0.34236	0.4165	1.5892	0.41307	0.28283	0.44337	0.53208	0.063642	-0.42884	-1.2452	1.0342	-0.2445	-0.073792	-0.025466	-0.013785	-0.98092	0.44989	0.02463
-11.338	-10.451	-10.457	-10.285	-10.455	-11.081	-10.116	-11.263	-10.821	-10.254	-11.13	-10.026	-11.363	-11.33	-10.771	-11.688	-10.848	-11.248	-10.967	-12.073	-10.87	-9.6492	-11.273	-9.7527	-10.569	-10.535	-12.327	-9.7608	-10.758	-11.43	-10.791	-11.593	-11.952	-10.459	-10.806	-10.594	-9.6107	-11.116	-10.464	-10.608	-10.934	-10.915	-10.649	-11.369	-10.024	-10.117	-10.599	-11.155	-10.915	-11.117
-2.7316	-2.2382	-1.2213	-2.4724	-3.0981	-2.185	-2.7721	-2.8506	-3.4253	-2.1544	-2.1038	-2.642	-1.966	-2.3672	-2.9235	-1.9793	-2.6814	-2.1518	-2.6557	-2.8725	-2.3235	-1.147	-2.8802	-2.5261	-3.5636	-3.5004	-2.429	-2.7337	-2.2829	-2.5369	-2.0288	-2.6813	-3.1424	-1.6092	-3.6214	-2.1727	-2.7228	-2.8634	-3.792	-3.669	-1.744	-2.5272	-1.8881	-2.3195	-2.566	-1.9409	-2.8659	-2.4923	-1.9257	-2.0434
5.0341	5.2438	5.0686	4.7499	5.0513	4.8053	5.2764	7.1471	4.953	4.7718	7.2173	4.4754	5.2326	4.0611	7.3345	5.3274	6.8042	5.5025	6.1207	5.008	5.3872	4.9592	7.2398	5.621	4.2411	5.5838	4.9746	5.8492	5.9559	5.1126	6.0015	6.0881	5.7039	5.5161	4.2348	6.6148	3.8616	6.5533	5.2104	5.3005	6.6975	5.2569	4.9852	6.9115	5.6514	5.2587	4.8203	5.2425	6.1474	5.3991
-9.3257	-8.6584	-9.2338	-9.178	-7.9901	-8.9944	-9.0425	-8.8762	-9.584	-9.1245	-8.2251	-9.4635	-9.1917	-8.8963	-8.5678	-10.42	-9.5202	-8.3161	-8.303	-9.9314	-8.1218	-8.7685	-9.6582	-8.822	-8.6551	-7.8062	-8.7019	-8.4038	-9.9003	-9.2058	-8.9679	-7.7912	-10.082	-9.7112	-8.222	-8.6534	-9.6091	-8.9409	-9.4252	-8.6005	-8.7407	-7.9055	-8.8967	-8.6196	-8.6459	-9.633	-8.6997	-9.2484	-9.1751	-8.7096
-13.659	-13.808	-13.443	-14.063	-13.74	-13.116	-14.185	-13.121	-13.753	-13.892	-13.19	-14.42	-12.415	-15.558	-14.682	-13.753	-14.203	-13.232	-13.902	-14.399	-14.048	-14.392	-12.666	-14.973	-15.406	-14.417	-14.839	-13.258	-13.706	-13.366	-14.141	-13.877	-14.107	-14.398	-12.994	-15.11	-14.591	-14.615	-14.237	-14.405	-13.802	-15.087	-14.214	-13.454	-13.701	-13.577	-13.934	-14.393	-14.06	-13.894
5.032	5.9318	6.7417	4.059	4.7338	4.5169	5.9569	5.0544	5.6904	4.9785	5.6896	5.3472	4.8965	4.8058	3.8268	5.4429	5.0119	5.047	5.0617	4.6507	4.5036	4.1879	4.377	5.3001	4.9077	5.7885	4.739	5.1672	5.0783	4.4738	4.2881	4.7461	5.6005	5.3276	5.048	5.2196	4.9629	5.8647	4.5718	5.5993	4.8343	5.4152	5.2479	5.4502	5.5538	4.262	4.9863	5.2366	4.038	4.8579
-5.3695	-5.9714	-4.6534	-5.8954	-5.3595	-5.9433	-5.3721	-5.656	-4.9173	-6.417	-5.9522	-5.9692	-5.1856	-5.2905	-4.843	-5.3233	-5.6368	-4.9687	-5.9273	-5.9519	-7.2258	-6.2867	-5.2144	-5.1227	-4.6868	-5.7564	-5.499	-6.3382	-6.6253	-6.1412	-5.0903	-6.1105	-6.8129	-6.5393	-4.9548	-6.4725	-5.6607	-6.3237	-5.05	-4.6384	-5.3062	-6.2889	-6.1689	-5.8718	-5.3504	-5.5616	-5.4315	-5.4531	-6.3012	-6.3524
7.5454	7.1724	6.5895	6.7964	7.1854	6.2639	7.9189	6.8789	6.5841	7.3599	6.8317	6.6998	5.8773	8.2688	7.7816	6.9649	6.0678	6.739	7.419	6.0918	6.723	7.6702	6.3178	7.6236	6.4879	7.1155	6.5783	7.7248	5.9098	6.5341	7.5543	7.7151	6.8862	7.4331	7.2809	7.434	6.4666	7.2734	7.7871	6.7052	6.4393	6.2568	5.9226	6.9426	5.7596	7.428	7.6574	7.8976	7.3922	6.8396
-14.522	-12.458	-14.322	-13.706	-13.652	-13.962	-13.691	-13.786	-14.293	-14.344	-14.305	-13.788	-14.519	-12.432	-14.478	-14.494	-13.606	-15	-14.088	-13.334	-14.498	-14.778	-13.474	-14.078	-12.617	-14.848	-14.555	-13.832	-13.943	-13.763	-14.088	-13.853	-14.33	-14.342	-14.27	-13.833	-13.776	-14.287	-13.659	-13.793	-14.268	-13.812	-15.361	-13.595	-14.348	-14.109	-13.645	-13.787	-13.693	-13.551
-7.3496	-7.0171	-6.8305	-7.7862	-7.482	-7.3579	-8.4829	-7.6293	-6.8176	-8.3617	-6.9383	-7.1245	-7.3306	-6.9864	-6.393	-7.4093	-7.2392	-6.6501	-7.0797	-7.6175	-7.9272	-8.9252	-7.4958	-8.122	-8.2599	-6.8886	-6.9782	-7.846	-7.4384	-7.8275	-6.7799	-7.6561	-7.4221	-7.6319	-7.5449	-7.3218	-7.931	-7.3807	-8.6348	-8.1661	-8.3061	-8.5248	-8.4314	-5.9986	-7.1953	-7.2574	-7.534	-8.9023	-7.1983	-6.6493
4.8389	5.698	5.1514	6.2756	4.92	4.7228	4.7843	5.5166	5.5491	5.3248	5.2184	3.7319	5.8814	5.4153	5.1299	5.7211	4.1683	5.8387	4.2214	3.9323	4.2108	5.8893	4.6476	5.0229	5.3153	4.4409	5.8186	6.2379	4.509	6.0319	4.2741	5.5211	5.0103	5.9372	5.0561	4.6627	4.9753	5.1606	4.606	4.7025	4.8939	4.5211	6.0976	4.431	5.1287	4.6654	4.7205	4.8525	6.4275	4.8484
2.2713	2.3152	1.9286	0.93648	1.2457	2.051	1.3123	0.90013	2.0034	2.5989	0.82047	2.4139	2.4645	2.1519	1.7471	0.84942	2.0236	1.0082	2.2893	1.4058	1.0627	1.9081	0.81259	2.8808	1.1653	1.2231	1.5483	2.2781	1.4688	2.291	1.7166	1.1364	1.0013	2.7974	2.5476	1.8389	1.1991	1.539	1.0923	2.1716	1.0963	1.6396	2.125	0.24028	1.5395	1.1457	2.4212	1.306	2.4629	0.98824
-14.637	-14.213	-14.883	-15.366	-14.821	-15.1	-14.911	-13.533	-14.946	-14.57	-15.474	-14.045	-14.448	-15.182	-14.542	-15.694	-15.234	-15.269	-14.315	-13.866	-13.234	-14.69	-14.325	-15.261	-13.836	-15.04	-15.667	-15.191	-15.625	-13.215	-14.701	-13.725	-14.434	-16.196	-14.863	-14.466	-14.478	-13.978	-14.857	-13.814	-13.538	-14.449	-14.445	-12.995	-14.437	-14.422	-15.6	-14.755	-13.853	-14.423
-0.84047	-0.30917	-1.2234	-0.96119	0.50361	-1.4133	-1.3609	-1.2168	-1.669	-1.9896	-0.993	0.53561	-1.2628	-0.013354	-1.9497	-0.55469	-0.73843	-1.513	-1.745	0.49137	-1.3669	-1.0471	-0.31191	-0.82616	-0.83526	-1.0074	-0.11315	-1.8334	-0.6516	-1.3623	0.17205	-0.81851	-0.33073	0.062443	-0.81261	-0.443	-0.41818	-1.047	-0.30295	-0.39811	-1.0284	-2.3223	-0.55813	-0.55041	-0.7173	-1.5586	0.10226	-0.63921	0.39416	-1.5771
-12.935	-13.95	-13.802	-13.146	-13.806	-14.607	-12.937	-13.195	-12.851	-12.878	-13.249	-12.985	-13.321	-13.124	-12.903	-12.532	-13.628	-11.933	-13.407	-14.74	-13.978	-13.645	-12.559	-12.849	-13.705	-13.423	-13.417	-13.289	-13.83	-13.281	-13.243	-13.052	-13.453	-12.957	-13.264	-13.095	-12.174	-12.878	-12.16	-12.842	-13.876	-14.142	-12.793	-13.149	-13.082	-12.69	-13.708	-13.766	-13.112	-14.084
0.85721	2.8088	2.1523	2.5328	2.7255	2.2617	2.2393	3.5199	1.264	2.9355	2.408	3.5517	2.2967	1.8655	3.3187	3.355	2.211	2.3652	3.1677	0.89838	2.0436	2.3024	2.2396	2.7557	2.592	3.7265	2.2832	3.6787	3.3771	2.2079	1.4918	2.2249	2.1463	3.0182	2.6505	2.4237	2.8129	2.084	2.6132	2.5593	3.7048	3.1222	2.8814	2.7669	2.0656	2.4863	2.9109	2.4447	2.2903	2.5044
-4.7197	-5.4502	-4.1982	-3.6688	-4.9339	-3.9321	-2.96	-2.7237	-3.7678	-4.9165	-3.7475	-3.0985	-4.3298	-3.1551	-3.8469	-3.0608	-4.2288	-4.9079	-5.8469	-3.4744	-4.6737	-3.6497	-5.1545	-3.9373	-3.9324	-4.3583	-2.4935	-4.0189	-3.6658	-4.2796	-5.3911	-4.1957	-3.9757	-4.7138	-4.5607	-4.6947	-4.0493	-4.2571	-4.3426	-4.4052	-4.9135	-4.1133	-3.8369	-5.0532	-4.3867	-3.0182	-4.2556	-3.7876	-4.2209	-3.5811
0.88137	-0.024788	-0.51909	1.0127	0.98867	0.47765	0.44457	0.74507	0.15816	-0.24338	-0.36713	0.72986	1.0264	-0.40822	-0.37051	0.31204	0.20547	-0.65187	-0.26259	-0.54943	-0.683	0.024395	-0.051099	0.88428	0.38186	0.55384	0.48934	0.19264	0.46178	0.49524	-0.73612	-0.089161	0.45269	-0.22024	0.93335	0.90914	0.64457	1.0908	0.072618	0.13794	-0.059267	-0.41897	-0.63036	0.98285	0.82061	0.040047	0.98883	0.33292	-0.22536	0.63528
-1.5357	-1.1864	-0.60822	-1.5517	-1.0808	-0.7351	-2.0496	-2.7572	-2.5142	0.04566	-2.3263	-1.4758	-1.0638	-1.032	-0.58452	-2.3775	-1.9188	-1.5304	-1.3004	-1.4703	-0.19426	-2.0453	-2.1497	-1.9244	-0.8099	-1.7334	-1.3252	-1.1452	-0.50113	-1.889	-1.3489	-1.0588	-0.91454	-1.5055	-0.5061	-1.9171	-0.97855	-2.3136	-0.89045	-1.7271	-1.3798	-2.039	-1.9616	-1.5248	-1.4672	-1.2984	-0.78434	-1.8639	-0.84431	-1.737
-15.495	-14.224	-13.818	-14.155	-13.913	-14.122	-14.766	-14.314	-14.325	-15.482	-13.943	-14.415	-14.639	-14.698	-14.72	-13.705	-14.862	-14.304	-13.778	-14.937	-14.16	-14.862	-15.358	-14.744	-15.947	-14.24	-13.974	-13.605	-14.936	-13.91	-14.303	-15.138	-14.29	-14.584	-15.431	-14.991	-15.486	-15.089	-13.631	-14.281	-15.356	-14.17	-15.119	-15.192	-13.758	-14.718	-15.863	-15.139	-14.141	-14.097
-1.0313	0.58072	-0.21043	-0.81229	-0.30963	0.075217	0.65251	0.42968	-0.29882	0.23912	-0.29617	0.51833	-0.6558	0.08986	-0.12413	-0.018613	-0.67774	-0.93119	-1.1908	0.11622	-1.2897	0.60134	1.1363	-0.061776	0.18792	0.059633	0.22734	-0.76782	0.54272	-0.79535	-0.7211	0.052005	0.65066	-0.14249	-0.48513	-0.79141	-0.33436	0.50636	-0.43996	-0.77652	-0.32649	0.050542	-0.63433	-0.63841	-0.31178	0.73747	-0.32574	-0.11001	-0.44833	0.082616
-1.0633	-2.1214	-0.89783	-1.5035	-0.046799	-1.6842	-1.8269	-1.3719	-1.8665	-1.3251	-0.49675	-1.9633	-1.9606	-1.3181	-1.7893	-0.95355	-1.2703	-1.5378	-2.2308	-1.4894	-0.83121	-1.3303	-2.0736	-1.8198	-2.1175	-0.7805	-1.1664	-2.4776	-1.1192	-0.94944	-1.4191	-1.4326	-2.2918	-2.9884	-0.32652	-2.1506	-1.2946	-0.83785	-2.4247	-1.2119	-1.0997	-2.5702	-2.7053	-1.6333	-1.8592	-0.79147	-0.77109	-1.0841	-1.2153	-1.5656
1.7386	0.91936	2.2429	0.57887	2.1325	1.4458	1.5662	1.1942	1.7058	2.2085	1.809	1.2682	1.7207	2.6977	2.3514	1.961	1.8085	1.1117	1.8435	1.1908	1.3064	2.4465	2.1065	2.0307	2.3647	1.2119	1.0544	2.3632	2.0578	2.6511	1.0591	2.0582	2.2761	1.5736	0.77348	2.5595	1.5314	2.2319	1.6688	2.0154	2.0104	2.1375	1.7801	2.207	0.86731	2.8533	1.8674	1.7812	1.3227	2.1191
-3.3266	-2.8128	-2.3845	-2.3559	-3.2115	-2.8271	-3.4203	-2.5956	-2.8194	-1.3749	-2.3047	-2.9218	-3.2428	-1.8616	-2.8005	-3.0758	-1.9137	-2.8399	-3.1741	-2.926	-2.5578	-2.5915	-3.8897	-2.5806	-1.8143	-3.2405	-2.5174	-3.0388	-2.2412	-3.2445	-3.3977	-1.453	-3.4815	-2.9944	-1.7136	-2.4114	-2.9333	-2.1049	-1.9864	-1.5597	-2.7156	-2.5943	-0.9458	-2.7337	-3.1578	-2.8777	-2.0496	-3.0855	-3.4468	-3.4352
-2.5547	-1.7983	-2.0961	-1.9844	-2.902	-3.2241	-1.5943	-2.7655	-2.0059	-2.9165	-3.0523	-2.1638	-1.7257	-2.6107	-2.3172	-2.1443	-2.2132	-2.462	-2.9381	-2.7874	-2.1147	-2.7303	-2.3158	-3.0566	-1.6839	-4.0786	-3.1904	-2.2545	-3.3217	-3.1133	-4.3158	-3.2658	-2.7161	-2.2478	-2.9113	-3.2056	-3.6691	-1.2693	-2.4894	-2.0735	-2.6318	-2.2153	-1.3719	-2.0841	-2.458	-2.2505	-3.1565	-2.7176	-1.9949	-2.6387
4.4284	4.4367	4.7675	3.4572	2.787	3.6202	4.2119	4.7558	4.8628	4.3506	3.7282	4.8224	6.4489	4.2262	5.1219	4.3831	3.7403	3.6462	4.1765	3.4479	3.5386	3.5663	3.6972	4.9951	5.2551	4.3195	4.5792	4.2951	4.4687	4.6248	4.3991	3.8887	3.8068	4.8954	3.0584	5.2275	3.4257	4.3113	4.6541	4.7985	4.1735	4.7498	3.1998	4.6178	4.397	4.0932	5.1806	2.8327	3.7813	4.7967
-12.51	-12.26	-12.304	-13.715	-11.738	-13.121	-12.769	-13.43	-12.212	-12.513	-12.717	-11.39	-12.202	-13.962	-12.549	-13.636	-11.989	-12.504	-12.904	-12.372	-12.732	-13.951	-13.514	-12.33	-14.901	-13.371	-12.687	-12.29	-13.764	-12	-12.871	-12.285	-13.126	-13.066	-13.174	-13.13	-12.958	-12.278	-12.285	-14.066	-12.594	-12.503	-12.892	-13.346	-13.246	-12.599	-12.989	-13.355	-12.825	-12.224
-5.2397	-4.2769	-3.9252	-3.0816	-3.5927	-3.4593	-3.631	-3.9716	-3.5234	-3.9374	-3.3683	-4.2547	-3.5012	-3.7177	-3.9179	-4.0531	-3.1793	-3.2369	-4.4069	-3.3393	-2.8282	-3.338	-3.5557	-4.2131	-4.3721	-4.6371	-4.1404	-3.6011	-4.5873	-3.7622	-4.2327	-3.5412	-4.28	-3.7538	-4.7146	-4.632	-3.6946	-4.3864	-3.9599	-3.152	-4.0415	-2.6231	-4.3142	-2.7413	-4.1519	-3.5035	-2.4466	-4.455	-2.8948	-3.4254
-12.271	-12.62	-12.308	-11.5	-12.52	-12.221	-12.61	-11.688	-11.921	-13.06	-12.448	-10.592	-11.338	-11.813	-11.272	-12.144	-11.131	-11.422	-13.109	-12.072	-11.545	-10.642	-11.243	-12.492	-12.021	-11.382	-12.157	-12.42	-11.444	-11.902	-12.228	-12.721	-11.016	-11.655	-11.639	-13.076	-13.048	-10.337	-11.547	-11.463	-12.731	-11.749	-11.878	-10.813	-12.054	-11.013	-11.432	-11.804	-10.761	-12.333
-21.233	-21.081	-21.706	-21.879	-21.572	-21.211	-20.302	-20.893	-20.571	-20.783	-21.004	-21.305	-21.885	-20.029	-21.089	-20.976	-20.59	-21.113	-21.409	-21.041	-20.376	-21.674	-20.533	-21.648	-20.535	-19.588	-21.568	-20.548	-20.329	-19.863	-20.692	-20.669	-21.616	-20.249	-21.929	-20.583	-21.13	-21.034	-21.714	-20.324	-19.92	-20.451	-20.388	-19.527	-20.086	-21.098	-21.122	-20.749	-19.693	-21.158
-6.9853	-6.0143	-6.7156	-6.6657	-6.3671	-5.6266	-5.5888	-7.9672	-7.1411	-7.1567	-5.3714	-6.1545	-6.8506	-5.1674	-5.9013	-7.4802	-6.8006	-5.0764	-7.4776	-5.4255	-5.2776	-5.9113	-7.103	-5.7512	-6.4254	-6.1937	-6.3484	-5.0853	-5.9321	-5.9954	-8.3799	-5.9526	-6.9258	-6.3155	-6.8528	-5.1329	-5.9337	-7.2393	-5.4126	-7.3485	-6.7975	-6.9956	-5.7288	-5.6274	-7.3205	-5.3388	-5.8951	-6.4584	-6.7274	-6.5091
3.0695	2.3985	2.9603	3.1163	2.9025	3.1182	1.6288	3.1647	3.178	3.0185	3.0822	3.0722	3.7446	3.7384	2.2685	3.1753	3.5299	2.7541	3.0382	2.6795	2.7746	2.7368	2.8187	2.4728	4.841	2.416	3.3067	3.1233	2.8683	2.117	2.6713	2.6981	2.9849	2.9546	2.4909	3.8011	2.5324	2.8427	2.6669	2.3739	4.6652	2.0869	2.7684	3.5549	3.4182	4.1105	2.6451	5.0795	2.4304	3.3749
-13.862	-12.437	-12.552	-12.412	-13.275	-12.727	-13.54	-13.265	-13.426	-13.308	-13.252	-11.571	-14.168	-12.651	-12.683	-12.08	-12.46	-12.28	-12.921	-12.415	-12.995	-12.543	-13.223	-13.607	-13.142	-12.556	-11.936	-12.787	-12.667	-12.78	-13.433	-13.422	-12.359	-12.659	-11.905	-12.086	-12.512	-13.121	-12.845	-12.591	-13.108	-12.732	-12.536	-12.853	-12.193	-11.808	-12.037	-12.399	-12.816	-12.93
-5.0804	-3.8514	-4.8048	-4.3107	-3.6998	-3.7372	-4.7837	-3.4734	-4.6199	-4.5932	-4.9361	-4.5529	-3.8501	-4.1069	-5.0314	-5.1154	-5.2262	-4.8439	-4.2571	-3.7341	-4.9504	-4.7279	-3.7381	-4.3111	-5.1591	-3.4283	-3.9227	-4.6866	-4.2112	-4.1571	-4.9399	-4.345	-3.6256	-4.0782	-4.803	-6.4578	-4.7149	-4.3059	-3.7168	-4.1734	-4.0245	-3.7271	-4.4779	-5.0669	-4.0576	-4.7967	-3.9298	-3.7631	-2.9808	-4.9731
0.93402	0.034354	0.16966	-0.81691	-0.23893	-0.24694	0.60013	-0.70567	-1.1059	-1.1246	-0.12395	0.092565	-1.0027	-0.39182	-0.15781	0.54118	-0.1815	0.18052	-0.47148	0.72047	-0.15939	0.4402	-0.65245	1.5636	-0.28955	0.024661	0.069049	-0.37327	0.55083	-1.4861	0.018796	-0.094365	-0.32563	-0.020001	0.11322	-0.93716	-0.71888	1.5365	0.43614	0.26287	0.098805	0.26303	-0.3321	0.036917	-0.7008	0.18963	-1.617	0.0096634	-0.060043	0.16666
-2.3427	-1.1688	-0.56658	-1.2211	-1.4709	-2.0181	-1.7688	-1.5996	-1.5521	-1.5543	-1.0087	-1.4657	-2.6784	-0.60996	-1.9938	-1.5908	-1.2309	-0.33941	-1.7401	-0.76231	-2.2842	-1.8078	-1.0251	-0.56173	-2.3436	-1.3637	-1.3093	-1.0574	-0.64359	-0.77324	-1.9231	-1.5989	-2.3865	-0.68343	-1.5865	-1.7512	-1.7219	0.66912	-2.175	-2.2811	-1.1439	-1.319	-2.722	-0.053573	-0.76176	-1.6969	-0.74227	-1.6013	-1.8717	-0.65006
-2.8929	-3.3223	-3.2314	-1.9486	-3.508	-3.5204	-3.0248	-3.4771	-3.6877	-3.346	-3.895	-3.7999	-2.8653	-2.8592	-3.2012	-3.6388	-3.1686	-3.6553	-2.3352	-3.0013	-3.2939	-3.0548	-3.4145	-3.7105	-3.3371	-3.2853	-4.0068	-2.5634	-2.681	-3.0415	-2.3156	-3.7061	-2.6941	-3.3016	-2.4257	-3.2006	-3.4644	-4.4344	-3.0942	-4.3829	-2.5424	-2.4013	-3.7456	-3.3456	-4.1036	-3.5526	-3.6698	-3.0173	-2.0917	-2.9063
0.45471	0.5804	0.12443	1.1951	0.36283	0.83765	0.86639	0.52523	1.3774	1.278	1.266	0.84808	1.4922	0.42071	0.76418	0.37736	1.6496	2.47	0.49894	2.877	0.96659	1.1028	1.6767	1.55	0.83062	1.4864	0.78053	0.63996	0.98363	1.6235	2.1978	1.1232	0.9989	0.95821	0.83101	2.0496	0.62729	0.50255	0.64229	2.2315	0.64066	0.65371	0.63285	2.1087	1.8883	0.96468	1.3534	0.086369	-0.070278	1
-3.4142	-3.7733	-3.0276	-2.4545	-4.1911	-3.2837	-3.2937	-3.5735	-3.663	-3.5493	-2.8006	-3.6106	-3.4033	-3.3735	-2.4615	-3.8889	-4.1183	-2.4112	-1.8839	-2.4923	-3.6239	-2.9497	-3.2596	-3.6835	-3.9842	-1.6852	-3.8493	-2.5084	-2.3914	-2.8904	-3.6351	-3.0546	-3.3763	-2.2776	-2.6796	-2.9615	-3.4428	-3.4587	-4.1096	-2.9022	-2.838	-3.5478	-2.5193	-2.2952	-3.269	-4.1051	-3.7315	-3.3784	-4.0295	-2.0538
0.3466	0.20633	-0.35759	0.53945	0.21355	0.33335	0.43637	-0.084825	-0.086451	1.0452	0.65785	0.099249	-1.0055	0.45399	0.12683	-0.25589	0.58649	0.70567	0.86355	0.69512	0.66996	0.60853	0.92845	0.60027	-0.044085	0.31764	-0.5752	-0.80735	-0.0014444	0.63995	0.21444	0.23307	0.74433	0.84703	-1.2218	0.0047168	-0.41832	-0.60433	0.15434	0.37811	-0.44825	0.53707	-0.26231	0.64978	0.37047	-0.37001	-0.00071331	-0.37437	1.3737	1.5859
-13.052	-13.302	-13.202	-12.163	-13.293	-12.888	-12.969	-12.816	-13.173	-12.093	-12.866	-13.542	-12.927	-12.714	-12.803	-13.427	-12.409	-14.178	-12.605	-12.746	-11.844	-13.822	-11.859	-13.224	-12.868	-12.316	-12.171	-14.49	-12.581	-12.309	-12.79	-13.415	-12.184	-13.054	-12.686	-14.363	-12.205	-12.794	-13.044	-14.287	-14.05	-12.163	-12.902	-13.105	-12.51	-13.072	-13.432	-13.17	-12.236	-11.811
-2.503	-0.22993	-1.7476	-1.4312	-1.6233	-1.8436	-1.3162	-1.7469	-1.6546	-1.6618	-0.64072	-1.4779	-1.4016	-0.91126	-0.17098	0.25031	-1.2006	-1.8108	-1.225	-0.91496	-1.546	-2.0868	-1.0618	-1.603	-1.5611	-1.8773	-1.6769	-0.43094	-0.36619	-2.5244	-0.16754	-1.2917	-0.88426	-1.2788	-2.2276	-1.8763	-1.4625	-0.74821	-1.9903	-1.421	-2.0753	-1.0595	-0.69359	-1.0969	-0.86578	-1.2559	-2.3985	-1.3873	-1.2629	-2.2107
-4.5183	-3.2758	-4.2475	-3.9713	-3.6428	-4.4143	-2.7845	-3.1598	-3.7446	-3.5623	-5.1985	-4.4496	-5.2298	-4.3429	-3.4521	-4.4929	-5.3451	-3.4482	-4.1564	-4.8968	-5.1659	-5.1624	-3.351	-4.2868	-2.7564	-3.9433	-3.6017	-5.019	-4.13	-3.5634	-4.447	-5.3033	-5.6238	-3.7533	-4.9052	-3.2587	-3.5021	-4.1933	-4.5961	-4.1866	-4.2008	-4.3212	-4.4418	-4.1257	-3.8939	-4.2636	-4.179	-4.5754	-4.8428	-3.4751
-21.031	-19.77	-20.441	-21.029	-21.392	-21.648	-21.29	-22.294	-20.888	-20.386	-21.988	-19.856	-20.75	-20.494	-20.388	-21.293	-21.18	-21.527	-20.487	-20.941	-21.076	-20.884	-20.546	-21.092	-21.684	-20.331	-19.863	-19.949	-20.24	-21.359	-21.091	-20.955	-20.47	-20.988	-19.459	-20.615	-21.234	-20.036	-20.496	-20.885	-20.593	-22.347	-20.857	-21.291	-19.46	-19.865	-20.423	-20.903	-20.096	-21.378
2.4524	4.437	2.9171	3.5661	2.6687	2.6882	2.0956	3.316	1.5663	2.476	2.3953	3.2637	3.6909	2.5528	2.1709	2.3069	3.6563	3.2014	2.1825	3.1522	2.1474	3.0617	3.0444	2.7758	2.6257	2.6891	3.4901	2.3785	2.4357	3.16	2.6948	1.0417	1.9461	2.4529	2.7885	2.3689	3.611	1.833	1.9891	2.7256	1.5044	1.4112	1.9468	3.1734	2.3512	3.2369	2.4406	2.5582	2.6817	3.7383
-0.92698	-1.4817	-2.0458	-0.89882	-1.682	-1.593	0.10772	-1.3053	-1.8361	-0.77154	-2.0496	-2.3723	-1.1694	-2.5402	-1.7828	-0.13344	-1.7468	-1.337	-0.71108	-1.1821	-1.2294	-1.0317	-2.3894	-0.63757	-2.4867	-1.1807	-1.2982	-0.62673	-0.86044	-0.39339	-0.61226	-1.2858	-0.94308	-0.036662	-0.66398	-1.3521	-0.99518	-1.3278	-1.2045	-1.3593	-0.74438	-2.0087	-0.90928	-1.3686	-1.1089	-1.9222	-1.9658	-2.3204	-1.2674	-1.7299
-11.616	-11.238	-10.5	-11.27	-10.707	-11.118	-10.366	-11.049	-10.887	-10.992	-11.77	-10.215	-11.539	-11.215	-10.909	-10.34	-11.882	-10.583	-11.031	-9.307	-11.311	-10.99	-10.604	-9.6176	-11.901	-10.431	-11.933	-10.304	-10.341	-10.795	-11.084	-10.006	-11.711	-11.903	-11.002	-10.454	-10.976	-10.899	-11.472	-11.175	-10.251	-11.367	-10.373	-10.649	-10.568	-11.461	-10.03	-11.218	-10.557	-9.9538
-0.78882	-1.9974	-0.92725	-1.4411	-1.3989	-2.5652	-0.51901	-1.6931	-0.9876	-1.0692	-1.4303	-2.3777	-1.8491	-1.3107	-1.8207	-2.2146	-2.1499	-0.98978	-1.2449	-1.8239	-2.5856	-2.049	-2.6048	-2.5662	-0.29019	0.12968	-0.58861	-2.8396	-1.0305	-0.26886	-0.89477	-0.91552	-1.4578	-0.6017	-1.0943	-2.254	-0.82658	-1.0718	-1.2741	-1.5266	-1.7294	-1.6065	-2.5001	-0.10655	-2.6313	-0.080334	-2.0775	-1.9182	-0.92304	-1.1236
-6.1405	-5.6333	-6.0444	-4.5595	-5.6249	-5.7056	-4.5219	-4.7865	-5.9406	-4.5723	-5.3256	-5.9182	-5.6069	-4.7084	-5.8909	-4.5584	-5.293	-4.3277	-5.6546	-5.9194	-6.1405	-5.8836	-5.9994	-4.5328	-6.198	-5.4619	-5.2178	-5.406	-5.8321	-5.5964	-4.8839	-4.5798	-5.1143	-5.1851	-5.662	-5.4406	-5.1796	-6.5833	-6.1376	-6.4301	-4.8115	-4.2485	-4.3181	-7.1324	-5.9274	-5.0802	-5.6569	-6.1852	-5.3731	-4.6396
0.57369	-0.016078	0.14794	0.18361	0.29141	0.96654	1.3365	-0.42713	0.25155	0.6492	0.49755	1.0552	0.0621	-0.75066	-0.82015	-0.31208	1.7145	0.33619	0.39502	0.57812	0.1324	0.32244	-0.13176	0.3403	0.31147	-0.37905	0.034081	-0.13879	1.9746	0.19071	-0.021788	-0.32563	-0.28425	0.081622	0.47314	0.84218	-0.36317	0.65893	-0.66256	0.82461	1.4277	-0.10143	0.12688	1.0009	0.28917	0.42798	1.2911	-0.18941	-0.11257	-1.2893
-0.28937	-0.5832	0.94343	0.76387	1.1474	0.36113	0.44095	0.22014	0.25388	-0.074827	1.0342	1.8162	0.69246	0.96119	0.96887	0.060421	0.5367	1.0141	0.39267	-1.8397	-0.54846	1.1526	0.6122	0.43657	0.92867	-0.029104	0.66113	-0.070394	-0.040558	0.93745	0.95522	-0.21319	0.3392	0.34576	-0.16909	0.85592	0.90227	0.68954	0.85705	0.48845	0.017904	1.4232	-0.15795	0.17568	0.93054	0.50841	1.0944	0.59318	0.309	0.39746
-11.454	-11.168	-10.638	-11.393	-11.431	-11.229	-11.835	-12.313	-11.096	-12.365	-12.52	-11.815	-10.221	-12.288	-11.703	-12.448	-11.796	-12.663	-12.381	-11.059	-12.292	-11.732	-10.929	-11.595	-10.91	-11.996	-11.365	-12.47	-12.309	-11.08	-11.869	-12.268	-13.212	-12.84	-11.652	-11.075	-11.087	-11.514	-11.76	-11.673	-12.703	-11.178	-12.329	-12.475	-11.099	-11.462	-12.513	-9.8788	-11.575	-11.657
-21.273	-20.666	-21.486	-20.142	-20.271	-19.962	-21.534	-22.299	-19.845	-21.172	-19.952	-20.665	-21.599	-20.787	-20.143	-21.48	-19.982	-21.053	-19.984	-22.051	-20.559	-19.497	-19.92	-22.379	-19.529	-20.424	-21.101	-20.685	-20.692	-19.541	-20.164	-21.304	-19.579	-20.82	-20.697	-20.922	-21.912	-20.914	-20.315	-22.362	-20.224	-21.061	-20.675	-20.117	-19.901	-21.507	-20.583	-19.589	-21.709	-21.295
-12.033	-12.792	-13.216	-12.522	-12.624	-13.02	-13.57	-12.904	-13.1	-12.612	-13.558	-13.49	-12.674	-13.255	-13.094	-13.168	-12.515	-13.472	-13.535	-11.971	-12.479	-13.571	-13.495	-11.92	-12.416	-13.412	-13.588	-13.44	-13.713	-13.212	-12.64	-14.566	-11.811	-12.473	-12.779	-12.927	-12.608	-12.774	-12.891	-12.538	-11.976	-12.909	-12.811	-12.113	-12.866	-12.471	-12.853	-13.146	-12.742	-12.449
-10.176	-9.8159	-10.476	-9.9483	-11.569	-10.926	-10.935	-9.977	-9.5425	-10.305	-11.866	-10.989	-10.707	-12.176	-10.427	-11.017	-11.854	-12.349	-10.856	-11.875	-10.277	-10.3	-10.552	-11.203	-10.809	-9.699	-12.154	-11.257	-12.38	-10.886	-10.77	-11.816	-11.464	-9.5672	-10.686	-9.7007	-10.414	-10.761	-10.109	-10.72	-12.43	-10.843	-11.011	-9.6406	-11.921	-10.745	-9.98	-10.177	-10.849	-10.001
-0.56362	-3.9267	-2.5184	-2.4268	-0.84474	-2.0124	-3.0383	-2.6278	-1.8474	-2.9423	-3.3658	-1.8916	-3.3406	-2.2795	-2.2431	-2.5274	-1.7496	-3.1923	-2.9546	-2.1091	-2.3543	-2.9845	-3.4293	-1.7212	-2.4216	-2.5068	-2.6953	-2.1883	-1.1849	-1.8652	-2.0413	-1.2347	-2.1152	-2.5266	-1.6859	-2.3431	-2.5209	-2.1719	-2.9783	-2.9459	-1.9595	-3.9596	-2.5808	-3.3163	-1.6131	-2.4898	-1.4488	-1.6729	-1.3272	-3.9212
-0.80805	-0.047453	-0.7718	-1.8362	-0.77062	0.18744	-1.1981	0.56624	-0.93169	-1.0611	-1.9518	-1.5483	-0.44507	-0.12978	0.21736	-1.0333	1.0772	-0.54192	-0.92869	-0.9794	0.047848	-0.80818	0.03423	-0.4786	0.12282	-2.1463	-1.1312	-0.72933	-1.3859	-1.6946	-1.2478	-0.74889	-1.3816	-1.7495	-0.8796	-1.6113	-0.69024	-2.3554	-0.42548	-0.45422	-1.1942	-0.49487	-0.18025	-0.86176	-0.38685	-0.10618	-1.1394	-0.18165	-0.57044	-0.72476
-13.013	-13.27	-14.436	-13.867	-10.841	-13.279	-13.198	-12.409	-12.44	-12.733	-13.895	-13.714	-12.819	-12.826	-12.555	-13.545	-11.91	-12.487	-13.632	-14.15	-13.158	-13.162	-13.304	-14.135	-13.709	-13.932	-13.044	-12.416	-13.684	-12.463	-13.77	-12.693	-14.039	-13.186	-12.585	-13.349	-12.925	-12.834	-13.509	-12.474	-13.317	-13.095	-12.985	-14.054	-13.123	-12.527	-12.853	-12.866	-12.679	-13.153
-11.474	-10.474	-11.936	-10.317	-11.184	-11.231	-11.003	-10.406	-11.366	-10.773	-10.154	-10.432	-12.046	-11.073	-11.356	-11.604	-10.437	-10.591	-10.402	-10.948	-10.699	-11.768	-11.513	-10.912	-10.671	-10.929	-11.644	-11.195	-10.518	-10.503	-12	-10.818	-9.8981	-11.091	-10.515	-10.716	-11.986	-9.7499	-12.123	-11.096	-11.02	-11.306	-11.953	-11.254	-10.879	-10.475	-10.468	-10.924	-11.049	-10.765
-10.432	-10.83	-11.232	-11.095	-11.09	-10.655	-10.799	-11.302	-11.636	-10.95	-11.441	-10.273	-10.1	-10.107	-11.129	-10.214	-10.468	-10.985	-10.569	-11.702	-9.9769	-10.99	-11.63	-10.731	-10.822	-9.9586	-11.742	-11.038	-11.134	-11.727	-11.935	-10.695	-10.54	-11.333	-10.684	-11.818	-11.529	-11.275	-9.4602	-9.9825	-10.363	-10.458	-11.365	-10.996	-10.46	-9.8351	-10.125	-12.353	-11.384	-10.328
-3.9529	-3.1545	-3.1293	-3.0496	-3.2618	-3.9101	-3.2528	-3.7663	-3.9932	-5.4846	-2.8557	-3.1012	-3.2278	-4.3051	-4.0673	-4.6186	-3.615	-4.4265	-4.4429	-3.202	-3.9738	-4.1763	-5.3964	-3.12	-3.472	-3.7341	-3.603	-4.2517	-3.671	-4.61	-4.9161	-3.7387	-3.3958	-2.7977	-4.0579	-4.383	-3.259	-5.1431	-4.5892	-3.7056	-4.7746	-3.7486	-4.3356	-3.1124	-3.7374	-4.054	-3.0858	-4.7115	-4.4233	-2.7986
-2.0709	-2.6285	-2.4264	-2.5157	-2.7775	-2.1172	-2.7662	-2.1731	-2.4985	-1.7124	-1.9072	-2.378	-2.4431	-1.9422	-2.3149	-1.8673	-1.684	-2.0309	-2.7102	-1.9109	-3.0487	-2.3985	-2.4998	-2.03	-2.0217	-2.9001	-3.1451	-1.0057	-2.0083	-2.4302	-3.8453	-1.7623	-2.1583	-2.9968	-2.9823	-2.641	-2.2962	-1.5686	-1.5922	-2.776	-1.8472	-1.9098	-2.9851	-1.2335	-2.9001	-2.3337	-2.1027	-3.1665	-2.8814	-3.0193
-4.5532	-5.4254	-5.0187	-5.0338	-4.7934	-5.5496	-5.2245	-5.3819	-4.9546	-5.7132	-4.525	-5.4411	-4.5331	-5.3327	-4.8626	-5.3058	-5.1312	-6.0624	-4.5057	-5.0577	-4.9924	-4.8081	-6.1829	-4.2189	-5.3663	-4.4242	-4.8321	-5.0508	-4.2116	-5.9015	-4.8947	-3.3503	-5.4278	-4.9972	-2.8384	-5.4925	-5.7986	-4.8301	-5.7209	-5.6921	-3.1748	-4.9973	-5.4218	-6.6121	-4.0537	-4.2905	-5.5155	-5.0456	-5.9344	-6.1557
-13.502	-12.154	-11.972	-13.202	-12.445	-13.313	-14.254	-12.798	-11.599	-14.075	-12.358	-12.644	-13.913	-12.474	-13.191	-12.278	-13.38	-12.932	-11.705	-13.616	-12.632	-13.55	-13.855	-12.894	-12.391	-14.463	-13.503	-12.505	-13.628	-13.466	-14.123	-12.562	-12.58	-13.406	-13.193	-12.988	-13.215	-14.301	-13.46	-13.819	-13.914	-13.455	-12.006	-13.042	-13.458	-13.708	-12.834	-13.486	-13.099	-13.525
-7.4206	-7.3848	-7.8192	-7.7891	-6.9945	-8.5906	-6.8819	-7.7856	-6.7865	-8.4688	-7.381	-8.1367	-8.2596	-7.2548	-7.4596	-7.8669	-8.7233	-6.593	-8.4437	-7.8353	-7.6436	-7.3642	-7.2167	-7.3901	-7.1783	-7.3994	-6.9635	-8.136	-7.225	-7.919	-8.0867	-8.2975	-7.5016	-8.5847	-8.4174	-7.3306	-6.7869	-7.2677	-6.9768	-7.1586	-7.3271	-8.0256	-8.2551	-7.715	-7.996	-8.2961	-6.7184	-7.518	-7.9699	-7.3287
-3.8696	-1.721	-2.1837	-1.9645	-1.9783	-1.3172	-3.7896	-1.3025	-1.7608	-2.4418	-2.8781	-3.6895	-3.7108	-2.201	-2.1093	-2.5941	-2.1888	-1.927	-2.3408	-2.5093	-2.2362	-2.5032	-1.8682	-2.1609	-3.0682	-2.6746	-2.069	-3.1945	-2.8951	-3.0466	-2.5425	-1.9003	-2.4792	-2.2703	-3.0188	-3.3443	-3.0781	-2.8407	-1.5866	-3.8395	-2.6298	-3.0029	-2.7338	-3.0426	-2.5238	-2.4884	-2.0756	-2.2548	-2.6238	-3.1752
-0.36654	-1.254	0.47088	-0.60919	0.21346	0.74261	-0.73538	-0.037376	0.5109	-0.44357	-0.63905	-1.4571	-0.15439	0.36974	-0.17725	-0.27779	0.19305	-0.51174	0.1579	-0.43453	-0.98527	-1.2111	-0.70015	-0.10388	-1.3513	-1.356	-1.3799	-0.58983	0.29157	0.53157	-0.28559	0.21814	-1.376	-0.85026	-0.43082	-1.1649	1.1444	-0.50575	-0.72354	-0.72537	-0.01423	0.43143	-0.55009	-0.55101	-0.4384	-0.79642	-0.80432	-1.246	0.06728	0.0033825
2.7878	3.5129	2.4438	2.5051	2.5664	3.1351	2.5563	2.5033	1.8199	1.9609	2.8816	3.5538	2.5514	2.9518	1.521	2.6884	3.6742	1.7546	3.2006	3.3146	2.2028	3.3325	2.1106	2.6714	1.9807	3.3215	2.9225	2.3117	3.3407	2.8404	2.9763	4.1822	2.5052	1.4426	3.3331	3.4912	2.4828	1.7322	2.7771	2.0225	2.7959	2.9887	3.0589	2.2648	2.4464	2.9762	2.8088	3.062	1.8942	2.8818
-1.3274	0.21609	-0.5846	0.11306	0.3885	-0.56573	0.11223	0.51623	-0.692	-0.036338	0.053474	-0.65301	-0.18379	-1.6015	0.32979	-0.2301	0.32989	0.51474	-0.53993	-0.40199	0.94597	0.65689	1.2314	-0.1062	-1.1516	0.015976	-0.026837	0.70884	-0.44717	-0.43046	-0.19914	0.20627	-0.22833	-0.34619	-0.45221	-0.15498	-0.58041	0.18407	0.71493	0.6629	-0.45795	0.0043596	-0.67343	-0.24298	-0.07496	-0.91562	0.050804	0.2082	0.13254	-0.16599
-0.056032	-0.69622	-1.6754	0.030505	-0.46238	-1.3535	-1.1179	-2.0923	-2.1	0.12841	-0.75729	-0.52516	-2.2625	-0.082754	-1.2171	-1.5679	-0.45247	-0.53272	0.28705	-0.45869	-0.30517	0.20289	-0.73141	-0.85885	-0.56044	-1.3009	-0.75287	-0.32529	-1.3851	-0.72733	-1.1279	-0.98998	-0.83865	-0.82801	-0.037312	-1.1861	-0.36008	0.004976	-1.233	-0.56912	-0.70009	-1.4523	-0.78661	-1.3223	-0.57277	-1.3435	-0.50959	0.12587	-0.7607	-0.93485
-0.38247	-1.9811	-1.5933	-1.2162	-2.3858	-1.6203	-1.7691	-0.028183	-1.7811	-2.1554	-1.5838	-0.52767	-2.9283	-1.7882	-1.6225	-1.1829	-1.6374	-1.847	-0.93198	-0.79316	-1.2458	-0.41918	-1.8263	-0.84175	-1.6252	-0.65615	-1.2329	-1.7402	-0.95001	-0.79888	-0.86044	-1.717	-1.7459	-1.593	-1.6125	-1.5195	-1.3647	-2.009	-1.5384	-1.0045	-0.88517	-0.96485	-2.0922	-1.6437	-0.98773	-1.6854	-1.6348	-1.3439	-1.3481	-1.2703
-1.9564	-1.1214	-1.8684	-1.6587	-2.4588	-2.0572	-1.1801	-2.2619	-2.4387	-2.4003	-2.7209	-1.2749	-2.2939	-1.3681	-1.442	-1.0766	-0.92096	-0.2455	-2.0378	-2.233	-1.0838	-1.8984	-1.6995	-2.3035	-2.7758	-2.171	-1.3567	-0.78227	-1.2154	-1.9573	-3.0413	-1.9647	-2.1717	-1.9008	-0.92525	-2.4232	-1.9823	-2.1053	-1.3649	-2.9216	-1.6458	-1.8712	-1.718	-1.7758	-2.1653	-0.55371	-1.2718	-1.877	-1.7729	-2.5199
-0.92719	-0.8893	-0.69027	-1.7115	-0.28386	-2.4948	-1.6309	-1.1333	-0.85935	-0.85136	-1.685	-1.5349	-1.9426	-1.6421	-1.646	-1.5685	-1.1677	-1.7219	-0.6	0.087109	-2.4587	-0.88265	-1.0738	-0.53396	-1.313	-1.4944	-1.4478	-1.9144	-0.89022	-1.355	-1.9111	-1.2362	-1.7758	-0.86625	-2.397	-2.128	-2.3985	-1.6404	-1.2479	-1.3968	-1.6111	-1.5498	-1.2993	-0.69485	-1.5813	-1.4261	-0.78473	-1.5573	-0.67945	-1.7523
-2.8675	-3.0755	-5.1342	-3.2455	-5.3764	-4.0123	-4.6756	-3.7088	-3.7637	-3.7746	-2.8423	-3.6888	-4.4092	-2.9307	-3.9574	-3.9903	-3.6428	-4.227	-4.755	-3.0649	-3.4824	-4.5815	-4.2982	-2.2157	-4.0903	-4.52	-4.339	-3.3039	-3.9525	-3.8982	-2.6739	-3.3727	-3.731	-2.4224	-3.7767	-4.7568	-4.6033	-2.8625	-4.2421	-4.5305	-3.7112	-3.8604	-4.0866	-4.2083	-4.2937	-3.0881	-2.973	-4.5906	-3.5858	-3.8421
-3.6231	-3.6571	-3.6089	-4.4743	-2.4839	-3.9095	-2.914	-3.4295	-2.9882	-3.2577	-4.3208	-4.8353	-3.4829	-3.1039	-4.5693	-3.1343	-3.1106	-3.5011	-3.8858	-4.7375	-3.6339	-4.648	-4.4768	-3.4818	-2.9404	-2.6913	-3.5959	-4.1	-3.1014	-4.3606	-4.4234	-3.6103	-3.7102	-3.9224	-3.3977	-4.1864	-3.8155	-4.2513	-4.5319	-3.2999	-2.9993	-3.8402	-3.4104	-3.1838	-3.2577	-3.2798	-4.4851	-3.9591	-3.3687	-4.0664
-13.038	-13.374	-13.34	-13.302	-13.223	-14.198	-13.628	-12.696	-13.535	-13.691	-13.203	-13.038	-13.801	-13.855	-12.742	-14.029	-12.967	-13.323	-12.669	-12.194	-12.614	-12.967	-13.511	-13.538	-11.955	-14.747	-13.516	-12.698	-12.439	-14.11	-13.382	-13.213	-13.637	-12.921	-13.032	-12.938	-12.691	-12.492	-13.519	-13.169	-12.519	-12.734	-12.779	-14.072	-13.181	-12.413	-12.685	-13.798	-13.364	-12.14
8.4472	8.7258	7.5376	9.3701	8.5624	8.3333	8.1876	8.023	7.5915	7.5544	8.3754	9.0216	8.4385	8.291	8.2097	8.9841	7.0573	7.6706	8.4511	6.8656	8.6752	8.7653	8.1307	8.3795	8.3289	8.1941	8.002	9.2731	8.745	7.6405	7.25	8.7976	7.5473	8.0613	8.6184	8.4834	7.2475	8.6526	8.2722	7.8934	7.629	8.2253	7.6126	7.6207	8.6227	7.9205	7.0594	7.2043	7.7601	7.4629
3.0215	1.5108	2.1077	3.1167	1.1796	3.0614	1.34	2.1569	3.3908	2.8001	1.3481	2.7315	3.3798	2.5898	2.7575	1.9131	2.5444	2.1897	3.7078	2.9209	3.1424	2.988	1.5326	1.8467	2.1073	1.8708	2.2964	1.6128	1.8454	2.296	2.727	2.6109	2.4433	2.4718	3.015	3.0558	3.9436	1.8818	2.9213	1.8497	2.8767	2.2805	3.0591	2.8277	2.9269	2.353	3.0787	2.7721	2.5878	3.3094
-22.768	-22.388	-22.309	-22.383	-22.811	-22.166	-22.707	-22.578	-22.569	-21.49	-21.764	-21.91	-21.971	-21.962	-23.733	-23.302	-22.56	-21.653	-21.362	-22.309	-21.825	-22.413	-22.047	-22.934	-22.709	-22.299	-21.392	-21.941	-22.988	-23.786	-22.725	-21.675	-21.589	-23.613	-22.247	-22.643	-22.558	-22.43	-22.732	-21.477	-22.565	-21.998	-23.006	-21.608	-21.954	-22.129	-21.84	-22.63	-21.985	-21.499
-4.9216	-5.9147	-6.2607	-5.9212	-5.2663	-5.3855	-6.1599	-5.0573	-5.1055	-5.9264	-5.8738	-5.7037	-6.1957	-5.4148	-6.1197	-5.4567	-5.9025	-5.7934	-6.1117	-4.9999	-4.5933	-5.8521	-4.1872	-5.5463	-6.0568	-6.3237	-5.2651	-5.8668	-5.9356	-5.6991	-5.6067	-5.6835	-4.2436	-6.6277	-6.4879	-5.74	-6.8434	-5.8953	-5.1785	-4.6726	-6.3664	-6.3535	-5.0807	-5.2057	-5.9957	-5.6553	-6.2733	-5.7273	-5.1232	-5.3419
-3.6262	-4.2814	-3.2952	-3.7871	-3.65	-2.6834	-3.8918	-4.9922	-3.444	-3.7175	-3.8731	-5.224	-3.2091	-3.543	-3.4662	-4.6352	-3.2808	-5.0474	-3.3181	-4.0091	-4.2868	-3.0986	-4.2449	-4.1592	-4.2811	-3.3646	-4.4459	-4.1151	-5.0979	-4.1292	-3.7941	-4.666	-4.2301	-3.6217	-3.1379	-3.8696	-3.9637	-4.4134	-4.0746	-3.4487	-2.9446	-3.3266	-4.9431	-3.9339	-2.6992	-3.7622	-3.5498	-3.4068	-2.9905	-4.1352
2.2813	1.838	1.9542	1.7162	1.3998	2.4724	2.5015	3.2507	2.5724	2.7022	2.9037	2.9267	2.7044	2.7992	2.8399	2.8036	2.519	1.6076	2.5474	2.3287	2.5579	3.4143	3.0588	2.8595	3.2811	2.483	1.8608	1.9467	2.4916	1.509	3.2225	1.6598	2.2925	2.1464	2.9343	1.6052	4.1368	3.3412	2.5524	3.8156	2.5946	3.2282	3.2077	2.4148	1.6395	2.7982	1.6499	2.4719	1.8942	1.2229
-3.531	-2.8868	-3.8407	-3.5561	-2.8957	-2.6572	-3.5108	-3.3693	-2.9215	-3.2293	-3.1123	-2.8289	-3.6591	-2.5843	-3.5795	-3.5925	-3.8779	-3.2109	-3.9591	-2.3407	-3.5032	-4.7773	-2.8366	-2.8399	-4.0578	-3.7443	-4.0463	-4.4622	-3.6241	-3.4564	-3.6804	-5.146	-3.4889	-2.2441	-3.7401	-3.8839	-2.9347	-3.6448	-3.7875	-3.5443	-2.1231	-3.3287	-3.5151	-3.4775	-3.365	-3.1603	-3.3809	-5.0133	-3.2286	-3.4988
-2.6445	-2.2533	-2.532	-2.8508	-1.774	-1.8303	-2.6446	-0.9698	-2.7065	-1.8928	-3.135	-3.3734	-1.8972	-2.9479	-1.4241	-2.3517	-2.2501	-2.1597	-0.97588	-2.1869	-2.4085	-2.0906	-2.6109	-2.6221	-3.1174	-3.2865	-2.4349	-2.2715	-2.3298	-2.2191	-2.3413	-2.5338	-2.6253	-2.2662	-1.6806	-1.8794	-1.6153	-1.6644	-2.0623	-4.1088	-2.2627	-2.1375	-2.7207	-2.5759	-2.2996	-2.6404	-1.5839	-2.7354	-1.5158	-1.7311
-11.69	-13.901	-13.642	-14.416	-13.137	-14.467	-14.33	-13.883	-13.949	-13.83	-14.174	-13.095	-13.767	-14.242	-12.72	-12.376	-12.774	-12.257	-11.65	-12.634	-12.714	-13.429	-13.637	-13.012	-13.474	-12.721	-12.068	-14.497	-13.317	-14.534	-13.977	-12.816	-13.399	-12.655	-13.018	-12.298	-12.824	-13.08	-12.989	-13.863	-13.664	-13.092	-13.655	-13.036	-13.307	-13.215	-13.26	-12.977	-13.396	-12.148
-11.009	-12.349	-10.667	-12.818	-11.358	-11.1	-10.814	-12.164	-11.999	-11.082	-10.417	-11.611	-12.258	-11.276	-12.256	-12.19	-10.746	-11.902	-12.289	-10.876	-11.739	-12.368	-10.845	-12.327	-10.837	-11.443	-11.355	-12.051	-10.127	-10.307	-11.627	-12.03	-11.812	-12.5	-11.771	-11.733	-12.074	-11.784	-12.383	-10.539	-12.243	-11.27	-11.181	-11.341	-11.734	-10.354	-11.248	-11.564	-12.163	-11.62
-19.984	-21.25	-19.652	-20.495	-20.806	-20.745	-21.445	-22.044	-22.067	-21.458	-20.699	-21.01	-19.721	-20.275	-20.271	-21.283	-19.642	-21.615	-21.117	-21.359	-20.834	-20.379	-20.863	-21.347	-21.654	-20.824	-21.547	-20.575	-22.002	-19.525	-20.305	-20.347	-20.634	-19.989	-20.545	-21.142	-20.549	-19.988	-20.39	-21.29	-19.444	-20.636	-21.032	-21.047	-20.367	-20.126	-20.341	-20.807	-21.513	-20.559
-4.2215	-4.8609	-5.4508	-4.6686	-5.6538	-5.6526	-5.7549	-5.0889	-5.3348	-6.223	-5.3419	-4.6609	-4.9523	-4.7255	-4.1478	-5.3663	-5.6163	-4.8875	-5.3062	-5.3535	-5.2438	-4.4643	-5.2065	-5.271	-4.5893	-5.1459	-5.4847	-4.6476	-5.7535	-5.6324	-3.5053	-4.1659	-4.8617	-5.2483	-4.4314	-5.7507	-4.9311	-4.7124	-5.3766	-4.5867	-3.816	-5.251	-3.8329	-4.8272	-5.0022	-5.1662	-5.2072	-4.527	-4.7125	-5.034
-14.914	-14.576	-14.063	-13.372	-15.073	-13.474	-14.32	-14.536	-13.555	-13.903	-14.558	-14.288	-14.316	-14.373	-14.655	-15.002	-14.841	-14.613	-14.861	-14.391	-15.106	-14.477	-14.878	-14.08	-14.013	-14.447	-14.412	-15.301	-13.934	-13.982	-14.858	-15.417	-15.093	-13.391	-13.472	-13.508	-15.369	-15.363	-14.377	-14.226	-14.005	-13.956	-14.09	-15.665	-13.795	-14.365	-14.38	-14.368	-14.947	-15.281
-3.8753	-4.8893	-3.2399	-3.2401	-4.293	-5.2116	-4.2769	-4.0982	-3.5291	-3.3203	-3.8139	-3.2274	-4.4517	-3.8484	-4.6475	-2.7966	-2.9954	-3.7548	-3.9935	-3.3627	-2.9851	-3.6849	-2.0708	-3.4278	-3.0967	-4.3705	-3.2912	-4.622	-2.6337	-3.8704	-4.8166	-4.0645	-3.4376	-3.4787	-4.7382	-4.1943	-3.5344	-4.8511	-5.0421	-4.0864	-3.2439	-4.5125	-4.2671	-3.9997	-3.6763	-4.6118	-3.8068	-4.5438	-2.7427	-3.7225
-1.0644	-1.2399	-1.536	-1.3643	-1.9111	-1.3614	-0.33534	-1.5176	-2.3336	-1.0949	-0.99028	-2.294	-1.3884	-1.6852	-1.6879	-1.0291	-1.0452	-1.5081	-1.4896	-2.0136	-1.764	0.41496	-0.45643	-1.5238	-1.4073	-1.0225	-1.135	-1.1943	-2.1284	-1.0412	-2.307	-0.92987	-0.41531	-1.2711	-0.28883	-1.2708	-1.1868	-2.541	-1.973	-0.79526	-1.9167	-1.3967	-2.132	-1.4416	-0.79864	-1.3743	-1.2435	-1.3389	-0.33002	-1.7727
-9.8367	-10.138	-10.42	-9.644	-8.9968	-10.63	-9.4506	-10.932	-10.32	-10.364	-11.009	-10.404	-9.6029	-10.406	-10.75	-9.8122	-10.469	-9.7154	-11.205	-10.41	-9.5906	-9.7288	-11.222	-9.4529	-10.182	-9.8148	-9.8612	-10.933	-10.065	-10.056	-10.145	-10.193	-9.5779	-10.656	-9.491	-9.9482	-9.8278	-12.115	-10.208	-10.655	-10.331	-8.9783	-10.753	-9.6303	-10.239	-10.004	-8.8976	-10.231	-8.9543	-10.725
-22.168	-21.668	-22.644	-21.19	-22.47	-21.309	-22.013	-21.377	-22.503	-21.858	-21.857	-22.833	-22.504	-21.133	-21.798	-22.288	-23.396	-21.787	-22.785	-21.815	-21.799	-21.049	-21.548	-22.349	-23.273	-22.561	-23.022	-22.171	-21.308	-21.727	-22.78	-22.402	-22.258	-22.085	-21.477	-22.948	-22.44	-21.366	-22.286	-21.03	-22.828	-22.447	-22.992	-22.874	-20.822	-22.484	-22.566	-22.362	-22.343	-21.471
8.4721	8.1376	8.7604	8.1423	8.2329	7.8534	7.5077	8.3165	7.4329	8.4321	8.9261	8.5123	6.2554	7.8971	7.466	8.3031	8.0881	8.5401	7.5494	8.9716	7.8364	8.2247	7.7945	7.3134	7.7385	8.0557	7.5024	7.2046	8.4179	7.8133	8.792	8.0297	9.1641	8.8175	7.9129	7.8274	8.9185	7.3315	7.7063	7.7171	7.6542	9.2906	7.0229	8.0585	7.2998	8.5058	8.3203	7.9398	7.7796	7.4297
-7.6293	-7.4989	-7.8207	-8.4056	-7.653	-8.1179	-8.1851	-6.6157	-7.4895	-6.9741	-7.2351	-7.8219	-8.2091	-7.5313	-7.2192	-7.8958	-6.5959	-7.6019	-7.1543	-7.6958	-7.3592	-6.7516	-8.5401	-8.0496	-7.9591	-8.205	-8.0107	-7.3567	-8.5242	-7.8312	-7.4451	-6.723	-8.202	-7.9856	-6.6037	-7.3033	-7.5948	-8.5319	-7.5831	-8.0704	-6.452	-8.2157	-7.8544	-8.3571	-6.8824	-7.2566	-6.85	-8.0454	-7.9732	-7.2826
-9.3736	-10.652	-9.0874	-8.7897	-8.5692	-9.3853	-9.2955	-9.3683	-10.312	-7.832	-9.883	-8.7093	-9.1257	-8.6509	-9.7058	-7.7967	-10.315	-9.2653	-9.6153	-9.9088	-9.1011	-9.902	-9.9744	-9.689	-10.268	-9.7174	-9.3945	-9.968	-9.3215	-8.769	-8.8878	-11.085	-10.716	-9.8286	-9.8736	-8.122	-9.3691	-9.8653	-8.5321	-9.1837	-9.8035	-8.9322	-9.8189	-9.6172	-9.7848	-9.4903	-9.1512	-10.539	-10.491	-9.3565
-0.72038	-1.1988	-1.959	-2.3417	-0.077822	-1.208	-1.6994	-1.4954	-1.9762	-0.93079	-0.73626	-1.3419	-1.3511	-1.3137	-0.50125	-0.64324	-1.9324	-0.48859	-0.91393	-1.7808	-1.0326	-2.0238	-1.4647	-1.4291	-1.3397	-1.1598	-1.837	-0.72782	-1.5408	-1.9978	-1.8004	-1.2723	0.31741	-1.4965	-0.2522	-1.8496	-1.924	-2.0898	-0.76701	-1.2413	-0.99104	-2.0625	-1.0908	-1.3157	-2.669	-1.04	-1.4414	-3.1659	-1.6543	-0.4829
-13.011	-13.001	-12.421	-13.864	-13.348	-12.741	-13.949	-13.535	-12.838	-13.879	-13.014	-12.68	-12.545	-12.493	-13.634	-12.784	-12.919	-13.002	-14.029	-13.757	-13.013	-13.511	-12.305	-12.828	-12.476	-13.115	-13.389	-13.197	-12.714	-13.471	-13.875	-13.252	-13.719	-12.538	-13.207	-13.119	-13.064	-12.855	-13.586	-13.854	-12.835	-13.197	-12.651	-13.946	-13.388	-12.438	-13.49	-12.585	-13.633	-13.853
3.0248	5.5071	5.1951	4.5297	4.3879	5.4344	4.0467	3.7886	5.2869	4.5206	3.8481	4.4225	4.4613	3.7806	4.6406	4.6425	3.1445	5.067	3.7452	4.8402	4.0032	4.5843	3.5384	4.0122	4.3569	3.4076	4.6008	5.1957	5.1891	3.6369	3.2847	3.3357	4.9612	4.6158	4.8308	4.0397	4.5118	4.4354	4.5207	5.6458	4.5327	3.868	3.7465	4.173	3.8802	5.1382	3.0613	3.6559	3.7691	4.8779
-3.9529	-3.4217	-3.1051	-3.7458	-3.612	-4.6119	-3.8182	-4.9171	-3.5172	-2.7911	-2.8868	-3.4913	-2.9177	-2.4245	-4.339	-5.4688	-4.0986	-3.0153	-4.1892	-4.8723	-4.1625	-3.5897	-4.0224	-3.8768	-3.0551	-4.632	-3.5697	-4.1949	-3.1764	-4.1671	-4.0617	-3.8665	-3.679	-3.262	-4.2155	-3.5001	-2.8538	-4.6048	-3.6627	-2.2542	-5.5921	-4.8803	-4.9334	-4.3812	-3.0587	-3.7364	-3.8993	-4.0558	-2.9679	-4.2723
-0.39241	0.90914	0.14888	0.88294	0.13358	0.38356	0.37169	-0.18846	0.55947	-1.5321	1.0133	-0.60221	-0.58936	0.26663	0.55622	1.8424	0.7867	0.95585	-0.59918	-0.13276	1.465	-0.026871	0.27091	-0.32842	0.29112	0.62768	-0.24017	1.3404	0.59745	0.34332	-0.072914	-0.6469	0.44636	0.20617	-0.4126	-0.11747	0.74256	-0.090591	0.024792	0.20177	0.20702	0.92427	0.17516	-0.79914	1.3317	0.58969	0.57336	-0.25933	1.107	-0.16086
-4.1106	-4.4779	-3.5451	-4.8785	-3.2495	-4.0075	-4.1887	-4.4836	-5.1556	-4.4869	-4.1738	-3.3161	-4.2738	-4.2904	-3.3314	-3.4485	-3.8992	-3.8245	-5.4396	-5.5655	-4.215	-4.1764	-3.3215	-4.5713	-4.4037	-4.3419	-5.0127	-4.4945	-4.2993	-4.7968	-3.5803	-4.0221	-4.0475	-3.5917	-3.7449	-4.309	-2.7277	-3.9029	-3.4827	-2.9232	-3.1967	-4.5117	-4.3796	-4.5057	-3.4916	-3.5583	-4.998	-4.3449	-3.7697	-4.3166
8.1305	8.1189	8.0875	6.8778	7.1497	8.1244	7.2467	7.8032	8.6251	7.3595	8.8333	7.7874	8.9685	7.8808	7.8475	8.5405	7.5606	7.8005	7.4179	8.1093	8.0283	9.059	8.1795	7.569	8.4817	8.3935	8.1838	7.124	6.6958	7.8777	7.6598	8.052	9.0892	7.1379	8.0922	7.8415	7.429	9.0079	7.9996	7.5998	7.5435	7.1764	7.7328	8.7172	8.0487	7.007	7.3939	8.0105	8.1166	8.6779
-6.7183	-8.223	-7.9758	-7.2852	-6.8352	-8.0197	-8.2342	-8.359	-7.3381	-8.3416	-7.6725	-7.8553	-7.3304	-8.4476	-7.7844	-7.9313	-6.5407	-7.4487	-7.8604	-8.3712	-7.4544	-7.8452	-7.3382	-7.5695	-8.4763	-6.9457	-7.4583	-7.7586	-7.0142	-8.1591	-6.825	-7.2097	-7.8123	-7.4699	-7.8194	-6.9093	-7.6645	-7.9049	-8.7122	-7.4296	-8.6505	-8.1265	-8.1529	-7.3022	-7.7962	-7.6961	-7.5979	-6.7225	-8.6866	-7.6627
-4.2977	-3.8598	-4.0329	-4.1969	-4.6912	-4.3964	-4.0132	-2.826	-4.1095	-3.9407	-4.2141	-5.0807	-4.1535	-4.4602	-3.5431	-4.3919	-4.0328	-4.4532	-3.6042	-4.3019	-3.1776	-3.2023	-3.8934	-4.2845	-3.3288	-4.7696	-4.908	-4.9813	-3.321	-4.4725	-3.2099	-4.1869	-4.3576	-3.4418	-3.3495	-3.6225	-4.3642	-3.9926	-4.0879	-4.9775	-4.031	-4.8361	-3.5605	-3.8678	-3.8393	-4.6169	-4.8238	-4.9688	-4.4546	-5.234
-0.30604	-1.506	-0.5839	-0.23497	-3.2742	-2.0184	-0.7755	-1.9333	-1.0784	-1.9842	-0.70329	-1.067	-1.1067	-0.80409	-2.5658	-1.6411	-2.5408	-2.2694	-2.3199	-2.5869	-0.95338	-0.54226	-1.8094	-0.94562	-2.5607	-1.306	-1.607	-2.2984	-0.89635	-1.0045	-2.0664	-1.7232	-0.45498	-1.9683	-2.0239	-1.591	-0.81165	-1.1015	-1.4324	-1.2222	-1.9388	-0.40157	-1.1101	-0.86743	-2.0479	-0.92298	-1.3806	-0.97966	-2.0802	-1.4223
-3.5152	-4.3974	-3.3878	-3.0757	-5.5702	-2.1458	-3.5004	-4.4007	-5.5545	-3.8614	-3.9355	-3.9803	-4.7081	-3.7923	-4.775	-4.3052	-3.785	-3.3812	-3.6298	-4.4235	-4.2053	-3.4279	-4.3766	-4.7985	-5.0733	-3.9778	-4.6644	-2.9337	-3.0387	-3.5366	-4.9212	-4.5031	-4.062	-4.7726	-4.0054	-5.1092	-3.6463	-4.6394	-4.5019	-4.1308	-4.34	-4.4169	-4.3313	-5.2745	-4.521	-4.7423	-3.9372	-5.1671	-3.5206	-4.1897
-1.6346	-3.0599	-3.4499	-2.6573	-2.5694	-1.7829	-2.6687	-2.9002	-2.3872	-2.4988	-2.3543	-2.6429	-1.7135	-3.1657	-1.371	-3.1678	-1.9699	-1.0282	-2.4446	-2.7269	-3.2598	-2.0558	-3.792	-2.0297	-3.8317	-1.8909	-3.049	-1.9274	-3.5671	-2.4608	-2.0244	-3.0425	-2.6635	-3.2844	-0.677	-2.2652	-1.6657	-1.7903	-2.1201	-1.5622	-2.356	-2.9287	-1.6056	-1.7746	-2.9061	-0.53015	-2.8215	-2.6539	-1.3	-1.2923
2.0982	2.9401	3.824	3.378	2.537	2.1747	3.1209	2.6647	2.4784	3.3766	1.5558	2.9362	2.7656	2.3952	3.0064	1.8648	2.5268	2.1735	2.383	2.7673	3.4547	2.8459	3.0465	2.7307	1.7676	2.5559	1.5759	2.091	2.6238	1.7672	3.2685	2.8198	3.8761	1.7723	2.9851	2.8132	1.1731	2.3853	2.383	2.7567	3.7742	3.3401	1.6233	2.2246	2.9243	2.6469	2.0969	3.8443	2.6172	1.9487
2.6301	0.64012	1.6874	0.74869	1.184	0.82047	1.3573	1.4421	1.2509	2.4858	2.4274	1.1864	2.2292	1.1789	1.3057	1.6417	1.0844	2.0917	1.6225	2.4143	1.136	0.74834	1.5891	1.9409	1.5687	1.3205	1.1914	2.3384	3.4876	1.4189	1.793	2.1756	1.5944	1.4932	0.83797	1.3945	1.1758	2.2125	2.1155	0.78698	1.4395	0.96167	1.5667	1.4815	0.94071	1.6528	1.8396	1.0191	1.6556	1.6213
-10.344	-10.005	-10.589	-10.259	-10.711	-11.191	-10.676	-9.6025	-10.564	-10.306	-10.345	-11.13	-9.8999	-11.262	-9.8068	-11.103	-10.651	-10.011	-9.5379	-10.083	-11.562	-10.935	-11.401	-10.095	-12.005	-11.297	-11.642	-9.6973	-9.7434	-11.007	-11.506	-10.584	-11.2	-10.516	-10.767	-12.621	-11.388	-10.326	-11.517	-11.6	-11.03	-11.713	-11.273	-10.897	-9.5381	-11.024	-11.082	-11.876	-10.978	-11.745
-3.1284	-0.63226	-2.8109	-2.0883	-2.0649	-2.2086	-2.7111	-2.4096	-1.544	-2.5214	-1.7273	-2.1301	-3.2046	-2.8523	-2.6688	-1.8065	-2.1138	-2.3712	-1.5936	-2.7042	-2.8461	-2.091	-3.5971	-3.6774	-1.976	-1.0403	-3.2185	-2.2573	-2.0306	-1.013	-1.9332	-2.5348	-2.9166	-2.6657	-1.8125	-3.008	-3.3109	-2.6021	-2.4612	-1.605	-0.96336	-2.4981	-3.2336	-2.0117	-2.1428	-1.5629	-2.1011	-2.5775	-2.15	-2.4687
-2.2253	-2.411	-3.7552	-3.2903	-3.8768	-3.331	-2.8862	-3.3376	-3.6364	-2.7539	-3.2487	-2.6022	-3.1234	-3.126	-3.9163	-2.9776	-3.3254	-3.8722	-2.8166	-3.4227	-2.8139	-1.5381	-3.6613	-3.7272	-3.3652	-3.7843	-3.6166	-2.9565	-3.0438	-2.6958	-2.3654	-3.13	-3.3477	-3.5489	-3.5969	-4.1125	-3.0807	-3.5534	-3.7126	-3.3189	-2.565	-3.6436	-3.3454	-3.8046	-4.1165	-2.6248	-3.6921	-3.3334	-2.3289	-3.0424
1.1899	-0.48566	1.1672	0.89382	0.92727	0.34267	-0.57347	0.78696	-0.31044	0.68891	0.47236	0.70962	0.36954	0.64682	-0.17187	0.31167	0.88514	-0.36791	-0.62021	0.88643	-0.19202	0.57024	0.4336	0.87681	0.027227	0.10096	1.3964	0.36441	-1.1316	-0.11447	1.3868	1.5266	0.11139	0.52245	0.76632	0.51537	1.2248	0.61748	-0.24069	1.1342	1.0019	0.33499	0.7732	0.40753	-0.1008	-0.48987	0.10549	-0.39857	0.09434	0.87521
-4.6395	-4.885	-5.9127	-5.0253	-4.9078	-5.3213	-5.3542	-4.9274	-5.2025	-5.5522	-4.3484	-4.8207	-5.4505	-4.6846	-4.9769	-4.5697	-5.6377	-5.9869	-4.2651	-5.5204	-5.6653	-4.7462	-5.2088	-4.7668	-4.5734	-4.3795	-4.2506	-4.1244	-5.2744	-4.1499	-3.8995	-5.4163	-4.5875	-3.7072	-5.4325	-5.0824	-4.4726	-4.9571	-5.4794	-5.3428	-4.4294	-4.8896	-5.0981	-5.1842	-4.2324	-4.0769	-5.1432	-6.4262	-5.381	-5.4257
-6.9207	-7.1454	-5.9191	-6.1751	-6.5147	-6.4325	-7.3042	-6.345	-6.2514	-6.8802	-6.2957	-6.544	-6.8628	-5.3026	-6.3616	-5.4605	-7.2587	-5.732	-5.6682	-6.5167	-6.607	-6.326	-5.6307	-6.4535	-6.6116	-5.6955	-5.9458	-6.4657	-6.4914	-7.6619	-6.6512	-6.7766	-6.0223	-5.4589	-5.5829	-6.5424	-5.1642	-5.5856	-5.9263	-6.3703	-5.9557	-5.9795	-5.8985	-6.6192	-6.5357	-6.9555	-5.9832	-7.1496	-6.9678	-7.022
-13.374	-13.994	-14.011	-13.469	-12.743	-13.441	-13.998	-13.257	-13.027	-12.462	-12.978	-13.126	-13.3	-14	-12.856	-13.529	-13.403	-13.457	-13.2	-12.573	-13.739	-12.228	-13.034	-13.754	-13.589	-14.871	-12.984	-13.433	-13.749	-12.061	-13.882	-13.425	-12.854	-13.32	-12.583	-13.247	-12.931	-12.867	-12.201	-13.195	-13.596	-14.934	-13.378	-12.363	-13.841	-12.948	-13.237	-13.934	-12.38	-13.107
0.98997	0.67614	2.6606	0.61535	1.0904	1.3515	1.3046	0.64172	1.1812	1.4286	0.80381	1.2257	1.3326	1.6332	0.7227	0.064113	1.5818	0.67137	2.319	1.3846	1.7232	3.142	1.732	1.0755	1.3034	1.4669	1.4254	2.996	2.6631	1.5387	1.559	1.701	1.5061	1.5317	0.7849	2.4829	1.1215	0.17709	0.34515	1.9526	2.0657	1.5917	2.0938	2.8219	3.037	2.1324	1.8755	2.0394	1.8475	1.1791
-10.538	-9.1799	-8.7541	-9.9451	-9.6715	-9.7154	-10.341	-9.8534	-9.1664	-9.0854	-9.2321	-9.7936	-9.6211	-9.6663	-8.3907	-9.0073	-9.9444	-10.419	-9.601	-8.5469	-9.3894	-9.4432	-10.211	-9.076	-9.5103	-9.2035	-8.4152	-9.5322	-9.8929	-10.504	-9.137	-9.0806	-8.8457	-9.4179	-9.8334	-9.2826	-8.5595	-9.3182	-9.5654	-9.0199	-9.6796	-10.518	-10.239	-10.137	-8.1064	-8.804	-9.3007	-9.9561	-9.3344	-9.8801
3.4225	2.5866	2.4687	3.4606	3.7953	2.5561	3.4249	2.776	3.1499	2.5024	2.4708	1.4605	2.7901	3.2677	3.2885	2.2892	1.3652	2.4392	2.207	2.8239	2.7552	2.5887	2.8437	2.2016	2.4818	2.058	2.7314	2.2399	2.2452	3.3172	1.485	3.2272	2.8353	1.7334	2.2571	1.3081	3.3502	1.7676	3.2058	2.0217	4.0811	2.3029	3.1439	2.8788	2.334	2.7948	2.2091	3.0068	2.6875	2.4508
-4.1049	-2.5235	-3.2659	-3.8232	-4.3051	-3.6481	-3.9609	-3.5751	-4.3434	-2.9166	-3.9467	-3.1138	-3.6915	-4.105	-4.8428	-5.3878	-3.6015	-3.6775	-3.1262	-4.4017	-4.3417	-4.1232	-4.4303	-3.6523	-3.4167	-4.7338	-3.8224	-3.3905	-4.0467	-3.2788	-4.5925	-3.8685	-3.605	-4.3121	-4.5332	-3.5262	-4.1201	-4.5028	-3.9041	-3.4587	-3.446	-3.1841	-2.9621	-3.4918	-4.1562	-4.524	-3.8636	-3.2026	-4.0519	-2.7598
-3.78	-4.0024	-2.8921	-3.54	-4.1433	-4.3311	-3.2332	-2.7368	-4.2014	-3.71	-3.6711	-3.6958	-4.3867	-4.371	-3.902	-4.105	-4.3252	-4.4547	-3.0118	-4.6784	-4.2192	-5.2805	-4.8859	-4.8147	-3.2525	-2.6416	-3.2916	-3.0719	-3.3199	-2.9839	-3.2166	-2.8656	-3.3902	-4.5959	-3.6157	-3.1171	-4.6529	-4.2023	-2.7561	-4.6324	-3.667	-3.2076	-3.8905	-4.0671	-4.6861	-4.2435	-4.3947	-2.9439	-3.8673	-2.4447
0.15122	-1.4047	-0.49143	0.054677	-1.0716	-0.77509	-1.1977	-0.50245	-0.35406	-0.6305	-1.2215	-1.085	-1.8158	-0.90891	-0.14984	-2.1601	-0.97967	-1.337	-0.046268	0.49248	-1.1633	-0.41951	-0.98024	-1.2843	-0.85447	0.20775	-1.698	-1.6344	-1.4694	-1.1661	-1.6858	-0.68764	0.24807	-0.69092	-0.30345	-1.4286	-0.45448	-0.65383	-0.0052026	-0.61854	-1.0129	0.068457	-0.64244	-0.67936	0.64118	-0.64084	-1.538	-0.51786	-0.89724	-1.6128
-0.66586	-0.93318	-1.9793	-0.9925	-3.2058	-2.7368	-0.94359	-1.5579	-1.7901	-0.92912	-2.4116	-1.6283	-2.0393	-1.3289	-1.7754	-2.1014	-2.4956	-1.0588	-1.9836	-1.1393	-2.4481	-2.2007	-1.5418	-2.378	-1.1353	-2.6292	-2.7589	-2.2117	-1.2657	-2.181	-0.59135	-2.9399	-2.5576	-1.2366	-1.6118	-2.2697	-1.8127	-1.9966	-2.3909	-1.9557	-2.8848	-2.4762	-2.0688	-0.6234	-1.4246	-2.3319	-1.8328	-0.98342	-1.39	-1.962
11.194	9.5317	8.7621	9.7208	10.982	9.9805	8.6522	10.54	9.6585	9.2407	9.2853	9.9033	9.2025	9.7413	8.2647	8.4961	10.11	10.163	10.871	9.8327	9.4106	10.053	11.348	9.7651	9.283	10.98	9.5897	10.14	8.4851	9.8021	9.7619	9.2762	9.7278	9.0004	9.4741	10.321	9.7528	9.5775	10.643	9.9135	9.9283	10.042	11.01	10.229	9.5516	10.018	9.3805	9.6736	10.377	9.3633
-15.687	-15.329	-14.564	-14.422	-14.867	-14.226	-15.29	-13.654	-14.897	-14.878	-14.029	-13.954	-14.382	-14.332	-14.82	-13.627	-14.406	-13.821	-14.505	-13.967	-13.778	-14.372	-13.762	-14.57	-14.366	-14.995	-13.79	-14.853	-13.844	-15.65	-12.905	-14.77	-15.209	-14.744	-15.455	-14.836	-14.921	-14.485	-14.071	-14.424	-15.027	-15.345	-14.29	-15.737	-14.059	-16.024	-15.346	-13.626	-14.12	-14.346
-13.494	-12.507	-13.395	-13.109	-13.251	-13.783	-13.251	-13.201	-14.088	-13.232	-12.606	-12.443	-12.455	-12.656	-13.922	-13.863	-12.458	-13.735	-13.946	-13.221	-13.149	-12.763	-12.853	-13.68	-13.395	-13.134	-13.116	-13.573	-12.62	-13.652	-13.936	-11.78	-13.748	-12.018	-13.534	-11.842	-11.609	-14.283	-12.924	-13.407	-14.155	-13.74	-13.852	-13.447	-14.491	-13.411	-13.179	-13.087	-14.41	-12.711
-19.6	-20.516	-22.058	-20.641	-19.849	-20.625	-20.197	-20.781	-20.625	-19.843	-21.291	-19.05	-19.381	-20.514	-20.275	-21.351	-21.249	-20.232	-21.043	-20.896	-20.866	-20.953	-21.609	-20.651	-19.798	-20.963	-19.466	-20.988	-20.89	-21.37	-21.531	-20.828	-19.853	-20.352	-19.302	-21.438	-20.364	-23.179	-20.668	-20.841	-21.07	-20.525	-20.915	-21.634	-21.154	-21.091	-20.114	-19.981	-20.78	-20.538
-12.172	-11.725	-10.547	-13.626	-11.74	-11.938	-11.512	-11.39	-12.09	-10.533	-11.658	-10.253	-11.122	-11.409	-11.374	-12.412	-11.485	-11.935	-11.452	-12.298	-11.266	-11.86	-11.186	-11.371	-12.253	-10.787	-11.738	-12.631	-12.498	-13.43	-10.849	-12.138	-12.003	-11.695	-12.4	-11.81	-11.36	-10.565	-11.921	-12.126	-12.206	-10.803	-11.378	-11.222	-12.032	-12.002	-10.84	-12.346	-12.121	-10.446
-4.2492	-4.3369	-4.1256	-5.0708	-4.0859	-3.8067	-5.4272	-4.649	-5.5585	-4.7542	-5.4113	-5.306	-3.3636	-4.4722	-5.1901	-3.8136	-3.7601	-3.8986	-4.9311	-6.1343	-5.1022	-5.188	-4.5935	-4.7116	-5.0039	-4.3672	-5.1978	-4.7857	-4.6612	-4.5174	-3.2341	-4.7879	-3.0027	-4.2807	-3.358	-5.6279	-4.6582	-5.4285	-4.2183	-4.5794	-4.8126	-4.6165	-5.6024	-4.9368	-4.8768	-4.4356	-4.8531	-4.9633	-5.8445	-4.1244
-21.274	-22.052	-21.951	-21.854	-21.843	-22.088	-21.221	-22.686	-22.527	-22.142	-22.736	-21.951	-22.808	-23.275	-21.266	-22.114	-22.326	-21.889	-22.686	-22.764	-22.829	-22.27	-21.516	-21.234	-22.478	-22.64	-22.392	-22.188	-22.579	-21.682	-21.559	-22.03	-22.334	-21.752	-22.231	-22.103	-21.887	-21.85	-21.293	-21.37	-22.216	-22.402	-21.397	-22.783	-23.934	-22.314	-22.975	-21.391	-22.415	-22.699
-1.2318	-1.9226	-0.96847	-1.2575	-1.8819	-1.8537	-1.3362	-0.30247	-1.2103	-1.8941	-1.0887	-1.2903	-1.2151	-1.1468	-1.4952	-3.3509	-2.8707	-1.2214	-1.9963	-0.97233	-1.2923	-0.92704	-1.6396	-2.0832	-0.87273	-0.52846	-1.2234	-1.5506	-0.27019	-1.1728	-0.82749	-2.2362	-2.686	-0.77302	-2.031	-2.9684	-1.7664	-1.926	-2.0183	-1.6198	-0.061311	-1.8694	-0.91008	0.055698	-1.565	-2.0623	-1.1725	-0.20285	-2.5018	-1.3512
-0.10543	0.028035	1.5234	0.57774	0.88021	0.27075	0.84145	1.3936	0.0027666	0.72042	0.99071	1.0034	0.53408	0.12301	0.64047	0.48927	0.93055	0.32451	-1.4562	-0.01573	0.38941	2.0639	0.59116	1.0663	0.5502	-0.79618	1.2329	0.15007	1.5621	-0.025411	0.46424	0.85346	0.82392	0.88052	1.1321	-0.37927	1.0222	-0.18294	0.8835	0.19989	-0.017219	-0.1786	0.10507	0.24384	0.74944	0.18932	0.20849	0.2973	1.7972	-0.08062
-9.3427	-8.2415	-8.5515	-9.0913	-8.932	-8.5886	-8.8396	-8.6692	-8.902	-9.1061	-8.1755	-8.6491	-10.677	-8.6754	-9.367	-10.57	-8.7893	-9.0062	-8.6395	-9.3273	-9.3468	-8.9726	-9.6874	-8.4244	-8.8921	-9.1008	-8.449	-9.9648	-9.0809	-9.0949	-8.7372	-8.8948	-9.1733	-9.7076	-9.3992	-9.0129	-8.7658	-8.8165	-10.101	-8.9346	-9.5647	-9.6736	-9.385	-8.7884	-9.5055	-8.4049	-9.0659	-8.4671	-9.2624	-8.2854
-2.4112	-2.5867	-3.758	-2.7893	-3.326	-3.861	-3.3557	-3.203	-3.2896	-3.4274	-2.9545	-3.3458	-4.0763	-3.4543	-2.6827	-4.7079	-4.1652	-3.3271	-2.0625	-2.5938	-4.2565	-4.3512	-3.9078	-3.5572	-3.2273	-2.5606	-2.8339	-2.9669	-1.8215	-3.247	-3.8279	-3.215	-4.0945	-4.2152	-3.3088	-3.882	-3.5122	-3.3957	-5.4845	-3.179	-2.5479	-3.8537	-2.5633	-2.4722	-3.4538	-3.7556	-3.9849	-3.1898	-2.5626	-2.4675
-22.551	-22.296	-22.391	-23.015	-22.989	-22.647	-21.896	-22.245	-22.13	-21.463	-21.322	-23.334	-22.144	-22.67	-23.031	-22.975	-22.195	-22.716	-22.471	-22.172	-21.743	-21.449	-20.862	-22.294	-22.376	-22.241	-22.413	-22.192	-21.891	-22.418	-22.898	-22.283	-23.781	-22.933	-21.721	-22.447	-22.351	-22.443	-21.936	-22.098	-23.257	-22.001	-22.292	-22.478	-22.293	-21.986	-22.673	-22.6	-21.973	-22.829
-22.046	-20.725	-22.513	-22.01	-22.302	-22.689	-22.18	-20.272	-22.238	-22.365	-21.403	-21.634	-21.796	-21.956	-21.738	-21.697	-21.427	-21.295	-22.553	-22.321	-22.48	-22.263	-22.179	-22.83	-21.455	-23.329	-22.39	-22.454	-21.778	-21.446	-20.996	-21.982	-22.606	-22.042	-21.827	-21.95	-21.823	-22.96	-22.116	-23.111	-21.362	-21.154	-22.097	-22.287	-23.138	-22.158	-21.983	-21.321	-22.709	-22.355
7.8058	8.2423	7.9811	8.0044	8.5449	8.534	8.2007	8.2093	8.5731	9.4855	7.3294	7.1704	7.7051	7.2128	8.1872	8.6059	6.7699	7.041	7.6432	8.7146	7.7534	8.2315	8.0283	9.3978	7.9955	8.3491	6.7916	8.406	8.4123	8.2376	8.9806	7.1714	8.0113	7.9683	9.077	7.7696	7.5045	7.5446	8.1067	7.0322	7.8239	7.6521	6.776	8.0417	9.0503	7.299	6.6772	9.2337	7.5719	9.1552
-20.592	-20.402	-20.235	-20.713	-19.101	-20.002	-20.409	-21.218	-21.505	-19.781	-21.411	-21.074	-20.549	-21.072	-21.403	-20.164	-20.921	-19.876	-20.945	-20.314	-21.105	-20.16	-21.186	-21.501	-20.19	-23.047	-20.334	-20.994	-20.779	-21.862	-21.892	-21.643	-21.287	-20.375	-20.923	-19.913	-21.865	-20.612	-20.216	-20.903	-21.22	-21.117	-21.317	-21.483	-21.306	-20.9	-20.505	-20.665	-22.762	-20.336
-2.7134	-2.8686	-3.8531	-3.5094	-2.8096	-3.4572	-3.5069	-2.1478	-2.3698	-4.444	-3.2588	-2.8733	-3.0081	-3.2656	-2.854	-3.7369	-3.423	-3.7939	-2.745	-3.337	-4.0697	-3.5133	-2.0996	-2.9545	-2.6752	-2.9105	-4.4443	-2.8366	-4.4126	-2.5781	-3.015	-2.3264	-2.9196	-2.6431	-2.431	-2.1771	-2.9583	-3.437	-4.1608	-2.3202	-2.9337	-3.2803	-2.7626	-2.9995	-1.4379	-2.9282	-2.9672	-3.8677	-3.4387	-3.5794
-8.9931	-8.6431	-9.4594	-9.4828	-9.333	-9.0906	-9.7674	-7.328	-9.6353	-10.002	-9.5816	-10.094	-8.6379	-9.9212	-9.1891	-9.9896	-9.8988	-9.6969	-10.168	-9.7924	-10.179	-8.8328	-8.6634	-8.9477	-8.55	-8.5783	-8.8662	-8.1823	-8.4528	-9.6095	-8.8997	-10.285	-9.1662	-9.7187	-9.0707	-8.1558	-8.9659	-10.186	-9.6195	-9.2687	-9.6129	-9.8156	-9.8618	-10.132	-8.7201	-9.9218	-8.4814	-8.8591	-9.1549	-9.1941
8.9777	9.5566	9.4466	10.329	10.013	9.696	8.3247	8.6838	9.7576	9.2168	8.9261	9.8017	9.6268	9.6145	9.6172	10.469	9.9413	9.2587	9.3892	9.8718	10.873	9.3065	9.148	10.516	10.685	9.7488	10.189	9.4315	8.8704	9.7305	8.915	10.084	9.3099	9.7378	10.197	9.4116	9.914	10.251	10.311	8.3095	9.5028	9.304	9.6656	10.327	10.494	9.8234	9.8494	10.843	9.6297	9.2058
9.2256	8.5944	10.03	10.154	9.8567	9.2206	10.19	9.542	9.7772	9.9256	10.065	9.7827	10.467	8.9709	9.6487	9.4364	9.2087	10.376	9.546	8.9595	10.063	9.0422	9.6567	11.077	9.416	10.573	8.6546	9.8768	11.075	10.162	10.841	10.141	9.8369	9.1993	9.3255	9.9355	9.4229	11.259	9.8795	9.2501	9.6606	9.1115	9.4945	9.4703	10.084	10.294	10.447	9.1153	9.95	10.11
-8.3656	-8.482	-8.7889	-9.0335	-8.8546	-9.8626	-8.3472	-8.9483	-8.4295	-9.763	-8.3451	-9.2767	-8.1613	-9.6983	-8.6879	-8.9745	-8.9357	-8.7256	-8.5947	-9.2278	-9.2666	-8.2996	-8.8495	-8.8771	-8.3702	-8.839	-9.1842	-8.3622	-9.3117	-9.14	-8.6267	-9.3699	-9.4013	-9.3438	-8.0708	-9.4245	-8.361	-9.4857	-9.5907	-8.1781	-8.1048	-8.694	-10.227	-8.8927	-9.0969	-8.9442	-9.6806	-8.3099	-8.8284	-8.1893
-0.054399	-0.047268	-0.69902	0.80061	-0.78809	0.053843	0.4786	0.69719	0.0084332	-0.22804	0.26087	-0.66528	0.13195	0.00023062	-0.79444	-0.31549	-0.92663	0.64628	-0.50609	-0.51446	-0.21189	-0.61459	-0.99792	0.40657	0.32575	-1.1879	-0.30066	0.53878	-0.92683	0.54287	-0.43652	0.59615	0.33067	0.43974	-0.70624	-0.9882	-0.36287	-1.1719	-0.3983	-0.66286	-0.099984	-0.50691	0.15436	-0.15742	-0.60817	-0.87113	-0.34203	-0.66692	-0.80565	-0.50247
-8.9271	-6.8259	-7.1568	-7.3605	-7.5588	-8.7082	-8.5037	-6.9169	-6.604	-7.1677	-7.5153	-8.1288	-8.2204	-8.2502	-7.5963	-7.3824	-5.6882	-7.6114	-8.0446	-7.9575	-8.1512	-7.8897	-7.0478	-7.3237	-8.4746	-7.5958	-8.1591	-5.8737	-8.0456	-7.4307	-7.3326	-7.5418	-8.0788	-8.3058	-6.12	-7.1195	-8.1328	-8.8334	-8.8131	-8.2954	-7.8056	-8.6702	-7.2841	-8.1411	-8.1215	-8.026	-7.7963	-8.2103	-6.1135	-6.7412
-0.12505	-0.2741	-0.46458	0.44861	-1.5	-0.18115	-0.78189	-1.0311	0.28988	0.3314	-0.37015	-0.0317	0.33412	-0.44975	-1.1505	0.15121	-1.0705	-0.068817	-1.0758	-0.077895	-0.33036	0.28326	-0.41888	0.74157	-0.38454	-0.8451	-0.22469	-0.2443	0.78435	-0.89685	0.3658	-0.012953	0.17408	-0.25769	-0.66417	0.49553	-0.051498	0.3052	-0.18094	-0.58951	0.83203	0.044714	-0.32844	-1.1465	-0.823	0.4839	0.57629	-0.27836	0.0022332	-0.84965
-12.384	-13.311	-13.289	-12.539	-13.277	-12.781	-13.649	-13.529	-13.728	-11.976	-11.623	-11.706	-12.365	-11.504	-13.387	-13.147	-12.113	-12.289	-13.074	-12.866	-11.973	-12.951	-12.316	-11.519	-12.107	-13.017	-12.39	-12.334	-13.183	-11.719	-12.26	-13.297	-11.95	-13.318	-12.333	-12.618	-12.242	-12.255	-13.038	-13.407	-13.087	-13.874	-12.833	-13.514	-12.845	-13.611	-12.704	-12.848	-12.946	-12.885
-10.814	-10.225	-10.872	-12.112	-10.057	-10.827	-11.566	-10.29	-10.837	-12.284	-11.834	-10.997	-10.159	-11.697	-11.975	-10.08	-10.836	-10.319	-11.473	-10.5	-9.5707	-10.211	-9.5615	-11.025	-10.326	-11.072	-11.211	-11.162	-9.9896	-10.384	-11.25	-11.241	-10.632	-10.492	-10.998	-11.553	-10.93	-10.891	-9.8816	-11.874	-10.513	-10.859	-9.6154	-10.535	-11.348	-10.713	-11.703	-9.7265	-10.924	-10.857
-3.572	-3.4424	-2.4222	-4.0772	-3.84	-3.7375	-3.2688	-3.3897	-4.1879	-4.4259	-3.4178	-3.5475	-3.8791	-4.7772	-3.0629	-2.4947	-3.4744	-2.8756	-4.1153	-3.6639	-3.8884	-3.3874	-4.1555	-4.3864	-3.5298	-4.4116	-4.5073	-3.8011	-3.9676	-3.4663	-2.8931	-4.4234	-3.4804	-3.4451	-2.3073	-4.5864	-4.5163	-3.3437	-4.1894	-3.2109	-3.9881	-4.6035	-4.1773	-3.7988	-2.285	-4.2747	-4.6531	-3.6176	-4.5813	-3.4831
-10.854	-10.064	-10.381	-10.982	-11.255	-10.139	-10.5	-11.053	-10.775	-9.921	-11.461	-11.141	-11.338	-11.86	-10.443	-10.519	-10.985	-11.228	-10.489	-10.477	-11.263	-10.542	-11.371	-10.232	-10.669	-10.755	-10.541	-10.915	-10.908	-10.827	-10.442	-10.406	-9.9626	-10.969	-10.707	-10.337	-11.571	-9.8974	-11.129	-10.504	-12.226	-11.026	-11.366	-9.8783	-10.472	-11.221	-10.301	-11.101	-10.21	-12.044
1.6547	1.0766	3.0816	0.59645	1.1364	2.166	0.39752	0.75611	0.31977	0.15899	1.209	1.4683	0.014145	0.79382	1.3857	2.2762	1.3487	1.041	1.3716	2.1859	1.8824	0.71858	0.097109	0.92315	1.0537	1.1504	1.8658	1.2172	1.1046	0.78421	0.72488	-0.27389	0.86932	1.9234	1.7359	0.7758	1.3935	0.74695	0.86514	1.117	0.53485	1.1792	0.8175	1.0033	1.7999	1.4451	-0.091571	1.0547	1.4504	1.1709
-4.611	-3.8246	-4.4188	-3.8943	-3.8751	-3.0199	-4.0222	-5.327	-4.1339	-3.6523	-3.8319	-4.3673	-4.8202	-5.1002	-3.6347	-3.1445	-3.0968	-4.5075	-3.5779	-3.5141	-4.532	-4.0131	-4.7726	-4.2532	-3.9545	-4.7889	-5.4668	-4.6855	-4.9632	-3.3685	-2.7375	-3.607	-3.6636	-5.1844	-4.058	-4.8871	-3.9527	-3.8107	-5.22	-5.1847	-4.3299	-4.7144	-4.3766	-3.3647	-3.7939	-4.6068	-5.2321	-4.0398	-5.2034	-4.2938
-11.915	-12.785	-13.325	-11.134	-12.02	-13.559	-12.392	-12.842	-12.447	-13.43	-12.524	-13.198	-13.063	-12.622	-13.719	-12.183	-12.765	-14.213	-10.931	-12.365	-12.727	-12.261	-12.913	-13.323	-12.484	-14.006	-13.673	-12.333	-13.587	-11.795	-11.825	-12.697	-12.775	-12.359	-12.15	-12.898	-13.257	-13.558	-13.118	-11.982	-13.26	-11.878	-11.79	-12.611	-13.328	-12.105	-13.048	-13.205	-12.731	-12.324
-11.916	-11.712	-12.727	-11.258	-10.982	-10.897	-11.858	-11.934	-11.394	-10.873	-11.96	-12.378	-12.681	-12.502	-11.455	-12.265	-11.507	-11.069	-12.574	-14.023	-12.16	-11.644	-10.778	-11.398	-11.798	-12.272	-11.656	-11.719	-11.931	-11.659	-12.6	-11.238	-11.728	-10.951	-11.859	-11.913	-12.032	-12.959	-10.845	-12.293	-11.715	-11.737	-12.652	-12.251	-11.816	-11.792	-12.436	-11.498	-12.062	-11.107
-5.6256	-5.9153	-5.2408	-4.2587	-3.797	-5.7512	-5.33	-4.2203	-4.1224	-5.7331	-4.5824	-4.9758	-4.1958	-3.9406	-4.821	-4.9105	-5.22	-4.4811	-3.612	-3.89	-5.0102	-3.9616	-5.4247	-5.1831	-5.191	-5.5978	-3.9108	-4.9228	-3.8007	-4.8952	-4.5862	-5.2577	-3.9601	-5.7581	-3.8066	-5.3534	-4.9665	-4.8685	-5.1152	-4.9346	-4.2337	-4.6029	-4.3322	-4.7611	-5.5467	-3.927	-4.395	-4.6433	-4.7098	-4.9198
-3.5428	-3.9973	-2.5902	-3.5321	-3.4267	-3.9468	-3.4543	-3.4385	-3.7942	-3.0731	-2.6449	-2.816	-3.3404	-2.093	-2.6547	-3.1235	-4.6563	-3.3233	-4.0827	-4.1351	-4.8948	-2.6923	-2.1424	-3.0544	-2.6682	-2.6724	-2.6096	-3.1339	-2.6938	-3.2054	-4.0749	-2.5621	-2.9034	-3.8047	-4.0495	-2.7558	-3.3015	-3.3428	-3.9494	-2.9979	-4.2403	-3.1884	-3.2495	-3.5621	-3.47	-3.3771	-3.5116	-3.3053	-3.2898	-3.7379
-11.956	-11.39	-13.41	-13.548	-12.195	-12.729	-12.86	-12.452	-12.775	-12.723	-12.974	-11.59	-13.389	-12.595	-12.082	-12.878	-12.964	-12.969	-13.519	-13.32	-13.668	-11.895	-13.357	-12.32	-12.503	-12.102	-13.036	-12.594	-12.473	-13.433	-13.058	-12.549	-13.177	-13.852	-12.873	-12.411	-12.975	-11.96	-13.194	-11.15	-12.272	-12.509	-13.582	-12.26	-13.811	-12.647	-14.171	-12.359	-13.328	-13.24
5.1349	5.9608	5.7695	5.0277	6.1094	5.3447	6.0663	6.0506	5.0206	5.7213	5.2167	6.8706	5.8584	4.7826	4.9805	6.1208	5.1554	5.0798	5.8223	5.1875	5.1377	5.0303	3.7456	5.9483	5.1701	5.0423	5.6347	5.5316	4.5968	5.0972	5.4755	5.3318	6.2634	5.9791	6.6584	5.6813	4.5446	4.2347	5.8262	6.0615	4.8553	5.1796	6.0936	5.1601	5.1492	5.932	5.5527	4.8598	6.4273	4.1898
3.7537	4.5992	4.8088	4.901	3.763	4.7324	4.497	4.8082	3.4536	4.5988	4.6438	4.0597	4.521	3.9296	4.723	4.9588	4.3775	4.7014	5.103	5.0981	4.3235	3.0239	4.4206	3.8996	4.7013	3.7699	3.4829	3.9012	3.5043	4.8015	3.8554	3.6802	4.0118	4.1782	4.2863	3.6388	3.2574	3.5769	5.3208	4.001	4.9018	3.2704	3.8311	3.9818	4.2371	4.0814	4.2524	5.2382	4.4459	3.4534
-2.8219	-2.3155	-1.4302	-1.4258	-1.9941	-1.9968	-1.5074	-2.0199	-0.69136	-1.6863	-2.4136	-1.2454	-2.3962	-1.671	-1.7775	-1.3192	-2.2824	-2.1138	-1.0922	-2.6934	-1.9051	-2.1065	-1.3655	-1.5321	-1.9633	-3.2541	-1.6274	-1.7986	-2.7252	-2.5272	-1.3774	-1.798	-2.3108	-1.9281	-2.413	-2.5526	-2.8075	-1.1929	-2.474	-1.1306	-0.96395	-1.9692	-1.9704	-1.1755	-2.5567	-1.5822	-1.8986	-2.3883	-0.4594	-2.2091
-11.36	-10.833	-11.957	-11.045	-10.368	-10.976	-9.1061	-10.307	-11.171	-10.987	-11.412	-9.4548	-10.775	-9.9971	-11.36	-10.325	-9.4871	-11.711	-10.961	-11.189	-10.881	-11.423	-11.069	-10.735	-11.272	-11.66	-10.42	-11.223	-10.532	-11.579	-11.409	-10.481	-10.526	-10.223	-11.029	-10.258	-9.5138	-9.21	-10.528	-10.331	-10.739	-9.7533	-11.707	-10.677	-10.954	-12.114	-12.223	-11.062	-10.967	-11.447
0.94853	1.8424	1.9794	1.893	1.6558	2.6487	1.7893	2.1879	0.076074	1.989	1.4308	3.1166	1.8973	1.0486	1.8874	0.60613	1.5406	2.0432	1.7409	2.2803	2.2179	2.2374	2.1743	1.6002	0.87157	2.0894	1.9213	2.1058	1.6194	1.208	1.1514	1.4595	3.1291	0.8388	0.68462	1.6766	2.1979	2.1367	0.53143	0.80912	1.4259	1.5595	2.559	1.8189	3.0389	2.4225	1.1161	0.92053	2.9635	1.2647
0.11955	0.80074	-0.58091	0.4997	0.97144	-0.82435	0.73211	-0.29654	-0.46831	1.0577	0.87723	1.1056	-0.087931	0.47518	-0.039427	-0.21456	0.28068	1.4033	0.43488	1.2264	-0.42383	0.61527	1.287	0.14956	0.67916	0.39966	0.67106	-0.42776	0.15741	0.714	0.93794	-0.15078	1.5553	1.6411	1.1183	2.1219	0.4089	0.40688	0.41106	0.11135	0.28632	1.2732	1.6542	-0.35838	0.36052	0.23834	0.68135	0.60936	0.31396	1.8237
3.1606	3.9761	3.027	2.8	2.4635	2.901	3.0012	3.3173	2.2195	2.2448	1.538	2.0737	2.7459	2.8415	3.0781	1.4403	3.3012	2.9143	2.2031	2.4015	2.0441	2.4395	1.9481	3.0362	2.638	1.5511	3.6343	2.3814	3.1641	2.3941	2.8676	3.0973	2.898	2.2192	2.605	2.8759	2.4009	2.6817	2.4578	3.7767	3.7907	2.181	2.1865	1.9835	2.9699	2.6191	4.2373	2.1432	2.7385	1.4408
-2.1901	-0.72385	-0.70543	-0.66261	-0.58299	-1.5686	-1.1322	-2.5112	-1.3985	-1.6313	-0.84757	-1.448	-1.353	-1.6874	-1.5678	-1.3726	-0.49394	-2.1373	-1.9996	-1.9142	-0.536	-1.7888	-0.47362	-1.545	-1.0867	-1.2382	-0.32825	-3.0838	-2.2708	-1.5377	-1.8873	-0.89496	-0.82334	-0.31301	-1.2985	-0.54786	-1.8503	-1.0135	-1.544	-1.3673	-0.9883	-2.0875	-0.99055	-0.77884	-1.3517	-1.0554	-0.88359	-2.0982	-1.4	-1.3193
2.1371	2.0008	0.83892	1.6114	2.5793	1.8087	2.0991	2.7157	2.2496	2.2471	2.1111	1.5328	2.4955	0.68228	2.2871	2.2669	2.1423	1.7462	1.348	1.6816	1.1171	0.72272	1.126	2.0368	0.2621	1.3537	1.7902	1.6824	0.81644	0.79366	2.8942	1.2733	2.1551	1.0481	0.99527	0.99498	1.3669	0.75116	2.2533	1.1283	2.2226	0.73718	0.55525	1.4007	1.183	2.0473	0.50648	2.312	2.4765	1.6464
-1.551	-2.3595	-0.79631	-2.5123	-2.0855	-2.3982	-2.0229	-1.658	-2.1988	-1.6894	-1.0706	-2.8089	-2.3642	-1.1351	-2.1187	-3.2505	-1.711	-1.5083	-0.7243	-1.7277	-1.2906	-1.1445	-3.2756	-2.3376	-2.3271	-2.2594	-1.1649	-2.0517	-1.6273	-0.76535	-1.9146	-2.8414	-1.3735	-1.6225	-1.3653	-2.0325	-1.0045	-1.828	-2.3616	-2.9013	-1.4548	-0.95781	-2.241	-1.6571	-2.5824	-1.7423	-1.4689	-2.571	-1.1283	-1.7609
-1.1849	-1.227	-1.2493	-2.9534	-1.09	-1.5429	-1.6387	-2.0661	-0.4477	-0.43825	-1.2145	-1.7041	-0.53592	-1.2475	-1.488	-1.9525	-1.8795	-0.23752	-1.1412	-2.1069	-0.45564	-1.9952	-1.2715	-1.986	-1.0502	-1.2034	-2.6187	-0.96804	-1.2655	-0.654	-1.8556	-1.488	-1.1618	0.070729	-1.3475	-1.693	-2.1846	-1.5246	-1.4258	-1.7139	-1.5252	-0.55047	-1.8524	-2.7825	-0.49151	-1.2695	-1.2987	-1.4991	-1.8541	-1.6975
-10.076	-9.1946	-8.3706	-8.0403	-8.82	-9.6096	-9.9277	-8.9701	-9.3958	-8.905	-8.7154	-8.9783	-7.267	-8.5481	-9.5523	-9.7313	-8.9137	-8.9836	-9.8369	-10.232	-8.844	-8.1418	-9.594	-9.2049	-8.2842	-8.1351	-8.5262	-9.0274	-8.6823	-9.1893	-9.8846	-9.9226	-9.5474	-9.6848	-9.2527	-9.3072	-9.7208	-8.2849	-9.449	-8.5066	-10.244	-9.6263	-8.6267	-10.156	-9.0846	-9.1792	-9.8265	-8.7852	-9.8675	-9.1825
-1.502	-1.6461	-1.4833	-0.80571	-1.2304	-1.8902	-0.58285	-0.76752	-1.1687	-1.2289	-0.99668	-1.9903	-1.484	-1.7918	-1.0691	-0.43317	-0.61397	-1.819	-2.1302	-0.90375	-0.34348	-1.5885	-1.8242	-2.0345	-1.8998	-1.8379	-1.4167	-1.1021	-1.1386	0.12695	-1.6232	-2.027	-1.0369	-2.8782	-1.4244	-1.1792	-0.64379	-0.47643	-1.5182	-0.76793	-0.83239	-0.3048	-1.0628	-2.0919	-1.495	-1.8923	-1.1573	-1.7368	-1.772	-1.5699
0.1983	-0.080138	1.1769	-0.21336	0.82482	0.58496	0.47845	-0.65651	0.059676	0.3232	0.15382	-0.057323	0.23407	0.98293	0.56907	-0.068271	0.41346	-1.1498	0.41635	0.65288	0.65145	0.54964	-0.023461	-0.55808	0.96786	-0.10472	1.1149	1.1295	0.54568	1.4784	0.11232	1.2574	0.56362	0.32447	0.41716	0.58804	0.55553	-1.1844	0.54103	0.012994	-0.79457	0.81474	-0.028058	-0.17299	0.8416	0.74544	0.93523	-1.4057	0.30577	0.91256
-2.8002	-1.6882	-3.1959	-2.8727	-2.5068	-3.2302	-2.1437	-2.5474	-3.1879	-2.7351	-2.9523	-2.1426	-1.7962	-2.7535	-2.2582	-3.2192	-2.7526	-1.5659	-3.0623	-2.9682	-2.0029	-1.6327	-3.2203	-3.0034	-2.5657	-2.6781	-1.9392	-3.2034	-1.6484	-2.4238	-1.8008	-2.1777	-3.3351	-2.3583	-0.81186	-2.7165	-2.6597	-4.2405	-2.9611	-2.7551	-2.708	-3.2856	-2.4919	-2.9278	-3.4128	-2.4467	-2.7267	-3.0137	-2.2857	-2.4789
-2.8307	-3.3325	-3.0183	-4.2468	-3.8324	-2.4417	-3.3741	-3.2227	-2.5911	-3.824	-3.5662	-3.1899	-3.4115	-4.2477	-4.0709	-3.0496	-2.9197	-2.9048	-3.4331	-3.4962	-3.4902	-3.2623	-3.5228	-3.8046	-3.0421	-2.5282	-3.2011	-4.4021	-4.217	-3.7976	-3.606	-3.4937	-2.2693	-3.4189	-3.2644	-4.1952	-3.4322	-3.8186	-3.7184	-3.1561	-3.8793	-3.9768	-3.4995	-3.2104	-2.0055	-4.234	-4.3152	-3.5385	-3.5357	-3.4099
-1.4432	-1.8011	-1.6023	-1.6155	-2.1823	-0.51935	-0.96132	-1.5581	-1.7502	-1.5413	-1.9213	-1.9951	-0.48909	-1.9832	-0.81195	-1.0133	-1.5256	-1.4178	-1.2938	-1.3212	-2.6244	-1.9945	-1.1866	-1.3914	-1.3802	-1.571	-2.041	-0.63605	-0.43145	-1.3673	-1.4034	-0.66934	-0.68855	-2.5645	-1.1885	-2.0836	-2.1659	-1.5083	-2.608	-1.2825	-2.599	-1.3892	-1.4521	-0.6611	-1.1889	-1.955	-1.3113	-0.82161	-1.3572	-1.2564
6.6177	6.3238	7.0462	6.1386	6.6866	7.1592	6.349	8.3787	6.0267	5.0433	6.2003	7.6398	7.5585	7.8986	7.4536	7.7658	6.5743	7.5336	6.7109	6.4201	5.7104	6.4276	6.7198	6.8344	6.7533	7.1734	6.3504	6.4572	6.9438	6.8423	6.4305	5.8903	7.3933	6.6598	6.9149	6.4894	6.3345	5.2359	7.6431	6.4354	7.1498	7.6171	5.9215	6.5419	6.9223	6.8738	7.1333	5.3291	7.0598	6.7981
-3.8516	-3.6637	-2.1616	-3.6012	-4.3556	-3.9548	-3.7634	-3.284	-3.883	-2.7443	-3.4016	-4.0527	-3.2208	-5.0326	-3.4442	-3.6649	-3.3544	-4.7475	-2.7839	-4.3778	-4.8489	-4.4534	-4.1498	-3.6984	-3.6292	-2.2499	-2.5832	-3.3048	-3.2339	-3.1448	-4.2109	-2.995	-3.7602	-3.9084	-3.9473	-3.8765	-2.9372	-4.5066	-2.9168	-4.0054	-3.5148	-2.7392	-3.7434	-4.1189	-4.6864	-4.0759	-4.1114	-3.3741	-3.9311	-3.6439
-11.795	-12.031	-13.727	-12.591	-13.221	-13.544	-13.374	-12.795	-11.517	-12.804	-11.857	-13.273	-13.283	-12.509	-13.712	-12.824	-11.681	-13.266	-11.835	-12.361	-13.255	-12.613	-12.301	-12.606	-12.262	-12.702	-12.111	-13.35	-13.859	-11.568	-13.83	-13.017	-12.472	-10.595	-12.312	-13.457	-13.25	-13.285	-13.026	-12.673	-13.306	-12.805	-12.478	-13.22	-13.286	-12.599	-12.056	-11.834	-13.639	-13.619
0.42784	0.57133	-0.12458	0.94392	-1.266	0.0026042	0.12747	0.68739	-0.99381	-0.83904	0.59903	0.63373	0.026381	-0.73221	-0.75079	-0.26259	-0.0083593	0.94569	-0.81865	-0.81715	-0.45904	0.25307	-0.33796	-0.077177	0.62497	-0.78772	-0.59948	-0.57599	0.70742	-0.14242	-0.47285	-0.53178	-0.81939	-0.46696	-0.40705	0.33739	-1.0707	0.34308	-0.81289	0.15118	-1.4407	-1.0673	-0.45603	-0.31987	0.068605	-0.84583	0.64512	-0.3978	-0.55626	0.51574
7.3917	8.7176	8.9567	7.8091	7.8535	8.3792	8.0545	8.3261	7.1601	8.4938	8.9413	8.3435	8.4525	6.6027	7.7265	7.6374	7.3813	7.2795	9.7977	8.2697	8.1028	7.1962	7.9283	6.8738	9.0452	7.9344	8.8993	8.2917	6.8356	7.4472	7.6693	7.8145	7.8556	7.8237	7.7805	7.2411	8.2894	7.7434	7.2291	7.8142	9.4187	9.1686	5.8338	8.2457	8.3715	8.7318	7.8923	7.4538	7.7853	8.5945
-8.6812	-9.5514	-10.129	-8.9948	-10.041	-9.4643	-8.3183	-8.783	-9.016	-9.2707	-10.752	-8.8522	-8.5476	-8.242	-8.4647	-8.809	-9.1603	-8.6154	-9.8122	-8.8032	-8.4437	-9.3825	-9.8633	-8.7251	-8.8869	-9.1175	-9.2178	-8.708	-10.038	-8.7068	-8.1199	-8.7814	-7.6184	-9.3338	-9.7177	-9.292	-8.5117	-8.904	-7.5682	-9.4225	-9.2306	-8.7077	-9.8673	-9.1006	-8.289	-9.2133	-8.7677	-9.2559	-9.2506	-9.6892
-14.176	-12.727	-13.142	-13.099	-13.216	-13.717	-13.224	-13.279	-14.43	-14.123	-12.693	-13.418	-12.616	-12.225	-13.303	-13.248	-13.653	-13.146	-13.21	-12.411	-13.648	-13.637	-13.595	-12.711	-13.928	-13.589	-12.728	-11.843	-12.835	-13.045	-13.297	-13.087	-13.472	-13.944	-12.439	-12.187	-14.063	-13.403	-13.664	-13.911	-13.784	-13.319	-13.522	-13.002	-13.513	-13.262	-12.855	-13.586	-13.725	-13.529
-10.242	-12.229	-11.688	-11.74	-12.561	-12.63	-11.406	-12.066	-11.562	-11.317	-11.263	-11.643	-11.395	-12.081	-11.738	-10.914	-11.76	-12.084	-11.603	-12.286	-12.224	-11.598	-11.697	-12.174	-12.56	-11.938	-11.814	-10.892	-11.922	-11.697	-12.479	-12.663	-12.056	-11.831	-11.021	-11.249	-11.326	-11.668	-11.604	-11.148	-12.135	-12.592	-12.205	-11.08	-11.728	-12.703	-11.363	-11.642	-12.08	-12.164
-6.1066	-5.3777	-6.0751	-5.4542	-5.2213	-5.5369	-4.9787	-5.2395	-4.8295	-5.6564	-6.3415	-5.5606	-5.5188	-5.8066	-6.5276	-5.8495	-5.9191	-5.357	-4.8348	-5.3428	-5.454	-4.1377	-5.6206	-6.0747	-6.227	-4.8523	-5.2216	-5.3445	-5.5335	-5.2834	-5.4331	-5.7625	-6.1787	-6.5991	-5.9886	-5.2583	-5.7846	-5.2067	-6.4186	-5.7118	-6.6782	-5.1729	-5.4905	-6.1486	-5.4477	-6.8824	-5.857	-6.3926	-5.0414	-5.807
-10.097	-9.1911	-10.292	-9.9159	-11.474	-10.376	-11.191	-11.851	-9.7014	-10.804	-11.374	-10.84	-10.597	-9.1461	-10.622	-9.5038	-10.848	-10.067	-8.6856	-10.023	-10.306	-11.06	-10.58	-9.8774	-9.1796	-8.6601	-10.17	-10.547	-10.159	-10.279	-10.434	-10.383	-10.926	-9.4642	-11.317	-10.699	-9.794	-10.378	-9.6575	-9.0066	-9.8771	-8.9895	-9.516	-10.698	-10.28	-9.9863	-10.116	-10.375	-8.7059	-10.894
-0.13249	-1.585	-0.017273	-0.2724	-0.94608	0.3553	-0.52379	-0.11283	0.032481	-0.70159	0.67137	-0.86709	-0.012653	0.50047	-0.94159	0.43459	-0.72455	0.19202	-0.3327	0.47036	0.52945	0.86655	0.024271	1.1358	0.61444	-1.3464	-0.51211	-0.80234	0.50237	-0.98756	-0.84851	0.20522	0.083517	-0.79746	-0.69294	-0.14732	-0.22261	-0.58305	-0.27055	0.23446	-0.50279	0.96543	-0.43555	-0.42801	-0.41332	0.23476	-0.51618	-0.81977	-0.59652	-0.20798
0.49679	0.0801	0.13879	0.84985	-1.1495	-0.27408	-0.64916	-0.67469	0.5162	0.1392	0.74956	0.39713	0.035268	-0.21325	-0.19595	0.91445	-0.41895	-0.98251	-1.0224	0.46046	0.24128	0.17125	0.75606	-0.31095	1.3099	0.27888	1.0544	-0.10704	1.8861	0.25151	0.14313	0.90926	0.32262	-0.75951	0.5021	-0.71304	0.35119	0.83354	0.57323	-0.21986	-0.62759	-0.26719	-1.1338	-0.21172	0.036564	-0.46714	-1.0094	0.06199	0.66256	-0.42873
7.1567	7.9684	7.4996	7.3426	7.219	7.793	6.7909	6.1502	6.5807	7.0359	5.5621	7.9645	6.8101	5.6889	6.3511	7.1801	7.0623	6.8262	6.42	6.117	7.541	8.1771	6.4581	6.9712	7.504	6.5327	7.8186	6.7068	6.9465	7.3522	6.2313	5.1158	6.6394	6.0531	7.6754	6.5183	6.3491	7.5409	6.8991	8.32	6.4522	6.9735	6.8025	7.8331	6.9445	6.0799	6.5915	7.1151	6.7252	5.4431
0.4627	0.81752	-0.17885	-0.78299	0.60966	-0.62788	-0.2955	0.2512	0.23314	-0.64645	0.25814	0.38337	0.1667	-0.62031	-0.46877	0.42864	-0.66071	-0.48228	-0.0019633	0.88148	0.043385	-0.63581	0.31793	-1.0819	-0.29296	-0.055329	-0.64149	0.92596	0.13872	-0.8378	0.15971	-0.67273	-0.086224	-0.12365	-0.25541	0.21582	0.065694	-0.34855	0.14804	1.0039	-0.32734	-0.92381	-0.13221	1.1453	0.39803	1.0371	0.28716	-0.049562	-0.24749	-0.66653
-6.8227	-5.4754	-6.3389	-5.3365	-7.0109	-6.2181	-6.0518	-5.2233	-5.6428	-6.0531	-6.9277	-5.8082	-5.9497	-5.3007	-5.098	-5.7315	-5.9994	-5.5961	-5.1822	-5.4053	-6.5987	-5.3835	-4.7358	-5.8155	-6.1063	-5.1502	-6.1572	-4.9651	-5.663	-5.2809	-6.2009	-4.2755	-5.2955	-6.489	-4.8809	-5.7478	-4.9976	-5.6389	-5.7541	-6.1206	-6.3053	-6.2733	-5.5627	-6.5499	-5.0479	-5.3028	-6.4878	-5.405	-5.5793	-5.3793
-3.0193	-3.8315	-2.7807	-4.4077	-3.0679	-2.1227	-5.2577	-3.4675	-3.9294	-3.0318	-3.5834	-3.7963	-3.3212	-4.1124	-2.6513	-4.8407	-3.1463	-2.9527	-2.5902	-2.5385	-3.8058	-3.4942	-3.2693	-4.515	-2.9951	-4.5854	-3.491	-2.2674	-4.0698	-3.4208	-2.5957	-3.023	-3.7856	-3.408	-4.3511	-2.9151	-2.9821	-5.0225	-3.6791	-4.0227	-3.8993	-2.9758	-3.1797	-2.8449	-2.975	-3.4809	-3.4118	-3.518	-4.724	-3.6046
0.53197	0.77444	-0.097145	-1.5177	0.90206	0.083292	1.3377	0.59865	0.45894	0.28957	-0.1589	-0.8433	0.5398	0.86294	-0.48665	0.40878	0.039446	1.0676	0.82989	-0.12896	-0.093382	0.07266	-0.037369	-0.26223	0.17869	0.48699	-0.064535	-0.15109	-0.38841	0.13163	-0.57134	-1.0135	-1.9325	-0.16796	0.38503	0.81641	-0.034629	-0.10521	0.39029	-0.31446	1.2184	-0.39439	-0.10339	0.89257	0.011392	-0.74959	1.1674	0.30446	-0.29195	1.2085
-9.3978	-10.731	-10.37	-11.712	-11.199	-10.107	-11.609	-11.16	-12.349	-11.15	-10.49	-11.584	-10.619	-10.903	-9.6293	-10.252	-10.426	-11.05	-10.951	-11.059	-10.37	-10.085	-10.806	-10.664	-11.151	-10.622	-11.047	-10.373	-11.48	-11.21	-10.744	-10.737	-10.361	-10.191	-11.536	-10.787	-10.608	-11.331	-11.453	-11.322	-10.707	-10.132	-10.878	-10.25	-10.902	-10.799	-11.03	-11.065	-10.805	-9.4797
-12.849	-14.074	-12.285	-14.104	-11.94	-13.047	-12.949	-11.684	-14.112	-13.434	-13.524	-12.942	-14.865	-14.637	-12.889	-13.225	-12.93	-13.59	-12.866	-13.129	-13.974	-12.406	-13.501	-12.572	-12.229	-12.874	-12.516	-13.61	-13.595	-13.939	-13.495	-13.896	-13.022	-12.823	-12.478	-15.115	-13.3	-13.13	-13.103	-13.51	-12.6	-13.338	-13.001	-12.513	-13.254	-12.117	-11.978	-11.68	-13.563	-13.102
8.3498	7.6517	9.298	9.0274	9.3669	8.4214	9.176	8.4641	7.1418	8.8965	8.7884	9.3782	10.178	9.1801	8.571	8.5628	9.0107	7.8304	8.6015	8.1878	7.8141	8.2976	10.548	8.8718	9.631	9.0569	8.672	9.8685	8.27	8.7861	9.5199	7.8516	9.1185	8.3319	8.2307	9.8204	7.8678	8.5689	8.6465	8.0295	8.3252	9.6565	9.2854	8.8961	7.9	8.2949	8.5213	8.5074	8.8665	9.7401
8.7462	7.672	7.8269	8.2646	7.9895	7.9191	8.1243	8.7809	7.9059	8.1704	8.8755	7.5214	9.4389	7.3951	8.5029	7.9813	7.0415	6.651	8.7699	8.3568	7.6086	8.9209	8.1853	7.7358	7.0248	7.5053	7.9866	8.5727	7.9171	8.5683	7.8879	9.1218	8.8198	7.72	8.6052	6.8369	7.567	8.454	8.37	6.8935	7.3543	7.9226	8.397	7.0313	7.6373	6.936	7.7951	7.8275	7.9759	7.0272
-3.7687	-3.4277	-3.0403	-3.6861	-3.0845	-3.7401	-2.7801	-2.8905	-2.2942	-2.9133	-2.9586	-3.627	-3.9095	-2.9412	-3.8805	-2.7881	-2.9959	-3.7623	-2.7054	-2.5585	-3.862	-2.9322	-4.0359	-2.5633	-3.9308	-2.2717	-3.082	-2.4756	-2.4948	-4.2971	-2.9341	-4.4974	-3.8608	-3.4552	-4.4444	-3.4439	-3.3556	-2.3421	-2.3249	-3.3968	-2.3504	-2.257	-3.3633	-2.7516	-3.9009	-3.2129	-3.8554	-3.6277	-2.2975	-2.8407
-12.264	-12.351	-11.738	-12.013	-12.228	-12.504	-11.243	-11.986	-11	-11.166	-12.541	-11.814	-11.454	-12.506	-11.294	-12.106	-12.689	-10.962	-11.031	-11.938	-11.387	-12.489	-10.27	-10.769	-12.381	-11.247	-11.808	-12.059	-11.616	-11.842	-12.768	-11.422	-11.084	-11.915	-11.249	-12.254	-11.372	-12.012	-10.85	-13.091	-12.472	-11.26	-12.223	-11.82	-12.508	-11.066	-12.097	-12.879	-12.215	-13.043
3.9863	4.2257	4.3889	3.4085	4.8721	5.5502	4.7902	3.9619	4.4085	4.8762	4.3729	5.281	5.9467	4.114	4.4174	4.9464	4.2513	5.907	4.0912	4.6771	4.077	5.0056	3.7049	6.4523	6.0977	4.6127	5.3944	5.2111	5.5937	4.9737	5.507	4.2403	4.3549	4.4323	5.6098	5.2471	5.2052	4.7749	4.7333	4.9806	4.7309	5.5615	5.4738	5.0555	4.4117	5.7558	4.7507	4.1686	4.9248	5.2003
-1.0379	-1.5722	-1.6873	-1.1781	-0.32199	-1.7854	-1.9969	-1.9755	-1.6881	-0.79401	0.27046	-1.6983	-1.2413	-1.5224	-2.0847	-1.7615	-2.0777	-0.89624	-1.1324	0.052995	-1.5017	-0.6218	-2.027	-0.93554	-1.7714	-1.2593	-0.9994	-0.044746	-0.83545	-0.92675	-1.4919	-1.5717	-1.5316	-1.0378	-1.2447	-1.2016	-1.2496	-1.1879	-1.3201	-0.90599	-0.95061	-0.65884	-1.0564	-0.7322	-0.6494	-1.3029	-1.3126	0.42377	-0.86333	-0.85742
-12.04	-13.509	-11.152	-11.124	-12.552	-11.395	-11.678	-12.13	-11.12	-12.397	-11.16	-12.142	-12.799	-10.799	-12.711	-11.426	-11.447	-10.899	-12.046	-13.058	-12.392	-11.209	-12.848	-12.339	-11.128	-12.204	-11.286	-11.254	-12.401	-10.369	-11.072	-11.945	-11.555	-11.895	-11.869	-12.446	-11.646	-11.581	-12.049	-11.834	-11.041	-11.609	-11.511	-10.594	-12.809	-12.306	-12.139	-11.821	-12.525	-12.431
8.6978	8.3517	8.9711	8.794	8.7531	9.215	7.7733	8.5481	8.4437	8.9902	7.6415	7.7147	7.938	6.6025	7.2133	8.7865	7.586	8.3769	7.6075	8.0191	8.8467	8.2597	7.7673	8.0702	8.0218	8.0644	7.9539	8.3037	8.1919	8.6092	7.9308	8.5714	7.6258	9.3688	7.8937	8.1701	8.6184	8.5197	6.7771	7.5755	7.5453	7.0121	8.6845	8.2902	8.8622	7.8565	8.5348	7.4801	7.797	8.0388
-20.73	-20.572	-21.054	-20.802	-20.186	-20.02	-20.569	-20.243	-21.392	-20.54	-21.552	-19.425	-19.983	-20.788	-21.51	-21.59	-20.948	-21.028	-20.797	-20.779	-21.122	-19.202	-21.304	-19.306	-20.84	-21.49	-20.732	-21.322	-21.712	-20.072	-21.089	-19.962	-20.685	-20.856	-20.101	-21.049	-20.746	-20.043	-21.177	-21.453	-20.111	-21.857	-20.92	-21.355	-20.767	-21.463	-21.479	-20.053	-21.178	-19.753
-10.803	-10.8	-10.005	-11.091	-10.367	-10.512	-10.748	-10.814	-10.727	-11.219	-11.162	-11.068	-11.039	-9.5306	-10.005	-10.533	-11.015	-10.683	-10.53	-11.211	-10.767	-10.371	-10.874	-10.009	-11.028	-10.198	-11.355	-10.382	-11.451	-11.383	-11.13	-10.913	-10.361	-10.183	-9.9497	-11.26	-11.137	-10.003	-11.143	-10.818	-11.749	-10.9	-10.289	-10.477	-10.787	-11.084	-11.246	-10.718	-11.707	-10.857
-1.3554	-0.84583	-1.7243	-0.45109	-0.78638	-0.817	-1.5121	-0.82848	-0.80312	-1.2709	-0.95809	-0.80149	-1.8289	-0.58851	-0.63466	-1.5764	-1.4854	-1.3631	-1.7043	-1.3763	-1.0851	0.28405	-1.4425	-0.31706	-1.7178	-1.8938	-1.6688	-0.95313	-2.153	-1.1924	0.0097646	-1.4018	-2.4949	-2.011	-1.3451	-1.1105	-1.914	-1.4206	-1.5101	-0.24822	-1.3016	-1.4223	-1.9676	-0.97454	-1.0305	-1.478	-0.73225	-1.4478	-2.4724	-0.38375
-14.995	-14.909	-15.265	-15.147	-14.691	-15.392	-14.712	-13.91	-14.838	-15.021	-14.141	-15.766	-14.353	-15.898	-14.876	-15.492	-13.489	-14.543	-14.73	-14.544	-13.673	-14.193	-16.235	-14.354	-14.036	-15.13	-15.106	-13.025	-15.268	-14.377	-14.756	-14.658	-14.171	-15.185	-15.046	-14.373	-15.618	-14.632	-13.329	-15.253	-14.197	-14.153	-15.42	-14.243	-15.448	-13.911	-15.302	-13.494	-15.09	-15.103
1.536	1.3687	1.052	0.88723	1.8497	1.7062	1.4034	1.9256	0.93229	1.739	1.0577	2.0434	1.5457	2.577	2.4351	1.9036	1.2782	1.3126	0.85361	1.35	0.10895	0.961	1.0034	1.578	0.0027467	0.37001	1.3972	0.8919	1.3002	1.274	1.6215	0.77015	1.4339	0.49586	1.4038	0.88021	1.3433	1.6829	2.1164	1.0423	1.3559	0.85236	0.80055	1.238	0.42259	0.30207	1.164	1.2913	2.0404	0.36629
-11.474	-11.727	-8.6902	-10.534	-9.5697	-9.205	-9.8106	-10.07	-9.518	-11.034	-10.737	-9.8939	-10.2	-10.463	-11.081	-9.9003	-11.098	-10.182	-10.926	-9.8695	-9.2197	-9.9133	-10.19	-10.076	-10.497	-10.245	-10.542	-9.5514	-9.8985	-9.5734	-10.238	-9.8356	-10.403	-9.8491	-9.2916	-10.764	-9.4077	-9.751	-9.2387	-10.23	-10.205	-10.289	-10.558	-10.337	-9.6347	-10.544	-10.021	-10.553	-10.497	-9.791
-3.3691	-4.1514	-4.1711	-3.9102	-4.6455	-4.6439	-3.4023	-4.4441	-3.2861	-2.9937	-3.8644	-4.2311	-3.6284	-2.7617	-3.4946	-3.1632	-2.7542	-3.8979	-3.4334	-4.017	-3.7925	-2.8945	-2.1578	-4.6453	-3.9744	-3.7486	-4.1298	-4.3763	-4.5163	-3.7042	-3.2858	-4.1279	-3.9645	-2.9865	-3.6762	-3.916	-2.9282	-3.706	-4.0821	-4.5103	-3.3803	-4.1548	-3.8499	-3.2985	-4.8367	-3.6073	-3.6765	-3.5305	-4.4331	-4.7933
-3.2704	-3.5201	-5	-3.9929	-4.1807	-3.6908	-4.2813	-3.8875	-2.4793	-3.6924	-4.1409	-2.935	-4.9054	-3.2749	-1.8249	-3.905	-4.0466	-4.2147	-4.9735	-2.7108	-3.9473	-2.8662	-3.7376	-4.1283	-3.5706	-3.6391	-4.2648	-3.8594	-3.2107	-3.7135	-4.4996	-3.5427	-3.2444	-4.7472	-4.9281	-3.7121	-4.7651	-3.7033	-3.3168	-3.3304	-3.3596	-3.8231	-3.9567	-4.273	-3.9445	-3.5663	-4.3656	-4.1734	-3.1346	-4.7226
2.4732	0.26761	2.2977	1.7372	0.20724	1.111	1.7129	2.6412	3.1906	2.388	1.489	0.43484	1.8092	0.59561	1.9826	1.6418	1.3204	2.0351	1.3319	1.2625	2.6311	1.2173	1.0714	1.9022	1.2089	1.6349	2.197	0.86969	0.57548	0.83131	0.26557	2.4099	1.6821	1.8938	2.4536	1.8014	1.372	2.1607	1.5256	1.3168	1.5766	1.6127	1.0351	1.4242	1.3279	1.7585	0.68844	1.8057	2.3343	2.4319
-4.5915	-5.1432	-4.1111	-5.5912	-5.1978	-5.7912	-4.5	-3.8567	-5.8795	-5.6673	-3.505	-4.4769	-5.2087	-5.3843	-5.4457	-4.7184	-4.9795	-4.8097	-4.4052	-4.0969	-3.6056	-4.2558	-4.6155	-4.1914	-4.9423	-5.222	-5.4033	-5.3511	-5.5553	-5.4812	-5.2435	-5.9316	-5.0324	-3.6893	-5.2668	-6.2893	-4.9789	-5.2774	-5.2975	-4.7216	-5.159	-5.1442	-4.4325	-6.3737	-5.3132	-5.4342	-4.4349	-4.352	-5.1629	-5.0832
4.232	2.5378	2.3491	3.4712	3.4199	2.1224	2.6808	2.8734	2.1441	3.0483	3.1541	4.3584	3.1311	3.6114	3.3588	3.2333	3.894	3.0854	2.4438	3.5586	2.914	2.9311	2.5411	3.3309	2.3851	3.2623	4.2332	2.16	4.1765	3.2228	2.9938	2.3422	2.2058	2.7209	2.2329	1.7007	2.2825	2.721	4.8583	2.9789	3.9131	2.9147	3.6926	3.4056	2.7655	3.7286	2.9664	4.3051	3.0807	2.3966
-11.554	-11.901	-11.562	-11.457	-12.393	-12.045	-11.364	-10.812	-11.607	-11.949	-11.539	-11.512	-11.439	-11.099	-12.547	-11.405	-12.102	-12.615	-12.471	-11.853	-12.724	-11.537	-10.995	-12.09	-11.701	-11.162	-11.932	-11.668	-12.059	-12.556	-12.044	-11.862	-12.911	-11.605	-10.809	-10.325	-12.361	-11.396	-11.382	-11.388	-12.087	-11.377	-12.349	-12.137	-11.679	-11.118	-12.386	-11.052	-11.602	-11.506
-1.978	-1.4605	-1.9079	-1.2772	-1.5894	-1.632	-2.4902	-0.87378	-0.9287	-1.0359	-1.0526	-1.6394	-0.45949	-1.2415	-0.69661	-0.64815	-0.79077	-2.9328	-0.54676	-3.3162	-1.5796	-2.5162	-0.82279	-2.742	-1.6363	-1.491	-2.3376	-0.83007	-2.25	-1.0519	-1.4191	-1.506	-0.9508	-2.2983	-1.5377	-0.99741	-1.5689	-0.91117	-1.8433	-1.1792	-0.21446	-1.2045	-0.51539	-1.4923	-1.661	-1.7288	-1.3205	-1.8261	-1.1854	-1.8659
-12.025	-13.61	-13.308	-12.485	-14.57	-13.479	-13.431	-13.26	-13.815	-12.898	-13.366	-12.237	-12.324	-12.646	-13.843	-13.858	-13.51	-13.151	-13.892	-12.416	-12.758	-13.389	-12.923	-13.367	-13.005	-12.894	-13.842	-13.991	-12.615	-13.443	-12.781	-12.511	-12.815	-13.548	-13.13	-12.387	-13.208	-12.698	-13.457	-13.196	-13.342	-13.033	-14.078	-13.282	-12.706	-12.559	-12.285	-12.472	-11.708	-14.102
-12.856	-12.307	-12.171	-11.417	-12.691	-12.82	-12.509	-12.241	-13.367	-11.881	-12.248	-12.553	-12.826	-12.61	-12.449	-13.027	-12.484	-12.283	-11.899	-11.618	-13.579	-13.448	-12.328	-13.166	-12.595	-14.055	-12.621	-11.853	-13.319	-13.336	-12.288	-12.744	-12.353	-13.182	-14.087	-13.028	-12.815	-14.181	-12.947	-12.58	-13.315	-12.786	-12.995	-12.627	-13.667	-13.467	-12.462	-14.114	-12.64	-12.538
-4.0366	-4.2534	-5.8247	-4.8829	-3.9967	-3.6082	-5.0974	-4.9872	-4.8913	-4.6286	-4.0474	-5.0945	-4.5623	-4.4189	-3.3471	-4.8678	-5.6011	-5.1214	-4.1966	-4.6563	-4.8372	-4.8161	-5.815	-5.8767	-3.5185	-4.5283	-4.9779	-4.0725	-3.6222	-4.5903	-3.1062	-4.8115	-4.6488	-5.406	-5.6484	-4.994	-4.562	-4.5612	-5.4336	-4.978	-4.4753	-4.5728	-3.7395	-5.5679	-4.8087	-3.7389	-5.2232	-4.7486	-4.2779	-4.2981
-3.375	-3.6322	-3.6234	-3.6622	-3.2659	-2.9111	-2.8118	-3.3202	-2.7355	-1.5101	-3.6576	-3.3951	-3.5782	-3.289	-3.4956	-3.693	-3.168	-2.7613	-4.8516	-2.9583	-3.4597	-3.1695	-4.0607	-3.2445	-2.6804	-3.7534	-4.1038	-3.2634	-2.7886	-3.2502	-3.13	-2.4512	-3.7891	-1.6777	-3.1412	-3.8425	-2.1798	-2.2598	-2.8483	-3.0034	-2.6538	-3.0989	-3.0922	-4.521	-3.3515	-3.9221	-3.2587	-3.724	-3.5328	-2.7679
-0.97353	-1.0885	-2.5146	-1.5517	-2.1095	-1.56	-2.7776	-2.1325	-1.4288	-0.5581	-0.48809	-0.73015	-1.2106	-1.2622	-2.2835	-1.7413	-0.61497	0.0084072	-0.95237	-0.93024	-1.0056	-1.7216	-1.1113	-0.079142	-1.032	-2.1276	-1.9368	0.06939	-1.3407	-0.37899	-2.3693	-0.44185	-1.5692	-0.50435	-1.5196	-1.7494	-1.0763	-1.2122	-1.3057	-1.2195	-1.7438	-1.9947	-1.8963	-1.5848	-0.81429	-0.89716	-1.8775	-1.1252	-1.3611	-1.0183
2.7925	2.7865	3.4163	3.2846	1.9782	2.0539	3.1652	3.5573	3.0932	1.8853	3.558	3.427	2.8282	3.6289	1.9953	1.9674	1.539	2.3194	2.0033	3.1109	2.1716	2.4101	2.1916	2.8644	1.7965	2.718	2.4552	2.1035	2.3772	2.1555	2.6289	2.7576	2.226	2.1491	1.832	2.3527	1.9261	2.6579	1.8047	3.0823	2.8146	2.1822	1.9479	2.4521	2.9902	2.8432	1.8938	2.1181	2.9288	2.5031
-3.1975	-2.42	-2.687	-1.9356	-2.4012	-2.0735	-1.6543	-1.5744	-2.5884	-2.708	-2.4617	-3.5724	-2.7717	-1.8454	-2.0956	-2.9052	-2.5788	-2.2799	-3.8312	-2.3707	-2.3757	-2.4194	-2.2895	-1.8041	-2.7717	-2.5556	-2.7123	-3.638	-3.0181	-2.2633	-2.9332	-2.4706	-2.3795	-2.2864	-2.3664	-2.3676	-3.3377	-3.1436	-2.0826	-2.499	-2.2904	-2.8696	-2.8959	-1.5742	-3.5586	-2.5479	-1.8262	-2.4953	-2.9723	-1.6185
-0.32963	0.72722	-0.66287	0.55468	-0.084409	-0.37305	0.3837	-0.084714	0.85751	-0.098449	0.4871	-0.54322	-0.71251	-0.25913	0.67449	-0.63687	-1.1999	-0.83651	0.83939	-0.39973	0.052171	-0.050977	0.5436	0.75642	-0.52069	-0.17789	0.057486	-0.014584	0.23992	0.056251	0.12534	0.12465	-0.4587	-0.41674	-0.94758	-0.32519	-0.074711	-0.68073	1.2505	0.42167	-0.96667	0.14941	0.27613	-0.76346	-0.11745	-0.136	0.32129	-0.20487	0.0094685	0.16931
-21.287	-22.34	-22.044	-22.337	-22.067	-22.936	-21.552	-22.887	-22.304	-22.507	-21.694	-22.606	-21.769	-21.47	-22.519	-22.429	-21.779	-22.386	-22.191	-21.694	-22.547	-20.426	-21.845	-22.507	-21.35	-22.961	-22.443	-22.225	-22.38	-23.401	-22.225	-21.979	-22.099	-22.235	-22.394	-21.626	-21.987	-21.992	-22.926	-21.591	-23.265	-22.941	-22.539	-23.707	-21.913	-21.145	-22.3	-22.472	-22.569	-22.55
-1.4053	-1.8287	-2.1734	-1.37	-0.57653	-1.2714	-0.90215	-1.6529	-0.68315	-2.3911	-0.93246	-1.7396	-1.6588	-2.0487	-1.1995	-1.6939	-0.87039	-1.0209	-0.71375	0.0812	-1.873	-0.60805	-1.7056	0.058018	-1.3943	-1.3728	0.0372	-1.2451	-2.2988	-1.4379	-1.5971	-2.8357	-0.77716	-1.1809	-0.26757	-0.48608	-0.95136	-0.57842	-1.6824	-1.4352	-1.1822	-1.5575	-2.0086	-1.1668	-1.9529	-0.43558	-2.5209	-2.5428	-1.371	-0.54311
-13.696	-12.924	-13.13	-12.798	-13.639	-13.73	-14.381	-13.12	-14.298	-14.373	-12.356	-12.358	-12.905	-13.239	-13.93	-13.089	-11.499	-14.032	-12.989	-13.366	-12.795	-12.7	-11.84	-12.56	-13.719	-13.304	-14.294	-12.571	-13.254	-14.412	-13.579	-13.442	-13.289	-12.974	-13.071	-13.616	-12.928	-13.294	-14.472	-13.572	-12.897	-12.974	-13.826	-13.684	-13.312	-13.893	-13.207	-13.319	-14.461	-12.992
-6.3499	-6.3382	-6.3099	-6.5219	-6.085	-7.1268	-5.6606	-6.9775	-5.9617	-6.5375	-6.0501	-7.0385	-7.3168	-7.3324	-7.1176	-6.0269	-5.7276	-6.4575	-7.6951	-7.2722	-6.5366	-5.5976	-5.981	-5.905	-6.0828	-5.1065	-7.6329	-6.1731	-6.006	-7.6694	-6.5572	-5.9067	-7.0407	-6.754	-5.8619	-6.4907	-5.5638	-6.4392	-6.5584	-7.3932	-6.4933	-6.0206	-6.586	-6.3506	-6.6374	-6.3963	-5.636	-7.6856	-6.2934	-7.2275
6.5249	9.1139	9.8023	8.8986	8.6084	7.6772	7.5546	8.1055	8.1052	9.0327	8.3723	7.9789	7.366	8.2135	7.8655	7.8878	8.6856	8.4396	7.2628	9.1036	7.7213	6.7867	7.2789	7.6674	7.8211	8.4041	7.7042	8.5982	8.4589	9.1674	7.9737	8.7964	8.1978	8.7143	8.185	7.7097	7.7694	7.0999	8.5432	8.6875	7.9829	9.2653	8.8974	7.7788	8.5823	8.0551	8.3395	7.6187	6.6102	7.7881
2.1591	1.7937	2.0452	1.4434	0.98872	1.0241	1.7309	0.9562	1.8069	1.982	1.3117	1.3495	1.3236	1.1366	1.0683	1.3697	-0.28155	0.83864	1.1841	1.6438	1.4237	1.1525	2.5068	1.3641	0.61539	0.25283	1.5223	1.8399	3.2932	1.5556	1.3647	1.8324	1.7661	2.1699	1.6536	1.5739	2.0117	1.797	2.471	1.2846	1.3582	1.6456	0.79064	1.3778	1.789	2.231	1.0858	2.2174	1.8664	1.6653
-2.2494	-2.7496	-2.7393	-2.4622	-2.1656	-2.7833	-3.0261	-1.947	-2.9398	-2.2589	-2.3567	-2.7499	-3.1554	-2.8072	-1.9711	-2.1372	-1.9404	-1.5909	-2.6265	-3.1326	-2.4369	-3.1934	-3.3037	-3.4669	-1.9989	-2.5879	-2.4327	-2.426	-1.8188	-2.0459	-1.3643	-3.1086	-2.4657	-3.7746	-4.2182	-2.9907	-3.3767	-2.5411	-1.6821	-2.9051	-2.8057	-3.8331	-3.4265	-2.9543	-2.618	-1.8712	-2.0952	-2.1064	-4.3255	-2.3178
-9.9037	-10.337	-11.971	-11.502	-11.667	-12.856	-11.069	-12.373	-11.711	-12.051	-10.605	-11.866	-11.326	-10.594	-12.999	-10.372	-10.59	-11.722	-10.859	-9.8955	-10.99	-11.726	-11.337	-11.644	-9.6065	-10.982	-10.564	-11.135	-13.269	-12.063	-10.91	-11.976	-11.487	-10.551	-11.928	-11.945	-11.589	-11.298	-11.232	-11.401	-11.155	-11.744	-10.135	-11.483	-10.98	-10.743	-11.477	-10.633	-10.28	-10.527
6.6839	6.2178	6.196	4.7221	7.2254	7.493	6.4379	7.4495	7.6687	7.3854	6.3811	6.7367	6.2772	6.5942	7.2063	7.5666	6.0767	6.2247	7.7013	7.3072	6.629	6.8133	6.4489	5.508	6.6138	7.5298	6.6894	7.1253	7.339	6.9051	7.4231	6.2917	6.9736	7.4527	6.7817	7.1247	6.8112	8.0607	6.5983	7.4256	7.4279	6.6323	6.3074	7.3385	6.9261	6.8764	6.5582	6.7928	6.5795	7.2024
7.784	8.993	7.4856	8.2659	8.7677	8.7098	8.6386	8.7499	8.9959	8.47	8.9259	9.0989	8.7129	8.2456	8.9107	8.7643	8.4924	8.7654	9.2981	8.4458	8.8061	8.1761	8.338	9.9315	8.8213	8.5779	7.9199	8.9593	9.3406	9.1231	8.3376	9.0915	8.4133	8.9757	7.8555	7.8035	8.691	8.5349	9.3164	8.4483	7.8719	9.7821	9.6453	9.3248	7.9552	8.21	8.787	8.0984	8.5635	8.3623
1.3929	2.5874	1.2853	1.8709	2.0628	1.812	0.42188	1.1388	0.59076	1.5892	2.4913	2.1855	2.2977	2.2135	1.3228	1.5085	1.9317	2.1249	0.40427	1.8669	2.9768	2.7842	2.3276	3.4623	1.2849	1.1656	1.0868	2.067	0.73817	2.5193	1.4988	0.81975	1.1125	1.0009	1.3876	1.7202	2.0386	2.3462	2.5208	1.8045	1.5296	2.3763	1.1568	1.1532	1.5835	0.33565	1.9523	1.3937	2.1	1.4268
-12.614	-13.437	-12.807	-14.252	-13.069	-12.986	-12.512	-12.387	-13.053	-13.602	-12.342	-14.529	-13.611	-13.442	-13.88	-13.03	-13.058	-13.442	-14.287	-13.012	-13.533	-14.598	-13.209	-12.794	-12.545	-13.882	-15.025	-13.814	-12.457	-12.78	-12.495	-12.82	-13.574	-13.187	-12.839	-12.961	-12.747	-12.826	-12.647	-12.522	-11.961	-12.225	-12.101	-12.685	-13.838	-12.723	-13.134	-12.999	-12.956	-12.199
-21.558	-22.067	-21.818	-22.26	-21.415	-22.832	-22.181	-22.169	-22.601	-21.903	-22.324	-22.389	-21.94	-20.939	-21.717	-22.939	-22.659	-22.972	-21.659	-21.493	-22.245	-22.655	-23.65	-21.798	-21.781	-22.257	-22.05	-22.722	-21.971	-21.403	-22.895	-22.488	-22.822	-22.635	-23.378	-23.154	-22.068	-22.808	-21.531	-22.33	-22.273	-23.843	-22.696	-21.225	-21.478	-22.895	-22.813	-23.028	-21.49	-21.944
-3.9442	-3.3676	-2.7722	-3.6802	-3.8157	-4.1705	-3.1985	-4.0103	-4.2871	-3.0329	-4.404	-2.5861	-2.9693	-2.4199	-4.4607	-3.6757	-4.8895	-2.9199	-1.754	-4.4362	-3.4354	-3.9653	-2.7284	-2.8304	-3.7761	-4.0108	-2.2965	-3.9005	-2.1666	-3.3997	-3.5634	-4.0753	-3.5979	-4.5934	-2.573	-2.7493	-2.2708	-3.1194	-2.4075	-4.7663	-3.9419	-2.8668	-2.256	-3.2634	-4.1339	-3.1728	-3.9809	-4.0783	-3.4797	-3.9195
1.6113	0.90917	2.2913	0.91253	1.0119	0.56428	1.1879	1.0262	1.8654	0.20597	2.5727	0.77642	2.1279	1.7842	1.4579	1.2041	2.0536	1.5163	2.1188	1.2473	1.428	1.328	1.7831	1.3934	1.9013	1.0282	1.3719	0.57093	0.81301	2.6248	1.4279	2.1228	1.8343	1.7159	1.9386	1.152	0.67955	1.1112	0.76951	1.4205	1.1123	1.9929	1.779	1.776	2.0954	0.41707	1.3787	1.341	1.4685	0.71876
-0.63829	0.34913	-0.94083	1.312	0.73937	-0.80264	0.15879	0.047761	0.35403	0.13895	0.015921	0.57607	-0.59639	0.79991	0.36015	-0.53497	-0.16681	0.99129	0.2024	1.1885	0.20867	0.98144	0.92928	0.84865	0.80257	-0.5878	0.53405	-0.23162	0.023591	0.23492	0.3937	0.1806	0.55927	0.41092	-0.088976	1.6264	0.5551	0.34592	0.80516	-0.10172	0.62149	0.49577	0.49508	0.70094	0.5305	-0.43376	0.02532	0.76377	-0.51173	0.45026
0.074751	0.96286	0.036771	-0.34199	-0.23359	-1.0263	0.87531	-1.0504	-0.8768	0.20446	0.0063739	-0.32475	0.75626	0.84523	0.06443	-0.40098	-0.071246	-0.19796	-0.075599	-0.28789	0.20671	-0.70955	0.47291	0.48252	-0.169	0.43074	-0.77671	-0.15366	0.68563	0.11123	0.30644	-0.29345	-0.44139	-0.93786	0.053674	0.50607	-0.077478	-0.30647	0.69676	1.2941	-0.88248	-0.61295	0.27202	0.14121	0.30596	-0.52289	-0.21031	-0.84474	-1.845	0.49443
-3.6302	-3.4908	-3.5114	-1.9157	-2.8727	-2.287	-2.5146	-2.9192	-2.5242	-2.8616	-3.2783	-1.0225	-2.9262	-1.3276	-4.3992	-1.7802	-1.0898	-1.8299	-3.6556	-2.8001	-1.5458	-2.7761	-2.2295	-2.8859	-3.8319	-2.1706	-2.9348	-2.5463	-2.199	-3.3316	-2.7949	-1.958	-2.8685	-2.8597	-2.7479	-2.1599	-1.2142	-2.0978	-2.8484	-3.4337	-3.6087	-2.9458	-2.4186	-3.8943	-3.2555	-1.0897	-1.9157	-2.5907	-1.5706	-2.5974
-5.4742	-6.3909	-5.173	-5.5088	-4.3556	-4.8462	-6.4536	-5.0906	-4.7964	-4.6907	-6.5099	-5.0806	-6.4232	-4.7245	-5.863	-6.2863	-5.8296	-6.6029	-6.3845	-6.6361	-6.1076	-6.0555	-5.4871	-5.945	-6.0429	-5.5347	-5.0598	-5.5755	-5.6627	-6.5622	-5.5294	-5.5756	-8.193	-5.194	-6.4732	-5.2399	-5.4339	-4.9921	-5.7404	-4.6301	-4.6829	-5.5538	-5.0991	-4.3228	-5.1635	-6.1168	-4.7791	-4.8799	-6.3632	-5.9499
-0.33238	0.83124	-1.321	-0.35448	-0.48595	-0.26697	-0.84527	0.4401	1.2219	-0.09491	-1.5837	-0.23241	0.36824	0.74585	-0.068319	0.40801	0.79034	-0.15486	-0.0043015	-0.73565	-0.2855	0.86288	0.24974	-1.4868	-0.61479	-0.93766	0.45897	-0.16152	0.36424	-0.48823	-0.99328	1.2556	0.19605	0.9777	0.68825	0.18083	-0.34304	0.17972	0.57315	-0.047994	-0.77127	0.19774	-0.61984	-0.8777	-0.13621	-0.72533	0.098752	0.80432	1.2358	0.58213
1.4284	1.5641	1.1037	2.4016	2.0705	0.70438	1.452	1.9716	1.6851	1.6248	1.445	0.86171	1.4683	2.4126	0.49554	2.1046	0.61909	1.685	0.42668	1.891	1.2478	1.6703	1.6862	1.2775	1.9565	1.6906	1.9835	2.3202	1.3655	0.21577	1.572	2.6807	2.4719	0.77755	0.44611	1.2862	0.68525	0.75237	2.2119	1.0351	1.0308	0.74294	0.5348	1.7188	1.1669	0.82336	1.8642	0.79529	1.0766	1.693
8.7557	7.7511	8.8298	8.4973	9.0076	9.3834	9.2637	8.1608	10.341	7.6611	7.3339	8.4272	8.3147	9.2025	7.8437	8.7819	9.1799	9.279	7.8996	8.3286	8.8956	7.8473	8.3945	8.3919	9.729	8.3887	8.9925	9.2365	8.1546	8.8385	7.6606	8.2688	8.3815	8.1897	8.8988	8.2993	8.3491	9.1893	8.241	8.6876	7.6991	8.3731	8.6145	8.8736	9.1848	9.5837	7.8891	8.7623	8.489	7.9914
-12.899	-13.263	-14.562	-11.915	-12.456	-12.949	-13.157	-13.459	-13.946	-12.1	-12.821	-13.299	-12.614	-12.139	-12.097	-13.529	-12.829	-12.984	-13.784	-11.796	-13.789	-12.251	-12.27	-12.805	-12.612	-11.592	-12.106	-11.921	-12.855	-13.504	-13.503	-13.403	-13.635	-13.184	-13.67	-12.992	-12.909	-12.269	-12.245	-12.169	-12.879	-12.588	-12.526	-12.393	-12.178	-13.455	-12.585	-13.753	-12.705	-13.57
-3.4464	-3.03	-2.309	-2.9228	-3.063	-2.7298	-3.0623	-3.5877	-1.46	-3.7929	-3.4657	-2.4865	-3.6526	-3.9641	-3.3445	-4.3048	-3.7548	-2.9004	-4.0939	-3.2075	-2.3337	-3.5468	-3.8265	-4.0406	-4.366	-3.5647	-3.3635	-3.5215	-3.9108	-3.4666	-3.579	-3.3148	-3.8677	-4.0312	-3.5568	-2.9051	-4.3346	-3.8875	-3.4766	-2.6554	-1.7762	-4.0473	-2.295	-2.3682	-3.3546	-3.8966	-4.7948	-3.2695	-3.1472	-3.2468
-3.1598	-4.303	-4.274	-3.5391	-3.2233	-3.3906	-3.107	-3.2224	-3.7099	-3.3349	-3.3912	-4.2371	-3.9138	-4.1546	-3.3476	-3.1751	-2.7087	-3.0447	-3.5397	-3.438	-3.9057	-3.4694	-3.0506	-3.2744	-4.0866	-3.2267	-3.3641	-2.8874	-3.7723	-4.0206	-2.7322	-3.4785	-3.2501	-3.0787	-2.9417	-3.427	-3.7318	-3.783	-4.1897	-2.9875	-2.668	-2.5293	-2.8735	-3.9988	-3.0349	-4.2293	-3.8135	-3.8214	-3.7263	-4.1416
1.867	2.4146	0.59858	1.334	2.2612	1.8963	1.6538	2.4819	1.5697	2.0133	1.9076	0.83736	1.0717	2.6021	1.3332	1.6971	1.9801	2.761	0.633	1.0323	1.4047	1.5299	1.8385	2.6204	0.73474	1.1701	1.6425	2.5173	1.129	1.6513	1.2608	1.1185	0.79082	1.6575	0.5823	1.8207	1.4838	2.1473	0.89927	1.3962	1.8622	1.544	2.6424	1.5918	1.2193	2.1098	2.0912	1.8548	1.2493	0.81884
-7.7703	-7.7683	-8.4798	-8.5779	-7.3928	-7.8235	-8.3114	-8.1349	-7.03	-6.9204	-6.5653	-7.1661	-7.0363	-7.2417	-7.5754	-7.6338	-7.4072	-7.4637	-7.5473	-8.01	-8.1257	-7.5149	-6.9998	-7.276	-7.0177	-7.3998	-6.5913	-6.8435	-7.3741	-7.4031	-8.1361	-6.2978	-6.7988	-8.1123	-8.4181	-8.2512	-7.421	-7.1964	-8.0743	-7.6129	-6.7526	-8.1512	-6.8115	-6.759	-7.0299	-7.0173	-7.7453	-6.9583	-6.9841	-8.4017
-0.84632	-0.89829	-0.73527	-1.4856	-1.7111	-1.1208	-0.90121	-1.6099	-1.0103	-0.59363	-1.7222	-0.61944	-1.8561	-1.5871	-2.3414	-1.6928	-1.1062	-1.808	0.13805	-1.4965	-2.2567	-1.3167	-0.77232	-1.3325	-1.0114	-2.021	-1.6634	-2.0337	0.074056	-0.6503	-2.3518	0.17661	-1.3989	-2.365	-1.1678	-0.9926	-1.9809	-1.581	-2.2833	-1.2923	-1.2318	-0.78299	-1.8905	-1.052	-0.74404	-1.8233	-2.306	-0.82212	-2.3341	-0.9908
-5.6669	-4.8768	-5.9279	-5.6521	-6.1609	-5.2459	-5.5408	-6.3722	-5.3901	-4.7156	-5.853	-5.512	-5.4479	-5.8293	-6.1577	-5.2547	-5.6649	-5.4713	-5.5163	-5.8313	-6.011	-4.7804	-5.8467	-6.1467	-5.4095	-6.3845	-6.2171	-6.1078	-4.9162	-5.2639	-5.2929	-5.3536	-5.3082	-5.7912	-5.9135	-5.593	-4.454	-4.9931	-4.3952	-4.8691	-5.6217	-5.7027	-4.4569	-6.2945	-5.2657	-5.3898	-6.865	-4.7967	-6.117	-6.242
-1.0599	0.5474	-0.85261	0.78889	-1.0973	-0.0051755	0.61444	0.71455	-1.257	-1.723	0.14793	0.11601	0.013248	-0.23049	0.33958	0.46269	-1.0399	-0.56985	0.44149	1.1728	0.27945	-0.37829	0.068382	-0.054201	-0.68101	-0.10891	0.99818	0.54552	-0.6367	0.29146	-1.0135	0.37306	-1.2287	-0.83554	0.053369	-0.39435	-0.074066	0.22414	-1.0434	-1.0415	-0.66264	-0.6922	-1.3977	-0.043163	0.21267	-1.1052	-1.2614	-0.61525	-0.55648	0.40405
-11.366	-10.272	-11.68	-10.626	-11.631	-12.25	-10.723	-12.375	-12.137	-11.824	-11.274	-10.872	-12.104	-10.967	-12.231	-11.498	-10.829	-11.504	-12.056	-11.53	-12.095	-10.242	-11.835	-11.834	-10.77	-10.684	-11.689	-11.909	-12.051	-11.041	-12.019	-11.247	-11.928	-10.71	-11.377	-12.507	-12.098	-11.787	-12.193	-11.836	-11.425	-10.91	-11.228	-12.31	-11.888	-11.792	-11.501	-11.862	-12.104	-11.44
1.2427	2.4608	1.9786	0.86671	0.98214	1.6453	1.3925	2.5187	1.5328	2.1255	1.9812	2.1882	2.0085	1.3779	1.1869	3.2323	2.1293	1.2057	2.0137	1.6732	2.0407	2.6152	0.84709	1.4117	1.2997	0.3964	2.5612	0.6896	1.9648	1.803	2.4407	1.4245	2.5058	0.73902	0.95961	1.3891	1.7435	1.763	1.6509	1.8248	1.3351	1.6628	1.5884	1.2547	1.893	-0.10839	2.007	1.5956	2.1697	1.8419
-1.18	-2.0053	-0.60406	-2.0656	-1.1739	-3.0729	-1.3621	-0.52432	-1.2573	-1.6093	-1.7886	-2.2935	-1.1474	-0.86897	-1.7307	-2.2308	-1.1007	-1.4363	-1.9266	-2.3182	-1.4864	-1.3889	-1.2047	-0.97919	-0.177	-1.1378	-2.0152	-1.4204	-0.79951	-1.2181	-1.3088	-1.3209	-1.0579	-2.0704	-1.7449	-1.4883	-2.2636	-0.96392	-0.41023	-1.537	-1.9215	-1.0657	-1.3585	-1.0017	-0.0351	-2.5415	-1.298	-1.0978	-0.82749	-1.6173
-3.1873	-3.853	-1.801	-2.064	-1.3821	-3.5735	-3.3232	-2.065	-2.0879	-3.067	-3.1927	-2.7943	-2.6375	-2.4634	-2.1921	-2.2863	-3.1683	-2.518	-2.3544	-2.1667	-1.6953	-2.5288	-1.3122	-3.394	-3.0656	-3.1891	-2.484	-2.9481	-2.7669	-2.7564	-3.2491	-3.5792	-1.4045	-2.2007	-2.1966	-3.3524	-2.6019	-2.732	-2.3813	-3.4226	-1.9793	-2.2423	-1.132	-2.6584	-3.0467	-2.9236	-2.6568	-2.3197	-4.165	-2.6445
0.36304	0.33554	0.012104	0.39865	0.10047	-0.73146	-0.37905	-0.17232	0.82032	0.055039	-0.81761	-0.53636	-1.1955	-0.94997	0.24779	-0.72609	0.35412	-0.78457	-0.062199	0.72626	0.64422	-0.5706	-0.38675	-0.49095	-0.53322	-0.25887	0.5132	-0.51607	0.60309	-0.069102	-0.45246	-0.28059	-0.84821	0.48021	-0.16723	-0.12706	0.16245	-0.14459	-0.31962	0.84272	-0.75138	-0.050784	-1.1183	0.69804	0.13822	-0.87344	1.0174	0.40307	-0.55688	-0.49936
-10.394	-9.2926	-9.7072	-10.233	-10.153	-11.221	-9.8223	-10.427	-10.557	-10.746	-10.933	-9.7031	-10.29	-9.7427	-9.6098	-8.6593	-10.1	-9.9241	-10.075	-8.932	-10.188	-10.967	-10.495	-10.411	-10.365	-10.128	-10.352	-10.295	-10.175	-10.927	-10.286	-10.017	-9.2615	-11.072	-9.7228	-10.848	-9.8642	-10.491	-10.241	-10.75	-10.942	-9.9602	-9.9495	-10.911	-10.86	-10.588	-10.519	-9.5636	-11.895	-9.3695
-6.0796	-6.3004	-7.405	-6.7059	-6.3668	-6.6856	-5.6824	-6.5479	-5.7268	-5.7586	-7.549	-6.144	-6.1198	-6.0279	-6.0287	-6.2759	-5.8424	-5.2121	-6.0031	-6.2138	-6.0838	-5.3461	-5.9726	-7.0238	-6.8615	-7.1102	-6.3328	-7.1069	-7.0791	-6.0844	-5.3824	-6.2303	-7.0989	-6.3583	-7.0506	-5.6638	-5.8515	-6.3725	-6.0184	-7.0337	-5.928	-5.5223	-7.4752	-6.4742	-6.2374	-6.5748	-6.596	-6.1245	-6.7159	-5.5102
6.5057	6.5293	5.9624	7.2791	6.577	6.8314	5.1163	7.7862	7.6341	7.4077	6.6861	7.7008	6.4478	6.2488	6.162	6.3402	6.9183	6.8671	6.7628	6.0923	5.6485	6.4055	6.3721	6.1062	6.6382	6.3527	6.2075	6.4294	7.4834	7.3027	6.9152	6.8145	7.3183	7.4952	5.7324	7.641	6.701	7.673	6.826	6.634	7.402	6.4614	6.4467	5.7858	7.9991	6.3042	6.1534	6.4874	7.5128	6.8574
4.7581	4.4502	2.7372	4.3785	5.2496	6.1467	4.4145	4.6749	4.7349	3.5864	3.6468	5.1833	4.844	4.6275	3.3583	5.5875	4.6608	4.1318	4.8225	4.9337	4.2994	3.7065	3.7891	4.92	5.0369	4.4278	4.3697	3.7518	3.3821	4.0684	3.7325	4.4232	3.6028	5.9849	4.3797	4.5411	4.3266	4.6661	4.9166	4.7478	4.0141	4.0475	4.3472	4.6654	4.1058	4.4634	5.3524	4.3704	3.6912	4.4251
-8.9905	-8.2552	-8.6223	-8.7648	-8.5375	-7.9217	-7.9957	-9.3533	-8.6585	-9.4926	-9.6926	-9.3892	-8.9222	-8.1249	-9.0003	-8.6751	-8.1739	-8.3925	-9.6637	-8.5998	-9.3457	-8.7268	-9.4272	-9.2728	-9.7317	-8.729	-9.7264	-8.4828	-9.343	-10.37	-9.4775	-9.4779	-8.8667	-7.6926	-9.2486	-9.9462	-9.5121	-9.7691	-9.8066	-9.4679	-9.5117	-9.9232	-9.9168	-9.5891	-8.5104	-9.5622	-8.6465	-8.3046	-10.004	-8.9381
-3.4607	-4.0856	-2.747	-3.1643	-4.0929	-3.5019	-4.264	-2.9628	-2.613	-3.0449	-2.6048	-4.0124	-3.1187	-3.821	-2.9176	-3.9338	-3.4738	-2.8647	-3.7407	-2.9176	-3.5587	-3.1964	-3.2935	-3.5242	-3.1004	-3.24	-3.4024	-2.9774	-2.6572	-3.2724	-2.6378	-2.3096	-2.959	-2.8457	-2.6446	-1.7388	-3.2321	-4.623	-3.1834	-3.4504	-2.7482	-3.1669	-4.6491	-3.8759	-2.994	-2.5835	-3.9027	-2.4888	-3.7491	-3.1575
5.3727	5.8142	6.5733	6.161	6.3929	5.8661	4.6143	6.2391	5.7345	5.5026	3.811	5.5022	6.209	5.1307	6.4337	5.6959	6.5737	5.795	5.4714	5.9342	5.4662	6.1723	5.3033	4.9024	5.114	5.4251	5.0709	5.2631	5.7677	5.4209	5.4178	6.3504	5.9227	6.2434	5.9732	4.8943	5.7676	5.2659	5.6553	5.248	6.264	6.4318	4.719	5.6422	5.726	5.5387	4.6811	5.6783	5.2866	5.7095
-13.002	-12.795	-13.716	-13.773	-12.931	-13.635	-12.854	-14.17	-13.732	-13.437	-13.344	-13.979	-14.287	-13.508	-12.53	-12.835	-13.062	-13.077	-13.707	-13.527	-12.597	-13.359	-13.099	-13.386	-13.814	-13.478	-13.419	-12.258	-13.379	-12.84	-13.621	-12.928	-13.575	-13.591	-12.88	-12.939	-13.204	-13.5	-13.141	-12.07	-14.757	-14.089	-13.368	-12.953	-13.358	-14.343	-13.791	-12.693	-12.618	-13.449
-9.5687	-11.476	-9.7227	-10.357	-10.101	-10.688	-10.609	-10.673	-9.2827	-10.055	-10.564	-10.487	-8.8398	-10.854	-9.5236	-9.8069	-9.8599	-10.246	-10.677	-9.8679	-10.044	-10.643	-10.423	-9.8013	-9.2363	-9.9221	-10.004	-10.308	-9.8927	-10.244	-11.53	-9.8236	-10.662	-9.5804	-10.089	-10.399	-10.429	-12.532	-9.1239	-9.9371	-10.41	-9.868	-10.693	-10.89	-10.112	-10.236	-11.265	-11.086	-9.5	-9.5994
0.87862	0.22928	-0.93762	-0.51437	-0.38706	-0.13518	-0.49461	-0.12032	0.35133	-0.50978	-0.61195	-1.2345	-0.31923	-0.8162	0.51036	-0.37527	0.36921	-0.81638	-0.060878	-0.26125	-0.92253	0.27698	0.075522	-0.084136	-0.69808	-0.68518	-0.38639	-0.16343	-0.50771	-0.58279	0.73106	0.50531	0.52543	-0.71682	-1.0135	-0.97973	-0.3495	0.19162	-0.028764	0.62617	-0.89918	0.18487	0.13137	-0.094252	0.18224	-1.1632	-0.54572	-1.2913	0.10423	0.37131
-0.95877	-0.99592	0.88772	-0.40708	0.19001	-0.435	-0.53928	-0.85899	-0.23842	1.7947	-0.21377	0.34917	-0.65226	-0.532	-0.46833	-0.13645	0.0095079	-0.40867	-0.23372	-0.37818	-0.94976	0.42165	-0.77689	-0.39095	-0.50499	0.65516	-0.55283	0.099844	-0.52281	-0.3784	-0.96464	0.29167	-0.39079	-0.044479	0.24015	0.061831	0.2747	-0.7445	0.28409	-0.069933	-0.90985	-0.31958	1.394	-0.55808	1.3821	-0.59841	-0.61782	0.74206	-0.93227	0.10776
10.167	9.8923	10.207	10.126	10.907	10.556	9.7812	9.9665	8.7383	9.7	8.5135	10.101	9.2691	10.213	10.154	10.338	9.5681	8.7538	9.4353	9.1829	9.2785	10.156	10.709	9.9394	11.123	9.6036	9.778	9.784	10.016	10.345	9.9116	10.517	10.351	8.6544	9.8047	10.324	10.095	9.273	9.9917	9.0229	9.8057	10.572	9.4702	10.568	9.2941	9.5262	9.9572	10.662	10.308	9.6695
-11.936	-12.922	-11.911	-13.142	-11.412	-11.999	-13.29	-11.965	-12.068	-11.443	-12.063	-12.363	-11.687	-11.772	-10.077	-11.649	-12.004	-12.209	-10.807	-12.066	-11.98	-11.525	-11.751	-11.034	-10.819	-11.451	-11.647	-10.965	-12.231	-12.366	-12.349	-12.578	-11.495	-12.156	-12.835	-11.956	-11.373	-11.161	-12.003	-13.15	-11.625	-12.393	-11.95	-11.529	-11.819	-12.754	-11.832	-11.861	-11.33	-12.666
8.6228	8.0745	9.3227	9.6057	8.0953	9.726	8.4299	8.4094	9.0763	8.8595	7.114	8.0512	10.063	8.6485	8.312	8.8643	7.6925	9.7102	8.5513	8.1827	7.8178	8.2379	9.2129	7.57	8.8271	8.3372	7.083	8.3152	7.5672	8.7196	9.6526	8.2454	8.2054	9.2619	9.6007	9.1413	7.9777	8.2725	8.0866	7.5927	9.5244	7.9652	8.4562	9.0885	9.0613	8.9356	7.5027	8.2561	8.4362	9.2903
7.5461	5.7972	6.9377	6.65	7.2252	8.3862	6.7965	6.865	6.6476	5.9679	7.2129	5.7674	6.8412	7.6743	7.2015	5.0797	6.9909	7.4175	6.7991	7.158	6.4385	6.7789	7.0327	5.9847	6.7699	7.3512	6.4661	6.783	6.875	6.9477	6.4845	6.3482	7.5363	4.5566	6.2472	6.3108	6.4916	7.4022	5.6165	7.5271	7.1581	6.4448	7.4628	6.6904	7.8715	7.3168	7.4349	6.3759	6.2981	6.5923
-5.5229	-5.5842	-6.2213	-5.379	-5.5351	-5.4746	-5.8748	-5.2103	-5.1056	-6.3003	-5.388	-6.7111	-4.8035	-4.7537	-5.6668	-4.8371	-5.8035	-6.1865	-6.5947	-5.9512	-5.5526	-6.0014	-4.8349	-6.101	-4.8486	-6.0194	-5.5036	-6.0881	-5.5451	-4.8904	-5.8962	-4.5667	-6.0017	-6.2502	-5.297	-5.6458	-5.2008	-5.5037	-7.0905	-5.5619	-5.4194	-5.2121	-6.2189	-5.4832	-4.7264	-6.6897	-6.0545	-5.656	-6.5316	-6.5364
2.1018	-0.43411	0.66718	0.26104	-0.03776	0.47866	0.0033097	0.57093	0.44885	0.4239	-0.34328	-0.65048	-0.89972	-0.79634	0.020206	0.41101	-1.0072	-0.67183	1.0259	0.074233	0.76298	0.85481	-0.22687	0.34614	-0.70117	-0.51259	0.094357	0.084318	-0.89244	-0.27383	-0.27106	-0.43592	-0.21421	-0.68965	0.25078	1.4828	-0.20866	0.98211	0.13251	-0.26229	-2.2005	-0.67974	0.16947	0.090429	0.0027635	0.21495	0.32989	0.066902	-0.31165	-0.44814
-9.717	-9.7473	-11.601	-10.632	-9.6156	-11.551	-8.7764	-10.283	-8.548	-9.6692	-9.5488	-9.798	-10.019	-10.733	-9.9966	-8.9576	-10.157	-10.508	-10.505	-10.471	-10.589	-9.163	-10.425	-9.0255	-9.4913	-9.8724	-9.4196	-10.688	-10.443	-10.206	-10.618	-10.573	-9.8379	-9.8781	-10.138	-10.127	-10.663	-9.7766	-10.26	-10.704	-9.1775	-8.6562	-9.5566	-10.757	-10.439	-9.8507	-10.227	-10.911	-11.289	-10.952
-0.84317	-0.5705	-0.53987	-0.35656	-0.80062	-0.73759	-1.1156	-0.37143	-0.41915	-1.6722	-0.9718	-1.0632	-0.35587	-1.4221	-0.37972	-0.99352	-1.3334	-0.81083	-1.3494	-0.9125	-0.61453	0.11592	-1.3391	-1.2425	-0.21571	-1.1891	0.488	-0.70586	-0.24651	-0.64026	-1.471	-1.524	-1.482	-1.1463	-0.14452	-0.96933	-0.6397	-0.48274	-0.65943	-1.6994	-0.76617	-1.9581	-0.45055	-1.2837	-1.4933	-0.94424	-0.23707	-0.60224	-0.99966	-0.29005
-8.2735	-7.6771	-7.3213	-7.5821	-8.1712	-7.1543	-7.5999	-8.362	-6.969	-6.5965	-7.61	-7.3736	-6.663	-6.6469	-7.0308	-7.1383	-7.5722	-7.8269	-7.6961	-5.9309	-7.918	-6.3267	-6.9816	-7.1982	-7.4498	-7.2307	-6.746	-7.6814	-7.6674	-7.8356	-8.1099	-7.5628	-7.9659	-6.6438	-8.2447	-8.2775	-7.6566	-7.4166	-7.9064	-8.5141	-8.0939	-7.7592	-7.6092	-7.8371	-7.5123	-8.2208	-8.8652	-7.2761	-8.5258	-7.7272
-6.1514	-6.4084	-5.6596	-7.0549	-6.6961	-5.9244	-6.5646	-5.8749	-7.0392	-5.5659	-5.5635	-5.472	-6.3168	-6.0821	-6.4108	-6.3105	-6.3877	-6.3741	-6.9738	-6.4298	-6.4425	-6.4027	-7.093	-6.3104	-5.705	-6.9234	-6.8934	-7.3886	-6.4019	-6.6864	-4.5106	-6.5547	-6.1963	-6.0351	-7.1357	-6.8352	-6.1718	-6.3342	-6.6165	-5.6878	-6.8439	-5.5508	-6.8081	-6.7154	-5.7443	-5.0893	-6.5527	-7.2416	-6.2744	-6.5139
-9.0625	-8.9953	-9.3958	-9.1062	-9.906	-8.3584	-8.8445	-9.8274	-7.4499	-10.569	-9.0578	-9.4523	-8.9124	-9.2648	-8.192	-9.6287	-8.9438	-8.8268	-9.7618	-8.6738	-9.1919	-8.6004	-7.9041	-10.318	-10.479	-8.7538	-8.9878	-9.6659	-8.1969	-8.6188	-8.5538	-8.82	-8.2951	-8.023	-8.5833	-9.5192	-9.0102	-9.1189	-8.8802	-8.0073	-9.0407	-8.9587	-9.6718	-9.3857	-8.0033	-8.295	-8.0126	-7.5902	-8.7398	-9.3781
-9.9517	-11.671	-11.655	-12.121	-10.93	-11.954	-10.826	-11.274	-12.304	-11.552	-12.257	-11.896	-10.925	-11.668	-12.088	-12.103	-10.956	-10.429	-11.541	-11.204	-11.915	-12.78	-11.016	-12.471	-11.375	-11.116	-11.089	-11.742	-11.174	-11.67	-10.337	-12.068	-11.729	-11.063	-12.322	-11.862	-10.218	-12.073	-11.253	-12.338	-11.707	-12.628	-11.652	-11.733	-11.589	-11.272	-11.381	-10.81	-11.458	-12.168
-3.0096	-3.2425	-5.1492	-3.2563	-3.4939	-4.0828	-2.8289	-3.6484	-3.8291	-4.3895	-3.7476	-3.5097	-4.0747	-3.8477	-4.1656	-4.6034	-4.2969	-3.9019	-3.7744	-2.4477	-3.5291	-3.844	-3.0926	-5.0967	-3.0136	-4.0175	-3.6078	-3.4481	-2.2936	-3.6698	-3.424	-4.093	-4.5002	-3.7669	-3.7653	-4.1378	-4.0491	-3.2835	-4.281	-4.1889	-4.2565	-3.6152	-3.418	-4.3465	-4.4812	-3.6954	-4.2391	-3.4736	-3.3177	-4.3796
-14.597	-14.887	-14.594	-14.448	-14.74	-14.367	-15.231	-14.794	-14.514	-15.02	-14.12	-15.219	-15.163	-15.064	-15.05	-13.637	-15.17	-15.246	-13.722	-14.419	-14.818	-15.458	-14.608	-14.2	-15.114	-15.096	-15.067	-13.96	-15.998	-13.593	-13.458	-14.642	-14.914	-13.572	-15.495	-15.445	-14.397	-14.988	-14.171	-13.897	-15.78	-14.121	-14.02	-14.14	-14.529	-15.673	-15.297	-14.394	-14.894	-13.02
10.53	9.1865	10.768	10.023	10.32	10.023	10.156	9.3327	9.1041	8.9462	10.229	9.0739	11.185	9.4198	9.5079	9.5823	10.118	9.5862	10.427	9.0404	8.6653	9.2641	10.273	9.7467	9.6274	9.8037	10.114	11.165	9.5912	9.5543	9.9657	11.343	9.703	8.8824	10.074	10.638	10.206	9.6915	10.143	10.123	9.8347	8.8968	8.9156	9.1278	10.135	10.405	9.6414	8.5307	10.187	10.496
0.14047	-0.73221	-1.4201	-1.1904	-2.226	-1.0127	-2.673	-1.5943	-0.65057	-0.33455	-1.0307	-2.6545	-1.0604	-1.5819	-1.8931	-2.5121	-0.67266	-1.5364	-1.6024	-1.2428	-1.4306	-1.4909	-1.2644	-1.2284	-0.0048522	-2.0631	-2.0509	-0.81454	-1.2057	-1.0353	-0.74804	-1.1723	-0.99236	-1.7069	-1.3087	-0.62348	-1.6148	-1.1211	-0.37275	-1.219	-0.45893	-2.0623	-1.1078	-1.8405	-1.3696	-1.5631	-0.78178	-1.4562	-1.4435	-1.3739
-2.2979	-1.4999	-0.75398	-1.5328	-0.80944	-1.4287	-2.6213	-2.0534	-1.2704	-0.45454	-1.0008	-1.0398	-2.2578	-0.88204	-1.2994	-1.4389	-0.84214	-1.1983	-1.1313	-1.8949	-1.2718	-0.984	-0.32281	-1.4181	-2.0719	-1.5183	-1.896	-1.0424	-1.6268	-2.1032	-1.5786	-1.6701	-1.5557	-1.4427	-1.9325	-1.3779	-1.0123	-1.0217	-1.1413	-2.5853	-0.85649	-1.0696	-1.1846	-0.95192	-1.7606	-2.3829	-1.8466	-0.93729	-2.206	-1.0709
-3.5707	-4.0774	-3.6657	-3.8235	-3.4464	-4.0144	-4.4436	-4.209	-2.9931	-3.9073	-3.7868	-3.2897	-2.778	-3.9877	-4.0254	-4.095	-4.3882	-3.5522	-3.5939	-3.3557	-4.684	-3.6306	-3.9791	-3.8745	-3.4619	-3.5187	-3.8855	-3.8702	-3.9209	-3.5614	-5.8062	-3.0938	-4.6858	-2.8178	-3.9993	-3.192	-4.7012	-4.1214	-3.4384	-4.9502	-3.6305	-3.4778	-4.1328	-2.688	-4.7214	-3.8143	-3.4486	-3.2049	-3.351	-4.0852
-3.2151	-3.5102	-5.0865	-4.3375	-3.8985	-5.0532	-3.3447	-4.3918	-4.0052	-4.8448	-5.4059	-3.7368	-3.0624	-3.3858	-4.7954	-4.1872	-3.8238	-3.8185	-3.789	-4.7394	-4.5151	-5.6938	-4.0583	-4.7025	-3.7787	-3.2122	-3.8576	-4.7071	-3.6864	-3.7123	-4.7177	-4.296	-3.9415	-4.0295	-4.5525	-3.7194	-4.1305	-3.7616	-3.5929	-3.6993	-3.6618	-3.4107	-4.8134	-3.7485	-4.7739	-4.3629	-2.4735	-5.2306	-3.7679	-5.8164
-9.8855	-9.8247	-9.8689	-9.1538	-9.9998	-10.995	-10.435	-10.536	-10.949	-10.507	-10.462	-10.491	-10.98	-10.079	-10.024	-10.514	-9.7475	-10.028	-11.363	-10.908	-10.941	-9.4027	-9.9952	-10.569	-9.5488	-9.8789	-10.955	-9.7035	-9.9649	-10.995	-11.005	-8.9711	-9.8081	-10.383	-11.091	-10.796	-8.9943	-9.5408	-9.8185	-10.419	-9.4427	-10.375	-10.105	-10.726	-10.515	-10.555	-10.552	-10.618	-11.113	-9.0378
-12.012	-11.111	-11.394	-12.299	-11.904	-12.242	-12.049	-11.564	-12.463	-12.603	-12.532	-11.825	-12.24	-12.351	-10.607	-11.254	-10.989	-13.357	-12.658	-10.315	-11.272	-11.471	-12.125	-13.446	-11.338	-11.28	-11.644	-10.734	-12.119	-11.264	-10.896	-12.003	-11.583	-11.944	-11.871	-11.707	-11.385	-11.724	-11.901	-12.47	-11.44	-11.35	-11.616	-10.084	-12.004	-11.957	-11.352	-11.264	-11.982	-11.092
-3.1373	-2.1546	-2.3391	-2.0564	-2.0969	-1.9694	-3.146	-3.3988	-2.0101	-2.5202	-2.7528	-2.9714	-2.9744	-2.2919	-2.686	-2.5784	-2.1421	-3.141	-2.0904	-3.0724	-2.3867	-2.9174	-2.6492	-2.0635	-1.953	-2.4038	-2.1716	-2.2994	-2.962	-3.0652	-2.2116	-2.6914	-2.6609	-2.169	-3.4077	-3.6732	-2.4753	-2.6136	-3.3621	-3.1487	-3.0345	-3.9429	-3.2688	-2.3072	-3.3256	-3.4601	-2.7581	-3.0321	-4.046	-2.5681
-9.8031	-8.8835	-9.2751	-10.658	-9.0519	-8.491	-9.5707	-9.4567	-9.1211	-9.1452	-8.581	-11.44	-8.8778	-8.5684	-9.5086	-9.0309	-9.3516	-9.4967	-8.8806	-8.2448	-9.1113	-9.3429	-7.9557	-9.0646	-10.263	-10.396	-9.1698	-8.5187	-8.3436	-9.2171	-10.057	-9.7665	-9.6206	-9.1605	-10.905	-8.0329	-8.7619	-8.7736	-10.419	-9.8569	-9.9328	-9.4118	-8.4271	-8.7381	-9.3461	-7.8589	-8.8023	-8.9761	-9.8694	-8.0832
-2.7537	-3.2852	-4.2022	-3.0517	-3.9766	-3.1187	-3.0057	-2.7852	-2.2625	-3.635	-2.868	-4.2633	-2.5489	-3.5564	-2.6085	-3.6601	-3.289	-3.2903	-4.0599	-2.8615	-4.0209	-4.3478	-2.615	-2.6456	-3.0724	-4.0456	-3.0694	-3.0013	-3.7705	-3.753	-3.0108	-3.5333	-3.5621	-3.5664	-4.8235	-4.251	-2.9464	-3.0162	-3.3491	-4.1312	-3.1966	-3.6484	-3.0996	-3.3753	-3.7074	-3.4198	-3.1129	-2.2189	-2.9155	-2.9245
7.703	8.416	8.2233	7.6325	7.1642	8.3882	6.9069	7.9224	7.1031	6.6202	6.7457	8.1321	6.3935	8.1406	8.6632	7.6818	8.43	8.2129	8.8154	6.514	8.5261	7.2952	8.7835	9.4875	8.7565	8.1226	7.5226	7.5268	8.4214	8.5345	8.1329	7.2212	7.1902	6.9708	8.2708	7.5512	7.2003	8.4436	8.4524	7.1988	7.1776	6.7356	7.2824	9.0071	8.361	7.3366	7.3297	7.4103	6.7014	7.9452
-1.9962	-0.62452	-1.5118	-2.214	-1.7498	-0.44361	-0.93829	-2.1224	-1.4316	-2.6099	-1.6143	-3.2054	-1.4516	-1.291	-1.2829	-1.619	-1.394	-0.25482	-1.1707	-0.94926	-0.70368	-1.791	-1.0194	-1.2879	-1.3499	-1.2257	-1.1747	-1.2588	-1.3332	0.055054	-1.3003	-1.4041	-2.0247	-2.227	-1.984	-2.8834	-1.2344	-1.73	-1.3125	-0.59336	-1.1938	-1.8337	-0.91561	-1.7363	-1.42	-2.277	-1.6731	-1.9217	-1.9052	-2.4227
-13.377	-13.467	-12.771	-12.887	-14.597	-12.455	-13.015	-12.304	-13.597	-13.99	-12.883	-12.734	-12.923	-12.934	-12.528	-12.1	-12.942	-14.826	-13.49	-13.133	-12.6	-13.19	-14.212	-13.79	-13.83	-13.491	-12.54	-12.985	-13.123	-12.189	-13.501	-12.883	-12.875	-13.59	-12.339	-12.654	-13.416	-13.005	-12.966	-14.007	-13.486	-13.478	-13.244	-14.114	-13.137	-14.114	-13.51	-11.685	-13.031	-12.552
-4.5791	-5.4352	-3.4961	-4.7442	-5.1918	-6.2459	-3.7482	-5.1655	-4.6628	-4.9391	-5.001	-4.3783	-6.4988	-4.521	-5.2679	-5.6573	-4.736	-5.005	-5.0405	-4.2959	-4.8527	-6.134	-5.7294	-5.1382	-4.8024	-4.4262	-4.9993	-6.5225	-4.376	-4.7483	-5.6399	-5.2662	-4.3102	-5.3031	-4.8185	-5.6	-4.8573	-5.7461	-3.0954	-6.0897	-4.6272	-5.4635	-5.7142	-4.5446	-5.2557	-6.0798	-4.6018	-5.3273	-4.4822	-4.8423
5.0217	4.9192	5.226	5.7499	4.8358	5.0885	5.3781	5.6528	4.8766	4.8911	5.0537	5.1104	4.7216	4.2545	6.5314	4.4359	5.6649	5.2439	4.6134	5.6034	5.7116	5.2817	5.1262	6.819	4.1904	5.5236	4.7132	6.3151	5.9938	4.6744	4.5649	4.5231	5.4465	4.6752	4.39	5.0162	4.8722	4.5138	5.4109	4.238	5.1892	4.7083	4.0441	5.7877	5.5337	5.0153	4.2104	5.5175	4.1779	5.2435
-2.4221	-3.3581	-2.1525	-2.0799	-4.1774	-2.3623	-1.9376	-3.4875	-2.8347	-1.5788	-2.2023	-2.1756	-1.7979	-2.9428	-1.3363	-2.0366	-2.2703	-2.9399	-2.9696	-2.9831	-3.2714	-2.7691	-2.5798	-3.0325	-1.7504	-3.2156	-3.6867	-3.1948	-2.9912	-2.7896	-1.7252	-2.3104	-2.7967	-2.5835	-2.8758	-2.093	-1.7811	-2.8739	-2.2279	-2.9055	-2.5894	-2.4719	-1.9716	-2.4051	-1.4022	-2.7597	-2.8116	-2.4579	-2.0923	-2.5134
-0.49905	0.77427	0.0099523	-0.15076	0.0051454	-0.60329	-0.60272	-0.71062	0.74947	0.12021	-0.7116	-0.71235	0.65403	-0.43708	-0.8858	-1.9584	0.21719	0.18643	0.42437	-0.12797	-0.15699	-1.5055	-0.40064	-0.7765	-0.7943	0.43868	0.52372	-0.98796	-0.19312	0.54534	-0.8174	-0.46897	0.33883	0.18371	-0.12243	-0.6167	1.2628	-0.096699	-0.027501	0.6148	0.0027492	0.38142	-1.0506	0.41341	-0.23838	-0.93568	0.35894	0.050192	0.91573	-0.44098
-0.12572	1.2284	0.26394	1.3673	0.37788	0.57621	-0.0030028	-0.22087	0.2009	0.094974	0.15312	0.25534	-0.72808	0.44493	0.99874	-0.50824	-0.084882	-0.90186	0.40149	1.2773	0.76856	0.26849	0.15576	-0.023607	0.15067	0.68316	0.79993	0.975	0.12989	0.72925	0.72417	0.56523	0.030652	0.82315	1.067	0.79998	-1.0514	0.6889	0.4776	-0.13737	0.012077	0.49826	0.46634	0.30148	-0.36784	0.61743	0.62518	-0.071344	0.87914	1.3846
-3.8185	-2.5489	-4.261	-1.7115	-2.3754	-1.02	-3.3769	-1.5553	-3.0973	-2.8072	-2.0607	-2.9	-1.9406	-3.1294	-2.8725	-1.7567	-2.5773	-3.1303	-1.676	-2.8827	-2.7619	-1.8712	-2.2739	-2.5515	-2.3642	-2.6241	-2.858	-1.436	-1.7211	-2.8513	-1.6235	-2.2927	-2.2432	-2.0317	-2.51	-2.0218	-3.1398	-2.7947	-2.3658	-2.1522	-1.9297	-2.3843	-1.5356	-2.4727	-2.3537	-2.2903	-2.4656	-2.6075	-2.427	-2.3223
4.6221	3.4045	2.2134	2.8797	3.0956	3.0637	4.0603	3.963	3.5113	3.635	2.7178	2.4669	3.19	4.0698	3.533	3.4745	3.8084	3.2436	2.2256	2.7381	2.3308	3.9123	2.6259	2.7605	3.6467	3.1935	3.3284	3.187	2.6243	3.2678	2.209	3.0108	3.0796	3.2027	2.6128	3.3849	2.3866	2.5505	3.3638	3.2251	3.0848	3.5536	3.318	2.4406	2.6362	3.3245	3.3535	3.0969	4.3425	4.2703
1.7259	2.2332	1.4639	2.2999	1.914	2.8522	2.232	2.1887	2.2398	2.3993	2.5654	1.3023	1.6569	1.4161	2.8624	2.4471	2.0551	2.0504	1.3161	1.7888	2.0276	1.6458	1.5856	0.94968	2.1212	2.3438	1.9235	1.5813	2.1921	1.8921	1.6153	1.1185	2.2911	1.4308	1.7275	2.4974	2.6589	2.137	0.94585	1.7015	1.7891	2.3287	2.0114	1.7806	2.5226	2.9454	-0.05462	2.3268	1.4796	1.5886
-22.511	-22.665	-23.237	-21.721	-22.265	-22.553	-23.126	-22.193	-23.526	-22.768	-22.654	-22.045	-20.761	-23.155	-22.465	-22.559	-21.936	-20.678	-22.094	-21.768	-20.991	-21.648	-22.065	-21.447	-21.17	-22.027	-22.445	-22.981	-22.723	-22.274	-21.142	-22.61	-22.627	-21.548	-21.912	-22.417	-22.655	-21.564	-22.585	-23.62	-22.632	-22.018	-21.528	-21.256	-22.984	-22.511	-21.836	-23.18	-21.178	-21.877
-6.9448	-9.2469	-7.7733	-8.0997	-7.2503	-9.6294	-7.6557	-7.7242	-7.7044	-7.5426	-7.7696	-7.6284	-8.3921	-7.3534	-7.7655	-8.3853	-7.5165	-8.1432	-8.013	-8.4078	-6.4565	-7.6811	-8.8566	-7.4631	-6.7917	-7.1371	-6.5452	-7.9086	-7.3611	-7.4306	-8.8703	-7.9368	-7.4619	-7.8156	-7.1	-8.7976	-7.7728	-8.9888	-7.7492	-8.1744	-6.6004	-7.2155	-8.5119	-8.4586	-7.2059	-7.2502	-8.6768	-7.9168	-7.8681	-8.1241
-12.189	-11.452	-11.417	-11.447	-12.155	-12.936	-11.689	-12.512	-11.187	-11.744	-13.987	-12.47	-13.434	-10.5	-11.365	-12.332	-10.913	-11.424	-12.501	-12.352	-12.03	-12.908	-10.398	-12.52	-13.085	-11.118	-12.607	-10.762	-12.731	-13.167	-11.473	-11.704	-11.369	-12.405	-11.33	-12.463	-10.357	-10.867	-11.745	-11.611	-11.237	-11.778	-12.901	-12.27	-11.531	-12.45	-11.901	-10.878	-12.192	-12.807
-1.7731	-0.44753	-1.8244	-0.7916	-0.71207	0.39691	-1.9876	-2.059	-1.2178	0.50856	-0.43249	-0.87394	-0.063745	0.065743	-0.61301	-0.87863	-0.13525	-1.259	-0.83729	-1.1788	-1.5109	-1.0876	-0.8603	-1.3975	-0.81148	-0.29754	-0.8399	-0.67064	-1.566	-1.2356	-0.76268	-1.1695	-1.4255	-0.54069	-0.57007	-0.36342	-0.90827	0.48828	-1.2095	-1.1417	-0.06553	-0.26158	-0.49649	-0.31613	-2.8879	-1.4516	-1.612	-0.81819	-1.5067	-0.061255
-1.8538	-3.476	-3.025	-2.7775	-3.0919	-2.9323	-2.6615	-3.1854	-2.6792	-1.3419	-2.7239	-2.7642	-2.8211	-2.9406	-1.9501	-3.6455	-4.604	-2.7024	-3.1637	-3.1221	-1.6266	-3.8544	-2.3712	-3.4266	-2.201	-2.1255	-2.4026	-2.3843	-3.7828	-3.2311	-2.5803	-3.7407	-1.7408	-2.3822	-3.3451	-3.3413	-2.9163	-2.9811	-2.072	-3.5856	-1.957	-2.0388	-3.2114	-2.2535	-2.2499	-2.4386	-3.2449	-2.6382	-3.2436	-1.7763
2.792	2.879	3.7847	2.374	3.2709	3.5022	3.7479	3.0558	3.9835	3.5846	2.9909	3.5766	3.1864	3.9234	3.3973	2.7999	3.6559	2.4241	2.5047	2.524	2.8829	2.7335	4.2336	2.6038	1.4562	3.2012	1.9584	1.7795	2.8338	3.4492	3.618	3.8273	2.3587	2.6498	3.2908	2.8617	2.7651	3.2723	4.4544	1.9845	4.4599	3.1387	2.4763	2.4535	3.4172	1.7869	2.7995	3.0058	4.3102	3.2409
-4.901	-5.7487	-6.2092	-5.5071	-7.21	-5.5899	-4.1207	-5.2226	-6.1219	-6.0751	-5.5814	-5.5338	-5.7749	-6.0338	-4.8037	-5.625	-4.7664	-5.4317	-5.8042	-5.7174	-5.425	-5.5344	-6.0568	-5.059	-6.1175	-4.9056	-5.5664	-5.5509	-5.6817	-5.5405	-7.4455	-6.0748	-6.5533	-5.7516	-4.7313	-5.5395	-5.8842	-6.5207	-5.0668	-5.9194	-5.9087	-6.4288	-5.5046	-5.5087	-4.985	-5.622	-5.2121	-6.3551	-5.0461	-6.3029
1.3336	1.4917	1.2556	0.98908	0.16894	1.452	1.8784	2.3811	2.0932	2.0237	2.1418	0.89207	0.70351	1.421	1.908	2.5377	1.0683	1.631	0.29283	0.59453	1.2832	0.58991	1.6992	1.2738	1.0026	1.1065	0.97383	1.8258	1.996	1.7879	2.2187	0.90705	1.3227	1.3201	1.0496	2.3333	1.5751	1.2607	0.41281	1.1811	1.6469	0.93609	1.4061	1.238	1.3002	0.43867	3.0801	2.6192	2.7115	1.4341
-12.525	-11.677	-12.268	-12.015	-12.959	-11.374	-10.916	-12.589	-11.684	-11.799	-10.471	-11.749	-12.379	-12.143	-12.367	-11.597	-11.774	-11.276	-12.161	-11.948	-12.082	-11.829	-11.851	-12.128	-11.052	-11.379	-12.141	-11.938	-11.803	-12.013	-11.697	-11.391	-12.061	-11.558	-10.944	-11.006	-11.71	-12.112	-11.835	-11.198	-11.391	-11.772	-11.979	-13.717	-12.603	-11.232	-11.496	-10.976	-10.509	-13.287
1.2629	-0.29165	0.31668	0.13303	-1.0633	0.53451	-0.063882	-0.28633	-0.042512	0.70661	-0.010839	0.48122	-1.0452	0.57646	0.41037	-0.81472	-0.014577	-0.16607	-0.30731	0.13188	0.89542	0.28503	-0.46085	-0.56345	0.65293	0.79149	0.66443	0.53641	0.030824	-0.74731	-0.018716	-0.32377	0.58451	0.33012	0.95428	-1.157	-0.98945	0.7137	0.32676	-0.333	0.084375	2.2711	0.51288	0.46419	0.40463	0.79561	0.51827	0.13605	-0.065175	-0.15625
-3.4236	-2.3879	-2.4247	-2.2912	-3.7175	-3.5748	-2.7336	-3.5344	-2.8404	-3.0814	-1.8395	-1.812	-3.3976	-2.643	-2.6435	-1.3687	-3.5139	-2.7028	-1.9512	-1.7644	-3.4925	-1.3428	-2.5002	-2.2662	-2.2499	-2.8267	-1.8936	-3.1048	-2.3612	-2.7224	-2.645	-2.9176	-2.4201	-2.4782	-3.1761	-3.4438	-3.7194	-3.3912	-2.1187	-1.8242	-2.9679	-2.2384	-2.8541	-2.8299	-3.5074	-3.2495	-2.7908	-2.8954	-2.1805	-4.0392
-4.2877	-6.135	-4.7884	-4.9613	-5.1161	-4.2075	-4.3743	-5.5187	-4.3025	-5.1347	-4.7176	-5.1795	-6.4494	-3.6042	-4.1653	-4.6506	-4.255	-5.2589	-6.4069	-4.9414	-5.3262	-4.4653	-5.8247	-4.6512	-4.3869	-5.2588	-5.1389	-5.1471	-4.6401	-6.0615	-4.3884	-5.2969	-5.9712	-5.5514	-4.7814	-5.3713	-3.3887	-4.5812	-5.6627	-5.5613	-5.5318	-4.8851	-5.6699	-4.5988	-5.4015	-6.3725	-4.7736	-4.2573	-6.5461	-5.2596
5.692	7.2074	7.2682	5.9918	6.638	6.9774	6.2377	6.3933	7.4772	6.4908	7.0235	5.9862	7.3676	7.087	7.4643	7.3245	7.0706	7.7655	6.8704	6.4979	6.6472	6.8096	6.8998	6.3053	6.9035	7.4998	7.6174	6.5462	7.3562	6.4315	6.36	6.3208	6.7293	6.8576	6.1484	7.5769	7.9667	6.956	5.7603	6.6079	8.1896	7.2307	7.3028	6.6212	6.4416	6.6033	7.8509	7.1072	6.2673	7.0363
-3.6299	-3.1234	-4.3755	-3.828	-3.1429	-3.7428	-3.4655	-3.3709	-3.5342	-4.3396	-2.0964	-3.6041	-4.515	-3.1926	-4.215	-3.4439	-3.3692	-3.5838	-3.3771	-2.9999	-4.1312	-4.4228	-2.7392	-3.6904	-3.4249	-2.9755	-3.6596	-2.6128	-3.4135	-3.0359	-3.5031	-3.4369	-4.6153	-5.2652	-3.6615	-2.5489	-2.7143	-2.4401	-3.1451	-2.9654	-3.9024	-3.6513	-2.3011	-2.9642	-3.7134	-3.4387	-2.9246	-2.5111	-4.558	-2.4302
-3.5161	-3.552	-3.2978	-3.5543	-3.8328	-3.3518	-3.775	-3.11	-2.6306	-2.9561	-2.3404	-2.6732	-4.3619	-3.5197	-1.8255	-3.0598	-4.4201	-3.2711	-3.4355	-3.2511	-3.3395	-3.6501	-4.0855	-2.761	-4.4764	-3.3777	-3.7663	-2.7033	-3.7759	-4.1163	-3.8505	-3.0146	-1.8206	-3.3872	-3.384	-4.5853	-4.2294	-2.3025	-3.371	-2.4713	-1.9398	-4.1558	-3.0391	-2.7412	-2.8096	-3.7101	-3.0118	-4.4948	-2.0469	-3.5082
-2.2504	-2.7499	-2.2371	-2.2611	-0.80794	-2.7366	-3.227	-2.022	-2.2423	-2.74	-3.0244	-1.8596	-1.5894	-3.2395	-2.6016	-2.2952	-2.5255	-2.6434	-2.2844	-2.149	-1.1785	-1.6279	-2.6588	-3.3407	-2.1818	-2.957	-1.5544	-2.9782	-2.1416	-2.813	-1.5258	-3.1457	-3.3958	-2.0798	-3.2953	-1.9392	-2.0828	-2.1359	-2.2256	-1.1698	-1.5544	-3.4024	-1.554	-2.9189	-1.7616	-2.9117	-2.183	-2.6153	-2.0601	-2.5556
-11.996	-13.261	-12.712	-12.864	-13.116	-13.088	-11.863	-12.605	-13.049	-13.546	-13.146	-14.068	-12.802	-12.202	-12.6	-12.009	-12.542	-13.359	-11.594	-12.707	-13.946	-12.839	-11.64	-13.729	-13.433	-12.819	-13.504	-13.729	-12.965	-12.882	-12.84	-12.979	-12.615	-12.347	-12.668	-12.584	-13.27	-13.297	-12.922	-12.304	-12.855	-13.316	-12.866	-13.99	-13.07	-12.573	-11.371	-11.994	-13.313	-12.511
-5.2478	-6.0214	-6.2564	-5.7818	-5.398	-6.3325	-6.125	-6.432	-4.9637	-5.6992	-5.0203	-6.1966	-4.8032	-5.9312	-5.5583	-4.7237	-5.1104	-4.6548	-6.0457	-5.5733	-6.7333	-5.0888	-5.0938	-6.205	-5.5586	-6.6559	-4.8405	-5.7883	-4.2021	-5.3106	-5.8334	-5.5076	-6.0004	-4.9446	-6.2404	-4.7456	-4.624	-5.3695	-5.103	-6.1352	-5.8037	-5.8339	-5.5496	-6.1945	-4.7749	-5.5208	-4.0168	-5.4327	-5.824	-6.2581
-1.289	0.15698	-1.0075	-2.5202	-1.1802	-1.4139	-0.9402	-0.46788	-1.7604	-1.4268	-1.3377	-1.5959	-1.09	-1.6964	-1.3357	-1.07	-2.3992	-1.3956	-1.9231	-0.22799	-1.8015	-1.5686	-0.82401	-2.835	-0.79956	-2.2558	-1.8933	-1.1587	-1.1628	-1.9041	-1.9693	-1.0653	-2.1348	-1.1371	-1.7	-0.44175	-1.8528	-0.84323	-0.55794	-1.0495	-1.2863	-1.3493	-1.4756	-1.181	-1.6195	-3.244	-2.3271	-1.3666	-1.0102	-1.45
1.9084	1.697	1.2975	0.90714	0.79044	2.0312	0.82656	0.40448	2.0269	1.0568	0.97933	1.812	1.0208	1.6041	0.91717	1.7159	1.3289	1.3892	1.2804	0.77468	0.56396	1.2828	2.494	1.1728	2.2539	2.3598	1.3913	1.8036	1.6374	1.4067	1.9757	1.8665	0.73719	1.8026	1.67	1.1171	2.7473	1.7669	1.8412	2.0444	1.2255	1.6937	0.96724	0.84264	1.1188	1.3728	2.0124	1.4422	1.7421	1.6645
-5.2344	-6.3589	-6.2549	-5.921	-6.3039	-5.6867	-5.5333	-6.7414	-5.5985	-5.9175	-5.8337	-6.4094	-3.7138	-5.7855	-5.8694	-5.1868	-5.4236	-5.2489	-4.912	-5.6155	-4.8942	-5.4996	-5.5768	-4.8668	-5.6096	-5.3747	-5.2655	-5.5751	-6.0466	-5.9745	-6.6375	-5.2112	-5.057	-5.7187	-5.6775	-3.7944	-4.612	-5.4091	-6.6311	-5.2134	-5.6774	-6.0991	-5.9269	-5.5989	-4.5926	-5.2504	-6.5822	-4.8731	-5.8145	-6.1859
-9.1163	-9.7461	-8.7811	-9.5545	-9.9695	-9.8229	-9.1185	-8.9756	-9.7204	-10.115	-9.8508	-8.3531	-10.183	-9.4169	-9.5808	-9.7051	-8.7998	-9.3771	-8.1219	-8.8846	-9.6945	-8.7567	-9.5755	-10.731	-8.5712	-9.2053	-9.5309	-9.1547	-8.2454	-9.8344	-9.6846	-8.5697	-8.7014	-9.6369	-9.0621	-9.8751	-9.3107	-10.036	-9.5487	-10.027	-10.568	-8.9903	-9.9863	-9.5416	-9.2981	-8.8922	-10.164	-9.2448	-9.7313	-9.1072
-12.068	-13.515	-13.33	-12.773	-13.092	-13.812	-13.028	-12.358	-13.546	-12.746	-12.972	-12.808	-12.049	-14.608	-14.763	-14.493	-12.604	-13.335	-12.511	-12.78	-13.793	-13.896	-12.512	-14.935	-12.991	-13.275	-13.643	-13.426	-13.101	-12.858	-12.537	-13.556	-13.535	-13.226	-13.164	-13.689	-12.898	-13.427	-12.626	-12.999	-12.008	-13.992	-12.405	-12.998	-13.887	-14.352	-12.321	-14.428	-13.763	-13.326
-3.1657	-2.9936	-3.5014	-3.0834	-2.763	-4.4031	-4.4169	-3.902	-5.4274	-3.8241	-4.8361	-3.8335	-2.9507	-3.8239	-4.1375	-2.5031	-3.0163	-3.4348	-3.7852	-3.1505	-2.4961	-3.5088	-4.4286	-3.273	-4.1995	-3.3215	-3.6531	-5.2978	-3.2354	-3.7501	-3.3594	-4.1067	-3.0865	-3.6308	-4.7462	-3.3852	-3.4734	-3.086	-3.3217	-3.0396	-3.5305	-3.1307	-3.7944	-3.9643	-4.8071	-3.5977	-3.3393	-4.1884	-3.5045	-4.0792
-1.373	-1.588	-0.36794	-0.23029	-1.5243	-3.0374	-1.0749	-1.7164	-0.23752	-0.99248	-1.7339	-0.84184	-0.027813	-1.1886	-0.7443	-0.40536	-0.66071	-0.19158	-1.2425	-2.1947	-1.1645	-1.1221	-2.2432	-1.1294	-1.4235	-0.24738	-1.2145	-1.8949	-2.3571	-2.2865	-1.2288	-1.4581	-1.9722	-1.3308	-2.7809	-0.94361	-0.85571	-1.4309	-0.52337	-1.3434	-0.80934	-1.5097	-0.1981	-1.5257	-1.459	-0.60669	-0.68281	-1.4548	-0.775	-1.463
1.5079	2.3912	3.176	2.3748	2.2313	3.1876	2.2541	1.574	2.578	2.4451	2.6892	2.2179	3.2162	2.4576	2.3873	3.2675	2.7445	2.5164	3.342	3.2073	1.7753	2.0054	2.0262	3.4854	4.1369	3.121	2.6943	2.546	2.5248	1.8715	3.1469	2.171	3.1688	2.6713	2.7311	2.3445	3.7558	2.073	2.2978	2.2169	2.155	2.7728	2.9993	2.8428	2.3025	2.0376	3.1751	1.9047	2.3678	2.581
5.1688	5.3362	5.04	6.2109	6.7384	4.9962	5.6864	5.5186	6.5011	6.7167	4.9352	5.9078	5.7	4.6336	4.9603	5.8512	5.1602	5.1123	5.6506	5.2328	4.5167	4.9481	5.1463	5.6031	5.2605	5.418	5.161	6.1855	5.7921	6.2676	5.7828	5.4285	4.8727	4.6346	6.1747	5.7347	6.2025	4.9582	5.9455	6.1157	5.4966	5.8042	5.0313	4.8686	6.2669	6.3168	5.5451	5.6548	6.1169	6.2502
-2.8969	-3.796	-4.0227	-3.4184	-2.9594	-2.6561	-3.9541	-3.7937	-4.6511	-3.9788	-3.6183	-3.1028	-4.5151	-2.9192	-2.9486	-3.8273	-3.2568	-3.2456	-3.2387	-3.2256	-4.1598	-3.2162	-2.7864	-3.1543	-2.1878	-2.8902	-3.3152	-3.9988	-4.5115	-3.6871	-4.0937	-3.1081	-4.762	-3.2854	-3.3133	-4.6861	-4.0386	-3.3973	-3.8365	-3.0106	-3.625	-4.3615	-3.4639	-2.4078	-3.0873	-2.3655	-3.3257	-3.0478	-2.4596	-2.2353
4.3216	2.1922	2.9506	3.005	4.0541	2.8331	4.1376	2.9122	4.0514	2.778	1.4553	3.3041	3.2556	3.8532	3.4346	2.8352	2.2926	2.3911	2.3012	3.0747	2.13	2.3893	4.3157	2.8661	2.2062	2.765	2.444	2.6211	2.3513	2.8657	4.1644	3.1356	4.0746	3.7374	2.2331	2.6009	2.1134	2.0657	2.3556	1.8826	2.4065	2.803	2.9688	2.4693	2.3415	1.6564	2.2066	3.1699	3.2459	2.9898
-5.7773	-3.6864	-5.5939	-5.3734	-4.996	-4.4627	-4.8667	-4.4813	-6.3788	-5.626	-5.5167	-6.4066	-5.1388	-4.7676	-5.4956	-5.0003	-4.8954	-4.8161	-5.9001	-7.0486	-3.47	-5.1919	-5.2497	-5.087	-4.9886	-6.0007	-5.2085	-5.0002	-4.9626	-4.4795	-5.1429	-5.6314	-5.3265	-5.9538	-6.1699	-5.1944	-4.1549	-5.9898	-5.4187	-4.4226	-4.516	-6.2741	-3.9431	-4.4577	-4.5034	-4.6166	-5.1067	-4.9819	-5.7361	-5.7114
-12.889	-12.778	-12.664	-13.314	-13.571	-12.735	-13.63	-12.901	-12.26	-12.797	-13.171	-14.301	-13.655	-14.035	-13.105	-13.588	-12.852	-12.079	-13.984	-13.361	-12.165	-13.331	-13.276	-12.273	-14.414	-12.743	-13.608	-13.071	-12.696	-12.776	-12.928	-11.938	-13.029	-12.55	-12.894	-12.542	-13.174	-13.119	-13.317	-13.475	-13.288	-12.717	-11.953	-14.764	-14.272	-13.027	-12.863	-12.653	-13.813	-14.54
7.5156	6.5122	7.3845	6.6099	6.5235	6.0297	5.5099	6.1818	7.5665	7.1772	7.2869	5.4709	7.0395	5.9009	5.7642	6.6498	7.7711	7.5649	6.6109	7.2538	7.5802	5.8406	6.5583	6.8043	6.2656	6.0024	7.0036	6.4969	6.1125	6.9413	7.431	6.4331	7.2335	6.9927	6.4263	6.9218	6.0126	5.5261	7.6254	6.4904	6.7872	5.523	7.4255	5.2834	6.8429	6.4135	5.5622	6.8078	7.5095	5.8138
-9.61	-9.7329	-10.354	-9.2518	-8.8104	-8.6673	-9.9211	-10.182	-9.3912	-8.7556	-9.5802	-8.5566	-9.4371	-9.7194	-10.256	-9.084	-9.0987	-9.2156	-9.1879	-8.918	-10.11	-9.7724	-9.6606	-9.1267	-7.605	-8.7841	-9.3869	-9.7647	-8.5676	-9.711	-8.3684	-9.674	-10.576	-8.8991	-9.2325	-8.9148	-8.7843	-9.9586	-9.8291	-9.0985	-10.469	-8.8838	-10.404	-8.8777	-8.3921	-8.8463	-8.9602	-10.099	-8.7742	-9.9925
1.633	1.3136	2.3745	0.85415	1.5687	1.9701	1.9946	1.1284	2.0137	1.6061	2.0738	1.0458	1.7316	1.791	0.70719	2.1649	2.341	1.2795	1.7408	2.5413	2.1342	1.7357	1.4557	1.8873	2.2134	2.3262	1.7716	2.0461	2.4035	1.3437	3.0579	0.75002	0.71398	1.3755	2.4831	3.8473	0.4651	2.0505	0.84339	1.5005	2.7284	2.5982	2.2883	2.5789	1.7992	1.4766	3.0216	2.9327	1.6814	1.6664
-14.101	-14.59	-13.434	-14.192	-13.506	-13.992	-13.796	-13.831	-13.679	-14.922	-13.109	-13.142	-12.594	-14.372	-13.874	-13.755	-14.18	-14.251	-12.463	-13.92	-14.968	-14.132	-12.727	-15.905	-13.398	-13.572	-14.597	-13.714	-13.632	-14.463	-14.858	-13.843	-13.267	-13.951	-14.359	-15.517	-13.958	-14.119	-14.876	-13.116	-14.675	-14.272	-13.856	-14.857	-15.08	-12.601	-14.731	-14.27	-13.995	-14.759
-2.1924	-3.0861	-3.4444	-2.2064	-2.7979	-2.5732	-3.2451	-3.9458	-1.7028	-2.9005	-2.3741	-2.2433	-3.789	-2.3942	-2.9332	-3.561	-3.1603	-2.6412	-2.5435	-3.1344	-1.9599	-1.8385	-2.7972	-2.5355	-3.4989	-2.0988	-1.506	-2.4294	-2.5536	-3.4081	-3.2732	-3.0826	-2.6284	-3.6124	-1.7108	-2.5274	-3.2655	-1.4096	-3.1913	-3.1745	-2.4083	-2.1677	-1.6415	-3.2598	-3.6853	-2.2341	-3.273	-1.6309	-2.7992	-2.3464
-12.587	-11.949	-11.784	-12.569	-11.445	-12.075	-12.707	-11.188	-12.174	-11.929	-11.2	-11.791	-10.347	-11.013	-12.081	-11.762	-11.721	-12.35	-12.32	-12.864	-11.105	-12.309	-12.179	-12.301	-11.445	-12.595	-11.462	-12.17	-11.655	-11.429	-11.715	-11.919	-12.212	-11.758	-12.27	-12.381	-11.891	-11.362	-11.807	-12.077	-11.496	-12.527	-11.046	-11.941	-11.25	-10.835	-11.517	-12.502	-12.054	-12.144
-3.5626	-2.8106	-2.8197	-2.1451	-1.8843	-2.4121	-2.115	-3.146	-1.3205	-2.0152	-2.9683	-2.2099	-2.3171	-3.3024	-2.667	-2.9204	-2.0156	-1.7805	-2.1877	-3.13	-2.5755	-2.9806	-2.3166	-2.8108	-2.2365	-2.461	-2.7496	-1.6922	-2.723	-2.1466	-2.4684	-2.1307	-1.5347	-2.2975	-1.8914	-2.5806	-2.1744	-2.8591	-2.6559	-1.7648	-1.9723	-2.5259	-2.2845	-2.0755	-2.7279	-1.8893	-2.52	-2.9797	-2.0732	-2.1715
-0.03394	0.626	0.33883	-0.33405	0.12025	-0.16651	0.80299	1.2375	0.048833	-0.80224	-0.65654	-0.15055	-0.67341	0.33552	-0.40001	0.16813	-0.62232	-1.0628	0.14022	-1.5459	-0.54589	-0.31838	0.44595	-0.85638	1.0202	-0.27104	0.70014	0.085302	0.9868	0.50259	0.4471	0.3022	-0.95325	0.6851	-0.45551	0.2668	-0.00044686	0.73641	1.5149	-0.10058	-0.0047012	-0.29663	0.20854	1.0224	-0.60683	0.33751	0.75485	0.69851	-1.2778	0.69089
0.14094	-0.037448	0.20256	1.227	-0.42609	0.18577	1.8669	0.88931	-0.31119	0.0025879	1.3141	0.5385	0.42861	0.17255	1.3322	1.5234	0.76974	1.2198	0.15143	0.91849	0.43861	0.71606	-0.72833	0.68049	0.53344	-0.17621	-1.1625	0.4883	-0.030664	-0.35608	-0.13045	-0.23054	0.13944	0.6315	0.54781	0.64243	0.13307	1.2507	0.57219	0.23386	-0.13863	-0.15401	0.46558	0.41397	-0.12366	0.97294	0.61099	1.218	0.49547	-0.13495
-12.873	-13.73	-13.344	-13.53	-12.577	-12.877	-13.673	-12.582	-13.348	-13.752	-13.741	-13.173	-13.031	-12.946	-13.416	-12.628	-12.092	-13.605	-13.231	-12.949	-13.545	-13.487	-13.563	-13.093	-12.594	-13.662	-12.934	-12.824	-12.72	-13.651	-12.326	-14.305	-13.427	-13.027	-14.166	-12.969	-13.71	-12.842	-12.184	-13.637	-13.565	-13.854	-13.446	-12.745	-12.228	-13.023	-12.577	-13.464	-13.267	-13.817
-3.824	-4.8888	-4.7169	-4.0476	-2.7849	-4.8033	-4.1257	-2.9954	-4.2809	-3.4085	-4.0855	-4.2883	-3.9646	-3.1676	-4.8332	-3.5967	-4.3906	-4.7317	-4.6852	-3.3801	-3.4033	-4.0135	-3.4107	-3.3205	-3.2279	-3.2852	-4.9381	-3.7973	-4.488	-3.2686	-3.66	-2.9401	-5.1071	-3.7991	-3.8067	-3.7628	-4.5383	-4.1223	-3.8853	-4.2421	-2.3355	-3.2681	-3.3887	-3.1288	-3.9524	-4.7411	-2.9472	-3.5645	-3.2192	-2.817
-15.393	-14.289	-14.934	-14.231	-15.03	-15.009	-14.709	-15.487	-14.749	-14.3	-14.533	-14.576	-14.749	-14.634	-14.846	-14.698	-13.959	-15.497	-13.381	-14.862	-13.158	-13.867	-14.784	-14.248	-13.901	-14.485	-15.084	-14.514	-15.194	-14.585	-14.742	-14.304	-14.144	-14.655	-14.431	-14.048	-16.619	-14.607	-14.532	-13.927	-14.713	-14.555	-15.245	-14.725	-14.696	-14.657	-14.238	-14.097	-14.86	-15.796
-13.12	-13.548	-15.22	-14.528	-14.275	-13.184	-14.277	-14.197	-14.817	-13.97	-14.256	-14.09	-14.543	-12.756	-14.834	-15.214	-13.325	-13.39	-12.628	-14.37	-14.095	-13.805	-14.522	-15.217	-15.207	-13.184	-14.478	-13.314	-13.481	-13.589	-14.179	-14.405	-14.461	-13.55	-13.708	-13.51	-14.829	-13.862	-13.731	-12.907	-14.629	-13.266	-14.602	-13.561	-13.375	-14.077	-14.059	-13.796	-13.988	-13.649
-5.3194	-4.0787	-4.0214	-4.8449	-4.3171	-4.9036	-4.0576	-4.2256	-5.2934	-4.8624	-5.0951	-4.9094	-4.9326	-4.6248	-4.2855	-4.5949	-4.2801	-4.9442	-4.5541	-4.1992	-5.1112	-4.503	-4.6335	-3.7489	-4.2066	-5.0788	-4.2332	-4.8092	-3.3172	-5.0952	-4.4191	-4.4771	-4.5213	-4.5281	-5.3556	-4.9868	-5.049	-4.2726	-4.4758	-4.5464	-4.8506	-5.4721	-5.012	-5.3331	-5.3001	-5.4042	-4.6923	-4.1988	-4.8857	-5.1099
-3.3955	-3.8447	-3.487	-3.6395	-3.0982	-3.5885	-3.1688	-3.9286	-4.3892	-3.36	-4.1303	-4.3612	-3.4823	-2.7683	-4.0139	-2.1686	-4.3296	-3.0569	-2.3569	-2.3097	-3.3697	-2.9073	-3.5744	-3.8942	-3.3904	-3.415	-2.9234	-3.0626	-2.2557	-3.5139	-2.4095	-3.5088	-2.7758	-3.2695	-3.4718	-4.4576	-2.7663	-2.6006	-3.3372	-3.287	-3.4527	-3.6364	-4.0479	-1.7975	-2.1806	-3.2711	-3.5144	-4.544	-2.6014	-3.4635
-1.8171	-1.6592	-1.9202	-1.4188	-0.9896	-2.1133	-1.3368	-2.2712	-1.8467	-1.3345	-1.6778	-1.98	-1.8718	-1.8821	-1.6094	-1.0573	-1.7944	-1.602	-1.9084	-1.8163	-1.6885	-1.0713	-0.69877	-0.36223	-1.3822	-1.0894	-0.54412	0.019024	-0.8346	-1.6449	-0.33749	-1.5358	-1.7884	-1.1315	-1.2895	-1.8996	-1.6994	-1.6338	-1.701	-0.6596	-1.3371	-1.7984	-1.0956	-1.9345	-1.2012	-1.739	-1.7843	-1.9662	-1.6378	-0.84842
8.8956	8.5432	7.5835	7.5424	8.6682	9.2587	8.4484	7.9806	6.3773	7.9048	8.2739	8.4839	7.4314	8.6558	8.1253	8.0664	8.5064	8.1254	6.9384	9.4691	7.8154	7.674	8.2748	8.609	8.2542	7.1352	7.861	8.1901	8.0257	8.6802	8.1145	8.0615	8.0877	8.1528	7.4382	7.5257	7.9298	7.5131	8.3792	7.2674	7.6918	8.7756	8.4604	7.3783	8.2512	7.1576	7.862	8.3978	8.2406	7.6413
-11.695	-11.131	-11.067	-10.617	-10.216	-10.937	-10.376	-9.9869	-10.298	-10.62	-9.454	-9.0864	-9.9527	-9.5626	-9.7839	-10.938	-10.885	-9.8234	-10.288	-10.481	-10.783	-10.116	-10.769	-9.1636	-9.7076	-9.4815	-9.9331	-9.7163	-10.254	-9.9686	-10.145	-9.7316	-9.3302	-9.3766	-11.139	-9.1322	-10.733	-11.114	-10.105	-10.202	-10.193	-10.936	-9.8909	-10.357	-9.9052	-11.061	-10.53	-10.112	-10.427	-11.036
-2.8492	-3.1866	-2.4668	-2.3844	-2.2026	-2.2453	-1.6616	-1.8916	-2.9184	-1.9853	-3.7049	-1.7397	-2.2966	-1.5414	-2.1829	-3.299	-3.0897	-2.7612	-2.5906	-1.6396	-2.6006	-2.1324	-3.0006	-3.7528	-2.7489	-2.3674	-1.921	-2.2053	-2.9845	-2.7322	-2.7805	-2.6645	-3.8964	-2.2859	-2.4217	-2.9972	-2.3776	-2.4142	-2.0533	-3.2687	-2.2893	-2.7258	-2.0427	-2.7763	-3.299	-3.2417	-2.8576	-2.5379	-3.0136	-3.0964
1.2463	0.91629	0.84349	0.70498	1.3442	1.4115	2.7017	0.51135	0.92058	2.3642	1.3139	1.9225	2.7864	2.0184	2.2128	0.288	2.322	0.63992	1.839	1.919	1.6141	1.3326	1.6106	1.3919	0.84179	1.9357	2.2354	2.2763	0.46548	1.3436	1.0658	1.2356	0.82889	1.6384	2.4183	0.4613	1.298	2.4855	1.7275	1.7652	1.4703	1.221	1.3633	2.1098	1.8613	1.3522	2.0165	0.99252	1.9406	1.9025
-10.994	-8.7509	-11.142	-10.808	-9.9638	-10.285	-9.2566	-10.515	-10.761	-10.166	-10.649	-12.028	-9.4228	-10.681	-10.253	-9.6026	-10.34	-10.179	-10.165	-10.806	-10.485	-10.71	-9.9259	-9.8603	-8.5704	-9.5765	-10.324	-9.1864	-9.9056	-9.6082	-10.391	-9.3112	-10.918	-9.5558	-9.9564	-10.381	-9.8753	-10.246	-8.7936	-10.61	-10.311	-8.8839	-9.6566	-11.052	-10.066	-9.5911	-9.5778	-9.5906	-9.737	-11.292
5.1421	5.4985	4.7151	4.7206	5.404	4.9857	4.867	4.9976	5.3738	4.6513	5.0267	4.7495	4.8947	5.5455	5.3831	5.3234	4.2126	3.8993	5.1759	4.4038	3.4298	4.9979	5.3249	4.2392	5.7843	4.7124	3.9469	4.6548	4.819	4.8529	5.9448	4.8949	5.8686	5.4613	4.8043	4.8943	4.7346	5.2337	5.1934	4.8885	5.7333	5.2127	3.9225	4.7962	4.8187	5.3179	4.7659	4.4659	5.2131	4.7535
-11.809	-10.731	-10.83	-11.312	-12.183	-12.18	-11.873	-11.792	-11.102	-12.046	-12.376	-11.251	-11.003	-11.413	-12.31	-11.417	-11.995	-11.297	-12.209	-11.027	-11.138	-11.786	-11.827	-11.192	-10.269	-10.709	-12.509	-11.421	-11.522	-12.089	-10.303	-12.206	-11.242	-11.98	-11.864	-11.996	-11.078	-10.733	-11.755	-10.584	-11.237	-11.154	-10.178	-12.332	-11.172	-11.761	-11.572	-10.103	-12.468	-12.314
4.0889	3.6484	5.639	3.9237	3.9091	4.291	4.4142	5.179	3.8964	4.5825	3.6252	4.4698	4.3942	3.6865	4.7333	4.9495	4.2582	4.9571	3.7865	5.0005	4.6906	4.3938	3.4313	4.4083	3.5469	4.5392	4.2451	4.2392	5.2243	4.9088	5.741	3.967	4.5412	4.3805	5.672	3.9136	3.4449	3.8366	3.3792	4.2722	4.1012	3.1376	5.348	3.8696	4.7699	4.1679	4.2117	4.5643	5.3062	3.7655
-20.668	-20.518	-21.351	-20.271	-21.602	-20.844	-20.784	-20.43	-19.753	-21.757	-21.016	-21.088	-20.121	-18.99	-21.386	-20.943	-20.517	-20.57	-21.159	-20.758	-20.709	-20.631	-21.118	-20.924	-20.983	-20.56	-21.267	-20.904	-21.479	-22.388	-20.123	-20.991	-20.809	-21.41	-20.353	-21.613	-20.764	-20.256	-20.778	-20.316	-21.216	-20.572	-21.571	-21.064	-21.216	-21.162	-20.588	-22.076	-21.266	-20.811
-8.5275	-9.902	-8.6658	-9.3331	-9.5587	-9.2072	-9.2914	-9.0556	-9.6742	-10.31	-9.6506	-10.274	-9.0631	-9.7783	-8.7839	-8.8539	-9.3911	-8.2493	-8.8783	-9.0754	-9.2859	-9.023	-9.8854	-8.6597	-9.3542	-8.7021	-8.5977	-9.0701	-9.0852	-8.9912	-10.864	-9.4808	-8.798	-10.129	-10.127	-9.3574	-9.048	-8.9553	-9.5641	-9.4107	-8.3373	-10.169	-9.6507	-8.9976	-9.283	-8.3487	-8.0279	-9.0276	-9.1288	-10.315
-1.0409	0.59269	-1.8491	-0.73325	-1.5675	-1.1233	-0.89618	-1.5526	-1.4998	0.61899	-1.1012	-2.0673	-1.0829	-0.98852	-0.7053	-0.99886	-1.1068	-0.84491	-0.24128	-0.27088	-0.92787	-0.20984	-1.2626	-0.21881	0.36962	-1.6981	0.17483	-1.0373	-1.4532	-0.19742	-0.63495	-1.4073	-0.2864	-1.5398	-0.20101	-1.7178	-0.98564	-1.2789	-0.39696	-0.77299	-0.99975	-1.3675	-1.8949	-1.2848	-0.70333	-0.19647	-1.3547	-0.12396	-1.219	-0.18921
-22.629	-22.159	-22.913	-21.991	-21.582	-21.643	-21.347	-21.959	-20.865	-23.496	-21.875	-22.647	-21.118	-22.168	-22.686	-21.244	-21.415	-22.266	-21.742	-21.34	-21.758	-22.282	-22.11	-22.49	-21.461	-22.332	-21.116	-23.261	-22.561	-21.312	-22.258	-22.142	-23.165	-22.881	-21.585	-23.014	-22.438	-21.989	-22.284	-21.55	-21.423	-21.587	-21.717	-21.983	-21.816	-22.182	-22.718	-20.816	-22.927	-22.403
-10.344	-8.9386	-10.545	-10.34	-8.4327	-9.7278	-7.6723	-10.152	-8.9174	-9.3231	-9.1181	-10.19	-9.1187	-9.5135	-9.5567	-10.486	-9.125	-8.6641	-9.1565	-9.4851	-8.7118	-9.2911	-8.5582	-9.4906	-9.838	-9.0723	-10.119	-8.7229	-10.317	-8.7238	-9.224	-8.7813	-9.1187	-9.3586	-9.5061	-10.27	-9.5177	-10.362	-9.2297	-9.4499	-9.1744	-10.036	-9.3048	-9.0926	-10.203	-9.5584	-10.589	-10.94	-8.9812	-10.149
-1.3491	-0.45462	-0.76197	-0.34936	-0.26897	0.70083	0.45699	0.69409	-1.2214	-0.3548	0.079434	-1.136	-0.005283	-0.11803	0.93499	0.14739	0.054244	0.10769	-0.93613	-1.7011	-0.225	-1.8064	-0.071373	0.22992	-0.80937	-0.25039	-0.33789	0.38757	-0.15734	-0.14724	-0.52969	-0.36999	-1.0681	-0.57537	-0.30777	-0.18378	0.29825	0.56075	0.73395	-0.32464	0.28426	-0.89313	-0.36535	0.42899	-0.9426	-0.27347	-0.068175	-1.4643	0.93206	-0.5308
2.2775	0.88703	1.2773	1.9764	0.68628	1.089	0.34053	1.8678	1.566	2.2525	0.14312	0.72212	1.4807	1.744	0.56745	2.3499	1.8475	1.0696	0.85262	2.3878	2.4194	1.253	1.1482	1.1264	1.5194	1.6829	1.6724	1.9282	1.3164	1.7448	1.5255	1.7398	2.3561	2.812	1.34	0.073266	1.4948	2.4142	1.7605	1.1105	1.9318	1.1687	2.0428	1.2185	2.0971	2.0041	1.5039	-0.035183	0.69324	2.5668
-5.9123	-6.1871	-6.6873	-5.4015	-6.5483	-6.8827	-5.2962	-5.9662	-6.4789	-6.3935	-6.1591	-6.0918	-6.3395	-7.0253	-6.3864	-5.6654	-6.475	-5.3087	-5.8857	-6.1958	-6.5402	-6.017	-6.6502	-6.0704	-6.1173	-6.79	-5.6343	-6.2867	-6.4496	-5.4525	-7.1886	-7.385	-6.5652	-6.6431	-7.6358	-6.0096	-6.8722	-6.9883	-5.4766	-6.9381	-6.252	-7.276	-7.2486	-5.0436	-6.422	-6.9452	-6.2816	-5.2478	-5.8355	-7.18
-14.687	-14.174	-13.137	-13.664	-14.64	-14.537	-13.837	-14.458	-14.023	-14.405	-14.185	-13.666	-15.268	-13.519	-13.403	-14.163	-13.338	-14.154	-14.261	-13.768	-13.887	-13.903	-13.22	-14.603	-13.193	-14.549	-12.855	-14.959	-13.786	-13.399	-14.686	-14.768	-14.096	-12.428	-13.572	-14.019	-13.589	-14.433	-14.14	-14.533	-13.437	-12.883	-13.856	-15.002	-12.604	-13.906	-15.164	-14.691	-14.834	-13.862
-0.17588	0.60897	0.16437	0.17418	-0.46351	-0.051761	0.28512	-0.46217	0.43102	-1.1589	-0.7721	-0.24921	-0.20064	-0.48642	-0.39407	-1.2311	-0.84772	-0.31589	-0.034599	0.13927	-0.18228	-0.28883	-0.061625	0.26594	0.10053	0.8202	0.50346	-0.076913	0.1641	-0.65202	-0.29103	-0.18668	-0.15491	-0.66434	0.59261	-1.3956	-1.2722	-0.26256	-1.1329	-1.0447	-0.23355	1.0659	-0.3335	-0.25055	-0.27435	-1.4987	-0.14957	-0.20489	0.19568	-0.18791
6.1909	5.7358	5.6195	5.8549	6.4772	4.8907	6.2584	5.4648	5.497	5.0466	5.2616	5.0254	6.1848	5.5477	6.236	5.4401	5.697	6.3329	4.3024	4.9268	5.0875	5.6781	6.0744	4.8017	5.6961	4.9637	5.477	5.9868	5.1298	6.5529	5.261	4.6472	5.7568	5.8817	5.811	5.4513	6.9199	5.4042	5.008	6.5133	6.0606	5.6862	6.1351	5.4027	4.8845	5.9866	5.2714	4.7013	6.1673	5.1091
-3.5951	-3.2464	-3.4013	-2.8163	-3.1976	-3.7257	-3.7783	-4.1253	-3.4633	-4.0302	-2.6546	-3.2596	-3.1663	-2.975	-3.6584	-3.2627	-3.9782	-3.1592	-4.0514	-2.4465	-2.9194	-1.9302	-2.804	-3.1457	-3.0121	-4.8466	-3.6769	-2.9179	-3.4786	-3.3621	-2.4403	-3.6063	-1.6074	-3.4987	-1.7638	-3.6631	-2.6379	-1.6549	-3.8642	-2.9225	-2.8529	-4.3147	-3.5558	-3.1887	-2.7867	-3.5165	-3.8891	-4.1311	-4.294	-3.4579
3.1526	2.927	2.6158	1.4534	1.7897	2.2105	3.2237	2.8308	3.3191	2.9035	3.5805	2.6332	3.8755	2.6702	1.6513	1.9738	2.5526	2.6455	2.2006	3.5615	2.1868	2.6073	2.5444	2.5275	1.1906	2.485	2.7169	1.8027	1.2442	2.2381	2.061	2.7668	2.6132	2.0248	1.2338	3.0821	1.6234	2.6142	3.9982	2.6083	2.2626	1.6587	3.1159	2.4927	2.6062	2.8888	2.99	3.3091	3.0608	2.8803
4.3583	4.6713	4.8441	3.7259	4.4633	3.5277	4.8904	3.7194	4.2486	3.6546	4.0828	3.8398	5.1104	2.9938	4.4553	4.2863	4.7778	4.1432	3.8507	4.0585	5.2015	5.3983	3.7244	4.6128	4.3055	3.9342	3.8571	5.3502	5.0522	4.3878	3.7447	4.207	3.5741	4.5043	4.4929	4.2364	4.4412	4.5572	4.6109	3.5549	4.3555	3.3996	4.3628	5.1224	3.7479	5.2087	5.1168	5.9195	3.0903	4.3416
-0.66061	0.17212	-0.57812	-1.127	-0.3632	0.39403	-1.0719	-0.28628	-0.2719	-0.044584	-0.73537	-0.91301	-0.41822	1.0199	-1.3095	-1.3012	0.18784	-0.088958	0.29097	-0.44789	-0.62506	-0.18784	-0.80808	0.60168	0.4661	-0.51453	-0.4423	-0.91444	0.51022	0.12304	-0.53693	-0.73538	-0.089716	-1.5847	0.54564	-1.5612	-0.8624	-0.43887	0.55506	-0.85295	-0.62858	0.22687	-2.1806	-0.19176	0.85216	-0.38873	-2.039	-1.268	0.64493	-0.13505
5.8307	5.5523	6.0904	4.9371	5.949	6.4589	5.9262	5.8159	5.1372	5.2669	5.1344	6.2329	5.8919	6.3039	5.0587	6.546	5.6414	5.7891	6.0015	7.1382	5.144	6.3926	5.7365	4.8745	6.2071	6.4768	6.1012	4.0883	5.4822	4.6081	4.8543	5.986	5.6043	5.7404	5.7917	5.3835	4.3452	6.537	6.2439	5.8741	5.5472	5.905	4.9109	6.7356	5.1591	6.8675	5.21	6.0439	6.9254	5.1615
-12.23	-11.31	-12.205	-11.944	-11.225	-11.432	-12.081	-11.426	-11.79	-12.539	-12.375	-11.44	-12.909	-13.048	-12.308	-11.896	-12.074	-12.567	-11.259	-11.886	-11.336	-11.355	-11.271	-11.99	-11.645	-10.93	-10.61	-11.776	-11.729	-11.928	-11.421	-11.913	-13.581	-12.218	-11.144	-11.252	-10.656	-10.78	-11.595	-12.245	-12.594	-11.813	-11.634	-12.503	-10.667	-11.081	-10.954	-11.185	-10.672	-12.284
-3.4899	-3.1745	-3.5588	-3.1273	-2.3995	-2.6361	-2.4623	-3.4799	-3.71	-3.4246	-2.6752	-3.7447	-3.7767	-2.6048	-3.6873	-2.906	-2.8699	-3.8322	-2.8496	-3.516	-3.7177	-2.9327	-3.6105	-3.7056	-3.5903	-3.6633	-2.4988	-3.8701	-4.2318	-2.6174	-2.1934	-4.4244	-3.5026	-3.8689	-3.2358	-3.2475	-1.861	-3.3689	-2.1811	-4.1525	-2.3013	-2.5324	-2.7362	-3.2482	-3.3403	-3.4165	-3.3169	-3.0788	-4.07	-4.1211
-10.81	-11.098	-10.377	-10.177	-10.139	-10.088	-11.125	-11.649	-10.125	-10.666	-9.5589	-11.054	-11.243	-11.459	-11.194	-10.088	-10.268	-10.64	-11.39	-10.446	-10.602	-10.416	-10.714	-9.8951	-10.667	-10.791	-11.475	-12.038	-10.129	-10.91	-10.84	-10.873	-12.253	-9.9797	-10.976	-10.26	-10.344	-10.496	-9.706	-10.517	-10.091	-11.125	-10.673	-10.558	-11.514	-11.022	-10.981	-11.71	-10.678	-11.016
-22.764	-23.042	-22.333	-21.343	-22.006	-22.385	-21.745	-22.466	-22.374	-21.546	-22.513	-21.388	-20.658	-22.506	-22.628	-22.345	-21.544	-22.042	-21.176	-21.461	-21.894	-22.204	-23.368	-21.307	-21.756	-22.659	-22.206	-22.337	-22.978	-20.971	-21.635	-22.604	-21.434	-21.424	-21.723	-22.006	-20.932	-22.311	-21.927	-21.717	-23.346	-21.426	-21.522	-22.468	-23.044	-22.144	-21.872	-22.535	-22.202	-22.355
0.55613	0.010706	-0.21982	0.40085	-0.12157	-0.78566	0.16603	0.05513	0.35539	1.4393	0.47046	-1.253	0.7096	-0.41793	0.14793	0.11989	1.1236	-0.48548	0.74479	-0.060994	0.35601	0.24049	0.85213	0.27155	0.046817	0.14126	0.77821	-0.42272	1.1829	0.14451	1.3018	0.24645	-0.51705	-0.56017	0.48032	0.89062	0.35707	-0.33342	0.27248	0.8897	0.61957	0.36552	0.8738	1.6162	1.4019	0.96211	0.29686	0.23944	0.87058	0.51779
-6.148	-4.9713	-6.4249	-7.1723	-5.42	-6.4312	-6.5899	-6.7612	-6.2236	-6.0506	-5.0974	-7.0615	-6.1495	-7.1831	-6.5055	-5.902	-6.3635	-6.5939	-6.2092	-6.1446	-6.1138	-4.5043	-6.2322	-4.462	-4.9497	-6.9388	-6.1285	-6.3779	-5.6853	-5.9672	-6.851	-7.1459	-6.6169	-5.8911	-6.7694	-6.1967	-6.3179	-5.6582	-6.2482	-6.9098	-7.0804	-6.5527	-6.3348	-5.854	-5.4453	-5.6285	-5.4685	-6.1467	-5.509	-6.8933
3.2533	1.6215	2.9548	3.2561	1.9868	2.9762	1.8046	2.709	2.6486	2.6726	2.4285	1.5287	2.6176	3.1254	3.0929	2.9424	2.5984	3.2607	1.5399	2.0185	3.0285	3.0929	3.076	2.5388	3.4629	2.0346	2.5488	3.2857	2.6341	3.2895	2.1423	1.9841	1.4851	2.6853	3.8974	2.2979	2.3104	2.5229	2.5831	3.5997	2.4626	2.9922	1.9329	2.2978	3.04	3.4445	2.9638	2.0172	2.1263	2.3883
-2.3603	-0.81346	-1.1882	0.28667	-2.0878	-1.0029	-1.1491	-1.3599	-2.3047	-1.8253	-0.15699	-1.3692	-0.090183	-1.5052	-2.1492	-1.5304	-1.7222	-1.3329	-0.66995	-1.0538	0.25965	-1.0996	-0.39462	-1.2225	-1.3067	-1.4544	-1.0362	-1.4437	-2.2568	-1.1446	-1.0408	-1.4479	-1.1115	-1.0456	-1.8404	-0.65503	-0.89777	-1.2019	-0.51179	-1.6798	-1.7551	-0.17517	-1.4506	-1.3775	-0.11261	-0.85827	-1.1559	-0.93625	-1.3807	-1.9541
8.899	9.0958	8.2226	8.2264	7.9964	7.8236	9.3108	7.782	8.2007	8.1451	8.279	7.5973	8.0499	7.9687	8.3586	7.8048	9.0568	7.8664	7.8715	8.6052	6.967	8.3147	7.5926	8.266	7.9807	8.2226	9.6427	8.8743	8.8275	6.8022	7.7452	9.1105	9.303	8.6639	8.5148	9.5552	9.1899	7.4067	8.8579	8.5996	9.1123	8.3907	8.3442	9.8382	8.4741	9.244	8.8369	7.5305	8.598	9.0659
0.55922	-1.0123	1.1817	-0.19124	-0.58644	-1.3426	-0.56793	-0.42993	-1.4939	0.22435	0.35465	-0.83583	-0.46854	0.056782	-0.43766	0.70838	0.1204	0.040772	-0.18078	-1.5761	-0.11664	-0.072848	-0.47109	0.08146	-0.66099	-0.39278	-0.27318	0.35944	-0.93378	-0.0098814	-0.64933	-0.29749	-0.18874	-0.59692	-0.98526	0.54607	0.14629	0.043242	-0.018913	-0.26371	0.2183	1.0763	0.37599	-0.56039	-0.36778	0.1332	-0.1654	-1.0628	-0.39188	0.28317
-11.002	-11.773	-10.018	-11.716	-11.987	-11.774	-11.999	-11.344	-13.247	-11.545	-12.182	-11.068	-12.254	-10.412	-12.56	-12.045	-11.959	-12.192	-11.918	-11.934	-13.722	-12.369	-12.527	-10.642	-12.262	-11.475	-11.434	-10.981	-11.778	-12.051	-11.678	-12.367	-12.532	-12.325	-12.084	-11.268	-12.344	-11.387	-12.288	-12.201	-10.826	-12.202	-12.707	-10.931	-12.973	-11.072	-10.943	-12.058	-12.349	-12.786
9.1408	9.2901	8.6874	9.8942	8.977	9.3566	8.4544	8.1961	9.3232	7.9223	8.4361	8.8197	8.3759	9.7037	9.4628	8.66	8.8334	8.624	8.394	8.8359	8.8281	8.1435	8.2481	7.4329	7.9453	8.2765	8.4681	7.6876	8.5643	8.156	9.1746	9.0789	7.9642	8.6242	10.206	9.3144	8.8396	8.4753	8.679	8.7464	8.1821	8.7506	7.8951	8.4279	9.3807	9.0072	8.1474	9.3195	8.4591	8.789
-12.036	-12.026	-12.107	-11.789	-11.953	-11.99	-12.419	-11.625	-11.151	-12.047	-12.14	-11.836	-12.297	-12.097	-11.48	-11.839	-11.573	-12.677	-10.742	-11.661	-11.954	-10.92	-11.579	-11.421	-11.628	-11.015	-12.218	-11.574	-11.745	-11.099	-10.406	-11.772	-11.617	-11.055	-12.206	-12.246	-12.486	-12.152	-11.926	-11.553	-11.298	-11.493	-11.483	-12.032	-12.947	-10.541	-10.37	-11.651	-11.72	-11.942
3.3133	3.2192	3.0286	2.8373	3.1888	2.9856	1.8565	2.8538	3.5774	2.7187	4.1593	2.6866	3.0445	3.2953	3.5771	3.4471	1.9117	2.3876	3.0263	3.0629	1.9399	2.2474	3.373	1.9803	3.513	2.893	3.5779	2.4675	3.3448	2.2335	3.6408	2.0433	2.118	2.0154	2.6736	3.4016	2.2917	2.8026	3.086	2.7782	3.3036	2.545	3.1793	3.7187	3.1272	3.9743	3.1615	3.638	2.0578	2.6828
-0.37461	0.21038	0.94333	0.22274	-1.2803	0.3306	-0.26789	-0.69015	-0.60407	-0.11199	0.78521	-0.91337	-0.42035	0.37206	0.26821	0.27192	1.3237	-0.32547	-0.59352	-0.98397	-0.42743	-1.045	-0.66459	-0.5747	0.80665	0.58574	-0.5462	0.19775	-0.34304	-0.38888	-0.76647	-0.69032	-0.17004	-0.22406	0.82337	-0.39822	-0.11167	-0.78712	-0.54022	-1.127	0.40392	-0.47032	1.2818	-1.2099	-0.80238	-1.1184	-0.62315	-0.35758	0.01244	0.68503
3.096	2.0916	2.4895	2.2187	2.1289	1.7879	3.0909	2.8835	2.2274	2.0191	1.3995	1.57	2.84	0.69466	2.1638	2.785	1.375	2.2009	2.2247	1.8312	1.9769	2.6733	2.1551	2.069	2.3576	1.1669	2.2499	2.4239	2.3582	1.1362	2.2995	1.6772	2.5737	2.76	1.4737	0.16062	2.654	2.0306	2.0986	1.4421	1.1868	1.7558	1.4555	2.2984	3.1473	0.91773	1.194	2.7603	1.2181	1.3325
-5.0609	-5.6045	-4.896	-5.3272	-5.2022	-4.8187	-4.957	-4.651	-4.3839	-5.9387	-4.5583	-5.2602	-4.7635	-5.5947	-4.8354	-5.5574	-5.1672	-5.1474	-5.3471	-3.8042	-5.0473	-5.1912	-4.4405	-5.859	-4.8118	-5.0328	-4.7649	-5.1196	-5.6901	-5.8216	-5.2211	-4.7846	-5.353	-4.8929	-4.823	-6.6461	-4.7927	-6.2344	-5.6417	-5.5516	-5.2736	-4.8687	-5.3895	-5.5588	-5.0129	-4.3852	-4.755	-5.6647	-5.3767	-5.4956
4.5949	4.0291	3.7641	3.8388	4.5129	4.8543	3.096	4.5226	4.6216	5.6423	4.1733	3.979	3.7029	4.1981	4.2917	5.0013	4.1937	4.6566	3.2708	3.9597	3.2505	4.6717	3.301	5.14	4.7263	5.0198	3.5097	6.1348	3.8656	5.2161	5.3128	4.7221	6.2606	4.7035	5.2223	3.3535	4.1052	4.0026	3.7045	4.1617	3.8154	5.0708	4.3956	4.4027	5.0808	5.1102	3.8701	5.0524	5.0349	4.5465
-0.2947	0.1646	-0.89581	0.026431	0.43852	-0.031671	0.059602	0.79375	0.73919	0.49159	-0.80848	-0.25693	0.20528	-0.19356	0.36398	0.60969	0.9691	-0.4604	1.1102	0.096552	-0.82487	1.0461	-0.8449	0.40094	-0.10611	-0.29099	0.25809	-0.98966	-0.0058881	-0.38629	-0.1098	0.053699	-0.43219	-0.86182	-0.42054	-0.56781	0.65291	0.29586	-0.35321	-0.97722	-0.22207	-0.94141	-0.62216	-1.226	-0.85783	-0.61584	-0.049083	0.068068	0.36093	-0.77134
-9.1192	-8.4135	-8.8007	-7.9934	-8.6853	-8.5338	-8.4527	-9.553	-8.4103	-8.3234	-8.5102	-8.8101	-8.1873	-8.8105	-9.1832	-8.4072	-10.129	-9.4995	-9.2114	-8.7441	-9.6974	-8.6338	-9.2945	-9.0368	-8.3006	-9.8102	-8.9822	-8.0278	-8.528	-8.2	-8.2258	-9.2582	-8.9436	-8.6875	-8.1927	-9.2886	-9.5824	-9.7702	-9.3505	-9.4698	-9.221	-8.4279	-9.3681	-10.053	-9.0948	-8.6521	-9.4075	-8.5656	-9.5297	-8.2266
5.6527	5.2573	6.4635	5.3693	5.2724	5.517	5.6114	6.0536	5.8868	5.9374	6.306	4.5615	6.2997	5.5815	4.341	5.8003	5.8966	5.1159	4.7794	5.6997	6.0064	5.3624	5.1536	5.1236	6.0393	5.4394	4.6851	6.1027	5.7046	4.6056	5.6243	5.5215	5.6995	5.5267	6.2004	6.8036	5.6361	5.8695	5.7497	5.7432	6.7559	6.1375	5.0803	5.8037	5.976	5.8357	5.1696	6.0357	5.5707	5.6479
-0.78249	-2.4976	-1.4207	-2.1613	-0.70033	-1.1662	-0.74362	-2.1152	-1.1202	-2.5547	-1.2741	-1.0089	-2.1722	-1.7247	-1.394	-1.7786	-0.71028	-2.3486	-1.1827	-0.6258	-2.1483	-1.4808	-2.0946	-1.8322	-1.1924	-1.8455	-1.698	-1.5605	-1.3228	-1.1589	-3.2131	-2.2013	-0.99926	-2.6615	-0.70378	-1.4749	-1.1866	-0.87751	-1.4373	-1.2563	-1.1792	-1.9922	-0.65164	-1.6351	-1.8693	-1.524	-0.071691	-1.9149	-1.2745	-1.9849
2.9745	3.881	2.6098	3.1381	3.485	4.1684	3.8467	2.3731	3.5483	3.8216	2.9525	3.2647	3.4147	3.1778	3.095	3.7812	3.7868	2.7181	3.3684	2.8066	2.5044	2.8179	3.4416	3.4125	2.1325	2.9213	2.3371	2.6219	3.1279	3.9491	4.1039	2.6697	3.9855	3.7791	4.4339	2.9932	3.0509	3.4274	3.4724	2.3484	3.0512	4.2434	3.7619	3.3544	2.8976	3.3364	3.942	3.6641	3.1917	3.1426
-2.05	-3.8119	-3.6051	-4.2076	-2.6945	-2.0295	-3.8939	-2.2885	-2.715	-3.3475	-2.9402	-2.5278	-1.7466	-3.1433	-2.1453	-2.6436	-1.5794	-2.5244	-1.7478	-2.7779	-2.0244	-1.5309	-2.285	-1.9782	-2.0825	-2.8887	-2.8259	-3.9526	-1.7954	-3.6951	-1.7917	-3.8088	-3.2956	-1.5383	-2.8414	-3.407	-2.617	-3.1362	-2.3199	-2.8022	-3.3274	-2.425	-3.3415	-2.9413	-3.0935	-3.5305	-2.5107	-2.4985	-3.5369	-2.1326
-1.0921	-0.24897	-0.59494	-1.1217	-1.0516	-0.013566	-1.1059	-0.85708	-1.4056	-1.0733	-1.5468	-2.6638	-1.8384	-2.0133	-1.22	-0.92624	-1.0697	-1.6532	-0.95507	-0.075021	-0.89106	-1.8793	-0.4079	-1.4465	-1.4672	-0.24335	-0.70583	-1.0667	-1.8864	-1.6703	-1.3001	-0.58152	-1.3448	-0.6661	-0.022428	-1.0041	-1.4617	-0.6071	-1.0471	-1.0508	-0.85346	-0.74779	-0.85487	-0.86548	-1.0731	-0.50384	-1.6639	-0.72495	-1.6588	-0.60994
-13.199	-12.825	-12.758	-11.87	-12.865	-13.229	-12.064	-14.053	-12.679	-13.043	-13.068	-13.387	-12.895	-13.316	-13.409	-12.563	-13.157	-13.016	-13.924	-14.012	-13.236	-12.299	-13.756	-12.451	-13.649	-12.587	-13.296	-12.966	-13.082	-13.056	-12.992	-14.444	-12.73	-12.911	-12.971	-12.001	-13.588	-12.932	-13.086	-12.708	-13.655	-12.839	-12.9	-12.879	-13.017	-12.868	-14.117	-13.116	-13.283	-13.918
-1.1635	-2.0722	-1.1253	-1.6006	-1.1547	-0.61465	-0.94357	-2.0433	-2.5869	-1.0551	-1.0534	-1.5248	-0.97445	-1.6751	-2.5886	-1.4527	-1.4955	-1.0679	-0.85825	-1.3144	-1.6018	-1.897	-1.3782	-1.4556	-1.8516	-0.81928	-1.7036	-2.3327	-1.9886	-1.0681	-2.5285	-1.5853	-1.7309	-1.3689	-1.2208	-1.5833	-1.7685	-2.3194	-1.632	-2.5728	-0.92281	-2.0164	-2.5969	-2.2828	-1.1317	-1.3345	-1.2027	-1.6879	-1.4935	-1.1481
5.9733	6.5473	5.1038	5.5916	6.2085	5.2672	5.7179	5.7669	4.7658	5.6033	4.1381	6.6044	6.1004	6.0611	5.7604	5.9346	6.0763	5.4722	5.9515	5.7782	5.1718	4.699	5.0407	6.5842	5.6817	5.973	6.1843	5.1687	6.5548	3.9849	5.1081	4.8047	6.3655	6.3302	5.4207	6.0915	5.2625	5.1097	5.5591	5.7777	5.2488	5.2944	7.1105	5.5968	5.2872	4.7063	4.6158	5.8702	4.8347	5.8598
5.3301	4.499	4.0024	3.2552	4.3213	4.2255	4.9122	4.0552	4.1091	4.0651	3.7511	3.3385	3.645	5.0258	3.0208	4.6472	4.2312	3.8068	3.9797	4.047	3.8686	4.553	3.6208	5.013	3.7167	4.2434	4.854	5.1513	5.0941	4.7836	5.7884	5.328	4.5077	4.7219	5.1318	4.2782	5.0515	4.2867	4.5331	3.0965	3.6589	4.3412	4.2222	4.3773	4.652	3.9119	4.1638	3.6165	4.4465	4.0261
0.73568	-1.1251	0.11929	-0.56133	-0.5548	-0.48531	-0.81697	-0.42975	0.080603	-0.41261	0.24549	-1.2109	0.013376	-1.0361	-0.17872	-0.3249	-1.0435	-1.8498	0.61658	0.47794	1.0083	-0.26393	0.52291	-0.6724	-0.72999	-0.78323	-0.26568	-0.7114	-0.77548	-1.2699	-1.2251	-0.20686	-1.4313	0.36331	-0.88469	0.90649	0.21063	0.8731	-1.114	0.28951	-0.63563	-0.97278	-0.3853	-0.6638	-0.31489	-0.56219	-0.67649	-0.48222	0.14878	0.004738
6.6879	7.2193	7.3478	6.4419	6.695	7.5283	5.9547	7.8579	6.7132	7.7182	6.2542	6.5774	7.7076	7.9783	6.3121	6.321	7.2502	6.1146	6.6619	7.517	5.3827	6.8211	6.1039	6.1781	7.2962	6.0534	5.7828	6.674	5.4478	6.5895	6.4873	6.7183	7.8208	6.292	5.8549	6.9583	7.175	6.5743	7.4243	7.5446	6.1919	6.9584	6.7807	6.7049	7.0572	7.1186	5.7439	7.8431	6.1068	5.9357
-2.8174	-2.0472	-2.5503	-2.2718	-2.4169	-3.3578	-3.7511	-2.5793	-2.9309	-2.6917	-2.5928	-0.79277	-3.0535	-2.6318	-1.8871	-2.1503	-2.0732	-2.4211	-1.7702	-2.0308	-2.7906	-2.7895	-2.4871	-2.1058	-3.2938	-2.2034	-2.6632	-2.1158	-2.3929	-2.4984	-3.5527	-2.4624	-1.9666	-2.9492	-3.2706	-1.3889	-2.4017	-3.0676	-2.8529	-2.6583	-3.1747	-3.1021	-2.4029	-3.1328	-2.0357	-3.8463	-1.9196	-2.5864	-1.8774	-3.2029
-9.5689	-8.4111	-9.8898	-8.4151	-9.3609	-9.3253	-9.8803	-10.655	-9.2853	-9.3543	-8.6907	-9.0622	-9.1074	-9.3022	-9.7924	-9.7093	-8.6248	-9.8271	-9.8462	-10.422	-9.9392	-8.463	-8.6088	-9.2352	-8.9059	-8.9469	-8.8333	-7.8406	-10.5	-9.7748	-8.5194	-8.5083	-8.6912	-9.2694	-9.4822	-8.8196	-9.0596	-9.9571	-9.742	-9.2659	-8.7523	-9.1816	-9.1031	-10.697	-9.3675	-9.9189	-10.3	-9.0832	-9.7923	-9.9536
-12.438	-12.531	-13.043	-12.115	-12.416	-12.877	-13.483	-13.116	-12.469	-13.037	-11.753	-14.015	-12.657	-13.351	-12.929	-12.205	-12.826	-13.07	-12.161	-13.106	-12.835	-13.313	-12.794	-13.032	-13.452	-12.382	-12.73	-13.589	-12.058	-13.522	-12.417	-13.377	-12.964	-14.069	-12.112	-11.932	-12.966	-12.674	-13.516	-13.106	-12.496	-13.159	-13.309	-12.431	-11.011	-13.483	-13.042	-12.065	-12.691	-12.736
-12.043	-10.818	-9.4315	-11.37	-12.645	-11.052	-11.729	-11.592	-11.174	-10.828	-12.433	-12.965	-12.633	-11.848	-11.102	-12.68	-11.142	-11.556	-11.343	-10.492	-11.316	-12.189	-11.456	-12.484	-11.957	-11.553	-12.244	-11.377	-12.753	-10.44	-11.447	-11.329	-11.75	-11.254	-11.19	-12.54	-12.564	-11.545	-10.887	-11.024	-11.376	-11.042	-12.326	-11.105	-12.482	-11.545	-11.394	-10.899	-10.666	-11.073
-8.4083	-8.0436	-7.9198	-7.5149	-6.7525	-7.9536	-9.0507	-7.023	-6.8611	-7.4369	-6.9896	-8.6533	-8.5681	-7.7079	-7.0624	-7.8138	-6.6087	-6.5655	-7.0707	-7.8275	-7.3343	-7.8912	-7.5375	-8.2871	-8.4987	-7.7815	-6.5873	-7.4454	-7.2182	-7.4808	-7.4794	-7.7282	-7.6288	-6.8646	-7.5741	-7.1255	-6.9747	-8.0366	-8.1948	-8.1432	-8.0641	-7.9975	-7.8464	-7.2684	-7.1085	-8.5489	-7.4652	-7.3749	-7.7674	-7.6403
-2.0564	-1.6893	-1.3767	-1.5452	-3.9785	-3.538	-2.7793	-3.0199	-3.2092	-1.9842	-2.6305	-2.1357	-2.452	-2.4619	-2.5345	-1.7136	-3.3721	-1.9252	-1.938	-2.1871	-2.9758	-2.0329	-2.0124	-3.1421	-3.5835	-2.6978	-3.2533	-3.7132	-2.3966	-0.82855	-2.9497	-1.9954	-4.2964	-1.7053	-2.2966	-2.8163	-2.3324	-2.1821	-2.8943	-2.6205	-3.0352	-2.741	-2.5389	-3.566	-3.1782	-2.1608	-2.3549	-3.2868	-3.3037	-2.1759
-3.3665	-3.2496	-3.264	-4.05	-4.4733	-3.6007	-4.039	-4.4116	-4.4854	-4.0276	-4.1783	-4.423	-3.2269	-3.2944	-3.8989	-4.139	-3.3581	-3.4789	-3.3216	-4.2458	-3.0415	-2.9262	-5.1507	-3.3072	-4.0709	-4.704	-2.9882	-4.725	-3.2759	-4.295	-4.186	-3.0437	-3.21	-4.7713	-4.8826	-4.394	-3.4897	-4.1348	-3.2458	-3.9354	-3.4356	-3.9291	-4.0956	-4.0767	-3.7792	-4.3942	-3.463	-4.5145	-4.4949	-3.9154
-3.1526	-3.2744	-3.9499	-3.4248	-2.0914	-2.6211	-3.9494	-3.4723	-3.5682	-3.0971	-3.1534	-2.9452	-2.9521	-2.4211	-2.1735	-3.2258	-3.8611	-3.5358	-2.9944	-2.4502	-3.8719	-2.2171	-2.9389	-3.6844	-3.9508	-3.5567	-2.8795	-2.8025	-3.9125	-3.0517	-2.9201	-4.2831	-3.1966	-2.7373	-3.8893	-4.3581	-3.9507	-2.8397	-3.8477	-3.7027	-2.8754	-3.0975	-3.0555	-2.9681	-3.3676	-3.1283	-3.4497	-3.1391	-2.9817	-2.798
-10.212	-10.555	-10.57	-10.599	-10.405	-9.7486	-10.323	-10.041	-11.022	-11.116	-11.061	-10.998	-11.254	-11.912	-9.9439	-11.623	-10.594	-11.742	-11.243	-10.883	-10.535	-11.264	-10.605	-10.169	-11.256	-11.511	-9.4635	-11.509	-10.604	-9.9274	-10.149	-11.103	-10.023	-11.34	-11.207	-9.9922	-10.611	-10.346	-11.027	-10.141	-10.645	-11.338	-10.866	-11.226	-12.178	-11.45	-9.8699	-10.42	-9.9818	-12.473
5.7504	5.6445	5.5768	5.0727	6.9953	5.017	5.6794	5.5005	6.2983	5.1206	6.1707	6.0898	6.6734	5.1255	5.9624	5.7467	5.2187	6.0556	6.1761	6.4584	4.8448	5.7362	4.6916	5.6778	5.1555	6.1624	6.5832	4.7094	5.9733	5.8721	6.1443	5.6447	4.5873	6.8262	6.4969	6.3595	5.5836	5.0271	5.6257	6.1297	5.9478	6.0241	6.4514	5.1697	6.4021	5.4137	5.6984	4.5223	6.2869	5.5452
-14.247	-13.643	-14.013	-14.025	-15.104	-14.428	-14.953	-14.289	-15.217	-14.232	-15.562	-13.952	-13.868	-15.899	-14.718	-13.657	-15.197	-14.392	-14.585	-14.862	-14.073	-14.339	-15.101	-15.16	-14.312	-15.168	-14.937	-14.967	-14.742	-13.495	-13.505	-14.086	-15.04	-14.665	-14.849	-14.493	-14.53	-13.781	-14.794	-14.28	-15.178	-13.371	-13.112	-13.817	-15.612	-14.959	-14.628	-16.276	-13.874	-14.422
-1.4798	-2.366	-2.0627	-2.7853	-1.4633	-0.79589	-2.1451	-1.4513	-2.1454	-1.1813	-1.7435	-0.86364	-1.5014	-1.1322	-1.5706	-1.1836	-0.48775	-1.3354	-2.7586	-1.3365	-0.76979	-2.1615	-2.0634	-1.0148	-1.3203	-0.89058	-1.3329	-2.0794	-0.84419	-2.5526	-1.6797	-0.8128	-1.1655	-0.76462	-1.0694	-0.79304	-0.87299	-1.1141	-2.4158	-1.2812	-0.71732	-0.98273	-2.0014	-1.3943	-1.6555	-0.61108	-1.5575	-1.2226	-0.040115	-0.72925
-12.201	-10.796	-11.635	-12.459	-11.405	-11.422	-10.443	-10.475	-12.249	-11.969	-11.088	-11.682	-10.848	-12.004	-12.96	-12.163	-11.78	-12.109	-12.633	-11.862	-11.993	-12.155	-11.349	-11.593	-11.87	-11.674	-11.696	-11.459	-12	-11.427	-11.733	-12.616	-10.433	-11.918	-11.666	-12.059	-12.196	-11.306	-11.52	-11.634	-11.828	-11.253	-13.065	-11.468	-12.585	-11.812	-13.123	-11.563	-12.688	-12.018
-0.04511	-0.50782	-0.092822	-1.2487	0.020452	0.63983	0.61904	-0.10057	-0.81275	-1.5587	-0.90736	-1.1826	-0.19859	0.11257	0.2198	-1.4818	0.8968	-0.91887	0.56834	-0.30378	-0.2521	0.44048	0.51196	0.3296	0.2786	0.48675	0.29975	-0.19079	0.0076569	0.46743	0.62928	0.2416	0.1054	0.30131	0.77312	0.95753	-1.2927	0.98868	-0.033175	-0.3678	-0.079353	-1.3107	1.1681	-0.087845	0.46895	0.95745	0.70036	0.34592	-0.89627	0.076297
3.1683	2.7677	3.7102	2.3855	2.7006	1.9277	3.36	2.3125	3.5947	2.8006	2.4049	2.3763	3.0019	1.9676	2.4204	1.5765	2.4624	1.6162	3.542	1.977	2.2699	2.2241	2.4954	1.6587	3.235	1.9151	3.365	3.2832	1.5702	1.7766	1.3746	2.8669	2.6403	2.9223	3.0189	2.0282	3.7261	2.695	2.7979	1.9344	3.2465	1.6542	2.556	2.9562	2.9474	2.021	2.4034	2.0701	1.2275	3.7042
1.0698	1.8717	1.9988	2.1718	2.7392	2.2487	2.5819	1.5681	2.0761	1.5067	1.4594	1.0404	2.6337	1.3002	0.93581	2.2677	1.3723	0.57596	1.6752	0.16114	0.74801	0.62201	1.104	1.7901	1.9836	2.6006	1.1917	1.6372	1.3413	1.5175	1.9009	1.535	1.1204	1.0016	1.2571	0.85158	2.4808	2.3642	1.266	1.7067	2.6966	2.0918	0.71232	0.7906	2.9685	1.9421	1.4549	1.3867	1.1207	0.96093
-15.073	-14.694	-15.007	-15.303	-15.755	-13.879	-14.343	-13.876	-14.899	-14.402	-15.307	-14.142	-15.744	-13.966	-15.173	-14.629	-14.491	-14.561	-14.14	-15.295	-15.547	-13.32	-13.7	-14.52	-13.968	-15.068	-14.523	-14.163	-15.233	-15.169	-14.684	-15.978	-14.095	-14.633	-14.158	-15.221	-14.726	-15.053	-14.359	-13.133	-14.705	-14.209	-13.716	-15.451	-13.717	-13.383	-13.431	-13.912	-14.669	-15.051
-14.883	-15.014	-13.623	-13.811	-14.943	-14.868	-15.595	-13.591	-14.239	-14.849	-15.286	-14.865	-14.077	-14.441	-15.472	-14.573	-14.151	-14.325	-14.372	-14.716	-15.466	-15.733	-12.489	-14.306	-15.092	-16.488	-14.931	-14.86	-15.531	-14.431	-15.163	-14.983	-15.084	-14.143	-14.509	-14.381	-14.059	-14.449	-13.758	-14.592	-14.434	-14.456	-14.534	-14.794	-14.484	-14.116	-14.784	-14.773	-14.585	-13.616
1.7961	1.9246	2.1321	1.9394	0.54908	2.3011	0.648	1.0558	2.216	1.6447	1.3303	1.228	1.1914	0.93957	2.3763	0.72418	1.5577	1.7103	1.3528	1.7308	2.1777	1.9568	2.5989	1.0662	0.73919	1.6635	1.8172	2.5446	1.9571	1.7635	2.2428	2.2602	1.8211	1.4935	0.61234	0.76399	1.4878	0.68264	2.5882	1.9274	1.2543	1.6187	2.0272	1.1035	2.4142	3.2021	2.1014	2.9569	1.5839	1.3028
1.2905	2.2855	1.8772	1.9624	2.259	2.3973	2.7594	1.1691	1.4173	2.7875	1.8711	3.0148	1.4226	2.121	1.6529	1.4993	2.3292	0.1682	2.0623	2.0291	1.8726	1.9959	1.4355	0.98843	1.9971	2.0778	0.67545	1.9495	2.2101	0.59546	2.5489	0.52371	1.8061	0.87974	1.7571	1.2809	1.2731	2.3343	1.5831	1.3778	1.7635	1.295	0.80561	1.687	1.7302	2.8999	0.84524	0.75346	1.1711	2.3758
-4.5738	-3.3679	-4.2094	-3.9691	-3.0089	-3.5952	-3.3053	-3.5135	-3.1856	-2.043	-3.6116	-2.418	-4.0596	-3.2879	-3.435	-2.714	-3.0898	-3.5204	-4.2367	-3.2999	-4.7559	-4.2888	-3.7415	-4.0878	-4.4634	-3.2987	-2.8481	-3.8604	-3.5587	-3.2813	-2.63	-2.7305	-3.7688	-3.039	-2.4945	-3.6929	-4.1728	-3.3565	-4.2356	-3.7961	-2.8873	-2.5324	-3.9578	-3.1734	-2.9792	-2.9081	-3.9072	-2.0801	-2.8534	-3.5683
0.26605	0.35923	0.64211	0.31583	-0.269	1.5982	-0.37528	0.90972	0.90238	0.79223	0.17697	-0.24937	-0.38284	-0.40893	0.64305	1.2942	-0.28983	0.83979	0.11491	-1.4382	0.26555	0.59708	0.46079	0.90945	-0.17159	1.2525	0.42514	0.49302	1.2812	0.20232	0.25992	0.9076	0.98635	-0.62661	0.37017	-0.20935	1.0469	0.70813	0.90763	-0.46806	0.19625	0.25202	0.78727	0.61582	0.57055	-0.51039	0.74789	-0.50271	-0.45763	-0.13025
3.4967	2.8485	3.1901	2.5813	3.638	2.5157	3.222	2.5758	1.3104	2.3363	2.2266	2.0093	2.5759	3.7603	2.9965	3.2311	2.1978	1.849	2.6352	3.9821	2.6047	1.8004	2.709	2.1461	2.1838	1.5894	1.7568	1.4644	2.495	2.8468	2.5184	2.2493	2.6864	3.3593	1.7208	3.5273	1.3869	2.9302	3.8826	2.6503	2.9176	3.1656	2.0313	2.4011	2.2156	2.2922	3.1616	3.8436	2.4082	2.8969
-20.995	-21.859	-22.361	-23.209	-21.089	-21.77	-22.73	-22.004	-21.205	-21.845	-23.219	-22.066	-22.8	-22.117	-21.37	-22.634	-22.193	-21.747	-22.11	-22.707	-20.878	-22.883	-21.865	-22.537	-21.467	-21.931	-22.586	-21.241	-21.988	-21.856	-21.969	-21.905	-23.172	-22.934	-22.34	-22.117	-22.664	-22.668	-22.383	-21.989	-22.056	-22.632	-22.453	-22.569	-21.72	-22.332	-21.692	-22.009	-21.83	-22.131
7.2872	6.7	6.729	5.3478	5.9881	5.6387	6.1644	7.0932	7.3968	7.3362	7.7497	5.8065	6.1677	6.4265	5.8284	6.5466	7.0515	6.3414	7.3732	7.2029	7.2702	5.5933	7.2617	7.8821	5.8816	7.2668	6.5711	5.3909	7.9629	8.4224	7.4261	6.1333	6.4531	6.6775	5.4472	6.5499	6.882	6.33	5.8128	6.4203	7.7274	7.2425	7.2107	5.9726	6.9137	7.7901	7.3948	7.107	6.3829	6.3157
-12.678	-13.206	-12.851	-12.485	-12.215	-12.235	-12.994	-13.051	-12.413	-12.161	-12.745	-12.416	-12.761	-13.485	-13.509	-14.076	-13.348	-12.896	-12.845	-12.895	-12.269	-12.83	-12.805	-12.33	-12.368	-12.199	-13.18	-12.575	-13.009	-12.878	-12.787	-14.234	-13.49	-12.249	-13.266	-12.538	-12.017	-12.683	-12.176	-12.996	-13.207	-11.962	-12.304	-11.966	-13.854	-12.66	-12.732	-12.966	-13.275	-13.018
-4.0849	-3.5868	-4.0138	-4.0582	-3.9399	-3.7855	-3.7542	-2.8734	-4.9681	-4.0012	-3.6227	-4.4845	-3.7932	-5.4348	-3.9786	-3.681	-4.2823	-4.2366	-4.313	-3.0432	-3.5359	-4.0384	-3.9136	-4.298	-4.4657	-5.2534	-3.4908	-4.2578	-3.1008	-4.7856	-4.0546	-4.878	-3.9206	-4.4895	-5.2066	-4.0229	-5.3087	-5.1609	-4.0305	-4.754	-4.0008	-3.6598	-4.474	-3.797	-4.37	-4.098	-4.1898	-4.2025	-4.0926	-4.2609
-12.056	-12.884	-12.881	-14.199	-12.425	-13.643	-12.769	-14.067	-12.986	-12.47	-12.069	-13.046	-13.313	-11.946	-12.244	-11.958	-12.662	-13.358	-13.674	-12.875	-13.554	-13.38	-13.422	-13.481	-13.208	-12.918	-13.371	-12.291	-12.45	-13.551	-13.185	-13.17	-12.562	-13.915	-12.473	-12.488	-13.127	-12.375	-11.459	-12.896	-11.317	-13.437	-12.66	-13.028	-11.951	-13.809	-12.935	-12.708	-11.951	-12.664
-4.4599	-4.5108	-3.8268	-3.231	-4.6809	-4.2352	-4.0161	-3.7468	-3.884	-2.9387	-3.0201	-3.6378	-2.811	-4.0174	-3.5919	-2.134	-4.2331	-2.7772	-3.5473	-3.5571	-3.7441	-3.6712	-4.5441	-2.8179	-3.2966	-3.6291	-3.3295	-4.2547	-3.831	-3.4198	-3.9604	-3.6816	-3.5339	-3.8119	-3.1591	-5.1507	-3.7266	-4.3448	-3.9252	-3.385	-3.6088	-3.142	-3.8019	-3.9476	-4.2723	-3.7908	-4.8377	-3.0259	-4.6273	-3.2909
-12.611	-12.8	-12.913	-12.537	-12.507	-13.58	-12.312	-12.718	-14.431	-12.757	-12.581	-11.948	-13.042	-13.789	-12.844	-12.744	-12.841	-13.42	-13.456	-12.904	-13.38	-12.231	-11.641	-12.561	-12.151	-12.525	-13.824	-12.981	-12.79	-12.601	-12.921	-11.559	-13.117	-12.395	-12.819	-13.015	-12.993	-12.574	-12.751	-12.917	-13.312	-11.95	-13.148	-13.316	-13.527	-12.497	-14.301	-12.517	-12.796	-12.469
-0.25133	-1.9643	-1.8749	-2.1274	-0.49154	-2.0267	-2.0547	-1.579	-2.0643	-1.2702	-0.80602	-1.2908	-1.6028	-1.0281	-3.3085	-1.5649	-2.188	-0.05944	-1.2113	-0.30896	-1.3548	-1.7445	-2.263	-2.2682	-2.0736	-1.1807	-0.99318	-1.788	-2.7411	-1.9915	-1.264	-2.5854	-1.5687	-2.7376	-1.2442	-1.099	-1.8768	-2.0738	-0.98189	-2.3864	-1.1772	-0.28235	-0.37308	-0.85985	-1.6309	-1.3709	-0.92906	-1.2322	-2.0999	-1.1826
-0.018148	-1.1639	-0.54907	-2.3385	-0.075542	-1.7485	-1.557	-0.71018	-1.9238	-1.1041	-0.55351	-1.0087	-1.6503	-2.3679	-1.2115	-0.80873	-0.87276	-1.3857	-0.98256	0.23257	-0.92664	-1.4919	-1.5894	-2.7339	-1.3648	-0.76328	-1.7618	-1.0144	-1.0964	-1.7119	-1.0448	-2.1862	-0.80783	-1.401	-1.1828	-0.17889	-1.1197	-0.53799	-1.5056	-2.0415	-0.88659	-2.1309	-0.31922	-1.4818	-1.0352	-0.99436	-2.279	-1.17	-1.0261	-1.5485
-1.6398	-1.9116	-1.951	-2.0475	-2.1086	-1.7123	-0.58681	-2.7055	-2.0251	-1.9277	-2.6299	-1.0089	-1.9855	-1.2622	-1.0079	-2.9909	-1.3878	-1.2494	-2.8317	-1.4583	-1.285	-1.1611	-1.2899	-1.9079	-1.6557	-1.525	-0.62902	-1.2867	-2.0069	-2.0934	-3.5033	-1.1471	-1.9121	-3.4086	-1.419	-2.6561	-0.58103	-2.7358	-1.4881	-1.2493	-0.49871	-2.0742	-1.4553	-1.5383	-1.1036	-2.3289	-1.2601	-1.8007	-2.4648	-2.3502
0.16525	0.092504	0.47842	-1.0017	-1.0746	-0.77143	0.97357	-0.40689	-0.59709	-0.16007	1.713	-1.923	-1.0935	0.57317	0.80259	-0.025242	1.1165	0.29716	-0.43966	-0.29033	0.68211	-0.65464	-0.23909	0.80792	0.56565	-0.64485	0.11219	0.50946	-1.0921	0.14919	-0.095982	0.64195	-0.079012	-0.073785	-0.79654	0.41907	0.26635	0.97969	-0.14123	-0.85412	0.57482	-0.94573	-0.075827	-1.0071	0.14663	-0.93695	0.1951	-0.0013249	-0.27889	0.79451
7.1162	7.2042	8.2624	8.3769	7.4221	8.3992	8.8321	7.8357	8.6627	8.3132	8.2841	8.656	7.612	8.6582	8.9339	8.0076	6.9019	7.8622	8.1941	8.1361	8.4869	7.8164	8.457	8.414	8.6896	8.5544	8.9886	8.8884	8.3919	8.0458	8.6286	7.7837	8.7602	7.6912	9.3908	7.3847	8.5533	7.6126	7.3243	7.84	8.2128	7.4576	8.5038	7.7758	8.3499	7.9886	8.1542	7.03	7.9809	7.6088
-3.8762	-4.1283	-3.6604	-4.5115	-4.0607	-3.9618	-3.7332	-2.9549	-4.4847	-3.2537	-3.1338	-2.9971	-3.5894	-4.4396	-3.2715	-4.1236	-3.2238	-3.7201	-5.032	-4.6336	-3.1676	-3.7322	-4.5038	-4.312	-4.8066	-4.1881	-3.5213	-3.3601	-3.244	-4.2323	-3.511	-3.4462	-3.5249	-3.2186	-3.5438	-4.283	-4.2577	-4.3872	-3.8874	-3.425	-2.4144	-3.1443	-4.2621	-3.1229	-3.2902	-4.4787	-3.2213	-4.0743	-2.2764	-3.9816
-6.0676	-6.7704	-5.4996	-4.8408	-5.2553	-5.4757	-5.3807	-7.1685	-4.9336	-5.7241	-5.4019	-5.5769	-4.4935	-4.9395	-5.8815	-4.5822	-5.7248	-4.7806	-6.5703	-4.8977	-5.3173	-6.481	-5.9165	-5.501	-5.4992	-6.4549	-5.7967	-6.1713	-5.002	-4.7787	-5.7932	-6.0307	-5.3965	-5.1566	-5.1784	-5.942	-5.1149	-5.6699	-5.928	-5.6529	-6.6915	-5.0199	-5.3414	-4.9606	-6.0025	-5.2101	-5.107	-6.0908	-5.4797	-5.7087
-12.879	-11.945	-13.374	-13.856	-13.657	-12.887	-13.689	-13.289	-12.174	-11.723	-13.663	-13.087	-12.65	-12.794	-13.511	-13.665	-14.23	-14.023	-13.215	-13.781	-13.985	-13.297	-12.353	-13.548	-13.811	-13.248	-13.439	-13.519	-12.44	-14.179	-13.851	-13.324	-13.06	-13.595	-13.071	-11.707	-13.179	-14.546	-12.408	-13.412	-12.997	-13.102	-13.222	-12.084	-11.913	-13.835	-12.274	-13.608	-13.786	-13.418
-2.4606	-2.4942	-4.0333	-3.3563	-3.1366	-2.7865	-3.6825	-1.8647	-4.0064	-3.1684	-3.6688	-3.2128	-2.6	-2.4034	-2.9362	-3.2995	-4.0883	-3.1785	-3.3729	-4.7223	-2.6853	-2.8914	-2.7314	-3.3787	-3.2353	-3.3456	-2.6154	-3.2207	-3.2046	-3.3376	-3.1976	-3.1778	-2.3716	-1.9431	-3.6955	-4.4953	-3.5389	-3.5268	-3.4021	-3.6808	-2.6949	-4.1908	-2.6442	-4.7009	-3.7182	-3.2826	-3.0124	-2.4887	-2.5702	-3.2957
-8.6726	-9.5437	-8.5148	-8.4072	-9.2566	-9.3594	-7.5067	-9.8535	-9.1053	-10.115	-8.8699	-8.9668	-8.7321	-8.0829	-9.5264	-8.7128	-7.1665	-9.0635	-9.1644	-9.0157	-8.6883	-8.8812	-8.3495	-9.7022	-9.2425	-7.3977	-8.6948	-9.3108	-8.6854	-8.7476	-9.1789	-9.0371	-9.0864	-9.6629	-8.9747	-9.1243	-9.1016	-8.238	-8.761	-9.2629	-8.3765	-8.6479	-10.129	-8.4098	-8.4092	-9.3771	-7.9313	-9.0478	-8.9391	-8.1153
-13.448	-11.561	-13.472	-12.79	-13.505	-12.618	-12.486	-13.239	-11.526	-11.25	-11.914	-12.178	-11.367	-13.218	-12.742	-12.368	-12.476	-12.61	-12.494	-13.268	-12.042	-13.715	-11.839	-12.844	-13.522	-11.901	-12.853	-13.692	-12.358	-11.639	-12.688	-13.561	-12.951	-11.821	-12.403	-11.672	-11.595	-13.322	-14.037	-11.995	-13.028	-12.486	-12.404	-12.585	-12.635	-12.631	-12.641	-13.42	-12.317	-12.699
-16.179	-15.473	-14.255	-14.865	-13.574	-13.781	-15.324	-14.747	-14.215	-14.092	-14.733	-14.521	-14.651	-14.055	-14.614	-14.472	-15.083	-14.944	-14.317	-14.683	-15.117	-14.084	-14.247	-14.688	-14.795	-15.611	-15.671	-15.413	-15.434	-14.63	-14.1	-14.774	-14.683	-14.591	-14.574	-15.151	-14.775	-14.823	-14.649	-14.684	-13.294	-13.765	-13.999	-15.238	-15.149	-16.532	-14.719	-14.451	-13.952	-13.708
-6.6573	-6.5071	-8.1701	-8.1915	-6.6579	-6.6584	-7.6313	-7.1857	-7.8086	-7.9453	-8.2236	-6.2474	-7.4851	-7.0267	-8.2921	-8.404	-8.3552	-7.5448	-7.7451	-6.4341	-8.6357	-8.5107	-9.4829	-8.2659	-8.2195	-8.4297	-6.9718	-6.4782	-7.5421	-7.7364	-6.5865	-7.9753	-7.6203	-6.9428	-6.5543	-7.9766	-6.7696	-6.6453	-7.0664	-7.4387	-8.3839	-6.9843	-8.7367	-8.5837	-6.4659	-7.6053	-6.8358	-6.9403	-7.9609	-8.3501
-9.1963	-8.8108	-8.3884	-10.075	-8.2126	-9.5296	-8.4681	-9.812	-9.0607	-8.5774	-8.2923	-9.1752	-7.9402	-8.8995	-9.2142	-9.5141	-9.0847	-8.7998	-9.6166	-10.097	-8.8375	-9.1103	-9.7186	-8.7543	-8.2115	-8.4547	-9.0637	-8.8424	-9.402	-9.4178	-9.4137	-7.863	-9.8159	-8.4448	-9.568	-9.5702	-8.7979	-9.6671	-9.1095	-9.9474	-8.8702	-9.5442	-8.9219	-9.5683	-8.7428	-9.0321	-9.6457	-8.8963	-8.2427	-8.8803
-10.507	-9.5064	-9.5224	-9.4534	-9.7608	-8.1967	-8.713	-8.4059	-9.9	-8.9125	-9.8597	-10.369	-9.4525	-8.9613	-10.033	-9.1346	-8.4323	-9.222	-8.8937	-9.2726	-9.1153	-9.0255	-8.686	-10.416	-8.974	-9.1979	-8.4839	-9.2555	-9.7157	-9.3448	-9.8384	-9.0587	-9.0375	-9.2202	-8.8667	-9.0652	-9.4475	-9.2976	-9.7928	-10.35	-9.575	-9.3105	-9.5129	-9.0325	-8.5014	-9.2968	-9.5156	-9.7765	-9.0374	-9.5604
2.7765	2.3471	1.7604	0.96554	2.4833	1.9885	2.1742	2.1811	2.5997	2.0724	2.4067	2.6599	2.4251	1.5286	3.0551	3.27	1.8871	2.391	1.833	3.0378	2.6514	1.927	3.0387	3.6905	3.5348	2.3382	2.8732	2.8891	3.512	2.9118	3.1052	2.0406	1.7754	2.6706	3.4421	2.6625	2.6347	2.6288	2.4246	2.9027	2.0926	1.7327	2.1764	1.9133	2.9119	2.5157	3.031	2.2198	2.0839	3.2249
-8.2099	-8.9424	-8.859	-8.7535	-9.6388	-8.8112	-8.8475	-9.295	-8.0186	-10.435	-9.0027	-9.1594	-10.138	-8.2035	-8.4008	-9.348	-9.2176	-8.3585	-10.214	-8.647	-8.8519	-8.49	-8.2577	-8.7312	-8.5088	-9.1057	-8.9135	-9.989	-9.9224	-9.163	-9.9758	-9.3233	-9.5713	-8.9388	-9.219	-8.8033	-8.8017	-9.2561	-8.3429	-9.7877	-8.8844	-9.3165	-8.6207	-9.6405	-8.5331	-9.62	-8.9479	-9.557	-9.7901	-7.9267
-20.535	-20.709	-20.451	-21.184	-20.29	-20.568	-20.223	-21.636	-20.805	-20.593	-22.15	-20.648	-20.857	-21.427	-21.429	-20.475	-20.52	-21.565	-21.317	-21.272	-21.594	-20.855	-21.106	-21.978	-19.914	-21.149	-20.648	-21.973	-20.429	-20.413	-21.848	-20.277	-19.535	-21.437	-20.7	-21.729	-20.114	-20.673	-20.265	-20.931	-20.508	-21.014	-20.888	-21.309	-20.742	-20.874	-21.68	-20.118	-20.043	-21.061
0.26608	0.71545	1.3178	0.77916	0.30013	0.64147	0.78036	-0.43212	0.3613	-0.13984	-0.26876	0.17625	0.6218	2.2141	0.1793	-0.3536	1.0374	-0.072527	-0.20721	0.15586	-0.16062	0.99103	0.93405	-0.045678	1.0954	1.058	0.40517	0.0016312	0.095261	0.60804	-0.0070309	0.91409	0.11357	1.3985	-0.79287	1.4217	0.82185	0.42407	-0.75365	-0.14622	0.98332	0.048998	1.876	0.34958	1.0723	0.10562	0.43975	0.61545	1.3092	-0.34614
8.0288	7.5955	9.1819	8.8046	8.1435	8.3618	7.8041	7.6338	9.231	8.2153	8.0425	8.158	7.4226	9.2494	8.5487	7.704	6.8783	7.7773	8.8715	7.7628	6.9477	7.8985	7.1508	9.067	8.2692	6.1953	8.8861	7.8559	7.6699	7.6112	7.1541	8.3389	7.417	8.1147	7.1684	8.2973	7.9824	7.9609	6.988	7.7474	7.0085	7.7272	7.6128	7.5358	9.3233	8.0121	7.3487	8.3097	7.6772	6.4077
-1.5115	-1.3456	-1.4117	-1.755	-1.9933	-1.0515	-1.2194	-1.9939	-0.64043	-1.9954	-1.4562	-1.1815	-1.8071	-1.8584	-0.97694	-1.5234	-1.916	-1.1795	-2.3657	-1.497	-1.5372	-1.8334	-1.5038	-2.3756	-0.95334	-1.4964	-1.1127	0.19571	-1.3208	-1.6664	-1.3744	-1.5351	-1.0717	-1.8956	-2.1096	-0.87543	-0.57403	-1.9607	-0.16255	-2.4529	-1.9576	-0.98419	-1.2967	-1.3385	-1.5745	-1.5023	-1.6902	-1.0212	-2.1231	-1.0213
-9.4375	-8.2498	-9.1098	-8.6869	-9.2142	-8.6753	-9.2362	-9.5864	-9.1374	-8.458	-9.7886	-9.081	-8.9016	-9.6439	-8.8994	-10.238	-8.57	-8.3859	-9.116	-9.2598	-9.8539	-9.3781	-7.5674	-9.6257	-8.7892	-7.4485	-8.7319	-8.8371	-8.9017	-8.9165	-9.4213	-9.1994	-9.2368	-8.7598	-8.4031	-9.0549	-8.6047	-8.6315	-9.1301	-9.0748	-9.4372	-10.096	-8.9698	-9.3382	-8.9428	-9.3416	-8.2344	-8.3815	-9.4808	-8.317
-0.32631	-0.047095	-0.43204	-0.18181	-0.91449	-0.18187	-1.1772	-0.98116	-1.8467	-0.52578	-0.38022	-0.4536	-0.81624	-1.698	-1.0506	-0.27163	-1.8935	-0.18374	0.69046	-1.1021	-0.66163	0.44574	-0.83922	-1.0748	-0.32335	-1.4151	0.13436	-0.97168	-2.1391	-0.30754	-1.1273	0.066332	-1.8028	-0.026906	-1.6092	-0.60438	-1.5239	-0.58594	0.062066	-0.64336	-1.6378	-0.43146	0.679	-0.35108	-0.63252	-1.0934	-0.067656	-1.2932	-0.65102	-0.66096
3.1533	2.8821	2.666	3.664	2.307	3.506	2.5923	3.5098	2.9222	1.9817	2.0771	3.2182	2.0917	2.374	2.3579	2.4091	0.87769	3.7713	2.4519	2.9863	2.3552	2.1337	1.8374	3.0737	1.5377	2.9278	1.6877	0.8196	2.4886	2.574	2.3335	3.9149	2.2406	2.5085	2.2292	2.7208	3.6198	2.5872	3.2575	0.73731	2.5435	1.2389	1.7722	3.4106	2.9251	2.9405	2.4108	2.8821	2.8803	2.7032
2.7408	2.2751	1.1854	2.5917	1.0316	1.1434	3.0136	2.1174	1.2773	1.371	2.1808	2.0233	0.95927	1.7052	2.2083	2.6224	1.7781	1.7903	1.7794	1.1733	1.8469	2.9873	1.7799	1.8901	2.1042	1.3476	2.3975	1.3107	1.5809	2.3504	0.86067	2.0575	1.0912	1.625	2.9945	2.4495	1.9508	1.2555	1.8793	2.1847	1.4758	1.1859	1.6189	2.4984	0.9012	2.5665	1.8704	1.3194	0.72786	2.2047
-3.3782	-4.9928	-3.849	-3.4494	-3.8692	-3.3788	-3.7749	-2.1657	-3.7433	-3.4771	-3.6188	-4.0858	-3.8063	-4.3087	-4.142	-3.6666	-2.8979	-4.1497	-2.5415	-3.5145	-2.8013	-4.3366	-3.2777	-2.9638	-3.12	-3.9286	-2.9725	-3.8661	-4.1633	-2.6749	-3.9896	-3.2549	-3.5106	-2.5587	-3.8494	-3.1277	-3.2845	-2.7655	-3.9822	-3.9355	-4.2754	-2.3736	-4.617	-3.1836	-2.2399	-2.8756	-2.6413	-3.5799	-2.7041	-2.6287
-5.3667	-4.8258	-4.5324	-4.6958	-4.4259	-4.5074	-4.5276	-3.8914	-3.4838	-5.1251	-4.4026	-3.6828	-3.4425	-4.988	-4.8609	-5.2675	-4.0283	-4.1751	-4.3916	-5.0382	-4.0039	-3.77	-4.3717	-4.5586	-4.0006	-5.0708	-4.4454	-3.7776	-4.524	-3.2119	-4.0251	-4.1029	-4.3279	-3.544	-5.3529	-4.1766	-4.7637	-4.5527	-5.0685	-4.3364	-4.8368	-3.9783	-3.9654	-3.4327	-4.5407	-4.629	-4.624	-3.814	-4.5636	-4.1657
-14.934	-15.673	-14.797	-13.78	-14.052	-14.67	-14.696	-14.764	-15.483	-14.473	-14.742	-14.47	-15.019	-14.404	-14.753	-14.235	-15.139	-14.153	-15.608	-14.08	-15.028	-14.138	-14.652	-14.323	-14.439	-15.066	-15.175	-13.872	-14.487	-14.331	-15.928	-14.569	-14.172	-14.027	-13.628	-14.938	-14.969	-14.179	-15.525	-13.538	-14.197	-12.744	-14.5	-15.458	-14.021	-15.112	-14.871	-14.929	-14.441	-14.538
-13.127	-13.833	-12.852	-12.809	-14.216	-13.968	-13.347	-12.264	-12.392	-13.318	-13.273	-13.338	-13.237	-13.473	-13.255	-12.303	-13.48	-13.174	-12.299	-12.799	-13.199	-13.226	-13.672	-12.846	-11.947	-12.21	-12.574	-13.883	-13.022	-13.693	-13.464	-13.468	-13.363	-13.363	-13.896	-13.697	-12.205	-12.672	-13.221	-13.656	-13.113	-12.449	-12.631	-13.345	-12.553	-13.2	-12.926	-12.999	-12.893	-13.099
-0.1395	0.6992	-0.048558	-1.6677	-0.27673	0.14765	-0.2836	0.075961	0.85044	0.34823	0.044091	0.3551	-0.10934	0.53904	0.17648	-0.36176	-0.73303	-0.070715	-0.072168	0.55846	-1.2922	0.20795	-0.5933	-0.30757	-0.50298	-0.45063	-1.2593	-0.49162	-0.71385	1.4765	0.30541	-0.23114	-0.75467	-0.098305	-0.73493	-1.665	-1.1086	-0.7468	-0.38243	-0.7922	-0.40902	-0.94139	-0.89039	0.26204	-1.9829	-0.80074	0.031724	1.2486	-0.71063	1.1875
-23.051	-21.734	-23.74	-22.146	-21.987	-21.706	-23.041	-22.544	-21.92	-22.912	-22.247	-22.377	-21.83	-21.935	-22.195	-21.623	-23.048	-22.569	-21.806	-23.319	-22.467	-21.937	-20.825	-23.901	-22.376	-22.476	-21.409	-22.246	-21.047	-22.08	-21.377	-21.786	-22.333	-21.409	-22.874	-22.05	-22.741	-22.664	-22.578	-21.97	-21.914	-21.216	-22.67	-23.164	-23.193	-21.47	-22.222	-22.549	-22.604	-21.821
-13.374	-13.104	-13.37	-13.544	-14.181	-12.743	-13.303	-13.674	-12.706	-12.415	-13.119	-13.447	-13.959	-13.015	-13.305	-12.168	-12.32	-12.587	-13.216	-12.295	-13.643	-13.361	-12.74	-12.973	-12.216	-13.366	-12.622	-12.396	-12.444	-13.689	-13.281	-12.696	-14.296	-12.879	-13.14	-12.707	-13.005	-13.582	-13.135	-12.746	-12.887	-13.677	-13.654	-12.966	-14.777	-13.131	-13.127	-12.807	-12.953	-13.702
-11.07	-11.237	-10.328	-10.712	-11.301	-10.865	-11.458	-10.912	-11.709	-11.505	-12.171	-11.907	-11.516	-11.294	-11.472	-11.328	-12.234	-12.326	-11.181	-10.87	-11.716	-11.448	-10.419	-12.016	-10.976	-10.676	-10.943	-11.374	-11.932	-11.659	-11.591	-10.768	-11.579	-10.593	-12.798	-10.538	-12.017	-12.143	-11.153	-11.629	-12.28	-10.896	-10.477	-11.652	-12.078	-10.951	-12.215	-12.468	-11.681	-11.858
-13.757	-13.745	-14.714	-13.13	-14.707	-14.927	-13.942	-13.46	-13.459	-14.022	-13.413	-14.582	-13.231	-14.624	-13.615	-13.87	-14.645	-14.1	-13.205	-14.969	-14.097	-13.736	-13.91	-15.129	-13.97	-13.488	-14.076	-14.675	-14.533	-13.725	-14.105	-15.137	-13.257	-14.007	-13.275	-13.079	-14.056	-14.292	-14.299	-13.907	-13.503	-14.03	-13.464	-13.952	-13.905	-13.527	-14.428	-14.871	-14.546	-13.447
-4.9764	-5.8441	-5.3967	-3.4241	-5.0537	-6.1066	-4.5186	-4.8288	-4.8604	-4.7109	-5.2829	-3.6521	-3.89	-4.2691	-5.0216	-4.1702	-6.0352	-4.1641	-5.0587	-4.5253	-4.4321	-4.1176	-4.559	-5.1567	-3.7995	-4.6729	-3.4239	-4.5545	-3.5595	-4.37	-3.5672	-5.6916	-3.7005	-4.8164	-3.5943	-5.4363	-3.7422	-4.3522	-4.9442	-5.3051	-4.7529	-4.8073	-4.6516	-5.1674	-4.07	-3.6387	-4.498	-4.0043	-4.6829	-4.5174
-2.5056	-0.45739	-0.88659	-1.3924	-0.98193	-1.1632	-1.731	-1.3618	-0.37903	-0.10984	-1.7537	-1.4137	-0.81308	-0.083779	-0.10481	-1.4647	-1.6452	-1.8394	-0.94901	-1.9733	-1.444	0.0030962	-1.1487	-1.812	-0.9469	-2.0669	-1.3501	-1.6029	-1.524	-0.78148	-0.94402	-2.6116	-1.5256	-1.6834	-1.5338	-0.64943	-1.2318	-0.97644	-1.4877	-1.1529	-1.901	-2.4099	-1.441	-1.5719	-1.3549	-1.2773	-0.37784	-1.2911	-1.6844	-1.3628
7.7436	9.0533	7.6232	7.7964	8.6861	7.9606	8.7319	8.2659	7.5926	7.9398	8.9257	8.608	7.8945	7.7826	8.6329	7.1768	7.9405	7.2726	6.5944	6.6082	8.0466	8.7392	9.3457	7.9259	8.0531	8.9484	8.9302	7.2517	7.4072	8.8735	8.481	7.4245	7.9728	7.7425	7.6354	9.0101	7.7537	8.1516	8.0178	7.771	7.9026	8.6179	8.1842	7.8635	7.8276	7.8738	6.5773	8.9984	9.0914	9.3472
-15.403	-13.781	-13.602	-13.964	-14.538	-14.318	-13.273	-14.561	-13.724	-14.101	-13.83	-14.913	-12.533	-13.615	-13.156	-14.142	-14.121	-13.504	-14.049	-13.351	-13.799	-14.228	-13.752	-13.516	-14.087	-14.526	-13.881	-14.366	-14.059	-13.537	-14.131	-15.627	-13.762	-14.951	-13.828	-13.942	-13.452	-14.028	-14.306	-13.972	-14.239	-13.927	-14.363	-14.653	-12.986	-14.45	-13.587	-14.756	-13.657	-15.006
-12.589	-12.831	-13.578	-14.326	-13.194	-13.74	-13.659	-13.706	-14.164	-13.307	-12.683	-13.15	-13.108	-13.23	-14.168	-12.789	-13.728	-13.17	-12.166	-13.424	-13.292	-13.068	-12.064	-13.949	-13.996	-13.479	-12.852	-12.762	-13.85	-13.806	-14.342	-12.389	-13.211	-13.182	-14.123	-13.614	-13.022	-12.33	-13.915	-12.804	-12.385	-13.23	-14.525	-13.832	-14.021	-14.31	-12.799	-12.67	-13.814	-13.755
-8.9548	-9.1927	-8.1034	-8.9236	-9.1533	-9.8095	-8.0377	-8.5874	-9.3091	-8.8206	-9.7758	-9.0399	-8.9987	-8.715	-7.886	-9.075	-9.3833	-9.5345	-8.8707	-8.5247	-9.2557	-8.4823	-8.8567	-9.6805	-9.2718	-9.4904	-9.5226	-9.4054	-9.2304	-9.1392	-9.3859	-9.4969	-9.2312	-9.2321	-9.2983	-8.3938	-10.218	-8.7543	-8.7555	-9.1062	-8.2643	-8.5413	-8.5645	-9.2609	-8.2387	-9.596	-8.9337	-10.013	-8.6556	-7.9633
6.5596	6.367	6.6326	6.3966	6.9034	6.0948	6.5982	7.3732	6.1492	5.9842	7.1421	6.7295	6.0178	5.8621	6.7093	5.3329	5.349	6.9461	7.1	6.5547	6.9539	6.4489	7.8118	7.0267	6.3388	7.0505	7.3299	7.4434	7.45	7.1627	6.2905	6.9937	6.6287	7.8385	7.7508	6.9578	6.7512	6.652	5.9585	7.2127	7.4477	6.5731	7.2578	8.5166	7.933	7.7033	7.8445	6.9344	6.7073	6.9203
-8.7174	-9.8245	-8.2321	-9.0811	-7.6047	-8.155	-9.1021	-9.852	-8.7862	-9.3841	-7.8633	-9.5993	-9.4218	-9.0162	-9.71	-8.7541	-9.7672	-8.1549	-8.6646	-9.296	-7.5586	-9.2164	-8.745	-8.8473	-8.596	-9.5352	-10.24	-7.7584	-8.9807	-9.6094	-7.9169	-9.3765	-9.251	-9.858	-8.9154	-9.4723	-9.3765	-8.0574	-9.1162	-9.1628	-9.1916	-8.0574	-9.0597	-9.2026	-8.6964	-8.2684	-8.7476	-8.2308	-9.0848	-8.2136
4.6814	6.0434	4.4502	4.3752	4.9895	5.1741	4.8165	4.1828	5.1317	4.3948	5.6533	4.3136	4.3068	5.3765	5.4606	5.3265	3.8009	4.9608	5.4775	4.2378	4.7548	5.0295	4.4366	5.3957	5.8421	4.522	4.9489	4.7945	5.7057	5.382	5.5442	6.0138	6.3235	4.2991	4.7283	4.2953	4.6244	4.596	5.9454	4.8377	4.9213	4.6241	5.0447	4.5106	6.3041	4.822	6.292	4.8596	5.258	3.8406
-6.9603	-7.8117	-6.7852	-7.6389	-8.5726	-7.7198	-7.8622	-8.3808	-6.4555	-6.8457	-7.8029	-8.1673	-7.1964	-6.9478	-6.4644	-7.5131	-8.6869	-7.2865	-7.9056	-6.5808	-7.9001	-7.8027	-7.8256	-7.386	-7.4452	-7.6561	-6.7932	-7.3437	-7.3967	-8.7991	-6.7455	-8.5448	-7.2119	-6.8867	-7.0106	-7.6839	-7.6879	-7.8681	-7.5345	-8.5053	-7.6779	-8.2202	-6.8411	-7.5411	-8.2052	-7.1164	-7.5304	-7.9485	-8.5737	-6.6315
-11.533	-12.336	-10.896	-10.566	-11.43	-11.912	-10.963	-12.215	-11.931	-11.563	-12.529	-11.865	-12.04	-11.389	-11.606	-12.099	-11.647	-12.564	-10.679	-11.085	-11.571	-10.512	-11.451	-12.019	-10.63	-11.66	-12.044	-11.413	-10.737	-11.126	-11.311	-11.776	-11.215	-11.843	-11.337	-11.847	-11.054	-10.492	-12.061	-11.528	-11.091	-10.938	-11.661	-11.302	-11.226	-10.627	-11.335	-10.789	-11.398	-11.776
-3.6845	-3.1619	-3.0543	-3.7807	-4.335	-3.2467	-3.5067	-2.9446	-4.0765	-3.7951	-3.2678	-4.4367	-3.6859	-3.1827	-5.1316	-3.3207	-2.725	-4.0787	-2.7882	-3.9332	-2.8338	-3.7517	-4.5573	-3.3709	-3.2547	-3.6665	-2.8795	-3.1958	-2.9079	-2.4991	-4.4682	-3.3324	-3.5899	-3.6832	-4.6367	-3.3232	-2.8793	-3.6696	-4.0833	-2.5871	-3.2735	-4.546	-2.9675	-2.6494	-3.3285	-3.2148	-2.4218	-3.5442	-2.957	-2.9576
-1.28	-0.57529	-1.5671	-0.64692	-1.3124	-1.2587	-0.90145	-1.3626	-1.1054	0.2521	-1.6123	-0.97204	-1.1515	-1.5283	-2.1185	-1.6261	-1.1432	-0.98689	-0.61827	-1.2928	-1.1832	-1.7568	-2.4289	-0.84741	-1.1367	-1.5371	-1.845	-0.96888	-2.6839	-0.30911	-0.025585	-1.2628	-1.0871	-0.83322	-0.6126	-2.1986	-1.7134	-1.1497	-1.1397	-1.0326	-1.6508	-2.1752	-2.5536	-1.2232	0.10677	-0.80865	-1.0543	-1.1447	-2.172	-1.3844
0.307	0.33445	-0.58585	-0.97168	-0.22583	-2.0022	0.1473	0.79256	-0.51036	-0.69199	0.49898	0.073164	-1.0805	0.72149	-1.0406	-0.07426	-0.38076	0.92873	-0.065554	0.64761	-0.50238	0.07328	-0.050263	0.17831	-0.046447	-0.25702	0.26191	0.66063	-0.94387	-0.059386	-0.93543	0.15425	-0.14499	0.47766	0.028738	0.17282	-0.49017	-1.5258	-0.27419	0.25679	-1.3305	0.82505	0.64107	1.1281	0.50559	1.1523	-0.59712	1.0846	0.77056	0.031305
9.4362	9.0997	8.7661	8.7943	9.4405	9.7984	9.6303	9.1856	9.2652	10.096	10.708	9.7993	10.096	9.8401	11.011	10.206	10.417	10.607	11.092	9.2073	9.4298	10.45	9.8698	9.221	9.8568	9.3895	9.4396	9.4349	10.059	9.9424	10.121	8.9145	10.11	9.8162	9.6011	8.6135	10.52	9.254	11.026	9.7078	9.9683	9.8156	8.8111	9.7077	10.473	8.9507	9.5581	10.927	10.259	9.4658
-4.4412	-5.9971	-5.8047	-4.6871	-5.6804	-4.8033	-5.7632	-6.4893	-6.4644	-5.1829	-4.8075	-6.37	-4.7855	-4.8327	-5.3201	-5.6096	-5.688	-5.7727	-5	-4.6324	-5.4637	-5.262	-6.4619	-4.7129	-6.441	-5.1329	-6.2322	-4.6285	-6.1826	-4.9357	-5.8955	-5.6909	-6.0994	-5.5667	-6.3824	-5.5521	-5.179	-5.5099	-6.366	-5.2415	-5.3852	-5.896	-5.2032	-5.8029	-5.5188	-5.8957	-5.1442	-5.9313	-4.969	-5.07
-14.575	-13.861	-14.237	-14.809	-15.45	-14.552	-14.49	-15.791	-14.379	-13.213	-14.554	-15.397	-13.881	-15.019	-13.29	-14.258	-14.484	-14.094	-14.725	-14.054	-14.267	-15.051	-15.216	-14.059	-14.885	-15.415	-15.374	-14.592	-14.836	-15.395	-16.311	-15.239	-15.579	-13.57	-14.376	-14.811	-14.315	-14.785	-15.03	-13.93	-14.892	-14.146	-15.21	-13.781	-14.74	-13.658	-14.668	-13.506	-13.653	-14.317
-1.2859	-1.1283	-1.2513	-0.36091	-0.50871	0.90957	-0.78752	-0.94252	-0.29886	0.12414	-0.44359	-0.48176	-0.70405	-0.12146	-1.0403	-1.1689	-1.0672	-1.8688	-0.47989	0.73308	-1.3443	-0.60148	-0.29435	-1.1672	0.49998	0.27894	0.59967	0.32206	-0.3305	0.033006	-1.2839	0.029765	0.9215	-0.66894	0.78134	-0.12115	-0.29126	-0.51639	-0.8688	-1.0994	-0.022039	-0.83635	-0.90565	-0.28749	-1.4764	-0.43007	-0.5849	-0.94934	-0.49817	0.037677
-11.726	-10.09	-10.899	-12.311	-10.154	-11.543	-10.965	-10.883	-10.919	-11.456	-9.5612	-11.012	-10.766	-10.975	-11.301	-10.64	-9.2297	-9.4861	-10.183	-11.566	-11.487	-11.049	-11.394	-10.053	-11.858	-11.435	-11.323	-11.078	-10.998	-11.231	-9.9121	-10.78	-11.724	-11.232	-11.5	-11.039	-10.277	-11.285	-11.139	-10.496	-10.482	-10.215	-10.298	-10.638	-11.845	-10.823	-11.487	-10.096	-9.5355	-9.8074
-14.257	-12.256	-12.233	-13.566	-11.749	-13.549	-14.257	-13.42	-11.763	-12.629	-13.377	-13.596	-12.597	-12.883	-12.133	-13.954	-13.595	-13.26	-12.862	-12.222	-13.532	-13.527	-13.712	-12.774	-14.084	-12.785	-12.83	-12.836	-12.726	-12.649	-11.872	-13.437	-14.082	-14.493	-13.753	-12.848	-13.613	-11.783	-13.393	-13.306	-13.548	-13.029	-11.267	-12.569	-13.808	-13.05	-12.852	-14.195	-12.356	-12.78
-23.007	-22.348	-21.731	-22.436	-22.301	-22.324	-21.988	-23.016	-22.661	-22.329	-22.151	-22.21	-22.831	-22.485	-22.209	-21.326	-22.859	-22.141	-21.961	-22.458	-22.457	-22.731	-21.65	-21.984	-22.04	-22.229	-22.449	-22.522	-23.193	-22.72	-22.443	-21.728	-22.408	-22.052	-21.103	-22.583	-21.79	-21.869	-23.284	-22.544	-21.688	-22.575	-22.588	-22.459	-23.607	-22.569	-21.032	-22.414	-20.958	-23.432
-0.56525	1.1665	0.49286	0.92585	-0.06057	0.10282	-0.73208	1.6641	-1.3648	-0.29357	0.52954	1.1965	0.7594	1.2791	0.14902	0.35576	-0.21554	-0.30426	-0.52466	-0.11066	0.029989	0.23875	-0.34508	-0.49423	0.16671	-0.15632	0.88573	-0.31073	-0.16426	-1.5564	-0.50185	-0.76071	0.15484	-0.040234	0.8332	-0.78519	0.37134	0.71611	-0.3999	0.54209	-0.75988	0.31794	0.037376	-0.34006	0.0052535	0.016514	0.18692	1.5451	-0.51314	0.28261
-7.9755	-6.5731	-6.9439	-8.3564	-7.1344	-6.8422	-6.8342	-7.4291	-7.2543	-7.3068	-8.7108	-8.1935	-8.2843	-7.1829	-7.3568	-7.1036	-6.9259	-8.2095	-6.7269	-7.5356	-8.2424	-6.9813	-7.661	-7.2522	-7.1445	-7.4028	-8.3965	-7.0912	-7.0362	-8.4089	-7.472	-7.7132	-8.0592	-6.4906	-7.3512	-7.0736	-7.7691	-6.8818	-7.8166	-7.3092	-8.0873	-7.6982	-7.8534	-7.0604	-7.1055	-7.5907	-7.4714	-7.7951	-7.0739	-7.7871
-0.96326	-0.97857	-0.81367	-0.76598	-2.2108	-0.87143	-1.1919	-0.80871	-1.6552	-1.9203	-1.3595	-1.311	-1.7339	-2.0944	-1.2013	-1.1923	-1.658	-1.5991	0.89869	-1.4136	-1.7764	-2.709	-1.3265	-1.5839	-0.19811	-0.74465	-0.74095	-2.2227	-3.155	-0.8999	-1.4496	-1.9425	-0.27701	-1.9253	-2.1891	-1.081	-2.2769	-1.396	-1.5092	-1.7143	-1.3915	-1.3895	-0.80878	-1.7747	-1.5275	-0.62193	-0.88044	-1.152	-2.1548	-1.7107
6.2982	4.6236	4.908	4.8157	5.779	5.6245	3.3995	4.3871	5.131	5.1143	5.8881	5.586	3.8992	4.4052	4.8323	4.7228	5.282	4.1074	4.4849	5.2051	5.1535	3.9303	5.0498	4.2513	5.723	4.1496	5.4472	5.4521	4.8762	5.8152	4.5654	4.0778	5.1623	4.1231	4.9599	5.9504	4.4827	4.7249	5.3017	4.5335	4.4724	4.6606	5.234	5.4698	5.3158	4.7313	5.246	5.1831	5.4716	4.532
-11.932	-11.638	-10.896	-12.179	-11.306	-11.289	-11.925	-11.451	-12.679	-10.962	-11.926	-11.108	-11.629	-12.571	-11.235	-12.721	-11.481	-11.13	-10.751	-11.539	-10.685	-10.955	-11.236	-10.057	-12.839	-11.529	-11.939	-12.581	-11.834	-11.345	-13.281	-12.005	-12.291	-11.874	-11.918	-12.225	-10.773	-11.034	-10.604	-10.747	-11.855	-12.293	-12.856	-12.982	-11.498	-10.885	-11.61	-11.587	-11.465	-11.905
-22.411	-21.346	-21.93	-22.312	-22.157	-21.117	-23.32	-21.846	-21.963	-22.27	-21.902	-22.783	-21.33	-21.935	-22.263	-22.541	-22.561	-22.243	-22.088	-21.873	-22.378	-21.027	-22.983	-21.785	-21.769	-22.619	-22.032	-22.693	-24.223	-22.563	-21.679	-22.373	-21.604	-22.368	-21.255	-22.599	-22.126	-23.385	-22.733	-22.429	-21.997	-22.21	-22.494	-21.892	-22.613	-21.917	-21.219	-23.307	-22.064	-22.564
-12.014	-12.55	-12.904	-12.386	-12.521	-14.153	-13.806	-13.075	-13.242	-14.406	-12.394	-12.967	-12.356	-13.081	-12.725	-12.803	-12.411	-13.593	-13.054	-13.164	-12.035	-13.836	-14.162	-13.34	-14.017	-12.863	-13.609	-12.603	-12.154	-12.324	-13.663	-12.431	-13.032	-12.949	-13.103	-12.78	-12.92	-12.615	-12.511	-12.782	-13.509	-13.015	-13.771	-12.365	-12.822	-12.438	-13.368	-11.341	-13.259	-12.881
-9.0268	-8.6899	-8.6139	-8.677	-9.6498	-9.5627	-8.0235	-9.9866	-8.516	-9.404	-9.1051	-8.9592	-8.8274	-10.395	-9.9086	-9.7999	-9.2987	-9.047	-9.6834	-8.9742	-8.6953	-10.631	-9.9257	-7.9214	-8.8164	-8.1345	-8.382	-8.0579	-8.656	-9.5115	-9.5635	-9.1693	-10.105	-8.0859	-9.8699	-9.47	-9.2713	-9.443	-7.7554	-9.1255	-11.032	-8.361	-9.2875	-7.703	-9.5992	-9.7583	-9.5959	-8.8653	-8.4269	-7.5555
-21.685	-22.072	-21.996	-21.679	-22.442	-22.565	-23.397	-22.317	-22.307	-21.412	-21.505	-22.858	-22.347	-22.497	-21.195	-22.136	-21.445	-22.423	-22.234	-21.526	-21.647	-22.433	-21.956	-22.304	-22.819	-21.888	-22.51	-22.776	-21.137	-23.28	-22.182	-23.191	-21.679	-21.557	-22.095	-22.984	-22.515	-22.724	-21.399	-22.731	-22.193	-21.812	-22.32	-22.194	-21.394	-21.749	-22.539	-22.092	-22.384	-21.515
9.5132	10.072	8.3606	10.373	9.051	9.1303	9.2556	9.9719	9.4262	9.0123	9.1503	9.0545	9.1808	9.691	8.6657	9.5682	8.4564	10.414	10.521	10.517	9.5942	10.226	10.179	9.2821	9.6677	8.6217	10.619	9.0486	9.11	10.131	9.8616	10.209	9.8128	10.416	8.8521	9.5245	10.575	10.103	9.5242	8.6845	9.1445	10.274	9.047	9.8707	11.111	10.32	9.8516	10.796	9.5885	9.989
-4.1292	-4.7466	-5.0351	-5.8391	-5.3327	-4.2276	-4.102	-6.2207	-5.6352	-4.3968	-4.4575	-5.5893	-3.9237	-5.0251	-6.7073	-4.3123	-4.6173	-4.627	-6.0632	-5.1377	-4.3012	-6.2354	-4.4599	-4.6554	-4.4264	-5.0472	-4.8321	-5.1566	-5.0817	-4.6122	-4.4707	-4.6673	-3.9948	-4.7263	-3.8878	-6.1904	-3.8514	-4.9577	-5.1691	-5.62	-4.5951	-5.3726	-5.6932	-4.6781	-5.0565	-5.1635	-3.6125	-4.1002	-5.296	-4.7882
-5.9992	-5.6097	-5.8024	-6.2192	-6.2135	-5.1861	-5.8413	-6.3764	-4.6873	-5.7802	-5.7987	-4.5064	-4.7343	-5.1541	-6.3457	-6.1592	-5.4102	-5.8545	-4.7338	-5.851	-4.1801	-6.6127	-5.9714	-5.6806	-5.3656	-5.6935	-6.0988	-5.0292	-6.4802	-5.6516	-5.082	-5.8375	-4.8286	-7.2629	-5.9758	-5.8518	-5.969	-6.0932	-5.8514	-6.0788	-5.4805	-5.9281	-4.4394	-4.6699	-6.8043	-3.8991	-4.6565	-5.0775	-4.8835	-6.1382
-9.8341	-8.2752	-9.9519	-9.8095	-10.561	-9.2038	-10.064	-9.3374	-10.198	-10.921	-9.6653	-11.154	-9.2868	-9.6368	-9.4888	-11.114	-9.5938	-10.556	-10.47	-10.384	-10.713	-9.6905	-10.141	-9.8462	-10.206	-10.171	-10.093	-11.431	-9.929	-10.248	-9.1925	-11.109	-9.7207	-11.571	-10.477	-10.622	-11.262	-10.045	-10.749	-10.787	-11.24	-9.5914	-11.148	-9.225	-9.4715	-10.551	-10.769	-10.335	-10.281	-9.3492
2.8651	3.8855	3.6957	4.1026	4.1273	3.3502	2.3803	3.6623	2.4724	2.9307	3.8439	3.4205	4.9079	3.6395	2.7113	1.8013	2.7078	3.8022	3.9724	2.7375	4.0153	3.1077	3.0512	2.3298	3.7629	3.4052	1.7423	3.6033	3.9897	2.88	2.7484	2.752	2.4077	2.146	3.5725	2.3869	3.3783	3.1654	2.909	2.5208	3.4285	3.5592	3.9436	3.3105	3.0828	3.2478	3.6194	1.6086	3.8066	2.3553
-3.7187	-2.4036	-3.1027	-3.6355	-4.1043	-3.1308	-2.2237	-2.8466	-3.3602	-3.4402	-3.4928	-3.9954	-2.8889	-2.2562	-3.3133	-3.0031	-2.8718	-4.252	-4.2469	-3.4213	-3.1851	-3.5595	-3.4365	-3.6384	-2.8931	-2.7977	-3.0523	-3.1616	-3.1207	-4.7262	-4.023	-3.897	-4.7834	-3.3239	-2.6725	-3.1865	-3.7014	-3.1227	-3.2213	-3.763	-2.3194	-1.88	-3.004	-3.2315	-3.6592	-3.1886	-2.42	-3.2603	-2.6972	-3.3979
-5.607	-5.8222	-6.4169	-5.9391	-6	-4.5542	-6.2046	-6.0131	-5.4502	-5.0444	-6.3226	-5.0253	-6.092	-5.9238	-5.7969	-6.3372	-4.3923	-6.9339	-5.6038	-4.9463	-6.2008	-5.9472	-5.4159	-6.4226	-4.9267	-5.8927	-5.3069	-4.9633	-6.1333	-6.9938	-5.7878	-5.2059	-4.9004	-3.8633	-5.438	-5.6221	-4.7205	-5.509	-6.1488	-5.2583	-4.3518	-5.418	-4.1392	-5.464	-5.9153	-5.0514	-6.4847	-5.2818	-5.946	-5.016
0.3907	-0.040466	-0.19134	0.65021	0.17213	-1.8654	0.23627	-0.62837	0.45484	-1.0136	0.19534	1.2266	0.7728	0.52069	-1.0286	-1.123	-0.58831	-0.34493	-0.25772	-0.97621	-0.44884	0.9825	-0.36381	-0.46402	0.66245	0.73418	0.31148	-0.47088	-0.87181	0.39314	-0.31379	-0.60951	0.20717	0.56521	-0.50778	-0.54934	-0.50096	0.16092	0.21604	-0.46023	-0.12362	-0.27311	-0.80112	0.25733	0.46769	0.018295	0.95403	-1.6495	-0.57443	-1.203
9.1276	10.291	10.332	9.5164	9.9492	9.8855	9.2918	9.8087	9.6605	9.7344	10.062	9.8993	9.5086	10.093	9.4001	9.6361	10.046	10.038	9.9333	9.5431	9.8897	9.8862	10.288	9.4533	9.1395	9.3039	8.8514	10.078	9.6516	9.5434	10.823	9.3178	9.2302	8.9211	9.6052	9.7558	9.4883	10.641	10.933	9.8746	9.259	9.3206	9.5236	9.4739	9.147	9.8327	10.17	9.6457	9.1517	8.8263
5.6906	4.3428	4.1268	5.4008	5.5576	4.2122	4.6161	4.4359	5.1399	4.7744	5.0609	5.1396	5.0902	4.8837	4.9029	5.6358	6.1206	4.6943	4.8772	4.788	5.4774	4.5488	6.2756	4.6228	4.223	4.9375	4.8351	5.1046	5.1067	4.9316	4.2565	4.8411	3.6191	5.0403	5.1154	5.3705	4.5347	4.1239	5.0025	5.4583	5.3504	5.7916	4.7037	5.7096	5.6956	5.3825	5.3884	4.9346	5.517	4.8805
-21.319	-22.232	-22.966	-22.168	-22.78	-21.995	-21.721	-21.807	-23.021	-21.646	-22.772	-21.262	-21.873	-21.953	-21.574	-21.52	-23.533	-21.772	-22.934	-21.017	-21.7	-22.018	-22.733	-22.622	-21.707	-22.437	-22.051	-21.976	-21.818	-22.135	-22.059	-21.547	-22.004	-21.734	-21.684	-21.204	-22.315	-22.435	-22.691	-22.616	-21.793	-21.942	-21.898	-22.322	-21.343	-21.841	-22.207	-22.718	-22.534	-21.894
-4.7527	-7.3581	-6.8814	-5.6088	-4.794	-4.5193	-6.2126	-6.5228	-5.3521	-4.9283	-6.0702	-6.7581	-5.7674	-5.5706	-5.2158	-5.7199	-5.4704	-5.5972	-5.077	-5.8643	-6.1315	-6.2629	-4.6493	-4.6596	-5.6182	-5.6927	-5.4668	-5.2682	-6.0296	-4.9733	-5.5911	-5.1606	-5.5651	-5.5407	-5.9332	-5.0423	-5.6514	-5.6283	-5.1336	-5.2065	-5.6009	-5.4635	-6.1266	-5.3898	-5.5378	-5.2225	-5.6742	-6.5378	-6.5464	-5.3208
1.7115	1.7695	1.1892	2.9032	2.0729	1.5465	1.4729	2.0176	1.355	1.7275	2.3683	1.4218	1.4301	1.3144	2.4125	1.6747	1.912	1.2378	1.1755	1.474	1.135	0.34973	2.4533	1.3881	1.5013	3.0792	1.0073	1.0256	1.413	1.4601	1.6762	1.4092	1.0589	1.2346	1.7435	2.7441	2.18	0.75708	1.8672	2.6621	0.53093	1.4724	1.4766	1.5861	1.65	1.1899	1.2383	2.0398	1.4331	1.7423
3.6635	2.6898	2.182	3.8144	2.7126	2.8615	2.6667	2.2463	2.9298	3.8625	1.561	3.1246	3.3039	1.8209	3.393	2.702	2.3947	4.1629	2.5826	3.5221	2.6957	2.5305	2.5672	2.6571	3.102	4.0675	2.3931	3.0108	3.6387	2.4091	2.4517	2.1606	2.2972	3.6743	2.4211	1.9488	2.641	2.9859	3.165	3.4743	2.9398	3.8358	4.1548	3.8117	4.1675	2.5905	2.6132	2.2175	2.9367	3.6551
-9.8594	-9.1152	-9.4095	-9.9434	-9.2223	-9.1593	-9.3934	-9.7016	-9.3795	-9.395	-9.7119	-9.3459	-9.5199	-10.386	-9.0425	-8.8838	-9.6151	-8.8743	-9.7622	-8.3783	-8.9596	-9.0338	-8.6485	-9.5826	-9.2263	-9.4062	-8.8121	-9.8681	-10.073	-9.8933	-8.4447	-9.4561	-9.4235	-8.7459	-9.5724	-10.802	-10.163	-9.2387	-9.0946	-9.5148	-9.7058	-9.5178	-9.6916	-9.0252	-8.9392	-8.8677	-9.2572	-9.1412	-9.8315	-9.1331
6.7945	7.0141	6.3969	6.8441	6.4501	6.5385	6.4963	6.5001	7.0853	5.5216	5.8121	7.7973	7.3205	6.563	5.8465	7.7028	7.0054	6.2792	5.963	7.1783	5.8629	7.4551	6.9439	7.3126	6.8481	5.4748	6.5626	8.3901	7.1561	6.8404	7.2801	5.719	7.4866	6.2032	7.7004	6.5178	6.9006	6.1922	6.3422	6.3103	7.0454	6.5543	6.695	6.5522	6.3984	6.8651	5.9432	6.6378	6.4067	7.7641
7.5122	7.467	6.6305	7.095	7.7849	7.4698	6.4181	7.2572	5.433	6.5027	6.4072	6.6757	6.4037	6.5721	6.5422	6.6463	7.2617	7.5439	7.0821	7.2276	5.6544	7.5216	6.3025	7.1992	6.4235	6.9981	7.8496	7.1519	8.2573	7.0199	7.5684	6.3538	6.1741	7.9612	6.2858	5.5887	8.3443	6.505	7.8481	7.2813	6.5032	6.632	6.5849	6.7549	6.3686	6.8139	6.6111	6.3851	8.0167	6.4318
-13.169	-13.191	-13.052	-12.978	-12.552	-13.299	-13.089	-13.331	-12.748	-13.499	-13.941	-13.675	-14.218	-12.949	-13.032	-12.573	-13.195	-13.156	-13.229	-13.408	-13.947	-13.193	-12.651	-12.952	-12.853	-13.243	-13.01	-12.869	-13.366	-13.461	-12.596	-14.195	-13.599	-11.939	-12.907	-12.407	-12.937	-12.793	-12.201	-13.951	-12.679	-12.808	-13.331	-12.545	-12.764	-14.198	-12.856	-14.22	-12.085	-12.414
-14.042	-13.812	-12.728	-13.538	-13.727	-11.897	-12.85	-13.597	-14.224	-13.467	-12.948	-12.988	-12.476	-12.413	-13.933	-13.283	-12.76	-13.321	-11.597	-13.341	-13.549	-13.897	-12.604	-12.717	-13.416	-13.187	-13.524	-12.48	-13.042	-12.828	-13.241	-12.901	-13.123	-12.931	-12.822	-12.753	-12.825	-13.511	-13.679	-12.235	-13.483	-13.55	-13.566	-13.548	-12.379	-13.304	-13.418	-12.824	-13.207	-13.796
-4.3165	-3.845	-4.3033	-3.7188	-4.3648	-4.299	-4.4847	-4.6599	-4.1112	-3.9028	-4.632	-5.1589	-5.0453	-4.2856	-3.8017	-4.3541	-4.5114	-4.8369	-4.0815	-4.3655	-3.6611	-3.5128	-4.9344	-5.2663	-2.8394	-5.0297	-3.3908	-3.1775	-4.2195	-5.1189	-4.4944	-4.4987	-4.2288	-3.8845	-3.0081	-3.2507	-4.3944	-4.4802	-3.4354	-3.4944	-4.0859	-4.3951	-3.7128	-3.8221	-3.9906	-3.6099	-4.6684	-4.0116	-4.4052	-3.0216
-13.742	-13.498	-15.284	-14.879	-13.709	-13.755	-15.212	-14.601	-14.764	-14.457	-13.743	-14.605	-13.395	-12.692	-14.358	-14.173	-13.785	-13.04	-14.098	-14.589	-13.865	-14.262	-14.889	-14.241	-13.238	-12.642	-14.124	-15.449	-14.237	-13.619	-13.476	-14.754	-13.69	-13.117	-13.925	-13.789	-14.474	-15.035	-13.214	-14.166	-13.854	-13.503	-14.727	-13.742	-14.652	-14.163	-14.578	-14.337	-14.501	-15.724
-8.2184	-9.1723	-8.6507	-9.5746	-9.5823	-9.4455	-9.0504	-8.998	-9.1295	-8.3213	-9.9691	-8.3191	-7.6237	-10.307	-9.1005	-8.2245	-8.8194	-9.5353	-8.0649	-8.6516	-9.279	-8.6486	-9.4626	-9.1269	-8.9384	-9.3234	-7.6455	-9.6912	-8.3662	-8.0988	-9.0827	-8.3948	-8.6408	-7.936	-8.45	-8.449	-9.2434	-7.8776	-9.4314	-10.093	-9.3914	-8.9762	-9.4552	-9.675	-8.4233	-8.2398	-8.6107	-9.2865	-9.4524	-7.9365
-9.1373	-7.8708	-9.0491	-9.5132	-9.1181	-8.9692	-10.494	-9.3136	-9.1914	-9.6932	-9.7594	-9.0669	-8.8155	-9.1769	-9.1186	-9.0188	-8.7506	-9.0977	-8.6945	-8.8718	-9.9251	-9.567	-8.1762	-8.651	-8.8736	-8.9937	-10.7	-7.7343	-8.5801	-9.043	-9.6478	-9.3097	-8.2922	-8.7478	-8.6863	-9.7588	-10.041	-9.0986	-9.44	-8.9177	-8.0461	-10.05	-9.4576	-8.7097	-7.7422	-8.6326	-8.8933	-10.822	-8.3795	-9.3093
-13.149	-11.303	-12.372	-11.58	-11.515	-11.779	-12.441	-11.115	-11.272	-10.879	-12.137	-11.7	-12.147	-11.667	-12.27	-9.8688	-12.009	-11.764	-11.056	-11.507	-11.761	-11.094	-12.536	-11.684	-12.192	-11.939	-12.132	-11.531	-12.464	-11.884	-10.932	-13.002	-11.314	-10.02	-10.889	-11.443	-10.299	-12.328	-10.868	-12.861	-12.291	-11.816	-12.463	-11.154	-11.939	-11.729	-11.6	-11.524	-11.666	-10.424
0.39758	0.66646	-0.30484	0.45807	0.91758	0.99548	0.18749	0.26229	0.65227	-1.0906	-0.10523	1.1444	0.82069	1.0511	0.040865	-0.20706	-0.53971	0.56874	0.64896	0.20194	0.34018	0.69036	1.3563	0.15622	0.38297	-0.41328	-0.14802	-0.046065	-1.2074	-0.59363	-0.20092	0.69499	-0.72957	0.82289	0.10306	0.37242	-0.2433	-0.82492	1.0241	0.18046	0.82359	0.069046	0.17389	0.21256	-0.121	1.1539	-0.54057	1.1553	0.095026	-0.27397
-11.598	-11.795	-11.631	-11.184	-11.606	-11.51	-12.222	-10.728	-11.596	-11.598	-10.71	-11.348	-11.655	-11.755	-11.67	-12.328	-11.789	-12.633	-13.702	-11.67	-11.546	-11.613	-12.474	-13.063	-11.687	-11.567	-12.803	-11.46	-10.612	-12.56	-12.251	-11.86	-11.31	-11.02	-11.54	-11.669	-10.68	-11.448	-11.322	-12.252	-11.441	-11.992	-12.614	-11.605	-11.83	-10.349	-10.837	-11.249	-13.057	-11.486
-0.29068	-1.3073	0.26537	0.74997	0.26262	0.50108	0.14178	0.58557	0.25467	0.46159	0.67606	0.42399	1.0679	0.65925	-0.80524	0.31128	-0.62321	1.1184	-0.53917	0.74003	-0.6142	-0.76186	-0.31435	-0.71958	-0.81692	-0.6299	-0.55025	-0.56053	0.58377	-0.062663	-0.28154	0.39131	-0.25635	1.2814	0.85383	1.0268	0.21324	0.15239	-0.34542	-1.1093	-0.20426	-0.48083	0.44897	1.0537	0.47851	0.53	-0.1542	1.0817	0.94921	0.062617
-15.248	-14.256	-15.349	-13.716	-15.091	-15.524	-14.862	-15.429	-15.451	-14.269	-15.502	-14.725	-14.66	-14.879	-14.719	-14.701	-14.753	-15.003	-15.307	-14.621	-14.657	-14.46	-15.368	-14.932	-15.086	-15.12	-15.164	-14.747	-13.922	-14.96	-13.975	-14.415	-14.219	-14.443	-15.281	-15.224	-15.704	-13.655	-15.111	-14.649	-16.072	-14.456	-15.023	-14.147	-13.621	-14.819	-14.436	-15.355	-14.217	-13.836
-2.5804	-4.2763	-2.6485	-4.1506	-3.8366	-2.5436	-3.2808	-2.5179	-3.2682	-3.6872	-2.8734	-3.4559	-3.6663	-3.5135	-2.5887	-3.1851	-1.9958	-4.1618	-1.9307	-3.156	-2.0685	-3.7287	-3.4623	-3.333	-3.1914	-3.4991	-2.7396	-2.3453	-2.8232	-3.8101	-2.8103	-2.8424	-2.8688	-3.3248	-3.9031	-2.8969	-3.2961	-3.2012	-3.7221	-3.3273	-2.1245	-3.8365	-3.2237	-3.6456	-3.633	-3.2669	-2.3478	-2.4613	-2.7576	-4.0721
-4.7157	-3.7014	-3.2201	-3.0617	-4.1101	-3.6976	-4.1308	-3.575	-3.7804	-2.9412	-4.4105	-4.4276	-4.4786	-4.2849	-3.4324	-3.7922	-2.8145	-4.1125	-4.7147	-3.5918	-3.3188	-4.2502	-4.707	-3.8598	-3.7755	-3.3135	-3.1926	-2.8021	-3.8791	-3.76	-3.4362	-4.6921	-3.9708	-3.7287	-3.5153	-3.9963	-3.1119	-3.0889	-4.3208	-4.2906	-3.0597	-3.1582	-3.568	-3.16	-4.1236	-2.8293	-3.5377	-3.9117	-2.3673	-4.1006
-14.48	-16.189	-14.314	-15.183	-14.386	-14.135	-15.555	-15.208	-14.517	-14.04	-14.621	-14.07	-14.229	-14.387	-14.479	-15.366	-15.386	-13.496	-15.397	-13.486	-15.425	-14.202	-14.61	-13.288	-14.875	-13.925	-13.793	-14.789	-14.642	-14.45	-14.555	-14.273	-14.674	-15.232	-14.052	-13.38	-14.062	-13.879	-14.17	-15.25	-14.59	-14.561	-13.181	-15.236	-15.129	-14.256	-13.599	-14.201	-14.403	-14.379
-10.466	-10.798	-10.743	-12.355	-11.293	-12.497	-11.401	-12.472	-10.665	-10.522	-9.8852	-11.07	-10.908	-11.56	-11.534	-11.279	-11.665	-11.196	-11	-12.448	-11.843	-11.965	-11.2	-11.554	-11.734	-11.439	-11.378	-11.748	-12.463	-10.51	-11.899	-11.649	-11.458	-11.752	-10.876	-11.515	-11.746	-12.515	-11.645	-11.188	-11.424	-11.081	-12.15	-10.458	-12.119	-11.704	-10.448	-11.778	-11.281	-12.617
-0.99473	-1.419	-1.364	-0.48041	-1.0157	-1.2291	-0.55544	-0.59929	-1.312	-2.0104	-1.904	-0.71654	-2.0586	-0.59717	-0.74876	-0.89188	-0.58335	-0.6634	-1.4295	-0.66973	-0.88013	-0.34384	-1.6874	-0.64348	-0.79853	-1.07	-2.1133	-0.60005	-2.27	0.053473	-0.7627	-1.4427	-1.8496	-0.82647	-1.6309	-0.57253	-1.2247	-1.6749	-0.48473	-0.7552	-1.6796	0.3882	-1.04	-0.98109	-0.88473	-1.2198	-1.1059	-1.2456	-2.3049	-2.5603
-2.6397	-1.9075	-2.0452	-3.5384	-3.4755	-2.8187	-3.2166	-2.4412	-2.2134	-2.6637	-2.8976	-2.8681	-3.22	-2.3814	-2.3819	-2.3035	-2.2308	-2.0996	-1.2962	-3.1255	-2.6753	-2.3179	-2.4102	-2.8731	-1.6434	-3.9933	-3.191	-2.7764	-1.8657	-1.4823	-3.0058	-3.3266	-2.774	-2.2075	-3.1631	-2.5906	-2.5246	-1.0711	-2.3415	-2.2294	-1.9214	-2.24	-2.1462	-3.5522	-3.1153	-1.7907	-1.939	-2.8554	-4.0142	-2.8197
-13.486	-14.322	-14.102	-14.277	-13.943	-14.429	-14.236	-14.543	-13.908	-14.123	-14.68	-14.586	-13.43	-13.343	-13.926	-14.64	-14.068	-13.711	-13.92	-15.005	-14.628	-13.704	-14.337	-13.355	-14.263	-13.868	-13.446	-13.569	-12.813	-14.167	-13.589	-12.923	-15.232	-12.667	-13.12	-14.454	-13.061	-13.463	-14.108	-14.226	-14.919	-14.099	-14.628	-13.363	-14.243	-13.719	-14.006	-13.57	-14.267	-13.061
-10.225	-9.8259	-10.735	-8.6775	-8.387	-8.4021	-10.568	-8.9929	-9.8024	-8.7366	-9.7531	-9.8619	-9.042	-8.002	-9.7552	-8.5806	-9.7459	-9.0646	-10.98	-9.8084	-9.6404	-8.4743	-9.4174	-10.656	-9.4726	-9.2579	-10.13	-9.4223	-9.449	-8.5284	-10.032	-9.6954	-10.038	-9.5208	-9.2069	-9.09	-9.5495	-8.2508	-9.7911	-8.9028	-8.5223	-8.9201	-9.6349	-9.5785	-8.8376	-9.1748	-9.0762	-8.6105	-8.9598	-9.0314
5.3807	6.1924	5.2898	5.7611	6.134	4.6628	5.4238	5.6371	5.2139	5.8789	5.387	5.6878	5.3352	6.0313	5.4393	4.9475	6.0062	5.6932	4.9743	4.7047	5.6931	5.2031	6.1659	5.2854	4.85	4.4126	5.9331	5.228	5.2174	5.4598	5.6893	5.9621	5.8509	6.778	6.2511	5.6933	5.368	6.3921	5.2049	6.295	6.4272	5.7725	5.3337	5.1929	5.5304	5.2708	5.9589	4.7674	6.32	5.9785
-2.1277	-2.5736	-0.76942	-2.7819	-1.36	-2.1606	-3.2777	-1.4237	-2.0715	-1.5655	-1.6971	-1.1671	-0.7425	-1.5072	-2.3608	-1.7956	-1.3006	-1.1768	-1.7916	-1.6468	-1.605	-1.2498	-2.35	-1.6053	-2.0681	-1.8574	-2.2717	-1.4727	-1.0373	-1.0664	-2.6066	-2.8764	-2.4284	-1.8772	-2.2245	-1.1608	-3.085	-3.1602	0.54019	-1.4351	-2.5182	-1.9946	-1.5722	-3.2095	-0.66611	-1.1347	-0.89695	-1.2608	-1.162	-2.2448
-0.2231	-0.013575	-0.43373	0.78266	0.13672	0.4382	0.28028	-1.2794	-0.51896	-0.24274	-0.43546	-0.37007	0.13929	-0.20983	-1.0412	1.028	-0.040016	0.29248	-1.4087	-0.28337	-1.8689	0.5804	0.057055	-0.68202	1.2659	-0.19788	-1.1419	-0.51627	-0.31543	-0.44869	-1.2486	0.19438	-0.44963	-1.137	-0.5226	-0.085241	-0.13175	-0.97729	-1.3335	-0.38255	-0.34403	0.32094	-0.42197	0.49725	-0.71058	-0.5197	-0.65125	-0.37626	0.30023	-0.9192
-14.4	-14.652	-13.527	-13.963	-14.174	-14.209	-15.349	-13.741	-13.595	-14.185	-14.187	-14.495	-13.971	-13.847	-14.213	-13.991	-14.177	-15.33	-14.812	-14.019	-13.534	-12.918	-14.214	-13.328	-12.909	-14.108	-15.237	-14.022	-14.048	-14.859	-14.035	-14.599	-13.909	-13.573	-14.389	-12.848	-12.977	-13.495	-14.007	-13.423	-13.693	-12.946	-13.399	-13.421	-14.978	-13.075	-13.485	-14.165	-14.346	-13.585
4.1064	4.0082	3.5062	3.6063	5.5087	4.928	4.3995	4.2999	4.8313	4.6718	5.2477	4.8008	4.0108	5.278	4.9457	5.1386	4.2109	5.2204	4.2741	5.4049	4.9228	4.0424	4.6421	4.0914	5.2795	4.2285	4.4014	4.0468	4.489	4.7279	5.2061	4.4009	4.5563	3.9813	3.9335	3.7828	4.0249	4.7717	4.1788	5.188	2.5956	5.4941	4.5822	5.1695	3.8068	4.9294	4.2239	4.0581	4.7705	3.966
0.35841	0.65312	1.1306	0.53067	0.68307	0.94181	0.27057	-0.26093	-0.19244	0.76501	-0.43186	-0.23121	0.70427	0.60529	0.5239	0.4158	0.68774	0.00056205	0.73696	-0.60291	0.8213	0.36214	1.4261	0.10421	0.16198	-0.13826	-0.81395	0.29386	0.42775	0.024233	0.049947	1.2558	0.47933	0.51306	-0.0061113	0.17412	0.68237	0.5773	-0.14589	0.3434	0.0117	0.38747	0.0091902	0.2729	0.85252	-0.39669	0.51947	0.76901	-0.52002	1.1424
-10.719	-10.24	-10.864	-11.734	-10.556	-10.882	-11.037	-10.858	-10.769	-11.309	-10.503	-10.908	-10.816	-11.003	-11.104	-10.913	-10.396	-10.987	-10.023	-12.317	-12.098	-10.634	-11.026	-10.354	-11.025	-10.929	-9.5936	-10.743	-11.214	-11.016	-10.926	-10.553	-11.2	-10.888	-11.535	-12.068	-11.979	-10.897	-11.35	-11.632	-10.735	-10.72	-11.278	-11.053	-10.651	-10.241	-10.856	-10.861	-11.485	-11.789
-11.851	-10.715	-11.472	-10.527	-10.79	-11.498	-11.232	-10.455	-12.657	-12.247	-11.703	-12.331	-11.899	-11.99	-11.873	-10.563	-12.485	-12.557	-12.159	-11.031	-10.696	-11.181	-11.465	-11.652	-12.062	-11.981	-12.076	-12.036	-11.237	-11.95	-11.864	-11.941	-10.743	-12.39	-11.499	-11.579	-10.731	-11.065	-12.099	-10.756	-12.812	-10.884	-11.623	-13.128	-12.573	-11.158	-11.053	-12.339	-11.693	-11.597
-6.1409	-5.6588	-5.9088	-6.7194	-5.5573	-6.1044	-6.7952	-6.1477	-5.7443	-6.3556	-6.7298	-6.3446	-6.1028	-5.935	-5.9879	-6.8306	-5.4398	-6.1753	-6.6005	-6.3652	-5.9154	-5.6235	-5.684	-5.9001	-6.0576	-6.0708	-6.131	-6.6854	-6.9645	-5.8494	-5.836	-6.1992	-6.3726	-6.1638	-6.2003	-5.5962	-6.8767	-6.6902	-5.2215	-6.6198	-6.4049	-6.8141	-6.8624	-5.8539	-5.7758	-6.2663	-5.6319	-6.026	-6.8802	-6.818
-1.9752	-2.9472	-3.0355	-2.1383	-2.7818	-2.6124	-2.0172	-2.5563	-2.1258	-2.441	-2.5173	-2.1886	-3.5711	-2.5326	-0.99851	-1.8262	-2.8477	-1.9252	-2.5521	-1.9388	-2.1896	-2.1817	-1.9432	-1.745	-2.4158	-1.8835	-3.201	-3.2582	-2.1352	-3.0404	-2.1186	-2.1105	-2.6496	-2.5253	-3.4003	-1.9551	-2.2111	-2.5879	-2.6966	-3.2682	-2.325	-2.5917	-2.6345	-2.8974	-3.5135	-1.8894	-3.6656	-2.1031	-2.8835	-3.1281
0.09572	0.85553	0.29848	-0.68395	-1.1851	0.12304	0.71456	0.0058062	-0.051436	1.2546	0.3479	-0.16444	-0.40668	1.5788	-1.1278	0.50878	-0.68152	-0.39033	-0.60077	0.64319	0.71944	1.125	0.74369	-0.32197	0.20439	-0.38012	0.89146	-0.2511	0.16371	0.61397	0.65629	0.59663	0.13304	-0.87205	-0.65948	0.43597	0.69495	0.032049	0.13785	-0.55412	-0.18259	-0.09144	0.50272	0.42297	0.92604	-0.37684	0.62236	-0.61997	-0.066081	-1.0836
9.4261	7.8924	9.02	8.392	8.2127	8.5408	8.7608	8.2357	8.7832	9.244	8.1918	8.7403	9.6089	8.4587	8.6489	8.0172	9.3314	8.655	8.5251	7.0921	6.9594	9.7377	8.8529	9.4912	9.7041	8.9743	8.8988	9.4451	8.5926	9	8.5535	8.3984	9.9595	8.803	8.9907	7.9311	8.3132	8.44	9.3323	9.2947	8.9741	7.7814	8.5675	9.1141	8.3496	8.6188	9.1321	8.5861	9.4773	8.0164
9.3024	9.8197	10.204	10.24	9.7997	9.7025	10.702	10.038	9.8983	10.29	9.6509	9.6767	8.429	10.963	9.1134	10.872	10.289	9.0673	9.5535	10.215	10.046	8.0578	9.6755	11.017	9.5316	7.8064	10.246	8.765	9.05	9.6018	10.024	10.272	10.137	9.1224	10.561	10.324	10.796	9.6418	10.063	9.7132	10.365	10.959	9.7478	9.4788	9.9322	9.1171	9.731	10.206	9.501	9.8639
-22.029	-22.784	-21.075	-22.702	-22.256	-22.366	-21.833	-21.71	-21.104	-22.766	-22.265	-21.593	-22.799	-21.376	-22.848	-23.101	-21.438	-23.094	-22.465	-22.592	-21.97	-21.558	-21.866	-22.31	-21.46	-22.021	-22.234	-21.664	-21.515	-20.886	-19.969	-21.302	-21.966	-22.659	-22.361	-22.006	-22.335	-21.378	-21.45	-21.545	-21.974	-22.2	-21.247	-22.528	-23.341	-22.189	-22.33	-21.078	-23.782	-23.183
-2.5334	-0.63751	-2.8484	-2.8077	-2.2245	-2.6155	-1.7803	-3.2204	-1.7637	-2.4592	-1.6556	-2.393	-3.352	-2.3062	-3.1066	-1.2347	-2.3391	-2.7246	-2.513	-1.3216	-2.0469	-3.206	-1.9033	-2.1982	-2.7688	-3.5437	-2.5209	-2.9664	-2.2872	-3.3257	-2.024	-3.2435	-3.1323	-2.7828	-1.3052	-1.1137	-1.8245	-1.2971	-1.9765	-2.2624	-1.9828	-1.5661	-1.9174	-2.1936	-2.8007	-3.2882	-2.8565	-3.0796	-2.453	-2.8645
-0.71215	-1.641	-1.2696	-0.9766	-1.7977	-2.3465	-1.688	-0.59108	-1.6064	0.052518	-1.0321	-0.27721	-1.5369	-1.2005	-1.1903	-1.8439	-0.50712	-1.0743	-1.6593	-2.2008	-1.2101	-1.7904	-0.6575	-1.2314	-0.61743	-1.4397	-1.4854	-0.065614	-0.48569	-2.6665	-0.54544	-0.51338	-0.64702	-2.4126	-1.7769	-0.32663	-0.46819	-0.27807	-0.26507	-0.41507	-1.5781	-0.7366	-1.3869	-1.4422	-1.192	-1.9224	-0.27194	-0.50354	-1.6747	-0.96015
-2.8241	-3.5137	-3.2163	-2.3492	-3.4346	-3.0638	-2.3132	-3.1115	-3.4584	-3.1995	-3.8433	-3.3425	-4.253	-3.1592	-3.1928	-3.0449	-2.8543	-2.4342	-2.1134	-3.8583	-3.9679	-1.8946	-3.4857	-4.0207	-3.5196	-2.0421	-2.6437	-2.9363	-2.2538	-4.1056	-2.3325	-2.6352	-2.5227	-2.3245	-2.9366	-4.4506	-3.2036	-2.3649	-4.0425	-3.5044	-2.9672	-3.4151	-3.6767	-3.0675	-1.9963	-3.364	-1.9465	-3.2934	-4.0124	-3.4972
0.48946	1.062	0.87777	2.2394	1.377	0.83968	1.1238	0.96414	1.1147	1.7576	0.8579	0.28588	1.5078	1.0535	1.1344	0.70947	2.5295	-0.094699	1.9142	-0.12953	1.1807	1.1186	1.9862	1.7011	1.7154	1.7502	2.2636	1.2633	2.3375	1.268	0.66783	1.8469	1.1732	1.3159	0.66224	0.76892	0.44278	1.4673	1.3867	0.53779	2.1742	1.8134	-0.49242	2.782	0.87956	1.8775	1.1671	1.2805	2.586	3.2015
-8.157	-7.955	-7.6654	-7.3027	-7.9442	-7.7961	-7.6989	-6.7984	-7.042	-7.3439	-7.9624	-7.1002	-6.9152	-8.1507	-7.6749	-7.5001	-7.4828	-7.3572	-7.8835	-7.5812	-8.1183	-6.5976	-7.9292	-7.5878	-7.2099	-7.8967	-7.0144	-7.5867	-6.8113	-6.9567	-7.8277	-8.9756	-7.8339	-8.4283	-7.8016	-6.7475	-7.1921	-8.2668	-9.4827	-8.2345	-7.0065	-7.3246	-6.3766	-7.8014	-7.0186	-8.1008	-7.2636	-8.0617	-7.8623	-6.83
1.0616	0.50172	0.70162	0.78932	1.2175	0.30465	1.0762	1.7124	0.099543	0.72241	0.71651	0.16451	1.0084	0.65723	0.79224	1.3285	0.46857	-1.4582	0.24751	0.15733	0.64034	0.39274	-0.68723	0.82444	1.0679	0.69033	-0.33451	0.1585	0.93465	1.6828	0.1333	0.18787	-0.14963	1.6052	0.41309	0.49264	0.0329	-0.54983	-0.28133	0.45345	-0.12126	1.0555	1.6782	1.7676	1.0754	0.83486	1.9045	1.4782	0.93318	0.4636
-2.5421	-1.8044	-1.5309	-3.1759	-2.3949	-1.1151	-3.5668	-2.7539	-2.8802	-2.6286	-2.653	-2.8636	-3.6204	-1.6644	-2.5397	-2.8441	-2.8822	-3.5582	-2.1254	-3.0392	-2.7456	-3.6861	-2.2734	-3.5625	-3.4224	-2.1154	-4.0198	-1.1806	-2.2771	-2.2251	-1.9437	-2.0806	-2.7994	-1.2265	-2.51	-3.243	-1.6385	-2.6734	-2.707	-2.9878	-1.9707	-2.7849	-2.0927	-2.8262	-1.5499	-1.7067	-2.051	-2.0276	-1.3147	-1.9818
0.22297	-0.38516	-0.69339	-0.026624	0.099866	0.28895	-1.1738	0.34932	-0.31629	0.82573	0.67687	0.044154	-1.2412	0.69427	0.12414	0.11105	-0.54056	1.0596	-0.11092	0.05664	0.55002	0.30528	0.087392	0.61482	-0.78292	-1.4745	0.98311	-0.00037166	-0.24968	-0.9336	0.33584	-0.12705	-0.38294	-0.48026	0.20924	0.1602	-0.78212	-0.051491	0.67216	0.22271	-0.064436	0.78864	0.034305	0.034105	-0.18391	-0.9704	-0.8661	-1.021	-0.21329	-0.2901
-13.92	-14.458	-14.097	-14.214	-14.79	-14.296	-14.019	-15.324	-15.739	-13.885	-14.764	-13.878	-14.748	-13.973	-14.649	-14.41	-14.31	-14.897	-15.328	-14.567	-14.411	-14.023	-13.493	-14.176	-13.952	-15.062	-14.466	-14.379	-14.846	-14.465	-15.015	-14.887	-13.894	-15.382	-14.318	-14.834	-14.273	-14.884	-14.198	-15.462	-14.314	-14.308	-14.277	-13.222	-15.114	-15.566	-15.418	-13.887	-14.501	-15.506
-12.255	-11.526	-11.584	-11.456	-12.223	-12.151	-12.564	-10.605	-10.106	-12.509	-11.214	-11.167	-11.225	-12.189	-10.519	-12.763	-11.418	-11.145	-10.597	-11.981	-11.912	-11.543	-11.001	-11.189	-11.247	-11.542	-10.947	-11.913	-11.868	-12.562	-11.073	-11.834	-10.844	-11.456	-12.276	-11.438	-10.607	-10.671	-11.956	-12.702	-11.716	-11.64	-10.935	-12.209	-11.574	-11.704	-11.153	-11.641	-11.427	-10.018
-11.904	-11.915	-10.701	-12.763	-11.316	-11.418	-11.06	-11.399	-10.81	-11.328	-12.147	-10.773	-11.551	-11.241	-11.788	-11.108	-11.612	-11.464	-11.247	-11.472	-12.425	-10.448	-12.525	-11.147	-11.779	-10.716	-11.138	-11.276	-12.547	-11.652	-10.922	-11.471	-11.331	-10.302	-11.615	-11.552	-11.33	-11.629	-11.08	-12.658	-11.836	-11.523	-12.171	-10.703	-11.024	-11.806	-10.86	-11.761	-11.743	-11.656
-9.4115	-9.7318	-10.742	-10.851	-11.291	-10.304	-10.72	-9.8167	-9.8594	-10.25	-12.774	-10.461	-10.206	-8.8665	-8.9924	-9.6097	-10.364	-10.198	-10.396	-11.145	-11.409	-10.276	-10.825	-10.32	-10.198	-11.396	-10.159	-9.9328	-10.252	-9.2001	-9.8257	-10.392	-10.757	-10.318	-10.076	-11.319	-8.6186	-10.227	-10.769	-10.112	-10.478	-9.8167	-11.697	-9.8415	-9.6956	-9.7987	-9.9378	-11.186	-12.04	-9.6476
-2.9457	-3.7372	-3.6067	-2.4255	-2.1489	-2.7372	-2.3508	-3.1922	-2.5643	-2.4424	-2.1765	-2.8577	-2.3072	-3.1096	-2.8911	-1.7727	-2.506	-1.9931	-2.4674	-3.3073	-2.1183	-2.0926	-1.2497	-2.1452	-1.9368	-2.5026	-2.7472	-2.7247	-3.1019	-2.9481	-2.3085	-3.0471	-1.599	-3.455	-1.6044	-2.4425	-2.978	-1.4371	-3.1472	-0.90255	-2.1908	-3.2042	-2.3056	-2.3475	-2.5175	-2.1062	-2.991	-2.5227	-3.5405	-2.9187
-10.068	-10.787	-11.001	-10.555	-10.357	-11.312	-10.764	-9.9649	-10.855	-10.1	-11.313	-10.061	-11.156	-10.454	-11.642	-10.235	-9.7352	-9.9776	-10.071	-10.823	-10.937	-11.171	-11.637	-10.023	-11.035	-11.369	-11.339	-10.036	-11.393	-11.52	-10.867	-10.818	-12.063	-10.119	-10.407	-9.7222	-9.9737	-10.699	-10.001	-9.9198	-11.744	-10.037	-10.083	-10.962	-10.94	-11.093	-9.7907	-10.674	-10.921	-10.601
-2.4018	-2.1803	-2.5727	-1.7973	-2.7151	-2.2055	-1.3728	-1.7274	-2.7017	-2.5362	-2.141	-3.3123	-2.5444	-2.8894	-2.0012	-3.7876	-2.5591	-1.6973	-1.8147	-2.9024	-1.2857	-1.7385	-2.9049	-1.5688	-2.5336	-1.7344	-2.5042	-2.8048	-2.7992	-3.8184	-1.9804	-1.4153	-3.0971	-1.8983	-3.3879	-2.201	-1.459	-2.2069	-1.5405	-1.4406	-2.9208	-2.4771	-2.0665	-3.5281	-1.7729	-3.0624	-2.4716	-2.248	-2.1259	-2.0329
5.2891	5.2347	6.0479	5.1094	4.8456	5.6161	5.0947	6.9731	5.3605	5.6831	4.8052	4.8379	5.2382	5.0884	5.9251	5.8742	4.7127	5.6161	6.0464	6.5685	6.771	5.9551	6.3229	6.0523	5.1224	6.1816	5.9786	5.8083	5.4483	5.5768	5.4776	5.4345	5.3775	5.3954	5.4281	5.2597	4.8879	4.7101	5.8446	5.3534	5.372	6.0976	4.2319	6.2457	5.8404	4.9472	5.2292	5.4854	6.0749	4.4896
-0.16252	0.35016	-0.5182	0.159	0.042845	0.030208	-0.060063	0.72728	-0.8306	-0.53582	0.69925	0.49922	0.1329	0.87781	-0.6168	-0.12267	0.72612	0.47711	-0.61648	-1.4542	-0.56677	-0.31016	-0.93354	-0.75118	-0.16249	-0.15456	-0.22447	-0.16348	-0.95019	0.29102	-1.2034	0.26339	0.70769	-0.24256	-0.25763	-0.094556	-0.25763	-0.7571	1.287	-0.1131	0.15717	0.8065	0.7209	1.2646	0.8745	-0.28928	0.15856	-0.27587	1.4032	0.068761
-1.5689	-1.2011	-1.1503	-2.3377	-1.7624	-0.82464	-0.98943	-1.477	-1.1061	-0.92732	-1.2765	-2.295	-2.0236	-1.7091	-0.97858	-2.0093	-0.83553	-1.8818	-0.17645	-1.5866	-1.8476	-0.63145	-1.6364	-1.4728	-1.6021	-1.9362	-1.5835	-1.8195	-0.75484	-0.89452	-1.5371	-0.72483	-1.5164	-1.8698	-1.4775	-1.9278	-1.7669	-1.9559	-1.6524	-1.682	-0.73528	-0.93627	-1.6945	-2.0258	-1.8712	-2.5906	-1.0534	-1.4778	-1.3881	-1.3864
-22.741	-22.748	-22.059	-21.454	-21.897	-21.084	-22.881	-22.442	-22.993	-22.878	-22.643	-21.909	-23.377	-22.629	-22.371	-21.471	-22.598	-22.324	-22.142	-23.03	-22.18	-21.907	-20.859	-21.685	-22.306	-22.554	-23.094	-21.986	-21.415	-22.504	-23.142	-22.937	-22.456	-21.93	-21.598	-22.237	-21.204	-22.122	-21.175	-21.582	-22.79	-20.858	-21.441	-21.05	-23.383	-22.048	-22.634	-21.922	-21.596	-21.867
-12.451	-12.402	-12.529	-12.722	-13.311	-12.862	-11.815	-12.837	-13.311	-12.581	-12.219	-12.853	-12.614	-12.14	-12.694	-12.764	-13.373	-13.101	-12.444	-14.043	-12.771	-12.005	-11.859	-12.608	-12.963	-11.794	-12.803	-13.551	-13.176	-13.289	-13.054	-12.705	-13.096	-12.983	-13.252	-13.068	-12.115	-12.745	-12.391	-11.634	-13.419	-12.764	-13.114	-12.472	-12.872	-12.835	-12.585	-12.912	-12.862	-11.931
-2.1588	-1.3982	-1.4378	-0.94446	-1.003	-1.8875	-1.4472	-0.69986	-1.703	-0.69385	-1.425	-0.1594	-1.9201	-1.4441	-0.707	-2.1325	-1.4475	-0.96572	-1.5102	-1.9207	-0.9188	-1.9951	-2.7064	-1.8817	-1.3229	-2.3988	-2.2986	-1.4322	-1.4098	-1.1085	-0.6485	-1.0039	-0.9342	-1.4594	-0.19518	-1.2808	-1.0778	-0.22136	-1.3572	-3.0078	-0.3004	-1.2725	-1.8838	-1.2381	-3.1833	-2.9378	-1.1892	-0.92933	-1.3195	-0.55288
1.7628	2.827	1.6641	1.8379	2.0687	2.1146	2.3931	0.50923	1.4942	2.6853	2.996	1.9273	0.90457	0.86373	1.5918	1.8106	1.9986	1.8074	2.1217	1.3365	2.4156	1.2458	2.4254	1.6506	2.2401	2.2027	2.0083	0.48681	1.4885	1.8876	1.5029	1.0398	3.1027	1.2119	1.0428	0.95334	2.7587	2.2554	2.2429	2.5649	2.5634	1.0411	2.9602	1.6849	1.9233	1.795	1.8212	2.3977	2.6578	1.8194
6.5671	6.462	7.1408	7.5974	7.5768	7.3993	5.0919	6.0056	7.0629	7.4225	6.5455	6.9242	6.2795	6.9477	7.1193	7.1218	6.3225	6.818	7.1734	6.7347	6.1093	5.6283	6.6122	7.4833	6.4455	7.4932	7.0425	6.5414	6.8193	8.0996	7.4302	7.143	6.8017	6.9707	6.8401	6.7774	5.8269	6.6835	7.0138	6.5558	7.8996	7.0435	6.6608	7.8173	7.2479	6.3004	6.8704	6.4023	7.3141	7.0552
-2.5409	-1.449	-3.7849	-4.2678	-2.2231	-3.3142	-3.2458	-2.7313	-3.4761	-2.9474	-2.152	-2.7586	-4.4547	-2.2761	-2.4247	-2.167	-3.3359	-3.1173	-3.7108	-2.5887	-2.8733	-2.2413	-2.6488	-2.7611	-1.9965	-1.5222	-2.3623	-0.73835	-2.1514	-2.1699	-2.9414	-2.2554	-2.3724	-2.261	-2.948	-2.8574	-1.38	-2.5182	-2.531	-2.1025	-1.0212	-2.73	-2.3869	-2.2292	-2.051	-1.8102	-1.872	-3.5393	-2.9877	-3.0209
-1.556	0.98333	0.92767	-0.65289	-0.27489	0.569	-0.68285	0.75384	-0.26483	-0.34522	0.64228	-0.38287	-0.31864	0.043311	-1.2212	0.010527	-0.20533	-0.547	-0.58304	-0.82903	-1.8603	1.1781	-0.36789	-0.57739	-1.3679	0.47974	-0.77037	-0.5331	-0.28781	0.26248	-0.89898	0.0062354	0.66241	1.3623	-0.96513	-0.73945	-1.28	-0.25668	0.39146	-1.2578	0.61571	-0.51565	0.38715	0.63331	0.19515	-0.22266	-0.067029	-0.44588	-0.50686	-0.36597
-3.7925	-3.8913	-4.8493	-2.4731	-4.4747	-4.1914	-4.9294	-4.3954	-2.5805	-4.1781	-3.12	-3.1982	-4.9368	-3.817	-3.7024	-4.5765	-5.2071	-4.4679	-5.1777	-2.7285	-4.1386	-3.8942	-4.0785	-4.3921	-5.4279	-3.5272	-4.3936	-4.0093	-4.5344	-4.2026	-5.1219	-4.0419	-3.7985	-3.524	-3.6886	-4.1261	-2.8062	-4.7834	-3.5735	-3.269	-5.2188	-4.1967	-3.6299	-4.6655	-3.4958	-4.7091	-4.6597	-3.2292	-3.3425	-5.0093
7.3064	5.597	6.0738	6.6154	7.0269	7.6027	7.1612	7.6546	6.9766	6.7401	5.9899	6.4118	5.7744	6.1699	7.3392	5.6739	7.3231	7.4529	7.4874	8.5354	8.1987	6.5573	6.1751	7.1937	6.2899	6.321	6.2135	7.1009	6.9219	6.0108	6.7375	7.6199	5.7087	6.9691	6.414	7.0119	6.7361	6.8832	8.3197	6.4815	6.8886	5.2876	6.3502	6.716	6.0964	7.145	6.5506	6.234	6.9888	6.5041
8.2074	8.1756	8.6951	7.6977	8.2477	8.7567	8.5234	8.5334	8.8092	7.3272	6.6117	8.4279	9.0001	8.2058	8.2031	7.1335	8.4002	8.2128	8.0483	7.7851	7.7198	7.6796	7.9294	7.9169	8.4546	7.2097	7.7319	7.635	8.2591	6.9861	7.3649	7.7912	7.6738	8.1699	8.2185	8.1977	6.9097	9.5199	7.2626	7.864	8.4331	7.2989	7.8428	8.0242	7.0295	8.5875	8.168	6.8954	8.6517	7.7765
-14.192	-13.591	-15.091	-13.648	-15.235	-14.848	-13.888	-14.415	-15.128	-13.697	-15.191	-14.96	-15.352	-15.241	-14.772	-15.115	-15.223	-15.329	-14.377	-15.429	-13.916	-14.556	-15.372	-14.848	-14.973	-15.002	-13.729	-14.744	-14.958	-14.894	-14.543	-14.018	-14.566	-16.45	-14.265	-12.943	-13.544	-14.922	-15.798	-15.813	-14.812	-14.763	-15.138	-14.157	-14.607	-15.164	-14.084	-14.235	-15.232	-15.024
3.2262	2.5103	2.1664	3.2635	3.7441	2.074	2.1654	1.7932	3.15	2.7692	1.8811	2.0696	2.441	3.2837	2.1105	2.3423	2.9436	2.2589	3.0022	2.5626	2.4344	2.1655	1.7501	2.805	2.4155	2.5897	1.5635	2.8302	2.356	2.6511	2.6165	3.3878	2.9591	3.6006	0.98015	3.3462	2.8147	3.9518	2.306	2.9705	3.1553	3.2829	2.1742	1.8271	2.4747	1.7084	3.3512	4.6459	2.1029	2.7666
-3.4056	-3.6342	-4.1333	-4.479	-4.0557	-3.8652	-4.1693	-4.7558	-3.3412	-3.8776	-2.4131	-3.8894	-4.1177	-2.6814	-4.63	-3.2447	-4.914	-4.1253	-4.0717	-2.8587	-4.0525	-5.47	-3.7885	-3.0289	-4.3403	-4.7697	-2.5309	-5.0681	-2.9898	-3.8854	-4.0926	-3.5794	-2.8177	-3.9138	-2.8128	-4.2781	-4.3565	-3.4286	-3.827	-3.6719	-4.6633	-3.9857	-5.1968	-3.8839	-3.7469	-4.4735	-3.777	-3.2617	-3.3694	-3.7567
-1.928	-2.5797	-1.5073	-2.9306	-2.3666	-2.191	-1.6869	-2.8386	-1.8467	-2.3936	-1.9043	-3.7321	-3.129	-0.96152	-2.0953	-2.8264	-3.3259	-2.2174	-1.6701	-3.671	-1.7119	-2.1757	-2.5388	-2.5386	-2.7628	-1.7047	-1.8875	-2.6464	-2.4141	-2.789	-1.83	-2.2489	-2.3211	-2.0146	-3.1479	-2.3436	-2.9	-0.87114	-2.9333	-2.6134	-1.8569	-2.2356	-3.2449	-2.1332	-2.2062	-2.8251	-2.1794	-2.5156	-2.0546	-3.0237
-11.444	-10.975	-12.381	-11.689	-11.551	-11.615	-11.453	-12.165	-11.792	-11.611	-11.152	-12.888	-11.568	-10.801	-12.41	-11.836	-11.591	-11.267	-11.182	-11.337	-11.6	-11.688	-10.79	-12.784	-12.138	-11.585	-11.258	-11.942	-12.423	-12.568	-10.951	-11.088	-11.71	-10.673	-12.588	-12.266	-11.796	-11.068	-11.371	-11.487	-12.215	-12.501	-11.718	-10.95	-12.703	-12.221	-11.984	-12.836	-11.568	-11.808
0.3834	0.34975	0.37637	1.1756	0.26734	0.31965	0.61891	-0.63932	-0.61833	-0.024345	0.98211	0.32023	0.75244	-0.68046	0.52464	1.1005	0.051985	0.50415	0.28175	-0.15547	0.15104	0.16951	-0.61963	0.33646	-0.35408	0.62145	-0.099309	-0.064662	0.95757	-0.1812	-0.2146	0.61015	0.28625	1.0504	0.31466	-0.3001	-0.17652	0.59264	0.582	0.49889	-0.61169	0.52441	-0.65512	-0.46189	0.060654	-1.1705	-0.20083	-0.09442	1.0226	-0.024542
-12.601	-11.111	-13.254	-12.986	-13.442	-14.705	-12.853	-14.296	-14.454	-13.425	-12.511	-12.028	-13.189	-13.045	-14.01	-14.511	-12.925	-13.936	-14.185	-11.814	-13.492	-12.695	-13.456	-13.63	-14.275	-13.215	-12.71	-12.954	-12.984	-13.87	-11.771	-13.508	-12.65	-13.435	-12.98	-13.401	-12.32	-12.695	-14.247	-12.954	-12.941	-13.408	-13.605	-12.559	-13.687	-12.557	-12.956	-13.251	-12.363	-12.876
5.465	5.8417	5.5682	6.2394	5.0362	5.6017	5.1935	5.3267	5.5134	6.6187	4.5855	5.4316	5.6046	4.7857	4.3625	5.8137	4.7462	5.1999	6.3754	5.3543	5.2471	4.8783	5.4883	4.7775	5.0229	5.6679	6.1951	6.2411	4.4744	6.4986	4.8538	5.2413	6.0165	5.2334	6.0313	6.1486	5.0301	5.8733	5.8272	6.3242	6.2959	4.2751	5.4783	5.5712	4.5006	6.0195	5.4413	4.9162	5.8259	6.1699
-11.634	-11.789	-11.13	-11.796	-11.461	-11.643	-12.398	-11.248	-12.834	-10.311	-11.469	-11.516	-9.8255	-12.045	-12.144	-11.285	-11.74	-10.797	-11.441	-11.384	-12.098	-11.396	-12.746	-11.445	-12.043	-11.563	-11.409	-10.097	-10.847	-11.625	-11.427	-11.242	-11.6	-10.694	-11.006	-11.424	-10.923	-10.795	-11.366	-11.356	-9.8308	-11.58	-10.247	-11.742	-12.033	-11.4	-12.05	-11.336	-11.679	-11.361
-4.3338	-5.0108	-5.4581	-3.8774	-5.5243	-5.2162	-4.4438	-5.4166	-4.3851	-5.4587	-4.7246	-4.7194	-4.7967	-5.4291	-4.9447	-5.2381	-5.1189	-4.0564	-4.9496	-5.773	-5.1138	-4.1454	-4.4037	-3.6942	-3.9224	-4.7424	-3.3034	-4.9366	-4.8412	-4.1464	-4.8901	-5.8555	-4.7041	-5.1297	-5.8617	-5.4512	-3.9294	-5.3626	-5.4362	-5.9487	-5.686	-5.451	-5.4961	-4.6447	-4.659	-3.8664	-4.9095	-4.8797	-4.198	-5.604
-12.786	-13.627	-11.821	-12.826	-13.326	-13.494	-11.801	-12.841	-13.609	-14.29	-13.787	-13.062	-13.772	-13.404	-11.679	-13.576	-13.026	-14.054	-13.802	-11.994	-12.533	-14.331	-13.375	-12.912	-12.957	-12.827	-13.16	-13.266	-12.897	-12.929	-13.471	-13.56	-12.639	-13.8	-11.716	-12.639	-13.804	-12.27	-13.895	-13.295	-13.457	-14.06	-13.715	-13.452	-13.242	-13.058	-11.506	-14.161	-13.141	-13.839
-13.664	-13.874	-12.855	-14.168	-13.297	-13.157	-13.192	-13.713	-12.79	-13.719	-12.538	-11.963	-12.797	-13.121	-14.353	-12.696	-13.235	-12.665	-13.548	-13.867	-13.624	-14.105	-13.44	-13.238	-12.48	-14.872	-14.506	-14.09	-13.319	-13.482	-14.049	-13.15	-12.455	-11.836	-13.515	-13.463	-13.349	-12.523	-14.169	-13.332	-12.927	-13.465	-13.477	-13.476	-13.04	-13.19	-13.029	-12.414	-12.963	-12.845
-10.859	-11.151	-10.855	-10.513	-10.145	-11.227	-10.523	-10.667	-10.987	-9.5147	-10.407	-11.383	-11.019	-11.179	-10.492	-10.125	-10.336	-12.666	-10.085	-10.489	-10.85	-11.008	-10.978	-11.722	-11.248	-11.71	-11.228	-10.301	-9.8839	-10.372	-10.425	-11.975	-10.959	-10.21	-10.936	-10.017	-10.278	-10.393	-10.259	-10.86	-12.151	-10.867	-11.278	-10.539	-9.9813	-10.18	-10.764	-9.3307	-10.042	-11.182
-1.4602	0.85146	-0.22329	-0.28787	-0.95946	-0.45969	-0.19801	-0.79318	-0.29483	-0.22574	-0.60971	-0.72914	-0.6658	-0.29501	-0.53643	-1.7675	-1.6739	-1.4247	-0.17494	-0.77119	-0.56411	0.5354	-0.87081	-1.6557	-0.9737	0.15993	-1.2449	-0.64923	-0.15122	1.2161	-0.60808	-1.0237	-2.0131	-0.98587	-0.48657	-1.3593	-0.25315	-0.77704	-1.8223	-1.0825	-0.11292	-1.283	-2.748	-0.59154	-0.47444	-0.92873	-1.6437	-1.5516	-0.27339	-1.3725
-1.7202	-2.1189	-2.7411	-1.5615	-1.0861	-2.4565	-1.0099	-1.4072	-0.58887	-0.62634	-1.458	-1.1081	-1.9525	-1.0198	-1.2814	-2.1587	-1.6103	-1.7018	-1.9532	-1.8018	-2.7616	-1.9151	-1.8264	-1.9265	-0.50295	-1.3974	-1.9904	-2.0602	-2.158	-1.0882	-1.6484	-1.1915	-1.2654	-1.1183	-1.3833	-0.85335	-1.2518	-2.4954	0.077447	-1.2336	-2.4427	-0.68998	-1.9281	-1.9215	-1.3008	-0.44419	-1.3429	-1.0411	0.16907	-2.0453
1.874	1.3778	2.5281	1.6285	1.5078	1.6992	1.0082	2.0534	1.7447	2.0258	0.77325	-0.38843	0.9208	2.9132	0.32776	2.2223	1.5962	1.9842	1.5058	2.1626	0.9321	1.4445	2.538	2.3441	1.6736	1.7472	2.8282	2.91	0.71466	0.78385	0.67281	1.6406	1.3897	2.2558	2.2919	0.52703	0.95906	2.0769	1.6005	2.1472	2.4431	1.6259	1.0683	0.54419	1.8084	0.98311	2.5567	2.456	1.132	1.8763
-7.8377	-7.687	-8.3032	-7.2924	-7.3671	-8.0714	-7.3228	-7.8899	-7.0657	-6.9306	-7.0791	-7.3503	-8.541	-6.691	-7.2648	-6.8596	-6.7181	-9.1399	-7.5793	-7.3154	-6.8346	-6.8173	-7.8442	-8.429	-8.0764	-7.4761	-8.0701	-8.311	-8.014	-7.6635	-6.5957	-7.9041	-7.6086	-7.7655	-8.1534	-8.5781	-7.3844	-7.5227	-6.9236	-7.4274	-8.9308	-9.1098	-8.1887	-8.183	-7.808	-7.4584	-7.4017	-7.7636	-7.1432	-8.5186
-5.036	-5.5592	-5.8718	-5.6013	-6.132	-6.2949	-4.7973	-6.6063	-6.1448	-5.6256	-5.1854	-5.1137	-6.2957	-4.927	-6.9552	-5.1478	-5.7184	-4.4053	-4.9568	-5.1886	-5.4161	-5.6086	-6.2195	-5.9838	-5.3699	-6.8444	-4.5667	-5.9814	-6.0505	-5.4878	-5.8174	-6.2016	-4.8755	-6.2375	-5.627	-5.7654	-5.4411	-6.7743	-5.5418	-4.816	-5.6345	-4.8459	-5.4938	-5.7692	-5.3049	-5.2857	-4.7521	-6.0028	-5.7835	-5.579
-4.607	-4.8123	-4.5584	-5.3607	-5.0236	-4.5536	-5.1239	-5.79	-5.0485	-3.8045	-5.0258	-5.0316	-4.4888	-5.1985	-5.4327	-5.1478	-5.0873	-4.2615	-5.9175	-5.2716	-6.3885	-5.0341	-4.9183	-4.3504	-5.2023	-4.8939	-6.4645	-5.6519	-3.5911	-5.2654	-5.8186	-6.0318	-5.4139	-4.4754	-4.2002	-5.2611	-5.0695	-4.4273	-6.0413	-4.2242	-4.7928	-4.4049	-5.7767	-5.2149	-5.8394	-4.14	-4.9511	-4.232	-5.2637	-4.9933
-13.209	-14.067	-13.878	-13.452	-12.968	-14.608	-12.875	-12.179	-12.483	-12.542	-12.577	-13.129	-11.993	-12.82	-13.315	-12.649	-13.35	-12.987	-13.755	-12.504	-13.787	-13.104	-12.78	-13.619	-12.785	-14.149	-13.217	-13.308	-12.952	-15.088	-13.041	-13.405	-13.338	-11.4	-12.533	-13.3	-13.774	-13.958	-12.859	-12.104	-12.969	-14.347	-14.061	-13.649	-12.252	-12.295	-12.493	-12.917	-13.364	-13.352
-1.247	-0.76816	-0.48656	-0.66525	-1.5584	-0.80186	-0.26363	-0.23038	-0.38108	-0.90236	-0.79738	-2.0671	-2.2401	-1.9447	-0.73482	-0.18875	-1.4921	-0.68858	-0.77895	-1.1085	-1.7693	-1.2697	-0.50026	-1.5608	-1.1293	-0.51345	-0.90913	-1.7201	-2.221	-0.41291	-0.58654	-0.61573	-0.64745	-0.080012	-0.48515	-0.4934	-0.94168	-1.4029	-0.37608	-1.0155	-2.3938	-0.62479	-1.683	-1.7074	0.64024	-1.556	-1.6126	-2.1648	-0.5762	-1.9235
-14.399	-13.834	-12.554	-13.246	-13.857	-14.327	-12.39	-13.57	-12.504	-12.833	-14.547	-13.861	-14.472	-13.106	-14.453	-12.99	-12.473	-13.45	-13.756	-12.123	-12.553	-14.4	-13.578	-14.122	-13.279	-12.007	-13.614	-13.372	-11.608	-13.1	-13.046	-12.454	-12.627	-13.024	-12.895	-12.646	-13.109	-13.47	-13.163	-12.112	-13.841	-13.401	-12.776	-13.408	-14.179	-12.951	-13.388	-13.92	-14.751	-12.38
-3.9664	-5.1174	-4.4683	-4.7191	-4.2679	-4.7573	-4.6215	-5.0573	-4.6512	-4.1209	-4.3833	-5.4005	-4.8459	-4.3739	-4.3072	-4.1457	-5.2041	-3.071	-4.6727	-3.6895	-5.2645	-4.1925	-4.7367	-5.7583	-5.2167	-5.0487	-5.2555	-5.0486	-5.1367	-5.014	-6.4571	-4.1619	-4.7198	-4.1308	-4.0281	-5.8047	-5.2289	-3.7375	-5.374	-5.6842	-5.3437	-5.3058	-5.6438	-5.4489	-4.0416	-4.3025	-4.5156	-4.89	-4.7579	-3.3482
-3.348	-3.1628	-3.4612	-4.0714	-3.8167	-4.3035	-4.5894	-4.1667	-3.5998	-3.3741	-3.8269	-3.884	-4.4751	-4.2482	-3.485	-3.9224	-4.3513	-2.8357	-3.7695	-3.2092	-3.1844	-4.0765	-3.7288	-3.9296	-4.17	-4.149	-4.0372	-3.6011	-3.7344	-3.2932	-3.7954	-3.9939	-3.7461	-3.8221	-3.2209	-4.1014	-4.5363	-4.209	-3.5414	-4.4875	-3.9745	-3.6621	-4.8534	-4.7686	-5.0138	-3.7578	-3.6561	-3.4089	-3.7057	-4.8936
-9.925	-10.817	-9.442	-10.903	-10.966	-9.9233	-11.65	-9.7847	-10.721	-10.371	-10.329	-9.6999	-10.798	-11.032	-10.267	-8.7573	-10.848	-11.194	-9.7727	-10.695	-8.9984	-10.366	-10.253	-9.6716	-10.061	-9.9285	-9.4803	-9.7731	-10.177	-11.062	-10.985	-9.8764	-9.3758	-9.7641	-10.018	-9.9323	-9.4035	-10.287	-9.0741	-10.477	-10.373	-10.776	-10.246	-10.783	-10.126	-11.402	-9.6328	-9.4351	-9.9655	-10.165
-3.4875	-3.8919	-4.1176	-3.2651	-2.8868	-2.5671	-4.2085	-4.0952	-3.402	-4.3262	-3.8157	-4.1967	-4.5766	-3.2942	-3.5012	-4.2917	-2.1303	-3.0111	-3.7854	-4.1038	-3.518	-3.6762	-2.9613	-4.4485	-4.0186	-4.57	-3.3584	-3.1312	-4.3334	-3.6159	-4.5912	-3.5742	-4.0631	-2.9408	-3.0027	-2.9057	-4.7255	-3.6603	-4.131	-3.9514	-3.2686	-4.5095	-3.264	-2.5056	-4.3165	-3.1528	-3.3357	-3.7505	-3.9413	-2.9562
-3.4024	-2.3888	-2.7055	-3.6826	-2.8051	-1.8049	-1.7212	-3.6614	-3.6714	-2.8133	-2.9173	-2.5819	-2.8493	-2.9502	-3.9004	-2.57	-3.0299	-2.9728	-2.6854	-1.6385	-2.9687	-3.4002	-3.473	-3.5285	-1.9829	-2.5853	-2.6729	-3.3938	-2.1841	-2.388	-1.9018	-2.2089	-2.845	-2.7748	-2.9836	-2.0538	-2.1919	-2.1836	-3.0867	-2.9431	-2.0598	-2.1845	-1.7505	-2.9429	-2.9979	-3.0443	-2.0796	-2.989	-3.4808	-3.3892
-0.49412	-1.1508	-0.12451	-1.2706	-0.71849	-0.37944	-2.1294	-1.0314	-0.68415	-0.81754	-1.5981	-0.36077	0.36431	-1.5999	0.82868	-0.83254	-0.63227	0.21755	-0.57079	-0.76359	-1.4065	-1.9151	-0.53433	-0.65115	-1.4788	-0.20314	-1.7462	-1.6301	-0.55884	-1.766	-2.0415	-0.74934	-1.1785	-0.04616	-1.1155	-0.45361	-0.61866	-1.1117	-1.4223	-1.7957	-0.71252	-0.35444	-0.72468	-1.8486	-0.88083	-0.93099	-0.62961	0.36302	0.22271	-2.4318
8.1844	8.6635	8.7842	8.961	8.5331	8.2726	8.0639	6.5369	7.4221	7.6017	9.293	7.6191	6.948	9.1584	7.2634	8.9598	7.8262	7.2927	6.8901	7.9929	6.8398	7.8831	6.6519	7.4728	7.5981	7.489	9.0284	7.6869	7.5227	7.6141	7.5222	7.6901	8.1246	8.0728	7.7491	7.83	8.4299	8.434	8.7582	9.2702	8.611	8.4313	9.513	8.9858	9.3934	8.039	7.7298	8.0644	8.0842	7.5504
-13.976	-12.657	-11.82	-13.542	-14.423	-12.888	-13.847	-12.805	-12.07	-12.785	-11.756	-13.746	-13.589	-12.725	-12.851	-12.177	-11.711	-12.383	-11.906	-12.376	-11.842	-14.329	-12.744	-13.014	-11.733	-12.999	-12.656	-12.641	-12.548	-13.36	-14.002	-13.42	-13.709	-12.011	-12.744	-12.814	-12.88	-12.835	-12.425	-12.684	-13.481	-13.929	-12.437	-12.713	-12.706	-12.732	-13.026	-12.449	-11.993	-13.296
-21.089	-21.311	-21.442	-20.644	-20.284	-19.987	-19.489	-21.651	-20.889	-20.536	-20.62	-21.329	-20.649	-20.839	-20.492	-19.793	-20.39	-20.462	-21.076	-20.189	-20.903	-21.49	-20.365	-22.065	-20.025	-20.527	-19.59	-20.826	-22.155	-21.489	-21.508	-21.567	-21.04	-20.905	-21.34	-20.704	-19.716	-20.834	-22.224	-21.661	-20.165	-21.203	-21.137	-20.166	-21.429	-22.21	-21.077	-19.477	-21.1	-21.086
-8.749	-9.8389	-9.1256	-8.948	-8.2235	-9.2953	-9.4215	-9.4248	-9.2859	-7.7847	-8.7134	-9.4995	-8.519	-9.7493	-8.8163	-9.1618	-9.7667	-8.3862	-8.782	-8.9632	-8.4772	-9.2662	-9.1372	-8.683	-8.8362	-7.835	-7.5436	-9.259	-10.131	-8.6332	-8.124	-9.5513	-9.6274	-9.2013	-9.3951	-9.296	-8.1404	-8.1652	-9.5576	-8.4475	-7.7224	-9.3486	-9.4111	-9.1811	-9.4519	-8.612	-9.8562	-9.0343	-7.766	-9.3616
1.736	0.57301	2.8056	1.0101	2.0234	1.6131	2.3469	1.1419	2.0338	1.6542	3.3502	1.9898	1.2825	1.8914	1.0966	2.6527	2.0005	1.8514	1.1213	2.4173	2.3084	1.3108	1.5856	0.87055	2.8291	1.1193	1.464	1.898	2.4132	1.0875	0.63218	1.2032	1.0957	1.362	1.0664	1.2775	1.3597	1.317	2.1082	1.0076	1.5942	1.5179	1.8159	2.6034	2.4398	1.4729	1.3735	1.7254	2.5284	2.6055
0.31439	-0.53374	0.66861	-0.63138	0.16508	0.6969	-0.33373	0.35982	1.1352	0.25047	0.76299	-0.25153	0.72519	0.41032	1.181	1.5886	0.062325	0.4134	0.59932	0.64078	0.7414	0.035927	0.76157	-0.46529	-0.11043	-0.85901	0.70295	0.17958	-0.029226	0.32413	0.34523	-0.34326	0.07327	-0.60459	0.54808	-0.30848	1.0425	0.42312	0.20796	0.45638	0.73419	1.0269	0.40193	1.065	-0.64287	-0.65677	0.38626	-0.3922	0.40953	-0.21737
-9.5812	-9.0093	-10.112	-9.0106	-9.0126	-9.1586	-9.1482	-8.6725	-9.0105	-9.1443	-9.385	-8.4726	-9.191	-9.0373	-8.8567	-10.24	-10.132	-8.7869	-9.7585	-7.8556	-9.4938	-8.0047	-8.9354	-8.735	-7.6852	-8.718	-8.7951	-9.92	-8.1245	-9.9857	-9.6415	-9.2759	-9.0796	-9.044	-8.753	-9.3407	-8.9457	-7.3373	-8.5698	-9.0753	-9.4847	-8.9633	-8.7129	-8.2726	-8.8959	-8.9794	-8.1785	-9.195	-8.3065	-8.9003
-6.3924	-5.6539	-5.7658	-4.9645	-4.877	-6.3281	-5.6622	-5.6716	-5.7309	-4.8789	-6.105	-5.4327	-5.518	-5.5592	-6.1561	-6.8759	-5.1879	-5.2413	-5.756	-5.1828	-6.1288	-5.6152	-6.0118	-4.5549	-5.4309	-4.7451	-5.4504	-6.0837	-5.6381	-4.9775	-6.3816	-5.9287	-6.0047	-4.8638	-5.4909	-5.8496	-4.8936	-5.0155	-5.051	-4.6048	-6.3322	-5.6295	-4.8818	-6.2889	-5.1021	-6.7638	-5.8946	-6.6025	-6.9481	-7.1041
-8.7715	-9.7109	-7.6992	-9.0653	-8.8775	-9.1567	-8.7459	-8.8719	-8.6965	-8.6233	-7.4154	-8.9924	-9.5747	-9.3098	-8.4811	-8.3006	-8.9209	-8.2806	-9.3575	-9.4625	-8.0127	-8.2094	-8.4876	-9.1571	-9.7861	-9.266	-10.7	-9.2871	-9.2162	-8.6307	-8.6751	-9.1167	-8.4505	-9.6087	-9.0743	-9.3766	-8.997	-8.7409	-9.0607	-11.111	-9.3567	-10.408	-9.2535	-9.6626	-9.3298	-9.2685	-8.866	-9.0496	-8.8067	-8.4927
-22.981	-22.784	-22.958	-21.424	-20.849	-22.361	-22.695	-22.139	-23.403	-22.93	-21.879	-22.291	-22.702	-22.708	-21.625	-21.824	-22.628	-21.569	-21.775	-22.566	-21.632	-22.922	-22.627	-22.147	-22.6	-22.182	-21.846	-23.538	-22.449	-22.023	-21.731	-21.51	-22.077	-22.674	-21.755	-23.025	-22.025	-22.792	-22.347	-23.464	-22.113	-22.994	-22.305	-21.542	-23.021	-23.188	-22.452	-22.12	-22.854	-22.456
-1.1746	-2.1896	-1.5823	-2.1786	-2.0645	-0.70334	-1.282	-1.0723	-0.90534	-1.1121	-0.96067	-1.4603	-1.3426	-2.35	-0.87365	-1.286	-0.70854	-1.2597	-0.80697	-1.3658	-2.4506	-0.031704	-0.62782	-1.1683	-1.3242	-1.9846	-3.0177	-1.6929	-1.6145	-1.7663	-1.2354	-0.83083	-1.5267	-0.3759	-1.7526	-2.7079	-0.92071	-1.6593	-1.2393	-2.0559	-1.0207	-1.5339	-0.43981	-1.3911	-2.0012	-2.8994	-0.9642	-0.79098	-1.0577	-0.83213
-1.3091	-1.5842	-0.52933	-0.44404	-2.2346	0.59453	-1.0344	-0.49875	-1.8218	-2.4957	-1.052	-2.2742	-1.4813	-1.4717	-2.1458	-2.2771	-2.7405	-0.9531	-2.0515	0.059965	-1.0912	-1.0284	-0.29905	-0.44781	-0.47415	-1.6744	-1.504	-1.7077	-1.4198	-1.7435	-1.5451	-0.27764	-1.7857	-2.0969	-1.423	-0.52129	-0.82161	-0.62117	-1.3461	-0.21387	-1.3272	-1.9185	-1.2271	-1.2321	-1.1002	-2.3299	-0.91024	-1.3042	-0.44226	-1.398
-5.0536	-4.9196	-6.0661	-4.8075	-3.8533	-4.4528	-5.0982	-4.4973	-5.3421	-3.9578	-4.0137	-4.4689	-2.9675	-5.2502	-4.5918	-4.6862	-3.4235	-5.3033	-4.0128	-5.627	-4.9928	-3.6385	-4.5932	-4.1683	-3.4732	-5.141	-4.3507	-4.1278	-5.52	-5.2031	-4.9811	-4.4581	-4.4024	-3.9967	-3.4098	-4.9828	-3.6553	-3.8866	-3.87	-5.4073	-3.9717	-4.162	-4.7751	-3.5401	-3.0761	-3.9999	-5.1257	-4.5962	-5.8892	-3.7727
-4.1828	-3.4666	-4.8091	-4.4763	-4.6481	-3.4532	-5.3728	-4.1665	-4.9785	-5.1374	-5.0134	-3.0818	-4.9549	-4.1714	-3.8005	-3.8914	-4.2412	-5.1091	-4.0154	-4.6517	-3.7957	-4.1155	-3.8307	-4.2475	-3.5818	-3.9203	-3.6505	-4.9126	-4.6714	-4.7091	-4.6681	-4.5241	-4.6681	-4.2677	-4.4945	-4.3548	-5.1503	-3.2177	-4.7575	-4.2746	-3.8889	-3.249	-3.9287	-5.1708	-4.8438	-3.3511	-3.3595	-4.2503	-3.8788	-5.0788
-10.159	-10.591	-9.5165	-10.464	-9.6202	-10.689	-10.657	-10.142	-9.1111	-10.387	-9.393	-8.9722	-10.661	-10.912	-10.199	-10.583	-10.009	-10.562	-10.832	-10.133	-10.141	-10.478	-9.9907	-9.8562	-10.997	-10.112	-9.0976	-10.888	-9.7503	-8.0107	-9.8449	-11.185	-9.9968	-11.005	-11.328	-10.893	-10.205	-9.383	-10.21	-10.679	-10.226	-10.017	-10.375	-9.0421	-9.9956	-10.058	-10.72	-10.71	-10.238	-11.223
-1.7935	-2.2439	-1.6626	-1.922	-1.5217	-3.0216	-2.7344	-1.8163	-1.2204	-1.8316	-1.761	-1.6246	-1.7272	-2.8562	-1.3224	-1.6471	-1.0141	-2.4059	-2.4394	-0.86871	-1.3035	-3.111	-1.8282	-2.9382	-2.6051	-2.7007	-2.0803	-1.9444	-2.2641	-0.72546	-2.4801	-1.2157	-2.6225	-1.916	-1.7846	-1.5355	-2.8465	-1.6859	-0.75037	-1.3058	-2.2566	-2.8087	-2.6155	-1.4751	-0.88087	-2.0112	-2.113	-1.2854	-1.1531	-0.80059
-1.3532	-1.6092	-1.7862	-0.47691	-0.72583	1.0919	-0.27292	-0.98985	-2.493	-0.1144	-2.0645	-0.61342	-1.6173	-0.31162	-0.76726	-1.7604	0.054671	-2.6667	-0.79117	-2.9604	-1.8563	-1.9911	-1.2094	-0.77662	-1.6177	-2.4936	-1.5114	-0.57232	-1.8447	-0.79633	-0.74154	-1.751	-0.94053	-1.6144	0.16644	-0.86013	-0.84893	-1.2357	-1.4397	-2.0127	-2.1008	-1.7042	-2.7856	-0.778	-1.214	-1.5949	-1.4994	-1.7335	-1.0139	-0.45492
0.46111	1.0009	-0.29214	-0.4768	-0.42262	1.0971	0.026586	1.5994	0.71182	1.8456	1.1457	1.0195	1.2184	-0.79744	-0.37014	0.047496	1.4008	-0.1395	0.12151	-1.0368	-0.29974	-0.50391	0.68755	0.45885	0.25134	0.84127	0.98415	0.79916	-0.89506	0.58281	0.7763	1.1302	1.4262	-0.071484	0.90951	0.68051	-0.27083	0.19212	0.26635	0.63914	0.42268	0.2783	-0.19411	0.12878	0.3545	-0.90782	0.1472	0.54754	0.81929	0.19122
-4.9844	-4.3687	-4.3597	-4.6779	-4.5168	-4.8832	-3.8266	-4.7474	-4.3906	-5.0652	-4.5981	-4.3396	-4.0483	-5.1884	-5.1884	-4.8256	-5.3468	-4.2717	-4.9734	-3.5227	-4.6772	-6.4606	-5.2045	-3.834	-5.0684	-4.8763	-5.0429	-3.5529	-4.0701	-4.3918	-5.2901	-4.7075	-5.3391	-4.4948	-4.6252	-4.9524	-4.3981	-4.5603	-4.371	-3.1082	-4.3839	-5.0099	-4.0916	-4.2834	-3.5222	-4.7149	-5.2575	-5.3342	-5.1545	-3.9758
-8.9808	-9.5795	-10.046	-9.6935	-9.7234	-9.9176	-8.6129	-8.1799	-8.8037	-8.1318	-9.2702	-8.7123	-8.2855	-8.4552	-9.0461	-9.1081	-9.4923	-9.1533	-9.9264	-9.7106	-9.2625	-8.9225	-9.1383	-9.5956	-8.917	-9.221	-9.0083	-8.5152	-8.8141	-8.3013	-8.944	-9.3781	-8.3521	-9.2111	-9.0972	-10.046	-9.364	-8.6311	-10.154	-8.294	-9.7921	-8.8669	-9.1022	-8.4631	-8.9199	-9.1136	-8.7538	-8.141	-8.4262	-8.2421
-13.96	-12.281	-13.094	-13.625	-13.458	-12.824	-14.157	-13.627	-14.482	-13.115	-13.46	-14.156	-14.371	-14.052	-13.176	-12.958	-12.308	-13.495	-12.765	-13.189	-12.483	-12.87	-12.737	-12.976	-13.952	-12.194	-14.057	-13.76	-13.51	-13.618	-12.148	-13.285	-13.184	-12.123	-13.296	-13.142	-13.476	-13.255	-12.463	-13.907	-13.013	-13.285	-12.949	-13.342	-12.744	-12.88	-13.259	-11.893	-13.849	-13.072
-13.735	-13.716	-13.834	-14.003	-12.638	-12.811	-13.556	-14.881	-12.777	-14.404	-14.028	-13.241	-12.617	-12.471	-13.796	-13.773	-13.809	-13.432	-14.838	-12.721	-13.124	-12.904	-12.872	-13.4	-12.308	-12.611	-13.525	-13.151	-14.367	-13.399	-13.874	-13.904	-13.622	-12.906	-13.049	-13.623	-13.452	-13.437	-11.25	-13.12	-13.787	-13.362	-13.876	-14.281	-13.581	-13.485	-12.941	-12.881	-12.493	-13.649
-0.93548	-0.27215	-1.5453	-1.1352	-1.8789	-1.7654	-0.90641	-0.74764	-1.2543	-0.97716	-2.0906	-1.8428	-1.843	-1.0236	-2.6233	-1.6689	-0.74248	-1.6044	-0.53619	-1.868	-2.6572	-2.034	-1.7075	-1.8517	-1.2582	-1.4217	-1.0602	-0.47093	-0.31588	-1.2377	-2.6231	-1.8279	-1.0294	-0.95179	-1.4133	-1.2798	-2.0893	-1.9549	-0.68885	-0.78159	-1.9659	-0.91104	-0.95225	-0.82073	-1.4447	-1.7573	-2.4565	-0.7483	-1.3491	-2.3106
-1.7923	-1.0823	-1.929	-2.0473	-2.5912	-1.2062	-2.1763	-1.044	-0.89934	-1.1034	-3.0773	-0.86543	-1.5932	-1.1704	-1.7559	-2.2634	-2.4569	-2.0752	-2.314	-1.3699	-2.426	-2.0447	-1.9475	-0.97298	-1.9038	-1.8166	-2.168	-1.4242	-1.7987	-0.74975	-2.6107	-0.66999	-1.8885	-1.6316	-0.97129	-2.183	-1.1909	-1.5161	-2.7076	-1.7632	-0.42521	-1.1988	-0.03154	-1.4002	-2.4768	-0.67474	-0.92521	-2.0078	-1.853	-1.5736
-12.754	-12.684	-13.552	-11.341	-13.478	-13.393	-12.858	-12.8	-12.547	-12.734	-13.199	-13.18	-14.066	-13.748	-13.277	-11.664	-12.4	-13.437	-12.495	-12.515	-12.302	-13.184	-12.87	-13.334	-12.999	-13.875	-11.947	-12.448	-12.512	-12.57	-13.21	-12.993	-12.915	-13.148	-12.129	-11.66	-11.624	-13.294	-12.912	-12.262	-11.123	-13.209	-12.837	-12.929	-12.524	-12.54	-13.691	-11.913	-12.797	-13.774
-0.34357	0.7038	-0.37044	-0.49617	-0.44237	-1.649	0.099606	-0.18813	-0.61054	-1.4114	-1.336	0.53176	0.040815	0.40444	-1.1478	-0.56715	0.45196	-1.3061	0.21615	-0.0082031	1.037	-0.26496	-0.18666	-1.0747	0.31933	-0.7775	0.10622	1.3413	0.51075	0.33202	-0.15789	-0.46246	-0.3778	-0.54952	-0.58891	-0.35825	-0.79755	-1.6044	-0.95883	0.037485	-1.7545	-0.022356	-0.72865	-0.4398	0.3154	-0.8327	-0.69757	-0.095113	-0.01379	-0.16268
4.0643	2.0232	2.1295	2.7556	2.8199	1.8762	2.8137	2.0966	2.4318	2.7496	2.1156	3.0196	2.3309	2.373	3.4764	2.8223	1.8312	3.2351	2.9283	2.6783	3.4161	2.6415	3.0698	2.6928	2.1948	2.2359	2.7365	3.5256	2.4897	3.286	3.0261	1.8293	3.0539	2.0351	2.3039	0.58486	3.1458	2.9173	2.6586	1.7096	3.4062	2.2775	1.5567	1.5686	2.831	2.4759	2.2294	1.9975	2.7339	1.7675
2.3672	1.1472	2.1105	0.62001	2.3481	2.1334	0.91311	0.51935	1.1211	0.97453	0.82114	0.89995	2.3367	2.5881	1.8173	2.0096	1.9677	0.92101	1.2564	1.5184	2.5523	2.0337	1.2379	2.7449	1.1665	0.59254	0.91189	1.1766	1.4046	0.17219	1.368	1.1792	2.7036	1.8501	1.5216	2.157	1.3265	2.3495	1.7086	1.3327	1.8305	1.3352	2.2972	2.5231	2.359	1.0239	1.4512	1.1842	1.2415	2.3274
8.7681	7.9837	7.8503	8.6331	8.4325	8.112	9.5372	7.6181	8.5194	9.3234	9.5635	8.4473	9.4801	8.6568	8.0632	8.3533	9.0393	8.1663	9.0188	7.3459	8.6992	8.2038	8.466	8.5059	7.8347	8.6666	8.0775	8.9863	8.1158	7.8807	8.9772	8.728	8.0049	9.2375	9.6456	9.575	8.5262	9.01	7.5602	8.7789	7.7298	8.0667	7.7833	9.2159	8.5872	8.3682	8.7894	8.1347	8.6234	8.9533
-9.4747	-9.4192	-7.3005	-8.4396	-9.953	-8.4902	-9.3233	-9.3667	-8.6114	-10.167	-9.7013	-8.9842	-8.4821	-9.741	-9.1966	-8.3773	-9.4913	-9.4305	-10.21	-10.361	-9.1122	-8.5546	-9.1297	-8.9862	-8.4157	-9.4003	-9.6435	-9.4647	-8.5124	-10.06	-9.244	-9.476	-7.7756	-9.0211	-9.0147	-8.391	-9.6491	-8.6106	-9.0586	-9.3536	-8.3317	-8.9845	-8.4697	-10.02	-9.0421	-9.3029	-8.5987	-7.9527	-10.124	-8.6099
-11.571	-10.948	-10.962	-10.584	-11.78	-11.974	-11.376	-12.297	-11.919	-10.701	-11.506	-10.676	-10.435	-12.254	-10.594	-11.975	-11.058	-11.1	-10.831	-11.939	-11.072	-12.514	-11.879	-10.835	-11.964	-11.772	-11.303	-12.145	-11.898	-11.401	-10.582	-11.16	-12.102	-11.547	-11.763	-10.338	-12.454	-10.171	-11.945	-11.959	-11.244	-11.555	-12.084	-12.062	-10.749	-11.556	-10.901	-10.827	-11.009	-11.254
0.1134	0.68456	0.88652	0.93953	-0.11421	-1.2406	0.30358	-0.53418	1.494	0.28492	-1.0166	0.42296	0.33122	0.6456	0.34136	-1.1223	-0.83648	0.71611	-0.13122	1.2639	0.72518	0.17178	0.93481	-0.203	0.70574	-0.087519	1.0053	0.89576	1.5898	-0.74011	1.2203	0.56272	-0.20201	0.34972	1.2637	-0.33516	-0.071891	0.60768	-0.31474	0.27599	-0.02618	0.25303	-0.22676	0.48431	-1.1489	-0.68712	-0.28448	1.3094	-0.25473	0.29837
-13.85	-14.426	-14.072	-12.973	-12.868	-13.448	-13.527	-13.495	-12.864	-13.382	-14.595	-13.246	-12.955	-12.123	-12.965	-13.955	-13.301	-13.448	-13.544	-12.897	-13.101	-12.099	-12.645	-13.376	-14.116	-13.885	-12.065	-13.414	-12.857	-14.298	-13.65	-13.509	-13.562	-13.339	-13.102	-12.572	-13.85	-13.782	-13.247	-13.607	-13.221	-12.787	-12.789	-14.252	-13.565	-12.268	-12.623	-13.94	-12.709	-12.368
1.5047	3.2102	2.1337	2.7535	1.3147	2.0793	1.9116	2.4867	0.91074	2.433	2.6161	0.83115	1.9585	1.2193	2.3418	2.075	2.1794	0.48759	0.24365	2.1167	1.0129	1.6968	2.8595	2.5226	1.5112	0.032563	2.1718	2.1105	1.9847	2.9057	1.8201	1.5984	0.787	1.1487	1.039	0.93131	1.8487	1.6337	2.2503	1.4816	2.9007	1.8631	2.6654	2.0073	0.82503	1.3999	2.5162	0.88827	0.40535	2.2939
-3.7221	-2.6029	-2.8489	-2.9413	-1.9419	-2.2434	-2.6291	-2.3885	-1.7994	-2.9202	-2.0783	-1.7087	-1.9802	-2.1316	-3.1353	-2.9976	-2.9011	-2.7827	-3.0583	-2.6904	-2.0773	-3.0868	-2.2823	-2.8691	-2.1288	-2.5769	-1.3508	-3.0796	-3.4291	-2.8493	-1.9841	-3.5114	-2.2688	-2.1063	-2.187	-2.5593	-1.9758	-2.9141	-2.1122	-2.8368	-2.6913	-2.7347	-4.2154	-3.5766	-1.9838	-2.3056	-2.992	-2.3715	-3.1964	-3.2655
0.26189	-0.34023	0.70467	0.34431	0.4242	0.08471	0.056286	0.71219	1.0707	0.67673	0.076426	0.29159	0.41932	-0.47705	0.82543	-0.00062085	1.0289	0.98852	-0.53484	1.5506	0.32339	-0.1058	0.040015	0.48231	1.5883	0.84331	-0.60344	1.1553	0.60447	0.054874	-0.79805	-0.39947	-0.37539	-0.36384	-0.39728	1.9847	0.98693	0.31787	-0.095795	0.66324	-0.48184	0.15584	-0.61051	0.57911	1.096	0.55471	0.22954	1.0302	-0.081683	2.051
-5.1161	-3.7083	-6.0515	-5.0021	-5.5784	-4.8035	-3.5804	-5.3946	-6.2867	-4.7352	-5.1252	-5.361	-4.2068	-5.7872	-5.3691	-4.6886	-4.4822	-5.1777	-6.1286	-5.2681	-4.6731	-5.5748	-4.9518	-5.0857	-5.427	-4.3206	-5.6551	-5.0293	-5.3637	-4.4569	-5.2416	-3.826	-4.8858	-4.525	-4.6523	-5.6622	-4.7975	-4.8731	-5.1189	-5.5235	-5.6436	-4.2699	-4.276	-4.1754	-4.4178	-4.8188	-4.6662	-4.721	-6.0085	-5.0664
-3.2501	-2.4586	-2.9533	-1.6228	-3.6951	-1.8813	-2.2937	-1.8314	-2.933	-2.7719	-0.8611	-2.445	-0.86943	-1.7063	-1.8547	-2.4904	-1.6248	-1.0025	-2.9493	-1.5875	-2.7631	-2.7098	-2.1323	-1.7792	-3.3664	-2.378	-2.6429	-2.7454	-3.2434	-1.5546	-3.1063	-2.9492	-2.3387	-2.6621	-2.8834	-2.7624	-3.3841	-2.6696	-2.1977	-1.9577	-1.6463	-3.5876	-3.1956	-3.3892	-1.9581	-0.57634	-3.0177	-3.2403	-2.0021	-3.533
0.70001	2.0252	0.96682	1.332	1.1621	1.5546	1.6315	0.38814	1.1726	-0.26514	1.5291	1.1062	0.34917	1.993	1.2586	1.7107	0.63765	1.8499	0.94795	1.0674	1.9582	1.3488	0.96801	0.48248	1.5289	0.83559	1.3686	1.6795	0.4326	1.6998	0.60324	0.9084	1.3111	-0.0067733	0.66238	0.22676	1.0244	1.0152	0.91812	-0.16846	0.53331	0.60269	0.13851	1.5455	0.3226	1.5159	1.336	2.0426	1.0378	1.4596
-1.6858	-0.015728	0.21856	-0.064387	-0.061395	0.15662	0.88591	0.074173	0.36501	0.18054	-0.25528	-0.62119	0.30862	-0.39982	-0.21166	-0.35669	0.29366	-0.52967	0.08169	-0.65512	-0.38677	0.35294	-0.42279	-0.53206	0.39032	0.012175	0.16165	0.52818	0.088236	-0.23047	0.12436	-0.3574	-0.41485	-0.3197	0.20231	0.43041	-0.29217	-0.12393	0.636	-0.79383	0.14103	-0.19427	-0.99818	0.5876	0.85858	0.63129	-0.58615	-0.49336	0.22639	-0.45992
-11.281	-10.191	-10.46	-9.6376	-11.182	-11.131	-10.956	-11.756	-11.319	-11.44	-10.955	-10.606	-11.1	-11.07	-9.7373	-12.039	-10.768	-10.382	-11.44	-10.676	-10.796	-10.79	-9.8009	-10.958	-9.7382	-10.053	-10.845	-9.7405	-10.38	-9.5741	-12.1	-10.602	-10.171	-11.024	-9.9925	-10.59	-10.777	-12.048	-10.669	-9.9187	-11.121	-11.077	-10.333	-10.434	-11.3	-10.637	-10.539	-10.534	-11.074	-10.173
1.8407	0.731	1.9827	0.90326	1.5076	1.9189	1.3192	1.5837	0.58564	2.6863	0.95583	1.2492	1.1012	0.34883	1.6857	0.9074	1.5259	1.5077	1.0815	1.8286	1.3342	2.2282	2.0813	2.1001	1.9628	3.4668	0.85407	0.26949	1.5407	2.1823	1.5765	2.0822	-0.49008	1.082	1.8712	1.536	2.3468	2.1999	1.4468	1.7303	1.5891	1.4551	1.1334	0.8575	2.2002	2.0991	0.79439	1.8049	1.6299	2.1123
-5.0787	-3.3149	-4.3962	-2.5647	-3.1765	-3.2278	-3.2091	-3.4938	-3.6238	-3.3663	-4.2165	-3.646	-4.0253	-3.8738	-3.7893	-3.8809	-3.6248	-3.9233	-2.7767	-4.2406	-3.5377	-4.7542	-3.823	-4.3348	-4.1012	-2.6672	-3.6369	-3.9855	-3.4909	-3.2804	-4.4631	-4.0116	-3.2029	-5.5839	-3.9494	-4.3105	-3.271	-4.0943	-5.1821	-3.6738	-3.919	-3.2652	-3.2394	-3.8433	-2.2448	-2.5964	-4.4185	-3.1046	-4.2281	-4.503
-20.43	-22.049	-21.488	-20.217	-20.278	-21.17	-20.312	-20.745	-21.242	-21.257	-20.586	-20.952	-22.61	-21.381	-21.652	-19.787	-18.659	-20.434	-19.663	-21.449	-20.268	-19.837	-21.938	-21.753	-20.948	-21.469	-20.408	-20.465	-20.534	-20.87	-20.703	-20.946	-21.393	-20.242	-20.867	-20.124	-21.889	-20.665	-20.345	-20.912	-20.841	-21.052	-20.02	-20.129	-21.874	-20.466	-21.483	-21.912	-20.957	-20.297
-5.1443	-4.2743	-4.5684	-5.0587	-4.5755	-4.2566	-4.6414	-5.1349	-5.5528	-4.4269	-5.5247	-4.8465	-4.4812	-3.5465	-5.8768	-4.3594	-4.6458	-5.829	-4.6933	-3.5575	-4.9346	-6.4122	-5.88	-4.8368	-4.9745	-5.722	-4.3103	-4.3814	-5.4781	-3.8455	-4.7146	-5.3387	-5.1813	-5.1739	-4.4378	-4.0017	-5.4214	-3.4143	-4.8384	-5.0755	-6.0103	-3.644	-5.2138	-5.5259	-4.7803	-4.7872	-5.1654	-4.9279	-4.4459	-5.552
-9.2982	-10.086	-9.9894	-10.044	-10.777	-9.9158	-10.567	-10.151	-11.065	-10.239	-9.8974	-11.353	-10.173	-10.307	-9.9099	-10.143	-9.932	-10.655	-10.335	-10.636	-10.234	-9.956	-10.388	-10.059	-10.217	-9.0531	-10.529	-10.291	-10.034	-10.536	-9.8826	-10.51	-10.593	-10.929	-9.3315	-9.5385	-9.7598	-11.369	-10.538	-10.123	-10.092	-9.9141	-10.121	-9.7795	-9.0303	-11.299	-10.698	-11.079	-10.292	-10.657
-0.42251	-0.72904	-0.57373	0.6248	-0.43772	-0.81668	0.55913	-0.34933	-0.36736	0.12775	-0.088606	-0.032034	0.49663	0.23306	-0.059451	0.051392	0.12431	0.79462	0.047639	0.29189	0.68453	1.687	1.2611	-0.56218	-0.7228	-0.62518	-0.1194	-0.79482	0.22097	1.3396	-0.29774	0.58517	0.30177	-0.45031	-1.0899	0.2893	-0.35628	0.27865	-0.096974	-0.028112	0.40288	-0.062179	-0.090825	-0.099803	0.85992	-0.45189	-0.45154	-0.070055	0.20416	-0.36861
-22.184	-22.699	-21.303	-22.315	-22.685	-22.509	-23.308	-21.285	-23.032	-21.802	-21.838	-23.718	-22.293	-23.484	-21.974	-22.029	-21.753	-21.115	-22.992	-23.33	-21.235	-22.32	-22.971	-22.396	-20.693	-22.256	-21.012	-21.368	-22.239	-21.272	-22.217	-23.393	-21.697	-21.707	-22.555	-22.368	-22.622	-21.642	-21.957	-22.728	-22.789	-21.809	-22.224	-23.059	-22.422	-23.142	-21.584	-22.249	-23.251	-22.327
-22.342	-23.288	-21.57	-21.948	-23.117	-22.976	-22.066	-22.29	-23.311	-22.975	-22.695	-21.528	-22.368	-21.35	-22.411	-21.847	-21.491	-22.292	-22.22	-22.121	-21.809	-22.531	-21.968	-21.382	-20.998	-22.286	-21.148	-21.088	-22.28	-21.6	-22.052	-22.441	-21.464	-22.561	-22.585	-22.229	-22.324	-22.581	-21.302	-22.547	-22.482	-22.928	-21.724	-22.536	-22.351	-21.748	-22.711	-21.577	-22.561	-22.171
-0.048822	0.098274	0.3856	-0.28406	0.6963	-0.75477	0.3328	0.59523	-0.010945	-0.3624	0.98687	-0.66453	-0.29862	0.92421	0.26714	0.40071	-0.73927	-0.10647	-0.79171	0.8816	0.10978	1.1514	-0.76574	-0.010944	-0.33753	0.10123	-0.74474	-0.5752	-0.46869	-0.14178	0.43366	0.1717	0.14308	-0.76179	0.62849	-0.23086	-0.77405	-0.48343	0.43722	0.54997	-0.0071613	-0.762	-0.74747	-0.55001	-0.83839	-0.023767	-0.069986	-0.070426	-0.25281	1.0542
6.1493	7.3625	6.552	7.0746	7.3169	6.7305	6.8987	5.9223	7.2515	6.554	7.2804	6.461	7.1761	5.9412	5.905	7.1069	6.3258	7.5116	6.299	6.6521	6.1263	6.287	6.2917	7.054	5.9932	7.0669	6.3028	7.2189	6.3936	7.083	7.0469	6.2035	6.4194	6.4752	5.8598	6.9843	7.0553	7.1163	8.5586	6.7486	5.0994	7.4567	6.2972	6.7661	7.3529	6.7469	6.8271	7.3669	7.5753	6.9074
-4.3795	-4.3741	-4.8385	-5.5316	-4.1193	-4.4655	-4.0395	-4.36	-4.0659	-4.4966	-3.817	-4.2242	-4.488	-4.5039	-4.9547	-5.321	-3.9777	-4.7704	-4.3544	-3.8819	-4.3216	-5.592	-4.6698	-4.4973	-4.83	-5.4097	-5.3822	-5.7042	-3.775	-3.7624	-5.3381	-4.6601	-5.2067	-4.3538	-5.2041	-4.8527	-4.6749	-4.4578	-3.0755	-3.6392	-4.1269	-4.7809	-4.617	-5.1429	-4.8874	-4.1227	-5.2929	-5.3712	-4.4426	-5.4812
0.66985	0.62335	0.027364	0.54393	-0.61967	0.44697	0.50823	0.13703	-0.28925	-0.14441	0.41712	0.056818	-0.17715	0.72525	0.71719	-1.3509	0.15294	0.1817	-0.29615	-0.72405	-0.0012785	0.1892	0.31358	-0.59767	-0.28778	0.34531	1.1365	0.28715	-0.82591	-0.25249	0.0099009	0.51459	0.33321	0.31535	-1.0335	0.33997	0.43083	-0.84619	-0.26687	-0.0031618	-0.29534	0.25942	0.20635	-0.13223	-0.42185	-0.66905	0.55685	-0.9013	-0.50011	-0.6775
-21.382	-21.355	-21.619	-22.947	-21.615	-22.49	-22.063	-21.633	-22.596	-22.993	-23.11	-21.943	-22.387	-22.261	-22.689	-22.197	-22.789	-22.637	-21.33	-22.452	-22.649	-20.965	-21.836	-21.713	-23.183	-22.353	-22.045	-22.26	-22.444	-22.355	-22.834	-22.237	-22.356	-23.027	-20.979	-22.17	-22.6	-22.259	-22.406	-22.344	-21.7	-20.8	-22.95	-21.873	-22.229	-21.837	-22.843	-22.903	-21.564	-22.558
-2.5362	-2.8782	-2.6137	-3.4893	-2.761	-4.6449	-2.3649	-3.2997	-3.1973	-2.3333	-3.8637	-4.458	-3.2354	-3.6299	-4.826	-3.3049	-4.3556	-4.1573	-4.3552	-3.2894	-4.8065	-3.4551	-3.4124	-3.5996	-2.4693	-2.2784	-3.5056	-3.3842	-3.1543	-3.5526	-2.2082	-4.0619	-3.7761	-3.2441	-2.7558	-2.7616	-3.2425	-4.2436	-2.3378	-3.2211	-3.8829	-3.5757	-3.5948	-3.0407	-4.7392	-4.1094	-3.8795	-2.3827	-3.0492	-3.066
-4.1467	-3.146	-3.4038	-4.0532	-3.7025	-4.0803	-3.9476	-3.4233	-3.8395	-3.4383	-2.8589	-4.6651	-4.1743	-4.0511	-3.3286	-4.7181	-3.9894	-3.0363	-3.2337	-4.4382	-4.3752	-3.7847	-3.2378	-4.1602	-3.9826	-4.4757	-3.2739	-4.3038	-4.3412	-2.9299	-3.9648	-3.4549	-3.5811	-2.7584	-4.509	-4.2416	-4.0229	-2.0417	-3.6648	-3.8849	-4.6232	-4.3506	-4.8275	-3.6391	-2.9713	-2.8814	-4.505	-4.5835	-3.1109	-4.4843
-1.7989	-2.2509	-1.2353	-1.4802	-0.75379	-2.9309	-1.4193	-1.4257	-1.252	-1.7245	-1.6204	-2.1603	-1.8562	-1.5632	-1.4393	-1.4868	-1.2144	-0.8447	-1.7318	-1.4115	-0.32981	-1.3863	0.068062	-1.2413	-2.4414	-1.0872	-0.69291	-0.58761	-1.4491	-1.6717	-1.2932	-1.3691	-1.3896	-1.9198	-1.3991	-1.1516	-0.039016	-0.98136	-0.27663	-2.5408	-2.3497	-1.3796	-1.1084	-1.4745	-2.4082	-3.1618	-1.9554	-1.5805	-1.4776	-0.92984
9.1967	8.8372	10.036	8.8532	9.3444	10.795	9.1638	10.265	9.6916	9.6798	9.5169	10.411	11.428	10.14	9.769	9.5925	9.1047	10.582	9.3165	9.5603	9.5801	9.6756	10.55	9.7765	10.865	9.3883	9.6567	9.4303	10.216	9.5724	10.468	9.7764	9.9261	10.502	9.7867	10.01	10.281	8.4127	9.8201	9.4923	9.1453	8.0417	9.7947	9.8794	9.8618	10.231	10.6	10.175	9.4092	9.5652
-10.271	-10	-11.318	-9.9532	-10.114	-10.15	-10.659	-10.806	-10.303	-9.984	-10.369	-12.561	-10.73	-10.829	-9.7564	-11.584	-11.222	-12.152	-10.287	-10.925	-11.265	-10.044	-11.169	-11.264	-11.04	-10.221	-11.464	-10.804	-11.814	-11.479	-11.14	-10.969	-9.9668	-11.782	-10.77	-10.045	-10.352	-10.133	-10.071	-10.341	-11.985	-10.422	-11.465	-10.403	-11.079	-9.9743	-11.229	-11.739	-10.951	-10.511
-2.9525	-1.8995	-2.6334	-3.4671	-2.4932	-4.0169	-2.5472	-3.3623	-3.0816	-3.2422	-3.0067	-1.8143	-3.2624	-2.6767	-2.8575	-3.6991	-2.8164	-2.467	-2.6742	-3.3762	-3.4083	-3.5552	-2.132	-2.864	-3.9861	-2.7136	-3.1211	-1.9595	-3.1706	-3.9445	-3.4204	-4.1665	-4.111	-3.0723	-2.9815	-2.6554	-2.3444	-2.9329	-3.2029	-3.3581	-3.6116	-3.8011	-2.8608	-3.1191	-2.7946	-3.2268	-3.7705	-4.2614	-3.0348	-3.2748
-6.2205	-3.6475	-6.5548	-5.9049	-5.3852	-4.8945	-6.5548	-5.0245	-5.5654	-5.2408	-6.1986	-5.2546	-5.1639	-5.861	-5.3826	-5.5192	-5.1224	-5.2522	-5.2067	-5.2467	-6.185	-6.186	-5.3849	-5.663	-4.5911	-5.6618	-4.6198	-5.704	-6.3652	-7.4905	-5.5431	-5.3556	-6.187	-5.4461	-5.9084	-5.8613	-5.4258	-6.3134	-5.3638	-5.5468	-5.6106	-5.8214	-6.5382	-5.0873	-6.1528	-6.1053	-6.4268	-5.8911	-5.6097	-6.0695
1.0229	0.30921	-0.12925	0.34508	1.5563	-0.069535	0.14845	0.96209	0.57781	0.29174	-0.64679	-0.21438	0.19244	-0.19787	0.383	0.95068	0.061244	-0.047602	0.17645	0.41694	0.32261	0.73538	-0.55355	0.7029	0.20282	0.65136	0.84987	0.69786	1.5324	0.14996	0.79685	-0.20708	0.13081	-0.64333	0.32974	1.2863	-0.13918	0.43713	-0.18333	0.53327	1.7993	-0.1973	0.57972	0.087719	0.039017	1.4323	-0.99058	-0.10051	0.39029	0.91233
0.64715	0.55848	1.9155	0.4635	2.2137	2.1668	0.98039	0.56568	1.4019	1.3683	1.7149	1.9468	1.0158	1.7493	1.9877	1.5519	2.1847	1.4244	1.8878	1.5328	1.9916	0.33976	0.91392	2.3657	0.63626	1.8404	1.0873	0.97728	1.3634	1.0543	1.0186	2.1695	0.86416	0.36165	1.3344	1.2324	1.9925	1.8116	1.178	0.96919	1.4602	1.6263	1.0211	2.2086	2.2524	0.92779	0.92304	2.1259	1.277	1.5723
1.4209	2.0234	3.1739	1.7959	1.8589	2.4876	0.89899	1.2701	2.4254	2.0269	0.76914	1.946	2.1175	0.7403	0.55519	1.061	1.321	2.172	2.8034	0.62012	2.7005	1.6791	3.4157	1.604	2.6323	1.8122	1.9451	2.4659	1.8984	2.2181	2.0023	1.7538	1.0806	1.2411	1.9723	1.2928	1.8158	1.1022	2.9715	2.5159	1.0866	1.5539	2.3478	2.0654	1.3565	2.6989	1.6019	0.61704	2.1499	1.5711
8.3365	7.667	8.4266	8.9095	7.7837	7.8926	8.7856	8.1846	9.2986	8.6755	7.8779	9.1425	8.5845	7.7326	8.9437	8.3473	8.8717	9.5222	9.3771	7.6544	8.7354	8.493	8.8018	8.4017	8.6315	9.2023	6.7192	8.1347	9.4633	8.4513	9.0327	7.6719	8.759	8.9615	8.3995	8.4979	8.6175	8.2213	8.7433	9.4473	8.6798	8.1805	7.7842	7.6711	9.1306	9.5014	8.2126	9.8245	8.4538	7.9923
-11.655	-12.08	-12.624	-11.698	-11.487	-10.932	-11.68	-11.108	-11.966	-11.353	-12.025	-11.738	-11.919	-11.626	-11.132	-11.125	-11.411	-11.994	-11.202	-11.499	-11.614	-12.658	-11.779	-12.035	-10.911	-12.386	-11.251	-11.68	-10.608	-11.889	-10.9	-11.483	-12.679	-10.384	-11.715	-11.731	-11.667	-12.742	-11.422	-11.68	-12.415	-10.74	-11.87	-12.757	-11.562	-12.227	-11.618	-12.758	-11.689	-11.799
-1.0765	-1.685	-0.41523	-0.90847	-1.3119	-1.7087	-1.0683	-0.11511	0.24958	-0.93901	0.62881	-0.80808	-0.080917	-1.1274	0.22379	-1.7678	-0.36301	-1.5847	-1.139	-1.8915	-0.54002	-0.81932	-0.8349	-0.39693	-0.86686	-1.3045	-1.0741	-0.90221	0.46895	0.051871	-1.2681	-1.2909	-0.44037	-0.58389	0.41489	-0.40556	-0.5684	-1.5427	-1.3844	-1.7339	-0.14383	-0.75782	0.060829	-0.88378	-0.88951	-0.022486	-1.1648	-1.162	-0.54198	-0.72323
-1.6412	-0.43267	-0.48714	-0.31202	-0.099591	-1.1043	-0.49888	1.2005	0.57105	-0.2123	0.027742	0.76669	-0.12833	0.038262	0.3635	0.60005	0.082212	-0.57611	-0.066463	-0.455	-0.57372	-0.49191	-0.77255	0.17661	-0.5015	-0.26473	-1.5707	-0.47039	0.41225	0.40695	-0.54294	-0.26993	-0.20511	-1.0947	0.41633	-1.4177	-0.1414	-0.66511	-0.83647	-0.77901	0.29808	0.69983	0.82364	-0.1768	-0.93583	-0.41779	-0.97441	0.55437	-0.35361	-0.69876
-2.3562	-1.852	-1.255	-1.4905	-0.77131	-1.6893	-2.2961	-1.4993	-1.4261	-0.88131	-0.88154	-1.934	-1.4381	-1.3391	-2.6884	-0.45897	-1.4886	-1.8597	-0.66833	-1.928	-2.108	-1.1569	-1.5293	-0.18946	-1.4165	-0.47404	-1.8482	-1.6045	-1.3752	-1.2366	-1.8531	-1.0725	-2.525	-1.7404	-1.1662	-1.0017	-2.0862	-2.196	-2.1568	-2.1805	-0.86718	-1.3006	-1.0035	-2.5274	-1.2363	-2.1385	-1.2282	-1.2223	-1.8045	-0.94277
-1.9064	-2.4542	-1.0085	-1.3822	-0.3171	-1.234	-2.0855	-2.0979	-1.0181	-1.7501	-2.2873	-0.74434	-1.5991	-2.4277	-0.76034	-2.6251	-1.0047	-1.651	-1.2665	-0.22395	-2.5227	-2.4072	-2.2442	-0.61433	-1.6982	-1.9188	-1.6529	-1.4575	-0.38998	-0.34302	-0.52552	-1.2469	-2.4362	-2.0788	-1.5433	-0.0032471	-1.7956	-2.0395	-0.84049	-0.84317	-2.4235	-1.0324	-2.7399	-0.071338	-1.2693	-1.6512	-0.72291	-2.5137	-1.67	-0.19337
6.3214	6.4253	6.4987	7.009	7.3421	7.2745	7.4327	5.752	7.25	7.4091	7.8346	6.3868	7.2252	7.4452	8.4672	6.2896	6.1785	6.444	5.9281	6.5407	6.486	8.1536	7.0146	7.0934	6.5587	6.6117	6.5478	8.0198	8	8.5881	6.7428	7.0336	7.328	6.7684	6.7707	7.018	7.0094	7.4499	6.2716	8.0152	6.5824	7.5951	7.3239	6.302	6.3908	7.4217	7.14	7.3106	7.2847	6.6009
0.66738	1.5793	-0.57339	0.28555	1.0952	0.40042	0.28924	0.92365	1.3584	1.0973	0.32913	0.94219	1.228	0.99215	0.72445	1.0822	-0.61183	0.28152	0.96472	0.57846	1.0713	0.34476	1.0911	1.2813	0.12774	1.0144	-0.315	0.97938	0.54025	-0.15017	1.7004	1.06	0.2364	-0.064726	0.55395	-0.24764	-0.062313	0.95836	0.30898	0.69926	-0.54605	0.15005	0.79475	0.3297	-0.72574	0.32961	0.76034	0.031134	-0.15752	0.50209
-12.776	-13.914	-13.545	-13.81	-13.038	-13.31	-12.446	-13.387	-13.107	-13.279	-13.638	-13.289	-14.935	-13.376	-13.732	-13.597	-14.167	-13.907	-13.082	-14.909	-13.211	-12.394	-13.326	-12.811	-13.62	-12.897	-13.493	-12.061	-13.239	-13.358	-12.839	-13.469	-12.478	-13.009	-13.926	-12.108	-12.455	-12.371	-13.337	-12.781	-12.15	-12.873	-12.127	-12.384	-13.516	-14.539	-13.62	-13.114	-13.183	-12.859
6.4608	5.1434	5.3407	5.3311	4.8736	6.9645	5.6973	5.402	4.9322	6.1361	4.4681	5.8712	5.8322	6.2781	5.4037	5.7717	4.8536	5.7098	5.1137	6.0785	4.9446	6.4122	5.3828	6.099	5.5016	5.4163	5.3024	5.5235	6.1619	6.0265	5.4332	5.3894	5.3395	6.0814	6.0531	5.6884	5.6085	6.0537	5.9819	5.5382	5.6411	4.9667	6.1716	4.9087	5.9346	6.2465	5.2439	5.7648	5.425	5.9501
-0.02968	-0.95303	-0.66181	-0.046476	-1.3961	-0.75053	-1.2447	-0.3315	-1.4948	-0.55269	-0.77367	-0.43988	0.14248	-0.16078	-1.1142	-0.52413	-0.90716	-0.75325	-0.32952	-1.3709	-1.1227	0.61075	0.17725	0.036126	-0.87326	-0.34486	-0.56419	-0.25487	-0.43262	-1.4206	-2.1385	-0.85904	-0.68507	-0.51305	-1.0975	-0.070017	-0.29645	-0.99859	-1.0363	0.11382	-0.70626	-1.0453	-0.087982	-0.73996	0.64058	-0.11107	-0.099155	-0.53812	-0.69228	-1.1946
3.1454	1.7774	3.0858	2.6136	3.3601	2.6834	3.4845	3.9435	2.1038	1.5757	4.5645	4.3446	1.8911	3.2283	2.5707	3.6731	3.3371	3.9543	3.23	3.5689	3.3702	3.78	2.1171	2.925	2.4511	3.2131	2.1481	3.2008	3.9513	3.9107	3.2929	1.4576	2.7642	2.463	1.9648	2.6579	4.0696	2.7057	4.3279	2.5177	3.2632	3.4934	2.416	2.1946	3.41	4.0948	2.5707	2.7885	2.7919	3.0921
-13.106	-13.503	-13.218	-12.878	-11.689	-13.326	-12.674	-11.988	-13.72	-12.99	-12.614	-14.007	-13.453	-13.669	-12.891	-13.749	-12.925	-13.357	-13.129	-14.122	-14.14	-12.626	-13.087	-12.785	-13.055	-13.167	-14.1	-13.714	-13.132	-12	-12.486	-13.343	-13.715	-12.468	-11.993	-13.375	-12.739	-13.481	-12.732	-12.601	-13.104	-13.29	-13.272	-13.892	-13.366	-13.074	-13.885	-13.944	-12.641	-13.027
-4.2302	-4.3081	-4.5739	-4.8188	-5.037	-5.0632	-5.4881	-4.1125	-5.3149	-4.6644	-3.2168	-5.4818	-5.072	-5.5861	-5.8278	-5.4096	-5.0791	-5.2996	-5.4834	-5.3944	-4.0435	-5.092	-5.6425	-4.8094	-5.0794	-5.4823	-5.6745	-5.5911	-5.5884	-4.7122	-5.3075	-5.3859	-5.3239	-5.1368	-4.3228	-5.0965	-5.1942	-4.1541	-4.2485	-4.8908	-4.8765	-4.6066	-5.1533	-4.7874	-4.7178	-5.133	-5.1587	-4.2665	-5.3685	-5.3017
-14.337	-14.619	-13.693	-13.647	-15.718	-14.593	-14.682	-15.378	-14.665	-15.547	-15.186	-14.755	-14.575	-14.668	-14.907	-14.572	-15.086	-13.866	-13.152	-14.63	-14.962	-15.082	-14.067	-14.167	-14.815	-13.708	-15.943	-13.513	-13.963	-14.478	-13.952	-14.025	-13.753	-15.218	-14.721	-13.915	-15.028	-14.859	-15.137	-13.796	-14.833	-15.864	-14.578	-13.968	-15.169	-13.897	-15.037	-13.722	-15.417	-14.976
-2.0445	-3.0418	-2.3641	-3.0498	-2.5377	-3.3937	-2.5822	-2.1708	-2.6921	-2.3012	-2.8562	-2.7464	-1.9654	-2.2691	-2.013	-2.7818	-2.6245	-2.7969	-2.7521	-1.4627	-1.8024	-2.3703	-3.248	-3.1902	-1.8147	-2.4817	-3.2865	-1.9898	-1.6907	-2.3316	-2.9121	-2.7026	-2.8764	-1.9098	-2.2024	-1.4489	-2.0287	-2.408	-2.5642	-1.4338	-1.3534	-3.5562	-1.8941	-2.7094	-2.0294	-2.0537	-2.2207	-3.2582	-3.2729	-2.9599
-0.88441	-2.0145	-0.93851	-0.83122	-1.1249	-2.0654	-0.90701	-1.6555	-1.3808	-1.5647	-0.82816	-1.3613	-0.97683	-2.0309	-0.83622	-1.2571	-0.95473	-1.0684	-0.93785	-1.2746	-1.1994	-1.6133	-1.2134	-1.1093	-2.3356	-1.4235	-0.71508	-1.9778	-0.72167	-1.9578	-2.5451	-0.74926	-0.40907	-0.73322	-0.49677	-1.3571	-0.50777	-1.4004	-1.5285	-0.9124	-1.3145	-3.2614	-1.6334	-0.74719	-0.65645	-1.9368	-0.98907	-1.2776	-0.6258	-1.5806
-5.4417	-5.403	-4.3374	-6.1129	-6.2197	-6.2075	-6.1455	-4.7645	-6.0125	-6.2078	-4.6754	-4.9845	-4.6309	-5.6794	-6.2292	-5.5114	-5.8519	-6.4232	-6.7173	-5.0694	-6.0866	-5.844	-6.0559	-5.3614	-4.7008	-6.5496	-5.8328	-5.6555	-4.4413	-5.2706	-6.2342	-6.232	-5.4685	-4.0941	-5.9711	-6.8739	-5.9471	-5.7401	-5.6319	-5.0788	-6.0737	-6.4175	-5.5107	-5.8668	-6.2023	-5.5143	-6.4792	-5.209	-4.4208	-5.1483
6.7485	6.0752	5.5894	5.1818	5.2778	5.344	5.0998	5.1889	5.5254	5.1835	5.6174	4.9343	5.1099	6.8103	5.0488	6.4623	4.5678	5.7907	5.8921	5.8976	5.8516	6.278	5.541	6.6451	5.5802	5.5691	5.6716	5.3686	5.5515	5.1847	5.4022	4.659	5.4088	5.1992	4.9163	5.2058	5.984	5.5503	6.3933	5.8059	5.1925	4.7518	5.0753	5.0816	6.218	5.3369	5.4631	4.7218	5.513	5.4946
-13.553	-11.685	-12.206	-11.428	-12.862	-12.145	-12.847	-12.372	-12.273	-13.244	-12.478	-13.43	-13.484	-12.57	-12.424	-13.145	-12.868	-12.854	-12.001	-14.548	-12.622	-11.951	-11.668	-11.713	-12.581	-11.905	-12.755	-13.168	-13.498	-13.646	-12.582	-12.847	-12.645	-12.347	-13.196	-13.662	-12.137	-12.462	-12.009	-12.967	-13.381	-12.922	-13.097	-13.264	-12.492	-12.648	-13.452	-12.037	-13.743	-11.19
-3.8637	-3.5226	-3.651	-2.5988	-2.4746	-3.3011	-3.1035	-3.2061	-2.9453	-3.1307	-3.9872	-3.3098	-3.501	-3.0049	-3.3571	-4.0829	-3.9884	-3.3298	-2.8416	-3.5474	-2.8896	-3.3974	-3.5981	-2.6967	-3.4825	-3.8608	-3.8792	-3.9155	-3.2434	-3.9259	-4.8722	-3.6672	-3.4596	-2.7202	-2.9401	-2.3007	-3.093	-2.752	-3.6355	-4.1596	-4.0352	-3.6837	-4.3218	-2.5344	-3.705	-2.828	-3.8106	-3.5194	-2.6568	-2.6734
-3.496	-4.3701	-4.4164	-4.2169	-3.9339	-3.6724	-2.5961	-3.3352	-3.3763	-3.5622	-3.181	-3.3401	-3.4201	-2.862	-3.3193	-2.7205	-2.936	-3.0776	-3.6601	-3.9002	-2.7693	-3.7864	-2.714	-3.4498	-3.3093	-2.1705	-2.1879	-4.4694	-2.7772	-3.6623	-3.1395	-3.6956	-3.5089	-4.1425	-2.6666	-2.9162	-2.6388	-4.3816	-3.2453	-3.3458	-2.5618	-2.8822	-3.6682	-3.6762	-2.8785	-3.0111	-3.9523	-2.3793	-4.3684	-3.4477
-12.623	-12.1	-13.256	-12.331	-12.958	-12.891	-12.627	-13.47	-12.607	-12.602	-13.166	-12.517	-12.373	-12.257	-12.513	-13.396	-13.401	-12.955	-12.949	-12.051	-12.798	-12.263	-12.811	-13.604	-12.312	-13.823	-12.205	-12.252	-12.377	-11.74	-12.365	-11.667	-12.43	-13.504	-11.577	-13.245	-13.456	-12.41	-13.503	-12.452	-12.313	-12.81	-12.842	-13.164	-12.472	-12.506	-13.451	-12.819	-13.072	-12.341
-12.632	-12.98	-12.715	-14.199	-12.297	-13.62	-12.496	-13.559	-12.521	-13.302	-14.203	-12.753	-13.285	-12.08	-13.438	-13.12	-12.133	-13.754	-11.964	-13.105	-11.975	-13.213	-12.893	-13.839	-12.606	-12.825	-12.661	-13.526	-13.512	-12.984	-12.791	-13.116	-11.932	-12.582	-12.801	-12.027	-12.916	-12.008	-12.118	-12.001	-12.746	-12.145	-11.7	-11.755	-12.241	-12.38	-12.822	-12.713	-12.368	-12.397
2.555	1.7302	1.5912	2.3151	1.6597	1.7274	1.9341	2.133	1.7934	2.1783	2.5369	0.73081	3.0819	1.7925	2.0724	1.0073	1.8062	1.0917	1.8132	2.2961	2.4569	2.0847	1.5585	1.2132	1.7284	1.3085	3.2667	1.1521	1.8346	1.4198	1.7596	2.3199	1.2817	1.605	0.80561	1.1481	1.9471	1.8005	1.7566	2.1713	1.8246	1.891	2.3144	1.271	1.8673	3.5481	2.6999	2.0189	2.0018	2.4144
3.3034	1.8395	1.8834	2.347	3.3501	3.8673	1.1452	2.3181	2.0573	1.525	3.857	3.7911	3.4031	2.4602	3.2092	3.4672	3.2204	2.9717	2.1356	2.5583	2.6797	3.2614	2.7956	2.4919	2.9097	2.4297	2.4672	3.3705	3.6113	3.3205	2.9934	2.6952	2.6603	4.5813	3.1608	2.2989	2.7553	2.5761	3.3953	2.1986	2.3988	2.6607	2.8233	3.483	4.0943	3.5967	2.7265	4.0173	2.9134	2.5201
-1.1704	-1.1722	-1.1821	-0.88558	-1.3015	-2.5789	-0.56422	-1.8325	-1.0979	-1.0217	-1.921	-0.42501	-1.7857	-1.3404	-1.4905	-1.7932	-2.0328	-1.0378	0.12325	-2.2746	-1.808	-1.1119	-0.61329	-0.73577	-1.3594	-1.7532	-1.2188	-1.7223	-1.6108	-1.5412	-0.55187	-1.0769	-1.9799	-0.75787	-1.0518	-1.7716	-1.5055	-1.3989	-1.9831	-0.57681	-1.2322	-1.7324	-1.2028	-0.22949	-1.7197	-2.2384	-1.1726	-1.9192	-2.0372	-1.1452
-12.029	-11.804	-11.671	-11.854	-11.591	-12.299	-11.519	-11.383	-11.555	-12.153	-12.052	-12.979	-10.749	-12.269	-11.819	-11.083	-12.676	-11.964	-11.91	-10.96	-10.571	-12.083	-12.149	-10.586	-11.926	-11.23	-10.749	-11.013	-12.403	-12.192	-11.683	-12.755	-11.607	-11.597	-11.757	-11.193	-10.964	-12.795	-12.548	-12.311	-11.555	-12.18	-11.379	-12.689	-11.647	-11.486	-11.733	-11.856	-11.56	-12.261
0.36704	1.1217	-0.095602	0.52328	1.0927	-0.70014	-0.75003	0.094887	0.0086734	0.42021	0.53616	1.068	0.46486	0.44937	-0.96086	0.078244	0.85013	-0.33038	0.15281	0.10706	0.39285	-0.41399	0.7964	-0.035393	-0.18238	0.48547	0.46228	0.16728	-0.33343	-0.08773	1.2946	0.54093	0.38496	0.85074	0.078019	-0.50262	-0.087232	-0.53705	1.0871	1.3226	1.0566	0.060929	-0.44537	0.82791	-0.38866	-0.67014	1.3636	1.5843	-0.08469	0.35185
-14.679	-15.055	-13.173	-14.309	-14.279	-15.232	-15.308	-14.8	-15.125	-12.695	-14.966	-14.756	-13.54	-14.562	-14.391	-14.754	-14.895	-15.486	-14.35	-15.119	-14.333	-13.971	-15.121	-15.762	-14.901	-15.003	-14.751	-14.246	-14.29	-14.398	-16.037	-14.657	-14.653	-13.104	-14.995	-13.756	-14.075	-14.802	-16.103	-14.755	-14.556	-16.178	-14.077	-15.017	-13.652	-13.665	-15.483	-15.425	-15.198	-14.91
-14.471	-14.621	-15.697	-15.028	-14.756	-14.084	-14.95	-14.803	-14.751	-14.042	-13.679	-14.757	-15.224	-15.935	-14.707	-13.75	-15.731	-14.375	-14.241	-13.979	-14.463	-15.211	-14.623	-14.322	-15.229	-13.861	-14.441	-13.796	-13.713	-14.974	-14.979	-14.036	-13.803	-14.301	-14.13	-14.179	-15.016	-14.332	-13.133	-14.101	-15.043	-14.92	-14.428	-14.692	-15.046	-13.702	-14.382	-14.981	-14.078	-14.227
6.8416	5.7492	6.6355	7.0856	6.2226	6.581	7.3666	5.5099	8.5752	6.0631	6.0401	6.5745	7.1967	7.3579	6.1563	7.6189	7.7181	7.1331	5.6318	7.2127	6.3641	7.3536	7.1331	6.5802	6.0727	6.8902	7.341	6.5822	6.9293	6.5943	7.9676	6.3559	6.832	6.7194	6.149	6.1706	7.3325	7.1281	6.141	6.8503	6.8133	7.3093	6.9713	6.1323	5.9899	6.5336	6.8276	6.5394	6.9439	8.0286
-14.677	-13.191	-13.576	-13.902	-14.289	-14.356	-14.008	-14.114	-14.39	-13.506	-12.49	-14.097	-13.964	-12.699	-13.337	-13.104	-14.439	-14.6	-14.229	-14.397	-14.605	-13.54	-14.143	-14.667	-14.36	-13.623	-12.81	-14.43	-14.03	-14.365	-13.948	-15.368	-14.428	-13.628	-13.868	-13.481	-12.399	-12.981	-13.661	-14.484	-14.195	-12.429	-14.738	-14.441	-12.326	-13.414	-14.647	-14.681	-13.931	-14.801
0.38046	0.13447	0.842	0.62402	0.96557	1.2737	0.26086	0.25894	-1.2451	1.4992	0.89473	0.61432	1.1426	-0.41699	1.0585	1.4704	0.32712	0.18109	0.034041	0.19103	1.7898	0.34029	0.14542	0.15515	-1.2224	1.0836	0.38582	0.33872	0.36579	-0.51543	1.1386	0.53949	-0.10677	0.46108	0.16439	0.78882	0.34039	1.3753	-1.3166	1.5878	0.34906	-0.043078	0.013208	0.077942	0.81769	0.83901	0.47652	1.1108	0.84698	1.6897
-11.884	-12.025	-11.686	-13.269	-12.847	-12.055	-11.591	-12.19	-11.83	-11.795	-11.195	-12.568	-11.193	-11.468	-11.601	-12.2	-10.601	-12.48	-12.612	-12.43	-11.237	-11.161	-11.641	-12.484	-12.04	-12.308	-11.959	-11.399	-12.424	-12.122	-12.664	-11.027	-11.758	-11.589	-11.737	-11.864	-11.331	-11.242	-12.49	-12.184	-11.664	-12.031	-12.295	-10.867	-11.33	-12.67	-11.952	-12.616	-12.223	-12.491
-6.403	-5.9898	-6.0738	-5.7281	-6.1554	-6.0615	-5.0802	-6.6771	-6.7284	-5.65	-5.131	-4.5835	-6.4576	-4.9023	-5.7076	-6.0738	-5.789	-5.2777	-5.0079	-5.7146	-5.1764	-5.1198	-5.64	-5.2206	-5.6648	-6.3229	-6.2017	-5.394	-6.5415	-5.6051	-5.1202	-6.5623	-5.9849	-5.3576	-5.7189	-4.6779	-5.8327	-4.014	-6.4551	-5.7773	-5.4985	-5.6738	-5.3669	-5.7209	-5.6097	-5.0996	-5.4312	-4.9411	-6.3565	-4.7875
1.6193	3.3447	1.9158	2.3016	3.041	2.7648	2.1774	2.486	2.2454	2.876	2.5848	2.9631	2.454	2.2085	2.3355	3.0627	3.3244	1.9045	2.7328	2.4754	2.2105	2.244	3.1149	3.2549	2.0399	2.7242	2.1949	1.8974	2.5333	2.1168	3.2179	1.3564	1.5607	2.8053	2.8409	3.4357	2.2516	3.3359	1.953	2.5149	2.1376	3.3025	2.5506	3.9699	2.4277	1.7081	2.8702	3.0938	1.9079	1.2291
-3.8539	-3.3804	-2.6062	-4.1506	-3.1023	-4.2581	-2.964	-2.1582	-3.4147	-2.5496	-3.5786	-2.5184	-2.7698	-2.1916	-2.9065	-3.964	-2.3955	-3.1242	-3.813	-4.0528	-4.2981	-4.0676	-2.9173	-2.2841	-2.3853	-3.4212	-3.2808	-2.6248	-2.3008	-3.3796	-2.703	-3.399	-2.7779	-2.7646	-3.2122	-2.706	-2.8267	-3.9117	-3.7294	-3.9953	-3.1973	-3.0282	-3.9012	-2.9867	-3.3974	-3.5967	-4.3013	-3.3286	-3.0247	-2.3731
-3.4432	-3.8083	-2.4992	-2.5455	-3.5448	-2.6334	-2.3608	-2.0871	-1.5889	-3.633	-2.8902	-3.9443	-2.2	-2.3677	-2.9223	-2.7816	-3.085	-1.6661	-3.3837	-3.1772	-2.777	-2.3608	-3.0656	-2.2232	-2.5667	-1.8078	-2.0151	-2.0944	-2.5332	-3.157	-3.0732	-1.7494	-2.8599	-2.7857	-2.5142	-2.3417	-2.6823	-2.689	-1.1329	-2.6811	-3.3661	-1.121	-1.6391	-3.4348	-3.6165	-3.0069	-2.7336	-2.631	-1.8962	-2.5918
-0.86801	-0.54717	-0.91552	-0.68761	0.10958	-0.90556	-1.236	-1.3017	-0.26182	-0.49835	-1.0828	-0.85423	-1.1298	-0.67587	-0.96893	0.073417	0.61216	-0.91206	-1.7683	-0.34398	-1.9358	-1.5507	-1.5978	-0.97692	-1.0658	0.50075	-1.0251	-0.73565	-1.8693	-1.1065	-1.4338	-1.6143	-1.6127	-1.4364	-1.8684	-0.37178	-0.43197	-1.3204	-1.7464	-0.79461	-2.0108	-1.7123	-2.289	-2.3301	-1.3378	-0.85494	-1.1933	-2.5248	-1.7046	-0.90149
-3.9065	-2.8336	-3.2836	-3.7759	-2.9375	-0.9338	-3.134	-3.2678	-3.0719	-3.8655	-3.809	-2.8304	-2.1698	-2.9487	-3.7762	-3.3525	-3.2545	-3.1776	-3.4913	-3.2567	-1.7366	-3.151	-3.6955	-3.4535	-4.3134	-2.9656	-2.9491	-2.9305	-3.2149	-3.4515	-3.4534	-2.4499	-2.9952	-3.6701	-2.8768	-2.6123	-4.0176	-2.9282	-3.4583	-3.0118	-2.9664	-3.5806	-3.2976	-3.3398	-3.3521	-2.3438	-2.7331	-2.3026	-2.2913	-3.184
-2.9186	-5.1276	-4.4576	-2.9661	-3.721	-5.1897	-3.9441	-3.7006	-2.9836	-3.7988	-5.695	-3.4331	-3.9045	-3.7587	-3.7034	-4.1992	-4.005	-5.5513	-4.8175	-4.5863	-3.8188	-3.5473	-4.283	-4.8151	-3.7817	-3.7582	-3.7169	-3.5438	-3.6665	-3.5946	-3.9461	-3.3207	-4.7168	-4.3086	-4.148	-4.0815	-3.0503	-3.2098	-3.331	-3.7951	-4.3308	-3.7933	-4.1068	-3.2857	-3.3823	-2.7141	-4.1007	-3.8	-2.4627	-4.3608
-13.796	-13.956	-14.248	-12.907	-14.658	-14.078	-13.381	-13.869	-14.391	-14.682	-14.499	-13.468	-13.799	-13.786	-13.075	-13.403	-13.191	-13.378	-13.623	-14.076	-13.072	-14.604	-12.973	-13.627	-13.918	-14.495	-13.733	-12.772	-14.804	-13.564	-12.963	-14.778	-12.535	-13.856	-14.031	-14.776	-13.372	-14.945	-15.142	-14.773	-14.146	-15.138	-12.697	-14.135	-13.996	-13.877	-13.952	-12.996	-14.589	-13.507
-0.64817	-2.1996	-2.7258	-1.2401	-0.35009	-2.5272	-0.6964	-1.1513	-1.2131	-1.0241	-1.5089	-1.0011	-2.293	-1.9257	-0.90151	-0.79947	-1.5366	-2.495	-1.3201	-0.7575	-2.2068	-1.8858	-2.3528	-1.6803	-1.9505	-0.66457	-1.2149	-1.8258	-2.1455	-1.1549	-2.3847	-1.7687	-0.50826	-2.9422	-2.1081	-1.1362	-0.7175	-2.1012	-2.1103	-1.4486	0.25794	-1.6944	-0.50231	-0.80417	-1.8792	-2.0996	-2.3193	-0.99428	-2.7521	-1.4147
-2.3974	-1.7656	-3.0509	-2.6647	-2.3379	-1.5738	-2.4676	-3.0383	-1.8599	-2.4826	-3.0241	-3.2755	-3.5114	-2.9255	-1.3417	-2.0699	-2.8949	-2.3466	-3.0264	-2.0551	-2.5432	-1.4095	-2.3983	-3.4624	-1.8703	-2.5178	-2.891	-2.1614	-1.9682	-2.8626	-1.5213	-1.9018	-3.1882	-2.5594	-2.4079	-3.1171	-3.4028	-1.6597	-2.8771	-3.1011	-2.3155	-2.3747	-2.625	-2.6927	-3.2091	-2.6957	-2.1403	-3.7098	-2.9231	-2.8419
1.2558	1.5832	2.545	3.1793	2.3692	2.5135	0.96045	1.5389	1.7068	2.345	1.8287	2.5423	1.0623	2.0822	1.553	1.1787	2.5427	0.98556	1.8775	2.124	1.5889	2.1553	1.8221	1.7053	1.1029	2.2926	2.0805	2.6276	1.8138	1.99	1.5494	2.2143	2.1879	1.558	2.4347	1.6314	1.6325	1.9778	2.2214	1.1846	1.8475	2.2259	2.4378	1.9971	0.79357	0.80239	2.434	1.814	0.43705	0.55393
-2.2204	-2.3747	-1.3521	-2.4805	-2.2753	-1.8853	-1.2471	-2.1388	-2.1197	-1.5553	-1.8396	-1.114	-1.9969	-2.309	-1.4657	-2.0582	-2.6043	-2.5327	-0.41308	-1.9317	-1.2843	-1.5135	-2.5353	-2.394	-0.57063	-1.5587	-1.327	-1.9906	-0.75139	-1.4541	-2.4954	-0.88053	-1.8356	-2.9516	-2.5904	-1.5854	-2.1179	-1.6304	-2.2453	-0.47231	-2.3801	-1.6948	-1.994	-1.6461	-2.3263	-2.6353	-2.5817	-1.9143	-0.78509	-1.6447
-13.091	-13.39	-15.404	-12.834	-12.64	-12.972	-13.713	-12.795	-12.992	-13.201	-12.98	-12.698	-13.276	-12.583	-12.482	-13.186	-12.334	-13.93	-13.898	-13.023	-14.77	-13.126	-13.775	-13.145	-11.617	-12.476	-13.926	-12.878	-12.894	-13.316	-14.224	-13.843	-13.44	-13.302	-13.961	-13.429	-12.836	-14.359	-13.095	-14.508	-11.854	-13.503	-14.341	-13.353	-13.619	-12.588	-13.101	-14.339	-13.671	-13.356
4.6004	4.9986	3.3987	4.9486	4.6418	4.3667	4.5003	4.3732	3.976	4.2055	4.8999	5.3996	4.3692	5.0199	4.0315	4.9097	3.4103	4.56	4.2181	3.4799	3.4484	3.977	4.3411	4.615	4.342	4.7426	4.01	3.5696	4.3746	4.4036	4.2763	2.7507	4.4343	5.1153	5.2023	4.2958	3.7787	4.5098	4.6708	5.637	4.5329	4.6019	3.1363	3.0605	4.9233	4.1723	4.1517	3.832	5.8731	4.5636
3.9701	3.2731	4.1209	2.4728	3.4585	3.103	3.1656	2.2282	3.1697	2.7979	2.265	1.9047	2.9497	3.1382	3.4459	4.6641	4.0043	3.654	4.9755	2.0613	3.5253	3.1103	4.6896	4.1516	2.8631	2.8053	3.2449	3.479	2.3618	3.2585	2.5504	2.539	3.121	3.0321	3.6973	2.6776	3.0245	3.4831	2.4266	3.4712	2.5668	3.5419	2.2322	2.5152	2.3387	2.8567	3.28	3.5103	3.041	1.8394
-9.9489	-11.698	-11.303	-10.321	-11.154	-9.8892	-10.7	-10.961	-11.164	-10.449	-10.483	-11.772	-11.333	-10.588	-11.157	-10.275	-10.847	-11.433	-11.588	-10.883	-11.176	-10.239	-10.597	-10.978	-11.164	-11.019	-10.768	-11.041	-10.395	-9.8504	-10.483	-10.305	-10.841	-10.462	-11.814	-11.023	-11.625	-11.959	-10.695	-10.987	-10.679	-10.265	-10.485	-10.495	-10.043	-10.324	-9.6272	-10.538	-11.725	-9.8193
3.9178	4.0463	4.327	4.2009	5.093	4.7396	4.417	4.5326	5.982	5.7314	4.3588	5.0874	5.5617	4.9782	5.1673	5.1751	5.0545	6.0081	4.2135	5.8753	5.2061	5.0654	4.421	5.4033	4.4236	4.6467	4.4439	5.2692	4.7953	4.2698	5.5328	4.0347	6.1387	5.1646	5.6408	4.6206	5.4734	4.9174	4.9931	5.2518	4.53	4.9978	5.3963	4.6548	4.557	4.734	5.8002	4.2342	4.8417	5.6658
-2.0167	-1.6036	-0.66136	-0.52689	-0.98129	-0.86729	-1.8533	-1.3108	-1.5979	-1.7271	-1.4308	-0.89526	-1.332	-1.2624	-2.2374	-1.5527	-0.49243	-1.5924	-1.3434	-0.20303	-0.96201	-1.9596	-1.4656	-2.5553	-2.2161	-0.88344	-1.5209	-1.4968	-1.6231	-2.0384	-1.4838	-1.272	-1.5488	-0.68003	-1.7247	-1.3892	-1.2994	-0.51956	-1.799	-1.716	-0.081461	-1.9277	-1.499	-0.72764	-0.70383	-1.4821	-1.5767	-1.1662	-2.1032	-1.9415
-11.26	-11.83	-12.092	-11.583	-11.813	-11.98	-10.885	-10.348	-11.879	-11.194	-11.208	-10.977	-11.913	-10.224	-10.928	-12.136	-11.422	-11.716	-11.771	-11.336	-10.067	-11.594	-11.197	-11.735	-11.624	-11.445	-11.601	-11.663	-11.688	-11.127	-11.836	-11.958	-11.249	-11.728	-11.138	-11.709	-12.422	-12.809	-12.003	-11.312	-10.91	-11.121	-11.694	-11.079	-10.955	-12.2	-11.735	-12.059	-11.915	-11.111
-10.526	-12.507	-11.358	-11.36	-11.006	-10.502	-12.617	-12.354	-10.731	-11.025	-10.683	-11.608	-10.983	-11.516	-11.758	-11.87	-10.434	-11.766	-10.992	-11.568	-11.462	-11.5	-11.184	-11.25	-11.265	-11.447	-10.89	-10.486	-11.381	-11.197	-11.511	-10.561	-11.599	-11.555	-11.402	-12.096	-12.049	-11.594	-12.11	-12.01	-11.269	-9.6288	-11.148	-11.384	-11.591	-11.307	-10.968	-11.272	-12.565	-11.077
-0.05915	-0.68107	-1.486	-1.4309	-0.8378	-0.86034	-0.65915	-1.9924	-1.5574	-2.6613	-0.82489	-0.68052	-2.0086	-1.114	-2.1257	-1.8094	-0.7612	-1.0978	-0.5949	-1.1596	-2.2436	-0.76424	-0.72914	-1.7081	-0.39457	-0.91768	-0.85337	-0.42345	-1.373	-1.2872	-1.1975	-0.47503	-1.5985	-1.8337	-3.05	-1.411	-1.539	-1.5938	-1.3553	-0.9076	-2.4783	-1.9883	-0.32183	0.049553	-2.9332	-1.7867	0.24639	-2.4208	-0.64707	0.017238
2.1669	1.3464	0.97514	1.2301	1.8211	1.3844	1.2471	1.557	2.3077	1.6706	1.8442	1.666	2.3009	2.3431	2.4519	2.0242	1.0502	2.0992	1.1192	0.13195	1.4011	1.5833	2.2384	1.8527	1.8397	1.4274	1.9822	2.6796	1.7668	1.5298	1.6751	2.0454	1.607	1.9782	-0.29367	3.1284	1.451	0.91569	1.9304	2.2049	1.7735	0.37439	1.0503	1.4071	1.7479	1.5227	1.9139	1.8918	2.1302	2.253
-1.9291	-2.4006	-3.5411	-1.8128	-2.5101	-1.1878	-2.1061	-2.3484	-2.466	-2.6129	-2.0692	-2.3225	-2.3777	-2.8949	-2.0835	-3.5318	-3.8102	-2.4145	-1.9773	-3.1986	-2.7691	-2.3466	-2.4163	-2.2198	-1.2359	-2.3336	-3.5492	-2.3734	-2.0737	-2.9799	-2.6783	-1.9251	-2.116	-3.0811	-2.1574	-1.9017	-2.6967	-2.3659	-2.3728	-2.781	-2.7812	-2.1986	-2.2846	-1.915	-2.3001	-1.4704	-1.5847	-2.3985	-1.6206	-1.2208
-11.587	-11.371	-11.592	-12.103	-11.403	-10.487	-10.234	-11.706	-11.569	-11.27	-11.399	-11.669	-11.215	-11.311	-10.397	-11.567	-11.992	-12.117	-11.019	-12.338	-11.336	-11.95	-11.7	-11.136	-11.586	-12.164	-10.677	-10.396	-11.97	-11.234	-11.998	-11.983	-12.031	-10.467	-12.703	-11.404	-11.778	-11.555	-9.9704	-12.298	-11.133	-10.7	-11.738	-10.398	-11.06	-11.353	-10.689	-10.579	-11.814	-11.158
-6.0252	-5.4876	-5.3517	-5.7016	-5.8448	-4.6051	-5.6351	-6.3206	-5.2644	-3.8199	-5.727	-6.1082	-4.613	-5.0554	-4.7677	-6.4876	-5.2397	-5.9658	-6.025	-4.8574	-5.5327	-6.109	-5.7983	-6.0105	-5.6859	-5.6582	-6.0023	-6.315	-6.1364	-5.8709	-5.0383	-5.0494	-5.6034	-5.4441	-5.4154	-4.5393	-5.2156	-5.8348	-5.8403	-5.4527	-5.0541	-5.7667	-4.7809	-5.4668	-4.7668	-6.0029	-6.2784	-4.6417	-4.9584	-5.2255
-1.9746	-1.9592	-0.18794	-1.0721	-0.59861	-0.64217	-1.2556	-1.7125	-2.2862	-2.4417	-1.0413	-2.2625	-0.47114	-1.6742	-0.70379	-1.4084	-0.25131	-1.8993	-1.251	-1.478	-1.9418	-0.89884	-0.9261	-1.8547	-1.8408	-1.4382	-0.69962	-1.522	-1.5277	-0.81092	-2.1941	-1.22	-1.7287	-1.8168	-1.539	-0.63045	-1.1717	-1.6313	-1.8776	-2.0129	-0.97551	-1.5529	-1.162	-1.1546	-0.7626	-1.2256	-2.0419	-1.0155	-0.67156	-1.6415
-11.432	-10.632	-10.111	-10.856	-12.138	-11.719	-11.101	-11.456	-12.01	-11.078	-12.09	-12.229	-11.041	-10.772	-10.133	-11.877	-11.877	-11.86	-12.317	-11.946	-11.167	-11.596	-11.288	-11.515	-11.266	-11.462	-12.049	-11.129	-10.887	-11.296	-12.003	-11.695	-11.588	-12.139	-11.588	-10.579	-11.103	-12.043	-11.296	-12.122	-10.729	-10.811	-11.412	-11.547	-11.664	-11.448	-12.197	-12.17	-11.819	-11.838
-7.7378	-7.8284	-6.8749	-7.458	-8.1816	-7.6079	-8.2599	-7.3216	-7.3129	-7.7419	-9.0948	-7.6116	-7.4861	-8.0587	-7.2957	-6.7667	-7.0728	-7.4367	-8.6778	-6.7996	-7.4915	-6.5457	-7.1455	-7.7281	-7.9978	-7.4607	-8.339	-8.179	-8.0574	-8.2559	-8.0699	-7.8955	-7.2397	-7.8838	-7.5721	-8.0232	-8.2703	-7.5713	-5.9926	-7.755	-8.2357	-6.8624	-7.878	-7.5979	-7.2418	-6.3133	-6.4857	-7.5926	-8.0851	-8.3931
-1.3045	-0.54481	-1.3379	-0.80255	-2.2054	-2.1066	-1.725	-0.95671	-1.9081	-2.005	-0.060434	-1.5789	-1.2744	-0.89966	-1.8787	-2.2329	-0.82621	-1.5997	-0.76596	-2.1057	-1.3533	-1.5958	-0.94877	-1.5138	-1.5254	-1.0481	-1.3213	-0.953	-1.2849	-1.7465	-0.95129	-1.3286	-0.65334	-1.2157	-1.2469	-1.5819	-2.3186	-0.79358	-1.2556	-0.90226	-1.5303	-1.9888	-1.48	-0.23751	-0.98166	-1.9063	-0.61297	-1.0783	-1.5274	-1.7748
-13.096	-12.525	-12.327	-13.431	-12.646	-12.861	-14.256	-13.293	-12.426	-13.384	-13.833	-14.127	-13.696	-13.391	-13.359	-13.936	-12.568	-13.877	-12.982	-14.019	-13.436	-12.756	-12.605	-13.264	-12.321	-13.331	-12.842	-13.187	-13.6	-13.174	-12.628	-13.521	-14.544	-12.93	-12.476	-13.098	-13.508	-13.048	-13.235	-13.439	-13.209	-12.612	-12.636	-12.945	-12.817	-12.51	-13.632	-13.237	-12.903	-13.225
-1.1936	-2.2347	-0.70598	-1.0134	-1.3327	-1.8671	-0.90545	-0.27098	-0.91257	-2.5546	-0.64776	-0.51735	-1.4822	-1.3409	-1.5812	-1.6302	-2.1113	-0.74767	-1.8918	-1.2232	-1.1654	-1.594	-1.5669	-1.9358	-2.0522	-2.209	-0.90536	-2.1169	-0.95182	-0.87301	-1.729	-0.22747	-0.77834	-1.4565	-1.6144	-0.54683	-1.7064	-1.1498	-1.0132	-1.7324	-1.7783	-1.6281	-1.5233	-1.2559	0.052502	-1.2554	-1.1377	-1.5594	-2.1234	-1.1135
5.9694	7.5919	6.2049	7.1268	7.4027	6.2197	7.2892	7.233	7.0978	6.8057	6.5692	5.8827	5.7841	6.4063	7.649	7.4442	6.5343	7.2083	6.1125	6.8176	6.9444	7.7222	6.1595	7.6589	6.8655	6.7595	6.7925	7.56	5.8851	7.3443	7.5868	7.6325	6.1405	6.8441	6.6972	6.6636	7.0999	7.419	6.1056	6.2474	6.0295	8.0365	8.7507	7.2898	6.7286	5.8631	7.1967	7.7398	6.9745	6.4741
-10.551	-11.385	-9.9174	-9.73	-8.7223	-10.079	-11.599	-10.189	-11.316	-10.652	-9.9134	-10.532	-9.9448	-10.216	-10.982	-9.9392	-10.663	-11.469	-9.3341	-9.8971	-9.6543	-10.269	-10.721	-10.809	-10.237	-9.638	-9.766	-9.7315	-10.42	-10.987	-10.135	-10.835	-10.954	-10.534	-11.16	-10.027	-11.923	-9.7086	-9.833	-9.7254	-10.408	-11.578	-9.327	-11.039	-11.103	-11.049	-10.246	-10.065	-9.6212	-10.124
-11.28	-9.5086	-11.422	-11.726	-12.374	-11.64	-11.447	-10.955	-12.153	-11.751	-11.55	-11.205	-10.925	-11.262	-12.082	-11.66	-11.589	-11.919	-11.521	-10.907	-11.872	-12.013	-10.956	-11.559	-11.28	-12.272	-12.599	-11.318	-11.893	-12.046	-11.818	-10.816	-11.109	-11.5	-11.212	-11.61	-11.086	-10.481	-12.215	-10.89	-11.496	-11.497	-12.019	-12.047	-12.431	-11.269	-10.924	-11.287	-11.402	-11.747
-2.5199	-2.5014	-3.348	-3.1862	-2.8805	-3.5632	-3.6824	-3.8624	-3.202	-2.5882	-3.8383	-3.7165	-3.0535	-3.8129	-3.409	-4.2107	-3.5182	-3.0436	-3.4778	-3.4491	-3.4253	-4.35	-3.4506	-4.1928	-3.977	-3.5478	-3.1386	-3.8434	-3.9435	-2.1885	-3.0483	-3.7084	-3.1423	-3.7791	-3.05	-2.8583	-3.2336	-3.6422	-3.6318	-3.9794	-3.1595	-4.2225	-4.6879	-3.1435	-3.3022	-2.5875	-3.0148	-3.8335	-2.5587	-3.5393
-7.2509	-7.2176	-8.9241	-6.6947	-7.6904	-8.0915	-7.8556	-8.4508	-7.815	-8.4471	-6.7935	-7.8766	-9.1727	-7.2179	-7.2972	-7.7701	-7.7979	-7.1477	-7.8854	-7.2796	-7.9417	-7.5052	-7.8796	-8.3674	-8.1251	-7.7768	-7.852	-7.6001	-7.578	-8.5145	-7.5048	-7.5195	-7.3275	-8.0898	-6.1323	-7.2303	-7.3863	-7.8506	-7.0299	-8.8379	-7.8796	-8.2422	-6.575	-8.2838	-7.3643	-6.5472	-7.0169	-7.7586	-7.8116	-7.488
-12.258	-13.945	-13.266	-12.148	-12.902	-12.432	-13.109	-12.596	-13.224	-12.325	-13.748	-13.625	-11.769	-13.279	-11.97	-13.084	-14.108	-13.612	-13.166	-12.979	-14.076	-13.115	-13.198	-13.106	-12.841	-13.074	-13.832	-12.442	-12.802	-14.37	-13.014	-13.048	-13.243	-13.045	-13.214	-13.556	-13.582	-12.393	-13.302	-13.551	-13.471	-12.645	-13.973	-11.769	-13.864	-13.451	-14.017	-13.662	-14.331	-12.841
-1.5069	-1.0577	-1.7774	-1.6154	-0.62784	-1.3077	-1.042	-0.92637	-1.1332	-1.2658	-1.1297	-2.0202	-1.8306	-1.9173	-0.81983	-1.7933	-0.49974	-0.74426	-1.787	-0.96761	-0.94155	-2.0125	-1.4982	-1.1557	-1.8365	-1.7987	-1.2775	-0.57578	-2.4812	-2.2906	-1.5213	-2.3642	-1.7789	-1.3131	-1.5255	-1.8357	-1.3792	-1.0124	-1.4299	-1.0545	-0.70973	-1.4925	-1.1719	-0.38124	-2.1521	-0.99403	-0.20837	-1.7802	-1.5307	-1.5355
-2.3221	-3.1302	-0.27676	-2.8309	-2.8553	-3.217	-2.9283	-1.8174	-2.8704	-2.0744	-2.6398	-2.5636	-2.5145	-1.9718	-2.5731	-3.0441	-2.0069	-2.8324	-2.536	-4.2492	-1.9489	-2.3772	-3.0004	-2.4043	-1.3639	-2.7153	-3.3685	-3.5025	-2.6266	-3.4892	-3.0305	-2.6163	-3.6472	-1.779	-2.9642	-2.3894	-3.1116	-2.2852	-2.7029	-2.5646	-1.8252	-2.1032	-3.2537	-3.0069	-2.6353	-3.5656	-3.0234	-3.2804	-2.6623	-3.4256
-12.212	-12.641	-11.713	-12.37	-11.967	-11.876	-11.825	-12.381	-12.705	-11.525	-13.065	-11.728	-11.376	-12.122	-12.644	-12.17	-12.169	-11.356	-12.302	-12.325	-11.783	-12.479	-11.071	-10.773	-11.847	-10.968	-11.518	-12.663	-11.736	-12.523	-11.776	-10.736	-11.935	-10.863	-11.683	-11.827	-11.025	-12.541	-11.163	-12.04	-11.487	-12.19	-11.41	-10.394	-10.654	-12.956	-10.519	-13.19	-11.931	-11.184
-5.4173	-5.6247	-5.1176	-4.626	-5.2295	-5.0865	-6.1809	-5.7011	-3.9021	-5.1014	-5.2325	-4.6797	-5.0926	-5.136	-4.9532	-4.87	-4.5098	-5.3006	-4.7526	-4.7429	-5.5638	-5.0837	-5.4266	-5.8619	-5.9025	-5.2454	-5.2312	-3.9953	-5.0038	-3.9914	-4.4708	-5.0683	-5.3686	-5.3649	-3.9199	-4.8134	-6.459	-4.8759	-5.8178	-4.9082	-5.077	-4.7017	-5.3229	-5.1381	-4.7848	-4.472	-4.005	-4.7026	-4.8586	-5.9132
2.0083	2.0019	1.6766	1.0614	1.6888	2.0233	1.9412	1.6489	1.2246	1.4758	0.72587	0.93162	2.5078	1.3924	1.9067	1.2925	1.1431	2.4243	1.9085	2.4483	1.1491	0.19352	1.8263	1.9554	2.5014	1.8333	1.1182	0.20003	0.88253	1.4213	1.1947	1.3214	1.4324	1.597	2.4239	1.4591	1.3066	0.39079	1.6306	1.9921	1.1916	1.6546	0.7871	1.7249	1.9648	1.429	0.66504	1.3156	2.8994	2.4858
-4.1864	-3.5006	-5.2687	-3.7387	-4.5317	-4.5297	-4.2391	-4.0982	-4.6562	-4.4715	-4.2378	-4.1402	-4.5401	-5.1486	-3.3088	-3.9255	-3.9425	-4.2316	-4.1376	-4.2416	-3.2588	-4.3344	-4.0784	-4.0081	-3.8007	-3.8816	-4.169	-4.6573	-4.6211	-4.2517	-5.4514	-4.1187	-3.9381	-3.9036	-4.1525	-4.2253	-3.8251	-4.3472	-4.4203	-3.3622	-4.3299	-2.8295	-4.0948	-3.962	-4.2564	-3.1546	-5.0991	-4.7953	-4.2731	-4.5126
-3.1012	-2.4324	-3.4842	-1.9908	-2.2638	-1.5813	-3.1761	-2.7189	-3.1726	-2.7832	-3.1868	-2.993	-3.1974	-1.4304	-2.5642	-3.6975	-2.8514	-2.325	-2.9236	-2.4465	-2.2703	-2.8157	-4.4082	-3.2015	-1.5541	-2.6607	-2.7178	-2.7472	-3.0152	-2.4045	-2.0769	-2.8949	-1.5036	-2.9144	-2.9378	-2.1512	-1.6807	-2.3516	-2.2459	-1.7308	-2.1617	-4.2676	-3.8841	-2.9334	-2.641	-3.1393	-3.0007	-2.2222	-2.4376	-2.5299
10.179	9.5153	9.6294	10.707	9.7041	9.9775	10.041	10.183	9.3487	10.01	9.3682	9.4279	10.028	9.1507	9.5226	9.7357	9.4189	9.969	10.984	9.7032	9.3817	10.906	9.5397	10.886	7.8779	9.3691	10.259	10.181	10.619	9.7546	9.606	9.5375	9.929	10.011	9.0812	10.46	9.667	8.667	10.989	10.619	9.752	10.514	10.02	9.7174	10.191	9.7266	10.169	9.6449	9.5412	10.425
-4.3495	-4.503	-4.9741	-4.936	-4.4406	-4.8428	-3.6619	-5.4032	-3.8172	-4.5621	-4.9385	-4.7825	-4.4413	-3.5271	-4.8406	-3.9586	-4.8266	-3.5897	-3.4594	-4.7562	-3.7435	-4.3243	-2.8041	-4.6386	-4.5382	-3.3519	-4.3236	-4.5201	-2.6532	-4.0804	-4.6153	-3.9277	-3.6131	-5.0831	-5.6383	-3.8771	-4.4738	-4.6666	-3.3223	-4.3884	-4.4701	-3.0236	-3.8971	-5.9721	-3.1697	-4.5337	-4.0902	-3.9306	-3.9545	-3.1456
-3.2495	-4.9856	-4.4189	-4.8844	-3.7009	-4.1047	-4.9396	-4.0539	-4.801	-3.8671	-3.9376	-4.3595	-4.8362	-5.8409	-4.6162	-4.1624	-5.2651	-4.965	-4.3152	-4.6095	-4.3399	-4.4084	-5.5474	-4.7343	-4.3859	-5.6795	-4.7337	-4.0405	-3.8108	-5.0379	-5.0221	-4.4874	-5.2094	-4.34	-4.6832	-4.4361	-4.6101	-3.9455	-4.4612	-5.0283	-5.6012	-3.6877	-4.7553	-3.9648	-4.4025	-5.0966	-4.2641	-3.4955	-5.5161	-4.6296
-1.9358	-2.2124	-1.26	-1.9398	-2.123	-1.62	-1.4869	-2.1254	-2.4066	-1.1749	-2.7468	-1.7633	-1.9608	-2.2446	-2.4679	-1.6686	-2.332	-1.6558	-0.73427	-1.2644	-2.1391	-1.8017	-2.7575	-0.32541	-2.5513	-1.583	-1.3647	-1.9066	-1.9701	-1.619	-1.4604	-2.0938	-0.72978	-2.4263	-1.9692	-2.0014	-1.998	-1.7646	-2.6353	-3.218	-2.0082	-1.3074	-2.3546	-2.0923	-1.6451	-0.61739	-1.8924	-2.0751	-2.1489	-1.786
7.5336	8.4013	7.2595	7.3088	8.2583	8.772	7.9862	8.6597	8.2828	8.5322	8.343	8.5556	8.6165	7.402	7.798	8.7716	8.1689	8.1545	8.4054	7.0804	7.3788	8.1725	8.7897	8.1239	6.0679	8.513	7.9983	7.5143	8.5367	8.0955	7.5495	6.3805	9.6176	9.0188	7.6714	7.7491	7.6383	7.7473	8.1458	8.4977	9.1145	7.6264	7.6874	7.4944	7.88	7.7276	7.7678	6.4384	7.7006	8.057
1.3617	0.32923	0.37261	0.75334	0.99186	0.97049	0.13132	-0.14224	-0.96699	0.13721	0.75645	0.95748	-0.69547	0.20531	0.37446	0.40571	-0.009487	1.0294	0.47535	-0.7084	0.23833	1.1099	-0.024118	0.7585	1.288	0.48875	0.82765	0.76715	-0.35004	0.83857	0.6319	0.60575	1.2988	0.50405	-0.48724	0.69224	1.6521	1.492	0.41619	0.45121	2.0546	1.0826	-0.16885	0.62283	-0.32252	0.00028353	0.76731	0.64975	0.97066	0.56908
-2.6708	-3.0815	-2.9441	-2.0179	-3.4146	-1.81	-2.7003	-1.6206	-3.4184	-2.6273	-2.1091	-2.3426	-2.9665	-2.959	-3.3688	-2.7229	-2.6768	-3.0658	-1.9335	-2.4934	-4.546	-3.5011	-3.2429	-2.6324	-2.3315	-2.4371	-2.8848	-2.353	-2.5821	-3.193	-2.218	-2.3385	-3.6273	-3.3097	-4.4216	-3.5741	-2.9861	-2.0464	-3.0458	-2.5168	-3.3427	-3.6456	-2.6252	-1.5788	-3.0044	-2.3258	-2.5952	-2.1914	-2.1809	-2.9812
-12.914	-12.792	-13.755	-13.734	-12.855	-13.298	-12.483	-13.211	-14.501	-12.878	-13.411	-13.755	-12.499	-13.511	-13.464	-12.987	-11.917	-12.902	-13.78	-14.47	-12.972	-12.738	-13.536	-12.605	-11.718	-13.329	-13.038	-12.338	-13.546	-13.372	-13.404	-13.461	-14.568	-12.237	-12.415	-14.092	-12.411	-12.569	-12.989	-13.968	-13.672	-15.08	-13.742	-12.773	-12.586	-13.029	-12.239	-13.578	-14.173	-12.847
5.4855	3.2814	4.2396	3.7397	4.1296	4.6978	3.0667	3.3841	4.1121	4.1819	3.679	3.6511	4.5152	5.1733	4.4545	3.991	4.5524	4.2018	4.9163	3.8871	4.4771	4.8461	5.0217	5.3915	5.0449	4.6034	4.9883	3.5762	5.4711	4.9246	3.8185	3.8103	5.0333	4.8725	5.0139	3.778	4.8573	4.2162	4.5421	4.6511	3.5123	3.933	4.3764	3.6189	3.9679	3.8038	4.995	4.4445	4.7812	4.462
-0.41416	0.021275	1.7897	0.77205	0.25918	-0.39362	-0.81467	1.0011	0.63662	0.66335	-0.44655	-0.38172	-0.095276	-0.23927	0.36669	0.69562	0.21327	2.3131	0.47568	0.42002	-0.57701	0.14381	0.82117	1.3141	1.4117	-0.23879	0.60205	1.1711	0.6279	0.90765	0.89282	1.7911	-0.2093	1.1084	0.32482	-0.63855	0.35198	1.4276	0.47576	0.056787	0.26945	0.20623	-0.18247	0.74396	0.46285	0.33859	0.66327	0.61432	-0.03318	-0.59476
-21.741	-21.393	-20.838	-20.046	-20.472	-20.878	-19.958	-20.042	-19.47	-22.327	-19.541	-20.465	-20.609	-20.888	-20.809	-21.728	-20.56	-20.959	-20.239	-21.453	-21.549	-21.268	-19.609	-20.618	-20.246	-20.134	-21.587	-21.737	-21.036	-20.172	-20.369	-21.487	-20.748	-20.908	-20.861	-19.065	-21.275	-21.102	-19.735	-20.696	-20.169	-21.008	-20.887	-20.907	-20.658	-20.551	-20.109	-20.787	-20.983	-20.355
1.6294	1.8249	2.3405	1.7016	1.6897	2.6882	2.805	2.3601	0.69996	2.0341	1.3153	1.5948	1.5886	2.2171	2.4719	0.71908	1.6375	1.5988	0.90986	2.0983	0.54278	1.3981	1.3334	1.8872	1.9644	1.6951	1.7294	2.8871	2.3838	1.7086	2.4595	0.18322	2.6351	1.5361	2.088	1.9325	1.37	2.5443	1.523	1.6662	1.1187	1.9135	1.8234	1.625	2.029	2.2366	1.2255	1.9367	1.8854	2.3565
1.8943	1.0048	2.4938	0.90071	2.5931	2.0184	1.1905	2.5967	2.1946	0.92337	1.6381	1.7104	2.8184	2.3839	1.7686	2.7086	-0.079008	1.8739	2.3714	2.0491	0.41081	1.2855	1.6457	2.0314	1.5308	1.3297	1.8211	2.4374	1.8516	1.475	2.7682	1.642	1.4636	1.703	1.0857	2.0327	1.9262	1.9615	2.2237	1.9923	1.6732	2.7461	3.2533	1.4136	1.1078	1.3466	1.1027	2.0909	2.4617	0.90577
4.9656	5.7183	6.1649	6.6515	5.7621	5.6777	5.2833	4.6872	5.7353	5.3116	5.5147	5.9759	5.5708	6.0262	6.0157	6.647	5.4726	5.3634	5.1259	5.4484	5.8296	5.626	6.5235	5.2202	6.0013	5.2069	6.6102	5.6443	7.2792	6.1692	6.5119	6.34	5.129	6.1252	5.8084	5.7153	5.7275	5.403	5.4166	6.3041	5.3085	5.3281	5.3424	5.681	5.0719	4.9492	4.8802	5.5403	5.9378	5.6213
-5.753	-4.989	-4.9428	-4.5507	-4.0111	-4.032	-5.0585	-4.2401	-5.6686	-3.8738	-5.1534	-5.3391	-4.4697	-4.1163	-4.7529	-4.9759	-4.8751	-4.426	-5.3675	-5.1068	-4.6605	-4.7439	-4.4973	-5.4923	-5.6351	-4.7055	-4.6606	-4.2546	-5.0867	-3.7012	-5.5119	-4.0722	-4.3303	-4.1684	-4.6596	-4.8525	-5.6662	-3.4721	-4.8052	-4.316	-5.4369	-5.2546	-4.9645	-3.7045	-4.8832	-2.7789	-4.0669	-3.0321	-4.5631	-4.7935
-0.35172	-0.36374	-1.1625	-0.69501	-0.4009	-2.3349	-1.2461	-1.5304	-0.88348	-1.3936	-2.0575	-1.3708	-2.0496	-1.6333	-0.14865	-1.4446	-1.8332	-2.1375	-1.402	-1.2335	-2.3873	-1.1054	-1.4797	-1.5328	-1.8002	-1.8031	-2.1392	-2.1143	-1.775	-1.9067	-1.3601	-1.098	-1.1546	-1.0227	-1.0903	-1.2127	-1.9892	-1.0189	-2.7979	-0.37193	-1.6349	-2.1815	-1.0295	-1.0532	-1.1033	-1.4704	-2.4019	-1.009	-0.71235	-1.7002
4.4922	3.6147	4.5639	3.9594	3.0213	4.4864	4.1122	5.1546	4.3702	4.3797	4.3088	4.1138	4.4762	5.6723	4.1819	4.4908	4.49	5.1107	4.0869	4.5451	4.2037	4.5296	4.7653	5.1112	4.2859	3.3134	3.7707	3.7083	3.7701	4.965	4.1888	4.0655	5.3304	4.5263	4.966	3.7316	3.7252	3.8733	4.093	4.0993	4.4275	4.7223	3.1718	5.2111	4.1782	4.8045	4.3252	4.412	4.2014	3.6522
2.5674	3.2495	3.2166	2.661	2.0633	4.4354	2.2651	4.1471	3.9268	2.5908	2.1619	3.3863	3.445	3.5724	2.2576	3.6685	3.8146	1.764	3.4002	2.9544	2.9218	2.8557	2.6436	3.302	3.8051	2.9905	3.5281	3.1485	3.6166	2.9644	4.1224	2.86	2.3111	2.9661	3.6614	2.702	2.7262	2.9739	2.6347	2.4396	3.399	3.2284	3.4815	3.9123	2.7702	3.7671	2.0461	4.1224	2.8425	2.9261
-2.463	-1.6603	-2.6084	-4.0616	-2.6547	-2.4029	-3.2275	-2.2849	-2.6908	-3.0116	-2.7542	-3.2954	-2.2374	-3.0561	-2.1799	-2.8372	-1.5131	-2.6988	-3.1884	-2.2497	-3.0347	-2.5399	-2.8969	-2.7707	-1.6166	-2.928	-2.1854	-2.7601	-2.4968	-2.6497	-2.2985	-1.8445	-2.1175	-3.4414	-2.6162	-2.5259	-3.0444	-1.908	-2.3047	-2.1939	-2.5181	-1.949	-3.6338	-4.0144	-2.4417	-3.2029	-1.9487	-3.5089	-2.6216	-2.9337
7.7987	8.7779	8.4495	7.8648	7.9003	8.9958	8.8569	7.6946	8.1723	7.9762	8.8273	8.0642	8.2706	8.4177	8.6086	7.7522	7.6603	7.8026	7.92	6.9276	8.0068	9.7305	7.6318	8.3708	8.0557	8.1972	7.8764	6.9288	8.224	8.5173	7.5738	7.979	8.329	8.2347	8.1456	7.7861	8.0498	8.2695	8.1381	7.8388	8.7971	7.3977	7.221	8.6488	8.326	7.5679	8.3149	7.4978	8.9087	8.235
-13.742	-13.417	-14.146	-13.581	-13.73	-13.815	-14.582	-13.612	-13.419	-14.881	-14.003	-13.111	-14.243	-13.584	-13.31	-15.144	-14.791	-14.049	-13.462	-14.77	-13.992	-13.531	-14.617	-14.779	-14.461	-14.198	-13.213	-14.142	-14.279	-14.2	-14.093	-14.852	-13.882	-14.39	-13.522	-13.132	-13.416	-13.592	-14.379	-14.052	-13.807	-15.36	-15.056	-12.323	-13.959	-13.605	-14.195	-13.253	-13.876	-13.688
1.5143	1.5519	1.5163	0.43778	1.7128	1.9307	2.4204	2.3039	1.8943	1.8742	0.86021	2.3475	1.4494	1.9634	2.1117	2.4004	2.0233	1.5033	1.0451	2.4768	1.9698	1.2406	1.4374	2.119	1.6097	3.0114	2.5189	0.7016	2.0709	1.9236	0.38922	1.2974	1.9287	1.6359	1.3473	1.706	1.7702	1.5437	1.5575	0.80281	0.64788	1.1174	2.6102	2.1722	1.5664	2.8896	2.3252	1.9992	1.4718	1.0347
-0.041776	-0.11234	-0.34391	0.52696	-0.75819	-0.68289	-0.97501	1.2729	0.064644	0.37424	-0.5787	0.94283	-0.57276	-0.99747	-0.32354	-1.0293	-0.26274	-0.40552	0.92315	-0.74549	-0.69516	-0.62648	-0.6568	-0.30668	-0.02401	-0.74506	0.056573	0.51536	-0.39248	0.11605	-0.10496	-1.5958	-0.15066	-1.2426	0.23588	-1.8045	-0.87648	1.0926	-1.3174	0.29284	-0.011868	-0.15723	0.16657	0.43964	-0.68719	-1.0238	-0.73037	1.2709	-0.14056	0.050908
-13.112	-13.265	-9.8466	-11.786	-11.119	-10.943	-11.401	-10.8	-11.719	-11.596	-11.114	-10.626	-12.758	-11.092	-11.665	-11.133	-11.344	-12.268	-11.173	-11.257	-11.497	-12.12	-11.51	-11.3	-12.408	-12.257	-11.124	-11.448	-10.925	-11.16	-11.036	-12.107	-12.148	-11.431	-9.6514	-13.143	-11.959	-11.201	-10.235	-10.948	-11.283	-11.932	-10.268	-12.238	-11.243	-11.96	-11.43	-11.932	-11.918	-11.254
7.6846	5.9963	5.8809	6.467	6.8383	6.767	6.8778	7.1199	6.9042	6.887	6.7358	6.3622	6.9654	6.805	6.9542	5.8249	5.7595	6.4311	7.8323	5.813	7.2119	7.7095	6.1426	8.5454	7.0153	6.8081	6.4438	7.4867	5.8777	6.3768	5.5332	7.2286	7.3622	7.5512	6.8986	7.4159	8.0127	6.7321	7.0293	6.6468	6.1787	7.1861	7.137	7.4655	7.193	7.2853	7.6781	8.0741	6.4586	6.8637
-1.3452	-1.2951	-0.93504	-1.7525	0.17017	-1.2292	-1.2	-0.9227	-2.5075	-0.90384	-1.4614	-1.5169	-2.6234	-1.0383	-0.91935	-1.2783	-1.3232	-1.0185	-1.0765	-1.7243	-1.6689	-1.1534	-1.4023	-2.1834	-0.74186	-0.90035	-1.9511	-0.39809	-1.6521	-0.31513	-2.0607	-2.0464	-2.139	-1.3805	-0.13022	-1.7458	-1.7243	-1.6752	-1.476	-1.4738	-1.4163	-1.5862	-1.1228	-2.3354	-2.2025	-1.4401	-0.61569	0.12004	-2.5245	-1.3521
-11.091	-10.749	-9.7111	-10.813	-11.616	-11.427	-10.958	-10.721	-10.739	-11.86	-10.603	-9.8456	-10.873	-9.9855	-11.636	-10.895	-11.589	-10.445	-10.552	-11.582	-9.9942	-10.486	-9.5972	-10.269	-10.72	-8.574	-10.809	-9.7954	-10.173	-10.534	-10.058	-10.318	-9.5031	-10.454	-10.134	-10.553	-9.8062	-10.646	-11.045	-10.568	-10.954	-10.513	-11.188	-11.49	-11.078	-11.767	-10.729	-10.495	-10.62	-10.575
2.1674	1.2983	2.7743	1.4813	1.1283	1.8357	2.0286	2.2568	1.4394	1.7647	1.7831	0.85759	2.8125	2.3307	1.1627	2.286	3.1982	2.8109	1.9978	2.0579	1.6367	1.6503	2.9776	2.5543	1.9363	2.1225	1.583	0.72655	2.9012	1.5746	1.2441	1.8282	0.65157	2.3414	2.2319	2.1175	2.6206	1.6278	2.1284	2.1254	1.4429	1.5388	1.1369	0.95983	2.0076	1.3229	1.7102	1.4637	0.060896	2.7032
-4.1321	-3.7214	-3.5432	-5.2864	-2.4913	-4.4799	-4.5814	-4.3918	-2.8733	-3.4044	-3.6506	-3.926	-3.1611	-5.1785	-4.0664	-3.4587	-2.8325	-4.4687	-3.6024	-3.9592	-3.8109	-4.3413	-4.3069	-3.644	-4.487	-3.9671	-3.9541	-4.2768	-3.263	-3.0807	-3.0887	-3.4305	-2.1293	-4.3879	-3.3394	-3.0058	-3.586	-2.4249	-3.3762	-3.2748	-3.3744	-4.2357	-4.7896	-3.8413	-4.4282	-3.1938	-4.0491	-3.5677	-4.1602	-2.2458
-21.629	-22.372	-22.382	-21.271	-22.426	-22.195	-22.124	-21.869	-22.947	-21.233	-22.434	-21.687	-21.377	-22.473	-22.545	-22.247	-22.104	-22.376	-21.36	-21.185	-22.558	-21.987	-21.714	-22.47	-20.988	-20.988	-22.005	-23.205	-23.209	-22.102	-22.465	-22.114	-22.07	-23.487	-22.045	-21.946	-23.287	-21.428	-23.501	-22.74	-21.877	-22.971	-22.547	-21.644	-22.802	-21.475	-22.449	-22.042	-21.754	-23.251
-1.3062	-2.1198	-2.0271	-1.4187	-0.85194	-3.0242	-2.2192	-1.2678	-2.0829	-2.4473	-2.116	-1.3032	-1.0705	-1.5706	-2.2814	-2.0182	-1.1634	-1.2116	-2.6299	-2.5345	-1.2146	-1.6862	-1.8581	-1.121	-1.9118	-1.2912	-1.4959	-1.682	-1.3205	-1.3855	-1.7921	-2.3449	-1.7093	-0.87578	-1.4894	-2.8513	-2.0441	-0.53756	-1.6651	-1.4457	-1.629	-1.5202	-1.8949	-1.9623	-2.2568	-2.0159	-2.1804	-2.7891	-1.3794	-1.4613
-2.5573	-2.1797	-1.9113	-1.7753	-3.1966	-2.2803	-2.5221	-2.1737	-2.141	-2.1475	-3.0115	-2.3115	-1.4169	-2.1645	-2.8859	-2.3183	-2.6787	-2.7649	-2.4252	-2.9823	-2.6423	-1.9203	-3.1621	-2.7822	-3.201	-4.0654	-3.529	-2.5858	-3.0459	-3.5798	-1.2814	-3.385	-2.492	-2.0935	-1.9589	-3.4827	-2.1947	-2.3126	-2.8898	-2.7999	-1.9828	-1.7787	-2.6215	-2.6815	-1.4567	-2.4685	-3.8067	-4.2068	-2.2835	-3.3164
-7.8673	-7.0089	-7.1687	-7.655	-7.7238	-6.7799	-8.345	-8.1391	-8.1252	-7.8996	-6.6947	-7.644	-7.1297	-8.1215	-8.0762	-7.7791	-7.5477	-6.1711	-7.3787	-7.5791	-7.8779	-6.7614	-7.59	-7.4451	-8.3817	-7.5706	-6.9672	-7.3694	-7.5289	-8.2901	-7.3679	-8.7073	-7.6795	-7.0768	-7.1023	-7.8296	-8.5517	-7.3387	-7.3054	-8.0265	-8.6335	-7.5044	-6.4406	-7.5099	-7.1238	-8.147	-6.5489	-7.0192	-8.2886	-7.9815
-11.671	-12.159	-11.556	-11.37	-12.002	-11.958	-10.428	-10.746	-10.905	-11.719	-10.248	-12.596	-12.143	-11.604	-12.221	-12.8	-10.522	-11.851	-11.692	-11.584	-11.834	-11.2	-11.787	-11.005	-11.466	-12.287	-11.89	-12.328	-12.029	-11.647	-10.909	-12.058	-11.89	-9.7532	-11.44	-11.316	-10.962	-11.583	-12.324	-11.349	-10.869	-11.465	-10.732	-11.373	-10.953	-11.642	-11.923	-11.247	-11.11	-12.196
-3.0365	-3.9107	-4.1064	-4.4051	-3.7532	-4.0615	-4.8986	-3.0221	-3.4581	-3.5664	-4.4053	-3.6568	-3.5405	-3.601	-3.5036	-4.9924	-3.2425	-4.0721	-4.088	-4.1627	-4.4741	-3.4744	-4.6322	-2.4792	-3.6208	-4.0427	-4.0024	-3.4166	-3.0792	-3.3205	-3.7909	-2.8946	-4.1099	-3.831	-4.1537	-4.8473	-3.3368	-3.7935	-3.6143	-4.3242	-2.787	-3.7323	-3.7154	-3.1341	-4.1974	-2.7683	-4.1394	-3.8361	-4.1503	-3.0476
8.3794	8.2518	8.1872	9.9273	8.4213	8.9995	9.6173	8.6932	8.1785	8.8989	9.2611	9.4921	9.6287	9.6536	7.8227	7.7125	9.1475	9.7711	9.5096	8.9608	9.4964	8.949	9.7927	7.7152	8.0931	8.1616	8.9998	7.1122	9.5245	8.3536	8.5639	9.0732	8.0606	7.5685	8.5778	8.608	8.1489	9.1798	9.7983	8.4612	7.7115	8.0335	9.2825	8.0375	9.1695	8.1887	9.0248	9.7245	9.3627	7.449
-5.2312	-5.0218	-5.5505	-5.1597	-6.7299	-5.7105	-5.9982	-6.3747	-6.5611	-5.1397	-5.0621	-6.4208	-5.9682	-5.0288	-6.1039	-5.6005	-5.4922	-6.2531	-6.0867	-5.6749	-6.4243	-4.8682	-5.8893	-5.2356	-4.1053	-7.2532	-4.4128	-5.1018	-5.5852	-5.0199	-5.5804	-6.7333	-5.4737	-5.5202	-4.8181	-6.2335	-5.1958	-6.5566	-5.9864	-5.8928	-5.1032	-5.7057	-4.82	-5.2851	-5.4093	-6.4356	-5.1973	-6.3278	-6.3314	-6.0459
-3.9192	-3.3094	-2.3787	-3.1928	-4.0345	-2.6491	-3.8667	-3.8035	-4.2491	-3.637	-3.5011	-2.967	-2.0977	-3.35	-2.8852	-2.9541	-3.3169	-2.9866	-3.077	-3.5599	-3.4661	-3.2691	-2.9112	-3.4568	-2.9248	-3.7654	-3.4637	-2.8359	-3.8864	-2.8567	-3.9433	-3.6966	-3.2894	-3.0359	-3.8121	-3.9769	-3.6265	-3.2254	-2.2886	-3.5299	-3.6158	-3.342	-4.157	-3.156	-3.9593	-3.7939	-4.6295	-3.0243	-2.474	-3.3841
-11.879	-13.215	-13.231	-12.967	-13.248	-13.806	-13.627	-12.831	-12.284	-13.626	-13.383	-12.823	-13.556	-14.084	-12.774	-13.209	-14.146	-13.377	-14.297	-14.761	-12.645	-12.602	-13.088	-13.699	-13.511	-13.761	-13.716	-13.589	-13.271	-13.108	-14.024	-13.435	-13.546	-13.365	-13.738	-12.481	-12.594	-13.194	-12.798	-13.698	-12.607	-13.844	-13.241	-13.253	-12.671	-14.278	-14.187	-12.834	-13.642	-13.412
-2.854	-2.2962	-2.943	-2.0836	-2.5246	-3.0713	-2.9605	-2.4446	-1.7402	-2.1948	-2.6981	-1.3536	-2.5025	-2.7523	-1.8225	-2.7293	-2.3382	-3.197	-3.1168	-2.8212	-2.5914	-2.5301	-2.6433	-1.2132	-1.8828	-0.84478	-3.0755	-2.4493	-3.2931	-1.6071	-2.474	-3.0546	-2.3359	-1.4534	-1.9184	-3.0909	-1.9323	-1.4393	-3.1557	-2.5498	-3.3917	-2.2063	-2.2538	-3.1239	-2.5771	-2.3228	-1.0181	-1.6442	-2.5036	-1.8788
-11.61	-10.659	-11.372	-12.561	-11.996	-11.12	-11.577	-12.314	-11.675	-11.317	-11.316	-12.23	-11.862	-12.883	-11.223	-12.436	-11.269	-11.131	-11.811	-10.394	-12.204	-11.839	-11.79	-12.016	-12.263	-10.45	-11.747	-11.649	-12.415	-11.835	-11.759	-11.197	-11.424	-12.787	-11.547	-12.175	-11.704	-12.181	-11.49	-11.198	-11.6	-12.181	-11.74	-11.676	-12.729	-12.396	-11.213	-10.897	-11.463	-11.686
-5.3668	-4.4118	-5.9139	-5.8273	-4.7758	-6.0043	-4.4318	-5.3783	-5.428	-6.9157	-5.4989	-5.4184	-6.8344	-5.354	-5.9782	-5.4907	-4.4543	-6.0112	-5.964	-4.5623	-5.6557	-6.2778	-6.4141	-5.6246	-5.2138	-4.8117	-5.9688	-4.9274	-5.3099	-5.4598	-5.5543	-5.0997	-5.4834	-5.6019	-5.0214	-5.4838	-5.3057	-4.4693	-6.1392	-5.5196	-6.0024	-6.5838	-4.5367	-5.7341	-5.5907	-6.7255	-5.755	-4.9579	-5.7916	-5.6733
-22.009	-21.587	-23.936	-23.209	-21.828	-21.776	-21.557	-22.144	-21.377	-22.729	-21.132	-21.568	-20.968	-22.352	-22.444	-21.769	-22.391	-21.603	-21.95	-21.068	-21.816	-21.985	-21.434	-21.462	-22.031	-22.089	-21.838	-22.354	-22.883	-21.574	-21.905	-21.825	-22.298	-20.846	-23.17	-21.898	-23.083	-22.907	-21.681	-22.526	-21.617	-22.916	-22.802	-21.769	-22.865	-22.357	-22.656	-22.88	-22.409	-22.583
-1.4147	-1.8218	0.40783	-1.6928	-0.93929	-1.6017	-0.9923	-1.8927	-0.8213	-1.1005	-0.65787	-1.2187	-1.3361	-0.71882	-1.1069	-1.212	-0.50967	-2.3279	-1.1222	-1.6985	-1.8418	-0.98318	-0.56251	-1.0601	-1.2284	0.33128	-1.1399	-1.7483	-3.2012	-1.1107	-0.77558	-0.3797	-1.8825	-1.6827	-2.8961	-2.6052	-2.4227	-0.40496	-0.80558	-0.98974	-1.7497	-1.3877	-1.6181	-1.6616	-1.4059	-1.2368	-1.8122	-2.556	-0.14656	-2.5273
1.9592	1.2753	1.6716	2.4025	2.6567	1.4136	1.0675	1.4801	1.6435	1.1057	0.86822	1.5081	1.3644	2.1343	1.5474	1.3998	2.3276	1.2258	2.5863	2.425	1.4896	2.186	3.4239	2.4329	2.4677	1.3597	2.1463	2.0116	1.7614	0.60574	0.92232	1.5661	1.8723	2.4835	2.7906	1.4531	1.3745	1.0898	2.3465	0.94533	1.5509	1.266	1.4672	1.2452	3.0796	1.7292	1.5555	1.0665	1.1497	1.9307
-21.275	-21.825	-23.088	-22.589	-22.864	-22.899	-21.92	-22.406	-22.4	-22.709	-23.162	-21.789	-23.535	-22.383	-22.057	-23.055	-21.853	-22.533	-22.091	-21.964	-22.338	-22.148	-21.377	-23.118	-23.436	-22.371	-22.112	-22.446	-21.676	-22.4	-22.925	-22.256	-21.855	-21.618	-22.56	-23.165	-21.987	-22.912	-21.6	-22.844	-22.494	-22.874	-20.77	-22.426	-21.552	-21.907	-22.332	-21.735	-22	-20.889
0.1031	0.28544	0.9298	-0.30158	-0.57748	-2.0111	-0.49187	0.35778	-0.10517	0.71435	0.50294	-0.15818	-0.37879	-0.2867	-0.81224	-0.69662	-0.51931	-0.55639	1.0228	-0.64353	-1.5717	-1.0787	-0.22887	0.5005	-0.45458	-0.59913	0.014991	0.14225	-0.13118	-0.54782	-0.11368	-0.9382	0.15014	-1.3817	0.94827	-0.7871	-1.1769	0.057183	-0.804	-0.975	0.79954	0.66583	-0.74346	-0.75039	0.2775	0.22315	0.89364	-0.34129	-0.56204	0.43564
-13.862	-12.741	-13.144	-14.39	-12.846	-12.412	-12.876	-13.239	-13.413	-12.52	-12.711	-14.211	-12.928	-14.04	-11.909	-13.299	-12.934	-12.831	-12.242	-13.038	-13.801	-13.797	-13.511	-13.263	-12.859	-11.535	-13.805	-12.859	-13.199	-12.089	-12.486	-13.423	-13.169	-12.57	-11.73	-13.565	-14.493	-12.741	-14.249	-13.095	-12.699	-13.083	-13.111	-13.208	-13.095	-12.761	-12.91	-13.339	-13.96	-12.818
-2.9096	-2.5676	-1.4602	-2.6072	-2.5676	-2.1912	-2.7788	-2.0639	-1.5128	-1.18	-3.6009	-2.6686	-2.4743	-2.4856	-2.1454	-2.9195	-2.2025	-2.9914	-1.5813	-2.3326	-1.9815	-1.6008	-1.8045	-1.9715	-1.8037	-1.7017	-2.5603	-1.9805	-3.0615	-2.0957	-1.154	-2.9945	-2.6994	-2.0666	-2.7286	-2.1706	-2.7826	-2.6351	-1.988	-1.6714	-2.4639	-2.3255	-3.0502	-2.395	-3.4561	-3.235	-1.9386	-2.58	-2.1704	-2.7066
-13.305	-12.73	-11.435	-12.367	-13.003	-12.963	-12.306	-13.471	-13.055	-13.878	-11.777	-12.538	-13.121	-12.931	-13.819	-13.229	-13.212	-12.934	-12.676	-12.624	-12.824	-12.67	-14.029	-12.749	-12.527	-13.004	-12.957	-12.391	-13.825	-14.155	-12.251	-13.102	-12.801	-12.77	-13.161	-13.021	-12.744	-13.284	-12.589	-12.646	-12.813	-14.529	-12.001	-12.731	-12.127	-13.079	-12.479	-12.998	-12.538	-13.068
4.7889	5.6	5.7646	6.1217	5.603	6.5785	6.4713	6.5971	6.7332	6.2933	5.9062	5.7895	5.3708	5.9433	5.2583	6.1666	5.4698	5.2291	4.9831	6.376	5.9718	5.2405	6.2176	7.0801	5.4061	5.2472	5.1867	5.1614	5.3595	6.4162	6.7218	6.437	5.0983	4.5092	4.5805	5.9285	6.0117	7.095	6.3912	5.5082	5.1171	4.3869	5.9506	6.6613	5.7591	5.994	4.953	6.0737	6.3495	4.7292
-3.0798	-2.9987	-1.2994	-1.633	-2.46	-2.0995	-2.5585	-2.7232	-2.9053	-2.9891	-2.0401	-2.012	-3.4957	-2.7665	-1.9851	-2.9233	-2.1581	-2.4738	-3.6547	-2.8901	-1.638	-2.533	-3.1654	-2.7495	-2.0108	-1.2293	-3.652	-2.074	-2.264	-2.7833	-1.788	-2.557	-2.5144	-2.7797	-1.7559	-1.7606	-2.248	-3.0841	-2.6119	-2.216	-2.729	-3.1327	-2.4695	-1.8015	-3.2144	-1.8884	-2.2033	-1.5496	-1.4631	-2.9757
-1.0914	-0.3706	-2.6473	-0.60419	-1.1222	-1.8766	-1.3666	-0.37411	-2.2358	-2.0898	-2.0409	-2.6822	-1.777	-1.7951	-2.0499	-1.5292	-1.9352	-2.1458	-0.93804	-1.859	-1.4748	-2.4045	-2.0089	-1.3704	-2.1921	-1.2496	-1.7106	-3.3578	-1.4264	-1.4865	-2.63	-1.3742	-2.1434	-2.6759	-1.7902	-2.2975	-2.5002	-2.6222	-0.26905	-2.4587	-1.6311	-1.3205	-2.1257	-0.34671	-0.71942	-0.64809	-2.6447	-1.8439	-1.3748	-1.1755
-11.822	-12.078	-10.995	-12.428	-11.768	-10.357	-11.608	-10.261	-11.73	-11.96	-12.115	-11.594	-12.238	-11.827	-11.098	-10.874	-11.126	-12.173	-11.688	-11.52	-11.346	-11.574	-11.544	-11.495	-11.857	-11.302	-11.42	-10.777	-11.72	-11.797	-11.795	-12.37	-11.004	-11.595	-11.864	-11.303	-11.54	-11.565	-12.686	-11.752	-12.178	-11.712	-11.482	-11.634	-10.513	-11.043	-12.06	-11.193	-11.977	-11.379
2.6898	3.2568	3.2401	4.1445	4.2346	3.3649	3.6525	2.8099	2.8114	2.7892	2.6507	4.5764	2.224	2.4624	3.2884	2.5809	3.0113	3.042	2.8722	3.2836	3.4801	2.0178	3.4558	3.1962	2.4578	2.3845	3.368	2.8103	2.1879	3.2606	2.8311	3.1074	2.6125	2.8839	2.4053	2.8293	2.9574	3.397	3.5501	3.4683	2.5939	3.0783	2.4674	2.468	3.6742	2.9484	2.6803	2.9273	3.8613	2.5978
-5.8376	-5.3989	-5.2888	-5.6512	-5.181	-4.6629	-5.2076	-4.6492	-4.5015	-4.4422	-4.6142	-5.0693	-4.7522	-5.2429	-4.0184	-4.3535	-5.4477	-5.4621	-5.2715	-6.1592	-5.8501	-5.2283	-4.4304	-4.0721	-5.1276	-6.0254	-5.0951	-4.5497	-5.6074	-4.7936	-5.6412	-4.5965	-6.5968	-4.9228	-5.0686	-5.1582	-5.158	-4.6169	-4.8116	-5.7248	-5.2535	-6.0435	-5.6215	-4.3181	-6.6025	-6.3251	-5.4572	-5.0941	-6.06	-4.7712
-1.3968	0.052559	-1.5445	-1.0654	-1.5054	-1.1428	-1.5131	-1.4505	-1.423	-1.3039	-0.91422	-1.3574	-1.3701	-2.2148	-1.7698	-1.283	-1.5021	-0.1016	-0.56921	-1.3102	-1.4183	-2.1959	-1.6983	-1.414	-3.068	-1.3222	-2.0383	-0.69659	-1.6354	-2.3069	-0.91305	-0.71573	-1.2923	-2.0116	-1.5169	-1.9155	-1.7909	-1.5967	-0.78347	-1.9346	-2.0499	-2.0932	-1.4605	0.36629	-0.8218	-2.2842	-2.0432	-2.3242	-1.7074	-0.82201
-1.4485	-0.35247	-1.4827	-2.4342	-1.9206	-1.7562	-1.8116	-2.0117	-1.7435	-1.2687	-1.1249	-0.55649	-1.0641	-1.9043	-0.46057	-1.6699	-2.1084	-0.94228	-0.55257	-0.077547	-1.7573	-2.2024	-0.77852	-1.0894	-1.4894	-0.41511	-1.4994	-1.9247	-1.1306	-0.86746	-1.3011	-2.0379	-0.73631	-0.57713	-1.6331	-2.0872	-1.9825	-1.2151	-1.1057	-0.72035	-1.0458	-1.215	-0.73939	-2.0956	-1.9324	-1.6128	-1.4381	-1.5667	-1.8598	-1.6991
-1.3038	-0.26507	-0.47642	-0.098937	-0.073675	-0.10434	-0.49926	-0.81642	0.054176	0.94215	-0.51998	-0.56231	-0.62638	0.45912	0.26055	-0.57026	1.339	-0.1036	-0.9884	0.085029	-0.26649	0.84592	0.31445	-0.10324	-0.90917	0.074324	-0.47061	-0.28093	0.087788	-0.97962	0.34148	-0.1624	-1.3099	-1.1484	0.41594	-0.15963	-1.3989	-0.094505	-0.057439	0.50729	-0.70664	0.6117	-0.19763	0.32142	0.20842	-0.0083628	0.78488	-0.31626	-0.24501	-0.63183
-1.6551	-1.2975	-1.9136	-1.4164	-2.3956	-1.4634	-1.0312	-2.5236	-1.2128	-0.77417	-2.3925	-2.7634	-1.6948	-1.6973	-1.2988	-1.715	-2.232	-2.6588	-1.4244	-1.8815	-2.1502	-2.3567	-1.5634	-2.5963	-1.7911	-0.42192	-0.97346	-1.7059	-2.1159	-1.4447	-1.6398	-1.6574	-1.1932	-2.5264	-2.2835	-0.9254	-2.3273	-2.2661	-1.8921	-2.0131	-1.1262	-1.2481	-2.3565	-1.705	-2.0471	-1.6934	-1.8105	-1.448	0.29806	-1.9022
0.87861	0.18185	0.84272	-1.3328	-0.77741	0.55051	-0.099689	0.71386	-0.047602	-0.63601	0.9517	1.0377	0.90522	0.61724	0.065477	-0.58377	-0.37611	-0.79103	1.0534	-1.5131	0.51908	1.5895	0.58171	-0.80741	0.79429	-0.057021	1.1022	0.52745	-0.83477	-1.2762	-0.76686	-0.34263	-0.62819	0.54	-0.082708	-0.88268	-0.15133	-0.58863	-0.0059026	-1.1456	-0.68405	-0.14443	-0.68753	-0.24196	-0.33038	-0.53773	-0.030369	0.041051	0.035636	-0.029908
-10.034	-10.657	-10.87	-10.244	-9.7968	-9.6818	-9.9587	-10.671	-8.9331	-11.109	-8.9098	-9.6208	-11.773	-10.468	-10.792	-11.213	-10.814	-10.148	-10.033	-9.9488	-10.728	-9.0464	-9.4838	-10.565	-10.401	-10.215	-9.4959	-10.621	-10.775	-10.886	-10.074	-11.034	-10.509	-10.303	-9.8636	-10.064	-10.015	-9.9636	-10.015	-10.805	-10.2	-8.7254	-10.175	-9.4944	-10.086	-10.584	-9.5036	-10.648	-9.2045	-11.471
-21.399	-22.8	-22.236	-22.116	-22.698	-22.417	-21.674	-22.018	-23.161	-21.909	-23.541	-22.705	-22.592	-22.017	-23.09	-22.401	-21.452	-21.914	-22.667	-22.333	-21.919	-23.244	-21.669	-22.83	-22.408	-22.017	-22.886	-23.935	-22.728	-21.654	-22.111	-22.61	-21.754	-22.522	-20.956	-22.184	-21.782	-22.341	-22.76	-21.834	-21.228	-22.099	-22.395	-21.908	-22.189	-21.577	-21.252	-23.273	-21.412	-22.093
-3.483	-3.0915	-3.0671	-2.2047	-3.3589	-2.2875	-3.5842	-4.0754	-3.095	-4.0877	-4.331	-3.5778	-3.3048	-2.705	-3.6032	-2.117	-3.1471	-2.5748	-3.3875	-3.7315	-3.038	-3.5049	-3.488	-3.0813	-2.8265	-3.48	-2.9693	-2.492	-3.2524	-1.6174	-2.9105	-3.2527	-3.1279	-3.2517	-4.0525	-2.0521	-3.8397	-2.9856	-3.1133	-3.42	-2.7993	-3.3918	-2.6596	-2.7862	-2.6444	-1.9653	-3.1487	-3.2487	-3.0448	-3.6834
1.8488	1.3177	0.41187	1.8984	1.7749	0.86324	1.7035	1.0023	0.8908	0.90758	1.9659	1.5253	1.6119	1.0204	-0.42524	1.3098	0.62984	2.4687	-0.54661	1.107	0.81776	0.48072	1.5258	1.3663	0.53681	1.0754	1.1986	1.4145	1.7318	1.7831	2.1061	-0.36126	1.3286	0.73985	0.99132	1.23	1.1275	1.4718	1.0167	0.28728	2.2059	0.89236	1.3826	1.6454	1.007	0.70221	0.89231	1.1285	1.5847	1.147
-21.828	-19.831	-20.421	-21.579	-21.167	-20.311	-21.002	-21.816	-21.44	-20.578	-21.144	-20.583	-19.465	-20.801	-20.976	-20.842	-20.261	-20.542	-20.995	-20.752	-20.411	-21.755	-20.494	-19.181	-21.155	-20.306	-21.299	-21.178	-21.532	-20.153	-20.779	-21.138	-20.044	-21.571	-21.458	-20.135	-21.553	-20.799	-21.143	-20.843	-21.165	-20.619	-21.149	-19.45	-20.305	-20.516	-20.652	-20.782	-20.264	-20.891
-1.0007	-1.1788	-1.1193	-1.7471	-1.8648	-0.32428	-1.7146	-1.4925	-3.4557	-1.1697	-0.87602	-2.0828	-1.3615	-1.9284	-1.3564	-0.65418	-0.79358	-2.2186	-1.9006	-0.27013	-1.0918	-1.3434	-2.0442	-1.8643	-0.60321	-1.106	-1.3832	-2.6293	-0.987	-0.20932	-1.3254	-0.68202	-1.5887	-1.5004	-0.35712	-0.94302	-0.80179	-1.4646	-1.6457	-2.1888	-1.1299	-1.4704	-0.066334	-1.2998	-1.5854	-1.3838	-1.4466	-1.5836	-1.0507	-0.34316
2.925	2.2728	2.1345	2.1696	1.9814	1.2162	1.7344	2.2239	2.5727	1.8501	1.9592	0.60891	1.1509	1.3027	1.7195	1.0236	2.073	1.4487	1.8854	2.2363	1.3392	3.2939	2.035	1.0668	0.88973	2.4318	2.3782	2.4864	1.496	1.3061	1.7368	1.6028	2.0751	3.183	1.6865	2.4438	0.84762	2.5302	1.2905	2.0519	1.9486	2.4698	1.589	1.9024	0.98802	2.0454	3.1894	0.4707	1.3357	1.6138
-14.061	-14.835	-13.385	-11.858	-12.847	-13.37	-14.168	-13.067	-13.365	-13.323	-13.391	-13.092	-12.929	-13.175	-12.339	-13.547	-13.73	-11.96	-13.191	-13.402	-12.53	-12.899	-13.463	-11.878	-12.452	-14.206	-12.672	-13.285	-13.464	-13.156	-12.251	-13.645	-13.194	-12.93	-12.9	-12.511	-12.301	-11.988	-13.143	-12.554	-12.567	-12.943	-13.127	-14.526	-12.993	-12.977	-12.714	-13.1	-12.521	-14.122
-13.411	-13.842	-13.589	-12.893	-13.884	-12.852	-13.338	-13.31	-12.794	-13.048	-12.88	-14.136	-12.665	-13.023	-13.671	-13.302	-13.838	-12.816	-14.225	-12.623	-12.999	-12.803	-12.379	-13.309	-12.985	-12.637	-12.488	-13.337	-13.421	-11.928	-12.798	-12.946	-14.138	-14.287	-14.036	-12.855	-13.618	-11.964	-12.757	-12.803	-12.734	-12.403	-13.539	-12.727	-12.769	-13.53	-13.202	-13.012	-12.761	-13.143
-1.032	-0.97269	-1.3673	-1.1795	-1.5851	-1.0835	-1.4257	-1.5604	-0.63393	-1.8445	-1.435	-1.7	-0.99162	-1.9793	-1.4824	-1.6426	-1.4385	-1.2649	-1.6397	-0.60373	-1.9251	-1.507	-0.85253	-1.0863	-1.8092	-2.1406	-0.62163	-1.9206	-0.64284	-1.4139	-1.7562	-0.5789	-0.32339	-0.87716	-1.5372	-0.65113	-1.5557	-1.9257	-0.96712	-0.52454	-2.005	-0.97155	-1.6416	-0.98034	-0.9382	-2.5849	-2.35	-1.4761	-2.6089	-1.6212
3.3038	2.022	3.2104	2.2433	3.5708	2.7286	2.8332	2.508	3.0617	3.1991	3.1224	4.3248	2.7314	2.2781	2.4282	2.2715	3.3635	3.2974	4.1878	3.0086	3.3797	3.7829	3.5298	3.0662	3.1134	3.0413	3.8112	2.4522	3.6079	2.7793	3.1137	3.2444	3.4717	3.4085	3.5946	3.1257	2.1392	2.5303	3.7492	3.9665	3.5079	2.8113	3.5803	3.0509	3.9139	2.9639	2.9695	1.712	3.8489	3.911
-2.5244	-2.7358	-4.0748	-4.6467	-3.8845	-3.569	-3.8587	-3.8484	-3.1884	-4.1739	-3.8674	-3.3561	-3.184	-4.1482	-3.5177	-3.6143	-3.7567	-3.7373	-4.451	-3.8475	-3.1889	-2.7628	-4.1657	-3.5356	-3.2328	-4.0124	-3.4602	-3.8213	-4.2823	-3.4123	-4.3572	-3.7968	-3.5719	-3.6964	-3.8338	-3.1832	-3.0649	-3.9533	-3.5509	-3.9989	-3.9747	-3.9029	-4.0787	-4.3245	-3.2071	-3.2393	-4.1741	-4.3211	-2.6632	-3.4497
-7.7756	-6.6804	-6.6795	-7.0652	-6.1694	-7.308	-7.4381	-5.4166	-5.4355	-6.231	-6.9774	-6.772	-6.9379	-6.3872	-7.2032	-7.4415	-7.6306	-7.835	-5.8815	-6.5411	-6.4494	-5.8198	-6.451	-6.9587	-5.9877	-5.8296	-6.402	-5.5075	-5.7735	-6.2791	-6.6883	-7.0072	-5.5758	-7.1941	-6.7166	-4.7722	-6.5816	-6.1434	-6.7446	-6.0627	-7.0057	-6.1129	-6.2188	-6.1045	-7.4761	-6.4861	-5.7358	-6.9955	-6.6294	-6.3495
-1.3755	-2.618	-1.7165	-3.173	-1.65	-3.2353	-2.1052	-2.4053	-2.7555	-2.1914	-1.9119	-2.4123	-2.0413	-3.5367	-3.378	-2.1989	-2.7706	-2.8986	-2.9677	-2.4651	-2.4798	-1.7347	-2.707	-3.2213	-3.1108	-2.878	-2.3902	-3.2676	-2.7805	-1.0392	-2.2191	-4.0023	-2.2989	-3.0991	-2.8509	-2.0254	-2.4668	-2.9636	-2.2296	-2.0334	-3.0294	-2.0511	-2.3482	-2.3949	-1.7526	-3.3673	-2.6736	-2.6715	-2.8738	-3.3152
0.22	0.64399	-0.017828	3.2265	1.8586	0.83499	2.0882	1.2581	1.7848	0.98737	1.7489	1.0571	1.7243	1.3685	1.5586	1.212	1.0345	2.6544	0.57138	1.3825	1.2305	2.7414	2.0164	1.2756	2.3348	1.9729	1.6159	2.5443	2.5053	1.0565	1.6357	1.5347	1.8441	0.55044	1.5542	2.4519	1.488	1.5232	0.83207	0.82306	1.0879	1.5881	1.0477	2.5839	0.28895	2.02	0.81373	1.8087	1.2434	1.0427
1.089	1.4002	1.4859	2.392	1.2924	1.9892	1.5265	1.5902	2.1292	1.6635	1.0323	2.1417	1.8935	1.9001	0.91664	0.18073	0.26953	1.6228	1.5576	2.7274	0.64052	1.1084	1.6257	2.0914	0.62347	1.3809	0.69288	2.1569	1.4144	1.2389	2.1137	0.28938	1.0021	2.1424	1.5016	1.346	1.957	0.90337	1.5746	1.5844	1.3687	2.9852	2.7728	1.5201	0.96419	1.8956	1.1755	1.5692	2.3329	1.8712
-2.837	-3.1039	-2.3241	-2.7895	-3.1582	-2.7274	-2.9279	-1.7743	-3.9696	-2.8491	-2.6653	-2.8953	-1.9077	-3.0878	-1.6923	-3.428	-4.3256	-3.1318	-1.5922	-2.1162	-2.312	-2.5914	-3.0526	-2.7603	-2.391	-2.4647	-2.3339	-1.2325	-2.494	-1.6325	-1.7983	-2.7202	-2.3453	-2.9302	-2.1265	-3.4695	-2.3477	-3.0472	-3.2505	-2.6519	-2.5139	-2.2056	-2.3405	-3.1982	-1.1977	-2.3717	-3.8575	-1.7846	-2.5933	-2.1726
-2.2878	-2.4484	-2.1496	-2.0066	-2.1804	-2.4147	-1.791	-1.9762	-1.7471	-2.8905	-2.7652	-1.5874	-2.3669	-3.7379	-2.5824	-1.8648	-1.9179	-3.0599	-2.849	-3.1926	-3.0944	-2.885	-1.7371	-1.37	-2.3705	-3.3677	-3.0466	-3.0422	-2.1383	-2.0731	-2.779	-2.2894	-2.9742	-1.9184	-2.5051	-2.1784	-3.6028	-2.8141	-2.2973	-3.1162	-1.7284	-2.6985	-1.7043	-2.3387	-2.5007	-3.5805	-2.5466	-3.3138	-2.5583	-3.323
-3.2656	-2.3665	-2.9089	-3.302	-3.1637	-4.4853	-2.3482	-2.4382	-4.1704	-2.1394	-2.9201	-3.1061	-3.5618	-2.8024	-3.62	-3.2615	-3.4216	-3.1327	-2.9149	-4.6601	-1.7721	-3.4959	-3.4345	-2.9973	-2.7487	-3.2826	-3.252	-2.1931	-2.8649	-2.2288	-2.8561	-2.5369	-4.3652	-3.3859	-2.4516	-3.4614	-3.0699	-2.4396	-3.0273	-2.9505	-2.6534	-1.7799	-3.2371	-3.6635	-3.1365	-2.1999	-2.8563	-3.2751	-3.7885	-5.0188
-6.7241	-6.113	-5.8602	-5.7344	-7.3025	-5.5441	-5.6488	-6.4089	-6.2344	-5.883	-6.8052	-5.1319	-6.4106	-5.6984	-6.1443	-6.4186	-6.8892	-6.0742	-6.3609	-6.693	-7.706	-6.5411	-5.3657	-5.1107	-7.6596	-6.6582	-5.7069	-6.0639	-5.3533	-6.5159	-6.1568	-6.0178	-6.1868	-6.3089	-6.5744	-6.2388	-5.1376	-7.4699	-6.9351	-7.4262	-7.0748	-5.3745	-6.7323	-6.0179	-6.468	-6.5621	-6.2366	-6.1698	-6.9245	-7.1246
-20.9	-20.767	-20.879	-21.475	-20.329	-21.232	-21.618	-21.589	-18.958	-20.195	-20.624	-20.843	-21.074	-21.033	-20.477	-21.096	-20.166	-21.612	-20.433	-20.656	-18.812	-20.82	-21.101	-20.547	-22.637	-20.476	-20.682	-20.702	-21.404	-20.043	-20.641	-20.137	-20.583	-21.524	-20.719	-20.001	-20.826	-21.629	-19.406	-20.956	-20.165	-21.384	-20.53	-20.844	-20.875	-20.36	-20.479	-21.058	-22.003	-20.42
1.7705	2.9159	1.767	2.6313	3.0783	2.4683	2.6566	1.8435	3.3559	2.8205	2.5473	3.0996	2.6862	2.0669	1.661	2.2955	2.5417	2.7205	2.6837	2.2783	2.7717	3.6597	3.2183	2.8992	4.1029	4.2085	3.2065	2.7924	3.3213	2.0393	1.9577	3.1642	1.2983	2.933	1.9948	2.3746	4.188	2.8591	3.4362	2.8186	1.7452	2.8076	3.5219	2.1115	2.4822	3.5395	2.0797	1.5464	3.0459	2.9294
-8.51	-9.0334	-9.5321	-8.6435	-7.4214	-8.464	-8.295	-9.0045	-8.4357	-8.4757	-8.2497	-9.4747	-8.7766	-8.3077	-9.817	-8.4317	-8.4721	-8.7439	-8.301	-9.4996	-9.7512	-8.9595	-8.1701	-8.5783	-8.211	-8.9447	-8.3961	-10.101	-7.1387	-8.8563	-8.4921	-8.2423	-9.4495	-9.4451	-8.9066	-9.2711	-9.0566	-10.076	-8.8732	-8.3496	-8.9138	-9.8194	-8.332	-8.0375	-9.2229	-8.5617	-9.5266	-7.2442	-7.3692	-8.9775
-0.0019628	-0.22443	0.0077934	0.066809	-0.092627	0.18213	-0.046285	0.26511	-1.6512	-0.094166	0.87385	-1.5413	-0.053667	-0.66623	0.59414	-0.29153	-0.92555	0.0094962	-0.026628	-0.0849	-0.87543	-0.41789	-0.0075189	-0.10838	-0.017926	-0.81633	-0.28095	-1.0692	0.15502	-0.72307	-1.1255	0.25845	0.74787	-1.3815	0.034809	0.6407	-0.93436	1.2443	-0.36963	0.54094	-0.045774	-0.34034	-0.37858	0.1532	0.40071	-0.61656	-0.39968	0.24926	0.85988	-0.12535
-1.7447	-0.43026	-0.19893	-0.24779	-0.86243	0.099942	-1.164	-0.22367	-0.98845	-1.446	-1.897	-0.71959	-1.305	-1.2489	-2.0145	-1.4142	-1.0933	-1.5634	-1.3855	-1.7358	-1.7071	-0.73929	-1.3031	-2.3243	-1.0193	-0.53917	-1.4907	-1.9605	-1.6222	-1.8092	-1.2315	-1.4538	-1.7605	-0.43877	-2.2111	-1.3475	-0.86189	-0.96229	-1.1682	-1.3176	0.19858	-0.75619	-1.6543	-1.3577	-1.5342	-1.6231	-0.63027	-0.76072	-1.4503	-0.7691
-11.213	-12.066	-13.292	-11.461	-12	-11.962	-10.398	-11.809	-12.829	-13.192	-11.821	-12.25	-12.202	-11.265	-12.033	-10.665	-11.823	-12.056	-12.42	-12.237	-11.878	-11.727	-12.298	-11.543	-11.882	-9.9506	-13.045	-12.914	-12.91	-12.306	-12.341	-11.791	-11.837	-11.538	-11.132	-12.131	-12.19	-11.876	-11.027	-11.46	-11.935	-11.639	-11.947	-12.429	-11.651	-11.562	-11.751	-11.4	-11.391	-11.178
8.2423	7.9351	8.7447	9.1287	8.4865	9.0902	8.5228	8.9796	7.2485	8.6115	9.5361	9.0279	9.1779	8.4313	8.7119	10.358	8.3335	9.4217	9.3902	7.2431	8.9921	8.1363	9.2148	9.4314	7.5242	8.1158	8.2215	9.5073	9.0314	8.4685	9.1463	8.1146	8.3631	8.5892	8.8695	8.4432	7.7747	8.9606	8.9566	8.1557	7.5369	8.6526	8.8982	10.008	8.7225	8.523	9.5099	10.204	8.5669	8.8651
3.1246	3.0573	2.181	1.6021	4.1547	1.7148	2.4864	2.9963	2.2199	2.9183	3.0993	2.5174	3.0224	2.6492	1.7314	3.3859	3.1377	2.185	2.7568	2.6105	2.5877	2.5893	3.5999	3.176	1.827	2.3788	1.0927	2.7004	4.3979	3.0298	2.9626	2.158	2.9232	1.7	2.3158	2.2348	2.8239	2.8996	3.172	3.0119	3.2737	2.4837	3.48	1.6504	2.2094	3.028	1.9262	2.0527	2.4914	2.4685
-1.2608	-1.7056	-0.1092	-0.61709	-0.6022	-1.2095	0.18245	-1.3855	-1.1017	0.61172	-0.73051	-0.61322	-0.64604	-0.32555	-0.15086	-1.2324	-0.62678	-1.4182	-1.7671	-2.2265	-1.037	-1.1356	-0.57661	-1.5384	-0.7466	-0.48758	-0.86162	-0.37648	-1.0771	-0.6495	-1.5481	0.61088	-0.28521	0.41242	-0.056721	-3.0843	0.25156	0.011882	-1.4087	-0.36587	0.90937	0.37569	-0.27022	0.51767	-0.64107	-0.85667	-1.5325	-1.9821	-0.49372	-0.6619
-2.1436	-3.386	-1.279	-2.4622	-2.2924	-1.7095	-0.74225	-2.201	-2.1803	-1.5369	-1.8461	-2.5625	-1.868	-2.7013	-2.2268	-1.7141	-1.5163	-2.5256	-2.1023	-1.1014	-0.51765	-3.2251	-1.6076	-2.2516	-1.7181	-3.2103	-0.90941	-1.6859	-1.9557	-1.455	-1.5855	-1.3327	-1.8294	-1.9807	-1.7736	-1.1727	-2.1998	-1.1292	-2.1668	-2.1334	-1.4114	-2.024	-1.6614	-2.0406	-2.3502	-2.2867	-1.358	-2.2517	-1.6257	-1.4337
-3.5288	-2.86	-2.0384	-3.2124	-2.0461	-3.6229	-3.8956	-4.0667	-3.6513	-3.5844	-3.225	-3.2576	-3.464	-2.1617	-3.8874	-2.6339	-3.5394	-3.3048	-2.8756	-2.449	-2.1809	-3.93	-3.3781	-3.32	-2.7422	-3.0726	-2.9862	-2.9745	-3.1931	-3.3734	-3.1189	-3.0233	-2.5319	-3.4146	-2.9471	-4.4087	-3.6007	-3.0597	-3.4995	-2.7487	-2.7383	-2.3384	-3.1806	-3.1928	-1.6684	-3.1539	-3.5812	-3.8201	-3.0409	-2.3736
-22.367	-20.577	-23.128	-22.959	-23.105	-22.388	-21.155	-20.874	-22.949	-22.25	-23.029	-21.841	-22.316	-22.32	-22.746	-23.062	-22.277	-22.391	-21.849	-22.608	-21.679	-22.374	-22.207	-22.754	-22.574	-21.349	-22.623	-21.383	-22.966	-21.533	-22.346	-21.787	-22.349	-22.082	-22.083	-22.176	-22.481	-21.797	-21.874	-21.348	-20.896	-22.174	-21.353	-21.728	-22.335	-22.547	-20.86	-22.925	-21.338	-21.763
-3.6168	-3.5521	-3.3585	-3.6044	-3.8173	-4.3493	-2.4203	-3.3927	-3.6725	-4.3318	-3.4788	-3.8789	-3.4377	-3.1294	-3.0059	-2.9154	-2.5598	-3.8874	-2.528	-3.6793	-3.881	-3.4454	-2.263	-3.093	-2.9978	-1.83	-2.9044	-2.9752	-2.7093	-4.0384	-4.3281	-3.2648	-3.8679	-3.0972	-4.1542	-4.0066	-3.6767	-3.5462	-3.4692	-2.8345	-3.6511	-3.4136	-2.9428	-2.8771	-3.8826	-5.0223	-4.8054	-4.3971	-2.9568	-3.3361
0.1249	-0.30191	-0.22146	-0.44255	0.41768	0.18512	0.66674	-0.45468	-0.64091	-0.31395	-1.2166	0.38103	-0.6894	-0.42544	-0.40246	-0.70192	-0.065507	-0.59837	-0.46877	-0.36871	0.40204	-1.3955	-0.57543	-0.78396	0.33008	0.18583	0.15696	-0.37236	-0.0026793	0.39368	-1.8209	-0.21371	-0.12642	-0.049994	-0.42168	-0.76641	-0.356	0.056191	0.14958	-0.68244	0.10443	0.23303	-1.0491	-0.11971	0.42691	-0.33637	-0.45116	-0.59669	-0.79395	-0.44875
6.1369	4.5118	5.8006	6.9183	4.0267	4.9725	6.2646	6.3701	5.8053	5.5509	6.7646	6.0434	5.9261	5.5374	5.8943	5.5198	4.7179	5.5929	4.9255	5.0417	5.472	6.0579	5.4616	5.7381	5.9279	5.7573	6.2457	6.2413	5.3582	5.4185	5.9763	6.1224	5.7023	4.8911	6.3285	4.671	4.7541	5.4936	5.3709	5.4456	5.0849	6.0432	4.7359	5.5303	4.8794	5.6384	5.8999	6.5856	6.7128	5.1629
-5.4491	-4.8398	-3.6574	-4.9759	-4.0932	-4.6726	-4.4586	-3.9449	-4.316	-4.5109	-4.3076	-5.7345	-4.7723	-4.4093	-4.2834	-5.0461	-5.7503	-3.5538	-3.9522	-4.3148	-4.8474	-4.4895	-4.393	-3.7515	-4.988	-5.0785	-4.111	-3.9562	-3.8711	-4.6673	-4.3472	-4.2157	-4.5072	-4.9426	-4.4915	-3.9121	-4.7467	-5.0796	-4.2395	-4.2926	-3.9714	-3.4986	-4.9231	-5.1009	-4.4252	-5.4518	-4.8333	-4.506	-4.8629	-4.3437
-5.9215	-5.3511	-5.2688	-4.2945	-4.357	-6.0479	-4.7324	-3.6108	-4.0738	-5.0465	-5.3544	-5.0067	-5.2883	-5.0428	-4.8556	-3.4881	-4.8759	-4.1931	-4.571	-4.3859	-3.6633	-4.4426	-4.1245	-3.3669	-3.5204	-6.0746	-5.0629	-4.6435	-4.6106	-4.3743	-3.8046	-4.6969	-5.1697	-5.2128	-3.701	-4.8384	-3.7471	-5.1283	-4.5068	-3.9034	-4.508	-5.5075	-4.99	-4.7536	-4.4407	-5.0723	-4.5032	-4.2706	-5.5677	-3.9108
-12.908	-13.533	-12.739	-12.773	-13.13	-12.619	-13.177	-13.519	-12.607	-10.351	-13.116	-12.23	-13.009	-12.177	-13.148	-14.717	-13.602	-12.065	-12.618	-12.025	-12.624	-13.926	-13.406	-12.747	-12.73	-12.291	-12.626	-12.761	-13.085	-12.282	-12.742	-12.416	-13.18	-11.816	-12.554	-12.295	-12.691	-12.275	-12.637	-12.536	-12.673	-12.03	-13.575	-13.906	-11.799	-12.668	-12.663	-12.4	-12.481	-13.665
-5.2564	-3.131	-4.4006	-3.7835	-4.4468	-3.4255	-3.6805	-4.0492	-3.9766	-3.4281	-3.4943	-4.2863	-4.1396	-4.7334	-3.932	-4.8153	-4.3058	-5.2743	-3.4881	-4.0409	-5.2278	-3.621	-4.6994	-3.9013	-4.1974	-3.8835	-3.9802	-3.6022	-4.2776	-3.8807	-3.1998	-4.5096	-1.9156	-3.9508	-3.314	-4.1229	-3.4091	-4.698	-3.7635	-4.5411	-3.4625	-4.1629	-4.4988	-3.942	-2.3126	-4.0937	-4.1637	-2.9826	-3.9266	-3.8214
6.1597	5.6459	5.9992	7.3367	7.1632	6.4779	7.2113	5.9435	7.8445	6.0651	8.0653	7.1929	6.9069	6.8554	6.7506	6.8838	7.8709	6.1438	6.7166	7.3388	6.7132	7.7308	7.44	6.1696	6.2187	7.5914	7.8536	7.2458	6.5506	6.894	6.2963	6.1632	6.602	7.3835	6.896	7.5942	7.9576	6.1984	6.6919	6.6868	6.7709	7.4164	7.0463	6.7327	6.9758	7.6561	6.2321	6.9447	6.9093	7.241
-1.0917	-1.1208	-0.55197	-1.3991	-0.16806	-2.6907	-0.97496	-0.40755	-1.8477	-2.7069	-1.3142	-0.85092	-2.5694	-0.75153	-2.2048	-0.057155	-1.4767	-1.8024	-1.619	-1.7436	-0.36362	-1.8933	-1.4009	-0.78794	-1.2884	-1.3155	-1.4105	-0.43394	-2.1988	-1.2391	-2.2328	-1.6072	-1.2912	-2.1566	-0.76683	-2.0505	-2.5869	-0.32681	-1.5268	-1.4981	-0.39055	-1.8819	-0.83906	-0.97529	-0.51732	-0.69473	-1.5113	-1.5559	-1.294	-1.9803
6.4357	7.6749	6.6821	5.7025	7.3552	5.4312	6.9961	6.8277	6.3464	6.4693	5.8037	6.4851	6.3268	6.9565	7.9029	6.3637	7.6244	6.6695	7.1771	7.1983	6.0976	7.7062	7.2115	7.7418	6.8502	7.0737	7.5206	5.4097	6.7929	7.0072	6.523	6.685	7.1632	6.279	6.3512	6.6258	7.0893	8.1203	7.318	6.7398	5.1727	5.8276	6.5191	7.3732	6.9511	7.1073	7.7466	7.1916	7.2505	6.8325
0.81543	0.88258	2.4706	0.942	2.71	3.1274	1.2894	1.1204	2.2531	0.65181	1.495	1.7075	1.0437	0.7894	2.0167	1.0762	1.3689	1.6652	1.9741	1.4899	1.7166	1.6161	2.6161	1.5775	2.344	1.5429	0.85883	0.2866	1.6711	1.8716	1.8689	1.9685	1.1561	1.6244	2.0343	0.99407	1.6492	2.325	0.43453	1.2605	3.0202	1.8296	0.58887	1.7068	0.94276	1.7411	0.46461	1.2877	1.1045	1.5356
-2.3318	-2.3847	-3.652	-3.2972	-3.2042	-3.4879	-3.1049	-3.7531	-2.6531	-2.8049	-4.1069	-3.2809	-3.8657	-3.613	-2.57	-3.0264	-3.1651	-2.3751	-4.3658	-3.8917	-3.3953	-3.2064	-3.1696	-2.4071	-3.0549	-3.6602	-2.4717	-3.9132	-3.2744	-3.3941	-3.1331	-4.6413	-4.0073	-2.7882	-2.6029	-2.6477	-3.2654	-2.0793	-3.2507	-3.9468	-3.0522	-3.3469	-3.7181	-3.7862	-3.2778	-3.2689	-3.0096	-3.1123	-3.6826	-2.6926
-3.8159	-4.7525	-3.2795	-2.2147	-3.6076	-3.0724	-4.4843	-3.2851	-4.8445	-3.5717	-3.7842	-3.4223	-3.5032	-3.6987	-4.5962	-3.4861	-4.5079	-3.7641	-3.5552	-3.9178	-3.9285	-4.6931	-3.3033	-3.8493	-4.8446	-3.9055	-3.9747	-3.5687	-3.2945	-4.3639	-3.6449	-3.6959	-3.4681	-4.0213	-3.2071	-2.1513	-4.3808	-3.4804	-2.9872	-3.2343	-2.1298	-3.9629	-1.8588	-3.2247	-3.6806	-2.9718	-3.2928	-3.8572	-2.9182	-2.4
-3.5791	-3.8734	-3.0207	-3.111	-4.0368	-3.231	-3.8714	-2.927	-2.7914	-3.7178	-3.3116	-2.8502	-3.7455	-3.0766	-3.1927	-3.5151	-3.4723	-4.6839	-3.3211	-2.9786	-2.587	-3.3962	-3.3332	-4.3597	-2.457	-3.4461	-2.2689	-3.465	-2.1785	-3.464	-4.4832	-3.1038	-2.3524	-2.3496	-2.6986	-3.6898	-2.9238	-3.6092	-2.6892	-3.5653	-3.2547	-3.0756	-3.3272	-2.4978	-2.7876	-3.5233	-3.0715	-3.2079	-2.1179	-2.6297
3.1331	3.3205	3.2014	2.3845	2.6814	3.2839	3.5314	1.8434	2.9168	4.6254	3.5996	2.9585	1.6701	3.2273	2.5859	3.5072	2.6834	2.7919	3.2886	3.2376	2.1322	2.0601	4.5045	1.3741	2.5841	2.569	2.5373	2.3734	3.512	3.0901	2.531	3.5081	3.9005	1.9689	3.2376	2.0636	2.881	3.1864	2.5822	4.3967	3.7253	3.2478	2.982	2.3459	3.0917	2.6934	2.1885	3.456	2.6646	2.4765
-6.9921	-6.3653	-5.7407	-6.508	-6.2503	-6.8289	-5.5415	-7.1388	-5.5819	-6.2046	-5.0631	-6.8242	-6.7474	-6.146	-5.6398	-6.6567	-6.4328	-7.3485	-4.5013	-5.7202	-5.8916	-5.7198	-7.1213	-4.7759	-6.3321	-8.0072	-5.5003	-6.7836	-5.047	-6.6316	-6.3234	-4.86	-6.4502	-7.7306	-7.3114	-5.7471	-7.1014	-7.3524	-7.0494	-7.1916	-6.3074	-6.7277	-6.8301	-6.9397	-5.5379	-7.0743	-5.8816	-5.7278	-6.3201	-6.9346
-12.407	-13.503	-13.089	-12.319	-13.201	-13.167	-12.905	-13.243	-12.051	-13.892	-12.813	-13.411	-13.751	-12.344	-12.666	-13.657	-13.361	-13.032	-12.435	-14.132	-13.868	-13.015	-12.854	-13.143	-12.94	-13.554	-12.912	-13.21	-13.688	-13.32	-13.395	-13.682	-12.638	-14.113	-13.189	-13.853	-13.424	-12.535	-12.863	-13.488	-12.449	-12.946	-13.644	-12.742	-13.175	-12.445	-12.497	-11.765	-13.594	-13.264
-5.8789	-5.4007	-6.1679	-5.3104	-6.3062	-4.1977	-4.1325	-5.8134	-5.6448	-5.2747	-4.8711	-4.8362	-4.9041	-4.3413	-3.7183	-5.3991	-5.1219	-4.6066	-4.5805	-4.5464	-3.6615	-4.0322	-4.9557	-5.2514	-4.887	-4.8172	-4.6177	-5.3103	-6.0511	-3.5292	-5.3752	-5.2883	-4.1538	-4.4705	-5.5486	-4.4082	-5.533	-3.9877	-5.6624	-5.3934	-5.6194	-5.5665	-4.4988	-5.8269	-5.4958	-5.6103	-5.501	-5.8796	-5.6141	-5.5703
-10.733	-10.316	-10.283	-10.111	-10.514	-10.227	-10.81	-10.24	-10.665	-9.9448	-11.269	-10.236	-10.914	-9.8656	-9.2976	-9.4516	-11.054	-9.9077	-11.071	-11.37	-10.853	-10.735	-9.8299	-10.199	-10.321	-10.458	-9.8316	-9.3906	-9.9633	-10.401	-9.4079	-10.135	-12.03	-9.2553	-10.066	-9.6811	-9.9786	-10.608	-11.129	-8.6257	-10.366	-9.7011	-11.159	-10.373	-9.8129	-11.14	-10.547	-10.709	-9.849	-9.4494
8.8478	7.4426	9.2358	8.2644	8.8345	9.0677	8.7328	7.9868	8.1545	8.0269	9.4692	9.1381	8.8127	9.1035	8.6097	8.6669	8.7515	7.5579	8.4093	9.1937	9.1622	8.2318	8.284	7.7724	9.0969	8.5022	8.3248	8.3235	8.1619	9.2601	7.6169	9.0895	8.4529	8.4265	8.3446	8.7143	9.1779	7.6796	8.749	9.9805	8.8348	8.4255	8.93	8.1047	9.5056	8.3746	8.4689	8.293	8.639	7.9571
-3.1753	-3.4833	-3.3824	-2.406	-2.8954	-3.4942	-4.2795	-2.6504	-4.334	-4.7063	-4.5441	-4.1295	-4.3351	-4.1626	-3.9642	-4.3516	-4.3514	-3.6992	-4.0904	-4.3007	-4.9103	-3.0858	-2.4812	-4.6043	-3.9675	-4.0717	-3.0377	-4.5375	-5.3987	-4.0675	-3.3528	-4.398	-3.325	-3.5871	-3.4553	-3.6188	-3.6924	-2.627	-4.6203	-3.7037	-3.5037	-4.1118	-3.892	-5.2959	-2.88	-3.7434	-3.7306	-3.6048	-4.1739	-3.8857
-12.666	-13.039	-12.413	-12.49	-11.739	-12.856	-14.434	-11.699	-12.609	-13.917	-13.403	-12.403	-12.652	-12.991	-12.54	-11.924	-12.659	-13.269	-12.43	-13.547	-12.049	-12.935	-13.194	-12.804	-13.251	-12.409	-12.578	-12.622	-11.882	-13.279	-12.422	-13.237	-12.614	-13.024	-13.105	-11.698	-12.41	-13.36	-11.703	-13.401	-12.098	-12.079	-12.695	-11.903	-12.684	-12.506	-12.84	-12.348	-13.068	-12.678
-3.8381	-3.4472	-2.8337	-3.2694	-4.1249	-2.1401	-2.7495	-2.0418	-3.4598	-3.0024	-1.9733	-2.6617	-3.136	-3.3763	-2.6695	-3.497	-3.7402	-3.5433	-2.4485	-2.9322	-3.1182	-1.8588	-3.9984	-3.6755	-3.5133	-4.0307	-3.3767	-3.7511	-2.6098	-3.5283	-2.6985	-3.0712	-3.4507	-3.6613	-3.2306	-4.5837	-3.7056	-2.9315	-4.2797	-3.1933	-2.8047	-2.9011	-2.4434	-3.448	-2.8775	-3.3848	-4.6812	-3.8434	-2.347	-3.5299
-4.3728	-3.3755	-2.6758	-3.2938	-2.7756	-2.8412	-2.9748	-4.1901	-2.9261	-4.1572	-3.2942	-3.9531	-3.8694	-4.4666	-3.1557	-1.7052	-3.6161	-4.7834	-3.022	-3.0076	-4.6353	-3.5552	-3.6742	-4.2444	-3.7964	-3.6474	-3.0845	-4.1919	-3.5712	-3.3662	-4.025	-2.2336	-4.3278	-1.9081	-3.2319	-2.3761	-2.9648	-2.9981	-2.5479	-2.4402	-3.5315	-3.1567	-3.8353	-3.2483	-4.0639	-3.3092	-3.7818	-3.16	-3.534	-3.38
-0.27205	0.40449	-0.60299	-0.80908	-0.71988	0.35126	0.44354	-0.7088	-0.23262	1.7944	0.13666	-0.44083	0.50588	-0.60692	-1.6977	0.69425	0.27833	-0.95648	-0.61506	-0.88408	0.51826	-0.47551	-0.18936	-0.033883	-0.59153	-0.081096	-0.00027104	-0.87781	0.43744	-1.0483	-0.52617	-0.4866	-0.28338	-0.29673	-0.2392	0.59061	0.43765	0.31199	0.36685	-0.53105	-0.066832	-0.41847	-1.9227	-0.51095	0.18723	-0.57195	0.31542	0.018105	0.62761	-0.85964
-9.7782	-9.688	-9.4623	-9.2534	-8.3452	-9.3097	-9.6528	-8.6091	-9.3721	-10.277	-9.5513	-9.4658	-9.0254	-9.5018	-9.1238	-9.1579	-9.0239	-9.7624	-8.7271	-9.3458	-8.6502	-9.0745	-9.0987	-9.5797	-10.258	-9.6283	-9.2065	-9.0813	-9.3087	-9.9246	-9.9794	-8.9964	-9.6065	-9.6719	-8.7345	-9.7508	-10.415	-9.3647	-8.7529	-11.214	-8.704	-9.9803	-9.668	-9.7695	-9.7643	-9.694	-8.8914	-10.843	-9.1606	-8.811
-1.9797	-1.7188	-1.3619	-1.5012	-1.8779	-0.90602	-1.2381	-1.3936	-2.1354	-1.2512	-2.3465	-1.1419	-0.84298	-1.1823	-2.145	-0.86497	-2.2125	-1.4968	-2.0707	-1.2723	-1.8813	-1.8705	-1.621	-1.3271	-0.32401	-0.44227	-0.53944	-1.0396	-1.2685	-0.20175	-1.3741	-1.5762	-2.2341	-1.3726	-2.819	-1.7592	-2.988	-1.7496	-2.0486	-0.54375	-2.0973	-1.3725	-2.6174	-1.3988	-1.7086	-1.0988	-1.5702	-2.0281	-1.7159	-1.3797
-2.2912	-1.6815	-0.44378	-2.7305	-0.77875	-0.96681	-1.3665	-1.2246	-1.3842	-1.8861	-0.85275	-0.95274	-1.3145	-1.7977	-2.101	-1.1389	-1.559	-1.2963	-1.4557	-1.0231	-0.44834	-2.3015	-1.2962	-1.3782	-1.1159	-1.8724	-2.0447	-2.2225	-0.57751	-1.3856	-2.0127	-1.7305	-1.4889	-0.084063	-2.0115	-1.3966	-1.1275	-1.2849	-0.68719	-1.8602	-1.7691	-1.765	-0.46631	-1.8525	-1.8074	-1.7299	-1.6328	-0.85079	-1.3587	-2.4321
3.3073	2.2518	2.5456	3.2433	2.0193	3.1043	1.6777	3.0058	1.7552	2.6011	3.1986	2.6475	2.7609	2.2272	3.5206	1.5831	2.123	2.2134	2.915	3.2248	3.4374	1.9609	1.9969	1.9426	3.5355	2.8	1.1875	2.3368	2.3728	2.2056	3.3483	2.6907	2.4834	2.4871	3.2322	2.8684	3.8161	2.1273	2.3588	2.6207	2.6433	2.4519	1.9712	2.5938	2.7918	3.6662	2.8074	2.7675	2.2276	3.2569
-7.8896	-8.1227	-8.1543	-7.9397	-9.0112	-7.7542	-5.6093	-7.9085	-8.1911	-8.4928	-7.2126	-8.6951	-7.5557	-8.1815	-7.5495	-7.6173	-7.6738	-7.6942	-7.6925	-8.0251	-8.3009	-7.8556	-6.2323	-7.1441	-7.412	-8.2797	-7.9428	-7.3556	-7.2281	-8.4905	-7.1502	-6.48	-7.2455	-7.0095	-7.0371	-7.2861	-7.5448	-7.3249	-7.9453	-7.6132	-7.7552	-6.8414	-8.6278	-7.1728	-7.1028	-8.2388	-7.5124	-7.9762	-6.7085	-8.0638
5.1787	2.6208	4.2916	3.8122	4.0325	3.6238	5.6656	4.2117	3.7553	3.8474	5.1459	4.6192	3.8615	4.5606	4.0769	5.5765	4.6473	5.3509	3.7739	4.2318	4.1623	3.6877	4.4137	3.115	4.2422	4.8394	5.1339	4.2888	4.0027	4.6033	4.0541	4.6939	4.8053	4.9138	3.5467	5.1838	3.9169	3.4706	3.4835	4.6709	4.2	4.3148	4.9577	4.4829	5.492	5.2743	3.8002	4.2652	4.4287	4.2043
-2.6388	-1.2787	-1.0856	-1.1205	-1.0617	-1.2234	-1.2695	-1.2778	-1.4426	-2.6309	-1.7148	-0.33076	-1.4493	-1.6766	-1.8085	-1.0161	-2.2011	-1.3755	-1.5591	-2.6327	-1.2282	-2.0472	-1.7658	-1.9523	-1.1858	-0.91386	-1.953	-0.10656	-1.7015	-1.3196	0.12013	-2.0089	-1.2595	-0.17903	-0.97812	-1.4183	-0.95735	-1.6451	-1.1361	-0.77612	-2.1369	-0.61674	-1.1876	-1.5867	-1.9938	-2.5605	-2.2889	-1.1034	-0.63174	-1.3693
-6.4111	-6.9418	-8.2262	-7.8852	-6.6596	-7.4699	-8.1301	-8.116	-8.1141	-6.7958	-7.9681	-6.986	-8.1783	-8.3986	-7.7906	-6.9011	-7.6913	-6.2197	-6.9561	-8.0634	-7.6234	-7.8523	-8.4281	-7.6855	-8.2612	-7.3706	-7.6806	-8.5787	-7.8119	-7.0317	-7.5104	-7.0379	-6.2635	-7.7431	-7.4623	-8.2709	-8.2252	-7.9637	-7.0708	-7.3433	-7.4721	-7.3729	-7.754	-7.7455	-7.4094	-7.6584	-7.9831	-7.6487	-7.9652	-7.1835
-3.3731	-2.4917	-2.8179	-2.9923	-3.248	-2.3071	-3.9809	-3.4882	-3.4465	-2.8491	-3.5874	-2.6479	-2.572	-3.3383	-3.0448	-2.7598	-3.46	-3.6369	-2.851	-3.4477	-1.6762	-3.2853	-3.1151	-3.9203	-3.1985	-2.2621	-3.2425	-3.4078	-3.4189	-3.3275	-2.5246	-3.7292	-2.9991	-3.0145	-2.635	-4.0255	-4.1326	-2.7028	-3.3416	-4.1095	-3.4799	-3.5719	-4.1381	-3.1284	-3.3394	-3.1152	-3.5874	-3.5294	-2.8823	-3.4648
-3.6489	-3.0343	-2.9777	-3.6826	-4.0261	-3.0885	-3.605	-3.6381	-3.9481	-3.7187	-2.9553	-3.2763	-3.0824	-3.9112	-4.3501	-3.5475	-2.2777	-2.9514	-3.2187	-4.0153	-2.5732	-4.6406	-3.5627	-4.0489	-2.465	-5.2511	-2.9752	-4.1672	-4.1901	-3.8382	-4.1905	-2.9386	-3.8852	-4.1856	-4.8032	-3.5179	-4.0962	-3.7461	-3.9467	-3.1284	-3.6888	-3.9209	-4.585	-3.5286	-4.2678	-3.2068	-4.0626	-3.9241	-4.1643	-3.9549
-12.076	-12.694	-11.559	-10.366	-12.014	-11.628	-11.137	-11.004	-11.917	-10.642	-11.557	-10.231	-11.348	-11.103	-11.745	-10.701	-10.02	-12.208	-10.951	-11.115	-11.487	-10.804	-11.837	-10.938	-11.335	-12.125	-11.163	-11.077	-10.338	-12.031	-11.635	-12.629	-11.954	-11.061	-11.432	-12.291	-12.853	-11.182	-11.047	-11.256	-11.302	-12.339	-11.161	-11.338	-10.981	-11.882	-12.56	-12.01	-11.853	-11.05
-12.114	-11.601	-12.34	-11.928	-12.056	-12.633	-12.931	-11.453	-12.165	-11.34	-12.135	-11.198	-12.018	-11.577	-12.552	-11.49	-11.432	-11.831	-12.048	-12.286	-10.953	-12.018	-11.018	-12.463	-11.535	-12.122	-11.746	-11.741	-10.503	-12.102	-11.401	-11.409	-11.348	-11.771	-11.843	-11.525	-10.276	-12.297	-11.65	-11.296	-11.169	-10.461	-11.929	-11.38	-10.688	-11.162	-10.588	-11.345	-12.243	-11.874
-0.15325	0.11087	0.15356	-0.43174	0.066736	-0.14894	-0.086755	0.24362	-0.84981	0.33039	0.45178	-1.6478	0.9403	0.53972	0.10376	-0.088342	-0.26137	-0.8608	-0.36224	-0.033333	0.40455	-0.035676	0.39026	-0.64193	0.75711	-1.3226	0.30006	-0.074693	0.40828	0.59759	0.63946	0.10731	-0.46073	-0.13861	0.51542	-0.37735	-0.80005	-0.34532	0.2165	0.41448	-1.2083	0.77434	0.71097	-0.92457	0.78493	-0.27871	0.15063	-0.13448	0.14676	-0.31384
-5.3506	-5.3149	-5.8185	-6.4365	-4.4713	-5.3814	-5.4391	-6.728	-5.95	-5.8328	-5.2942	-5.0552	-5.995	-5.0494	-5.9369	-5.2708	-6.2224	-5.8129	-5.3407	-7.1476	-5.325	-5.5241	-5.3476	-6.192	-5.6641	-7.4112	-5.7395	-6.4541	-5.261	-4.8068	-6.0509	-5.2089	-5.4727	-6.9082	-5.5893	-4.7202	-6.1234	-5.7708	-5.7056	-6.199	-6.2371	-5.5599	-6.4305	-5.1934	-5.7059	-6.3439	-6.664	-6.0658	-5.2197	-5.2775
-14.096	-13.505	-12.113	-11.916	-13.212	-12.467	-14.215	-14.001	-13.346	-12.609	-12.997	-12.847	-12.703	-13.215	-12.811	-12.943	-13.525	-13.881	-13.518	-13.241	-13.574	-12.842	-11.689	-13.999	-13.869	-13.336	-13.623	-12.79	-13.094	-13.314	-12.972	-12.592	-13.672	-13.678	-12.882	-12.625	-13.086	-13.403	-14.088	-14.325	-12.355	-12.831	-14.61	-12.704	-13.272	-13.602	-12.785	-11.669	-12.343	-12.937
-13.168	-13.793	-13.729	-12.972	-12.861	-13.101	-14.324	-13.304	-13.053	-13.601	-13.878	-12.844	-12.734	-12.841	-11.961	-12.587	-12.786	-13.715	-11.648	-13.484	-14.473	-12.206	-11.711	-13.882	-13.007	-12.383	-12.234	-13.043	-14.049	-13.178	-12.106	-13.747	-12.203	-12.869	-13.877	-12.673	-11.495	-13.398	-12.557	-12.92	-13.303	-12.965	-13.107	-13.021	-13.027	-13.343	-13.157	-13.292	-13.385	-14.247
-2.7387	-3.2189	-2.607	-3.8256	-3.1983	-2.6506	-1.6288	-2.679	-2.7599	-2.3744	-3.4722	-2.9534	-2.045	-1.9531	-2.69	-2.8676	-3.0585	-2.7858	-2.7918	-2.5752	-2.749	-1.4926	-1.9405	-2.1517	-2.5236	-1.8944	-2.0467	-1.8622	-4.4384	-1.855	-1.9676	-3.3568	-2.7852	-3.5783	-4.0821	-2.8937	-3.1601	-2.2518	-2.8358	-2.4374	-3.8884	-1.8065	-2.105	-2.616	-2.5484	-2.0951	-1.9545	-2.8934	-2.4914	-1.3241
-1.7854	-2.8497	-2.4844	-2.552	-2.8209	-3.5839	-2.499	-4.1915	-3.0215	-2.2083	-2.5491	-1.5059	-2.4178	-2.1437	-2.3901	-1.9903	-1.5698	-2.1335	-1.8956	-3.3951	-3.8435	-3.6765	-3.4691	-2.2662	-1.9375	-2.1037	-3.0507	-3.0062	-3.9449	-3.1161	-2.8306	-1.2473	-2.6855	-2.9288	-2.5547	-2.3495	-2.5661	-3.0685	-1.7159	-2.1022	-1.6804	-2.6298	-1.4385	-1.1636	-3.2611	-2.4483	-2.6673	-2.2942	-2.5091	-2.9445
-12.077	-11.507	-10.995	-11.936	-11.535	-11.635	-11.763	-10.965	-11.028	-12.281	-12.431	-10.97	-11.26	-11.554	-11.263	-10.717	-12.063	-11.433	-11.249	-11.874	-10.699	-11.253	-11.985	-11.434	-11.462	-12.63	-11.529	-11.753	-11.767	-11.849	-10.817	-12.465	-12.521	-11.385	-12.111	-11.754	-11.898	-11.057	-12.246	-11.788	-11.93	-10.693	-10.682	-11.387	-11.469	-11.594	-11.448	-11.558	-11.928	-9.9052
-13.578	-13.123	-12.01	-12.872	-12.202	-12.577	-11.717	-12.165	-12.357	-11.95	-12.688	-12.767	-13.284	-13.397	-11.339	-12.5	-11.618	-12.577	-13.211	-12.875	-13.893	-13.008	-13.002	-13.528	-13.174	-13.012	-12.275	-13.572	-12.184	-12.572	-12.258	-13.57	-12.658	-12.716	-12.271	-13.071	-11.901	-11.981	-13.33	-12.959	-13.473	-13.113	-12.328	-12.406	-13.279	-13.633	-12.769	-12.59	-13.202	-11.646
-8.7042	-8.9965	-8.7681	-9.5891	-8.9188	-8.547	-9.6406	-8.9459	-9.5145	-8.9111	-8.8069	-8.1173	-9.0754	-10.076	-9.4735	-8.9593	-9.9207	-9.2094	-9.6136	-8.4347	-8.4989	-9.9655	-9.8825	-8.4101	-9.7263	-8.8513	-10.399	-9.6711	-9.246	-10.004	-8.7551	-9.775	-8.9585	-9.0027	-10.041	-8.7398	-8.522	-9.91	-9.3447	-10.27	-10.2	-9.6854	-9.7561	-9.5454	-9.4902	-10.374	-9.4411	-9.8933	-9.5857	-10.016
-14.719	-13.891	-13.499	-13.336	-11.833	-12.875	-12.767	-13.214	-14.013	-13.7	-12.091	-12.855	-13.264	-13.481	-13.31	-12.492	-12.788	-13.559	-13.019	-12.592	-12.488	-13.07	-13.326	-12.053	-12.864	-13.453	-12.918	-12.349	-11.619	-13.431	-13.514	-13.327	-14.329	-12.415	-13.048	-12.72	-13.631	-13.259	-12.526	-14.097	-14.062	-13.885	-13.347	-14.01	-12.57	-14.231	-14.183	-13.202	-13.69	-13.352
-6.9509	-7.8959	-7.4324	-8.2106	-7.7221	-7.2753	-7.6059	-8.2903	-7.6567	-7.4117	-7.0711	-7.9794	-7.7648	-7.8016	-8.808	-7.4561	-8.0978	-7.3736	-8.0317	-6.5443	-7.3778	-8.4244	-6.9217	-6.5903	-7.9126	-7.5151	-8.5651	-8.3844	-7.5441	-7.2928	-7.486	-8.4778	-8.2434	-6.9708	-6.9849	-7.9153	-7.3988	-7.7629	-8.3897	-7.6568	-7.9058	-6.8844	-7.4466	-8.4005	-6.7224	-7.872	-8.1742	-5.9096	-8.0307	-9.0261
-12.493	-12.432	-12.938	-13.38	-13.007	-13.312	-11.143	-11.799	-12.989	-12.231	-10.912	-12.566	-12.877	-13.576	-11.723	-14.736	-12.614	-12.099	-13.896	-12.304	-13.348	-13.086	-11.113	-13.104	-13.295	-11.654	-12.627	-13.417	-12.805	-14.161	-11.682	-12.395	-13.136	-13.319	-13.039	-13.276	-13.988	-12.24	-12.13	-13.063	-11.579	-11.776	-13.859	-13.216	-14.034	-13.95	-13.6	-13.194	-13.115	-12.533
-13.472	-13.186	-12.339	-13.203	-12.554	-13.657	-12.506	-13.976	-12.937	-10.929	-12.429	-12.553	-12.16	-13.508	-13.607	-13.351	-12.403	-12.579	-12.198	-13.348	-13.689	-13.169	-12.931	-12.522	-13.57	-12.261	-13.453	-13.674	-12.63	-12.996	-13.782	-12.58	-13.295	-13.478	-13.472	-12.449	-13.072	-13.637	-13.033	-12.641	-12.832	-12.185	-12.299	-13.144	-11.281	-13.189	-13.621	-12.961	-13.774	-13.313
[truncated: 231 more rows]
[truncated: 150 more columns]
