# Supplementary material for: Genetic dissection of main and epistatic effects of QTL based on augmented triple test cross design
Source: PLoS One. 2017 Dec 14;12(12):e0189054. doi: 10.1371/journal.pone.0189054 (PMC5730204; doi:10.1371/journal.pone.0189054)
Supplement: S7 Supporting Information — (ZIP) [file pone.0189054.s007.zip › z2_1250_0.8_5.csv]

1.7138	0.03657	1.5428	2.9054	0.92271	0.20301	2.4352	2.2448	0.89452	-0.072046	1.7789	1.689	2.7923	3.1959	1.9013	1.3163	1.2462	0.44653	1.9542	2.3998	1.1914	1.5109	1.3966	2.3832	1.5849	1.3019	1.1148	1.2411	1.8398	1.6089	2.312	0.68893	0.61678	0.78122	3.9464	0.83139	2.843	3.5908	1.6609	1.2124	1.2827	1.3579	2.5387	-0.71626	3.259	1.6237	1.405	2.0604	0.82441	0.81249
-7.5776	-7.2563	-7.3843	-7.7519	-9.0844	-8.4912	-6.7307	-9.0632	-8.5552	-6.8927	-8.2768	-7.1371	-8.281	-6.7657	-7.2529	-7.5624	-8.2993	-6.6079	-8.5997	-8.2053	-8.0964	-6.8541	-8.0227	-7.4019	-8.1789	-8.4132	-8.2114	-6.6347	-6.2928	-9.9068	-8.091	-8.4514	-7.5823	-6.7668	-6.9239	-7.9279	-6.7125	-7.0705	-9.5387	-7.6111	-8.5656	-9.0048	-7.6931	-7.9055	-8.3408	-7.4456	-8.1053	-7.9427	-9.1021	-8.7201
-0.25427	-0.18194	0.10554	1.0247	-1.754	0.34656	-1.2036	-0.69861	0.86512	-1.2455	0.025198	2.4726	-1.108	-0.26666	-1.2276	-0.053193	-0.37698	0.90219	0.88527	-0.33794	0.62733	0.6555	0.48469	-0.58672	-0.6422	1.4698	0.62279	0.38452	0.88395	-0.51209	-0.77813	-0.72525	1.3095	0.5277	-0.25579	-0.34267	1.4366	-1.17	-0.7026	0.76907	-0.19624	-1.3977	0.35761	-0.49771	-1.0126	-0.8435	-0.99241	0.8074	0.9747	-0.63039
-2.7002	-2.9371	-3.1422	-2.6008	-2.9823	-2.6744	-2.4803	-2.9837	-1.931	-2.8487	-2.4769	-2.0928	-3.9365	-3.6837	-1.403	-3.3377	-1.8518	-2.1774	-3.2772	-2.0267	-1.5965	-5.358	-1.9024	-4.4837	-3.078	-3.3145	-2.5684	-2.0639	-3.0497	-3.9023	-2.4959	-2.6983	-2.8243	-1.6761	-2.9281	-3.2725	-4.3478	-2.731	-0.84978	-2.4057	-2.8241	-2.8912	-3.0641	-1.8187	-2.9069	-2.0716	-2.803	-1.7886	-1.3139	-2.1092
-5.3407	-6.3098	-5.5627	-5.5693	-6.7882	-4.1147	-5.3981	-5.3527	-6.0473	-5.0055	-5.7501	-6.8542	-4.9243	-5.6343	-6.0571	-3.5693	-3.1591	-5.3504	-5.9722	-5.9164	-5.5846	-5.8481	-5.5412	-6.3499	-4.364	-7.1209	-4.0001	-5.8711	-5.058	-5.9755	-6.8782	-5.016	-5.6927	-3.021	-4.75	-4.433	-5.6203	-5.9229	-6.4148	-5.5193	-5.592	-4.8552	-6.3335	-7.138	-6.4827	-5.9836	-5.5652	-5.7729	-6.4335	-6.0519
-20.577	-20.868	-20.251	-21.663	-20.712	-21.075	-20.582	-21.525	-19.718	-19.453	-19.999	-20.857	-20.752	-20.21	-21.527	-18.821	-21.302	-20.853	-19.691	-20.503	-21.93	-22.083	-20.755	-20.812	-19.904	-22.619	-21.1	-20.384	-21.518	-21.345	-20.773	-21.576	-20.091	-21.026	-20.498	-22.016	-20.479	-22.037	-20.468	-20.079	-23.078	-20.361	-21.613	-19.947	-22.023	-20.177	-19.664	-21.136	-20.715	-20.824
-15.255	-13.396	-13.102	-12.619	-13.429	-14.145	-15.634	-15.096	-14.784	-15.289	-12.705	-14.304	-12.614	-13.872	-12.762	-14.258	-15.947	-14.362	-13.449	-14.119	-14.702	-13.78	-14.537	-13.89	-13.978	-14.153	-12.606	-13.6	-13.082	-14.394	-13.239	-14.41	-13.326	-13.445	-14.676	-13.266	-13.954	-14.74	-13.336	-15.174	-16.334	-11.365	-13.459	-13.97	-13.823	-13.604	-13.401	-15.493	-14.842	-13.89
0.87603	1.741	0.19595	0.55354	1.2201	2.8386	1.6368	2.1959	1.5741	1.2405	1.6964	1.6157	2.3462	3.5427	1.9694	2.3611	4.1897	1.6015	1.8832	2.5307	0.76114	2.2923	0.9067	1.4713	1.2257	1.2173	2.0175	3.9052	1.7202	2.7776	0.078234	1.6873	0.38692	3.5222	2.0195	2.2519	2.1279	1.8344	-0.019538	2.7054	1.7521	1.5751	2.2442	0.85219	-0.78865	1.9607	1.7932	3.5238	0.96294	0.98787
-3.8096	-2.5572	-2.5915	-0.72179	-1.9254	-0.62622	-2.738	-2.6393	-2.4584	-1.5306	-4.7621	-4.3095	-2.917	-2.2872	-2.2081	-0.81594	-3.3461	-3.3404	-0.72488	-2.6977	-3.3671	-1.824	-1.6372	-2.9668	-2.1845	-2.1898	-2.9438	-3.5208	-2.9644	-4.5708	-3.476	-1.4384	-2.9826	-4.3517	-0.55986	-3.1972	-2.1348	-3.8309	-3.5859	-5.0341	-1.2771	-2.4809	-2.8896	-2.6209	-1.8812	-2.3989	-2.8277	-2.1139	-3.0234	-3.681
-13.225	-13.496	-16.05	-12.87	-13.104	-14.04	-13.325	-13.575	-13.263	-12.809	-14.168	-13.845	-13.626	-14.554	-12.044	-13.138	-12.685	-13.078	-12.737	-13.493	-11.919	-13.08	-12.26	-14.283	-13.695	-13.424	-15.597	-13.614	-13.566	-11.412	-13.066	-12.814	-14.044	-13.995	-13.817	-13.981	-12.257	-12.215	-14.247	-11.049	-13.781	-12.784	-15.268	-12.722	-13.218	-13.704	-11.692	-12.996	-12.998	-11.304
-12.23	-11.462	-11.604	-11.989	-11.525	-10.748	-12.623	-12.486	-11.54	-12.714	-11.625	-12.762	-11.97	-10.939	-12.185	-12.377	-10.523	-11.111	-10.583	-11.16	-10.653	-10.986	-10.747	-11.965	-10.857	-12.119	-12.083	-10.269	-11.411	-12.162	-10.657	-11.113	-10.987	-12.307	-11.874	-11.726	-11.426	-11.107	-10.562	-9.9083	-10.729	-10.978	-9.8763	-12.981	-11.972	-10.425	-10.68	-10.555	-12.009	-12.306
-1.6578	-2.7835	-3.0756	-2.0844	-2.4573	-2.1587	-4.5079	-5.3564	-1.5736	-1.8057	-1.0702	-2.8549	-2.2387	-2.6671	-1.6821	-1.3462	-3.3081	-1.4606	-1.9243	-3.6064	-2.4138	-2.727	-3.0938	-4.2699	-3.7204	-1.26	-3.2334	-2.4431	-1.5574	-1.1845	-3.009	-2.2627	-2.8768	-2.1986	-2.9848	-2.3904	-2.4946	-2.2422	-1.955	-1.7551	-3.7987	-2.7371	-3.6693	-1.6134	-2.9226	-0.27739	-3.3014	-1.898	-2.2435	-2.3635
9.8755	10.84	11.402	9.4789	9.8176	10.863	10.114	9.499	9.0895	10.387	9.1911	10.738	8.1372	9.3647	9.3081	9.4818	9.4395	9.9996	8.2721	9.7046	10.809	10.582	9.2276	10.828	10.988	9.4091	10.269	9.3088	10.894	10.381	8.8253	10.111	9.2475	11.161	10.167	10.206	10.411	9.2199	9.9588	7.8176	10.463	10.78	9.5865	9.3287	9.6846	9.9853	9.8769	9.3666	9.812	10.221
5.2531	5.5367	4.9992	4.8496	5.4303	6.057	6.3867	5.5954	5.2737	6.2095	6.5391	5.1657	6.0651	5.4288	4.0278	5.5993	4.3943	5.9656	5.6264	4.9953	4.9476	5.6216	5.9718	6.1916	3.7677	4.3561	4.0667	5.6629	5.0695	4.1936	5.7329	4.791	6.1904	5.9978	5.4869	5.2141	4.3382	5.5568	4.6704	5.6524	5.6579	3.7823	6.5662	4.4776	5.3954	6.0535	6.8072	6.5414	6.3353	7.2882
2.5934	2.8128	4.1573	4.8885	2.3647	5.4353	3.1454	3.7361	4.5798	4.8106	5.2815	4.5301	3.166	5.0679	4.7752	3.2934	4.6195	3.3735	5.6543	4.6516	4.9761	4.2624	4.6022	3.1999	4.2882	4.0379	4.5967	3.8828	2.7823	2.1428	5.1628	4.163	4.2236	5.1659	3.4134	3.6952	4.9428	5.4437	6.2595	3.3196	4.7517	4.8096	4.1377	3.7766	5.7271	4.8581	2.9911	1.3946	5.396	3.3669
-2.8411	-4.439	-1.8147	-2.7579	-2.2076	-2.3594	-3.6896	-1.0751	-3.1533	-3.2015	-4.0285	-3.1526	-1.6062	-1.0159	-1.761	-2.9844	-2.0874	-2.5789	-3.8418	-2.7242	-1.7897	-3.1952	-0.61367	-1.3201	-2.6291	-2.9787	-3.4863	-2.2375	-2.1374	-2.3163	-1.6742	-2.7476	-2.0499	-3.3093	-1.1135	-0.64744	-2.7581	-2.4659	-2.1702	-2.439	-2.0725	-3.6852	-4.1833	-1.9414	-2.0422	-2.467	-2.856	-2.5015	-2.9243	-1.5046
-4.2861	-3.6433	-3.9758	-2.3804	-3.3737	-3.4655	-3.0251	-2.0058	-3.3177	-2.5678	-1.962	-5.169	-3.7692	-4.264	-4.0428	-2.8216	-4.1173	-3.1673	-3.3015	-3.8097	-4.6624	-2.9368	-4.5876	-3.2239	-1.7464	-1.4443	-3.0791	-4.8782	-2.4519	-3.5004	-3.4358	-3.4187	-4.4101	-2.7908	-4.9947	-3.3702	-2.0958	-3.5587	-3.4783	-2.9394	-4.2959	-1.8587	-2.7418	-2.146	-3.6789	-3.7759	-4.1336	-3.1494	-3.2697	-2.621
-21.496	-21.064	-20.922	-19.544	-19.278	-19.67	-20.476	-20.16	-21.153	-19.503	-19.325	-19.611	-20.38	-20.471	-22.596	-21.307	-21.243	-22.122	-21.885	-20.263	-21.193	-22.404	-20.812	-19.546	-21.39	-20.655	-20.857	-22.747	-19.337	-20.856	-20.495	-22.438	-20.909	-21.495	-20.724	-20.691	-21.517	-21.422	-20.428	-21.902	-20.472	-19.432	-20.694	-21.11	-20.602	-22.458	-20.993	-20.795	-21.655	-21.84
0.44307	0.96093	1.121	1.2698	0.31293	-0.9584	0.82719	0.98035	-0.36096	-0.85762	0.64231	-0.11184	0.47102	0.42669	0.31805	-0.18208	0.88728	0.43513	-1.7858	0.22277	0.50063	1.5525	-0.58285	0.1543	-0.66399	-0.66026	0.49645	-0.12027	-1.3252	1.1594	-0.58899	0.37479	-0.26823	0.5682	0.29278	-0.41947	-0.21275	-0.46234	1.3775	-0.16867	1.5137	-1.694	1.2822	1.0035	-0.29187	0.026275	0.87118	0.69912	-0.048929	0.06048
-13.644	-15.202	-13.245	-14.492	-12.762	-16.033	-13.234	-14.42	-14.02	-14.248	-13.835	-14.151	-13.126	-14.338	-14.419	-15.346	-13.232	-13.849	-14.213	-14.671	-12.98	-13.075	-15.134	-12.724	-13.255	-14.221	-14.403	-14.181	-13.998	-13.396	-14.769	-14.107	-12.885	-15.04	-14.314	-14.385	-14.15	-15.392	-14.852	-13.007	-15.286	-14.209	-12.968	-14.102	-13.685	-13.089	-14.467	-13.131	-15.235	-14.407
10.144	7.9443	7.0956	8.245	7.8405	7.2748	8.428	7.2615	8.7256	7.7857	8.6062	8.9906	9.0667	7.6127	6.5534	7.6201	7.2633	7.2115	10.275	7.6814	8.4137	6.834	7.7202	9.0814	6.9664	9.3159	7.8911	7.7898	9.0765	7.8542	7.283	8.0981	8.1256	6.6776	7.9281	7.114	8.3113	7.4312	7.0084	8.3172	7.4499	7.7039	8.9203	8.8471	8.3346	8.3754	8.622	8.7233	8.6682	7.4727
-14.038	-15.685	-13.775	-14.915	-13.627	-14.518	-14.941	-15.5	-14.36	-13.381	-14.867	-16.232	-13.333	-15.864	-15.952	-14.195	-15.182	-14.51	-14.12	-15.368	-16.208	-16.129	-14.412	-14.3	-14.279	-13.907	-13.566	-13.983	-14.401	-14.062	-14.973	-14.492	-13.612	-13.336	-15.361	-16.748	-15.056	-15.051	-14.887	-14.66	-14.752	-15.433	-16.24	-15.431	-14.858	-14.186	-12.242	-15.872	-14.617	-14.932
-0.47011	-2.2635	-1.0654	-2.546	-1.9891	-0.70377	-2.0603	-0.20649	-1.3682	-1.6241	-0.84162	-1.518	-1.1015	-2.0894	-1.5418	-3.4918	-4.1605	-1.1543	-3.0503	-1.2033	-1.4061	-1.6283	-0.93788	-2.7129	0.36087	-3.1933	-0.59098	-1.4132	-1.9896	-1.2813	-2.5088	0.013875	-1.9394	-0.91531	-1.1858	-1.852	-2.5972	-3.1333	-2.1648	-1.5075	-1.2519	-2.5598	-2.0298	-2.5315	-1.1315	-0.93046	-1.1451	-2.6587	-1.8135	-2.3695
-11.832	-9.7398	-10.914	-12.051	-11.133	-10.832	-9.4268	-10.442	-9.3586	-10.657	-11.274	-10.539	-11.485	-12.241	-11.71	-10.755	-11.382	-11.886	-9.9786	-10.46	-10.946	-11.341	-12.119	-11.532	-9.913	-11.836	-12.24	-10.872	-10.632	-11.149	-12.486	-8.3597	-9.579	-9.7944	-11.121	-11.874	-10.623	-11.464	-10.163	-9.8158	-10.668	-11.064	-8.3527	-11.196	-11.278	-11.015	-12.099	-10.96	-10.923	-11.22
-3.1664	-3.5679	-3.2096	-2.7454	-4.6905	-3.9924	-1.7379	-3.0455	-3.0217	-2.9595	-5.1155	-4.853	-2.7256	-3.5926	-3.4154	-4.2442	-3.859	-3.7328	-4.4421	-4.1189	-6.4721	-3.0745	-3.6876	-4.1087	-4.6501	-4.816	-2.9736	-2.0394	-3.75	-1.1494	-3.1297	-1.8439	-5.5312	-3.9564	-2.8177	-4.2941	-3.8903	-3.3261	-4.0028	-3.4088	-3.2239	-3.0563	-3.4813	-3.98	-4.8241	-2.4773	-4.0455	-3.6032	-4.6568	-3.5546
-12.277	-12.395	-11.712	-12.007	-11.43	-11.827	-9.6965	-11.093	-11.045	-12.503	-12.894	-9.8986	-12.551	-12.027	-12.145	-12.936	-11.728	-12.439	-13.296	-10.908	-12.951	-11.561	-11.844	-12.354	-11.395	-12.618	-11.652	-9.9283	-11.308	-11.234	-11.53	-11.83	-11.546	-11.368	-12.501	-11.891	-12.081	-10.049	-13.396	-9.8274	-12.896	-12.053	-11.348	-11.639	-10.248	-10.933	-10.449	-9.5799	-11.876	-11.932
-4.7722	-5.1901	-5.8709	-5.1772	-3.7028	-5.9682	-6.0811	-3.6387	-4.9843	-5.0788	-6.626	-6.0143	-6.4043	-6.8928	-5.5223	-5.3268	-6.1187	-5.2938	-5.3109	-6.5317	-5.1782	-6.9988	-5.6467	-3.7729	-6.7196	-4.184	-6.6434	-5.4112	-6.9912	-6.0724	-6.8354	-4.1885	-4.4885	-6.2943	-5.6485	-5.2367	-4.9523	-6.3171	-6.5983	-4.8124	-6.8033	-5.049	-6.878	-4.4249	-5.829	-4.9642	-3.321	-5.8506	-3.4957	-5.6809
-13.847	-14.485	-12.856	-12.664	-11.993	-12.388	-12.691	-12.898	-12.051	-13.716	-13.46	-12.914	-14.049	-14.456	-11.583	-13.606	-13.102	-12.006	-14.287	-13.265	-13.067	-14.334	-13.422	-12.35	-13.098	-13.799	-12.01	-13.117	-12.85	-12.44	-12.671	-13.851	-12.672	-13.218	-12.805	-15.119	-12.888	-12.9	-13.418	-13.179	-13.733	-13.129	-12.295	-13.78	-13.41	-14.299	-13.096	-12.629	-13.921	-14.277
-1.8265	-2.7758	-2.0685	-2.3838	-1.8968	-2.1309	-2.1831	-4.0051	-1.8679	-4.147	-3.392	-2.3809	-2.2776	-2.9197	-2.1256	-2.3796	-2.8849	-3.5481	-3.5472	-1.4329	-2.8783	-2.5199	-2.837	-3.4599	-3.4331	-1.939	-4.6742	-2.967	-3.1249	-3.4721	-2.5431	-2.8276	-3.2358	-2.1865	-1.6502	-3.3348	-1.6354	-3.2452	-3.4662	-2.9044	-3.3868	-2.4004	-3.0846	-2.1514	-1.3692	-3.1178	-3.7209	-2.1466	-3.6804	-1.9064
1.9135	2.9931	2.0109	0.61463	-0.1392	1.7251	1.2899	2.1603	0.90521	2.3611	0.94222	4.8658	1.9791	2.7963	3.412	2.2746	1.0308	1.2008	1.2759	1.9084	0.9613	2.4182	1.5146	0.8981	2.3794	2.3768	2.5773	-0.17463	1.9269	0.50489	2.0601	0.49074	0.44621	2.222	1.9088	1.0399	1.7138	2.8138	1.9768	0.85128	2.0805	3.4609	1.347	2.1406	2.602	2.9657	2.7862	2.3766	2.0634	1.0977
-1.6922	-1.7932	-0.3302	-1.5107	-1.4522	-1.4085	-1.99	-1.2429	-0.54257	-0.95389	-1.1341	0.66359	-0.02578	-1.996	-0.18236	-2.5594	0.18633	-0.49455	-0.98144	-0.28044	-1.734	-1.5044	-0.19702	-0.49253	-0.55389	-2.2376	-0.77179	-2.8673	-0.064048	-0.043409	-2.338	-1.0723	-0.28428	-1.6081	-1.1588	-2.1071	-1.0539	-1.3122	-1.8383	-0.62063	-2.1919	-1.6524	-1.9439	-2.6846	-2.5515	-1.4517	-0.0049249	-0.5905	-0.59658	-0.48065
-16.781	-15.63	-14.108	-15.071	-13.368	-14.941	-14.471	-14.828	-14.868	-13.921	-14.957	-16.409	-14.331	-16.058	-15.118	-14.035	-13.658	-16.568	-15.629	-14.07	-13.372	-15.482	-14.797	-15.072	-14.513	-13.685	-13.314	-15.884	-13.51	-13.808	-15.943	-14.533	-13.712	-14.645	-13.761	-15.202	-16.349	-15.069	-13.169	-13.823	-14.829	-16.517	-14.234	-15.602	-14.647	-13.146	-14.6	-14.209	-13.809	-14.913
2.1406	2.8439	1.9977	1.9077	2.6926	2.9456	2.9605	2.0072	3.3839	3.1008	3.8516	1.3475	3.9861	2.0138	1.2981	1.6039	3.9396	2.6334	1.7225	2.4558	2.8442	1.924	3.9078	1.7649	3.8847	4.5578	1.8704	1.5796	1.4505	1.8679	2.3514	2.5421	3.236	0.75782	2.3014	2.7551	1.5797	3.625	2.2387	3.5898	3.2106	2.6501	4.4873	1.3292	2.1939	1.9028	2.7489	3.3987	2.1451	2.232
-4.5786	-4.407	-4.316	-3.8251	-5.5375	-3.7626	-3.5267	-5.0608	-5.4909	-4.8721	-5.9268	-2.9274	-5.3057	-5.1677	-5.4754	-4.3888	-6.5417	-5.1865	-4.4328	-4.9625	-5.8033	-4.8272	-4.7903	-2.8556	-4.2922	-6.0905	-6.0053	-4.7778	-5.4081	-4.0197	-3.2815	-5.2762	-5.4557	-3.9984	-3.9817	-5.3494	-4.4932	-5.7121	-4.0541	-5.2742	-4.1188	-6.2002	-4.919	-6.7268	-3.3863	-6.5915	-4.4369	-2.1535	-4.6253	-5.0254
0.67254	0.099906	1.5931	0.53825	-0.46675	-0.16837	-0.015731	0.84198	0.13122	1.0501	0.15436	0.12717	-0.90605	-0.30215	-1.1004	1.1484	-0.74816	-1.0023	0.21525	1.0947	-1.1971	-0.96125	0.14758	-0.73204	-0.77812	0.42117	-1.1392	-0.27466	1.0938	-0.87781	0.84231	0.31916	-1.0337	-1.5038	0.76527	-1.2997	1.6045	-0.22401	1.1691	-0.64695	1.2741	1.6225	0.69945	-0.061678	1.0283	-0.67325	0.87811	1.5736	0.081254	0.36799
6.3525	7.5645	5.6967	8.6085	7.6308	6.0448	7.4654	6.2236	6.0889	6.4354	7.154	4.828	6.7757	8.0018	8.2206	6.0418	6.9345	9.3054	5.9245	4.916	7.0006	6.3292	7.6759	7.4183	5.4577	8.2006	5.7363	7.7446	6.9782	6.9763	7.3899	7.505	5.9236	4.9638	6.656	5.8162	5.4555	4.9281	6.1008	7.4118	6.8633	7.1204	6.4952	7.6827	7.3278	7.2643	6.5385	8.0045	5.461	7.7769
-6.8566	-6.4289	-8.3517	-7.3443	-7.9811	-9.6608	-7.0937	-8.5111	-5.9998	-6.3506	-9.0385	-8.3108	-8.2328	-9.0304	-8.2799	-7.1614	-7.074	-6.8214	-7.5552	-8.0842	-7.4682	-7.266	-7.2787	-7.4213	-8.4688	-8.8153	-6.2585	-8.3894	-8.6279	-5.7747	-8.0091	-7.51	-7.5124	-7.7552	-8.7941	-6.6074	-8.637	-7.9498	-6.4265	-6.3765	-6.7291	-7.6594	-7.5872	-5.5292	-7.9828	-7.076	-6.4334	-7.8254	-8.2894	-7.9714
-9.495	-8.8149	-8.5218	-7.8022	-11.259	-9.8414	-9.6402	-7.8596	-9.2592	-9.3305	-8.5431	-9.0332	-8.3529	-10.737	-8.9968	-9.5408	-9.8029	-8.901	-8.1445	-10.028	-8.8567	-9.3592	-8.7425	-9.2282	-9.1235	-9.2543	-7.2718	-9.2756	-10.129	-8.6743	-8.5617	-8.2226	-11.605	-9.937	-7.7255	-10.355	-9.0233	-9.4381	-8.4153	-8.7085	-8.9066	-8.1133	-10.029	-7.7981	-7.702	-7.3855	-9.2284	-9.2848	-8.843	-8.7399
-4.9243	-1.9704	-2.3999	-1.4448	-4.1243	-3.7251	-2.2323	-1.6495	-5.1916	-2.3075	-2.4164	-3.101	-3.4989	-3.1537	-3.6981	-3.7717	-4.8549	-2.9403	-1.8895	-3.0111	-1.9963	-2.9105	-2.9517	-3.3302	-4.3114	-3.118	-3.7784	-3.9864	-2.9109	-3.2083	-4.0313	-2.3108	-3.3109	-3.3837	-3.0089	-3.4335	-2.1775	-3.2449	-2.6562	-2.8015	-3.3264	-3.1787	-4.7175	-1.9832	-2.7775	-3.8155	-2.2915	-5.1104	-3.3863	-3.6544
-0.42465	-1.4157	-2.6093	-2.2397	-1.6286	-0.76124	-0.079929	-0.46346	-3.1704	-2.1693	-1.362	-2.0155	-1.5289	-2.8077	-0.86803	-1.1669	-0.35878	-0.029637	-2.0896	-2.2952	-2.3152	-3.2445	-0.72919	-1.2805	-2.0247	-1.5938	-0.084297	-0.8887	-1.6502	-1.2883	-1.813	-0.77562	0.25877	-0.68164	-1.863	-2.3373	-0.83184	-1.7674	-2.932	-2.4527	-1.2479	-1.2895	0.434	-1.3588	-1.4238	-1.9575	-1.2777	-2.0715	-0.19423	-0.13564
-14.353	-13.521	-12.964	-13.703	-13.649	-12.209	-13.724	-14.588	-12.163	-13.727	-13.221	-14.862	-13.518	-12.111	-12.639	-12.013	-15.658	-13.372	-12.608	-12.697	-12.638	-12.737	-12.27	-13.34	-12.142	-12.834	-14.09	-12.598	-12.492	-14.331	-12.878	-11.929	-11.733	-13.093	-14.891	-14.068	-13.181	-12.896	-13.148	-12.248	-12.484	-12.355	-11.637	-12.856	-13.129	-13.911	-12.367	-13.092	-14.596	-11.843
-14.705	-15.25	-13.532	-14.441	-15.045	-15.504	-15.473	-13.915	-14.406	-15.501	-14.737	-14.225	-14.448	-15.765	-16.281	-14.792	-14.142	-13.698	-14.524	-13.969	-13.393	-14.982	-14.191	-14.254	-15.851	-14.35	-15.705	-13.378	-15.037	-16.119	-13.134	-13.421	-14.029	-15.127	-14.191	-15.277	-14.287	-12.916	-12.846	-13.873	-14.5	-14.954	-14.502	-12.871	-15.038	-14.9	-14.708	-16.402	-15.464	-13.074
7.6097	6.1848	6.8666	5.8538	6.7726	5.8955	8.0734	7.5284	6.6713	6.6315	8.7099	6.0537	6.786	7.7488	6.2647	6.8092	7.3722	7.8323	7.2397	8.0954	7.6139	5.2542	7.1806	6.7677	5.5159	6.3538	6.6993	6.6927	5.9305	7.0091	5.6529	5.988	6.6342	8.168	6.3203	5.5732	6.492	6.3386	6.9402	7.5169	7.0817	7.4641	5.896	6.1271	5.0681	7.1767	6.6433	7.0207	6.6061	8.2954
-14.932	-14.856	-14.201	-12.834	-14.941	-13.744	-14.549	-14.294	-12.546	-13.944	-15.341	-14.824	-14.917	-14.874	-14.498	-14.707	-14.936	-13.356	-13.603	-15.12	-14.69	-14.672	-12.781	-14.566	-16.029	-14.72	-13.722	-15.318	-15.537	-13.991	-16.634	-15.436	-16.026	-13.193	-14.149	-14.084	-14.891	-14.669	-13.297	-14.977	-14.142	-14.242	-13.791	-14.125	-14.702	-15.904	-15.117	-13.987	-14.053	-15.3
1.4172	0.37462	2.2741	1.2862	1.1861	0.65345	1.5539	0.9198	1.1943	1.158	2.4984	1.6733	0.29846	1.5635	1.1016	1.8782	0.31232	2.4251	1.8065	0.027853	1.1384	1.1047	0.51796	0.86222	1.0151	1.447	1.7363	1.578	0.90643	0.63819	0.19574	0.95656	-0.3137	0.52094	1.8903	1.3382	1.7827	1.6854	0.5168	-0.39384	2.5914	1.4521	0.53065	2.2551	0.33451	-0.49769	0.74028	0.16992	-0.31307	1.5666
9.4618	10.188	9.0388	9.1865	8.4566	7.971	8.5193	8.535	10.024	7.8123	8.4124	8.7612	8.5623	7.8044	8.6589	9.911	7.3597	8.7237	9.9811	7.5085	9.3064	8.4204	8.2105	9.3918	8.0368	8.4328	8.8494	8.5564	8.4586	7.4641	9.3597	7.4634	8.4269	9.6843	7.1646	8.1262	8.7831	9.5504	7.6721	6.7841	9.7833	9.4862	8.2187	9.061	9.759	8.651	9.4713	8.577	8.3035	7.9148
-0.33416	0.18153	0.053414	0.99426	-0.84609	0.55427	0.81877	-0.19567	-0.93859	0.86169	0.46366	-0.86018	-0.10114	1.6044	0.013968	-1.3819	0.79883	0.87249	-0.27286	0.4687	0.66556	-0.31336	0.40911	1.8849	0.9752	-0.14995	1.0109	0.059753	-0.60595	1.4453	-0.29723	0.19316	-1.043	-0.45361	0.19849	0.85117	0.91682	1.3557	-1.82	0.5058	-0.29672	1.1459	-0.51525	0.52976	0.14876	0.64387	0.50446	-2.0812	1.0738	-0.68889
0.52905	-1.1391	2.0631	0.042248	0.010701	1.1101	-0.38709	0.68483	-0.20328	0.66553	0.57527	0.74168	0.57687	0.16293	-0.96091	-0.074361	-0.86215	-0.044291	0.26053	0.66946	-0.29899	1.9832	-0.64204	-0.92979	-0.46754	-1.0609	0.31886	-0.0067013	1.1885	-1.4189	0.14908	0.26472	-1.1431	0.68219	0.54695	-0.21449	-0.18716	-0.24324	-0.99361	0.63012	0.65879	-1.2956	0.47362	-0.9952	0.27953	0.011117	1.0548	0.095767	-0.47618	-0.542
-4.6484	-3.8645	-4.7612	-5.1294	-4.8525	-5.0606	-5.7197	-4.2122	-4.6796	-4.6762	-3.9651	-5.5928	-5.3538	-5.3518	-4.3294	-4.3024	-5.3402	-2.3461	-5.2816	-5.2896	-4.9143	-5.8398	-2.9258	-5.4891	-4.8471	-3.6671	-3.538	-3.258	-6.0753	-5.1222	-4.9456	-4.6109	-4.7787	-5.3079	-5.2783	-4.1212	-3.5461	-5.0732	-4.6558	-4.7784	-6.4423	-3.0617	-4.4386	-3.9621	-4.4377	-3.6976	-4.3806	-5.6765	-6.3776	-4.8199
9.8402	9.2331	9.8735	10.732	10.064	9.065	12.17	8.5176	8.2619	9.4948	9.9263	10.972	9.7249	9.913	9.3169	7.6025	11.022	9.0868	11.196	9.4067	9.8994	10.237	9.1725	11.394	9.0258	10.526	10.929	9.0185	10.382	8.4429	9.3853	10.063	10.587	9.3826	10.057	9.161	10.293	10.343	12.633	10.307	10.363	9.8168	11.081	10.502	11.059	10.452	10.146	9.8357	10.103	9.9106
-13.869	-12.097	-11.958	-12.06	-11.541	-11.233	-12.585	-9.8356	-10.366	-10.531	-12.544	-11.81	-10.176	-11.857	-9.5118	-10.985	-11.377	-9.9402	-10.587	-11.966	-11.457	-10.595	-11.652	-12.111	-11.669	-12.28	-10.764	-12.824	-11.267	-12.638	-11.396	-11.414	-11.115	-10.983	-11.984	-14.027	-12.634	-11.294	-11.377	-10.508	-10.161	-12.68	-11.964	-11.585	-11.331	-11.654	-12.034	-10.508	-10.361	-11.952
-12.46	-12.388	-11.819	-13.517	-14.416	-14.017	-13.223	-13.917	-13.723	-14.214	-13.848	-12.788	-12.439	-14.806	-12.514	-13.499	-13.661	-13.134	-13.346	-13.853	-12.184	-12.499	-13.432	-12.7	-14.735	-13.133	-12.977	-13.247	-12.336	-12.263	-13.209	-12.664	-11.536	-13.417	-14.421	-12.993	-12.975	-12.553	-13.86	-13.675	-13.566	-12.678	-12.401	-12.823	-13.981	-14.455	-13.786	-13.903	-13.812	-12.642
-2.0215	-3.0203	-3.5458	-3.3103	-3.0813	-2.8885	-2.9796	-2.8572	-3.1647	-1.2991	-1.8001	-2.3109	-2.4772	-2.7434	-3.8451	-2.5085	-5.2267	-4.7693	-5.1897	-1.8699	-4.7632	-3.7994	-3.033	-3.9022	-3.9645	-2.6923	-1.9056	-4.0194	-2.8183	-3.0095	-1.7084	-2.0246	-3.7656	-4.7871	-5.2723	-4.333	-3.1966	-3.5066	-2.1936	-3.1072	-2.5795	-4.7115	-2.7885	-3.7273	-1.8202	-2.906	-2.7062	-4.0396	-4.755	-3.5824
-22.918	-23.398	-22.398	-21.123	-20.955	-22.644	-22.776	-24.743	-22.759	-22.923	-22.078	-22.725	-20.924	-22.869	-24.454	-22.537	-23.578	-22.285	-21.329	-23.68	-20.75	-22.536	-20.346	-21.971	-21.739	-20.858	-22.093	-21.071	-23.386	-22.932	-22.342	-22.683	-22.345	-22.767	-21.397	-21.351	-20.615	-22.632	-21.373	-23.764	-22.64	-22.616	-23.135	-22.582	-23.14	-23.154	-20.098	-20.451	-21.889	-20.563
-13.836	-12.449	-12.324	-12.45	-12.799	-13.316	-12.465	-14.423	-11.526	-13.407	-13.076	-11.583	-13.387	-12.534	-14.351	-13.077	-13.139	-13.426	-13.152	-11.243	-12.054	-12.847	-12.386	-13.733	-12.335	-11.747	-12.068	-12.603	-15.177	-14.87	-11.895	-14.188	-11.594	-12.887	-14.27	-13.603	-11.501	-13.577	-13.372	-15.279	-13.931	-12.52	-13.101	-13.221	-12.899	-13.564	-11.695	-15.615	-13.517	-13.095
-10.777	-8.5753	-9.018	-10.658	-8.7274	-10.761	-9.4645	-10.91	-11.415	-10.192	-9.7005	-8.3995	-11.207	-11.086	-11.211	-10.326	-8.3705	-10.633	-10.077	-10.193	-9.9626	-9.2937	-8.8892	-9.9724	-10.573	-8.8338	-9.2601	-8.8498	-8.7559	-9.4242	-10.845	-10.354	-10.697	-10.018	-10.098	-9.5237	-10.225	-10.62	-10.612	-10.173	-9.881	-9.6808	-9.5176	-9.5637	-10.467	-12.107	-10.612	-10.042	-10.423	-11.106
-1.9444	-2.9717	-0.56112	-1.066	-1.5118	-3.4072	-2.2081	-3.6086	-2.8083	-3.2249	-1.1604	-1.4716	-2.9917	-2.0953	-2.8454	-2.9928	-2.2413	-2.9435	-2.9821	-1.3006	-2.3681	-1.8938	-1.5201	-2.3656	-3.2589	-1.9699	-2.351	-2.8096	-0.93541	-2.2603	-4.4535	-1.861	-2.0116	-3.111	-0.78796	-0.89945	-3.0407	-3.978	-2.4049	-4.6069	-1.1174	-2.7945	-1.9188	-1.5662	-1.9659	-2.1938	-0.6874	-2.0735	-2.3009	-3.0633
1.5358	2.3714	0.95219	1.6685	0.85713	2.4395	3.7187	2.2845	3.8699	1.9869	1.1576	1.2682	1.2428	1.1187	1.5281	2.0697	2.1979	2.521	1.6704	1.0178	1.3482	0.45356	2.2896	1.303	0.45113	2.5171	2.7054	0.55139	1.5313	0.52684	2.4151	1.2539	1.0971	2.3036	1.4849	1.9407	3.1121	1.987	1.5034	0.72973	1.5385	2.7851	0.61696	1.12	1.6617	1.8337	-0.56093	-0.60026	0.29664	1.0886
3.8303	2.9208	3.2776	3.0088	3.2084	2.5157	2.2551	4.2762	3.2247	4.9097	3.1418	4.142	2.4164	1.7374	3.6766	2.3317	4.3592	2.581	2.735	2.0045	3.2919	1.7924	3.0582	3.0203	3.406	3.8026	2.3427	3.6153	2.7339	3.9388	5.8867	2.7765	3.5145	3.0508	4.4869	4.2134	3.0319	2.525	3.1305	3.7303	4.2025	1.2239	3.6526	1.1396	4.9513	2.4317	3.7525	2.5564	1.4304	3.189
-8.8378	-9.7907	-8.6168	-7.6488	-9.018	-7.8388	-9.027	-8.9311	-10.705	-9.219	-8.4657	-9.1263	-7.5602	-8.4017	-9.619	-9.7843	-9.4019	-8.7721	-8.0102	-9.3359	-8.2136	-8.3052	-9.7792	-9.1365	-9.2041	-7.0718	-10.043	-8.92	-8.6343	-8.2292	-7.9533	-10.773	-9.6659	-8.4799	-11.276	-8.039	-9.0088	-8.4474	-9.6782	-8.7416	-10.02	-9.8015	-8.7946	-9.4822	-8.0447	-9.8025	-9.4804	-7.3183	-9.7793	-8.5263
-11.756	-10.955	-9.5302	-9.9077	-10.621	-11.347	-8.9935	-11.114	-9.1007	-11.101	-10.137	-9.5818	-9.8218	-10.935	-11.49	-11.188	-10.247	-9.5985	-10.759	-9.8369	-9.5646	-12.065	-9.6669	-11.162	-10.603	-8.7903	-10.577	-10.068	-9.1474	-9.701	-9.9835	-8.2614	-9.73	-9.7838	-8.7849	-10.401	-9.8847	-10.446	-9.0715	-11.224	-7.9099	-10.194	-9.2092	-10.861	-10.479	-8.2447	-8.5915	-10.888	-10.488	-9.1355
1.9188	0.028528	-1.3124	0.64538	-0.012282	-0.67783	1.1243	0.24763	0.14647	0.17836	1.4364	-0.56501	0.48508	-1.5037	-1.1118	1.054	1.8051	0.17244	1.4509	0.41325	0.17844	-0.082366	-0.36859	0.52496	-1.5261	0.33904	0.078173	0.33078	1.3613	0.065283	-0.66933	0.19774	0.48738	1.7817	-0.10566	0.46336	0.19853	1.1072	1.1438	0.59935	-1.6124	0.89668	-1.5355	1.173	1.0209	1.5257	-0.3316	0.041974	-0.37412	1.4699
1.916	2.6781	2.0297	2.5576	2.2647	3.6523	1.7189	4.2678	1.9797	2.5225	3.6362	4.106	2.2327	2.9259	2.8288	3.4154	2.834	3.1669	2.8613	0.9437	2.913	2.8902	2.4542	2.435	4.2775	2.9372	2.1258	0.84656	3.957	2.2803	3.8191	1.5399	1.9404	3.9128	3.0916	3.7453	2.424	4.6803	1.3848	2.8708	2.7839	4.1323	2.7252	3.1656	3.0418	2.7193	3.0155	2.7875	2.1689	2.9791
-13.841	-13.365	-12.839	-13.565	-13.012	-12.526	-14.683	-13.57	-13.524	-14.66	-14.063	-14.272	-12.626	-11.799	-14.024	-12.481	-13.796	-12.357	-13.859	-13.262	-13.769	-12.746	-10.921	-11.523	-12.352	-14.405	-14.236	-11.92	-13.466	-13.015	-13.472	-11.582	-13.078	-13.655	-13.654	-13.675	-13.739	-13.612	-12.487	-12.039	-14.7	-12.591	-13.139	-12.458	-12.923	-12.918	-12.235	-13.835	-12.433	-13.37
-21.261	-22.126	-21.513	-22.1	-21.989	-22.995	-21.887	-22.954	-21.087	-22.826	-22.392	-22.864	-21.457	-22.432	-21.35	-22.25	-21.469	-22.957	-22.231	-21.454	-23.351	-23.44	-24.126	-22.144	-23.041	-20.703	-23.289	-23.592	-21.453	-20.65	-22.897	-22.196	-22.489	-23.01	-22.445	-21.948	-21.582	-22.418	-21.978	-22.133	-22.374	-22.186	-20.205	-23.821	-21.311	-21.032	-21.669	-22.292	-22.915	-21.446
-2.9212	-1.6312	-4.421	-2.8958	-2.5308	-2.2466	-3.163	-3.6198	-3.3902	-2.3763	-4.2885	-3.3685	-2.7496	-3.2435	-1.9929	-2.9901	-3.0239	-2.3762	-2.771	-3.8153	-3.9615	-2.3729	-3.4367	-0.16615	-2.5315	-1.9285	-3.3437	-1.4821	-3.3885	-3.8183	-0.93785	-3.8254	-2.4479	-2.6927	-2.2812	-0.79091	-2.4482	-3.1822	-1.3507	-2.254	-3.2992	-1.4847	-2.8835	-2.3323	-1.5018	-3.5535	-2.1212	-2.7765	-3.6582	-3.7717
-1.2156	-2.0954	-1.9293	-0.86438	-0.25375	-2.2257	-2.3685	-1.645	-2.2319	-3.4181	-2.1698	-1.1635	1.1157	-1.745	-0.83276	-1.2115	0.36237	-1.9256	-0.67551	-2.0812	-2.3102	-2.1056	-1.2312	-1.8483	-2.3467	-1.6861	-2.7254	-1.8946	-0.3418	-0.067691	-0.39008	-0.85568	-0.87255	-2.8623	-1.1813	-2.3379	-0.42981	-1.893	-1.1857	-2.2878	-1.8114	-1.3982	0.62717	-0.77469	-0.78909	-2.7472	-2.5038	-1.1432	-1.8316	-0.70961
-3.4567	-4.3374	-4.0403	-3.8298	-4.9909	-5.0572	-3.8018	-2.9519	-4.3526	-3.8859	-3.9919	-3.4038	-4.1685	-2.6682	-3.8001	-5.9389	-4.4203	-4.4632	-4.0395	-6.034	-4.191	-4.2883	-3.0941	-5.6509	-2.6207	-3.9876	-3.7994	-5.3819	-3.8368	-4.33	-3.9163	-4.2898	-4.1171	-3.4942	-3.8718	-3.6524	-4.4995	-4.5269	-3.6881	-2.8	-4.836	-4.2125	-3.984	-4.314	-4.6638	-2.5307	-3.5636	-3.8059	-4.0474	-2.7751
-11.197	-12.136	-12.575	-10.381	-13.543	-11.856	-10.979	-11.611	-12.244	-14.03	-11.473	-11.926	-11.627	-11.323	-9.8487	-10.729	-11.21	-11.094	-13.649	-13.165	-11.907	-12.616	-12.817	-10.757	-13.03	-10.778	-10.598	-13.228	-11.771	-11.873	-12.576	-13.121	-12.931	-12.957	-13.046	-12.049	-11.582	-11.888	-11.724	-11.03	-10.44	-12.302	-13.135	-12.458	-13.304	-10.906	-11.941	-12.163	-12.835	-12.547
-15.228	-13.718	-13.768	-15.186	-15.405	-14.627	-14.941	-13.836	-15.121	-14.75	-15.128	-15.312	-15.056	-13.787	-15.661	-16.254	-14.207	-15.05	-14.831	-15.081	-15.4	-14.402	-15.471	-13.402	-14.33	-14.185	-14.004	-13.23	-15.021	-13.645	-14.858	-15.173	-12.586	-14.411	-15.455	-14.965	-16.241	-15.717	-15.3	-16.95	-14.427	-16.054	-16.286	-15.097	-15.367	-15.349	-15.245	-14.061	-15.342	-14.735
-5.3735	-3.7936	-2.9393	-5.5456	-5.0004	-6.4323	-5.0014	-5.5432	-4.29	-4.8972	-4.2251	-4.641	-6.4718	-5.6473	-4.753	-4.53	-3.8073	-4.0324	-2.6324	-6.3124	-5.8909	-4.5868	-5.0482	-7.2091	-6.2736	-3.2682	-5.0919	-3.3527	-4.318	-3.9735	-4.993	-6.4169	-3.744	-3.5314	-5.2509	-5.0618	-2.8163	-5.0417	-4.2226	-4.9128	-5.0185	-3.8132	-2.3494	-4.433	-3.3929	-5.5221	-3.8218	-5.7829	-5.3229	-5.0499
-1.4497	-0.99703	1.1804	-0.14103	0.59599	1.7307	0.80887	-0.61251	0.11777	0.36061	-1.0628	-0.15843	0.35654	0.96017	-1.7838	-0.73449	0.51309	0.45934	-0.35618	-1.1538	1.2189	-1.2677	1.5484	1.9148	-1.0906	-1.1016	-0.17347	-0.7339	0.010994	2.0979	-0.21442	-0.7976	0.78508	0.2738	0.64059	0.74888	-0.16333	0.88766	-1.3898	-0.37235	-0.98478	0.71623	-0.66195	2.0739	-0.48236	0.84829	-1.3039	0.87476	-0.32819	0.69901
-1.4877	-1.6449	-2.4281	-2.3362	-1.0538	-2.2343	-2.4963	-1.4754	-2.567	-4.2565	-3.2625	-1.4271	-2.9264	-2.6916	-2.0084	-0.94557	-0.78156	-3.4047	-2.14	-2.128	-0.81463	-1.7017	-1.8282	-1.849	-2.2675	-3.4532	-1.0156	-1.871	-3.9161	-3.0061	-5.0232	-1.2282	-2.5841	-3.4145	-1.9255	-2.2884	-3.4456	-2.5445	-2.0039	-2.6556	-3.1571	-2.2045	-2.0973	-2.8171	-2.769	-2.6729	-3.1661	-1.8784	-1.9139	-4.0426
11.504	10.523	9.1211	9.833	10.581	10.481	9.192	10.859	7.9579	10.99	9.808	8.3555	10.582	11.363	10.52	8.446	9.4134	9.4173	8.3112	10.48	10.722	8.9382	8.4116	10.25	9.3615	10.32	10.042	8.3598	10.109	9.3246	10.622	8.2393	10.295	9.7254	8.7491	7.8651	9.7224	9.6611	9.2318	10.37	9.6219	10.462	9.3905	8.8613	10.127	10.403	8.9587	11.662	10.626	9.5184
-12.387	-12.566	-12.742	-12.038	-12.109	-11.325	-11.006	-11.435	-11.989	-10.822	-12.177	-13.365	-13.687	-11.017	-11.802	-11.776	-12.772	-11.222	-11.597	-11.069	-11.945	-11.496	-11.338	-11.809	-11.748	-11.004	-12.185	-10.977	-10.476	-10.93	-11.682	-12.207	-13.437	-11.871	-11.745	-13.586	-11.328	-11.333	-13.828	-11.698	-11.928	-13.399	-12.524	-10.624	-12.09	-10.731	-10.893	-11.558	-11.568	-11.75
-3.3173	-4.739	-4.6182	-5.3418	-4.7845	-4.4678	-4.0814	-4.5395	-4.4549	-3.4694	-3.9428	-5.0054	-4.0228	-5.5647	-4.0524	-3.5871	-3.9187	-4.1259	-3.1734	-4.9888	-3.5247	-5.3203	-4.1744	-4.9172	-4.9597	-4.6108	-4.1379	-3.2451	-4.5613	-3.5277	-4.4433	-4.0449	-3.7541	-3.2995	-4.8192	-3.7104	-4.9759	-4.2159	-4.0798	-2.4841	-3.1219	-3.0481	-3.8923	-4.7438	-5.2843	-4.5773	-2.9108	-4.2226	-5.9309	-4.0945
-5.3291	-4.9395	-5.004	-4.049	-5.2213	-3.303	-3.8481	-4.7841	-4.0768	-4.9248	-3.5118	-3.2188	-5.2152	-3.9617	-4.408	-3.3741	-3.4984	-3.7298	-4.2955	-3.6132	-2.7869	-4.0497	-5.192	-3.6607	-6.0209	-2.8535	-6.4635	-4.5166	-3.6367	-3.8399	-3.3514	-5.4493	-3.8672	-5.005	-4.4539	-4.5201	-5.1045	-4.2256	-3.9047	-5.0476	-4.2918	-4.0829	-3.2094	-3.2939	-3.612	-3.72	-3.7728	-3.4892	-3.689	-3.9394
6.3971	6.4091	5.7412	6.9985	4.8468	7.2798	8.5452	5.7597	6.38	7.5373	6.8518	7.0417	7.0372	5.9309	5.4502	6.0407	4.566	5.402	8.2789	7.1552	7.3045	7.1932	6.1008	5.6242	6.5308	7.2516	7.5804	7.4237	6.0089	5.8862	6.1975	7.0685	5.9981	4.413	5.5418	5.1518	7.1281	6.7452	4.9315	5.6265	5.6125	6.0153	8.202	5.9895	6.7945	6.4796	6.5832	6.9568	6.9952	6.2722
-19.968	-19.845	-20.88	-20.934	-21.8	-20.71	-20.251	-22.63	-19.465	-21.485	-19.884	-22.15	-19.891	-19.398	-21.004	-20.956	-22.27	-21.014	-21.371	-20.141	-20.34	-21.27	-19.775	-21.396	-21.082	-22.028	-21.908	-21.391	-20.484	-18.823	-22.006	-20.225	-21.205	-20.687	-19.581	-21.408	-22.261	-20.45	-20.288	-22.842	-20.512	-21.594	-19.801	-20.796	-21.781	-21.797	-22.47	-19.949	-21.957	-20.413
0.15412	-0.44245	-0.075828	1.0201	0.31612	-0.58287	-0.24738	-1.0841	0.61718	-1.2262	-0.97281	-2.1025	-0.74825	-0.58066	0.8434	0.17763	-0.86815	-0.48707	-2.4257	-0.27216	-0.70524	-0.83801	1.2857	0.27332	0.028781	0.73931	-0.26727	-0.086466	-0.63904	-0.32325	-1.7181	-0.23058	0.63851	0.013958	-0.34296	-0.25733	0.59215	-0.93811	1.0321	0.15511	-0.65188	-1.158	2.6853	-0.24913	-0.042944	-0.13526	-1.7615	0.22865	0.39743	-0.98105
-3.75	-2.8719	-4.3756	-4.3135	-4.4991	-3.1489	-2.3554	-5.755	-4.2242	-3.8048	-4.1904	-2.7079	-5.5142	-3.2937	-3.9006	-4.1278	-2.5395	-3.5731	-3.5225	-2.7985	-1.6606	-3.3002	-4.4743	-2.7738	-3.5628	-4.3178	-3.9354	-3.4662	-4.4779	-5.4556	-4.196	-4.5442	-4.6923	-5.4482	-4.1067	-3.0191	-4.8121	-4.5754	-3.3298	-4.5376	-3.5515	-3.5174	-5.3625	-4.8128	-3.8731	-3.0602	-3.9482	-6.0739	-2.5078	-2.4969
-2.2693	-0.77315	-1.5808	-1.6706	-0.37689	-2.2798	-0.34136	-1.756	-0.67091	0.06048	-0.48705	-0.7386	-2.6884	-2.4464	-2.3068	-1.4387	-1.1029	-2.1068	-0.88	-1.5278	-0.52277	1.0682	-1.2606	0.14803	-3.2805	-1.3383	-2.1578	-2.2622	-1.2755	-2.4692	-2.4897	-1.7348	-1.4941	-0.3875	-1.567	-2.3042	-2.1779	-1.7266	-2.5635	-1.1239	-0.57993	-1.9836	-1.3082	-1.4996	-1.3072	-0.065658	-2.3884	-1.9713	-1.7685	-0.90007
-2.6692	-3.7013	-4.3322	-1.5684	-2.8367	-3.6265	-4.3483	-2.5875	-4.3453	-2.7353	-4.0028	-4.7437	-3.9382	-6.1095	-2.344	-3.6044	-4.2064	-3.121	-1.8757	-4.3103	-3.83	-3.9091	-3.9768	-4.1199	-5.3124	-4.5691	-3.3137	-4.8006	-5.866	-5.5796	-3.151	-3.1943	-3.3953	-3.9204	-3.2289	-4.006	-2.7107	-5.5419	-3.1337	-3.0109	-3.7437	-4.6067	-4.1703	-5.1532	-2.6972	-5.6509	-2.7128	-4.9201	-4.3292	-2.7978
-9.97	-8.622	-9.5172	-8.984	-8.7927	-11.234	-8.1967	-8.2567	-9.231	-9.6542	-10.029	-7.7957	-7.6872	-8.2722	-7.5596	-8.8222	-8.8756	-8.6098	-5.2125	-9.8964	-8.8745	-6.6181	-9.396	-9.2836	-9.3189	-8.1238	-9.8615	-8.4586	-9.6356	-8.9544	-7.6732	-9.045	-8.4888	-8.9971	-10.719	-8.3616	-10.204	-9.4847	-7.4996	-7.0502	-9.2293	-8.5542	-9.2877	-8.8461	-8.252	-9.89	-7.6407	-9.49	-9.0566	-8.8488
-11.437	-13.024	-10.608	-11.379	-11.689	-9.7823	-10.47	-10.155	-10.55	-10.569	-10.628	-11.088	-10.135	-11.014	-9.6878	-10.989	-9.9644	-10.693	-10.339	-10.804	-12.626	-11.556	-10.895	-11.618	-12.164	-9.749	-11.47	-11.041	-7.9241	-10.772	-9.9074	-12.016	-11.419	-10.593	-10.007	-11.971	-11.699	-10.913	-11.244	-12.225	-8.6117	-11.265	-10.852	-10.569	-11.493	-9.793	-10.077	-11.193	-11.132	-11.282
-4.6689	-4.5325	-6.9761	-6.6919	-7.4054	-6.1591	-6.2886	-6.9175	-6.8548	-5.6869	-4.9478	-8.0418	-7.7455	-6.0053	-6.8074	-7.0693	-7.1489	-6.9201	-6.2333	-4.3956	-8.4725	-6.0377	-6.9246	-5.5605	-6.2091	-7.4391	-6.8887	-6.7379	-5.488	-5.1138	-6.2062	-6.1879	-6.412	-7.3008	-6.4256	-8.1611	-6.037	-6.7178	-7.3675	-6.4544	-7.1288	-5.7956	-6.6755	-7.1968	-5.2163	-6.3919	-6.7104	-6.6789	-6.2794	-7.1316
-2.569	-1.571	-1.9081	-1.7616	-0.99247	-1.34	-1.9245	-1.5219	-1.9831	-2.3966	-2.4497	-0.69049	-1.0513	-2.1554	-0.81249	-0.71414	-0.18588	0.26143	-1.2266	-1.8051	-0.74298	-2.6216	-1.5668	-2.6049	-0.64495	-2.365	-1.2633	-1.5912	-2.8893	-1.6349	-1.8146	-1.6437	-0.87913	-2.721	-2.2845	-1.1554	-1.7813	-1.9472	-0.60066	-0.27265	-1.3379	-0.49308	-2.0656	-0.2552	-1.7508	-2.2018	-1.8893	-1.8249	-1.55	-1.3137
-4.5917	-3.1565	-2.6136	-3.6431	-2.629	-3.8998	-3.8838	-4.8495	-3.1712	-3.8104	-2.1766	-4.3066	-3.8353	-2.9988	-1.0554	-2.7362	-2.6065	-3.3607	-4.427	-1.81	-2.8015	-4.1814	-3.7677	-2.6149	-2.7128	-3.9245	-2.7119	-3.1704	-3.5304	-3.5344	-3.7286	-2.8716	-3.572	-3.2319	-2.8791	-4.0202	-1.9858	-3.1631	-4.4372	-3.7828	-3.7813	-2.9407	-2.7459	-2.9451	-3.3644	-3.6153	-3.8943	-3.8517	-3.5127	-2.3577
-1.7701	-1.346	-0.86784	-3.0867	-2.6841	-3.1969	-2.5787	-0.86648	-3.256	-2.7465	-2.242	-2.2158	-2.1814	-1.7135	-2.4202	-1.8642	-1.0151	-4.1212	-0.99096	-3.4591	-4.0429	-2.517	-2.6744	-1.4862	-0.95239	-2.8327	-2.8201	-2.9026	-2.1497	-1.5656	-2.6099	-0.82853	-2.322	-1.8685	-2.7302	-1.75	-2.0992	-1.7784	-2.334	-3.2859	-3.8765	-2.0558	-1.4733	-2.4427	-3.1467	-1.6922	-2.2927	-3.2044	-2.2564	-4.6867
-12.816	-15.22	-15.466	-14.422	-12.334	-12.686	-14.692	-16.343	-13.882	-14.989	-14.893	-14.045	-14.349	-14.752	-14.045	-15.043	-14.399	-14.186	-15.969	-14.901	-14.914	-14.917	-15.151	-14.933	-14.305	-15.396	-14.184	-13.792	-13.485	-14.47	-15.455	-15.632	-14.613	-14.796	-14.042	-13.812	-13.911	-14.698	-14.511	-14.019	-14.596	-15.152	-15.714	-13.803	-15.748	-14.712	-15.331	-14.161	-13.266	-15.562
-21.004	-20.619	-21.179	-21.174	-21.499	-20.824	-20.196	-19.643	-22.46	-21.359	-20.638	-21.805	-19.042	-21.24	-21.394	-19.375	-21.209	-19.802	-21.164	-20.856	-20.017	-20.053	-20.57	-19.872	-20.99	-19.325	-20.635	-20.638	-19.13	-19.463	-20.006	-19.296	-21.175	-21.079	-20.014	-22.313	-20.836	-19.838	-20.464	-22.401	-21.623	-22.342	-20.396	-20.545	-21.459	-20.148	-22.591	-21.246	-19.899	-21.293
5.8086	7.2451	5.6583	7.2487	5.6557	5.3169	6.8735	6.5741	6.9035	6.2821	7.3164	7.5271	8.2002	7.3302	6.893	5.5241	7.5552	6.2888	5.3627	7.636	6.5724	7.0724	7.2765	5.3019	7.2095	6.2148	6.2162	6.6403	5.0363	6.8987	8.5217	5.5299	6.1051	7.0217	6.1043	7.9496	7.291	6.8229	8.3162	7.5801	7.7216	6.7255	7.3182	6.5207	6.1623	4.4989	7.4904	5.3462	6.0781	6.5864
0.34159	1.6245	0.024986	2.1731	2.3369	1.8668	2.0672	3.4062	1.2555	-0.046047	1.5216	0.61075	1.9032	1.2481	2.9038	2.5442	1.4387	3.0715	1.7643	0.80949	1.3348	2.3806	0.98176	1.2562	2.1516	3.0648	0.72576	1.1634	1.9506	0.26448	2.8671	0.74613	0.066495	-0.075513	0.13708	0.68301	1.5026	1.8263	2.0131	1.1995	1.77	2.552	0.92155	1.3969	0.9585	1.4001	2.1972	2.6306	3.719	1.4086
-13.594	-14.403	-11.943	-12.997	-12.679	-14.166	-14.012	-13.334	-12.206	-13.466	-13.446	-14.767	-12.546	-12.953	-12.425	-13.1	-12.316	-13.625	-14.193	-12.747	-12.625	-13.766	-14.021	-13.176	-12.77	-12.844	-14.425	-13.583	-12.965	-14.288	-12.895	-14.423	-13.817	-13.474	-15.291	-11.925	-13.492	-12.77	-12.817	-11.861	-14.186	-13.306	-11.932	-11.882	-14.401	-11.646	-13.014	-14.111	-13.035	-13.507
-4.531	-2.129	-1.2609	-2.4005	-2.7653	-2.4045	-2.7867	-3.0855	-4.1418	-1.8351	-3.1573	-2.6297	-2.2977	-2.096	-2.633	-2.656	-2.2534	-3.7198	-3.3143	-3.4665	-3.0875	-2.4101	-3.8048	-2.4951	-1.8436	-3.3587	-0.51589	-2.5027	-1.7795	-1.913	-2.3099	-2.408	-2.6546	-2.0399	-2.5511	-1.1205	-2.6842	-3.1984	-2.3821	-2.5926	-0.41545	-1.9612	-1.2615	-2.7162	-3.3586	-3.0276	-2.2231	-3.5057	-1.6462	-2.9714
-1.9991	-2.0238	-1.1425	-2.3133	-1.7022	-3.7015	-2.0111	-1.577	-1.0775	-2.3122	-0.66756	-3.8298	-2.4239	-1.5889	-1.4736	-1.8315	-1.2935	-1.4517	-1.6412	-1.4162	-2.2748	-2.2195	-1.0326	-1.3201	0.30055	-2.0272	-1.444	-1.8873	-2.1933	-1.6791	-1.9818	-0.36614	-2.4209	-3.0172	-1.8511	-1.9911	-0.97253	-2.6959	-2.3556	-2.534	-3.3779	-1.5303	-3.2132	-2.5742	-3.0966	-2.0927	-1.0683	-3.0672	-1.1749	-0.84508
0.12999	0.2617	1.2802	2.4715	-0.19068	1.4169	1.8132	2.781	1.1933	1.9444	1.243	1.1	0.38334	1.7511	1.4839	1.5537	1.0392	1.1975	2.0376	0.70855	0.23072	1.2682	1.3746	2.2917	2.7687	2.1349	2.2905	0.95318	1.866	0.47261	1.7858	2.0285	0.78859	2.5773	0.56136	-0.50286	0.48292	1.9523	1.7738	-0.70834	1.0995	1.5731	0.31433	0.08623	1.2429	-0.8391	1.1843	0.8247	0.6804	0.799
0.143	-2.3182	0.10057	-0.01056	-2.3393	-2.5143	-0.57158	-1.2776	-0.74365	0.0063956	-0.051202	-0.3623	0.85826	-0.13917	-0.010699	0.74675	-1.8995	-1.1499	-2.4041	-0.48949	-1.6008	0.92257	-1.6869	0.8715	-2.0791	0.46316	-1.3075	-0.69977	-1.1999	-0.72835	-0.40101	-1.6196	-0.59703	-0.79784	0.79735	-0.2626	-1.0083	0.21183	-1.281	-1.9515	-0.59329	-0.61823	0.097796	-1.5366	-0.73463	-1.1882	-0.93469	-0.96493	-1.0499	-1.3152
-2.5578	-1.481	0.057231	-1.3714	-1.3651	-2.0334	-1.2077	-1.4007	-2.6814	-0.46933	-2.161	-2.9577	-3.3046	-0.88412	-1.7281	-2.4147	-1.2373	-1.8714	-1.83	-3.5302	-1.9803	-2.2795	-1.3762	-1.2085	-0.9323	-1.9782	-1.2625	-0.41157	-0.95994	-2.8983	-1.1568	-2.138	-0.83175	-1.0727	-0.78879	-1.1339	-1.2487	-1.9491	-1.2915	-0.86052	-1.6138	-0.067984	-2.8776	-1.0744	-1.8226	-2.0704	-1.9301	-0.90873	-0.056077	-0.48081
-3.1271	-4.4638	-1.2921	-3.2197	-4.0801	-4.1309	-4.8448	-2.3933	-4.8474	-2.9894	-2.6211	-2.0428	-0.73244	-5.5889	-2.864	-3.8001	-4.2329	-2.2221	-5.1753	-4.3158	-2.4736	-3.7999	-4.1842	-2.7569	-1.2563	-1.4741	-2.7011	-3.2362	-4.1496	-3.621	-3.3765	-1.5185	-3.7096	-3.9192	-4.7192	-3.406	-3.4811	-3.7148	-4.3905	-3.1236	-3.6621	-1.8537	-4.5383	-1.8174	-2.3675	-2.9492	-1.4614	-3.5268	-1.5794	-3.5784
0.10699	-0.16729	-0.49073	0.4474	-0.63478	-0.072208	0.035201	0.74852	2.0926	-0.47685	2.753	0.13514	0.59579	0.54193	-0.49978	1.206	0.42641	-1.1239	0.8456	-0.50669	0.19896	-0.43513	-0.86464	0.11858	0.060234	-2.0254	0.87787	0.24788	-0.79951	0.42447	0.20601	0.061993	-0.33446	0.5347	-2.0395	-0.90042	0.08812	-0.42698	-1.8336	0.8323	1.2079	-0.36135	1.2733	-0.37693	-0.39645	-1.383	1.4375	0.076338	0.11553	0.075413
8.6887	9.4272	9.4269	8.7789	9.0064	7.3544	6.6858	7.5615	8.9855	8.6149	7.5771	9.6191	8.9537	8.8087	9.4829	9.7922	9.6771	8.0031	9.0128	10.881	8.9832	7.9837	9.0462	9.5558	7.5	8.1951	9.4942	10.445	8.8237	6.9903	9.7359	10.22	8.0299	7.4348	8.0891	6.0749	8.5252	7.5114	7.7379	7.8938	8.457	8.1823	6.7509	7.2327	9.5001	7.8841	9.5075	9.8024	9.86	7.7078
-0.74126	-0.097822	-0.1117	0.91267	-1.274	-1.2886	0.98105	-0.76268	0.024148	0.22286	1.4591	0.41863	-0.64288	-0.90349	-1.327	-1.882	0.41751	1.6419	-1.8258	1.0134	1.3732	-0.27591	0.15996	-0.28728	-0.1662	-1.2289	0.16767	-1.1183	0.048612	-0.75541	-0.085863	0.71274	-0.60162	1.2168	0.038939	1.0395	-0.55753	-0.66962	-0.61802	0.52939	-1.095	0.089748	0.39988	-0.38203	-0.33545	0.34995	0.16108	0.46952	-1.0527	0.090163
-0.33711	0.67305	0.11164	-0.024382	0.38281	-0.1364	0.13796	-0.040196	-0.83231	1.8008	-0.41544	1.2203	-1.6564	-0.44834	0.14669	1.3928	0.414	1.4861	-0.25698	0.34935	-1.0461	0.44074	-0.05289	-0.0074469	0.32139	0.47579	-1.0333	0.65194	2.0407	2.5006	0.14415	0.53174	0.60691	0.71585	-0.25742	-0.12655	-0.0045029	0.73934	-0.51799	0.65441	1.1848	-0.39596	0.40423	0.26927	-0.35224	0.86687	-0.31394	-0.55775	0.25637	0.36304
-1.8905	0.69419	-2.2842	-1.4371	-1.5368	-2.1193	-2.101	-0.23346	-2.3387	-2.1329	0.95967	-2.1406	-1.5163	-1.1817	-2.6693	-1.8975	-0.29832	-2.2992	-1.3222	-1.4668	-0.34712	-0.49079	-0.5936	0.008363	-2.0565	-0.69067	-2.1283	-0.52191	-1.3369	-0.80764	-0.98887	-0.71187	-1.5675	-1.4524	-1.2892	-1.4065	-2.5854	-1.8299	-1.481	-1.0772	-1.6407	-1.8346	-2.7891	-3.5344	-3.001	-0.97508	-1.7473	-3.8441	-1.8501	-2.3757
4.3819	7.4135	6.9454	8.102	5.8987	6.8669	6.7969	5.5452	6.2748	7.1724	6.7499	7.4601	7.823	7.015	7.5109	5.1182	6.3962	7.2692	6.6134	5.9469	5.795	6.7269	6.4795	7.138	6.1236	6.9607	7.6801	7.8298	5.8446	6.5862	6.9455	8.0018	6.407	6.6918	7.6938	5.825	5.6078	7.6479	7.0258	7.4501	7.764	6.426	6.9822	6.2922	6.8755	7.5596	7.3171	5.1076	6.7948	6.4169
-5.0665	-4.29	-4.7125	-3.8397	-4.1033	-4.8144	-5.9657	-5.0571	-5.5558	-5.4586	-6.1004	-6.5591	-4.4286	-5.91	-7.148	-5.891	-5.5738	-5.4027	-5.959	-6.4808	-5.4137	-6.4359	-4.6206	-4.6228	-4.9406	-4.1851	-5.159	-6.2939	-5.9079	-6.0014	-6.0446	-5.6625	-6.6557	-4.8848	-4.8614	-5.0659	-4.3347	-4.7364	-5.2848	-7.6572	-5.6482	-5.2412	-5.7171	-4.6617	-5.7386	-5.995	-7.0329	-4.5027	-5.3623	-3.9908
-0.07785	-0.40468	0.023787	1.0374	0.21742	-1.1082	0.52832	2.1861	1.0917	1.0827	1.0117	0.62852	-0.38652	1.8781	0.9365	0.91267	0.64836	0.49734	0.13178	-0.62058	1.3138	1.3609	-1.0466	1.2043	-1.083	-0.14301	1.2954	-0.21177	0.039413	0.19409	-0.96186	-0.7867	-0.89962	-0.39911	-0.23115	-0.87693	2.7333	-0.69677	0.20416	1.1	1.7736	2.1144	1.8569	-0.25022	0.087781	1.9723	0.39014	-1.2825	-1.6874	0.719
-11.901	-10.264	-11.098	-11.916	-11.562	-11.988	-10.853	-12.35	-11.867	-12.448	-12.013	-12.165	-11.219	-12.055	-11.525	-11.409	-10.772	-11.472	-11.414	-12.085	-10.979	-11.574	-10.712	-11.324	-12.445	-11.763	-11.914	-11.511	-11.892	-11.52	-11.569	-10.038	-11.769	-12.839	-10.472	-12.265	-11.45	-11.911	-10.769	-11.144	-12.397	-11.195	-12.333	-12.159	-11.036	-12.851	-11.143	-10.035	-11.658	-10.889
-11.687	-11.097	-11.978	-12.614	-12.42	-12.033	-12.446	-12.288	-10.824	-10.684	-11.481	-10.436	-11.849	-13.246	-11.957	-12.32	-11.115	-11.365	-12.545	-11.285	-12.938	-10.895	-11.754	-10.846	-11.646	-12.238	-11.056	-12.183	-10.622	-13.245	-13.057	-12.258	-11.934	-11.662	-12.057	-10.293	-12.914	-9.6342	-12.285	-12.124	-11.672	-11.657	-11.366	-12.173	-11.259	-12.787	-11.87	-14.356	-12.574	-11.294
-3.0234	-0.69592	-0.96286	-1.1414	-0.37178	-1.183	-1.6731	-1.4892	-2.3747	-1.005	-1.27	-0.62561	-0.46452	1.3544	-1.8917	-1.1285	-0.083011	-1.3965	-1.6739	-0.37404	-1.6798	-0.93881	-1.162	-2.4299	-0.38344	-2.9208	-1.4655	-0.75265	-0.51657	-0.086223	-1.8637	-1.2639	-1.9992	-1.3223	-1.2474	-1.8803	-1.4346	-0.16684	-1.5387	-3.6153	-0.56457	-0.63521	-1.7391	-2.5069	-1.0809	-1.6699	-0.8239	-1.6347	-1.8684	-1.7736
-8.5643	-9.9196	-10.419	-8.6008	-8.6043	-8.5577	-7.7652	-9.6899	-9.8919	-9.125	-8.8442	-10.199	-9.5454	-7.6447	-9.4512	-9.8339	-8.3853	-9.4199	-9.1938	-9.42	-8.7894	-9.7599	-7.9627	-9.845	-8.6518	-9.5944	-9.4786	-10.849	-8.5228	-10.799	-8.5921	-8.6086	-9.5166	-9.2794	-8.5154	-8.7317	-10.392	-9.4112	-9.7711	-9.9576	-10.823	-8.5433	-9.2414	-9.7738	-7.633	-9.2292	-8.2644	-9.6935	-9.611	-7.7581
-14.805	-14.218	-12.297	-12.244	-12.368	-12.377	-13.222	-12.616	-12.591	-12.5	-14.949	-14.187	-12.669	-13.371	-12.687	-12.857	-12.916	-12.18	-13.131	-13.079	-13.375	-13.156	-13.162	-13.795	-11.992	-11.3	-12.078	-14.286	-11.71	-13.292	-12.933	-10.49	-12.39	-11.575	-12.744	-13.632	-12.542	-13.255	-12.878	-11.349	-13.513	-12.282	-12.15	-13.018	-12.595	-12.803	-14.113	-12.899	-13.067	-14.097
-11.712	-11.498	-10.909	-12.267	-10.765	-11.519	-11.476	-11.289	-11.781	-12.257	-12.599	-12.471	-11.604	-12.641	-12.171	-11.588	-10.837	-11.164	-11.057	-11.214	-10.541	-11.359	-13.109	-12.723	-11.368	-11.656	-11.092	-9.5267	-11.351	-11.9	-11.061	-10.97	-10.117	-11.417	-10.997	-11.221	-12.359	-9.9215	-11.543	-11.889	-9.985	-13.371	-12.623	-11.859	-11.137	-12.619	-10.732	-11.155	-11.115	-10.544
-8.3809	-8.2164	-10.793	-8.9759	-9.1358	-10.071	-10.166	-10.313	-10.277	-9.5843	-9.7036	-8.8857	-9.5012	-7.5364	-8.8663	-8.268	-9.8762	-10.731	-8.7177	-9.1519	-8.7533	-9.0924	-7.0865	-8.4632	-9.1939	-9.9942	-11.064	-8.4632	-9.4811	-9.0961	-9.9927	-7.9224	-10.523	-9.9501	-9.5176	-9.5682	-9.357	-7.9861	-10.553	-8.282	-9.356	-9.5569	-9.2936	-9.7163	-8.9721	-7.7413	-8.399	-9.4988	-9.5145	-8.4125
-6.1529	-5.5864	-4.2403	-4.1983	-3.3995	-4.1419	-4.1287	-2.4489	-3.4176	-4.3922	-3.9157	-5.4864	-4.7169	-3.6673	-3.6037	-4.5582	-4.776	-3.8909	-4.7627	-3.2028	-4.2615	-3.8433	-3.8502	-3.5967	-5.5163	-4.149	-3.1617	-5.1136	-3.6033	-6.0564	-3.6682	-3.2746	-4.6422	-4.2047	-4.0976	-4.3943	-3.1884	-3.8158	-3.9127	-2.4514	-4.3171	-5.0885	-4.7213	-3.783	-4.2222	-4.3299	-3.4321	-2.8035	-3.9741	-4.9241
-0.27145	-0.50263	0.32327	0.94596	-0.79956	-0.5857	0.65661	-1.2161	-1.2174	-0.49989	0.56624	-0.40959	-1.5879	0.58804	-0.69801	0.3334	-0.76988	-0.3105	-0.23224	-0.28503	0.11369	1.1465	-1.7127	-2.5075	-0.31496	-1.0177	-1.1896	-0.74829	-1.34	0.14385	-0.83786	-0.19362	2.7545	1.891	-0.20551	0.44601	0.72487	-0.4578	-0.074753	0.5219	1.1571	-0.37617	0.035722	0.3788	0.25219	-1.0842	0.63675	-0.0968	-0.5989	-0.12378
2.4013	3.0679	2.0602	4.3191	2.6533	3.0356	2.8629	3.5971	3.5387	2.8321	3.3151	1.659	3.0686	3.0364	1.5923	3.8701	1.7062	2.563	3.1439	4.2436	3.8893	2.0642	3.6146	1.4782	5.1698	4.0507	4.1076	2.7563	4.779	3.2452	4.4954	3.3608	3.2571	3.7511	3.4021	3.728	3.5653	3.3913	2.7665	3.5176	3.7028	3.921	2.5223	1.8234	2.8799	1.6871	3.0668	2.4447	4.8059	3.325
5.6403	6.2889	4.2342	6.4433	4.2794	6.2323	7.2361	5.9406	5.4372	5.9432	5.5597	5.7597	4.5854	5.0768	5.6949	8.0037	5.7601	6.1678	5.4202	5.8357	5.6097	4.8384	4.6156	5.2621	5.903	6.5717	5.315	4.12	5.2837	5.6328	4.216	5.1092	5.3981	7.0776	6.2284	5.2882	5.8505	5.6315	5.6078	7.1022	5.9384	5.6594	4.1543	5.4714	5.1154	7.195	6.4113	5.0871	4.4496	4.0024
3.2848	5.512	4.7677	4.1466	2.4144	1.7031	2.5607	2.1747	2.7754	3.5413	1.5957	2.6421	3.2178	2.8732	3.7074	2.3113	1.7863	4.0171	1.897	3.1679	2.1312	3.3876	3.201	2.36	2.923	2.208	3.3087	2.6487	3.8203	2.9784	2.7523	2.665	2.4716	0.70245	2.0603	2.4235	4.959	3.2281	3.224	2.8774	2.037	2.3666	1.9373	1.9728	3.1963	4.0514	3.1376	3.0435	4.0736	4.6706
2.7367	2.5007	2.0789	3.7443	2.1469	2.0508	2.594	2.6662	-0.48728	2.2122	1.445	1.6276	2.3557	0.42563	0.77995	1.7041	2.1752	0.4	1.9332	1.6207	2.1369	0.52698	4.2936	2.0405	1.0881	1.233	3.7157	0.75252	1.0869	2.1063	2.4938	1.6514	1.4372	1.9095	3.3448	2.2177	2.2525	2.9157	1.641	1.4886	0.84584	-0.27506	2.531	2.5984	2.4128	1.96	3.3348	3.2742	1.7921	2.5088
-3.5262	-3.753	-2.7866	-2.8888	-2.9034	-3.7092	-2.2654	-2.654	-3.7705	-1.3367	-2.5746	-2.3941	-3.0616	-2.4586	-2.0046	-3.1816	-4.4616	-2.3376	-4.4923	-2.7236	-2.3402	-3.6117	-3.3907	-2.5579	-2.6104	-1.7656	-2.5977	-3.3195	-4.746	-2.4927	-3.9749	-3.1097	-4.5549	-5.3067	-1.3041	-2.0967	-3.306	-2.6156	-2.7491	-2.8786	-4.069	-2.481	-2.2601	-2.8106	-3.8136	-3.6294	-3.5807	-2.7449	-2.7507	-2.5924
0.016167	-0.81871	0.28937	0.3358	-1.378	2.0856	1.2326	0.38356	0.1209	0.95042	0.7242	0.44672	0.98794	-1.6928	0.17513	-0.042039	0.78903	-1.4148	-0.95419	-0.61497	0.90481	-0.58355	0.065371	-0.73516	1.2548	0.37271	0.2935	-0.16585	0.00026365	-1.4937	-0.22018	-0.63073	1.5453	-0.17461	-0.93133	1.0511	0.94533	1.6674	-1.1302	-1.3553	0.27615	0.58521	-0.21908	1.0556	-0.38656	0.73876	1.5239	-0.84445	1.0896	-0.6813
-4.4478	-2.137	-2.5801	-3.4239	-2.8347	-4.2129	-2.8245	-2.799	-0.79343	-2.949	-3.8759	-3.2382	-2.1167	-1.6791	-2.7362	-4.0505	-4.6528	-3.4773	-3.176	-3.8433	-2.5716	-3.5066	-2.8248	-3.5861	-2.8796	-3.4622	-3.4124	-2.8414	-2.8004	-1.8729	-4.4309	-1.303	-3.2851	-3.8504	-3.4074	-3.4304	-2.9282	-2.3885	-1.4916	-2.7289	-2.712	-2.1904	-4.8404	-2.4434	-3.7473	-3.2071	-4.1385	-2.7684	-2.4745	-2.5434
-3.5071	-3.2046	-2.973	-3.8339	-4.3313	-2.7741	-3.4162	-3.1155	-4.5248	-4.2067	-3.0498	-4.4977	-3.3118	-3.0555	-2.9224	-3.9452	-2.9114	-4.0737	-2.526	-3.8989	-3.3549	-3.7098	-2.3882	-4.5159	-2.7994	-5.236	-5.0736	-4.7942	-4.784	-2.6656	-3.8247	-2.7639	-3.6452	-4.209	-2.4429	-2.6986	-3.0829	-3.0535	-2.5706	-3.2604	-4.4137	-2.6326	-2.8432	-5.2752	-3.2513	-2.8398	-4.1566	-4.8572	-4.1812	-3.7156
-2.9456	-3.263	-3.7138	-0.57789	-2.8344	-3.6271	-2.6306	-3.1111	-2.0082	-1.9464	-4.8252	-0.99413	-2.5911	-3.4775	-2.5238	-2.845	-2.8174	-3.6601	-1.2769	-1.9377	-2.6903	-3.1988	-1.1098	-4.9978	-2.1844	-1.5726	-2.6338	-2.1392	-2.3748	-3.0172	-3.1999	-2.2219	-3.8588	-2.2273	-3.1357	-1.6818	-2.0263	-1.6675	-1.296	-3.3281	-1.4687	-2.5707	-0.90574	-2.2849	-2.29	-2.2691	-3.0854	-2.4909	-3.9259	-3.8802
5.7832	5.2217	6.9789	4.6868	6.0624	5.9127	5.1547	5.5321	6.4964	5.4436	4.9632	6.241	6.5433	5.5547	4.5856	6.0423	3.7923	6.3774	5.6341	6.4243	5.0566	4.8255	5.1737	5.6332	6.1401	5.8495	5.5356	4.4935	5.5671	7.2809	4.5853	3.3999	5.5311	6.1022	4.8563	4.7589	4.9715	6.1631	4.7002	5.4142	3.1757	5.5529	3.5376	3.9265	4.5365	5.4559	4.7925	5.7859	4.6705	5.4778
-1.1971	-0.32926	-0.61469	-0.90523	-2.1356	-0.17595	-1.4547	-1.5797	-1.0969	-1.0957	-2.6608	-1.1724	-1.1543	0.62511	-1.0645	-1.1522	-1.9369	-0.59172	-2.2085	-0.46923	-1.4784	-1.3722	-2.1298	-1.6673	-1.0401	-0.39468	-0.09158	-1.6957	-0.8558	-0.35953	-1.6734	-1.0662	0.83978	-2.9461	-1.706	-0.85564	-2.3154	0.33303	-2.4954	-1.5331	-1.4595	-0.87843	-1.4283	0.33339	0.029784	-1.493	-1.7826	-2.0103	0.26684	-1.4467
-23.732	-20.888	-22.259	-21.703	-21.546	-21.476	-21.874	-21.384	-20.748	-21.87	-22.739	-22.654	-21.95	-22.523	-23.89	-21.677	-22.319	-20.661	-23.224	-23.26	-21.758	-21.557	-22.167	-23.142	-22.02	-21.715	-22.126	-23.333	-22.537	-21.82	-21.422	-20.944	-21.944	-23.981	-21.683	-21.42	-22.113	-23.113	-22.117	-22.098	-20.601	-23.398	-23.438	-21.125	-22.33	-21.35	-24.187	-22.753	-22.058	-22.771
0.74304	0.33696	0.50318	0.6598	1.8602	0.40681	0.018843	0.729	1.66	-0.6018	1.0198	1.0579	0.66086	1.3907	-0.51463	0.91787	0.42923	0.89065	-1.0494	0.43569	0.12874	0.059021	0.79989	0.51696	1.0085	-0.18489	0.57257	-0.35928	0.68566	-0.0037943	-0.070179	0.40647	-0.41171	-1.1893	-1.3719	0.72817	0.59657	-0.26146	-0.08574	-0.01128	-0.90551	0.88947	-0.13272	-1.0737	0.14472	1.0083	0.1371	1.3812	0.4707	0.44011
0.78755	-0.53483	0.2445	-0.037997	0.28885	0.40635	-1.381	0.35028	2.1422	-1.2581	-1.2666	1.3501	1.2713	-0.54707	0.50017	-0.31228	0.32104	-0.29416	0.77822	1.5109	-0.093719	-0.53238	1.0692	0.20276	1.9891	1.5585	1.8147	-1.3647	1.9087	-0.95819	0.85203	-1.2008	0.99248	0.2643	0.49614	1.8808	0.31391	-0.49128	-0.82881	0.50442	0.098974	0.5682	0.56762	-1.4615	0.68931	1.1953	0.16107	0.13071	1.024	1.0243
0.65948	0.46805	0.019442	1.412	-0.22206	0.59153	1.702	0.71903	-0.63328	1.7152	1.5111	0.70841	0.89765	0.39501	0.54192	0.78205	0.97943	-0.0086455	-0.69396	0.71891	0.61449	0.21166	1.2729	0.72948	0.34289	-1.3117	-1.257	0.63892	0.72739	0.4478	0.40454	2.0914	-0.35865	1.904	1.4158	1.5628	0.46255	0.78879	-0.12794	0.22926	0.67698	0.61789	0.94243	0.85099	0.1506	-1.0296	2.0331	-0.22211	-0.30313	0.71751
-1.1082	-0.015662	-1.215	0.91125	0.41424	-0.41646	0.62497	0.8862	-1.0009	-1.7996	-1.3065	-0.70551	1.9211	0.43569	0.89366	-0.098032	-1.4348	0.1779	-0.65416	0.21112	-0.37088	0.87816	-1.5312	1.4464	0.87627	0.84227	-0.12788	-0.68508	0.20404	-0.2669	1.5392	-1.4192	0.20692	0.7516	-0.2579	-0.23599	-0.17908	-1.1535	-1.4262	0.14236	-0.7532	1.5951	1.8728	-1.2441	0.25406	0.16431	0.58895	-0.041966	-0.072981	-0.45629
-12.439	-14.384	-12.621	-13.191	-13.469	-11.175	-13.868	-11.813	-14.362	-12.914	-14.406	-13.497	-12.775	-13.605	-12.579	-12.095	-12.426	-12.591	-13.019	-13.586	-14.258	-14.398	-12.479	-12.244	-12.664	-14.156	-13.422	-12.072	-14.07	-12.964	-12.314	-13.944	-13.512	-13.191	-11.75	-13.655	-13.157	-14.341	-14.149	-13.978	-15.021	-13.899	-13.654	-12.797	-14.129	-12.888	-13.036	-11.773	-13.76	-13.066
-8.8469	-8.8317	-10.003	-10.278	-8.9209	-8.4827	-8.9861	-10.889	-9.3792	-8.9048	-6.3081	-9.055	-9.026	-8.3732	-8.1685	-7.7287	-9.071	-8.4796	-8.4931	-10.822	-8.6839	-9.8145	-9.5192	-8.7142	-10.355	-7.9827	-8.0309	-9.2817	-7.5991	-9.4053	-8.0989	-8.4191	-8.8531	-9.4554	-8.3986	-8.8903	-9.6409	-9.2689	-9.2582	-9.0459	-8.6423	-9.774	-8.4262	-7.7513	-8.9525	-8.4414	-10.333	-8.5496	-10.254	-9.4452
-10.925	-9.3402	-11.011	-8.4815	-8.3426	-9.7326	-7.7605	-8.3851	-11.406	-8.8166	-10.039	-9.6839	-7.9521	-9.1949	-9.9077	-8.8071	-10.48	-9.135	-10.248	-9.9454	-8.8824	-9.1317	-8.7254	-9.8236	-7.8611	-9.7538	-8.3305	-9.0897	-8.7439	-11.04	-9.1403	-9.568	-9.6086	-9.03	-9.9134	-9.3246	-11.398	-9.214	-8.8267	-8.4481	-9.7303	-8.9549	-7.8819	-10.097	-10.915	-10.017	-8.9751	-8.9143	-8.944	-10.402
-5.1779	-6.4737	-5.5381	-4.6236	-5.1279	-5.8947	-4.7437	-3.8115	-4.3815	-4.5512	-3.5642	-4.2349	-3.3838	-5.0733	-3.5157	-5.3236	-3.4566	-3.6137	-3.124	-3.6485	-6.1963	-5.2787	-4.9582	-3.7545	-6.7936	-5.577	-4.6788	-2.5379	-2.7352	-4.5566	-5.5767	-5.1771	-5.9518	-3.895	-5.1638	-4.5793	-3.8947	-4.8049	-2.8951	-3.2168	-3.5302	-5.8578	-4.839	-4.1502	-4.0836	-4.3192	-5.0716	-5.7976	-4.6279	-5.4657
-1.3211	-1.7503	-2.0983	-1.7609	-1.4119	-0.55228	-2.1289	-4.3187	-2.1947	-1.4568	-3.2831	-1.9844	-1.4788	-2.4431	-2.2612	-0.48625	-0.54459	-1.1557	-2.7835	-3.0277	-2.7883	-1.8571	-2.082	-1.5073	-1.8992	-2.9275	-1.2611	-2.7693	-2.659	-1.4557	-3.809	-2.7643	-0.67811	-1.8961	-0.75805	-2.2161	-3.0594	-1.9078	-2.484	-2.7218	-2.6337	-1.1883	-2.0665	-2.4396	0.0028018	-0.77935	-3.784	-3.055	-3.1572	-2.9715
-21.697	-23.408	-22.071	-22.226	-22.424	-22.55	-21.788	-22.946	-22.146	-22.279	-22.457	-22.261	-23.76	-22.81	-22.767	-23.217	-22.162	-23.144	-20.427	-21.82	-21.673	-21.406	-23.099	-22.289	-22.567	-22.602	-24.043	-22.498	-22.707	-21.868	-21.76	-21.828	-22.466	-21.508	-20.966	-22.75	-21.497	-22.802	-22.289	-21.136	-21.862	-22.722	-21.269	-19.818	-21.79	-22.575	-23.116	-22.211	-22.186	-21.842
2.8318	1.3925	2.6438	1.3935	2.4526	1.9353	1.5113	1.7902	1.7036	2.2648	2.6132	2.6677	3.3316	1.0383	3.4656	2.4876	3.6241	4.1973	2.6306	2.5963	2.1282	1.9573	3.2251	4.6727	2.0487	2.8572	2.6167	3.1551	1.7362	3.268	2.9204	2.0582	1.0512	1.3072	2.5193	1.8949	1.0899	2.7576	3.4187	3.6388	0.92261	0.92122	1.2096	2.918	2.3007	2.003	2.0986	3.7922	3.0287	2.6154
2.111	1.5127	2.3714	2.7518	2.8801	-0.031601	0.38108	1.8148	1.5566	2.1353	0.20627	0.52471	0.28041	2.272	1.2971	3.4699	1.4766	1.1935	3.2982	2.6429	1.7427	1.9061	-0.13133	1.5195	0.52734	3.029	0.61746	3.7603	-0.25512	2.9877	0.44295	2.3037	-0.39198	2.0961	2.53	1.6061	3.5631	2.2367	1.3811	4.1792	2.7749	1.1526	2.2583	2.7786	1.5616	2.6179	2.1184	1.654	0.94697	2.4419
-0.11689	-1.9119	-0.33164	0.35314	1.3248	1.4058	-0.86214	0.24252	0.87526	-0.57877	1.9424	0.3555	-0.94719	0.73215	0.36537	0.59712	1.1535	0.13771	0.38136	1.1212	-0.86773	0.41689	0.72455	0.98755	0.68511	0.37732	0.6503	-0.43273	0.077074	0.66353	0.44171	1.1521	0.076956	0.64948	1.3462	-1.2166	-0.092649	-0.20408	1.6627	0.043539	1.5184	1.4349	0.38691	-0.13952	0.39491	0.48001	-1.0036	-0.9249	-0.10697	0.87094
3.0864	1.0701	1.4966	1.3566	2.9133	1.8362	0.95308	2.0495	2.1904	1.8695	1.3713	1.1042	2.2111	1.7341	2.2757	1.1787	1.4754	1.8996	1.198	1.9295	1.4477	0.67075	0.43433	1.0056	2.0762	0.74891	3.1188	2.0553	1.0585	2.041	1.5519	-0.22316	1.1855	1.3774	-0.0043067	0.91355	0.59639	2.1345	1.3719	1.8926	2.3133	1.3564	-0.0061829	0.78083	0.25532	1.4135	0.37703	0.56903	-0.24839	1.1571
1.4658	0.60235	1.395	3.1556	1.3568	2.3318	1.3554	2.8701	2.0726	2.1635	2.3487	1.6727	2.1068	2.0303	0.96179	0.1765	1.7502	0.68411	-0.87406	1.2464	1.5853	0.67596	0.00095451	0.81098	1.6005	1.3735	0.7813	0.33825	1.3768	0.11205	1.9024	1.488	2.6333	1.5509	2.0544	1.4206	-0.34589	1.4232	0.8521	1.9752	0.45604	1.7733	2.0222	1.3974	1.4719	0.85545	2.1365	0.22406	1.3577	2.1297
1.7118	-0.81269	-0.36071	0.2002	-0.32386	0.50998	2.0649	0.96904	0.31679	2.3155	-0.23758	0.42475	-1.2087	1.4306	2.7802	0.65697	1.0298	0.74763	0.80355	0.70452	-0.65492	0.60261	1.3579	0.36567	0.084647	1.3208	0.38335	-0.039188	0.48974	0.087008	1.0626	0.31973	1.5748	2.3734	0.18227	1.1572	0.70645	1.6781	1.0519	0.52161	-0.057378	-0.19319	0.49593	0.3716	-0.98527	0.27566	0.24897	1.7884	0.083386	-0.42544
2.0319	0.74299	2.8154	1.6147	3.6469	2.864	2.9463	3.6243	3.2613	3.335	1.5054	1.9299	2.3862	3.7578	2.185	5.1449	2.4524	2.1229	2.0807	2.5911	2.7252	1.9677	3.3594	2.7619	2.8633	1.2955	3.578	2.7403	1.4284	1.0077	1.4481	2.7078	3.2174	1.8264	3.4384	2.1107	2.4481	2.3732	3.3171	3.7327	2.6863	3.423	1.9515	1.9155	2.7809	1.3748	2.1378	3.9202	2.3007	3.767
-0.50042	1.762	1.0679	1.7167	1.9431	2.203	1.7584	2.0525	1.7449	0.52781	2.8007	1.166	1.4397	1.3195	1.0965	2.1151	0.50069	2.7173	1.5309	2.1367	0.0068689	1.0599	2.6402	0.68321	2.3198	0.87982	1.2436	0.85449	2.4961	1.5987	2.4813	2.7034	1.2395	1.151	2.3078	1.7294	1.2011	1.4685	3.5764	2.4623	1.0017	2.37	0.66796	2.7325	3.0833	2.3005	2.1059	1.8582	0.42693	2.2325
0.059575	0.34939	-0.8608	0.78887	0.77292	1.5469	-0.090488	0.33529	0.73467	0.0082449	-1.4295	0.15054	1.8159	0.289	0.50222	1.3893	-0.28348	1.2895	-0.35222	-0.54421	-0.47384	-0.1102	-0.38942	0.24922	0.30554	-0.80099	2.0894	0.7485	1.6554	-0.73814	0.53298	-0.27435	0.34593	0.10644	0.77669	0.45747	0.70436	1.4053	0.033708	0.53284	0.91835	0.55588	0.19206	0.39173	0.88641	-0.35175	-0.80848	0.37635	1.0129	1.091
2.4588	1.4242	3.775	2.1397	2.0564	2.3941	3.6843	3.5384	3.1415	4.4279	3.0263	3.1718	1.9291	4.2415	3.7105	1.8026	2.5703	3.0166	2.7656	4.8998	3.7033	4.0498	3.286	2.7436	2.3482	3.2223	2.4048	3.4576	5.1521	2.242	3.2771	4.4718	3.4584	3.2125	2.2147	2.5768	2.9497	3.5665	1.1783	1.3082	2.8055	2.8361	2.7745	2.3096	3.3127	3.2478	4.4842	3.0495	3.6488	2.2843
6.9761	7.8742	6.5814	6.9089	7.652	6.0073	6.4075	7.4963	6.7872	8.2943	5.7752	5.6773	6.4577	7.1081	6.9072	5.837	7.8159	7.3934	6.1213	7.1209	5.5347	6.2189	6.8101	8.8201	7.124	7.0658	6.3659	7.1514	5.3984	6.5379	7.3531	6.8461	6.8596	5.2185	7.6809	6.4326	5.914	7.2074	7.1035	6.7033	8.4697	6.8299	6.9013	5.6254	5.6185	5.8289	5.5849	6.9532	6.2316	6.1532
6.8991	6.585	5.8922	6.4048	6.7998	8.3247	7.348	6.187	6.3504	6.4596	6.7825	7.6192	6.7729	5.9899	7.0794	5.7237	5.287	5.859	7.3102	6.6059	7.6508	7.0632	5.9779	7.8298	6.591	6.9149	5.2837	6.2478	7.2589	6.7302	7.5392	6.6051	6.8079	6.7303	5.4573	6.8297	6.5831	5.9796	7.884	8.1685	7.0196	7.1356	6.2988	6.908	7.5242	7.4888	6.2238	7.935	7.3134	6.3646
-2.9926	-4.5561	-2.1883	-3.8793	-2.0229	-3.2804	-2.9543	-1.5477	-2.3576	-3.2942	-3.3935	-3.5507	-2.9753	-2.4215	-2.8108	-2.2072	-1.2628	-3.026	-2.4276	-3.3579	-1.5201	-2.8847	-1.0205	-2.8103	-1.2213	-3.604	-2.5443	-3.1193	-3.7249	-3.5786	-4.1466	-2.4774	-2.0838	-2.3361	-1.554	-3.2467	-2.2578	-2.8407	-1.0746	-4.037	-2.4452	-2.0231	-2.1779	-2.9134	-2.3423	-4.2744	-2.1268	-2.8579	-3.1909	-2.0295
3.2822	2.1638	3.2603	3.4999	3.7602	2.8865	2.2615	2.9114	4.1237	4.4897	3.7494	2.3517	2.2666	4.5673	4.0543	2.8756	0.9227	2.0861	2.3585	4.7604	3.4696	4.0739	1.6861	3.9466	4.0424	3.9612	4.0254	1.7796	2.0618	2.4761	1.6181	1.2015	2.9918	3.9482	3.3958	1.2182	2.2478	1.6349	3.4845	2.9406	2.1306	2.3175	3.3615	4.2654	2.1231	3.875	2.0227	2.2126	2.8177	3.0554
-9.9704	-11.799	-10.829	-10.125	-9.6331	-11.145	-9.5564	-10.431	-10.287	-9.5232	-11.344	-11.006	-11.531	-10.232	-10.242	-11.38	-10.447	-11.441	-12.001	-9.553	-10.787	-11.577	-10.991	-11.057	-11.732	-10.806	-10.823	-8.2229	-12.349	-9.6279	-9.4028	-13.171	-10.257	-11.185	-11.767	-10.337	-11.852	-10.81	-12.246	-11.38	-9.9513	-10.053	-12.495	-10.749	-10.889	-10.951	-10.692	-11.951	-10.137	-9.1997
-2.2671	-1.4684	-0.55376	-1.6574	-2.5719	-0.45994	-2.7663	-3.7086	-0.46228	-2.9558	-3.3105	-2.0476	-2.8222	-2.4191	-2.3551	-2.857	-1.5262	-2.3544	-1.8545	-2.2125	-3.9898	-2.5738	-3.1527	-2.0689	-3.2563	-1.8781	-2.8183	-2.0715	-0.80397	-2.2017	-2.5264	-0.23627	-2.7073	-3.0799	-2.0636	-1.9734	-2.0122	-2.778	-2.2581	-2.554	-2.7908	-2.655	-1.7321	-2.5114	-3.4889	-2.2014	-2.2887	-2.3979	-1.9312	-2.4161
-7.44	-9.176	-7.7427	-8.1413	-7.7527	-6.522	-7.9877	-7.5769	-6.8926	-8.4032	-6.9385	-8.826	-7.5468	-6.7699	-7.83	-7.6294	-8.8765	-8.7362	-7.6706	-8.2373	-6.7887	-7.7077	-9.1009	-7.9044	-8.7961	-7.0589	-7.401	-8.4218	-8.0314	-6.3651	-7.96	-7.9859	-7.1712	-8.1174	-7.7135	-7.8206	-6.3518	-7.7297	-6.1118	-6.5561	-6.101	-6.7233	-7.5249	-9.5412	-6.9684	-7.3987	-8.3916	-6.9959	-7.076	-5.912
-22.577	-22.068	-23.132	-21.25	-21.972	-22.906	-22.059	-21.262	-22.707	-22.448	-23.378	-21.171	-22.522	-21.667	-23.665	-22.472	-19.968	-22.653	-22.114	-21.226	-21.586	-22.149	-22.442	-22.896	-22.94	-22.064	-21.755	-20.61	-21.255	-21.252	-22.31	-22.499	-20.208	-23.621	-23.345	-23.477	-23.588	-21.772	-23.091	-20.59	-22.789	-21.716	-21.605	-23.847	-20.84	-23.525	-22.493	-21.901	-22.357	-21.825
-3.4528	-4.5519	-1.8854	-2.0106	-2.0297	-1.4463	-2.2218	-3.2766	-4.4705	-2.6764	-2.61	-2.4408	-3.2323	-3.4004	-2.3674	-3.3006	-3.5951	-2.912	-1.8787	-1.7754	-2.061	-1.6582	-3.0801	-3.3268	-1.3933	-3.6191	-1.4912	-3.1385	-2.2264	-2.154	-3.9535	-1.0661	-3.2315	-3.0179	-4.0522	-1.8656	-3.3794	-1.434	-3.5266	-4.0599	-3.7779	-2.9885	-1.9361	-3.1865	-1.2543	-2.3237	-2.1986	-3.1129	-2.6642	-3.5926
1.1194	1.0606	1.9796	1.2331	0.92707	1.7885	-0.6394	-0.23502	-0.62759	-0.92288	1.0731	1.5244	2.1601	1.4417	0.89664	-0.25166	0.24177	1.0777	1.9115	0.89148	1.1874	1.8959	0.23123	1.9937	1.2033	-0.94219	1.3057	1.9395	1.7133	1.5397	1.736	2.1642	1.2023	-0.095683	2.2398	0.54925	0.96312	2.2045	0.56988	1.022	0.85538	1.0847	2.7775	1.6144	1.7271	1.0655	-0.54095	1.9727	1.7061	1.9375
5.7639	6.7996	4.1194	6.1426	4.4195	4.7321	5.5233	6.6759	3.7073	4.9843	5.8444	5.6718	3.4245	4.1944	5.8907	4.5734	4.3238	4.7165	5.5984	5.4827	4.4414	5.0004	4.1992	6.699	5.2615	4.7705	6.6688	4.1537	5.1755	3.9539	5.8434	3.6069	5.9826	3.3831	3.0079	5.7204	4.8732	4.9898	6.1522	3.8429	7.1441	4.401	4.0254	6.6475	5.4073	5.5412	4.7507	4.5022	5.0261	6.0685
-3.818	-2.7697	-4.0205	-2.7694	-2.1867	-2.0812	-2.4684	-2.7319	-1.987	-4.2399	-2.8309	-2.1429	-2.752	-3.452	-2.4608	-3.221	-3.3879	-2.4063	-2.3002	-4.3371	-2.1462	-1.8576	-2.899	-1.2786	-4.3467	-3.144	-3.393	-4.3602	-2.8612	-4.1088	-3.8933	-3.768	-3.4783	-3.1723	-3.2352	-2.4207	-2.8962	-2.2636	-3.9037	-2.7691	-3.2319	-2.2791	-2.9035	-3.8904	-2.5894	-3.0832	-2.7296	-2.356	-2.9046	-2.1825
-9.4775	-11.187	-10.531	-9.5701	-11.394	-10.016	-8.8035	-8.9086	-10.332	-9.2349	-9.9246	-9.8485	-10.369	-10.271	-8.1623	-9.8057	-10.341	-11.557	-11.173	-9.0512	-10.596	-12.022	-10.914	-10.129	-8.9547	-9.634	-9.5031	-9.0238	-9.634	-10.99	-10.097	-10.895	-9.837	-10.637	-11.072	-8.646	-9.5359	-10.24	-8.7184	-10.831	-9.6893	-9.6582	-9.6774	-9.5816	-10.203	-10.219	-9.1641	-10.776	-8.984	-10.203
2.5782	1.3924	0.69869	3.2272	1.9948	1.6843	0.13371	2.3826	2.2663	0.75904	4.3789	1.4617	1.8039	1.1915	1.4515	1.7357	1.995	2.8765	-0.52472	1.1423	1.7812	0.75665	1.4442	2.0689	1.6041	1.947	2.6281	1.1799	1.5409	1.7357	2.7184	2.2123	2.3325	1.9841	2.5139	0.72443	1.4648	1.5648	2.6098	3.1313	3.0056	1.605	1.1339	1.5646	1.6112	1.9617	0.93285	3.3881	2.2681	2.1757
0.89863	0.84355	0.7224	0.14239	-0.53659	0.69945	0.37943	-0.52107	-0.34328	1.0628	-0.14637	-0.45379	-1.2432	0.32563	-0.72103	0.14079	-1.1139	1.1889	-0.47801	1.6488	-0.0025633	-1.4478	-0.74335	0.69367	0.27611	-1.7022	-0.87107	1.1777	-1.0971	0.20101	0.54601	0.89258	-1.9381	-0.76427	0.47636	-0.21317	0.34615	1.0599	-2.4305	-1.066	-1.0137	0.1467	-0.91609	0.93563	0.29496	0.06692	-0.87608	0.066128	-0.0030228	-1.172
-1.6723	0.32056	-1.2263	-1.3679	0.18965	0.37253	-1.3289	-1.9165	-2.6112	-1.3653	-2.4693	1.0706	-1.1894	-2.6951	-0.9064	-1.3229	-1.9968	-2.1086	-1.3562	-2.4139	-0.87517	-1.0169	-2.8916	-0.23354	-1.6786	-2.6075	-0.3919	-1.8939	-2.8759	-1.2466	-2.9343	-1.7466	0.2704	-0.84603	-1.2753	-1.8713	-1.5327	-0.42529	-1.684	-2.4357	-2.36	-1.284	-2.063	-2.3581	-1.5634	-1.4564	-2.0617	-2.0615	-0.19912	-2.653
-14.683	-12.016	-14.12	-12.115	-13.767	-14.689	-12.833	-13.091	-11.961	-13.614	-12.275	-14.54	-13.069	-13.761	-12.827	-13.78	-13.548	-13.847	-13.726	-13.115	-11.529	-13.764	-13.645	-12.307	-13.293	-15.243	-14.14	-13.947	-15.085	-12.797	-12.496	-11.668	-13.123	-12.589	-12.822	-12.707	-13.8	-13.267	-14.162	-13.97	-13.022	-11.91	-12.793	-12.017	-12.019	-13.775	-13.234	-12.29	-12.035	-12.346
-4.4981	-3.3564	-3.4537	-3.1278	-4.7913	-3.2846	-4.2215	-3.3136	-3.0596	-4.1412	-5.6459	-3.202	-4.4811	-2.6489	-3.8007	-4.2137	-3.414	-4.8253	-2.3899	-5.3506	-3.5719	-3.7343	-3.7493	-3.3592	-5.2692	-5.2642	-4.8589	-4.6208	-4.8841	-3.1672	-2.8813	-3.7451	-4.4833	-3.3808	-4.4884	-4.3212	-5.4665	-5.609	-3.0686	-3.4276	-4.1059	-5.3232	-4.7072	-3.5884	-3.5076	-5.3943	-4.8773	-4.2223	-4.222	-1.139
0.15475	0.40939	0.71064	-1.1944	0.19242	-0.94575	-0.27514	0.76373	0.56383	0.34125	1.103	1.287	0.43238	-1.0684	0.57233	-0.23862	-0.65778	-0.44323	-0.35346	0.47154	-0.38227	0.15894	-1.1617	0.86189	0.034435	0.23705	0.94953	0.087728	-0.67813	-1.1109	-0.061137	1.0018	-0.65062	-0.15797	-1.2501	-0.89646	0.23108	-0.45689	-0.97635	-1.3083	0.90999	-0.041629	-0.49059	0.40744	1.0292	-1.6317	-0.85808	-0.82538	-0.15795	-0.9159
-8.9368	-9.2907	-11.118	-8.5474	-9.8392	-10.277	-11.071	-8.1267	-9.2267	-10.643	-10.765	-8.2175	-9.0557	-10.131	-8.7184	-9.2809	-9.1565	-10.164	-8.5078	-10.42	-9.0113	-9.7482	-9.4631	-9.2731	-8.9607	-9.5131	-10.31	-9.303	-9.8728	-10.127	-8.9056	-10.065	-8.3788	-9.2944	-10.366	-8.7054	-7.3205	-7.1062	-10.355	-8.1005	-9.6652	-9.3771	-6.7305	-11.449	-9.1805	-9.3805	-8.2887	-7.6204	-8.9987	-9.8429
-9.8237	-8.6712	-8.5706	-9.4593	-8.0132	-8.1488	-8.9808	-8.7265	-7.689	-8.9152	-10.016	-8.7367	-7.0723	-10.418	-9.084	-10.62	-6.9371	-7.0262	-8.6605	-9.9913	-8.6302	-7.8948	-7.3485	-7.9378	-9.5916	-8.8141	-9.8046	-8.8267	-9.2157	-9.9809	-8.5426	-9.0439	-9.2665	-10.451	-8.4065	-7.5596	-10.245	-9.6956	-8.7645	-8.0498	-7.2227	-9.3351	-11.977	-9.118	-7.8727	-8.4651	-7.6924	-11.556	-8.4986	-9.4373
3.1399	2.4198	3.5108	3.622	2.2723	2.5269	2.4332	3.3942	3.9178	2.0214	3.7932	2.9485	4.1637	3.3002	3.1966	2.3648	2.4785	3.0871	2.659	2.6148	3.6697	2.7765	1.9535	3.9074	2.3102	4.0983	2.6267	3.243	3.1616	2.557	2.8802	3.9742	3.4527	2.9454	3.399	3.0819	4.0113	4.4918	3.4555	2.1029	2.8551	3.9501	2.2046	3.5796	1.6522	3.1936	3.1718	3.6877	4.5498	3.3849
-6.2059	-7.5619	-7.7179	-5.2827	-6.2561	-7.8369	-6.7017	-6.2747	-6.4878	-6.1636	-6.3863	-6.8824	-6.8888	-9.2825	-6.2243	-7.8331	-5.782	-5.3167	-6.0693	-5.7649	-5.6788	-6.2837	-8.3041	-6.7526	-6.2387	-6.9227	-6.8741	-6.8639	-7.0472	-6.0009	-6.7005	-6.4479	-7.7961	-6.4738	-6.8328	-4.3814	-8.0725	-7.0156	-5.6438	-6.1168	-8.3279	-6.4535	-7.4569	-6.2565	-5.2217	-6.8484	-6.9297	-7.3016	-5.928	-4.9224
2.5584	3.8596	3.0237	1.9557	0.74267	1.3649	1.2528	1.8173	2.0448	1.726	2.4486	3.074	1.9925	0.37858	0.97721	2.7174	2.2482	1.4351	3.0798	2.5286	2.2319	0.72097	1.7012	2.8819	1.912	2.7795	3.3927	0.77533	2.3784	1.8192	2.6933	0.785	0.66444	1.8487	-0.0040784	0.78601	1.9733	3.3155	1.9028	1.3611	2.2475	2.7062	2.0185	0.86992	2.2232	0.020243	3.4672	0.79541	1.4225	2.1426
-2.8811	-2.6218	-2.0383	-3.2221	-1.4545	-1.734	-2.3994	-3.4066	-1.7148	-2.8025	-2.1992	-3.3475	-2.3985	-4.303	-0.72316	-2.1086	-2.9863	-3.1244	-3.0729	-3.0055	-1.961	-2.9215	-1.8185	-3.2409	-2.183	-2.3199	-1.5004	-2.371	-1.772	-0.18507	-1.5369	-3.1405	-1.6573	-3.4214	-2.4029	-2.8865	-2.3871	-2.9626	-3.4643	-3.6415	-2.7396	-2.4131	-3.2579	-2.3621	-2.7857	-3.7138	-1.8998	-3.9075	-2.8582	-0.64595
-11.253	-11.778	-11.517	-10.269	-12.63	-13.016	-10.572	-11.672	-11.305	-11.7	-12.09	-10.581	-9.8331	-10.41	-12.164	-12.933	-11.421	-12.14	-11.677	-11.748	-10.116	-12.36	-10.869	-11.517	-10.287	-9.422	-12.044	-11.901	-11.314	-12.078	-12.169	-12.225	-11.272	-11.84	-12.77	-12.377	-11.295	-10.762	-11.692	-11.914	-11.34	-10.458	-13.001	-12.531	-11.044	-11.538	-11.225	-12.708	-9.1094	-10.505
-23.575	-22.039	-22.644	-22.548	-22.228	-22.094	-22.018	-21.683	-23.524	-20.8	-22.133	-21.689	-22.456	-23.15	-21.479	-22.061	-22.845	-22.261	-22.676	-24.058	-21.923	-21.835	-22.398	-21.663	-21.968	-23.122	-21.351	-20.91	-22.184	-22.777	-22.069	-23.28	-21.19	-21.253	-22.993	-21.002	-22.349	-22.419	-21.624	-22.343	-21.3	-22.415	-23.329	-25.061	-22.401	-21.466	-21.649	-22.249	-22.882	-22.074
-2.9605	-3.5254	-3.7117	-4.6963	-4.9344	-3.8756	-3.0086	-5.083	-4.4968	-3.7431	-4.6155	-3.5737	-4.7313	-4.2193	-3.0336	-4.1273	-3.693	-3.8018	-3.747	-4.2102	-3.1489	-4.4395	-4.4132	-5.2881	-4.2009	-5.9507	-4.6171	-4.0382	-3.1573	-3.8193	-5.3902	-3.3886	-3.6796	-4.587	-4.0022	-3.9522	-3.5054	-4.8699	-3.3439	-3.0915	-4.6879	-4.2048	-3.8401	-3.9167	-4.6442	-3.4261	-3.3174	-3.7819	-5.324	-5.4052
-2.441	-1.9663	-3.8589	-2.6436	-3.6756	-1.5451	-3.9675	-3.6797	-4.2871	-2.3845	-3.6598	-1.4971	-4.0356	-1.8003	-3.8341	-3.4933	-3.6295	-1.8458	-3.5009	-2.3482	-2.2858	-4.388	-3.3947	-1.191	-3.8131	-2.6621	-3.1458	-3.402	-3.2514	-3.1956	-5.3045	-3.0257	-4.0401	-4.5751	-2.1112	-3.1488	-0.95091	-2.3598	-3.9938	-2.3085	-3.1002	-4.2775	-4.3194	-4.4745	-3.5936	-3.2421	-1.7798	-4.0693	-2.7743	-1.8462
-9.4454	-8.3829	-8.4218	-9.7511	-8.7023	-7.7996	-8.0798	-7.4437	-8.6052	-7.7117	-7.9985	-8.404	-9.766	-8.9215	-8.1341	-9.7545	-9.9207	-9.7306	-9.94	-9.2135	-9.1928	-8.2085	-10.072	-9.4725	-10.101	-9.8845	-9.3137	-7.8153	-7.5786	-8.7963	-8.7182	-8.8282	-8.7004	-10.538	-8.6834	-7.8597	-9.0318	-10.644	-8.6612	-9.5214	-9.7973	-10.506	-9.4215	-9.2086	-9.6279	-8.7747	-7.3967	-9.2059	-8.1775	-9.9227
0.84131	-0.057013	-0.33623	-1.3693	-0.91159	-0.066773	0.4382	1.3121	2.2302	-0.23864	0.80052	0.28302	-0.3625	1.3182	-1.0304	0.74438	1.2462	0.067199	1.3986	0.69109	0.19876	0.61943	-0.22921	0.17802	1.1759	1.3143	1.0305	0.85222	1.2696	0.11846	-1.0877	-0.21376	1.1506	-1.4243	1.4363	0.68049	1.6139	1.1541	0.7376	0.42512	-0.35263	-0.59419	1.303	2.1005	-0.66217	-1.0114	0.3887	0.20084	1.6076	-0.029796
4.1957	2.062	3.4674	2.1044	2.478	2.2052	2.6777	3.2145	4.5663	2.2763	4.3069	2.0845	2.7268	3.0788	3.1774	3.3704	1.998	3.8184	1.7806	3.3688	3.6192	4.1588	1.4606	2.8142	3.4249	2.8666	4.704	1.4405	2.705	4.1139	4.5184	2.028	3.1876	4.2435	3.7327	2.8181	2.8862	2.4063	4.0741	3.4268	3.3368	1.655	4.0291	3.2625	2.4901	1.7631	2.6347	2.9744	2.6484	4.4957
0.55921	2.1044	0.60564	0.84154	0.37003	0.29239	2.689	0.96337	3.0685	-0.061201	2.404	2.1548	0.18763	1.9253	1.1696	2.167	2.5712	2.6913	0.49844	1.799	1.0634	0.30299	2.939	2.0149	1.9186	2.4854	1.0618	0.30867	1.6748	1.2992	1.835	2.0343	1.9672	0.97632	0.75783	1.2979	2.0042	0.61902	2.0398	0.41295	2.3751	1.6221	0.43301	2.5184	2.4584	0.25081	2.0889	0.91185	3.503	1.4403
-12.419	-12.073	-10.153	-10.551	-10.563	-10.674	-9.4111	-12.493	-11.111	-11.079	-9.9798	-10.613	-10.659	-10.651	-10.615	-12.027	-9.4006	-11.57	-8.0763	-9.0893	-10.204	-9.7711	-10.566	-10.973	-11.152	-11.923	-11.824	-10.723	-12.335	-10.386	-10.768	-8.5234	-10.8	-12.453	-11.363	-9.9298	-11.208	-10.709	-9.6746	-9.7295	-10.587	-9.5989	-10.546	-9.2933	-11.46	-11.848	-9.3517	-10.923	-11.447	-11.128
-12.425	-11.691	-13.064	-15.064	-11.772	-13.073	-14.292	-13.289	-13.926	-12.566	-12.43	-13.911	-13.815	-11.852	-12.609	-13.728	-14.211	-13.769	-14.325	-13.43	-12.908	-13.139	-13.645	-14.067	-12.611	-13.421	-12.555	-14.156	-13.991	-13.663	-13.292	-12.302	-15	-13.456	-13.707	-13.217	-12.009	-12.48	-11.651	-13.778	-14.426	-14.019	-13.363	-12.521	-14.354	-13.082	-15.275	-13.919	-12.972	-12.022
-9.7225	-10.968	-9.8541	-11.971	-10.924	-9.9515	-11.975	-9.569	-10.373	-10.832	-9.1731	-11.356	-12.727	-9.7532	-11.152	-9.6346	-10.793	-11.185	-11.646	-12.251	-12.045	-10.189	-9.5345	-10.799	-9.7834	-10.798	-9.9165	-10.708	-10.778	-10.575	-9.7602	-13.077	-11.106	-10.965	-11.349	-10.675	-10.957	-9.1181	-9.726	-10.358	-9.5486	-10.812	-9.8276	-11.658	-10.479	-10.193	-11.073	-11.122	-9.4461	-10.138
1.1262	1.289	1.9	0.035665	-0.47382	2.1895	3.423	1.815	0.45547	0.79224	1.8931	0.78597	0.29024	-0.10769	1.1681	1.0924	1.0852	0.92796	0.75026	1.6166	1.4439	2.0877	0.84654	1.0484	1.18	0.43678	1.5042	1.9268	-0.38787	1.9925	2.6189	0.82145	-1.1728	1.0315	1.4347	1.5274	1.9463	0.96848	1.7204	1.3935	0.62397	1.8838	1.6062	2.7291	0.51999	0.052473	0.96796	0.12337	-0.022965	2.6118
0.47189	0.4139	-0.13277	-0.222	-0.49823	0.54489	-0.41704	-0.18681	0.80987	1.5308	1.8843	-0.083498	0.47887	0.8653	0.34649	-0.63592	-0.60898	-0.27864	0.42631	-1.0688	-0.15025	0.18548	0.74086	-0.14228	-1.2736	1.5603	0.10255	-0.49704	0.70731	-0.44583	0.61331	-0.91219	-0.14484	0.45821	0.62089	0.38068	0.47898	0.52652	1.3853	0.57526	0.31306	-0.84461	0.086328	0.62353	1.427	0.79603	3.2933	-0.59039	0.14351	-0.027048
-7.6108	-8.3185	-10.248	-8.6468	-9.808	-9.8469	-9.5941	-9.084	-9.9212	-9.8402	-10.363	-9.1252	-9.4871	-9.6182	-9.0357	-9.6425	-9.5227	-8.3964	-7.9961	-8.1535	-9.0199	-10.088	-9.111	-11.743	-9.2961	-9.6573	-9.0368	-8.8596	-9.6691	-9.9565	-10.274	-10.437	-10.017	-9.0203	-8.3993	-8.9509	-8.482	-9.8821	-8.461	-8.5801	-9.3786	-10.964	-9.3875	-9.847	-7.3732	-9.8154	-8.5912	-9.0232	-9.177	-9.8605
-23.437	-23.394	-21.999	-22.995	-21.282	-21.823	-21.317	-22.389	-21.729	-23.254	-22.202	-22.781	-21.804	-21.55	-21.28	-23.445	-21.131	-23.171	-21.764	-23.02	-24.267	-22.388	-23.089	-22.43	-23.335	-21.485	-22.791	-21.352	-22.677	-21.916	-20.649	-21.673	-21.373	-21.118	-20.673	-21.272	-22.108	-23.58	-22.409	-23.438	-20.618	-23.131	-23.072	-21.598	-21.628	-20.788	-22.043	-20.367	-21.736	-21.595
1.3206	1.3407	0.77998	0.1932	-1.3117	1.3138	1.1733	-1.9086	-0.15276	1.0794	-0.2223	0.097022	-1.569	-1.0548	-1.6194	-0.50288	0.32638	2.0773	0.67024	-0.17368	-0.63742	0.67041	-0.95979	0.04429	0.60084	-0.58335	-1.6912	-0.73927	0.5685	-1.5749	0.44842	0.5714	-0.81492	-0.23325	-0.061255	-0.29068	-0.95032	1.5128	0.73974	-1.0056	1.0308	0.18643	0.51381	0.13204	-1.5751	0.083206	-0.322	-0.32709	0.50801	-0.28318
-5.1839	-4.9214	-5.6507	-4.2573	-3.9592	-4.1121	-5.6732	-5.6378	-5.4317	-3.9354	-3.0331	-4.9357	-3.8694	-4.3344	-4.6084	-5.3796	-4.6999	-3.3119	-4.493	-3.3851	-4.1418	-5.5392	-3.8272	-5.7619	-4.8701	-3.755	-4.9928	-4.9636	-4.8442	-4.8728	-4.7835	-3.7886	-5.7348	-4.0618	-3.4306	-4.7263	-2.127	-3.1937	-3.8255	-3.9707	-3.614	-4.2865	-5.9765	-5.8161	-3.8089	-4.1107	-3.7695	-5.0431	-4.3	-4.1582
-3.9775	0.13041	-2.4303	-0.82279	-0.51397	-0.35638	0.21256	-0.84964	-3.0111	-2.2204	-1.1369	-2.0617	-0.33172	-1.4302	-1.6172	-0.90018	-1.5823	-2.4022	-0.075817	0.41314	-2.2842	0.18032	-0.98514	-1.1056	0.66022	-2.68	0.26959	-0.82643	-0.67094	-0.4761	-1.9542	-0.70078	-0.85934	0.038697	-1.8672	-0.66495	-2.1284	-0.045184	-1.7807	-1.193	-0.69693	-1.12	-0.35193	-0.39515	0.83312	0.68624	-0.015734	-1.6689	-1.027	-0.90285
7.1256	8.8264	7.6561	7.4804	7.8993	7.7083	8.5624	8.2822	6.9802	8.0655	8.2668	8.4656	8.6267	8.2572	8.3031	6.5433	6.9157	8.9539	8.2609	9.4711	8.7948	7.7687	8.6015	7.1865	7.7716	9.9077	9.6593	6.4512	7.676	9.2539	9.1028	8.4083	8.7834	8.5744	7.3238	6.903	7.107	8.7752	6.0255	10.118	10.158	8.818	7.4265	7.3212	8.9322	7.4084	9.0074	8.8552	8.5171	9.5568
6.1328	4.2945	6.706	5.3202	4.888	6.5948	5.4193	6.0296	5.4941	5.4874	5.5378	4.583	3.2954	4.1968	6.2853	6.7513	5.0706	5.7671	5.2398	7.954	7.9883	4.8028	6.0293	5.1406	5.8598	4.3105	4.9735	5.8893	4.7676	5.9416	4.8846	6.6456	6.0066	5.0661	5.8825	5.0369	5.6596	3.2895	4.8136	5.4389	6.0587	5.6362	5.0493	6.4927	5.4986	4.9861	4.8385	4.786	5.9824	4.6799
0.43152	1.3743	0.96514	-0.011802	0.76592	1.1159	0.14951	1.2477	-0.70009	0.13268	1.3724	0.88021	0.011939	1.307	1.3112	0.49225	1.092	2.649	0.72309	1.5286	1.3098	1.3347	0.69248	0.82615	0.77677	2.0094	-0.37323	2.3301	0.8365	0.29234	3.1455	-0.04878	0.68618	2.0316	1.8255	1.6625	1.7159	-0.13889	1.6846	1.9826	2.4534	0.50031	1.9111	1.7152	-0.20522	1.5755	1.1341	0.43196	1.5079	1.385
10.054	7.1971	9.425	11.13	9.0608	9.4497	7.3259	8.1627	9.07	8.8867	6.1835	8.3154	9.3856	8.4579	8.7218	9.2955	8.2532	8.299	8.3225	7.2878	7.5283	8.9071	8.6124	7.0848	9.5848	9.929	8.5491	9.7781	9.4551	9.4711	8.9326	8.5006	9.4163	9.3628	9.8077	9.2243	8.2465	7.9911	8.6844	8.3735	9.1864	7.977	9.0639	9.361	9.0527	7.5278	9.6298	8.4434	8.3365	7.4842
-1.3881	-1.2962	-2.9291	-0.81573	-1.6406	-1.0053	-1.0786	-2.1619	-2.983	-1.0977	-2.6497	-1.9977	-1.5237	-1.7723	-2.648	-1.8071	-2.2321	-0.51567	-0.21932	-2.3297	-2.4661	-0.82476	-2.333	-0.37399	-1.3626	-3.1725	-0.538	-0.74408	-2.672	-0.21215	-1.5574	-2.254	-0.10229	-1.4721	-1.7399	-1.4291	-1.4772	0.010055	0.6308	-1.9624	-3.0072	-2.2078	-2.0834	-1.8598	-1.357	-1.0555	-0.64895	-2.3572	-1.9088	-2.2399
-0.39716	0.32674	0.34649	0.91312	0.89031	-0.92848	-0.52053	0.030084	-1.347	1.2344	-0.30133	-0.17686	-0.20435	0.20016	0.12793	-0.21603	-0.55141	0.75026	2.1065	1.1782	0.38126	-1.4248	-1.2378	0.21843	-0.74882	0.56497	0.60165	-0.51674	1.1566	1.2302	0.46183	2.1456	0.18851	1.8748	-0.97709	-0.5717	1.2344	-0.66684	-0.95269	-1.4816	-0.99448	1.554	-0.055217	-0.33919	-0.070191	0.1531	0.37644	0.5321	0.39979	1.9266
1.0003	2.016	0.1923	2.3835	1.7467	1.3745	1.0593	3.9771	2.0121	1.4911	-0.36082	1.0696	-0.012694	2.2627	2.5505	1.4705	2.3986	2.3594	2.3197	2.9904	1.0997	-0.08734	1.8539	0.4116	1.1486	2.6242	0.82941	2.5602	2.6678	3.1073	0.22354	1.9519	-0.62475	0.79964	0.41137	0.64451	2.7005	0.39129	1.2077	0.71921	1.905	1.7377	1.9447	1.14	1.4536	-0.056654	1.9363	0.92478	2.7548	3.9688
-2.0882	-4.0344	-3.5409	-4.1667	-2.4878	-3.159	-3.8165	-3.1633	-4.5939	-4.4741	-2.8407	-3.9621	-5.9607	-4.3321	-4.6732	-3.3756	-3.1432	-4.0828	-4.4879	-2.4721	-4.0596	-2.931	-3.2684	-3.4844	-3.4463	-2.7649	-2.6136	-3.8383	-3.1628	-2.1872	-2.1713	-4.1293	-5.002	-2.3395	-3.5059	-3.8884	-1.5164	-3.8124	-3.5332	-2.9853	-2.8644	-2.423	-3.0231	-4.7377	-3.5498	-2.9493	-2.3905	-2.5217	-3.8121	-4.4952
-2.6012	0.21338	-1.0152	-0.34096	-1.153	-1.4623	-1.1355	-0.92101	-1.4327	0.085535	-2.4943	-1.3286	-1.3038	-1.0536	-1.1783	-1.7321	-0.073932	-1.9753	-1.4077	-1.1852	-2.0254	-2.294	-3.0871	-1.4396	-0.69253	-1.2649	-1.93	-0.55747	-0.29881	-2.6495	-0.38568	-2.7032	-2.5537	-0.86037	-2.0265	-1.9624	-1.5508	-0.27068	-1.535	-2.6467	-0.23888	-1.1346	0.16964	-2.0463	-0.22322	-1.2567	-2.7052	-0.85787	-1.3731	-1.831
-14.513	-14.989	-15.411	-12.506	-14.883	-15.075	-14.21	-14.907	-15.705	-13.169	-14.823	-16.282	-13.591	-14.871	-14.881	-14.7	-13.596	-13.201	-16.428	-13.961	-13.885	-13.048	-13.834	-14.872	-15.075	-13.427	-14.317	-13.057	-13.603	-14.35	-14.523	-14.163	-15.188	-13.587	-13.031	-14.724	-13.724	-14.156	-13.658	-15.032	-15.408	-15.402	-14.508	-14.877	-15.459	-16.521	-14.252	-15.308	-12.866	-14.813
-3.3345	-3.1338	-2.4494	-2.2229	-3.7293	-1.7524	-2.3063	-1.7924	-2.7417	-2.7267	-1.8614	-3.7125	-1.8763	-3.2162	-2.2911	-3.8351	-3.8679	-3.2328	-2.365	-2.7523	-0.14083	-2.0341	-2.2508	-2.6309	-1.887	-1.5854	-3.5698	-1.8042	-2.7793	-1.5083	-2.2461	-2.6767	-1.6079	-1.7249	-3.1596	-1.9195	-2.7597	-2.4291	-3.4424	-1.9558	-2.7207	-3.6976	-4.8842	-1.8037	-2.2431	-3.8661	-3.0635	-3.5918	-1.4707	-3.7075
1.6954	0.75157	-0.33516	-0.6958	0.055514	2.6173	1.2653	0.75091	0.62866	-1.37	0.44823	1.3363	3.5458	1.5402	-0.29492	1.6314	1.5683	0.49356	1.7735	1.4068	1.1418	0.23779	0.78146	0.43258	-0.090262	2.2458	1.1968	0.41942	1.463	1.411	1.2071	0.23987	2.0152	-0.23808	1.649	2.3073	-0.21448	1.0566	1.364	1.3063	1.7963	2.0061	0.37292	2.513	1.6822	0.20144	1.8157	1.7658	0.82943	1.4135
3.1684	2.5822	0.74307	3.9942	4.4728	3.0649	2.8644	4.3002	3.9907	2.2246	5.0407	2.3635	2.3813	3.0359	2.6472	2.5783	4.6016	4.1209	3.1195	3.9722	2.5008	2.5076	3.4845	2.9833	1.4737	2.747	2.3133	3.5149	3.8431	2.419	3.541	4.0302	2.4952	3.2556	1.9092	2.6445	4.4169	3.6588	1.2201	2.8523	2.4703	3.0114	3.147	1.9836	3.0695	3.6341	4.5366	4.095	3.2827	2.931
-14.089	-14.599	-14.497	-14.456	-14.38	-15.616	-14.961	-14.263	-14.404	-15.086	-15.001	-16.077	-16.963	-13.988	-14.766	-15.994	-14.899	-15.602	-16.143	-14.639	-15.398	-13.617	-13.3	-14.527	-16.94	-14.94	-13.608	-13.821	-14.389	-14.738	-15.711	-16.733	-15.451	-15.712	-14.853	-14.106	-15.388	-13.884	-15.724	-14.738	-15.56	-14.338	-17.373	-13.595	-15.574	-12.882	-15.013	-15.736	-14.415	-14.59
7.3994	6.0156	8.1818	7.8687	7.2251	8.2659	10.15	8.2957	7.2664	8.6252	8.3182	9.9452	7.5584	8.5242	7.8105	6.7405	9.7992	8.04	6.8949	8.396	8.9759	8.3058	8.4501	7.2208	8.1745	7.362	7.946	7.9519	7.4065	8.018	6.3302	7.2726	8.8101	7.7125	9.2732	6.1233	8.1096	9.5131	7.0884	8.699	5.8684	8.5217	7.2112	8.1267	7.3453	7.1852	7.4863	7.9702	7.7517	8.1011
1.6631	2.9329	1.7078	1.6169	1.0877	2.1808	1.6327	2.1779	1.1402	2.8935	0.59188	2.5026	1.9013	1.737	1.91	1.3507	2.3696	1.9763	0.99488	1.3594	2.1012	0.84569	1.9829	1.6045	1.4496	3.0296	2.7944	1.1832	1.8288	2.9734	0.047995	2.0393	2.3009	1.2924	-0.064041	2.5784	0.76697	2.316	2.6087	1.8751	0.9513	1.6517	1.3333	1.586	0.42187	2.1914	1.6034	2.2024	1.8015	3.4168
-1.1166	0.73091	0.65385	0.34999	-0.16721	-1.6048	-0.12188	0.47958	1.4202	1.3086	0.60633	0.4354	-0.7032	0.39845	0.87211	0.67817	0.61162	-0.37651	-1.1301	0.38242	1.2701	1.3688	0.9161	-0.038755	-0.42313	-0.43168	0.15511	-0.97572	0.97259	-0.053328	1.5952	1.9784	1.6008	0.18544	-0.3269	-1.1576	2.6798	1.6342	-0.92149	0.12344	-0.50164	-1.3969	0.77939	-0.48289	0.64382	-0.072652	0.64164	1.0581	-0.50273	0.81504
-11.242	-11.738	-10.021	-11.237	-10.561	-9.796	-10.99	-11.754	-10.567	-10.561	-10.844	-11.66	-10.202	-10.584	-11.634	-11.231	-10.147	-9.7332	-11.214	-10.747	-10.492	-10.586	-9.3484	-9.0058	-10.922	-11.387	-10.41	-12.136	-9.89	-11.164	-10.998	-10.703	-10.896	-11.55	-11.231	-12.349	-8.5667	-11.065	-9.6334	-9.9803	-11.319	-11.378	-11.188	-12.164	-10.845	-11.911	-10.907	-11.481	-10.33	-12.403
-2.4767	-0.5552	0.31786	-1.1097	-0.91378	-0.96367	-0.84279	-1.2771	-0.48091	0.019192	-0.1725	-1.739	-0.39712	1.0493	0.45008	-1.8174	-1.0901	0.16362	-1.1434	-1.5588	-1.6112	-1.4759	0.65405	-1.9619	0.55232	-1.0288	-0.3266	-0.015473	-2.1175	-2.8055	-1.321	-0.22666	-0.49247	-0.61389	1.2343	-0.12684	-2.3038	-0.79257	-2.2507	-1.9092	0.95146	-0.94398	0.31126	-2.1888	-1.3941	0.39463	0.068398	-0.62414	-2.5934	-0.96722
-1.5361	0.39884	-0.11881	0.24905	0.59674	0.50937	0.026404	-0.41233	-1.2598	-0.64543	2.2505	-0.50316	0.6215	1.0902	0.43623	-0.25297	0.48143	0.06802	0.86038	0.10868	1.1728	1.8918	0.037802	0.92289	0.96459	0.21857	-0.1016	0.36114	-0.56701	0.53414	-0.56873	-0.62005	-0.18544	-0.3848	1.6194	-0.51438	0.52567	1.9664	0.87275	-0.031782	-0.056621	-0.52349	0.87267	0.4532	1.7006	0.9799	1.2702	0.079331	0.1609	0.73829
-11.881	-11.017	-10.738	-10.006	-9.7819	-11.296	-11.817	-10.841	-11.082	-10.261	-10.269	-10.202	-10.177	-10.702	-10.689	-10.978	-11.173	-10.45	-10.013	-11.826	-11.684	-11.099	-10.441	-10.106	-9.8409	-10.314	-11.184	-10.906	-11.082	-11.43	-10.209	-11.2	-10.292	-9.4587	-10.759	-10.744	-10.009	-10.317	-9.1629	-12.553	-12.192	-11.281	-10.718	-10.993	-11.084	-10.894	-13.089	-10.674	-10.018	-10.514
8.4948	11.292	9.764	11.078	11.098	8.7563	8.8673	7.5876	9.0371	8.1205	9.0076	10.56	9.9514	9.0442	10.927	8.8795	8.4643	9.3834	10.627	9.9689	10.228	8.9519	8.4959	10.194	9.1736	9.3281	9.335	8.9748	9.2748	8.5927	10.136	10.207	9.7858	9.7972	10.051	11.389	10.212	10.3	8.0396	9.6847	10.033	10.175	9.9708	9.674	9.9504	9.7322	9.5407	9.5783	9.5994	9.8444
5.4902	6.9939	4.5885	5.7494	4.9795	4.2123	7.3666	7.0324	6.0949	4.3892	5.0073	5.8392	5.505	6.2243	5.8597	4.965	5.5679	5.7933	5.1357	5.2929	5.3919	6.0519	6.1514	4.3994	5.5475	4.8178	4.5632	4.0442	5.5591	5.6465	4.6508	6.1297	7.0371	4.7313	4.9659	5.9921	6.0708	5.7516	6.2691	5.6769	6.1694	7.6296	4.5558	6.6606	5.079	5.3665	5.0188	6.4611	4.6519	4.7886
-9.7838	-9.5004	-11.58	-10.994	-9.1777	-10.95	-10.429	-9.8046	-12.012	-10.543	-8.9397	-10.465	-11.103	-10.362	-11.443	-10.264	-10.215	-9.405	-10.238	-9.5878	-10.606	-10.346	-11.403	-12.419	-10.62	-11.092	-11.55	-11.653	-11.985	-11.119	-9.9544	-11.178	-11.669	-9.9857	-9.982	-10.847	-11.016	-10.062	-10.095	-10.233	-10.368	-9.544	-9.9942	-12.352	-10.682	-9.595	-11.201	-10.582	-9.4197	-9.6927
-10.003	-10.306	-9.0506	-9.9017	-10.382	-11.358	-11.347	-11.579	-9.5573	-11.379	-11.58	-10.732	-9.9455	-10.196	-11.647	-11.367	-11.457	-9.7321	-10.853	-9.3714	-9.1645	-9.8075	-11.53	-9.2867	-10.2	-10.613	-11.849	-10.981	-9.8193	-10.201	-9.2162	-10.55	-10.509	-11.59	-8.8586	-10.406	-11.644	-9.9734	-11.098	-11.479	-9.6164	-8.799	-10.831	-9.0433	-9.9594	-10.826	-9.7522	-10.211	-9.2101	-9.3465
6.164	5.4701	6.475	6.4183	7.104	4.7328	6.4671	5.3513	5.6362	6.2894	5.8912	6.6833	5.5213	6.9766	6.242	7.1095	6.3493	8.069	8.0229	7.3745	6.4171	6.0391	5.7684	6.8383	6.699	8.5088	8.0989	6.8049	5.7731	7.5239	7.4659	6.9038	6.8975	5.479	8.1389	4.9033	6.8592	6.7084	6.605	7.0983	5.6955	8.4991	6.8042	5.9309	6.6124	6.1163	6.894	8.5985	6.8253	8.3248
-4.1719	-3.0854	-2.6044	-2.2783	-4.1154	-3.4654	-4.2606	-4.0898	-3.0373	-3.5069	-2.2423	-3.6168	-3.3384	-1.6239	-4.5607	-2.8132	-2.7095	-2.7014	-3.7372	-2.4557	-2.2987	-4.8969	-2.5967	-4.2055	-1.4992	-5.1797	-3.8558	-2.2405	-1.8907	-2.7481	-3.2819	-2.8089	-2.9332	-3.4716	-3.4766	-2.8567	-2.21	-2.5763	-2.1228	-3.192	-1.6396	-1.8246	-3.6036	-2.3717	-3.3598	-2.682	-3.5838	-2.5507	-1.8431	-4.1062
-4.7361	-5.1209	-5.269	-4.4268	-6.2432	-4.2537	-4.4855	-5.801	-5.8339	-5.6756	-5.0807	-4.6712	-5.434	-4.1898	-4.9997	-5.9062	-6.1409	-5.5026	-5.0526	-5.5238	-6.1313	-6.4681	-4.8692	-5.0771	-5.1981	-6.4963	-5.5698	-4.5782	-5.6204	-6.6968	-5.7574	-5.2026	-5.8179	-5.1732	-5.7855	-5.623	-4.5488	-6.1004	-5.6574	-7.0608	-6.3172	-5.9091	-5.3536	-6.4626	-6.2312	-4.6731	-5.4997	-5.3811	-5.1898	-5.7318
-10.934	-9.5469	-11.208	-10.982	-11.401	-12.01	-11.155	-11.513	-9.7567	-11.135	-11.743	-11.798	-11.533	-11.316	-11.813	-9.6184	-11.769	-11.684	-10.541	-10.104	-10.026	-11.749	-12.195	-9.724	-10.194	-10.421	-10.387	-12.601	-10.756	-11.183	-10.946	-10.58	-10.071	-10.733	-10.79	-10.455	-10.496	-10.039	-12.703	-11.177	-11.223	-10.476	-12.256	-9.0103	-11.692	-10.734	-11.329	-12.008	-12.189	-9.5357
1.4905	0.47194	1.9945	-0.81723	-1.0445	0.85875	0.21687	0.36557	0.29247	-0.68007	1.2399	0.6912	-0.20073	1.1937	-0.2092	-0.42558	0.66796	-0.033031	0.58011	0.91335	1.8682	1.5496	1.6071	-0.08737	0.84764	0.30766	0.38578	-2.0516	-0.24891	1.0299	1.5014	-0.23453	0.45361	0.52054	1.1265	-0.5105	1.1719	-0.1448	1.772	-1.0731	1.7219	1.4973	1.3161	0.45619	0.35445	0.50778	-0.71409	-0.51418	-0.75054	0.1708
-0.45	0.61045	-2.1413	0.1087	-0.79937	0.35246	0.71457	0.26952	0.13118	-0.87955	0.0022083	-0.31819	-0.30975	-1.7711	0.72015	-0.53865	1.0047	-0.47587	-0.33039	-1.3114	-0.09928	-0.51047	-1.0802	-1.5953	-1.2822	1.1866	0.16487	-0.00026057	-0.19789	-0.18304	-1.0678	-0.26226	-0.69521	1.2624	-0.71832	1.0278	-0.38298	-0.59419	0.31885	-0.30259	0.045224	-1.2505	-0.89071	-0.59544	0.90707	-0.79702	0.54373	0.73782	-0.101	1.7805
-11.698	-10.586	-13.25	-11.776	-12.164	-12.361	-12.555	-12.001	-14.591	-12.171	-12.148	-12.584	-13.843	-13.102	-13.872	-13.086	-13.081	-12.132	-13.984	-12.029	-12.832	-15.077	-11.741	-12.991	-13.122	-13.846	-13.38	-13.796	-12.573	-13.023	-14.117	-12.131	-13.94	-12.785	-12.568	-13.408	-13.118	-12.667	-15.812	-12.955	-13.275	-12.951	-13.525	-12.977	-13.844	-11.597	-10.77	-12.414	-11.697	-13.188
-0.032891	0.28959	-0.20284	1.7205	0.72895	0.018761	0.56214	-0.53936	-0.098727	1.6786	1.5033	-0.61316	0.41405	-0.7657	0.95649	-0.69597	-0.054887	0.46769	0.64687	1.5481	1.1256	1.0738	1.255	1.8212	0.73131	1.2189	0.6269	1.9797	0.7884	1.5427	0.52549	-0.63903	-0.17658	1.6037	0.53325	0.67848	0.78048	-0.04725	0.49716	0.5361	0.30234	0.21728	0.26512	-0.23317	0.41396	2.398	0.61291	0.85921	-0.99387	0.24896
-8.7932	-8.5227	-10.411	-9.2184	-7.9783	-9.3802	-11.111	-8.1401	-9.366	-7.898	-9.1471	-9.0163	-9.1728	-9.2431	-8.7932	-9.123	-8.4548	-8.3502	-9.186	-9.9369	-7.5734	-8.4419	-9.3004	-9.5746	-11.798	-8.998	-9.0674	-9.1481	-9.4966	-8.6584	-7.8074	-9.0688	-8.9243	-7.4564	-9.7578	-9.6323	-8.1274	-8.2608	-9.1763	-8.5888	-8.9345	-8.2948	-9.2258	-9.7346	-7.5011	-7.2571	-8.4395	-8.8858	-8.9188	-8.9849
-3.7662	-3.8351	-5.7982	-2.9698	-3.9686	-2.8753	-2.5499	-4.0924	-3.4929	-3.3341	-4.3147	-3.5267	-3.9875	-3.5453	-5.0706	-3.9596	-4.6395	-2.4315	-3.044	-3.3086	-1.4814	-3.6055	-4.5621	-2.6853	-3.4876	-4.4907	-3.8362	-4.1182	-2.9578	-4.814	-3.399	-3.303	-3.676	-3.852	-3.8109	-3.7908	-3.206	-3.6361	-4.0957	-3.8363	-3.3401	-2.7136	-4.4162	-4.4989	-4.6835	-2.7239	-4.2401	-3.0218	-2.8336	-3.546
-5.7193	-6.94	-5.5656	-6.0801	-6.1592	-6.4352	-4.1379	-6.1151	-5.9851	-5.671	-4.4808	-5.4236	-5.4372	-5.7088	-5.6024	-6.3219	-5.8435	-6.9702	-4.9212	-6.1697	-6.2903	-4.4908	-5.4767	-4.3818	-5.9389	-7.0647	-5.4768	-5.6863	-6.266	-7.5343	-5.0248	-4.8313	-4.4146	-5.2762	-5.966	-5.7563	-5.0037	-4.9603	-5.3664	-5.2433	-5.2652	-7.142	-6.0447	-6.2858	-7.6827	-4.5168	-5.0483	-5.6271	-5.0423	-5.778
-12.167	-11.859	-12.543	-11.459	-11.418	-10.33	-10.81	-11.375	-10.938	-11.283	-11.01	-12.269	-9.9118	-11.489	-12.48	-11.301	-11.746	-11.062	-12.476	-13.756	-10.814	-12.124	-10.381	-12.508	-13.483	-11.011	-12.193	-12.629	-11.877	-11.675	-11.931	-12.005	-10.664	-13.356	-11.989	-11.98	-12.848	-13.001	-11.802	-11.467	-11.545	-11.024	-11.296	-11.331	-12.229	-12.887	-12.06	-13.453	-12.413	-11.536
8.351	7.6644	8.9871	6.3225	6.7746	6.7819	6.795	8.0644	7.7616	8.4183	7.3272	7.7396	5.8363	6.6237	8.0974	6.1681	6.2988	6.7424	5.6715	5.004	5.6124	6.4807	6.2626	6.5013	6.6693	8.0837	7.353	5.4841	6.7302	6.3539	5.7911	8.1905	6.7839	6.376	6.6016	8.0084	5.2284	7.0496	7.6227	7.7006	4.2579	5.6837	7.398	8.0501	5.3277	6.8394	7.2139	7.1842	7.3502	7.2586
-15.186	-12.622	-12.492	-11.14	-12.379	-12.829	-12.322	-13.637	-12.965	-12.54	-13.687	-14.556	-12.325	-12.037	-13.786	-12.556	-13.408	-13.355	-12.914	-13.514	-11.346	-12.824	-10.449	-13.407	-13.573	-12.15	-11.659	-13.268	-13.341	-11.958	-12.76	-12.649	-12.62	-12.484	-12.537	-10.986	-11.284	-12.696	-12.031	-12.986	-13.719	-12.155	-14.411	-13.869	-13.177	-12.999	-12.454	-11.551	-14.815	-13.883
-12.727	-12.749	-11.276	-14.248	-9.3736	-13.8	-11.235	-11.668	-12.123	-12.544	-12.596	-14.398	-12.569	-12.494	-13.437	-10.681	-12.19	-11.771	-14.207	-11.425	-13.92	-13.715	-11.089	-12.466	-12.605	-13.113	-12.732	-11.783	-12.376	-13.297	-14.162	-13.775	-12.117	-13.302	-12.828	-11.367	-13.23	-13.558	-12.004	-13.419	-12.386	-12.01	-13.653	-14.426	-12.578	-11.625	-13.191	-12.48	-12.449	-13.056
3.4232	4.1777	3.5832	2.9057	4.4938	2.8015	2.1066	3.1923	4.2525	3.3626	3.0171	2.8305	3.6478	3.4342	2.4346	3.2899	2.5655	2.8244	0.78799	1.6165	4.4683	4.1206	3.1159	4.0341	2.5642	3.4943	2.743	2.5649	3.1656	2.9994	3.7673	3.1564	4.2801	2.8239	3.251	3.2239	3.6037	3.3809	2.5644	2.1492	2.1216	1.7767	2.7744	3.098	3.2306	3.2778	3.2481	3.179	1.9963	3.329
-9.6964	-11.284	-11.755	-10.958	-12.804	-11.866	-12.948	-14.274	-9.9704	-13.796	-11.884	-12.341	-10.627	-11.565	-12.368	-10.66	-11.513	-12.754	-11.683	-12.091	-13.239	-11.756	-11.555	-12.616	-10.663	-11.431	-11.946	-11.241	-11.99	-10.663	-10.854	-11.807	-11.496	-11.311	-10.803	-10.329	-13.626	-10.397	-12.094	-11.936	-12.061	-10.612	-11.637	-11.325	-10.766	-12.29	-13.011	-11.731	-11.832	-11.243
6.6749	4.0803	5.8084	5.4008	6.5451	5.9863	3.3172	6.1086	4.4887	5.0649	4.368	5.262	5.384	5.3979	4.5242	4.6453	4.4503	3.4328	4.2056	3.8154	4.1512	5.093	5.6366	5.3967	6.4081	5.3931	4.9752	6.3287	5.6724	3.7364	3.7433	4.5111	4.9817	4.9209	5.5412	4.6429	4.9348	5.4962	6.9127	4.1834	2.9525	6.3857	5.8386	3.8926	4.6837	5.3279	3.9274	5.0125	5.9552	3.6426
3.4361	2.6611	2.492	2.7657	1.6389	0.98281	0.80385	2.1786	1.7269	1.2023	-0.58675	2.4305	1.8859	0.51999	2.2888	2.7625	1.4684	1.7626	1.2113	1.1074	2.0859	0.41412	0.97576	1.2928	1.81	1.6052	1.5277	-0.0097456	2.656	2.1321	0.93438	0.057635	1.8228	0.77215	0.64639	1.8018	-0.2489	2.9206	3.4403	0.25738	1.3291	-0.26932	1.9401	2.9099	3.7589	2.2777	2.1187	1.3745	0.19937	0.66087
-1.9713	-0.32755	-1.1311	-1.1937	-0.98361	-2.3192	-3.0133	-2.525	-2.0824	-2.0029	-1.4456	-0.58515	-2.3924	-2.3389	-3.6821	-2.1862	-3.4558	-2.0984	-2.5971	-1.9705	-2.1992	-1.7507	-1.6078	-1.2723	-1.1272	-2.4348	-3.8101	-2.2728	-1.244	-2.577	-3.1299	-1.118	-3.6062	-1.8126	-1.5719	-1.6967	-2.2518	-2.1668	-2.2208	-1.0457	-1.4676	-1.9925	-1.496	-1.8052	-2.2024	-1.9439	-2.8462	-2.551	-1.3874	-0.14741
-12.429	-11.968	-13.748	-12.446	-12.714	-12.509	-11.638	-12.881	-10.942	-11.99	-13.023	-12.621	-12.942	-14.173	-13.318	-11.992	-13.036	-11.378	-12.242	-13.527	-12.563	-13.46	-12.199	-13.954	-11.428	-12.474	-14.512	-13.685	-11.762	-12.698	-13.356	-13.341	-13.307	-12.583	-13.559	-11.564	-12.109	-11.655	-12.293	-12.336	-13.552	-11.826	-11.961	-12.834	-13.913	-14.232	-13.519	-13.613	-12.372	-13.349
0.49486	0.67153	2.7697	0.013645	1.4628	0.77846	0.30533	1.1609	0.65364	-0.16248	2.4463	1.9519	0.23603	1.0647	0.43882	0.72264	-0.87354	-1.0281	0.017283	-0.001105	1.6337	0.58791	-0.57486	0.027592	2.0489	0.97676	0.3792	2.3927	1.3255	0.60519	0.98004	1.3543	-0.23526	0.23216	0.40776	-0.12989	0.32617	1.2795	0.5321	0.063681	0.52575	-0.45653	-0.64785	0.61723	0.13792	2.4346	1.8654	0.20556	1.6658	1.3594
4.1799	5.0743	4.9143	5.7432	4.9805	6.8524	5.539	4.6049	5.891	5.1405	6.3826	6.2879	5.2541	5.9038	5.8098	4.2079	5.9378	4.7176	5.0531	3.8124	6.7583	7.2449	4.4344	5.0549	6.2636	5.9523	5.1247	5.727	6.9484	5.3214	5.0322	5.223	5.4533	4.3911	5.841	7.1081	6.0442	6.4336	5.0483	4.8004	5.1807	3.2545	6.1476	5.6654	5.0851	4.2631	4.5473	5.8753	6.0689	5.7867
1.2657	2.2878	1.2189	0.62473	-0.62538	0.85476	1.6739	2.2504	2.9149	2.1151	1.4287	1.9519	1.8581	1.4938	1.821	3.4485	0.6302	1.1349	1.7564	1.5484	1.7332	2.0296	1.0644	0.41291	0.99277	1.4801	3.6166	2.9149	1.6094	1.0049	0.93909	2.9721	2.3468	1.2833	2.0546	1.1768	0.65708	1.2811	0.58423	1.9818	0.77312	1.492	1.2462	0.68427	1.5341	0.97927	0.041862	3.0675	1.8321	2.8054
-7.3713	-9.167	-8.9596	-7.2948	-6.9144	-7.6982	-8.4238	-7.8635	-7.8175	-8.5217	-7.0031	-6.1451	-8.4752	-8.4198	-7.2807	-7.5737	-8.3889	-6.8643	-8.0662	-7.0334	-8.2486	-7.2837	-7.449	-6.9236	-7.8914	-7.8502	-7.9833	-7.5278	-6.8449	-7.6387	-6.2093	-7.8188	-8.0572	-7.6355	-7.0296	-7.7411	-7.7632	-6.1476	-7.315	-7.8372	-6.0515	-6.8931	-7.4127	-7.5913	-7.236	-7.0544	-10.174	-6.3591	-9.052	-8.5817
-1.6581	-0.26672	-0.9422	-0.75779	-0.10342	0.18149	-0.2881	1.5918	-1.3018	-0.91682	-2.4128	-1.2314	-0.73527	-0.33701	-1.6784	-0.91091	1.0195	-1.3744	-0.68273	0.96789	0.88808	1.5003	-0.35535	-0.98389	-0.92206	-0.54284	-0.57667	-1.0046	-0.64935	0.59659	0.68086	-0.59013	0.40772	-0.55749	-0.95061	-0.53989	-2.1341	0.033523	-0.091143	-0.30497	-0.48036	-1.7687	1.1561	0.59605	0.30802	0.39733	0.039951	-1.6435	0.50246	-0.77847
-13.67	-14.51	-14.59	-14.012	-15.622	-14.204	-13.606	-13.535	-14.123	-13.893	-15.259	-12.99	-14.429	-12.938	-14.896	-15.559	-12.903	-11.938	-13.21	-14.32	-17.229	-12.998	-12.616	-13.005	-13.813	-14.371	-12.076	-15.281	-14.233	-14.6	-14.398	-12.482	-14.184	-12.725	-15.161	-13.343	-13.846	-14.383	-14.398	-14.08	-13.723	-14.509	-13.463	-14.193	-14.693	-14.356	-12.426	-14.694	-14.678	-15.015
7.6614	8.8835	6.9044	9.8725	6.6477	7.5946	6.5218	6.7355	7.1433	9.1431	8.332	7.4171	10.028	8.8041	8.117	8.9769	7.0622	7.2718	7.686	7.0826	8.7868	8.5142	5.8139	9.0119	8.6098	7.8115	7.6164	8.9271	7.0026	7.4224	7.4313	8.5749	9.3918	8.4957	5.9126	8.0468	7.9803	7.8024	7.3558	6.7498	6.7996	8.648	7.7105	8.2433	8.0333	7.0239	7.3336	9.8029	8.2996	8.1655
7.902	7.3988	8.2366	6.9591	6.9396	6.8476	5.66	8.6645	7.1989	9.3261	8.3821	8.6783	8.7091	8.9592	7.7549	7.454	7.8782	9.2384	9.6717	7.1704	8.2312	9.9708	8.8005	7.9111	8.7914	7.942	9.4711	6.1997	8.6733	9.4551	7.1718	8.5555	6.3515	7.7961	8.848	8.128	7.5748	9.1416	7.663	7.4791	9.0068	8.3285	7.4913	8.9641	8.8864	8.3256	7.1988	7.9621	7.964	8.9437
-1.4106	-2.5853	-3.2811	-1.8259	-2.9031	-3.3747	-3.2505	-2.7269	-3.5667	-1.8816	-2.1311	-2.4791	-1.6651	-2.4114	-1.2212	-1.3833	-2.2295	-3.2316	-2.2547	-1.7864	-3.3919	-2.513	-2.8689	-2.5952	-3.0428	-2.6756	-2.2217	-3.5496	-0.89988	-0.1786	-2.2665	-1.0262	-3.2817	-3.7686	-3.9485	-4.2607	-2.6351	-4.4565	-2.7783	-3.227	-2.6366	-3.0775	-3.5267	-4.2952	-2.0807	-3.5305	-1.9993	-1.4812	-2.0026	-2.3714
-12.684	-13.812	-11.158	-12.229	-13.438	-12.632	-14.358	-14.652	-14.582	-11.622	-13.359	-12.966	-12.832	-12.913	-13.14	-12.693	-12.564	-12.714	-12.773	-13.484	-12.581	-12.758	-10.826	-14.715	-12.432	-13.268	-12.922	-14.264	-12.524	-14.896	-12.166	-15.205	-12.231	-12.585	-13.454	-11.82	-12.858	-14.292	-13.308	-14.633	-12.665	-13.21	-12.817	-14.092	-11.464	-14.071	-12.332	-13.324	-13.945	-14.223
-2.2084	-1.712	-1.9158	-2.6702	-2.4119	-0.61046	-1.3725	-2.1973	-0.8677	-0.6985	0.000408	-0.46488	-3.1052	-0.52348	-2.0631	-3.1293	-0.84701	-2.1849	-2.4202	-1.7972	-1.6369	-1.1889	-2.7653	0.84404	-1.37	-3.1466	-3.2214	-0.76487	-3.3992	-2.0957	-1.91	-1.255	-0.71342	-1.0764	-1.7964	-0.59405	-1.5948	0.06012	-1.6429	-1.821	-3.5429	-1.674	-1.0607	-2.0187	-0.80492	0.91862	-1.7077	-0.92707	0.14768	-1.2404
-13.17	-11.976	-11.303	-13.261	-11.763	-11.621	-12.535	-12.017	-11.301	-12.569	-10.075	-10.435	-11.808	-10.421	-11.073	-11.599	-10.845	-12.909	-13.523	-12.599	-11.398	-11.44	-10.943	-12.009	-12.18	-10.645	-12.705	-10.826	-12.129	-9.888	-10.958	-10.463	-13.131	-12.413	-11.721	-10.722	-10.47	-11.719	-11.91	-10.2	-11.102	-11.353	-11.706	-11.984	-11.224	-11.735	-12.094	-11.435	-10.941	-11.771
-0.5786	-3.0306	-0.55034	-3.1105	-0.55508	-1.8089	-0.24802	-2.3678	-0.67376	-2.2225	-0.69736	-1.5357	-1.4737	-1.1665	-1.9273	-1.701	-3.7386	-0.59486	-2.0329	-1.4687	-1.6875	-1.4143	-3.0681	-1.8582	-2.3393	-1.6727	-0.21451	-1.5275	-0.22453	-0.85388	-1.3003	-2.2722	-3.1604	-1.3226	-1.8298	-0.25796	-1.5857	-1.6226	-1.8096	-0.71149	-1.996	-0.7975	-1.3278	-3.1743	-1.2184	-1.333	0.92711	-2.5157	-1.6749	-2.658
-21.53	-22.147	-21.593	-21.062	-23.161	-22.883	-21.63	-23.338	-20.779	-21.319	-21.97	-23.39	-21.821	-24.413	-20.863	-22.559	-22.312	-21.282	-22.525	-22.877	-22.596	-19.863	-22.703	-23.091	-22.586	-22.61	-21.39	-22.17	-21.158	-22.448	-23.134	-21.776	-22.495	-20.145	-22.283	-21.494	-21.421	-21.041	-22.439	-21.483	-22.872	-23.147	-21.351	-22.234	-22.602	-21.535	-22.438	-21.619	-21.893	-21.202
-9.6611	-10.487	-9.0419	-11.69	-10.061	-11.036	-8.2609	-11.175	-9.6483	-10.759	-10.642	-11.383	-9.1068	-9.4962	-11.05	-8.7982	-10.361	-9.477	-9.8265	-12.479	-10.073	-10.041	-10.247	-8.8125	-10.063	-11.361	-10.282	-10.061	-11.736	-10.134	-9.613	-12.091	-9.8095	-10.917	-9.6587	-10.398	-10.462	-9.516	-9.8425	-9.081	-10.407	-10.012	-9.8074	-9.7558	-11.172	-9.6289	-9.7462	-8.0614	-12.069	-9.5611
-8.2578	-4.784	-4.5761	-6.494	-6.8561	-7.5549	-4.1951	-6.7729	-5.593	-6.4088	-6.4332	-6.3879	-5.4441	-4.1521	-6.4824	-6.5985	-6.1201	-5.261	-5.6867	-6.5085	-4.8233	-6.3067	-5.5745	-6.628	-6.5367	-4.1919	-5.3731	-5.1041	-5.555	-5.0715	-4.3768	-5.8993	-5.5117	-5.9593	-5.0849	-5.8015	-6.6138	-8.0395	-6.1614	-5.158	-5.0903	-6.1218	-5.2831	-4.92	-7.2308	-5.6478	-5.1895	-7.0996	-4.1337	-4.5601
-12.563	-15.352	-14.415	-15.29	-14.798	-16.556	-15.595	-14.939	-14.597	-16.399	-14.868	-14.988	-13.917	-14.424	-14.707	-13.841	-15.077	-14.32	-14.324	-14.266	-14.968	-15.468	-15.769	-15.343	-14.675	-16.209	-15.648	-14.943	-14.266	-16.297	-14.499	-14.549	-14.813	-15.877	-13.188	-13.711	-14.177	-15.729	-13.295	-14.196	-13.731	-15.175	-14.511	-13.353	-13.623	-15.124	-15.004	-14.019	-14.849	-14.421
-11.908	-14.281	-13.301	-12.087	-13.258	-11.967	-13.284	-12.528	-13.601	-12.876	-13.947	-10.655	-12.524	-13.14	-13.39	-13.27	-12.177	-12.774	-12.804	-12.548	-13.142	-11.752	-13.05	-14.505	-13.071	-11.967	-12.029	-12.39	-13.074	-12.501	-13.686	-13.561	-13.246	-14.391	-13.35	-13.237	-13.671	-12.787	-13.165	-12.557	-12.777	-13.525	-13.762	-10.673	-12.31	-15.435	-12.844	-14.525	-12.523	-10.995
7.9755	7.1673	6.1964	6.8279	6.7038	8.9609	6.4031	6.1078	8.7136	6.3295	7.1086	7.3789	6.3209	7.2388	7.0978	6.609	6.7594	6.5465	5.9369	6.0976	7.1824	9.6711	5.5413	9.0354	6.5987	8.4072	8.1158	5.7692	5.9534	5.9434	6.6412	4.7206	7.8562	5.4977	7.0993	7.6735	6.5255	6.626	6.3011	7.0584	8.5008	7.4587	6.4605	6.5662	6.7163	6.7253	6.954	7.8705	6.1245	6.2229
-12.619	-14.688	-13.217	-11.943	-12.561	-13.657	-15.617	-11.66	-12.28	-13.014	-14.787	-13.172	-13.708	-13.368	-13.364	-13.691	-13.011	-12.406	-11.957	-12.681	-13.991	-13.609	-11.995	-14.275	-13.35	-13.802	-12.797	-12.88	-14.102	-13.309	-13.43	-13.475	-13.409	-12.925	-13.527	-14.689	-10.851	-13.293	-12.503	-15.31	-13.164	-12.714	-12.703	-14.088	-12.686	-12.834	-12.564	-14.299	-12.574	-13.296
-2.0278	-3.775	-3.2173	-2.499	-1.8143	-3.4173	-2.3077	-4.1993	-3.8378	-3.8159	-1.9859	-5.7073	-3.7068	-3.5576	-2.305	-3.2287	-4.5913	-3.3427	-4.0185	-2.1124	-3.5227	-3.4888	-3.211	-3.2681	-2.3407	-3.9756	-2.4969	-3.9857	-3.0896	-3.4924	-2.3662	-3.1167	-3.5321	-3.1313	-5.0827	-4.0463	-3.8538	-3.7337	-3.4746	-1.7123	-3.4163	-3.6345	-3.1194	-2.5873	-2.5439	-1.8226	-3.1488	-3.2109	-2.6828	-3.6273
-0.94905	0.1781	-0.60067	-1.1094	-1.12	-1.492	-1.9948	0.35323	-0.70895	-1.4137	-1.2606	-0.73172	-1.1061	-2.0665	0.60441	-1.9222	-0.0055144	-0.51856	-1.779	-0.95062	-1.7406	-1.7933	-5.1033	-1.9213	0.28241	-1.6224	-1.7871	-1.2943	-1.9443	-0.54476	-0.84151	-0.90262	-0.20817	-0.28097	-1.0578	-1.6306	-1.9173	-2.0046	-0.42107	-1.4783	-0.19943	-1.8305	-2.7612	-1.5071	-1.5382	-0.11943	-2.2398	-1.4078	-1.0142	-0.78338
3.1328	1.4092	1.462	1.6662	3.1463	3.3267	1.3477	2.4231	2.4445	1.5369	2.216	3.2481	1.7734	1.9747	3.6979	0.764	2.7837	2.1771	4.7317	3.5356	3.1951	2.237	1.5487	3.704	3.116	2.8774	3.0427	1.3512	2.2999	4.3635	1.7092	1.6103	1.8017	2.5906	3.6919	2.8722	1.4565	2.6209	2.368	4.0428	3.5921	3.1782	1.8088	3.483	2.1152	2.209	1.9611	2.7528	3.5215	2.5323
-8.8946	-11.821	-10.517	-10.525	-9.1221	-10.796	-10.963	-10.227	-10.359	-9.1859	-10.206	-11.776	-10.064	-10.807	-9.0696	-9.6192	-10.948	-8.6437	-11.523	-10.812	-9.983	-11.262	-9.1698	-11.29	-10.764	-9.4813	-10.453	-10.994	-11.317	-8.8612	-11.125	-12.41	-11.634	-9.4012	-10.686	-9.5375	-10.733	-9.4286	-9.0394	-10.996	-10.482	-12.634	-9.6133	-10.732	-11.653	-9.2153	-9.0854	-10.894	-9.9313	-10.609
-2.5342	-2.6746	-1.9868	-2.0028	-2.9121	-3.2892	-2.0681	-2.9224	-2.5246	-2.263	-3.1519	-1.9661	-2.4343	-2.3292	-1.9932	-2.2229	-1.9779	-2.3809	-1.9058	-2.8827	-1.7912	-2.4284	-2.7428	-1.7412	-2.0496	-0.40307	-2.4575	-1.9119	-2.2021	-3.1464	-2.6604	-1.9783	-0.71725	-1.8679	-2.2594	-1.2353	-3.0065	-3.0217	-2.5985	-3.5436	-0.8739	-3.3732	-2.4427	-2.2759	-1.8297	-2.0877	-1.1836	-4.4409	-2.8332	-2.5449
1.3579	1.1909	0.83766	3.3154	2.1804	1.3676	1.7378	1.8449	0.058687	2.3394	1.5978	2.251	0.49555	1.6466	0.97606	3.117	1.6532	0.5381	1.926	2.5111	0.80492	1.8524	2.416	0.61029	1.6349	1.8462	2.5318	3.2509	1.1878	3.1972	2.0554	1.4492	1.8545	2.0867	1.9239	2.1849	0.15573	1.1567	0.48668	1.6182	0.57919	1.3362	2.2564	3.1975	2.2082	1.7184	1.8719	-0.19404	0.9282	1.6766
-10.146	-9.6589	-11.126	-10.205	-10.774	-10.492	-10.941	-10.565	-10.387	-11.927	-9.6504	-10.449	-11.558	-10.225	-10.943	-10.342	-11.384	-11.324	-11.871	-11.593	-9.8675	-10.307	-12.532	-10.635	-10.496	-10.487	-12.931	-10.821	-10.263	-11.052	-10.789	-8.8447	-9.4952	-11.115	-10.826	-9.2179	-11.77	-12.039	-11.188	-11.13	-12.21	-9.7322	-10.35	-10.612	-10.894	-12.303	-10.112	-10.049	-12.287	-11.858
-5.3177	-4.6705	-4.5697	-4.5148	-2.7283	-4.1819	-3.856	-4.4996	-3.4993	-3.8621	-3.8905	-3.8414	-3.1569	-6.3144	-2.981	-5.3053	-3.2729	-4.4569	-3.5979	-3.7965	-3.9965	-3.6259	-3.4654	-2.5409	-3.592	-3.2872	-3.6801	-3.6837	-2.9653	-4.7316	-2.8314	-3.1588	-4.4183	-4.7198	-3.8906	-2.3664	-4.4169	-3.5719	-3.039	-4.0709	-2.7786	-4.0417	-4.5054	-2.7279	-3.6897	-4.0941	-4.8116	-3.7938	-3.3461	-5.0561
-12.313	-13.814	-12.278	-12.66	-12.678	-11.095	-11.529	-11.398	-11.649	-11.134	-11.804	-10.599	-11.721	-11.475	-9.8192	-11.474	-11.154	-12.236	-10.204	-10.962	-11.676	-11.428	-11.554	-11.731	-10.815	-11.714	-11.201	-10.842	-10.599	-10.391	-10.716	-10.288	-10.993	-11.003	-11.849	-11.517	-11.754	-11.77	-10.195	-11.241	-11.628	-12.689	-11.638	-11.347	-10.748	-11.113	-13.288	-10.768	-11.453	-10.659
-10.639	-9.8866	-10.061	-10.542	-9.8162	-10.019	-11.695	-11.067	-10.705	-9.2099	-9.1096	-10.342	-9.6846	-9.957	-9.9418	-10.808	-8.8859	-10.522	-10.459	-11.583	-9.9128	-11.473	-11.537	-9.1448	-10.143	-8.7506	-10.988	-10.609	-10.939	-11.317	-10.918	-9.8275	-10.803	-9.9748	-10.862	-11.033	-9.6371	-9.4446	-10.794	-11.363	-10.173	-11.41	-10.198	-11.256	-10.067	-9.6579	-10.096	-10.469	-10.146	-10.116
-2.8495	-1.4403	-2.6068	-3.874	-1.7527	-1.6935	-3.4391	-1.8335	-2.5743	-3.172	-4.0855	-1.4047	-2.4215	-3.9808	-3.0396	-2.9356	-3.1858	-3.4318	-0.81108	-2.3701	-2.4358	-1.462	-2.0196	-3.5116	-1.8624	-1.3796	-2.9929	-1.3374	-1.5696	-2.3102	-4.0414	-4.2423	-3.1735	-3.6498	-4.1796	-3.2084	-2.0151	-1.8467	-2.2027	-2.552	-3.1892	-2.9621	-1.9235	-3.8751	-4.1386	-2.0504	-2.815	-3.8771	-2.1107	-3.9995
0.71134	1.611	-1.3457	0.39753	0.13876	1.8952	0.035701	2.3513	-0.030702	0.16228	1.5411	0.33646	1.1756	0.51989	1.4498	0.75518	0.34807	1.1249	2.4763	0.12097	-0.097564	1.2594	1.2732	1.2461	-1.6558	1.5672	-0.21831	-0.26812	-1.4051	1.3861	1.7	-0.84725	0.15538	0.25303	-0.036932	0.57362	1.2513	0.75011	2.9888	0.18033	1.2465	0.41751	0.90846	-0.55614	1.2092	0.02393	0.5547	0.55806	1.1525	-0.38124
-22.2	-22.244	-23.061	-22.915	-21.638	-22.949	-20.978	-21.8	-23.309	-21.227	-21.907	-22.281	-22.208	-23.486	-21.934	-21.485	-22.65	-22.205	-21.939	-20.808	-24.162	-22.809	-20.477	-22.523	-21.186	-22.335	-22.075	-22.976	-21.087	-23.155	-21.884	-22.082	-23.472	-21.651	-23.141	-22.709	-20.855	-21.904	-21.918	-22.401	-23.027	-20.518	-23.285	-20.865	-22.537	-23.589	-21.652	-22.742	-21.135	-21.347
-14.952	-14.065	-11.995	-15.788	-14.87	-14.23	-15.093	-13.579	-14.996	-13.512	-14.119	-15.161	-13.757	-14.697	-13.132	-12.8	-12.951	-14.353	-15.012	-15.053	-14.328	-12.666	-13.186	-13.804	-13.504	-15.508	-14.823	-13.289	-14.483	-13.65	-13.107	-14.069	-15.26	-13.433	-14.107	-14.818	-14.691	-14.096	-14.806	-13.849	-14.299	-13.936	-14.399	-12.63	-12.884	-13.104	-13.914	-14.808	-14.554	-14.425
-0.59669	0.83744	-0.50497	0.10654	0.52967	-1.0158	0.36108	-0.80964	0.6561	0.12909	0.66628	0.072816	0.76947	-2.2197	-0.45357	0.83607	-0.95053	-2.1873	-2.2409	-0.99618	0.19339	-1.2748	-2.2461	-0.6139	0.50104	-0.038196	-0.39539	-0.19473	0.54272	-0.29648	1.0183	0.39149	-1.1442	-0.31136	-0.17339	-1.3307	0.88245	-0.14438	-0.54687	-0.034491	-0.87546	-0.58595	1.1528	1.2243	-0.69381	-0.79399	0.34867	0.006059	0.40623	1.4245
-10.497	-9.6962	-10.925	-9.9861	-9.8738	-11.294	-10.586	-12.275	-11.059	-11.938	-11.001	-10.277	-11.636	-11.04	-10.012	-12.55	-12.404	-10.717	-11.71	-9.0555	-9.4296	-10.012	-11.089	-10.829	-10.274	-10.822	-9.8903	-12.294	-11.269	-10.734	-11.407	-11.272	-11.817	-11.425	-10.952	-9.7678	-9.8917	-11.448	-10.045	-11.247	-11.513	-13.384	-9.7451	-11.473	-10.8	-11.898	-11.39	-10.894	-10.92	-11.219
-0.35159	-0.18666	-1.4751	-2.1871	0.43327	-0.78219	-2.8331	0.86896	0.35241	-0.60648	-0.95266	0.18176	-0.79972	-0.65246	0.068589	-3.0069	0.56695	-0.19665	0.70924	-0.38921	-0.7161	-0.3793	-0.96932	-1.2112	-2.3793	-0.47082	0.018457	-0.80584	-0.27124	0.1315	-0.25766	-1.0362	-0.69572	-0.82342	-0.92618	-0.93094	0.01025	0.10154	-0.56467	0.055584	-0.54074	-0.29977	-0.14656	-2.5059	0.65215	-0.6619	-1.2995	-1.8104	-2.1626	-0.86532
-21.234	-20.587	-20.559	-20.492	-22.506	-22.517	-20.374	-19.983	-21.74	-21.02	-21.484	-18.878	-21.583	-20.745	-20.354	-19.054	-21.678	-19.913	-19.975	-21.216	-23.007	-20.375	-20.87	-21.444	-21.89	-21.51	-21.16	-18.649	-20.641	-20.15	-21.201	-19.191	-19.07	-22.093	-20.912	-20.637	-20.186	-19.528	-20.117	-22.215	-22.278	-22.548	-19.9	-18.781	-20.719	-19.659	-20.276	-21.666	-19.537	-22.041
-4.456	-4.4756	-6.285	-4.9917	-4.5179	-4.5279	-6.2346	-4.6505	-4.7723	-6.5251	-4.8463	-5.9766	-6.7402	-5.1723	-6.192	-6.1341	-5.2457	-6.0844	-6.6492	-6.6125	-6.6072	-4.9153	-5.2901	-6.3963	-6.0276	-6.3713	-5.4989	-4.3915	-4.7949	-5.2914	-4.5521	-5.7067	-5.7444	-5.7186	-4.3553	-6.4068	-5.9259	-4.9521	-4.4509	-5.5432	-5.3391	-4.2517	-4.0069	-5.3839	-5.5672	-4.4122	-5.7452	-5.6328	-6.8311	-4.0774
-11.585	-11.735	-11.922	-10.471	-11.743	-12.186	-11.352	-11.223	-10.936	-11.862	-12.065	-12.64	-10.437	-12.173	-12.167	-12.295	-10.538	-11.935	-11.672	-11.123	-11.92	-12.601	-11.731	-13.071	-11.498	-12.504	-11.615	-11.424	-11.977	-11.723	-12.066	-11.342	-10.778	-12.957	-12.294	-10.597	-11.523	-12.118	-13.043	-11.993	-11.748	-13.267	-12.358	-12.303	-10.336	-13.309	-11.922	-11.379	-13.284	-12.606
5.7558	5.1263	4.463	4.2026	4.9798	4.0747	3.7243	3.6429	4.2674	4.9145	5.8586	3.4422	4.6681	3.9145	4.901	3.6538	2.8398	3.3784	4.6164	4.1733	4.6261	6.3884	2.5942	5.8982	4.5749	2.9798	3.9092	5.4901	4.7706	5.1489	4.6603	4.3624	4.0885	4.9186	4.5354	3.8746	3.9418	4.2171	3.5491	5.1846	6.1719	4.0428	3.0088	3.1412	2.9039	3.7624	4.6296	4.3031	5.1062	4.1067
-2.539	-1.8045	-1.0156	0.23961	0.36685	-0.60804	-0.020894	-1.039	0.12386	-1.0475	-2.3053	-1.2128	-0.51391	-0.88374	-0.98572	-0.91337	-1.6766	-1.6854	-2.4522	-1.5454	-1.1006	-2.0122	-0.59891	-0.76032	-1.2737	-0.36989	-0.73181	-2.8253	-0.39078	-0.70176	-0.68767	-2.1029	0.8869	-1.34	-1.6033	-2.54	-1.0453	-0.42967	0.28173	-0.23678	0.3057	-1.7232	-1.2169	-0.48284	-2.4109	-0.33471	-1.0723	-1.8778	-1.0144	-0.128
-2.939	-2.9595	-1.8987	-4.1869	-3.7819	-2.5293	-4.2404	-2.0054	-3.0887	-3.3359	-2.3229	-1.5537	-3.9424	-2.3581	-2.5775	-1.104	-2.2262	-1.8424	-1.7317	-2.2581	-0.91948	-2.9756	-2.3893	-2.0041	-2.2816	-1.7324	-1.0391	-2.1115	-1.5003	-2.9891	-2.7954	-1.0032	-0.73656	-3.9493	-1.9789	-2.8761	-3.2042	-1.4606	-1.2021	-1.9405	-2.9827	-2.0267	-3.0619	-1.3156	-3.9621	-3.6214	-3.1849	-2.5233	-2.543	-1.186
-10.874	-9.185	-8.1663	-9.0929	-8.8982	-7.6274	-9.8684	-7.6976	-8.1431	-7.3373	-8.9185	-7.8217	-8.3587	-8.2496	-9.4692	-7.8279	-9.7135	-8.9669	-9.2739	-9.1565	-7.5891	-8.4281	-8.9569	-9.3513	-9.7199	-10.632	-7.909	-10.043	-8.5112	-7.719	-9.1616	-9.0885	-8.5231	-9.1195	-8.3195	-8.6537	-8.1966	-8.3005	-9.533	-8.4793	-7.475	-7.26	-9.0305	-9.8649	-10.504	-9.8096	-8.1752	-9.7743	-8.8794	-9.279
-4.942	-2.1865	-1.0212	-2.1697	-2.9439	-2.0206	-3.1384	-2.9058	-2.9851	-2.2046	-4.5194	-4.2844	-1.612	-3.4209	-2.0946	-2.0625	-1.6625	-2.8708	-1.6402	-1.7248	-1.2055	-3.374	-3.3429	-2.6957	-3.0508	-2.3788	-0.77153	-2.6051	-2.8228	-2.796	-1.7111	-1.9639	-2.2307	-1.5532	-3.8056	-2.016	-3.3692	-3.1772	-2.9333	-3.5967	-2.4538	-1.7816	-1.9192	-2.8866	-2.7217	-1.2001	-2.0585	-3.3878	-3.2803	-1.6962
-2.7789	-3.3594	-4.2962	-1.5242	-2.7	-1.1287	-3.1988	-2.4125	-2.7079	-2.3624	-1.4594	-2.0981	-3.6867	-2.4303	-2.1973	-3.5808	-3.377	-1.9269	-3.9093	-1.6713	-2.7539	-3.0294	-1.4422	-1.9335	-2.8782	-1.5749	-2.7916	-3.5353	-2.5434	-2.7663	-2.7657	-2.4412	-2.0919	-4.1413	-2.2444	-3.3277	-2.767	-1.7119	-2.4364	-2.8851	-2.2089	-2.5093	-2.6223	-4.051	-2.3488	-3.2322	-2.4217	-2.6907	-1.5092	-2.9118
-11.418	-13.47	-10.568	-10.322	-12.593	-11.706	-9.8547	-12.33	-11.117	-12.662	-11.894	-11.346	-11.749	-10.687	-12.47	-12.413	-11.871	-12.412	-11.609	-11.212	-13.285	-12.865	-11.971	-8.9384	-11.705	-11.805	-10.507	-11.696	-11.35	-12.878	-11.838	-11.378	-13.681	-11.48	-11.003	-11.812	-11.095	-10.28	-11.801	-11.601	-11.484	-11.971	-10.25	-11.277	-12.293	-10.823	-10.91	-10.418	-11.632	-10.075
8.1549	11.132	7.3747	9.5082	8.2169	9.6239	8.4406	8.374	7.5352	9.0205	7.4822	10.418	9.6369	8.3913	8.8157	7.8478	9.7854	7.5613	9.2947	9.906	8.2344	7.6174	7.3364	7.4382	7.991	8.19	10.072	9.0787	7.6946	8.0829	8.7183	7.5817	9.26	7.6253	7.2839	8.7339	9.038	9.3901	8.8917	9.3652	8.4143	8.9343	8.6756	8.0069	8.3983	6.9856	6.9535	9.0892	8.107	9.4751
-2.1119	-3.0279	-4.1506	-2.3415	-3.8744	-3.1715	-4.7652	-5.1112	-4.8132	-3.8768	-3.8008	-2.5435	-3.0347	-2.8774	-4.278	-3.6012	-5.4795	-3.6074	-2.2366	-2.2108	-2.7656	-2.0969	-2.9329	-2.1959	-2.0429	-2.9446	-2.57	-1.8619	-2.7966	-2.5673	-2.7458	-4.3117	-3.8754	-3.2088	-2.397	-2.819	-2.9268	-4.0068	-3.0517	-3.7624	-2.8924	-2.6874	-3.496	-3.9739	-4.717	-3.7744	-5.3293	-2.9843	-2.9398	-2.6652
-11.099	-10.701	-12.403	-10.979	-9.9787	-11.677	-11.352	-11.729	-9.7989	-10.634	-9.8126	-11.875	-10.707	-12.277	-11.714	-9.8041	-9.906	-12.493	-10.219	-9.6682	-10.302	-10.993	-11.182	-12.543	-10.986	-11.177	-10.846	-12.732	-10.917	-11.625	-10.92	-10.134	-11.202	-10.923	-12.383	-10.496	-9.928	-12.865	-11.895	-9.395	-12.354	-11.369	-9.6806	-11.463	-11.371	-9.8296	-12.415	-10.951	-11.18	-10.267
-0.9644	-1.4308	0.10495	1.4648	0.32719	0.27041	-0.12493	0.62946	-0.68538	-0.35846	-0.22538	1.2843	0.024211	0.78301	-0.17248	1.0849	-1.0496	-1.1378	1.2938	0.52163	0.64092	1.1805	0.53203	-0.37844	0.23403	0.022632	0.55919	1.1227	-0.62898	0.038173	1.6728	-0.23902	0.5333	0.089174	0.23723	1.443	0.0048307	0.069132	0.60926	0.86713	0.40882	0.27208	0.48531	-0.82508	0.39102	-0.34357	1.1417	1.0555	-0.98593	0.62853
8.9757	7.6158	7.6217	7.4053	8.3707	8.5226	7.1937	7.5155	8.5959	7.4883	8.6458	8.0166	7.3643	7.7925	8.6987	6.7804	7.2847	6.4418	8.8836	8.3224	6.8134	7.9422	7.0808	8.2485	7.9451	7.9967	7.8667	9.0366	8.0353	8.0599	8.9533	8.1246	8.2562	7.4814	7.2712	9.6433	8.0541	6.8602	8.985	7.3208	9.5826	8.8242	7.7724	6.9739	9.0397	8.3924	9.4293	9.032	8.6144	6.782
-6.8179	-6.3425	-7.1334	-7.1737	-5.1315	-6.977	-5.5913	-8.136	-6.9779	-5.2084	-6.8348	-6.6571	-7.6779	-7.4031	-5.2677	-7.2259	-5.9392	-6.8315	-5.367	-8.7016	-6.1257	-7.0038	-6.6207	-6.4804	-7.153	-6.5491	-7.8518	-6.9383	-4.8941	-6.5477	-4.9405	-8.0264	-5.2532	-5.5089	-7.2752	-7.6738	-5.0102	-6.0786	-7.3498	-4.7991	-6.9013	-7.4762	-7.1493	-6.9035	-5.5052	-6.5116	-6.4507	-4.7272	-6.231	-7.0223
-4.3155	-3.4808	-3.374	-3.2726	-3.6878	-4.4461	-3.3061	-3.3079	-3.3678	-3.1459	-3.8178	-3.5456	-3.5437	-3.7291	-1.8875	-3.7535	-4.0291	-4.1536	-3.7655	-2.5572	-3.196	-4.1521	-4.3833	-4.3332	-2.993	-4.7334	-2.0572	-3.694	-3.2704	-4.5601	-5.0379	-3.2177	-4.535	-4.2712	-4.1482	-4.4614	-4.3014	-3.0442	-3.071	-2.635	-3.897	-3.0918	-3.8729	-3.698	-4.3578	-3.7081	-5.1616	-3.4676	-3.1451	-1.4039
-4.1886	-3.0269	-4.7906	-2.5504	-1.691	-3.1536	-1.8931	-3.2129	-3.2197	-1.7836	-3.2265	-0.70614	-3.9881	-2.8203	-3.4452	-2.492	-2.6005	-3.8456	-3.5354	-6.0204	-1.2817	-2.8844	-4.9286	-3.8261	-2.888	-3.7504	-2.1969	-2.5013	-3.2648	-2.8709	-3.8529	-4.4196	-4.3606	-4.1277	-2.7161	-4.4448	-3.2321	-3.2568	-3.7784	-2.1894	-3.3593	-4.0537	-2.5314	-4.5866	-2.6891	-2.6445	-2.7911	-4.1338	-2.0492	-2.3854
1.1375	0.79646	1.4681	0.75797	1.1619	0.45442	0.39242	1.2895	-1.1113	0.60446	2.1891	0.62037	1.2952	-0.48659	0.88156	1.4576	-0.59639	-0.68164	0.056973	0.82869	0.41013	1.0009	-0.088211	-0.017761	-1.2704	-0.63814	1.5607	-0.61988	0.36889	1.8092	-0.31964	1.3624	0.59136	1.1134	1.6123	-0.37128	-0.40042	0.86577	-1.3742	1.4219	0.37913	0.051123	0.083061	0.35529	-0.20744	-0.12917	-1.0229	0.92348	-0.89097	0.18341
0.055471	2.1631	-0.084614	-0.85202	-0.64381	1.6504	-0.39677	0.081522	0.12917	0.9603	1.2881	-0.56107	2.0985	1.104	2.4714	0.51181	1.8699	-1.1983	1.7425	1.109	0.28512	-0.2204	0.98663	0.55335	-1.478	0.6184	2.1846	-1.3312	0.58059	-0.79754	0.68902	0.51407	0.88542	1.4252	0.39648	0.74394	-0.63686	0.67635	2.7589	-0.093659	-0.87912	-0.33157	-0.72095	1.2115	0.41314	-0.45224	0.31565	-0.48803	-0.28167	1.7003
-12.837	-13.907	-11.39	-11.202	-10.842	-12.242	-10.899	-11.326	-9.4247	-11.084	-11.027	-10.95	-9.7716	-11.793	-14.212	-12.153	-12.593	-11.691	-10.688	-10.827	-11.427	-13.284	-8.8161	-9.9289	-10.772	-12.425	-12.435	-11.193	-13.002	-11.672	-11.079	-11.759	-10.93	-10.827	-13.92	-10.994	-10.914	-11.9	-10.6	-10.147	-11	-10.856	-11.159	-11.686	-9.8261	-10.877	-11.181	-10.925	-12.858	-11.436
5.8641	6.9056	5.6594	6.2969	7.6047	6.5543	8.2491	6.7635	5.1268	7.8432	6.0892	6.0195	7.6311	6.9175	8.0209	6.6778	7.8763	5.7991	7.3519	7.2027	7.8302	7.8737	6.9573	6.2437	5.4599	7.7455	6.5083	6.7739	7.3932	6.8421	7.3616	8.614	7.2936	7.9254	9.7327	7.1488	8.1352	7.2349	6.0622	6.6516	6.7052	7.3309	7.5516	6.819	5.6836	5.5104	6.1717	7.8028	5.6473	6.726
-2.3181	-3.9479	-3.8965	-3.7515	-2.5478	-3.7765	-3.9724	-3.1023	-2.2168	-2.7236	-3.2844	-3.5088	-3.7573	-3.1254	-0.83615	-2.5633	-3.2869	-2.8064	-2.5646	-3.2596	-4.2222	-1.5828	-1.7342	-2.8237	-3.0521	-3.846	-2.2229	-3.1245	-2.6223	-2.1182	-2.7685	-3.3748	-2.7106	-3.9251	-3.3234	-3.0727	-2.0766	-3.1487	-3.6828	-2.6074	-1.3622	-1.7778	-3.0721	-2.1057	-3.2245	-3.8059	-2.5655	-1.9349	-3.0139	-4.037
-14.339	-13.819	-15.194	-15.103	-16.325	-13.693	-15.033	-14.155	-13.628	-14.995	-14.095	-15.12	-14.097	-14.812	-13.143	-14.429	-12.616	-14.803	-13.887	-14.986	-14.574	-12.696	-15.439	-13.798	-13.959	-14.128	-14.144	-12.9	-14.434	-14.338	-13.808	-13.405	-13.991	-15.228	-15.431	-13.525	-13.548	-14.628	-14.464	-13.037	-14.332	-14.23	-16.843	-14.849	-14.793	-14.787	-14.185	-15.485	-16.725	-15.039
1.447	2.0535	1.3475	1.7762	1.5102	1.3676	2.7009	4.0117	0.59783	2.9418	1.3037	2.5892	1.9001	1.9596	1.0558	1.2048	1.1836	2.3021	2.241	-0.12323	1.7958	2.1857	1.2938	1.6639	0.093341	2.4935	2.3295	3.2306	1.0847	1.4524	1.6211	2.3553	2.113	0.89126	1.8047	1.1512	0.58585	1.5174	0.86442	0.84154	1.0289	2.5147	3.0828	1.7802	1.6078	3.2786	3.2603	0.64749	0.021195	0.75339
-1.1119	-0.42765	-0.1092	-1.0341	-0.11813	-0.073297	-0.26881	0.60982	-0.39108	-1.5584	-1.0412	0.51159	0.6293	0.5812	-1.1157	-1.6039	-1.0804	-0.68697	0.67549	-1.0798	-0.015014	-1.4517	-0.085252	-2.646	-0.072041	-1.3724	-1.835	0.38218	1.1592	0.060571	-1.2939	-1.0683	-0.78857	-0.54625	-0.32748	-0.9917	0.98846	1.3263	-2.0246	-0.66194	-0.24095	-0.51296	0.11695	1.0483	0.29846	-1.5328	-1.6328	-1.0947	-0.081306	0.12373
-10.17	-10.748	-10.932	-10.794	-10.897	-8.6432	-11.67	-11.088	-10.69	-9.5336	-11.33	-9.9138	-11.03	-9.6629	-10.947	-10.48	-11.257	-12.293	-10.707	-10.734	-11.941	-10.926	-10.157	-12.134	-10.486	-10.784	-12.131	-9.6319	-12.402	-9.9717	-11.602	-9.9524	-11.587	-11.182	-11.356	-11.252	-11.6	-9.8257	-12.289	-10.606	-12.453	-12.092	-10.748	-10.315	-10.907	-11.237	-11.235	-9.7816	-11.208	-11.111
-15.944	-13.274	-13.279	-14.465	-15.181	-16.43	-12.684	-14.576	-14.971	-13.989	-13.702	-13.369	-13.403	-15.019	-14.696	-13.317	-12.957	-13.621	-14.043	-15.025	-13.683	-14.151	-14.726	-14.644	-13.684	-12.65	-14.007	-13.707	-13.502	-14.818	-14.148	-11.97	-11.894	-14.511	-13.343	-13.775	-14.01	-12.655	-13.057	-13.339	-14.052	-13.275	-13.245	-14.257	-14.358	-14.815	-13.629	-14.151	-13.316	-14.161
0.55244	0.30664	-0.24488	1.5888	0.090656	0.81699	-0.11526	0.38219	-0.027029	1.2411	-1.4244	-0.074515	1.2645	0.95502	-0.11666	0.093142	1.2029	-0.10555	-0.92919	0.77105	0.23627	1.0064	-0.58609	0.18977	-0.78245	-0.58001	1.8815	1.39	-0.21636	0.56679	-0.79006	0.94333	1.2618	-0.31932	-0.11156	-1.4108	0.85977	-0.77071	0.90848	0.079325	1.162	1.3835	0.41454	-1.3734	0.41215	0.019589	-0.050901	-0.23476	0.54398	-1.1993
7.6804	7.0539	4.9715	7.2743	7.034	7.8571	7.4642	7.5474	7.0315	7.2988	5.6634	8.2638	7.5797	6.753	6.8237	7.5514	7.3962	7.5938	5.4522	7.7677	7.54	6.293	6.0164	7.4974	6.032	7.8399	7.9536	8.0418	6.6263	5.8544	6.6673	5.3572	7.9726	5.5664	6.9499	5.4251	4.9622	5.3882	6.5802	5.2335	7.445	7.749	6.2433	8.2832	7.0217	7.5245	6.6774	5.6285	7.1211	8.165
-12.179	-11.071	-11.871	-10.888	-10.439	-10.615	-10.661	-12.495	-11.986	-12.335	-11.315	-11.257	-12.285	-10.463	-10.24	-11.135	-10.843	-10.748	-11.217	-11.927	-11.53	-12.798	-11.366	-9.7134	-13.565	-10.493	-9.3513	-11.284	-11.087	-11.339	-12.045	-11.317	-10.644	-11.163	-12.656	-10.848	-12.355	-11.461	-12.074	-11.559	-10.831	-12.474	-9.5697	-11.426	-10.779	-12.701	-10.663	-12.652	-11.58	-9.7186
-1.4009	-2.6156	-1.5251	-2.0548	-2.2882	-1.9797	-1.018	-2.8693	-2.345	-1.1092	-2.4813	-1.8032	-2.7588	-2.3854	-1.5371	-1.5293	-3.7142	-1.873	-2.116	-2.2556	-3.5253	-0.82741	-4.2531	-3.706	-2.3452	-3.1075	-2.1898	-2.6181	-2.1593	-1.4769	-1.6061	-1.0772	-4.1805	-2.6986	-1.6051	-2.0076	-2.0725	-2.0944	-1.8025	-2.9511	-2.7026	-2.37	-3.2218	-0.76757	-2.684	-2.6672	-1.5474	-3.4068	-2.4987	-2.8697
-0.86974	-2.1327	-1.2994	0.41824	-0.20514	-1.839	-2.7988	-0.56634	-2.167	-2.7639	-1.7787	-2.357	-0.87994	-0.72279	0.34566	-3.0161	-3.0769	-2.6534	-3.6954	-3.0351	-1.6986	-1.2034	-2.0396	-1.6112	-2.3687	-1.0162	-1.9166	-1.7255	-1.8658	-2.5322	0.32328	-0.77219	-1.4449	-1.5022	-1.8626	-1.4669	-1.1746	-2.6399	-1.5414	-1.2174	-2.8524	-1.1373	-0.42314	-0.36235	-1.8556	-1.7396	-1.7105	-2.1369	-0.45795	-2.5319
2.9153	1.5905	3.2092	1.3723	2.1936	2.8975	3.4778	2.4021	3.2887	4.5187	3.1646	4.1596	2.782	2.9172	4.7706	3.1676	3.894	3.7388	3.5786	4.1498	3.3591	2.3775	1.8285	1.7435	2.7777	1.1725	3.2399	3.7956	2.8914	2.528	4.1738	2.7918	3.4869	2.7585	5.0234	4.9997	2.7311	5.0301	3.9021	2.217	4.1244	3.7421	2.5544	1.7195	3.6069	2.7534	3.4509	2.8235	2.8342	0.87757
-6.0055	-5.7139	-6.0883	-5.7726	-6.5179	-5.6449	-6.037	-5.6975	-6.3283	-5.8712	-6.4288	-4.1409	-4.7062	-4.7345	-4.7491	-5.6339	-6.3509	-4.3065	-4.7738	-5.6178	-6.0769	-5.3066	-6.0127	-5.384	-5.6376	-5.1563	-5.7971	-4.4516	-4.7043	-5.902	-5.3992	-5.7508	-5.941	-4.9192	-5.8325	-5.9108	-6.4614	-4.2873	-6.3933	-6.4412	-7.0091	-6.138	-4.4219	-4.6875	-5.6381	-5.5367	-4.706	-5.0346	-5.6345	-5.7953
-14.167	-13.038	-15.158	-13.838	-13.645	-14.319	-14.454	-13.526	-12.625	-12.265	-13.592	-13.487	-13.414	-13.134	-13.322	-13.871	-11.869	-10.686	-11.628	-11.646	-13.537	-13.554	-12.564	-12.909	-11.96	-13.996	-12.089	-13.797	-13.466	-13.48	-13.632	-14.144	-11.36	-13.577	-13.944	-14.373	-11.927	-14.905	-13.203	-13.815	-13.129	-13.782	-14.157	-13.941	-11.49	-12.553	-12.567	-12.818	-12.298	-13.068
-1.777	-2.1838	-0.20349	-1.9906	-1.9439	-1.566	-0.8738	-0.93703	-2.1569	-1.9058	-3.0605	0.010527	-0.89944	-0.3634	-2.4843	-0.34471	-1.005	-0.96022	-0.36723	-2.582	0.16487	-1.1049	-0.64979	-1.4543	1.0419	-2.4582	-1.4558	-2.9614	-2.7401	-2.043	-0.7023	-1.1989	-1.7643	-1.4727	-2.688	-2.4816	0.27081	-1.8759	-0.97931	-0.19299	-0.76057	-1.963	-0.86231	-0.15531	-2.5327	-1.771	-2.9876	-1.6931	-2.2195	0.34201
3.7054	4.0183	4.8522	5.7322	5.6921	4.7657	5.2218	5.1012	5.6206	6.3758	5.0342	4.7979	5.519	6.377	3.7699	5.1559	4.2904	5.8992	6.4342	6.2521	4.4909	4.2928	4.7391	4.2028	2.9168	3.673	4.8682	3.6185	5.1019	4.6822	4.6546	5.8233	5.5161	6.8611	4.984	4.4094	5.2193	4.8348	4.0601	3.2545	6.4542	3.9289	5.3819	5.3036	4.8184	5.1081	5.1635	4.1994	4.7254	4.7142
-1.7948	-2.1987	-1.8126	-0.86944	-2.3373	0.48201	-1.7699	-0.080123	-3.2618	-1.0999	-1.0677	-0.83956	-0.14395	-1.4271	-2.4567	-1.8245	-1.784	-2.3037	-0.39396	-2.0689	-2.8173	-1.6924	-1.6199	-1.5311	-1.2994	-1.0725	-1.1419	-3.274	-0.53694	-1.424	-0.31538	-2.6863	-0.58394	-1.3256	-1.4257	-1.8191	-1.2488	-2.8429	-1.8082	-1.7782	-0.38018	-1.4351	-2.7777	-1.903	-0.9283	-2.6703	-1.8568	-1.8466	-1.0011	-0.93508
-3.395	-2.8359	-5.2458	-4.3089	-4.7699	-3.5255	-3.4495	-2.8358	-5.1465	-2.9673	-4.4614	-2.0097	-5.704	-4.2221	-4.0768	-2.8265	-5.0873	-3.8821	-4.2369	-2.7168	-3.7603	-3.9471	-4.0611	-3.4975	-4.382	-4.7195	-4.4122	-3.4172	-4.4474	-4.5921	-3.4869	-4.4045	-4.5738	-4.0796	-3.1911	-4.3414	-3.2276	-1.8987	-3.475	-2.83	-3.8926	-4.186	-5.0974	-4.1491	-2.9739	-2.5194	-4.5644	-4.887	-2.4998	-3.9413
-2.3001	-0.99497	-3.3775	-2.1224	-1.0118	-1.1815	-3.1051	-1.4097	-2.3823	-2.5853	-0.29078	-2.598	-2.704	-2.6042	-4.1384	-1.6959	-1.2486	-1.0568	-1.5427	-1.441	-2.7962	-0.95392	-2.7655	-2.2785	-3.3132	-1.0917	-2.2828	-1.9424	-1.9685	-3.6575	-1.9704	-1.6821	-1.9903	-1.5466	-1.9318	-3.4947	-4.0209	-1.9167	-1.0019	-2.8353	-2.2265	-2.976	-1.9466	-2.9265	-1.5353	-2.229	-3.4842	-2.7396	-2.3106	-1.7002
-9.8304	-7.96	-8.6628	-7.098	-7.2236	-5.9436	-6.6289	-7.4538	-8.1828	-8.9754	-7.6123	-7.2843	-6.9104	-6.7856	-8.4038	-6.6924	-7.6388	-6.4539	-7.3791	-8.0916	-7.8743	-6.7856	-6.3302	-7.0981	-7.6061	-6.8879	-6.7472	-8.6492	-5.2447	-7.2466	-7.0041	-7.0945	-6.1017	-7.7318	-7.1991	-8.8423	-7.9236	-7.5772	-6.6099	-8.6127	-7.792	-6.8152	-7.15	-7.404	-7.6295	-6.7901	-6.7839	-6.7545	-6.7268	-6.6256
0.89347	1.0318	1.2238	1.7845	1.4671	1.2922	0.75187	2.2293	1.7336	1.6789	2.6716	2.5098	1.335	2.0158	1.607	2.6414	1.3641	0.74189	1.327	3.3761	1.2343	2.3954	2.6154	1.9626	2.7957	2.0781	1.03	2.3292	1.6177	1.6203	2.3281	2.5919	0.79505	1.7845	1.6996	2.0623	0.63904	1.4938	1.4979	2.8421	2.9535	1.2603	0.55076	2.4057	2.4501	-0.17961	3.2191	1.3319	3.3001	1.7847
-1.1334	0.62194	0.53194	0.88047	-0.40538	0.10849	-0.030626	0.9921	-0.85815	1.5789	-0.11395	0.35814	0.61696	1.0429	0.02472	0.39916	-0.55411	-0.3845	-0.77043	-0.10228	-0.071079	-0.40776	1.1355	-0.45138	-1.6266	1.0083	-2.8934	-1.2748	-0.82885	-0.94403	-1.2839	0.94455	1.6351	-1.3043	0.8409	-1.1484	-1.1272	-0.85367	-0.91259	-0.77304	0.60366	0.56032	-0.1415	-1.2801	-0.93311	1.4205	-0.33176	0.20607	0.18263	-0.68486
1.1896	0.80926	0.58962	2.6637	1.0974	0.29854	3.2373	0.95124	2.335	2.6155	1.0143	1.0766	2.8096	2.4324	0.57685	0.99403	1.3959	-0.11449	1.8435	1.776	1.8025	2.2296	0.79692	2.4884	3.2946	2.5236	-0.62145	3.1932	2.0026	2.0706	1.3241	1.7542	1.561	1.3078	1.657	1.6285	2.3494	1.3281	3.9452	1.029	1.6953	1.9242	3.5847	1.3667	1.7218	2.1711	0.80874	1.1492	2.2303	1.2839
-6.0967	-4.3331	-5.8088	-5.9574	-6.3805	-6.0814	-4.9883	-6.0392	-6.0293	-5.7294	-4.9156	-4.9935	-5.1287	-5.1556	-5.6049	-6.5212	-5.0271	-4.9909	-5.3473	-5.1012	-4.5932	-5.6083	-6.6014	-5.9987	-4.2811	-4.5993	-6.0116	-5.1762	-5.7395	-7.0795	-6.6934	-5.2162	-6.0249	-3.8884	-5.7576	-3.9913	-5.9243	-6.3679	-6.1961	-6.8132	-4.953	-5.6169	-5.8338	-4.9531	-5.4141	-5.3479	-5.1013	-5.1009	-4.5233	-6.6356
-12.548	-11.003	-11.645	-11.788	-11.855	-11.77	-12.517	-12.216	-11.331	-12.093	-12.302	-10.455	-9.8455	-9.5639	-11.911	-11.228	-10.476	-10.943	-11.186	-10.651	-10.645	-13.038	-11.205	-10.847	-10.692	-12.921	-11.278	-10.515	-9.8721	-11.697	-13.288	-11.809	-11.833	-12.1	-12.311	-11.193	-10.018	-14.049	-11.623	-12.652	-13.431	-12.867	-10.815	-12.685	-11.847	-11.704	-11.514	-11.765	-12.687	-11.659
7.6945	7.6596	6.6418	7.5857	7.8859	8.4419	7.2616	8.0421	8.305	6.484	7.5979	5.8141	6.5453	7.6593	7.0147	7.3066	8.7614	5.6535	6.3779	7.2785	5.801	6.2856	4.4837	7.2393	7.4322	6.9153	7.4795	5.7827	6.712	7.3135	7.8421	7.523	7.3502	6.2213	7.5066	6.1098	6.0617	5.5261	5.8524	6.7247	6.7349	7.2633	6.8012	7.3754	5.9374	5.5929	5.8234	6.2378	6.5662	6.741
-9.5377	-9.2465	-10.31	-9.1153	-8.4756	-9.4055	-7.1902	-10.02	-8.7011	-9.5967	-8.7232	-9.2541	-8.593	-7.8865	-9.0956	-8.3558	-8.5907	-8.5851	-8.1247	-8.0616	-8.6155	-10.638	-7.6837	-10.289	-8.6366	-9.2359	-10.518	-9.6899	-8.0394	-8.6681	-7.7953	-9.9436	-8.7749	-8.2671	-10.003	-10.286	-8.3292	-8.2772	-8.9238	-9.4616	-8.8428	-9.982	-8.5255	-9.3245	-8.169	-8.3131	-8.9091	-9.235	-8.4414	-8.6055
-10.56	-11.886	-10.688	-10.999	-10.207	-10.788	-10.205	-12.126	-12.133	-10.017	-10.931	-13.023	-11.689	-11.04	-10.296	-11.046	-11.03	-13.77	-12.49	-12.261	-10.677	-9.9496	-11.25	-11.529	-12.721	-12.386	-10.979	-11.269	-10.353	-12.49	-12.856	-10.293	-11.355	-9.6525	-11.015	-11.246	-12.615	-11.82	-10.568	-11.848	-12.666	-10.221	-11.241	-12.036	-10.418	-10.933	-13.068	-11.273	-11.22	-9.2765
-12.502	-13.237	-11.754	-13.22	-12.195	-14.057	-12.664	-11.531	-13.229	-12.716	-12.271	-13.389	-12.29	-12.157	-13.061	-11.609	-14.305	-12.756	-11.991	-13.197	-13.341	-13.958	-12.33	-13.095	-11.49	-12.974	-13.839	-13.531	-11.873	-13.006	-13.427	-12.133	-12.184	-14.631	-12.703	-12.446	-12.623	-13.888	-12.129	-13.541	-13.646	-13.088	-13.825	-13.873	-13.647	-13.445	-13.652	-13.262	-12.724	-11.47
-13.89	-12.424	-12.573	-14.811	-12.536	-13.635	-12.011	-11.463	-13.077	-11.521	-12.306	-13.337	-13.054	-12.9	-13.09	-12.457	-12.062	-12.972	-12.855	-13.027	-11.616	-14.143	-13.719	-12.556	-12.569	-13.056	-13.521	-13.523	-11.485	-12.808	-13.649	-11.72	-13.567	-12.666	-14.505	-12.723	-14.498	-12.419	-12.398	-12.364	-12.523	-12.243	-13.559	-12.641	-12.298	-13.208	-12.814	-12.083	-12.046	-13.845
-12.119	-14.289	-11.753	-12.461	-12.531	-13.564	-12.136	-12.921	-13.732	-13.114	-13.701	-13.281	-12.73	-12.707	-11.975	-12.246	-13.691	-11.179	-12.448	-11.846	-13.574	-12.705	-13.435	-13.092	-12.564	-12.046	-13.468	-13.711	-14.336	-11.248	-13.036	-14.052	-11.109	-11.747	-13.601	-13.499	-13.991	-12.887	-12.744	-12.223	-11.987	-13.541	-12.344	-13.431	-12.856	-12.391	-12.632	-12.772	-13.109	-13.444
-2.4666	-3.2069	-2.6665	-2.2874	-2.7077	-3.473	-2.9002	-1.7255	-2.7854	-4.4981	-4.4601	-2.7237	-3.7164	-2.6792	-3.1094	-2.0904	-2.3418	-3.5239	-4.7513	-2.6995	-2.1406	-3.0011	-2.9939	-2.3414	-3.4092	-3.9171	-3.4057	-1.4374	-2.9923	-3.3628	-4.8391	-3.3112	-3.567	-3.3557	-4.4018	-3.3104	-3.7504	-3.7109	-2.591	-2.6282	-1.2747	-2.6361	-4.1608	-3.1753	-4.1845	-2.4552	-3.1392	-4.1973	-3.1951	-2.7622
-21.58	-20.846	-21.477	-20.193	-21.015	-21.025	-19.645	-20.707	-20.123	-21.31	-22.684	-21.667	-22.448	-21.444	-21.38	-20.482	-19.698	-21.101	-19.396	-22.239	-21.17	-19.746	-20.093	-20.257	-19.184	-21.84	-19.507	-21.9	-21.011	-20.148	-20.767	-21.005	-20.774	-20.98	-20.685	-21.105	-21.325	-21.266	-19.95	-19.993	-20.908	-21.176	-19.994	-19.981	-20.577	-21.992	-20.056	-21.628	-21.109	-19.976
-14.737	-13.933	-11.844	-14.601	-12.663	-12.144	-13.919	-13.668	-13.073	-11.925	-13.92	-14.506	-12.581	-14.494	-12.859	-14.011	-13.219	-12.601	-13.169	-13.817	-13.54	-12.921	-12.191	-13.065	-12.987	-11.868	-14.152	-13.264	-13.217	-11.762	-13.644	-12.514	-11.984	-13.213	-13.239	-13.715	-14.174	-13.2	-12.486	-13.511	-12.573	-13.164	-14.529	-13.094	-13.163	-12.464	-12.844	-13.142	-13.681	-14.314
-11.997	-9.5214	-8.4642	-9.236	-8.9396	-8.7933	-9.1744	-8.1516	-10.069	-8.996	-9.3187	-9.8286	-7.4124	-8.6909	-9.0032	-7.0595	-8.1503	-9.0329	-7.7277	-9.6469	-7.354	-9.5387	-9.4564	-8.2924	-8.3799	-8.106	-9.1989	-9.0968	-7.5063	-10.414	-8.0658	-9.2283	-9.2522	-10.136	-8.6831	-8.5964	-10.571	-9.8495	-6.4955	-7.7406	-8.0251	-9.5552	-9.7823	-9.7242	-9.7087	-8.8751	-7.6206	-6.4069	-9.3115	-8.7081
-0.92405	-1.0953	-2.8965	-3.0059	-0.043189	-1.2233	-4.396	0.59092	-0.85634	-1.499	-1.6177	-0.28697	-1.1074	-2.4518	-1.4514	-2.5024	-2.7582	-0.57374	-2.3303	-1.9116	-0.96587	-1.1955	-1.0796	-1.663	-3.262	-1.4178	-2.4833	-1.1747	-1.2864	-1.9052	-1.4777	-1.4606	-2.1187	-2.8083	-1.1704	-1.5836	-1.2753	-2.5408	-1.6415	-2.0599	-2.2916	-2.2114	-3.0272	-1.8043	-1.046	-2.4301	-0.26128	-2.113	-0.64314	-2.3534
-2.9266	-2.3551	-3.56	-3.4011	-3.3785	-5.5119	-4.3806	-3.2992	-5.1584	-4.086	-4.5582	-2.019	-4.7069	-4.5162	-2.4976	-2.4735	-2.1342	-4.3206	-2.7913	-4.1488	-1.4964	-4.2337	-4.5372	-3.7095	-3.5572	-4.0537	-2.1609	-3.2151	-3.5344	-2.3963	-3.1775	-1.4144	-5.0476	-3.6552	-3.8934	-2.5726	-3.9338	-3.1216	-3.8615	-2.7999	-3.3644	-1.7002	-3.271	-2.6634	-3.4326	-3.9972	-3.8623	-3.9166	-3.4663	-4.4374
9.6763	8.9946	9.1313	9.5928	7.3731	9.5993	10.321	8.4617	8.1065	8.3963	8.783	8.8675	8.2548	9.6052	7.1828	8.9006	9.3625	9.0051	8.7192	8.0958	8.8081	8.4553	8.0745	8.1098	5.8696	9.6642	8.0998	8.5649	9.1765	9.1388	8.971	9.6283	7.6723	8.9892	9.1554	9.3339	8.7523	8.5975	8.0826	6.9603	8.9384	9.5872	10.116	8.3945	8.3265	7.2107	7.0894	9.0588	6.6168	8.1204
7.6531	7.2142	9.2019	7.1685	7.8847	8.9717	8.1876	6.6465	8.023	6.9136	7.7004	8.3118	8.2382	7.1012	7.9819	7.8368	9.418	8.8078	8.6989	8.5063	9.1372	7.7477	8.8587	6.3732	6.981	6.5688	8.7092	8.0055	9.2339	7.8647	8.2374	6.7398	7.8242	8.6368	7.917	7.7051	6.3298	7.8848	8.0424	8.4172	6.8331	9.001	6.8381	7.6059	7.1163	8.7832	8.9707	7.1039	7.4471	7.564
-13.172	-13.355	-13.53	-11.444	-13.274	-13.602	-14.97	-14.18	-14.334	-11.581	-12.854	-13.189	-13.579	-11.061	-13.973	-12.571	-12.398	-12.103	-15.338	-12.266	-12.371	-12.547	-13.734	-14.057	-13.62	-12.742	-14.366	-12.258	-14.773	-13.815	-13.862	-13.689	-13.255	-11.395	-14.572	-15.073	-12.558	-12.791	-11.093	-11.731	-12.434	-13.418	-12.05	-14.871	-13.507	-11.319	-10.71	-14.148	-12.397	-13.653
2.153	1.9447	3.2631	2.4282	5.08	4.5818	2.0789	3.1368	3.7722	3.6236	4.236	1.7939	3.1978	1.3643	2.8493	3.4198	3.2199	2.8728	2.2879	4.7163	2.3549	3.483	3.3676	4.7334	1.8406	3.7297	3.1665	2.8346	3.2422	2.2387	4.8348	2.808	3.0044	2.8812	5.8531	2.5478	3.7436	2.9165	2.093	3.2196	2.3905	5.0072	2.7883	2.8641	2.6536	2.1881	3.4535	0.86322	2.9185	2.9131
-13.641	-14.144	-12.243	-14.727	-13.125	-13.434	-12.949	-13.801	-13.984	-14.145	-12.029	-12.679	-11.795	-15.074	-14.122	-15.048	-13.184	-12.574	-12.576	-13.977	-14.741	-13.361	-13.219	-13.519	-13.608	-12.742	-14.22	-12.32	-13.445	-13.499	-13.024	-12.499	-15.792	-13.085	-13.222	-13.703	-12.018	-13.6	-13.342	-13.432	-12.105	-12.983	-11.993	-11.718	-13.932	-12.893	-13.391	-12.134	-12.545	-13.332
-12.283	-11.817	-9.6277	-12.851	-10.611	-10.452	-9.8135	-10.517	-9.7487	-11.206	-9.9689	-11.862	-10.975	-11.88	-11.735	-10.568	-10.293	-12.307	-9.834	-9.8272	-10.283	-9.7853	-10.957	-11.039	-10.885	-10.148	-10.971	-12.073	-10.141	-12.224	-11.195	-11.494	-9.2604	-11.326	-10.818	-12.131	-11.792	-10.516	-11.76	-10.682	-11.114	-8.7265	-8.9244	-10.154	-10.321	-9.6718	-10.372	-9.0117	-10.297	-12.383
4.308	2.3045	3.1217	2.2852	3.0101	4.3421	2.9306	1.866	3.1099	2.9254	2.6562	2.7976	4.8011	0.74315	4.6345	2.2179	2.4481	3.5014	1.5494	3.6628	2.0185	2.8011	3.5059	3.9687	3.563	2.4995	3.6214	2.6504	3.6055	3.7479	1.5507	3.4944	4.3913	2.8965	2.8514	3.1616	3.7122	3.8433	1.5622	4.1165	3.3211	2.4755	3.412	2.7589	4.2625	4.6071	2.8721	5.5946	2.1414	4.0182
3.5275	4.057	1.4237	2.5697	3.5414	3.5714	0.73092	3.1283	5.0996	1.4529	3.263	1.7973	3.5282	4.2691	2.2721	4.486	3.0314	2.5851	2.5586	1.4997	3.7238	3.5038	3.343	2.7579	3.0437	3.6121	3.6628	3.1535	1.8581	2.8165	2.0298	1.5293	2.6001	2.6314	3.5222	2.9788	2.7263	2.065	1.7527	2.8308	1.3646	2.3287	2.3394	3.6209	3.7592	3.9366	4.3403	2.3687	1.563	2.8084
-12.585	-12.177	-10.587	-13.146	-13.78	-12.254	-14.548	-12.924	-12.469	-13.156	-13.459	-13.116	-13.946	-13.652	-13.256	-12.234	-13.105	-12.832	-13.205	-12.176	-13.026	-12.086	-13.13	-12.427	-11.246	-13.896	-13.245	-11.454	-13.459	-11.629	-11.672	-12.774	-11.971	-13.828	-13.053	-11.358	-12.535	-11.891	-11.537	-12.066	-13.526	-12.316	-11.674	-13.107	-12.674	-14.099	-11.456	-12.181	-11.443	-13.954
-6.4994	-7.897	-7.9766	-6.1749	-7.6723	-7.2291	-8.6063	-7.3426	-8.1491	-7.1169	-8.003	-7.1126	-7.2103	-7.5243	-7.2285	-6.9204	-5.5888	-8.1734	-7.593	-6.6749	-6.6159	-7.5475	-7.79	-7.0246	-7.2977	-6.9697	-7.6421	-8.6506	-8.5264	-7.9508	-7.8422	-7.3873	-6.6449	-8.1211	-5.8877	-8.3023	-6.6031	-7.643	-7.1529	-7.0688	-6.5082	-5.3023	-8.0912	-8.838	-7.8469	-6.6009	-7.3978	-7.4501	-7.2804	-7.8334
-21.29	-21.584	-21.538	-20.861	-21.196	-20.269	-19.729	-20.112	-20.357	-20.255	-20.286	-21.167	-21.189	-20.698	-19.758	-21.224	-21.052	-21.476	-21.182	-20.33	-19.7	-22.252	-19.609	-20.007	-20.894	-20.698	-21.577	-20.518	-20.404	-20.876	-21.227	-21.084	-19.086	-19.579	-19.688	-22.702	-20.879	-20.325	-20.921	-20.972	-19.312	-20.578	-21.593	-20.447	-20.509	-20.052	-19.967	-20.563	-21.839	-22.182
-2.3333	-4.124	-3.0345	-2.3072	-1.5903	-3.1944	-2.908	-2.3386	-2.3776	-2.8708	-2.5252	-3.2566	-2.6051	-1.5776	-1.3245	-3.9949	-3.801	-2.5915	-1.8189	-2.8416	-3.5508	-2.1029	-2.0038	-2.0865	-3.4374	-3.4718	-2.2775	-1.8562	-3.6436	-2.7409	-3.9459	-1.7904	-4.2133	-2.1247	-3.8809	-1.8516	-2.8494	-3.8007	-3.435	-3.0416	-3.0949	-3.013	-2.9514	-2.3676	-3.7322	-1.7782	-1.8739	-1.5865	-2.0655	-2.5573
-3.5695	-4.0258	-2.3771	-3.096	-2.003	-2.6821	-3.0479	-3.3722	-3.1413	-5.2691	-3.5791	-3.2774	-2.9744	-3.9412	-2.3918	-2.8922	-3.0495	-4.2725	-3.5914	-2.1387	-3.0594	-3.6599	-2.7026	-1.069	-3.4956	-3.9868	-5.1871	-2.0147	-3.1281	-3.3073	-3.5314	-2.399	-3.9847	-2.1601	-3.7551	-2.4789	-2.126	-3.9388	-3.9048	-3.0491	-3.5586	-3.4778	-4.2553	-4.0414	-3.7748	-4.1093	-2.9063	-3.2299	-4.5066	-1.9312
-3.8717	-3.7766	-2.8294	-3.1213	-4.0203	-3.4649	-4.8113	-3.4022	-4.0769	-3.7409	-3.3086	-1.628	-3.4053	-3.1554	-3.3355	-2.1651	-2.8857	-3.8048	-5.4705	-4.1357	-4.1316	-3.4626	-3.3432	-2.19	-3.9756	-4.4874	-2.7979	-4.3194	-4.5924	-2.871	-6.0745	-4.8908	-5.1779	-4.0982	-3.3615	-3.5955	-5.0754	-2.548	-3.5376	-1.9559	-2.207	-2.1447	-3.2974	-2.7433	-3.1615	-4.895	-3.4679	-4.1026	-3.7653	-3.8827
-8.5685	-10.527	-8.4532	-8.5404	-9.0412	-8.3465	-8.2038	-10.195	-9.3392	-10.234	-9.7359	-9.4593	-9.518	-7.9855	-10.201	-10.086	-7.9012	-9.0183	-9.7952	-8.1078	-8.8645	-10.413	-9.1666	-8.1365	-7.8046	-9.9022	-9.5992	-10.618	-9.6268	-7.9385	-9.3572	-9.5012	-10.379	-10.51	-9.1282	-8.8941	-10.25	-10.942	-9.7238	-10.12	-10.924	-7.7404	-9.0152	-9.535	-8.0547	-10.227	-10.291	-10.745	-10.296	-9.3058
-6.5146	-7.0527	-5.0938	-5.3295	-4.7101	-4.4868	-5.8941	-5.0062	-6.351	-6.3282	-7.2105	-4.589	-4.3082	-5.6674	-4.653	-4.3236	-6.8852	-4.8358	-5.1787	-4.9229	-6.8341	-3.9536	-4.6494	-4.55	-3.3407	-4.7582	-3.9352	-5.027	-4.1028	-2.8074	-4.4561	-6.0715	-4.9266	-5.3511	-5.865	-6.1058	-4.457	-6.2291	-4.7318	-4.5078	-4.3993	-3.4552	-4.3116	-4.8788	-3.1348	-6.2979	-4.4866	-4.9861	-4.177	-4.831
-1.0725	0.18989	-1.503	-1.2224	-1.5415	-1.8549	-1.7283	-1.4272	-2.0913	-1.5697	-0.35261	-0.40729	-0.12328	-1.6992	-1.5435	-1.2561	-0.87672	-1.5106	-1.7905	-0.27383	-2.9483	-3.1462	-1.3573	-1.4042	-1.6322	-0.42272	-2.7617	-0.26807	-0.64242	-0.47545	-1.0151	-1.4483	-1.0713	-1.9811	-0.22443	-1.8211	-2.7174	-1.2668	-1.3186	-0.89102	-1.5499	-1.8896	-1.4466	-1.4464	-3.4228	-0.95689	-1.1566	-1.7864	-0.24867	-0.49014
-8.3469	-8.3583	-8.5975	-9.6758	-8.8218	-8.7391	-8.1378	-8.2371	-9.8204	-8.7211	-8.572	-8.7187	-9.8106	-10.393	-8.4899	-9.766	-8.9063	-9.3877	-7.3955	-9.3306	-8.1895	-8.1508	-8.5955	-9.5028	-9.6179	-9.0027	-8.5961	-9.953	-8.3897	-9.2495	-9.4269	-8.3982	-8.867	-6.6223	-7.7701	-9.1323	-8.4487	-10.862	-9.0233	-8.5924	-9.4717	-8.7953	-9.218	-9.4574	-9.8637	-9.6319	-9.3019	-8.2535	-10.172	-10.344
2.6608	1.8131	0.76465	2.5999	1.6501	1.1166	1.4614	2.5767	3.0041	1.8991	-0.036377	1.0218	0.62431	2.0385	0.69378	0.10038	2.6732	0.84618	2.7989	1.2963	3.458	1.7746	2.5028	1.5337	1.6023	1.8063	1.6545	1.1571	-0.57458	-0.38767	2.5127	2.4368	1.4438	1.6548	1.706	1.4906	0.27878	1.237	2.148	0.20558	0.88874	1.6862	2.9201	0.024981	0.4485	0.81605	2.1048	1.2881	2.4731	-0.080755
-13.926	-14.176	-14.857	-12.318	-14.564	-13.801	-12.389	-11.818	-12.218	-12.603	-13.58	-13.073	-13.634	-12.917	-12.61	-15.775	-12.81	-13.469	-13.158	-14.119	-12.516	-13.152	-13.077	-12.009	-12.257	-14.694	-13.778	-13.593	-14.083	-13.486	-12.443	-11.243	-14.998	-13.954	-12.027	-13.307	-14.43	-12.07	-12.538	-14.011	-12.195	-14.033	-13.46	-14.469	-13.46	-12.502	-14.286	-12.877	-11.073	-12.708
-4.6484	-4.0109	-3.8309	-4.2788	-3.1376	-2.9415	-3.9291	-3.9109	-2.1992	-4.3402	-1.2439	-2.616	-3.3533	-3.5443	-2.9395	-3.1432	-4.6737	-3.6871	-3.7227	-3.9705	-3.4807	-2.1197	-4.0955	-0.98756	-4.6197	-1.3944	-2.6656	-4.6331	-4.8975	-3.7729	-3.0206	-3.5956	-4.4574	-2.8713	-3.1546	-2.618	-2.9485	-4.0081	-3.0523	-2.9593	-3.3629	-4.1444	-3.7786	-2.6992	-3.34	-3.3093	-4.7381	-4.5054	-3.3627	-4.0728
-2.8815	-3.71	-2.6968	-3.035	-3.6371	-2.7562	-2.9782	-3.5883	-2.1118	-2.8722	-2.5375	-2.3054	-3.3847	-3.0172	-4.1054	-1.8802	-2.8871	-3.1989	-2.1541	-3.3267	-2.6973	-4.1201	-4.3179	-5.3007	-3.8847	-3.4472	-3.3918	-2.6563	-2.8247	-4.7834	-3.2426	-4.0225	-1.9021	-3.02	-2.0703	-3.9242	-2.1228	-3.0926	-2.8055	-3.0833	-3.9788	-2.6927	-5.885	-3.8445	-4.0361	-4.7141	-1.9041	-4.3424	-4.2805	-2.6778
-8.822	-7.8136	-7.9995	-8.2738	-9.029	-6.7886	-7.9957	-8.7291	-6.4034	-6.9007	-7.3738	-6.1387	-6.8641	-7.0247	-6.3655	-7.7118	-7.296	-7.1544	-6.867	-6.4317	-9.1464	-7.5862	-7.9138	-8.7805	-7.8196	-5.7783	-6.5938	-6.8752	-8.7898	-6.5881	-7.9364	-6.858	-7.3112	-8.3019	-9.4578	-8.2188	-7.7727	-7.1628	-6.2144	-8.1454	-5.8783	-8.3489	-6.7527	-7.3458	-6.2484	-6.342	-6.7347	-6.0947	-8.2157	-5.915
2.6382	2.7182	3.0131	1.2657	0.70943	0.71593	0.73009	1.166	1.385	2.4109	0.61771	1.1582	1.0543	0.79518	3.1546	1.0904	0.82254	1.3364	2.094	1.1284	2.9302	0.54498	1.5583	0.27942	2.433	0.9156	1.7638	1.1828	2.409	1.4287	0.42559	-0.24306	1.6392	1.0913	1.3776	1.1119	0.89563	-0.14248	1.777	1.5413	2.2953	1.8643	0.95296	-0.7385	2.1689	-1.385	0.21488	0.14511	0.96344	-0.60572
-2.6583	-3.599	-2.1387	-3.4507	-3.4241	-2.661	-3.4338	-2.2498	-1.3382	-2.2767	-3.2367	-1.2852	-3.0629	-2.8982	-3.1496	-0.87823	-2.4825	-2.9037	-3.5654	-1.9563	-1.8011	-1.8893	-3.1129	-1.5212	-2.7761	-2.4885	-1.9592	-1.4317	-2.2881	-1.4069	-2.2696	-3.9567	-2.3228	-2.1717	-2.8089	-1.5457	-4.6076	-3.1084	-4.0282	-2.4983	-2.6644	-2.7421	-2.2436	-1.5443	-2.569	-2.6713	-3.68	-1.8029	-3.2954	-2.8323
3.9141	4.2634	4.5731	5.1594	4.5853	4.1877	4.1603	4.5836	5.0825	4.3628	5.4793	4.7415	6.3022	4.4125	6.2793	5.556	6.0239	6.117	4.358	3.7437	6.0636	6.8739	5.0474	6.1066	4.9987	4.2827	5.3309	4.2987	4.9995	5.3563	4.1847	6.5448	7.3265	5.3309	5.9331	3.9034	3.6103	5.1674	4.3236	5.0522	5.9486	4.2731	5.4045	5.5873	4.7428	6.1166	5.7252	3.4015	3.534	6.446
6.2063	6.2111	6.8485	6.1462	6.6572	5.4268	5.5179	4.5296	4.8585	5.3478	6.3464	6.9869	5.2233	6.4535	5.2139	3.9985	5.2181	5.5525	4.8159	5.1794	5.0598	5.665	5.1667	6.3392	5.7374	5.0972	5.0134	6.5604	5.4932	4.3444	5.8087	6.1852	5.8187	3.8808	5.0069	5.0291	5.4925	4.4055	6.3495	5.6279	5.5911	6.1467	6.313	6.0337	5.4241	5.4015	4.0858	5.3458	5.4439	4.142
1.385	1.8005	1.9672	2.6844	1.7001	1.9626	1.6345	1.2327	0.97309	1.6696	1.713	2.3306	1.5777	1.8418	1.8386	1.6345	1.503	2.3766	1.6554	1.5593	0.62752	2.9741	1.7373	1.416	0.76866	0.8421	1.493	2.1122	1.8647	2.4337	2.0607	2.3085	1.7581	3.0799	1.7677	1.1835	1.289	1.7427	1.5757	1.2601	1.8385	1.5801	0.76599	0.89927	2.7972	1.8994	1.0918	2.5188	0.25114	2.2683
0.81315	1.2222	-1.52	0.43323	1.3645	1.4416	0.88457	0.81363	-0.31983	-0.047867	0.85319	1.4023	0.29003	0.74989	0.17539	-0.47302	-0.33169	1.2793	0.18771	-1.1481	-0.23732	-0.34737	-0.86002	0.1256	0.52277	1.0216	0.82431	0.3836	0.12381	-0.0086924	-1.3577	-0.070284	-0.54798	0.56629	0.019705	-0.076596	-1.2266	0.78745	-2.2429	1.0864	1.2549	-1.1245	1.5693	-1.9129	0.12852	-1.4681	0.11781	0.5598	2.4361	0.56566
-22.809	-21.051	-21.765	-22.945	-22.895	-21.695	-23.121	-19.54	-22.184	-21.167	-20.23	-22.034	-21.031	-23.46	-20.722	-22.324	-22.356	-22.537	-22.221	-24.286	-22.608	-23.002	-23.266	-23.104	-22.198	-24.668	-22.623	-23.206	-22.131	-23.082	-22.234	-24.193	-22.674	-20.543	-21.959	-22.507	-21.002	-21.575	-23.039	-23.088	-22.175	-22.343	-21.604	-22.549	-20.834	-22.435	-22.193	-22.363	-22.399	-22.326
0.63873	-1.1591	1.5066	-0.25367	0.74783	0.94715	0.53544	1.1333	1.8488	-0.72917	1.3776	0.33609	0.94305	-1.1082	-0.94839	-0.38428	1.4418	0.12719	-0.60896	-0.54213	-1.4899	1.0476	0.4733	0.55916	-0.4657	-2.048	1.2589	0.34551	0.14521	1.2506	0.1416	1.5287	0.087771	0.041255	0.92421	-0.032767	0.86379	0.46144	-0.66245	-0.99917	1.4091	0.46031	-1.1821	-0.28421	1.752	-1.0502	0.57883	-1.1461	1.1952	0.73331
1.6848	2.5308	2.4715	2.5048	1.2979	1.4271	1.9482	0.49025	2.5884	0.40206	1.6252	3.3557	0.78733	3.4602	1.7886	1.8544	1.6238	1.3888	1.6079	2.564	2.9616	1.6289	1.4366	3.3322	2.8837	0.93841	1.3707	0.84082	0.62289	1.4676	2.1583	0.67333	0.81372	1.3783	2.2091	1.8769	0.2216	1.5553	1.6876	0.43767	0.50618	3.4285	3.182	1.7744	0.24158	0.57822	2.0901	3.1279	2.8454	2.2163
-3.2484	-2.095	-2.9474	-3.5119	-2.9678	-2.4532	-3.8305	-1.7647	-2.6753	-1.8598	-2.6481	-2.1912	-5.1492	-2.9159	-2.3115	-2.7192	-3.4279	-3.5813	-3.0519	-2.4605	-2.0106	-2.8822	-3.5476	-2.6596	-1.9167	-3.3357	-1.4904	-1.8816	-2.678	-2.489	-2.2976	-1.1873	-0.53669	-1.627	-1.8512	-2.0475	-3.5671	-3.4701	-1.5108	-3.1441	-3.2564	-1.1178	-5.1923	-0.1984	-0.57722	-3.8555	-3.4569	-2.8693	-2.362	-2.5728
-5.7427	-6.1651	-7.0857	-5.524	-8.2475	-5.9086	-4.9685	-6.2319	-7.512	-6.5481	-6.8941	-5.6777	-4.9477	-5.6755	-7.4315	-6.6096	-6.4811	-5.4039	-6.7087	-5.6867	-6.325	-7.5219	-6.9017	-5.8269	-5.9975	-5.8089	-6.2538	-7.0718	-5.5096	-7.3889	-4.7992	-5.5028	-6.2956	-5.6174	-6.7282	-5.753	-6.4094	-7.2713	-6.6057	-5.5889	-6.0049	-5.8825	-7.1467	-6.5078	-7.5845	-6.6407	-6.082	-6.647	-5.6459	-6.0539
0.21719	0.37624	1.8838	1.0582	1.179	2.0105	1.3819	1.9374	1.1708	1.8079	1.6644	1.6939	1.3878	2.2271	1.4419	1.5707	0.92267	1.3744	0.032151	2.3032	1.2279	2.5573	0.47427	-0.11988	0.73652	-0.21172	1.2736	1.1686	1.0466	2.6385	0.17918	-0.55213	0.76082	0.52979	2.5816	1.4947	0.99356	1.3397	0.53304	1.9953	1.352	1.5324	1.0704	1.564	2.0904	0.85067	0.60374	1.9674	1.5311	1.5217
-5.9914	-5.4862	-7.8453	-4.5544	-5.9071	-3.2752	-3.9325	-3.7148	-5.1275	-4.2853	-5.5963	-4.9534	-4.4807	-6.9185	-5.582	-4.8612	-4.5603	-5.6429	-5.9303	-5.5747	-5.5458	-4.3828	-4.0265	-4.7683	-3.8359	-4.7133	-5.696	-5.9872	-7.1056	-5.223	-4.6077	-5.2074	-6.1603	-5.061	-4.8867	-4.1181	-4.4059	-6.6902	-4.11	-6.5421	-4.4207	-5.5233	-4.8226	-6.3565	-6.3164	-4.4524	-3.508	-4.8944	-6.4102	-6.2966
-6.4225	-6.675	-7.3627	-6.9699	-6.9828	-6.4561	-4.6327	-6.6459	-8.5213	-6.4886	-5.8374	-4.8242	-7.5179	-6.9177	-6.6043	-7.6151	-5.6117	-6.5667	-5.1814	-7.8267	-6.2312	-7.4648	-6.2164	-5.5726	-7.2305	-6.8883	-5.2702	-7.1568	-7.7317	-5.9598	-5.4722	-8.0655	-6.475	-8.1652	-4.8706	-6.3719	-7.2481	-8.5022	-5.5397	-7.3343	-5.818	-8.0156	-5.6514	-5.2425	-6.2086	-6.9309	-4.8721	-6.4687	-7.0096	-5.6766
-3.5552	-3.3578	-4.9305	-2.2873	-4.6108	-1.7603	-3.0013	-3.1143	-4.6253	-4.5624	-3.6772	-3.378	-3.9349	-2.32	-3.0368	-2.8782	-3.9466	-3.5223	-2.7927	-2.5888	-3.6166	-4.2182	-2.641	-2.7241	-4.1335	-4.3479	-3.2545	-2.4282	-3.8268	-4.9805	-3.1979	-3.2661	-3.6228	-4.3944	-2.7097	-4.2396	-5.6306	-3.3858	-3.721	-2.6408	-4.4778	-4.5926	-2.678	-2.679	-2.8721	-4.1467	-3.5448	-3.6948	-4.6607	-5.0214
-10.418	-12.744	-10.925	-10.506	-12.303	-11.152	-10.4	-11.229	-9.4566	-10.424	-11.617	-10.588	-10.519	-10.683	-9.5656	-12.316	-10.273	-11.848	-10.313	-10.067	-11.644	-11.617	-12.104	-11.054	-11.567	-9.7705	-12.325	-10.43	-10.707	-12.106	-10.091	-10.552	-10.285	-10.765	-11.185	-11.024	-12.415	-10.732	-9.6226	-11.746	-11.063	-11.826	-11.32	-10.291	-10.683	-10.689	-11.68	-11.689	-9.6529	-9.6599
-3.8361	-3.7679	-1.6423	-3.7252	-2.6395	-1.2578	0.15327	-2.9498	-2.8664	-1.7593	-2.3858	-2.2925	-3.9855	-3.443	-3.2027	-2.9544	-0.5019	-2.6067	-1.8455	-3.2177	-1.5249	-1.6649	-2.7223	-2.5219	-2.5006	-1.8599	-2.1391	-2.0985	-3.0477	-2.7489	-1.7301	-2.9729	-1.8693	-1.2406	-2.5854	-2.0274	-2.3037	-3.9651	-2.6047	-2.5148	-3.2479	-1.1464	-2.2651	-4.0141	-1.9275	-2.5137	-2.4989	-2.0361	-1.6033	-1.1376
-1.6603	-0.40046	-0.1812	-0.53187	-1.2094	-0.81605	0.32893	0.16569	-0.61463	-0.83695	-1.5903	0.27128	-1.752	-1.0045	-0.25273	0.091055	0.81236	-0.39908	0.3254	1.1518	0.35925	0.4411	1.1178	-0.34599	-0.37745	-0.161	-1.9726	-0.58293	-1.4346	1.6557	-0.53734	-1.2567	0.5431	-0.38809	-1.4225	-1.6313	-0.99902	-0.53574	-0.44386	1.3897	-0.25497	-1.0361	-0.49982	0.30341	0.55717	-0.58999	-1.0021	-2.2588	1.669	0.3436
-8.8706	-9.0435	-9.1423	-7.8963	-9.8522	-8.8558	-10.068	-8.8969	-9.1944	-8.4623	-8.5969	-7.8286	-8.7613	-10.737	-8.9519	-7.6473	-9.364	-8.7346	-9.4939	-7.7581	-10.027	-11.15	-9.0198	-8.1081	-8.5805	-8.9263	-8.295	-9.5693	-8.8179	-9.7218	-7.622	-7.578	-8.3869	-8.9918	-8.6292	-8.8413	-8.8563	-7.4758	-8.4131	-8.1676	-8.9485	-9.9798	-8.871	-9.9052	-8.0624	-9.7631	-8.0468	-7.9656	-8.357	-7.3033
-4.1949	-5.2288	-5.3615	-6.7886	-4.6259	-4.8663	-4.5712	-4.6686	-4.5736	-5.822	-3.6754	-6.7279	-4.7394	-5.814	-5.092	-6.2361	-5.3634	-6.7146	-6.8212	-7.2899	-4.7975	-6.0219	-5.0623	-5.6783	-4.7756	-3.8555	-5.9291	-6.2961	-6.5144	-5.3781	-5.8849	-5.1834	-4.364	-5.2621	-5.181	-6.775	-5.4788	-7.2075	-4.3878	-6.2055	-6.1522	-3.5268	-4.961	-6.465	-5.4049	-4.8525	-4.5871	-4.9759	-4.8037	-5.1466
-0.50592	-1.2846	-1.4245	-0.47142	-0.55444	-0.6332	-1.8934	-1.1019	-1.0291	-1.5648	-2.6181	0.1543	-2.3887	-1.2367	-1.9298	-1.6934	-1.9905	-0.80986	-1.1379	-0.44003	-1.2899	-1.1227	-1.2446	-1.9664	0.26548	-1.175	-1.9244	-0.82832	-1.7942	-0.63818	0.44685	-2.662	-0.1143	-1.3658	-3.0382	-0.25756	-0.99903	-2.221	-2.4609	-1.3835	-1.5248	-1.4499	1.3739	-0.2331	-0.044051	-1.0224	-2.1737	-1.4289	-1.0254	-1.1441
-3.8568	-2.7325	-0.69441	-2.0641	-2.0632	-1.6333	-2.1395	-3.2595	-3.5676	-2.3231	-2.7277	-3.2532	-2.1006	-4.272	-1.9663	-1.4028	-2.989	-2.9893	-2.8868	-2.6496	-3.1323	-4.026	-2.891	-1.6707	-1.7703	-2.7181	-3.2151	-3.2789	-1.6049	-2.3924	-2.8414	-1.1473	-2.6926	-1.5059	-3.1935	-1.8642	-1.2139	-1.7207	-2.0657	-1.619	-2.5592	-2.6829	-2.1855	-1.9248	-3.6344	-0.63975	-1.6666	-2.4794	-1.8393	-2.7653
-6.2204	-5.9028	-5.7022	-7.0695	-5.1355	-4.8364	-6.4336	-3.439	-5.7616	-6.2896	-5.6696	-6.809	-5.3804	-5.3025	-6.1951	-4.8907	-5.092	-7.2723	-5.4785	-6.8587	-4.7717	-6.4212	-4.9748	-4.8066	-5.4028	-4.2429	-4.8189	-4.686	-5.1967	-3.9898	-5.7708	-5.9607	-4.9077	-5.7791	-4.2257	-7.0201	-6.7167	-4.9975	-6.572	-6.176	-5.9773	-4.198	-4.5931	-3.2969	-6.7599	-5.2819	-5.2579	-5.2189	-6.4682	-6.295
4.1048	4.2965	4.1597	5.4269	4.943	5.1309	5.2142	3.7264	4.7785	5.0428	5.0925	5.5063	6.4559	5.5178	4.8004	3.9091	5.3298	4.9668	4.6892	4.6101	6.1182	6.0034	5.5585	5.8312	5.0111	5.6255	4.7254	4.0715	4.3922	3.8159	5.3774	5.641	5.5822	6.0855	3.6392	5.7937	5.017	3.9241	5.3914	6.5953	5.8542	4.1586	3.8691	5.01	4.7777	4.2611	5.0902	5.5306	5.3168	4.6657
-10.81	-8.2948	-8.3879	-7.9865	-9.1772	-8.6841	-8.2429	-9.1889	-8.4924	-9.0072	-8.6016	-8.6398	-9.4324	-9.9308	-9.7558	-9.8756	-10.573	-8.7892	-10.367	-9.3671	-9.8039	-10.22	-8.5258	-8.7378	-9.5357	-9.3152	-9.3373	-9.2299	-9.2998	-8.455	-9.3648	-8.5034	-9.0011	-8.7601	-7.3875	-8.2895	-7.9944	-9.8964	-8.2072	-10.132	-9.5481	-9.8155	-8.6562	-9.758	-8.0016	-7.7559	-9.065	-8.1324	-8.3014	-8.2937
-9.8629	-9.3525	-7.5845	-11.55	-9.4739	-9.2019	-9.09	-8.3264	-10.615	-7.9934	-10.379	-7.2372	-9.2497	-9.3726	-9.5445	-8.8486	-9.744	-8.9914	-8.1954	-9.2728	-8.6474	-9.8201	-8.2659	-9.3975	-8.6962	-8.9581	-10.409	-8.5732	-10.188	-7.6353	-10.153	-9.4519	-9.3234	-9.3513	-7.9218	-8.8549	-7.6446	-9.4224	-8.1459	-9.923	-8.6916	-8.5121	-9.0269	-9.7331	-10.194	-10.604	-9.3142	-9.6681	-9.239	-8.7896
-0.064959	-0.90666	-0.94167	-2.1694	-0.67803	-1.6391	-3.0737	-0.71452	-0.7776	-1.8478	-0.48465	-0.53265	-1.7027	-1.9435	-2.401	0.32846	-1.6799	-2.4906	-1.6968	-1.048	-1.6293	-0.059636	-1.2844	-1.731	-3.3268	-2.8136	-0.69839	-0.11162	-0.52013	-1.5883	-2.0177	-0.71362	-1.0973	-1.324	-2.7237	-3.4102	-1.4039	-0.91337	-1.6263	-1.1359	0.25868	-0.035842	-2.7174	-1.4424	-1.423	-0.95166	0.27856	-1.4256	-2.6083	-0.90662
4.4803	4.1438	5.945	2.9979	2.3367	4.4618	4.8639	4.6319	5.5551	4.6975	3.6477	4.9217	4.6692	5.1279	4.1293	5.6972	5.3115	4.0361	4.8218	3.7028	4.4318	5.5897	4.9088	4.1115	2.7737	4.6076	4.7316	4.9997	4.2148	3.6344	4.0259	4.4487	3.654	4.1164	4.9041	4.1382	3.6213	5.7467	3.6711	4.0196	4.6081	4.4517	4.0254	4.5713	3.9606	5.0949	4.1822	4.2508	4.0382	3.667
-5.2353	-4.9662	-4.9508	-5.6407	-6.1417	-4.9063	-4.661	-4.4672	-3.9502	-4.7263	-4.614	-5.4364	-5.6226	-4.9064	-3.5593	-3.7926	-4.656	-4.4578	-5.7597	-5.3166	-6.146	-3.9453	-4.8862	-3.1965	-5.4621	-3.5308	-5.7032	-3.2933	-5.8123	-4.2115	-6.3803	-4.3309	-4.1372	-4.2914	-5.3825	-3.4946	-4.6458	-4.1289	-4.9015	-3.5847	-5.7737	-5.0247	-5.7187	-5.2797	-5.1575	-4.1041	-4.497	-5.7972	-3.4081	-4.4879
9.2843	9.4694	8.2841	8.7812	7.1194	7.061	7.6557	9.0802	8.3953	8.5093	8.6382	11.063	7.5414	7.3483	8.7748	8.6384	7.8463	10.35	9.0179	8.0788	8.2357	9.4269	6.8901	8.261	7.9592	9.1595	9.8623	9.0428	8.9735	9.9425	9.2216	9.8568	9.5453	10.331	8.7346	10.108	8.6757	8.6288	8.0907	8.3793	7.1232	9.564	8.0997	8.1634	9.3328	7.6204	8.5037	8.1228	9.2204	8.9309
-1.3316	-1.4002	-0.77856	0.32027	-1.9781	-1.3337	-2.084	-2.3324	-0.59444	-2.1285	0.34608	-2.4372	-1.3013	-1.8114	-0.60339	-2.7925	-1.2871	-1.875	-0.35369	-2.5646	-0.46853	-2.374	0.31949	-1.6305	-1.4536	-0.67963	-0.70341	-1.4422	-1.0106	-1.5812	-1.4082	-0.80891	-1.0255	-0.092945	-1.46	-2.8101	-2.0306	-0.38337	-1.4264	-1.954	-1.6519	-0.90941	-0.10148	-3.0987	-2.136	-1.5132	-2.3036	-1.7689	-1.233	-2.1342
-4.2531	-4.3744	-5.9889	-4.3052	-4.8276	-5.597	-3.5042	-5.2014	-6.7905	-4.6787	-4.368	-4.8737	-4.9554	-5.4163	-4.7185	-4.3201	-5.8954	-4.9477	-5.5295	-5.7525	-6.0528	-5.0291	-4.0123	-6.3096	-4.6305	-3.4946	-4.5152	-4.4604	-2.9321	-4.8284	-5.2913	-4.9261	-3.2954	-4.6362	-4.2236	-3.8003	-5.9963	-5.8333	-4.0566	-4.1691	-3.711	-5.6239	-6.1373	-5.927	-4.8914	-5.0992	-5.3224	-4.1287	-3.9499	-4.5881
-2.1106	-2.1355	-2.2063	-0.95387	-2.1196	0.2663	-1.2905	-2.4983	-2.0628	-0.6877	-1.2078	-1.487	-0.79786	-1.8396	-1.4957	-0.61848	-1.1451	-1.5518	-0.66735	-0.79062	-1.0935	-0.91596	-2.9117	-1.7392	-0.25139	-1.5049	-0.17418	-1.5768	-1.4348	0.14635	-2.3381	-0.66442	-1.9006	-1.5864	-0.71819	-1.2669	-0.83418	-0.18033	-1.3018	-1.2414	-2.5902	-0.093696	0.87811	-2.3706	-2.2319	0.31985	-0.98592	-0.58305	-2.4849	-0.28969
8.0928	8.3359	6.4265	9.6615	8.4446	8.4753	8.4194	8.4186	8.9645	8.8332	6.2589	7.7928	10.017	7.9483	8.858	9.3489	7.3305	7.7369	9.304	9.3449	7.6885	7.9882	8.1458	8.1265	7.6847	6.922	7.8823	7.5359	6.1529	7.8163	9.7874	7.6981	8.0616	9.7498	8.8268	8.044	9.103	6.9927	9.2279	7.4131	7.2453	8.7148	8.413	8.3128	7.9358	8.211	7.5518	8.5078	8.102	7.6968
0.48589	-1.1678	0.54589	-1.7328	0.30133	-1.7081	0.21765	-0.87752	-0.34773	0.057598	-1.1746	-1.294	-0.32256	-0.89887	-0.3715	-0.5162	-1.8471	-1.297	-0.29723	-1.9394	-0.99013	-1.1431	-0.49459	1.003	-1.3152	-1.2261	-0.48621	-0.46465	-0.77029	1.0511	-0.079098	-1.6334	-0.49147	-0.030449	-1.5303	-0.28316	-1.817	-0.72099	-1.8967	0.87291	-0.3485	-0.89532	0.81563	-0.7681	-1.5694	-1.5905	-1.2144	-0.22738	-0.22062	-2.0161
1.2302	1.5386	1.3909	0.98172	0.94855	0.58727	1.5038	1.7111	1.3111	0.31832	1.9762	0.5968	1.3566	1.4157	1.1691	1.6628	1.4981	1.2157	1.4586	2.2111	2.3412	2.9185	1.995	1.9582	1.0577	0.17929	1.0013	2.1648	2.5725	2.7734	1.4457	1.3513	1.2956	2.5299	-0.73326	0.32234	2.0396	0.36488	2.8533	0.97441	2.6018	1.5894	1.3459	0.89824	1.95	1.6776	1.3756	1.5407	2.0378	2.4685
-1.0207	-0.22721	-1.2712	-1.0266	-2.0433	-1.8125	-0.56755	-1.1254	-3.3232	-0.24235	-1.8586	-1.9812	-2.1709	-1.9001	-1.3971	-1.1697	-0.51408	-0.46084	-2.4579	-0.98664	-1.0941	-1.9435	-2.2696	-1.9845	-1.5695	-2.843	-2.0615	-1.4388	-2.4584	0.31967	-2.1225	-2.5713	-2.172	-2.7101	-2.6588	-1.5009	-2.2327	-2.0753	-1.0883	-0.5639	-3.3688	-2.0022	-3.4084	-1.2889	-0.5007	-0.88941	-3.7189	-1.6235	-4.3152	-1.7718
-4.8871	-5.2532	-6.4749	-6.0463	-7.3995	-6.4963	-7.4557	-6.15	-5.8087	-6.141	-6.9402	-7.5392	-6.5543	-5.541	-6.8322	-6.7018	-7.1775	-6.4079	-5.6809	-5.9508	-6.4423	-7.1218	-6.8527	-7.8248	-7.2101	-6.271	-4.924	-5.7349	-6.8072	-5.7006	-6.8217	-6.8545	-6.4107	-6.5697	-6.8346	-6.5227	-5.0552	-5.1356	-6.8769	-5.8152	-6.1657	-4.6859	-6.7098	-6.9362	-7.4984	-5.6574	-7.278	-6.1484	-6.8282	-5.825
-13.7	-11.831	-11.167	-13.952	-13.939	-11.868	-12.497	-12.756	-11.07	-12.258	-13.439	-12.321	-14.153	-12.122	-12.607	-12.604	-12.051	-12.317	-12.664	-13.262	-12.246	-12.36	-13.004	-12.944	-12.309	-12.747	-12.112	-13.336	-13.751	-12.137	-11.848	-13.148	-12.589	-13.066	-12.321	-12.571	-12.039	-12.735	-12.911	-11.626	-14.067	-12.368	-12.518	-13.423	-12.129	-13.515	-12.137	-12.951	-13.692	-12.857
-19.785	-21.673	-20.475	-20.597	-22.827	-22.242	-20.992	-21.112	-19.569	-21.527	-20.649	-21.196	-19.9	-20.144	-20.197	-20.594	-22.019	-22.326	-20.933	-22.587	-21.344	-21.345	-21.944	-20.487	-20.471	-20.019	-21.893	-22.321	-20.689	-20.08	-21.723	-21.054	-22.456	-20.855	-20.661	-19.612	-19.684	-20.709	-21.45	-20.716	-21.713	-20.777	-21.404	-20.348	-21.114	-22.066	-20.616	-21.405	-19.585	-20.461
-1.9566	-2.8399	-1.481	-2.4839	-2.9602	-2.9571	-2.024	-1.6032	-3.833	-0.48474	-1.7236	-2.099	-0.48305	-3.4487	-3.3289	-2.6672	-1.6823	-3.8473	-1.8113	-2.8754	-2.6271	-2.2352	-3.2566	-1.9374	-1.9952	-3.2214	-3.0945	-2.2026	-1.484	-2.5212	-1.5846	-1.9747	-1.1552	-2.7976	-2.2654	-3.7205	-2.0078	-0.41062	-2.4495	-3.8781	-2.3489	-1.5607	-2.2201	-1.3843	-2.125	-3.0393	-0.71094	-0.71039	-4.213	-1.3393
-5.0207	-3.3486	-5.398	-4.1082	-5.0255	-4.1376	-5.8451	-3.9393	-5.4149	-4.1555	-4.3966	-6.0885	-3.0794	-5.2533	-4.7055	-5.5202	-4.2052	-3.3666	-5.9803	-4.3203	-3.7521	-5.1196	-2.1635	-6.8357	-4.3078	-5.7529	-4.6222	-4.7392	-3.3338	-6.5712	-6.1785	-6.9159	-4.0964	-5.0681	-3.3112	-4.2599	-4.2153	-4.3664	-4.9147	-5.8608	-3.5797	-3.7201	-4.6353	-4.6846	-5.5138	-4.6711	-5.1788	-4.4215	-4.8282	-3.5143
-8.9306	-9.946	-10.889	-9.1633	-9.4793	-8.2356	-9.1351	-10.556	-9.8458	-8.8791	-9.777	-10.023	-9.5906	-8.9219	-8.8598	-10.808	-9.5874	-10.084	-9.9494	-9.5666	-8.4857	-10.196	-9.847	-8.5527	-9.5249	-9.6849	-7.4836	-9.9438	-8.2538	-8.5243	-10.542	-9.8535	-9.3957	-9.5654	-8.022	-9.7235	-10.044	-9.2253	-9.6659	-9.2963	-9.1152	-9.1061	-9.5135	-8.7092	-10.821	-9.2441	-9.8508	-9.5045	-11.21	-9.2901
-4.6947	-6.0174	-6.2559	-5.8329	-5.0428	-6.3792	-5.5953	-6.0687	-4.8997	-6.0751	-4.5661	-6.2865	-5.4663	-5.0765	-5.3014	-3.735	-5.9949	-6.6312	-5.0283	-8.3048	-4.6588	-5.9833	-5.4915	-7.2341	-6.4151	-4.4713	-5.8272	-6.4947	-5.9785	-5.401	-6.7754	-6.4601	-4.455	-5.0094	-5.2049	-4.1984	-4.5368	-6.4502	-5.9327	-5.2924	-7.6866	-5.7517	-5.1769	-5.8583	-4.9333	-6.1018	-5.7483	-7.1067	-5.7918	-6.205
-5.1585	-3.8231	-5.6246	-6.0675	-6.0975	-4.4556	-5.8273	-3.5217	-4.7728	-5.8032	-3.8729	-4.6231	-4.1814	-4.6222	-6.1734	-4.4449	-5.6085	-3.7654	-6.034	-4.9708	-5.3998	-5.1417	-4.0422	-5.5433	-5.4968	-3.3837	-7.0585	-5.7742	-4.6187	-6.6952	-5.3328	-3.7789	-4.5671	-5.2739	-5.1098	-5.262	-5.6725	-5.5465	-4.8012	-5.0497	-5.131	-4.8302	-5.4537	-3.8891	-5.116	-4.9337	-4.5919	-3.758	-4.0876	-5.85
-12.116	-11.505	-12.848	-14.199	-13.616	-12.837	-13.862	-12.552	-13.6	-13.119	-14.828	-12.768	-15.099	-13.03	-11.262	-13.044	-11.795	-13.116	-13.719	-12.821	-11.382	-11.678	-14.059	-12.937	-12.183	-13.031	-13.229	-12.817	-12.925	-14.339	-13.69	-14.115	-11.488	-14.397	-12.96	-14.677	-13.545	-12.62	-13.577	-12.073	-13.073	-13.016	-12.202	-13.123	-12.463	-14.358	-13.069	-12.073	-12.806	-12.569
-15.053	-12.606	-10.723	-12.139	-13.192	-12.489	-13.7	-12.383	-11.986	-11.367	-12.814	-11.371	-12.94	-11.946	-14.788	-12.537	-13.132	-13.007	-13.081	-13.926	-13.773	-12.957	-11.138	-11.589	-12.071	-13.264	-12.31	-11.295	-12.88	-11.93	-13.648	-14.5	-13.047	-14.189	-13.001	-12.088	-12.464	-12.786	-12.554	-13.331	-13.363	-13.659	-12.935	-13.422	-11.63	-13.596	-12.292	-13.489	-13.771	-13.257
-3.343	-3.0065	-1.4024	-3.7419	-1.8353	-0.68435	-1.0929	-3.6508	-2.3341	-2.9831	-2.0781	-1.8462	-1.3276	-2.1789	-3.0041	-3.1422	-1.8756	-3.5318	-3.5718	-1.5677	-2.0364	-2.1659	-3.2947	-1.5371	-2.4631	-2.1379	-1.7477	-3.0902	-1.7483	-1.3865	-2.5139	-1.5762	-2.4379	-2.5691	-1.5003	-2.7812	-1.5058	-3.4581	-2.2609	-1.8541	-2.2564	-3.2025	-2.5755	-2.0481	-1.8272	-2.7772	-2.2737	-1.7355	-1.2336	-2.382
-1.4877	-1.6469	-2.2168	0.03143	-0.76371	0.66226	-1.0464	-2.7504	-0.67738	-2.0084	-1.7533	-1.5766	-0.96784	-0.74601	-1.8384	-1.9984	-2.4096	-0.84596	-1.2744	-0.67011	-3.2281	-2.1852	-1.2625	-1.9714	-0.87737	-5.2514	-0.58063	-1.2235	-1.3185	-1.6978	0.30551	-0.2826	-0.75767	-2.5801	-1.8883	-0.69524	-0.89196	-2.319	0.41923	-3.1886	-2.2451	-2.7748	-0.92691	-0.62024	-1.4914	-2.5728	-1.2267	-0.42234	-1.0306	-1.7182
-0.72664	-1.7368	-3.2478	-0.78882	-0.17648	-2.4531	-0.45294	-2.3387	0.027512	-0.99567	-1.1214	-1.9503	-2.7669	-3.0241	-1.1182	0.64846	-3.3837	-0.6988	0.075646	-1.2315	-0.75698	-0.45969	-2.5061	-0.85446	-1.0165	-1.7642	-2.475	-1.5916	-0.93975	-2.1949	-0.10295	-0.65228	-0.26988	-1.0771	-1.5485	-1.6145	-1.4447	0.3651	-1.9904	-0.89481	-2.2838	-0.78681	-1.7437	-0.92666	-1.182	-2.6654	-0.062482	-2.041	-1.5321	-1.4321
-14.777	-16.402	-13.97	-15.488	-13.234	-14.729	-14.001	-15.391	-15.142	-14.175	-14.936	-15.635	-16.217	-13.308	-15.563	-14.918	-14.076	-14.012	-15.453	-14.632	-15.015	-15.087	-13.325	-14.24	-13.914	-12.102	-14.082	-14.604	-14.357	-14.738	-15.609	-15.789	-13.957	-15.565	-13.77	-13.332	-13.797	-14.102	-14.961	-14.838	-15.073	-14.514	-14.333	-14.268	-13.147	-13.89	-13.469	-15.902	-14.589	-15.136
-15.446	-14.488	-12.099	-13.78	-14.336	-15.549	-13.938	-14.057	-14.197	-14.086	-15.016	-15.352	-13.145	-13.96	-12.257	-15.251	-14.888	-13.798	-14.852	-15.329	-15.15	-14.581	-14.699	-15.328	-13.568	-15.453	-14.924	-13.517	-14.301	-15.695	-14.845	-14.44	-13.155	-14.701	-15.558	-13.495	-15.184	-13.673	-14.152	-13.71	-13.83	-15.292	-14.631	-15.258	-15.3	-16.465	-14.742	-14.516	-14.6	-14.044
7.7855	8.5166	7.3239	7.1506	9.1776	8.9669	7.5257	7.5526	8.7015	7.5796	8.5881	6.6689	8.449	6.2469	7.8919	8.4551	8.5421	8.5613	7.5426	7.6418	7.8858	7.7977	8.5417	8.0368	7.3735	7.9626	8.0167	7.9081	8.0841	8.5515	8.7228	7.2468	8.546	7.7743	8.0816	9.1783	6.6422	9.3439	7.912	9.5022	7.3003	7.8627	7.3323	7.9231	7.5365	7.6749	8.1564	9.0112	6.8014	7.7021
-1.16	-0.70773	-0.05094	-1.6031	-0.26812	-1.1162	0.86645	-0.68756	-0.074656	1.0122	-0.61415	-1.7721	-0.93512	-1.952	0.45395	-2.0016	-2.6133	0.65348	-0.36813	-1.2572	-1.0047	-0.26169	-1.1894	-1.4207	-0.85814	-1.7142	-0.86432	-0.57035	-1.3626	-1.6886	-0.94211	0.38003	-0.38754	-1.0555	0.84035	-0.30352	-1.0991	-0.36519	0.16833	-1.1915	-1.0176	-0.81702	-2.0662	-0.89817	-0.93449	-0.57252	-0.43011	-0.92389	-0.17823	-2.7591
-3.2648	-4.5125	-4.0416	-3.5906	-2.7519	-1.8985	-4.345	-2.1546	-4.0656	-4.4949	-2.5167	-3.7329	-3.5428	-2.9628	-4.1717	-4.9831	-3.3877	-3.6617	-2.3125	-2.9887	-2.8781	-3.0943	-4.009	-4.2077	-2.9829	-1.7816	-4.4155	-4.2703	-3.0526	-4.1181	-4.194	-3.0438	-3.0977	-5.6684	-3.3991	-5.4299	-3.5881	-3.9931	-2.284	-2.7558	-3.6908	-4.6629	-4.8887	-3.2623	-4.6019	-3.7279	-1.6647	-5.5151	-3.6973	-4.657
8.88	7.5633	7.6505	7.9187	9.0159	8.102	10.101	7.6531	6.9461	6.4268	7.1327	8.6663	9.2491	8.5032	7.2012	6.32	7.2655	7.2855	7.604	8.1906	7.4773	9.8252	7.8599	7.9867	9.0025	7.5061	8.2876	6.8888	7.4176	6.8949	8.0385	9.0734	8.9215	7.6503	8.0037	9.1106	8.3132	7.7036	8.4592	7.8088	7.9057	8.1798	9.0556	8.0606	7.7166	5.489	9.5661	8.4305	7.8618	8.7288
-3.7498	-3.9445	-2.4831	-3.3285	-2.4172	-2.6462	-4.079	-1.8892	-1.6717	-2.2045	-1.9812	-1.9923	-3.2433	-3.9781	-2.0769	-1.2963	-0.96125	-2.1689	-4.2079	-4.5444	-5.1066	-0.56445	-3.6057	-2.7635	-3.2214	-1.7106	-1.4923	-1.2165	-1.987	-2.649	-2.6357	-2.7089	-2.2842	-2.2977	-2.1347	-2.7635	-4.4742	-2.5029	-2.3483	-2.752	-3.1707	-3.053	-3.0646	-4.5912	-2.651	-2.1052	-3.9852	-1.8097	-1.8316	-2.006
1.4789	3.984	2.5501	2.0169	1.7169	2.9823	3.1207	2.9177	4.8097	2.2968	3.3298	2.1168	3.0283	3.3462	3.0885	4.2427	3.3582	3.3411	2.2885	4.2531	3.5318	3.3111	4.1676	3.2426	3.7833	2.6481	3.3876	4.1549	3.6529	3.9418	2.8576	2.0848	4.6151	2.7329	3.1133	3.8216	3.182	2.1911	2.276	3.5077	3.7095	2.5866	3.7475	3.6937	4.8827	2.8554	1.7382	4.0147	1.9348	2.9984
-2.6236	-0.77236	-3.4653	-1.2515	-2.3245	-1.9986	-2.7959	-2.3945	-2.5498	-3.3	-0.86808	-2.95	-3.5234	-1.8346	-1.6201	-1.453	-3.2412	0.19679	-3.8397	-2.9684	-1.4813	-2.2482	-2.3856	-1.8945	-3.4183	-1.1403	-1.5075	-2.5157	-2.7695	-2.2028	-1.8037	-1.3546	-1.3445	-2.7664	-2.6912	-3.2131	-3.1161	-3.4555	-0.85091	-3.6628	-2.442	-3.382	-2.346	-1.8634	-2.3022	-4.2634	-1.1885	-2.6384	-3.0832	-3.2367
0.88766	0.38172	0.035136	1.233	0.98998	0.32411	0.36763	-0.5173	-0.28618	-0.23908	0.22542	0.60209	0.85881	-0.42571	1.9168	-1.5913	0.52158	1.1231	0.85694	-0.25599	-0.16297	-1.0481	1.1553	0.80079	0.0089847	-0.32923	0.58696	-0.60075	0.7041	0.23819	0.67709	0.072177	-1.0129	0.4419	0.14188	-0.12214	0.19177	0.36496	0.43069	0.02591	-0.096998	1.1484	1.2704	2.7189	0.49927	0.60345	0.50671	0.4292	0.4888	0.57566
-21.427	-21.058	-19.931	-21.428	-20.149	-20.457	-20.563	-21.657	-21.747	-21.427	-21.54	-22.69	-21.549	-20.803	-19.659	-21.948	-21.343	-21.672	-21.323	-20.303	-21.243	-21.878	-21.749	-21.151	-22.248	-21.046	-22.144	-20.541	-21.177	-20.988	-20.211	-21.855	-21.474	-22.276	-20.883	-20.949	-21.716	-20.783	-20.641	-20.658	-20.398	-21.849	-22.723	-19.344	-19.154	-20.269	-20.56	-19.98	-22.276	-19.887
7.5889	10.71	11.142	11.293	9.6061	10.257	10.155	9.8669	10.739	10.299	8.4992	10.722	10.237	9.7911	11.574	9.3362	10.275	9.3321	8.7664	10.489	9.3605	10.185	8.5875	10.498	10.002	8.6024	10.224	9.7397	9.1018	8.7698	8.5081	8.4353	9.9883	8.0814	10.533	10.426	9.4404	9.2986	9.4347	9.4512	9.1726	10.483	8.6986	9.9796	9.1642	10.494	9.8043	9.1572	11.145	9.3253
-13.254	-13.052	-14.113	-13.227	-13.259	-14.193	-13.831	-13.787	-12.474	-13.224	-12.386	-13.784	-13.421	-14.713	-13.503	-14.127	-12.563	-12.533	-13.757	-14.376	-14.368	-13.254	-12.645	-12.609	-13.483	-14.658	-12.38	-13.929	-14.568	-12.424	-11.996	-13.427	-13.056	-13.28	-13.376	-12.396	-14.966	-13.792	-13.952	-12.762	-12.148	-13.208	-12.785	-14.422	-13.066	-13.489	-11.945	-12.801	-11.842	-14.28
-11.233	-11.1	-11.106	-14.224	-12.296	-12.79	-10.899	-11.75	-11.506	-11.552	-11.829	-12.571	-13.268	-10.764	-11.244	-11.094	-12.281	-12.332	-11.757	-10.874	-11.646	-10.357	-10.394	-11.816	-12.458	-10.593	-11.105	-12.558	-10.998	-11.596	-12.762	-11.427	-11.231	-12.069	-11.489	-10.989	-12.346	-11.87	-11.594	-12.539	-13.077	-11.546	-11.14	-12.849	-12.486	-10.718	-12.213	-13.5	-12.335	-12.096
-10.756	-9.4188	-10.882	-11.763	-10.243	-11.287	-10.209	-11.283	-9.6703	-11.402	-11.018	-9.4895	-9.3641	-11.385	-9.795	-10.786	-9.75	-10.814	-8.3939	-9.4941	-10.082	-10.402	-8.5235	-9.5413	-9.6186	-8.7704	-9.8557	-10.059	-10.437	-9.9662	-10.772	-10.294	-11.631	-9.6504	-9.0257	-10.015	-10.402	-10.203	-9.4232	-11.405	-9.3149	-10.906	-9.864	-13.809	-9.3847	-10.368	-9.8142	-9.834	-9.915	-9.571
-2.3935	-2.2697	-2.4907	-2.5445	-2.9003	-1.1292	-3.0648	-2.7302	-1.9196	-2.4686	-2.9633	-2.6187	-3.2822	-1.9656	-2.4592	-2.6061	-0.69152	-3.3239	-1.5286	-2.0474	-2.2066	-1.6792	-1.2572	-2.0003	-2.334	-1.2425	-1.9976	-1.7519	-2.7251	-4.7021	-0.94194	-2.1948	-2.4007	-1.6361	-2.2952	-2.2726	-0.10802	-3.1451	-3.0674	-3.1879	-2.5522	-2.6102	-2.6655	-3.227	-3.3463	-0.97655	-2.4574	-2.9008	-2.545	-1.2225
2.9752	3.8021	3.6201	3.6472	3.6376	2.8612	1.4612	3.0998	3.5566	3.956	3.8396	3.1395	2.7722	2.0276	1.8554	0.40045	2.0031	4.4564	2.604	1.8288	2.7173	4.5485	2.8894	1.8837	2.8795	3.2927	2.117	3.7477	2.9044	2.3549	0.56876	3.6458	2.8314	2.6378	1.6394	2.1017	2.708	4.1744	4.1503	3.6785	2.2022	2.2273	2.4817	3.0007	2.8547	2.5884	1.1177	2.4141	3.5389	1.376
-7.6096	-7.5968	-6.3373	-7.7537	-7.7223	-7.4522	-7.8401	-8.6919	-5.5495	-6.5491	-7.3206	-7.2789	-7.0373	-7.9013	-7.2804	-8.0872	-7.7831	-9.2223	-8.8187	-7.3732	-7.5605	-7.6508	-7.5002	-6.1622	-7.5132	-7.632	-8.6143	-7.4575	-7.9371	-8.9824	-8.1283	-8.7928	-7.4567	-8.4553	-7.2489	-7.4046	-7.8737	-8.007	-9.015	-8.7493	-7.3233	-7.9462	-6.9255	-7.3152	-7.098	-7.1198	-7.5415	-6.7583	-6.9703	-7.844
-11.303	-13.086	-11.299	-12.16	-10.346	-12.329	-11.381	-11.421	-12.367	-11.727	-11.422	-12.255	-11.899	-10.666	-11.306	-11.261	-12.186	-12.075	-12.451	-10.106	-12.552	-10.258	-11.14	-11.761	-11.805	-11.626	-10.481	-10.528	-10.689	-12.804	-11.971	-11.788	-10.51	-11.94	-10.11	-9.4673	-12.291	-10.526	-12.265	-11.398	-12.176	-11.298	-11.227	-11.473	-10.527	-11.933	-11.453	-9.9292	-13.036	-11.352
7.662	5.8996	7.2061	6.3453	7.2442	5.8369	4.9843	6.9602	7.3532	5.3925	6.5082	7.6019	7.5232	7.0874	5.9013	6.7979	5.777	6.0177	8.0625	8.4361	9.7362	7.1463	7.4382	7.0291	6.15	8.1557	6.509	7.528	5.7332	7.4752	7.1828	5.9182	7.2081	7.143	6.3926	7.2283	7.1853	6.9099	6.2052	6.4686	6.8785	7.5027	6.5879	6.6434	7.0785	7.6513	7.2551	6.3675	6.9871	7.8571
0.84925	3.0632	2.3177	3.554	2.7968	1.3902	2.4374	4.0023	4.0923	2.2039	3.7196	4.0766	2.5313	1.4824	3.5929	1.9733	3.7203	2.3608	2.4029	3.6211	3.7052	2.1702	2.0588	4.411	3.2371	2.747	5.0064	2.5199	3.5673	1.5292	3.7276	3.6372	3.2344	3.7126	2.613	2.3361	1.7795	3.7488	3.6951	3.1357	1.5325	2.7461	3.3146	2.7253	2.0811	4.5294	2.33	4.2855	1.9939	1.766
-11.803	-10.112	-10.717	-9.5395	-10.322	-10.487	-7.5493	-10.565	-12.014	-8.9054	-10.32	-9.6409	-9.6439	-9.8652	-9.7775	-9.884	-9.9553	-10.209	-9.6012	-10.919	-10.021	-10.694	-9.9654	-10.641	-10.167	-9.9569	-9.9124	-11.596	-10.1	-10.15	-10.142	-10.631	-8.9127	-9.1729	-11.109	-9.8347	-11.271	-9.4856	-10.977	-9.0437	-10.438	-11.732	-9.6261	-9.8836	-10.336	-8.4354	-11.401	-8.6225	-10.83	-9.7638
6.5611	6.1632	5.7992	6.9825	6.8615	6.5785	6.9311	6.908	7.454	6.5962	8.1571	6.9325	8.3556	6.6038	7.5205	7.0883	8.4004	6.2785	6.1406	7.3013	8.3041	6.8984	6.2984	5.9154	6.5353	7.1932	5.5644	9.2525	7.09	6.3001	9.3771	6.8931	6.226	6.5602	6.8075	7.3448	7.6827	7.182	5.9455	7.0133	7.1188	5.3999	5.442	7.3001	7.8099	6.9179	7.3736	6.4449	5.8461	6.9946
4.1013	6.3536	6.6544	5.6751	4.8919	4.8024	6.7644	4.5292	7.5994	7.404	5.9644	4.1038	6.5076	6.8983	4.6756	6.0118	6.8116	5.402	5.7879	5.6194	5.1319	5.7059	6.0258	5.8025	4.1384	6.3665	3.7334	5.6916	4.9079	5.5376	5.4282	5.407	4.6123	4.8215	4.9364	6.4418	6.8678	6.3271	7.3247	5.0089	4.6218	5.4922	6.6174	3.9656	4.69	5.861	5.949	5.9695	3.7374	5.3948
-3.5135	-2.7458	-2.3744	-2.2414	-5.1178	-1.9433	-2.9102	-3.2909	-2.345	-3.5053	-2.9472	-3.2363	-2.7264	-3.1492	-2.419	-3.191	-3.9752	-3.5223	-3.2349	-1.2244	-3.1316	-1.5785	-3.3773	-4.5422	-2.8685	-1.7135	-3.4486	-4.3826	-2.0467	-3.0064	-2.9435	-3.978	-4.6975	-3.3368	-1.4556	-3.9534	-3.5853	-3.1845	-3.6752	-2.3722	-1.9626	-4.8163	-2.391	-3.5159	-0.32023	-3.2788	-2.6623	-2.0263	-3.0184	-3.0393
8.0686	8.5911	8.6646	7.9079	9.0219	8.9242	9.0496	9.4735	8.9749	8.9715	9.4615	7.1412	8.2948	9.7342	9.6415	10.518	8.6871	10.887	8.2142	8.1629	8.4234	8.7477	9.0825	9.0677	10.273	8.9535	8.7743	9.5073	8.5893	10.106	7.4304	9.0342	7.5132	8.8284	7.4717	9.093	8.7028	7.0325	8.7544	6.8829	8.7732	8.748	9.1186	7.9804	9.1427	7.9493	8.3157	6.9421	9.8688	9.2076
-4.0604	-3.2242	-2.3065	-4.6978	-4.5421	-1.6276	-3.1172	-3.5746	-2.6925	-3.3235	-3.2854	-1.7428	-3.69	-4.4169	-2.2729	-1.8355	-1.7444	-2.2311	-5.1651	-4.3253	-3.8144	-3.911	-2.6969	-2.9053	-4.8157	-3.6124	-2.9661	-2.3581	-4.0949	-3.9225	-3.5108	-1.6328	-4.404	-2.9125	-3.2913	-4.3019	-3.6251	-2.6416	-0.98897	-2.3709	-4.5436	-1.719	-1.8464	-0.96725	-3.8725	-2.2536	-3.2616	-2.7794	-2.208	-3.3739
-4.6464	-5.3626	-4.6121	-3.8005	-3.7621	-5.2138	-4.594	-4.8171	-3.9971	-4.1411	-4.2466	-5.1744	-2.89	-2.6664	-4.5237	-4.8589	-3.6334	-5.4343	-4.255	-4.6247	-3.1897	-3.65	-4.2913	-3.779	-3.7674	-4.219	-4.1689	-4.0636	-3.6226	-3.9635	-4.3785	-3.514	-4.5034	-4.1306	-3.7509	-3.7009	-3.5501	-4.3467	-2.3887	-2.8454	-5.3	-5.5202	-4.0164	-3.5231	-3.6826	-4.0913	-3.851	-4.2063	-2.7857	-3.4632
1.092	-0.72079	-0.93812	2.2183	-0.011778	0.50987	0.464	1.5932	0.75582	1.1168	-0.24255	0.39605	0.82731	1.1756	0.75472	-2.1174	0.026558	0.25443	1.0592	-0.95801	1.169	0.24262	0.36676	1.6002	-0.22728	-0.071801	-0.19523	-0.60296	1.3935	-0.15669	1.2786	1.1298	2.0233	-0.73642	-0.92109	-0.97571	1.5183	-0.72755	-0.35508	0.56031	1.8471	2.3172	0.44994	0.69642	0.51064	0.44654	-0.75409	0.91917	-0.98104	-0.090899
-10.386	-11.167	-13.08	-10.448	-10.8	-11.969	-10.755	-12.867	-12.562	-10.829	-10.864	-10.603	-12.667	-10.705	-11.202	-11.97	-10.984	-11.451	-9.6352	-12.055	-13.445	-12.176	-10.862	-11.081	-10.883	-10.081	-10.723	-10.224	-10.257	-12.52	-12.409	-11.249	-10.623	-11.747	-9.9724	-9.3745	-11.713	-12.466	-11.3	-12.797	-11.139	-10.697	-12.216	-13.182	-12.404	-11.577	-10.485	-10.87	-11.895	-12.016
-3.0555	-2.3437	-2.1942	-2.1307	-2.6476	-1.5954	-0.32248	-1.2998	-2.1474	-2.1996	-2.6912	-2.9792	-3.5597	-3.2176	-3.543	-2.5983	-2.7429	-3.0504	-3.0157	-2.9298	-1.6044	-3.4614	-0.96805	-1.9615	-2.0977	-2.0337	-0.84387	-1.2377	-3.5313	-0.92992	-1.8089	-1.7741	-2.0255	-1.5914	-3.956	-3.3308	-3.9148	-4.3227	-3.6884	-1.4784	-2.7369	-1.5402	-1.1449	-1.9729	-2.5239	-4.2635	-2.2107	-3.4359	-2.1676	-2.5878
-4.3374	-7.2831	-6.9717	-7.0054	-6.712	-6.7146	-6.2435	-6.3648	-6.2199	-4.8728	-5.5493	-5.5943	-4.3548	-4.4833	-4.9383	-5.8219	-4.8013	-5.4688	-5.4763	-3.2121	-6.3547	-6.1426	-5.9527	-5.525	-6.076	-6.0662	-4.9296	-4.7689	-4.5738	-7.4206	-4.7872	-6.5441	-4.5881	-5.4532	-6.7905	-3.6926	-5.2312	-5.1827	-5.7862	-6.0112	-5.6536	-5.5632	-6.8246	-5.1865	-5.3953	-4.2537	-5.0949	-5.7577	-2.4897	-6.2
-3.3071	-4.5049	-3.6664	-2.9828	-3.2543	-1.8047	-3.5308	-2.0045	-2.9497	-2.5522	-1.9376	-4.1099	-3.3884	-3.042	-3.904	-4.2782	-2.1283	-3.8249	-1.0852	-2.222	-2.9265	-4.094	-3.0979	-3.7133	-2.8658	-3.0257	-3.0807	-3.0808	-2.3525	-3.125	-2.7839	-4.0582	-2.5203	-2.6635	-3.1912	-5.106	-3.5309	-2.1107	-4.3509	-3.9626	-4.7323	-3.2191	-1.365	-2.8704	-2.2689	-3.2607	-3.7241	-1.987	-3.1833	-2.5504
-23.26	-20.371	-23.115	-23.419	-22.002	-23.022	-23.296	-21.306	-22.826	-23.141	-22.616	-22.357	-23.939	-22.712	-22.188	-22.234	-23.378	-21.105	-22.514	-20.939	-22.141	-21.686	-23.692	-22.083	-21.392	-22.22	-20.616	-20.931	-20.889	-23.327	-21.915	-21.686	-21.755	-21.373	-22.201	-20.613	-21.477	-22.102	-22.813	-22.275	-20.973	-22.784	-22.743	-23.284	-22.416	-21.329	-21.676	-23.386	-22.825	-23.037
-0.78885	-2.2967	-2.4832	-1.3022	1.0878	-1.7033	-2.5118	-2.3544	0.57628	-2.3641	-0.68002	-0.57056	-0.56328	-2.6026	-0.56812	-0.12428	-0.45964	-2.6176	-1.197	-0.075345	-3.5108	-2.5626	-2.7023	-1.2956	-1.2059	-2.4317	-1.4005	-1.5644	-1.4612	-3.2887	-1.954	-1.0945	-1.2811	-0.45218	-0.99931	-1.5372	-1.6568	-1.1401	-1.8502	-3.0002	-1.0688	-1.2272	-1.9082	-1.3566	-0.7605	-2.0239	-2.556	-1.2267	-1.5392	-2.6685
-11.543	-11.766	-10.944	-10.392	-11.219	-10.213	-10.021	-11.389	-10.125	-10.831	-10.558	-8.9458	-12.021	-10.589	-9.8803	-11.082	-10.076	-12.291	-10.647	-12.538	-10.052	-11.152	-11.646	-9.6229	-8.9732	-10.324	-10.987	-10.559	-9.9765	-11.358	-11.577	-11.031	-10.956	-11.248	-10.791	-10.241	-11.286	-10.136	-10.724	-11.023	-10.406	-11.107	-11.761	-9.066	-9.9466	-11.701	-10.799	-10.859	-10.753	-11.689
-12.026	-11.317	-10.294	-10.764	-12.143	-9.8822	-10.476	-10.787	-10.987	-11.171	-10.95	-11.424	-11.915	-10.314	-11.672	-10.332	-10.831	-10.955	-10.498	-11.106	-12.32	-11.993	-11.188	-11.528	-11.378	-10.138	-9.9649	-9.8446	-10.218	-10.213	-10.322	-11.404	-11.09	-10.188	-11.67	-11.032	-10.665	-9.5901	-12.256	-9.5618	-11.181	-10.519	-10.037	-11.383	-12.108	-10.713	-11.702	-11.028	-9.7442	-10.215
-2.9052	-4.3648	-3.1913	-4.0772	-2.6323	-4.0016	-1.7591	-4.3696	-3.1663	-2.5931	-3.9502	-3.5005	-4.0719	-3.6793	-3.1863	-2.6961	-3.6644	-3.2899	-2.6051	-2.7382	-4.8445	-2.8418	-3.7747	-2.24	-4.3513	-3.7709	-3.2461	-3.7859	-3.6079	-4.018	-4.2419	-5.1231	-2.5733	-2.1044	-3.1519	-3.8533	-2.7942	-3.0805	-2.9535	-4.1894	-3.9695	-2.9377	-3.3327	-2.0947	-3.4662	-2.2834	-4.2032	-2.0225	-3.1969	-3.4978
6.5685	8.1285	6.3849	7.3071	6.6267	6.372	5.773	6.423	7.3595	8.4203	6.8936	6.5829	7.3586	7.7114	7.987	7.4763	6.7625	7.6158	6.4751	6.1414	7.0997	6.7687	7.9	6.9155	6.6174	6.4029	6.3967	6.0276	6.7317	6.4847	5.9732	6.4307	8.1161	7.114	7.2791	7.4603	5.1985	7.388	5.0661	8.5598	6.4717	5.1026	7.0967	8.1524	5.5608	5.3689	4.839	7.1792	8.3449	6.7822
-20.324	-21.57	-20.587	-20.101	-21.655	-21.303	-20.842	-22.005	-20.65	-21.038	-21.207	-20.697	-19.726	-20.078	-18.614	-21.734	-19.548	-20.694	-21.274	-21.337	-21.303	-22.317	-19.73	-20.263	-21.083	-21.409	-20.382	-22.195	-20.617	-20.946	-20.222	-21.391	-19.856	-18.509	-21.345	-20.155	-21.915	-21.263	-21.152	-20.338	-21.01	-21.673	-21.494	-20.459	-20.059	-20.609	-18.924	-19.319	-21.054	-21.114
-12.538	-12.615	-11.514	-11.811	-11.007	-13.003	-12.626	-11.82	-13.559	-11.8	-12.316	-13.438	-12.946	-14.029	-12.583	-13.819	-14.617	-13.39	-11.946	-13.397	-14.078	-11.915	-12.373	-11.871	-12.792	-11.061	-13.524	-13.076	-15.045	-13.303	-11.723	-11.163	-11.867	-11.868	-12.504	-10.958	-10.507	-14.133	-12.255	-11.983	-13.028	-12.641	-12.015	-11.555	-13.926	-13.753	-12.061	-11.359	-13.581	-12.41
-1.0497	-1.703	-2.2112	-2.513	-1.4576	-2.4285	-2.1934	0.13309	0.22195	0.6329	-2.0823	-0.85297	-1.3818	-0.1812	-2.1747	-1.3429	-1.2425	-2.311	-2.2609	-1.6141	-3.0604	-1.2892	-0.41937	-0.40222	-1.2575	-0.83611	-3.2434	-1.6242	1.4055	-1.0472	-1.9747	-2.8826	-1.7273	-1.4648	-1.7263	-1.3424	-2.8596	-0.24768	-2.0446	-0.078036	-0.46104	-0.54471	-0.81926	-2.3863	-2.5991	-1.1181	-1.336	-0.20095	-2.4747	-1.5719
-11.968	-11.363	-11.809	-11.688	-12.761	-11.007	-13.193	-11.874	-11.672	-11.305	-11.367	-11.444	-12.57	-11.921	-10.55	-11.709	-12.671	-13.652	-13.156	-11.415	-11.46	-11.305	-12.128	-11.312	-10.465	-11.819	-12.66	-12.598	-9.8663	-11.01	-12.15	-11.901	-13.188	-10.497	-11.221	-10.658	-12.125	-12.397	-11.505	-12.697	-11.838	-12.776	-12.965	-10.563	-11.863	-10.509	-10.799	-10.24	-11.08	-11.173
-6.7769	-7.0319	-4.7934	-6.959	-6.0495	-5.9208	-6.1427	-4.9491	-4.056	-6.292	-4.6204	-5.1388	-5.1455	-7.3739	-5.7182	-6.8168	-5.098	-6.0333	-6.3073	-4.2117	-5.5401	-4.7135	-5.7643	-4.5902	-5.6292	-5.0893	-6.5421	-5.1835	-6.4726	-5.5839	-5.3419	-7.2599	-5.5718	-4.8976	-5.5424	-7.4016	-6.4865	-4.7775	-4.5521	-4.8607	-5.4137	-5.6446	-5.9883	-6.3527	-5.5825	-6.5874	-5.4754	-5.423	-5.8181	-5.171
-13.844	-14.228	-13.992	-15.391	-15.125	-14.489	-13.988	-13.542	-14.111	-14.079	-15.064	-14.138	-14.973	-13.969	-13.713	-14.251	-13.472	-15.621	-15.498	-14.278	-14.824	-14.079	-15.235	-15.26	-14.038	-13.389	-14.324	-12.646	-13.615	-13.987	-15.196	-14.382	-14.775	-15.642	-15.921	-13.623	-14.566	-16.632	-13.69	-13.737	-14.144	-14.454	-14.894	-13.645	-13.348	-14.803	-13.375	-12.768	-12.769	-15.091
-22.01	-22.435	-22.007	-21.815	-22.043	-22.061	-23.597	-20.756	-21.554	-20.586	-21.178	-22.651	-22.667	-22.311	-21.412	-23.1	-22.442	-22.328	-22.997	-22.349	-22.914	-23.351	-20.946	-22.934	-21.403	-22.231	-21.964	-22.548	-22.342	-22.335	-21.65	-24.06	-23.797	-21.877	-22.12	-21.89	-22.837	-23.755	-22.924	-23.056	-23.161	-22.844	-21.074	-21.783	-21.741	-23.077	-23.466	-21.792	-22.986	-19.426
-6.7927	-4.7719	-5.7905	-4.2268	-4.8901	-5.581	-4.3498	-6.4383	-5.3129	-5.2709	-6.4757	-5.3075	-4.4457	-4.4259	-6.0499	-5.3858	-5.0415	-5.8628	-6.6945	-5.3807	-5.8132	-5.8794	-6.8023	-5.5677	-6.0516	-3.6104	-4.4526	-6.0377	-4.358	-5.9961	-6.601	-4.4123	-4.6451	-4.7574	-4.8045	-7.0102	-4.3095	-7.1863	-5.801	-6.1295	-6.2167	-6.115	-4.6815	-6.0082	-6.2434	-5.5663	-5.2354	-4.1149	-5.7799	-6.0521
-12.582	-14.048	-12.34	-14.021	-12.538	-12.741	-12.889	-13.927	-12.597	-10.856	-12.733	-13.031	-12.867	-12.904	-11.809	-14.767	-14.496	-12.898	-12.704	-13.098	-11.518	-13.363	-12.359	-11.36	-12.473	-12.507	-13.429	-13.358	-12.454	-13.092	-12.888	-13.244	-13.98	-13.981	-11.746	-14.681	-11.725	-13.6	-11.498	-13.338	-14.266	-11.927	-12.008	-12.1	-12.674	-14.34	-12.893	-12.936	-12.123	-12.788
-12.147	-11.505	-11.475	-11.716	-8.9409	-11.941	-11.225	-11.547	-10.973	-13.009	-10.811	-11.532	-13.775	-12.482	-11.063	-12.84	-11.257	-11.533	-10.341	-12.06	-11.377	-10.012	-10.279	-12.301	-11.566	-11.056	-11.997	-11.343	-12.441	-10.078	-10.215	-13.242	-12.832	-12.048	-10.476	-12.736	-11.842	-12.216	-10.604	-12.469	-10.074	-11.619	-10.861	-12.508	-11.91	-10.977	-12.335	-12.491	-10.783	-10.057
-15.309	-14.758	-14.011	-15.119	-14.833	-16.043	-13.466	-14.191	-14.933	-14.556	-15.193	-14.032	-13.958	-14.677	-14.856	-13.54	-14.64	-16.373	-14.41	-15.67	-14.522	-16.664	-14.72	-13.744	-14.777	-14.66	-15.533	-16.155	-14.411	-14.944	-15.309	-14.017	-15.492	-14.607	-14.265	-14.267	-13.182	-15.052	-13.939	-13.512	-15.316	-13.31	-14.546	-16.742	-15.943	-14.992	-13.957	-13.582	-15.159	-14.946
-11.564	-11.142	-11.779	-11.01	-12.101	-11.351	-11.271	-13.027	-10.898	-12.056	-12.042	-10.661	-11.167	-12.35	-11.61	-10.164	-11.981	-11.617	-11.861	-11.389	-12.657	-11.095	-12.109	-11.404	-10.833	-10.939	-12.867	-10.957	-10.941	-9.8641	-10.468	-11.922	-12.329	-11.617	-12.66	-11.121	-13.068	-11.754	-11.86	-12.737	-11.644	-11.196	-12.953	-10.76	-10.917	-11.313	-12.086	-12.935	-12.27	-12.412
6.1394	6.4193	4.7854	3.5802	4.7972	4.3477	5.7243	7.128	3.8174	5.571	4.2256	4.6726	5.2183	4.9432	4.2445	6.0165	4.5244	4.5843	5.0167	3.7414	3.2231	5.6044	4.1325	5.6148	5.3177	5.8657	5.43	6.3341	4.609	4.43	4.187	4.44	6.6069	6.7728	4.0048	4.0969	3.4338	5.2203	5.311	4.0993	3.2058	4.1975	6.4227	5.6514	4.9867	6.3613	5.9305	7.142	5.9342	4.6165
-7.403	-7.6945	-7.1678	-6.2472	-8.6339	-8.1579	-8.4256	-9.2746	-7.3528	-7.6515	-8.9645	-7.4574	-9.3827	-6.6819	-7.7118	-8.2874	-7.7345	-8.7373	-6.7208	-8.4105	-7.3761	-8.3401	-8.1016	-6.2413	-7.9349	-8.1561	-8.0277	-7.4177	-5.1619	-6.5643	-6.7275	-6.7078	-7.648	-6.386	-6.6133	-8.7378	-8.0128	-8.302	-7.185	-8.6957	-7.8732	-6.6845	-7.2218	-8.3704	-8.8716	-7.4077	-6.4013	-7.4567	-6.4177	-6.7428
0.46013	0.2959	-1.1527	-0.060446	-2.018	-0.69187	1.8495	0.38116	-0.079727	0.2216	0.28044	-0.1984	-0.23236	0.35536	-1.6136	-0.16507	-0.55624	0.14631	-0.42971	-0.67029	1.1154	1.7444	1.5171	-0.23154	0.49004	-0.060875	0.91138	1.6921	0.56621	2.1068	-0.70769	-0.8513	-1.0182	-0.019951	-0.13279	-1.6217	0.14846	1.1899	-0.21728	1.41	0.36147	2.837	0.83902	1.5767	0.74801	-0.71094	1.6541	1.0155	1.3667	1.3176
-9.4691	-10.389	-9.5809	-9.767	-8.0962	-9.515	-9.5483	-8.8556	-10.574	-10.753	-9.0189	-8.7787	-9.5304	-9.19	-10.256	-10.386	-10.026	-10.032	-9.4583	-8.3933	-9.7406	-9.0752	-9.9912	-9.9859	-8.8702	-10.322	-9.7936	-9.2135	-7.637	-10.192	-8.4326	-8.9492	-9.5705	-11.869	-10.959	-10.169	-10.376	-9.8087	-9.24	-9.7918	-8.4654	-10.393	-9.766	-9.2387	-7.7579	-8.7703	-8.5288	-9.8257	-10.313	-11.064
-11.496	-12.788	-10.556	-10.369	-11.46	-10.346	-8.9805	-11.217	-11.526	-9.471	-11.203	-11.072	-8.701	-10.807	-11.664	-10.637	-10.032	-11.091	-9.5828	-11.076	-10.178	-9.4789	-10.588	-11.318	-10.848	-10.666	-11.289	-11.941	-10.963	-11.91	-10.048	-11.106	-11.639	-9.7388	-10.084	-11.203	-11.386	-10.198	-10.685	-11.616	-10.141	-13.11	-11.46	-9.8628	-9.7414	-10.635	-11.505	-10.547	-9.8225	-11.363
-8.9295	-7.2568	-8.0127	-9.326	-6.8533	-8.0078	-6.1879	-7.7284	-6.8199	-7.7951	-7.9638	-6.2814	-8.0844	-6.9371	-8.2388	-7.2374	-7.7111	-8.5842	-5.8577	-6.8381	-7.4316	-7.5939	-7.5147	-8.6178	-6.8144	-7.9308	-6.5454	-8.1207	-8.0651	-6.6824	-7.3955	-6.2906	-7.1103	-8.904	-7.97	-8.2384	-6.097	-8.1269	-8.0419	-7.9372	-7.9273	-7.8249	-7.9403	-9.2667	-6.2325	-7.3544	-7.8974	-8.0921	-6.842	-8.0554
-5.4774	-4.9662	-5.1172	-4.7695	-5.0292	-4.4172	-2.9934	-6.0068	-4.0023	-4.1159	-5.6909	-5.5771	-5.2527	-3.6273	-4.0581	-3.1055	-6.722	-2.894	-4.1785	-5.9068	-5.3088	-3.9699	-5.115	-6.103	-6.0568	-5.0245	-5.7428	-4.1874	-3.6095	-3.7107	-5.7614	-4.7338	-4.9876	-5.5193	-5.0417	-4.2709	-4.4038	-3.5402	-4.4672	-3.45	-5.0265	-2.6773	-4.1922	-5.2034	-3.7709	-5.5956	-5.7572	-5.6717	-5.4788	-4.9321
-13.34	-13.493	-12.839	-14.191	-13.632	-12.216	-14.158	-13.563	-12.935	-12.606	-12.213	-12.794	-11.52	-12.447	-13.056	-12.859	-14.304	-13.64	-13.607	-11.799	-13.217	-13.568	-14.866	-13.356	-12.695	-13.742	-13.221	-13.183	-11.842	-13.748	-13.709	-11.721	-11.274	-13.011	-13.018	-13.861	-12.456	-13.954	-12.819	-12.498	-12.018	-12.452	-13.568	-11.737	-13.293	-13.342	-13.076	-12.184	-14.725	-12.236
-3.4488	-3.1365	-4.7315	-3.1044	-5.0743	-4.0771	-3.6798	-2.7181	-2.3291	-3.8167	-5.4358	-3.7853	-1.6858	-3.3943	-4.2344	-2.1353	-3.3452	-4.9555	-4.0824	-4.4045	-3.3705	-3.1161	-4.1315	-3.322	-5.3138	-4.0982	-3.6264	-3.2075	-4.5585	-4.4168	-3.28	-3.3077	-3.2078	-4.4903	-4.3173	-3.2011	-4.4646	-3.9766	-3.5617	-2.5499	-4.6312	-4.4265	-4.7014	-3.3758	-3.7498	-5.7465	-4.911	-4.766	-2.9884	-4.1125
-12.269	-12.442	-13.07	-14.655	-11.352	-12.469	-13.726	-14.26	-13.18	-14.318	-10.426	-12.325	-11.4	-12.886	-11.248	-12.901	-14.096	-14.479	-12.997	-12.78	-13.605	-12.786	-11.881	-13.59	-13.058	-12.228	-12.332	-12.46	-11.833	-12.959	-13.781	-14.317	-13.865	-12.91	-12.602	-11.416	-13.21	-13.112	-13.039	-12.505	-11.108	-11.963	-12.88	-14.059	-13.007	-13.486	-11.21	-14.663	-13.378	-13.72
-9.7531	-9.7943	-8.036	-9.7561	-8.401	-9.4372	-8.3629	-8.8133	-7.5162	-8.0635	-8.6018	-10.798	-8.2504	-9.2091	-8.4666	-9.7454	-8.7291	-9.2319	-10.906	-10.447	-8.765	-9.2965	-8.3913	-10.672	-9.9605	-8.3216	-10.326	-8.6842	-9.5942	-9.1401	-8.7212	-10.182	-8.8531	-9.8618	-9.7544	-9.4885	-9.0764	-8.9057	-11.557	-9.4964	-10.069	-9.6165	-8.9679	-11.43	-8.7147	-8.4703	-8.6293	-8.2264	-10.372	-10.003
-13.275	-12.98	-14.045	-13.386	-13.202	-13.825	-12.652	-14.082	-13.54	-12.393	-10.82	-13.536	-12.749	-13.717	-12.906	-12.592	-14.792	-12.291	-12.257	-13.195	-13.808	-12.773	-13.327	-12.17	-13.824	-12.583	-12.919	-12.225	-13.532	-13.529	-13.463	-12.281	-12.913	-13.147	-13.86	-12.39	-14.087	-13.405	-11.531	-13	-15.209	-12.695	-13.494	-14.175	-14.457	-14.769	-13.703	-14.967	-13.713	-13.743
9.3251	8.4963	10.097	10.742	8.4043	11.054	10.759	9.6756	11.139	9.581	9.815	9.253	8.0567	9.4452	9.3082	10.176	9.3314	9.8688	8.5785	9.8735	9.9177	10.05	9.8708	10.186	9.5805	9.6782	9.4795	9.9463	11.52	11.233	10.86	11.659	9.3349	9.7737	8.7227	10.387	9.8912	9.4346	10.858	10.137	9.7766	10.34	8.2299	10.082	10.408	8.5536	9.5146	8.0396	9.8829	9.9269
4.6908	5.19	5.2833	4.8055	4.8182	4.8064	3.9977	2.7676	5.8032	4.7537	4.6517	2.9924	6.0231	6.2571	5.2166	6.9568	5.1099	6.4577	4.9945	6.1415	5.4714	4.7113	4.1642	5.2686	4.2598	4.581	4.9085	5.7443	6.1843	5.1205	4.4421	4.0523	5.3908	3.6786	5.2493	5.6782	4.8202	6.4287	5.1439	2.9548	6.0924	4.8987	5.0401	3.5694	4.3344	4.602	4.0657	3.5752	3.9732	4.295
-12.563	-12.293	-11.661	-13.053	-11.939	-13.534	-13.534	-13.343	-13.448	-14.316	-12.761	-13.281	-14.811	-13.161	-13.668	-12.749	-13.182	-13.72	-14.582	-13.373	-12.398	-13.284	-13.381	-13.035	-12.85	-12.552	-13.054	-14.746	-13.323	-13.643	-12.935	-13.316	-13.39	-12.787	-13.204	-13.939	-14.082	-12.948	-13.454	-12.495	-12.738	-12.037	-13.706	-13.202	-14.327	-12.082	-12.661	-13.349	-13.53	-12.64
-23.397	-22.084	-22.554	-21.22	-22.48	-22.096	-23.284	-21.747	-21.962	-22.978	-22.484	-21.786	-21.025	-21.961	-22.425	-20.766	-22.496	-23.78	-21.731	-23.387	-22.472	-23.615	-21.531	-21.38	-22.287	-22.975	-21.416	-21.199	-22.49	-22.35	-22.964	-22.359	-22.406	-20.921	-22.404	-20.788	-21.086	-21.978	-22.763	-21.859	-22.637	-22.203	-22.01	-21.727	-21.129	-21.511	-22.887	-22.857	-24.271	-22.645
-9.3113	-7.1119	-8.3661	-7.3689	-8.2879	-7.9271	-7.6969	-7.9868	-7.6491	-7.5948	-7.7782	-7.216	-7.3018	-6.4816	-8.6938	-6.5891	-9.9276	-7.4533	-7.3622	-7.0202	-7.352	-7.3432	-6.9665	-6.3725	-5.7975	-8.2816	-6.5926	-8.6446	-8.3707	-7.3408	-7.2059	-7.9805	-8.2548	-7.1535	-6.8115	-7.2343	-8.978	-6.3745	-7.6851	-7.7576	-8.6655	-7.6177	-6.4174	-7.972	-7.9201	-8.5885	-8.5497	-5.4464	-8.6105	-8.7114
4.4495	4.0404	3.2701	1.3778	4.1863	3.1819	2.352	3.753	5.1471	3.6237	3.0921	2.2801	3.8174	2.5964	2.7805	3.9053	4.0437	3.9454	2.6178	3.666	3.6704	3.0414	2.4573	2.2995	2.0716	2.8524	1.1224	3.4618	3.0371	1.8543	4.1637	4.299	2.4366	3.17	1.8456	2.6655	2.8284	3.0058	2.7806	2.7312	3.0381	2.4692	3.5053	2.9168	3.3159	2.3582	3.7254	2.0603	4.1215	3.9924
-21.576	-21.421	-20.565	-19.232	-22.052	-21.341	-21.21	-22.685	-20.958	-20.008	-20.395	-20.945	-20.242	-21.412	-21.097	-19.753	-21.782	-22.337	-19.932	-20.905	-22.28	-20.399	-20.242	-21.699	-19.329	-20.324	-19.527	-19.427	-20.926	-20.219	-20.967	-21.149	-20.567	-22.001	-20.212	-21.841	-20.913	-20.95	-21.796	-19.916	-21.787	-18.815	-20.544	-21.941	-23.347	-21.989	-20.124	-19.862	-20.971	-20.302
-2.886	-2.5445	-1.9896	-3.2754	-2.5158	-3.0139	-3.3541	-2.5227	-2.8097	-1.9664	-2.6271	-2.2678	-1.9458	-3.3095	-3.0485	-2.3017	-2.5568	-1.6235	-3.1009	-1.8937	-2.7629	-3.474	-2.7631	-3.3795	-2.401	-2.3957	-1.3304	-3.687	-2.5832	-2.7617	-2.4708	-1.8949	-2.1383	-2.5569	-2.9363	-2.4322	-2.2377	-2.5151	-1.9403	-2.3934	-2.4326	-2.4812	-3.2268	-2.1574	-3.4591	-1.8853	-2.4523	-2.7202	-2.5241	-2.5524
-2.6478	-2.3812	-2.0641	-4.0656	-2.4617	-2.0266	-3.0253	-1.5362	-2.932	-3.1673	-3.1214	-3.4596	-2.6119	-3.6851	-2.7047	-1.9217	-2.173	-2.3561	-3.2221	-3.5912	-2.5436	-3.8669	-0.92484	-3.6538	-2.5691	-2.5865	-4.7409	-2.6132	-3.108	-3.7308	-3.3437	-2.5105	-4.1548	-3.7017	-1.5584	-3.21	-2.4821	-1.923	-1.483	-3.654	-3.4753	-4.0649	-3.3091	-2.8902	-2.9911	-4.0621	-2.4774	-3.3922	-2.7661	-3.1422
-13.174	-12.588	-13.212	-13.72	-11.674	-13.576	-13.394	-12.063	-13.666	-12.581	-12.835	-13.874	-11.834	-15.617	-12.564	-12.614	-12.74	-14.372	-14.908	-13.276	-13.217	-13.804	-12.286	-13.25	-12.096	-13.686	-13.429	-12.211	-13.115	-13.567	-12.11	-13.22	-12.648	-14.294	-13.478	-13.634	-12.983	-12.635	-12.933	-12.897	-14.802	-12.946	-11.749	-13.22	-12.439	-12.998	-11.99	-12.879	-12.192	-12.01
0.04455	1.969	1.632	1.3528	1.5548	2.2255	0.11509	0.53722	0.020486	0.69532	0.1496	-1.1728	0.34233	0.30784	0.88467	-1.6766	-0.56837	1.3346	-0.26757	1.0794	1.1229	-0.60733	0.51482	1.0781	0.19465	-1.5241	-1.2953	1.7056	0.36092	0.9745	-0.084223	0.27437	1.7052	-0.063043	0.56618	0.10652	0.85262	0.8444	-0.82382	-0.61186	0.54219	-0.86882	-0.44357	1.0386	-0.094007	0.15563	0.77247	2.6347	0.33047	0.34798
-1.689	-0.91006	-0.47829	-3.5505	-0.63807	-0.77565	-2.7474	-2.2846	-3.4514	-0.66352	-2.4312	-1.7995	-1.7612	-2.2045	-1.5604	-1.546	-2.0319	-3.0916	-4.1154	-1.4926	-2.4869	-1.5382	-2.9035	-2.1061	-1.6404	-2.318	-1.7575	-1.6368	-3.3062	-1.9364	-1.6089	-1.7663	-1.9812	-1.8297	-2.1512	-3.1852	-2.045	-2.7511	-3.3861	-1.7259	-2.6278	-1.4864	-1.518	-2.1353	-2.2362	-1.7608	-3.923	-3.0296	-2.9547	-1.6543
-9.1493	-11.382	-11.834	-12.643	-11.612	-10.821	-11.428	-11.438	-12.061	-11.602	-11.424	-12.016	-11.472	-11.574	-14.022	-11.434	-11.345	-10.265	-11.548	-10.213	-10.86	-12.513	-12.216	-10.659	-10.982	-12.274	-9.0942	-11.028	-10.251	-11.208	-10.942	-11.091	-10.856	-11.972	-9.6199	-11.176	-12.688	-10.653	-10.279	-12.069	-12.028	-11.116	-11.116	-11.878	-10.335	-12.173	-10.305	-11.813	-13.797	-11.512
-14.533	-14.779	-13.611	-15.579	-14.329	-13.082	-13.209	-13.627	-13.913	-15.221	-15.502	-14.751	-15.65	-14.262	-14.111	-13.103	-14.041	-13.4	-13.635	-13.571	-13.855	-14.443	-13.533	-12.748	-13.857	-14.474	-12.457	-13.781	-13.024	-13.546	-15.671	-13.755	-13.98	-14.697	-11.693	-12.045	-14.04	-14.381	-13.164	-14.421	-14.293	-13.272	-13.467	-14.717	-13.865	-14.032	-12.757	-13.936	-13.842	-14.203
-0.41548	0.73421	-0.3389	0.67136	-0.82759	-0.37945	0.58772	-0.18669	-0.33306	-0.64505	-0.53656	-0.52217	-1.1358	1.8057	0.70604	-0.83999	-1.2736	-0.41747	0.6322	0.89022	-1.1277	0.2112	0.77325	0.8136	0.38147	0.016974	0.88901	-0.023314	0.9483	0.71642	1.5984	0.31835	-0.94337	-0.23567	-0.79244	-1.1014	-0.95658	0.7052	1.6225	-0.27698	-1.3996	0.60618	-0.75246	-0.48602	0.5806	0.42911	0.12868	1.5187	-0.07709	2.0729
-15.183	-14.703	-14.634	-14.46	-13.403	-13.062	-14.182	-14.643	-14.167	-14.992	-13.762	-14.409	-14.28	-14.07	-14.348	-14.226	-15.003	-12.99	-14.481	-13.116	-13.469	-13.244	-13.453	-14.346	-14.011	-14.314	-14.81	-14.64	-15.345	-13.092	-14.066	-14.273	-14.279	-14.587	-12.317	-15.63	-14.134	-15.743	-13.892	-14.292	-15.003	-14.271	-14.195	-14.524	-14.328	-13.917	-11.877	-14.001	-13.739	-15.057
-10.089	-9.227	-9.9416	-9.9235	-10.051	-9.4402	-8.869	-10.873	-10.008	-10.794	-10.333	-9.6372	-10.817	-9.746	-10.221	-10.792	-10.875	-10.109	-9.362	-11.545	-9.1738	-11.445	-9.45	-8.8843	-10.935	-10.613	-8.8782	-9.4096	-9.9356	-9.2042	-8.9143	-10.522	-10.116	-11.439	-8.9295	-11.56	-9.9836	-10.117	-10.975	-9.885	-7.9884	-11.285	-10.646	-10.521	-10.488	-10.322	-10.593	-9.9777	-10.735	-10.364
11.751	9.3203	9.3302	9.7806	9.1764	8.4431	9.266	8.9648	9.2351	9.948	11.643	10.018	9.8755	11.312	9.023	9.4084	9.7397	9.4326	10.685	9.3859	8.7167	11.071	8.6359	10.113	8.8317	10.967	9.6044	8.0994	8.2538	9.5062	9.8495	12.366	10.28	10.587	11.174	11.061	9.5849	10.212	10.461	10.108	10.077	9.061	9.9178	9.5444	8.0853	12.579	10.645	11.196	10.763	10.206
2.1341	3.1685	2.9349	5.0639	1.8791	3.4952	1.1463	2.71	1.9713	2.7798	2.4414	3.4837	2.1805	3.3974	2.2871	4.6414	2.2721	1.5252	3.0092	2.9615	4.0296	2.8723	3.8442	2.621	2.6671	2.7459	3.225	2.3166	2.2262	2.6668	3.067	1.0329	2.8728	4.2309	1.8728	3.6709	3.5207	2.3158	1.618	1.0251	3.343	1.3813	1.8238	3.6023	2.3287	1.4782	3.3436	4.0567	2.2414	3.1168
-1.2256	-1.7533	-2.2806	-2.4904	-1.9772	-2.8416	-2.071	-1.7275	-2.7887	-1.2432	-0.63571	-2.3844	-3.8867	0.20511	-1.4395	-1.5023	-1.1628	0.55254	-0.97397	-1.3026	-1.6754	-2.2131	-2.027	-0.19516	-1.8869	-3.0405	-1.3444	-1.8756	-2.9309	-2.654	-3.0821	-2.0107	-3.1752	-1.8415	-2.0191	-1.0859	-4.0699	-2.2941	-2.1071	-1.9415	-2.874	-1.9082	-1.021	-1.7454	-3.1947	-2.2005	-2.7135	-2.5243	-1.5396	-2.8877
4.9007	7.2381	7.3255	6.0865	7.2014	8.1295	5.5053	7.0922	6.2216	7.7079	7.9654	7.68	7.0822	5.7551	7.5074	5.2899	6.3985	5.6881	5.6201	6.8435	7.7236	8.0197	7.9017	7.6037	7.8569	8.1626	7.3723	5.2744	5.0291	6.0442	5.7073	6.3302	6.4053	7.8631	5.8398	4.6974	7.102	6.4463	9.0156	5.0927	7.811	7.0773	6.6657	7.7011	6.4705	5.773	4.5871	6.7446	7.8536	4.0475
-11.427	-10.965	-11.927	-14.372	-10.874	-12.392	-11.451	-10.894	-9.5782	-12.041	-10.614	-10.922	-12.635	-12.343	-11.274	-12.924	-11.285	-11.351	-11.639	-11.396	-11.3	-13.502	-10.511	-11.03	-10.027	-12.228	-11.023	-12.262	-11.28	-11.758	-9.9142	-12.69	-12.137	-11.492	-12.351	-12.565	-11.548	-11.546	-12.486	-13.507	-13.11	-10.338	-11.74	-12.354	-11.342	-11.462	-11.134	-10.968	-11.582	-10.58
-8.0809	-8.862	-8.5302	-9.3545	-9.3635	-9.4017	-7.6734	-7.8767	-8.9181	-7.8419	-9.1227	-8.4878	-7.4887	-8.9163	-8.2557	-9.0547	-9.919	-8.5453	-8.0429	-8.756	-9.0263	-9.0763	-8.7299	-9.6096	-8.8935	-8.1392	-8.9746	-9.0348	-10.011	-9.869	-8.5353	-8.8821	-8.5281	-9.4851	-8.7949	-8.2822	-8.6836	-9.3628	-7.726	-10.212	-8.9042	-8.5331	-9.374	-9.177	-9.4712	-8.9684	-9.2628	-8.0873	-9.1891	-9.8636
-4.186	-4.7349	-7.664	-7.7473	-5.962	-6.6826	-7.1021	-4.3675	-6.727	-5.7568	-5.2142	-6.2485	-6.7065	-7.252	-6.2778	-7.454	-6.032	-7.9026	-6.0159	-7.5266	-7.1728	-7.1357	-6.8509	-6.3835	-6.2102	-7.8773	-7.2951	-7.5854	-6.3153	-6.1185	-7.3673	-7.6147	-6.5593	-8.1067	-6.6889	-7.0882	-7.5223	-6.2021	-5.6916	-6.0864	-6.8039	-5.5864	-6.904	-6.4557	-5.0525	-6.2067	-7.4753	-7.8607	-5.7002	-6.4794
-0.44785	-0.95382	-1.2126	-0.86762	-0.071815	-0.67457	-1.6775	-2.1595	-1.923	-1.856	-0.99068	-1.7458	-1.1096	-0.64199	-1.8081	-1.4399	-2.0671	-2.4288	-1.2807	-1.4922	-0.87952	-2.201	-1.4251	-1.4022	-1.721	-0.57425	-2.2145	-2.1575	-2.8423	-0.059958	-0.98435	-0.66855	-0.36988	-1.1848	-1.4448	-1.6626	-3.3554	-1.8846	-2.2904	-1.3462	-1.789	-1.2938	-1.6032	-1.3561	-0.97674	-3.2036	-0.34734	-1.6246	0.39834	-2.5462
-2.6472	-3.8547	-4.0186	-3.2781	-4.2333	-3.7741	-3.8613	-5.6725	-5.1698	-3.2552	-4.9617	-4.5781	-3.7117	-4.5732	-3.7083	-5.3308	-5.1573	-4.7832	-4.5793	-3.9109	-3.9731	-3.5456	-4.2463	-2.8949	-4.9141	-4.1477	-5.9355	-3.7194	-3.4662	-5.5196	-5.1946	-4.7454	-3.3686	-4.5941	-4.0525	-3.5217	-3.5192	-5.2335	-3.4375	-3.3529	-4.6678	-3.8472	-5.1267	-4.4926	-4.8407	-4.3477	-5.3996	-5.0857	-4.405	-5.8546
-13.099	-14.471	-12.766	-12.741	-13.738	-13.735	-12.654	-13.966	-14.67	-13.342	-11.924	-11.835	-13.656	-12.855	-12.672	-12.67	-12.79	-15.146	-13.853	-13.726	-14.114	-13.7	-13.855	-13.294	-13.951	-12.85	-13.308	-13.683	-14.017	-14.287	-11.17	-13.308	-13.683	-14.371	-11.719	-13.149	-12.928	-13.261	-13.645	-13.918	-13.662	-12.091	-14.797	-13.946	-13.444	-12.319	-13.212	-13.774	-11.973	-14.481
0.47738	-1.1834	-1.4166	0.0429	-2.1678	-2.9235	-2.8097	-0.82878	-1.4223	-1.8578	-0.41463	-2.7313	-1.5184	-1.0633	-1.0519	-3.1544	0.35973	-1.5728	-1.3031	-1.5607	-1.8749	-2.2246	-0.72452	-1.1307	-2.9178	-1.302	-1.1979	-1.5914	-0.66717	-2.2713	-1.3346	-1.7648	-1.6677	-0.94114	-0.99832	-0.15253	-1.0897	-1.284	-1.7367	-0.076586	-2.1396	-1.8109	-2.2988	-1.6781	-1.2951	-1.2196	-0.75237	0.28598	-1.2736	-0.78137
-2.1824	-3.5119	-1.7631	-2.2615	-3.0232	-2.5907	-2.6116	-1.719	-2.5133	-3.6529	-2.5617	-0.94296	-2.8573	-2.9852	-2.1705	-2.4609	-2.741	-2.65	-2.5214	-1.4313	-3.6867	-1.9773	-1.9746	-1.7395	-1.9575	-2.9835	-1.439	-3.8583	-3.2995	-1.3251	-2.5135	-1.8601	-1.5026	-2.3266	-2.2874	-3.7623	-1.3979	-2.3084	-2.4422	-3.5958	-2.533	-2.2918	-3.8011	-3.142	-3.9257	-2.287	-2.3114	-2.5783	-3.7495	-2.6626
-0.80049	-0.30985	-3.3326	-1.9688	-0.059805	-0.51793	-3.0783	0.52882	-1.1123	-2.5877	-0.78355	-1.9681	-0.027329	-2.3011	-2.15	-2.4589	-2.4906	-1.0433	-2.2417	-2.0373	-0.98126	-0.31773	-1.1644	-1.8332	-2.6937	-0.81331	-3.2325	-0.60607	-1.8339	-0.33465	-0.02809	-1.7788	-2.0728	-1.6922	-1.3728	-1.3527	-2.4235	-0.65284	-2.0125	-1.1128	-1.4473	-1.7589	-1.1838	-2.3068	-1.7874	-1.541	-1.0651	-3.0862	-0.85688	-2.3954
-10.056	-9.0263	-9.9945	-11.282	-10.844	-10.346	-11.836	-7.9631	-9.691	-9.36	-10.033	-9.1144	-9.0869	-10.008	-11.213	-11.2	-10.067	-10.89	-8.835	-10.15	-9.7912	-9.5518	-9.1157	-9.3038	-10.232	-9.485	-9.9941	-9.2304	-10.169	-9.7829	-11.5	-10.412	-10.764	-8.8627	-9.038	-9.8987	-11.653	-11.818	-11.342	-9.1406	-10.529	-9.525	-10.985	-10.573	-10.158	-9.7657	-8.9626	-9.3615	-9.7088	-9.8479
-0.98072	-1.4142	-1.8734	-1.1346	0.48591	-1.1789	-2.7187	-1.5725	-1.8285	-2.6862	-3.0508	-2.3207	-1.5057	0.43206	-1.124	-1.09	-1.9162	-1.974	-2.0818	-0.31604	-3.7498	-1.9169	-1.0711	-1.2782	-2.1898	-2.601	-1.9378	-2.6171	-1.3581	-1.3157	-0.19903	-0.68916	-3.0787	-1.3607	-1.2907	-2.3287	-2.162	-2.1199	-1.8053	-2.0198	-0.65827	-0.42525	-1.1552	-1.5745	-1.123	-2.5728	-2.2472	-1.4763	-2.0988	-1.6733
7.1984	7.561	8.2095	8.4679	9.2191	9.2045	7.4459	8.128	8.9299	7.8283	9.2519	7.0613	6.9391	8.3369	8.5324	8.5678	7.3023	8.5001	7.7304	8.29	8.0611	7.3551	8.3922	6.5592	8.3324	8.0145	8.4526	9.6443	8.5544	5.8793	7.4951	6.1582	8.1366	8.7851	8.4302	8.1436	8.6867	6.7484	8.5784	7.6223	9.1185	9.8295	8.9228	8.7325	8.378	7.5384	10.738	8.1661	7.8605	7.9722
-7.7501	-7.4468	-7.9231	-9.4921	-8.5468	-7.682	-7.8804	-9.1879	-9.0864	-8.0522	-8.5737	-9.2712	-8.6968	-9.3978	-8.4696	-9.7018	-9.4851	-9.487	-7.6509	-8.1831	-9.2235	-7.9177	-8.837	-8.4309	-7.3991	-9.5798	-7.888	-7.0658	-8.1294	-9.9907	-8.9577	-8.9774	-9.0251	-8.7914	-8.7998	-8.3858	-9.0813	-8.4464	-10.04	-9.6433	-7.8377	-7.6651	-8.4429	-9.5353	-10.665	-7.6788	-10.116	-8.9954	-8.5545	-8.7564
0.38837	1.9934	1.5519	1.6504	1.875	0.34789	2.4595	2.5331	1.3233	1.5395	1.8297	0.22377	1.3303	-0.034525	1.592	2.5407	1.7874	1.0808	2.2606	1.656	0.80309	2.5816	2.7828	1.0943	1.9527	2.817	3.4842	2.8142	2.8055	2.4115	1.7301	1.6168	0.67918	2.0856	1.0576	1.253	3.1597	3.4694	1.8198	2.0478	3.2963	2.376	1.2609	0.81728	1.8291	1.1569	3.2122	3.579	1.8212	1.525
-2.2106	-1.8911	-2.072	-0.56679	-2.2162	-3.7413	-2.9854	-2.0793	-1.9307	-1.5436	-3.3841	-1.1207	-2.6816	-1.9608	-1.0964	-3.0238	-1.8131	-3.0482	-4.2591	-2.5814	-2.5365	-3.8474	-2.0369	-1.8957	-1.9774	-2.5497	-2.1019	-1.9917	-2.4032	-0.96944	-3.0757	-2.0528	-1.4025	-3.8612	-0.64175	-1.5466	-3.2353	-1.7951	-2.327	-2.127	-0.83902	-1.8393	-4.4668	-1.765	-2.4517	-3.8182	-3.1872	-2.5079	-1.6972	-1.743
-21.578	-22.258	-22.473	-21.393	-21.851	-22.282	-20.905	-22.767	-21.853	-22.551	-22.736	-21.917	-22.585	-22.345	-21.838	-21.694	-20.864	-21.753	-22.704	-22.943	-22.698	-22.101	-21.659	-22.211	-20.489	-22.259	-22.139	-22.12	-22.432	-22.082	-22.101	-23.074	-22.345	-20.696	-21.525	-20.292	-23.527	-22.169	-20.656	-23.33	-22.247	-22.648	-23.485	-23.323	-21.176	-22.263	-21.415	-22.527	-21.754	-23.142
-2.4956	-3.984	-2.8991	-5.1756	-4.2385	-3.4662	-4.3904	-3.0296	-3.5764	-3.1956	-2.546	-3.6362	-2.8153	-4.9498	-4.1785	-3.5953	-2.3414	-2.9757	-3.2201	-5.0195	-4.2387	-4.012	-3.9146	-3.3371	-5.0473	-3.2211	-4.8252	-2.0407	-3.5463	-5.6733	-3.1166	-3.6553	-2.8087	-4.7446	-3.441	-3.3279	-2.7129	-4.0096	-3.9703	-3.3204	-4.2654	-2.8247	-3.3402	-3.2028	-4.5172	-2.8828	-2.923	-3.333	-3.481	-3.7575
-0.55461	0.3897	-0.84168	0.10924	2.7813	0.32852	0.67732	-0.80298	0.65236	-0.84668	0.82202	0.048097	0.69468	-0.40513	0.055315	0.76447	0.66826	0.71361	-0.97658	0.68475	1.1261	-0.035526	-0.41498	-0.75374	-0.45503	0.80442	0.99667	-0.16923	0.26893	-0.17488	-0.69733	-0.1382	0.70724	-0.45497	-0.75778	0.68636	-0.3906	0.96804	-1.1204	-2.5219	0.015148	-1.2111	-0.93208	0.87623	0.35336	1.3103	0.079346	-0.07803	0.40623	1.3311
2.0009	2.0467	2.5969	3.1134	1.5117	2.3923	1.5619	2.9084	2.4911	3.398	1.5149	4.5776	4.5917	3.6256	3.4234	2.663	3.5252	2.7641	4.2911	3.5844	2.1824	1.2423	2.2148	3.1832	3.0791	4.8902	2.2569	3.1213	3.8151	4.0187	3.633	4.854	2.9934	4.5304	1.8374	1.2964	2.7727	3.9366	4.7707	2.8683	2.2206	2.6795	2.4003	3.2154	1.79	3.0994	3.496	3.3357	3.2615	1.188
-0.60763	-1.619	-0.12393	-1.3379	-1.5734	-2.108	-2.4288	-1.2937	-1.9828	-0.95495	-2.17	-0.95516	-1.358	-1.7388	-1.261	-2.0291	0.061509	-1.3149	-2.8013	-0.42966	0.5166	-1.5062	-1.7427	-0.036648	-1.2443	-1.4225	-1.4047	-2.5479	-1.3327	-1.2	-0.98366	-1.8709	-1.9878	-0.96224	-0.86179	-0.95847	-2.9622	-2.083	-0.88062	-2.166	-1.921	-2.3463	-1.1845	-0.030406	-0.38354	-2.5296	-0.097699	0.86714	-0.97097	-1.4732
-1.1182	-0.20532	0.16538	0.74771	1.682	0.018414	0.45469	0.078582	0.53717	1.6058	-0.99419	0.52413	-1.6353	-0.24755	1.415	-0.25587	0.41844	0.12914	-0.67507	-1.3254	1.042	-1.7573	-0.48596	0.26349	-1.0789	1.8046	-0.044687	1.1236	-0.070877	-0.59141	0.072916	-0.18788	-0.27576	0.19515	-0.32391	-0.40089	-1.0238	-0.94611	-1.1109	-0.67372	-0.413	1.0706	-0.35391	-0.73851	-0.78417	1.2673	-0.74712	0.26849	0.21572	-1.1214
6.1869	6.7307	7.379	6.1428	6.8663	5.6338	8.5426	8.0021	6.0071	6.0357	6.2291	8.4724	5.4799	6.4561	7.1423	6.3736	5.4304	6.5392	7.19	6.9959	8.9384	5.9824	8.262	5.7284	6.3964	7.2767	7.118	7.5709	7.1897	6.2232	7.0799	6.4564	7.3056	7.4099	4.7455	6.9924	6.3518	6.0823	7.7395	6.7081	7.1097	4.9287	7.2521	7.2472	7.3422	5.9597	6.9145	6.7091	6.9928	6.8247
-10.198	-11.661	-12.717	-10.567	-10.751	-12.014	-10.252	-9.9944	-11.75	-11.345	-12.382	-11.229	-13.361	-11.135	-11.326	-10.484	-11.006	-13.03	-12.492	-11.178	-11.983	-10.12	-11.156	-10.687	-10.976	-11.962	-9.346	-12.122	-11.378	-11.322	-10.825	-9.7672	-12.419	-10.727	-11.382	-10.279	-11.047	-13.336	-11.815	-12.254	-11.615	-10.952	-10.536	-10.789	-10.684	-12.598	-11.433	-12.593	-9.5972	-10.57
-8.401	-9.491	-9.8256	-9.7924	-10.629	-9.3138	-10.146	-9.256	-10.306	-10.31	-9.1741	-8.5025	-10.109	-9.3212	-8.8642	-9.0446	-9.0694	-9.4171	-10.332	-9.3952	-8.6544	-8.5604	-9.8499	-9.4495	-8.9827	-9.7207	-10.302	-10.037	-10.593	-9.4564	-9.3176	-8.7179	-8.8714	-8.3469	-9.4936	-9.3635	-8.6798	-8.7884	-9.9179	-8.6081	-8.6089	-8.6129	-8.7531	-9.2573	-9.6858	-8.1809	-8.7672	-9.3981	-8.8493	-9.2078
8.0788	6.5955	8.4008	7.4583	7.13	7.2048	7.036	7.9496	5.6042	8.049	7.6718	7.0047	8.7713	8.141	9.0403	8.7802	7.9669	8.4052	6.2029	6.7148	8.9854	8.1056	7.7143	7.0397	8.5821	7.3677	6.6427	7.5851	8.223	8.9442	7.2071	7.8566	8.4675	7.0277	7.39	8.6979	8.0017	7.6895	8.3338	8.0228	8.5894	7.6811	8.0549	7.2305	10.031	7.691	7.3207	7.7076	7.5712	7.5763
-10.228	-12.197	-13.054	-10.616	-9.0462	-12.026	-11.511	-12.401	-10.49	-12.952	-11.493	-11.429	-11.782	-11.677	-11.234	-10.603	-11.002	-10.254	-11.261	-11.778	-9.1359	-11.165	-12.179	-10.61	-10.392	-11.701	-11.554	-12.853	-13.283	-11.661	-10.723	-11.845	-11.745	-11.592	-11.029	-11.077	-11.574	-11.893	-11.951	-11.433	-12.98	-9.5259	-11.449	-11.683	-10.716	-10.534	-10.827	-12.424	-11.344	-11.811
-11.729	-12.039	-11.77	-12.146	-11.174	-11.585	-13.481	-13.452	-12.114	-12.319	-12.427	-11.891	-11.728	-11.693	-13.76	-11.379	-10.315	-11.563	-13.659	-12.387	-11.035	-13.328	-11.354	-11.926	-12.772	-12.617	-11.698	-11.668	-11.423	-11.499	-11.398	-9.5132	-11.67	-13.806	-10.882	-11.124	-11.408	-12.421	-12.333	-14.087	-12.4	-11.987	-12.677	-11.613	-11.32	-11.334	-12.961	-11.994	-11.959	-10.803
-7.3653	-9.3577	-7.6277	-7.9672	-10.008	-8.7926	-8.0811	-9.6831	-8.9913	-9.3488	-9.0628	-8.3921	-8.6635	-9.5027	-9.5705	-11.088	-9.4838	-8.8717	-8.3795	-8.5224	-9.2747	-9.8493	-7.9846	-8.899	-9.4545	-8.8497	-9.0721	-9.9458	-7.8369	-8.5286	-9.5514	-7.6404	-7.6046	-7.6297	-8.1002	-8.3854	-10.576	-8.8624	-9.7259	-9.1104	-8.24	-10.593	-9.8057	-10.272	-9.0508	-8.0835	-9.1393	-8.6341	-8.393	-8.0245
0.81757	0.21512	1.2455	2.8897	1.8921	2.1189	1.9712	1.5471	0.47044	1.0883	-0.57097	1.6604	2.3665	1.0311	1.7491	0.53992	1.6052	0.5869	1.3455	1.3802	1.9069	1.5685	1.086	0.615	0.64763	1.4084	1.2996	1.3163	0.051779	0.98818	1.7636	0.70234	2.3352	0.054838	1.944	1.0624	-0.081221	2.4989	0.27681	1.3832	0.49814	0.26305	1.6433	1.8424	-0.13535	1.872	0.68188	0.47188	1.1372	0.85852
1.6362	0.19274	1.7802	-0.84229	1.4632	2.5049	1.4104	1.6915	2.5771	2.3455	2.645	0.52614	1.2667	0.65172	1.5101	1.8319	0.91805	1.9584	2.1505	2.2854	2.3402	2.8428	1.5417	2.2018	1.4993	0.90499	2.4524	1.8832	2.9005	2.6771	1.9904	0.77305	2.0503	1.1776	2.238	1.4247	2.828	2.8159	1.4482	1.7036	2.422	3.1885	2.3342	1.1767	1.7546	2.2421	2.9503	1.1087	1.7645	3.0415
-3.3555	-3.787	-3.513	-1.7351	-2.2743	-2.149	-2.0645	-2.4098	-2.7504	-3.9314	-4.5605	-2.715	-3.1176	-1.3341	-2.7386	-2.227	-0.47527	-2.2334	-2.4136	-2.5463	-5.0231	-3.0344	-1.8603	-3.2194	-3.3635	-2.5059	-1.4835	-1.3485	-0.36852	-4.1088	-2.6284	-2.2724	-3.2103	-4.2371	-2.2605	-3.3934	-1.644	-3.0336	-2.5731	-1.8391	-2.164	-1.1064	-4.1487	-2.2376	-3.4317	-1.8009	-2.0033	-2.7607	-1.9938	-2.4411
1.9502	3.1326	2.629	0.64657	2.1708	1.8171	1.8158	1.0633	2.6049	2.9174	0.77704	1.8738	0.81429	2.5642	0.94954	1.5204	2.0991	0.55853	0.73743	2.3821	1.9727	2.6241	2.2005	2.14	3.0423	1.3258	1.2806	1.3822	1.6732	1.4046	2.5445	3.0967	-0.85236	1.2056	0.25496	1.9242	1.2344	-0.034515	1.726	0.67072	1.0831	1.0103	0.98805	1.8583	1.8223	1.6575	1.7503	1.7197	0.0013984	2.1492
-10.769	-10.034	-10.834	-11.462	-10.018	-11.332	-10.023	-9.8336	-9.9007	-10.466	-9.2023	-10.478	-9.9591	-10.147	-9.39	-10.664	-9.7205	-10.349	-10.886	-10.76	-11.714	-9.086	-9.9623	-10.787	-8.1862	-9.6093	-9.5198	-9.5482	-9.4002	-10.53	-9.9758	-10.997	-10.473	-11.074	-9.6233	-9.2284	-10.243	-10.205	-9.3356	-12.283	-9.3874	-10.84	-9.834	-9.7979	-8.8497	-10.525	-9.815	-10.176	-10.002	-8.0985
1.7436	3.157	1.4268	2.2577	2.6587	2.2574	2.9604	2.1719	0.98402	1.2502	2.1836	1.47	1.5982	2.4777	1.7216	2.0367	2.2186	1.7126	2.9375	1.3578	2.0105	2.1614	2.4214	2.0934	0.6459	1.8741	2.4377	1.4601	1.5554	2.6309	1.1416	1.7825	1.0191	2.3537	1.6539	1.0263	0.91747	1.6152	1.1891	0.72788	0.46575	2.7792	0.50896	1.0579	0.29267	2.6474	1.6336	1.3027	0.69548	1.5236
-11.771	-11.574	-11.133	-12.107	-10.509	-12.802	-11.164	-12.198	-11.547	-11.506	-11.67	-11.614	-10.625	-12.93	-10.656	-12.347	-11.167	-13.031	-12.255	-11.857	-10.161	-11.161	-11.898	-10.923	-11.36	-13.126	-12.467	-11.465	-11.09	-12.024	-12.261	-11.837	-11.762	-12.902	-11.281	-12.843	-11.465	-11.126	-11.797	-11.593	-10.951	-11.106	-10.968	-12.059	-11.052	-11.995	-12.106	-10.144	-10.501	-11.727
-4.0939	-4.6159	-3.5918	-3.237	-3.7789	-3.4491	-3.0926	-3.5695	-3.8126	-4.4347	-3.9729	-4.7379	-4.1327	-3.062	-4.122	-3.2464	-3.3436	-4.1102	-3.8377	-3.6459	-3.3306	-3.5293	-2.4968	-3.493	-1.8837	-3.4754	-5.0346	-2.7505	-3.6826	-3.1683	-2.2742	-3.619	-4.7294	-3.7926	-4.2047	-2.5418	-5.7588	-4.5423	-2.593	-3.5266	-3.2222	-4.5465	-4.8564	-2.7886	-4.7936	-3.1777	-5.1927	-3.7287	-5.1722	-3.9572
-2.2941	-3.4493	-2.5471	-2.4547	-1.3059	-3.1549	-1.6507	-3.0288	-3.6849	-2.4863	-1.1502	-1.9674	-3.0798	-1.4373	-4.1524	-2.9645	-3.6689	-3.5949	-3.0671	-4.0775	-1.655	-3.4097	-2.125	-1.3422	-2.5941	-3.2731	-1.4346	-3.3469	-3.6295	-3.0108	-2.4725	-2.3043	-3.8387	-3.426	-2.1102	-1.4386	-3.54	-1.9775	-2.3509	-3.56	-3.9966	-1.8536	-2.202	-3.1769	-3.7044	-3.1516	-1.1565	-2.8506	-2.5645	-3.1113
-13.057	-12.667	-12.526	-14.308	-12.507	-12.811	-14.853	-13.466	-14.165	-11.715	-11.981	-13.624	-13.277	-13.792	-14.039	-13.365	-12.599	-12.78	-12.282	-12.268	-12.716	-12.24	-13.846	-12.375	-12.513	-13.303	-13.699	-14.464	-12.073	-13.002	-13.017	-14.489	-13.04	-13.302	-13.081	-12.827	-14.258	-14.367	-13.677	-12.647	-13.125	-12.699	-12.014	-14.814	-12.754	-13.572	-14.271	-12.842	-14.455	-12.58
-1.725	-1.1949	-0.73456	-0.0074714	-0.67178	-1.0721	-1.9636	-2.1985	-2.6268	-0.88049	-0.36574	-2.016	-1.078	-2.1029	-3.1164	-0.65672	-3.0177	-0.13737	-1.3016	-1.4615	-2.2174	-1.7044	-1.8	-3.0887	-2.024	-0.20675	-0.36941	-2.6864	-2.1008	-0.40172	-2.5543	0.026022	-1.8316	0.32705	-0.47293	-3.4443	-1.3888	-3.4287	-0.86093	-0.96041	-1.3172	-0.77803	-1.2951	-0.66793	-1.716	-1.1603	-2.6701	-0.97249	-3.0665	-2.095
-14.31	-15.961	-14.007	-17.105	-13.872	-13.951	-14.248	-14.79	-14.99	-15.017	-14.468	-13.777	-13.823	-14.253	-14.436	-15.699	-13.834	-15.142	-13.974	-15.704	-14.686	-14.57	-13.799	-14.54	-14.579	-14.682	-15.237	-13.447	-14.234	-13.348	-15.425	-14.805	-14.568	-15.55	-14.993	-14.116	-16.378	-14.457	-14.395	-15.766	-14.072	-14.143	-15.401	-15.18	-14.025	-14.806	-14.78	-13.05	-14.465	-14.785
-1.5183	-1.0792	-1.1999	-1.5778	-1.1589	-2.717	-1.053	0.29657	-1.8803	-0.56397	-0.64065	-1.9581	-1.4654	-1.1261	0.95826	-4.036	-2.7904	-1.0445	-3.2759	-1.1506	-1.1109	0.078369	-1.3715	-0.96744	-1.0952	-1.1092	-1.9843	-0.7982	-0.32106	-1.3257	-1.5207	-1.1988	-1.3432	-1.721	-1.7965	-2.1865	-2.2293	-1.1911	-1.2451	-1.5165	-0.0032937	-1.6225	-2.369	-2.0259	-1.2142	-1.3839	-2.3094	-1.5989	0.16812	-0.46173
5.2027	5.3516	2.67	4.1061	5.2054	6.5797	4.4958	3.9529	4.5671	3.9397	3.9126	5.5497	3.3561	5.1687	3.7044	4.8009	4.2726	4.8765	3.3796	5.634	3.5788	5.3137	4.5509	3.9053	4.14	5.557	3.8268	4.8225	4.4072	4.3787	3.6073	4.7466	3.4681	3.4725	2.8601	4.7695	5.3288	4.5754	3.1085	3.9517	5.668	3.7368	6.5433	5.0772	5.7641	6.4606	2.191	3.5725	4.3415	3.0908
-0.7003	0.70397	-0.58277	-1.0677	-0.5751	-1.5629	0.59399	0.1864	-0.53622	1.6148	-0.1481	-2.234	0.14352	-1.0124	0.33508	-1.3121	0.46941	-1.7747	-0.73045	-0.27942	-1.2892	-1.1784	0.78395	0.12766	0.46963	-1.5966	-0.94474	-0.90419	-0.7325	-1.2455	1.4759	0.19543	0.51444	-0.19274	0.51624	-0.585	-0.56634	0.87841	0.11126	0.10854	1.5115	-0.51233	0.3623	1.2857	-1.3571	0.6741	0.65722	0.26635	-0.058346	-0.81311
-9.957	-9.8804	-8.9826	-9.8232	-8.7563	-8.3738	-8.311	-8.3329	-7.0925	-9.1	-7.7422	-10.589	-8.8482	-7.1144	-8.4498	-7.9958	-9.4769	-10.67	-9.6868	-8.3919	-8.1323	-10.126	-10.826	-7.6616	-8.7162	-10.76	-9.8629	-8.1919	-10.02	-8.7962	-9.8766	-6.6454	-8.916	-7.8712	-8.9184	-8.3368	-7.8376	-8.425	-9.3564	-8.3493	-8.8985	-8.5083	-9.795	-7.9277	-8.5119	-9.0906	-9.0572	-10.396	-10.892	-9.9459
1.233	0.78658	1.9922	1.3924	1.8413	3.1804	1.2036	1.5926	1.0033	1.7947	2.0919	1.8199	0.94656	2.0403	2.5831	1.2975	0.43553	0.59713	1.9191	1.0857	1.5717	1.4724	0.89889	1.9414	1.767	2.4355	-0.41151	0.022501	0.83841	0.96246	1.2346	0.96645	0.93289	0.98112	0.10702	0.15918	3.4909	1.9109	1.3251	1.4481	1.2801	1.1031	0.34018	2.3487	1.4348	2.9423	2.0999	1.4061	-0.65038	2.3049
-4.0949	-3.9415	-3.3664	-3.0813	-4.3137	-3.3725	-4.0655	-2.7109	-2.878	-3.2249	-4.0642	-3.2942	-3.3152	-4.3058	-1.8903	-3.0633	-5.4812	-3.7483	-2.9019	-2.6973	-3.6436	-3.7154	-3.2303	-2.9588	-4.2845	-4.2923	-2.9716	-3.6313	-2.32	-4.0171	-3.405	-4.4532	-3.8166	-2.0632	-3.1385	-2.6287	-2.8142	-3.0292	-4.2843	-3.6111	-3.4251	-3.2758	-0.44451	-1.5464	-4.3022	-4.429	-2.8747	-2.7752	-3.7814	-4.1885
-9.8873	-12.755	-11.973	-11.119	-12.123	-12.474	-12.361	-11.664	-9.8665	-11.625	-11.773	-13.132	-12.194	-12.632	-11.61	-12.118	-11.974	-12.817	-12.491	-11.631	-11.45	-12.302	-11.429	-11.595	-10.888	-11.417	-11.845	-12.758	-11.645	-12.236	-10.837	-11.255	-11.504	-12.132	-12.545	-12.722	-13.445	-12.555	-11.92	-13.554	-10.481	-12.374	-12.904	-10.454	-12.762	-13.231	-13.119	-10.15	-13.063	-12.159
-1.9472	-3.7382	-2.7677	-2.7062	-2.6068	-3.3412	-2.7616	-1.7457	-5.6991	-3.3377	-4.49	-2.3576	-3.8406	-2.6796	-2.25	-2.9568	-3.5699	-3.4461	-3.078	-1.4797	-2.1531	-2.8398	-2.1638	-2.4531	-2.1371	-2.1479	-2.8	-2.6696	-2.7494	-1.663	-2.6198	-2.2271	-1.8791	-2.6128	-1.5482	-1.9543	-2.3281	-3.3237	-2.4364	-1.9588	-2.7518	-2.8325	-2.4112	-3.1632	-2.895	-1.7675	-1.6465	-4.7421	-1.4651	-1.8532
-0.65743	-3.486	-1.6984	-2.9654	-1.5968	-1.4333	-0.84584	-2.8472	-0.71593	-1.009	-2.6907	-2.2114	-1.5281	-0.73102	-0.91385	-1.6722	-1.0993	-1.8672	-2.8949	-1.712	-1.5055	-1.9981	-2.1487	-2.3022	-0.1459	-1.0917	-2.7389	-1.0559	-0.96255	-0.89013	-1.6164	-2.5843	-2.0935	-2.3056	-2.2361	-2.4825	-0.87667	-2.2225	-3.5272	-2.1559	-1.1481	-2.023	0.14347	-2.6533	-1.0723	-0.85114	0.43717	-1.892	-1.1825	0.15862
-4.1681	-5.1632	-6.4949	-4.825	-3.8904	-2.7158	-3.637	-4.1185	-4.3155	-3.4647	-3.6808	-2.8067	-5.3519	-5.3195	-3.5967	-5.3523	-3.6583	-4.3435	-5.7031	-3.7636	-4.1132	-2.9316	-4.7708	-3.435	-3.1462	-3.8404	-3.2552	-4.3684	-3.3078	-4.2451	-4.0094	-4.827	-4.7997	-3.2239	-4.9918	-3.9335	-4.3923	-3.9899	-3.8884	-4.7844	-3.5704	-4.7959	-2.6082	-4.321	-3.5475	-4.6596	-5.299	-5.1398	-3.4813	-3.8791
-5.0159	-5.2972	-4.5698	-5.4817	-3.4953	-4.4205	-2.6721	-3.4929	-4.2711	-3.2753	-3.7716	-5.1165	-5.6741	-4.8262	-5.7348	-6.0617	-3.3466	-3.9995	-4.8652	-4.8203	-4.4741	-4.4614	-4.1066	-3.7828	-4.5404	-4.3421	-3.8377	-5.8024	-2.7583	-3.6191	-5.0064	-4.1265	-5.3253	-5.7444	-4.3533	-4.9617	-5.5976	-4.6562	-4.8318	-4.9106	-6.0471	-4.754	-5.0959	-4.5433	-4.4103	-5.5875	-6.7327	-4.4193	-3.4787	-4.9531
-0.45115	-0.88072	-1.8176	-0.043404	0.85865	1.2951	0.52727	1.3129	-0.58186	0.14364	0.9382	0.044801	-0.019777	0.82971	-1.5169	0.37269	0.96009	-1.128	-0.77917	0.47355	-0.60729	0.56233	0.98727	0.45268	-2.0476	0.75974	-0.090874	0.32912	1.4635	0.58018	0.4731	-1.0408	-0.74822	-0.042326	0.61942	-0.93689	-0.56112	-1.0029	0.33085	-0.87682	-1.1455	-0.23241	-0.49981	-0.53324	0.27597	-0.17262	0.28577	-0.7306	-0.3983	-0.1406
-3.4024	-3.422	-1.8485	-2.7561	-0.50542	-1.1911	-2.0632	-2.8598	-3.4212	-4.2407	-1.84	-3.7342	-2.5976	-2.8243	-2.9651	-1.2493	-3.5125	-3.0896	-3.5342	-3.2326	-2.6947	-3.2653	-1.5201	-2.7879	-4.3906	-2.4374	-1.1343	-3.2104	-1.2794	-3.4853	-2.5207	-3.2178	-0.77529	-1.4866	-3.65	-2.1355	-3.1113	-1.4846	-3.5075	-2.971	-2.2389	-0.98043	-3.2996	-4.0702	-1.8563	-3.6878	-2.7194	-1.8765	-2.7864	-3.8852
7.5396	8.215	6.5019	5.8098	5.7859	6.7546	6.6453	7.5441	5.8514	6.8666	6.1509	7.5338	7.5521	6.2901	7.0332	7.0496	6.91	7.2092	6.4844	7.4755	7.671	7.1439	6.397	6.7058	7.2314	6.5481	6.3791	6.8888	6.6865	6.7802	5.7195	6.9061	6.7539	6.8946	6.0749	8.1977	6.4145	5.7385	5.6535	7.3458	5.5059	6.0894	5.1444	6.1828	8.1057	7.6978	8.5514	5.5988	7.1878	7.5181
10.236	7.0637	8.5972	7.6536	6.9562	8.0227	8.0302	8.4207	9.2309	7.824	9.095	9.7348	7.823	7.9879	7.6601	7.6392	7.799	8.0527	6.6	7.4987	9.1315	8.7045	6.5874	9.1498	8.6274	7.5961	6.9879	8.2793	7.338	8.0019	7.8057	9.3019	7.7306	8.4962	7.0955	8.0383	7.0425	8.6198	8.376	7.3187	9.7665	7.0858	9.4245	7.1637	7.4689	6.2443	7.9353	8.3866	7.259	7.9652
-1.0226	1.9583	0.69156	-1.2144	0.52269	-0.15184	-0.45584	0.79473	0.39865	-0.30236	-0.69663	-1.4078	1.1115	-0.61827	0.47191	-0.25907	0.67481	-1.3145	-1.5198	-0.10747	-1.2033	0.37993	-1.1363	0.39601	1.582	0.80907	0.11783	-0.2039	0.82616	1.1153	1.9604	-1.749	1.497	-0.0054245	1.175	1.2821	1.0091	1.4825	1.2884	-0.2272	-0.20289	-0.27628	1.3508	0.89906	0.019717	0.80266	2.3269	1.5225	1.0663	0.070711
4.9613	3.7367	5.5964	6.0911	4.1812	4.8261	5.7014	4.7701	5.1747	4.8568	3.7558	5.5673	5.7441	4.4639	3.4969	4.8714	5.4316	7.1282	5.6907	5.1044	5.3383	3.0553	6.3601	5.1356	5.0223	6.6441	4.4455	4.6178	6.1298	4.0747	5.6653	4.9214	5.0405	4.8457	5.9316	5.132	4.5345	6.0738	4.6487	3.4904	4.0471	4.5916	4.6576	6.4782	5.7736	4.7378	4.9004	5.3666	2.9456	4.8568
-9.3642	-9.0115	-8.1674	-7.0809	-7.5739	-7.7541	-6.8543	-7.7068	-8.2723	-7.3302	-7.8212	-7.7512	-7.0502	-7.4397	-5.6023	-7.0994	-6.5155	-8.7065	-6.2566	-6.9746	-8.0327	-9.1577	-8.2261	-9.1866	-6.7099	-8.2226	-8.8116	-8.5383	-8.4301	-6.4507	-8.3581	-6.7543	-5.676	-7.3375	-7.8574	-7.137	-6.6664	-6.6899	-5.7881	-7.0879	-7.6097	-7.5874	-7.0762	-7.5624	-9.3638	-7.7943	-7.4501	-7.5954	-8.0501	-8.236
-1.8489	-0.10922	-1.932	-0.38712	-2.1687	0.78287	0.75135	-0.64281	-0.25841	-1.1617	-1.738	-0.55582	-0.54687	-0.59266	-0.22604	-1.4247	-0.47311	-0.4112	-1.2204	-0.038228	0.71652	0.3942	0.53757	0.10798	-0.38425	-0.34945	-0.65519	0.60655	0.50493	-0.7519	-1.1532	0.070819	-1.2678	0.69594	-0.18591	-0.40518	-0.28098	-1.2407	-0.67046	-0.45195	0.2536	-1.5672	0.16372	-0.72262	-0.17742	-0.61327	-0.47096	0.3427	-0.14932	-0.95791
-8.3325	-10.83	-12.216	-12.135	-11.225	-12.044	-11.163	-9.9954	-9.8818	-10.696	-10.939	-10.42	-11.373	-11.487	-11.745	-8.9777	-11.355	-12.52	-10.328	-11.626	-11.653	-12.255	-10.034	-10.214	-9.6079	-9.8804	-11.857	-11.97	-10.215	-11.919	-10.84	-9.9233	-10.941	-10.641	-10.409	-11.097	-10.782	-10.291	-10.003	-10.579	-10.674	-10.905	-11.307	-10.754	-11.138	-11.093	-10.765	-10.702	-10.698	-9.8003
3.1002	3.2167	2.3362	3.6181	3.452	2.6427	1.1671	3.0201	1.2442	2.9495	4.5152	2.7713	1.8839	2.9377	1.9172	1.6671	1.8798	2.6573	2.7374	3.3259	1.0625	2.6871	3.0401	5.1509	4.1015	1.211	3.749	2.398	1.953	1.2757	4.0485	2.2803	1.8878	3.2395	2.6609	2.1265	3.2066	2.5853	2.8994	3.4276	2.9768	2.4102	3.1744	2.2217	1.8192	3.8343	1.8542	1.9183	3.6061	2.9352
-13.894	-11.863	-12.934	-12.44	-12.909	-11.733	-13.689	-13.365	-12.549	-14.341	-14.238	-14.028	-12.617	-12.968	-13.415	-13.077	-13.757	-12.577	-13.414	-14.433	-13.973	-12.881	-13.857	-11.858	-13.376	-12.518	-13.15	-14.489	-13.491	-13.56	-11.237	-11.779	-11.719	-11.696	-12.003	-13.476	-14.352	-14.413	-13.161	-13.475	-14.031	-12.937	-13.469	-14.767	-13.436	-13.912	-14.351	-14.781	-12.796	-13.514
-6.0316	-4.6648	-6.3618	-4.5478	-6.8623	-5.3427	-5.5524	-5.3904	-5.4749	-5.6577	-5.0904	-6.2536	-6.6311	-5.8822	-5.4587	-6.6704	-7.3208	-5.8337	-6.5786	-5.6306	-3.2475	-4.2665	-5.6925	-5.0328	-4.8126	-7.5985	-4.7305	-5.3937	-4.5055	-5.3941	-5.902	-7.2458	-5.7171	-5.3791	-5.3662	-5.1298	-6.5123	-5.1493	-5.0673	-5.937	-6.0346	-6.0318	-6.0525	-5.972	-4.7146	-6.176	-5.5272	-5.5695	-5.4141	-6.4826
2.2935	1.7281	1.0849	2.7163	1.4071	2.0731	3.1788	1.8362	2.3402	1.2349	1.6953	0.15903	-0.5311	1.4766	0.83668	0.43009	1.8808	1.0219	2.6521	0.5887	2.6298	1.9453	3.4924	2.2568	0.63163	0.29807	1.6512	2.0345	1.4251	1.5096	1.8665	0.40013	1.9111	1.2882	1.7086	1.2694	3.0037	2.4718	1.2715	2.6164	1.2541	-0.01569	2.5044	0.8421	3.9734	2.2885	1.6643	1.1468	1.5539	2.4409
0.95294	1.6259	2.5483	1.0655	2.1533	0.74959	1.6486	2.9581	0.23554	1.1073	2.1759	0.38277	0.93443	-0.064634	3.2259	0.40324	1.876	1.583	0.66975	-0.079544	1.4146	1.4608	3.9981	0.91197	2.4162	0.93333	1.1247	1.8448	2.6925	-0.25177	2.6107	2.4922	2.122	1.8718	2.341	2.7008	1.677	2.1732	1.0215	1.5949	1.2065	1.1613	0.76377	1.6013	1.7559	1.0442	2.3274	1.1994	1.7564	2.3163
-0.34156	0.31761	-1.0368	1.0485	-0.71777	-0.39972	-1.2661	0.67384	0.64108	-1.8512	0.68339	-0.60249	0.12155	-0.58011	2.3148	0.37674	-0.70408	0.57797	-1.2199	-0.42125	-0.11627	-0.19541	-0.71431	1.1561	-0.55936	0.28091	0.61462	-0.086609	-0.97712	0.69524	-0.32255	-0.65116	1.1574	0.24538	0.015609	0.4971	-0.17288	-1.2166	-0.45603	-0.90676	-1.3843	0.52123	-1.6194	0.36807	-0.42586	2.0909	0.24698	-0.62697	0.18499	0.099037
-0.15628	0.31486	-0.14873	-0.79047	-0.19396	1.5266	0.34539	-1.3171	-0.16667	-1.2538	-0.37655	0.60682	1.7171	-0.2172	-0.62605	0.4677	0.89906	0.97177	-0.32726	-1.5476	0.88823	-1.5017	-0.40096	-0.35872	1.8618	0.21295	0.23094	-0.44822	-0.21928	-1.4013	-0.32711	0.17934	0.58718	-0.16743	1.6916	1.2082	0.99674	0.10559	-0.65904	-0.68796	-0.0019393	-0.40441	1.1874	0.14656	-0.16351	-0.1245	0.84447	0.74279	-0.13475	0.31747
-11.209	-9.0523	-8.8576	-9.454	-10.498	-8.2449	-8.4031	-10.589	-10.177	-8.1188	-9.4994	-8.7884	-9.4041	-10.9	-11.367	-10.467	-8.8742	-9.3081	-9.7838	-8.9935	-8.9177	-10.069	-9.6755	-9.7743	-9.3807	-8.303	-10.633	-9.6186	-8.7952	-8.5455	-8.7725	-9.5548	-10.621	-9.7368	-9.8462	-7.7911	-10.175	-11.457	-8.5414	-10.251	-8.6085	-10.409	-9.7559	-9.2875	-7.3799	-9.6327	-8.3184	-10.544	-8.6557	-10.086
-1.5326	0.2239	-1.9043	-0.8568	-2.1771	-0.28659	-2.0297	-0.95261	-2.035	-1.4843	-2.8649	0.037393	-0.081112	-2.3571	0.114	-2.2989	-2.7902	-1.8187	-2.6099	-2.4829	-2.4354	-2.0179	-0.63411	-1.6773	-0.85081	-1.0821	-0.91513	-2.3983	-1.8864	-2.0916	-2.1985	-1.1003	-0.83101	-0.62355	-2.3462	0.0096781	-0.98584	-0.99479	-1.745	-0.19289	-1.2972	0.51522	-1.101	-0.21229	-1.8199	-0.81466	-0.54457	-2.4944	-1.3278	-1.253
-13.21	-13.657	-14.086	-13.027	-12.742	-12.828	-13.185	-13.746	-13.786	-13.031	-13.307	-13.523	-12.426	-12.729	-12.651	-11.96	-12.58	-14.491	-12.794	-12.534	-14.024	-10.579	-13.525	-11.837	-13.714	-12.591	-12.982	-13.339	-11.871	-12.801	-12.854	-13.975	-12.905	-12.071	-12.261	-13.539	-14.28	-13.635	-12.984	-13.052	-12.528	-13.399	-13.585	-13.536	-13.998	-13.033	-12.921	-13.43	-12.286	-12.223
-2.7964	-3.7288	-3.2572	-2.6749	-1.5369	-2.12	-2.8495	-3.1158	-2.9217	-2.2368	-1.653	-3.7078	-1.8831	-1.0151	-2.9577	-2.0917	-3.3676	-3.2624	-3.4573	-2.9817	-2.1397	-2.5153	-1.581	-2.9366	-4.2014	-3.9435	-2.4276	-1.4446	-4.845	-2.7169	-1.9905	-2.9024	-3.9222	-3.0991	-3.0505	-3.1242	-3.4525	-3.8438	-0.76659	-1.8678	-3.8303	-2.7495	-2.2392	-2.7875	-0.85568	-3.6551	-4.525	-1.9973	-1.8119	-3.8023
-1.9622	-1.2804	-0.59582	-1.7078	-1.9367	-1.7187	-0.34167	-2.8949	-3.2739	-1.9158	-1.5147	-2.8334	-2.5852	-2.5029	-1.4628	-2.2683	-1.4259	-2.4947	-2.4301	-2.1013	-2.3269	-3.3216	-2.137	-2.394	-2.6174	-2.8716	-2.9576	-2.5311	-2.3344	-1.3803	-1.722	-1.8982	-1.7111	-3.3273	-3.0153	-3.0495	-1.7826	-3.6654	-1.8961	-1.5376	-2.6241	-3.1956	-2.3437	-0.91567	-3.963	-1.2203	-1.3969	-3.2363	-1.4685	-1.7731
-3.1565	-3.5645	-1.9635	-3.1469	-3.0911	-2.8744	-3.4225	-2.8569	-2.808	-3.0602	-2.8734	-3.3676	-3.337	-2.7765	-1.8808	-2.3629	-2.3203	-3.2332	-2.6389	-3.69	-2.4854	-1.5404	-2.1428	-2.5937	-3.7717	-3.4664	-3.6434	-3.3175	-2.9148	-4.3987	-3.6676	-3.7189	-3.8662	-3.4546	-2.7835	-3.0665	-1.3328	-2.9369	-3.4777	-3.6347	-5.1138	-3.671	-2.8309	-3.466	-4.0398	-2.7639	-3.6921	-3.6776	-4.0323	-3.2162
4.0162	2.2723	3.7843	2.0222	2.7909	3.818	2.8569	3.1203	2.4383	2.4984	2.5454	1.7323	1.061	3.3811	3.812	2.1263	3.1289	2.2254	2.5893	4.1492	3.7414	4.7301	1.6756	2.7697	2.6523	4.3317	2.7158	2.8856	2.3982	2.1674	0.051373	3.2654	3.3106	2.8753	3.1414	3.039	2.4063	1.6784	3.8388	3.3208	1.5148	3.0274	1.7371	3.2706	2.9747	2.8748	3.218	2.5456	2.9002	1.9819
-16.543	-14.769	-16.342	-13.98	-13.458	-14.278	-14.187	-15.554	-14.84	-15.205	-15.075	-13.376	-15.802	-13.299	-14.386	-14.992	-15.596	-14.69	-13.145	-14.407	-13.94	-14.147	-14.38	-14.819	-13.777	-15.134	-16.422	-13.543	-13.742	-12.363	-14.754	-14.265	-14.664	-14.313	-14.087	-13.762	-15.473	-15.292	-14.891	-14.685	-14.862	-15.486	-14.285	-15.137	-14.684	-14.054	-14.032	-16.184	-15.537	-12.871
-14.76	-12.813	-14.39	-15.076	-14.375	-13.109	-14.408	-13.425	-14.923	-12.966	-13.52	-14.586	-14.047	-14.541	-15.219	-14.943	-11.974	-14.442	-14.429	-15.893	-13.73	-13.609	-12.549	-13.466	-12.854	-13.916	-12.891	-12.379	-12.876	-14.444	-13.596	-14.865	-13.355	-14.246	-14.086	-14.018	-13.493	-14.941	-13.241	-15.175	-12.841	-15.091	-14.454	-15.005	-12.736	-14.477	-15.363	-14.999	-11.819	-14.934
2.0339	3.7676	3.5536	2.2168	2.216	2.6571	2.4116	1.8651	1.6932	3.4542	1.6063	1.8223	2.271	2.8811	2.9242	1.9269	3.0066	2.9715	3.8675	4.4216	3.4168	2.8487	2.6821	1.4512	1.9777	1.9899	3.4536	0.93933	1.8915	2.2037	1.7432	3.6285	1.7697	2.2021	3.4919	2.2036	3.9006	2.9049	0.50956	2.169	3.1552	1.8374	2.6108	2.9222	3.1586	2.9927	2.0879	-0.050092	2.3597	3.3187
-10.119	-9.7087	-8.4382	-10.178	-10.475	-8.4472	-10.965	-10.795	-8.2434	-10.605	-9.5522	-8.8286	-9.4588	-9.3062	-10.111	-8.7564	-7.583	-10.559	-8.4201	-8.616	-8.3497	-9.3854	-9.539	-8.965	-8.9115	-9.9842	-8.5222	-9.8925	-8.9335	-10.779	-8.4189	-9.763	-10.093	-6.9378	-9.0448	-8.9014	-9.7916	-7.7796	-9.6634	-9.3873	-10.787	-10.998	-8.982	-10.026	-9.5299	-9.0994	-9.8745	-10.195	-10.097	-8.6626
-0.28087	-0.40211	-0.36902	-2.0516	-1.0781	-0.12579	-1.4814	-1.1781	-4.1732	-1.3815	-0.71442	-1.9188	-1.791	-1.4247	-1.6081	-1.4565	-2.3914	-0.47344	-1.6527	0.14351	-2.6623	-0.80266	-1.7872	-1.6384	-1.3691	-2.304	-1.1318	-1.4521	-1.803	-0.99686	-1.6879	-1.7147	-0.34927	-1.3416	-2.1447	-2.2279	-0.85375	-0.99601	-2.4925	-3.1117	0.95581	-0.19032	-2.3102	-0.55242	-3.1453	-2.176	0.32624	-2.4939	-0.90772	-0.3927
-2.6821	-1.3073	-0.58446	-0.55606	-2.2484	-1.2599	-2.4618	-0.28369	-2.6656	-1.175	-2.2432	-3.8211	-0.93166	-1.7024	-1.4456	-1.3125	-1.9837	-2.6903	-1.4601	-0.6341	-1.5591	-2.0911	-3.5297	0.07523	-2.0392	-3.5231	-2.1673	-1.9631	-2.3207	-0.99154	-0.75516	-1.804	-2.966	-0.43321	-2.1247	-1.5172	-2.5648	-1.0897	-1.6981	-2.0371	-2.3949	-1.147	-1.4872	-2.3472	-2.9597	-1.9606	-0.30547	-0.43177	-0.91483	-2.391
-14.671	-14.337	-16.548	-13.46	-14.862	-14.141	-15.338	-14.354	-14.749	-14.636	-15.04	-13.852	-14.255	-16.086	-14.535	-15.317	-15.433	-14.571	-14.747	-14.217	-14.393	-14.401	-13.282	-14.674	-14.511	-14.372	-14.448	-14.843	-14.045	-15.858	-14.03	-14.41	-14.353	-13.748	-17.235	-14.328	-14.742	-14.541	-14.966	-14.917	-15.169	-15.348	-14.42	-14.718	-13.068	-13.309	-14.736	-14.808	-14.708	-14.265
-0.36061	-0.45973	0.10181	0.30542	-0.38655	-0.32718	-0.60486	-0.29438	0.41673	-0.51788	-0.039769	-0.51726	0.10888	-0.44999	0.54532	1.172	-1.431	-1.7235	0.35949	-0.58717	1.5124	0.41709	0.078302	1.8368	0.82053	-1.3541	-1.6237	-0.51309	-0.77525	-0.37181	0.52014	-1.4394	0.11054	0.62203	-0.76151	-0.51237	-0.20903	-0.34425	-0.47111	0.23598	0.35261	0.11568	0.23218	-0.64322	-1.0338	-0.89354	-0.035302	0.21893	0.87783	0.27064
-0.73448	-2.2068	0.2827	-2.2647	-1.1947	-1.7736	-1.6998	0.11192	0.66053	-0.75625	-2.5628	-2.0051	-2.798	-1.358	-2.3144	-1.8758	-0.023732	-1.5056	-0.75356	0.12052	-0.46794	-1.1169	-1.3646	-1.1664	-1.5946	-1.8589	-2.0203	-0.88516	0.73537	-1.8263	-1.1599	-1.8259	-0.61086	-2.9556	-0.58445	-2.4597	-1.3326	-1.6047	-2.3606	-2.0013	-2.0799	-0.34541	-1.843	-3.0102	-0.89551	-2.0996	-2.0603	-0.29099	-2.383	-0.82657
-13.295	-12.143	-11.851	-13.161	-13.204	-12.756	-12.761	-12.026	-13.241	-12.978	-12.76	-12.243	-12.009	-11.286	-13.14	-12.939	-14.19	-14.413	-13.412	-13.259	-13.064	-12.124	-12.964	-12.988	-13.982	-13.128	-14.326	-11.976	-12.703	-12.853	-13.175	-12.766	-12.3	-11.028	-13.531	-12.23	-11.777	-14.607	-13.903	-11.47	-13.877	-13.512	-13.28	-12.906	-12.819	-12.623	-12.335	-11.064	-12.46	-12.115
-4.303	-3.5284	-3.8256	-1.057	-4.673	-3.7123	-4.4442	-3.8933	-4.5003	-5.2773	-5.3073	-3.5482	-3.1488	-3.7287	-5.4353	-3.0055	-5.1231	-3.8734	-3.9516	-3.3027	-2.7789	-4.1705	-3.8021	-4.6659	-2.4203	-3.7243	-3.3304	-3.8151	-4.0287	-3.0836	-2.6734	-3.9966	-3.456	-4.0808	-4.4515	-4.4308	-2.9201	-4.6073	-3.4847	-2.6361	-3.2376	-3.3126	-4.9333	-3.0494	-3.4053	-4.8105	-2.4359	-4.1619	-3.1869	-4.4927
-7.1319	-8.0494	-7.9182	-7.3339	-6.9801	-8.0495	-8.0647	-8.1112	-8.2732	-6.8171	-6.6295	-8.7998	-7.0574	-7.3182	-6.546	-7.0462	-7.2004	-8.0469	-7.2702	-8.3556	-10.426	-7.8788	-8.6714	-7.9494	-7.6471	-7.0332	-6.1916	-8.7546	-8.1465	-9.3588	-7.6321	-7.0764	-6.6668	-8.1139	-7.5322	-7.371	-7.6233	-8.8465	-8.8368	-8.6298	-6.9808	-6.9897	-6.0885	-8.2882	-7.9178	-8.1411	-8.8903	-5.8697	-8.7147	-7.9144
-7.345	-10.2	-9.4975	-9.684	-10.4	-9.3142	-8.9703	-9.6214	-7.7792	-8.9334	-7.9462	-8.5188	-9.296	-9.2171	-9.4333	-9.5773	-10.822	-9.0199	-7.7188	-9.468	-8.9636	-8.8303	-9.4827	-10.266	-9.5833	-7.8048	-9.73	-9.7596	-10.435	-8.8619	-8.4293	-9.7677	-7.2602	-8.7651	-7.6	-9.832	-8.05	-9.6989	-9.5232	-7.4075	-10.353	-9.9428	-8.2185	-9.6855	-10.93	-9.4386	-10.102	-8.5053	-7.9591	-9.4037
-9.0799	-7.7411	-8.5762	-9.6196	-9.1815	-10.585	-9.9247	-7.2416	-9.5635	-8.3131	-9.1612	-10.142	-8.4804	-10.447	-10.125	-8.8762	-8.1634	-9.1772	-10.48	-9.4237	-8.4795	-8.6546	-8.1066	-9.7505	-8.6456	-9.519	-8.6067	-9.326	-9.3856	-8.6841	-7.995	-8.6251	-9.4424	-8.6304	-8.0869	-8.2331	-9.8601	-8.9101	-10.204	-10.129	-9.2222	-9.8494	-8.5576	-9.536	-8.3164	-9.1085	-8.413	-8.7738	-7.9662	-10.102
1.4763	1.8672	3.1346	2.7365	1.3568	1.267	3.1907	2.2641	3.5047	2.9815	2.3452	1.5445	3.7856	2.2366	3.381	2.4169	2.5537	1.0522	2.4593	2.0942	2.5938	2.1292	3.3039	2.3968	4.3696	3.6986	1.7719	3.186	2.1806	1.39	4.4129	3.2066	1.8813	3.6722	1.1071	1.8882	3.7887	1.9505	4.0855	2.9229	3.0455	2.5371	3.851	3.7342	3.4714	2.6683	3.1192	2.5037	2.0945	0.9592
-1.0416	-1.1143	-0.2225	-0.72495	-0.86774	-0.30843	-1.3035	-1.2279	-1.6954	-0.81205	-1.5333	-1.1949	-1.7177	-3.4731	-3.3629	-2.3895	-1.248	-0.64964	-2.0265	-0.27393	-1.9942	-0.94988	-0.56115	-1.6111	-0.76191	-2.1443	-0.47261	-0.53003	-1.1607	-2.0856	-1.8571	-1.4216	-2.5667	-0.6976	-0.36401	-1.6991	-1.0369	-1.6711	-1.155	-0.74356	-1.9227	-1.3898	-2.0433	-0.85856	-0.77692	-0.6415	0.37158	-0.84282	-1.4714	-0.52354
-1.605	-1.6891	-2.7473	-1.2715	-1.4107	-1.6047	-0.54876	-2.0392	-1.9143	-1.0049	0.26269	-2.2498	-1.9894	-1.3796	-1.9951	-1.263	-0.48406	-1.796	-0.25243	-0.83508	0.024048	-2.084	-2.5439	0.035242	-1.0305	-2.3741	-0.83279	-1.2554	-2.2016	-2.5831	-1.2996	-0.39787	-2.0293	-1.0223	-1.4904	-2.8535	-2.1128	-3.0483	-1.8905	-2.2777	-1.4266	-0.16201	-1.5243	-0.87342	-2.5264	-2.2079	-2.5372	-0.56462	-1.1932	-1.6057
-14.901	-15.793	-14.129	-13.381	-15.438	-16.312	-15.259	-14.282	-15.132	-15.109	-13.448	-14.051	-14.279	-13.489	-16.484	-14.113	-14.918	-14.15	-13.909	-13.517	-11.16	-15.495	-14.584	-13.834	-14.46	-15.138	-15.575	-14.842	-16.369	-14.914	-14.778	-14.989	-14.916	-16.807	-13.502	-14.279	-14.472	-13.841	-13.568	-14.52	-14.733	-15.296	-15.979	-14.041	-14.57	-13.385	-17.328	-12.097	-14.447	-15.872
-1.8656	-2.4838	-5.078	-1.9996	-3.5311	-3.0875	-4.0303	-3.2532	-1.6521	-2.9566	-3.1105	-2.962	-2.7784	-2.0069	-2.2636	-1.9035	-1.4128	-2.3861	-2.582	-4.0727	-4.1681	-3.2917	-2.002	-3.0883	-2.4288	-3.4119	-4.4372	-2.8679	-3.2862	-3.0726	-4.1149	-3.4343	-2.7155	-3.5147	-2.5912	-3.6447	-1.3565	-2.5373	-2.2623	-4.37	-0.96861	-2.9394	-3.928	-3.6551	-3.4429	-2.7872	-1.53	-4.0328	-3.6431	-3.0651
-22.063	-22.995	-22.386	-22.113	-22.104	-22.25	-23.169	-21.613	-20.998	-22.771	-22.225	-20.554	-22.096	-23.646	-22.657	-20.96	-22.094	-22.276	-21.088	-21.276	-23.452	-23.366	-22.486	-22.131	-23.22	-22.029	-22.98	-20.817	-20.753	-21.995	-24.436	-21.41	-23.302	-20.754	-21.716	-20.891	-21.976	-20.35	-22.444	-22.081	-22.376	-22.054	-22.085	-24.274	-22.308	-21.481	-22.714	-24.335	-23.589	-20.644
-1.0404	-2.1244	-3.5809	-3.125	-2.3055	-1.081	-3.6404	-4.0366	-3.1966	-2.4831	-2.3558	-1.6634	-1.9756	-1.5505	-1.2002	-2.8194	-3.7626	-2.3161	-3.4215	-3.5015	-2.8616	-3.4729	-2.6448	-3.4651	-2.2303	-4.0451	-1.3364	-2.1579	-3.4797	-4.2268	-1.002	-2.8036	-1.5907	-3.8823	-2.1469	-2.6053	-3.3112	-1.9703	-1.3791	-2.2709	-1.6251	-2.1954	-1.5186	-2.8292	-2.4685	-2.0201	-0.59078	-2.3621	-2.9729	-2.1902
-2.6091	-2.1188	-2.2764	-4.2508	-4.0588	-4.5373	-3.99	-3.3568	-4.4187	-1.3338	-3.7234	-1.207	-2.6548	-2.8934	-4.3557	-3.2075	-3.7372	-2.6115	-4.2414	-4.0666	-2.7421	-2.5994	-3.936	-2.7528	-6.168	-4.2207	-3.34	-2.5464	-2.4912	-2.4008	-4.2952	-4.3739	-3.2531	-3.159	-4.794	-3.1612	-3.0857	-4.2501	-2.5996	-3.9633	-2.4451	-4.2196	-3.8647	-1.1487	-3.6396	-4.3454	-3.3103	-2.352	-4.6141	-2.8265
6.4908	6.6728	5.5565	5.1401	5.9203	4.8109	4.3372	3.8682	5.5251	4.7211	4.7531	7.256	7.63	4.3831	5.6524	5.536	4.1907	4.3046	5.4429	3.5424	4.1668	6.1354	4.4545	5.0107	5.0587	4.1162	3.7268	4.9196	5.886	4.8984	5.3575	4.1588	4.9722	5.2744	4.3742	3.3243	4.5258	6.2115	5.3729	3.9839	6.0982	7.0442	4.6469	5.1075	6.0624	5.3634	6.7079	5.2984	4.1391	4.7227
2.9886	0.74962	1.803	1.5043	0.95668	1.6297	3.4109	0.96428	2.6062	2.7535	0.46229	0.89779	1.5282	2.3757	2.5574	2.3569	2.1706	1.1622	1.4368	2.508	1.8912	0.1693	1.7353	2.1182	0.78476	1.6612	-0.047772	1.2057	1.8542	1.8757	1.91	1.6119	2.0881	1.1202	2.1107	1.3417	3.4008	2.2933	3.4987	0.73417	1.1092	2.5072	1.2716	1.0535	2.44	2.0711	1.9411	2.0159	1.5715	2.3424
-1.2808	-2.5316	-0.95461	-2.6939	-3.5823	-2.8807	-2.8483	-2.8807	-3.7228	-2.8891	-3.2981	-2.7479	-2.1037	-3.6053	-2.3574	-2.4451	-2.3034	-3.1244	-1.5777	-3.3398	-2.6229	-2.0616	-2.4238	-2.7727	-3.189	-2.1962	-3.8765	-2.5156	-3.4505	-0.65255	-1.1094	-2.4231	-2.0832	-1.8467	-2.7126	-2.5951	-1.5031	-3.292	-2.028	-1.4682	-1.6774	-2.218	-3.4381	-3.572	-2.6233	-3.3374	-3.3972	-3.609	-3.239	-2.1117
-3.035	-1.9651	-3.3142	-3.9536	-3.981	-3.4128	-3.6331	-4.6726	-4.0124	-3.8867	-3.8657	-1.7193	-4.4643	-3.6271	-2.8225	-4.9405	-4.5408	-2.9618	-3.8163	-5.2186	-3.9774	-5.159	-4.0377	-4.4366	-5.4591	-3.5316	-4.0081	-2.8514	-3.5331	-4.7684	-5.5525	-3.0213	-5.9349	-2.8127	-5.7722	-4.3552	-3.0256	-2.1711	-4.8024	-2.7976	-1.8072	-3.3424	-2.8476	-3.7453	-5.0318	-2.3513	-4.9419	-4.0672	-4.7069	-4.1537
-12.09	-12.431	-11.472	-11.964	-13.177	-13.16	-11.641	-14.026	-11.184	-11.781	-11.951	-10.949	-11.423	-10.996	-11.756	-11.582	-10.718	-11.785	-9.9538	-13.167	-11.106	-12.467	-13.143	-10.996	-11.233	-12.168	-12.476	-12.061	-11.814	-10.161	-11.934	-12.943	-12.027	-10.254	-11.679	-11.45	-10.966	-10.995	-12.159	-12.62	-11.081	-12.059	-12.787	-12.07	-11.726	-11.663	-11.761	-10.721	-11.984	-13.109
-2.6917	-1.2131	-2.7046	-1.5012	-1.8899	-0.20602	-1.1469	0.11796	-2.2695	-2.2302	-2.0996	-2.377	-1.7242	-1.8566	-1.0432	0.0093001	-0.10399	-2.5154	-1.4651	0.19799	-0.93192	-2.1835	-3.7015	-0.93532	-3.2335	-0.71786	-1.0982	-2.6709	-1.9052	-0.64797	-0.13173	-2.3899	-2.2993	-0.49724	-2.3143	-1.8884	-2.3271	-2.3132	-2.6756	-3.2201	-0.68271	-2.7748	-1.8899	-1.9516	-1.4031	-2.4291	-2.0561	-1.2865	-0.14905	-1.3106
-13.204	-11.407	-14.005	-13.117	-13.406	-12.897	-12.534	-13.122	-14.031	-13.107	-13.358	-11.664	-12.838	-14.03	-12.34	-10.923	-13.617	-12.908	-13.465	-12.217	-12.914	-12.185	-13.552	-13.558	-12.432	-14.451	-13.78	-13.818	-14.142	-10.643	-12.11	-13.198	-12.33	-13.076	-11.527	-12.262	-11.662	-13.265	-12.16	-14.254	-12.581	-13.057	-11.293	-12.447	-12.53	-11.69	-11.295	-12.663	-13.024	-13.758
-13.659	-13.732	-14.46	-12.897	-13.469	-13.695	-13.849	-12.934	-13.586	-13.55	-13.132	-14.966	-13.236	-13.366	-12.812	-12.388	-15.678	-13.129	-11.895	-14.484	-15.883	-15.82	-15.083	-13.233	-14.678	-14.347	-14.991	-14.266	-11.734	-13.617	-14.062	-12.655	-13.317	-14.029	-13.412	-14.271	-13.314	-15.484	-14.988	-13.643	-14.343	-15.719	-15.781	-13.344	-13.944	-13.506	-14.435	-14.846	-14.694	-13.529
-12.941	-12.055	-11.452	-11.197	-11.635	-11.47	-12.667	-13.844	-12.95	-12.305	-12.427	-11.807	-11.73	-11.627	-10.359	-12.598	-13.364	-11.747	-12.754	-10.852	-10.774	-12.041	-10.716	-12.516	-10.98	-11.265	-12.864	-11.931	-11.138	-12.622	-12.61	-11.004	-12.663	-11.461	-11.412	-11.866	-11.795	-9.9953	-12.916	-11.166	-13.608	-11.223	-10.785	-13.619	-12.596	-11.437	-11.017	-10.252	-10.15	-13.726
-1.4498	-2.1298	-2.1054	-1.501	-1.5172	0.54053	-1.8103	-1.373	0.43477	-2.3729	-2.317	-2.198	-1.9261	-1.0031	-1.482	-1.3921	-2.4774	0.92565	0.38821	-1.3014	-0.72176	-0.053753	0.94137	-0.94581	-1.4396	-1.8182	-1.7961	-1.5331	-2.5653	0.017444	-2.2233	-0.92485	-1.7758	-0.50611	-0.70853	-0.55313	-2.123	-2.5955	-1.6055	-1.5659	-0.54235	-1.6207	-0.58476	-3.0089	-0.80583	-0.39926	-0.75303	-0.52349	-2.0768	-1.5331
-0.78222	1.6043	0.034164	-1.2565	1.992	-0.88695	1.4581	0.90857	0.59983	1.0198	1.0072	-1.0403	-0.15463	1.3652	0.25344	-0.18519	0.15885	0.36376	0.041947	-1.0214	0.1162	0.48372	1.1538	-0.20745	1.2171	1.0438	-0.4865	-0.57822	-0.41373	0.37785	-0.027376	-1.6971	0.45987	-0.28559	0.1335	-1.6132	0.20681	0.56527	0.82419	-0.35217	2.8308	2.2919	-0.33296	-0.55383	-1.3443	-0.92807	-0.2253	-0.53854	-1.0424	0.068644
4.3036	3.7198	4.5871	5.6277	5.3507	4.0721	3.7059	5.5677	4.1669	7.1741	4.6116	5.3074	4.1203	5.3958	6.3664	5.4036	5.2642	6.7518	5.1272	5.672	4.4202	5.4336	4.2479	6.5814	4.9436	5.2618	4.3876	4.5381	4.8297	5.1938	6.9983	6.1715	5.4744	4.7817	6.2856	5.9535	4.8019	4.0409	5.4952	5.0867	4.8946	5.438	5.5468	3.6316	4.7108	6.1376	5.0571	4.6129	4.1008	5.0317
6.8424	8.5796	8.703	7.0982	9.9066	8.2878	8.7138	8.7103	7.3137	9.1204	7.5138	9.1809	8.5589	8.6449	7.3312	8.5975	8.8122	9.8534	8.7454	7.3718	8.8599	6.7798	7.7822	8.35	8.2876	8.3432	8.8733	8.7784	7.8177	9.3742	9.1765	7.8501	8.4726	6.1147	9.3967	6.8867	7.4789	7.1424	8.8048	8.5289	7.3306	10.342	8.2419	8.2232	10.461	7.6852	9.2717	7.971	8.0855	8.6236
-4.1198	-3.0802	-4.3884	-4.3803	-0.99156	-2.1095	-1.9234	-2.0883	-2.9272	-2.699	-3.0375	-3.1277	-2.3764	-2.6057	-5.3724	-1.3595	-3.4447	-2.7728	-2.5531	-2.1256	-2.6141	-2.3805	-2.3003	-3.2013	-1.7136	-3.2973	-3.5962	-4.1999	-3.1044	-1.0152	-2.7356	-1.6124	-2.965	-2.8931	-1.1494	-4.5565	-2.1059	-3.7907	-3.2286	-2.3419	-3.9951	-2.0756	-2.2048	-2.0198	-2.4813	-0.95403	-3.3141	-3.7007	-2.961	-1.3126
-0.7869	-1.097	0.41113	0.88405	-0.31716	-2.3524	1.6053	0.25124	-2.1344	-0.70339	-2.0197	-0.74204	1.0291	0.2594	0.14325	1.5528	-0.088138	-0.28075	-2.1408	-0.17888	-0.90679	0.96145	-0.63148	0.69465	0.28093	-1.5014	-0.89736	0.57023	0.84324	-1.4834	-0.41461	-1.1433	0.43753	-0.33329	-1.15	0.94394	0.85337	-0.52916	-0.83228	0.72939	-1.9086	2.0791	-0.42281	0.11084	-1.2573	-1.1998	-0.51263	-0.61825	-0.12978	0.54088
-12.967	-13.336	-13.536	-10.831	-13.017	-12.172	-14.034	-13.303	-13.502	-12.965	-12.821	-13.694	-13.545	-13.218	-10.924	-13.851	-12.476	-11.242	-13.646	-13.5	-13.162	-13.786	-14.372	-12.396	-12.699	-13.463	-13.965	-13.489	-12.416	-13.175	-13.852	-11.654	-11.871	-12.206	-14.091	-13.709	-14.104	-13.095	-14.693	-12.738	-12.18	-13.979	-13.124	-13.073	-12.972	-12.561	-13.137	-13.095	-13.278	-15.042
8.4453	9.7144	9.9061	7.8189	9.8221	10.991	10.983	10.836	8.6917	9.0591	9.7455	11.819	8.0961	9.5016	10.076	10.164	9.8107	10.665	10.138	9.2491	10.014	10.46	9.3731	9.5536	11.422	9.4642	9.7946	8.4979	10.224	8.5978	8.2192	10.474	10.119	9.1272	8.8402	7.7322	10.213	10.348	9.9786	10.516	10.861	9.9627	10.244	9.1858	11.094	9.5257	8.8808	9.6955	8.8926	9.4725
-3.4401	-3.2429	-2.1724	-4.0402	-2.5845	-5.6481	-2.1548	-3.9508	-3.819	-4.82	-3.4531	-2.9993	-4.8909	-4.2452	-2.6728	-2.2661	-4.3261	-4.367	-4.3087	-4.7171	-4.4388	-4.5543	-2.3464	-4.0641	-4.2154	-5.8021	-3.0569	-3.5927	-3.3737	-4.9662	-2.9584	-3.0631	-4.0427	-4.8529	-2.8878	-5.1079	-3.1486	-4.3921	-2.9018	-3.7419	-5.2821	-2.9694	-2.7977	-4.2275	-2.8481	-4.2809	-3.5515	-4.6531	-6.2391	-3.4469
-11.265	-11.814	-10.154	-11.527	-11.164	-13.465	-12.281	-12.139	-11.257	-11.264	-11.313	-10.727	-10.156	-12.861	-12.344	-11.842	-12.856	-11.527	-12.775	-13.032	-12.031	-11.11	-13.008	-11.092	-11.187	-11.544	-10.344	-11.896	-11.803	-11.643	-10.086	-11.555	-10.287	-11.076	-11.313	-13.109	-11.879	-10.382	-12.374	-12.927	-13.106	-12.124	-11.281	-10.734	-11.643	-11.612	-11.865	-11.676	-12.222	-11.645
-8.5056	-9.4178	-11.534	-9.3782	-9.861	-9.1709	-8.3165	-8.2558	-8.7786	-8.6248	-8.4697	-9.6627	-8.2799	-9.2027	-7.8431	-8.6921	-7.1131	-8.8335	-8.4863	-8.1605	-8.6555	-10.878	-10.064	-7.9893	-9.4979	-9.8167	-8.6275	-7.9773	-10.001	-8.2638	-8.032	-9.0445	-8.6954	-10.277	-8.4986	-8.34	-9.4993	-8.7093	-7.2957	-8.037	-8.5343	-8.7899	-7.699	-9.1737	-9.0012	-8.902	-8.7459	-8.3738	-9.2155	-8.1467
7.3537	6.6416	4.9966	6.2951	5.5332	7.5827	6.6409	7.8768	6.187	5.9803	6.3606	6.8572	6.9272	5.7418	6.3415	6.1237	6.1907	8.0945	6.3851	5.5792	6.44	6.9224	7.41	6.2523	6.4933	5.5913	7.121	6.9213	6.5231	7.9835	6.5727	7.142	8.9418	6.9051	5.8314	7.8034	6.8607	5.6923	6.3171	6.4358	6.0081	6.1581	8.0032	7.3793	6.4906	7.8432	6.1451	7.5613	6.4826	6.2107
0.82908	0.82367	-0.71856	0.16851	0.8723	0.86868	0.85888	-0.96288	1.2105	3.4339	2.2722	1.8515	-0.84199	0.28916	-0.32981	-0.80019	-0.011971	0.88462	-0.11893	0.64154	0.90892	1.3354	0.61374	0.51658	-0.5122	0.1495	1.1174	-0.50349	0.12163	0.61154	-1.2005	1.2352	1.4443	-0.49766	0.85014	-0.72485	1.5095	-0.042362	-0.73925	0.29731	1.0317	0.058198	1.1822	0.23349	1.1414	1.6532	-0.4838	-0.45771	0.25832	-0.54443
4.2808	4.6908	3.9078	5.4226	7.1515	4.5322	5.2523	4.2336	5.123	4.3456	5.5064	6.7499	5.4419	5.4138	5.5257	5.7821	3.5129	3.4636	3.3332	4.9221	4.0513	5.9244	5.7377	6.9051	5.0361	5.2702	4.8168	3.8709	5.6923	4.5125	6.5535	4.6695	4.4595	5.0826	4.3701	5.0591	4.3214	3.7455	4.8162	4.8074	4.6843	4.7781	4.405	7.7148	5.1654	3.9923	4.2106	5.6748	6.0277	3.2981
-10.585	-11.337	-9.8323	-11.147	-10.144	-10.867	-11.729	-11.886	-9.1389	-12.025	-9.5392	-10.489	-11.823	-10.898	-10.022	-11.216	-12.247	-9.3117	-10.908	-9.1918	-10.928	-10.427	-11.989	-12.46	-11.471	-11.932	-10.048	-10.831	-10.1	-10.465	-12.206	-9.3867	-10.723	-10.094	-10.288	-11.764	-11.866	-10.436	-10.835	-10.838	-12.191	-11.44	-9.668	-10.946	-9.6317	-11.224	-9.6773	-11.64	-10.341	-8.9693
1.0663	1.7383	-0.15225	2.0379	1.0723	1.6765	2.1767	1.8191	2.3884	1.9025	1.6248	1.4316	0.019047	-0.60031	2.4178	0.09789	1.0937	1.6285	1.1775	1.2068	1.2107	1.2147	2.298	1.7624	0.94554	3.1731	1.4325	0.62444	2.3802	1.6832	0.72367	1.4322	2.7324	2.9718	1.9372	1.0805	1.6434	1.6722	1.9531	1.8335	2.1235	1.8542	1.1365	2.2232	3.3387	2.5896	0.63447	1.614	0.89001	2.046
-12.56	-11.23	-12.01	-11.97	-12.812	-10.811	-11.832	-11.062	-10.464	-11.045	-11.567	-11.747	-11.334	-11.905	-9.3219	-12.657	-11.918	-12.652	-11.794	-10.6	-12.217	-10.642	-11.074	-11.575	-12.662	-11.726	-10.297	-10.715	-10.75	-11.862	-12.28	-11.843	-10.847	-11.895	-11.104	-10.939	-11.325	-11.102	-11.148	-12.464	-12.644	-11.204	-10.484	-12.837	-13.509	-12.586	-12.668	-10.891	-13.124	-11.949
-12.463	-12.014	-13.441	-13.029	-13.776	-13.744	-12.549	-13.146	-13.199	-12.47	-12.799	-14.499	-12.249	-12.438	-14.554	-13.015	-12.573	-13.824	-12.923	-12.412	-13.251	-13.018	-12.918	-12.874	-11.223	-13.877	-12.76	-11.653	-12.082	-12.275	-14.496	-13.771	-13.474	-13.992	-12.145	-13.751	-12.946	-13.977	-14.993	-13.451	-14.242	-14.498	-14.25	-14.95	-11.958	-14.521	-14.445	-11.752	-13.521	-12.634
-11.842	-13.145	-13.56	-14.289	-13.082	-13.726	-13.403	-13.313	-11.993	-13.381	-11.757	-12.344	-12.12	-11.347	-11.95	-14.874	-13.207	-13.123	-12.29	-13.324	-14.075	-13.739	-13.175	-13.682	-13.972	-14.708	-13.748	-12.162	-13.083	-11.367	-13.541	-12.545	-11.78	-12.293	-12.615	-12.186	-12.141	-14.25	-13.038	-14.931	-11.672	-12.013	-13.223	-12.895	-12.856	-12.636	-12.311	-12.836	-12.23	-12.891
-8.7059	-9.8101	-8.7638	-9.4031	-9.7283	-8.6368	-9.7936	-10.381	-10.095	-8.197	-10.721	-11.226	-9.3216	-8.529	-7.9899	-9.1855	-10.865	-9.197	-9.2601	-9.5602	-8.9218	-9.1898	-9.4803	-8.4057	-9.0262	-9.4819	-10.443	-11.019	-9.6332	-10.178	-9.8353	-9.0475	-9.5403	-8.7962	-7.7213	-8.5701	-9.2769	-8.3794	-8.5008	-9.7428	-10.262	-8.3007	-8.8918	-9.7408	-7.8091	-8.9985	-8.5663	-11.784	-7.4881	-8.2968
-5.8971	-3.8383	-5.2238	-5.1148	-5.443	-7.363	-5.5062	-5.4428	-6.8187	-6.1948	-5.6439	-5.5842	-6.1927	-4.8559	-6.1591	-5.3243	-4.4169	-6.1362	-5.7195	-5.1806	-4.5965	-5.2759	-6.2804	-7.6897	-4.4413	-5.2873	-5.3608	-4.6092	-5.3885	-4.8205	-5.4536	-4.7324	-4.827	-6.8854	-7.3663	-6.1259	-3.9381	-5.2334	-5.0616	-4.4863	-5.6133	-4.8111	-5.7496	-5.5662	-5.1494	-5.0877	-3.2643	-3.908	-5.0332	-5.0732
-3.2675	-3.0702	-3.6659	-1.2062	-2.5603	-2.6601	-2.1124	-2.4998	-3.1447	-2.37	-2.5784	-2.1472	-2.4385	-2.5829	-2.2246	-1.8708	-2.2898	-1.9718	-2.4835	-2.6463	-0.28141	-1.9107	-3.3379	-2.6536	-1.9437	-2.8491	-2.7737	-3.7611	-3.0713	-2.5759	-3.0493	-1.6155	-3.1647	-1.9313	-0.62857	-3.0573	-1.9926	-2.5309	-3.1524	-2.2858	-3.1172	-1.0111	-3.0938	-3.6799	-2.7728	-2.6783	-4.6646	-2.3684	-4.3254	-0.57676
-13.94	-12.949	-12.095	-13.22	-13.616	-13.069	-14.018	-12.132	-13.231	-14.294	-13.049	-13.488	-11.593	-12.682	-11.99	-12.546	-11.89	-11.831	-12.207	-12.32	-12.569	-13.362	-13.753	-13.729	-12.819	-14.494	-14.253	-12.743	-14.433	-14.527	-14.778	-12.367	-14.447	-14.007	-13.314	-13.723	-14.982	-10.857	-13.554	-13.781	-12.101	-15.115	-11.926	-14.261	-12.71	-13.208	-14.293	-13.405	-13.263	-12.757
3.7828	2.3172	2.7507	2.553	1.7654	1.3092	2.5266	1.1171	2.379	3.0726	3.1801	2.963	2.9181	3.7811	1.6281	4.133	2.6793	1.7422	1.6993	0.87757	1.799	2.0409	3.3609	3.7346	3.9543	4.2578	1.4131	3.1136	3.186	2.6236	2.7805	3.1651	2.4033	3.3716	1.328	1.7878	0.96408	2.2803	4.4186	1.4465	3.0999	2.9373	1.9437	1.415	2.7013	1.6698	2.2544	2.6775	3.9217	1.6959
-1.484	-1.0437	-0.50992	-1.7468	1.7948	0.7623	0.065009	0.060936	-0.5751	-0.55819	-1.1541	1.1875	-0.12896	-0.22059	-0.039579	-1.0212	-1.0495	-0.88378	-0.23916	-0.65818	0.50782	-0.4973	-2.0184	-0.075158	-1.8844	0.050312	-0.25369	0.49358	-2.149	-1.8952	0.7874	-0.43398	-1.4794	-0.13037	-0.1091	0.21308	-1.6942	-1.1895	0.95748	-1.5746	0.77944	-0.52117	-0.73907	0.034739	-0.16197	-1.1388	-0.77188	-1.5766	-0.39602	-0.035068
-1.0889	-0.49787	-2.0001	-2.9843	-1.2096	-1.9878	-3.9001	-2.8586	-1.5845	-3.6046	-2.3357	-3.2714	-2.883	-3.8441	-2.4412	-1.9135	-2.8408	-2.269	-4.4974	-2.8787	-3.7175	-3.6604	-2.167	-2.2593	-2.4352	-3.4627	-3.5365	-3.1365	-2.2533	-2.5872	-1.9771	-2.6337	-2.6432	-4.0042	-1.2403	-2.5563	-1.9939	-2.4561	-1.4555	-2.8627	-3.0488	-3.2056	-3.9369	-3.808	-0.88702	-0.70331	-3.2005	-4.0242	-1.7498	-2.1369
-3.3551	-3.1769	-3.7393	-3.0346	-3.656	-3.3145	-3.0744	-2.2607	-2.9541	-2.8057	-2.811	-1.8228	-3.3883	-3.4247	-1.9998	-2.3467	-4.3611	-2.508	-2.8338	-5.2908	-3.2919	-3.6584	-3.6666	-2.0274	-4.0998	-3.9564	-3.8529	-3.6976	-2.5327	-2.8121	-3.3503	-2.5174	-2.977	-2.2635	-2.4846	-3.1394	-3.0975	-2.8091	-2.8179	-3.9199	-3.7721	-3.9044	-4.6361	-3.9595	-3.9977	-3.3832	-2.9577	-3.8544	-2.8354	-2.8575
1.0782	0.59838	0.68568	0.49513	2.0721	1.9542	2.4697	0.43774	1.6099	1.8326	3.4492	2.1957	2.0471	1.0541	1.1083	0.84537	0.35975	0.97015	-0.16498	0.94986	1.5357	2.7087	0.61834	0.58392	0.47039	1.7918	2.4463	1.0999	1.5963	1.5032	2.2953	0.89786	0.24326	-0.032413	2.7608	1.3223	1.5152	0.52327	0.80508	-1.1595	1.1172	0.60349	3.034	1.1283	0.0018631	2.8345	0.89011	2.8851	1.6679	1.6481
0.71431	0.44033	0.27713	-1.1666	0.21677	1.6958	1.5164	1.0136	-0.57446	1.0537	-0.14775	-0.78494	-0.86674	0.88125	-1.3337	-0.93845	-0.51101	0.21462	-1.248	1.0946	0.75757	-0.50732	-0.1225	0.44442	0.59566	-0.090261	0.063416	0.33242	-0.3487	0.29688	-1.2292	0.54624	-1.3041	-0.64875	0.4245	0.18623	0.20422	-1.7978	-1.0608	-0.53483	2.0249	2.4655	-0.77456	-0.18433	0.28089	-1.8098	-0.5628	1.8019	0.013736	1.2062
-1.2976	0.89747	-1.1631	0.98096	0.85029	0.14312	-0.47462	-0.7289	-0.53167	0.34552	-0.72604	1.8285	-0.49506	2.229	-0.14082	-0.19003	-1.597	0.57013	-1.1278	-0.82332	-0.96104	-0.051458	-0.9096	-1.1984	0.46767	-0.13208	-1.7649	1.6714	0.20218	0.65082	-0.0058584	0.40453	0.215	-0.089291	1.0596	-1.009	-0.23062	-0.27014	0.37688	0.54801	-0.72509	-1.315	-0.50343	-0.80274	0.89745	0.61772	-0.82741	-1.503	-2.2711	-0.17036
-7.0618	-9.6355	-7.7596	-9.1787	-11.372	-10.221	-9.1451	-8.8692	-10.352	-11.067	-9.7795	-8.7874	-10.254	-10.501	-8.3236	-9.8832	-8.6066	-9.5963	-10.523	-8.8268	-9.6007	-9.7841	-9.7241	-9.164	-8.4438	-10.433	-10.304	-8.8463	-8.4882	-8.4264	-8.569	-9.297	-8.9276	-10.869	-10.876	-9.8368	-8.5291	-9.6598	-8.5302	-10.794	-9.8618	-8.3658	-10.214	-9.4873	-8.3595	-9.3267	-9.6195	-10.937	-9.2508	-9.409
-6.5565	-6.608	-5.8983	-4.5908	-3.6106	-6.1608	-6.3266	-4.3087	-5.6549	-6.2667	-3.851	-4.9286	-4.0383	-4.3511	-6.3037	-6.3244	-5.7887	-6.2032	-7.5924	-5.9452	-6.3206	-5.5707	-4.1825	-6.6388	-5.8917	-4.9896	-5.2278	-5.8012	-6.9357	-6.2695	-5.4731	-5.443	-4.6713	-5.2961	-5.6983	-5.1031	-4.4681	-5.3727	-5.381	-5.0596	-5.8976	-5.1901	-5.375	-6.1293	-6.8327	-4.7385	-4.1624	-6.738	-4.5146	-4.7355
-9.7532	-8.3156	-7.9468	-8.6251	-9.0701	-7.9568	-10.06	-9.186	-8.6163	-8.6914	-7.4007	-8.9836	-9.9457	-8.2497	-7.7912	-10.498	-8.581	-9.6824	-8.7334	-9.1918	-9.7304	-8.2054	-9.86	-9.262	-7.8405	-8.6453	-8.8998	-9.0164	-8.8235	-8.616	-8.3892	-9.5801	-8.5486	-9.133	-8.502	-8.7914	-7.7435	-9.2932	-8.9247	-8.1293	-8.0703	-9.0648	-8.9406	-7.9302	-9.1881	-10.345	-8.8134	-11.908	-8.4696	-9.2233
-3.0818	-1.7477	-2.5403	-1.5219	-1.6067	-1.0981	-0.67512	-1.7523	-0.72629	-2.0717	-1.107	-0.82525	-1.6288	0.19735	-0.40268	-1.5944	-1.2063	-2.0627	-1.6274	-1.6431	-2.7192	-1.8984	-3.4654	-2.9458	-1.1628	-1.3773	-1.2723	-2.184	-2.6179	-2.1036	-4.4866	-1.0012	-0.97454	-2.1739	-1.6155	-1.5295	-1.8666	-1.364	-2.0371	-1.7561	-2.1061	-2.4443	-2.363	-2.2959	-3.1485	-0.7971	-3.0017	-3.0094	-2.1435	-3.372
-0.78284	-0.46954	-1.8301	-1.7382	-0.75576	-1.7537	-0.69458	-2.768	-1.2906	-1.0538	-1.6961	-0.84589	-1.8314	-0.98701	-0.41874	-1.2491	-1.8928	-1.6565	-0.4303	-1.293	-2.3968	-2.6213	-0.61664	-1.1991	-1.0855	-0.56694	-1.825	-1.3267	-3.2633	-1.6626	-2.7603	-2.24	-0.039747	-0.43038	-1.2773	1.1709	-1.2427	-1.5091	-2.0445	-0.50977	-3.4546	-2.4587	-0.74217	-2.8345	-2.6421	-1.3334	-2.2015	-2.4055	-2.0029	-2.0979
-0.46261	0.45712	0.2529	-0.29065	0.23679	0.50562	0.13613	1.5252	1.0097	1.0675	0.31806	0.89623	0.57203	1.2187	-1.2817	1.2616	0.58615	0.85215	0.45782	1.1849	-1.1583	-0.99441	0.88814	1.0379	0.8535	-1.3592	0.61573	-0.090521	-0.72455	0.70057	-1.6114	0.11941	0.69643	1.0997	1.7518	0.88643	0.41447	1.3846	1.1497	-0.50107	1.491	0.79814	1.6257	1.7494	-1.1243	0.021939	0.23733	2.209	0.38099	1.1521
7.1782	9.1271	10.095	8.7389	8.1236	8.0754	6.8946	8.0829	10.389	9.0259	7.4529	7.6392	8.9958	9.2642	9.9037	8.6215	9.1535	7.6938	9.5652	7.0522	7.4088	8.3754	9.4417	8.4034	7.7784	10.137	9.0466	9.7737	10.345	8.976	8.2952	8.4227	7.8732	8.5342	9.5994	8.6756	9.203	8.2292	7.1243	8.2442	8.5358	9.3255	8.5367	7.8222	7.2739	8.7533	7.5743	7.5971	8.5117	9.4707
-4.8364	-5.694	-6.2549	-6.2912	-3.8954	-4.2237	-4.8913	-6.4012	-5.5542	-3.7286	-5.3312	-5.1751	-6.5195	-6.2778	-5.6739	-4.565	-5.6274	-4.4203	-6.4157	-5.4322	-6.0488	-5.2474	-5.0296	-6.4054	-6.7716	-5.4281	-5.3197	-5.1745	-5.8114	-6.0368	-4.798	-6.5443	-6.0812	-5.8191	-6.2037	-4.3928	-5.2707	-4.6238	-4.0604	-4.876	-6.5594	-5.8759	-5.9141	-5.7291	-6.8455	-5.6364	-4.3667	-7.3989	-6.2224	-4.6664
-6.6462	-7.8423	-6.6909	-5.9892	-6.5402	-6.2007	-6.6655	-6.5769	-6.3557	-5.488	-6.7019	-7.1897	-6.9075	-7.9377	-7.5672	-6.389	-5.7622	-5.9015	-6.7084	-6.6011	-5.9202	-6.801	-5.5798	-5.6363	-6.1056	-6.4508	-4.9701	-6.945	-5.1737	-7.0059	-6.6295	-6.4215	-5.797	-7.2476	-7.6635	-5.377	-6.5838	-8.3153	-7.0521	-7.3404	-6.6067	-7.7881	-6.8331	-6.9483	-6.061	-7.2568	-7.3707	-6.5445	-5.5771	-6.6239
-3.7235	-1.771	-3.4603	-3.9384	-3.7996	-4.3805	-0.98827	-4.2614	-4.8297	-3.6403	-2.4583	-3.2541	-4.3755	-2.574	-3.4429	-3.5937	-4.5005	-3.5834	-4.6556	-1.1474	-3.6735	-3.4698	-1.5148	-2.3042	-3.2065	-2.2965	-3.1445	-2.9368	-4.1967	-3.9154	-3.1938	-3.4146	-4.1922	-3.5443	-3.974	-3.843	-2.6878	-3.9383	-2.2771	-3.0909	-2.8841	-3.465	-3.7482	-2.7147	-3.8385	-2.8635	-2.8162	-1.2343	-4.0561	-3.0655
0.69156	0.87367	1.8804	1.2277	2.7097	0.69919	2.1721	1.3477	-0.3048	1.7493	0.72285	0.19862	2.368	2.0243	1.1782	1.9423	0.95686	2.2221	2.6866	0.13825	-0.083768	2.794	2.8354	1.9835	1.0788	1.6156	1.9479	1.4954	1.5018	0.71259	0.28056	2.5538	2.2727	1.6424	1.2579	1.7628	1.9566	2.4952	-0.15215	1.1314	2.0828	0.20633	-1.1713	0.33955	1.5179	2.0551	0.92661	0.42112	0.1949	0.85394
-4.589	-3.147	-3.4747	-3.2904	-3.7706	-5.9941	-4.0747	-4.5402	-4.466	-3.0701	-4.4645	-4.8848	-5.6096	-5.0126	-4.5573	-5.9699	-4.4142	-3.6367	-4.3226	-5.3735	-4.5678	-4.7378	-3.6318	-3.2641	-3.6852	-4.1808	-4.2191	-5.2558	-4.2909	-4.264	-5.0234	-4.4446	-4.0547	-5.7859	-3.8876	-4.1866	-4.3713	-4.9992	-4.5464	-2.9102	-4.9099	-4.0142	-4.4698	-3.3064	-4.7534	-4.7862	-4.0776	-3.7351	-4.0231	-5.9157
-3.0558	-3.6101	-5.787	-3.1682	-3.7254	-2.8201	-4.8285	-5.7755	-4.5309	-4.2867	-3.6333	-2.6251	-5.8422	-3.4826	-4.6104	-3.9291	-2.3284	-2.3747	-6.0563	-4.7001	-4.2739	-3.5706	-5.0975	-3.4924	-5.0777	-5.6672	-3.1465	-4.3486	-4.0395	-2.4098	-3.028	-3.0425	-2.9231	-2.8232	-3.1531	-4.4671	-3.943	-3.3058	-4.7331	-3.4619	-2.0525	-4.7041	-3.2506	-4.641	-3.8323	-3.3535	-2.1929	-2.6886	-3.5816	-4.022
5.2874	3.6845	5.9566	5.5475	4.6101	5.2783	4.3914	5.3024	5.1585	4.2517	4.5921	4.706	4.955	5.2044	4.2719	4.418	3.9094	4.4706	3.1865	5.3615	6.2377	3.3404	5.8786	3.9745	4.4914	3.7517	5.1371	5.3115	6.4205	5.3824	4.4584	5.6645	5.0845	5.5416	5.1129	5.1741	5.7728	3.8878	4.599	5.7678	5.1154	4.9133	6.1934	4.4416	5.6901	6.7786	6.8706	6.1595	5.64	5.8583
-10.409	-10.128	-8.5323	-10.623	-9.2084	-10.214	-9.8398	-10.031	-10.121	-9.5603	-9.7532	-8.335	-10.879	-10.127	-10.25	-9.6133	-10.517	-9.5667	-10.359	-8.439	-10.189	-10.569	-10.125	-10.442	-10.132	-10.531	-9.2997	-9.4986	-10.901	-11.521	-9.2989	-10.476	-10.916	-11.597	-9.4736	-10.879	-10.738	-10.033	-8.6963	-10.341	-9.298	-9.0071	-7.7056	-11.077	-9.6278	-11.076	-10.928	-10.924	-9.9895	-11.345
-3.8608	-6.0253	-3.3656	-3.7567	-5.5463	-4.5822	-4.7114	-5.7162	-4.597	-4.9076	-4.8256	-4.7904	-6.1362	-4.0706	-5.7815	-4.7249	-4.0639	-4.0644	-5.2987	-3.6829	-5.535	-5.1588	-3.9669	-6.1993	-5.4276	-4.5379	-5.3927	-5.1219	-3.7745	-4.7577	-4.9793	-5.9238	-3.6753	-4.7744	-3.6724	-4.8839	-5.1598	-6.1392	-3.7778	-4.7101	-4.8121	-5.4412	-4.0685	-3.7178	-6.2671	-4.8731	-5.4095	-6.9429	-3.8489	-3.9592
-16.063	-15.438	-13.905	-14.969	-16.602	-14.13	-13.909	-15.056	-12.761	-12.488	-14.042	-14.675	-14.78	-15.039	-14.747	-13.868	-14.558	-14.559	-14.753	-14.753	-14.457	-13.662	-14.713	-14.19	-14.214	-14.323	-14.476	-13.157	-14.5	-13.38	-15.031	-15.155	-15.092	-14.492	-15.754	-14.518	-14.774	-15.258	-14.027	-15.386	-15.115	-14.913	-14.313	-14.798	-15.611	-14.099	-14.057	-12.903	-13.814	-15.079
8.072	10.019	9.9736	8.7648	10.58	10.074	8.1668	10.529	10.63	9.6092	9.1508	11.845	10.642	11.561	8.368	9.274	10.494	7.894	10.205	8.5983	11.366	8.2012	8.8355	8.5124	9.0779	7.409	8.6302	9.954	9.0773	10.242	10.697	9.1781	10.156	10.096	10.131	10.065	10.259	9.5393	9.9456	11.413	10.369	9.7371	9.508	9.3241	9.6145	9.6059	9.7442	10.442	9.1693	10.313
-4.7132	-3.6289	-3.1992	-3.9616	-3.5098	-3.0658	-3.4033	-4.0491	-3.7024	-5.8152	-3.4247	-4.2729	-3.3675	-3.9635	-5.7766	-4.7842	-4.3994	-3.3042	-4.9347	-4.0804	-5.1018	-3.3534	-2.6556	-5.1283	-4.4559	-4.7504	-5.3208	-4.8696	-3.7936	-4.8523	-4.0248	-4.1718	-4.7873	-4.7111	-3.8839	-3.8195	-4.0255	-5.1215	-4.6874	-3.3426	-2.791	-4.4279	-4.6662	-4.2001	-3.4592	-3.7033	-3.4037	-4.2939	-3.3576	-3.8583
-1.865	-0.25248	-1.0801	-1.0916	0.022878	-1.2678	-0.03955	-0.74097	-0.67599	-0.44548	-3.2899	0.11831	0.0021344	-1.8374	-0.94998	-0.89304	-1.1781	-0.053147	0.046239	-0.92002	-0.1116	-1.4614	-2.0764	-1.1256	-0.075696	0.17089	-0.42938	-1.4159	-0.70838	-0.033527	-0.040576	-2.1845	-1.2608	-0.69306	-0.55281	-1.005	1.4578	-0.058594	-0.99416	-0.56291	0.31518	-2.3014	0.6618	-1.8979	-0.32706	-2.7676	-2.2154	-0.13413	-0.84792	-1.1673
8.9715	8.0042	8.2831	8.994	8.706	9.1372	9.4284	7.7374	8.9836	9.348	9.7502	8.2301	9.6298	9.1219	10.723	7.881	8.9828	9.5582	9.3197	8.6286	9.4621	8.4526	8.6953	8.3749	7.7488	8.3964	8.9489	8.2852	7.9955	8.5569	7.0575	9.7442	7.8409	7.7423	10.022	8.0896	9.2538	8.8089	9.8199	8.8223	9.6175	7.3974	9.0608	11.004	7.7588	8.9708	8.056	7.842	9.7917	9.3704
-5.2373	-3.8406	-4.2297	-4.575	-4.0755	-1.8425	-5.7009	-2.8988	-4.724	-5.756	-4.2915	-2.5542	-4.2829	-3.3566	-5.2119	-5.8591	-3.7171	-5.8033	-3.9654	-3.7682	-4.4758	-4.5905	-4.7097	-4.1931	-5.1656	-3.3286	-4.8156	-4.3186	-4.9315	-3.1461	-4.3164	-4.2366	-3.8537	-3.9647	-4.3846	-4.8404	-4.3478	-4.534	-4.0445	-5.2578	-4.7044	-5.4196	-4.7619	-3.8612	-4.0082	-5.3617	-3.2419	-5.2195	-4.2813	-4.715
-9.1091	-12.241	-10.055	-10.471	-11.13	-10.544	-10.544	-10.048	-10.749	-11.815	-11.493	-11.217	-11.629	-12.38	-10.873	-11.149	-11.105	-11.85	-10.822	-10.448	-10.04	-10.898	-11.042	-11.389	-10.933	-11.594	-11.435	-10.289	-9.3084	-11.152	-11.164	-11.178	-11.969	-10.581	-11.748	-10.337	-9.7252	-9.797	-11.362	-11.697	-11.92	-10.938	-10.163	-11.991	-11.556	-10.648	-12.116	-11.709	-10.125	-9.9507
-3.6217	-3.8976	-2.6784	-4.5561	-2.5901	-2.1469	-3.4906	-1.9215	-1.8112	-3.1771	-2.5416	-3.3425	-3.56	-1.6711	-1.7486	-2.7404	-2.7972	-2.4119	0.18269	-1.5008	-2.259	-3.2899	-2.1857	-1.8797	-2.8116	-3.6876	-3.2155	-2.3098	-2.0523	-1.8509	-3.2166	-4.1308	-3.2088	-1.3274	-3.6683	-3.0352	-1.7825	-2.3061	-1.8687	-3.0138	-2.5938	-1.8882	-1.7242	-1.9462	-3.028	-1.0613	-1.7929	-2.7268	-3.417	0.17066
1.6524	1.2883	2.235	1.0877	-0.30975	1.919	0.84228	1.3139	1.7333	0.67839	1.9656	1.6513	0.25473	-0.14021	0.86818	3.323	1.4994	0.87091	1.1451	-0.15838	1.7213	0.50626	2.168	0.88425	0.72113	1.8126	1.1998	1.5816	0.66393	2.6426	-0.076189	2.4777	2.3238	1.4359	3.1853	0.45386	1.9959	1.9235	2.4333	0.39802	0.43861	1.9449	0.055461	1.3597	1.5707	1.6009	1.9167	1.6529	1.6377	1.1199
-3.5775	-5.4042	-4.8718	-4.9644	-2.915	-4.0462	-4.1619	-3.528	-3.3914	-3.606	-4.3028	-4.538	-2.2894	-2.3574	-5.542	-3.2999	-4.5761	-3.7425	-4.1725	-4.7497	-3.4669	-3.2605	-3.5145	-3.2109	-3.7778	-3.9213	-3.9339	-4.0463	-1.7455	-4.1958	-3.6094	-3.2209	-4.0346	-3.9472	-4.5647	-4.0316	-4.4257	-3.1938	-3.0365	-5.2292	-4.5542	-5.4756	-3.9049	-4.1145	-3.9659	-4.3654	-4.9584	-3.8235	-4.4128	-3.4536
-6.9648	-8.1089	-7.4423	-7.6615	-6.1777	-7.8906	-7.0866	-7.2395	-6.6261	-8.2483	-6.078	-7.0953	-7.9465	-7.5246	-7.7674	-8.4182	-6.9297	-9.2307	-8.1583	-8.8038	-7.4498	-7.0556	-8.4389	-7.44	-6.4375	-8.3189	-8.497	-8.0447	-6.6755	-6.4999	-7.0448	-8.7799	-7.9543	-8.0832	-6.334	-6.5373	-7.4147	-9.34	-7.6894	-7.6842	-7.2643	-8.0631	-8.4642	-6.7774	-9.0795	-8.8741	-7.0078	-7.7913	-8.2285	-7.0398
-5.1719	-3.8904	-2.8914	-2.8204	-3.378	-2.1237	-2.3361	-2.6936	-4.4892	-3.3008	-3.5028	-3.1015	-2.7452	-3.8597	-2.93	-4.5108	-2.8595	-3.211	-3.398	-1.8086	-3.7533	-4.404	-3.957	-2.4973	-3.2306	0.1028	-2.0012	-4.4551	-2.4035	-3.3825	-1.6331	-3.7373	-2.2358	-2.9717	-1.8605	-3.3073	-3.8986	-2.9336	-3.2017	-3.5833	-2.193	-3.5249	-3.6653	-3.7924	-2.4627	-3.3246	-3.1297	-2.4461	-4.3361	-2.5553
2.063	-0.057333	-0.15782	1.6277	1.8237	1.064	1.9455	0.14738	1.5727	2.7963	0.9772	1.4441	2.7743	0.70773	2.3891	2.5487	2.113	1.2968	1.6531	1.0903	-0.97081	3.4104	1.1287	2.3213	1.1944	1.513	2.4982	1.0642	2.7297	1.2677	0.60623	1.2194	1.9189	1.0143	0.70803	1.7667	1.6849	2.9293	2.7429	2.8066	1.5068	1.3384	2.8452	0.59768	3.5766	1.0985	0.33533	0.83192	0.76033	2.4211
-10.933	-10.178	-11.061	-11.495	-10.293	-11.451	-11.72	-10.117	-10.26	-10.133	-9.6189	-10.859	-10.778	-10.629	-11.481	-9.5442	-9.4943	-8.7379	-10.557	-10.412	-9.6965	-11.268	-9.0917	-8.2527	-10.658	-10.091	-10.153	-9.1282	-9.6057	-9.2454	-9.3005	-8.9944	-8.9711	-10.835	-11.497	-8.9513	-11.097	-9.4731	-11.469	-11.043	-8.4498	-10.3	-8.8461	-9.903	-9.1779	-9.6699	-10.174	-10.301	-11.51	-9.7765
-3.798	-2.6043	-4.5885	-4.5787	-3.0444	-2.9468	-2.5903	-3.4481	-4.8118	-3.1609	-3.2758	-5.7017	-2.617	-3.8909	-2.5819	-3.323	-5.1671	-4.2287	-4.5053	-4.3271	-1.9138	-4.5113	-3.8306	-4.0211	-2.8644	-4.2262	-2.1674	-4.1521	-2.9487	-3.2968	-4.9806	-3.0487	-3.7982	-4.0705	-4.0931	-4.3415	-3.0392	-3.3129	-4.1798	-2.769	-3.8347	-2.5146	-3.1278	-2.2273	-3.013	-3.4151	-4.3671	-4.5815	-3.0228	-4.1396
-11.811	-9.6721	-10.376	-10.708	-8.3454	-9.4686	-10.284	-12.541	-10.165	-11.384	-10.44	-9.8924	-10.425	-11.821	-8.5835	-10.153	-9.9473	-9.7219	-10.642	-12.507	-11.505	-10.938	-10.279	-10.143	-10.979	-11.029	-11.296	-10.081	-9.8697	-9.5642	-9.7855	-9.9568	-9.2457	-9.9098	-10.776	-10.401	-10.638	-10.295	-11.59	-10.429	-12.34	-11.611	-11.769	-11.013	-10.685	-11.224	-9.6724	-12.028	-10.167	-10.745
-3.6857	-4.6766	-4.1976	-2.6385	-4.3699	-3.4509	-3.9677	-5.1105	-3.2953	-2.722	-1.342	-3.5831	-4.6008	-4.0215	-3.0463	-4.4337	-5.4958	-2.8137	-4.1887	-2.9365	-4.4397	-3.4718	-2.5429	-5.17	-4.1049	-3.3311	-3.9181	-4.7917	-3.6057	-4.1441	-4.9356	-3.2394	-2.6188	-3.2232	-5.3223	-3.6981	-3.3348	-3.9784	-2.9295	-3.808	-4.3323	-3.5468	-2.4157	-5.2339	-3.9098	-3.9249	-3.6536	-5.2511	-3.3043	-3.3258
-10.225	-8.0107	-7.7295	-9.2049	-9.5025	-10.148	-8.1948	-10.641	-8.2337	-7.7478	-7.9225	-9.1099	-9.7528	-10.09	-8.4874	-9.5745	-10.04	-9.7199	-7.8583	-9.3302	-9.8795	-10.624	-8.4814	-9.8221	-10.769	-10.022	-8.5761	-8.5387	-11.354	-9.8036	-9.0725	-9.0742	-10.377	-9.597	-9.3902	-9.5578	-10.19	-9.6887	-9.0445	-9.6717	-9.9899	-9.2952	-9.6607	-10.104	-8.1982	-8.475	-10.664	-9.8467	-9.9267	-8.56
-4.1849	-4.7732	-5.5059	-4.8668	-3.7487	-4.8282	-5.1787	-4.9779	-3.3823	-4.05	-3.7818	-4.0507	-4.3829	-5.5814	-4.2108	-3.4627	-2.6251	-5.6121	-4.1983	-4.4904	-5.8416	-5.445	-4.519	-4.335	-2.244	-3.2823	-4.6403	-4.9323	-2.4425	-3.7069	-3.9481	-3.8906	-3.4984	-5.7557	-4.149	-6.5392	-4.5504	-4.239	-4.4476	-4.9915	-4.3353	-5.354	-5.0168	-6.0954	-5.9597	-3.74	-2.2338	-2.2194	-4.5804	-4.2825
7.8068	7.1658	9.5979	8.4112	9.0335	8.4193	7.2344	7.9506	7.8521	7.1212	8.0588	8.2732	9.7871	7.2862	7.9205	9.5659	7.4684	8.4921	7.664	7.9193	8.0321	7.5616	7.5987	8.0783	7.8811	9.263	9.903	8.4688	8.2213	9.62	7.2133	7.8657	7.9475	8.0081	7.2885	8.3033	8.2712	9.8169	8.1818	8.1731	6.3697	7.4695	8.0216	8.2146	7.9035	9.4768	7.4158	8.3055	10.042	6.6885
7.845	8.1054	8.4348	8.1003	7.8952	7.8093	6.4576	7.9135	9.1167	8.9996	7.5969	7.908	8.099	7.4582	7.6578	7.7248	6.4208	9.0833	9.0276	6.4655	8.2783	7.3673	8.0019	7.6929	8.2974	6.8725	8.818	7.5049	7.1543	9.2201	7.5417	7.5425	9.4535	7.7168	7.6765	7.6669	9.2781	8.618	10.221	9.445	6.0231	6.3125	7.9258	8.0292	7.6102	8.4558	6.6876	8.0384	9.3158	6.5694
-13.349	-13.218	-14.202	-13.202	-14.251	-13.52	-13.336	-13.102	-12.887	-14.365	-13.265	-13.364	-13.26	-14.834	-13.602	-11.171	-12.972	-12.205	-14.813	-12.457	-13.633	-13.21	-13.239	-14.304	-14.266	-12.425	-11.916	-14.681	-13.617	-13.276	-13.577	-13.54	-13.688	-14.219	-13.54	-11.543	-13.837	-12.739	-13.405	-12.864	-13.563	-13.045	-13.773	-13.188	-14.938	-11.76	-14.866	-11.708	-13.968	-14.268
-3.2125	-5.5284	-3.7184	-4.6988	-6.0591	-3.0215	-4.4736	-3.5839	-5.8076	-3.8099	-5.5472	-4.4489	-2.9737	-4.8959	-4.5656	-4.5435	-5.5106	-4.9908	-3.8873	-2.6156	-2.7633	-4.2624	-5.0532	-4.7876	-6.6512	-3.3813	-6.627	-4.4356	-2.582	-3.1843	-4.1951	-4.2591	-4.9436	-4.5509	-3.9084	-6.0866	-4.1722	-2.7563	-4.1687	-3.0661	-3.3492	-5.458	-3.8826	-5.2332	-4.7828	-5.0657	-4.894	-3.1876	-2.6962	-2.3493
-4.3646	-4.3107	-4.5002	-5.6994	-5.1412	-4.0026	-5.4401	-4.1024	-3.8676	-5.9506	-5.0519	-6.0622	-5.8327	-4.6252	-4.0871	-5.7328	-4.7482	-5.8163	-4.6154	-4.1223	-6.0605	-5.1468	-5.4665	-3.5032	-5.6233	-4.6572	-6.3888	-5.3009	-6.3221	-7.6556	-4.2427	-5.4519	-4.994	-5.5615	-5.1284	-4.5342	-2.6845	-4.6327	-5.8272	-5.254	-4.9527	-5.1563	-5.8884	-3.6381	-5.0231	-4.2688	-4.235	-5.9053	-5.8157	-4.7741
-1.561	-1.4638	-0.75287	-1.9628	-3.3439	-0.21392	-1.4238	-0.97251	-2.5032	-1.0448	-1.3924	-1.6933	-2.8179	-0.52475	-0.42221	-3.3029	-1.0705	-2.9001	-1.899	-1.2707	-2.1379	-1.4212	-2.2089	-2.9722	-0.73373	-1.5117	-1.0448	-0.93235	-1.4522	-2.3406	-3.5102	-0.80749	-2.6563	-1.6757	0.098529	-0.75628	-0.68235	-2.241	-2.2539	-1.665	-0.47388	-1.0773	-1.8228	-3.048	-0.98607	-0.11326	-1.6189	-0.74689	-2.7971	-2.4307
1.7321	1.7528	2.3996	1.5366	2.2554	1.0025	0.91913	1.7195	1.3925	1.2509	2.9142	1.8125	1.2137	0.9143	3.3099	2.1177	1.313	1.1428	1.9696	0.46411	3.622	2.0533	1.1427	2.1916	1.5859	2.4773	1.4822	1.7265	3.4473	2.6331	1.0887	1.7446	1.1122	1.4484	0.42496	1.4587	1.3808	1.5414	0.99896	1.3372	3.3494	0.47742	0.36445	1.4703	1.2898	1.6018	1.3469	1.1651	2.0718	1.4081
-3.4227	-3.1285	-6.1149	-5.2351	-6.0281	-5.9777	-4.9707	-4.1041	-4.7785	-4.7635	-4.7783	-4.2584	-3.4478	-5.0851	-5.7436	-6.5909	-5.0947	-7.1137	-5.3836	-5.2883	-4.1905	-5.5607	-6.3976	-4.8457	-7.0896	-6.2785	-3.9408	-4.3957	-4.3698	-3.8403	-5.8389	-4.703	-3.4394	-5.0398	-5.7942	-4.2538	-4.7462	-5.8726	-4.3364	-6.0623	-5.6782	-4.3712	-5.0415	-5.3264	-5.0077	-5.0326	-5.9801	-5.4022	-4.3682	-5.2461
-4.1095	-4.7814	-5.3047	-4.8247	-4.3431	-3.4732	-3.9022	-4.5103	-5.6326	-3.301	-4.2491	-4.7875	-3.7406	-4.5274	-5.0292	-4.8445	-4.5961	-4.4494	-5.5083	-4.5213	-4.1988	-2.4935	-5.5504	-5.2412	-3.8676	-3.0904	-3.9847	-3.8796	-4.844	-3.0682	-4.3437	-3.8039	-3.0726	-2.4645	-2.3433	-2.6594	-3.2607	-5.0637	-4.6657	-3.0686	-4.4619	-4.5117	-4.9592	-4.7106	-5.1837	-3.6551	-4.7914	-4.0155	-2.64	-4.0717
-10.937	-8.5966	-10.614	-10.419	-10.301	-9.0164	-9.0177	-9.6518	-11.216	-9.4726	-11.042	-11.329	-10.295	-9.8665	-11.202	-9.226	-9.3389	-9.2767	-9.1323	-10.033	-8.7017	-11.159	-10.032	-9.4902	-11.098	-10.853	-8.7492	-11.91	-8.9509	-9.7015	-8.2496	-10.77	-10.402	-9.5006	-8.5154	-8.9301	-8.6439	-9.5677	-10.405	-11.228	-10.775	-10.135	-8.243	-8.7405	-10.932	-9.6304	-10.468	-11.327	-10.533	-11.668
-2.0588	-2.7134	-1.6275	-3.6318	-0.52686	-3.1197	-1.5402	-3.612	-3.6789	-2.8806	-2.4383	-1.3335	-2.5983	-1.5876	-3.3035	-3.5566	-2.6701	-2.3874	-3.2514	-1.0201	-2.9645	-3.6117	-2.7722	-1.9816	-2.0583	-2.5682	-3.0305	-2.5075	-2.7829	-3.6626	-2.6432	-3.0107	-3.2307	-2.9753	-2.6349	-1.9212	-2.9481	-3.2637	-3.074	-3.139	-2.8056	-3.3148	-0.95742	-3.4095	-3.0216	-3.7357	-3.823	-4.2949	-3.4386	-2.5046
-5.3125	-5.4815	-3.3121	-4.4886	-4.6615	-4.3402	-3.9001	-4.0853	-3.6248	-3.6514	-2.8662	-6.9614	-2.701	-3.9478	-1.6533	-3.0203	-3.3903	-4.7466	-3.9962	-4.6191	-4.146	-3.9555	-2.7577	-5.0003	-4.1319	-4.2522	-4.1867	-3.248	-6.2824	-3.0012	-4.5787	-3.8969	-4.1522	-5.1742	-4.1828	-5.0902	-2.0643	-3.1394	-6.8568	-4.1764	-2.6344	-5.0456	-4.023	-2.7322	-4.3957	-2.6658	-3.3158	-3.6757	-4.352	-3.5793
-7.9989	-8.5926	-8.9428	-10.744	-8.7943	-7.0602	-8.4669	-7.2125	-8.5806	-9.5103	-9.2981	-9.1634	-7.6372	-8.104	-9.5479	-8.4973	-7.1127	-9.4001	-8.2059	-8.138	-8.0605	-7.9697	-7.6042	-9.1547	-8.8277	-8.3233	-9.7405	-8.5738	-8.4953	-9.2015	-9.2434	-8.0785	-9.9144	-7.6837	-9.6555	-9.7471	-10.103	-8.4577	-8.7569	-10.349	-10.214	-8.6898	-8.2174	-9.2299	-8.2743	-8.4701	-8.5581	-9.6573	-8.9177	-8.925
-10.246	-11.903	-11.647	-10.428	-9.4795	-9.9773	-10.938	-11.073	-9.5551	-12.303	-9.6877	-11.476	-11.098	-11.648	-10.758	-12.613	-9.7109	-10.347	-10.76	-11.64	-9.777	-11.609	-11.034	-10.808	-10.374	-9.8181	-11.103	-10.535	-11.776	-8.9689	-10.221	-10.395	-11.796	-10.57	-11.067	-9.6602	-12.116	-12.175	-10.493	-11.352	-10.268	-10.565	-11.701	-11.749	-11.55	-11.121	-11.334	-11.032	-10.7	-10.521
-5.0151	-4.5909	-4.2944	-3.8049	-3.7569	-1.7225	-3.8172	-3.6662	-2.8435	-2.6539	-2.5799	-2.6637	-4.4137	-3.3522	-3.9855	-5.2073	-2.5278	-3.3084	-4.5978	-2.572	-4.5632	-3.784	-3.1497	-3.8526	-2.133	-4.332	-3.8707	-4.0939	-5.9818	-4.0558	-3.6263	-1.8759	-2.3575	-4.123	-2.9518	-4.6622	-3.6127	-4.1771	-3.7861	-3.437	-3.6939	-4.5376	-3.2454	-2.9429	-3.296	-5.8557	-5.0443	-3.5469	-3.1673	-3.6922
-0.15472	-1.8816	-1.4722	-2.4221	-2.1882	-1.9977	-1.3512	-1.5837	-1.24	-0.98023	-2.6982	-0.86887	-2.2858	-1.1694	-1.7474	-0.44579	-0.95276	-0.38105	-1.1277	-1.5024	-1.5269	-0.5991	-2.1226	-3.2085	-2.5036	-0.17494	-0.76908	-1.7415	-1.4814	-2.3629	-2.1841	-1.3367	-0.34871	-0.88415	-0.49566	-0.37899	-1.3066	-0.26926	-1.2571	-2.0334	-1.8366	-0.75622	-0.87145	-2.5567	-1.9633	-0.61328	-1.7863	-1.1271	-2.1693	1.0484
7.4789	9.0263	7.9069	8.2006	7.0004	7.5579	7.2088	9.9359	9.6929	6.9649	8.741	9.1568	6.5468	10.038	9.5703	8.104	9.6893	8.2562	8.2491	9.3446	7.8186	9.0187	8.0952	7.1664	8.3398	7.4119	7.9398	9.2304	8.9115	8.5553	7.0271	8.8097	6.7508	8.4427	8.349	7.2765	9.0808	8.6314	8.927	8.9633	7.849	8.2147	8.0208	8.536	6.9615	7.8068	6.419	8.4543	9.8981	7.473
-7.4634	-6.2554	-6.1424	-6.5049	-6.9051	-7.9094	-7.6689	-6.5996	-7.0596	-7.3389	-6.5342	-6.5222	-6.0467	-6.2586	-7.2935	-5.928	-6.0339	-6.1182	-5.8833	-7.1339	-5.9248	-6.7029	-4.5734	-5.6431	-6.3387	-6.8232	-5.8543	-6.5204	-6.369	-6.4215	-5.4267	-7.123	-6.0783	-6.6091	-6.478	-6.8616	-7.1052	-6.0562	-6.6045	-6.2728	-7.0901	-7.7055	-6.9699	-4.8396	-5.8421	-6.0959	-7.7892	-7.704	-5.917	-7.9371
-15.362	-16.107	-14.272	-13.658	-13.158	-14.488	-14.302	-14.513	-14.754	-13.934	-14.051	-15.086	-14.186	-15.288	-14.699	-15.268	-16.137	-12.887	-14.551	-12.409	-13.911	-13.259	-16.192	-13.82	-15.547	-14.69	-15.895	-14.316	-14.144	-14.298	-14.371	-14.939	-14.313	-14.368	-15.076	-15.862	-13.222	-14.937	-15.205	-15.162	-13.833	-14.577	-15.299	-15.256	-15.983	-15.698	-15.287	-14.464	-14.183	-14.69
2.9308	2.188	2.2296	3.2826	2.6275	1.1473	2.3042	2.7231	3.5203	3.6757	2.4341	2.7027	1.9891	2.2269	3.9397	1.976	2.7993	2.0602	2.3987	1.2717	1.6128	1.989	1.4298	3.1007	3.1369	2.1523	2.2742	3.3119	2.5491	2.4704	1.7547	3.5504	3.481	2.781	2.0906	2.3825	2.1711	2.675	2.3051	3.7185	2.3861	1.7431	2.7917	2.236	4.8454	1.1851	2.1291	4.637	3.6791	4.9018
-1.1214	-0.42105	-0.76554	-2.0445	-0.92485	-1.2695	-1.6816	-0.16504	-0.78125	-0.22835	-2.3166	-2.7568	0.23731	-1.9517	-2.3097	-2.6173	-1.4922	0.74801	-2.0455	-1.6094	-1.3872	-1.6404	-1.9111	-0.33645	-1.4713	-0.69238	-2.0081	-2.6074	-2.4287	-0.68134	-2.1774	0.41301	-0.76485	-3.4006	-1.2231	-2.4991	0.72346	-1.5934	-0.3843	-2.1287	-0.58744	-1.1057	-0.91756	-1.3877	-0.80955	-3.3863	-0.76596	-0.50659	-2.6642	-1.5048
-1.9008	-3.8244	-3.9431	-3.1878	-2.4497	-3.6171	-2.9155	-4.1002	-1.4773	-2.5381	-2.5819	-2.3594	-2.9477	-3.9171	-2.471	-5.0683	-2.6424	-3.5902	-2.687	-3.798	-2.5887	-2.7853	-2.1978	-4.9904	-2.9006	-1.9043	-3.0677	-2.9504	-4.3356	-3.9293	-2.4364	-2.615	-3.7718	-3.9342	-3.8399	-2.2344	-3.6002	-3.5526	-3.3752	-1.1249	-1.6995	-2.7337	-3.6089	-2.4871	-4.4361	-3.9651	-3.5491	-2.385	-1.5719	-4.4122
-1.9637	-5.2302	-3.2738	-4.6761	-2.6653	-4.5063	-4.9963	-6.6121	-4.0365	-4.8603	-4.1187	-4.5412	-4.6259	-2.9842	-4.5806	-4.7084	-5.5584	-4.6025	-5.5693	-5.8491	-3.5501	-2.815	-3.8134	-2.6167	-3.6454	-3.4848	-4.8455	-4.6188	-4.132	-4.206	-4.6644	-4.7217	-5.7732	-3.3043	-5.4641	-2.6565	-1.9455	-3.8309	-3.2765	-4.866	-3.7905	-3.6331	-4.6561	-5.2142	-2.9886	-5.0761	-2.0022	-5.0296	-2.7881	-3.606
3.8944	-0.003444	0.76138	1.0941	1.6541	0.668	1.846	1.7475	1.5068	0.3786	0.80747	0.39544	0.44397	2.0578	-0.055423	1.113	1.4411	0.55801	0.96024	2.3378	1.895	1.3099	1.792	0.51764	1.8753	1.6058	2.4425	2.1976	3.1145	2.0163	2.7955	2.1066	2.4398	0.036118	1.1456	1.1976	2.3528	1.3489	3.1258	1.337	0.48272	3.1425	0.58304	0.80831	3.2322	1.3975	1.9714	1.6003	2.267	0.83869
-11.822	-11.442	-10.686	-10.854	-11.275	-11.577	-11.041	-11.103	-11.189	-11.345	-12.091	-11.829	-10.737	-13.741	-12.729	-13.131	-10.987	-10.74	-11.232	-10.51	-10.35	-11.641	-10.993	-12.513	-11.819	-12.819	-11.377	-12.455	-10.888	-11.734	-10.603	-12.685	-11.095	-11.593	-10.689	-13.104	-9.8524	-10.338	-12.329	-11.955	-12.991	-10.418	-9.7896	-12.611	-10.181	-11.402	-10.719	-11.444	-11.542	-12.68
7.8102	5.8313	6.212	6.8892	7.3372	6.3701	6.612	7.4982	5.871	6.3464	5.9407	8.9497	8.1659	7.0325	7.3116	6.2595	6.4158	6.2807	7.2957	8.0993	6.5109	7.0917	7.0275	5.1555	7.3691	6.8785	6.8483	6.1364	6.231	6.949	7.9149	4.665	6.5909	5.6992	4.884	7.7828	7.307	7.6334	5.5337	6.5062	8.4949	5.9065	6.1216	6.3678	6.6459	7.3831	7.4181	8.7309	6.3387	8.3046
-5.025	-6.0182	-6.183	-5.2646	-6.5937	-5.023	-5.139	-6.0921	-5.2791	-3.8069	-6.1876	-4.7865	-4.4493	-4.2886	-6.0723	-6.2691	-4.4192	-5.1739	-6.7651	-5.7052	-6.2012	-5.5632	-5.138	-4.2407	-8.0368	-5.3895	-4.1288	-6.2928	-6.015	-4.895	-6.3324	-6.8061	-7.3798	-4.889	-3.8371	-6.2879	-4.0511	-6.1513	-6.4335	-4.6585	-5.9965	-5.7316	-5.4231	-6.5056	-6.3526	-5.7922	-5.4683	-7.3393	-6.0062	-5.6543
-0.35781	-2.5956	-1.343	-1.7262	-2.2396	-0.63633	-1.764	-2.0735	-0.82876	-1.3763	0.082023	-1.1007	-1.7713	-2.9381	-2.1194	-3.1831	-2.6085	-1.8159	-1.2339	-0.62698	-1.3621	-0.11659	-3.045	-0.56169	-0.39301	-1.5362	-1.4866	-0.71288	-2.1296	-1.5858	-0.15081	-1.4107	0.10118	-0.36685	-1.0167	-1.3161	-0.85588	-1.9043	-1.692	0.33055	-0.89542	-2.1866	-1.7173	-2.5363	-1.7463	-1.2462	-1.8584	-0.63967	-1.9695	-0.89694
-12.254	-13.025	-11.053	-13.787	-14.7	-13.345	-11.457	-12.267	-12.283	-13.039	-12.969	-13.386	-11.895	-12.729	-12.874	-12.962	-13.423	-13.07	-12.928	-13.826	-13.477	-14.02	-13.63	-13.254	-12.993	-12.274	-13.319	-12.991	-11.618	-12.21	-13.92	-12.727	-13.913	-13.241	-13.247	-12.809	-13.057	-13.121	-12.143	-13.129	-14.668	-13.323	-13.314	-13.01	-14.513	-13.504	-13.988	-12.757	-12.598	-12.555
-12.3	-12.802	-13.822	-13.292	-12.335	-14.122	-11.947	-13.963	-12.978	-12.276	-12.963	-13.478	-13.591	-12.184	-12.623	-12.492	-11.904	-14.273	-12.43	-12.436	-14.115	-14.089	-12.209	-13.252	-12.661	-13.523	-13.223	-13.04	-12.991	-11.251	-13.417	-12.78	-11.757	-12.392	-12.831	-11.885	-11.403	-13.269	-12.395	-12.759	-12.813	-11.384	-12.841	-10.44	-13.381	-14.263	-13.994	-13.699	-11.595	-13.129
7.4275	3.9915	3.8683	4.7594	5.2398	5.2756	5.776	5.9611	5.584	4.9056	4.1792	5.5386	4.8141	2.8849	5.2228	4.4244	4.1428	4.0343	5.4797	4.581	3.0804	6.7281	5.9293	4.2538	4.3689	4.0319	4.9725	5.8733	4.2847	4.243	5.9634	4.1273	4.6071	5.0067	4.4235	5.3546	6.2485	4.255	5.2365	4.258	3.4597	3.1264	4.5239	6.0962	5.1812	6.3422	5.08	5.233	4.7883	4.8673
2.2274	3.9236	3.1998	2.7365	2.6459	4.8917	3.0013	3.4821	2.7252	1.9549	4.934	3.5164	3.9643	2.1842	3.7365	3.1167	1.9432	3.6478	2.7587	3.4699	4.0404	3.8023	2.7116	3.5003	3.2651	4.1613	3.1878	3.2148	2.8473	1.6348	2.6358	3.0288	4.3139	3.3178	4.3006	2.084	1.9433	2.488	2.1451	1.9053	2.6766	2.4671	3.563	2.1884	3.4579	1.5812	2.3998	4.4566	3.7396	1.3026
-14.076	-14.269	-13.767	-13.31	-14.008	-13.136	-14.54	-10.851	-14.062	-13.26	-12.752	-13.995	-12.286	-13.778	-12.649	-13.362	-12.485	-13.511	-11.503	-12.046	-12.346	-12.409	-13.285	-14.195	-12.216	-14.678	-12.84	-13.223	-12.558	-13.234	-12.592	-12.116	-12.554	-12.649	-11.277	-11.943	-11.414	-12.633	-12.938	-11.631	-13.793	-13.214	-12.833	-14.021	-11.082	-12.325	-12.539	-14.155	-12.497	-12.364
-1.5805	1.2883	-0.33394	-1.4876	1.2049	-0.1835	-0.26432	-0.26614	0.3087	0.38687	-0.10678	0.41876	0.35996	0.55916	-1.96	-1.0286	1.3577	0.39462	-0.58401	0.83257	0.85757	1.1483	0.27669	-1.9747	-0.17135	-0.35257	0.42046	-1.0024	0.020975	-0.49157	0.070457	0.67725	0.066382	-0.27722	-1.0571	0.085959	-0.66328	-1.038	0.36291	0.40012	-0.10874	-0.24062	-0.088895	-0.04502	-1.1167	0.7778	-1.7511	-1.1599	-0.53477	1.7829
5.8301	7.289	6.8293	6.6762	7.1623	6.8781	7.7095	7.9371	7.2217	7.7252	6.543	6.0791	6.5339	5.7834	6.107	5.5995	6.3906	8.3148	5.8638	6.9468	7.467	6.7328	6.3641	7.2415	5.8045	5.7533	7.7267	8.0057	7.1369	5.7761	6.2012	6.8301	5.7632	6.8818	6.0349	7.5375	5.6491	5.9117	7.7885	7.7492	7.1866	6.1079	6.3265	7.9012	5.4243	5.6924	7.5146	6.1809	6.8995	7.115
5.9606	7.1578	7.3489	4.5331	7.433	7.2828	6.3121	6.6343	5.7717	6.0745	7.7644	6.4766	4.746	5.9878	6.3027	5.5354	6.0664	6.0334	5.5036	7.1279	6.3894	5.6526	6.1797	6.9439	6.1083	8.2274	8.0969	7.1849	7.6465	6.8077	8.6589	6.4608	5.25	8.0683	6.4168	6.7951	6.2778	6.6083	6.8364	7.4743	7.2101	8.1636	6.4552	5.8433	7.4948	5.4451	6.7484	6.9815	7.2038	8.213
-0.96832	-0.049838	-1.1969	-0.65307	-0.19138	0.041947	-0.57281	-0.36814	-0.99248	-0.763	-0.38052	-1.35	0.9808	-0.3741	-1.4125	-1.4725	0.82015	-0.90454	0.55812	-0.50082	0.26891	-1.2223	1.0874	-0.47307	-0.40413	-0.28834	-0.082322	-0.66073	0.26832	-1.4842	-0.94139	0.99536	-0.25368	-1.8176	0.18966	0.36212	-0.50621	0.48455	-0.30439	-1.1041	1.223	-2.1723	-0.13528	0.14047	0.004915	1.0015	-0.163	-0.85804	-1.3203	-0.32075
-22.735	-23.397	-22.874	-22.023	-23.077	-22.266	-23.326	-23.208	-23.383	-22.159	-23.114	-23.157	-21.45	-22.085	-21.915	-21.648	-21.693	-22.244	-21.99	-22.749	-21.712	-21.782	-22.996	-22.133	-22.647	-22.629	-21.177	-23.22	-22.868	-21.122	-22.272	-20.917	-23.259	-22.861	-22.84	-22.631	-20.708	-21.247	-22.572	-21.734	-21.548	-22.493	-21.979	-22.312	-24.252	-22.926	-21.832	-22.062	-21.922	-22.027
6.4638	5.3767	6.4427	6.9387	8.0533	6.6932	6.7954	5.623	6.0879	7.4205	7.5447	5.6479	5.7386	7.5584	5.902	7.4135	7.6118	6.6747	6.2597	7.7629	5.3747	7.1801	7.4292	5.8981	6.198	8.728	8.2666	6.4834	6.6281	5.772	6.5968	6.6539	6.5166	7.5321	5.8604	8.1071	6.8608	5.2019	5.4791	6.908	8.1294	5.244	5.8765	7.171	6.8922	5.9886	7.3915	7.5616	6.8866	7.2481
-3.8927	-3.7787	-2.2802	-2.8114	-2.886	-3.1976	-3.5566	-3.2529	-2.1915	-2.8466	-3.0319	-3.1385	-2.7469	-1.7845	-1.5713	-0.63219	-2.1212	-1.5022	-0.79858	-3.5905	-2.9002	-1.9194	-2.3458	-1.7929	-2.5228	-4.3988	-2.1444	-1.7466	-3.0301	-0.32515	-1.7252	-0.37674	-3.2247	-3.4652	-2.1349	-3.0371	-3.8854	-2.2955	-3.1032	-2.6366	-4.8507	-3.6598	-2.0978	-1.9624	-2.9449	-3.2849	-0.68181	-2.3879	-4.3951	-3.0405
-0.060619	0.023873	-0.57792	0.27437	-0.044637	0.48692	-1.5411	1.1612	-1.0057	-0.090117	-0.72433	-0.031323	0.41353	-0.20924	0.044354	-0.93838	-0.71244	0.43332	0.29256	-1.486	-0.70758	-0.020982	-1.5601	-1.3894	0.12264	0.089413	-1.0071	0.29786	-1.6896	-2.9934	-1.6526	-0.59223	0.4263	-0.97759	0.014132	-2.0815	0.1359	-1.2091	-0.012866	1.1433	-0.36597	-3.0779	0.81706	-0.51317	0.11379	0.24397	-0.97953	1.1445	0.4735	0.5749
-0.19823	-0.98815	-1.0786	-1.2174	0.76399	-1.6585	-2.4205	-2.4068	-0.18051	-2.8207	-0.97062	-2.3906	-1.9809	-1.0376	-0.93847	-1.8037	-1.7312	-0.34073	-1.5477	-1.9989	-2.5048	-0.88475	-1.4354	-0.9798	-2.1393	-2.7898	-3.6815	-3.2717	-1.9057	-1.9673	-0.072038	-2.2653	-1.7224	-1.0358	-3.1083	-1.1906	-2.5367	-1.5615	-0.44853	-0.3884	-2.8908	-1.5534	-2.1688	-2.7244	-1.2499	-0.57264	-1.489	-1.0384	-0.97878	-1.2904
10.913	10.96	9.0718	9.6116	9.9191	9.7178	9.4667	10.082	9.7158	8.6908	9.7469	10.755	10.29	9.508	10.264	10.67	8.9492	9.7862	10.116	11.018	10.467	10.719	8.9544	9.8959	10.467	10.363	11.245	9.1761	8.9463	7.908	10.486	7.7443	11.672	9.64	9.2745	10.812	9.5244	10.069	10.152	9.6202	11.677	11.183	9.4704	10.865	9.165	8.8818	7.813	10.72	8.6232	9.6982
-9.6556	-12.641	-10.338	-9.2493	-10.133	-9.9606	-10.846	-11.76	-10.656	-10.213	-10.863	-12.314	-12.016	-11.797	-12.164	-12.073	-12.551	-10.525	-10.615	-11.75	-10.35	-11.855	-9.5031	-10.52	-11.851	-10.108	-10.947	-12.434	-9.8557	-10.802	-10.777	-10.197	-9.4964	-10.994	-12.495	-10.598	-12.325	-12.557	-10.661	-9.4413	-12.617	-11.65	-10.942	-11.023	-11.047	-9.7209	-10.044	-10.248	-10.339	-10.871
-12.03	-9.738	-9.3112	-11.105	-11.822	-11.444	-11.057	-8.8841	-10.241	-10.648	-10.511	-9.7898	-9.7199	-9.1433	-10.05	-12.823	-8.6705	-10.643	-10.435	-9.5411	-11.023	-8.536	-10.831	-9.4136	-8.489	-10.466	-10.477	-8.978	-10.346	-9.5593	-10.092	-9.4352	-9.6387	-10.8	-10.298	-10.215	-9.1268	-8.8606	-9.3709	-9.7014	-9.0659	-10.565	-9.4286	-9.7808	-8.7968	-9.2202	-10.418	-10.874	-9.0504	-11.201
-1.8097	-0.31773	-1.6146	1.1018	-1.4792	-1.3104	-0.35248	-1.6286	-0.34337	-0.96226	-3.222	-1.642	-1.9567	-2.3281	-0.94296	-1.111	-0.77017	-1.5129	-1.5132	-1.0588	0.34468	-2.6636	-1.7228	-2.2853	-0.37539	-1.8983	-0.66512	-2.4334	-0.57508	-0.72486	-2.5635	-0.30025	-1.8877	0.27159	-1.9483	0.030543	-1.1594	-2.3065	-3.3545	-2.8663	-1.5623	-2.3054	-0.77731	-1.2359	-3.6726	-0.17491	-1.2423	-0.79389	-0.80703	-1.1622
0.73786	1.5895	1.701	2.6001	2.2279	1.4213	1.8826	1.3397	1.8345	2.3292	0.65786	2.7058	1.4096	1.8305	2.0224	0.59923	2.7534	1.1793	4.0244	2.1759	0.68755	1.426	1.6151	1.1545	1.2842	3.8292	1.2593	2.1958	0.62812	1.4894	1.3229	0.73223	2.2416	1.2041	1.5517	-0.64896	3.2855	2.6962	0.64515	1.3194	3.6929	1.6547	1.6684	2.0178	0.82461	1.5568	0.49605	1.1522	1.2475	2.2127
7.5703	9.4273	7.5844	8.4362	7.6159	7.2627	8.2692	8.6094	7.4354	6.4383	9.6155	9.4417	8.576	9.9442	8.3981	7.1476	8.5129	6.6961	9.1939	6.9539	7.4265	6.9122	7.8568	7.4313	8.827	6.9213	6.8814	7.5443	8.3418	7.1557	8.2575	9.3495	7.2881	8.2032	6.9102	8.1607	9.2954	8.6358	8.4684	7.5074	6.2386	7.3072	8.7815	7.8468	8.034	7.3513	7.2535	8.3512	9.2243	8.0361
-10.015	-11.392	-11.51	-12.341	-13	-10.26	-10.068	-11.125	-11.314	-11.097	-11.037	-10.778	-10.792	-11.593	-9.7564	-10.328	-9.9678	-11.851	-11.421	-12.107	-11.476	-12.053	-10.115	-10.585	-10.624	-8.8543	-9.8849	-10.403	-9.6012	-9.8566	-9.6295	-12.066	-9.9978	-11.719	-12.267	-11.292	-10.909	-10.368	-11.171	-10.212	-11.54	-10.244	-11.29	-9.8394	-11.022	-11.899	-10.503	-11.581	-10.772	-12.028
1.2589	0.11269	2.3914	0.4904	-0.73288	-1.162	0.060685	0.62945	0.51236	-0.025013	-0.8905	1.3923	-1.1928	-0.56324	1.0369	0.57812	-0.51329	0.32334	-0.64282	-0.13257	-1.8264	0.21598	0.14908	-0.20994	2.4453	-0.21794	-0.4619	-0.29027	-0.73031	-0.63201	1.161	0.41081	-0.26117	1.047	0.43075	-0.058669	2.068	0.90967	-0.46032	1.5113	1.3121	-0.14245	1.8166	0.42126	1.5805	-0.46847	-0.1627	1.4779	0.7086	1.6378
-0.12026	-0.79871	-1.6192	-0.43507	-1.0489	-0.22145	-0.60935	-0.23777	-0.32133	0.45419	-1.4624	-0.43372	-1.4754	-0.6287	-1.0855	-0.024777	0.92061	0.77617	-0.96453	-0.062441	-0.54662	-1.7318	-0.59003	-0.54422	0.35176	-1.0209	1.3204	-1.6395	-1.4174	0.6346	0.78892	0.88156	-1.6492	-1.7538	-1.1638	-0.69727	1.2378	-0.046196	-1.4461	-0.46209	0.84178	-0.6847	-0.52141	-1.3063	0.059352	-0.21618	-0.48528	-0.95569	-0.42925	2.2498
-1.1659	-0.25159	-0.34128	-0.8474	0.16933	0.91586	0.8869	0.35332	-0.49778	0.29172	0.3717	0.37468	-0.42305	-0.77516	-1.266	0.11101	0.12188	0.67864	-0.78716	-0.32819	-0.61319	1.2632	-0.13952	-1.0687	-1.3791	2.4017	0.99863	0.5881	-0.83001	-1.252	-0.54621	0.5668	0.06283	0.95446	0.7505	-0.3149	0.014425	1.1603	1.0742	-1.2929	-0.54667	0.24338	1.2359	0.24972	0.12867	0.35846	-0.087766	-0.064292	-0.31	0.49287
-1.9189	-2.2421	-2.6968	-2.0865	-1.3389	-1.6818	-2.8021	-1.6292	-1.1581	-1.7614	0.025905	-1.5199	-0.65963	0.94493	-1.6897	0.26877	-1.2935	-1.0498	-1.1565	-1.855	-2.6314	-0.72759	-0.84791	-2.2675	-0.82356	-2.535	-0.097014	-1.6024	-0.21481	-0.084694	-2.9076	0.60378	-1.7411	-2.8461	-1.6338	-2.0586	-1.7302	-1.7784	-1.4015	-1.9053	0.056725	-1.9831	-1.6958	-1.1638	-0.96245	-1.6303	-1.0671	-3.0333	-1.0959	-3.0339
-13.938	-14.177	-13.885	-13.513	-13.335	-14.346	-15.612	-13.257	-14.182	-13.723	-14.329	-14.071	-12.461	-13.146	-15.006	-13.731	-14.366	-13.759	-12.428	-13.452	-14.002	-14.395	-14.382	-12.605	-11.955	-14.815	-13.77	-14.044	-14.018	-12.708	-14.369	-13.354	-14.06	-13.893	-12.793	-13.508	-14.832	-13.59	-14.703	-13.49	-13.997	-15.105	-14.509	-14.9	-14.731	-14.093	-14.171	-11.441	-14.93	-12.391
-4.3576	-1.2904	-2.1698	-3.5286	-1.3452	-1.3206	-1.7146	-3.4876	-4.2489	-4.7331	-3.036	-3.8003	-5.6826	-2.7523	-3.2512	-2.9398	-4.3985	-1.9931	-3.8694	-4.4277	-4.8711	-4.3839	-2.8243	-2.9588	-2.1933	-2.6727	-2.9135	-3.1461	-3.9158	-3.0795	-3.8786	-2.2032	-3.4871	-2.5426	-3.3461	-3.4234	-3.9894	-2.7504	-2.3352	-3.3583	-3.4516	-3.2938	-3.1141	-3.6341	-3.5508	-1.1586	-2.4972	-5.146	-4.3401	-5.0962
-14.986	-13.299	-11.943	-13.852	-12.206	-14.893	-12.569	-14.224	-15.277	-14.199	-13.829	-12.818	-13.251	-13.379	-14.267	-13.997	-13.857	-13.789	-15.095	-13.342	-12.698	-14.001	-12.27	-13.851	-12.778	-11.435	-13.488	-14.446	-12.649	-13.788	-13.226	-12.076	-12.762	-13.653	-12.74	-14.117	-11.754	-14.192	-12.621	-13.717	-12.487	-13.151	-12.609	-13.927	-13.29	-13.591	-12.404	-12.572	-12.588	-14.746
-11.583	-9.7337	-11.138	-9.8948	-9.822	-10.422	-10.049	-9.9241	-9.7644	-12.653	-10.518	-11.258	-10.365	-10.317	-11.149	-9.5006	-11.692	-11.852	-11.95	-10.967	-12.021	-12.325	-10.817	-9.6248	-10.798	-10.826	-10.111	-9.6513	-11.05	-11.411	-11.679	-11.827	-12.064	-10.261	-9.6966	-9.7928	-9.6619	-11.401	-11.394	-10.011	-11.602	-12.769	-10.403	-12.085	-9.3663	-9.8279	-11.009	-9.7278	-11.01	-9.823
-8.2654	-8.0486	-6.8201	-6.1954	-7.2257	-7.21	-9.5046	-7.9377	-8.963	-6.8225	-8.2134	-8.4403	-7.8676	-8.0967	-6.6428	-5.2374	-5.7207	-6.9213	-8.2213	-7.4045	-8.319	-6.6673	-8.2652	-7.5508	-8.3487	-7.9312	-7.2729	-9.558	-7.0535	-6.5671	-8.3403	-6.6723	-6.7377	-7.1716	-7.2408	-7.253	-7.3685	-6.2742	-7.0573	-7.7366	-7.428	-7.9976	-6.8298	-8.5651	-6.3006	-8.0822	-6.9695	-6.2848	-8.0296	-6.9247
-10.323	-12.177	-10.052	-10.521	-11.98	-11.447	-11.552	-11.697	-10.887	-10.894	-10.026	-9.9497	-9.7409	-11.363	-9.0878	-10.906	-10.705	-10.87	-10.5	-10.591	-11.363	-11.069	-11.24	-10.37	-9.2176	-11.201	-9.7471	-11.952	-10.201	-11.056	-12.045	-10.921	-10.118	-10.534	-10.325	-11.477	-11.275	-9.345	-10.768	-9.3691	-12.02	-12.881	-11.212	-9.552	-10.831	-10.509	-10.865	-9.924	-9.9873	-12.686
-2.1586	-0.96903	-1.4824	-0.61761	-0.99602	-0.46957	-0.28156	-1.3138	-1.1639	-0.76377	-0.29553	-1.1184	-1.897	-1.49	0.45134	-1.4773	-1.5321	-1.3266	-0.48636	-0.17692	-1.5353	-1.1422	-1.6397	-0.20306	-1.9663	-1.4017	-1.3904	-0.21431	-0.80094	-0.24526	-2.781	-1.5482	-0.76769	-1.9004	-1.309	-0.46937	-2.1345	-2.6638	-2.2546	-1.8844	-2.3747	0.055634	-0.83798	-1.971	-0.15182	-0.76112	-2.2143	-1.8071	-2.0847	-1.2692
-1.8351	-1.1011	-1.792	-3.2519	-0.96897	-1.683	-1.5274	-1.748	-0.82619	-0.27433	-0.84093	-1.6572	-0.17395	-0.84037	-0.8388	-0.98076	-0.55167	-1.0828	-2.156	-0.9454	-1.6197	-0.6981	-2.6729	-0.63288	-2.7543	-1.5577	-1.7361	-1.1752	-0.25758	-1.5093	-0.13457	-2.5713	-1.814	-2.1823	-0.67473	-0.24649	-0.95008	-2.1392	-1.7531	-1.0641	-1.3563	-0.70755	-0.78709	-0.34448	-0.69944	-0.70324	-1.3752	-0.68469	-2.0294	-0.30803
-10.704	-11.358	-9.9478	-11.863	-11.19	-12.028	-11.634	-9.808	-11.79	-8.7148	-12.399	-10.707	-9.1098	-9.7681	-11.302	-11.782	-10.823	-8.2091	-12.567	-10.688	-12.051	-11.776	-10.062	-10.662	-12.436	-9.5318	-10.25	-10.428	-10.41	-9.8146	-10.721	-11.179	-12.695	-10.528	-11.005	-11.764	-11.195	-11.404	-10.624	-11.705	-11.905	-11.279	-10.518	-11.387	-10.929	-10.271	-11.018	-11.007	-10.266	-12.076
-13.805	-14.962	-12.269	-11.92	-13.24	-12.088	-14.217	-12.463	-11.498	-12.678	-12.804	-12.504	-12.917	-12.248	-13.169	-11.958	-12.134	-12.593	-12.03	-11.64	-11.955	-12.515	-12.299	-13.083	-12.876	-13.034	-13.693	-12.397	-12.638	-11.883	-11.588	-13.822	-13.384	-13.002	-12.453	-13.689	-12.39	-11.836	-10.76	-13.318	-12.025	-12.443	-12.474	-14.2	-12.405	-12.495	-12.351	-12.641	-11.548	-11.853
-12.556	-11.846	-13.81	-13.498	-12.422	-13.69	-12.182	-13.782	-12.045	-14.844	-12.295	-14.785	-11.466	-13.78	-13.962	-13.997	-14.606	-13.448	-14.19	-14.635	-12.727	-12.76	-13.298	-12.766	-13.226	-13.827	-14.095	-14.944	-13.996	-13.179	-13.971	-13.482	-15.088	-12.86	-13.258	-12.743	-11.339	-13.432	-13.349	-14.89	-13.957	-13.472	-13.222	-13.415	-12.561	-13.228	-13.241	-13.801	-13.146	-11.65
-10.361	-11.58	-11.704	-12.059	-11.095	-11.856	-9.915	-10.929	-12.098	-10.796	-12.033	-10.826	-11.078	-11.997	-10.917	-13.49	-10.597	-11.869	-10.401	-10.771	-11.053	-11.709	-11.093	-10.639	-11.035	-12.647	-12.984	-13.351	-13.02	-10.769	-12.443	-9.6453	-11.334	-11.887	-11.562	-11.818	-12.084	-10.804	-12.724	-12.278	-11.277	-10.073	-12.794	-12.722	-11.261	-12.745	-10.972	-11.993	-11.401	-12.004
-9.8174	-10.624	-9.1665	-7.9569	-9.941	-9.9464	-9.624	-10.044	-8.8893	-9.9616	-10.119	-9.0932	-10.937	-7.5573	-7.8733	-9.0673	-10.287	-8.775	-7.341	-8.6257	-9.984	-9.5127	-8.1581	-8.4033	-8.902	-9.3795	-8.7929	-9.5001	-8.188	-8.4575	-8.8231	-9.629	-10.738	-8.1567	-9.2949	-10.088	-10.076	-9.6709	-8.5933	-9.4009	-10.38	-9.1387	-8.4878	-7.8633	-10.811	-8.8781	-9.7067	-7.8142	-8.4425	-9.2846
3.5508	2.7649	2.5697	2.0725	1.8631	1.9438	2.2903	3.0596	1.9942	3.2796	2.1995	2.8842	2.719	2.6889	2.4434	2.0938	2.4464	2.5176	1.4432	3.8252	1.5852	3.2375	3.1275	2.9618	2.4044	3.2927	3.0304	1.8735	2.4793	1.1394	3.5718	1.9861	3.9535	1.9389	0.94258	4.3028	2.3697	2.0589	1.511	2.8197	2.4284	4.5596	1.9222	3.8792	3.651	2.3843	3.7792	3.8641	2.6112	3.3533
-14.761	-15.163	-14.203	-13.491	-14.545	-15.175	-16.418	-15.547	-15.196	-14.314	-14.667	-14.699	-14.48	-14.296	-15.528	-15.986	-13.033	-15.296	-15.301	-14.19	-12.374	-14.461	-14.45	-14.671	-15.435	-16.071	-15.044	-14.893	-13.897	-15.502	-13.285	-13.398	-13.955	-16.053	-14.999	-14.62	-14.94	-12.705	-14.614	-14.381	-13.427	-13.802	-14.452	-13.944	-12.95	-13.983	-15.268	-15.814	-15.294	-13.277
-13.424	-12.505	-13.023	-13.167	-14.078	-13.304	-13.743	-14.106	-13.743	-12.4	-12.951	-12.389	-14.234	-14.006	-13.015	-12.467	-12.743	-13.671	-12.736	-12.278	-13.764	-12.472	-12.856	-12.149	-14.171	-12.466	-13.31	-12.575	-13.759	-12.786	-13.099	-12.18	-13.062	-12.751	-13.708	-13.771	-13.41	-13.21	-14.476	-13.398	-13.031	-12.417	-12.359	-12.571	-11.205	-12.743	-11.83	-12.937	-12.651	-11.98
-9.6719	-12.326	-10.948	-9.1928	-12.177	-10.72	-8.6806	-11.38	-10.279	-11.194	-9.4119	-10.168	-10.687	-10.561	-10.272	-9.3955	-10.177	-10.805	-11.055	-9.6641	-9.7626	-9.839	-9.7805	-12.891	-11.113	-10.077	-10.137	-11.346	-11.82	-10.634	-10.859	-8.7763	-12.61	-11.739	-10.356	-8.7864	-10.286	-11.982	-11.666	-11.055	-9.5181	-10.51	-11.8	-10.638	-11.84	-11.365	-10.572	-11.799	-8.6735	-10.502
-2.5484	-0.65674	-2.9185	-4.2407	-3.6607	-2.8983	-4.1436	-1.8844	-2.3321	-1.512	-2.427	-1.2799	-2.6798	-3.1918	-4.2118	-2.3056	-1.3781	-1.6297	-4.0581	-4.2359	-1.5106	-3.6627	-2.638	-2.0662	-2.8042	-2.6436	-1.4525	-2.8434	-2.0831	-2.3521	-2.7884	-2.8409	-2.1863	-3.8587	-1.3422	-3.9386	-4.3271	-3.1441	-3.0313	-4.1691	-2.9635	-1.7033	-2.6711	-2.5513	-3.5292	-0.41309	-1.2157	-1.6656	-2.152	-3.3548
-5.4633	-4.8696	-2.2844	-3.3386	-2.8119	-3.9904	-2.2949	-2.0028	-2.9856	-2.4189	-3.1588	-3.0253	-4.6421	-3.5887	-3.8306	-4.6428	-3.1003	-2.716	-3.8041	-3.5554	-2.7983	-2.8638	-3.8643	-2.2563	-4.0095	-4.2467	-3.7107	-4.2338	-4.9226	-2.7221	-3.0604	-2.2261	-2.9017	-2.3312	-3.5643	-5.0571	-3.7432	-2.3039	-3.0847	-3.1106	-3.8968	-4.1309	-3.652	-3.5699	-3.253	-2.0919	-2.9316	-3.3197	-3.2716	-3.3356
-13.182	-14.76	-12.639	-14.278	-14.137	-14.33	-15.207	-14.755	-11.854	-14.068	-15.206	-14.589	-14.114	-13.099	-13.732	-12.702	-13.313	-12.792	-13.761	-14.247	-15.127	-14.344	-13.643	-12.465	-14.947	-13.278	-14.813	-12.184	-13.929	-14.386	-14.669	-14.212	-15.931	-14.175	-14.737	-13.701	-14.436	-14.538	-14.537	-14.151	-14.57	-15.673	-15.321	-14.412	-15.601	-14.187	-13.745	-13.058	-13.919	-13.77
7.8829	8.3592	8.7064	7.1497	9.5718	8.2949	7.7389	8.85	8.1221	8.9513	8.2261	7.6695	6.2361	7.6345	8.397	7.5668	7.9904	8.6687	7.1943	8.2303	5.7318	6.6415	7.911	6.6757	6.0095	6.502	8.1513	7.6958	8.0431	7.0546	6.9638	10.031	8.0072	7.0514	6.546	9.0362	8.3796	8.4648	7.3726	9.7105	8.3433	7.5299	8.1347	7.1749	7.5159	7.9517	8.6149	8.6893	8.1317	6.7669
4.5866	5.3279	5.8341	6.1934	5.971	3.0792	4.5321	4.8166	4.6586	5.2298	6.4677	6.5788	5.2938	6.7642	4.7758	5.7124	4.6544	5.2922	5.6306	5.718	5.1633	5.8938	5.8404	6.1975	4.426	5.715	5.5245	5.2653	6.0057	6.75	5.0826	5.5945	5.2569	6.9519	6.5168	7.038	6.9876	6.0538	5.311	2.9508	5.2637	6.4304	6.4244	5.6633	5.622	5.2824	7.2389	5.3775	3.5406	4.4799
-2.1683	-2.6396	-1.748	-0.7274	-1.9852	-2.0957	-0.68602	-0.95136	-1.1997	-0.61102	-1.3006	-1.3446	-0.51384	-1.4954	-2.3005	-2.6234	-1.7001	-1.8697	-0.93845	-1.9305	-1.8615	-0.68685	-2.1513	-1.2941	-1.4469	-0.95236	-1.4659	0.46941	-0.95308	-0.95013	0.33028	-0.70401	-1.0974	-1.0051	-1.1754	-3.2159	-0.79928	-2.6542	-1.1702	-0.9127	-1.9351	0.29476	-1.5762	-1.4368	-2.4451	-0.81824	-2.5323	-2.4437	1.9875	-0.18634
1.6383	1.356	2.4337	1.4908	2.2484	0.32868	0.056491	-0.10814	1.7194	1.9962	1.6456	1.2606	1.7285	0.50778	0.86822	2.274	1.2197	1.2097	0.77567	2.0179	0.57124	0.11975	0.22754	-0.47801	1.1775	0.71013	0.29706	1.9755	1.3698	1.8419	2.0478	1.6281	1.7318	0.60907	1.6262	1.4215	-0.00048704	0.19972	0.21305	-0.4692	2.611	1.9984	1.2121	0.61288	0.8618	1.5041	-0.094646	0.75452	0.55503	0.48524
-4.1748	-3.8773	-4.018	-2.8234	-4.133	-5.2053	-4.0114	-3.5315	-3.4999	-3.5674	-2.463	-5.0335	-2.3995	-2.6785	-2.9583	-4.8774	-5.2217	-4.1297	-3.1409	-3.1595	-4.1658	-4.8086	-3.0674	-5.3934	-3.9574	-3.36	-3.9991	-4.0714	-4.0938	-4.9331	-2.5533	-4.6639	-4.4087	-3.7333	-2.7704	-4.0874	-2.094	-4.5	-4.5136	-3.5829	-5.757	-4.5236	-3.2377	-3.9992	-3.8618	-4.1107	-2.9825	-4.5247	-2.9584	-3.0471
-2.4041	-1.8172	-2.7885	-2.2996	-1.9432	0.027083	-2.5438	-0.50442	-3.032	-4.5926	-1.9039	-2.0347	-2.6143	-3.3397	-2.639	-3.3322	-3.2951	-2.3184	-1.1984	-2.5892	-2.5902	-1.3271	-3.1138	-2.251	-3.898	-2.759	-4.6772	-2.7025	-4.1952	-1.9901	-2.1111	-2.4663	-0.86277	-2.5966	-2.8628	-2.541	-3.6355	-3.174	-1.3611	-4.5716	-1.795	-1.6394	-1.6399	-3.3919	-4.1029	-1.8475	-2.5336	-3.3555	-2.1824	-2.7386
0.11321	-0.56543	1.0708	0.045496	2.5642	-0.027484	1.2274	-0.97334	-0.27737	-0.70064	0.15276	0.90818	0.33316	0.21503	-0.5168	-0.05113	1.1439	0.0095628	-0.23315	0.48065	-0.59981	-0.67095	-1.1541	-1.2777	0.79813	0.54092	-0.016922	-0.50325	0.91553	-1.5957	1.4332	0.42827	-0.074989	0.35213	0.55878	-0.43246	-1.0768	-0.75497	-0.60078	0.94315	-0.12175	-0.91318	0.3661	0.26454	1.1689	-0.17176	0.43345	-0.53031	0.32558	1.0753
-1.1147	-2.5762	-1.5937	-2.117	-3.0713	-1.3702	-2.1566	-3.9056	-1.3542	-1.2807	-2.9818	-2.4025	-1.0345	-1.6889	0.52224	-2.2587	0.21689	-1.2773	-2.3458	-2.4642	-0.83198	-1.7545	-1.4756	-1.5237	-2.9815	-0.3118	-1.8479	-1.8909	-2.2691	-0.39052	-3.6867	-0.97262	-1.1473	-0.086742	-2.9087	-3.064	-2.6255	-1.3014	-1.0984	-1.9816	-0.72759	-1.6109	-1.0751	-2.3076	-1.578	-2.2793	-2.1376	-2.1148	-2.1284	-1.9665
-4.6819	-6.4653	-5.4792	-4.9659	-6.0552	-6.9591	-5.0871	-5.2939	-5.0002	-4.6678	-5.9059	-8.2394	-4.9326	-6.0598	-6.2418	-5.7405	-5.9401	-4.574	-7.702	-5.5633	-4.3653	-5.4353	-6.1482	-5.3324	-5.1683	-4.9499	-6.8822	-4.9818	-4.6087	-5.2704	-5.1388	-6.9496	-4.4749	-7.1323	-6.9268	-5.7261	-6.0812	-6.7439	-5.6078	-5.6109	-7.8752	-3.8386	-5.7261	-4.0023	-5.7038	-5.6044	-6.2234	-5.7932	-4.2958	-7.0988
-1.6194	-3.5785	-2.7713	-2.9654	-2.9817	-1.9089	-2.2071	-2.8386	-2.8603	-2.4883	-2.0572	-2.2514	-2.8728	-3.2128	-3.0585	-0.5789	-1.9734	-1.0054	-2.2933	-4.6483	-0.67537	-1.9568	-2.3784	-3.2077	-1.4399	-3.4369	-2.0638	-2.2268	-3.843	-1.8256	-1.3894	-3.809	-0.89604	-2.2851	-2.2797	-1.9807	-2.0137	-2.6891	-3.0079	-1.2131	-4.3492	-4.1433	-2.7178	-2.5916	-2.5186	-0.53364	-1.4907	-3.8141	-2.8949	-2.0914
-7.4892	-7.7296	-8.5273	-6.913	-9.5188	-7.0454	-8.012	-7.4588	-8.3394	-7.4173	-8.7071	-5.7544	-8.5576	-9.2961	-8.349	-7.0039	-8.0313	-7.2087	-7.6885	-7.4037	-7.055	-6.9711	-9.2983	-7.5843	-7.0686	-6.9615	-6.6525	-8.5408	-7.1127	-8.5147	-7.4298	-8.0227	-5.9577	-6.8159	-8.3521	-9.7132	-8.0242	-6.1319	-6.9615	-6.7392	-9.7257	-7.6192	-5.9342	-6.4752	-7.3094	-8.8466	-6.1664	-6.8169	-8.6049	-7.1562
-10.884	-10.71	-11.253	-9.1351	-10.483	-11.511	-10.804	-11.265	-10.542	-13.656	-11.395	-12.149	-12.381	-11.61	-9.2921	-11.153	-9.9617	-10.759	-11.544	-11.776	-12.715	-11.331	-9.4985	-12.691	-11.355	-12.116	-12.403	-10.923	-10.997	-10.422	-10.623	-9.5771	-9.3095	-10.826	-7.3505	-11.927	-10.384	-12.191	-9.8505	-12.253	-10.607	-9.8034	-11.024	-10.656	-10.219	-10.926	-10.071	-8.9598	-10.842	-9.8648
-12.63	-11.495	-11.945	-11.639	-10.707	-11.293	-12.39	-11.409	-12.408	-10.432	-12.897	-12.612	-10.215	-12.457	-11.84	-9.643	-12.525	-9.8696	-11.944	-10.835	-12.462	-11.323	-10.832	-13.072	-12.293	-11.754	-11.118	-12.028	-11.239	-11.829	-11.521	-11.529	-12.651	-11.334	-14.011	-12.569	-12.485	-11.47	-13.347	-9.943	-12.888	-9.9462	-11.347	-11.34	-12.736	-12.201	-11.721	-10.33	-11.483	-11.213
-11.801	-12.584	-13.035	-12.561	-13.345	-13.384	-13.614	-14.543	-13.319	-13.745	-14.678	-14.018	-13.046	-12.534	-14.631	-14.367	-13.18	-13.998	-13.785	-12.303	-12.55	-13.4	-13.393	-13.098	-12.38	-12.753	-13.407	-12.922	-13.703	-13.242	-12.381	-13.678	-13.215	-12.919	-13.11	-12.024	-12.262	-12.812	-12.107	-11.846	-14.698	-13.995	-13.554	-13.382	-12.39	-12.16	-13.792	-12.814	-12.369	-12.458
-14.407	-15.035	-16.456	-15.158	-14.948	-14.35	-12.819	-15.238	-14.312	-15.554	-13.909	-15.898	-13.371	-13.793	-13.215	-13.624	-14.439	-13.069	-15.052	-15.761	-12.287	-13.448	-15.969	-14.656	-14.61	-15.802	-14.625	-16.351	-13.972	-14.798	-15.748	-14.22	-15.917	-14.081	-13.473	-16.221	-13.731	-14.464	-13.255	-13.608	-13.462	-14.08	-15.892	-15.097	-15.354	-14.938	-15.499	-15.05	-15.018	-15.259
-8.6955	-7.6679	-7.8677	-8.663	-7.9889	-8.7148	-7.5629	-6.9087	-6.581	-8.0079	-8.1886	-6.9756	-8.0603	-6.6151	-8.2285	-8.2048	-5.1834	-9.0648	-7.7742	-7.5861	-8.8334	-6.842	-8.5014	-8.0872	-7.4695	-7.44	-6.267	-6.6394	-6.6432	-7.0508	-8.6024	-7.5583	-7.4986	-6.9917	-8.4381	-7.5262	-6.9717	-8.7763	-8.2067	-6.9724	-7.8963	-7.7556	-8.7243	-7.2668	-6.8062	-7.366	-8.3075	-7.3685	-8.7628	-7.4061
-1.1076	-3.1332	-2.2384	-2.6112	-1.7889	-2.6511	-2.4141	-2.7022	-4.1123	-3.1224	-2.3425	-4.2887	-2.4453	-3.3628	-3.2518	-2.1603	-1.8875	-2.4173	-2.0187	-1.9918	-2.717	-3.0122	-3.5332	-2.6376	-1.2585	-2.5835	-2.0622	-3.9299	-2.3775	-2.0175	-4.2921	-3.2321	-3.7059	-2.6245	-3.0963	-2.5668	-3.6482	-3.5006	-3.6098	-1.8923	-1.2281	-4.1869	-2.8017	-0.86076	-2.6877	-3.4914	-2.2089	-2.184	-3.1739	-1.1
-4.1139	-5.5354	-4.9402	-3.6448	-6.9998	-4.3163	-3.4497	-2.2185	-5.344	-4.3735	-5.9431	-3.8064	-3.7211	-2.8171	-3.3209	-3.5874	-3.8988	-2.6034	-2.9382	-4.2392	-2.1382	-3.5676	-3.4323	-3.3896	-3.0845	-4.0505	-3.9228	-3.7518	-4.0655	-5.7685	-3.7692	-1.747	-4.4057	-2.755	-2.3579	-3.6784	-4.4601	-3.5158	-4.0508	-3.8251	-3.5866	-2.4904	-3.6287	-4.5257	-3.8479	-3.1185	-3.8142	-3.2214	-2.4512	-4.4487
-11.393	-11.147	-11.449	-11.285	-11.46	-11.29	-11.849	-11.303	-10.606	-8.3171	-12.918	-11.443	-11.641	-11.188	-9.9166	-10.764	-12.228	-10.499	-11.54	-12.225	-11.102	-12.006	-11.793	-11.503	-10.348	-12.23	-11.141	-12.201	-12.036	-10.92	-11.639	-11.37	-11.139	-12.189	-11.636	-11.142	-10.088	-11.246	-10.853	-10.624	-9.7095	-11.428	-11.456	-12.222	-12.458	-10.204	-13.78	-10.811	-11.798	-11.367
-15.183	-14.141	-14.793	-14.716	-15.514	-13.839	-16.015	-14.734	-16.394	-14.31	-14.919	-15.273	-13.714	-13.923	-14.579	-14.021	-14.158	-13.141	-14.148	-15.393	-15.201	-15.28	-12.553	-16.219	-15.371	-15.75	-14.777	-14.429	-13.595	-13.004	-13.766	-15.308	-14.458	-14.421	-14.509	-15.228	-14.33	-14.138	-14.651	-15.577	-15.874	-16.109	-14.364	-13.418	-14.574	-13.735	-15.587	-15.526	-14.42	-15.588
-0.0073577	0.13786	2.8094	2.551	0.27043	1.5319	1.7341	0.90398	2.2935	0.99725	0.64388	1.1662	1.1507	2.8364	2.5611	1.0812	0.84594	2.1103	2.0137	0.84079	2.6642	0.95296	-0.065287	-0.93824	2.633	1.221	1.053	1.0977	1.6944	2.4054	2.2061	0.4121	0.56778	1.1313	-0.034207	2.3242	-0.89187	2.6614	0.395	0.48164	1.3535	0.11371	-0.011625	1.2628	-0.19228	1.3214	0.34814	1.0728	1.8814	1.529
-3.0372	-3.1944	-1.4949	-3.6518	-1.9867	-1.8283	-2.7183	-2.4231	-1.4591	-2.7183	-1.9757	-1.0566	-2.0789	-1.3388	-2.0544	-2.3975	-2.2438	-3.4095	-3.0517	-2.3586	-2.5836	-2.422	-2.7756	-2.5841	-4.0971	-0.84115	-3.3747	-1.6975	-3.3403	-3.5917	-2.9476	-1.7871	-3.4124	-2.563	-3.177	-2.2504	-1.7478	-3.0597	-4.2773	-3.2928	-3.7158	-2.7837	-4.066	-2.8293	-2.7201	-1.7631	-2.5286	-4.2446	-2.8528	-1.8229
0.68555	-0.93971	-0.60505	-1.9275	-0.98465	-0.74418	-0.27621	-0.2154	-1.5607	-2.0623	0.69005	0.13109	-0.96797	-0.8978	-1.078	-1.473	-2.2826	-1.305	0.095255	-2.1604	-0.78005	0.69782	0.091706	-1.3871	-1.497	-0.40816	-1.5435	0.2572	-0.039501	-0.013396	-2.4585	-1.6838	0.09907	-0.82396	-1.3933	-1.4434	-0.44472	0.14134	-1.2581	-0.46553	-1.0087	-1.4659	-1.2046	0.24312	-1.5312	-1.8297	-0.31732	-0.80063	-0.58697	-0.10467
-11.539	-12.934	-10.218	-12.203	-10.372	-10.232	-10.29	-10.979	-11.895	-10.001	-13.35	-10.428	-10.844	-10.855	-11.595	-10.721	-9.9053	-12.283	-9.3536	-11.557	-10.352	-11.2	-11.004	-10.804	-10.859	-11.632	-11.561	-11.282	-11.316	-11.817	-11.209	-10.899	-10.555	-11.471	-11.518	-11.145	-10.732	-9.8091	-9.8681	-9.1822	-11	-11.608	-10.497	-11.952	-10.542	-10.941	-11.056	-10.159	-9.5003	-10.672
0.85964	-0.62376	1.5083	-1.7811	1.0739	-1.6718	-1.6613	-0.053256	-0.60207	-0.13833	1.3523	-0.043741	-1.895	-0.77001	0.9779	-0.73443	-2.4424	-0.11054	-1.7416	-1.3557	0.63071	-0.14263	-0.80355	-0.12513	-0.71277	-0.35086	-0.065397	-0.87628	-0.4143	0.32777	1.9001	1.104	-0.49161	0.40483	-0.69029	0.086945	-0.86523	-0.13996	-1.2212	1.662	-0.69238	-0.98741	0.64647	0.40945	0.021124	-0.46426	-1.2044	1.3105	-1.531	1.5525
-13.222	-13.11	-14.242	-13.351	-12.568	-13.838	-12.817	-14.877	-12.51	-14.013	-14.321	-11.29	-12.329	-13.953	-12.68	-12.934	-12.894	-11.848	-13.035	-13.667	-13.119	-13.85	-13.889	-12.018	-13.459	-11.456	-13.044	-12.256	-12.62	-13.435	-13.157	-11.864	-10.956	-12.237	-12.6	-12.627	-14.578	-14.147	-10.723	-14.199	-13.924	-12.594	-13.263	-11.78	-13.486	-13.598	-12.408	-11.335	-12.364	-12.339
-12.94	-13.027	-12.237	-14.037	-12.901	-13.269	-12.978	-12.992	-14.104	-12.874	-13.241	-12.353	-14.628	-12.412	-13.581	-12.334	-12.423	-12.977	-12.913	-11.502	-12.105	-13.742	-10.69	-13.088	-13.442	-14.438	-12.497	-13.135	-13.354	-14.211	-14.439	-11.148	-14.303	-14.969	-12.072	-12.913	-14.015	-11.391	-12.934	-12.322	-12.375	-11.644	-12.238	-12.32	-11.164	-12.448	-12.283	-12.896	-14.111	-14.447
-1.08	-1.5349	-2.8594	-1.358	-0.62504	-0.33797	-0.85431	-1.7063	-2.7662	-2.1183	-0.27859	-2.2135	-1.2678	-1.6217	-0.96756	-2.1275	-0.53067	-2.2229	-0.9108	0.56645	-0.97628	-1.4504	-1.9036	-3.4043	-1.016	-2.8125	-2.2064	-2.4583	-2.6387	0.0044794	-1.7268	-0.43067	-0.37314	-1.3202	-1.8055	-2.4898	-1.2271	0.12212	-1.7638	-3.1197	-1.8356	0.15453	-1.8472	-0.92824	-0.71982	-1.8214	-0.72258	-2.0548	-1.2293	-1.947
-6.3873	-4.0962	-4.108	-4.6217	-5.0928	-6.3613	-7.118	-5.9726	-4.508	-4.8973	-4.8956	-6.6794	-4.5853	-4.9757	-6.0153	-4.7768	-5.386	-7.0299	-3.3177	-5.6417	-5.9332	-6.3932	-5.356	-6.4094	-5.8745	-4.999	-5.1176	-4.933	-4.4503	-5.3934	-5.5741	-4.7971	-6.5539	-4.2584	-5.1778	-5.5582	-5.1428	-5.9269	-5.3401	-5.4257	-5.6183	-4.6107	-5.2693	-6.304	-3.7827	-4.9704	-5.127	-6.1899	-6.9294	-5.2774
-11.887	-13.57	-12.033	-13.411	-12.639	-13.23	-13.586	-13.292	-15.251	-13.462	-12.515	-14.425	-13.472	-13.144	-13.311	-14.004	-11.481	-13.355	-12.374	-11.938	-12.379	-13.91	-13.303	-12.864	-13.617	-13.277	-12.393	-13.985	-12.345	-13.024	-14.008	-14.429	-13.442	-13.2	-13.107	-14.1	-13.778	-13.265	-11.694	-13.303	-13.183	-13.313	-13.822	-13.463	-12.917	-13.528	-14.569	-13.675	-12.365	-12.908
-22.666	-22.714	-22.288	-22.988	-21.246	-22.194	-21.563	-22.381	-23.022	-21.768	-23.381	-21.881	-21.518	-22.004	-22.305	-22.135	-22.551	-22.102	-22.778	-21.041	-21.758	-21.218	-21.489	-21.533	-22.555	-19.997	-21.591	-23.17	-23.992	-22.44	-21.363	-23.386	-21.465	-20.489	-22.619	-21.828	-23.145	-21.945	-21.689	-21.722	-22.876	-23.882	-22.581	-21.672	-21.279	-22.719	-22.264	-21.417	-21.634	-22.485
1.5462	2.9524	-0.12112	-0.30832	3.2155	-0.38944	0.30577	1.5909	-0.71144	1.0335	0.50044	0.087164	2.278	3.5685	-0.21597	0.98323	2.1978	1.3843	2.4178	1.5191	2.2278	1.6026	0.79357	1.4728	1.1588	0.82328	1.1316	1.935	1.2297	-0.26477	2.0652	1.2493	0.81938	0.63475	1.3911	0.82275	1.3066	1.3508	0.36336	2.3583	1.3382	-0.03576	-0.61123	2.6355	-0.15812	2.4189	1.6779	0.19775	-0.11179	0.85378
9.7776	9.0367	10.222	10.343	10.359	8.3641	9.9084	10.775	11.044	9.9625	9.4008	9.8119	10.749	9.9686	8.2922	8.8912	9.5704	9.389	9.7943	8.9764	9.8661	9.4068	9.0596	10.289	9.4326	9.9356	9.6149	10.543	10.017	10.375	10.023	10.328	11.321	9.5184	9.022	10.077	9.3178	10.182	8.9716	10.391	10.168	10.344	11.579	9.2497	10.738	9.5653	9.0274	10.022	11.151	9.1756
-1.7732	0.89703	-1.4774	-3.1213	-2.6805	-0.090894	-0.18998	-2.6075	-0.10936	-2.9711	-1.3035	-2.077	-1.5052	-0.31711	-0.15755	-3.2069	-1.6018	-2.5455	-2.2293	-2.5712	-1.1119	-2.1684	0.43599	-1.7412	-2.9977	-1.4278	-1.2462	-1.0402	-0.30706	-1.1194	-1.516	0.38305	-2.2641	-2.3419	-3.669	-1.6628	-2.0037	-0.67003	-1.6782	-3.3691	-1.296	-1.2167	-1.5718	-1.9526	-2.2486	-1.4689	-2.6843	-2.1961	-1.1275	-1.5491
-0.31462	-1.7933	-0.56363	-1.6125	-0.31234	0.20851	-0.46004	-1.4344	-0.51127	-0.19774	-1.6424	-0.14364	-0.82675	-1.9335	-0.55461	0.65963	-1.4572	-0.12765	-1.8082	-1.684	-0.58625	-0.92159	-1.336	-1.108	0.11679	-1.1758	-0.71211	0.72571	-2.372	-0.29848	-1.3086	-1.6062	0.39284	-0.65627	-0.73195	-0.44867	0.14676	0.079386	-0.32109	-1.5179	-0.10332	0.91146	-1.0308	-0.80412	-1.169	-0.36477	-1.392	-1.1711	-0.47273	-1.4667
0.13938	-0.37199	-0.65407	-0.16524	0.42228	-1.2	-1.2577	0.37556	0.62885	0.021503	-1.2257	0.69469	-0.78227	1.0877	0.54397	1.5818	-0.19296	0.27113	0.38155	-1.222	-0.29366	1.0037	0.16699	-0.79097	0.96739	0.30825	0.078755	1.0286	0.51937	0.35883	1.8991	0.19857	-0.24216	-1.2419	0.55184	-0.067856	-2.8009	-0.47921	0.66989	1.0943	1.227	1.0549	0.23252	-0.45532	0.59741	-0.57609	-0.063389	-0.75276	-1.0613	-1.5515
-0.81109	-1.3458	0.96601	0.71756	-0.65494	-1.1311	-0.75891	0.38457	0.054663	1.496	0.58173	0.092427	0.15715	-0.10026	0.012901	0.46932	0.73781	-0.32086	0.58492	-0.069079	-0.096208	0.39029	-0.13793	0.3948	-0.15582	0.72433	1.545	0.12704	-0.49959	-0.10197	0.98121	0.22764	-1.3866	-0.054279	-0.11607	-0.30813	-0.017714	-0.17626	-0.77651	1.2229	0.032553	-0.69742	0.021614	-0.82348	0.72366	-0.053115	0.069864	-0.20059	1.4267	-0.6257
-5.6507	-4.7836	-5.5267	-6.1792	-5.9967	-6.1221	-4.4247	-6.764	-5.4583	-5.8489	-4.7561	-5.4417	-4.3581	-5.5726	-5.2879	-5.3735	-5.3698	-6.3157	-5.7512	-5.4593	-6.6868	-6.0745	-2.6505	-5.1979	-6.4513	-6.4406	-4.4978	-7.6091	-6.3137	-7.2945	-5.1302	-5.7935	-4.1278	-6.2062	-5.1676	-4.6854	-4.9492	-4.5089	-5.6015	-5.7179	-4.6353	-5.291	-6.0626	-4.9709	-6.0077	-5.3953	-6.2446	-5.643	-5.6214	-4.79
-10.01	-12.338	-13.363	-12.246	-10.237	-11.237	-10.216	-13.085	-10.804	-11.081	-9.7054	-10.928	-12.229	-11.601	-12.87	-11.148	-11.023	-11.256	-12.163	-10.357	-12.077	-11.84	-10.622	-12.114	-12.481	-11.568	-11.94	-10.832	-12.692	-13.171	-11.29	-12.181	-12.327	-12.301	-12.278	-11.752	-12.442	-11.509	-11.505	-11.5	-11.578	-12.44	-12.514	-11.777	-12.486	-12.06	-10.277	-12.303	-12.923	-11.213
-6.7851	-6.3836	-7.1746	-5.6987	-5.4726	-7.2248	-5.9591	-6.7933	-6.9635	-6.1127	-7.5694	-5.9386	-7.2674	-5.4882	-3.7696	-5.8493	-6.9447	-7.0652	-5.6863	-6.6477	-6.9997	-6.4304	-7.7674	-6.141	-6.7757	-5.9699	-7.0587	-6.2817	-9.3316	-5.1577	-4.7424	-6.9848	-7.6401	-7.1592	-6.4121	-5.2875	-5.5734	-5.6586	-5.1625	-6.6415	-5.6868	-5.0903	-5.8862	-7.7954	-6.4896	-7.3922	-7.0262	-6.6438	-6.4082	-3.9432
7.6527	5.214	5.9718	6.2057	5.842	8.0557	5.8682	6.3757	6.7873	5.5785	5.4228	6.5165	4.4857	3.7613	4.7303	5.1218	6.5579	7.729	4.6811	5.8588	5.4097	5.6508	4.4471	6.4675	7.2799	5.2816	7.1224	6.6646	4.1255	5.6082	5.5664	5.2988	5.6869	5.1928	4.9023	5.1152	5.4865	4.7615	6.6075	6.3115	5.3717	6.4245	3.9852	6.3058	5.5086	5.9375	5.6877	4.2092	5.3676	4.8753
-6.1726	-6.7958	-6.6382	-6.6505	-8.4664	-6.9655	-6.6439	-7.9056	-7.6695	-6.5819	-8.3952	-6.5256	-7.818	-7.0292	-5.4884	-6.943	-8.9072	-6.8639	-5.7735	-5.9465	-6.9703	-8.6469	-8.3063	-6.0941	-7.5396	-8.1307	-7.1269	-5.7883	-7.3425	-7.4575	-6.1677	-6.4049	-7.1376	-7.5899	-7.5514	-7.9547	-7.003	-5.2143	-7.3915	-7.8989	-5.9395	-7.6038	-8.3798	-7.3836	-8.0505	-8.2061	-8.6454	-5.8458	-7.3069	-8.276
-13.56	-13.024	-11.461	-13.06	-13.809	-13.77	-13.179	-13.538	-14.694	-13.477	-12.098	-13.392	-13.242	-13.973	-13.434	-12.396	-14.4	-14.159	-11.604	-13.624	-13.637	-13.938	-13.31	-13.196	-13.641	-14.484	-14.046	-14.306	-13.247	-13.634	-12.854	-12.619	-13.558	-13.336	-13.065	-12.403	-12.794	-12.052	-12.675	-12.897	-13.734	-13.274	-12.757	-12.417	-13.536	-11.68	-12.569	-12.112	-12.035	-12.644
-11.966	-10.82	-10.984	-9.9008	-10.528	-10.977	-11.192	-11.473	-10.051	-10.581	-11.819	-10.32	-10.519	-10.233	-9.1921	-9.5092	-11.228	-10.091	-12.368	-12.264	-10.664	-10.562	-11.768	-9.2159	-9.9115	-11.098	-11.761	-12.16	-11.155	-10.76	-10.89	-11.613	-10.3	-9.3801	-11.309	-8.4613	-10.604	-11.131	-11.662	-11.832	-10.668	-10.79	-11.252	-10.622	-10.759	-11.763	-10.331	-10.611	-9.9579	-10.967
1.6023	1.4852	-0.020651	0.47635	1.9932	-0.87303	-0.39988	0.36576	-0.30316	-0.88284	1.6762	0.30019	0.32531	-0.91281	-0.7987	-1.1872	-0.068837	0.074356	-1.3149	-0.040827	0.34777	1.6646	1.3302	-0.25821	-0.48021	1.2876	0.1229	0.71811	-0.74718	-0.61443	0.77631	1.0644	-1.7738	0.99147	0.23948	1.3158	-1.281	-0.18038	0.57238	-0.61819	-0.033001	0.45134	0.29988	-0.70629	-0.45085	0.4288	0.089074	-1.3062	1.5761	1.8342
-2.6311	-2.8408	-3.6015	-4.1311	-4.8244	-4.4363	-3.8111	-3.1939	-4.1201	-3.4579	-3.9928	-3.099	-3.5965	-5.8015	-3.7067	-4.4166	-3.759	-4.0124	-4.078	-3.4087	-4.4706	-5.1461	-2.6136	-3.9902	-4.1346	-4.1837	-3.8641	-3.3474	-4.4707	-4.8191	-2.2302	-3.8567	-3.2779	-5.0551	-3.5382	-4.1668	-4.5968	-5.3199	-3.8216	-2.6587	-2.3399	-3.4721	-3.1547	-3.9552	-4.0936	-4.4149	-4.7744	-3.498	-3.3342	-4.7632
-13.901	-15.131	-15.4	-14.09	-14.205	-14.008	-15.15	-14.33	-15.335	-15.317	-14.651	-15.703	-15.451	-13.486	-11.89	-13.42	-15.465	-14.064	-16.615	-14.139	-14.495	-14.862	-13.638	-13.629	-14.594	-13.864	-14.723	-14.945	-15.083	-15.539	-14.149	-12.625	-14.557	-15.204	-13.27	-14.597	-15.937	-16.003	-15.349	-15.432	-16.235	-14.365	-14.062	-14.483	-15.588	-13.603	-14.725	-14.962	-14.774	-14.382
1.3348	1.6294	0.241	1.2984	2.0976	0.84814	1.8704	1.8344	2.2138	1.6676	1.5803	0.67643	1.0778	2.6226	2.4192	2.9319	2.2511	1.8576	0.048572	0.34608	0.54525	2.1739	2.8272	1.9964	1.7312	0.9592	1.2337	0.9028	1.6774	1.1113	0.44687	0.8538	0.67523	1.8198	2.2077	0.40575	2.1601	-0.28288	2.7069	0.15647	0.46735	2.0086	0.82017	2.2501	1.6286	1.4313	2.2035	-0.20087	2.4826	1.8627
-4.7942	-5.1173	-3.5384	-5.8017	-4.6557	-3.8803	-4.2097	-4.4851	-5.9354	-4.7549	-4.1773	-3.5014	-4.078	-3.5617	-4.3936	-3.8195	-4.9326	-5.1724	-3.9343	-4.645	-4.1753	-4.198	-4.4578	-5.6381	-4.4062	-3.9974	-5.5673	-3.5625	-3.1942	-4.1738	-5.3781	-2.8262	-3.2006	-3.6212	-3.0531	-2.4491	-3.8244	-2.8258	-3.4317	-4.713	-1.8946	-4.2184	-3.5512	-3.5126	-3.8409	-4.3416	-4.3644	-3.4524	-5.5076	-4.0912
4.1255	6.2293	5.6753	5.7777	5.5223	4.1929	5.744	5.0286	4.4355	6.4228	3.8198	6.2393	5.1428	5.5676	6.7949	5.9527	5.2923	4.7223	5.1989	5.3749	4.7945	7.2059	6.5462	5.5046	4.6532	5.5647	6.6515	4.1558	7.0749	4.6848	4.7407	5.9056	6.5118	7.1103	5.2813	5.1367	5.4518	5.1784	6.2912	6.8413	5.004	8.0198	5.8419	5.1918	5.5947	5.0066	5.9763	6.6092	5.7033	6.7171
-6.5694	-6.8199	-8.9018	-8.2891	-6.0949	-8.0586	-7.9177	-9.2625	-6.8355	-7.6906	-8.0412	-7.8728	-6.6016	-6.401	-9.0811	-8.4968	-6.0816	-6.7757	-7.2753	-8.324	-7.0176	-7.2533	-7.7986	-9.0131	-8.333	-6.187	-6.6972	-7.0356	-6.9354	-9.0986	-7.6199	-7.4367	-7.3937	-6.4694	-8.1993	-5.8454	-8.0303	-7.7806	-7.3711	-8.3648	-7.3672	-8.6296	-8.1635	-8.5423	-6.2526	-8.5257	-7.671	-7.4119	-8.0502	-8.5629
-23.762	-21.641	-21.503	-22.908	-22.37	-21.653	-20.493	-22.793	-21.614	-22.566	-24.685	-21.468	-21.477	-22.766	-22.135	-21.354	-23.505	-21.737	-22.644	-23.661	-21.608	-22.489	-21.69	-22.466	-22.923	-23.153	-22.713	-23.13	-21.399	-22.729	-22.161	-21.541	-22.124	-22.94	-22.906	-22.1	-22.3	-21.955	-20.226	-22.335	-21.43	-22.144	-20.745	-22.875	-21.796	-22.124	-23.659	-21.03	-21.153	-20.218
-1.3184	-1.9349	-0.77535	-3.1609	-2.0037	-1.6567	-1.5423	-0.7531	-2.3464	-2.6054	-0.0082114	-2.8898	-1.6801	-0.30641	-2.3252	-1.9315	-0.92131	-0.80673	-1.1054	-1.7507	-1.5171	-1.7433	-2.3719	-1.6398	-1.3823	-2.4236	-1.3613	-3.0767	-1.4378	-1.4715	-1.7865	-1.5818	-0.93305	0.30323	-2.2995	-1.7172	-1.3232	-2.0609	-0.84914	-3.0262	-1.9497	-0.49636	-2.8246	-1.3668	-1.0979	-0.2658	-0.86746	-3.2712	-1.3393	0.03365
-2.6866	-2.1401	-1.7987	-3.4024	-2.0722	-3.1813	-2.7479	-1.5859	-2.4812	-1.9383	-1.7997	-3.7801	-3.2198	-2.5647	-1.4777	-2.2255	-4.2919	-1.5884	-3.6214	-3.3188	-2.7073	-1.9725	-4.0495	-1.7676	-1.4063	-4.0568	-2.3305	-1.884	-2.3437	-1.5171	-3.6737	-1.5307	-1.5702	-4.5851	-3.535	-1.003	-1.7917	-2.7038	-3.9522	-4.2181	-3.2849	-3.7883	-2.0978	-2.7232	-0.79293	-2.4012	-3.7656	-3.3591	-2.7117	-2.8831
-10.932	-10.64	-11.372	-11.312	-11.215	-9.4354	-13.408	-11.691	-11.386	-11.381	-10.628	-8.8792	-10.494	-10.741	-11.534	-10.737	-12.934	-11.085	-11.12	-10.87	-10.23	-10.592	-10.09	-10.649	-10.251	-9.0877	-11.22	-11.029	-11.217	-11.361	-12.088	-9.7132	-10.124	-10.66	-10.421	-11.692	-12.14	-11.495	-9.9674	-9.9101	-10.88	-10.286	-10.445	-11.145	-11.479	-11.625	-11.746	-9.7702	-9.4609	-10.828
-11.58	-12.446	-12.353	-11.031	-12.569	-13.256	-10.447	-11.46	-11.067	-12.372	-11.309	-11.054	-9.7566	-13.17	-13.258	-11.544	-12.165	-12.503	-10.612	-12.296	-11.706	-11.759	-11.107	-12.44	-11.543	-9.6839	-10.59	-12.872	-13.097	-11.075	-10.564	-9.6213	-10.473	-12.029	-12.322	-12.243	-12.37	-10.952	-12.382	-11.349	-11.861	-12.309	-11.937	-11.47	-11.997	-9.6495	-10.779	-11.575	-12.903	-12.857
-2.2738	-2.0486	-0.61548	-0.028031	-0.65675	-2.0329	-0.15774	-0.83278	-1.0048	-1.3878	-0.82328	-1.0352	-0.54328	-0.17887	-2.2713	-1.0489	-2.2284	-1.258	-2.9579	-1.8491	-1.3042	-1.5351	-0.92601	-1.2914	-0.65547	-0.36492	-1.9157	-0.23291	-1.1262	-0.68071	-1.651	-0.13385	-2.3547	-1.0275	-1.0655	-2.3429	-1.763	-1.3711	0.031841	-2.1619	-0.96281	-1.1056	-2.2622	-0.31258	-2.0804	-1.135	-0.86951	-0.092143	-1.0698	-2.447
-12.084	-12.589	-11.231	-11.695	-11.509	-11.142	-11.343	-12.176	-11.2	-12.089	-10.403	-12.611	-11.519	-12.749	-11.153	-12.707	-11.715	-10.764	-11.044	-12.178	-10.94	-11.361	-12.357	-11.423	-10.073	-12.374	-11.119	-11.567	-11.943	-10.407	-11.688	-10.763	-11.835	-11.509	-12.479	-10.852	-10.988	-10.991	-10.245	-10.955	-11.984	-10.5	-12.821	-9.6938	-12.003	-12.838	-10.745	-11.813	-11.838	-12.215
-6.0462	-6.8708	-6.3669	-8.0135	-6.241	-6.1387	-6.2033	-6.9456	-5.9584	-6.6221	-5.8066	-6.2085	-6.1514	-6.9404	-7.1973	-6.5787	-7.4129	-5.8289	-6.0973	-5.8528	-8.5834	-5.4382	-5.3602	-4.8185	-5.3587	-6.5896	-7.2266	-6.3261	-5.552	-6.7623	-6.871	-6.9523	-7.2527	-5.7271	-4.6179	-5.5689	-5.1357	-6.6088	-4.669	-5.4602	-6.8406	-4.8032	-7.0958	-6.3084	-6.5438	-7.6278	-6.7012	-7.5107	-6.9443	-6.1931
3.8922	5.4886	5.215	4.9093	4.638	4.2075	2.8732	5.489	5.4797	4.3548	3.2867	3.7503	4.4497	2.4924	4.7553	3.6599	4.8482	3.7068	3.8074	3.448	3.3689	3.7211	4.5923	5.9278	4.1325	5.4153	5.2563	4.8767	4.6057	4.2501	4.7396	3.8883	5.0848	6.6415	5.0592	4.1142	6.158	5.0081	4.9768	4.5894	2.9415	3.5465	4.9797	3.8315	5.106	7.3211	5.4431	4.3223	3.4902	3.861
-15.293	-13.77	-15.573	-14.803	-15.517	-16.364	-13.15	-16.098	-14.769	-14.714	-15.955	-14.814	-13.326	-15.016	-13.848	-13.657	-14.493	-14.958	-14.067	-14.054	-14.158	-14.166	-15.383	-14.738	-13.018	-15.486	-15.631	-13.69	-13.989	-14.805	-15.587	-14.825	-14.884	-14.821	-12.76	-15.291	-15.492	-13.941	-15.329	-13.227	-15.638	-14.956	-15.345	-13.352	-14.594	-16.744	-14.483	-13.305	-13.702	-15.41
-0.89653	-1.2754	-0.85639	0.6898	-1.3619	-0.57529	-0.43537	-0.73574	-0.96932	0.22152	-1.6213	-1.2347	-0.21998	-1.9561	-0.45739	-0.70937	-0.0038877	-0.31885	-1.9453	-2.285	-0.91278	-1.1274	-3.1203	0.41417	-1.2752	-1.1443	-1.7691	-0.92434	-0.40246	-0.83361	-1.6171	-1.1718	-1.6368	-1.5735	-0.70339	-1.9551	-1.2899	-2.5431	-0.5432	-2.0066	-1.2599	-0.47954	-2.1274	-1.7037	-1.6213	-0.3274	-1.1068	-2.2617	-2.0332	-2.5076
-7.3363	-9.9672	-6.8403	-7.71	-6.3378	-7.1287	-7.5077	-6.7118	-8.1801	-7.6437	-6.3593	-6.2402	-7.3318	-6.6771	-6.0715	-7.6228	-7.4812	-8.8336	-7.9307	-8.1489	-7.1821	-8.1252	-7.9936	-8.0801	-6.8965	-8.4807	-8.9524	-7.1712	-8.5882	-8.1006	-7.6876	-5.9282	-7.5564	-7.3146	-8.4422	-7.3513	-7.2691	-9.223	-7.8526	-6.3054	-8.0025	-6.3407	-7.501	-6.2263	-7.1288	-6.1754	-8.5691	-7.5336	-8.3552	-7.7888
-12.216	-12.115	-13.099	-14.471	-11.335	-13.381	-13.681	-12.229	-12.789	-13.578	-13.142	-14.201	-13.743	-14.101	-13.163	-12.4	-12.39	-13.032	-12.434	-13.772	-13.021	-13.271	-13.12	-12.752	-15.634	-13.321	-13.351	-11.249	-13.032	-14.306	-12.841	-12.143	-12.077	-14.534	-13.477	-13.491	-11.457	-13.24	-11.643	-14.101	-12.129	-13.174	-12.772	-13.67	-11.291	-12.951	-11.898	-13.065	-11.615	-12.254
5.8441	5.8203	6.4414	5.9309	5.1946	6.1392	5.2286	3.6672	5.1812	5.9463	4.298	4.6444	5.511	3.9007	5.2599	5.5494	5.999	4.4782	5.1302	5.0596	5.7296	6.3721	4.6064	6.0237	6.4472	5.4821	6.6735	4.7437	5.659	6.5612	5.4884	5.5944	5.2528	4.7754	6.2363	5.8371	5.5085	5.0523	6.7109	5.5395	5.3081	5.798	4.9768	5.1048	4.6042	6.1618	5.0045	4.9141	6.9922	6.1285
-0.80499	0.29752	1.7846	1.3482	1.2083	-0.019226	0.95012	0.35226	2.1882	0.78716	2.1551	1.9652	0.56529	0.20214	-0.61089	0.57633	-0.18156	1.4499	1.0093	0.70443	2.5091	0.39105	1.3856	1.7687	2.8757	2.6833	0.98887	0.92973	1.788	0.70856	1.7991	2.3781	0.49799	1.6246	1.4052	-0.19495	2.1317	0.3546	0.71983	1.3974	-0.083249	0.18421	0.37534	0.90848	0.92802	1.0055	0.1988	0.85164	1.8486	0.5922
-21.812	-21.194	-23.319	-21.235	-22.338	-21.865	-22.858	-21.476	-23.189	-21.746	-22.196	-22.849	-24.06	-20.911	-21.105	-22.591	-21.619	-21.22	-22.258	-23.765	-23.793	-22.97	-22.234	-23.513	-22.914	-21.937	-20.268	-20.565	-22.565	-22.814	-20.982	-23.262	-21.561	-22.35	-21.012	-21.199	-20.301	-23.862	-23.017	-23.701	-20.626	-22.493	-21.72	-22.969	-21.556	-21.097	-21.699	-20.377	-23.307	-22.059
-11.791	-13.473	-13.039	-13.053	-13.603	-12.347	-14.325	-12.702	-13.611	-13.889	-14.14	-14.194	-13.766	-13.696	-13.171	-11.74	-13.592	-12.185	-13.328	-11.433	-14.49	-13.616	-14.048	-12.602	-12.558	-13.843	-11.555	-12.647	-11.606	-13.776	-13.25	-12.87	-13.261	-12.983	-13.33	-13.92	-12.78	-12.558	-13.044	-12.837	-11.965	-12.954	-14.563	-12.921	-12.301	-11.983	-11.974	-12.497	-12.147	-13.643
-1.9496	-0.31218	-2.1407	-0.29966	-3.0905	-1.6687	-2.0138	-2.3418	-0.69264	-1.9044	-2.4038	-3.4164	-1.1938	-0.47748	-3.1828	-2.0016	-2.1111	-0.62003	1.2647	-2.0227	-0.98628	-2.9396	-4.0954	-0.62493	-3.4551	-1.2618	-1.4598	-2.0452	-1.9506	-2.2773	-1.779	-1.8246	-2.7775	-1.9325	-0.36367	-1.4954	-2.2786	-2.4548	-0.804	-1.8409	-1.7279	0.53759	0.080016	-1.4234	-2.4568	-2.2861	-0.40044	-2.3358	-1.2019	-0.85035
-3.6211	-2.8896	-1.3899	-2.2645	-2.8873	-3.7172	-3.4603	-2.6748	-1.3538	-3.2183	-2.902	-2.2879	-3.1374	0.0075083	-2.1791	-1.2268	-2.8846	-2.6836	-1.8165	-1.9764	-0.63894	-4.1405	-2.0384	-2.1998	-1.333	-0.93765	-1.8951	-2.2834	-2.1366	-1.9825	-4.2909	-2.6692	-2.5971	-1.8515	-0.62272	-2.9479	-2.1184	-2.2501	-3.0239	-1.7256	-1.4868	-3.0532	-2.3176	-2.4811	-1.701	-2.4713	-4.1792	-2.0993	-1.6543	-1.1267
-0.35991	1.6505	1.4481	-0.10955	2.7939	1.6629	-0.6483	1.6907	1.3812	0.55494	0.11881	-1.7075	1.1714	-0.86605	0.93621	0.11848	0.25221	0.043561	-0.58184	0.15577	0.72845	-0.72104	0.64969	2.0802	0.22963	-0.53734	0.21421	0.41902	0.81263	0.17251	-0.37371	0.25655	0.33315	1.4222	1.728	1.631	0.88877	0.16151	-0.0034634	-0.50952	0.10192	0.23927	1.8795	-1.2607	-0.13005	-0.402	-1.2864	1.4383	-1.4606	-0.8685
-2.0541	-2.6154	-4.0351	-1.8448	-3.8309	-3.13	-3.1988	-3.4867	-2.4872	-3.5473	-2.402	-2.7123	-1.5217	-4.1962	-3.5294	-3.0875	-3.3811	-1.9443	-3.1335	-3.4937	-2.0025	-1.5861	-4.1584	-2.0159	-1.0594	-3.787	-1.759	-1.1407	-2.4212	-2.456	-2.5425	-1.5968	-3.1988	-1.98	-2.6605	-1.9147	-2.6194	-1.6342	-2.4914	-3.067	-3.2984	-2.5063	-1.896	-3.3983	-3.8937	-2.9817	-2.6937	-2.7272	-1.326	-2.9701
1.3774	1.8065	2.4154	2.3517	2.3408	1.6894	0.52697	1.2405	2.3687	0.99542	1.7974	3.3729	0.5269	1.513	0.96635	1.842	3.0422	1.4217	2.8744	2.2666	2.4072	0.68083	2.6088	1.3377	3.1862	0.9978	2.1044	2.8368	1.1541	0.51886	2.7968	2.0893	2.5004	2.2503	2.287	2.3258	1.6688	2.7559	3.3758	1.4947	2.9489	1.0276	2.5843	2.5294	2.6916	2.8645	0.90941	2.6081	1.7636	4.191
-3.4321	-3.4327	-4.0844	-2.4517	-4.8718	-4.1318	-2.2964	-2.4264	-3.1038	-3.2757	-4.5102	-3.0009	-2.9054	-3.9607	-2.3697	-4.4397	-4.2062	-3.8672	-4.4017	-3.3154	-3.2778	-4.1236	-4.3138	-3.5528	-4.1083	-3.4954	-2.5714	-4.4908	-2.8356	-2.8285	-2.9189	-1.8063	-3.0728	-2.7295	-3.247	-3.7789	-3.3749	-3.9396	-3.0878	-3.573	-3.2943	-2.5495	-2.2456	-2.72	-3.2567	-4.7079	-3.6114	-4.2607	-3.0627	-3.6929
-0.47339	0.62539	-0.0083364	0.47736	-0.20451	0.13039	-0.24886	-0.41582	0.51564	0.18324	0.79812	0.57296	0.026169	2.1651	0.92202	0.9691	-0.1045	-0.42234	0.52666	-0.17489	-0.70854	2.7704	1.2551	-0.85148	0.74078	-0.31606	-0.21828	1.958	-0.35659	-0.65935	-0.14519	-0.66826	0.15583	0.14235	0.87722	1.1012	1.7856	2.326	0.50807	-0.7925	0.8125	1.2186	1.3545	1.3081	1.6071	-0.48973	-1.5902	0.19455	-0.089046	1.9501
-8.7696	-8.6963	-7.7216	-9.8709	-8.2106	-9.8808	-9.0136	-10.155	-11.356	-8.4225	-10.658	-8.965	-9.4417	-7.9363	-7.831	-9.2512	-7.8872	-8.7884	-9.463	-8.5757	-9.1805	-8.4645	-9.3331	-9.1055	-8.8999	-8.6074	-8.4132	-10.083	-8.5256	-8.9121	-9.1394	-9.8498	-10.063	-9.7233	-9.0648	-9.2288	-9.9559	-8.8636	-7.8137	-9.9232	-10.031	-8.9482	-9.0647	-9.0396	-9.2588	-8.3638	-9.3375	-6.8466	-9.3207	-9.5694
-9.8124	-10.843	-10.847	-11.037	-10.713	-12.484	-11.753	-10.231	-11.958	-11.37	-10.288	-9.9557	-10.657	-10.772	-9.2916	-9.9581	-9.5158	-11.301	-10.594	-9.3978	-11.366	-9.5435	-9.9661	-9.9537	-10.51	-10.274	-11.576	-10.94	-11.312	-9.296	-10.31	-10.274	-9.4463	-10.98	-8.6587	-11.083	-11.123	-10.086	-9.813	-9.9157	-10.047	-10.461	-11.699	-9.071	-9.9397	-11.949	-11.419	-10.285	-10.671	-9.647
-5.3008	-4.0685	-5.3582	-5.1741	-2.8677	-5.245	-5.0383	-4.4628	-5.8882	-4.211	-5.1799	-5.5217	-5.946	-3.516	-3.2946	-5.3008	-5.056	-6.9711	-3.9364	-5.0917	-4.3437	-6.0292	-5.2393	-4.5462	-4.1167	-5.2722	-5.9243	-4.7673	-4.0696	-3.7475	-4.3246	-3.8441	-5.4218	-5.6117	-3.3139	-4.9541	-4.6118	-4.3347	-4.9883	-5.7083	-4.7142	-3.6569	-4.2653	-4.4705	-4.5417	-6.0637	-5.6732	-5.9046	-5.5323	-5.7477
4.8064	3.824	4.9432	4.1121	4.6778	4.6898	3.4425	4.1465	4.8596	4.1192	4.64	5.021	5.0315	3.3257	3.8292	6.0338	4.1322	5.6483	4.9446	2.8575	4.3165	5.3452	3.0967	5.3447	3.8633	5.671	4.4585	4.3709	3.6434	4.7202	4.0223	4.6451	4.9326	3.7482	5.4041	3.6767	3.1465	3.9079	4.7434	4.0022	3.6843	5.3929	4.4906	3.1819	5.555	4.3083	4.5856	5.4057	6.2	2.1669
10.62	9.0656	8.4798	8.7211	7.174	8.9663	7.5815	8.4332	9.6418	8.8442	9.4844	7.3815	8.1491	7.8973	9.1871	8.2983	9.4601	9.9453	7.6315	8.5102	7.6441	8.7114	8.6562	8.3787	8.1518	9.2839	6.8056	9.9207	8.6054	8.2346	8.0865	8.7661	8.8018	9.1628	8.2435	8.0306	7.6816	8.8153	9.2238	9.5111	8.7313	9.6003	7.4255	10.916	8.4506	8.1549	10.39	6.9891	8.0632	8.0486
6.1391	3.3005	4.0811	4.0373	5.1134	3.4583	7.0206	5.4619	4.3471	2.9344	4.692	4.5332	5.5607	5.3111	4.8215	2.4251	5.3426	5.6257	6.1279	4.8635	4.5714	3.5397	6.3749	4.7515	3.7969	6.3893	4.3156	6.1304	4.5938	6.5179	3.9582	4.5309	4.6608	4.9872	5.4209	4.9819	5.6504	4.6102	5.0913	3.7229	5.9779	5.6418	5.9951	5.4888	5.3858	6.818	5.4701	5.9078	6.3851	5.9711
-1.8634	-3.6562	-3.4073	-3.7178	-4.4794	-3.0457	-4.6593	-3.6894	-3.4727	-3.5403	-1.8634	-4.1077	-4.0649	-4.7154	-3.666	-3.6295	-1.6064	-2.1824	-3.3291	-2.9125	-3.4622	-2.1702	-3.7791	-4.5225	-2.7374	-3.7715	-2.9543	-3.558	-4.035	-3.4414	-3.7101	-2.8954	-3.4634	-3.0175	-3.0866	-1.355	-1.779	-3.1926	-3.2075	-2.5489	-2.751	-2.1347	-2.718	-4.2541	-1.7979	-2.3495	-4.7548	-3.5293	-4.2873	-3.5177
-3.4264	-3.4762	-3.1684	-3.8351	-3.4423	-4.0575	-2.9521	-3.6068	-3.7706	-2.7993	-3.7296	-3.04	-3.2877	-3.4586	-2.7126	-1.535	-2.9089	-3.2437	-2.6089	-1.8929	-2.002	-3.9622	-2.5487	-3.8258	-4.7937	-4.9871	-3.5438	-3.5093	-4.7375	-4.0181	-3.2346	-3.9514	-3.4706	-2.8026	-3.1758	-3.1405	-3.2257	-4.1772	-3.9235	-3.7827	-3.0968	-4.7912	-1.8141	-3.3097	-3.6722	-4.3308	-3.237	-4.2666	-4.0506	-3.9947
-11.495	-11.337	-11.018	-13.12	-12.819	-10.521	-11.794	-12.411	-11.245	-10.516	-12.852	-11.752	-11.848	-11.491	-11.297	-10.33	-14.184	-13.067	-11.93	-11.598	-10.88	-11.624	-11.135	-11.348	-10.61	-12.228	-12.211	-10.997	-10.401	-10.379	-12.239	-11.373	-12.352	-11.304	-12.756	-10.902	-12.069	-12.874	-10.568	-11.063	-11.513	-12.276	-13.103	-12.562	-11.763	-10.188	-10.873	-13.543	-12.389	-11.717
9.6415	10.394	10.873	9.8394	10.117	8.5011	10.998	10.1	9.3113	9.1415	9.4474	9.9228	8.2594	9.7037	10.256	9.6645	11.245	10.178	10.183	10.656	9.969	11.846	8.8775	9.9683	10.157	10.835	10.826	9.1114	10.392	9.5389	10.531	9.2315	9.6332	8.9474	8.7678	9.4609	9.643	9.0877	10.007	8.7227	7.8987	10.369	8.1885	10.011	9.8259	9.1995	8.9333	9.7874	9.537	10.204
-9.6733	-8.6361	-9.5835	-10.545	-10.974	-9.3839	-11.173	-8.9041	-10.472	-11.333	-10.343	-10.074	-10.944	-9.6721	-9.8502	-9.3879	-9.58	-10.239	-10.29	-8.8876	-10.18	-10.978	-10.058	-11.437	-9.9249	-9.9637	-9.8276	-9.5098	-11.199	-9.8697	-11.866	-10.181	-11.266	-11.253	-9.9879	-9.2446	-10.121	-10.157	-10.752	-10.145	-9.9176	-11.118	-9.188	-10.532	-11.586	-10.565	-10.611	-11.099	-9.9862	-9.9123
0.68304	2.2797	2.4571	1.0404	1.8836	2.1887	1.5909	1.5389	2.5657	0.81658	2.0236	0.81741	3.0763	2.3958	2.8213	1.0211	0.18815	3.251	1.3695	1.8484	0.49972	1.5875	0.50762	2.0572	2.1229	0.8734	1.7948	1.4966	2.5415	1.533	2.0755	0.71325	0.74595	0.7124	1.9577	1.4015	1.0746	2.553	2.8751	0.88314	2.0336	2.7705	2.2519	0.061266	1.0583	2.8381	2.2897	1.5733	3.8422	1.8129
-3.9008	-3.9679	-3.4821	-3.2295	-5.3048	-3.7726	-3.7167	-3.8371	-3.1735	-4.3364	-3.4836	-2.4752	-4.902	-3.9721	-4.2625	-4.0849	-3.7131	-3.3251	-3.1469	-4.1402	-4.2538	-4.7433	-5.7994	-4.2982	-4.9497	-3.7531	-4.118	-4.0205	-3.6967	-4.6601	-4.9513	-4.3906	-4.4024	-3.6089	-6.0853	-3.8311	-4.9031	-2.6128	-4.446	-5.027	-3.7503	-1.4049	-3.3119	-3.8213	-3.6953	-2.2938	-2.37	-5.1524	-3.5649	-4.2059
-2.9788	0.83124	-1.1676	-2.9988	-1.2493	0.0010852	-1.0478	-0.62506	1.0708	-3.6287	0.79065	-1.8678	-3.4361	-0.54412	-0.49041	-1.5129	-0.49047	-1.8308	-1.4618	-1.5528	-1.9586	-0.70613	-2.0833	-1.3577	-1.784	-1.3982	-2.1992	-1.836	-1.0925	-1.0616	-1.1895	-1.1396	-1.454	-2.012	-0.77711	-0.74952	-1.2508	-2.4655	-1.8365	1.0409	-2.2154	-1.4964	-1.386	-0.42081	-2.2174	-0.72437	-0.51456	-1.7069	-2.4396	-2.1069
5.1832	4.423	4.7281	6.6778	4.3973	4.4757	3.9819	4.6096	5.1016	6.3165	5.69	4.4949	4.9014	5.6605	3.6874	4.1635	4.8602	4.2514	5.0264	3.8676	4.8832	4.4136	5.1918	5.6895	4.1539	4.8587	5.4961	3.9229	5.2137	4.7578	5.8806	5.4695	4.848	4.9682	5.2433	5.352	4.933	3.8293	5.5625	4.3221	4.2989	5.9174	4.9617	6.0024	6.1951	3.7138	4.7435	4.2515	2.8278	4.8927
-12.065	-11.953	-11.435	-12.686	-12.602	-12.01	-11.895	-13.675	-11.509	-11.886	-12.737	-11.305	-12.38	-12.932	-13.762	-12.105	-12.393	-9.793	-11.827	-11.846	-12.892	-12.612	-12.613	-12.816	-13.411	-11.79	-11.294	-10.691	-10.575	-13.566	-11.291	-12.098	-11.596	-10.631	-11.091	-11.838	-14.355	-12.985	-12.204	-11.101	-10.708	-13.208	-12.144	-12.469	-13.921	-12.142	-12.213	-11.869	-11.189	-11.627
-1.6134	0.34346	-1.5052	-0.84788	-0.69735	-1.3484	-1.2108	-1.7216	-1.5	-1.8034	-1.9547	-1.0748	-2.415	0.14848	-1.8243	-0.16101	-2.1008	-2.2805	-1.925	-1.5604	-1.6044	-0.51961	-2.1434	-1.135	-0.79018	-1.74	-0.83421	-1.7939	-1.6032	-0.41688	-2.2239	-1.3664	-2.0052	-1.2327	-1.3697	-3.2105	-0.54985	-1.7415	-1.8974	-0.34751	-0.78679	-1.6963	-1.03	-1.6085	-1.7047	-1.2482	-2.2847	-2.0956	-1.8603	-0.14433
-1.1851	-0.61649	-0.25367	-0.31319	-0.75312	-2.7641	-1.0962	-1.5425	-2.5741	-1.4053	-1.898	-0.96135	-1.3505	-0.51905	-0.35091	-0.41048	-0.55281	-0.015169	-2.1978	-2.0349	-0.10853	0.11148	-0.83718	0.3379	-3.1691	-2.0881	-0.15139	-1.0743	-0.35927	-0.44721	-1.259	-0.27312	-2.5366	-2.1861	-1.2043	-1.234	-1.2986	-1.9337	-1.8497	-0.74813	0.50714	-2.5992	1.176	-1.6786	-1.8687	-1.9168	-0.13126	-1.4455	-0.87687	-3.128
-1.6382	-1.8399	0.50347	-1.1239	-0.77948	-1.9524	-0.14398	-0.30391	-1.2194	-1.9515	-1.9566	-1.0633	-0.46814	-2.4348	-1.9324	-2.4166	-1.7751	-1.1779	-2.8056	-0.91304	-0.87638	-1.7693	-0.67295	-2.1582	-3.4564	-0.47471	-1.5472	-2.4574	-0.41434	-1.4189	-0.0013575	1.3749	-0.96942	-2.7076	-0.6928	-2.8338	0.65132	-0.95361	-2.1146	-0.25272	-1.494	-1.6792	-3.0525	-2.2575	-2.2899	-1.5945	-2.7199	-0.93743	-1.4652	-1.0893
8.3324	8.9249	9.7003	7.5778	7.6881	9.2745	8.0686	8.7298	8.0696	9.3237	7.8603	8.4711	8.2338	8.2001	7.2566	8.8804	8.035	7.2382	8.0164	10.237	8.4982	8.4432	7.2674	6.3159	8.0991	6.8664	8.1149	10.323	7.3448	7.1125	8.5449	7.3376	8.231	6.6288	7.3189	9.8902	7.8419	8.4495	7.4592	7.0612	8.4344	7.8579	7.9187	8.9494	8.7221	8.7505	8.4882	8.7363	8.5212	8.1881
1.0746	-0.105	-0.086559	-0.89276	0.8987	-0.24583	-1.8866	-0.27191	0.28196	-0.053265	0.052193	0.67585	-2.3066	-0.46011	-0.36933	0.056657	1.2533	0.14346	1.2095	-0.027828	0.12343	-1.8223	-1.6024	0.062983	0.51754	-0.53587	0.885	0.010009	-0.47947	1.8905	0.2243	0.18259	0.18961	1.2812	0.83474	-0.047822	1.2928	-0.87455	0.24167	0.16623	-0.018046	-0.18183	0.7969	-0.26716	0.38167	0.35188	-0.13272	0.97437	-0.21746	0.36248
-1.0962	-1.4297	-0.49063	-1.2259	-0.99296	0.98874	0.69243	-0.0081938	-0.2855	0.13915	0.80674	0.15872	-1.0912	-1.5447	0.74467	-1.2927	-1.804	-0.14343	-1.4558	-0.97838	0.21043	-1.1336	-0.2778	-0.17859	-0.79616	-0.60985	0.11771	-1.2365	-0.13772	-0.44718	-0.40621	0.28825	-0.13331	-1.9174	-0.31311	0.20258	-0.24539	-0.0049776	-1.1814	0.97041	-0.21066	1.1894	-0.10141	-0.1608	-0.82777	-0.48074	-0.46716	0.24129	1.6195	0.6319
3.4047	5.0213	2.6989	5.1895	4.9446	3.2525	4.006	4.6623	4.1745	4.3951	4.3696	3.5628	5.339	4.9282	4.8653	5.62	4.5147	5.0677	1.9186	4.1521	4.9158	3.8148	4.9641	4.7543	5.0468	3.4863	4.3798	4.2692	3.4619	4.9849	5.1025	3.9299	4.2005	5.0659	2.7065	4.2902	2.8901	5.9183	3.6619	3.4086	3.7134	5.1634	4.7589	3.7468	4.8134	4.555	4.4169	3.3036	4.437	3.3106
-8.8803	-9.5206	-9.8107	-9.5432	-8.6204	-9.5583	-9.0071	-7.9162	-9.6292	-9.4198	-10.008	-9.2774	-7.8816	-9.0421	-8.3177	-9.5605	-9.9675	-9.0832	-9.7277	-8.1181	-10.858	-9.9562	-8.4688	-8.9289	-9.5597	-9.4534	-10.177	-8.3906	-8.5655	-10.06	-8.8035	-9.2935	-9.2724	-9.5137	-8.4133	-10.585	-8.8698	-10.966	-9.2564	-9.3144	-8.0497	-8.3902	-8.846	-9.9984	-8.7584	-9.0926	-9.412	-8.8475	-9.2609	-10.004
11.21	11.174	9.3831	11.426	8.3097	8.3455	10.341	11.279	10.324	10.876	8.9904	8.2615	8.8912	9.965	11.282	9.4807	9.5288	8.8872	8.6487	9.8454	10.104	9.3334	10.317	10.268	10.1	9.9957	9.5488	7.8739	10.402	8.8454	9.5148	9.5152	8.8743	9.1593	8.0464	9.1666	9.8437	10.103	9.0632	10.722	10.556	9.1399	10.392	10.063	9.9795	8.4945	9.0875	9.4842	9.51	10.591
10.426	10.073	8.1373	8.931	10.27	7.7528	9.573	9.3125	10.283	10.719	9.8295	8.4925	11.132	9.9265	8.1076	8.998	9.9546	10.193	10.934	11.225	8.2787	10.329	8.8101	10.244	9.8471	11.995	12.025	11.444	10.494	10.136	10.035	9.2859	10.267	9.7687	8.8515	10.063	10.255	10.774	9.9038	11.037	8.3118	9.426	9.9229	9.8623	10.25	9.8986	10.102	10.303	10.718	10.059
-13.421	-13.45	-12.01	-12.724	-13.778	-12.801	-12.986	-13.439	-13.331	-12.637	-13.766	-13.396	-12.317	-11.93	-13.54	-13.119	-12.858	-12.358	-13.058	-12.642	-12.879	-12.541	-11.775	-13.647	-12.992	-13.006	-11.169	-13.32	-12.809	-11.475	-14.59	-13.241	-11.638	-12.74	-11.534	-13.839	-13.073	-12.376	-11.169	-11.632	-12.894	-13.97	-13.065	-13.937	-13.607	-12.454	-11.484	-14.023	-12.872	-13.554
-3.0277	-3.4281	-3.3663	-4.1591	-2.6696	-2.171	-3.2581	-0.44151	-5.0691	-3.6907	-3.4699	-4.1173	-2.5695	-3.4269	-1.0132	-1.9664	-3.3028	-2.9788	-2.2433	-3.6705	-4.7195	-2.8093	-3.849	-3.8416	-4.8097	-2.753	-2.104	-1.8309	-2.3798	-3.0175	-3.4527	-3.2462	-4.3491	-1.9362	-3.3691	-2.65	-3.0527	-2.829	-1.88	-2.8612	-4.2374	-3.1897	-4.3282	-4.7253	-2.0367	-3.4653	-3.2287	-4.3715	-3.5243	-3.0043
3.8417	5.4113	4.9545	5.1856	5.7182	6.2747	4.1169	3.9694	6.9206	6.5329	3.5521	6.0103	3.6598	4.131	5.3603	4.8544	5.3576	4.9591	4.3804	5.4897	5.96	3.7498	6.0658	5.108	6.04	5.4121	5.0885	4.3816	4.1008	2.3502	4.492	5.9417	5.0703	5.9778	3.9952	4.2562	4.0145	4.6239	5.4792	5.6539	5.139	4.65	4.5778	3.5036	4.8731	5.6867	3.9787	4.9976	3.8389	4.872
-1.0731	-1.0953	0.95278	-0.9399	-2.4428	-0.59358	-0.61641	0.15686	0.36615	-0.39044	-0.97526	-0.8431	-0.11913	-1.2474	-1.5627	-1.3244	-1.6462	1.6574	-0.68391	-2.1009	-1.6336	-0.52143	-0.57814	-2.5105	-0.2757	0.511	-0.57055	-1.7882	-0.34192	-0.82712	-1.2202	-2.3294	-1.1706	-0.13625	-1.1929	-1.1747	0.10693	-1.3113	-1.3572	0.14652	-0.41249	-1.5009	0.27787	1.4189	-0.94666	-0.23269	0.0010569	-1.2691	-0.65926	-1.8364
-14.085	-11.725	-14.404	-12.131	-12.096	-11.904	-11.865	-12.974	-13.35	-14.408	-13.39	-13.912	-12.752	-12.897	-11.995	-11.621	-12.097	-12.147	-13.958	-12.641	-14.078	-12.57	-12.988	-12.557	-12.537	-13.513	-14.061	-10.977	-12.923	-13.258	-12.405	-13.475	-13.654	-11.921	-13.874	-14.122	-12.566	-11.554	-13.518	-11.306	-13.379	-12.417	-12.425	-13.872	-14.347	-12.65	-13.121	-14.83	-13.997	-12.389
-7.5362	-5.7219	-5.2187	-5.8617	-6.5243	-4.7965	-5.2991	-6.5465	-6.1716	-6.5747	-5.6315	-6.1246	-4.4463	-4.769	-4.9171	-5.1383	-7.0977	-4.8502	-4.5907	-4.6105	-5.8665	-5.9195	-7.0663	-6.4255	-4.941	-4.7675	-4.4575	-6.5772	-5.9771	-5.4636	-5.8965	-5.9636	-7.1335	-6.5445	-4.5038	-6.9806	-6.3576	-5.7283	-5.8799	-5.177	-6.5534	-6.7777	-5.4179	-3.4346	-5.3888	-4.5662	-5.3308	-6.4481	-7.1406	-6.2405
-0.76119	-0.48289	-1.4511	-0.7141	-1.5627	-1.6329	-1.2797	-1.1279	-1.0971	-1.4163	-1.3237	-1.3444	-1.3638	-1.1371	-1.6992	-2.3378	-1.6216	-0.93881	-0.43802	-1.4604	0.17971	-0.37834	-2.6631	-0.96624	-1.51	-0.97751	-0.82008	-1.0187	-0.59366	-0.91981	-0.22985	-0.80968	-1.8705	-1.2561	-1.187	-0.80068	0.0061674	-1.0893	-1.457	-2.1442	-0.11411	-1.1695	-1.6553	-0.55043	-0.70566	-0.49705	-2.4245	-0.45145	-1.3518	-2.2101
4.3408	5.8039	5.2702	5.201	4.6552	5.4942	6.0181	4.7417	5.0933	5.1296	4.8548	6.8646	4.3174	4.518	6.2202	4.0246	4.1899	5.4856	4.307	5.0206	6.3758	4.6095	4.141	6.4159	3.0717	4.9652	4.487	5.6864	5.5048	5.3922	3.2536	7.3163	5.1632	4.8171	7.1979	5.8902	4.2008	4.3428	3.4601	3.2881	3.7	3.6525	4.1713	5.537	5.2878	5.7831	4.5315	5.385	6.2625	6.0729
2.1201	2.8008	2.9819	4.6069	2.7258	4.3559	0.96947	4.4046	1.4313	2.4645	2.4314	2.6602	3.5823	3.8699	5.3978	3.9046	3.075	4.4586	1.6405	3.3136	4.8091	2.5987	2.7837	2.7791	2.8712	3.2019	3.4957	4.8652	2.0761	3.5768	2.8273	2.853	3.8487	1.6187	2.1263	3.4406	2.6775	2.9212	4.2288	2.5735	3.1423	2.6772	3.7105	4.455	1.679	2.3398	3.114	2.7759	2.7485	1.4787
0.62116	0.99816	0.011548	0.45609	1.0931	0.42894	1.0012	-0.21112	0.51545	0.62072	0.91563	1.5467	-0.15796	-0.60318	1.0514	-0.042955	1.2703	1.3427	-0.79311	1.397	0.66296	0.77911	0.59391	1.9132	1.0356	0.086592	0.45508	1.0705	-0.66456	0.71855	1.4109	-0.68396	0.15435	0.036514	1.3879	1.474	-0.1722	0.87792	0.78894	-1.0009	1.9316	0.74387	-0.7658	-0.085969	1.1246	1.9399	-0.23412	-0.27262	-1.018	-0.036889
-2.6741	-2.5827	-4.067	-3.8335	-2.3532	-2.6399	-3.8793	-4.7828	-3.9821	-4.2225	-3.5207	-2.7531	-4.3959	-3.7921	-2.6649	-2.4557	-2.8905	-3.4585	-3.3749	-3.7626	-4.523	-3.7052	-1.9272	-3.7542	-2.0344	-2.5544	-3.8547	-3.3938	-2.5595	-4.3111	-3.7697	-2.4173	-1.8234	-3.5173	-5.5251	-3.2317	-2.8179	-4.1506	-3.0686	-2.5252	-4.468	-1.9637	-2.686	-4.088	-0.99922	-3.5013	-2.2413	-4.281	-4.6582	-4.7134
-6.4189	-4.814	-6.8805	-6.1212	-5.5401	-6.4697	-5.9855	-7.6105	-6.492	-7.031	-6.5828	-6.5401	-6.4553	-7.3248	-7.3852	-5.7231	-6.9478	-6.501	-6.3998	-5.661	-5.3319	-6.1837	-7.6791	-7.7704	-6.7805	-6.402	-5.868	-5.9861	-5.7539	-5.8895	-5.7959	-6.6331	-6.4155	-6.077	-7.3753	-6.2653	-7.5331	-5.2453	-7.3079	-5.3487	-6.7613	-8.0714	-4.5926	-6.8308	-5.8803	-7.1183	-6.3452	-7.4788	-6.6752	-7.1263
5.3037	6.1872	7.2734	5.4755	4.9514	6.3988	6.0296	6.3304	5.9625	2.531	4.1177	4.6205	4.5718	4.7821	4.9769	4.6716	3.8341	5.3565	4.8283	5.5556	4.668	4.515	5.0116	3.8188	4.0256	3.6808	5.4028	4.8306	5.9685	4.2593	5.0209	4.6638	5.2722	5.5461	5.2951	4.9457	6.1726	5.6803	4.8646	4.5581	5.1342	4.6675	5.3515	6.3294	4.6007	6.3007	5.7477	5.5991	5.3461	5.3853
-21.058	-22.259	-22.259	-22.046	-22.639	-21.934	-21.999	-20.248	-22.995	-21.919	-22.009	-21.746	-22.101	-20.614	-21.39	-22.032	-20.957	-22.649	-23.011	-22.9	-21.803	-21.41	-21.369	-21.235	-22.115	-21.931	-24.051	-21.867	-22.118	-23.095	-22.049	-22.313	-20.342	-20.523	-20.517	-22.373	-21.867	-22.257	-22.434	-21.252	-21.996	-22.108	-23.124	-21.181	-23.218	-22.413	-22.757	-22.693	-20.867	-22.523
-8.2829	-8.092	-7.9225	-7.5119	-9.0818	-7.5925	-7.0847	-8.6326	-8.9876	-7.4846	-7.8914	-8.0246	-7.6969	-7.8046	-8.3729	-7.1913	-8.1689	-7.5863	-6.5288	-6.8972	-9.2593	-7.9817	-6.9391	-6.6762	-8.7195	-8.6599	-7.7086	-7.0405	-7.7455	-9.0958	-7.6247	-6.6333	-8.4818	-7.6718	-7.4706	-7.1255	-8.648	-6.0048	-7.5837	-7.5896	-8.2248	-9.3507	-9.1947	-8.9998	-6.5751	-7.6941	-7.534	-7.7678	-7.9215	-7.7307
-2.7801	-3.2567	-2.4623	-1.9267	-5.4	-1.8709	-2.6697	-3.7372	-4.1535	-2.7175	-3.4739	-2.0596	-2.6003	-2.6114	-3.5443	-1.3586	-3.4111	-4.9075	-4.1315	-2.2827	-5.3078	-2.2936	-2.0111	-4.7398	-2.0895	-4.1806	-4.5633	-3.7971	-2.9804	-2.3083	-1.9734	-3.7983	-2.2598	-3.9967	-3.9362	-2.5359	-3.6351	-2.7453	-3.3623	-2.6463	-2.5693	-3.6889	-2.8694	-2.9035	-4.5067	-2.3838	-2.393	-2.2665	-2.815	-3.4272
-12.91	-12.012	-12.134	-12.503	-11.94	-13.323	-13.728	-13.491	-13.312	-12.085	-12.25	-12.433	-11.721	-11.856	-9.64	-11.238	-14.859	-13.85	-12.493	-12.859	-13.046	-13.193	-13.737	-12.744	-12.979	-12.492	-13.614	-11.557	-13.337	-12.409	-12.576	-11.628	-12.998	-11.448	-12.298	-12.131	-11.908	-13.981	-12.765	-13.346	-12.106	-13.135	-12.179	-12.625	-12.963	-12.225	-11.915	-12.882	-12.581	-14.088
-9.8443	-9.4953	-9.2354	-8.0158	-9.4346	-8.1511	-9.0788	-8.6368	-8.9117	-9.9319	-8.8761	-10.045	-8.8651	-9.3974	-8.9988	-7.5266	-9.9484	-8.4891	-8.224	-8.4401	-8.0596	-9.2926	-10.392	-10.663	-9.6321	-8.6756	-9.405	-10.221	-9.8422	-8.7724	-9.8325	-10.272	-8.8036	-9.9431	-9.7705	-9.442	-9.1961	-8.9735	-8.7414	-9.5109	-10.09	-10.367	-8.8183	-10.387	-9.697	-7.7198	-8.5056	-9.3959	-8.1668	-10.566
-12.365	-14.355	-13.566	-12.207	-13.271	-14.082	-15.353	-12.169	-13.436	-13.235	-12.188	-12.769	-14.089	-11.954	-14.024	-14.901	-12.778	-12.699	-12.968	-13.637	-12.653	-13.792	-13.104	-11.727	-14.558	-12.495	-12.683	-13.129	-14.561	-13.332	-14.978	-12.542	-12.776	-12.733	-13.195	-12.823	-12.503	-12.691	-13.256	-12.725	-13.511	-13.009	-10.95	-12.18	-14.784	-11.779	-13.011	-10.987	-12.191	-13.195
-4.3672	-5.2667	-6.5312	-5.7271	-6.139	-5.7981	-6.4827	-5.4752	-5.4316	-6.0937	-4.8177	-6.0972	-5.9978	-4.8837	-5.9333	-4.2406	-4.7542	-5.6009	-6.3572	-6.1782	-5.196	-4.5019	-5.5707	-7.2603	-6.8149	-3.9937	-3.7782	-6.3856	-4.3584	-6.5263	-3.9976	-6.6154	-4.2196	-6.2327	-4.5609	-3.7158	-6.0271	-5.1196	-4.2577	-4.2898	-5.4493	-4.6367	-5.8866	-5.5433	-6.9791	-7.9806	-5.9411	-7.2599	-5.1007	-5.2876
-1.955	-0.83591	-0.39505	0.48585	-0.8396	-0.080734	-0.60101	-0.12949	1.1303	0.30569	0.13698	0.19175	0.52524	-1.3291	0.18302	0.81306	2.1005	0.82909	0.46801	-0.073226	-1.1567	-1.0397	0.36111	-0.45351	0.087357	-0.63624	-0.78561	0.19064	-2.0641	-0.095127	-1.3389	0.61622	-0.33278	1.1305	-0.72161	0.45268	-0.25036	-1.2883	-0.32908	-0.11587	0.89527	0.54122	-0.44162	-0.58949	0.063312	-0.42451	0.51765	1.075	-2.6075	0.00051378
-12.458	-14.013	-14.277	-12.97	-13.441	-13.448	-14.983	-12.121	-12.746	-13.497	-12.068	-12.975	-12.978	-13.04	-13.86	-12.225	-12.919	-12.706	-12.416	-11.101	-13.747	-11.127	-11.239	-12.541	-15.259	-12.557	-13.248	-13.256	-11.528	-11.932	-13.377	-13.48	-13.59	-12.746	-12.007	-12.118	-14.455	-11.755	-12.532	-12.058	-13.356	-11.908	-13.114	-15.299	-12.665	-13.203	-11.601	-13.802	-11.412	-12.085
-10.098	-11.622	-10.572	-11.312	-11.068	-12.413	-12.34	-10.111	-11.72	-10.164	-12.355	-11.585	-11.864	-11.129	-12.239	-11.525	-12.199	-11.758	-11.42	-13.165	-13.632	-10.761	-12.336	-11.069	-13.502	-11.304	-12.283	-11.555	-11.63	-12.113	-11.807	-12.102	-11.529	-13.272	-12.643	-11.75	-12.418	-11.24	-11.916	-12.691	-10.036	-11.209	-12.858	-11.476	-11.778	-9.7951	-10.873	-9.5775	-11.417	-12.819
-5.1605	-7.4687	-6.2692	-5.4364	-7.0449	-5.901	-5.174	-7.0287	-8.0253	-6.5248	-4.7104	-7.1983	-6.4204	-6.6536	-7.0397	-5.0801	-6.2762	-6.624	-5.5294	-6.8828	-5.9594	-6.3809	-7.3453	-7.4886	-5.7403	-8.111	-6.0728	-4.6879	-6.0075	-5.6853	-5.9671	-6.0286	-4.8807	-6.4926	-6.2246	-6.0872	-6.8507	-7.2629	-6.5802	-5.8139	-6.1383	-6.6015	-8.287	-6.5023	-6.3109	-7.4598	-5.7192	-6.85	-6.5901	-5.2032
-21.307	-21.973	-22.062	-22.845	-22.575	-23.237	-20.942	-21.411	-22.391	-22.511	-23.182	-21.556	-22.456	-20.905	-21.597	-23.657	-21.495	-22.531	-22.018	-22.202	-22.121	-22.705	-22.276	-22.896	-23.761	-24.217	-22.783	-21.993	-21.25	-21.757	-23.317	-21.962	-21.964	-21.806	-21.916	-21.492	-22.976	-22.173	-20.819	-20.476	-22.064	-22.292	-20.522	-21.166	-20.338	-21.955	-21.789	-22.15	-24.724	-21.704
-2.3364	-2.1752	0.38785	-1.061	0.7977	-1.794	-1.4348	0.287	-1.9901	-0.53571	-1.9199	-2.1404	-0.76053	0.69486	-1.4354	0.32406	0.18405	-0.55625	-2.4514	-1.4299	-0.25	-1.3598	-0.14539	-2.3882	-1.8306	-2.214	-0.75556	-1.6737	-0.27486	-0.53944	-0.58423	-2.0413	-0.75919	-0.29711	-0.30466	0.19811	-1.1278	-2.3777	-1.0569	-1.6584	-2.9437	-2.6852	-1.4299	-0.56047	-0.99827	-2.0537	-0.35526	-0.86489	-1.4898	-1.496
-21.935	-20.927	-22.014	-20.967	-21.81	-20.321	-21.53	-20.307	-21.048	-20.743	-19.819	-20.609	-21.245	-21.314	-21.065	-20.78	-21.493	-20.207	-22.125	-21.826	-19.646	-20.4	-21.342	-21.154	-22.241	-20.165	-21.284	-20.134	-22.962	-21.124	-22.474	-21.263	-19.617	-21.564	-20.481	-22.071	-21.768	-21.472	-19.812	-19.5	-21.561	-21.597	-22.068	-21.527	-20.114	-21.738	-20.075	-20.586	-19.127	-22.092
-13.374	-15.182	-14.251	-13.547	-14.522	-14.156	-15.189	-13.116	-14.353	-14.325	-13.843	-15.506	-15.491	-14.884	-15.675	-14.256	-15.154	-13.56	-14.459	-14.257	-16.075	-15.171	-14.969	-14.839	-14.455	-14.739	-13.911	-15.599	-13.992	-14.14	-14.609	-13.956	-14.765	-14.323	-15.688	-12.748	-15.678	-15.157	-13.475	-14.937	-13.554	-14.758	-16.374	-15.735	-13.687	-13.525	-14.626	-14.732	-14.413	-13.37
6.3337	5.9164	6.0689	7.5537	8.3912	7.1199	6.7962	7.7206	8.0109	5.3942	7.2674	5.4045	7.7526	6.8002	6.6846	7.9942	6.9222	6.5783	5.6947	7.1518	9.068	7.5617	6.295	7.284	7.673	6.9741	6.3728	7.4792	5.9444	7.1183	6.0613	8.2956	8.2074	6.9561	7.6699	7.8447	4.723	7.5187	6.2771	7.0105	7.2321	6.1987	6.2269	6.4263	6.4202	6.3891	7.1082	5.8374	6.268	6.8161
-11.297	-10.881	-10.271	-11.438	-11.034	-10.353	-11.849	-11.194	-11.436	-10.544	-12.024	-11.209	-12.202	-13.421	-12.577	-12.528	-11.966	-11.048	-11.358	-11.483	-12.642	-12.515	-12.107	-11.95	-12.738	-12.675	-11.126	-10.499	-11.729	-11.471	-12.796	-11.574	-10.616	-12.69	-10.751	-10.542	-11.75	-11.751	-11.673	-11.545	-12.179	-11.43	-12.604	-11.043	-9.4826	-9.547	-10.352	-12.357	-11.626	-11.831
0.39904	1.1774	-0.77975	-0.12461	0.28008	0.25713	-0.48263	-1.0155	-1.5785	-1.1712	-0.15366	-0.24518	-0.65486	-0.10751	0.62066	0.2521	-0.076437	0.32633	-2.6696	-1.7513	-0.6399	0.70397	-0.22457	-1.2044	-0.11322	0.19092	0.0036114	0.53705	-0.70206	-0.06968	-1.2829	-1.2442	0.58172	-1.2432	-0.74709	-0.90237	0.44953	-0.36864	-0.055089	-0.20255	-0.10017	-0.62703	0.79238	0.3605	0.28892	-0.13157	1.5432	-0.34437	-0.38359	0.50432
-9.1207	-8.4202	-10.957	-10.636	-10.742	-9.678	-7.5351	-10.607	-9.2444	-8.926	-10.051	-9.572	-10.676	-10.886	-7.8045	-9.2798	-7.8605	-8.9415	-7.3112	-9.242	-10.599	-9.1452	-8.392	-8.464	-8.9553	-9.0879	-10.614	-8.3873	-8.9264	-7.8523	-10.802	-9.6943	-9.1496	-8.1972	-9.5183	-9.1482	-9.9621	-8.994	-9.2588	-7.7372	-10.292	-10.893	-9.906	-9.9569	-7.3947	-9.075	-9.2303	-8.8059	-9.6418	-9.0538
-4.9462	-2.1842	-3.1836	-3.3308	-2.3228	-5.116	-4.0741	-3.7978	-4.9196	-4.8869	-3.2349	-4.4042	-4.3548	-4.7397	-2.3093	-3.674	-3.5359	-3.3941	-4.6134	-2.5937	-4.9017	-4.6109	-5.3778	-4.4888	-4.5568	-3.817	-3.8589	-4.1391	-2.2984	-3.6027	-2.16	-4.4652	-4.4593	-3.3246	-3.2366	-3.963	-3.2574	-2.6785	-3.0734	-4.089	-3.8591	-2.2212	-3.1259	-3.4934	-1.8725	-3.3799	-2.2792	-2.7077	-3.5178	-4.6702
-4.0412	-3.8561	-3.2348	-3.2816	-4.4253	-2.058	-2.9502	-4.083	-5.5488	-4.5828	-3.9536	-6.2896	-3.5259	-2.3797	-3.708	-3.4927	-3.2307	-4.4558	-2.4376	-4.1482	-4.5112	-4.3674	-4.0299	-4.0356	-5.2223	-3.6873	-4.6182	-3.0629	-3.0611	-4.4121	-3.9893	-2.6707	-3.5467	-4.5552	-3.6062	-2.6615	-4.0904	-2.4355	-2.8876	-4.6581	-3.0631	-2.9915	-5.1842	-1.6391	-3.0151	-3.6781	-4.12	-2.8037	-4.3383	-1.2136
5.2807	4.7524	4.7831	4.1969	6.0807	4.287	4.9912	4.4751	4.2965	6.0514	3.4358	5.041	4.9912	5.2712	6.1266	5.5517	4.8021	4.2504	5.2963	4.9309	5.6705	5.5919	5.4856	3.8773	6.1075	5.5764	4.7852	3.6921	4.5732	5.2048	4.0883	4.1945	5.2382	4.3001	5.0814	6.4793	5.3713	5.8219	4.6341	5.149	5.1996	3.7931	4.4878	6.236	4.7616	5.7818	5.1848	5.3926	3.5417	3.8933
-11.233	-11.692	-10.594	-9.1794	-12.996	-9.9286	-10.191	-11.752	-10.094	-10.852	-10.224	-9.7439	-9.9583	-11	-9.8218	-10.933	-11.961	-10.69	-11.147	-11.384	-11.44	-9.8351	-10.43	-11.088	-9.9582	-10.457	-10.304	-10.857	-11.144	-11.401	-11.614	-11.536	-11.403	-10.875	-10.289	-10.391	-10.97	-12.124	-12.93	-10.567	-9.2891	-10.157	-11.979	-11.073	-11.241	-10.714	-9.9863	-9.6736	-11.284	-10.192
-1.953	-3.2056	-3.6048	-4.2042	-2.31	-1.2445	-2.3821	-2.4412	-2.9966	-3.141	-2.1126	-2.8412	-3.9852	-3.347	-2.5884	-2.636	-2.5438	-2.294	-1.1323	-3.6785	-2.5447	-0.77035	-2.4423	-2.0792	-1.7903	-3.4171	-1.7231	-3.64	-2.5268	-2.0469	-1.5825	-2.6085	-2.0666	-2.7185	-4.4571	-3.2142	-2.4739	-1.2123	-2.548	-2.0827	-2.6674	-1.5209	-2.8551	-3.6104	-3.6775	-2.3919	-1.0547	-0.54014	-1.881	-2.0053
1.776	-0.67719	0.505	0.26094	0.03073	0.058353	0.53836	1.0163	0.52951	0.62717	0.32783	-0.54753	0.61469	0.8276	0.34052	-0.090688	1.2523	-0.056142	-0.22802	-0.44516	0.54828	0.99816	-0.36735	2.5242	0.50881	1.4411	-0.027129	0.23654	-1.1962	0.47545	-0.58978	0.26865	0.91784	0.54758	-1.5424	0.40776	0.16659	2.0655	-0.90488	0.95413	0.78272	-0.04954	2.1052	-1.0085	1.4984	0.9093	-0.18848	-1.0076	0.55106	2.0423
-11.052	-10.86	-10.65	-11.878	-12.91	-10.62	-10.445	-10.502	-10.586	-10.439	-11.057	-9.4284	-13.155	-9.4295	-9.9955	-10.842	-12.07	-9.7899	-10.871	-10.037	-10.079	-11.461	-8.8492	-10.875	-12.003	-10.1	-11.023	-10.497	-11.462	-11.638	-11.378	-10.515	-12.051	-9.7667	-11.01	-12.092	-11.169	-11.675	-11.466	-10.526	-10.362	-10.696	-10.269	-11.535	-10.236	-10.21	-11.038	-10.838	-11.469	-10.154
-1.3259	-0.79962	-2.9499	-1.8764	-1.7564	-3.1383	-1.6917	-2.5477	-1.5828	-1.7472	-0.53259	-1.416	-2.6896	-1.6701	-0.54963	-1.6525	-1.2897	-1.1427	-1.7897	-0.69578	-0.92014	-1.1559	-3.2006	-1.7612	-1.596	-1.2564	-1.8808	-2.058	-2.5979	-1.8	-1.6283	-1.693	-2.3137	-2.4007	-0.78293	-0.38692	-2.1225	-0.58493	-2.0658	-1.6428	-1.9181	-1.6099	-1.6749	-1.6644	0.015377	-1.6455	-2.2839	-2.5201	-1.7069	-1.5224
1.5098	2.2611	1.0981	-0.10054	2.2077	2.0863	0.068468	1.3368	1.59	0.80651	1.8416	1.1656	0.95382	3.0219	3.7074	0.035936	1.0857	1.4531	1.1315	0.66192	-1.4931	0.0010713	2.6257	2.2019	0.891	1.6789	0.98888	1.6814	2.977	1.3598	1.4019	-0.70822	0.95839	2.1134	2.0377	3.1615	0.23431	2.1964	1.4919	2.4739	2.1193	1.9017	0.41993	0.63434	0.79801	1.3306	1.57	0.80197	0.88018	0.78359
-13.462	-12.964	-12.774	-12.886	-13.98	-14.597	-12.759	-13.636	-13.403	-12.527	-12.989	-15.524	-13.447	-14.013	-13.982	-15.346	-11.873	-12.673	-13.625	-12.227	-12.925	-13.382	-13.197	-12.383	-13.607	-13.793	-12.477	-12.051	-13.695	-13.342	-14.834	-12.922	-12.437	-13.93	-13.426	-12.795	-13.276	-12.857	-12.426	-13.639	-12.845	-13.345	-13.591	-12.497	-14.26	-13.707	-13.09	-13.483	-13.935	-13.975
-11.621	-11.8	-11.903	-12.351	-12.345	-12.775	-12.646	-11.668	-11.135	-11.546	-11.151	-11.379	-12.878	-14.564	-10.988	-11.372	-11.839	-11.027	-11.371	-12.062	-12.419	-11.37	-11.798	-10.835	-12.077	-12.466	-11.418	-13.155	-12.034	-12.347	-9.6534	-11.078	-11.273	-14.172	-13.244	-11.456	-11.017	-11.017	-9.9039	-10.622	-10.107	-10.827	-12.217	-12.322	-11.447	-10.861	-10.709	-12.726	-10.365	-10.496
-2.0114	-0.14726	-0.37622	0.42195	-1.0203	-1.0291	-1.1034	0.86882	0.073518	-0.73131	-2.8945	-1.6846	-0.92971	-1.7066	0.070247	-1.5724	0.12362	-2.6731	1.0431	-0.96701	-1.7393	-1.6831	-2.1286	-0.69905	-1.4996	-0.6509	-2.2706	-1.2336	0.64035	-1.9049	-0.28019	-0.86286	0.028071	-0.72255	-2.9793	-0.064823	-1.2683	1.0542	-1.4868	-0.94602	-3.0237	-0.90909	-1.1675	0.75915	-1.0672	-1.2364	0.12611	-1.8293	1.2132	-1.9774
-1.6489	-1.5954	-3.0424	-2.6158	-2.6583	-1.5404	-2.4438	-2.3698	-0.45981	-3.2923	-1.3838	-1.4305	-4.3757	-2.7748	-1.8183	-2.7947	-1.5419	-2.2947	-2.6688	-1.8439	-3.5952	-2.5657	-2.6749	-2.1056	-2.3067	-3.2242	-3.4456	-2.0333	-2.0586	-3.9271	-2.384	-3.2147	-3.2914	-2.696	-2.0809	-1.9584	-3.9986	-3.8152	-3.1149	-2.3022	-0.9901	-3.0793	-2.2823	-3.0904	-2.2932	-3.0996	-1.2471	-2.1723	-1.5048	-3.0957
-8.5383	-9.612	-9.2921	-9.4123	-10.086	-8.95	-7.8193	-8.9819	-9.3953	-9.3636	-7.9008	-9.3606	-9.6584	-9.8177	-8.4126	-9.538	-8.3009	-9.1439	-10.167	-8.3126	-8.2008	-9.7723	-7.4267	-9.5851	-9.0672	-9.4221	-8.4186	-9.2848	-8.7717	-7.5993	-9.7916	-8.8965	-10.108	-9.777	-8.1307	-8.4358	-9.8479	-8.5033	-8.4921	-7.257	-10.659	-8.8886	-8.83	-8.0363	-7.9829	-9.1057	-7.258	-8.7293	-8.7893	-8.943
-11.122	-10.641	-10.949	-10.69	-11.133	-10.904	-10.359	-10.4	-10.453	-10.46	-11.329	-11.22	-10.386	-12.131	-10.975	-9.4425	-11.326	-11.807	-12.298	-10.324	-11.249	-9.4038	-11.341	-8.5018	-11.885	-10.698	-12.824	-10.083	-11.103	-9.3083	-11.249	-11.508	-10.879	-9.3597	-10.956	-10.781	-9.2611	-12.131	-10.377	-10.207	-11.743	-10.397	-11.834	-11.029	-10.877	-10.696	-11.315	-11.174	-9.6374	-9.6738
-14.324	-12.451	-13.407	-11.556	-13.706	-12.288	-12.221	-12.25	-15.712	-13.184	-11.934	-12.184	-12.68	-11.361	-13.546	-13.334	-13.52	-12.698	-13.601	-13.378	-11.137	-14.3	-12.721	-13.85	-12.736	-12.095	-13.4	-12.832	-13.763	-11.337	-14.077	-11.989	-12.116	-13.164	-13.621	-13.629	-12.286	-14.092	-12.56	-12.047	-13.289	-13.851	-12.955	-14.323	-12.816	-11.55	-13.874	-12.14	-12.752	-13.366
-3.2275	-3.7821	-2.9494	-2.0027	-3.0953	-2.772	-3.5512	-3.9507	-2.5371	-2.4798	-3.6284	-3.0655	-3.0357	-2.9218	-0.6602	-2.0145	-2.5515	-2.7129	-2.8896	-3.6807	-1.8169	-2.3168	-3.7419	-4.4484	-2.7415	-3.4693	-3.0331	-4.921	-3.2237	-4.1719	-3.135	-3.2673	-2.5954	-2.7345	-3.7405	-2.0139	-1.8424	-3.6594	-2.7834	-4.471	-3.5699	-2.8643	-3.911	-3.7285	-4.5783	-4.4545	-2.9435	-2.7714	-4.6353	-3.7474
-0.039171	1.4877	0.25804	-1.6378	0.16325	1.0869	-0.67213	-0.077358	-0.28783	0.64728	-0.89092	-0.59996	-0.1464	-1.1068	-0.051318	0.20683	0.29414	-0.33009	-0.66488	-1.1537	0.44815	0.79376	-0.1281	1.1955	0.19857	-1.0502	1.3848	0.58869	1.3006	0.64141	-0.29897	0.5315	-1.7566	0.96913	-0.028585	0.074652	0.71115	-0.72517	0.7838	-1.1399	0.86294	-1.1553	0.053338	0.59657	0.086186	1.9581	-1.5782	0.46772	0.30758	-0.1055
-14.179	-12.627	-11.529	-13.198	-11.57	-13.591	-12.156	-11.438	-13.016	-13.748	-12.366	-13.681	-13.931	-13.208	-12.763	-12.664	-13.685	-13.643	-12.379	-14.513	-13.106	-14.111	-12.859	-12.367	-12.081	-11.782	-12.214	-10.706	-12.965	-12.15	-13.172	-13.395	-11.807	-11.608	-11.604	-13.707	-12.141	-13.846	-12.912	-12.05	-12.576	-12.548	-11.628	-12.057	-14.304	-13.367	-13.553	-12.048	-11.441	-13.957
-8.8418	-9.6051	-9.0149	-6.6002	-8.7457	-8.3878	-10.023	-8.112	-8.6735	-10.146	-9.1788	-8.5944	-8.1761	-9.3123	-9.1212	-7.4574	-9.5352	-8.455	-8.3897	-9.15	-10.888	-9.1913	-8.0625	-9.0099	-9.6067	-9.0582	-7.9992	-9.9418	-10.825	-9.0306	-8.8768	-8.925	-9.6679	-9.9357	-7.8813	-8.01	-8.3196	-8.9561	-9.9213	-9.9075	-8.8686	-8.817	-7.9758	-8.5667	-10.752	-7.7879	-9.5169	-8.3338	-9.5034	-10.356
0.07217	2.028	-1.1386	-1.3364	0.81157	-0.83544	0.73981	-0.068529	0.8822	-0.93618	-0.70064	-1.0336	2.3092	-0.58924	-0.35175	-0.60857	0.22885	-0.9832	1.3684	-0.27062	-1.048	-0.60599	-0.41582	1.4359	0.072929	-1.5331	0.79445	0.029115	1.1526	1.2605	-0.3634	0.47681	1.474	-1.5625	-1.7561	0.4397	1.8107	-0.11369	-0.83518	-0.40381	-0.48841	-0.38755	0.47874	0.16493	1.5759	-0.95245	0.81846	-1.4867	-0.97179	0.65692
-13.864	-12.822	-14.271	-15.398	-13.205	-11.738	-14.49	-12.731	-13.201	-12.517	-13.641	-12.538	-13.979	-10.69	-12.902	-14.585	-12.895	-13.123	-11.462	-13.602	-12.963	-14.976	-14.048	-14.269	-12.325	-13.404	-14.38	-14.921	-13.823	-15.174	-12.586	-13.892	-12.721	-14.377	-12.79	-13.976	-14.827	-13.934	-13.841	-12.466	-12.629	-13.225	-12.921	-12.229	-13.59	-12.879	-13.75	-13.222	-13.122	-13.577
-0.37582	-0.53337	-1.8518	-0.61612	-0.46362	-0.28101	-1.8597	-2.1567	-2.7721	-1.0598	-1.2713	-0.63035	-0.94708	-1.6326	-0.94779	-1.823	-0.49146	-1.7947	-3.7477	-0.81945	-0.56161	-1.9828	-1.9843	-0.12259	0.12287	-1.4804	0.019219	0.15895	-2.2593	-2.4261	-1.6615	-0.78998	-2.6195	0.0087042	-0.78517	-1.3854	-1.2212	-1.6588	-0.92362	-1.2163	-0.42318	-0.30643	-2.0881	-2.3829	-0.43643	-0.60571	-1.4357	0.27794	-1.0052	-3.6702
6.1987	6.0106	6.6237	5.8901	5.6687	5.1178	5.8364	5.4454	3.4746	4.2808	4.0514	6.8667	5.1723	5.5818	4.561	4.8915	5.0878	4.8991	4.7709	5.6866	4.8988	5.6385	7.2093	7.0966	5.3326	5.0761	5.0487	5.584	5.5794	5.1205	4.3618	4.6112	7.5326	5.8175	6.4336	7.1026	6.1655	5.2974	6.8304	4.9186	6.0327	5.5381	5.0432	6.3346	3.695	5.5408	4.2821	5.302	2.9439	5.2677
-10.207	-10.947	-11.198	-10.621	-10.572	-10.488	-10.613	-12.984	-11.661	-10.285	-10.271	-11.384	-12.785	-10.387	-12.148	-11.391	-12.741	-12.634	-10.176	-9.4277	-11.886	-13.596	-12.396	-11.324	-10.925	-10.134	-13.67	-12.327	-10.99	-12.599	-11.354	-11.27	-11.693	-11.203	-12.166	-14.269	-10.452	-10.987	-12.83	-11.626	-12.588	-11.071	-11.404	-11.301	-12.264	-11.189	-12.255	-11.595	-12.551	-12.422
-5.0457	-7.447	-4.7728	-5.7784	-6.2879	-5.8871	-4.0693	-5.94	-4.2358	-8.1873	-5.555	-7.6026	-7.1273	-5.4753	-6.5352	-7.005	-3.6289	-7.0225	-7.7506	-5.8881	-7.3183	-6.5499	-6.9866	-6.8939	-5.6089	-5.7768	-5.8347	-4.856	-6.9392	-7.1509	-6.9528	-6.8248	-6.7073	-6.2874	-6.261	-6.4021	-6.8054	-6.8104	-5.075	-5.8442	-7.6606	-7.4536	-7.2673	-6.1111	-6.7955	-7.1537	-6.0667	-5.7168	-5.5357	-5.7817
-2.1409	-2.9193	-3.1778	-1.7876	-4.3157	-3.372	-1.6128	-1.856	0.026755	-1.8682	-2.3413	-3.5721	-2.8267	-2.8711	-3.8124	-1.6418	-2.4146	-0.63342	-2.5935	-3.2501	-2.2564	-2.0187	-3.3377	-3.218	-2.2926	-1.6806	-1.5726	-1.4514	-1.9639	-1.9474	-2.8669	-3.4499	-3.6808	-2.6862	-1.4248	-3.3233	-1.5517	-2.8199	-1.9233	-2.6336	-3.5088	-3.384	-2.133	-2.9246	-2.3252	-2.8742	-2.8326	-3.7197	-3.2039	-3.111
-13.154	-11.821	-9.6936	-10.367	-11.213	-11.036	-12.917	-12.478	-11.106	-10.916	-12.664	-11.577	-11.762	-13.282	-12.052	-13.666	-11.604	-10.127	-10.468	-10.955	-12.241	-10.83	-11.339	-10.733	-11.232	-11.51	-12.202	-11.113	-12.641	-13.016	-11.882	-12.098	-12.17	-12.6	-11.274	-11.629	-12.333	-11.749	-11.252	-12.548	-12.2	-11.155	-14.548	-10.917	-11.651	-10.41	-11.64	-11.465	-12.506	-12.024
8.6756	6.8797	7.5393	7.0541	6.4524	7.3504	6.7858	7.41	7.6112	5.6657	7.9918	7.2109	6.1618	7.9368	6.0044	7.731	6.5485	7.3968	6.3172	8.8925	7.5666	6.1716	6.3362	7.836	7.8631	5.5681	5.8844	6.8116	7.0284	6.5823	6.1632	7.7851	6.1225	7.5629	6.4956	7.9179	6.7689	6.2157	6.8254	7.867	7.8334	7.127	7.1078	6.0849	7.2083	6.9198	5.5494	6.2078	4.2539	5.9179
-16.877	-15.39	-13.037	-14.261	-13.507	-13.127	-15.699	-14.296	-12.879	-14.154	-15.68	-15.659	-13.952	-13.761	-14.309	-13.293	-13.136	-14.064	-13.809	-14.271	-14.461	-13.189	-13.047	-13.242	-14.291	-14.148	-13.857	-13.04	-14.757	-13.945	-14.301	-14.46	-13.714	-12.479	-14.902	-13.455	-12.539	-13.74	-12.671	-12.075	-14.93	-14.843	-14.944	-12.974	-14.874	-14.237	-14.079	-13.91	-12.826	-15.272
-2.0062	-2.0307	-3.4812	-4.918	-4.2688	-2.2045	-5.0557	-4.0624	-4.8967	-4.9055	-4.1446	-4.9095	-4.1163	-3.3773	-4.0166	-3.983	-2.6861	-3.8725	-3.8364	-4.0142	-4.0497	-4.2093	-3.1631	-4.796	-2.0287	-4.3711	-3.1115	-3.9464	-3.5451	-2.8486	-4.1841	-1.9818	-4.297	-4.3554	-3.7974	-3.8381	-2.4395	-4.3825	-2.4128	-4.8965	-5.6456	-4.8033	-3.563	-4.1648	-4.6011	-1.4605	-2.8375	-4.1099	-4.1432	-4.9816
4.1404	3.9488	3.2258	4.5547	4.3599	3.576	4.4524	4.5669	6.6286	4.2174	4.2204	3.852	3.2433	5.3262	3.0912	3.5195	5.5925	4.5432	4.5933	5.1179	4.3499	6.1617	3.9142	6.1126	4.5955	4.9118	4.1346	3.5641	5.5331	4.5608	3.3188	5.398	6.5048	4.2089	5.5602	5.1576	3.5819	5.2049	3.3514	4.4129	3.9166	5.0314	5.6999	3.406	5.0941	4.3453	4.3584	4.1105	5.1688	4.2242
0.17672	-0.20603	-0.44529	0.23532	-1.3984	-0.72865	-0.13095	0.2044	0.12856	0.56995	0.15691	-0.063892	-0.20109	1.0005	0.68712	0.73049	-0.45309	-1.1118	0.32086	-1.0501	2.2881	0.63749	-0.091755	-0.71478	0.14195	-1.424	0.79536	-1.1068	0.3806	0.55367	-0.74132	0.2918	-0.83779	0.28766	-0.65353	-0.60423	-0.77173	0.29227	-0.49734	-0.39445	-0.58347	-2.235	0.3375	0.27643	-0.11959	1.2124	-0.3847	1.2827	-0.41039	-0.30301
-1.2668	-1.9284	-1.485	-0.1297	0.77189	-2.7248	-2.6889	-1.606	-0.33395	-1.8346	-1.3582	-1.7248	0.78809	-2.1062	-0.89678	-2.7987	-0.45047	-3.2373	-2.0711	-2.1034	-0.85167	-1.7933	-1.2806	-0.23238	-3.5337	-2.1677	-1.5719	-1.7284	-2.6262	-2.1091	-1.2483	-0.96421	-1.5541	-1.5052	-1.5946	-1.0426	-1.2888	-1.1651	-0.26524	-1.5405	-1.431	-0.9326	-2.3008	-0.36804	-0.96936	-1.2255	-2.3575	-2.2943	-1.8081	-1.1327
-3.0356	-2.1398	-4.2449	-3.5272	-2.7038	-4.5622	-3.0528	-3.0219	-2.0796	-3.1817	-3.0873	-2.6745	-1.9734	-4.6703	-2.8413	-3.0974	-2.5973	-2.9742	-1.9337	-3.4101	-1.8189	-3.348	-3.5159	-2.8123	-5.0431	-2.4833	-3.0785	-2.0855	-4.2452	-2.5474	-3.8894	-4.002	-3.2351	-3.4709	-4.3801	-2.8107	-4.0342	-3.2678	-4.2012	-3.2116	-3.1757	-3.6364	-3.2811	-4.3753	-1.2692	-3.5784	-3.5604	-3.034	-5.4501	-3.1637
-3.0533	-0.99358	-0.64017	0.093307	-0.66857	-3.4218	-1.5154	-0.045464	-0.41569	-1.0663	-2.2697	-2.2417	-2.2853	-1.4112	-1.6948	-1.883	-0.75461	-2.196	-2.107	-2.1034	-1.3788	-1.2525	-0.27084	-1.4787	-1.9343	-1.2296	-1.6647	-1.9718	-0.79476	-1.486	-0.29577	0.38583	-1.0664	-2.9251	-2.7956	-0.81346	-1.0614	-2.744	-1.3717	-0.36947	0.65205	-1.9393	-1.7868	-0.65194	-1.6203	-1.6341	-1.6629	-0.031878	0.14153	-2.0431
-2.5444	-1.2381	-1.7475	-4.3929	-4.0061	-3.6291	-3.367	-3.0913	-2.351	-1.863	-2.8232	-3.6042	-2.174	-2.0672	-1.9223	-3.4487	-2.6645	-1.0048	-3.5034	-2.9638	-2.6315	-2.3028	-3.6761	-3.3784	-3.0443	-2.9722	-1.3731	-0.17175	-2.3261	-1.52	-2.0445	-2.5813	-2.2704	-2.533	-3.7481	-1.9208	-1.8279	-1.9008	-2.7867	-2.7589	-2.0682	-4.1246	-1.477	-5.1382	-1.9962	-3.3581	-2.3778	-3.7086	-2.626	-2.1444
-0.94121	-0.33149	1.3533	1.1658	0.94418	2.3739	0.19788	-0.82111	0.32724	0.31843	0.54472	0.90228	0.53469	0.095722	1.0788	0.39308	-1.1172	0.19405	-0.74059	0.35689	2.499	0.85276	-0.76033	0.4028	1.3371	0.60993	0.40052	-1.3168	0.73007	-0.60144	0.23257	0.81289	0.23264	1.4575	1.5095	2.0181	0.20551	-0.83447	0.14713	0.23742	0.35502	1.8547	-0.52399	0.71132	-0.80019	0.78504	0.85782	0.98757	0.38572	-0.92046
-4.5141	-5.3817	-3.2211	-3.1138	-4.5408	-3.8261	-3.24	-3.9898	-4.0539	-4.2181	-3.7947	-3.573	-3.4402	-2.3726	-3.1276	-4.9433	-4.1073	-2.7511	-2.2416	-3.173	-3.6068	-1.3859	-3.929	-3.3521	-3.5369	-2.8913	-2.1999	-2.0296	-2.2505	-2.829	-3.0124	-2.7625	-4.0517	-3.0165	-4.8443	-5.3688	-2.7398	-4.6147	-3.3531	-4.4055	-2.9334	-5.6755	-3.2295	-4.9167	-4.0141	-3.7589	-3.8657	-5.6953	-3.9982	-4.2238
-12.019	-10.789	-10.58	-11.378	-9.6306	-12.433	-12.002	-11.22	-11.492	-10.057	-11.281	-11.14	-11.184	-10.428	-10.933	-12.3	-10.338	-11.181	-10.762	-13.096	-10.573	-12.223	-11.226	-10.028	-10.609	-12.275	-11.547	-11.611	-12.282	-11.986	-11.772	-10.691	-11.287	-11.27	-10.858	-11.269	-12.631	-12.495	-12.949	-10.553	-11.555	-10.892	-12.788	-10.82	-11.402	-11.159	-12.117	-10.882	-11.086	-10.851
1.5379	2.1512	2.7739	1.3403	0.99155	0.78369	1.9084	0.8031	-0.044069	2.4759	2.5059	2.1216	2.4731	-0.9016	0.85622	1.4752	2.3916	1.9927	0.53037	0.99451	0.47438	0.92936	2.5252	0.95528	0.19922	1.0556	0.18446	1.7727	-0.029861	0.1798	1.4554	1.5489	1.6804	2.4075	0.41749	1.6774	0.40335	-1.2077	1.386	0.5479	1.5715	2.8532	1.3126	1.5222	2.7042	2.5429	2.4506	0.38227	1.9168	0.081169
-13.315	-13.859	-13.146	-12.463	-13.616	-13.666	-12.446	-12.517	-12.799	-13.752	-13.251	-12.747	-13.125	-11.721	-12.115	-12.443	-13.737	-13.554	-12.339	-14.158	-12.759	-14.078	-14.047	-12.994	-13.401	-12.488	-12.299	-13.172	-13.051	-12.555	-11.66	-12.963	-13.064	-13.762	-13.121	-13.617	-13.209	-11.995	-12.913	-13.589	-15.649	-11.468	-13.653	-14.565	-13.651	-13.046	-12.641	-12.631	-12.993	-13.586
-6.9128	-7.7768	-8.8812	-7.8803	-8.004	-7.7608	-7.0916	-6.2828	-7.7355	-8.2132	-8.465	-8.791	-7.0363	-9.2616	-7.3762	-7.9326	-5.7571	-7.9817	-5.8873	-8.0562	-6.4686	-7.6404	-7.8206	-8.5826	-8.9473	-8.229	-9.5594	-7.4789	-7.9904	-6.2511	-8.9532	-9.6594	-7.9225	-7.9274	-7.8436	-7.6554	-8.2963	-7.975	-6.7731	-5.6616	-6.7968	-7.582	-6.0617	-7.6353	-8.3674	-8.9915	-6.677	-7.7423	-8.0006	-5.7332
-0.25591	-1.7138	-0.44783	0.28379	-0.25703	-0.38887	-1.1976	-0.47547	-1.7765	-0.82874	-1.6328	-2.8512	-2.1752	0.044051	-1.2175	-0.60215	-1.9482	-1.6188	-0.86577	-1.6852	-2.7957	-2.9434	1.1312	-0.50529	-0.48798	0.15817	-1.3172	-1.3092	-0.99311	-1.2684	0.609	-0.28929	0.59105	-3.4975	-0.73579	-2.0246	-1.3882	-1.9247	0.27655	-2.0475	-1.2064	-1.0518	-1.3979	-0.64433	-2.3954	-0.26917	-0.35371	-1.5073	-0.67608	-0.84946
1.5039	2.942	1.5484	3.5462	1.0832	1.5398	0.95255	2.2491	1.7576	1.9685	0.35126	1.6332	2.9502	1.7513	0.76993	2.9407	2.8089	0.32699	2.354	1.4083	1.3085	2.2528	2.7458	1.4518	1.1325	2.0396	1.0074	2.2005	1.7971	-0.223	1.8233	0.91008	1.1553	1.2655	2.8501	1.8261	2.3311	2.3508	1.6554	2.9731	2.9431	2.3191	0.67193	3.2002	1.6707	0.20952	1.781	0.39648	0.38675	3.1681
-4.1992	-4.7917	-5.2308	-3.6391	-4.2471	-4.3254	-6.2197	-4.7674	-4.7859	-4.2292	-6.1154	-5.4484	-3.6364	-2.9757	-5.4828	-5.5536	-4.5451	-4.658	-3.1027	-3.182	-4.5654	-3.1752	-4.6612	-5.0037	-4.9899	-4.7618	-3.6933	-3.9156	-6.402	-5.6505	-5.3771	-5.3586	-4.419	-5.161	-6.5823	-5.0961	-3.9817	-4.5313	-3.053	-4.3923	-5.4752	-3.9641	-5.9615	-4.2141	-3.3961	-4.6138	-5.2373	-2.3619	-4.1402	-4.118
-15.354	-15.011	-14.312	-14.92	-16.319	-15.358	-14.452	-15.096	-15.868	-13.742	-13.071	-14.501	-12.993	-15.357	-14.788	-13.597	-14.354	-15.307	-14.635	-14.287	-15.38	-13.86	-15.001	-14.241	-12.55	-13.257	-13.764	-14.111	-14.637	-14.094	-14.382	-15.75	-15.804	-15.313	-14.879	-15.511	-13.876	-14.432	-15.064	-13.08	-13.418	-14.363	-14.487	-15.813	-13.45	-13.762	-15.087	-14.419	-14.492	-15.024
-8.9706	-9.4372	-10.024	-11.166	-9.313	-9.6055	-8.5334	-8.5976	-10.752	-10.458	-11.663	-9.3276	-9.5648	-9.9422	-11.06	-11.388	-9.0649	-9.8235	-9.2544	-11.426	-11.074	-8.0865	-9.9121	-10.878	-10.91	-10.228	-10.371	-10.358	-10.421	-9.528	-8.7687	-10.643	-10.252	-10.326	-10.075	-8.283	-10.666	-9.0312	-8.7174	-10.764	-10.946	-9.8622	-11.765	-10.034	-11.24	-9.9217	-10.932	-9.1026	-10.135	-9.2302
-11.536	-11.225	-10.51	-11.987	-11.613	-12.022	-10.14	-10.507	-11.119	-10.039	-11.575	-9.0593	-9.6913	-9.6817	-10.323	-10.19	-9.5485	-12.844	-9.2823	-11.061	-9.6307	-11.568	-11.291	-10.905	-10.517	-12.606	-11.86	-10.586	-10.408	-9.4993	-11.842	-9.2863	-11.434	-11.625	-12.199	-10.7	-11.654	-9.8605	-11.518	-9.0371	-10.841	-10.651	-12.113	-10.069	-9.8962	-9.9589	-11.726	-11.048	-12.331	-12.025
-0.86014	0.81452	1.613	-0.41387	0.88193	1.1766	-0.93291	-0.31443	-0.52039	2.5271	-0.02294	0.58614	-0.21341	1.4876	0.36192	-0.47875	-1.4395	-0.063715	-0.77201	-1.1485	0.054698	0.80024	-0.57015	-2.2956	-0.689	-1.2184	-0.23015	0.98391	0.94622	-1.0756	0.37212	-1.3763	-0.41324	-1.2065	-0.71985	-0.44641	0.50739	-0.10418	0.44475	0.73474	-0.19774	0.35276	-0.243	0.31566	0.17424	0.48929	-1.2102	0.054534	0.26346	0.12535
-9.7168	-9.5035	-10.716	-9.2536	-11.109	-10.209	-10.349	-10.58	-9.6295	-9.5363	-9.2538	-10.778	-9.0381	-9.6407	-10.49	-8.1222	-10.141	-9.039	-9.6045	-8.9448	-11.638	-10.213	-10.279	-8.7378	-9.7042	-9.8138	-10.793	-10.758	-11.788	-10.483	-9.6023	-10.037	-10.426	-10.612	-10.193	-10.158	-9.3755	-11.716	-10.507	-11.078	-10.86	-10.845	-8.6938	-10.098	-11.92	-11.665	-10.726	-9.9111	-10.067	-10.228
4.7599	5.6658	5.8082	5.1762	6.0254	6.2269	6.3852	6.8526	3.9757	5.8373	5.4555	4.725	6.0434	5.6777	5.8717	7.3369	6.5625	4.1715	5.4257	4.5369	6.8674	5.4107	6.0331	4.1217	5.9818	6.3688	3.8031	5.0255	5.4698	5.9525	5.4378	5.0041	5.7964	4.0938	5.8024	4.4679	4.5569	5.1783	6.2676	5.9761	7.6047	4.3771	5.9709	4.7	3.7121	5.4363	5.0572	5.6857	5.387	4.932
1.1816	1.3785	2.0447	2.7234	2.1709	-0.30782	0.98613	1.3046	3.1453	0.95812	0.28189	2.6522	2.5338	1.7815	2.1205	2.1934	3.1955	2.2248	1.995	2.272	2.9474	1.9839	0.89712	2.6748	3.1494	1.2497	2.6947	1.2357	2.1748	2.0759	2.3193	2.8617	2.4546	1.8574	2.4803	0.84851	0.93239	1.9299	2.5003	3.5593	1.9023	2.8738	0.078411	3.5108	1.7727	1.3063	1.8316	1.858	1.2319	2.0775
-4.9665	-5.3165	-5.7115	-6.7572	-6.0113	-7.2141	-5.5782	-6.6591	-5.2286	-5.1424	-6.9308	-5.1404	-4.842	-5.4992	-3.6856	-4.6648	-5.4699	-5.0565	-6.0308	-4.9857	-5.6033	-4.8349	-5.9678	-6.4883	-5.613	-4.1284	-6.8438	-6.0141	-6.0344	-5.75	-4.8462	-6.5628	-5.2013	-5.334	-5.7513	-6.1265	-5.7613	-5.2109	-5.5823	-3.8516	-5.5961	-4.758	-5.0978	-5.3845	-5.6108	-5.6765	-4.9581	-5.1378	-5.796	-6.3332
1.3096	0.21762	0.74531	2.9155	1.5289	-0.022004	1.7043	1.2902	1.6507	1.2459	1.3104	0.84279	2.0915	1.8015	-0.18619	1.1693	1.1707	3.198	0.62432	3.1486	2.1897	1.3191	1.3111	2.0341	1.9989	-0.46751	1.7133	3.1837	1.9388	2.7176	2.4585	-0.059956	2.0262	2.8675	2.2473	2.5703	3.6494	1.4876	2.3775	1.2193	1.2783	2.0631	0.99549	1.8296	3.4769	1.721	0.85802	1.5216	2.9604	0.05386
-1.0433	-2.0233	0.42781	-0.78884	-2.0609	-2.8344	-0.33445	0.32435	1.7373	0.060956	-1.3994	-0.50983	-0.5526	0.88284	-1.5384	-0.056432	1.1862	2.6866	-0.52921	-0.2621	0.15681	0.52294	-1.174	0.44237	-1.4819	-0.73719	-0.86155	-0.27356	0.41228	1.1976	0.23751	-0.32289	-0.29502	1.1773	-1.988	-0.00091893	-0.92918	0.34824	-1.6249	-0.30204	0.58297	-1.5675	0.45975	-0.31666	-0.31974	-0.068111	-0.58433	0.87674	-0.88524	0.0099373
-12.084	-12.297	-12.493	-11.404	-11.281	-11.532	-12.57	-11.353	-10.443	-10.129	-12.379	-12.025	-9.5906	-14.212	-9.8952	-10.81	-10.78	-11.804	-11.389	-11.556	-12.936	-12.191	-11.371	-12.414	-10.543	-11.793	-12.898	-10.824	-11.675	-11.725	-10.873	-11.981	-9.3611	-12.971	-12.138	-12.983	-10.908	-12.08	-10.963	-10.821	-12.811	-10.968	-10.914	-11.338	-11.893	-13.135	-11.47	-11.579	-12.714	-11.262
-4.1769	-2.8699	-3.0683	-2.8334	-2.7239	-1.0119	-2.946	-4.7218	-1.1542	-2.4647	-3.6284	-2.2933	-2.7917	-3.8782	-2.6927	-2.399	-3.1826	-2.9034	-3.492	-1.7473	-4.6704	-1.4973	-2.7407	-2.2538	-3.5432	-2.2733	-2.9356	-0.86101	-1.0413	-2.0225	-0.95046	-1.6906	-1.9793	-3.3523	-2.3048	-2.985	-1.9676	-3.5119	-3.1536	-4.1812	-2.7573	-1.8751	-2.9446	-1.7883	-2.5244	-3.1648	-2.2352	-3.6163	-3.5234	-2.9925
-21.108	-24.057	-22.348	-21.416	-21.784	-21.608	-21.855	-22.109	-23.893	-20.76	-22.03	-22.114	-21.463	-21.834	-22.166	-20.971	-21.329	-20.489	-23.302	-22.382	-22.346	-23.749	-23.681	-21.808	-22.305	-22.088	-20.952	-22.968	-22.629	-22.253	-22.833	-21.982	-22.825	-21.408	-22.976	-21.801	-22.553	-23.608	-21.523	-23.27	-22.353	-22.051	-21.308	-20.68	-22.713	-23.192	-22.826	-22.354	-22.528	-21.576
-1.1835	0.032568	-0.72643	0.2926	-1.2063	-1.111	-1.069	-2.9911	-1.2815	-0.90497	-1.4553	-3.3096	-2.325	-0.72982	-1.8264	-1.6502	-1.1921	-1.4127	-0.096569	-1.8658	-2.3672	-0.75692	-0.26993	-1.4621	-3.2005	-1.463	-0.0069916	-1.9709	-0.4881	-0.44684	-2.1303	-2.9246	-1.8039	-0.82347	-1.46	-2.4696	-2.1613	-0.30813	-0.66266	-1.1796	-0.73506	-1.0257	-1.1519	-1.8166	-0.49743	-0.39684	-3.0774	-1.0886	-2.5139	-1.0759
-2.9885	-3.8884	-3.8044	-3.5232	-3.3192	-3.6676	-1.8489	-3.4673	-4.0293	-4.6073	-3.883	-6.2546	-3.3519	-2.77	-2.3557	-3.9196	-3.8657	-2.8903	-4.4295	-4.3893	-2.447	-3.1797	-2.6679	-4.0395	-3.6691	-3.833	-3.2977	-5.2262	-4.3459	-4.632	-4.6775	-2.8097	-3.0539	-2.446	-3.2466	-6.2015	-3.7799	-1.5886	-4.7447	-1.3728	-4.544	-3.211	-4.5519	-3.0016	-2.1794	-4.8088	-4.3419	-2.3302	-2.221	-3.9414
-22.497	-21.754	-23.719	-23.294	-21.773	-21.349	-20.889	-21.304	-22.135	-23.647	-21.741	-22.08	-22.001	-22.236	-22.8	-21.716	-21.286	-23.344	-23.174	-21.992	-22.911	-21.074	-22.979	-22.048	-21.385	-24.383	-24.501	-23.264	-20.983	-21.311	-22.175	-22.88	-21.239	-21.709	-23.362	-22.774	-23.17	-22.939	-22.409	-22.779	-21.905	-19.4	-23.354	-20.875	-22.56	-22.099	-23.726	-22.922	-21.334	-22.922
2.3399	1.8902	2.1829	1.619	1.34	2.0648	2.8956	1.8923	2.5818	2.3557	1.4981	2.6551	1.5179	1.213	2.1663	0.71396	2.5757	1.5919	2.6934	2.508	3.0623	2.3205	2.2283	0.12223	1.7607	2.8118	1.4291	0.50994	1.5116	1.7319	1.3157	2.4253	1.6364	3.0433	2.5683	3.4588	2.5978	1.5707	2.0735	1.2589	-0.53008	0.24005	2.0751	3.1112	1.3981	1.302	1.6145	2.2025	2.536	1.2567
-10.592	-9.9262	-11.857	-9.6381	-11.249	-11.004	-11.247	-11.187	-11.049	-10.991	-11.275	-10.644	-9.9127	-11.056	-8.5969	-11.965	-12.592	-11.814	-10.109	-11.132	-9.1565	-10.731	-11.838	-10.574	-11.965	-11.189	-12.834	-11.462	-10.647	-10.578	-8.5557	-10.798	-10.762	-11.81	-10.142	-12.92	-11.137	-10.705	-11.05	-8.4432	-11.183	-10.574	-10.761	-11.151	-10.911	-11.328	-9.7859	-10.309	-9.818	-10.012
-2.5011	-0.61708	-1.7876	0.48488	-2.1283	-0.8024	-1.7273	-0.63854	-1.1723	-0.36971	-2.7243	-0.71114	-1.8502	-0.94958	-2.1604	-3.8968	-3.1153	-2.419	-1.7297	-0.5341	-0.72041	-0.32325	-1.3579	-2.7191	-1.3946	-0.26873	-0.58508	-1.6182	-1.5707	-0.25455	-1.0161	-1.2016	-1.0326	0.47035	-1.7473	-1.0927	-0.95918	-2.0662	-1.2219	-1.0951	-0.8968	-0.36559	-2.5792	-1.2588	0.4429	-0.27673	-2.0328	-1.4299	-1.4839	-3.3351
-21.071	-19.308	-20.433	-21.152	-19.322	-21.95	-19.763	-20.955	-21.535	-19.09	-19.509	-20.683	-20.559	-21.267	-19.571	-21	-20.448	-21.329	-19.548	-21.435	-20.257	-21.148	-20.865	-20.205	-22.385	-20.838	-18.958	-19.903	-22.035	-21.285	-21.426	-21.116	-18.806	-20.306	-20.581	-20.602	-20.578	-22.02	-20.568	-22.093	-19.635	-21.202	-19.667	-21.043	-21.495	-20.699	-20.909	-22.113	-20.592	-20.439
6.4072	8.4813	5.7715	7.7534	6.7454	6.6689	6.0764	6.8969	6.2321	6.809	6.3411	6.4911	8.2835	8.5424	6.2411	5.8113	7.4742	5.8671	6.8222	6.6257	7.4949	6.5638	6.1592	6.9326	6.1544	6.7668	5.7328	8.6017	6.1553	7.7341	6.5434	7.1626	6.5385	6.2651	6.7099	7.9247	8.1165	6.6584	5.4056	7.9349	8.2074	6.6218	8.403	8.6348	7.662	5.9332	7.2824	6.9723	7.1521	5.4939
-21.033	-21.53	-20.666	-21.096	-21.863	-21.124	-20.856	-20.351	-22.786	-19.101	-21.05	-20.371	-21.112	-22.019	-20.063	-21.311	-19.503	-20.395	-21.128	-19.88	-21.001	-19.735	-21.419	-20.406	-22.165	-20.437	-19.846	-20.469	-20.097	-20.603	-21.288	-19.664	-19.831	-19.996	-21.248	-20.716	-21.563	-21.552	-20.517	-19.942	-19.894	-20.44	-20.07	-21.632	-22.34	-21.332	-20.219	-20.551	-20.621	-21.456
-1.5423	-0.77574	-1.3299	-0.745	-1.2447	-1.6044	-2.1842	-2.6436	-2.3659	-1.6245	-2.6949	-1.7315	-2.5278	-1.8905	-2.1518	-3.1575	-1.9273	-2.5968	-3.3625	-1.8827	-1.5288	-2.1197	-0.90568	-2.4183	-2.9363	-2.735	-1.6812	-2.0409	-1.4439	-1.1928	-1.5427	-1.9358	-2.6221	-1.3633	-3.3009	-2.0461	-2.8534	-1.6131	-2.4763	-1.9003	-0.023157	-2.3006	-2.5759	-0.52859	-2.4311	-0.78165	-2.4513	-3.1685	-2.2308	-2.8981
-9.4883	-9.8265	-9.3374	-9.3197	-9.3553	-9.7462	-10.223	-10.532	-10.012	-9.6587	-10.571	-10.343	-10.282	-9.3799	-10.001	-10.485	-9.4034	-10.419	-11.545	-9.7605	-9.3153	-9.9491	-9.8509	-10.539	-9.0726	-9.9426	-9.0083	-10.053	-10.318	-10.147	-9.1421	-11.111	-10.56	-10.035	-9.8933	-10.47	-11.163	-10.018	-12.414	-11.921	-11.6	-9.0279	-11.131	-10.118	-10.446	-11.158	-9.2294	-9.0488	-11.189	-10.546
-5.4461	-4.4811	-4.3562	-4.377	-2.1606	-4.3162	-4.3489	-4.8172	-3.5058	-3.4305	-2.8982	-3.5533	-2.9023	-2.7752	-5.2707	-2.555	-3.7253	-3.6807	-3.4189	-3.2539	-3.1589	-3.8736	-3.4278	-3.5064	-4.1227	-3.3158	-3.1889	-3.0473	-2.8756	-4.226	-3.7188	-5.4142	-3.7852	-3.981	-2.4881	-3.7998	-4.8958	-4.5523	-4.4629	-4.5932	-3.7071	-5.1554	-2.7783	-4.4251	-4.1146	-5.0484	-5.7928	-3.3308	-3.4804	-4.3035
-12.483	-10.543	-10.43	-10.939	-10.543	-11.392	-10.369	-10.267	-10.893	-10.187	-11.313	-10.628	-10.257	-11.345	-9.3386	-9.1008	-11.511	-11.309	-10.324	-11.873	-11.298	-11.732	-12.778	-9.8354	-10.245	-10.798	-9.8549	-10.352	-10.86	-10.68	-10.232	-9.363	-9.7058	-10.848	-9.4682	-10.973	-10.16	-11.232	-10.53	-12.294	-9.9762	-10.77	-10.598	-11.946	-9.7207	-11.365	-10.985	-10.467	-11.05	-12.068
-2.3358	-1.863	-2.4135	-1.7801	-1.8819	-1.8703	-2.6116	-0.11184	-3.0462	-1.8438	-1.5971	-3.2158	-1.0579	-1.7298	-1.6908	-1.2654	-1.5559	-3.7534	-0.8888	-2.357	-2.0671	-2.8631	-2.0508	-4.3519	-3.1193	-2.9214	-3.8411	-0.4459	-3.0854	-2.1783	-2.2652	-2.2312	-1.3777	-2.5225	-1.391	-3.1421	-1.7817	-1.8005	-4.0064	-2.3893	-2.32	-3.0811	-1.6923	-3.2986	-2.9689	-2.8856	-2.7981	-2.4004	-0.74873	-2.998
-19.442	-20.404	-20.642	-21.113	-21.935	-19.155	-21.016	-21.454	-19.358	-20.292	-20.545	-20.465	-21.871	-19.852	-21.229	-21.539	-21.067	-19.784	-21.531	-21.181	-19.725	-21.417	-19.666	-19.938	-20.459	-20.651	-19.409	-21.547	-20.208	-20.011	-21.189	-20.398	-20.89	-21.93	-20.973	-21.224	-20.943	-22.062	-20.739	-20.559	-21.286	-21.674	-21.963	-21.384	-21.732	-21.678	-21.399	-20.998	-21.764	-20.88
5.0661	5.0145	3.5246	3.1964	3.8456	3.7227	4.6822	4.4302	4.4007	4.4201	5.5124	6.1822	4.8031	5.9868	6.1569	4.5527	3.5905	3.4399	3.8177	6.1836	5.1992	4.5105	3.6935	3.6006	4.466	4.6755	3.0926	4.0802	4.7172	3.6764	5.5056	3.2093	4.7773	5.0198	4.1385	5.1204	3.867	4.2622	3.898	2.6147	4.8115	4.9409	3.7903	3.6383	6.5793	6.1265	3.3573	5.4382	4.4946	5.442
-8.8515	-9.8644	-8.5004	-10.588	-9.8589	-9.6542	-9.4231	-9.45	-9.8156	-9.277	-7.8148	-10.52	-9.2944	-7.851	-8.731	-9.0237	-9.9	-9.1896	-9.1168	-8.6755	-9.0687	-9.4872	-8.5032	-9.0008	-9.4715	-9.6462	-9.212	-10.251	-9.3428	-9.6988	-7.6248	-8.5642	-8.586	-9.7507	-9.181	-9.5727	-7.1708	-9.2183	-8.2337	-8.9419	-8.643	-8.0891	-8.3452	-9.9887	-8.7547	-10.856	-7.9044	-8.7609	-7.4706	-8.9815
-2.2509	-2.3393	-2.8354	-4.1277	-3.2694	-2.1745	-2.3647	-3.448	-3.4733	-2.1682	-1.7551	-4.1926	-3.5542	-3.0129	-4.0472	-3.1155	-1.3307	-2.801	-2.6183	-3.29	-1.4757	-2.4547	-2.5368	-3.0861	-3.6065	-3.6124	-1.1984	-3.1	-4.1185	-2.4379	-2.0445	-2.925	-1.1077	-2.933	-3.2778	-2.2717	-2.5323	-3.0522	-3.6991	-0.44239	-3.1898	-1.6207	-1.6108	-3.9272	-2.0651	-2.6979	-2.1545	-2.7963	-0.68579	-2.8457
2.7563	5.3041	5.2042	4.7121	4.3519	4.036	4.2069	3.8291	4.0045	3.9743	3.6606	4.0138	4.0914	5.3695	4.0274	3.8682	4.2459	4.3757	4.2064	4.5327	4.5764	4.6206	3.8509	5.3164	6.3183	4.4751	5.0981	4.3934	4.5357	4.066	3.8795	4.9177	3.2927	4.2641	4.0989	5.393	4.6322	4.367	5.977	1.5474	5.2199	4.5602	3.612	4.4497	6.1613	5.0471	4.4122	4.3609	5.0225	4.3116
-14.653	-12.845	-12.257	-12.375	-11.792	-14.425	-13.351	-12.34	-12.472	-11.776	-13.422	-13.546	-14.122	-12.953	-12.941	-12.49	-12.035	-12.771	-14.706	-12.691	-12.721	-12.515	-13.426	-13.854	-14.293	-12.123	-11.14	-12.624	-12.249	-12.879	-12.968	-11.559	-13.464	-12.922	-13.409	-13.334	-12.152	-14.349	-13.675	-13.934	-13.125	-11.811	-13.772	-12.763	-12.787	-11.919	-11.288	-13.425	-13.386	-12.846
-7.3805	-8.1933	-7.2692	-7.1418	-8.2014	-5.5599	-6.5651	-9.1109	-8.0088	-7.3482	-8.9779	-7.3772	-7.2826	-6.9859	-5.9056	-7.3531	-7.1537	-8.4882	-7.3895	-7.6159	-8.5453	-6.92	-6.4398	-8.6996	-6.5324	-6.5841	-8.6059	-6.1359	-8.0249	-9.2113	-7.6346	-5.8987	-6.3012	-6.7223	-7.9492	-6.0555	-8.7846	-7.6938	-7.5581	-6.9785	-8.6896	-6.4981	-8.2627	-7.7279	-5.3171	-7.9447	-7.054	-7.3313	-8.8172	-6.8268
8.7289	9.4517	9.4183	8.9309	9.18	9.4693	10.663	8.9689	10.71	9.4224	7.9367	8.1314	8.4079	11.78	9.3866	10.268	10.11	9.5306	10.709	10.009	11.706	9.4737	10.589	9.2051	10.265	10.357	9.2524	11.266	9.2945	9.7978	9.6184	8.5951	9.6112	10.821	8.9994	7.5573	9.3421	9.7674	10.059	8.8264	9.4103	9.141	9.8271	8.968	10.671	10.438	8.0189	9.3027	10.841	9.4875
-0.26654	2.5919	1.6731	1.1534	0.65658	0.63581	0.58625	0.0031937	1.6756	2.383	3.1395	1.8219	-0.24921	1.7087	1.4715	0.61903	1.861	1.0497	0.94374	2.2675	0.48399	3.6659	2.0671	1.9298	0.43264	0.8514	1.0059	1.7602	1.3817	2.2256	-0.14729	3.1637	0.88126	1.4031	1.1861	0.96591	-0.01067	0.71268	3.0525	-0.52894	1.414	1.4074	0.72821	1.5126	2.8518	1.1224	-1.194	2.0145	0.1242	2.7868
5.0467	4.3747	5.2932	5.7123	6.4237	3.6335	4.2735	6.0094	4.4362	4.9227	4.2927	6.3544	3.2054	2.8102	3.9871	5.6055	4.2033	4.9314	5.2271	5.3209	4.3228	4.8482	4.5666	3.3015	4.7501	3.8448	2.8846	4.5402	5.1277	5.1016	3.1642	4.8126	4.1532	4.5344	3.3568	4.9591	4.469	4.0415	3.2776	3.8706	5.3643	6.0345	4.699	3.8606	6.2797	3.6909	3.457	3.4272	3.9528	3.4275
-2.0337	-0.67527	-2.2639	0.22958	-1.7724	-1.322	-1.1314	-0.095734	0.52031	-1.9646	-1.372	-2.1726	-1.5398	-3.39	-0.31233	-1.4997	-0.65923	-1.9342	-1.0742	-0.24056	-2.3136	-2.5942	-0.61791	-1.8611	-2.5482	-0.46155	-1.3213	-1.7787	-1.8586	-1.2811	-0.19302	-0.80099	-1.8182	-1.1482	-0.7353	-0.088616	-0.85155	-2.3384	-1.5826	-1.1914	-1.1939	-2.021	-2.8693	0.72535	-2.0008	-0.023609	-3.3562	-2.3731	-0.70695	-1.9499
5.4198	5.4503	5.102	4.0615	5.207	5.7357	7.192	5.5674	6.8885	6.9104	6.3969	5.1728	5.1262	6.4014	4.0665	5.5029	5.7808	4.6753	5.7807	6.3698	5.5361	6.8106	4.8819	4.8495	6.9787	4.2098	5.2743	5.3336	5.4792	5.3831	5.1729	4.8683	4.9466	5.8313	4.7952	4.9842	5.2949	5.388	5.3374	4.4837	5.5099	7.0702	4.9414	5.1956	6.7161	5.76	5.9816	5.9004	6.0038	4.7608
0.174	-0.31395	1.0274	-0.64781	-1.5515	-0.9198	-0.56632	0.36966	0.87079	1.8402	-0.18465	-0.45517	1.1139	-0.59081	0.56919	-0.57749	-0.36402	-1.1518	0.31047	-0.13451	-0.46981	-0.41147	1.5298	0.097626	-0.19637	0.51622	-0.46673	-0.28078	-0.97959	-0.15094	0.66904	-0.53003	0.054097	1.3491	-0.95687	-0.81234	0.24652	-1.0025	-1.1693	0.95158	0.76598	1.1611	-1.1201	0.77361	-1.2087	0.21165	0.70923	0.77682	-1.0696	-0.82812
-13.066	-11.464	-12.794	-11.145	-11.182	-11.656	-12.472	-10.835	-11.013	-12.329	-10.652	-12.203	-11.226	-12.503	-10.466	-12.091	-11.041	-10.813	-11.693	-13.425	-11.241	-12.232	-12.354	-11.201	-12.156	-10.919	-11.206	-11.401	-10.661	-10.781	-12.429	-12.021	-13.1	-12.199	-11.532	-11.61	-12.663	-11.022	-11.809	-12.276	-11.087	-12.679	-12.058	-12.177	-10.813	-11.79	-10.101	-11.331	-11.871	-11.469
-11.271	-10.868	-12.332	-10.8	-12.729	-11.351	-10.421	-12.357	-11.675	-11.812	-11.917	-11.896	-12.901	-13.708	-11.891	-11.874	-11.265	-10.202	-11.498	-12.056	-10.873	-10.946	-11.283	-11.443	-12.871	-11.577	-12.332	-10.686	-11.683	-11.895	-11.694	-11.151	-11.677	-10.948	-11.817	-11.804	-12.858	-13.227	-12.251	-11.387	-12.149	-12.613	-11.625	-10.406	-11.969	-10.82	-12.621	-13.075	-10.389	-12.663
-1.003	-2.2095	-2.2082	-2.8819	-1.8333	-1.864	-2.4861	-0.83587	-2.017	-0.2397	-1.5543	-1.0819	-1.1231	-0.93785	-2.0907	-2.4544	-2.6087	0.095795	-1.6062	-1.4565	-1.2007	-0.97935	-2.0673	-0.38622	-1.9396	-0.9508	-1.6863	-1.0616	-0.90153	-2.9084	-0.51628	-1.5293	-1.7521	-2.4387	-0.7656	-0.4154	-1.5617	-2.1122	-2.6546	-3.6397	-2.1086	-1.8534	-0.682	-4.0162	-0.97308	-1.0193	-0.11598	-1.8147	-1.0253	-1.0082
-2.5313	-3.1014	-1.0908	-2.1246	-0.0075975	-0.74976	-1.4161	-1.7473	-0.81159	-2.1405	-1.4378	-1.2217	-1.5458	-1.0773	0.15376	-1.1305	-1.4765	0.6053	-0.76452	-1.7741	-1.7321	-0.81562	-1.1312	-1.6531	-0.97923	-0.31721	-2.1417	-0.93163	0.75984	-1.8453	-1.181	-1.7417	-0.94756	-0.66788	-1.0653	-1.3095	-1.4976	-0.5198	-1.0878	-0.34048	-0.42467	-1.2709	-1.3256	0.82928	-2.2398	-1.6167	0.36602	0.56409	-0.3051	-0.6602
-16.114	-13.295	-14.356	-14.572	-14.424	-14.738	-13.674	-15.587	-14.684	-14.597	-15.782	-15.897	-14.954	-15.518	-14.705	-13.477	-14.346	-14.837	-15.053	-13.775	-13.021	-15.213	-14.511	-13.16	-15.297	-14.483	-13.832	-14.747	-15.228	-14.633	-14.353	-14.97	-14.421	-14.221	-14.038	-14.177	-14.957	-13.589	-13.913	-16.124	-14.613	-14.73	-14.97	-14.436	-14.871	-13.888	-12.965	-13.919	-14.544	-15.995
-3.2651	-3.9515	-5.3644	-4.9503	-4.5508	-5.9545	-4.4889	-5.5042	-4.5357	-4.256	-5.0858	-5.0822	-6.7021	-7.1201	-3.9348	-6.0325	-5.2318	-4.2053	-5.3521	-3.9945	-3.2461	-6.657	-4.6069	-3.4366	-5.4875	-6.7941	-5.002	-5.3507	-5.2713	-5.3731	-5.4015	-5.6757	-4.9231	-4.2571	-3.49	-4.7763	-5.4929	-5.004	-3.9587	-3.7187	-4.0477	-5.9019	-4.3891	-6.2094	-6.3202	-5.9297	-4.4097	-5.2912	-4.6067	-4.7997
-12.757	-11.725	-14.195	-11.484	-13.302	-11.592	-11.606	-13.381	-12.325	-12.86	-14.37	-12.631	-13.824	-12.29	-11.534	-12.24	-11.983	-12.478	-14.034	-13.867	-11.686	-12.592	-12.681	-10.903	-13.04	-12.57	-13.661	-12.458	-12.675	-12.436	-11.553	-12.651	-12.725	-12.373	-11.8	-12.354	-13.552	-14.521	-11.38	-12.258	-12.076	-14.097	-13.873	-12.829	-12.352	-13.079	-13.099	-11.841	-12.785	-13.342
-1.1655	-1.0381	-0.17339	-0.4011	-1.7357	-1.5708	-3.2293	-0.043633	-1.2821	0.37896	-0.61346	-0.61402	-2.2867	-2.6728	-3.4414	-0.098139	-1.0714	0.49861	-1.4809	-0.98849	-1.0366	0.13521	-1.7544	-2.2889	-1.0691	-0.81389	-3.4073	-1.3836	-1.1709	-0.37987	-1.5543	-0.62874	-1.1841	-1.9447	-3.0269	-0.63619	-3.1626	-0.25338	-0.91515	-1.4977	0.19836	-1.2	-1.1461	-1.5281	-2.0974	-1.2784	-2.7898	-1.4664	-1.0502	-1.983
-2.8262	-2.7583	-3.0232	-3.0128	-2.534	-3.7537	-4.0504	-3.9043	-3.8188	-3.6261	-4.3336	-3.927	-3.8801	-3.6161	-4.037	-2.94	-4.4176	-3.4135	-1.3664	-3.3752	-4.6521	-4.449	-3.1176	-3.392	-3.7676	-3.4126	-3.0665	-5.2062	-3.1986	-3.3692	-2.1876	-5.4152	-2.6386	-2.0183	-4.5408	-3.6312	-4.0301	-3.4572	-2.6174	-2.1495	-3.8024	-3.6964	-3.5585	-2.8375	-2.5989	-3.8749	-4.0408	-3.6585	-2.3278	-2.2126
-15.017	-16.598	-14.469	-15.085	-15.759	-14.394	-13.774	-13.605	-13.525	-14.017	-15.104	-13.89	-15.602	-14.861	-14.01	-15.162	-16.18	-12.808	-15.04	-14.157	-15.254	-14.639	-15.308	-14.493	-13.968	-14.784	-14.272	-13.948	-15.416	-14.782	-13.245	-14.656	-15.522	-14.778	-14.1	-14.819	-16.617	-14.8	-16.36	-14.892	-14.929	-14.183	-14.382	-13.356	-13.765	-14.356	-14.507	-11.674	-12.789	-14.857
-8.3573	-9.7611	-10.086	-9.6253	-8.8079	-10.052	-8.0602	-9.0215	-8.927	-9.6849	-9.7137	-8.1957	-9.0321	-9.2659	-9.145	-8.3126	-9.7193	-8.6946	-10.297	-9.4064	-9.6386	-9.0445	-8.4724	-10.326	-9.5058	-9.1332	-7.7858	-10.233	-8.1633	-9.5404	-9.041	-9.6072	-9.1943	-8.3086	-8.246	-9.7407	-9.2696	-9.3625	-8.5692	-9.2558	-9.2847	-8.5061	-9.0841	-8.1452	-9.2906	-9.8515	-9.2935	-9.9674	-7.368	-10.487
-14.278	-12.285	-12.094	-12.956	-12.535	-12.039	-12.365	-12.474	-12.304	-12.744	-12.788	-12.754	-14.032	-12.28	-11.112	-12.621	-12.494	-12.563	-12.745	-14.117	-11.897	-12.061	-15.064	-14.154	-11.507	-13.614	-13.034	-11.818	-13.859	-12.372	-12.328	-13.448	-12.697	-12.645	-12.144	-13.634	-13.183	-13.354	-13.845	-12.284	-13.74	-12.782	-13.291	-12.014	-12.088	-13.082	-13.703	-14.276	-13.016	-11.482
2.1902	4.0673	3.1097	2.7992	3.8736	3.1613	1.5044	3.721	2.2489	1.3889	3.6013	3.5082	2.7807	3.3502	4.5332	2.9293	2.4042	3.4524	1.1496	2.6524	2.319	1.651	2.1108	2.2568	0.16545	3.3443	3.1121	3.0921	3.9703	3.0308	0.9118	2.7814	2.641	1.3347	3.9033	1.3679	1.9204	3.8513	2.3969	2.7703	2.6662	1.7101	3.3142	1.9993	3.1652	2.5766	2.7838	2.8887	2.1153	2.7206
0.24742	1.3186	-0.045754	0.7034	1.2777	1.5959	1.383	2.3374	1.304	1.7874	1.7628	1.7281	2.8308	0.63207	2.1766	0.89481	2.8742	1.1571	2.892	0.56282	2.396	0.6492	2.687	2.8458	2.4367	2.0266	1.3992	0.45512	1.7246	2.2735	3.6163	1.7204	2.1909	0.4712	1.4134	2.6741	0.91987	1.2485	-0.055917	2.8476	1.5423	3.1184	2.371	1.8213	2.2824	2.8329	2.1096	1.3662	1.6556	2.1536
-11.485	-10.529	-11.84	-10.97	-11.616	-14.969	-11.196	-11.361	-12.119	-11.49	-12.495	-13.134	-12.758	-11.519	-12.31	-10.326	-12.288	-10.964	-10.915	-12.747	-11.768	-11.734	-12.496	-12.907	-11.147	-11.766	-12.949	-11.276	-10.81	-12.034	-11.407	-11.264	-13.623	-12.239	-11.061	-12.881	-12.721	-12.308	-13.217	-11.751	-11.204	-12.649	-10.869	-11.717	-13.058	-12.097	-12.679	-12.478	-12.366	-11.789
-9.2332	-9.0951	-9.8408	-10.882	-11.075	-8.5374	-11.756	-7.9476	-10.077	-12.17	-10.285	-10.933	-9.7799	-10.298	-10.858	-10.5	-9.7639	-11.561	-8.8971	-10.876	-10.305	-10.294	-10.041	-10.33	-11.131	-9.6986	-10.714	-10.408	-10.171	-10.5	-9.6287	-10.169	-11.689	-10.498	-9.4822	-11.115	-11.056	-10.383	-10.321	-10.67	-10.469	-9.3776	-10.225	-10.305	-9.7947	-10.719	-10.848	-10.911	-10.874	-9.4789
-3.5621	-5.8837	-1.7675	-3.7703	-4.5166	-4.1432	-3.7657	-2.8342	-2.0123	-3.0016	-4.2936	-4.713	-3.6788	-5.1331	-2.9737	-4.2083	-3.673	-4.4878	-3.8911	-4.7481	-4.3415	-4.0241	-2.7928	-4.0642	-3.1409	-3.7344	-2.9607	-4.085	-3.9757	-3.8583	-5.3869	-5.1978	-3.5465	-2.6039	-4.5121	-4.1941	-4.5491	-4.5808	-4.7281	-5.5644	-3.8195	-3.3006	-3.7295	-5.2558	-4.4626	-2.4595	-3.8795	-2.8803	-4.4915	-3.8725
-13.848	-15.844	-15.821	-15.288	-15.21	-13.519	-16.266	-12.781	-12.919	-13.349	-15.36	-14.865	-14.309	-16.367	-15.107	-13.265	-15.92	-16.334	-14.639	-14.474	-14.8	-14.788	-15.811	-15.73	-12.678	-15.552	-14.473	-16.161	-14.645	-13.985	-15.829	-16.383	-14.734	-14.233	-15.039	-14.812	-15.292	-13.316	-15.4	-13.112	-14.813	-14.654	-13.881	-16.796	-15.025	-14.718	-15.589	-16.357	-16.107	-14.137
8.4732	7.1896	6.9253	8.2076	9.1463	8.1702	7.9238	9.1473	6.907	7.3487	7.9893	8.705	9.6304	8.1134	7.9599	8.4301	6.3695	7.9048	9.1601	7.7459	7.8455	8.1568	9.6479	9.3005	8.3922	9.2055	7.6758	6.6725	9.0421	9.4871	7.502	7.5531	7.1237	7.6088	9.5507	7.9584	8.1233	8.0624	8.2273	8.833	8.043	8.6915	9.8686	8.2834	8.4492	7.3592	7.6599	9.2718	8.4585	8.3905
-21.646	-22.07	-23.559	-20.706	-21.39	-22.335	-22.744	-23.512	-22.068	-20.539	-20.858	-23.164	-22.46	-22.586	-22.525	-23.809	-22.759	-22.9	-24.163	-21.47	-21.913	-22.567	-23.556	-22.81	-23.126	-22.55	-23.021	-23.761	-22.136	-20.953	-20.699	-21.619	-21.733	-21.92	-21.051	-22.213	-21.937	-20.777	-20.092	-22.008	-21.214	-22.788	-21.041	-22.343	-21.823	-21.361	-22.085	-21.589	-22.904	-20.8
-4.9417	-4.7624	-5.4753	-3.8277	-4.3233	-4.3277	-4.6386	-4.5303	-5.1195	-3.696	-5.2332	-5.9545	-4.7575	-3.9008	-3.7689	-4.1418	-5.9722	-3.956	-5.0285	-4.7465	-4.5044	-4.4446	-4.127	-4.732	-4.1389	-4.6662	-3.806	-4.7824	-4.3788	-3.2783	-4.6228	-4.6571	-5.6857	-4.1234	-4.8586	-4.7273	-5.282	-4.7266	-5.2832	-5.2153	-3.2307	-3.9246	-6.2016	-4.8976	-5.592	-4.9967	-4.5442	-4.7017	-5.4902	-3.4003
-11.946	-11.192	-12.403	-13.08	-10.888	-11.937	-13.096	-12.216	-10.776	-11.943	-11.078	-10.987	-11.136	-10.217	-11.09	-11.276	-12.409	-11.323	-12.518	-12.156	-11.115	-11.932	-13.164	-10.267	-11.901	-11.064	-11.541	-11.82	-11.543	-11.464	-12.965	-13.418	-12.191	-12.905	-13.844	-11.516	-11.317	-12.206	-12.059	-11.43	-12.684	-11.383	-10.669	-11.921	-12.688	-11.474	-10.803	-10.107	-12.665	-11.135
5.0792	4.4921	4.8212	5.4099	4.3391	3.6683	6.0343	5.7787	3.6591	4.5733	4.4686	3.7943	4.5343	4.1009	6.7854	6.0196	5.5281	4.3575	5.859	5.9586	4.8337	5.1737	5.7483	5.9717	4.5848	6.1283	4.6095	4.9496	4.8212	5.942	3.5775	4.346	6.0948	2.7095	6.2156	4.017	5.0582	6.1114	4.7697	3.882	5.4674	4.8572	5.5172	5.3151	2.8472	5.5842	5.5652	4.6328	4.3708	3.5391
-22.277	-23.377	-21.031	-23.788	-22.653	-22.638	-22.408	-22.238	-22.372	-23.227	-21.508	-21.057	-21.11	-22.318	-23.342	-22.169	-22.363	-21.497	-21.663	-21.573	-22.715	-22.189	-21.74	-21.576	-23.336	-23.05	-22.048	-22.598	-22.012	-21.905	-23.715	-21.74	-21.69	-21.633	-22.593	-22.201	-22.078	-20.961	-22.951	-23.032	-21.266	-21.93	-22.232	-22.009	-20.152	-23.163	-23.671	-22.581	-21.389	-23.003
0.018354	-2.1524	-1.7276	0.40675	-1.0073	-0.85128	-0.12892	-1.701	-2.0035	-0.39986	-2.0236	-1.2309	-1.0863	-0.774	-2.5249	-2.0303	-3.2557	-1.556	-1.5193	-2.5079	-1.5299	-2.8251	-1.4644	-0.32726	-0.92147	-1.2914	-0.5006	-1.8921	-1.0185	-0.99123	-0.56438	-1.998	-1.7894	-2.0223	-2.9011	-1.072	-2.4935	-0.81466	0.23774	-1.0123	-0.75485	-2.5347	-1.7809	-2.4162	0.42101	-1.9795	-1.0849	-1.8386	-1.4558	-0.87605
6.1956	5.5516	6.6229	4.5537	4.0987	6.282	4.864	6.6393	4.6624	5.7874	5.6085	6.2252	4.6887	5.4276	5.573	4.432	4.8224	5.4478	4.9963	4.4944	5.3177	5.6327	4.9489	7.2386	5.0928	5.5633	6.3108	6.8202	4.3713	5.0831	5.904	5.0366	6.9543	4.7324	7.6344	4.5624	6.5669	5.6074	5.8753	5.8044	3.3064	7.0911	5.2071	5.2123	7.0134	6.7634	3.1777	5.5064	5.1514	4.9471
5.5702	7.7992	4.0785	6.8251	7.1891	5.791	6.6363	7.0613	6.6804	7.3962	6.5274	6.6166	8.8523	7.7118	6.9626	7.5126	8.233	6.486	6.0543	6.1517	8.252	6.0023	7.2835	6.3879	7.045	6.8152	4.4411	6.0683	6.8791	6.0146	6.2048	7.8557	7.6106	7.0929	7.9018	6.967	6.6439	6.8381	6.8392	4.9974	6.558	9.3749	5.5062	6.0235	4.2718	5.6756	6.5896	7.2308	7.154	7.5559
-1.0458	0.41836	-0.29935	-0.50957	0.28816	0.40898	-0.088285	0.21147	0.44558	0.77907	0.66007	0.16673	0.054614	-0.60982	-0.27588	1.0062	1.3382	-0.45145	-0.50745	-0.088725	-0.069231	1.6063	-1.4568	-1.3264	0.091217	1.0559	-0.4617	0.95913	0.064909	0.27113	-0.63244	-0.40025	-0.89285	-1.0814	0.19459	-0.12908	-0.14841	0.095398	-2.681	-1.2101	0.11088	-0.39635	-0.89679	1.1713	-2.2342	-1.2349	-0.28833	0.086079	-0.18053	0.79602
-3.6521	-3.2054	-3.521	-2.3046	-3.0687	-4.2673	-1.0991	-3.1302	-3.2201	-2.6091	-4.8019	-4.2048	-1.9893	-2.4307	-3.8692	-2.785	-4.8221	-3.9293	-2.3166	-2.9185	-4.5298	-2.0277	-3.0331	-3.8779	-4.0011	-3.7876	-5.05	-4.101	-3.7673	-3.0696	-2.3707	-3.3921	-3.8918	-4.7937	-3.3789	-3.3437	-2.8364	-2.0396	-4.0104	-2.5336	-4.9469	-2.8048	-3.7564	-0.46253	-4.7108	-4.4403	-4.9757	-2.3562	-4.7297	-2.2938
-22.511	-20.966	-21.062	-21.932	-21.702	-22.89	-22.242	-21.538	-22.742	-20.904	-21.783	-22.134	-23.97	-22.609	-22.72	-21.521	-23.879	-23.024	-21.354	-22.499	-21.751	-21.711	-22.51	-21.948	-22.655	-22.408	-21.364	-22.717	-22.861	-20.754	-21.564	-22.122	-22.229	-21.415	-21.852	-22.268	-21.475	-21.899	-22.894	-21.954	-22.278	-21.186	-21.932	-21.655	-22.008	-22.365	-20.702	-22.249	-22.961	-21.027
-11.63	-11.247	-10.349	-11.668	-10.934	-11.234	-10.023	-10.891	-11.942	-11.639	-11.397	-12.609	-10.169	-11.639	-11.67	-10.419	-12.537	-12.397	-12.539	-12.121	-12.745	-11.025	-11.626	-11.335	-11.859	-12.102	-12.416	-11.656	-11.92	-10.693	-11.166	-12.728	-11.831	-11.847	-10.848	-12.591	-11.478	-10.821	-12.275	-11.407	-11.84	-10.983	-11.572	-12.719	-9.9164	-11.551	-12.018	-10.146	-11.39	-11.42
-12.039	-13.06	-11.654	-13.231	-12.748	-13.694	-14.772	-12.014	-12.715	-12.33	-12.015	-13.6	-12.739	-11.507	-12.242	-13.203	-12.261	-14.588	-12.591	-15.388	-11.984	-14.031	-12.287	-14.811	-14.107	-12.481	-12.95	-13.441	-13.922	-14.484	-11.953	-13.282	-12.597	-12.988	-11.529	-13.715	-14.757	-13.861	-13.913	-11.755	-13.961	-12.245	-15.621	-11.098	-12.897	-12.71	-14.1	-12.892	-12.37	-12.344
-11.796	-11.801	-11.363	-11.369	-9.3583	-13.953	-11.78	-13.782	-11.911	-12.568	-10.022	-12.434	-11.57	-10.455	-12.103	-12.599	-12.577	-12.66	-12.26	-11.438	-11.426	-12.439	-12.646	-11.299	-11.667	-10.908	-10.912	-13.015	-11.819	-12.25	-11.465	-11.361	-11.671	-12.713	-12.058	-12.93	-11.269	-12.251	-10.611	-11.325	-11.667	-11.34	-11.244	-10.433	-9.6595	-12.798	-11.571	-11.556	-11.976	-10.798
-2.0155	-1.3331	-0.36786	-1.7789	-0.88174	0.50288	0.074672	0.47819	-1.2177	-1.258	-0.88286	0.85074	-1.7476	-1.796	0.32769	-1.3916	-0.36952	-0.25873	-1.5249	-0.34915	-0.1641	-1.9324	-0.86071	-0.95066	-0.28887	-1.3596	-1.6413	0.75001	-0.80002	0.11912	-0.81485	-0.98416	-1.2043	-2.8367	-0.37906	-1.0833	-1.826	-1.3537	-2.0014	-1.7871	0.60982	-0.64443	1.4016	-3.1002	-0.62997	0.063505	-1.4411	-1.1826	-0.33895	-0.28181
-11.779	-10.96	-10.796	-12.743	-11.444	-10.809	-11.402	-12.737	-11.015	-10.873	-11.466	-11.914	-11.943	-11.191	-11.465	-12.528	-12.324	-10.544	-9.4954	-12.869	-11.396	-12.202	-12.788	-10.321	-10.929	-12.478	-12.72	-11.389	-11.173	-11.256	-10.625	-11.385	-11.276	-11.571	-10.866	-11.663	-11.167	-12.2	-10.886	-13.079	-10.203	-11.382	-11.737	-11.567	-10.592	-11.594	-11.892	-13.76	-12.658	-11.57
-2.0144	0.68542	-0.98567	-0.53792	-0.49583	-1.8213	-1.5553	-0.88824	-0.802	0.13329	-1.7907	-1.3985	-2.1915	-1.6477	-0.71456	-1.3954	-1.7713	-0.70105	-0.78007	-1.2812	-3.2153	-1.7231	-2.0097	-1.7293	-2.2448	-0.62373	-1.2259	-1.4291	-1.6774	-2.1195	0.3443	-1.8844	-1.3155	-0.041846	-0.6392	-0.43872	-0.66156	-1.6997	-1.1862	-1.4589	-1.2556	-0.33391	-2.6535	-0.82836	-0.43585	-0.38017	-0.82167	-1.1261	-1.9749	-2.4049
-10.697	-10.131	-11.249	-10.534	-11.749	-10.014	-10.953	-11.56	-12.238	-11.27	-12.941	-11.695	-12.231	-11.852	-11.811	-11.535	-12.028	-10.896	-12.559	-12.167	-11.498	-12.299	-14.262	-10.778	-11.281	-11.19	-13.527	-11.45	-11.277	-12.641	-12.357	-12.11	-10.687	-11.591	-12.641	-11.588	-12.72	-11.823	-12.865	-10.876	-13.528	-11.616	-12.971	-12.056	-12.87	-11.906	-13.814	-12.735	-14.042	-9.4819
1.1418	0.12367	0.61362	2.2621	1.9812	1.6017	1.5907	1.4069	1.5943	1.8157	0.60957	-0.38237	1.7191	1.3938	2.4126	0.41411	0.48417	3.3087	2.0176	3.0677	1.9518	1.9111	2.7947	0.70139	2.6531	2.9482	1.6688	1.1819	1.0802	1.1484	2.0286	1.8453	1.8798	0.70778	0.99906	0.88441	1.6776	3.1047	2.0707	1.8674	0.7575	0.48685	0.92605	0.86636	1.8754	1.5343	1.9941	1.4184	2.323	0.96234
-4.7533	-2.3469	-3.6678	-4.0557	-3.5806	-4.2211	-2.8203	-3.1715	-3.9065	-4.8594	-4.2105	-3.9919	-2.4944	-2.5378	-1.9008	-4.4763	-3.2703	-3.4693	-2.22	-2.9169	-2.0687	-2.9211	-2.9782	-2.5274	-5.2118	-3.1878	-3.6956	-2.0501	-3.0376	-4.1693	-2.7542	-3.7783	-3.1603	-1.6782	-4.5952	-2.6938	-3.4501	-3.8387	-4.6217	-3.4044	-2.3821	-3.452	-5.0819	-4.902	-1.5018	-1.3977	-1.9199	-3.3909	-2.4354	-3.2979
-2.7531	-0.29942	-1.0307	-2.2637	-1.4714	-2.5219	-2.021	-1.23	-1.0098	-0.46571	-1.8985	-2.3577	-1.3826	-3.8381	-1.7921	-1.8591	-1.3447	-1.9886	-1.6043	-3.2759	-0.82007	-1.2982	-0.22393	0.52477	-1.9108	-0.94308	-2.0527	-0.6575	-1.9158	-3.0975	-2.4632	-0.98648	-3.3261	-2.7727	-2.8758	-2.4217	-0.96541	-1.726	-0.95854	-2.5909	-1.6956	-2.3797	-2.9125	-1.4765	-0.40035	-2.1833	-2.598	-1.3115	-0.38879	-1.0578
4.1984	2.7135	0.83793	1.8238	2.8655	1.2764	0.48174	0.92483	1.2801	1.0362	3.0683	0.96876	-0.3118	1.6659	0.54893	0.15154	1.1956	2.4199	2.054	0.34367	1.9554	1.3917	1.1372	1.0811	1.6463	1.5072	1.3637	0.98371	2.0907	0.81036	1.4915	0.99556	1.6815	1.6511	1.9377	1.1763	3.2893	1.895	0.87806	1.5127	1.132	3.5023	1.449	2.3552	1.9464	1.7703	1.5984	1.3124	2.3583	1.4665
0.85634	0.15166	0.53855	1.375	0.76329	0.5828	0.3357	0.84268	0.95818	1.0055	0.19143	1.7656	0.25624	0.12731	-0.44024	-1.746	-0.23633	0.18886	-0.46314	0.68636	-1.8188	-1.399	2.3084	0.95963	1.1828	-0.84148	1.0705	-0.5337	0.50368	-0.55201	0.045343	-0.85587	0.23298	1.3044	-0.35329	-0.47121	-0.10737	0.68639	0.77725	1.2498	-0.33614	-0.1696	0.65576	-0.56722	2.0678	-0.60015	0.39486	0.17283	0.72196	-1.1431
-5.0365	-6.7773	-4.6592	-6.433	-5.3975	-5.6297	-3.6133	-6.8237	-5.1337	-5.9634	-3.0777	-4.1808	-5.2216	-5.8586	-4.4722	-5.6695	-4.9411	-5.3079	-5.5794	-5.2834	-4.4899	-6.4242	-4.5232	-4.6125	-5.2281	-3.5714	-4.8893	-4.7237	-5.1492	-4.6147	-5.2531	-5.8684	-5.7292	-2.7066	-6.5948	-3.7401	-6.8435	-4.8719	-3.9938	-2.411	-3.6797	-4.2968	-5.1054	-4.3935	-3.5612	-4.4451	-2.399	-3.8954	-4.593	-5.1234
1.343	0.92851	2.0653	0.16333	1.7514	0.18132	1.8174	3.1308	2.182	3.2438	1.8173	2.0306	1.1411	2.002	2.3128	3.1528	1.6637	0.85471	2.2127	1.1644	1.0819	2.2151	0.92411	-0.7066	3.2315	0.82394	1.3743	2.3586	1.1074	1.3171	2.8395	1.5272	0.38436	-0.57479	2.2649	2.9481	1.6061	2.6158	1.3005	1.5215	2.5934	-0.17038	2.0588	-0.36066	1.1164	1.7724	-0.13365	1.7596	1.7438	0.23604
-12.927	-12.997	-13.915	-11.812	-15.388	-14.208	-12.955	-13.133	-15.25	-12.948	-14.228	-13.379	-16.843	-13.823	-14.237	-15.07	-14.235	-15.851	-14.653	-15.236	-13.828	-13.535	-12.607	-14.67	-14.763	-12.792	-12.824	-15.019	-13.928	-15.103	-14.733	-13.605	-13.994	-14.271	-14.654	-14.687	-13.444	-12.548	-14.758	-13.927	-15.472	-15.194	-13.255	-14.988	-11.955	-16.29	-14.117	-14.825	-13.567	-14.649
-1.7078	-2.5343	-0.40691	-1.2311	-2.0652	-1.5741	0.16275	-0.52392	-1.2516	-1.3885	-2.062	0.14999	-2.0273	-2.7747	-1.05	-1.1889	-2.514	-2.9091	-3.2155	-1.4173	-2.175	0.90324	-1.4891	-1.9198	-0.3433	-2.2872	-2.3752	-0.52919	-1.6963	-1.5617	-0.65557	-1.7784	-0.86034	-0.59937	-0.47481	-1.1231	-2.1107	-2.7311	-2.4313	-0.28821	-0.92498	-0.15623	-1.027	-0.92214	0.1117	0.17501	-2.0701	-0.79979	-1.0542	-1.9164
-7.859	-5.6829	-5.3617	-5.2715	-5.202	-5.891	-5.9305	-5.6461	-5.6805	-5.8935	-6.1403	-7.7891	-5.8716	-6.2785	-7.5177	-7.2201	-6.1061	-6.9981	-4.1823	-7.2616	-7.0134	-6.5952	-7.4055	-6.2626	-6.4759	-5.7487	-5.6178	-5.9849	-6.8905	-5.7589	-5.9117	-5.6719	-6.7332	-7.0162	-7.2691	-6.7614	-7.3788	-4.391	-6.6687	-5.3868	-6.2286	-6.6477	-5.4097	-6.9637	-6.7979	-6.1547	-6.3789	-4.6919	-6.7511	-5.8575
-1.7011	-2.074	-1.0893	-1.4504	-2.2537	-0.31431	-2.1284	-2.1745	-1.9538	-2.5071	-2.4356	-0.7803	-1.6111	-0.59122	-0.86051	-2.553	0.23723	-0.97623	-2.3473	-1.6202	-2.1251	-3.6185	-1.019	-0.10172	-2.4002	-1.0899	-3.625	-0.31065	-0.96557	-2.2103	-4.0405	-1.694	-4.2391	-0.97581	-3.7412	-2.2104	-3.2209	-2.4874	-1.3925	-1.1642	-1.2392	-3.3216	-0.85338	-2.7209	-1.4967	-1.2271	-3.001	-1.6282	-0.48307	-1.6879
0.87072	0.34931	-0.57567	0.19884	2.5361	0.81178	0.35493	-0.3969	0.024679	-0.36997	0.75879	-0.20204	1.8005	-0.34412	-0.82077	0.91494	0.80751	0.57824	0.45162	0.59067	-0.59793	2.2684	1.5657	0.60388	-0.4831	-0.42713	-1.2247	0.58297	1.581	0.45551	1.2276	1.1808	0.45618	1.6099	0.44163	0.27689	-1.0468	0.92092	0.27655	0.0685	-0.85493	-0.46527	1.1595	0.355	0.28426	0.81178	1.7781	-0.49052	0.027627	1.8878
4.9901	5.5796	5.4609	7.1421	7.1592	3.8891	4.9422	4.4712	5.4111	7.2894	7.0106	5.3034	6.5326	5.2071	5.375	5.8914	5.84	5.0403	4.2773	4.4832	5.8155	6.3114	5.009	6.2168	5.9085	5.2887	3.6641	4.9828	5.5545	5.8605	6.027	6.1569	5.2102	5.5602	5.1036	5.295	6.2071	4.524	4.6005	6.7177	4.7662	5.1103	5.051	5.3664	7.0095	5.7151	6.1057	4.9235	6.0619	4.8777
-13.48	-14.366	-14.031	-12.947	-12.626	-12.093	-13.111	-13.287	-14.076	-12.087	-13.334	-14.168	-11.571	-11.965	-12.835	-13.962	-13.319	-14.489	-13.452	-14.611	-11.431	-12.463	-14.969	-13.32	-13.86	-13.633	-13.922	-11.627	-11.576	-12.126	-12.809	-11.789	-12.918	-12.252	-13.265	-12.722	-12.44	-13.692	-13.567	-13.246	-13.911	-14.874	-13.575	-11.649	-12.847	-13.418	-11.541	-13.608	-13.067	-13.761
-10.161	-10.111	-8.9112	-8.7426	-8.0372	-10.903	-10.203	-10.85	-9.2559	-9.0223	-9.1768	-7.8761	-8.7106	-9.5226	-10.227	-9.873	-9.0855	-10.545	-9.0224	-9.0365	-10.338	-8.7993	-10.016	-8.9948	-11.074	-9.4532	-8.729	-9.0793	-10.386	-8.5975	-9.9782	-7.8662	-9.735	-10.744	-10.477	-10.536	-10.313	-8.2836	-7.5185	-9.5164	-9.2552	-8.7295	-9.5555	-8.9045	-9.7194	-8.6418	-10.007	-10.209	-9.0821	-9.19
-1.0149	-0.74524	-0.38573	-0.015404	1.3404	-1.3506	-1.8476	0.67261	0.75877	1.0945	-0.58342	-0.21993	-0.23192	-0.47245	2.3617	0.27775	1.3638	1.1827	-1.9627	-0.7853	0.63722	-0.37472	-2.1201	0.33833	0.015379	-0.92003	-0.26067	1.4965	0.39163	-0.22869	-0.41515	0.0090085	-0.86366	-2.0297	-0.15768	-1.2798	0.45734	0.472	-0.62163	-0.37316	-0.98118	-0.064176	-1.6096	-0.3068	1.3011	0.11549	-0.28304	-0.74359	-0.42909	1.6203
-8.3596	-8.5881	-10.467	-8.7769	-9.4279	-7.7477	-10.566	-11.081	-9.1425	-9.2684	-9.9915	-10.213	-10.547	-9.3985	-8.9449	-9.7913	-7.912	-9.1985	-7.5838	-9.3056	-10.561	-8.4525	-8.9841	-10.588	-9.7888	-10.384	-10.652	-10.762	-8.5238	-8.94	-8.843	-10.061	-9.5328	-9.247	-7.5671	-9.7322	-8.9865	-9.568	-9.8569	-9.6928	-11.187	-6.877	-10.944	-9.7416	-9.1074	-8.7105	-10.152	-10.903	-8.9454	-9.2566
-4.4699	-3.7988	-4.5781	-5.2535	-5.8467	-4.3455	-2.63	-7.4802	-4.1507	-4.1489	-4.895	-5.0609	-4.7417	-6.5172	-4.874	-4.9111	-5.6366	-4.5682	-2.2205	-4.0964	-3.3068	-5.6128	-5.0109	-4.7797	-4.7001	-5.1258	-4.1855	-3.1705	-5.1227	-3.244	-4.7806	-4.7256	-3.931	-5.7793	-5.0414	-5.3277	-4.878	-5.6408	-5.4814	-4.3727	-5.3796	-4.7551	-4.4418	-3.9329	-4.852	-4.4942	-5.6474	-4.5633	-4.3832	-5.4287
-2.159	-0.71562	-2.2545	-0.34448	-0.41251	-1.0782	-2.0403	-1.305	-2.288	-1.1601	-0.51319	-0.86737	0.55001	-0.769	-2.1598	-0.94805	-1.9516	-1.2846	-1.9099	-1.1154	-1.9978	-2.8901	-1.5593	-0.8796	-0.6642	-1.8109	-2.219	-1.1133	-0.77821	-1.61	-2.1984	-1.5185	-2.0332	1.1265	-0.47262	-1.0976	-1.9384	-1.4713	-2.1376	-0.45228	-1.1008	-1.2091	-2.9881	-1.1021	-2.0765	-1.0049	-1.6694	-1.2238	-0.87874	-1.1698
6.093	5.319	6.7885	7.0994	6.0895	6.5336	7.4363	6.0381	8.1197	7.0305	6.393	5.8382	7.7686	6.8869	6.1953	6.8011	8.1392	6.6043	7.0031	8.2366	6.3508	5.5157	9.3761	6.6208	7.0918	7.5674	5.9643	7.1477	8.6603	7.1087	7.5655	7.3991	7.1816	5.8494	6.6884	6.4851	8.2809	7.4995	6.4523	7.1108	6.973	6.268	5.8397	6.7397	7.5478	7.1377	6.6399	6.5998	6.6201	5.6154
-23.49	-22.624	-21.497	-24.016	-21.981	-21.914	-21.102	-21.297	-21.379	-23.32	-22.528	-22.259	-21.892	-20.689	-22.973	-22.45	-22.5	-22.365	-21.32	-21.187	-23.886	-21.027	-22.349	-23.838	-21.638	-22.546	-22.294	-21.334	-22.086	-22.892	-21.464	-23.97	-21.923	-23.005	-20.708	-22.248	-22.901	-23.186	-21.96	-22.369	-22.385	-22.539	-20.893	-22.111	-23.252	-23.989	-20.336	-21.706	-23.078	-22.448
5.0671	6.957	5.4888	6.3984	5.2647	4.1013	4.9731	4.0437	5.6714	5.8996	6.5726	5.2789	5.2137	4.4823	5.2671	6.4366	5.6583	5.3674	6.5206	6.17	6.3643	3.9814	5.1344	3.5945	5.4122	4.976	4.6227	3.2568	5.5865	7.4625	4.9825	4.9265	5.3247	6.029	4.4859	5.0445	5.8973	5.2825	5.7778	6.3509	4.8501	4.7408	6.7419	5.5441	5.9796	4.0995	4.6317	6.167	6.2085	5.1847
-0.90419	-2.402	-1.7224	-0.50993	-0.86319	0.021364	-0.30343	-1.9506	-2.0833	-1.2087	0.045815	-0.086522	-1.054	-2.198	-0.48943	-0.35852	-1.9507	-1.6452	-1.8838	-1.3895	-1.1553	-2.4553	-0.15532	-1.2536	-1.2345	-1.2179	-3.2603	-0.58641	-1.8863	0.18784	-0.80986	-1.0904	-0.40852	-0.15973	-1.1046	-1.1442	-1.2112	-1.6668	-1.4527	-1.3656	-2.357	0.29887	-1.2795	-0.84157	-0.5462	-1.9706	-2.9269	0.30956	-0.91515	-0.24161
-5.4371	-4.9165	-5.7438	-8.1129	-5.2048	-6.6359	-4.52	-6.024	-5.1672	-5.6504	-5.5488	-5.6772	-4.2651	-4.7664	-5.598	-6.7849	-8.5636	-4.884	-5.5114	-5.4764	-6.4454	-5.6756	-5.5966	-5.7197	-4.2394	-6.7425	-6.2529	-5.4061	-6.3184	-6.8391	-6.6308	-5.2792	-6.1316	-5.8587	-4.7559	-5.0071	-5.8007	-7.0511	-6.0452	-5.1616	-4.6729	-6.9632	-4.699	-6.9936	-7.6095	-4.8784	-5.1088	-5.4428	-6.49	-5.4436
-3.28	-3.4842	-2.9526	-5.1654	-2.7806	-2.4987	-3.8118	-3.7844	-3.3515	-2.4325	-2.8977	-2.8638	-2.822	-2.372	-3.1236	-5.137	-4.2299	-3.1263	-3.2253	-2.718	-3.2816	-4.3834	-3.3272	-3.7428	-2.7804	-2.3035	-4.4106	-2.1541	-5.362	-2.8531	-2.8864	-2.3468	-1.9162	-1.7608	-2.5589	-3.3355	-3.7004	-4.1855	-3.0321	-3.9836	-4.0572	-2.2706	-4.109	-3.1055	-2.4676	-2.2305	-2.7498	-3.4755	-2.6591	-5.3701
0.41679	2.5949	2.1371	1.2261	2.7978	3.8669	1.0925	1.1981	1.6765	0.96475	0.62499	1.1453	1.7856	0.60568	-0.55698	2.3	0.88552	0.1829	0.64757	2.2627	1.4675	1.5837	1.6917	0.70439	1.3458	1.995	1.4644	1.1933	1.5128	1.6888	1.4194	1.6808	0.13162	1.7556	2.24	1.8316	2.0151	0.39915	1.0984	2.3727	1.8807	1.4211	1.0291	0.52886	1.599	2.7601	1.4856	1.5881	2.7065	1.9251
-15.346	-14.472	-13.736	-15.211	-14.647	-15.541	-14.951	-15.698	-15.041	-13.891	-15.471	-14.982	-13.533	-14.083	-14.786	-14.375	-13.235	-15.082	-15.789	-14.799	-13.424	-12.802	-13.482	-14.349	-15.526	-13.576	-15.534	-15.552	-14.225	-13.807	-14.472	-12.891	-13.676	-15.475	-14.266	-15.52	-15.036	-15.739	-13.506	-13.469	-13.874	-14.982	-15.067	-12.93	-14.553	-16.175	-13.694	-13.372	-14.073	-13.197
-21.463	-21.126	-19.579	-21.116	-21.831	-20.787	-20.703	-21.097	-20.936	-20.196	-21.374	-21.677	-18.811	-20.487	-21.081	-21.277	-20.267	-22.06	-20.001	-20.83	-20.103	-21.055	-21.629	-19.74	-22.072	-21.194	-20.86	-19.85	-20.968	-19.852	-20.596	-21.398	-21.432	-20.966	-21.656	-20.7	-20.98	-20.567	-20.811	-20.638	-20.883	-21.451	-20.904	-21.347	-19.865	-21.478	-21.062	-20.047	-20.925	-21.002
9.3786	7.4954	9.8662	10.05	8.9399	9.9465	9.938	9.2604	10.939	8.6404	9.8663	9.8204	8.5212	9.4245	9.7081	10.832	9.4379	9.7847	10.599	9.1656	10.422	9.5396	10.268	9.2304	8.8297	9.15	9.1534	11.143	9.3874	9.1671	10.571	10.574	8.9981	9.5944	9.1336	10.405	9.4024	8.8407	9.5111	9.2665	11.531	9.1212	8.6441	9.129	10.358	10.242	9.5982	8.8066	9.5022	9.047
-1.6814	-2.5277	-2.4875	-1.5323	-0.65128	-2.1638	-1.0737	0.039661	-0.72786	0.54547	-1.7505	-1.4481	-2.3212	-1.3086	-1.6088	-0.13473	-1.8663	-0.95386	-2.4657	-2.0395	-1.3844	0.32337	0.34888	-0.72895	-2.206	-1.531	-0.28861	-2.0803	-1.2777	-0.82732	-0.19514	-1.2535	-0.19798	-0.63765	-0.79859	-2.7084	0.406	-0.83495	-0.37944	-1.3589	0.71511	-2.8326	-0.29261	-0.8349	-2.2099	-3.2323	-1.5596	-0.30486	-2.1492	0.73193
0.71335	0.79404	-0.72154	-0.73626	-0.57396	0.8107	0.39277	2.4286	-0.090037	-1.1251	-0.97412	0.31089	0.16569	-0.13296	-1.714	-0.54291	-0.62843	-0.48177	0.074594	-0.47099	-0.34606	-0.34445	-0.60216	-1.4843	-1.4283	0.054488	1.4178	1.3685	0.87621	-0.7521	0.17846	-1.2051	-0.73639	0.82709	-0.94335	1.0799	-0.41732	-2.0649	-0.34781	0.38842	-0.25063	-0.15742	-0.23666	-1.671	0.048679	-0.27369	0.85738	-0.0010684	0.016613	-0.86767
[truncated: 229 more rows]
[truncated: 150 more columns]
