# Supplementary material for: Genetic dissection of main and epistatic effects of QTL based on augmented triple test cross design
Source: PLoS One. 2017 Dec 14;12(12):e0189054. doi: 10.1371/journal.pone.0189054 (PMC5730204; doi:10.1371/journal.pone.0189054)
Supplement: S7 Supporting Information — (ZIP) [file pone.0189054.s007.zip › z2_1300_0.2_10.csv]

-5.2355	-9.6438	-8.9551	-14.517	-12.153	-7.2233	-13.547	-10.911	-7.5021	-11.94	-10.096	-4.5107	-11.375	-10.326	-16.925	-8.1896	-10.501	-11.588	-9.4076	-8.169	-12.694	-11.123	-9.7949	-12.88	-12.429	-10.942	-13.401	-13.264	-15.465	-8.7341	-9.9231	-8.8919	-10.042	-7.3377	-11.494	-9.5582	-11.832	-8.9503	-9.6149	-11.494	-10.639	-10.204	-9.8093	-10.689	-9.8535	-12.674	-12.507	-9.0532	-10.561	-13.619
2.2549	7.0603	4.5243	5.0184	4.5196	4.2763	5.1396	5.8593	12.189	7.2018	2.2774	5.5286	7.4174	5.2108	3.0748	2.6331	9.4622	10.948	7.7795	7.2663	5.1991	4.8986	6.5816	4.9233	4.8007	8.1666	7.0029	1.9582	4.3345	6.1694	2.1771	3.3467	8.0681	5.6091	8.9821	7.8371	2.5061	3.765	3.7058	6.8904	4.8949	6.8826	5.9976	2.7886	3.5881	4.1792	3.0577	6.8338	4.2402	3.3983
-14.153	-14.89	-9.7173	-10.999	-9.8917	-14.221	-7.9075	-13.851	-12.869	-14.628	-12.293	-14.803	-14.162	-13.769	-13.022	-15.19	-13.95	-16.613	-15.203	-13.565	-10.186	-10.759	-15.202	-17.159	-18.98	-11.729	-14.886	-14.502	-10.664	-11.443	-11.528	-12.057	-17.342	-13.086	-12.489	-13.084	-14.633	-14.264	-11.422	-11.576	-14.861	-14.686	-12.671	-14.81	-10.638	-11.875	-10.93	-10.807	-14.754	-10.929
-11.042	-15.849	-15.796	-13.971	-12.328	-13.84	-19.924	-14.226	-13.107	-13.58	-11.106	-14.347	-15.844	-20.05	-18.931	-10.326	-12.316	-16.925	-15.694	-15.925	-16.629	-16.339	-15.419	-14.197	-18.041	-17.471	-12.001	-14.452	-12.509	-17.412	-18.197	-18.295	-15.159	-16.704	-12.128	-9.953	-13.298	-12.236	-17.019	-15.82	-14.011	-8.5116	-19.223	-15.527	-13.982	-12.398	-12.241	-14.281	-17.292	-13.851
-10.135	-12.005	-11.507	-10.717	-8.9835	-14.783	-12.712	-8.2323	-7.2728	-14.035	-8.1597	-11.36	-12.877	-9.922	-10.082	-12.962	-15.744	-6.8283	-13.388	-13.577	-6.3184	-10.369	-13.315	-11.798	-9.6306	-13.795	-7.8153	-11.182	-9.4186	-8.4443	-9.0611	-14.95	-8.6655	-10.563	-8.3056	-13.564	-11.973	-11.004	-10.935	-7.9356	-13.618	-13.968	-17.432	-8.5146	-6.988	-13.983	-10.5	-11.737	-9.6478	-9.7219
-9.6846	-7.2305	-7.9009	-7.7097	-10.713	-9.7034	-10.821	-6.35	-6.282	-7.9415	-5.6395	-14.411	-8.1944	-10.976	-10.773	-8.0621	-6.0368	-10.735	-8.8224	-13	-8.5045	-9.6022	-7.5931	-8.9779	-6.5184	-10.73	-8.4849	-9.6855	-6.0911	-11.912	-4.5713	-9.1407	-12.535	-9.9719	-9.7824	-10.199	-10.944	-6.3833	-13.141	-4.1312	-12.172	-7.8454	-7.5877	-13.009	-10.122	-8.1363	-6.8278	-7.7855	-8.2571	-9.9729
-5.1515	0.62917	-4.9735	2.3477	-3.0643	-0.60338	-2.7141	-4.0992	-0.74476	-4.3465	0.86145	-4.4342	-3.1191	-5.7812	0.7294	-1.469	-2.6592	5.0066	2.1754	2.6997	-2.79	-2.8487	-1.0172	0.50132	-4.4057	-4.4796	-3.2252	-1.1605	-0.84912	-4.1348	-0.82074	0.56157	-5.0972	0.28887	-3.6531	-5.3479	-1.6957	-5.3693	1.3789	-3.8851	-1.292	0.13376	-2.8865	-2.8687	-2.8908	1.9537	-4.4545	-2.0062	-2.2818	-1.5639
2.0342	4.947	2.209	5.1824	1.9194	7.0277	1.8977	0.7931	3.9808	3.3731	2.5525	-0.47241	2.3891	2.9578	3.8166	-0.5493	1.032	0.91787	3.7904	3.104	3.1442	1.2063	2.8807	3.4541	0.88263	1.9488	1.7026	-0.078431	5.7524	3.6008	4.3043	1.992	2.3205	3.2146	-1.1577	1.6295	2.6131	3.9539	3.7138	-1.1989	0.37668	0.22904	0.15145	1.021	6.659	1.0581	2.9813	2.883	2.4776	1.9892
-4.5848	2.7608	-3.6411	0.1312	-2.8623	-1.8879	-1.7842	-2.5484	-0.4819	-1.3577	-1.5407	-3.4942	-4.5054	-5.2366	-5.6785	-1.5215	-6.1868	-4.9661	-3.1673	-0.047882	-1.4539	-4.3403	-4.3558	-2.6189	-4.2094	-3.2474	-5.6348	1.3592	-7.8091	-0.43674	-3.6682	-1.9423	-1.3571	-1.8017	-6.4741	-1.872	-5.8048	-4.8514	-2.8793	-3.0467	-0.99769	-5.7632	1.4266	-8.817	-1.6789	-4.045	-2.687	-2.3949	-5.4602	0.19789
-6.3886	-3.2767	-5.1873	2.6003	-6.2874	-4.0607	-7.2471	-1.8076	-5.3927	-8.2793	-3.502	-5.9127	-3.5014	-0.36595	-1.8961	1.6488	-3.6112	-9.7783	1.0082	2.2831	-5.6117	-5.2137	-1.6762	-2.7391	-4.1483	-6.0539	-1.9881	-0.27658	-1.7541	-2.0756	-2.9564	0.061739	-2.8223	-2.6637	-1.3606	-2.7001	-4.158	-2.3399	-3.3785	2.0866	2.4576	-2.3617	-4.2422	-1.7604	1.3945	-4.9106	-1.9763	-1.3745	-5.6772	-2.1304
4.9053	8.9662	10.155	14.707	11.981	9.9009	10.084	7.6422	11.137	7.3278	8.5792	4.769	6.4038	9.6169	8.0863	8.6731	7.0964	8.2771	8.7375	10.396	7.4892	9.3585	9.0986	5.3701	2.8883	8.6625	8.788	12.24	3.3806	7.3233	5.783	5.8322	8.6973	4.4057	11.078	9.9054	8.4183	5.4715	10.931	4.885	7.8945	10.797	7.9409	10.268	11.748	6.1798	7.4854	13.59	9.3338	8.3104
-11.361	-7.6535	-10.921	-9.7865	-12.151	-14.619	-9.8836	-12.503	-9.4847	-12.559	-6.6512	-9.2336	-13.767	-10.873	-9.8527	-12.935	-11.545	-10.668	-9.3765	-11.476	-14.404	-10.92	-10.755	-7.9043	-9.211	-9.0525	-17.15	-11.714	-9.5355	-13.407	-7.3974	-14.192	-11.762	-11.289	-10.709	-11.97	-14.498	-14.626	-11.828	-9.0961	-10.937	-9.6436	-12.697	-8.8729	-14.446	-8.7035	-11.763	-16.219	-10.859	-7.6148
0.63608	-6.6581	-2.2413	-8.4643	3.5402	-1.2924	-4.0081	-3.9774	1.6507	-4.3233	-1.9675	-2.6422	2.3706	-0.31892	-1.0421	0.57759	-2.0482	-3.5938	0.70315	-2.2944	-0.31274	-0.93985	-3.2592	1.33	0.023871	-0.25153	-4.5945	-1.1752	-1.1796	-0.70136	-2.7776	-3.0163	-1.0529	-5.8501	0.40335	-3.5706	-3.8644	-0.55976	-4.6113	0.22702	1.1907	-1.4744	-3.5508	1.8429	-0.65023	1.1165	-1.232	-5.7779	-3.6144	-0.23481
-4.5202	-2.2971	-1.4141	2.3239	-2.4393	-3.4398	-7.0856	-3.9397	-6.2932	-5.4992	-2.2885	-0.83134	-3.7757	-3.8681	-1.1882	-6.1385	3.7359	-4.0354	1.4665	-4.3883	-0.78782	-5.8905	-0.50301	-7.5371	-0.44885	-2.3113	-0.89551	-3.1193	-3.8121	-7.5844	-4.6994	-10.601	-5.2665	-1.2641	-4.4002	-3.7649	-4.8357	-1.1549	-5.2612	-0.16216	-2.7054	2.0659	1.6229	-4.9145	-2.1082	-0.90254	-6.1054	0.27489	-7.0493	-10.742
-4.9682	-2.8166	-4.0543	-3.7846	1.5696	1.172	-1.5945	2.6617	-1.6986	-5.4274	-1.8538	-0.20287	-3.9186	-0.26504	0.77728	-2.3742	-2.7824	-5.8739	-2.937	-1.5579	-5.2445	-4.3152	-3.4968	-5.6533	-2.996	-1.3581	-0.25059	-4.9273	-8.371	-0.58241	-3.3637	-4.0228	-6.035	-2.8244	0.43307	-5.8412	0.69229	-2.8752	-3.5672	-2.6074	1.794	-0.89894	-2.7255	-0.71503	-2.6867	-3.0372	-0.39357	2.2794	-1.9222	-2.2765
-17.272	-14.743	-17.242	-15.586	-16.698	-12.808	-18.358	-16.404	-15.402	-16.3	-9.5262	-16.594	-15.442	-16.98	-13.471	-18.184	-14.964	-16.965	-16.625	-10.614	-14.81	-11.143	-12.92	-6.8791	-10.959	-18.41	-15.405	-12.745	-10.068	-14.914	-14.409	-13.296	-13.072	-12.271	-12.365	-14.083	-13.601	-15.971	-14.69	-17.074	-14.379	-17.488	-15.331	-15.351	-14.849	-10.944	-14.174	-13.315	-11.843	-14.691
-19.291	-21.933	-25.808	-20.92	-21.068	-17.707	-23.126	-19.811	-24.369	-22.849	-21.84	-24.798	-23.518	-16.466	-18.253	-25.07	-20.503	-20.988	-23.4	-19.931	-26.358	-21.241	-25.461	-23.201	-21.976	-23.553	-17.574	-21.372	-18.442	-19.664	-19.852	-22.601	-20.742	-23.594	-20.166	-21.83	-23.923	-23.386	-24.769	-18.652	-21.663	-22.906	-24.085	-21.238	-22.716	-23.557	-26.147	-21.09	-21.232	-20.589
1.1181	3.6136	-1.764	-0.51595	2.3575	-1.2306	3.9595	0.38996	2.7338	1.0377	0.64619	-4.6404	1.0654	8.7641	3.839	4.2655	-0.39894	-1.8819	4.8219	2.3973	3.2741	1.2512	4.6724	2.7812	-0.15111	1.5205	2.6941	1.1177	3.2848	1.1723	4.6234	3.6169	3.7128	0.42302	0.30263	2.8172	2.3658	-0.11853	-0.13109	0.73237	-1.9021	3.1599	-0.71971	3.2872	0.26542	0.59057	2.918	3.9114	-0.078319	1.2882
-3.1804	-0.082804	-5.5032	0.22795	-0.53687	-2.1121	1.9334	-1.1072	0.41783	0.71216	-5.4766	-6.4504	-3.9666	-1.6035	-5.5093	-6.1778	-5.6694	0.20531	-1.4733	-1.9896	0.8306	0.23341	-0.74028	-3.0542	-2.7415	-4.6908	-1.6564	-0.79027	-0.83873	-2.0298	-1.0136	-3.8847	-5.8714	-1.9151	-0.65852	4.5571	-3.7074	-2.2667	-2.8228	-1.1958	-0.82585	-2.0106	-3.5906	-5.1561	-6.3965	-3.2987	-1.9465	-0.37471	0.16423	-1.5212
-0.26131	2.1589	-3.6987	-0.66305	-2.3172	2.6134	-0.32489	-2.0271	0.10336	2.0955	1.8498	-2.1743	-1.7125	-0.49669	-2.247	-2.8129	0.70312	3.2498	-3.3459	0.2924	-0.86263	3.1559	-2.0902	-2.9897	-0.034411	-5.9334	-0.089767	-3.9252	-3.4536	-0.6056	-0.84073	2.2446	-2.1179	-4.1013	1.4633	-0.41615	-2.3522	-1.58	-3.8169	3.5476	0.11513	-2.7759	-4.506	1.5548	-5.1641	1.4114	1.6326	-3.9727	-4.2537	-3.6121
1.0784	-3.7262	2.4955	1.6972	0.10065	4.0955	-0.88088	1.1832	-2.5453	0.97589	-3.0541	-4.3889	1.0163	-7.1672	-1.3998	-0.4345	2.1735	0.53534	-3.0998	3.5506	-0.32517	2.2991	0.059731	1.1667	0.15258	3.2621	6.7013	0.70947	4.5331	-3.5294	0.11761	-0.00081055	1.7653	-1.8636	4.1125	2.8975	0.39797	-4.0981	-3.6839	-1.6797	-2.5059	-0.68049	0.1966	5.1477	-2.3539	0.51502	0.31153	-2.6395	7.3967	0.11358
-7.4213	-4.7037	-7.282	-3.7398	-6.5188	-5.0488	-4.7034	-8.7965	-3.5229	-4.8949	-7.0924	-8.3026	-7.0818	-2.3939	-0.70454	-2.563	-6.3404	-4.6332	-2.734	-3.5829	-4.2995	-5.9335	-6.252	-3.596	-3.3789	-5.2231	-6.1566	-2.9019	-8.2352	-0.24178	-8.3802	-7.175	-2.2282	-6.9932	-5.6778	-4.2676	-1.4319	-3.1902	1.4796	-12.133	-6.4569	-4.973	-5.6796	-2.3849	-4.4766	-8.2847	-7.0028	-3.4827	-8.6568	-5.9725
-12.946	-9.5787	-11.519	-12.734	-7.6179	-14.236	-10.612	-6.7301	-16.147	-14.587	-11.641	-7.8739	-6.4456	-15.554	-8.2519	-5.2046	-14.161	-12.453	-11.174	-9.21	-13.77	-5.299	-11.066	-4.9759	-6.0794	-10.92	-11.218	-10.235	-11.362	-8.281	-12.673	-8.0023	-6.2076	-6.7779	-11.378	-11.086	-7.0221	-11.094	-8.2172	-9.3454	-10.042	-11.726	-11.416	-10.336	-10.818	-11.024	-10.971	-11.224	-7.2386	-6.78
-13.265	-5.3277	-13.073	-14.218	-12.652	-10.923	-14.955	-14.74	-13.822	-9.6059	-13.051	-10.343	-6.2512	-9.0871	-9.2562	-8.8027	-14.081	-9.116	-10.934	-13.24	-10.979	-13.85	-8.3097	-15.028	-8.5843	-11.035	-10.189	-14.944	-9.0734	-15.159	-11.959	-6.8293	-10.643	-10.318	-7.9531	-11.098	-11.402	-14.907	-11.039	-9.4286	-15.151	-14.761	-10.279	-9.2903	-13.227	-6.6571	-13.303	-11.015	-12.643	-10.583
1.8005	-3.1972	1.0207	-2.1113	-0.67839	-4.9063	-3.4462	1.076	0.13223	0.70418	0.91746	1.6094	-5.3443	3.246	-0.063215	-2.3293	5.5433	-4.843	-5.0371	-5.0526	-0.70673	3.2946	-5.0808	1.7393	3.8057	1.4594	-3.5741	-1.0414	-4.7449	-0.26354	1.6889	3.4392	2.2851	-3.6497	-1.1132	1.0388	-1.1515	-2.2753	0.79914	0.86594	2.2906	3.3708	2.0621	3.065	-0.90318	-0.9844	-1.8989	0.80595	-3.6458	-1.0775
3.3464	-5.428	-1.0394	1.2187	0.04795	1.8844	-0.14497	1.9194	1.2292	-4.1431	1.3565	-1.3288	0.40784	2.0058	1.6633	-2.6201	-0.14566	-5.6642	1.6651	-1.6784	-3.6961	-2.5072	-3.8596	3.8525	-1.1842	0.34767	3.7704	3.9777	-4.5495	1.2681	2.7809	-4.7875	1.4634	4.958	-0.28527	0.90095	-6.1238	0.16976	2.6065	4.507	0.73259	-0.286	0.1289	0.34885	-2.3154	0.4914	3.128	-4.7256	1.0885	-1.3212
-1.9597	-1.4085	-0.31627	-5.495	-0.8818	0.52946	-1.8995	-2.2062	0.70279	-0.099697	-1.3769	-1.8727	-1.2147	-1.0398	1.4091	2.8151	-1.7906	-0.24719	3.6383	1.4898	0.62446	-2.3286	-3.9352	-3.5409	-1.6453	-0.29711	0.43299	-1.9488	-1.3151	2.0142	-3.4645	-1.1209	5.8683	-1.9729	-0.74524	-1.1025	-4.7801	-2.3237	0.7904	0.23934	-5.0291	2.0043	2.1359	0.25949	3.6039	-1.4321	-0.21149	-2.5222	0.13704	-2.4206
-18.756	-15.15	-16.499	-15.463	-19.649	-16.901	-11.073	-15.03	-12.013	-15.6	-10.611	-10.054	-15.775	-15.622	-16.609	-13.937	-15.759	-14.081	-17.078	-12.951	-14.383	-14.729	-13.958	-14.528	-10.545	-13.099	-15.254	-12.653	-11.056	-13.883	-15.88	-13.956	-14.766	-14.854	-21.986	-11.37	-14.676	-11.198	-13.712	-13.394	-15.669	-12.39	-14.351	-10.226	-12.374	-15.242	-14.754	-9.8824	-17.429	-16.999
4.1288	5.0538	6.7189	0.71725	6.7663	5.6791	1.4262	5.5119	5.6477	4.0842	1.4684	-2.7694	5.4637	4.3897	2.5544	3.6854	4.261	9.3262	-0.76188	1.1657	3.1711	7.3304	7.9923	6.553	8.2053	6.0871	5.3161	1.0337	4.3144	6.4533	3.8365	7.5561	2.5553	5.132	3.7491	7.4356	3.7065	4.3614	7.5306	3.7661	7.6977	0.85969	1.8103	12.464	3.1551	4.7	6.8174	3.8069	2.87	4.2783
5.0695	7.9066	9.301	2.1913	2.2064	4.1939	5.2594	5.6604	3.1597	8.7343	4.63	1.7522	8.1512	1.6774	2.546	3.5182	3.3658	4.3707	3.4198	7.6595	5.3147	7.0759	4.1446	5.7924	2.8426	8.4379	5.5147	7.089	7.9729	0.72991	5.305	2.2827	6.4576	11.76	5.7732	4.3564	6.8641	5.8478	9.4059	1.927	9.7768	5.3795	4.0622	6.0908	5.6074	8.0328	3.5724	5.4083	0.98599	5.7481
2.8219	-0.97013	1.1296	0.72192	-4.1119	1.0444	1.1667	1.7637	4.6147	1.6919	-0.93375	2.9626	-8.3483	0.86051	-2.6602	-2.6726	4.6327	1.5273	1.069	4.0904	2.849	-2.9113	-1.0654	-5.5121	3.7965	2.5799	-0.45369	-5.3769	-0.23912	-4.8498	1.858	1.5	-2.9023	1.3117	-0.43133	-0.18944	1.4722	4.7223	2.711	1.7259	-2.3064	1.5602	1.4316	0.69563	4.2594	-3.8812	0.27519	1.5971	-3.9501	1.9431
-10.148	-1.9939	-2.4869	-1.7136	-0.99919	-0.25429	-1.9357	1.7133	-4.2436	-0.77586	-0.77332	-1.549	1.4461	-3.0695	-6.4271	-2.215	-3.9265	-1.9099	-4.4236	-6.8639	-1.5807	-4.5767	-1.8847	-3.4419	-2.5099	-6.3025	-3.6603	1.722	-3.866	-4.637	-3.4842	-1.7532	1.1648	-5.8234	-4.8621	-5.2146	-5.2851	-2.7733	-9.8715	2.3829	-2.3237	-3.1668	0.9889	-2.3351	-3.5576	-3.6	-2.0121	-3.58	-4.8924	-2.1257
-7.8592	-4.0744	-4.8822	-2.2979	-6.0016	-3.9987	-3.5051	-2.232	-5.47	-3.0383	0.11794	1.7731	-2.774	-1.4661	-4.3905	-3.3347	-2.4509	-3.2244	-5.9855	-4.5557	-3.5165	-2.6049	-6.237	-3.0477	-4.173	-6.5366	-5.0903	-3.9901	-5.5246	-2.6857	-8.51	-6.1266	0.3547	-5.2114	0.93801	-6.5517	-1.1508	-1.0681	-5.6953	-6.429	-1.177	-10.428	-2.9302	2.2014	-1.7624	-5.8548	-5.3497	-1.8775	-3.1274	-0.37268
-4.5938	-0.27281	-6.0266	-3.0755	-5.0237	-5.183	0.66396	-4.4223	-3.7611	-2.3536	-2.5209	-2.078	-5.5344	-6.9285	-3.365	-4.928	-7.5337	-1.3881	-2.9267	-6.9408	-2.0929	-1.0609	-2.7285	-3.0888	-6.9647	-1.505	-0.16954	-0.5774	-2.1062	-0.45613	-2.9989	1.3967	-1.21	-5.0759	-2.2948	-5.035	-5.5278	-5.2743	-5.875	-1.7353	-4.3165	0.78817	-2.4474	-0.13507	-1.322	-5.1647	1.1601	-1.1726	-3.3946	-0.097566
-7.1934	-0.94071	0.94426	-1.8655	-6.3869	-2.5928	-2.3592	-2.7541	-5.0084	-3.8014	-3.2906	-5.3343	-1.3412	-1.493	-1.1431	-2.9716	-0.72064	-3.1027	-9.3341	-4.7956	-5.7787	0.24965	-5.671	-5.0848	-2.081	-4.0019	-0.86747	-2.5302	-4.7817	-0.92149	-4.4744	-4.1354	-3.477	-7.5132	-6.492	0.81433	-5.0569	-5.6596	-6.7898	-6.0298	0.63814	-0.39398	-2.4201	-2.1752	-5.4777	-4.5432	-1.9697	-6.5187	-0.61623	-0.015953
-2.4214	0.052668	0.88757	-4.1713	0.21715	-4.0654	2.8421	0.2399	-1.1746	-2.5771	1.6919	4.2169	-3.4626	-2.3582	-1.9316	0.3996	-0.84365	-4.3172	0.4959	0.63335	0.048322	-4.1853	0.4922	-3.1743	-0.64707	1.3256	0.19888	-0.7942	-2.9927	0.50019	2.3039	2.1375	0.17238	-1.572	1.413	-2.9043	-2.8652	-2.3553	-1.9122	3.2022	1.415	-2.8977	0.1723	1.8672	-0.097661	-3.959	0.31403	-0.69314	-0.949	0.6556
-17.801	-16.383	-10.564	-12.173	-7.2422	-13.197	-13.467	-15.155	-14.873	-14.795	-7.1674	-16.859	-11.403	-14.591	-14.019	-16.114	-15.614	-11.37	-15.178	-9.3467	-16.569	-15.417	-10.065	-10.731	-15.074	-14.378	-11.473	-14.093	-12.42	-14.004	-8.3033	-10.997	-14.496	-8.8131	-12.882	-14.477	-13.616	-13.072	-16.884	-12.219	-11.187	-12.019	-11.213	-18.236	-13.752	-13.515	-17.679	-12.26	-13.499	-17.774
1.6171	2.7612	-0.48051	3.8579	2.1302	2.562	-0.69779	5.6211	4.9572	1.1262	3.1795	0.24067	1.205	4.0274	-0.76743	-0.090837	1.9851	1.4042	3.315	4.2275	1.4844	3.3863	0.88434	-1.1405	3.5955	-0.25155	4.5039	0.81697	-0.36203	-2.1758	0.57242	6.0844	-0.99798	3.4284	-0.51883	0.21322	1.8394	1.7493	7.5859	0.4911	10.47	-1.0788	-1.633	-3.1855	4.5191	-1.2286	3.1689	7.3772	5.2824	4.2483
-9.3847	-13.231	-12.555	-15.447	-15.424	-16.937	-12.162	-15.699	-11.545	-14.494	-8.0773	-12.675	-14.438	-10.438	-15.201	-11.046	-12.005	-15.384	-11.782	-11.673	-15.819	-9.9731	-10.43	-16.477	-10.88	-15.578	-15.914	-16.914	-15.957	-14.019	-8.7915	-11.683	-13.318	-14.052	-17.204	-11.404	-11.382	-11.033	-11.813	-13.908	-21.162	-9.1594	-10.05	-12.507	-13.727	-15.444	-14.906	-13.77	-15.317	-17.788
-21.082	-24.531	-26.667	-21.787	-24.883	-26.878	-21.57	-25.725	-21.869	-23.626	-20.056	-24.734	-24.83	-21.649	-27.072	-18.794	-29.19	-17.489	-21.386	-17.895	-22.813	-20.044	-19.882	-20.579	-18.919	-23.348	-24.854	-20.112	-22.992	-21.057	-20.18	-24.765	-18.665	-23.629	-27.039	-21.911	-26.601	-24.743	-24.085	-23.974	-26.822	-22.935	-20.618	-13.863	-21.485	-21.248	-23.793	-23.139	-21.798	-22.157
-9.708	-11.828	-9.3262	-7.2961	-15.081	-7.1623	-12.561	-9.7613	-14.98	-8.8286	-10.07	-13.471	-14.254	-9.3232	-11.976	-11.538	-10.345	-10.524	-11.156	-10.558	-11.089	-13.261	-10.432	-11.899	-11.938	-13.868	-14.519	-8.9592	-10.427	-14.823	-8.0336	-5.5647	-14.522	-11.976	-10.194	-14.189	-6.7375	-16.724	-15.896	-9.3905	-11.448	-10.088	-12.834	-11.078	-13.04	-10.698	-13.642	-11.27	-9.311	-12.864
0.35096	1.7449	2.2383	0.77117	1.8026	2.9093	-0.50092	-5.3888	2.0859	3.2144	2.031	2.3895	6.7848	4.6127	-3.8772	2.202	7.9256	4.9119	-0.7094	1.0793	2.707	0.27791	1.4183	4.7647	-0.49408	5.0013	2.0747	2.4586	3.6983	-0.871	3.2467	1.2237	7.309	-0.74838	1.2394	3.927	0.89229	3.0127	5.0412	2.5682	4.6286	5.6868	-0.38135	2.7115	-2.2795	0.16213	3.3183	3.3279	0.40051	2.5537
-4.6896	-5.7707	-3.0263	-4.449	-5.2648	-4.1655	-5.8182	0.58977	-3.2722	-0.3175	-9.9998	-5.3296	-3.3866	-5.6002	-2.2831	-1.509	-3.4775	-3.6207	-4.9766	-8.0935	-2.546	-1.2823	-4.8287	-4.3996	-2.5809	-3.1702	-1.5364	-4.4749	-3.7607	-5.7862	-4.1154	-6.4859	-1.6335	-3.9686	-5.0887	-4.9568	-6.6709	-0.7026	-2.1621	0.054588	-5.3562	-6.1085	-2.3051	-3.4679	-4.1497	-8.2978	-0.71595	-4.0516	-3.0627	-3.0163
-3.5448	-6.3298	-0.1581	0.7479	0.86471	-5.273	-4.7786	-0.17402	-1.3574	0.5686	-8.4074	-2.7649	-4.896	-2.2608	-4.9278	-8.2514	-5.3225	0.36176	-5.2189	0.67073	-6.2351	-6.3407	-4.6713	0.15579	-7.3647	-3.9392	-3.2103	-2.9696	-1.2472	-0.30591	-0.62337	-2.8018	-4.945	-7.4257	-5.7532	-4.1846	-7.2372	-1.2189	-5.0948	1.4517	-2.5446	-4.2379	-5.1673	-3.6419	-1.5997	-3.7995	-2.6091	0.10395	-4.1853	-5.5422
-0.135	-2.9195	-5.4984	-2.0284	-0.98998	1.7774	-5.344	0.41676	-4.8166	-2.0407	-3.0417	2.2123	-2.334	-2.8281	-3.146	-3.7525	-2.5838	-2.3012	-2.719	2.9666	1.2333	-4.1192	-0.75223	0.12326	1.9645	-2.7953	-1.026	-6.3608	1.4577	1.0833	-6.558	-3.0688	-3.7131	-2.1684	-1.564	-4.8776	1.2194	-6.1516	-0.39707	5.0284	1.1404	-7.7567	-1.1259	-3.459	-1.4245	1.5929	0.16061	-4.1792	-2.7169	-0.52546
7.178	8.9817	5.4821	7.6731	6.0215	5.286	7.6529	1.0174	7.1504	6.9273	5.3793	10.069	11.089	9.2623	7.4234	9.2719	4.6156	2.0204	11.455	2.8298	6.5082	5.4951	4.3314	4.1972	8.949	7.8499	8.6142	4.591	7.9737	7.1354	7.4174	7.8327	6.3898	2.7723	6.3598	5.838	5.6718	5.7264	11.858	7.6199	14.268	7.7529	5.2584	6.4981	3.5734	4.7852	9.2145	8.9662	3.7873	3.7911
-8.6687	-5.8139	-6.3081	-6.3138	-7.7105	-6.2354	-9.683	-4.4176	-2.1091	-6.2979	-4.5768	-5.2757	-6.0677	-9.8407	-1.8075	-4.2524	-6.314	-8.7804	-6.3618	-10.827	-7.3099	-6.9782	-8.3867	-7.041	-6.4337	-8.1682	-8.2138	-4.9915	-6.2659	-10.717	-11.129	-6.9533	-9.6618	-8.4972	-2.976	-8.0246	-8.5302	-8.0426	-8.3345	-6.6821	-9.1388	-7.2834	-7.0284	-11.297	-10.021	-11.362	-5.6861	-5.4244	-5.7388	-9.5837
-0.35504	2.2211	-2.6968	-1.6799	0.58691	0.24881	-2.9544	-0.87844	-5.7997	-3.6687	1.6636	0.69616	-2.606	2.7105	-2.8393	-4.0534	0.094957	-2.2322	-0.50363	-3.898	1.4006	-4.2277	-0.426	0.43567	-4.8516	4.5432	-3.4265	0.2144	-8.1014	-1.949	-0.36207	-1.8344	-3.6048	2.648	1.7322	-2.0831	-4.3069	-1.6711	1.4595	0.77993	0.40642	1.1576	-2.0809	-0.99396	1.2666	-2.9346	3.5689	0.41472	-3.0351	-1.2075
-11.543	-17.109	-13.445	-12.605	-11.818	-15.825	-13.841	-12.538	-15.941	-16.513	-14.005	-14.828	-17.738	-13.119	-16.874	-16.164	-14.876	-13.289	-18.077	-10.687	-14.271	-16.038	-11.5	-12.987	-14.039	-17.13	-15.237	-14.001	-14.636	-15.451	-16.35	-14.169	-17.564	-15.546	-17.718	-15.885	-14.621	-13.441	-14.069	-13.081	-15.988	-18.503	-15.387	-17.281	-17.507	-13.611	-14.705	-12.56	-11.647	-17.39
8.1612	3.8862	6.4237	6.3537	3.2013	8.9216	5.5843	4.4155	9.0004	5.9366	7.1009	9.1782	8.5029	10.354	3.5638	8.4506	10.2	9.8767	8.8943	9.9324	10.915	8.5835	4.3469	11.986	10.638	4.2077	6.8896	10.568	5.4617	6.168	9.4993	2.4634	6.5856	9.9376	7.7306	7.3844	9.7268	9.0882	4.2255	14.961	2.9086	6.756	7.3414	8.2506	5.4532	8.6987	9.0812	9.1105	8.1008	7.9482
-1.1289	-4.4353	-9.0073	-5.5089	-2.1277	1.0394	-3.6109	-5.8636	-1.7141	-4.8248	0.82067	-5.6516	-2.4425	-1.9386	-3.0577	-3.1661	-6.0801	-2.8208	-8.33	-1.73	-0.42125	0.69579	-2.6607	-6.0667	-3.2836	-2.8613	-5.1685	-3.2715	-1.8239	-1.4985	-4.0447	-3.8074	-4.8937	1.4312	-3.7728	-2.6662	-3.0394	-6.0438	-3.1639	-3.8824	-3.8851	-6.4537	-0.57898	-1.8758	-2.5266	-3.9078	-4.1661	-1.0207	-0.66799	2.0017
-10.287	-11.036	-10.241	-12.701	-9.2913	-11.567	-14.125	-12.389	-11.806	-18.173	-15.087	-9.1561	-8.9713	-12.835	-7.96	-14.805	-13.481	-11.243	-13.175	-15.547	-16.298	-15.244	-11.817	-14.293	-9.7839	-14.298	-10.052	-9.2185	-10.518	-11.304	-12.603	-14.35	-17.242	-10.294	-11.038	-11.955	-7.6314	-17.062	-14.84	-12.119	-15.158	-11.947	-13.231	-11.476	-9.1574	-10.06	-15.352	-14.266	-13.368	-12.334
6.8488	6.1411	0.27268	0.61291	1.4369	5.3353	-3.2935	1.5152	3.3852	-0.95383	4.9929	2.8882	0.077276	3.1737	-2.0188	3.1529	3.5396	-2.5136	1.782	3.4569	3.9886	3.0663	6.1779	0.40455	-0.40283	0.97267	1.7911	-4.9801	1.5852	0.67549	4.4911	1.2883	2.4277	4.5629	4.1712	0.60623	3.0913	3.2683	3.2238	5.5521	-1.6834	2.5559	3.6887	2.3148	3.1623	3.9427	-0.83366	1.7307	-3.4892	-0.33814
-7.6034	-6.6749	0.28203	-2.6361	-3.021	-4.1774	-3.6869	-1.586	-6.6447	0.049514	-2.1463	-0.19739	-2.0775	-5.6198	-3.3822	-0.083868	-6.966	-5.9873	-2.3013	-6.4927	-7.2204	-2.2694	-1.0157	-6.2652	-3.7811	-3.2634	-5.2581	-3.6268	-3.9174	-0.90565	-1.8399	-4.068	-5.2814	-2.4341	1.1704	-4.8709	-1.6382	-3.0617	-7.1656	-4.203	-4.4964	-3.6023	-1.1951	-5.177	-2.2208	-1.4925	0.47398	-2.7865	-7.766	-3.6497
-12.283	-13.031	-10.7	-13.97	-10.39	-15.213	-10.077	-6.9517	-9.7132	-10.923	-7.2058	-13.929	-11.587	-11.04	-8.3668	-15.685	-11.871	-6.1914	-9.9941	-12.221	-13.52	-13.467	-10.562	-12.124	-13.347	-12.734	-9.5438	-11.948	-14.119	-15.792	-12.228	-12.695	-14.584	-10.897	-11.099	-11.137	-11.675	-9.7298	-10.246	-14.029	-13.886	-10.373	-10.841	-15.488	-13.495	-9.3952	-12.707	-10.557	-5.5859	-14.593
-4.2437	-2.072	-2.6656	-8.5882	-3.3824	-0.82076	-0.52282	-5.7348	-6.9616	-5.7936	0.15848	0.59849	-4.5885	-4.5641	-5.7791	-2.2062	-7.009	-7.8537	-5.7617	-7.2997	-2.644	-6.0448	-6.44	-5.0441	-6.3978	-4.9881	-6.3639	-3.9397	-1.8301	-3.6785	-2.699	-5.3059	-8.0626	-4.5781	-5.2297	-2.4881	-4.5772	-9.137	-5.1018	-7.2052	-3.9074	-6.6463	-10.058	-8.1876	-3.4721	-8.6287	-9.6654	-6.4814	-5.9656	-9.2884
1.6944	9.8583	4.3763	0.77472	7.9784	12.022	6.1766	6.1541	0.81782	7.9289	4.1926	3.7057	3.4742	3.5568	3.6795	8.5205	11.046	5.8259	5.7125	3.3285	4.3725	9.1233	0.72507	9.2126	5.5036	3.5031	6.7919	4.3084	9.6975	6.6515	3.705	6.4462	2.6504	6.2028	3.4272	2.0308	6.5911	5.1168	7.5839	8.038	6.6356	8.8823	7.6255	6.1899	4.767	3.6858	7.9092	6.5035	7.3599	6.9232
5.8359	2.432	2.3883	3.0076	2.9807	3.4525	1.4612	5.9426	3.4713	-2.4183	3.0682	6.0888	1.9137	5.3943	4.9577	5.0772	5.1039	1.1048	4.1213	4.3694	7.2819	2.8911	-1.2689	1.8901	4.9366	4.0775	2.6971	3.5376	3.6401	5.3101	5.1387	1.2602	4.7719	2.862	-3.3445	8.4132	-1.2365	7.9874	1.6121	2.5956	2.8462	1.9618	1.1479	3.7614	5.2804	0.94363	1.6588	4.4688	2.9177	5.1169
-7.1237	-8.1582	-4.0172	-2.4221	-5.5498	-4.8538	-2.6214	-4.8164	-2.9749	-5.4036	-2.7674	-4.894	-1.4491	-2.651	-8.4635	-7.5278	-1.1408	-6.9728	-5.1466	-1.6903	-4.2634	-4.653	-6.4097	-4.9069	-5.0893	-4.758	-11.443	-3.1585	-4.1697	-4.1694	-4.952	-5.2623	-4.4122	-11.379	-6.4204	-4.0531	-6.8491	-6.7897	-5.1847	-6.6706	-6.0157	-4.1575	-3.7215	-2.934	-2.7432	-4.7339	-5.6132	-5.8893	-7.0603	-9.9127
-10.876	-18.519	-12.862	-13.323	-16.843	-17.412	-13.588	-11.402	-12.744	-12.565	-12.728	-13.558	-15.978	-11.536	-11.627	-14.321	-14.953	-14.05	-14.521	-13.38	-13.518	-19.883	-11.198	-18.355	-15.365	-13.759	-12.395	-17.223	-12.4	-14.735	-11.522	-13.278	-14.731	-16.127	-15.704	-14.217	-12.464	-15.637	-13.888	-15.558	-11.447	-14.431	-17.605	-15.56	-14.165	-16.894	-10.965	-10.867	-12.674	-14.964
-4.7378	1.7601	-1.7192	-0.66355	-1.7593	-2.598	-4.5674	-3.6703	-0.17934	1.0614	1.6565	-0.68416	1.7771	-3.7151	-0.73922	1.2443	0.48028	0.93404	-1.9951	-3.9611	-2.3737	-3.4242	0.69636	-3.1046	-2.1569	2.6762	-2.1811	-1.072	-3.2014	0.42542	-2.0902	-7.1503	-0.064737	-3.6292	-0.78875	-2.6829	-3.5567	-1.1706	2.4425	0.7644	1.414	-1.0913	-3.5299	-3.213	-1.1085	0.71226	0.39347	-1.8896	-1.9789	3.1659
13.82	7.1665	10.648	6.8724	10.144	8.3957	8.9136	5.6998	9.8494	7.9074	9.8237	5.6372	10.504	10.017	6.4572	8.3033	3.7542	3.6558	9.4275	13.161	9.153	4.554	9.9381	7.5873	9.0384	6.3667	9.2588	10.776	9.3483	5.5457	6.1113	8.1818	8.3205	10.731	11.683	9.4507	6.0723	8.19	8.8154	8.9297	9.3349	11.082	5.9709	7.7446	6.2687	9.4523	8.1278	6.6416	13.801	7.4169
-3.6758	-0.10349	-1.5558	-4.1242	-1.7725	-1.3843	-3.1055	-1.5767	-4.7171	-0.59818	-1.8161	-1.9542	-4.3669	-2.4683	-0.38402	-2.2682	0.67661	-2.0804	-5.0126	-1.8518	0.18355	0.57205	1.0423	-3.0116	-4.5633	-0.49624	2.9224	-1.2119	-4.6009	0.39957	-0.94423	-3.2964	-2.8663	-1.8157	0.031351	-3.4016	-2.4687	0.50022	-3.8772	-3.2695	-2.4209	-0.20665	-3.2473	-0.56901	0.99747	0.90543	3.1538	-0.57457	-2.6482	1.098
-1.079	-4.5972	-5.6948	-0.38185	-3.4202	-5.5644	-7.9538	-2.5552	-5.3176	-4.0668	-0.02787	-2.3715	-3.356	-9.4397	-3.2719	-4.1481	-5.9722	-5.3606	-3.2955	-5.9333	-3.3565	-3.928	-5.5728	-5.4235	-6.2253	-5.7705	-1.5542	0.34552	-5.8743	-4.8138	-8.8294	-4.0146	-0.60361	-4.8487	-3.988	-6.7782	-10.061	-1.1754	-4.8887	-5.2908	-3.126	-2.6903	-7.9565	-7.9422	-0.74414	-2.7002	-0.15256	-4.8675	-1.953	-2.5853
-1.828	-0.44509	1.8112	-1.8499	-1.4275	-3.1	-1.5635	-3.0203	-1.5781	-1.4596	-0.72637	-7.1882	-0.27071	0.53662	-7.0087	0.16985	-7.6131	0.9741	-0.34142	2.2466	-3.884	1.0173	-2.7092	0.14011	-1.3657	-3.032	-2.4757	-4.4033	-2.2631	-8.0169	-1.4376	-6.8147	-3.4229	-3.9332	-1.9507	-5.5712	-2.8561	-3.0149	-1.003	-2.2034	0.56899	1.569	1.836	-3.6309	-0.53495	-4.6026	-2.2314	-3.3869	-0.48877	0.13056
-12.599	-12.459	-14.758	-9.5274	-10.467	-14.923	-13.138	-11.609	-12.247	-13.03	-13.759	-11.242	-15.753	-13.543	-16.62	-9.7924	-14.41	-13.144	-9.5098	-12.855	-15.349	-12.673	-9.9947	-7.7198	-12.249	-12.772	-15.719	-12.392	-20.51	-9.2804	-13.733	-7.7256	-16.449	-8.9704	-14.403	-12.269	-16.398	-14.042	-12.104	-9.581	-13.754	-14.202	-18.199	-11.544	-12.963	-9.3274	-12.986	-18.504	-14.582	-14.444
2.8014	0.77931	-0.70061	-0.27536	-3.2456	3.1227	-5.0959	-2.4448	2.4537	-3.9963	-2.2308	0.77246	-0.55849	-2.0114	0.14381	2.5494	0.43943	-1.0744	-1.4242	1.8084	-1.7902	-2.2166	0.36622	-4.7971	2.1525	-0.52822	1.0293	-2.9925	-2.6517	0.35463	3.4556	-0.9767	0.76285	4.5044	0.67501	2.0147	1.4198	2.489	0.28283	-2.2852	-0.78876	1.4889	-0.12836	-3.8907	-4.9644	0.38891	0.092268	2.2798	0.76286	-2.5849
-14.006	-10.343	-12.265	-10.568	-10.917	-15.538	-15.272	-14.651	-12.514	-13.066	-12.377	-17.289	-16.4	-9.8362	-12.89	-12.513	-12.115	-15.202	-15.811	-15.309	-14.966	-14.371	-15.444	-18.786	-9.2832	-13.494	-17.257	-11.831	-13.525	-15.703	-12.965	-14.117	-14.112	-17.149	-9.3373	-11.659	-17.054	-14.624	-14.349	-11.233	-14.058	-13.826	-16.262	-10.771	-14.086	-17.187	-11.941	-16.46	-12.127	-12.263
-5.9387	-5.3517	-8.6194	-6.8027	-7.3941	-5.3449	-4.0088	-8.8478	-2.1745	-8.0553	-5.6223	-4.4218	-5.8675	-7.8562	-3.3117	-7.6409	-9.6505	-5.6652	-2.8725	-5.8114	-6.4813	-6.9762	-1.9435	-1.6972	-2.7552	-6.1561	-7.3517	-9.6813	-8.9101	-7.4716	-3.5419	-10.628	-4.4575	-6.699	-7.3271	-8.0983	-3.9282	-8.4034	-6.9012	-7.3914	-5.3512	-6.0968	-3.6988	-6.5587	-6.342	0.014857	-7.5187	-2.2395	-6.6989	-10.325
-17.61	-16.643	-15.138	-17.282	-11.245	-16.975	-12.86	-12.78	-10.829	-16.882	-15.157	-11.046	-13.564	-13.641	-11.35	-17.104	-9.7085	-16.698	-15.499	-14.55	-13.74	-18.882	-15.421	-11.422	-11.202	-14.172	-8.7691	-16.592	-14.184	-15.655	-15.096	-17.254	-12.734	-12.007	-18.423	-18.27	-17.221	-19.684	-12.951	-13.71	-14.495	-12.73	-15.833	-13.146	-13.755	-13.661	-15.473	-14.744	-13.41	-17.215
3.5148	-2.9922	0.21853	5.3626	0.34654	-1.2285	-2.4239	1.9095	-2.4337	-2.818	-1.586	1.378	-1.2417	-0.20672	-2.355	2.8347	0.027534	-2.681	-2.7919	3.9604	-6.9426	-3.0696	-3.0773	0.25958	-3.4047	-1.1539	-5.8916	-3.5442	-1.16	0.67367	3.8174	-1.8678	-2.9057	0.86995	-6.2772	-2.748	-0.54744	2.3222	-2.7246	-0.69956	-2.77	-0.73236	-2.0657	-2.009	-2.8612	5.2916	2.3512	2.5109	1.3507	-5.1925
-6.1506	-1.6288	-0.11269	-4.7052	-5.537	-0.323	-7.6514	-3.6995	-3.1947	-1.6923	-7.1593	-5.4652	-0.42004	-4.0667	-3.9432	-2.4068	-5.2188	-7.5855	-4.6283	-2.3734	-6.3925	-0.25414	-3.5051	-5.1643	-4.5788	-2.6128	-5.9807	-6.2685	-3.1698	-4.9627	-3.9397	0.37558	-2.9902	-4.6804	-3.2269	-0.32778	-3.0563	-3.1153	-3.3527	0.19419	-1.7729	-10.5	0.85192	-3.2898	1.0418	-3.1933	-1.4466	-0.5725	-3.6435	-3.0892
-5.8985	-5.1722	-0.90761	-3.9188	-1.0727	-2.9982	-0.55434	-3.539	-0.45906	-0.35864	-2.3357	-0.5402	-6.5353	-3.5606	-1.5982	-4.449	0.33316	-0.23935	-6.3687	-4.3451	2.2726	-6.4066	-0.62993	-5.2854	-4.4266	-4.8421	1.1177	-0.64811	-2.8424	-3.2718	-2.383	-0.89519	-0.39036	0.15658	-4.8527	-7.0404	0.5036	0.43995	2.2539	0.19647	-2.9741	0.65473	-1.8083	-7.8565	0.78653	-2.8246	-2.2299	-3.5616	-3.7698	-3.3773
-13.225	-8.8482	-8.9257	-11.53	-20.116	-15.952	-16.073	-11.527	-12.633	-12.79	-14.055	-11.979	-12.518	-16.969	-14.058	-13.411	-8.7234	-16.959	-16.788	-12.551	-13.915	-12.442	-13.662	-11.575	-13.054	-14.347	-11.717	-12.719	-12.07	-15.667	-13.111	-13.969	-11.375	-12.76	-16.598	-13.785	-6.3655	-11.842	-14.247	-9.6748	-14.229	-11.725	-10.191	-19.841	-15.054	-13.176	-13.112	-6.9624	-12.77	-11.232
-5.9838	-3.9686	-3.5728	0.10398	-3.7352	-1.5021	-2.2225	-3.034	-4.8281	-0.17106	-0.97869	0.65727	-1.6533	-6.5431	-1.6053	0.045426	-1.0626	-0.87508	-4.1427	2.2059	-3.3713	-1.7022	-6.1189	-1.7914	-3.2869	-1.1084	-4.6591	-5.8583	0.036361	0.97762	-6.9591	-5.7046	-0.92916	-5.4662	-1.9272	0.16708	-3.2154	0.80848	0.51764	-1.7175	-1.4445	-2.288	-1.174	-0.5731	-0.22978	-2.3045	-1.3337	-6.8628	-3.3102	0.90386
-3.6763	-3.7064	-4.064	-6.8476	-5.4079	-3.3868	-5.8124	1.6016	-2.6152	-3.8807	-4.8686	-3.6927	0.48147	-4.6928	-8.0912	-2.9599	-7.032	-5.6042	-1.2594	-7.7844	-3.8916	-0.77071	-5.7697	0.27052	-2.1739	-6.6306	-1.06	-0.48042	-4.6402	-2.5987	-0.97106	-5.9911	-6.7415	-3.3859	-2.5911	-4.5228	-9.1378	-4.0983	-4.6849	-8.1509	-2.2973	-7.593	-7.7324	-1.4789	0.69444	-8.9018	-3.9735	-1.0878	-5.856	2.5968
6.1713	6.4117	6.7732	6.5902	4.6449	9.1625	6.2978	8.7428	7.9378	5.2277	9.9341	11.404	8.8316	7.8875	6.9501	10.909	7.572	9.6237	10.193	8.0643	8.3842	8.3282	7.4951	12.821	10.76	9.9125	10.681	10.152	9.9373	6.2403	6.0857	10.063	12.704	8.3469	10.253	11.755	7.2145	12.728	7.7454	6.4027	9.1859	14.532	10.043	11.096	9.3886	6.0451	3.9571	5.7955	8.4456	12.709
8.7321	5.4476	9.9724	7.2343	5.3059	6.1146	6.5368	2.2501	8.4764	6.7232	7.0622	5.2383	4.3897	7.4129	9.4328	5.9417	6.6366	11.232	2.7353	5.5797	8.114	9.5743	11.741	3.7514	4.2391	5.2909	9.8732	4.3252	8.733	5.7626	6.8421	6.6663	11.408	6.2097	4.0748	2.5834	10.04	9.0674	6.5981	7.237	9.869	10.153	7.5401	7.9576	5.3343	2.0309	2.2402	3.1337	7.9068	6.0432
-6.1687	-3.1788	-8.2599	-8.4379	-9.476	-15.238	-3.7439	-4.3451	-12.364	-9.514	-15.739	-7.3593	-7.3576	-11.187	-8.8129	-6.6982	-8.7465	-10.871	-6.4142	-12.396	-6.5504	-14.421	-10.916	-5.1511	-13.912	-8.2905	-8.9114	-12.165	-11.339	-11.604	-8.006	-10.021	-12.631	-8.9768	-7.9906	-10.964	-12.622	-9.921	-5.4389	-8.7015	-9.0319	-6.552	-7.1376	-8.2475	-4.2054	-7.9077	-9.1171	-7.3943	-11.322	-6.4177
-19.665	-24.57	-22.437	-20.855	-21.946	-22.277	-19.966	-21.281	-21.275	-18.112	-24.892	-21.314	-19.669	-19.644	-20.369	-23.848	-20.898	-24.123	-20.217	-21.975	-19.761	-21.871	-21.614	-17.374	-21.003	-20.681	-21.199	-22.724	-22.907	-21.199	-21.491	-24.044	-21.624	-21.542	-25.423	-25.792	-25.826	-26.013	-22.403	-22.615	-20.676	-25.554	-21.849	-23.378	-22.153	-20.094	-22.421	-17.781	-26.212	-22.966
-7.8413	-10.015	-11.235	-8.2007	-3.674	-12.394	-10.272	-8.4384	-14.082	-6.3996	-14.765	-7.9134	-7.3624	-10.741	-7.2039	-6.7802	-7.2961	-10.362	-8.4505	-6.1167	-7.8578	-11.112	-10.316	-9.8583	-10.507	-5.8213	-12.767	-8.0052	-8.5486	-8.7363	-8.1014	-9.914	-13.199	-7.4644	-8.5521	-7.1005	-9.6102	-8.0927	-8.1373	-11.218	-7.1257	-11.83	-11.074	-9.2791	-10.544	-11.225	-3.7264	-9.0081	-9.22	-6.4855
5.8309	5.2428	1.1989	-0.35741	0.73963	-0.3064	-1.4614	2.1052	5.608	-4.4219	9.2663	4.3696	2.0324	1.0478	-0.043685	5.6147	1.9316	2.8129	0.46453	5.0594	-2.8031	0.49094	-2.1502	2.1563	0.023541	-3.2186	4.4008	0.48249	1.3693	6.03	-1.1795	0.05258	-0.94627	8.3311	-3.8347	-0.51358	2.5594	2.6463	1.6417	4.682	2.0356	5.3458	3.8551	-0.075347	1.9058	1.7139	-1.7466	-0.01497	-0.47755	3.8662
5.2268	2.9632	6.4763	5.7932	10.432	4.9456	4.5573	9.2477	10.088	7.6256	3.1917	5.1023	13.531	2.4232	4.2956	6.6348	8.3787	5.2834	5.3047	12.635	4.7314	5.8744	4.8621	7.2206	5.0251	8.3633	6.2437	5.269	6.0842	7.4559	2.6515	10.447	4.0861	5.6033	7.5651	6.0167	6.1447	6.1641	6.0111	6.5884	4.0084	6.2789	8.5862	2.6532	8.4935	6.4391	8.1811	6.6553	5.2038	6.9495
-16.343	-13.984	-16.408	-15.192	-14.503	-18.259	-16.027	-19.562	-15.001	-13.578	-16.606	-15.204	-11.781	-14.4	-23.885	-15.177	-13.382	-13.281	-13.052	-16.528	-11.047	-12.841	-10.149	-14.697	-16.476	-13.799	-12.314	-9.4712	-12.108	-18.204	-16.665	-13.537	-18.293	-14.188	-12.618	-13.443	-14.513	-15.153	-15.338	-10.839	-12.919	-13.08	-17.914	-11.713	-9.9805	-17.586	-14.939	-16.975	-12	-10.113
-15.056	-17.021	-16.695	-13.086	-11.869	-16.099	-15.354	-13.502	-13.31	-14.745	-17.857	-12.544	-12.896	-12.006	-14.923	-8.5447	-11.927	-11.93	-12.275	-13.493	-12.438	-10.374	-15.149	-14.47	-17.999	-15.49	-16.145	-15.881	-12.816	-12.095	-16.77	-13.569	-18.349	-13.842	-15.179	-15.409	-13.972	-15.953	-10.2	-15.763	-18.323	-15.93	-12.94	-13.515	-10.768	-13.095	-14.902	-14.912	-6.5924	-15.741
-4.3842	-2.6281	-4.979	-3.8127	-8.5747	-3.7735	-3.2738	-4.2901	-3.0415	-4.0472	-3.5236	-9.0206	-4.939	0.55503	-1.9826	-4.5928	-4.3274	-1.6155	-2.2878	-3.0924	-7.1583	-4.1169	-3.6628	-0.26584	-8.497	-2.6846	-5.1435	-5.5258	0.34892	-4.7941	-2.1308	-4.0495	0.082381	-0.23755	-2.0054	-8.3023	-2.364	-4.8617	-0.063437	-0.44877	-1.8762	-4.5262	2.6201	-4.5697	3.5008	-1.2245	-2.2853	-0.67363	-2.7081	-3.0015
7.0544	9.6799	11.366	9.6308	7.9649	8.6108	9.2171	3.4548	10.666	10.126	8.5351	8.0376	8.1241	1.059	6.9539	5.3726	7.3398	14.009	9.09	6.7299	6.9924	11.907	4.4313	6.559	11.918	6.0776	9.2132	7.8037	4.7751	10.37	11.112	4.4996	11.543	5.8388	11.078	7.8851	4.1631	8.4734	10.958	8.7411	6.1603	10.557	8.9942	7.8661	13.826	9.2863	8.5403	10.832	8.066	8.0809
7.1099	8.8794	6.6101	10.829	10.498	6.544	5.1263	13.696	5.2611	7.731	11.529	9.4668	10.848	11.86	10.839	9.4804	8.1351	8.125	8.1232	8.0179	2.3211	11.319	10.589	10.923	10.816	12.455	10.182	8.7145	13.349	8.0688	11.682	6.9603	7.7467	12.623	7.8826	10.519	10.648	8.108	8.4183	13.446	9.4693	5.5988	8.8485	11.229	13.485	6.2739	10.982	10.535	11.321	8.8699
-11.403	-13.975	-14.211	-12.871	-17.721	-11.941	-12.735	-10.491	-11.379	-10.49	-15.678	-13.192	-12.413	-11.992	-16.894	-13.377	-12.914	-11.076	-14.427	-17.111	-14.398	-12.397	-14.668	-13.46	-13.451	-11.547	-8.4414	-15.736	-16.29	-14.685	-17.3	-13.464	-9.4662	-13.037	-13.782	-13.419	-9.1451	-13.968	-13.162	-12.949	-12.982	-11.467	-12.313	-13.918	-16.99	-15.536	-9.6437	-12.97	-11.59	-15.196
1.5072	-3.4086	0.90279	0.27472	2.9837	-4.4457	-0.088204	-1.5929	-0.62975	-2.4766	3.4898	0.62047	-2.479	2.1388	1.4969	1.613	-0.88142	-2.6613	-1.0746	1.0901	0.02082	2.4832	4.8845	-0.61071	2.9363	-1.7928	-0.31666	3.5022	-1.0656	2.0525	1.6167	-3.1908	-0.58586	-0.73243	-1.3732	0.21756	-0.24621	2.2316	0.60343	1.4578	-3.6153	-1.9737	4.7106	4.2541	3.8662	0.47076	4.7546	-4.3527	-3.5009	1.2796
-19.162	-18.209	-18.565	-18.811	-21.671	-21.75	-20.068	-19.329	-20.752	-22.203	-24.127	-17.912	-21.328	-18.609	-20.931	-18.42	-21.674	-14.643	-18.116	-19.869	-21.215	-20.499	-18.109	-24.21	-17.683	-18.007	-19.571	-21.915	-21.491	-21.181	-20.164	-19.786	-22.36	-18.462	-20.955	-23.567	-19.236	-22.186	-20.507	-18.067	-16.998	-22.819	-23.183	-20.199	-16.677	-19.687	-19.096	-15.553	-24.218	-19.142
3.5473	-1.8395	1.602	2.7351	-3.5422	-3.0362	0.84123	-5.522	-0.93639	-0.41531	0.12203	-2.1741	-1.1952	-0.25573	-0.81933	-0.8913	-0.17584	-4.7503	-3.4473	-1.7762	-4.8547	1.5951	0.039306	-6.3468	-2.4819	-2.0637	-2.4237	-6.2658	-0.16356	-4.2993	-2.5254	-5.8578	1.4007	1.8959	-2.3077	4.7678	1.3353	0.55093	0.30424	-1.1989	0.75592	-1.9434	1.7609	-0.068755	-1.0056	1.0159	0.32981	-4.7999	-1.5039	0.8308
-14.43	-10.217	-15.244	-11.847	-12.253	-14.011	-17.016	-11.941	-12.636	-8.3586	-12.195	-11.636	-10.531	-11.712	-11.179	-12.994	-14.01	-10.633	-12.71	-12.883	-16.52	-12.616	-9.1174	-12.524	-7.2001	-11.512	-12.936	-12.284	-12.994	-9.5028	-13.082	-5.274	-14.101	-10.459	-16.415	-10.528	-10.317	-8.3398	-9.4472	-9.6869	-12.186	-13.402	-12.413	-7.6789	-14.939	-12.726	-14.03	-9.4902	-10.819	-10.407
-4.6035	-4.9862	-2.63	-5.9223	-3.7182	-2.5975	-7.4989	-4.8626	-2.984	-5.0097	-0.30394	-3.6799	-2.1616	-1.1288	-1.6953	-3.3154	-2.0362	1.256	-5.9865	-2.9795	-2.3702	-4.1589	-5.5677	-3.66	-6.6322	-6.9176	-2.968	-5.831	-4.3872	-1.3163	-5.5292	1.1431	-3.6887	-0.96682	-6.0611	-1.8724	-3.3819	-5.0099	0.50207	-2.4885	-1.5749	-3.7493	-2.7709	-3.1927	0.67845	-8.5689	-3.3035	-5.8973	-4.9303	-3.9756
-22.927	-19.742	-23.369	-23.143	-19.478	-20.007	-22.591	-19.563	-19.039	-25.166	-19.635	-25.258	-24.312	-22.383	-22.733	-25.668	-20.37	-18.477	-18.339	-22.041	-21.967	-20.752	-18.189	-19.621	-22.281	-20.586	-22.951	-18.213	-25.102	-23.093	-25.836	-20.473	-23.742	-19.079	-23.011	-23.827	-20.473	-22.344	-22.655	-29.645	-24.04	-22.286	-22.332	-19.156	-19.654	-22.4	-20.695	-25.943	-19.751	-22.421
-14.32	-12.162	-11.612	-12.154	-10.985	-11.186	-11.782	-14.617	-14.028	-12.853	-13.439	-17.795	-14.422	-12.492	-12.835	-9.7894	-6.3108	-13.737	-11.608	-16.68	-12.796	-12.194	-14.426	-13.328	-12.734	-13.068	-10.688	-13.509	-13.475	-11.386	-15.847	-18.327	-16.228	-10.943	-12.398	-10.115	-14.329	-13.807	-13.967	-13.08	-9.0691	-14.141	-12.318	-18.281	-13.963	-12.83	-11.759	-13.156	-12.091	-12.683
-17.431	-24.895	-18.91	-18.974	-22.833	-18.437	-25.637	-17.651	-20.67	-19.134	-19.798	-21.319	-18.912	-22.885	-21.826	-19.104	-19.372	-22.028	-22.927	-20.503	-18.326	-20.182	-19.106	-20.253	-19.599	-20.32	-19.391	-22.096	-22.055	-20.649	-21.827	-21.448	-25.076	-20.01	-21.772	-20.242	-16.251	-22.24	-22.12	-20.221	-18.097	-21.929	-17.334	-20.687	-27.849	-15.474	-23.428	-20.277	-21.974	-22.731
3.0131	-1.2488	-2.9469	-0.23777	-0.11609	1.3166	-0.58654	0.52968	-1.7342	2.2005	-0.86088	0.87411	-2.1093	-6.0087	2.3355	1.6385	5.9811	-0.76332	-6.2047	-1.5225	-0.16453	0.58143	2.315	1.1388	-0.59995	-1.2059	-1.261	-0.13249	-0.62534	-6.2019	-1.74	1.2413	-3.0277	-1.5536	0.022415	-2.0794	-1.1106	-1.8702	-1.8609	0.84414	-1.9123	-0.85867	1.7853	-0.51642	-0.88119	-1.6503	-0.87123	1.6085	-2.468	-2.4249
0.50733	-0.2909	0.61637	-4.6112	-3.4928	0.75517	1.8119	-1.1963	-2.7174	-0.59947	0.070264	2.1901	-3.2979	2.4511	0.42042	-5.7519	-1.2788	1.6651	0.44485	-0.21623	-5.0934	-0.40963	-4.2244	-2.2219	1.9916	6.8834	-3.7879	-5.2489	-0.59294	-1.1439	1.2961	3.6025	4.57	-6.0031	-2.3407	-3.581	0.57624	-1.479	-4.1556	-4.3689	-0.14416	2.5261	0.010352	0.20869	-1.5669	-0.91098	-3.4855	2.4912	-3.182	3.1628
-1.0745	-3.521	-0.28249	0.92302	-0.42668	0.24224	-2.5079	-2.4705	-0.9017	-3.8305	0.91132	-0.91692	0.40667	2.4337	0.65551	-4.6294	-1.6914	0.39443	-1.235	-1.7037	4.3252	-2.3132	-3.0339	-0.86054	-1.6496	1.2596	-3.4887	-1.9325	-3.4841	-1.1169	0.27951	-0.22636	-2.1303	-1.6134	-3.4058	-1.4337	-1.4842	-2.3198	-1.9534	-0.63304	0.7611	-1.7928	-0.29726	-0.11862	-1.088	-1.7358	1.3158	-0.48345	1.6421	-1.5783
-9.558	-17.983	-10.164	-13.517	-13.755	-17.231	-15.459	-16.966	-17.838	-16.516	-12.105	-8.7377	-12.371	-12.538	-11.076	-15.62	-11.579	-13.43	-15.382	-10.782	-12.631	-14.825	-9.7976	-13.528	-14.474	-13.768	-6.3597	-10.606	-13.566	-14.644	-13.431	-16.49	-9.8012	-11.106	-13.43	-8.1471	-9.823	-7.4936	-10.718	-14.591	-9.42	-9.5644	-13.329	-11.512	-12.699	-14.736	-6.5768	-12.096	-13.2	-8.3149
2.8593	-3.0332	3.5158	-0.15902	4.457	0.20339	-0.33648	2.8689	-2.0873	-1.3368	1.3421	-6.2561	1.8567	0.89093	-3.0401	-0.4038	-0.79796	2.3706	3.0602	-0.30494	2.6392	-4.6708	-2.9791	-2.9407	-0.52066	-3.6139	-1.852	4.7003	-0.21419	0.39266	0.12928	3.8219	-0.52135	0.4626	1.5403	0.50354	-3.801	-1.0398	1.5474	-0.098611	3.0613	-1.1182	2.1756	-1.6017	0.60212	-4.4392	-0.92695	0.25561	2.5197	0.99919
-3.4346	-1.9089	-2.2546	2.294	-4.3864	-5.6955	1.1	-0.83907	0.50029	-1.0735	-2.2406	-4.3912	-2.6288	-3.4505	-3.6941	-5.2545	-2.6331	-2.9676	-2.1443	-0.098742	-3.2674	-1.2577	-4.5442	-6.2794	-2.4178	1.2556	-1.2804	-1.8389	0.40544	-2.4779	-5.6392	-2.9531	-4.7863	-1.1986	-6.1123	-1.2438	-4.4305	-2.1732	-3.2525	-4.6949	0.67526	-4.0587	-1.7609	-0.50371	1.9762	-6.1075	-2.5195	-3.9402	-0.82876	-4.4564
-0.65234	-4.4414	-2.1763	-4.1798	-2.5488	-2.3208	0.69519	-2.5962	-2.9592	-5.6082	-2.4053	1.0781	-3.5647	-2.9134	-1.0676	1.7728	-5.1167	0.46637	-2.8976	-2.7192	0.7607	-0.58729	1.4943	-0.35223	-0.062894	0.69093	-0.28084	-2.325	-0.096288	-1.1604	1.9148	-3.3348	2.1788	0.034182	1.8765	-2.1783	-1.8482	0.63834	2.8564	-2.7974	-1.3991	2.9066	-0.59913	0.33734	-1.7727	-5.2297	0.15162	-3.046	-2.626	2.414
-0.54643	-2.4991	-0.69094	-3.0284	-3.2668	-5.5456	-0.42783	-0.23393	-3.2914	-0.24138	2.674	-2.5146	1.5724	-1.4707	3.2095	-0.77633	1.2147	0.30825	1.7789	4.0626	-4.3228	-3.4689	0.093038	0.91037	2.3837	-3.7846	0.14967	-3.0849	-4.2386	0.38057	-0.10686	-1.0222	-0.92507	1.3483	-1.2842	-1.5661	1.8513	-0.83881	-4.1718	-2.4013	-2.1605	-1.1457	-3.5891	-1.8644	-1.5332	-1.695	-1.664	-1.0644	-3.4306	2.9916
2.3046	1.6472	2.1379	-3.5584	1.3743	-0.34347	0.80508	1.1348	0.21205	1.6501	-3.8645	-0.89394	2.0372	1.1808	0.94645	0.60813	3.0926	-1.6425	0.316	-2.4816	-1.2339	-0.87771	-3.0995	-0.2727	3.2483	-6.3874	-5.7196	0.19841	0.18946	-0.42633	-4.8729	0.34098	3.442	0.76885	3.3872	-0.25894	-0.66336	-0.51165	-1.4185	1.4615	-1.8806	1.6165	3.4278	0.94064	-2.2793	1.2219	2.2947	6.4345	-0.82869	-4.1272
3.9807	-2.7747	-2.5418	-0.36092	-2.1594	0.11881	-0.2283	-3.0556	-3.6449	0.78394	1.5684	3.1936	-1.8055	0.68051	0.20848	-3.3978	-3.2634	-0.50422	-0.49496	-3.8261	-4.0158	-0.59995	3.4727	-1.255	0.54696	-0.05267	-2.8843	0.039537	-1.9021	1.2429	-0.96991	0.59972	-2.7435	-0.91633	-3.8202	1.5169	-2.1882	0.59142	-4.1209	-0.43577	-3.7692	-0.44362	-3.9868	1.0494	-0.02456	-0.95724	-3.9019	-3.0136	-2.5504	-0.25215
-20.187	-19.117	-11.844	-11.826	-14.471	-18.639	-17.226	-12.865	-13.497	-12.024	-13.33	-19.484	-20.397	-13.514	-14.837	-13.991	-14.088	-16.057	-18.023	-17.154	-11.427	-17.772	-15.709	-13.574	-13.888	-16.227	-15.436	-15.402	-15.986	-15.751	-12.502	-13.163	-18.975	-19.283	-18.501	-11.573	-11.13	-8.9591	-16.07	-12.396	-12.75	-17.559	-22.729	-15.953	-13.307	-16.063	-19.858	-13.207	-15.511	-16.275
-14.501	-12.017	-12.585	-12.501	-16.369	-12.307	-14.259	-11.295	-15.833	-14.123	-9.7617	-17.458	-11.178	-12.842	-10.501	-14.156	-11.978	-11.556	-13.358	-9.9516	-13.381	-12.88	-14.241	-13.787	-14.113	-10.836	-12.319	-10.785	-9.5289	-9.955	-13.71	-9.9347	-18.218	-15.148	-14.752	-10.496	-16.545	-12.18	-10.341	-12.293	-10.425	-11.739	-9.1558	-17.238	-11.993	-9.1852	-11.894	-15.709	-13.777	-9.2532
-4.0569	-3.6353	-4.6402	-5.5209	-5.2806	-1.6446	0.16632	-4.6008	-6.7811	1.0979	-2.7776	-0.12681	1.9478	-2.952	1.451	-0.4031	-5.0147	-6.1405	-5.1218	-3.027	-3.8908	-5.8641	-1.236	-4.276	-3.1189	-0.65311	-4.205	-4.0044	-1.8879	-2.2288	-2.8576	-6.9436	-7.4008	-2.2851	-2.6019	-2.2469	-6.2638	-4.6251	-6.1643	-2.289	-2.9987	-2.1861	-5.5289	-1.7072	-2.2631	-1.5097	-5.2836	-2.5458	-1.0194	-3.3066
12.129	6.1952	7.1291	4.6162	5.4308	9.2746	7.6935	9.1829	12.736	14.627	9.1479	12.933	9.6087	8.0528	10.058	4.4579	12.02	7.636	6.661	10.38	8.4369	10.51	11.859	10.807	9.7184	5.9383	7.8612	9.9601	8.1318	6.1327	10.929	8.7682	5.5245	8.4097	6.1793	13.29	4.199	5.0745	13.414	11.048	4.5329	5.4871	7.6896	10.62	10.423	9.5596	5.8053	10.896	8.2491	11.415
13.168	8.1992	11.578	8.2836	11.486	13.347	13.309	6.3647	11.465	12.057	8.9793	10.012	11.29	9.409	9.7348	12.365	13.203	10.893	16.152	5.9932	9.7287	8.8681	7.4143	8.8057	8.236	7.9924	8.257	12.381	10.901	7.7546	14.276	10.094	9.7646	12.801	10.351	5.7417	7.4927	9.8056	10.981	7.2526	8.7405	10.029	14.557	5.5064	15.433	13.439	13.028	12.715	9.7042	10.98
-1.7275	-1.4632	-2.3941	-4.0808	-1.6706	1.8308	-3.1266	-6.0626	-3.4234	-1.7386	-5.5048	-1.5811	-3.8586	-3.9415	1.6263	-7.674	-8.999	-2.1629	-0.24826	-6.9248	-3.3041	-6.2518	-3.9565	-3.8641	0.5795	-6.1002	-1.0786	-3.3553	1.1267	-0.69294	-6.446	-4.0168	-3.2945	-6.3983	-4.9078	-4.3543	-3.3144	-0.73294	-2.5065	-4.0588	-3.8364	-1.8549	-6.0037	-3.0276	-2.511	-5.9162	-2.2141	-1.3175	-12.807	-3.4045
-25.089	-20.558	-25.11	-26.648	-18.398	-27.768	-23.722	-20.765	-24.776	-20.608	-21.817	-23.584	-24.111	-19.551	-21.733	-20.541	-22.06	-26.934	-25.649	-22.906	-18.662	-26.117	-19.601	-16.345	-22.549	-19.617	-22.843	-21.242	-20.224	-22.971	-23.118	-24.477	-18.409	-22.462	-18.497	-23.909	-25.642	-24.05	-25.287	-25.183	-22.808	-25.462	-23.154	-24.906	-23.921	-22.12	-24.496	-22.312	-18.445	-23.35
-5.3883	-11.793	-7.1903	-8.2669	-10.54	-5.8393	-7.5325	-6.4704	-5.1092	-8.6793	0.3048	-8.0428	-7.0427	-9.2211	-4.6671	-4.9899	-7.1799	-5.2039	-6.9492	-4.7443	-10.43	-10.319	-4.8632	-10.489	-8.8328	-5.8433	-9.7058	-3.4453	-5.915	-8.0434	-4.9291	-8.5314	-11.261	-8.7328	-9.7564	-7.1234	-7.3687	-10.589	-4.3299	-1.3502	-7.4059	-8.3522	-7.4871	-2.0529	-4.8371	-10.425	-7.3751	-10.359	-3.6604	-5.2169
-19.127	-16.939	-16.144	-13.141	-11.593	-16.898	-13.357	-10.777	-19.21	-16.76	-14.232	-15.281	-8.8599	-19.557	-12.613	-13.885	-12.415	-8.4807	-19.767	-14.112	-12.821	-12.076	-12.155	-11.397	-13.429	-14.035	-15.802	-10.705	-16.007	-17.515	-8.9584	-15.578	-13.219	-13.698	-20.299	-8.5784	-12.897	-13.465	-9.536	-16.735	-16.821	-15.343	-11.625	-10.935	-14.249	-14.328	-14.101	-18.302	-12.319	-18.205
-2.5311	-2.0983	-2.5579	-4.9604	-2.3166	-7.3329	-4.0313	-0.74993	-4.4648	-2.6391	-0.96038	-3.2929	-2.9689	-3.6582	-7.1945	-4.6041	-4.1789	-4.6303	-1.9513	-4.4256	-9.7205	-6.6483	-0.93266	-1.1393	-1.8543	-2.1926	-3.7652	-4.2998	-4.7227	-3.9937	-11.638	-4.674	-5.4513	-2.0681	-6.2055	-1.1634	-3.1442	-4.7748	-7.1327	-1.1103	-8.9078	1.1307	-1.8469	-1.7039	-4.0383	-7.1974	-0.92282	-7.0659	-5.6457	-3.5436
0.10518	-2.5851	2.7002	2.0624	0.43933	0.66295	4.5122	1.683	-1.4958	6.6004	2.5863	2.6929	0.28458	2.1164	3.1886	3.8616	2.97	-0.42377	-1.4033	-1.2994	4.2954	-2.1806	-1.8067	2.5143	2.167	1.4545	3.2513	-1.7058	1.2677	1.5284	3.757	-1.8902	0.77378	6.0811	3.4354	4.7168	0.81901	-0.53098	1.2359	5.4964	0.25242	2.9682	2.5598	4.5906	4.3527	7.5102	7.2332	-2.0753	0.78427	0.93186
-2.4839	1.3334	-5.1738	3.4	0.47858	1.8501	-1.5309	3.9933	-1.7852	-0.00088375	-4.4624	2.0273	2.0036	-1.6611	-2.0095	-4.0917	0.56987	-1.5088	-1.1708	-1.6915	6.4634	-3.2995	2.056	-2.7525	-1.0962	-3.9387	-3.7786	-0.23892	-1.6885	-6.1238	-5.5169	-0.97031	1.4947	-3.7712	2.4122	0.30275	-4.7577	0.14757	5.2005	4.074	-2.5899	0.06877	0.96568	-2.5531	-3.6413	-1.6763	-0.48791	-3.0507	0.68327	4.0039
1.6088	3.554	5.4694	4.0352	3.1431	9.7908	6.3973	0.79636	4.8397	4.1095	4.4013	2.4637	2.1245	-1.4437	3.7336	-0.71958	5.8647	5.4069	1.9173	5.7565	7.9873	2.3922	4.4414	4.3779	3.238	3.2708	6.2184	5.8358	6.6571	0.22809	1.4064	5.6502	6.6111	3.8935	4.7845	4.1174	4.7087	4.5075	8.1669	3.0868	1.7555	5.3575	1.8176	3.0345	6.3904	4.7703	1.257	1.8503	3.7672	7.6596
-9.0235	-6.7529	-4.5411	-9.2615	-13.5	-12.63	-14.269	-9.5625	-13.686	-16.157	-11.493	-5.5666	-13.027	-16.484	-11.937	-12.066	-6.2486	-8.9888	-5.7523	-12.916	-6.3617	-10.22	-13.474	-10.682	-12.822	-13.778	-9.5106	-11.63	-10.077	-8.9914	-10.449	-5.2355	-13.272	-10.063	-9.3635	-13.515	-9.9611	-12.124	-10.159	-11.462	-12.018	-6.7623	-13.66	-9.728	-12.027	-10.562	-9.8804	-8.7415	-11.293	-15.139
-17.474	-11.195	-13.106	-12.312	-17.703	-11.17	-16.35	-12.376	-9.0794	-14.837	-13.19	-12.451	-11.892	-8.1728	-11.916	-13.651	-13.197	-13.378	-9.7997	-10.403	-11.403	-14.004	-10.584	-13.41	-12.957	-14.331	-12.921	-10.534	-11.841	-15.19	-8.9942	-17.496	-19.811	-10.867	-15.353	-10.961	-14.054	-15.403	-18.6	-15.547	-17.325	-15.936	-13.323	-16.858	-14.725	-14.528	-12.248	-17.614	-15.587	-13.735
5.4618	7.0906	5.281	5.1124	8.162	3.8336	4.574	13.114	5.3269	6.4478	5.6835	8.7142	5.6171	8.8146	7.6406	3.4624	6.8648	1.9426	6.3225	7.9506	2.4697	7.5701	10.107	7.1477	8.9344	9.0755	6.214	1.5143	9.7277	6.6813	10.241	6.1596	8.7536	0.40238	7.2212	5.8612	8.0704	2.1053	2.757	8.2816	5.1395	7.1425	5.8443	9.3328	3.4843	8.3263	6.0989	5.0004	0.7047	10.314
-13.39	-10.119	-13.606	-5.4918	-10.203	-8.1578	-11.317	-8.8739	-7.1813	-8.432	-12.937	-9.6938	-12.416	-11.553	-12.498	-10.874	-17.711	-8.658	-12.962	-13.983	-11.614	-11.048	-14.308	-9.3307	-12.161	-12.265	-9.4216	-8.9298	-11.102	-10.817	-7.4705	-9.6652	-9.791	-13.415	-7.0148	-7.2689	-7.1698	-10.678	-15.013	-15.02	-6.5516	-10.749	-11.963	-17.041	-6.609	-12.973	-13.087	-11.966	-11.395	-7.3193
-6.9454	-9.6786	-12.754	-10.85	-12.429	-11.494	-10.806	-9.0974	-10.291	-9.7674	-9.0619	-10.798	-11.094	-12.525	-16.215	-10.509	-7.0032	-11.039	-10.041	-10.202	-6.7443	-9.2764	-14.162	-7.1932	-10.078	-5.4614	-12.045	-8.101	-10.434	-9.5683	-8.0344	-9.9908	-11.27	-7.3112	-12.286	-6.1992	-9.9899	-10.001	-9.157	-11.423	-11.251	-9.3721	-11.07	-11.733	-12.34	-8.4127	-11.818	-10.444	-9.1301	-13.734
-2.9767	-5.0578	-4.5024	-1.2382	-1.1927	-7.0638	-3.4563	-2.0947	2.6932	-2.2543	-2.176	0.18992	-10.344	-2.3343	-2.5029	-1.1261	-3.1065	-5.8468	-4.6706	-9.3394	-4.2603	-3.1867	-0.036415	-5.3029	-4.3844	-2.0291	-5.3791	-2.4417	-4.5249	-6.6411	-3.8636	-4.1559	-7.2886	-2.2704	-3.8204	-3.8013	-4.8633	-6.2456	-5.2095	-1.7252	-4.7804	-7.0422	-0.12103	-0.16033	-2.9981	-3.5401	-8.6991	-1.2569	-3.8765	-6.5083
1.4434	6.4052	4.0174	-0.63561	5.9191	-0.82252	1.073	0.73619	8.7545	1.0652	5.5582	2.6396	4.1635	2.3543	5.8882	2.4225	2.7982	1.3061	4.7142	2.9758	0.81744	3.4711	2.6331	0.82019	6.6076	-1.4898	4.4657	5.1125	1.7473	6.1784	4.2432	0.43163	4.1389	1.3883	0.23774	-0.77402	0.91486	2.7021	0.15826	0.194	2.9038	3.2311	1.7668	1.5136	5.4475	2.8869	0.81264	5.1066	4.2724	0.52384
-5.96	-2.9575	-3.24	-4.0982	-2.9188	-1.8607	-0.49981	1.0343	-5.2207	-1.1176	1.1278	0.77938	-5.1244	-2.7279	-1.8538	-3.6145	-3.7552	1.2909	3.3387	-1.5513	-3.1513	0.99666	1.1668	4.4186	-3.4966	-1.0608	0.42961	0.95874	-4.6986	-3.69	-0.74201	-2.2092	-0.26204	1.5087	1.5967	0.51436	-3.7861	-4.3627	-1.5118	-1.2177	-0.33987	2.4637	-3.3022	2.4489	0.95295	0.42724	-0.31328	-1.7488	2.5417	-4.2048
7.5557	6.6235	5.8682	4.7543	11.44	7.1842	8.1604	-0.88566	9.9144	7.3247	7.2133	9.9385	0.97959	4.806	12.627	1.1225	9.5016	5.2468	5.6644	8.9217	4.8585	6.8511	6.914	8.1202	5.5833	2.1781	5.1054	7.7169	5.3784	1.4178	10.5	7.4507	1.8893	4.566	7.4897	12.33	9.2861	8.893	3.3355	5.5479	5.0045	3.6969	4.1927	5.8615	7.7589	8.2172	7.5486	10.525	3.5995	5.4958
7.8198	8.0602	5.5922	9.5385	8.1361	5.1151	6.8719	11.68	8.1154	9.754	5.3477	8.2378	8.9354	9.6479	6.8539	6.9671	15.9	8.4622	8.1631	6.6627	11.696	9.065	8.1828	5.5802	13.192	6.8542	7.4455	7.2759	11.963	9.2917	8.9716	10.515	4.5583	4.0298	15.071	9.0552	7.4476	10.018	13.358	11.622	11.456	1.91	12.471	9.6625	5.2392	8.4829	4.6712	9.0351	8.3581	4.4293
1.0457	0.58652	-0.81803	-2.4285	-1.2454	-3.1662	-3.4288	0.098761	-4.8668	-4.7331	-0.33954	0.40701	-3.9574	2.4034	1.4666	4.4386	-4.9055	0.49636	-3.0909	-1.1052	-1.4657	6.2376	2.2896	-3.0476	-4.4999	-1.823	0.18725	-0.029075	3.4944	0.89946	0.10411	-3.2123	0.77304	-1.9065	-4.0151	-0.34323	-2.1003	-1.7266	0.5581	0.16654	-0.18137	-1.1524	-1.9748	-0.62091	2.7275	-0.52635	-4.9984	-2.7973	-1.5622	1.7783
-13.682	-12.865	-12.539	-11.604	-14.604	-17.84	-16.988	-17.078	-12.543	-13.82	-8.0121	-12.796	-14.834	-10.115	-13.25	-11.645	-13.037	-14.08	-20.5	-12.664	-15.429	-13.96	-10.666	-10.372	-15.07	-12.176	-7.7552	-11.463	-12.837	-13.725	-13.497	-12.594	-14.163	-11.353	-14.131	-11.04	-11.873	-16.797	-18.55	-11.396	-12.932	-11.153	-15.288	-13.224	-11.649	-9.8678	-11.485	-18.141	-13.709	-6.0621
6.7	6.6215	6.186	8.4559	12.704	8.6501	5.8665	7.6251	6.4204	8.6395	7.0568	7.0432	11.777	8.1882	7.6159	8.6035	4.2466	9.6111	7.2974	9.5237	12.275	4.4693	10.871	8.3628	6.3493	7.614	11.721	6.6395	11.611	9.617	4.3454	7.2757	5.6827	7.0711	7.7765	7.4326	15.002	12.977	8.4185	7.0037	7.2238	10.269	5.8827	4.6213	6.9258	10.143	7.3754	3.2856	8.268	4.8497
-5.113	-4.4255	-10.303	-6.1409	-8.7562	-6.8383	-4.9566	-7.4981	-7.376	-12.068	-8.3743	-8.6401	-3.2409	-6.202	-6.306	-0.17462	-7.2462	-6.3906	-4.5606	-6.2905	-12.218	-7.2427	-6.0534	-3.2776	-9.6425	-3.1342	-7.8603	-4.7364	-5.1418	-9.9441	-6.7392	-5.6648	-2.7725	-5.8299	-8.0126	-10.442	-6.8393	-3.9038	-7.0135	-8.0333	-5.7064	-6.8253	-5.9516	-7.4609	-9.4162	-7.8982	-6.1126	-8.5262	-10.766	-9.1321
-6.5415	-6.536	-8.7391	-5.3453	-11.129	-7.7096	-10.828	-3.4035	-10.532	-4.5416	-5.1057	-6.02	-9.5279	-7.4286	-7.3937	-9.4176	-8.9126	-12.038	-7.3758	-5.9578	-10.021	-8.2976	-7.8296	-2.6856	-10.739	-8.6316	-9.5605	-10.214	-10.489	-9.9086	-4.0444	-6.546	-9.8423	-2.187	-5.2129	-8.0218	-4.3717	-7.342	-7.1793	-13.83	-8.0397	-11.483	-7.2051	-6.2618	-4.2996	-8.1609	-4.5292	-7.5621	-1.722	1.6261
-12.673	-17.754	-16.421	-13.515	-15.863	-14.663	-15.011	-12.577	-14.896	-11.92	-16.267	-14.838	-16.61	-14.663	-15.946	-17.604	-18.468	-16.678	-10.605	-12.793	-14.808	-16.237	-15.246	-11.433	-12.204	-13.266	-15.987	-15.212	-15.039	-10.32	-13.05	-13.693	-8.807	-13.734	-16.601	-16.427	-10.651	-14.428	-10.903	-12.745	-11.504	-14.113	-15.511	-16.718	-14.659	-19.385	-17.553	-13.573	-14.903	-13.55
-5.9172	-8.7033	-3.8117	-1.9387	-3.7726	-7.0429	-8.0209	-6.5344	-7.0349	-3.0288	-6.0498	0.084955	-0.47136	-6.9251	-3.9018	-6.2537	-4.3255	-6.7636	-4.9352	-8.6537	-8.4869	-6.323	-8.7714	-3.6839	-8.9031	-7.3947	-12.07	-4.4628	-1.6217	-2.7068	-3.5264	-6.2257	-5.4331	-5.2887	-2.3795	-5.6822	-3.9313	-4.7974	-8.397	-6.9358	-2.1467	-4.5228	-5.1211	-8.7492	-9.3911	-0.55067	-11.247	-4.9383	-3.6148	-4.3433
-22.781	-21.875	-23.177	-22.671	-23.609	-24.975	-25.827	-22.113	-20.044	-19.879	-21.179	-20.634	-17.12	-20.31	-20.48	-19.717	-19.842	-19.897	-20.045	-23.177	-17.816	-22.356	-23.909	-24.017	-24.589	-21.209	-22.339	-25.714	-20.403	-23.434	-23.499	-20.011	-21.943	-25.808	-18.714	-20.889	-27.912	-23.485	-26.133	-22.855	-19.5	-26.137	-19.44	-24.01	-21.278	-19.021	-22.797	-23.456	-24.416	-26.456
-0.62575	-3.856	2.4847	-4.6089	1.7701	-1.4444	-0.16903	0.40949	2.5727	0.39533	0.1032	7.1665	1.2339	3.8757	-0.5252	-1.0855	0.71346	-0.66793	-3.0235	2.7303	1.775	0.60222	3.8959	4.7358	1.1182	3.7888	2.0555	4.3221	2.2099	-1.2717	1.0467	-2.45	-1.6581	2.6946	4.4769	3.0215	0.83089	2.5074	-1.1223	3.5553	3.4697	1.3544	0.74333	4.845	0.51492	3.1972	0.14701	-3.8543	1.1577	-0.45622
12.37	6.1589	8.6136	3.6891	6.1864	5.9268	6.168	10.871	10.593	6.4025	5.2161	4.8815	8.1602	9.4676	7.4441	3.9419	11.008	7.4165	10.845	10.988	7.844	4.611	4.6345	6.9375	3.6311	6.0498	9.417	1.2862	9.9261	8.1941	8.6063	4.5852	5.1996	7.7808	5.4844	7.3514	7.7159	7.8811	2.6128	1.7933	6.0009	3.4608	6.058	7.0135	8.2449	6.8573	7.5085	4.6102	5.8604	2.4665
7.2861	-0.45446	4.7578	3.8701	4.5303	2.9936	0.67258	6.2538	4.6625	4.9841	-1.2632	5.1509	2.4935	4.0004	0.2807	5.6537	1.96	0.22861	2.3625	5.2907	5.8902	-0.75857	1.1419	-0.050812	2.0044	3.7538	8.414	3.0483	3.6112	2.6776	3.1156	4.4088	0.81933	0.1225	-0.88207	2.487	1.0048	-3.4351	2.6199	2.708	6.1191	2.0297	2.9098	0.16375	-2.9032	2.2092	-0.65569	6.3344	6.6916	5.4128
-7.0023	-10.05	-4.4926	-3.8645	-4.1608	-2.7015	-11.445	-8.23	-2.3538	-5.7656	-4.1055	-11.412	-6.8181	-12.983	-5.0934	-5.7964	-10.627	-9.093	-4.6345	-2.0793	-8.1828	-6.9777	-4.2379	-7.1477	-6.7839	-2.2933	-3.2358	-3.4235	-8.6054	-9.0721	-8.5468	-4.7503	-6.3663	-5.1505	-9.7003	-5.2151	-4.4488	-5.2447	-2.9035	-4.8993	-2.8088	-6.9448	-4.8003	-1.0676	-5.8538	-4.8847	-6.6004	-9.1379	-7.8771	-5.4378
4.7679	4.8916	1.5653	5.1205	5.7931	3.3152	6.7851	4.3892	7.1909	-2.5558	5.6967	2.0071	4.0269	-1.5838	2.5018	5.5788	2.5433	5.5557	6.5761	4.6476	8.7097	3.192	2.2717	3.5125	5.6792	2.0586	2.9221	6.3166	4.5528	1.7413	6.9559	3.5028	6.657	5.7967	5.3613	8.0452	5.6339	7.1104	4.8414	0.23591	4.8581	5.1603	1.6917	6.6189	1.9102	2.8805	4.7892	7.6356	5.5011	3.2185
2.0333	4.8875	1.3837	2.2892	0.061198	3.1215	1.3819	-0.10417	3.431	0.2938	3.9839	-2.1217	1.2474	1.6507	1.2017	3.3093	4.0871	-0.16163	4.663	-0.092234	3.2398	2.1884	4.3962	4.0894	3.8892	0.94962	-0.54354	2.526	-0.82337	5.854	1.4301	1.0663	-0.56669	1.2604	-3.0865	8.7935	3.7716	0.52629	2.1859	6.1154	0.44081	0.66145	2.0312	3.4083	3.961	0.4544	2.4763	5.0693	3.87	0.40586
-2.002	-0.80821	-4.0623	-1.9205	0.29397	1.9615	2.9344	-0.41476	-0.42484	0.086924	-2.0531	2.3002	-1.7151	0.11461	1.294	0.76187	-1.1696	1.9515	-1.8832	1.8251	2.6238	-5.5574	1.4188	0.57449	-0.81827	-0.19469	1.5223	3.0958	-0.76746	2.4265	2.4669	2.5678	1.2019	4.6331	0.25515	-1.8825	5.2173	-2.765	-3.6685	-3.0062	1.4034	4.6901	-0.12881	-0.70547	-0.77998	0.92556	-1.395	1.8964	0.90352	3.2769
-16.543	-16.882	-15.338	-12.873	-17.55	-14.44	-15.092	-14.313	-14.98	-15.152	-13.178	-19.116	-12.418	-18.173	-19.418	-11.957	-12.471	-15.097	-14.788	-17.605	-10.179	-13.966	-19.084	-16.735	-14.981	-12.323	-16.241	-11.84	-15.67	-10.266	-14.918	-16.35	-14.908	-15.504	-14.936	-14.561	-9.5185	-15.011	-11.667	-13.521	-18.094	-15.175	-14.865	-14.963	-14.903	-12.246	-13.865	-9.1398	-18.246	-11.978
6.2565	7.4699	2.3316	10.216	7.6094	9.2078	5.1736	3.3994	6.5076	7.6267	8.8869	3.7593	4.4726	8.049	3.3529	4.5195	7.8071	10.241	8.1808	3.0393	6.6075	4.6798	6.9158	7.2511	7.7831	3.7124	7.2319	4.2514	8.837	3.6688	4.5762	9.6166	3.4929	6.9671	8.2554	9.766	6.9945	4.0916	7.0011	8.2664	7.3227	0.83804	5.9959	6.6911	10.56	3.1011	6.5014	2.8067	6.5682	8.3885
5.2275	4.2588	8.7166	7.2345	6.3195	6.4824	1.5107	2.1202	2.2948	6.1235	4.5692	3.4431	2.4311	7.4084	4.633	9.1293	7.3476	5.4488	3.6992	0.54875	6.6845	4.1228	8.7026	4.9853	6.1042	5.397	6.1905	9.0599	3.473	1.4102	4.8578	2.2313	4.3072	4.6611	9.3812	5.6509	7.6884	6.1792	6.949	3.414	4.2073	4.7138	5.3322	6.5637	2.4051	7.8094	4.1433	6.3762	8.8338	6.5118
-9.9769	-11.974	-12.173	-9.9925	-7.8669	-7.123	-9.2189	-9.7984	-9.6225	-12.441	-8.6321	-8.5503	-8.4386	-13.963	-8.6523	-12.49	-9.0118	-6.5017	-8.254	-9.0524	-9.1394	-7.011	-12.394	-6.6589	-10.065	-7.7153	-7.6244	-10.165	-11.132	-5.7714	-10.466	-8.9241	-8.9812	-9.9493	-12.877	-10.508	-9.9646	-8.9486	-10.157	-9.8082	-9.6096	-9.2504	-11.019	-5.7787	-9.172	-9.3665	-8.6355	-9.165	-8.6737	-5.084
-14.579	-14.249	-6.278	-12.742	-18.188	-15.793	-13.528	-10.358	-13.61	-14.595	-14.03	-16.956	-15.79	-16.72	-13.158	-14.393	-16.361	-11.368	-16.684	-11.427	-11.512	-12.516	-11.882	-14.749	-12.97	-15.615	-12.375	-12.99	-9.7206	-11.244	-14.043	-14.529	-9.2197	-16.212	-16.35	-14.449	-10.978	-13.649	-11.706	-12.975	-11.41	-12.694	-11.927	-10.195	-12.681	-13.624	-8.3845	-16.303	-10.074	-10.938
2.8993	4.5918	-0.47521	-1.8727	0.81782	0.86234	1.1813	3.0894	1.5174	-4.5523	-2.1024	-0.85163	-1.0867	0.98808	0.19222	-1.2495	-1.9386	-3.364	2.3342	-2.4945	1.1125	0.75548	1.6835	-0.93158	2.3442	-0.18122	1.4587	-0.81747	0.32903	0.82021	-0.066624	0.40447	1.8143	4.2153	-3.7094	-2.0778	1.5562	1.7608	-0.2876	2.6911	-2.1747	-1.9984	-2.5313	-0.90512	-3.0142	-2.2635	-0.5741	2.3707	1.0122	-0.15225
-4.091	-8.6099	-0.49532	-0.51515	-4.3799	0.090553	-3.1427	-6.3691	-2.5244	-1.5237	-5.6336	-5.428	-0.94347	-5.6326	-6.0569	-4.0846	0.50813	-8.3648	-3.1878	-0.728	-0.98752	-3.3507	-3.1373	0.20665	-3.4928	-4.6644	-5.2145	-3.9921	-5.0417	-6.0687	-0.33093	-4.0858	-4.8144	0.45784	-5.8751	-5.6604	-5.0246	-2.6191	-6.3485	-1.662	-3.4924	-1.5242	-3.2138	-1.791	-1.8745	-4.0292	-2.9408	-4.1973	-5.0652	-3.8074
-6.572	-11.247	-14.471	-7.7233	-13.569	-9.0543	-11.123	-4.1869	-11.224	-13.182	-12.325	-10.795	-12.417	-13.3	-9.6623	-14.498	-14.902	-12.96	-9.5515	-10.67	-9.2669	-14.245	-14.413	-12.095	-12.028	-8.5956	-10.45	-9.9577	-10.169	-8.129	-14.915	-11.01	-7.0867	-8.334	-11.963	-11.863	-13.08	-12.54	-14.452	-13.381	-9.0472	-9.3399	-12.963	-7.0082	-10.275	-14.618	-7.6103	-11.909	-10.322	-16.678
1.646	-2.5669	0.59486	-0.23195	-3.4217	3.5997	7.4687	1.1415	2.364	2.4685	4.2313	4.753	6.6512	5.9929	3.3799	6.2528	0.1592	4.406	7.5657	1.3606	-0.58021	1.7505	1.9374	1.211	2.1094	2.5997	2.6478	0.51312	1.8651	-2.5813	3.4488	-0.17047	1.309	-2.8557	4.3859	3.1237	-1.4856	1.9688	3.5693	1.1999	1.9617	-0.68145	-0.083488	2.1353	0.57652	4.5606	-1.4332	2.685	2.3609	-0.91764
-12.497	-11.13	-3.7172	-11.821	-11.87	-8.1481	-13	-15.923	-16.092	-11.771	-13.86	-14.877	-12.066	-12.731	-14.433	-14.469	-13.337	-11.142	-17.265	-8.0677	-13.758	-10.447	-14.447	-10.928	-11.71	-15.368	-10.21	-14.604	-16.443	-15.185	-18.064	-13.45	-13.877	-11.094	-13.519	-13.034	-15.614	-10.176	-13.911	-11.654	-12.765	-9.9396	-10.746	-13.643	-13.095	-14.122	-12.102	-12.382	-14.724	-9.7402
-11.69	-8.8783	-6.05	-12.67	-10.454	-15.826	-12.595	-12.232	-5.0462	-11.464	-9.8721	-11.609	-12.12	-7.617	-6.8229	-6.9244	-13.942	-12.046	-10.458	-7.1302	-11.965	-10.064	-11.272	-12.935	-15.064	-7.7324	-11.512	-6.9919	-10.69	-10.221	-13.326	-8.7548	-12.941	-11.328	-13.356	-7.095	-13.635	-10.285	-9.1399	-14.343	-9.3456	-7.3831	-13.768	-12.992	-7.6614	-14.924	-12.645	-6.1155	-11.142	-9.3593
-7.377	-12.676	-12.921	-12.663	-8.4099	-7.8489	-10.514	-12.649	-10.79	-16.464	-4.6387	-10.977	-15.221	-10.157	-9.3777	-7.9027	-11.978	-9.7727	-13.184	-10.634	-7.9384	-10.629	-13.341	-13.858	-9.3624	-10.787	-11.795	-13.012	-17.062	-6.0833	-12.074	-8.4113	-11.923	-8.6014	-12.995	-9.4343	-11.508	-13.597	-9.3491	-14.06	-13.929	-8.1041	-8.1983	-7.5395	-8.435	-13.349	-12.69	-7.6143	-16.046	-12.158
7.2793	3.1078	7.1224	8.5645	9.0359	5.1432	3.0573	2.1842	6.5772	8.423	7.815	-1.4218	7.9434	4.9173	5.4258	7.6599	8.4745	8.2154	8.8321	8.5792	6.5953	4.9507	0.96217	4.1374	2.9014	2.7705	8.3695	3.3066	5.905	-1.4569	3.2592	4.7114	8.046	2.5877	5.3727	5.7322	2.3314	3.8521	2.6635	7.3715	6.79	6.7994	8.2987	4.3768	4.2558	1.9993	4.1215	7.7986	7.4087	2.6438
-5.8327	-3.1134	-6.1958	-1.806	-1.5394	-4.4896	-2.0577	-7.2511	-5.2792	2.3431	-3.3742	-6.645	-0.90434	-3.9739	-5.7908	-5.2175	-6.9278	-1.3648	-8.3249	-2.3208	-7.8517	-1.6596	-4.2647	-3.9556	-2.3148	-7.6742	-4.8925	-1.7031	-8.4468	-3.3708	-4.924	-3.287	-7.632	-7.2831	-5.5273	-5.3377	-6.7435	-5.9649	-3.6969	2.3173	1.3146	-1.493	-3.4822	-4.5191	-1.0735	-3.6922	-3.8017	-2.2602	-3.5204	-6.2195
1.5851	2.0439	3.8239	2.114	0.16731	1.6562	0.20888	4.1045	0.16597	-1.1362	3.276	4.2574	3.4961	0.41821	1.22	-1.8536	5.1507	5.5129	4.8504	1.64	5.8116	1.1379	5.0022	2.2504	4.8275	1.5729	0.82372	3.3208	3.5908	3.6091	5.9548	-2.8915	4.3228	4.4846	6.4725	8.5394	1.7845	3.6339	2.8892	-0.36587	3.502	-1.8909	1.2963	5.8454	1.7799	0.57213	5.6817	2.2875	6.0478	1.4453
3.4557	-0.30432	-5.1579	-5.6062	-9.5887	-8.4224	-5.9933	-2.542	-5.0617	-2.2449	-5.8507	-3.3616	-2.8734	-4.9924	-1.7489	-7.321	-0.57214	-9.7191	-4.2835	-2.1737	-4.8461	-4.2331	-5.7579	-6.2332	-9.611	-7.4193	-3.7098	-4.5119	-3.1441	0.48379	-5.196	-3.2287	-1.6216	-2.6832	-9.0344	-5.5585	-5.5183	-3.2485	-5.1071	-6.2473	-6.0741	-0.36728	-3.1105	-5.2768	-6.4032	-4.7497	-5.2812	-4.0242	-2.7987	-4.5873
-8.2969	-5.9224	-2.1402	-3.4832	-6.2252	-8.8614	-4.7959	0.36363	-1.872	-5.7262	-4.5267	-1.8164	-3.3517	-3.4868	-6.7613	-5.7157	-4.3333	-6.5892	-5.0949	-1.9433	-9.2498	-3.8941	-0.85678	-6.7856	-7.1764	-5.0869	-3.3039	-5.0835	-2.2612	-5.8906	-0.35451	-4.2674	-4.639	-6.7484	-4.022	-2.0104	-7.0804	-1.8721	-2.7224	0.022039	-5.5048	-3.0732	-2.6	-5.8266	-2.3038	-1.5336	-1.592	-5.6722	-3.572	-5.9143
-0.51771	2.4971	-6.7494	0.50697	-4.5646	-2.0699	-1.2438	-1.7805	0.77885	-2.5583	1.0217	-3.2611	-1.2472	-1.8041	0.28792	-1.3161	-1.4097	0.73337	-1.6764	-2.0216	-2.1804	0.2215	2.3901	-1.5625	-0.83801	-0.35762	-1.307	2.3975	-8.027	0.54068	-1.4967	-1.5256	0.049634	-1.6049	-1.9826	-2.6831	2.5344	-0.15938	-2.2171	-1.3471	-3.9087	-3.4016	-0.67345	-3.1609	0.49222	0.509	0.56076	-1.1464	-2.5255	2.1419
4.3068	-1.6396	-1.1578	-0.19356	-2.4439	0.56429	-2.2765	0.88755	-3.5275	0.84041	-1.5809	-4.6518	-6.6967	1.8941	-2.8446	-0.38724	-3.7894	-5.1717	-1.0696	-5.481	0.4754	0.43112	0.71026	-2.2313	-0.58366	-1.985	0.38106	-1.7319	-0.11964	1.5162	-5.635	-2.5927	-0.76495	1.1687	0.086576	0.35783	0.98648	-1.7689	0.38715	-0.21977	0.64663	-1.654	1.9537	2.0556	-3.3253	-1.2375	-0.97342	0.03047	-5.4033	-4.9055
7.3775	3.1438	7.5435	8.1733	1.1773	6.0911	5.0817	4.2292	3.2749	7.5723	4.4557	5.4551	3.1543	9.6007	3.9806	4.5027	6.3924	6.6696	6.5887	5.6381	2.7165	5.2658	5.5868	5.1499	0.24065	1.5103	7.5257	3.4526	5.1227	1.2933	8.1167	3.949	7.1946	5.6189	7.2314	4.9572	1.5598	5.6385	8.3125	1.1653	4.2087	6.9482	4.6625	4.6954	7.8098	6.8781	8.1926	7.1145	5.8028	6.5021
4.9976	0.65118	-2.821	0.083744	-0.8889	1.1875	-3.9932	-1.8282	-1.0138	-0.51348	1.694	-2.4667	-0.0055942	3.4064	5.073	1.4424	-3.6468	2.0005	4.2687	1.5744	3.1559	-0.012769	0.74402	0.1268	-5.7077	3.0925	-0.56574	1.4729	-4.9241	3.4018	-0.74061	1.8434	3.2214	-0.63906	0.085159	-0.093315	-2.2229	1.4041	-7.228	2.7537	-0.48844	-5.0091	2.9691	5.4841	-5.1619	-2.8929	0.92173	-4.2473	0.069029	0.79338
-8.6067	-9.0271	-9.5794	-9.4915	-9.9371	-13.2	-12.914	-12.82	-13.692	-11.428	-15.69	-10.042	-13.607	-12.844	-12.954	-10.864	-8.7928	-12.297	-8.223	-12.434	-8.3417	-14.355	-9.3937	-13.153	-11.768	-8.9762	-13.256	-12.221	-10.532	-10.967	-16.593	-11.684	-10.461	-8.3603	-8.6912	-16.331	-10.276	-10.215	-9.4851	-11.349	-10.165	-12.274	-7.9005	-12.204	-11.603	-11.671	-16.997	-10.591	-7.8872	-11.044
-15.451	-12.494	-13.07	-8.5799	-18.692	-14.072	-14.705	-12.61	-10.939	-11.918	-12.118	-16.919	-15.332	-14.535	-16.081	-12.717	-16.029	-16.241	-9.2027	-15.963	-16.439	-14.74	-11.29	-12.368	-11.931	-13.06	-15.376	-13.202	-14.476	-15.2	-10.53	-14.774	-14.571	-12.764	-12.811	-15.096	-12.602	-11.507	-15.801	-14.891	-17.048	-12.99	-18.416	-15.945	-15.723	-16.127	-16.905	-18.094	-14.521	-15.418
2.3356	1.1242	1.5754	-2.9764	0.69709	-2.0526	-2.9261	-1.0105	-0.849	-2.0194	0.77625	-0.20158	-1.0506	-3.8885	-1.3998	-2.753	-2.433	2.3593	0.27954	-0.083097	-2.4968	1.7382	-1.5427	-0.55904	-3.2308	2.0092	-3.4117	4.2796	-1.5019	-0.73097	1.6297	-3.4855	-1.8351	2.3538	-1.7006	-1.2638	-0.65292	-0.39938	-0.9112	-3.393	2.2765	0.64976	-4.1939	-1.5029	1.9952	-4.7059	-6.4501	-1.9049	-3.6308	-1.7932
1.0727	3.7279	1.4924	4.6843	0.30157	5.2646	2.0634	1.5619	-1.8609	0.98298	-1.1344	3.7357	-0.032316	1.1386	-0.18998	-1.086	4.2143	3.3274	4.1936	-2.9948	1.2022	1.963	-3.4644	1.2936	2.906	4.6273	5.6848	1.4393	2.1594	-3.4617	4.4976	-4.7098	0.27653	0.52106	-0.88573	2.7402	2.6994	1.4219	-1.0699	-0.12479	0.39245	-0.92244	1.4492	2.7995	0.27385	2.8532	1.5824	-1.068	-2.618	0.50812
-3.9483	-8.0541	-8.9494	-4.0998	-11.804	-5.7391	-6.3437	-7.3975	-3.9404	-8.9105	-6.7615	-7.3455	-10.576	-9.5486	-11.189	-7.2602	-4.3339	-8.0341	-8.4325	-8.531	-7.2326	-9.1363	-5.3485	-8.4465	-7.3987	-5.7003	-6.2864	-9.6249	-6.2335	-7.4326	-5.8588	-8.5783	-10.338	-6.8369	-4.84	-9.3174	-8.7934	-6.362	-9.162	-11.186	-9.8655	-5.0771	-9.055	-9.524	-1.5169	-7.3316	-8.5982	-6.91	-5.0583	-11.526
-15.701	-15.087	-17.292	-12.687	-13.687	-17.257	-12.366	-13.902	-12.416	-16.057	-14.794	-13.438	-13.767	-14.018	-16.178	-11.94	-19.007	-14.965	-14.84	-11.648	-14.335	-17.43	-18.321	-13.914	-16.67	-14.29	-12.925	-14.778	-14.482	-11.753	-14.362	-13.817	-12.305	-12.951	-16.9	-13.86	-17.644	-18.783	-14.781	-14.491	-12.272	-16.498	-12.029	-13.125	-17.898	-12.076	-10.187	-14.512	-13.262	-11.753
-4.8831	-2.6766	-4.4477	-0.48544	0.053048	1.8405	-4.2032	-4.3016	0.22138	0.4575	-3.2814	1.9943	-3.2362	-3.1888	-3.1704	3.7556	-1.9129	-3.0299	2.694	-0.19145	2.5716	-3.6854	-1.1983	-1.2006	-3.5408	-1.0955	0.27801	0.70926	-2.0192	-4.8486	-2.6044	-1.1123	0.22453	0.16107	0.97541	-0.20485	-0.46592	0.39252	-5.7547	-2.7441	-4.4611	-5.3365	-1.2473	-0.60773	-2.5826	3.0935	-2.6431	-1.672	-0.85973	-0.31083
-11.219	-12.997	-5.3929	-10.783	-11.472	-10.704	-12.257	-12.835	-12.483	-10.644	-9.907	-12.822	-3.7375	-8.7261	-15.107	-11.519	-11.667	-12.087	-10.822	-10.353	-11.933	-12.944	-12.47	-12.725	-10.04	-12.327	-10.262	-16.553	-14.389	-12.081	-10.65	-11.993	-15.635	-6.2964	-5.729	-12.186	-10.66	-12.101	-13.075	-12.899	-12.768	-11.932	-13.136	-6.3222	-13.196	-8.0992	-11.236	-12.85	-10.717	-10.139
-2.5218	-1.1707	1.8621	-0.045529	0.2104	-2.0401	3.3744	-0.66085	2.9076	-0.98084	0.83347	3.0627	-0.14883	0.15099	-1.4513	2.9107	-0.46493	1.2696	5.0562	-1.7854	-2.471	0.041837	-3.2283	-0.56998	-3.3136	-0.23736	-3.3879	-1.0533	1.0536	-1.2959	0.791	-2.1834	2.7789	-1.0466	-1.6295	2.2379	-0.81044	1.0696	-0.089451	2.7848	-1.1522	-3.1468	0.24654	-0.094979	1.0311	1.9436	2.8066	-0.39176	-1.2523	-3.7291
-21.521	-21.035	-23.393	-21.367	-21.316	-25.903	-17.919	-18.653	-22.252	-21.232	-23.774	-21.497	-22.551	-23.573	-21.811	-21.238	-21.95	-20.418	-25.417	-24.233	-23.434	-22.882	-22.543	-24.15	-15.944	-18.36	-21.349	-19.074	-22.461	-22.573	-22.235	-25.494	-19.406	-23.438	-23.295	-23.928	-24.416	-22.107	-19.459	-21.932	-20.461	-22.86	-20.802	-17.987	-19.867	-26.916	-23.883	-18.04	-25.907	-22.369
3.5245	-3.8842	1.8114	0.85339	-0.90187	1.7783	0.64061	-1.4943	-2.6963	2.2179	-6.2823	-0.8123	0.10097	-2.892	-2.0766	0.074843	-1.3108	-1.4518	-2.6456	0.15123	-2.3358	-2.7903	-3.5511	-1.5138	0.77468	-1.0604	-0.059674	-2.5741	0.058533	-0.96612	1.2675	-3.5751	2.5543	-2.1541	0.68851	-3.0855	-3.0577	-4.3742	-9.8318	-2.4854	-1.4135	-2.0447	-3.2992	3.3317	-1.0916	-2.7642	-5.4026	0.32168	2.1234	-2.5053
1.7803	2.4771	2.9093	1.8424	5.1209	0.0060497	1.8739	-3.1048	3.2865	3.8265	2.2546	4.4841	-0.33705	1.2918	-4.2475	0.62479	-2.0931	-3.5887	1.4136	-0.92383	-1.5026	0.37034	-1.9587	-0.3539	8.1044	0.54892	2.1007	-1.9916	-1.2698	0.42684	0.9978	-0.41705	-0.2588	3.4615	2.1315	2.8381	1.725	1.1059	-1.5752	1.2686	-1.4736	1.3527	-2.3368	0.72581	-1.5212	-0.60365	-2.5531	5.3282	-2.118	2.2136
-7.2226	-2.3155	-6.6541	-7.0358	-8.3891	-3.289	-4.1496	-6.1448	-3.4287	-5.553	-4.9498	-7.5672	-5.2365	-6.4445	-5.2702	-5.3487	-3.3471	-8.7724	-5.3079	-5.1912	-4.1153	-8.4105	-0.058963	-6.8004	-2.0026	-5.1782	-4.4877	-7.3271	-9.6034	-8.2407	-5.1287	-1.8804	-7.4861	-7.7129	-4.7732	-4.6469	-4.2686	-9.2346	-3.2606	-8.4165	-7.3222	-4.4581	-8.0931	-4.134	-3.581	-3.8693	-7.1151	-4.8758	-5.333	-1.9544
-0.60485	-4.9777	-2.0865	0.2454	-3.1487	-1.2382	-5.7389	-3.0969	-3.4285	-1.6587	-6.9807	-7.8467	-8.1486	-2.0135	-1.3191	-4.113	-3.0929	-2.0387	-3.0725	-4.226	-1.6982	-4.2829	-7.2327	-4.3486	-2.0368	-0.35537	-4.7863	-2.1304	-8.6981	0.47365	-3.8823	-4.1745	-1.4085	-2.4001	-4.8557	-6.1405	-2.3746	-2.1931	-1.3829	-5.8169	-0.41173	-4.5772	-2.9951	-0.38992	-4.9815	-2.9216	-7.608	-1.9861	-4.0861	-4.5602
-3.4049	-3.4474	-1.6123	-0.61476	-8.3484	-5.9313	-6.8112	-10.422	-5.1277	-6.5075	-6.9903	-10.287	-6.9662	-5.5941	-4.9077	-11.91	-13.083	-4.9794	-3.7917	-3.665	-6.8556	-5.1836	-5.878	-5.4143	-3.464	-9.5067	-4.3494	-1.3565	0.043431	-2.8898	-6.6671	-6.289	-7.1332	-6.3517	-1.9965	-8.0061	-8.6576	-5.3878	-3.0685	-6.024	-3.4567	-9.8167	-7.939	-7.829	-8.0465	-7.7721	-5.5953	-2.3395	-3.2406	-7.4555
-2.8971	-2.2438	-3.7385	-2.0749	-5.3619	-3.1274	-3.8843	-7.5672	-3.0719	-2.7793	-3.9379	-3.0381	-0.32972	0.29437	-1.8598	-3.4531	-3.7289	-5.802	0.12778	-3.7279	-4.0371	-1.9465	-5.6314	-7.368	-6.769	-7.0854	-4.2241	-3.4868	-5.9063	-4.2436	-3.884	-4.1914	-5.4486	-7.7729	-4.329	-1.9539	-4.8206	-7.2736	-1.2526	-1.112	-0.11231	-5.629	-5.1201	-3.7555	-2.3454	-2.3189	-0.62476	-6.5218	-2.2972	-5.0494
0.77709	-2.0626	1.1383	0.71839	0.66278	0.80358	-1.8094	2.6799	-2.64	-0.37353	2.3146	0.33648	-1.9713	3.9708	0.57165	-0.75494	-2.8657	-4.5684	1.4433	0.86257	1.2334	2.2349	3.2685	1.5031	-0.45828	-1.3168	2.2787	-0.79459	1.6076	0.93474	-2.4667	0.97788	0.58696	1.0131	0.91947	5.1019	3.1034	4.2152	6.3324	0.744	3.7041	-0.54898	3.5302	-1.1126	4.0364	-4.8885	1.3882	2.8698	-1.7313	3.7785
-2.8417	0.16742	-2.8511	-0.86141	2.0542	-4.2074	0.6002	-4.2916	1.5804	0.89051	-4.8605	1.7852	2.0654	5.7893	-5.1534	2.423	-0.60661	2.8237	2.162	1.7654	-0.52245	-3.4608	1.6281	-1.9372	0.63137	0.88618	-2.0969	1.749	-0.38388	-3.3743	2.4672	-1.3671	1.2601	0.13775	-1.9321	-0.95495	-2.7341	-1.1876	1.9068	0.27415	-0.78779	2.04	-2.1262	0.36936	2.3908	-3.3559	-0.4968	-0.19418	2.4501	4.4461
-6.1315	-3.4898	-5.8457	-5.7799	-4.4392	-2.021	-1.9247	0.18029	-1.1818	-5.4708	-8.4215	-2.7881	-4.7251	0.84552	-3.6024	-1.2793	-1.3184	-1.5441	-0.57315	-4.4163	-3.905	-3.5654	-4.7492	-4.6782	0.23535	0.084803	-3.66	-5.1165	-5.0617	-2.0387	-7.0751	-3.7143	2.4457	-6.4341	-6.4966	-0.58826	-9.1163	-4.946	-1.4138	-0.71021	-2.247	-7.6834	-3.2093	-1.2757	-0.56938	-7.2108	-1.1143	-4.122	-3.6104	-1.8109
-2.0473	3.3214	0.63393	-0.28275	-4.1592	-1.587	-5.6949	-7.0423	0.72267	-1.3461	0.93181	2.8181	2.2708	-5.7082	1.6031	-3.2658	-2.272	-3.7432	-2.7967	-3.0775	-3.4439	0.7393	0.23855	-2.8764	2.5359	0.032211	-4.4017	-2.5139	1.9682	2.0937	-3.1428	-3.7226	0.551	-0.69885	-0.61428	-0.56342	-1.3252	0.36177	-3.56	-1.389	1.6588	-3.5723	-1.3869	-3.3471	-5.2093	-4.7704	-2.0448	0.13535	-4.2043	-4.6832
2.0042	5.5081	6.1742	3.7903	2.1309	1.931	4.263	2.8636	2.7884	9.1659	4.4968	0.66254	3.3768	5.6241	2.609	-0.0043998	4.2349	1.5527	8.7748	2.4782	2.6402	3.5328	4.0176	5.5987	3.4595	2.5881	0.84505	3.3824	1.2064	3.3592	-0.28242	3.9498	3.7493	7.3823	6.1827	1.8376	1.3078	1.6144	7.5834	5.719	5.061	4.43	3.8305	0.52107	-1.9815	2.573	-0.99634	4.5332	3.5108	3.3038
-1.2765	-4.9408	-0.24915	-0.45858	0.31831	-3.723	-1.9009	1.1589	1.6845	-3.2125	2.869	-0.020504	-1.5063	-5.9109	-3.5414	2.4095	-5.6414	-0.20416	-4.2916	2.112	2.4825	-1.7926	0.27346	-5.5679	-0.48343	1.1748	-2.9535	3.977	-3.5661	-5.1498	-2.3615	-1.9033	-4.8652	-5.2912	-2.2556	-2.0327	-5.8701	-1.7894	-0.89181	-1.0294	-6.6474	-2.1727	-1.6839	0.36924	-3.6198	2.0136	-1.4405	-1.5074	-7.848	-2.7766
-3.4753	0.84611	-1.1955	-0.27577	-5.03	0.38125	-5.0903	-3.2016	-0.72517	-5.9658	-2.9805	-0.1291	-0.65099	-1.6128	2.9936	0.021471	0.81607	-0.25949	0.66809	-2.1533	-2.4529	-6.3921	4.9336	0.51158	-0.6078	-4.0395	-3.9965	-1.4123	-1.6131	4.507	-2.9684	-0.86347	-3.1021	2.9383	-5.2782	1.1022	0.68168	0.95996	0.52122	-2.0646	1.9055	0.72483	1.0586	-2.5628	0.84806	1.7318	-5.8596	-2.4666	-1.6679	-0.50311
-2.0346	0.32439	-0.85954	3.2979	-4.4812	1.1944	1.2711	1.3919	0.29243	-0.086025	-0.97448	3.1391	-0.22244	-3.6976	-0.60813	-0.063326	0.6805	0.88435	0.24132	-1.1698	-1.0213	-5.6579	2.41	-1.0204	-1.0947	0.14613	0.38745	-8.4428	-0.68892	-2.9674	0.17495	3.97	-2.7196	2.2681	-1.6347	-2.1572	3.8658	3.8384	0.61205	-1.0205	2.2897	-2.6416	1.3629	-0.46532	-4.5487	-5.3812	2.6471	-1.7344	3.2038	-0.76508
7.8008	5.9891	3.3057	6.488	4.2243	10.383	8.1575	2.4782	6.7411	3.0065	4.4576	7.0716	9.5503	5.6769	7.8314	6.914	7.5648	3.7189	8.618	6.2001	8.6344	1.9212	6.0531	11.529	6.3567	7.3096	11.846	4.3689	4.2143	4.0943	5.1325	6.8438	4.1157	1.4639	5.8741	7.6125	8.8775	10.85	6.4133	8.077	2.5621	5.3116	7.9556	7.4917	6.1563	2.5122	6.7747	7.1563	5.4976	5.7953
2.2541	-5.0039	-3.4337	-7.6474	-3.3599	-5.5607	-10.472	-6.0944	-4.2202	-0.54612	-3.8499	-6.2435	-4.7071	6.7875	-4.3911	-3.245	-8.3591	-3.1111	-5.4336	-5.4621	-3.4161	-8.9487	-4.9834	-7.9745	-1.2357	-0.57372	0.028616	-2.584	-4.1387	-4.8256	-4.9412	-11.857	-5.3596	-5.1146	-4.772	-5.3414	-4.5465	-7.2198	-5.8006	-1.9017	-7.8776	-5.0538	-2.596	-2.6758	-1.3675	-7.2237	-0.84888	-5.4501	-5.6178	-3.2185
-0.76117	-5.2411	0.16525	-4.1702	-4.756	-7.8367	-7.4081	-5.1759	-2.0564	-6.1825	-2.8268	-6.2602	-5.5013	0.702	-6.3807	-6.1854	-4.8782	-1.9434	-3.5047	-8.3164	-3.1204	-5.995	-9.2584	0.67357	-4.0885	-5.3195	-1.9478	-1.1766	-7.9817	-8.0922	-5.3209	-1.8689	-4.5222	-5.3239	-2.0882	-2.8428	-8.7672	-3.5604	-2.8533	-1.6211	-8.1567	-7.9662	-4.5096	-3.9758	-3.5036	-8.2955	-8.0458	2.2522	-1.3785	-3.8995
-5.2965	-5.092	-4.6167	-2.1331	-5.3291	-7.217	-6.214	-5.7282	-4.4109	-5.5758	-5.2303	-5.0333	-2.6739	-5.261	-3.7294	-6.9346	-1.3202	-4.6573	-8.6667	-3.1802	-4.6366	-6.9287	-4.3541	-3.4327	-2.5264	-4.7163	-5.0259	-5.6878	-3.5231	-1.8141	-6.0569	-0.20952	-4.8636	-5.4921	-3.1512	-2.3484	-6.7606	-5.1195	-2.7977	-2.3177	-4.7288	-4.0592	-2.5807	-4.0868	0.3248	-5.3336	-6.8071	-5.2094	-6.1097	-4.5625
-5.263	-1.5383	-3.5735	-5.3773	-2.616	-1.167	-4.3736	-3.0761	-2.7982	-4.4922	-7.7902	-3.0972	-4.0312	-2.3988	0.099578	-3.3252	-3.001	-5.3226	-4.9399	-8.8429	-0.85207	-2.7241	-4.9175	-3.5882	-3.046	-2.3393	-3.1194	-3.532	-7.822	-5.6232	-2.748	-5.2805	-1.3609	-0.79151	-5.6561	-11.13	-1.2495	-8.6269	-10.26	0.5102	-2.3929	-1.3823	0.17441	0.085192	-3.6465	-5.4332	-2.045	2.5393	-5.8157	-4.3675
-11.884	-16.419	-10.779	-9.6078	-13.871	-9.3675	-13.758	-11.582	-13.094	-15.939	-9.0474	-11.147	-8.9259	-8.7516	-9.3518	-15.007	-13.429	-9.3136	-7.4637	-13.584	-11.574	-14.779	-10.06	-11.566	-12.005	-10.793	-14.016	-15.82	-13.093	-14.326	-13.629	-12.154	-13.913	-11.873	-12.587	-9.863	-11.165	-8.8043	-9.0454	-9.8164	-9.0573	-12.466	-9.4955	-11.792	-9.2883	-12.747	-16.307	-13.936	-15.547	-8.8867
-3.0459	-1.7581	-3.5903	-4.6859	-5.7651	-4.7464	-1.7286	-6.7744	-3.8285	-9.367	-3.0468	-4.4348	0.95404	-6.6528	-4.7208	-4.856	-1.7346	-2.8975	0.4147	-2.9223	-3.8975	-2.8808	-3.3708	-3.745	-3.2383	-4.5116	-7.6317	-3.6774	-7.7747	-1.6887	-3.1639	-4.72	-2.1566	-4.8529	-5.25	-8.9198	-2.2307	-3.6121	-6.3046	-3.4921	-4.6445	-0.40546	-3.4288	-2.6479	-0.53891	-3.6324	-2.9374	1.9487	-3.1304	-2.9749
-6.4344	-2.0914	-3.4152	-5.3276	-6.2381	-4.2435	0.37745	-0.5484	-4.257	-4.5683	-5.9591	-7.6008	1.3555	-7.1236	-3.6258	-1.1973	-2.7059	-7.8421	-3.2906	-8.8104	-5.942	-5.324	0.212	-7.9786	-5.2151	-6.1191	-6.6385	-2.3617	-7.3472	-5.521	-3.2284	-10.199	-4.1081	-6.9342	-1.9817	-4.8577	-5.1918	-4.1489	-5.3691	-2.7274	-3.7297	-1.6213	-7.182	-4.928	-4.1738	-3.5464	-1.4607	-6.1825	-2.6626	-3.1269
-7.4634	-2.5595	-0.79994	-3.5436	-0.15114	-1.4781	-4.2546	-3.2242	-0.072245	-4.6943	-3.8206	-4.4617	-2.4334	-4.832	-4.2107	-6.3299	-5.255	-0.95634	-3.0325	-8.4663	-6.5861	-2.5672	-3.736	-3.7468	-8.1494	-2.1819	-4.1016	-7.9054	-3.0159	-3.432	-4.8205	-4.0656	-5.1217	-2.3487	-8.7515	-6.4309	-1.7023	-7.0325	-4.827	-4.4539	-1.9461	-4.9325	-4.5279	-1.3395	1.7593	-4.6215	-3.8617	-2.4396	-5.9705	-6.6688
-25.182	-19.958	-20.206	-21.481	-19.812	-23.615	-20.176	-24.124	-20.423	-27.945	-19.35	-23.315	-21.824	-19.483	-20.464	-20.051	-19.294	-16.004	-19.189	-23.426	-24.547	-21.135	-18.06	-22.93	-19.74	-20.787	-17.087	-18.615	-19.207	-19.646	-19.502	-19.32	-25.03	-18.964	-22.095	-17.404	-22.887	-18.225	-17.966	-18.407	-19.089	-22.902	-20.053	-17.728	-18.325	-21.395	-17.743	-20.701	-23.987	-21.775
-4.8922	-1.9443	-3.9375	-8.1218	-1.9604	-2.2671	1.1783	-4.2358	-8.2661	1.0674	-0.7611	-3.3463	-4.5906	-2.9211	-2.7215	-2.946	-0.079005	-5.8011	-4.2933	-7.6711	-7.926	-1.8924	-0.67428	-1.7271	-4.9724	-0.40597	-5.2132	-3.7272	-1.9714	-5.7749	-2.8323	-5.1826	-0.12527	0.53599	-3.3819	-0.79375	0.040211	0.42814	1.5536	-4.7831	-3.9388	-2.7611	-3.6019	-6.6203	-0.035565	-4.1868	-1.1348	-0.6621	-6.9614	-3.5238
-0.19142	-0.52403	-4.0179	1.5729	-3.1832	-0.40381	-4.1862	-3.592	-4.8316	-0.3681	-1.5352	-3.3846	-3.245	-2.2923	0.098364	-4.362	-3.2655	-2.9217	-1.9665	-3.2281	-1.025	-5.5829	0.19632	2.2642	-2.5413	-0.02458	0.92175	-1.4075	-5.9223	-1.0506	-2.6307	0.19914	-1.3514	-0.25979	-4.1211	-2.8235	1.6129	-5.0576	-1.5826	1.6144	1.559	-5.0124	1.3547	-5.8869	-0.23941	-2.1558	-3.0001	-2.672	0.098662	3.3585
-11.173	-12.931	-14.159	-12.192	-9.6044	-12.128	-11.694	-12.547	-10.757	-16.807	-10.661	-15.019	-15.35	-14.918	-14.262	-11.401	-11.965	-15.152	-13.559	-12.947	-12.072	-13.643	-10.666	-13.665	-17.995	-16.522	-12.778	-15.343	-11.871	-16.467	-16.662	-14.677	-15.27	-14.539	-13.954	-17.931	-17.143	-9.5713	-11.517	-11.248	-14.359	-13.75	-13.209	-17.948	-15.619	-12.304	-18.655	-10.814	-6.743	-11.228
-1.4112	-4.002	-6.5769	-8.4781	-1.6435	-3.0143	-7.3542	-4.8003	1.5601	-1.2703	1.2005	-0.24019	-1.1943	-2.9389	-2.2078	-1.6525	-3.2452	-4.5903	3.2404	1.6507	-1.8963	2.1594	-1.8194	2.0294	2.1461	-4.125	-0.5778	0.89757	-2.3571	-1.9034	-2.9013	0.30014	-1.316	2.2287	-4.5204	-0.34098	1.7976	2.5737	-2.9343	-6.1329	-5.1176	3.7992	0.015042	-2.6072	-2.2829	-0.34513	-0.3326	1.3337	-2.6854	4.1322
3.8765	-9.0657	1.2134	-6.9185	-2.6549	0.86228	-1.5382	-5.232	-4.1742	-3.4936	-0.75896	-2.0519	-2.422	0.83961	-3.3026	-5.3045	-2.8024	-1.2417	-0.047009	-1.5766	-1.4212	1.5705	-1.6061	-4.3679	3.7446	-1.1407	-9.968	-2.6622	-1.9657	-0.59423	0.54463	0.95833	1.9074	-7.3648	-4.6516	-3.9122	-3.6966	-7.0247	1.7835	-7.0522	0.54407	-1.2691	-2.1132	-1.9323	-3.3139	-1.3903	0.39049	0.42238	-3.2715	-2.3071
-5.5542	-5.0394	-0.33166	-3.992	-4.8201	-2.3394	-4.9674	-4.3925	-8.5594	-6.9099	-1.8071	-2.7487	-4.1257	-0.90058	-4.1166	-5.9053	-4.1074	-3.8066	-8.9483	-6.7405	-5.2513	-6.8711	-5.4737	-1.32	-5.7381	-3.5025	-0.23695	-7.8646	-1.2895	-8.9876	-0.94839	-0.038161	-5.6106	-0.92279	-7.7464	-8.4178	-7.2124	-5.7542	-8.0031	-5.9538	-5.5321	-6.4649	-3.5139	-5.6009	-9.3769	-0.40378	-5.71	-4.9139	-4.8519	-7.0344
-3.9927	1.3865	-2.3344	1.0323	-1.7741	-0.73241	-2.8661	2.1659	0.7705	-3.6994	-3.2266	-3.5511	-5.5857	-3.1762	-1.267	-2.7811	-0.42304	-2.3973	1.5523	-1.8112	-3.372	1.2985	-6.9917	-2.7744	0.71848	1.1057	-0.76082	-2.7734	0.14132	-1.1821	1.7272	-1.9279	0.86627	3.7398	-3.3264	-1.6921	-3.5024	-5.4211	-5.7763	-2.5308	0.32295	-2.0355	-2.5146	0.1153	-1.1413	-1.0943	2.1315	0.64047	1.7299	-0.24828
-7.5546	-11.151	-10.422	-14.039	-15.113	-16.032	-13.881	-14.859	-13.191	-15.063	-11.574	-12.829	-14.964	-11.719	-13.733	-11.829	-19.821	-15.139	-11.14	-15.202	-15.917	-12.815	-13.552	-9.9177	-12.366	-13.294	-13.235	-17.48	-19.958	-14.012	-9.574	-12.276	-13.213	-12.705	-10.774	-12.642	-13.906	-11.522	-12.113	-16.272	-12.494	-9.7008	-13.949	-16.793	-16.742	-13.505	-12.749	-10.153	-10.721	-12.61
5.995	-1.6259	0.83067	-3.4872	-6.4993	-0.85684	-2.0026	-3.8103	-2.5954	-0.10783	-0.55875	2.169	-4.2504	-2.6082	0.97323	-2.2706	-1.3692	0.80494	0.77355	-0.3787	2.5727	-0.006397	0.082998	-3.0815	1.7787	2.9202	-2.4502	-1.8074	-0.5593	1.01	2.0951	-0.45662	-0.34079	3.3233	0.88456	-1.8534	-4.7661	1.3708	-1.5398	-2.573	3.0795	-1.1139	1.3671	-5.4508	-2.7371	3.1218	-1.0812	0.65646	-5.8956	-1.6823
-12.255	-13.059	-12.893	-14.925	-12.326	-16.657	-14.123	-13.056	-13.826	-13.991	-15.63	-9.9991	-13.778	-16.152	-14.866	-14.68	-13.619	-13.81	-14.836	-9.0857	-14.158	-15.127	-12.449	-6.2887	-14.581	-12.786	-11.6	-12.098	-14.237	-13.277	-10.56	-12.282	-13.235	-11.67	-10.406	-16.28	-11.629	-15.521	-9.933	-13.915	-14.639	-14.435	-9.93	-9.8192	-11.291	-12.576	-10.143	-15.556	-15.989	-13.817
0.39489	-0.9613	-1.9185	3.9273	-4.3011	2.434	3.2183	-3.851	0.063375	-2.7267	4.4302	4.7489	0.72601	-2.4564	-0.7414	2.5389	0.040655	-2.7608	-1.2396	-0.99391	-0.50748	-2.7252	-0.99331	4.404	-2.9108	1.1844	3.0405	3.6036	0.71171	-0.28897	-1.0664	-1.9856	5.5818	-4.4181	1.3282	-3.179	-0.9013	-1.5358	4.2589	0.10283	-0.98179	0.27271	2.6881	3.2655	1.9424	0.31524	-1.1003	0.14167	-2.2719	1.9328
-13.41	-11.76	-8.1428	-12.905	-11.745	-9.1127	-15.118	-16.644	-13.788	-17.496	-12.863	-11.18	-13.339	-13.974	-14.802	-15.778	-15.023	-13.943	-15.153	-14.596	-9.1959	-13.1	-10.793	-13.339	-10.755	-13.823	-15.62	-13.014	-14.214	-13.005	-18.737	-6.8525	-9.8252	-10.422	-11.222	-14.779	-8.3835	-11.433	-15.058	-12.242	-14.434	-18.443	-11.6	-13.972	-14.649	-12.242	-8.1789	-15.711	-15.983	-13.718
-7.712	-1.9624	-5.7176	-3.8129	-5.7947	-8.0777	-3.8993	-6.7196	-4.3459	-5.922	-4.2109	-1.0538	-8.6144	-4.7087	-4.8575	-4.4074	-5.0955	-7.9379	-4.8802	-6.0163	-2.8283	-6.8241	-6.4847	-11.011	-5.2492	-2.7651	-1.746	-4.6411	-6.2287	-8.8202	-3.3138	-4.8657	-4.1263	-5.2895	-0.65068	-6.7311	-3.4322	-4.2535	-2.5688	-3.7431	-3.7169	-10.422	-4.4756	-0.75932	-4.8747	-6.4969	-11.411	-9.0136	-4.3381	-3.114
1.7927	-5.3865	3.0819	-1.4415	4.2242	-1.8359	-1.5986	0.44315	-1.7382	-0.95969	-2.6658	1.3455	2.6222	-1.8775	-1.2304	0.50417	2.7303	0.72401	0.40066	-5.0475	-1.9049	-1.3142	-1.4705	1.5068	2.3678	0.27528	-0.6025	1.3016	-0.41787	-0.0675	0.66937	1.6968	-1.9457	0.53538	4.6396	2.3144	-0.44244	0.35607	-2.2035	-4.0484	5.8743	-2.6139	-0.97158	-0.067303	-2.6168	-3.8118	1.753	1.0826	-2.1098	-2.1285
-3.2525	-2.7768	-5.2349	-6.5946	-1.1445	-2.412	-4.8532	-0.48051	-3.8495	-1.6526	-2.6867	-5.9098	-7.1346	-4.8443	-3.7713	-4.2967	-2.6527	-6.3866	-7.6469	-1.8074	-5.697	-0.41951	-4.9448	-3.1387	-1.4368	-7.6166	-3.9706	-10.418	0.87865	-1.701	-1.2039	-2.6966	-2.872	-6.6368	-5.512	-0.63859	-2.7441	-2.7263	-6.1935	-8.3009	0.37455	-7.5336	-6.2987	-6.235	-1.5941	-5.0244	-2.5568	-7.0207	-5.5611	-4.5034
3.8886	-3.1896	5.2084	2.5916	-0.63251	5.1294	1.5627	3.523	-1.3328	0.69224	0.39319	4.1242	2.5737	0.47797	4.547	-0.96323	0.56373	-1.8903	2.2152	3.9489	2.0274	0.98569	2.6904	-0.47874	-0.81201	1.3155	2.2881	0.32642	-1.8906	1.5197	1.5653	1.9287	1.4365	2.2076	3.4856	0.77792	-0.944	1.1936	1.8501	1.7566	2.3701	-1.1238	5.5008	1.0998	2.5676	-0.30717	2.1861	-0.62999	-0.96882	1.6601
-25.209	-19.142	-23.642	-23.247	-21.773	-17.913	-22.715	-19.805	-24.515	-26.148	-25.142	-20.036	-21.098	-18.772	-25.551	-17.265	-26.125	-25.948	-20.776	-19.34	-24.656	-24.086	-20.621	-17.46	-21.455	-23.466	-22.557	-17.759	-20.033	-19.596	-20.621	-23.802	-21.279	-24.653	-23.812	-19.54	-24.467	-20.317	-25.29	-23.912	-22.062	-20.759	-22.518	-17.79	-18.718	-22.92	-22.599	-25.032	-25.316	-23.565
-21.951	-23.565	-22.771	-23.375	-23.666	-25.908	-21.128	-20.264	-21.105	-21.605	-19.874	-23.206	-21.241	-21.044	-16.76	-21.568	-22.366	-27.235	-25.003	-22.904	-22.189	-22.364	-20.063	-23.662	-23.504	-18.376	-24.164	-17.416	-25.956	-24.705	-21.862	-19.188	-23.365	-21.443	-24.971	-17.958	-22.079	-25.975	-25.815	-22.023	-17.305	-24.669	-23.78	-19.147	-27.395	-23.963	-25.886	-19.422	-21.059	-22.53
5.1261	13.083	0.1881	4.3991	4.3108	4.5309	1.3654	2.6893	4.5614	6.8726	5.5331	1.3295	8.172	-2.4583	8.1644	7.5204	7.9243	3.3872	3.281	1.9545	8.5955	2.4016	3.8917	3.1399	-1.2797	4.0586	5.3687	8.4444	8.3621	7.2644	5.3666	9.3693	4.1724	7.2166	3.717	5.7771	0.86183	5.8302	4.1203	4.6791	6.4472	3.7175	3.5214	4.7304	2.9842	7.3297	2.8166	5.0088	0.6071	3.8509
-12.951	-11.838	-13.142	-15.427	-14.133	-11.948	-9.6691	-13.343	-10.114	-11.822	-17.426	-12.322	-13.825	-15.455	-13.681	-9.6682	-16.426	-14.825	-13.224	-9.0373	-15.291	-14.333	-15.623	-8.8665	-16.527	-13.885	-10.501	-11.965	-11.868	-11.278	-13.365	-13.927	-11.185	-13.324	-12.157	-9.7418	-17.904	-10.32	-16.846	-8.2726	-12.217	-10.465	-10.638	-15.175	-16.366	-13.175	-8.8459	-9.011	-11.711	-14.489
-13.969	-12.897	-13.143	-10.888	-12.969	-15.159	-13.358	-14.053	-12.48	-10.596	-16.809	-12.766	-15.56	-12.966	-12.506	-10.583	-17.645	-13.074	-15.11	-10.201	-13.872	-15.905	-16.127	-9.513	-11.344	-10.267	-16.187	-17.503	-14.113	-12.765	-10.836	-10.834	-15.052	-7.5581	-13.014	-14.355	-15.221	-12.655	-10.225	-10.812	-11.201	-11.343	-11.953	-10.664	-13.224	-12.939	-14.981	-18.96	-11.992	-10.314
-9.8238	-8.3976	-7.0126	-12.183	-10.349	-15.742	-8.0391	-9.0957	-10.27	-8.5357	-10.506	-8.215	-12.206	-8.7841	-8.9214	-10.519	-14.089	-10.771	-13.104	-11.036	-10.392	-8.4516	-7.2002	-3.6024	-12.401	-13.232	-9.6048	-9.2524	-7.4741	-10.682	-10.649	-11.725	-8.4466	-5.4484	-7.7454	-13.452	-9.2943	-10.674	-10.129	-6.5331	-6.4576	-3.9215	-10.256	-9.5944	-10.476	-9.1492	-11.918	-10.307	-12.15	-6.4522
-8.024	-9.0111	-7.1003	-5.5056	-12.977	-17.279	-6.6131	-12.37	-10.314	-4.0581	-9.6824	-12.303	-10.737	-9.9854	-4.4325	-9.4104	-15.028	-7.3627	-9.8932	-10.639	-13.073	-10.716	-9.7814	-14.037	-13.24	-14.73	-9.0921	-9.3581	-8.7331	-7.9481	-8.5108	-11.291	-8.3176	-10.124	-10.863	-13.053	-7.9214	-10.109	-10.148	-8.1153	-7.8834	-6.2399	-6.8905	-11.028	-12.134	-16.251	-10.559	-9.0344	-9.0526	-8.2425
2.6821	-1.015	-2.1705	-7.5116	1.0324	0.62978	-2.2978	-1.9549	-5.6292	-0.63149	-3.9512	-0.21759	-1.5363	-1.9118	-3.1082	1.0484	-3.0171	2.8135	-3.7245	3.4016	1.0766	-3.0447	-2.3346	-2.1114	5.1742	1.7122	-2.3846	-3.8441	-3.0471	-4.0732	-1.5363	0.3532	-3.311	0.92539	-0.13566	4.2211	-5.5177	-1.9957	-3.7506	1.7345	-2.682	-3.8023	-1.7513	-2.0081	-5.1104	-6.6628	-1.8605	5.9699	-0.98815	-3.8642
-11.999	-11.022	-12.538	-9.497	-10.762	-11.787	-6.057	-5.7995	-13.544	-15.235	-12.124	-8.5068	-11.845	-11.816	-11.903	-9.338	-13.493	-11.305	-11.645	-10.02	-11.266	-11.49	-9.1126	-11.919	-8.2158	-12.59	-13.87	-10.143	-7.9944	-8.5725	-13.417	-12.298	-6.9018	-12.472	-9.4906	-13.776	-9.0217	-17.116	-13.756	-14.148	-10.379	-10.083	-14.993	-9.109	-7.9657	-12.329	-15.82	-10.304	-11.013	-9.373
-2.7897	-0.86909	-3.428	-3.8256	-0.61984	-0.1554	-5.3656	-2.6257	-2.4791	-5.0094	-0.30993	-2.3478	-5.012	1.0614	-2.6384	-2.5329	-6.0764	-2.9177	-4.3933	-3.5936	-2.8754	-5.7694	-2.8008	0.43279	-0.99731	-3.9053	-1.2976	-4.598	-2.0701	-10.023	-5.0932	-2.8753	-0.61116	-0.3456	-1.2062	-2.8222	2.4317	2.1173	-1.7158	-3.5702	-3.325	0.20477	-0.98256	-4.2249	-8.0175	-1.1664	-2.4079	-1.4874	-1.3752	-3.2923
-9.8301	-10.036	-10.707	-16.773	-9.3829	-12.096	-15.327	-9.3793	-10.899	-12.043	-11.166	-16.32	-16.986	-8.2886	-13.317	-10.321	-17.535	-14.01	-10.573	-14.43	-13.991	-13.122	-11.915	-12.158	-14.648	-8.0114	-14.151	-15.351	-14.083	-11.967	-13.348	-10.979	-14.114	-9.7296	-13.772	-14.499	-13.564	-8.1527	-15.52	-15.45	-14.271	-8.8959	-15.193	-11.188	-11.627	-12.202	-10.697	-11.485	-16.932	-14.346
0.20276	3.0992	-0.70327	4.2292	2.383	3.8575	4.0973	-0.023788	1.7504	5.6155	2.9536	0.83672	-1.0882	5.8455	4.222	1.5203	4.0767	4.6347	1.0603	2.5913	1.8577	-3.225	-0.47456	3.802	3.3912	-1.7522	7.5983	-0.43521	0.59805	1.3759	0.39467	2.86	6.0904	1.9432	0.46909	0.65653	1.0578	4.4934	2.999	3.3053	0.91472	3.7343	4.2214	1.4249	1.3791	3.598	4.7064	1.9298	2.7253	-1.4953
0.64	-1.6552	-3.7485	0.27918	-4.7836	-6.2905	-2.6211	-2.9754	0.13727	-4.0929	-3.8495	-6.5787	-1.8423	-2.6977	-4.8736	2.1075	-3.7959	-3.9562	5.0671	-3.6134	-1.0914	1.3733	-1.4158	1.7385	1.5587	-0.82858	1.8689	-6.4056	-0.057928	-4.9747	-9.0864	-4.6109	1.785	-3.6981	-5.1241	-0.50948	-0.50188	-1.5654	-3.0275	-1.2877	-2.7959	-3.2692	1.685	-3.9832	-4.1403	-4.8803	0.029228	-1.0338	-5.291	1.4021
1.2522	-1.2196	1.4478	-1.9016	0.8298	0.19944	-0.54966	-2.4567	2.7181	-4.0137	-1.997	1.8485	2.265	4.4	-2.1608	-1.495	1.0767	-5.4477	0.69591	-2.2326	-3.43	-2.4992	-3.826	-0.00014769	-3.4052	1.0727	1.2194	-0.092802	-3.5787	-0.032487	1.742	-2.2998	-0.76823	2.8686	1.4263	3.4516	1.9292	-2.9097	-0.1652	4.2402	-2.9308	0.28098	1.7262	2.303	4.6473	3.352	-2.7924	1.5101	-4.0331	0.15643
-4.5825	-2.5252	0.92953	-5.663	-1.4744	-1.2164	-3.615	-2.8189	-2.6535	-0.98638	-1.389	-4.602	-2.4655	-4.7376	-1.9199	-2.5793	-5.3363	-0.77816	-2.0702	-7.6504	-3.4511	-2.8058	-4.4306	-1.0837	-2.0826	-3.2425	-5.4282	-5.1942	3.5684	-1.168	1.6093	-1.2305	1.2577	-0.50616	-4.5536	-5.243	-3.2967	-6.0332	-5.6778	-3.3486	-5.6564	-8.2007	-4.0253	-2.2868	-3.7379	-7.3149	-0.060961	-3.6912	-0.93388	-0.67541
5.7411	2.4598	3.5336	4.438	2.5854	3.5011	4.7297	5.1877	6.7009	2.4809	7.7553	7.3407	8.7337	6.1734	9.374	-1.3963	9.5003	-2.9986	3.8201	4.6525	1.1427	6.3401	6.6003	4.6088	5.9195	5.6256	0.96896	4.9287	5.975	3.1002	5.8418	5.6941	-0.045273	2.7052	5.9906	4.686	4.3198	7.8654	7.6532	1.6829	0.11581	7.2075	5.0303	0.45779	0.59838	5.5472	3.7448	11.609	5.1587	6.2824
0.60889	-3.1747	-3.8158	0.2977	2.6058	-3.3802	1.243	3.7435	0.63942	-0.43561	-1.214	-0.99974	0.144	-3.85	-0.86434	1.5769	3.909	-0.92251	1.4075	-3.2088	1.6419	0.79886	1.4755	-0.17503	-0.38803	1.8375	-1.1075	3.7832	1.7459	0.48442	4.0405	-2.771	-3.5473	2.335	5.5352	-0.76152	2.7569	-5.3302	1.4851	1.2542	-4.142	-3.3682	-2.7265	0.81824	4.6118	-5.0791	0.53867	-3.395	0.31168	1.4397
-4.1438	-8.666	-5.5199	-0.49614	-1.2387	-3.8785	-1.7298	-5.1468	-5.1672	0.77452	-0.87331	-5.3794	-0.98802	-1.3778	-6.5957	1.2356	-2.6625	-2.8701	-5.708	-10.947	-0.52524	-0.95273	-2.7121	-3.1904	1.8736	-3.3586	-6.8035	-4.0549	-3.9028	-3.241	0.59672	-1.0414	-1.2311	-7.923	-4.6299	-1.0622	-0.59477	-1.2597	0.86595	-6.9953	-3.5278	-4.1499	-0.96008	-5.1037	-4.4226	-2.632	-3.1153	0.63197	-1.9151	-1.2893
-0.77047	-1.0091	-6.2418	0.49672	2.1117	-1.9704	-2.6503	-6.1647	-3.0407	-1.1642	-2.0339	-3.7348	2.738	5.0791	-0.85859	0.39352	-4.8599	-5.6153	-2.6336	-0.41323	-1.0475	-0.36602	-1.7756	-0.6109	0.099696	1.5921	-0.63915	-3.4864	5.3994	0.1398	-1.8015	1.5295	-0.38158	1.8087	-0.77077	2.0812	2.1449	-5.5504	-1.5965	-3.1794	-2.6973	0.11528	1.272	-1.1003	-3.8132	-3.1354	-6.1228	1.7356	2.9036	2.5833
-3.4433	-0.14525	-6.2563	-1.5176	-2.2862	-5.076	-4.6099	-6.1869	-1.1705	-4.4339	-2.4798	-2.6103	-5.0514	-5.0221	-3.5974	-1.867	-11.388	-4.6659	-5.0674	-4.5052	-8.407	-3.0447	-1.3645	-2.0441	-5.592	-3.4517	-9.0425	-4.7414	-6.582	-8.6014	-1.5039	-4.1375	-2.5249	-0.62314	-4.9438	-3.9941	-6.3104	-7.7177	-1.9531	-6.1445	-8.7123	-5.741	-0.9597	-6.3604	-8.3622	-5.5112	-2.617	-6.5625	-4.1115	-0.12866
2.8623	3.6676	3.936	0.58595	0.33036	0.54014	2.3135	3.4088	3.9806	4.2361	0.85415	3.34	3.2554	2.8119	3.6981	3.3505	-2.2033	-3.97	-1.2207	1.1044	1.5065	1.5554	-0.56587	-1.2152	5.2936	2.2338	2.2405	-2.7382	3.9627	4.5525	0.88214	5.6537	3.5401	-0.68924	6.6039	0.82058	-0.31125	5.2687	-1.0115	4.3365	5.6384	6.1754	4.4803	2.1978	1.7307	4.5957	0.96425	-0.89094	1.8178	-0.9739
-6.7434	-5.3527	-6.9587	-1.6302	-4.8763	-4.0618	-6.107	-4.2738	-2.4768	-7.1515	-7.9628	-5.1973	-5.5721	-6.3588	1.6826	-5.8677	-6.4098	-8.697	-6.2177	-2.829	-7.5718	-9.4608	-4.9635	-9.115	-3.0243	-3.0066	-1.5713	-8.2114	-7.5924	-8.6885	-5.0627	-2.2683	-4.7277	-3.3586	-4.5739	-5.7536	-7.9993	-5.9829	-4.4018	-6.8981	-7.1832	-3.5357	-3.8126	-1.7424	-7.981	-5.5771	-3.5097	-2.5359	-5.9904	-7.332
0.64887	0.65598	6.8778	1.7159	-0.073213	-1.3694	3.2961	3.9603	-1.0082	4.4826	4.1815	3.9312	2.5201	2.9207	2.8188	2.1929	2.6433	3.7787	1.5008	2.7475	2.1739	-0.47082	1.9781	2.8573	-0.53308	-0.10406	3.8639	2.2992	2.6249	2.7107	2.509	7.1447	1.2506	6.0532	5.3987	4.2385	4.0807	3.4154	-0.1849	4.5101	-0.23222	5.7838	3.9856	-0.61943	2.3602	2.2116	5.5478	1.6836	-1.3012	0.80125
-14.623	-10.085	-12.776	-12.055	-18.092	-14.837	-14.695	-14.567	-13.08	-8.8886	-16.389	-11.588	-16.659	-8.3328	-11.109	-11.651	-13.92	-11.453	-13.55	-14.021	-10.492	-15.643	-13.708	-14.962	-16.219	-16.852	-15.629	-11.178	-13.823	-12.529	-9.735	-11.786	-14.726	-10.72	-10.637	-9.7707	-10.324	-11.815	-13.464	-14.971	-11.812	-13.16	-13.933	-9.7498	-9.2984	-13.863	-14.745	-14.067	-12.493	-10.815
-0.48394	-0.77695	0.44893	2.5907	0.010176	-2.003	-1.0457	1.0995	-0.083487	4.4336	0.11125	1.6499	-2.1463	0.77416	0.3282	1.2655	5.5876	-0.89484	-3.5182	1.6584	0.78678	2.4094	-2.1454	-0.70151	-0.74228	-1.2275	5.5843	-5.3799	1.4273	0.33494	-3.309	1.3751	1.0612	0.59106	-3.9382	0.4116	0.64054	1.2819	4.5433	4.3102	-7.1394	-1.7475	-0.031332	-0.15443	2.9727	-1.5319	3.7514	-1.3471	3.143	1.272
-9.8376	-13.539	-10.014	-14.569	-15.843	-11.49	-6.2527	-7.2829	-8.3835	-8.1062	-7.8569	-9.4661	-8.6819	-10.663	-12.524	-11.788	-4.9761	-9.8245	-10.805	-11.706	-10.653	-11.505	-10.304	-11.962	-17.756	-9.8707	-7.2472	-9.3915	-8.3312	-12.589	-7.4959	-10.308	-14.788	-11.702	-13.414	-15.882	-10.194	-11.341	-11.765	-8.4582	-12.966	-15.772	-12.494	-11.09	-11.647	-12.035	-7.56	-12.978	-12.907	-9.6108
-11.093	-10.265	-6.9815	-5.6541	-13.043	-14.055	-7.1462	-4.365	-7.5055	-6.5766	-11.516	-9.969	-12.04	-8.66	-9.5638	-7.1543	-7.6211	-4.0672	-10.269	-9.2092	-9.0991	-13.382	-7.2944	-7.577	-6.1745	-8.5664	-9.5594	-7.3566	-9.4234	-13.997	-12.872	-8.8528	-10.522	-5.1651	-13.455	-8.81	-6.7072	-14.592	-6.6108	-6.9074	-8.827	-7.0175	-9.9062	-10.503	-10.145	-9.4711	-10.092	-8.454	-9.8101	-8.2344
4.7994	0.18406	7.5597	2.0895	6.2575	3.6698	4.4041	3.9464	1.9573	3.0907	6.7932	7.3071	1.7406	7.3343	2.4341	8.8496	2.4047	2.925	0.85884	8.6955	4.3858	6.6023	5.3299	7.866	6.3855	3.8444	3.0027	1.7909	3.2234	4.0729	2.1911	6.2841	6.4188	7.5176	7.708	7.2601	6.3545	6.6094	5.094	3.0155	6.7322	4.5761	8.1377	2.6724	3.3562	6.0979	5.1795	8.3814	5.1811	-0.32536
3.4714	2.3584	5.3587	6.708	4.4503	5.7143	2.6329	2.5522	6.0516	2.9073	5.646	4.4293	3.2209	1.3972	6.6398	6.5989	2.5952	5.2955	4.6559	3.7394	1.544	3.3189	4.2129	3.4058	5.342	6.8301	3.4806	5.6562	1.1505	5.2356	3.1208	4.0673	6.1117	3.6019	6.8215	3.2154	12.209	7.0783	-0.1281	2.483	7.4718	5.2472	3.2572	8.2847	3.0286	5.0095	1.5233	7.0339	11.613	7.8375
-5.4014	-6.7895	-6.5686	-2.9051	-3.9115	-8.8676	-7.3431	-8.4386	-9.6864	-2.3209	-6.3475	-1.9026	-7.7981	-8.8271	-4.2265	-8.1049	-7.7089	-7.9336	-5.6664	-6.7704	-4.3216	-4.8725	-3.1948	-8.8798	-5.3111	-9.8865	-5.5739	-8.0175	-1.8481	-7.3803	-6.4459	-7.1555	-3.9759	-3.9749	-8.1093	-6.7313	-5.855	-9.6307	-4.3653	-4.2741	-3.1119	-0.6621	-5.3868	-5.4	-5.2404	-11.161	-6.7513	-7.1284	-4.038	-1.6118
-3.3639	-3.7574	-3.3971	-5.8242	-2.307	-3.0648	-6.4292	-3.3629	-2.4242	-1.4916	-0.026001	-6.6006	-3.6453	-1.0706	-1.7445	-2.2373	-5.2882	-2.2932	-2.6136	-3.2722	-2.8528	-4.0236	2.3067	-8.4471	-6.5223	-0.30888	-5.4472	-2.6623	-5.982	-7.1136	-5.1359	-4.8094	-4.859	-2.3707	-6.8931	-5.6495	-1.4024	-3.9774	-9.2996	-1.8833	-4.595	-3.8817	-5.0678	-4.8701	-5.0376	-1.9373	-2.3132	-5.1369	-5.2721	-2.6019
4.3126	2.7498	6.942	2.045	-0.66596	-1.2545	2.5587	2.4327	3.1498	-5.3969	1.8165	2.544	0.41292	0.60466	5.5412	1.6733	4.7753	4.1689	0.52733	-0.54412	5.3773	4.4013	7.8714	-1.2236	0.23288	2.8665	3.4114	-2.7231	4.5654	1.5832	0.53147	1.919	4.246	1.3736	2.6094	0.62729	2.0011	6.7503	4.468	0.77515	2.0863	2.3675	3.8916	1.1025	-0.77044	2.3537	6.3049	4.0252	6.0008	1.8982
-12.5	-13.991	-11.355	-14.807	-8.1033	-8.1719	-10.467	-13.346	-9.958	-10.727	-7.3669	-11.977	-11.798	-12.138	-11.473	-14.615	-9.1587	-11.41	-9.5425	-12.67	-7.5852	-11.953	-10.805	-11.939	-11.209	-12.075	-9.569	-8.2612	-7.9179	-11.046	-10.354	-11.979	-4.8891	-7.8793	-13.718	-12.041	-7.7808	-10.637	-13.513	-12.393	-12.662	-11.76	-12.829	-14.056	-8.6614	-12.505	-11.527	-12.504	-9.194	-13.102
-10.772	-9.2242	-6.7537	-8.0203	-9.9893	-8.8823	-7.7256	-6.2749	-11.379	-8.6485	-6.2504	-8.6882	-8.1598	-7.4009	-9.0086	-9.7785	-6.6221	-10.504	-6.3776	-13.491	-13.108	-4.5911	-10.895	-7.056	-9.563	-10.45	-7.311	-10.975	-6.3981	-6.9636	-7.2307	-8.0605	-9.3217	-5.0896	-8.6057	-7.2105	-5.0925	-7.0556	-6.4161	-7.8124	-6.308	-10.817	-7.8435	-4.6756	-11.199	-9.9534	-9.6864	-6.2558	-13.477	-7.0897
-13.67	-13.054	-14.383	-8.6682	-16.01	-13.09	-13.617	-10.935	-14.486	-14.104	-13.861	-15.273	-14.437	-9.3572	-13.53	-9.7129	-11.942	-12.661	-10.991	-11.287	-11.111	-14.157	-11.521	-14.92	-13.587	-8.5494	-13.658	-13.95	-13.83	-14.44	-10.959	-18.49	-14.546	-15.623	-13.084	-12.454	-10.73	-17.45	-10.401	-11.763	-15.997	-12.567	-8.7153	-17.846	-9.2664	-7.8935	-11.704	-9.6424	-14.975	-12.528
-6.377	-9.6109	-10.187	-8.4451	-14.021	-4.5894	-5.1676	-7.6866	-9.4772	-7.0287	-8.4448	-14.85	-9.1463	-5.8695	-7.5746	-12.012	-5.6455	-11.265	-8.3835	-3.6553	-6.288	-11.427	-5.1271	-6.9718	-8.4025	-6.3262	-9.3119	-7.3755	-10.064	-6.0271	-12.595	-8.1141	-7.9362	-10.541	-11	-3.6308	-13.21	-10.304	-9.8851	-7.1664	-6.9987	-9.0816	-7.3364	-9.4134	-15.827	-8.8632	-8.9266	-5.0215	-7.6154	-8.1254
-4.6661	-6.7308	-2.473	2.8657	1.4348	0.40909	-2.8309	-2.2376	-8.777	0.55427	-2.6405	1.5503	-1.2586	-0.52123	-4.8213	-3.7733	0.79712	-2.6167	-8.4712	-2.0741	-6.7627	-1.1491	0.39849	-5.9306	-3.299	-4.9429	-5.426	-3.6591	-4.9847	-1.5484	0.72754	-4.6435	-5.2399	-3.4364	-0.54632	-4.5063	0.75061	-4.822	-2.4518	-2.6012	-2.3024	-1.5059	-6.505	-3.4482	-2.8021	-4.2132	-3.8675	-3.7231	0.50734	1.1731
11.325	8.9005	12.04	7.6981	11.169	11.385	10.527	9.9566	11.964	9.5638	10.931	12.577	5.283	7.824	13.119	10.078	8.753	12.853	10.058	7.6296	13.776	9.9422	7.7426	15.418	7.1	10.04	12.66	5.8346	8.187	11.953	10.674	10.159	9.8464	10.936	8.4782	10.617	4.7805	8.1968	10.179	11.778	8.0523	11.844	8.3113	9.2726	8.3745	8.0964	10.041	10.024	10.331	8.6765
-5.5503	-5.64	-6.8769	-4.4853	-2.2623	-2.6657	-1.2191	-3.2698	-2.4796	-7.2016	-4.6198	-6.0434	-8.7301	-6.288	-1.8871	-5.9638	-5.8219	-2.8829	0.79749	-0.092137	-1.492	-2.1307	-5.4573	1.6471	-5.6409	-4.9504	-0.94108	-8.6044	-5.7241	-4.6632	-6.1968	-3.7363	-8.4384	-6.7834	-8.1658	-7.7922	-6.431	-8.8801	-6.2053	-3.7902	-0.08686	-5.9643	-1.7894	-4.7852	-3.2525	-8.0749	-0.58588	-1.4318	-5.348	-8.4726
-19.737	-19.995	-18.756	-22.068	-22.498	-22.417	-23.009	-26.13	-26.549	-18.784	-19.727	-23.278	-23.03	-26.11	-26.824	-23.944	-24.829	-24.552	-22.781	-23.072	-24.294	-24.996	-22.797	-24.807	-23.652	-22.603	-20.797	-20.081	-21.019	-17.813	-22.975	-22.877	-20.707	-24.792	-23.593	-16.879	-20.614	-17.747	-23.352	-19.061	-26.09	-30.917	-20.649	-22.981	-27.008	-21.796	-26.221	-21.442	-22.186	-28.611
-13.297	-15.899	-10.336	-13.359	-13.033	-16.102	-9.0327	-11.433	-13.82	-8.0438	-12.206	-9.3941	-11.164	-10.866	-7.901	-17.105	-9.7436	-12.528	-12.675	-12.023	-12.693	-13.969	-12.145	-11.426	-12.581	-14.944	-13.221	-15.97	-14.237	-12.387	-11.361	-10.87	-9.7918	-9.5792	-13.936	-14.512	-13.217	-14.414	-16.609	-16.367	-11.516	-15.518	-10.938	-16.471	-13.26	-14.398	-11.479	-15.137	-16.518	-13.335
-16.775	-10.594	-7.7697	-10.092	-13.429	-5.5392	-11.257	-15.482	-10.097	-12.934	-11.424	-14.116	-10.169	-4.203	-10.296	-7.5655	-10.763	-12.678	-11.211	-10.566	-10.638	-11.241	-9.1769	-12.188	-10.155	-12.656	-5.018	-12.225	-9.9788	-12.045	-9.251	-13.853	-15.801	-11.214	-12.9	-11.354	-12.127	-10.4	-13.267	-12.768	-12.256	-12.171	-12.168	-12.442	-8.1603	-10.736	-8.7391	-11.647	-11.779	-9.8217
-13.265	-13.033	-14.395	-17.86	-11.668	-14.019	-10.434	-14.727	-18.443	-16.404	-14.547	-12.762	-14.116	-15.799	-11.673	-16.644	-13.59	-11.264	-15.548	-16.312	-12.44	-15.956	-17.085	-15.551	-13.79	-11.346	-11.082	-19.838	-10.001	-13.35	-14.655	-14.935	-13.327	-8.2806	-16.582	-7.5049	-14.494	-12.626	-16.148	-13.975	-13.415	-9.9673	-14.181	-15.149	-11.781	-13.188	-10.944	-11.687	-14.315	-12.933
-1.9492	0.42583	-2.473	1.2125	-0.13922	1.1427	1.8317	-0.12894	-0.30161	0.026509	-0.92965	3.4822	-1.8129	-3.0498	-2.0889	0.7503	-1.5023	-4.1686	3.8855	-1.1688	3.7791	-2.1441	1.189	0.9164	1.1961	4.6486	2.9978	2.6714	2.1145	-0.38928	-5.6736	-2.0604	2.8975	1.041	2.7148	-1.668	0.050594	5.7306	-1.6483	0.28947	3.0296	-1.7871	-0.07541	0.32542	3.373	-3.9933	1.4902	0.44967	2.709	3.5053
-11.373	-8.7654	-12.006	-14.791	-10.933	-10.529	-10.574	-8.4911	-2.2942	-11.823	-7.1232	-10.147	-10.712	-10.426	-7.876	-9.724	-8.7718	-5.7251	-6.3913	-14.572	-9.5327	-9.4153	-10.064	-9.4736	-10.839	-17.358	-3.759	-11.359	-7.0305	-4.5299	-7.8219	-11.418	-9.0874	-8.939	-13.346	-8.2007	-6.8221	-8.7741	-9.629	-10.634	-5.4922	-6.5098	-9.2822	-11.237	-7.7621	-5.6875	-10.106	-12.288	-10.461	-6.4608
-9.8309	-5.6089	-4.0316	-12.431	-12.061	-6.3691	-6.4265	-9.06	-12.933	-12.471	-10.222	-9.3079	-10.018	-10.203	-5.3225	-8.0107	-9.1041	-4.9398	-8.4897	-7.5224	-9.137	-10.253	-11.744	-7.4317	-9.942	-11.884	-11.612	-8.3758	-3.7412	-5.8462	-9.3187	-9.3503	-3.6498	-11.731	-9.7901	-7.3669	-5.581	-11.134	-7.6645	-14.229	-12.349	-11.409	-6.7942	-7.2435	-7.5298	-10.528	-8.1053	-8.1208	-5.1112	-10.738
-4.21	-4.3583	0.1369	-4.2763	-4.5109	-1.6293	-4.9625	-3.3129	-4.2774	-2.9865	-0.25066	-5.4281	-7.2205	-2.9269	-1.9172	-5.6828	-5.1204	2.4215	0.082092	-3.0401	-2.6988	0.97322	-6.227	-7.016	-4.9692	-0.18143	-3.6073	-2.6627	-4.8605	-2.1789	-7.3399	-4.2715	0.122	-2.9123	-4.0646	-8.282	-3.4147	-3.7762	-2.2898	0.62136	-0.2767	-0.65033	-2.1167	-6.5373	-2.5989	-4.4141	-1.2914	-0.045915	-5.8383	-6.1367
-9.0231	-10.915	-11.645	-11.302	-12.054	-11.49	-12.127	-16.955	-13.939	-10.674	-11.401	-11.708	-6.5965	-16.434	-14.423	-11.98	-7.64	-11.515	-9.4523	-14.097	-13.73	-8.8527	-11.29	-18.072	-14.503	-7.0671	-14.554	-14.659	-11.358	-11.4	-9.9498	-12.64	-15.512	-12.87	-14.77	-14.318	-8.2414	-14.494	-9.8147	-11.959	-5.6561	-9.532	-12.547	-12.26	-12.096	-11.943	-7.7013	-10.957	-7.2294	-9.9812
5.0852	9.9294	11.56	9.5619	9.6106	9.7432	8.5683	4.4597	10.605	6.5307	6.9994	6.3638	8.1614	10.611	8.3034	8.45	2.9405	6.7272	3.7365	0.92439	6.1497	6.878	8.4557	14.527	4.9559	7.0198	9.5367	6.2631	5.1537	11.22	8.1792	4.9159	3.1664	4.9067	6.2684	10.499	13.84	10.941	5.564	3.5003	7.4141	6.3381	10.137	7.697	7.5999	7.4665	3.6333	6.6212	7.5132	9.5432
-12.494	-12.143	-11.368	-10.18	-12.369	-11.932	-12.43	-5.4052	-13.648	-12.582	-10.303	-9.4513	-12.252	-14.741	-10.393	-11.266	-12.942	-10.626	-7.2836	-13.299	-12.741	-9.9556	-11.179	-15.009	-8.8741	-16.19	-11.835	-11.592	-15.769	-7.2691	-11.115	-13.334	-11.336	-14.128	-12.147	-15.016	-14.734	-11.186	-4.8419	-13.466	-15.202	-9.8193	-12.778	-16.267	-10.731	-13.865	-14.653	-12.305	-11.847	-12.851
-9.3569	-8.6045	-6.9217	-8.779	-13.221	-11.739	-8.351	-9.5068	-12.197	-10.824	-9.2731	-15.567	-12.988	-7.9365	-11.413	-9.8313	-9.0762	-10.894	-5.0704	-8.8478	-8.7446	-9.6185	-6.6946	-8.7713	-9.3977	-9.4235	-14.744	-10.271	-9.5939	-5.9294	-11.34	-8.1598	-9.3024	-6.796	-13.694	-12.683	-8.9911	-5.259	-7.7817	-11.269	-9.51	-6.8784	-9.1316	-7.5055	-7.6605	-10.126	-7.1277	-9.0278	-8.0146	-7.6864
-5.6705	-1.9148	-0.44697	-2.8559	-3.1647	-3.7831	-8.062	-7.7393	1.5234	-3.257	-5.8162	0.83252	-2.0277	-2.638	0.99875	-2.7019	-3.3605	-1.2065	-3.3819	-1.5415	-3.6128	-5.9514	-5.9773	-3.9506	-0.025065	-2.0997	-5.3275	-1.8242	-0.15837	-1.8193	0.24495	0.58977	-3.2484	-1.3482	-0.15529	-5.6316	-0.18203	-3.9348	-5.0464	-3.6327	-4.8289	-5.3811	-5.3357	-4.9944	-3.4855	0.54016	-5.5053	0.93123	-6.0618	-7.7523
0.21602	-0.71703	-0.57141	1.6278	-1.6123	4.9275	1.0087	1.2607	3.607	2.5015	4.1001	0.67573	0.072316	-3.4251	0.24789	0.77636	0.32502	5.1046	0.070759	1.739	2.5974	-0.56659	-2.7297	2.8137	-4.7688	-1.8581	-3.2662	-2.6689	0.03588	-0.7239	-2.1953	4.8882	1.1244	-4.4839	1.8822	1.5418	-0.036877	0.29844	6.1938	-0.68713	1.7068	1.1767	-0.63792	-0.65619	-2.1538	-1.8853	1.4067	2.127	2.0107	0.95099
-1.6099	0.56541	0.74259	-5.4314	-4.4908	2.459	0.63432	1.1603	-4.0206	1.0008	-2.9844	-2.4558	-2.5437	-3.0091	-3.8362	-3.2415	-5.2802	-6.6897	-0.48403	0.83515	-1.2929	-3.793	-4.5011	-2.2197	-1.9358	-2.0707	-0.87725	-4.7529	-2.4853	0.47546	-2.6183	-4.9452	-2.8271	-0.17048	-3.0149	-0.81344	-2.0859	-3.9633	-2.1251	0.32295	-5.2448	-5.6401	-0.60741	-0.66515	-1.0577	-2.1475	-4.0673	-4.2599	-0.97911	-5.8539
-15.31	-12.511	-13.601	-12.707	-15.192	-15.108	-17.329	-13.071	-13.731	-15.304	-12.228	-15.016	-11.701	-11.683	-16.801	-16.273	-11.447	-15.963	-16.005	-16.786	-15.436	-16.618	-13.17	-16.737	-20.062	-16.044	-15.55	-9.0695	-12.964	-11.548	-15.894	-15.649	-12.32	-10.031	-15.645	-15.164	-14.15	-11.754	-14.098	-16.628	-13.976	-11.207	-9.8822	-17.904	-13.161	-17.246	-10.15	-14.622	-9.0647	-15.369
-9.5284	-6.9063	-6.733	-8.9356	-4.0585	-4.0547	-6.8774	-7.3899	-5.0032	-9.6512	-9.8332	-7.2559	-3.4397	-4.5938	-5.8801	-4.6442	-5.9952	-5.1823	-4.3254	-5.0181	-5.1061	-2.8771	-4.9213	-7.168	-2.9106	-6.0108	-3.4302	-5.8498	-10.391	-7.4978	-5.9802	-6.0702	-5.9118	-6.0616	-9.2087	-5.4584	-2.4493	-4.2142	-2.1925	-3.5288	-3.4722	-7.9502	-2.6452	-4.5927	-6.2027	-6.9197	-7.7207	-4.9382	-5.1345	-9.0791
-9.1389	-13.936	-9.4614	-13.935	-7.7801	-8.8178	-4.5637	-9.7584	-10.882	-8.9141	-8.4238	-12.385	-8.7267	-11.034	-14.535	-7.6691	-12.318	-13.691	-12.702	-13.077	-11.395	-12.283	-10.942	-6.8554	-10.499	-9.7186	-13.762	-10.753	-15.081	-9.8893	-9.7147	-7.7187	-12.572	-9.4541	-8.8062	-10.476	-9.9333	-9.8559	-14.205	-8.2855	-10.513	-12.947	-10.331	-11.828	-8.6731	-11.927	-11.703	-10.816	-14.707	-14.492
-1.1186	-0.55842	-0.27064	5.0835	-2.1555	-2.4375	3.0235	-3.2368	0.24734	4.1171	-2.9731	2.0986	1.1227	-3.9208	-3.3463	-2.5937	-7.6796	-3.2654	-4.2312	-0.6891	-1.9137	-0.93407	-3.3826	-1.4412	-5.113	0.19481	0.038929	-4.1587	2.8322	1.8564	-0.13655	-1.2499	-1.4867	6.0781	-0.42144	0.53079	0.97981	-2.0852	0.2113	-1.774	0.4344	1.0292	0.0056953	1.6808	1.6645	1.8415	-4.4086	-0.96098	-1.8624	0.26854
-0.44612	-2.7142	-3.5377	-8.6034	-5.7315	-1.4248	-2.8515	-4.3582	-5.038	-5.2406	-1.6331	0.73995	-4.8996	0.49232	-5.848	-4.6201	-3.2473	-1.8393	-5.4607	-3.9087	-4.2959	-5.1737	-4.0889	-3.8874	-3.6073	-3.8972	-1.6548	-9.1239	-1.0098	-2.4622	-5.3148	-0.0096691	-0.11161	-1.2603	-3.9451	-0.31942	-2.7933	-2.2249	-2.2134	-4.4426	-6.4658	-1.5971	-2.3112	-2.6408	-3.0755	-8.1192	-5.1411	-1.2573	-0.85075	-5.4501
3.5957	-2.0253	1.5706	-3.0932	-1.2274	-7.4241	4.2524	2.3463	-4.1094	-3.8068	-5.8638	-4.43	-2.5803	1.9639	-1.3994	-1.1239	-1.515	-2.0703	-3.3826	-5.3685	-3.3867	-1.5493	1.8573	-2.6946	-1.6286	-1.6408	-1.5801	-4.2536	-6.8587	-4.0569	-1.5045	-2.2419	-0.9268	0.2919	-0.3733	-3.5839	-0.68247	-4.8728	-6.6289	-1.7011	-4.2295	-0.72377	-2.4799	-4.3667	-4.6343	-1.2695	-10.61	-1.6726	-2.2379	-4.2896
7.1908	8.5724	7.224	8.2863	7.427	10.107	11.081	13.675	10.336	8.9806	10.959	10.574	8.0593	11.93	11.068	11.653	13.368	13.946	4.3944	10.406	10.674	12.362	9.4156	13.837	8.8566	9.5211	11.216	8.0721	9.3644	6.0352	9.8878	5.7745	3.1776	8.0612	9.3629	9.4771	9.6961	11.587	8.8544	8.9118	4.1701	14.417	12.433	8.2963	15.524	8.5018	8.8435	12.986	9.1907	10.932
-2.2666	0.0045854	1.0596	-2.4478	1.2436	-4.333	-2.1259	-5.7548	-2.1398	-4.9578	0.48646	-5.8758	-1.3885	-1.9865	1.201	-3.3575	-5.3662	-2.0093	-4.609	-1.6667	-2.498	-2.8829	-6.2314	-5.4703	-4.6327	-2.9839	-3.7822	0.88409	-1.435	-3.0567	-5.1347	-1.9967	-3.6481	-0.51681	-0.073896	-3.7151	-3.1739	-7.4423	-3.3921	-4.0021	-1.0207	1.3864	-6.6107	-3.3991	-4.8658	-5.6158	-4.966	-1.0519	-4.4236	2.6091
5.2853	10.621	10.985	9.057	7.5549	12.77	7.9707	7.2044	10.004	7.1477	9.9709	5.9356	7.9146	11.576	9.6373	7.7273	6.5916	8.6677	4.9998	8.5146	6.7629	7.2487	8.6384	9.6106	11.291	7.8196	3.5993	9.3268	8.3681	8.8838	9.0201	9.5415	6.3242	12.802	7.8061	11.937	5.3462	10.436	7.8997	9.4328	4.4191	12.549	8.7972	4.8967	9.7575	8.1159	11.257	5.0181	3.4047	11.661
-11.047	-11.902	-10.387	-8.8978	-11.701	-7.9835	-14.314	-9.5806	-7.4701	-9.2236	-10.343	-13.638	-7.3969	-14.372	-10.976	-19.549	-9.7054	-5.0376	-10.23	-12.654	-13.085	-9.6279	-12.925	-10.416	-12.667	-8.2836	-8.1339	-8.1368	-10.637	-9.6962	-13.207	-7.2833	-11.525	-7.667	-12.042	-10.914	-15.347	-10.836	-11.255	-15.656	-9.8712	-10.297	-10.083	-13.657	-13.292	-9.5129	-10.977	-13.309	-9.9265	-11.485
-5.5856	-0.40577	-1.7236	1.4614	4.3028	-0.41046	-2.2086	3.3751	-2.3449	-1.3339	-1.7238	7.6549	4.9864	1.2218	3.1583	1.9558	-0.95777	-0.94763	2.2382	-0.11274	-1.8815	-2.1172	0.80837	-3.8597	6.243	-0.78182	0.66287	0.28408	2.1207	0.86106	5.1222	0.54792	4.0418	2.7162	1.1366	-0.1938	4.6853	-0.72837	1.4745	3.0521	-1.0711	1.3056	-1.7708	-1.4552	3.9357	-0.17415	3.5317	0.17712	0.27514	2.5996
-2.085	3.028	0.20468	-3.4154	-1.1631	-7.1461	0.39524	-2.8111	-1.9506	-1.1371	-1.7168	-1.8999	-2.9554	1.0296	0.28657	-4.2536	0.78964	-4.0156	-3.6883	-3.4977	3.1296	-2.6981	-0.31987	-0.50189	-4.4435	2.1098	2.0307	-0.32971	2.412	-2.3573	2.3118	0.055151	-2.4517	-2.961	-4.321	-5.9719	1.4767	-0.45005	0.46504	-0.73858	-0.3927	-3.1129	-3.8457	0.1019	0.53812	-2.0822	-0.16898	-3.8667	0.023832	-3.9088
10.011	10.817	9.434	11.831	4.3068	8.453	9.7782	12.37	8.4932	8.7936	6.9677	4.8411	4.2599	7.7674	4.7442	5.4718	8.7882	5.743	9.3887	14.36	12.482	10.814	7.4355	10.199	8.5762	8.6947	7.2509	12.165	4.6066	7.8418	8.6181	3.6004	7.637	12.239	10.774	9.0593	7.162	11.775	10.615	1.8178	9.6532	7.2881	11.648	10.243	6.2982	7.3286	5.0551	6.6658	6.029	8.7136
-0.62107	-3.1205	4.525	2.4685	-1.7582	-2.0601	2.4399	2.5564	4.1173	2.8179	9.0189	-4.8548	4.0106	-1.3405	3.1226	-1.9574	-0.11998	3.2345	3.3841	0.91544	0.42956	0.17879	7.4411	-0.47122	-1.3995	2.2017	5.2902	0.33798	2.5647	-1.4281	-2.0341	2.6237	2.8386	0.31999	0.39929	1.4463	3.6707	0.60087	0.89078	1.9447	-2.916	-0.20003	3.0344	5.3618	-1.356	1.8524	1.8098	0.18218	0.8121	-0.50769
-13.835	-7.1988	-9.7968	-8.8799	-10.628	-10.456	-9.5499	-10.026	-12.131	-9.479	-9.7696	-10.901	-7.737	-14.476	-9.8649	-7.536	-7.9068	-12.073	-12.976	-7.6008	-3.1545	-12.191	-11.234	-9.3711	-6.086	-11.206	-11.711	-3.865	-8.3015	-8.8811	-9.1378	-12.323	-8.4211	-8.4306	-7.5577	-8.5284	-8.7384	-7.2661	-9.5972	-7.4995	-6.2459	-8.2226	-10.364	-9.1632	-8.0255	-10.536	-9.0736	-10.776	-8.298	-8.894
6.9865	0.92857	3.4963	-1.0036	3.4539	-0.52036	3.5744	-0.77113	-0.05246	0.91074	4.3401	-0.77354	-0.57626	1.8393	4.209	2.5033	0.4985	-4.1906	-2.61	-0.63171	3.0855	-2.2481	6.2123	0.102	-2.2655	1.0287	4.9652	2.5509	0.36795	1.5493	3.052	2.3604	3.3346	5.2093	7.1018	2.4161	-1.869	8.0966	2.9519	5.8807	-1.8698	2.7929	1.8584	1.2473	3.8841	4.2229	3.2538	-0.35873	2.9832	0.50594
-1.9555	0.80851	0.37655	-0.43526	-2.6824	-4.1624	-4.5889	1.0705	0.58587	-2.8966	0.75956	0.0008668	-1.8489	-1.2815	-0.61228	-1.0762	-4.2744	0.069417	-1.031	-6.1534	-3.1238	-4.9366	-1.3869	1.1861	-5.0168	-2.0657	1.5054	-3.3606	0.37356	-4.4746	-4.098	1.4119	-2.4251	2.0596	-3.995	-0.64875	-0.31476	-1.1484	1.3713	2.5462	-2.3135	-4.3521	0.77364	1.0045	0.57242	-0.34415	2.2596	-2.8129	-2.6317	-2.1766
-15.42	-14.324	-13.682	-12.485	-9.6877	-11.955	-10.026	-12.609	-13.019	-13.719	-14.239	-12.843	-10.271	-10.896	-7.5032	-14.356	-14.121	-10.262	-9.9441	-14.226	-15.33	-8.6475	-11.927	-10.148	-11.542	-11.804	-14.712	-12.453	-15.204	-10.829	-9.6434	-9.6771	-14.078	-7.1474	-10.749	-12.126	-9.3885	-14.716	-13.191	-7.0832	-14.472	-4.0869	-11.133	-13.652	-4.4196	-13.608	-14.437	-12.134	-13.517	-9.5312
-8.8217	-9.1559	-6.4527	-9.9168	-4.7707	-7.1371	-9.3723	-4.4004	-3.7811	-4.0787	-7.9748	-10.783	-10.513	-9.2256	-7.4998	-6.4393	-7.8932	-4.4544	-8.7521	-10.722	-5.2063	-6.9078	-7.6062	-4.9013	-8.5477	-7.542	-2.8433	-5.1129	-6.6309	-8.0439	-3.908	-5.3835	-7.5174	-1.3002	-6.8638	-8.8125	-4.5252	-11.262	-7.23	-8.0164	-7.0572	-7.1627	-6.8535	-7.4117	-2.6513	-8.7748	-11.547	-7.926	-5.7388	-4.1945
-0.62041	0.21043	-7.7469	0.75427	-0.17576	-0.52003	-5.8424	-0.673	-1.6025	-5.7236	-5.0775	-5.3624	-2.9771	-1.1698	-3.5769	-5.1326	-1.7134	-2.8962	-3.1018	-4.8475	-1.8403	-4.1758	0.014982	0.58005	0.86187	-0.36755	-6.795	1.825	-9.9869	-2.0421	-2.4806	-6.8252	-0.86503	-9.227	3.7563	-4.8854	0.90655	-1.5681	1.0649	-2.8619	-1.8957	-2.3567	-3.3613	-2.2748	-1.8034	-2.0375	-2.608	0.050436	-4.9793	-2.4162
-9.534	-15.852	-10.397	-10.574	-7.8071	-10.832	-8.2777	-11.761	-12.624	-15.644	-11.872	-7.847	-9.0753	-14.924	-8.4543	-15.308	-12.078	-12.066	-15.981	-10.403	-13.449	-13.913	-12.043	-12.074	-12.691	-17.233	-8.385	-13.337	-10.988	-13.108	-10.361	-13.011	-14.037	-13.761	-7.0232	-15.175	-12.816	-11.999	-13.958	-8.5764	-10.945	-14.369	-11.615	-11.066	-14.444	-12.94	-15.272	-12.043	-10.343	-10.693
-11.141	-9.4129	-12.239	-12.37	-13.746	-12.046	-13.856	-12.852	-11.414	-9.1631	-15.981	-5.5447	-10.088	-6.5537	-11.405	-9.5978	-11.731	-9.0967	-7.5726	-8.6854	-10.013	-8.1067	-10.768	-8.7164	-10.376	-8.8774	-14.518	-6.2854	-11.779	-16.71	-14.157	-14.167	-9.833	-8.1951	-11.553	-8.4401	-9.8002	-10.658	-7.9563	-11.121	-7.9153	-10.609	-11.586	-13.572	-13.815	-7.419	-10.267	-17.031	-9.6027	-11.949
-13.98	-12.499	-10.326	-14.226	-14.414	-13.742	-13.28	-12.714	-12.283	-13.441	-14.22	-14.695	-10.467	-11.489	-14.608	-9.0766	-13.264	-17.379	-13.547	-12.851	-17.454	-17.854	-13.324	-9.5073	-10.372	-10.998	-4.722	-15.607	-11.686	-12.555	-16.338	-11.985	-12.321	-14.199	-19.241	-14.431	-12.084	-15.294	-10.733	-10.082	-12.275	-16.83	-11.616	-17.805	-14.417	-17.425	-16.187	-14.595	-13.029	-14.003
0.52712	3.6855	4.6388	5.2579	10.348	5.5943	9.6684	5.0457	4.4118	0.92374	2.1071	5.2477	2.7747	5.1905	-1.1273	1.5063	9.148	0.63357	6.0923	1.9397	3.1732	9.5285	0.9057	7.2094	4.7736	0.7842	6.0332	1.1429	5.2791	8.0927	4.2381	7.1684	4.0053	5.7282	3.9409	6.3101	5.1477	5.0894	3.826	6.3858	3.0052	4.3157	1.8672	7.3854	5.6031	7.9617	7.5243	7.4772	2.2011	5.1812
-14.041	-9.5865	-14.648	-12.373	-12.817	-13.922	-11.906	-14.824	-15.689	-10.363	-11.17	-11.241	-14.761	-13.67	-14.486	-11.541	-14.467	-15.711	-16.232	-12.432	-16.022	-17.699	-12.378	-11.702	-12.23	-16.698	-13.683	-13.025	-13.845	-12.656	-11.699	-14.268	-12.929	-11.966	-19.459	-14.593	-14.618	-19.748	-15.622	-14.675	-19.847	-14.31	-7.7346	-14.766	-16.765	-13.763	-16.036	-15.784	-12.459	-12.191
-21.438	-14.998	-21.538	-24.223	-18.664	-19.986	-19.963	-18.629	-19	-24.046	-19.135	-24.182	-23.044	-18.262	-18.669	-18.598	-18.255	-23.032	-20.213	-22.726	-23.736	-20.402	-23.359	-17.806	-20.753	-19.643	-23.832	-23.595	-23.315	-23.399	-17.173	-21.4	-21.329	-21.322	-22.14	-19.338	-18.388	-23.015	-20.433	-20.052	-19.083	-23.292	-22.66	-16.428	-19.691	-20.917	-17.766	-21.774	-21.727	-19.464
6.1565	4.2976	0.43505	0.60534	6.8564	8.2362	2.0492	1.8941	4.0274	2.1206	5.5709	3.9052	5.8098	5.8913	-0.14687	2.7318	7.3054	4.652	4.6804	0.85693	5.2728	3.2628	6.8227	-0.80066	6.418	6.3489	7.0974	5.5477	3.6934	4.1223	5.0777	4.9568	3.5871	1.791	4.0045	1.6418	-0.022459	2.5925	1.4914	5.4246	0.86508	2.2171	4.8116	4.4199	-3.7426	2.3914	-0.6742	4.2742	4.881	5.7604
-9.6804	-9.7453	-12.672	-8.9093	-10.951	-9.0094	-11.835	-11.217	-11.299	-8.8109	-8.9917	-10.896	-14.668	-13.185	-7.7944	-9.8309	-11.793	-9.2164	-8.6784	-14.519	-11.147	-8.1127	-11.741	-5.8427	-6.7737	-12.397	-14.313	-11.766	-11.305	-14.842	-13.513	-8.2549	-11.612	-13.73	-9.9341	-8.8525	-14.705	-10.576	-9.9427	-12.193	-10.617	-13.886	-11.701	-8.2285	-10.518	-7.8444	-11.981	-11.967	-8.2365	-16.301
-22.967	-23.286	-23.745	-25.648	-19.041	-17.773	-20.191	-11.552	-25.98	-21.113	-24.269	-14.067	-23.181	-19.673	-23.108	-19.192	-25.289	-18.977	-21.787	-22.154	-20.724	-20.539	-14.27	-18.611	-20.771	-22.884	-23.561	-19.61	-19.828	-18.424	-24.875	-24.094	-12.725	-18.611	-22.493	-18.395	-20.905	-18.177	-23.182	-20.75	-25.249	-20.687	-18.292	-20.129	-21.337	-22.088	-19.343	-23.905	-20.613	-15.535
-11.009	-8.671	-10.842	-16.605	-14.679	-8.8949	-9.4775	-12.937	-11.06	-10.308	-12.832	-7.6607	-12.518	-12.804	-12.354	-7.9665	-12.868	-7.7524	-10.43	-10.796	-13.731	-10.738	-12.468	-15.821	-8.9346	-13.704	-13.476	-7.9995	-12.964	-14.635	-8.0126	-8.3212	-13.647	-7.9774	-14.933	-11.851	-8.5286	-12.701	-10.426	-13.516	-11.649	-13.511	-11.354	-8.8868	-7.4046	-10.657	-7.878	-11.605	-15.254	-11.121
-0.47281	1.1598	-1.264	-2.1716	0.96048	1.3373	2.4844	-0.66549	1.7441	-3.3601	2.2006	-3.3676	4.0261	-1.3458	-1.8255	2.497	-1.4074	0.6621	-2.544	0.76242	3.3984	-2.0044	-0.0056508	0.39329	0.84898	-4.7405	-0.23108	-0.27758	0.66001	-0.33155	-1.0812	-2.9391	4.9298	1.967	-1.242	1.5224	1.7332	-2.6598	-0.25262	-0.57363	-1.376	-5.6481	2.9867	2.1048	-0.037883	-3.473	-3.9612	-0.83496	3.0487	0.24058
-12.183	-14.752	-14.197	-15.737	-15.148	-14.444	-13.634	-13.83	-17.515	-10.805	-14.809	-13.341	-9.202	-9.4073	-11.103	-15.601	-11.993	-14.322	-10.985	-13.494	-11.904	-16.691	-16.252	-11.07	-14.627	-14.535	-15.017	-15.622	-10.882	-16.865	-15.279	-12.589	-13.885	-8.6673	-6.7699	-13.177	-12.429	-12.942	-13.201	-12.399	-10.008	-14.256	-12.727	-13.578	-12.885	-11.218	-11.391	-9.5571	-10.016	-13.64
-0.98763	1.7754	0.30875	-1.8287	0.98629	1.4656	0.47755	-0.90976	1.969	1.9335	1.7602	-2.305	-6.5497	0.26005	1.7384	-0.42002	1.7545	-1.3952	-2.2357	0.94332	4.9834	1.3696	-2.5296	-2.7743	1.4749	-0.060236	-3.723	-0.14186	6.4106	0.063684	2.0588	-1.5948	-1.6311	-1.7949	-4.5656	-0.45336	0.83051	0.001902	-1.3562	-0.044052	-0.32612	-4.7932	1.0051	2.228	-3.3718	-0.53219	-0.90009	0.98656	-0.54262	1.2903
0.55286	-3.618	-2.7846	-2.3559	-2.7532	-3.812	-2.9387	-6.6001	-4.6827	-3.7855	-1.7265	-2.1008	-4.8467	-4.048	-3.1055	-2.7751	-2.9293	-3.1182	-4.3007	-1.895	1.4777	-6.9098	-4.7889	-1.7874	-4.9291	1.2765	-3.8617	-8.6079	-6.4095	-6.3541	-2.8577	-10.959	-8.237	-3.9202	-0.53407	-5.0554	-6.7217	-7.131	-5.4949	-1.8384	-0.28995	-3.8323	-3.2787	-4.2687	-3.2497	-3.8404	-3.5573	-2.1611	-6.1721	-3.2936
8.3502	6.3016	9.5806	4.563	9.2838	9.0057	7.0594	12.439	8.6935	7.7671	6.8326	5.4186	5.7077	10.567	4.3381	5.3709	8.5713	11.142	9.654	8.1249	6.7726	8.3728	10.713	7.849	6.2936	13.211	8.3633	4.5633	8.8846	11.038	10.226	4.0648	5.183	5.4706	8.4166	9.8123	5.3599	8.22	10.319	5.6951	0.31743	10.543	6.335	7.6439	12.442	5.3259	4.0675	7.796	14.182	12.084
-14.697	-8.7293	-12.537	-8.2407	-6.7486	-9.7315	-10.912	-12.616	-11.495	-8.7387	-10.786	-13.328	-12.966	-6.7991	-6.1666	-11.391	-7.0468	-8.9126	-12.167	-12.635	-11.041	-12.15	-11.981	-10.286	-7.025	-11.067	-8.4672	-10.281	-10.158	-7.9314	-13.047	-11.321	-13.195	-10.279	-12.39	-11.948	-7.6391	-13.435	-14.113	-11.644	-9.3551	-7.4504	-13.295	-12.873	-9.7709	-13.308	-6.4103	-11.565	-10.984	-8.3097
-5.9804	-1.855	-1.1681	-2.4949	-2.5952	-4.6569	-3.5211	-6.6778	-1.8592	-2.5093	-8.2105	1.2095	-2.0986	-4.7094	-2.4089	-6.0103	1.1952	-6.1462	-3.9058	-3.5884	1.4677	-1.3281	-7.794	-1.5289	-2.1829	-1.8142	-1.9493	-1.178	-1.586	-3.1065	-2.5885	-2.9733	-4.2833	-4.8379	-2.1474	-2.6882	-4.607	0.72145	0.33991	0.96666	1.3976	-4.227	-4.3317	3.0903	-1.5485	-2.1192	-2.6871	-4.1536	1.798	-2.4317
-8.8539	-2.1521	-7.2493	-7.0823	-5.3552	-12.587	-2.3947	-3.556	-4.9202	-10.38	-9.3385	-5.4502	-8.8076	-8.9325	-6.1314	-8.6568	-6.3397	-8.0983	-5.0312	-6.8702	-3.0076	-7.9832	-6.1002	-6.2366	-6.7116	-7.2033	-6.2799	-7.1453	-8.3365	-4.0987	-8.9025	-3.4476	-5.3647	-5.597	-9.2952	-4.528	-7.9152	-5.5222	-4.8311	-5.0114	-3.4867	-3.7353	-2.9572	-4.6438	-6.8443	-10.678	-1.1767	-0.7953	-7.3338	-4.1674
4.877	-0.99891	-0.83436	-1.546	3.5748	-3.909	-4.1821	-5.8936	-3.1348	-2.9077	-2.6772	-2.211	-5.7949	-2.1348	-2.4717	1.9352	-2.7528	2.457	-2.0583	-0.78325	-1.7074	0.21197	-0.024502	-2.3497	-4.8079	0.69437	2.531	-2.2513	-1.5748	2.4244	-0.5849	1.0298	3.5837	-5.2029	-3.7871	-7.0589	2.5037	2.8775	3.2876	-2.6999	-1.1412	-0.037049	-4.8758	-3.8773	-1.8935	-1.8332	1.9171	2.3662	-7.0064	0.049359
2.4165	-6.8063	-3.222	-5.8397	-3.3463	-4.3508	-0.77901	-8.9826	-4.3135	-4.1574	-4.1381	-5.7864	-2.9066	-6.0229	-2.6318	-2.874	0.52676	1.3247	-4.727	-1.7461	-6.1822	-5.2381	-1.8186	-2.9943	-1.7761	-4.0488	-4.3952	-4.4206	-3.1565	-3.6704	-3.4005	-0.64414	-1.5343	2.4506	-2.163	-6.501	-4.5094	-3.963	-3.9455	-5.124	-4.2872	-3.7786	-2.4801	-2.986	-0.15531	-4.2837	-5.9649	-6.6605	-3.4724	-2.8541
-4.7513	-5.2285	-3.4958	-3.5781	-5.0032	-8.9661	-8.385	-6.1929	-4.0919	-4.0314	-9.6177	-6.9472	-3.5917	-10.499	0.19525	-6.9454	-7.058	-4.9932	-9.1291	-6.1376	-7.6502	-2.4464	-3.8464	-6.0839	-6.43	-10.011	-7.3292	-7.5649	-3.8454	-3.891	-7.3206	-9.6818	-3.9795	-3.0077	-1.9747	-9.8191	-8.8364	-7.9293	-5.9909	-4.8797	-9.6368	-2.7564	-6.983	-4.0674	-8.3204	-1.5829	-5.6768	-7.2346	-4.4815	-4.0471
-3.0484	-1.9186	-0.26158	-1.058	-5.3973	-3.4845	0.12344	1.2557	-1.9994	-0.25101	-2.5171	0.174	-5.3205	0.10205	0.90722	-1.2012	1.7776	-1.9333	0.14377	-3.6602	-2.6884	1.7576	-6.4198	-5.2471	1.2996	-4.3431	-0.70155	0.93976	3.4809	-1.3786	2.8519	-1.5254	-2.2257	-2.3965	-8.4749	-2.0027	3.7613	-3.3266	-0.96059	1.9579	-0.38488	-1.2001	-3.6638	-2.6825	-1.7937	-2.1339	-3.2029	-6.7608	-2.9148	-2.122
-11.651	-12.332	-12.952	-14.7	-15.397	-9.7905	-14.35	-13.164	-12.989	-11.164	-11.303	-12.072	-12.606	-12.705	-10.947	-13.208	-16.091	-14.452	-12.373	-13.763	-8.6715	-15.674	-13.291	-15.873	-15.12	-16.025	-13.15	-11.5	-16.555	-10.933	-16.047	-16.383	-11.141	-19.019	-13.747	-12.629	-9.3713	-10.998	-14.221	-13.149	-13.842	-12.713	-11.477	-15.127	-15.766	-14.678	-15.461	-15.671	-16.841	-9.5243
-3.8054	-3.3932	-4.0296	-4.8662	-0.6494	-2.7886	-5.0082	-6.6752	-6.8804	-6.4027	-4.5571	-3.6216	-6.261	-3.3047	-5.2374	-1.7646	-1.164	-5.5595	-2.3685	-1.1205	-7.7599	-2.671	-1.6685	-5.0501	-2.6902	-6.852	-3.1157	-2.4659	-5.9838	-2.7595	-5.7537	-7.3707	-4.0532	-2.3214	-0.72927	-1.5161	-3.5403	0.79681	-5.8049	-2.0772	-1.0726	2.4887	-4.604	-3.1555	-6.8403	-5.6523	-2.8121	-1.7339	-3.1213	-6.0505
-12.425	-11.736	-11.14	-8.3759	-10.866	-11.238	-10.992	-8.0441	-11.511	-11.546	-7.2417	-11.372	-10.339	-7.4514	-10.809	-9.2838	-6.1368	-7.8145	-13.349	-9.4927	-9.3413	-9.7214	-10.027	-11.494	-8.0842	-12.624	-11.841	-10.197	-5.5341	-7.1666	-9.2703	-10.478	-11.143	-12.752	-14.127	-8.8842	-10.019	-7.2838	-8.392	-7.8468	-8.9018	-11.647	-12.307	-12.647	-9.5771	-13.668	-12.392	-12.08	-11.065	-10.087
-0.37922	-2.0465	-1.1773	-1.8983	-4.7926	-5.3934	-5.972	-4.6856	-6.6689	-5.2826	-8.5202	-2.313	-0.46526	-3.0114	-5.8705	-7.1499	-1.9424	-3.4882	-1.1612	-4.7457	0.36746	-0.47714	-3.1275	-2.5025	-6.224	-3.5281	-5.1617	-0.56098	-4.6777	0.85227	-7.297	-2.1478	-5.4623	-0.98628	-4.667	-1.858	-1.114	-2.6558	-3.7912	-5.0371	-3.7072	-0.39807	-3.6347	-1.1487	-4.7382	-2.4341	-9.72	-2.2016	-3.5195	-3.8716
-14.374	-10.403	-13.495	-10.052	-11.436	-13.179	-12.025	-12.337	-9.3014	-10.239	-7.8894	-14.339	-13.643	-15.456	-10.326	-10.169	-7.3664	-5.0373	-12.43	-10.172	-15.271	-9.1589	-15.512	-13.484	-10.808	-12.547	-9.8825	-11.046	-11.668	-7.3375	-13.593	-14.622	-17.524	-12.69	-9.5573	-15.462	-12.726	-8.405	-12.685	-15.938	-9.8995	-13.795	-9.0567	-9.8152	-8.5302	-12.146	-12.273	-12.387	-12.852	-14.155
-5.7236	0.38174	3.0471	2.9535	-1.8293	-1.658	1.2507	-6.5781	-2.505	-1.0316	-2.8251	-3.7623	-1.3122	-2.135	-1.9617	0.20135	2.1886	2.5564	-2.1428	1.6956	-0.37043	-2.5461	0.45132	-2.4179	-3.951	1.0077	-1.3478	1.154	-1.1005	4.4057	-2.272	-3.1617	-4.3762	-2.9208	0.66172	-0.036403	-1.6088	-3.2873	-0.94743	-3.1949	-0.5635	-0.73377	-3.8927	-1.7027	2.1172	0.86901	0.16794	-2.0343	-1.4778	-1.714
4.9973	4.8024	7.3763	6.2148	11.325	8.0261	7.9599	10.484	14.582	11.2	11.382	7.5482	8.2729	10.583	9.4355	12.768	11.964	7.5702	10.005	16.244	9.2034	8.0897	5.0673	6.9547	7.0352	9.4382	12.391	9.0808	11.942	9.6608	10.05	9.0205	9.9809	5.8349	12.751	12.296	11.585	8.2347	9.7244	11.505	12.982	9.3695	12.908	13.958	7.295	5.606	9.1831	12.345	10.772	12.233
-7.6755	-8.3976	-6.2343	-8.1351	-7.9783	-6.2057	-9.2667	-6.0354	-10.03	-11.068	-9.5113	-5.5323	-9.3092	-8.4868	-4.3315	-8.4593	-6.6425	-9.7925	-13.041	-11.373	-12.286	-7.3948	-10.974	-9.7105	-10.122	-13.642	-9.1354	-9.099	-6.3681	-8.846	-11.725	-6.3685	-15.153	-12.268	-6.3976	-12.634	-7.8179	-6.7261	-12.187	-10.85	-8.3423	-5.7671	-14.532	-9.7482	-8.8918	-11.365	-7.6177	-7.7295	-11.365	-6.2063
-2.1991	-5.3642	-2.3652	-0.503	-4.3349	-6.4471	2.84	-0.36968	-1.6258	-5.0852	-5.3113	-6.8379	-5.2733	-2.7275	0.19745	2.0044	-2.2181	-1.1987	-5.4726	-3.2033	3.5924	-3.3872	-5.4269	-2.602	-3.3368	-3.4124	-1.3302	-6.6687	-4.9463	-3.6058	-2.3491	-2.3224	-2.7512	-2.3104	-3.357	1.0239	-2.0052	-7.2779	-1.7393	-4.5932	-4.8747	-5.1095	-2.9965	-0.7745	-4.7082	-2.6412	-3.2806	-0.83938	-2.9173	-1.857
-15.312	-11.976	-12.02	-9.3873	-11.911	-11.287	-16.059	-8.5241	-9.7297	-14.145	-11.383	-12.652	-11.733	-12.509	-14.594	-13.903	-14.938	-10.484	-11.991	-11.739	-10.417	-12.015	-9.4165	-10.352	-4.3644	-9.0549	-9.453	-11.432	-12.602	-11.198	-10.766	-11.576	-10.054	-10.657	-11.065	-12.827	-10.702	-11.326	-11.064	-12.178	-8.3763	-10.09	-11.125	-13.202	-9.2605	-14.653	-11.946	-12.26	-12.329	-7.62
-9.22	-8.0574	-7.8722	-6.4968	-8.5038	-8.6129	-14.159	-7.6551	-7.3385	-4.5114	-10.827	-12.391	-14.185	-10.154	-12.469	-11.201	-13.228	-7.7518	-12.65	-12.172	-12.338	-9.9549	-7.0765	-8.2443	-9.3805	-8.6564	-13.078	-10.944	-12.925	-11.405	-7.9361	-12.702	-12.817	-10.302	-7.9949	-10.235	-17.343	-10.716	-12.22	-17.726	-10.445	-8.3097	-9.9436	-12.22	-12.78	-9.9374	-8.5217	-13.364	-10.744	-9.7556
0.20852	0.027795	5.9698	4.4433	1.0164	3.2348	1.3179	-0.31619	7.6346	-3.4654	-1.6599	1.3393	3.7933	3.9991	0.18728	-0.29439	3.8481	3.7469	-0.84869	-4.5907	2.5273	-1.1987	0.73276	2.1018	1.0298	5.1173	8.3713	1.4576	3.7088	-3.4011	1.1494	2.3182	4.244	-3.0731	0.58606	-3.3969	0.34453	0.23431	0.59211	3.4191	4.1652	2.4743	3.1421	1.491	1.5023	3.5682	0.0056027	-1.2684	5.1124	-0.89834
-2.9131	-8.0414	0.82272	-3.4856	-0.73185	-1.5113	-4.8085	-3.1994	-2.0723	0.16359	-3.5342	-1.7892	-5.0751	-8.4944	-4.8539	-3.7447	-3.3878	-2.0008	-0.10915	-2.0666	-3.7559	-4.1044	-1.915	-1.3724	1.1909	-2.3989	-4.5978	-0.15675	-2.7537	-5.8516	-1.3458	-3.067	-7.9317	-4.0191	-2.9571	0.13031	-3.8092	-8.5302	1.9001	-4.6745	-3.011	-1.8414	-1.275	-2.7466	-4.7694	-3.9887	0.33136	-1.7155	-5.1621	-2.4646
-7.0695	-7.6463	-7.2607	-4.9249	-1.2817	-5.3664	-9.5041	-6.4098	-4.3088	-6.214	-8.2057	-7.0966	-1.3076	-6.2019	-6.7006	-7.0005	-6.001	-8.5713	-7.2967	-8.764	-5.8449	-8.0452	-8.1108	-6.1292	-4.8515	-8.5993	-6.8234	-6.163	-7.6412	-9.0757	-7.7797	0.38657	-7.3749	-7.937	-7.9055	-2.1247	-0.35052	-8.3494	-5.388	-5.116	-2.025	-4.6857	-5.0543	-3.1561	-9.3146	-12.061	-6.6514	-2.7707	-8.3883	-4.3866
-14.485	-14.317	-10.814	-15.033	-14.392	-8.3194	-12.901	-14.071	-9.792	-16.657	-14.684	-16.277	-13.663	-16.045	-14.713	-14.892	-17.232	-12.767	-10.067	-16.396	-14.152	-14.527	-14.507	-10.475	-15.067	-18.033	-15.983	-17.549	-10.774	-17.962	-18.331	-14.858	-14.613	-14.297	-15	-13.112	-15.243	-18.628	-13.925	-11.798	-13.91	-11.695	-13.726	-15.178	-17.804	-16.27	-14.376	-15.788	-16.967	-11.598
-1.7321	-1.9704	-5.7064	-0.80844	-4.281	-1.3068	-1.5743	-1.7176	-5.7344	-7.6395	-1.5456	-3.086	-1.5798	-0.44405	-0.33011	1.0827	-1.9181	-2.9284	-3.3057	-2.9947	-3.6584	-4.8778	-7.7825	-4.9925	-2.8975	-3.8488	-1.612	-1.7219	1.5735	-0.90394	-4.0312	-4.1168	-4.7853	-4.1043	-4.8515	-4.6139	-3.0502	1.1977	-1.8883	-1.5236	-3.8073	-3.8525	-2.4572	-1.432	-3.5193	-3.8496	-0.55602	-4.3393	-5.9571	-2.7613
-10.695	-10.448	-12.547	-13.17	-8.3199	-9.1126	-14.065	-10.74	-12.133	-9.8749	-12.197	-12.733	-15.653	-15.351	-8.2807	-15.445	-6.8748	-10.212	-11.477	-13.819	-10.978	-10.602	-11.2	-8.711	-10.834	-12.367	-12.543	-11.468	-9.59	-13.25	-11.958	-8.4293	-12.647	-11.265	-13.185	-13.725	-13.729	-12.555	-12.977	-11.227	-12.245	-17.791	-9.7745	-17.065	-13.068	-12.805	-13.25	-10.595	-11.74	-10.705
-7.4439	-3.0291	-7.0086	-7.7485	-7.2028	-4.7704	-8.9248	-3.6036	-4.1659	-8.3468	-7.0879	-8.5721	-4.761	-8.7838	-0.87018	-5.0591	-7.4298	-8.0073	-3.9799	-7.5362	-7.188	-2.6782	-6.6563	-4.5695	-2.7312	-5.9899	-3.487	-6.889	-5.6842	-3.1978	-6.8745	-3.6485	-4.5495	-9.3402	-7.2385	-5.712	-5.2481	-4.3094	-1.8239	-3.9439	-3.1749	0.77554	-11.29	-3.7488	-5.3293	-8.6327	-7.1571	-7.5376	-7.7592	-2.6764
-6.0888	-3.2352	-2.9127	-6.7906	-4.0337	-0.80135	0.64517	-4.8596	-1.0406	-3.4752	-0.24336	-6.472	-1.671	0.63989	-6.901	-3.534	2.039	-4.4961	-0.82179	-4.4953	0.50444	-3.8347	-7.1246	0.94526	-1.8924	-3.0779	1.8181	-4.2706	-3.0558	-0.6632	-3.4152	-3.138	-1.9852	-5.1551	-5.2184	-4.5311	-0.25192	-4.9576	1.433	-2.4964	-4.9339	-3.6114	-2.8732	-7.5415	-6.6835	-0.83586	-5.5727	-3.7062	-3.5556	-2.1708
-3.844	-0.13923	1.0483	1.6978	-2.2686	-4.8761	-3.3756	2.3743	-2.4021	-3.0106	2.8464	0.85563	-3.4296	-5.0261	-1.3942	-6.0244	-4.0169	-5.0474	-4.846	-4.1323	-1.5987	-1.334	-5.574	-2.3205	0.96375	-4.4491	-6.3995	-2.5188	0.86043	-4.4625	4.9004	-1.5783	-1.8357	-6.5768	-0.84468	-0.54091	-1.1345	-3.4019	-1.6402	-0.17393	-1.6189	-4.5249	-4.8241	-1.2572	-4.515	-9.6169	0.33679	-3.6347	-5.2895	-2.1676
4.4059	8.3212	4.7342	8.3927	6.9984	9.8146	5.9675	6.215	9.2598	5.3592	5.1669	5.0702	7.2901	4.4173	8.5539	6.7729	5.6354	10.148	4.3385	5.455	3.5719	8.5519	4.567	3.7856	9.39	6.3434	9.7256	7.5798	5.7365	6.6534	6.7658	8.2622	8.4273	8.2148	4.3166	7.6368	2.7949	6.3835	4.039	0.15013	4.9311	8.0507	9.7481	7.1786	0.84425	4.9132	5.656	10.19	1.6893	6.6493
-11.226	-9.1866	-10.752	-11.46	-10.981	-12.734	-14.545	-12.903	-16.14	-15.336	-12.235	-13.518	-12.803	-13.068	-12.69	-15.967	-14.367	-10.013	-11.643	-12.482	-10.207	-9.5266	-9.6141	-9.2879	-17.221	-9.3892	-12.625	-14.527	-12.846	-11.496	-15.885	-12.902	-13.061	-6.6429	-11.028	-7.8563	-15.447	-16.823	-10.244	-15.753	-14.238	-10.529	-7.5884	-8.3978	-11.905	-10.402	-16.205	-9.9736	-11.996	-14.474
2.8877	8.7029	11.337	12.073	9.2194	5.8429	4.2776	6.5255	5.3534	5.4621	3.3035	9.8532	2.6589	9.9793	4.8011	8.5389	6.9026	5.9899	5.1847	7.5863	4.9803	5.8737	2.1518	6.2867	10.633	8.1424	8.7581	9.0542	8.4565	3.0872	4.5318	6.3801	6.8166	2.8386	6.1624	6.7896	10.114	4.3654	7.0212	6.083	10.383	5.5899	8.0885	4.948	7.312	7.7779	7.6068	10.064	8.1621	4.005
-13.014	-10.812	-9.9774	-10.21	-11.561	-7.9752	-9.8506	-6.2549	-11.955	-11.559	-10.05	-8.2435	-10.189	-9.8148	-10.156	-9.8718	-12.837	-12.196	-10.025	-8.718	-1.7885	-9.4027	-10.16	-9.1783	-13.03	-12.074	-10.174	-12.115	-8.5626	-10.091	-7.4437	-7.286	-7.8922	-11.414	-7.7507	-7.9885	-7.41	-7.857	-8.8553	-11.053	-5.8302	-4.848	-8.874	-12.163	-10.212	-10.28	-15.239	-7.9804	-11.16	-10.154
-18.141	-12.86	-14.5	-18.394	-14.388	-15.926	-18.82	-12.656	-14.904	-12.414	-15.767	-14.714	-16.46	-15.43	-13.326	-18.141	-14.413	-14.175	-14.913	-9.4152	-11.983	-16.43	-13.264	-12.856	-14.181	-13.886	-19.315	-11.503	-13.642	-12.582	-9.8621	-9.8893	-10.143	-13.017	-13.783	-12.385	-9.5909	-13.42	-11.966	-9.6576	-16.534	-7.6357	-13.761	-10.328	-16.836	-16.185	-12.294	-19.121	-15.584	-14.311
-15.739	-18.799	-9.2275	-13.208	-10.172	-10.645	-11.678	-11.601	-11.622	-9.9518	-11.659	-15.558	-14.646	-8.9108	-13.492	-15.082	-11.409	-12.406	-12.728	-13.165	-11.777	-15.198	-13.137	-12.344	-8.3245	-12.638	-13.447	-12.462	-11.642	-17.167	-12.279	-12.621	-9.9495	-15.221	-13.019	-13.379	-14.04	-8.8775	-14.466	-9.6147	-12.632	-10.992	-16.195	-12.298	-12.202	-14.647	-10.834	-14.587	-17.394	-11.858
-14.036	-8.1308	-10.139	-11.453	-11.124	-10.907	-8.871	-12.216	-12.779	-14.428	-11.479	-10.92	-13.243	-10.438	-11.249	-9.3418	-13.868	-12.158	-10.429	-12.186	-14.811	-15.698	-11.82	-12.986	-8.1612	-10.728	-12.468	-9.5587	-13.852	-17.846	-12.285	-8.8677	-13.701	-9.7214	-4.6532	-12.526	-12.954	-11.984	-8.1503	-9.752	-10.032	-10.846	-9.4936	-9.9951	-6.8287	-8.8025	-7.393	-7.5899	-12.258	-13.685
-13.171	-11.814	-14.065	-13.482	-10.978	-7.0237	-9.2931	-13.488	-9.9745	-16.026	-15.288	-11.008	-10.163	-11.563	-12.708	-10.462	-11.271	-12.657	-9.1534	-10.681	-9.9012	-9.3904	-9.3354	-5.3541	-12.328	-10.865	-10.668	-9.8418	-14.686	-8.8127	-14.451	-12.383	-12.282	-13.095	-12.098	-9.869	-10.207	-14.833	-14.539	-8.3918	-12.717	-6.9283	-13.062	-9.4732	-9.6936	-10.203	-14.361	-9.1794	-12.174	-6.947
-13.69	-13.515	-15.014	-12.738	-15.665	-10.728	-11.464	-15.19	-11.226	-15.837	-15.091	-13.133	-15.726	-15.224	-13.66	-11.791	-14.886	-16.8	-17.431	-15.912	-10.08	-14.813	-11.389	-14.933	-18.209	-12.733	-10.755	-14.124	-14.45	-11.92	-15.5	-16.146	-15.369	-16.413	-10.666	-16.712	-14.043	-14.562	-15.749	-12.833	-16.004	-14.305	-13.785	-14.461	-15.537	-15.996	-16.23	-19.833	-14.992	-11.998
-12.662	-11.848	-15.359	-8.2567	-14.168	-14.447	-12.863	-9.2692	-14.4	-9.7498	-11.88	-9.1835	-10.159	-10.534	-8.9109	-10.629	-12.688	-12.798	-10.029	-14.94	-12.79	-13.182	-11.545	-10.741	-12.276	-15.897	-12.689	-8.3977	-15.861	-11.037	-5.9321	-10.571	-10.565	-19.041	-14.742	-8.7469	-13.118	-11.27	-15.043	-8.7409	-11.808	-9.5816	-13.761	-21.338	-8.9449	-10.712	-8.8355	-8.5748	-11.297	-8.4914
-0.43108	-1.5446	1.5858	-2.2165	-3.6581	1.3702	-1.6678	4.8406	-1.3238	5.0929	1.4653	-0.83996	-0.29919	0.51116	3.1575	4.3835	2.2828	-0.0049105	-3.1782	6.2578	-0.24272	3.1999	-1.4766	-4.5095	-1.9964	2.098	1.8411	3.5127	-1.9175	5.0301	-0.48168	-0.35682	-2.8125	3.5413	2.7584	-0.42521	-0.97019	1.1707	4.8213	2.8553	1.4941	-1.003	5.1484	0.96485	-1.5633	-1.7467	0.10422	-1.5568	2.2374	-2.1984
-6.3519	-4.5874	-6.6113	-2.9834	-8.1606	-2.9908	-8.3546	-3.4679	-4.2702	-5.2057	-5.25	-4.3128	-3.0238	-6.2421	-4.5223	-7.4867	-8.1472	-7.2609	-9.5211	-7.5454	-6.883	-5.1372	-3.0767	-5.5592	-7.0936	-4.1063	-6.9868	-5.4157	-4.5623	-6.8267	-11.645	-7.3815	-6.9333	-1.4023	-5.7371	-9.8394	-10.672	-2.0367	-2.2122	-8.0953	0.88886	-4.1194	-3.29	-7.0904	-7.6459	-1.7983	-8.1652	-7.9428	-5.0269	-11.284
2.3904	0.83706	0.47395	2.126	-1.2312	-2.3086	1.6532	-1.6512	-3.3355	-0.13246	3.3957	-1.4686	-0.029203	0.71216	-1.1986	4.4623	-3.4331	2.4667	-0.58215	-0.23676	0.55287	-1.5788	0.78359	0.20628	2.9017	2.1777	0.33927	3.664	5.8219	-3.3542	-4.8654	-0.95123	1.7576	-1.4862	1.8708	6.4407	0.69099	0.68521	4.7039	0.99411	1.6929	-0.65239	-0.014344	-1.8437	-0.39318	1.6083	1.2382	0.97385	3.4343	0.57839
7.931	5.6602	6.7655	11.243	10.671	4.9281	3.3235	7.9432	7.7921	6.161	8.4193	7.8526	9.1474	4.7941	2.8269	5.7023	8.7154	3.4009	6.5113	6.7296	8.2581	7.3255	5.7372	9.4806	6.6469	4.2307	4.6287	9.5919	4.6691	3.7637	5.3142	9.5653	6.8958	9.7285	3.4965	4.0531	8.9276	4.7599	6.9956	7.4519	11.52	5.7266	7.5117	2.3508	8.779	3.4523	9.8166	3.9289	8.4744	3.3444
-10.339	-8.7337	-13.312	-10.437	-5.6441	-7.0882	-8.5277	-15.51	-10.162	-13.766	-6.9177	-11.73	-4.652	-14.843	-8.4326	-3.7581	-6.6706	-9.6888	-9.3062	-8.9942	-14.052	-9.5937	-11.578	-12.359	-11.367	-9.1353	-8.8459	-11.704	-13.783	-11.379	-13.252	-8.812	-7.2614	-1.9028	-8.1424	-11.494	-10.068	-8.8874	-6.9628	-11.227	-11.398	-13.238	-6.3207	-13.159	-10.931	-9.7809	-9.7158	-6.5204	-8.9476	-8.4385
-1.865	-1.6702	-2.9149	-1.5	-4.1629	-2.2456	-3.2263	2.1178	-3.5894	-0.91841	-1.2358	4.693	-1.4751	-3.2792	0.2689	-4.3029	-2.7508	-0.23983	-0.2986	-2.717	0.57884	-3.3616	-0.56413	-5.5219	-1.8348	-7.1031	-3.3134	-1.0718	-2.4259	3.7163	-6.5546	2.6252	0.49003	0.61035	-2.2498	2.4157	-0.30211	-3.3975	-0.11174	2.8025	-4.1697	-3.3175	0.8665	-2.4268	0.1049	-5.0379	-0.15739	0.53775	-0.15747	-2.4937
4.0194	4.1434	2.289	5.3729	3.7004	4.6467	1.0229	1.4358	0.56091	0.9883	-0.0028098	3.9085	2.1364	-0.1079	3.4418	2.61	3.3251	3.1432	0.82467	0.24308	-2.5263	-3.2264	-0.69721	0.59008	1.8707	-1.2452	1.7385	1.5632	-2.307	2.6669	9.1806	3.9744	5.5547	1.9927	2.1576	4.4724	-0.3252	2.3603	4.9445	1.9111	0.62593	0.20135	-4.2366	-1.8124	2.8787	-0.42691	3.7197	2.7426	8.7643	4.5303
-11.871	-12.504	-10.176	-11.746	-10.63	-12.653	-12.937	-11.846	-13.69	-10.81	-12.266	-15.397	-15.155	-11.009	-8.8597	-9.022	-14.805	-10.922	-8.512	-14.263	-6.023	-12.827	-11.23	-13.974	-7.2156	-12.13	-9.5471	-10.844	-11.418	-12.303	-17.614	-12.831	-19.756	-12.607	-8.7891	-9.5424	-14.499	-13.765	-8.4965	-14.158	-15.955	-12.471	-7.2362	-15.347	-8.6756	-11.468	-13.106	-11.05	-11.825	-13.323
-6.2301	-6.9572	-10.152	-6.7011	-7.7674	-7.364	-3.0498	-6.9084	-5.2338	-5.1122	-7.1768	-5.1634	-3.0379	-6.9151	-3.7054	-9.1311	-1.3681	-5.6929	-9.5659	3.4545	-6.8053	-7.429	-7.4217	-5.0582	-5.7346	-7.9126	-10.989	-4.1337	-6.7334	-1.8333	-2.7533	-5.3188	-3.9989	-2.8917	-7.9089	-7.4734	-8.4858	-8.3416	-2.4835	-6.9284	-0.11387	-3.712	-7.9122	-0.60189	-5.4115	-4.8282	-6.7875	-9.0448	-9.8795	-4.4035
7.3926	5.5157	7.254	4.3594	7.2296	9.1226	9.3658	9.7396	12.433	8.4469	6.8467	6.2661	9.4364	4.7528	12.01	11.349	4.9559	12.229	10.759	10.386	9.4991	5.4489	10.033	9.1193	10.05	7.5756	8.9697	12.702	10.176	3.7353	8.3278	7.5461	10.146	7.3753	7.9824	8.4905	7.1901	9.4345	15.291	10.719	8.3366	10.831	4.9179	9.7989	6.7023	7.8868	9.716	5.3188	7.8017	3.516
-16.994	-16.912	-11.958	-12.556	-11.943	-16.299	-16.37	-17.072	-14.634	-16.12	-16.138	-13.3	-12.553	-11.304	-13.896	-12.913	-16.542	-11.769	-13.119	-10.127	-14.723	-17.99	-10.47	-11.064	-10.402	-21.5	-13.628	-17.2	-16.042	-12.677	-16.026	-13.163	-13.799	-17.122	-14.591	-14.713	-15.298	-15.197	-10.061	-16.618	-14.369	-17.217	-15.337	-15.682	-10.918	-18.097	-12.643	-14.674	-13.363	-15.377
-1.7676	-5.6004	1.9613	-4.4606	-5.1068	-5.9593	-1.9822	0.67954	-1.118	0.077096	-3.623	-1.349	-2.6197	-0.68238	-1.999	-3.2768	-4.6885	-5.1353	-0.70229	-1.5101	1.5726	-3.2486	-4.4176	-6.679	-3.8268	-3.0632	1.0438	-5.861	-3.0477	-4.1259	-1.8243	-3.361	-3.1944	-0.44565	-1.7654	-3.2095	-3.7068	0.6331	0.068043	-0.40041	6.025	-2.6879	-6.418	-0.81758	-6.2636	-0.8676	-3.9596	-4.3688	-6.375	-5.9338
-6.5172	0.99749	-4.3664	-0.73079	-1.9223	-2.4348	-4.3686	-1.3728	-2.5117	-8.0221	-9.2436	-10.05	-9.0725	-3.7054	-6.3925	-3.6408	-7.5656	-1.9443	-7.3323	-1.9779	-3.8008	-8.5076	-3.5217	-2.3213	-1.5888	0.94524	-7.0144	-4.1443	-3.7655	-6.4664	-4.6078	-2.9217	-3.1738	-1.8671	-5.0807	-5.6148	-2.1205	-6.8751	-5.5507	-4.5118	-3.2157	-1.1185	-6.1725	-8.6584	-9.1627	-1.9288	-3.2022	-4.735	-3.2504	-0.97312
-6.8511	-6.0136	-6.2129	-3.8762	-5.4979	-10.09	-6.1372	-5.6902	-6.3555	-8.1066	-7.8656	-11.895	-8.5781	-7.9429	-9.2404	-9.2373	-2.7687	-11.355	-10.455	-5.3855	-4.7986	-7.2812	-7.618	-8.5662	-9.9156	-8.8092	-9.8437	-6.2858	-10.264	-8.5512	-8.4431	-1.2975	-2.6218	-4.2875	-8.9053	-12.393	-8.6052	-6.8835	-8.4117	-10.965	-8.0965	-6.9083	-6.4002	-9.5997	-7.6913	-10.914	-3.8712	-12.216	-9.213	-10.18
8.1212	1.2975	2.1941	10.939	6.1667	3.9644	3.7368	3.088	10.259	6.516	1.8282	4.4514	9.7496	6.9403	5.8925	9.5372	4.3251	6.3763	4.595	4.4002	3.0199	5.6233	7.1416	5.7883	4.8128	8.8284	5.0546	0.34403	2.9662	8.9388	2.6369	5.7542	5.3068	3.148	5.3949	8.34	8.5949	4.9596	8.1555	4.8906	6.313	1.0711	9.235	8.2024	7.5142	9.4773	6.5627	1.1381	8.0605	2.7319
6.0416	9.6036	7.1204	10.88	9.1643	2.9862	10.28	8.7709	7.0234	8.247	11.576	3.3499	5.473	4.2803	4.5977	5.505	7.6895	3.6999	7.6718	6.6744	8.6455	5.3725	8.9912	8.2147	7.2627	3.7018	5.177	7.2859	7.3463	5.7708	8.2439	5.6389	5.3562	9.7172	5.8968	10.238	3.0355	5.1626	5.631	5.5462	9.2492	7.9421	8.7897	4.5466	2.1758	9.9702	5.7245	8.3646	7.4949	7.9861
-0.32096	0.21498	-3.7592	0.70429	-5.8138	-0.28448	-0.14108	0.18483	-1.6517	-0.090741	-1.4827	-4.4819	-1.8571	0.58068	-0.56901	-4.3678	0.18369	-3.1491	-2.9613	-2.8556	-0.50776	-5.5145	-5.1962	3.4459	0.20249	-1.5245	0.52822	0.05034	-2.304	-5.056	-0.09207	-5.0485	-4.9894	-8.1541	4.5489	-0.35821	-1.9617	-4.207	0.13458	-0.49578	-3.7217	-1.6519	0.72422	-1.4902	0.88856	-0.89146	1.5953	-0.95042	-5.9939	-0.61025
-7.9369	-4.238	-4.0514	-2.9708	-3.253	-5.886	-4.1648	-0.98818	-4.3301	-6.078	-1.481	-0.084756	-3.4755	-2.1415	-5.4367	-5.3589	-2.2488	-2.1207	-0.66306	-0.50461	-4.1047	-5.1702	-3.4174	-1.3871	-4.1743	-0.12667	-6.6446	-5.9729	-4.202	-4.4919	-1.8794	-4.5699	-5.5809	-0.13993	-4.2042	-4.4104	-0.56245	-4.7475	-6.7303	-0.83931	-3.2149	-0.12363	-3.1902	-1.167	-4.6358	-4.5529	-5.0843	-6.6249	-5.9622	-2.1305
6.9691	11.572	-0.76038	6.4377	6.0262	6.7924	5.2354	10.528	7.8614	10.351	8.17	2.7682	7.6349	3.9745	4.9836	5.1135	10.894	5.6905	9.0421	9.6653	5.3642	3.1404	7.104	4.3996	3.4678	7.7106	6.5137	7.4475	4.5524	4.3827	6.503	0.67251	6.8238	9.1991	6.2541	9.3977	9.1002	7.5488	7.9249	2.9224	6.7924	12.037	5.0536	7.6435	5.1024	6.526	4.8927	4.0605	9.0054	8.6199
-14.231	-12.871	-13.347	-18.931	-17.011	-13.224	-12.672	-11.873	-14.78	-16.86	-12.574	-14.308	-12.088	-15.587	-14.585	-13.05	-7.4852	-12.142	-15.259	-12.049	-14.574	-15.342	-12.301	-11.222	-11.549	-8.3874	-12.674	-11.898	-16.725	-13.054	-13.772	-10.012	-9.8815	-10.11	-17.402	-11.709	-15.418	-14.422	-11.435	-17.8	-19.087	-12.92	-13.977	-7.8674	-9.4985	-14.169	-9.5391	-8.7155	-16.086	-13.986
-11.727	-11.084	-9.5619	-14.227	-13.246	-14.116	-9.8719	-12.175	-16.064	-15.724	-13.644	-12.242	-14.694	-8.973	-13.087	-9.7209	-12.042	-12.428	-14.472	-18	-12.757	-11.149	-11.156	-10.506	-10.887	-17.021	-12.777	-9.6471	-15.18	-9.8453	-12.569	-15.139	-11.567	-14.333	-11.563	-13.017	-8.3866	-13.826	-11.974	-10.008	-13.764	-13.959	-8.7389	-10.478	-13.035	-7.1895	-8.595	-10.147	-14.007	-12.069
-10.997	-9.8441	-11.367	-11.71	-12.596	-11.78	-14.079	-11.983	-8.7284	-14.111	-9.4607	-7.0548	-9.6915	-12.517	-6.3452	-14.199	-11.149	-10.141	-13.219	-9.763	-11.369	-7.9741	-11.622	-8.8056	-14.534	-11.013	-10.293	-9.4823	-13.974	-12.607	-10.813	-10.78	-7.4709	-9.3303	-10.338	-10.021	-10.856	-10.366	-11.218	-13.062	-11.016	-14.069	-12.304	-8.1644	-13.162	-13.87	-8.5111	-10.742	-11.678	-10.237
-23.008	-25.219	-22.954	-23.992	-21.718	-23.348	-22.039	-20.878	-19.006	-19.637	-20.1	-25.076	-24.094	-22.489	-18.507	-19.678	-25.616	-25.583	-25.445	-21.682	-21.176	-21.688	-24.659	-21.658	-19.169	-24.479	-20.27	-24.073	-24.876	-19.634	-19.826	-21.734	-25.694	-25.396	-24.252	-17.828	-25.981	-19.084	-27.337	-24.01	-21.096	-23.199	-21.348	-22.605	-21.553	-17.49	-22.267	-20.497	-22.907	-21.725
-11.554	-10.021	-14.885	-12.929	-7.6088	-13.828	-10.576	-12.739	-10.712	-9.883	-8.3149	-13.151	-12.487	-12.456	-11.341	-9.7048	-7.1609	-10.526	-9.9829	-10.639	-8.5715	-11.151	-9.7845	-10.108	-12.733	-8.7559	-14.728	-7.2989	-11.499	-12.577	-14.278	-11.889	-9.1503	-13.342	-12.945	-7.3605	-12.267	-10.826	-12.601	-15.089	-9.5406	-13.456	-13.123	-12.733	-13.909	-12.048	-12.549	-12.629	-10.841	-12.441
-22.838	-20.84	-17.802	-17.277	-21.503	-19.55	-17.471	-18.676	-17.301	-25.376	-18.015	-24.033	-16.685	-16.544	-23.182	-22.448	-17.76	-20.256	-25.56	-21.033	-19.553	-16.488	-22.902	-24.206	-21.78	-19.896	-25.937	-21.786	-21.869	-22.235	-22.079	-16.682	-18.141	-20.972	-23.513	-26.117	-17.74	-22.783	-22.589	-19.356	-20.521	-23.252	-16.289	-16.795	-19.219	-26.549	-23.853	-21.269	-19.421	-20.572
-25.523	-16.207	-20.824	-18.423	-23.69	-18.94	-22.257	-18.826	-22.896	-21.818	-20.705	-19.84	-23.003	-22.238	-19.554	-19.066	-19.961	-18.76	-23.263	-22.047	-25.504	-18.646	-21.46	-22.741	-17.529	-16.346	-21.506	-25.373	-18.667	-25.423	-22.635	-18.464	-22.029	-17.591	-21.979	-21.398	-21.076	-18.365	-18.99	-22.174	-21.275	-16.864	-20.787	-21.975	-17.884	-22.392	-17.42	-19.344	-19.289	-21.238
-11.101	-10.839	-4.408	-10.659	-10.415	-7.1882	-12.447	-10.214	-13.282	-6.4284	-11.667	-9.2644	-7.6006	-9.0619	-8.3224	-13.554	-6.4753	-12.171	-10.36	-10.426	-13.531	-8.2196	-8.7879	-4.9723	-10.757	-6.2353	-13.287	-8.7773	-10.958	-13.342	-10.115	-13.151	-10.412	-15.702	-9.5876	-17.168	-12.04	-6.6437	-10.424	-10.413	-11.073	-12.244	-11.014	-11.488	-14.36	-11.72	-12.954	-11.584	-7.4572	-9.7195
-14.752	-14.28	-10.842	-15.725	-9.6355	-15.056	-14.981	-13.542	-16.58	-12.44	-15.746	-18.134	-17.422	-12.703	-15.109	-11.358	-13.051	-9.3969	-11.671	-9.7473	-14.669	-13.305	-12.895	-12.55	-19.148	-13.889	-8.7112	-11.439	-12.105	-13.919	-19.601	-14.794	-12.573	-13.765	-16.082	-10.088	-11.98	-14.866	-13.619	-12.446	-16.008	-14.578	-12.419	-17.279	-14.506	-14.134	-19.025	-14.051	-14.841	-12.899
-10.756	-12.345	-10.268	-9.598	-14.901	-10.242	-13.805	-11.223	-11.905	-4.7756	-9.2343	-9.3142	-7.9338	-12.088	-12.283	-10.619	-5.8224	-8.4211	-9.4096	-8.6185	-11.962	-9.2466	-10.399	-6.9693	-12.672	-12.276	-6.4146	-8.0049	-11.876	-5.1735	-13.248	-14.866	-8.5138	-9.282	-9.5581	-8.2121	-12.916	-10.903	-10.669	-10.54	-12.493	-7.3475	-7.8651	-15.262	-9.902	-9.6871	-9.494	-10.345	-14.961	-12.791
6.261	-0.1308	1.2616	0.27906	-6.6731	4.3975	-1.3375	-0.0091487	1.828	0.090444	2.0696	-1.0576	1.1499	-2.4859	3.788	-4.4166	1.6192	0.095878	5.3467	-0.45749	0.40151	4.3074	-0.88955	0.84633	-3.8411	-1.105	6.5344	0.9581	0.32897	1.4038	-0.33148	-0.9917	-3.9374	-3.961	-3.8519	-2.0568	1.0167	-1.8246	1.1118	3.4657	-5.2613	-3.1798	2.2487	-7.0413	-2.4633	-1.9456	2.8576	-1.8099	2.1446	-0.032334
-8.1134	-12.293	-12.773	-17.578	-11.8	-14.031	-14.78	-15.342	-14.012	-12.585	-14.081	-10.361	-5.0236	-14.473	-13.351	-13.046	-14.799	-12.668	-7.1156	-10.914	-12.856	-11.632	-13.041	-10.546	-13.12	-8.98	-11.18	-12.186	-11.366	-13.843	-12.626	-16.475	-15.602	-12.494	-11.689	-12.083	-11.598	-11.985	-16.922	-10.067	-10.886	-14.911	-11.817	-9.9381	-14.174	-9.3081	-9.7891	-15.138	-9.5464	-5.6043
13.302	5.9638	6.011	8.9204	9.0121	8.3035	9.0135	3.9237	5.7479	9.0024	5.6427	9.2403	5.659	3.7423	6.844	6.7758	4.8285	6.9006	7.9089	3.718	9.1935	7.8879	10.674	5.7246	7.6942	8.0126	10.144	10.2	5.9978	8.7287	3.5131	8.355	7.2862	9.2517	9.3387	7.9997	7.8788	5.221	6.7635	4.8691	7.9148	10.194	7.571	2.2574	5.7466	7.2119	7.827	5.2251	9.7618	6.2303
-12.291	-11.258	-12.211	-12.753	-11.885	-10.266	-7.6065	-14.649	-12.272	-9.3384	-14.992	-11.194	-11.055	-5.7821	-9.6331	-11.098	-9.4502	-12.864	-11.793	-10.287	-12.857	-8.9787	-8.5738	-10.873	-10.288	-11.177	-11.545	-10.676	-13.629	-11.842	-11.175	-6.978	-12.708	-9.4906	-10.565	-8.316	-10.723	-8.3961	-5.9732	-9.1823	-13.034	-17.257	-10.407	-11.626	-9.7279	-14.906	-11.358	-16.424	-13.139	-11.803
-2.5728	-9.0925	-8.8759	-12.072	-5.8242	-7.6442	-2.5491	-4.7536	-5.0044	-6.096	-7.0093	-5.2287	-7.5774	-9.8689	-10.487	-8.8539	-9.1534	-5.0846	-7.2358	-6.6341	-8.0942	-6.9787	-7.5276	-7.6013	-6.7361	-10.264	-6.9065	-7.9301	-1.8166	-8.2981	-7.1876	-3.7997	-6.1478	-13.475	-6.599	-7.1073	-2.0113	-2.0507	-8.6594	-2.1738	-9.8421	-4.0684	-7.9855	-2.8137	-7.8952	-4.8419	-7.2797	-8.2906	-5.0528	-7.2254
-11.719	-14.718	-12.234	-8.7561	-6.844	-12.292	-12.916	-12.686	-7.4872	-13.654	-16.005	-7.8947	-10.786	-13.159	-11.141	-16.749	-6.3462	-11.253	-12.558	-9.298	-13.101	-12.08	-9.235	-10.553	-9.5374	-12.044	-8.9113	-15.832	-8.0137	-14.015	-15.437	-11.669	-9.3336	-11.624	-13.35	-11.288	-14.841	-12.049	-14.145	-10.725	-10.579	-15.125	-11.932	-12.923	-16.805	-11.832	-9.881	-14.226	-10.849	-12.124
-9.0219	-13.09	-12.231	-10.97	-12.929	-10.037	-11.433	-17.594	-13.718	-15.198	-13.884	-8.1297	-10.891	-13.885	-9.4127	-11.435	-5.025	-10.685	-9.606	-1.8105	-13.304	-13.484	-10.527	-14.478	-12.917	-9.1318	-8.6495	-12.058	-11.093	-8.8713	-9.2644	-10.297	-6.0723	-11.741	-9.5283	-9.416	-9.4983	-8.853	-9.1234	-11.051	-14.4	-13.782	-14.534	-10.589	-13.45	-10.466	-6.5182	-13.876	-11.768	-7.3945
2.0902	1.5231	3.6473	-2.3604	4.6794	-0.25871	2.1469	2.7132	6.2207	4.2134	4.8328	0.56789	4.923	0.67939	5.6723	0.1194	-2.4484	4.9044	3.118	1.8728	-0.76373	0.28122	4.9608	5.7637	-0.76022	2.2376	3.4433	1.454	1.376	8.4509	3.6495	1.8243	-2.5695	-0.27315	-0.53196	5.8684	3.4995	3.4622	2.4441	-0.7697	4.1787	1.4554	3.8162	7.9985	2.7674	4.9885	0.28624	-2.4793	-0.090412	3.5091
-5.0097	0.076149	-0.7903	-1.4166	1.0441	1.2082	-0.81366	1.8309	-0.70795	-5.8457	-0.46781	-0.95321	-1.6419	-3.7207	-2.581	0.14516	-1.5992	-2.5124	-1.1291	-3.296	-5.8078	-2.0646	-4.9001	-1.6874	0.19865	-4.1519	-0.13023	-1.4503	0.49745	-2.0321	-2.6595	-0.53208	-5.4348	-5.3443	-7.3347	-0.99504	-5.0078	-1.7412	-3.1472	-5.2351	-2.7551	3.4859	0.90716	-2.0895	-2.2997	-2.2451	0.72616	-4.8022	-2.115	-5.1936
5.2441	-5.0437	1.2364	1.1773	-2.2298	-0.51226	-1.227	-0.80945	0.43465	-0.9189	0.46363	-5.2549	-5.1637	0.18305	-0.20197	-0.30941	1.5584	1.9904	-2.223	-0.49334	-3.5976	1.3566	0.58119	-3.7331	1.5238	-1.6202	-3.0643	5.1782	0.42591	-0.32736	2.1961	2.7376	-1.6517	-0.19227	-1.6929	-1.0523	5.6343	-1.784	0.94512	-2.1293	-1.3515	-1.4229	-1.5603	1.6252	-1.5503	-1.8073	-2.4172	-2.0599	6.2647	-1.0112
-2.8766	0.50099	-1.3941	-4.114	-1.938	-3.1296	-4.7171	-6.0197	-0.070412	-5.1939	-6.1019	1.1831	-2.5094	-3.2251	-8.0097	-2.0626	-0.63581	-3.1372	-7.2032	-2.4558	-1.7876	-7.7694	-1.2604	-4.9363	-2.2432	-3.5665	-1.6052	-0.49622	-3.71	-2.5169	-9.3421	1.9608	-3.3248	-6.4648	-2.8484	-1.9463	-5.3616	1.5927	-3.8109	-2.4918	-3.7549	-0.54072	-2.4093	2.1231	-3.735	-0.64692	-3.402	-7.3144	-0.30201	-6.1159
-1.2789	2.9248	1.169	0.6114	-1.4367	-2.6774	-7.3797	-3.3044	4.3605	-1.1202	-1.1212	-2.0235	2.6042	0.14568	1.2841	-0.36404	-3.834	-1.3639	-4.1853	-4.2427	3.0079	3.3338	-1.0437	-2.9519	-7.0893	-1.4648	-2.7811	-3.9077	3.9693	-3.5147	2.3402	-2.3309	-2.9528	-7.3446	-3.331	-1.4346	0.67018	-1.4571	0.85115	-1.5077	-2.5346	-2.6864	-4.7586	1.7967	-1.6779	-1.4623	-2.2384	-1.5493	-5.7147	-0.99903
6.3701	8.3902	8.2189	11.964	10.062	15.817	10.457	10.844	12.052	6.4959	9.46	11.779	8.3219	7.3706	10.955	10.381	9.564	10.512	10.386	12.015	10.205	6.8	10.935	12.281	9.1381	8.3327	10.302	8.1816	11.216	9.8203	12.039	14.959	7.0782	8.4385	9.0786	6.9466	4.3717	11.121	9.5088	12.958	7.5716	12.918	8.5407	12.204	10.001	11.236	8.3435	10.451	9.629	8.9665
-2.8534	1.1266	0.7614	-2.7453	-0.23726	-0.96185	-0.68602	-2.814	-2.8158	-2.9753	0.57916	-3.0995	-4.7199	-2.0793	-2.7846	1.962	2.6025	2.6339	1.1217	-2.3948	-5.7387	-0.053018	-1.2306	-1.5194	-2.3678	-0.88612	1.4488	-2.8893	0.57615	2.3296	-1.3708	-3.1941	-0.94565	-0.25139	-3.2207	-2.1116	2.3515	3.7844	-1.1179	-4.0088	-1.6668	-3.0962	-2.9167	-6.4558	-1.6325	-3.384	2.7504	-2.0634	-1.9741	-1.2219
-4.0483	-8.1046	-7.9856	-6.789	-5.8044	-7.6594	-2.1744	-3.2551	-2.8697	-5.5465	-9.3936	-2.9854	-2.1981	-5.9437	-5.9905	1.4293	-4.6633	0.86503	-5.8549	-7.4016	-4.7069	-7.1305	-3.729	-4.3228	-3.8523	-7.6278	-7.5065	-4.4645	-6.9669	-4.227	-3.1285	-8.4071	-4.7021	-6.3071	-2.9852	-5.2923	-6.4681	-4.2446	-1.6211	-4.4519	-6.6768	-10.094	-2.0834	-10.191	-4.9337	-3.7005	-4.6586	-2.6623	-8.7297	-5.9933
8.2021	10.256	5.5527	8.6281	12.273	10.029	7.9735	1.7417	8.259	5.4057	9.0144	4.3412	9.2602	9.5569	5.0297	8.6212	8.557	9.4469	6.069	9.507	10.577	3.1335	6.7813	6.4261	6.6743	3.3232	11.523	8.5188	2.9219	8.4546	10.74	1.2846	11.939	6.4335	9.4975	7.0132	8.8178	8.0119	13.584	6.1884	8.0589	3.7538	4.7427	5.0561	6.8668	5.4162	10.983	3.7632	3.7636	10.119
-3.9794	-4.7697	-4.1542	-1.7261	-3.8242	-7.0601	-1.8697	-3.6137	-4.3195	1.1354	-6.1956	-7.0815	-5.7703	-2.0793	-4.9322	-0.79889	-0.22735	-3.3186	-3.7321	-4.6784	-6.9191	-1.0201	-0.4862	-1.7298	-7.3302	-2.2105	-4.5378	-4.728	-2.9296	-5.204	-1.5019	-4.3204	-7.137	-5.6127	-3.8275	0.14949	-2.7941	-4.5338	-4.2799	-2.3754	-2.2234	-3.9423	-1.0516	-0.23363	-3.8905	-4.0776	-1.1689	-0.63676	-3.6995	-3.5056
3.9168	-0.71341	-2.4523	-2.3747	-0.50722	4.3814	0.53097	-4.3184	1.4138	-1.0622	1.8298	0.35424	2.6256	1.1758	-3.2571	5.0824	2.6932	-0.9071	3.8397	5.3099	3.1718	1.727	1.0483	-5.1448	0.36097	-1.9125	0.019023	-2.3054	0.23708	5.269	3.7441	-2.8654	0.072673	0.59863	-2.6652	-1.7741	2.9808	3.0704	0.413	0.60331	-0.26923	5.8873	1.5296	-3.9313	0.30214	-4.0572	-1.5024	2.0341	3.5506	1.6653
7.1127	7.2603	4.7309	7.1447	7.1573	5.1597	5.9339	8.0633	2.1309	5.0387	10.705	2.4684	7.3269	4.1237	9.0838	1.7437	7.1962	6.4591	6.4241	5.4651	5.0994	3.8165	6.9609	1.9378	4.9597	9.6164	6.1558	7.4442	7.9406	7.0402	2.7553	10.916	5.4348	7.4338	5.9369	7.5785	11.228	1.9115	7.5265	5.3034	3.7561	5.2964	5.0882	5.4559	4.5144	8.1559	4.0628	11.524	11.115	5.9616
1.433	4.4469	-0.32988	3.2277	5.22	2.0249	-1.9665	0.36164	2.6608	2.6732	0.92526	-1.9954	-1.1158	0.68715	-0.54668	0.37563	3.0966	-0.52034	-1.6642	-1.4342	1.5221	0.13754	1.9596	1.4327	-1.9735	3.2309	3.902	2.2698	4.2713	0.98282	2.2647	-0.17441	0.90446	-4.1847	3.5527	3.667	-0.47276	4.4564	-0.44159	-5.9597	0.14851	4.4463	2.3211	-1.1319	-1.3847	-0.033633	6.8038	1.8892	4.3702	1.4203
-0.0004219	-5.5033	-0.9481	1.5969	-2.544	-0.78315	1.9292	-4.4732	2.5372	-1.1707	-0.53863	-3.6801	-0.86087	-2.6264	0.21201	-0.059238	-5.2783	-3.9061	0.63932	-4.0866	2.3454	-2.121	-1.7537	0.55843	2.6265	-1.6157	-3.8923	-6.1052	-1.5197	-4.2823	-3.8434	-5.2046	-3.2964	-2.9125	1.5891	-3.9405	-4.0581	-0.32778	-2.5693	-2.1474	-4.029	-0.39772	-3.092	0.31438	-1.5108	-1.4977	-0.46924	3.199	-0.25516	1.2162
-9.8378	-11.608	-13.683	-14.389	-12.495	-10.471	-18.41	-15.255	-16.818	-10.765	-13.254	-15.606	-10.387	-10.115	-11.719	-13.293	-21.356	-11.389	-9.0743	-17.203	-14.45	-9.9793	-11.393	-10.435	-16.173	-12.654	-12.951	-16.287	-11.396	-9.7126	-12.867	-13.986	-8.4014	-10.623	-9.6861	-18.725	-10.356	-10.97	-14.808	-13.802	-11.563	-13.51	-10.826	-13.075	-8.4402	-11.758	-11.44	-14.142	-10.929	-12.63
-14.978	-11.379	-9.2332	-8.631	-11.404	-9.4358	-12.038	-10.077	-8.516	-10.451	-8.0776	-10.472	-7.973	-11.472	-13.85	-7.6737	-11.823	-14.777	-13.344	-11.693	-12.118	-14.181	-7.8227	-10.633	-12.463	-10.567	-13.099	-13.423	-11.205	-5.4548	-12.612	-13.29	-8.0478	-9.7758	-12.53	-9.9597	-8.1225	-13.878	-13.017	-11.111	-7.5329	-13.053	-15.734	-11.345	-12.104	-10.335	-13.127	-9.9638	-11.812	-11.404
-24.501	-22.391	-25.707	-18.065	-21.39	-20.728	-22.961	-25.02	-17.817	-23.665	-18.157	-21.929	-19.833	-21.408	-18.749	-23.081	-16.968	-24.738	-20.821	-21.552	-26.493	-28.975	-32.871	-20.583	-20.31	-21.895	-27.611	-22.744	-26.194	-24.018	-24.457	-23.097	-26.072	-18.773	-20.891	-20.453	-23.923	-20.106	-23.258	-19.754	-20.885	-20.612	-19.521	-17.618	-26.866	-22.155	-21.824	-22.608	-20.207	-20.74
-1.2864	-4.2348	-0.013875	-0.8071	-2.0577	-2.4148	-4.6346	-1.2708	-3.2836	-0.03584	-0.45985	-2.3885	-4.782	-5.4559	-4.3625	-0.44948	-4.0904	-4.0933	-1.4755	-0.74169	-1.5078	-2.4952	-3.1055	-0.77834	1.165	-3.1283	1.5748	-2.8605	-3.5469	-6.6738	-5.0933	-6.5994	-0.78201	-2.2515	-2.0186	-3.8846	-3.8639	-4.9991	-4.4601	1.0754	3.4287	-7.4745	0.74646	-1.1711	-2.2374	-4.3302	-4.6441	-6.9178	-3.7721	-1.7173
2.8886	2.686	0.8923	-1.5157	-0.16037	3.4083	-0.61168	3.2777	0.13523	-2.1447	3.8803	2.049	0.14091	-0.51318	1.2039	2.8645	3.9049	0.73972	3.7773	4.6497	2.7278	0.18954	2.3311	2.5753	7.917	4.2113	2.927	6.1384	0.88161	1.0808	3.8953	-1.458	1.3139	2.2518	-3.7268	3.2199	0.62916	0.60309	2.1077	1.5449	1.3915	2.6489	1.0558	2.8603	9.432	2.4972	0.4398	3.9483	2.2163	-1.6099
5.09	11.676	6.6058	6.9368	9.1997	7.631	12.337	6.2577	4.4504	4.98	9.3297	12.109	10.212	6.4989	5.3317	6.4369	6.1582	2.4398	7.4944	5.1061	3.7037	9.2279	9.8645	8.3599	7.7167	5.5317	3.307	12.05	6.9388	2.9507	9.3739	4.967	6.9479	8.9739	8.9103	5.7177	7.9684	5.4268	5.6708	7.6134	3.1147	2.124	5.7153	9.2412	7.8394	6.7828	8.4283	8.3827	8.8518	6.0519
-10.747	-9.6851	-12.663	-13.886	-16.596	-15.187	-10.183	-13.969	-14.496	-12.139	-10.857	-14.687	-11.703	-9.8503	-9.8422	-12.699	-12.122	-10.027	-16.186	-13.997	-11.506	-11.996	-14.089	-13.32	-12.418	-11.094	-9.6343	-7.428	-7.2147	-8.1647	-12.079	-10.504	-10.13	-12.039	-10.694	-14.724	-8.8765	-9.1793	-8.499	-13.995	-13.325	-11.389	-12.698	-11.505	-13.872	-15.717	-13.61	-5.3772	-11.955	-10.927
5.6811	6.7218	3.7429	3.7492	3.6638	3.1776	2.1304	1.4224	5.2248	2.6103	0.43315	-1.8138	1.5496	1.6886	4.1679	3.7547	0.99786	-2.4492	3.9853	6.1531	0.26118	5.6078	2.1155	3.0198	3.0764	-1.5264	-3.1816	7.0294	2.8608	2.7134	4.4369	3.2116	0.76185	0.36781	4.0236	2.3731	0.69135	2.0103	3.0745	3.4807	-0.9529	1.5546	6.549	2.1752	2.9819	5.5292	3.9581	5.4089	2.4424	2.3424
-8.0679	-11.257	-10.29	-9.806	-6.6244	-9.1422	-9.8787	-7.6999	-10.544	-11.803	-7.5091	-7.7653	-12.85	-8.5972	-8.4466	-11.309	-8.2198	-6.1111	-4.0189	-8.2108	-14.658	-7.553	-9.83	-8.4338	-15.905	-10.403	-6.9847	-9.2451	-8.1827	-6.6084	-8.3483	-8.1135	-7.8695	-9.31	-10.331	-7.2526	-3.711	-4.8391	-9.0612	-11.323	-10.367	-7.9614	-12.429	-9.0533	-11.033	-3.4408	-9.3792	-12.115	-13.156	-10.719
-11.064	-12.908	-16.913	-14.154	-9.9734	-12.438	-13.151	-11.946	-14.657	-8.0557	-13.089	-14.296	-14.129	-13.768	-11.803	-11.409	-13.669	-16.187	-12.068	-10.179	-9.7791	-16.883	-15.365	-16.383	-11.484	-11.493	-11.126	-9.4117	-13.882	-12.143	-17.407	-13.28	-16.489	-11.344	-13.305	-14.849	-14.215	-14.441	-12.136	-19.338	-10.817	-11.035	-15.561	-13.594	-8.3126	-11.388	-9.65	-12.69	-14.25	-17.704
9.4354	11.795	2.1451	10.475	3.7315	10.827	6.2861	10.085	9.7079	3.0681	11.047	4.9282	11.282	6.5766	8.154	4.3717	8.4512	9.8043	4.6316	9.2236	9.4725	4.9693	9.835	7.1771	7.0031	6.8749	9.0591	7.5462	11.369	11.868	4.4994	10.866	6.3837	7.5073	5.087	6.446	5.4113	11.617	8.4315	6.9432	9.2466	8.551	6.3871	6.5954	13.165	13.287	8.2055	9.635	13.981	6.3913
-0.53948	-1.3734	-0.28857	1.7577	3.0187	0.13965	-1.6913	-1.4269	3.1968	-5.4086	-0.913	0.11132	-6.0349	1.2491	0.80027	0.95488	-3.9399	-2.2255	1.9151	-4.0559	0.20379	-0.043906	-1.6085	-5.9992	-0.46284	1.8491	2.8991	-2.4508	-0.38347	0.38876	-3.6525	0.40326	-4.5589	-2.8539	-0.45283	-2.8338	6.5186	-0.65261	-2.8914	0.9777	-1.3565	-1.287	1.2976	-2.7448	-3.6715	2.6137	0.40186	1.1924	-2.9684	-0.041567
-7.5651	-12.941	-16.368	-9.0702	-11.432	-12.675	-12.52	-9.4982	-15.153	-9.9617	-13.132	-11.564	-11.662	-11.992	-11.821	-12.212	-14.351	-16.331	-10.417	-12.665	-16.592	-11.094	-14.725	-16.467	-11.08	-11.023	-11.145	-14.921	-12.509	-13.298	-9.2107	-15.425	-15.534	-18.287	-9.8539	-10.525	-8.2932	-13.664	-8.0972	-11.864	-16.508	-6.6247	-13.599	-15.737	-12.787	-12.94	-11.853	-15.374	-15.049	-11.364
1.9587	4.1164	1.7762	-1.8109	4.1172	-0.60846	3.2056	-0.033945	4.5433	2.0847	1.5365	-0.9415	3.1986	3.8439	1.7654	-1.522	3.214	2.9925	4.2875	0.40887	5.6567	3.0965	6.7607	3.4778	2.8907	4.1504	7.9299	3.1534	8.1219	-0.66885	4.3779	-2.6906	3.4267	4.3143	-0.23098	0.76852	3.4478	3.5551	3.9036	1.9335	2.8599	-2.4908	0.4741	3.0878	-0.27521	6.2821	2.7394	3.2445	2.555	3.4331
-7.395	-4.7221	-7.1481	-8.5557	-6.7682	-4.0498	0.53955	-6.7988	-2.802	-3.5458	-4.8086	-1.5798	-5.0819	-2.7713	-3.9671	-3.7178	-4.2591	-4.528	-4.3946	-2.8858	-2.4402	-9.0408	0.056149	-3.1165	-2.9052	-2.8114	-2.4559	-9.5723	-6.1044	-4.6289	-7.924	-2.5395	-5.142	-7.2293	-4.2568	-3.6869	-4.6237	-5.6337	-4.4938	-5.403	-0.75589	-3.4484	-5.9276	-5.993	-6.3079	-2.2483	-3.1392	-6.2474	-4.2326	-4.7651
-12.043	-10.033	-14.072	-11.194	-13.593	-6.1903	-11.116	-11.031	-7.3867	-13.33	-10.418	-13.39	-14.445	-12.448	-10.522	-16.524	-12.225	-12.526	-10.445	-12.976	-11.665	-11.609	-10.587	-8.8774	-9.2611	-10.973	-11.758	-8.1194	-10.3	-12.156	-11.83	-9.5711	-12.363	-7.9722	-10.117	-13.195	-14.303	-16.121	-8.1012	-12.16	-14.8	-12.027	-13.098	-10.6	-13.078	-13.248	-10.485	-13.145	-13.886	-11.349
-14.538	-12.731	-11.813	-13.841	-14.304	-14.71	-10.178	-14.532	-9.7814	-13.765	-11.788	-12.935	-9.1932	-16.157	-17.136	-12.734	-13.251	-15.044	-10.681	-10.696	-13.181	-10.495	-16.66	-12.075	-16.094	-11.239	-13.195	-10.487	-13.874	-10.884	-14.992	-10.757	-14.465	-13.405	-11.51	-15.47	-9.8144	-13.865	-13.993	-12.684	-13.378	-17.751	-17.232	-7.3139	-11.941	-10.629	-13.78	-18.141	-11.744	-15.181
3.272	4.2776	-1.4437	0.16574	-0.046092	5.1137	4.8801	-0.45491	0.8095	3.4035	3.8286	-1.46	0.32717	3.4533	-4.3403	-2.3224	2.174	-2.2113	3.1272	-1.1863	4.8582	3.4597	4.8459	3.2479	2.5126	2.8549	3.318	-0.80972	8.109	-0.72757	0.29189	5.7993	2.9197	-2.4598	0.51945	2.7482	3.8882	1.8484	-2.9868	-0.85663	3.9469	-0.3282	-1.2482	-0.84342	2.774	-1.0438	3.1728	1.6621	1.5942	-0.37021
4.3946	5.3841	6.807	4.8105	4.2322	6.4472	9.9029	6.4868	9.7771	8.4893	9.2313	10.584	4.6194	5.6753	5.5837	8.7884	3.0619	3.0615	4.275	10.449	8.1426	6.4233	5.3674	10.622	1.8578	5.8249	1.2966	4.324	6.7975	10.05	5.8155	12.653	3.1431	4.9881	8.4135	5.2584	2.3474	5.8773	6.2618	4.0083	6.1738	6.8569	-1.3993	4.0422	3.2982	5.7771	5.1061	6.6179	3.8813	9.0563
-10.385	-9.8502	-13.185	-10.306	-12.512	-14.815	-9.2779	-16.876	-11.09	-12.171	-12.178	-9.3064	-15.323	-12.179	-8.1319	-15.656	-12.584	-8.2754	-14.751	-11.106	-9.8064	-12.224	-13.311	-11.09	-14.552	-9.8404	-15.328	-13.355	-12.514	-16.705	-14.468	-15.306	-13.212	-12.537	-16.606	-8.5379	-15.787	-7.6541	-11.25	-12.216	-11.45	-8.43	-8.558	-13.107	-11.939	-11.981	-13.563	-15.984	-9.9721	-9.999
-19.491	-20.76	-20.571	-23.415	-21.535	-27.942	-19.409	-20.635	-17.495	-23.855	-26.25	-23.417	-21.85	-17.616	-22.93	-21.41	-25.963	-28.355	-23.774	-19.709	-24.55	-19.702	-21.971	-25.123	-25.543	-21.949	-20.024	-20.983	-23.784	-20.921	-21.264	-25.4	-18.752	-24.382	-18.919	-21.987	-24.322	-23.893	-24.931	-21.726	-17.049	-25.89	-20.099	-23.144	-18.466	-17.077	-20.844	-26.44	-19.162	-23.205
-21.392	-18.372	-24.914	-21.888	-18.99	-19.144	-21.375	-22.069	-19.579	-24.735	-23.564	-22.186	-25.14	-22.225	-27.697	-25.565	-24.058	-21.344	-25.143	-22.706	-22.264	-24.291	-22.624	-21.636	-22.328	-21.782	-24.643	-18.802	-21.095	-23.592	-18.323	-24.013	-24.588	-21.647	-22.122	-25.021	-20.825	-24.609	-22.616	-23.173	-22.053	-21.313	-18.721	-19.699	-19.659	-22.279	-22.321	-21.063	-25.481	-26.48
5.0921	3.7985	0.04803	5.0652	2.1088	3.4433	-3.6748	-1.2861	4.8236	0.15369	2.5515	2.6243	-1.7108	0.46244	0.46478	1.3226	-0.8977	-0.33716	2.4839	-0.32361	1.6413	1.7663	1.7229	4.0924	-5.1604	2.4302	4.5445	-0.39161	-0.67368	-0.59531	4.5031	3.7118	1.3027	-0.68942	-1.1032	-0.86782	1.496	-0.6849	3.3159	1.952	0.35702	2.6123	-0.60946	2.4297	1.748	2.2212	5.7989	-0.95214	3.6467	1.664
-0.70819	-5.1052	-5.8595	-0.90328	-3.8026	-2.6436	-0.88639	-1.3585	1.8816	-4.7746	-0.71876	-3.2748	-2.0694	-1.1297	-4.3681	-1.4313	-4.2485	-6.6416	-3.6111	-5.7874	1.307	-0.17944	-3.1678	-4.4402	-3.9049	-7.2283	-8.0985	0.30138	-0.97917	-3.5203	-3.8883	-7.7666	-4.4814	-3.1457	-0.66772	-7.0249	-1.8599	0.0086485	-4.0723	-1.9691	-3.3599	-5.5208	-2.0375	1.2838	-5.5549	-1.7548	-0.16796	0.41308	-2.772	-0.11459
-8.7168	-2.1721	-6.4142	-6.4064	-4.8651	-3.0428	-9.9355	-3.9345	-1.0304	-4.7247	-4.7326	-6.9981	-6.9379	-3.0273	-4.7865	-2.0409	-0.88081	-7.5921	-3.696	-6.1784	-10.36	-4.8575	-4.8368	-9.0862	-5.3682	-5.431	-12.223	-4.4909	-2.3264	-7.7859	-4.0832	-6.6314	-3.3202	-7.2413	-6.4607	-9.3849	-2.6833	-6.4394	-6.2026	-2.8965	-2.8632	-8.305	-8.0818	-5.615	-2.7702	-2.3698	-4.7134	-4.363	-6.4501	-2.0824
4.4006	2.8702	0.33706	2.7782	-1.2644	1.4619	5.5675	4.9382	-2.819	4.2985	-0.16332	3.6562	2.7092	4.4116	7.2313	2.8211	2.063	0.20354	-0.75047	3.3984	6.6269	0.63991	2.2646	3.2566	4.3134	1.1411	-0.0014648	0.94803	2.5178	1.3733	-1.1395	2.7057	4.8657	2.2318	3.1609	4.9067	-4.2192	4.6529	4.6508	2.3929	2.1484	4.5071	0.91996	4.0875	2.509	3.5466	3.8526	4.3479	3.0159	0.41399
-17.414	-22.481	-25.705	-23.356	-16.882	-24.639	-13.835	-26.654	-20.1	-17.48	-16.695	-21.005	-23.81	-22.184	-21.18	-22.433	-14.129	-21.56	-23.528	-22.891	-20.973	-22.124	-18.707	-23.065	-19.291	-23.431	-19.958	-21.653	-18.893	-23.005	-20.432	-15.008	-21.991	-23.153	-25.134	-20.12	-20.335	-19.426	-19.574	-21.204	-22.509	-16.812	-23.792	-23.888	-24.873	-18.092	-18.425	-16.173	-19.938	-22.345
5.0773	3.8605	4.131	6.0004	4.1587	4.6127	4.9006	1.1899	6.5037	2.9728	9.7732	6.6003	9.9107	4.4684	1.3168	9.9519	5.0071	7.2143	2.5595	6.8138	7.8077	5.4879	2.042	4.3621	9.6257	4.8046	4.7859	5.581	6.8195	7.0306	7.356	4.9219	6.3637	5.2923	10.403	2.1681	10.823	6.1724	7.5621	5.3925	7.6226	7.2265	4.6235	0.47639	9.3879	2.4768	5.7092	3.6616	3.3803	3.1729
-9.6153	-10.047	-12.582	-13.004	-13.281	-15.881	-13.279	-11.281	-11.375	-12.143	-7.7472	-10.738	-6.9746	-9.7983	-10.923	-9.7375	-12.772	-15.585	-9.6044	-11.469	-4.4514	-14.395	-12.02	-11.776	-12.632	-7.8364	-10.469	-15.496	-15.434	-14.29	-14.234	-8.3313	-11.221	-12.002	-12.268	-12.473	-9.6759	-12.947	-12.338	-12.309	-12.388	-15.06	-12.256	-8.6882	-11.621	-11.18	-15.056	-14.931	-12.957	-14.637
1.8968	0.74124	-0.86678	5.1774	-1.914	2.5029	-0.23127	3.9002	-0.95436	-1.2385	3.111	2.551	2.055	1.5025	3.4051	-1.5763	1.4975	2.772	5.6739	-2.9958	-1.4859	1.263	-0.90395	1.933	1.8222	0.38175	1.3385	5.3156	-1.2265	0.44561	2.5841	6.4408	2.2828	1.4253	3.9249	-0.85871	0.41924	0.82898	-0.80644	4.9966	-1.1696	1.4223	1.1536	2.1093	-0.98861	0.45669	1.4661	3.2174	-3.6917	2.5376
-10.575	-11.884	-15.945	-10.354	-11.521	-6.0954	-5.9845	-7.7315	-8.8745	-9.8981	-14.082	-8.3526	-11.168	-15.178	-12.385	-15.163	-13.917	-14.871	-11.294	-9.7624	-7.1587	-10.565	-8.0458	-10.934	-14.442	-9.4273	-15.127	-11.773	-9.7675	-12.054	-6.8625	-14.809	-16.662	-9.9584	-14.654	-9.5139	-12.53	-7.8497	-12.587	-10.976	-11.405	-11.839	-15.359	-14.569	-14.63	-8.7263	-14.618	-14.686	-11.392	-11.687
-12.488	-11.022	-10.338	-13.827	-10.087	-10.533	-14.708	-11.703	-15.154	-14.331	-11.731	-13.235	-13.619	-9.8909	-11.355	-6.6667	-14.595	-12.592	-14.061	-15.19	-13.964	-16.964	-15.438	-6.1345	-11.491	-6.5823	-12.203	-17.711	-14.927	-9.5324	-13.132	-12.5	-14.669	-9.6038	-11.063	-10.668	-13.827	-14.059	-13.127	-14.797	-13.909	-11.414	-16.393	-13.818	-9.6244	-10.324	-11.289	-9.7889	-14.565	-14.069
-0.54786	-3.7126	-3.0885	-7.5098	-3.4003	-2.0384	-1.7567	-8.3128	-6.7599	-7.7678	-4.5032	-0.23351	-4.9278	-2.6676	-2.678	-3.0288	-4.8914	-4.5439	-4.5023	-4.1547	1.948	-1.9693	-3.1524	-4.3944	-2.7557	-4.1836	-5.7505	-0.76331	-5.8246	-6.9276	-0.10198	-5.2775	-2.1641	-2.662	-1.7245	1.5458	2.1358	-0.86676	-4.3882	-0.32654	-2.6576	-0.42208	0.92524	-3.2053	0.97919	-6.4914	-0.48646	-1.4625	1.007	-5.5693
-11.755	-12.988	-8.5575	-9.9583	-9.5229	-11.78	-12.068	-6.0588	-10.062	-11.631	-6.9982	-7.4424	-8.7604	-11.797	-6.7348	-15.338	-10.67	-6.9265	-7.9897	-9.584	-6.7767	-6.7774	-9.9079	-12.511	-9.2155	-9.8994	-10.294	-11.637	-9.7489	-11.74	-13.618	-6.8218	-11.841	-11.598	-9.242	-8.0414	-9.5707	-6.5565	-7.0812	-10.483	-13.194	-7.6369	-8.675	-9.2149	-9.2962	-15.923	-13.951	-15.173	-9.0573	-6.6696
-3.7797	-1.9377	-2.5223	-4.5683	-3.858	-0.19516	1.3334	-10.117	-6.4527	1.7432	-2.9688	2.9465	-0.61308	-2.6238	-4.0292	1.7285	-1.6428	2.2566	2.4332	-3.2954	-2.3542	-5.2505	0.6121	0.92891	-1.5045	-3.9512	1.0994	-0.44645	-6.7753	-4.5923	-5.2074	-3.523	-5.7374	0.68485	-1.1178	1.8966	-0.60566	-0.1473	-1.705	-1.4087	0.32209	0.10807	-1.7035	1.8292	-1.8624	-2.2203	2.2724	-0.66683	-0.71199	0.52319
-11.815	-13.595	-12.536	-11.334	-10.711	-12.19	-11.595	-11.094	-8.2388	-14.922	-14.122	-13.14	-11.509	-10.371	-8.9213	-10.526	-9.8621	-11.176	-6.2145	-8.9047	-7.9315	-10.601	-10.737	-7.5054	-7.8146	-7.3968	-9.4351	-10.95	-15.672	-13.844	-6.8674	-12.88	-10.803	-16.372	-6.3447	-12.824	-14.685	-12.726	-11.5	-6.9157	-10.924	-13.096	-12.524	-11.466	-10.977	-10.452	-10.928	-5.1568	-11.182	-14.899
-1.7527	-5.2699	-0.14222	-2.9784	-3.6432	-5.8379	-7.5571	-3.2717	-5.0327	-5.1104	-6.4673	-4.0157	-3.5996	-8.4174	-4.7638	-5.5413	-4.781	-7.8008	-7.5641	-6.1324	-5.2943	-2.8499	-5.3544	-6.5027	-4.1609	-3.8472	-3.5271	-9.087	-3.8468	-3.994	-4.445	-1.3428	-5.4769	0.5267	-5.3831	0.034824	-2.3651	-7.6816	-4.0634	-1.6016	-9.7136	-1.8424	-4.4205	-2.7604	-3.9475	-3.6932	-2.9644	-5.1386	-3.2877	-5.4592
0.77269	-1.9656	0.082117	0.11386	3.3377	-3.2071	-3.3288	1.4952	2.7727	-0.058233	1.3462	0.74733	-1.8471	2.2622	-3.8518	-0.16623	-3.1187	4.077	1.0232	1.9196	0.76018	0.52576	2.1704	1.4842	1.68	4.0389	1.5906	-2.3731	-1.4542	-2.3059	-2.4233	3.0304	-4.0992	-0.34131	-0.86683	-3.31	0.91934	5.1085	3.7083	-3.123	-3.8463	0.9916	-1.5401	4.5477	-1.2182	0.91445	-4.4515	-2.6509	-1.7505	-2.6785
4.1583	0.58724	4.5488	4.1759	0.10876	5.4479	2.8901	3.4549	5.2399	5.5678	6.4676	4.0375	1.6684	7.5453	7.2464	1.9516	2.6334	2.5304	7.4414	2.5174	7.9362	2.3505	4.2715	-0.30584	4.1782	1.5088	2.5256	7.9151	1.4133	3.1896	8.1003	-0.44476	2.1854	3.9638	1.0723	4.153	-1.7374	2.5778	3.9794	3.6426	0.050084	2.2711	0.94705	2.068	-0.67854	2.0624	2.1237	5.4029	-1.4476	0.26271
9.9229	11.48	9.2715	6.5878	10.225	12.322	6.0921	7.9092	6.7836	7.6936	11.394	7.9373	11.214	9.9547	8.1186	12.807	9.7105	10.485	9.7822	9.394	8.761	7.445	15.37	12.523	5.3967	13.155	4.7131	10.747	12.467	11.212	7.8164	10.325	9.8099	9.3832	7.4998	13.218	8.4106	8.8802	10.403	9.4172	7.1047	9.7492	7.2045	14.316	8.7439	11.069	8.515	10.529	12.339	5.2756
6.4982	7.5974	13.117	7.366	6.2655	10.236	6.3858	10.381	8.843	13.293	9.9216	8.2219	10.788	9.4055	11.521	10.731	10.687	4.6438	8.5651	11.115	10.551	9.3742	7.9525	13.512	10.315	10.25	13.654	10.944	10.932	9.4446	7.0084	4.2272	10.916	12.657	5.8695	9.7568	11.892	13.891	7.5978	10.951	10.797	4.7306	11.054	9.6812	17.936	10.166	10.769	6.7602	11.209	13.146
3.2857	-2.379	0.60918	-2.0507	-5.437	-2.359	-5.1133	3.7022	1.3532	1.1525	-1.1187	-1.434	5.4657	-1.3747	-3.8744	3.0262	3.9255	1.5964	-1.1876	-3.5143	-0.54078	2.5214	-2.0223	-1.8061	0.3819	-2.3737	1.2778	-4.0022	2.3454	-2.2972	0.031087	5.2966	-0.60407	-2.2383	0.78445	4.494	-0.18995	-2.0567	0.072314	0.082702	0.9863	-2.9615	-5.0291	-3.9385	0.52155	1.9269	1.483	-2.2663	-0.87999	-4.9013
4.9878	4.27	1.7441	1.3201	3.3656	4.8622	3.5402	3.8186	6.1757	2.6346	0.26358	4.5173	3.9533	0.76403	4.0339	1.3547	2.9802	3.6416	2.5606	4.2593	0.61545	1.3366	2.2831	0.33932	5.1679	1.655	5.8302	0.5294	3.5751	5.5807	1.2607	2.9848	3.343	2.3838	-0.05628	2.377	2.8178	4.9938	-2.5536	-0.51711	4.6302	7.1199	2.0429	5.0876	0.48577	2.8985	0.25588	-2.4359	5.8485	4.1419
-8.755	-8.7888	-10.119	-10.055	-10.518	-8.4429	-10.079	-8.083	-9.6582	-8.7149	-9.2427	-11.891	-8.3855	-6.2044	-7.5275	-4.6272	-16.083	-10.075	-10.498	-9.6373	-7.1858	-8.3372	-4.7792	-8.745	-11.98	-9.5076	-8.5779	-10.899	-11.113	-8.1302	-10.863	-7.9665	-8.1902	-6.4083	-5.0183	-7.7332	-7.9993	-10.171	-11.293	-10.86	-7.4062	-6.8214	-5.7442	-4.9922	-9.5591	-8.2811	-10.175	-11.308	-9.5131	-9.9699
-12.701	-10.839	-9.7091	-11.346	-8.5088	-10.884	-4.2071	-6.8124	-10.721	-10.42	-13.688	-13.444	-12.576	-14.253	-10.924	-17.081	-13.177	-12.871	-14.224	-10.605	-13.753	-9.6653	-10.123	-15.039	-10.79	-14.256	-9.2884	-11.331	-12.71	-13.713	-13.459	-11.945	-13.423	-11.892	-13.508	-14.956	-9.1044	-10.534	-10.795	-11.508	-9.6274	-9.8425	-11.197	-7.656	-14.115	-12.898	-12.03	-10.736	-12.767	-8.852
-0.91522	6.1852	10.747	2.1137	7.3718	9.5702	7.6898	9.1215	4.6815	7.301	3.7035	5.6234	6.3044	3.2448	8.0615	11.017	2.2913	9.2591	8.1556	3.2223	9.2982	7.045	9.8971	5.633	9.7967	13.135	5.2817	7.0193	3.7191	8.5393	8.5932	5.7491	11.517	10.016	8.466	6.2228	8.9356	5.5453	4.7496	4.3637	8.2323	5.8297	7.6354	4.1744	5.2956	4.1279	8.4853	12.337	7.1918	7.8643
3.8879	3.6162	2.5154	2.5006	0.42141	2.6253	-1.5335	1.1919	5.773	2.0549	-1.7112	3.4748	3.932	4.7416	0.168	3.9006	-3.2726	-0.34995	1.392	2.7948	-0.84368	-0.29315	1.957	1.589	5.3175	0.76013	2.5998	-1.5257	3.9815	-1.4654	2.7791	-0.75725	2.1108	-2.3672	0.92263	1.4768	-0.82433	-0.67862	3.2118	3.316	2.2576	3.971	0.69127	-1.7473	-0.48849	5.0138	-0.47543	1.9008	4.9058	0.46367
2.8494	6.8998	2.4696	0.57156	-0.78368	-0.95323	-1.1811	7.934	3.2259	3.0801	3.1127	-0.011421	1.9096	5.4369	-0.21718	3.6199	2.4416	3.205	3.8994	-0.79298	4.156	4.0862	-0.84071	3.3899	0.32547	1.5261	4.0144	5.1358	1.5282	-3.3788	5.619	2.225	-0.4815	1.9038	7.4883	3.865	1.8232	1.5859	-1.0237	1.1645	11.189	3.6746	2.6619	4.6559	1.1684	8.5588	3.8363	1.7082	2.9186	5.9892
-2.8076	-4.0378	-2.0643	-2.146	-1.3139	-3.875	-0.11017	-2.9305	0.096864	0.013726	-1.8667	0.98243	0.66096	-0.16504	-3.2795	-0.71104	3.7034	1.5497	-2.2511	-0.89369	-0.93187	0.38161	-1.1417	-3.2944	-4.1794	-2.9893	3.0328	0.066475	2.6033	-2.1974	-2.906	-4.495	-2.4573	-2.1202	-3.6004	1.9757	-0.66162	-0.89151	-1.7931	-1.9306	-0.42618	-1.1242	-3.3395	-3.0829	-0.61596	0.87462	-1.5113	-0.73047	-3.1	-0.71294
3.5691	2.3502	6.6411	3.8593	3.3883	1.5861	5.1793	1.8236	8.9871	7.3173	7.5616	2.8929	4.918	6.1029	3.8099	4.8559	4.319	4.2926	6.7936	3.4531	1.8171	5.6438	0.10027	4.2258	5.9904	5.3858	3.0218	5.6022	8.5532	0.53125	2.8458	5.3206	8.1602	2.1981	-0.66157	7.2647	4.8571	4.8364	6.8964	3.8905	4.7124	1.5315	3.3894	6.1327	2.3147	5.4055	2.485	3.1729	0.066333	5.8298
3.0035	0.28379	5.3797	0.41378	1.5059	-0.64025	1.5982	2.0949	-0.24325	4.2297	0.33913	7.5146	2.9341	-0.19203	-2.4251	5.2634	-0.096252	2.9796	0.98439	5.2167	3.7893	1.5652	2.5014	4.6531	2.9114	1.2765	3.0445	-2.3766	-2.4569	-0.6632	2.1223	1.7617	0.28027	1.142	2.3493	1.8397	-0.25396	3.0561	-3.0826	3.7896	0.86282	4.0191	3.2553	4.7165	1.2937	3.7556	-1.6802	-0.19609	0.84205	5.6269
-13.875	-9.3541	-13.536	-12.457	-8.1201	-15.702	-12.796	-14.588	-14.702	-12.71	-12.995	-14.92	-16.35	-14.852	-13.83	-13.199	-10.757	-19.183	-12.419	-13.839	-14.975	-13.565	-15.765	-18.215	-9.5154	-14.657	-14.652	-12.253	-19.472	-13.432	-10.476	-12.214	-10.893	-11.712	-9.9869	-13.45	-10.351	-17.086	-11.94	-12.87	-13.792	-10.92	-12.743	-8.1931	-17.449	-13.232	-11.33	-16.694	-8.9922	-15.057
-7.32	-0.12131	-2.176	-2.0297	-1.8866	-3.4806	-2.5665	0.33134	-3.0494	-1.7646	-3.1047	-2.1803	-1.171	3.3753	-1.6735	0.86528	-1.4518	-1.8207	-0.13298	-1.5408	-1.0544	-1.3855	-1.8151	0.72428	-2.3495	1.8797	-2.0233	0.6945	-1.1885	1.2203	-1.6565	3.083	1.5607	-0.028572	-3.9084	-2.8022	-1.5236	0.81073	2.0094	-1.9458	-1.4648	-3.1656	-0.88627	-6.3213	-1.3313	-1.7084	-2.009	0.22819	1.6086	2.5483
-11.031	-8.5084	-10.352	-12.717	-11.431	-10.579	-13.027	-16.878	-15.385	-4.7684	-10.428	-14.127	-10.898	-7.5412	-13.433	-9.2693	-11.213	-10.038	-11.232	-11.29	-15.33	-7.9216	-14.534	-11.754	-11.384	-11.546	-7.2277	-13.649	-17.185	-12.54	-14.039	-9.7542	-10.875	-9.7889	-11.69	-11.298	-10.226	-12.555	-12.662	-12.602	-12.202	-10.141	-8.9579	-8.8492	-16.296	-9.826	-11.728	-8.9125	-13.494	-13.07
-16.585	-17.371	-15.934	-12.499	-12.302	-23.09	-15.768	-10.248	-19.381	-13.639	-12.6	-14.11	-12.13	-14.613	-16.408	-15.958	-14.317	-12.619	-15.681	-18.183	-11.373	-17.779	-12.777	-16.24	-13.073	-14.077	-15.231	-13.035	-15.388	-13.699	-13.983	-14.035	-12.971	-16.253	-11.591	-10.631	-21.889	-13.328	-15.481	-13.614	-14.086	-11.226	-18.116	-14.166	-14.591	-15.324	-10.054	-10.256	-14.691	-14.384
-13.669	-10.158	-9.3039	-10.847	-13.178	-14.097	-13.878	-12.781	-16.273	-13.564	-10.881	-11.517	-13.284	-12.475	-15.774	-10.95	-12.982	-11.55	-12.54	-14.783	-15.933	-11.888	-11.276	-13.654	-18.258	-11.716	-14.125	-7.7033	-13.923	-8.226	-13.038	-17.524	-7.7103	-14.481	-13.659	-12.228	-14.587	-14.073	-10.156	-15.341	-14.888	-14.147	-14.462	-10.866	-15.127	-17.254	-9.5711	-8.4725	-17.261	-11.492
-1.4171	2.4085	1.0927	0.8639	2.8903	-2.849	-2.1194	3.3517	2.6094	-2.2428	-0.088768	-0.40251	2.6472	5.6876	3.3592	1.5112	2.4397	4.2056	-3.4467	2.6135	-1.0642	6.0824	2.8833	1.2183	2.0788	1.675	1.4988	-2.7445	-0.44073	3.5676	2.2679	3.1561	-2.0059	1.161	-0.99092	1.2538	-2.0976	-0.65183	-2.315	1.9968	2.7331	4.5658	-1.3423	-1.0962	-2.6126	-1.2028	2.1225	1.4126	1.4546	0.76263
12.215	7.5578	3.2751	7.1393	6.4283	5.647	6.5966	10.668	8.6133	4.4827	14.283	5.8222	5.6215	8.4889	2.7996	7.0121	6.752	4.6319	3.8715	7.3484	7.901	6.6551	10.575	7.0579	4.1929	8.0066	9.4095	9.7911	10.655	9.3386	3.513	5.094	8.0613	6.8102	7.8008	11.5	6.2423	11.586	8.6265	6.4603	5.5528	13.049	9.4357	7.7602	5.6068	5.6441	13.886	6.6392	8.9667	5.3566
-2.45	-2.4741	-6.9232	-7.6915	-6.0921	-0.39355	-2.6499	0.072377	0.75358	-3.9946	-3.7242	-1.0679	2.1311	-1.8451	-4.7635	-3.32	-2.2516	-1.721	-2.5041	-2.7317	1.9191	1.825	-3.2817	-2.0709	-1.2616	3.3514	-3.2055	-6.6282	-3.3278	-2.3071	-0.82132	-2.1942	-2.4197	-2.8343	-1.8566	-4.1694	-1.5268	-2.8193	-3.6122	2.2726	-1.0334	-2.2111	-1.6382	-1.466	-2.0232	-3.3193	1.3354	-2.0677	-3.3796	-4.8364
1.6375	5.1274	6.4909	4.2242	5.5156	8.7437	7.0889	5.1367	4.2644	5.593	8.8102	4.7494	6.5598	3.9042	5.9246	5.4336	6.9205	7.2791	6.057	8.0498	2.442	7.9359	7.9938	5.3935	3.834	7.2446	-1.2113	5.5009	1.9765	5.1528	6.2731	4.7352	6.4796	3.6291	3.5295	2.5017	6.8984	2.9262	1.4605	5.8881	2.1601	10.323	5.0137	5.5124	5.4162	4.2459	6.603	9.9813	3.3044	6.1639
-5.2666	-4.8931	-0.74433	-8.5427	-3.5995	-7.2567	-5.2802	-6.6066	-7.212	-2.1057	-6.834	-1.4806	-1.6826	-5.2581	-1.6586	-6.3193	-5.9355	-0.46712	-7.6259	-3.8167	-0.6612	-3.7117	-7.2752	-8.365	-1.6434	-5.5363	-4.9312	-2.2641	-8.2113	-4.1479	-4.2163	-2.026	-5.9221	-5.1982	-4.3312	-1.3683	-1.017	-5.6749	-7.0138	-4.5292	-3.5124	-4.5164	-4.1176	-3.2444	-6.7091	-3.891	-5.4838	-5.9598	-6.6148	-6.0971
0.52665	-2.3018	-5.0715	-5.3012	1.7761	-3.0265	1.4467	-1.5388	-0.73512	0.4391	-0.014456	-1.139	-0.73698	-0.020039	-3.4057	2.274	-1.4394	-3.594	-0.76736	5.6677	-2.8363	2.8934	2.2554	6.9931	0.19215	-0.13168	0.77852	-1.3567	-1.2881	-0.93466	1.8293	-0.20767	-2.1744	-2.8938	5.349	1.9204	0.34156	-2.4157	2.9388	-2.8268	-0.41472	-0.86553	2.7883	2.0539	0.83504	2.4335	-2.1553	0.059564	3.6883	-1.4479
2.265	-4.5701	2.3676	-1.7214	-2.0648	-0.14143	-2.6055	-3.9436	-4.6284	-2.5164	1.9438	-6.8072	1.3347	-1.5226	-3.9475	0.86499	-1.6672	-2.4679	-2.7237	2.8477	-3.7171	-3.0797	-5.3858	-2.63	-3.6407	-2.852	-2.5419	-3.8368	-2.6726	-2.168	1.0491	-3.5882	-0.78079	0.50428	-3.2196	0.70471	-3.2077	-4.5506	-5.5212	-4.2904	-2.9575	-2.8436	-0.84845	-6.1872	-1.3999	-2.4952	-4.3786	-4.4111	-2.7272	0.19024
-1.6567	-1.0494	-0.49416	0.69969	-2.7104	-5.0628	0.078097	1.0462	-1.3699	-0.23675	-1.4167	-5.6919	0.60611	-0.89057	-4.1806	-4.6659	-1.2984	-3.6006	0.61148	-2.6992	0.90985	-2.8609	-6.5349	0.2656	1.543	-6.6876	-1.881	-2.5896	1.2911	-4.2639	-0.021586	-1.2362	-5.0294	-2.5202	-0.64237	-3.2643	-4.3794	-1.1501	-2.6242	1.579	-2.1258	-2.0795	-4.6066	3.6793	0.54595	0.63194	-0.29889	-3.0851	5.0585	1.5101
-8.0481	-9.6527	-10.544	-9.3617	-10.253	-5.1462	-9.5823	-8.3839	-10.443	-6.5993	-10.05	-5.4071	-11.007	-8.8848	-10.694	-13.497	-9.7991	-13.014	-12.95	-5.0256	-8.6744	-8.062	-6.2518	-10.151	-8.6653	-6.5437	-11.904	-10.19	-10.466	-5.2083	-10.607	-11.132	-10.727	-11.338	-9.5827	-9.5799	-6.3793	-9.4495	-7.2304	-10.611	-10.457	-6.2293	-6.4828	-7.2243	-1.6091	-8.0759	-10.935	-9.0902	-3.4769	-13.748
-3.0982	-5.0687	-6.3259	-1.5443	-3.5337	-3.058	-2.2084	-3.9534	-4.4278	-2.1766	-5.2743	-4.3492	-2.8919	-3.6734	-3.1414	-0.070394	-3.5864	-2.6396	0.0096603	-3.2566	-4.74	-1.5753	-1.92	-10.913	-1.0676	-4.2999	-3.2942	-2.1769	-1.6996	-8.3284	-5.8677	-1.8706	-5.3252	-7.2353	-0.25821	-5.2917	-6.255	-5.7141	-3.2833	-3.2258	-4.7974	-2.8314	-6.3316	-2.4547	-0.56016	-2.7028	-5.6802	-1.3771	-6.7354	-2.5682
6.8074	6.7448	0.32765	2.6688	6.3517	10.273	3.3995	6.4349	3.7091	8.9735	1.5375	4.353	4.868	4.7132	3.7429	8.6334	7.2531	7.4257	2.9798	6.4142	7.2976	7.2392	8.8423	3.3389	7.2707	8.4076	9.0522	4.7656	7.5199	2.3167	5.6112	5.9298	6.6057	5.7126	5.8273	6.0991	4.7034	5.133	2.6252	2.5244	4.0833	6.3361	7.0159	7.1282	4.3008	7.8888	7.7063	7.8501	4.7669	5.3346
-22.76	-21.813	-21.295	-24.371	-21.973	-18.2	-13.905	-21.482	-21.588	-20.416	-21.604	-18.119	-23.688	-21.518	-20.605	-20.235	-20.212	-23.611	-21.771	-20.111	-22.857	-21.331	-20.101	-20.423	-16.209	-19.324	-22.058	-22.239	-16.894	-22.573	-22.452	-16.323	-20.023	-19.138	-23.037	-19.033	-19.924	-23.384	-18.013	-20.658	-21.876	-18.857	-23.244	-19.811	-18.004	-22.444	-19.887	-20.193	-21.767	-19.301
-0.91348	-1.1303	1.5139	-2.3215	-1.1132	-2.3766	-1.6659	-0.63791	-1.4076	-6.1257	-2.1228	-7.5194	-1.0664	0.56644	-3.5638	-3.1055	0.054883	-0.65747	-2.1143	-0.34064	-1.4948	-1.8198	-3.5519	0.70124	-4.6055	0.16588	-3.5524	2.1244	-1.5156	1.7511	-0.59723	0.63844	-5.044	-5.8757	-2.8009	-1.7939	-5.9162	-0.21056	0.099629	1.9902	-3.5588	-2.7053	0.95642	-4.6188	-1.3662	-1.1949	0.46768	-1.9988	0.61235	2.1227
-8.4649	-7.3218	-10.487	-8.4591	-3.2151	-8.6017	-7.2486	-11.656	-10.618	-10.03	-6.125	-4.0219	-7.16	-7.0988	-5.5942	-6.0604	-7.0053	-4.9849	-0.06434	-2.3818	-9.8671	-2.4152	-6.0409	-7.9444	-7.3379	-6.1665	-6.2864	-3.9021	-4.8205	-10.004	-8.4149	-6.9583	-1.3357	-6.0542	-8.4519	-7.4488	-4.8751	-9.1383	-9.3708	-4.982	-5.9358	-2.2341	-3.5166	-6.2468	-5.3263	-4.1625	-8.8501	-9.8948	-5.4286	-7.6202
3.9262	-0.79484	2.6008	6.7449	5.5475	5.5832	1.5466	5.277	1.5126	5.1118	3.7297	2.6398	6.9892	4.2652	9.1273	-1.8678	6.6642	-0.16265	4.8955	2.4187	3.7747	2.2745	-0.99807	2.5384	0.89854	5.9185	3.0233	2.4403	5.0294	1.2136	3.8309	2.0096	-2.1076	4.2101	3.5108	2.3687	4.13	2.5389	6.1734	-0.43061	6.8529	3.4497	4.0849	-0.11636	5.066	2.8217	2.8441	2.6049	6.1178	0.40652
2.1015	-2.1101	4.9569	6.1683	-2.3106	2.1526	1.8219	-0.14443	1.6509	1.7834	2.3396	0.82948	-0.14014	-0.32023	-3.2436	-2.1318	1.0443	2.5047	4.4307	-1.7401	-1.4537	0.32045	2.074	-3.1245	-2.0568	1.479	4.5731	3.2062	0.3765	1.1128	1.1109	0.52375	0.21141	-0.58337	1.7126	-1.6783	2.7221	4.199	3.8586	3.5042	-2.641	1.1874	-6.2474	2.1237	4.6113	0.27367	-0.037035	-0.4613	-3.978	1.8424
-16.505	-4.0811	-13.86	-13.257	-13.426	-15.253	-16.069	-13.455	-10.616	-11.036	-7.3663	-11.448	-14.427	-13.738	-14.093	-9.4434	-12.585	-14.686	-17.407	-9.8349	-13.251	-8.967	-11.073	-16.793	-14.365	-14.269	-11.429	-16.251	-13.091	-14.147	-17.321	-13.478	-9.4071	-12.235	-11.869	-11.846	-11.664	-12.731	-11.758	-13.527	-11.076	-15.794	-14.966	-15.664	-9.2732	-15.179	-12.411	-14.3	-12.561	-7.1846
-3.6453	-4.6112	-4.6929	-0.76252	-6.5841	-3.716	-1.0893	-10.129	-6.7976	-2.0324	-2.4942	-4.2502	-7.9623	-9.6839	0.25721	-8.429	3.6122	-10.642	-4.1934	-7.8748	-2.3405	-6.4372	-3.9693	-6.6066	-3.9072	-7.7569	-10.435	-5.6733	-4.8331	-5.8774	-2.317	-4.9897	-3.9628	-6.7567	-11.423	-3.9724	-6.0148	-2.9502	-5.0257	-6.7504	-5.0857	-6.1459	-4.9778	-1.2044	-4.9205	-6.6023	-6.0647	-6.2329	-4.5109	-4.0589
9.9618	8.3891	7.7645	10.584	7.6937	7.6827	6.8095	6.4912	7.157	7.2345	4.4127	4.8966	9.5076	8.6884	9.4309	10.386	8.33	7.1643	7.7346	8.2126	6.3446	11.881	4.158	8.7302	8.9351	8.5509	9.3172	8.5437	6.9122	1.5712	7.3213	15.969	9.1143	6.9574	9.6356	10.01	5.6482	9.9218	5.6257	10.716	10.593	10.737	11.935	10.555	9.3291	6.5266	10.061	8.6472	5.1477	10.78
-10.015	-6.9677	-12.811	-12.242	-9.9812	-11.54	-11.49	-11.783	-12.111	-11.743	-8.8774	-7.3706	-13.552	-15.639	-11.8	-13.482	-9.144	-14.758	-8.4311	-10.691	-13.546	-8.6996	-10.864	-12.497	-8.7132	-9.715	-11.708	-9.0805	-6.7106	-11.309	-14.303	-11.718	-13.949	-14.475	-9.2642	-10.375	-8.9973	-12.494	-11.648	-15.077	-7.9038	-8.2722	-12.739	-10.749	-8.731	-8.5206	-12.639	-11.052	-10.219	-12.893
5.017	1.587	8.7775	5.7295	6.9699	1.2654	4.6593	5.255	4.3056	4.0625	1.3894	7.5728	4.7887	2.9996	0.44918	3.4896	7.4624	1.8001	0.67752	5.6214	2.5217	4.5091	8.546	0.093182	3.2886	5.7677	7.0788	1.0004	2.3596	6.5424	-2.8075	10.188	4.3033	4.1858	1.5947	2.103	6.1996	6.9869	0.53541	5.0149	6.9361	1.5094	5.0051	5.8012	5.8292	1.4296	4.4205	7.7805	5.5791	4.2967
-3.1538	-6.0762	-2.2722	-8.912	-4.9042	-8.6429	-4.9558	0.12705	-5.7943	-4.7414	-8.2628	-2.0665	-0.93496	-4.2859	-3.4034	-4.5673	-4.0279	-4.6076	-7.5007	-5.018	-5.6632	-0.71105	-7.8565	-5.0621	-3.3453	-3.4604	-5.0989	-6.9895	-3.7917	-4.9692	-7.2776	-6.3772	-8.3606	-6.3203	-3.7551	-3.3347	-6.5288	-1.5723	-2.3344	-5.9787	-4.8622	-6.2221	-5.6142	-3.7463	-8.9443	-6.1663	-1.5112	-7.3012	-4.2516	-6.4982
-19.935	-14.257	-17.712	-13.261	-11.154	-12.784	-14.825	-13.26	-14.897	-14.401	-12.592	-7.0848	-17.302	-13.36	-19.273	-16.769	-14.286	-15.937	-13.008	-8.7594	-13.292	-15.874	-16.357	-17.225	-12.983	-16.616	-13.364	-12.838	-16.104	-13.952	-13.069	-18.187	-13.398	-20.507	-13.828	-19.775	-16.586	-11.659	-11.493	-13.359	-13.063	-17.197	-16.232	-13.039	-12.918	-12.962	-16.376	-14.942	-13.282	-10.766
-8.1965	-6.5755	-10.873	-11.853	-8.9399	-9.9614	-11.257	-7.6931	-4.1	-6.6318	-8.6837	-7.484	-4.4606	-5.4402	-8.4813	-7.7871	-7.0309	-4.7041	-8.4066	-11.147	-9.3425	-7.5457	-6.5661	-9.7119	-3.9194	-4.5876	-9.3318	-5.5656	-7.9467	-9.6095	-6.2356	-7.1673	-6.3694	-9.6164	-9.822	-12.196	-9.3346	-4.1403	-4.7651	-7.178	-8.4496	-10.623	-7.1437	-5.9367	-8.6039	-5.9711	-4.1822	-8.2944	-8.9504	-10.638
-14.307	-16.759	-7.9354	-10.637	-16.117	-15.407	-11.657	-13.447	-11.234	-11.186	-16.939	-15.13	-18.653	-14.333	-12.003	-12.735	-14.767	-13.994	-11.492	-7.6806	-12.419	-11.836	-12.27	-11.834	-12.781	-13.409	-11.37	-14.604	-10.407	-15.931	-11.23	-18.426	-8.4402	-12.476	-14.069	-11.677	-11.28	-11.584	-10.82	-12.937	-12.657	-9.2341	-12.476	-14.18	-16.271	-11.532	-15.212	-15.736	-12.088	-11.075
-3.5046	-5.0357	0.40969	-4.5276	-3.8645	-6.5714	-6.6309	-7.6196	-8.2917	-2.5526	-3.4074	-3.7977	-5.266	-4.6664	-1.838	1.7938	-3.8144	-3.4418	-4.4981	-2.1291	-3.5973	-3.742	-3.4295	-1.9052	-8.1659	-2.0833	-7.9303	-4.8418	-1.4712	-4.0021	-1.5137	-8.8155	-5.479	-6.9467	-6.2643	-5.119	-5.4686	-7.2683	-8.0198	-1.8469	-9.5988	-0.58323	-5.0061	-0.86671	-2.6909	-1.737	-1.2274	2.0764	-3.4201	-5.2797
5.8432	3.381	4.4761	2.108	3.6367	2.3324	1.5741	3.8793	1.2302	3.3889	0.83728	-0.98558	0.65001	9.9255	-0.36833	3.9533	6.873	5.4551	5.7503	2.8319	7.8161	2.1022	7.0558	4.0307	3.691	3.4169	3.2022	3.6301	1.5331	5.2036	0.60299	1.7071	9.5282	3.7787	1.0828	-1.3317	4.0543	6.775	1.7847	-1.0999	3.2946	3.0224	-0.40039	1.828	1.5013	4.2284	6.8709	5.707	4.6726	2.5331
0.99001	-4.8279	3.087	-0.62168	1.4108	0.54389	-0.6459	2.0484	-2.0509	-1.7137	-0.3936	-5.8352	-2.7145	-3.6026	-0.75974	-5.7563	1.8183	-2.8849	-3.5313	-0.69674	1.4714	0.8322	1.8764	-3.3747	3.1231	2.3282	0.47094	0.49757	4.8808	-1.9415	5.9132	-2.8523	-0.23183	-0.85358	0.87944	-3.6031	-1.3014	1.5017	-0.52234	-2.8716	-2.1319	-2.0669	4.7142	0.77647	8.485	1.7482	-0.050264	-3.257	-2.3212	-0.24391
6.2408	6.4313	7.6677	4.9751	7.2967	7.4838	12.131	3.0046	11.598	2.3567	7.5003	3.4037	10.092	12.72	8.1863	8.4294	9.526	6.7686	10.087	7.2625	6.3151	5.3874	5.1824	8.8624	0.90279	6.6347	9.3906	6.7545	3.2737	8.0052	3.4264	6.8291	9.0819	7.565	7.0963	6.2399	7.3061	8.7195	6.8802	6.8725	2.6363	8.2388	6.7658	4.4253	7.6561	4.8115	1.534	5.8921	3.542	2.8488
-3.9151	-2.9435	-2.1149	3.7841	-3.9517	-6.0912	-0.73277	-3.7235	-8.3853	-0.67679	-0.48904	0.59887	-0.83223	-1.9725	-6.7253	1.0121	-4.6623	-8.0882	-2.6183	-2.8297	-4.559	-6.0637	-0.18676	-1.2537	-9.2556	-1.8987	-1.3151	-4.6171	-8.548	-4.4272	-4.4178	-8.1055	-4.2166	-0.13994	-3.318	-6.9446	-2.2247	-3.8409	-4.6698	1.9233	1.0624	-5.8056	-7.1975	-0.057349	-2.7876	-2.6613	-2.8139	-4.1941	-4.5786	-0.20989
-20.482	-22.814	-18.381	-17.959	-24.669	-18.698	-22.895	-19.176	-21.512	-19.956	-20.841	-21.199	-25.498	-18.136	-21.435	-27.348	-18.298	-22.623	-20.471	-22.655	-21.25	-20.172	-23.501	-23.825	-19.426	-19.674	-13.541	-20.733	-19.798	-19.269	-23.89	-18.373	-20.003	-19.852	-22.478	-23.082	-12.984	-20.633	-19.125	-22.694	-21.514	-17.561	-20.491	-19.071	-21.148	-20.638	-17.761	-25.935	-18.678	-20.014
-16.654	-12.175	-10.219	-11.827	-13.98	-12.42	-18.395	-16.077	-14.878	-15.217	-9.8918	-11.508	-14.182	-10.007	-12.545	-8.4255	-13.457	-15.258	-15.701	-9.2047	-12.854	-18.032	-12.897	-14.689	-9.674	-16.449	-18.551	-15.866	-9.4768	-19.604	-13.77	-16.233	-11.973	-16.459	-19.233	-13.893	-18.816	-14.63	-13.618	-14.123	-12.773	-9.9976	-11.28	-14.488	-9.9725	-15.952	-13.321	-14.951	-14.526	-13.556
-4.5947	1.5293	-5.9498	-5.7583	-4.8575	-4.9371	-3.6148	-7.8384	-2.5225	-6.0958	-6.0975	-4.7006	-3.4749	-5.964	-0.35191	-4.309	-4.711	-2.1878	-5.2681	-8.2114	-4.7104	-5.7875	-5.3127	-2.1342	-5.5827	-0.082127	1.957	-2.9916	-4.6581	-6.3464	-6.1021	-3.3395	-1.3502	-7.5031	-4.9974	-3.4009	-4.3322	-4.2351	-3.1173	-4.7736	-2.4494	-5.3563	-5.7582	-3.5848	-0.79488	-7.7277	-8.9919	-6.6838	-1.6876	-3.0957
-5.4174	-10.712	-14.091	-13.112	-10.849	-11.681	-14.831	-13.966	-11.1	-7.1319	-10.568	-8.999	-7.9859	-15.175	-11.366	-11.658	-9.7605	-10.021	-3.7355	-6.3005	-10.778	-7.6468	-12.052	-4.9578	-11.77	-11.314	-10.819	-7.3928	-8.6396	-6.1323	-12.553	-13.598	-10.001	-6.9908	-7.4512	-12.259	-6.5703	-10.175	-11.106	-11.437	-6.6525	-16.02	-11.823	-8.9207	-5.2412	-13.38	-8.0064	-11.055	-7.7434	-6.0917
-6.1438	-9.3621	-11.989	-11.389	-12.536	-12.22	-12.694	-10.267	-14.11	-11.79	-10.312	-10.175	-9.7133	-10.279	-8.7413	-11.986	-10.972	-7.2619	-12.015	-9.8471	-10.738	-9.9763	-12.183	-14.059	-11.663	-9.7242	-9.914	-11.122	-13.332	-14.397	-11.033	-14.802	-5.619	-11.201	-9.3332	-9.6309	-11.348	-12.739	-8.3014	-12.79	-14.336	-9.1601	-11.289	-12.508	-11.507	-11.329	-10.726	-9.2606	-11.469	-9.0554
4.048	5.736	6.1628	0.048011	2.5424	0.13557	1.2514	1.1986	1.0558	7.1336	1.4444	1.4578	-0.68121	4.6244	4.2425	6.9575	-1.3111	0.37867	1.3755	0.97159	3.991	1.9066	3.5673	3.8475	5.7598	-0.4221	2.0373	0.52555	1.0629	0.97379	0.68035	3.5728	1.5991	-0.69352	-0.50693	4.6434	4.4601	4.6228	0.9995	3.4155	3.643	6.383	2.9103	0.43459	3.4951	3.8926	1.3659	0.9124	2.1181	0.25879
-15.469	-12.991	-9.3401	-10.631	-15.379	-16.728	-11.198	-16.706	-9.5225	-14.237	-11.258	-12.18	-13.707	-10.447	-17.858	-10.938	-9.2472	-15.085	-8.0529	-15.599	-13.993	-14.785	-17.397	-14.214	-12.902	-12.809	-13.046	-13.18	-16.229	-13.904	-9.105	-15.761	-14.827	-13.282	-11.686	-14.903	-9.6811	-15.11	-11.763	-14.555	-12.242	-13.872	-14.146	-10.682	-13.971	-8.8491	-14.774	-9.2753	-12.88	-11.327
-2.1025	-0.10003	1.069	-0.015689	3.7229	-1.1951	-0.53513	5.4157	-0.22663	0.58137	-3.0572	3.7933	5.5067	0.094502	-0.055705	2.3972	-1.1552	-1.8989	2.9058	5.0517	1.8047	0.55738	1.2104	4.279	3.1034	4.1613	-2.156	-2.4932	-1.3067	1.3076	-3.4446	1.2536	3.615	-3.8878	-5.2424	2.6075	3.4698	-2.2965	-4.4017	-2.6538	3.1675	-0.62131	-1.7524	-2.4917	0.94812	0.55211	0.26321	3.9432	1.2227	-5.0729
3.3509	8.8604	4.9944	7.3575	6.3723	8.3568	7.4149	11.669	4.5338	7.5684	8.5616	5.3885	6.4515	5.0604	10.98	8.1109	4.4296	9.7594	5.7339	8.3142	8.6143	7.7352	6.6182	2.9843	2.1717	4.0609	7.4471	2.5145	6.6162	3.6342	5.9646	7.7997	6.631	8.552	7.5188	2.1976	5.1055	9.1285	8.9493	5.2537	1.5789	6.1882	11.435	9.728	4.3143	5.2994	6.0489	12.307	5.936	8.734
-9.2636	-15.751	-16.031	-15.106	-18.525	-9.201	-14.179	-12.298	-8.1025	-15.596	-12.588	-16.943	-13.421	-14.374	-14.827	-18.982	-13.035	-11.542	-11.684	-16.547	-14.249	-15.199	-18.332	-15.771	-9.7506	-15.631	-13.101	-9.3813	-16.303	-10.954	-17.038	-16.197	-14.076	-11.614	-12.26	-17.977	-14.96	-19.594	-15.761	-10.76	-11.31	-15.787	-10.256	-16.911	-19.377	-13.655	-16.981	-10.762	-17.596	-15.513
6.8915	8.5654	10.69	14.864	7.842	10.728	7.9105	5.5857	6.2386	11.046	14.169	9.6873	7.7646	10.799	10.635	11.458	13.591	10.828	3.6676	8.9539	5.6227	7.9413	10.128	6.2184	7.7021	13.529	10.055	4.2936	10.393	12.029	7.8507	3.6383	11.342	12.697	10.71	10.041	12.638	13.431	4.1481	10.622	8.9756	12.273	11.96	12.569	9.5099	8.2147	11.736	14.105	14.938	6.1198
-2.9479	-7.4055	-5.9753	0.1937	-7.6518	1.7307	0.25306	-1.7402	-3.1582	-3.0803	-1.6574	-0.70937	-1.902	-3.4863	-2.3915	-5.3444	-1.2942	-1.5446	-0.31401	-4.5474	-7.4648	-2.3502	-2.9811	-1.9128	-8.2053	-4.3462	-3.3172	-4.1986	-0.22636	-3.1059	-7.7422	-3.088	-3.1464	1.0105	-0.65969	1.7933	-0.11366	-1.6645	0.56102	-4.8387	-0.77424	1.769	-2.2371	-2.2022	-4.2426	-0.86755	-6.0492	-1.74	-3.6721	-4.6527
-20.446	-23.918	-18.711	-20.173	-23.64	-22.952	-17.782	-22.101	-18.489	-20.456	-20.222	-23.047	-19.491	-21.964	-23.289	-20.203	-21.355	-21.904	-16.821	-22.425	-22.539	-20.808	-17.224	-20.564	-22.588	-21.426	-18.964	-24.277	-20.708	-19.922	-22.606	-19.728	-17.541	-18.217	-20.951	-20.619	-15.937	-18.628	-19.019	-18.331	-23.697	-22.43	-18.184	-22.694	-21.347	-19.414	-22.285	-19.424	-20.992	-21.114
-2.9681	-4.43	-1.4323	-9.1296	-1.7698	-5.679	-10.244	-7.0484	-1.9153	-6.8855	-5.1205	-5.3083	-9.3748	-5.7425	-0.25006	-4.7419	-3.9743	-3.0919	2.5125	-5.7035	-2.7115	-2.2004	-1.4362	-6.8523	-5.9368	-4.9476	-3.0715	-5.1915	-4.2236	-2.8138	-1.1497	-1.9929	-6.1869	-3.8733	-2.1078	-3.698	-2.1812	-2.4641	-0.40226	-5.3809	-4.022	-6.1199	-4.3581	-4.5453	-6.0631	-8.8006	-3.4394	-6.7491	-9.2315	-4.2679
-3.2763	-0.33995	1.5386	-5.2817	-3.4313	-4.0962	0.14382	-2.6509	-2.804	-0.1948	-5.085	-3.7181	-1.0007	-1.9458	-1.7225	-3.2073	0.12066	-5.0884	-2.3434	-3.3821	-2.2051	-0.65932	-2.318	-3.5773	-3.0787	1.9667	-4.0132	-4.9899	-2.4644	0.2047	-5.4093	-1.7632	-1.2958	-1.6173	1.1454	-4.9466	-5.304	0.22506	-3.5304	-5.4256	-7.6892	-3.4034	-3.6913	-2.3362	-1.3834	-3.3181	-0.65959	0.09276	2.4928	-9.8031
7.0108	2.807	6.2172	4.8556	8.7022	2.3101	5.3276	4.0331	3.5112	1.6462	6.2206	1.9843	0.6423	8.192	3.901	4.5488	3.9873	4.2931	6.5256	3.7905	4.5234	1.8973	-1.4947	2.6449	4.6055	5.0304	3.9188	1.6573	3.148	3.1351	5.2131	6.4237	4.145	6.4043	4.3821	2.603	6.0722	7.9113	5.598	5.5119	4.4279	3.5478	8.0819	4.7034	8.228	3.1825	6.1701	6.0979	8.8497	4.5993
7.2781	6.0294	8.7472	9.5047	7.01	8.1817	7.3172	6.5703	2.8658	8.4267	10.032	5.0148	7.4799	6.4144	12.855	8.3075	9.7482	10.445	4.1271	9.5025	8.5333	6.3032	10.853	13.456	10.212	9.148	6.4756	7.7769	6.924	6.3311	7.4751	7.4641	4.2177	11.16	7.9053	6.1059	7.2	9.2782	10.06	8.5547	7.2179	8.7348	9.8397	5.5884	8.8215	9.9306	7.2797	9.3055	8.3786	7.7281
-8.4045	-14.819	-12.174	-10.768	-11.557	-15.106	-13.227	-12.08	-11.672	-12.748	-15.799	-11.683	-13.853	-14.501	-13.985	-13.332	-14.283	-12.104	-10.182	-13.319	-12.986	-12.098	-12.472	-10.111	-13.179	-16.302	-9.7572	-10.441	-13.229	-16.053	-7.2429	-14.991	-16.49	-14.635	-12.823	-14.806	-11.765	-13.923	-9.4853	-14.411	-10.697	-10.248	-10.938	-11.314	-13.021	-11.897	-13.802	-13.77	-16.295	-18.777
-13.941	-13.488	-8.6605	-11.407	-4.5977	-15.247	-8.7377	-8.1429	-8.2036	-10.041	-10.206	-11.282	-11.899	-7.8877	-9.1111	-15.854	-11.408	-11.569	-10.561	-10.651	-13.44	-13.911	-11.335	-11.008	-7.3424	-9.0057	-12.271	-9.7344	-8.9361	-9.5749	-11.847	-10.755	-9.2039	-10.644	-16.388	-4.5022	-10.452	-8.461	-9.9988	-9.5741	-9.9068	-10.19	-8.2468	-7.9138	-5.5463	-13.388	-8.9269	-10.826	-9.2162	-11.782
-10.072	-3.4741	-5.018	-5.9185	-3.032	-4.4326	-7.9081	-4.3486	-4.5785	-10.891	-8.1051	-5.1394	-5.5207	-6.9565	-1.3035	-4.9688	-4.1288	-3.1902	-6.5219	-3.6821	-7.6489	-5.2744	-2.0797	-6.98	-4.6227	-7.9502	-9.2496	-1.2833	-9.9498	-4.4308	-5.6479	-5.0068	-3.8422	-2.7031	-5.2274	-3.3754	-8.3821	-2.8245	-5.9704	-9.2732	-5.6355	-9.1101	-7.2333	-4.4576	-1.1183	-4.8162	-6.9286	-8.0596	-5.5417	-6.6236
-18.644	-17.728	-19.659	-20.617	-18.998	-23.022	-23.367	-20.106	-19.612	-24.152	-19.822	-21.113	-21.745	-22.262	-21.193	-19.676	-24.08	-22.63	-20.24	-21.8	-20.653	-17.816	-21.039	-19.52	-20.256	-20.256	-21.568	-20.41	-20.397	-21.51	-18.355	-17.892	-18.911	-21.6	-22.601	-20.205	-18.799	-16.308	-18.569	-24.245	-24.378	-20.882	-15.624	-22.208	-18.102	-18.915	-18.954	-20.514	-22.725	-21.965
-6.1178	-2.3121	-3.5559	-5.9407	-6.0366	-3.0517	-0.52761	-4.2128	-2.8319	-2.2871	-6.5583	-6.2383	-3.6857	-2.9588	-1.4602	-5.5091	-6.8854	-3.6398	-0.9167	-5.16	-5.1812	0.78899	-3.1998	-4.7927	-5.1439	-4.8639	-4.1409	-6.7976	-4.4452	-1.141	-3.3032	-6.5593	-5.8878	-5.7376	-4.2522	-4.7301	-2.5347	-2.0252	-4.0684	-0.097362	-6.5316	-3.0143	-7.1501	-4.5915	-3.3034	-0.16449	-2.5303	-7.3412	-3.1564	-6.541
-16.173	-11.154	-11.703	-13.422	-17.377	-11.334	-7.878	-12.815	-15.382	-10.07	-13.03	-12.674	-13.919	-12.654	-13.765	-12.94	-17.238	-4.9885	-14.404	-14.998	-14.486	-9.1486	-10.161	-13.019	-12.357	-12.302	-16.798	-12.139	-11.43	-13.746	-9.8934	-14.64	-12.309	-13.877	-11.826	-11.547	-11.518	-10.858	-13.617	-12.787	-10.74	-13.316	-13.313	-14.352	-11.332	-14.701	-9.7534	-9.7893	-17.195	-17.77
-0.14558	-2.7895	-0.66151	-0.59869	2.7792	-1.1378	5.0593	-2.9213	-3.0969	0.46552	5.8506	-0.1859	0.9558	1.7761	3.3863	1.0963	0.38423	2.463	-2.0437	2.8898	-3.239	-4.6952	-0.38559	-1.2539	-2.8273	-2.5018	0.21962	3.2549	-6.3789	-4.075	2.6702	-0.8923	-0.59999	0.46649	-1.0154	4.6151	2.3799	-1.0079	1.3478	-3.9122	8.1252	-1.281	-1.4675	3.151	4.1084	-3.1909	4.8819	-3.5352	-0.086366	1.0319
12.651	8.1978	6.9487	7.1569	12.539	8.3031	4.6467	6.1783	8.7929	12.827	13.072	10.532	13.256	9.0207	10.309	9.8285	11.555	10.329	12.706	7.8935	10.066	9.6688	12.5	4.7405	7.1411	7.8227	9.0596	7.7153	8.8917	10.881	3.3851	8.0193	13.339	6.7805	7.8932	13.349	7.6295	10.316	6.6374	5.6678	9.2585	10.92	8.3315	8.7306	5.6589	8.1987	4.6522	12.121	12.716	6.3551
5.2669	1.3048	5.2168	1.2116	1.3165	2.9586	-1.0875	-0.57055	3.2908	0.36195	3.0247	0.14516	-1.0983	4.6111	5.6516	4.4175	1.917	4.6412	4.7503	2.8304	1.3371	3.8046	3.3453	-1.1131	4.0977	-0.26261	1.3322	3.1098	-0.093241	5.6683	6.4523	4.4802	3.5026	6.3695	-0.21347	3.4391	4.0685	1.91	1.7696	6.596	5.9395	4.389	3.5849	5.5229	-0.39136	5.6704	-0.35843	6.2159	0.96998	2.0455
-15.773	-9.5038	-16.136	-17.873	-13.352	-12.638	-13.805	-14.575	-14.048	-16.625	-12.79	-13.066	-14.325	-16.926	-18.931	-15.501	-14.212	-17.079	-11.41	-9.7575	-14.607	-13.598	-17.392	-10.84	-14.15	-16.964	-12.341	-11.213	-13.966	-11.936	-10.738	-14.166	-13.001	-14.141	-13.956	-9.9199	-11.533	-13.649	-13.267	-19.729	-11.6	-12.724	-13.239	-13.517	-11.569	-9.979	-12.596	-15.213	-15.587	-16.527
-0.38136	-5.9368	-4.0714	-1.736	-3.9495	-0.53077	0.074213	-0.36328	-4.0636	-2.6716	-2.5517	-2.1816	-5.5636	-0.37746	-1.6199	-1.7095	-4.3232	-4.0797	-1.6309	-2.8799	-8.7888	-4.6055	-7.2623	-8.0013	-6.1637	-9.8353	-5.733	-7.5939	-6.1504	-4.5067	-3.504	-0.81745	0.074695	-4.5047	-2.7509	0.04884	-1.2524	-4.098	-2.8141	-1.553	-8.7862	-5.7224	-0.58265	-2.0109	-4.0084	-5.9053	-2.8324	-1.5407	-0.12917	-3.736
-5.1301	-3.3386	0.16079	3.1311	-1.8297	-1.0509	0.56539	-1.5358	-1.839	-2.9027	-4.6135	-9.2257	2.8144	-0.37951	1.7138	-2.6922	-2.7258	-0.47434	-0.11834	2.1877	-3.0764	-0.05279	-2.4041	-1.5594	4.484	-1.6194	-0.3874	2.0558	0.056615	-1.6696	0.15906	0.80002	-1.5661	3.0847	1.5401	-2.3864	0.89986	0.44238	-2.8716	-1.0591	-0.19541	-0.67803	0.11817	-1.6544	-1.2515	-1.3235	-1.4309	-2.5521	-4.3188	-3.8037
-9.1017	-2.1462	-7.7833	-5.2914	-10.462	-3.5959	-9.9815	-5.1007	-4.389	-4.8629	-0.10441	-5.8351	-7.4541	-7.1138	-6.3941	-2.9534	-4.5855	-2.4859	-3.4714	-4.2706	-5.9145	-4.4583	-7.1409	-5.8441	-6.7994	-4.7232	-8.6318	-5.9216	-9.2982	-0.93506	-1.6237	-3.5146	-5.3522	-5.0992	-3.5812	-3.2242	-9.366	-3.885	-8.728	-2.2865	-5.749	-1.6978	-2.806	-4.1285	-6.9007	-8.5198	-3.9545	-3.734	-5.132	1.1855
-0.10878	-2.2395	-5.9177	-4.4217	-5.5788	-0.38402	1.4066	-1.1493	0.84713	-0.74936	-1.9861	-7.5297	-1.5252	-4.5118	-5.1336	-1.8382	-2.1869	-2.5707	-2.5136	-0.075968	0.52998	-4.3224	-0.97269	-2.8481	-0.59088	-1.0826	1.0124	0.71053	-1.833	-1.5483	0.14172	-1.5136	0.72684	-4.0061	-0.84161	-3.3891	2.1894	-0.97831	-5.0388	-6.0334	-5.8255	-0.91196	-0.83354	-4.3834	-1.8727	-2.5364	-4.0611	-0.33287	0.91094	-0.3113
2.6874	-0.91401	1.502	2.0085	5.4941	2.7502	4.2009	3.5998	5.3294	1.4777	1.7149	3.5391	1.0786	4.717	1.8027	7.1542	1.4962	0.15027	1.1197	4.971	3.5622	2.5628	-1.0485	1.4268	4.5054	6.3022	1.0637	5.638	1.0121	-0.5047	4.1347	6.7051	5.893	-1.2634	0.19777	2.8502	3.1091	3.9285	5.521	6.6377	3.2098	11.418	2.6786	2.0732	1.4019	1.8148	-1.3687	5.0271	4.7759	-0.89618
3.3335	-1.5003	-2.9884	-4.5163	0.75048	-5.4054	-0.4197	0.17363	0.84402	0.1841	-1.2585	3.7814	-8.7893	0.66248	-3.0455	-2.7198	-4.1156	-3.4922	-1.3148	0.68312	-0.63468	0.0028003	-4.1949	-1.4212	-0.66921	0.30015	5.7152	-2.9686	-2.9152	-1.9017	0.55651	-2.0877	-0.97293	-2.3464	-6.0424	-4.7369	-2.4887	-1.096	0.0025918	2.7655	-0.73184	-3.5171	-3.8564	-0.58962	-1.3478	-3.8736	-2.4175	-2.2101	-1.703	-0.45227
8.8157	10.536	13.04	10.849	10.375	8.6596	6.3383	11.927	9.7352	6.7153	11.261	9.4606	8.4405	9.7128	5.5578	13.167	8.6474	5.9683	15.128	5.8231	11.947	13.246	13.36	11.404	10.499	9.9241	9.5387	9.6221	7.6643	7.3154	7.846	9.0471	11.674	10.976	11.674	8.0246	11.151	6.9091	7.9915	10.068	12.133	8.0497	7.7373	11.817	14.767	11.98	12.52	14.307	12.934	8.5397
4.2839	9.1134	5.7023	6.0145	5.0558	9.0988	3.4726	4.321	6.8865	7.2939	11.793	2.9661	4.4664	6.1762	6.8067	9.9123	0.44943	6.0436	6.4141	4.4299	12.761	4.9546	12.96	4.1824	5.2455	5.6033	8.2697	6.6648	7.3788	3.8277	6.2977	9.6914	8.9363	3.9716	4.3665	8.8521	7.6536	6.1899	7.7991	8.3814	5.199	8.5272	8.1814	7.4706	2.9615	6.1567	5.3293	6.1284	8.3498	5.5768
-0.64452	2.0795	-2.1752	-0.65974	-1.8392	1.803	1.5425	-2.2451	-0.62511	-3.5565	-1.6813	0.99721	1.4583	-5.9611	-2.1765	-4.3245	0.5201	2.6994	-5.3822	-8.0315	-2.7423	-3.121	-0.46556	-3.0775	-3.4566	-3.7429	1.6617	-6.0537	-2.269	2.2556	-4.4054	-0.39019	-1.4702	4.3346	-5.9842	-1.4772	-0.68069	-2.6082	2.0215	2.3503	-0.47444	-0.72435	-1.8619	4.8567	-0.29266	-5.9748	0.35032	-1.1538	0.79203	-5.7248
-8.4071	-8.7858	-11.786	-10.157	-13.338	-14.278	-12.106	-10.649	-12.789	-7.7364	-10.205	-13.562	-12.994	-8.1965	-6.9802	-10.942	-12.401	-12.447	-15.835	-11.607	-8.4988	-13.938	-9.2405	-10.894	-11.991	-13.094	-10.553	-10.588	-10.131	-12.512	-13.921	-9.8524	-12.174	-12.349	-11.567	-15.084	-9.9229	-16.829	-7.5399	-11.12	-10.366	-13.637	-10.486	-13.434	-13.754	-12.767	-8.8827	-15.222	-8.7875	-10.646
-6.9167	-3.7369	-1.867	-6.0549	0.43865	1.0411	-6.5335	-7.3123	-6.0249	-2.4014	-1.7172	-0.27606	-1.7737	-5.9465	-4.7619	-5.2689	-2.3273	-4.4879	-4.512	-1.7671	-0.59335	2.4169	1.8199	-4.5998	-4.1661	-3.1373	-4.6707	-3.5302	-3.0254	-3.3676	-7.2828	-3.2681	-1.101	-3.9409	3.4443	0.098965	-2.1068	-3.7656	-4.4131	-3.2541	-2.1997	-2.0676	-1.5341	-4.6855	-6.7839	0.36015	-3.3669	0.2493	-0.0025838	0.68551
-9.9255	-11.705	-8.7809	-4.3325	-9.4076	-9.3313	-10.735	-5.6643	-7.277	-5.5735	-8.9869	-8.9518	-9.8509	-10.32	-9.4502	-9.339	-12.518	-9.9744	-8.6538	-8.8416	-9.5224	-10.528	-8.3706	-12.486	-8.192	-7.8314	-12.215	-8.2432	-2.5921	-11.955	-3.9551	-9.0464	-10.113	-10.831	-11.255	-8.4107	-7.4739	-12.761	-6.3061	-8.8183	-5.8864	-11.405	-11.281	-7.1294	-7.6129	-9.8793	-6.4554	-10.768	-8.5747	-7.1987
4.5459	14.232	6.0017	8.3657	9.5543	5.3573	10.105	2.1584	10.051	4.6284	6.0949	7.765	5.7797	7.7502	7.2662	10.424	6.7255	8.1235	5.2834	9.1738	10.841	6.9454	7.7896	5.8177	4.9672	11.812	10.85	5.3938	6.1287	5.1493	2.9173	12.247	9.386	2.9736	11.218	10.716	13.132	6.5726	5.2062	4.3361	8.2016	5.2855	8.028	9.5862	13.422	11.123	12.246	8.4802	9.0512	12.194
-9.596	-12.42	-9.4855	-9.1263	-13.811	-9.5906	-12.107	-13.584	-11.815	-14.636	-10.133	-8.1569	-4.312	-9.2749	-7.4217	-7.5715	-9.4285	-11.902	-10.429	-10.615	-6.6625	-11.772	-11.107	-7.4133	-12.595	-8.8186	-11.61	-12.309	-12.356	-10.154	-10.323	-6.6897	-5.1982	-7.9716	-12.912	-8.2874	-8.4176	-12.205	-6.8819	-8.4074	-10.09	-12.174	-10.753	-10.356	-13.328	-10.763	-11.877	-10.456	-11.701	-9.9823
-5.9087	-11.804	-5.0391	-10.886	-7.5992	-14.711	-14.246	-15.351	-13.159	-7.9665	-10.992	-12.652	-10.265	-10.907	-12.76	-5.5935	-11.539	-10.375	-13.957	-11.035	-12.693	-15.608	-10.575	-9.7842	-13.403	-10.282	-10.447	-9.3545	-11.343	-13.555	-10.131	-10.989	-10.194	-10.007	-11.846	-12.231	-6.4395	-13.686	-7.3414	-9.605	-5.9125	-10.841	-11.022	-9.9785	-12.878	-11.78	-9.9061	-13.813	-10.437	-13.325
-7.5604	-8.5574	-9.8491	-13.863	-9.6331	-13.554	-14.445	-9.6591	-11.29	-11.102	-10.602	-11.687	-12.293	-10.379	-14.137	-14.811	-9.2521	-9.5387	-9.6856	-11.259	-9.16	-6.2442	-14.978	-11.037	-15.117	-8.8388	-12.5	-11.71	-10.959	-8.6497	-7.5366	-10.293	-6.9984	-13.538	-6.6599	-6.9505	-11.688	-11.517	-10.602	-5.6278	-14.229	-13.897	-11.654	-10.016	-13.531	-5.9891	-4.9959	-11.041	-11.999	-7.1615
2.7467	2.3468	2.8307	1.3006	2.8626	-0.45819	3.8667	1.0611	1.6773	2.9644	3.4096	9.4849	-1.2513	4.821	0.91859	-1.0896	1.4548	0.86528	2.3849	3.8117	-1.3267	-0.43989	3.1929	3.0806	4.1937	-0.52821	1.1111	2.8559	0.84064	1.9303	4.5729	0.69074	1.432	0.63036	-0.67795	-1.23	6.1528	3.0859	1.6207	2.164	4.4508	3.5565	-2.1993	1.6225	3.6885	5.8701	0.57048	1.9856	4.2997	0.16821
-22.585	-20.067	-21.724	-17.814	-19.297	-20.833	-26.484	-26.546	-23.649	-23.484	-22.804	-21.734	-21.255	-18.463	-23.568	-23.981	-20.091	-17.844	-19.772	-23.095	-27.971	-14.278	-19.539	-16.399	-23.517	-19.385	-22.296	-20.855	-23.056	-22.007	-25.302	-19.006	-20.129	-23.226	-19.992	-20.076	-18.582	-22.573	-15.19	-19.042	-20.965	-17.276	-18.935	-20.153	-20.447	-17.481	-19.012	-22.054	-17.213	-22.004
-14.48	-15.624	-11.747	-11.617	-11.836	-13.637	-17.279	-9.5387	-15.986	-14.65	-12.147	-10.092	-14.225	-10.642	-15.874	-17.304	-15.223	-9.1006	-11.05	-15.111	-14.181	-15.717	-10.601	-14.333	-11.537	-12.757	-14.076	-11.564	-14.208	-13.357	-15.189	-16.387	-12.197	-12.934	-17.751	-17.291	-14.667	-15.259	-18.18	-10.018	-9.7647	-14.869	-13.36	-14.454	-19.954	-16.789	-11.221	-17.516	-12.676	-13.605
-16.461	-9.8238	-12.516	-12.675	-8.3006	-12.201	-14.264	-13.333	-14.937	-11.484	-15.45	-12.856	-9.1096	-12.4	-14.259	-12.424	-15.554	-13.166	-11.576	-13.732	-8.2034	-8.8138	-13.777	-14.267	-17.648	-12.97	-16.213	-14.53	-14.842	-10.465	-10.419	-11.732	-13.372	-11.94	-10.82	-13.687	-14.668	-12.533	-12.93	-19.783	-10.002	-13.301	-16.601	-12.556	-13.564	-12.53	-8.293	-14.351	-17.132	-15.662
-10.235	-8.7685	-10.665	-6.7273	-6.6588	-6.3189	-5.0192	-9.9638	-8.3192	-10.461	-11.843	-6.4529	-9.9917	-6.7123	-14.432	-6.7118	-7.8522	-6.1603	-7.092	-10.429	-6.8359	-13.86	-5.2753	-6.1522	-9.6093	-14.495	-6.1979	-7.6801	-5.9999	-9.594	-10.561	-1.7547	-4.4044	-8.5216	-8.8031	-8.4605	-9.7791	-10.755	-12.732	-11.449	-14.191	-7.9781	-10.139	-7.6663	-5.5269	-9.1792	-9.3617	-10.693	-10.053	-10.813
-10.548	-13.768	-9.0821	-11.921	-13.775	-15.091	-14.602	-15.419	-12.16	-15.567	-14.603	-13.491	-9.7293	-18.621	-10.123	-13.297	-14.511	-13.254	-13.336	-13.021	-16.998	-8.1444	-14.631	-14.521	-13.257	-10.285	-12.052	-13.11	-12.024	-18.164	-19.544	-12.596	-15.443	-17.154	-15.753	-16.355	-17.986	-15.485	-13.723	-12.291	-10.988	-14.272	-16.153	-11.596	-13.929	-8.6617	-12.224	-17.239	-10.962	-15.941
2.1202	0.57384	0.71536	0.15586	1.8533	2.0302	0.78632	2.6569	-1.5904	0.1842	4.7358	2.1297	-1.8093	3.6314	-2.3642	-1.8025	-2.9096	-2.3866	8.1665	0.27037	-1.5566	0.36847	2.4832	0.37235	-1.5796	5.1342	5.1592	-1.2822	0.072689	3.4304	3.2254	-0.53496	2.2326	4.9708	1.1494	1.5017	2.5522	0.38665	-0.2615	2.7585	-0.79938	-2.0771	-1.8128	-2.1376	0.67558	5.1705	-0.018526	-0.27169	1.2536	0.87918
8.3638	7.1544	8.468	5.3451	8.873	6.665	14.152	6.6153	4.5532	4.0239	10.596	7.7207	10.256	8.5009	12.97	7.6119	4.8664	7.3148	10.251	3.9778	6.4972	10.183	6.1363	8.1683	6.8849	8.2703	8.0029	4.769	7.4814	10.388	12.766	10.555	12.825	7.768	7.3236	8.2365	10.921	3.449	6.7634	7.3952	8.4971	5.8065	11.467	11.899	9.8943	8.8852	11.034	9.2931	7.345	7.3725
0.52263	6.5266	0.45697	0.87089	0.75875	-2.0688	0.538	2.9758	-0.12351	1.0504	4.6139	-0.086026	5.5293	0.96826	4.6718	3.266	1.8359	3.5554	-0.67626	3.7816	0.37216	-0.7014	1.2453	3.2116	-0.97888	0.83299	3.2285	2.8147	3.3427	3.5511	1.7654	3.0815	1.5094	-0.28181	3.3291	1.9282	3.3622	2.5577	5.0852	4.5159	2.4689	-0.67682	5.5595	-2.9806	-0.71996	1.6268	0.21477	0.73857	4.0986	0.70168
3.2642	2.725	4.1851	2.0651	4.0571	2.3754	3.1983	6.5598	6.0425	0.22408	4.3769	3.0923	4.9908	0.48104	3.9866	4.9666	2.2113	-0.64277	2.5801	8.3913	-4.3273	4.7759	2.8488	4.2885	1.322	0.61043	1.6852	3.0286	4.1922	4.2085	3.5453	2.4538	-0.24339	5.7527	4.8694	-0.31951	3.2563	-2.4407	6.2392	2.4822	2.737	7.0062	4.0883	4.7411	3.1626	4.2032	-0.84688	1.5564	4.8457	-0.71781
-1.2505	-1.6864	-0.51269	-0.84414	-1.4545	-3.7462	-1.4835	1.0007	-1.6164	-1.5076	-2.2378	-2.0284	-1.9216	-1.4735	-1.2836	-0.7192	-0.066398	1.2748	-6.9747	-2.2243	1.7847	-0.52471	-2.941	-3.481	-1.833	1.2302	-1.6656	0.65416	-0.35215	-4.5122	-1.7723	0.49676	-1.2486	-0.97474	0.45788	-2.8928	-3.6137	-1.0465	-1.6607	-0.21716	-4.0432	0.48555	0.51577	-3.9736	2.3104	1.4255	-1.7496	-0.45815	-2.4414	-4.1236
-1.3768	-0.25133	-0.62091	3.7445	-2.4602	0.79714	0.5381	-1.2136	1.1333	3.8239	0.42093	-1.0055	-4.3107	-0.93679	-0.89846	0.79552	-3.4623	1.9645	-3.6369	-4.5277	1.8733	5.098	3.0273	-1.6467	-6.7166	-0.12746	-1.9636	-0.22631	4.1651	-1.7275	-3.2031	-1.9042	-2.7456	7.3279	-3.8121	-0.1799	2.7935	-1.8444	-2.0083	0.53801	1.1544	4.6178	-3.0528	0.58979	0.91097	0.5633	-1.0124	0.33693	-0.15306	0.11731
6.3727	5.7026	1.671	0.14578	1.7904	1.681	2.0081	0.81163	1.7789	-1.0114	3.2042	9.5876	5.0103	0.18937	-2.1535	2.1635	5.338	7.3454	1.3322	2.2516	0.7511	5.7754	2.9667	3.4844	-1.0342	4.6144	4.0946	3.2036	-2.1489	2.716	0.64423	2.0458	3.9521	1.3251	5.4007	3.8693	2.0863	2.8712	5.1477	8.4827	2.8586	0.66897	2.7466	-0.84079	-1.6422	-2.2898	7.8927	4.6565	6.6398	0.55076
0.85514	1.3319	-3.4317	-0.24673	2.2031	0.59491	3.2048	-2.5446	-0.54582	-4.5053	-0.69924	-2.9268	1.3394	-0.27644	-0.64476	-2.4493	3.2134	-2.459	2.4019	0.31885	-3.386	1.6708	-0.14387	0.88614	-1.9857	-0.42549	-1.1953	-0.8673	1.2162	-1.6349	4.8948	3.4389	-1.8231	1.4919	-4.2833	-1.5889	0.6223	0.30829	-0.14692	-1.1112	-4.9517	1.077	-3.5012	-0.79026	-2.4739	3.2804	3.9927	-1.8404	0.19705	5.3847
0.61428	1.061	-2.2176	-2.2031	-5.1166	0.83352	1.2803	-5.0066	-3.2211	0.82644	-4.308	3.9637	2.7172	-0.34634	7.3002	0.17018	-0.74139	5.2666	0.27311	0.34022	-0.42159	-8.7147	0.28515	2.9151	-1.5679	1.8324	-2.3047	-4.8831	0.73291	1.4106	-1.3601	2.1279	1.1751	-0.93785	-0.41245	-4.1711	3.2342	-0.48766	-0.43446	-0.55792	-1.1409	-2.358	-2.7175	1.9041	1.1152	-0.052758	0.16527	-2.1088	-2.7413	0.2419
-12.429	-16.479	-12.001	-10.584	-11.641	-14.694	-10.883	-15.029	-16.373	-16.119	-11.741	-13.904	-18.835	-11.352	-14.124	-11.762	-10.491	-15.681	-14.446	-9.4747	-13.06	-12.819	-10.578	-11.126	-17.4	-11.975	-14.304	-12.686	-12.67	-11.291	-10.119	-14.576	-17.822	-13.487	-13.773	-11.393	-14.052	-14.864	-14.733	-12.582	-13.5	-13.857	-8.5899	-16.517	-13.752	-14.923	-14.086	-10.265	-14.181	-12.484
-10.903	-13.24	-13.439	-14.038	-9.6808	-13.331	-11.372	-17.877	-12.95	-16.367	-12.583	-12.612	-12.336	-15.309	-12.928	-7.3385	-14.545	-14.964	-15.188	-11.853	-11.368	-15.692	-11.864	-16.684	-16.577	-10.878	-15.004	-14.294	-9.4484	-13.416	-13.377	-10.277	-9.4762	-6.3413	-15.384	-9.9605	-7.814	-15.01	-11.597	-14.434	-14.447	-16.47	-16.215	-12.101	-13.015	-14.094	-9.835	-14.052	-11.414	-10.457
-7.6068	-5.0912	-0.40783	0.012656	-4.7832	-3.7757	-3.5626	-1.5194	-3.9236	-4.5723	-0.84493	-0.55303	0.26808	-0.77065	0.61563	-8.9995	-8.8187	-4.8848	-4.1024	-1.0988	-5.137	-1.3782	-2.0251	-1.515	-1.8248	-2.2893	0.41799	-1.5463	-0.59264	-3.2729	-2.208	-2.5832	-2.2774	-1.4703	-3.7865	0.53015	-4.9871	-4.559	-2.9735	-5.4574	-3.5259	-3.108	-5.559	2.4934	-4.0521	-7.7546	-1.0989	-0.044022	-7.0639	-5.7355
-15.135	-14.739	-12.887	-16.41	-11.324	-11.665	-9.3439	-11.262	-10.149	-11.296	-13.251	-12.649	-14.288	-15.316	-14.076	-11.12	-9.3342	-12.729	-12.824	-15.272	-12.269	-9.9721	-16.634	-9.3038	-14.673	-12.375	-11.858	-12.488	-13.309	-14.15	-11.21	-13.477	-12.53	-12.105	-11.022	-13.528	-11.683	-16.119	-13.295	-8.8298	-13.287	-14.827	-11.755	-15.209	-12.553	-18.535	-11.063	-14.461	-8.9224	-15.651
-13.92	-11.499	-9.3948	-10.523	-10.651	-10.121	-8.5531	-3.2256	-5.651	-9.9269	-12.29	-8.8006	-10.815	-13.006	-11.679	-12.649	-14.068	-11.594	-14.251	-10.112	-11.226	-12.07	-10.791	-13.719	-10.912	-12.352	-9.8223	-10.39	-12.811	-13.489	-7.4772	-14.355	-10.617	-6.4528	-14.042	-5.7056	-8.4195	-5.7477	-12.959	-12.847	-12.778	-13.724	-12.566	-11.416	-13.164	-10.826	-10.726	-10.021	-11.357	-10.725
-0.65326	0.17877	0.84548	-3.4186	2.1246	-4.7916	-1.9086	-0.97575	-0.77723	-3.7117	0.97851	-3.4203	-0.022173	-1.6106	-0.51799	-2.4916	0.79011	2.0067	-3.3544	2.4188	0.77316	-1.6536	1.1382	-3.0551	-2.7747	0.93111	1.4581	1.2407	-3.7651	2.7522	1.3048	-0.92298	2.6033	2.5825	-2.6005	-1.9632	-3.4323	-2.0877	0.27707	1.239	-4.7271	-3.0587	-2.2794	-1.8163	-0.90451	3.3105	-5.6195	-0.8014	-1.3814	-4.1029
-6.4673	-1.3497	-0.37259	0.29706	-1.5818	-5.0994	-4.2507	-3.1743	0.019528	-0.89918	-2.2347	-5.9818	-1.505	-4.1861	-4.8403	-3.8034	-4.6077	-3.1851	-1.3704	0.90151	-5.5909	-4.1066	0.34151	-0.60285	-4.9392	-2.3689	-4.5115	1.7194	-2.0615	-3.0904	-0.18609	-4.4178	-7.318	2.0019	-0.79101	-7.164	2.272	1.2878	-6.6028	-4.2782	-6.2559	-3.959	-0.84151	-3.1997	-0.77074	-5.0573	1.3009	4.3265	-3.7229	-1.3187
0.1839	1.0648	-4.2318	1.2206	-2.8156	0.71116	-2.7964	0.64028	3.5361	-4.8751	-2.5461	-1.5309	2.761	1.8617	-3.8877	3.4406	-1.5222	-2.8369	0.53452	-5.1769	4.9515	-1.7051	-0.0049057	-1.4946	-0.99984	2.313	0.81826	1.0086	2.089	-0.87916	-0.51907	-1.8987	4.8668	-0.47145	6.1345	-1.7254	1.049	4.5368	-1.1607	-1.6012	-2.9245	0.34171	-3.2922	-1.5123	4.7963	3.2572	-3.2229	-0.2941	-0.9729	0.21899
-9.1091	-9.8511	-6.8117	-4.0146	-11.486	-7.0622	-9.4067	-10.731	-6.1306	-9.0254	-5.4459	-6.4857	-12.421	-11.729	-4.0982	-13.587	-7.407	-5.6315	-12.769	-11.902	-7.3058	-8.067	-5.492	-7.2294	-7.9438	-10.642	-6.9587	-11.303	-8.7042	-6.228	-9.2953	-10.117	-10.511	-8.702	-13.619	-8.9563	-10.086	-5.9605	-5.5274	-10.302	-11.645	-12.522	-8.4157	-9.1737	-15.222	-12.799	-13.782	-9.4207	-12.87	-11.237
-0.19527	3.0993	0.45994	-7.1898	-1.9933	-0.9211	1.5737	0.54224	1.9723	-3.196	-0.44104	-1.7822	-0.33669	3.1539	-2.3038	-2.4408	-3.2515	1.0923	-0.98966	1.4787	-1.6265	-1.678	1.5151	-3.9829	-2.9367	-0.54026	-2.9638	-4.0719	2.6246	3.6238	-0.7373	-5.4197	-4.1872	-2.1466	-3.3131	-3.7452	-1.4072	-2.7781	1.0113	-0.10505	-4.0382	0.30101	2.8708	-2.3056	-1.243	-1.5796	-3.5247	1.354	-5.3632	-1.3212
-12.085	-7.0762	-9.3082	-9.4099	-7.8824	-7.3571	-9.7529	-10.908	-10.245	-10.791	-5.8174	-7.0975	-10.897	-9.7671	-9.6722	-8.4575	-6.1655	-9.8707	-11.211	-8.8599	-5.1162	-10.117	-11.88	-5.4963	-4.5085	-14.534	-5.3835	-9.6073	-10.872	-13.349	-7.7443	-9.5082	-7.1536	-8.2863	-4.5652	-4.1015	-7.3308	-5.0488	-7.6548	-4.6396	-6.7799	-13.425	-10.778	-9.3377	-9.2246	-7.1693	-7.8895	-5.3795	-7.5064	-7.9866
-2.191	-3.5009	-2.2216	1.1585	-5.4006	0.48592	0.25614	-4.3565	-0.96273	-3.9803	-1.9227	-4.2704	-9.1704	-2.1812	-4.2163	-5.2085	-3.8731	-5.6113	-2.4719	-0.49386	-1.1652	-6.5132	0.91957	-4.7601	-0.48544	0.38174	-3.6167	-1.3027	-2.7711	-2.4094	-3.754	-6.1098	-7.0256	-7.9248	-4.6796	-2.571	-2.4207	-2.1235	-4.2857	-6.337	-1.9204	-8.5817	-7.1603	-2.2227	-5.6461	-1.7635	-2.6083	-3.4652	-5.37	-10.811
3.5035	0.59465	-4.2276	1.9777	0.098431	-1.9804	1.1165	3.9559	1.2304	-3.5404	-1.5166	1.6339	-1.3329	-0.23799	4.0138	1.6614	-0.31177	2.2953	-3.5221	-0.81869	-0.19126	-2.558	-0.3093	-1.0535	0.77298	1.167	-0.27565	-3.5091	-2.0811	-0.4475	-1.9994	-0.14593	0.2307	-2.0659	1.0439	0.32349	-1.8481	4.0171	-2.1876	-1.2334	2.3696	1.4584	2.4302	-1.9835	0.68018	-1.304	-3.0961	4.052	0.47712	-1.3302
-1.4253	0.82686	-2.7893	4.3728	0.28622	-1.7232	0.22129	-4.6691	1.4876	0.87103	0.63412	2.3415	2.3166	-6.1011	3.8164	-2.0549	-2.02	3.7193	-5.8244	1.151	-2.3277	-2.8095	0.18473	-2.1691	-2.5438	-1.4042	-1.5645	0.26308	-5.3368	-1.7786	0.4644	-1.2668	-4.2465	-2.5592	-0.79272	1.7559	-0.23102	-4.6787	1.5079	-1.9241	1.2356	1.3122	-3.0211	-1.6832	-0.22809	-2.8007	-0.98623	-0.67334	-1.6005	-3.4015
4.0778	-0.48395	0.33315	2.1007	-6.5428	-1.3136	1.1991	1.7434	-2.4809	3.7586	0.84907	4.1751	0.89948	-0.14961	1.9426	1.3543	2.4394	1.9112	0.0046267	5.2366	0.15768	0.56793	-1.1647	-1.1628	2.6092	-3.0086	1.4269	2.2603	-1.3516	1.403	1.2234	3.1747	-1.1647	-2.0297	-4.0897	-1.3266	2.4664	0.45645	2.3632	3.8655	-0.3991	-0.36865	1.4127	-2.4564	0.72445	2.381	0.34516	-1.4091	3.3879	-4.4664
5.6391	4.396	4.0143	5.5147	4.9327	4.3329	4.913	4.8977	6.0488	3.8375	3.8742	2.5666	4.1678	-1.5862	2.6822	5.3576	-0.63801	5.9153	6.2682	3.8691	4.4972	4.7332	3.6393	2.5503	3.8099	-1.1476	5.9463	6.7013	5.5731	8.2654	5.0068	0.28107	6.5434	3.516	4.7111	1.3259	7.0132	3.6876	3.9017	2.8083	10.118	6.6083	3.831	4.9463	4.1404	3.8414	3.4772	3.3798	0.76623	4.5828
-12.28	-11.007	-11.218	-12.702	-11.289	-11.325	-7.656	-13.911	-9.0727	-12.702	-12.827	-12.504	-8.5802	-12.322	-11.321	-10.009	-11.974	-17.877	-10.483	-12.803	-14.134	-14.469	-13.452	-9.5668	-8.2151	-15.667	-12.497	-9.1293	-9.0049	-9.396	-10.793	-9.6125	-17.05	-17.438	-15.349	-7.7406	-11.71	-8.9562	-7.6013	-9.4128	-11.786	-11.798	-11.768	-9.4803	-10.308	-12.717	-13.458	-10.662	-8.6232	-9.3914
6.6347	6.5995	0.39496	1.2779	-0.61004	0.82365	9.799	1.5968	1.0531	1.8692	3.0484	2.3134	4.3798	3.962	1.8725	4.106	1.6042	3.2045	2.8052	-2.1675	3.6643	4.6911	1.4989	5.1026	-1.6115	3.7574	1.5857	2.0452	2.6301	0.91814	4.0543	2.3713	-2.3249	-1.4652	5.9575	4.3523	-0.080204	1.174	5.6639	7.0584	-0.93579	4.8133	8.0774	1.6435	2.8447	5.5355	0.1864	5.7703	3.4363	1.6173
-4.033	-0.3571	3.7137	6.4748	-0.42182	0.11537	10.218	4.0119	0.69452	-2.7107	6.897	1.3065	1.1539	0.62581	2.9251	1.7512	1.917	3.628	-0.48779	4.1192	3.6497	0.06427	1.1282	-1.1224	1.269	6.1865	-2.5075	-1.9758	-0.15129	0.19627	-1.5941	1.1401	3.7177	1.6094	4.0785	2.7913	5.8529	-1.9038	-1.1071	3.047	-0.5434	4.0354	0.13636	3.2797	3.6445	3.6649	-3.3342	3.3934	-0.39004	-0.45073
-3.9368	-2.0477	-2.8642	-3.6117	-2.6752	-5.4236	-7.438	-7.0828	1.6747	-1.2819	-2.5439	-4.6593	-4.9271	-2.5442	-8.6113	-1.5977	-3.2078	-2.1255	-6.4114	-4.1469	-0.72506	-3.3961	-7.6255	-0.14336	-1.1961	-3.742	-3.8733	-2.3252	-8.3228	-3.4858	2.9338	-1.7528	-0.40374	-4.6961	-3.8236	-3.5371	-3.3429	-0.35484	-5.8909	-5.8948	0.24523	-7.5069	-5.4934	-6.4036	-1.3359	-6.7997	-4.7734	-4.6884	-4.6731	-1.5004
9.896	4.8706	10.867	9.6448	6.4995	9.9163	7.1636	6.5483	7.9358	7.5625	7.5802	6.5903	11.474	8.1733	5.9958	11.106	7.0246	7.6298	12.353	9.4615	10.871	7.8559	7.4229	13.45	11.417	8.2086	6.5539	8.8158	10.804	7.9019	7.2637	8.4591	7.9349	5.5791	5.7921	7.6367	7.4991	9.3096	7.0969	8.8776	8.2793	12.637	8.1014	10.875	7.7266	6.559	7.4708	10.705	10.888	8.426
-14.404	-17.268	-12.851	-10.224	-10.537	-14.086	-16.071	-13.436	-13.606	-13.823	-18.378	-11.768	-12.015	-15.974	-9.4035	-15.324	-12.463	-12.017	-10.842	-11.296	-8.9256	-14.477	-14.272	-15.232	-10.33	-11.481	-14.476	-11.61	-11.056	-15.711	-13.271	-13.896	-11.932	-13.057	-15.817	-14.572	-15.972	-16.158	-10.498	-14.521	-20.625	-8.1718	-11.54	-14.268	-19.501	-15.6	-10.352	-15.777	-13.203	-14.08
-4.7221	-4.8679	0.44358	-1.6879	-5.1409	-4.8408	-1.4465	-1.2194	-4.6024	-2.938	-4.1128	-0.84627	-5.2532	-5.9226	-0.22732	-4.4743	-5.5971	-2.4172	2.0491	-6.2042	-4.9446	-4.0306	-2.7851	-5.0279	-1.8021	-4.2718	0.88225	-1.6789	-4.7436	1.2588	-0.37731	-4.2299	-9.0981	-3.762	-0.17319	0.98775	0.5639	-6.9792	-2.1289	-1.3925	-2.0522	0.16556	-6.5543	-2.7491	-2.6419	-0.10834	-8.3029	-4.1659	-3.2089	-1.6471
-3.8326	-3.2354	-4.9668	-4.0399	-7.5805	-5.8578	-5.0717	-2.3464	-0.77199	-6.2879	-5.83	-4.7982	-6.5142	-6.5086	-3.6325	-2.4191	-3.9159	-0.46061	-1.937	1.1976	-3.0018	-6.1946	-6.8473	-6.7628	-0.40669	-6.9473	-1.577	-0.33925	2.3731	-6.1225	-9.9466	-3.3551	-6.6304	-6.9787	-6.1579	1.8755	-5.892	-1.3765	-8.4413	-7.1762	-5.7534	-6.7569	-0.6187	-1.0862	-5.4569	-3.6093	-8.046	-6.6117	-5.5209	-2.5355
-24.945	-25.679	-24.363	-21.993	-22.818	-21.159	-20.172	-25.913	-25.386	-22.42	-18.79	-24.556	-28.494	-21.815	-26.711	-20.328	-19.465	-21.466	-21.574	-25.736	-22.391	-17.724	-18.682	-21.479	-23.932	-21.827	-23.114	-23.743	-19.272	-24.317	-23.227	-22.067	-22.536	-24.029	-24.558	-17.069	-29.233	-23.649	-25.345	-22.338	-20.086	-20.663	-23.681	-20.809	-25.724	-19.456	-21.584	-21.169	-23.44	-19.891
5.1788	9.9516	4.8849	5.9253	6.0535	4.9356	7.0512	6.7926	1.4328	5.7781	7.7986	8.3126	6.9894	7.4395	1.4991	12.105	0.39473	4.1202	10.22	3.1023	7.1553	9.4046	5.3162	3.2445	7.2714	7.8274	2.7079	6.6444	2.2563	3.8524	5.1308	2.8152	7.123	3.3037	7.2274	7.5744	3.5461	5.507	8.637	3.1461	8.528	7.0293	6.051	5.2518	9.5648	5.7597	1.706	6.7918	3.3319	10.066
-5.0196	1.9979	3.7861	-2.0226	0.20862	1.2407	-0.6289	-0.21413	-1.1594	0.92483	0.31124	-3.0615	5.4736	-0.22108	3.1403	-2.2123	-1.0883	2.2482	1.3506	0.29594	7.21	-1.8698	1.6367	-2.5348	0.38349	-2.8661	0.42076	-1.0407	1.758	2.602	0.018172	-0.95861	0.8489	-3.1288	0.54684	1.4369	3.9438	-2.472	-1.7892	1.1338	-0.59436	-2.5077	-1.7161	-2.5946	-1.5777	-1.1409	0.59793	-2.2651	-4.7697	-1.2186
-13.601	-15.824	-13.396	-10.787	-18.8	-10.541	-13.434	-16.173	-16.293	-16.921	-16.502	-13.886	-10.592	-12.804	-17.598	-14.34	-10.686	-21.034	-13.405	-19.815	-15.049	-11.98	-7.4528	-19.281	-15.017	-15.508	-11.02	-12.205	-17.567	-15.083	-12.266	-16.223	-17.227	-15.115	-13.668	-19.75	-14.295	-11.863	-12.682	-10.328	-15.96	-14.477	-12.616	-16.578	-11.801	-13.716	-14.935	-16.935	-14.834	-15.802
-4.921	-2.4635	-0.37281	-2.8113	-3.8581	-6.4094	-0.34868	-4.6268	0.89906	-4.1413	-1.2845	-0.47049	-8.6409	0.095293	0.48965	-4.8903	-3.0075	-2.8116	-4.111	-3.2328	-2.7359	-0.6534	-0.6753	-4.3081	-6.081	-3.8783	-4.018	-2.3162	-4.4942	1.0621	-1.4853	-2.2118	-1.8936	-2.1599	-2.4811	-1.8541	-3.1307	-4.3827	-4.3407	-0.2006	0.43751	-4.0375	-0.958	-1.7933	-3.3146	-2.4773	-3.6918	-2.6858	-4.0695	-4.5784
-7.5634	-1.9112	-5.8358	3.2009	-4.0528	-0.48812	1.5377	-0.23855	-0.46521	-4.1617	-0.55108	-3.8065	-3.4929	-4.1913	0.8613	-1.5652	-2.1428	-0.93067	2.3766	-5.2487	-2.4018	2.2335	0.73537	-1.6356	-0.92399	-3.7277	0.90722	-2.4179	-0.43353	-5.1673	1.1732	1.3352	-5.7924	-2.2684	2.1316	-2.3523	0.32475	-0.27067	-3.2663	-1.6701	2.4245	-2.5286	-7.1642	-4.1464	-0.14766	-0.037409	-0.90786	-0.42971	-3.3774	-0.37452
-12.261	-7.6206	-7.436	-10.642	-8.9186	-8.8421	-10.87	-8.8269	-2.4482	-10.743	-6.3282	-8.5514	-7.3295	-2.7241	-13.397	-5.5825	-8.3536	-4.9676	-13.582	-8.8237	-6.2276	-8.4639	-12.316	-13.995	-7.0879	-10.545	-8.7949	-9.3514	-7.208	-10.693	-7.2484	-5.7615	-12.146	-6.6131	-12.968	-9.6225	-10.567	-7.8842	-6.7409	-10.418	-5.6119	-11.899	-9.6275	-12.067	-9.9978	-12.956	-16.017	-10.284	-9.9397	-10.668
-5.7145	-11.011	-9.1064	-6.1659	-6.1116	-5.282	-9.7792	-10.592	-9.0863	-7.093	-7.3711	-10.03	-5.7599	-5.3867	-8.5871	-5.0151	-11.527	-7.1865	-9.7161	-12.313	-13.383	-15.958	-8.5709	-10.421	-9.3856	-11.635	-9.4113	-9.9003	-10.369	-9.7058	-8.1941	-8.82	-7.1943	-10.433	-7.6355	-7.7134	-9.3276	-9.7506	-4.8029	-12.041	-6.7055	-15.476	-4.6073	-10.094	-6.6141	-8.1346	-6.4918	-8.9662	-10.089	-8.664
-16.049	-6.7911	-14.906	-12.796	-11.323	-14.471	-10.226	-11.023	-17.361	-11.447	-16.423	-11.308	-13.607	-16.804	-9.595	-14.092	-17.453	-12.745	-7.9929	-11.454	-9.1285	-15.08	-14.267	-13.659	-14.064	-11.568	-14.189	-11.945	-9.9761	-10.237	-13.833	-10.995	-11.163	-13.392	-12.526	-13.33	-12.777	-11.391	-7.5918	-10.155	-12.625	-8.8949	-10.686	-15.223	-15.579	-15.326	-10.728	-15.425	-14.729	-17.343
-9.0649	-10.506	-11.877	-6.7542	-8.2784	-10.76	-9.6459	-9.1423	-15.78	-4.0581	-9.4535	-12.122	-11.536	-6.5394	-6.6776	-7.9758	-8.3799	-7.7626	-4.856	-12.708	-11.277	-8.6239	-9.7475	-11.753	-10.588	-3.1484	-9.8458	-6.3049	-6.9765	-7.075	-7.456	-10.827	-8.2339	-8.2956	-9.7954	-9.7255	-12.195	-6.4447	-12.395	-6.6489	-11.689	-7.7375	-8.6335	-12.916	-10.382	-7.7386	-14.281	-8.8026	-6.5326	-5.8283
-6.9135	-2.8963	1.0416	-0.37102	1.7441	2.7778	-1.8079	-0.65946	-3.1594	-1.8561	0.47485	-1.0409	-3.2091	-0.27184	3.6338	-3.1606	-0.42712	-0.10807	-0.38468	0.73289	-0.71959	0.63657	-0.33019	0.28286	1.6769	-0.63165	0.58	1.9102	-5.2037	-1.3497	0.61653	-4.6823	0.58182	-1.7899	0.96285	-5.89	1.543	2.6142	-1.6886	-0.56731	-1.8685	0.87298	0.80349	2.3385	0.49815	-2.6761	-3.0452	1.2438	1.0609	-2.2759
-16.407	-8.1243	-16.839	-15.178	-13.116	-15.441	-13.843	-16.527	-15.853	-11.222	-17.307	-15.255	-17.62	-16.957	-15.732	-16.82	-13.938	-12.365	-16.648	-11.844	-14.796	-13.662	-17.928	-14.759	-12.737	-14.387	-10.105	-14.84	-16.34	-9.0492	-9.6964	-10.958	-15.674	-12.334	-18.412	-12.516	-18.338	-17.141	-11.008	-15.831	-11.581	-12.624	-13.624	-11.43	-16.441	-12.232	-13.902	-13.109	-10.291	-16.238
1.2001	3.5671	-2.0973	3.1655	0.99001	-1.0558	0.82052	3.0243	1.2322	-2.6167	3.6585	-0.089981	0.71803	1.8487	0.62321	3.6401	-5.0116	-0.88894	-4.231	-0.86509	3.3533	5.1128	3.3595	0.54683	2.3188	2.3745	-2.0132	-1.1198	-1.1304	-2.2676	1.9645	5.8004	0.13976	4.0883	7.863	0.26961	-1.3611	3.3878	0.90487	0.7894	2.1079	-1.9838	2.8274	-5.3528	1.8029	-1.3687	3.0709	-0.9122	-2.8285	-0.55308
-0.59132	0.88507	-1.6822	-0.19252	0.03945	-3.9411	-4.7027	-4.0709	-4.0415	-2.8128	-2.6908	-2.5184	2.4436	-2.1363	-0.095842	-7.2983	-4.4867	-3.1119	0.73086	0.21873	-0.36645	-5.4576	-1.0257	-0.41356	3.6119	-0.84864	-3.6522	-1.944	3.1067	-3.2618	3.2301	2.0754	0.096326	3.7601	0.49729	3.5863	-0.36306	1.4823	-2.2967	-0.37796	3.4106	-4.1266	-1.2915	-3.9761	-1.3514	0.01514	-5.2914	1.4308	-3.3784	1.486
-2.9182	-2.3242	-2.698	-5.8903	-0.27103	1.03	-3.4906	-1.1795	-0.53115	-3.4657	0.034456	0.010074	0.19089	-2.1862	-0.31395	-1.7758	-0.48739	-6.1303	0.81852	0.13165	-2.4215	-0.15167	-6.338	-4.6971	-3.5057	-2.3339	-3.499	-3.2996	-2.9423	0.28787	-1.1313	0.89108	-1.5121	-4.9974	-1.8922	3.203	1.9782	-0.67879	1.5446	-2.0625	-0.76529	0.59489	-3.4212	1.0353	-1.8058	-2.6667	-4.0768	-5.0241	-0.068151	-5.2827
4.4738	5.5431	2.2738	6.1621	5.5124	4.7984	1.0184	5.1106	1.6235	6.6332	3.9045	8.9575	11.11	6.5292	4.582	6.0671	9.7461	7.6599	6.5686	3.2954	8.4967	6.8215	4.9222	5.3709	4.9039	-0.10309	5.3097	8.1672	5.8947	3.455	4.2584	7.6952	7.9199	3.1904	4.3127	5.9839	2.4349	1.0621	2.928	5.2056	4.052	4.0107	4.3323	7.0436	3.8926	3.9657	7.5086	5.5102	7.3973	7.9632
1.2296	2.0107	-0.62857	-0.9039	-2.1295	-3.3535	2.0394	2.6342	-0.64633	0.38308	0.89363	-4.4486	-5.7125	-2.4401	-1.1654	-2.222	-1.6987	-6.5203	0.93959	1.0011	0.010453	-3.7042	-3.6355	-7.9721	-6.4807	-1.3827	-2.0689	-7.4756	-1.6138	-6.1667	-1.8565	-1.0595	-3.7749	-1.8492	-4.8555	-0.25996	0.92156	1.0351	-3.6136	0.25166	-4.0715	0.003644	2.3205	1.7632	-4.949	0.099883	-0.89096	2.0066	-2.9345	-4.1192
-6.4366	-6.2114	-11.383	-8.5074	-0.3853	-8.0633	-6.2796	-4.4654	-5.7431	-7.5287	-6.973	-4.9866	-6.3551	-11.602	-7.5944	-3.9649	-8.6362	-6.3724	-8.39	-10.945	-11.068	-6.5711	-6.5333	-6.5575	-12.058	-6.2657	-8.6783	-2.4571	-7.0461	-4.4877	-10.656	-6.0786	-7.7393	-0.48087	-4.4312	-11.258	-8.8711	-6.4585	-1.723	-10.181	-5.6939	-3.8997	-9.208	-12.359	-7.4102	-4.7214	-8.289	-4.6305	-6.7816	-4.5177
-7.8229	-11.211	-15.949	-11.563	-13.744	-11.906	-9.1159	-14.597	-16.132	-15.005	-12.874	-12.162	-15.123	-16.938	-11.237	-9.205	-15.229	-10.76	-12.997	-17.409	-10.303	-12.399	-17.628	-10.969	-12.246	-6.5418	-11.814	-8.8359	-12.496	-10.977	-13.14	-11.761	-9.2054	-7.0307	-10.653	-8.8969	-9.3564	-11.566	-14.083	-12.586	-10.751	-13.793	-15.242	-11.401	-13.226	-13.447	-4.7417	-12.189	-8.2923	-9.7642
12.554	5.9431	7.3324	12.507	12.593	9.2372	7.2798	8.0573	6.8226	10.967	6.2392	7.5215	7.3687	6.3054	7.6372	10.116	5.4034	7.4408	10.526	12.079	8.2716	10.854	3.8086	12.94	11.913	13.847	9.7083	11.6	12.164	11.151	13.433	12.234	11.556	8.7444	14.691	8.1899	7.2544	6.7892	12.22	11.937	11.139	9.2977	10.509	7.2395	14.599	17.03	7.4419	10.689	10.417	9.4864
-11.992	-15.194	-14.48	-14.758	-13.516	-12.91	-13.738	-11.99	-11.39	-10.124	-12.04	-13.226	-13.994	-16.29	-5.9204	-18.179	-12.782	-10.445	-12.529	-9.2544	-12.159	-5.7827	-16.891	-14.278	-8.5003	-12.155	-14.32	-13.307	-7.7675	-14.574	-11.544	-12.959	-14.603	-15.919	-15.384	-17.409	-13.944	-7.7602	-12.7	-16.653	-9.7328	-14.18	-12.795	-11.958	-9.1321	-13.707	-13.058	-13.52	-16.734	-14.625
-0.16634	1.5259	2.6418	1.1265	-1.4942	4.0668	1.346	1.3925	4.2131	3.3893	3.9099	5.1732	0.74015	0.3281	1.2047	0.94375	7.4311	-1.2099	3.0366	-1.2243	-0.77428	1.8441	1.5364	0.059423	-2.5294	4.4498	2.486	-1.9935	2.301	0.17969	-4.7594	1.2158	3.8083	6.6659	1.1799	6.1129	2.0826	-1.0631	0.23752	2.2915	1.1051	7.0167	1.2	-2.3356	2.2267	3.2636	6.7931	1.7733	2.8035	-1.4401
-4.5809	-2.5265	1.3315	4.1472	-3.6364	-2.8849	-0.99203	-1.2837	0.70453	-0.13623	-4.6664	-3.3722	-2.8785	-6.8241	-3.3906	-2.2848	-1.6869	-1.9587	1.6007	1.8165	-0.98266	-1.3577	-2.1946	1.1107	5.0555	0.64318	0.78455	-1.8519	-4.8047	1.1797	0.23739	-0.29193	-3.6373	-1.8679	-0.10865	-0.42885	-1.9267	0.2569	0.5783	-0.59406	-4.6386	-0.39942	-1.695	-1.5435	0.25942	-2.7868	-3.7864	-3.0733	1.7446	2.6162
-9.2378	-7.5273	-14.455	-12.661	-14.022	-11.739	-14.146	-7.5664	-13.696	-9.7784	-6.5734	-12.923	-13.97	-9.7552	-9.8851	-11.038	-9.307	-11.858	-10.73	-8.1658	-7.9512	-13.775	-12.765	-13.77	-10.451	-6.8388	-8.3595	-10.408	-11.123	-5.8647	-8.0881	-11.956	-13.862	-9.1526	-10.171	-10.599	-13.95	-8.7955	-8.2494	-15.514	-8.1872	-10.73	-7.984	-12.191	-12.146	-10.362	-6.1596	-13.543	-10.935	-12.787
7.2893	7.7486	8.4324	7.285	7.9208	8.8873	5.9874	8.8969	7.1572	7.8971	10.134	5.0955	9.7329	5.4773	5.1281	10.22	7.2374	8.821	9.1382	9.2255	1.7957	7.8421	8.2528	7.4455	8.0497	5.9015	3.985	5.9442	3.5472	5.4233	12.156	10.921	7.434	10.846	11.943	12.272	9.5674	8.858	9.3172	8.8031	6.8795	9.1482	6.2482	8.9481	4.145	10.836	6.844	4.8773	3.4344	7.9354
-3.4931	-4.7077	-1.3384	-2.1618	-0.83179	-0.23695	1.7279	0.83584	0.40217	3.5545	-1.8756	-1.7803	-1.8474	1.3101	-0.16971	-2.6998	-1.9357	-1.8294	2.1712	-3.7059	-0.71615	0.71053	0.51758	-6.4688	-0.48103	-1.9735	2.9266	-3.0332	-1.7401	-1.6468	2.5023	6.9144	-5.2511	0.44694	-1.0372	-3.5564	-2.121	-4.4746	-0.085959	3.3054	-3.032	1.4351	-3.1567	-0.25754	-5.1848	-1.9878	2.4248	2.2547	-1.8907	6.7321
-12.84	-6.5578	-2.5313	-5.5854	-9.4015	-8.2076	-8.7536	-6.4099	-13.602	-8.9135	-9.8835	-7.9942	-13.223	-10.438	-11.424	-9.9029	-6.9367	-13.68	-5.991	-6.9913	-10.291	-8.6238	-11.64	-7.8964	-6.1214	-9.2691	-12.258	-10.258	-7.8028	-6.6957	-8.9656	-8.9267	-10.869	-12.121	-12.699	-6.3283	-7.1107	-6.2497	-8.4489	-10.857	-10.539	-3.8012	-4.2252	-7.5827	-10.496	-14.102	-14.45	-11.296	-6.289	-10.687
-5.0225	-0.51153	-2.1973	-4.5841	-3.8156	-4.7504	-1.2376	-2.4249	-2.6564	1.1409	-2.0609	-0.051104	-7.1768	0.22898	-5.5627	-4.2174	-6.0707	-2.6551	-3.7895	-6.3615	-2.611	-3.1459	-8.1738	-4.6125	-3.9828	-1.6026	-3.2954	1.3664	-1.2895	1.6266	-3.3695	-3.9067	-4.2955	-2.4341	-5.27	-2.858	-1.7831	-1.6897	-0.21615	-5.5107	-4.5546	0.22871	1.1365	-1.5122	-3.3606	-3.5692	-4.2704	-4.8917	0.27546	-0.89396
2.8494	2.8138	0.2345	2.9382	-2.9039	4.4859	1.1378	0.29544	-0.6717	2.7314	5.5291	1.6442	-0.020536	3.1122	0.15714	2.2542	1.77	-1.4713	-0.59991	4.5273	0.027373	0.15798	1.671	-1.4264	3.6926	2.5351	-0.93134	-0.32003	1.2692	4.2369	0.62069	-0.61893	3.9464	6.1429	-0.63909	5.6086	4.3048	5.3847	2.3858	0.92328	1.1891	0.74541	4.407	3.6253	0.23384	-5.8927	0.52407	2.9659	5.5402	1.7508
4.7027	1.5032	8.0407	2.3795	4.5553	6.1743	3.6784	3.4243	6.2751	4.2512	2.4697	7.3985	-1.2574	4.969	-0.92233	3.5938	6.9029	4.4023	1.4786	-1.2414	0.28725	-1.5767	2.2828	0.53147	2.3152	3.3295	-0.92729	7.4448	4.6646	4.5803	3.6084	3.521	-3.0597	3.6585	4.3592	8.3245	3.7038	0.41612	2.9256	3.6127	1.1177	3.1921	0.77311	7.5304	1.4503	0.69194	4.3342	2.5067	2.4739	1.002
-5.5825	-3.2325	-4.0824	-7.9657	-3.4985	-0.56346	-0.34476	1.1722	-6.4484	2.3509	-6.6582	0.91311	-4.2949	-2.5432	-0.48418	-2.7967	0.18029	0.2052	-2.8811	-3.9482	1.7026	-1.8933	-3.7302	-4.4531	-4.674	-2.7923	-3.3244	-4.7905	-2.4077	-4.0767	-3.048	-2.3294	-2.5113	-2.3574	0.84585	-1.8072	-5.1484	-1.4065	-5.6741	-5.7244	-3.9775	-1.7635	-3.1058	-3.0105	0.90313	2.8949	-3.5239	-7.0089	-2.4482	-0.062984
-22.009	-21.339	-19.937	-16.852	-24.542	-20.982	-17.646	-19.541	-23.749	-16.966	-18.123	-17.048	-22.929	-24.93	-25.262	-19.348	-22.556	-27.513	-21.928	-22.817	-19.617	-23.31	-17.783	-20.612	-18.751	-21.054	-22.946	-26.202	-22.049	-19.185	-26.538	-21.69	-21.72	-21.703	-17.502	-24.214	-21.021	-22.083	-17.515	-25.587	-23.775	-19.556	-20.701	-21.93	-18.35	-18.643	-21.515	-17.713	-24.669	-14.233
0.6589	-2.9203	1.0364	2.8512	1.3969	2.4267	2.0893	3.8512	1.3902	-1.8257	0.59194	-1.7376	4.6579	2.1936	-1.5954	2.1581	-1.8673	1.6909	3.8796	0.93665	-2.1107	5.5143	-0.73915	-1.8314	2.4584	0.72856	0.67178	8.223	4.931	5.0063	5.4065	3.6667	2.0823	-1.3456	0.27556	2.467	0.44977	3.3739	0.13112	0.82764	-0.32754	-2.4917	-0.91208	1.346	3.4264	0.69319	1.3262	4.496	4.1009	-0.78924
6.1545	3.117	-2.4956	0.95172	1.8463	-0.47541	4.0298	-4.3601	5.3387	4.9408	-2.355	1.746	3.4705	-2.2306	0.53697	5.6253	-0.41492	1.1407	4.8528	-0.97122	2.5084	-0.21277	-5.0709	0.24113	0.59329	-0.56622	1.297	1.6317	0.087217	0.33429	-3.6876	-0.3848	-2.809	-0.51447	5.2345	1.3224	1.1455	5.6817	1.682	2.0227	2.4779	-0.24981	0.72957	1.2748	2.8498	1.6825	4.522	1.2266	0.49572	-0.47258
11.986	6.5582	8.7175	7.4816	6.3876	5.0168	3.3433	8.7646	7.4499	6.9331	9.9341	8.469	8.9331	9.6394	9.5255	7.5322	5.833	7.193	8.1584	9.9659	8.4264	7.8077	11.378	7.0091	8.8547	11.098	11.759	6.0221	11.511	8.2776	8.99	7.7102	10.917	5.744	11.039	2.5308	7.9218	8.6408	8.1534	3.2836	8.5738	9.28	15.07	10.395	7.4774	8.9377	7.434	1.5638	7.8816	10.374
4.4333	0.27103	0.22471	4.4664	-0.63116	0.79422	1.5074	-1.5418	4.6555	2.9639	2.0129	2.8392	-0.05912	-0.78439	-0.90908	6.3202	4.307	1.5839	2.6223	-0.51297	0.53541	2.3094	-0.45496	0.31227	1.3033	5.353	5.232	-1.1972	2.5172	2.7307	4.3579	-1.8028	3.357	1.1287	-3.1054	5.6875	3.9218	3.5243	-0.69216	4.452	2.3866	0.70192	8.9763	1.2102	0.99625	8.0779	2.8954	1.2744	4.7182	-0.82949
-21.657	-21.832	-25.364	-22.245	-26.018	-22.149	-21.815	-23.183	-25.238	-24.672	-22.706	-22.814	-22.393	-22.78	-18.903	-22.753	-26.239	-20.872	-20.418	-18.797	-25.369	-20.283	-21.146	-21.72	-26.196	-24.684	-20.225	-17.171	-23.999	-27.64	-23.604	-21.462	-22.445	-26.375	-20.629	-20.69	-23.199	-18.145	-19.621	-20.068	-20.131	-23.762	-21.188	-24.328	-18.896	-24.752	-22.442	-20.906	-22.257	-21.355
-13.431	-10.457	-10.26	-4.3559	-13.383	-11.664	-10.429	-8.7988	-9.5698	-10.306	-9.5318	-12.192	-12.965	-11.067	-9.4228	-10.469	-15.256	-12.037	-10.298	-7.9834	-6.9103	-11.528	-14.036	-10.166	-11.643	-6.3642	-14.369	-10.522	-8.5325	-11.328	-13.315	-10.02	-11.065	-6.8575	-12.775	-13.368	-11.512	-11.847	-7.8406	-8.5695	-9.7109	-11.462	-8.0049	-11.512	-12.148	-18.106	-9.3707	-8.5913	-12.058	-10.635
-14.428	-14.674	-11.267	-11.195	-7.9889	-14.281	-11.255	-9.725	-12.037	-14.908	-11.079	-12.648	-10.361	-14.484	-6.9685	-9.2584	-6.5101	-9.7667	-9.3931	-9.5854	-11.338	-10.053	-6.4276	-11.152	-8.0259	-9.87	-11.144	-7.0599	-11.311	-9.9697	-9.9666	-7.9687	-11.224	-10.005	-10.366	-9.8237	-9.168	-15.6	-13.762	-11.001	-8.4894	-13.927	-10.257	-15.132	-8.4282	-11.972	-8.5018	-9.0379	-13.442	-14.456
-5.3036	-6.954	-6.5918	-8.3539	-6.1696	-4.7999	-4.2908	-4.4066	-2.8713	-7.2855	-4.0682	-5.9569	-6.6122	-2.3583	-1.4131	0.32757	-2.8348	-7.9328	-7.9753	-7.2228	-4.1738	-3.3936	-4.9442	-4.0039	-1.4739	-9.3637	-7.9143	-7.2864	-1.4132	-6.4691	-2.2969	-8.347	-7.0727	-4.1165	-6.9434	-4.0775	-3.8771	-1.3273	-5.306	-4.0475	-6.0289	-5.9777	-4.4551	-6.8057	-1.2738	-7.751	-4.3058	-2.4748	-2.0893	-7.5904
-12.397	-8.1292	-18.213	-9.4415	-13.11	-11.206	-15.387	-11.387	-9.9673	-9.0852	-10.765	-11.863	-11.553	-12.124	-8.5651	-15.002	-12.141	-7.7753	-5.8969	-11.565	-16.309	-16.601	-9.2995	-16.046	-10.16	-10.422	-16.127	-10.05	-6.7382	-8.5406	-12.793	-6.853	-9.6055	-5.8972	-13.657	-10.873	-10.869	-13.218	-9.0793	-12.033	-12.909	-9.111	-10.465	-12.839	-12.271	-10.131	-9.1057	-10.513	-10.523	-14.066
-4.8118	-5.9946	-2.7615	-4.4434	-0.71843	-5.0276	-5.3223	-1.777	-2.6132	-3.1619	-3.8054	-6.5598	-0.49702	-3.3595	-4.9067	-4.5412	-2.0929	-6.9575	-2.0048	-2.7947	-3.6816	1.8467	0.18659	-0.39466	-5.67	-4.0223	-2.5756	-1.3102	-1.4392	-6.4502	-3.8868	-4.0202	-4.1676	1.037	-3.5003	-2.8633	-1.3836	-10.214	2.583	-1.687	0.65416	-4.9601	-1.0234	-1.2835	0.43571	-2.0969	0.78282	-0.62997	-1.75	1.7509
-8.2375	-13.521	-11.252	-13.37	-9.2249	-12.027	-10.231	-12.023	-10.841	-8.5698	-13.128	-13.167	-9.722	-11.435	-11.615	-16.727	-12.498	-8.8832	-11.403	-13.103	-18.967	-11.214	-12.579	-14.503	-12.521	-9.5146	-12.753	-13.929	-9.2738	-10.381	-14.868	-12.499	-9.9789	-10.274	-13.585	-11.048	-9.8242	-14.034	-12.378	-9.8312	-12.514	-10.099	-13.996	-14.55	-9.7732	-13.295	-11.999	-11.813	-9.5126	-8.8672
-11.228	-10.425	-9.0551	-13.307	-16.295	-10.081	-12.933	-18.688	-15.1	-11.861	-13.37	-12.624	-15.08	-11.878	-12.272	-12.029	-12.111	-12.25	-6.9261	-12.141	-12.989	-9.3519	-16.696	-10.377	-14.061	-11.231	-15.255	-13.802	-15.808	-11.979	-13.328	-13.765	-12.45	-11.976	-10.975	-11.63	-11.519	-14.231	-13.634	-12.885	-8.1496	-19.156	-14.803	-13.419	-11.605	-14.255	-10.788	-11.399	-12.407	-13.757
-2.2609	0.69962	2.2725	-1.1592	6.2907	2.859	1.9861	-0.5382	4.808	1.4056	4.9188	1.7043	3.3815	1.7411	4.2554	3.0742	1.7903	8.314	3.115	3.0118	5.1861	0.11604	1.3006	-0.069946	0.41771	4.2581	4.484	0.94494	3.7275	6.6514	1.9849	6.8773	4.3993	5.1909	0.91519	6.2999	3.995	4.2087	1.7076	1.3605	6.0329	11.177	3.3333	4.1016	5.4124	0.63697	-0.40808	9.2155	4.0387	4.8368
-2.4747	-4.198	-2.9362	0.23398	-0.068082	-5.651	1.7361	-5.6209	0.01959	-2.1691	-3.751	-1.941	-6.8902	-5.0236	-3.4227	-1.8104	-6.6297	-3.5107	-2.4846	-8.4351	-8.5237	-2.9871	0.36344	-2.8081	0.080095	-3.0635	-3.8309	-0.17826	-8.0427	-3.1366	-1.8042	-6.0752	-6.9991	-2.7116	-1.4463	-2.8701	-4.0949	-4.3863	-3.3087	-7.3294	-3.8139	-3.0381	-2.6427	-6.0291	-2.5617	-3.3801	-6.2433	-3.526	-3.3014	-4.6285
-12.784	-10.067	-14.277	-14.858	-14.364	-12.478	-8.6749	-11.353	-13.029	-11.109	-12.638	-13.366	-8.9583	-16.185	-13.927	-10.444	-13.398	-10.546	-13.238	-13.407	-14.629	-11.682	-14.019	-10.889	-12.964	-14.737	-10.707	-12.96	-11.824	-10.843	-12.275	-17.065	-8.1725	-12.842	-14.047	-13.981	-14.841	-18.242	-13.418	-17.31	-12.615	-18.134	-17.565	-13.237	-15.679	-10.562	-10.837	-10.658	-16.338	-14.613
6.9792	9.214	5.4245	2.966	2.6365	3.1165	3.0635	5.9771	4.9717	5.5522	9.8794	1.8308	5.8852	6.8579	9.6397	8.3476	5.6534	4.7587	4.9539	2.6585	6.3344	9.1126	5.0382	6.061	2.2444	3.5838	6.5099	8.9289	9.4929	4.6667	8.6554	4.4231	0.5002	6.8296	3.7934	7.4051	2.3038	8.051	6.6649	0.60167	4.9584	4.8437	3.4382	11.755	5.4343	4.3497	1.9454	5.867	3.4652	7.8635
-22.465	-21.719	-23.703	-21.895	-20.534	-22.645	-27.465	-22.203	-24.462	-23.165	-19.929	-23.712	-22.102	-23.413	-25.675	-25.637	-24.532	-21.956	-19.41	-22.173	-24.214	-18.18	-24.335	-19.967	-21.17	-20.593	-18.584	-24.358	-27.336	-22.587	-22.999	-18.558	-19.147	-19.053	-25.268	-21.694	-22.492	-19.581	-25.979	-23.519	-25.637	-25.326	-23.012	-21.823	-28.153	-20.273	-20.777	-24.051	-22.485	-16.048
-9.119	-5.8943	-10.044	-6.3347	-6.7647	-4.5891	-5.4709	0.93192	-3.7137	-6.0987	-0.069865	-7.5388	-2.2334	-3.8132	0.91881	-4.3703	1.2999	-4.2374	-4.6542	-2.2077	-3.7784	-10.657	-2.1326	-5.6227	2.6227	-5.3085	-3.554	-9.4529	-2.4638	-4.9483	0.49671	-4.819	-8.3977	-2.2355	-6.5036	-3.9955	0.52692	-1.8844	-2.7298	-3.3829	-3.7545	-4.712	-0.83441	1.0189	-3.5828	-1.7431	-1.5656	-0.12635	-7.875	-6.1153
1.7513	0.12126	5.9692	3.8077	1.3087	4.5545	1.6189	4.2182	0.34868	1.1306	5.539	-1.4257	4.1205	6.1108	3.7765	3.501	-0.38835	0.1601	5.0553	2.6605	2.5273	-0.40424	5.1075	4.0575	2.7899	-2.2983	1.9469	-1.8997	2.3011	2.3256	8.7977	-3.0684	4.3738	1.8596	0.21563	5.8282	3.0273	-2.8384	-0.38735	4.0417	1.5844	5.323	3.5898	2.8917	2.022	2.3606	4.3128	4.7894	1.429	3.4053
6.8161	12.344	12.671	7.5939	5.3232	9.9192	4.5325	10.576	8.2116	9.7733	11.017	7.07	11.653	11.575	7.2468	7.1127	9.8382	11.542	7.2043	5.4979	9.9118	9.7504	11.703	10.591	10.395	8.7466	8.6881	8.2234	10.37	5.233	14.137	8.0047	8.3168	12.834	9.3442	6.3937	12.2	11.13	9.1893	5.2209	12.348	9.4693	8.547	8.5757	8.2562	15.186	9.0239	11.573	7.7661	16.048
3.082	6.6245	6.4125	7.88	5.8651	0.85916	5.0414	7.849	9.2039	3.4983	4.8515	9.0707	0.84789	9.786	3.5963	10.296	5.7973	5.8834	-0.17696	6.9385	5.4102	7.5025	11.814	4.8497	6.0599	9.2482	0.70855	5.9163	2.2309	7.052	8.7642	4.3789	8.4069	3.3449	3.9666	5.4917	9.0775	9.3269	5.7208	1.1813	6.8486	4.3276	9.0018	4.6801	2.2763	3.8595	5.342	5.8172	3.8451	7.0832
0.75781	-1.9307	-4.3251	-3.719	-1.6037	-0.14435	-3.3845	-1.0969	-0.0096787	-3.9265	-3.0701	-0.338	-2.7877	-0.61208	-1.8924	-4.4122	3.0352	-1.8142	-3.4964	-2.1232	-3.9684	2.4227	-7.476	-1.216	-0.88749	-1.1876	-3.1561	-3.0545	1.4026	2.7234	-5.1729	-2.4461	-1.8946	-5.5044	-3.3807	1.5998	-3.9915	-2.1186	-1.3491	3.1321	0.27401	-0.82385	-3.6324	-3.6218	-2.3696	-3.6374	-1.1351	-2.8488	-2.0216	-4.0342
-6.9786	-8.3988	-5.4325	-9.6352	-4.413	-5.7739	-12.68	-7.4542	-9.7512	-5.5243	-10.913	-6.3904	-3.6772	-8.5823	-8.2124	-9.7293	-2.531	-3.426	-5.6298	-10.425	-11.439	-7.3814	-3.0638	-6.4578	-8.9953	-8.3613	-7.5813	-6.9456	-11.841	-5.7963	-7.2194	-4.9671	-8.8298	-7.8111	-10.726	-4.8247	-7.0091	-8.0376	-8.9142	-3.0764	-7.864	-7.3278	-12.627	-9.3654	-5.1834	-9.0888	-9.6321	-10.476	-7.9296	-4.9816
0.78806	-0.26248	2.3181	1.4957	3.5602	1.4774	3.4242	3.3601	1.4942	-7.9939	3.6327	-3.8621	5.4913	0.014538	5.9245	-2.9071	1.6814	2.0747	2.6975	3.9004	-0.25354	3.3717	2.9817	-0.27293	-0.40483	-1.3082	-1.0503	1.3169	1.008	-0.71474	3.3681	0.206	0.10206	5.4943	1.738	4.0055	-1.7559	1.8695	-1.0124	4.9905	1.8696	3.3895	-3.0829	0.70362	-1.8881	0.80504	1.5515	-2.5554	1.8184	-0.16992
1.5328	1.8012	3.672	5.5416	1.5891	-1.8052	5.9037	0.44376	2.3619	3.4953	1.1678	0.80355	-0.95324	1.8467	6.2178	4.3212	2.0897	-1.3286	2.8415	4.2242	3.3529	3.609	1.4777	4.2269	-1.9041	7.4218	0.081319	3.2579	7.3469	4.4102	4.9072	2.1703	9.9167	2.3742	3.962	2.9598	3.6553	7.256	4.007	0.15297	1.2394	4.6389	0.94507	2.8533	4.5014	1.8834	1.1309	2.7507	5.8128	-0.31087
-2.8695	-1.4667	-0.96949	1.3522	3.2105	1.1524	-0.039296	10.426	-0.61685	-2.2607	0.4232	-1.3855	3.2847	0.64921	-1.823	1.8535	0.892	2.2992	1.1852	5.8813	-1.0209	5.9636	-2.3263	5.5895	7.4639	2.4681	5.6176	0.80489	-2.9737	0.56917	-3.2409	0.68585	4.8628	-0.003725	-0.27501	-1.5784	1.4715	-0.88896	2.6896	-1.3022	2.0463	-0.9695	5.1083	3.2686	-1.2531	5.4684	6.7773	4.8642	-5.2338	0.04738
-15.206	-9.5893	-15.183	-17.85	-13.693	-14.354	-12.576	-16.596	-14.042	-14.573	-11.573	-14.199	-15.964	-5.4738	-13.1	-14.392	-13.306	-12.376	-16.442	-13.8	-15.984	-15.767	-16.192	-14.172	-16.8	-15.598	-16.277	-13.18	-12.023	-10.347	-12.77	-16.43	-14.208	-11.029	-16.456	-10.065	-11.089	-14.218	-12.283	-12.277	-18.249	-16.071	-16.034	-16.624	-14.842	-12.181	-11.69	-13.399	-12.049	-13.928
-2.7383	-1.7734	-3.6689	-3.4977	-7.4992	1.5953	-7.4462	-2.9233	-6.4971	-5.2363	-2.1786	-3.31	-6.6199	-0.50446	-5.3174	-7.7977	-6.8902	-2.7712	-3.8956	-1.2276	-2.6504	-2.3729	-5.8249	-7.9631	-11.704	-1.8185	-4.4743	-3.3158	-2.8575	-6.141	-9.4021	-4.0464	-1.3564	-2.7827	-7.1402	-2.3412	-2.5998	-2.3598	-5.1887	-5.9362	-5.1492	-9.9512	-5.9271	-4.2872	-1.3365	-3.0783	-6.0631	-1.3033	-5.7448	-7.2023
6.1912	3.8466	6.3033	6.0689	5.1301	7.1833	10.633	6.8848	2.3503	5.5219	7.6518	2.0851	0.20453	6.4471	7.4809	8.0649	5.222	6.9715	3.4176	8.6718	3.279	0.32873	3.8738	7.665	3.4406	5.5237	7.7015	4.3911	5.6776	9.8587	3.4876	6.998	9.5864	3.6332	4.0918	7.9117	2.0618	4.5984	9.3769	2.3429	9.1767	2.65	0.31696	4.7027	4.9326	5.4849	-0.54234	8.9131	9.2061	10.47
-10.107	-15.661	-8.2505	-13.854	-9.3878	-12.724	-9.7434	-13.708	-15.291	-12.976	-9.3183	-16.687	-17.481	-11.041	-17.234	-15.581	-14.668	-15.665	-15.811	-9.9234	-12.754	-10.724	-15.145	-15.986	-11.22	-8.8348	-11.851	-7.5007	-13.935	-13.647	-12.499	-13.771	-7.8449	-13.563	-13.481	-13.887	-13.595	-17.246	-14.387	-13.494	-9.9221	-11.836	-12.365	-10.01	-13.558	-6.5146	-12.505	-12.729	-11.153	-6.017
-1.0325	3.2931	2.5698	-0.90393	0.9992	-1.6971	7.6105	-2.9852	3.9208	1.9488	-0.42022	2.1006	0.078037	2.4941	0.55281	3.6699	-4.5759	-2.1298	2.6782	-6.2597	2.0423	-3.3991	-2.178	1.2772	1.7231	3.0227	-3.3426	0.56584	-2.5257	-1.1991	-4.3462	-3.2399	-3.1931	3.6698	-2.6754	-1.9564	-0.98759	-1.7147	-3.8295	0.64642	1.1629	0.96921	0.021675	-3.6146	-0.64892	-2.073	0.53041	-2.6726	0.48467	-2.7714
-1.9144	-4.3761	1.3968	0.42681	-2.8982	-0.82642	-0.95764	-2.0062	5.9232	3.2446	-4.7847	-3.5199	1.5019	3.4553	-3.5551	-3.7692	-1.6207	-2.5953	2.2403	-1.1588	3.1006	-0.95313	-1.3371	-2.4073	-6.4148	-1.4685	-2.5182	0.61432	-3.8154	-3.967	-2.2998	1.8816	-1.5882	-2.5848	3.7028	-3.6802	-0.012335	-2.8591	0.37652	-2.5236	-1.3606	0.40204	-2.6772	-7.5427	-1.5589	-2.9151	-2.2406	-5.3807	2.1565	-4.6796
-0.33621	-2.1752	-0.10202	0.2123	-0.84129	-1.0457	-1.6389	-0.55029	-2.7806	-1.9365	-4.5341	1.8611	-1.5761	-1.293	-7.0013	0.35519	3.2136	-1.1536	0.11864	2.3261	0.95021	-1.0653	2.2104	0.1267	1.3553	3.3775	0.97803	-1.3173	-1.6188	2.6155	-0.67271	1.1336	0.10861	2.3368	2.2292	0.85731	-2.5579	2.4213	1.4343	-1.8072	0.28784	1.4233	1.4007	-1.1221	4.3953	-3.7454	-1.6218	1.6748	-2.1226	1.7845
-2.5438	-2.2492	-3.789	-5.2305	-2.9157	3.1237	-1.8659	-0.31722	-2.3788	-0.29963	-5.9051	-9.6713	-0.59731	-4.134	-2.9233	4.1657	-3.9652	-3.4895	-3.2924	-0.52879	-2.8137	0.56872	-2.8312	-4.1574	-2.969	-1.03	-5.2771	-1.4908	-0.051035	0.49676	-3.8234	-3.8719	-2.6274	-4.6097	-1.3409	-3.5882	-6.3736	-0.32752	-2.3214	0.89403	-2.6461	0.73197	-2.7762	-7.9833	-0.78135	-2.8262	-4.3606	-1.4383	-5.0345	-3.5535
-12.35	-17.594	-11.899	-11.329	-13.408	-16.208	-16.029	-18.811	-17.695	-16.091	-13.553	-12.965	-15.725	-13.871	-16.959	-16.242	-14.959	-11.529	-16.755	-14.301	-18.737	-12.488	-16.698	-16.238	-16.926	-10.97	-12.52	-17.376	-12.065	-10.506	-18.014	-11.863	-15.736	-17.828	-14.99	-15.095	-19.551	-18.363	-12.631	-14.714	-11.133	-13.036	-14.734	-19.436	-13.032	-14.709	-12.707	-18.699	-21.068	-12.785
-3.1762	2.8383	-0.43867	6.1806	1.3781	-1.8087	2.4434	0.43686	-2.6281	1.7483	-2.7515	4.1157	-2.2808	-1.7119	4.8579	0.14756	-0.21527	0.71283	-2.5526	5.9097	2.2081	-0.28194	0.47924	-0.19998	2.3436	0.80559	-4.3529	1.4621	-1.6174	-0.13001	-3.4029	3.7763	1.892	4.1303	4.608	1.347	0.20484	3.0985	3.0584	-0.66444	-0.69776	-1.2212	1.9826	-5.0912	3.3065	-5.3278	-2.5465	-0.40596	-3.3635	-3.2736
1.7429	-1.7232	1.0559	1.698	2.6679	0.95989	0.50425	-2.4498	1.3346	1.3192	-4.4365	1.1869	-5.1468	0.43295	-0.55319	3.3147	0.33048	-0.13622	-2.4772	-0.64733	2.6724	2.9877	-0.84163	4.1137	1.5895	0.64593	1.5978	-3.0685	2.6027	3.5158	-5.3937	-2.0808	-0.85628	3.1909	3.4608	-0.57589	-1.4719	2.1014	3.732	-0.48235	-3.9782	-0.74917	3.9403	3.5163	-1.9172	4.1435	-1.2108	-0.78981	2.7197	-2.9458
-12.131	-10.961	-12.458	-16.045	-7.8609	-15.79	-9.6786	-12.596	-16.886	-12.48	-14.147	-13.87	-12.198	-10.173	-15.236	-13.433	-11.072	-6.0633	-11.162	-12.355	-11.016	-10.962	-7.6017	-4.8478	-14.309	-15.453	-13.114	-13.194	-11.536	-6.4107	-6.8972	-15.21	-7.8602	-12.058	-11.123	-10.575	-10.328	-10.091	-0.80879	-10.578	-12.002	-14.612	-9.8108	-8.9069	-11.083	-13.933	-15.143	-15.203	-16.828	-10.445
-0.6996	-0.70191	2.9632	-1.1115	-0.29397	2.8919	5.1135	0.079129	-1.2272	-0.85035	3.7853	1.0787	2.5236	-2.0693	3.8826	-1.3132	-4.0727	-0.31615	1.9919	1.3517	-0.69502	-0.13192	-2.2533	2.1802	-2.4599	4.3789	4.2435	-2.5315	0.80409	-0.63442	-2.9594	3.7872	-0.40321	1.0871	-2.6493	0.74254	-0.60697	1.0638	2.6392	1.1685	0.59365	-0.77634	-0.12488	-0.18454	2.5878	-2.5885	3.2378	3.8045	-3.9819	-5.5969
-2.0534	-2.3771	-0.11889	-0.84434	-2.7708	-1.5899	-3.8716	0.38871	2.751	-5.9019	-3.3099	2.1667	0.6313	-1.0765	-1.6486	-3.8815	-1.2118	-1.265	0.26934	0.41046	-1.4826	-1.0185	-0.58116	-3.4481	-3.0113	-4.0283	-5.0404	-0.36612	-0.30805	-3.4587	-6.4452	-0.22632	-2.4939	-0.014764	-2.1195	-0.23547	3.1607	-6.6426	-0.01304	1.7541	-4.6274	1.763	2.5698	-3.0169	-1.4469	-1.7528	-3.0744	-0.32812	-4.3431	-1.6628
-2.1581	-3.424	1.6464	-7.8178	-3.2145	-2.1849	-3.21	-0.71866	-9.4231	-0.45757	-6.1472	-3.4398	-2.2447	-3.58	-7.354	-3.5053	-6.2754	-5.7221	2.3919	1.1372	2.3053	-3.6525	-1.6904	-6.1381	1.2181	-4.5221	-3.5293	-5.056	-3.9224	-0.87631	-0.42111	-6.5314	-4.2055	-6.3446	-6.2345	1.2843	-6.1434	0.83682	-0.94201	-2.5797	-4.5163	-1.907	-4.5022	-5.9974	-2.9279	-0.57161	1.5504	-2.7831	-0.66308	-4.8432
-4.8457	-2.9395	-3.7648	-5.4961	-0.077793	-4.2512	-0.12144	0.76416	-0.77954	-3.3856	0.77706	-2.2537	-0.88073	-2.2378	-0.45103	-2.0406	-1.5399	-3.556	-5.0997	-0.030547	1.7488	-3.4835	0.1981	1.0281	0.13454	-4.4431	-2.0718	2.6043	1.616	-6.7066	-6.0092	1.5266	1.7444	-2.0287	-3.2813	-1.2483	1.1247	0.51493	2.9501	-3.093	-1.0414	-0.86244	-5.9998	-7.4418	0.76989	-0.32281	-3.1224	-6.6842	5.0892	1.0016
7.0216	5.6516	5.5221	7.5393	10.364	11.365	9.1992	4.8787	6.633	5.4845	6.8894	8.5455	11.399	8.1838	7.7954	6.7238	8.2992	6.0413	6.1617	6.5947	11.489	9.1485	8.6435	3.8667	12.15	10.985	11.238	5.9818	17.552	11.404	5.1516	7.5908	8.2322	15.128	1.8752	4.6981	6.6431	6.8963	7.2805	9.0889	7.5319	6.1443	6.2125	8.5738	6.2496	8.8054	13.788	8.1147	10.132	8.6385
-24.418	-19.935	-26.132	-23.031	-24.526	-24.43	-20.479	-20.063	-20.697	-18.542	-19.679	-18.562	-19.839	-25.301	-18.59	-22.531	-26.952	-23.494	-23.81	-21.972	-21.312	-22.959	-26.251	-20.762	-21.68	-24.458	-19.141	-21.879	-24.239	-20.461	-22.764	-24.163	-19.969	-25.938	-23.866	-17.335	-22.533	-21.255	-22.064	-20.311	-21.564	-21.35	-19.381	-19.802	-19.913	-22.869	-23.622	-22.628	-23.366	-21.64
-11.137	-10.438	-9.6118	-13.841	-10.319	-15.657	-9.3256	-15.11	-9.0386	-11.902	-13.203	-10.623	-13.187	-14.466	-13.117	-11.798	-10.326	-13.951	-12.621	-6.7151	-16.609	-17.6	-11.13	-13.088	-12.374	-14.362	-9.358	-14.091	-8.7491	-16.419	-10.568	-10.975	-11.322	-11.271	-18.455	-12.108	-6.1963	-12.573	-11.117	-10.217	-15.374	-9.8688	-16.657	-10.331	-11.996	-8.1257	-8.2222	-14.534	-11.721	-14.802
-6.9656	-0.9752	1.4204	-2.7574	-4.0659	-1.5442	-4.2392	-4.2089	-4.3192	-7.4286	3.683	-4.015	-2.7106	-1.0008	-0.38885	-0.40614	-1.264	3.0728	-1.5607	-0.61052	-4.6509	-0.45662	-2.5577	-0.60385	-8.7921	-2.8181	-0.25248	1.2086	-1.8238	-2.2855	-1.6022	-6.4077	-1.4594	-3.2238	-4.5048	0.36639	-3.7277	-0.93769	-3.2936	0.45245	-5.4246	-6.5313	-2.0433	-5.6227	-3.8636	-3.3637	-8.7225	-3.1994	-3.9536	-1.3767
6.4673	4.2978	6.7214	6.7538	9.4174	8.4676	6.4834	3.8876	7.0765	2.1762	3.3278	1.6713	7.0102	3.9441	0.78401	7.0851	4.2731	1.1848	1.6469	4.7611	4.3552	8.6275	5.1812	7.6041	4.8293	5.3661	7.3193	4.3178	5.9144	9.0118	4.7839	5.0745	5.0419	3.7925	3.7238	2.8041	1.9724	4.2211	4.9581	2.8379	7.5183	6.0502	6.1465	9.0275	8.7341	8.8717	8.8177	7.6078	2.8341	2.1176
-3.32	-1.0556	-1.4487	-2.8525	-0.34996	-2.3352	-6.3213	2.1957	-1.8465	2.7707	-0.84682	2.871	-5.0826	-1.5499	-1.7795	0.53423	-0.48462	-0.51286	-4.6853	-4.6269	3.2065	-1.7006	-1.2071	-0.89187	-4.4069	-1.4845	-3.7779	-0.39168	-1.8905	-1.8752	-1.4751	4.662	-1.097	-4.4161	1.1975	2.3472	-0.94503	-1.9765	-2.8281	2.4694	-0.36401	0.29789	0.7259	-0.59626	-0.17901	-1.803	-3.3393	-1.0163	-3.5455	-2.0945
-18.55	-9.1675	-15.126	-16.751	-15.702	-11.259	-12.449	-8.718	-12.897	-14.501	-14.897	-15.607	-13.889	-14.067	-10.847	-11.763	-10.715	-15.067	-15.895	-14.634	-10.886	-15.902	-14.469	-19.459	-12.511	-11.58	-15.974	-11.683	-14.097	-9.7836	-14.64	-9.627	-13.452	-15.654	-17.307	-12.83	-11.581	-15.609	-16.437	-10.75	-9.0121	-16.095	-15.325	-13.629	-10.821	-15.486	-12.183	-7.0798	-12.356	-13.16
-0.94901	-3.3489	-6.9078	-3.5513	-3.1083	-5.7961	0.62918	-6.7236	-1.3725	-2.5188	1.3845	-4.0671	-4.6535	-2.9308	-3.5808	-2.8151	-5.4155	-7.6337	-7.5023	-4.861	-13.944	0.31597	-2.2046	-3.7261	-3.7685	-1.8729	-4.0392	-1.7912	-4.1201	-2.2522	-9.8719	-3.389	-7.4184	-7.3506	-11.756	-2.5201	-7.7487	-6.0941	-7.1166	-3.101	-6.9051	-9.1216	-6.8274	-4.9504	-8.3828	-1.3618	-9.3365	-5.7965	-5.2733	-6.8534
-0.67797	5.8615	0.25595	2.3776	1.5871	4.3395	-0.62744	0.9915	0.47711	5.6452	-3.0479	0.83588	1.6029	0.41851	1.4884	5.4108	2.614	5.454	6.5562	2.7514	3.9531	3.9638	5.1096	3.7451	3.7875	4.6877	5.9495	2.4634	1.6673	4.3843	-0.15458	0.59986	0.5719	3.1572	-1.5897	3.5478	0.91419	0.018681	-1.6178	3.2975	-0.3716	4.0267	1.8139	2.0733	4.9033	3.6092	2.8082	3.351	-1.7993	-2.9988
-4.9932	-8.8787	-1.0602	0.53042	-0.94064	-4.7717	-5.5949	-3.6288	-3.289	-1.9565	-1.989	-2.0676	-3.0398	1.7317	-5.5003	-0.65512	-7.8347	-0.92463	0.0085958	-3.4982	-3.1085	2.43	-2.6005	-4.0765	2.2805	-3.0889	-4.2529	-5.6675	-2.6962	-2.3084	1.4482	-4.6328	-3.8641	-4.9321	-6.0605	-0.72476	-0.96659	0.74034	-1.7046	-1.9406	-3.2427	-0.57607	-5.5984	-0.21763	-2.7796	-4.7011	-1.078	0.1994	-3.6944	-3.9682
4.5501	1.3612	1.3333	-1.8319	1.832	2.6799	-2.556	1.7448	0.25761	0.095068	-2.2084	1.7177	-1.5466	2.4107	1.292	2.9221	-0.64809	2.2418	-4.5147	1.1859	5.865	4.2011	0.87779	1.6822	1.5922	-3.3157	-2.7263	0.94936	0.22432	1.4925	0.8889	-1.7428	0.28984	4.1095	0.57388	-0.97362	6.2573	-0.76797	-3.2161	0.21157	4.7895	-0.6367	0.79579	1.3131	1.91	0.73787	2.1676	-2.7279	-3.6714	-0.198
-13.655	-8.3846	-13.733	-11.2	-11.346	-11.69	-14.191	-14.105	-13.5	-15.598	-14.856	-11.873	-15.189	-15.603	-12.252	-8.0064	-11.759	-14.019	-14.525	-13.553	-12.434	-12.739	-14.343	-8.8394	-16.516	-13.33	-16.063	-12.222	-12.551	-14.694	-11.643	-11.538	-12.352	-13.944	-10.686	-13.92	-10.148	-15.672	-9.1381	-17.726	-13.227	-11.823	-16.125	-14.156	-10.939	-14.313	-18.036	-9.846	-11.037	-12.027
6.4774	4.3649	4.2729	2.6411	4.0522	5.5476	7.0993	5.0174	5.5047	5.7075	8.1543	3.3769	2.7263	5.0553	4.943	5.2158	6.125	3.7634	3.5462	7.1295	3.9145	9.5648	4.6757	3.6448	3.4543	1.3622	7.7527	7.8824	8.0148	5.2788	4.3979	3.5439	4.4712	3.6007	8.3693	8.0431	10.364	-1.1367	2.6965	6.0637	9.8732	5.9727	8.239	5.8309	3.6452	4.2539	3.7565	8.0471	2.2103	3.6921
-14.35	-13.023	-12.481	-12.951	-11.924	-9.7105	-11.693	-16.087	-15.812	-12.381	-14.541	-13.323	-12.107	-11.667	-17.184	-14.182	-13.422	-11.988	-6.8638	-13.279	-11.693	-13.225	-15.077	-14.198	-11.455	-16.197	-12.766	-8.9336	-11.571	-11.827	-11.551	-8.9529	-14.304	-8.4819	-16.635	-14.314	-12.826	-15.145	-13.81	-12.272	-14.798	-14.693	-15.042	-12.067	-11.118	-15.294	-10.454	-10.15	-13.407	-9.8323
-0.15094	10.779	1.7509	5.2014	4.4811	15.671	4.4875	7.3125	5.4308	6.8058	4.1336	5.6817	7.2876	4.8589	6.8034	3.1979	2.5388	3.8081	6.686	5.9449	9.896	9.4936	7.1533	7.419	7.3754	3.8488	2.6824	7.5277	7.6306	3.7611	5.9362	7.5435	6.1378	2.3044	4.3946	3.6461	4.7579	6.5535	7.9013	4.19	6.0442	6.7123	6.6043	0.46779	8.5775	8.6142	5.9647	7.4761	5.6283	4.3493
-1.6599	0.44405	-2.4032	-2.5305	-2.0608	-2.2266	0.80705	1.8189	0.18709	-0.53538	0.96404	-0.62645	-2.4224	-5.7974	-3.6541	-1.7945	-0.1665	-2.803	1.1849	0.94826	-1.6	-2.4296	-5.5965	3.2462	-2.6629	-3.4242	-2.8659	-1.317	0.12172	-0.12104	0.51328	-2.8097	0.10762	-1.3061	-4.7613	-1.2801	4.9774	-2.4006	-3.0259	-5.1729	-0.98811	-1.5348	-4.4289	-2.1508	-0.51623	0.10847	-1.4264	-0.88695	1.7111	-1.6322
8.6067	8.351	11.093	12.284	6.3631	10.588	6.9947	6.1155	5.1821	11.343	10.723	8.8129	6.7808	6.8242	7.5312	11.465	7.3309	10.786	6.0861	8.9106	14.232	3.817	8.6455	7.9966	10.809	8.0498	9.5123	6.1836	8.5623	11.812	7.3527	8.8892	3.9175	12.883	11.146	8.5432	14.101	6.418	7.5944	8.3737	9.8288	10.029	5.8054	9.8507	6.0435	12.56	11.118	5.3349	10.647	9.1792
-2.0943	0.29554	0.77138	-0.57243	-5.0097	0.17503	-2.2203	-3.8259	-4.366	-5.3241	5.402	-0.47182	-1.3956	-1.5579	-2.8196	-2.3833	-3.5902	-0.28764	-1.1927	-6.0757	0.16671	0.19533	1.7026	-0.20608	-3.5156	-1.7472	-0.98845	-1.2795	3.3138	-4.5447	-0.55155	1.0545	3.7412	0.90515	-3.869	-0.15871	1.8228	-2.9591	2.6894	-3.5328	-1.3842	-0.46964	-4.3647	-0.35812	-0.042439	0.54187	-1.0587	2.2297	-2.8156	0.18126
-18.871	-23.477	-26.425	-21.431	-23.164	-25.955	-23.569	-24.761	-22.599	-23.455	-21.57	-22.762	-23.009	-21.164	-21.399	-23.368	-22.427	-18.534	-23.644	-23.235	-20.606	-25.182	-17.026	-24.828	-26.54	-24.765	-23.851	-22.016	-23.128	-23.465	-24.258	-22.787	-22.466	-19.941	-22.391	-18.596	-23.046	-20.47	-21.755	-19.609	-21.694	-20.554	-20.556	-21.717	-21.597	-24.402	-23.71	-26.617	-21.035	-22.733
-9.8431	-20.082	-12.113	-11.123	-10.071	-12.038	-14.461	-11.174	-14.689	-15.326	-10.691	-15.62	-16.167	-8.488	-18.178	-13.618	-11.571	-19.321	-13.331	-12.693	-9.8457	-11.728	-22.814	-15.16	-11.13	-10.858	-13.472	-22.239	-11.622	-19.423	-13.645	-14.766	-12.806	-14.733	-13.85	-12.791	-12.386	-10.233	-12.344	-14.838	-11.386	-15.515	-15.954	-16.223	-11.329	-13.96	-12.145	-11.948	-14.998	-18.393
-7.7135	2.8241	-3.6382	-1.0331	-0.29631	1.7042	-0.16087	-4.1696	-3.103	-1.9398	-6.55	-2.2556	-1.2208	-1.0277	-3.1318	-0.79084	-3.3669	-0.47645	-6.5074	-2.5127	-3.9829	-3.4403	-2.5026	-1.1736	-5.4747	-1.8798	-2.5453	2.6888	-0.90039	2.1359	-4.6784	-2.9769	-1.925	-1.9318	-0.04583	-4.6385	-2.698	0.32815	-2.213	-2.6539	-2.2784	-4.1816	-1.3898	-2.3013	1.5007	-3.8125	-0.54492	-0.64851	-0.8134	-4.2034
-11.044	-9.332	-10.885	-12.816	-9.6485	-9.3654	-14.282	-13.088	-8.965	-9.9927	-8.6372	-12.715	-11.129	-12.213	-12.641	-12.419	-9.1946	-10.288	-9.0915	-12.072	-11.345	-8.6345	-14.612	-11.194	-10.108	-8.2044	-12.059	-9.2248	-11.21	-12.328	-11.09	-11.633	-7.0836	-7.5644	-10.147	-10.085	-16.27	-11.923	-16.584	-11.372	-14.194	-7.2652	-10.839	-6.3876	-12.569	-16.051	-15.173	-10.443	-12.719	-8.8091
-4.8371	-7.6215	-7.3418	-7.5813	-4.6787	-6.9463	-4.5543	-6.6819	-9.4297	-5.3538	-3.6873	-9.8799	-6.0361	-1.7045	-5.1779	-3.0085	-6.0123	-2.2002	-7.5148	-5.2563	-9.2297	-3.3533	-8.383	-5.9727	-3.4993	-4.8215	-4.4542	-5.2351	-5.7105	-4.8977	-9.4958	-6.6609	-8.9368	-7.1746	-9.8172	-6.2338	-1.452	-7.5274	-5.0143	-6.4866	-5.2103	-8.4226	-3.1084	-8.7134	-7.0108	-6.8195	-9.6916	-5.1331	-7.9365	-11.17
-0.83038	-1.9395	-2.2571	-1.578	6.2975	3.8141	-0.31442	3.788	3.5158	2.0419	3.2425	0.96745	1.9026	2.2449	3.9684	-0.99039	-1.2068	1.0228	2.434	3.3145	0.15561	3.1768	0.39518	2.1866	4.6569	4.9859	-0.5946	2.4082	0.22107	2.8439	0.51804	2.1464	-0.82079	4.5894	-1.7824	-2.0338	2.7995	-0.73387	5.0157	2.6287	4.8473	-2.5622	3.2246	-0.047423	-1.4986	-0.93963	-5.5464	1.215	2.7405	-1.7753
-11.966	-15.312	-13.36	-10.183	-14.804	-13.387	-9.3167	-9.4663	-12.51	-12.52	-8.8101	-9.5627	-11.625	-13.474	-14.935	-13.916	-15.585	-17.782	-14.31	-14.369	-7.1317	-10.906	-16.47	-10.917	-13.513	-13.19	-15.712	-10.08	-9.1322	-17.315	-13.137	-11.736	-10.956	-15.736	-9.9435	-15.404	-9.2531	-13.577	-9.4138	-15.845	-14.155	-16.583	-13.297	-13.117	-15.091	-15.96	-17.042	-17.131	-11.159	-12.619
-2.059	-4.2486	-4.5386	-2.4812	-3.5871	-2.9864	-3.2283	-1.9481	-5.0897	0.19713	-3.255	-4.3943	-5.0733	-3.627	-0.33104	-5.6202	-6.6726	-3.0682	-5.7157	-3.0094	-3.6323	-6.0193	-2.7697	-1.1949	-7.7505	-5.591	-3.9086	-3.0115	-7.8015	-1.4354	-5.027	-2.0712	-3.6977	-7.0665	-3.9419	-3.9838	-3.1762	-6.4958	-10.713	-0.37119	-2.3326	-3.4725	-2.1913	-7.6156	-1.6572	-3.0286	-0.47528	-5.6494	-3.2251	-1.188
-0.9882	-6.344	-3.1465	-1.8372	-0.69572	-2.2837	-5.7133	-1.4854	-4.0448	-0.99022	-0.39169	-4.19	-4.7516	-5.7076	-0.53147	-4.3637	-2.2123	-5.4989	-3.9699	-0.94443	-5.8567	-7.3964	0.49538	-5.2878	-2.515	-0.33743	0.72265	-0.68235	-2.6531	-2.9636	-0.1358	-5.621	-5.9905	-3.7215	-5.6438	-2.9376	-5.5699	-2.9392	-2.0764	-2.2929	2.4223	-1.8206	-1.3757	-2.5978	1.2566	-3.7104	-4.359	-4.0672	-2.3206	-3.8962
-3.6045	-0.83507	0.26508	6.544	-3.1212	0.69736	-3.4978	2.1949	-8.1308	-2.0497	0.46766	-1.7643	-2.6488	2.5706	-0.22122	-4.008	0.0026254	-2.2604	-1.297	-4.4414	0.82364	1.8745	-1.4295	-3.4718	-2.0853	2.2312	-5.0503	-0.10924	-2.6952	-3.8574	0.54136	0.65522	-7.0307	-2.8904	-6.9117	1.695	-4.7456	-2.9414	-1.1108	1.1383	-0.95515	-1.7286	-0.92978	-2.2402	-0.52931	-4.5882	-0.9115	0.023732	-2.9462	-3.9731
-6.3674	-1.7428	-0.56378	-3.6808	0.46323	-4.102	-2.0512	-3.1455	-3.1381	-2.6101	0.35574	-4.479	-1.5805	-0.99414	-0.38288	-1.0641	-5.0329	-3.9928	-1.9333	-0.81938	-4.1602	0.29225	-5.5885	-6.0792	-7.5332	-1.1154	-0.99067	-4.2975	1.1376	-6.2824	-0.54208	-2.9439	-0.99533	-1.4687	-0.30957	-4.1417	0.43854	-0.69105	-7.0735	-1.5379	-2.4151	-5.9635	1.2781	-5.6158	-3.9063	-5.5254	-6.3895	-2.8098	2.1013	-1.8051
-6.2228	-6.8529	-3.1175	-8.4698	-7.1772	-11.052	-6.1419	-3.4097	-3.8567	-4.7936	-8.7567	-8.4154	-2.8205	-7.9374	-6.4226	-2.8131	-4.9588	-6.0695	-7.0722	-2.0859	-1.8305	-11.707	-5.8287	-0.48705	-2.0785	-2.8243	-2.4217	-5.402	-7.4045	-1.2581	-11.374	-6.4655	-6.7858	-5.8019	-4.8767	-5.7326	-3.5973	-5.7314	-5.3738	-9.6628	-12.602	-5.9145	-4.382	-8.8851	-10.464	-5.8074	-6.0386	-6.8238	-6.8443	-8.4122
-16.99	-13.297	-16.661	-14.737	-18.318	-12.358	-14.666	-14.216	-18.058	-13.709	-14.668	-14.445	-19.592	-14.831	-9.6559	-14.673	-14.034	-10.996	-16.941	-10.307	-15.575	-12.63	-19.769	-17.389	-16.253	-14.061	-11.036	-18.076	-9.0556	-10.553	-9.3006	-14.264	-12.633	-14.913	-11.266	-15.571	-13.458	-12.814	-13.088	-16.255	-12.265	-9.6696	-10.204	-15.237	-14.274	-16.038	-12.001	-17.829	-15.508	-17.667
-2.5226	-1.4031	-1.2586	-1.195	0.85636	-7.2878	1.9282	-4.762	1.4848	-1.2952	0.70123	-3.5625	2.3751	-7.3785	2.6117	-1.0549	-2.032	-0.56737	-5.7452	-7.3247	-4.2745	-1.0024	-6.4633	-0.19864	-2.5253	-3.9294	0.98142	1.6468	-3.6481	-1.6698	-5.3042	-2.6059	-2.9493	-4.3229	-1.6859	-3.2878	-2.468	-0.58484	-2.0078	0.018625	-0.16516	-4.7255	-1.3228	-2.5794	-1.5729	-2.754	0.41731	-0.84023	-2.227	-1.0568
3.513	-2.0561	-5.8608	-3.4317	0.31458	-3.4157	-1.4826	-9.0306	-2.4106	-6.898	-2.2707	-12.59	-6.4476	-3.0183	-2.963	-5.622	-2.7976	-2.75	-3.5659	-4.1102	-3.6131	-2.2557	-5.1161	-1.8334	-1.6888	-2.605	-0.91727	-8.1109	-2.8487	-6.9234	-4.2853	-5.2215	-7.0573	-1.7189	-5.3874	0.30965	-1.2981	3.304	-1.8169	-9.7267	-2.9236	-0.94307	-1.1619	-11.551	1.1799	-4.0761	-3.9973	-4.0395	-3.3242	-9.5812
-8.429	-9.5548	-4.7949	-10.723	-7.3465	-9.1065	-9.2841	-10.485	-6.2742	-9.624	-9.0764	-6.9889	-6.2765	-10.901	-9.9116	-10.933	-11.611	-9.8385	-3.9005	-11.986	-11.547	-8.9932	-8.1402	-11.245	-9.5752	-8.6838	-10.277	-7.8095	-8.6798	-10.339	-15.546	-8.7814	-7.5188	-7.8365	-8.1295	-11.975	-7.2634	-11.082	-8.9524	-7.489	-10.615	-11.07	-8.0035	-11.309	-7.5821	-10.104	-8.8822	-10.892	-8.2304	-6.4083
-1.1611	-7.203	-2.8512	-5.3309	0.24885	-3.8252	-2.1298	-2.9279	-5.3426	0.43348	-2.0954	-5.2361	-2.0049	-0.23635	-1.4767	-3.7796	-2.6703	1.1301	-3.3398	2.9199	-2.0388	1.2519	-3.2561	-4.364	-1.8859	-3.3466	-0.34503	0.16483	2.5563	-7.5848	-2.5903	-2.1086	-3.8731	-2.9748	-4.1893	-0.96313	0.49212	-4.2631	-1.8092	-5.4612	-5.7314	-2.3375	-2.7975	-0.14769	-3.2363	-8.7789	-5.1764	-5.0999	-1.0438	-5.8795
2.5552	3.0251	2.221	2.0656	1.1582	0.12855	-4.5731	2.6134	4.2335	3.2788	3.821	1.399	-1.995	-0.85925	-2.347	3.5318	5.5834	-2.1948	0.42417	0.88667	4.2293	1.9747	1.2012	-0.56955	0.58714	5.3245	2.8792	1.7063	2.7199	1.5879	4.3551	-2.7587	-1.1857	7.6755	1.8012	2.65	1.1584	2.4147	2.5704	6.9205	2.4044	-0.22888	-0.1823	1.0698	2.8347	2.743	3.2992	-0.91424	4.2494	2.667
0.47095	2.8587	1.8329	-3.7596	-2.3316	-4.1195	-1.6182	-1.0405	-6.9102	-4.2174	-3.4019	-4.6696	-0.81268	-5.664	-7.2007	-3.3181	-7.1414	-0.35248	-1.9692	-2.1247	-1.6625	-3.7928	1.1292	-2.3781	-2.4332	-1.1177	-4.0388	-4.6578	-2.0448	0.52697	-1.6694	0.55916	-2.3844	-1.7566	-0.19058	-2.5244	1.1712	-2.2967	2.0397	0.039881	-1.4158	1.5697	0.79295	-5.4254	-1.3506	-1.3802	-1.2208	-5.8899	0.30096	-0.03914
-11.188	-11.11	-8.2892	-6.9395	-15.931	-9.7091	-14.009	-8.5437	-7.3552	-12.826	-14.051	-15.414	-9.9765	-9.4093	-8.506	-8.3291	-8.821	-15.252	-13.857	-5.0262	-12.186	-10.506	-12.399	-12.428	-7.6387	-10.45	-12.938	-12.542	-9.2511	-7.0675	-9.8354	-8.1535	-9.3188	-10.53	-12.922	-8.1934	-11.475	-9.3971	-12.303	-10.91	-10.019	-10.1	-10.274	-13.297	-13.424	-13.045	-11.205	-11.204	-10.641	-9.1347
-11.819	-14.907	-15.299	-14.043	-11.869	-10.159	-13.184	-11.578	-13.302	-13.275	-11.872	-8.8657	-11.811	-13.708	-12.266	-15.129	-10.273	-14.7	-13.694	-12.287	-14.654	-12.737	-7.3255	-9.6694	-13.834	-14.686	-12.547	-15.704	-6.9607	-11.441	-11.317	-11.129	-11.282	-11.185	-11.471	-12.609	-7.2273	-12.413	-15.061	-12.618	-8.6683	-12.233	-12.808	-12.112	-14.571	-10.562	-6.6581	-13.491	-8.2728	-9.3122
4.8397	2.4431	-1.2338	1.4517	-2.0368	0.55931	2.4715	-1.8892	-0.54548	-0.024598	-1.4149	-3.2139	-1.421	0.051155	-3.1437	-1.5594	-1.0022	-0.21355	0.26443	4.2265	2.6861	-1.62	-1.383	2.4048	0.72708	-0.85225	0.56662	-2.2674	-1.7197	1.3015	-0.89765	-2.5472	-0.21473	0.55027	1.4674	-0.31762	5.9385	2.5033	-4.1247	-3.0242	1.7015	-0.59579	2.7911	0.0067566	-2.3759	1.7692	2.4714	-0.48438	-1.4964	2.7199
-17.515	-11.163	-12.446	-12.115	-4.6281	-10.682	-6.6247	-13.34	-14.536	-14.104	-12.26	-10.078	-15.498	-9.2673	-11.086	-10.607	-12.19	-14.477	-13.019	-9.6761	-13.196	-11.347	-10.417	-13.789	-12.558	-14.086	-7.5964	-10.645	-8.62	-7.7537	-7.9109	-9.5586	-3.4645	-10.998	-12.003	-15.632	-9.8027	-10.731	-12.996	-11.417	-7.5478	-9.9908	-10.907	-11.892	-9.9633	-12.794	-9.2735	-14.423	-16.05	-10.479
-0.63212	1.2764	2.3568	-3.0417	-6.9159	0.32011	2.5072	2.1202	0.29064	0.5844	-1.5946	-1.4417	1.7531	-3.8727	0.81214	0.40872	2.5928	0.45505	-0.53552	3.5326	0.65501	0.34783	1.9552	-2.4258	0.11825	2.5378	-3.4975	2.4132	1.9924	1.4518	-1.0036	0.032868	-3.6983	-0.34411	3.1034	1.8641	2.6348	-4.205	-4.9908	-0.64465	0.16335	-0.74558	-4.7146	-2.6069	-1.1627	2.8799	-1.6837	0.077322	0.20024	-1.388
-11.961	-10.454	-12.651	-16.955	-15.158	-18.678	-13.912	-17.316	-12.033	-17.465	-15.705	-14.58	-11.232	-14.58	-22.026	-13.575	-13.114	-14.838	-19.262	-17.643	-14.764	-15.82	-16.164	-15.634	-13.782	-14.85	-14.889	-17.485	-9.3191	-12.102	-10.412	-18.442	-10.67	-12.132	-17.106	-17.668	-15.386	-10.519	-16.052	-13.11	-16.784	-15.264	-11.685	-17.101	-14.299	-14.879	-12.131	-9.7299	-17.659	-9.506
-12.516	-12.087	-11.235	-14.954	-14.029	-15.227	-14	-11.291	-13.447	-11.921	-15.144	-10.729	-9.3706	-13.892	-4.6037	-9.1946	-10.329	-10.241	-11.738	-7.939	-6.4336	-12.936	-9.4554	-13.025	-15.465	-15.171	-16.646	-11.349	-16.623	-12.138	-15.666	-8.3731	-10.827	-16.074	-11.33	-12.672	-8.981	-9.2584	-11.821	-11.614	-10.115	-10.838	-9.1423	-10.755	-9.4597	-16.04	-12.862	-12.905	-11.009	-8.3189
-4.2766	-4.858	-4.3082	-1.6569	-2.3296	-1.8853	-3.2162	-1.2535	-1.7227	1.6592	-2.5222	-3.2605	0.10664	-1.6013	-1.9519	-2.9491	-3.1252	-4.1033	-1.7174	-6.1244	-4.6178	-3.7983	-0.13963	-1.9743	-2.1653	-0.16899	-4.3067	-1.5843	-5.1033	-3.63	-1.4635	-6.6349	-7.7592	-3.8714	-2.1163	-0.91701	-1.2453	-7.1012	-0.81208	0.42635	-7.0361	-3.7524	-6.393	-6.3627	-5.5481	-8.6967	-2.1462	-3.7232	-6.5292	-4.1298
-11.107	-11.856	-10.788	-9.5313	-7.3328	-12.181	-12.705	-10.614	-7.8118	-11.293	-11.208	-10.141	-11.598	-7.9388	-9.1885	-8.3524	-9.9369	-14.699	-9.2254	-13.51	-13.49	-9.8681	-11.451	-11.336	-11.592	-14.972	-11.954	-14.981	-10.948	-11.172	-10.362	-11.588	-9.4825	-14.026	-15.254	-14.407	-11.069	-15.422	-11.868	-13.107	-9.3136	-5.2032	-10.519	-14.149	-11.479	-12.271	-11.36	-5.8378	-12.031	-8.3087
1.7821	1.833	0.74115	-1.6415	0.39849	-1.6337	-3.0513	2.6197	0.66408	-2.5147	-0.88244	-5.4094	-0.2715	-2.5327	-0.60857	-5.3828	-1.0546	-3.697	-3.9501	-2.7062	0.97098	-0.90337	2.8135	1.4117	-1.0697	-1.7782	-0.70594	0.18687	-0.4628	-3.8424	1.3356	-0.74681	1.7463	2.5539	-1.1958	2.6008	0.24195	-2.0795	-4.4083	-0.60725	0.21092	-4.7128	-3.2257	-4.3727	-2.9511	-3.354	-2.2882	-3.6634	-0.78462	-3.6161
8.5622	9.8712	7.107	8.0414	8.9259	6.8547	11.069	9.4284	11.309	11.445	11.012	6.0648	5.7711	6.9172	5.6128	12.262	6.7663	10.533	9.9431	7.7368	10.449	7.2462	8.8931	10.218	14.21	10.481	10.13	8.9745	9.7388	11.638	11.296	7.0722	10.189	7.3479	5.0516	11.512	9.4486	10.33	5.5724	4.4626	7.4407	5.6104	10.391	7.3061	6.5044	12.892	11.46	5.3703	8.7593	11.514
-11.771	-11.534	-14.889	-15.484	-12.766	-17.785	-19.553	-14.843	-12.803	-13.223	-9.4536	-13.37	-8.5092	-6.7974	-10.048	-15.064	-9.7295	-9.5762	-14.174	-17.099	-9.425	-15.494	-16.257	-11.044	-7.7708	-9.9958	-15.006	-10.484	-8.9757	-10.89	-8.8207	-9.2446	-11.167	-11.696	-13.684	-14.807	-13.385	-14.816	-14.986	-11.485	-12.583	-12.636	-11.827	-8.0826	-14.335	-11.773	-15.787	-14.78	-12.818	-10.494
-7.6379	-11.746	-4.5907	-2.0849	-5.6422	-4.1177	-0.36272	-1.4718	-7.0901	-6.079	-6.5821	-8.1521	-1.2253	2.547	-6.7856	-10.304	-2.8943	-2.667	-2.1871	-5.9356	-7.416	-1.0585	-1.5775	-4.642	-5.6401	-4.9234	-3.3271	-5.4513	-4.5561	-10.09	-0.30591	-0.74298	-7.2987	-6.9585	-4.8761	-7.0571	-4.0535	-4.5689	-3.7169	-6.4164	-2.3452	-6.9991	-5.4846	-3.5549	-3.263	-6.9212	-5.653	-7.5645	-5.1268	-4.151
1.9551	5.901	3.0919	3.7353	0.95043	2.3988	5.8166	1.9125	2.6414	7.054	4.9998	-3.8608	3.2141	4.0488	-0.51605	0.18034	2.7912	5.5203	3.8969	4.4841	7.3576	4.7145	0.32546	3.871	1.8967	6.0442	3.0738	1.4138	3.8594	4.2076	6.6632	3.3244	6.6374	4.4562	3.9688	4.3687	4.7415	-1.0573	-0.045635	5.5039	-2.7265	6.0307	4.622	2.143	2.5293	2.7223	5.1099	4.937	-1.7743	2.639
-2.5071	-5.2917	-2.6942	-6.143	-4.942	-0.96274	-5.5399	-4.3632	-7.7665	-4.3987	-9.8983	-7.6419	-2.6451	-6.4776	-5.0715	-6.7189	-4.1756	-4.0673	-5.0937	-11.844	-6.7231	-8.6499	-9.1664	-9.3851	-2.5734	-6.7975	-3.558	-10.174	-5.4999	-5.8881	-4.9231	-11.576	-6.0435	-7.5493	-10.286	-7.5166	-5.4932	-8.4207	-8.866	-2.7834	-5.8842	-6.9784	-10.857	-6.5047	-5.6515	-6.419	-4.8326	-7.9084	-11.874	-6.7585
-16.887	-27.382	-19.594	-23.023	-25.423	-23.635	-18.979	-20.895	-22.292	-21.677	-19.921	-19.225	-22.001	-18.355	-21.255	-22.057	-19.342	-23.628	-29.624	-22.853	-24.74	-22.572	-19.51	-28.286	-20.802	-20.021	-19.285	-24.121	-25.385	-22.713	-22.158	-20.372	-21.714	-20.577	-24.75	-22.44	-25.562	-20.157	-23.505	-19.372	-27.231	-25.542	-19.127	-23.598	-25.229	-22.2	-23.267	-21.331	-21.535	-16.626
0.23076	0.057243	4.6253	1.1964	-2.3048	6.2139	2.494	0.94625	-0.59333	3.3991	2.4038	-2.1468	0.5408	4.4158	4.0269	6.819	1.8207	2.104	1.4133	-0.8612	1.3274	4.706	1.413	-1.1803	-0.64791	-0.26377	3.6818	7.1302	2.7385	4.2549	3.3683	-1.078	6.0587	1.2305	2.6189	3.6267	1.6576	5.5285	2.0038	4.5502	0.55205	0.67652	2.5433	0.42123	0.14141	2.2451	2.9051	-0.73218	0.17704	2.1644
-1.4425	3.4072	4.0248	4.4907	0.20178	0.15826	-0.29988	0.45613	2.5754	2.9123	-1.9951	-2.2879	-1.6305	0.82098	-2.3947	-1.586	0.18931	-2.0825	-0.74267	-0.27712	3.095	0.14771	-0.046501	2.5446	-0.56659	-1.8908	-0.73934	-1.1026	1.1559	1.5642	1.4975	-2.4378	0.6297	-0.25012	-1.1551	-1.3258	0.87896	1.5056	-2.2719	-0.054477	-2.3137	0.57509	0.64579	-1.2763	-0.70182	-3.2322	1.5753	-1.0054	4.2736	0.88119
-11.539	-12.13	-12.831	-12.615	-14.087	-10.408	-11.97	-11.683	-15.116	-15.53	-14.055	-11.926	-8.5257	-9.8013	-15.892	-12.612	-15.782	-9.337	-10.709	-8.6253	-9.8857	-10.675	-8.5722	-11.46	-13.406	-12.241	-9.1046	-11.518	-13.814	-16.34	-10.813	-8.7738	-11.489	-10.885	-8.1988	-14.279	-15.793	-10.553	-13.567	-12.5	-8.3481	-8.2083	-7.5849	-12.175	-13.549	-9.4691	-12.137	-14.311	-9.9533	-12.966
-1.1321	4.0684	0.5105	-2.1818	-2.9718	3.4067	0.13494	-2.6086	5.0456	1.0535	-1.9434	-0.357	3.4142	-0.66615	0.45012	2.3171	-0.29692	1.2458	1.3254	0.35443	-3.8939	3.0993	-1.8235	-2.5626	1.7306	1.5627	1.5438	-4.2887	-0.15637	-4.8506	1.1614	-1.7599	-4.0823	2.872	-2.0189	0.37849	-2.1854	-4.1584	0.89215	1.2937	5.291	3.1411	1.9892	1.9627	2.2816	-2.7465	5.0948	-0.29424	1.7999	-2.3521
-10.668	-16.557	-14.054	-11.953	-10.2	-12.997	-13.235	-10.361	-20.217	-11.02	-10.991	-12.107	-14.109	-16.36	-11.223	-11.753	-16.989	-16.34	-8.2638	-11.977	-13.726	-10.594	-10.904	-12.877	-12.017	-13.193	-12.96	-14.141	-15.506	-11.344	-15.66	-13.015	-12.037	-10.614	-11.41	-12.321	-16.746	-18.519	-10.452	-9.6513	-14.216	-16.659	-16.02	-10.788	-11.407	-11.796	-10.831	-8.4277	-9.7388	-7.3778
-12.813	-16.716	-13.65	-9.7449	-10.105	-16.606	-11.796	-11.552	-10.741	-11.639	-12.362	-10.315	-15.095	-15.054	-14.174	-10.733	-11.394	-9.9843	-10.918	-10.191	-15.138	-13.464	-15.144	-9.6547	-10.73	-12.634	-14.352	-16.169	-12.769	-15.185	-10.45	-14.212	-9.5471	-14.257	-11.537	-11.737	-8.1647	-16.33	-18.139	-12.2	-10.062	-17.942	-11.815	-12.102	-11.892	-16.411	-8.2427	-12.402	-10.738	-18.883
-10.814	-7.779	-10.26	-8.3601	-15.182	-10.867	-9.8728	-13.343	-11.247	-15.464	-6.2437	-13.92	-12.026	-10.376	-12.857	-13.304	-12.707	-14.638	-11.726	-11.673	-12.115	-9.427	-10.644	-11	-14.16	-7.4944	-15.164	-11.815	-8.6755	-10.518	-9.3357	-7.5346	-15.069	-9.0753	-10.157	-12.32	-12.663	-12.229	-14.011	-5.652	-12.272	-6.4905	-11.387	-12.576	-9.7802	-11.785	-8.6419	-10.734	-10.032	-14.962
-6.2877	-6.4903	-3.8652	-4.5743	-3.8672	-6.141	-5.2568	-5.1399	-2.8484	-4.3501	-3.4878	-14.013	-11.131	-6.3208	-4.8042	-5.9115	-6.771	-9.0585	-4.0215	-5.0157	-7.8123	-0.19992	-8.0247	-4.8541	-3.2708	-8.4916	-5.981	-6.7046	-8.015	-4.783	-10.145	-7.4783	-5.712	-6.0761	-5.5413	-6.7926	-4.6667	-5.4396	-3.8086	-0.83763	-4.5982	-7.0867	-4.8973	-5.8804	-8.0286	-6.3335	-7.5412	-8.4646	-9.4995	-6.2149
-8.3941	-15.847	-15.845	-11.818	-15.633	-12.857	-8.8301	-15.137	-21.172	-11.3	-17.344	-13.843	-16.454	-13.338	-11.279	-10.455	-15.333	-8.1645	-12.62	-12.215	-12.666	-8.2772	-11.95	-12.438	-13.654	-10.157	-10.838	-16.084	-14.478	-12.202	-11.722	-13.332	-11.027	-9.9369	-12.273	-12.044	-14.497	-11.726	-19.464	-13.681	-16.351	-16.098	-12.819	-13.635	-13.42	-16.842	-16.528	-13.802	-14.781	-13.647
-11.3	-14.99	-13.979	-12.802	-10.222	-10.205	-13.602	-12.816	-11.985	-12.059	-15.51	-13.6	-11.791	-12.157	-14.716	-15.269	-12.072	-13.787	-15.812	-13.32	-13.419	-13.755	-12.597	-8.9064	-15.927	-16.917	-11.838	-12.018	-10.955	-11.771	-17.109	-12.583	-12.357	-9.1598	-14.674	-15.617	-10.659	-11.626	-11.96	-12.213	-16.769	-10.635	-8.1344	-14.006	-13.525	-16.855	-17.315	-8.8524	-14.364	-16.116
4.9805	-1.7477	-0.99948	1.8748	3.3185	2.2512	-2.2808	0.25099	1.7067	2.9376	1.149	1.9682	0.73178	0.26668	-0.28703	0.11879	-0.20024	-0.69251	1.8582	5.9642	0.43733	-0.8157	-0.90641	2.4177	-0.29911	2.3444	0.52501	0.48791	1.7158	2.0824	-0.53699	0.9406	0.47871	-0.028038	1.7895	-1.3995	0.95071	1.9571	-1.3041	0.80205	0.876	-0.086196	1.3746	1.3217	0.65582	-1.3714	2.317	-3.2183	3.5927	2.8917
-12.253	-16.926	-8.3431	-12.392	-8.7147	-13.986	-11.014	-13.099	-10.99	-8.7655	-9.434	-10.693	-13.228	-10.982	-11.632	-7.8814	-14.487	-20.699	-12.815	-13.633	-12.332	-13.596	-13.952	-9.3746	-11.376	-8.4612	-10.463	-10.643	-13.956	-13.911	-9.0443	-13.004	-12.252	-15.728	-10.585	-11.661	-13.688	-6.1092	-8.802	-9.1874	-13.308	-8.8533	-12.615	-14.61	-13.686	-9.489	-12.373	-14.837	-11.063	-10.3
-12.972	-9.3128	-14.156	-18.963	-16.594	-13.771	-13.155	-19.172	-13.092	-14.652	-18.149	-14.098	-14.089	-18.601	-12.649	-11.852	-15.238	-10.658	-17.149	-16.575	-13.824	-17.215	-14.908	-13.697	-14.989	-17.437	-15.255	-10.157	-15.559	-16.621	-12.577	-14.143	-13.769	-9.4736	-14.71	-13.46	-12.239	-14.542	-18.04	-16.578	-13.296	-11.557	-21.156	-20.827	-13.827	-16.465	-15.459	-14.767	-15.302	-11.663
-11.879	-11.799	-15.481	-10.531	-11.039	-12.144	-13.982	-10.919	-13.271	-16.743	-15.304	-14.847	-12.936	-15.027	-14.766	-13.907	-10.066	-13.29	-13.834	-14.856	-14.924	-11.078	-13.477	-11.65	-9.6962	-13.188	-18.698	-10.428	-12.614	-11.081	-10.176	-13.866	-13.113	-7.4925	-15.147	-13.811	-12.471	-11.324	-16.957	-15.009	-15.485	-11.836	-16.863	-10.463	-10.902	-15.236	-10.297	-12.174	-13.401	-13.746
1.9266	-2.5006	-2.7763	-1.403	0.21899	2.641	-1.0184	-3.273	-1.5494	2.8113	1.6542	0.07079	1.0464	0.34638	2.3544	-0.22993	-2.5418	1.3248	-6.0856	1.7888	-1.5821	5.2828	2.243	-4.2046	3.6771	3.619	1.8801	1.1658	-4.3578	4.6067	3.2027	-0.69328	-1.5027	0.10169	2.3625	5.6459	0.96222	-1.1204	3.4029	2.7361	4.5931	-3.1791	1.0524	1.5932	-3.2375	6.7216	-3.297	-0.51115	-0.8414	-0.52808
0.077972	-4.3865	-1.7435	-1.3351	-0.78744	-1.302	0.82021	2.363	-1.2988	1.8152	-1.1339	-1.2055	0.87235	-1.9024	1.43	-3.3918	2.577	1.7193	-2.0454	-0.34068	1.4214	0.57264	1.0057	1.0982	-3.5585	-1.6555	3.4146	-5.0828	3.8547	1.2341	0.57708	4.5934	-3.064	3.0186	1.593	4.6484	0.18735	0.90249	-1.5689	2.1509	-6.9217	1.3626	-1.5444	1.8139	1.7033	-3.1141	-3.0002	0.18315	0.54352	-0.52423
-2.4457	-1.9736	-4.7412	1.362	-4.5364	1.0498	-3.1169	-1.0282	0.87805	0.91876	-2.5258	-2.9408	0.28038	-2.0305	-1.877	-3.8734	-1.378	-6.3643	-6.8197	2.4546	-0.16555	0.79748	-1.0648	0.91314	-6.0768	-3.9026	-4.0339	0.57585	-0.99312	-2.2033	-0.57636	-0.33518	1.9691	1.0029	-2.6538	-3.9622	-3.7318	-4.549	3.0924	0.50031	1.7277	-1.9282	0.69763	-3.3686	-3.4987	-1.5642	-0.25625	-1.0339	0.39062	1.8782
-11.67	-12.302	-14.597	-9.6954	-12.779	-8.4637	-13.823	-11.016	-9.6757	-10.939	-11.851	-13.72	-12.492	-12.674	-10.322	-12.152	-13.738	-6.0697	-11.346	-9.0209	-7.8245	-10.718	-11.418	-11.193	-6.6865	-12.985	-10.133	-11.581	-12.498	-13.077	-11.34	-8.1973	-14.78	-12.194	-13.826	-7.6531	-8.2616	-15.031	-12.4	-11.118	-9.8198	-11.152	-9.663	-14.628	-15.858	-11.673	-3.8666	-17.546	-10.313	-9.7531
-1.7299	2.4025	1.9684	1.8357	8.6185	-2.9901	4.3769	2.0412	-2.054	4.2548	0.83815	0.67624	2.9491	-0.55824	-1.0114	1.1209	1.8117	2.1236	0.5086	2.5738	2.2548	-0.17895	2.169	6.0538	2.8762	5.1373	2.8513	0.048511	-3.8745	4.4127	1.5319	2.9422	0.19043	4.8253	0.76617	3.6598	6.7614	3.3268	0.96819	-2.7267	1.6193	5.8441	5.7309	3.1308	1.9459	4.377	-3.7861	6.1223	-0.55122	3.5497
-13.305	-7.5645	-12.139	-9.722	-11.152	-5.5725	-10.332	-7.9177	-13.894	-12.885	-11.742	-10.14	-7.1227	-10.586	-9.6517	-5.9462	-8.7233	-5.411	-7.3742	-7.6162	-9.7474	-10.374	-7.7921	-6.9135	-11.476	-10.001	-9.0375	-7.0371	-11.685	-5.5524	-10.704	-8.751	-12.735	-5.1039	-13.536	-7.4628	-6.3842	-6.8493	-7.5387	-8.698	-8.7696	-10.276	-9.033	-9.8323	-11.937	-9.7728	-7.9105	-10.308	-2.8495	-5.6513
1.5331	1.1793	3.0772	5.7034	-1.0573	3.2944	-1.8435	-2.1627	-0.59942	4.9047	4.457	0.67987	-0.37023	-2.4596	3.8555	-0.00049877	3.8926	-6.7042	-4.5634	4.2085	-1.9659	3.2853	1.3734	-0.45659	-0.83063	-0.51105	0.6893	-2.8993	-1.0591	5.1949	-0.65329	0.75426	4.2974	4.4894	3.5396	0.43455	1.7492	-1.3436	1.568	1.1357	0.53412	3.3174	5.5199	-2.8375	-0.50885	2.9202	-2.3301	-3.2372	2.8318	-0.11904
-11.622	-8.002	-9.9622	-11.307	-9.1404	-12.874	-13.064	-10.887	-13.274	-11.994	-12.266	-10.78	-10.025	-6.5212	-15.105	-17.423	-10.431	-8.6987	-11.662	-13.232	-13.436	-15.888	-14.033	-14.009	-15.117	-9.8289	-11.569	-17.972	-11.56	-14.279	-14.869	-9.3204	-12.148	-9.4942	-12.78	-10.807	-9.7343	-11.821	-3.9221	-6.7472	-10.762	-13.686	-12.581	-13.649	-11.296	-12.131	-10.492	-13.376	-10.245	-10.072
-15.741	-15.052	-9.7054	-14.897	-9.6842	-9.6754	-8.6862	-14.541	-15.685	-12.718	-10.968	-8.5081	-13.41	-15.304	-10.104	-11.786	-16.474	-11.179	-11.196	-6.8019	-11.75	-10.505	-8.9867	-7.2839	-13.486	-14.011	-10.894	-13.914	-15.363	-8.8416	-15.58	-13.255	-13.19	-12.242	-11.404	-12.995	-17.801	-12.826	-10.11	-12.448	-9.9304	-12.206	-14.909	-14.816	-15.049	-11.549	-13.29	-10.661	-10.903	-15.689
-11.444	-8.5422	-7.0317	-7.4386	-10.693	-9.1492	-10.204	-11.734	-7.5542	-9.9772	-11.279	-5.0855	-12.043	-8.0938	-6.421	-10.843	-12.148	-11.032	-7.2421	-12.074	-12.73	-10.937	-9.6365	-8.0853	-8.5631	-11.325	-12.354	-7.8495	-11.583	-6.878	-15.301	-8.5353	-11.242	-10.125	-9.9593	-13.695	-9.2009	-8.3379	-9.148	-10.014	-9.4587	-7.1054	-6.9997	-9.6355	-10.679	-8.9723	-9.33	-12.409	-10.888	-8.6365
-11.988	-14.593	-11.785	-9.9959	-14.095	-17.85	-10.526	-15.2	-16.519	-13.227	-13.122	-13.382	-13.283	-11.669	-14.786	-12.409	-15.569	-14.593	-14.922	-11.791	-15.121	-16.334	-16.609	-8.3679	-16.324	-11.832	-16.82	-8.8861	-16.145	-9.3113	-16.309	-12.735	-13.458	-11.531	-14.552	-12.611	-11.377	-15.797	-16.513	-13.629	-14.625	-15.078	-14.945	-17.835	-12.841	-11.77	-12.497	-12.365	-16.425	-20.204
-9.8723	-12.197	-11.94	-12.944	-10.812	-10.371	-13.756	-15.406	-12.816	-7.5177	-8.7111	-8.3205	-12.862	-8.4786	-8.7054	-13.928	-7.8183	-8.8448	-11.592	-13.497	-10.76	-16.842	-15.222	-8.3573	-8.2757	-11.71	-11.361	-10.665	-13.529	-10.999	-12.442	-12.72	-11.607	-11.377	-8.2176	-11.405	-9.3893	-8.9028	-16.302	-10.877	-12.123	-12.796	-14.578	-9.137	-5.8109	-12.859	-12.228	-10.837	-13.753	-13.94
-0.5527	1.8263	-2.9831	-0.43485	-3.4114	0.6418	-3.3293	0.024055	1.6615	-0.58274	-6.0462	-0.32783	-3.7022	-4.9288	-0.57135	-5.1357	3.5739	-0.66296	-2.6072	-3.9733	0.39839	2.2887	-0.037324	0.81517	2.2422	-3.6227	1.319	-1.6434	0.94351	0.078487	-0.91987	0.0056317	1.8484	-2.1028	-2.5093	-2.2416	1.9885	-0.77981	-3.2123	-2.2735	-2.1788	-1.9719	1.4459	0.3022	-0.070613	2.1313	-3.4985	-2.6522	-3.1697	-0.16964
-1.6169	-2.2174	-2.6654	-6.0963	-2.796	-2.7226	-2.8677	-2.9626	-1.3048	1.0297	-1.9187	-5.3681	-2.6498	-7.278	-0.73113	-5.7304	-1.9595	-7.3396	-4.1119	-1.4632	-6.53	-3.4885	-4.4544	-3.6201	-4.0247	-0.24272	-4.202	-3.8527	-3.1389	-5.393	-4.1296	-0.92711	-2.9444	-2.1682	-3.6635	-4.2216	-1.3052	-3.2764	0.12672	-2.5024	-1.6335	-6.4091	-6.6207	-1.0595	-2.6383	-2.4813	-1.9715	-3.2907	-2.4458	-1.971
-11.821	-15.283	-11.698	-13.8	-17.753	-14.394	-12.265	-13.458	-14.204	-12.029	-13.195	-9.4303	-10.605	-10.425	-15.447	-12.374	-16.772	-14.475	-9.956	-12.084	-22.556	-15.032	-14.052	-14.996	-15.818	-15.234	-18.227	-17.419	-12.11	-10.15	-17.907	-15.235	-19.35	-13.384	-15.749	-12.823	-13.143	-11.71	-11.884	-15.819	-13.93	-16.443	-15.936	-13.651	-15.258	-17.339	-13.691	-12.34	-14.607	-14.425
-16.378	-8.713	-6.7355	-12.929	-5.563	-8.1166	-11.45	-11.953	-6.9106	-17.475	-17.193	-7.9812	-14.396	-12.462	-9.7822	-12.493	-8.5793	-11.617	-14.458	-13.964	-14.235	-12.359	-11.458	-6.0699	-11.433	-7.7448	-11.436	-9.963	-15.914	-9.7426	-11.703	-9.9848	-12.885	-12.905	-13.289	-12.643	-8.7854	-7.607	-9.0605	-9.8194	-12.672	-10.715	-8.8586	-10.034	-11.36	-9.9903	-12.123	-13.376	-8.5702	-8.648
8.8096	12.058	6.2348	11.226	9.3847	7.334	12.515	11.406	12.209	13.769	8.1428	7.1002	8.6868	12.184	11.222	11.406	9.4143	11.349	8.6963	10.541	8.7577	10.693	11.961	10.206	5.7626	7.5152	11.707	11.956	6.6339	6.9492	5.4817	8.8297	6.3335	11.887	11.174	9.2036	9.1547	9.9694	7.0882	13.934	10.842	6.1755	3.881	4.797	11.84	8.8625	13.278	7.2471	5.4524	9.1334
-1.55	2.5287	2.4707	1.6664	1.9337	-1.3725	-1.3441	2.8636	1.8479	0.36299	-0.76153	-1.2164	1.8813	-2.6907	0.79482	-1.0345	-1.5044	6.8936	5.994	7.5457	2.6602	-3.211	1.4786	0.75814	0.2278	-2.5603	7.3744	-1.263	0.91223	1.8594	-3.7881	-0.053424	0.5597	2.2054	0.14483	0.95334	-0.050285	-1.0586	-0.32752	-0.038205	-0.3854	0.32489	-2.5483	-4.3463	2.0924	-0.15041	0.16766	1.162	-0.56616	-1.6709
-8.7574	-6.4873	-4.1786	-7.2895	-2.2686	-2.1441	-4.535	-3.6643	-2.816	-1.3539	-4.4736	-4.9522	-4.7066	-8.1939	-2.6477	-3.974	-5.6713	-2.9659	-2.2378	-5.4685	-5.0056	-4.514	-5.9316	0.66467	-7.2642	-3.3735	-6.2139	-5.1465	-0.47117	-0.27338	-6.8515	-5.1702	-3.3987	-3.478	-5.0584	-2.5558	-4.443	-3.6006	-3.3306	-3.962	-6.4835	-3.3434	-2.8194	-6.4783	-5.8637	3.0352	-3.9626	-7.7851	-1.0212	-3.1552
-8.7664	-10.979	-7.8497	-7.6767	-5.8203	-6.251	-9.2807	-5.9369	-8.4176	-8.7439	-8.7257	-13.437	-6.9267	-5.4881	-6.8834	-6.1436	-11.967	-11.166	-8.0592	-10.347	-10.552	-9.4051	-8.643	-9.6596	-10.771	-9.8175	-8.7699	-6.8799	-10.402	-9.7879	-13.939	-5.977	-10.581	-10.391	-11.33	-9.6389	-8.4747	-6.5895	-10.923	-2.6496	-5.1902	-13.364	-10.319	-9.192	-6.0377	-5.9881	-9.1308	-11.825	-9.2664	-7.1032
-12.784	-12.545	-13.458	-8.8105	-16.183	-10.866	-11.107	-14.991	-11.818	-12.334	-16.247	-11.892	-11.148	-14.181	-14.582	-11.017	-15.892	-8.5294	-10.331	-9.6244	-14.642	-7.6267	-8.1516	-11.137	-10.659	-13.859	-7.3885	-11.074	-10.32	-11.648	-14.247	-11.343	-16.629	-11.644	-9.5773	-8.6996	-13.06	-13.418	-11.689	-10.392	-14.719	-9.3064	-11.46	-14.051	-14.189	-10.102	-15.63	-13.46	-10.161	-18.212
5.1105	4.4107	-2.4309	3.6251	4.5913	4.193	1.6943	1.7352	3.4184	4.2534	3.882	-2.1773	0.50742	3.6992	2.5575	3.9379	4.2693	1.8378	-1.5078	3.3895	0.49282	-2.7578	3.6588	2.296	2.8979	1.2604	-1.1932	-1.1559	2.2688	-1.8049	-1.0684	0.4298	1.381	0.42915	2.2009	0.56546	-0.20259	1.3424	1.5447	4.9812	4.0902	5.2257	-0.17076	1.391	0.28941	0.096904	0.034179	0.62203	-3.2308	0.85883
2.4576	7.1935	3.3989	3.4188	4.7705	3.3057	6.5162	5.0652	6.072	6.4173	0.8643	5.6503	6.2626	7.6153	3.2236	5.1518	7.0519	4.0362	8.6983	8.2673	5.056	5.6909	4.8563	8.5809	8.3683	6.6526	5.451	-1.6896	5.7307	3.4499	6.3644	0.46644	11.717	10.742	-0.16745	6.6733	4.5759	7.2914	3.2213	6.2772	6.5234	1.5549	2.5014	7.5974	3.4055	8.049	5.0006	1.8701	4.8575	0.71139
11.246	8.5457	7.217	8.6979	16.196	7.1465	11.589	6.5198	10.468	8.5992	10.558	11.267	10.332	9.6526	10.673	13.258	6.0631	16.01	9.2442	7.6615	7.3652	13.263	11.332	7.5319	11.244	11.302	12.455	6.2202	13.089	15.136	7.419	11.369	9.5348	11.024	9.9021	8.2404	7.2877	9.011	12.455	6.862	10.195	10.961	8.6533	12.584	13.213	15.862	5.9929	9.6305	8.7256	7.3773
-11.833	-9.2364	-7.8421	-6.1935	-12.837	-10.023	-6.8328	-14.179	-9.0746	-9.6136	-6.9857	-9.7817	-10.74	-8.2771	-13.555	-15.193	-10.81	-6.3148	-15.284	-10.671	-10.805	-7.3848	-9.2568	-11.825	-7.8165	-10.398	-7.3126	-8.7469	-9.607	-11.531	-11.578	-13.682	-11.589	-11.134	-13.703	-7.9064	-12.156	-9.1102	-10.617	-3.7302	-10.558	-12.074	-10.251	-13.095	-9.016	-8.8852	-13.037	-10.27	-13.071	-9.2522
-1.9884	-2.6088	-4.9832	-4.9883	-5.2203	-4.4429	-7.6172	-3.1312	-2.6016	-4.5612	-7.0662	-3.4648	2.8482	-3.8836	-5.0638	-2.882	-0.4906	-4.3093	-3.5561	-5.8601	-10.877	-6.9724	-3.3935	-0.76074	-3.7806	-2.2441	-5.1649	-2.1395	-3.3517	-4.4457	-3.7286	-5.2201	-1.8467	-7.2505	-6.1974	-0.69886	-2.719	-2.6995	-1.045	-1.6226	-3.2482	-2.4157	-4.2939	0.22122	-1.2759	-4.8511	-9.0559	-0.85953	1.7373	-2.8655
-19.665	-14.715	-20.577	-13.464	-12.466	-18.164	-13.26	-15.079	-14.267	-12.516	-14.379	-18.528	-10.041	-14.66	-13.973	-17.279	-14.589	-14.419	-10.329	-11.16	-15.754	-11.88	-11.859	-13.038	-14.868	-13.892	-16.19	-14.998	-14.888	-16.597	-13.498	-14.684	-18.29	-14.472	-12.377	-14.577	-15.469	-13.404	-16.259	-19.371	-16.225	-15.406	-13.874	-17.807	-18.883	-12.11	-18.815	-14.855	-19.037	-15.432
-0.29648	-0.34084	1.1331	-3.3903	-2.0966	-1.5908	-6.0295	-2.18	-1.8411	-0.34182	3.2924	2.2183	-0.3793	-1.2044	-0.10748	-5.3871	-2.873	-1.7002	-2.3262	-2.9504	0.84427	-5.787	0.41447	-3.231	0.80853	-7.2205	2.4879	-1.4393	2.0455	0.28425	-2.6143	0.70488	-2.1985	-2.3288	-2.0735	-2.3043	-2.8454	-2.4684	0.08643	-0.30111	0.49102	-2.352	-1.6868	-3.4485	2.3252	-8.3658	-0.33941	-0.76148	-5.4695	3.8775
-4.5079	-5.6705	-0.25235	-7.7844	-2.135	-3.5615	-2.5325	-1.9938	0.73102	-3.867	-2.3033	-0.765	-2.0035	-3.7918	-5.0559	1.0685	-4.4749	-4.6507	-4.4883	0.3046	-4.3712	-2.3217	0.25054	-3.1133	-1.5322	0.38249	-4.115	-1.5503	-4.6415	-2.8172	-5.217	1.168	-0.30591	-2.1953	-5.1174	3.3596	-2.4148	-1.4191	-5.0069	3.3141	1.3551	2.2638	-0.62835	-3.6754	-0.20397	-3.1176	3.2084	-6.7178	-5.8085	-4.4615
-0.6658	-4.4477	1.4617	4.2622	-2.6699	0.043083	4.048	0.27488	-0.82393	0.82828	-1.0427	4.0705	1.6061	-0.71916	-0.85424	5.1217	-3.5719	1.2296	-0.11979	2.2189	-2.3776	-0.6315	1.3578	-0.26784	-2.4623	-0.45601	-1.4303	-1.0536	-2.3173	0.36093	1.8855	1.0967	2.8513	-0.46298	-0.89794	1.4903	-4.8148	-3.7994	-0.074421	4.2652	1.4965	-1.1204	-4.0895	-2.4069	-1.2158	4.7186	1.1141	3.6495	4.2572	0.34726
-18.391	-13.841	-12.886	-15.674	-12.243	-14.122	-12.178	-11.966	-14.624	-13.495	-10.811	-15.336	-11.29	-16.474	-10.689	-13.633	-12.528	-16.161	-13.123	-20.224	-12.76	-10.006	-13.113	-15.624	-14.486	-13.048	-18.769	-16.715	-20.115	-13.357	-18.178	-14.217	-18.195	-14.311	-12.331	-14.329	-16.317	-15.693	-14.009	-15.643	-13.761	-15.869	-12.521	-11.888	-12.356	-12.125	-15.232	-11.593	-13.822	-17.524
-3.4207	-4.154	-6.1687	-1.0827	-8.7293	-4.2605	-8.1937	-5.5708	-3.6528	-5.1231	-5.2226	-8.9324	-4.5874	-9.0899	-4.8387	-5.7434	-3.3477	-5.324	-3.6925	-7.2236	-2.852	-8.9132	-7.2969	-6.9698	-0.4699	-4.7806	-8.2556	-2.0774	-0.3378	-3.8016	-5.2837	-4.5794	-1.4903	-5.3613	-5.79	-7.1792	-2.3982	-3.8357	-6.3854	-1.6846	-0.96238	-4.5359	-7.0355	-5.4393	2.3269	-8.8132	-3.1399	-3.7356	-3.4416	-6.0957
-8.8635	-11.168	-10.096	-5.2163	-8.8319	-6.1727	-10.228	-12.918	-7.2426	-8.7096	-6.2326	-7.3378	-9.1058	-6.4168	-10.502	-12.455	-9.3905	-7.6241	-12.712	-6.1881	-6.1949	-8.9016	-6.1819	-12.314	-9.5234	-12.963	-4.1126	-11.977	-8.1398	-13.057	-12.509	-8.1464	-7.8994	-8.8781	-6.6688	-8.3944	-10.897	-6.236	-10.51	-8.4885	-13.776	-9.0465	-11.578	-11.648	-7.3069	-7.6881	-4.1817	-10.162	-14.688	-7.6132
-10.875	-14.961	-11.032	-13.288	-16.591	-15.074	-11.795	-16.198	-16.844	-9.0448	-12.976	-12.093	-13.49	-9.4768	-13.812	-9.6854	-12.37	-13.045	-14.346	-12.926	-16.289	-12.335	-11.113	-9.9357	-11.017	-12.774	-16.088	-12.119	-12.016	-12.466	-11.919	-15.041	-10.267	-7.9605	-17.06	-16.957	-11.329	-10.827	-15.934	-13.487	-15.262	-11.523	-13.439	-10.435	-14.009	-9.4057	-12.178	-13.873	-13.695	-11.785
-19.729	-21.066	-22.33	-16.966	-19.999	-17.907	-19.376	-21.846	-21.436	-18.668	-21.848	-22.252	-22.764	-21.062	-17.553	-24.579	-24.44	-22.668	-24.759	-18.319	-17.466	-19.262	-19.697	-19.826	-19.386	-24.964	-16.795	-21.435	-19.281	-14.109	-18.54	-19.114	-22.328	-20.574	-19.965	-22.365	-21.107	-19.748	-17.688	-22.553	-18.003	-26.989	-22.75	-17.428	-21.945	-23.02	-20.541	-21.669	-23.109	-17.672
-4.1953	-3.9419	-6.3882	-5.9988	-6.0275	-1.5389	-4.2981	-6.8543	-7.5016	-6.0539	-8.6839	-10.313	-5.5222	-6.1095	-7.4583	-6.9702	-10.237	-7.3341	-4.3149	-8.1518	-6.924	-7.6265	-5.4702	-6.0919	-2.3854	-4.6618	-8.5671	-4.5344	-6.9385	-4.3273	-8.6694	-3.1259	-5.386	-4.2561	-3.8952	0.13534	-5.3973	-3.8406	-4.5787	-8.8322	-7.0331	-6.6254	-5.501	-8.9543	-6.0786	-2.5131	-8.5324	-4.983	-3.3399	-5.2274
-10.214	-10.003	-11.078	-13.239	-12.05	-11.115	-7.6763	-11.071	-9.3702	-8.9477	-9.0279	-11.776	-10.99	-6.5262	-10.815	-7.0603	-10.524	-10.933	-13.715	-13.389	-7.9283	-12.807	-13.268	-10.949	-10.619	-5.9666	-7.3367	-10.833	-4.8654	-9.5582	-10.946	-11.974	-11.6	-10.097	-7.0191	-11.639	-9.4935	-11.019	-9.5608	-16.02	-10.005	-13.005	-16.325	-9.9619	-15.03	-13.093	-5.8351	-11.875	-8.5371	-14.997
-10.634	-12.029	-12.896	-16.958	-11.793	-8.8037	-12.809	-12.27	-8.7044	-6.0584	-6.1082	-13.374	-10.527	-4.6728	-14.301	-11.644	-13.52	-10.759	-9.1314	-11.562	-12.758	-11.308	-8.0585	-10.695	-8.6387	-7.8305	-12.722	-11.086	-13.002	-10.943	-11.888	-11.558	-8.3927	-7.3171	-10.468	-11.286	-9.3548	-13.415	-8.2272	-14.583	-11.146	-11.598	-6.6466	-13.981	-11.07	-5.9492	-8.9411	-7.3909	-9.3191	-11.722
2.2366	6.6669	4.372	2.9416	4.8078	4.5924	2.2934	2.304	5.831	3.1556	12.18	8.3593	2.8071	6.2331	5.6205	7.6598	6.3392	8.1856	5.3582	-0.23283	3.9489	3.068	3.7294	9.4067	2.6522	6.3692	8.0515	0.47174	3.6742	-1.3607	5.5682	4.1791	3.6557	7.3389	6.1642	2.6279	4.4581	7.7886	4.9488	3.5393	7.9575	6.1943	3.6573	6.6662	3.1636	-2.0446	0.2288	3.8816	2.538	4.5986
-6.0249	-3.4093	0.40502	-3.0293	-3.691	-3.2903	-2.2615	-4.5419	1.1062	-3.3834	-5.8359	-4.5288	-4.775	-5.3128	-6.9754	-1.5083	-6.1862	-4.7973	-5.3053	-3.9817	-3.2227	-2.4788	-6.398	-5.081	-9.2817	-3.3915	-3.0069	-7.3534	-6.1159	-8.6413	-3.6216	-4.2816	-3.1	-5.9888	-2.0171	-2.548	-0.77315	-2.8797	-5.0182	0.63465	-6.3386	-2.2558	-3.0652	-5.4563	-2.5815	-3.3607	-4.9868	-3.0997	-4.0084	-6.1132
1.87	-3.0361	2.6211	4.3807	-0.062481	1.2025	0.39257	5.2015	-0.46473	-2.1374	-1.1317	3.3842	3.5254	0.19641	-0.52552	3.5673	3.709	2.905	1.8166	4.0885	4.2147	2.2612	3.6939	-2.7532	2.3049	-3.2608	0.14659	-0.24607	4.3318	0.90833	1.4954	-0.11908	-6.5804	5.2525	3.4432	-0.98601	-0.32365	2.3455	5.3867	1.3553	-0.86922	-0.50032	-1.9878	-1.7039	2.9715	1.5231	-0.63279	0.9734	2.5582	-0.24049
-15.73	-15.634	-17.189	-11.758	-7.3251	-12.41	-17.209	-14.215	-16.731	-11.992	-16.419	-16.546	-11.749	-10.656	-14.526	-13.334	-14.542	-10.395	-15.522	-10.042	-9.7826	-9.3623	-11.143	-17.298	-16.139	-9.8695	-12.706	-17.485	-10.523	-10.689	-18.417	-14.938	-17.92	-7.975	-13.555	-6.4819	-13.151	-11.467	-14.684	-13.588	-15.854	-7.4911	-13.423	-11.665	-9.4817	-15.365	-11.72	-15.582	-11.922	-14.289
-15.48	-14.614	-18.708	-11.355	-14.37	-15.79	-15.386	-19.024	-15.066	-14.116	-19.46	-14.029	-12.855	-10.906	-16.095	-15.418	-14.02	-13.736	-15.872	-16.68	-18.599	-14.928	-15.873	-11.052	-11.836	-16.821	-13.567	-16.428	-16.027	-17.476	-16.142	-15.176	-14.885	-18.18	-12.792	-14.884	-8.761	-18.471	-17.453	-12.384	-16.633	-10.934	-18.518	-15.933	-11.264	-18.515	-16.098	-15.543	-11.366	-16.198
-8.1928	-6.524	-8.4741	-7.3221	-6.718	0.64717	-3.481	-6.7159	-4.7734	0.60082	-5.513	-4.9649	-4.1008	-3.4179	-2.9342	-0.83548	-2.491	-3.4962	-3.5678	-1.2621	1.7227	-5.6273	-2.1436	-3.2049	-1.5863	-6.1798	-3.3424	-1.9392	-4.2899	-1.7542	-4.0427	-1.6682	-2.3905	-4.6219	-7.9891	2.1934	-2.9731	-3.3257	-3.2481	-7.2139	0.14392	-3.7373	-2.6025	-7.1443	-3.782	-0.85231	-4.978	-3.985	-1.6958	-4.4444
-3.0267	-3.8951	-3.1198	-0.81748	-4.2179	-0.13724	-0.96365	-1.0916	-3.9683	-1.0208	-1.9344	-5.0063	2.052	-2.4791	1.3187	-2.3429	-4.081	0.3665	-4.6816	-2.1344	-4.3105	-3.4135	-1.513	-2.178	-3.826	1.3298	-2.2043	-2.9482	-3.5134	1.354	-2.085	-4.1188	-5.4967	-0.419	-2.8867	-1.5089	5.9101	-1.6044	-1.655	-5.9341	1.5272	-2.1466	-4.0477	-2.9341	1.752	-3.2046	-3.8939	-1.0304	-5.174	-1.729
10.983	9.9831	11.635	3.4697	10.852	8.2301	11.538	10.986	6.0761	5.7253	6.6287	5.8653	7.9464	10.348	14.403	8.0167	8.321	6.4011	11.748	11.438	8.8818	10.426	4.5326	10.867	6.9465	6.2088	5.1306	10.81	9.9988	5.888	7.0795	4.2505	11.606	10.394	12.747	8.1714	5.7583	6.9147	12.111	5.3964	8.1961	11.275	0.4759	10.558	5.4992	4.6363	7.8465	9.0569	10.031	3.8637
3.5515	3.5556	4.4107	1.0592	3.7652	3.9262	6.5104	5.6199	6.0406	4.0094	5.003	3.6583	5.5398	4.0078	1.8817	9.2787	1.7134	0.27315	0.16908	9.1039	6.2837	5.7841	8.2627	6.3839	4.1594	5.4048	1.2823	6.522	8.0119	3.0116	6.8894	4.9794	9.2854	4.1722	5.5042	-0.019927	2.9598	9.2205	7.4281	2.685	6.5495	3.8678	4.3175	2.6547	5.6103	2.7188	3.4653	6.0864	6.3892	9.077
1.7777	-0.13463	1.6875	-3.8327	-0.18219	-3.7012	-4.4691	-2.0456	-2.367	-0.61928	-2.3285	0.61658	1.9308	-0.66229	-1.4178	-0.28309	0.30625	0.042146	1.8771	1.324	-3.1438	-2.4853	0.84655	-3.5667	-3.2976	2.9174	1.0202	-2.2683	-0.84096	-4.1372	1.4365	1.5029	-0.1417	-5.2509	-0.82932	-1.29	-1.861	-1.105	-2.4593	3.0032	1.5871	0.19315	-0.009716	-1.3198	-1.4189	2.6685	-1.827	-5.8812	-4.8407	0.41464
-14.405	-15.779	-13.967	-16.573	-12.048	-13.528	-13.225	-11.656	-13.071	-9.0773	-5.9086	-12.3	-12.687	-11.336	-14.627	-9.2167	-15.568	-13.738	-14.621	-14.247	-10.972	-12.553	-15.613	-13.235	-13.269	-9.7844	-13.74	-9.1001	-9.7178	-11.817	-11.338	-15.893	-12.301	-12.302	-12.109	-8.8767	-11.728	-17.426	-13.23	-15.908	-16.261	-16.35	-10.474	-12.078	-11.804	-13.094	-13.224	-17.2	-13.59	-12.875
-22.433	-22.996	-26	-24.828	-23.514	-24.78	-21.811	-23.741	-20.527	-19.733	-20.879	-21.877	-20.47	-22.968	-20.471	-22.249	-22.959	-23.983	-22.963	-21.349	-20.382	-23.474	-22.878	-26.026	-22.983	-16.484	-24.106	-21.86	-22.116	-22.34	-20.113	-20.914	-26.875	-20.816	-19.804	-19.239	-18.874	-26.33	-25.047	-24.15	-20.118	-19.947	-20.695	-21.529	-19.647	-23.899	-24.334	-21.643	-20.821	-20.456
2.006	7.5281	0.13719	3.9249	4.5699	2.1747	0.051878	1.2359	4.1297	2.0383	1.6432	1.8882	1.5701	2.6823	-1.0962	1.3032	4.5555	0.92486	-0.70988	4.373	3.3712	3.6425	1.8835	4.2129	5.9484	1.5468	-0.70311	-0.82954	3.1552	5.5976	2.5106	1.7376	1.6827	2.3995	5.6358	1.787	5.3765	-0.12758	2.8634	0.49012	8.8973	0.54962	1.7112	0.79831	3.772	4.4892	4.0363	-1.4091	-0.7599	5.1589
-12.571	-7.4545	-12.874	-17.108	-8.6598	-7.197	-7.7094	-10.454	-9.6872	-8.6334	-7.6123	-11.073	-10.428	-11.617	-8.9512	-9.4626	-10.242	-9.6917	-13.954	-14.405	-12.771	-12.184	-6.9075	-7.8799	-10.985	-9.2842	-9.1821	-8.6855	-10.947	-11.692	-10.679	-9.6076	-12.576	-7.6043	-7.4271	-10.988	-7.6408	-8.8649	-9.421	-8.3441	-10.138	-9.5687	-7.373	-9.2313	-12.132	-11.847	-7.5099	-7.5711	-8.6082	-8.5451
1.1789	3.2526	-1.5821	-0.75622	-9.4265	-1.8416	-2.9801	-2.8553	-1.2676	-1.5403	-4.9096	-3.2138	-5.1509	-2.4864	-1.2262	-2.4799	-5.179	-3.1409	-0.074687	-2.6422	-0.71175	-0.91219	-2.7322	-2.4792	-0.90704	-0.49856	-5.1378	-5.5752	-4.2753	2.6961	-3.6051	-6.1407	-4.5956	-5.8824	-1.1723	-3.6147	-1.84	-1.7619	-6.4011	-3.3332	-3.2757	-8.4955	-6.7082	0.79686	-0.11339	-5.0757	-3.5708	-2.3136	-4.4528	-1.6455
-1.8579	0.38548	-1.0301	-3.3971	1.3989	-0.97381	1.5196	-2.8394	-1.3683	-0.90049	-3.4724	-3.8817	2.0402	-8.5005	2.4885	-1.3258	-2.0474	-5.4968	-1.8586	-1.7398	-0.067777	-2.8527	-3.1742	-6.6926	0.60526	-3.0063	-2.8965	-2.2058	0.69339	-1.1759	-7.6235	-1.7763	0.56954	-1.2553	-1.851	2.001	-1.9549	-0.76258	-2.9265	-2.2429	3.8283	-0.27053	4.245	4.3587	-1.3283	-1.2944	-1.23	-1.1336	-6.5791	-0.17572
7.3617	6.1257	5.9343	9.4348	3.8484	6.7586	3.435	6.9666	0.19099	-0.57519	-1.4559	3.8971	1.5915	1.7314	4.8078	-2.0091	6.0665	3.5243	11.228	4.3303	4.4258	3.8328	0.60183	1.6189	1.7762	1.0292	5.0538	2.4216	5.9897	2.3956	3.6841	8.8088	5.629	5.2373	6.2379	3.002	2.6985	5.0153	2.703	6.2541	7.6031	1.2956	8.3352	6.4224	7.9042	6.1231	6.4817	5.616	8.3356	5.3908
-3.6229	-2.1854	-3.0793	-1.4077	-2.3344	-2.0403	-3.1762	-3.7756	-1.5032	-7.949	-3.172	-4.1014	-0.27014	-0.38128	-5.5365	-6.0784	-4.4655	-4.6384	-3.5368	-1.7268	-5.2079	-7.9736	-7.4765	-1.0105	-1.3635	-1.7416	-4.8454	0.16381	-3.263	-4.4094	-4.6383	0.27855	-3.5404	-2.8793	-6.0091	-3.2224	-0.592	-4.5951	-5.1002	-1.35	-0.51291	-3.6182	-3.5467	-6.2744	-1.1021	-6.5029	-5.2904	-4.4972	-5.1965	-7.9096
-1.3497	-0.6655	1.8569	-0.14346	-3.3837	-0.70564	-6.0833	-1.2626	-3.3639	-6.1247	-3.8113	0.39177	-1.2367	-2.5059	-8.1842	0.19878	-3.6919	-1.4837	-0.78251	0.54268	0.88561	-1.4585	0.93741	-0.44047	-2.6078	-1.1331	-5.1662	-0.63887	1.1386	-2.2147	-0.92887	-3.9808	-2.9777	-3.506	1.9637	-2.3701	-3.2838	-2.3177	-6.5513	-3.3373	-2.9626	-1.2784	-0.83809	-3.1565	-0.24948	0.81066	2.7037	-2.38	0.79002	-5.1847
-1.3968	-2.1349	3.0806	0.13027	4.8307	-0.25156	-1.8687	2.5441	5.7803	-0.94162	-3.7995	1.4125	2.6013	-7.4098	2.689	-3.1422	-1.3377	3.6065	1.7757	-1.4312	-0.96061	-2.1212	0.95078	1.1009	1.1935	-1.5951	-6.6603	0.31195	4.2673	1.4802	4.382	5.5146	-0.31081	-0.35954	1.9041	-3.1593	1.84	7.5806	3.8573	3.4373	2.8374	-1.4522	3.3205	0.54076	1.5869	2.3195	-5.6208	-0.51528	2.4016	-0.8208
-3.5723	-0.4915	0.28507	-2.405	-2.2438	-2.8057	-2.9645	-3.5564	-4.03	-0.34328	-5.7176	-1.4459	-6.0854	-0.88631	-4.5152	-4.3558	-1.521	2.9552	-3.7732	-3.051	3.1808	-3.0356	3.4884	-3.3959	-3.4598	0.006989	-1.7007	-1.5426	-4.6233	-2.1997	-3.6719	-2.9719	-0.6073	-0.42375	1.8725	-1.9315	-5.8169	-3.9801	-4.5739	-5.0604	-6.5974	-4.2008	-3.5492	-4.883	-4.0348	1.9033	-3.4262	-5.4149	0.48675	-3.5756
-1.5246	-2.2107	-2.8416	-5.5996	-6.2562	-1.1339	-4.6511	-3.1251	-4.395	-3.7018	-4.3648	4.3925	-6.8653	-2.4194	-2.2942	-2.585	-3.6832	-1.2683	-3.1905	-3.6049	-0.060585	-0.53178	-1.539	-3.6246	-1.1587	-0.62162	-3.8895	-4.1193	-1.9842	-0.96594	-4.7084	-9.5749	-3.3013	-1.6191	-3.0787	-6.1751	-2.1279	-3.9605	-4.5739	0.49063	-4.1952	0.38957	-1.6284	-5.5046	-8.7531	-3.4535	-5.0459	-2.5498	-6.4671	-0.90744
6.5967	4.8851	5.0956	3.1001	8.401	5.1147	4.0302	3.3437	4.9231	4.5334	5.283	6.8586	5.0279	1.9699	2.0657	6.6059	2.2115	8.4696	4.9464	7.9755	5.5943	1.8537	4.8941	5.1352	5.8132	2.8831	5.5317	5.2545	4.9928	3.944	0.45294	3.1374	6.0547	5.1483	1.5993	4.6774	2.9106	0.77341	7.1882	3.6948	7.4756	0.47145	8.3568	7.5278	8.2564	5.6279	7.3697	5.3235	5	4.219
-5.6588	-3.1614	-4.8535	0.97735	-1.4863	-3.109	-1.7939	-2.0736	-2.1948	-1.0216	-5.9176	-3.9095	-1.3892	-6.3418	-4.9019	-2.5701	-5.7539	-6.6035	3.4687	-2.0226	-1.0337	-2.1041	-9.0822	-4.7848	-5.5496	-2.0624	-4.6074	-4.7536	-12.419	0.48964	-2.0933	-7.1138	-1.6322	-4.9781	-3.3592	-2.7973	-2.5067	-2.7583	-3.9499	-5.6054	-3.5039	-4.8626	-4.359	-5.7213	-6.2906	-1.5766	-4.0402	-4.3607	-4.0376	-3.3388
-16.325	-14.595	-13.118	-13.447	-13.796	-13.646	-12.099	-14.075	-13.779	-10.446	-8.0026	-13.773	-9.4717	-11.971	-13.721	-15.181	-11.475	-14.963	-11.737	-11.952	-10.765	-13.765	-14.253	-12.735	-11.574	-14.511	-11.194	-13.247	-14.609	-17.174	-18.207	-8.3707	-8.7777	-13.229	-8.8869	-14.77	-16.195	-11.449	-11.424	-14.836	-11.43	-13.77	-13.855	-13.63	-10.351	-15.438	-13.627	-11.501	-14.317	-17.549
1.6893	0.32709	2.7417	1.8066	2.0745	0.48671	3.3915	3.1588	2.6086	-1.8262	1.7806	-3.6394	-0.90691	-0.4907	-2.4818	-1.5032	1.1007	2.0579	3.4485	-2.226	0.73537	-0.2901	-1.0919	0.23835	-1.4267	1.6523	-2.5828	-3.18	-3.5855	-0.37244	-1.8098	3.4492	1.5006	-1.2929	-0.046355	0.36162	-6.5286	-0.29244	-2.4306	0.46901	-0.29774	-1.1989	-0.98374	-4.3571	1.2427	-1.3275	-3.0408	1.0759	-1.0778	-0.53797
5.4358	4.8708	-1.819	3.7826	3.3874	-0.7021	0.58458	3.7435	-2.1505	2.6135	2.2224	-0.13966	2.6928	3.2222	2.996	4.1225	1.4472	-0.39851	-0.18238	-1.2515	3.0298	2.0086	5.3357	5.9571	3.5686	-0.76108	0.26536	0.13884	1.0647	-1.3741	7.7953	2.4196	1.4236	3.5119	2.6551	0.73076	-2.5625	3.8425	2.5911	7.6452	1.0919	-0.64723	0.7356	-3.0793	0.78036	6.7583	1.2291	2.2059	1.4725	-0.15566
5.9853	12.091	8.3299	7.9034	10.733	9.0088	7.9577	5.2837	14.996	11.269	5.978	14.32	12.036	12.437	11.916	8.7781	5.2156	7.4562	8.6328	10.473	11.487	7.6813	14.45	12.38	10.192	12.238	8.1014	10.797	9.7556	12.083	9.7092	9.5836	11.819	10.262	9.7986	11.292	12.164	10.614	9.202	10.892	6.993	9.2378	9.0802	7.0849	13.595	13.399	8.2062	11.935	4.2502	4.6934
4.0053	0.085798	-3.9672	-2.3314	-0.69899	-2.6343	-8.4892	-1.7801	-1.8761	-5.8035	-5.5623	-5.3603	-1.2194	-1.6584	1.4681	-4.0362	-2.5206	-6.9563	-0.30277	-3.0801	0.93057	-1.2615	-1.2797	-5.5216	-3.4079	-11.42	-0.29564	-6.473	-2.7604	-2.7979	-4.7956	-3.5804	0.00065671	-2.1005	-3.7654	-5.5175	1.6503	-3.6615	-0.39868	-4.6038	-2.8071	-4.7169	-3.8698	-4.0696	-2.0632	-7.1255	-5.0785	-0.88523	-3.7828	-5.1442
1.1143	-2.3701	-4.4294	-0.79737	-2.9184	-1.1535	-0.16697	0.95251	-3.614	2.8983	1.9849	-1.4208	-2.7621	0.9828	0.09559	0.66844	-2.5115	0.42898	5.9303	-3.0507	-0.64525	-0.77692	-4.359	0.53869	-0.054235	-0.55127	0.4743	-4.6115	-3.6088	2.6636	-4.0811	-1.5997	1.1848	-3.0385	-2.3374	-1.9361	-3.9338	-2.8761	-0.64413	0.36188	2.8966	-0.15782	-2.1384	4.338	-2.4037	-0.41706	1.3199	-0.65122	-2.3159	-0.60221
1.1388	1.1013	-2.1889	3.9292	-1.937	4.8854	2.0507	6.83	2.2742	-1.6273	1.2366	1.0886	0.0047027	-0.35914	1.2764	1.4653	1.4274	1.0454	4.1377	1.9714	-0.22586	-1.3831	-2.9249	-7.0014	1.3285	1.0725	0.54045	0.24864	0.13521	-3.4641	3.1489	-2.322	-0.2209	0.011014	3.1044	1.5576	1.782	-0.72191	2.3542	4.8812	-0.87141	-0.65784	-2.386	-0.29615	5.8963	-1.4022	2.5807	-3.9103	0.53416	-2.4099
-14.677	-16.006	-12.473	-14.44	-12.976	-11.479	-13.623	-13.887	-10.337	-15.644	-14.36	-17.158	-10.853	-17.509	-12.662	-13.052	-13.584	-10.376	-11.388	-12.958	-9.3086	-11.766	-13.843	-12.071	-9.3072	-7.8341	-17.271	-8.9009	-11.809	-11.145	-15.495	-13.477	-14.731	-13.022	-13.691	-13.026	-13.953	-13.077	-12.964	-14.868	-10.506	-10.967	-12.29	-13.293	-14.673	-10.683	-7.614	-13.94	-13.989	-13.276
1.178	-0.48305	-1.9053	4.0253	-2.0078	2.3623	5.1293	3.6145	-2.2867	-0.10923	2.3029	4.9846	5.935	6.8044	2.4375	0.65597	1.6127	1.8024	5.3985	5.881	2.848	3.7278	0.96762	4.4767	7.6264	-2.1167	1.4612	0.89295	-0.47654	-0.57257	4.61	0.01311	2.5031	4.5869	3.4441	3.6723	2.8505	7.1822	-1.578	4.1014	2.3793	1.6877	-0.3463	0.069466	1.0287	3.3865	0.73693	3.9119	-1.7641	3.0937
-8.4169	-7.0898	-2.8749	-5.9207	-5.2106	-7.9065	-3.9978	-8.3272	-2.4524	-5.9742	-5.9001	-4.0824	-8.3109	-2.4543	-2.4845	-6.3889	-5.303	-3.7985	-6.7481	-11.633	-7.9252	-3.1068	-8.6997	-1.6534	-9.9434	-7.397	-10.273	-2.1781	-0.058185	0.10306	-6.6009	-4.2189	-4.7686	-6.9824	-3.2674	-4.9586	-8.4054	-3.3386	-4.4462	-3.4977	-4.6785	-4.7411	-9.9986	-3.5494	-8.7572	-7.9564	-4.6165	-4.2167	-3.726	-1.9942
-3.7621	-2.3413	-2.7778	5.5245	-1.5232	-2.4234	-2.9147	0.73359	-0.86505	-2.5899	-6.8686	-3.5836	-2.6574	-3.3834	1.6328	1.9608	-0.071863	-4.9449	-3.2373	-0.69561	-3.3652	4.6234	-3.4209	-2.593	-2.7945	-4.5251	-0.071185	-3.36	-0.72463	-1.2608	1.1469	1.4036	-3.3514	-1.9976	-3.0921	-0.73161	-2.081	1.3539	-4.0722	2.9334	-0.50069	-6.6117	-3.4511	-3.2104	-3.3844	-0.26963	-0.4271	-5.2505	-1.1931	-5.1162
-5.711	-6.7158	-3.3549	-3.9176	-5.7128	-8.3159	-13.083	-9.2972	-4.3476	-7.3777	-6.2658	-6.7473	-7.5814	-10.516	-9.763	-5.2834	-8.565	-6.6103	-7.1256	-8.0584	-1.9083	-8.1013	-8.0464	-6.9108	-5.0301	-5.6619	-4.3744	-4.3341	-7.86	-3.3249	-2.4241	-3.6453	-3.7754	-6.1705	-2.3052	-9.1267	-5.1085	-2.6092	-7.2353	-2.3717	-9.1739	-7.2959	-2.3322	-5.7224	-4.9099	-7.9782	-8.7452	-4.0154	-6.3906	-4.0853
5.2043	2.5113	-1.4113	-1.0677	4.7124	3.1019	0.57054	-2.821	0.25591	3.0425	1.8652	0.058799	-0.30919	1.9042	2.3896	0.56439	-0.37898	-2.6868	-2.3373	3.7912	-1.1079	-0.86171	2.5442	2.9054	4.6235	3.0583	1.617	1.3775	0.28244	2.3076	-0.56935	-0.32439	-2.7842	2.745	-0.9267	4.1248	0.76703	0.015639	-0.86322	3.9143	1.896	0.18971	5.1525	0.82812	-0.3597	-2.9476	4.2925	-3.7677	0.34541	2.8305
-6.1229	-5.3158	-2.963	-8.8981	-10.215	-9.089	-5.5838	-5.6681	-9.1487	-10.143	-8.8777	-2.6128	-9.9362	-7.1121	-4.5346	-8.8661	-5.3574	-9.9438	-9.217	-4.3505	-10.531	-9.9979	-9.1069	-3.4789	-5.9125	-6.1454	-9.2396	-5.7395	-3.6015	-8.2231	-1.9503	-8.9785	-9.6706	-10.614	-6.1453	-6.3149	-4.2092	-3.103	-5.9011	-7.221	-5.7461	-8.662	-2.475	-7.4874	-0.12827	-3.4235	-5.5277	-5.1386	-8.0208	-6.7101
-16.491	-13.092	-12.707	-12.199	-8.9149	-11.382	-12.022	-9.8366	-12.453	-15.279	-13.715	-9.7667	-11.95	-15.556	-12.82	-6.8769	-9.4417	-9.6256	-10.101	-10.748	-8.553	-16.206	-13.678	-14.248	-10.655	-12.11	-12.455	-12.211	-11.591	-6.6303	-11.508	-13.732	-11.49	-14.316	-14.772	-9.1504	-10.071	-11.956	-11.242	-17.706	-13.262	-9.4682	-8.026	-9.949	-10.083	-16.103	-12.366	-11.115	-12.407	-14.403
-3.069	-4.5793	-4.0579	-4.2177	-5.0078	-7.606	-6.8265	-9.5298	-5.6116	-5.8003	0.52324	-8.3528	-2.3138	-4.5404	-3.3162	-11.189	-4.0791	-6.2879	-4.3151	-6.1091	-0.048431	-4.7159	-7.9913	-5.6708	-8.5177	-8.8544	-3.9095	-7.1473	-8.4942	-6.5053	-6.7206	-12.128	-3.7569	-8.9653	-7.6945	-6.0542	-7.2515	-5.0611	-4.7942	-9.8746	-6.2825	-2.3257	0.039389	-4.6262	-7.1771	-2.7686	-8.8221	-4.8214	-0.59504	-6.9672
-8.0308	-10.471	-8.4968	-10.135	-11.248	-7.8655	-8.2081	-8.995	-11.599	-8.9692	-6.5774	-10.505	-7.1344	-6.4685	-8.6568	-12.904	-9.9967	-14.373	-13.288	-7.1774	-14.468	-7.7592	-12.902	-8.2844	-6.9881	-2.1996	-11.076	-8.4076	-9.1581	-8.2868	-14.684	-12.737	-10.598	-11.585	-9.7063	-14.067	-10.983	-8.3061	-7.7706	-5.1753	-7.918	-8.773	-10.54	-14.795	-13.643	-10.023	-12.413	-8.8941	-12.671	-11.771
-2.9306	-5.9963	-2.7521	-7.4314	-3.9598	-4.8819	-2.0536	-5.7694	-5.3556	-7.9921	-5.0785	-2.0024	-5.7353	-7.2981	-4.7039	-7.6833	-4.9311	-4.5492	-3.7842	-3.5239	-5.5934	-3.2764	-5.5084	-6.4712	1.995	-4.1153	-0.98837	-5.7596	-5.8765	-6.928	-3.7058	-3.9959	-4.7609	-5.4572	-2.1087	-4.0972	-6.8567	-1.9252	-4.758	-3.1611	-6.1064	-3.2981	-3.6508	-5.4661	-11.388	-3.0101	-4.4497	-3.357	-4.0913	-4.7392
7.2943	2.2233	2.6287	5.5399	3.5055	1.6077	4.0766	-2.8702	3.2796	0.057461	1.0991	2.01	5.2004	8.4596	7.573	-2.3878	2.0181	-2.0503	6.0965	4.5068	2.8603	5.4861	3.2604	4.7407	4.7965	-0.58331	-2.762	2.1876	4.4147	4.5577	2.1862	5.0039	0.92765	1.0931	4.8787	2.5301	4.8083	5.5758	0.87843	4.5352	6.0159	2.9677	0.37852	3.7033	6.5412	5.6865	1.8551	2.9134	-2.0001	3.8101
3.7118	5.501	5.5283	5.8858	9.0618	8.7116	4.5785	8.374	11.647	8.2691	9.6877	6.5281	5.7558	4.6389	9.949	4.3162	10.224	8.4335	6.3729	7.1082	7.1247	7.9493	3.0421	10.414	10.899	8.8251	4.4041	1.8695	4.6467	6.5009	8.1369	11.233	7.2054	4.2132	11.342	7.1922	11.582	14.315	9.7888	7.1183	5.8166	8.9821	7.3186	14.203	8.6889	7.867	7.973	8.9177	3.3245	9.7699
-3.8713	0.13868	-0.85364	1.367	-0.012216	-0.052793	4.0932	-0.78489	-6.2398	-2.9093	-2.7432	6.0161	5.6847	-1.5558	-2.5164	-0.065717	-3.1542	-0.86589	3.2649	1.6709	-0.68462	3.1488	-1.4606	0.87967	-4.9698	-2.3772	-0.050976	-4.2345	-1.6323	3.1847	2.4008	0.65452	-1.7491	1.5499	-3.0261	2.6358	4.2446	0.90534	-1.3441	-2.6383	-0.37678	-0.16666	3.6741	-0.83434	-1.3916	3.1484	-2.4866	-2.9624	5.608	-5.5249
-21.714	-21.562	-22.655	-17.932	-19.6	-18.395	-19.467	-20.777	-19.871	-18.337	-22.89	-25.52	-18.941	-19.541	-20.077	-18.506	-24.843	-22.444	-18.364	-14.839	-18.491	-14.963	-16.985	-23.129	-22.652	-21.825	-23.069	-24.557	-19.015	-25.988	-19.737	-18.621	-18.707	-22.206	-23.884	-21.976	-21.91	-19.813	-17.343	-23.392	-19.717	-24.094	-19.996	-19.736	-16.038	-18.622	-21.103	-26.238	-20.054	-23.379
-8.6569	-11.971	-10.571	-10.769	-12.644	-12.003	-13.16	-17.504	-12.015	-12.818	-12.288	-13.484	-12.918	-7.7215	-11.546	-11.89	-15.321	-11.996	-14.823	-10.371	-14.579	-11.812	-13.315	-10.358	-13.242	-17.494	-10.441	-11.571	-12.854	-12.91	-14.815	-13.674	-16.629	-7.431	-12.057	-11.022	-11.342	-17.043	-14.837	-11.974	-14.35	-13.996	-9.1389	-11.22	-12.494	-11.826	-9.8274	-11.26	-15.487	-14.553
3.8141	3.5656	2.6977	5.5447	5.6084	6.6638	3.5781	6.1698	7.5353	9.0132	7.6046	7.6457	1.7578	4.7055	6.1589	5.0817	3.0407	5.7023	3.369	5.4948	10.035	0.50054	4.0609	2.722	3.8602	3.1906	7.3806	6.0318	6.9236	4.2227	7.0575	2.4733	5.2162	3.2992	4.5664	8.4332	2.7478	5.2348	6.7088	8.8776	3.3991	1.5307	3.2119	0.33476	6.1162	3.9668	9.4305	3.5676	1.5086	6.5336
7.4041	9.7489	5.9018	7.1905	5.7711	10.249	5.0036	8.0455	8.4224	9.7418	5.5958	8.6348	3.5574	5.972	11.343	5.9335	7.8051	4.7398	7.802	10.671	6.0468	6.2383	9.3938	8.4579	3.7715	8.2254	6.8146	10.358	10.159	11.827	6.5472	8.865	3.5058	4.7138	7.1292	6.0706	10.965	5.7401	10.8	11.358	8.9852	11.051	5.6057	7.5463	0.90185	14.661	9.234	10.225	10.44	5.836
-17.071	-15.938	-13.603	-11.676	-10.688	-12.137	-13.294	-13.95	-11.392	-11.256	-11.771	-12.713	-12.039	-10.917	-14.896	-9.9442	-13.182	-10.037	-11.464	-11.362	-9.3919	-9.2765	-9.8248	-14.972	-14.963	-12.64	-8.9322	-13.79	-8.8379	-11.214	-15.413	-9.8764	-10.741	-14.479	-9.1271	-11.834	-13.955	-17.221	-14.742	-13.781	-11.626	-10.236	-10.808	-8.1234	-13.007	-12.733	-12.523	-12.739	-15.629	-10.899
-11.457	-10.766	-13.922	-13.88	-9.3184	-11.142	-10.164	-9.9239	-11.187	-7.6492	-10.497	-8.4024	-12.229	-11.491	-10.142	-9.5569	-10.123	-9.7433	-13.897	-10.702	-12.693	-8.9511	-14.802	-11.567	-11.857	-12.751	-11.073	-8.8549	-12.178	-8.3421	-15.098	-13.498	-11.725	-15.832	-8.4321	-11.478	-11.28	-10.959	-7.5577	-16.408	-10.277	-10.552	-14.218	-10.778	-10.684	-18.743	-10.969	-10.903	-11.881	-11.815
-8.4258	0.5673	-8.072	-5.5289	-3.5834	-2.7223	-6.0348	-0.71788	-6.7872	-11.444	-5.764	-7.8473	-3.0803	-5.2009	-4.4854	0.47125	-3.1666	0.54559	-7.0281	-1.2473	-3.0082	-2.1181	-4.413	-1.6847	-7.4451	-2.23	-8.3611	-2.803	1.2709	-5.3553	-8.2727	-0.86042	0.60741	-0.77508	-6.4244	-6.7691	-5.1699	-4.4115	-4.4687	-5.8989	-6.4673	-4.3877	-3.6411	-2.4484	-3.5788	-5.9986	-5.4122	-1.604	-7.1658	-3.2225
-4.6537	-6.6977	-3.3119	-7.0895	-8.0713	-4.0755	-8.2786	-8.3252	-7.3106	-6.2851	-10.504	-6.0599	-7.4568	-5.0502	-8.2712	-5.158	-5.8818	-6.7094	-5.5383	-3.1377	-5.4277	-4.7284	-8.7034	-9.2314	-6.0941	-5.5331	-2.5965	-1.6719	-4.5958	-6.393	-4.1509	-3.0829	-6.6402	-6.3511	-9.311	-6.1155	-4.1357	-4.7754	-5.3763	-4.8253	-5.4518	-4.1045	-5.2608	-5.867	-1.0887	-6.3426	-4.7946	-7.8438	-6.413	-5.1005
-7.3161	-4.1037	-9.3377	-5.8167	-3.6979	-9.6846	-6.9763	-3.7416	-8.0582	-6.1186	-4.729	-1.8171	-6.0513	-8.377	-5.0338	-2.728	-7.8827	-5.0411	-3.0503	-4.423	-10.11	-3.2221	-1.1183	-3.763	-5.0838	-2.6976	-2.3336	-11.141	-11.577	-1.2858	-6.0521	-3.7635	-8.1112	-6.7879	-9.3696	-5.0812	-4.9949	-6.638	-0.70686	-9.5129	-5.305	-9.1519	-4.1761	-5.243	-3.6964	-5.8647	-9.6566	-8.6336	-6.4235	-8.6255
-0.82547	-3.2832	-8.4209	-6.151	-6.8886	-0.52526	-4.1776	0.059558	-2.0517	-3.0671	-2.5961	-6.0494	-5.2084	-3.9462	-4.306	-4.9679	-2.9107	-7.1037	-2.691	-4.2508	-2.3364	-0.5506	-0.71855	-6.0099	-1.4057	2.4643	-5.4638	-3.1173	-3.2476	-3.8577	-0.61645	-3.0888	-4.3728	-9.3791	-2.5813	-2.8888	-6.4874	-2.1562	-1.847	-2.5871	1.1544	1.7156	-1.6602	-3.3536	-4.2344	-0.94065	-4.4093	-1.5772	-7.8786	-2.5697
-3.3039	-3.3753	-3.6676	1.1779	0.45578	-1.5117	1.0672	-0.44	2.8968	0.92838	0.3506	-2.9446	1.4941	0.42465	-1.8578	-3.4947	-0.94169	-1.3407	0.88585	-0.98721	-4.5029	0.51483	1.0965	1.3347	-7.3168	-1.4966	-0.619	0.52458	-1.4466	-2.6709	-4.2822	1.8288	-4.2726	1.6462	0.38785	3.4911	1.2834	-1.607	2.2801	0.14102	-0.74909	-6.5352	-0.81886	1.0354	-3.2529	-2.7709	0.44314	-2.6441	-2.1532	-1.9779
-5.3184	-2.8668	-4.6233	-7.7152	-2.8167	-3.1502	-0.52745	-5.5303	-1.5245	-4.5315	-2.7808	-5.4892	-0.33408	-3.3836	-6.8791	-1.5427	-5.1126	-1.191	-1.041	-5.3938	-2.7456	-3.3172	-2.3928	-2.906	-0.030365	-1.3661	-2.4365	-2.6535	-0.99441	-4.7919	-2.503	-1.1719	-2.6185	-3.5137	-2.7877	-7.3206	-0.14942	-2.5037	-6.4038	0.30901	0.60605	-3.962	-5.8202	-1.7728	-3.8942	-1.4094	-1.4366	-5.4822	-11.076	0.24141
4.9966	4.3825	3.341	4.1383	1.2075	3.8865	3.3084	5.2215	-0.45912	3.9016	0.29781	0.25288	5.3879	2.7464	-2.7584	3.1415	2.4744	3.3906	3.1871	4.0754	2.5623	0.60433	1.5904	-1.3933	2.0788	1.0003	2.0972	6.1632	1.9742	2.2103	7.1393	1.3325	-0.80291	2.6654	4.3929	5.2422	5.2953	2.2188	2.4463	1.5931	-0.85117	2.6518	6.5737	3.9091	1.5648	2.2837	4.3999	6.0439	2.6833	6.5507
0.8822	-3.4127	1.4059	-7.1286	0.054537	-0.3783	1.3231	-1.9887	-0.09815	-1.4177	-3.1678	-1.3316	-1.2448	-0.073679	-2.6003	-1.5598	-1.0109	-2.468	1.1121	1.2701	-0.043372	-2.6098	-6.0796	1.5916	-0.74562	-2.8006	1.8392	-1.6858	3.2466	0.53983	2.1896	-1.567	-3.8934	-3.0279	-3.0527	0.83238	-1.102	-3.7157	1.1805	1.0282	-2.6665	-1.2732	-1.7095	3.9033	1.1329	-3.3973	0.91298	-1.9853	-2.0469	6.2048
-1.1271	-1.6686	-0.43178	-1.9082	-5.0251	0.67313	-1.058	-5.7213	-3.4245	-0.18049	5.3791	-2.8442	-2.6172	-5.8156	0.052287	-0.1554	3.8816	-1.5794	0.99418	0.66087	-0.14703	-4.8365	0.90983	-1.9712	-4.1897	-3.1299	-1.8566	-2.404	-3.4778	-3.7195	-2.9742	-2.0035	-1.1128	1.082	-0.93684	-0.99545	1.1845	-5.2711	-2.1189	-2.4255	-1.5282	0.29434	0.0062284	-4.0211	-0.21935	-1.2616	-2.7654	-4.9186	2.133	0.11367
-0.085601	-3.5919	-1.7356	-2.2575	-7.8732	-3.8982	-5.7358	-2.5904	-2.7015	-7.34	-0.38049	-6.4639	-2.0985	-1.042	-3.4959	-5.3418	-2.3756	-2.4639	-5.5805	-2.0259	-5.1114	-3.4988	-8.6924	-5.0127	-7.2372	-6.3603	-2.7085	0.15835	-3.9066	-3.1216	-5.3709	-4.5152	-2.3761	-1.7346	-5.4318	-2.0651	-4.2598	-2.9998	-4.2571	-4.375	-0.69992	-4.3382	-3.0828	-5.3306	-7.7731	-2.1086	0.20712	-3.2131	-4.3485	-2.6016
-7.5328	-9.7534	-10.2	-14.571	-11.271	-13.106	-11.828	-13.929	-12.652	-11.056	-12.568	-8.9378	-14.001	-9.6987	-14.613	-14.773	-9.4818	-10.943	-13.641	-4.6525	-10.627	-10.769	-13.67	-9.9201	-11.987	-13.116	-11.978	-11.356	-14.91	-10.563	-12.508	-13.84	-12.97	-14.177	-11.092	-11.92	-11.082	-10.825	-11.709	-5.6624	-11.382	-12.978	-10.102	-14.648	-15.375	-16.619	-4.501	-11.323	-9.4991	-16.239
-13.278	-11.785	-12.674	-13.428	-10.987	-15.153	-12.264	-14.115	-15.617	-13.226	-13.887	-14.874	-10.886	-14.576	-10.154	-10.63	-15.204	-17.805	-10.32	-13.661	-11.36	-17.491	-15.696	-14.361	-14.313	-14.641	-16.655	-18.876	-20.816	-13.635	-11.057	-15.455	-16.104	-17.548	-14.965	-17.547	-13.881	-17.144	-12.891	-17.357	-12.185	-11.249	-14.077	-13.128	-16.149	-16.854	-15.083	-14.81	-13.684	-14.442
-0.91016	0.15217	-1.9162	2.9472	2.281	2.0938	-0.78419	-1.6895	1.0972	-2.9506	0.39637	-0.31329	1.8195	-3.1519	-0.63606	1.5001	-3.7538	-0.64534	0.32013	-3.7597	0.92707	2.2039	-4.975	0.95789	-1.0844	0.65467	2.2992	0.064759	0.13022	-1.6037	-4.8674	-4.4336	1.0039	2.6763	0.14047	0.21536	0.20951	-2.9944	-2.7169	-1.2555	0.012945	-3.339	-1.5314	3.3473	-3.4887	1.4452	1.6408	3.5223	-0.38663	0.81821
-12.353	-12.632	-14.113	-15.821	-15.002	-15.037	-12.563	-6.9446	-13.678	-14.309	-18.54	-12.468	-20.537	-11.345	-14.594	-12.362	-14.823	-15.826	-8.965	-12.681	-16.951	-15.868	-11.304	-15.79	-18.041	-15.402	-18.59	-9.6164	-12.474	-14.119	-11.539	-16.981	-13.056	-15.479	-15.508	-18.18	-15.501	-14.296	-9.6055	-10.929	-14.613	-13.67	-16.624	-12.199	-16.274	-17.379	-13.9	-14.031	-8.6074	-15.331
4.2251	6.481	5.0742	3.6195	6.1856	11.487	9.7483	14.132	7.1458	5.1277	1.9265	8.2946	7.0844	10.534	9.8954	5.0548	7.8422	5.2598	7.2527	6.9888	7.6694	9.3793	6.4205	7.7493	4.5367	6.6254	4.5551	8.2113	3.2895	7.4467	4.3443	6.5543	5.0964	6.2127	10.539	4.2421	9.2812	8.0444	7.3464	5.3884	6.5488	6.4998	5.5301	6.424	8.8951	5.1021	11.085	6.378	2.7209	12.288
-12.951	-16.758	-10.754	-14.577	-10.98	-13.045	-14.547	-12.55	-12.158	-12.539	-8.6149	-13.25	-14.282	-12.99	-15.243	-11.677	-14.666	-11.414	-16.527	-14.561	-13.426	-15.935	-9.2174	-14.084	-10.887	-12.31	-15.44	-14.451	-15.393	-16.537	-12.579	-13.526	-14.958	-8.1818	-14.014	-18.135	-12.31	-10.828	-14.71	-15.32	-9.8877	-7.6561	-10.06	-20.636	-10.652	-8.9548	-12.337	-13.923	-11.625	-10.325
-18.659	-17.186	-13.039	-14.662	-13.872	-12.531	-16.25	-15.555	-15.949	-15.054	-15.866	-16.865	-14.252	-15.185	-16.041	-18.022	-11.129	-14.716	-16.731	-13.702	-12.661	-20.17	-20.868	-13.797	-15.718	-16.645	-13.367	-14.646	-15.815	-14.157	-16.286	-14.512	-16.397	-12.695	-15.391	-14.64	-21.685	-14.773	-15.51	-15.616	-16.653	-17.239	-17.307	-12.668	-16.02	-14.883	-12.146	-20.249	-12.417	-16.311
4.3342	5.3989	0.090373	4.1632	-1.4077	5.1064	-0.82689	2.7964	2.5212	5.2384	7.6114	-0.19746	1.8246	4.732	4.5779	3.3916	1.5767	4.1275	5.6179	3.0515	2.8586	4.5446	5.8055	5.2785	-0.49281	1.2932	2.5202	5.2267	1.0645	3.3867	0.89179	0.35181	3.2317	-0.66564	5.9356	3.575	8.3236	4.2529	2.4886	1.9568	-2.1996	-1.4173	1.3073	3.6292	1.8579	0.56676	9.1913	1.5584	3.6999	6.6309
-4.948	-2.6693	-2.5925	-1.8647	-5.0462	-1.1713	-0.37876	0.14186	0.95919	-2.1055	-0.39527	-1.5354	-3.3885	-1.3254	-4.5301	-4.6291	0.22119	-3.4846	-7.2946	-5.0836	-2.8858	-0.75921	1.0828	-2.9388	-6.3104	-0.43172	-4.2485	-2.0661	0.50011	-4.2764	-0.065192	-5.4304	2.8314	-4.4924	-4.2247	-0.87329	-7.4328	1.2938	2.8612	-1.8839	-0.63549	-7.6371	0.99851	-2.2288	-3.1826	-3.7979	-3.5902	0.53456	1.0229	-4.8874
-14.176	-8.9293	-11.416	-9.7615	-9.0005	-10.229	-9.3203	-10.388	-9.2878	-9.9658	-11.742	-7.473	-10.72	-8.3529	-9.3061	-11.154	-7.1029	-10.28	-5.6922	-6.2015	-10.347	-3.5932	-12.766	-12.849	-9.8332	-7.9133	-9.2826	-8.1881	-10.332	-12.868	-12.877	-9.6865	-6.4255	-13.082	-12.805	-13.113	-10.102	-10.19	-9.597	-14.127	-1.2946	-11.424	-11.715	-8.3528	-13.208	-12.177	-8.3567	-10.621	-12.606	-10.736
1.0429	1.5837	4.8354	3.9709	5.4174	3.9389	1.9585	5.2226	1.7936	3.9036	1.6404	2.2784	4.1292	5.6602	4.2635	-3.2693	4.951	1.3688	7.6235	3.115	-0.57641	3.2149	3.091	-2.8379	1.1876	4.8478	-0.80751	4.865	3.0232	3.0054	-0.19174	-1.5016	1.5286	4.2652	4.1133	-0.086721	0.24567	-1.7108	-0.16564	2.5287	8.8365	1.675	0.79609	0.73704	5.1049	4.1635	4.7021	3.0949	-1.0028	1.3841
-1.1314	-2.7031	-6.2229	-1.8806	-1.9236	-3.5007	-1.1852	0.075264	0.72475	-2.294	-1.6122	-5.3389	0.45003	1.5876	-4.9699	-1.9861	-5.8973	0.93858	-0.13484	-2.815	-5.1396	1.6252	2.5662	0.27447	-6.1074	1.2967	-5.7686	1.1737	-3.9107	-4.3486	3.6591	-1.5257	-1.1668	-1.0377	-1.6058	-3.3575	-2.854	-8.2713	-2.4154	1.1143	-2.6934	-5.5401	-0.74217	-1.1784	-4.5268	-6.8774	-1.2777	-2.5319	-3.8663	-6.4972
9.2264	9.9281	6.1164	8.7723	14.266	6.8966	5.0092	5.8819	9.0389	9.8497	4.9344	7.4334	4.6626	6.9114	4.702	9.682	5.3956	6.5216	8.8835	16.162	9.0876	6.0189	5.6985	6.3186	8.4276	12.066	6.7735	6.4338	4.9378	11.226	7.044	6.7462	11.481	7.0804	5.1265	8.5422	5.9701	3.5587	10.489	8.6175	12.095	4.7426	7.1455	8.0763	9.9394	12.21	9.8624	0.91675	6.7396	6.4985
-9.1888	-10.319	-13.223	-7.1912	-17.464	-7.4883	-10.726	-14.325	-13.114	-10.228	-11.859	-7.7311	-10.97	-12.522	-10.749	-12.135	-5.2449	-14.527	-9.483	-12.913	-9.761	-13.615	-10.183	-13.32	-15.121	-11.51	-14.807	-12.392	-9.9341	-7.0541	-14.9	-9.6427	-9.2874	-14.717	-11.371	-14.894	-15.215	-13.359	-14.361	-9.0853	-11.494	-11.094	-12.775	-11.178	-7.2497	-12.881	-7.3976	-13.448	-5.4783	-10.578
-2.3755	-4.9639	-2.9305	-6.2915	-1.8036	1.0087	-2.0703	-4.9666	-2.5609	-3.7925	-4.1287	-1.4131	-2.5451	-3.8548	-8.6826	2.9129	-3.365	-8.1583	-0.023537	0.65947	-2.3736	3.1476	-4.253	-0.23588	-4.3133	-1.4571	-7.9353	0.98185	-3.6481	-0.24953	-10.33	-0.79577	-3.9777	-2.6664	-3.3979	0.4214	-10.674	-3.3643	-7.1102	-2.4619	-2.7324	-4.5533	-2.7249	-6.6229	-0.47113	-7.5119	1.782	-1.6824	-0.045401	-5.6062
6.5098	0.89229	2.2551	8.7314	5.2209	4.4481	5.7264	4.579	0.66971	5.4645	-1.6703	5.6158	10.145	5.4892	6.8125	6.4214	4.4188	6.7789	6.7907	4.7406	1.12	6.6472	9.9235	4.0571	4.5026	4.205	7.7405	0.18503	3.907	-1.7165	10.501	2.8531	4.8429	1.0485	3.4599	4.8224	-1.003	4.3545	6.6095	4.5337	3.6582	7.7813	4.5917	6.5711	5.2591	5.8713	6.4307	5.8858	10.456	4.2458
-3.8531	-3.6265	-0.19998	-3.3501	-1.3285	-1.3837	-2.6992	1.7089	-4.8277	-3.4158	-2.6733	-1.4035	-2.6973	-2.1601	-1.9269	-2.1371	0.17049	-3.355	-4.4127	-2.1714	-5.3899	-0.57374	-1.5592	-5.9065	-2.3578	-5.1396	-6.2137	-3.8519	-1.9464	-4.5044	1.456	-2.1263	-0.069168	-1.38	-3.58	1.4565	0.58702	-3.911	-4.6464	-5.4893	-1.6379	-5.5602	-5.1326	-1.588	-2.8598	-4.5762	-5.3932	2.7208	0.78713	0.48341
-5.7896	-10.813	-9.515	-7.5684	-10.65	-6.2599	-10.411	-10.698	-11.172	-8.2878	-6.9799	-12.018	-10.037	-7.5859	-13.138	-11.62	-10.591	-11.324	-8.9969	-7.606	-10.536	-10.862	-8.5334	-8.6252	-8.5737	-8.929	-8.7106	-8.7119	-9.4647	-10.812	-8.6348	-12.11	-11.104	-8.1696	-6.1122	-9.9673	-9.0441	-7.8778	-6.2003	-9.5109	-9.2324	-8.498	-11.982	-10.912	-11.111	-8.8388	-8.6324	-12.08	-8.2037	-7.8828
-5.8504	-6.2913	-4.3782	3.7951	-5.428	-0.8374	-5.5573	-0.92983	-2.0294	-0.68915	-1.5688	-2.8501	-0.83156	2.4184	-1.1482	-3.035	1.2169	-4.9665	-2.1815	-0.80866	-8.3379	-4.8396	-4.4451	-4.682	-4.4212	-5.0657	-0.76804	-1.2598	-2.0786	-3.2976	-3.8172	-5.5627	-2.997	-6.9501	-3.7166	-1.9835	-1.4643	-4.5059	-7.2358	-2.4481	-1.9631	-2.9461	-0.45872	-5.3902	-3.8032	-3.1893	-4.2373	-3.6119	-5.0033	-0.97403
-10.012	-12.273	-7.8193	-6.1705	-8.6862	-9.1966	-6.4655	-14.725	-8.6156	-10.491	-9.8478	-4.171	-11.135	-9.9994	-9.2801	-8.9492	-4.5076	-9.0477	-8.1101	-6.9901	-12.177	-8.4281	-8.6211	-6.9962	-7.7709	-7.1818	-9.816	-12.865	-6.8122	-11.333	-8.489	-14.411	-6.3464	-8.8323	-5.6666	-14.875	-8.2727	-8.2426	-10.862	-9.9993	-9.1075	-9.9256	-5.9413	-11.525	-9.7396	-8.5791	-12.138	-10.617	-10.399	-6.4126
-20.805	-23.69	-21.044	-18.411	-25.14	-25.784	-20.09	-18.791	-21.376	-23.118	-23.766	-26.007	-22.567	-27.43	-25.781	-21.091	-19.724	-26.291	-19.337	-21.293	-21.607	-22.822	-21.331	-23.481	-20.319	-24.719	-21.465	-25.954	-19.556	-21.693	-22.667	-22.055	-18.456	-22.316	-24.311	-19.688	-22.841	-24.585	-19.93	-21.25	-25.4	-20.12	-30.901	-22.168	-19.206	-24.376	-20.618	-22.711	-16.445	-19.686
-2.1097	-3.5364	-4.4426	-3.9484	-6.2474	-6.539	1.0872	-0.22685	-6.1383	-3.4374	-3.1151	-3.6474	-0.20304	-1.2989	-1.4084	-5.2484	-5.7327	-0.29044	-2.8773	-1.8813	-1.6291	-5.9527	-0.60039	0.76204	-8.9744	0.62734	-5.2464	-3.3355	-0.56855	-3.4961	0.25098	-0.58997	-5.6981	-2.4841	-6.3591	-2.0264	-3.6842	-3.1958	-2.3161	0.57828	0.41563	-0.24595	-3.4855	-2.1282	-2.6707	0.81489	-4.38	-4.8265	0.18903	-1.8643
-16.347	-14.935	-13.263	-11.898	-13.411	-9.8316	-11.861	-14.165	-11.735	-13.803	-12.288	-9.7979	-14.384	-13.01	-12.446	-8.3663	-9.9975	-10.021	-12.158	-13.55	-10.91	-14.417	-10.899	-17.281	-13.059	-18.073	-15.524	-12.501	-14.147	-10.511	-13.051	-9.4628	-16.27	-13.832	-7.2006	-12.633	-11.267	-13.684	-13.035	-15.128	-12.842	-12.496	-14.459	-16.186	-14.498	-10.885	-11.456	-12.342	-15.685	-16.451
-12.489	-6.5398	-15.359	-16.349	-12.016	-10.065	-12.948	-12.409	-17.275	-8.7277	-12.759	-14.231	-16.543	-13.682	-11.751	-11.94	-14.948	-13.743	-11.723	-16.563	-13.008	-13.675	-6.5029	-14.28	-15.857	-14.355	-13.67	-19.787	-16.026	-12.686	-11.253	-11.187	-12.287	-13.489	-13.079	-16.333	-13.157	-14.665	-14.113	-12.442	-19.511	-12.928	-13.242	-16.208	-12.901	-14.197	-12.619	-11.848	-7.7796	-15.438
-0.37328	-4.0065	-1.4235	-1.2602	-4.3951	0.095089	-2.1511	-2.0747	-1.498	-2.2602	-1.4896	-4.023	-1.9092	-8.0442	-3.3769	-6.1616	-2.0756	-4.3266	0.35051	1.602	0.088555	-2.6393	2.0771	-5.1421	-0.58072	-3.4506	-5.3131	-2.7113	-1.7291	-0.43927	-1.3481	-2.9783	-0.24481	-0.49113	-0.57325	-1.7267	-1.1866	1.1391	-3.5132	-3.7588	-3.2029	3.0907	-2.9259	-8.6087	-2.9005	-0.58771	-0.087353	-1.2647	-2.0469	-0.27386
-9.5471	-3.1367	-7.4444	-6.3211	-2.3431	-12.552	-5.3272	-7.3976	-3.6349	-8.3953	-5.4516	-5.8315	-6.4527	-8.6829	-5.8094	-11.853	-3.4987	-5.4746	-10.096	-4.157	-6.1657	-10.885	-9.5038	-4.5291	-9.4502	-5.3425	-7.6735	-7.1589	-5.7858	-11.747	-6.0103	-9.0777	-8.6592	-8.5916	-4.8443	-6.3419	-10.235	-6.1319	-8.8469	-4.5399	-9.0813	-9.6885	-6.3844	-5.62	-8.509	-2.5944	-10.835	-6.1949	-4.7107	-5.5836
-2.0188	2.0851	1.6118	-1.1862	-0.23678	0.74527	1.0867	3.8416	-3.6999	5.9284	2.2642	-2.8933	1.7674	2.0541	-0.10087	1.2488	-2.0034	0.6773	-2.559	-4.2752	-4.0634	-0.57046	-0.11205	1.1509	-2.5564	-1.5239	2.0542	0.87041	0.46752	-0.48048	1.3506	-2.383	-1.0413	1.6925	0.51041	3.9279	0.37408	1.087	1.4515	0.22631	-1.8374	3.7581	-5.7601	-0.75665	2.9662	3.5285	-1.2881	-1.5618	-4.0475	0.53113
-14.928	-13.057	-14.829	-10.34	-16.09	-13.61	-15.533	-14.531	-12.963	-11.49	-13.505	-11.458	-11.099	-16.598	-10.655	-14.929	-15.028	-15.488	-11.29	-12.365	-13.122	-13.128	-21.403	-10.361	-16.065	-13.11	-15.284	-15.127	-11.288	-12.688	-15.751	-14.366	-16.302	-17.229	-13.077	-17.34	-18.062	-15.128	-12	-17.042	-16.928	-15.912	-14.314	-16.437	-19.228	-13.506	-12.377	-12.031	-16.459	-14.501
2.8873	-2.8227	-3.4491	-3.8562	-1.0997	-1.8995	-0.95255	-6.7707	-1.778	-4.0627	1.3902	1.0348	-7.2456	-2.5636	-2.434	0.95145	-7.3841	-2.7141	-2.6526	-3.1207	-0.53759	0.38717	-1.6861	-1.7523	-7.6622	-1.3661	-3.5309	-7.0797	-4.5778	2.0191	-0.82653	-1.8793	-0.036489	-2.1429	-1.8776	-1.1612	-0.66946	-0.93827	2.3724	-3.4802	-0.77189	-0.21358	-1.5426	-2.3706	-0.077006	-1.0254	-2.475	0.031003	-8.0314	-1.0212
-0.74922	-0.11323	-2.1102	5.4248	-0.55076	-0.19283	0.88014	4.6515	1.8354	2.6395	0.70657	-0.33975	1.1221	0.46881	3.8151	-2.2826	5.6739	0.56223	0.2598	-0.82604	1.2654	1.6695	-1.2138	1.0519	-5.3411	0.57873	1.2766	-0.38624	1.0187	1.2385	0.83618	4.0276	1.3443	3.1705	4.9104	5.0564	0.87142	-3.6994	-0.59656	1.2087	-1.4114	-0.35879	-1.4441	2.6613	0.18301	1.0251	1.8714	3.8473	2.7007	-0.13334
-13.783	-12.159	-13.246	-15.006	-15.258	-14.226	-14.021	-14.757	-13.235	-14.804	-12.761	-14.584	-15.78	-15.659	-13.646	-13.409	-15.274	-16.081	-13.555	-7.5306	-11.876	-14.581	-12.667	-13.85	-13.092	-14.378	-17.751	-15.138	-14.543	-12.938	-14.334	-13.195	-18.774	-12.113	-10.812	-14.259	-11.462	-14.318	-13.439	-12.515	-14.157	-11.282	-16.504	-14.473	-21.075	-8.3512	-13.353	-16.202	-15.533	-18.927
8.8437	3.8656	4.6343	10.63	6.2157	8.996	4.7015	1.7173	4.9539	8.8542	6.5132	6.5454	0.36319	6.8473	3.8449	2.9406	3.1596	6.4438	4.2887	6.7933	7.4321	0.31231	2.7288	1.9635	5.8561	3.4905	7.0452	8.2367	4.1607	4.4973	1.8737	2.9898	1.0788	6.1657	2.9786	0.057581	-0.69863	4.1447	3.8012	5.6106	2.8081	3.9444	0.23511	2.1994	5.0007	11.482	2.2165	3.9449	3.7049	4.4939
-14.182	-10.406	-11.412	-17.27	-11.155	-10.525	-8.953	-14.172	-10.437	-14.68	-9.3575	-11.137	-9.3883	-12.027	-14.909	-12.759	-13.014	-12.672	-8.6838	-17.617	-11.795	-14.327	-13.12	-11.77	-13.034	-11.165	-15.099	-14.607	-13.219	-12.25	-14.758	-8.5214	-11.136	-15.402	-13.524	-12.561	-14.519	-11.587	-13.22	-12.45	-13.881	-13.958	-12.164	-12.291	-14.351	-13.703	-10.117	-13.99	-7.5822	-13.765
7.3744	9.15	9.3248	7.741	7.7762	9.3654	10.702	9.637	7.1908	12.367	7.3448	8.7692	11.82	12.271	8.4763	11.355	9.3175	8.6067	11.91	10.009	7.4971	6.9798	6.9514	11.967	10.769	10.632	11.533	9.3224	10.748	9.2568	8.8881	11.459	10.834	11.654	8.4138	9.3703	10.686	11.508	10.849	8.7907	5.3724	6.6114	11.183	10.991	5.4374	7.0621	8.1685	9.0189	8.6662	12.043
-2.2309	-7.6833	-3.8641	-5.0274	-3.1749	-7.4584	-7.6683	-6.4705	-4.0907	-8.45	-7.6959	-3.3916	-4.3485	-3.8514	-4.647	-8.4815	-2.245	-5.4858	-2.6981	-1.8318	-3.1122	-6.1032	-7.3404	-4.3962	-4.6768	-2.8292	-4.9533	-4.6818	-5.1343	-7.5531	-5.4311	-3.6015	-3.1409	-5.5973	-1.6499	-2.6598	-8.0935	-4.8003	-1.3112	-4.8896	-2.4625	-5.3103	-3.1193	-2.0332	-4.0858	-4.8982	-3.9389	-3.0051	-5.941	-4.0567
-12.771	-9.0064	-9.0075	-10.831	-10.002	-8.9018	-12.793	-13.048	-13.431	-12.998	-11.028	-9.935	-9.7885	-12.816	-11.604	-5.9911	-11.628	-14.5	-12.605	-10.745	-17.507	-10.658	-7.2192	-7.8503	-15.314	-12.442	-12.233	-11.329	-9.7219	-9.6692	-15.198	-12.983	-7.8136	-11.006	-12.032	-18.457	-10.515	-7.8402	-9.6756	-12.483	-14.186	-11.99	-7.9552	-11.936	-5.0839	-6.9068	-9.7429	-13.565	-13.688	-9.9006
-2.9692	-4.6327	-3.6845	-8.6337	-4.0462	-7.5278	-7.8366	-3.4104	-6.6735	-2.9946	-7.3532	-3.5464	-6.0048	-6.013	-5.7396	-6.9848	-3.2208	-11.215	-5.9813	-5.9633	-9.982	-2.6414	-8.4449	-5.5851	-5.5861	-3.0755	-4.6384	-6.9501	-3.8137	-6.2474	-6.2338	-10.79	-4.1822	-6.0173	-5.6278	-2.9927	-5.0521	-5.0308	-6.6095	-6.6127	-10.401	-6.3072	-6.2922	-5.1662	-4.4907	-3.3633	-9.1234	-7.4795	-5.251	-4.4088
6.6923	0.65927	6.9441	6.0669	5.9127	2.325	10.551	6.8344	2.5625	3.0762	1.805	4.5305	9.947	5.8363	9.4319	5.2144	4.7422	8.4398	2.9414	7.053	2.989	5.2612	6.9575	5.5812	4.7521	6.2016	8.068	5.8104	4.5852	5.4175	6.7741	7.0161	8.5828	11.085	6.9718	6.8901	5.8093	7.8559	7.5539	5.3345	7.7141	6.4126	5.6061	5.7887	9.3973	7.3173	5.072	7.3709	7.2434	2.4247
-15.4	-11.419	-9.223	-9.7207	-13.871	-11.289	-14.069	-12.295	-13.345	-8.7098	-8.1049	-10.324	-15.697	-7.3937	-11.491	-12.515	-13.387	-11.634	-8.8356	-13.98	-10.846	-15.101	-9.1785	-9.4975	-9.6033	-9.559	-12.464	-15.524	-9.6871	-10.239	-10.943	-12.7	-8.5534	-11.564	-11.908	-14.627	-6.3753	-15.668	-8.0589	-12.492	-10.748	-12.055	-12.267	-8.7701	-6.4762	-7.7309	-14.372	-8.054	-11.349	-11.17
-9.7521	-9.0102	-14.59	-12.973	-14.754	-13.093	-11.407	-9.5663	-16.821	-14.624	-11.828	-11.045	-10.867	-15.195	-9.6533	-11.781	-9.4027	-15.242	-14.375	-4.639	-14.908	-7.6893	-12.276	-10.965	-12.331	-5.8234	-12.71	-12.559	-12.769	-13.049	-9.3935	-15.136	-11.026	-13.759	-12.735	-12.316	-9.525	-11.699	-14.724	-12.233	-9.9011	-12.936	-8.283	-15.284	-7.0572	-8.8322	-9.8877	-13.718	-12.435	-10.326
-22.323	-25.837	-22.313	-26.542	-25.853	-22.325	-21.223	-23.254	-21.309	-20.033	-17.126	-21.056	-22.656	-21.436	-22.965	-21.349	-25.676	-22.789	-18.235	-23.286	-25.392	-23.256	-28.687	-20.431	-20.961	-24.209	-16.829	-24.952	-15.802	-25.982	-21.56	-23.815	-22.802	-23.791	-26.395	-21.046	-21.776	-23.994	-22.624	-19.43	-21.802	-23.896	-23.7	-24.076	-19.737	-22.477	-22.334	-23.398	-24.304	-23.756
-0.46229	-3.7033	-0.90129	-2.025	-1.7044	-3.1086	2.528	-1.4075	0.044689	1.6163	1.3561	0.86843	2.0251	1.8347	5.8008	1.1139	-0.045743	-2.5646	0.79994	-3.0481	1.4668	-1.5484	0.40965	-0.76121	-2.4051	1.5558	2.1942	-1.5398	4.2946	4.0053	-4.1552	-0.46974	1.1634	-1.4892	0.063671	-6.4516	0.31625	-2.3766	-4.351	0.79982	-2.8257	3.6084	-2.1757	-2.3983	-1.7546	1.4805	0.64557	2.1138	0.36532	-1.0164
-20.6	-19.809	-23.614	-19.288	-25.623	-22.063	-16.633	-21.195	-23.766	-21.988	-20.027	-19.149	-21.347	-22.994	-20.755	-19.833	-15.001	-24.118	-20.673	-24.773	-25.471	-25.605	-21.255	-22.632	-23.878	-21.972	-23.878	-23.689	-17.264	-20.227	-25.44	-24.312	-15.976	-20.331	-20.985	-21.76	-21.926	-22.216	-22.636	-20.881	-24.749	-19.214	-20.207	-19.882	-22.36	-21.685	-21.866	-23.633	-24.204	-20.41
13.405	8.7622	8.3245	14.681	8.6219	7.5786	2.4378	9.8778	8.3922	7.4252	6.9808	10.08	9.492	3.9627	8.9344	7.3918	13.498	8.5268	1.8574	6.6308	7.7436	12.504	7.8578	10.436	12.049	8.5672	9.1857	9.0481	12.483	7.8337	7.0997	9.547	7.6915	6.709	8.4634	11.432	9.5841	11.701	10.275	5.4942	4.0508	7.1864	9.9927	7.311	8.9993	7.788	9.8854	6.6829	5.9845	7.1283
-14.742	-14.282	-9.4256	-15.074	-9.1113	-13.579	-9.9561	-11.725	-15.644	-9.4512	-9.1511	-7.3742	-10.099	-12.849	-5.602	-13.202	-18.383	-7.8508	-11.183	-11.041	-11.443	-8.6806	-13.217	-8.8897	-10.35	-12.879	-11.332	-6.3922	-13.255	-14.407	-10.82	-11.598	-13.959	-13	-9.1262	-14.429	-14.687	-9.7986	-13.904	-13.961	-12.454	-7.9985	-15.595	-6.914	-14.756	-9.438	-11.612	-11.351	-15.99	-14.81
-6.9516	-8.6416	-2.2445	-6.1764	-5.7625	-4.504	-7.1243	-3.094	-5.2497	-4.7933	-4.8636	-5.3832	-2.6886	-7.1466	-3.9241	-4.3181	-3.0242	-2.1587	-5.8106	-9.6899	-4.6029	-5.6088	-1.8007	-5.8146	-2.02	-10.577	-8.9657	-7.0278	-6.3971	-7.2233	-3.7686	-8.089	-4.9722	-4.8299	-9.0707	-3.7692	-1.5704	-11.236	-5.688	-3.8934	-6.2079	-9.1341	-8.1245	-3.8946	-6.5768	-5.7074	-8.8213	-7.6046	-5.026	-5.2711
-1.2494	2.2022	6.1933	5.2547	0.7571	3.7923	7.6392	-0.90952	3.0391	5.5649	6.4627	5.9571	4.7656	5.5012	3.2533	5.3349	8.2838	3.3941	3.2574	11.109	6.6036	6.3045	7.9551	1.6292	7.7711	8.1685	4.0702	3.8564	5.7381	8.3139	7.5917	5.5501	2.1311	6.6806	4.0087	7.8352	3.6552	8.6292	6.1023	4.1517	5.5468	4.2198	1.1559	1.7832	5.0557	1.236	3.2148	7.2447	6.1948	8.7507
6.7573	8.5414	5.7431	7.9882	8.6197	8.3546	8.9162	10.076	10.067	9.0904	9.939	9.0953	11.12	7.5751	6.925	7.1418	11.655	8.6733	6.7766	8.5808	7.8134	10.03	7.8718	4.7573	5.6949	8.017	8.8063	4.5067	6.6503	6.8484	8.2585	5.9767	5.5518	8.7054	5.4758	8.994	9.1345	5.7184	9.9909	4.6909	11.601	11.131	7.7391	9.779	10.724	10.324	4.859	13.09	7.1133	13.672
-15.335	-12.463	-11.85	-11.638	-9.7451	-13.895	-11.252	-12.598	-11.362	-10.871	-10.559	-10.869	-9.8403	-10.835	-12.563	-13.513	-14.882	-14.428	-13.497	-15.645	-13.049	-15.57	-17.669	-16.978	-8.2461	-9.2084	-11.735	-11.747	-16.432	-12.569	-10.204	-11.612	-15.186	-11.837	-12.249	-10.744	-12.164	-12.347	-16.189	-11.846	-15.363	-12.796	-12.477	-11.153	-11.335	-15.045	-12.925	-14.977	-9.9585	-12.166
-0.01959	1.2929	4.1749	1.1785	0.77046	-0.082954	2.6523	-3.0164	-0.00075498	1.3371	-2.3572	-3.6027	-2.1269	-4.9997	-0.5848	0.56234	1.4247	1.0334	0.63313	-2.4759	-2.0947	5.0667	3.0065	-1.3187	-0.74944	0.51489	-2.7203	-1.3278	-1.289	1.7808	-3.7685	-2.3649	-1.3381	-1.8201	2.0716	2.0391	-0.35798	0.77946	-2.3938	-3.5231	-2.3678	1.5731	0.56247	-1.5778	-0.41258	2.6707	-0.15357	5.4958	-2.1389	0.41239
-10.767	-12.381	-14.142	-6.7011	-12.721	-13.627	-12.66	-9.9422	-13.189	-8.9514	-8.6455	-9.3453	-12.616	-9.3323	-7.7678	-10.824	-11.75	-13.373	-13.693	-3.7986	-13.778	-7.7677	-12.301	-8.5872	-9.4581	-12.098	-8.7391	-16.68	-15.408	-10.568	-11.577	-13.393	-14.024	-11.537	-11.106	-12.742	-10.964	-15.283	-14.287	-8.7307	-15.017	-14.463	-10.35	-8.9821	-10.985	-10.989	-14.562	-14.3	-13.468	-13.825
-16.157	-15.798	-11.772	-10	-12.894	-8.8376	-18.365	-14.036	-14.645	-13.89	-15.932	-15.592	-14.691	-17.911	-14.567	-11.826	-14.089	-9.5381	-12.633	-14.067	-16.044	-12.157	-12.719	-16.322	-14.731	-13.173	-10.41	-25.364	-9.2098	-9.2038	-15.144	-10.032	-12.382	-11.837	-12.454	-14.628	-13.917	-15.66	-12.385	-13.902	-12.846	-14.149	-13.292	-16.505	-12.215	-8.8903	-14.842	-17.174	-12.872	-15.425
4.359	5.9497	10.915	8.6902	5.124	7.9868	6.9314	10.01	6.8383	8.6826	9.1692	6.1679	8.4084	6.6739	8.5125	11.369	8.2174	7.3171	9.4261	9.0325	8.0093	4.109	7.6478	9.7787	8.6925	7.8558	10.891	7.6296	8.3331	6.2031	2.7951	10.62	7.6814	8.513	9.1251	6.0818	10.549	3.1064	12.829	7.0146	8.6561	5.8205	7.5611	9.7782	7.8475	8.2836	13.02	8.8016	10.063	2.0331
-14.009	-16.275	-9.9389	-10.876	-13.138	-16.446	-10.502	-14.722	-8.9392	-11.765	-11.437	-17.094	-18.493	-19.74	-18.599	-14.424	-13.709	-20.503	-17.816	-11.913	-13.726	-8.5332	-14.949	-11.499	-14.494	-19.868	-16.488	-17.16	-16.366	-18.064	-19.367	-16.028	-12.691	-14.036	-17.657	-13.151	-10.144	-18.539	-18.6	-13.863	-14.287	-14.502	-16.674	-15.58	-13.125	-15.235	-14.88	-10.449	-11.304	-13.54
5.3779	2.842	1.2304	6.3324	4.7003	5.4311	7.6194	1.2272	1.0008	2.8808	1.0933	9.2393	5.657	3.0904	5.5314	8.0546	-1.0373	2.1959	4.0596	3.5324	3.9911	4.1182	6.766	5.1097	5.4719	4.0557	10.885	2.5397	4.0411	8.7057	8.3065	4.5705	3.5476	7.6945	4.5624	5.132	3.6416	9.7748	-0.65707	5.2899	3.1049	5.3648	8.8859	5.69	9.5109	4.4772	4.2162	2.442	7.6569	3.1869
0.034255	3.269	2.3581	0.91945	0.88963	-5.9585	1.8121	-0.71237	-3.4086	1.1171	-6.2489	0.75649	-3.0072	0.96756	-0.21905	-2.919	-7.1112	1.9529	-0.71238	0.29194	-1.0917	1.4259	-0.46536	-4.1093	-3.967	1.6163	-0.9342	-1.543	-0.84087	1.0774	-2.2889	-2.4696	-0.84403	-4.4705	3.9628	-2.9864	2.7491	0.46342	2.2227	1.1844	-2.4874	3.3113	-2.1168	1.0853	1.3297	1.7741	1.3883	-0.063174	-3.5504	-0.7613
-7.4673	-6.4263	-9.4872	-9.7843	-7.6684	-6.4418	-6.5482	-11.994	-10.412	-9.8522	-7.4316	-14.009	-7.011	-7.5914	-8.3016	-8.7993	-5.7303	-5.1549	-6.6457	-5.0758	-4.486	-6.3486	-9.5059	-8.0806	-3.5677	-9.4769	-6.4654	-6.235	-10.368	-5.9803	-7.6227	-5.355	-10.835	-8.1032	-5.2121	-8.1082	-8.7954	-12.988	-8.1582	-2.5982	-8.2483	-8.5015	-9.1054	-7.0916	-2.0553	-6.4738	-7.2973	-4.0966	-8.1925	-8.3981
-12.702	-15.362	-10.785	-11.844	-10.903	-13.734	-11.992	-9.5693	-10.227	-9.3978	-6.0433	-13.445	-8.1091	-11.557	-10.894	-15.102	-19.927	-10.036	-14.543	-15.857	-14.523	-12.146	-10.336	-15.899	-11.498	-8.6114	-15.038	-16.467	-11.539	-14.803	-6.7801	-15.996	-11.867	-9.7202	-11.484	-13.182	-10.088	-10.485	-17.198	-14.234	-10.55	-15.698	-11.917	-17.276	-10.65	-10.734	-9.3372	-11.605	-14.065	-4.414
-1.8244	-5.7573	-4.2985	-2.5457	-3.8921	-6.5501	-1.805	1.1551	-3.1087	-4.344	-1.8078	-6.242	-7.6871	-7.6391	-4.4374	-0.65847	-5.1688	-2.4585	-0.47569	-7.0908	-1.5604	-6.6043	-4.2936	0.68206	-5.9446	-3.3858	-6.4797	-5.0897	-2.2722	-3.817	-2.9361	-5.6723	-2.1923	-1.1969	-7.2307	-1.1373	-2.3374	-0.58892	-6.9678	-5.1029	-5.2825	-4.3192	-1.81	-6.8666	-5.4768	1.1142	-1.5479	-6.5271	-3.7574	-3.2295
-5.5283	-4.1504	-2.7595	-2.2747	3.4771	-1.5016	-3.7159	-2.4224	-6.3095	-6.1773	3.5215	-2.6351	-6.3495	-4.3401	-4.1109	-1.4495	-6.727	-1.7167	-4.5651	-5.1429	-1.3306	0.69732	0.10438	-0.9868	-4.7536	-3.9615	-2.0025	-1.8736	-3.1099	-4.1654	-1.7409	-4.5481	-2.0818	-8.5256	-2.4574	-1.083	-0.23021	-1.1617	-3.6537	2.5865	-0.50835	-2.6995	0.065527	-3.3332	-5.6395	-4.7587	2.8676	-1.2542	-1.9555	-2.1962
-2.4095	1.1914	-2.5623	2.8623	0.80845	-0.88075	-0.22472	-4.8104	3.4095	0.40272	0.067262	-1.7912	3.5583	-3.3075	0.026422	2.1936	2.7505	0.64681	1.3342	3.7091	-2.399	3.2288	1.1915	0.48073	4.812	-3.6894	4.7074	1.6121	1.7374	-3.085	-1.4087	0.88644	2.5344	-1.2007	0.96904	2.9214	1.5294	-1.9765	3.3409	0.20509	1.4539	-3.4558	1.982	-1.1951	-0.81736	2.3387	4.3344	-5.0677	-1.7841	-0.41994
-3.0275	2.9673	-1.5164	-1.5887	0.52901	1.0038	2.752	-0.65244	-1.3534	-0.49796	1.4169	0.2742	5.3185	2.9107	-2.1391	-1.1201	-2.3989	-2.0422	2.9555	-1.4117	0.088777	0.99091	-2.5839	1.6577	2.0793	1.8701	-1.0158	-1.1118	-0.6195	4.5791	2.4238	3.184	-2.5616	-2.3925	-3.7738	0.092999	-4.4874	4.1438	8.1619	3.178	1.8378	-3.6265	1.1166	1.4783	-2.085	0.6973	-2.2265	3.4066	0.16226	1.5546
5.167	1.1051	2.5848	-0.19925	5.1111	1.2529	2.3828	-0.80286	4.5255	2.8853	-0.6287	0.36934	2.3373	-0.20945	-0.45602	-2.5034	0.53799	-1.0231	4.5926	-1.4008	1.7841	-0.61046	0.77812	7.4681	0.079555	0.94549	0.17035	-1.1163	1.4285	2.0856	3.4273	-0.48895	1.0625	-1.0806	0.50552	3.2969	1.9789	4.8825	-1.5885	1.1536	2.8233	-2.5933	-1.0774	-0.63786	2.8374	4.6732	5.2708	0.5789	0.44577	-0.35553
3.7006	6.4637	6.2496	10.909	2.5004	10.532	8.4755	9.8507	10.8	5.9107	9.7023	10.076	7.4978	6.769	4.0712	5.353	8.0989	7.6928	6.7368	8.6172	6.0301	7.6606	7.1902	7.3699	8.708	7.4304	3.4018	6.006	2.7686	5.633	8.2255	7.6287	7.6781	7.9053	3.2881	8.7597	8.0485	6.5274	13.333	4.3858	8.0979	6.8284	9.4389	1.94	5.3323	8.3953	2.4918	5.9523	7.7198	4.8785
-7.2585	-3.4693	-6.6667	-6.4703	2.6828	-6.6248	-4.3182	-0.35874	-5.8612	0.22071	-1.6966	-13.138	-4.8519	-1.0612	-5.0391	-0.34046	-5.2891	-8.0946	-9.5349	-6.8143	-5.8326	-4.2512	-2.5805	-5.1061	-2.5396	-4.7081	-8.077	-5.5972	-3.5486	0.71634	-7.0793	-4.3883	-7.4205	-7.1185	1.3678	-7.1458	-9.4511	-8.3513	-2.8095	0.062151	0.49581	-4.8281	-6.421	-1.4343	-5.6358	-3.6874	-3.2876	-8.9686	-6.0831	-2.5089
-18.824	-16.974	-25.15	-19.557	-19.34	-19.4	-18.527	-23.412	-23.636	-21.945	-20.312	-23.456	-15.081	-19.059	-24.392	-21.387	-21.881	-19.085	-19.557	-24.008	-18.096	-23.329	-23.753	-24.073	-24.802	-20.721	-25.617	-16.817	-19.025	-23.559	-17.761	-22.492	-24.674	-18.125	-20.829	-20.518	-24.791	-22.897	-18.09	-20.497	-19.263	-18.365	-18.804	-22.708	-22.62	-23.801	-22.91	-22.949	-17.933	-20.131
-3.2258	-5.3328	-0.36805	0.58964	-6.7314	-6.1382	-8.6569	-1.4332	-6.0229	-3.5071	-1.7782	-1.961	-0.94469	-6.5917	-2.3976	-3.391	-3.9189	-3.4693	-2.3604	-2.8009	-4.3958	-5.1195	-3.0561	-2.7823	-7.1338	-6.3825	0.91402	0.13255	-1.7973	-7.1493	1.2615	-1.8211	-0.86131	-0.71621	-5.1803	-2.795	-5.0416	-4.6587	-4.5795	-4.2136	-4.0917	-7.1397	-8.4729	-1.4516	-5.1363	-1.6917	-4.5858	-5.9342	2.0541	-2.4819
-9.5999	-9.435	-14.538	-14.624	-10.334	-9.0669	-16.026	-13.393	-13.422	-9.2083	-11.095	-11.468	-11.374	-12.827	-12.619	-11.434	-13.264	-9.5681	-8.9949	-10.75	-7.6591	-15.431	-14.218	-13.233	-10.852	-13.285	-15.155	-11.259	-17.783	-10.924	-8.8204	-12.365	-12.349	-13.774	-13.397	-15.142	-13.879	-12.927	-12.14	-10.499	-7.6112	-8.4561	-16.054	-10.387	-9.3887	-5.6011	-8.9778	-12.66	-11.014	-8.8986
-4.9624	-8.9843	-4.3537	-5.9188	-11.662	-9.4615	-8.1845	-9.3769	-9.3602	-8.4974	-11.702	-10.912	-5.2944	-7.9317	-11.472	-10.395	-11.981	-8.1438	-4.109	-6.7664	-6.9586	-6.6458	-6.0117	-10.517	-4.2622	-5.71	-9.4496	-6.079	-0.79778	-9.5637	-3.525	-8.8304	-5.7539	-3.3073	-10.035	-7.4917	-7.7111	-7.7664	-8.9284	-3.34	-6.7102	-7.6607	-5.6261	-5.8852	-8.8066	-9.4258	-12.185	-7.2125	-6.3455	-5.0684
-2.8843	-1.6481	1.5027	-3.7374	2.979	-6.9193	-7.16	0.069679	-3.6075	-4.7354	-6.4885	-0.95115	-0.96388	0.03535	0.043935	-0.014203	-0.91434	0.13279	-4.3443	0.98699	-0.42531	0.0096662	-3.0195	-3.3763	-3.6373	-2.6974	-4.4319	-3.9365	1.2953	-2.5016	-4.7838	-7.9476	-3.8416	-4.1618	-0.65031	-3.8946	-2.9538	-7.0889	-3.7544	3.334	-6.4138	0.3364	-1.7693	-4.554	-6.6637	-3.4009	-1.1127	-0.93283	-2.2722	-1.1845
-11.98	-13.615	-17.985	-13.364	-11.649	-15.051	-18.407	-13.089	-12.472	-17.329	-12.144	-13.512	-11.581	-18.132	-13.312	-12.165	-9.5143	-18.953	-13.712	-11.968	-11.941	-13.61	-13.401	-10.419	-15.014	-9.1641	-15.691	-12.547	-7.3712	-11.807	-9.8222	-18.075	-11.562	-10.18	-13.408	-15.608	-9.9686	-15.112	-9.8023	-15.832	-16.92	-12.338	-10.619	-14.146	-17.255	-14.282	-10.561	-9.0104	-14.077	-10.9
-11.046	-5.1202	-10.358	-6.0884	-8.5701	-12.556	-6.2002	-9.5457	-7.8149	-8.0159	-5.0594	-6.0366	-7.9694	-2.4457	-8.3093	-4.1673	-6.0407	-6.4864	-5.64	-9.1532	-7.2019	-6.5847	-9.5199	-8.3666	-7.946	-9	-2.5083	-7.4066	-11.181	-9.0622	-9.6136	-11.875	-11.226	-9.7248	-6.1139	-8.4159	-8.8909	-10.512	-4.0967	-4.5233	-9.7212	-4.7254	-6.5229	-8.2503	-6.2625	-5.7605	-5.5525	-6.7977	-5.2549	-12.275
-1.588	-5.9499	-0.88051	-0.97312	-0.1026	-4.3724	-0.61239	-2.6146	-0.52102	0.40605	-2.6656	-3.1263	5.1177	-3.0038	0.1737	-0.52693	-6.4585	-5.7772	-1.3359	-3.0642	-0.037568	-0.54268	3.4308	-1.2702	-1.0481	1.5195	1.0775	1.4433	-4.5039	-4.4581	0.11382	-1.9883	-0.51839	-3.4162	-4.4408	-1.4818	-2.1977	-2.3969	-3.2896	-4.9298	-2.8895	-1.6753	-5.3561	-2.2073	1.9284	-3.0542	-5.3827	-0.64235	-3.6939	-1.1399
-7.3544	-0.82733	-7.226	-2.8279	-1.9593	-4.6511	-1.1914	-2.6731	-5.3448	-6.9738	-3.9412	-5.7247	-1.4641	-3.6214	-0.48191	-0.90855	-2.3671	-2.415	-5.1667	-6.3293	-6.0111	-4.0572	-7.5264	-6.7836	-0.93775	-1.453	-3.9805	-7.0724	-3.4943	-8.304	-0.96341	-6.5237	-3.7218	-5.4241	-4.7762	-7.0171	-7.356	-4.1782	-1.7088	-0.37129	-6.2266	-6.2015	-2.3931	-3.0675	-5.8559	-2.0971	-4.1528	-3.1009	-2.9978	-3.502
-12.134	-9.1718	-8.7195	-10.759	-10.542	-8.0304	-12.756	-11.032	-9.0651	-10.867	-5.777	-8.3021	-12.458	-5.9203	-9.0425	-10.738	-6.4976	-8.1739	-10.62	-11.073	-11.234	-7.2108	-11.211	-14.327	-11.636	-6.4576	-10.596	-8.0713	-11.897	-11.912	-6.5918	-14.206	-11.299	-10.936	-13.735	-13.629	-8.2236	-6.0412	-12.331	-11.55	-8.9915	-6.2382	-9.4881	-15.139	-10.378	-11.201	-9.2708	-11.656	-11.925	-10.812
-9.9609	-14.757	-17.132	-14.31	-12.698	-13.244	-11.12	-15.129	-13.481	-10.194	-15.178	-14.834	-14.08	-13.289	-17.589	-13.635	-13.149	-10.108	-20.179	-11.631	-15.67	-13.369	-14.219	-13.937	-17.376	-18.28	-18.274	-19.901	-12.015	-16.878	-11.222	-17.427	-9.7475	-10.237	-12.339	-7.7418	-14.265	-13.92	-17.284	-11.478	-10.161	-13.292	-9.4084	-18.259	-11.752	-10.914	-17.048	-19.087	-15.585	-19.148
-3.691	-1.4284	0.17325	-1.2794	3.2616	-0.69065	-0.99891	2.0053	-2.9744	2.3289	1.2572	-5.8231	-0.3526	-2.4838	-2.1112	-2.6065	2.1164	-1.1387	0.65972	-0.69348	3.4869	-2.9721	4.4998	-1.2799	-4.9939	-5.5071	-2.7169	-3.7794	0.10357	0.12963	-3.1932	-0.72959	-0.12505	-0.73626	2.2843	-3.5521	-2.1	-2.5748	-1.0752	3.7227	-6.7989	-0.38565	3.1389	-2.346	-0.61878	-2.5125	-4.4435	1.4481	0.96344	-0.42728
8.1067	8.5439	11.062	10.092	9.2367	8.4007	14.275	14.565	8.4034	10.414	12.742	9.9094	9.5046	6.2044	12.666	7.1174	6.3299	11.106	11.343	10.06	9.2463	10.345	10.07	6.9372	10.753	7.644	11.349	14.116	9.5562	9.9087	10.873	10.467	11.466	9.3469	10.849	9.67	7.1681	10.968	7.8362	13.37	13.611	11.713	12.384	7.7075	10.401	12.233	7.1618	10.368	9.076	9.0535
-1.4525	-0.27524	4.5577	4.8986	6.1569	6.026	-0.48099	3.8018	0.087369	4.5119	5.9076	4.8259	2.402	9.4625	7.6808	5.2174	1.6131	3.3385	5.0538	5.2521	6.158	2.175	4.7684	0.95242	7.1192	3.2253	5.0459	6.3849	6.0945	8.6398	3.3759	6.4242	0.21607	5.466	6.6657	-1.1984	8.4374	0.88978	1.8121	4.0106	7.0314	5.2436	7.6678	7.1946	1.3705	5.996	5.411	1.9018	2.2875	2.102
-9.3414	-11.143	-6.8105	-9.4027	-4.4097	-7.4526	-5.1108	-12.288	-10.073	-8.6578	-9.9489	-10.156	-13.668	-5.2529	-7.3874	-9.1597	-10.736	-7.6842	-5.6002	-3.8861	-11.231	-9.799	-11.641	-9.5837	-14.475	-10.653	-12.28	-4.7467	-9.2018	-5.3439	-10.56	-12.856	-6.793	-8.9904	-10.533	-11.241	-7.7083	-8.8698	-13.307	-13.223	-9.0993	-9.9057	-11.804	-11.523	-6.858	-11.763	-12.302	-11.196	-13.354	-9.9641
-2.2934	-3.9965	-0.71413	-1.6805	0.96407	-1.2246	-2.1974	2.3079	4.5107	0.14871	-3.6347	0.10135	-3.8889	-2.8241	0.018433	-1.2332	-6.4259	5.3737	0.44048	-2.5159	0.66611	0.91428	0.095533	1.7064	-2.8081	-0.22946	-6.42	-3.7186	-3.7581	-0.20302	-3.4499	-8.8437	-5.7927	0.28787	2.0334	1.2106	-2.8542	-1.3389	0.35942	-2.485	2.0978	-2.4482	3.0909	2.081	4.5362	-1.2773	-3.784	-4.3047	5.9035	-0.38503
-14.277	-9.9833	-9.5654	-5.4466	-10.668	-10.826	-14.299	-10.508	-11.612	-10.07	-8.5952	-9.9457	-10.903	-8.7631	-10.658	-15.085	-11.682	-15.167	-15.086	-10.017	-13.43	-10.871	-9.5897	-11.886	-12.702	-11.701	-5.8258	-9.6269	-5.7278	-8.3295	-10.334	-9.208	-12.46	-15.245	-16.805	-11.586	-11.132	-11.666	-11.863	-8.0558	-9.2595	-7.4869	-7.2139	-17.975	-13.04	-10.077	-10.244	-9.4789	-8.9395	-8.8748
0.69632	-1.3687	-0.067503	0.40654	-3.8354	-2.4841	-1.2508	-2.5692	-3.1863	-2.1136	-5.8817	-0.9314	-1.7081	1.4822	0.84093	-3.0346	3.5066	1.43	-0.61954	-0.83197	-2.1102	-4.3068	-3.0681	-1.1273	0.095759	-3.2108	-3.3971	0.61563	-2.3967	-4.2261	-2.7005	0.32969	-5.8997	-1.1182	0.96861	-2.7292	-5.7586	-1.3793	1.0111	-4.3664	-0.25846	-1.8926	-2.647	0.56612	-4.7287	-3.5717	-1.1543	0.19366	-0.62761	3.4703
1.6656	0.10809	-2.4764	-3.1356	-3.1385	1.3911	-6.6242	-3.6414	0.031172	-1.8135	-3.2721	0.56495	-9.0999	0.41563	-3.3048	3.1099	2.0918	-2.2699	-1.5293	-5.6098	-6.2442	-4.7894	1.8274	-2.1477	-0.71482	-1.3128	-3.1136	-1.4837	-0.97326	-4.6866	-2.4941	-6.4492	-6.5888	-6.5414	-2.8291	-6.7478	0.68568	-2.9432	-2.2693	1.8945	-0.33791	-0.68523	-6.3103	-3.5006	-3.2527	-4.1799	-2.8599	-2.44	-4.3933	-1.5671
-11.396	-16.04	-14.622	-15.698	-15.433	-16.269	-14.069	-14.788	-11.931	-17.208	-13.89	-16.619	-13.511	-15.622	-11.314	-17.307	-17.559	-10.932	-12.557	-14.266	-11.036	-12.134	-11.451	-13.106	-10.571	-15.701	-15.85	-6.8056	-16.902	-17.825	-13.566	-14.126	-15.546	-10.648	-14.007	-12.975	-18.036	-15.994	-19.013	-13.814	-15.147	-11.996	-17.912	-14.08	-15.749	-14.574	-15.895	-14.906	-15.534	-16.092
5.345	5.8005	5.8782	7.2434	5.233	10.91	3.4168	5.7149	6.2222	4.8254	6.3619	6.6596	9.2733	2.0187	6.6594	5.7369	11.004	9.9599	9.3388	9.7354	7.7801	9.6569	7.3836	4.7766	9.4172	4.1521	3.8314	7.8624	2.552	8.047	5.1076	3.5001	4.1056	11.786	6.6677	8.1985	3.3755	6.9676	6.5911	7.8152	5.4711	3.8911	8.8513	9.0756	6.0554	9.8356	1.4098	9.1725	5.5814	7.4972
-25.543	-24.31	-22.416	-23.998	-24.402	-23.646	-24.017	-22.095	-24.126	-24.546	-18.491	-20.863	-23.925	-21.503	-23.952	-22.39	-21.185	-20.742	-26.204	-20.891	-24.617	-21.113	-24.83	-22.562	-22.498	-23.339	-25.444	-18.843	-25.651	-27.727	-21.471	-19.108	-23.592	-22.193	-20.475	-22.375	-21.474	-18.752	-22.906	-22.955	-19.266	-20.422	-20.483	-23.709	-20.651	-23.477	-25.23	-25.521	-23.463	-21.975
1.4677	-2.824	-5.0542	-4.1186	-1.4448	-6.9707	-1.109	-2.6078	0.39812	-4.3224	-4.476	-0.14349	-1.8316	-2.0933	-3.228	-1.4822	-0.46098	-2.3643	-1.9981	0.26693	0.71059	-2.8031	3.6477	0.80421	1.4458	-4.4413	-4.5975	-0.97492	-3.1969	0.47605	0.24446	-2.8627	-3.6588	-0.46563	-0.20238	-0.16141	-1.31	-4.8248	-2.2758	-0.28761	-0.4642	-1.9026	-5.5368	-4.2182	-0.4196	0.6399	-6.7778	-0.88601	-6.1193	-1.4788
-6.875	-13.63	-5.3821	-5.2914	-14.757	-7.0215	-12.007	-14.855	-11.964	-9.2321	-12.017	-9.0616	-12.666	-10.972	-12.232	-6.46	-10.409	-11.563	-11.489	-10.513	-11.306	-11.078	-8.1818	-11.107	-12.799	-12.998	-8.7433	-8.6397	-10.945	-15.06	-11.554	-11.332	-10.175	-8.7447	-10.683	-13.458	-12.325	-7.2068	-7.3041	-12.657	-11.256	-10.87	-10.674	-11.506	-12.115	-13.202	-9.5414	-9.8902	-7.7492	-7.9925
3.9289	9.2139	7.5811	8.7131	11.474	9.7314	13.023	10.568	8.4414	5.1033	6.9939	3.7637	8.5244	9.351	14.903	11.227	7.6206	9.7929	8.6434	11.989	6.6593	13.814	10.922	10.352	8.7499	7.7088	7.3381	8.6993	3.7703	13.184	9.4811	11.525	8.8861	12.255	8.2408	9.442	7.2988	5.5043	7.2835	4.1183	9.3397	9.6401	11.534	10.05	8.4877	11.125	8.8553	12.16	7.2587	8.8956
-15.013	-12.725	-14.772	-12.706	-14.941	-13.027	-17.865	-12.642	-14.17	-13.483	-10.963	-14.691	-13.077	-9.5447	-16.838	-10.931	-10.01	-15.63	-15.533	-9.747	-13.615	-10.811	-12.72	-15.039	-10.622	-8.2451	-18.513	-14.684	-18.29	-15.699	-17.957	-14.361	-13.419	-11.154	-10.889	-9.3261	-15.598	-16.646	-14.985	-11.547	-18.65	-16.167	-12.385	-11.925	-13.917	-9.5736	-12.665	-11.929	-13.208	-13.549
-17.58	-15.905	-12.241	-16.941	-11.55	-17.338	-16.822	-11.412	-14.486	-11.586	-11.429	-17.283	-15.133	-14.929	-13.448	-17.93	-17.842	-14.241	-15.123	-14.156	-12.971	-11.38	-15.424	-12.398	-13.375	-12.009	-12.044	-18.519	-10.419	-13.639	-16.131	-12.535	-16.226	-14.64	-11.736	-17.603	-17.364	-10.802	-18.939	-11.676	-17.399	-11.868	-15.043	-17.895	-15.088	-15.559	-15.99	-16.828	-17.09	-19.371
-2.4413	1.9907	6.4706	6.2811	6.1174	2.1291	6.3235	10.145	8.5428	8.7782	8.7224	10.426	1.927	7.4044	2.6657	0.78066	3.7289	4.8266	7.5514	6.9389	2.8375	11.307	7.8748	10.355	1.1897	4.3574	2.2312	1.4313	3.0945	3.9233	6.4494	4.1884	5.4717	4.48	2.9373	4.4236	2.1655	5.7168	7.136	2.7136	2.205	9.4965	1.0566	8.3023	3.3528	5.2822	6.253	1.8301	1.1201	2.33
-4.8545	-5.6417	-2.0666	0.47378	3.5655	2.7264	-0.98245	-0.52532	1.2787	-0.41552	-3.2051	-2.898	0.75511	-3.2916	-1.7532	-3.1875	-1.4723	-0.88228	2.0991	0.28991	-3.4866	-3.3088	-0.3844	-3.6007	-1.3074	-4.9741	0.89589	1.3357	2.745	2.4102	-0.41796	-6.0032	0.54842	-1.0168	0.58567	0.40173	0.35833	-1.653	-1.7161	-1.3274	0.47857	-1.71	2.1581	-0.39947	-3.7832	-3.8714	-6.5227	-3.4639	-4.0204	1.2866
6.2466	3.5043	2.6454	4.3706	3.6404	7.8406	4.8933	4.3258	6.7204	8.4087	5.9363	7.7854	2.0355	9.3958	4.9301	7.1157	9.9634	3.0634	6.7515	6.0863	1.1153	3.0842	6.8134	9.4441	4.0185	3.8336	5.5165	8.1027	-0.96367	5.591	3.4679	4.5875	6.2883	6.2102	6.8566	5.7175	9.095	5.703	7.4126	5.3771	8.2218	5.6578	4.6419	0.85828	2.4659	2.647	9.7845	2.2075	7.6841	9.2828
-12.041	-9.5328	-10.485	-9.3932	-7.5845	-9.9736	-9.8547	-6.5277	-6.5266	-7.0284	-8.3463	-8.3963	-7.007	-8.4738	-8.1115	-9.6594	-9.8439	-9.1472	-5.7681	-0.57989	-6.8466	-5.3345	-7.3572	-14.083	-6.5385	-8.4534	-13.522	-10.966	-6.6176	-6.268	-10.047	-7.9898	-9.8261	-8.729	-10.697	-9.091	-9.8351	-10.813	-11.241	-8.3404	-7.8732	-12.974	-11.392	-9.7798	-7.2584	-9.1569	-6.337	-7.3174	-8.3741	-10.267
-2.809	1.5927	-0.91423	-0.56011	-5.7491	-1.3818	0.24736	-1.002	-3.0658	-4.651	-4.7578	-2.8389	1.8909	-1.086	-3.1504	-1.5813	-7.0132	1.2085	-1.5709	-5.1834	-2.3288	-1.8694	-2.7834	-1.2387	-3.596	-6.5586	-0.64852	-1.0165	-4.4801	-2.4573	-6.8468	-4.1577	-7.9073	-0.011571	0.88097	-2.7566	-2.6562	-2.6845	-2.0403	-3.7416	0.63852	-5.5605	-2.6952	-4.1194	4.1472	2.2858	-4.6932	-0.39491	-6.2545	-1.6639
-10.736	-13.168	-9.5044	-8.3967	-8.1949	-11.313	-10.708	-10.355	-14.34	-11.445	-9.2237	-8.6303	-10.388	-14.456	-10.631	-12.266	-9.3949	-11.883	-8.5131	-9.539	-9.0125	-8.548	-8.0025	-12.062	-16.709	-12.704	-13.153	-12.048	-5.7383	-6.7065	-12.321	-10.844	-11.697	-11.888	-15.899	-11.567	-8.0737	-15.392	-9.2974	-8.0003	-5.3256	-13.632	-10.371	-13.264	-9.341	-11.641	-11.008	-11.153	-14.842	-7.5097
1.8104	4.4413	10.651	6.8059	6.038	0.88982	4.3305	7.5711	3.8263	3.1147	3.3958	0.35998	5.2182	6.6868	0.74659	4.4546	7.8189	3.04	7.4112	8.062	6.6882	6.9053	5.3432	2.9538	2.6985	9.0775	6.2453	6.616	5.1899	3.8902	2.2073	8.6308	1.5354	6.7486	1.4582	4.9012	3.0854	8.8468	2.0761	0.50515	7.7463	6.5186	1.4698	5.2507	2.2981	2.0033	3.6443	7.312	2.7077	5.9976
-3.8449	-2.0161	-1.4572	-2.7938	-1.9442	-4.9444	0.5449	-2.1844	0.6642	-1.0296	-3.6659	-5.9611	-3.0992	-8.7242	-3.1746	-2.6488	-4.1441	-2.3193	-1.73	-3.41	-2.6242	-5.2718	-1.385	0.62665	-5.5058	1.723	-1.0906	-1.4688	-2.8397	-3.2245	-7.5127	-3.6935	-2.5541	-6.1891	-2.4377	-1.8494	-2.3556	-2.6512	-3.2131	-3.2346	0.27095	0.45544	-5.5869	-1.257	-2.2847	-4.0077	1.4728	-1.7621	-7.4804	1.3743
1.4513	0.58434	1.9321	2.5135	-2.4528	4.3378	-3.8612	2.2767	-1.6463	4.0283	-1.0638	-3.422	-0.72842	4.0871	-1.7929	-2.6755	3.6175	0.79338	-2.9694	-1.926	-2.7299	-0.85331	-0.29227	0.91705	-2.9752	-4.4091	-3.4232	-6.8592	4.961	2.7711	0.92001	0.30604	-1.2469	0.46654	4.0528	-0.45399	-1.7822	1.2258	-1.5497	0.64688	-5.6789	0.3913	-3.1812	4.6684	1.5123	-1.492	-0.12267	-1.8516	0.69742	3.9553
1.631	7.8132	-0.99498	1.0429	2.494	0.64679	0.097363	1.1544	2.5514	2.5297	4.3947	-0.019819	2.6923	4.551	1.5449	7.6756	1.377	5.2886	2.4649	7.5209	-0.26242	7.5885	7.759	4.8401	4.0318	0.19408	1.9645	3.4539	3.8148	3.2379	4.9914	2.9856	0.76226	1.432	-0.6585	9.1469	2.9474	1.2745	2.206	4.6559	-0.10116	5.524	-0.29793	-2.3364	2.4961	5.3668	1.1218	6.6798	3.3296	1.5405
-7.7816	-8.9606	-7.5462	-10.161	-9.1158	-5.9875	-13.564	-8.6105	-7.8397	-5.1682	-10.884	-8.5726	-8.6276	-9.1539	-6.8074	-7.1683	-3.2504	-8.2891	-8.3533	-8.6327	-7.2175	-8.6549	-12.321	-8.4609	-10.579	-8.8537	-10.914	-5.356	-3.526	-10.359	-11.966	-1.9997	-4.294	-10.119	-7.227	-7.6026	-9.0758	-8.8582	-10.262	-12.183	-5.6348	-7.4394	-3.4115	-6.9781	-8.2022	-8.6337	-4.6274	-8.8705	-10.553	-5.3505
-0.20749	-0.80011	0.20326	-1.9672	3.8574	-3.3432	0.61543	0.58815	0.85772	-1.4843	3.5174	5.302	0.67937	0.052251	-1.9767	-0.764	1.3706	-2.5943	0.63332	2.6726	4.0442	-0.63616	0.38837	0.60631	0.22616	-2.8394	2.961	2.5475	5.3559	-0.861	1.6267	2.5711	0.15737	-1.3952	-0.65383	4.9271	-3.3709	-0.42725	1.4406	3.9111	3.0619	0.15919	2.2029	6.2764	-3.4423	4.3565	-1.343	2.253	2.6296	4.6688
8.8434	5.8846	10.176	9.7831	6.1171	9.4098	6.4023	12.092	12.258	11.227	7.1045	8.2364	6.9431	9.2515	10.607	8.6795	12.411	6.5415	10.03	7.8071	12.246	7.8278	8.064	13.861	5.3062	6.4127	11.268	5.3883	9.7748	9.1536	10.717	12.469	4.2455	13.477	8.7601	10.79	5.7899	11.335	9.5688	7.2331	11.39	10.801	10.069	10.059	5.2713	8.4357	11.362	7.1399	11.499	7.3711
-6.2731	-10	-9.2062	-5.11	-7.7117	-13.034	-10.235	-9.0919	-11.384	-5.9959	-7.3243	-7.2752	-8.7802	-8.4851	-6.4611	-14.566	-7.3207	-6.978	-10.255	-10.021	-9.8473	-8.1301	-6.6369	-14.521	-6.035	-9.6324	-10.549	-9.981	-10.035	-9.6405	-4.4222	-7.8215	-10.842	-8.5715	-7.5715	-11.068	-10.039	-8.1698	-8.633	-12.828	-7.7441	-11.733	-5.1186	-6.7246	-12.205	-10.392	-9.801	-10.617	-9.2458	-4.6962
3.7698	2.5368	-1.6478	3.4488	-2.8199	-1.4945	3.3024	3.1734	3.2897	0.34757	2.4948	0.77362	0.32903	2.4494	1.7993	1.921	1.3492	0.73629	-0.60351	1.8018	-2.0891	4.613	2.3212	-0.081122	1.2383	-1.3871	0.002097	-2.25	5.5088	-3.4879	-1.3607	1.4792	-1.9722	1.2534	0.77414	1.3537	3.2446	4.3868	-5.2129	-0.94485	1.0471	3.2089	1.4246	0.15556	-4.6049	-0.1103	2.5295	-1.8779	2.6436	3.4218
11.098	9.6431	5.5723	8.6713	8.984	7.4062	11.14	8.8719	8.7835	3.853	9.9437	8.4628	5.4576	4.2215	6.5434	2.4794	5.6124	7.3022	8.6492	2.1854	9.2571	5.7995	10.19	5.7929	7.5258	2.9512	5.8777	6.3409	3.1044	7.7526	8.8455	7.5111	5.9285	7.4292	12.756	14.692	6.7555	8.664	5.6287	5.7365	6.3486	6.9754	8.5825	7.1698	5.3109	5.7311	-3.3225	4.5392	10.781	8.5067
-15.352	-16.727	-17.407	-13.955	-11.568	-17.156	-10.452	-12.314	-14.907	-12.235	-12.285	-17.261	-15.438	-15.758	-14.09	-10.033	-11.173	-9.9867	-15.355	-16.332	-19.194	-14.981	-12.332	-13.403	-17.223	-16.211	-16.236	-11.889	-18.531	-13.335	-14.999	-11	-15.328	-16.263	-12.139	-15.217	-12.282	-15.317	-11.155	-15.842	-15.105	-13.48	-10.302	-13.531	-11.906	-11.844	-15.783	-14.452	-13.864	-12.723
8.131	6.8538	7.2898	7.8377	6.8982	3.0272	4.1191	6.5919	7.8834	3.0382	8.9228	7.4249	9.881	6.7525	7.1164	7.7563	6.064	6.7906	3.4198	7.4576	6.9379	5.8745	5.9672	11.843	8.7309	7.0708	8.4595	10.245	4.6421	5.3407	5.8266	0.53498	4.8284	9.1994	3.7666	6.5274	11.023	7.5947	11.538	6.7996	5.2095	6.9864	7.1276	8.701	7.6652	6.3291	7.1491	3.571	6.7585	6.2464
-16.046	-15.686	-6.8648	-9.1459	-11.481	-14.682	-13.937	-12.731	-11.548	-10.34	-12.94	-8.6434	-9.9154	-12.105	-11.738	-10.823	-5.5031	-7.5792	-10.779	-11.045	-9.0452	-13.366	-14.507	-8.6426	-10.438	-9.7829	-9.7701	-8.5401	-9.9371	-15.88	-14.962	-12.518	-10.487	-7.166	-8.8124	-9.8925	-8.8366	-11.78	-10.684	-8.6984	-10.444	-9.2093	-14.007	-12.001	-10.09	-11.688	-8.5709	-10.422	-13.739	-8.442
-16.501	-12.055	-16.552	-14.343	-13.53	-14.616	-15.42	-15.549	-6.9971	-14.065	-14.358	-7.0916	-13.542	-9.8247	-13.105	-14.509	-14.645	-12.969	-13.018	-11.358	-15.42	-15.707	-16.379	-8.3363	-12.606	-16.144	-9.2283	-14.059	-10.605	-12.891	-10.679	-16.047	-9.4445	-12.859	-14.088	-9.9797	-13.156	-11.261	-14.914	-12.132	-13.676	-15.392	-10.311	-16.544	-11.553	-10.408	-11.092	-14.428	-10.706	-14.629
-22.621	-22.72	-22.179	-21.011	-16.424	-23.046	-17.52	-23.112	-18.305	-20.778	-19.147	-18.936	-23.348	-27.458	-19.717	-20.853	-25.177	-18.585	-25.153	-27.489	-20.384	-26.864	-23.355	-22.687	-21.333	-19.294	-19.891	-21.646	-21.13	-21.753	-20.873	-19.602	-23.872	-23.068	-22.467	-16.67	-22.607	-22.665	-24.157	-20.346	-25.531	-30.252	-21.051	-25.722	-21.683	-14.302	-18.828	-24.338	-25.216	-23.021
7.3514	0.4642	0.27111	3.4548	-0.68694	0.77211	0.99345	3.8276	5.9577	5.4342	4.7433	6.3453	0.28311	4.4878	4.4906	4.4492	4.9181	3.8323	4.3977	4.9779	4.1843	-2.7667	4.0415	9.2693	4.432	0.44451	0.69741	1.2566	3.7722	3.1849	-0.14406	7.1304	0.45213	1.2801	6.7104	1.5573	8.9875	3.4145	2.3563	4.7538	3.8085	2.9128	7.5278	1.6263	5.0524	2.1707	3.6813	5.8644	7.6225	-1.8869
7.7771	8.3243	9.9023	5.066	7.2932	7.5133	7.0991	10.053	8.6892	11.517	10.023	11.777	8.9201	5.7232	5.9734	9.4232	6.6782	12.323	6.084	5.276	7.2834	4.3134	9.2192	10.843	4.2104	11.43	9.3634	7.1503	7.7848	8.0248	9.8847	6.4927	11.975	4.9896	7.4632	9.1678	3.1272	6.2123	4.6543	11.579	10.622	9.1874	12.312	4.8576	7.0457	8.4018	7.7853	2.4344	4.0758	9.0369
-22.155	-14.636	-17.748	-14.951	-15.697	-13.813	-18.234	-15.84	-14.493	-16.93	-9.9392	-14.141	-9.8615	-13.397	-15.169	-13.14	-18.146	-17.222	-10.354	-16	-14.714	-12.595	-13.606	-17.179	-13.796	-15.155	-13.136	-18.656	-15.19	-15.875	-14.727	-11.271	-16.055	-16.549	-14.937	-18.471	-15.8	-14.175	-14.324	-12.909	-13.134	-14.951	-16.522	-12.002	-13.708	-17.051	-9.566	-19.225	-11.118	-17.014
-14.982	-11.862	-13.425	-11.846	-16.236	-10.598	-17.291	-14.653	-16.468	-12.764	-9.683	-15.822	-10.057	-15.038	-15.317	-13.945	-8.7573	-14.92	-16.365	-13.157	-8.6637	-12.678	-17.656	-16.377	-18.359	-15.99	-18.149	-16.936	-11.532	-14.508	-11.875	-12.184	-12.822	-8.4375	-10.241	-9.1203	-9.4532	-12.455	-16.846	-12.551	-14.976	-13.056	-11.7	-17.343	-15.528	-16.684	-17.072	-14.141	-14.985	-13.411
0.66266	-2.2526	0.50243	0.035065	4.1514	1.3177	-0.47067	-1.3427	-1.3634	2.8291	1.1856	5.411	-4.9036	-2.3079	-1.8498	2.2061	3.6074	-1.6229	3.4901	2.7391	-3.1512	-5.1768	-1.958	-4.5288	0.52192	8.0311	0.84969	1.4125	-2.7658	-0.35309	1.0126	5.8098	-1.9075	-2.2153	1.1433	-0.55752	-1.505	-3.0673	-0.66564	3.2907	-6.502	-3.0265	-1.4885	-1.7158	2.85	-3.1024	1.8121	-0.11318	-0.45139	0.26989
0.77115	-2.5698	-4.6897	2.7944	-1.535	4.6497	3.517	-1.31	0.27738	-1.9842	-2.1117	-1.6541	2.4482	3.0687	3.6569	2.1009	-4.8184	-2.4733	1.1575	-2.6952	-0.78215	0.92175	-0.67169	-3.8002	0.86606	2.3847	0.97321	4.4106	-6.8317	-3.7858	1.2702	-2.4525	4.7201	-3.7671	0.057194	-1.3568	4.8705	-3.3308	0.73676	1.283	-1.8281	3.3752	-1.4965	-2.3612	1.2253	-1.5993	-1.5181	0.36185	0.35737	4.6623
-7.2485	-4.5345	-2.8825	-6.5583	-6.971	-5.1596	-5.6662	-8.6309	-7.5987	-7.6405	-4.6055	-8.7147	-6.8031	-4.4918	-3.5176	-4.5097	-5.2262	-7.0466	1.0886	-6.7594	-5.3595	-7.5129	-7.8834	-6.6042	-5.7666	-4.7511	-4.599	-7.6011	-5.589	-4.8173	-1.0218	-3.5207	-6.0125	-8.442	-8.4704	-3.3135	-5.7284	-4.1463	-5.5551	-4.2138	-3.2255	-7.0858	-6.3713	-0.82941	-5.3255	-7.0567	-6.6879	-4.7869	-2.3687	-6.6856
8.907	15.907	10.513	8.9814	7.2546	4.7758	8.1985	6.2138	8.2068	9.9086	9.7226	11.768	9.3128	9.4246	6.9358	5.5712	10.804	11.678	5.8107	8.7944	8.3029	7.8316	7.1251	8.4659	6.237	11.15	9.4003	8.0923	-0.55783	5.5668	8.2815	3.5221	3.6779	6.4872	8.7226	7.5571	8.4947	11.659	6.4834	5.1142	6.031	10.107	10.899	12.973	6.0487	12.412	9.6625	9.3401	15.22	6.1091
-0.16435	-0.68911	-1.0398	2.1164	-3.7705	1.1796	0.12215	-0.72128	0.87692	-6.7973	-3.2595	0.21712	0.39233	-4.5229	-2.5294	-5.8385	0.41627	-2.912	-2.0311	-3.4711	2.3745	1.538	2.8932	-1.5018	-0.12175	1.0266	1.1271	-2.8296	-0.46085	2.757	-1.0946	-3.3007	-0.60455	-2.1746	-5.1847	-0.82317	-1.709	3.1106	-0.17166	-0.2028	-3.1443	-0.96413	-2.1367	1.7659	-2.1754	4.1133	-3.7995	-3.4638	-0.40473	0.96342
-13.334	-10.469	-13.617	-12.704	-11.315	-13.79	-10.814	-13.795	-9.1714	-7.9517	-15.909	-14.502	-8.2872	-10.457	-11.956	-12.309	-15.657	-10.741	-12.19	-17.919	-13.165	-11.634	-9.7394	-14.187	-13.814	-13.676	-11.322	-13.355	-11.863	-16.373	-8.3128	-11.637	-9.3174	-10.142	-15.856	-12.946	-16.78	-11.501	-10.762	-9.5293	-10.702	-9.4422	-11.578	-11.713	-17.387	-6.4356	-8.2727	-9.2117	-11.29	-11.708
0.9651	0.052612	2.0187	2.7723	-2.2573	-0.53561	-1.695	3.3238	-3.3625	3.024	1.3492	1.9006	-2.9003	-4.4845	4.9432	-1.7869	0.13951	4.4081	1.3032	-1.253	-1.005	-0.38099	-1.8696	-1.4422	-3.2413	0.39202	-2.019	3.0452	0.40839	-0.58003	0.85199	-1.6879	-0.65417	-0.22813	1.6171	1.8515	4.5135	-1.9836	-3.5177	-3.0503	0.30328	1.7775	3.7234	1.9392	3.8875	0.62156	-0.82342	-1.802	-0.44996	6.0685
6.3394	13.818	11.674	10.812	10.308	8.4299	9.8568	10.984	10.777	10.255	11.271	9.5001	10.501	4.348	13.069	7.5414	7.6323	10.466	7.0612	5.0384	7.5184	7.5887	11.228	5.6637	15.807	6.1337	11.891	5.8417	6.5104	9.8817	3.0371	13.173	11.945	9.7782	2.3775	6.4426	3.7464	6.2912	13.393	5.6425	8.8165	8.3515	8.4215	9.4387	8.4444	7.1562	11.219	8.173	11.039	7.7735
-0.59622	-0.40886	-0.75123	4.9652	-4.026	1.9524	-1.0183	-0.7774	0.50212	4.8968	-0.74641	1.6695	1.7249	0.44006	1.7138	0.15661	-3.6227	-1.4675	-4.4232	1.8817	-2.0351	-2.3545	-1.1318	-1.1269	2.9461	1.1173	-1.0076	-0.46879	2.1065	4.2127	0.28569	-0.84242	-0.92073	1.0102	-2.5026	1.3582	4.2506	-0.75381	2.0889	1.3392	0.53639	-3.0762	6.0931	-0.98094	-0.11874	-2.1157	-2.0917	1.0908	5.7571	3.6457
-5.232	-3.7602	-1.5876	-3.9618	-4.8679	-0.81009	0.83232	-1.8829	-2.8198	-3.2889	-0.28266	-8.4046	-2.4066	-3.1172	0.71615	-0.70389	-3.4281	-8.1226	-5.4613	-4.5922	-3.0538	-7.6	-5.075	0.65112	-2.1869	-3.802	-1.4969	-2.1772	1.016	-3.2462	-4.0756	-5.7188	-1.3769	-1.1388	-3.6735	-4.0684	-7.9533	-1.8427	-1.0444	-2.6878	-1.6854	-1.4744	-6.963	-4.1149	-3.4923	-7.9031	-2.2924	-0.85661	-8.1617	0.24946
2.9506	-2.203	3.2383	5.6906	1.946	2.2923	-2.1094	-0.13916	-2.8786	0.67462	2.3877	3.4296	0.44216	2.82	4.722	2.8044	-0.66868	1.1622	-0.87615	0.58757	1.7716	-2.0287	1.2617	0.74675	1.3103	3.8753	2.4273	-0.53505	2.6704	0.35097	-3.2578	4.2496	3.4502	2.8067	3.6865	2.0479	3.8495	8.7426	1.9347	1.408	-1.0761	-3.1435	2.7383	-0.65796	5.6463	-0.0034595	-1.6257	7.7277	1.2199	0.63048
-1.8609	-4.1598	1.1232	-2.558	1.4624	-3.0964	-0.30871	-2.5693	-5.3221	-1.6225	-7.3089	-3.6295	-3.0525	-0.80118	-5.2423	1.5167	1.1229	-7.0305	0.56487	-4.7633	-1.3048	-3.9561	-2.4401	-4.8776	-1.6571	-5.2696	-8.0735	-2.623	-3.9387	-1.362	-4.5079	0.61381	1.0742	-0.85674	0.19318	-1.7293	0.57135	-4.48	-2.8462	-3.2521	-5.2287	-2.0449	-4.7074	-1.9955	1.6037	-4.6313	1.9087	1.7776	2.2228	-3.6438
0.73901	0.036739	5.0151	6.9509	1.9581	2.1431	4.9899	4.6405	0.68696	3.8582	6.1429	3.6288	4.2969	3.0335	2.1847	6.1699	3.8037	2.0503	4.4359	4.3453	4.1142	3.4518	0.39948	2.0382	4.6782	1.3485	2.1025	2.5086	3.8216	-2.9546	4.8668	7.2367	1.5564	5.3831	4.3945	5.9946	1.1466	2.5853	5.2731	2.9907	2.7782	7.9888	3.9188	1.0363	3.9179	1.3855	3.77	4.3757	0.0037588	5.1098
-25.719	-22.353	-23.329	-20.299	-19.667	-22.857	-22.281	-25.349	-22.532	-25.472	-18.28	-25.592	-20.728	-20.37	-16.574	-22.334	-20.105	-22.089	-20.928	-24.165	-23.887	-24.434	-22.609	-28.827	-21.024	-21.392	-26.75	-24.615	-20.604	-22.911	-19.735	-19.85	-24.839	-23.375	-25.46	-22.227	-19.728	-25.995	-19.129	-22.006	-22.888	-20.516	-22.302	-19.929	-21.567	-26.347	-22.81	-27.903	-27.537	-17.529
0.1485	-7.1166	-1.3824	0.050333	1.4739	-3.678	-4.9186	-4.9133	-2.457	-2.198	2.6719	-2.2916	0.71511	-1.6169	4.5098	-0.62768	-4.1096	-2.7617	-0.59948	2.4782	-2.5417	-5.1305	-2.3942	3.3747	3.6446	0.5521	-1.2118	-1.7323	-1.8711	-3.7842	1.9359	-0.88598	-0.030421	-1.6968	-2.2472	-0.2202	1.8344	-2.6327	-0.28946	-2.0305	-4.7254	3.5882	-2.2507	-2.4525	0.064345	-0.99657	0.39873	-2.6267	-2.9908	-2.2302
-0.4777	-0.55325	-2.8437	-7.1731	-0.32776	1.1138	-4.9588	3.7754	-1.721	3.7494	1.7758	0.2279	-0.12957	-4.0948	2.7273	-0.4792	0.98442	0.99168	2.5068	-0.16586	2.6084	0.0254	-0.96342	-5.1438	-0.45145	1.8295	-3.7478	-1.1177	-0.27309	-0.43974	-0.13508	-4.2489	-1.039	0.45873	-1.0722	-3.6023	1.1374	-1.1523	0.18572	-1.6244	-2.177	-3.3591	-1.1135	-0.0057121	-0.29272	-4.337	0.55185	-3.4791	-0.023574	-1.9517
-21.433	-24.455	-23.883	-23.241	-25.842	-25.34	-23.959	-22.24	-23.446	-24.687	-24.667	-23.315	-25.534	-21.973	-17.13	-25.918	-24.83	-21.67	-24.26	-27.829	-21.454	-21.069	-22.033	-22.576	-25.45	-20.925	-17.958	-19.78	-22.797	-23.025	-23.059	-22.466	-22.442	-23.103	-23.001	-21.328	-21.074	-22.515	-21.242	-22.967	-19.29	-21.206	-23.891	-17.761	-20.934	-22.055	-25.374	-19.69	-22.593	-23.424
2.6069	-0.11331	0.32829	1.4207	2.7488	1.0846	-2.5082	-3.0118	0.27162	0.80677	-4.5593	3.0434	-5.4176	-5.4268	-0.8574	3.2971	0.42269	-3.5181	3.1941	-2.8533	-3.8501	-2.8898	-2.043	-1.0194	-3.2103	-1.3706	-5.3401	-0.37957	-3.0289	2.1458	-1.8612	-1.8883	2.0028	2.5102	-0.83841	-2.1749	0.75927	-4.0817	-1.3468	2.33	2.2581	-1.8637	3.9647	-0.76058	-2.5197	-0.40878	-1.6263	2.8259	1.2814	-3.9441
2.0485	3.1844	-0.28379	-1.1167	-0.155	4.8268	2.9586	2.0094	0.78967	3.5227	-1.6733	0.091907	-0.029407	-0.57923	-0.86127	0.25798	-1.8482	0.90601	4.7862	4.685	4.8945	2.2127	0.32061	-0.83603	-1.5164	2.8457	0.7016	6.3346	4.9811	-0.52515	-0.94018	-1.1739	3.9198	3.1067	1.9767	3.8473	2.0774	1.6743	2.0062	1.7327	0.12484	-4.2913	1.8121	0.12446	2.4669	-0.61388	1.3803	-1.19	3.3978	1.6016
14.562	10.845	12.762	8.9351	7.6392	9.6314	12.876	10.201	10.776	10.161	7.1643	11.339	6.553	6.477	9.5871	6.7989	6.5017	12.899	13.436	10.83	11.164	10.863	9.6807	10.747	9.6108	7.2253	10.607	6.894	9.2311	11.201	8.0659	11.722	8.1687	8.2346	11.369	11.444	15.89	9.0778	8.1222	5.7893	8.8658	13.01	8.1042	10.677	10.895	8.533	14.406	8.5839	7.6723	10.115
-5.8841	-3.1224	-7.2966	-6.647	-4.3221	-6.4911	-5.4472	-2.4363	-2.7676	-6.3069	-4.0882	-3.4152	-6.7211	-3.3326	-0.027601	-5.8911	-5.8452	-9.5056	-10.331	-6.4335	-2.9742	-6.0149	-5.3368	-3.4455	-3.8334	-9.9552	-5.736	-0.54672	-1.6223	-0.19894	-3.3455	-7.5133	-6.6433	-7.1941	-1.3995	-5.645	-3.8555	-4.6322	-6.2288	-0.60253	-7.4023	-8.35	-5.6586	-2.3329	-6.8797	-5.4815	-4.9918	-8.699	-2.7849	-5.3597
-8.9764	-14.715	-11.843	-14.116	-13.133	-13.03	-8.8351	-10.171	-15.774	-13.643	-17.215	-14.23	-14.299	-13.984	-16.753	-11.728	-14.558	-17.313	-18.652	-7.0409	-12.68	-12.765	-15.562	-8.1175	-14.744	-12.749	-13.436	-9.998	-13.244	-14.157	-12.681	-11.326	-16.225	-11.068	-16.768	-12.72	-17.14	-16.456	-12.58	-17.817	-12.723	-13.807	-13.377	-9.3432	-14.388	-7.6865	-10.519	-12.92	-10.406	-14.739
-5.8005	3.985	-0.043714	4.4444	-1.8799	3.026	-3.4745	-1.4514	1.0441	-0.089328	0.66896	-2.2207	-1.0467	-2.5908	-1.999	-3.8419	-1.0128	-1.0794	0.27995	-5.2896	0.27449	2.2764	-1.2518	-4.5791	-2.6846	0.9818	-0.67026	-1.4969	3.4453	-1.1509	1.7608	-1.6503	-3.454	-2.262	3.2036	-2.4234	1.1831	-3.4149	-0.45982	-0.14204	-1.8407	-4.2623	-0.87515	-1.8276	-0.084787	-3.4056	-7.5249	-0.95116	-0.20973	-3.5351
-7.3695	-8.0141	-11.306	-9.0637	-14.337	-12.656	-10.424	-10.651	-13.402	-16.533	-8.3825	-11.878	-12.313	-14.629	-10.498	-12.973	-14.653	-16.075	-7.2773	-14.945	-13.852	-12.318	-10.796	-13.162	-13.082	-15.204	-13.622	-11.566	-11.65	-12.446	-10.385	-10.802	-15.334	-15.515	-12.683	-14.867	-14.406	-11.309	-14.82	-14.454	-13.92	-17.687	-12.755	-17.254	-9.1495	-12.479	-15.226	-11.417	-14.909	-9.334
10.28	13.158	4.2918	6.9326	4.3152	5.4201	10.035	9.4942	8.2076	5.1026	7.2167	8.9469	6.7124	7.2571	8.7166	6.3967	8.8713	5.7755	7.5336	6.6372	8.3767	9.8871	11.033	4.3928	3.4137	6.471	5.9719	0.15414	0.097798	13.287	7.7926	1.0228	6.9627	7.942	10.197	5.0316	6.6765	5.8884	5.6848	8.6922	8.6603	10.137	6.3536	3.7076	6.5192	2.595	8.3691	9.5353	5.2965	4.9419
-14.176	-12.071	-9.8708	-9.5352	-11.84	-6.2266	-13.16	-11.887	-10.796	-10.212	-14.818	-6.824	-10.091	-11.952	-13.917	-11.22	-11.886	-10.016	-11.99	-10.499	-9.5189	-13.481	-11.57	-13.406	-10.575	-10.731	-15.066	-11.673	-10.366	-12.89	-9.2143	-8.7711	-10.007	-10.907	-7.7323	-12.304	-14.934	-11.1	-13.695	-10.057	-8.365	-8.3248	-11.913	-11.518	-12.136	-12.192	-12.671	-8.4806	-11.638	-13.954
0.63121	3.3178	1.9351	1.1188	0.19587	4.7907	6.5813	6.4653	4.8686	10.712	6.2549	5.239	0.88264	9.8698	3.6476	10.887	3.3764	1.9456	5.9747	1.9269	4.7544	2.9216	-1.4891	3.4103	3.1344	5.5411	5.9694	6.117	1.0377	5.1419	9.1559	8.6383	4.2295	9.3278	6.6285	9.198	8.2585	4.8023	5.1035	2.7439	5.9602	3.3112	3.2386	3.8213	3.4956	6.069	6.7973	2.1607	0.73752	4.3857
-2.6651	0.82234	-1.6006	1.0974	0.62832	0.20913	2.1939	-1.0794	-3.4878	-0.7125	4.8949	0.41606	-7.022	0.78219	-6.1988	-3.914	5.0673	-1.5175	-3.9395	-0.63526	-0.48731	-2.5461	-3.0054	0.79642	-3.1289	-1.7143	-0.15896	-0.91624	0.58889	-1.2874	-2.0771	-1.6631	-4.8332	-1.2883	-0.11134	-0.42051	-0.69099	-0.39035	-1.5928	-5.1305	3.0073	-2.088	-3.6599	-0.26811	-2.3838	3.8394	2.9257	-1.5084	-0.56366	-2.4136
-16.218	-14.939	-10.08	-13.778	-13.086	-14.51	-17.39	-12.898	-12.208	-14.593	-9.7593	-11.674	-7.0542	-8.8678	-10.122	-10.376	-10.485	-6.9714	-14.217	-15.815	-9.8813	-14.165	-11.649	-12.05	-10.006	-12.435	-12.854	-14.123	-9.8496	-4.4152	-12.329	-7.443	-14.527	-9.2877	-14.966	-11.158	-10.694	-7.8138	-13.564	-10.152	-7.2893	-14.052	-11.401	-9.7091	-11.612	-13.261	-9.6087	-16.778	-14.209	-12.043
-1.9078	0.11447	-2.4308	0.17934	-7.5378	2.7257	-6.2707	-2.6818	-0.41176	1.0517	-0.065691	2.4563	-2.1998	-3.2264	-7.8188	4.6242	-4.8209	-4.048	0.68217	0.29716	-0.85308	-4.8877	-1.476	6.5069	-6.8625	-2.9797	2.4711	-0.8757	-7.2499	-1.5212	-2.9115	-2.9399	1.5156	1.0073	2.8215	-4.5924	0.19739	-0.83249	-1.0384	-2.7367	-2.7506	-1.9054	-5.0051	-1.3308	-0.82904	-1.8475	2.7693	2.3715	-1.4364	-2.4733
3.8782	-4.5686	0.84705	0.60365	-1.766	6.126	-4.9002	-1.0513	0.29151	-3.7408	4.7659	1.1815	-1.3486	2.0011	1.5896	-1.8693	-4.6451	-0.61818	3.5267	0.29585	5.5495	-2.8615	-3.8397	-1.9057	4.9398	1.2602	3.8153	-4.4394	1.6269	0.60267	2.0369	6.7588	3.9521	1.5537	-0.87204	-2.0819	-0.50852	0.83222	0.93363	-1.0111	0.80265	4.3472	0.30879	2.4243	-0.26186	-0.50524	3.1465	-1.0891	0.48392	2.089
-12.259	-11.107	-13.263	-11.245	-11.771	-13.727	-12.948	-10.174	-11.296	-12.719	-12.386	-20.214	-16.962	-8.5966	-13.935	-11.958	-17.584	-10.937	-11.749	-14.769	-14.362	-15.342	-12.91	-13.85	-13.616	-15.808	-12.136	-13.342	-9.7877	-13.326	-12.14	-17.14	-15.901	-11.946	-14.658	-11.215	-9.9586	-6.4942	-13.698	-11.806	-15.348	-15.407	-11.902	-14.656	-12.567	-10.878	-10.67	-10.573	-15.015	-11.453
1.4083	2.8248	3.4846	-0.4947	1.373	-0.8186	-3.552	2.109	-1.0096	3.6635	-0.82918	1.8326	1.9651	0.34568	-1.2583	-3.1334	-1.9709	0.31755	1.2974	2.0838	0.54439	1.9892	3.5557	-2.6685	0.22996	-4.8509	-1.6775	-2.0818	3.8047	0.047918	-0.40661	-0.77892	-4.1351	-2.1567	-3.4432	-3.0273	1.1492	-1.4375	-0.96834	0.80816	-2.6226	4.1021	-5.6314	-0.012418	-1.7553	-1.9119	4.5664	-4.5837	0.73713	-1.8538
-8.6549	-2.6099	-0.24368	-4.8163	-1.0605	0.82723	-0.30692	-1.6205	-2.5778	-0.66589	0.012634	-0.44674	-3.8816	-2.556	-7.2562	1.3585	1.0561	0.6874	-1.9999	-2.8356	-0.58825	-0.50594	3.3345	-0.70621	-1.6698	1.8352	-3.7607	-8.6258	1.0902	-1.1615	0.38422	-6.0199	-1.0972	-1.9211	-1.8611	3.723	1.0772	-4.8263	1.0948	2.5266	7.7626	1.0016	0.048416	-1.3106	-0.92716	0.66492	2.9413	3.1372	-4.6305	-4.3151
-3.7178	-6.5459	-3.7904	-5.8158	-1.4687	-4.1255	-1.3979	-2.4541	-1.6432	-5.2857	-5.5808	-5.2626	-3.2859	-1.4381	-3.3903	-9.7166	-3.7261	-4.1122	-3.3126	-3.2606	-1.082	-1.3482	-8.135	-1.2797	-11.541	-1.9796	-1.3962	-9.0684	-7.6823	-2.1839	-2.2155	-5.5328	-4.299	-2.6952	-6.369	-5.4247	-5.2836	-6.606	-5.3602	-3.361	-6.8338	-4.7227	-4.1743	-5.5994	-4.9694	-2.1934	-4.9976	-4.63	-6.7251	-5.2544
6.9841	5.2352	0.60852	3.8373	2.1492	5.6827	4.3199	4.5369	0.39737	7.349	4.8547	7.4446	8.256	4.3533	9.705	3.1778	6.6241	7.2228	6.4581	3.7796	3.6307	1.5956	2.0703	6.3698	1.5267	7.7908	8.6	6.3284	5.1121	8.6648	4.8414	4.3434	-0.027045	2.6182	5.8255	1.8809	3.9579	5.8792	6.8511	3.1095	5.8991	5.5429	6.8872	3.6511	4.0427	5.2914	4.6098	4.0665	4.4356	5.9239
3.794	0.31982	3.1371	2.0897	5.5126	2.5048	2.0492	-0.22402	-1.5351	-0.4688	-2.7559	2.9226	-3.4551	3.4295	-5.0349	-3.8973	4.4564	2.509	1.4553	4.117	2.8036	0.45288	3.4371	-0.82281	2.7717	-0.39893	3.0982	0.084033	0.96698	4.9446	-2.3966	-1.9214	-2.2237	4.6265	-3.4217	0.29574	-1.1493	-4.4427	-1.4338	-0.67174	-1.9612	-0.62583	-1.8852	2.004	1.68	2.0308	2.9982	1.3802	0.88927	0.12744
-13.288	-13.337	-9.4467	-7.6904	-11.018	-13.086	-8.1878	-11.214	-9.3101	-10.712	-12.773	-9.5739	-12.669	-12.465	-8.3729	-7.6921	-10.927	-10.823	-12.043	-9.8805	-6.0183	-7.723	-14.323	-13.111	-11.817	-8.1269	-13.182	-6.0499	-12.634	-3.4213	-12.684	-10.453	-9.965	-13.626	-7.7084	-10.889	-7.1443	-11.095	-9.7539	-6.5206	-9.5483	-10.382	-13.288	-10.702	-10.149	-12.191	-9.9068	-13.446	-11.315	-11.83
2.0967	2.112	-2.0247	-10.006	-2.5747	-5.5774	0.22475	-2.0303	-3.4535	-2.2559	-3.5879	-5.2392	-5.8441	-2.3112	-1.4593	-2.4121	-2.5807	-2.8046	-2.9178	-5.5079	-3.949	-0.44532	-2.9438	-3.3823	-3.807	-4.9463	0.57452	0.51385	-0.080561	1.8744	-4.3217	-2.4607	-1.5296	-7.3159	1.4644	-2.5679	-4.1985	3.2362	-3.5222	0.12857	-3.9729	-4.5176	-1.4159	-0.30686	-2.2277	-6.202	-2.0524	-8.4653	-6.5312	1.9797
-25.08	-21.476	-20.135	-19.73	-23.587	-25.148	-21.338	-23.133	-20.309	-21.3	-19.416	-21.316	-18.645	-26.228	-23.049	-25.674	-26.526	-23.81	-21.845	-22.003	-25.54	-21.537	-24.003	-26.41	-21.513	-22.876	-20.688	-25.784	-22.825	-16.594	-23.685	-23.631	-17.408	-21.663	-21.699	-26.543	-23.338	-24.351	-24.299	-22.639	-24.445	-25.84	-25.384	-21.592	-22.465	-24.343	-18.102	-19.285	-25.311	-24.468
-3.7375	-7.8758	-8.5475	-8.5667	-7.1133	-7.3852	-7.9673	-11.297	-4.292	-14.171	-11.534	-7.9924	-12.616	-6.1736	-8.2047	-8.9457	-11.837	-10.2	-2.7868	-6.0412	-5.0771	-10.643	-11.325	-10.564	-11.212	-14.322	-10.963	-9.2846	-12.391	-9.3344	-12.629	-6.2574	-6.8152	-8.002	-10.768	-7.8639	-4.7638	-9.464	-3.7866	-8.0267	-11.202	-12.339	-7.901	-10.594	-9.5624	-9.2979	-8.7406	-10.024	-14.235	-7.7107
-0.19152	-4.6777	-1.1669	-4.8711	-0.67534	-2.8902	-3.7061	-3.4691	-4.848	-7.075	-2.235	-5.2672	-6.0766	-5.749	-1.7404	-2.185	1.412	-4.0009	-4.5968	-4.4063	-2.8215	-4.0552	-0.425	-5.3402	-6.4506	0.27235	-9.3683	-9.5278	-4.1375	-1.6861	-2.4477	0.59073	-6.1494	-2.0906	-9.4792	-0.75086	-0.81242	-4.6922	-4.8934	-2.2743	-4.4467	-1.1771	-0.66916	-3.8515	-2.8935	-7.6407	-5.7845	-5.6888	-0.85732	-6.3576
1.0356	-0.34937	-0.73155	6.3409	-0.58751	2.2969	-1.2265	3.3368	0.77874	1.47	-1.1212	-1.1539	0.90164	6.0533	-0.036987	3.3611	1.7507	3.8805	-0.044133	-3.1916	-0.48868	0.63659	-6.5263	0.45729	-4.6535	0.65375	-0.056071	-1.7557	-2.8327	4.5652	1.7949	-2.0471	0.18083	-0.5889	-2.8914	2.57	-0.79469	3.6037	0.19958	-0.78979	0.93427	-3.7191	2.5508	0.051286	-1.0397	1.24	-0.975	4.0579	3.3554	3.1221
-4.9637	-5.3648	-9.8599	-4.4042	-5.7456	-2.4478	-5.8454	-8.2052	-5.3068	-5.6394	-10.26	-8.5139	-3.1094	-6.7553	-5.8144	-4.7978	-9.4754	-9.123	-9.0074	-4.7317	-3.2878	-6.1152	-0.79631	-9.1512	-5.1563	-6.9457	-3.3551	-6.7325	-8.8107	-4.7932	-5.1293	-7.0331	-9.4808	-6.5171	-5.0406	-0.71779	-6.6145	0.032943	-4.6229	-6.1719	-5.8269	2.642	-8.1692	-5.1169	-6.4264	-3.8752	-8.1672	-5.7298	-3.7076	-4.4176
-11.141	-8.2804	-8.8134	-10.878	-8.4355	-11.641	-16.829	-10.202	-9.0464	-12.467	-9.9435	-9.2038	-6.3791	-11.282	-11.985	-16.264	-10.15	-8.5442	-6.3368	-9.8864	-7.4666	-13.569	-9.8114	-9.7629	-7.6334	-10.821	-10.46	-10.762	-11.504	-6.5283	-8.4166	-10.355	-10.41	-9.0995	-9.2565	-8.6435	-10.317	-10.072	-13.131	-11.308	-9.5292	-6.2222	-7.5636	-7.2191	-8.8636	-9.8843	-11.759	-12.862	-11.03	-10.142
-7.8647	-5.0531	-8.4352	-2.419	-1.9289	-11.187	-5.1519	-3.9198	-3.7086	-3.2984	-3.5666	-1.6461	-6.0762	-10.231	-5.2973	-5.6108	-8.3157	-8.5406	-6.5911	-1.0044	-5.6849	-7.5804	-5.0411	-4.1249	-4.678	-8.9282	-3.0097	-4.2192	-8.195	-11.689	-12.612	-6.931	-2.4895	-4.0645	-1.5392	-0.46751	-4.9086	-11.876	-5.9518	-5.4534	-7.3646	-1.8844	-3.6744	-6.7454	-4.9241	-3.9757	-6.9035	-4.1625	-5.4298	-6.873
-7.5873	-17.389	-14.79	-18.576	-10.708	-13.197	-10.073	-18.474	-18.867	-9.6155	-13.435	-11.03	-9.3028	-16.994	-11.937	-11.406	-17.602	-15.489	-16.065	-14.482	-14.194	-12.406	-12.679	-14.948	-11.179	-9.3764	-10.94	-14.389	-14.994	-13.634	-12.601	-12.04	-11.816	-14.71	-17.077	-12.801	-12.649	-17.549	-13.436	-8.3396	-16.436	-15.082	-12.762	-18.458	-9.5008	-13.264	-9.2579	-15.243	-11.541	-15.873
-2.2717	0.62293	-0.097852	-0.16556	-0.53987	-2.6594	0.19572	-0.95762	1.1371	-2.8383	-2.3469	-0.18416	-3.1493	-4.335	1.3494	2.2941	-2.1489	-2.081	-6.3382	-5.1532	-0.096228	-3.089	-2.6155	-1.613	-0.32091	-2.1593	-2.5098	0.78785	-3.4484	-2.0192	-3.2841	-0.028692	-5.6532	-4.7265	-2.4409	-2.9793	1.2158	-3.9223	-1.9153	-3.9372	0.064463	-2.4237	-3.9888	-2.9685	-1.2114	-1.1857	-4.8693	-3.9332	-0.04214	-1.1539
0.45597	7.7198	5.7132	2.7804	3.6563	7.4348	3.3739	6.6716	2.0187	2.0191	2.6748	7.2963	2.6969	5.0322	4.0804	3.3849	1.4524	4.9704	8.5498	-1.1496	6.9488	1.2638	3.6364	4.0135	0.88488	6.7134	1.045	4.3751	8.2516	-0.73628	0.08039	4.9245	9.3924	2.4127	-1.0564	5.5921	7.9858	4.5505	4.1194	3.0909	3.428	9.3809	6.4663	4.1408	8.3217	3.3429	11.536	4.1983	3.0301	5.1457
-6.1194	-7.2803	-5.4462	-5.0405	0.0010104	-4.6279	-3.7661	-5.8851	-4.0887	-4.6219	-3.8241	-6.8749	-0.63834	-4.3066	-4.029	-4.654	-11.817	-1.0963	2.2475	-3.0125	-1.6209	-4.7146	-1.5355	-7.2413	-4.104	-3.9467	-5.9939	-0.2111	-8.614	-6.9631	-5.6598	-7.5432	-11.399	-4.9537	-3.1246	-4.2834	-6.2573	-6.4402	-2.7563	-1.4186	-2.0591	-4.8355	-8.0978	-5.8001	-7.1263	-7.12	-4.5134	-4.0377	-4.6452	-1.7075
-7.5566	-7.2874	-4.0157	-8.9168	-4.8329	-6.5953	-6.0044	-2.0851	-6.9755	-3.8868	-4.0709	-4.2432	-2.0973	-6.6473	-5.5626	-6.4668	-2.1241	-5.8188	0.51245	-7.5098	-5.9847	-11.24	-7.6195	-6.7397	-7.7403	-7.3334	-6.727	-5.0899	-3.8213	-5.2805	-7.1105	-5.2565	-7.0105	-5.1727	-5.3296	-5.5731	-7.8654	-2.0403	-7.233	-6.7012	-7.951	-7.2169	-9.0773	-2.3338	-8.3287	-2.9742	-3.072	-4.8486	-6.1164	-4.4541
-4.3898	-12.99	-2.4402	0.13693	-4.0902	0.07316	-5.7831	-5.404	-0.62268	-6.0196	-4.181	-5.5438	-7.3053	-4.0617	0.43607	-4.7056	-0.93825	-5.7517	-0.51247	-4.7128	-9.4795	-1.4512	-4.3206	-1.9388	0.63445	-3.0385	-4.0237	-1.2362	-0.65805	-4.4596	-5.9378	-4.3548	-8.337	-5.9776	-2.1576	-0.21613	-3.6697	-4.4772	-1.4422	-3.2943	-6.1141	-9.0325	-2.6885	-7.8705	-1.7627	-2.0313	-4.2346	-5.4337	-3.3312	2.2101
-3.8107	-1.3886	-3.028	-3.3237	-2.396	-4.4444	-5.8543	-7.7837	-4.7286	-4.6312	-5.4898	1.4436	-1.3218	-0.64371	0.046826	1.0925	-6.7246	-2.51	-2.8128	-1.6693	0.67048	-4.9471	-5.3817	2.0031	-0.91525	2.4692	-3.9484	-3.8524	-1.1729	-1.615	-5.1784	-0.88912	-2.9592	-7.7025	-6.7689	-4.1218	-4.2733	-3.8483	-3.081	-3.6608	-1.0102	-4.3612	-0.54376	-4.4145	-3.6523	-4.0633	-2.9717	2.5126	-2.2472	-4.9416
-15.45	-10.153	-9.9025	-9.7417	-10.524	-8.262	-16.139	-7.9453	-14.955	-11.817	-12.616	-12.285	-6.4599	-11.836	-9.159	-9.6028	-9.1985	-11.487	-10.967	-12.333	-12.773	-9.6508	-10.595	-5.9012	-11.624	-10.565	-14.146	-9.0631	-7.795	-12.344	-12.812	-8.2637	-10.939	-8.4478	-12.599	-7.8882	-9.8052	-8.8625	-10.398	-6.6119	-13.583	-8.2664	-14.33	-8.9911	-12.506	-16.213	-8.9034	-7.6419	-11.535	-14.198
-14.484	-9.3244	-15.954	-11.667	-14.188	-14.801	-16.136	-13.873	-14.317	-7.8876	-19.821	-14.563	-13.104	-15.071	-20.332	-13.737	-16.921	-20.515	-11.137	-17.682	-13.171	-12.789	-15.461	-14.289	-12.757	-12.349	-17.325	-15.465	-15.057	-14.98	-15.66	-17.039	-18.445	-12.894	-16.059	-12.016	-16.541	-13.59	-12.8	-14.987	-17.496	-11.317	-11.209	-17.156	-14.212	-13.892	-13.837	-19.266	-14.62	-15.789
-8.5935	-10.308	-14.995	-10.671	-11.602	-11.851	-16.504	-12.367	-11.02	-8.9724	-14.471	-11.2	-13.61	-17.039	-8.418	-9.6773	-16.216	-10.006	-10.944	-9.2496	-14.041	-12.206	-11.426	-9.116	-15.879	-8.5138	-8.489	-9.0628	-13.006	-13.157	-11.534	-12.367	-16.051	-12.746	-14.891	-13.224	-13.401	-16.523	-14.384	-13.141	-11.426	-11.878	-13.642	-12.399	-10.837	-12.009	-11.536	-13.835	-13.298	-10.626
-0.3261	4.0056	0.92645	6.6841	2.5826	2.9182	1.7496	5.0546	5.6751	-0.60327	6.9384	4.9119	0.40994	4.2445	0.34897	3.7309	1.2961	-0.8789	1.9563	4.5192	5.1536	0.6393	3.185	2.4497	7.4659	0.94143	6.0472	3.074	3.9991	2.9531	5.8156	-1.1992	-0.68213	7.9795	5.0702	0.063295	4.1396	2.8595	0.053683	-1.6651	1.7307	0.22474	5.3483	-1.6937	4.8839	-3.2197	6.217	1.1833	1.6618	6.4623
4.2417	9.8749	10.151	12.994	14.362	6.1851	9.8141	9.9846	13.764	9.7874	11.407	9.1524	11.464	7.1964	7.894	11.666	9.305	6.3099	3.6033	12.258	8.8205	8.7831	8.8044	8.5078	7.8601	10.573	7.3236	12.598	8.4684	11.722	9.8189	8.8174	5.1293	10.141	10.618	5.3165	11.944	6.4819	11.074	6.9882	7.3822	3.7779	10.257	8.3163	11.221	7.3534	8.0104	7.8719	8.8722	7.5292
-12.694	-9.796	-13.84	-14.965	-10.523	-9.3698	-10.087	-7.6211	-10.581	-9.2185	-16.98	-15.569	-14.627	-14.167	-14.274	-14.846	-18.068	-14.04	-17.328	-10.071	-12.303	-12.475	-18.007	-13.001	-11.964	-15.167	-10.872	-13.255	-13.886	-10.576	-14.556	-15.364	-13.773	-11.803	-13.902	-11.338	-17.007	-13.952	-14.638	-15.106	-12.152	-8.4172	-12.304	-15.483	-17.964	-13.076	-12.398	-11.17	-13.259	-10.325
0.83627	-5.2454	2.1299	0.45475	3.4615	1.0689	2.6581	1.6288	3.2993	4.5141	0.40317	5.1654	2.8709	2.0736	5.571	6.1811	-1.1777	-3.3775	5.6359	3.2965	-0.033108	0.53884	2.1919	1.169	1.2145	6.0921	-0.77511	0.53519	3.7541	4.3948	6.0586	2.1193	-0.60334	-2.0642	5.1791	1.8455	0.32313	3.6263	-3.2441	4.7871	-3.2999	-0.2286	4.4953	-1.8938	0.10184	-2.1597	2.398	-0.19127	4.9248	-0.33702
-11.609	-16.652	-17.607	-10.041	-16.782	-14.621	-15.666	-15.975	-14.728	-12.192	-14.237	-14.345	-10.316	-11.476	-12.762	-17.131	-12.379	-12.067	-15.745	-13.064	-15.665	-13.359	-14.883	-15.22	-12.792	-10.851	-13.402	-14.146	-13.679	-11.005	-14.877	-12.507	-15.075	-15.842	-14.117	-13.555	-13.856	-18.303	-11.981	-14.615	-13.098	-13.118	-10.468	-8.7238	-12.839	-12.982	-8.991	-17.95	-15.312	-10.402
-7.2108	-2.5586	-0.74806	-0.1162	0.87481	2.587	1.0099	0.042991	-3.7312	-1.8142	-1.5368	-2.1739	-6.1233	-2.7715	-5.596	-0.50018	0.93538	1.2712	-3.1125	-4.7753	0.54949	-2.9662	-2.4509	3.6323	-0.53325	-1.3115	-1.9383	0.53978	-1.6118	1.5097	-0.88524	-3.6823	5.487	2.577	-3.2627	-3.1737	-1.0206	-0.48923	0.64416	0.87534	2.9652	-4.6186	0.35162	1.4748	3.6642	0.37347	-5.4052	2.4015	2.5095	1.3857
-0.9247	-0.42956	-2.8376	-7.4741	-2.0322	-3.2992	-7.3599	-4.2922	-8.7675	-5.2459	-0.84651	-5.4028	-0.73364	-3.3229	-4.2009	-5.027	-5.8724	-3.8834	-3.0365	-0.99845	-1.988	-3.7095	0.096425	-2.6643	-1.1308	-3.2196	-1.8868	-7.4586	-2.1946	-1.2996	-5.9435	-3.1617	-4.2659	-4.35	-1.1158	-4.7112	-4.1318	-2.2454	-4.0082	-2.0594	-7.2055	1.1741	-5.3864	-4.4036	-5.6952	-4.387	-1.406	-2.3681	-7.5335	-6.9471
-3.8095	-2.8955	-4.8481	-0.36736	-4.5437	-1.8522	1.3105	-5.8436	-5.2719	0.33034	-0.81517	-2.0595	-3.8268	-1.8221	-2.8976	-2.5351	-0.25894	-2.7061	-2.8444	-3.6404	-2.8291	-1.4119	-0.69367	-6.1419	-4.8656	-3.9709	-2.9826	-2.1989	-3.6045	0.44497	-2.2208	0.45002	-3.9767	-1.086	-5.7933	-6.4099	0.1083	-1.9723	-4.5853	-7.3418	-1.1837	0.58413	-3.0177	-3.0365	-2.5939	-0.45807	-3.5558	-4.7482	0.44497	4.6192
-3.4716	0.46395	-2.5349	-6.1308	-0.82218	0.38705	-6.3382	-6.6507	-1.6654	-3.0146	-2.3517	-2.7828	-3.1126	-2.3337	-3.9652	-1.0085	-6.1599	0.9754	-5.0355	-2.339	-2.2464	-4.7532	-0.89949	-3.008	-3.6833	-5.4555	-7.1615	-6.3815	0.82447	-3.6378	-8.9869	-3.1303	-3.6003	-0.20889	2.063	-7.1544	-4.7998	-2.6995	-5.0081	-4.7459	1.9891	-8.6802	-6.0992	2.9576	-1.7789	-2.9062	0.11931	-2.1775	-0.63158	-5.9939
0.80014	0.32085	10.76	3.4561	5.3493	4.6356	5.63	3.6152	3.6076	3.4878	5.4096	2.0637	6.5539	4.5329	3.2062	2.1696	6.586	4.0145	0.30149	4.1936	1.6223	4.6583	3.2866	4.4057	-1.1527	4.4185	2.6193	6.2338	5.1171	4.8732	1.5045	-0.94517	9.152	6.1795	6.6754	1.3968	3.6088	1.6218	1.2453	5.8421	1.8052	6.0378	6.6206	4.6843	5.6219	4.0353	4.637	5.1449	5.3923	6.2206
4.4301	4.3262	4.9647	5.8842	4.8816	3.0686	6.8765	0.8135	5.0471	1.6658	3.1152	6.9959	2.4993	1.3635	0.75865	4.4548	8.0516	0.44217	7.0604	6.3171	6.1912	2.4454	5.2948	6.1446	4.789	7.097	4.0393	7.3197	1.2165	5.5553	2.6885	1.6896	5.1682	6.9316	8.4749	4.0585	-1.4755	3.1143	6.2589	5.6804	8.2704	2.2126	4.9791	3.1918	-1.123	2.6373	6.3857	8.8072	7.5869	4.2713
-5.7149	-5.5521	-7.7231	-5.5518	-4.868	-4.612	-4.2723	-2.9558	-3.681	-1.8756	-4.8095	-4.0736	-0.61689	-1.8956	-3.4934	-6.1519	-4.7804	-0.088799	-1.3375	-4.6056	-7.943	-5.9235	-2.1699	-0.042832	-3.5728	-1.6239	-3.3573	3.3262	-1.4822	-1.9053	-4.2689	-5.3943	-4.1493	-4.0017	-5.5578	-3.3002	-2.8521	1.4347	-2.9116	-8.5073	-3.7403	-2.6251	-6.2354	-2.7763	-5.3224	-3.1642	-4.4857	-2.4695	-1.4206	-4.7261
9.6039	7.5259	11.705	10.963	6.7994	14.114	7.3309	10.642	11.353	7.3424	8.1211	0.99406	11.566	7.0363	12.752	5.2822	15.475	11.116	11.02	8.7497	10.309	9.7798	9.5859	12.532	12.227	7.6124	8.3558	13.386	5.0844	9.5602	5.6818	9.3032	16.509	10.5	7.7792	11.401	7.2355	7.5154	11.42	14.366	7.7179	9.771	5.2991	6.5624	7.6331	7.7456	10.295	15.589	13.465	8.6453
-4.8479	1.4475	-0.91943	-2.3346	-4.2328	-2.3965	-2.19	-3.0899	-4.0283	-4.8358	-7.2958	-4.0977	-1.0703	-4.7272	-2.2184	1.0412	-3.8782	2.8362	-3.2983	-1.9985	-1.8584	-1.0985	5.0008	2.2082	-7.2106	-6.677	-1.3334	-4.3262	2.3969	-2.0464	-4.8922	-0.6466	-4.9057	-3.0848	-1.81	-1.1576	-2.5472	-4.3607	-0.82656	-3.0116	-0.1719	-1.8277	-3.7739	3.2589	-2.4735	-7.0354	-3.1495	-2.8932	-2.2809	-2.21
-10.035	-9.8875	-9.6557	-3.7046	-8.9654	-5.764	-11.366	-10.95	-8.1358	-15.598	-6.3464	-8.0207	-2.5925	-6.4348	-6.3308	-5.7516	-5.6113	-2.7199	-7.4447	-11.058	-8.0319	-11.647	-7.8347	-7.514	-9.8001	-10.414	-9.2987	-4.8359	-11.593	-8.739	-6.1822	-7.8702	-10.374	-10.716	-10.172	-12.004	-11.087	-8.3639	-5.8675	-7.1458	-5.0336	-5.7317	-6.55	-3.2948	-7.0065	-4.6167	-7.6554	-7.4766	-10.401	-7.71
-3.7702	-2.4264	-6.0407	-7.2794	-6.4964	-7.5297	-6.6205	-6.0395	-3.9334	-5.3563	-5.1725	-7.1038	-10.564	-6.802	-6.4141	-6.2847	-9.4167	-9.8714	-7.2403	-0.11143	-7.0522	-2.1178	0.86139	-7.9532	-6.0743	-5.5079	-2.521	-7.3918	-6.608	-3.8392	-4.48	-5.781	-3.5336	-5.8698	-13.651	-5.8956	-7.6814	-6.1615	-0.23197	-8.5104	-9.4376	-10.463	-2.3248	-7.4113	-5.6788	-6.483	-3.387	-4.7354	-7.8777	-8.3207
0.91198	-1.014	-0.57329	3.1348	-2.5239	-1.2705	-2.853	2.6616	-3.4023	0.74047	1.055	-1.4462	1.5212	-3.5192	0.80389	-4.1445	1.7946	-1.4256	1.2573	-0.8017	0.8747	0.04078	-0.71687	-3.873	1.6988	2.9413	1.458	-1.4026	-2.3854	-2.0646	-0.24338	3.7811	-4.54	2.794	2.1436	0.21832	-0.24861	-1.6123	-3.2319	-2.1722	-3.0697	-3.8587	-1.1378	-2.3891	3.7528	-2.4002	-2.7933	1.1804	0.88737	-0.0078927
2.6909	2.5715	-2.7589	-0.87753	-0.69892	2.7816	0.84904	1.1264	0.76582	-0.36228	-3.1517	0.53715	0.81625	-0.45183	3.1513	4.1261	0.96128	4.542	-0.35086	-4.4871	2.39	2.719	4.9199	3.6207	0.095464	3.1574	7.0728	-0.21554	1.2523	2.5164	3.0367	3.5708	1.185	0.13182	-1.1329	0.18949	3.5292	2.8001	2.2715	-0.51089	2.6646	0.17249	1.6986	0.18709	-1.272	2.3426	1.4767	2.2225	1.3008	1.4626
-9.4402	-13.078	-17.776	-17.35	-12.455	-11.84	-14.795	-15.869	-11.057	-10.031	-13.918	-13.94	-14.72	-14.121	-12.655	-13.909	-14.524	-11.64	-16.15	-15.216	-12.606	-10.873	-11.835	-16.808	-8.9345	-16.729	-13.444	-11.754	-15.001	-11.285	-16.726	-14.187	-13.047	-13.712	-14.067	-13.794	-10.979	-12.129	-16.179	-10.388	-18.122	-10.667	-15.056	-11.311	-12.528	-13.225	-8.0858	-13.954	-11.386	-16.351
-12.319	-14.118	-14.995	-17.154	-14.024	-8.6675	-11.904	-11.135	-9.9622	-8.1953	-15.514	-17.632	-10.061	-13.272	-11.144	-9.0843	-15.36	-11.457	-8.0779	-12.691	-10.821	-10.974	-9.9123	-13.519	-11.894	-9.244	-9.1709	-9.496	-11.632	-11.312	-13.082	-14.481	-12.289	-13.564	-12.482	-12.168	-11.21	-10.67	-9.1448	-9.8172	-13.318	-12.43	-9.1021	-15.538	-12.513	-14.783	-13.195	-11.33	-9.8425	-11.858
10.431	10.887	6.1644	2.9025	8.508	6.9397	8.0956	7.6123	7.0223	9.8195	6.6708	4.6125	10.443	9.5651	11.611	9.4699	7.6319	10.059	5.7316	7.1152	9.0128	6.2952	11.27	6.9061	7.5584	5.6286	15.783	9.0106	5.6243	6.9514	5.846	5.7295	9.7142	7.8032	12.268	6.8377	10.749	11.525	5.2591	5.6579	11.595	7.8387	7.8095	8.1661	7.4668	5.748	6.1492	8.5532	10.212	13.1
-1.8572	-0.66937	0.017275	-0.60774	-3.0578	-3.5677	2.0884	-5.3935	0.50993	-2.2033	-2.4789	-3.3617	-0.65762	-0.67713	-1.5428	0.6171	-4.906	1.3953	1.0229	-3.8116	-4.0316	-4.6591	0.75767	2.2264	-0.60261	2.1827	-1.7049	-2.5736	-0.073083	0.30118	-5.9832	-4.2003	2.4436	-1.0993	-3.65	-4.1376	0.19562	-4.6969	-3.9677	-3.3608	-0.4524	-2.6412	0.44475	-0.80865	-0.24792	-1.6283	0.77769	4.3516	-4.8803	0.13415
9.3442	9.3636	4.1507	5.6472	2.9522	11.832	11.006	12.725	9.3601	7.9925	7.8046	10.435	12.635	7.6327	7.8427	6.2967	4.9591	9.5116	6.4854	6.431	6.7264	11.145	9.4688	4.3441	5.7591	9.4141	10.794	7.7511	10.528	9.7433	11.191	12.656	8.7857	2.7883	11.68	5.5813	6.5576	6.6751	7.9833	7.7531	8.1021	9.8405	4.9695	10.164	6.2032	10.833	13.557	10.566	7.5136	11.576
9.5759	4.2856	9.4376	6.8245	10.041	8.9651	14.597	5.8203	13.37	7.5218	10.936	4.6866	6.1047	6.3093	8.6846	8.0469	10.077	11.363	9.3545	7.0598	7.3418	3.5098	10.297	9.6947	7.4213	8.9132	11.098	10.272	7.6693	10.083	10.378	14.186	12.703	9.6103	13.498	5.4493	12.72	11.862	9.6697	14.169	9.6388	10.309	7.7833	8.8464	12.316	10.251	3.909	9.3104	9.6481	8.0897
5.6204	2.9137	7.0638	2.1206	7.809	0.5506	1.9327	5.7756	7.2489	4.0126	3.6745	7.073	5.2125	10.683	6.8835	7.5132	7.3856	7.4513	5.6804	2.1575	4.3107	7.945	3.7434	9.7175	4.4353	5.3005	9.5599	5.0604	3.1518	7.9743	5.1076	2.2066	6.2801	4.8859	7.6613	4.5025	7.6658	4.8917	11.459	6.399	4.6239	5.3183	6.8043	4.0286	0.75014	5.7288	7.7251	6.9443	7.1165	2.2521
-2.9374	1.0958	-1.6109	-8.0116	-2.8247	-0.89625	-3.393	3.8974	-2.1131	-2.1209	-4.0817	-1.7779	-3.9008	-0.16968	0.053648	-2.6904	-3.6359	1.1511	-1.8472	-3.4669	-3.0608	-5.7339	2.2141	-0.78617	0.30505	-4.767	-2.1149	-0.49039	-0.09122	-0.41217	-2.6586	-3.5011	-4.7673	-1.4206	-5.6995	-5.5678	-2.5897	-6.0692	0.58274	-2.1317	-2.2678	-4.1526	-1.5961	-4.4495	-5.7989	0.77788	-5.3815	-2.1375	-2.3813	-1.2726
1.8518	2.2344	-5.7508	7.2695	2.5271	5.0483	-1.9407	1.4395	1.2518	1.333	-1.4206	-0.88199	-0.81718	4.8686	4.9507	-1.623	1.9187	1.0784	-0.10437	2.9349	2.6658	1.2999	-1.8533	1.9119	9.5101	1.8389	2.5114	-2.304	5.9422	2.0074	3.2429	0.48215	3.165	5.5921	-1.052	5.79	1.4955	-0.34877	6.5988	4.7664	0.62364	0.31148	4.7917	2.0315	0.55554	3.8008	2.2143	1.6156	5.4171	-2.1664
-3.4047	-5.0491	-3.4168	-0.18076	2.3089	-1.3523	0.84454	-4.8768	-2.1434	-3.6619	2.1233	0.21378	-2.3021	0.86842	-2.7274	-3.2082	-2.834	3.2531	1.3516	-2.2248	-3.1648	-6.8075	-2.2683	-3.2619	-0.87026	-3.533	-7.1932	-4.4524	-2.1482	-0.55008	-5.0633	-0.34465	-7.7265	-10.486	0.2614	-6.2271	-2.0177	0.35881	-1.4426	-5.5236	-3.2011	0.52599	1.8464	-3.8218	-1.3874	-1.4724	-2.2795	-2.7711	-1.3257	0.19767
0.84581	-5.6516	-1.591	-2.5886	-4.2305	-4.8145	-1.8447	-4.6826	0.72167	-4.657	-6.4162	-5.9324	-2.9522	-5.976	-0.81968	-3.6213	-2.2768	-2.1335	-2.4215	-7.4428	-6.8242	-2.8712	-4.4418	-2.6194	5.3059	-4.2791	-3.9643	-4.6825	-1.5531	-1.5031	-3.8721	-0.75791	-2.4164	-5.0335	-6.2812	-0.27432	-6.0343	-2.6217	-2.067	-1.4135	-4.7841	-0.18983	-0.4607	-1.6473	-3.0795	-6.1743	-4.6938	-3.4104	-2.5431	-4.7271
-6.6881	-2.4691	0.30314	-0.11571	-5.8856	-2.2512	-2.9469	-3.4367	2.6628	0.8877	-0.029004	-1.3339	-5.6087	-3.3671	-1.8941	-1.8052	-5.1623	-3.1728	1.4062	-4.4738	1.6001	-2.3313	0.029957	0.10405	-3.032	-2.1396	-2.3541	0.8608	-1.7207	-1.5616	-2.4771	-6.3204	-2.6107	0.58739	-3.0609	-3.4111	-1.1085	-1.0216	-3.944	2.5244	4.4297	2.3891	1.4021	-2.2158	-1.0499	-2.493	0.06618	-1.706	3.7787	2.328
-1.619	-5.3443	-2.0346	-5.3263	-5.0795	-5.6436	1.3374	-5.387	-1.3954	-1.1706	0.61091	0.59402	-5.2428	-5.4826	-3.5916	-6.8125	-1.4431	-0.017513	-1.8555	-3.8592	-0.14192	-2.6312	-3.7699	-2.5176	-1.0932	-7.7136	-2.8086	-1.9333	-0.84639	4.0308	-1.1371	-0.7337	-3.7028	3.234	-1.7698	-1.942	-0.068508	-6.2794	1.5532	0.80336	-5.0908	-4.4494	-4.0727	-2.9197	-0.39765	-1.9564	-6.3364	-4.1238	2.3455	-0.058188
-2.6543	-1.9928	0.72872	-3.8405	-1.672	-5.6378	-1.2008	-1.1079	-6.7585	1.7495	-3.1658	1.2915	-2.9284	0.091894	-3.3174	-0.44883	-2.483	0.50187	-2.2822	-3.3227	4.2518	1.0187	-3.1602	-4.4853	-0.063808	-5.3309	1.8329	2.288	-2.7577	-2.3681	-1.7482	0.96005	-2.8643	-0.065044	-4.145	0.35438	-1.6896	-1.707	-2.3645	-2.6225	0.056982	-2.4381	-4.7608	-4.5553	-2.1435	-2.7131	-4.5873	-1.576	-9.101	0.621
-15.336	-10.486	-16.575	-14.291	-17.466	-17.039	-14.831	-13.855	-11.561	-15.516	-13.832	-14.774	-13.122	-14.399	-17.957	-13.492	-14.775	-14.091	-15.968	-14.902	-12.248	-15.93	-15.162	-11.917	-13.04	-16.334	-11.659	-17.814	-13.313	-9.5753	-11.754	-13.761	-14.041	-12.601	-14.578	-14.217	-14.618	-17.035	-10.073	-19.471	-16.425	-12.049	-16.674	-13.512	-14.049	-10.391	-13.077	-14.345	-13.222	-12.35
15.012	10.65	9.0795	7.2154	7.6691	8.8978	11.007	7.6806	11.292	10.408	6.6666	14.512	2.9037	7.9332	5.5115	8.1091	8.039	10.875	5.9786	11.245	7.2359	10.239	8.4668	5.9484	7.7758	8.6128	7.7621	12.977	6.8286	7.7734	6.7061	5.4621	10.512	10.992	11.683	6.1554	11.194	10.114	8.2648	5.5898	8.4608	9.7212	6.5501	12.217	13.98	11.029	7.5127	8.9006	9.0939	4.2843
-10.602	-10.055	-11.619	-13.757	-11.141	-9.6008	-7.6477	-8.6622	-12.57	-14.138	-6.859	-9.8943	-11.876	-12.412	-10.478	-10.222	-8.4826	-14.179	-5.864	-6.5865	-6.8435	-10.41	-8.0349	-10.888	-8.1035	-11.742	-12.831	-13.522	-10.551	-3.5261	-12.288	-15.242	-10.17	-10.887	-13.839	-7.8978	-4.9285	-9.3714	-6.7467	-5.6346	-13.222	-10.792	-8.9895	-12.811	-10.063	-9.7928	-9.849	-11.073	-12.063	-13.07
-15.829	-12.309	-6.8174	-12.171	-9.6418	-11.403	-12.891	-12.627	-8.181	-6.9646	-9.8912	-9.7266	-7.898	-12.126	-14.101	-12.491	-11.774	-15.783	-10.996	-15.307	-9.9759	-13.334	-13.433	-8.9538	-11.204	-12.092	-16.975	-8.308	-11.851	-12.217	-11.185	-12.326	-17.39	-14.56	-14.82	-11.311	-8.4107	-16.331	-14.095	-10.261	-14.077	-14.444	-10.218	-11.265	-15.581	-12.772	-14.874	-10.208	-7.5747	-5.8611
-10.908	-16.212	-12.801	-14.799	-12.272	-7.0247	-14.827	-12.686	-6.9455	-12.03	-8.9402	-12.955	-12.09	-12.296	-12.448	-12.285	-15.028	-12.428	-13.452	-11.557	-17.902	-15.343	-10.823	-14.776	-15.913	-14.536	-18.267	-9.3379	-13.284	-11.669	-11.262	-12.649	-11.078	-8.4767	-12.144	-9.7669	-14.957	-13.353	-13.472	-10.687	-12.652	-13.684	-9.9673	-12.214	-13.759	-9.7055	-9.2213	-6.6413	-8.6622	-11.469
-0.2373	-3.0308	-4.4385	-1.8474	-5.6056	-8.9438	-8.6801	-2.689	-4.4222	-8.0744	-2.1901	-4.6046	-1.4598	-3.4609	-2.8683	-3.6257	-3.3218	-3.5873	-3.1711	-4.7738	-1.4004	-3.256	-4.1474	-3.0257	-4.2161	-7.042	-3.3311	-10.778	-7.1771	-3.7135	-3.0967	-3.5749	-7.3735	-12.302	-5.2773	-5.8523	-5.3139	-5.6113	-5.0954	-1.0927	-2.1271	-2.2388	-3.9055	-4.5298	-5.2634	-1.0335	-6.8709	-2.6961	-4.7503	-6.4527
-5.3567	-6.5835	-3.025	0.78854	-0.97123	-5.3102	-1.5629	2.5656	-2.7556	-8.3268	-1.0714	3.3163	-6.9212	-4.3126	0.052912	-2.9585	-3.5196	-6.4537	-2.1018	-4.7346	2.4018	-3.5255	-0.5118	-4.5827	0.56863	-0.87834	-2.083	-4.0368	-5.9642	-4.9691	-8.0544	-4.6911	-2.9311	-3.4528	-2.2253	-2.9866	-8.0643	-6.9416	-0.29107	-0.19099	-3.4539	-2.5216	-5.4156	-0.54954	-3.5078	-0.18767	-6.7299	-2.5757	-3.1342	-6.5636
-9.9996	-11.264	-9.4963	-14.125	-9.9288	-11.628	-9.0331	-11.53	-7.4311	-8.3508	-13.062	-12.826	-13.79	-11.596	-11.899	-12.461	-9.0525	-11.7	-12.27	-7.2054	-14.032	-12.141	-9.7062	-10.029	-13.047	-12.757	-14.38	-11.097	-10.401	-12.975	-12.023	-6.5817	-12.871	-10.446	-8.1203	-15.147	-14.031	-16.255	-8.9499	-13.562	-10.136	-14.281	-8.9414	-12.236	-8.9951	-14.84	-13.032	-15.818	-5.1808	-8.1501
-4.0947	-3.5582	-2.0337	-3.8855	-3.496	-0.076285	2.4991	1.2658	0.9672	-4.9737	-2.7243	-4.734	0.12784	-7.4064	-3.7112	-0.96539	-4.2553	-6.0842	-2.6374	-3.7417	-5.7731	-5.7784	-4.6294	-4.5994	-1.176	-1.4288	1.0592	1.7748	-3.1569	-3.9116	-2.5954	-5.2947	2.3865	0.62874	-3.526	-0.91087	-5.0421	-1.8185	0.086535	3.2468	-4.5432	-7.671	3.2856	-4.7591	-6.1941	-4.6978	1.5626	-2.5021	-5.5771	2.0378
-5.3278	-4.0534	-5.8315	-0.4435	-4.6726	-2.8664	-1.3299	-0.6737	-4.0393	-4.341	-2.9175	-5.5091	-5.268	-7.2542	-5.2243	-4.9475	-4.4188	-4.8705	-9.6063	-6.4243	-4.9006	-2.3064	-4.6719	-1.3506	-4.1569	-2.7533	-1.4672	-6.3632	-0.33267	-6.4882	-4.1958	-0.64217	-2.2418	-4.2374	-2.0787	-6.5743	-0.65999	-3.4448	-2.3608	-9.0232	-4.5662	-3.4566	-6.9432	-5.8186	-2.8912	2.6067	-7.3221	-5.9207	-8.2394	-1.2535
-7.5728	-6.912	-5.7532	-6.0884	-4.9517	-9.5644	-6.0345	-4.7528	-5.6571	-6.0308	-7.2148	-3.0954	-9.8178	-2.1469	-3.4831	-1.3308	-10.358	-7.9725	-2.7572	-6.8939	-3.8794	-9.1563	-5.8083	-4.9366	-8.3364	-2.9709	0.59392	-5.3625	-6.9295	-7.4617	-9.2279	-1.6711	-5.0742	-4.4371	-8.6167	-5.2277	-3.8338	-4.1133	-4.3393	-8.4932	-10.331	-4.1833	-5.2683	-8.9927	-2.814	-10.472	-12.145	-3.9267	-4.4588	-5.384
-12.968	-10.116	-9.7262	-12.532	-9.5568	-8.134	-8.4932	-13.411	-11.454	-12.989	-7.2668	-9.7804	-9.0472	-8.3656	-11.869	-10.193	-14.57	-8.7556	-13.98	-10.803	-6.3003	-6.5211	-12.143	-13.96	-10.857	-10.644	-4.66	-10.686	-9.0508	-7.1348	-9.7301	-7.8385	-7.8468	-8.7728	-9.1526	-5.8038	-6.7543	-12.349	-8.3004	-9.0903	-13.963	-13.147	-8.8368	-7.5425	-8.7666	-8.8108	-9.2606	-7.0495	-7.18	-6.7262
-4.4736	-1.9447	-3.9109	-3.3838	0.64344	-2.6025	-0.8511	0.4514	-3.6992	-0.63966	-5.2193	0.50739	-1.5635	0.15593	5.8945	-5.395	-2.3564	0.17614	-0.98922	-0.98936	-1.631	-2.429	-0.81133	-0.87191	-1.2354	-0.09866	-0.95408	0.57175	1.4918	-4.3362	-2.1962	-2.2029	-1.3611	-2.5717	-0.13473	0.79556	-1.0141	-3.5011	-3.8013	-2.9278	0.93284	-0.020976	-2.2929	-1.9672	1.2691	1.2599	-0.63353	1.2424	-3.054	-0.21919
-13.328	-11.307	-16.462	-11.381	-11.2	-17.916	-13.913	-12.647	-11.114	-16.724	-11.595	-9.5551	-16.609	-12.788	-9.7846	-11.283	-6.1457	-12.793	-11.939	-14.688	-14.521	-11.65	-12.882	-13.807	-12.296	-17.919	-12.812	-14.891	-13.38	-10.116	-14.85	-15.576	-17.612	-14.663	-11.302	-14.768	-14.79	-11.267	-13.77	-15.019	-14.865	-12.764	-14.322	-13.357	-11.783	-10.548	-14.59	-10.774	-12.292	-14.525
-0.67598	-0.67121	-3.3257	0.56512	-3.9419	-0.12759	-3.0462	-1.8325	-2.4755	-2.867	-3.1958	-1.7048	-3.7307	-8.7248	-3.3873	-1.9218	-2.8655	-1.2329	-2.555	3.0986	-1.902	-3.7352	-0.85389	-1.9778	-3.2566	-3.8095	-1.8741	-4.7796	-3.6842	3.3227	-3.144	-4.6973	-3.373	0.25993	-0.93782	-2.3695	-1.451	1.6387	-3.7227	-4.8663	-2.1941	-4.3859	-0.41827	-0.42605	-3.669	0.34826	0.55572	-7.9254	-3.5656	-1.8922
1.72	-0.85037	3.314	-4.6222	-0.41831	-0.67417	-9.979	-3.6339	-1.941	-7.0885	-1.7143	-5.3988	-4.9154	-5.804	1.2374	-4.4997	-4.1057	-5.3438	-3.7701	-5.1475	-3.7182	-0.95007	-3.4486	-7.1861	-2.1381	-1.243	-2.5143	-4.532	-7.0291	-8.7368	-1.9165	-2.8364	-2.0726	-3.5216	-5.0823	-6.071	-2.1743	-0.63424	-1.6029	-2.0682	-3.3517	-3.408	-7.6075	-5.0615	-4.8418	-5.7627	0.92687	-0.56403	-4.0054	-5.6697
-1.5663	0.16468	6.288	-5.5042	4.9849	1.6297	-2.7065	0.81014	-2.493	1.8503	-1.605	4.0979	-1.3488	-4.529	-0.74451	-1.1099	1.1142	1.1519	1.1861	-0.40304	1.4079	1.7507	-4.3258	-0.63837	0.46657	3.5336	0.23962	-1.4968	-1.5262	-1.57	1.1857	0.17891	-2.5269	-0.85466	2.3389	3.2076	-1.8208	-1.9638	-3.5015	-0.39964	-0.45177	-2.8388	2.2743	0.45387	0.32223	-2.4747	-1.4212	-4.3217	-2.6234	-1.8786
1.7595	-0.1383	-1.5668	2.1755	-0.71835	-3.6268	2.9307	3.5933	1.6718	7.5936	-0.33063	-0.72993	0.73236	4.9034	0.21529	3.6639	1.1078	3.678	0.90369	1.0779	1.4567	2.4576	3.6856	1.6806	3.4673	-1.7892	2.3827	2.1284	2.2125	1.3719	1.0643	2.5338	1.1815	1.1963	-1.2135	-3.1055	5.0734	1.8385	2.6198	0.46313	4.9053	0.79034	5.7254	0.21869	0.86913	0.036658	-1.4538	0.34314	2.1849	3.168
-2.2542	-0.39176	-4.2207	1.9199	2.1557	1.5299	1.9567	3.2484	0.54051	1.7778	-2.7765	-3.4188	-1.606	-2.9568	-0.82394	-1.643	-2.0241	-2.2721	-3.072	0.057739	-3.4851	-6.048	-2.9578	0.54218	-3.2003	-4.2051	-3.6489	0.1933	-2.0216	-0.11372	0.37292	-4.2272	1.7945	-3.8029	-3.3621	1.3853	-4.6953	0.29153	-2.3368	-0.31052	0.19079	-4.5914	-6.0496	-3.3876	1.1475	0.44296	-1.8586	0.1059	-0.17075	-4.6797
-5.8842	-2.5849	-6.9202	-4.9701	-0.71825	-7.2377	-1.5766	-3.0077	-1.7713	-4.0878	-5.3509	-1.5387	-4.0175	-4.582	-3.4024	1.0635	-4.3002	-6.0731	-4.0362	-9.5129	-1.1506	-1.7984	-2.6594	-2.739	-0.0013657	-3.8312	-2.7813	-6.2329	-5.2778	-3.0642	0.35111	-7.1617	-7.1278	-5.5644	-3.7348	-1.4284	-0.4425	-2.9174	-3.9217	-1.8657	-1.0444	-5.7718	-1.6045	-5.616	-5.3269	1.7114	-1.6765	-5.608	-2.0688	-2.2958
-9.0271	-9.0651	-10.923	-13.251	-12.616	-11.487	-13.524	-10.491	-10.525	-6.2322	-6.6989	-6.8119	-13.107	-11.568	-15.494	-12.121	-7.9661	-10.574	-14.616	-12.659	-9.5098	-14.007	-11.968	-8.6145	-9.6508	-12.572	-8.6683	-10.13	-9.8252	-7.0411	-8.7803	-13.553	-6.8247	-9.8591	-14.326	-11.569	-9.901	-13.073	-14.882	-12.584	-6.5182	-8.2134	-10.649	-8.6122	-10.262	-17.021	-12.976	-11.32	-11.169	-13.115
9.0886	9.4503	6.7469	7.7408	10.573	9.185	8.0978	6.5267	11.683	7.0458	11.21	6.5144	7.5276	12.631	15.075	8.8641	15.168	9.8464	7.8304	6.273	10.658	8.4696	1.9167	7.8188	6.7289	8.6507	5.0918	8.4108	10.874	7.316	5.79	9.2551	7.9718	9.0316	7.8368	11.281	2.6591	9.6949	7.4841	6.14	5.4986	8.4601	8.3034	7.5517	11.336	10.678	7.4293	12.06	7.3042	13.084
[truncated: 273 more rows]
[truncated: 150 more columns]
