# Supplementary material for: Genetic dissection of main and epistatic effects of QTL based on augmented triple test cross design
Source: PLoS One. 2017 Dec 14;12(12):e0189054. doi: 10.1371/journal.pone.0189054 (PMC5730204; doi:10.1371/journal.pone.0189054)
Supplement: S7 Supporting Information — (ZIP) [file pone.0189054.s007.zip › z2_1300_0.2_5.csv]

-2.0192	2.0571	4.5649	2.7393	-1.0962	0.68716	-1.9512	-0.76817	0.58734	6.428	5.3954	1.1559	0.80712	-0.095405	2.5565	-1.0047	-3.9735	2.6327	3.1356	5.2144	6.0788	-4.0694	1.8491	2.4643	-2.9187	-3.9285	2.7991	2.3147	-0.20527	7.2913	1.0688	2.7879	-0.12477	2.3098	-0.9412	-5.3644	3.7232	3.8703	3.3539	-1.4898	0.49529	-2.079	5.3813	-3.8217	3.8753	3.1994	1.17	3.6838	-0.16693	-2.0507
-7.2826	-15.279	-16.043	-12.617	-12.026	-16.203	-16.291	-11.553	-16.067	-10.165	-15.778	-8.6838	-5.1903	-8.5977	-13.083	-16.086	-9.9977	-21.07	-10.928	-12.395	-16.335	-17.701	-12.531	-15.237	-11.441	-13.708	-8.4278	-11.719	-14.026	-8.5073	-9.5139	-12.035	-9.9889	-9.5978	-10.786	-13.5	-14.914	-9.755	-11.846	-14.102	-8.481	-14.73	-13.055	-11.04	-13.455	-6.766	-12.651	-7.5456	-11.169	-13.875
13.661	12.877	6.0357	13.956	9.0381	9.5944	10.242	11.816	10.37	5.1925	5.4644	15.906	9.948	9.7047	14.509	2.6002	12.463	9.507	14.466	10.533	14.935	13.446	8.1995	4.3291	4.7076	12.614	4.7724	9.5036	13.565	7.0159	5.7875	4.9684	10.554	12.577	9.6442	12.914	13.048	15.324	8.1079	9.0306	7.1251	11.971	14.808	4.6578	8.0569	11.477	14.506	10.667	10.767	10.153
-4.4882	-6.2714	-4.7019	2.5457	3.9914	-2.6843	2.466	3.2535	3.4748	1.051	-0.59332	4.2509	1.8825	1.256	-1.0393	6.1375	4.2317	4.294	6.5419	1.1473	4.3165	4.2283	3.8689	6.2409	-0.51606	-1.5671	-1.3982	2.5535	-0.95259	1.2897	5.3806	-0.2202	-0.085957	1.9291	-3.6351	-3.7089	4.2137	0.73676	-5.5503	1.8951	-4.3895	6.5216	-0.81954	-2.7171	-3.4758	-2.2144	0.62133	-1.1703	-0.33599	0.27127
-7.5356	-5.3554	-3.8224	-4.1022	-7.3093	0.13212	-8.9895	-9.5431	-12.065	-1.6275	-11.143	0.1088	-10.912	-9.4477	-6.7843	-4.3464	-3.2153	-7.289	-3.4222	-4.1443	-5.7792	-8.4299	-3.2939	-7.1251	-10.309	-6.6025	-5.5693	-8.6424	-10.404	-6.3862	-7.1834	-6.353	-0.0075767	-8.6497	-10.879	-11.206	-3.7565	-4.85	-6.4834	-7.8088	-6.7238	-4.1559	-6.7673	-8.8304	-5.0621	-8.8085	-6.3493	-10.084	-7.0395	-14.125
4.833	13.892	3.3756	8.4236	9.4271	8.9755	4.3365	18.45	8.3371	10.322	7.8513	7.0895	15.029	9.0877	10.992	10.002	12.271	7.4409	5.6374	6.827	9.27	6.2669	7.4318	4.5828	16.894	3.9587	9.1028	7.59	1.8389	8.7155	9.0585	6.7429	6.7274	5.2803	13.624	17.449	3.9578	13.921	9.0463	13.507	8.6779	9.185	7.7926	12.958	6.1986	11.429	2.8695	4.7224	7.717	3.8082
-6.4195	-7.663	-7.8694	-5.0606	-10.33	-0.24804	-8.3054	3.5825	-9.5602	-4.1832	-6.5851	-7.7639	-9.6232	-0.62761	-6.8685	-5.6071	-1.7655	-4.2163	-10.71	-5.0037	-4.9793	-2.8879	-0.84094	-8.1085	-2.9404	-4.9528	-3.2843	-7.6408	-4.2193	-7.344	-6.0361	-5.8662	-8.4566	-1.5953	0.42416	-1.4991	-6.5823	-7.3121	-3.9604	-5.3782	-3.6665	-0.17713	-7.2078	-7.173	0.44845	-7.221	-3.4319	1.5622	-3.2936	-7.6032
-6.881	-2.6913	-2.4865	-6.3388	-7.0232	-11.481	0.66064	-3.5224	-3.7239	-5.5104	-0.48142	-5.0012	-6.3004	-5.3351	-4.5783	-8.036	-6.1135	-4.0802	-0.0347	-7.3642	-7.4158	-6.5469	-6.9371	-3.8834	-8.9637	-4.406	-5.0014	-8.7737	-4.1462	-8.5273	-7.6093	-2.3078	-6.671	-5.2721	-3.9722	-5.0556	-6.2101	-3.2367	-8.6045	0.21853	-4.8861	0.94367	0.60619	-8.5287	-8.6036	-0.61546	-1.0486	0.68867	-3.2001	-8.2522
-6.6954	-3.1025	-13.698	1.1276	-4.2117	-3.1038	-4.8181	-2.0689	-0.079071	-1.789	-1.3873	3.1538	-2.8353	2.064	-4.7478	-3.6768	-3.3373	-1.8917	2.579	-0.27931	-3.7585	-3.6479	-2.8933	-2.7919	-1.055	-2.9598	-9.8903	-4.3485	6.7427	0.37423	1.413	-3.4669	-2.2459	-0.91698	-9.4793	-4.3655	-5.9254	-5.6477	-6.4913	-5.9681	-0.69313	-2.444	-5.4155	-2.8106	4.4735	4.7467	-4.4139	-4.3232	0.52881	-3.2762
0.75844	4.7572	0.69196	4.9171	-1.7069	1.9076	-1.8057	3.7692	-3.3934	0.11606	4.8694	0.84268	2.6068	5.9189	6.4563	-7.1218	4.9707	4.3181	3.5687	0.41997	-2.8666	6.1058	3.7075	-4.0661	-0.81061	10.515	-2.2039	-0.58472	2.8143	-2.908	1.6596	1.0558	3.6391	-0.33866	4.8988	3.7794	-0.76846	0.38772	-0.52564	1.7419	6.1596	-1.1697	-0.88139	-1.3856	1.3173	2.9735	2.3066	-1.518	4.8527	5.8153
-5.8445	-4.33	-2.7934	1.7749	-2.3544	-0.33827	5.2973	4.9619	5.5083	-3.5097	-0.38774	-0.96676	0.39147	0.36757	0.4775	5.5095	-2.1406	-1.5732	3.6059	-2.5698	6.1222	-0.87957	0.089733	-3.9707	-2.4197	1.7373	-0.53448	4.5376	1.7531	-0.093332	1.8849	8.5795	-1.5198	-2.5332	-1.4557	-5.5744	-1.5367	-0.03696	-5.3993	-3.7254	-1.9039	5.0606	0.69865	1.4965	1.8883	-1.6433	5.4669	-3.8349	-0.31104	3.8719
-3.6062	1.166	0.79079	2.6925	3.6075	2.1062	-2.0315	3.9263	-0.042141	-2.5106	-4.7677	4.5255	-5.8437	-8.9789	-5.9471	-6.3502	-0.085858	-1.2095	-4.4949	-1.4001	-6.5523	-5.2532	-4.4872	-3.5182	-7.1387	-5.6442	3.5131	-2.0394	0.40454	-3.5301	-6.1262	-1.138	-4.4477	-2.8979	-4.5299	-4.0918	-9.4754	2.0204	-0.35702	0.60815	1.2106	-4.0082	-1.8524	-13.052	8.0543	4.2888	1.9429	2.659	-4.5358	-5.2471
-10.04	-11.402	-17.991	-14.007	-12.32	-15.674	-11.055	-8.1103	-20.713	-10.6	-14.344	-18.512	-21.287	-15.724	-14.766	-15.945	-16.318	-20.931	-17.078	-12.276	-16.184	-13.226	-13.718	-15.461	-16.495	-14.818	-12.206	-19.843	-8.0602	-10.429	-9.2229	-11.565	-5.3089	-20.394	-16.034	-10.433	-19.65	-22.435	-19.719	-19.319	-15.966	-8.6341	-14.157	-16.05	-11.812	-13.569	-10.297	-18.379	-21.216	-16.759
-9.0086	-16.365	-14.467	-16.732	-11.934	-10.92	-15.869	-5.7671	-10.445	-8.6246	-10.089	-10.411	-7.7321	-11.254	-10.694	-7.7798	-8.8757	-6.2083	-1.6512	-11.747	-8.7662	-15.015	-14.952	-18.8	-8.7999	-6.8064	-12.369	-11.144	-13.25	-4.4807	-13.847	-10.189	-8.2555	-11.543	-8.2111	-18.136	-11.029	-8.9616	-16.568	-14.686	-10.176	-10.698	-14.085	-11.638	-6.2373	-11.54	-12.733	-8.0071	-10.556	-12.701
-1.6805	-2.9113	-2.5391	5.3674	0.86868	-0.45605	1.7796	6.942	-0.63468	1.619	1.597	-3.1724	-6.5224	3.8938	1.6524	5.8995	-3.1564	3.8971	-0.95711	-1.3834	2.5083	7.2487	4.003	-5.7698	1.9215	7.4052	5.3382	-2.1448	-6.7643	2.7524	-0.025714	-3.5208	5.5594	-3.9659	-7.2743	-1.8311	3.7276	8.3747	0.57305	3.8358	-0.10257	0.013189	-1.0149	5.2885	0.57965	1.5129	8.9015	1.0366	-0.95285	5.5128
-6.7549	-0.17664	-10.134	-0.12518	-2.6329	-6.7668	-10.663	-6.2578	-8.0777	-2.8912	-8.6015	-7.9515	-2.0421	-6.6417	-11.826	-0.19514	-5.7295	-12.988	-13.716	-7.1818	-7.5262	-4.1019	-7.1067	-2.7212	-7.5516	-5.306	-7.8094	-11.177	-9.7009	-5.1613	-2.4756	-8.4677	-8.0763	-2.1032	-8.1557	-10.666	-7.3773	-8.1104	-4.8054	-9.4851	-6.16	-4.7708	-7.3285	-7.4565	-9.2422	-4.8321	-4.2566	-7.8658	-3.2526	-7.1031
-2.7113	-5.2241	-2.8868	-4.2281	-9.7045	-1.4523	-4.1377	-7.3953	-6.9502	-6.4136	-6.1044	1.1675	-1.9647	-1.0807	-6.1558	-5.6287	-2.8462	-2.1071	-0.17789	-4.8174	-6.5378	-3.4222	-1.7499	-4.9216	-7.2037	0.097935	2.9534	-8.2263	-2.4919	-2.1832	-3.0833	0.20655	-3.4471	-8.4048	-3.6072	-8.3062	-9.156	-7.9601	-7.7733	-3.8263	-3.7671	1.5162	-5.4854	-7.5794	-8.5421	-5.129	-4.3792	-6.5635	-5.3714	-5.4652
-2.8387	2.8676	-3.1957	-3.6655	-2.6661	-3.7174	-4.7778	-3.7024	-2.0335	3.2154	-0.1751	-4.9906	4.5615	0.024136	0.91401	1.362	3.0784	0.50646	-4.5652	-0.46527	-4.3115	-3.1091	-0.015665	1.3481	-1.9143	3.9799	-1.8131	0.56246	-4.771	-3.8858	0.35305	2.462	-4.4971	-6.6924	-7.1698	1.5881	0.80995	-4.3058	4.4685	0.84785	2.0525	-3.1929	0.66767	0.065852	-3.3055	0.15568	3.479	-3.0721	-3.9452	3.1998
-6.6219	-0.24769	-2.209	3.3099	-1.5403	-0.49821	-3.5627	11.991	-5.5151	1.9176	2.0179	-3.2284	-4.835	-5.2084	-4.6161	-4.7323	-5.0693	-1.8163	-5.3147	-2.3114	1.3585	0.1804	-2.1899	2.573	-0.6083	-4.9989	-8.2436	1.3067	-5.4543	0.59631	-5.6335	2.6444	1.363	-8.3156	3.8037	-5.1752	-2.4848	1.0478	2.3874	0.97459	-4.2559	-2.1339	-2.8076	-4.7795	-2.294	-0.21758	-5.7892	1.8131	-8.2081	-4.1426
0.46672	0.94273	1.6428	1.2714	4.2883	7.9721	-0.65245	4.9548	1.7031	6.6364	1.8228	4.6269	-2.0707	-7.7504	1.2134	-1.8195	1.8097	0.95373	1.3021	6.8191	3.6454	1.9482	5.5064	-4.4626	-2.2427	8.8028	3.6981	2.9792	-2.9905	0.5844	-3.2315	-3.5989	-1.4424	-3.3653	1.6301	-0.71021	-1.39	-2.4183	4.4049	3.2374	2.2457	-3.2208	-3.1479	3.4343	0.93156	6.0545	4.4239	-2.252	7.4999	-3.6465
-25.604	-16.319	-22.538	-20.35	-24.576	-20.192	-22.274	-22.579	-11.799	-22.963	-25.793	-19.152	-23.315	-20.995	-23.772	-16.8	-20.72	-20.449	-20.545	-20.709	-23.933	-22.331	-19.953	-21.688	-17.247	-17.972	-19.88	-20.342	-25.458	-19.69	-19.504	-18.363	-13.502	-13.325	-24.025	-15.185	-18.512	-20.764	-21.319	-20.429	-19.573	-20.245	-20.417	-19.32	-23.539	-20.475	-16.562	-21.453	-19.01	-24.646
-7.0858	-9.2303	0.58259	2.5361	0.051086	0.56408	1.3547	-5.5171	-0.34075	1.5721	7.8266	-1.0255	-3.3289	0.38753	-0.54588	-0.97552	-3.6117	2.6867	-5.6783	0.030946	-2.8407	6.9989	0.81275	1.7166	-6.8511	1.5601	-1.1104	0.91372	1.1454	2.4809	-4.1063	-3.1005	2.5588	-5.6377	-0.59374	4.5674	-0.06227	-2.5475	4.2307	-3.633	-7.7049	-1.4005	-4.4063	-6.5889	1.291	-3.1988	-5.3212	-2.8712	-0.31732	-5.8368
-15.262	-12.963	-15.55	-7.9296	-7.4767	-14.4	-11.808	-13.426	-14.843	-14.041	-9.0385	-13.569	-6.6811	-12.909	-9.8288	-9.4656	-9.5348	-11.453	-19.464	-13.907	-7.0407	-17.875	-13.545	-6.4339	-10.573	-14.95	-11.631	-16.674	-10.914	-5.9822	-10.08	-19.206	-16.774	-10.843	-10.499	-12.913	-13.736	-9.5057	-4.6221	-10.411	-15.023	-10.857	-8.7831	-19.183	-14.126	-5.5709	-17.774	-13.258	-8.9181	-10.308
12.602	13.119	8.4237	11.314	13.504	9.7223	9.0788	4.5328	10.711	18.091	9.5298	8.9895	1.0577	6.4294	6.9011	11.603	5.866	7.6554	6.2669	7.212	8.1446	10.247	9.6775	10.101	8.7142	4.9747	12.869	11.196	7.1691	7.8252	15.025	9.7914	10.379	2.5567	10.941	13.798	9.5853	7.0242	10.879	7.1046	12.477	0.30695	11.706	13.973	13.112	9.4701	14.07	14.075	4.0174	15.3
-10.8	-13.078	-0.72919	-10.839	-16.955	-11.942	-13.434	-14.904	-9.1013	-12.937	-15.95	-13.757	-11.533	-7.3311	-14.76	-5.641	-11.358	-9.2984	-16.954	-15.216	-12.831	-14.05	-10.563	-17.756	-10.914	-8.1894	-7.6491	-11.483	-16.413	-10.562	-10.895	-11.076	-13.166	-15.402	-11.299	-17.213	-7.5876	-12.209	-12.53	-10.82	-5.6235	-14.189	-15.602	-7.7984	-7.7066	-10.139	-22.051	-9.099	-16.966	-10.865
6.7037	6.5823	11.619	6.6469	9.5034	4.4151	11.513	3.6811	7.25	7.3561	10.787	1.6395	6.5999	9.8597	9.8322	8.5578	7.2033	2.1634	5.2434	11.738	7.1392	8.4502	10.427	-1.9801	5.6055	9.4679	0.40186	8.7886	10.536	9.2703	2.9535	5.7477	4.0579	11.095	6.4016	5.1497	10.739	1.7826	9.0702	2.0901	6.5559	10.889	6.7292	7.4425	3.5805	2.2898	3.0178	14.006	4.1514	7.2466
-6.1942	-3.7321	-5.7383	-0.63802	-2.2354	-6.6709	-4.6288	-6.5113	-5.0068	-2.9599	-12.018	-4.1902	-11.188	-8.0855	-13.231	-6.8807	-10.042	-4.2847	-8.8223	-2.3594	-5.2217	-9.8905	-4.8896	-7.8163	-3.282	-1.2491	-2.1509	-2.4624	-3.7923	-6.8058	-0.44901	-7.6903	-3.1025	-11.871	-2.5518	-3.2681	-3.2195	0.35741	-8.4334	-8.2051	0.93612	-3.1204	-3.7992	-2.966	-5.1526	-5.2535	-9.1026	-6.8599	-7.4775	-7.0132
3.8042	6.0444	2.7171	3.5348	7.4058	-1.0106	6.9219	3.4384	4.6136	7.9473	1.0942	6.6197	9.2641	10.734	6.0236	2.5397	6.8863	2.6037	6.5133	6.1274	-3.382	5.3892	1.4293	0.93291	14.381	-0.58456	2.7683	-2.5791	4.229	3.9229	8.6084	9.2485	6.3896	6.7269	-0.28671	8.6596	2.6419	6.2461	9.8426	1.7837	1.7148	-3.1448	2.838	3.579	1.0058	10.22	7.8067	9.0624	9.6107	5.5702
-0.65741	3.4686	2.4858	2.0685	0.20931	1.9524	4.1495	-4.6318	0.99266	-5.0607	3.4201	3.4253	2.5494	2.2894	4.7043	3.4477	-6.7898	7.7581	-0.35462	-3.8942	-1.7357	-3.3207	4.7415	3.737	3.1502	4.4515	-1.0933	0.026707	-3.2721	-2.6935	-1.5049	-2.5164	-2.7171	7.8861	-0.32967	-1.2219	-0.79432	1.5063	-3.5615	0.068561	0.25454	-3.0952	6.7276	-8.5768	0.64862	0.7053	2.6173	0.34175	0.34049	3.4336
0.49858	2.4292	0.63497	0.51721	2.9933	5.1794	2.0055	1.2748	0.1068	-0.37735	1.6279	0.21855	-0.82239	-0.59388	2.6817	6.2462	-0.07398	5.5167	0.1398	-4.5977	-0.89531	3.312	-0.69268	1.8493	4.179	1.3279	-0.85352	5.3849	0.43459	2.8745	1.4336	-1.5587	6.8164	-1.9418	4.7439	5.2603	0.67853	1.4423	-0.62606	0.92847	-1.5663	3.8979	-1.9633	2.9011	3.4405	2.8404	2.6045	3.1235	2.5336	2.2495
-7.9388	-1.9492	-3.0246	-1.3463	3.9191	-3.75	-5.3657	-4.7126	-4.6947	-3.8571	-3.9894	-11.098	0.66518	-2.1552	1.1656	-2.6856	-7.0958	-6.5341	-5.146	-7.898	-10.107	-5.3005	-6.8723	0.70875	-3.8121	-1.308	-5.415	-10.149	-6.2886	-2.8732	-6.9968	0.6218	-1.8947	-2.7514	-6.6725	-6.7316	-11.841	-3.9155	-6.4485	-4.4698	-4.6844	-5.1193	-4.5388	-3.773	-5.8626	-4.1074	-4.5163	-4.3838	-2.6714	-4.7334
3.9239	-3.3593	3.0116	-3.1564	1.1694	3.1992	0.61937	8.5474	-0.67884	1.0311	1.0003	1.2725	2.484	-1.6398	-3.4697	8.3476	8.2801	-1.3967	4.7481	-1.0584	4.9386	0.19748	-3.2346	3.213	7.089	-6.7318	-0.76875	1.5738	1.9322	7.275	0.76856	7.3796	0.96359	1.5163	-1.5609	6.6969	-2.848	4.9318	3.9327	5.2499	0.42761	-0.037223	0.5141	5.6551	1.6256	4.3854	-2.067	4.8252	5.7954	2.9715
-15.411	-6.0332	-7.5836	-13.866	-11.238	-20.201	-10.889	-12.332	-16.989	-10.246	-13.959	-13.475	-12.852	-11.679	-15.189	-10.4	-10.607	-11.68	-13.729	-11.196	-17.095	-7.1034	-14.282	-15.515	-14.147	-13.08	-11.192	-14.158	-9.1744	-12.372	-5.628	-7.5617	-9.653	-19.432	-9.3116	-13.103	-7.6021	-10.97	-13.978	-13.831	-21.652	-12.92	-19.425	-6.132	-13.633	-3.8777	-6.7939	-17.516	-11.089	-8.5169
-17.197	-12.359	-16.046	-20.476	-17.265	-16.008	-20.447	-11.781	-16.115	-12.5	-12.288	-12.634	-11.094	-14.361	-21.112	-20.32	-13.868	-14.897	-9.3647	-12.186	-20.398	-15.359	-20.928	-14.85	-16.464	-9.1202	-22.932	-17.753	-15.251	-13.123	-15.66	-13.419	-18.232	-16.883	-15.193	-15.364	-16.824	-20.416	-22.894	-10.957	-21.294	-16.479	-13.017	-10.245	-13.116	-14.471	-5.9306	-19.525	-19.623	-10.622
-1.9264	8.5597	6.3736	2.8225	6.8228	2.8176	1.6063	6.4365	3.9225	3.8859	2.0529	2.5648	2.5299	0.78243	-3.6863	4.5132	2.4959	-2.6855	1.015	-1.5531	9.7912	6.8827	10.744	5.3148	0.52156	2.7458	4.7785	1.4763	7.6607	8.1518	1.231	0.16735	1.2908	6.5163	3.6316	2.9421	1.7937	-0.23348	-5.7765	7.6843	1.8429	-0.26025	1.1697	0.22317	1.0088	3.3007	5.2564	8.1421	-2.1287	4.6549
-21.929	-19.888	-17.287	-16.501	-19.297	-18.788	-25.716	-22.326	-25.344	-25.181	-24.13	-17.481	-19.929	-16.672	-19.651	-14.068	-24.898	-23.736	-21.738	-15.974	-25.802	-24.474	-18.846	-19.075	-22.372	-20.85	-13.893	-20.95	-19.539	-17.711	-22.607	-20.484	-23.924	-17.519	-25.084	-19.764	-24.086	-15.171	-29.03	-21.559	-21.671	-28.336	-21.057	-26.162	-18.132	-24.797	-19.1	-17.957	-26.869	-16.304
-17.414	-11.864	-10.74	-16.818	-17.947	-14.88	-14.485	-8.211	-10.078	-15.445	-14.819	-13.644	-19.206	-8.9006	-15.052	-9.7515	-8.6377	-13.865	-14.302	-10.594	-16.682	-11.809	-13.244	-9.4011	-10.02	-7.9941	-12.332	-14.399	-13.185	-14.705	-10.339	-7.4403	-17.321	-15.01	-16.389	-15.991	-14.664	-17.725	-14.005	-9.9919	-10.769	-22.866	-15.099	-13.149	-14.095	-21.223	-12.938	-13.85	-14.071	-8.4382
3.672	0.41398	6.6135	5.2927	5.2213	8.0013	3.5481	3.2219	-1.2374	7.0153	4.0818	5.2345	4.5855	-3.2857	-0.42112	4.4668	1.4426	-1.8653	3.3119	5.7017	0.25667	-3.253	-0.19129	-2.4416	0.94304	3.3452	0.45644	1.9651	-3.3635	-1.9648	-1.67	0.53016	4.4536	-1.8866	2.2391	-4.1045	3.7752	1.3752	-1.5624	2.1427	2.3943	-1.8861	3.3992	2.0515	-2.474	-0.28681	-1.0489	-3.3635	5.4396	2.2941
4.4705	0.7516	-3.8864	-2.2376	-3.6014	-3.5072	-3.0975	2.1031	1.1681	1.5302	-2.7355	-5.9199	-3.5798	2.4994	2.6166	-2.0179	3.4931	-1.5591	1.6025	0.45563	5.8558	2.1643	8.09	1.0414	1.1445	-1.805	-0.49054	-1.8019	4.2252	1.0734	0.70314	-1.4233	-4.9754	1.7152	-1.2331	0.7149	-2.6852	5.095	0.85129	-5.0919	1.4014	-2.6926	0.80725	-6.9823	3.555	-2.7783	4.8264	-0.81166	-7.1122	2.0429
6.8104	-2.3478	-1.9737	-0.60916	-0.16352	4.6341	-5.0505	-6.4281	-0.47513	1.649	-0.97035	2.6542	0.80833	-1.4577	-3.5916	2.2254	-2.66	2.9434	5.1567	-3.177	-2.8785	2.6608	-5.4546	-3.5044	-6.5475	-5.4993	2.2954	-4.9733	0.76546	-0.50553	-3.4728	6.3659	-2.108	3.0273	1.2964	0.38243	2.2477	-1.1125	1.043	-5.9023	5.2812	-9.268	-3.5424	0.13022	-1.3746	-4.58	0.081981	9.2716	-4.2917	-8.4202
-0.035962	-4.6614	1.6062	3.3499	3.4943	-3.0914	-1.7003	-2.0777	-3.7488	0.34318	-2.0066	-3.9431	-0.95735	-1.556	-3.2707	-9.1346	-4.9358	-4.5235	-4.5133	1.1599	-6.2599	-1.7935	-0.65602	3.3397	-9.874	-2.1703	-3.9797	1.6193	6.7902	-5.5268	1.3282	-1.1724	0.11014	-7.1623	-2.7953	3.18	1.1409	3.0791	4.6848	0.90176	0.032858	-1.1317	-0.9639	-3.4456	2.1587	-0.29885	-7.1745	3.7115	-2.8743	-3.3351
1.8727	1.4659	-3.0707	-4.4829	-4.1249	-8.7953	-0.94097	-5.049	-1.4404	-2.4804	-5.1325	0.44228	3.897	-0.61913	2.0695	3.2666	-8.1077	1.5669	-2.9223	0.17482	-1.9898	-5.0982	-3.0422	1.3265	3.7514	-5.0762	-1.5457	-2.0121	0.023263	-3.2263	-1.0836	-1.368	-4.4381	1.9162	4.7461	-0.55347	3.1192	0.80185	-5.7357	0.57409	0.09423	0.77926	1.8015	4.2387	-1.6153	-1.7971	5.2309	0.95277	-1.7633	-0.05926
-17.104	-11.379	-16.645	-19.322	-19.971	-7.2899	-21.945	-8.2313	-17.102	-11.074	-10.255	-13.807	-9.1967	-12.186	-12.81	-16.573	-9.93	-16.632	-15.053	-14.362	-13.935	-17.432	-8.0902	-13.437	-21.606	-14.42	-16.795	-14.926	-15.278	-19.381	-12.011	-15.811	-12.88	-8.4575	-19.32	-13.249	-12.647	-19.212	-13.319	-3.9526	-19.09	-11.037	-12.619	-16.798	-15.256	-19.023	-13.354	-11.215	-14.496	-15.377
13.124	8.3208	7.7813	9.08	11.854	17.205	8.8469	9.0142	7.6895	4.5612	6.6573	11.127	11.517	9.919	5.5852	9.8992	13.297	10.299	8.5263	7.6131	12.607	8.0093	11.416	11.196	15.02	13.219	3.7714	13.39	11.616	13.042	20.082	9.3386	11.882	7.4677	10.784	9.2531	8.0725	9.6654	10.987	11.652	6.9061	10.559	12.551	13.474	14.518	13.654	11.525	10.989	5.8122	1.514
0.95089	-0.21128	2.24	5.5472	1.8492	4.2503	4.7798	3.8834	-0.39377	10.34	4.552	1.5389	-3.0932	-0.18204	10.728	4.686	4.8642	-0.50507	-2.9542	7.7185	-0.3612	4.6643	10.928	4.2272	-1.8346	0.86099	1.6623	8.4694	4.0661	0.23824	-3.0384	0.51739	2.7544	-2.2697	1.935	1.5651	5.2643	0.95256	1.0971	1.4957	-2.8925	-3.4952	6.4026	0.23893	-4.7971	-0.47258	2.3946	3.85	-2.0259	4.0821
-1.9214	-0.90699	-3.0413	3.9134	1.7378	-7.2613	-6.1886	-6.9248	5.0753	-1.524	-6.3184	-2.2955	-2.1729	2.0473	-2.6157	1.3501	-4.7681	5.4333	-4.5868	-1.5517	-0.35554	-0.15311	3.1393	0.36828	-4.241	5.8707	2.1742	2.9219	-1.2069	-3.3739	-0.70014	-4.3821	3.663	-2.8776	-7.7425	-2.2291	-1.5682	-3.106	-0.87438	-0.29698	0.025777	9.0837	-0.6494	-3.0462	0.25618	-0.88315	1.5276	-0.84568	-0.33952	-4.2258
-0.013243	3.0486	5.1139	0.72105	-1.3674	4.7362	4.8211	8.1547	2.9149	8.0699	4.5083	3.9423	5.4754	8.6767	2.505	4.0577	5.7177	-4.5596	8.4641	2.7008	11.068	7.8768	10.196	9.4039	7.2566	12.709	0.61703	1.6609	4.9769	6.1376	3.8875	6.3055	1.8228	-2.8422	5.0038	7.2579	6.213	5.9986	9.2239	0.017245	5.9009	9.8041	0.98877	9.9222	5.6482	8.7069	7.8744	5.2213	3.5033	6.5358
-2.504	-4.4374	-10.282	1.0558	1.2883	-8.3974	0.90715	3.8358	-7.032	1.5739	-0.42157	-0.84652	5.8858	-2.5528	-2.1201	-0.95646	0.24189	-6.5252	-11.036	-5.7878	-9.307	-2.0582	-8.4486	-3.1397	-2.3433	-4.874	-7.1884	-3.1102	-4.1205	-8.7793	-5.6712	-9.1013	-3.002	-0.51065	-4.6178	2.8225	-3.6301	1.4564	-7.3933	3.4519	-5.5193	-1.1505	-0.26873	-0.35687	-0.11734	-7.2088	0.90426	1.5839	-3.9114	-2.7132
-4.9068	-1.7124	-6.2011	6.3349	-4.3663	-8.2764	1.5984	-1.3065	-6.1289	-5.3794	-7.7092	-4.3963	-1.7792	-0.20282	-0.28798	-5.3533	1.5058	-0.86086	-1.9712	2.6713	-2.7173	-3.7258	-4.2681	-6.8714	-0.61864	-10.192	-7.7795	-4.9754	-5.6718	-0.97888	-0.5254	-5.8103	3.8217	0.069584	0.054725	-6.7794	-3.4496	-2.2959	-4.8059	0.57128	-9.919	-5.2339	-2.2515	-5.949	-4.8236	-7.2416	-6.0771	-3.7988	-6.5082	-5.0077
-14.454	-14.046	-14.249	-14.495	-12.435	-17.095	-9.9311	-11.25	-12.308	-18.574	-7.1087	-13.696	-2.9021	-17.306	-6.4717	-11.694	-18.646	-10.963	-8.5652	-10.06	-11.73	-19.444	-11.813	-10.35	-10.162	-7.3553	-11.901	-11.506	-10.221	-10.418	-12.722	-11.945	-13.66	-9.9097	-9.1971	-15.944	-18.635	-7.8666	-15.127	-7.7375	-16.331	-10.95	-12.306	-6.8336	-12.9	-8.0894	-10.029	-2.5431	-8.8547	-10.088
-12.62	-16.104	-12.906	-15.56	-15.895	-22.934	-15.011	-5.9857	-4.2491	-10.115	-9.2648	-15.591	-10.83	-11.183	-6.2714	-16.52	-10.113	-15.789	-13.402	-7.0568	-2.1239	-11.07	-8.3296	-17.579	-13.209	-18.673	-21.043	-12.377	-10.396	-12.759	-12.199	-14.015	-16.628	-8.5782	-12.526	-6.3025	-7.9564	-15.202	-9.643	-8.1894	-13.089	-22.761	-12.64	-13.545	-17.717	-7.5471	-9.0608	-4.9241	-11.129	-13.425
-11.377	-11.011	-14.297	-16.391	-14.133	-9.537	-13.696	-5.3927	-12.741	-11.499	-9.3041	-14.769	-15.287	-7.4361	-15.182	-13.165	-16.93	-15.955	-10.797	-14.92	-15.02	-10.608	-9.7237	-12.43	-12.035	-10.993	-13.947	-9.5511	-16.86	-14.331	-16.641	-7.3301	-13.64	-20.672	-13.009	-11.428	-11.729	-16.858	-9.7125	-15.58	-12.747	-12.343	-13.67	-12.777	-14.75	-11.04	-11.382	-8.8497	-7.6625	-10.163
-8.1575	2.9962	-3.5447	-2.195	1.4612	-2.234	0.49655	-7.3078	-0.88284	-0.1491	-4.9091	0.55182	-3.294	-6.8408	-5.7457	-6.6718	-2.8424	0.75983	-5.419	0.29303	-1.2451	-5.0908	-6.437	-6.4752	-3.6404	-0.87014	-10.2	-2.1641	-8.0263	-5.1332	-7.318	-1.1441	-8.1313	-5.1941	-1.8278	-4.6767	-7.4784	-4.8486	-8.331	-4.9499	2.2439	-6.0624	-0.75462	-5.2365	-6.3279	-7.8701	-9.6347	-10.464	-3.5069	1.2812
-1.0927	-2.0579	-0.58055	-5.6644	2.2453	0.12572	10.343	0.17255	1.0205	5.8166	-1.8791	1.1853	-3.3544	3.5499	-2.639	2.8349	4.9608	2.4513	4.0324	0.98408	4.6909	1.6296	0.24116	2.0807	1.4054	3.0006	1.0105	6.2793	-0.92114	-1.4371	2.6945	-0.12897	3.4323	-1.4932	0.96698	-8.715	5.109	2.7906	-4.7604	2.3317	-2.2472	0.28751	0.013933	2.5104	-2.0536	-6.2584	6.889	0.59276	-2.4104	5.6674
-2.2485	-5.3319	-6.4707	-10.384	-7.2393	-3.1092	-4.8039	-3.9208	-8.9599	0.12111	-5.0239	-3.9656	0.33475	-3.0582	-13.725	-5.4581	-3.3502	-2.3109	0.1159	-5.7683	-8.7089	-3.1188	-11.093	-3.6572	-13.074	-10.934	-2.8651	-2.3734	-4.5627	-7.0203	-1.3355	-3.3931	-0.96791	-3.461	-5.611	-5.0682	1.257	-6.7132	-0.64947	-6.4487	-3.6775	-7.4378	-7.3758	-3.3897	-4.8041	-9.3894	-4.7455	-7.8748	-4.4794	-2.5883
-14.581	-17.203	-18.848	-16.131	-14.612	-7.8967	-17.255	-10.732	-21.76	-18.727	-16.21	-15.259	-22.981	-6.7552	-10.399	-13.884	-13.297	-11.955	-9.6604	-16.351	-22.197	-16.567	-16.644	-16.689	-13.627	-15.358	-14.923	-12.497	-13.294	-14.848	-17.757	-14.2	-15.388	-16.438	-10.578	-14.318	-15.403	-15.669	-14.929	-20.143	-12.01	-7.8464	-11.367	-13.726	-14.427	-12.963	-13.844	-16.265	-16.834	-7.1961
-9.4444	-17.485	-16.125	-14.224	-15.704	-5.0648	-14.834	-11.456	-12.916	-15.82	-7.2846	-11.533	-19.317	-10.12	-11.149	-17.963	-14.595	-20.85	-12.001	-13.86	-11.134	-13.628	-13.392	-15.756	-10.853	-10.098	-15.73	-15.38	-6.8965	-10.261	-8.33	-6.6066	-14.18	-14.011	-12.658	-13.092	-12.101	-10.87	-14.827	-11.053	-11.246	-17.11	-20.52	-13.606	-10.543	-10.081	-12.414	-13.658	-9.7029	-8.9789
-8.3152	-11.005	-0.91272	-6.1143	-9.1608	-7.8678	-3.2172	-10.483	-5.4468	-8.546	-5.7742	-5.6505	-4.8531	-8.8659	-9.9613	-5.1285	-4.5387	-5.2995	-5.6709	-9.1279	-4.8842	-9.1164	-9.4377	-11.37	-12.825	-15.374	-9.0011	-15.641	-15.24	0.14697	-13.287	-8.3078	-10.8	-13.35	0.48121	-8.9048	-9.3404	-13.074	-7.8714	-7.4365	-12.985	-7.3853	-9.7906	-4.7119	-13.486	-10.449	-6.0492	-10.236	-8.2145	-8.7938
2.5318	-3.9091	-3.7071	-1.0588	-1.3335	-3.9328	3.7423	-7.4678	2.3467	-6.8519	0.59973	-0.77875	-4.7695	-4.3807	-1.1417	-9.8611	-6.2608	-1.7345	3.5264	2.5933	1.3963	1.6098	-0.1939	-3.6598	1.7558	-6.5333	2.0463	-5.292	-10.253	-6.3159	-5.35	2.1149	-1.1853	2.3635	-2.533	-1.1637	0.82051	7.8968	-8.8896	7.2878	-0.14814	2.2518	-0.93679	-4.5835	-6.7785	0.75614	-7.8421	2.2406	2.1387	-1.5963
-19.04	-21.524	-14.786	-21.044	-14.159	-23.997	-21.572	-23.044	-23.28	-19.452	-19.4	-26.042	-23.293	-26.051	-18.636	-19.193	-27.447	-24.469	-19.552	-20.692	-20.265	-17.992	-26.443	-17.502	-15.572	-23.414	-21.197	-16.945	-21.741	-24.585	-22.883	-24.321	-19.92	-22.224	-17.322	-20.542	-19.337	-12.043	-22.372	-24.349	-20.282	-30.945	-23.421	-16.327	-25.141	-20.397	-15.6	-19.341	-15.771	-18.285
-3.755	-0.96307	-2.3646	-1.3864	-1.0525	2.6233	4.78	7.6925	7.5764	-4.3996	0.52115	2.5929	-0.81975	3.6916	4.1438	-3.104	1.816	-1.6295	5.4005	3.1476	2.8329	2.1959	-5.2361	3.9312	-7.3302	-2.0821	4.7777	-1.4995	2.3931	5.045	2.4814	1.2235	8.0226	8.2583	4.9973	2.0203	-0.624	-2.5091	0.86029	-3.838	2.9897	2.6267	10.706	-2.5675	10.004	-0.1499	7.5904	1.9263	2.509	2.9541
-10.876	-17.133	-12.342	-12.616	-9.2264	-11.483	-21.916	-14.419	-12.749	-11.614	-6.8516	-12.335	-7.8269	-12.01	-11.703	-9.5382	-11.605	-9.4296	-9.8648	-13.171	-15.81	-12.652	-9.9655	-9.9166	-8.2738	-8.2385	-19.139	-11.006	-10.255	-20.785	-11.776	-13.046	-10.429	-10.404	-12.464	-4.6438	-7.6234	-16.119	-3.4834	-10.846	-5.4116	-12.974	-18.268	-11.699	-4.2554	-11.006	-8.288	-12.54	-17.244	-13.432
-6.9655	-13.473	-3.5559	-15.747	-20.656	-14.99	-14.298	-8.7087	-5.5359	-21.203	-20.721	-4.5052	-9.1545	-11.82	-9.299	-11.906	-14.247	-13.151	-11.907	-9.2438	-12.974	-21.987	-9.8749	-8.9286	-12.734	-12.409	-12.557	-11.573	-13.264	-14.232	-14.014	-8.151	-9.9418	-14.338	-12.043	-11.37	-14.629	-17.575	-17.059	-14.652	-13.841	-12.769	-11.292	-15.331	-14.443	-10.234	-11.057	-10.396	-13.214	-8.9189
10.101	7.9571	15.2	11.434	11.347	6.773	-2.1746	9.4378	6.24	1.7558	12.129	2.9156	7.6467	4.5976	4.715	5.8032	6.7511	13.665	7.9125	2.9148	0.30814	6.7853	6.5581	9.3308	7.0451	5.4043	4.8372	9.3302	6.7426	5.8095	4.629	10.377	1.0513	5.0254	10.709	6.1847	8.7541	5.8056	6.1697	6.7244	5.8653	6.265	4.6196	5.3278	4.6012	2.1562	6.7021	7.7326	12.671	2.7474
0.54579	-5.5281	-1.0947	-3.0646	-1.8384	-0.26916	0.78966	0.96006	-6.044	2.4904	2.1402	2.7	1.8932	0.16744	3.9361	-6.1687	2.9345	-3.2922	-0.78524	-2.1797	-3.986	-2.4625	-1.4382	3.199	3.0795	-1.3184	-9.5131	-3.9009	-3.0146	-3.3966	6.5043	-1.4406	-3.2035	7.4971	0.60062	-6.875	-1.5473	2.3701	-1.8182	-1.4075	-1.9782	-0.97402	-0.55009	-0.26582	-0.99137	6.2529	-4.5375	0.32685	-7.4715	-6.2623
-2.4384	2.7582	0.13739	-2.6074	-1.2571	-1.1691	-1.2893	-3.1871	0.55132	2.5841	-5.5129	-0.96178	-1.6922	-1.8181	-1.6725	-5.5604	2.1151	0.23704	2.2881	1.6714	1.1957	-2.0353	-2.4281	-6.5106	-2.9184	-0.16884	2.3344	-2.7999	-1.6455	-3.0681	-0.82544	-3.4515	-1.72	1.8398	5.9584	-3.5342	0.49441	9.7946	-7.57	-3.964	-1.9946	3.0495	-3.3715	-8.6217	-0.99227	-4.2376	-1.554	0.55065	-2.5334	-0.62941
-4.9516	-17.672	-15.457	-17.092	-18.924	-7.0482	-4.8494	-8.4679	-2.9169	-15.948	-13.74	-14.765	-8.226	-16.106	-11.825	-14.408	-10.087	-11.281	-9.7969	-14.832	-11.432	-11.169	-16.007	-14.277	-17.606	-12.544	-14.796	-9.2321	-10.251	-11.213	-16.137	-18.111	-14.053	-11.322	-6.6081	-17.772	-17.485	-14.398	-20.091	-12.302	-11.194	-8.9881	-6.9413	-11.73	-11.013	-13.155	-12.616	-16.526	-12.19	-18.317
-26.564	-18.815	-18.314	-22.853	-21.954	-21.129	-13.981	-19.456	-22.832	-22.697	-23.963	-15.299	-29.428	-14.149	-19.769	-24.977	-21.446	-21.334	-22.822	-22.933	-16.141	-23.966	-24.587	-20.398	-20.661	-20.817	-23.209	-24.435	-23.669	-23.479	-22.321	-22.2	-27.236	-24.319	-19.857	-26.98	-24.488	-21.715	-25.644	-21.338	-18.54	-22.495	-25.59	-19.54	-20.237	-22.777	-20.785	-22.224	-19.09	-23.915
-7.032	-11.237	-5.5209	-3.003	-6.0899	-2.022	2.5508	1.7263	-5.037	-5.7994	-6.9885	-8.7592	-5.585	-4.0506	0.56204	-3.8566	-6.4286	-3.9435	-6.3563	-5.1378	-8.1123	-0.61775	-4.9002	-3.1803	-6.2925	-6.3914	1.3214	-0.25745	-0.89733	-9.5161	-11.158	-5.6635	-3.1241	-4.8498	-10.307	-6.7584	-0.70681	-6.3678	-3.9163	-8.1302	-6.1394	0.34233	-6.7062	-11.23	-1.1537	-5.7107	-5.071	-2.0459	-6.4594	-3.6935
-12.468	-16.066	-12.728	-18.728	-12.504	-14.306	-15.673	-12.688	-8.3548	-8.7228	-10.285	-11.534	-17.348	-11.881	-16.474	-12.588	-12.603	-18.043	-18.539	-10.647	-16.202	-15.797	-17.385	-13.595	-13.273	-18.589	-15.115	-15.084	-16.463	-13	-12.716	-11.16	-14.091	-13.78	-12.576	-14.229	-19.367	-10.732	-16.333	-7.5704	-10.467	-9.1953	-7.733	-8.9309	-8.809	-11.655	-14.738	-18.935	-13.603	-18.474
-5.1416	-1.1976	-0.34509	-5.2065	-3.5713	-1.1898	-3.7248	0.43611	-5.4994	-3.562	-0.66188	-3.7847	2.5381	2.6544	-2.6718	-3.2707	-2.1358	-3.1198	4.1564	2.9745	-7.3153	0.82847	-1.3605	-1.3337	-5.4698	-1.53	-3.9657	-4.5293	-3.1202	-9.5172	-4.1251	0.54975	-2.061	-0.54013	0.65737	2.1437	-3.1031	0.66583	4.5556	-1.753	3.2819	-1.8548	0.426	-3.8534	0.046594	-2.0692	4.7473	-1.3736	-2.4322	-3.1056
4.4117	-5.548	-0.38478	4.3547	0.0029364	1.9293	1.1373	1.9956	0.1512	6.7024	1.8777	-7.1263	1.9341	1.9491	4.3921	3.391	2.5831	6.5714	1.6347	1.2124	4.1641	0.32445	6.1498	9.1375	4.0437	-1.8781	1.7433	6.2145	1.866	3.2091	7.7837	6.8521	3.4353	6.1031	3.7683	8.4314	3.1358	-5.4715	-1.0558	2.6707	-6.2213	2.6901	4.9707	2.5074	-2.3494	7.0757	6.4301	11.114	-1.874	5.9059
-4.3455	4.3355	1.926	-2.6306	2.5306	-6.4825	1.1894	2.5619	1.9367	-0.10073	-0.20267	4.3767	-2.5452	-3.4334	-1.3253	-1.2337	2.9159	6.7031	6.897	-0.44615	-8.3215	0.14389	-4.7841	-3.3735	2.5371	2.3208	0.75139	-1.7099	-1.4839	1.478	6.44	4.6592	0.52414	-8.5789	2.9795	3.2609	-5.4922	-2.5603	2.592	1.3045	-4.4834	2.0432	-2.6657	-1.4393	-0.6892	1.1487	-2.211	1.1333	-0.57001	3.1625
4.7214	6.4342	3.5582	5.9504	9.3212	8.6582	-0.093082	10.465	1.4739	7.4749	3.6269	5.3618	2.5037	4.4497	5.1977	4.076	10.388	13.878	9.4278	7.4507	10.759	4.9665	4.7738	3.3392	4.6737	7.0445	10.974	3.9608	7.2436	3.7269	11.426	5.7266	7.248	0.76522	3.4091	2.5751	2.3194	3.3342	8.7172	6.0176	5.6693	7.7076	3.6662	2.3239	9.392	5.9939	8.2214	9.2614	1.0334	1.4104
-8.8439	-12.945	-2.7887	-13.466	-12.6	-12.193	-11.101	-8.9248	-4.2519	-5.229	-11.691	-3.9938	-4.0073	-7.1435	-8.0716	-5.2354	-1.5217	-6.0099	-7.4312	-12.11	-13.361	-5.9653	-6.4186	-9.2335	-9.5436	-16.463	-7.9056	-7.2112	-10.131	-7.7079	-7.8526	-7.5817	-7.5645	-6.6449	-6.3876	-12.68	-8.7195	-10.969	-7.2783	-14.034	-7.7355	-8.4989	-14.147	-10.63	-10.21	-7.5119	-0.3971	-10.768	-11.405	-6.3809
-1.1233	-3.3468	0.89282	-1.663	-2.381	-6.5954	-7.1616	0.023897	3.0317	-8.9626	-1.9441	-2.4796	1.9408	-5.7392	-2.0854	-0.96243	-0.92151	0.01376	2.0292	-2.553	-0.97742	-2.591	-1.7671	7.6048	-0.58123	-3.7356	-1.401	5.0595	1.0441	0.94552	0.19795	6.2362	-0.85369	0.30075	-3.188	-6.6969	1.2933	-6.4314	-3.7262	-6.6986	-6.1926	-1.0011	-3.4927	-6.6108	0.5917	0.9601	-3.0243	-1.548	0.68631	-0.80964
-4.9442	-13.004	-6.1772	-6.7899	-10.519	-12.959	-13.993	-4.9921	-7.0263	-13.454	-11.613	-12.372	-9.4593	-14.432	-11.234	-1.7125	-9.2861	-14.223	-18.784	-16.331	-15.728	-9.6854	-8.656	-18.494	-14.2	-8.3863	-9.1445	-11.383	-15.839	-19.373	-10.481	-12.632	-10.348	-10.787	-5.5902	-16.694	-7.7732	-15.238	-8.7668	-11.131	-14.636	-14.391	-15.641	-14.599	-14.405	-11.886	-10.523	-16.743	-11.695	-12.76
9.3756	4.5411	4.8098	8.093	6.7628	11.772	6.336	2.7425	9.3	7.7722	7.6974	3.9037	5.2064	4.2794	6.496	6.0946	8.5784	4.8579	11.109	4.0856	2.4256	7.7085	8.6877	6.4933	8.4562	11.758	10.66	3.4399	4.7855	5.8791	7.7757	6.5799	9.4372	10.941	10.924	2.4177	13.528	14.663	4.2284	9.9268	6.5739	4.7293	9.2393	2.6072	9.4476	10.896	6.7618	8.7004	10.645	6.8842
-3.1719	-4.5367	0.89378	-0.76708	-6.5055	-2.8929	-4.5981	-6.4519	-0.79645	-4.1964	-7.8275	-0.11863	0.54874	0.97462	-1.0734	0.50721	0.79908	0.75303	-1.6179	-2.6553	-0.13772	-0.3702	2.7339	-2.5189	-3.6974	-4.773	-0.77317	0.22778	-10.142	-4.214	-4.3852	-5.6995	-5.7127	-5.4873	-1.9521	-3.5694	-8.0484	0.33087	-4.2399	-0.40864	-5.5296	-4.3523	-2.8411	-3.4408	-0.52558	-3.3769	-2.4045	-3.9794	-5.8855	-7.6216
-3.8214	0.40872	-1.5595	6.2124	-2.8493	0.65314	1.6413	5.7436	-2.6434	1.4272	-3.7187	0.81356	0.44762	1.347	-4.1718	-0.97533	-1.0282	-0.15205	1.651	1.5103	-1.8285	3.4147	-3.0117	1.2139	-0.44698	3.9062	-2.3709	2.7516	4.6282	2.098	-2.2446	-7.7636	-1.7281	-1.9885	-2.9565	-1.97	6.167	3.3669	-2.3876	-1.7915	0.78597	-1.0846	3.8231	-1.5957	-2.3386	0.91798	-2.0149	3.458	-3.0748	-0.66443
11.328	10.693	4.1177	2.4115	9.9939	4.3387	9.8995	3.9872	4.5057	2.8779	6.3224	8.5644	5.5714	6.3266	7.8239	10.016	1.8962	8.0866	5.2886	7.242	10.678	8.394	9.4533	4.857	9.0299	13.739	6.1577	8.0141	11.976	6.6548	3.7277	11.479	5.5643	11.447	9.6511	0.080106	7.6337	6.7676	5.3806	9.4302	3.0297	7.7126	6.6471	10.872	6.2308	1.6956	4.1417	3.6404	8.3986	6.8941
1.5947	-3.0534	0.66953	1.6316	-1.3205	3.5497	0.93446	4.8045	0.97269	2.4393	4.0929	4.302	2.248	3.9724	6.6791	-1.9406	-2.4885	5.1083	4.7872	-0.26283	3.8558	-0.86676	-3.4794	2.0249	1.3849	1.7778	-0.58135	-0.67206	4.0776	7.141	2.5702	3.2028	0.31661	5.606	-3.075	3.3857	-0.18616	9.3218	4.7673	0.089033	1.1917	3.275	-8.4848	-5.1922	1.9767	3.0583	-0.63247	-4.1625	-1.7456	0.091612
0.80198	2.002	-0.4945	3.6945	4.6037	2.9104	-2.1772	2.5432	6.4911	2.7243	-0.10048	-2.6138	4.9453	1.9016	-4.8809	9.443	1.0071	-3.4101	2.4881	-4.511	3.3594	2.7784	1.011	-0.51161	-5.0236	5.5825	1.1855	0.64088	0.049834	5.8275	-1.1094	2.7428	0.26088	-4.2651	1.3126	-9.5155	5.7607	-1.608	-4.5243	2.7141	3.4198	-2.2059	4.332	-6.2861	5.5315	0.37901	1.1337	1.2972	2.4585	2.0013
-0.57086	2.7653	4.9681	-0.25304	-5.378	-4.7015	-2.5054	2.556	-0.76455	-1.8332	-0.86447	-0.26929	-0.31208	1.3703	-0.90558	0.15712	2.6278	7.1756	0.098297	1.5835	-0.73403	0.66795	2.9298	-0.75016	5.8394	2.3942	0.24288	2.9614	-0.45861	2.0209	2.8863	2.3045	4.5757	7.6917	-2.7043	2.0237	2.0249	5.1984	4.475	-2.9022	6.9031	2.3817	2.0188	2.7935	0.4303	-8.0051	2.1036	3.8995	1.423	-1.293
2.0443	1.3388	3.9747	2.9093	7.0016	3.4659	3.2846	10.061	2.9028	0.56995	2.3744	2.0566	10.124	4.6761	7.1913	7.0497	1.6018	6.1361	-2.0294	5.2058	6.0199	8.7441	3.6846	9.1998	9.7988	4.2887	0.79219	5.6107	-3.8062	2.9041	2.2853	-0.18817	4.0786	0.51801	6.0012	2.7666	0.87827	-5.9791	7.4827	5.9582	8.5645	1.8187	4.4656	-2.4461	11.075	8.8331	3.6933	6.3604	0.65113	6.91
-4.4461	-7.4318	-5.5341	-7.3085	-3.1354	-9.6497	-8.4407	-3.8625	-2.6617	-6.0674	-11.645	-3.1319	-12.684	-2.8087	-6.7897	-9.5407	-0.97124	-4.1703	-5.1584	-8.4381	-2.9955	-9.0729	-4.2489	-6.4524	-12.528	-8.6506	-8.7241	-14.669	-7.0751	-5.0464	-8.1657	-4.4494	-1.8499	-9.6213	-3.1686	-3.2583	-12.627	-1.0856	0.7692	-4.6986	-11.654	-8.7213	-7.9001	-2.7786	-8.0661	-4.8906	-7.0858	0.47681	-2.9032	-3.3627
-2.0929	0.80573	-5.3157	-4.4239	-11.212	-4.686	-1.6937	-8.0218	-9.1562	-5.4825	-4.4461	-10.19	-6.4552	-2.8873	-0.81118	-1.7154	-3.9752	2.1935	2.8803	3.8342	2.3617	-0.23154	1.3	3.8154	-2.6797	-0.74651	-1.4911	-2.1514	-0.83819	4.1101	-1.1087	-4.7399	-9.004	-1.3462	-2.9813	-6.3586	-0.23306	1.7831	-6.4335	-5.8192	-3.23	-5.3736	-0.99986	-0.88028	0.26854	-7.7656	-7.8969	-3.4053	-3.2707	-2.9374
3.7717	1.2724	-2.373	-1.0051	2.7447	0.98316	-1.4455	-3.6361	-0.99471	0.25928	9.2886	-3.9156	0.93797	7.6099	-5.7184	5.1436	-0.88586	-1.658	-0.15154	0.7549	-1.74	-2.8255	-2.12	7.0944	1.8175	4.8659	-0.40898	-8.6437	6.1982	5.87	1.9994	-4.6118	1.9523	-5.1954	2.5712	-0.24918	1.6682	-5.1912	3.7684	-2.2512	-1.0334	0.03188	-3.8137	-3.1662	3.3058	2.447	-4.0768	-1.2652	-4.6085	-3.5685
-15.195	-7.4886	-9.8283	-12.34	-14.162	-12.109	-6.5348	-17.201	-19.188	-12.706	-11.001	-14.398	-8.7195	-8.8698	-8.1234	-12.761	-8.4054	-12.208	-14.438	-15.165	-12.481	-11.478	-13.958	-11.905	-13.521	-8.8838	-10.391	-16.91	-7.0416	-9.2331	-15.481	-13.708	-15.726	-5.2249	-9.4293	-8.9195	-9.244	-15.314	-8.021	-10.997	-14.777	-11.44	-10.05	-14.999	-14.593	-16.738	-5.1444	-18.763	-16.671	-6.4076
-13.762	-11.784	-14.282	-10.772	-13.85	-10.805	-13.475	-8.772	-13.231	-15.974	-10.168	-16.382	-8.145	-15.534	-8.1756	-12.201	-9.456	-16.508	-17.865	-13.081	-12.436	-12.201	-11.017	-4.5783	-15.862	-10.219	-10.966	-14.341	-13.762	-13.474	-12.243	-13.745	-7.6138	-15.921	-12.755	-7.8438	-8.8916	-11.619	-3.1332	-14.317	-4.2056	-10.516	-14.621	-9.8192	-15.48	-17.306	-4.4575	-11.836	-14.188	-12.427
-8.0999	-8.0396	-13.219	-6.645	-8.9868	-7.4869	-3.0957	-6.5869	-11.024	-7.6172	-10.208	-7.5386	-7.6358	-7.5099	-14.328	-1.7314	-11.648	-6.1423	-8.2607	-8.8387	-7.7405	-8.9224	-7.3785	-6.5237	-14.577	-9.4156	-7.4154	-7.8839	-11.124	-1.0345	-6.2178	-12.038	-9.7448	-9.3132	-11.531	-3.2421	-16.44	-9.7778	-5.7809	-11.595	-8.3201	-6.2519	-7.9207	-13.385	-11.486	-11.649	-7.8598	-5.9782	-13.553	-11.276
-0.83718	-15.764	-16.244	-9.7911	-6.6984	-12.874	-6.1958	-4.3986	-7.6353	-13.958	-13.599	-16.165	-10.625	-13.148	-18.055	-14.424	-5.3674	-16.188	-11.698	-13.083	-12.153	-11.131	-15.21	-12.618	-7.0027	-11.003	-10.934	-8.5983	-16.407	-11.534	-12.242	-16.049	-11.475	-14.849	-13.881	-8.0252	-11.752	-10.832	-12.21	-17.525	-6.4348	-11.094	-4.5466	-13.665	-17.381	-15.107	-13.545	-12.401	-2.4783	-12.711
8.9325	9.9264	16.117	11.941	9.5943	8.2495	3.8655	15.348	8.6811	5.2913	4.0453	7.1094	7.5819	6.6433	12.199	9.6164	2.1839	1.7211	5.6739	10.489	10.465	5.6219	3.5173	-1.8847	6.0215	9.1597	4.1487	7.4874	6.2434	13.488	1.9661	4.2208	5.9735	9.5105	4.1622	8.033	4.6516	7.1126	11.081	9.3364	0.74367	12.342	8.1287	6.0589	10.339	8.889	6.8331	5.6844	-1.219	7.3263
-6.4369	-9.9046	-11.73	-9.9563	-13.751	-20.771	-11.698	-12.013	-10.572	-12.047	-4.2386	-6.2936	-11.173	-9.7615	-10.714	-10.401	-9.1561	-11.086	-12.022	-13.649	-13.755	-10.576	-13.47	-8.6194	-10.083	-7.8279	-11.347	-12.347	-5.1279	-10.108	-6.2261	-8.992	-4.3425	-8.9426	-11.695	-4.9949	-14.11	-16.072	-9.8367	-15.202	-14.403	-10.911	-18.01	-8.2924	-11.422	-18.234	-5.1666	-10.388	-10.731	-6.6394
-9.449	-0.63012	-3.7481	-2.2471	-3.9319	-0.19317	-0.61935	-5.0778	0.006955	0.55709	-8.8486	-2.8764	4.9062	-5.2996	-6.0704	-2.3707	-6.5969	-6.0828	-7.0114	-2.9216	-10.234	-1.8691	1.2107	1.6316	-6.3122	-4.8215	-0.2418	-6.2111	-0.66501	2.8547	1.9452	-6.0273	-6.632	-5.6307	4.5806	-1.1048	-9.4848	2.1283	-4.0645	-6.3376	-5.8287	4.6447	-3.9511	-4.7447	-3.3461	-2.8081	-4.8226	-4.7	3.2085	4.2522
3.8474	4.5398	3.6515	4.3404	3.7601	3.52	6.4237	10.186	3.7181	4.4716	0.50431	6.7322	8.5566	-1.2905	0.23106	0.7474	1.1108	5.0829	4.0782	5.5994	9.6468	7.6972	5.2876	4.7931	2.779	0.93145	8.342	8.7387	10.759	2.2847	3.7107	6.4841	7.7959	1.9373	6.4613	5.5851	4.34	3.7761	1.4398	7.479	2.4093	7.8403	0.65893	-0.07203	4.7643	9.5101	7.8215	-4.7147	6.2521	3.998
8.1029	12.86	4.765	5.6637	5.1253	12.185	7.7647	6.5041	11.941	6.8574	11.305	11.595	6.0299	4.7694	5.2377	11.951	11.138	6.9004	7.4344	11.227	17.171	12.272	9.9931	10.627	13.263	5.3778	6.1339	3.9649	10.469	9.8106	12.884	9.1887	7.7014	13.312	4.5031	7.4423	12.208	4.6105	8.7048	5.0796	9.2728	11.163	0.75743	6.8046	9.4458	6.5321	10.33	4.3824	7.904	1.3801
-0.52373	5.6738	-1.4593	-3.6956	0.028385	1.2535	-5.4137	-1.8692	3.9975	-3.2613	-0.66553	-4.5048	5.603	-1.8495	2.9063	-0.78476	1.1714	-1.5858	-2.586	1.181	-0.20157	2.6196	-8.6378	0.36842	1.1398	2.663	-2.1995	-1.2968	0.65453	2.1317	-1.8323	0.59562	3.2028	-7.8552	1.8291	-2.5028	-4.5038	-1.8308	-4.2646	-5.1255	3.1734	3.7701	1.4883	-0.97376	-3.2871	-0.18436	-0.49665	-5.1496	3.2581	-2.5423
-16.514	-9.7717	-4.0039	-7.285	-8.0184	-5.5452	-8.5345	-10.565	-3.6124	-6.9661	-11.747	-5.9231	-3.8801	-9.8293	-6.8837	-4.6674	-8.9093	-9.9116	-7.9898	2.7468	-7.2836	-4.2694	-12.4	-5.5464	-9.5199	-4.0594	-10.297	-10.228	-4.3712	-4.2031	-3.4956	-6.1857	-11.982	-11.929	-14.489	-5.0413	-2.4342	-5.0583	-9.7972	-8.6821	-8.6996	-4.8641	-9.4942	-11.965	-1.8457	2.6772	-8.9489	-3.1318	-4.3794	-3.6225
0.85509	-2.2829	0.963	-2.9335	-1.7858	-2.7286	-4.1391	-3.6457	-3.829	-9.373	-7.2378	1.1224	1.2763	-4.4002	-3.3098	1.0009	-6.0199	-3.893	1.3918	-1.8788	-5.4365	2.4832	4.1156	-2.8808	-5.8191	-8.3749	4.2425	-2.4332	4.2182	1.0496	0.74572	-2.0329	1.5613	-0.43281	3.6626	-3.4685	-1.8191	2.286	-4.5176	-1.6746	2.2494	-8.0463	-3.3308	-2.5784	-3.2696	7.0994	-4.323	-10.197	-7.9263	3.4499
-0.68871	1.8106	-5.8933	0.00069601	1.2525	10.598	0.90399	4.2217	-3.5293	3.6921	-1.4276	0.5091	-1.9628	2.7827	3.1223	-0.14252	6.497	-0.36954	2.972	1.7404	-2.2681	0.97649	-3.4195	3.4229	-6.149	1.9579	2.9722	2.8231	8.4081	0.72041	1.8289	4.4448	8.0235	-2.6155	0.74579	-2.6486	1.0957	2.6033	4.4604	-0.049629	-1.9218	-1.1411	0.39571	-2.2977	0.11492	-4.2573	-2.621	5.2862	-2.4191	-1.8021
-9.6467	-4.0031	-6.4547	-7.4631	-9.6926	-15.08	-8.3082	-9.5178	-9.6678	-10.023	-15.01	-0.63819	-16.737	-12.739	-7.7551	-6.0321	-8.6009	-8.1414	-10.085	-6.175	-11.165	-12.47	-7.019	-11.428	-9.469	-12.236	-8.3649	-13.886	-5.0765	-17.091	-14.035	-13.382	-2.1304	-11.161	-6.4726	-9.4116	-9.272	-17.745	-16.001	-7.4477	-9.1525	-8.9319	-7.1223	-11.634	-6.4041	-18.591	-13.16	-19.127	-7.0527	-9.8821
-5.7889	-5.8854	-1.8676	-1.6049	2.4149	-4.4017	-3.7708	-3.2613	-4.9577	0.46555	-0.034106	-3.417	-3.7718	5.2725	-4.6897	-3.6789	-4.5815	1.0007	-5.3616	0.23186	-7.2816	-2.0896	-2.7437	3.5097	-1.5466	-6.1264	-2.9025	-0.29856	-1.9972	0.78244	-9.1341	1.5196	1.3192	-0.65325	-5.83	-4.6145	-3.5922	-3.626	0.78656	1.6803	-8.7482	-5.7264	-9.6052	-0.71159	0.86443	-4.2821	-7.3683	-0.0058759	-11.529	-3.1542
-16.071	-8.7321	-14.908	-9.8149	-10.274	-14.834	-14.975	-13.323	-9.2554	-13.505	-10.635	-13.68	-12.156	-14.011	-12.889	-11.984	-9.2836	-16.464	-10.531	-10.698	-11.262	-10.743	-16.12	-14.684	-8.1694	-8.1147	-13.301	-13.341	-10.41	-10.82	-10.852	-6.8439	-1.6249	-14.613	-12.028	-15.697	-18.002	-8.488	-8.5115	-6.2344	-12.561	-10.097	-15.439	-14.809	-14.106	-17.626	-4.6297	-10.658	-10.578	-10.087
-4.2577	-2.0669	-2.6532	-4.2856	-4.0334	-8.4842	-5.5324	-4.378	-3.8891	-3.5347	-0.69347	-5.1425	-2.6597	-0.64523	-3.3334	-4.8345	-0.49733	0.46785	1.4692	-1.2419	-8.4774	-3.8675	-8.2462	0.46707	-3.1472	-0.41221	-0.034864	-4.7363	-7.4421	-6.7034	-8.0815	-6.1703	-5.3873	-4.7458	-7.6271	-13.336	-6.3076	-2.9343	1.1791	-11.613	-1.8893	-4.2531	-2.3938	3.3669	-6.9626	-5.4196	-0.94879	-4.0084	-4.393	-4.3866
-3.3035	-4.5757	-10.868	2.049	-3.9137	-1.6875	-9.709	-2.9209	2.9735	-4.1644	-8.5503	-3.1748	3.4965	-3.6139	2.3185	-4.8015	-3.8111	-8.2683	-3.1417	-2.7777	0.86299	-4.4535	-4.2575	-3.4541	0.33929	-1.0866	-4.0204	-4.607	-1.9725	-0.25197	-1.1571	2.0842	-6.8419	-11.823	-5.5553	-13.65	-2.8428	-4.8521	-2.6241	-6.6377	0.23209	2.1825	-0.64467	-3.3881	-2.523	0.033591	-9.093	-2.7686	-5.5148	-2.6151
-2.4149	-3.1858	-0.8306	-4.5626	-3.9025	-8.1002	-3.9249	-3.9554	-6.0035	-2.1969	-1.5727	1.25	-0.86419	-2.0948	-2.1492	1.2441	-8.8948	-5.0465	3.7187	-5.4608	-3.1051	-7.4363	-10.675	-10.915	-4.4433	0.28272	-8.487	-3.5768	-2.6224	-3.8341	-6.1732	-5.5785	-7.0653	3.1351	-5.2272	-1.723	-2.9273	-6.1233	-2.5632	-3.5474	-1.3311	-4.458	-12.687	-0.66437	-4.6196	-1.566	-5.5902	-6.2376	-6.0662	-2.1176
-15.101	-13.889	-9.5351	-19.81	-10.011	-14.635	-13.578	-13.245	-15.35	-15.861	-6.9668	-14.592	-13.645	-7.8261	-13.54	-14.138	-8.3474	-15.655	-9.5872	-15.898	-14.176	-11.836	-22.154	-11.158	-14.1	-11.239	-8.4441	-13.962	-8.1596	-11.257	-19.957	-11.565	-10.07	-15.285	-11.331	-15.711	-16.626	-13.295	-16.809	-15.845	-17.896	-14.284	-13.183	-15.757	-21.916	-16.711	-10.046	-11.788	-11.902	-14.346
-8.4117	-9.0987	-4.3199	-4.1281	2.5518	-3.1405	-1.9696	1.789	-4.8159	-5.4122	-5.4427	-3.9623	-1.5799	-1.3503	-5.466	-4.5883	-6.5572	-3.9042	-4.0354	-5.8415	1.6868	-5.4299	-4.0616	-3.7647	-5.0903	-5.0659	-3.3608	-3.0797	-0.69315	-9.5491	-1.2938	-5.4481	-5.3084	-9.3777	-3.5555	-5.3978	2.3275	-4.5799	-0.21124	-6.857	-5.9663	-9.0551	-1.6959	-0.59371	-8.6107	-8.1087	-5.1116	-6.2189	1.1874	0.19764
-1.9192	0.089136	-0.54934	3.1248	-10.122	-3.138	-2.1683	-4.4553	-1.0652	-13.87	0.56135	-8.2864	-1.9485	2.6771	-6.5302	-3.517	4.1932	-3.6104	-9.2346	-5.0081	-1.3469	-5.9567	-4.2847	-3.6153	-1.6364	-8.7012	-3.5398	-5.775	-5.601	-1.4448	-2.2726	4.4897	-1.5121	-5.332	-4.9953	-1.9764	0.59275	2.6596	2.6719	-6.5199	-3.9645	-11.061	-0.71333	-2.7364	-4.5279	1.5708	-6.1629	-6.7303	-3.2763	-2.7904
-19.748	-17.477	-10.301	-9.1593	-11.581	-10.209	-11.544	-14.959	-7.8682	-10.093	-19.277	-14.341	-3.6838	-9.5707	-11.116	-10.255	-6.3071	-16.592	-13.743	-10.41	-11.67	-14.96	-13.116	-1.671	-14.554	-9.1559	-9.5051	-8.115	-13.859	-8.2749	-11.824	-2.3351	-12.863	-11.769	-4.6819	-7.4699	-11.61	-8.5246	-4.5629	-19.444	-13.114	-3.9023	-9.5925	-11.534	-11.726	-6.0393	-9.3515	-12.629	-14.188	-11.409
-8.6646	-5.488	-11.25	-10.828	-1.6219	-13.402	-3.8273	-8.8822	-6.9853	-14.564	-9.9463	-8.9815	-15.445	-7.7809	-4.9739	-13.098	-7.6775	-9.3486	-13.792	-9.0938	-10.454	-7.9808	-12.48	-12.204	-5.0815	-7.944	-3.528	-11.487	-10.366	-8.4082	-8.4446	-13.219	-6.6174	-8.4221	-10.113	-8.0027	-14.186	-11.195	-9.8563	-7.3297	-2.417	-12.667	-9.5104	-10.97	-13.3	-7.3006	-5.9145	-7.6147	-12.646	-5.2207
-5.3607	-5.3522	-4.1305	-8.7802	-5.4908	-2.5167	-7.5142	-3.6341	-5.2106	-3.0093	-3.8258	-4.7563	-0.26539	-3.2603	-2.4769	-3.5538	-2.266	-2.1468	-4.5653	-2.5749	-4.4803	-5.4707	-10.438	-7.4313	-6.2765	-6.2971	-7.359	-5.3788	-6.4154	-9.5181	-8.8941	-1.3491	-2.6574	-3.004	-7.6723	-9.4233	-8.0725	-8.687	0.68157	-4.975	-5.2591	-14.993	-12.635	-9.566	-5.6561	-0.25673	-2.6261	-5.6397	-3.2406	-8.9844
-20.301	-21.195	-15.406	-12.974	-17.8	-20.266	-15.342	-20.108	-11.381	-11.68	-13.969	-15.508	-19.393	-12.302	-11.407	-4.6852	-13.119	-8.8368	-18.783	-15.045	-11.453	-14.905	-16.107	-17.309	-8.6099	-11.879	-14.459	-17.344	-20.555	-11.112	-16.777	-15.903	-11.23	-13.588	-11.095	-16.883	-9.2351	-11.906	-12.598	-9.5164	-12.132	-8.7186	-15.464	-16.35	-20.462	-18.4	-15.044	-14.345	-14.678	-14.961
-2.3252	-0.68506	-2.9329	-10.239	-0.27158	3.2673	2.4587	-4.0947	-6.0496	-7.4394	-7.114	-2.9667	-6.9878	-4.2378	-7.7294	-4.284	-4.2273	-2.3885	-3.5382	-2.7553	-6.4257	-5.2936	0.57508	-11.978	-3.76	-0.14085	-2.6026	-2.2682	-0.3351	-0.36393	0.98425	-7.6581	-2.672	-1.2701	5.1475	-3.9272	-5.7006	-5.5809	-4.805	-8.3999	-1.373	-2.7698	-6.6998	-8.9553	-5.5466	-2.9531	-9.9418	-3.6981	-6.2624	8.3789
-4.0166	-8.4081	0.95025	-6.8601	-5.9045	-7.2855	-8.1383	-5.2212	-6.1534	-11.59	-2.8841	-5.0899	-6.1594	-2.7824	-10.066	-8.3957	-0.98567	-5.1601	-9.2512	-7.4641	-12.421	-0.74328	1.5074	-1.6229	-3.6578	-6.1716	3.3361	-5.3677	-4.2399	-2.7021	-1.3855	-0.061469	-4.7881	-6.9001	-1.6711	-8.1115	-9.7653	-5.2581	2.7402	-10.214	-0.72866	1.511	-10.322	0.018562	-5.6451	-3.9814	-0.10752	-7.2375	-3.3066	-3.8613
0.22235	-0.95395	-9.4113	0.086027	0.49323	-5.549	5.2463	-3.9361	0.23147	-3.8974	3.3152	-5.4667	-0.49205	-1.124	4.3134	2.9414	2.1333	-4.8829	1.5314	-6.5886	-5.8618	-2.091	-3.1248	0.79398	2.821	1.4854	-5.2161	-7.7185	-2.1756	-0.94767	-1.7287	-4.2185	6.408	-4.6268	-5.5032	-1.4219	-4.4347	0.30995	-0.33334	-0.88215	-2.5494	-4.3577	1.8443	0.8791	1.573	-1.5645	-0.23662	-4.2757	4.6131	-7.0132
-10.199	-12.564	-7.6865	-4.8314	-6.5794	-3.4768	-10.183	-1.0202	-4.9084	-5.3198	-8.4401	1.5964	-9.4838	-11.16	-6.137	-6.7466	-5.042	-8.2392	-3.5553	-9.073	-13.273	-12.889	-15.123	-4.1596	-11.849	-6.4722	-7.0812	-6.6086	-11.746	-11.707	-15.213	-7.8174	-5.676	-7.1105	-7.4361	-5.6105	-5.1495	-7.0289	-9.4836	-0.12888	-11.743	-9.0411	-12.241	-11.626	-13.537	-9.2754	-10.65	-6.2949	-7.7258	-4.6084
-8.5186	-12.684	-12.472	-13.87	-11.604	-11.586	-10.393	-12.252	-13.553	-10.412	-7.5696	-10.073	-13.924	-15.177	-9.0796	-7.7468	-15.575	-15.431	-17.211	-11.999	-12.597	-10.378	-15.545	-13.651	-20.797	-12.901	-9.475	-11.551	-14.577	-12.069	-15.793	-8.7122	-10.193	-19.299	-21.802	-15.258	-13.011	-16.602	-11.689	-14.025	-16.73	-12.688	-17.727	-16.36	-9.1265	-13.11	-13.598	-11.936	-10.57	-17.647
-1.1527	-10.127	2.0028	-12.041	-8.7116	-6.5771	-2.7291	-4.9649	-10.069	-5.6764	-8.0963	-4.7933	-5.0836	-6.1809	-4.8984	-7.3327	-5.8999	-7.0763	-4.9773	-10.112	-3.0186	-5.9828	-7.2357	-0.39297	-13.753	-3.5509	-5.545	-3.7693	-2.4694	-3.413	-11.062	-16.866	-0.1891	-13.362	-5.3101	-6.4973	-1.0509	-11.975	-3.6763	-3.9316	-12.784	-11.09	-8.6735	-7.7112	-7.2101	-8.0627	-8.8727	-9.4653	-4.8706	-5.4882
-18.687	-16.532	-13.367	-17.555	-17.741	-9.4495	-16.912	-15.252	-16.687	-9.873	-15.878	-9.5951	-15.193	-14.958	-14.751	-18.389	-9.0443	-14.971	-9.456	-20.25	-14.463	-17.053	-15.317	-17.293	-15.466	-11.882	-13.861	-22.562	-11.481	-12.743	-13.224	-19.812	-13.697	-13.875	-13.039	-15.64	-15.687	-10.829	-23.054	-12.759	-17.111	-8.0938	-15.555	-10.688	-17.634	-13.376	-13.423	-13.243	-11.855	-10.412
-1.2463	-3.5211	3.0407	-4.0532	1.7116	1.8939	-7.7192	-2.0861	0.4719	6.4635	2.1559	-5.8795	-7.1959	-3.0483	-1.7892	0.23202	-5.2064	-3.6265	-3.8828	-9.0323	-3.863	-11.969	-2.1107	-0.71134	-8.5321	-3.4964	-1.9593	-11.896	-7.0435	2.6298	0.34785	-3.5735	2.0848	0.13298	-5.3897	-5.8933	-1.317	-7.4243	-3.0024	-4.1031	2.432	-4.507	-2.7667	-2.135	-1.8157	-2.619	-9.1057	-9.1842	-7.2575	-6.3235
6.8921	10.078	7.1551	6.7698	12.112	11.061	10.15	7.1629	9.1189	10.095	12.175	7.4249	12.637	8.4313	4.4394	18.429	6.3212	7.7024	8.2284	6.3884	11.563	4.8731	8.1001	7.3797	11.446	2.5031	1.263	10.776	4.8692	10.184	8.408	13.053	7.0136	3.7993	7.3789	10.387	14.597	11.437	11.165	6.9698	11.463	8.0182	10.266	10.777	8.5348	5.2311	8.5703	6.1008	10.344	6.6322
6.5156	4.454	-0.33768	1.3059	-1.3731	-5.1439	-1.7715	-6.4908	0.93622	2.5982	-5.3655	2.7182	0.94971	0.11098	-5.1387	-3.4427	3.5586	-4.1897	-2.0684	-3.8236	-2.2181	-2.6913	4.7422	2.8243	7.9262	-2.8647	-5.5318	-2.856	-2.1902	-0.21788	-3.4487	3.1992	-4.574	-0.20397	-4.8838	5.4821	2.3041	-3.4892	-0.89275	-5.1108	-1.105	3.2222	4.7552	-0.36335	-0.76106	-0.52312	-2.717	0.40979	-3.0997	0.62683
-0.32128	2.1605	2.474	-0.61131	-0.11211	0.9263	0.087876	0.33439	-0.38233	-2.7232	0.22912	-6.4114	-2.1131	-0.8909	6.0916	-10.071	-4.3898	1.4033	-2.7885	0.54013	-3.41	2.421	0.71571	-3.881	-2.2697	-10.105	-2.034	4.1378	-0.97697	3.5736	-3.4157	-5.183	-3.3206	-2.1089	-2.3038	-2.88	-4.8757	3.1925	7.9679	0.095496	-5.8619	-0.96324	0.033799	-8.8317	-0.59765	-6.2032	2.7227	4.4755	0.19204	0.41204
-11.571	-15.27	-10.598	-9.6621	-13.359	-15.573	-9.8315	-9.6357	-12.376	-7.8006	-10.703	-11.939	-12.362	-13.699	-11.827	-7.8527	-14.328	-16.05	-11.779	-14.985	-11.38	-13.46	-12.998	-11.19	-16.661	-11.049	-15.132	-14.258	-8.0904	-16.208	-12.741	-16.209	-15.003	-15.989	-16.456	-11.32	-4.881	-8.3789	-15.282	-15	-9.5988	-21.065	-9.8535	-11.495	-11.174	-11.63	-12.796	-8.0106	-11.423	-16.909
-6.546	-17.131	-20.971	-8.312	-15.631	-17.189	-12.677	-17.034	-13.246	-12.331	-10.541	-12.926	-12.865	-17.655	-13.969	-13.078	-10.693	-13.527	-9.9065	-9.4431	-17.07	-13.612	-13.961	-13.254	-7.4195	-16.255	-15.579	-14.125	-13.392	-11.334	-14.453	-16.245	-8.6767	-13.255	-10.826	-7.1253	-16.059	-9.8468	-15.332	-11.184	-13.14	-12.64	-14.778	-18.336	-11.973	-12.116	-14.338	-16.432	-19.603	-16.687
4.06	2.0215	5.4665	-4.8791	1.8302	-1.586	1.8663	0.65871	2.2167	5.4897	-4.1322	1.3417	2.5609	-0.45622	-2.3007	4.8769	1.5245	-1.0627	4.4983	-3.8528	-1.4477	6.0675	0.55693	-1.6343	-3.4217	-2.8233	4.2659	-0.87311	-1.231	-1.563	-2.2835	9.77	2.9972	2.6356	-0.78068	-0.14089	2.7914	1.7751	5.5104	-1.7	5.6648	0.27742	-1.2088	5.4324	-0.35861	3.0538	-1.3157	4.1825	3.7787	2.6913
-15.678	-7.1257	-7.5078	-13.61	-14.779	-10.081	-17.69	-13.622	-13.536	-13.078	-7.4162	-12.01	-7.4465	-15.484	-16.563	-13.621	-11.7	-9.6382	-7.8891	-12.208	-17.125	-9.2525	-15.493	-7.8603	-10.06	-19.999	-11.77	-9.7006	-13.52	-10.334	-12.112	-8.5465	-10.326	-13.051	-15.062	-16.629	-12.91	-14.554	-7.6708	-14.693	-7.3392	-14.199	-8.8294	-19.152	-17.294	-17.591	-10.295	-17.636	-10.269	-3.8477
10.334	7.7895	6.4095	4.7317	6.0389	9.1832	4.7808	7.5296	11.732	11.246	6.2976	3.3623	10.624	3.1398	4.3041	4.2295	6.8114	9.98	11.326	4.6911	10.121	10.296	8.3729	16.978	10.006	8.0074	11.378	6.2987	10.793	6.2381	13.879	12.162	8.8299	5.6331	7.5221	5.4204	7.5916	5.321	13.978	10.036	13.453	8.3705	13.697	8.5791	10.085	14.049	11.935	6.3602	6.7592	7.1157
-6.4351	1.5919	-5.9118	-1.7018	-5.014	-10.458	-3.5965	-5.9323	-6.3695	-0.76893	-7.5504	2.1312	-9.6284	-1.0893	-1.7985	-6.6209	-9.2763	-1.4412	-3.8941	-3.9541	-3.6143	-2.51	-4.3393	-4.1965	-1.2846	-1.6412	-2.3037	-3.6986	-1.4732	-6.6562	-7.1993	-8.8022	-4.4481	-6.0991	-5.295	4.3623	-4.7952	-3.9604	-7.577	-6.0088	-1.5752	-5.2096	-5.9009	-9.7392	-0.096762	-12.804	-12.168	-9.863	-3.5894	-4.6488
-5.4921	-2.2214	0.70859	-5.4882	-1.1479	-3.7357	6.0385	-0.73775	-3.1303	0.98838	-2.989	-4.5534	-5.7334	-3.134	-4.3008	-11.011	-0.72753	-3.4429	-3.0014	-4.1175	-0.8191	-3.5441	-5.5901	1.8313	-0.56907	1.0522	-0.42387	6.4602	-3.0543	-4.4666	-1.3397	-8.6197	2.3822	-7.7142	-2.9513	-5.968	-5.296	1.2154	-8.4312	-5.1544	-1.7901	-0.94808	-5.6031	-2.3261	1.2123	-2.7014	-7.9176	1.603	-8.1005	-0.72466
-4.2934	2.3726	3.1253	1.1506	-2.5041	1.4835	-2.5525	-1.328	-4.9972	-2.1945	-9.1617	-8.3514	-3.228	-2.3992	-0.0098128	0.35652	-4.6072	-12.899	-5.5693	-0.91301	0.54612	1.7032	-2.4321	-2.9393	-5.153	2.5557	-2.1623	-5.6317	-2.5261	-5.5051	-8.2967	0.80351	2.5337	0.2387	0.987	1.3283	-0.4514	-2.8915	-1.6509	-4.9559	0.99509	-1.6633	-1.5264	-3.4686	-6.1485	-1.7019	-9.9051	-3.8564	-4.8826	-3.5356
0.87077	0.017406	-2.4135	6.149	0.36665	-0.59561	3.4221	3.2685	0.71154	3.0481	-2.4401	-0.08812	-2.1884	-2.1337	-5.1394	0.34269	-0.10826	7.4333	0.15899	0.363	-1.6256	0.081215	-8.5067	0.10111	-4.7346	1.9965	-3.6074	1.7138	4.4643	2.9134	-6.2208	4.1168	-2.2051	-2.6482	5.4382	2.8411	-0.6655	-0.3793	-2.5408	-1.6488	1.2101	3.4052	0.81349	-0.80862	-1.9488	1.016	4.0305	-3.351	0.38764	-0.0072436
-8.8697	-14.043	-9.7302	-14.361	-10.947	-7.7194	-17.411	-14.478	-16.379	-15.337	-14.175	-11.692	-10.652	-17.919	-8.5395	-11.25	-18.828	-16.019	-18.226	-13.603	-16.147	-12.872	-11.188	-7.4649	-15.551	-17.508	-20.779	-13.02	-17.465	-9.7008	-8.119	-23.83	-8.3823	-13.287	-11.738	-16.263	-13.11	-14.952	-12.012	-8.0694	-20.441	-13.293	-11.463	-13.75	-17.97	-15.513	-8.0079	-21.354	-21.779	-13.459
5.4079	10.493	7.0714	-2.6972	3.826	3.0123	10.442	7.9516	4.5296	5.5257	8.8826	5.9757	5.5092	11.479	-2.7726	2.9403	2.9488	4.0594	0.66432	3.7662	6.5509	9.4741	0.48963	2.0923	7.3102	12.149	5.4091	6.5358	2.0328	0.73948	2.4682	9.1796	2.2024	8.5732	3.791	5.2485	3.9638	9.8986	-0.41122	3.7399	5.8803	0.52689	0.56643	3.8728	6.0844	5.6995	3.1639	6.6362	-2.1288	11.249
-2.7262	9.4293	1.0865	2.1345	0.24919	-4.2708	3.8177	0.36541	-4.6818	-4.8782	-2.0409	-3.21	0.01701	-2.6585	-3.5188	-1.3308	-0.91498	-1.2371	4.0979	-1.6923	0.16571	-0.88803	-1.0239	-1.4904	-4.007	-3.8532	3.4948	1.4558	2.3406	3.5285	-1.9352	1.2072	0.40851	1.4989	1.8395	1.3684	0.70942	0.37983	-1.2085	-4.8939	-3.7985	-2.2083	1.9678	-3.438	-4.8617	-4.8045	0.67655	-5.3129	-6.0218	2.6315
-18.14	-14.923	-13.205	-14.543	-16.453	-9.5336	-17.518	-17.438	-9.8569	-12.428	-7.342	-14.459	-23.133	-14.71	-12.496	-18.322	-13.883	-15.607	-10.911	-13.701	-13.132	-10.512	-13.253	-12.205	-24.045	-20.264	-10.874	-20.099	-14.648	-15.756	-15.487	-21.136	-26.006	-7.6357	-20.879	-14.546	-17.712	-16.842	-11.087	-13.77	-5.8929	-15.324	-14.514	-18.309	-8.1231	-16.14	-18.877	-22.335	-20.289	-12.153
4.6796	0.67306	2.4781	5.737	-1.6245	-2.8319	3.3841	-2.0132	-1.9592	-0.2396	0.14107	-4.1711	1.4201	-0.43083	-1.6912	0.95006	2.8062	-0.25196	-5.8819	1.4493	3.0225	2.0005	1.8312	5.7915	2.1137	-2.5459	-5.0217	-1.9777	7.3238	1.8261	3.3188	1.096	-4.0626	-6.4227	-6.7349	1.5693	1.1354	1.6383	-5.4633	-4.3583	2.7866	-5.5371	7.5801	-4.6998	-2.269	5.9245	2.0426	-1.0305	-2.1252	0.32598
1.0026	2.0368	6.0032	0.53098	2.7407	-2.8587	4.2652	3.1685	-2.6339	0.98371	-3.3949	0.64848	1.6804	0.24991	-2.17	2.2098	-3.2146	-4.8086	-5.2289	-0.029496	-6.4556	-3.8746	5.297	-4.9015	3.9073	-4.8712	-1.065	1.99	-2.9722	1.1787	-6.8	-4.935	-5.1817	1.8776	-3.3015	2.9802	-0.45412	-3.7613	-2.6046	3.4309	-6.4193	2.0074	-7.1387	-7.631	-3.1299	3.6292	-0.98817	-1.0136	-2.5774	4.1803
-1.4321	-3.294	-3.0819	6.6483	-4.682	-3.0175	-3.2571	-1.207	4.3384	-2.8837	8.6013	0.066605	-0.84987	0.68631	-3.7189	-2.0334	1.2244	-6.4236	-4.7781	-2.2363	-6.9279	-3.4633	-5.1113	-6.1322	-3.6628	-2.7363	1.1209	-5.1944	1.2905	-4.5146	-5.855	0.20575	-2.5217	-5.2432	-1.9012	4.994	2.1573	-1.9819	-4.1597	-1.616	0.37579	8.0116	0.6204	-4.5972	1.5742	-5.1839	-5.2171	-1.2468	-2.3419	-2.8823
-11.233	-10.194	-11.694	-14.372	-8.0764	-13.715	-14.259	-10.485	-7.3488	-8.4758	-11.688	-6.7413	-12.438	-12.699	-8.7559	-15.454	-12.796	-6.4016	-13.127	-5.1585	-9.3349	-7.7626	-4.0209	-12.488	-6.8053	-9.9656	-18.65	-12.015	-11.163	-8.6432	-11.481	-10.923	-10.079	-9.1981	-15.414	-11.895	-7.1339	-5.5015	-9.52	-12.047	-6.5154	-9.5963	-7.2331	-8.5314	-10.18	-9.2613	-9.4397	-2.3173	-11.73	-7.8003
-5.9047	-10.677	-10.993	-4.7146	-10.582	-12.187	-11.859	-10.316	-16.843	-14.878	-10.72	-7.3292	-10.628	-5.4914	-16.727	-10.159	-11.753	-13.233	-7.0692	-12.402	-8.9114	-18.9	-7.0308	-14.545	-4.5038	-7.3721	-11.16	-16.245	-1.5951	-11.071	-11.691	-11.282	-11.866	-6.82	-14.427	-12.455	-12.264	-9.5346	-14.347	-11.176	-15.389	-12.232	-7.2379	-11.098	-11.869	-12.564	-2.1759	-11.161	-14.799	-4.8407
-12.599	-7.6973	-11.675	-10.078	-4.3624	-10.868	-4.4304	-15.076	-6.3005	-10.707	-7.5536	-16.528	-17.829	-10.61	-10.988	-9.0459	-12.297	-8.531	-12.961	-12.976	-7.4561	-9.9146	-16.203	-23.874	-9.5769	-10.326	-17.807	-12.963	-14.995	-12.342	-14.934	-17.492	-9.2664	-14.073	-11.799	-16.831	-15.738	-16.405	-13.792	-9.3414	-8.5404	-10.906	-9.5305	-10.154	-13.176	-10.209	-9.2579	-15.751	-12.294	-15.33
-3.9709	2.3534	-1.4423	-2.1601	1.4124	-6.5317	-3.6274	-0.42031	-2.7821	4.0154	1.8464	-0.81147	0.96479	-0.67013	0.69164	2.4245	4.2528	-0.47017	-6.5208	-3.3768	-1.6473	-5.4913	1.8002	-6.5802	0.95046	2.6646	1.7183	-2.2402	-3.7737	-6.4809	-7.1691	-3.3049	-1.2549	-3.1678	2.0707	-3.8587	-2.7562	-3.5189	-5.4721	-1.7022	-4.7006	-0.65227	0.56914	-5.3476	3.3237	-3.6062	-1.3208	-7.1278	0.78229	-1.3652
6.8928	10.246	17.846	7.0008	10.73	8.9001	10.431	10.588	17.273	14.068	6.7679	10.4	7.9244	15.949	13.803	9.2639	12.358	7.2723	13.802	9.3353	6.5297	7.779	15.961	8.8955	12.263	11.708	13.281	13.07	12.009	12.132	8.7997	4.0491	11.062	1.6005	7.2074	13.759	9.6061	11.915	5.2058	7.6072	11.912	10.365	8.4936	4.2155	14.939	6.0702	14.743	15.481	5.4128	9.953
-1.3826	-5.5686	-3.1247	-1.1005	-9.1706	0.83647	0.83804	-0.4644	-3.3247	-3.1269	-4.7455	-0.10527	-6.0632	1.2321	-8.0002	-3.181	-1.3805	3.8709	-2.0357	4.1671	-3.3233	-3.5269	-4.695	-8.0594	-5.6626	-2.0324	-3.8231	-2.4571	-7.7723	-8.648	-0.49608	2.1787	-0.36162	-2.8492	-1.3768	-2.4341	-3.6278	-2.4723	0.4073	0.84558	-1.2085	-4.3519	-7.9777	-0.15003	-5.8295	-5.3944	-4.538	-7.3342	-4.8063	-9.4375
6.3762	3.7231	0.63714	-3.3777	1.5178	-2.238	1.6985	3.8442	-3.8453	7.3704	4.9337	1.899	-4.9166	0.64709	0.26315	1.3227	4.18	-0.08649	5.625	4.171	3.1968	5.9459	5.4771	10.287	-0.092797	-3.3569	-0.37505	-3.3769	1.3928	-6.5692	-3.9056	-6.4011	8.2582	5.5297	3.2991	1.394	-0.17903	3.981	3.2928	2.1891	1.3937	2.6733	3.0424	0.64653	-3.1202	7.404	5.9499	-2.4137	-0.60727	6.6285
5.5922	8.1725	-1.2143	4.2754	-2.334	-3.6261	3.8667	1.2282	4.2124	-0.29659	0.33696	-0.5302	6.0725	-1.2131	0.9261	-2.9206	5.0665	4.3522	1.9376	-0.90242	9.8439	5.5184	-0.6271	-2.9558	2.7679	-2.9042	-2.1446	-1.88	3.333	1.5324	2.7276	2.7002	6.0847	-4.1943	-0.85271	-1.1875	-1.1965	-0.85618	6.0366	5.0098	4.7895	0.98793	-0.5552	-1.222	-7.1525	0.85957	-2.5338	-1.6994	1.2574	2.6591
-9.2197	-1.6333	-0.15219	-4.2553	-6.6266	-3.4814	-8.4746	-1.538	-4.6015	-3.5991	-7.1454	-3.6188	-6.9569	0.30599	-10.227	-3.4382	-3.1617	-6.6601	-2.21	1.5035	0.44901	-0.8848	-2.4752	1.5371	-0.017669	-2.7889	-10.249	-3.0102	-0.46372	-0.84569	3.009	-8.0739	-8.8653	-0.90698	1.483	-3.0206	-1.9786	-9.8091	-7.5747	-4.6624	-0.73654	-5.7539	-1.5536	1.6856	0.6225	-3.3073	-5.2555	-1.4696	-9.8158	-5.6297
-5.5373	-13.325	-16.846	-13.602	-9.9204	-4.9242	-8.66	-9.8378	-9.0377	-8.6564	-7.9647	-11.693	-8.5231	-10.554	-12.205	-14.031	-5.1695	-11.971	-8.857	-15.821	-18.409	-7.9871	-5.8745	-7.4339	-10.739	-18.778	-11.56	-10.289	-12.418	-12.724	-12.765	-12.052	-8.143	-12.267	-11.739	-6.8534	-8.0778	-8.4382	-5.2791	-11.3	-11.153	-7.8669	-6.005	-10.644	-11.646	-11.191	-11.842	-14.333	-11.587	-8.303
-5.9973	1.4323	-7.6894	-11.05	-4.8682	-5.1398	-1.2837	-4.0652	-5.0787	-7.7879	-5.4433	0.27758	-2.325	-5.4388	1.8561	-4.89	-0.44455	-7.6627	-5.0714	-4.6277	-2.228	-15.276	-2.6769	-5.465	-0.11755	-11.478	-3.1657	-8.1421	-1.7767	-6.3801	-3.7448	-5.2653	-5.9374	1.0557	-6.7309	-3.8684	-15.996	-11.363	-9.7027	0.065227	-5.3688	-10.686	-4.7921	-6.1642	-7.862	-5.2547	-8.7768	-1.2824	-3.1298	-3.9213
-3.6044	-2.8666	-5.7377	-1.5068	-5.0337	-12.276	0.35752	2.3516	-2.2266	-10.616	-8.4778	-13.548	-3.6918	-7.7043	-6.1635	-4.2433	2.8606	-0.53293	-6.5782	0.14133	-3.1985	-8.8516	-5.3869	-3.9457	-10.666	-3.6046	-6.7549	-7.4022	-5.8654	-4.2643	-5.8331	0.2278	-3.8815	-8.4431	-7.4412	2.0711	-9.8924	-4.2432	-8.4085	-5.646	-5.0534	-8.9324	-9.5504	-2.7435	-1.0553	-2.0402	-5.1168	0.67787	-7.5919	-4.3691
-9.066	6.4211	-2.2041	-1.9044	-5.3747	0.69408	0.44568	-1.3331	-3.1752	2.1552	1.2526	-2.2694	-5.2646	-8.5794	-2.0735	-2.796	1.9496	-6.9193	-2.5818	1.0707	-0.61822	-5.0525	-3.8638	1.4175	4.2513	-1.0746	1.688	-8.9458	-1.6525	-3.136	4.7739	-3.9562	-1.7245	-1.9986	-1.7659	-1.0327	5.2936	-2.1085	3.0117	-4.8772	-5.9407	-3.4068	4.5356	1.5242	1.4388	3.1632	-1.8731	0.96744	-3.128	-8.7084
-6.7396	-7.0211	0.66965	-5.1088	-6.3861	-7.1496	-8.6008	-3.3515	-0.8865	2.2504	5.8364	8.8193	-0.54973	-4.2901	-8.457	-8.2444	-5.8557	-3.414	-0.098743	-2.6465	-3.1171	-0.41997	-0.27137	0.97362	0.71375	-3.5987	-3.3239	1.1445	-8.2508	-0.4037	-4.5732	-1.8975	-1.1207	-4.3082	-7.2362	-6.4861	-3.5875	-5.4667	-1.2005	-5.5074	-6.1041	-3.1788	-1.0125	2.0012	-0.056038	-2.8905	-5.4323	-2.5522	-10.896	-2.7909
-14.043	-13.404	-13.415	-14.787	-21.423	-10.055	-11.377	-14.82	-6.5894	-13.126	-12.034	-10.081	-11.691	-18.084	-12.516	-13.862	-15.603	-12.8	-8.3079	-17.561	-14.674	-10.992	-14.551	-11.033	-7.0966	-14.56	-15.137	-13.252	-12.082	-7.8485	-14.623	-9.6381	-12.14	-13.635	-9.1619	-10.442	-13.063	-4.8732	-9.5903	-13.464	-13.222	-14.353	-12.137	-12.401	-16.806	-8.2192	-9.5156	-13.621	-17.44	-10.992
-2.5826	-4.7614	-5.5182	-0.35029	-3.2675	0.74411	-4.5515	2.4916	-4.2068	-0.7187	-5.3476	-5.0653	-9.5727	-2.869	-7.801	-1.5294	-6.5181	-7.0978	-3.9659	-5.5127	-3.6079	-2.8217	-7.7359	-8.3804	-4.8898	-6.0261	-5.9705	-8.83	2.3669	-3.7565	-2.1044	-5.508	-3.2717	-7.32	-9.6234	1.9608	-0.25361	-3.1672	-2.9849	-5.2461	-5.1697	-3.28	-4.2072	-2.7422	-0.13529	-7.1564	-4.3684	-4.7356	-2.4934	-1.2416
-3.4666	4.7906	-5.0893	-6.1406	-5.5928	0.34696	2.8713	9.0109	1.2195	2.1236	-0.32491	-10.833	-4.7402	1.3256	-2.4572	1.0416	-6.4388	-4.1688	2.4611	-2.151	1.1382	-3.5692	2.9317	-1.2597	-4.993	0.95682	-0.70736	7.0753	-3.8119	-3.3362	-2.4345	0.032592	-3.4536	-2.7654	0.86908	-0.12249	-0.89954	1.6444	-1.2517	-3.7769	-0.0178	-7.2913	5.3512	-1.9628	-7.7375	0.1744	1.0994	2.4875	-1.4374	-1.6443
-0.1797	1.5858	-3.1513	-2.7553	-10.816	-1.7412	-4.5986	-0.68096	-0.73161	-9.1556	-6.3365	-1.7994	-8.7155	-1.7723	-0.44556	-7.3075	3.3829	0.16842	-3.9982	-5.3443	-1.3827	1.6497	4.2938	0.19275	-3.0733	-5.4621	4.3636	-1.9669	-4.4133	-6.4724	-10.497	-5.7722	4.4421	-5.0496	1.9722	-5.8695	1.6126	-0.010148	-1.7027	0.22574	-3.832	-5.7205	-0.2471	-6.0482	-6.0874	-0.66126	0.47922	-1.4402	-3.6485	-3.5825
-12.578	-11.253	-18.227	-18.373	-11.566	-10.107	-13.097	-17.95	-10.892	-11.971	-13.296	-11.538	-7.0525	-12.438	-19.143	-13.224	-14.985	-10.255	-5.1194	-8.5482	-7.1194	-18.406	-12.345	-15.288	-16.12	-8.406	-17.014	-18.276	-7.1076	-9.9468	-10.721	-10.839	-18.221	-12.532	-5.54	-8.3824	-6.8618	-10.947	-9.3643	-13.673	-11.453	-14.551	-11.605	-16.688	-14.593	-14.156	-16.962	-15.847	-12.707	-10.43
6.9289	1.9898	6.5465	5.897	2.7356	-2.3249	10.902	6.2114	10.011	2.7654	6.6641	4.3488	3.6234	1.0729	5.0308	6.6807	2.7647	4.1863	5.9178	2.2482	9.0151	0.14764	7.0601	4.9497	3.9654	1.7572	1.4604	0.24569	7.6503	6.5858	-1.5839	5.7825	8.595	4.4636	-0.33599	0.18144	7.9837	0.38079	0.56019	6.6208	2.318	3.1724	-0.29871	2.6916	8.31	4.0814	8.0838	1.6782	6.5184	2.4017
-16.906	-14.226	-14.984	-12.278	-12.815	-13.848	-14.038	-16.941	-12.861	-18.797	-13.942	-11.12	-13.212	-11.758	-13.606	-13.816	-16.202	-17.999	-3.0404	-10.385	-12.308	-19.815	-15.144	-16.197	-13.886	-8.0288	-13.167	-2.0445	-18.004	-19.002	-14.683	-11.935	-17.019	-6.534	-13.046	-16.327	-14.455	-8.6943	-12.612	-11.068	-11.95	-13.98	-14.39	-11.409	-15.438	-13.738	-10.327	-18.1	-16.888	-9.9644
-11.221	-15.265	-11.022	-11.763	-18.924	-8.9725	-16.299	-17.611	-10.912	-7.9232	-16.462	-17.488	-15.711	-19.446	-14.439	-16.311	-7.9741	-10.674	-17.292	-11.299	-16.46	-13.895	-9.1567	-14.841	-11.502	-18.559	-12.238	-14.685	-10.165	-13.013	-8.3056	-13.765	-11.003	-5.3794	-6.9651	-11.903	-9.2266	-12.801	-13.974	-13.475	-18.033	-14.954	-16.889	-9.4259	-5.1254	-11.134	-15.854	-15.76	-21.329	-15.021
-4.5916	-1.792	-3.6337	-4.5764	-2.6943	-11.669	-8.7026	-6.8358	-5.0211	-3.4104	-4.8095	-1.2479	-9.4733	-10.627	-6.9043	-7.9984	-7.4777	-0.62034	-4.4675	-3.023	-9.8385	-5.954	-6.3568	-1.524	-4.4884	-9.013	-4.3175	-3.6946	0.15878	-8.6751	-1.0775	-3.3954	-4.72	-5.6678	-1.9075	-5.928	-4.6532	0.16327	-0.90094	-13.89	-0.58301	-0.74678	-9.3164	-9.3947	-3.9249	-7.1506	-5.8939	-9.4842	-9.3873	-5.6938
1.3303	2.1964	-1.0657	-2.1174	-6.6443	0.56388	-5.7214	-2.7755	-6.4355	2.9811	-5.6871	0.85938	-1.1607	1.3767	-1.4222	1.9086	6.3326	-3.5274	1.9717	1.7566	0.069064	2.823	6.717	-2.4365	1.2833	-0.37523	0.85666	-2.5258	-3.505	0.7894	-3.0628	-2.8706	0.22041	3.9958	-6.311	3.3448	0.49673	2.5835	-3.6773	2.9671	-6.585	-0.75857	-4.1364	4.5313	-4.8858	-2.569	-5.7817	6.5163	2.7426	-2.9084
-2.7106	3.0511	5.2919	3.3603	5.1034	2.7298	-1.351	5.8808	-3.3031	4.311	11.21	2.858	3.4318	1.8196	8.9016	-3.5211	0.022047	-0.017421	0.94987	3.6847	0.041887	3.8052	7.4771	3.2518	4.1475	2.7278	-1.8152	1.1202	6.1558	3.7498	2.9769	3.1294	2.346	6.3858	4.9196	-3.2435	4.5215	6.7684	0.34097	-0.61018	4.9316	3.0241	-5.3023	-2.3416	-0.58626	-0.21488	3.3325	-1.7729	5.7838	3.3266
-15.652	-9.9652	-17.291	-7.5393	-21.415	-12.88	-14	-17.918	-14.064	-14.386	-10.706	-11.731	-9.7792	-3.0609	-15.699	-5.2165	-9.4946	-15.922	-3.4302	-14.905	-13.833	-14.629	-14.912	-15.774	-15.857	-17.808	-9.8494	-11.774	-12.231	-10.792	-15.219	-7.0256	-14.925	-9.1149	-10.683	-14.859	-20.311	-11.33	-9.5829	-16.287	-11.145	-15.245	-16.249	-16.916	-19.586	-13.028	-13.123	-16.427	-11.775	-15.736
-14.204	-13.743	-12.657	-16.003	-17.257	-17.108	-13.71	-12.594	-1.1053	-10.772	-6.982	-14.336	-12.45	-13.103	-13.176	-15.329	-12.358	-10.883	-13.734	-11.812	-7.593	-7.5932	-14.126	-8.315	-7.1771	-16.492	-17.747	-5.7118	-14.85	-5.6335	-13.09	-12.751	-8.3613	-11.113	-9.6149	-11.69	-5.3104	-13.758	-11.481	-6.4873	-12.508	-19.137	-19.725	-15.018	-9.3165	-11.917	-9.8775	-9.9233	-12.024	-12.266
-6.3104	-6.3845	-6.0186	-11.215	-9.9952	-9.3527	-9.4259	-14.213	-7.7486	-11.734	-1.576	-10.088	-6.324	-0.29896	-9.3285	-10.313	-12.732	-4.8711	-8.0178	-5.1116	-12.972	-9.2869	-2.82	-15.283	-9.1318	-6.5252	-2.2485	-3.0337	-5.1837	-7.0186	-6.3001	-10.798	-4.9251	-9.1571	-0.52376	-14.552	-2.3786	-5.8771	-11.106	-10.709	-3.2166	-7.0693	-2.2672	-5.7677	-6.4882	-7.3836	-6.2582	-10.034	-1.867	-5.3126
-1.4468	2.5619	-7.6269	0.21898	4.9786	2.9518	-0.28756	-1.1426	1.6213	6.0099	-2.4811	-2.1866	-1.6717	-3.564	-0.66416	-2.4104	-5.2358	-2.3462	-3.952	-3.6823	-5.7512	-1.9033	-3.5725	-6.8908	-2.7096	-6.3695	-4.9675	1.5531	-0.71118	1.4064	-5.5472	1.3566	-5.7255	2.5836	2.0702	3.0369	-2.2872	-5.2692	2.4353	-6.0212	-1.1637	-4.9677	3.6491	3.7941	0.54246	1.3696	0.85232	4.1015	-3.3225	0.25606
-8.4686	-3.7167	-9.0547	-5.8767	-4.0635	-3.0901	-8.3799	-11.66	-6.1982	-0.52997	-4.3886	-11	-1.4138	0.014527	-5.0198	-2.4115	-9.2904	-10.229	-7.1305	-3.9725	-12.642	-4.8074	-4.44	-4.7643	-2.9297	-0.5055	-0.040105	-9.7922	-4.2604	-13.884	0.90117	-3.0753	-6.8807	-6.4169	-4.0435	-5.7651	-8.2116	-7.614	-1.6853	3.5815	0.53239	-5.9514	-5.3218	-5.5798	-6.5462	-2.3574	-6.5282	-7.9008	1.1829	-6.6439
-5.9764	-3.2831	-3.2424	-5.0377	-9.4161	-1.0326	3.3829	3.3405	-2.2679	-2.4563	-6.8381	-8.9601	-2.4354	-0.36293	-2.3539	-3.1593	-8.4676	-4.1372	-7.2704	5.2429	-3.3261	-0.83425	8.5568	-4.4579	-8.4596	-6.1611	-3.5311	-7.6493	0.0363	-3.3137	-0.11268	-0.64348	-2.3892	-4.4205	-4.4428	-3.7691	-4.3981	1.6905	-4.2357	1.4454	-1.8361	1.0287	-3.1291	-5.7012	-4.2016	-1.9038	4.3879	-0.17936	-4.2233	-0.37019
0.77788	-1.7194	-2.0138	0.6588	1.9157	-2.0712	-2.2122	-9.6619	0.2783	4.5046	-3.9105	-2.2634	-1.0111	-5.139	-5.0811	-3.0933	0.03792	0.68448	-0.78073	-3.0186	1.9405	-5.0812	-1.3891	-0.28943	-5.8857	-13.02	-3.9938	-9.5888	-5.0788	-1.5671	-0.1985	-0.99224	-3.7409	-4.3837	0.56138	-8.0491	0.74851	3.9233	1.2661	-0.047905	-5.1417	1.304	0.26891	-1.9514	3.1824	2.5914	-2.6896	-3.67	1.7486	-4.6465
-1.0919	-2.4088	-6.5665	3.4343	-0.65575	2.3575	-7.8728	0.55592	-4.561	-4.1586	-8.6415	7.4596	0.42883	-2.0979	1.7795	1.7161	-5.0262	-1.7308	-10.838	4.1002	2.5046	3.6218	-1.5569	-9.0682	-1.4735	3.9984	0.80745	6.3597	0.52837	1.9807	-2.599	6.0901	2.057	1.4499	-2.2267	-6.5974	-2.9003	7.0404	-2.2391	-0.111	1.1865	4.7176	3.2435	-0.87704	-0.075882	-1.1632	1.7401	-0.4877	-6.6893	-10.381
4.4861	-4.3749	6.0017	1.0171	5.9117	2.3506	-0.69873	-3.4291	-0.10103	-0.14549	4.3432	6.8195	2.773	7.2676	0.19772	5.287	0.48975	-3.2063	4.918	4.4721	3.7215	3.8528	-0.73408	5.4748	4.0754	12.459	7.3841	-1.7903	1.7212	7.061	2.8168	2.0548	5.0887	1.8926	1.7917	4.7489	5.1778	3.2953	-2.6799	10.432	3.0485	3.487	0.92946	2.9154	3.259	3.4512	-1.0397	5.5306	3.5149	4.3116
-5.0096	-9.4594	-11.449	-13.587	-4.2492	-3.78	-6.5167	-7.3574	-12.743	-8.2613	-4.0992	-8.5323	-11.257	-6.9331	-11.399	-8.0507	-3.3413	-13.134	-8.507	-7.388	-2.614	-8.1628	-12.094	-12.439	-16.412	-5.5297	-8.9027	-8.8573	-13.718	-8.1481	-7.0774	-11.667	-12.358	-6.6827	-10.941	-10.87	-7.4825	-9.2255	-10.105	-8.4271	-13.376	-7.3664	-3.4365	-7.6088	-9.9282	-6.4281	-10.892	-10.646	-9.1087	-10.293
6.6905	1.6146	-2.541	1.7914	3.2855	2.522	-0.30461	-5.8678	3.4843	-3.4877	-1.3657	-0.26159	3.6008	-2.7002	-1.102	-0.61332	-3.6479	-1.7179	-3.3741	1.2696	-0.52774	-4.8628	-4.5584	0.8492	-0.058416	-3.5361	-4.1425	-2.2972	-0.089852	-5.8608	-4.4356	-9.2609	-4.1593	-5.3303	-0.48762	-4.6111	4.8738	0.95196	-0.3867	-0.87123	-4.453	-4.6738	3.4358	1.7366	-6.4063	-4.3125	-4.2802	-6.0057	-0.15263	-1.889
-1.211	-7.7109	1.0295	-3.8228	-2.0641	3.0505	-0.022139	-0.18635	2.964	-2.4613	-4.7467	-2.6328	-0.1862	-3.4997	-1.3822	-0.52634	-1.9388	-2.8891	0.091946	2.5753	-6.384	-0.056339	-4.7684	0.36603	-0.026761	-6.668	3.5347	0.094631	1.9257	-1.5634	-2.8211	-2.9311	-0.2567	-2.6012	-6.5477	-0.19553	-6.2029	-4.0087	0.02093	2.3542	-0.53594	-3.1793	-3.9729	-4.9409	-3.8852	-6.4641	-5.0821	0.31987	-3.882	-6.9554
9.7877	6.3101	10.599	10.448	8.3617	6.7345	10.241	8.9948	7.9727	7.8784	13.936	9.7243	6.7344	6.1542	7.5277	10.257	3.3635	6.8632	10.437	4.3554	10.334	5.9361	9.5695	7.7941	6.8474	9.9658	7.0236	8.256	8.853	8.8242	-0.73237	7.1316	10.802	7.2764	14.229	4.9383	4.9617	9.6398	8.3896	10.174	11.148	10.158	7.6304	5.0009	10.108	7.9645	13.547	13.558	8.9331	9.8652
3.3416	9.1145	10.116	6.3826	6.4496	6.7519	4.364	9.4706	14.074	9.3353	6.5995	6.3325	2.472	12.505	14.174	4.3674	9.7389	5.5637	11.197	6.8792	4.1939	3.883	6.3993	8.037	13.406	6.1091	2.4573	0.7176	11.297	3.7164	3.3391	5.0437	3.6727	5.1748	1.5608	10.499	3.3792	4.166	8.0653	8.999	17.38	4.7241	8.9947	3.7443	8.7327	6.4814	4.7287	7.2076	5.3851	5.6827
-1.7857	0.23366	-4.7069	-12.601	-0.25045	-10.375	-5.3572	7.3925	-5.1921	-11.413	-5.9878	4.3932	-1.1334	-5.6564	0.86857	-2.2989	-8.5447	-2.0665	-8.0258	-0.75171	-8.8991	-5.4261	-4.7037	-3.7835	-1.2882	-8.1905	-3.761	-0.66526	0.14603	-4.4713	-6.5303	2.922	-6.7076	-2.3587	-6.6628	-2.9782	-4.7716	-6.4093	-7.4225	-4.1606	-0.81073	-7.1867	1.7492	-6.7692	-8.996	-1.834	0.037315	-7.8291	-2.472	-13.07
2.6071	6.3188	0.10581	4.8084	4.4219	6.2532	2.21	4.953	8.0629	1.21	5.8411	9.7089	4.7143	0.87345	11.883	7.6373	6.6757	5.0571	1.4021	7.2171	1.9506	4.7403	5.5207	1.6728	3.5256	8.4389	4.5999	2.1152	6.8827	14.493	5.379	4.7134	6.9315	1.9932	7.4777	5.0051	1.6792	4.8395	4.0676	4.747	5.4072	4.4811	6.6151	4.1023	3.9383	2.5705	-2.883	9.4815	-1.9378	4.776
-16.208	-9.5641	-18.617	-10.32	-10.806	-12.091	-10.595	-7.156	-14.853	-13.641	-17.221	-12.716	-13.993	-11.898	-10.213	-12.636	-10.774	-11.203	-15.625	-16.411	-19.766	-9.3822	-11.183	-13.083	-7.0944	-11.075	-8.3548	-9.2892	-11.759	-17.539	-15.732	-13.128	-9.6039	-10.871	-8.5072	-9.5205	-17.249	-9.7231	-14.661	-15.799	-13.568	-15.968	-12.348	-17.046	-12.271	-13.032	-15.297	-14.044	-8.8046	-11.897
-4.0527	1.2405	-0.5215	-2.7168	-1.9927	-4.044	-8.6284	5.1018	-4.1651	5.0675	-2.5042	-7.8202	-7.4478	-0.87954	0.20561	-4.3404	3.6381	-9.1824	-3.6786	-0.98698	-2.6832	-1.0231	-1.5072	-2.5088	-7.0581	1.1134	-1.5032	-8.1096	-5.8036	-0.45831	5.6742	-0.48885	-3.198	6.7793	4.6642	3.2404	-4.8301	0.4936	-2.3637	-3.1011	0.42219	-5.4208	2.4863	-2.8214	-12.558	0.17916	-2.1457	-2.6985	0.0096071	1.7578
-5.7126	-0.8196	7.6092	3.0474	12.984	1.2922	-1.282	-0.54638	-4.8565	5.5321	1.1268	3.6852	1.376	5.0272	-1.4324	3.449	4.6598	4.2017	1.5661	-3.9875	2.5383	-0.41642	-1.4801	11.275	-0.65675	-3.6535	-5.0621	2.3823	-2.0604	4.5593	-8.7251	-6.4391	-4.9224	5.1745	2.4394	3.3217	-2.3315	-3.4467	-4.8361	-3.4371	4.9412	-0.78499	0.35764	3.4061	1.2436	-5.1525	2.9131	2.4941	-4.1217	1.473
-5.3011	-4.9927	-6.6907	-0.8705	-2.8964	-0.29994	5.2648	2.2417	1.7176	-5.7687	-0.81942	-2.4205	0.14785	-1.3047	-5.5309	-0.26488	-5.0707	-1.7947	-7.0069	2.8592	-2.96	1.2814	3.6738	-7.913	-2.3565	-0.62692	7.9883	-3.9063	-6.0869	-1.3623	-5.5313	-2.6079	3.309	-2.359	-2.1653	-0.91781	-2.1263	-7.4759	-2.4838	0.49953	-3.1898	-5.3525	-2.3939	-1.9348	1.9674	-5.617	-3.9598	-8.5951	0.355	-8.5308
-5.0011	-1.1065	-2.4429	-2.5767	1.5226	-2.92	-3.4753	0.39752	-6.0709	-0.27139	-2.1455	-8.28	-8.1236	0.50111	-8.1215	-0.23221	-0.3458	-3.3666	-2.7944	-5.9466	-10.686	-3.4823	0.059416	0.29781	-4.8236	-3.8915	-2.2079	-2.9396	-5.0061	-8.2191	1.3998	-4.4947	-1.3809	-0.71686	-6.2669	-4.9872	-1.0681	-1.4199	-0.90676	-0.4308	1.0022	-3.9811	-1.339	-1.4799	-1.1268	-9.7636	2.1832	-3.2043	-4.4159	-6.8443
-19.055	-16.091	-9.5532	-20.187	-13.48	-10.799	-17.415	-17.772	-15.034	-11.615	-11.406	-16.298	-15.077	-15.614	-13.35	-15.941	-11.743	-13.378	-16.697	-15.966	-8.5802	-9.6194	-13.145	-9.6747	-7.1854	-15.638	-16.701	-5.5583	-12.587	-7.3396	-14.479	-9.3797	-15.34	-18.369	-14.37	-14.127	-15.721	-18.357	-12.387	-13.475	-14.645	-18.807	-10.5	-18.525	-17.641	-10.283	-12.488	-16.998	-10.916	-20.364
-1.7289	-1.7302	1.7185	-1.5109	-2.217	-4.6121	-0.28235	5.2496	-1.9102	2.3059	-2.9182	-2.279	-4.6739	0.032741	-4.4678	-2.6301	2.376	5.0513	-5.0636	2.0065	-2.6511	-4.1069	-6.0485	8.548	-2.6987	0.55148	-0.69798	-0.70347	-2.2065	-2.1247	-5.5409	11.234	0.4955	3.9587	-1.3852	-3.2186	-0.082423	-3.743	-2.8391	-5.4037	2.6291	-1.3581	1.5712	3.8781	0.16525	0.0059457	5.2256	-1.397	0.33995	2.1541
-8.9001	-12.489	-5.7184	-13.252	-15.316	-11.266	-5.3539	-10.74	-13.139	-12.125	-6.8685	-9.0601	-12.696	-14.518	-19.173	-8.3878	-13.539	-11.55	-9.2126	-12.131	-18.436	-11.577	-11.777	-14.365	-8.4516	-16.882	-14.299	-11.72	-4.5508	-11.372	-15.036	-10.266	-15.242	-17.072	-11.019	-6.0737	-8.1082	-9.2533	-8.7587	-6.739	-11.699	-11.067	-10.507	-10.072	-9.1524	-9.3296	-8.044	-14.311	-10.856	-13.509
-5.7517	-3.2914	-5.3878	-7.0048	-1.0815	-1.7838	-5.3234	2.2878	6.8158	-3.242	-2.3787	-0.42788	0.66472	0.10275	-2.85	-11.777	-3.6794	0.43632	3.8257	3.8516	1.1675	-4.0965	-7.2834	-1.9892	3.9615	-1.611	-4.8093	-0.90988	-3.4699	-1.7166	2.3083	-1.1407	3.0515	-3.4545	2.7715	-5.9696	2.3248	2.1738	8.0823	-1.7306	4.3853	-5.7945	2.653	-2.3786	0.75312	-1.4503	-4.7973	2.4301	4.1928	-2.6639
5.4144	1.4019	9.542	10.278	11.591	4.5271	8.0947	6.2904	10.011	11.289	8.5488	11.897	10.839	6.3802	9.1566	3.954	11.07	6.2658	5.4175	10.14	9.9581	5.8351	6.5234	4.9067	5.6563	10.362	3.1858	6.7842	9.5766	4.0463	18.448	7.6338	7.3192	11.365	6.1789	11.679	8.2251	6.4384	8.0604	9.7821	6.1104	9.8802	8.6079	11.461	3.1518	7.7378	8.2714	8.4439	10.733	9.3139
-12.509	-9.5445	-13.004	-17.876	-3.9993	-13.094	-18.52	-11.025	-10.06	-11.554	-9.3812	-13.308	-8.8295	-14.51	-8.9186	-12.993	-13.694	-17.274	-4.3008	-4.2033	-6.4722	-14.951	-8.2974	-11.504	-16.048	-20.688	-14.476	-18.178	-4.5707	-10.294	-16.808	-15.394	-14.79	-15.442	-9.8886	-11.392	-13.261	-13.995	-18.143	-12.085	-9.4149	-11.407	-9.0177	-8.008	-6.2321	-17.364	-12.73	-11.227	-9.0391	-12.287
-9.8627	-19.09	-10.582	-14.441	-11.987	-12.033	-9.7232	-18.742	-13.922	-13.961	-13.78	-14.511	-17.481	-14.557	-11.491	-18.087	-8.4523	-14.162	-16.533	-17.44	-17.4	-15.752	-14.624	-21.942	-21.716	-16.402	-13.576	-15.038	-11.372	-12.868	-17.563	-12.272	-10.836	-9.3584	-13.356	-11.366	-14.012	-12.231	-10.904	-17.36	-12.508	-3.8305	-9.7809	-20.095	-19.714	-10.915	-10.332	-7.4499	-14.395	-16.96
-21.533	-15.983	-12.381	-15.609	-6.693	-13.96	-6.7409	-8.6774	-14.286	-8.7966	-9.0906	-18.767	-9.3437	-9.1606	-13.175	-9.0232	-12.242	-11.771	-10.812	-14.993	-6.8555	-6.3932	-13.687	-8.0043	-6.6897	-16.843	-6.7208	-15.648	-17.352	-4.6297	-13.022	-7.2067	-8.1634	-10.549	-13.485	-11.155	-12.677	-6.832	-12.65	-14.11	-15.427	-15.615	-16.655	-6.0299	-11.507	-3.6051	-9.0256	-14.738	-10.089	-11.192
-0.15816	3.1524	7.2195	7.7843	6.0896	1.829	-1.3028	3.9363	-1.3127	4.5016	8.178	-2.2949	2.3093	4.6757	7.2369	5.226	9.3894	8.0462	3.701	7.3344	-0.80367	9.0364	9.6063	5.2581	5.3129	6.6176	6.7737	-5.5323	1.3248	2.2649	14.097	1.0551	10.264	-1.2688	5.3101	5.5682	5.6665	6.2632	7.3904	4.2314	5.1619	2.0814	1.7865	7.1733	2.0144	9.5709	2.3105	9.6565	7.913	6.3357
-12.365	-14.516	-14.304	-11.494	-11.516	-13.518	-12.928	-22.428	-11.781	-14.222	-10.431	-12.755	-15.179	-8.5967	-14.393	-13.565	-5.3737	-14.814	-20.724	-14.879	-13.715	-11.971	-12.489	-15.215	-6.5635	-8.0745	-13.551	-13.801	-11.599	-15.126	-15.527	-5.833	-11.14	-15.666	-13.915	-14.919	-14.314	-16.26	-16.109	-19.519	-11.499	-14.076	-17.181	-15.465	-14.758	-11.337	-10.408	-17.776	-12.506	-11.053
-12.014	-7.9252	-10.925	-9.2508	-11.897	-12.807	-10.062	-12.774	-13.526	-17.055	-6.2656	-9.1522	-10.395	-7.5177	-10.848	-16.083	-11.441	-13.403	-10.871	-10.531	-8.1924	-11.99	-10.118	-20.102	-4.2757	-15.461	-14.098	-19.182	-7.9743	-12.934	-14.381	-8.4608	-11.454	-11.86	-12.351	-11.521	-10.664	-16.755	-11.88	-10.616	-11.992	-15.699	-8.3427	-14.959	-19.432	-16.111	-6.3386	-11.048	-9.5282	-13.053
-2.7634	-3.9234	-5.0376	-6.5029	4.7821	-1.9446	-2.6578	1.8562	2.0257	-4.8864	-6.9377	-3.0618	-0.037118	3.4069	-3.5891	-2.8575	-5.1994	5.2241	-2.5281	-2.8548	-3.3006	-3.9989	-6.5462	-4.1506	0.90552	-0.71849	2.3886	3.4471	-0.26059	1.2085	-3.0308	-0.66352	-2.0243	-1.0192	1.3617	-4.4598	3.5024	-0.77712	-1.7934	-0.29574	3.9752	-2.4017	2.3251	3.963	2.3889	-2.769	2.1293	-4.8516	-8.3165	4.5396
-10.18	-15.888	-9.9389	-9.2014	-8.1249	-14.342	-8.3526	-12.353	-12.502	-12.999	-8.0537	-11.226	-12.246	-6.7983	-14.022	-5.859	-9.8034	-7.9412	-5.1664	-8.4258	-11.287	-8.8405	-9.3114	-8.773	-4.9462	-5.5488	-8.4402	-8.9646	-8.2649	-4.651	-15.261	-16.015	-11.52	-8.1171	-11.317	-9.8331	-7.1226	-9.336	-12.63	-11.26	-3.5545	-5.1186	-13.496	-3.8596	-15.761	-11.067	-10.142	-11.743	-7.4419	-11.391
-7.9818	-12.236	-7.6516	-9.8446	-10.612	-9.578	-9.2343	-14.654	-3.4395	-5.8722	-8.3928	-6.4345	-16.62	-5.9925	-5.9421	-19.043	-9.8553	-13.161	-9.2491	-8.2904	-16.479	-7.6024	-7.5051	-6.491	-13.103	-13.494	-7.9217	-6.7686	-7.7795	-11.014	-10.628	-6.3376	-13.791	-8.1682	-7.6871	-9.302	-6.5933	-10.51	-6.6088	-7.4435	-4.5266	-13.305	-14.222	-7.2495	-12.641	-9.3453	-13.883	-13.687	-9.468	-4.0677
1.8962	3.852	-0.60988	-4.6868	-2.7222	0.81589	0.22405	-5.1661	-5.4602	0.048617	-5.3587	7.8031	6.2156	-1.8711	0.84458	0.45855	0.88239	0.58362	-6.1914	-0.96284	4.4508	1.8255	-2.7962	-6.0845	-1.3697	1.3764	-4.0535	-4.4914	0.63971	-1.7273	5.2146	-3.7883	-0.95709	2.3825	-12.885	4.489	-3.462	-3.1132	-9.4041	1.9638	-8.1298	1.1611	-1.3259	2.2193	-0.32487	-0.30463	-3.5338	3.2668	1.3072	0.74702
-9.3914	-14.195	-17.329	-13.677	-14.482	-15.276	-17.584	-17.914	-16.827	-18.846	-15.142	-13.639	-15.545	-15.858	-11.156	-14.906	-6.0337	-15.803	-13.768	-15.979	-13.535	-21.306	-22.19	-15.047	-11.875	-15.865	-13.273	-12.632	-15.598	-17.021	-16.609	-14.668	-15.29	-11.87	-18.769	-13.102	-15.107	-14.274	-11.254	-16.182	-11.77	-14.27	-14.731	-17.436	-14.047	-14.543	-14.379	-20.343	-16.673	-13.984
2.58	-4.1493	-7.7937	0.80063	4.0872	-10.63	0.078252	-2.8644	7.9114	-5.3431	3.9401	0.18822	2.7985	7.1122	-4.8101	-7.681	-0.63423	1.7958	3.3585	-6.0948	-4.7195	-3.1427	1.4388	3.8711	-8.2317	-2.2315	-1.5394	1.3499	3.6328	5.1876	-0.54343	-1.1925	1.4259	8.3098	-3.0374	-1.5232	-1.3211	0.33459	-2.2379	1.2476	-1.9863	-0.44748	-1.1645	2.6794	-0.62034	0.48288	1.4652	-7.8439	-2.4607	6.5
-7.2075	-9.3315	-1.4954	-6.1528	-1.4018	0.61474	-2.1126	-7.2791	0.51493	-6.1306	-2.3415	-5.363	2.0164	-2.4957	-3.26	-6.4741	-8.2944	-4.4972	-2.0819	-9.2029	-6.9176	-4.8518	-1.3748	-2.0992	2.2892	-9.3099	1.071	-6.9233	-2.4166	-8.9641	1.9964	-6.7609	-8.4642	-1.9046	-9.4911	-0.47348	-12.618	-2.3591	-3.4731	-2.1604	-12.012	-8.7126	-5.0918	-3.3898	-5.2401	-8.6535	-6.3624	-7.2386	-2.1828	-3.13
-6.9966	-8.0179	-9.9621	-9.4542	-5.4855	-7.6346	-14.966	-7.5527	-11.575	-2.5948	-9.2042	-9.3872	-8.8396	-6.0822	-4.154	-10.442	-12.183	-4.8878	-9.9639	-12.867	-11.917	-9.0252	-9.6563	-12.166	-8.7277	-4.7484	-13.662	-9.5218	-8.609	-13.906	-7.7587	-6.4876	-4.0108	-13.262	-10.361	-10.428	-8.6744	-3.3083	-11.39	-2.7802	-10.795	-6.4373	-4.312	-9.3155	-10.625	-12.242	-8.2353	-10.466	-16.834	-5.6838
4.7976	8.5577	-4.2818	-2.3367	0.15383	2.1967	1.9006	-1.3436	1.2237	-4.6199	0.45013	-6.2912	2.5782	0.41989	-0.23357	1.6107	5.5588	3.1387	3.9325	-1.1876	5.5528	4.1318	4.6808	-3.1615	-5.2958	1.7595	4.2613	-1.8073	-0.7374	-2.706	5.5361	0.42553	-0.57464	0.29554	1.2805	-2.8305	5.5963	-3.074	-2.1124	2.0895	1.2711	4.2464	5.0749	-0.1686	5.7737	10.088	-3.012	1.3628	-2.9305	-0.052327
-4.246	-0.69717	-3.4753	-2.8013	-3.5959	-9.2349	0.73412	0.34229	-4.3565	0.26821	-1.2475	-3.1682	-2.4896	-5.8705	-6.9702	-2.3118	-1.8453	0.22189	-4.2682	-0.42096	-2.6772	-0.81077	-5.3004	-0.39889	-9.327	-1.7889	-7.2357	-2.2038	-3.5405	-3.7174	-5.8064	0.50879	-1.3807	3.5821	-9.1876	1.9556	-4.4266	0.2118	-4.862	-4.9376	-8.8356	-1.2242	-4.4062	-10.203	-8.2776	-0.81951	-5.6811	-9.1801	-3.1366	-1.3556
-0.62421	1.1961	-4.3614	-2.6609	-0.13066	3.5183	-8.3356	-3.62	-0.78725	5.5305	-1.4936	-2.5755	-1.133	-0.43129	-4.6353	2.5531	1.0659	-3.6081	-5.2721	-2.2638	1.8628	0.85503	-3.5869	-1.464	-1.9642	-5.058	1.9204	-7.3349	-3.5629	0.73866	-6.0273	-0.76664	-4.5078	2.4694	1.0819	0.8711	4.1923	-3.4541	-7.5818	-1.0001	-3.3095	-4.8005	-7.9432	-5.1277	5.8841	0.82742	-6.1065	-3.9432	-3.9648	2.4205
-5.0916	-10.42	-7.2527	-7.319	-4.3479	-1.3032	-6.6573	-3.6461	-1.3911	4.2848	3.8174	-3.6548	-8.0951	-2.2214	-7.5362	-7.4406	-10.953	0.0083678	-3.7282	-1.5107	-10.628	-9.7663	-0.057397	-1.8093	-3.6996	-10.168	-3.7932	-7.2597	-4.0226	-6.3635	0.20751	-11.33	-1.494	-6.8767	-3.6803	-8.0726	-2.9536	-4.8423	-4.8268	-5.3191	-7.4425	-9.1589	-3.2785	-8.5539	-3.5985	-6.2047	-3.0103	0.51017	-7.4172	-0.86429
12.987	6.8891	8.9265	7.4	10.768	9.2787	7.1878	5.7111	4.3164	7.658	7.335	8.4774	10.671	2.1608	8.0528	5.3042	1.2624	8.4296	11.032	11.62	0.93729	6.7	-1.0744	6.3966	5.6757	9.7007	3.3805	7.9304	7.644	9.2736	10.022	5.6143	11.959	7.946	9.6117	3.8978	8.5987	8.9271	8.8527	11.484	2.7317	7.6676	11.609	7.7651	9.5053	8.8463	7.7013	16.773	9.7958	8.1533
-14.499	-13.668	-14.995	-10.839	-10.986	-11.941	-18.163	-6.497	-12.842	-13.885	-10.363	-14.695	-11.642	-12.917	-12.42	-18.453	-6.0656	-10.573	-8.4972	-15.945	-15.341	-21.702	-8.1001	-7.6159	-9.1476	-14.302	-19.066	-15.503	-14.364	-18.979	-11.764	-10.624	-17.604	-11.839	-7.4232	-11.975	-10.296	-15.79	-15.624	-18.274	-9.115	-12.661	-11.721	-11.831	-17.168	-11.309	-9.9667	-13.771	-10.535	-8.707
-11.339	-3.4634	-19.248	-13.511	-14.093	-12.175	-11.19	-14.262	-9.9964	-14.885	-9.1195	-13.103	-11.576	-12.356	-11.874	-11.225	-15.138	-11.821	-18.178	-8.5221	-10.769	-6.4034	-16.775	-9.0316	-6.4876	-10.6	-8.1141	-17.242	-11.345	-11.329	-9.2236	-4.4251	-14.265	-14.736	-12.559	-10.159	-11.968	-16.197	-15.777	-10.974	-17.339	-9.3493	-9.1085	-9.2901	-13.035	-8.416	-10.876	-14.417	-12.295	-12.17
-1.4921	0.23031	0.33293	-4.2363	3.4113	3.1012	-3.6748	-4.095	-2.8902	-2.4036	1.5207	0.33235	1.4223	-4.2989	-0.54896	-9.5954	-8.427	2.6629	-6.9291	-3.3396	-1.7944	-4.0879	7.0357	-0.16932	-2.5524	2.1443	-3.5731	1.3346	0.81143	2.7612	0.6453	-3.3281	0.52667	-2.0153	2.7602	4.2172	-2.124	-2.3889	-5.3617	-0.73581	-2.7155	-2.2289	-8.0044	1.6307	-5.0657	-1.0195	-1.5086	6.7895	-1.4523	-0.81185
3.6055	8.09	3.4116	0.59356	3.7279	8.7676	6.0269	12.052	4.0938	6.3566	9.1788	1.0801	3.2778	4.9392	6.37	4.126	1.9273	4.9109	11.808	8.6531	6.3821	2.7846	8.5659	7.9104	2.3677	4.298	1.3745	0.64261	9.2038	10.252	4.0893	6.3617	8.7901	11.61	11.458	17.482	12.103	6.1452	3.1608	2.9675	12.252	5.9577	4.4734	6.5199	8.9869	7.8537	7.3688	7.9555	8.7985	14.486
-8.6206	-5.4607	4.0663	1.734	3.1916	-0.056021	3.5205	2.5423	1.7675	-1.8911	4.6825	-2.1728	0.40387	-6.9051	-1.6939	1.0921	0.16487	-9.6025	-1.7609	5.3846	-2.2883	2.2799	-6.3726	2.4241	-1.3089	3.2168	1.5413	0.98018	2.551	-1.7797	4.7104	-0.70038	2.0511	-4.2755	3.7645	-6.6372	-1.0208	-5.8143	3.1887	0.72045	4.4234	-3.7587	-6.2628	-0.68126	-7.3452	-0.32701	-1.8554	5.8359	3.2187	3.6915
-23.191	-23.052	-23.802	-24.369	-29.202	-23.205	-24.136	-17.539	-19.3	-18.359	-21.633	-24.132	-21.889	-27.088	-27.056	-23.167	-21.031	-26.153	-23.509	-20.176	-24.036	-12.62	-23.236	-21.6	-19.383	-20.007	-22.7	-16.882	-18.558	-21.769	-20.129	-19.691	-24.315	-14.278	-16.299	-16.936	-24.107	-27.068	-16.179	-25.016	-20.029	-21.944	-26.663	-23.41	-26.409	-22.229	-21.142	-24.965	-17.238	-23.355
-8.5929	1.5192	-2.8231	-6.7337	-3.4442	-1.0127	-1.7063	-1.839	-5.6152	-7.6394	-6.4958	-5.1226	4.9026	-5.6249	-3.4945	-5.0076	0.62265	1.1276	-7.0744	-3.0763	-5.2516	-5.226	-4.3142	-3.5392	-4.1777	-1.9327	-0.46899	-0.42439	-4.9197	-2.29	-5.0046	0.30229	-2.6969	-4.1449	-3.1569	0.24943	-1.8144	-2.5844	-1.644	-1.3905	-5.767	0.86345	-6.1511	-4.7257	6.7312	-5.1647	0.091215	-6.5427	-3.759	-2.2662
1.2836	-0.097501	-7.7361	-4.7098	-2.1818	-2.6313	1.9251	-0.17823	0.010934	0.52625	0.16589	1.332	-1.4972	-1.0546	8.2974	-3.4942	2.055	-5.5229	-1.4506	-1.6169	-4.6714	-1.1884	-4.9958	3.6871	2.4864	0.091681	-0.14435	-0.93905	1.2439	-2.8097	-5.8859	1.1808	2.3251	-0.68985	-3.0382	1.9718	3.8859	-0.94708	-4.0373	-2.2401	-2.777	-6.1383	1.3658	-5.8709	-1.3191	-0.47923	6.5963	-0.71222	2.9899	1.9697
-15.179	-14.729	-14.951	-12.675	-13.856	-18.71	-10.932	-19.843	-10.786	-13.381	-17.396	-15.834	-3.9561	-20.364	-14.141	-13.022	-17.521	-14.408	-13.757	-14.685	-11.552	-14.911	-15.949	-12.866	-12.014	-14.31	-12.512	-18.295	-9.2032	-18.211	-21.548	-16.062	-20.416	-9.9514	-9.3616	-16.226	-14.287	-10.059	-13.81	-14.853	-16.617	-18.024	-15.542	-15.538	-18.31	-4.7797	-15.782	-12.44	-18.957	-11.387
-6.907	-2.5348	-3.3162	-3.2317	-5.113	-1.3873	-4.5497	2.7577	-4.7027	-2.5928	-1.2553	0.31327	0.48063	-1.5807	1.5388	-5.8207	-3.0304	5.9281	0.87323	-1.1039	1.4671	-0.6075	-8.4253	-8.4874	8.737	-3.5483	-0.56728	-3.4559	-2.0445	0.31871	-0.9598	-3.9297	-2.039	-2.5229	-7.8781	-4.3378	-2.8664	-3.4881	-1.5244	-4.0591	-8.8492	-0.91352	-1.4217	-4.0466	-2.4014	1.9295	4.422	0.77912	3.8945	-5.1521
15.336	2.8932	6.0155	10.283	5.5194	6.8456	5.2541	10.304	9.3723	8.566	2.2966	10.55	2.3798	8.4918	3.7762	6.301	5.4482	8.89	5.3553	7.5079	2.6747	7.8897	2.4469	3.1837	1.5988	6.0698	4.9336	6.085	7.8589	5.9601	9.1972	10.261	3.2901	8.1128	1.7326	3.75	6.7848	2.3631	3.0041	10.081	3.9543	4.1893	6.8435	1.4213	9.2972	8.6872	11.119	7.4324	12.087	4.5953
-10.355	-10.741	-17.294	-9.4464	-18.569	-8.2669	-10.823	-9.1275	-12.726	-7.3665	-12.497	-14.664	-11.535	-9.9207	-16.731	-9.0872	-12.509	-11.048	-11.067	-7.2966	-8.7908	-8.9205	-9.8638	-14.052	-12.818	-10.202	-11.917	-11.035	-13.948	-11.726	-7.2353	-11.876	-10.352	-6.1015	-13.274	-14.862	-12.332	-13.183	-10.819	-10.512	-8.1978	-3.875	-12.716	-16.361	-9.1464	-10.344	-9.4378	-8.6252	-8.2616	-12.016
0.92933	3.1266	4.6586	4.8389	7.2125	-0.49048	-1.5532	-1.6612	-1.9049	7.5008	-1.173	-3.1596	-1.3792	-1.0159	-0.42025	3.9511	-1.0602	-0.46064	-2.1233	-1.8417	4.8721	-3.8482	2.5512	-7.2146	4.3195	-4.827	1.7481	7.3891	-0.47922	3.6265	-1.6346	5.5361	-0.053005	-0.75536	2.592	7.3305	-6.261	9.1471	0.20075	0.18183	0.025226	-2.6858	4.0433	0.35209	8.1057	0.13713	3.3113	0.70166	-1.5407	-3.3774
-4.6599	5.0524	-2.1741	-0.041731	1.8211	-0.26755	-1.4268	0.79847	-3.9972	0.069082	6.3103	4.2854	-2.0146	0.25754	-2.3373	6.4969	2.6599	4.845	-7.8114	5.5103	-0.19255	2.9156	-5.3202	-1.3705	-1.3619	-0.90764	4.6542	0.0031247	0.92083	0.35962	6.5384	-2.766	5.4254	4.6508	-3.3329	-0.82012	1.9009	3.5866	4.0832	1.1851	0.15855	6.3626	-1.0169	1.4551	0.56246	1.521	-0.77241	-0.16366	-4.1054	-1.1669
7.3266	8.2282	12.233	5.5641	9.2381	9.1943	7.5319	-0.87874	4.4711	10.309	2.9716	9.1714	6.4206	10.153	6.776	11.273	2.4006	12.923	4.6119	8.6908	6.3849	12.879	9.6447	9.0412	6.1686	9.6696	13.179	12.052	1.8824	4.5923	7.7383	5.2278	10.747	12.308	9.3036	2.151	10.18	13.711	5.4061	10.018	5.7342	5.1318	4.7128	5.3962	9.6825	2.7762	5.4832	6.6702	2.7952	10.625
-10.173	-1.2619	1.3453	-7.0467	-0.67362	-5.0204	2.8292	-8.0643	-8.1921	-6.4057	-9.4809	1.3109	-6.2884	0.37734	-4.6661	-10.507	-6.425	-5.3803	-8.5668	-10.87	-5.9563	-10.596	-3.9509	-1.4646	-8.5128	-1.9291	-4.9509	-9.1972	-2.2122	-4.6006	-10.29	-5.5598	-2.1801	-0.2951	-0.90862	0.070376	-7.9859	-6.2911	-6.6694	-0.83597	-1.7541	-2.4861	-4.733	-4.9566	-2.5816	-6.0549	-8.8332	-4.1103	-5.4191	-0.83014
-13.108	-14.715	-18.435	-12.414	-8.4995	-11.713	-17.496	-15.584	-10.764	-6.943	-11.614	-12.178	-13.817	-13.553	-14.661	-14.87	-11.599	-9.5027	-13.09	-13.049	-17.78	-15.161	-11.968	-15.995	-17.481	-16.908	-11.395	-15.846	-17.013	-13.053	-9.0804	-18.4	-13.52	-14.244	-11.475	-11.423	-12.911	-12.634	-13.776	-16.504	-16.959	-18.008	-12.296	-17.69	-9.3427	-14.673	-6.7515	-17.359	-9.7663	-12.467
-12.698	-11.028	-15.059	-27.062	-11.388	-18.064	-12.488	-13.28	-13.564	-8.9294	-12.397	-18.074	-11.578	-16.714	-15.332	-11.625	-14.522	-15.049	-13.539	-16	-17.823	-18.95	-13.437	-10.864	-14.144	-10.634	-15.695	-15.544	-12.796	-9.5378	-11.815	-11.707	-13.891	-16.469	-12.798	-19.442	-11.545	-16.278	-16.022	-8.7354	-16.924	-16.24	-9.8966	-8.7142	-9.5122	-15.493	-15.3	-11.576	-19.675	-9.9309
3.474	6.1448	8.195	2.5519	1.7506	-2.9856	6.043	8.6961	5.5671	6.9764	5.4913	2.3218	3.7749	8.2012	1.8131	4.7901	11.771	8.7202	8.9561	4.9649	0.5643	1.8996	3.1263	2.6481	0.6349	-2.1196	3.8941	12.255	6.3121	-1.1391	5.1703	4.2204	10.646	-0.89437	8.1182	3.7576	1.3428	8.3348	5.2751	5.7094	4.9296	4.7159	1.0807	6.2479	-1.0728	6.9407	8.2869	1.996	5.3631	5.5493
0.25587	10.265	-3.8657	-0.25288	-0.15519	9.9443	6.1211	8.7451	-1.4083	-0.020526	5.5631	3.5349	-4.1855	6.7264	-2.9609	2.2401	-3.5148	3.0095	4.1144	4.292	7.9801	0.75709	3.684	-2.1045	3.9012	-1.1508	4.1517	2.0288	5.8892	6.4677	-0.29751	0.60694	1.0075	0.10083	-1.0293	7.1326	2.653	7.4222	-3.1296	0.94893	7.2069	-1.1381	8.567	8.0717	5.5032	-6.5582	-4.1402	-2.8706	1.0028	8.61
-6.4068	-4.6076	-3.6817	-2.3375	-2.6959	-7.0556	-0.56851	-11.289	-9.6293	-10.049	-1.5551	-10.828	-5.1025	-2.5482	-2.4839	-5.7622	-8.9965	-6.5889	2.0107	-4.6876	-7.6632	0.026203	-4.3233	-8.1481	-6.9173	-8.2667	-11.676	-9.1634	1.5574	-5.3776	-1.1606	-8.3454	-8.676	-3.2557	-7.512	-7.7296	-2.7793	2.1014	-6.3836	-5.7475	-4.6261	-7.5407	-0.36902	-7.1395	-14.502	-3.6389	-10.457	2.3536	-5.3598	-5.2902
-7.0193	-9.7693	-10.352	-12.841	-14.93	-13.652	-6.1569	-14.238	-13.414	-9.829	-12.939	-13.83	-15.479	-10.37	-12.233	-13.906	-13.326	-15.31	-13.46	-11.161	-14.888	-10.908	-10.328	-11.621	-8.2898	-7.4525	-14.246	-9.7184	-4.4333	-17.674	-12.005	-13.513	-7.5519	-9.4854	-11.382	-19.075	-12.594	-12.362	-9.6008	-13.538	-10.14	-11.334	-9.6901	-13.405	-13.044	-11.848	-11.521	-12.701	-9.1739	-14.006
6.2076	13.892	5.7976	7.088	-0.060098	2.1105	2.9817	5.2856	3.3075	3.0048	8.5315	4.4406	-0.070791	1.5099	5.4584	6.5019	1.3658	-3.7108	6.0187	6.8671	7.2858	9.5662	8.3051	8.3458	3.1908	5.741	5.8939	4.755	5.5927	5.0471	1.8255	6.3746	8.3815	2.8456	3.904	13.136	7.3213	4.2083	8.5113	10.929	7.518	3.0449	3.8389	6.9891	7.6407	6.1341	7.4617	3.4274	5.8674	3.2986
-8.7263	-7.2935	-7.0828	-17.917	-8.1667	-8.8755	-2.1865	-10.667	-9.7631	-19.926	-9.2353	-10.447	-3.9186	-8.3547	-7.3339	-8.9031	-12.807	-14.078	-10.374	-6.8289	-10.854	-12.575	-12.335	-11.684	-9.3066	-11.671	-9.562	-14.987	-14.327	-10.897	-18.792	-8.2001	-6.0643	-8.7339	-5.921	-15.328	-7.7431	-13.274	-13.293	-11.997	-16.079	-13.672	-10.737	-12.649	-11.159	-12.195	-16.881	-6.9656	-12.672	-11.447
2.5185	-1.4803	0.00013595	0.7941	6.7984	3.7382	-9.357	-3.289	8.3808	5.2824	3.2378	3.6534	4.084	3.3878	0.30753	6.6961	3.3534	3.2586	0.027623	1.6487	-0.91512	-1.3905	7.2331	2.0548	8.4699	0.2292	-1.1051	0.1679	4.8136	6.4239	3.9811	1.2356	-3.2091	5.899	0.30376	6.3204	2.1379	2.3805	3.4398	-0.67551	1.9906	5.1939	1.6804	3.1448	4.3721	4.8263	0.21817	4.9573	1.2811	10.619
-1.5789	2.1333	-4.7203	2.5608	0.42578	-2.5819	3.8085	1.6169	1.728	-4.5442	2.2321	1.324	-3.475	0.23696	-0.17541	2.4832	-2.2686	1.2371	-3.9222	0.77757	-3.5052	-4.4837	2.6141	1.7301	4.3365	-5.3377	4.0813	2.9958	-4.0989	-1.1138	-3.0226	0.66942	-3.3416	0.099613	3.0156	-3.3552	-1.2502	-0.4135	-6.1977	-1.243	0.095025	-1.4459	-2.4561	-0.57417	3.8728	-5.9137	6.3664	-2.3563	0.95404	-2.2357
2.2135	-3.3763	-4.5948	0.35195	-5.1383	0.50913	-5.8784	-3.6126	-1.6403	-0.34013	-5.3206	1.4867	-2.0641	-3.5873	-2.405	-1.3511	-4.4427	0.67489	1.9591	2.6912	-4.4273	0.90188	1.5487	-1.0142	-0.35229	-0.61934	0.92212	-3.8876	-0.81798	-2.1178	-3.9688	-2.009	-1.3888	-4.232	-2.7776	-0.23654	-2.9344	0.93653	-6.5084	-2.8327	2.5688	3.0384	-2.1469	1.2105	-5.6839	1.7055	4.1007	3.5828	2.844	7.0927
-14.613	-11.27	-13.826	-10.639	-12.718	-13.38	-8.6414	-16.25	-8.6205	-18.319	-9.0286	-10.179	-11.389	-11.743	-6.7257	-11.435	-10.463	-12.031	-8.8284	-12.77	-9.7831	-13.062	-10.911	-13.735	-16.658	-10.909	-18.579	-4.9581	-11.03	-12.11	-13.039	-8.9038	-0.23205	-12.572	-9.0565	-13.937	-21.634	-11.952	-12.164	-13.798	-1.7726	-14.378	-16.816	-11.6	-13.217	-7.8118	-11.134	-15.95	-12.225	-14.486
4.912	1.3493	4.1758	1.3985	0.40203	3.1883	1.3415	0.43169	0.5235	-0.18399	3.6452	0.44953	-1.8624	-0.65441	-1.4945	-2.5581	-6.3523	3.6574	-4.4098	0.15788	1.7414	0.7361	-6.0757	1.4725	3.9868	0.61893	3.4469	-0.31207	-5.3148	0.55784	0.21622	-1.9025	-6.3142	5.8375	-0.75429	3.0331	-0.028073	-4.8011	0.017154	3.1136	2.3363	-2.0388	-4.8071	0.29006	0.34006	-3.5988	2.5122	-1.0719	0.1294	2.1926
-0.97332	-7.7619	-6.3577	-7.208	-7.7472	-15.29	-10.804	-11.913	-9.5494	-9.5017	-6.0292	-7.6699	-7.5993	-1.1406	-10.238	-5.9239	-11.355	-7.5386	-12.009	-12.189	-4.3328	-10.254	-11.676	-6.0825	-13.509	-6.8312	-5.7233	-4.6193	-7.8222	-11.096	-13.995	-5.9427	-4.5411	-8.3917	-14.877	-9.7057	-3.9082	-6.6239	-13.064	-6.4257	-9.6133	-16.611	-10.237	-7.3326	-6.0042	-8.7605	-13.244	-10.549	-5.6807	-12.29
-8.8529	-6.9248	-13.653	-4.6323	-12.352	-8.9948	-11.507	-15.297	-13.515	-8.4435	-16.397	-13.285	-2.7296	-10.182	-15.124	-8.7907	-6.8177	-4.5922	-4.5156	-14.864	-7.8656	-6.3517	-6.0584	-5.0631	-15.904	-12.512	-11.77	-18.268	-11.095	-11.803	-8.3906	-10.55	-8.1361	-12.926	-10.69	-5.6382	-7.0789	-11.345	-13.265	-10.38	-8.5725	-6.9669	-6.7077	-10.316	-10.151	-10.554	-13.973	-18.992	-12.69	-10.501
-1.2006	-7.7765	-3.711	-1.4191	2.844	-4.2579	-4.9141	0.40931	-4.5374	3.6867	-7.1946	-9.4197	-1.7885	-2.7393	-3.861	-4.1102	0.93866	-1.3685	6.5147	1.5669	-1.4914	-0.67135	-2.1303	2.8039	2.2391	-0.81765	0.67506	5.3888	0.9416	0.8293	4.8993	9.8427	-1.0493	2.4408	-3.627	-1.0978	-5.4276	-5.427	-1.4362	-4.7181	1.1188	-2.6833	-0.72894	-1.5467	-1.5138	-8.6008	1.7798	6.2223	2.0008	-0.56601
-6.9409	-4.1924	-1.1655	-7.9171	-6.2279	6.4211	-4.3913	3.7771	0.43647	-5.5028	-7.4094	-0.87566	-3.2594	-7.8877	-4.222	-0.532	-0.9799	-3.7372	-2.107	-7.4639	-1.3092	-4.4278	-4.1957	4.2746	-1.5594	-5.0205	-0.18975	-0.29733	0.44474	-6.2331	0.74594	-4.3618	-0.071585	-1.2855	-3.2088	-5.1793	-8.1209	-7.9182	-0.029758	-2.138	-10.908	-1.1926	-2.5732	-3.7104	-5.3571	1.1387	-2.5357	-6.4242	-4.4958	-1.7968
-1.8788	-1.2168	-7.0844	-3.1866	-6.7678	-12.024	-6.7364	-9.2597	-10.943	-6.0329	-7.2985	-5.8545	-5.5045	-11.563	-9.1586	-9.6525	-10.503	-4.7621	-8.9221	-4.6962	-3.3403	-10.557	-3.1413	-8.1819	-8.266	-9.2823	-3.9599	-5.7991	-7.6238	-6.0178	-6.9861	-7.8311	-7.2041	-7.0933	-13.733	-6.4412	-4.4909	-5.5304	-2.9677	-0.97822	-7.7409	-0.66443	-9.0918	-5.4981	-8.1511	-8.6961	-8.587	-6.063	-7.1717	-5.503
-9.616	-12.608	-3.7249	-18.514	-16.571	-13.158	-15.024	-15.035	-14.058	-11.211	-14.807	-10.962	-10.222	-10.641	-9.7233	-6.7374	-19.84	-14.059	-13.455	-15.136	-6.3022	-11.253	-10.187	-13.577	-8.7179	-16.555	-13.594	-10.283	-4.9947	-15.635	-14.493	-12.167	-11.974	-13.978	-10.492	-11.285	-10.324	-9.7761	-16.658	-18.336	-10.542	-6.5012	-18.377	-9.7431	-14.795	-12.928	-11.065	-16.287	-12.531	-8.1242
-5.289	8.3882	-6.6493	-4.7645	1.0598	1.7227	0.26174	0.66927	-6.3879	-4.9835	-2.3169	5.0586	-1.5381	4.5067	0.36385	-3.9885	2.6516	-1.3801	-2.4341	0.63121	2.889	-2.9163	-4.0612	-5.2859	-3.9478	-1.6094	-2.9404	0.063945	-2.3425	5.5064	-2.3843	-1.503	-0.96319	-4.4142	-0.62352	-3.8439	-1.8094	0.54847	-4.0676	-1.9415	-4.3003	-3.1844	4.3533	3.2104	-1.9008	2.2767	-0.13295	-3.5462	5.3741	5.4517
-18.32	-10.779	-15.225	-15.967	-21.497	-14.887	-10.344	-19.55	-10.535	-9.7054	-12.04	-11.497	-11.88	-15.738	-9.1747	-12.149	-14.359	-14.226	-10.717	-16.331	-16.955	-17.817	-12.799	-8.7885	-10.479	-15.589	-10.656	-18.612	-15.023	-9.0019	-12.918	-11.193	-13.669	-18.086	-11.241	-14.506	-13.337	-17.453	-8.7837	-18.746	-16.582	-18.48	-21.618	-9.4269	-15.376	-16.223	-15.32	-9.9835	-14.61	-8.4866
1.1076	2.4062	-1.6133	0.52663	0.99612	6.3498	2.2346	-0.93417	-2.7246	-1.7778	1.0266	0.64122	-1.1297	1.8517	-4.7448	-3.3453	-2.3036	-0.26475	-2.2152	4.1527	-4.6797	2.765	0.73188	3.6897	-4.0766	1.0427	1.5957	1.973	-7.3475	4.7497	-4.2377	1.4875	3.3396	0.23609	-1.5518	1.9238	-2.0426	-3.5615	-0.17629	3.0737	-0.27066	5.6387	0.93985	-0.81477	-5.8163	1.6715	-7.1618	2.7272	-4.5208	-0.61935
1.893	-1.4174	-0.30728	0.9113	-0.34106	0.66573	-0.82798	-1.4536	0.063652	1.7014	7.7066	0.027716	6.3456	2.6859	2.9263	-2.9355	-0.73846	1.8373	2.0208	-0.89385	2.537	2.1802	5.0992	7.1683	0.21142	-3.5051	-0.049782	3.1271	3.1671	0.61774	0.30513	1.792	-0.045998	-0.2046	1.6492	-0.94821	4.7499	3.6843	-0.73638	7.8137	-2.8842	5.843	5.9075	0.7521	1.2985	-1.0138	7.5093	1.7767	1.773	-0.96207
-9.3209	-8.316	-4.8324	-4.0033	-0.0028616	-9.2799	-8.6435	-7.6901	-3.9488	-5.5374	-12.132	-5.4161	-4.5049	-8.6609	0.92479	-5.6174	-6.9071	-15.361	-8.0774	-4.9744	-9.669	-1.5229	-6.4014	-0.52454	-2.627	-9.4964	-6.4896	-8.5868	-4.0375	-5.871	-6.1541	-6.1986	-13.256	-7.0293	-5.2844	-7.2616	-6.9676	-5.4104	-5.4686	-5.5911	-9.9235	-10.516	3.1782	-8.7581	-12.778	-10.077	-0.55057	-7.3416	-6.1143	-1.2097
-9.5275	-5.0168	-9.9132	-7.0881	-11.391	-6.7281	-4.2748	-5.6603	-7.9323	-6.708	-12.498	-10.907	-15.414	-9.2813	-8.8234	-7.3154	-5.4253	-5.6951	-1.0695	-10.78	-6.3555	-7.7245	-6.6019	-2.9992	-2.0075	-8.0185	-9.4051	-2.8088	-2.5211	-6.9768	-8.6809	-8.562	-3.1274	-10.453	-10.449	-2.5694	-5.968	-6.7365	-9.2588	-10.599	-5.673	-4.6965	-0.56065	-8.9829	-7.622	-3.2534	-8.2345	-7.5591	-2.8533	-4.9073
-13.042	-20.759	-21.208	-22.022	-12.621	-18.045	-20.522	-18.148	-18.186	-23.614	-14.604	-12.94	-16.654	-11.09	-7.9622	-10.35	-20.197	-22.46	-6.6602	-17.437	-16.678	-19.028	-7.2402	-17.351	-13.381	-13.922	-7.7752	-23.113	-14.828	-15.497	-16.221	-15.171	-20.01	-11.483	-23.858	-10.332	-12.689	-18.588	-10.022	-20.332	-22.152	-9.1874	-11.588	-20.184	-16.257	-11.681	-13.12	-18.233	-20.125	-18.743
-5.9382	0.3384	-9.2413	3.0864	-2.0997	2.8584	6.9794	-2.4049	2.3988	0.21846	6.2991	11.679	-0.87934	0.13497	-6.3724	-3.2761	2.275	1.7551	4.3589	6.6772	0.63957	-2.7392	-1.778	3.7558	-1.5004	0.16804	-0.89442	3.4206	8.1547	6.2843	0.71326	-3.5674	3.4385	3.3983	5.5932	-2.1804	-1.066	-7.3433	-0.34196	0.7217	8.4782	5.5482	-2.358	-4.4682	2.3678	1.5553	3.1165	3.8276	-2.5643	2.2296
-0.86535	-7.0639	-3.9191	-5.0158	-7.7474	-4.2664	-3.2595	-0.029586	3.9716	-5.149	-2.9664	-5.5986	-7.9082	6.8906	-4.9479	-7.5457	-5.1426	-6.2417	-2.2832	-5.7034	-4.4559	-2.6167	-0.99702	-6.6162	-4.7029	-7.5634	-6.2834	-6.2812	-5.9665	-3.5225	-2.5237	-9.5583	-4.2385	-3.6188	-1.7727	-4.1178	0.68975	-6.9827	-2.4158	-2.3962	-8.5699	0.14596	1.1889	-6.5576	-2.8564	-8.5612	-3.0962	-8.5313	-4.2922	-5.633
-5.5889	-15.246	-12.424	-11.021	-9.8703	-5.2269	-12.181	-5.5758	-11.974	-6.2221	-6.7469	-10.901	-5.8313	-15.16	-18.069	-12.093	-8.1268	-5.747	-10.695	-8.7695	-8.5619	-6.0584	-7.3936	-9.8469	-6.0953	-18.231	-11.129	-11.616	-7.5124	-9.4332	-9.8009	-5.9602	-7.0327	-12.185	-8.8245	-5.2724	-8.1707	-9.1284	-9.691	-10.801	-17.51	-1.4008	-6.7514	-12.817	-10.886	-7.7229	-3.4411	-6.1057	-8.2426	-10.956
-17.171	-21.939	-14.871	-13.762	-10.644	-15.528	-17.993	-12.638	-13.844	-10.458	-16.688	-13.963	-14.518	-20.313	-18.917	-11.552	-12.617	-17.147	-10.087	-14.996	-13.376	-10.604	-13.783	-12.524	-10.271	-16.928	-14.878	-17.177	-11.159	-17.426	-13.301	-15.211	-13.226	-8.6583	-17.589	-14.794	-19.059	-19.551	-15.694	-13.673	-8.152	-14.81	-19.859	-15.439	-15.891	-17.672	-15.472	-19.548	-11.491	-10.147
0.84651	-2.6464	-1.4165	-0.73368	-2.7334	1.7653	2.5104	-2.0863	4.8229	0.51893	-2.8	5.5818	2.3314	6.105	3.0829	3.9037	-2.5032	4.3795	4.3647	-7.3305	5.3984	2.0002	1.0422	-0.44242	-1.0038	-0.52516	10.349	-3.5552	-0.22029	-0.90458	5.1703	0.79866	3.8691	2.5745	3.5912	1.2429	2.7777	2.9469	5.7193	-2.8259	6.9674	2.775	3.8207	-2.7019	3.2197	1.9525	5.1219	5.6924	0.38112	6.1287
-18.112	-11.371	-11.119	-17.495	-10.717	-6.8879	-15.523	-20.156	-9.8073	-7.8169	-11.897	-12.199	-14.286	-14.464	-15.562	-5.0036	-13.798	-13.6	-7.9484	-10.77	-12	-4.5975	-8.3329	-11.589	-12.005	-8.2627	-14.331	-8.1469	-16.803	-11.202	-11.394	-9.5363	-7.1857	-8.4272	-10.434	-13.845	-11.116	-10.921	-6.6029	-16.378	-7.8697	-10.101	-6.1041	-14.969	-15.753	-14.267	-8.8478	-12.605	-8.6076	-8.5748
-11.136	-15.718	-10.257	-19.708	-16.982	-5.6611	-9.0286	-4.5869	-11.881	-14.216	-10.883	-15.516	-10.836	-9.8179	-16.384	-10.711	-20.504	-15.189	-10.927	-7.6655	-11.169	-11.881	-15.303	-12.848	-12.325	-14.72	-16.729	-16.602	-15.105	-7.0763	-11.879	-13.252	-17.894	-20.371	-13.273	-13.445	-12.491	-12.539	-11.307	-8.6787	-14.45	-17.933	-9.9388	-20.853	-11.109	-10.643	-13.875	-11.61	-12.404	-8.7693
-15.329	-17.069	-13.869	-13.498	-17.181	-5.4786	-15.291	-12.323	-9.6886	-11.922	-16.207	-13.071	-14.3	-9.7167	-7.2967	-13.198	-16.668	-14.491	-14.973	-22.936	-12.701	-2.9672	-12.759	-15.059	-10.812	-12.469	-12.183	-12.866	-12.71	-13.791	-18.557	-16.04	-14.201	-14.922	-16.711	-12.224	-12.349	-18.036	-15.99	-9.9321	-16.065	-13.159	-14.839	-14.048	-13.106	-12.326	-10.132	-16.499	-13.385	-13.159
-13.832	-14.014	-13.108	-11.922	-9.5359	-12.247	-13.179	-15.546	-15.507	-5.4051	-9.7367	-17.328	-15.253	-15.409	-19.174	-10.569	-15.79	-17.829	-11.042	-18.455	-15.439	-10.727	-20.981	-14.644	-13.715	-17.234	-8.5945	-11.203	-8.1911	-16.41	-20.348	-7.8576	-15.173	-6.0456	-4.8971	-15.842	-15.158	-21.916	-15	-14.693	-18.2	-14.92	-11.302	-16.761	-11.63	-22.003	-17.42	-18.926	-14.221	-21.406
-7.3721	-3.1845	-3.968	-9.4185	-16.651	-11.637	-5.2664	-9.7712	-8.1266	-1.4348	-5.2612	-8.6166	-14.631	-5.9199	-11.883	-8.1493	-4.9212	-3.3016	-11.302	-8.8267	-8.6185	-4.6028	-5.3453	-8.3269	-4.3893	-17.071	-5.4151	-10.036	-5.9557	-9.3815	-5.7902	-5.967	-7.8501	-9.566	-11.797	-2.9674	-6.954	-2.8717	-8.7023	-7.0583	-8.0581	-5.8645	-4.6493	-9.9194	-8.9687	-11.141	-8.2085	-7.9745	-6.5819	-11.331
-8.3753	-11.487	-10.588	-1.5034	-11.446	-10.174	-9.3201	-10.419	-6.0863	-9.5612	-6.3349	-7.6231	-8.9031	-8.7742	-5.0325	-7.2418	-9.2079	-1.6701	-6.2018	-6.2391	-1.519	-12.263	-7.2593	-4.3216	-12.109	-7.3114	-5.2158	-4.6738	-5.5349	-10.254	-10.847	-6.8175	-8.728	-6.6119	-3.7111	-8.3792	-9.4594	-8.6424	-13.264	-5.4263	-10.65	-6.3077	-12.293	-3.0963	-3.61	-5.3875	-4.6204	-12.185	-9.1714	-9.4092
4.9328	7.1966	8.6386	3.2106	7.6369	1.0375	5.5917	8.4736	4.1856	-1.9359	7.4668	7.9895	14.1	7.0338	10.183	2.9731	-1.4791	1.1022	3.1579	8.2225	3.2905	7.6427	10.132	4.0843	6.2095	10.574	9.9722	5.3589	4.2102	3.724	13.043	0.20807	6.45	9.2036	6.1224	0.76223	5.154	6.9422	13.657	3.7961	2.2097	6.5947	5.6221	8.0226	6.3656	4.8578	-4.9489	5.7281	2.2284	7.5915
10.726	6.2036	2.2947	4.2691	7.9801	4.7098	6.9857	9.5565	4.338	12.814	13.11	11.024	3.2747	2.2279	4.4517	5.1612	7.4039	14.283	6.1945	5.4998	7.0052	10.309	4.0503	9.9066	10.054	3.9332	14.108	5.749	5.7666	6.6627	6.3667	9.796	12.124	6.4906	7.3713	10.274	4.6603	5.2098	15.247	6.5495	5.399	8.7241	9.2128	12.627	-0.842	5.3422	3.4669	6.5287	7.4031	8.8135
11.98	8.5525	10.259	7.5799	3.8922	5.848	5.3165	7.5297	9.0266	6.8341	5.6005	9.1552	10.227	6.7734	6.1004	9.5838	3.8482	13.047	7.1475	11.61	11.441	3.8202	4.8306	6.4882	9.5516	6.6806	2.5114	8.5214	10.941	14.565	14.006	13.152	7.2718	14.878	7.1099	14.189	4.2074	10.096	18.503	5.4646	10.478	1.5105	7.569	8.076	15.331	14.178	11.191	5.6077	8.889	8.5378
8.6815	10.068	-1.2375	4.3342	1.6279	7.1073	3.9018	6.1798	1.6835	3.945	0.57582	3.4667	8.1358	2.2356	5.701	3.3667	11.805	4.5192	5.2981	4.6393	0.83621	1.2731	1.7484	6.9846	9.4816	1.6424	-1.0532	7.7323	6.1267	6.718	2.435	3.6798	2.5502	10.061	10.401	0.56508	3.8921	5.0075	4.4776	-2.4113	2.8024	2.6966	5.7839	2.7557	6.0457	0.49422	5.5173	0.51242	4.6593	8.7654
-10.708	-16.408	-12.904	-15.012	-14.319	-11.049	-18.043	-16.601	-15.144	-14.789	-9.6969	-17.46	-15.125	-12.534	-16.458	-6.012	-8.9883	-11.094	-16.931	-9.9594	-9.4218	-24.182	-19.571	-12.45	-17.157	-19.407	-17.994	-22.905	-18.101	-13.303	-14.727	-17.365	-13.523	-15.408	-17.183	-17.016	-16.018	-14.953	-14.385	-14.876	-15.705	-15.446	-12.624	-14.89	-12.572	-10.064	-15.073	-12.955	-11.052	-13.704
-16.514	-9.8734	-10.827	-7.4474	-4.7922	-6.1064	-3.9541	-6.1296	-11.396	-11.26	-10.264	-3.585	-10.496	-7.3652	-9.4758	-13.168	-4.1928	-5.1917	-7.321	-7.7725	-3.0846	-8.5726	-11.686	-6.135	-11.372	-9.1104	-15.578	-8.5481	-8.7675	-5.8313	-11.287	-5.8218	-13.601	-10.289	-8.5794	-6.7976	-6.2306	-2.094	-6.982	-10.718	-11.581	-2.2018	-7.7435	0.30851	-5.5323	-6.3212	-12.324	-7.636	-2.4448	-9.4968
-1.9556	-2.8745	-3.4605	3.6118	-1.4314	-8.0944	-6.4399	0.28738	-3.8507	-2.4149	0.21673	-5.2172	-1.7712	-2.804	-0.67082	-1.2918	-1.8811	-0.61332	-2.1635	-0.10579	-4.9687	1.5313	1.2085	1.2323	-2.6635	0.76416	0.61722	-6.6802	-1.0763	-2.3442	0.31297	-7.7009	-0.28424	-0.53857	-0.87195	-2.4515	-0.40595	0.21235	-0.98871	1.09	-5.5178	-7.5237	1.4467	-2.1445	3.5348	5.1482	-1.3867	1.6264	1.1992	-4.2855
-1.7495	3.4036	-1.433	-0.43207	7.8473	-0.87595	2.9089	0.01081	1.5351	4.2089	2.5369	4.0536	4.3611	1.0107	-1.1538	-2.05	-0.84232	5.4069	2.0466	-3.5957	3.4187	0.87326	0.1194	1.4633	-2.648	-1.3366	-0.23091	1.2768	3.7829	5.3927	0.46525	-0.19316	10.291	3.0055	6.4072	2.8228	2.5227	1.913	3.8385	3.376	-2.6847	0.6481	4.0714	1.8894	1.7084	0.049459	0.92393	1.706	8.0834	0.082902
-3.2669	-3.3974	-2.3343	1.1896	-1.5779	-1.0685	-2.3246	-6.7835	-0.57436	1.7626	-3.9342	-11.376	-6.7022	2.374	-1.2448	1.8091	-1.2923	-2.8208	-3.5255	-3.3706	0.65529	-0.65928	1.3608	2.8561	-4.389	-2.3992	-8.9287	-2.5512	-5.9759	-4.4078	-7.1165	7.7121	-1.0937	-1.9994	-3.9529	-1.2494	3.212	1.0369	-2.3026	-0.10081	-2.0266	-3.4565	-5.1894	-4.2789	-7.3041	-2.4299	0.52572	3.0674	2.8856	-0.93708
-14.05	-12.91	-13.832	-8.0488	-11.781	-8.0639	-12.607	-10.732	-15.028	-12.05	-12.423	-9.6095	-5.8249	-13.138	-13.162	-7.0502	-11.779	-13.971	-21.845	-11.019	-10.156	-14.694	-7.2371	-10.702	-13.304	-15.589	-5.8508	-10.4	-6.7627	-12.135	-4.0847	-9.2712	-6.4927	-11.704	-16.441	-4.7779	-6.5241	-22.278	-9.4129	-13.206	-8.6723	-14.287	-3.6813	-12.625	-13.599	-7.8688	-11.092	-9.3026	-13.321	-10.217
-2.6073	-4.1317	-6.2197	-2.3793	3.8948	1.0471	-3.8265	-8.5551	1.796	-1.6603	-6.9263	-3.1007	5.785	0.35561	-6.2289	-4.6429	5.1581	3.5728	-6.1916	-1.2771	1.2429	1.7432	-1.0416	-5.01	-4.1808	-0.87387	-0.35876	-0.95362	-5.4608	-2.8974	-2.3874	-8.0713	-1.4463	-4.8521	-6.384	-2.8232	-3.4617	-2.8472	-4.6448	-6.2985	-4.0428	-3.8333	-4.0971	1.237	-1.011	-2.5247	1.095	0.96197	-3.9292	1.7953
-2.1939	-3.5725	-6.1633	-2.9714	2.0105	1.9377	1.0552	-3.1831	-3.1312	-0.83712	-1.6986	-1.4081	-6.182	0.64025	0.98716	-6.1929	-2.9572	3.053	-3.2313	-0.92901	-8.6948	-1.4351	2.2357	-1.2148	-2.3764	-8.5781	-1.9581	-2.6911	-4.5794	-3.6904	0.87786	-2.8542	1.3734	-8.1256	-0.74068	-2.9257	-1.1467	3.2898	-2.6397	-4.6003	-4.9361	-6.2022	-3.9738	-4.638	0.33959	2.6503	-2.1473	-3.925	-1.6813	-0.65763
-14.47	-8.1868	-6.7023	-10.798	-12.142	-9.2301	-16.953	-13.007	-15.559	-12.324	-2.6884	-7.8842	-14.039	-9.6978	-13.817	-11.298	-10.895	-7.1116	-13.041	-11.037	-11.479	-16.414	-9.0564	-11.937	-10.826	-13.944	-10.13	-6.3365	-19.303	-4.539	-7.2802	-9.3592	-9.8209	-9.2319	-9.2587	-15.318	-15.145	-1.8119	-3.4679	-15.474	-5.132	-15.124	-7.9011	-7.8417	-11.065	-9.4836	-12.371	-7.6121	-5.0872	-10.729
-10.842	-14.028	-15.471	-12.614	-19.376	-20.704	-20.232	-12.513	-21.342	-18.933	-21.201	-12.474	-16.256	-11	-12.654	-8.3563	-16.457	-15.163	-17.151	-9.7281	-14.32	-10.903	-16.826	-15.936	-13.487	-15.352	-5.4397	-14.944	-12.66	-15.672	-14.917	-14.057	-15.782	-10.769	-9.444	-9.8714	-15.358	-17.148	-16.037	-15.662	-17.244	-11.849	-15.19	-14.793	-8.1226	-21.293	-17.829	-14.681	-8.5569	-19.164
-4.2577	1.3421	8.7254	-0.23488	4.8123	1.0595	-1.7263	0.33876	4.758	-2.2373	2.8689	-4.4967	-6.5322	6.8796	-2.2902	2.5953	3.9981	0.79605	6.7261	3.873	0.99532	4.4989	-0.63615	2.2021	1.024	4.4677	8.4093	-1.0235	-0.51707	5.4242	3.0972	-5.0664	7.7597	-4.9833	-4.1345	0.48922	7.2743	2.7234	3.7562	3.9749	1.9632	4.143	1.4253	-3.1001	-2.3286	4.4074	2.9658	3.8959	10.842	3.7639
-4.5784	-0.34729	-1.5449	-3.6461	4.7061	-3.4541	-2.2119	-2.4552	-1.0572	-3.8178	2.5143	-0.55342	-2.1639	-4.1535	-0.84953	-4.338	2.2105	-7.5935	4.7798	4.177	-3.7248	-1.0935	-4.2493	2.8423	1.763	-6.5205	-5.1703	1.5161	-5.4673	-6.0536	-10.038	-4.6529	-2.1082	1.3799	3.2862	-3.7504	-0.57583	-0.092905	-2.2205	-3.3531	-0.91016	-4.2068	1.1462	-2.1975	1.421	3.979	-1.5927	-2.9693	-9.028	-5.7329
-7.043	-1.0262	-6.0437	-6.714	-6.1849	-6.394	-4.4886	0.31955	-1.7801	-1.6527	-2.5778	-9.2788	-10.664	-7.6205	-3.1143	-5.4876	-5.0454	1.6525	-6.9607	-9.7589	0.88422	-0.42453	-1.4037	-7.1575	-2.994	-3.8141	0.064012	-5.7365	1.7064	-7.7981	-0.87715	0.34773	-1.7639	3.5645	0.31735	2.3337	1.6537	-7.2447	-9.9758	-0.096656	-4.5267	-4.7027	0.20725	-5.3792	-7.9275	4.0391	-5.1808	-6.2021	-4.2506	-12.437
-25.64	-22.26	-22.581	-18.272	-14.656	-25.243	-24.186	-19.904	-26.79	-14.111	-22.174	-20.696	-24.028	-20.707	-23.179	-23.091	-21.429	-18.758	-24.049	-20.984	-22.82	-23.186	-19.285	-23.854	-20.478	-22.605	-21.679	-19.972	-20.056	-18.596	-19.805	-20.44	-27.597	-14.996	-18.592	-20.706	-25.608	-24.802	-17.408	-21.494	-19.978	-17.997	-18.795	-13.15	-21.525	-18.913	-19.903	-15.347	-20.733	-20.102
-5.2902	3.4449	-5.3605	2.3976	4.0881	1.8075	-2.6817	-4.5816	-1.024	1.8593	-4.7858	1.9675	-3.4973	3.1931	-6.0564	-6.4043	-5.6633	-2.5726	-3.8023	1.8518	-3.9508	-3.0151	-4.1025	-3.7915	-2.9963	1.9677	-2.9687	-7.1953	-3.8121	-1.7342	2.5033	-6.8468	-3.3044	-12.951	-0.43422	-4.6469	-4.7982	-5.8514	0.33255	-1.591	-5.2257	-1.1436	-0.097739	2.165	-1.4469	2.523	-4.725	-11.163	-3.9517	0.13279
-10.355	-13.774	-6.3211	-14.364	-19.017	-12.361	-7.0023	-10.125	-12.911	-12.252	-13.353	-13.653	-15.687	-16.798	-14.817	-13.16	-16.313	-12.897	-19.423	-18.142	-6.3705	-13.433	-11.064	-7.4846	-17.08	-7.503	-5.8298	-12.301	-14.554	-6.3604	-13.378	-10.846	-13.523	-14.481	-9.4952	-9.006	-11.313	-7.6861	-10.687	-14.013	-18.043	-13.767	-5.744	-11.134	-11.184	-8.9446	-6.9265	-9.5129	-8.1781	-9.4774
6.708	13.366	7.8816	11.971	3.8079	10.814	6.5619	11.335	11.33	7.0365	3.9062	0.7294	7.1374	2.3184	4.1914	11.379	9.2881	15.544	12.971	9.7469	12.93	7.2451	14.008	12.225	10.833	5.8822	5.6853	1.9669	4.9172	2.7334	9.0287	10.367	3.8473	11.882	9.6215	4.5841	8.4217	9.2542	10.029	9.2815	8.6619	13.409	8.7395	6.3018	12.778	4.7639	16.047	9.0727	13.319	7.8834
0.23646	3.2934	0.88973	9.2484	-4.8016	2.3466	-1.6727	-2.6535	-9.4137	-0.8155	1.8769	-3.122	-1.5397	-2.1028	-2.0817	-0.41207	-4.6173	-1.4089	-4.0583	2.5738	-4.3417	2.679	4.8631	-4.3673	-1.2692	-0.21245	-3.057	0.55917	-4.2989	-0.21797	2.8229	-4.6239	-0.55956	-3.5043	6.3056	0.3053	-4.0047	3.9089	0.63625	-1.4214	-5.5098	-5.0823	0.23099	-5.0978	4.0435	0.10987	-0.75874	-4.9897	0.63614	-3.698
7.8875	3.9038	-0.4193	3.174	1.9017	4.5609	3.9914	1.9905	3.3278	9.0427	4.87	10.562	1.0728	2.9065	1.8252	-1.4524	5.6461	6.5438	-1.0326	2.5104	4.9441	5.46	10.462	2.0791	2.2242	4.7748	4.7955	2.1922	12.058	2.6569	4.631	-1.8806	9.6716	4.6945	6.5174	6.7088	6.0306	7.8932	8.9125	5.1676	1.4634	4.0845	0.49008	5.1956	4.825	6.0134	3.0045	7.2715	9.1688	6.1559
-23.565	-31.35	-27.563	-16.357	-26.079	-27.445	-22.538	-26.137	-24.253	-24.529	-29.549	-22.043	-27.879	-21.209	-18.288	-17.881	-22.353	-20.764	-19.833	-22.492	-23.31	-25.666	-26.623	-19.863	-26.077	-18.436	-18.157	-24.545	-17.057	-16.282	-24.818	-21.358	-23.362	-24.818	-19.748	-19.224	-25.831	-21.373	-22.018	-27.154	-21.316	-20.985	-23.247	-24.832	-28.802	-20.024	-20.551	-22.891	-25.571	-23.275
-6.0736	-3.1299	0.73451	3.569	-7.1945	0.52888	-0.87474	-0.16707	0.042323	-0.56202	-4.357	-3.3477	-4.9296	-6.6476	1.072	-1.4899	-3.7076	3.1919	2.6806	-8.3349	-3.4964	-3.6959	-1.989	-2.0167	-3.745	-6.2649	-1.1933	-6.3287	-1.2593	-1.8868	-2.0531	-6.7653	-3.3175	-1.1651	1.9729	-4.9247	-4.7871	-2.8872	-4.4391	3.814	-1.6018	-4.0429	4.6136	5.7719	4.8317	-3.5384	0.92438	-3.5525	-4.2232	-6.637
-14.604	3.7693	2.7792	2.3553	-1.539	3.1085	3.9484	0.61539	0.99528	-0.46649	1.231	-5.8953	-1.3698	3.8208	-3.0518	3.8391	-8.3696	-2.0166	-6.734	-2.375	-2.1053	-5.285	-0.21853	-8.5633	-4.8953	-1.8117	-8.194	-7.1656	1.9253	2.063	0.32164	-2.1925	4.1649	-0.64984	4.1922	1.4178	-0.047642	-6.9815	-4.3382	0.43415	-0.85337	-7.2689	-6.2058	-4.4162	-4.7312	-3.5405	-2.2962	-1.4597	-0.52294	3.2564
1.7459	1.1828	3.3505	-2.7486	2.6437	3.9262	5.1839	3.4892	-0.55448	-2.8838	-4.0388	1.9975	-4.871	-0.88504	-3.7526	2.8426	-0.17887	0.6668	3.9902	-5.0469	-3.4483	-5.3945	5.1142	-1.9809	8.3901	2.0893	9.4667	1.9384	4.7908	4.4095	7.4115	4.0306	-0.1659	4.8986	5.1925	0.82269	6.5442	2.1518	-0.88868	2.7463	3.2607	-0.34395	1.0916	3.9439	1.7748	1.3798	1.8909	0.51998	13.444	-3.609
4.7726	-6.1602	2.2393	6.1263	-1.5547	5.3604	-4.6672	7.929	-1.5217	2.5559	-4.1615	-1.2581	-0.44696	-1.0075	-3.2919	4.2033	-1.0098	-5.5338	0.0072962	3.9389	5.6354	-0.99482	-5.383	-1.5219	-1.0809	5.9923	1.6387	-5.1105	3.9092	6.1836	0.63968	1.5134	2.64	1.1104	7.8659	-0.47119	-4.66	-6.6908	-1.6431	-0.021814	-5.1519	-0.62859	4.9603	-0.50436	-6.3039	-1.3331	-10.04	1.9983	1.4986	-3.9494
2.3293	7.2242	-1.7649	3.0581	5.8928	-0.078121	-3.7135	4.3758	3.186	3.0288	6.4911	-6.1161	-0.68238	6.2963	-0.043701	5.9571	0.43026	5.0315	-4.9788	1.9319	-1.9863	8.04	-2.5731	-0.2207	1.872	0.045059	4.337	-8.1627	4.0633	3.0332	-3.8558	-6.5858	-4.2329	2.301	1.7983	-2.6321	1.1892	-3.0374	3.2422	2.8533	1.0106	0.82109	0.81227	0.63843	5.7651	-2.8489	0.71533	-0.97565	4.3616	1.333
-2.4765	-1.5141	-6.1573	-6.5372	0.82621	-3.4894	-1.2492	0.02769	-9.8022	-4.4607	-0.17518	-0.77208	-4.3854	-6.5797	-4.7212	6.9035	0.42029	-0.39755	0.90633	-1.532	-5.9044	-5.0221	-5.871	1.3394	-1.5567	-1.3661	-5.804	-5.8469	-5.3992	-0.75659	2.6972	0.22557	-4.3107	-5.1185	3.2482	-6.0627	-0.91467	-1.0666	1.1489	-1.874	0.35286	0.81227	2.07	-1.0344	-4.8741	-2.0988	-2.9848	-0.75123	-2.3495	-0.6144
-10.117	-12.976	-10.369	-8.4278	-8.748	-11.195	-13.343	-17.27	-7.3903	-9.4249	-11.914	-10.112	-13.415	-16.806	-16.172	-7.3017	-10.518	-10.852	-8.4984	-12.14	-15.95	-12.774	-8.8109	-6.739	-8.0371	-14.811	-16.992	-12.887	-10.98	-17.28	-18.717	-22.583	-17.349	-12.045	-17.312	-10.244	-10.304	-10.726	-16.614	-17.128	-8.3909	-13.784	-7.3594	-13.756	-10.246	-8.6369	-14.321	-11.98	-14.91	-4.5904
-7.9588	-8.2555	-6.168	-8.2999	-9.6791	-7.604	-8.7132	-9.8548	-7.5607	-7.8446	-2.5438	-5.7377	-10.867	-5.3864	-8.1841	-7.7601	-16.486	-5.5598	-3.4167	-8.805	-8.6481	-4.9775	-4.7281	-11.009	-9.8439	-7.1344	-8.964	-11.191	-6.9247	-8.8487	-6.7923	-4.3239	-3.1108	-7.8019	-12.666	-8.4637	-12.85	-3.2482	-8.3841	-9.7697	-13.739	-8.2768	-3.3388	-10.667	-10.34	-5.7291	-11.256	-0.73311	-0.53505	-7.6973
-11.037	-5.4408	-5.7008	-11.882	-11.21	-14.981	-12.164	-15.725	-10.766	-3.961	-12.088	-4.9948	-16.25	-10.55	-10.297	-10.097	-3.0961	-1.8693	-5.8534	-5.819	-5.6328	-6.9317	-4.6777	-8.6855	-11.205	-10.537	-8.8369	-8.9475	-14.08	-3.5883	-14.301	-9.4201	-12.501	-9.4583	-9.0824	-5.8546	-4.5053	-14.118	-14.522	-9.7455	-8.9387	-6.75	-16.039	-6.8942	-2.157	-11.92	-6.1493	-13.599	-5.8386	-7.3361
-12.793	-9.9817	-6.9993	-6.1496	-8.8798	-11.018	-10.332	-9.2994	-9.3125	-1.3819	-12.629	-10.873	-8.2967	-8.4023	-10.255	-6.4708	-9.3218	-5.25	-12.55	-15.666	-7.3307	-16.226	-9.0897	-14.795	-6.9664	-5.6401	-9.1812	-7.2283	-6.2722	-6.2335	-9.2029	-11.392	-6.5709	-12.979	-8.8169	-7.5429	-13.257	-11.698	-18.57	-7.8542	-15.574	-10.915	-9.7926	-12.546	-9.8317	-15.651	-13.028	-6.0584	-6.1208	-9.8022
-1.398	7.3357	1.3794	11.136	5.263	5.9744	0.10848	5.2074	2.9885	3.6543	10.008	5.0602	-1.7528	0.43813	2.8686	5.6158	7.0381	4.3413	3.0144	7.6798	9.1032	9.7277	7.6193	4.3101	10.117	7.9236	3.9901	11.01	1.7393	6.6457	7.6465	0.26872	11.095	4.1663	9.4192	0.81379	6.1009	3.0967	5.7035	3.9009	1.9765	1.6617	1.8632	0.36451	10.358	12.209	7.0086	8.3523	2.4468	6.3595
3.6776	-0.29852	1.3627	-2.3585	1.8751	6.7945	-3.8935	2.8097	-4.4476	4.3651	3.1041	-4.4981	0.58678	5.4231	3.8562	1.9909	8.5776	-1.7125	3.3201	1.2835	1.9885	1.3852	1.5466	9.5247	-5.5518	-0.14136	2.0724	-0.85988	1.7962	2.8159	-1.0704	7.0123	2.9543	2.337	0.80413	5.2889	2.7309	0.44305	5.7743	4.7784	4.4427	0.27161	4.0132	-2.7655	0.86601	1.8239	-2.7191	14.529	0.16198	1.1586
-0.47743	0.65892	7.0525	1.0736	0.63353	-2.5489	2.7314	-0.58566	-3.8242	-1.0961	-2.8308	-0.58751	2.9659	1.1287	0.89086	0.062446	3.3878	-5.1152	-3.4531	-3.4012	-0.29056	-7.6826	1.5092	0.92979	1.6302	2.3835	-1.4357	-4.169	1.4436	0.039631	-0.24596	-3.1887	-3.1425	1.185	-7.0574	-1.842	-2.2985	-0.87661	-2.411	-2.0955	3.1131	5.9405	-4.7732	-5.5828	2.6397	-3.3237	3.0271	-1.3861	-6.3244	4.0473
-25.38	-23.721	-22.211	-23.845	-20.91	-20.168	-22.679	-16.819	-21.733	-21.383	-25.294	-18.974	-22.384	-18.233	-24.598	-22.514	-17.605	-27.256	-20.674	-22.474	-22.41	-23.056	-22.494	-25.214	-29.611	-19.188	-23.175	-26.643	-24.434	-19.541	-23.456	-19.69	-23.898	-23.217	-24.536	-21.486	-18.704	-31.806	-21.712	-19.006	-25.784	-17.495	-22.898	-20.544	-19.856	-20.08	-22.287	-26.957	-18.815	-28.955
-10.573	-3.019	-3.4058	-6.2353	-0.25092	0.32437	-2.9939	-0.040343	-5.762	-0.90134	-5.4343	0.053121	0.54601	-9.9974	-7.4202	6.3283	-9.0381	-1.5852	-0.41553	2.8581	1.312	-1.0889	-5.0293	-8.6979	1.8984	-1.9202	-5.7778	-7.2224	-2.5415	-3.5528	-0.26151	-3.2583	-2.9205	-14.662	0.46399	-0.99049	-2.1975	3.92	-5.4484	-4.8583	2.8122	-4.8337	-5.1312	-0.34996	1.4394	-0.09829	-5.1375	-0.81729	-6.373	1.545
-12.947	-16.479	-15.953	-12.186	-9.3022	-8.2799	-2.9635	-12.129	-11.266	-9.7597	-21.373	-9.0831	-14.535	-8.4407	-12.67	-12.19	-10.705	-11.941	-8.9316	-15.413	-19.63	-13.484	-8.0495	-10.48	-7.367	-11.755	-19.512	-11.586	-13.67	-9.1315	-13.982	-12.358	-10.072	-12.681	-15.8	-16.016	-10.922	-9.2897	-9.4969	-6.5854	-8.9896	-9.8898	-13.627	-20.914	-11.073	-8.6432	-5.4488	-15.15	-12.056	-12.943
-3.1051	-13.307	-10.563	-14.496	-7.3241	-4.0717	-10.877	-4.7952	0.83027	-14.876	-13.76	-13.477	-8.0371	-11.18	-13.361	-17.889	-12.682	-13.353	-7.5845	-15.924	-10.69	-8.2173	-14.896	-14.225	-9.8097	-14.24	-8.4315	-10.395	-5.0201	-18.409	-5.7489	-8.5099	-14.443	-11.916	-8.6419	-16.509	-9.951	-9.6268	-12.635	-14.375	-8.7809	-12.685	-7.7858	-10.927	-9.3316	-1.7937	-10.939	-7.8212	-8.1705	-10.879
-5.171	-1.4789	-0.13409	0.20394	0.38554	-6.3735	-6.536	-0.0076977	-5.8249	-0.26031	-1.893	0.20216	-1.7599	2.1746	-4.8055	0.55362	-1.3314	3.6515	2.7583	-4.8405	4.0553	-3.9728	8.3796	1.0699	0.97872	-7.0447	-0.43398	-8.742	-2.5415	-7.996	-9.4587	-4.6195	0.44005	-1.7669	-7.0195	-3.1384	8.1601	0.53679	-0.92033	-4.0818	2.855	1.2416	2.4935	3.4654	-7.1398	0.23033	-1.5901	0.12451	5.2412	-3.2124
-1.1926	-0.70254	0.036941	-4.7503	2.7138	5.0829	0.20301	2.7021	-3.666	-3.88	6.9172	3.5655	0.43911	0.14801	-1.3029	6.2679	2.9087	5.6744	2.8443	-2.286	-8.4275	-1.5746	-0.57417	2.8498	7.3568	6.8848	4.4863	5.3522	4.1217	8.5262	3.2473	-2.7995	-2.822	-0.064469	3.6666	2.2409	0.69331	0.49196	-3.8132	4.6251	2.3586	5.8107	0.83683	-0.5332	1.1315	6.225	0.64653	0.62558	10.732	-0.82245
-14.712	-15.036	-14.821	-20.35	-14.037	-16.59	-20.055	-12.348	-12.774	-14.633	-11.968	-18.739	-15.873	-16.252	-13.006	-13.731	-11.263	-12.121	-13.047	-11.348	-9.579	-14.659	-15.926	-12.727	-14.147	-19.073	-15.085	-14.399	-16.811	-18.04	-16.263	-17.985	-13.763	-13.407	-16.643	-18.087	-15.366	-14.924	-17.684	-18.202	-14.645	-14.65	-12.598	-17.776	-14.745	-15.807	-23.601	-16.339	-16.412	-12.666
-2.0368	-16.598	-17.928	-11.916	-13.755	-10.282	-10.776	-9.2894	-6.0672	-5.9334	-9.679	-17.671	-16.144	-14.018	-10.349	-9.8301	-16.038	-13.965	-15.058	-20.41	-12.167	-6.8123	-16.236	-12.929	-15.67	-17.093	-15.77	-12.778	-11.934	-8.0731	-11.488	-17.718	-11.207	-16.015	-14.324	-10.208	-18.19	-9.8253	-18.678	-15.684	-19.783	-14.024	-11.781	-17.689	-18.059	-12.205	-10.853	-13.84	-10.303	-13.804
1.9533	12.791	3.4614	10.772	-0.34533	8.4747	11.973	10.748	2.5242	11.639	14.973	6.8496	11.338	4.7828	8.5414	2.686	8.4153	12.809	4.7348	14.151	15.493	9.7536	10.128	11.812	10.228	8.4479	2.5386	4.5511	9.6389	6.5339	3.3678	10.364	7.508	7.9767	7.4545	10.984	15.873	9.6722	4.0221	3.0064	7.8491	18.236	11.287	3.0179	8.7716	9.8316	6.0432	5.8205	9.8487	3.7856
0.79043	-3.4724	-2.8983	-0.79129	1.4131	-0.04568	-1.195	-2.6778	1.7989	-2.5241	1.1932	6.304	0.043039	-2.5004	-0.70061	-3.7785	2.0713	-3.488	-2.3575	-1.0313	-10.113	-8.5796	-4.3038	-2.9437	0.019476	-2.2022	-2.3145	-4.0176	-6.1258	-4.1602	-2.9655	-5.883	-5.8148	-5.4854	-2.5564	-2.8923	-1.3497	-4.0533	0.10092	0.30289	-1.0508	-5.7058	-7.1231	-6.3085	-0.31911	-4.2692	-5.8784	-6.8304	-7.2797	-5.4131
-7.4006	-2.6654	-4.5765	-0.80945	-4.3595	0.23086	-1.2153	2.5687	4.6475	-1.4406	-9.4073	-1.5727	-5.0056	-7.2143	-12.581	-1.1795	-0.70384	-5.3955	-4.0191	-8.3587	-3.1389	-6.1629	0.4141	-1.9995	-3.5948	-10.311	-2.3264	-5.9012	-2.3324	-4.8846	-2.8412	-4.3951	-2.4491	-6.6645	-3.6002	5.5771	-6.6321	-7.653	-3.3407	-4.353	-1.5954	-2.9471	-1.472	-4.4414	-2.6138	-0.44159	-0.23802	3.2521	1.9296	0.65131
3.1011	-3.1864	-8.0003	-3.5918	-5.6758	-0.00598	0.68895	6.2063	1.9122	-3.6335	-1.9094	2.2665	-1.5009	-1.7571	0.78917	-3.2153	-7.481	-0.50002	1.9016	0.38899	-2.3517	-0.70048	3.1721	1.9191	-2.1667	-0.58528	0.13381	1.695	1.5747	-0.84353	-0.39419	4.5106	1.1821	-5.9753	2.9224	-4.6174	1.3753	-4.0342	1.4816	-0.67857	-5.4101	-0.54652	0.26708	-7.9834	-2.3189	-0.57707	-0.12375	0.095519	-2.1355	-3.6884
-7.1472	-2.68	-7.4977	-1.8771	2.6886	-0.081286	-2.6403	1.6825	1.228	-8.1938	2.9898	-4.4256	-0.64078	4.166	-6.3482	-5.7672	-5.2799	6.5359	-6.2725	-2.267	-7.7886	-4.053	1.3262	3.0271	3.0234	-6.3984	-9.3934	-3.6529	-4.3507	-2.3918	3.8983	-5.0081	-5.9917	-1.4652	-3.6835	-4.7553	-9.3759	5.7056	0.38674	-7.7927	-2.6759	-2.4708	5.2233	-0.98431	-3.3154	0.24113	-5.2262	0.10391	-2.7122	-4.0256
6.5822	-8.1563	5.6081	0.32296	0.94071	-1.4485	-0.20567	2.5529	-2.3515	5.2363	-3.6268	-4.9606	-0.01032	2.3121	1.3039	-4.5172	-2.8717	5.2043	-1.4406	-0.70014	1.6007	-2.9114	-2.5895	-0.72714	4.9315	0.45346	-3.0163	-1.2019	6.7642	7.7719	3.0997	1.0105	-6.9163	-3.2466	2.6355	-0.10245	6.9342	-4.7232	1.1692	-4.0179	-4.7748	-0.55359	2.7017	3.2253	2.5916	-1.0254	-2.7391	-1.9219	-4.012	7.0674
-3.6415	1.5593	1.6987	0.69868	1.7398	-2.5193	2.3286	1.6498	-5.4873	1.3614	-0.88179	2.1898	4.0162	-0.15747	-0.57221	0.64094	2.2966	5.0701	7.7287	-1.2349	-0.95481	4.0573	2.8842	-2.1023	6.3424	6.678	-1.0417	2.5965	2.6434	-1.3544	-2.0328	-3.6437	3.4177	4.946	1.7647	-2.648	-2.9372	3.518	-1.4047	-4.0021	-4.4297	0.23708	4.1995	1.6479	-4.448	4.6189	6.3779	1.7483	-5.3574	10.253
-5.2623	-5.1415	0.52974	2.11	1.3903	-4.1592	-2.4347	-1.3182	-5.1621	-4.3954	-6.8145	-3.0901	-5.2404	-3.1424	1.6661	-3.0303	-2.9571	-0.43076	0.12882	-0.62137	-2.9229	0.99415	2.2011	-7.6084	-1.2247	-2.9658	0.57878	-0.49741	-0.62886	-1.8843	-8.4265	-0.1311	-3.1817	-2.0018	3.5073	1.7374	-1.0221	-7.7585	0.32903	-4.6075	-0.16577	-5.7726	-0.17247	-6.8309	-3.7889	-6.0595	-3.738	-5.8179	2.8009	-4.9263
-7.3766	-1.4443	-9.3213	-5.3688	-0.25124	-9.6256	-7.3027	-7.0514	-1.1125	-6.4065	-7.362	-6.3195	-12.473	-1.7895	-11.717	-9.6215	-10.268	-4.327	-2.9245	-2.7352	0.74342	-8.3976	-7.0014	-7.0912	-5.2941	-5.1238	0.030624	-0.38179	-6.6017	0.58349	2.4902	-2.5321	-7.4492	-0.73127	-7.1717	-5.5731	-1.887	-6.9829	-3.5713	-3.3134	-7.1335	-7.9915	-6.2708	-7.449	-10.135	-3.5092	-3.8114	-7.1105	-3.7091	-6.6641
-4.2336	2.3419	4.3018	1.9143	-3.7011	2.0499	-5.99	2.1724	0.093271	2.3721	1.1314	-1.1852	2.3587	5.6375	0.91969	-1.1003	2.7285	-2.2211	-2.4212	4.0947	3.3326	1.5167	2.2578	2.0064	0.55882	-1.0822	-7.193	-1.9005	-0.71545	-3.4514	-4.239	-3.4775	3.1209	2.7417	-1.1023	0.41406	-0.053062	0.2123	1.922	-1.8389	1.9149	0.81491	1.4144	2.8417	10.026	1.5176	4.3187	3.687	6.9656	2.0277
0.67146	-5.5761	-4.2026	1.5999	-0.0083607	0.72613	-0.50935	2.7069	-4.3301	-1.1869	0.37818	-4.1906	-8.0964	0.62447	-2.5179	-4.2818	3.0892	-7.3224	3.911	-3.4785	-1.7369	-0.36706	0.81997	0.75141	7.1456	0.9501	-10.071	-2.4864	-0.91534	-4.8117	3.5148	-1.9709	4.766	-2.5179	0.34473	1.6986	-2.1757	-2.8398	-4.4414	1.2377	-1.6224	1.3155	3.8943	-2.8013	-0.84558	-0.59602	2.0686	-1.5913	-4.6217	-6.3575
5.0726	-6.5629	4.714	-5.8315	3.9288	4.429	2.9946	-3.4423	-1.6729	-0.77199	-4.1467	1.7696	-1.4461	-4.2351	3.731	0.7485	4.5278	-1.6346	4.8852	-3.2318	2.5304	10.141	3.8383	3.3127	-3.9429	5.1216	-1.3749	3.0364	-1.945	0.30258	6.2061	-2.7695	-3.7685	0.03884	-2.107	-0.10404	4.2464	-2.3133	-3.5774	-3.0046	-2.1148	5.5109	6.7402	5.2695	3.4036	-3.3362	-1.688	2.1312	-1.9489	3.6252
-15.236	-16.966	-14.258	-15.528	-14.481	-11.947	-19.095	-13.781	-7.6637	-12.576	-15.239	-13.629	-9.1082	-16.065	-20.66	-17.701	-12.427	-9.9816	-12.289	-13.7	-8.1649	-9.8197	-15.416	-16.225	-12.025	-18.208	-16.155	-21.808	-17.167	-16.859	-14.195	-3.8516	-16.141	-14.147	-14.269	-17.71	-13.117	-18.105	-16.247	-13.009	-11.508	-8.6974	-19.764	-16.391	-10.513	-15.346	-14.098	-11.943	-10.456	-22.967
-8.2938	-10.052	-12.684	-15.495	-12.424	-14.791	-9.976	-16.021	-8.0891	-15.183	-13.181	-3.3054	-9.1072	-12.186	-10.391	-13.732	-14.486	-5.5286	-15.457	-13.105	-13.38	-6.9949	-15.565	-10.946	-11.121	-11.565	-8.8042	-12.767	-12.935	-8.0262	-9.0384	-14.703	-10.347	-6.261	-9.3238	-3.4466	-11.029	-14.051	-9.0793	-11.4	-7.4161	-12.3	-4.6486	-11.271	-12.087	-15.189	-8.9929	-6.459	-6.3709	-5.8685
-10.942	-13.007	-7.6891	-12	-7.4886	-9.7305	-15.599	-6.9067	-9.838	-14.001	-7.9118	-7.1793	-12.648	-9.9661	-12.042	-10.092	-12.112	-18.786	-12.341	-22.106	-10.918	-13.351	-11.221	-18.261	-7.9448	-15.934	-8.7657	-8.7108	-6.8504	-14.762	-9.7344	-9.8065	-13.05	-12.013	-11.351	-15.668	-10.606	-10.817	-9.6448	-8.4968	-15.003	-18.271	-8.9752	-10.083	-12.601	-12.163	-12.86	-13.783	-6.1451	-15.835
-18.252	-11.858	-15.273	-11.928	-11.963	-16	-9.8098	-12.391	-18.525	-11.322	-12.215	-10.41	-15.138	-6.8292	-16.16	-18.123	-16.704	-19.357	-11.098	-14.304	-14.393	-16.405	-10.883	-14.989	-7.1704	-15.528	-12.151	-11.035	-10.603	-10.539	-14.733	-10.837	-13.993	-8.9569	-12.532	-19.631	-7.4744	-13.687	-14.36	-16.139	-17.118	-16.814	-12.339	-14.303	-10.633	-8.8378	-14.429	-16.305	-17.026	-20.826
1.0514	0.10889	-2.4614	0.79603	4.8783	-3.9056	2.8348	1.0523	-4.2505	-4.5942	8.8609	11.598	-5.6586	0.38136	-7.0767	-3.384	4.9035	0.084814	3.9998	-0.94321	-4.5327	3.2271	-2.0834	-3.4572	0.20938	-0.90744	1.0918	-5.1677	-9.4986	-0.66615	-2.0438	-0.18725	-0.10925	-1.4226	-0.93697	-5.255	1.5842	1.5812	2.0336	1.2769	0.16293	0.80114	0.6242	-1.2988	-1.7443	-2.8396	-2.3475	-0.23434	-4.2747	0.15028
-2.0041	-0.55704	-6.28	-1.5922	-8.9588	-0.42765	2.8892	-3.3634	-3.3362	-5.4241	-3.7317	2.1566	-8.1585	-2.4445	0.41822	-3.528	-8.2407	-10.03	-0.66506	-9.5236	-5.4707	-2.1023	6.6208	-5.7753	-5.8858	-3.4497	-10.709	-6.4753	0.78851	-11.169	-2.8207	8.361	-3.4984	1.7598	-7.5825	-3.8818	-8.056	-1.7613	-6.8643	-4.7326	-3.6137	-6.6419	-7.9055	-3.0066	2.0923	-3.4989	-3.8944	-7.2732	-5.5416	-5.3811
-0.11785	-0.79065	8.2293	-5.5162	1.9518	6.0118	5.0572	0.11148	-3.28	-0.76146	4.7589	-5.4623	1.9629	0.15507	-3.8642	0.64244	-0.1031	-3.0099	-1.7001	5.6051	-6.3358	-2.5075	4.0862	-1.8662	0.6944	-5.9983	2.3066	0.83978	0.71062	-1.0919	2.4587	-6.3368	-0.66276	0.78049	-8.0253	0.74388	-0.43605	-5.0856	2.8328	4.8459	-1.7726	-5.1297	-2.5509	-0.59345	2.4331	0.66944	-3.7433	-0.38226	4.7155	3.9515
-7.5448	-1.9728	0.90508	0.42074	-1.4807	-4.9725	7.5012	-5.0273	3.9901	-3.2092	-6.7226	-0.94702	-2.8902	-1.9334	-0.10732	-1.4863	-5.0432	-6.3419	2.362	-9.7415	-0.91752	-10.293	-5.2146	-1.9857	-2.1965	-1.8728	-5.6994	-1.3506	-1.2763	3.4003	-5.3279	-5.8216	-1.0344	-1.5863	-6.5066	-3.1117	-2.5176	-4.7099	-3.4765	-0.98254	0.69623	1.2601	-3.756	-3.45	-3.2662	0.84481	2.9408	1.6117	-2.4234	-6.7179
-17.373	-20.576	-20.59	-15.846	-18.577	-14.305	-19.627	-16.136	-13.749	-15.999	-13.147	-18.116	-15.907	-10.79	-16.278	-16.461	-20.15	-15.8	-16.93	-16.674	-22.928	-21.226	-8.9461	-17.088	-18.867	-19.431	-13.119	-15.976	-14.677	-19.635	-15.649	-18.437	-18.631	-12.802	-14.059	-12.097	-15.746	-9.4119	-22.173	-15.827	-20	-22.587	-13.708	-11.89	-13.624	-13.093	-9.8861	-8.0376	-11.553	-14.491
2.5021	2.9403	-3.3537	-4.9884	1.9171	-0.5787	-0.15482	-4.4456	-2.6447	5.033	-8.5048	2.6216	-6.6765	-1.1355	0.78372	-1.1605	0.41364	0.70506	-0.47967	-4.7385	-4.4223	0.69925	1.146	4.9745	-6.5679	-2.98	1.0072	1.5645	3.0475	1.682	2.0179	3.8937	-0.041742	-4.8712	1.2159	2.0888	-2.3495	6.1462	2.1491	0.95736	-3.4224	3.1042	4.2117	3.215	-1.9187	-3.4382	1.2525	-2.224	0.68836	-1.2687
-3.5034	-3.1872	-2.2053	-4.9037	-0.062268	-6.3936	-1.3972	2.4708	1.8942	-7.4733	-7.2243	0.15698	-2.8773	-8.4609	-1.8421	-7.9682	3.2392	-5.0523	-4.3697	-3.8323	-2.537	-5.0093	-1.3477	-6.0709	-4.1009	-6.7875	-4.9435	-6.0871	-8.8705	-1.1376	-3.2954	-1.1965	-3.9513	-1.223	-8.0617	-4.7799	2.6675	-12.414	-4.3481	-7.6777	-2.4967	5.4439	2.2774	-1.4627	-1.2454	-4.0736	-3.5295	-0.56314	-1.4729	-1.3597
-0.25912	-1.4019	-0.1243	-0.13158	-0.57941	2.3633	3.0946	-2.2595	2.4403	-0.73289	-6.248	8.8525	-0.01108	-1.8272	1.9772	4.8496	-2.7981	6.6934	-5.4923	1.801	-1.4303	5.4473	2.76	3.8779	2.7246	-3.7143	0.77506	3.5713	1.1601	0.77589	3.0498	5.3582	0.87235	-1.1705	-2.1477	3.4448	-1.1415	0.039385	2.8833	1.2428	-7.3293	0.90617	0.25878	3.9764	4.0343	-1.4543	3.5719	-2.5137	2.6727	2.2075
-8.8364	-1.1166	-2.4654	0.80023	2.3194	-3.8807	-2.5165	-9.1804	-2.8714	-1.8089	-0.49293	0.82351	-6.7424	3.5451	4.3823	2.7284	-6.8725	1.3923	-6.8173	-1.7765	0.19362	-1.2314	0.34106	-0.14343	0.23031	-6.9403	0.88822	-4.0756	-6.309	-0.05933	-0.044603	0.87917	-0.17522	2.8762	-1.1527	4.4292	-1.7654	1.9854	-8.1071	0.15608	4.2644	-7.4164	-8.0528	-1.0869	-8.8842	6.7687	-2.9657	0.37729	-4.8749	-3.784
-13.777	-14.221	-15.463	-5.0173	-11.176	-10.93	-11.39	-16.328	-14.823	-15.266	-12.238	-11.608	-17.812	-11.605	-9.9284	-13.859	-8.5042	-9.8906	-13.421	-15.356	-15.559	-10.107	-9.5636	-12.33	-13.441	-12.954	-15.506	-14.401	-12.219	-12.521	-11.835	-10.335	-5.2541	-7.7529	-9.1319	-10.23	-12.595	-6.5524	-17.886	-12.147	-15.136	-12.348	-7.7801	-13.676	-13.299	-3.6811	-9.8863	-6.8681	-12.936	-11.758
-9.7704	-14.157	-6.6987	-8.6072	-4.1483	-9.0978	-9.5939	-12.239	-6.5686	-8.3024	-15.421	-5.6097	-5.5862	-10.314	-11.327	-12.002	-10.406	-13.189	-12.864	-7.1899	-7.1239	-13.765	-9.4534	-8.7149	-16.307	-5.5362	-7.3496	-8.9718	-10.194	-5.1838	-13.702	-14.488	-10.837	-9.357	-9.2142	-15.464	-6.7371	-13.68	-11.867	-12.874	-8.4933	-9.7427	-16.285	-7.8471	-8.4417	-8.0359	-5.0139	-7.7957	-7.922	-11.751
-7.3804	-3.3706	-3.9062	-3.8863	3.3215	0.49584	-2.8992	-3.712	-3.8572	3.6095	5.3137	1.2811	-3.0541	-4.2042	2.5272	-3.3641	-5.7687	-3.2073	0.19272	-3.0306	1.3016	1.0351	-2.234	5.3355	3.871	1.7246	-5.371	-5.1269	8.7236	1.7643	2.8647	0.12312	1.2842	0.97864	-4.5479	0.71747	-0.87293	-1.9062	-3.6048	3.7132	-0.98342	2.1965	-3.2779	-6.9488	-4.0045	3.6172	-2.5712	-0.5808	9.3437	2.5772
-6.2709	-9.8312	-6.0363	-6.4013	-7.1097	-8.3679	-5.0278	-1.4501	-0.86073	-9.1309	-6.4806	-4.3518	-7.9234	-4.4166	-1.1628	-4.96	-1.8051	3.4984	-1.5977	-10.134	-6.1689	-1.5194	-6.7269	-3.0496	-2.4591	-6.8008	-9.9248	-6.2733	-0.064442	-5.9826	1.1278	-3.1523	-9.0693	-1.1166	-1.1543	-3.3914	-7.6783	2.5978	-4.2231	-6.6947	-9.3744	-5.9594	-3.8498	0.44792	-0.65172	-7.7603	-4.3411	-1.7112	-2.5433	-3.0602
-10.951	-14.765	-11.129	-6.3575	-16.83	-10.878	-13.073	-10.855	-14.148	-17.349	-10.445	-11.915	-11.288	-9.9313	-5.4214	-8.9501	-12.21	-10.798	-9.3933	-4.9543	-14.742	-6.1601	-6.8127	-12.744	-2.4143	-10.895	-7.5926	-12.403	-5.8558	-6.7256	-9.4733	-13.846	-10.908	-15.325	-14.936	-16.356	-4.8685	-9.9846	-12.659	-8.4505	-14.05	-11.905	-14.341	-8.7129	-12.882	-13.747	-6.9119	-19.025	-10.162	-13.251
2.0455	-5.2417	-2.6859	1.0294	1.2226	1.3926	2.1307	-3.0245	10.084	6.1243	7.7179	2.4662	3.5179	1.1741	-2.7381	1.8564	-2.048	-0.75616	-2.2998	-1.0183	10.669	-0.21362	-2.4961	7.4765	1.9374	3.2341	-1.958	-1.5719	4.3779	2.9608	3.4596	3.2785	3.5481	4.1355	2.228	-0.54249	-1.2572	5.4316	2.6061	6.5147	-1.2974	-2.2626	4.6922	3.7717	-4.3854	4.1247	-0.31974	-1.8336	2.78	-0.89933
2.2787	2.5782	2.3837	-0.4661	-4.1705	-3.5193	6.0143	-2.0276	-7.541	-0.27634	-4.3364	-1.6953	-1.7533	1.1008	-3.5723	-1.4493	6.7075	4.0624	3.2773	2.2038	5.7271	-2.1937	2.4496	-5.0231	-4.5614	-0.72469	2.2605	-2.9275	1.9108	-4.8452	-0.099318	-2.1463	-1.9781	5.452	-5.2018	1.835	-8.7455	0.017539	-0.63197	-0.49503	-3.9795	7.2125	0.31215	-1.9617	-0.82625	-0.26864	-3.4948	-0.72595	3.6356	-0.10368
-14.839	-16.812	-15.889	-11.968	-12.235	-15.095	-21.399	-15.454	-13.322	-8.7572	-18.107	-10.478	-15.494	-18.303	-9.9397	-7.812	-11.563	-14.96	-14.552	-15.215	-6.8367	-9.7643	-9.1143	-13.598	-10.627	-12.815	-3.7581	-13.458	-12.548	-18.475	-16.347	-11.821	-17.705	-19.503	-17.384	-15.269	-12.252	-14.185	-12.693	-16.328	-14.897	-20.779	-13.404	-15.689	-17.858	-7.0038	-20.57	-16.985	-13.782	-8.8743
1.1232	4.9271	5.5454	8.5152	0.33867	2.5143	-1.4049	3.1093	7.4802	4.8737	-0.93186	0.8677	0.64108	4.7474	3.1802	-2.2246	2.9901	1.3386	0.56669	5.389	4.7342	2.5139	2.1412	4.6928	2.9357	0.94456	3.0161	3.9409	-1.8145	3.3871	2.0597	-1.7416	2.1617	0.39008	2.3128	9.2998	0.15995	6.3261	3.9396	-2.0401	1.6089	4.3816	4.5707	-1.2869	5.8354	-5.2904	-3.0046	0.63191	0.76805	-1.3285
-11.812	-13.74	-17.688	-15.134	-16.751	-7.598	-16.664	-11.494	-13.63	-7.8063	-17.548	-9.2303	-14.73	-8.525	-17.474	-9.2784	-15.677	-13.055	-20.087	-16.122	-7.1736	-13.529	-16.695	-13.432	-11.987	-16.21	-15.141	-16.695	-17.537	-13.368	-17.367	-21.531	-16.13	-6.3907	-11.376	-11.151	-5.5295	-11.283	-10.532	-12.057	-10.771	-15.433	-13.814	-7.4741	-16.34	-10.206	-21.847	-12.063	-20.81	-10.868
2.3153	2.808	2.2765	0.35195	3.6775	0.66118	1.4526	3.7124	-1.1915	1.0968	-4.9685	5.784	4.2198	-2.2008	0.20144	4.1537	4.5889	-9.326	1.1778	0.65013	-0.62648	2.7058	0.060233	-1.428	2.6077	1.4743	0.90162	8.9047	-10.325	1.0679	-7.774	0.60613	3.4097	5.1823	3.5303	-6.5744	4.371	-0.44182	2.3197	-4.3662	4.3548	1.3115	-1.547	-0.1039	-1.2126	1.696	-0.27263	-0.67228	2.3453	3.0625
-21.224	-17.106	-23.477	-21.957	-15.452	-15.981	-25.961	-14.021	-22.71	-20.129	-19.375	-20.001	-22.707	-24.176	-20.652	-17.342	-18.664	-25.804	-15.225	-20.11	-20.467	-18.29	-24.599	-26.588	-21.889	-14.872	-23.825	-17.692	-21.687	-28.463	-28.495	-24.339	-18.909	-22.917	-20.232	-20.886	-17.599	-23.539	-15.011	-23.03	-22.855	-18.003	-20.859	-18.954	-25.399	-13.939	-18.473	-19.393	-15.091	-23.241
6.1725	2.8692	10.17	1.2944	9.5645	8.3805	8.4868	10.092	8.0808	10.039	10.998	7.1508	11.549	10.306	3.9816	11.877	12.065	3.5458	10.783	10.07	13.244	6.6632	5.5922	10.603	10.739	13.514	8.8987	18.672	3.4511	8.6694	4.7855	8.9467	12.191	10.034	8.7698	5.5485	2.2975	9.4577	1.7504	4.4786	15.747	1.935	6.1044	2.9635	11.568	10.995	6.0085	8.3728	9.7394	8.262
-3.2743	4.6254	6.1562	5.6261	2.9439	0.6525	0.38441	0.038127	-10.709	1.277	0.48968	1.3001	-1.8904	0.80267	-0.11017	-0.42902	-2.0813	5.7503	-1.856	-6.8975	-4.5566	0.99029	6.5746	-4.9938	3.2434	4.4152	2.3256	3.8577	0.6814	2.186	-0.91826	-1.8876	6.5866	-3.081	-0.38623	-4.8805	-1.7448	-2.5289	6.7771	-3.9085	4.4389	-0.72029	-1.2062	1.7393	1.4536	-0.64572	4.5174	0.94162	6.3378	1.2295
-15.469	-21.003	-23.155	-18.832	-28.014	-24.136	-26.664	-20.511	-25.218	-23.463	-18.643	-18.956	-16.837	-18.994	-23.822	-22.073	-27.526	-25.545	-20.955	-15.752	-18.716	-20.554	-23.114	-24.963	-24.189	-18.434	-20.721	-25.098	-21.185	-24.809	-20.263	-23.946	-17.868	-18.024	-22.386	-25.521	-28.7	-20.727	-21.655	-26.55	-19.525	-24.953	-24.105	-12.075	-18.853	-23.321	-19.502	-30.294	-25.211	-24.492
3.2161	4.0365	-4.9644	3.6033	1.8883	-9.6414	-3.7723	0.81505	-2.6704	-4.3543	-6.3146	0.80374	-3.8615	-9.1159	-3.7206	-0.54277	1.4771	1.1306	1.9547	-4.6668	1.8217	2.5852	-1.7136	-2.2484	-1.8321	-1.799	-6.567	-5.4474	5.8928	-4.909	-11.366	-4.4062	0.023091	-3.0374	-4.9355	0.14136	-0.52845	-3.7468	0.46299	-4.3629	-2.5037	-2.0615	-1.6132	2.0674	2.3434	-0.2094	2.3635	1.5027	-4.718	-4.0255
-2.2771	0.93257	2.2952	-9.0465	-7.011	-2.4691	-3.7329	-7.0992	1.4924	4.4358	-5.0804	-7.772	-3.1247	1.1719	-5.3642	-5.3263	-0.93216	-1.1409	-3.8018	0.20832	-2.553	-0.38122	-7.3801	-1.8563	1.4373	-1.4151	-0.89799	0.14301	-6.5448	-8.8093	-3.3666	-4.4704	2.5033	1.3711	-2.4231	-3.0338	2.1537	-7.1179	0.68369	-0.1889	-4.7648	-1.6871	-4.4166	-1.4806	-1.877	-3.1884	-0.17817	-12.409	-2.7814	-4.6753
-8.9416	-10.862	-7.8994	-12.856	-15.206	-7.5736	-11.395	-11.185	-8.8146	-15.568	-11.136	-13.147	-15.41	-2.6728	-10.104	-17.188	-7.5932	-2.8967	-10.827	-14.534	-14.019	-8.7706	-9.3775	-10.666	-8.9748	-12.031	-5.2178	-12.103	-15.116	-0.57514	-5.4722	-13.31	-13.702	-20.579	-15.068	-14.763	-11.059	-15.091	-9.8923	-10.577	-8.8949	-9.4139	-12.473	-5.6552	-9.8548	-14.953	-13.738	-11.943	-8.7751	-13.286
2.3882	-9.4284	-2.4234	7.4049	1.7009	1.3968	-2.7042	-1.9754	0.25921	-1.734	4.242	0.76331	-1.66	-1.0507	-2.665	3.2983	2.8669	-3.2825	-0.56018	0.78738	1.0036	-3.0354	0.33875	-2.1909	-7.271	-3.6444	-2.7802	-5.0896	-3.3008	-5.5287	-1.1322	-0.9849	-3.3003	-3.1696	-3.5085	1.4125	-1.4006	-6.7028	-4.3507	1.4572	-4.5493	-6.4985	-2.2365	-3.0982	3.6324	-1.0206	-4.7132	0.29585	5.064	0.34275
-5.9153	-6.7138	-1.5691	-4.0156	-3.8385	-3.2525	-8.5544	-3.6014	-8.6555	-4.4518	-5.2764	-4.482	-5.5791	-4.4181	-1.7866	-2.9619	-4.7093	0.71864	-1.3199	-2.7511	-6.144	3.9049	-0.72881	-1.6957	-3.1247	-8.5079	-2.9333	-10.823	-10.211	1.9722	-5.7609	0.011859	0.87855	-7.5761	-1.6965	-12.855	-2.5002	-7.6612	1.1883	-6.3912	0.8015	-8.7456	-5.009	-1.721	-3.9897	-2.0709	0.41418	2.9972	-4.0814	-4.2151
-1.5388	-4.8143	-0.089438	0.64879	0.13232	1.4719	0.34868	0.58984	4.938	1.9186	3.3107	-1.1258	1.5982	-0.46066	1.3306	6.3178	0.15784	2.0757	-1.478	2.7987	0.64423	1.1402	-3.6628	-2.3206	0.5208	3.3876	5.672	1.3183	4.828	0.55171	-1.8236	3.2719	8.0969	1.081	6.4915	1.0772	1.284	0.85539	2.9843	3.3293	-4.3701	-6.7788	-1.5844	-0.71693	1.7638	5.694	3.1541	-2.5933	2.0503	1.6662
-0.024245	4.8788	-0.030078	0.59537	-1.5188	3.3821	-4.6667	-5.8632	1.3904	-1.2741	-1.5307	-3.1224	1.4909	6.1602	0.2526	0.3546	4.1952	3.9217	0.31434	-2.0633	-5.0384	-2.1147	5.1891	3.4317	3.7938	2.5688	-1.9461	-0.09737	-3.1465	-1.0416	-0.59035	2.9672	4.457	-3.0443	4.6784	5.6528	-3.4447	2.4942	2.4517	3.0176	-0.12817	-0.54444	-1.2257	0.027278	-1.366	5.2995	3.2293	0.15258	0.8593	-4.9023
-2.4411	-2.9133	3.5214	6.0539	-1.537	0.84485	-2.0876	1.5902	5.6497	-0.34701	-0.5819	-4.7326	-1.7231	3.7565	-2.2169	-8.2368	1.822	2.361	2.3023	-5.9228	3.3756	2.2757	4.4773	-2.4338	-2.1655	2.0053	3.5796	-4.0377	-1.8134	1.9281	0.26511	-2.7716	1.9897	-3.4652	6.2782	-2.5161	-4.7004	0.40505	2.1273	-1.3786	0.9934	-1.5488	0.26073	1.1337	-1.416	-1.2989	-3.1331	0.6529	-0.69804	5.2735
-9.476	-5.3616	-2.6736	-5.8205	-3.9605	-6.3398	-2.7881	-5.9646	-8.0605	-6.6919	-5.7596	-6.8311	-6.4628	-10.222	-7.0885	-5.2721	-8.214	-12.049	-9.1559	0.14106	-9.5749	-3.9341	-7.7832	-0.53095	-3.3128	-5.5194	-6.7565	-2.1935	-1.2172	-5.2092	-5.6408	-8.6734	-2.4028	-3.0653	-7.1391	-9.1249	-8.8547	-3.611	-7.8942	-6.5625	-6.7047	-6.6406	-6.3521	-0.82951	-0.74688	-3.4113	-14.387	-10.868	-10.984	-9.1556
-17.647	-13.16	-14.138	-17.519	-8.264	-16.973	-9.51	-21.127	-10.5	-9.0876	-17.146	-14.421	-12.184	-19.407	-10.256	-10.024	-13.825	-7.305	-17.276	-19.217	-15.135	-13.417	-18.452	-13.2	-19.51	-15.613	-12.222	-19.571	-12.1	-15.876	-24.061	-16.172	-12.793	-13.067	-15.215	-18.655	-13.797	-15.462	-19.238	-12.86	-13.851	-14.712	-15.073	-17.263	-14.604	-24.83	-14.403	-5.418	-17.167	-16.69
-5.733	0.039231	-2.8146	-2.0655	-1.3073	-5.0658	-9.882	-1.0937	-6.7186	-1.5397	5.5908	-7.2662	-2.8846	-7.1957	-8.1712	-4.6514	-9.6053	-3.2716	-3.5262	-1.0745	-9.0175	-2.6508	-6.7732	-12.091	-4.3975	-8.5192	-6.1322	-5.2861	-8.2857	-6.2406	-2.1487	-0.74206	-4.5311	-1.4255	-3.7017	-9.3686	-11.085	-7.7908	-4.414	-3.9694	-5.3032	-7.2807	-9.7837	-13.012	-8.1223	0.97779	-4.0038	-1.6112	-7.606	-10.818
-12.222	-15.659	-7.227	-8.3843	-6.7366	-13.072	-17.486	-12.058	-13.875	-13.384	-16.213	-10.794	-16.467	-16.422	-17.763	-10.336	-12.786	-7.3623	-18.888	-10.205	-7.3212	-11.469	-18.255	-13.742	-16.349	-14.653	-12.989	-10.721	-8.2968	-9.3584	-8.267	-9.8591	-15.78	-15.705	-11.275	-14.022	-15.468	-10.326	-9.0186	-17.85	-9.1112	-14.402	-5.5435	-12.423	-19.211	-9.9451	-8.6281	-13.321	-13.296	-14.567
-10.39	-19.323	-10.07	-8.2585	-9.791	-13.25	-16.932	-6.0744	-10.202	-15.354	-12.63	-14.181	-11.791	-13.123	-11.303	-8.3239	-10.929	-10.157	-20.935	-10.521	-10.576	-10.964	-17.444	-15.818	-7.9584	-6.9009	-15.084	-9.0834	-11.426	-13.436	-6.4998	-13.391	-12.057	-13.687	-15.993	-15.3	-15.884	-15.189	-6.7643	-13.525	-5.3823	-12.357	-6.8432	-9.5995	-12.467	-10.251	-11.748	-6.0363	-13.991	-13.685
-27.422	-20.308	-20.837	-17.934	-24.193	-20.42	-22.464	-14.089	-18.17	-26.532	-24.022	-26.275	-20.402	-17.576	-25.117	-25.018	-16.718	-22.664	-26.931	-20.574	-25.095	-17.694	-22.731	-19.974	-25.262	-18.826	-20.438	-27.23	-16.249	-20.657	-20.785	-21.121	-20.909	-25.382	-25.828	-23.682	-20.972	-18.287	-14.205	-27.003	-19.067	-25.269	-17.699	-17.403	-18.735	-24.978	-20.006	-23.089	-21.786	-23.686
-4.7595	-13.351	-12.788	-9.9433	-12.195	-14.517	-9.6619	-5.0001	-9.6947	-11.417	-4.3414	-12.294	-11.826	-12.938	-7.5042	-16.495	-8.4027	-15.309	-7.4141	-6.3784	-7.3822	-17.082	-10.046	-7.6675	-13.879	-6.9572	-8.7403	-8.6355	-14.157	-13.517	-3.7429	-6.9413	-11.482	-8.3698	-12.359	-10.869	-11.213	-12.794	-12.153	-12.415	-16.897	-10.114	-6.2457	-7.2652	-12.13	-2.9799	-11.777	-7.5841	-10.557	-9.5863
7.339	2.9659	11.148	3.9605	3.28	12.66	9.6162	12.923	5.0014	4.9625	-0.87847	4.6192	3.8845	3.5386	-0.36269	6.2774	6.6769	5.979	6.5777	2.6306	-1.0758	5.1402	7.0789	5.5401	2.2783	7.54	12.794	4.725	7.6796	9.1304	8.7543	1.0034	6.1242	7.8409	-2.25	4.652	6.6953	5.5929	2.2472	3.0429	7.4574	5.9714	9.9654	8.8423	1.6908	1.2772	1.0819	4.9764	4.2929	4.1463
5.4023	-1.5202	-7.6361	-6.7166	1.8265	-6.2232	2.2822	-6.2103	-2.8878	-1.5747	-3.4727	7.0516	-1.0063	-1.7859	-3.3086	-2.2454	-1.0666	-3.7428	-0.38274	-2.8477	-5.4788	-3.692	-1.9537	-6.7684	0.65002	-5.6542	-0.7092	-2.6495	-3.8109	-1.5993	2.0297	0.49854	1.6179	-2.7607	-0.59477	0.34387	-7.9077	-3.5494	1.4161	-1.095	1.4085	4.0881	0.21913	-0.44576	-3.963	-8.8895	-4.4876	-3.039	0.47111	-2.7739
-8.105	-7.2832	-3.0098	-7.918	-2.5888	-11.089	-2.858	-4.0157	-7.0985	-2.2283	-6.0805	2.7338	-1.3995	-5.4656	-5.4523	-10.365	-5.3282	-3.4899	-4.9615	-8.1176	-5.9047	-6.858	-6.2583	-6.2125	-6.0008	-10.027	-10.722	-8.5714	-5.0522	-2.3125	-5.9342	-5.7334	-3.5805	-3.2629	-6.9449	-6.9368	-11.453	-8.1231	-0.34344	-3.4438	-10.514	-3.3439	-5.9732	-9.526	-5.5102	-6.1709	-6.2655	-9.9037	-8.4199	-1.8436
-13.664	-15.538	-10.505	-17.366	-11.691	-18.914	-16.45	-7.9629	-10.923	-7.3006	-14.271	-17.25	-11.566	-10.42	-12.809	-13.493	-14.886	-10.59	-22.131	-17.718	-15.879	-17.634	-14.422	-14.081	-12.218	-16.958	-21.123	-11.52	-8.6823	-19.597	-5.6055	-12.607	-13.978	-11.957	-16.121	-8.6314	-18.012	-17.848	-16.415	-10.45	-12.346	-11.622	-11.322	-14.548	-18.123	-15.032	-18.178	-17.835	-11.52	-13.183
9.6895	10.732	8.3201	11.136	8.9785	7.328	6.637	10.759	6.5253	9.3165	3.0627	12.191	6.8635	12.793	10.14	10.53	7.059	11.293	11.947	9.3353	15.955	16.16	17.354	13.142	10.267	7.7454	2.9827	5.7621	14.029	7.7189	10.213	11.026	9.325	9.7842	8.8749	15.771	10.346	13.989	8.2621	10.316	15.131	11.469	17.444	11.617	12.156	14.38	10.413	9.3113	9.7947	3.6447
-9.297	-5.2553	-3.0653	-3.4126	-2.1433	-7.4883	-5.8406	2.8005	-8.3109	-2.6833	-3.9296	-1.8349	-3.4397	-1.5942	-0.48263	-1.0388	-7.1053	-4.1817	-6.2107	-1.7269	-2.1415	-0.24566	-7.8579	-9.8383	-6.212	-7.4166	-7.236	3.6287	-7.6033	4.1708	-5.9712	0.1642	-8.4454	-8.6622	-2.8455	-9.923	-0.85481	2.2192	-6.0189	-0.24133	-6.5115	-7.6118	0.45954	-9.2652	-8.2661	-1.6523	-8.9105	-5.1156	-8.6807	-2.895
-6.8768	0.69475	-1.5983	5.8333	-1.3496	-4.0898	-2.5505	0.74634	-5.0395	1.3229	-3.9126	-8.0579	-2.937	-2.5602	0.34881	-9.1984	-4.5908	-2.356	-3.016	-5.8131	-9.1661	1.5998	-6.5143	-4.5176	-5.2468	-1.64	-5.4842	-2.6184	1.4304	-9.2767	-0.26349	-6.7031	0.55266	-9.3951	1.8701	-4.8036	0.47019	-0.84914	-0.17573	-6.9219	2.8388	2.5252	-3.939	-3.1244	-5.2098	-2.2159	2.5009	0.51964	-3.1475	-6.7676
-1.3656	-7.9453	-7.8632	-8.3651	-1.9777	-3.9747	-2.1202	-6.7806	1.4819	-0.51085	-4.7332	2.0367	-8.2778	-8.4541	-4.9788	-3.0459	-3.696	-4.0661	-6.1326	-1.6016	-1.0071	-5.7261	-0.31003	-2.8375	-1.027	-8.7787	-3.1616	-1.6504	-4.3411	-4.9846	-3.6426	-7.9261	-5.1903	-1.2137	-2.1242	1.6666	-10.472	-2.4226	-2.9095	-8.2133	-3.6968	-1.7773	-0.6404	-1.9359	-3.2308	-4.4169	-4.9795	-3.7488	-2.8363	-4.3232
-2.7473	2.2286	1.7633	-0.089296	3.843	8.6018	4.1383	7.9223	-0.09974	2.4138	1.7422	2.6973	2.3486	5.0866	4.2352	-1.4098	2.4037	3.0503	7.1384	3.7087	6.1792	-5.8821	-4.5603	3.0429	6.3889	8.3316	1.5984	4.3279	0.63684	1.3284	8.3	2.2537	0.55031	-0.38032	5.556	0.12462	-1.3957	2.5713	0.78221	-3.0064	2.6643	7.1053	5.7556	2.3153	0.5552	-1.8127	3.4318	-3.617	-0.35369	-0.75986
-5.6406	-2.1034	-10.358	0.18184	-2.1524	-1.0119	-3.0968	-0.7682	-7.953	-4.9266	-5.6443	-0.83443	-1.4766	-5.0899	-4.2423	1.0543	-1.0667	0.15764	-12.27	-0.62801	1.3635	-1.2753	-1.7897	-4.0535	6.0701	3.0039	-6.4466	-6.9573	-5.2089	1.8758	-1.24	-1.8972	-4.0745	0.32107	0.26569	2.4076	1.1155	0.099628	-6.1285	-6.4563	-2.448	-1.0406	1.628	6.8222	7.2295	-0.061945	-2.3214	0.15151	-0.69749	-0.81738
-12.779	-18.66	-8.0465	-8.8271	-19.409	-15.034	-12.755	-13.215	-9.8627	-12.542	-16.469	-18.344	-23.359	-12.059	-14.516	-11.245	-10.927	-20.051	-17.989	-15.784	-11.285	-7.5204	-13.506	-14.28	-15.64	-22.316	-19.496	-10.857	-14.329	-10.49	-15.669	-14.042	-13.348	-17.2	-14.569	-15.091	-17.022	-6.7699	-18.271	-17.318	-14.645	-13.186	-13.312	-14.583	-15.473	-14.005	-10.504	-20.379	-11.371	-16.976
-20.424	-16.367	-10.15	-14.919	-14.079	-15.169	-15.627	-15.467	-12.692	-13.683	-10.991	-12.442	-9.9965	-9.9756	-3.2755	-12.799	-14.738	-10.509	-12.766	-16.102	-10.374	-14.569	-19.001	-10.648	-16.356	-11.119	-21.042	-13.19	-16.514	-17.539	-12.869	-12.534	-5.0991	-10.713	-7.1794	-6.8574	-11.113	-17.841	-6.4238	-9.2212	-17.39	-9.9103	-6.4433	-15.021	-15.202	-19.355	-11.977	-6.9718	-16.923	-18.675
-4.2601	-3.6093	-3.042	-4.486	-4.5255	-1.6207	-0.12264	-2.5373	-4.6762	0.68593	-5.9069	-4.0592	-0.522	3.3992	-7.1437	3.1923	-4.483	-8.9313	0.85287	-5.5719	3.1647	-1.4743	-6.5421	-8.8074	-4.2279	-1.016	2.5914	-5.4429	-3.5419	-4.728	-8.5891	-0.98543	-6.1256	-3.384	1.5843	4.4685	-1.0113	-4.0011	-2.9508	0.89634	-9.8838	-0.53689	-2.6013	-7.4812	1.3211	-8.0031	0.55094	-5.1477	-2.1153	-0.77968
-2.0858	-2.3118	-7.5782	-1.5362	-0.3099	-1.4045	2.3926	-6.8229	-1.8599	0.043714	-5.6276	-11.629	3.5914	-2.9825	2.7447	-0.92982	-6.8494	3.0294	-0.99475	4.985	1.2732	-5.0839	-5.0783	0.95065	1.9688	-3.8512	1.1238	-4.2717	-0.5984	2.2615	2.6443	1.2041	-4.9266	4.3432	-3.1493	-7.1928	-0.57618	2.1292	5.566	-0.91834	-2.0079	-8.015	1.5249	-5.0292	-10.028	-2.1879	-6.3078	-7.0228	-2.0663	1.3724
-5.091	-2.7732	-3.0748	5.1855	-5.6264	-4.722	-8.058	-5.1663	-1.5849	-7.7511	-0.0043032	0.54243	-7.2759	-3.7398	-9.3146	-3.1454	-5.8119	-8.1955	-3.8693	-1.4424	-6.8112	-2.4207	-11.993	-7.7039	0.69685	-8.9001	-0.4534	-4.1459	-5.1149	-5.0829	-8.478	-0.81558	-2.4816	-10.138	0.1934	-6.9479	-2.0887	-6.6942	-0.55638	-5.8269	-1.0682	-1.7796	-5.8461	-7.7972	-2.8235	-3.6826	-7.4859	-1.3333	-5.2108	-2.7505
-1.7898	-4.8207	2.8515	3.2487	-6.6492	0.3307	-1.8306	-0.52331	-4.75	-1.5821	-1.986	1.0413	-5.7618	0.84535	-2.5474	4.8471	3.2323	3.8729	-6.8015	-3.4539	1.0619	-3.8423	-1.4078	-6.9673	-2.0211	0.61725	-0.34952	-3.5189	-2.1936	0.38166	0.97864	5.0627	-2.2701	-3.8961	3.5147	3.9461	-6.3927	0.45015	-1.8325	-2.1647	-2.2461	4.8425	-1.2055	-0.96399	-1.9846	-3.1907	-5.1347	1.9336	1.5225	-2.1331
-5.7054	-1.8203	-6.153	-4.9509	-2.6638	0.42858	2.4285	0.47719	-0.6629	-0.44438	-6.0311	0.77103	-3.443	-2.538	0.37902	-2.0516	-4.9293	-2.9721	-1.5149	-5.0275	-2.5845	-2.1591	-4.8112	3.291	1.308	1.8271	-0.92789	2.3005	-4.8834	0.2143	-4.2957	-3.0041	2.6973	-3.3591	1.504	-2.8504	-2.1558	2.9498	1.8322	-8.2766	-5.9736	-1.344	-0.16804	4.4852	-0.46428	-5.7532	0.83397	-3.4283	-7.5237	-5.1667
-24.722	-24.757	-26.885	-27.585	-19.771	-21.576	-19.602	-21.877	-20.893	-23.248	-20.742	-20.581	-19.297	-19.393	-24.804	-23.504	-16.153	-27.846	-27.884	-21.086	-17.864	-21.363	-26.945	-20.63	-22.625	-24.481	-25.417	-22.851	-23.509	-23.596	-22.857	-18.013	-28.974	-24.865	-18.075	-22.825	-21.468	-24.385	-19.718	-19.279	-18.907	-19.225	-22.669	-21.702	-23.024	-27.07	-24.031	-24.119	-22.56	-17.666
0.75639	-7.1625	-8.8324	-1.7674	-7.793	-6.0604	-7.8682	-2.994	-5.6347	-9.602	-11.734	-3.4351	-5.7511	-10.977	-10.474	-5.2177	-11.434	-3.9628	-5.097	-14.65	-5.936	-7.9991	-13.565	-9.7949	-12.552	-7.1269	-6.5638	-0.61627	-3.2577	-2.5552	-12.991	-8.9828	-12.467	-6.5765	-4.6165	-7.1484	-3.2304	0.66062	-6.6969	-6.3901	-11.247	-6.3399	-6.1069	-12.135	-10.836	-12.558	-2.9827	-4.2578	-0.89233	-7.3987
-5.0424	-7.229	-9.3514	-17.878	-9.2109	-12.406	-12.805	-8.3461	-6.9218	-5.1156	-10.15	-8.8596	-11.808	-13.496	-11.315	-18.296	-13.478	-12.132	-6.7983	-8.4802	-11.611	-8.3058	-10.244	-9.3239	-9.685	-8.5607	-4.3821	-17.789	-10.268	-10.344	-13.504	-5.3443	-11.125	-12.733	-13.083	-11.058	-11.195	-14.201	-10.742	-1.6285	-4.3966	-14.957	-13.455	-4.1287	-9.7406	-5.8115	-14.67	-2.4683	-13.147	-10.644
1.2155	-0.10407	4.2329	-4.5311	1.1335	4.5656	-4.8529	0.92668	-1.7798	-2.0399	-0.95051	-2.791	2.5749	-9.1075	4.9126	-2.412	-2.9482	-3.5233	-3.6577	2.4052	-1.3231	-5.6086	-5.6092	4.6868	3.5378	0.12254	-5.719	3.2874	-2.3932	2.2588	4.6809	-2.6139	3.7706	1.963	0.98998	0.44986	7.9215	-0.49894	2.3154	2.0731	-0.36494	3.1481	0.26066	7.3943	-5.7398	3.3334	7.1473	7.578	3.1349	5.0378
-4.0431	-2.3202	-5.2416	-6.5126	-2.7054	-8.8731	-6.0615	-9.6363	-1.2217	-0.052105	-7.4328	-2.3539	-8.287	-5.1168	-8.3127	1.5175	-0.83405	-0.57906	-14.648	-4.1742	0.40132	-9.1502	-9.8753	1.3484	-7.0723	0.19336	-8.178	-4.2375	-1.8288	-2.8971	-2.6546	6.1757	-1.9832	-4.1079	-1.1282	-1.4615	-3.2485	0.9629	-5.8409	0.76535	-0.38817	-2.5757	-4.0629	2.8796	-3.9765	1.5096	-8.732	-0.50078	-2.2008	-6.8886
-9.7245	-10.33	-12.379	-11.399	-9.2066	-4.9633	-14.939	-2.9543	-0.87797	-9.5638	-6.4648	-6.3189	-8.6933	-10.139	-10.296	-9.6682	-10.842	-11.496	-13.052	-11.459	-2.5679	-7.0746	-6.403	-7.2359	-8.5739	-13.779	-11.831	-5.6893	-10.28	-9.6332	-12.114	-14.689	-13.634	-10.231	-5.0802	-11.737	-16.899	-12.269	-8.8335	-9.5912	-6.8353	-8.6918	-10.338	-2.8968	-8.2205	-11.855	0.53264	-2.8908	-10.099	-3.9998
-1.0416	-6.8171	-5.1149	-5.2809	-5.389	-4.7723	-2.4393	-0.8851	-9.1506	3.5141	-7.1863	1.846	-4.678	-2.7374	-6.7039	-3.9747	2.8554	-4.0147	3.6236	-0.48403	4.8975	-2.7536	-9.8856	-6.1462	-3.9131	2.4542	-2.1092	-1.8397	1.4451	-5.9934	-6.1182	-6.0044	-2.1269	-0.84928	-1.6689	-2.2924	-1.8462	0.81571	-6.0384	-4.1867	-12.317	-12.434	0.94291	-3.6137	-4.7082	-3.4561	-5.031	-11.561	-4.3648	0.5069
-4.945	-8.1738	-10.908	-1.189	-8.974	-10.116	-9.4318	-8.5234	-13.598	-8.7714	-8.8991	-1.8523	-3.3779	-4.0066	-6.3344	-6.2733	-4.1765	-14.034	-7.4926	-9.6947	-5.6437	-4.4326	-7.896	-7.3372	-4.7829	-11.531	-6.8525	-5.4961	-12.938	-13.139	-11.928	-3.9087	-11.172	-9.2884	-4.3466	-7.3805	-3.2912	-8.1885	-2.0986	-5.3567	-5.9094	-2.1894	-10.419	-9.628	-10.748	-6.7923	-7.6235	-5.6455	-4.838	-6.4465
-3.0087	3.6345	-3.9053	2.841	9.3698	0.90399	0.2727	-1.1365	-0.15501	3.0535	1.5494	2.6153	2.7799	0.45906	1.3905	-1.7238	3.0583	-0.043735	-1.259	4.9395	3.0827	5.6597	6.4744	4.6329	4.1395	1.8511	5.7526	-0.87713	3.6134	3.9917	0.83115	3.3688	-3.281	5.4043	1.9642	4.6167	4.1928	1.9858	6.2722	1.5904	-1.6872	4.7765	4.6983	2.2314	-3.2919	5.8781	3.8511	3.8093	2.4902	-4.9813
-15.526	-22.865	-23.328	-23.383	-16.306	-13.63	-25.988	-15.561	-22.572	-24.694	-14.691	-15.58	-21.406	-26.586	-26.532	-18.99	-18.265	-21.984	-19.422	-18.143	-16.962	-23.38	-17.921	-14.967	-16.257	-20.465	-23.134	-14.698	-18.194	-24.415	-28.521	-27.219	-22.923	-19.52	-20.199	-20.617	-18.224	-25.121	-23.753	-21.402	-24.501	-18.288	-17.375	-17.349	-22.165	-19.389	-31.365	-25.934	-19.407	-20.098
3.8817	-8.9573	-5.8696	-4.2111	1.6455	1.9741	-9.753	-2.5555	2.9063	-5.7683	-8.1287	-0.050178	0.93699	0.20837	-7.2819	0.27486	0.74437	-1.7975	3.1148	2.2604	-2.3324	-8.2424	-4.3411	3.2811	0.75273	-7.7914	3.6735	-7.6343	-0.33898	-3.051	3.409	-6.7525	-3.3194	0.55853	2.9338	-4.713	-7.9213	1.0119	-7.4986	-2.7772	-1.5481	6.026	2.0043	0.66565	-4.556	0.66132	-7.6533	1.6703	1.9686	3.8252
-11.588	-11.621	-5.3209	-11.624	-7.8659	-1.985	-14.677	-10.036	-3.0977	-7.2215	-4.5245	-12.682	-8.8494	-7.8752	-6.565	-11.733	-2.4046	-2.853	-10.634	-7.4965	-5.1815	-11.361	-9.2823	-7.1783	-12.514	-9.54	-10.618	-4.7312	-6.612	-9.6913	-9.101	-14.403	-9.8472	-9.9029	-12.691	-2.1071	-5.059	-2.0242	-2.2815	-13.566	-4.1758	-12.164	-9.6101	-8.9259	-11.353	-8.9769	-13.463	-13.119	-10.381	-9.7084
8.7652	5.269	13.13	8.8696	7.7627	9.9195	1.8958	14.306	6.0216	9.2608	7.1453	6.5006	5.8766	6.6162	11.013	8.9716	10.816	12.482	7.8	15.781	14.664	8.6946	12.337	17.272	10.554	10.258	9.1219	9.5694	11.917	10.172	8.8031	9.8408	14.23	8.5998	5.8126	11.363	14.336	9.2887	15.526	3.9625	15.163	7.7283	7.7521	9.7457	8.8124	13.91	11.707	7.3847	12.389	7.7916
-8.9413	-13.71	-9.0341	-7.7407	-9.1748	-14.407	-17.839	-7.6624	-8.5913	-10.331	-12.087	-10.172	-11.186	-10.299	-11.027	-15.094	-8.4889	-11.764	-9.8615	-8.1131	-13.34	-10.813	-12.804	-11.267	-18.721	-9.8032	-11.512	-17.023	-15.699	-4.5004	-10.837	-7.8073	-9.9226	-10.541	-16.06	-9.5435	-14.996	-12.11	-9.6478	-14.584	-7.66	-12.156	-15.641	-10.1	-21.147	-6.6151	-8.7314	-11.519	-15.112	-10.804
-9.3064	-11.475	-3.7389	-10.59	-8.787	-15.221	-10.564	-7.3012	-11.416	-8.3523	-0.79441	-11.171	-9.8323	-6.7533	-1.3552	-6.2533	-9.3424	-13.596	-7.7674	-7.9176	-7.1735	-11.053	-16.961	-8.6999	-14.607	-8.4397	-6.35	-6.3251	-9.2272	-11.205	-7.9161	-6.9587	-8.8939	-8.5468	-6.3758	-10.13	-10.029	-12.031	-11.148	-12.368	-2.8888	-7.565	-11.562	-6.6195	-12.625	-8.0351	-4.4976	-9.583	-7.3549	-2.2304
-14.839	-9.0006	-9.6528	-9.88	-12.457	-14.283	-9.8145	-11.286	-9.0449	-15.396	-12.177	-9.9662	-13.102	-12.811	-9.2835	-14.352	-14.866	-15.922	-11.603	-17.604	-12.749	-7.0357	-16.612	-14.11	-11.542	-16.02	-10.242	-10.612	-17.591	-13.989	-7.538	-7.6907	-6.83	-14.479	-13.621	-14.528	-17.309	-14.933	-16.164	-8.271	-10.717	-11.157	-12.644	-15.501	-10.925	-13.569	-8.108	-11.785	-14.202	-12.74
-12.37	-15.223	-12.047	-15.916	-18.798	-9.02	-10.549	-16.075	-15.189	-11.95	-15.646	-16.481	-13.581	-17.204	-17.04	-13.141	-11.404	-14.389	-20.646	-13.395	-17.572	-14.65	-18.61	-19.217	-15.466	-10.41	-8.8927	-15.432	-14.774	-16.02	-18.815	-12.167	-13.804	-10.388	-12.157	-13.577	-17.392	-12.766	-14.803	-15.327	-12.006	-14.879	-13.333	-14.313	-13.432	-12.57	-17.074	-15.551	-21.691	-19.798
6.9881	4.0176	8.7293	6.4004	4.5704	2.8754	1.0598	2.9727	6.8576	8.3612	8.5713	8.8884	4.1734	4.0713	5.064	7.6023	5.1253	1.7375	5.3727	-1.7619	5.3246	14.653	8.3208	8.7851	-1.4459	5.7399	10.182	0.62554	6.7642	13.269	5.8052	6.0766	5.0564	3.8823	5.7695	4.6846	5.2292	4.6062	5.3195	2.6823	3.7443	-2.3466	4.9452	2.082	6.2358	8.6284	6.3505	-3.0224	3.8533	1.9169
-8.8156	-1.4223	-4.9139	-0.45377	-6.768	-2.1459	0.54791	-1.8871	-3.665	-6.4716	-5.1379	-1.9342	4.0726	-4.4375	-1.6878	0.13955	-0.033234	-6.8391	-5.9892	-2.7988	-5.4992	-4.2694	0.94328	-8.0575	-4.6021	-1.8042	-1.2989	-3.9746	-3.8229	-3.0984	-8.7128	-1.2853	0.88992	-8.3014	1.6997	-10.423	-0.45027	4.4319	-2.9515	-5.4308	-0.68687	-5.7991	-5.2912	-3.3225	-0.4325	-5.2827	-5.8409	1.0317	-5.3075	0.50241
1.9954	1.4538	0.87669	-3.531	3.4781	2.6928	3.5912	8.0265	6.5046	-2.0268	2.6809	1.8548	4.2359	2.8534	-1.4476	-1.19	3.7232	7.0342	5.2434	7.1388	6.0345	-3.554	2.778	4.8039	-5.2803	-10.866	2.1707	-4.7225	4.1402	2.0142	3.2752	-3.1294	2.9141	-0.69869	-3.875	-0.86219	6.8505	2.0959	2.5329	0.89465	1.4499	2.0156	1.2676	2.3959	2.0822	-1.0611	-2.2045	3.0072	2.7297	-1.4502
-4.2998	0.025038	-5.4285	-0.78253	2.1128	-0.87782	-9.0999	-3.5028	-0.55837	0.070881	-2.5501	3.4683	-0.004232	-0.78783	3.5755	-4.554	3.3911	-2.9498	-6.6239	-1.012	0.75543	6.0091	-2.7023	-6.6586	5.3019	-6.9163	-0.60225	-5.0949	-3.1127	-1.0147	-1.4097	-3.0109	-3.4886	-0.089383	-3.4206	-6.9648	-1.5669	5.6331	0.52733	4.4026	-0.23908	-6.9532	-1.1827	-9.6368	-3.208	0.65276	-1.2299	-0.21227	-4.9767	-7.4211
-9.0506	-3.0442	-7.9586	-9.3659	-8.2356	-3.4903	-2.3096	-0.30932	-7.8831	-11.063	-5.8031	-4.5163	-6.3995	-1.195	-8.7725	-4.2102	-6.8625	-4.1826	-4.6122	-3.2141	-7.9497	-5.4506	-4.0271	-9.3378	-3.4516	-6.1601	-9.947	-4.2778	-8.4708	-12.674	-7.3008	-10.544	-7.6055	-8.0336	-7.8459	-0.28132	-5.3571	-2.7396	-0.20187	-9.6152	-5.0466	-9.7715	-6.7193	-1.3713	-7.0726	-10.845	2.4056	-3.9588	-4.3225	-5.2009
-3.7812	-1.7923	-3.9332	0.90524	-2.414	-6.4633	0.43437	1.0353	3.1725	-5.7414	-5.5315	-0.92957	-0.43201	0.25952	-4.7578	-5.3525	0.14097	-1.644	-0.57262	2.359	-5.0063	5.4169	-2.7733	-2.8604	-5.0623	-4.3969	-2.3073	-6.7249	-5.4308	-1.9878	-9.4051	2.6929	0.4497	-3.9535	-4.5239	-1.1602	-4.8203	-7.3784	-2.8392	-8.1045	-0.32737	-0.98664	-2.5492	-4.2291	-3.072	1.5094	-1.343	-1.1421	0.34644	0.86175
3.0352	-4.1685	6.2326	0.77642	3.8813	2.0241	2.4576	0.50894	2.7081	2.183	1.0484	3.2016	3.6624	2.9085	2.1044	1.0098	2.3259	6.5986	3.2348	6.9684	2.0942	0.33991	2.229	2.3384	3.2193	3.0216	-2.9721	-0.82277	1.9288	-2.3819	1.7635	-4.2978	-0.35544	4.8491	1.1013	-2.2413	0.60201	-0.54782	-3.6825	-4.2173	-2.9944	5.459	3.479	1.9245	0.27393	3.2711	1.9207	-0.25522	2.2048	-2.1245
-1.438	-5.4716	-1.7902	-2.4216	-3.1761	-4.4341	-4.1547	-6.1663	-6.9593	-5.2545	-4.4234	-8.5655	-5.939	-4.9282	-2.7547	-7.0643	-0.62141	0.7062	-4.2907	-2.7777	-4.7537	-2.6353	-3.832	-3.7024	-6.7537	-4.4095	-7.2693	-2.2577	-6.3995	-0.027483	-8.2123	-5.2894	-9.033	-1.9596	-6.1181	-1.9584	-2.73	-2.726	-3.1465	-8.2539	-5.2909	-6.2406	-3.4881	-0.80069	4.2765	-4.0788	-9.4607	-5.6166	-1.0427	-2.5323
-12.208	-14.391	-17.982	-8.8958	-15.325	-23.135	-19.88	-12.838	-11.252	-3.4683	-13.19	-13.226	-11.924	-15.655	-21.507	-13.819	-11.64	-15.042	-18.108	-17.385	-10.277	-11.699	-15.845	-18.711	-21.91	-16.076	-12.194	-15.572	-15.108	-20.396	-17.679	-14.193	-18.562	-12.904	-13.138	-14.051	-14.041	-15.92	-12.947	-13.357	-10.343	-17.21	-14.738	-20.035	-13.336	-12.058	-12.314	-18.339	-14.037	-8.1652
8.7485	3.8164	1.4395	12.992	6.0695	9.1857	2.381	5.707	7.1994	4.1876	5.4907	3.3009	8.5749	6.1829	4.6999	5.5899	6.371	9.6297	11.828	6.6336	2.9262	8.1322	4.4498	6.488	4.7408	6.7015	10.457	9.8899	13.171	3.652	9.5961	3.5303	9.2101	7.6989	13.59	5.9881	9.0052	5.7682	5.1785	7.7831	4.0582	1.0699	3.6547	0.28003	11.036	4.0094	1.547	7.8313	5.5164	7.0101
4.8468	0.74249	-5.9836	2.5495	6.7942	0.3948	0.41803	-2.8148	-5.2129	0.74727	7.4847	1.3734	-0.91327	-1.3463	-5.4546	-3.1671	-3.2004	7.4882	-4.3343	-1.7854	-0.7687	5.075	8.2637	-3.5077	-6.1396	-3.7827	5.1899	1.6468	2.4206	-3.5334	-1.3301	2.1777	5.7839	-0.88173	-1.6626	2.0189	4.4148	8.1095	0.53088	-4.0403	-3.6553	4.0181	0.28822	2.7878	4.9761	2.8233	-3.0217	4.5301	-0.62541	-3.4086
-24.067	-21.259	-19.997	-14.304	-17.453	-21.147	-17.838	-17.48	-23.665	-20.573	-19.67	-19.534	-17.487	-24.561	-13.288	-17.712	-15.924	-22.53	-24.022	-18.796	-23.203	-20.729	-18.693	-23.625	-20.701	-17.26	-20.465	-18.022	-19.706	-20.747	-23.252	-15.093	-22.681	-22.734	-26.279	-24.688	-16.885	-22.211	-22.22	-16.47	-24.066	-25.677	-18.263	-19.046	-21.292	-17.271	-23.467	-23.387	-16.769	-19.771
-11.97	-22.483	-17.515	-13.11	-7.6302	-16.113	-11.478	-14.237	-19.473	-11.348	-15.839	-17.091	-13.268	-17.44	-5.8186	-14.184	-15.66	-14.926	-11.372	-17.453	-18.815	-17.565	-17.655	-11.698	-13.009	-5.5617	-8.9762	-17.482	-18.272	-13.445	-8.1512	-12.021	-13.541	-14.109	-10.512	-18.288	-19.543	-12.425	-7.6264	-6.479	-15.622	-13.951	-13.697	-17.841	-12.767	-19.811	-15.624	-6.6039	-17.023	-6.1272
-6.9107	2.4367	-5.7941	-0.68048	-4.846	-4.3555	-10.051	-0.10269	-2.6689	-0.75614	1.4255	-4.0571	-2.9633	-4.533	-4.7592	0.49307	2.1855	-3.1626	-1.7728	-2.8021	2.8823	-1.4684	-0.4857	-2.423	4.4556	0.481	-3.7259	-3.9327	-0.49217	2.5176	-4.7646	-2.8284	1.3975	-7.843	-1.4255	-5.5069	-7.1932	-3.3665	4.3316	-5.6279	-4.0746	-3.9374	-0.52439	-2.463	6.2391	1.4992	0.027176	-2.5344	-2.8353	2.7066
-10.942	-13.529	-9.9306	-10.972	-14.415	-8.5591	-10.956	-10.923	-14.236	-3.9986	-14.347	-13.722	-8.3198	-5.8705	-5.6888	-6.419	-6.8866	-14.311	-10.477	-7.4722	-6.9072	-7.0973	-12.674	-9.814	-7.9866	-5.5226	-4.0941	-10.741	-8.4776	-9.0387	-7.4822	-12.688	-9.0793	-5.7906	-19.805	-8.2325	-12.766	-10.997	-0.072448	-13.719	-11.832	-7.3727	-9.2838	-9.013	-5.1238	-14.239	-11.805	-9.9354	-5.7446	-7.3666
-2.8435	-4.6364	-4.314	-6.9925	-2.2741	-1.264	-5.2146	-0.41742	-4.0047	-11.761	-7.3488	-8.0817	-3.6494	-9.1544	-2.0451	-4.706	-2.2488	-3.6183	-6.6686	-3.8956	-5.01	-4.4354	-4.8017	-10.873	-1.8147	-10.353	-6.5108	-8.3848	-8.8589	-14.37	-6.6006	-6.9541	-6.8665	-6.5523	-8.0457	-11.498	-8.616	2.0333	-5.2105	-7.8349	-4.792	-1.6063	-4.3291	-6.4497	-4.8848	-2.8441	0.19177	-4.7148	-7.6682	-10.902
-9.9159	-5.2811	-13.577	-11.191	-10.574	-15.288	-11.352	-8.4793	-13.878	-8.9199	-8.92	-6.5773	-14.772	-8.8445	-11.238	-4.7455	-13.157	-15.804	-17.712	-18.468	-12.397	-12.177	-12.845	-13.586	-9.5041	-11.987	-16.047	-11.176	-11.643	-18.001	-13.324	-16.122	-11.833	-14.31	-14.548	-9.018	-9.66	-14.258	-5.5984	-15.435	-13.157	-12.545	-14.929	-21.33	-11.19	-11.389	-9.6348	-12.941	-16.57	-14.462
7.9223	-4.0917	2.491	-4.6947	-9.5038	-5.8532	-3.2571	-5.6636	-5.2678	-1.1325	-8.5184	-4.0458	0.47416	-4.1262	-9.4058	3.0043	-1.973	-4.3912	-5.5446	1.4591	-0.51788	-11.956	-9.7375	-0.70507	1.9206	-4.5328	-11.486	-0.40149	-0.88531	-4.0565	-3.5832	-9.5386	-5.7616	-2.6983	-6.466	-0.42442	-11.603	-8.414	-4.0509	-9.9242	-7.1204	-8.6727	-2.2637	1.5321	-4.7388	-6.9058	-4.6433	-5.6342	-0.024796	-13.627
-9.4416	-3.8678	-12.675	-11.658	-10.623	-3.91	-1.4975	-10.968	-11.032	-6.6197	-3.6804	-9.1867	-5.2984	-3.9928	-8.6538	-13.904	-3.898	-13.465	-7.4617	-10.212	-8.4068	-4.4441	-10.12	-12.008	-16.919	-9.3553	-8.5189	-9.8158	-12.827	-8.5247	-12.403	-5.2163	-6.0654	-9.2622	-10.788	-12.218	-9.3849	-8.5003	-11.476	-4.1593	-5.2371	-10.651	-10.781	-13.569	-8.2066	-10.682	-5.5751	-9.8971	-8.283	-5.942
-13.627	-14.832	-13.148	-11.682	-10.162	-15.251	-15.951	-12.845	-17.575	-12.888	-18.733	-9.2909	-18.918	-8.3365	-14.463	-6.1759	-11.237	-10.185	-12.299	-15.905	-11.881	-7.8269	-14.52	-16.646	-13.648	-18.972	-13.837	-11.323	-12.366	-8.619	-19.289	-7.6157	-8.02	-5.2626	-5.0462	-6.9375	-9.1502	-11.353	-9.5375	-15.25	-14.559	-4.634	-17.257	-15.328	-11.263	-11.058	-10.086	-6.5498	-15.174	-12.721
1.0868	-3.367	-8.2635	-10.048	-13.273	-5.9215	-5.4757	-7.7208	-4.969	-1.9814	-9.5264	-13.39	-14.701	-10.761	-7.7076	-2.9778	-14.268	-11.089	-12.166	-11.284	-13.985	-7.2719	-10.916	-11.881	-6.7432	-9.6879	-4.9945	-11.128	-6.9573	-7.1923	-10.92	-8.7543	-10.372	-6.2869	-6.1924	-5.1062	-9.9631	-6.2877	-7.2132	-12.798	-12.344	-1.7386	-5.297	-2.7266	-10.094	-5.3214	-7.7488	-9.4712	-14.939	-7.8454
-7.9405	-3.6327	-5.6786	-6.4549	-3.0556	-4.2681	-2.857	-2.4616	-5.0793	-7.163	-9.7874	-4.8277	-7.1497	-6.2077	-0.28862	-4.4988	-6.2823	-10.505	-10.118	-4.4462	5.3294	-1.4453	-2.4568	1.4736	-0.88417	1.3825	-2.9033	-6.6042	-5.4852	-6.2647	-9.2802	-7.0322	-3.9226	-5.821	-5.3468	0.24879	-7.5681	3.51	-3.6432	-2.7209	-8.878	-4.5924	-4.5535	-4.3831	-4.6138	-6.3503	-4.682	8.1418	-7.5016	-0.93492
-8.6136	-12.539	-15.214	-10.545	-11.652	-11.252	-8.7262	-11.845	-7.6481	-16.6	-5.4574	-9.3616	-13.692	-12.225	-11.674	-5.983	-13.696	-15.613	-5.669	-19.203	-8.0914	-14.288	-6.6299	-11.223	-9.8883	-8.3623	-9.9215	-14.143	-8.9109	-11.668	-7.5518	-9.1994	-11.477	-11.948	-10.697	-11.834	-14.899	-4.6301	-6.9941	-13.738	-8.2643	-14.082	-8.7519	-11.898	-9.4118	-12.758	-13.674	-5.9936	-8.5955	-4.7898
-6.5162	-7.6184	-7.3805	-9.0791	-6.3898	-7.8501	-9.9182	-11.442	-12.352	-7.7996	-8.2857	-10.419	-12.989	-4.458	-8.6996	-10.18	-9.8517	-1.5468	-2.6226	-4.3593	-5.6193	-4.6276	-11.145	-6.8464	-4.8596	-9.4253	-8.5939	-5.6135	-7.0852	-7.4587	-6.2567	-4.0822	-8.7647	-8.406	-9.6829	-11.162	-6.6012	-8.9166	-7.1708	-6.7074	-2.7974	-7.8052	-6.0667	-4.5457	-7.5107	-8.8943	-6.9241	-10.433	-4.9324	-5.5004
-8.1907	-4.138	-9.293	-2.0823	-4.9712	-3.537	-0.080599	-4.2168	-4.3195	-3.2521	1.1981	-3.4094	-10.586	-2.6428	-6.6517	-8.5709	-4.2264	-1.1365	-1.8523	-7.0307	-0.8835	-4.8244	-8.8401	-10.2	-4.7113	-8.8531	-8.4553	-3.7613	-2.548	-4.4819	-6.9704	-0.91722	-1.533	-8.8163	-8.1439	0.95536	-7.6082	-7.4738	2.1404	-7.1396	-6.0392	-10.477	-3.216	-5.1998	-5.3547	-8.0888	-2.108	1.0911	-4.2044	0.31462
3.3735	-4.2628	-1.2668	-0.64385	0.3305	3.0378	-1.7297	-1.9964	3.5452	-1.3614	-1.9891	-2.144	-0.66862	-6.489	-3.9432	0.13663	1.322	-12.194	0.38206	-2.6875	2.7252	-4.7015	-3.9965	-3.4804	0.21168	-4.5801	0.89267	1.5048	2.4595	-1.55	0.2245	1.5064	-1.9561	-3.0218	4.2018	3.6388	-2.6106	4.4739	-6.1094	-6.8397	-10.32	-0.36105	-0.4429	-5.2434	-2.1153	3.3455	-4.2194	5.1381	0.4935	-1.8668
-6.2502	1.7507	-1.4481	3.1242	-3.0173	2.4716	0.83071	7.0389	-0.75123	-2.4033	0.3225	-3.2438	1.6807	1.7095	5.6457	1.0278	1.5178	8.8062	2.172	3.5465	0.75437	2.8304	5.9987	3.277	-1.1672	-0.26889	1.6458	-8.6021	1.4415	7.035	1.0448	-4.917	3.1898	-3.8268	1.6433	-0.71881	5.4434	1.6207	-1.2166	4.039	1.2623	8.0652	-0.30709	-10.637	6.0658	2.5253	3.0329	1.0619	2.188	2.1366
5.8116	1.3854	-0.19083	6.988	3.005	2.8081	-0.18106	-4.2929	5.8009	-0.16021	5.7578	-3.6484	7.3629	1.8836	6.7224	8.3034	10.981	7.1058	1.2164	-4.7639	-0.81697	10.376	9.468	0.46505	5.0038	-2.3775	1.3763	-1.9366	0.96167	7.011	-0.22451	3.2282	-1.1543	1.7737	9.9643	6.1684	-5.255	2.3828	-1.2824	8.5272	6.3807	1.7034	-3.1012	3.505	9.7206	-1.567	-0.014103	1.171	4.9682	3.7
-8.7735	-15.372	-9.8926	-9.3901	-14.215	-11.748	-19.238	-7.6046	-10.502	-16.294	-7.0112	-11.136	-10.661	-12.44	-4.8501	-9.5974	-13.722	-10.028	-12.317	-13.03	-16.4	-7.7401	-15.352	-4.9073	-7.5627	-13.83	-14.373	-7.5614	-10.347	-14.777	-6.9421	-10.412	-20.303	-7.6726	-15.751	-8.4108	-9.7629	-14.53	-6.575	-9.6081	-5.6135	-11.794	-13.928	-12.425	-12.498	-10.116	-9.4763	-9.1441	-11.893	-13.065
-2.765	0.96399	0.61456	0.56411	-2.8465	-4.6813	-1.8087	1.4292	-0.006026	3.6335	6.0968	-3.2715	1.7055	-6.3825	-1.4387	1.2527	6.0053	1.4197	-1.965	-3.8029	-5.8202	2.4197	1.1291	-2.5397	-0.088691	-7.1727	2.2219	2.4934	-6.1275	-1.5483	-4.4757	-7.4824	-7.4626	-1.2163	-3.4292	9.2253	-4.6079	3.2889	-6.586	0.72797	-8.0681	-7.5709	-0.87661	0.89939	-2.182	4.9907	2.0578	4.5739	1.4877	-0.50685
1.3943	8.993	4.7921	7.9632	11.001	7.1825	5.0047	-0.032021	1.0167	1.9741	-0.95046	0.15051	11.72	9.0582	2.7899	2.6721	4.9336	2.6165	-1.4392	5.4019	0.26684	1.6251	4.5641	7.1217	5.0606	12.033	4.5557	5.1001	-0.47665	6.2925	10.31	8.1718	6.7634	-0.37619	6.1697	-0.2994	6.887	8.0557	-0.66282	5.8553	4.1685	8.5656	3.5489	3.5878	8.5968	6.3572	4.8124	2.372	11.234	6.4713
-24.058	-13.502	-19.825	-18.999	-23.527	-20.439	-25.026	-28.023	-22.562	-18.36	-24.432	-27.044	-23.24	-23.679	-22.273	-19.852	-14.799	-21.513	-17.987	-21.127	-20.457	-16.794	-15.239	-19.308	-22.972	-19.747	-19.371	-19.784	-17.779	-23.464	-20.228	-23.43	-20.997	-14.852	-26.834	-22.351	-13.755	-19.372	-22.476	-20.021	-22.549	-20.132	-22.155	-19.543	-23.907	-24.252	-25.517	-19.596	-21.498	-20.799
-2.2955	-1.5572	2.4956	-5.3003	-2.0463	-3.225	-2.7127	0.72563	-2.0376	-3.5294	-1.9921	-1.8551	0.19793	0.67143	-2.6954	-0.91471	-6.8233	-5.8381	0.28494	-0.71404	-6.9485	1.1855	5.3683	-1.273	1.6239	3.9993	-4.8	2.049	3.0089	-0.073598	-6.8883	2.3571	-3.491	3.3413	-5.2905	5.0373	-0.90318	2.2772	-2.4194	-5.0048	-4.8712	-5.1244	2.8854	-1.8805	-3.5462	2.5181	-9.8542	3.8034	0.75393	-5.8531
-0.0041069	5.6073	-3.2869	8.2243	6.3232	3.6733	3.1078	-0.04705	-1.8122	5.3815	1.3549	4.2202	2.1492	7.3972	6.2182	1.0928	8.465	5.3901	9.1518	-2.2909	3.4237	1.1789	1.6653	0.38329	-0.72816	3.1253	2.7031	3.9164	-1.2541	10.735	2.751	6.6765	7.4545	-1.5886	8.0445	1.1761	3.3407	4.8473	-4.8851	5.8986	10.7	4.3783	3.4379	4.7382	7.5662	1.6952	6.1566	-3.6548	-0.076082	4.9243
2.767	3.6823	0.18247	-1.0484	7.3918	5.0278	-3.899	1.8383	-3.1308	-1.4117	-2.7011	4.9836	7.3792	5.5208	-5.7286	8.8185	1.0617	0.034252	2.2769	-1.7696	0.90226	-4.5182	2.4447	-2.9571	2.646	-2.0261	3.5886	1.2861	3.1031	-3.6942	-0.22694	-3.3054	0.35288	-8.8969	2.5797	3.0707	0.816	3.4436	5.1794	5.3287	-2.0847	-7.5642	-1.2491	-6.0186	8.3618	0.61186	-1.6167	0.0253	5.2457	-2.8744
-7.9353	-8.6256	-5.8721	-0.89521	-11.716	3.1113	1.107	-6.4543	2.237	-5.0217	1.9011	-5.8856	3.8413	-3.2476	-5.8329	-7.8644	-1.5316	-4.0855	-6.326	-3.2569	-9.5712	-5.4141	-3.1358	-2.7338	-6.0241	1.3835	-1.1905	-4.4639	-1.1684	-8.6056	-1.6809	-1.918	2.4645	-8.8119	-1.3021	-2.9509	-4.5026	-5.8923	-7.8461	-3.938	-4.0071	-1.4859	-6.3827	-2.6098	-5.0773	-3.6552	-7.3612	-7.7644	-3.9757	-1.9388
-2.0786	5.7576	-1.2038	3.7809	-2.9605	-4.0249	-0.62571	-3.1891	2.585	-1.7725	-1.9332	-0.27597	10.692	2.4604	2.3707	2.4643	-1.5532	0.69	-3.4588	-3.6697	-0.53928	0.30086	2.364	-2.2909	8.8225	-2.2326	-4.1937	-5.0845	-0.018518	0.060803	-4.7796	-3.5871	2.4625	1.6177	6.4742	3.7114	-2.488	-0.7703	-4.9616	-1.273	3.8602	-1.7497	-1.7602	-2.117	-0.53757	-1.023	-0.53809	-1.0776	2.6263	-0.41525
-2.4569	-8.3031	-12.653	0.23902	-2.2267	-0.6037	-7.1843	-5.3201	-3.9664	-5.8614	1.0577	3.7062	-8.9959	-8.4635	-4.7426	-1.1588	-8.4438	-5.5124	-7.4078	-9.9226	-1.2887	-6.5557	-16.351	-7.3224	-4.3497	-3.2009	-2.0047	0.27284	-1.7956	-3.474	-5.4551	-5.2832	-6.1388	-3.086	-2.3148	-1.2967	-4.8824	-12.77	-6.4662	1.2379	-6.965	-2.2568	-8.1426	-4.3557	-8.9084	-2.4799	-3.9366	-4.206	-1.2916	-0.81334
-4.3229	-8.2599	3.7655	-0.055097	0.054354	-1.8624	-0.0092289	1.0447	-0.062964	0.58392	0.00096523	-0.89265	-2.6643	-2.6059	-0.034812	-3.0062	-1.1734	1.7879	-6.5376	-0.67946	-0.34846	-0.77423	7.959	0.50261	-3.8775	1.4213	-2.2672	5.0947	-9.1744	-3.7567	1.5188	-3.0414	-0.024835	-3.9592	-5.704	2.9876	-5.5887	-1.702	0.32838	4.8148	-6.0489	-4.3943	-0.49337	-3.8666	-3.1595	3.7158	0.56915	-0.33997	-2.4274	-5.4723
11.286	11.551	7.3328	6.0895	15.164	13.657	9.8823	5.1358	0.48315	7.6256	8.4793	9.8829	9.226	7.6077	4.8488	6.855	11.176	12.013	1.2655	7.6076	9.7603	3.0942	5.6993	7.0029	5.6616	2.5125	6.5627	10.587	5.79	11.195	5.9999	2.8	7.8021	7.0996	1.3786	7.3754	7.9304	10.198	6.8896	15.76	11.325	2.9148	10.263	1.6996	9.8165	12.798	5.7675	11.098	7.4602	10.967
7.3871	0.82754	1.2051	3.6934	-1.6273	1.26	6.6062	-4.1823	9.8909	-3.8337	2.2287	7.2886	-3.2827	6.2811	-0.16076	5.8327	4.7361	-0.67339	6.2224	1.0534	0.29566	5.0342	0.79286	3.7763	-4.4252	-0.63962	-3.0382	3.9805	-0.14986	8.5257	3.2727	6.1975	0.39063	-4.7641	1.1351	4.6872	-1.9066	4.1051	7.5219	-1.6761	3.2531	5.0131	3.9754	-8.3474	1.8402	1.3474	1.9211	6.9124	-1.244	0.94893
12.245	12.14	14.546	7.9733	13.833	10.4	2.972	4.7647	11.432	6.8022	11.612	4.0856	8.6364	3.0554	11.716	9.539	7.1154	7.7294	4.1239	11.013	9.9179	-0.54769	0.32322	2.6981	3.4762	6.9446	8.7662	7.1194	12.509	4.751	14.369	5.1045	14.78	9.8314	9.822	6.2543	9.6822	7.3048	6.1888	10.901	12.999	12.301	11.561	9.8974	6.8687	5.0922	3.0994	5.3016	11.472	8.0645
-13.7	-4.4628	-1.2261	-3.7763	-4.2943	-4.6485	-6.4734	-4.0518	0.60302	-8.1849	-5.9783	-1.9317	-5.8769	-10.083	-3.8438	-3.5637	-9.1432	-4.1915	2.8478	-1.5777	-11.841	-4.8023	1.9494	-4.2261	4.2737	-6.0024	-7.0052	-5.0131	-7.7132	-4.9106	-10.128	0.75322	-0.65607	-4.9746	-2.3241	-4.6702	2.52	-3.0972	-8.5025	-3.7343	3.9482	-10.749	-9.7086	-5.8108	-6.3297	-0.88763	-5.4688	-6.179	-2.8739	-4.1862
5.6783	-0.19848	3.0041	4.4647	1.7285	1.8166	-7.4412	4.117	-0.25805	-3.0446	3.9438	0.59706	4.9275	5.0605	2.1435	2.0167	3.0118	-5.3842	6.5841	-2.2585	0.72412	0.16924	3.6072	9.8638	3.3972	0.90962	-5.6059	-3.302	2.4287	-2.4538	0.91957	3.2503	1.0841	-0.72639	-1.6681	-1.9111	11.307	-0.99007	-0.40485	1.3973	3.8593	2.9693	-1.7681	6.378	3.2196	2.2848	7.4632	3.4944	-7.7327	4.3173
-13.718	-14.965	-10.274	-16.787	-14.351	-20.994	-11.699	-13.532	-13.181	-10.325	-17.374	-16.939	-13.05	-17.964	-14.935	-19.698	-8.7444	-14.105	-16.794	-11.281	-17.702	-11.411	-19.832	-19.675	-22.094	-14.11	-13.155	-20.109	-14.725	-19.133	-11.101	-15.145	-20.766	-11.752	-14.111	-9.5514	-9.9326	-10.185	-11.3	-15.992	-16.995	-19.822	-18.206	-13.707	-17.112	-9.7745	-16.099	-13.674	-5.6149	-14.122
-0.27482	-6.8086	-8.1383	-1.2711	-6.7446	-2.9591	-9.5627	-1.2873	0.72109	-9.4469	-1.6966	1.9829	-8.0364	-5.2121	-2.8007	-9.4638	-2.2045	-4.7689	0.59122	-2.3883	-4.9327	-5.204	-11.411	-1.8789	-5.9632	-0.82352	-6.9157	4.1565	-3.3615	-7.8184	0.4755	-7.0621	2.4559	-4.5086	-4.923	-8.1235	-3.2759	3.4466	-0.93583	-1.9319	-3.3304	-3.0048	-3.7007	-1.8903	0.04204	-2.5591	-5.1287	-1.3199	-8.8166	-5.2012
-12.876	-9.4782	-8.8359	-14.98	-15.908	-11.635	-9.582	-12.865	-10.16	-18.827	-16.942	-9.916	-12.382	-8.9447	-13.619	-9.2164	-8.3594	-15.512	-12.875	-8.6289	-5.3788	-16.918	-7.8013	-10.919	-9.765	-10.304	-5.3237	-11.659	-11.999	-7.5386	-12.969	-12.856	-13.641	-12.721	-13.062	-12.728	-10.858	-9.3247	-17.338	-16.98	-10.797	-11.737	-9.1399	-13.3	-15.875	-12.183	-12.672	-15.566	-11.342	-3.7436
-5.9547	-2.3569	-4.9494	-4.7553	-3.3749	-4.7094	-3.3438	-5.9895	-3.1516	-4.241	-7.1028	-2.439	2.7826	-8.0173	-1.6425	-2.0918	0.57255	-0.30995	-4.7205	0.26154	-0.57988	-6.1295	-5.2403	-5.4486	-3.3321	-1.8094	-0.50977	4.389	-9.309	-2.5399	-0.35949	-7.5724	-0.48438	-5.7349	-7.8815	-5.603	-3.1454	-0.053567	-6.4335	-1.7751	-7.4992	-12.275	-0.56886	-4.634	-8.8567	-4.8892	0.947	3.3928	-4.5698	4.4655
-9.4861	-7.0067	4.0849	-2.331	-4.9439	-5.2714	2.7797	-4.0314	-0.67387	-2.0236	-1.0416	-5.1979	-3.0645	-5.7065	-5.5558	-2.1669	3.8679	-4.2846	5.3339	-0.67444	-1.2322	-6.4573	2.0407	-7.9114	-5.0382	-9.1776	-2.9881	-0.085116	-4.9305	-4.3835	0.16761	-5.7253	-7.7392	-9.5295	-1.7399	-3.0986	-5.7276	-7.0655	2.0196	2.4568	1.2635	-5.5113	-4.5994	-5.6055	-5.7845	-4.9312	-7.0973	-3.3829	-3.2493	-6.7965
-12.228	-11.305	-12.906	-14.752	-13.038	-12.463	-14.339	-3.8376	-8.5155	-7.0512	-6.2275	-9.0549	-14.217	-5.4598	-16.296	-15.158	-11.746	-10.297	-2.333	-3.2652	-8.9163	-9.9959	-16.939	-11.277	-14.975	-12.963	-6.6462	-12.976	-14.533	-7.1082	-7.0539	-2.9922	-7.5446	-5.8132	-9.0403	-7.6537	-10.62	-1.8293	-13.602	-9.4755	-13.832	-10.589	-11.896	-10.51	-11.136	-6.1066	-11.444	-15.56	-12.888	-10.354
-6.6564	-6.7015	-6.5702	-13.491	-19.51	-7.1242	-3.779	-9.6785	-10.612	-12.72	-3.2237	0.014442	-10.51	-4.907	-5.9791	-10.932	-11.693	-8.4894	-6.9716	-8.1805	-8.8797	-9.2122	-1.3941	-7.6733	-10.294	-9.3819	-7.2517	-7.385	-11.38	-14.228	-6.6473	-7.8991	-8.5203	-7.4148	-12.422	-10.324	-10.768	-13.151	-11.968	-4.6627	-10.934	-5.5375	-7.2831	-11.292	-7.9122	-4.0928	-9.3896	-5.0249	-10.731	-9.6631
-1.6277	0.49999	-2.6744	-1.7633	1.6956	0.0027373	-5.2122	5.3943	-3.6933	-0.70816	-1.8462	2.0793	-1.4712	-4.6099	-2.6603	-3.0685	-5.5566	-3.5295	-1.6773	-3.1476	0.12538	-6.009	-2.2025	7.1133	-0.95512	-4.1363	-1.964	-1.6304	-2.8947	0.58468	1.3579	-2.2694	2.131	-4.7726	-1.8748	4.8297	-3.3892	-2.8665	-3.629	-4.9838	-7.4081	-3.8633	-0.28605	-4.9498	-5.8143	-2.5639	-4.4283	-0.79381	-2.4765	5.3948
6.4224	-2.2075	7.1522	0.58203	2.4046	-1.1684	-2.7098	-1.0575	-1.4796	-0.26191	2.2851	6.0008	-8.2447	2.0756	4.2386	-1.3743	-1.4238	-1.7229	-8.3169	-4.7321	1.3511	-0.91165	-6.3306	-2.8154	3.1661	-2.8762	-1.4252	6.0644	-2.7217	-5.9497	-7.7038	3.8406	-0.98127	-10.15	-3.8403	2.3504	2.2821	-1.9681	4.2233	1.2354	1.1848	-0.030304	-1.5677	-3.4647	-6.4383	1.9777	3.2268	-1.9468	-2.6618	-7.7201
-10.241	-12.523	-17.813	-8.2593	-15.729	-10.207	-14.52	-8.7286	-16.732	-18.523	-10.783	-11.467	-7.857	-12.208	-9.4157	-10.094	-10.8	-9.7949	-6.9595	-18.445	-10.594	-16.306	-10.414	-12.081	-12.493	-16.076	-9.3485	-8.925	-10.921	-14.555	-12.115	-11.14	-13.433	-11.508	-15.813	-14.638	-10.05	-13.045	-12.221	-11.393	-6.433	-15.099	-11.205	-8.1353	-7.0827	-8.1394	-3.5539	-10.044	-11.51	-15.304
5.279	7.2158	6.7166	11.405	3.2386	4.2919	7.3495	3.3148	6.6285	1.4902	8.0048	-0.5212	-1.2417	6.0101	1.7618	4.2718	5.6997	6.6883	3.9523	9.8981	0.64535	4.2687	-2.6499	-2.0496	-0.59151	5.3944	2.8466	0.82209	-1.6944	3.986	3.5044	5.9273	7.5206	8.5614	6.7091	1.3976	5.0628	4.5805	1.4348	6.2091	5.6735	7.8366	5.5584	5.7398	8.0256	7.7517	1.446	2.1032	0.58068	4.2285
-5.5148	-4.878	-1.7189	-4.0519	-5.7465	3.0368	-0.69576	1.755	-1.2984	4.2312	-6.1713	-0.84167	-1.7164	-6.9203	4.5984	-2.3102	-3.2217	-1.7234	-0.59312	-1.4545	-5.2077	1.4348	-8.0203	-6.7063	-6.2793	-9.1315	-0.29555	-0.107	-3.7841	-3.2219	2.4515	0.13553	-6.2633	-3.2879	1.0827	-6.1701	-3.7293	5.5397	-3.6183	-5.9703	0.060093	-5.07	2.7249	-5.3382	-10.261	-1.5248	-3.0469	-0.38436	-5.4236	-0.6149
2.1169	6.9704	0.56222	0.96619	4.398	3.8907	8.1365	8.8292	4.5943	10.205	6.1611	4.6906	5.7802	3.9355	8.298	8.2407	6.6471	5.5213	-1.5272	-2.5744	10.242	9.8777	4.9838	2.3387	6.4953	2.7275	3.6948	5.6846	7.0186	9.141	0.62552	6.2197	7.5116	0.96811	6.6478	6.4629	2.3213	5.7535	6.1609	10.257	0.79325	0.0090824	-7.3497	2.6651	6.0375	4.2278	-1.8762	2.7209	9.2367	4.5974
1.9001	0.55521	-1.3589	9.3284	9.6468	5.4156	0.75967	6.7488	1.1469	7.1701	8.298	1.1135	-1.4178	-0.56019	-0.34885	0.83685	0.18106	-2.7974	1.4975	5.0026	-1.2653	-1.0149	2.5373	3.7082	6.8711	6.0652	6.1669	4.4687	5.109	4.1532	2.104	5.1342	4.6224	5.2207	0.18342	7.0854	6.3079	-0.70498	5.1492	2.3647	-1.2893	5.1422	1.5968	1.5285	4.1659	7.8598	3.7406	5.6287	7.1945	5.1081
-7.3554	2.3446	2.4472	1.4246	1.8882	3.2505	-1.5056	6.1154	-0.52187	0.47913	-4.3338	3.7337	-1.0529	3.6067	-1.1942	1.7391	2.9491	1.8583	3.7116	-4.9018	3.5002	-1.025	-1.8266	0.85439	10.176	0.10216	8.4837	-3.4748	1.7271	5.8181	-1.8285	3.0876	5.8404	5.9236	0.83247	3.0228	-1.4054	-2.4842	3.1641	5.9728	-1.2618	-3.8904	1.8871	9.6084	1.1279	-1.4328	-1.9271	-1.7798	-2.2966	-4.2435
-6.2239	-5.5704	-2.164	-3.1479	0.068908	-2.2533	1.0445	-4.5688	-4.5795	-1.5825	2.4191	-0.80706	9.0383	4.1245	-4.6384	-5.0149	0.51945	-6.4795	-4.6137	2.0473	-6.4297	-5.7294	-0.0012277	-6.385	-13.928	-5.7459	-6.5708	-4.3096	-7.5785	0.45672	-9.2729	-2.9301	-11.302	1.2762	-5.0761	-3.4726	-4.8574	-5.5411	-5.2628	-9.5935	0.6738	-3.2179	-4.3861	-9.0057	-7.0836	-3.0278	-6.2516	-4.3688	-7.3436	-5.4091
-8.9006	-13.927	-14.558	-12.919	-2.9625	-10.333	-11.628	-10.68	-8.5799	-15.061	-13.898	-6.0514	-12.325	-15.241	-6.0194	-8.2566	-11.684	-12.547	-8.9163	-9.9022	-11.35	-8.5596	-6.7371	-14.853	-15.741	-7.0319	-15.863	-12.213	-12.659	-6.4486	-7.5531	-16.242	-12.45	-9.7683	-20.957	-11.666	-11.782	-6.6851	-7.0183	-12.318	-12.29	-13.874	-15.31	-12.552	-13.223	-11.314	-14.162	-15.46	-7.2483	-12.905
0.70522	1.4373	2.8895	0.22314	-3.1137	-6.6239	-8.5604	7.0139	2.3189	-0.92359	2.577	1.08	6.2397	3.1873	-0.61994	6.4122	0.28109	-1.7408	1.1514	-4.2033	-4.1776	-5.7963	0.44341	5.1201	1.2232	-0.74694	3.2153	0.033474	-0.23631	-3.9109	5.6183	-0.52646	-0.72776	3.7153	-2.0317	-4.4546	-9.1628	2.5877	-1.7352	1.191	-0.12449	-5.2566	-1.0573	-7.2104	-1.3823	3.0715	-1.1593	0.46222	5.5753	-0.44461
-14.353	-9.7203	-14.934	-15.439	-17.363	-11.016	-10.971	-14.541	-12.84	-10.917	-15.799	-16.773	-10.448	-12.516	-13.017	-14.236	-16.309	-11.542	-5.3069	-12.434	-16.747	-15.387	-14.276	-16.929	-16.911	-9.8185	-20.198	-6.5499	-13.971	-23.711	-4.2127	-11.185	-9.4391	-13.2	-12.728	-17.984	-16.069	-9.0164	-14.79	-18.414	-16.814	-8.3663	-11.185	-10.95	-10.271	-11.081	-19.524	-19.265	-15.786	-15.326
-17.717	-19.055	-17.405	-21.637	-23.622	-24.789	-21.482	-16.096	-15.067	-24.931	-25.467	-14.85	-14.329	-20.11	-16.35	-17.729	-19.998	-10.978	-20.655	-19.478	-23.664	-14.811	-21.143	-27.055	-26.046	-22.857	-25.755	-21.192	-24.582	-13.786	-18.026	-21.31	-21.625	-22.849	-19.34	-16.775	-24.628	-20.789	-20.013	-29.375	-20.077	-15.349	-19.007	-24.665	-24.744	-20.028	-21.455	-24.906	-28.173	-27.443
-13.437	-9.3308	-10.474	-8.9576	-10.24	-2.5077	-5.2637	-7.3261	-7.8192	-3.6902	-9.9126	0.61857	-7.9424	-6.3458	-10.905	-5.2121	-5.8089	-10.409	-10.641	-4.3596	-15.145	-6.1784	-4.847	-9.6544	-5.4027	-6.9337	-3.3603	-6.8234	-9.3522	-4.4557	-5.345	-5.6585	-8.2618	-8.1625	-9.9183	-8.5309	-9.0852	-1.226	-6.2528	-3.2208	-4.6292	-3.9458	-5.2715	-3.8333	-6.018	-8.021	-5.1618	-6.4882	-6.4545	-6.623
-4.0545	-4.8877	3.4994	-0.61876	-1.901	-4.1032	-4.7728	-0.59797	-5.6402	-2.7763	-2.2455	-3.1426	-7.2174	-5.4124	4.9067	-4.7069	-2.0986	-1.0447	-1.4511	-7.5414	-1.0043	2.5985	-0.59032	-0.29797	-1.6677	-1.0374	-3.8121	-4.24	-0.63334	-3.154	1.1012	-2.3444	-0.54985	-4.9891	-7.7337	-7.2286	-3.6511	0.026654	-3.5611	-6.0766	-0.63389	-5.6757	-9.8312	-6.6007	-2.8519	-6.2862	-6.2263	-3.0762	-0.574	-7.4861
-2.6203	4.7723	-5.3501	-9.6915	1.8531	-1.1936	-7.6745	-12.526	-5.7935	-5.2071	-3.2141	-5.3085	0.4938	-5.3068	-5.3191	-7.7147	-6.1245	-4.5323	-4.3745	-3.1701	-7.2805	-3.3134	-7.5224	-7.4134	-2.9278	-6.1119	-2.9302	-5.4156	-11.2	-7.4228	-0.13954	-2.3155	-3.4395	-9.6829	-10.001	-8.8096	-11.618	-1.5115	2.0827	3.8569	-6.3715	-10.72	-2.4956	-7.5404	-2.2909	-2.9534	-3.8145	-2.9544	-1.4269	-7.9396
0.86239	-0.2058	2.1978	-7.3676	1.7174	-2.8145	-8.3958	-1.6113	-1.5383	-3.1823	-1.2355	-6.9044	-5.3987	-9.9605	-2.0746	-4.9614	3.167	-0.92478	1.1962	-2.388	-4.7216	-3.3382	-3.9781	3.928	-3.9448	-2.2763	-7.685	-0.58357	-1.2861	0.081406	3.2612	-9.0367	1.6203	-10.986	-8.6773	-8.1348	-3.884	-2.7978	-4.4307	-7.6976	-4.8461	-7.1565	-4.117	2.0897	-1.8122	-5.6655	-6.7787	-3.1761	-5.7149	-1.5476
8.5432	0.82257	4.3132	3.1835	-0.18674	1.4213	-2.0948	8.7922	-4.4131	-0.25868	-1.3766	2.1734	0.33564	5.2364	7.8448	1.3269	-0.74678	5.1405	-1.4748	5.3498	8.2109	3.1939	0.088551	4.0459	1.035	-3.3961	2.3683	1.2047	-1.1505	-1.3552	2.2152	-2.2557	0.0026255	3.2282	-1.2451	-1.2762	-5.012	-1.0514	2.7213	-4.0113	-1.6879	0.25393	-3.6052	-1.2856	1.5483	-0.71607	-0.41127	3.8686	2.3993	5.2919
2.683	-4.2892	-3.7597	-9.0903	-13.242	-5.0769	-0.59938	-3.0679	1.6738	-3.9832	-0.044638	-1.3681	-3.9727	-0.35961	-1.2637	0.18697	-6.3306	-2.6899	-4.7171	-1.6773	1.0464	3.1335	1.7387	1.5574	1.3301	-0.96658	-6.8569	-1.8227	-2.7377	-4.6392	0.30163	-3.2856	-2.1195	-6.1152	-5.9802	6.2062	0.76943	-5.3841	2.33	-2.0845	-3.9809	-0.79765	-3.8421	-5.2425	0.057498	-3.417	-5.016	-6.3439	-0.98646	-6.5187
0.29554	0.93527	-3.2233	0.28894	-0.26547	-2.2148	1.3924	-7.2366	-8.0608	-2.3094	1.7544	-3.8347	-1.147	0.48214	3.9526	-1.3197	-1.2333	-7.5441	1.361	-6.8988	0.068277	-1.4774	-1.9292	-0.48519	3.8376	-2.2314	-7.3017	-9.0878	3.7156	-4.203	-9.3318	1.4835	-2.0743	4.6853	-0.72772	5.7967	-5.3574	2.5699	-5.1317	2.088	-3.7633	-1.1933	-6.9856	-6.3741	-0.98584	-3.4344	1.2631	1.8011	-3.1289	-3.7973
-13.003	-1.0484	-9.7154	-0.49899	-6.8006	-7.9788	-4.0516	-4.5676	-2.0721	-5.1502	-8.078	-5.4221	-2.8571	-4.2003	-4.0789	-8.4293	-0.52301	-7.9786	-5.8825	-6.4787	-1.4057	-3.377	-6.2219	-9.0969	-6.2097	-4.8044	-4.7178	-5.3753	-6.7209	-0.2135	-4.3266	-3.4922	-4.1842	-1.1445	-3.0341	-9.0265	-6.687	-7.3337	-1.2637	-4.6916	1.7709	-1.7963	-10.564	-7.0399	-2.0343	-1.8892	-2.7119	-7.4142	-6.6735	1.6034
5.7392	-3.3307	5.4116	1.1353	-3.5722	-3.9911	2.5137	1.594	3.8162	2.4289	3.7315	-2.2216	-0.63781	-7.4559	3.5387	-4.6668	3.2429	-1.8173	2.9048	1.3029	-7.29	-3.4648	-3.1606	-2.4117	-3.4763	-0.56896	-1.1448	-3.3195	-2.8917	6.4693	-1.7583	6.0734	-2.6534	0.61377	-7.1485	2.1127	5.5407	-1.1142	0.65312	5.584	2.4368	-3.8198	-5.195	-2.6209	-0.58439	0.84726	7.0683	1.9494	2.1644	-0.76008
-15.012	-20.345	-25.907	-14.848	-16.533	-19.691	-15.503	-20.321	-19.192	-17.937	-16.693	-19.702	-21.137	-26.502	-27.683	-22.761	-26.257	-25.279	-19.666	-24.299	-18.476	-23.512	-14.129	-17.446	-21.593	-18.439	-26.207	-26.241	-18.312	-20.52	-23.152	-22.208	-13.444	-19.594	-21.115	-21.905	-20.358	-14.853	-17.32	-17.797	-17.143	-25.453	-25.942	-20.452	-25.93	-23.499	-22.424	-21.64	-20.888	-19.462
-0.9122	-1.6461	-0.84784	-1.5488	-1.8895	-0.12563	-0.35335	-3.6098	-3.5848	-4.1299	-2.1162	-6.0126	-2.5216	6.7111	-3.1598	0.19573	-3.6427	-4.0851	1.8267	-2.7055	-5.9666	-0.75798	0.94941	0.21759	-0.83671	2.2589	-5.3863	-6.4419	-6.2119	0.62946	-5.4117	5.8657	2.3432	-0.34948	2.3953	-1.2437	1.4686	-5.9798	-0.41932	-5.0524	-0.83822	-4.3422	-0.57391	-3.509	-1.9999	-4.4791	1.9035	-1.3216	0.23709	-3.4405
-8.6853	-12.696	-2.8137	-11.676	-0.77317	-8.6866	-8.3007	-12.073	-4.8547	-7.6865	-7.7508	-3.3705	-5.5181	-9.0758	-7.9891	-15.365	-7.555	-10.605	-4.5355	-1.1809	-8.447	-5.6633	-5.5808	-10.189	1.1532	-7.5092	0.1782	-9.726	-10.295	-8.5738	-4.691	-5.4949	-10.194	-3.6694	-8.0409	-10.325	-6.894	-8.1143	-4.2221	-9.5272	-8.976	-10.82	-17.088	-7.3456	-8.8007	-7.6258	-8.8469	-8.566	-7.914	-4.5899
-13.04	-15.169	-16.775	-7.4222	-13.32	-11.048	-21.113	-14.106	-13.279	-17.057	-9.5636	-8.4659	-13.774	-11.147	-15.189	-8.9208	-17.544	-11.4	-11.472	-13.992	-11.845	-19.25	-9.5061	-17.771	-11.019	-15.736	-14.496	-10.128	-18.331	-12.132	-17.96	-10.039	-7.4703	-16.433	-12.571	-16.284	-9.9884	-18.849	-10.5	-7.6079	-14.079	-15.803	-14.91	-14.456	-14.496	-19.689	-17.168	-17.046	-16.49	-12.533
1.9631	1.8221	1.0438	5.8168	-2.8165	1.9667	4.2778	-0.23238	3.9373	-2.6366e-05	3.2658	-1.0856	4.155	-1.6509	4.1571	4.8404	4.3906	1.8519	1.7762	2.3716	-1.0495	4.627	4.2626	1.1837	-2.3732	1.5238	-1.3658	1.7588	2.7064	6.5973	4.5534	1.9862	2.3739	6.6816	4.6137	3.7019	-0.89079	3.4424	5.7919	-2.3052	2.0525	5.3305	9.824	7.8188	2.858	1.2839	3.3737	6.842	3.3602	4.7161
-12.548	-9.7032	-16.148	-11.566	-14.14	-9.2313	-8.3298	-21.586	-14.224	-7.6863	-8.7376	-6.0217	-17.296	-9.2484	-6.9383	-12.973	-9.7311	-12.188	-17.188	-9.2176	-15.924	-10.727	-17.009	-11.466	-12.032	-16.146	-12.441	-11.164	-15.548	-14.441	-14.908	-18.873	-8.7648	-13.654	-12.47	-18.551	-12.32	-14.172	-7.4044	-13.565	-13.291	-11.964	-18.18	-3.7502	-9.0668	-7.2995	-2.0416	-15.189	-12.58	-14.209
-13.917	-16.037	-18.955	-10.034	-14.614	-15.489	-13.127	-19.588	-16.508	-15.522	-19.093	-17.34	-10.394	-18.825	-18.123	-14.089	-13.326	-12.233	-12.951	-16.202	-22.322	-20.228	-12.733	-17.732	-15.866	-14.651	-11.107	-12.039	-14.331	-12.984	-12.874	-13.508	-17.136	-21.929	-19.331	-18.119	-11.921	-20.334	-8.1901	-8.3998	-13.618	-15.562	-13.819	-24.905	-14.017	-12.736	-10.595	-11.429	-11.362	-9.3659
-12.682	-6.9328	-14.132	-9.2146	-15.815	-15.732	-12.937	-20.346	-12.743	-18.919	-8.2965	-17.591	-13.802	-14.535	-10.488	-10.439	-17.577	-8.9997	-13.89	-20.508	-16.165	-20.316	-15.193	-11.52	-18.693	-14.935	-15.856	-10.174	-14.915	-14.766	-17.951	-10.207	-11.461	-12.939	-17.21	-16.59	-11.941	-17.545	-16.162	-11.471	-14.507	-15.355	-15.444	-23.861	-17.568	-16.403	-12.594	-17.467	-14.791	-22.949
-3.8365	4.5406	-4.1128	8.2997	-2.7596	-1.534	2.2904	1.4519	-2.0522	-4.4344	2.6139	7.196	-5.8843	2.6814	-6.4379	2.3006	2.8467	1.3218	-1.6485	4.4093	-6.1145	-0.62694	4.2421	2.4405	1.7778	3.372	-4.4806	-3.3187	-3.8986	-0.42921	1.4319	3.4336	-2.8037	8.9928	2.9736	3.3352	5.0725	2.7302	3.6182	0.066142	-0.76563	-1.4129	0.27929	9.8392	-1.2687	-0.32533	2.8482	1.6884	0.45452	1.1735
1.9112	7.8514	-0.63822	-4.9214	-4.7403	-6.3653	5.7672	-3.2605	-2.067	-1.1805	-6.5329	4.3625	7.4339	5.1878	-5.9319	-3.6074	-0.54887	-0.52199	4.6992	0.39856	2.8851	-1.0604	-1.638	-2.7477	1.8096	0.057559	-0.029134	-2.8274	-4.3569	0.95256	-2.5154	1.9521	-6.4403	1.3905	0.017031	-2.1372	5.8101	-5.8969	2.0017	2.27	-1.0264	-3.1083	-3.7012	-4.0561	0.72467	-0.036055	0.77998	6.4837	-4.5931	-1.4564
6.1465	9.2151	5.129	15.498	5.4901	1.0187	8.1424	4.1275	6.3604	1.9812	8.6507	3.5232	4.1503	11.351	5.3739	5.2364	0.1205	10.458	-4.1191	8.4964	6.2569	6.6058	1.7897	2.2136	10.772	3.3217	11.413	10.543	8.6397	5.8988	6.5418	8.0412	6.8918	6.2216	5.6682	4.389	2.0758	3.9449	1.831	2.0959	6.9118	11.139	4.6813	8.6672	7.1766	9.3082	10.353	8.2238	7.2414	10.655
-11.986	-16.111	-13.18	-9.5073	-12.714	-9.3094	-13.978	-14.784	-10.946	-8.7387	-6.6198	-9.0484	-18.719	-11.058	-12.002	-9.8073	-12.467	-13.758	-17.396	-17.995	-5.7373	-7.2099	-13.009	-10.611	-12.256	-17.189	-9.6891	-15.951	-7.5105	-20.313	-11.037	-16.315	-14.227	-12.985	-12.374	-15.931	-13.185	-12.098	-15.053	-15.314	-15.345	-12.349	-7.2726	-12.438	-11.172	-13.281	-14.8	-18.612	-19.122	-12.668
-5.4168	-4.4103	-7.2489	-2.7386	-3.8314	-0.81507	-12.382	-5.5061	-8.5152	-12.305	-8.049	3.5468	-4.8296	-0.66608	-13.112	-5.5814	-11.278	-8.4047	-5.2229	-2.7726	0.25451	-5.8055	-6.2367	-8.7818	-9.4878	-6.558	-6.0817	-3.6266	-1.3271	-13.024	-6.7176	-6.2738	-2.8378	-0.49351	-7.8119	-10.843	-4.6548	-2.3474	-12.102	-11.367	-11.526	-6.2342	-8.1954	-10.851	-9.7247	-4.5777	-7.4805	-0.79467	-3.7506	-3.7557
-4.6941	-7.4857	-3.061	-4.1167	-1.4415	2.7944	5.5107	3.4842	-4.8506	-1.0988	-1.6655	-3.0743	-8.174	2.9167	2.9966	3.633	-0.8313	-6.6888	0.79662	-6.5776	-5.1472	-3.9346	-1.0277	-6.4698	-1.3802	-6.8162	1.3538	-0.00062538	-0.64966	1.1374	-2.6861	3.375	1.945	0.22951	4.3619	1.8553	-0.89595	-0.98206	-8.8615	-3.7227	-5.4297	-2.5848	-4.7924	-7.8733	-2.4058	2.4279	-2.8771	-2.3718	-2.4933	-2.2748
-11.673	-14.872	-11.465	-15.46	-17.135	-19.068	-14.115	-20.309	-16.904	-9.6326	-7.189	-13.854	-16.135	-11.787	-15.732	-16.358	-13.285	-14.14	-14.305	-7.4236	-13.408	-10.835	-15.774	-10.723	-11.632	-12.153	-9.6293	-16.433	-18.363	-9.7245	-15.393	-15.778	-20.486	-12.817	-7.1986	-11.754	-19.093	-7.4841	-21.013	-13.642	-15.238	-17.08	-20.065	-15.121	-12.684	-19.142	-11.37	-14.217	-17.151	-23.315
-5.7969	-3.4767	-3.0191	-6.7809	-9.3381	0.92365	-0.70071	-2.2263	-5.9831	-5.5495	0.79868	-1.5809	3.3565	-5.1057	-2.1542	-8.4785	-8.592	-0.20428	-9.0734	-6.122	-4.9554	-0.51108	-4.6695	-7.9747	0.063368	-8.4775	-3.9401	-4.6767	-0.99416	-1.5783	-4.5736	-3.7761	-7.3106	-6.4165	-4.9561	-4.5713	-7.36	-5.5014	-8.6076	-9.1443	-2.0797	-3.3361	-7.8387	-1.3296	-8.3601	-4.1844	-2.0781	-1.5416	-1.9939	-10.713
-11.031	-11.306	-4.9945	-9.0796	-14.123	-14.811	-11.885	-10.771	-14.255	-8.3186	-11.168	-8.8914	-12.828	-14.852	-11.095	-11.829	-13.442	-10.792	-14.686	-11.006	-8.0376	-7.6241	-10.357	-13.636	-10.576	-14.272	-10.942	-10.315	-11.593	-11.221	-10.452	-15.632	-16.598	-11.907	-6.2902	-13.322	-7.8366	-8.4912	-14.022	-17.739	-9.8129	-8.8342	-9.855	-13.081	-8.3135	-10.805	-12.451	-15.62	-18.086	-5.3263
-10.853	-14.125	-11.468	-13.37	-20.012	-13.354	-11.173	-16.633	-13.15	-15.632	-14.927	-11.575	-15.817	-10.787	-14.037	-12.543	-16.249	-22.843	-18.318	-7.6203	-17.386	-13.639	-11.767	-13.577	-13.112	-15.64	-15.684	-12.308	-8.4351	-12.902	-10.452	-9.6956	-10.722	-13.823	-12.505	-11.51	-13.14	-13.982	-12.573	-11.663	-17.228	-9.6135	-9.1168	-8.8693	-25.618	-12.425	-14.193	-4.9364	-12.466	-17.863
-9.6446	-13.725	-10.528	-15.861	-10.946	-10.663	-9.8924	-12.519	-13.744	-15.624	-8.0781	-2.2657	-12.275	-14.491	-11.671	-13.317	-17.518	-8.9448	-17.775	-13.227	-12.483	-16.46	-11.445	-16.106	-14.146	-9.7415	-4.4959	-18.331	-10.85	-20.319	-10.244	-11.3	-12.943	-7.8392	-12.946	-15.823	-8.0409	-18.515	-12.227	-12.058	-15.255	-9.9279	-11.827	-13.201	-16.207	-17.713	-10.168	-12.981	-11.536	-8.2827
-17.801	-10.68	-18.94	-14.144	-14.036	-18.245	-16.236	-20.185	-19.909	-9.5942	-16.904	-16.143	-16.006	-12.485	-15.169	-14.637	-10.405	-10.674	-12.326	-14.341	-12.497	-15.756	-12.614	-20.473	-18.326	-14.533	-14.731	-12.305	-15.21	-15.826	-12.882	-12.594	-18.168	-13.438	-11.99	-9.883	-13.63	-11.14	-16.69	-16.595	-17.796	-13.074	-14.598	-17.304	-13.643	-14.924	-12.178	-10.402	-21.414	-15.36
-1.8078	-3.4795	-3.7257	1.6386	-0.69903	-0.77992	-4.5115	-0.78414	-8.223	-7.4093	-1.7046	-2.4216	-3.1645	1.5322	0.52393	-6.4935	-1.0197	-1.2381	-5.2735	0.29075	-0.96122	-2.722	1.606	-0.45371	-0.81664	-3.8208	-3.7949	-1.0786	1.7553	-3.544	-0.99635	-3.04	0.29561	0.95348	7.7258	3.2904	-1.756	1.9417	-3.6335	0.82306	1.2996	1.6123	5.1167	-0.53544	-4.5712	-2.1932	-1.8802	5.0646	-4.4437	1.0366
-0.46663	1.2731	-1.2279	-5.6366	-2.371	-1.6184	-0.26439	-4.8394	-6.743	-6.5472	-4.7282	-6.0872	-2.0787	-2.6818	2.2942	-5.2544	-2.0378	-6.91	-1.5571	-2.7649	-4.5425	-0.68202	0.28402	-2.5224	-2.3154	-6.9709	-3.179	-0.55114	-6.2338	-3.7557	-3.5599	0.65753	-8.525	-0.38466	-7.1749	3.5439	-7.3738	-8.9646	-2.4732	-1.6673	-0.074853	2.9775	-2.1206	-4.8685	-1.7305	-4.4198	-5.517	-1.2247	-0.95775	1.5244
-1.3224	-4.5503	3.5711	-1.6787	-2.4627	-2.8806	-3.1889	-0.56668	2.744	-4.0005	6.6971	-1.2547	1.986	4.2407	4.3607	1.2564	4.6302	2.1855	8.4893	-5.6353	0.14071	1.5894	1.6068	4.7189	6.1377	-3.7274	0.50729	3.4919	-4.3786	1.806	-2.9562	3.2179	-3.4115	3.9856	6.6257	-10.412	5.0405	2.7654	5.5343	-1.1003	-0.38199	-0.1152	7.985	-1.452	0.33467	8.5623	-2.5342	5.0934	3.3826	-0.70461
-23.622	-24.754	-24.755	-22.415	-19.97	-18.686	-20.464	-24.965	-18.996	-20.78	-18.782	-22.078	-25.257	-14.439	-23.774	-17.602	-21.481	-25.737	-28.333	-25.553	-20.913	-26.24	-23.824	-15.336	-28.846	-17.283	-24.335	-21.011	-20.297	-22.118	-25.008	-16.921	-23.12	-19.451	-25.148	-22.366	-21.149	-18.851	-21.187	-23.222	-23.212	-17.591	-21.329	-21.713	-24.762	-21.802	-18.771	-14.946	-20.605	-25.791
-6.8634	-11.455	-6.6258	-7.7082	-9.7296	-12.193	-9.3369	-1.8655	-7.6678	-12.171	-4.6276	-13.971	-9.0288	-8.8445	-12.238	-6.9966	-8.246	-13.254	-9.4828	-7.018	-7.645	-8.1451	-10.456	-7.3294	-8.1199	-8.9138	-9.1451	-5.9056	-9.9457	-9.5374	-9.4271	-8.2263	-6.2752	-6.9195	-6.6247	-6.9562	-1.6149	-7.0532	-12.102	-7.3644	-12.701	-12.67	-8.8222	-10.09	0.12436	-9.1014	-10.042	-10.422	-4.6871	-3.8874
-14.567	-16.092	-18.118	-15.952	-9.7695	-15.048	-13.105	-20.478	-10.731	-9.2962	-12.107	-1.7121	-10.108	-11.926	-3.139	-12.958	-10.71	-15.822	-16.128	-17.964	-16.374	-14.314	-13.091	-10.577	-13.832	-13.62	-12.87	-14.318	-16.348	-16.225	-13.47	-12.672	-15.485	-10.024	-13.998	-13.39	-11.785	-13.702	-14.595	-14.809	-16.562	-5.9912	-14.013	-8.0795	-12.357	-6.5825	-10.31	-12.995	-18.146	-16.941
-0.92904	-0.77395	4.9179	-2.8573	0.97124	0.14993	-0.67232	-1.3845	6.8351	7.4765	-0.45605	2.2031	-2.0078	4.8424	-2.7983	4.6701	5.314	8.4578	-1.6627	-1.8918	-1.3843	2.1481	4.6477	12.459	-1.5968	-6.4772	1.1785	5.5346	-1.5261	8.2119	3.3064	1.6282	-1.1468	-0.47818	3.7266	-5.4277	2.9067	-2.3808	-3.9901	4.5784	-0.087823	-0.61506	2.9726	2.8362	-2.5829	0.86092	2.8667	2.6016	7.9736	5.997
5.1188	-0.91484	-0.42793	-2.0461	2.8249	-4.2909	-0.12089	1.2537	6.095	-3.1009	-4.2674	-2.5147	-5.4874	5.506	-5.6754	-3.6756	5.5821	-6.2165	-2.4984	2.2161	4.174	-6.9207	3.7641	-4.9407	-8.8807	1.6492	-4.2407	0.60623	0.84337	-1.1987	-4.147	-4.148	-0.81315	-1.9198	-0.44961	7.7713	-8.2221	2.9394	-0.86306	-3.7316	-9.3009	-8.5636	-2.2017	3.7702	-4.3881	-3.7312	-1.6956	-2.3044	1.0484	1.1126
-2.1202	-0.78735	2.6159	1.7343	1.7449	-1.6456	-1.4946	1.2645	-6.5974	-0.68316	-3.3184	7.4616	2.1359	2.7729	0.47087	0.21021	-5.0701	-0.23407	0.061933	-6.6773	-3.4607	4.869	-1.478	-1.7352	-3.4788	-6.5365	-3.6255	8.3006	2.2148	-6.7298	-2.6835	-0.79641	-6.7504	-8.5056	-0.010624	-3.8445	-3.5988	1.2587	-4.4741	-1.0215	-1.7684	2.1974	0.30069	0.27451	8.4238	1.3873	-2.5463	-1.1129	-1.3946	-3.3223
3.4213	4.5364	4.1961	3.5812	4.5899	9.8878	4.5641	3.6574	3.3102	3.8185	3.3057	8.3097	6.1597	-1.9228	-0.34286	1.9642	5.7333	4.4997	5.7213	1.1079	1.6638	3.1193	2.875	4.6279	5.2883	1.7788	5.6515	5.1537	6.9955	4.4054	2.189	5.2732	-3.1555	1.8754	4.0636	-0.57871	7.6313	-0.8061	-0.34697	2.5	8.4129	5.7671	3.1235	1.3072	5.0353	-7.026	-0.74822	-0.32729	2.0792	11.959
3.2642	-0.6144	4.5006	7.3988	4.4584	3.8088	5.5003	4.0193	-1.3678	0.68043	11.097	3.8878	2.4252	2.0996	1.3001	-1.4498	3.7557	0.14341	5.5478	-2.0796	3.969	6.9991	4.0685	6.4489	2.0192	3.0849	-0.7522	2.6399	9.968	4.8861	2.5593	1.7885	2.1719	0.43224	1.3552	6.3077	7.2268	5.2723	8.0681	7.1731	0.83219	6.8226	10.67	5.768	5.5491	-2.7324	1.1407	-1.0202	3.7154	7.5417
1.8646	1.8044	1.8638	1.1987	1.6622	1.265	2.824	-0.47415	1.9367	1.6718	2.1105	0.29412	-2.0626	-1.002	8.8674	-1.1708	4.1718	0.80467	0.88774	4.6216	0.62755	-2.4953	5.239	0.41212	-0.36426	1.4546	2.4599	-0.019111	2.9385	8.72	4.6761	-0.44459	1.2754	-0.43045	4.3794	-0.51508	3.7816	0.091011	2.4287	3.5825	1.1339	0.38298	-1.5823	2.1026	3.1038	5.4523	-4.0218	0.26243	-2.1886	-1.1125
-22.139	-15.709	-25.702	-24.321	-25.822	-24.748	-25.699	-14.931	-29.042	-21.159	-26.524	-19.506	-16.804	-24.543	-16.729	-22.908	-22.365	-20.406	-20.302	-23.744	-19.602	-18.422	-24.233	-17.853	-15.892	-20.863	-23.961	-26.296	-24.795	-20.495	-14.331	-19.323	-18.623	-22.187	-21.198	-16.798	-15.427	-17.121	-18.809	-19.774	-25.885	-16.913	-19.773	-21.388	-28.362	-19.893	-16.928	-25.303	-26.154	-20.416
-14.496	-16.943	-8.6276	-7.6173	-9.3358	-15.736	-12.309	-5.1953	-12.469	-9.9992	-9.7547	-8.1578	-11.563	-12.277	-10.84	-9.2439	-4.1539	-9.6938	-13.489	-11.003	-12.214	-14.568	-13.302	-13.39	-9.7471	-9.9359	-15.492	-12.123	-3.2829	-14.344	-10.458	-12.361	-11.647	-8.1358	-9.55	-12.141	-12.623	-6.2642	-13.977	-7.0804	-13.68	-16.128	-13.142	-16.123	-13.239	-12.625	-14.731	-12.438	-6.7003	-6.2581
2.3441	6.0118	0.26885	7.6092	6.6569	-4.3738	0.62908	3.5662	3.3035	3.3077	2.4792	8.4058	3.7084	9.8283	6.3489	5.232	6.8477	5.7964	0.51675	5.966	13.808	2.6184	7.971	4.9551	12.832	1.345	1.009	3.7172	-0.13243	1.4624	8.1838	1.6169	-1.7384	11.004	-0.15503	8.3081	4.4269	2.9814	4.8111	2.8632	-2.373	7.3916	4.857	8.9258	10.427	2.26	8.1433	9.9067	4.6801	1.79
-4.6505	-7.1339	-5.8075	-8.5874	-11.789	-3.622	-10.881	-8.0471	-14.372	-11.613	-11.128	-5.7862	-7.8136	-7.9195	-9.7369	-9.0386	-7.9643	-15.303	-9.51	-11.899	-10.042	-10.589	-4.5763	-8.2589	-12.25	-8.0553	-7.2594	-6.5956	-15.045	-12.361	-6.29	-11.557	-6.616	-8.4132	-8.4178	-9.9495	-5.7722	-4.3798	-6.3734	-8.3594	-1.192	-10.917	-8.5607	-4.1054	-5.1822	-11.392	-9.0319	-9.4378	-1.0623	-6.469
-18.827	-21.311	-19.33	-17.75	-21.412	-23.356	-20.498	-18.554	-25.783	-26.587	-16.279	-19.169	-21.767	-18.223	-17.067	-26.885	-25.417	-21.478	-19.32	-17.465	-14.228	-27.7	-20.626	-24.118	-22.528	-18.09	-23.285	-15.231	-24.524	-26.178	-25.707	-22.896	-26.406	-19.779	-13.435	-22.085	-23.694	-20.724	-23.599	-25.17	-23.554	-22.664	-22.41	-23.021	-25.512	-27.021	-26.621	-25.824	-20.228	-21.935
7.6531	4.0034	8.3751	11.758	10.238	7.3558	10.124	8.4745	7.4794	17.203	2.4744	15.23	11.122	8.1061	10.736	9.8303	10.253	12.057	6.2353	10.68	8.6047	7.4114	12.773	15.854	10.161	3.9274	7.4639	8.1742	4.0859	9.5998	5.6589	9.0969	9.4257	8.7065	14.3	11.975	9.3847	7.1554	9.5694	9.5174	4.546	9.2043	5.3103	11.05	2.0481	7.0888	2.4652	2.957	9.4324	13.356
-0.16525	-2.9839	-3.3607	1.7891	-3.6083	0.15961	-6.5213	-6.5326	-4.6561	1.6182	-2.5573	-1.6754	-8.351	-6.0367	-9.991	-3.2098	-10.55	-4.474	-2.6598	-4.1533	-3.9372	-0.95578	-3.9332	-3.77	-0.937	-3.8842	-4.9989	-1.3032	0.059816	-5.3542	-0.81987	-0.19423	-1.6407	-8.5991	-4.9415	-8.5294	-3.0736	-1.4047	-1.0181	-3.9183	-3.9891	0.44771	-0.87538	-7.6766	0.36236	-2.8509	-2.6131	-0.004456	-1.5034	-0.57353
5.9498	0.64316	2.2304	2.4378	-0.27014	7.5275	9.5835	8.8881	1.1841	2.6824	4.9781	5.2317	-0.10423	3.6652	9.4138	4.9865	3.5339	8.3501	5.9712	1.7427	6.6479	5.4687	-0.50798	8.9656	7.5756	7.8483	5.8781	7.8209	7.5949	2.1381	3.0303	0.29181	5.9967	8.5402	3.651	6.2935	14.123	5.481	-0.41848	3.2765	6.0321	12.411	-1.0389	8.3366	7.5451	4.3755	4.186	2.1201	0.86992	7.9172
-0.42298	6.9772	1.0134	3.0254	-0.30946	0.76221	0.65836	2.419	-0.18999	4.4455	6.3327	-1.5325	-2.5855	-3.3156	2.55	-0.95555	1.202	-4.9636	1.1026	-1.7174	-3.9412	4.9326	-1.3507	-0.83768	5.9668	-2.4966	0.19946	2.5306	5.4827	-2.6476	-1.9661	2.4061	-2.2498	2.1849	0.24584	2.9574	1.7092	0.5193	-5.8864	-1.8645	-7.9141	-1.9383	-1.5889	4.2689	1.601	1.5882	0.35004	-1.9426	-1.66	-5.6014
-0.29757	4.0002	0.92844	-3.1932	4.6694	-1.9171	-2.899	-5.2736	1.6684	0.85164	-4.3108	0.50746	2.5077	0.87134	-1.6594	4.6507	0.78483	-5.6141	-1.4507	-0.73192	5.2452	-1.5358	2.3889	2.1476	-0.58943	1.3793	-1.0537	-3.9064	-1.1642	3.2442	-4.2096	-2.8017	3.579	2.1835	0.99109	1.4275	3.1418	0.86084	-2.7633	4.1658	4.5764	0.55394	3.846	2.7793	3.2913	0.99619	0.64253	-1.0121	-2.7462	-4.2305
-4.5598	-8.2828	-1.9251	-4.615	-3.8193	-6.0721	-6.7256	-7.8092	-7.3261	-1.3731	4.1551	3.438	-5.5559	-5.6622	-1.3442	-2.6446	-0.87965	3.7297	-3.5183	4.6426	4.0368	0.66508	-5.8463	-1.2244	-3.4425	-1.4853	-8.8582	0.69334	-0.050448	-9.6195	-4.1853	1.3516	-3.5122	-7.7015	-4.4107	-4.9478	-3.3951	-0.82055	-12.546	-3.5441	-1.2666	-1.4255	-6.7758	-0.56223	-0.81018	-1.8487	-6.8408	-7.5661	-0.81348	-1.0505
3.6127	0.48471	2.732	4.65	1.1018	-0.35456	1.8727	7.0469	2.1984	5.7273	8.3944	6.1724	9.5314	6.5436	11.887	8.3379	1.0102	3.8643	2.1579	2.5299	6.1265	9.7347	4.7874	2.6407	10.05	-3.6956	2.7209	-0.4793	5.2351	3.0638	-0.93871	5.7881	9.0972	3.5103	12.056	1.6799	7.3609	6.5971	0.26043	2.1238	-0.2624	4.4644	3.5983	1.0112	6.3278	3.5833	3.5368	4.6932	8.7308	2.7477
1.1038	7.6553	-2.1409	-0.38668	0.27289	-3.8492	0.05685	-3.7394	2.6198	1.4672	-0.7211	0.40395	2.7235	-0.62467	2.916	-7.0552	-5.7556	-1.6666	-1.9376	-1.1705	-2.9027	-1.7405	3.3618	-6.3551	-3.3078	1.1573	-1.6617	-4.288	5.4165	1.0911	-1.406	-1.1807	-2.278	4.4515	4.9162	-2.4333	-3.5625	7.2439	-0.075879	-6.227	1.1072	-3.2714	5.1221	3.5041	1.2741	7.205	4.3144	6.0288	3.9918	7.5668
6.6172	1.0311	4.3428	5.5253	8.1826	4.1639	-0.72399	5.0493	9.5349	5.9599	9.3701	2.4193	-2.0285	9.6962	0.96219	8.1338	0.33811	0.59437	3.2495	-1.9971	3.2904	0.93655	-0.42643	6.2804	0.43314	1.2041	5.3461	7.3784	8.3561	5.1024	4.4573	4.6681	6.0615	9.0315	7.0532	2.3728	2.6651	10.406	1.2176	2.8164	2.1786	8.1642	4.0785	7.4423	3.2864	6.1121	10.524	4.3752	12.343	6.5893
-22.9	-24.497	-21.78	-17.211	-24.191	-17.31	-20.931	-13.668	-23.34	-23.461	-20.997	-19.353	-20.668	-22.025	-23.729	-22.918	-25.463	-23.21	-19.258	-23.328	-30.371	-28.32	-20.623	-22.908	-20.695	-21.877	-18.731	-18.933	-27.671	-24.966	-21.398	-21.349	-24.673	-22.963	-20.518	-29.823	-15.054	-23.073	-16.375	-22.611	-25.596	-21.378	-25.154	-20.069	-18.741	-29.391	-25.667	-26.29	-21.498	-18.994
1.0457	4.3796	1.0071	3.5011	6.6975	5.4023	2.9716	1.6671	-1.6282	3.4751	5.8174	-0.28196	3.2535	-1.843	-0.41481	1.6203	5.2752	-1.301	0.28077	7.0202	3.8775	-1.6427	-0.76672	2.2074	-1.3657	5.755	0.31447	5.2804	5.0863	8.0398	8.4711	3.2159	6.977	-0.0037317	-0.62774	-3.2632	-2.8542	3.5831	-1.1299	0.86003	4.1847	-1.3249	1.0897	1.2046	4.2488	-1.6757	-0.16131	10.336	1.5765	10.158
-2.378	6.764	5.1656	3.7303	2.898	1.8566	-5.3126	-1.0199	-0.7232	-4.9518	2.891	4.8612	5.2312	2.5544	0.78905	0.44905	4.6606	-1.0199	-2.4955	0.12297	6.139	-2.448	-4.5888	3.8497	-2.1715	-5.2232	-5.6169	4.2779	0.3936	2.979	3.1153	-1.7835	6.9506	-0.34393	1.2218	2.1657	2.2832	5.1623	7.6997	1.122	-0.34853	-2.6778	-1.4512	-0.9425	-0.19403	1.0031	3.7875	-1.5076	14.377	1.4678
-16.462	-13.742	-12.365	-20.798	-18.483	-9.0933	-19.403	-17	-11	-14.229	-19.874	-13.995	-15.163	-17.941	-7.7266	-16.625	-18.879	-11.083	-9.3689	-11.687	-15.356	-18.165	-18.922	-14.048	-11.483	-14.95	-15.633	-14.872	-18.958	-18.155	-15.245	-18.262	-16.093	-13.871	-7.9923	-13.285	-17.996	-11.42	-19.864	-15.98	-9.8984	-14.124	-20.23	-9.5176	-13.27	-7.3358	-14.771	-13.33	-11.282	-15.53
-21.911	-22.375	-24.264	-24.767	-27.27	-18.968	-18.946	-21.416	-22.057	-23.938	-23.628	-24.201	-26.681	-21.379	-24.021	-26.53	-16.702	-18.707	-20.47	-23.92	-18.665	-23.285	-21.573	-30.273	-21.092	-19.857	-16.625	-24.67	-23.486	-24.348	-22.058	-23.885	-17.611	-21.316	-22.023	-30.036	-30.469	-20.16	-18.534	-19.401	-21.742	-24.251	-18.5	-28.001	-18.705	-19.94	-27.561	-19.171	-22.212	-27.104
-2.8046	-5.5241	0.028048	-1.3732	-2.6848	1.9181	-5.3963	-4.1319	2.1378	-8.6226	3.2745	-4.3035	0.68626	-1.9121	0.95187	-2.5463	-2.0453	-1.3263	1.2952	-2.4171	-6.3752	3.3385	1.3741	6.1467	0.85004	3.0992	-2.1446	3.244	6.1598	1.8333	2.2213	-2.7171	-5.1837	-3.7965	-3.8055	5.5366	1.1093	5.8352	-0.40787	-3.2539	-0.43908	-5.6143	-1.9931	2.2661	1.9694	1.4338	-6.5557	1.5308	-3.2269	3.1448
6.9068	8.622	4.5698	11.225	6.8073	2.277	4.5734	9.8777	-0.34209	10.63	4.9394	6.0721	12.21	3.1104	8.3114	6.3636	8.6675	10.967	9.9508	9.0848	6.2896	12.282	-0.83412	9.1541	14.18	5.0954	9.7008	4.4231	8.9326	1.0821	8.1393	4.7298	7.1061	2.4473	9.3401	10.107	5.2905	9.7644	7.15	3.5069	7.5216	11.173	6.2265	5.8515	7.8777	8.0781	7.6939	12.685	4.1748	9.6383
5.3656	8.1434	5.264	10.615	6.9542	11.268	8.2331	9.3737	8.3038	8.9929	9.6294	-1.0044	3.0222	10.644	8.5043	5.359	12.574	10.214	6.5196	15.29	3.9544	8.9046	6.5021	5.2949	6.4406	6.9489	12.993	7.146	2.4757	5.1864	6.842	2.8084	9.7342	6.9209	2.2088	6.0133	9.8102	5.4478	5.7601	9.7382	10.497	9.4323	6.3793	6.1665	5.6521	6.4801	8.668	2.4138	8.4643	9.012
12.991	8.119	8.2352	8.631	8.5793	10.025	7.459	11.957	17.053	11.598	4.0225	10.664	6.2441	6.0972	4.3773	13.386	10.61	5.0658	6.0426	3.937	5.0682	11.579	8.5716	8.3537	2.7835	4.56	10.043	5.7843	12.371	12.477	8.9402	6.0241	8.4024	6.2083	6.5502	14.521	3.0552	12.251	9.4138	6.6228	5.0403	12.609	8.5676	4.964	7.8422	11.36	1.7537	10.744	6.4039	5.4626
-10.333	-10.256	-9.5458	-10.388	-11.74	-9.3131	-6.3151	-7.0963	-5.4595	-7.3036	-10.899	-11.661	-9.0863	-9.2816	-6.4991	-10.892	-15.775	-7.3733	-13.957	-10.981	-18.063	-2.669	-11.225	-10.896	-13.464	-8.3137	-11.124	-11.267	-10.035	-3.1015	-4.1487	-3.6555	-11.938	-12.021	-11.743	-14.526	-6.4256	-9.5041	-9.0703	-15.481	-10.767	-1.9254	-5.1225	-16.054	-13.415	-10.693	-12.728	-14.182	-11	-14.279
7.2909	6.8786	3.4633	6.204	9.8745	4.1854	7.8943	8.5958	5.2027	1.3898	7.7191	4.568	5.622	6.7069	4.3853	10.125	4.8362	9.1748	5.911	11.614	7.8013	10.987	5.9731	9.4432	5.904	3.9052	4.9473	7.2464	15.743	2.5127	10.628	5.849	9.9059	-1.0778	9.9413	3.1589	6.8205	5.5067	9.7353	4.4651	11.373	0.41138	8.3338	8.974	6.3107	5.4442	7.9983	3.8703	8.2145	4.1746
-2.4303	-2.361	0.075047	-0.89064	2.5613	-0.086993	0.73156	-2.4502	-4.623	2.5655	-3.7828	-4.5181	2.2894	-1.5693	0.67014	-2.1195	-3.4616	-1.9661	-0.22091	-6.3886	-1.7621	-2.2405	-4.961	-6.5399	-2.8028	-2.5361	2.3066	-4.4551	-7.5703	-2.7294	-0.70935	2.3963	-1.9365	-3.1367	2.5874	0.23619	-8.8444	1.7091	-1.6567	-4.1381	-6.876	-0.35801	1.7755	-3.7814	4.665	-1.4034	-1.3834	6.9028	-8.0518	4.643
-8.7298	-2.8142	-1.3022	-5.6336	-10.732	-5.3883	-2.0221	-8.7026	-2.9952	-4.0821	-5.7969	-5.9697	-3.9233	-6.9062	1.765	-4.2237	-3.6989	-7.4741	-4.4775	-9.1479	-5.9072	-4.7241	-10.869	-2.8648	-4.2092	-4.9928	-4.5478	-3.898	-2.6723	-9.6074	0.066845	-6.382	-8.5603	-4.9275	-7.9149	-3.0733	-3.0572	-8.749	2.2653	-4.7688	-2.4833	-5.3948	-10.638	-6.2959	-4.8308	-3.172	1.088	-8.4402	-4.1121	-5.8653
-9.5472	-7.8758	-7.6293	-19.176	-11.729	-15.069	-15.06	-12.859	-17.897	-18.09	-14.692	-18.637	-12.743	-11.484	-6.8687	-9.6751	-15.653	-16.755	-12.27	-10.461	-9.8817	-10.33	-12.322	-8.0414	-4.6495	-9.8557	-13.827	-18.436	-9.1019	-17.659	-5.0889	-5.5471	-6.9736	-6.9075	-9.1947	-9.7882	-11.13	-14.555	-8.2228	-12.987	-13.753	-17.494	-6.7406	-11.534	-7.3428	-13.801	-14.333	-9.9306	-13.213	-11.496
-11.64	-11.383	-11.697	-13.148	-17.005	-18.591	-19.286	-12.479	-15.634	-13.919	-12.925	-17.486	-12.17	-7.5946	-18.599	-14.194	-3.4693	-14.208	-16.762	-15.282	-13.797	-7.4588	-13.024	-6.6517	-5.2585	-17.796	-11.847	-15.391	-17.436	-10.097	-16.629	-18.496	-14.385	-15.823	-5.3328	-9.6432	-9.0913	-12.767	-12.93	-9.5187	-14.625	-11.011	-13.492	-12.76	-17.176	-8.5947	-12.887	-10.825	-13.609	-15.301
-18.02	-22.6	-20.533	-18.026	-27.101	-21.024	-20.375	-22.16	-18.385	-26.351	-18.982	-19.531	-29.02	-23.598	-25.443	-19.51	-17.684	-22.47	-24.276	-19.482	-23.029	-23.443	-24.661	-25.706	-21.996	-17.803	-20.62	-19.552	-23.5	-13.673	-17.492	-19.592	-20.169	-23.814	-21.125	-20.722	-14.007	-13.733	-23.092	-19.441	-23.28	-18.232	-16.074	-27.337	-23.504	-19.681	-19.238	-25.616	-24.611	-23.862
-16.211	-7.0845	-6.3117	-11.481	-11.891	-16.232	-10.757	-9.3026	-9.8022	-15.645	-7.9163	-9.9297	-13.102	-5.9057	-14.4	-16.209	-13.791	-10.445	-6.1275	-8.5099	-14.636	-14.958	-8.6108	-21.937	-7.6276	-8.5311	-14.169	-10.603	-5.0926	-17.771	-10.973	-7.1525	-9.9816	-13.441	-16.211	-15.419	-6.0937	-15.002	-12.163	-17.739	-15.879	-12.539	-13.528	-15.619	-15.605	-12.717	-7.658	-11.74	-14.884	-13.449
0.14638	-7.286	2.0168	-7.6306	-5.0469	-0.74959	4.589	1.226	-1.4897	1.417	3.9561	7.4668	3.6479	0.63556	2.8127	-4.0699	0.37999	-0.62397	-1.2725	-0.64586	0.51092	-4.6192	1.6406	3.9973	0.83063	-7.3488	-0.76197	0.080137	-1.6833	0.78775	-7.064	-2.2992	-0.24028	0.11839	-1.9432	4.4349	2.8303	1.1989	-1.017	-1.2248	4.1569	0.4458	-3.4258	-0.86225	3.8174	-1.9968	-4.8073	-1.0225	-2.9252	-1.548
-4.3504	-1.5037	-7.8492	-10.612	-7.9509	-9.907	-8.4049	-11.71	-8.8017	-8.2322	-4.6867	-4.9557	-3.2375	-6.359	-8.5681	-2.4873	-3.4762	-5.8921	-7.9266	-11.844	-10.512	-12.021	-2.4422	-7.5016	-9.5878	-10.06	-9.9622	-5.9599	-7.9786	-6.2428	-9.128	-13.234	-10.771	-11.754	-8.4502	-8.773	-6.9757	-0.95068	-9.1717	-9.3271	-4.7563	-12.645	-11.37	-7.5905	-14.497	-5.9319	-4.9091	-13.241	-7.0657	-8.9511
-3.796	-1.3132	3.7122	0.66837	-0.34662	-2.3558	-4.1408	-4.4857	0.74083	0.70631	-2.6644	1.6155	8.6102	0.91995	1.0589	3.2127	-4.2435	8.9233	-5.4435	0.75877	-6.4233	-5.2748	-7.0429	0.1344	6.908	-3.9023	-4.4568	5.3634	1.8973	-0.059428	-7.8921	3.81	-2.6422	-1.6361	3.9722	-2.4922	-7.5472	-6.1072	-4.1975	-5.9376	-8.0947	-5.8263	-5.1674	4.4165	2.3462	0.28721	-1.5466	-6.0596	1.0639	-0.021598
-14.839	-8.0872	-8.2621	-8.5788	-9.8136	-10.087	-14.154	-11.949	-9.4821	-9.1749	-12.617	-6.8567	-20.775	-14.525	-9.3677	-14.136	-10.517	-15.623	-13.088	-18.229	-15.184	-12.114	-10.944	-11.404	-13.7	-13.173	-10.326	-14.939	-11.274	-11.831	-14.588	-16.63	-14.357	-12.915	-9.8964	-12.223	-9.6186	-13.009	-10.614	-14.99	-14.031	-10.039	-13.551	-13.445	-10.536	-6.1407	-15.202	-10.584	-11.426	-10.963
-21.144	-16.632	-24.747	-20.135	-21.298	-20.67	-16.651	-23.665	-19.922	-19.112	-18.501	-17.506	-24.354	-21.299	-23.388	-15.995	-20.593	-18.529	-18.772	-21.355	-16.952	-23.33	-16.999	-22.904	-21.733	-18.276	-21.692	-21.483	-16.001	-22.245	-14.643	-22.843	-26.872	-25.555	-20.532	-24.012	-17.617	-20.859	-29.426	-22.711	-24.294	-28.613	-22.362	-21.501	-17.991	-25.709	-22.94	-17.349	-18.586	-21.56
6.6091	2.5905	-3.1762	3.6728	-0.5435	-2.2038	3.7268	3.3809	1.4525	5.4721	-0.88153	3.1795	3.6829	-3.9039	4.5871	1.8915	0.55329	2.7217	-0.79211	3.19	0.92686	-0.75486	-0.21167	5.9427	-0.91293	4.0666	-1.9211	0.20992	0.52177	-2.7024	0.92485	-0.61107	-6.6522	3.0488	0.76518	7.7748	2.1751	-0.12538	5.1955	5.851	-2.4412	6.0682	5.9982	-1.3934	-0.41707	9.0454	8.8313	4.966	1.8245	-5.6408
-3.4215	-3.2299	-9.1318	-2.1501	-3.1428	-2.2171	-3.1301	-4.4738	-3.0053	-6.7311	-3.1659	-3.264	-8.3199	-2.4995	-0.71356	0.34486	-6.8229	-0.57466	-0.6619	-3.6371	-8.1456	1.3737	0.46559	-1.5035	-7.3875	3.5995	-1.0101	-3.2717	-8.4288	-1.7971	-9.4273	-5.1917	-0.2382	-2.3982	-1.1471	-7.31	-0.10056	0.17256	-5.098	-1.0521	-4.7433	4.6965	-6.2742	-2.8376	-8.0315	-2.0119	-0.91774	-1.0915	-2.3719	0.63286
9.4989	10.81	8.2361	3.1624	9.2595	6.0043	10.593	9.4503	9.4751	7.8028	9.9844	2.2143	6.2054	13.777	7.0745	11.329	8.7851	14.399	7.7652	1.7203	5.6619	14.198	5.24	11.565	6.0328	7.27	6.8164	6.8087	3.1929	8.363	11.072	9.3575	5.1926	6.7502	8.3214	5.8369	0.95143	10.172	2.7879	4.8731	7.0485	11.177	2.6011	8.7198	5.2372	4.2772	7.6538	5.7197	8.8839	10.041
-1.3354	2.0458	-5.6566	4.4787	-5.5809	-5.5665	-5.0624	-3.2164	-3.3839	-3.4534	-2.2006	-1.7657	-1.6611	0.39571	2.243	1.9167	3.1534	0.40707	-2.4041	6.7977	0.32785	-2.6971	-3.7638	-5.562	-4.0316	-4.8083	-1.3491	1.4754	-5.4134	-0.060023	0.94369	-1.0222	5.1985	2.6384	-8.024	-2.152	2.0201	0.37144	-4.0304	-3.2236	-5.4916	-5.0125	5.1044	-7.8632	-2.6669	-2.14	1.2533	-5.9868	-4.1516	-7.4316
-1.6608	-8.4113	2.2717	-1.8812	-4.6661	-2.9459	-5.9217	1.1267	-4.5161	-8.0957	1.5845	-0.11729	-5.5566	4.5047	-7.1276	0.032833	-2.8404	0.35199	-3.8548	-7.8958	-5.0536	-2.0403	-2.1017	-2.484	-1.3515	-0.38508	-6.4362	1.7161	-2.0083	-2.7097	-1.1829	-3.8235	1.731	-8.9995	-5.4085	-6.0108	-1.4865	1.5421	-0.0288	-1.2057	0.8846	-6.2271	-0.55459	-4.4938	-0.072831	2.492	-0.5726	1.4844	-5.0857	-0.47109
-10.265	1.2386	-4.755	0.97836	4.0104	-3.7038	-9.84	-11.521	-8.0836	-9.2456	-7.4057	-6.3439	-8.2334	-1.8765	-3.541	-7.9859	-1.3391	-4.8455	-0.75351	-5.7477	-1.0746	-3.7825	3.1247	-5.4352	-4.604	-2.9001	-13.002	-6.107	-0.11047	-6.8157	-3.8635	-7.7529	-4.562	-2.612	-9.2683	-3.1146	6.2558	-6.0736	1.5637	-3.8502	-1.972	-8.4497	-6.2101	-5.6787	-3.921	-4.2334	-1.4396	-0.11748	-3.1447	-4.0891
-5.1321	4.4408	-1.8367	2.2054	1.5019	-1.2267	-0.13555	1.9805	-3.9634	-3.0747	-3.5478	4.1325	-0.17249	1.4634	-5.6739	0.46293	1.74	-0.076709	-5.4985	-3.5649	6.0194	-4.0601	1.3271	-5.0442	0.85747	-2.1089	0.8413	0.057299	1.0761	5.5359	0.20925	4.6513	-1.073	-2.7797	-2.24	2.7181	-6.5739	-2.6454	-2.9943	0.32247	1.1099	-6.6995	-0.76537	2.4206	0.37183	-1.2355	-2.9857	-0.54265	-0.66165	0.61618
-4.4931	-2.4035	-5.6483	-2.0742	-4.6395	-6.1612	-7.5028	-4.0247	-6.0041	-6.6914	-5.466	1.9567	-7.5351	-4.5248	-8.2472	-5.5951	-5.0514	-7.4014	-5.7799	-0.43736	-13.045	-6.4366	-2.8892	-4.1286	-11.658	-5.085	-4.6261	-3.3545	-5.4291	-3.0174	-2.1257	-2.6158	-8.2946	-7.717	-3.7552	-8.462	-5.932	-2.8454	-8.7097	3.9295	1.9507	-10.262	-6.2181	-0.72651	-6.1576	0.71926	-0.69722	-7.6823	-5.5315	-2.7874
-1.5651	0.22585	-5.7293	-1.9506	-0.77671	-1.2721	-2.4373	0.12549	2.7959	-1.1154	-4.0739	-0.37705	-0.85116	0.97554	4.0866	-3.0773	4.9489	3.1154	3.8064	-2.0289	3.2727	1.3545	2.7318	5.8414	0.40214	0.92955	-1.9347	-4.1079	-1.5767	-1.9541	-3.8802	2.1224	0.039625	-0.84936	-0.06397	-5.9353	-3.5286	-3.676	3.0836	-1.3146	-1.1005	-1.1563	-6.0164	-4.7049	1.7476	-1.87	-6.4585	-0.46132	2.6275	0.16107
-4.3961	-7.2506	-12.088	-10.717	-0.87567	-8.3034	-10.019	-5.2076	-2.9417	-3.8385	-2.9871	-2.5357	-4.0935	-9.7479	-1.9907	-5.4035	-0.1866	-3.7392	-0.13921	-1.8511	-2.2299	-2.5535	-3.8317	-5.2118	-2.8317	2.0283	-2.7038	-3.0376	-1.3531	-4.7283	-2.2083	-4.1992	0.79368	-4.2962	-2.5145	-3.7396	-3.1013	-3.7243	-13.942	-2.5331	1.8623	-9.4183	-6.2867	-6.752	-7.3861	-5.008	-4.576	-5.1143	-1.0443	1.1326
-17.019	-5.2497	-14.027	-14.358	-9.9989	-11.407	-4.5969	-8.4235	-4.8574	-17.163	-13.396	-10.26	-16.52	-8.9418	-14.083	-12.188	-16.72	-7.5402	-11.281	-13	-3.2778	-7.6425	-7.5027	-9.8339	-21.221	-8.0385	-10.656	-15.029	-14.328	-6.9788	-8.4747	-11.357	-9.6967	-7.6803	-8.3224	-12.209	-11.337	-13.679	-11.996	-8.9446	-11.619	-10.691	-10.234	-11.575	-15.954	-16.852	-10.51	-8.1675	-5.9582	-18.825
-1.1471	-10.206	-3.3993	-8.0837	-6.421	-1.3981	-2.5587	-2.5659	-2.5417	-2.6341	-2.7377	-6.8521	-8.4755	1.9209	-1.7335	1.8151	-0.40963	-0.54899	1.2086	-4.2671	-1.4697	0.2414	-2.6193	-3.1345	3.7387	-1.2791	-4.1581	-1.5411	-2.5289	-2.7105	-8.1588	-2.9229	-3.076	-5.4304	7.4338	-6.6028	-0.6553	-3.3	-0.26304	-5.903	-7.8602	-0.96906	-6.785	-0.69605	8.7471	1.4946	-2.6509	-3.3787	1.9723	-7.1219
4.0511	-2.2169	3.4973	2.9615	-3.0439	4.9601	7.8036	-1.3464	-0.3349	0.22786	6.2339	3.0521	-0.74998	2.0625	5.5321	-3.6915	0.82647	5.4188	6.4936	7.5865	7.5716	0.52606	6.6332	3.6451	2.7157	2.5713	6.6033	0.85581	-2.7336	2.0238	1.7308	2.4422	-0.7701	3.6182	2.9022	1.7854	-4.685	7.353	4.1401	1.8652	0.57302	-1.8109	3.2235	9.0369	1.9672	2.4972	6.0741	7.1458	-0.6181	4.7763
-2.2194	-3.52	-0.42416	-2.2166	2.4204	3.1957	-1.9478	5.4443	1.2667	2.906	0.97581	2.7535	-3.3256	1.846	5.1104	-1.2861	2.7021	-0.53548	3.5613	2.0885	4.1624	3.8703	0.38227	-1.7978	-3.1727	2.7023	4.0064	2.7243	-0.84818	3.5812	0.56909	-2.5758	-0.51702	1.0203	8.3212	4.3815	2.9883	-3.099	2.7336	2.2075	-0.50037	3.7693	-0.012533	2.7871	2.6774	3.002	1.2413	-4.6559	1.677	2.6393
1.7169	7.8158	6.4556	12.66	3.8485	7.5442	4.2986	3.8514	10.13	5.4562	4.0069	11.594	12.558	5.2013	0.29402	3.1605	12.157	8.2239	7.5133	6.0181	9.0138	2.1999	13.594	3.6476	7.6173	3.8438	7.2529	5.2594	8.4893	9.4987	10.302	10.725	7.5973	7.0027	3.2365	2.7621	5.9326	2.8663	14.191	9.9744	3.9021	6.825	8.6923	8.3255	5.1119	8.9047	2.0124	9.6749	6.7963	11.308
-4.1514	-1.8336	-3.0943	2.0435	1.0166	-3.9072	4.977	1.0743	2.4737	3.193	5.6078	5.8675	-2.887	7.7605	6.3081	2.567	2.3294	-1.6026	1.1224	-6.5338	-0.77534	0.80645	-2.5558	-2.7066	-1.2654	-6.8701	1.2401	5.2252	8.5795	-0.19363	-2.281	5.0484	6.8697	-0.96264	12.029	-6.9921	1.1586	-0.36289	4.0567	-0.79664	0.23725	0.44843	-2.915	4.993	11.623	4.2065	2.395	-2.6409	-3.9043	-7.0645
-7.9439	-11.176	-10.739	-10.016	-10.486	-13.747	-18.969	-12.517	-15.64	-7.8225	-12.156	-7.772	-10.987	-15.917	-5.9047	-8.0032	-10.253	-12.171	-11.434	-10.352	-12.254	-8.6232	-15.852	-10.38	-23.955	-12.791	-17.586	-15.593	-12.104	-16.524	-14.787	-6.0922	-10.832	-9.5357	-3.9493	-9.8456	-7.4596	-8.6398	-10.816	-11.142	-10.896	-14.262	-11.78	-11.957	-9.9802	-13.161	-10.889	-3.2333	-10.098	-14.926
-13.135	-15.162	-15.969	-13.152	-9.7153	-17.633	-13.054	-12.353	-8.8309	-19.765	-12.281	-18.554	-20.393	-18.854	-18.796	-12.291	-18.509	-15.592	-9.6037	-16.05	-8.8312	-12.705	-9.9998	-8.5926	-14.969	-16.424	-10.067	-16.747	-15.741	-13.618	-15.005	-15.027	-16.827	-15.783	-14.149	-12.261	-9.5951	-16.796	-17.888	-16.661	-14.833	-18.92	-11.101	-9.878	-15.142	-10.614	-11.715	-13.411	-7.7686	-15.843
0.04651	-0.71254	1.2603	1.1304	1.6872	4.1798	1.3566	-0.10494	-2.2197	-0.73777	-9.0951	6.182	5.7344	-7.2333	-2.677	-3.6042	-2.877	1.0981	-9.0342	-6.057	-3.051	2.2372	0.64828	0.11859	-6.3451	-0.52055	-5.1885	-3.788	-2.2656	4.8939	-7.413	2.6271	-1.9799	1.4041	-6.8364	4.0613	-4.9532	-3.7775	2.5479	-3.321	-1.0147	0.089053	-0.87487	1.1064	3.9205	-4.3507	1.9595	-1.909	-0.75351	-4.3047
6.931	0.8395	11.831	5.131	7.0347	3.0321	5.3237	3.4734	7.4844	7.4261	9.0114	3.193	10.005	11.653	5.7924	5.8037	-0.48931	2.0879	2.8981	9.5212	0.36663	6.0376	2.1232	4.6694	6.0491	4.7041	5.0709	3.9796	4.3372	9.3199	4.3115	2.2052	6.9399	2.7384	11.608	3.7567	-0.37648	9.3641	7.8637	3.8429	0.010657	1.6683	13.007	5.2757	8.3628	4.9525	5.033	4.1113	12.773	5.8356
1.0235	2.067	0.8576	1.3035	6.1488	1.4389	-7.0391	-4.7968	1.269	5.6653	2.3319	3.0124	-0.070136	11.569	3.4865	-5.131	8.5432	-8.6715	7.0885	2.2211	1.8525	1.9681	1.9865	-0.32222	-0.30805	-0.50386	-1.2345	2.2814	5.4424	-2.691	-3.6602	0.75465	1.0271	2.8801	1.7487	3.9385	3.0337	1.9337	5.5681	-3.5524	0.056761	0.11381	0.018325	0.71164	1.3559	-0.15226	11.37	-1.1489	-0.64572	1.1941
13.924	-3.8757	10.672	6.2449	2.7791	5.7388	-1.597	3.5232	3.2315	6.9494	1.5033	6.5072	10.23	7.9952	10.353	7.7729	8.0195	6.1379	9.2726	1.5956	8.9554	8.637	9.2173	7.8051	4.8678	3.984	3.2293	2.6936	10.028	8.0076	3.8833	11.934	8.6059	9.7159	7.325	5.4962	1.891	8.2756	5.5567	7.7744	4.9011	9.3424	7.5227	7.2974	8.7994	4.1609	-0.33757	8.7734	8.8685	9.2052
-7.7452	-8.3003	0.15472	-4.1923	-7.8118	-11.9	-4.1958	-11.901	-11.273	-4.173	-13.088	-8.7132	-10.389	-7.0162	-4.39	-7.0348	-12.78	-12.855	-7.9801	-8.5188	-9.4808	-8.2306	-9.5467	-9.5626	-4.4771	-9.0656	-11.786	-10.187	-8.3612	-9.4544	-11.252	-12.283	-10.206	-5.2336	-5.5329	-10.204	-3.9736	-5.2392	-8.4101	-6.8723	-6.7867	-4.8583	-6.3644	-16.028	-8.2888	-10.086	-5.2972	-7.5545	-8.1458	-1.3971
-2.9536	0.72332	-8.4868	-15.475	-5.6144	-1.3654	-11.616	-10.025	-3.5091	-10.965	-9.1051	-5.2545	-12.59	-9.5951	-6.2255	-4.44	-12.737	-5.859	-13.16	-7.7925	-13.692	-10.447	-9.9353	-8.6422	-10.827	-7.7472	-11.655	-3.143	-8.5649	-5.7108	-13.67	-9.9113	-3.8582	-7.3244	-7.3493	-4.5455	-11.772	-9.6548	-7.779	-12.8	-14.563	-6.0979	-10.763	-12.654	-9.3603	-10.849	-8.4945	-1.9446	-2.0312	-4.6378
-1.2446	3.4486	-3.4145	1.0573	2.5944	-11.705	3.0917	-2.5094	-3.2353	-3.6683	1.595	-7.9081	-5.2663	0.053191	-1.4843	-2.1177	-2.3732	3.8109	-5.357	3.6292	1.0367	1.2203	-2.6747	-3.6076	0.57193	2.2235	3.6908	1.9122	6.5049	-2.5614	1.8583	0.45727	-2.7893	-0.025201	-2.4757	-4.9651	-2.06	-7.0049	3.9562	2.3935	-2.2775	2.0687	0.44015	-4.0133	6.6193	2.1359	3.2027	-1.6433	-3.7073	4.7861
-7.2241	-7.2756	-11.458	0.6405	-7.3556	-5.5475	-2.8208	-4.3014	1.8173	-1.935	4.0117	0.82953	-2.5119	0.92745	2.3216	6.0983	-4.7117	7.1883	-4.406	-3.3122	-3.1568	-1.506	-8.0299	0.9932	-1.0038	-3.8844	-0.19362	-5.3832	-2.2398	-5.4007	-2.939	-0.41152	-1.2656	-3.1452	-4.038	-1.92	0.89528	4.8444	0.59049	-7.024	0.67135	-1.8041	1.1642	0.39764	3.4258	1.0552	-8.4594	-4.4571	1.4731	2.8568
-8.6189	-4.0878	-8.382	-4.7433	-4.7939	-0.32979	-2.1828	-11.498	-3.2227	-5.6453	-5.5633	-1.6129	-5.1224	0.47932	-3.7186	-6.0705	-6.5418	-2.1444	-3.8809	-7.4991	-3.8605	-7.2503	-2.1083	-2.059	-4.141	-0.87413	-7.8441	-5.7997	-5.1967	-5.7972	0.41098	-1.1123	-2.3393	-4.4502	-6.6116	-9.7474	-2.4258	1.2035	-9.9066	-3.2038	-11.331	-6.423	-1.9809	-10.444	-5.6906	-8.0661	-2.3095	-3.483	-4.7387	-8.2652
-6.3389	-7.7671	-5.2338	-1.4978	-5.1538	-9.0078	-11.454	-5.7508	-7.5249	-8.6983	-2.8741	-7.7615	-8.6543	-4.2583	-2.8285	-8.0929	-1.0021	-14.598	-7.5648	-7.7489	-3.6734	-1.768	-3.6473	-9.7057	-2.9427	-1.3983	-4.024	-2.5687	-7.5484	-4.8844	7.5066	-8.9729	0.1448	-6.5347	-5.4642	-5.6783	-8.127	-11.005	-4.0656	-5.6566	-8.1392	-2.838	-7.4511	-9.2858	-8.2481	-6.8988	-7.7168	-13.082	-2.0349	-11.296
-12.253	-6.2887	-9.3556	-17.388	-9.1925	-12.042	-13.464	-14.631	-11.065	-10.019	-16.257	-4.9346	-3.6174	-9.5387	-17.466	-10.29	-5.923	-3.1063	-16.293	-13.642	-6.4344	-14.928	-6.758	-11.786	-9.7421	-7.0891	-4.025	-9.5516	-14.32	-10.666	-14.955	-6.7417	-19.388	-18.596	-16.08	-9.5511	-11.964	-7.6243	-13.336	-10.88	-10.607	-8.8918	-13.167	-10.362	-12.718	-8.3245	-13.317	-11.798	-14.051	-7.6741
-16.115	-11.396	-9.3642	-13.399	-14.148	-12.32	-14.027	-15.4	-12.654	-12.048	-20.325	-17.251	-13.644	-10.624	-11.106	-15.594	-12.764	-10.755	-13.032	-17.194	-9.6305	-14.539	-13.64	-13.081	-9.5435	-11.779	-15.773	-13.173	-16.76	-12.515	-8.1691	-13.726	-9.4035	-11.002	-11.636	-15.125	-5.9326	-12.547	-18.774	-15.709	-18.347	-12.136	-12.276	-16.489	-8.5112	-16.516	-17.26	-8.4798	-13.026	-7.5947
0.69369	0.37156	0.76912	-5.6055	-3.7967	-1.1382	-3.6567	0.92203	1.3087	-1.5402	-2.5279	-5.2514	0.059959	3.5	-6.1351	-2.4111	-0.81583	-5.6219	-3.1932	2.0277	-7.538	-2.6859	-0.94441	-1.7767	-4.2373	5.2866	-3.4032	-3.6269	-3.4427	-6.5265	-1.8924	1.8804	-5.3349	-1.484	4.286	3.6975	-0.28673	-0.91523	2.8817	3.192	1.1044	0.94321	7.67	3.4066	1.5979	0.9225	1.0234	2.6309	-1.3701	4.9655
-2.0043	-3.5715	-11.283	-6.3138	5.0614	-2.9352	2.4998	-4.1162	0.51293	4.6669	3.4528	5.4229	0.78253	-7.4404	1.1969	-7.5221	-0.058534	-0.65288	1.3913	-3.9293	0.51521	1.6847	5.7011	-8.288	-5.1091	0.17427	0.8196	-2.3785	6.3001	0.95313	-2.2041	0.49125	-5.1982	-6.9339	-0.31894	-1.8634	-8.0008	6.6113	-1.1585	-0.0068507	-1.4152	2.1951	-3.6385	0.19612	-1.3533	-0.71774	-2.7253	-4.4696	-1.1001	2.5944
-13.183	-5.3448	-6.5175	-3.0405	-7.7583	-10.4	-8.3749	-8.3779	-3.567	-6.6638	-3.0168	-9.9826	-7.467	-2.9668	-14.971	-6.8426	-14.473	-11.496	-1.9718	-11.533	-4.6454	-1.8528	-4.4224	-7.2668	-6.0211	-9.9571	-9.7091	-11.683	-12.558	-10.598	-11.666	-11.26	-9.4759	-11.223	-4.6876	-7.1477	-5.0645	0.033557	-13.845	-13.171	-9.2027	-10.547	-8.6066	-3.6628	-2.6774	-11.508	-8.0207	-6.278	-6.7209	-10.651
-3.5063	-4.5586	-2.6596	-4.0349	-1.2862	-5.7959	-3.1287	1.7074	-4.0858	0.71858	0.80755	-2.4646	-5.2305	-7.4437	-2.2925	-6.5288	-3.6878	-1.3356	-15.125	-1.5697	-4.9345	-0.67869	3.0895	1.1011	-6.9586	-8.3511	1.1222	-4.4479	-1.349	-0.60272	-1.8734	-0.2976	0.59444	-0.59523	1.0357	-5.9058	2.8442	-0.55797	-1.9219	-1.9926	-4.0935	-6.9669	-2.2247	-0.6499	-5.0022	-2.3185	-8.6029	-1.3971	-3.1185	0.51814
0.45617	4.5771	2.1743	-6.6823	-2.55	-5.1196	3.2802	0.6545	-0.23174	9.1787	4.3058	2.6869	1.9735	0.59168	-1.1674	-1.0251	7.559	-2.0595	-3.3499	4.1575	-1.3051	0.02559	-7.4787	-0.18493	-0.79596	5.9376	6.5877	1.9307	7.8791	2.2885	-3.8379	5.899	3.0354	0.86275	-1.3771	1.2633	7.8119	-6.8321	-6.1064	3.1941	2.5343	-1.6696	-3.5178	0.6502	1.1649	5.0751	-2.7099	1.5663	2.1547	-1.2011
3.3193	-4.5154	-0.6753	-5.3916	-4.4941	-8.6483	-4.9188	-1.376	-3.6432	-7.1842	-5.8228	-2.2648	-1.8973	-6.0389	-4.5308	1.07	-3.7308	-10.406	-0.060834	-6.7758	-7.5958	0.94783	-5.451	-3.9604	-3.3347	-8.2783	-1.0342	-6.9046	-0.91964	-9.9072	-4.9519	-5.4324	-8.0814	-7.7789	-5.2949	-5.2465	-4.5144	-2.7693	-10.432	-6.9605	-5.7829	-0.72874	-2.8883	-0.18709	-5.6442	-5.6508	-0.69235	-4.6445	-4.9599	-4.165
3.4217	3.3541	-5.0599	2.7418	-3.9365	0.28036	-2.795	2.8654	2.4317	5.3523	0.84347	-3.1067	-1.026	1.8947	-5.0802	0.23821	-6.3366	1.0107	-0.18798	-1.0618	1.8256	-0.68918	-0.025642	1.7935	-2.7939	2.1417	0.3794	2.1785	-2.9748	-0.47901	7.3162	0.43957	0.66746	0.34232	-2.3478	-1.1555	2.4989	3.4104	3.1407	-0.26512	-6.0157	-0.43254	-1.0626	0.34124	-0.68942	-0.37551	-3.1759	2.9294	0.041207	-4.2601
-0.82557	-1.76	-4.6256	-1.5772	-10.489	0.77373	-8.2913	-3.3178	-7.301	-4.1816	-4.8088	-3.3183	-3.9548	-9.0929	-7.3203	-8.1562	-6.6322	-7.2435	-5.7679	-5.076	-7.9524	-3.6567	-2.011	-1.4279	-6.368	-4.9329	3.2758	-4.8396	5.2523	-6.211	-5.834	-3.293	-1.4439	2.2045	-3.3056	-11.381	-6.0564	-6.5405	-11.327	-11.779	-1.1136	-5.3146	-2.0387	-4.237	-5.6519	-8.682	-14.256	-7.5869	-4.8402	-0.78028
2.4671	0.96571	-0.98962	-2.0473	-4.6735	-3.3935	1.4201	-0.096485	-2.9239	0.31367	-6.0536	-2.4709	-7.5205	-3.5336	0.11516	-0.99086	3.7985	-1.5376	4.832	-0.71169	4.6111	-1.4661	3.253	-3.3083	-4.0761	-0.76015	-0.52102	1.61	0.26186	2.3272	-5.8847	-2.1182	1.1827	-2.9878	-3.2256	-0.7492	-4.8839	-0.21309	-2.1337	-3.0655	-2.2344	1.5017	-0.51748	-5.01	-2.8867	1.2455	-1.4117	5.1134	-6.4125	-4.5919
-6.2863	-1.3303	-0.61467	-5.2021	-4.3779	-6.9266	-4.3663	-4.0448	-1.3617	-0.78088	-1.715	-0.7552	-5.4108	-9.2878	-2.4566	-2.5075	-5.5406	-7.5618	-3.37	-1.7007	-2.1502	-4.5328	-4.0327	-0.83226	-4.1826	-4.8029	-5.9154	-2.2123	-8.2717	-7.7407	-4.3509	-3.5107	-3.3831	-4.5203	-7.7756	-1.0478	-8.1538	-1.8058	-0.9354	-1.7709	-7.8825	-3.8906	-2.9034	-0.15009	-6.6974	3.4541	-5.878	-4.6984	-8.5588	-0.067403
-1.719	1.8416	1.2967	-3.3392	-3.5179	-4.5077	-1.1827	-1.6508	-5.3822	-1.9129	-4.8985	-8.668	-2.9245	1.6859	-4.506	-3.3186	-5.2402	-6.5491	2.8247	-1.314	-5.4403	0.77524	0.068137	3.1253	1.3245	-3.6221	-2.3766	2.1821	-1.8065	1.6318	-1.0134	-3.1414	-3.4297	-4.2868	-5.4141	-8.5501	-4.0895	-4.3405	-1.18	-2.773	-0.047241	-10.923	-4.3819	-2.6129	-8.1132	-8.0929	-3.5122	-2.799	-5.5609	0.66126
-4.3024	-2.6311	-1.6916	-1.0055	5.5223	2.6887	0.42116	1.331	-0.37654	0.43144	-2.5495	1.1977	3.0348	0.61563	3.3462	2.3525	1.2008	1.426	-2.5374	8.7769	2.3231	1.2004	0.14	2.7962	1.4048	-0.57604	-0.60313	6.3968	6.0414	5.5739	7.3702	2.5728	4.0627	3.2707	3.2337	0.11051	4.1943	-0.19036	4.9939	2.5368	-2.5327	0.73197	3.2377	0.88847	1.8616	0.54184	9.3237	2.1797	-0.20225	-1.0583
10.619	7.2369	11.13	5.3986	5.8706	7.2045	6.1357	1.2268	5.7347	8.5551	4.1042	8.9075	3.8849	6.0057	13.729	-0.13322	3.5196	2.3576	11.443	11.474	9.0227	5.7533	11.366	-1.6279	5.7158	2.9794	3.7589	7.727	9.2183	4.7385	11.528	4.421	3.3016	10.34	8.2888	2.6984	8.1862	2.4269	11.018	7.661	3.9922	7.5212	5.7871	7.2042	11.043	5.208	13.57	3.7962	1.7693	8.4326
-0.45445	5.4203	1.3882	1.143	4.8432	5.7013	2.0932	2.9084	-1.8633	-1.0605	-0.57272	2.4172	3.9824	-2.0606	1.9594	-1.12	4.0527	2.2712	-0.71185	3.1961	9.7748	5.9002	4.919	2.4374	4.6211	3.7666	9.2433	5.545	5.376	-5.1308	-1.2774	6.4788	4.3776	-0.66368	8.7269	3.3078	5.2779	3.1033	2.2268	2.0351	4.2856	-0.43594	4.3216	-2.5056	1.6806	-0.067735	10.241	-2.5127	1.6161	3.1316
-10.303	-15.509	-11.077	-14.06	-6.7222	-8.8447	-9.5528	-13.069	-15.965	-18.518	-7.508	-4.8529	-11.13	-12.863	-9.4927	-11.732	-8.5734	-8.6927	-9.3498	-10.674	-13.46	-16.97	-11.556	-13.6	-14.095	-8.7029	-12.115	-10.193	-10.696	-9.304	-11.964	-5.2501	-12.112	-6.8673	-13.159	-8.5811	-8.396	-8.5634	-9.8732	-9.9121	-13.173	-12.797	-12.532	-13.014	-15.255	-13.504	-10.588	-18.464	-10.199	-16.607
-13.088	-16.856	-13.694	-16.878	-7.7103	-7.3537	-13.546	-15.893	-8.9983	-13.12	-12.905	-20.896	-14.322	-18.31	-7.7726	-17.442	-14.751	-11.052	-14.721	-16.12	-13.548	-14.109	-16.205	-14.312	-5.6082	-16.413	-11.832	-15.583	-7.4624	-17.169	-21.64	-19.622	-10.598	-14.016	-12.403	-7.95	-16.117	-14.401	-13.732	-18.474	-9.8229	-9.3344	-10.822	-14.95	-9.7958	-13.415	-11.858	-12.775	-17.389	-9.9582
14.422	10.205	6.1171	-0.25309	6.554	4.8532	7.2359	12.944	9.0137	10.222	9.0517	17.014	7.5312	8.5634	7.4469	8.6643	7.4585	12.307	12.242	5.9529	7.461	-4.4347	7.9507	10.719	9.0621	5.4414	11.851	-1.7525	10.665	10.067	8.8987	10.393	5.4893	9.0804	12.628	7.6856	7.9945	7.2461	6.6921	9.1291	13.149	6.4802	0.9365	11.31	3.2925	12.916	9.8458	9.8233	4.3992	3.7591
-10.732	-14.201	-8.9897	-4.4158	-5.7861	-5.0916	-13.99	-10.24	-14.372	-14.235	-5.4576	-7.8034	-17.526	-14.191	-8.4933	-13.297	-16.305	-12.106	-7.6728	-5.3247	-9.6948	-16.375	-19.372	-11.371	-12.05	-10.374	-21.249	-7.9769	-14.783	-7.5195	-11.271	-11.177	-12.37	-11.982	-5.2951	-3.6622	-14.059	-5.5083	-3.4863	-9.4832	-12.446	-15.292	-6.9553	-12.666	-13.075	-9.9014	-10.715	-15.149	-12.464	-9.6582
-8.4296	-5.1062	-6.098	-10.815	-4.1064	-5.4478	-10.24	-6.9573	-2.6901	0.88639	-5.2764	-4.0156	-4.9256	-5.5717	-4.2044	-7.3697	-7.3386	-2.3323	-9.2834	-7.7785	-10.495	-14.178	-11.213	-13.594	-2.9554	-1.4573	-5.6369	-6.4388	-2.8701	-6.1359	-5.3531	-8.4865	-4.294	-10.384	-8.6783	-12.304	-8.948	-5.9512	-11.22	-9.6227	-10.879	-9.4144	-5.4442	-6.8456	-3.8101	-8.4745	-6.6238	-2.7012	-7.8802	-4.2988
-8.7579	-15.45	-17.012	-15.996	-19.804	-8.0488	-16.938	-10.601	-16.23	-16.464	-18.621	-13.461	-16.425	-14.49	-18.583	-13.427	-17.102	-18.435	-14.25	-16.044	-20.728	-7.9808	-15.13	-17.447	-12.807	-11.953	-21.677	-16.899	-21.689	-10.898	-13.839	-10.746	-19.269	-14.028	-20.326	-12.311	-14.561	-13.769	-13.785	-8.6143	-17.958	-21.937	-14.367	-12.797	-19.145	-11.803	-10.949	-17.612	-10.668	-11.196
-5.8227	-10.73	-10.466	-10.529	-10.313	-11.417	-0.92754	-6.9739	-11.852	-3.5507	-15.632	-6.692	-6.6043	-13.679	-8.5259	-7.6359	-10.493	-16.147	-12.347	-10.331	-9.8083	-3.2555	-15.632	-6.0767	-8.0965	-7.0914	-15.285	-13.362	-9.547	-7.1314	-5.5718	-11.718	-12.199	-6.6804	-7.9725	-10.398	-14.972	-14.907	-8.9966	-12.215	-8.9791	-7.6305	-4.8591	-9.1395	-9.2079	-11.223	-7.9851	-11.259	-6.2541	-11.348
-1.6014	-1.2738	-0.92428	4.2123	-0.95269	3.372	2.4561	-4.4011	-7.1294	-2.8614	2.0881	-7.6709	-6.332	-2.9338	-2.9107	-3.9573	8.9202	-4.2321	2.0307	-4.9107	-4.5868	2.3159	0.091255	-8.227	-5.8421	-2.9763	2.0294	-3.0426	-3.1682	6.6092	-2.852	-1.78	-4.6209	-5.4098	-2.6893	-1.8298	3.2019	-4.4261	0.41937	4.9956	-3.2869	-1.0609	2.8248	-1.5723	-3.9693	-9.196	-1.3984	-2.2746	-6.0833	-1.0234
-21.872	-22.424	-20.809	-20.319	-23.302	-19.393	-22.902	-23.866	-24.717	-20.851	-16.302	-20.97	-13.927	-25.757	-16.075	-22.224	-21.703	-24.318	-27.261	-26.636	-17.568	-23.072	-31.428	-20.891	-20.885	-21.888	-19.798	-18.731	-18.045	-21.933	-23.531	-26.624	-21.501	-18.239	-15.69	-20.043	-30.728	-22.276	-27.485	-10.608	-19.266	-22.979	-21.385	-12.78	-22.791	-14.378	-18.587	-16.679	-26.86	-16.668
-8.941	-5.472	-5.2046	-6.5368	-7.8025	-4.7743	-5.1242	-9.1095	-8.927	-8.7511	-9.623	-4.3419	-8.114	-11.394	-6.8127	-8.8632	-3.4608	-9.848	-8.1563	-7.8193	-17.291	-12.313	-7.3274	-5.4815	-8.3019	-13.627	-8.382	-11.306	-13.14	-10.061	-9.5948	-8.737	-7.297	-7.1239	-3.4962	-0.45094	-4.1987	-8.0832	-10.69	-12.338	-4.378	-6.1405	-3.7745	-4.4274	-8.8224	-7.3542	-2.5398	-4.3702	0.82233	-8.7396
-17.346	-13.721	-8.8457	-10.838	-13.148	-17.42	-12.786	-8.1326	-6.4851	-12.822	-10.827	-9.7509	-10.638	-14.881	-14.819	-13.585	-7.4025	-16.15	-11.462	-20.123	-12.328	-13.119	-11.306	-13.145	-13.059	-5.326	-8.073	-14.661	-5.4905	-13.681	-10.1	-11.152	-9.1288	-12.149	-9.3708	-17.875	-9.8752	-10.071	-13.394	-14.282	-10.225	-15.01	-11.844	-10.828	-15.099	-8.1464	-18.571	-11.751	-14.564	-19.488
1.3208	0.15557	0.34836	-2.5245	-7.9509	-2.057	-6.9187	-0.12167	-9.9802	-11.779	-5.2293	-2.3808	-5.3196	-6.2068	0.13905	-2.7758	9.8237	-1.2175	5.2178	-0.20022	0.21637	0.36844	-4.9107	-3.5257	-2.5578	-12.669	-3.2347	4.7531	-0.05795	-9.7075	-6.8342	0.56181	-4.335	-4.4262	-3.7639	1.1328	-2.9676	-5.606	3.5976	-8.4195	-6.1949	-1.2498	-5.104	-7.3184	-1.4953	-0.8075	-2.9877	-3.4686	-8.4047	-9.4954
-12.495	-15.684	-22.057	-9.2089	-15.456	-5.3803	-17.004	-14.082	-8.7367	-6.2771	-18.498	-16.199	-17.03	-11.91	-6.3526	-9.1135	-6.0447	-10.061	-13.779	-16.289	-12.788	-12.759	-8.8594	-10.598	-12.755	-16.082	-12.84	-15.159	-18.067	-16.081	-13.453	-16.576	-13.872	-13.678	-20.035	-7.2305	-9.2742	-18.808	-16.097	-17.333	-10.945	-14.949	-11.51	-11.02	-14.011	-15.316	-12.668	-17.188	-18.229	-13.392
0.5211	-0.26689	-1.9018	2.034	3.2561	0.14431	-3.5056	-2.731	2.4601	1.9946	-1.0423	-6.5523	-4.6273	-0.17838	-3.596	2.248	-2.1527	-1.3154	2.2777	4.604	0.14239	-3.3029	3.6841	-5.8679	-4.6925	4.2663	0.039741	5.5304	-0.96061	6.848	-4.6911	-1.2248	-2.0185	6.6129	-1.1869	3.9262	0.65858	-7.6419	-1.6659	-0.29638	-3.0938	1.691	-0.41144	-0.66954	-0.365	0.40436	6.5149	2.2288	0.18996	-0.093532
5.8977	-3.2043	5.7219	-3.4643	-5.99	-5.641	-5.4201	-8.3242	2.2126	0.21143	-6.8606	-2.0193	-8.2211	-1.2623	-2.1683	1.7567	-3.7641	-3.5221	-2.5832	-3.6444	-2.6729	-3.0998	-5.3768	-3.7576	-3.5438	-2.6104	-2.896	-2.8949	0.77534	-2.2555	-7.0371	-5.9947	-5.4757	-2.4576	-2.9799	-5.9038	-2.6316	-4.8845	-4.7719	3.5463	-6.5992	-7.6531	-1.6582	-1.8359	-6.5453	-5.6201	-5.0405	0.055281	-5.267	1.7122
-12.455	-12.882	-16.057	-9.3151	-8.7904	-16.659	-9.9774	1.7819	-13.213	-11.344	-13.747	-8.127	-11.17	-10.371	-5.6318	-10.448	-8.0084	-12.398	-8.0053	-8.632	-10.032	-9.2934	-6.9111	-10.442	-11.365	-10.199	-8.6897	-7.3475	-16.792	-4.8442	-9.5654	-15.192	-9.5041	-15.171	-6.1906	-9.1458	-8.9619	-8.9106	-9.353	-8.8766	-8.367	-8.9692	-11.27	-14.22	-8.824	-10.758	-9.3934	-12.322	-12.184	-10.897
-20.252	-24.337	-21.545	-18.441	-25.857	-16.3	-23.652	-26.378	-16.644	-22.453	-21.307	-22.578	-23.111	-22.146	-20.148	-22.725	-27.289	-24.641	-22.285	-24.018	-18.61	-21.887	-25.523	-25.446	-28.431	-27.261	-29.592	-13.93	-15.626	-25.305	-25.687	-23.961	-20.61	-18.905	-17.91	-16.459	-21.557	-23.835	-23.844	-14.048	-13.414	-15.629	-17.64	-23.11	-23.51	-24.183	-25.517	-18.648	-22.265	-32.999
-11.174	-7.6848	-3.3702	-6.2154	-8.8354	-1.4302	-12.483	-7.1418	-13.035	-5.782	-8.3983	-9.2868	-8.3259	-2.9142	-12.565	-13.34	-9.0393	-9.4061	-5.7392	-6.4001	-8.0656	-6.71	-1.2529	-6.4676	-15.578	-6.3153	-11.003	-7.9147	-8.4533	-15.715	-6.6976	-11.978	-15.234	-4.4891	-7.0287	-2.8082	-8.6305	-7.7142	-11.732	-0.64779	-8.9123	-10.908	-10.44	-9.8324	-8.2632	-9.7685	-6.3917	-6.5639	-9.6607	-7.9484
-1.2734	5.868	4.5113	-0.43678	3.7987	0.65911	1.2514	2.8333	3.457	-4.2855	-3.0714	4.0418	0.90375	-1.8899	0.94866	7.7364	5.693	4.4621	-0.20542	0.83461	-0.53724	8.8776	1.7039	0.75453	3.9365	3.0368	5.8177	1.505	5.9359	-1.1917	7.3385	7.3233	-1.0699	3.1981	6.3251	6.2316	3.3094	5.0728	0.083427	4.6709	-2.5014	5.7854	2.8921	8.5924	6.2238	-1.2788	5.4308	0.03258	3.1536	3.1036
-3.9517	-2.4063	-1.8695	-3.8881	-5.2606	-4.4437	-3.2971	-4.9745	1.5532	-1.7171	-2.8376	-6.3623	4.3775	-1.6336	0.55647	-1.2355	-2.9285	-4.9203	-1.5987	-7.807	1.5395	-5.1449	-0.34008	8.4918	-1.3211	3.2846	-3.6726	-2.4909	1.8694	1.0848	-2.1913	0.60576	0.11378	-2.5276	-2.5121	-0.19481	2.3677	5.3547	-6.3663	5.4277	-7.9529	-3.4289	2.0364	-5.3185	0.59866	8.0101	-4.6935	-4.4931	2.0028	3.4522
-11.625	-17.393	-5.99	-10.823	-16.313	-12.316	-6.173	-7.0671	-13.476	-11.894	-8.8796	-11.617	-6.9688	-6.858	-11.709	-9.5556	-12.306	-10.301	-11.279	-6.4772	-10.465	-7.9641	-3.816	-7.2934	-13.3	-17.946	-8.4277	-6.5554	-12.748	-10.903	-14.079	-1.8098	-14.039	-13.759	-13.23	-8.8542	-18.134	-5.3987	-9.6041	-17.301	-14.291	-8.8674	-12.877	-5.2488	-12.764	-14.301	-9.9659	-9.8344	-12.119	-6.641
-2.4208	-3.1247	-0.074145	-1.0718	1.6991	-1.1547	0.27759	-3.2448	0.045594	-4.4223	-2.9336	-6.9357	-6.3014	-7.5665	-3.747	-5.2634	1.5193	-0.32825	-2.1244	-5.0172	-4.497	-5.4305	-3.8354	-2.0287	-1.9571	-1.3214	1.7403	-4.5124	-9.9475	2.461	0.46184	-2.6167	-0.43869	-8.8784	-0.63558	0.54094	-5.7753	-1.0735	-6.9515	-3.2096	-3.7394	-0.77047	-4.4258	-2.3561	-2.4222	-2.8161	2.8314	0.83517	-4.0655	-2.5258
-20.53	-12.595	-12.538	-13.798	-6.8263	-18.929	-13.479	-6.881	-10.157	-15.884	-7.2143	-7.8669	-11.25	-14.276	-9.5645	-12.431	-6.5348	-18.485	-12.342	-11.23	-10.988	-10.856	-11.558	-9.6808	-10.955	-10.96	-9.9597	-14.382	-13.885	-10.831	-13.887	-15.574	-7.4168	-7.5105	-8.9142	-12.714	-10.347	-16.456	-16.717	-9.3682	-9.3368	-10.308	-14.906	-16.34	-10.328	-10.863	-15.125	-9.9204	-11.333	-16.766
-6.5859	-4.8431	-0.084098	-1.9849	-3.5706	-9.5236	-5.675	-7.3971	-0.5387	-2.8977	-3.8458	2.9434	-3.6186	-1.3187	-7.3056	-7.7084	-1.8485	5.4881	0.048794	-2.2568	-5.9403	-6.9756	-2.9435	-1.8169	-7.1037	-0.09657	-5.9709	-6.7908	-6.3821	-1.7907	-2.9293	-2.1236	2.3659	-6.7573	-3.8773	-4.3379	-3.8353	-2.3359	-2.7539	-1.2777	-5.8622	-4.5704	-1.9871	4.341	-0.97281	-4.8733	-3.8431	-2.8179	-2.7183	1.865
-6.6475	-5.6121	-6.2377	-2.6319	-4.424	0.10881	-1.204	-1.0553	-1.9544	-6.9429	-4.1534	-4.2592	0.43123	1.6496	2.6619	-1.086	-2.7881	-1.1531	-0.61346	1.814	-5.781	-12.741	-5.0997	-3.776	-0.49257	-2.0952	-0.1043	-0.059288	3.0335	2.0116	0.13863	-8.5001	-0.67011	3.5727	-0.38948	6.3864	1.2305	-4.3331	2.6036	-4.0946	0.75887	0.52527	-7.4728	-11.308	-1.5998	-4.0684	-1.1784	0.74079	-3.588	-0.020622
11.952	9.372	18.855	11.31	7.9915	11.404	6.2427	12.658	12.57	16.596	11.113	10.083	4.6536	11.308	15.838	14.264	7.5857	12.224	9.3502	9.6153	1.6866	11.962	8.0521	12.689	10.867	4.3218	14.931	8.1402	15.082	13.72	9.183	17.281	15.064	8.6066	8.4975	9.6243	5.453	10.815	7.9233	14.648	12.487	8.979	6.0862	13.055	5.8281	10.603	3.2914	17.193	12.918	14.731
-8.8104	-6.3944	-9.0309	-1.5871	1.1828	2.6306	2.0109	-2.9942	-6.1006	-5.5118	-8.6985	-3.5554	-2.9888	-3.3016	-6.8887	0.7942	-4.4572	-9.0135	-5.1455	-0.48846	-4.6785	-2.6299	-6.9697	-2.6678	-7.8273	-2.0259	1.2103	-7.2717	1.7213	-6.4862	-1.5485	-3.2191	-0.70339	-2.9558	-4.5386	-5.9362	-3.2818	-0.1589	1.0422	-1.6749	-8.8832	-9.5323	1.2838	1.2033	-1.8613	-0.66251	-0.67626	-6.2677	-3.4882	-8.2888
4.1004	9.1019	2.8096	11.789	0.21296	-4.3585	2.6707	4.781	3.872	5.0831	-1.9588	5.8435	8.9098	13.496	6.3128	9.3324	5.7493	3.0743	11.924	5.1917	9.672	4.4079	12.086	-0.87592	5.0677	9.0551	10.017	10.007	10.469	5.0293	2.8854	2.5339	4.4084	7.7232	5.9707	8.7858	15.075	7.5486	14.445	3.1334	7.4182	13.166	13.558	9.4162	3.9488	6.8497	2.0051	4.1275	6.5056	11.658
-3.1826	-8.9128	-4.6786	-2.893	0.58043	0.49793	-0.43947	-4.6389	-6.876	5.4686	-5.825	4.6608	-3.0084	-1.0116	-2.2127	-3.4458	2.8456	-2.2728	-5.7902	-1.9626	-1.5451	-3.5268	0.90456	-3.1567	-4.5771	-0.062038	-0.4468	0.11226	0.53299	-2.4363	-0.37397	0.82625	-4.527	-4.3286	-8.1351	-7.3926	-0.13202	-7.8285	-1.3008	-9.639	-3.7423	-0.034305	1.1805	1.4744	-1.9969	-3.9002	1.9621	-6.2428	-7.5838	3.7089
11.182	5.1694	3.5252	13.933	8.9693	7.4094	6.0755	7.4178	12.609	8.697	5.585	6.8466	14.426	10.772	11.72	0.41642	7.0965	14.351	16.973	11.256	6.6592	9.6142	8.2311	11.324	12.7	4.0667	15.769	5.8812	3.6036	6.2055	11.643	8.1875	7.2273	9.8414	12.389	11.123	11.75	13.093	10.611	8.0204	8.4131	12.025	9.2892	5.9387	3.5566	9.7291	12.17	7.8905	8.4751	4.8488
5.8805	6.6171	10.155	13.233	-0.27705	5.851	8.401	0.69048	9.8158	12.283	4.9773	10.009	5.9004	4.8102	6.0442	6.3946	9.705	5.5221	-3.8784	-0.35576	5.7031	1.8198	6.833	7.3139	9.6533	6.457	4.1367	5.9219	7.1821	6.1558	6.1957	5.5629	8.6222	4.7096	3.1715	1.957	-0.56791	4.9729	5.6562	-0.35821	11.493	6.4798	6.4292	-0.018012	4.7294	1.239	10.541	7.738	3.9306	4.7922
10.661	14.518	10.836	4.1066	4.7465	9.5555	10.049	7.9257	6.1464	3.8909	13.443	10.824	7.1197	4.6742	13.137	5.7897	2.5251	12.415	11.115	11.756	13.742	9.6087	8.1251	2.068	4.953	11.303	8.4837	6.3236	10.671	15.209	4.8708	7.3308	11.632	6.5943	4.6263	9.2226	10.791	4.4541	6.8296	7.1255	5.2361	14.246	12.413	5.5134	4.213	6.2977	8.4561	8.0147	8.0454	10.62
1.523	2.0735	6.8311	4.7927	-1.7192	12.124	-4.9565	-1.7029	2.0169	9.2904	6.6275	7.1635	0.040139	4.8444	5.9387	8.5029	8.1051	9.5055	9.3563	6.7802	0.99218	5.8293	2.9237	3.1848	5.8666	4.6065	8.3541	6.9891	3.1271	5.253	8.216	2.1716	-0.75756	5.8659	2.4307	2.5564	2.6865	4.0026	1.5415	10.261	9.5264	7.4686	2.2828	10.872	4.2779	-1.2725	3.6621	4.8311	4.0666	6.9643
-9.6169	-18.929	-18.529	-9.8983	-14.423	-13.022	-8.0772	-14.102	-15.744	-9.2914	-12.851	-16.518	-14.592	-12.846	-6.9196	-13.979	-11.793	-19.483	-18.058	-9.8505	-12.673	-9.4309	-12.414	-13.05	-10.853	-11.107	-18.356	-8.9588	-9.5921	-17.03	-5.5443	-15.128	-9.6509	-14.632	-8.5846	-13.91	-14.116	-7.5267	-9.1745	-9.9417	-2.1321	-14.3	-13.968	-16.835	-18.8	-11.564	-14.825	-12.054	-15.266	-12.978
-0.9767	2.8414	-3.9806	3.6428	6.479	3.1624	2.6994	4.1245	5.4419	1.171	1.869	3.4144	3.682	-1.0125	0.033363	3.1116	0.21511	-4.129	4.1719	2.4654	7.6134	-0.54801	5.1453	0.76152	2.5629	2.3162	3.5407	2.7016	-3.0889	-0.042391	-0.79037	5.8953	0.33304	4.3321	2.2961	1.4378	7.8699	-1.0432	2.1568	1.1369	-0.61692	-1.1469	-2.2142	3.3928	8.2389	-3.8004	-3.3522	2.2628	3.3534	1.7513
-1.7316	-2.274	-4.4287	-1.4858	-6.5468	0.64848	-1.4863	-1.1206	-4.6034	-3.4264	-2.7778	3.4319	-4.9786	-3.4521	-8.854	-3.9175	-0.30874	-6.6138	-3.7968	-3.9944	-4.0414	0.17682	-3.7176	-6.4477	0.40371	5.0298	-5.9032	-3.4035	-3.3576	-2.5682	-0.052685	0.74763	2.0615	-2.7655	-1.294	-6.8942	-5.8396	-2.9884	-2.5498	-3.4139	1.5977	-4.4949	0.25331	-3.714	-0.19545	-2.6319	1.7659	5.4339	-1.4279	-4.8605
0.43502	-4.237	0.15985	-4.7982	2.5782	0.9542	0.36027	-8.091	-9.0054	1.8227	0.76317	-0.72366	-1.5938	-2.3567	-3.2579	-3.5666	-1.3235	-2.4339	6.6754	-10.516	-1.8878	8.2472	-0.69735	-0.8477	-8.5393	-2.4772	-9.4038	-0.50155	-0.2853	2.119	-4.3547	-3.4209	-1.3024	7.3656	1.3348	-4.4281	-2.101	-2.6635	-5.4278	-3.7699	4.7656	4.3753	2.7505	-3.5582	-2.8786	3.6436	-6.1829	-1.2675	2.1475	-2.3089
2.5845	3.9735	-1.9314	-5.7745	-0.859	-0.33072	-1.6541	-5.2298	-5.0926	-9.0922	1.9712	3.4288	-6.4507	1.2509	-1.93	2.6263	-8.047	-4.1587	1.5449	0.87387	2.9688	-8.5705	-3.3028	-0.38854	-5.6512	0.69937	-2.8357	-0.45733	-4.5409	1.2539	-3.2965	0.51096	-4.752	-6.4205	-1.606	-7.1482	0.54065	3.8993	-3.4955	-7.8279	-0.55343	-3.9857	-5.902	-0.90815	-1.5918	-2.0659	2.9	-1.9272	-11.807	-4.1983
-18.974	-10.802	-16.664	-9.814	-12.514	-15.887	-19.483	-13.557	-14.257	-7.2072	-15.755	-17.529	-13.091	-12.459	-11.514	-13.614	-14.427	-17.51	-15.446	-11.371	-14.472	-18.624	-20.105	-18.434	-11.628	-12.904	-9.8958	-18.548	-11.132	-14.508	-13.406	-16.807	-13.292	-15.256	-14.126	-14.974	-19.009	-17.395	-20.239	-19.023	-16.286	-12.263	-10.926	-17.357	-15.835	-18.705	-9.8358	-16.338	-23.249	-17.569
-4.4189	-2.7624	-10.177	-2.1376	0.88408	-7.2709	-9.6713	-7.8236	-7.4243	-1.4887	-9.3625	-7.7219	-15.622	-7.1734	-9.4628	-6.1628	-10.121	-1.0282	-8.1075	-1.3826	-8.7548	-3.4585	-7.6149	-7.4129	-0.90702	-0.13908	-9.6105	-7.3617	-11.365	-7.8556	-1.7797	-2.4855	-3.6375	-13.534	-6.0728	-10.403	-5.6928	-10.282	-3.1044	-9.8152	-8.6622	-2.6439	-8.9861	-6.8931	-8.2122	-7.3148	-3.934	-3.2158	-1.8068	-4.1369
-1.0929	-6.4306	-4.5497	-1.9478	-8.7709	-2.9733	-3.8648	-0.50399	-11.177	-11.02	-4.17	-1.4008	0.92758	-4.9243	-4.6356	-10.993	-3.3481	-4.7177	-4.0659	-1.0821	-0.68795	-2.6756	-7.1198	-9.3241	-0.31887	-8.7668	-7.0192	-3.8138	-3.1499	0.35462	-9.287	-8.9124	-7.99	-5.0464	-6.3556	-5.2447	-5.1701	-2.2109	-4.8248	-0.95278	-6.1355	-6.6307	-3.3015	4.1165	-5.1544	-8.0708	-2.43	-7.8619	-4.8343	-2.7092
-9.8959	-15.245	-15.385	-13.146	-15.807	-18.02	-13.233	-7.0713	-13.21	-14.138	-7.9977	-11.483	-13.309	-8.3225	-2.563	-8.0347	-5.649	-10.94	-8.0668	-4.1846	-6.4623	-7.5617	-6.4987	-10.022	-12.834	-5.8216	-18.855	-10.933	-4.3077	-7.5569	-8.311	-6.4566	-5.5754	-6.7416	-3.6132	-18.089	-12.574	-10.141	-11.449	-5.0062	-7.8014	0.24406	-8.6441	-12.33	-8.6418	-5.5098	-11.322	-2.7821	-1.8109	-8.1773
-9.8164	-5.7286	-6.2431	-5.8532	-1.605	-6.1604	-3.768	-6.2742	-2.4458	-5.4567	-9.551	-3.3321	-7.2301	-4.0981	-5.928	-5.3911	-2.7734	-4.7766	-10.902	-11.155	-2.5219	-0.918	-8.1353	-11.549	-7.5446	-3.9039	-6.7103	-13.989	-0.21917	-2.2988	-0.96966	-4.9433	-6.9968	-7.0165	-6.2585	1.6007	-4.7976	-12.539	4.2164	-0.13995	-4.0581	2.7292	-4.3292	0.16219	2.1719	-5.0738	-0.23052	-4.6834	-0.30352	-2.8139
2.5236	2.8129	-5.3167	-6.8496	-0.01811	-6.5521	-0.14004	-4.4584	0.481	1.3511	1.4129	-7.3069	-4.8571	-8.7282	0.48486	7.7007	-2.7723	-4.1166	3.3033	2.4387	4.4932	-3.955	-5.5669	-4.3141	3.502	-1.8522	-6.0878	-4.732	1.1828	-4.1453	-2.11	-0.21783	-5.6105	1.5067	-2.2654	2.2178	4.3362	-3.6242	1.3814	3.2295	-1.8251	0.43066	0.030901	1.1225	-1.1204	-6.4627	2.7046	3.3029	-0.87572	2.5437
4.8579	8.3761	-2.4578	-3.0777	-0.012623	3.1485	6.6935	3.323	-7.4491	-0.43701	-1.2495	4.7049	-1.6338	4.3715	6.5859	2.7588	4.7522	5.8218	-8.5066	6.5529	4.0143	3.8131	6.5782	3.7061	3.7537	-3.3037	3.3938	5.4966	-1.4104	2.3726	3.4692	-4.4718	-0.64964	6.372	-1.3781	-0.74487	-0.019074	9.3256	1.5811	3.4382	-9.4202	-0.47814	-0.018415	2.6809	1.4277	1.168	1.3693	11.443	4.575	-1.1734
-11.702	-10.011	-17.662	-10.82	-12.724	-8.5069	-14.868	-11.366	-2.3492	-17.514	-16.371	-9.7304	-7.6836	-10.779	-11.413	-12.824	-10.476	-13.916	-12.78	-13.377	-14.843	-10.486	-17.354	-14.579	-12.862	-7.2271	-6.9734	-14.619	-11.821	-17.34	-7.4434	-19.941	-2.7305	-16.593	-13.663	-12.863	-13.272	-7.8381	-8.0969	-7.9626	-12.741	-13.972	-12.369	-5.1876	-14.505	-8.7336	-14.255	-15.742	-12.222	-15.997
-9.7743	-8.0726	-10.019	-16.875	-8.9234	-14.453	-13.179	-13.849	-12.52	-3.957	-6.1657	-11.862	-5.6203	-8.7127	-10.986	-13.365	-16.246	-18.75	-7.3651	-8.9705	-10.938	-8.2483	-12.127	-14.34	-16.113	-0.9257	-10.405	-0.72071	-12.316	-9.4841	-10.037	-14.129	-8.3675	-12.97	-11.539	-11.651	-15.066	-13.357	-8.6889	-8.7175	-13.815	-9.5759	-9.2412	-8.7545	-11.718	-7.6961	-7.2547	-8.8975	-5.7688	-8.979
-3.4828	-4.1512	-9.0938	-2.5007	0.11886	-0.68595	-4.6238	-0.906	-3.6839	-8.8323	0.76444	-1.2844	-0.13554	-3.9065	0.98169	-5.9457	-4.6425	-0.39652	-8.0341	-4.1642	-7.3872	-5.1757	-1.4834	-13.275	2.5401	2.4875	-2.9801	-4.7121	-4.6074	-6.6689	3.1405	0.1307	-7.4219	-0.78203	-3.4259	-3.9379	-2.0097	-0.025887	-8.3536	-2.1278	-1.8808	-9.6008	-2.531	1.3029	-4.3641	-5.4124	-5.6131	1.0568	-6.2633	-9.2572
-5.3483	0.42535	3.7078	-1.1784	-3.7662	5.4275	2.4473	0.42984	-0.107	6.299	2.0798	-1.7885	-1.6733	5.2608	2.4032	5.7964	1.9299	6.0717	6.2106	2.648	-2.5939	2.9094	4.964	-3.6913	1.9856	-2.1827	-2.215	5.54	-1.3708	-0.77012	-1.8639	-2.5871	-3.9038	8.9952	8.2572	1.1517	1.5653	4.8402	-7.1999	5.7363	5.0062	3.6521	2.4612	2.4353	-4.0302	6.3735	-4.7883	2.7539	6.0871	1.2141
-2.6104	-4.9404	-5.7548	-8.5126	-11.075	-10.419	-12.746	-8.1123	-11.72	-9.6899	-10.777	-11.856	-3.2823	-9.2358	0.1561	-10.526	-3.7608	-7.0391	-8.8852	-7.3193	-11.094	-12.57	-7.0798	-9.2854	-6.9855	-10.642	-0.37101	0.22503	-9.2898	-6.895	-9.579	-8.915	-7.4166	-3.9444	-11.866	-8.9402	-15.06	-4.6686	-6.317	-12.984	-12.036	-8.5391	-7.5742	-10.009	-12.095	-7.7059	-7.6861	-5.9597	-15.252	-10.663
0.37816	0.53774	-4.0252	2.3963	2.5866	2.3344	-2.7356	-4.1772	4.0419	8.749	1.6899	4.0041	-1.965	-1.6302	3.598	-5.0001	0.99052	0.37804	-1.6112	-1.5519	-2.5531	-1.6082	3.7127	-2.7389	3.2549	4.6564	1.8717	1.9912	2.6064	0.51653	0.13743	6.3957	5.5406	-8.6183	3.1671	8.7876	5.09	1.7167	1.4015	1.7311	-1.9921	5.4603	4.4262	-1.8419	-2.7792	-1.671	-0.07752	-2.4651	-3.5486	2.005
4.1096	-0.92828	0.60303	-0.77287	7.9879	-4.8732	-2.1655	-1.9581	-1.2	-7.2327	-2.8019	1.4609	3.5291	6.7955	1.1962	0.21924	0.22971	6.6878	2.0921	0.42642	-1.4603	-10.452	-3.4658	-4.421	0.34718	-3.4194	-6.2706	-6.727	-2.5103	6.0469	-0.29931	1.8785	3.2725	-6.6008	-4.8158	-4.746	-2.6594	3.0231	3.3971	-2.8833	-8.4334	3.3353	-5.9782	0.27952	-4.4679	-1.6067	1.0719	0.97408	-2.7175	-2.1679
1.7795	5.1836	-0.60622	5.8789	7.5113	4.5143	2.6709	5.0078	6.1596	6.6839	2.5635	5.9673	3.4057	2.5075	7.7414	13.385	1.7549	7.3622	6.7265	9.5065	2.7488	8.7978	3.1904	4.4563	0.18434	9.0929	5.7425	4.0081	1.206	6.0667	1.9877	6.314	3.2051	3.2591	-3.0707	3.6383	3.5528	0.84737	5.4441	3.8298	4.0039	5.7628	11.478	1.8883	3.7617	2.6226	5.5468	1.4109	-1.0209	3.1457
-8.8625	-9.8315	-3.8287	-3.2664	-11.179	-8.7908	-11.598	-11.933	-11.385	-5.1161	-5.5679	-9.156	-7.9936	-8.7534	-2.4228	-9.219	-13.464	-4.0842	-3.8041	-7.4094	-0.59436	-6.3654	-10.301	-9.8204	-11.951	-9.4741	-14.126	-11.234	-8.2075	-16.434	-5.8062	-6.9669	-12.271	-19.12	-7.8795	-9.352	-8.7629	-5.6307	-9.176	-8.817	-10.609	-12.756	-7.8631	-8.3568	-12.404	-11.67	-12.581	-4.4741	-6.3279	-7.6919
5.1568	13.021	5.947	9.0289	9.2328	15.286	10.749	7.3369	13.672	8.6866	11.052	1.2845	9.7298	9.8676	8.4285	8.8629	8.6015	6.0909	7.559	3.2498	3.2989	12.833	-1.7005	2.0492	5.6322	15.908	4.8108	6.8788	11.701	7.6211	7.4218	6.8397	5.1497	9.7064	-2.7188	5.5984	2.2735	7.9961	12.024	7.961	6.2472	9.551	9.3918	6.378	7.4702	12.022	9.3262	9.2718	11.76	11.64
-3.7997	-1.4373	-8.6624	-3.5381	0.029814	-4.3929	-3.8548	-8.6134	-2.9775	0.29121	-4.3323	-3.7152	-4.5191	-8.8949	-6.4728	-1.5137	-3.0503	-9.8107	-2.3871	2.027	-4.5826	-2.5707	-1.5417	2.6164	-1.276	3.4963	0.080837	-8.5096	2.4958	0.58693	1.3083	-0.51201	-4.0296	-5.7952	-3.0726	-2.337	-4.3809	-0.25391	-0.24438	-0.011245	-5.5821	-5.023	3.4769	6.5466	-9.1409	-1.6299	-9.2851	-2.7988	-3.4177	-4.8979
-7.7248	-16.43	-9.5091	-14.163	-17.024	-13.164	-17.318	-11.542	-11.657	-16.781	-13.458	-12.245	-16.506	-18.672	-14.466	-9.4558	-17.575	-8.1629	-11.01	-18.302	-13.42	-15.386	-17.667	-11.069	-20.46	-6.6277	-11.987	-14.928	-11.522	-17.371	-14.484	-17.405	-7.5195	-13.652	-13.929	-13.706	-16.131	-20.845	-14.789	-13.128	-8.6927	-15.934	-15.46	-8.1013	-13.556	-11.546	-11.292	-15.427	-15.808	-10.716
-12.085	-21.933	-2.3796	-7.3904	-7.7018	-5.1459	-11.071	-9.5729	1.9786	-6.8143	-11.312	-11.891	-13.514	-10.632	-10.764	-14.163	-5.463	-12.618	-11.281	-12.023	-9.0352	-12.826	-10.807	-8.671	-14.881	-13.648	-7.0067	-12.724	-7.4703	-8.4832	-9.5798	-9.6525	-0.45545	-15.64	-17.178	-11.376	-8.2128	-11.172	-5.1464	-12.302	-8.2526	-13.455	-9.5268	-10.497	-4.8633	-8.3913	-17.038	-7.9448	-9.7089	-11.494
12.06	10.448	11.324	9.2364	10.428	7.7353	11.471	12.817	2.293	12.288	7.5569	13.779	6.2926	14.466	13.116	19.752	13.088	4.8018	4.7355	5.9675	10.261	10.358	8.9059	11.373	9.4293	5.2049	9.7389	15.067	5.993	10.433	12.672	13.268	10.049	16.98	5.7883	6.4149	10.727	13.447	8.6448	11.868	5.306	17.99	7.6854	1.363	6.9288	4.356	2.7142	9.3049	11.211	8.6035
-11.161	-11.634	-10.242	-13.167	-19.199	-16.102	-22.906	-12.037	-11.033	-16.118	-11.067	-16.8	-13.922	-14.369	-17.239	-20.38	-9.0001	-13.043	-12.241	-14.738	-11.506	-13.635	-14.276	-18.419	-18.682	-16.76	-14.835	-14.478	-11.23	-14.114	-17.159	-19.894	-13.488	-13.564	-13.32	-19.16	-16.264	-6.4385	-10.354	-14.062	-14.786	-16.723	-10.389	-16.89	-14.677	-12.985	-12.549	-17.074	-13.458	-12.335
-2.7107	-4.9364	-11.862	-12.261	-7.6455	-9.6465	-5.5337	-8.3789	-10.773	-6.2933	-10.458	-6.9152	-8.6405	-6.6752	-4.489	-5.83	-1.5449	-8.2087	-9.5989	-12.302	-10.268	-1.3896	-5.9513	-11.014	-6.2126	-0.2444	-12.197	-7.5762	-5.9109	-10.366	-4.0511	-8.5012	-7.8802	-4.1522	-12.457	-9.5527	-8.4826	-6.4992	-4.0797	-4.9889	-11.797	-13.657	-8.9101	-9.1025	-12.535	-10.47	-10.486	-1.9543	-6.2797	-7.6691
-0.60661	-2.3159	-2.591	-0.6042	-0.21019	-1.4593	2.3281	-3.1662	1.3266	0.34379	0.38578	1.9561	-4.2743	-3.9296	0.017744	4.3825	-2.7093	-2.6381	-8.1412	2.9182	-0.4014	-0.94451	-5.7576	0.15368	-1.8152	0.67016	1.1916	-0.91813	0.70642	3.4584	2.4839	-1.3121	3.9095	1.2811	-2.571	-7.6662	1.192	-0.68313	-4.5931	0.65944	4.1708	3.1087	-1.5374	-4.2466	-0.05713	2.6568	3.5042	-0.45116	0.052384	8.3413
-17.81	-18.9	-22.491	-15.617	-11.308	-11.092	-17.587	-17.319	-16.269	-17.511	-13.085	-14.231	-14.572	-13.887	-13.188	-18.679	-15.106	-18.594	-15.066	-19.714	-14.192	-10.133	-8.5181	-8.8632	-9.8768	-18.117	-13.749	-12.718	-11.964	-17.167	-16.55	-15.647	-13.647	-12.238	-16.93	-20.157	-16.815	-17.934	-14.748	-16.167	-14.628	-22.039	-20.212	-15.965	-12.844	-16.895	-13.775	-12.458	-16.468	-13.208
5.9012	9.0132	13.139	8.3528	1.0726	-2.9899	7.2501	4.0473	5.3509	11.329	11.241	4.8947	9.6256	8.003	2.1776	9.1443	6.1186	9.1649	4.1824	6.3049	8.4964	1.526	6.5727	9.4606	9.5218	3.3042	7.07	9.197	8.7443	5.7368	7.2598	5.4247	1.9414	8.6514	9.6915	10.452	9.5501	8.1409	7.6884	9.2835	10.721	7.6976	5.3389	7.9246	6.5332	1.3902	7.8309	3.8046	0.94148	4.2057
-6.261	-13.588	-5.6275	-12.287	-6.2119	-11.362	-5.9502	-7.0688	-9.2572	-13.422	-7.5196	-13.669	-11.38	-3.5532	-16.274	-8.8662	-10.954	-7.2405	-8.516	-10.43	-10.459	-12.372	-9.4018	-10.295	-10.05	-8.954	-11.539	-15.907	-13.742	-15.838	-7.5866	-8.1293	-16.151	-10.421	-10.728	-5.0245	-11.718	-12.106	-13.56	-10.261	-8.6051	-3.3838	-10.724	-5.247	-8.1969	-12.921	-11.228	-12.775	-7.8147	-10.396
-10.195	-5.3791	-6.1607	-2.7807	-8.3939	-5.1014	-15.587	-3.7702	-11.618	-5.2593	-9.3923	-10.816	-8.4294	-4.2806	-5.961	-9.4712	-3.5	-12.581	-7.0338	-11.215	-6.8313	-16.41	-15.529	-5.4317	-4.7003	-8.352	-4.9878	-12.559	-7.5987	-6.4904	-4.6188	-9.0575	-16.045	-6.1729	-5.1779	-12.239	-10.556	-7.4795	-4.2536	-8.4756	-15.441	-12.636	-9.1029	-8.2433	-10.975	-1.017	-7.4572	-6.3233	-13.581	-5.9125
0.91537	-2.8362	-0.090758	-6.982	1.7721	-3.8179	-3.9632	-2.7858	3.5917	-3.5938	-3.7268	-3.0564	-1.5767	-0.95143	-0.35974	0.74165	-6.1753	-7.4356	-4.1542	-4.379	-3.7031	-1.3827	-3.6098	-3.9217	-0.53925	-8.0668	-4.1223	0.054756	-4.9241	3.8534	2.0638	2.8879	-0.3909	-2.6742	-2.3979	-0.75285	-1.3885	-6.7405	0.99799	-5.1472	-6.0451	-4.919	-2.3878	-1.3342	-2.8332	-4.9407	-1.7869	2.7581	-8.2128	-1.5983
1.1973	6.6598	3.2993	7.2273	6.9873	4.0428	10.88	10.485	8.267	3.1035	5.0753	2.399	5.1598	3.1418	-0.12561	3.4683	-1.5354	6.816	2.4552	9.0714	2.3187	2.5527	9.7628	2.2459	14.881	6.2452	1.1585	4.311	6.1199	-2.2919	12.812	1.1974	4.2358	0.63461	4.396	0.36937	7.6898	11.743	5.3859	4.2763	3.11	11.683	-2.7118	2.8015	0.30076	6.0552	0.087022	10.803	1.9749	0.19657
-3.4863	-12.083	-8.2179	-11.589	-8.5565	-8.8153	-1.7499	-7.5183	-6.7114	-8.9918	-2.8922	-7.79	-5.4528	-7.5627	-5.8895	-3.7843	-2.0073	-11.87	-9.9042	-8.4656	-7.0846	-1.7975	-7.0832	-9.1598	-6.5055	-10.378	-8.971	-10.374	-7.8643	-11.076	-1.9172	-12.368	-6.9485	-13.291	-10.188	-10.519	-9.0158	-9.7442	-1.9257	-7.5149	-9.1627	-7.557	-2.809	-7.4035	-7.5367	-11.423	-7.2267	-8.7866	-6.0582	-0.30315
-10.032	-9.9055	-10.84	-7.8197	-13.523	-11.729	-6.0776	-17.185	-6.1519	-3.3785	-7.2977	-8.4478	-9.6004	-9.5749	-9.3685	-9.5596	-11.056	-10.08	-13.196	-8.6272	-13.178	-10.501	-11.522	-3.5864	-11.58	-8.9832	-12.431	-10.989	-13.203	-9.4862	-13.964	-7.8581	-9.7616	-6.3703	-15.71	-8.3718	-17.905	-10.934	-14.796	-13.16	-8.0804	-11.327	-8.33	-13.619	-8.6433	-11.064	-9.5269	-12.222	-9.6234	-10.738
-18.897	-22.18	-20.487	-13.259	-12.956	-21.762	-15.786	-25.308	-24.803	-27.875	-20.958	-22.072	-21.519	-29.532	-21.502	-23.861	-28.558	-18.127	-22.272	-20.337	-20.733	-18.901	-20.745	-21.643	-17.471	-18.058	-26.201	-25.187	-23.727	-20.442	-29.728	-16.207	-19.91	-18.483	-24.937	-21.528	-24.952	-22.784	-18.38	-25.689	-22.239	-24.472	-23.394	-22.71	-19.935	-23.346	-21.704	-15.15	-25.97	-20.293
-16.378	-13.179	-17.458	-13.698	-14.008	-20.857	-9.4825	-16.435	-15.936	-15.073	-14.607	-9.3954	-16.466	-15.086	-11.995	-14.684	-15.263	-7.9464	-16.746	-13.946	-11.076	-17.379	-17.378	-18.392	-14.714	-14.992	-11.923	-12.523	-16.978	-14.486	-18.693	-14.575	-16.569	-22.071	-14.811	-17.063	-13.934	-13.407	-12.464	-16.572	-15.889	-9.3242	-15.023	-11.17	-15.471	-11.83	-15.353	-9.9404	-17.367	-13.822
-3.6023	3.1425	-4.2831	-1.6332	-3.289	-4.8705	-4.0098	-0.60875	-5.8507	-8.0815	-2.8958	-5.8997	-8.2029	-4.5979	-9.3082	-4.8044	-9.3188	-6.4385	-7.7264	-4.1196	-3.9783	-2.9095	-3.2593	-4.3831	-2.5171	-8.3193	-6.1569	-8.0005	-5.8413	6.7344	-5.678	1.8477	3.5985	-1.9815	-0.61663	-5.3901	-0.87715	-5.0597	-8.3251	-6.0331	-11.267	-0.30428	0.79442	-4.4418	-1.1547	-3.1884	-11.294	3.2714	0.035171	-5.6873
-9.9974	-14.531	-9.7588	-17.905	-7.022	-12.712	-7.1591	-14.01	-9.4751	-10.852	-9.4767	-9.8948	-15.427	-12.431	-7.6046	-8.4979	-11.777	-12.518	-15.298	-8.098	-5.6746	-13.167	-8.7906	-11.622	-15.182	-11.543	-7.4937	-14.681	-6.194	-11.471	-10.614	-13.024	-8.3788	-10.159	-9.8483	-22.377	-12.108	-9.8024	-13.178	-10.519	-16.285	-6.6222	-11.634	-6.7547	-16.43	-11.969	-10.687	-11.74	-10.714	-6.1349
-13.117	-13.606	-13.26	-13.368	-17.898	-14.487	-9.3165	-16.369	-10.279	-14.03	-13.061	-6.9292	-14.959	-17.267	-7.5997	-14.245	-15.676	-11.47	-15.167	-13.159	-16.078	-7.879	-13.513	-2.489	-16.071	-16.885	-17.004	-15.965	-12.004	-7.5246	-6.094	-12.237	-12.728	-12.977	-8.0269	-15.354	-20.345	-6.4253	-14.611	-10.651	-20.801	-10.716	-15.911	-17.99	-21.952	-15.432	-14.304	-12.234	-7.8928	-10.51
-21.956	-12.203	-13.687	-14.157	-10.297	-13.26	-14.431	-8.5919	-14.163	-17.432	-10.104	-12.044	-13.711	-14.355	-14.013	-6.4962	-10.165	-16.506	-13.633	-17.718	-18.155	-13.072	-12.283	-12.438	-15.14	-14.464	-14.784	-13.788	-16.602	-23.653	-12.563	-15.303	-19.009	-16.839	-13.811	-14.886	-13.913	-14.699	-9.3647	-8.4416	-13.184	-15.834	-23.956	-14.554	-18.002	-14.368	-15.394	-16.499	-16.372	-18.154
-7.958	-12.992	-2.4205	-4.268	-10.162	-5.1994	-6.3014	-11.04	-8.9096	-6.4012	-5.237	-6.1503	-1.9662	-7.5211	-10.384	-7.1882	-3.8973	-7.9359	-3.8465	-7.381	-8.8733	-7.3712	-6.4613	-7.7593	-11.22	-8.6715	-5.8173	-9.3118	-5.5418	-8.7022	-7.5521	-10.532	-9.3685	-11.994	-9.7254	-9.617	-8.5564	-12.068	-7.0561	-8.6562	-7.8427	-5.4309	-3.6475	-6.4778	-6.5962	-4.5817	-7.0479	-8.5982	-14.734	-14.555
-12.881	-10.14	-15.969	-15.423	-14.268	-16.306	-10.994	-12.36	-11.374	-8.2646	-12.022	-14.784	-10.037	-14.602	-13.378	-10.606	-16.289	-7.5208	-12.796	-11.045	-10.428	-13.166	-14.179	-15.102	-5.2651	-10.7	-12.148	-12.245	-5.2828	-4.0273	-18.425	-9.164	-13.184	-18.2	-12.614	-12.914	-7.9774	-13.704	-9.6678	-15.66	-11.821	-18.412	-11.996	-12.335	-17.361	-2.7236	-7.8253	-11.419	-15.785	-14.024
2.105	8.9689	0.65994	4.527	0.56654	-0.56419	5.5402	5.8406	6.5268	1.2376	-0.39834	12.365	9.7229	3.3497	5.4093	5.061	6.4582	-5.311	0.48937	2.6271	10.022	3.9232	7.9544	-0.88828	1.1556	-0.37121	-1.1927	3.6257	4.1236	-2.7669	3.4768	6.347	-0.92662	3.675	4.3791	3.3925	-2.8186	3.0973	8.3679	-0.6551	7.3755	2.3814	3.6846	-0.52287	-0.75508	8.8795	4.6216	4.7068	-1.0746	2.966
0.043573	-3.6531	-6.14	-8.1038	-10.798	-4.5182	-5.7283	-3.1466	-8.1445	-5.6384	-2.5239	-6.3288	-5.21	-4.5061	-1.0594	-3.8025	0.99551	-9.3258	-0.9441	-6.2796	-5.0144	-1.7068	-6.6645	-8.4724	-5.9877	-2.7598	-7.3303	-10.381	-10.977	-5.9531	-6.75	-1.5225	-2.4652	-3.3924	-4.6686	-5.0518	-6.9824	-0.98508	-10.142	-6.4868	-4.4192	-8.4295	3.0225	1.531	-4.0797	-7.8507	-2.4762	-6.972	-0.067175	-9.2593
6.4671	0.67108	-0.62725	10.402	2.7973	1.4196	4.4407	4.2226	3.4936	1.5946	1.9653	-1.4537	13.852	4.6625	-7.0009	7.6511	-3.1918	2.9372	8.9379	3.2505	3.3093	8.6286	0.34749	2.2559	1.6376	-1.2168	6.5252	-2.2594	10.356	3.6768	-3.3666	1.8288	-4.4205	2.8356	4.1683	5.3532	0.35758	-1.7031	0.41003	1.2282	10.286	10.016	4.8581	3.542	2.222	7.5701	-1.1978	-6.6379	-4.2593	2.6172
-26.092	-19.241	-23.973	-22.064	-23.948	-17.013	-25.52	-21.464	-24.725	-19.572	-21.11	-22.307	-23.116	-25.375	-23.749	-26.285	-20.891	-21.526	-23.66	-25.934	-23.201	-25.298	-16.684	-23	-22.518	-23.701	-25.314	-24.072	-22.35	-22.939	-19.332	-21.235	-23.684	-26.98	-20.518	-18.957	-14.697	-19.499	-21.877	-22.418	-22.1	-20.922	-16.102	-25.77	-27.955	-19.672	-28.796	-26.47	-23.377	-20.794
-8.2467	-12.136	-7.7218	-14.022	-11.36	-12.664	-9.3208	-6.866	-13.334	-6.4324	-13.527	-4.5027	-14.291	-14.288	-12.098	-13.467	-4.7801	-8.0903	-13.692	-11.588	-8.2221	-11.37	-5.382	-10.063	-15.761	-18.259	-7.6775	-11.858	-10.576	-14.425	-13.388	-13.415	-10.98	-7.9968	-6.2377	-9.8961	-8.0574	-14.052	-16.066	-11.587	-10.517	-11.908	-15.172	-7.9919	-7.2887	-17.967	-6.666	-13.392	-8.4308	-11.617
-4.2414	-0.068452	4.2738	-1.983	2.7148	-4.9401	-0.51665	-1.5414	3.5311	-5.2041	0.89431	-2.6215	0.44671	6.1326	0.80387	-2.4312	-5.0053	-4.8215	0.42168	-3.7114	2.3668	-2.3638	-2.965	-7.1526	4.4204	-2.3672	0.77007	0.15651	-1.8124	-4.9549	-6.5383	-3.2235	2.2967	-1.3626	0.49654	3.7011	-0.11644	5.1657	1.434	4.486	-0.39459	-2.3106	1.4286	-1.7206	7.6575	6.1046	-4.794	0.64145	-4.1215	-5.4209
0.91253	15.548	8.7173	-0.99041	9.1464	11.545	5.728	2.2731	10.264	4.9434	2.1999	4.6355	7.7329	5.0302	6.0458	3.4512	7.5856	10.27	8.8744	7.0409	6.2924	11.03	6.325	6.835	11.103	4.3347	1.7233	9.0702	10.713	8.6784	7.1056	7.2771	4.2702	3.0285	2.3783	3.7819	13.647	11.538	12.521	3.105	6.6103	6.6692	6.5537	8.0473	9.8226	9.0068	5.0531	10.996	8.1184	10.253
-4.0298	-3.9028	0.20989	-3.6203	2.3793	5.2084	1.1228	1.8402	8.0282	-4.1211	-4.535	-0.22881	-1.8262	-5.9229	-7.8807	-0.26145	4.1144	4.8097	3.7054	8.681	-8.4231	2.2388	0.17092	-4.0713	-5.2113	-3.9288	0.82165	0.41617	-0.80923	-4.5726	-0.69116	-1.2209	-2.1053	0.87385	3.3583	-3.1572	-3.3093	5.6321	4.704	1.5038	-11.104	-3.3797	1.8798	-0.80114	-4.6531	-0.462	5.9718	-4.3638	-5.308	2.7003
-10.019	-9.1684	-9.3053	-3.7442	-9.1251	-14.727	-5.3184	-8.1313	-5.802	-7.6674	-8.6416	-7.0473	-3.1663	-8.9311	-1.8098	-9.7902	-6.4555	-0.33763	-2.9122	-4.8846	-4.0733	-11.265	1.5341	-2.5709	-3.0251	-4.7212	-6.0702	-7.2307	-7.7883	-9.6558	-8.2248	-4.2345	-9.2143	-4.3559	-8.9317	-7.271	-6.6469	-5.2162	-3.87	-2.6013	-0.83719	-3.796	-4.9568	-5.5964	-6.6958	-12.264	-2.5089	-1.6708	-8.5337	-9.745
4.1106	9.5872	5.3917	7.8412	10.046	3.1175	15.88	10.581	9.153	-0.51921	8.6903	11.235	12.284	5.1767	6.2407	7.9807	7.8012	5.979	6.074	8.6149	8.211	13.148	3.1851	3.2273	8.2486	4.4933	12.376	2.4521	9.3258	16.038	8.8251	12.188	12.31	7.3868	7.6073	9.8042	7.1056	9.3304	8.4284	3.3598	7.0407	6.6501	4.9014	9.1826	6.3775	12.909	13.629	12.034	16.859	3.3413
-8.9949	-9.5554	-12.041	-10.955	-7.5721	-6.9887	-13.667	-16.795	-20.353	-8.8754	-4.0196	-12.004	-13.389	-18.056	-8.1169	-7.6586	-13.37	-11.5	-12.015	-14.197	-11.872	-11	-8.2554	-15.08	-16.91	-16.267	-15.034	-13.924	-17.249	-16.349	-11.543	-10.906	-10.631	-4.2659	-9.9149	-6.5788	-13.77	-7.6757	-11.954	-8.093	-5.5351	-12.41	-10.925	-20.915	-8.2255	-8.3662	-10.761	-14.785	-7.4431	-7.9723
-6.1444	-3.5864	-4.6789	-8.5248	-4.595	-4.323	-6.4587	-8.3125	-7.2698	-9.4137	-4.7534	-6.5449	-4.062	-12.34	-5.5066	-14.795	-6.1324	-9.9032	-13.168	-3.5924	-3.7601	-5.5411	-9.4513	-5.1004	-5.8391	-11.059	-6.6167	-3.9501	-6.3808	-4.1735	0.544	-6.8904	-4.5813	-3.8709	-7.1887	-2.0669	-2.8641	-10.473	-10.614	-2.7031	-3.9092	-10.876	-4.194	-1.6441	-5.5074	-15.182	-10.421	-7.3196	-6.4712	-12.329
-0.89286	1.5429	1.0522	-1.0923	-6.0949	-2.9553	4.3118	1.1091	1.699	0.87987	-0.39572	-3.5268	-1.677	-3.17	5.5121	3.225	-0.68752	2.3171	3.6488	1.8551	0.42897	0.81662	3.3664	-4.4992	-3.8828	-6.6662	-6.1	-4.2353	-3.805	7.5834	-0.92791	-3.7313	-1.2732	2.3089	-0.68825	-0.023081	3.7242	2.4753	-5.2583	0.98407	1.9826	-0.0451	-0.22985	-1.4985	-2.4693	2.2038	6.4907	2.2201	-0.76281	-5.1207
9.2634	0.67684	7.7547	11.233	5.0464	-0.81289	2.7304	5.3346	6.7531	-0.37318	12.091	6.1991	5.4917	6.3794	3.1131	4.7131	11.149	8.4898	6.0304	1.7088	8.3529	10.763	6.223	5.0628	2.5531	11.599	10.836	12.051	9.8928	5.9693	11.809	8.6378	8.7303	6.2227	3.1578	3.8083	9.5745	9.2231	7.3697	7.9994	5.1289	3.6978	6.0343	8.6375	5.1692	3.863	5.0261	-0.31077	9.9748	6.5817
-19.484	-8.8515	-12.31	-8.3245	-11.606	-10.141	-19.844	-9.0885	-9.315	-15.266	-18.206	-16.773	-14.371	-8.9262	-14.648	-13.098	-11.889	-12.861	-11.42	-11.936	-14.138	-18.471	-12.922	-18.932	-13.78	-13.549	-18.295	-12.034	-7.356	-7.5263	-14.558	-11.384	-11.099	-6.6998	-17.221	-14.758	-7.4683	-14.741	-13.951	-7.6395	-18.294	-13.788	-16.873	-15.596	-15.654	-13.907	-15.831	-16.124	-5.7472	-12.144
1.3307	0.62458	6.5831	2.5954	-0.79797	8.2639	6.0754	0.96275	6.4169	7.4412	3.4964	0.69691	3.0556	3.9588	6.1898	12.955	6.6589	0.44539	10.302	-1.4791	7.079	-0.17807	8.4491	5.4791	3.7882	11.145	10.24	5.2031	1.0249	10.069	6.9691	8.0505	9.0938	8.3435	11.116	0.028721	4.8227	2.384	6.6909	3.1974	1.7852	10.719	1.4524	6.0129	3.6274	6.0888	2.2208	5.2702	-2.8777	3.2229
-1.0752	-4.5734	-5.644	-8.4034	-5.3888	-3.2721	-3.1395	2.6502	-8.1307	-2.1393	-3.2347	-4.8232	-5.0719	-1.9418	-2.7348	-4.172	-5.8452	-1.8899	-2.2008	-0.82806	-5.7752	-1.3148	3.9236	-2.4092	-3.8003	-1.1877	-1.6992	1.2312	2.1762	-2.7631	-4.7992	-4.7823	-2.757	-7.7496	-2.4162	-3.6214	0.7162	-6.6887	-7.8253	-3.9043	6.6688	2.6631	-5.5724	1.6499	-7.8075	5.3229	5.6216	1.2085	-5.6389	-3.3678
4.1413	11.951	6.2667	7.0915	4.2867	7.4421	9.5807	6.77	5.0181	3.3518	9.371	4.9469	5.6649	3.5601	2.1212	4.3889	4.5089	7.7432	2.7963	11.426	1.6486	7.9582	4.4895	8.5142	-1.4717	10.147	11.416	5.6288	7.6723	2.0453	0.25204	3.7558	4.3488	10.326	4.6439	8.5185	11.719	5.9016	3.0884	5.2063	5.8232	1.3313	4.7893	8.6939	-2.1443	2.677	6.045	0.32979	9.2261	2.958
-5.0909	-6.7127	-11.659	-10.608	-10.592	-11.583	-14.428	-5.1296	-18.147	-11.247	-0.78866	-9.8545	-10.065	-8.7201	-6.7994	-8.6769	-8.8125	-11.519	-9.7593	-2.7385	-5.8492	-6.881	2.4693	-5.2291	-9.7439	-7.4404	-3.4019	-7.252	-8.0296	-10.142	-3.7392	-5.5907	-4.7505	-7.0321	-9.4642	-7.8343	-11.238	-15.083	-4.5282	-7.9589	-7.8398	-4.6916	-6.6588	-12.612	-6.9133	-9.2518	-10.599	-5.9263	-10.376	-4.7016
-0.44609	-4.1603	1.8247	-0.6088	-2.7028	5.7328	0.21293	-2.6031	-3.1472	-4.4905	-1.5107	-4.7204	-2.4656	1.706	0.74803	-0.2607	-1.6105	0.62039	-2.622	-1.0186	-0.89485	-2.1425	3.8973	-6.27	0.85894	-3.5825	1.806	3.2446	-0.58181	5.3048	0.81147	0.79458	-4.6925	-7.3264	0.25657	0.2826	-2.8884	0.10661	3.2763	-5.2528	-4.3443	-1.2452	1.9704	-8.4489	4.0105	2.8712	1.009	-4.8227	2.8149	0.96336
-14.193	-8.1274	-19.421	-14.457	-16.994	-15	-14.054	-10.239	-13.417	-15.588	-16.748	-14.039	-16.406	-13.873	-16.617	-6.2122	-12.81	-7.7681	-10.042	-10.543	-10.803	-19.014	-20.428	-20.956	-10.787	-9.8581	-21.003	-12.16	-12.435	-11.232	-14.262	-7.9143	-13.744	-6.8228	-12.391	-7.454	-10.86	-7.2193	-7.2099	-14.834	-10.819	-21.523	-3.8231	-13.701	-15.381	-18.259	-12.159	-18.798	-15.3	-10.314
-16.629	-22.367	-16.705	-15.246	-14.167	-9.3093	-16.893	-16.932	-17.543	-13.15	-11.762	-20.768	-11.192	-14.437	-21.157	-15.681	-11.646	-18.771	-16.378	-9.889	-14.289	-7.4905	-17.6	-11.352	-14.377	-13.757	-13.062	-16.564	-14.413	-16.999	-12.431	-12.357	-13.239	-11.922	-16.968	-17.183	-16.023	-13.783	-16.194	-13.19	-12.148	-17.617	-13.32	-12.162	-13.325	-14.37	-13.335	-10.905	-14.081	-12.906
8.3788	10.22	9.7473	12.255	11.997	10.058	4.1944	10.909	3.1184	11.823	7.0663	10.164	2.2944	9.6374	5.0901	12.73	14.57	12.359	13.641	13.303	9.7063	5.2644	2.8318	9.4205	7.0602	10.071	7.2528	7.6269	7.834	6.3301	8.6307	7.306	15.791	11.627	3.1231	1.9648	4.5872	13.922	8.2413	11.475	10.149	6.1495	14.651	7.706	0.42513	7.8293	3.4388	13.616	6.5515	7.1176
-12.868	-19.334	-18.061	-18.072	-11.799	-14.392	-11.616	-13.082	-12.005	-17.93	-14.044	-14.484	-12.285	-9.3922	-13.693	-18.991	-13.705	-15.987	-11.944	-6.7825	-13.008	-11.003	-12.821	-11.262	-21.008	-14.875	-12.789	-13.19	-12.727	-16.375	-15.984	-17.573	-14.871	-18.967	-12.538	-13.599	-15.404	-16.468	-17.511	-13.116	-12.483	-18.061	-14.181	-18.875	-14.762	-14.144	-17.413	-16.578	-9.7844	-16.127
-19.739	-17.37	-19.82	-20.36	-25.081	-27.188	-16.014	-17.042	-25.861	-20.915	-13.66	-19.908	-18.587	-22.878	-23.204	-24.525	-30.257	-17.275	-16.871	-15.863	-21.487	-22.956	-23.349	-22.468	-20.421	-19.967	-23.051	-21.608	-17.35	-21.181	-28.326	-19.992	-22.247	-26.531	-22.959	-25.226	-15.928	-21.785	-24.043	-28.894	-25.66	-25.273	-26.061	-20.774	-24.226	-20.019	-21.655	-22.357	-21.249	-21.809
-11.311	-10.877	-6.76	-17.322	-7.7189	-11.58	-11.373	-23.841	-14.394	-6.586	-6.5572	-10.749	-11.149	-13.987	-13.587	-8.4061	-11.744	-10.263	-12.057	-15.34	-12.932	-15.773	-11.916	-13.958	-8.2906	-10.117	-12.388	-4.2209	-14.893	-11.239	-9.632	-14.386	-10.203	-9.2243	-10.31	-8.3158	-7.4471	-14.315	-13.19	-8.9837	-11.768	-14.014	-12.554	-9.225	-10.038	-12.552	-15.558	-13.259	-14.325	-4.9939
-9.9732	-18.219	-13.801	-15.623	-17.171	-16.198	-14.149	-17.519	-14.294	-18.726	-22.028	-11.563	-18.945	-19.734	-10.893	-16.241	-18.257	-14.301	-17.176	-14.945	-11.563	-7.7844	-13.097	-14.685	-14.648	-21.159	-13.245	-12.71	-10.642	-9.613	-15.402	-21.688	-9.3599	-18.73	-11.618	-13.376	-15.852	-13.609	-11.036	-14.008	-15.728	-11.905	-15.32	-23.8	-15.107	-10.321	-13.248	-16.173	-9.4099	-13.518
-1.1714	-6.5692	-8	-6.223	-1.303	-5.3657	-6.7069	-7.2755	-5.6334	-4.7233	-1.4097	-5.1485	-2.0564	-1.117	0.75441	-8.6831	-2.1436	-2.0649	-6.5293	-5.8232	-10.31	-3.697	-11.009	-13.488	-4.8137	-2.1013	-6.9549	-3.4834	-10.086	-7.3768	-2.795	0.31872	-6.3863	-4.1241	-0.24622	-12.166	-12.004	-1.0436	-5.0169	-2.9075	-7.4936	-8.2853	-6.9277	-9.9643	-7.5376	-8.0535	-7.1677	-2.4584	2.3932	-2.346
5.7563	4.2103	7.0007	6.4575	4.2733	4.4249	1.6521	5.6711	3.1794	7.7942	12.386	4.1612	4.7975	1.9253	4.8822	4.2	3.8049	7.9112	8.8855	0.34139	7.5923	2.9149	7.6656	4.2033	2.6192	9.3837	5.6269	3.4641	8.8577	14.013	2.1435	8.1861	6.7146	3.0477	2.9013	5.2628	6.3413	4.8157	12.023	3.3028	9.4225	5.0298	4.0754	0.98547	-0.020423	7.5422	4.0102	13.13	2.1562	8.7701
-11.927	-17.759	-19.53	-7.9116	-8.0831	-15.286	-20.903	-15.091	-8.9947	-9.1406	-13.971	-15.669	-16.337	-7.9443	-6.4507	-15.671	-11.55	-7.8947	-17.499	-16.073	-14.334	-7.827	-17.678	-9.349	-13.096	-13.615	-17.106	-16.414	-15.302	-13.223	-10.61	-3.6137	-11.483	-11.979	-14.877	-16.579	-10.61	-12.645	-15.1	-11.547	-12.807	-13.212	-7.6357	-9.6248	-9.8892	-12.044	-8.2859	-16.388	-15.718	-14.473
4.5187	5.4818	6.2998	4.2611	6.4806	11.595	7.537	5.7669	1.5208	7.1674	6.9543	5.2352	7.7	8.4115	1.4824	3.422	8.3589	1.4403	10.094	6.9864	2.2549	8.8259	3.1029	10.989	10.169	12.738	6.4811	6.4937	10.57	9.0383	1.9145	2.3399	9.1857	4.2219	5.2061	4.4917	5.9326	9.6643	3.03	6.1269	8.0221	8.7209	3.8442	6.5709	0.87309	-0.26006	6.9041	5.7012	3.835	2.6841
-3.2806	-7.6266	-10.888	-4.0689	-1.0649	-12.464	-1.8525	1.5178	0.27317	-4.5841	-1.0591	-4.4067	-1.7916	-6.1906	-1.806	-5.1704	1.7083	0.1177	-4.0325	1.9998	-0.79104	-9.9601	-3.0465	-4.3814	-5.3354	-10.805	-9.2998	-4.1877	-1.6301	-6.6947	-2.2656	-4.6468	-3.6405	-0.76418	-2.2419	-4.841	-1.5425	-4.3857	-1.6299	-3.3442	1.6076	0.58971	-4.6161	-1.8201	-1.4464	0.42898	-5.6382	-9.4849	-8.19	-4.7198
3.2949	1.4156	4.4448	-0.59236	0.98089	-0.3248	1.5694	-4.0814	-5.5981	-0.84955	-3.1379	-6.3737	1.3215	-5.072	1.5151	-3.2398	4.0111	-2.8675	0.8393	1.039	-1.6808	1.2439	6.0839	1.0724	-3.4723	-0.4816	2.0549	5.0417	1.3641	-6.2533	0.57148	-1.2863	2.7606	-3.2895	-2.0095	4.9699	-1.0599	-4.5252	-4.2654	-5.416	-0.060752	-6.0284	4.4987	2.5658	-7.8819	-0.2518	1.6537	-4.2785	4.3648	3.1348
-11.616	-13.15	-10.596	-9.537	-12.208	-11.361	-7.8986	-14.744	-9.5801	-12.551	-10.025	-11.401	-8.341	-16.573	-17.125	-13.806	-12.342	-17.757	-10.541	-11.073	-14.433	-9.6718	-5.9217	-11.926	-12.684	-10.488	-17.383	-10.06	-13.847	-13.55	-13.177	-8.9186	-12.901	-12.263	-6.2649	-16.726	-13.011	-13.167	-10.735	-8.2877	-15.953	-9.4779	-10.251	-11.961	-8.6137	-12.894	-15.048	-8.2717	-6.2203	-15.777
-16.224	-16.852	-21.285	-21.287	-9.8199	-7.5086	-13.317	-10.58	-15.458	-8.851	-15.02	-12.459	-7.1167	-10.392	-14.512	-15.957	-14.106	-9.7779	-14.128	-18.787	-9.6952	-12.713	-10.435	-17.885	-10.41	-9.6715	-21.171	-11.278	-12.348	-12.855	-13.785	-14.625	-13.815	-8.6897	-11.052	-11.254	-13.862	-17.231	-12.175	-11.68	-12.336	-11.979	-13.15	-14.659	-9.2494	-9.9808	-10.534	-19.418	-17.128	-17.02
-0.14494	-2.2785	2.2947	1.072	-7.0328	0.9582	-2.1548	2.2635	3.2789	-2.3508	-1.2122	-4.4652	2.8025	4.7606	2.2145	-3.3134	5.5234	-0.37239	-0.13687	4.2468	1.6653	3.4922	2.4365	-2.224	-2.5111	0.25145	-3.2294	-3.5338	-5.6698	-1.4015	-0.034747	-5.219	2.0612	-4.7895	2.544	-5.0933	-7.1965	2.498	0.78076	-5.2091	-3.773	-2.9844	-4.1176	4.3675	-2.7532	-5.744	-3.7369	0.10142	7.7173	2.285
5.5744	-0.23144	-3.0874	-1.8763	-4.986	-4.9561	-4.1123	-2.8458	-1.6144	-4.5661	-5.947	1.4171	-2.9171	-3.8614	-0.15517	-5.9999	-6.4283	3.4149	-5.1419	5.4715	2.6404	-3.8409	0.54737	-2.6373	-0.14206	-2.7892	4.6535	-2.1003	0.87589	3.2835	1.102	5.9788	2.2596	-2.9393	4.4032	1.5145	-3.5928	-0.43822	3.6335	-5.7142	0.71464	1.3008	-3.5551	2.137	-4.3981	3.8973	-5.2738	-2.8411	-7.5721	-1.5055
-17.381	-16.508	-13.463	-20.434	-18.422	-18.579	-18.647	-13.972	-18.748	-6.3948	-14.873	-14.606	-10.196	-12.209	-13.933	-16.679	-9.1277	-10.719	-11.396	-12.676	-18.41	-14.457	-8.5474	-16.884	-11.983	-11.089	-11.043	-8.9867	-13.645	-17.524	-17.835	-8.1537	-16.983	-10.744	-11.312	-17.013	-13.931	-15.191	-10.138	-11.104	-19.556	-8.8607	-14.226	-13.325	-14.94	-16.572	-17.499	-15.267	-10.209	-12.184
-13.626	-1.7612	-5.1	-6.3981	-8.8572	-7.5355	-3.6226	-7.2526	-0.49217	-10.111	-7.5202	-4.7722	-6.6552	-17.418	-5.611	-9.7582	-6.1152	-8.3801	-3.496	-10.167	-8.7199	-13.774	-7.0133	-12.459	-8.1776	-10.501	-6.0958	-2.4799	-7.3698	-11.988	-5.145	-2.4836	-15.923	-11.033	-11.779	-9.3741	-14.652	-5.5727	-7.7713	-6.019	-5.1903	3.3259	-8.4544	-2.8786	3.4028	-13.93	-10.835	-0.18783	-5.4724	-10.46
-7.6165	-6.9372	-7.7811	-4.7579	-13.117	-10.275	-13.531	-10.514	-7.7266	-12.042	-9.7615	-4.3463	-12.888	-11.454	-8.9958	-14.684	-9.0168	-15.223	-13	-6.7452	-12.06	-12.027	-4.1647	-8.4142	-8.9884	-8.0923	-11.034	-12.381	-8.7936	-12.36	-11.353	-15.401	-9.1358	-15.984	-16.495	-14.105	-15.806	-8.965	-12.273	-17.512	-8.9458	-8.638	-10.154	-9.4968	-8.4367	-2.284	-13.95	-11.295	-10.954	-10.684
1.1303	0.93537	-6.8199	0.12894	0.0034668	-2.8125	6.2009	7.3821	-11.355	-2.0447	-4.4577	-7.7178	-3.781	0.61131	4.1674	-7.6946	-0.13436	3.7918	3.1384	-6.9265	-3.0262	-2.1037	-5.4841	-0.14621	5.0162	-4.9835	4.6694	-2.9586	-2.2414	2.8933	1.013	-2.1829	-1.3737	-5.2718	-1.417	-3.8328	-0.59804	-9.4237	0.26869	2.9483	-2.4184	-2.5597	-1.4941	-7.3709	-3.2553	2.3955	3.4497	-5.4445	5.8082	-0.48953
-11.113	-9.6341	-4.2886	-1.9866	-8.4403	-9.8394	-6.1603	-6.853	-3.3838	-0.22627	-4.9931	-8.6126	-10.207	-10.217	-9.2829	-5.4194	-6.4631	-5.1534	-0.52616	-1.498	-12.132	-2.1457	-8.767	-4.7066	-4.9133	-1.0316	-10.198	-6.2261	-5.3461	-6.1414	-7.789	-1.5916	-7.7375	-14.282	-12.629	-2.6879	-9.7139	-4.9528	-0.027913	-6.2603	-6.6382	-7.4813	-5.935	-9.2455	-1.759	-2.2516	-4.366	-4.4871	-1.3903	-12.915
-8.4146	-12.558	-1.8598	-4.3015	-4.336	-5.2774	-0.5322	-10.732	-4.1054	-10.733	-5.857	-10.558	-8.5222	0.17663	-5.7603	-2.8638	-7.6545	-4.8537	-0.047393	-10.277	-5.723	-7.514	-7.2855	-9.3842	-8.927	-4.8839	-2.8165	-7.7233	-2.3925	-7.9874	-2.9771	-5.4298	-2.9961	-3.7665	-9.9101	-12.953	-6.2973	-1.264	0.05483	0.89522	-3.5403	-7.0602	-1.5024	-4.1006	-2.8112	-7.8386	-8.0178	-6.102	-1.2455	-4.4392
-0.80461	-0.69357	-7.8516	-4.2977	-6.4702	-0.56604	-0.040665	-2.9937	-0.47594	-1.807	-0.54704	0.95451	0.51635	-0.76711	0.96208	6.8316	2.4901	-0.65052	-3.4568	2.9409	-0.64236	1.3122	-0.13924	0.18021	0.967	-8.0127	5.8057	0.95422	-10.227	-8.5433	5.6245	2.1005	-3.7673	4.6041	-2.9673	-0.89035	-4.1409	3.6409	-0.9311	1.6093	0.77273	-0.36113	4.9838	1.3664	-0.89032	2.2833	-4.1031	2.0786	-1.0861	5.4512
-0.07838	1.5204	-5.2675	-1.9295	-4.7648	3.5675	0.24333	0.47696	1.953	-0.58468	4.5862	-1.0238	2.3347	-2.19	3.1867	4.3079	2.847	5.8745	0.83447	4.0338	-0.34917	6.9538	5.0567	0.74772	2.3111	-2.8836	-3.0893	3.7124	11.54	1.3603	-2.4487	-2.4746	-1.4622	-0.37643	-2.1848	4.8266	2.9925	5.5219	1.0997	-1.9073	0.10211	-0.59084	2.8123	6.2707	2.1385	0.73728	-1.3258	2.5414	1.0235	4.8877
3.9416	-1.5799	-0.41779	2.729	-4.2425	-2.4523	-3.4442	-2.303	-2.6576	2.4326	-6.0221	-1.009	-1.5205	-6.2139	-2.2726	0.35155	-4.784	-3.0969	-6.1605	-7.5531	-1.1342	-1.9743	-1.8052	2.0766	1.1792	-2.4807	-3.024	-7.7091	-4.2587	0.22489	-0.083399	-5.7126	2.1129	-7.5679	0.87348	3.6282	-0.51424	-2.2398	-7.7685	-2.9326	-5.369	-2.1768	-3.8507	-8.4018	-2.3101	-7.3034	-3.9695	-1.1256	0.28436	-2.2684
-18.219	-11.972	-17.403	-11.489	-9.0694	-14.693	-14.366	-14.987	-11.454	-15.183	-12.181	-17.571	-11.31	-13.288	-11.892	-13.473	-12.469	-4.4656	-14.837	-11.627	-6.1739	-13.747	-6.8117	-12.224	-9.5329	-14.233	-13.692	-10.187	-12.916	-13.663	-14.997	-8.2802	-16.551	-10.675	-10.459	-13.138	-18.639	-8.4138	-15.762	-6.711	-13.452	-14.59	-3.6547	-10.647	-13.455	-11.518	-7.2614	-15.97	-10.979	-13.257
8.0779	2.5066	3.9125	2.5849	-2.1088	1.9791	6.0773	0.0090046	4.1172	1.1324	6.0933	4.9387	-2.6773	3.4426	10.643	4.2992	4.6424	9.8033	2.167	4.6764	9.8144	2.9938	5.5995	2.1153	-1.7131	1.8699	6.8236	6.0398	5.5155	-2.6305	4.741	0.72965	4.5911	2.6769	4.2768	5.4898	3.6631	6.0535	10.355	4.5813	6.2459	9.2725	0.60715	5.102	3.5576	6.4005	2.4101	8.051	9.4732	6.4409
9.5189	3.7631	9.4854	4.1398	11.327	6.6103	7.5758	2.9143	3.7141	7.2709	9.2366	8.7965	6.1732	2.7409	-2.1337	6.0917	1.4344	0.68869	8.1311	6.4101	5.1535	3.6932	4.9669	6.5008	7.7275	6.2447	4.4759	13.64	4.7532	-0.065044	0.52928	9.0244	5.4151	7.5452	4.3942	9.7397	9.4936	4.6957	3.1975	4.9616	1.8621	9.4888	9.3064	10.423	3.6867	-3.3918	-0.28034	-3.769	6.9612	3.2998
-1.7526	3.8474	-0.77131	-1.5211	-2.2075	-0.39737	2.5684	0.054369	3.8379	-1.3896	2.9571	0.94972	5.4918	-2.3994	-0.92979	-1.4703	-2.3457	8.0747	0.63784	0.92053	0.34654	-0.83751	-3.8834	0.43894	-1.3531	-3.3633	3.7146	4.4939	-4.271	0.55704	-2.0869	-3.4919	2.7155	0.27491	3.7444	-4.0128	-1.4201	-1.765	5.4387	4.2611	4.1345	2.297	4.8138	2.7061	-1.6752	-2.5613	0.2439	-2.2924	0.62983	3.8094
-4.222	-16.935	-21.007	-14.822	-9.8638	-12.788	-15.733	-15.821	-5.6583	-14.314	-16.063	-10.69	-20.136	-14.009	-13.01	-12.911	-17.458	-14.085	-18.016	-14.062	-10.255	-8.5215	-14.388	-8.9918	-10.264	-11.699	-14.935	-16.431	-17.837	-15.464	-17.737	-12.175	-10.295	-9.973	-12.066	-15.598	-13.493	-6.0535	-16.794	-10.273	-19.473	-15.16	-16.439	-15.988	-14.381	-17.88	-13.739	-9.6595	-14.937	-16.192
-0.63398	7.2142	-5.486	-4.0081	-3.3437	-4.3234	0.46256	3.0645	2.5098	2.6506	-3.9659	-0.79062	6.0123	4.5631	0.83457	-1.4161	0.086574	-9.5318	7.0023	-1.7016	1.7442	8.8051	4.1243	-4.7358	-0.41505	-0.8582	0.97583	-3.7689	-8.1523	4.9794	-0.2457	-6.5782	1.4025	0.98934	0.16225	3.0671	-3.8418	-0.89296	-6.8266	-5.6649	0.79069	2.3196	3.628	-4.8056	-0.14016	1.2799	1.9813	1.3367	-5.6189	-0.25293
-12.697	-13.657	-13.009	-15.358	-13.396	-16.591	-6.7631	-16.032	-13.933	-13.296	-13.167	-14.598	-20.671	-5.8018	-13.085	-10.257	-9.6003	-9.798	-15.195	-12.578	-12.468	-18.654	-10.536	-18.979	-7.9652	-12.317	-12.367	-17.584	-10.946	-11.131	-15.889	-17.088	-14.221	-10.888	-18.362	-6.3917	-16.63	-15.508	-14.13	-12.455	-9.7703	-16.187	-16.167	-14.601	-16.815	-15.999	-11.654	-14.615	-12.527	-12.574
-2.5119	1.1531	4.3686	-2.3914	-6.1524	0.172	4.0181	-8.5259	-4.3296	1.1843	-4.819	1.4262	-7.7539	3.5332	1.0849	3.201	-0.27042	-5.9409	-3.6889	-5.8306	-0.17822	-2.2858	0.70812	4.585	-6.9006	-8.219	-0.57243	-4.219	-7.1065	2.34	-3.8369	-3.5161	1.6578	-4.1199	-4.1628	-3.0014	-4.425	7.0415	1.1774	-4.7821	-3.9162	-1.04	2.1439	3.6653	-1.1959	-6.6491	-0.8506	3.6879	-6.1952	2.645
-2.012	2.3333	-5.9182	-0.44737	-0.7787	-3.9781	-6.0849	-11.06	-3.5423	0.48969	-2.873	-3.3581	-2.5343	-6.7317	-1.2132	-3.7216	-3.2674	0.54396	-1.9547	-6.885	-1.9621	-6.945	-8.4989	-3.6476	-4.9009	-3.3693	1.0314	-10.258	-4.5861	-3.5579	-8.3523	-4.9173	-4.7614	-2.5443	-6.6257	0.18399	-0.73056	-3.1706	-7.0948	-2.685	-6.2409	-4.5108	-4.3282	-3.6377	-9.6423	1.279	-7.654	-5.0486	-3.1419	-5.579
-6.9459	1.403	-5.8615	-0.080524	-9.2443	-5.4972	-9.5557	-3.0263	-8.0693	-4.8004	-4.5194	-7.9597	-5.9847	-6.74	-5.381	0.30305	-8.0598	-3.7131	0.89325	-0.66793	-5.0995	-1.6468	-8.5017	-5.6654	-6.128	-3.1023	2.3324	-6.4953	-10.581	-7.0273	-9.9129	-7.7187	-5.5014	-0.81119	-13.036	-9.0228	-6.2895	-7.8366	-5.7792	-7.8118	-7.3874	-8.5473	-5.5985	-3.0175	0.11227	-1.2283	-5.8451	-7.034	-8.3666	-5.5234
-24.044	-26.221	-19.86	-16.037	-28.999	-26.403	-13.683	-20.536	-22.999	-18.001	-25.191	-21.52	-24.424	-23.305	-22.611	-24.112	-19.202	-22.262	-26.237	-15.254	-18.135	-18.689	-20.689	-25.946	-19.667	-23.425	-26.471	-26.747	-21.777	-24.19	-22.54	-30.153	-26.603	-24.521	-20.726	-14.794	-17.971	-19.629	-20.589	-22.767	-19.736	-23.191	-24.109	-19.678	-20.603	-22.425	-26.583	-20.857	-18.331	-27.027
-6.6866	-1.5743	-2.5035	-10.903	-5.1744	-4.1415	0.81793	2.2064	-4.063	-0.72256	-6.687	-3.6649	-0.23319	-6.5032	-3.8702	1.4914	-10.538	-7.1625	-5.0537	0.78112	-8.4655	-8.7425	6.4406	5.5041	-3.3011	-3.5044	-5.0707	-8.2617	2.5526	0.28986	-5.1496	-4.2883	-6.5709	-9.0782	-2.5134	-1.9815	-4.1721	-9.1456	-8.0603	-5.4247	2.057	-3.327	-2.4302	-0.32337	-3.2946	-0.10363	-11.208	-1.951	-4.8946	-12.397
0.99678	2.4857	4.952	4.8635	-0.30844	8.9626	3.6515	2.7183	4.4744	6.4692	4.4633	7.3818	1.7161	2.9924	1.1035	-1.7477	-2.0776	1.0802	6.0195	-0.3262	4.614	3.9091	1.4661	-4.0496	12.831	4.8809	7.7616	1.0557	-5.9355	3.1299	11.898	5.1624	2.523	-0.82917	-4.0433	4.4516	-1.9221	4.6907	4.8021	5.4155	7.0348	-1.3933	3.2844	6.4292	5.5108	2.9316	3.1019	-1.0927	6.5698	5.2992
5.7113	9.6869	3.6605	11.996	13.376	2.6723	9.7693	4.8374	10.983	6.3869	1.9944	8.0706	12.952	12.707	4.6896	8.9437	5.3134	8.0505	14.622	3.5349	9.6896	14.43	3.0298	5.7972	3.2364	10.535	10.884	7.7378	8.7166	14.763	9.6955	5.6414	6.7502	7.2633	10.677	9.0276	16.133	7.2357	9.8891	4.6034	10.051	12.245	-0.71753	4.7972	8.1359	6.2199	8.36	9.8757	7.1237	6.1064
-5.3598	-0.36479	2.0025	1.7931	0.98608	-1.936	3.3398	0.57034	-4.2104	-4.2329	1.4915	-3.0846	0.57753	-5.5589	-3.9905	-0.28435	-4.8949	-5.6396	-4.3915	-1.9781	1.9494	-1.3922	-5.104	2.2821	5.7073	-2.6432	-3.6496	-1.1942	1.7879	3.8464	-1.6342	-5.2692	-3.1651	2.0671	-0.59637	2.3316	-3.6011	5.4778	-0.10079	-4.0745	-0.91866	3.7792	-3.136	-3.4454	-7.8343	-0.34031	-1.1892	-5.4379	3.7553	-0.92498
-8.5299	-0.025153	6.8478	2.3777	1.5517	4.9239	-0.49496	-0.91112	-1.9143	1.4141	3.3313	-0.10718	-2	-0.19417	1.0669	4.27	-1.6094	-3.1807	1.2203	1.7247	-2.0577	4.802	3.4197	-0.37817	4.9623	-5.8438	0.33819	-6.7506	2.5968	3.1538	-9.1171	-0.90505	-1.3057	-2.3588	3.036	0.92275	-3.5607	1.1668	-1.1288	-0.79864	1.5273	-2.6432	-3.2974	-2.5804	-1.7842	0.19362	4.8634	-1.3085	-1.9182	-4.3698
5.7735	-2.9736	-2.1255	-3.8098	-0.92896	-3.9301	-9.7458	-5.272	0.9139	-10.64	-1.8433	-1.1802	-0.51488	-0.96899	-3.2376	-2.6885	-0.32757	2.1224	-2.1261	-0.59482	-2.1344	-0.10322	-0.38262	-4.1338	-0.014104	-6.0155	0.14544	-2.9237	-5.1989	-2.4465	-1.4976	6.0737	7.0204	3.285	-7.6166	2.6207	-4.9749	-4.13	-3.8477	-6.3319	-5.5311	-0.16794	6.0359	-2.3031	-4.905	-0.63414	-3.9737	-9.3254	-1.1579	-3.074
-8.9174	-12.729	-15.832	-18.597	-10.995	-10.707	-12.107	-12.128	-16.639	-16.001	-13.383	-13.569	-13.245	-14.639	-11.344	-11.459	-5.4758	-14.102	-13.364	-11.729	-13.052	-16.685	-10.746	-14.467	-12.666	-13.717	-6.8661	-18.499	-18.149	-14.106	-14.582	-8.7531	-14.727	-4.6523	-14.871	-15.718	-15.11	-7.4106	-9.633	-14.382	-12.015	-14.673	-20.52	-9.6508	-20.512	-13.162	-8.9969	-13.303	-11.514	-12.125
-3.1901	0.18192	-0.68255	-1.0846	-5.9142	-3.5873	-5.2328	-4.273	0.19485	1.1634	-3.3259	0.064596	-1.1657	3.7478	1.9547	-4.6227	-3.4504	-4.7574	3.0756	-7.22	0.98132	-5.0907	-2.0776	1.1589	-1.518	1.7805	-3.9738	-2.0045	-8.8607	-3.485	0.50215	1.8488	4.8178	-6.5637	1.0027	-1.8778	-3.7393	-0.22088	-5.5329	-6.5495	-5.1916	0.30029	2.8524	-0.60044	-1.8642	-3.576	2.6321	1.5687	4.2373	4.8665
-11.745	-10.733	-9.2526	-2.9757	-10.852	-15.749	-9.19	-12.364	-15.894	-4.5414	-1.4095	-9.5188	-15.805	-10.183	-9.3089	-7.1848	-8.7394	-9.6303	-9.7415	-7.0479	-11.585	-10.008	-10.733	-15.279	-8.8641	-8.4721	-12.725	-12.678	-15.493	-4.0774	-6.9892	-12.636	-9.9851	-7.0406	-10.482	-8.4847	-16.925	-12.354	-12.389	-16.127	-10.979	-12.918	-11.395	-15.872	-10.954	-13.831	-3.0146	-15.817	-11.969	-4.4462
-7.6065	-4.0646	-0.6252	-3.3827	-13.714	-3.6035	-0.69077	-1.5428	-4.3515	-2.6716	-5.3576	-7.666	-0.90956	-3.4609	-0.67227	-6.3411	-2.6141	-3.3708	-0.94716	-5.3095	-5.972	-10.668	4.1154	-2.6556	-3.3448	-3.4526	-1.3008	0.33709	-9.1465	7.0664	-3.8566	-4.1914	-1.8778	-3.5352	-1.5522	-8.4901	-7.5399	2.8637	-4.5558	-1.6622	1.9957	-5.7839	-5.0545	0.085424	-0.76653	0.88634	-3.1611	-0.65715	-3.5438	-0.022476
-13.36	-10.651	-15.431	-8.3062	-15.21	-11.108	-8.0623	-15.342	-14.579	-13.602	-10.922	-22.302	-12.585	-10.528	-15.509	-15.475	-8.2937	-13.764	-9.5196	-16.369	-12.216	-10.119	-12.44	-14.225	-8.5417	-17.096	-13.624	-16.685	-12	-15.21	-15.401	-9.3698	-14.407	-10.57	-12.865	-15.648	-11.405	-6.2792	-10.687	-18.795	-17.905	-16.564	-14.355	-8.554	-16.338	-7.697	-8.4442	-3.564	-5.2716	-7.0633
8.5078	5.279	9.3732	4.6691	4.4917	9.6824	8.5195	3.9714	12.354	5.0912	12.003	7.0923	0.61524	10.86	9.7138	6.2823	2.4204	9.2694	4.1141	9.5264	7.1695	12.36	8.8706	8.2909	6.6729	7.3312	7.8403	4.5221	5.7963	6.8801	9.0902	13.311	8.8998	7.9486	5.4562	11.16	9.6385	3.7436	6.036	3.5657	9.5674	10.094	12.434	6.7176	8.5999	14.095	11.027	8.9412	6.9881	4.5327
4.892	8.4706	12.366	9.5655	13.804	4.6105	1.9488	13.528	7.2964	5.1413	15.462	9.3962	9.9351	5.7337	12.467	9.0489	10.536	9.3702	7.7813	14.317	12.305	14.285	6.4916	9.101	1.0818	4.9074	2.6379	11.506	13.291	2.5968	3.5168	5.9588	12.431	15.102	7.498	8.5803	11.161	7.9506	11.878	8.8028	9.8367	13.684	9.2013	9.3234	13.404	10.817	5.3943	5.3643	6.1059	9.5343
-0.5635	-1.0908	-0.29875	1.5648	1.3774	4.5268	-6.1245	-2.3268	-2.3623	-0.81853	0.84734	-6.9538	0.555	-1.2442	1.229	3.1201	-3.5879	-0.40517	-0.28521	-5.6915	-3.0694	-1.8898	6.4996	0.44987	3.7333	-1.18	6.3989	-2.5579	-3.1658	-1.4942	4.5541	-2.5663	2.0853	-3.6648	-2.8421	-1.4989	-5.5229	-1.5978	5.1568	-5.822	-4.6384	1.0628	-3.0085	-3.2129	-3.9353	-0.98383	-0.23298	-2.3142	-3.7093	-4.619
-0.30157	0.93153	-1.4359	-2.0779	1.2171	1.5931	7.0474	0.48296	4.0688	3.6755	-2.8259	2.0442	-4.4543	3.3727	3.5188	-5.1814	8.0492	0.3	2.1717	-0.73103	4.2639	-1.1684	-1.0879	0.59449	-6.1339	-2.2558	4.746	1.3351	0.49543	0.52265	-2.4115	-6.2122	4.8049	-7.3415	-0.28078	6.8378	9.0694	7.5556	-1.1093	-4.0825	-3.6745	1.3531	0.66821	-2.1695	-4.1066	-1.8428	0.42353	-4.2182	1.6974	-2.2215
-18.593	-20.798	-23.879	-18.854	-25.116	-24.084	-21.479	-23.174	-18.958	-21.806	-24.946	-22.086	-20.39	-25.629	-20.193	-25.15	-25.016	-20.538	-20.963	-22.752	-17.158	-21.457	-23.489	-20.232	-16.548	-25.13	-22.769	-31.301	-21.986	-20.868	-18.026	-19.931	-19.883	-24.939	-20.787	-16.015	-22.533	-17.584	-24.66	-18.631	-19.943	-15.555	-24.313	-20.254	-25.052	-22.539	-19.698	-18.989	-19.203	-23.003
-10.415	-5.8906	-8.0537	-5.6518	-4.3687	-3.6741	-2.5671	-10.794	-6.0262	-0.048167	-10.271	-7.8374	-8.0446	-2.401	-2.6332	-10.327	-3.6986	-6.684	-8.565	-6.1925	-5.2713	-11.813	-7.328	-2.0257	-6.0727	-4.5361	-3.2363	-8.4416	-3.6009	-8.1176	-5.0608	-7.7624	-8.9914	-3.2502	-4.503	-2.5615	-1.027	-6.2098	-5.7528	-2.6496	-10.572	-9.5432	-3.0277	-2.802	-1.3338	-7.7055	-6.5847	-1.957	-10.942	-3.7711
-11.876	-14.821	-17.39	-16.963	-11.1	-16.045	-14.887	-14.134	-14.071	-21.187	-16.015	-18.635	-15.92	-12.784	-14.626	-13.563	-12.423	-15.202	-15.362	-12.135	-14.561	-13.042	-12.758	-17.196	-19.54	-17.847	-12.794	-18.055	-13.418	-12.721	-23.034	-18.827	-14.005	-12.233	-11.981	-11.439	-14.698	-13.944	-12.854	-16.741	-15.416	-14.6	-16.546	-12.615	-18.666	-20.001	-14.212	-11.525	-14.185	-15.775
-1.4076	-8.829	-13.917	-14.262	-18.359	-13.21	-12.545	-13.69	-16.243	-16.579	-12.776	-11.78	-8.8974	-11.964	-9.3277	-19.586	-7.8028	-7.3601	-16.135	-8.9033	-7.2601	-4.2626	-1.5604	-12.355	-11.759	-8.0003	-18.916	-13.222	-11.357	-11.418	-10.722	-18.313	-15.627	-8.6629	-11.586	-11.6	-14.163	-10.216	-9.9292	-10.789	-12.086	-8.5738	-6.3239	-8.1389	-14.131	-7.1905	-8.0261	-11.431	-17.771	-15.327
-10.244	-11.012	-15.823	-10.168	-10.094	-8.5964	-13.75	-12.138	-14.459	-13.63	-15.638	-11.795	-16.816	-9.9783	-17.895	-9.7401	-11.601	-12.776	-13.597	-11.163	-11.946	-12.206	-7.8448	-13.264	-8.5223	-17.274	-17.851	-17.608	-13.484	-11.931	-11.611	-16.152	-15.33	-10.111	-3.0781	-11.27	-12.315	-5.2782	-9.2027	-19.185	-14.375	-10.701	-10.667	-12.058	-17.242	-1.0195	-8.729	-20.004	-9.4686	-9.546
2.0406	-1.0823	-2.587	2.4064	2.1504	2.1699	-6.3372	0.89957	0.79909	2.4104	0.72128	9.3261	-4.6439	0.83611	2.7593	0.91549	0.077934	-5.6514	-0.52635	2.285	5.2003	-1.4435	6.3476	-3.1611	7.0425	9.5121	-6.3965	-9.2896	-3.2975	-1.8822	-1.9081	-3.0232	3.5894	-1.2423	-6.4065	-4.4536	-4.4826	1.1145	-5.937	-4.8574	-5.8266	0.59105	2.8757	-0.24427	-5.9441	2.9767	-2.3555	-2.5533	3.781	0.61883
1.8251	-2.0213	2.4176	3.0538	-5.4509	3.6774	2.9684	-4.1055	-2.7025	-5.6724	2.3038	-2.1585	-3.488	4.2497	0.92366	-11.663	1.719	2.923	6.7044	-0.48516	-8.6008	-3.3744	-1.352	2.7481	-3.631	2.2868	-2.4188	0.42237	-1.5038	-0.71327	-4.602	3.1252	-7.2061	1.9324	-3.5269	-0.24227	6.6194	-5.0161	-4.7563	3.0903	-5.5684	-2.3993	-10.109	0.81499	-0.66684	2.5721	-5.8974	-3.303	-1.7853	3.7201
-5.1722	-7.2318	-6.2063	-7.1262	5.8825	-10.321	-3.555	-4.6081	-8.4686	-6.0652	-11.752	-10.576	-8.4628	-5.2889	-4.1808	-2.5987	-10.484	-7.418	-0.92675	-9.9362	-5.1166	-4.9952	-3.9862	-11.907	-9.5711	-8.1165	-7.7168	-0.075717	-2.7783	-5.169	-7.1106	-4.933	-5.2719	-4.7561	-6.3814	-5.1116	-6.9357	-11.677	-9.2945	-7.624	-5.8296	-4.1034	-6.4348	-4.1381	-5.3647	-2.9468	-2.3804	-3.3784	-15.65	-9.7212
-10.591	-14.994	-8.5854	-5.4803	-15.551	-11.127	-9.5589	-13.079	-15.72	-11.626	-14.855	-13.63	-11.931	-12.664	-14.059	-14.938	-10.267	-18.123	-9.8672	-7.8812	-8.0298	-15.136	-0.44957	-7.9385	-10.626	-7.6262	-8.4506	-12.993	-8.9622	-13.553	-13.619	-17.128	-13.994	-20.023	-9.2559	-11.258	-5.579	-8.1051	-11.595	-13.606	-15.271	-7.6301	-12.371	-14.722	-8.8622	-8.0301	-7.9687	-14.754	-16.774	-15.852
-1.1211	2.4853	-5.9267	0.58635	1.8523	-2.9938	-7.2121	3.3535	-0.23782	-4.7398	-0.95051	-3.1702	-4.3635	0.6869	8.9741	-1.5982	3.7852	0.59664	1.2738	-1.0044	-2.3505	-0.21078	0.022783	5.9887	0.29918	4.9924	-2.6871	-0.39335	7.0215	-0.76966	-0.3473	-7.7331	-4.2215	-2.2972	-8.752	5.5243	4.5815	1.4417	-1.0121	-0.16082	1.7499	2.0686	-0.47878	0.37817	0.41821	-1.762	3.5211	1.1925	-7.0514	4.0819
-11.459	-7.259	-8.2777	-12.725	-14.651	-14.55	-17.651	-8.6242	-18.71	-13.428	-14.136	-13.189	-19.16	-12.841	-17.454	-15.507	-11.82	-16.071	-13.475	-22.187	-17.868	-20.316	-18.314	-17.898	-15.649	-18.992	-19.102	-14.189	-13.679	-11.566	-20.381	-14.319	-10.6	-12.55	-19.153	-12.215	-10.929	-13.955	-18.393	-19.632	-11.625	-16.548	-11.411	-9.3916	-6.2215	-17.252	-14.354	-12.109	-17.516	-10.857
-16.207	-14.783	-12.815	-17.379	-17.825	-14.512	-19.585	-22.95	-12.609	-10.902	-16.308	-10.268	-14.092	-12.956	-14.41	-12.293	-18.417	-15.389	-16.043	-17.614	-14.188	-14.484	-17.539	-13.963	-11.773	-11.107	-9.6972	-15.18	-5.3009	-13.262	-17.184	-15.103	-15.01	-9.3174	-10.299	-15.407	-17.273	-13.346	-13.894	-10.018	-13.029	-15.607	-17.755	-20.307	-15.708	-17.725	-15.172	-19.532	-14.049	-10.963
-11.007	-6.3971	-4.2981	-10.285	-6.8727	-5.6784	-7.2476	-2.6194	-5.9516	-9.8873	-4.9304	-11.582	-14.527	-9.4455	-3.8993	-15.498	-4.9749	-2.1189	-4.6295	-7.3081	-1.988	-3.0215	-5.0752	-8.7531	-7.5163	-10.792	-6.8475	-11.573	-12.517	-12.649	-9.9509	-6.4367	-1.6578	-12.416	-7.7574	-2.9031	-10.171	-18.745	-7.3744	-5.3944	-12.868	-4.8626	-12.428	-9.1086	-10.844	-12.11	-8.3208	-8.3412	-4.795	-7.9277
-5.7881	-5.6055	-7.7617	-6.6477	-2.8106	-9.3529	-6.1053	-7.7642	-8.5736	-3.4559	-1.4553	-4.8204	2.9985	-2.7529	-12.543	-9.8624	-4.9561	-0.66982	-3.8463	-0.67212	-10.785	-12.279	-8.273	-4.9725	-1.7389	-11.931	-5.9544	-8.7013	-2.101	-8.4483	-2.0495	-10.311	-11.279	-5.5756	-12.578	-7.5188	-4.951	1.4532	-8.4939	0.87502	-9.772	-8.7243	-4.0555	2.0941	-7.6304	-5.981	-9.4699	-6.0068	-3.4508	-6.5055
-3.1643	-3.5159	-0.81384	-8.7542	-0.36691	-3.9746	-0.65284	-5.2172	-8.3882	-3.5712	-3.7645	4.924	-0.15141	-5.0938	-4.0872	1.7259	1.1269	0.50987	-2.4062	-2.7796	-0.78771	-1.9783	0.59416	-5.7908	-5.1762	-2.0273	1.8091	-8.3353	-1.5765	2.4412	3.6734	5.535	-7.4219	-3.5245	-2.2215	-1.0995	-6.1689	-5.8835	-0.73232	-4.054	0.71448	-1.4213	-6.6562	-5.1747	-4.4913	4.6849	-2.7352	-0.45861	-0.80089	-12.381
-14.082	-8.9109	-8.8043	-4.2888	-10.669	-19.519	-12.634	-9.3012	-12.869	-5.6002	-11.323	-10.391	-18.053	-5.5715	-6.288	-13.547	-9.8719	-10.841	-15.643	-14.835	-10.314	-8.6342	-13.254	-12.58	-15.911	-11.549	-16.217	-3.6162	-13.138	-14.555	-12.27	-12.663	-11.655	-8.5499	-4.8841	-10.728	-10.79	-15.888	-9.8509	-12.129	-9.8325	-7.7305	-10.313	-10.981	-11.897	-11.361	-12.4	-7.7394	-12.211	-8.6754
2.57	11.563	4.8668	-0.50857	-0.92312	6.0385	8.5458	0.32445	2.9082	4.2121	-2.6109	-0.084993	8.4614	4.9233	-0.020972	-0.95246	2.9287	-0.71953	-1.7085	6.1824	2.3154	3.5164	1.3878	1.445	4.6098	5.1839	0.9374	-1.5554	1.1113	2.6099	4.513	3.8122	4.3091	6.7499	3.0056	-7.3563	-1.3843	-1.1533	4.0342	4.8279	2.995	-3.0472	3.7634	0.85829	-1.4442	5.9304	4.9455	2.0386	-4.2761	5.0389
-12.833	-15.784	-15.667	-19.622	-11.096	-13.635	-18.425	-8.2986	-17.171	-3.9222	-10.229	-11.578	-14.196	-8.186	-14.604	-15.777	-12.405	-8.1051	-7.3864	-12.534	-15.258	-13.551	-14.018	-12.079	-15.287	-13.548	-11.534	-17.559	-22.78	-12.069	-19.91	-18.104	-12.065	-14.186	-14.896	-13.618	-15.121	-14.309	-17.087	-7.4785	-11.812	-20.495	-17.801	-19.544	-22.24	-18.365	-14.008	-14.348	-17.353	-10.799
-13.709	-9.2745	-16.909	-16.883	-12.999	-18.427	-8.1069	-13.75	-9.3502	-12.696	-11.499	-16.332	-18.091	-19.204	-13.674	-15.486	-19.346	-21.611	-15.437	-13.135	-10.475	-10.587	-15.13	-11.142	-15.246	-10.92	-18.76	-11.199	-18.891	-9.536	-11.857	-10.073	-9.6102	-13.281	-10.887	-10.85	-8.1706	-12.826	-12.189	-16.52	-15.063	-9.0289	-16.809	-15.117	-15.527	-17.62	-17.271	-17.502	-12.444	-14.268
-13.342	-11.7	-14.98	-10.291	-9.8329	-14.72	-11.009	-8.3837	-17.126	-13.144	-7.751	-7.6676	-19.239	-13.434	-17.955	-10.826	-11.426	-9.1393	-9.2021	-14.443	-13.483	-11.239	-15.849	-13.088	-12.992	-14.452	-13.4	-13.638	-11.843	-14.51	-16.442	-7.03	-17.16	-14.436	-10.031	-17.242	-14.326	-10.67	-7.1476	-15.49	-17.535	-15.345	-14.954	-9.9902	-14.979	-10.901	-15.602	-10.836	-13.188	-14.182
-4.7259	-6.3161	-0.98395	-4.702	-4.7424	-1.674	-6.6721	-7.8491	-4.8993	-7.6778	-4.0362	-4.6807	-2.8841	-0.023421	-5.1877	-9.1946	-6.2494	-2.8703	-7.5596	-4.2186	-6.312	-5.5758	-2.753	-4.4307	-6.8665	-4.6405	-7.5542	-13.232	-6.7028	-2.3173	-5.2794	-2.1867	-8.8839	-3.7183	0.094996	-6.8744	-5.6481	-9.1914	-8.8471	-3.6219	-2.3438	-7.7393	-3.8248	-8.3535	-5.1199	-6.9348	-8.7812	-6.4158	-3.9206	-3.8152
-9.8039	-21.306	-10.749	-11.011	-11.941	-14.246	-14.417	-16.011	-10.073	-10.631	-8.8698	-14.038	-18.088	-12.24	-10.354	-8.4886	-17.38	-12.861	-11.562	-8.7989	-3.6542	-14.865	-10.754	-18.079	-12.329	-18.007	-12.197	-13.204	-13.544	-14.149	-15.365	-8.9414	-8.0649	-14.97	-13.529	-13.325	-16.578	-10.371	-14.129	-10.064	-6.7409	-12.299	-17.965	-17.043	-15.87	-12.144	-17.501	-14.527	-12.586	-11.487
-13.261	-12.984	-10.48	-9.8139	-7.8381	-12.385	-15.109	-13.033	-6.4224	-8.9824	-15.156	-12.094	-8.5748	-13.086	-14.851	-6.7173	-11.991	-9.6627	-15.226	-16.017	-12.044	-9.2981	-6.3971	-11.102	-15.496	-12.061	-15.513	-16.107	-18.238	-5.3297	-10.68	-13.877	-10.237	-10.872	-12.079	-13.334	-13.016	-6.5891	-10.012	-8.5632	-12.457	-8.7475	-9.0304	-15.578	-9.8771	-10.338	-9.2605	-14.627	-7.2059	-14.355
6.9733	4.8852	4.2908	2.5875	7.0594	0.56873	8.5865	11.14	3.6956	-0.28178	-2.7369	12.227	1.3043	4.1275	2.938	-2.1824	-3.7984	6.6235	-1.6993	7.2551	3.349	7.844	1.8255	4.1796	8.5757	-0.48138	10.666	-4.7	-0.013131	10.14	4.5357	0.8648	7.1447	7.3267	9.1482	-0.87628	4.107	3.4304	8.0476	2.2172	6.3624	5.3361	4.6665	4.4276	4.351	2.2264	2.3046	0.63015	0.56571	1.6918
12.204	5.2736	5.7101	4.0711	2.6154	4.7848	2.1593	4.7346	6.4734	3.8955	4.6082	1.4003	0.53351	2.2926	8.4498	6.6082	8.534	5.1237	4.9232	-2.2953	-0.88881	6.5294	5.8957	1.4227	4.2396	4.4184	7.5536	3.8852	7.9412	-0.26821	3.7233	6.224	4.0328	6.424	7.6254	6.9999	8.9044	3.2623	2.2978	6.0591	1.569	6.6697	12	3.784	9.9407	8.777	3.3055	2.8921	10.02	4.0433
-10.296	-7.8263	-10.584	-8.2405	-6.0216	-7.1648	-12.02	-4.3632	-6.631	-13.223	-2.0333	-6.9	-9.63	-11.241	-11.356	-10.718	-4.7714	-6.0784	-6.3336	-6.5319	-5.1542	-8.6687	-6.258	-14.359	-5.6602	-0.77813	-11.743	-12.035	-10.071	-4.9549	-6.8144	-8.7384	-12.812	-11.12	-8.891	-5.5925	-8.2644	-12.28	-8.8154	-10.839	-4.4461	-7.3372	-8.3974	-14.209	-8.2708	-16.801	-10.384	-5.7183	-8.38	-10.21
-6.9942	-14.496	-10.705	-14.18	-9.3298	-12.712	-11.697	-12.778	-8.5984	-16.669	-14.7	-8.8747	-13.898	-13.042	-14.232	-10.645	-18.187	-14.416	-14.361	-10.425	-11.33	-18.335	-12.101	-13.023	-8.569	-10.498	-9.1277	-10.039	-14.129	-1.2913	-11.341	-9.1351	-11.907	-7.6775	-16.54	-11.69	-12.07	-5.7029	-13.9	-9.1204	-11.872	-9.5277	-18.143	-13.929	-12.175	-11.334	-24.334	-12.201	-13.074	-10.801
-7.5194	2.7546	2.9478	-2.9601	-0.051261	1.0786	2.7972	6.5357	0.81684	0.3603	4.7699	1.4959	1.1742	5.4634	0.45182	1.8069	1.9739	1.9487	1.2089	4.3182	-2.6139	-5.4219	2.6397	-2.5511	-2.5143	0.46727	-4.7245	6.1421	-2.1653	3.3525	5.9485	-3.8593	1.5248	6.3186	5.3702	3.406	3.17	9.0897	5.3507	6.2077	-0.38433	0.42467	-2.8413	1.3185	4.8326	-3.9556	1.9447	4.5361	-1.5185	8.3507
-10.026	-10.494	-15.514	-7.845	-14.305	-12.323	-8.9601	-8.7694	-14.279	-11.146	-15.539	-13.192	-12.482	-7.1012	-7.6487	-10.814	-6.7833	-8.0905	-6.1014	-13.448	-9.9922	-5.6778	-6.0388	-12.551	-10.022	-14.377	-7.4737	-14.103	-11.286	-17.799	-9.1232	-10.91	-13.606	-12.914	-9.9932	-4.6485	-13.501	-9.7104	-11.945	-10.093	-6.7624	-9.2351	-12.726	-10.616	-15.471	-18.665	-10.218	-6.3292	-12.465	-19.532
-25.312	-24.101	-23.107	-20.202	-23.959	-27.498	-21.603	-21.11	-19.78	-23.386	-21.479	-26.349	-20.646	-22.471	-25.082	-19.032	-20.532	-22.942	-22.803	-24.512	-19.663	-18.826	-20.977	-14.752	-19.6	-21.557	-23.668	-13.506	-19.602	-17.493	-18.667	-20.156	-18.586	-21.509	-23.271	-28.717	-25.549	-24.132	-28.127	-22.399	-20.32	-18.955	-18.142	-25.039	-18.753	-13.961	-27.382	-21.519	-24.634	-24.223
-2.0168	-2.8549	-6.9799	-2.7473	-2.2428	-3.4736	-7.8646	-4.0415	-6.3932	-3.4668	-7.5619	1.8459	-9.9939	-4.8406	-2.9129	-10.662	1.1529	-7.5667	0.46455	-1.7217	-6.2782	1.2444	-6.4062	6.5204	-2.9127	-2.0289	-0.66567	0.18629	-4.1364	-2.3515	-6.9782	-1.9829	-7.7179	-10.073	-7.0748	-3.4484	-4.4722	-5.3045	-11.87	-3.8324	-5.0223	-3.7077	-10.471	-1.5346	-6.951	-8.779	-4.9797	-6.2244	-10.733	-2.9123
-7.8031	-7.2948	-2.9204	-13.409	-0.51781	-12.589	-5.5552	-8.725	-5.5028	-11.569	-5.0066	0.15682	-2.5105	-9.0804	-4.0995	-4.3637	-1.6551	-4.0442	-2.6506	-9.1734	-11.498	-4.2684	-3.7946	-2.7455	-2.8593	-10.111	-9.1419	-5.421	-8.4287	0.19367	-3.9681	-4.3183	-9.3939	-1.928	-7.6107	-1.9093	-4.9152	2.0012	-11.329	-6.5178	-9.578	-8.3036	-4.4668	-3.4653	-8.2159	-10.52	-13.301	-5.7585	-6.8755	-6.7366
-13.246	-9.1892	-6.5395	-10.992	-17.366	-11.406	-13.199	-22.241	-19.664	-13.623	-14.538	-13.191	-7.0322	-14.646	-12.818	-14.541	-13.671	-8.8374	-16.148	-13.341	-13.385	-11.18	-14.225	-16.16	-6.648	-16.402	-14.234	-10.141	-18.828	-11.171	-10.777	-13.839	-19.486	-13.715	-12.436	-15.068	-17.541	-15.562	-15.272	-15.989	-14.799	-12.766	-16.611	-18.342	-11.492	-14.581	-12.272	-9.0994	-13.179	-17.367
8.4797	6.4392	7.6827	1.3694	4.5043	15.728	9.5753	1.7094	5.9896	11.763	3.5576	7.432	9.5159	5.831	8.0657	6.9617	6.6208	5.5474	9.5794	11.017	9.2279	4.2221	-3.1655	4.0745	5.1173	3.7865	8.472	1.9879	9.1313	11.204	5.1612	8.8982	0.38027	11.072	5.37	4.5663	5.8916	10.661	10.431	8.477	2.593	6.995	4.9739	5.7057	8.6278	4.1606	14.841	10.628	4.4436	6.5354
-1.5529	1.3621	3.6193	1.8103	7.1241	-1.5603	-0.29526	3.0829	1.0272	-4.3977	3.5467	4.6929	-2.9076	2.2236	9.4197	1.4711	-4.6722	-2.2426	-6.3257	1.0532	-2.7055	-4.8555	3.8638	3.0984	5.2743	1.7971	-3.7207	1.0154	6.2349	-8.4723	0.15498	-1.7899	2.4658	4.0164	-1.7503	0.44228	-2.0652	-2.43	4.5286	2.9926	-0.76457	-1.7211	1.2478	-0.23293	0.99194	4.2489	4.1236	-3.7229	1.2525	-6.2484
5.7754	-1.6693	-0.21588	-0.35909	-5.0646	1.0455	-3.6613	1.5814	-0.33084	1.8771	6.1238	0.58424	-3.7368	-1.5857	-6.213	-5.4021	-2.8017	-1.7626	-0.23334	1.658	-5.9565	-3.4828	-2.9893	-6.7295	-4.6388	-3.6704	1.3143	-0.8611	0.81956	-0.48408	-0.14975	2.5348	-0.89654	2.4832	-2.4387	-3.9669	-4.1897	0.37255	-1.3492	-3.7106	1.4248	-0.017664	-1.5436	0.28181	-2.3622	0.37433	-2.19	-3.1257	3.2788	-6.9576
-13.787	-16.066	-7.7086	-12.778	-14.416	-11.319	-6.4502	-14.32	-10.801	-8.2059	-10.993	-10.276	-10.619	-10.908	-4.9847	-9.1338	-12.574	-7.1255	-10.478	-14.708	-15.547	-11.208	-10.581	-8.9593	-17.064	-10.068	-8.0434	-15.928	-16.37	-12.91	-5.2934	-6.0218	-11.78	-5.4515	-8.9169	-7.7895	-12.574	-4.4475	-12.983	-11.049	-12.516	-13.112	-10.767	-6.3565	-12.135	-9.5889	-10.219	-8.8227	-12.215	-13.643
-7.3329	-1.511	-12.283	1.2333	-5.4546	-3.0926	-9.2444	-8.6936	-9.1957	-10.169	-8.6696	-10.193	-5.5492	-3.4964	-3.8703	-13.67	-8.5904	-10.272	-7.4741	-6.9084	-8.2367	-7.3605	-12.205	-10.009	-10.218	-11.345	-8.9683	-5.9128	-2.4954	-12.499	-5.8038	-1.3338	-11.979	-5.6204	-10.291	-7.4357	-4.5657	-3.895	-2.6536	-13.432	0.40523	-2.6386	-5.4023	-6.4546	-3.5317	-9.4725	-4.6416	-4.6724	-5.9732	-3.2947
-11.647	-1.7333	-8.7933	6.9265	2.8598	-4.23	-6.7414	0.38176	0.48193	3.484	-1.5637	-1.3131	-0.51996	-5.4959	-0.76615	0.71191	-1.7413	-4.232	-6.5822	-4.8009	-10.083	-0.7356	-1.8476	-1.089	-2.3126	-1.5274	1.094	-2.743	-1.4972	-3.3112	-2.2363	-3.3076	2.28	3.2461	-0.11088	-1.6216	-1.3031	-8.2524	-3.6655	3.4828	-4.8003	-0.94482	-5.1569	-4.7305	-9.2776	4.7577	-5.1122	-0.13111	-8.6139	-6.16
-1.1529	1.9349	8.0466	2.9595	-4.5052	1.4038	3.2222	2.7699	1.8667	6.7938	4.7157	5.5507	-1.2147	4.1361	4.3543	-1.0907	0.023856	2.2216	0.49145	-2.9923	7.8461	4.1574	7.3687	0.70779	6.6077	5.4352	3.0788	-3.4798	-1.0114	9.6205	1.5983	6.4572	-2.2276	3.9152	-0.38197	2.802	3.8583	4.8394	2.1932	8.8987	3.5848	6.098	6.5174	7.9285	-0.9819	2.2289	3.2413	3.3025	7.6988	0.33887
-7.0632	-10.664	-7.3458	-15.772	-15.987	-6.8367	-8.7446	-6.1212	-5.9617	-4.4736	-12.199	-11.203	-8.3967	-4.4339	-10.236	-8.5828	-4.506	-11.23	-8.3334	-13.452	-2.0391	-14.3	-10.357	-17.619	-8.0371	-13.434	-13.563	-11.78	-8.3156	-16.345	-6.6264	-11.991	-7.3907	-11.165	-11.728	-4.1571	-6.3404	-16.004	-6.7546	-8.3313	-5.1322	-15.653	-10.99	-14.669	-9.4989	-5.262	-9.7162	-15.03	-8.9013	-9.7142
-3.5748	0.52239	-9.6173	5.2227	-4.2496	-3.5418	-3.2101	-5.4266	-7.3991	-1.5079	-0.32445	-4.3859	2.1909	-4.0836	-4.1402	-6.6081	-6.8349	0.00090369	-5.8028	-6.933	4.5408	0.39764	-4.437	-2.8343	-3.6283	-3.3487	0.55356	-0.0051255	-8.2529	-1.3923	-1.9724	-2.8172	-4.965	-2.8329	-3.7996	-0.065914	-0.64699	-1.2908	-3.1695	2.1893	-2.2372	-3.2463	-4.3346	-3.2211	-3.4187	-4.7994	-5.4316	-6.8182	0.12256	-5.8389
-0.522	-1.9619	1.002	-6.9625	-6.0222	-2.1192	4.4185	-0.36724	-7.1358	-2.3686	-8.9045	0.1397	-3.3234	-1.4997	-6.252	2.1116	1.3089	-3.4192	-3.1727	1.5116	-8.8016	-2.3438	2.6464	-6.1593	-11.398	-3.8862	-2.4656	-2.405	-4.3163	-2.4024	-0.15393	-10.066	-4.617	-2.4326	-4.1072	-4.8029	0.32529	3.4979	-3.8777	-3.2777	-4.4804	-8.8185	-4.3047	-2.8726	-6.0041	-6.1217	-4.5973	-3.8222	-1.6174	-2.8218
-3.5775	-1.9955	0.10795	0.21306	-2.3811	2.5544	-0.16316	2.7353	2.9509	1.9477	1.9964	1.1493	-2.9801	2.9857	4.1448	-2.4672	-2.053	-7.0505	-3.258	4.511	0.54573	2.689	-2.3029	3.8192	-1.5877	3.8194	-4.7391	0.22664	0.44941	5.164	-1.8692	-0.81364	5.3289	1.5818	-3.1325	4.5585	-3.823	5.727	0.98377	7.9945	0.50447	-2.9899	-7.5597	-5.0733	0.56694	-3.5544	2.7514	-1.3312	-3.1447	-11.049
-9.0661	-9.6388	-5.6792	0.41331	3.0999	-6.0029	-3.0796	-6.4987	-4.0589	3.1757	-0.30907	-7.2263	-6.8463	-0.22527	-4.9893	-0.35379	0.44058	-6.4844	-6.8073	-2.1281	-0.26922	1.7818	-6.4629	-5.9122	-6.5747	3.0666	-2.6194	1.4213	-1.8777	3.491	-3.2856	-9.0529	2.7072	-1.975	-4.47	-9.7925	-1.1121	-1.8344	-3.5773	-8.5881	-6.2368	-6.685	-1.5373	-0.16638	-6.1228	-4.0994	-1.1789	-0.60724	-3.5836	1.1164
1.7807	4.8492	-2.501	-2.1931	7.1258	0.39813	4.9116	0.48333	2.7357	3.0693	-3.7203	-2.7385	1.5815	2.6512	-5.6859	-4.0449	-9.0376	-1.7626	4.9785	2.4176	0.078668	0.32216	8.8571	0.59318	7.1435	-4.6382	3.2631	0.029048	-6.9102	0.28707	1.0344	5.2759	-3.5206	3.5565	2.1268	5.2098	-1.9469	-2.6493	2.8184	-0.46988	2.5412	2.7392	-1.2074	0.26282	0.9621	-2.9232	3.4995	2.5738	-2.1127	3.5169
-1.4953	0.51607	0.60841	0.69453	2.6779	1.6319	4.948	6.0067	-4.7366	-2.8432	3.4429	-2.7156	-1.9107	1.0392	1.4364	3.0683	4.1291	2.8249	0.56857	-0.085121	2.7895	5.5222	4.0697	3.4712	6.7471	0.51165	-0.36843	3.9345	1.4802	2.4245	7.4524	6.6493	-1.0085	-1.8403	3.0444	2.361	2.7671	0.98699	6.1054	3.1962	6.9897	4.5813	4.8512	0.49987	-0.62343	-1.1299	4.4914	3.0769	0.55059	4.8288
-16.56	-13.091	-21.004	-8.9627	-20.362	-13.134	-12.869	-16.549	-13.037	-11.317	-10.616	-15.254	-18.42	-12.218	-10.163	-12.872	-23.257	-16.029	-12.064	-13.986	-11.213	-15.116	-12.95	-21.516	-12.72	-9.0663	-9.9691	-14.018	-20.539	-13.158	-11.021	-17.181	-15.952	-10.467	-16.343	-18.472	-17.623	-12.5	-10.42	-21.318	-11.322	-12.678	-13.395	-16.363	-11.249	-16.62	-7.5662	-20.055	-8.0062	-17.503
8.7917	10.893	9.0458	6.9312	13.647	10.834	11.02	11.022	12.562	13.834	12.264	11.552	8.0619	13.266	17.723	8.7451	4.2693	10.964	11.886	13.878	12.897	9.3577	15.376	9.1136	12.113	13.335	11.359	13.681	3.7373	14.415	15.095	8.2962	12.608	1.4194	11.803	6.2775	5.6734	12.481	8.5671	10.867	13.593	11.893	12.854	6.7733	7.8834	11.345	13.888	7.0658	9.604	5.9869
0.87357	1.455	1.4195	-2.0825	3.1828	1.9037	-0.98845	2.6463	-0.61353	1.6653	5.7229	-2.9731	-4.269	-3.5267	-4.1667	-7.2527	4.8142	2.8841	-2.3804	-2.0746	2.7284	0.1654	0.32224	-6.9061	-4.1173	-3.3043	-6.2494	-3.1216	-5.2287	-7.9742	-4.0178	-4.2838	1.9949	3.1765	3.237	-0.33937	-2.2633	-6.1559	5.2743	-3.5235	-5.5735	-0.41494	-0.65586	-3.319	-0.12515	-2.6332	-0.65599	1.876	-0.22854	-1.2284
-6.6831	-7.1988	-5.427	0.76827	-8.1941	-4.0325	0.96197	-1.0419	-9.2264	-9.3795	-2.7078	-3.6475	-4.7798	-6.6427	-10.662	-1.0738	-7.2154	3.4207	-6.6641	-1.2914	-7.564	-0.073576	-2.9632	-3.3813	-7.1075	-1.7026	8.0546	-2.7547	-11.705	-4.6549	-2.2507	-0.087889	-2.9223	-0.50691	0.87116	-9.6248	-1.0019	-3.4042	-7.1304	-4.0037	-4.9724	-4.334	-3.6064	-1.8198	-8.9702	-5.4337	0.87723	-7.1623	-5.8618	1.0662
-9.0066	-16.173	-15.075	-14.853	-17.431	-11.547	-10.114	-12.488	-17.317	-9.6394	-15.471	-22.175	-16.329	-18.075	-18.304	-13.581	-16.164	-13.632	-13.466	-18.22	-14.515	-13.225	-14.265	-15.502	-16.982	-7.584	-9.218	-17.416	-18.721	-12.565	-13.77	-14.99	-9.5203	-13.76	-16.36	-10.177	-17.411	-16.041	-16.289	-22.628	-17.453	-21.567	-15.393	-12.554	-14.656	-10.017	-13.924	-14.338	-11.191	-10.735
2.6664	-1.8451	0.087894	3.9387	1.1905	-0.36822	-2.0446	-0.37516	-3.3753	-0.18367	-0.64481	1.8577	1.9653	-0.39821	6.4898	1.7553	0.27987	5.7735	-1.4969	2.0621	-0.1584	6.4719	7.7347	3.7892	-0.71831	-2.705	4.1465	1.949	11.289	-3.0436	-4.0868	2.7861	-2.6502	4.0105	0.92309	7.6946	-1.7412	4.1545	-1.5076	1.014	-5.3851	3.1853	4.9564	-3.7249	-0.53163	1.793	2.1068	-0.3053	1.9231	6.0669
5.0514	1.8244	-5.5085	6.9416	4.2372	1.8182	0.62202	-0.83538	3.8975	4.0555	3.0827	3.8705	6.4267	2.3739	-2.1683	5.5973	5.5681	0.30758	6.6585	2.2271	4.423	6.3066	2.8147	-1.8919	-4.3305	5.9946	7.5065	-3.2155	11.084	-0.35507	5.2643	6.6812	-4.9991	-6.1825	0.82199	5.2216	1.6346	6.269	2.439	3.2344	-1.9068	1.1345	2.0983	1.2883	6.4444	1.438	-0.87101	1.4571	7.129	6.8857
-3.4147	-4.9754	-2.2167	-8.8507	-0.93986	-7.4495	-2.2305	2.4872	-4.6316	0.8802	4.1099	-6.9095	2.9977	-3.9136	-3.914	-4.3551	-4.5677	-3.6878	0.15982	-1.0085	-3.6328	-6.3422	-8.2007	-3.132	-4.8516	-1.6745	-2.5794	0.25773	-6.536	-5.0254	-5.243	-5.4429	3.2182	-9.0039	-8.37	-6.256	-3.0424	-4.1342	-2.4696	3.4445	1.6328	-7.9881	-2.7579	-9.8927	5.4548	-6.1636	-4.3026	-1.719	-1.4062	-1.4331
-20.111	-23.049	-18.938	-17.047	-26.666	-20.587	-28.938	-22.549	-20.387	-24.886	-17.782	-27.216	-20.609	-23.979	-23.202	-23.496	-26.212	-17.976	-19.323	-21.799	-21.712	-19.688	-20.096	-23.153	-23.359	-17.366	-20.137	-22.688	-23.804	-20.167	-25.309	-22.22	-26.384	-18.562	-21.413	-22.697	-21.395	-26.031	-18.348	-22.477	-26.018	-10.142	-16.243	-24.694	-23.242	-22.03	-26.968	-22.54	-24.933	-19.3
10.045	8.5194	14.799	1.5064	14.498	4.3977	8.4408	7.8946	6.0232	13.244	9.1164	17.333	16.457	1.9516	9.3571	15.014	8.9489	4.507	15.137	11.78	7.2211	9.956	13.513	9.5244	9.2195	9.6926	10.694	11.29	8.4233	10.343	6.5055	7.8215	9.7386	15.662	5.8384	10.775	7.4491	5.2705	6.61	15.458	7.8024	8.0368	9.9528	3.0315	11.541	10.357	12.988	8.1832	11.461	6.3186
-14.265	-14.636	-14.629	-12.789	-14.102	-15.481	-12.161	-0.40901	-15.954	-15.726	-17.009	-9.3283	-8.9608	-11.669	-19.015	-12.736	-15.816	-5.9625	-11.353	-13.259	-9.923	-14.819	-10.187	-8.8993	-13.28	-10.05	-13.452	-9.8212	-5.2888	-6.4806	-9.7388	-9.4416	-9.3201	-12.764	-8.6243	-14.378	-12.774	-12.214	-8.4793	-15.807	-12.45	-9.8123	-8.269	-13.579	-11.079	-13.017	-11.121	-5.5624	-11.507	-9.4433
0.56774	1.9744	-0.85414	6.505	3.7749	-6.5652	-0.36633	-2.4224	-7.3986	-3.2422	-6.5731	-8.5693	-2.7146	-1.0483	-5.9466	6.3407	-3.6008	-0.11457	3.2082	-7.4743	-10.4	-3.1175	-8.9431	-2.6761	-5.0995	-3.176	-2.5811	-4.2441	-4.6397	-8.5964	-0.53744	0.5511	-3.349	6.0694	2.4166	-3.9391	0.58133	2.7223	-4.7997	-3.9496	-8.5784	-3.0313	2.632	-4.1179	-3.9687	-0.076209	-3.3913	-5.3578	-2.7298	-2.8571
0.7182	-4.0244	-3.0745	2.555	4.3803	-0.20845	2.6999	3.1608	-5.5253	-2.5835	5.0144	-0.95807	6.4657	4.3548	4.9928	-1.7302	1.9026	6.9508	0.81725	3.5505	2.9611	-6.105	1.2421	2.5157	-1.8746	5.1331	2.432	1.2175	-3.2219	-2.2866	3.3246	-0.17404	1.4727	-0.80582	1.3726	3.0356	0.41786	-8.8705	3.8314	2.5303	-5.0262	-7.9768	2.8318	-1.569	-0.31844	7.5917	6.3824	-4.6972	4.6953	1.1575
4.7923	0.21206	-0.071656	-2.0581	-5.3705	-5.6412	0.59097	-5.7415	-0.9416	1.2995	-8.3537	-3.1721	0.92722	-1.8326	2.6014	-4.261	-4.3581	-10.616	-13.245	-3.0712	-0.6023	0.41118	2.6496	-0.1427	-5.169	-3.3723	0.39514	-2.9489	-2.6089	-0.28085	-4.234	-3.3665	0.63633	1.9255	-4.0705	-4.6808	2.0554	-2.4889	-4.878	0.05027	-7.3871	2.2303	-4.8636	-4.0035	-2.4212	-9.2117	-3.8765	-0.70041	3.8648	-1.1654
-3.8136	-6.0397	-6.5082	-3.0553	-6.7994	-6.0434	-1.6492	-8.498	0.081244	0.77217	-2.8124	-0.3887	-12.354	-3.89	-5.5478	-0.34402	-6.5785	-5.9273	-3.3836	-1.6578	-5.6971	-1.836	-0.96469	-3.0536	-2.2502	-6.6048	0.089434	-5.5578	0.17502	-4.4311	-4.3602	-0.662	-6.8436	-2.5789	-5.7083	-4.3568	-2.9611	-2.0099	-4.6612	-6.1669	-10.404	-5.5168	-2.8214	-2.1854	-5.9105	0.081964	-6.833	1.4843	-4.7948	-8.5868
-3.8563	-13.831	-6.7899	-4.7829	-9.7046	-16.321	-10.716	-9.4834	-13.878	-7.944	-11.358	-11.84	-7.4539	-12.829	-9.6338	-7.8809	-7.4772	-4.4518	-13.229	-10.918	-14.104	-15.015	-15.67	-10.06	-8.8093	-15.688	-11.899	-9.0934	-12.215	-10.686	-7.8373	-16.089	-13.211	-11.139	-12.124	-13.387	-10.004	-12.985	-15.888	-11.162	-10.29	-14.375	-12.845	-9.3387	-12.97	-15.39	-14.029	-9.4216	-16.48	-13.836
0.88108	7.1248	1.3882	0.85422	2.8757	0.16297	-4.9793	0.69812	-4.2343	-1.1297	-1.7464	3.5233	-3.0675	-0.48163	-0.4568	-4.7638	0.64137	2.5883	-1.0318	-2.1755	-0.37319	-0.33299	-1.8274	2.6846	-4.0867	-5.1641	-0.67107	-1.7527	1.9736	-2.95	1.4344	10.169	1.6507	-0.67585	-1.1358	-1.0013	0.9154	3.7448	1.1742	0.4235	4.6247	-0.060495	3.3877	-2.9314	1.3349	-7.5296	0.3327	-1.2533	-3.3778	2.8315
1.8624	-2.4515	-10.355	4.8902	-4.516	-4.4872	-6.5623	-2.3586	-7.9823	-5.5146	-3.01	-3.6188	-0.47267	1.6916	-5.7677	-2.1914	3.5166	-2.9836	3.0924	1.0066	-4.9311	-8.7601	-7.0127	-3.3618	-5.8528	-14.464	-8.3175	2.0869	-6.9728	-5.7282	-8.6707	-5.0926	-0.41718	-3.9722	-4.6848	1.0675	-1.2422	-8.4736	-7.92	-1.1678	-1.3952	-1.7072	-3.5906	-1.3518	0.96646	-10.296	-6.3948	-1.8829	-9.472	-6.3579
-12.23	-13.086	-10.726	-14.297	-12.07	-14.868	-20.94	-7.9331	-7.5556	-17.755	-14.823	-14.647	-13.104	-9.3673	-13.625	-12.858	-10.054	-12.446	-10.575	-13.429	-12.909	-14.413	-12.4	-12.564	-13.59	-13.381	-17.003	-12.136	-14.93	-18.526	-8.3433	-16.778	-13.254	-15.891	-13.793	-6.3054	-15.861	-9.5769	-9.6443	-14.208	-8.5838	-14.618	-14.689	-7.5879	-12.239	-15.928	-9.6344	-13.778	-18.421	-12.148
-20.185	-18.019	-21.888	-23.101	-34.491	-20.225	-14.443	-28.8	-26.873	-21.19	-19.207	-28.295	-30.601	-23.617	-23.81	-18.835	-20.599	-16.793	-24.479	-24.581	-11.51	-21.986	-22.435	-24.928	-11.984	-19.259	-24.402	-26.121	-20.603	-22.5	-23.683	-25.058	-17.878	-23.289	-23.892	-24.321	-22.644	-25.116	-21.923	-21.862	-21.287	-28.695	-17.608	-26.079	-27.144	-20.176	-21.873	-15.749	-28.43	-18.56
-3.2822	5.042	-7.72	3.1043	-0.026585	-9.7637	-7.4799	-4.4159	-3.2863	0.87511	-7.4091	-6.0526	-9.2199	-1.9544	-6.1201	-9.4701	-3.8415	-4.748	-1.3314	-5.9481	-5.6125	0.9337	5.7317	-1.0528	1.4028	0.70419	-1.8101	-7.2621	0.86889	-6.3155	-3.4449	-0.38508	-0.10732	-2.7823	-8.5707	2.2138	1.6073	-1.5409	-13.245	-1.6222	-3.0413	0.27216	-1.8642	-1.3502	-9.427	-9.0895	-4.4571	-11.644	-7.9155	-12.475
1.6101	0.70915	2.9477	-3.7777	-4.0894	-2.4356	-7.9814	2.9419	3.9966	-2.2634	0.29148	-0.58408	-8.992	-6.0676	-5.5153	-2.5155	4.7172	-2.6468	-5.2515	-9.8628	-0.64393	-2.4466	0.9563	-2.3617	-3.0597	-12.21	-1.0588	0.82047	2.7632	-7.432	-0.62464	-0.53246	0.4088	4.8763	1.9468	0.66314	-1.9934	-6.1449	0.53488	-2.0723	3.3973	1.5347	-5.2686	-1.3338	-6.0928	-4.8874	0.55259	-0.91356	-3.955	-1.3785
5.4285	-1.678	4.9033	1.1101	-2.7402	-7.2676	-3.317	6.236	-1.3027	1.4513	-4.093	2.5749	0.61362	-0.84349	-1.363	-5.266	-3.2106	-1.7655	5.8748	4.0363	2.0642	-10.29	1.7237	6.5721	-4.6411	3.1754	-1.5612	-4.663	-3.4681	-2.5067	-0.85865	-2.8152	-2.9441	2.4834	0.27548	-1.5323	0.7087	-5.8049	-0.25428	0.84312	-1.8219	-3.2318	3.2921	-0.23322	-6.6675	-2.7667	-0.045707	0.12595	-3.3012	0.90703
-2.5228	-10.037	-10.587	-4.1263	-13.881	-3.1655	0.16914	-2.9092	-8.9976	-12.432	0.22107	-6.3689	-5.4723	-4.6125	-6.4075	3.0756	-0.81683	-7.2081	-8.2402	-4.2522	-2.3232	-10.44	-5.7354	-9.6001	-1.1086	-3.1212	-8.408	-4.2546	-8.5615	-5.0794	-10.061	-3.1537	-4.9986	-7.3766	-5.7166	-4.1779	-5.5426	-11.069	-1.5605	-7.9776	5.4921	-7.2198	-11.432	-8.4952	-3.8311	-8.295	-6.8682	2.7648	-8.3753	-9.0546
-16.024	-11.39	-17.341	-8.7597	-15.472	-20.313	-17.991	-8.6952	-16.678	-12.271	-16.151	-12.99	-9.5077	-11.796	-11.013	-10.814	-10.776	-21.719	-16.373	-15.601	-12.356	-15.642	-12.207	-12.177	-15.817	-15.575	-12.087	-17.064	-12.303	-24.809	-14.722	-12.835	-12.822	-18.298	-22.487	-20.722	-15.171	-16.97	-18.282	-16.746	-15.878	-14.164	-14.198	-15.065	-18.77	-12.63	-15.094	-14.175	-10.057	-13.485
9.3807	15.067	5.6865	3.9825	12.972	6.7764	7.3075	9.8727	12.64	9.9108	8.4995	12.491	13.949	10.191	9.2122	15.16	11.95	3.3129	14.761	8.8566	11.267	6.3728	10.93	12.305	11.401	11.083	11.175	11.046	11.919	11.123	6.6639	10.979	16.995	13.401	5.5268	12.901	4.4307	15.149	9.2612	8.9664	18.224	10.321	12.723	9.1983	8.2339	13.615	5.9165	9.7	7.7785	12.848
6.9142	7.3823	4.3917	3.437	7.8518	6.1315	5.2573	4.3982	3.9115	3.7585	4.9713	2.9839	5.179	7.2772	2.3738	8.4497	0.3155	8.2336	10.509	12.564	5.9784	7.7874	13.169	8.1067	12.502	9.1926	8.5368	7.8239	2.695	3.7712	-3.4762	12.696	1.0959	8.7796	4.5153	7.8734	2.8037	5.3658	3.0065	11.484	10.534	9.2357	5.1259	2.8753	7.7507	7.0177	10.974	2.3477	13.254	7.1785
9.4265	14.056	5.4632	16.337	10.994	11.006	0.57049	12.27	11.989	7.9078	9.2521	9.4454	8.8495	10.585	6.9405	8.1673	1.616	9.2854	10.042	11.281	5.4401	4.8486	3.057	8.2802	12.478	9.9172	4.997	8.8288	3.2997	9.3628	8.317	4.5102	0.91114	6.475	13.387	5.6311	10.751	10.557	12.047	10.07	1.1979	5.3446	7.2706	8.1336	13.159	11.264	-0.26206	11.469	8.3611	8.0259
-10.092	-15.479	-11.397	-5.1241	-14.871	-7.5526	-15.331	-21.63	-9.1554	-8.5083	-9.631	-18.46	-9.8353	-12.098	-13.281	-11.704	-14.496	-10.968	-13.123	-9.0969	-19.587	-12.245	-13.874	-14.993	-2.5919	-11.204	-17.939	-12.231	-17.225	-6.9429	-9.0666	-13.081	-9.6105	-5.9141	-13.46	-12.99	-11.512	-9.2716	-14.642	-10.295	-10.475	-12.355	-4.8489	-8.576	-7.2546	-10.508	-12.84	-7.5667	-10.453	-16.359
-12.709	-15.856	-13.7	-13.685	-16.963	-11.018	-19.011	-9.6423	-13.13	-16.787	-11.655	-15.646	-9.8467	-18.884	-11.908	-15.288	-15.193	-14.861	-17.521	-18.101	-12.079	-12.152	-8.8894	-19	-10.558	-14.329	-10.618	-20.949	-13.151	-14.016	-13.349	-12.582	-10.878	-9.0262	-18.012	-14.773	-12.61	-7.9935	-17.463	-12.668	-16.284	-7.1748	-11.667	-13.091	-8.7693	-8.3498	-13.026	-13.109	-22.607	-12.994
-8.8983	-6.7677	-4.1888	-5.6588	-8.8811	-5.6562	-12.002	-8.2628	-9.524	-3.7641	-4.1616	-6.6518	-4.3329	-1.4818	-10.54	-4.0415	-3.4402	-5.1588	-7.8214	-11.195	-5.7135	-6.6038	-9.5157	-5.7743	-5.2903	-6.6391	-14.578	-2.9866	-4.7191	-8.192	-4.1441	-3.9005	-1.0364	-5.1034	-2.9103	-10.791	-5.9251	-8.5884	-5.5537	-8.2103	-7.5324	-2.4438	-3.0897	-6.5661	-5.3631	-4.7063	2.1942	-2.4757	-8.1089	2.1766
-3.3864	0.20068	-0.088585	-4.8408	5.5094	-4.5953	4.0955	0.45697	1.0491	-1.4641	0.028808	7.2556	0.75511	1.6706	0.57603	-2.9678	-2.5336	-2.6111	-4.9759	1.9076	-4.8956	11.528	3.6122	-2.3697	-0.043278	2.7663	-3.4155	-1.3429	-3.9088	0.76996	-2.5863	0.90335	-1.8911	-1.8022	0.55607	4.3888	-2.9247	5.613	-1.2795	0.64756	-0.9758	-1.5051	-2.1973	-0.46263	-2.5892	-1.5499	2.2991	-5.2976	-7.6797	-6.448
-7.9594	-1.9441	-6.9826	-2.6645	-6.3585	-1.2472	-10.311	-5.3581	-7.9955	-7.53	-3.3738	1.2429	-3.9347	-6.2806	-6.2644	-4.1533	-6.1419	-3.7936	-7.4811	-6.9145	-7.0448	-0.094178	-6.2	-1.4237	-5.4234	-5.7798	-10.34	-7.7281	-11.032	0.13095	-5.7795	-10.576	-1.1065	-7.4455	-1.0889	-6.0606	-10.739	-7.7915	-5.9195	-4.1349	-4.4756	0.29122	4.9723	-8.0029	-12.459	-5.5205	-1.5357	-0.9466	-8.0261	-5.2197
6.6501	6.2739	4.5683	3.9301	4.3171	0.26942	7.6044	1.7475	-0.08803	-1.4614	2.6081	1.6557	-0.73995	9.4493	3.4625	-2.3411	3.226	5.8616	9.5732	8.8837	6.7677	4.5351	-2.0317	2.9414	-1.2157	-1.1008	2.6054	1.6927	4.1218	1.4949	3.1729	-1.1985	3.0571	0.72159	-1.9025	5.7268	5.3579	8.9403	0.62366	-0.1556	4.6762	9.7893	3.7864	-0.28922	6.2149	-5.6882	8.8618	-6.1584	4.0359	6.9512
-7.7791	-6.0451	-11.327	-8.9116	-6.6214	-8.9115	-9.783	-9.0425	-13.492	-10.587	-11.451	-15.095	-8.1551	-13.582	-8.4417	-15.702	-8.3939	-10.089	-15.351	-12.393	-16.254	-13.836	-6.4835	-9.3274	-14.246	-6.8742	-11.163	-9.9725	-9.2175	-12.108	-17.132	-8.8761	-3.9456	-1.9548	-10.295	-12.613	-12.087	-8.8077	-6.6615	-11.169	-7.859	-5.1967	-7.2	-8.5103	-6.9032	-7.9135	-8.6753	-12.512	-11.753	-15.323
5.8924	5.7087	8.968	8.4211	2.5028	7.2899	8.0089	11.679	5.3897	6.6281	8.5915	8.6383	13.171	8.3129	8.1952	7.7179	0.91513	15.167	6.3053	7.1245	10.421	10.957	4.7623	8.1086	8.0564	8.8968	6.8822	11.472	13.838	9.581	7.5201	4.6005	10.244	9.6715	8.501	6.0912	16.725	10.763	3.531	9.7626	15.064	16.085	8.848	13.475	1.1969	0.44873	4.0828	14.173	3.8527	1.1854
2.6471	-0.60872	-2.5294	-1.4139	-6.7775	-5.7521	-7.516	-4.6267	-2.9242	-10.299	0.28541	-6.5668	-1.0453	-4.6558	-9.5844	-1.7721	-3.6359	-6.4194	-0.70983	-3.4317	-4.9627	2.92	3.5169	-0.9581	-3.1875	1.1698	-9.1047	3.3451	-0.64649	-2.8333	-0.17292	-0.71494	-4.9951	1.1977	8.6867	4.1115	-6.3956	-0.55176	1.8342	-2.6095	-2.2208	-6.51	-11.157	0.51744	-5.8158	1.4472	-5.1011	2.3032	1.0291	-5.1656
-6.8254	5.3035	-0.28073	-0.30187	-3.3465	-2.7385	2.0991	-0.84897	-0.36546	0.95512	-2.7737	-7.0595	1.4614	3.0924	-2.3411	2.1194	0.89464	0.94312	-6.8279	-2.4972	-3.4791	0.28802	-3.5969	-6.127	4.3351	-2.6818	-2.5698	3.495	2.492	-0.5269	-1.0996	3.3246	-4.7623	-1.8393	1.7689	12.579	-4.9209	-0.1063	-6.178	1.5695	0.25593	-0.79399	1.1187	-6.6866	-3.7801	4.7174	4.2971	2.941	-1.9427	-3.6638
-2.4499	-6.1989	-1.5005	0.89477	-7.8664	-3.1608	1.0815	-4.2266	-5.4874	-8.7012	0.35301	-1.6229	-2.0865	2.7894	-12.368	-7.3576	-4.2565	-6.8668	0.9249	-4.4703	-5.9798	3.7773	4.1777	-2.637	-0.51638	1.3463	-4.8108	-2.5196	-2.5069	-3.1095	-0.11309	0.58101	-6.8126	3.428	0.29	-2.3294	-1.4835	-2.1191	-3.6294	-1.4509	-6.5328	5.6343	0.8548	-6.6682	-6.9328	-0.12793	-2.1623	-7.5256	-4.0073	-2.2731
-9.422	-6.7527	-8.5457	-2.1468	-1.6853	-1.7074	-2.2094	-6.8881	-2.3997	-1.3363	-7.9811	1.189	-5.936	-5.1238	-3.0407	-2.3259	-2.3718	-5.3479	-1.6037	-0.33919	-6.0883	-3.3919	-5.2194	0.69235	-3.2343	-3.7981	-2.9878	-4.9854	-3.7784	-1.3299	-7.2855	-3.2229	3.4818	1.9332	-1.1516	-0.21888	-3.6769	-11.525	-5.0928	-1.2453	-3.4	-6.8069	-1.3713	-3.4257	-2.0942	-5.7721	-5.4669	-3.0117	-10.597	-7.0474
9.0474	1.1039	1.4121	5.4008	7.7608	4.958	0.96079	4.2562	10.867	10.382	2.9816	13.627	7.8222	12.124	5.4881	11.538	4.5945	4.1242	1.247	-3.9874	8.7265	2.1096	4.2755	10.949	1.0536	11.33	6.5391	6.9559	-1.4122	3.4918	2.372	9.5451	6.3335	1.6245	4.8764	10.068	1.0521	7.8722	-2.8863	8.3725	3.1476	3.3692	9.4834	1.3	10.76	7.1051	1.2468	1.0026	4.2114	6.7011
-0.20656	2.9226	-2.1006	2.3123	0.25514	-3.2501	-6.9741	-1.1135	-0.98218	-4.0259	1.1029	5.4447	4.8678	-3.6088	2.5553	-1.4363	-2.6054	-1.1888	0.69021	-0.98852	-3.6163	-2.2658	-6.9386	-3.92	0.63919	0.0026261	5.8348	-1.3953	-2.1555	-6.921	-2.4901	1.4703	4.8521	-2.9641	-1.0938	-2.7069	0.78569	6.8852	-2.2782	1.6916	-2.4088	-0.92908	-6.4096	1.074	-1.3475	4.2676	0.86418	0.11169	1.1285	-1.3511
-10.914	-14.556	-13.088	-14.71	-1.8828	-10.548	-14.676	-16.558	-9.8181	-7.416	-16.665	-11.816	-14.677	-15.816	-11.047	-13.623	-12.567	-12.47	-10.623	-7.7405	-8.6483	-14.588	-10.856	-13.776	-11.193	-11.443	-12.633	-13.43	-12.159	-14.299	-15.093	-15.203	-15.053	-9.9832	-14.14	-9.6771	-17.495	-8.1558	-12.674	-14.824	-13.726	-12.418	-13.598	-8.7621	-19.047	-16.568	-15.334	-11.177	-19.488	-18.569
-1.2822	5.0689	-3.3356	-1.8541	0.1353	2.7755	1.3523	-1.2035	4.035	3.7192	2.4969	0.2018	-3.122	-1.643	-2.4283	-2.4879	1.6084	5.1118	-1.7019	5.7665	1.2129	-1.986	1.3674	-1.3512	5.795	0.14786	1.7475	-2.4219	3.1617	-0.31711	1.6527	7.1164	1.0697	6.8684	0.077422	2.7122	2.3072	-0.66579	3.1217	0.86218	0.4978	2.4545	12.706	4.8945	1.7428	3.1374	4.9358	8.6594	4.8157	-0.73352
8.0831	-0.63734	-2.3618	-5.0831	-5.2015	1.1487	-2.4645	-8.6199	2.2287	-3.766	-6.4464	0.61486	-1.6244	2.2644	-5.0436	-3.035	3.4874	1.2381	-7.5193	-0.82239	-0.91668	-1.3776	3.6096	-4.9774	-2.099	-5.388	-3.1818	-4.7804	-7.1849	1.5092	-6.18	0.98877	-8.7862	1.3655	0.37037	-5.8869	-2.866	-10.015	-0.89954	-3.2564	-7.7216	-0.72018	-6.0448	-4.8126	-0.42599	3.4035	-9.5964	-4.9187	0.72587	-3.8039
-2.657	-5.531	-6.3194	-10.687	-10.884	-11.797	-9.7631	-11.551	-8.7322	-8.5244	1.2715	-2.3315	-15.132	-7.1488	-10.336	-8.6988	-9.0214	-2.4608	-7.7349	-8.2221	-6.8563	-12.888	-10.346	-5.7239	-7.8564	-8.4013	-10.264	-6.4873	-14.288	-10.815	-7.2866	-2.6007	-11.773	-6.1066	-12.837	-6.3524	-5.6355	-7.1726	-7.0148	-1.8949	-13.114	-11.64	-3.3123	-9.1778	-8.1366	-7.4869	-0.86312	-5.288	-7.317	-6.0847
-0.1698	0.20453	-6.1505	-6.9369	-3.0428	-1.5899	2.7747	-2.6979	-2.8007	-6.1695	-6.7165	-7.4629	-5.8166	-6.7461	-0.12309	1.2924	-7.7453	-6.631	-4.4971	-3.4428	-0.81064	-3.9192	-0.79479	0.66907	-3.5166	-1.0473	-1.5552	0.51178	-0.89773	2.9058	-7.9645	1.3294	1.4101	-4.2714	0.27922	1.8286	-4.0089	0.48162	-8.2117	-2.5125	2.1846	-6.6586	-1.7529	0.56409	1.6876	-3.2104	-4.6659	1.4362	1.0272	-1.8348
-3.4974	3.8712	-1.8486	-5.2659	-3.597	-2.436	-3.6734	-0.2279	-4.3415	-4.3694	-6.4783	-2.1498	-0.83688	-0.60563	1.2863	-4.5091	-1.7241	1.1376	2.037	-1.7794	0.63401	-8.0986	-0.87937	-0.0097973	-4.9716	0.67012	-1.9912	-1.0139	1.3	6.8297	-2.4758	-9.4169	2.1882	-2.1437	-4.9393	-4.335	-3.2695	-0.91057	1.3623	-6.4682	-4.7106	2.0996	-10.192	-11.45	-4.6207	-0.55267	-5.1072	0.611	0.53052	2.1663
-2.4875	-1.3146	-5.3265	3.3733	1.3126	-2.0159	-5.2294	4.4381	2.008	3.0194	3.7112	-5.6799	-1.5524	3.5306	2.2462	4.1548	5.4363	3.5007	-5.1606	5.679	0.79619	-3.2927	5.0943	2.2344	-6.6124	2.931	2.0767	-2.5614	-1.9288	-3.5401	0.72053	0.35496	2.287	2.1917	-7.4394	-5.0351	1.6355	6.6401	-0.81699	-0.57176	-2.1076	-2.2285	0.8449	3.3324	-3.9264	-6.7227	-0.052669	-8.4558	-1.1395	-3.4354
-7.5863	0.8304	-2.8805	4.0289	-1.6876	6.0496	2.2259	-1.8252	-1.783	1.5245	3.316	-0.69161	-1.6715	1.165	-7.0257	4.5278	3.4793	-3.1575	-4.3086	-4.4665	-4.4134	-1.2819	-3.7174	-6.3058	-7.7819	-2.1274	13.823	-0.60505	6.5257	-6.3345	2.6744	-3.9949	3.2493	-1.2752	-7.9729	-5.7794	-6.669	-0.51236	0.46939	-0.201	-1.2321	0.17142	-0.58503	-4.7517	0.49622	-1.4153	-0.51608	-5.7787	-5.9278	3.8339
-4.1441	-2.0269	-4.5076	-0.012358	2.9934	-3.1044	-4.9062	-2.1756	-2.0305	0.35914	-5.921	-1.3262	-4.4809	-2.3792	-5.6918	5.0913	-1.436	-4.62	1.2623	-4.7538	-5.8682	-4.5439	4.6108	-0.54309	-2.0967	-2.0691	1.9095	-0.52793	-0.10816	-0.79584	-3.1266	3.8429	-5.5877	-6.9848	1.4832	-1.8154	-5.0815	-0.2509	-2.1747	5.9858	-3.3362	-0.50967	-5.5161	-0.11316	0.33469	1.1527	-2.7134	-0.65293	0.8328	-9.8798
7.8804	-1.5064	6.9423	-3.555	-2.0457	-2.2644	-2.9305	-4.2168	2.1965	5.466	-3.8816	-1.049	2.7899	1.8599	3.4722	-1.5607	1.9202	4.2426	0.45801	-1.5107	5.2809	3.9255	6.5548	9.5414	6.7469	4.3682	-0.9514	4.1569	-0.08021	-2.251	1.671	1.7258	1.0824	1.7015	-0.012713	1.9053	6.2577	4.0473	5.1242	0.063425	-0.53934	3.7954	5.4857	1.2703	-3.353	0.90547	3.0341	2.7885	-1.4144	-3.3434
-22.967	-23.361	-24.794	-25.09	-17.78	-19.243	-18.48	-25.059	-24.754	-19.925	-16.964	-22.941	-22.785	-20.077	-12.917	-19.206	-16.56	-18.044	-19.139	-18.038	-21.938	-25.488	-25.154	-18.665	-14.368	-17.093	-18.218	-20.647	-19.396	-14.762	-16.672	-21.002	-17.652	-16.082	-21.403	-23.776	-28.224	-24.576	-18.063	-22.954	-18.02	-14.819	-15.74	-23.318	-15.4	-20.373	-22.47	-22.781	-23.488	-22.831
12.083	-4.314	-0.57884	5.3354	10.018	0.57867	14.718	-0.061636	11.061	5.086	1.4364	6.5855	1.0993	8.6461	9.0065	8.3525	0.075664	6.1192	7.9501	1.7529	8.9009	3.3088	10.436	5.0028	2.2355	2.3411	0.29259	5.5809	-2.445	9.9872	1.83	0.58747	3.7939	11.122	6.8698	5.9209	4.682	8.5769	1.4609	4.292	9.0875	8.2684	7.7394	-6.2256	8.4248	-1.0998	6.7418	1.6416	4.3184	6.0712
5.1886	-0.98373	3.7693	2.0662	-1.3358	0.054645	-0.44509	7.4439	-6.2882	-4.1114	0.048662	-4.9013	3.2181	-2.929	1.6788	0.23558	-2.1474	1.6277	-0.75431	3.9812	2.658	-0.21319	-4.7748	4.6014	-0.94765	2.2948	3.161	-1.2971	-1.1002	-3.5547	5.4712	-3.7497	0.53083	0.63084	-4.9988	8.7439	-3.7512	3.3381	-0.89796	0.55401	-3.8934	-5.1854	0.3625	-5.4124	-2.2362	-0.66252	6.1433	3.9078	2.7618	2.3383
-2.5636	-3.7583	-9.4344	-8.3942	-10.099	-7.0236	-6.7805	-9.8558	-8.1535	-5.2197	-5.322	-8.9266	-5.6001	-6.504	-7.9496	-3.8609	-10.163	-10.194	-11.892	-8.3141	-13.013	-12.232	-6.7889	-13.37	-13.54	-8.8819	-13.484	-10.754	-12.268	-17.571	-6.9609	-10.137	-5.7895	-7.3345	-6.1638	-7.4212	-7.4046	-7.1849	-11.555	-6.5092	-8.5481	-6.4948	-10.296	-8.7946	-11.37	-9.6382	-11.921	-7.7613	-11.574	-7.1024
-6.5722	-4.9507	-1.7026	-6.1691	-4.1652	-3.0707	-8.6377	-2.7763	-6.4832	0.098286	-0.68462	4.5084	-2.6103	-8.5355	-2.5194	-2.7605	-4.069	-1.6524	1.4413	-1.9279	0.36373	-1.6255	-7.1325	-1.4555	-1.1239	-11.496	9.2708	1.8634	-2.4876	-3.4986	-7.6726	-1.7694	0.75491	-2.1627	1.1393	-2.5324	-2.5298	0.11064	-3.8154	-5.1487	0.95572	-5.7464	2.622	2.0857	-6.4113	-8.74	0.042083	-4.3437	0.38883	0.42946
-7.5061	-0.44467	-3.4669	-4.8201	-7.2987	-0.4031	-2.7255	-3.3716	-3.0599	-2.5204	-4.708	-4.6439	-0.12687	-0.33237	-0.98272	-1.9846	-4.8061	-7.8811	-0.92589	1.4986	0.78925	1.2577	-8.805	-0.10305	-1.4752	-0.16793	-6.4338	1.1236	-3.4277	-2.9251	-3.4265	-6.6853	-3.0775	-4.2343	-4.2389	-2.5263	-2.3548	1.541	-3.1905	-7.0117	-4.6595	-9.4477	-0.87021	-1.4043	-3.4882	2.0801	-9.8069	-3.5722	-2.7537	0.47048
1.4659	0.51332	7.3334	7.6778	1.8584	4.449	0.92961	11.844	3.5558	5.3613	6.7873	8.735	6.2204	10.032	6.6859	4.1946	6.511	8.2368	4.2176	4.8984	6.9967	13.24	7.676	5.4416	9.1085	9.4966	8.347	5.6762	1.5413	1.5858	7.3091	11.591	3.1441	5.254	5.9142	7.3452	9.7794	9.7929	3.1713	3.8334	7.0314	7.306	9.8986	-1.0545	6.7182	10.701	6.8357	5.1174	6.6205	3.5774
4.0443	8.8055	15.341	10.289	10.235	11.074	8.5435	13.19	1.7535	8.208	7.2346	1.3234	9.2125	8.849	9.7388	11.929	14.587	3.9677	14.391	7.304	11.492	8.9063	9.8165	6.2971	11.089	8.2451	8.8467	8.6496	12.941	3.2047	9.4311	7.6057	7.1311	11.64	16.748	12.316	10.455	12.846	11.229	12.429	7.3454	11.777	6.8149	3.9751	9.8231	9.4286	12.466	6.4092	9.8513	11.292
0.96786	-2.4474	5.3302	3.12	1.4109	2.7343	-7.6573	1.0888	-1.7692	3.2837	-2.4991	-6.2098	6.1482	4.062	0.24372	0.36709	1.0372	-1.868	-0.64662	-0.44105	4.9897	2.4062	2.7766	-0.025265	0.014306	11.535	-3.7008	1.153	4.4471	3.34	3.8844	1.5181	4.8946	0.79823	-0.6118	9.3343	-1.5379	-3.0461	6.0732	-0.25923	5.0705	1.2945	-4.0042	1.019	0.51266	1.5684	-0.29368	-1.8338	0.029614	0.26566
-4.3106	-1.2559	-1.5181	-5.1928	-6.2674	0.2792	-1.4927	0.75301	-4.4441	-3.0671	-5.236	-4.3164	0.55119	0.023353	2.0572	-8.2548	6.3282	-4.2012	1.1374	-3.8331	-6.4167	-3.15	6.5604	-2.0943	-1.324	-1.2861	3.3787	1.0302	-5.3656	1.5793	0.78175	2.8434	-3.6334	-0.62411	4.8425	0.93292	-2.931	2.1674	-2.2375	-1.7419	-7.0381	0.2624	1.0879	-0.74096	-5.6551	-4.9631	-5.4511	-2.604	4.2871	-0.11513
-6.157	-10.554	-9.749	-9.7345	-9.6873	-19.259	-6.5239	-8.6971	-13.621	-2.9691	-18.438	-14.198	-11.132	-12.798	-15.648	-8.1217	-14.613	-4.5369	-13.594	-14.249	-6.7631	-16.036	-8.5469	-10.719	-18.142	-11.635	-8.706	-15.99	-18.034	-15.667	-15.294	-12.192	-8.8349	-15.597	-16.212	-9.9135	-14.358	-9.885	-9.7704	-5.5383	-15.078	-10.248	-8.1394	-15.736	-12.212	-14.896	-10.957	-9.0715	-12.446	-12.35
-6.4803	-3.004	-8.1057	0.34056	-0.064659	-3.3917	-5.7614	-0.72113	-0.2077	0.77151	-11.613	-4.0994	-2.1851	2.2621	-1.2949	-2.1591	-0.85091	0.18813	-4.6331	-7.699	-3.2745	-8.4618	-7.1536	-3.9387	-2.1915	-1.9545	1.1292	-0.21975	-1.4492	-0.018096	2.0829	3.7956	-2.0204	-2.43	-6.0297	-6.1315	-5.9229	-4.4663	-0.065086	-2.5853	-1.7675	-2.561	-1.6582	-0.83869	-3.5064	-0.43847	0.4679	-3.7877	6.2488	0.84536
0.71495	2.6945	-4.3415	-0.72426	-1.8217	6.1943	-0.27811	5.2708	1.7287	5.3241	-0.74941	-4.5018	-0.14027	-4.2294	-2.1074	-0.64296	2.9707	-2.0529	-5.3407	2.3655	-1.8846	-11.627	1.1421	7.4835	0.41361	-1.6025	-4.3591	3.7473	-0.60136	1.6644	3.0391	4.6073	-0.52601	-4.8483	-1.7129	-1.3025	-4.8401	-4.4136	-3.4361	6.6682	2.6742	1.7382	0.58528	3.4657	1.1394	-1.8089	-0.62847	-3.6925	2.1067	1.3864
1.8757	5.5672	3.5566	-4.3396	3.4289	-0.33416	-3.8584	5.0726	7.4372	3.2938	6.6104	6.1398	0.57088	7.8809	1.2028	2.6921	7.7797	0.33993	7.9579	11.327	-0.18993	1.5886	5.2306	1.6361	5.3679	1.1923	5.8401	0.028285	3.9775	1.2913	6.6347	-2.5208	4.9396	7.3267	5.2537	1.299	1.256	9.8351	2.3187	1.3876	4.5721	8.7373	1.9905	-2.2949	4.7367	2.671	8.906	0.92769	7.2849	8.86
-12.395	-2.7942	-4.8141	-5.7627	-2.8363	-0.31242	-6.2383	-4.7222	-8.3895	-2.8756	-12.88	-2.858	1.535	1.3313	0.7101	-0.61426	1.1515	1.4289	-6.2057	-4.2165	0.55028	-4.9582	-5.2901	-0.96561	8.0123	0.65324	-3.2571	-3.658	0.50061	2.6408	-3.145	-6.1037	-0.47365	-3.8526	-1.5525	-1.1404	-3.2478	-5.0584	-0.17091	8.2074	-5.464	0.31903	0.47661	-4.11	1.1557	-1.6959	-7.2386	-2.7736	-2.8001	-5.2406
-2.0505	2.2395	-4.2072	-6.2038	-0.64344	-1.517	-3.0572	5.6576	-3.4519	-2.3422	-0.081715	-5.4529	-3.3377	0.84725	-6.25	1.0949	-2.0367	-10.624	-0.52372	-1.472	1.5237	-2.8957	-7.9252	-0.81511	0.62294	-2.0447	-3.5108	-3.6594	-12.375	-1.7513	-4.0413	-1.5211	0.40118	-6.2491	-2.2266	1.0572	-1.7106	-3.2137	-10.016	-3.7393	4.1015	2.1475	4.7105	-2.6667	-1.3135	-2.7747	3.0724	-3.4053	-2.065	-2.562
-3.888	1.2442	-1.0847	4.8708	-3.5649	3.4209	-0.29727	-6.7834	-1.3285	2.7796	-2.1556	-8.6365	-4.5276	-4.4313	0.51276	-0.75474	3.4255	-1.7607	1.1508	4.0018	-5.2727	0.36051	2.4783	-1.7978	1.7535	-5.1664	-6.003	-0.74762	-4.4808	-6.8578	0.62964	2.8272	-4.7956	0.008668	0.17367	-1.9089	-3.3972	-5.3046	0.41949	-5.0616	-3.1462	1.2006	3.6537	5.1629	0.75468	-3.1289	-1.8905	1.8817	2.5022	1.1559
1.8486	5.3929	-8.7732	1.4885	-1.5747	-4.0123	-2.2584	-0.92055	-4.6255	-3.531	-0.95561	4.7488	-0.68657	2.3485	-2.9434	8.0823	-6.5134	4.2452	-11.709	-3.0407	-0.37814	-6.1171	-2.4859	1.2078	-0.2739	-2.2752	-7.8402	-4.9155	-0.49835	-3.5238	-2.5046	-6.1711	4.9642	2.0557	-2.4772	-3.0087	3.1511	2.5971	-2.8555	3.2525	0.7331	0.94087	-3.2637	3.5045	-2.9778	3.2934	-1.7812	-4.1923	-0.42642	-1.3508
-18.236	-18.271	-15.715	-14.355	-12.223	-8.4308	-16.943	-18.774	-17.142	-11.986	-9.8798	-8.6105	-20.004	-13.824	-16.696	-14.178	-15.135	-8.3473	-9.0493	-12.694	-6.8657	-16.943	-9.8012	-18.966	-13.17	-9.8411	-10.971	-10.948	-14.206	-12.031	-20.135	-8.5922	-19.473	-20.912	-13.493	-13.519	-9.8136	-13.627	-8.3399	-19.56	-8.8719	-12.511	-18.644	-23.413	-10.45	-16.613	-13.066	-12.71	-11.941	-4.738
-2.1334	-10.083	-2.9783	2.2784	-1.173	-4.827	-3.0209	-3.4226	3.4022	1.1036	3.5368	-5.1718	-6.7104	-7.041	-2.1757	-6.7709	-3.4052	-8.3671	-6.5721	-0.31169	-4.2548	-4.6642	-3.1922	-1.694	-1.42	-3.0966	-8.3679	-1.013	-12.393	-2.5878	-3.792	0.047436	0.93056	-1.803	-3.8476	-5.8671	-8.059	-5.1224	-6.4824	-2.4474	-2.6424	-5.5285	-0.49783	-4.6864	-4.5485	-6.4529	-3.7021	-2.4906	-11.289	-3.9318
0.22672	-5.1005	-4.0821	-0.60755	1.9017	1.4722	-2.1947	-0.27295	-4.5085	-3.3371	6.3996	-4.401	-0.18862	-4.547	-8.0701	6.67	-5.1304	-7.292	-9.413	-4.7286	3.3079	-5.4108	1.2531	2.4044	-4.404	1.3425	-8.7549	-4.1644	-0.019971	-5.455	-7.0111	-1.9018	7.614	-6.8429	-2.4415	3.6942	-0.85783	-2.5498	-0.73457	3.1389	-4.3071	1.9638	3.0847	-0.17896	1.3253	3.4981	-7.715	-3.1283	0.42561	1.9814
-4.9845	-0.96089	-5.0618	1.457	-2.371	-5.176	3.941	2.0804	5.739	-1.9084	-6.1148	0.016107	-8.3993	-5.408	-0.91137	-2.4735	-5.1256	-6.2775	-2.8334	0.075287	-6.0934	-3.6351	-11.848	-1.6801	-9.4806	-0.23849	3.8631	0.77348	-3.2545	-3.8395	-2.4752	-8.6551	-0.8721	-2.6266	-7.8432	2.2388	-11.007	-2.7705	-6.9678	-0.020699	-10.055	-9.9522	1.947	-5.3421	-5.0772	-3.9345	-9.7776	-2.8109	-5.5482	-7.2771
-5.3811	-11.913	-9.8999	-2.2245	-0.45022	-1.4418	-7.0437	-13.369	-8.4315	-7.6022	-9.7828	-8.0833	-0.7743	-2.7889	-10.114	-15.69	-8.2405	-13.042	-7.2499	-13.312	-16.343	-17.392	-5.8212	-13.66	-9.1368	-14.127	-10.998	-10.207	-14.612	-9.3608	-11.138	-2.398	5.6672	-12.764	-6.1137	-3.8905	-15.424	-6.0655	-8.2076	-7.5931	-9.349	-10.18	-13.774	-6.8547	3.6408	-4.5363	-5.1928	-3.0304	-0.17739	-9.2222
-6.1165	-5.4606	-1.7377	-1.7476	-2.8364	-4.2939	-0.39906	-2.9459	-1.7843	-5.4144	0.49152	-2.8212	-4.714	-0.60403	0.74083	-2.7824	1.1096	-2.7588	-5.6452	3.9861	-2.3583	-7.0913	-1.4456	-3.2304	-3.3181	-2.2167	1.0016	2.1084	-2.6125	-3.7733	-3.7864	1.2266	-2.2488	-0.15809	-4.6687	1.7644	0.23782	-2.1246	-3.9975	4.2735	-3.835	6.5693	3.4619	-1.6298	-3.6372	-1.7199	-3.3873	-0.38999	-3.292	-1.0395
4.0031	-0.27673	-3.6986	5.5409	7.9923	1.5585	2.3135	-0.92679	3.0668	-3.1287	1.2846	7.6927	1.0692	-0.43209	-0.93977	0.099609	3.9063	-3.29	5.5271	1.6747	-2.3639	-2.4307	-2.581	1.8203	-1.6206	3.4047	-7.5776	-0.027878	8.5406	-6.3758	0.28854	9.7455	2.3276	1.9444	-0.88728	-2.2375	3.4016	3.3286	3.6553	0.77722	0.40283	2.3686	-1.8479	3.6603	-1.7467	0.30162	0.90908	1.059	1.5675	2.9283
-6.6007	-2.6091	-9.07	-10.046	-4.0576	-7.3277	-9.4869	-7.0354	-1.6735	-11.027	-7.6396	-5.759	-4.3949	-9.4631	-5.1893	-4.2712	-2.3186	3.3989	-10.039	-5.945	-8.6593	-7.5733	-0.69821	-5.4815	-2.7817	-5.2799	-7.6349	-8.8069	-7.6341	-1.3849	1.0918	-8.7817	0.086398	-7.1576	0.11909	-2.101	-13.025	-12.242	-2.468	-7.0346	-7.6436	-6.554	-3.1004	-6.9492	-11.437	-5.4564	-5.7807	-1.6737	0.71085	-0.60568
-6.2325	-6.3384	-3.9953	-5.5428	-3.803	-7.5366	-6.0272	-12.073	-8.049	-7.1716	-3.5439	-11.766	-7.718	-10.539	-9.2385	-9.4759	-5.358	-8.6483	-14.571	-1.6282	-7.1854	-11.447	-4.5672	-13.443	-3.5644	-6.0115	-8.2327	-4.3974	-6.5126	-1.1204	-5.2183	-9.9922	-5.3231	-8.7245	-10.514	-11.774	-8.1989	-4.1755	-9.0529	-10.266	-12.101	0.17405	-8.6704	-2.0106	-11.668	-8.9002	-14.252	-2.2782	-14.938	-10.708
-20.914	-17.501	-18.937	-20.489	-24.807	-23.439	-13.516	-19.144	-23.141	-29.931	-23.575	-21.393	-23.344	-26.586	-20.282	-24.99	-28.304	-24.747	-18.832	-23.962	-18.5	-20.375	-28.215	-24.022	-25.567	-22.205	-21.911	-23.335	-26.131	-25.749	-25.161	-23.719	-25.524	-21.653	-17.355	-21.883	-20.426	-26.476	-18.905	-22.399	-28.32	-25.885	-22.543	-20.823	-21.221	-23.697	-11.084	-20.785	-24.129	-24.463
-7.3451	-10.275	-6.2055	-3.5626	-9.1673	-8.4993	-8.4738	-8.0448	-12.21	-6.0123	-5.5081	-9.4942	-6.7773	-6.4054	-5.6879	-9.2918	-7.8909	-10.58	-4.0432	-9.3534	-14.187	-7.245	-13.098	-8.7998	-10.303	0.027546	-2.0538	-4.3281	-11.288	-0.97264	-12.919	-7.6128	-8.3309	-13.132	-7.1326	-4.9073	-1.0429	-7.9102	-11.184	-9.5315	-4.8893	-4.8967	-5.8447	-6.48	-9.7571	-9.3861	-8.3076	-5.8348	-7.4976	-4.8385
-9.8141	-12.145	-20.061	-10.739	-11.129	-13.443	-12.246	-14.55	-17.253	-19.362	-15.745	-17.456	-17.011	-17.927	-8.635	-13.095	-19.031	-16.11	-15.489	-12.837	-13.539	-13.617	-13.556	-9.3878	-13.271	-16.056	-12.977	-16.165	-14.119	-20.643	-10.539	-11.054	-10.766	-11.905	-12.293	-7.6607	-18.829	-12.648	-10.665	-13.313	-15.077	-12.126	-12.078	-11.056	-21.778	-8.2687	-13.169	-12.589	-15.476	-18.289
-4.4211	-8.0359	-5.6949	-7.5021	-9.1491	-8.0119	-2.1619	-9.3047	-9.19	-11.809	-11.189	-3.952	-7.3564	-0.95304	-9.07	-13.288	-8.0724	-3.6329	-7.8125	-9.9805	-1.1629	-2.0823	-8.2673	-12.004	-5.7447	-7.0707	2.4538	-10.607	-9.8754	-8.7742	-4.7143	-6.9663	-0.61672	-5.9035	-6.7075	-8.3236	-9.9348	-10.608	-4.0847	-7.8455	-8.4981	-4.1135	-9.3305	-11.391	-11.221	-1.3107	-9.7154	-9.1192	-8.0098	-11.055
6.7926	7.3251	10.434	14.401	13.587	6.1584	11.389	0.61215	5.8628	11.218	10.915	8.8175	7.6766	11.547	7.0466	10.146	12.092	10.999	6.2324	9.249	9.9243	11.445	5.737	6.5999	8.6654	6.5923	12.828	3.8313	0.32899	8.0463	6.4147	7.4695	11.449	5.8694	9.42	3.133	10.296	6.1163	3.8617	11.855	8.7129	4.0441	2.8898	8.1323	7.4007	8.0987	7.0441	6.6622	13.206	16.77
-9.5052	-11.725	-9.1007	-9.0649	-11.348	-11.871	-9.6343	-7.2202	-10.653	-7.34	-14.582	-7.3777	-9.8245	-5.0967	-2.9701	-2.3493	-5.8039	-10.639	-13.035	-13.078	-17.942	-20.159	-11.625	-8.4144	-10.029	-13.822	-10.517	-10.95	-6.2258	-6.3034	-6.6532	-8.0536	-6.3222	-3.8105	-13.859	-12.088	-5.5114	-5.2055	-6.7816	-7.6421	-10.968	-11.565	-8.9693	-11.119	-10.387	-9.6975	-8.3775	-1.6668	-9.3242	-1.4847
-0.89906	-1.9354	-5.7978	-3.4216	2.7711	-3.6838	-2.2475	5.3593	3.9316	-2.7334	1.0289	-6.0372	1.1726	-5.3122	-6.7562	-3.4315	-3.5108	1.98	-7.1178	1.447	-0.90265	2.2032	-2.5775	-0.55243	1.6374	1.0575	1.392	-2.5111	2.0513	-0.41693	1.3662	-6.273	-1.2018	-3.6232	-10.421	-0.14847	-1.4436	-6.1327	-3.6435	1.5793	4.2779	-5.5063	-0.10969	-3.5901	-0.43748	-3.3734	3.4383	-7.4451	1.0941	-1.9133
-5.3053	5.0275	-1.8529	-2.7213	2.8418	-1.3627	-0.77665	-3.4783	0.97983	3.2029	-1.3088	0.78519	1.4832	-3.957	-3.2789	-1.5139	4.8115	-4.5974	5.0719	0.562	-7.4525	-2.3082	0.29501	2.5075	1.9379	2.8133	-1.7416	-5.9942	-6.2238	-1.7961	2.4992	-1.1355	4.1974	-3.8843	-3.4127	0.67391	0.35138	3.9481	3.0589	0.45135	3.4891	-0.0015621	4.088	1.8666	-0.13205	-0.49012	-0.48247	3.0753	6.2583	1.6026
-4.8081	1.6591	-2.3161	-7.5266	-3.9873	-3.8977	-10.063	-3.4121	-7.7443	-4.0777	-4.5371	-4.9025	-6.3946	-4.918	-8.4726	-2.182	-6.6064	-13.115	3.9075	-3.9767	-5.205	-5.1688	-7.0078	-8.7175	-3.5929	-2.1045	-6.9598	-6.9348	-5.0003	-2.4472	-0.37133	-3.7562	-1.773	-1.6116	-3.3028	-3.9024	-9.7562	-4.0664	-6.6532	-1.8523	-9.2014	-1.8692	0.31441	-2.6243	-0.57169	0.76878	-5.4033	-0.43611	-2.7986	-8.909
2.1959	-2.5192	-0.9058	-9.8089	-8.1078	-5.2789	2.7172	5.5232	-12.019	-6.2413	-10.213	-6.456	-1.7216	-4.5086	-4.3535	-6.3222	-2.997	-1.6048	2.0427	-1.8403	0.21937	6.0832	-1.9245	-2.8304	-1.8663	-10.658	-4.2008	-6.5728	-5.8259	-6.0897	-2.7435	-7.3357	-8.3519	2.9047	7.2016	-5.9415	-7.3284	-2.9145	-4.211	-1.0779	-4.1094	3.527	-3.7834	-4.673	-6.4788	-9.3783	-8.283	-3.46	-0.13123	-0.18964
-6.0632	-5.5829	0.27483	-5.8236	-2.6067	-3.7081	-0.85625	-8.809	-0.2936	-0.47521	0.67261	-5.8574	-8.0846	-6.1501	-6.0557	-0.26699	-3.5239	-5.6371	-3.0966	-4.1572	-2.4895	-5.7752	-10.643	-4.3735	-3.6542	-0.036574	-4.183	3.4267	-7.6472	-5.8916	-4.2492	-4.8097	0.84423	-8.4761	-4.9542	2.8915	2.2399	-1.7346	-5.3241	4.6286	-5.3616	-5.1876	-4.7522	-3.7513	0.91336	5.3427	5.0452	-10.552	-1.6384	-4.889
4.1168	3.6886	3.8057	-2.8984	2.5391	-3.0734	0.1413	1.723	-1.5113	-5.1032	-0.07671	-1.9481	-0.82982	1.1061	-1.313	-1.6223	-0.67236	1.2775	1.7651	2.5844	4.3548	1.8924	3.21	-1.1299	0.17781	2.7848	6.8209	1.1079	4.4507	-4.1193	-0.057039	2.6381	-0.522	0.19786	3.715	3.3378	6.9094	7.3033	0.74274	6.8096	5.3174	-0.2992	1.2398	-6.1882	-3.2095	5.4757	5.3567	1.1638	2.9114	3.0872
10.261	-0.069418	-4.3199	-1.5412	0.024715	-1.7925	-6.5945	-2.4858	-2.1233	-3.4744	1.2841	0.052216	-6.3166	-6.4565	-3.0767	2.5472	-7.8666	-2.24	-1.4373	1.1109	-3.094	-3.759	-1.6525	-0.086275	-2.0398	4.1628	7.9268	0.033084	-5.2597	-0.4297	1.3355	-2.4448	-2.4425	-2.5301	-0.1215	-9.7917	0.95832	-5.5481	-5.7145	0.96332	1.3746	-7.5076	2.9224	-7.5474	-6.5381	-6.7235	1.3147	-3.7784	-0.92535	2.7132
-4.6109	-6.0012	1.7021	-0.41056	-7.6208	-3.3808	-4.9969	3.0499	-2.6295	-6.1007	1.8887	-2.5763	-2.7572	0.9715	3.6909	-6.5285	0.053372	-4.7928	-5.7413	-5.9887	-6.0183	-12.959	-5.3866	4.5373	1.8605	-7.1185	2.9006	-6.81	-2.9412	0.46502	-0.73542	-0.60781	-7.3227	-4.64	3.8492	-0.46425	-1.6643	-2.4974	-2.4296	-3.1007	-3.1596	-6.3194	-1.0958	-6.6291	3.6619	-3.6982	-1.8824	-0.33749	1.2225	-5.1402
5.4759	5.8467	12.394	8.4772	4.4584	10.516	12.297	12.691	5.6661	8.0455	10.064	5.9107	2.779	2.9962	7.4148	10.981	-1.8968	1.7189	9.414	13.52	5.2708	6.3069	12.46	5.1238	10.45	3.7458	4.8816	3.4906	4.9827	12.713	2.7304	4.0852	4.0142	11.173	4.6904	5.1779	6.4503	11.245	6.1224	5.5909	1.9924	8.7847	12.51	2.7533	6.5209	7.7683	6.9708	7.6198	9.451	1.469
-0.71262	2.1246	-9.0036	1.0409	-1.5791	0.30336	-2.573	-7.1325	-5.3319	-2.8245	-2.0857	-2.1336	-3.2033	-9.4756	-5.2967	2.1539	-3.0959	-5.3046	2.8832	-3.2581	2.3831	-2.4882	-4.3214	-10.3	0.38124	-0.72267	-1.9384	1.6389	-1.7366	-5.9745	1.367	-11.266	4.5653	3.4557	-1.2205	-1.921	2.5819	-0.88447	-5.0571	1.8966	-1.1425	-5.5932	-1.9231	1.3481	-5.6184	-4.7969	-7.051	5.6587	-3.9579	-7.8119
5.9302	7.7461	9.6512	9.6065	6.1053	10.035	4.7287	8.7293	10.56	12.803	13.117	15.314	9.7058	4.3385	4.5405	6.0499	5.6956	7.1656	12.935	5.0419	8.9751	7.1229	5.517	7.9266	-2.5346	14.889	7.6594	8.6646	5.279	9.2592	8.0555	4.9827	14.938	8.7522	6.0672	13.991	12.265	12.566	8.0361	9.1235	8.3368	8.8914	8.0328	12.586	15.694	15.284	12.436	4.3637	14.653	12.057
2.6282	4.8941	1.6348	3.1282	-5.8259	0.56324	1.3473	3.8605	-3.184	-1.2844	-1.7482	1.6019	-0.36287	-0.095862	0.74051	1.8452	0.74071	2.7882	3.1469	-4.3689	2.6679	3.495	0.70243	0.18019	-0.81024	-0.52266	0.29492	-3.5479	-0.032553	-5.1773	-0.19303	1.8263	1.7213	3.4842	6.9599	0.057924	0.76326	1.9336	5.3994	-1.0901	-2.5701	6.3445	-3.9239	-2.631	2.2295	1.2022	-1.8092	0.43726	-4.9683	-2.8371
1.0528	1.2756	2.8292	-0.40647	4.6163	-1.3056	2.8682	3.4726	8.8972	-5.4877	-5.1442	-1.922	4.3045	-5.5784	-4.7816	-7.5994	-0.80814	0.81498	0.50487	-5.563	-4.9735	-4.7684	-1.0431	-3.6754	4.4688	-2.8607	3.3089	-2.7054	2.3227	-3.3191	-0.63792	-2.4477	-2.1875	0.85179	4.3916	-3.3697	0.0092616	2.0244	3.5966	-1.0888	-1.9821	-2.8996	-2.0162	1.254	-4.0045	-3.0801	0.29911	-6.7587	0.92704	0.16786
2.3001	-0.72849	3.5505	-0.28512	-3.1568	-0.6254	-3.6795	-2.1807	-2.6599	0.45606	-3.7224	5.1348	-1.9593	-2.6734	-5.5067	4.1058	2.3964	3.4942	2.4294	0.37421	-0.6634	-4.173	-0.6583	-1.1295	-0.68241	-6.7362	-1.3733	-0.44668	1.4974	-2.5475	1.1498	-7.2761	1.1515	2.3277	0.66765	5.1132	-3.5187	7.1065	3.2019	-5.4605	7.7336	-0.55407	4.0963	-3.8144	-0.86988	-1.6045	-2.9724	-3.7074	-7.4111	-4.1284
-7.342	3.7727	-3.8539	-4.98	2.5081	8.983	0.55469	8.5193	-0.58582	-0.22134	-0.51238	2.8614	2.5564	2.0368	-3.9809	3.3274	7.9593	8.4874	-1.1795	-3.6622	5.3502	-0.1102	2.4176	2.3739	3.159	5.1208	1.6018	2.269	-1.0481	-2.2933	-10.236	-6.0733	1.0521	-1.8624	-3.5761	6.764	2.6825	0.9692	2.7696	3.2127	7.3465	-3.2909	-6.6706	8.2225	3.8326	3.1354	-2.8367	2.9519	2.2553	6.3299
-0.12014	-1.4545	3.573	1.3043	1.5841	-0.10763	-6.8463	-1.8381	1.1617	-4.505	0.86846	2.9195	0.38035	-3.0515	2.1217	-3.4748	-4.2239	2.9974	-1.3352	-3.6639	-3.3207	-3.2096	1.5503	1.8785	5.1222	-4.1952	-3.7872	-0.85517	-1.5783	7.1378	-8.8453	-0.44033	0.04415	0.81816	0.5255	3.2548	-4.1223	-4.0594	2.9739	-5.48	-4.1107	0.5826	-1.257	-1.6029	-1.8934	-1.4512	0.26465	7.2963	-2.7735	-3.2882
-15.27	-9.5615	-13.982	-15.516	-9.2202	-13.879	-15.793	-11.89	-14.601	-14.302	-17.337	-5.817	-14.82	-13.845	-19.104	-16.171	-17.094	-8.1776	-14.79	-15.022	-11.486	-17.109	-4.3636	-15.82	-11.431	-16.919	-16.962	-11.802	-12.473	-14.378	-16.74	-16.455	-14.293	-15.407	-13.601	-7.1164	-10.109	-21.441	-9.943	-20.585	-15.161	-2.0646	-12.458	-12.585	-8.8703	-6.5503	-13.412	-16.597	-7.5822	-10.367
-4.1219	-8.3187	-4.958	-7.0524	-9.7796	-2.7578	-6.6325	-4.7853	-10.453	-2.9089	-8.1092	-11.409	-9.7569	-6.7562	-5.0284	-6.5229	-7.3781	-4.6621	-8.529	-9.5696	-5.1177	-11.888	-11.622	-14.49	-4.5844	-1.6587	-3.2518	-11.44	-5.2863	-9.6643	-5.9402	-8.4098	-5.8979	-5.1616	-9.6111	-4.1309	-6.3484	-18.775	-11.485	-10.197	-10.948	-10.486	-2.0481	-0.60676	-11.576	-7.5983	-15.164	-5.3628	-2.2951	-7.0425
-22.372	-24.211	-18.098	-24.273	-18.127	-24.22	-23.962	-19.656	-25.687	-22.498	-20.037	-20.032	-19.213	-24.612	-26.742	-23.071	-24.507	-27.818	-24.198	-23.15	-19.119	-21.407	-18.651	-24.016	-18.616	-19.419	-21.704	-22.298	-20.965	-16.019	-20.987	-23.623	-17.036	-26.727	-16.236	-19.004	-24.822	-26.152	-24.314	-18.219	-22.1	-33.113	-19.829	-23.646	-24.656	-19.706	-21.006	-22.101	-22.504	-24.823
-0.70051	2.8323	-3.3256	3.3778	6.4653	4.2135	3.646	2.0476	1.1952	-1.0861	-3.2187	4.5531	0.80562	2.3279	1.8587	0.19297	-0.21933	1.5527	6.6678	0.32336	5.3355	4.5754	1.1689	4.0046	0.38915	2.1945	3.0834	2.7888	3.2246	-2.3265	4.8853	3.4654	2.3568	4.3028	4.8876	1.9852	-1.2858	1.0126	3.4163	-3.6376	-2.8131	6.5778	7.5767	6.0692	-4.3043	4.6827	-2.9171	2.2714	-3.3318	4.1797
-2.2155	2.7312	-3.4357	-3.5425	-1.7223	-1.8289	-11.244	8.1231	-2.358	-0.054674	-1.9459	-0.25448	4.2917	2.3508	-1.1465	-1.2143	0.99247	0.58323	0.13132	-0.52943	-2.4147	0.69433	3.0027	1.7845	-2.8534	1.6366	-0.62129	-0.67303	0.71358	1.9089	-0.54406	6.0911	-7.1543	-1.9189	-5.0176	2.043	3.3685	-1.2701	-7.7421	-2.6529	-0.46303	-0.87791	2.4431	-0.34332	1.6299	3.8391	-3.1622	2.9109	-0.63018	0.00021294
-14.694	-11.05	-7.6207	-6.2008	-13.231	-10.581	-16.292	-14.318	-8.6477	-11.03	-11.091	-5.0807	-7.0113	-8.5731	-11.407	-11.428	-11.422	-9.9813	-16.118	-14.105	-9.2047	-14.057	-11.574	-12.688	-13.919	-16.473	-7.6917	-16.733	-5.3233	-13.289	-10.939	-13.785	-15.822	-7.0338	-16.184	-8.9949	-7.0809	-15.149	-11.234	-13.909	-8.3279	-9.0607	-9.203	-14.165	-9.876	-19.757	-8.089	-10.47	-13.957	-10.141
-5.786	-6.7057	-4.8035	-13.12	-2.3203	-8.8151	-14.234	-8.28	-5.1725	-8.0761	-4.2701	-8.8651	-8.1146	-3.7806	-5.4288	-2.5461	-4.6742	-9.3175	-7.1492	-2.8902	-7.9222	-10.022	-9.9846	-13.417	-5.7644	-1.8165	-11.7	-9.1352	-4.1955	-10.651	-8.925	-11.769	-4.9994	-4.3318	-4.1153	-7.175	-6.0873	-4.8932	-10.406	-11.07	-8.786	-6.0698	-6.9475	-15.131	-11.809	-12.227	-4.8728	-5.3422	-5.3362	-9.151
-19.256	-11.429	-13.393	-16.648	-9.9416	-15.417	-16.067	-16.281	-9.5956	-11.97	-12.945	-13.955	-21.337	-14.612	-9.6522	-16.039	-15.515	-21.018	-13.898	-19.96	-17.833	-11.834	-10.256	-12.471	-23.097	-16.859	-14.355	-16.097	-15.708	-17.961	-12.227	-14.948	-10.025	-18.208	-14.641	-22.088	-14.057	-17.98	-18.533	-16.08	-14.71	-17.496	-14.675	-13.007	-11.112	-17.67	-10.521	-15.14	-24.136	-20.172
-1.291	-4.4995	-0.058679	-0.10907	-0.84152	-2.3314	1.5181	-4.0525	-0.68631	-1.0134	-6.1196	0.13883	-7.3743	-1.9725	-1.8266	-2.0684	3.529	-6.2516	0.82333	-3.9358	2.5086	4.1318	-3.1374	-1.2496	3.1854	0.34926	-0.35025	-1.0104	3.2353	-3.3253	2.5725	7.0952	2.111	-2.0421	10.979	-2.3625	-2.5427	3.0325	4.2724	3.9951	-0.73554	1.4244	-0.44532	-7.8623	3.6138	1.7599	0.18254	1.1518	-2.0712	-1.5293
4.3889	0.75321	1.3669	2.8079	3.2182	-0.7503	7.2859	-3.486	-0.043063	2.282	4.6426	-0.34457	0.0091489	10.293	4.3126	2.7013	7.6085	-1.5282	1.5225	13.048	-5.2451	-2.1315	3.8364	1.0872	3.3936	0.28793	6.6497	-0.37789	3.8768	-0.30344	-1.5336	5.1655	-2.64	7.5535	2.8779	3.4682	4.929	0.068875	2.2646	9.7233	3.1264	-4.3525	1.8319	4.3474	5.2856	-5.7783	2.9842	1.7823	4.5542	0.89776
-7.9074	-10.88	-5.2434	-0.42738	-7.3586	-6.5697	-10.544	-8.2032	-10.541	-11.698	-6.5989	-7.8567	-10.678	-5.8733	-13.327	-7.3614	-8.2994	-4.5924	-6.8077	-1.3963	-7.8168	-5.6936	-7.7094	-6.2	-9.2624	-9.6875	-8.1237	-11.317	-8.0603	-5.7372	-8.31	-6.4697	-10.414	-8.722	-8.3888	-9.4374	-4.5604	-12.346	-11.167	-8.9264	-11.166	-6.3145	-5.5972	-7.1634	-9.8327	-2.6082	-5.3362	-6.0496	-12.01	-6.9305
-2.4749	-13.028	-7.3174	-8.494	-8.5867	-6.9649	-9.5778	-11.635	-0.58061	-4.7714	-7.0298	-9.9827	-5.785	-5.1899	-10.435	-7.0976	-6.8153	-9.8924	-6.1662	-10.046	-7.2789	-9.4025	-5.8247	-1.3838	-6.5266	-5.4033	-5.9319	-8.3025	-6.3946	-11.389	-10.606	-9.9739	-11.173	-10.628	-4.9302	-1.2597	-8.6728	-6.6682	-8.0422	-9.3347	-11.851	-8.7686	-13.991	-5.2949	-5.8904	-6.7507	-8.5662	-7.0655	-5.7153	-7.8229
-13.983	-9.7218	-10.691	-10.805	-6.5427	-8.6099	-13.284	-9.1515	-2.5046	-6.2107	-15.293	-16.066	-7.5135	-13.726	-6.8705	-7.3066	-13.961	-12.424	-14.452	-10.845	-16.685	-8.0301	-15.675	-8.4861	-12.52	-10.697	-16.266	-7.0579	-8.7517	-8.1773	-9.7641	-10.538	-10.832	-9.9903	-16.272	-13.103	-10.896	-9.5786	-8.1926	-14.84	-5.8921	-8.068	-13.764	-10.653	-11.707	-11.332	-7.8212	-12.439	-8.2665	-11.526
-9.9482	-10.162	-11.987	-11.61	-9.4476	-12.832	-18.319	-8.3219	-10.037	-8.9894	-15.099	-11.648	-5.2883	-15.619	-9.4076	-18.534	-9.1973	-18.69	-13.645	-17.179	-17.18	-11.271	-10.65	-15.29	-2.2611	-8.2423	-15.759	-12.863	-4.5275	-14.179	-12.924	-7.6291	-12.166	-8.6103	-18.241	-11.258	-14.357	-10.612	-10.869	-13.644	-15.466	-15.269	-14.255	-7.0357	-9.6281	-13.024	-11.549	-13.757	-10.894	-15.876
-17.484	-5.8935	-3.0274	-9.1087	-13.464	-11.881	-10.137	-18.533	-16.811	-13.193	-11.232	-16.998	-10.206	-9.8883	-15.053	-16.251	-12.289	-12.044	-3.1614	-9.9818	-19.519	-14.422	-20.852	-10.266	-9.9959	-15.421	-15.91	-15.697	-12.65	-14.158	-12.147	-9.885	-11.162	-13.805	-18.701	-13.417	-13.732	-12.246	-7.7259	-17.104	-9.0224	-16.607	-12.379	-13.448	-17.905	-10.979	-14.558	-12.924	-14.187	-12.618
-5.1968	-2.9428	-2.0055	-2.5117	-5.5091	-6.781	-0.97065	-3.8467	3.3908	0.99306	-2.4923	-4.882	-1.269	-0.99481	-1.4544	3.431	-7.2232	-1.8657	-3.5883	1.2127	-1.4778	-0.74122	-1.9875	1.7845	-3.4086	-1.518	-1.3067	-6.4292	-3.437	-1.6827	-8.0503	-7.5345	6.7352	-10.189	1.5429	-3.9544	0.35579	-2.7463	-3.0051	-0.070027	-11.43	3.1095	-1.6632	-4.3972	-0.40796	-6.7292	-3.0427	-0.023986	-2.1401	-1.6659
-12.1	-23.187	-11.803	-19.632	-18.316	-11.193	-12.912	-11.496	-17.441	-15.375	-4.9495	-16.243	-22.399	-10.226	-15.097	-13.578	-17.105	-9.7741	-10.461	-16.81	-15.986	-11.255	-15.518	-21.281	-10.647	-5.6801	-20.674	-11.015	-13.632	-10.147	-11.855	-15.97	-12.6	-13.334	-17.307	-15.182	-11.402	-10.184	-11.077	-18.004	-18.581	-9.1537	-14.107	-14.697	-9.9814	-17.852	-15.796	-10.52	-12.396	-17.383
-15.879	-15.574	-16.944	-6.5036	-17.863	-8.9291	-10.35	-11.991	-20.67	-12.943	-13.991	-17.504	-17.321	-12.697	-17.131	-17.093	-11.068	-10.52	-17.809	-11.051	-21.209	-10.906	-13.511	-19.344	-13.679	-12.814	-16.004	-10.076	-16.323	-12.223	-13.015	-17.662	-7.7628	-13.145	-13.192	-10.565	-10.33	-19.475	-12.936	-7.3619	-12.247	-18.512	-12.435	-10.771	-12.798	-11.937	-22.207	-20.338	-14.615	-14.03
-12.524	-14.013	-16.444	-8.4978	-16.45	-11.87	-7.5657	-21.374	-16.254	-15.99	-20.714	-16.092	-18.146	-12.137	-13.875	-7.3349	-22.559	-16.309	-8.7531	-13.582	-7.2478	-14.939	-14.933	-13.414	-18.723	-15.038	-11.17	-14.03	-17.428	-15.491	-18.502	-16.475	-10.557	-12.966	-16.541	-12.04	-12.856	-12.611	-6.4946	-15.922	-18.556	-14.264	-12.23	-11.76	-19.444	-17.159	-17.675	-13.84	-9.5103	-14.117
-0.031831	1.5407	10.297	-1.5284	3.9835	5.151	3.5915	3.1798	6.9955	4.1272	6.5875	8.0671	8.3194	8.2511	1.2699	9.149	4.4288	4.1376	6.0214	4.7612	0.037667	7.8954	3.4579	3.1156	6.4968	7.7627	6.746	8.1098	2.7526	5.565	-0.77353	3.9222	7.5696	10.935	0.36552	7.9287	2.6689	2.7311	7.3522	1.8494	5.0424	8.1387	7.8157	2.9613	8.9543	1.5284	2.4108	7.5367	13.927	5.1168
2.9409	-6.2136	-1.2982	-5.9723	-3.0622	2.0831	2.7727	-2.7889	-5.4236	1.5187	-0.73652	-1.2697	2.5393	2.0254	-3.5753	4.4759	-12.062	-2.1802	-2.609	-9.2307	2.1544	-4.9252	-3.4083	-6.648	2.0921	-1.2836	-6.0462	2.1203	-0.80227	-0.49775	0.12724	0.33735	2.2558	-7.9382	1.1161	-7.4227	-4.3485	2.7485	-2.6814	0.32647	-2.5112	-5.8634	-7.8773	-2.5916	2.5868	-3.8958	-0.16532	6.3596	-0.44412	-8.4613
3.7053	3.4449	0.13246	-0.85071	1.2154	-6.5772	4.1744	-6.0449	-0.0080876	-1.6531	-2.5623	-3.8398	5.3367	3.6718	5.7756	1.7693	4.363	-0.36943	-0.94803	-0.89548	-4.4001	4.1918	-4.0011	4.0642	-2.0548	3.7715	-2.6802	-0.3066	4.0303	2.0742	3.9585	-1.4959	-0.21288	-3.319	0.78061	-1.9925	6.0848	-6.1759	-2.624	-2.976	3.1844	2.1658	-2.4226	5.9521	-2.2877	4.0114	2.5097	0.072445	7.8855	-3.1423
-1.1438	-1.3031	-1.3148	1.5113	-1.7345	1.2073	-7.7645	-2.0919	-3.0114	1.5887	0.025298	-3.1089	1.6543	-6.4544	1.6708	1.5445	-1.2919	-3.5126	6.7851	1.9065	5.8747	2.6447	-2.9968	4.1948	-0.014434	0.96823	4.0932	0.62317	11.936	-2.699	3.1621	4.0675	-1.5981	0.36595	0.69676	3.4063	-0.72654	-3.639	2.476	-2.7802	4.5035	2.587	-4.2588	10.649	-4.9139	-0.45366	1.7841	4.5118	2.8217	8.2643
2.5776	5.456	4.9126	7.916	0.077503	7.8582	-0.94828	3.2819	4.1806	3.9038	7.4923	3.7376	0.81836	1.4554	-0.5097	7.8762	4.188	0.10207	7.3943	11.713	7.1331	4.7624	3.9931	6.1008	10.678	13.749	7.9541	2.9019	10.042	1.2056	8.7209	2.0365	9.3611	7.5606	3.3101	6.8272	10.105	3.5051	10	8.0954	0.17537	10.598	8.6422	6.0762	7.2429	10.334	4.1169	2.3972	14.716	7.2438
1.0249	-5.7156	-0.93742	-0.45765	-7.2235	0.3967	-6.8007	-7.6172	-7.6709	-5.5207	-7.3042	-0.89975	-4.4965	-7.5803	-2.9534	-3.5554	-0.090855	-7.6098	1.9157	0.43908	-1.5923	-3.3175	-8.0587	-5.0992	-5.782	-1.3715	-1.6862	-2.4463	0.20196	-2.6551	-3.664	-3.28	-4.3023	-3.9496	-4.4704	-5.0571	-4.5944	-1.3397	-9.8761	-3.2224	-6.0402	-11.499	-9.947	-1.2637	-11.785	-7.3997	3.9697	-1.15	-9.3984	-8.4717
5.3943	2.0184	4.6906	1.7841	6.7195	-1.8385	0.23832	0.047152	2.9255	0.94959	0.81305	4.5085	1.1478	3.7761	4.4087	1.5249	7.0984	4.1962	3.7458	3.9459	4.643	5.0621	4.9999	2.3907	-1.9484	2.0696	6.5776	8.3819	5.8044	-2.0771	3.2798	7.5152	2.1889	-3.073	-1.8319	10.14	3.3161	6.0624	7.6661	5.1194	6.2787	0.37846	-4.2855	6.6482	2.5762	1.2475	1.7829	0.12038	3.6661	-1.2381
2.7887	-0.69634	-2.6657	-3.0106	-2.2324	-2.5839	-3.0662	2.2443	-2.6653	-1.2664	-0.074058	-5.1219	-8.0343	-3.5685	-3.6439	-4.6203	-6.5047	-9.4169	-5.3215	1.8953	-1.5539	-10.642	-8.1527	-2.0212	-4.5613	-2.25	0.81811	-1.5071	-2.9429	1.9748	-2.3789	-4.8647	2.0482	-2.2264	1.876	-1.788	-3.3795	2.3398	-2.2226	-6.2953	-3.7637	-6.9871	3.0515	3.0188	1.3138	0.44756	-1.0224	1.4506	-1.1543	-11.516
4.8058	1.6868	1.6716	4.9934	1.2485	6.229	2.6655	4.8853	5.7643	-4.4045	3.571	7.9916	7.6505	9.3926	5.1794	0.24323	5.3545	7.8118	2.4392	1.1341	1.2313	3.4046	3.5321	4.4023	3.6379	3.8999	5.4465	1.8078	0.69233	6.2818	3.0034	6.8976	1.0551	11.048	5.4953	3.4159	5.5246	1.9222	2.6289	9.9933	0.94699	1.481	6.7751	4.2814	1.6367	8.382	6.1472	2.4514	2.8279	0.40965
4.4814	7.9267	7.6758	-1.8097	-3.818	-8.1702	1.5062	1.3979	-1.5417	-1.9998	4.8961	-3.4808	-0.18534	2.058	8.0464	-0.092545	5.6218	-1.2742	-8.2155	4.5288	5.3638	5.689	-2.7522	-0.76498	-6.859	-2.2814	-7.6386	-2.4922	-2.465	-0.74197	-1.1209	-0.55802	-5.6547	-2.5225	7.3571	-1.2192	-4.3726	-3.6571	-4.3562	-1.1748	-2.7603	-2.8993	-7.153	-0.19223	0.8247	-7.3256	2.7716	-3.9014	-4.6058	2.5327
-12.86	-13.676	-14.512	-11.899	-13.593	-10.372	-12.947	-12.78	-17.108	-16.054	-18.91	-13.789	-17.111	-10.204	-7.7759	-16.969	-15.818	-14.475	-8.5527	-9.957	-14.472	-15.203	-14.28	-14.307	-13.433	-14.166	-10.211	-14.665	-13.619	-8.7623	-15.434	-13.885	-15.132	-9.4097	-15.426	-18.974	-17.642	-16.011	-6.7834	-10.201	-12.607	-17.415	-11.856	-16.518	-13.163	-17.067	-14.028	-16.409	-13.779	-8.9659
-20.947	-10.989	-10.923	-17.625	-8.689	-12.698	-15.856	-11.993	-8.3399	-12.773	-14.571	-17.593	-12.138	-9.3971	-10.436	-11.047	-13.513	-17.288	-12.315	-17.033	-9.427	-10.91	-9.2755	-10.357	-11.772	-14.676	-10.076	-14.614	-8.9303	-9.1157	-16.402	-4.3449	-9.4884	-4.0564	-7.5603	-12.764	-10.753	-10.491	-10.499	-10.021	-9.717	-7.9723	-11.534	-12.322	-11.758	-10.648	-7.806	-11.909	-10.089	-8.5524
-11.708	-13.917	-12.732	-13.384	-12.775	-19.554	-16.365	-14.952	-16.323	-9.6351	-17.163	-19.266	-17.688	-17.486	-13.841	-15.521	-14.986	-16.672	-11.64	-17.68	-15.032	-18.726	-15.231	-21.186	-18.723	-18.991	-12.216	-12.054	-12.505	-16.796	-20.771	-13.657	-18.319	-14.356	-19.775	-11.642	-15.773	-16.788	-14.849	-15.154	-15.698	-8.9256	-18.677	-13.326	-14.843	-16.563	-21.472	-12.893	-14.516	-15.251
-6.6816	-5.8552	-5.2478	-1.2574	-5.7067	-12.96	-5.283	-7.1579	-14.582	-7.2771	-0.92406	-7.7742	-5.163	-9.6907	-11.47	-6.2212	-8.5001	-4.2473	-2.9807	-11.312	-3.5652	-11.667	-7.2556	-10.439	-11.617	-3.9673	-14.55	-7.5414	4.943	-12.719	-12.172	-0.268	-12.038	-5.2388	-9.9966	-14.488	-10.534	-7.3384	-7.6261	-7.9487	-13.468	-12.154	-11.024	-2.9243	-5.5574	-13.809	-5.0662	-6.101	-12.144	-2.1284
1.2776	10.204	-2.9582	-2.0424	-0.087824	-0.83569	-2.5598	-0.70657	-1.8505	-4.2471	3.7555	-6.0429	2.0795	-5.0011	-6.4523	-3.2899	-4.323	0.32401	-5.8504	-4.3213	-1.0099	-5.9937	0.41889	-5.975	-1.1378	-4.0972	-5.9811	3.5764	-5.5582	-2.1995	-1.8323	-4.5916	2.8811	1.8613	-7.3857	-0.96735	-1.6479	-2.5326	-3.4684	-5.8663	-0.9391	-1.1689	2.3085	-5.2038	-2.7749	-7.5557	3.4045	0.44536	4.9369	0.8035
-19.636	-11.476	-11.453	-15.418	-9.1899	-13.142	-19.789	-12.88	-23.721	-16.154	-13.368	-9.0039	-13.254	-12.512	-7.2642	-12.12	-8.2873	-17.53	-12.449	-13.417	-9.1773	-12.515	-9.0736	-14.039	-19.538	-16.232	-10.661	-9.7293	-13.748	-10.453	-11.906	-13.553	-12.451	-13.077	-10.181	-14.098	-13.095	-11.812	-16.654	-10.138	-12.919	-13.202	-10.286	-8.5859	-10.83	-16.472	-14.936	-9.2875	-16.469	-14.651
-8.2217	-11.631	-13.524	-13.715	-11.019	-9.0988	-14.868	-18.314	-10.634	-19.522	-18.58	-17.052	-14.851	-10.862	-16.327	-15.956	-13.381	-16.897	-19.696	-8.5335	-16.289	-14.524	-17.872	-16.233	-7.8212	-19.275	-19.505	-12.257	-9.5045	-15.007	-8.4232	-11.828	-15.005	-9.6128	-10.938	-19.034	-15.511	-16.624	-15.791	-16.401	-11.078	-17.587	-11.082	-16.095	-11.418	-13.36	-12.516	-16.824	-11.571	-15.213
-7.5099	-0.23808	-4.7851	-1.4344	-0.6037	-10.121	9.8065	2.5086	-8.5909	-1.8619	-3.7075	-0.45562	2.7842	-2.1615	2.4541	-1.5563	-2.9102	1.7587	-0.26526	5.6897	-7.9775	-6.6982	2.475	-0.50982	-3.6541	-1.3478	-1.4393	-1.8964	-2.482	-0.57681	-5.6512	-5.4902	0.81371	5.1022	0.00057759	-0.18177	-4.0661	2.846	-0.23934	2.061	0.91295	1.7217	1.345	-2.1	3.523	-4.1168	-0.26348	4.6695	0.95266	0.70762
-2.7364	-6.632	-0.39329	-0.72581	-2.8289	2.2246	-6.3587	-2.9275	-2.5222	1.4324	-0.45264	-0.91571	-6.3385	-1.5966	-1.5351	-3.7769	0.44574	-4.3856	3.1063	-4.0845	-6.9576	-4.4207	-10.162	-5.2015	3.6399	-6.7201	2.7496	-1.8977	-2.4912	-8.4773	-2.2912	-0.97679	-3.39	2.2949	-10.631	-2.8736	-6.51	-3.5391	4.2738	-4.959	-8.0989	-6.8312	-0.75685	-3.962	-1.3336	-11.657	-7.9677	-9.3089	-8.5099	-1.8898
0.94951	-12.305	3.7869	-2.1658	-3.9046	-5.3253	-11.351	-3.9255	0.77177	6.0326	-5.4893	-1.4587	-0.89122	-7.9355	-7.4687	-0.69427	-3.8733	-8.3539	1.2581	1.1583	-3.6082	0.97881	-2.3603	-3.6663	-1.3985	0.65389	-8.6403	4.0289	-8.4232	-5.0767	-6.0328	-5.0197	-3.6535	5.4302	0.52531	-7.0278	-3.0121	-5.2855	-5.7449	-3.6719	0.22394	-5.4612	2.3864	-3.1377	-6.0332	-7.6584	-3.2201	-5.892	-0.6647	-3.4958
2.692	8.9253	8.8299	11.75	7.1643	5.616	2.6623	10.894	8.8098	9.4133	9.4758	9.5938	4.4733	5.8069	9.1725	9.6221	9.3337	4.1642	11.611	5.6355	12.757	-2.9528	-0.25421	4.7154	3.0451	2.4965	8.3686	-0.3929	5.9796	-1.3052	9.3046	11.592	8.0506	8.8174	7.8471	4.882	13.547	4.8508	7.8157	7.7323	0.32209	8.7874	8.966	0.72203	4.738	5.1486	6.9395	2.1336	5.423	12.247
-3.5714	-1.7286	-0.52072	-2.5049	1.6369	-4.3196	-4.3344	-3.2506	-3.3696	-0.29792	-2.1162	-6.3589	0.86473	1.0909	-5.1415	4.2434	1.9133	-5.2551	0.50516	-1.3611	-6.6646	-3.2815	0.51203	-2.2019	-4.9669	-9.7899	-6.6059	-5.464	-3.1527	-7.8743	0.5525	-6.8655	-2.4653	-3.801	-2.3859	-4.5492	-1.5169	3.556	-2.0218	0.509	-3.4723	-6.3275	-6.2201	-2.627	0.47747	4.6839	-2.4896	-5.2301	-1.3241	-3.8919
10.147	7.0237	12.563	15.316	17.552	8.0172	8.7918	12.449	4.0303	2.9956	11.742	6.4378	5.8075	11.324	10.528	11.296	15.361	4.2345	8.8919	2.9094	5.9141	12.325	11.274	9.2512	11.507	5.3444	11.174	6.6927	8.6295	11.881	13.207	11.08	8.0827	12.133	6.941	12.173	12.937	12.411	7.2823	10.142	5.9971	7.6694	5.714	5.4439	4.8081	11.039	6.195	9.7209	14.355	10.747
-0.34252	-0.77496	1.3847	-2.6208	3.1605	-2.6142	0.35506	-4.1425	0.31015	2.5526	-1.8855	-5.4293	-0.99116	0.044334	1.5147	0.83958	-3.9872	-1.1547	-1.8609	0.078185	-2.9808	-0.1405	-6.9617	-2.0739	-7.0111	3.5254	-4.6435	-5.8287	0.27225	0.33348	-2.3374	7.9522	-2.3551	-0.96299	-0.059975	-3.347	-2.3983	0.87523	-3.044	-1.2707	0.2463	-0.55526	-10.127	4.2749	2.025	-5.492	0.94116	1.54	-1.4664	-4.2409
-2.217	1.3887	-5.9349	8.3769	-0.46133	-3.846	5.9896	-4.1773	-0.073401	-3.835	2.5203	-1.9375	1.1056	-1.7787	-4.532	0.53543	0.041971	0.68047	-5.3278	-2.6784	-0.013347	-1.4287	2.4107	3.4078	-6.8461	6.1774	-3.515	2.8771	-2.0086	3.2214	-0.22522	2.6724	3.5856	7.9131	-8.1828	-5.3924	3.3664	7.0317	-2.8377	-2.9611	4.1749	5.6996	6.6396	2.5568	2.1285	-2.7165	3.8187	0.79798	-4.7342	0.48012
-6.6101	-0.11347	-1.6533	0.24327	-0.055527	-0.61218	4.9766	0.59232	4.4496	0.31463	-0.56448	-0.75591	-2.4231	-0.70745	4.9674	7.1804	8.2634	4.8309	-1.2312	5.4024	0.17055	2.5667	-0.74686	0.063563	-0.45642	-0.76989	1.97	3.8662	5.933	-4.3369	1.6689	-2.7967	0.26794	3.3063	1.2103	-1.6172	-3.341	-2.2975	-0.65676	2.1243	-2.0837	8.1695	-3.1393	8.0524	3.6186	2.3295	-3.7161	3.5844	-2.1666	3.9239
0.00064341	6.8667	1.1709	1.3355	3.8098	2.9466	5.6601	1.1467	1.0476	7.3052	8.6692	9.9656	0.18825	1.2707	9.0131	8.2942	4.5172	2.2076	-6.8433	7.2727	9.088	1.7539	-1.6619	6.1613	6.8907	5.2761	1.2269	6.7801	-3.8807	3.2196	0.61148	7.9016	7.8026	-0.57342	-0.58525	1.6684	5.7724	0.14244	-1.3417	4.8498	9.516	1.5532	3.2361	4.0012	0.077528	3.6354	1.4001	1.849	2.9363	6.252
10.529	10.974	6.5564	9.9444	6.3408	7.4648	12.668	4.1126	6.5086	12.417	9.932	8.8078	6.8714	10.425	11.055	10.607	10.889	1.6993	10.765	10.271	8.3892	8.0545	5.4245	12.931	11.99	4.2591	9.7368	12.498	12.453	9.178	11.626	11.882	7.2676	14.736	8.3545	4.8372	8.2069	9.7383	7.7862	11.031	1.6717	11.809	5.9145	10.356	8.8482	5.8656	4.9389	5.4497	6.6339	13.072
-6.8557	-7.0633	-4.6325	-6.1128	1.7819	-4.1943	-2.0492	-5.0273	0.30239	-1.4274	-7.425	-3.6136	-5.8881	-0.76104	6.5118	-0.33133	2.9	-1.9856	-4.0608	-6.862	-0.72463	-0.91655	-6.6054	0.78413	3.7002	-7.3091	6.3463	-7.3455	1.6228	1.3549	-8.7715	-3.1424	-1.8602	-2.0131	3.1488	-0.47124	-3.3485	0.23187	-4.7047	2.6807	0.56455	-7.9164	-4.742	-6.7951	0.054963	1.5392	-2.583	-3.8796	4.1247	-3.6339
4.468	4.4953	1.0046	12.622	10.493	0.55803	5.4436	3.6406	-0.28782	5.3614	7.142	7.9491	-0.35911	-2.685	2.8621	5.5252	8.165	9.3282	8.5903	5.9818	-3.6271	1.5926	4.8737	5.3954	5.5133	8.3429	-3.1414	2.8911	5.542	3.9673	1.3452	4.3597	5.3935	5.741	3.6016	3.1763	8.5054	-1.1854	0.75076	3.9765	3.2258	4.3708	1.213	2.0661	3.4022	3.78	10.998	8.6204	3.6965	12.829
-3.3149	-5.867	1.3079	-3.3129	-5.5269	-1.2987	-2.2788	1.8523	5.3178	-0.69724	0.41663	-6.4283	-0.78844	-0.7673	1.169	0.23741	0.49818	-1.4046	-1.3636	-1.2136	-1.13	0.90807	-3.777	-0.40603	-1.2262	-1.866	-0.71953	6.5955	-1.9868	1.3827	-2.0393	0.55736	1.7067	2.9203	-0.52883	-0.026365	-7.6534	0.49264	-6.6022	4.8975	-0.86219	5.3998	6.0216	1.4787	0.7293	-5.8559	-2.3283	-0.49473	-5.0786	-4.7865
-2.3509	-2.0098	-10.58	-1.2095	0.80937	-3.2171	-5.7505	0.64209	-2.7291	-1.9223	-3.2965	-1.9229	-1.8246	-0.91124	0.27876	-0.6297	1.4672	1.1378	-3.5352	3.2367	3.2687	-4.7396	4.5995	2.2924	2.0322	-0.35615	3.8352	-3.2583	-9.9286	0.22301	-1.5433	3.9435	1.3393	-1.4897	-1.5024	4.7677	-1.7989	-3.5036	-2.4455	-1.6789	1.6349	-0.11002	-1.429	-2.1022	0.9566	-5.868	2.1837	2.7137	-4.7165	-0.51556
-3.8688	-3.2156	-7.5407	-9.4707	-7.4433	-7.2038	-9.2354	-6.2187	-7.9169	-2.8838	-6.4731	-2.4174	-7.4915	-16.844	-7.9359	-11.374	-15.776	-12.896	-13.059	-6.9334	-13.172	-9.5889	-4.1167	-4.7177	-15.18	-8.4666	-5.9269	-4.5103	-3.2141	-8.3693	-12.813	-13.923	-6.5519	-7.8622	-5.369	-12.439	-5.1034	-4.686	-11.054	-4.4826	-6.9681	-8.5263	-10.645	-8.2374	-12.408	-6.2395	-9.0151	-4.7181	-10.098	-8.9937
6.8749	10.202	3.3937	4.7391	3.3118	9.732	10.032	9.4544	5.3512	10.112	10.558	5.0783	3.2574	2.05	0.79648	9.5962	8.6991	9.1281	9.8582	6.8198	10.466	10.862	4.4247	1.7998	3.1089	10.2	15.48	7.8683	9.1529	2.3615	6.2412	10.699	0.37644	-1.0622	3.1673	5.9982	8.4517	11.569	4.5451	10.68	2.6611	8.0636	5.0984	7.656	2.0368	12.606	7.7884	9.3175	8.2181	4.2135
-13.466	-10.373	-10.6	-12.689	-5.567	-13.714	-9.9861	-10.68	-14.064	-15.291	-13.085	-15.664	-12.114	-14.708	-14.028	-11.034	-14.728	-13.094	-14.229	-14.868	-20.448	-5.5031	-5.9163	-18.135	-17.762	-7.2504	-16.786	-12.479	-8.9878	-10.732	-12.52	-7.3101	-12.738	-16.532	-20.487	-4.0511	-9.5972	-11.846	-14.062	-6.8545	-16.765	-14.286	-5.6444	-12.531	-9.9378	-10.15	-14.103	-13.233	-9.986	-12.405
-5.8688	-13.11	-11.64	-8.7667	-9.8867	-18.231	-13.248	-11.543	-8.7199	-9.0513	-15.468	-13.576	-20.306	-10.022	-11.957	-10.021	-13.031	-9.1066	-6.6726	-14.845	-12.591	-9.642	-7.9873	-10.311	-10.847	-10.097	-12.747	-12.403	-14.294	-10.128	-14.292	-11.226	-13.148	-7.9289	-13.759	-16.964	-10.499	-25.86	-6.9209	-10.835	-8.9885	-17.065	-15.427	-8.7008	-16.235	-15.866	-14.436	-8.4881	-12.592	-17.338
-7.7289	-9.1386	-11.17	-10.495	-9.6872	-15.643	-9.6253	-6.1087	-12.582	-10.106	-9.9766	-8.8297	-16.566	-16.027	-11.146	-18.209	-16.259	-6.2658	-13.765	-13.343	-13.153	-11.14	-12.942	-14.021	-6.7707	-4.6828	-15.741	-10.16	-20.397	-17.295	-10.97	-17.192	-13.414	-9.1006	-7.6141	-1.8267	-12.117	-4.4796	-9.5336	-8.0314	-14.201	-12.456	-12.535	-13.934	-5.5468	-13.179	-9.7852	-15.288	-14.348	-9.8082
9.3358	4.2721	3.7399	6.9573	0.73254	4.996	6.0479	5.2429	4.6301	12.487	3.5641	9.6459	6.133	1.3504	10.249	8.0844	13.956	7.6087	7.9558	4.2695	12.447	8.5629	8.6563	3.6671	2.7364	-3.8435	9.5418	9.6503	5.202	8.4076	6.67	5.7057	7.3551	11.394	9.1505	4.0943	4.6991	9.6198	8.0755	10.824	3.8793	3.9924	8.2268	14.464	3.2041	7.5155	6.733	10.68	5.5522	6.6084
-9.145	-5.1005	-14.255	-8.2294	-6.6723	-18.615	-15.069	-12.553	-10.979	-9.6274	-2.6167	-15.486	-12.901	-11.002	-11.642	-9.1689	-9.8787	-6.5474	-7.3659	-6.902	-12.757	-15.138	-8.1966	-8.2539	-7.9748	-14.293	-9.9633	-15.174	-10.988	-5.2895	-8.3802	-9.5827	-5.8969	-13.656	-12.814	-8.9386	-12.019	-8.4025	-11.508	-6.3599	-9.2533	-13.228	-5.064	-6.2606	-11.237	-6.9107	-9.9656	-11.944	-13.189	-9.1316
4.5998	-3.1941	-1.73	-0.4831	-5.2992	-1.5491	0.3969	5.2682	-2.0138	-3.7879	-6.3195	-2.4773	1.1873	5.3973	1.3649	-2.088	1.7335	4.7752	2.3999	-3.3422	-3.6905	-1.9491	-1.9436	-5.8203	1.5835	0.97654	3.6225	-2.856	0.079718	1.2714	1.7019	-5.4787	-5.2187	-2.0364	-0.73082	-6.7911	0.66284	-4.4378	1.0428	2.1036	-5.0383	-0.48559	0.046517	-4.9005	0.46247	-1.173	-7.1559	0.14986	-1.9766	-3.1129
7.5105	-0.43093	-6.6257	0.85887	-4.4593	-4.2679	-0.098881	-2.7882	-3.3587	0.71031	-1.8127	-3.9025	-4.5426	-4.506	-6.4409	-8.052	-0.31078	1.7132	-0.48771	-8.5486	-4.341	-3.9539	-6.888	-7.7499	-2.9251	-5.3181	-2.3464	-0.17973	-1.2103	-0.85954	1.0302	-5.2546	-4.3616	-0.8004	3.7728	-1.8703	0.71094	-0.35197	-3.1686	-2.6962	-4.5229	-5.3615	2.9561	-3.1442	-3.3931	-9.147	-0.78944	-2.5728	0.2371	-5.8433
-0.13995	-1.1243	0.84288	4.5305	0.90302	4.2151	0.32725	1.2073	-2.8359	0.10695	5.1142	-0.74008	8.9605	2.0988	-3.892	1.1448	-0.18301	-3.8619	-1.1379	-0.80107	7.6726	2.6338	3.718	5.0191	6.6309	1.5183	4.287	2.5375	-2.1078	1.0513	5.333	0.54979	5.0577	8.4763	0.55878	-4.5756	-4.0541	1.7008	-5.0575	-0.79239	-3.8411	-0.72414	0.98727	5.9867	5.9196	0.3032	7.1994	-1.1861	5.6937	3.0412
-8.2087	-4.2555	-7.0379	-3.7481	-1.8418	-6.916	1.244	-1.4493	-6.001	-7.1272	-11.146	-4.2092	-0.46443	-13.139	-4.388	-4.0041	0.15394	-8.1487	-1.3594	-2.1356	-8.9224	-5.8567	-7.3031	-3.9101	-1.8152	-2.7213	-3.683	-8.6416	-4.8501	-4.5528	-6.5597	-7.6307	-4.603	-9.1846	-10.991	-4.8172	-6.4934	-1.738	-6.6804	-8.7984	2.1495	-8.7858	-9.1395	-2.5964	-4.7059	-1.9717	2.5187	-8.6766	-11.441	-7.3597
-3.232	-1.4671	1.8934	-3.9759	3.2631	3.1576	-3.316	1.4692	1.5466	4.8538	-0.62824	-1.4418	4.147	0.63697	1.165	-6.5792	0.24265	3.2849	2.8864	9.3723	2.0853	-2.3359	-3.8527	-0.26867	1.7264	-1.2743	-2.7094	2.3975	0.30285	8.1661	3.0419	5.8998	5.937	-6.4423	-2.0323	3.4296	-1.9982	-8.9288	4.0946	-6.6655	1.6898	-7.3566	2.3117	1.8393	1.5094	-3.8674	6.8239	3.3223	1.3793	0.48773
3.7337	-2.1751	-3.0523	3.3152	1.8596	0.5599	-9.9581	3.5777	-2.8186	-5.3014	0.0043101	-3.3224	-1.6374	-9.0646	-5.8051	0.34635	-2.0045	-1.1869	0.2384	-6.1923	0.68277	-2.4098	2.5878	-3.0613	0.50955	2.1322	-3.1462	2.4117	0.088222	-8.1023	-0.43231	-2.9254	-3.7456	0.79329	1.161	-0.10141	-0.89385	-3.9587	-3.8853	-5.8195	-0.183	-6.1441	-2.1169	-1.9829	4.1931	2.0795	-0.82427	-0.71285	-0.54917	6.2487
-1.0243	2.4474	-5.8095	-11.404	1.1934	-3.2747	-2.6115	-2.8839	0.19872	0.36135	-3.2626	-2.0745	0.51681	-5.5217	0.91658	4.6072	-3.8888	-3.9018	-2.4648	3.6574	-5.4641	2.7721	6.3252	-5.5887	4.4858	-5.3693	-6.5289	-3.7921	-8.2235	-3.0355	-1.897	1.2977	6.2944	-8.2189	-5.6602	-3.3546	-3.0963	-7.6977	-1.9919	-1.0024	-5.5419	0.47301	1.6778	-6.0329	-2.1096	1.4014	-5.2996	-1.4035	2.0773	-5.7464
11.894	10.115	9.5607	8.4897	14.109	9.0263	9.4589	11.181	10.087	11.366	8.2902	9.8023	11.346	5.9796	8.0304	13.969	6.6943	12.519	12.753	7.0403	8.9929	6.6847	9.3391	12.235	8.1579	7.4444	13.58	10.764	12.183	11.545	14.054	8.1838	11.684	10.478	11.284	14.8	17.805	9.67	11.466	11.275	12.381	12.211	9.0806	11.688	8.5606	12.654	9.0201	8.4541	9.6918	9.9771
0.64271	-1.6017	3.4596	4.4639	3.8076	3.9112	9.2078	10.37	8.2996	11.129	12.563	1.6911	3.6001	-0.32715	5.1388	7.2574	2.3717	0.85594	5.1579	7.2437	6.3572	0.62432	0.42327	2.9048	9.2277	6.1201	3.6059	7.1709	8.9899	6.6439	5.5923	5.0194	3.3583	13.164	3.8226	2.0517	4.3402	8.4769	6.3687	1.663	6.6241	-0.16697	9.7552	0.58689	-1.6238	2.8626	12.084	9.2142	5.3179	9.0449
-10.053	-14.601	-7.0639	-5.4472	-6.1731	-2.0927	-7.7417	-4.9097	-8.2553	-9.6297	-8.472	-6.9923	-8.3235	-10.652	-10.499	-5.6364	-8.4064	-7.0463	-5.4045	-4.926	-9.8676	-11.275	-9.0473	-5.0775	-7.1575	-10.794	-6.5159	-5.4842	-8.6389	-9.955	-9.96	-6.9732	-3.5647	-15.308	-9.1981	-11.094	-7.7134	-6.0842	-5.5645	-11.268	-6.4132	-9.7665	-8.5	-6.383	-6.5714	-11.205	-10.232	-8.4784	-2.8189	-5.8155
-11.512	-6.8627	-16.443	-6.5826	-13.444	-8.1971	-6.9443	-14.964	-6.9211	-6.5842	-4.7238	-16.366	-5.9847	-16.685	-11.968	-10.767	-9.9886	-17.405	-1.985	-9.828	-3.7681	-12.405	-14.684	-3.9827	-2.3291	-13.762	-14.612	-7.5213	-19.796	-7.9813	-8.8386	-11.217	-12.943	-7.9015	-12.282	-14.786	-14.502	-13.443	-8.3643	-16.273	-13.287	-11.94	-4.9358	-6.3705	-7.4496	-11.218	-12.989	-12.219	-10.955	-14.063
16.962	7.8516	7.6639	10.535	13.017	10.293	9.139	10.535	9.9329	8.1741	16.719	12.662	13.026	10.478	12.568	6.7078	10.839	12.393	9.9327	10.187	10.763	5.9165	10.628	4.8054	1.9405	10.082	6.8812	9.7577	12.732	8.5291	5.7151	5.7228	11.212	11.598	6.8446	16.331	8.5232	9.0602	6.0008	6.2521	9.2025	9.9113	6.5247	6.6858	12.917	9.6537	10.364	16.874	8.784	8.2189
7.2383	-6.6514	-4.6442	0.96434	-9.7452	-0.78121	-0.4501	-2.7164	-0.94162	6.6569	-0.4176	0.37707	0.61392	-2.5635	-0.47497	-3.2751	-4.1194	-2.6231	-3.1357	-2.7755	-13.214	-2.9438	-3.1666	5.5059	-8.9966	-3.0059	-2.8446	3.922	0.56118	-1.9511	-3.4896	2.2178	-3.1547	-4.7853	-1.3106	1.9491	-2.5019	-2.8992	-1.5788	-9.5444	2.2899	-5.3943	-1.4166	-2.2669	0.25286	-1.9163	-5.4996	0.19646	-2.1374	-4.8001
1.2805	-0.50935	7.1911	-2.1583	1.4367	-0.078239	1.709	-2.2353	1.7102	-6.233	2.25	-1.7209	0.4196	8.6811	-1.7789	8.7984	1.0466	-0.40071	-0.86223	2.8008	4.1374	3.8036	-0.12168	3.3945	-6.6911	-0.45957	-5.3532	-1.8903	-7.935	-4.7128	-3.096	-2.873	3.4969	-6.1323	2.2449	2.8481	-0.23744	0.27251	2.263	-4.1665	-1.928	1.0541	-1.3187	3.2137	1.0596	-0.36361	-3.1658	-1.8852	4.7596	-1.9462
-7.3359	-2.0338	-10.067	-10.232	-7.4772	-6.1422	-1.1578	-9.637	-6.2278	-6.2353	-8.4407	-4.7776	-5.6359	-4.7878	-2.6907	-9.2916	-8.7761	-13.725	-7.4689	-9.4114	-6.41	-6.3047	-1.2927	-7.4741	-5.9675	-7.5363	-0.99683	-5.1762	-3.7714	-7.5125	-8.0969	-10.521	-4.8182	-2.204	-5.8126	-7.5037	-5.1436	-5.1601	-13.149	-6.2503	-6.8233	-2.2396	-5.579	-10.872	-8.0209	-5.5934	-4.7046	-8.3232	-1.9798	-13.219
-9.1018	-2.5276	-3.3203	-0.071279	-6.8178	-5.5075	-14.968	2.5163	-3.268	-2.5473	-3.9571	-5.2496	1.9388	2.112	-8.2161	-14.12	-1.2125	2.4493	-5.0903	-6.1441	0.75146	-2.5635	-4.6687	-6.7935	0.82645	-6.5437	-6.1247	-10.436	-7.9348	-0.67528	-4.1909	-3.5264	-6.65	-3.2687	-4.2652	-7.7407	-6.902	-0.88703	-8.5258	-11.137	-2.6597	-4.9875	-0.6453	-7.8569	-0.90155	-1.0017	-0.95086	-9.9246	-7.6852	-0.69995
-11.81	-15.255	-12.238	-16.81	-13.2	-11.763	-22.191	-16.496	-12.61	-16.307	-13.851	-14.299	-15.845	-13.777	-9.4	-8.9396	-16.253	-13.702	-19.544	-10.858	-19.399	-10.994	-10.802	-13.378	-8.489	-14.45	-12.088	-20.037	-10.557	-15.51	-20.224	-15.913	-13.731	-14.433	-19.771	-13.417	-11.114	-19.122	-20.438	-8.0771	-12.672	-13.089	-14.534	-16.084	-16.419	-12.08	-6.4141	-10.708	-10.494	-8.354
6.024	4.024	8.1119	10.214	6.0978	6.4788	10.235	9.6479	3.9706	8.035	6.5349	11.645	3.0265	9.5539	16.67	5.7598	8.7839	12.738	8.5987	6.2934	12.572	4.9971	13.157	2.0258	8.1751	12.037	3.2601	8.6639	3.6679	3.3028	-1.9826	7.9789	5.1601	10.506	3.9679	9.4621	14.071	10.611	4.8876	0.19146	5.2365	0.46539	5.5441	6.8434	5.8228	12.525	5.3724	7.183	12.085	3.4208
3.0207	1.7532	7.668	4.4878	4.0796	4.3284	-1.6219	6.5087	5.2178	-8.4649	7.1357	-1.9955	8.4669	-3.3306	6.1203	3.9346	2.0261	-0.61285	6.3041	5.9689	2.652	3.8842	0.15327	3.0228	-0.056934	1.1001	-7.9838	6.1669	1.2571	-0.7721	1.3914	2.4234	4.5443	1.4893	4.8892	0.58085	2.3293	-0.46192	6.5608	5.9911	8.7838	1.4589	2.6747	-2.7217	2.7333	-1.3868	-1.3228	2.2629	0.55529	-5.7241
-4.5109	-1.7025	-2.6302	-2.1123	-1.0658	-1.8899	-6.3474	-2.6883	1.8357	-3.7343	-6.872	-0.70879	-2.7622	-2.12	-0.086985	-6.4538	-7.4724	-4.0549	-0.16989	-1.0743	-2.8188	-4.9143	-5.1401	-2.0213	-1.4068	3.9329	-6.2356	3.7025	2.5432	2.1508	4.07	-0.77676	-0.51993	-9.6097	-5.8852	1.1837	-0.75974	-6.311	-3.2991	-0.92321	-1.8224	-5.6817	-1.9183	-7.5682	-2.2225	-4.2017	-4.067	-1.9109	8.7911	-7.3229
-12.866	-15.523	-10.887	-6.804	-14.179	-8.1489	-10.817	-18.065	-18.401	-12.643	-4.8194	-8.7097	-12.431	-7.7715	-5.6238	-14.536	-11.856	-8.8998	-4.2167	-13.817	-11.42	-12.336	-8.3593	-18.95	-11.253	-10.38	-13.152	-10.688	-8.1258	-11.123	-9.5683	-10.716	-10.929	-12.898	-9.7304	-7.6003	-8.0671	-7.9558	-13.111	-14.501	-12.644	-14.552	-11.452	-8.9761	-10.371	-15.25	-6.9923	-4.9113	-14.71	-8.5485
-15.303	-5.5048	-11.357	-11.49	-13.344	-14.182	-6.8176	-12.423	-9.8863	-18.856	-14.224	-10.827	-8.6485	-8.4867	-4.177	-12.441	-8.4088	-10.312	-12.694	-12.495	-5.0166	-10.657	-9.5015	-14.915	-11.898	-16.096	-7.2657	-7.5488	-15.719	-12.22	-12.508	-9.2276	-11.864	-12.54	-13.195	-13.993	-21.053	-8.0882	-11.055	-11.724	-10.146	-17.142	-5.274	-12.553	-10.305	-12.278	-14.909	-15.709	-12.122	-9.2279
-12.08	-5.61	-4.2985	-9.5772	-10.388	-3.5187	-12.611	-5.2949	-11.117	-19.305	-6.998	-8.4282	-12.933	-9.0192	-14.276	-11.211	-14.596	-6.7103	-9.5745	-9.4811	-10.131	-11.105	-15.862	-10.487	-9.8695	-12.826	-12.32	-5.2532	-13.276	-8.1885	-14.461	-9.7164	-15.537	-17.248	-6.9689	-14.37	-5.4266	-11.696	-10.739	-9.0403	-12.03	-15.069	-15.307	-6.7198	-15.266	-10.708	-19.854	-13.233	-17.293	-13.652
4.5722	7.0848	5.7686	7.3192	8.4066	7.1579	8.1429	4.3402	4.0088	4.5812	2.2519	7.5959	6.2038	6.7537	11.264	-0.58027	8.838	9.3387	-4.8579	5.9649	8.9625	6.3076	8.9909	8.5257	3.5204	5.2892	5.1728	2.9726	8.9398	10.75	-1.2221	7.572	10.735	4.2016	-2.1045	11.436	1.6504	10.237	4.1938	1.2606	6.1049	9.0322	5.5672	9.178	7.9832	2.5475	5.865	2.7502	3.9444	5.8588
-13.157	-11.064	-10.242	-10.293	-13.359	-14.757	-14.104	-14.406	-14.216	-8.1506	-8.5692	-11.508	-12.499	-10.268	-9.0738	-10.42	-13.111	-13.681	-12.775	-13.193	-12	-12.785	-10.451	-14.32	-3.9456	-16.699	-11.452	-15.188	-9.0011	-11.976	-9.7123	-9.3366	-5.8229	-4.5568	-3.4359	-11.919	-13.979	-15.132	-7.5802	-13.702	-13.979	-9.2691	-15.085	-5.0673	-14.113	-14.438	-13.689	-12.449	-4.9649	-12.834
2.4178	-4.8304	-3.7831	-7.7854	-2.8092	4.638	-0.1226	-1.8897	-5.2052	-0.83071	-2.4132	-5.8825	-7.9241	4.9614	-2.612	-0.29887	0.48506	-5.1603	-3.6291	-0.064962	-0.63266	2.5853	-4.4512	4.0975	-2.1241	1.4244	-3.9426	-8.7513	3.2305	-4.6224	-0.11987	-4.4703	-2.0425	4.5753	-6.1449	0.5998	-1.733	-0.53084	-7.2562	-1.6496	-1.926	-5.2786	4.6773	-5.4443	-7.2002	-3.0664	-1.8644	-11.439	-7.0875	-5.3889
-5.8598	-0.81238	1.7594	-2.0216	0.46348	-0.68014	-3.2995	1.6943	1.6891	-3.9149	1.3044	-5.9281	1.3004	-1.0927	-0.080176	-10.327	0.0091371	5.2771	1.6502	-5.0166	-2.1677	-3.1108	4.0888	-2.1603	-7.3862	4.2803	-4.2449	-4.4423	-7.3199	-6.8869	4.562	1.9797	-0.065673	-5.563	-5.2107	-6.8701	-3.2782	-4.8993	-1.2672	-1.7514	-2.9783	-9.6843	-0.94136	-2.738	-1.3291	-7.3756	-5.8627	-7.9779	0.57431	-2.6733
-7.9626	-13.501	-12.983	-12.095	-15.383	-12.436	-15.04	-13.934	-16.575	-14.687	-11.681	-7.9645	-16.881	-15.934	-13.027	-6.9942	-12.142	-9.4427	-20.506	-18.823	-11.676	-13.607	-16.206	-13.158	-16.944	-17.191	-17.286	-14.963	-18.091	-14.975	-14.557	-17.98	-14.44	-16.178	-10.616	-12.652	-16.193	-14.768	-10.538	-13.806	-10.791	-16.986	-22.261	-13.799	-12.193	-14.664	-10.485	-14.337	-13.194	-19.439
0.50653	-0.97074	7.0125	2.6808	-6.4892	1.4806	2.746	7.6453	-3.1304	2.9922	2.6768	-1.0811	3.4063	-0.8098	3.3971	5.8394	0.57737	1.6272	8.4823	2.3828	-0.18306	4.9612	1.9097	-0.76517	-1.3558	3.9783	4.9414	2.4336	1.6325	5.9961	2.8553	3.824	4.4739	-1.969	4.183	5.9423	-0.68018	9.6304	3.8493	1.308	-0.68662	1.1586	0.36815	3.9943	6.1346	0.70886	1.1463	3.8234	4.1464	4.0465
-10.883	-5.1644	-2.2233	-3.088	-5.7395	-1.0227	-4.6389	-1.4981	-9.4891	-10.263	-4.5543	-12.689	-4.6823	-4.5029	-5.7227	-4.8312	-3.3891	-5.3938	-4.7306	-1.4314	-0.74271	-2.7009	-6.5529	7.1493	-5.9059	-2.3349	1.345	-3.2628	-4.2894	-2.7217	-7.008	-6.1521	-8.4877	-0.48559	-0.024683	-0.10031	-5.1896	-8.3943	-8.1581	-10.659	-2.8439	-2.9877	-4.1052	-1.5101	4.2201	-6.1473	-3.9643	-9.47	-4.7503	-10.868
5.9209	6.6726	11.021	7.3671	6.6857	7.4143	13.046	9.5234	15.84	4.9296	9.7366	14.523	11.416	13.61	4.0659	2.2664	8.6814	12.231	6.7808	5.383	7.4727	2.3114	15.115	6.9923	15.345	5.9768	8.6177	4.5249	1.7305	7.2476	11.088	6.8136	2.2418	6.1052	13.058	11.632	8.4535	4.5235	11.49	9.5847	3.9131	8.3825	15.98	13.599	9.0035	7.4171	10.879	6.6262	8.0225	12.166
9.9911	15.571	7.504	8.1207	5.3821	4.4655	3.4289	10.375	9.8571	5.2582	6.818	2.6009	6.2372	18.225	4.4258	7.9801	4.0828	3.3445	16.77	8.692	2.039	8.1181	9.4001	7.2735	8.0998	9.9006	6.079	6.3395	7.7381	12.64	6.4204	5.2225	6.15	10.004	7.3117	5.4251	10.736	9.8153	9.8716	6.6243	1.7644	13.817	13.172	9.8919	-4.5163	10.437	6.6467	6.6624	1.6803	8.5158
-2.2875	5.8538	-6.0597	4.4812	-4.5775	0.20776	3.803	0.59653	5.9164	-2.2215	-3.1257	-1.9079	4.2044	-3.0019	-2.9298	-2.6659	4.1541	-4.4663	-1.7113	3.7713	2.9689	-0.2892	-3.1491	5.1072	-0.19529	-4.1034	-4.2643	-0.10684	2.6122	5.0176	1.6638	2.3121	1.9605	1.7433	-2.0199	0.56545	-0.013419	-0.28516	4.8573	-0.84262	6.3062	2.2411	-0.074551	5.2131	-1.2739	4.3173	3.0586	1.6652	4.981	1.7041
-9.3036	-3.0443	1.6439	-0.77356	-1.8919	-1.196	-7.6054	3.8831	4.0831	-12.238	-1.2295	5.6876	-3.2156	-5.4588	-4.2658	1.0865	-5.6446	-4.3975	0.82327	2.7968	0.82643	-9.349	-2.3985	-3.6761	-6.6872	2.1744	-0.40222	2.7586	-4.3976	0.61997	0.76074	-2.1971	5.8969	4.4188	-4.84	-0.78951	0.032089	-1.4634	-8.8327	-0.357	-2.1302	-6.2693	2.771	-2.3243	-7.3528	-7.9443	-2.8588	-0.49089	-5.093	-7.4369
0.15592	-3.6203	-9.4212	-6.9688	-5.8853	-5.6707	-2.7907	-8.7279	-8.3633	-9.2041	1.5476	-3.0326	-6.5437	-8.76	-6.4163	-11.874	-4.8635	-3.0619	-8.4114	-2.7424	-8.8169	-3.2356	-7.1934	-9.1699	-4.2272	-8.8419	-5.4473	-5.6238	-8.1965	-1.6429	-5.1285	-1.3529	2.1937	1.2141	-12.828	-0.26967	-6.4844	-3.7179	-8.2167	-9.1883	-5.8582	-8.6815	0.61404	-8.114	-7.6994	-3.629	-4.6763	-4.6451	-11.035	-5.1723
-6.6854	-5.414	3.0304	-2.8611	-4.3556	-7.884	-5.7728	-5.0894	0.0427	0.62319	-1.3795	-3.7251	-3.8381	1.8	-0.70066	3.8784	-4.7457	-3.5551	-7.6372	-1.1999	3.0475	2.8985	1.2194	-3.7023	4.1939	-8.4419	0.78537	3.3917	-3.9972	-5.6579	-0.60826	4.2756	-3.2017	-3.5383	1.6687	2.386	0.54432	-3.6194	-3.6724	-1.1468	2.6138	-7.1198	-2.022	0.63295	-6.9011	-5.4935	-2.9416	2.4857	-9.5778	-1.2141
6.2081	0.3168	9.5996	-2.2757	-0.99876	6.4637	6.4844	7.7662	10.438	4.169	2.1104	2.5964	7.0558	4.0689	0.040401	5.8105	7.7033	2.2875	3.8011	2.3063	2.0808	2.7588	4.177	3.2603	7.0669	4.0299	4.6616	4.8674	1.3555	9.8948	8.7004	6.307	4.3905	3.3983	4.4156	4.874	4.8282	1.8949	6.9341	2.6026	9.0443	1.1727	11.391	1.5402	3.1191	3.4747	1.0481	0.88553	4.3738	1.7684
-9.1313	-4.6459	-13.394	-11.645	-4.3211	-7.2022	-5.9045	-5.8045	-3.1603	-5.1506	-7.5093	-3.2328	-18.432	-11.546	-10.33	-10.792	-14.709	-5.7554	-5.6366	-13.902	-11.362	-13.929	-3.5417	-14.104	-14.149	-10.182	-4.9872	-8.566	-12.831	-12.567	-6.2026	-2.4245	-11.209	-10.524	-9.1052	-14.11	-1.503	-14.053	-2.7	-8.4048	-4.6878	-10.572	-10.96	-8.9449	-8.2515	-12.767	-8.1135	-10.607	-5.4695	-7.166
-11.815	-12.989	-10.013	-10.775	-8.3686	-12.513	-14.884	-14.801	-14.397	-9.9229	-12.621	-16.297	-15.23	-15.578	-9.362	-17.866	-6.049	-19.491	-13.102	-11.624	-11.944	-16.982	-17.436	-19.023	-14.033	-18.882	-13.996	-14.787	-14.441	-17.277	-13.831	-14.626	-6.9811	-7.3482	-14.164	-16.721	-16.375	-11.87	-12.472	-8.1632	-10.793	-9.0355	-20.579	-13.092	-16.668	-17.779	-15.844	-3.5807	-14.962	-10.579
0.83841	1.3209	-6.7085	4.0575	-2.5042	-2.0041	-0.38909	-2.5249	-1.9217	0.19914	-3.5241	3.2018	-2.7157	-3.6231	-0.71224	-1.9324	-1.1494	-3.8433	-3.7791	-5.708	-1.9577	-4.651	0.28011	-5.4938	-0.82141	0.70612	3.2024	-1.1742	-3.5755	2.0515	-2.0464	-4.8034	-4.1735	-2.4011	-2.8805	-5.2802	-0.24707	-1.0719	-4.9787	1.1915	-5.3995	-3.3899	-0.36105	-1.6373	-5.4884	-5.64	-1.6927	-2.7086	-0.78693	-5.665
-4.144	2.5503	-2.8632	-0.37395	2.5328	-3.8238	2.7442	-1.1797	-7.5075	-1.9823	-8.3328	-6.2055	-0.55103	-4.3851	-2.2371	-2.4575	-2.7317	0.94609	-1.9492	3.4434	0.75573	-2.7631	4.3223	-3.396	-4.3323	2.8175	-0.50689	-4.0506	-6.5325	-3.8052	2.8557	-6.7174	-10.227	-2.133	-3.3146	-0.68756	-1.2905	-1.636	-4.7304	2.5787	0.35906	0.096532	-4.6838	-1.6212	0.92434	1.37	-4.5719	-11.939	-8.6509	-9.1611
-9.7664	-14.488	-17.125	-14.717	-10.137	-14.666	-8.6747	-17.498	-13.663	-10.372	-9.8188	-11.458	-13.676	-6.2372	-7.7929	-10.774	-9.8149	-15.558	-13.214	-14.821	-7.9324	-6.4009	-6.7178	-10.033	-10.49	-9.5746	-8.8601	-14.157	-6.2887	-8.2513	-7.4263	-8.5112	-16.894	-14.881	-11.073	-16.025	-14.18	-10.519	-13.417	-5.4055	-5.9209	-7.979	-13.088	-15.903	-14.58	-10.735	-14.04	-12.869	-16.354	-20.76
6.0992	-2.2994	1.5222	2.6239	-1.7645	6.6394	5.1675	4.6978	1.6413	-2.0079	3.8836	8.0484	6.2119	5.7192	-1.7213	-1.6617	-2.6772	5.4096	-0.27375	3.7151	-0.36383	-1.7861	3.3087	6.0927	0.66874	-0.39666	6.5393	4.2072	5.5003	-1.1921	0.36201	3.9941	5.5657	6.0229	-5.9102	-2.6092	0.022164	2.4194	0.65273	1.7507	6.9193	-0.15445	3.4913	-0.36205	3.5667	-3.0655	5.7806	2.7862	0.26248	-0.9424
-4.78	-9.2133	-5.9516	1.096	-9.4151	-8.3139	-0.78751	-7.6302	-5.6867	-4.8948	-1.8145	-1.4747	-3.8876	-1.4516	-6.2908	-6.8363	-2.368	-5.5862	-3.4891	-8.2053	-4.5015	-1.7178	-2.2232	-7.8312	-4.9389	-6.1245	2.5043	-3.4579	-3.7437	-1.2908	-7.5245	0.59626	2.1819	1.3532	-3.9974	-3.4038	-3.5482	-7.3891	2.4667	-0.54613	2.6208	-4.2495	-4.5125	-0.4433	-3.8424	-2.2333	-8.3839	0.072972	-9.6838	-7.5273
-10.598	-4.5987	-11.559	-3.3758	-4.0884	-5.2811	-3.9466	-0.050725	-2.7643	-10.15	-3.5183	-4.6661	-10.819	-3.2291	-5.6724	-3.1665	-9.0532	-8.4078	-1.1551	-3.4514	-0.5126	3.0099	-4.1629	-8.3994	-5.89	-5.0828	-7.0895	-2.1992	-6.3119	-10.115	3.7883	-10.798	-8.4596	-4.5224	-4.9509	-2.5264	-7.3599	-8.4097	-12.019	-3.6809	-2.1577	-2.5807	-8.566	-10.018	-7.0193	2.5203	-5.1437	-9.4484	-1.5331	-0.60526
-8.8058	-13.927	-16.796	-7.2011	-10.507	-10.51	-9.726	-7.9925	-3.39	-4.1141	-8.3247	-6.1086	-11.722	-17.184	-13.19	-6.573	-18.819	-2.7845	-0.067908	-7.3654	-11.237	-5.2739	-6.2133	-5.219	-10.492	-12.14	-13.979	-11.286	-10.412	-8.4054	-9.5969	0.060927	-12.223	-10.353	-16.027	-8.6879	-6.9104	-12.169	-7.2973	-7.5589	-7.2394	-12.22	-3.8792	-11.301	-5.8616	-10.237	-12.253	-1.8116	-8.6394	-9.182
-5.5371	-3.4901	-5.4612	-2.0167	-10.938	-1.9243	0.18345	-1.8491	-14.071	-2.4266	-8.2217	-6.2568	-7.5316	-2.1614	2.2285	-2.5147	-2.2092	-4.9592	-0.45209	-5.2803	-3.3285	-2.7953	1.2654	0.71853	-1.3186	-0.91586	-4.7754	5.5713	-6.6213	-8.9216	-2.8259	-5.8441	-8.1728	-9.4852	-6.2901	-3.8363	-10.296	1.0208	-2.6235	0.16048	-8.8171	-7.8204	-4.9651	-8.9752	-4.7336	-6.2533	-13.132	-6.1254	-1.7186	-3.1739
-13.245	-19.272	-9.6771	-14.816	-12.595	-17.723	-6.9731	-12.989	-7.176	-8.6781	-13.958	-8.1831	-8.9929	-10.496	-8.7447	-14.065	-16.523	-13.682	-17.465	-14.926	-2.6227	-14.938	-15.433	-14.153	-7.5307	-13.423	-7.7721	-18.013	-10.533	-12.558	-6.8319	-16.647	-17.094	-7.372	-16.279	-15.488	-17.831	-16.153	-15.817	-12.086	-16.823	-8.9519	-13.695	-18.006	-11.77	-6.4888	-5.9518	-12.125	-4.7995	-9.8584
-22.869	-19.769	-17.465	-23.308	-24.677	-19.603	-16.883	-22.729	-24.461	-19.075	-14.986	-20.815	-25.215	-22.092	-21.149	-19.293	-17.951	-26.341	-24.515	-22.021	-19.823	-15.611	-20.882	-27.735	-23.349	-22.309	-25.23	-19.466	-21.003	-23.488	-22.28	-19.901	-20.154	-23.199	-25.49	-20.105	-26.959	-11.439	-26.963	-15.176	-23.904	-17.688	-18.954	-22.268	-19.192	-18.591	-23.42	-18.29	-26.443	-23.544
-12.579	-8.4565	-1.865	-6.0804	-15.284	-6.885	-5.0596	-10.294	-12.626	-6.0686	-8.8975	-10.5	-12.588	-7.2067	-4.0314	-12.794	-4.4522	-14.504	-6.3704	-11.132	-11.403	-17.139	-10.451	-12.193	-12.005	-14.088	-8.8711	-11.93	-9.6417	-8.267	-12.456	-11.731	-7.8432	-10.95	-14.804	-8.3732	-10.328	-8.1095	-7.6228	-12.615	-14.306	-6.6564	-6.6663	-12.245	-9.4042	-13.928	-15.948	-14.4	-7.2005	-8.0755
-9.3306	-5.6146	-6.0426	-9.4497	-9.757	-10.986	-0.88522	-12.69	-1.4828	-8.7358	-0.0040211	-5.6153	-2.13	-6.3438	-13.13	-7.1132	0.66928	-3.3817	-2.5133	-4.2372	0.87733	-11.773	-1.6601	-3.5049	-4.2742	-0.86968	-7.799	-7.6075	2.8319	-9.8046	-3.6461	-3.8172	-1.5795	3.1608	-11.162	-11.491	-6.7909	-3.588	-0.56243	0.15527	-4.3198	-1.478	-7.2436	-10.059	-10.009	-5.1614	-5.2362	-4.8233	-4.0001	-6.6925
-1.1295	2.0036	-1.7675	4.8636	-1.6449	1.5559	0.90841	-5.5821	-1.1099	-0.95691	2.0463	-1.4928	5.7301	6.2027	-0.63088	-2.6325	1.2301	0.28948	3.4701	0.31068	-1.0624	-2.4827	-3.9701	0.45066	0.86381	2.5751	-0.59715	-2.3019	0.84889	-2.0465	-1.6627	1.0634	3.8328	6.3736	-1.3443	-0.77697	2.4561	9.864	-4.334	-3.966	1.4437	0.85995	2.8687	-1.3419	-0.68683	0.99281	-0.58061	1.6143	-5.2715	0.91029
10.703	8.8904	12.506	9.4956	1.2659	8.7873	8.8703	6.2243	10.747	8.8487	8.9285	2.503	11.053	7.2341	9.0754	12.594	14.605	9.2855	8.1066	7.7362	10.064	7.2412	13.339	5.7575	7.6436	9.432	9.0999	8.6786	15.634	8.333	7.47	4.3377	10.569	4.5601	3.5574	10.182	8.6717	8.6402	-2.5818	6.308	5.1092	5.4082	11.11	7.4271	3.1833	10.432	4.7459	6.2022	8.2277	5.2011
-20.54	-19.714	-25.826	-17.834	-16.445	-22.258	-18.285	-23.551	-20.373	-17.291	-23.714	-28.127	-17.569	-20.574	-20.848	-20.561	-18.582	-23.023	-16.614	-21.769	-17.403	-20.335	-14.34	-31.102	-15.514	-20.288	-21.409	-20.35	-19.61	-22.074	-17.237	-21.47	-21.269	-26.073	-21.093	-21.303	-20.68	-21.757	-19.74	-22.958	-18.401	-25.209	-20.684	-25.403	-22.922	-21.961	-23.557	-16.941	-17.988	-23.246
-10.122	-5.413	-6.2914	-5.4889	-6.8309	-4.082	-3.2695	-9.3247	-9.5695	-5.6776	-6.0292	-5.0249	-2.4388	-8.2999	-6.6576	-2.8927	-9.8369	-5.9379	-10.112	-7.0695	-4.7532	-3.1587	-7.6052	-11.214	-4.8909	-3.2206	-8.3879	-6.6818	-1.7378	-3.947	-4.0502	-3.9373	-6.5834	-4.7072	-8.338	-2.2068	-6.281	-1.3503	-1.6606	-9.7615	-3.363	-9.4929	-0.96871	-7.5867	0.49422	-10.68	-9.7214	-5.0721	0.34216	-14.27
-3.7092	-16.722	-10.194	-12.914	-15.17	-13.074	-10.078	-11.257	-4.7319	-12.926	-10.507	-8.0334	-11.8	-10.552	-13.952	-16.211	-17.176	-15.652	-8.3446	-10.08	-14.053	-15.195	-10.855	-11.882	-7.567	-10.095	-10.59	-14.725	-14.138	-20.636	-8.5605	-6.3899	-11.525	-9.8537	-11.059	-14.369	-13.836	-7.2917	-16.71	-12.268	-12.234	-7.7933	-6.7123	-11.341	-9.2016	-6.257	-15.418	-8.8506	-10.482	-11.011
-10.807	-9.8536	-5.687	-13.144	-14.741	-10.246	-14.999	-12.324	-7.607	-7.4304	-11.366	-12.738	-3.7676	-9.5383	-8.5831	-9.868	-15.257	-10.501	-14.16	-17.73	-12.354	-7.6234	-14.045	-9.4448	-7.9584	-8.8423	-13.926	-5.5293	-14.031	-11.391	-13.794	-12.965	-10.546	-6.6039	-11.876	-13.744	-12.553	-17.31	-9.6635	-10.481	-15.331	-7.2361	-17.319	-7.6758	-14.699	-4.0189	-10.069	-9.5572	-10.074	-15.041
2.3219	6.8124	7.1809	8.11	4.462	11.289	4.8383	-0.16042	2.1343	9.7731	-1.7386	1.7639	12.439	3.9837	-1.1382	4.3594	6.5207	4.0504	5.0811	9.6322	3.8391	-1.4316	3.9767	2.6522	4.5699	5.0346	3.5642	3.3387	9.3551	-0.8143	4.3189	4.9445	2.3467	6.4624	9.3815	0.40346	9.9432	0.6866	1.7961	11.351	0.51463	5.0917	0.77188	1.6296	6.4385	9.1055	3.7695	4.3584	-2.9883	2.5891
-13.027	-12.2	-10.746	-16.307	-15.535	-14.284	-11.661	-12.74	-10.465	-9.5277	-12.532	-13.323	-13.443	-12.876	-10.277	-15.323	-11.393	-8.6376	-12.924	-10.915	-15.93	-6.3056	-14.659	-17.784	-19.202	-15.937	-9.4916	-16.468	-13.335	-7.6999	-17.258	-15.861	-13.205	-10.417	-11.851	-13.289	-15.894	-17.005	-11.08	-17.163	-15.368	-15.628	-12.363	-6.8935	-16.607	-11.531	-11.619	-17.165	-13.961	-13.636
-3.4893	0.58078	-6.0745	-9.5762	0.27157	1.538	2.7393	-4.6162	-8.2208	-0.90319	-10.089	-10.396	-1.0018	-4.1659	-5.5796	0.18011	-0.86018	-5.1184	-7.348	-4.2938	1.0568	-6.728	-4.6352	3.0506	1.1535	-5.0092	1.7455	1.218	-5.8076	-3.3466	-2.1117	-3.1667	4.5751	-0.37913	-1.0275	-5.2014	-3.3087	-2.367	-4.0178	-11.341	-2.5104	-1.2069	-5.6773	-2.7988	-5.1086	-6.0827	1.6038	-6.1688	-9.8723	-2.5768
-6.1088	-3.2558	0.4997	-4.7656	-6.5683	-6.4916	0.31063	-2.4674	-4.4095	3.0691	-7.6564	-1.614	-1.315	-0.32733	-6.3838	-5.9637	-2.3738	-10.328	-2.2886	-2.7214	-6.4325	4.7237	3.5033	-5.0136	0.14757	-8.4828	-0.047417	-2.2825	-8.6842	3.6945	-5.9249	-9.2827	-7.4671	-10.135	-6.4664	-3.1361	-3.2491	-6.6454	-0.29161	-4.5594	-5.475	-9.6338	1.984	-7.9041	-2.3282	-9.0525	-2.8072	-1.0755	-6.0863	-5.3792
4.2159	2.4594	-0.79584	1.7394	2.533	0.79569	-2.1854	-0.77805	-3.9559	0.85227	1.8397	-1.5011	0.23251	-1.3242	-0.96421	-2.7336	-1.4738	2.873	0.093479	-4.5031	2.6356	2.4118	-4.2592	0.12419	-3.2658	-1.8491	-4.9811	3.334	-2.0502	1.8806	1.1082	0.69592	-0.36193	3.4543	1.3299	1.0639	-0.48055	2.9957	0.97704	-1.6105	-0.78714	1.541	-1.0893	0.77241	-3.437	4.3544	1.5228	1.64	-1.5996	-5.2769
12.836	8.6249	11.876	9.6062	11.543	11.107	11.425	8.3125	7.8931	12.751	4.614	5.6462	12.144	9.9832	1.3478	9.894	11.238	10.793	6.723	5.5441	4.239	3.4312	8.3265	5.3298	5.7464	9.6814	6.1908	8.6236	4.7838	8.9447	10.413	8.3182	9.3916	6.3583	10.185	5.0023	3.3375	11.936	6.6341	7.6398	11.058	7.1595	5.8118	15.828	8.013	14.601	2.9633	11.522	9.7782	5.2885
-11.724	-13.865	-10.243	-8.7568	-2.305	-12.586	-6.3489	-12.234	-12.449	-7.8206	-12.342	-9.7471	-7.5388	-10.908	-14.871	-14.086	-15.517	-8.8616	-8.6611	-8.9943	-8.2531	-3.8425	-6.8432	-12.345	-16.01	-9.3874	-3.3866	-8.3418	-4.4281	-11.088	-13.466	-9.8158	-7.5881	-7.1827	-13.373	-10.003	-14.263	-3.7669	-8.2061	-9.0567	-9.1222	-12.643	-15.497	-16.996	-9.9905	-11.813	-12.462	-15.795	-6.8357	-13.212
-0.69996	5.439	-1.5547	0.85057	-5.1664	0.0063167	-0.040914	0.78303	-4.9347	-2.5243	2.9272	3.3181	-6.0918	-1.1058	1.4272	-2.3372	3.0238	1.5674	2.2234	4.1036	-5.9861	-2.6285	-5.3508	-2.3667	1.9198	-5.2024	6.7289	-3.7392	-2.5836	-5.3058	-2.4086	2.5765	-1.9419	2.8531	-6.3334	0.85742	-5.3689	2.3242	1.5165	-5.5009	-2.1632	-0.055985	1.0872	0.65185	-2.0355	-0.48672	-0.12588	6.6753	-9.5369	-2.3422
-24.39	-22.436	-23.045	-27.544	-28.345	-13.777	-23.47	-22.332	-22.275	-28.622	-25.479	-13.493	-19.356	-21.938	-16.456	-21.616	-23.359	-16.629	-24.523	-21.623	-18.545	-16.845	-24.991	-15.918	-24.949	-23.532	-25.088	-23.142	-26.763	-26.801	-23.803	-22.607	-18.496	-17.577	-23.904	-21.896	-21.142	-21.536	-21.912	-17.386	-19.943	-20.827	-24.085	-22.831	-25.768	-19.729	-14.273	-24.025	-27.154	-20.686
-12.654	-26.085	-24.343	-24.109	-22.886	-25.339	-16.464	-18.175	-24.12	-23.206	-21.604	-28.331	-17.97	-16.989	-20.466	-16.522	-16.703	-18.587	-23.962	-19.058	-22.234	-19.787	-15.33	-25.515	-28.532	-15.741	-22.759	-21.291	-21.617	-19.85	-23.169	-18.723	-25.081	-25.236	-26.596	-15.918	-24.565	-22.042	-22.889	-13.439	-22.675	-28.35	-23.415	-23.981	-29.368	-22.168	-23.115	-16.529	-26.156	-23.68
-5.6793	-13.012	-2.5531	-14.983	-12.841	-8.9938	-14.21	-10.152	-13.172	-13.813	-20.216	-16.99	-18.31	-8.3667	-6.4088	-8.1718	-17.852	-18.317	-9.5909	-7.2911	-11.813	-16.013	-21.413	-10.03	-17.578	-19.176	-13.189	-19.428	-15.492	-18.413	-15.237	-14.058	-8.1144	-17.023	-10.201	-17.392	-12.298	-12.585	-9.6513	-14.585	-15.156	-19.207	-10.742	-12.629	-13.319	-13.798	-11.669	-12.706	-15.849	-21.523
0.24875	-11.464	-0.87868	-1.6999	-0.79402	-5.2936	-1.4572	1.0108	-4.6216	-5.3669	-1.7619	-3.4028	-5.1855	-0.66594	-9.9215	-2.9441	1.9112	-4.9156	0.72689	-4.638	-9.7803	2.5498	-8.2699	-6.4196	-2.1712	-7.3602	-6.6385	-2.9649	-4.9986	-1.6731	1.1508	-2.392	-4.0518	-3.3711	-3.8763	-6.9238	-4.2425	-2.5018	-8.5679	-1.7425	-0.93891	-4.3602	-6.9495	-8.2273	0.41269	-7.6195	-2.7912	-7.6136	-1.1286	0.051275
13.106	9.49	10.83	-1.7657	10.812	6.1119	4.5144	3.2404	11.805	11.745	7.6201	11.705	8.2094	2.0877	11.626	12.219	5.47	9.127	5.9831	4.8307	2.567	10.428	-1.4608	7.8778	9.957	5.3271	5.6545	7.0908	7.1986	1.9003	4.6339	8.5224	10.194	1.1063	6.544	10.291	8.8235	9.8161	9.6971	4.4928	1.3041	4.59	6.6312	9.2627	5.9149	8.086	7.8584	7.5092	8.6816	7.9725
-8.3338	-9.3717	-6.1271	-13.746	-12.357	-7.9562	-8.3265	-11.231	-16.015	-16.502	-16.372	-10.608	-10.736	-9.1067	-16.193	-14.797	-12.617	-13.374	-5.9942	-9.9724	-13.574	-17.892	-16.984	-15.462	-13.698	-16.52	-10.884	-13.926	-14.907	-16.378	-12.327	-9.5072	-17.957	-17.86	-18.267	-12.192	-15.965	-17.333	-16.325	-13.287	-9.305	-11.752	-17.8	-16.871	-11.861	-14.856	-11.178	-14.546	-13.32	-18.479
-5.866	-9.0928	1.0069	-8.0481	-4.6572	-4.2683	-6.2932	-4.7388	-4.0065	-6.8781	1.2585	-4.6624	-3.1174	-3.0832	-3.5421	-6.4748	-1.47	-1.8806	-7.2554	-0.70491	-4.0806	-8.949	2.2677	-0.96796	-2.6944	-2.0148	2.4676	-2.509	-5.7601	-7.8969	-2.232	-7.3994	2.2697	-1.4841	-0.40352	-8.7015	-2.1244	-8.6356	-3.8749	-2.347	-3.1115	-3.6368	-6.0465	-2.1442	-6.4046	-9.5079	-2.5004	-4.7	-3.1692	-3.1951
-6.3661	0.1723	-0.8948	4.2806	9.4776	-1.0591	-8.5355	-3.6194	-0.79229	-2.0483	-6.6837	-3.0307	3.8812	-8.2388	-0.8048	1.6809	-5.9382	-4.1881	2.9858	1.548	-2.2781	-1.2534	3.5065	-5.6345	1.0119	-6.7577	1.0673	-6.1452	-3.9918	-8.7598	-2.1894	0.49279	-8.2198	-3.9347	-5.8318	3.5826	2.9656	-2.4722	-2.183	-4.3937	-2.907	0.79367	-6.6132	-4.1597	1.8145	-0.96144	-6.1518	-0.17032	-7.1195	1.2464
-14.837	-13.946	-8.5904	-14.531	-14.328	-13.822	-12.567	-14.395	-7.7408	-13.615	-12.535	-10.736	-4.7258	-14.002	-7.7702	-11.126	-9.8767	-14.926	-8.3433	-10.868	-14.819	-8.9413	-7.0568	-11.511	-2.0344	-18.353	-13.247	-8.37	-11.608	-18.792	-20.952	-21.05	-10.734	-6.1654	-6.6371	-1.6426	-14.078	-19.143	-11.915	-13.82	-5.5179	-17.732	-8.0823	-13.564	-6.5872	-12.467	-9.2553	-9.9937	-14.391	-6.6322
-2.3676	0.67723	3.3779	1.1488	-4.695	-5.3129	8.1688	-1.5532	1.2677	0.58057	2.1062	-2.4002	-4.7648	0.99714	1.691	1.8929	3.7931	4.9536	-7.6848	-5.5672	-3.2187	3.6956	-1.4133	3.919	-0.7854	-2.5192	0.14102	-3.6102	0.17036	-4.4289	-2.1048	2.9224	6.5814	-2.803	-1.6834	6.2833	0.83262	1.1688	6.1099	-2.4047	2.4307	-5.5957	-0.83356	-3.979	3.52	-1.257	0.84561	1.3367	-3.7236	-1.7296
5.5295	1.0069	3.4496	-1.0762	-4.2623	6.1293	10.576	-2.6368	-0.99928	0.63847	3.566	-4.0299	-2.0635	4.9018	4.3439	-0.33129	-2.0619	1.7595	-4.5416	-5.3655	0.73056	4.786	-0.39471	6.9019	-2.0863	3.7032	-2.3307	3.8567	-2.2079	-2.4943	-3.225	-0.82428	-3.1237	-5.8549	-4.2747	-2.1797	2.4401	-7.1855	4.94	-0.36026	-1.0166	3.8025	1.4841	2.373	0.38792	-2.5485	1.8196	-0.86849	-0.44882	3.4199
-11.493	-10.004	-8.0884	-2.7629	-4.9678	-11.079	1.5759	4.9932	-6.9655	-3.9847	-7.5325	-5.0614	-2.931	-8.9719	-2.7923	-2.2217	-4.8983	-2.8564	-4.9514	-7.8483	-5.5067	-5.6147	-7.7322	-9.789	-5.4272	-5.921	-4.848	-9.0371	-0.053337	0.11324	-3.0338	-6.0834	-4.6658	-10.76	-1.3709	-4.4981	-1.115	-6.9715	-3.3815	-9.7836	-5.7114	-8.2093	-5.4613	-10.519	-2.1555	-12.515	-8.5391	-2.2546	-0.075547	-7.6048
-8.3149	-15.562	-8.706	-17.568	-14.843	-13.239	-10.449	-10.85	-15.326	-10.155	-15.642	-9.7543	-12.717	-12.692	-8.7702	-14.668	-6.3812	-17.025	-10.958	-7.6711	-15.634	-11.566	-14.616	-9.4229	-15.627	-10.207	-15.58	-7.8045	-13.014	-20.334	-17.632	-0.52532	-15.145	-10.329	-14.444	-15.817	-6.7968	-17.545	-7.7313	-8.3943	-11.479	-9.8343	-12.406	-9.8485	-4.7677	-10.132	-6.7159	-10.547	-11.651	-6.9595
3.6241	1.2181	5.0999	1.5805	4.9711	3.8584	3.0744	4.1996	7.8293	1.4686	1.9272	8.8854	-2.8607	12.754	4.5016	1.0394	1.8656	3.8986	3.9795	1.9935	1.3724	3.6562	2.8744	-0.54175	-1.8269	3.1198	7.5279	5.5582	0.33537	10.082	10.578	4.8371	-0.12543	3.8041	8.2007	6.1595	2.7976	8.8619	4.1199	0.78785	1.4897	0.77204	6.5805	6.8709	10.701	7.3312	3.1346	5.8589	6.4759	6.2
3.4001	1.2595	1.8685	2.4323	-1.2728	-4.3775	1.3061	11.56	0.39718	2.2056	2.0028	3.0506	4.359	5.0115	4.1443	2.7951	-0.64691	11.64	1.2958	0.5346	-0.67226	2.4142	1.8237	-2.288	5.7093	2.7337	-0.41592	3.1055	1.2438	0.59148	0.85141	2.5732	3.9183	-2.0514	-0.23845	3.7226	0.82934	10.811	0.21935	-0.84598	7.1723	6.9526	5.241	1.9878	2.9868	1.1585	4.9688	-0.47237	7.3609	2.0677
2.8323	1.8042	1.2511	-3.3188	-3.801	6.0065	0.85863	0.070062	1.8519	5.1077	4.9627	2.5183	1.5961	-4.8811	-1.0865	1.1593	-2.9681	2.2946	1.1151	7.1111	-1.0807	4.999	3.4706	-4.9967	-1.6025	-0.087893	-1.6361	3.185	-2.8681	-5.6088	-2.2396	3.9656	1.5851	4.1788	5.1546	1.0811	1.68	1.8055	1.015	3.5375	-3.6999	-5.9708	-0.37991	-3.1344	-0.40522	-4.3158	-1.8139	-6.4716	0.74055	-3.7642
-13.136	-15.725	-0.54668	-10.679	-15.963	-1.057	-7.4651	-6.3164	-9.6731	-3.7547	-14.647	-7.5965	-8.5689	-14.533	-10.057	-8.2134	-6.6822	-10.002	-9.5909	-10.638	-1.8691	-12.975	-13.21	-8.089	-10.273	-8.0238	-8.5861	-11.277	-6.9446	-5.7326	-6.3173	-8.5718	-12.963	-7.4887	-10.906	-7.0376	0.47304	-9.6063	-14.838	-13.965	-11.379	-9.2233	-8.3435	-5.2491	-14.535	-7.848	-7.5509	-16.45	-3.4802	-6.3189
-13.339	-8.4841	-3.1303	-12.819	-8.396	-6.2786	-5.5916	-4.1983	-8.4501	-14.28	-10.943	-8.2072	-16.449	-10.508	-16.739	-16.999	-8.5699	-7.2729	-11.864	-5.263	-14.168	-9.3767	-10.325	-10.387	-17.861	-13.397	-14.019	-17.947	-9.0004	-7.8541	-17.584	-15.744	-9.8328	-13.5	-11.276	-13.199	-0.27967	-16.066	-8.7519	-9.2707	-13.858	-16.01	-7.8391	-9.7716	-6.6807	-5.6339	-9.309	-8.6499	-2.6215	-12.053
-1.052	2.8652	1.013	3.181	0.10611	0.4435	1.0477	2.0711	4.1789	0.16991	1.7047	-4.2514	0.42925	2.5791	7.5971	0.96988	0.67317	0.92384	-1.6899	0.63438	1.5159	3.5627	1.383	6.4391	3.7388	2.9699	2.6515	3.947	5.8982	1.5415	1.0724	-3.4762	-6.0231	-1.6909	-5.2492	2.7174	3.2966	4.8704	3.4335	-1.5423	1.7266	2.1139	7.7715	-2.1639	4.4415	6.5877	-0.67165	4.6914	-0.32417	-9.8676
8.2008	5.695	3.1182	6.1013	2.9418	8.4753	9.3291	9.1267	6.9694	7.1777	2.661	6.6965	5.9959	-0.75831	5.4498	6.6551	5.9801	6.5158	5.2208	5.3318	7.193	4.9607	7.5211	10.239	4.486	5.8602	3.8376	0.61742	4.6607	3.6403	4.8306	7.2289	8.1787	5.1004	9.8537	2.087	7.2043	5.8323	0.67419	5.131	4.8696	5.885	1.9521	5.7418	7.5143	10.962	6.7737	9.6597	3.1189	6.1295
-25.346	-18.764	-23.746	-22.544	-22.027	-22.789	-20.469	-12.241	-24.68	-24.591	-20.381	-15.145	-24.144	-19.156	-31.122	-22.75	-17.21	-22.959	-16.601	-21.96	-22.354	-23.12	-27.781	-24.578	-24.107	-27.008	-20.219	-22.211	-12.899	-19.976	-22.314	-21.107	-14.371	-19.118	-26.022	-18.905	-22.934	-21.492	-23.267	-20.25	-22.105	-27.561	-19.772	-25.069	-18.798	-18.002	-19.95	-24.649	-19.15	-19.598
-13.25	-13.683	-14.731	-18.222	-5.1898	-13.956	-10.204	-15.852	-8.8789	-15.605	-18.673	-10.639	-18.021	-13.705	-14.636	-12.57	-4.9723	-7.6168	-9.8413	-11.272	-16.305	-7.3046	-14.489	-7.8859	-8.5907	-15.478	-9.8733	-12.842	-13.741	-11.283	-14.839	-13.134	-12.65	-9.9706	-22.829	-14.16	-10.663	-5.2329	-9.7348	-14.53	-9.1367	-16.344	-8.7135	-6.8568	-11.068	-18.421	-15.154	-9.6641	-13.437	-17.538
-10.906	-10.749	-13.031	-2.9246	-8.4365	-5.2219	-6.4262	-6.0982	-6.3067	-8.1719	-8.793	-6.3129	-13.819	-11.811	-5.8277	-11.44	-15.237	-10.649	-6.0753	-13.516	-13.661	-10.693	-15.232	-9.4663	-8.4331	-11.59	-12.29	-10.984	-6.7915	-7.6769	-12.202	-4.521	-6.0482	-5.0431	-12.651	-10.113	-16.293	-5.1497	-8.6151	-10.22	-6.4223	0.30005	-12.354	-3.7907	-10.138	-1.5225	-7.4397	-11.303	-3.1288	-10.699
-16.73	-24.049	-24.626	-15.287	-22.015	-22.748	-27.856	-21.002	-21.391	-21.483	-20.709	-19.062	-18.805	-19.193	-23.248	-18.387	-22.628	-18.815	-21.773	-26.037	-22.077	-22.377	-24.143	-16.91	-25.444	-17.818	-17.359	-22.701	-29.196	-19.161	-18.486	-25.616	-25.698	-22.984	-22.243	-23.668	-24.398	-16.612	-24.464	-22.887	-25.679	-16.368	-18.902	-17.62	-22.798	-22.501	-13.012	-18.331	-17.147	-21.86
3.9967	10.992	10.639	12.75	9.7546	2.464	9.7884	3.06	7.5587	12.799	6.1792	1.0803	10.236	4.1003	0.35419	7.1264	9.1445	10.522	7.0952	5.4845	2.9273	0.8954	12.784	0.0894	11.388	1.8195	9.1969	8.1219	5.9785	1.6188	7.5401	5.7822	0.14932	2.4873	5.6175	4.3243	3.1102	4.1208	2.5685	13.554	2.0855	14.348	10.906	6.4687	12.744	-1.1828	8.6774	2.1107	6.5821	1.5708
-12.777	-9.5163	-13.924	-15.292	-13.504	-10.462	-11.11	-16.9	-12.976	-14.922	-15.393	-15.159	-16.166	-15.247	-11.549	-12.665	-12.748	-10.916	-13.39	-4.743	-18.579	-11.299	-14.472	-13.583	-17.887	-15.18	-11.144	-15.053	-13.636	-11.296	-11.615	-12.651	-11.474	-9.0245	-12.661	-13.193	-10.304	-9.7911	-13.446	-17.47	-13.945	-13.683	-14.902	-9.3202	-10.006	-11.767	-13.943	-11.525	-7.3224	-11.821
[truncated: 270 more rows]
[truncated: 150 more columns]
