# Supplementary material for: Genetic dissection of main and epistatic effects of QTL based on augmented triple test cross design
Source: PLoS One. 2017 Dec 14;12(12):e0189054. doi: 10.1371/journal.pone.0189054 (PMC5730204; doi:10.1371/journal.pone.0189054)
Supplement: S7 Supporting Information — (ZIP) [file pone.0189054.s007.zip › z2_1300_0.5_10.csv]

-4.5248	-4.4136	-0.12656	-2.7577	-2.7227	-4.9418	-0.12332	-2.1163	-1.5122	-2.5187	-1.3615	-0.79539	-3.396	-2.862	-2.291	-3.2005	-0.88215	0.48959	-4.3823	-1.4325	-2.8338	-3.2895	-1.9817	-4.3707	-2.2764	-0.73587	-4.5024	-3.9537	-1.6421	-2.1703	-0.9948	-2.5173	-3.4229	-1.7893	-0.62125	-3.5314	-2.7177	-2.603	-1.5699	1.3515	-0.84073	-5.5355	-2.5398	-1.0331	-2.8363	-1.3017	-1.1977	-1.0758	-1.6582	-4.5762
-4.3025	-3.0145	-4.3638	-2.6778	-3.5192	-4.472	-3.4235	-2.0611	-3.5887	-3.704	-4.6527	-4.2288	-4.9267	-3.9721	-3.0043	-2.2614	-3.1964	-5.4228	-5.0248	-5.5894	-4.5083	-3.1027	-4.3013	-4.2865	-4.5109	-0.58333	-4.5233	-1.63	-4.2147	-3.7483	-4.8641	-4.1897	-6.0067	-1.3437	-2.1943	-4.8932	-3.9976	-4.4116	-5.0172	-5.0386	-4.8312	-2.8885	-3.8938	-3.4945	-2.5827	-2.51	-4.9729	-5.2954	-3.0163	-3.1956
-3.2721	0.14886	-1.421	-3.0118	-1.4193	-0.30084	-2.1451	-2.4928	-1.0907	-1.4947	-0.81656	-1.5775	1.525	-0.95827	-0.43047	-1.4668	0.21216	-1.3186	-3.1822	-2.6237	-0.49008	-2.8371	0.05936	-0.95496	-2.7337	-1.0243	-2.679	-0.39478	1.163	-2.6548	-1.1614	-0.28618	-1.7028	-1.7975	-0.80214	-0.46207	-1.1924	-1.1904	-0.87248	-1.9141	-1.5477	-3.6396	-2.3846	-3.279	-1.9282	-0.39077	-3.1577	0.79125	-0.31944	-1.9278
-11.883	-10.386	-13.707	-9.8645	-11.515	-12.661	-11.781	-13.227	-12.949	-10.914	-12.003	-14.182	-12.754	-9.6462	-11.673	-13.999	-12.529	-11.745	-11.377	-9.9781	-11.083	-13.42	-10.057	-10.97	-13.323	-11.479	-12.108	-9.1154	-11.71	-13.144	-11.822	-12.458	-11.254	-12.224	-11.438	-10.984	-13.223	-10.639	-12.355	-11.85	-12.581	-11.929	-12.358	-11.725	-13.126	-11.663	-14.22	-12.605	-11.206	-11.599
-9.2272	-11.684	-12.092	-12.319	-9.5724	-13.598	-12.478	-12.89	-13.582	-11.065	-10.949	-12.289	-10.049	-11.471	-12.933	-10.451	-11.339	-10.407	-10.04	-12.035	-11.393	-9.6405	-12.027	-10.16	-9.2133	-10.762	-10.089	-11.232	-11.044	-12.049	-9.8404	-12.13	-14.427	-11.672	-11.818	-11.757	-10.705	-12.024	-11.173	-14.267	-11.273	-10.042	-11.73	-12.192	-10.045	-12.56	-10.537	-13.053	-13.529	-12.318
-12.704	-16.449	-17.86	-13.898	-12.812	-12.841	-13.214	-14.314	-14.123	-12.857	-10.715	-13.045	-14.398	-13.07	-13.106	-13.227	-12.306	-14.685	-13.65	-12.007	-11.534	-9.4047	-11.598	-14.33	-12.895	-14.609	-13.238	-13.045	-11.13	-14.295	-13.745	-11.992	-11.859	-13.72	-13.386	-13.959	-12.948	-13.348	-13.356	-13.425	-13.882	-11.502	-13.833	-10.225	-11.271	-11.164	-12.928	-12.991	-9.2022	-11.26
5.0183	6.9175	7.4959	7.81	7.4646	4.7602	2.5211	7.0009	6.0588	3.8332	3.1674	5.8475	3.8166	5.7771	5.5269	5.4749	4.7488	4.9466	5.4022	5.7718	3.9823	6.4637	6.5377	5.5338	6.5153	5.8178	5.0597	5.837	7.5598	6.5059	5.0178	5.5749	3.7554	5.5592	4.2009	5.4613	5.1333	5.9116	5.5721	6.4608	6.5432	5.6649	4.2778	6.2898	5.6627	6.7896	6.0074	7.9105	3.9511	4.9336
1.4332	0.25157	-0.5828	0.68648	-0.98414	1.3755	-1.3694	-1.6957	1.1886	-1.4051	1.8852	0.58179	-1.501	0.48104	-1.5217	-2.1462	0.74005	-0.0020302	0.83405	0.9158	-0.11364	-0.41225	-0.67351	1.0475	1.2208	0.40552	0.065054	1.2566	1.2205	0.19089	-0.94385	-0.53316	1.3337	0.24594	1.0025	-1.3028	-0.20221	0.38524	0.23671	1.049	0.53841	-0.23594	0.13412	-0.045524	-1.1349	0.94417	1.1477	-0.17419	-1.429	0.1693
-5.2507	-4.1596	-2.9291	-3.2629	-3.279	-4.7327	-3.8841	-6.2186	-3.7672	-3.4806	-6.0299	-2.4831	-4.263	-3.5946	-3.8281	-3.2668	-2.0667	-5.5976	-4.9846	-4.4413	-4.5703	0.50136	-3.1537	-3.745	-2.1326	-2.9924	-5.1327	-4.4466	-2.7863	-4.3441	-5.1138	-3.5781	-4.7131	-4.0976	-3.0185	-3.5623	-4.4691	-2.2544	-2.0498	-6.6094	-2.5061	-3.2007	-3.6834	-1.045	-1.6197	-3.2639	-4.0522	-4.1329	-6.2386	-3.037
-12.242	-14.712	-11.449	-12.738	-14.194	-12.742	-10.011	-13.6	-15.069	-13.912	-11.698	-14.642	-9.8936	-13.503	-13.874	-13.883	-11.873	-12.973	-15.065	-13.486	-12.931	-12.222	-12.087	-13.501	-12.829	-13.298	-14.119	-13.263	-15.133	-11.071	-14.083	-10.623	-9.555	-11.772	-16.14	-14.746	-12.336	-13.667	-11.921	-13.485	-13.636	-12.659	-13.136	-14.024	-14.763	-14.012	-13.906	-12.271	-14.948	-13.332
-11.355	-12.627	-11.11	-11.819	-11.496	-12.841	-9.3767	-11.083	-12.881	-10.595	-11.479	-9.868	-11.303	-12.75	-13.605	-13.11	-12.931	-13.256	-14.019	-13.331	-9.8442	-10.197	-11.316	-11.201	-13.311	-12.545	-11.299	-10.451	-11.101	-12.765	-13.377	-13.264	-9.8652	-10.752	-11.802	-13.451	-11.515	-11.1	-12.286	-11.553	-12.438	-8.7137	-7.971	-10.167	-10.352	-11.729	-10.242	-9.8484	-13.166	-12.62
-0.27491	-1.612	2.7983	1.6014	1.268	0.17405	-0.51241	-0.28939	-0.73708	1.6023	-1.4469	1.9295	-2.0205	-1.5736	0.83506	1.2782	1.671	2.1002	-0.20402	2.5441	2.2435	0.11939	-0.36421	0.81198	-2.1952	-0.81827	0.20773	-0.85586	-0.71842	0.61676	-0.38395	1.2869	-1.1218	-2.152	0.66547	1.7374	3.1306	-1.6332	0.39869	-2.5978	-0.91854	1.9562	-0.035834	-0.59227	0.51008	0.30619	-0.12276	-0.053178	1.0463	-0.10172
-3.6972	-4.4574	-4.6829	-4.3374	-3.5487	-3.0929	-2.4157	-4.1066	-3.061	-4.3267	-3.2766	-2.5038	-3.9846	-1.9842	-4.3065	-2.8684	-1.7575	-4.5871	-4.6416	-3.1147	-1.5245	-2.0535	-1.5561	-2.4828	-3.8306	-3.0794	-2.5269	-4.6499	-3.4423	-2.9069	-1.2369	-3.8615	-3.4086	-4.8711	-1.5065	-1.4797	-2.7831	-1.5673	-4.7061	-2.8964	-5.3284	-5.5823	-5.3792	-4.1433	-0.3549	-2.1169	-3.2138	-3.4786	-4.0702	-1.0471
-14.47	-10.88	-12.521	-13.644	-11.299	-12.913	-11.47	-12.78	-13.027	-12.018	-10.49	-12.618	-10.049	-10.87	-11.74	-12.04	-11.36	-10.709	-8.919	-11.872	-11.07	-11.464	-11.521	-11.602	-11.978	-10.242	-10.237	-10.059	-9.6426	-11.024	-11.728	-10.885	-11.4	-14.47	-11.337	-10.579	-10.928	-11.656	-9.6014	-11.315	-11.189	-12.137	-12.864	-12.158	-13.156	-10.943	-11.765	-11.591	-11.414	-11.416
-9.8757	-8.5507	-10.088	-8.1196	-9.0432	-8.8183	-10.857	-9.5726	-10.538	-10.028	-7.9155	-9.2711	-9.8398	-8.8041	-7.3694	-6.1958	-10.403	-10.218	-8.5484	-7.3165	-9.2334	-10.656	-11.545	-11.198	-8.2017	-11.674	-9.5198	-7.8959	-11.473	-8.6637	-11.825	-5.5401	-10.22	-7.0966	-9.3874	-10.282	-10.646	-8.9562	-11.372	-7.4158	-7.841	-7.5279	-9.8778	-7.761	-8.9104	-8.9822	-9.5329	-9.682	-10.237	-10.96
-3.0872	-4.4074	-3.2711	-4.6938	-0.96601	-3.1808	-4.1031	-3.1087	-2.5023	-2.1289	-4.2132	-4.0011	-3.4558	-4.653	-1.5116	-2.6431	-3.6876	-4.2057	-2.8619	-5.5318	-3.9344	-3.3047	-2.7141	-2.4556	-2.9898	-3.4951	-5.2321	-3.3793	-2.8101	-2.8286	-4.6008	-4.0786	-1.548	-2.7197	-3.7877	-2.2128	-4.78	-4.5959	-1.6195	-5.1718	-4.0239	-4.4066	-2.1708	-2.1819	-1.0241	-3.7772	-2.7047	-4.0803	-2.5218	-3.5253
-11.179	-11.771	-14.41	-12.949	-13.934	-11.215	-12.636	-10.066	-11.056	-12.695	-16.792	-11.775	-11.197	-13.007	-13.705	-11.611	-11.417	-13.1	-12.719	-11.399	-13.332	-12.4	-14.328	-9.6452	-16.091	-15.467	-10.297	-13.621	-13.211	-11.503	-13.211	-12.288	-12.528	-13.334	-12.36	-12.834	-13.323	-12.219	-12.654	-9.7843	-13.315	-13.259	-12.679	-13.835	-12.905	-13.146	-10.387	-11.967	-14.634	-14.022
1.9866	2.9219	4.0426	4.5815	2.9997	0.40171	5.1051	2.6316	3.2332	3.7869	2.9207	1.8315	6.5548	3.1192	2.3232	1.686	1.3077	2.5401	3.079	0.87208	2.2696	1.4611	0.77357	2.5685	2.3745	2.6112	4.8009	3.7603	0.85387	3.2054	2.1906	2.1125	1.4352	4.7373	1.8073	3.3109	4.8014	2.1805	0.80162	2.5901	1.7248	4.3633	1.5151	1.4275	2.2278	1.5519	4.3507	2.9597	2.1379	2.7705
4.4684	4.2645	6.8831	5.0282	3.5517	5.0178	2.8299	6.2716	5.4554	5.0636	1.7294	5.9482	7.8835	5.3947	6.2947	4.3265	5.3859	7.0712	4.4911	4.0633	3.2276	6.1748	4.1609	4.7345	4.5496	3.6327	4.0461	5.4155	5.5011	4.7364	2.8076	5.6552	6.7743	8.4833	4.0038	6.0298	6.5043	3.1509	2.7669	5.8138	5.6081	5.8326	4.985	5.2905	3.3709	4.6145	5.7293	4.3603	6.1815	5.7426
-1.5984	-0.188	1.4617	2.1102	0.67094	-1.3371	0.73188	1.7162	-0.84337	-0.42485	1.6227	-0.049535	-1.2482	0.46366	-0.41404	-1.9283	0.73186	-0.045362	1.3968	0.97911	-0.38252	0.65986	0.95099	-0.35247	1.0056	-1.3347	0.40327	0.21949	0.5719	-0.67375	0.73213	2.9571	2.8071	-1.6935	1.1726	1.2749	1.8148	0.69723	-0.77868	-0.72153	-2.5033	-0.34694	1.1563	-0.88287	1.3765	-1.9594	2.757	0.71406	0.22299	0.65026
-3.7191	-5.4273	-2.9977	-5.5478	-4.2876	-4.1983	-2.8665	-4.8155	-5.01	-4.6752	-3.4854	-4.2549	-3.2189	-3.734	-6.5549	-6.0183	-4.295	-4.3423	-4.8083	-4.259	-2.8834	-1.9344	-3.2676	-3.7428	-3.0936	-3.0803	-1.6998	-3.9333	-3.6423	-3.5678	-1.3584	-2.662	-5.7084	-4.8906	-4.8241	-4.8327	-5.8639	-3.8699	-4.4052	-1.8005	-4.0573	-4.6589	-4.6034	-4.1988	-2.4064	-3.5596	-2.9355	-3.7443	-4.1847	-2.9186
1.4004	1.3952	1.2972	2.8863	0.89885	3.3298	1.9201	2.1862	4.0744	1.5145	0.54787	0.59524	0.64537	2.4354	1.6217	1.4935	-0.91473	1.1057	3.8217	-0.50971	1.8311	2.6916	0.35362	3.0513	1.7827	2.9637	-0.080547	1.9642	2.299	0.83779	1.3431	0.95057	1.5269	3.0417	1.3933	1.0002	1.5911	1.1226	3.1657	2.891	1.7936	1.3652	2.1881	0.49884	-0.068191	0.78813	2.5136	1.3897	2.2536	1.8421
-13.83	-10.797	-11.882	-12.339	-13.208	-13.732	-13.916	-13.857	-11.954	-16.557	-13.914	-12.297	-13.748	-12.697	-11.226	-12.279	-12.176	-12.759	-12.665	-14.402	-13.297	-11.789	-13.966	-15.67	-11.648	-14.938	-12.392	-14.235	-14.273	-12.535	-14.043	-15.855	-14.188	-14.148	-12.754	-12.442	-11.958	-12.436	-10.964	-11.789	-12.708	-13.108	-11.004	-14.123	-14.008	-12.55	-15.391	-12.398	-14.145	-14.535
-18.539	-20.663	-20.842	-19.154	-19.686	-20.357	-20.694	-21.458	-22.673	-21.036	-21.804	-21.132	-21.568	-18.988	-20.006	-20.332	-22.343	-21.232	-19.467	-21.281	-20.845	-20.545	-21.74	-22.135	-19.981	-20.499	-20.768	-19.952	-21.65	-19.402	-20.023	-21.414	-20.944	-20.985	-19.914	-21.864	-20.067	-20.788	-22.195	-20.717	-18.654	-22.436	-20.166	-18.247	-19.17	-20.408	-21.363	-20.505	-19.673	-21.076
1.2649	1.3911	1.9289	2.8428	-0.67078	1.4388	0.59156	1.5518	1.1094	2.5434	0.68047	-0.86975	2.399	4.034	3.9678	2.7143	0.70413	1.3048	1.9371	-0.025209	-0.19021	3.408	0.60777	0.085062	1.4172	1.3361	1.1892	0.46442	1.9233	0.053371	1.5636	-0.1734	1.7912	0.94024	0.91426	2.5191	0.50046	3.8465	0.80824	-0.43408	1.0638	1.999	2.0306	-0.0069135	-0.956	2.7728	2.3198	-0.40093	1.5712	3.3745
-12.645	-11.415	-12.18	-13.065	-11.66	-12.442	-11.716	-14.279	-13.783	-13.934	-13.373	-11.817	-11.997	-13.393	-14.535	-12.714	-12.562	-15.024	-12.517	-10.744	-10.93	-12.086	-13.436	-13.485	-13.068	-13.291	-13.187	-12.239	-12.653	-12.466	-14.116	-13.562	-14.006	-11.592	-13.368	-13.97	-12.852	-12.892	-11.466	-12.853	-11.494	-12.696	-13.421	-12.879	-10.259	-13.029	-11.535	-13.799	-12.947	-10.983
4.0263	5.8657	5.4884	5.0626	5.1155	6.8725	6.3896	5.5607	4.9432	7.5793	6.9977	7.1699	4.6355	6.8618	5.5764	6.2519	5.312	6.521	5.7108	4.7894	4.0076	6.1644	6.5828	5.7545	7.1205	7.846	8.8384	4.6514	5.9814	7.9408	4.8915	4.1012	6.228	5.1198	5.0921	6.9507	5.4876	5.6192	4.1949	4.7964	6.6912	4.8171	8.5997	5.4884	3.21	7.1342	7.8181	4.501	5.2637	4.8432
-12.146	-12.531	-11.39	-12.663	-8.9667	-10.752	-11.361	-10.686	-12.357	-12.321	-11.196	-10.06	-11.914	-12.453	-11.14	-10.645	-10.184	-11.732	-11.442	-11.88	-10.909	-11.13	-12.739	-12.636	-11.555	-12.949	-11.162	-10.964	-11.276	-12.278	-10.573	-12.189	-11.013	-9.862	-9.8571	-9.6786	-11.137	-10.406	-11.273	-12.521	-11.51	-10.798	-11.107	-11.01	-14.666	-12.412	-10.356	-10.272	-14.345	-13.065
-0.50125	-0.73519	-4.1045	-2.6404	-0.046647	-1.8353	-4.5831	-2.0416	-1.4716	-6.2989	-2.7518	-0.54144	-2.0178	-3.9281	-3.2843	-1.3509	-3.3616	-5.2567	-1.7911	-0.78885	-3.2463	-2.3914	-3.9794	-1.6061	-4.1002	-1.7432	-2.8265	-2.7281	-3.2	-0.93645	-2.4051	-2.5688	-3.0194	-1.7549	-5.0893	-2.117	-3.0147	-2.1715	-1.8967	-1.665	-1.118	-5.3467	-1.4508	0.2287	-2.153	-2.9792	-0.64379	-5.9822	-3.0099	-2.3282
-10.497	-11.396	-10.879	-11.077	-10.422	-8.7213	-9.8998	-9.3713	-10.473	-11.517	-11.356	-11.053	-11.257	-10.524	-10.17	-11.229	-8.92	-9.2978	-8.3962	-11.318	-9.0616	-12.509	-10.742	-10.9	-13.293	-10.112	-10.242	-11.55	-10.245	-10.174	-9.2107	-10.473	-10.308	-13.475	-11.928	-10.571	-9.6523	-11.419	-10.466	-11.073	-10.414	-8.9768	-12.837	-9.751	-10.778	-10.117	-10.786	-8.7772	-10.769	-11.091
-11.483	-12.237	-12.251	-13.381	-13.027	-12.579	-12.424	-10.368	-8.9403	-11.801	-10.409	-10.038	-10.477	-12.14	-12.002	-11.377	-10.796	-10.115	-9.5246	-12.337	-10.229	-13.121	-10.695	-12.575	-12.418	-11.465	-13.25	-11.333	-10.638	-12.267	-8.7012	-14.338	-10.41	-11.778	-8.9964	-11.981	-11.999	-11.827	-10.266	-10.091	-11.847	-12.703	-12.19	-12.527	-13.613	-12.486	-11.759	-9.6385	-11.225	-10.926
-0.52994	1.3895	-1.0569	-1.3822	-2.013	-1.8603	-1.1942	-0.50193	-0.53147	-1.9799	1.5111	-1.2871	1.6818	-0.80266	-1.5136	0.91161	-0.78321	0.44827	-2.566	-1.1193	0.17826	-0.50936	-1.3136	0.14223	-1.9054	0.24512	-0.35391	-1.5674	-1.0043	3.2826	-0.41103	-0.67872	-1.1831	-1.6461	0.94503	-1.9641	1.3899	-1.68	0.039684	-0.69841	-0.44173	-1.0177	-1.2771	-0.21143	-1.7473	-2.1687	-0.95639	-0.95693	-0.9787	-1.3151
-3.6182	-3.1371	-3.987	-3.963	-4.5438	-3.5616	-1.7805	-2.8524	-2.7804	-2.0253	-0.65178	-6.1179	-1.9913	-2.3188	-5.3344	-1.0226	-1.7944	-6.5207	-1.8426	-1.8536	-2.4519	-0.55621	-4.0894	-0.99622	-3.0508	-1.1134	-2.8932	-4.6097	-1.2705	-0.46058	-0.40679	-2.747	-2.7839	-3.2105	-1.6912	-1.949	-0.93475	-2.294	-3.8097	-0.58292	-2.9296	-1.786	-0.8223	-4.0557	-4.7884	-0.9632	-1.7254	-3.113	-2.7977	-3.6034
-3.3097	1.5172	-2.0864	-3.1854	-1.6472	-1.9196	-1.1971	-1.7035	-3.5471	-2.3247	-0.52613	-1.3644	0.71369	-0.15013	0.57294	-1.1283	-0.42757	-1.0297	-0.46412	-1.2427	-1.1275	-0.77423	-3.1064	-1.0182	-1.5661	-4.1752	-0.4564	-2.2061	-0.011514	-0.11788	-0.31328	-2.7753	-3.7413	-1.4161	-2.2583	-3.6515	-0.6664	-1.1238	-0.6098	-2.5299	0.60612	0.12595	-2.8428	-0.24944	-2.2201	-0.33613	-0.54611	0.34555	-2.2763	-0.52354
6.862	7.7606	6.0047	4.999	8.2619	5.5989	5.1512	8.8673	6.2383	4.8107	9.8917	7.3523	4.3048	7.8074	6.5417	7.1417	8.6098	11.543	6.5031	6.3144	6.9561	9.1434	6.378	7.2579	6.5666	5.3593	8.2227	7.2894	5.7886	5.2007	5.4674	6.5774	6.2198	4.6417	6.9684	6.485	8.0056	7.2237	5.6515	7.863	7.2805	8.2856	5.6385	7.181	6.7898	7.562	6.4716	6.1535	6.0127	5.3772
-11.017	-9.9637	-10.069	-9.5246	-10.997	-9.2205	-11.373	-9.053	-8.1472	-11.17	-10.674	-8.9237	-9.115	-10.312	-9.2294	-11.201	-11.405	-10.486	-9.2359	-9.8322	-10.534	-11.98	-10.353	-7.1355	-11.207	-11.144	-8.5778	-9.9972	-10.564	-10.66	-11.217	-8.7057	-7.6899	-10.698	-9.6766	-13.227	-11.35	-8.7098	-9.2328	-11.814	-10.558	-11.513	-11.148	-12.046	-9.6355	-12.098	-10.483	-11.923	-9.4369	-9.4506
10.93	7.8854	9.4527	11.784	9.9086	8.3324	11.065	9.2521	7.2812	12.363	10.322	10.341	11.702	12.242	10.516	9.9048	9.5749	9.0416	8.1546	8.7113	11.312	8.029	9.3862	10.288	7.5901	9.3134	8.0832	10.437	8.168	9.5265	11.141	10.519	10.326	7.9702	11.449	11.269	9.1692	9.1102	10.949	8.7308	10.24	11.325	9.7603	9.6357	9.5839	10.284	8.5183	10.687	7.9238	10.752
-0.12129	1.1519	1.1546	-1.3138	-1.8112	-0.47436	1.3768	-0.19393	-0.50719	-1.6782	2.1598	-2.376	-2.7737	-0.49141	-0.8026	-0.67148	0.13614	0.8626	1.9341	-0.19111	-1.569	1.9309	1.9348	1.7883	0.89726	1.8576	-0.22658	-2.5227	-1.0562	-2.9367	-1.7711	-1.7021	1.1383	-1.5504	0.36385	-0.039066	-2.1435	-2.3429	-0.13743	-0.67318	-0.42045	0.89574	0.58644	-1.9531	0.57742	-2.2798	-0.17223	-1.1823	-0.38237	-1.3054
-0.59994	-0.14315	-3.337	-0.7427	-0.19586	-0.8674	-1.0565	-2.5156	-1.5747	-0.94946	-0.69086	0.82619	-1.2354	-2.4171	-1.3517	-1.09	-2.9572	-1.6893	-2.1451	-1.9915	-0.86885	-0.5716	-0.12171	-0.97992	-3.3906	-1.4034	0.40235	-1.0408	-0.99534	-2.2596	-2.2368	0.22948	-0.72003	-1.8898	-0.28938	-1.2478	-2.9495	-1.0058	-1.9289	-1.8816	-1.2533	-1.5387	-1.734	-2.6522	0.63014	-0.86291	-0.71857	0.25252	-1.1466	0.53922
5.2762	5.353	7.3485	6.1112	5.0663	4.1036	5.462	3.324	5.1749	6.2077	3.2537	5.4073	4.6461	5.8512	5.7133	4.6813	4.837	7.1613	4.2719	5.7728	4.945	3.7288	8.1768	5.451	2.9243	6.0743	7.9298	7.0324	3.5478	6.181	8.2984	3.2222	4.1377	3.9721	5.5973	4.8874	3.9229	6.5839	4.6105	5.8689	7.6978	5.4687	4.6233	5.5877	4.8245	6.5051	4.8857	3.7245	5.1896	6.2096
-12.951	-13.785	-14.465	-14.499	-14.158	-14.084	-14.724	-12.593	-14.741	-12.124	-12.759	-12.626	-15.039	-12.596	-11.801	-11.16	-13.332	-13.269	-12.289	-11.459	-12.061	-12.663	-12.109	-11.017	-13.364	-10.806	-12.384	-14.249	-13.222	-12.792	-10.709	-11.781	-13.699	-10.185	-13.679	-12.286	-12.917	-14.949	-11.348	-15.664	-12.302	-13.402	-10.967	-11.078	-13.122	-12.976	-12.39	-13.079	-12.791	-11.208
0.28316	4.1502	2.3804	2.1297	3.0011	3.0327	-0.6102	3.6111	1.0556	2.4878	1.1314	0.65484	2.3458	0.8244	0.02849	2.3969	0.40286	2.2689	-0.26875	0.098149	4.229	0.076584	1.4236	1.9862	0.40817	0.20301	0.032853	2.8685	0.92646	1.073	0.84723	2.1669	1.9597	-0.092039	0.53053	3.7973	1.3062	1.325	2.7706	1.8253	1.5073	0.23282	2.6652	1.4302	1.8579	0.62456	1.2769	2.3898	2.4504	2.3407
0.89414	1.8216	5.4563	1.671	-0.01778	3.7389	2.192	2.7841	-0.055816	2.5361	1.2893	-0.087396	1.2587	2.119	1.4122	2.5557	1.9343	3.7861	0.763	0.76623	2.1794	1.5681	2.8349	0.90241	1.9278	1.428	0.2309	3.3109	2.1239	1.2569	2.6194	1.9895	1.6972	2.2581	1.9484	0.99053	1.8179	3.4536	2.1124	3.1074	1.5601	0.21134	2.3613	3.2956	0.46908	0.90323	0.99841	4.0474	0.85804	2.7475
4.7503	1.74	0.24435	3.702	3.7779	0.91457	0.76563	1.3203	1.2444	3.3921	2.8176	0.91646	2.6729	1.5229	0.44856	4.8679	1.8061	0.83137	3.0618	2.8319	2.867	3.0768	2.7013	4.6343	-0.41617	3.5516	2.3458	2.8938	2.8042	0.77658	3.4868	2.3539	0.69651	1.3202	3.6968	1.7188	1.6596	2.0885	2.2862	1.8162	1.684	0.64944	4.3147	2.926	2.5033	0.29504	2.3168	3.6937	2.7702	4.8138
-0.20737	-1.4159	-5.169	-2.6163	-2.9817	-3.6157	-4.2491	-0.92624	-2.5292	-1.544	-2.9633	-2.9445	-1.3657	-2.9242	-2.5746	-3.543	-3.9441	-1.3775	-2.7108	-1.7506	-1.8248	-0.3114	-2.1742	-0.47876	-1.9197	-3.229	-3.0087	-1.9024	-2.9971	-1.7759	-2.8885	-2.4155	-2.6372	-3.5411	-2.8553	-1.5649	-1.7524	-2.4912	-1.3	-1.1142	-2.3308	-2.4765	-4.5866	-1.8036	-2.0063	-3.6015	-2.8719	-3.9686	-2.0505	-2.3951
6.1754	3.3397	5.401	6.8875	4.0989	3.1993	5.0703	5.3127	2.1103	5.4993	3.6286	4.354	5.7554	6.1035	5.5636	6.3702	4.6736	4.5728	5.1286	4.7392	4.5797	4.7342	4.6652	6.4642	3.9342	5.2901	3.9834	4.2074	5.1694	6.7286	4.3903	4.3894	3.5283	4.046	4.6087	4.4087	3.8114	4.5805	5.7992	2.1645	4.734	5.9321	6.8111	5.7466	5.4798	5.2316	7.3217	5.2085	5.2136	4.5442
-5.6238	-3.8513	-6.2139	-3.6547	-3.2718	-4.9929	-3.7973	-3.0213	-6.0975	-4.0388	-5.7651	-2.87	-7.3701	-5.5871	-4.2993	-5.3201	-3.0444	-4.4761	-5.5303	-5.9012	-4.7019	-5.5463	-5.7918	-5.6981	-4.2839	-5.575	-5.7005	-3.7183	-6.1586	-3.4401	-3.09	-3.9224	-3.8622	-4.2372	-4.8722	-5.3132	-5.2787	-5.7028	-3.4798	-5.5771	-5.1097	-2.7422	-0.67776	-5.5128	-3.8367	-4.4882	-5.9134	-3.8514	-4.5699	-2.5528
-2.3036	-1.3189	-3.1403	-3.4187	-1.377	-1.4138	-0.66757	-2.455	-0.67879	0.46247	-1.0593	-1.7473	-3.0449	-1.4928	-0.47504	-1.0421	-3.4816	-1.3252	-0.52984	-2.2953	-0.63212	-1.1226	-1.0255	-2.093	-2.0395	0.10377	1.3339	-2.5534	-2.6282	-0.81258	-1.1466	-1.4835	-1.6678	-1.3348	-1.0561	-1.0199	-0.50148	-0.6726	-0.22714	-4.1279	-3.2096	-3.117	-2.3505	-0.57438	-2.8852	-1.8397	-3.4458	-0.28133	-1.5021	-1.7624
-9.5404	-7.0653	-9.3405	-7.423	-10.096	-8.6501	-8.1277	-8.6154	-9.6749	-9.2866	-9.3238	-8.1016	-9.1891	-9.1492	-7.2659	-7.5462	-8.8019	-8.6165	-9.1396	-9.4398	-8.0969	-9.6666	-10.671	-7.8615	-10.786	-10.118	-9.1918	-10.763	-9.1849	-7.9701	-8.793	-9.5392	-10.342	-9.5784	-7.6971	-8.6421	-9.6454	-11.292	-9.7764	-9.0816	-8.1046	-10.094	-9.2625	-9.2663	-7.4856	-9.3174	-8.4249	-8.1776	-9.1051	-9.7706
-21.182	-22.158	-21.271	-23.115	-19.445	-21.029	-21.701	-22.743	-19.647	-21.92	-21.1	-22.953	-21.379	-22.72	-20.95	-19.703	-21.155	-21.802	-20.942	-25.166	-23.537	-23.426	-20.282	-22.746	-23.294	-20.005	-22.303	-19.532	-20.138	-20.784	-20.657	-22.296	-22.179	-20.675	-22.254	-21.618	-22.929	-21.89	-22.384	-21.979	-22.511	-21.5	-21.982	-22.873	-20.816	-22.697	-21.671	-23.165	-21.981	-23.087
-6.1923	-3.9038	-5.4121	-3.1964	-6.2857	-6.128	-5.0925	-5.2644	-5.5828	-6.1762	-5.7362	-3.9386	-3.8181	-4.2497	-5.0667	-4.8212	-2.7121	-4.7381	-3.4762	-4.4324	-6.2694	-6.197	-3.9283	-5.2799	-5.7128	-5.1141	-4.5094	-4.1223	-5.3662	-4.7448	-5.7939	-2.7938	-1.9432	-4.8402	-3.7134	-6.7028	-3.9971	-3.5141	-3.68	-4.976	-3.0229	-5.715	-5.0613	-3.3417	-5.8316	-6.0401	-3.6465	-3.9868	-6.7891	-4.9335
-4.8665	-3.0956	-4.415	-4.8023	-5.6361	-4.4618	-3.1514	-4.4401	-6.1526	-2.386	-3.3787	-2.0221	-2.3159	-4.2559	-2.3548	-1.5216	-0.91979	-6.0955	-3.2294	-2.0454	-3.251	-3.3486	-3.6145	-1.825	-3.6061	-3.9433	-2.0321	-2.3364	-3.9079	-1.3051	-2.8664	-2.1134	-3.3929	-3.8468	-2.1641	-3.9954	-2.8059	-2.9555	-3.6581	-0.87656	-3.2905	-3.5831	-4.4814	-2.9592	-4.5211	-3.6897	-2.3015	-1.4255	-2.627	-3.1482
-0.51959	-0.26045	1.1392	-0.98004	1.0319	2.0627	-0.25963	1.536	-1.8709	1.1813	-1.1094	0.23428	0.92953	2.2035	-0.66423	1.0755	-0.30175	0.63582	0.83008	-0.75535	-1.0179	1.7823	0.24262	-0.8743	-0.2608	0.65057	0.76053	-0.63527	0.55546	2.2431	-2.5484	-0.22075	2.038	-0.050314	-0.7839	1.2427	-0.96664	0.58281	-0.34117	-0.45271	-0.67832	-2.1079	1.0451	-2.2646	-0.38237	0.54081	0.33757	-0.094915	-2.5589	-0.81523
-20.645	-21.542	-23.855	-20.782	-24.755	-25.182	-22.911	-21.505	-21.921	-19.735	-22.152	-22.42	-23.378	-23.769	-21.355	-22.03	-20.442	-20.805	-20.773	-23.317	-24.309	-21.743	-22.48	-22.782	-23.168	-22.726	-23.29	-20.908	-22.905	-20.654	-21.161	-21.956	-21.257	-20.963	-21.411	-22.465	-22.402	-23.136	-21.905	-22.167	-20.26	-21.299	-21.202	-23.935	-22.492	-22.738	-22.679	-22.955	-22.29	-22.065
-2.0325	-2.3781	-1.7375	-2.4293	-3.1842	-4.4478	-3.5423	-2.9065	-5.7642	-2.5453	-5.7474	-3.3134	-3.9306	-3.6856	-4.1706	-2.0094	-3.3842	-4.701	-4.3689	-2.8435	-2.2628	-5.0628	-3.1604	-5.013	-1.5961	-5.0944	-3.9912	-2.6003	-5.5497	-4.4326	-4.1771	-4.2545	-2.5021	-4.0071	-3.1781	-5.7467	-5.482	-3.9331	-4.1054	-3.4625	-4.3912	-7.1601	-4.4438	-2.0361	-2.2211	-4.209	-3.0871	-2.1765	-3.1948	-4.5355
-0.51935	1.5534	0.20612	1.893	-2.0379	0.90694	-1.3515	0.74583	1.0295	-1.2308	1.0022	-0.15574	-0.11102	0.8571	-0.074537	0.79073	-0.15779	1.5929	0.92008	-0.082229	1.8647	0.013722	0.065412	-2.1497	-0.10988	-0.044256	1.5482	-1.0396	0.4584	1.4464	-0.86581	1.2959	-1.2292	-0.071857	-1.558	1.2449	0.94752	-1.1511	0.14734	1.4015	2.0101	-0.3022	1.4109	-0.27726	-0.29825	-0.11115	-0.88002	1.0377	0.91472	1.1651
5.1575	8.0498	7.0706	7.5797	6.4228	8.86	8.8084	7.9135	8.4417	8.6073	6.8859	9.3039	6.5339	6.9268	8.3089	7.566	6.5011	8.0679	8.6062	7.3019	7.3091	7.362	10.028	9.816	10.176	8.611	6.6128	8.4411	7.5327	8.8884	8.2465	8.837	8.6614	8.5844	9.0641	8.1713	7.6516	7.1183	8.2292	7.5224	9.3006	7.1376	7.8583	9.3358	8.1912	7.2154	6.5156	9.218	8.5666	9.2793
0.90586	1.3574	1.0951	1.3495	0.72355	1.348	1.2008	2.695	3.8668	1.4061	0.81694	3.111	1.6069	-0.8016	4.3304	1.4286	0.5924	2.6614	2.581	2.6871	1.5084	4.0991	0.84026	0.085769	0.37384	1.3299	2.2531	2.7751	0.53024	1.1592	2.0835	-0.037081	-0.278	-0.07347	1.144	1.8519	0.56765	2.6294	-0.70496	2.5341	3.3195	-0.14762	1.9081	2.71	1.3331	2.1841	2.1699	3.1391	1.3016	2.7437
-4.226	-6.559	-5.2547	-5.4303	-7.4839	-4.8854	-3.4997	-3.6438	-5.7271	-2.8876	-2.7634	-5.0424	-3.9815	-4.2342	-3.2854	-5.2867	-4.0339	-3.2767	-6.3715	-3.0836	-6.6072	-6.0461	-3.7196	-4.9465	-6.0976	-2.4007	-5.0252	-2.3056	-2.6032	-5.7995	-5.0305	-3.956	-4.322	-7.4249	-1.9509	-2.588	-3.9671	-6.0148	-4.2949	-4.9092	-3.6298	-6.4693	-3.5699	-5.2766	-4.465	-3.8613	-4.6695	-2.3331	-5.6819	-4.0133
-13.156	-16.112	-13.331	-13.793	-16.625	-12.026	-14.795	-14.225	-14.913	-14.021	-15.145	-15.803	-15.703	-14.574	-13.561	-15.261	-14.243	-14.269	-14.231	-12.837	-14.454	-13.458	-14.47	-11.892	-15.583	-12.433	-14.873	-14.326	-12.672	-14.08	-13.258	-14.368	-15.719	-13.38	-13.773	-15.898	-13.021	-14.688	-14.234	-15.325	-13.13	-13.263	-13.391	-13.677	-14.573	-13.835	-13.454	-13.736	-13.697	-14.712
-0.12735	-1.7523	-0.48148	-0.46293	-0.90881	-3.2242	-0.52761	-3.6306	-1.7558	-0.68509	-2.8325	-1.4151	-1.6333	-2.2038	-1.6122	-2.0758	-1.3732	-2.1656	-0.067873	1.5628	-0.86978	-2.0841	-3.7117	-2.7523	-0.3483	-1.2562	0.25246	-0.022323	0.62951	-1.3678	-3.4244	0.19613	-1.3681	-1.3416	-2.8612	-0.9804	-1.0685	-1.3941	-3.3444	-1.4699	0.74116	-2.5047	-1.2335	-1.684	-1.1826	-1.0867	-2.8578	-0.94097	-1.2732	-0.14031
6.9815	10.237	9.2667	9.6312	7.1766	7.8131	6.685	7.8584	10.966	11.375	8.0297	9.4897	9.3099	10.129	6.9232	9.5206	9.0711	11.906	10.781	7.7832	9.4078	10.113	9.5837	9.4063	11.197	12.415	9.7246	10.75	11.108	10.528	9.9933	11.083	9.118	11.67	9.4513	9.3972	10.266	12.313	11.633	8.212	9.0727	10.891	9.7184	8.4314	8.509	12.532	10.339	9.0659	8.8175	7.9549
2.1562	-0.54934	-0.40548	1.5337	2.3501	-0.15882	0.44657	0.073297	2.6526	-0.70871	2.4301	0.40229	3.9083	1.8285	1.1086	0.70811	0.57166	1.3606	1.844	-0.17972	1.4518	3.0095	0.065312	5.3142	0.60708	0.48078	1.1875	1.564	0.69698	1.0511	0.50122	0.33905	0.41645	0.92856	0.044316	2.1247	0.32362	1.7279	0.96222	-0.076259	2.984	1.291	-0.76496	-1.2962	1.8326	1.4162	1.4013	1.9815	1.9044	-0.55273
-5.0133	-4.2463	-6.7007	-5.8862	-5.4242	-5.9433	-5.709	-6.2024	-7.19	-8.0568	-3.581	-5.7531	-3.9109	-6.6947	-5.8952	-5.7075	-5.7621	-6.2071	-7.6411	-4.8212	-5.1159	-5.667	-5.5262	-5.508	-5.9478	-6.4968	-7.5816	-6.8462	-5.375	-7.2913	-5.7341	-9.0473	-5.8559	-3.9072	-4.7585	-6.798	-3.8367	-6.2111	-7.9816	-5.4227	-6.7752	-5.9058	-3.2552	-5.5514	-4.0608	-6.5849	-4.8716	-6.3485	-4.0034	-5.447
-11.668	-11.851	-11.374	-10.773	-11.446	-11.239	-11.719	-13.485	-12.601	-12.15	-10.998	-12.554	-13.769	-13.314	-14.158	-11.87	-11.764	-11.392	-10.159	-11.168	-10.317	-11.769	-13.083	-11.992	-12.951	-11.203	-11.519	-11.431	-10.701	-9.8816	-12.199	-12.372	-13.621	-13.33	-12.702	-14.798	-10.55	-9.2599	-12.84	-12.14	-13.987	-12.26	-9.0826	-10.313	-9.8027	-14.71	-12.824	-13.896	-13.238	-8.3237
-0.71521	2.9681	0.97315	0.16651	1.7602	1.3299	2.0971	-0.6778	2.7212	0.85851	-1.2392	2.2812	2.4989	1.8698	1.9224	2.0976	2.2221	2.9127	2.2058	0.37718	1.775	-0.2906	3.6506	0.32278	4.5525	1.3389	-0.27583	1.687	-1.016	1.935	3.3332	1.3207	1.8118	1.5008	2.3909	2.2952	2.5038	0.42905	2.8714	1.1826	2.4451	1.1845	0.4682	0.21444	1.3507	0.52867	1.2461	1.9147	0.99494	1.7793
-0.35827	-1.0596	-2.385	-1.1281	-1.9318	-3.9358	-1.2552	-1.4345	-2.2874	0.3384	-1.9751	-2.2327	-1.4722	-1.5942	-1.1427	-1.1234	-1.1286	-1.1721	-1.4442	-2.0325	-1.1741	-2.5072	-1.8007	0.10099	-3.8279	0.072757	-1.6213	-1.7948	-2.1126	-0.11226	-2.6685	-0.77004	-2.3909	-3.5025	-0.86386	-2.3734	0.11202	-3.1174	-2.6574	-1.6349	-2.2963	-2.5402	-0.45344	-0.98996	0.31509	-2.6196	-1.6434	-1.9926	-2.2189	-0.57626
-3.2862	-2.9409	-3.0343	-3.2036	-2.5796	-3.2519	-6.1451	-3.818	-3.1014	-3.942	-3.1176	-3.3261	-4.2153	-4.393	-6.2397	-6.248	-0.86649	-3.0621	-3.1063	-3.2104	-1.7698	-2.2243	-1.9468	-3.616	-5.52	-3.5479	-4.4659	-4.7885	-3.2176	-3.1365	-2.5158	-1.0989	-2.6475	-4.2695	-2.3459	-3.6227	-2.199	-4.3642	-0.32742	-2.3178	-3.6106	-3.1973	-1.5753	-3.0606	-3.5683	-3.2214	-1.9324	-2.5288	-1.864	-1.4731
2.4339	2.9226	0.22034	1.8482	3.16	1.4506	3.263	3.5779	2.6439	3.4301	2.9445	2.7073	2.0701	4.6309	3.945	1.6642	2.4711	2.2206	2.418	2.3543	3.0794	0.84651	1.8813	3.2055	2.4186	3.0983	3.9623	1.3557	3.7416	0.94032	4.0653	-0.58278	3.6289	4.8245	2.4462	2.2115	0.81115	1.7988	3.3521	4.9959	2.1717	2.7021	0.13462	1.8294	2.6751	2.7609	2.58	2.8884	5.2562	1.7525
-1.4681	-4.1756	-1.2189	-3.7548	-3.8714	-2.8171	-1.8359	-2.4501	-3.4722	-2.4797	-4.3245	-2.9205	-3.8642	-0.47179	-1.0553	0.2505	-0.30017	-3.1635	-4.0509	-2.7296	-1.0845	-3.0809	-3.684	1.0726	-1.884	-3.3605	-2.6927	-2.2626	-1.8181	-3.3228	-2.1777	-1.9125	-1.6171	-5.0242	-1.5508	-3.2865	-3.7946	-2.4024	-1.2684	-2.8883	-4.1853	-0.47079	-2.7757	-2.2982	-3.478	-1.992	-2.7233	-4.7313	-1.6897	-3.2345
0.4994	2.221	0.16672	0.36396	3.0317	-0.55429	1.415	0.50755	2.0908	0.69573	-0.53296	1.9952	0.10895	3.4791	3.2221	-0.46842	0.83271	-0.88368	2.9764	1.1961	0.96598	0.28883	4.4783	-0.28994	0.78147	0.63782	2.8631	2.5323	-1.3077	1.6047	-0.2308	1.5341	1.0645	2.3237	-2.254	3.049	1.608	1.3712	2.4343	1.0637	2.1069	1.1288	3.4848	3.4085	1.8396	1.5855	1.4397	1.2759	-0.063562	1.9105
-4.5686	-2.4675	-1.9577	-6.1752	-5.2025	-6.462	-4.1653	-5.0537	-2.1316	-3.5421	-4.3748	-3.7819	-5.5977	-5.0941	-3.1473	-4.6912	-5.2707	-4.5726	-5.5253	-3.4207	-5.7464	-3.532	-4.2407	-5.7918	-3.4605	-2.6522	-5.104	-2.4392	-2.8699	-5.9782	-2.7009	-4.6257	-1.2884	-4.7251	-5.7965	-5.6748	-5.1411	-4.9366	-5.439	-5.3457	-3.8919	-3.9615	-2.8055	-6.4319	-4.4523	-6.1384	-3.154	-3.421	-4.3431	-5.2462
-8.9562	-9.0839	-10.377	-13.812	-9.9262	-12.128	-11.708	-10.486	-9.9082	-11.243	-11.369	-11.736	-12.307	-11.679	-12.761	-12.07	-11.988	-12.434	-13.055	-13.52	-12.306	-12.977	-11.043	-13.051	-10.965	-11.537	-11.703	-12.205	-12.133	-9.8502	-13.476	-13.006	-10.812	-10.78	-11.627	-11.279	-10.406	-12.602	-12.84	-12.484	-11.137	-10.827	-11.749	-12.105	-8.8432	-10.395	-10.403	-10.954	-10.919	-11.801
2.7517	4.3614	3.1146	2.4785	2.1119	1.5445	3.1636	2.9702	2.2387	2.8144	3.4148	3.8686	2.2089	4.1492	3.2947	3.0506	4.0334	3.7397	2.495	2.7195	4.2695	4.1159	4.4027	2.3338	2.0329	2.9203	2.5727	2.6616	1.8629	5.3121	3.4689	2.6312	1.001	4.3824	1.9192	5.0545	2.5813	0.44386	3.1467	4.0017	2.7758	2.0151	2.9375	4.2276	4.7107	-0.10746	3.6629	-0.3501	0.36552	2.9514
4.1428	4.7301	2.184	3.9123	2.1495	3.5082	2.8741	2.6522	4.1877	5.428	3.6234	2.9868	3.9097	2.8637	4.7304	3.07	0.77354	1.5335	4.019	-0.014699	3.4597	2.2052	3.3014	2.3358	2.4581	2.1868	2.5807	1.5934	3.7533	2.6223	3.7546	4.2678	4.8208	4.162	2.6564	2.3459	2.7806	2.3703	3.2871	1.768	4.3444	3.5218	1.5027	3.2127	3.7343	0.48528	0.76998	3.8534	1.6724	3.0176
0.95938	-0.53648	0.79162	1.866	0.46695	1.2821	2.4379	1.3717	0.49069	1.2865	0.27058	-1.0723	-0.15034	0.82946	2.7531	0.68996	1.881	3.1442	0.34225	2.2601	2.3316	4.2865	2.3173	0.25647	2.8539	1.5703	3.8321	1.6985	0.46641	0.65991	0.59872	2.5088	2.0615	0.89404	3.2934	1.82	2.363	-0.067476	1.0939	-0.40499	0.027844	1.8251	1.4527	-1.4412	1.4792	3.8393	0.78468	1.91	3.7205	-1.0879
-10.503	-13.265	-11.938	-13.603	-13.901	-13.557	-11.538	-12.245	-12.832	-12.048	-13.789	-14.792	-12.16	-12.868	-12.418	-12.795	-13.586	-12.438	-12.72	-14.636	-12.909	-14.899	-12.888	-13.96	-15.172	-13.287	-14.22	-13.135	-11.716	-12.733	-12.528	-12.756	-12.36	-11.477	-12.279	-12.624	-12.324	-12.139	-12.539	-12.067	-14.684	-13.822	-12.637	-12.529	-11.632	-12.714	-15.102	-13.76	-9.7965	-13.346
-8.0583	-6.7568	-5.1474	-6.3061	-4.1387	-3.3079	-3.1174	-6.3244	-4.3957	-2.9148	-4.7411	-4.0325	-5.7004	-2.5538	-4.0591	-6.2229	-4.0747	-4.2351	-4.5202	-2.8005	-5.2125	-3.6197	-3.4381	-4.4942	-3.1571	-3.1404	-4.8752	-3.1735	-5.9653	-4.3758	-5.6076	-4.7265	-3.9739	-3.8462	-6.4103	-3.166	-5.7568	-3.7688	-3.511	-2.6336	-5.0999	-5.8555	-3.9051	-3.9027	-4.2786	-5.0278	-3.7712	-4.3214	-4.0306	-6.3575
-0.21522	-1.017	0.41082	-0.079837	-0.97662	0.73143	0.3159	0.26407	0.45663	1.0997	2.4697	1.0713	1.7603	0.39014	-0.37265	0.98226	-0.66423	-1.7097	0.92807	-1.4041	1.9841	0.11968	1.5375	-0.28792	-0.88551	1.2929	0.8469	-0.56273	0.56621	0.01529	1.1359	-0.77611	-0.5652	-0.99887	-1.2402	0.38307	0.91508	0.26545	-1.0495	1.8606	1.5841	-2.1633	0.57556	-0.39784	-1.4502	-0.89563	0.22235	2.57	2.2752	2.2011
-15.472	-16.153	-13.062	-14.911	-15.336	-15.638	-14.469	-15.305	-15.304	-15.821	-12.867	-14.449	-15	-14.437	-15.509	-14.32	-14.231	-15.806	-15.377	-17.239	-14.414	-14.019	-15.863	-14.906	-14.813	-14.168	-16.11	-14.002	-16.029	-15.48	-14.401	-14.352	-14.717	-15.386	-15.573	-14.595	-15.072	-15.666	-12.951	-16.098	-15.103	-15.694	-15.446	-13.991	-14.735	-14.548	-13.905	-13.806	-13.114	-12.253
-10.505	-12.287	-9.8888	-9.1199	-10.379	-9.6389	-11.89	-10.779	-11.631	-10.929	-10.045	-10.553	-10.103	-7.9399	-8.9739	-9.0443	-11.701	-11.42	-9.3649	-11.647	-11.231	-11.069	-10.478	-10.518	-9.8761	-8.0346	-10.237	-10.963	-10.493	-11.487	-8.4123	-9.7683	-8.5072	-9.9315	-8.3593	-9.8868	-9.0881	-12.683	-10.577	-10.577	-8.6231	-10.908	-10.679	-9.5703	-13.036	-8.1786	-11.35	-8.6836	-11.553	-11.978
-15.257	-12.682	-12.935	-13.089	-14.313	-13.105	-15.219	-13.279	-10.672	-13.925	-13.485	-12.23	-14.42	-12.761	-14.403	-13.828	-13.528	-12.619	-14.299	-14.18	-11.565	-13.145	-9.1956	-13.01	-12.778	-13.803	-15.236	-12.264	-11.492	-11.325	-12.91	-12.131	-11.605	-14.187	-12.477	-13.381	-14.079	-14.875	-14.547	-14.873	-13.096	-15.863	-11.664	-11.125	-14.072	-13.112	-9.6105	-14.397	-13.498	-14.306
-5.7838	-6.7192	-2.0254	-5.6323	-3.8822	-3.5459	-2.4848	-2.6588	-4.2982	-6.4378	-5.2187	-3.8413	-3.2796	-4.284	-2.7246	-3.9287	-3.0102	-3.9199	-4.0709	-5.0983	-5.4564	-4.2675	-3.5714	-3.2495	-2.6959	-3.8121	-3.8941	-3.1404	-4.2733	-4.1338	-4.3921	-5.009	-4.8782	-3.9488	-4.0825	-2.3891	-2.1907	-3.8054	-3.5752	-7.3146	-3.5294	-5.3975	-5.2792	-4.4416	-3.7486	-2.7859	-2.2918	-3.3224	-5.5236	-5.0131
-0.25795	-0.39272	-2.0055	3.3264	0.091788	-1.3316	-0.43649	1.0928	-0.66949	2.939	1.5217	0.36358	0.37515	1.1548	0.90249	-1.1358	-0.37136	1.0384	1.1549	-0.9412	1.1474	0.058722	-1.0395	1.1286	0.16751	-0.62902	-1.5429	0.43324	0.065416	-0.18162	0.70952	0.51057	-0.3326	-0.28905	1.6381	-1.4196	-1.4695	-1.1163	-0.20173	0.39806	-0.74428	-0.42316	0.21416	0.98989	0.78276	-1.9491	1.0713	0.023815	1.5666	1.5639
-11.826	-10.641	-9.1232	-8.9773	-11.591	-10.645	-12.485	-12.55	-13.006	-10.721	-11.425	-11.487	-14.175	-14.013	-12.146	-13.082	-12.119	-11.184	-11.087	-12.096	-11.929	-11.626	-12.931	-11.635	-11.836	-9.6758	-14.01	-11.54	-12.152	-11.38	-11.607	-11.357	-13.927	-12.29	-11.21	-14.382	-11.35	-11.461	-12.536	-10.627	-11.133	-10.337	-12.807	-12.615	-9.5358	-11.075	-13.158	-10.801	-12.743	-11.682
-23.947	-22.148	-22.732	-23.803	-21.696	-20.065	-21.331	-22.467	-24.777	-20.296	-21.464	-22.215	-21.413	-23.175	-21.203	-18.729	-23.788	-22.381	-18.185	-22.117	-24.02	-22.937	-21.458	-20.899	-23.584	-21.925	-23.114	-22.703	-20.821	-23.799	-20.017	-24.308	-23.717	-22.97	-22.056	-21.874	-22.078	-22.872	-22.788	-22.181	-18.478	-22.404	-23.979	-22.687	-21.925	-21.571	-24.514	-23.261	-21.491	-22.259
-9.6327	-9.1296	-10.63	-11.365	-10.39	-11.51	-9.7435	-12.418	-12.377	-9.3897	-11.561	-10.801	-12.283	-11.164	-10.845	-10.757	-11.507	-10.977	-9.9947	-10.318	-14.007	-11.623	-10.933	-11.198	-9.5532	-11.43	-10.155	-11.358	-9.9005	-11.035	-9.536	-12.018	-12.358	-11.523	-10.485	-10.947	-10.921	-11.475	-10.588	-11.792	-10.755	-11.196	-8.1966	-9.7942	-10.11	-11.829	-8.4202	-10.514	-10.223	-9.7873
-12.325	-14.27	-12.79	-13.303	-14.574	-12.722	-13.41	-13.485	-14.381	-13.297	-14.252	-11.599	-16.849	-12.987	-14.331	-12.321	-12.677	-13.71	-13.782	-13.377	-14.874	-14.522	-12.632	-13.94	-12.433	-14.48	-12.82	-13.271	-13.3	-15.392	-13.695	-14.034	-14.051	-13.151	-11.894	-11.931	-11.743	-13.649	-13.648	-13.578	-12.06	-10.587	-13.278	-14.16	-12.681	-12.349	-14.501	-13.764	-13.796	-16.278
0.91261	0.42495	0.84515	2.2898	1.5411	0.29935	-0.16131	0.73175	0.79139	2.2397	0.0038685	2.3636	1.9227	-0.39155	0.4225	-0.46355	0.79949	2.1621	1.9855	2.3231	3.4053	1.7466	-1.427	4.2983	1.8502	0.82557	1.2897	-0.50466	2.0869	-0.53002	2.7505	1.4734	0.5642	0.15438	2.6929	1.4267	1.0359	1.7713	1.5835	1.8963	2.4272	1.8141	0.99457	2.3852	0.63861	0.69466	5.2448	3.5289	2.8281	3.507
-4.0147	-5.9901	-6.9903	-5.1893	-4.1693	-3.4935	-2.523	-4.5143	-3.2344	-4.4758	-4.9455	-5.0836	-4.068	-3.4738	-6.5689	-2.8681	-4.8878	-3.7902	-5.3593	-3.3791	-2.0321	-7.0552	-6.384	-4.3497	-5.7324	-2.3238	-6.3783	-4.9864	-5.2448	-3.5983	-5.2056	-4.9074	-2.803	-6.1	-7.247	-4.1586	-3.394	-4.214	-3.0553	-1.8107	-6.1019	-3.658	-2.6784	-1.9589	-5.9714	-4.115	-5.5058	-3.1856	-4.6759	-4.014
2.2772	4.3392	1.7319	2.7901	3.395	2.1182	2.6234	3.4388	3.309	2.6596	2.0397	3.0079	3.0536	1.8932	3.2891	2.6931	-0.078074	1.1086	1.8308	1.5384	1.7746	2.0513	2.7558	3.5766	3.0236	3.5668	0.46007	2.1443	3.0906	0.29967	3.8228	0.95896	4.1776	4.3544	4.0408	2.8369	3.1459	2.7732	2.8455	2.7195	1.9636	3.6753	1.6095	2.9906	4.8963	2.7948	0.79501	1.1378	2.035	4.3113
0.65322	-0.55971	-0.11681	-0.3192	-0.50613	-0.462	0.094843	0.0064224	-1.2671	-1.7112	-0.39089	-0.43872	0.13897	1.6841	-2.6761	0.77689	-0.17269	-2.7185	0.34937	-3.3776	-1.0377	-2.2135	-0.86444	-0.65397	1.0652	-0.62192	-0.30556	-3.0716	0.28296	-1.4955	0.79835	0.71232	-1.1342	2.7613	-1.022	0.99041	-0.29514	-1.0974	-2.4393	-0.096103	-1.1358	0.57626	1.9427	-0.15282	1.7944	-0.86137	-1.3198	0.42507	0.71821	-3.5867
0.77614	0.20254	0.5415	-0.27946	2.1787	0.25464	0.6621	-0.091963	-0.23471	0.51297	-3.1024	0.27476	0.12117	1.048	1.8577	1.3783	-0.64469	0.19401	-0.55944	0.20373	-1.6824	-2.0649	1.0389	-0.81634	0.093255	-0.1472	-0.3214	2.0346	0.40173	0.54834	0.3764	0.79689	0.1985	1.454	0.57604	1.6217	-1.6876	-0.68297	-0.3439	0.56352	0.92898	0.59871	1.547	0.81845	0.31628	0.86858	-1.0365	-2.1329	0.098536	0.72648
-3.031	-0.734	-0.83081	-2.2439	-2.0141	-0.1942	-2.033	-2.6334	-1.0038	-3.7537	-1.2337	-3.273	-1.2217	-0.65757	-1.172	-3.014	-1.9604	-1.8921	0.98291	0.22045	-2.6551	-3.1435	-0.66144	0.19466	-1.4236	0.61751	-0.51815	-0.33075	-2.6861	0.42012	-2.691	0.12053	-1.2343	-1.8352	-1.6517	-2.3268	-1.969	-1.2974	-2.7203	0.10174	-1.0669	-1.4161	-1.0349	-1.4137	-2.3458	0.92986	-0.61102	-1.8399	-1.8935	-1.148
-16.186	-14.312	-12.481	-15.413	-14.125	-13.485	-14.461	-12.87	-16.061	-13.862	-14.559	-16.002	-15.406	-13.28	-11.606	-15.887	-14.116	-13.129	-13.142	-13.194	-14.358	-13.016	-14.312	-16.331	-13.065	-15.562	-15.291	-15.591	-16.312	-13.209	-16.459	-12.11	-15.315	-14.593	-15.017	-15.457	-12.044	-11.268	-14.236	-13.723	-13.99	-14.191	-12.867	-14.303	-12.321	-11.922	-13.241	-13.61	-14.673	-14.335
-1.4203	-1.9862	-3.9974	-0.3439	0.45359	-0.64858	-0.096981	-2.29	-2.0213	-1.3689	-1.5937	-2.6029	-0.55717	-1.7422	0.038336	0.41986	-2.205	-1.9486	-1.5011	-0.62346	-2.0931	-1.6705	-0.8243	-1.7857	0.24216	-1.6828	-1.7572	-0.75695	-1.4148	-0.14766	-0.13066	-1.4664	0.37638	-0.19519	-0.16985	-1.7892	-2.3933	-2.7506	-2.3004	-0.72853	-1.7034	-1.9555	-1.9764	-1.8234	0.73655	-0.27084	-2.6362	-2.1012	-2.799	0.13927
-7.7893	-7.3934	-9.9117	-9.7939	-10.116	-9.9087	-11.426	-10.993	-10.605	-11.253	-10.35	-13.698	-8.689	-9.7489	-11.19	-9.7039	-7.7872	-11.189	-9.4075	-10.698	-11.926	-9.1845	-11.036	-11.21	-9.2379	-11.268	-10.232	-11.567	-11.24	-9.2919	-12.402	-7.6912	-9.729	-6.6211	-10.469	-7.9882	-10.409	-9.9355	-8.9296	-9.6047	-9.137	-7.9102	-9.5104	-11.953	-11.692	-9.3023	-8.96	-9.987	-11.237	-9.2815
-2.9093	-3.0806	-3.9798	-3.6864	-5.2299	-4.2967	-2.6048	-4.5338	-1.1411	-6.5122	-4.5583	-2.6055	-2.75	-3.5566	-5.3232	-3.1372	-1.8473	-2.0258	-3.0196	-2.8587	-3.82	-2.9764	-4.1578	-2.0509	-4.5495	-4.5584	-3.3044	-4.6682	-2.4631	-3.6804	-2.6179	-3.9375	-4.0609	-3.401	-1.1266	-4.3746	-2.5688	-2.6923	-3.7091	-3.4766	-3.1762	-2.9144	-3.3791	-3.0662	-4.3554	-1.2568	-3.7323	-2.6875	-4.9758	-1.9679
-13.203	-12.357	-12.103	-10.085	-10.801	-11.735	-11.545	-11.556	-13.93	-12.546	-12.704	-11.484	-13.584	-10.94	-11.427	-15.16	-14.244	-13.481	-11.909	-14.194	-12.715	-13.481	-13.402	-11.322	-13.413	-13.517	-14.366	-13.028	-12.483	-13.846	-12.542	-12.283	-10.727	-14.045	-10.866	-11.268	-14.499	-14.181	-12.337	-12.895	-13.157	-13.378	-14.008	-11.539	-13.56	-14.382	-11.944	-13.352	-13.441	-12.426
-0.15443	-1.2792	-0.28982	2.1824	-0.5476	-0.17803	0.92811	1.9677	-0.0038427	-0.74863	-0.92978	0.25089	-1.5184	-0.83778	0.64185	-2.6136	-2.0872	0.36476	-0.24876	0.76564	2.7436	0.67063	-0.67517	0.058431	-0.68239	-2.0222	0.55175	0.014408	-0.26279	-1.2381	-1.4841	-1.3172	0.62904	-0.39279	-0.093813	-0.86525	-0.24309	0.32397	-0.42302	-1.3487	-2.0679	0.26574	0.22449	0.69644	-2.0604	1.571	-1.4544	-0.60067	-0.3924	-2.0615
0.45542	-3.9942	-1.7855	-2.0967	-1.7009	-4.2775	-2.9994	-3.5652	-2.6104	-1.8713	-1.8513	-4.5319	-1.6774	-1.796	-2.8992	-2.1649	-1.2424	-0.3632	-1.3692	-3.5838	-3.2539	-3.336	-1.6552	-3.9119	-2.2567	-2.111	-2.3482	-2.4659	-3.174	-1.1465	-2.8707	-2.9057	-2.5239	-5.0151	-2.5596	-2.62	-2.4409	-2.5799	-0.91519	-4.902	-1.6896	-0.96578	-2.0736	-2.0683	-1.7594	-1.9034	-2.4219	-4.9969	-5.269	-2.3672
-12.295	-12.501	-13.428	-14.138	-12.267	-13.464	-11.757	-14.486	-13.682	-13.907	-14.642	-14.349	-11.533	-12.33	-14.459	-13.483	-12.082	-14.368	-11.817	-12.544	-12.767	-13.85	-12.718	-12.38	-11.185	-12.493	-13.79	-11.672	-14.536	-14.777	-13.712	-13.8	-13.638	-12.814	-13.973	-14.463	-13.788	-12.758	-14.199	-13.918	-14.075	-11.762	-13.957	-12.567	-14.785	-12.567	-14.456	-14.011	-10.763	-14.346
-7.8222	-10.77	-10.004	-10.25	-10.451	-10.686	-8.6675	-8.7694	-9.1313	-9.9817	-8.8516	-10.996	-10.71	-8.9622	-10.158	-8.5866	-9.6936	-12.731	-7.3082	-7.2625	-11.084	-8.9459	-7.3894	-9.8813	-8.6177	-10.979	-8.7175	-9.2668	-8.6736	-11.208	-9.5152	-7.7887	-9.9948	-9.6389	-9.2586	-9.4209	-7.7805	-8.8613	-6.8349	-9.0856	-9.4128	-6.8223	-8.652	-8.0112	-7.869	-10.302	-8.6714	-8.8642	-9.3652	-8.2434
1.1234	-0.014275	-0.36633	1.0857	-2.7505	-0.85609	2.8368	-0.54005	-3.2206	-2.3337	-1.8237	-1.3425	-2.418	-0.31223	-2.8392	0.14769	0.020198	-0.83915	-2.6974	-1.8715	-0.3639	-2.4214	0.6803	0.74152	-1.2737	-0.53331	0.79725	-1.6089	-0.14709	-0.89694	-1.8521	-2.9077	-3.0136	-0.79997	-0.55992	-0.90166	-2.2696	-1.3352	-0.87122	-2.4794	-4.5381	-2.4321	-2.1981	-2.0103	-2.6255	-0.49037	-3.5927	-0.57937	-1.2023	-1.93
8.363	10.584	10.575	10.162	8.4818	11.262	6.9773	10.961	9.5486	9.3485	11.606	11.105	9.9204	10.251	10.024	10.998	10.549	11.15	12.129	7.9935	11.202	10.471	10.187	10.052	10.069	11.209	8.2493	9.8521	9.2762	8.9055	9.1423	13.716	9.4222	9.3934	10.385	9.73	8.9886	9.7458	8.4222	10.143	10.359	11.936	10.288	10.365	8.388	10.396	11.515	8.2224	9.8001	9.5444
-8.9734	-8.9401	-9.0799	-8.2518	-8.8471	-10.064	-7.4278	-7.6323	-8.6792	-9.5171	-8.5269	-10.413	-9.8026	-8.6911	-7.8974	-9.9351	-10.648	-11.93	-7.7873	-10.174	-9.5628	-8.8337	-9.8531	-7.4485	-10.628	-8.0548	-8.6353	-8.47	-10.926	-8.341	-9.6788	-9.1524	-9.8037	-8.7603	-9.5638	-8.2271	-9.153	-9.8685	-9.466	-8.6869	-8.2577	-10.898	-12.169	-8.5702	-10.65	-9.0256	-11.341	-6.7093	-10.745	-11.32
-14.519	-13.519	-15.948	-13.345	-12.635	-15.218	-14.923	-14.627	-13.693	-13.241	-14.844	-14.163	-12.982	-12.795	-15.6	-14.896	-13.535	-13.904	-13.156	-12.939	-15.019	-11.889	-15.248	-13.852	-15.023	-14.312	-14.508	-13.693	-13.616	-14.428	-15.819	-16.253	-13.738	-13.702	-13.719	-14.762	-13.258	-12.35	-12.479	-15.114	-14.594	-13.714	-15.021	-15.614	-12.596	-14.24	-13.13	-11.897	-15.065	-13.898
-0.52572	1.0036	2.9142	2.086	2.6054	1.4875	2.1195	2.11	0.4955	1.7639	3.0104	0.68202	2.8169	1.436	2.1208	3.0386	2.0877	1.2481	2.2874	1.7321	3.7954	2.0182	1.1073	-0.51214	2.5824	1.6341	1.6415	2.0088	2.179	1.2101	3.169	2.1399	2.761	2.9511	0.083474	2.0997	2.4203	-0.30744	2.3669	4.2147	1.864	3.2606	3.1519	0.62849	2.1675	3.0434	2.9102	1.2255	2.2919	2.8436
0.57645	1.7759	0.28558	1.9687	2.1246	0.6155	0.81027	2.0525	2.7901	4.1104	3.2114	1.9727	1.7129	2.1945	2.4274	1.612	3.0247	1.9498	0.72319	3.2659	0.53931	2.7382	1.957	2.0716	2.3309	1.8595	1.818	4.6351	1.9792	0.75026	2.4474	3.0399	2.8431	0.43756	1.1029	1.4287	3.5337	3.5126	2.7276	1.5997	1.9876	1.9597	1.7546	1.2131	3.2011	2.1829	-0.67731	2.3434	0.73798	2.175
-1.6252	-3.559	-2.6034	-2.9898	-4.7873	-3.1065	-2.1716	-1.1203	-3.1346	-5.39	-3.9184	-3.9989	-4.1843	-2.3893	-3.5589	-3.4599	-3.8987	0.3452	-3.9447	-0.76723	-4.7683	-0.65248	-4.1421	-2.5947	-2.4123	-2.7959	-4.0132	-0.75792	-5.3809	-3.6912	-0.97397	-3.5164	-2.4596	-0.8435	-3.2465	-4.397	-3.0889	-3.4585	-4.5895	-1.8407	-2.1973	-3.1037	-3.3905	-4.4695	-2.8245	-4.4733	-2.8288	-4.0625	-3.1794	-3.1457
-21.357	-22.164	-23.036	-21.303	-23.532	-21.043	-22.106	-24.308	-22.885	-23.01	-20.767	-20.944	-24.102	-23.906	-23.326	-19.468	-22.465	-22.858	-21.128	-21.637	-22.589	-24.645	-23.793	-23.03	-22.675	-23.545	-20.11	-21.959	-23.499	-21.639	-22.997	-22.899	-23.072	-20.884	-22.388	-22.364	-21.931	-23.39	-21.803	-20.309	-22.362	-23.169	-22.986	-20.593	-22.095	-23.714	-21.729	-22.069	-23.323	-22.342
2.1886	0.57561	3.7534	1.6668	2.8166	1.3753	4.3284	3.7977	1.2371	4.4629	2.2485	2.681	4.5378	1.7022	2.2377	3.0671	3.3284	1.1329	2.8791	2.7989	2.3799	3.4452	0.99395	2.0613	2.4051	1.7572	3.8501	2.9288	4.3336	2.7082	3.6276	2.9416	0.94628	0.59135	2.5134	1.8111	4.0264	1.8362	3.3814	2.3359	2.1444	1.7412	1.5703	1.7539	1.6704	3.072	3.0989	1.8269	1.9583	2.7535
-10.498	-10.427	-10.789	-11.145	-11.26	-10.703	-11.544	-11.224	-9.2456	-11.667	-8.6844	-10.329	-8.7389	-8.3885	-10.635	-11.866	-12.418	-11.364	-9.4151	-11.573	-11.24	-8.4869	-9.7682	-9.2649	-9.974	-11.014	-10.909	-11.371	-11.447	-9.8935	-8.4601	-11.109	-10.04	-8.1067	-9.093	-10.704	-8.4419	-10.075	-11.604	-10.267	-8.8562	-8.3788	-12.207	-10.602	-8.4774	-8.4698	-9.668	-11.929	-10.13	-11.036
-0.87206	-0.17958	0.081841	-1.1632	-1.7036	-2.5047	0.70391	0.84145	-2.1373	-1.783	0.34402	1.341	2.5756	-1.3416	0.35029	-1.2684	0.5751	-0.1673	-1.0017	-0.49029	-1.9223	0.60941	-2.2298	0.4971	0.17949	2.1648	-0.095857	-0.42408	0.54753	2.6708	0.085482	-0.66564	-1.354	-0.7687	-0.0065858	-2.4847	1.9577	-0.24222	0.85481	-0.73671	0.28943	-2.3985	-0.37219	1.7922	1.3522	-0.25919	1.309	-0.15483	-0.34872	0.52955
-12.421	-10.44	-10.969	-12.427	-11.09	-11.882	-11.12	-10.86	-11.721	-13.36	-11.398	-10.352	-9.9254	-12.53	-10.903	-12.405	-12.4	-14.252	-11.386	-12.002	-12.923	-11.29	-10.935	-10.317	-13.953	-12.018	-12.15	-10.417	-11.413	-12.13	-11.121	-11.729	-8.9255	-12.262	-14.015	-11.274	-10.985	-12.365	-10.966	-11.844	-9.9689	-11.389	-11.138	-10.251	-10.777	-12.6	-12.267	-11.765	-14.14	-12.601
-11.766	-13.009	-12.769	-12.012	-14.097	-12.305	-13.222	-13.415	-9.3184	-12.905	-12.504	-11.613	-12.647	-11.839	-10.791	-10.708	-9.5167	-11.158	-11.799	-8.9809	-11.58	-9.7774	-10.588	-11.651	-9.9974	-9.8094	-11.609	-11.415	-10.655	-12.176	-9.5385	-11.317	-9.348	-10.065	-12.464	-13.375	-10.398	-12.606	-9.9342	-10.263	-9.6254	-11.486	-10.289	-13.215	-8.5137	-12.995	-10.381	-10.916	-11.621	-11.823
-10.886	-14.362	-8.2309	-7.7211	-10.687	-11.61	-12.458	-10.171	-11.046	-11.44	-11.117	-9.9989	-11.216	-12.36	-10.456	-13.228	-13.334	-10.483	-9.4164	-11.795	-10.957	-9.2549	-10.887	-12.715	-10.36	-10.307	-7.5506	-11.953	-10.793	-8.4491	-10.196	-11.845	-10.461	-11.238	-10.97	-13.061	-9.9	-9.8805	-12.22	-10.536	-9.3544	-10.258	-12.021	-11.54	-9.1623	-9.733	-10.187	-11.882	-9.7273	-10.707
0.96902	2.5683	0.91145	1.2975	0.62771	0.86504	0.19985	2.882	2.5954	1.41	-0.77714	0.82895	2.2263	3.6736	-0.67603	1.5563	0.51957	0.07985	-0.38581	-0.041901	0.084159	1.0423	2.473	0.57948	-0.58927	2.1236	1.9304	2.0295	1.393	0.58382	1.6715	0.81599	2.107	1.812	0.24042	3.0492	-0.019844	1.0453	0.55888	-0.5654	-0.30027	0.64966	-0.97482	2.6502	2.091	1.4048	3.4076	1.3322	1.0928	0.11589
0.27109	-3.0727	-1.2956	-4.0287	-1.0639	-2.369	-2.1451	-0.11984	-0.86006	1.0738	-3.0533	-0.65438	-1.6087	-3.3752	-0.48384	0.82713	-0.017051	-2.4818	-0.2468	-0.57118	-1.253	-1.4105	-1.6654	-3.8625	0.2808	-0.77159	-0.01917	-2.4148	-0.8705	-2.8113	-0.68031	-2.3348	-0.79361	-3.266	-3.0663	0.60733	-3.5831	-1.7869	-0.98752	-2.574	-1.9246	-1.3025	-0.71166	-1.3801	-1.3697	0.59282	-1.6293	-0.060185	-1.752	-0.040185
-9.5595	-13.953	-14.832	-14.188	-13.982	-11.531	-12.298	-13.953	-13.538	-12.844	-13.363	-13.83	-11.587	-12.203	-13.407	-14.785	-13.023	-11.834	-12.15	-11.144	-14.335	-14.325	-10.79	-13.8	-12.922	-13.142	-12.809	-12.895	-11.841	-12.516	-13.197	-12.674	-13.354	-11.627	-12.731	-13.069	-13.129	-13.226	-11.484	-13.121	-13.825	-13.596	-12.038	-12.455	-14.23	-13.309	-12.359	-12.575	-11.185	-13.055
0.76384	-1.5996	-0.97516	0.0025996	0.89235	-1.1151	-0.26323	1.3023	0.30649	0.2269	-0.5249	1.2192	-0.69912	0.67338	-0.38932	-1.988	0.25688	-0.21547	-1.3223	-0.49492	-1.2465	0.62849	2.3533	0.3173	0.33226	-1.4547	1.4873	-1.2381	0.18	0.028097	0.077897	-0.047392	1.2246	0.059821	1.7064	0.93353	-1.016	0.29785	1.9357	-0.32674	-0.28445	0.27539	1.0779	0.26959	-0.10614	-0.62017	-1.3282	-1.8205	1.4749	1.3018
-1.2297	-0.31195	-2.7849	-3.5696	-0.10581	0.026767	-2.0497	-1.7744	-2.3617	-4.0847	-4.8962	-3.6373	-2.7227	-0.25116	-2.3271	-0.67862	-1.886	-0.4456	-2.2255	-2.7042	-3.4394	-2.6387	-3.6425	-3.8093	-1.7035	-0.94018	-2.1513	-1.5852	-2.374	-4.0548	-3.6089	-3.5737	-1.8769	-3.167	-3.4176	-1.8836	-2.1052	-3.5443	-0.33493	-1.9667	-3.2588	-2.0569	-4.1714	-2.0447	-1.7261	-3.5581	-2.8524	-3.783	-1.4295	-2.3794
1.2398	3.1717	0.044207	0.75586	0.66546	-1.1414	-0.4312	1.595	-1.3414	1.5392	0.64742	0.0012809	-1.0429	1.9906	-0.33879	-3.0323	1.7004	-0.43255	-0.45296	0.27881	0.96567	-0.71203	-1.9047	-2.0554	-0.19535	0.98016	2.74	1.6483	-0.084176	1.222	-0.23241	-0.41692	-1.1617	0.55213	-2.1539	-0.55108	0.61476	3.0054	1.8101	0.50441	0.54078	1.1385	-0.010901	-0.050383	1.4918	0.44519	2.735	-1.826	2.7463	1.3063
3.1414	0.012412	0.61425	1.6487	0.68035	2.4117	3.1647	1.1221	0.76472	2.6431	2.0241	1.9153	0.90039	0.78247	2.8572	0.79222	1.5812	-1.1765	2.3567	2.4222	2.2674	1.6181	1.7328	-0.31357	2.544	1.3625	3.1279	0.52921	4.2058	1.5794	1.3722	-0.62571	1.975	3.8031	4.3788	2.0331	1.6723	3.1813	1.0175	1.9244	1.1402	2.2232	3.3847	1.0294	-0.64493	1.2144	-0.4416	2.3514	0.83179	2.9967
5.9871	7.31	5.8618	5.5036	7.517	6.9137	8.5963	6.0579	4.3067	5.7891	6.3712	6.475	7.7266	5.6107	5.1108	6.0438	5.619	5.0654	5.8319	7.3887	6.377	8.7984	6.3963	6.7365	6.3899	6.2868	7.0555	7.2096	7.0398	8.107	7.4091	6.8254	6.5921	8.4675	3.8292	6.242	6.3876	4.8214	8.0151	7.8705	6.0621	4.877	5.3146	5.7786	6.3484	6.7823	7.9703	9.8305	6.0962	8.6596
-1.6498	-0.68057	-0.88607	-3.734	-3.0273	-1.7301	-3.658	-2.6107	-3.3974	-2.8415	-2.2033	-1.2266	-2.6608	-1.4281	-1.4483	-3.3671	-2.477	-1.4651	-3.8331	-3.0556	-0.59566	-2.9864	-1.7834	-2.9044	-2.1291	-1.5825	-2.8938	-2.1008	-1.4346	-3.2795	-5.0823	-2.516	-3.985	-3.4622	-1.8917	-3.8943	-3.6505	-3.1894	-3.624	-3.9747	-2.1248	-0.79021	-3.129	-2.171	-2.6212	-2.8371	-1.6861	-3.3461	-2.6306	-3.7084
0.025771	1.4877	0.16177	2.7438	2.9112	1.7432	3.4455	1.1996	2.4056	3.3249	1.2696	0.32425	1.1338	0.30523	1.455	1.3331	2.1892	3.3709	0.097508	2.5864	2.5383	-0.30241	1.7884	3.3274	1.0589	-0.13503	0.93414	3.9614	3.2319	4.2384	0.27601	1.0869	4.2916	1.7656	0.98695	2.5405	0.29635	2.5768	-0.44799	2.3525	-1.589	2.0595	1.3901	0.85282	2.3903	2.44	-0.56321	0.60118	0.83765	2.5754
-6.1848	-7.9094	-9.0124	-7.5794	-8.5749	-5.4053	-7.5838	-8.0783	-9.4218	-10.069	-5.9167	-6.9133	-5.9611	-6.7253	-6.9003	-6.3327	-7.1774	-8.2668	-7.9291	-9.2219	-4.4561	-5.3148	-7.2587	-4.5181	-6.3135	-6.9484	-7.7973	-8.1047	-6.5897	-7.3421	-6.1619	-8.6898	-9.0738	-9.2261	-4.0248	-8.5463	-6.8369	-5.8417	-8.3656	-8.55	-7.0182	-8.6399	-5.38	-6.0121	-9.7769	-8.23	-7.093	-8.048	-6.914	-8.5288
1.2096	2.9496	0.63509	1.9973	2.1508	0.56971	0.20524	0.35904	3.0079	2.4686	0.011643	3.4389	0.87998	2.4565	1.2573	-0.379	1.4366	4.0056	0.78812	0.88828	0.84837	3.6726	0.40063	1.2931	1.5652	-0.61211	0.36905	-0.18258	-0.66782	2.9047	0.9478	2.4668	1.9183	0.17756	0.062651	-0.78291	1.2251	0.86776	0.58699	1.1822	0.91656	2.2384	2.5855	0.039525	0.65374	0.14202	1.5205	1.6285	-0.29629	1.8116
-1.758	-2.8292	-1.8624	-4.0081	-0.67711	-2.5724	-0.94781	-0.5519	-0.22953	-4.6049	-0.74536	-2.3568	-3.1926	-2.0434	-2.3743	-3.1493	-0.77736	-2.1234	0.4333	0.088555	-2.1552	-4.2821	-1.228	-2.1476	-2.1576	-2.4151	-1.472	-1.4784	-3.3557	-1.5881	-0.88947	-1.8922	-1.6974	-1.777	-1.2633	-3.4676	-2.5274	-1.3626	-1.5109	-2.287	-2.0503	-3.4096	-3.3229	-4.2714	-3.3213	-1.5722	-5.2852	-4.1764	-1.0819	-1.3954
-2.5198	-0.55774	-2.1827	0.28315	-1.1945	-1.532	-0.80258	-1.3745	0.48945	-0.93134	0.9567	-3.3803	-3.3094	-2.0944	-0.47604	-1.0477	-1.9267	-0.35679	-2.6595	-2.7028	-1.9881	-2.9514	-1.6027	-3.4572	-1.1328	-1.9063	-1.4608	-1.0961	-2.0575	-1.5603	0.34404	-1.6656	-0.83668	-1.1174	-2.0282	-1.9434	-0.60105	-0.67477	-2.3703	-1.8888	-0.31271	0.7173	-1.1729	-1.7969	-4.3411	-0.49621	-0.3492	-1.4081	-3.3776	-1.6959
-3.7399	-1.2351	-2.1445	-0.92975	-1.3116	-3.4568	-0.7684	-1.3511	-0.11527	0.18098	-1.8918	-1.2912	-1.692	-1.4743	-0.84308	0.0092604	-3.1491	0.37193	-2.277	-1.8501	-0.55691	-1.6545	-1.6049	-1.5563	-0.53236	-1.012	-1.0832	-3.0284	-3.0611	1.337	-3.9264	-2.4209	0.40618	-1.7441	-1.67	-2.0971	-2.1881	-2.651	-1.2724	-3.4374	-1.9265	-0.18345	-1.6642	-1.6626	-0.70535	-1.2682	-0.056476	-3.3359	-3.0155	-1.9159
-6.1946	-3.8327	-7.1903	-4.9545	-4.0204	-3.0169	-5.495	-3.6557	-4.8809	-7.852	-7.3763	-4.5578	-4.9273	-6.4198	-3.5045	-5.4636	-4.4635	-5.6456	-6.3845	-2.4398	-4.1913	-6.3303	-4.7986	-6.3655	-3.5125	-6.5449	-6.7737	-4.8015	-5.7689	-7.828	-5.8671	-5.6665	-5.8093	-5.1763	-6.4751	-4.2841	-5.9649	-5.3167	-5.1453	-5.3698	-6.7556	-7.1132	-6.2762	-6.0036	-8.6802	-5.0315	-5.1035	-4.7499	-5.5585	-5.8395
-10.387	-11.779	-15.595	-12.042	-14.188	-13.968	-13.914	-13.189	-14.169	-11.848	-12.517	-13.381	-12.331	-13.237	-13.274	-14.01	-14.278	-15.892	-14.54	-11.084	-13.263	-12.718	-12.625	-14.202	-15.421	-12.272	-13.127	-12.048	-11.843	-12.126	-12.886	-12.714	-12.676	-11.082	-13.954	-13.872	-11.429	-11.552	-11.135	-11.235	-15.24	-14.063	-11.741	-13.025	-14.681	-12.514	-14.26	-12.071	-13.176	-13.253
-4.8192	-3.8052	-5.4833	-4.1908	-4.3524	-4.4116	-3.1576	-5.6146	-3.3974	-1.918	-3.9985	-2.5006	-3.7899	-2.8194	-2.4917	-3.5014	-3.0583	-3.2889	-4.5502	-4.7199	-4.5629	-6.6154	-7.2494	-3.4292	-3.5788	-6.1487	-3.9407	-4.6522	-5.0484	-3.9242	-2.768	-1.7069	-2.7973	-4.4697	-1.388	-3.5993	-3.3778	-4.0739	-5.5194	-2.7559	-5.8475	-2.7269	-3.7527	-4.7853	-1.9291	-6.3843	-4.9521	-3.8551	-4.4392	-4.797
1.9102	-1.0573	0.22619	0.90243	-1.3755	0.4776	-1.9838	-0.4505	-0.31288	-2.0908	0.12439	0.56762	-1.2326	-0.66633	2.0752	-1.7486	1.5732	0.46962	-0.55567	0.48233	-0.9008	1.8559	-0.86528	0.6041	-0.69956	-0.047261	0.97421	1.5966	1.0889	-0.037119	-1.2419	-0.26064	0.51621	1.2472	-0.66767	1.1829	-2.3099	0.34742	1.3937	0.010266	-1.1945	0.016944	-1.0768	-0.93118	1.0956	0.017181	-3.2582	0.18203	-1.418	-1.4181
-1.1465	-3.4239	-1.6824	-1.0797	-1.3222	-1.9126	-2.8023	-2.1414	-0.38508	-2.2237	-1.3928	-2.3121	-3.1925	-2.0728	-0.89983	-0.33893	-3.8794	-0.6607	-2.5799	-0.39042	-1.2927	-1.4625	0.34545	-0.79811	-2.2041	-0.44342	-0.8048	-0.038802	-1.2782	-0.40661	-3.0586	-2.5453	-1.8091	-1.0396	-1.3976	-0.40421	0.94582	-2.6296	-2.2013	-2.0062	-1.8094	-2.3813	-1.8919	-2.5922	-2.4834	-1.6751	1.0243	-1.4654	-1.1034	-2.7108
-2.6413	-2.2169	-1.7067	-2.495	-3.0183	-3.9355	-2.5429	-3.8007	-1.865	-2.9294	-2.2994	-0.79266	-2.814	-1.5211	-2.1016	-2.9609	-1.5226	-0.78778	-4.51	-2.3668	-3.3977	-2.4651	-3.051	-4.7611	-1.7887	-3.2265	-1.9439	-2.0767	-4.5019	-2.6658	-2.2802	-0.39421	-3.5753	-3.0676	-2.1755	-3.7429	-4.6828	0.13592	-3.481	-1.2392	-2.3863	-3.4802	-4.9526	-2.2084	-0.23089	-0.83898	-2.0495	-3.0045	-2.5872	-2.7105
1.388	2.8065	1.5257	2.0725	3.9235	0.90817	1.0764	2.5388	1.2339	2.0626	1.7411	3.2856	0.58066	0.68332	-0.43817	1.3108	-0.014877	-0.99061	3.8813	1.4074	1.2014	2.6734	-0.50762	2.5773	0.30681	2.3348	2.479	3.9191	1.1759	1.4642	3.3014	1.0418	2.7005	2.9946	2.9814	2.0842	1.657	0.13578	1.6353	1.4258	0.1831	-0.014361	2.0351	2.171	2.7642	-1.8868	1.3543	0.62349	-0.59769	2.6624
-11.067	-8.8144	-9.6122	-8.7752	-9.1201	-10.547	-10.959	-10.472	-12.963	-10.133	-9.2403	-6.8399	-8.3198	-9.6826	-9.6014	-8.2556	-10.474	-8.8999	-8.4087	-10.314	-9.5466	-9.5986	-9.2372	-8.0843	-9.4385	-8.1806	-7.0226	-9.1443	-7.9801	-10.873	-8.7453	-8.24	-10.035	-8.8849	-9.8589	-10.952	-8.6616	-8.4775	-6.7868	-8.0145	-7.7729	-11.306	-10.385	-8.514	-10.703	-7.3582	-6.7821	-8.128	-7.1595	-7.6235
1.8929	1.1268	1.0741	1.0205	0.34672	1.1329	2.178	1.0548	1.141	0.19614	2.0054	2.2219	1.1063	2.7856	3.0543	0.45016	1.2476	0.94867	2.5595	3.1731	2.2582	3.8745	1.5663	1.8003	1.1049	-0.1375	0.72656	1.8412	0.34711	1.5092	3.9951	1.4976	1.8177	0.85936	2.3792	1.6291	-1.2592	0.50177	3.3533	2.5753	-0.3405	2.0109	0.39223	1.874	2.5953	1.1142	2.9596	3.0939	1.4552	1.6676
-9.7166	-10.765	-8.4364	-6.9661	-10.247	-10.418	-9.3614	-9.2019	-9.1465	-10.378	-8.418	-10.678	-8.7482	-10.262	-8.4875	-9.8123	-10.035	-8.2218	-7.0245	-7.0307	-9.1985	-8.7242	-8.2365	-9.2908	-7.7701	-7.6457	-7.6305	-8.9287	-8.3217	-8.2301	-7.6857	-10.19	-8.6657	-8.2576	-10.182	-7.2231	-9.2899	-10.351	-7.9344	-8.9762	-7.5154	-10.36	-6.316	-7.673	-8.1616	-9.8156	-7.5833	-10.344	-9.0437	-8.2627
-10.646	-10.48	-7.5813	-10.265	-7.3132	-9.9576	-10.542	-10.176	-8.6257	-9.7429	-8.426	-8.6879	-7.7239	-9.9574	-8.6798	-10.345	-6.932	-9.9572	-8.9188	-9.82	-10.86	-11.513	-8.202	-9.8928	-10.507	-10.019	-10.346	-7.9836	-8.2638	-8.2137	-10.545	-10.063	-7.9965	-9.444	-11.846	-9.1906	-8.7472	-9.1408	-8.4095	-9.66	-9.6887	-7.7912	-11.132	-11.307	-9.1569	-9.084	-8.9209	-8.5003	-8.5321	-9.1499
4.2434	0.22829	2.2841	1.4736	3.4811	2.3061	0.28425	2.9293	3.9204	1.7086	1.2912	-0.18563	-1.513	3.2483	1.0268	0.26847	1.7822	2.1516	-0.10455	2.2522	1.9239	1.5143	1.9262	1.4298	-0.558	-0.72502	2.6564	0.78372	-0.1189	0.33637	0.71946	1.6185	0.3045	2.1755	4.5068	-0.69595	0.29281	1.2872	-0.4817	2.081	1.228	0.94556	0.6532	2.8969	0.27622	-0.21219	4.8541	0.17924	0.73489	-1.0983
-4.0433	-1.2985	-1.7664	-2.7752	-1.6824	1.0825	-1.9828	-1.2234	-0.96047	-2.0832	0.57613	-1.9771	-2.185	-3.1075	-1.371	-0.47924	-2.5927	1.8245	-1.5618	-1.7248	1.2549	0.91558	-1.5202	-2.0155	-1.7357	-3.3305	0.41943	-0.75803	-2.6278	-0.78102	-1.2148	-2.6889	-2.059	-2.6677	-2.3837	-2.1835	-0.2457	-3.0552	-0.72104	2.2949	0.064778	-1.1523	-2.0471	-0.99501	-0.69586	-2.6792	-2.4457	0.074532	-3.0921	-3.0088
7.1218	7.1366	5.9412	7.3846	7.6757	7.4621	7.1625	6.877	6.431	7.3836	8.0181	7.3914	8.2198	7.2937	6.868	5.0435	5.9619	6.5679	7.1999	9.8078	6.6796	6.4033	7.3178	4.145	6.7153	6.9532	6.1248	5.9117	6.1802	5.0487	9.1043	8.1103	7.3058	6.7236	5.9504	4.2299	4.5585	5.9251	9.3206	4.2791	6.6971	6.6038	6.718	3.9453	7.445	8.1573	7.1319	5.6337	5.4627	7.1772
-13.866	-12.631	-15.187	-14.616	-13.153	-13.404	-13.934	-12.2	-14.448	-11.961	-11.921	-13.651	-9.8301	-14.206	-9.4776	-12.507	-13.365	-13.842	-13.638	-13.931	-14.568	-13.1	-13.649	-13.291	-13.474	-11.89	-12.454	-14.227	-13.999	-12.101	-13.743	-13.776	-15.425	-14.986	-12.64	-12.583	-12.751	-15.054	-15.6	-13.445	-12.006	-12.68	-12.064	-10.367	-14.317	-13.114	-12.414	-14.05	-12.784	-14.386
-0.93739	-2.7112	-4.1204	0.67644	-2.1464	-3.936	-2.4192	-2.1574	-0.8455	-1.0236	0.6847	-2.1623	-1.7294	-1.7371	-1.4919	-1.0778	-3.7514	-1.3531	1.1532	-2.5862	-0.51835	-0.6111	-3.2561	-1.2697	-1.7331	-1.644	-0.99926	-2.2037	-2.6715	-2.3127	-2.8398	-4.2634	-0.53636	-0.19366	-2.8685	0.17949	-2.8183	-0.68338	-1.792	-0.64124	-2.0173	-2.4419	-3.0888	-1.1439	-2.5641	-3.9925	-2.1623	0.80609	-2.5298	-0.67877
7.0263	6.0895	8.0257	7.6725	6.2572	7.8533	7.6635	5.9166	5.7888	6.8283	6.3575	8.6977	9.2075	6.586	4.5322	5.3817	5.9377	6.0029	6.7593	6.1178	7.6824	7.6824	5.7696	6.1519	7.232	7.8888	6.4793	8.3919	8.5791	7.2915	5.5351	5.2165	7.266	6.5081	8.1458	9.2323	5.4796	7.3602	7.1023	6.4688	6.2641	7.0714	7.6812	6.9049	7.1741	7.4676	5.6634	7.3027	7.3584	5.6636
-11.073	-12.458	-10.517	-13.239	-13.646	-12.852	-10.794	-10.571	-10.262	-9.1742	-10.547	-13.043	-12.8	-9.7108	-12.672	-10.362	-11.239	-11.461	-10.727	-11.449	-11.201	-11.085	-9.965	-12.102	-9.8422	-12.01	-10.288	-12.322	-10.012	-10.102	-11.891	-12.349	-12.539	-11.7	-12.795	-12.606	-13.29	-11.866	-12.21	-13.361	-10.62	-13.49	-11.064	-10.436	-12.225	-12.688	-11.627	-10.449	-10.234	-12.16
-11.63	-8.9253	-7.7497	-10.199	-7.9686	-10.265	-10.85	-7.5748	-10.503	-8.7439	-11.5	-10.894	-10.368	-11.634	-13.936	-10.875	-12.402	-12.571	-11.048	-10.708	-12.262	-9.3097	-8.1662	-11.71	-9.4131	-10.314	-12.211	-9.3047	-11.599	-8.3504	-9.6406	-12.307	-8.0351	-10.418	-11.393	-9.5169	-12.674	-12.214	-10.73	-11.354	-9.5099	-10.202	-10.031	-8.8201	-12.427	-10.321	-10.192	-11.689	-12.856	-11.024
1.1285	-0.38516	1.29	0.30448	0.87439	-0.37256	-2.8829	0.52801	-1.4495	0.52098	0.39847	1.4525	-2.0674	0.81623	0.24604	0.89108	0.79166	-0.69447	1.4244	-0.28824	1.7699	-1.1768	0.66413	0.93615	-1.6419	0.86797	-1.8148	1.0887	1.7554	-0.56132	0.91922	2.4773	-1.8189	0.51217	2.0848	-1.1323	0.65539	1.5555	2.1255	0.11219	2.2542	1.244	0.21396	0.39112	1.0466	0.81347	-0.5157	0.13779	0.23116	-0.97622
-6.7767	-6.6955	-8.396	-8.0237	-9.0968	-9.5997	-9.2474	-9.5395	-7.4293	-8.5257	-7.5738	-6.0569	-7.2161	-7.6132	-8.328	-7.7505	-8.3629	-6.7117	-5.804	-7.8015	-7.5259	-8.193	-5.6735	-9.3032	-5.288	-7.6561	-5.2803	-6.9143	-7.6491	-7.4703	-6.6724	-6.2425	-7.5012	-6.8705	-8.6849	-8.613	-5.8642	-8.4802	-7.0006	-9.2909	-8.9839	-7.3538	-9.5025	-7.1417	-8.2104	-7.6684	-6.3141	-9.2748	-8.4532	-5.5548
-3.3946	-3.3828	-5.3724	-4.2392	-2.5081	-6.0674	-1.4529	-5.1393	-4.0874	-4.1279	-3.483	-2.1512	-3.9419	-2.4914	-4.3256	-2.2929	-3.2884	-0.068074	-4.0736	-3.5795	-2.5713	-5.5312	-2.9664	-3.2074	-3.0992	-4.9946	-5.5648	-4.4928	-7.366	-3.6461	-4.7033	-2.9263	-7.353	-2.6298	-0.8963	-4.9632	-3.4802	-3.9226	-3.7463	-2.4296	-2.16	-3.6605	-3.0427	-2.5379	-3.8954	-4.2301	-4.8892	-6.4984	-4.6237	-3.1545
-13.807	-15.08	-13.915	-16.846	-14.708	-14.735	-14.927	-14.578	-13.656	-13.346	-12.288	-12.957	-15.243	-12.393	-13.952	-13.812	-12.622	-15.244	-15.455	-15.608	-14.13	-12.867	-11.614	-14.497	-14.814	-12.634	-12.755	-13.748	-13.477	-16.684	-14.452	-14.075	-15.098	-15.343	-13.264	-13.109	-14.214	-13.13	-12.465	-14.784	-15.707	-13.151	-14.579	-16.126	-14.833	-14.122	-16.847	-13.207	-13.562	-14.571
-2.1566	-3.0443	-4.3023	-5.9934	-2.6628	-0.5686	-2.0675	-4.834	-1.9273	-2.2798	-4.3	-1.4798	-1.831	-6.199	-3.737	-6.1295	-4.7589	-2.3348	-2.5449	-3.6146	-2.2299	-5.562	-1.659	-4.1996	-3.8223	-1.1171	-2.6081	-2.2999	-5.0269	-2.1029	-4.2432	-3.899	-3.3057	-3.8263	-3.4716	-2.0001	-3.1505	-3.6445	-1.7494	-2.8568	-0.97763	-4.3901	-2.8068	-2.2008	-1.5235	-3.2478	-3.1173	-3.7235	-2.4849	-2.5155
-0.24878	1.2746	1.4994	0.42067	-1.0747	-0.20722	2.5174	1.5217	-0.41394	-0.56709	-0.53626	-1.0417	-0.54828	-0.94461	-2.5558	0.33312	-0.70788	3.0352	0.98096	-0.8507	-1.0486	0.75731	1.9791	3.0681	1.8895	1.468	-1.5995	0.78676	0.51166	3.9397	0.029692	0.33407	2.2675	0.44472	-0.43649	-0.61273	0.9387	2.0328	-1.4922	0.57337	0.16868	-1.2527	0.90184	-1.2553	-0.25145	1.7385	0.93358	0.40683	0.34494	-0.35474
-5.2356	-3.0403	-2.4332	-3.0111	-3.8449	-4.6381	-3.944	-3.1199	-3.5202	-3.5713	-3.8759	-5.115	-5.1506	-5.4674	-5.3361	-5.0277	-4.0503	-4.0209	-3.183	-3.7207	-4.7778	-4.7814	-2.4055	-4.8614	-6.2649	-1.6194	-5.0491	-5.1282	-3.8507	-5.1121	-4.0193	-8.1974	-4.2497	-2.8924	-6.2065	-6.8858	-4.0351	-3.4932	-4.7494	-4.0988	-3.4144	-4.3266	-2.4329	-5.3463	-3.8858	-5.1825	-7.2065	-3.8504	-5.9733	-3.9261
-1.2052	-1.4417	-1.7278	0.68454	-2.8459	1.7922	-0.50603	-1.2323	-2.2535	0.18559	-1.03	1.3364	0.56427	-0.29221	1.04	-0.64922	0.9328	-3.2166	-0.84389	-2.5829	-1.3047	-0.6623	-1.0603	-0.71354	-0.88259	-2.3427	-2.2044	-0.29878	-1.562	0.76263	-1.1533	-1.4113	-2.7365	-0.91262	0.58403	-1.7975	0.045194	-0.47695	-2.509	2.5323	-1.5529	-2.0878	-1.4284	-3.2496	0.42522	-0.7362	1.8975	-1.1304	-1.6648	-0.85194
1.1444	3.0215	1.4273	1.6149	4.4497	2.1929	3.1733	4.7508	2.4779	0.9309	1.0553	0.23802	0.96519	2.482	1.3674	1.922	-0.62309	0.47539	0.93126	1.3134	2.5504	2.7539	1.1449	2.3757	0.54965	4.1497	0.64257	3.0912	0.68795	1.3967	1.5607	1.1089	0.055375	2.3314	1.0784	0.77625	0.31216	1.9842	1.7904	2.7043	3.4187	1.6174	0.45807	2.6694	0.98812	-0.30247	0.17095	2.2506	1.3288	2.3665
-3.7531	-4.4705	-2.639	-4.2291	-3.5017	-4.0605	-3.8362	-1.912	-2.56	-5.913	-5.6393	-0.53472	-5.4171	-4.8294	-2.5877	-2.1459	-4.5187	-4.6215	-4.3306	-2.4632	-4.1146	-4.5962	-2.8535	-3.1767	-4.6818	-0.58843	-1.5308	-4.1513	-3.9192	-1.1894	-1.8051	-3.4334	-4.0697	-3.6003	-2.5852	-4.8642	-4.4956	-1.8864	-2.7034	-4.3658	-0.72793	-2.9177	-0.98392	-1.6426	-4.2884	-5.5691	-3.2882	-3.1197	-2.1615	-2.3039
5.6304	4.6842	4.8453	2.8841	5.4278	4.9347	2.9824	1.2401	2.4653	5.3211	4.5761	4.5233	4.6476	5.3739	5.4601	4.5476	5.7596	4.5692	5.0207	4.0296	4.3811	5.2226	4.7415	4.3068	5.7125	5.868	5.3308	2.6339	4.1961	4.3793	4.8241	5.8666	3.609	2.6238	4.2253	5.4282	5.0111	3.3093	6.187	5.4488	5.0395	7.0663	5.2072	5.2771	5.2502	5.9875	4.6665	6.3971	4.8628	5.8215
0.044075	-0.54259	0.80319	-0.76398	-2.0118	0.86897	2.1022	-2.5015	-0.97519	-1.453	-0.12209	1.2011	-0.26577	0.56788	0.11569	0.76899	-0.9856	0.45403	-0.36204	1.6194	-0.79749	0.41888	1.7945	-1.749	-1.0023	-0.29332	-1.0729	-1.3582	-0.67764	-1.0637	-2.0464	-1.5297	1.3177	-0.23009	-3.1811	0.65939	-1.5737	-1.4995	0.99051	-0.42338	0.102	0.2354	0.62281	-0.23273	0.85946	-1.8204	-1.1474	-0.73416	-0.85182	-0.30283
1.4216	0.87186	0.42395	1.0684	1.3447	0.27094	-0.073776	-0.79067	-0.58255	-2.2867	-0.57146	0.94731	-1.1441	0.25824	0.07813	1.9592	0.66342	2.782	0.80048	-0.35133	1.0311	1.279	0.81208	-2.8363	0.72781	0.8264	0.68783	1.532	2.703	-2.5646	0.74964	-1.9951	-0.49456	-1.6863	2.3693	-0.27842	0.16935	1.0891	-2.2426	0.73523	-0.88208	0.039937	-1.2925	1.2156	0.21598	0.9433	-0.85035	0.31907	-0.32921	0.42636
-0.35882	-0.49537	0.18449	-0.22144	0.54757	0.30831	-1.4088	1.2597	1.0908	-1.2555	1.3877	1.2178	-0.33842	-0.43436	0.53576	-0.30175	0.38875	1.5948	0.04804	-2.7164	2.9815	1.2156	0.6536	2.2561	-0.21914	0.29474	-0.74574	-0.31579	1.0704	1.447	-0.7737	0.18941	-0.0028005	0.010177	-0.7888	1.0788	1.6062	-1.176	1.5473	2.0388	0.29825	-0.47921	0.042577	-0.17478	1.5489	-0.23771	0.16983	0.19355	-1.5539	-0.66088
-14.186	-14.555	-13.648	-13.162	-15.622	-13.962	-14.593	-13.519	-12.691	-13.785	-13.201	-13.568	-14.253	-14.672	-13.156	-15.483	-13.651	-14.271	-14.427	-12.297	-10.604	-13.451	-12.446	-14.3	-15.284	-16.805	-15.181	-14.937	-16.728	-12.093	-13.272	-13.469	-13.937	-11.692	-15.412	-13.86	-13.422	-12.116	-11.086	-13.411	-13.435	-14.697	-15.773	-13.516	-16.053	-16.784	-12.321	-13.304	-14.884	-13.145
1.2597	-2.5012	-2.4697	-3.1253	-0.43923	-3.6147	-3.7272	-1.7377	-2.5929	-1.0938	-1.3149	-3.9967	-3.1724	-0.061633	-1.8583	-1.2388	-2.6699	0.59719	-0.9833	-3.7115	-1.2419	-2.8145	-3.398	-3.2396	-1.6105	-0.90398	-0.83983	-2.0247	-1.6298	-2.8216	-2.6718	-0.83144	-1.4642	-1.7112	-2.1743	-0.68967	-2.6622	-2.5929	-0.33395	-2.4307	0.088739	0.9514	-3.6583	-4.1091	-2.6993	-1.7175	-2.5197	-3.9269	-0.090497	-2.7491
-0.5021	0.59677	0.61984	0.76094	1.7222	1.4349	-1.5194	-1.7532	1.4407	-0.77166	0.18736	-0.44472	-1.8784	0.81663	0.80184	0.61347	-0.12613	1.2696	0.13479	1.4087	-1.3602	0.64197	0.64695	-0.73272	-0.1113	0.5004	1.4558	1.1234	1.3032	1.3519	-0.60404	0.28267	-2.676	-0.43577	2.1588	1.3644	-2.2999	0.36275	-0.89355	0.3589	0.59242	1.7862	-0.21224	-2.4707	-0.38107	1.1941	0.057646	0.82425	-1.2939	-0.90879
4.6045	3.5921	5.1435	5.1583	4.0014	5.3752	4.4616	3.977	5.606	4.4591	4.6572	4.999	3.066	3.4891	4.4003	2.5964	4.7663	6.1593	2.2547	5.9751	4.4368	4.1631	4.137	4.4353	2.7341	3.7005	5.9739	3.4706	3.4742	5.8056	3.762	4.2807	4.0151	2.7643	4.5841	3.6399	4.1727	4.2863	6.3855	6.1363	6.8823	3.2417	4.6317	5.7033	4.0693	7.3617	5.5576	2.1069	3.9228	3.2467
-11.921	-11.138	-12.167	-10.681	-10.435	-10.454	-12.656	-10.35	-10.847	-11.311	-10.582	-12.829	-11.773	-12.528	-9.2701	-9.8103	-9.8718	-11.636	-11.534	-12.43	-11.753	-11.216	-11.878	-11.444	-11.231	-9.6355	-11.561	-12.431	-13.066	-11.859	-9.5728	-13.814	-12.797	-12.989	-12.152	-11.601	-12.474	-11.046	-13.229	-12.03	-15.253	-11.613	-10.181	-9.6539	-11.063	-13.778	-9.8065	-11.424	-11.78	-14.021
1.7259	2.6665	4.0829	4.2998	2.5	4.4615	2.9104	5.2823	2.9124	4.2505	4.2259	4.2037	2.7329	2.5459	2.2422	4.4856	2.6597	2.888	3.6401	4.492	1.2811	3.3431	4.2328	0.87097	-0.08582	2.3267	4.3005	1.6016	2.0577	4.9062	2.1232	2.1348	5.0833	5.0263	3.1202	1.1356	2.2468	3.2621	4.4594	3.4577	3.105	2.7336	2.6488	4.657	2.8663	6.5607	5.8603	2.9439	3.5339	4.0554
-11.234	-10.86	-13.563	-10.51	-11.717	-10.478	-11.611	-12.092	-10.211	-9.6155	-10.019	-11.855	-11.032	-13.303	-10.662	-11.709	-11.917	-9.6278	-11.451	-11.659	-12.932	-13.885	-12.049	-10.769	-10.232	-10.61	-11.636	-12.186	-10.852	-12.021	-11.657	-11.645	-10.111	-13.414	-10.6	-11.387	-13.478	-11.269	-12.039	-10.693	-11.075	-11.564	-10.673	-9.5015	-10.282	-10.17	-11.823	-11.796	-12.162	-11.522
-23.544	-21.341	-23.144	-20.022	-18.947	-23.047	-22.832	-22.342	-24.176	-23.288	-21.435	-22.086	-23.29	-22.909	-22.714	-21.722	-21.588	-23.697	-23.994	-23.548	-20.29	-23.177	-20.007	-22.401	-21.27	-23.428	-23.862	-20.334	-22.167	-23.688	-22.963	-20.584	-21.419	-20.985	-23.243	-23.211	-22.258	-21.942	-20.598	-23.196	-23.014	-22.469	-22.863	-23.074	-20	-21.782	-21.902	-21.11	-21.889	-23.201
-5.6892	-7.2057	-6.0357	-1.9242	-5.0333	-6.0217	-6.1774	-5.4398	-4.9259	-6.6937	-5.3072	-4.7447	-6.8536	-6.2151	-5.8305	-7.2135	-5.7416	-6.7643	-5.043	-6.6432	-6.9519	-3.8042	-6.4899	-6.5946	-6.9069	-6.469	-6.4342	-7.4497	-9.8338	-6.8947	-5.4794	-5.1858	-7.9609	-6.3628	-7.8693	-4.6757	-6.2998	-5.1484	-6.9806	-7.4192	-7.0335	-6.3353	-7.5271	-5.7553	-6.5551	-5.7485	-5.3929	-5.7965	-6.1557	-6.2404
0.28089	0.4095	-0.42364	1.0046	-0.60307	0.36075	0.42287	1.9859	3.0271	-0.53653	1.8907	0.70694	0.037434	-0.070709	2.0028	0.63704	2.0529	2.2264	2.0559	0.80729	0.079933	3.7147	0.27673	1.3151	2.2099	1.9414	0.35386	1.0033	1.2994	1.7129	-0.76142	1.2949	0.52982	-0.54021	-3.1337	0.87438	1.1691	1.9394	1.508	-0.52475	0.57162	1.0407	2.6643	0.82214	-0.15192	-0.49771	-0.80123	1.2559	0.83459	1.0342
-12.308	-10.286	-10.871	-11.943	-9.2792	-11.907	-10.575	-12.192	-11.087	-11.189	-10.274	-12.276	-12.659	-12.076	-13.519	-12.343	-13.39	-11.923	-11.507	-9.8272	-12.064	-12.167	-9.6342	-12.824	-10.903	-11.847	-12.754	-10.189	-10.134	-8.8517	-11.921	-13.582	-13.18	-12.74	-12.207	-11.673	-9.9546	-11.684	-12.392	-11.908	-9.9903	-11.283	-10.599	-12.933	-13.631	-10.093	-7.9164	-11.78	-11.232	-10.753
-5.5647	-3.4003	-4.3951	-5.9229	-7.2843	-6.2947	-4.9206	-6.9159	-7.2253	-4.4506	-6.2892	-5.4715	-4.6645	-8.5712	-5.8953	-6.4861	-2.5834	-6.5417	-6.5161	-6.5875	-4.6809	-6.6836	-6.6001	-5.6158	-5.3779	-5.6591	-6.4033	-4.9969	-6.0377	-4.5772	-8.0932	-5.4305	-5.1382	-4.7749	-4.8293	-5.139	-4.0907	-6.031	-6.2887	-6.4422	-5.0398	-3.8528	-5.2763	-4.0575	-5.7676	-5.2513	-4.584	-3.9247	-7.6266	-5.0938
-21.3	-20.939	-18.557	-21.644	-20.776	-20.92	-19.971	-19.729	-18.541	-19.243	-20.051	-20.522	-20.643	-18.916	-22.994	-20.14	-20.142	-20.487	-21.799	-20.494	-20.823	-18.632	-20.394	-20.856	-19.064	-21.911	-20.448	-22.556	-21.936	-20.816	-20.49	-22.646	-21.015	-23.674	-21.613	-22.68	-19.323	-20.098	-19.95	-20.641	-22.111	-20.54	-18.067	-24.444	-21.978	-21.981	-21.569	-21.565	-23.428	-22.065
-13.387	-10.913	-12.952	-13.36	-12.9	-14.402	-14.655	-10.864	-12.207	-14.152	-13.081	-14.591	-13.089	-13.503	-13.35	-14.179	-12.16	-13.827	-13.112	-11.32	-12.27	-12.856	-14.26	-13.618	-11.773	-12.051	-13.319	-13.105	-12.677	-12.548	-14.712	-14.483	-12.225	-11.503	-12.659	-13.855	-13.444	-15.008	-12.994	-13.535	-11.304	-14.81	-13.719	-15.118	-13.301	-13.479	-13.78	-12.52	-12.522	-14.592
7.837	8.8787	10.291	7.7177	7.5004	8.8965	8.4624	9.5767	10.341	6.327	8.3482	9.0779	7.0276	8.6824	5.7677	9.1379	8.3182	9.104	8.1335	6.8421	7.8799	11.2	9.5775	8.8078	8.5002	7.0717	9.2845	7.9343	11.262	7.6224	6.7068	8.6907	6.6497	8.6946	7.4078	8.2431	10.562	10.149	11.555	7.5279	8.3603	7.4814	5.6809	9.3273	10.909	8.0493	8.4635	8.3696	9.0079	8.2458
-5.9908	-2.7754	-2.8078	-2.0315	-4.6818	-0.59048	-4.8965	-2.9233	-3.2255	-4.3661	-4.8122	-1.6123	-4.9077	-3.6305	-3.9198	-5.2088	-2.7317	-2.0382	-3.9083	-3.8315	-0.87063	-2.5561	-5.6581	-3.7561	-3.2407	-3.354	-3.6328	-1.3545	-2.2772	-3.0076	-2.6489	-4.5564	-5.3782	-3.8851	-2.8014	-1.5628	-4.2813	-3.1753	-4.5593	-4.0098	-4.5994	-2.1768	-4.5666	-3.5982	-4.5714	-3.8479	-4.7434	-4.3327	-3.3291	-5.2923
-0.40758	2.1001	1.815	-2.5187	0.3868	1.4309	-1.7916	-0.66345	1.2547	0.049758	0.19238	2.0849	0.40761	-0.88122	0.21165	0.578	0.11916	0.88688	1.3133	-0.090473	-1.0611	0.064023	3.3334	-0.71769	0.84188	1.024	2.2608	0.35458	0.12193	-0.063794	1.4852	-0.27906	1.7367	1.8715	0.53195	0.056009	0.7061	-0.07799	1.3755	0.22993	-1.8852	0.56251	1.7736	-1.4717	2.9346	-0.8368	-0.24967	1.309	-0.83292	1.2687
6.5846	4.1833	6.6061	4.5434	4.0755	7.4434	4.714	3.1835	5.8735	4.2292	5.0163	5.4283	4.2382	4.8281	6.0276	5.114	6.1404	4.2735	4.3192	3.6291	5.0365	5.7915	4.7771	5.6781	4.6741	5.7659	6.4781	5.5327	6.3252	6.5917	5.9745	2.3929	4.0977	4.4898	6.6426	6.8506	6.0447	4.9598	6.4257	2.4898	4.7933	1.4558	5.3534	7.1984	5.0328	4.7495	3.9323	5.3133	6.1545	5.8625
-11.165	-14.307	-13.991	-13.205	-12.051	-13.863	-14.368	-11.932	-13.946	-11.248	-11.565	-14.645	-13.933	-11.627	-11.964	-12.905	-13.757	-11.527	-13.818	-12.991	-13.09	-12.659	-14.216	-13.317	-14.193	-10.578	-14.903	-11.05	-12.939	-13.636	-14.281	-12.196	-14.089	-12.857	-12.096	-11.955	-10.589	-11.326	-13.84	-12.43	-12.242	-11.625	-12.791	-13.154	-13.858	-13.489	-12.399	-14.624	-10.958	-13.326
0.97663	1.6807	3.2437	2.1358	2.8989	-0.054486	1.5156	0.30583	0.88721	2.7759	1.5862	2.4686	1.2876	-0.25721	2.0468	1.8214	1.0862	1.8901	1.9384	0.066454	2.3344	3.2096	1.2109	0.54241	3.332	2.6115	1.6021	-0.2607	0.2884	1.8612	2.6573	1.2247	0.80219	2.7024	0.78072	1.4121	3.0344	0.091174	1.0721	1.8606	1.2267	-0.39373	1.2787	-1.155	3.2828	0.57246	1.1903	0.31342	3.3158	1.9632
-13.857	-13.48	-15.986	-14.372	-13.452	-15.3	-14.903	-16.053	-13.525	-12.914	-12.761	-14.19	-14.361	-15.457	-14.552	-15.968	-14.09	-14.089	-16.214	-15.725	-15.343	-13.7	-16.136	-15.419	-13.331	-13.445	-15.838	-12.194	-14.298	-17.215	-13.645	-13.478	-14.021	-13.567	-16.214	-15.708	-14.898	-14.331	-14.527	-14.417	-14.926	-14.68	-15.13	-14.499	-15.322	-13.163	-16.131	-12.966	-16.107	-14.811
-2.0405	-1.4639	-3.0013	-1.7172	-1.0559	-2.7733	0.31627	-1.7282	-2.2688	-3.1113	-2.8668	-1.8142	-0.80917	-0.86833	-1.4162	0.42418	-1.7381	-1.2895	-1.2528	-1.8223	-3.0006	-3.3925	-3.1634	-2.8666	-1.7807	-3.2657	0.70877	-1.8051	0.43223	0.44521	-0.79512	-1.2599	-0.24318	-2.1936	-2.4477	0.27007	-1.338	-1.4311	-3.6752	-0.03332	-0.94656	-2.5551	-2.7769	-1.2046	-0.7726	-0.26378	-1.9522	-3.3114	0.39847	-2.1946
1.2155	0.49004	2.3553	-0.23704	1.1699	0.64438	3.3407	0.75059	0.67894	2.6944	4.362	2.8948	1.3372	1.2717	0.94405	1.5721	2.8499	2.1102	2.4454	0.49448	2.6096	2.2849	3.5055	2.2015	-0.67563	2.75	2.2443	1.1702	0.62799	1.0944	2.2836	2.2264	2.793	1.0031	0.594	0.24841	4.1166	3.985	1.1449	2.1119	3.8759	3.3087	1.4963	4.4211	1.9931	1.2828	3.7192	0.53969	0.23279	0.61928
0.28774	-0.63792	-0.68506	-0.10848	0.072419	-0.6199	-2.059	-0.68647	0.59606	1.6009	-1.6455	4.2832	-1.4455	-1.0625	1.5667	2.2643	-0.88066	0.83976	-0.31604	2.6748	-1.1236	0.84997	0.75209	-1.2543	-2.0218	-0.0075636	0.12145	-1.5857	1.5034	0.24987	-0.36415	-2.8987	2.0133	-0.4816	-0.86137	0.96274	1.892	-1.621	0.54123	-1.3659	-0.85828	0.024927	1.0301	2.5337	0.044139	-0.3287	1.8002	0.33316	-0.75108	-1.5405
-3.1338	-2.5651	-2.7168	-2.1166	-4.0975	-4.8434	-2.969	-3.3073	-5.317	-2.1063	-4.5096	-3.427	-4.2969	-4.4781	-4.8143	-4.0238	-1.837	-3.0264	-3.2567	-4.1988	-2.3839	-4.1122	-4.9121	-3.5176	-4.1589	-4.5834	-3.2194	-2.7063	-3.9941	-3.1609	-1.8876	-3.0979	-5.8118	-5.7334	-2.8917	-3.3029	-3.5946	-2.3786	-4.2542	-5.8629	-3.1724	-3.4941	-4.0427	-3.2286	-5.1913	-3.0979	-2.543	-3.2734	-4.0396	-3.1743
-13.281	-12.381	-12.804	-11.42	-12.167	-12.821	-13.896	-13.013	-13.123	-13.287	-11.182	-14.324	-13.117	-13.955	-11.429	-13.933	-12.601	-11.972	-13.415	-14.532	-12.285	-10.981	-13.869	-14.004	-12.349	-12.552	-12.869	-13.098	-12.824	-13.697	-13.468	-12.818	-14.212	-10.127	-12.017	-13.39	-12.076	-10.689	-13.855	-11.76	-12.689	-14.084	-13.348	-13.6	-12.351	-11.762	-13.991	-13.523	-14.249	-13.307
-12.562	-12.873	-12.737	-9.6275	-12.945	-11.295	-14.195	-11.76	-14.129	-12.542	-11.891	-12.111	-13.016	-10.08	-10.348	-8.6349	-10.722	-11.5	-11.112	-10.854	-12.454	-10.972	-10.895	-11.093	-11.574	-13.319	-11.067	-8.6286	-10.693	-11.036	-11.296	-13.64	-10.546	-10.619	-10.183	-11.375	-11.06	-12.86	-12.55	-10.875	-11.443	-11.077	-11.598	-13.02	-11.318	-11.457	-9.7861	-11.899	-10.832	-10.265
-13.791	-11.797	-8.8942	-10.95	-11.284	-10.705	-10.701	-11.71	-12.108	-10.183	-11.936	-12.798	-11.827	-10.596	-12.924	-10.533	-11.421	-11.911	-11.039	-10.747	-11.145	-11.871	-9.8753	-12.188	-11.884	-11.323	-11.186	-10.426	-12.362	-10.855	-12.602	-10.454	-11.479	-11.298	-11.656	-12.194	-10.328	-10.48	-14.266	-10.254	-14.145	-11.179	-11.538	-11.48	-13.779	-12.181	-10.539	-8.7457	-11.467	-11.934
-14.788	-16.149	-15.47	-11.987	-12.86	-15.388	-15.475	-16.803	-14.423	-15.876	-12.669	-13.147	-15.257	-12.598	-15.883	-14.828	-15.067	-16.583	-17.194	-12.057	-15.367	-14.945	-16.031	-14.665	-15.945	-16.619	-16.281	-12.782	-16.13	-13.194	-14.155	-14.71	-15.374	-14.718	-14.371	-16.033	-16.123	-16.029	-16.396	-14.418	-16.763	-14.717	-14.663	-14.672	-15.477	-15.346	-13.243	-13.475	-15.606	-14.694
10.886	10.712	7.558	7.6657	10.656	10.018	10.179	7.4158	9.3595	9.6891	10.646	8.7818	9.8296	6.3691	9.6115	9.3782	8.7407	7.6504	9.2993	10.17	10.567	6.455	7.2088	9.1811	8.0622	7.7901	7.0738	8.9618	9.3136	10.914	9.3615	8.5671	10.303	7.2966	7.8408	8.0611	6.644	10.369	7.5901	9.2582	7.5415	12.205	11.092	8.9059	8.6765	7.6038	8.3151	10.946	8.2327	8.009
-6.2426	-5.3125	-4.3637	-5.8653	-5.5698	-6.6797	-3.6724	-4.7901	-4.1103	-4.6477	-6.3105	-4.1711	-3.4853	-6.8746	-5.9476	-3.8487	-2.5251	-6.3611	-7.3828	-6.4594	-4.7718	-5.6411	-4.8818	-3.3051	-4.3081	-5.8143	-6.0884	-5.3307	-7.3121	-7.4841	-7.4711	-5.2991	-7.0835	-6.3379	-7.6625	-5.8747	-4.1767	-8.3192	-6.9692	-2.6979	-6.8164	-4.9074	-6.8115	-6.1565	-2.9552	-6.5302	-6.5587	-4.7794	-6.731	-5.4527
0.8596	1.368	2.6358	0.65526	1.9516	1.8096	1.8682	1.3057	2.7282	3.0683	1.7094	4.6503	2.5212	4.235	0.72151	0.41818	-0.66625	2.3773	2.1234	3.3316	2.5449	1.8843	0.38633	3.5995	3.6212	3.0887	4.6349	3.4547	5.3277	2.3213	4.7108	3.9149	1.2519	3.8645	2.1191	3.4013	1.0145	3.5512	3.9316	3.3488	2.3164	1.6085	4.9967	2.9069	2.2836	3.2618	4.1488	2.4554	3.526	2.863
1.8163	-0.93274	3.2151	-0.84165	-0.70432	-2.299	-0.94965	-0.99528	1.0922	-1.7738	0.85757	-0.010977	0.99943	-1.32	0.45872	-1.6844	-2.9974	-0.90839	-0.96624	1.4524	-0.0078041	-0.058214	-1.1835	1.0202	-0.18847	-3.7404	0.8794	0.32	-1.1562	-1.599	0.7182	0.74152	-0.47519	-1.5541	-1.7127	0.12342	-1.3674	0.18024	-1.3752	-0.92816	-1.4763	-1.7647	0.19135	-0.014756	2.2615	1.0538	1.6607	0.87094	0.39636	-0.51888
-2.7009	-2.7979	-0.80205	-1.6517	-1.0218	-2.9173	-2.6842	-1.4727	-1.6132	0.20108	-2.0169	-1.7586	-0.045207	-1.6076	0.71183	1.5337	-3.0176	-0.32327	-1.7802	-3.6975	-2.649	-2.8368	-1.1294	0.45555	-1.7835	-0.098358	-0.9896	-2.2747	-1.4228	-1.122	-1.375	-1.3215	-0.50873	0.43961	-2.2475	-1.1973	-0.80182	-1.7667	-1.1812	-4.0778	-0.11069	-3.8515	-0.98816	-2.1207	-0.9295	-0.83013	0.73742	-2.0419	0.062748	-1.0773
5.2563	7.6987	3.3481	3.8656	4.856	4.1563	3.9905	2.4997	3.9955	4.5957	7.8037	7.0731	4.8116	5.1911	5.285	2.3028	6.7579	3.5632	4.9851	3.08	3.6259	6.5672	6.4532	3.2902	4.2762	4.3066	4.4348	6.1004	3.3716	6.5682	4.1434	3.1194	5.6715	4.2387	6.0029	4.9089	2.3506	1.1311	4.5779	3.2382	2.0037	2.7074	4.2577	2.4443	4.3034	4.5369	6.6021	3.2838	5.7002	2.6794
-12.599	-11.437	-12.457	-11.413	-13.107	-11.687	-9.3351	-11.896	-10.006	-8.9639	-11.852	-10.93	-10.658	-11.692	-10.155	-10.598	-12.81	-13.604	-13.102	-12.56	-10.669	-11.695	-8.5919	-10.508	-13.097	-12.346	-9.5941	-10.834	-10.733	-12.397	-12.669	-11.352	-12.162	-12.874	-10.133	-11.907	-12.671	-10.265	-10.364	-9.9724	-12.409	-11.429	-12.029	-11.75	-12.141	-11.43	-11.508	-12.828	-11.176	-11.736
-13.344	-13.358	-11.254	-11.725	-10.897	-13.224	-9.9785	-12.735	-12.187	-9.2381	-11.79	-13.618	-12.932	-10.811	-11.889	-10.581	-11.639	-10.694	-10.597	-11.697	-12.954	-13.6	-12.943	-11.094	-10.345	-10.681	-10.729	-13.629	-10.899	-13.317	-13.423	-12.663	-12.14	-11.527	-13.62	-11.377	-12.784	-11.972	-11.286	-10.928	-13.261	-9.9748	-12.743	-14.417	-10.428	-13.636	-10.713	-11.995	-11.852	-12.47
8.8865	5.6856	7.7783	8.0081	9.5576	9.264	11.021	10.32	8.1361	6.3779	8.5467	10.038	10.158	10.674	7.9524	6.9027	8.3768	9.1424	8.8468	8.0484	9.1152	8.2745	10.616	6.7277	5.7571	9.8306	8.5034	7.4315	9.0365	8.5927	7.9838	6.7612	7.2201	9.2441	8.7794	9.721	8.6383	7.1418	7.1573	8.0084	8.228	9.7273	10.046	8.0969	7.2885	9.7291	7.9526	8.5334	9.207	8.6608
-3.7839	-3.7944	-5.6624	-4.3807	-1.8722	-4.0423	-4.6361	-3.9422	-5.0341	-2.2149	-3.3634	-4.8303	-3.6137	-4.8345	-4.4856	-3.3373	-1.6633	-2.0346	-1.8872	-3.0023	-1.9584	-3.1635	-2.9392	-1.6471	-2.7929	-0.59913	-4.3372	-2.261	-3.9433	-4.6527	-3.6222	-3.3928	-3.2102	-1.9122	-3.3328	-3.6556	-1.6383	-5.9996	-3.1726	-3.3915	-3.2529	-2.6869	-1.3285	-3.764	-3.5769	-3.0508	-5.842	-3.8888	-1.3634	-3.1699
-14.448	-12.985	-12.935	-12.397	-11.626	-12.849	-12.296	-13.675	-13.52	-13.164	-12.371	-14.133	-13.607	-12.673	-14.724	-12.814	-15.227	-13.885	-12.949	-14.655	-11.96	-11.553	-14.495	-12.663	-12.324	-11.734	-13.546	-10.893	-11.276	-12.846	-11.743	-10.897	-11.776	-12.322	-12.334	-13.19	-11.134	-12.823	-12.718	-12.543	-13.321	-11.369	-14.053	-13.056	-13.147	-11.523	-12.798	-12.412	-10.659	-11.253
-1.016	-0.89227	-0.20909	-0.34093	2.409	-0.7506	-0.59571	-0.63778	1.3183	1.7894	-1.2404	0.5296	-1.4683	1.2983	-1.2927	0.55642	0.95787	-0.56497	-0.78725	1.5073	0.17101	0.024339	-0.0046142	1.4764	-0.63637	1.6694	1.5362	2.0363	1.6942	0.55695	0.12825	-0.32635	-0.064983	-0.96082	0.77337	-0.58129	-1.5875	0.47745	-0.44553	-1.2335	-0.26705	-1.5216	1.2271	-1.648	1.2015	-2.3567	-3.14	-0.86403	-0.11129	-1.0734
-1.3114	-0.35297	1.5468	-0.33207	1.2983	-0.35651	0.054944	0.75204	0.61421	3.024	1.099	2.5921	-0.25151	-0.052001	-2.5781	0.18524	1.2332	-0.69759	-0.42164	0.028623	0.61914	2.2248	-0.07288	-2.4592	0.72283	-0.36375	2.1333	-0.8541	-0.84043	2.2437	0.49395	-0.06787	0.19408	0.10637	-0.030749	-0.20674	-1.6716	0.56396	-3.5431	1.2318	0.11164	1.4501	0.083286	-0.91062	1.1482	-2.5322	-1.6279	-0.28105	-0.34946	-1.4462
-3.7789	-4.7313	-3.7135	-4.908	-6.4068	-3.4758	-3.7347	-7.609	-3.3035	-5.0864	-4.9	-3.6447	-3.8197	-3.725	-5.1551	-5.2303	-3.809	-1.7755	-4.4521	-5.2574	-5.891	-4.4451	-3.6977	-4.5377	-3.5601	-5.3615	-7.1301	-4.1203	-4.9849	-2.8239	-2.5724	-2.0247	-5.6717	-3.3531	-2.0319	-3.0263	-3.3434	-4.1736	-3.9431	-2.9996	-5.6749	-4.0863	-3.584	-2.9711	-3.2679	-4.1615	-4.537	-6.055	-3.6609	-2.0443
-11.507	-11.234	-11.553	-10.752	-10.369	-10.191	-13.436	-12.692	-11.125	-10.403	-10.422	-10.884	-8.268	-11.568	-8.5635	-12.055	-13.549	-11.035	-7.8934	-10.601	-9.3632	-12.142	-9.5063	-12.284	-9.2064	-11.759	-10.111	-10.256	-9.6267	-10.545	-11.27	-9.665	-9.8748	-11.577	-10.14	-9.3325	-11.601	-10.864	-11.388	-8.5397	-12.012	-10.77	-10.409	-11.478	-11.344	-9.8717	-8.4959	-12.085	-10.168	-11.044
2.5359	3.1543	1.5177	2.4139	4.4407	2.7775	2.3604	3.2855	0.79168	2.7379	1.715	1.829	2.1137	1.6136	2.1118	0.86061	0.58014	0.49096	1.3612	2.3769	2.3838	2.2543	2.3633	0.60117	3.3068	0.52913	2.1787	1.8397	0.037638	0.020368	-1.1209	3.0905	0.95817	1.6953	1.3958	1.9842	1.4771	1.6008	1.5137	0.40917	1.4699	2.5988	0.72472	3.6625	2.6102	0.65179	2.7212	0.77417	0.78023	1.6623
-20.84	-19.74	-22.427	-22.671	-20.189	-23.789	-22.007	-23.782	-21.809	-19.633	-22.833	-24.47	-23.908	-21.707	-21.61	-22.807	-23.249	-22.732	-23.397	-23.388	-20.075	-23.808	-24.344	-23.568	-21.435	-24.587	-22.561	-22.399	-21.254	-20.973	-19.933	-20.122	-22.948	-22.487	-22.635	-21.652	-21.395	-22.392	-21.7	-24.588	-21.835	-23.422	-23.463	-21.37	-22.568	-20.924	-23.273	-23.44	-21.363	-19.357
-0.51068	0.99634	1.6924	-1.6641	0.24686	-0.84143	-0.33244	0.36515	0.25255	0.61322	0.71165	-3.6737	0.55636	1.4376	-2.1983	0.20907	-1.6371	-0.075707	1.0093	-0.35598	1.0622	-0.48134	-0.87315	-1.1522	0.70985	-1.36	-1.22	-0.99783	0.8279	0.34557	0.14474	-2.0076	-0.45502	-0.44205	-1.3334	1.1932	-0.25764	-0.67098	-0.88293	0.032941	-1.5551	0.035981	-1.5253	-0.74395	-0.040639	2.1489	0.86683	-0.35271	-0.001484	-0.47601
-12.486	-13.503	-15.063	-13.493	-12.498	-11.246	-12.878	-13.659	-12.847	-13.875	-11.504	-11.444	-15.063	-13.239	-12.614	-12.826	-13.323	-13.888	-13.293	-14.063	-13.659	-14.863	-15.25	-13.558	-15.367	-11.8	-12.248	-13.541	-14.761	-13.214	-13.693	-13.379	-13.352	-13.435	-15.174	-11.895	-12.967	-12.803	-11.789	-14.691	-12.125	-13.246	-12.34	-11.689	-12.801	-12.385	-15.55	-13.052	-12.271	-13.795
-10.85	-10.681	-13.346	-12.604	-10.453	-13.089	-11.955	-12.153	-11.646	-11.848	-12.212	-13.174	-14.014	-13.127	-11.869	-11.621	-12.004	-9.6179	-13.002	-10.163	-11.294	-11.364	-12.557	-10.795	-12.294	-12.29	-12.108	-11.066	-10.491	-11.872	-13.55	-11.756	-11.03	-13.779	-10.661	-11.084	-11.906	-9.8824	-13.607	-10.02	-12.597	-12.46	-9.9262	-10.701	-12.148	-10.957	-12.106	-17.236	-11.536	-10.937
-9.1419	-13.573	-9.1897	-9.635	-10.728	-9.1543	-10.928	-10.049	-12.05	-9.8555	-11.902	-10.579	-9.0659	-11.108	-12.353	-10.361	-12.214	-12.555	-10.732	-9.8988	-9.6734	-13.671	-9.1854	-12.907	-11.174	-9.8803	-13.956	-11.393	-10.799	-8.9151	-13.793	-8.8391	-10.295	-13.405	-13.315	-13.413	-9.4886	-10.166	-9.5073	-11.792	-8.5796	-9.9578	-10.221	-11.643	-10.994	-9.9077	-9.1545	-10.388	-10.796	-11.994
-1.992	-3.7617	-4.728	-1.7585	-0.49785	-2.452	-1.8012	-3.0116	-1.8422	-3.9169	-3.6609	-2.4707	-2.1086	-3.1751	-3.5232	-3.6339	-3.7531	-2.7059	-2.7176	-2.8559	-4.8017	-1.6266	-2.3694	-2.4944	-3.0224	-0.93576	-1.7252	-3.4907	-2.3278	-4.0994	-4.5978	-2.1483	-2.7127	-4.2601	-3.424	-1.5755	-2.3276	-1.0942	-1.7198	-3.7204	-2.0244	-3.0757	-3.2235	-4.3376	-3.0346	-2.2738	-3.0055	-1.422	-1.7017	-1.4018
-12.673	-9.4819	-11.519	-11.726	-10.281	-10.726	-8	-9.0116	-9.9415	-11.19	-9.9895	-11.091	-10.513	-11.42	-9.682	-8.2131	-11.469	-9.1016	-8.7956	-11.786	-12.195	-10.404	-11.271	-8.9591	-13.01	-9.3445	-10.247	-9.3757	-10.906	-10.932	-10.621	-10.64	-11.567	-9.8298	-11.466	-9.2847	-11.456	-10.667	-8.7885	-13.636	-12.849	-11.288	-8.659	-10.926	-12.04	-13.48	-11.372	-11.616	-9.7608	-12.289
-2.5836	0.0354	-1.9039	-3.8101	-3.05	-0.16935	-3.5179	-0.87595	-1.018	-3.0963	-1.8222	-3.584	-1.1026	-2.7754	-3.4025	-3.0371	-2.0617	-2.8469	-2.1338	-2.0016	-3.3916	-2.6022	-3.3691	-0.3444	-3.3848	-0.7139	-2.5534	-2.7565	-0.98813	-3.3692	-3.2947	-0.26729	-3.5647	-2.8974	-1.0594	-1.8628	-4.4173	-2.93	-1.4353	-3.9007	-1.4472	-4.0218	-2.5675	-0.90227	-2.6253	-0.98259	-2.2203	-2.667	-2.6752	-4.7141
-5.5231	-5.0449	-4.9185	-5.6785	-5.0155	-3.6263	-5.2705	-2.2177	-5.1708	-4.3235	-2.8534	-3.5062	-4.6295	-5.9777	-4.7364	-5.5217	-5.9011	-7.1414	-4.0338	-5.0868	-5.9096	-6.7647	-6.7657	-4.0468	-6.6734	-6.6899	-5.6267	-6.0541	-5.4024	-6.6695	-6.9106	-4.4138	-3.7251	-4.2622	-4.9735	-5.4456	-7.2726	-5.7985	-3.3485	-4.6251	-4.1114	-5.4943	-4.7187	-6.6313	-6.9515	-5.6024	-3.7668	-5.0228	-4.2939	-3.7251
-9.3938	-8.8228	-10.879	-6.8335	-8.1882	-10.093	-10.031	-8.1983	-9.3425	-10.65	-8.0827	-10.603	-8.9603	-10.427	-9.3181	-9.8303	-9.057	-10.783	-8.6884	-9.1602	-9.0501	-9.9783	-10.244	-7.4281	-7.4863	-7.5029	-11.239	-10.449	-8.4477	-8.6392	-7.9022	-7.7939	-8.2393	-10.262	-7.8583	-10.879	-10.544	-10.524	-9.7776	-9.734	-6.9659	-10.122	-8.2306	-10.256	-11.361	-9.92	-12.314	-10.025	-9.5823	-8.2085
-14.342	-12.021	-10.308	-11.119	-13.86	-12.263	-11.622	-12.312	-11.901	-9.9153	-14.295	-11.719	-12.566	-12.659	-11.823	-10.506	-12.601	-10.624	-11.838	-11.304	-10.294	-11.52	-10.824	-10.618	-13.784	-10.114	-11.767	-10.309	-12.467	-12.114	-10.033	-10.708	-10.403	-9.0572	-11.811	-8.0108	-11.675	-10.85	-9.8984	-11.833	-9.7749	-12.954	-11.719	-13.548	-12.672	-12.669	-11.848	-12.956	-9.3734	-10.704
-3.587	-4.1079	-3.498	-2.9988	-3.4581	-4.4746	-5.1491	-2.1111	-3.0239	-0.82486	-2.7327	-4.5756	-3.3813	-1.2307	-2.4898	-2.613	-2.7791	-1.3221	-3.4968	-5.48	-3.5028	-2.4036	-2.6968	-3.0295	-3.5718	-3.9528	-3.0808	-3.1893	-2.775	-2.7527	-2.0906	-4.9377	-2.8603	-3.3798	-4.3799	-4.7135	-4.4197	-0.94806	-3.5569	-4.6119	-1.4568	-2.9894	-1.5286	-4.4682	-5.2642	-3.4266	-3.2686	-4.5951	-4.285	-3.9192
8.2712	11.29	9.2483	8.3297	9.8652	10.586	10.269	10.654	12.526	9.1542	9.9976	8.0944	12.185	8.276	10.188	10.761	10.245	8.6775	10.493	6.1703	10.304	9.1633	11.227	8.9084	8.861	8.7662	9.001	11.092	10.678	10.749	9.5977	12.382	9.4078	7.5811	11.616	10.336	8.9006	10.091	9.8718	11.555	9.0061	14.232	10.306	9.5746	13.324	8.989	10.282	8.9599	8.8846	11.302
-5.6597	-6.3904	-5.7032	-4.9001	-5.1714	-4.8533	-6.2246	-5.2376	-5.8635	-6.0415	-6.5643	-6.4477	-4.7157	-5.9846	-6.0696	-4.2606	-6.9732	-6.6179	-4.6394	-7.7834	-7.7725	-7.5977	-7.057	-7.3217	-7.3097	-6.3601	-5.6404	-4.984	-6.3277	-7.6897	-4.8775	-6.071	-7.3472	-7.0269	-7.5596	-5.2172	-6.407	-8.5325	-7.1686	-7.3064	-6.9579	-4.372	-5.0588	-6.4255	-8.283	-5.7213	-7.2681	-8.09	-5.4643	-5.6808
-10.538	-9.008	-8.1962	-9.1816	-10.427	-10.571	-11.724	-8.158	-11.651	-10.603	-8.5183	-9.7951	-9.078	-11.047	-9.1209	-9.5696	-8.8743	-9.8576	-10.485	-9.3345	-12.597	-8.5914	-8.8693	-11.638	-8.9521	-11.435	-9.6224	-9.8021	-9.5883	-8.4794	-9.3978	-8.5348	-7.7959	-8.5834	-11.634	-6.6966	-7.3133	-9.8333	-8.5928	-9.9522	-9.3767	-8.4394	-9.7006	-10.194	-6.7028	-9.0874	-7.9247	-9.9617	-7.6103	-10.288
3.5129	0.33556	4.8633	1.9697	2.405	3.0332	5.0547	3.0805	2.1534	2.5438	3.5778	2.9969	1.656	4.9	3.791	4.5599	2.6908	3.6033	1.8347	1.4297	4.7082	3.481	5.1795	2.8742	3.029	1.653	4.1278	3.8478	2.9262	5.1223	3.4352	2.1103	4.6315	2.7465	2.111	3.3827	4.9052	5.8388	1.85	3.1907	1.8987	2.8244	3.4505	3.4203	4.2023	2.2483	5.8433	2.5504	2.8869	3.1142
2.0015	0.48286	2.2158	3.058	2.8329	2.6573	3.3484	1.0218	0.73398	3.1108	1.0376	1.3568	0.50784	2.2028	-0.30117	0.17036	1.2091	1.3789	0.25409	1.4546	2.4844	2.1873	1.2154	1.6826	1.8583	2.0949	-0.31603	-0.10532	0.41858	2.6386	0.98768	0.63984	0.38012	0.95746	0.59708	0.89774	-1.7633	1.4479	2.8954	1.635	1.5178	-0.36919	0.97961	2.8542	0.67808	0.41993	1.9402	1.2484	1.1213	-0.57687
-10.652	-11.975	-10.853	-10.921	-9.7496	-10.093	-9.7373	-11.389	-9.3336	-10.557	-12.702	-10.858	-10.435	-12.413	-12.039	-11.708	-10.983	-10.837	-9.584	-10.047	-10.746	-10.156	-13.107	-10.053	-11.189	-9.6419	-11.81	-11.816	-9.9173	-11.818	-9.5776	-9.3492	-11.016	-11.34	-12.234	-9.1808	-11.495	-8.1489	-9.3016	-12.664	-9.6979	-12.176	-11.173	-10.46	-12.863	-8.7494	-9.9409	-11.348	-10.785	-10.322
-0.65002	-1.2617	-0.5849	-1.4163	-3.1202	-1.3568	-1.0941	0.16708	-0.55179	-4.4233	-1.1827	-1.1615	0.077643	-1.6906	0.20238	-4.3929	-0.73176	-0.421	-1.8541	-2.2606	-1.0701	-1.4336	-0.68221	0.029021	-1.0894	0.23291	-0.84551	-2.9657	-2.5625	-3.2583	-1.4839	-3.1605	-1.0677	-1.8473	-4.1132	-0.36017	-3.5717	1.6058	-2.4032	0.18891	-2.028	-1.1328	-2.3871	-2.9395	-0.053342	-1.5049	-2.4447	-0.65358	-2.8694	-1.8114
-4.8938	-6.8882	-8.0476	-4.8943	-4.3059	-6.8149	-5.5547	-7.248	-6.6088	-4.3647	-4.8836	-5.5191	-4.808	-8.3397	-5.6877	-6.3568	-6.4181	-4.2048	-7.3145	-5.6236	-6.0819	-5.1038	-6.2847	-4.0344	-6.3659	-5.0868	-3.9651	-6.517	-5.4221	-5.66	-5.0995	-6.2311	-7.3265	-5.2619	-6.9161	-7.5791	-5.9387	-4.4557	-6.7281	-6.327	-4.9733	-7.3305	-4.2725	-5.8598	-4.1059	-5.8209	-4.5401	-4.7274	-4.9374	-6.7711
-10.447	-10.002	-9.4973	-9.5863	-13.445	-10.707	-10.122	-11.63	-11.568	-11.923	-12.296	-10.718	-11.078	-11.453	-13.802	-12.346	-10.878	-7.4558	-11.327	-9.0658	-10.412	-9.8339	-9.6506	-13.761	-10.355	-12.343	-11.457	-10.609	-13.932	-10.096	-11.416	-11.399	-9.5827	-11.443	-8.5222	-12.279	-12.818	-11.405	-10.609	-10.642	-10.529	-10.06	-9.358	-8.8662	-13.275	-8.7927	-11.738	-8.9322	-12.141	-10.294
2.339	5.3124	5.7439	6.1817	5.6995	4.7817	2.633	6.8749	5.3821	5.3176	2.5123	3.8677	2.283	5.9196	4.2144	4.1698	6.6607	5.8087	6.509	5.6765	4.7497	7.8632	5.8788	5.563	6.8371	5.5578	5.1967	3.9526	2.1091	4.9858	3.6068	4.6214	4.0955	4.0732	4.3033	6.3425	4.1108	2.8547	3.8044	7.4672	4.0074	4.912	4.3392	5.0158	5.6034	5.5061	4.8885	6.843	4.9698	4.7611
-9.7145	-11.603	-10.931	-10.837	-12.298	-13.441	-12.195	-11.669	-9.5576	-15.262	-12.58	-13.456	-11.408	-12.356	-14.161	-10.43	-10.079	-11.595	-14.679	-11.618	-11.162	-12.004	-11.056	-11.752	-11.007	-11.505	-13.152	-12.422	-10.356	-10.783	-10.15	-11.505	-13.707	-11.275	-10.021	-12.419	-13.623	-12.678	-11.917	-11.012	-10.821	-11.319	-10.941	-12.892	-11.293	-13.165	-13.868	-11.635	-12.088	-12.408
-1.1083	0.60614	0.031036	-0.62156	-1.8943	-4.1179	-0.8846	-1.8027	-0.80381	-0.30425	-2.2319	-1.0554	-1.5402	-1.9589	-1.1876	-1.41	-0.68306	-2.2562	2.0757	-1.5796	-3.6383	-1.3408	-0.53314	1.2037	-2.1148	-0.86577	-1.6619	-2.5813	-2.7055	-1.9462	-0.31643	-3.3805	-0.54738	-0.95306	-1.0508	-2.7273	-0.51091	-1.5899	-0.16975	-2.1994	-1.6233	-1.374	0.2313	-0.75691	-0.18036	-2.3386	-0.50722	-3.3942	0.2879	-3.1152
-4.0876	-7.3458	-4.4723	-6.3216	-5.2856	-5.4583	-4.6813	-8.1047	-6.0922	-6.0177	-4.5407	-4.363	-7.6843	-2.9125	-5.5864	-5.1283	-5.5671	-5.217	-3.7633	-6.3083	-7.3335	-3.4569	-6.2212	-6.0054	-5.7124	-5.7692	-6.1362	-2.8929	-6.3581	-3.599	-6.1233	-7.0406	-5.4488	-5.2862	-4.9733	-5.3686	-4.7646	-5.6515	-5.8068	-7.5218	-4.6659	-5.1868	-5.5434	-6.0051	-7.0189	-7.7717	-6.1552	-6.1427	-7.8449	-4.7047
4.7978	4.0559	2.795	4.9413	5.4488	5.0215	3.744	7.0676	3.0124	2.8232	5.444	5.2433	3.8196	3.793	4.5193	3.9226	5.9284	4.2348	4.7876	3.9137	3.333	5.5976	5.7446	3.3518	5.9954	7.264	6.145	3.0305	4.5356	5.4713	3.3555	3.1507	5.2847	2.997	5.0274	5.2822	5.3112	6.6775	5.4967	4.3533	4.5227	3.6959	5.5317	6.3278	2.3928	2.8704	5.2196	3.576	1.3397	5.4538
5.3585	4.1513	3.5959	4.8837	3.751	4.6456	4.981	5.9023	4.5401	3.2708	3.8717	4.1482	2.454	3.9981	3.8722	4.8455	2.8635	3.7693	4.0291	1.6058	4.4193	1.3898	6.2671	6.5749	3.8224	4.6545	3.4648	4.8376	4.9168	4.5247	4.5927	3.0823	5.1558	4.3488	2.8991	4.9554	7.1342	3.368	3.5664	5	5.3183	4.8514	3.9397	4.554	5.1618	5.2899	5.2249	6.173	4.8156	4.6077
-5.2109	-4.3846	-4.6547	-6.1771	-5.3102	-4.5434	-4.8464	-3.336	-3.6119	-4.887	-3.6981	-2.0345	-5.7866	-4.8639	-6.3773	-6.3947	-2.7592	-6.6326	-6.9464	-5.9156	-6.2058	-6.1162	-4.0239	-3.9191	-3.3571	-5.5531	-8.6005	-6.0695	-3.9196	-3.5967	-6.5404	-5.813	-3.9328	-5.8404	-3.9794	-5.5886	-6.8731	-5.8302	-3.9694	-4.3858	-5.6939	-5.6543	-6.3471	-5.9392	-5.2362	-3.5847	-6.3537	-5.3004	-6.0868	-4.9734
9.5107	11.07	6.5137	6.6804	6.97	8.0386	9.4882	8.172	7.9319	8.501	7.9196	7.8864	4.5734	8.8512	8.6426	9.2834	10.267	7.8353	7.0749	7.796	6.2846	6.3971	7.9832	8.7495	7.5562	7.9033	10.087	7.2503	10.663	8.3023	6.6981	9.5548	7.1723	8.599	7.8764	8.8057	7.29	8.84	7.8493	8.2255	8.5168	9.4122	6.096	8.0505	6.1522	9.5376	7.0678	8.1947	6.5133	7.4512
-2.8631	-3.4497	-0.5344	-3.839	-1.1981	-2.8617	-4.7347	-2.2142	-0.81174	-3.475	-3.2923	-1.8892	-1.4359	-5.9501	-2.1754	-0.8992	-0.079845	-2.1479	-2.7492	-2.6482	-3.6881	-3.283	-2.5889	-4.5885	-2.6327	-1.1381	-2.4483	-1.9637	-2.1259	-3.1752	-2.2943	-3.3457	-0.87384	-4.8907	-3.1606	-2.432	-0.5565	-2.1287	-3.3001	-4.0527	-4.1532	-3.8585	-4.3662	-0.97097	-2.8476	-0.3114	-3.0485	-2.3154	-1.0761	-2.9918
-3.1644	-2.025	-0.60596	-1.283	-1.1956	-1.0629	-2.3123	-2.5329	-1.4607	-2.235	-2.2775	-0.0038492	-2.45	-0.9616	-3.9236	-1.1355	-1.1309	-2.9997	-2.6153	-0.70508	-3.3847	-3.8308	-2.5463	-0.50167	-6.4416	-0.47391	-0.83146	-1.6702	-1.9205	-0.87196	-2.9839	-2.2656	-2.4455	-1.4406	-1.6533	-3.6206	-1.981	-2.6009	-1.3813	-1.4147	-3.2842	-0.83973	-2.1854	-1.5038	-1.9609	0.72518	-1.0189	-2.187	-1.8374	-3.7234
4.1669	2.9154	1.3694	3.2304	-0.57201	1.119	-0.55286	1.2523	0.69793	3.0528	4.9574	0.23607	1.3474	1.9163	2.3523	0.30171	1.1082	2.8388	2.1383	3.1305	2.4128	3.8003	4.8495	2.9281	2.5041	0.95567	1.3887	2.0832	0.45814	3.48	4.2033	2.6478	2.8278	3.2454	0.94707	1.1264	2.633	0.89459	0.57883	-0.35656	4.5192	2.5677	2.2665	2.1136	2.3778	2.2647	1.7835	0.067739	2.4709	3.3801
-4.7126	-3.9063	-2.2678	-3.0758	-1.5966	-0.48128	-1.3037	-4.776	-2.5774	-1.764	-2.1168	-0.93607	-3.2179	-4.0381	-1.6168	-4.9759	-6.2181	-2.5908	-3.5805	-6.1114	-4.3147	-4.418	-3.4618	-2.7976	-2.4208	-2.3204	-3.9246	-3.9862	-3.1379	-4.1191	-0.13899	-3.7505	-3.1165	-2.5043	-3.2538	-2.3024	-1.8938	-4.3908	-2.4354	-3.7888	-3.622	-3.6919	0.78061	-1.0638	-2.7537	-7.4424	-3.3227	-3.59	-3.3011	-3.1911
-2.1079	-2.3843	-2.9441	-2.9509	-1.2172	-4.9719	-1.8554	-4.8871	-2.2981	-1.4572	-1.3897	0.20363	-2.7069	-4.1293	-4.3732	-2.8766	-2.7967	-2.0986	-3.5443	-2.1358	-4.6903	-3.1459	-1.0747	-4.3143	-1.5053	-2.4435	-3.3917	-5.9296	-3.1263	-1.7541	-1.8833	-1.571	-3.2431	-3.0201	-0.8304	-4.9357	-3.5995	-3.5935	-2.3757	-2.7731	-3.1139	-4.7935	-2.2723	-5.4744	-2.4029	-1.5848	-2.3368	-3.277	-4.2666	-3.147
-20.405	-22.626	-20.329	-22.252	-21.928	-23.476	-19.621	-20.709	-20.306	-22.66	-19.473	-21.927	-22.396	-21.27	-20.48	-25.06	-22.939	-22.78	-21.264	-21.218	-22.058	-22.717	-22.359	-21.069	-21.38	-22.404	-22.186	-20.941	-21.574	-22.552	-20.431	-24.613	-21.879	-19.562	-22.649	-21.077	-23.261	-21.616	-22.066	-23.654	-22.419	-21.463	-21.132	-21.354	-21.446	-22.256	-22.822	-21.661	-24.536	-19.271
1.3293	1.3014	-0.35128	1.7622	0.95666	0.75088	3.9401	2.4491	2.6387	0.11149	3.8346	-0.44433	-0.2604	-1.3398	1.6982	0.87354	1.3582	2.0737	-0.65874	2.7481	1.848	2.6509	-0.345	1.259	1.3844	-0.17039	2.7163	-0.12751	-1.7178	3.7181	1.7764	2.2568	2.0698	3.0122	2.3833	0.013292	-0.73524	2.2542	0.44833	1.8836	3.7627	1.0371	0.92565	1.301	1.7111	2.8116	1.9476	2.5828	0.57766	3.392
-1.7055	-0.50522	-0.40469	-1.7299	-2.0787	-3.2142	-0.97103	0.98768	-1.8811	-4.1174	-2.1433	-1.5622	-0.98771	-3.0247	-0.62138	-1.1267	-1.9767	-1.9782	-1.178	-3.3658	-3.0573	-0.98475	-1.7877	-0.4294	-2.2429	-0.22934	-0.37265	-2.0007	-2.4119	-1.7275	-1.9516	0.0494	-0.92671	-1.0108	-1.5987	-2.1538	-2.5046	1.1794	-0.65468	-1.6694	0.40729	-1.5226	-1.6726	-1.2618	-1.5867	-0.72538	-2.1366	-3.1863	-3.0032	-3.4448
-3.8291	-0.64357	-2.6556	-0.87687	-1.7135	-0.57749	-0.94503	-2.7958	-1.3024	-5.2079	0.30254	-2.2248	-2.724	-0.13505	-2.3604	-4.1213	-4.8776	-1.5835	-6.0841	-2.822	-2.3229	-2.2321	-1.451	-3.828	-2.9761	-1.7805	-3.3533	-2.4044	-1.321	-2.9703	-4.3873	-2.097	-3.5834	-2.3394	-3.2077	-0.065617	-3.276	-2.58	-4.1518	-2.1688	-2.1472	-2.7057	-3.3328	-3.2893	-2.2328	-4.2072	-3.3897	-3.1883	-2.1127	-2.4748
1.6514	-0.92423	1.192	1.7227	-0.015936	-1.9238	-0.86863	-1.3103	0.34238	0.91508	1.8736	2.9882	-0.60433	-2.9463	-1.4475	-2.1173	2.7432	1.4864	0.04695	-0.14175	0.054502	2.1115	0.29258	0.32532	-2.2887	1.1417	0.30735	0.20237	1.5237	-0.39663	-0.38163	-1.5154	-0.084891	1.4467	-1.1445	0.39632	-0.033052	-0.22344	0.32411	-0.77202	0.89363	-0.083542	0.76564	0.88333	0.46495	0.9485	-1.8727	-1.6809	-1.2562	-1.7497
-11.227	-10.595	-10.401	-11.847	-8.8463	-9.6966	-8.6916	-9.9083	-10.55	-11.446	-13.096	-14.481	-12.909	-11.203	-11.373	-10.571	-11.352	-10.968	-13.094	-12.016	-10.832	-10.415	-12.757	-11.353	-11.012	-10.989	-11.026	-12.248	-12.207	-8.7769	-11.794	-10.133	-12.175	-9.1091	-10.117	-9.9211	-10.225	-9.849	-10.604	-9.1595	-10.203	-9.2735	-11.132	-11.084	-11.554	-10.377	-9.35	-11.648	-10.466	-11.172
-3.7273	-5.1391	-3.6973	-1.839	-5.5986	-3.1332	-1.2001	-2.9056	-6.847	-4.7367	-5.4866	-3.8081	-2.2918	-3.4182	-4.9794	-0.5606	-5.4356	-5.0793	-3.9054	-5.1181	-3.348	-3.7075	-4.6482	-3.7025	-2.7759	-2.69	-3.2486	-3.9012	-4.2864	-4.1846	-4.0699	-3.8936	-4.3834	-2.6605	-4.9632	-2.5459	-4.2927	-2.6986	-3.637	-3.0972	-4.3527	-3.6094	-4.8697	-3.2927	-3.1153	-5.8858	-3.314	-2.2012	-3.3475	-3.6351
-3.427	-4.3558	-1.9226	-1.159	-4.8145	-6.4702	-3.8676	-0.47103	-2.1258	-1.4403	-3.7785	-0.84473	-4.2338	-1.3026	-3.4142	-2.5521	-1.6164	-1.3899	-2.1054	-0.22886	-3.4531	0.056673	-0.31631	-3.4179	-3.7724	-3.0166	-2.3357	-2.0287	-4.347	-2.0581	-2.9863	-3.1547	-3.9957	-3.1797	-3.3877	-1.0131	-4.6517	-2.6725	-2.7009	-2.5423	-3.755	-2.3659	-3.3349	-0.97903	-3.4727	-4.1718	-2.9886	-3.8552	-0.52179	-3.9389
3.6517	-0.12909	1.4088	-0.61639	2.1025	2.0645	2.2172	0.3124	2.3945	1.8273	2.9053	0.77129	2.5238	2.7806	0.027423	2.1161	2.1092	1.4806	1.3321	0.57356	2.8391	0.74294	0.76828	1.7532	3.5185	3.5017	1.1474	0.11158	0.65713	1.608	3.0372	2.0317	0.41415	2.2568	2.999	2.2565	1.8323	-0.19733	2.6727	2.0466	0.62425	-0.60673	0.22009	-0.16272	2.8153	1.1427	0.52812	0.51191	1.8544	1.6989
-7.1194	-5.7695	-5.1597	-6.0229	-4.9525	-7.2631	-4.4514	-4.4603	-3.7475	-7.3008	-7.5138	-4.3696	-8.9322	-5.8778	-6.0876	-7.4523	-3.3269	-2.2405	-6.0374	-3.2957	-5.393	-3.826	-4.8834	-4.9772	-7.2581	-6.6835	-5.8679	-4.4499	-6.5051	-5.1025	-6.9915	-5.3906	-2.9316	-5.7877	-5.8754	-2.668	-5.7703	-4.7146	-7.599	-4.8242	-6.8248	-5.4623	-5.6897	-5.3744	-3.0586	-7.2743	-5.1988	-5.3161	-10.565	-6.4586
0.33015	-0.31803	0.043363	1.4354	1.2415	-1.7078	0.59566	-1.1131	1.4851	-1.8435	-0.7098	0.62385	-0.11774	-0.0028352	0.54018	1.5913	0.87335	-0.58733	0.13045	-0.020825	-1.0113	-0.12217	0.10312	0.64052	0.18766	0.29367	0.77616	0.49777	1.3901	-0.55354	-0.52779	-1.5448	0.85877	-0.027213	1.1168	0.65421	-1.1958	0.91349	1.7794	0.28755	0.75981	-0.79116	2.0411	1.382	-2.0808	-1.0014	-0.17144	-0.79814	-0.68419	-0.81942
-0.20943	0.20299	-0.19148	0.064326	-0.64355	1.884	-0.12677	1.0335	0.64175	-0.66006	2.0351	-0.79116	0.78555	-0.28227	2.3274	-0.90627	0.5837	0.45019	0.10052	-1.4729	0.56423	1.2596	-1.9533	-0.63814	2.239	-0.069111	-0.48586	1.6808	-0.83315	-1.7133	0.40666	1.0906	-1.3049	-2.458	-1.6816	-0.30141	1.2014	-1.2679	0.40428	-0.39563	0.15564	0.31527	0.30539	-0.97353	-1.1383	1.8191	-2.0177	-1.0309	-2.2466	-0.67535
-0.81431	0.45735	0.55553	-0.35095	-1.583	1.1201	0.018456	-0.13082	-1.0084	-1.4793	0.67405	-0.78103	-1.3191	-2.4147	-1.0524	-1.4693	0.3708	0.21399	-3.1515	0.37549	-1.7754	0.32042	1.5104	-1.2328	-1.2526	-1.767	-1.5749	-1.4708	0.61138	-2.903	-0.24285	-0.23939	-2.2938	-0.73187	1.0192	-1.0677	0.32706	-0.73799	-1.7343	0.56165	0.1988	-0.9593	-2.2284	0.14402	-0.78589	1.6232	1.0388	1.661	-1.5087	0.45348
-13.986	-9.9655	-12.655	-15.447	-13.784	-11.233	-11.666	-11.663	-11.996	-13.293	-12.315	-13.959	-12.562	-12.322	-12.186	-13.161	-12.681	-12.926	-13.465	-13.973	-14.725	-13.295	-11.953	-11.98	-14.009	-13.11	-12.078	-11.697	-12.58	-14.176	-14.812	-12.74	-13.623	-13.208	-11.867	-13.221	-11.276	-12.07	-12.989	-13	-15.033	-13.589	-12.601	-12.479	-14.601	-12.345	-11.056	-15.476	-13.53	-15.683
-4.1549	-3.9123	-3.7125	-3.8821	-2.3917	-2.2847	-4.0212	-2.7932	-1.5993	-1.8063	-3.4015	-1.3954	-1.1991	-5.0203	-2.7251	-2.7517	-1.6486	-1.6716	-4.2615	-6.4546	0.19447	-3.8743	-3.4195	-3.6336	-3.0501	-1.5655	-3.6225	-1.1533	-2.772	-1.7847	-3.3647	-0.51165	-3.1481	-3.2975	-1.2355	-2.8821	-2.1973	-3.7249	-0.27756	-3.5931	1.1463	-0.92331	-0.96694	-1.4706	-2.7467	-2.2471	-3.3318	-1.3176	-2.5206	-2.7107
0.14307	2.7515	-0.86834	1.7705	3.483	2.1579	1.87	1.5642	2.0049	3.8875	2.2922	0.16206	1.1754	-0.072943	2.206	5.1928	3.6589	2.6541	2.3226	2.0257	1.4274	-0.175	2.1978	2.8516	4.3082	2.6889	2.071	3.5337	0.99197	3.5111	1.4883	1.6512	1.7225	0.60582	0.82244	0.42767	1.2511	3.0865	2.6131	1.9423	2.4842	2.1179	1.9645	2.5767	4.0459	3.1918	1.1034	4.548	2.1282	3.434
-21.663	-21.372	-21.847	-21.863	-24.9	-22.154	-23.245	-19.877	-22.537	-23.094	-23.117	-21.889	-21.152	-20.887	-22.912	-24.382	-21.5	-21.391	-23.368	-21.26	-21.129	-20.645	-20.768	-21.324	-20.604	-23.097	-22.713	-21.883	-24.496	-21.55	-24.051	-23.284	-22.574	-22.489	-22.024	-22.61	-22.62	-22.703	-21.156	-22.49	-21.804	-21.386	-20.672	-21.355	-20.38	-23.331	-20.447	-21.254	-23.089	-19.849
1.2201	-0.31692	0.30934	0.37678	1.3138	-0.63758	-0.48048	0.32097	-0.63489	-0.54892	0.918	-0.21212	-0.72712	-0.026186	-1.1042	-1.4121	1.4398	1.458	1.2981	0.38869	-0.46455	-0.99412	-0.40888	-0.83706	-1.3644	0.29026	0.35468	1.7156	1.4134	0.45511	-2.0185	-1.207	-0.41849	0.81702	-1.0062	0.21241	0.083128	0.016374	1.0328	0.65006	-0.85485	1.552	-0.29124	-0.44876	-0.68845	-1.163	-1.0634	-0.35026	0.32206	0.56581
-15.618	-11.712	-14.775	-13.945	-14.815	-13.267	-15.232	-14.289	-12.253	-13.031	-16.039	-14.53	-15.689	-13.566	-12.569	-16.739	-13.132	-15.097	-12.931	-14.863	-14.222	-14.021	-13.533	-12.819	-15.925	-14.119	-14.234	-13.674	-13.102	-14.27	-15.336	-15.215	-15.168	-14.828	-12.45	-15.707	-14.616	-16.515	-14.92	-13.377	-14.33	-13.659	-11.501	-13.849	-12.016	-13.587	-14.645	-14.234	-11.812	-13.609
-4.7601	-5.6671	-8.6233	-5.3416	-7.0352	-3.7462	-8.2446	-5.5506	-6.7946	-6.1966	-4.9595	-7.3349	-4.4609	-5.5837	-8.737	-6.1311	-7.562	-6.03	-5.0659	-6.3632	-3.8586	-6.9644	-4.7918	-8.3008	-7.8213	-4.0895	-6.6201	-5.794	-5.8107	-6.3435	-7.5254	-7.8576	-6.7728	-3.407	-4.7253	-5.473	-6.8295	-6.4882	-7.3429	-7.6096	-3.6319	-6.9376	-5.4571	-6.3018	-7.377	-6.838	-4.8376	-7.3786	-6.2922	-8.5721
-0.96603	-3.1807	-3.9486	-2.1666	-0.92234	-1.983	-2.6234	-3.7659	-1.5744	-3.087	-3.4078	-3.6198	-3.237	-3.4474	-2.6117	-2.0046	-2.7724	-1.5696	-2.5895	-4.8131	-3.6616	-4.1251	-3.2228	-3.6178	-2.6426	-4.7373	-5.6468	-2.3469	-1.3085	-3.961	-2.1861	0.86467	-1.3765	-1.7407	-3.0668	-4.6682	-4.1375	-3.1268	-0.037938	-1.4853	-1.8583	-0.73535	-4.505	-1.4296	-2.2514	-2.3182	-2.9376	-1.8116	-2.9622	-2.0091
1.6983	1.3003	0.63136	1.1941	1.347	-0.68857	2.967	1.7657	4.5214	0.49706	0.035307	1.0526	1.3739	-0.88548	1.2874	3.1976	1.3155	1.4316	0.71631	2.04	-0.79736	3.1707	1.8574	2.4866	1.7668	2.5565	1.1297	2.2419	1.0212	1.4649	2.908	0.85254	1.312	2.9122	1.3856	4.9341	4.0591	3.2416	2.9157	2.2521	1.0212	1.3296	1.2747	1.1278	-0.95626	1.4471	2.235	4.1188	0.36196	2.4767
-2.3003	-4.227	-2.8514	-2.0828	-4.9584	-1.8541	-3.4992	-3.0452	-2.9285	-3.1012	-2.6522	-3.064	-4.5728	-3.1711	-3.9482	-2.6963	-2.3107	-4.1366	-4.3833	-1.5171	-3.0308	-1.9909	-1.479	-4.2589	-1.4405	-0.49349	-1.8908	-2.0311	-3.5626	-3.8649	-2.8681	-2.558	-1.678	-2.8972	-1.6213	-1.7079	-0.75452	-2.464	-3.5571	-2.0693	-0.41346	-2.942	-3.4031	-2.9111	-2.1507	-4.3495	-0.59578	-2.8817	-1.3393	-3.5671
-0.79525	-3.0337	-2.0052	-1.269	-1.7963	-1.2425	-0.67761	-0.22923	-2.4485	-1.7766	-0.85112	-2.3957	-1.7712	-2.3944	-2.3379	-1.6774	-1.3616	-3.4738	-0.70768	-0.50937	-0.76038	-2.553	1.6016	-0.16957	-1.607	-2.6141	-4.3757	0.12927	-2.8589	-0.83174	-1.9403	-1.8158	-1.2742	-1.0062	-2.0236	-2.8732	-0.19562	0.79457	-1.399	0.46344	-0.73734	-0.99383	-0.17843	-0.96009	-1.8949	-0.24442	-1.686	1.3052	-1.8329	-1.718
-22.924	-23.966	-20.27	-22.142	-23.117	-23.746	-21.276	-21.866	-22.673	-23.583	-21.462	-22.727	-23.102	-19.445	-21.598	-20.189	-21.594	-20.058	-22.022	-21.574	-21.831	-21.68	-20.763	-26.663	-23.163	-21.613	-20.598	-21.445	-20.631	-21.483	-22.416	-21.495	-22.425	-20.875	-20.686	-23.992	-24.224	-23.443	-20.476	-21.121	-21.882	-20.954	-21.431	-22.855	-23.574	-21.105	-21.304	-22.162	-22.516	-23.748
-2.0248	-1.1651	-0.82727	-0.58187	-1.1913	-1.1513	-2.5747	1.3484	-0.88041	-1.2706	-0.19369	-1.1625	-1.4068	0.7698	-1.4778	-1.9821	-1.2083	-1.8942	-0.705	-0.11696	0.51438	-0.9038	0.50686	-2.6071	-1.6034	0.089591	0.19269	-0.30986	-3.2344	-2.0975	0.44372	0.0070359	0.066313	-2.2828	-1.3915	1.8026	-1.4513	-1.4999	-0.81548	-3.0382	-0.71199	-0.95776	-2.6994	-1.1046	1.1187	0.17008	1.183	0.00073378	-0.66268	-0.91473
-3.1631	-0.59473	-1.6987	-0.76036	-2.1394	-3.4393	-0.84913	0.528	-0.99819	-1.4164	-0.39628	-1.8326	-0.94262	-1.8423	-3.9817	-1.0744	-1.5517	-3.3135	-2.8838	0.38633	-0.92763	-1.5308	-1.1186	0.30635	0.34703	-0.87009	-1.8886	-0.95836	-2.04	-1.0715	-0.50279	-1.0446	-0.65401	0.25477	-1.2053	-1.5079	-2.2445	-2.862	-1.4402	-1.0536	-0.51076	-1.5047	-1.2264	-1.0406	0.56959	-2.14	-0.92514	-3.4318	-2.2092	-0.92577
-1.8741	-3.0775	-5.6328	-4.9795	-2.9975	-3.5275	-5.5379	-2.6408	0.26004	-3.7823	-2.1121	-3.5831	-5.8338	-3.5878	-2.6456	-2.4091	-4.7045	-3.1973	-5.1005	-1.7181	-3.5091	-3.8102	-3.6143	-3.1973	-4.3519	-2.7733	-3.2456	-2.6909	-2.9822	-4.5995	-4.3923	-2.6452	-2.6499	-4.448	-3.5415	-4.8139	-3.6601	-3.5607	-3.3433	-4.1542	-2.6806	-4.6783	-4.4407	-1.9285	-2.5146	-5.6169	-5.0399	-3.9943	-3.1663	-3.7337
2.3735	1.0614	0.86308	-1.0458	0.98876	0.39888	-1.1081	-0.96103	0.39283	0.3004	2.0782	1.9995	-0.1762	-1.6843	0.44393	1.962	-0.96457	-3.3611	0.34616	2.098	-0.81141	-0.078819	-0.99565	0.035615	-0.84238	0.98368	0.7912	1.1303	2.1528	0.85067	1.1216	0.52247	0.49858	-1.3863	0.78568	3.0914	-0.36827	0.071333	0.28903	-0.50796	1.3205	2.2473	-0.74961	0.86762	0.22174	0.67325	0.85782	0.28857	1.7881	-0.10418
-1.835	-2.6556	-1.4004	0.077181	-3.5099	-2.3945	-4.7416	-2.1103	-3.021	-1.8597	-2.6504	-4.3924	-2.5544	-3.1821	-1.3814	-0.97171	-3.2485	-1.3899	-5.1602	-4.107	-3.4682	-2.6741	-3.6816	-3.2071	-4.2333	-1.7669	-3.432	-1.3944	-2.0583	-4.582	-2.1646	-2.1454	-2.6906	-0.90711	-2.1904	-4.0925	-2.6768	-2.8742	-2.1987	-3.2902	-5.2913	-4.665	-3.5578	-3.9661	-2.8912	-2.6917	-1.891	-3.9394	-4.8405	-3.3651
-12.758	-13.637	-14.886	-12.75	-15.054	-16.446	-15.157	-15.944	-14.715	-14.04	-15.011	-15.468	-15.881	-15.9	-14.638	-13.499	-14.638	-14.447	-14.477	-14.477	-15.702	-13.668	-15.042	-14.796	-14.893	-14.872	-15.525	-16.385	-14.493	-13.878	-15.948	-13.855	-15.579	-14.779	-13.091	-13.446	-13.795	-14.973	-12.278	-14.296	-12.847	-12.085	-15.414	-15.73	-15.492	-15.993	-15.265	-15.313	-16.196	-13.291
-8.5787	-8.2352	-7.6062	-7.0605	-9.8573	-8.5706	-9.4995	-7.1787	-9.0177	-12.028	-10.399	-10.59	-10.763	-10.989	-5.7456	-10.354	-8.6946	-10.663	-9.9002	-10.638	-11.184	-9.4541	-8.2733	-7.5588	-9.1143	-9.7222	-9.1164	-10.387	-10.94	-8.7951	-9.4574	-9.7079	-9.1333	-9.0099	-10.806	-10.416	-11.687	-8.4468	-9.5678	-7.7207	-7.3206	-10.475	-7.396	-9.8056	-13.428	-8.6786	-11.002	-8.1098	-9.5864	-8.9615
0.98604	2.0946	0.31681	0.96866	-1.3592	1.274	0.48853	0.68782	0.90462	-0.37731	0.75425	1.8109	-1.7577	-0.31696	-1.9892	0.99005	-2.7535	-0.20309	-1.5332	-0.68569	0.13716	1.467	-2.2821	0.395	-1.9709	0.28289	0.45127	-0.33538	-0.12525	-0.23071	1.2918	-1.6809	1.1688	-0.83374	1.1885	1.105	1.9033	1.2149	0.73857	-2.2083	-0.77846	-1.3447	0.56169	0.64735	1.0504	1.4962	2.0558	-2.307	0.61344	-1.5935
-15.349	-15.65	-14.281	-15.81	-13.459	-13.648	-11.746	-14.672	-14.662	-14.112	-13.444	-15.631	-12.295	-15.664	-15.72	-14.337	-14.604	-18.016	-11.574	-16.909	-14.803	-14.613	-15.836	-13.526	-13.442	-13.633	-16.165	-14.143	-14.788	-16.078	-14.532	-16.215	-15.856	-17.177	-16.017	-11.821	-12.645	-12.696	-12.824	-14.018	-13.148	-14.107	-15.669	-15.832	-17.01	-13.578	-14.252	-15.752	-14.617	-13.305
-14.356	-15.158	-13.232	-12.736	-13.712	-14.688	-15.003	-13.626	-15.27	-15.291	-14.175	-14.363	-15.125	-11.645	-15.68	-14.219	-14.413	-13.912	-14.621	-16.328	-16.26	-14.873	-13.657	-16.274	-15.689	-13.891	-13.42	-14.704	-13.052	-15.452	-15.167	-14.612	-15.724	-14.317	-13.486	-14.25	-14.122	-14.463	-15.36	-14.831	-14.795	-14.644	-11.486	-15.165	-16.319	-13.775	-15.956	-13.601	-13.044	-13.659
-0.75465	-0.38146	1.6791	1.6184	1.3138	-0.0036184	0.65133	0.21879	1.0374	-0.63581	-0.096515	1.5753	-0.96198	-1.2127	-0.61666	-1.0982	-0.11641	0.045533	-1.1718	1.3853	0.09976	-1.6358	-0.42876	0.84841	-0.26418	1.3153	-1.607	0.63753	-0.020325	1.0237	0.43998	-1.4854	-0.2507	-0.87024	1.8453	0.82731	0.95943	1.4196	-2.0709	0.74146	-0.11056	-0.90703	0.12347	-0.21758	-1.6588	1.9165	-2.5124	-0.62391	1.1956	1.4936
-3.9813	-2.1036	-2.3064	-4.2206	-4.4824	-6.2576	-2.5805	-3.7453	-2.928	-4.2736	-3.4667	-7.4358	-3.8444	-1.4856	-4.2542	-3.412	-4.4209	-2.6033	-2.5945	-3.8546	-3.2522	-5.3898	-3.5082	-4.479	-3.2761	-5.314	-4.1925	-2.6301	-1.6225	-5.2574	-3.4046	-7.1021	-2.7205	-4.5217	-3.8084	-4.1669	-4.4823	-2.9984	-5.1905	-4.3274	-3.4862	-4.9468	-4.3655	-4.5509	-7.2806	-5.5269	-4.4164	-2.2806	-3.3812	-4.3314
2.4055	1.6285	2.4019	2.0407	1.3093	2.1048	2.1711	3.0201	0.25757	2.3928	1.6079	1.8156	3.4902	2.1956	2.3051	3.771	1.8507	3.0968	2.5271	5.2207	5.3723	1.8855	2.654	3.2959	3.3535	2.9411	3.1802	1.5857	3.9407	5.8477	2.7865	2.5349	3.4347	3.3012	3.0325	3.348	2.6254	2.0051	4.8626	4.3302	2.0795	3.2747	1.3651	3.1144	3.56	0.9412	3.1723	5.7238	3.0854	4.1685
-5.748	-4.8953	-9.2063	-4.5821	-4.3261	-5.4664	-5.2147	-6.7979	-5.6949	-7.5153	-6.3658	-3.5736	-5.1881	-5.7915	-7.0498	-6.7884	-4.4537	-4.1821	-6.7731	-5.1265	-5.1187	-6.6187	-6.657	-5.5596	-5.2215	-5.8606	-4.5097	-5.2706	-5.4338	-4.0462	-6.2793	-6.533	-6.3146	-6.3844	-5.002	-5.7604	-7.0324	-6.3711	-5.4111	-4.2793	-4.3852	-3.9679	-9.5476	-6.5315	-4.0302	-6.9374	-4.9798	-5.6693	-4.4336	-4.7441
-3.6467	-3.5884	-4.0062	-5.2756	-4.3414	-4.3879	-3.9458	-3.8796	-2.5601	-5.2989	-5.0997	-3.3516	-4.7555	-4.4983	-3.6348	-3.8945	-2.1391	-4.9879	-1.9032	-6.2471	-3.5201	-2.0041	-3.0784	-2.7335	-4.4353	-2.2846	-7.2434	-4.2267	-4.7681	-4.2042	-3.5561	-2.9475	-3.8625	-2.9293	-4.0363	-3.8519	-2.6196	-3.4462	-3.9219	-4.3327	-2.206	-3.01	-2.6179	-2.6101	-3.5445	-3.3782	-5.5977	-3.799	-4.8357	-4.2222
-12.967	-12.745	-13.568	-12.639	-11.83	-11.691	-12.085	-15.048	-11.307	-13.825	-13.476	-13.115	-12.172	-12.548	-14.295	-13.31	-13.896	-13.746	-13.736	-13.627	-12.74	-11.899	-12.512	-14.507	-11.342	-13.706	-12.193	-10.709	-13.582	-12.83	-13.091	-16.252	-12.263	-14.187	-11.315	-12.943	-12.046	-13.149	-11.602	-13.022	-14.083	-10.252	-13.287	-14.294	-13.339	-14.754	-12.357	-12.98	-12.605	-12.823
-5.9688	-5.2964	-4.899	-5.9233	-5.5003	-7.4603	-6.5402	-5.2151	-3.7939	-5.3806	-5.9442	-7.949	-4.5599	-6.9043	-3.7322	-6.2161	-5.7649	-5.6797	-5.6819	-4.0364	-2.2388	-5.1166	-5.8866	-5.677	-5.1595	-6.4074	-6.9604	-5.0991	-5.2403	-4.8613	-4.497	-7.5411	-6.8692	-5.1544	-3.3776	-4.9708	-5.4753	-4.2186	-7.0745	-3.2665	-6.5414	-6.6674	-6.5207	-6.4086	-5.2406	-7.154	-6.6403	-4.5334	-6.7921	-5.8392
-1.2867	0.86529	1.6622	-1.5159	0.2069	0.17365	0.38213	-1.4328	-0.78611	-0.64689	1.9902	1.6076	1.8403	-1.2002	-0.74276	-1.3678	0.7722	0.85047	1.6198	0.73662	-1.1416	3.1787	-1.9265	-0.52734	-1.7695	-0.076804	3.8813	-3.0212	-1.1245	-0.34159	0.14563	0.94978	1.0495	-1.2652	-1.3963	-3.6554	1.0942	0.7063	0.52696	-0.66798	-0.9102	0.18142	-2.8054	-0.7769	-0.4054	-0.11198	0.046073	0.13432	2.7453	0.73938
7.3805	4.9392	6.33	8.494	6.478	6.5723	6.555	4.503	4.5143	5.1145	5.8554	6.343	8.2178	5.4896	7.425	5.7585	7.2882	5.7679	7.5937	6.4805	6.7213	6.9693	8.4899	7.8624	7.0025	5.7266	5.6465	7.1739	9.5545	6.1503	4.0443	6.1237	6.5494	7.1953	7.6715	5.6359	7.4824	7.5392	7.327	7.1376	5.4828	4.877	5.7689	6.8701	7.8627	7.1607	6.6881	7.1479	5.0656	5.4921
0.19606	-1.1885	-0.98288	0.19884	-0.095112	-1.8911	-0.7181	1.801	-0.49962	-0.081356	0.63995	1.4017	-0.62583	1.1127	-0.17434	1.1051	0.14427	-1.3017	0.26662	-1.119	2.4061	1.2476	-0.32466	0.75976	-0.37436	0.42413	0.10226	0.88893	0.41299	0.25323	1.0115	-0.14783	-0.51626	1.1652	-0.23201	2.4794	1.6541	-0.60989	0.83101	-0.88611	0.49061	-0.31103	0.30754	-2.139	1.8475	0.68057	-1.7964	-1.4939	0.47662	0.53045
-4.2278	6.2135e-05	-2.2831	-4.4951	-1.4193	-3.4313	-2.5894	-1.3239	-1.4873	-3.3947	0.089909	-2.6975	-3.3593	-3.2114	-3.4705	-2.4156	-2.4064	-0.43591	-4.1141	-2.0648	-1.4018	-1.1917	-3.3472	-5.072	-2.4328	-1.3522	-1.8193	-2.1667	-1.5935	-2.8316	-1.644	-3.0605	-3.9238	-4.0468	-4.2989	-4.1426	-2.2996	-1.7503	-1.7532	-3.004	-1.6539	-1.2086	-1.4152	-1.7897	-1.9079	-4.511	-3.5331	-1.2577	-5.1052	-1.2508
-0.86188	-2.2173	-1.5714	-2.0471	-1.7146	-2.0769	-2.6096	-3.0496	-2.4233	-1.3201	-3.2328	-3.5409	-0.62382	-1.3456	-1.7038	-2.1371	0.21436	-1.0308	1.7031	-2.549	-4.3433	-2.2256	0.16788	-1.389	-1.8143	-0.60862	0.67053	-2.0745	-1.7305	0.68582	-0.1406	-0.72369	-2.424	-1.7649	-0.54862	-1.2901	-0.92191	0.93825	-1.3245	-0.4788	1.7486	-0.24895	-0.58721	-0.9964	-0.77743	0.35602	-1.8124	1.0365	1.5937	-0.76947
-5.6067	-5.1649	-5.6663	-4.5066	-1.7851	-3.454	-5.0239	-2.8388	-4.1828	-5.1738	-3.0583	-4.2022	-3.7525	-3.503	-3.7701	-5.806	-4.235	-5.265	-3.7847	-5.8226	-4.1502	-3.6823	-4.4779	-3.1677	-3.4544	-4.1409	-5.0051	-5.6016	-4.48	-6.944	-5.801	-5.5351	-2.3322	-6.3786	-5.6612	-4.0766	-4.7321	-3.8924	-1.5129	-5.1188	-4.2291	-6.0506	-5.6418	-3.8402	-2.7058	-5.0756	-4.7574	-1.7744	-5.0154	-4.7884
-1.7625	-1.8283	0.36223	-2.5948	-0.44546	-2.7561	0.16835	0.52959	-3.5108	-0.6306	-3.0278	-1.758	-0.2122	-1.3446	-1.5295	-4.9299	-0.4048	-1.6272	-2.4252	-2.7779	-0.032798	-0.93248	-1.4592	-1.3165	0.97712	0.29691	-1.7914	-0.20064	-1.681	-1.284	-3.0761	-0.65945	-2.7252	-2.7756	-2.0559	-3.0316	-1.9304	-1.3256	0.4293	-2.5129	-0.72792	-0.65367	-2.2246	0.70671	-0.99341	-1.7405	-0.05925	-1.5274	-1.9461	-2.5686
-2.9011	-3.0051	-2.9187	-3.8186	-1.1253	-3.5038	-3.1441	-2.3387	-3.6399	-2.6404	-3.9234	-2.8107	-3.9663	-3.6706	-2.8123	-2.8604	-2.5057	-0.5629	-3.4605	-4.8369	-2.3861	-3.2528	-6.5543	-2.5841	-1.899	-3.2399	-2.8653	-4.9353	-3.9507	-1.6779	-4.1652	-2.7492	-3.3135	-3.1585	-4.135	-3.5766	-3.2717	-1.3389	-0.86621	-2.186	-1.7479	-2.3402	-3.2799	-2.4144	-3.9087	-3.724	-5.1641	-3.8461	-2.506	-1.5802
-2.2432	-3.7216	-3.4412	-4.2167	-3.8427	-4.5585	-5.4559	-2.7933	-2.6495	-3.8964	-3.4633	-4.2783	-1.6645	-3.583	-4.4105	-3.6186	-3.9568	-2.1175	-4.3001	-4.5549	-4.1132	-1.487	-3.3539	-2.8877	-2.3353	-4.8526	-2.7428	-2.2116	-2.0159	-3.1125	-1.9169	-1.3058	-3.2	-2.9065	-3.9262	-3.8474	-0.42316	-2.5257	-2.7506	-3.5479	-2.4635	-3.6867	-2.3716	-4.3101	-2.1993	-2.9914	-5.6064	-2.8268	-1.6287	-2.7284
-21.629	-22.495	-21.073	-24.158	-21.619	-23.824	-19.226	-20.706	-22.828	-22.252	-20.293	-20.822	-21.763	-21.742	-22.485	-22.864	-21.793	-23.337	-21.926	-21.829	-22.702	-21.68	-22.401	-24.037	-21.171	-21.252	-23.509	-24.065	-20.251	-22.073	-22.882	-22.367	-21.826	-21.998	-20.734	-19.891	-21.574	-21.277	-23.332	-22.173	-22.643	-22.801	-21.818	-22.264	-22.43	-22.493	-23.514	-23.243	-21.096	-21.375
-23.347	-20.587	-21.978	-20.477	-21.563	-20.199	-24.107	-22.907	-20.98	-22.46	-21.431	-24.63	-22.578	-21.724	-22.471	-20.545	-22.136	-23.738	-20.841	-21.306	-22.709	-21.587	-21.084	-22.994	-21.868	-24.926	-20.92	-21.778	-22.535	-22.546	-23.355	-23.289	-23.325	-22.629	-24.856	-22.649	-23.391	-21.304	-20.259	-21.372	-19.915	-22.169	-20.262	-21.727	-20.741	-21.476	-21.245	-23.222	-20.411	-22.268
-0.43111	0.73106	-0.11288	-1.9681	0.24723	-3.608	-2.2374	0.06693	-2.1604	-0.46299	-0.29222	-1.6073	-2.6219	-2.5424	-3.0402	-0.45029	-0.68184	-3.2321	0.97264	-1.4442	0.38725	-1.5905	-2.6185	-3.1233	-3.4995	-0.74747	-0.51431	-0.91	-0.81748	-0.27736	-2.8593	-0.03302	-0.08862	-3.4503	-1.3626	-1.7888	-2.2514	-0.58982	1.0341	0.094805	0.053445	-1.633	-3.4735	-1.5878	-0.1185	-1.1695	-2.6252	-4.4438	-2.4641	-0.67331
7.2299	6.122	4.8415	3.2589	5.0819	6.799	5.6556	5.3123	5.9672	5.1632	5.2178	7.0222	6.6025	7.3855	7.1371	6.4465	6.1833	3.9751	3.2604	5.0201	5.8798	5.695	4.9641	4.4714	5.3107	4.9164	6.4052	6.2401	5.728	4.7049	4.9497	7.8931	3.4769	5.5604	9.0096	6.0811	2.2631	5.7952	4.9859	4.0878	4.6441	7.6234	5.057	6.833	6.0492	5.3443	4.9895	5.7508	8.2111	5.1364
1.0924	0.65857	-0.39226	-0.30513	-1.495	-1.08	-0.44207	-3.2978	-1.3402	-0.9597	2.3843	2.1393	-0.55469	-3.0733	-0.22259	-1.0732	0.68869	0.40159	-1.7102	-2.2228	-0.93086	0.57129	-4.0231	-0.70937	-2.09	1.1287	1.6683	-0.70256	-2.0639	-1.5022	-2.5175	0.21966	-1.6158	-1.0987	-1.7826	1.6759	-1.7557	1.6262	-0.16987	-1.0311	-0.65292	-0.15843	-2.5473	0.26315	-1.229	-0.74686	-2.893	2.3726	-0.677	-0.6157
9.7747	7.6343	10.324	9.2774	9.4394	11.838	9.2961	9.2127	8.9664	7.6683	9.3258	11.667	8.3531	10.406	9.956	10.141	8.5951	10.666	10.405	8.948	12.027	6.9375	10.292	9.8397	7.1835	7.982	12.474	10.05	10.195	9.6163	9.3913	9.45	11.849	9.3449	9.4297	12.98	10.25	10.495	8.4514	9.0487	8.88	8.941	11.68	9.9498	7.2284	9.1994	9.4858	9.1771	7.5388	11.482
-3.6921	-4.2065	-4.0838	-5.1702	-5.5417	-5.3824	-4.4148	-7.1099	-4.1604	-6.3246	-5.722	-5.951	-5.8798	-4.7152	-8.6461	-4.8833	-8.3784	-3.179	-5.4879	-6.3916	-7.4862	-6.3436	-6.6093	-4.5231	-5.5977	-5.7713	-6.2766	-4.2842	-7.9841	-5.8303	-5.7979	-4.9784	-6.9831	-7.0946	-7.0012	-5.6943	-4.459	-3.8156	-4.8802	-4.7045	-5.1982	-5.7423	-3.0769	-4.2217	-6.5648	-5.6668	-4.5283	-7.4624	-5.8489	-3.2997
-3.4154	-5.4483	-4.7982	-4.803	-2.9675	-3.8646	-4.4082	-3.9697	-5.1309	-5.2763	-2.0053	-5.2764	-8.0642	-6.4666	-5.2526	-4.7233	-3.3004	-4.6187	-5.0145	-4.6486	-5.6238	-4.4706	-3.473	-5.7924	-6.2653	-4.0268	-3.8862	-3.2765	-5.7779	-3.3179	-3.6176	-6.676	-4.893	-4.384	-4.6616	-5.8445	-5.4536	-3.1377	-5.9208	-3.7941	-5.763	-4.36	-2.8967	-9.142	-6.8445	-6.2267	-5.5934	-5.443	-6.2873	-4.2106
-0.11238	-2.9798	-3.0714	-4.1683	-2.9184	-2.3073	-4.7042	-4.525	-2.5239	-3.6879	-1.7295	-5.0931	-2.6608	-1.431	-3.4398	-3.0276	-1.1611	-5.0346	-1.5039	-1.9517	-0.93363	-1.304	-1.3545	-2.6908	-2.6067	-3.6445	-2.5807	-3.1749	-3.1045	-2.161	-6.0682	-2.6764	-3.5388	-1.9442	-1.991	-2.5655	-3.5708	-4.3181	-0.96657	-1.5572	-1.4125	-2.7759	-0.96664	-3.6269	-1.806	-2.1663	-1.3457	-2.6174	-3.1655	-3.7065
4.3911	3.2025	3.0981	0.76622	4.7543	3.4798	3.9716	1.7059	3.2695	4.5334	1.3157	2.2421	3.5238	3.0657	3.3557	4.4359	1.7581	3.1533	1.4181	3.5128	3.1506	3.5314	2.8492	2.8274	1.459	1.9832	5.1395	3.8831	3.3876	5.4914	3.2366	2.5588	1.8369	2.9176	3.4034	3.9564	2.0675	1.6243	3.8443	3.4078	2.6326	4.3385	0.7005	2.5007	2.76	1.5884	2.316	3.3696	4.4902	3.6463
1.3796	2.3101	-0.26501	2.1603	0.325	0.6255	2.6614	1.9787	2.2121	1.8677	1.2731	2.5445	1.581	0.49062	1.4067	2.1989	2.5263	1.2178	0.086955	1.0505	2.3837	1.3713	3.5731	0.90356	-1.1074	1.1964	2.8428	1.4886	2.6406	2.2774	0.48506	-0.30906	2.2101	1.4193	2.5579	0.92936	0.048773	-1.5961	2.0013	1.5437	2.1691	1.0206	-0.18751	0.85853	0.7487	1.5193	2.1662	1.1057	0.10549	1.6749
-1.312	-1.197	-0.00464	0.36868	-1.1687	3.381	1.0694	-1.9021	0.087493	0.57925	-2.1306	-0.11778	-0.83218	-0.60754	0.48411	-0.97877	0.076454	3.0253	0.7753	0.7515	-1.1276	1.0715	0.43148	0.085293	1.8811	0.65145	2.3286	2.2235	0.65734	-0.23034	-0.47135	-0.091391	-2.1082	-0.19768	0.46569	-0.16918	2.1805	0.23862	-0.018364	-0.47425	0.11578	1.8435	-0.89204	2.5356	-1.2565	1.6691	-1.3926	0.90508	1.3375	1.3777
-1.9474	-1.292	-0.70055	-0.79994	-1.3437	-1.4859	-1.4407	-0.59806	-0.55727	1.5296	-2.5557	-1.249	0.40809	-1.4319	-0.53725	-1.4282	-2.1529	-1.6531	-1.101	-5.3027	-2.6705	-3.509	-0.99299	-3.2641	-1.5829	-2.527	1.6141	-1.2758	-2.1704	-1.8358	-3.4889	-1.5164	-2.6317	-1.2249	0.17781	-0.64042	-2.1918	-3.6031	0.76245	0.75951	-0.41495	-2.1648	-1.3683	-2.2019	-1.5012	-2.076	-1.1408	0.046794	-3.216	-0.69744
7.6819	7.1462	7.645	7.5157	4.6173	5.8051	5.5236	6.0383	7.4085	6.1209	5.5582	6.8003	8.0447	7.6076	5.3692	8.2641	6.5442	7.0092	5.6409	8.2001	7.8098	7.0925	6.5344	6.2597	7.6806	5.1947	7.1317	5.8226	4.748	6.6009	6.7997	7.261	6.1266	4.9761	7.5631	6.5398	6.3487	9.4154	6.453	8.0296	5.9806	6.6785	6.5674	7.6987	7.6913	5.5358	7.556	6.2957	6.1405	8.2454
-15.603	-10.745	-12.382	-13.168	-13.396	-12.759	-10.446	-13.922	-13.371	-12.011	-13.648	-13.886	-14.579	-14.993	-14.267	-11.551	-12.564	-12.541	-12.172	-12.26	-12.771	-15.893	-12.236	-13.384	-12.452	-13.235	-15.275	-13.465	-14.232	-14.532	-13.447	-12.153	-13.13	-12.107	-12.28	-12.819	-13.942	-12.497	-12.83	-13.135	-12.532	-12.45	-11.98	-12.465	-12.634	-12.458	-13.302	-14.287	-14.507	-13.022
-12.541	-11.321	-11.301	-10.779	-11.408	-14.956	-11.547	-12.177	-10.597	-11.685	-11.939	-10.093	-9.4946	-12.556	-11.197	-11.289	-9.4902	-10.493	-11.733	-10.849	-10.874	-11.58	-11.028	-9.6082	-11.348	-10.954	-13.903	-11.499	-9.5976	-10.13	-11.405	-10.323	-10.892	-10.132	-10.47	-10.169	-12.952	-11.489	-12.217	-12.384	-9.4872	-11.564	-13.194	-14.431	-12.922	-9.9804	-10.825	-12.159	-9.6263	-11.03
-0.2646	0.91673	2.095	2.289	-0.34297	-0.5859	0.99932	-3.8519	0.60926	0.088776	1.244	-1.6551	-1.986	0.16733	-0.43492	0.50169	1.6087	-1.1253	-3.2274	-0.41084	-1.2197	-1.7591	1.077	1.5753	0.58816	-1.8385	-0.62849	-2.9202	1.7512	-1.395	-2.6982	-1.0583	-0.071261	-2.0517	-1.2098	-0.68116	-0.75438	-1.0733	1.4789	0.48765	-1.3993	-0.67901	0.74405	-0.34866	-0.040808	-3.3576	-1.8695	0.38437	0.80935	2.8275
-0.36419	1.0555	1.8803	1.8382	2.8977	1.8886	3.9705	-1.5141	1.8582	-0.17045	2.8044	3.0333	2.9418	1.07	0.98216	2.6385	1.5413	0.67407	-0.66062	1.1685	2.5195	1.6056	1.2026	1.8368	-0.52113	0.95141	2.8782	0.40057	0.23855	0.95935	2.3453	1.9207	0.72473	1.3773	2.0513	0.543	-1.1353	0.88136	1.5355	0.67461	2.9494	3.0194	0.18529	2.5218	4.3066	1.407	2.3794	2.4471	4.0942	-0.54763
-5.3093	-3.3908	-7.8244	-6.8515	-8.7839	-5.8253	-5.6178	-7.9014	-7.5816	-6.1929	-6.5731	-4.2426	-5.0758	-7.9836	-8.6661	-9.238	-5.2016	-7.0917	-5.7509	-7.4824	-5.5101	-6.8568	-4.446	-6.5623	-5.5433	-7.0288	-5.0408	-5.2151	-6.265	-4.4485	-7.6067	-5.0154	-7.0205	-4.9244	-7.0105	-8.1364	-4.8215	-6.4958	-7.0259	-6.3848	-4.6916	-5.2129	-6.4148	-8.1369	-5.4919	-6.3256	-4.3454	-6.8479	-6.8024	-6.2723
-4.3106	-7.5402	-4.7196	-4.6296	-4.8311	-6.7517	-5.58	-5.4455	-3.9291	-3.104	-6.3021	-4.9562	-3.4942	-5.5584	-3.017	-4.8287	-4.2808	-4.851	-4.7699	-6.3766	-4.7442	-5.1995	-4.7222	-4.6936	-2.5554	-5.6501	-5.9965	-4.9957	-3.7485	-2.682	-3.9304	-6.1543	-4.7108	-3.5003	-3.5521	-2.2049	-4.6982	-5.4935	-4.5948	-4.4968	-7.3195	-4.4728	-2.9795	-5.1363	-1.4576	-3.2977	-4.6815	-2.5395	-4.6326	-5.4407
-4.4779	-3.6862	0.40445	0.10186	0.40346	-1.3282	-1.6653	0.7495	-0.58009	-2.3324	-0.2864	-3.0287	0.23085	-2.0069	-1.8994	-2.1393	-2.1015	-2.8656	-1.5036	-0.19065	-0.90332	-3.3629	-0.37224	0.31977	-3.0017	-2.6683	-3.7116	-1.5153	-1.0523	-2.016	-1.4936	-1.024	-1.3247	-2.4206	-0.85792	-1.3834	-1.1445	-0.091702	-3.0601	-2.3372	-2.5123	0.10309	-2.8998	-2.7533	0.74997	-2.4665	-0.62359	2.2497	0.35296	1.175
-9.1352	-8.3739	-9.2007	-9.3925	-8.5965	-8.0653	-9.2463	-10.62	-10.712	-11.732	-7.4137	-8.3897	-10.711	-8.1752	-8.0696	-8.6947	-9.6794	-9.8052	-9.5179	-9.6748	-6.4143	-8.4526	-10.499	-7.7359	-8.3665	-10.707	-10.638	-9.1121	-8.2028	-9.8095	-9.4071	-10.236	-9.5421	-7.858	-10.015	-10.404	-8.4604	-6.7479	-11.669	-8.9065	-9.229	-10.441	-9.0838	-9.9606	-11.948	-9.1582	-9.5463	-8.5742	-11.413	-7.8318
-23.453	-21.114	-23.307	-20.258	-22.037	-20.826	-18.657	-19.497	-20.86	-21.409	-20.978	-19.792	-20.387	-21.13	-21.484	-20.6	-20.744	-19.787	-20.89	-21.025	-19.915	-20.569	-19.255	-20.834	-19.338	-21.454	-22.366	-21.469	-17.671	-19.094	-18.855	-20.425	-19.117	-20.307	-20.016	-21.628	-20.907	-21.762	-22.804	-20.125	-20.137	-20.39	-21.295	-22.676	-23.82	-21.103	-20.637	-19.362	-18.794	-21.025
-14.508	-13.164	-13.566	-13.026	-14.989	-14.187	-15.054	-13.692	-14.3	-16.969	-15.509	-14.538	-16.509	-15.07	-14.204	-14.812	-16.11	-12.952	-12.994	-12.549	-12.386	-15.657	-15.786	-17.135	-14.529	-13.753	-14.88	-14.437	-15.319	-14.208	-15.297	-15.534	-16.275	-13.981	-14.096	-14.445	-13.105	-16.7	-15.726	-15.647	-15.749	-15.545	-13.319	-14.527	-14.801	-14.371	-12.654	-15.787	-17.994	-15.318
0.65553	-1.2869	-2.1745	0.66789	0.66861	-0.029975	-0.18465	-0.99849	-0.71766	-0.019112	-1.5209	-0.7581	-0.75135	1.6046	1.1738	-1.094	0.80979	-1.0244	1.1678	0.54183	-4.1722	-0.079577	0.22062	-0.3462	1.8265	1.2611	-2.1222	-1.0672	0.11606	0.54658	-2.5626	1.5202	1.7556	0.89339	1.0036	-1.0261	-0.52341	0.53917	-0.032295	0.16628	-0.31274	-0.31437	0.095744	-0.39839	0.734	-1.001	-0.38712	0.73995	-1.3291	-0.72146
-12.427	-11.606	-10.755	-12.99	-10.913	-10.604	-9.8801	-10.203	-11.542	-9.6011	-13.198	-10.78	-13.474	-13.315	-11.835	-6.0631	-12.402	-11.852	-11.653	-15.954	-12.07	-11.251	-11.831	-11.414	-13.774	-11.43	-12.226	-12.249	-10.87	-11.962	-12.01	-12.671	-12.615	-11.61	-11.281	-11.402	-12.808	-9.2149	-10.662	-11.679	-10.362	-10.381	-12.249	-12.924	-11.614	-9.4807	-10.784	-9.3253	-11.366	-11.083
-11.671	-10.634	-14.956	-12.82	-13.203	-11.894	-11.369	-12.724	-15.078	-14.79	-12.252	-12.751	-13.982	-12.306	-14.357	-12.603	-13.526	-15.071	-13.565	-14.178	-13.526	-14.145	-11.577	-13.036	-12.997	-13.688	-11.479	-11.39	-12.378	-13.076	-14.152	-13.355	-12.45	-14.43	-11.928	-15.386	-15.013	-15.49	-12.202	-14.579	-12.051	-14.494	-12.229	-10.951	-14.744	-11.321	-13.633	-13.398	-12.99	-13.458
-3.096	-2.8257	-3.6023	-4.2072	-5.804	-4.0177	-2.113	-4.0923	-4.2909	-1.8071	-5.3209	-5.9601	-3.3171	-1.8477	-1.8577	-3.0066	-1.547	-3.3543	-2.5455	-2.6741	-2.6448	-3.8313	-3.3171	-3.5847	-3.4339	-3.8803	-2.0963	-3.5258	-2.8161	-2.7058	-3.1314	-3.2647	-3.3636	-1.7899	-4.2326	-2.6632	-1.5575	-2.6234	-2.9646	-1.3818	-3.2358	-4.5052	-5.2009	-2.7762	-4.3602	-3.1357	-3.7649	-2.6065	-2	-4.9776
-10.877	-10.602	-12.289	-11.285	-13.632	-11.033	-12.504	-9.8788	-11.624	-9.1231	-8.4242	-9.3497	-10.714	-10.615	-8.5353	-12.389	-10.49	-10.525	-11.311	-10.205	-10.077	-11.724	-11.872	-10.607	-9.8788	-9.0081	-10.721	-8.8491	-11.074	-12.763	-11.614	-9.3803	-9.3045	-10.375	-9.3441	-10.169	-6.3902	-10.029	-9.6117	-10.229	-9.8319	-11.16	-11.833	-11.292	-11.48	-12.115	-10.364	-7.4568	-11.335	-11.752
-23.463	-20.299	-23.232	-21.392	-19.536	-24.919	-24.001	-20.724	-21.538	-21.25	-22.683	-24.352	-22.311	-22.387	-23.784	-20.859	-21.766	-21.636	-21.224	-22.698	-23.495	-23.043	-23.607	-23.779	-23.031	-20.778	-19.173	-20.626	-22.533	-21.822	-21.572	-22.307	-21.286	-20.429	-24.071	-23.504	-23.816	-20.881	-23.291	-22.68	-23.022	-22.703	-22.597	-24.368	-22.528	-20.492	-23.194	-21.493	-20.852	-21.292
-1.4379	0.86785	-1.687	-0.87387	0.63021	-3.2145	-0.89805	-1.7217	-2.4162	-1.5686	-1.609	-2.196	0.89695	-2.7891	-0.14188	-0.59137	-3.3916	-2.387	0.55501	-1.2019	0.29848	-2.7467	-3.4828	-0.92186	0.40599	-1.3894	-2.2092	-2.1092	-2.1085	-0.99882	-0.57487	-3.2505	-1.7051	-2.5306	-1.4558	-1.1867	-0.71167	0.16488	2.3908	0.47056	-1.376	-0.46509	-3.2709	-3.9521	-3.8505	-0.049641	-1.516	-0.55836	-2.4952	0.86847
5.14	2.6936	4.3344	4.431	3.5027	4.2274	5.2585	4.0841	4.7003	7.3753	4.2517	3.7417	3.9478	5.1807	3.6454	2.9475	4.5193	4.2621	4.1954	4.1663	5.3978	4.3842	3.3407	4.7623	4.9231	4.8007	3.6506	5.1863	3.3891	4.0823	2.5834	4.6922	3.2911	2.3191	3.8036	5.145	5.6224	4.7993	3.6297	5.0544	3.7918	2.4694	4.7949	4.0906	4.0889	4.241	3.7421	3.6742	3.5324	3.7572
-5.625	-8.6454	-9.0666	-3.8937	-9.004	-6.8638	-7.0249	-9.1257	-8.0119	-8.7309	-8.4634	-8.6844	-6.4743	-7.2966	-6.3249	-7.0666	-10.068	-7.396	-10.325	-6.2402	-7.7189	-8.4272	-8.2355	-8.1399	-7.6616	-7.2054	-8.5559	-9.379	-8.6267	-6.0337	-8.112	-7.5724	-8.6677	-8.1061	-6.3255	-8.0256	-8.8281	-7.6292	-7.7289	-5.3667	-6.1939	-6.4141	-7.0247	-9.8023	-8.0142	-6.5801	-7.8917	-6.0679	-7.5314	-8.3061
-11.429	-12.346	-12.011	-12.597	-12.774	-12.394	-11.7	-12.083	-12.058	-11.242	-10.695	-11.608	-12.502	-11.087	-12.161	-9.3902	-13.054	-9.8279	-13.12	-11.223	-11.421	-14.378	-12.681	-12.433	-11.024	-10.932	-14.308	-10.012	-12.578	-12.648	-11.73	-11.036	-9.3262	-13.426	-11.406	-12.639	-11.939	-9.9313	-10.681	-11.79	-10.824	-11.217	-10.132	-10.691	-12.806	-12.885	-10.753	-11.445	-10.312	-11.992
-6.3933	-5.8132	-3.8534	-4.8914	-4.4958	-6.1784	-4.5151	-3.7575	-3.5273	-2.6727	-5.0931	-5.3734	-4.5991	-4.3545	-6.3136	-5.6539	-5.7592	-6.558	-4.1284	-6.5414	-6.2805	-6.4946	-4.6091	-3.6945	-7.0177	-3.8149	-5.7982	-6.8232	-5.3629	-3.6898	-3.6843	-4.7142	-7.0409	-6.2202	-6.2525	-1.2724	-4.8322	-3.6791	-3.6824	-5.6826	-3.432	-3.5013	-3.8866	-4.1108	-5.5122	-6.054	-5.415	-3.0746	-5.0068	-4.3778
-6.2273	-4.8827	-5.5839	-5.0738	-5.0559	-3.2752	-5.4474	-4.0127	-4.7709	-3.206	-5.7546	-5.4599	-6.1156	-3.3112	-5.4612	-5.3847	-1.6802	-5.4737	-3.3998	-4.4797	-4.9978	-2.5354	-5.3311	-7.4546	-6.3065	-5.2494	-4.8311	-4.0805	-8.1499	-4.7713	-3.1799	-6.1398	-5.9467	-3.3155	-3.9838	-5.6671	-5.0747	-6.2703	-4.4582	-4.2045	-1.3352	-6.9622	-5.2521	-4.7476	-5.0812	-4.2462	-4.1426	-4.6784	-2.8872	-3.7399
-4.5489	-2.5561	-3.0892	-3.0939	-0.30956	-4.1325	-5.3583	-4.5054	-2.5402	-1.1369	-3.5559	-4.2289	-4.8153	-3.7953	-1.9097	-2.5916	-5.3823	-4.8736	-3.9989	-2.9647	-3.175	-3.275	-4.7093	-4.4353	-3.123	-5.276	-2.9706	-5.3059	-2.5641	-2.1412	-0.99436	-3.8233	-2.7827	-3.4344	-4.5091	-3.3874	-4.4035	-1.7353	-4.3023	-4.7055	-6.5961	-4.2148	-4.5579	-1.8513	-4.8209	-3.5612	-3.4001	-2.7296	-4.9678	-3.9672
-4.3251	-5.9367	-3.2606	-5.872	-2.8883	-4.528	-4.5862	-2.8266	-3.1333	-5.7379	-6.0902	-4.0929	-3.8093	-4.5085	-2.1154	-4.2431	-4.2464	-7.6729	-4.6572	-3.949	-5.6808	-4.3535	-4.0027	-3.1019	-4.0712	-3.1974	-4.289	-4.2561	-1.5609	-4.139	-5.0157	-5.6829	-3.5866	-3.5183	-4.6404	-4.2159	-1.1507	-4.6715	-3.7112	-3.3636	-3.8749	-2.5046	-2.8502	-4.335	-2.6568	-2.7563	-3.1688	-4.4988	-2.5064	-3.4638
-1.4794	1.0392	1.8851	-0.0089971	1.6898	-0.64153	-0.13673	-0.46472	0.75676	0.72766	-0.24373	-0.38217	0.67103	0.38127	1.1806	2.0205	0.64214	-1.6995	-1.6973	-0.17231	1.0921	1.4124	1.6939	-1.3957	-1.9056	-0.60034	1.2163	1.4356	2.1808	0.23794	0.29292	-1.3814	-1.9449	0.40207	-0.50371	0.0072934	1.804	1.0817	-1.3232	-0.16682	-0.10657	-2.5441	2.5407	-1.6936	0.52475	-1.235	0.20842	0.54399	2.1251	-1.3028
-13.579	-13.048	-13.082	-14.023	-14.306	-14.628	-16.294	-14.223	-15.752	-16.192	-13.871	-13.434	-14.542	-13.43	-12.916	-12.803	-16.041	-14.087	-12.927	-15.034	-15.404	-14.941	-13.753	-12.376	-14.229	-15.451	-13.795	-14.055	-17.307	-15.21	-16.234	-15.114	-12.737	-17.393	-12.948	-15.2	-15.075	-14.228	-14.099	-10.424	-14.96	-15.101	-14.176	-13.508	-12.524	-14.142	-13.258	-15.077	-15.398	-12.894
12.056	9.3287	9.1345	10.364	8.5133	10.291	9.2214	8.3746	10.356	9.9551	10.657	10.573	10.747	7.0732	9.6989	7.8536	11.171	10.67	9.8701	11.438	10.453	10.356	8.5974	10.664	12.664	9.7419	11.125	10.839	9.2738	8.304	11.283	8.3478	11.128	9.9929	9.0681	9.8224	7.0941	9.9728	10.873	10.207	10.931	8.3072	8.5969	8.6386	5.339	9.4085	9.7293	8.7977	9.3587	9.7071
-6.2002	-4.982	-3.4805	-2.0597	-2.1673	-3.4317	-3.319	-4.5523	-5.8714	-3.6688	-3.8278	-4.3089	-1.8673	-3.4296	-6.406	-3.7086	-4.9015	-5.3024	-4.1102	-4.8677	-2.5212	-5.5692	-6.115	-4.8333	-2.7772	-1.7099	-5.6669	-4.884	-2.8621	-3.7545	-5.9365	-3.015	-5.9706	-3.207	-5.1643	-5.6902	-1.773	-4.3275	-4.3954	-4.1134	-5.1396	-4.4407	0.13004	-4.333	-4.0682	-3.466	-4.0977	-4.7796	-4.019	-3.499
-4.8275	-1.8425	-3.4203	-4.4147	-2.387	-0.64804	-2.0803	-3.4256	-2.4382	-4.4756	-2.8792	-4.4259	-4.751	-1.7097	-4.5685	-2.5025	-3.6914	-3.1086	-2.7334	-2.9498	-1.6694	-4.018	-5.0659	-1.757	-4.6174	-5.344	-4.0128	-3.948	-3.8494	-4.3239	-3.8956	-2.987	-2.7429	-3.259	-2.4006	-3.4103	-3.1992	-1.1759	-2.6976	-3.1692	-2.0874	-3.8095	-3.4923	-0.87793	-5.9452	-3.151	-1.7917	-0.94555	-3.966	-3.6795
-4.5581	-1.691	-2.8681	-3.6955	-5.0628	-4.3507	-2.5799	-2.2876	-1.6687	-2.6939	-2.7624	-2.8703	-3.5558	-1.5571	-1.4299	-4.5298	-4.5507	-2.9684	-0.94347	-2.4416	-3.5081	-2.1166	-3.3967	-3.4747	-0.92455	-2.3982	-3.5856	-1.956	-2.0111	-4.3257	-1.6807	-3.9504	-3.1239	-2.3655	-3.625	-1.7371	-0.4374	-3.1532	-4.2489	-3.9057	-2.5574	-1.8186	-1.8769	-2.494	-2.6288	-3.0173	-1.7225	-3.555	-1.3299	-3.7786
-10.103	-7.4517	-8.5373	-8.6398	-7.0104	-9.1044	-11.081	-10.54	-9.3132	-9.3871	-8.4088	-10.227	-8.2372	-7.7522	-9.9427	-7.2979	-7.2968	-8.8478	-8.4763	-9.2167	-7.5938	-8.2255	-10.078	-8.1235	-9.4384	-8.2229	-7.9682	-9.4304	-10.216	-8.593	-6.2738	-8.8732	-9.9437	-7.2707	-7.985	-8.8687	-10.585	-9.689	-9.5268	-8.7633	-9.6123	-7.8028	-10.776	-9.1493	-9.9907	-9.2797	-9.4605	-10.578	-10.173	-8.2122
-5.1363	-3.142	-2.1259	-5.6405	-2.3054	-3.234	-2.0737	-3.0829	-2.8944	-5.2353	-4.4744	-2.817	-4.3104	-5.7595	-3.5304	-6.2143	-5.2912	-4.2056	-4.2944	-4.2436	-3.6201	-3.7265	-3.693	-2.6151	-4.3576	-2.4538	-5.5726	-1.3469	-3.4913	-5.6254	-4.7792	-5.0508	-1.9389	-5.56	-4.2054	-3.4335	-2.2923	-6.3939	-4.7834	-5.2812	-4.7637	-5.2955	-3.7141	-2.958	-3.6192	-3.3336	-4.9619	-2.5983	-3.9244	-5.1805
0.36421	-0.27323	0.10459	-1.3444	-0.68809	0.97873	1.8379	-2.3788	1.5683	1.0361	0.6377	-0.82285	0.90533	-0.54112	2.422	-0.59794	-1.4396	-1.5506	-0.32731	-0.51342	1.3854	0.65488	-0.20175	0.03371	0.14852	0.33289	-0.8685	-1.0499	-0.91781	0.15364	-0.77588	-1.7987	1.1085	-0.16701	1.6004	0.031877	-0.95793	3.9377	2.5646	0.72206	-0.33017	-1.3279	-0.5301	1.0686	0.19646	0.72222	2.2336	-1.1703	0.16419	1.7555
-2.2617	0.55756	0.89487	1.2597	1.3532	2.017	1.2407	-0.35457	1.9583	1.1707	0.45704	-1.3286	2.5849	-0.12794	0.59792	-1.4179	-1.6817	0.63833	-0.30662	0.32034	-1.7987	0.80678	-0.37306	-2.1827	1.156	2.7301	-0.43786	-1.7297	-0.24623	0.59975	1.8649	-0.53249	0.38361	1.4013	0.60112	-0.65675	-0.62455	-0.54754	0.011846	-0.92074	0.17651	-0.51398	1.0302	-1.2969	0.47033	-0.11016	0.59534	0.68923	0.96949	-0.033348
7.7972	8.6043	6.9247	8.6789	7.8755	8.405	7.3876	8.5261	11.422	8.5649	9.4724	7.983	8.2021	8.6743	6.2234	7.7889	8.9628	7.6941	7.6526	4.9973	8.3557	8.2764	6.5353	5.0095	8.9731	8.4947	10.198	6.5816	7.6844	8.5067	8.0545	6.5784	6.6785	7.2273	8.6802	6.7976	6.7003	8.1544	6.6704	7.5584	7.8367	6.8658	6.2909	8.2881	7.2905	8.0407	8.4306	11.125	9.2683	6.9614
-14.454	-14.734	-15.147	-16.326	-15.306	-14.441	-15.109	-15.187	-12.357	-14.339	-16.73	-14.186	-15.376	-14.846	-15.637	-12.148	-16.308	-14.393	-16.889	-13.385	-14.38	-15.917	-16.001	-13.976	-14.066	-11.332	-16.335	-13.658	-14.013	-13.44	-12.901	-16.463	-14.229	-14.002	-14.218	-14.282	-17.526	-16.896	-13.709	-15.783	-16.34	-13.439	-12.241	-13.651	-14.181	-14.258	-14.843	-12.42	-14.683	-15.007
-9.9378	-12.042	-9.5885	-10.299	-10.483	-11.908	-11.065	-12.851	-11.535	-12.165	-9.6592	-12.778	-11.415	-11.254	-11.46	-11.829	-14.034	-11.315	-12.038	-10.312	-10.649	-12.154	-7.4254	-12.368	-13.627	-10.507	-11.335	-12.287	-11.729	-10.569	-11.255	-10.113	-8.9017	-10.718	-11.457	-13.311	-11.478	-12.03	-9.7486	-9.9495	-10.155	-11.419	-12.552	-12.086	-11.646	-11.26	-11.719	-11.497	-13.338	-9.7587
0.58448	-2.4745	0.13279	-1.1547	-2.3176	-1.0249	-0.6832	-1.5097	1.1963	0.17079	1.2683	-1.3618	-0.43416	-0.94965	-1.5365	-2.1134	0.6439	0.76654	-2.819	-2.2005	0.24075	0.57359	-1.5222	-0.15695	-0.20937	-0.81225	-0.70108	-2.0524	1.5065	-0.6225	-2.1832	-1.4815	-0.56021	-2.0421	-1.8353	0.26278	-1.2141	-3.966	-2.3433	0.32254	-1.9844	-1.5622	-1.0367	-1.1881	-0.23684	-2.7143	-0.38104	-1.2935	-1.8499	0.99128
-15.026	-14.553	-15.186	-15.182	-14.426	-16.172	-14.773	-13.192	-14.214	-15.674	-14.161	-14.28	-14.379	-14.878	-15.755	-15.732	-15.251	-13.355	-12.945	-13.951	-13.689	-13.677	-14.992	-16.018	-12.574	-14.525	-14.528	-15.854	-15.457	-15.588	-13.783	-14.122	-15.864	-17.661	-12.539	-15.831	-12.478	-15.73	-13.689	-14.905	-14.566	-12.737	-13.791	-14.347	-14.639	-14.171	-13.452	-14.721	-13.965	-16.224
-10.794	-10.729	-11.043	-10.699	-10.767	-11.528	-14.012	-11.774	-11.211	-12.791	-10.685	-10.373	-9.165	-10.871	-11.252	-10.656	-11.007	-14.619	-10.75	-11.597	-11.4	-10.236	-11.498	-9.4357	-8.2689	-13.386	-11.018	-13.147	-11.383	-11.163	-9.745	-9.6314	-9.3033	-10.143	-11.356	-10.647	-10.574	-13.305	-12.117	-11.265	-12.356	-11.698	-11.022	-12.529	-10.362	-12.587	-9.8952	-12.784	-11.308	-10.002
-3.8028	-2.2304	-4.0155	-3.5131	-2.083	-3.3595	-2.4888	-5.2371	-4.9175	-2.3257	-4.239	-1.3265	-2.6594	-0.75407	-3.579	-4.4171	-3.4057	-3.4007	-3.0214	-3.157	-3.8793	-2.0513	-1.1799	-2.4172	-4.8456	-0.31407	-3.7738	-2.3796	-3.6098	-1.6888	-4.4832	-2.1079	-0.55229	-3.0986	-2.986	-3.6221	-5.3403	-2.5035	-2.534	-0.79101	-2.47	-2.6684	-1.5103	-2.1967	-3.8642	-2.3014	-3.1676	-1.6888	-1.094	-2.4222
2.7698	3.0745	4.1146	3.5357	2.9646	0.92382	2.5444	0.7046	3.207	2.7459	3.0362	3.173	1.2432	0.80255	1.0734	3.3827	5.2724	1.208	1.6468	3.6048	2.4743	1.7574	2.9229	2.4657	2.9974	2.6668	1.948	2.7388	1.9762	3.218	2.9283	2.029	2.4955	3.2127	2.8243	3.3864	1.9573	4.2586	1.9503	4.8734	3.1985	3.1739	6.0186	2.64	2.657	2.9506	4.5405	3.9464	2.1961	1.8622
2.6075	0.76648	2.8989	2.2793	1.6176	1.0604	1.6604	1.7785	1.7646	3.8947	2.9366	1.8221	2.2624	2.2596	2.0173	1.1333	0.49057	-0.34564	2.9043	2.4938	0.90738	0.26321	3.7089	1.9418	-0.55533	1.0376	1.3043	-0.57096	0.23413	4.3126	3.0103	-0.76153	0.11372	1.9471	2.2612	2.9923	-1.1136	2.2612	0.019484	0.79146	3.0675	2.3347	2.3325	0.81044	1.3811	0.2504	0.34701	0.21482	0.30618	0.60052
-10.568	-8.7118	-8.2212	-6.8019	-9.6241	-9.0667	-8.2874	-9.6283	-8.1514	-9.1716	-9.3636	-8.4327	-6.7235	-8.4662	-8.4859	-9.076	-8.803	-9.6261	-8.831	-10.414	-9.3022	-8.8664	-9.4947	-7.5795	-10.95	-10.587	-9.6069	-9.7042	-9.5744	-9.5876	-9.4644	-9.4979	-9.6644	-8.6159	-9.9127	-7.5948	-9.8734	-10.368	-8.2508	-8.3007	-8.5691	-6.9519	-10.661	-7.9371	-7.8132	-10.893	-9.867	-11.015	-10.546	-8.4173
-21.663	-19.961	-23.063	-23.669	-21.9	-24.589	-22.605	-21.665	-21.496	-21.953	-22.582	-19.766	-21.066	-21.263	-23.652	-23.131	-20.873	-21.137	-22.73	-22.955	-20.2	-21.973	-22.243	-21.097	-22.2	-22.9	-18.658	-22.553	-22.28	-22.758	-21.447	-22.164	-20.648	-21.329	-22.408	-22.347	-22.186	-22.068	-23.078	-22.757	-22.155	-22.017	-20.778	-19.708	-21.509	-22.462	-22.312	-23.033	-23.911	-22.228
-2.7997	-0.94573	-2.2663	-1.8525	-3.5206	-2.9672	-3.3541	-1.1664	-3.1608	-2.7322	-3.0029	-2.6238	-3.2673	-1.2399	-2.8	-1.8165	-2.8615	-2.8561	-1.0033	-3.6475	-2.6797	-0.73257	-2.4505	-0.42775	-2.3034	-3.2419	-1.7792	-3.2488	-5.2225	-0.74077	-1.6499	-2.9923	-4.3669	-3.7955	-0.28535	-3.3964	-2.317	-4.0894	-2.6313	-5.4444	-2.7574	-2.3208	-2.3593	-0.6394	-1.4897	-4.0776	-3.0552	-3.7683	-2.3165	-2.2368
-1.8712	-3.26	-2.6017	-4.0612	-0.57999	-3.9187	-1.3381	-2.9572	-0.96445	-2.3223	-3.7326	-1.4308	-2.7777	-2.7656	-3.4921	-4.3714	-4.624	-2.7678	-2.3864	-2.1768	-2.6769	-0.37865	-2.4461	0.10544	-2.6298	-0.96426	-3.4736	-2.3672	-2.4445	-4.5677	-2.0551	-5.8098	-4.7661	-4.0429	-1.3182	-2.9576	-1.6818	-2.0229	-3.635	-3.414	-1.6724	-1.2311	-2.8699	-2.8758	-3.412	-3.3955	-1.1638	-2.3424	-0.88561	-0.67606
-8.6873	-12.808	-12.007	-8.9491	-9.3165	-9.4653	-10.655	-11.149	-9.3269	-12.002	-10.848	-10.71	-10.718	-12.681	-12.166	-10.04	-12.216	-10.606	-9.5765	-13.916	-11.253	-11.212	-12.032	-12.287	-12.38	-11.034	-10.741	-12.127	-11.08	-10.4	-11.602	-10.214	-12.065	-9.5502	-13.127	-12.019	-9.9871	-10.862	-11.406	-10.701	-10.621	-9.8469	-10.13	-13.878	-11.427	-13.565	-10.681	-11.902	-13.27	-11.654
-12.156	-9.9333	-10.544	-9.9227	-10.941	-12.518	-9.4346	-9.3757	-13.067	-9.0657	-10.528	-12.246	-11.762	-11.072	-9.423	-11.935	-13.176	-9.6936	-10.383	-11.363	-8.8922	-11.375	-9.5427	-10.141	-9.7274	-12.032	-10.854	-7.352	-10.519	-13.928	-11.17	-11.072	-11.193	-10.077	-9.8269	-13.019	-11.655	-10.902	-11.129	-12.353	-11.359	-10.817	-10.86	-9.0467	-9.8771	-12.315	-11.823	-10.068	-10.916	-11.412
-4.8584	-4.5139	-4.3452	-1.0605	-4.1184	-4.016	-3.2956	-3.7382	-2.1688	-5.0847	-2.2532	-2.48	-5.105	-2.5023	-3.673	-3.0409	-5.025	-4.5481	-4.0473	-2.5451	-1.7711	-4.0344	-2.4319	-3.8023	-6.2082	-2.4822	-3.9563	-2.6876	-3.2777	-6.1524	-1.7814	-4.7245	-4.4321	-3.5284	-2.2481	-1.803	-4.4956	-3.3689	-3.2589	-2.681	-3.9314	-2.4999	-3.2752	-2.8475	-4.0438	-3.0492	-1.1826	-2.7943	-3.7098	-2.48
-9.3441	-10.031	-8.4867	-8.873	-10.102	-8.9264	-8.062	-8.0039	-8.1358	-7.9213	-9.4936	-8.4058	-9.8891	-9.055	-8.569	-9.4271	-8.335	-7.8804	-6.3228	-9.3865	-9.9568	-9.2085	-7.6859	-9.2576	-8.6528	-8.3172	-8.3665	-7.7944	-8.7617	-12.002	-9.0005	-7.1217	-7.6241	-8.3114	-7.6726	-10.852	-10.386	-7.9443	-9.6393	-9.0475	-9.3979	-8.277	-7.6999	-8.5589	-11.6	-8.0133	-10.004	-8.1092	-9.1422	-10.405
1.8986	0.14443	-0.87402	0.95145	0.17797	-0.63081	0.32263	-0.79129	-0.67049	-1.2556	0.20622	-1.8	1.5319	1.2685	-0.38277	-1.4727	-2.2608	-1.9656	-2.3692	-1.9184	-1.5308	-0.98588	-2.3962	0.06859	-0.17653	-1.9688	0.20229	0.43079	0.73116	-0.5165	3.1012	0.47525	1.3798	-2.3083	-0.10702	0.22433	1.1266	0.80754	-1.0178	-2.5566	1.7317	-1.6914	0.33864	0.11452	-0.41075	-2.2719	-0.41162	-0.73686	0.81133	-2.3056
-13.39	-14.086	-12.468	-12.831	-14.574	-13.448	-14.004	-12.441	-15.26	-12.327	-14.44	-13.745	-12.891	-11.308	-14.6	-11.962	-17.02	-15.668	-13.202	-14.562	-12.064	-13.642	-12.19	-14.126	-10.679	-14.005	-11.595	-14.152	-14.227	-14.601	-14.601	-13.381	-11.664	-14.089	-14.194	-13.511	-15.165	-13.295	-11.81	-14.923	-13.062	-11.145	-12.9	-12.73	-12.284	-13.334	-14.014	-13.898	-15.395	-14.606
1.9046	1.9499	0.80832	-3.1381	2.2556	1.6469	-1.1834	1.6962	-0.38973	1.4964	0.55049	-0.2879	-2.2259	-0.90664	-0.77133	1.3793	1.3394	0.77193	0.11035	0.040716	0.28655	0.63673	-0.78801	-1.4196	-2.4207	2.7314	-0.12511	3.6712	2.1107	3.0671	-0.013012	0.35981	-0.16743	1.2073	-1.3112	1.0312	1.1292	1.279	-0.60749	-1.9869	1.3201	1.9282	1.5389	-0.6027	-1.2956	0.36455	2.1764	-0.35172	-0.18508	2.8269
-10.126	-10.282	-10.553	-11.881	-10.553	-11.37	-11.705	-12.44	-11.562	-10.269	-11.068	-10.74	-11.71	-12.071	-11.132	-12.099	-13.482	-11.048	-12.239	-13.302	-13.431	-11.584	-14.728	-12.979	-10.431	-13.259	-11.769	-11.579	-12.613	-11.56	-14.096	-12.96	-10.656	-12.716	-11.799	-9.832	-11.424	-12.807	-10.148	-11.014	-9.5997	-9.9326	-10.559	-11.462	-9.3863	-8.9366	-9.7978	-11.907	-12.737	-12.058
-2.8172	-3.1572	-2.1373	-2.0171	-3.6674	-0.53798	-4.8328	-0.60827	-2.1147	-4.2781	-2.727	-0.21309	0.31243	-2.0476	-0.6626	-3.7612	-1.4104	-4.2116	-2.4391	-2.9874	-2.2773	-3.2209	-3.3583	-2.9286	-5.119	-2.6411	-1.9444	-3.4666	-3.1181	-4.3157	-2.6614	-0.98565	-4.3818	-2.0859	-5.7951	-3.0647	-3.5956	-0.61158	-3.6562	-2.753	-2.9065	-2.4087	-1.1488	-4.8188	-3.8629	-3.4889	-4.2435	-3.2236	-2.0242	-1.5212
-1.9066	-2.4855	-2.8866	-0.67575	-2.2316	-2.5913	-1.4963	-2.8856	-3.5331	-2.0679	-2.3758	-5.1314	-0.57838	-2.6378	-1.9946	-2.9234	-0.0042943	-2.0013	0.025265	0.10731	-1.219	0.097338	0.89653	-2.7976	-0.58962	0.7135	-3.2437	-2.665	-3.6581	0.081461	-1.5898	-1.1964	-1.5581	-1.9916	-0.028877	-2.7171	-1.0827	-1.9916	-1.5797	-1.7758	-0.54239	-1.9434	-2.7204	-0.66486	-0.36746	-0.11455	-0.83655	-2.8774	-1.9099	-1.9446
-3.6423	-2.0598	-5.1641	-3.8559	-2.5997	-1.8725	-4.7483	-3.1722	-5.108	-4.645	-3.0737	-4.4906	-2.339	-3.1649	-4.7521	-3.28	-3.0837	-4.8911	-4.8601	-4.1575	-4.2096	-3.1206	-2.9782	-3.0083	0.083337	-2.2758	-2.5729	-5.3747	-3.0872	-2.8996	-4.795	-4.1517	-2.3811	-5.9285	-4.5911	-2.6479	-3.1817	-4.3683	-3.5692	-4.4598	-3.011	-1.9952	-2.6303	-4.1664	-3.9493	-2.7752	-4.8903	-5.741	-5.2651	-5.0589
3.0347	5.1448	2.6928	2.1572	0.58141	2.7524	1.1406	3.3683	2.9636	1.3779	3.7827	4.7937	1.4897	4.1194	4.5527	2.0213	3.22	1.7515	1.8533	2.2909	1.4369	2.2893	0.33984	4.4996	3.8182	3.0993	4.0329	2.2391	0.21367	2.648	3.7023	2.5712	1.6929	1.7905	5.2342	3.0279	0.85004	2.7551	2.6006	3.335	2.0125	3.2672	4.7242	3.0918	0.056371	0.85743	1.5179	1.6534	1.916	4.7078
-4.9046	-1.2939	-2.4412	-3.3273	-5.1065	-4.0731	-1.7665	-1.1389	-2.1532	-4.301	-2.8021	-2.0708	-1.3065	-2.4256	-3.1453	-2.0595	-1.6211	-0.92275	-0.69131	-2.792	-2.0932	-0.74185	-3.5298	-2.836	-0.61061	-1.2378	-1.45	-2.4105	-1.8828	-2.7115	-0.56633	-2.7493	-2.9552	-3.5459	-3.4549	-2.66	-2.5006	-1.4216	-3.0762	-4.4087	-3.7012	-4.1645	-0.76838	-1.0433	-4.3555	-1.4305	-3.7408	-2.4878	-1.6819	-3.114
-2.5423	0.11431	-0.77067	-2.3225	-3.331	-0.12053	-1.0048	-1.6509	-2.2121	-2.9348	-0.43248	-1.1114	-2.112	-1.1723	-1.1944	-0.51495	-0.60653	-1.7618	-1.3126	-2.8669	-2.8276	-1.538	-0.43699	0.23285	-1.2883	-1.2148	-0.15209	2.3904	-2.7993	-1.3959	-0.21587	-0.035082	-1.7654	-2.7166	-0.38908	-1.9469	-0.068478	-1.0769	-0.88962	-2.7049	-2.1847	1.2054	-2.1616	-2.0153	-2.4391	-0.032467	-3.3065	-0.65122	-1.1317	-0.32634
-1.9872	-3.6435	-1.0538	0.60766	-0.11706	-1.2024	-1.696	-1.4181	-0.82609	-2.0732	-1.0094	0.084513	1.9961	0.98504	0.31736	-1.4276	0.85676	0.19149	-0.10378	-0.23736	0.37069	0.60352	0.23417	-0.27364	0.38718	-0.048321	-0.67499	-0.18333	-1.3501	0.10019	0.047649	0.73544	0.14018	-1.3988	-1.0243	1.417	1.289	1.0906	0.81888	-1.6379	1.5601	-1.853	-2.1189	-0.54855	-0.042497	-1.1537	-2.2261	-0.64327	2.3563	-1.9492
6.0803	9.348	7.2754	8.1791	7.4571	8.4904	7.306	10.406	6.2286	6.2423	7.3034	8.9353	7.2885	9.6187	10.162	7.7575	10.475	6.9643	8.3448	7.8369	8.1879	9.0513	7.4816	6.6398	6.9419	10.635	9.6025	9.0816	9.514	6.9912	9.2796	10.375	9.9083	9.9599	5.5562	4.5892	8.8438	6.7764	10.219	8.4887	6.2069	5.3422	9.7754	6.575	8.2611	7.8122	8.0452	7.2277	5.6821	6.6425
-1.6685	-0.88532	-2.5948	-1.3234	-0.78197	0.26609	-2.0157	-0.70361	-1.2258	-1.9792	-1.2257	-0.80354	-2.2574	-0.6615	1.6781	-1.8606	-1.1572	-1.1761	-3.5646	-0.72465	-1.4658	-2.2848	-1.475	-1.109	-2.9915	-3.2818	-1.1639	-0.90551	-1.0632	0.062487	-3.5187	-2.4426	-1.2801	1.8862	-0.79132	-1.7135	-0.033098	-0.82387	1.303	-0.17772	-2.6606	-2.7378	1.3145	-0.13717	-1.4389	-1.714	-1.4344	1.3489	-0.97929	-0.61548
-5.9324	-5.1883	-6.7381	-6.6608	-5.138	-4.231	-3.2604	-2.6787	-6.5699	-5.1059	-4.7959	-6.4074	-2.0461	-4.6731	-5.6951	-6.1633	-4.9904	-5.8089	-5.2479	-3.8979	-4.2225	-6.1819	-4.0899	-5.4852	-4.01	-4.8037	-2.1193	-6.6512	-5.6259	-5.2438	-6.9285	-4.9313	-5.9901	-3.2687	-2.6673	-5.0491	-5.7823	-4.1188	-6.0535	-5.4741	-3.4775	-5.3009	-4.2846	-3.5059	-4.263	-3.9152	-5.1298	-4.471	-4.3074	-5.1552
-10.364	-12.046	-13.231	-12.161	-10.677	-13.508	-9.8793	-12.142	-14.603	-11.058	-11.978	-7.8889	-8.3643	-9.3063	-13.801	-11.068	-13.186	-11.219	-13.878	-9.5747	-15.393	-10.826	-10.484	-10.832	-10.452	-13.948	-11.216	-10.862	-12.453	-10.199	-12.823	-10.758	-12.872	-10.539	-11.458	-11.196	-11.648	-12.9	-10.831	-13.523	-11.956	-11.59	-12.028	-11.034	-10.472	-12.865	-9.1621	-12.782	-10.62	-10.386
-10.832	-11.149	-9.911	-7.5368	-12.714	-10.61	-13.25	-10.788	-10.01	-10.825	-13.166	-9.3068	-10.705	-10.226	-10.009	-12.814	-12.458	-9.7114	-9.6937	-11.02	-12.242	-11.082	-11.146	-11.566	-10.923	-11.647	-10.566	-10.496	-8.2689	-10.49	-11.919	-11.622	-13.273	-10.605	-9.6466	-11.191	-10.307	-9.8595	-10.246	-12.257	-11.29	-12.509	-10.832	-9.3234	-10.928	-10.854	-9.8065	-11.393	-9.9132	-12.43
9.5821	6.5894	6.7943	7.1691	7.3687	8.8101	9.8028	6.9069	8.8578	7.7262	8.4616	8.5271	8.9553	8.0779	8.4833	9.8206	7.2886	8.3976	7.7312	7.1185	9.0023	8.9589	6.6421	8.6645	8.4876	9.1861	6.7817	7.9225	6.5574	6.4449	10.219	8.6434	8.9098	6.714	7.1677	9.7982	8.6091	6.9915	10.301	8.7738	6.1566	7.1133	8.3662	9.8795	8.3769	8.3269	8.234	6.9263	8.8599	7.7539
-2.9354	-2.3517	-2.3484	-2.8932	-1.9763	-2.6634	-2.7851	-4.6145	-3.6949	-1.9993	-3.8312	-3.9434	-2.8998	-5.4246	-4.4019	-3.8057	-2.9124	-3.8134	-3.6118	-3.656	-2.8473	-2.2052	-3.3398	-4.4306	-2.5056	-2.3796	-2.3539	-2.7151	-5.59	-3.7691	-4.1436	-5.2914	-1.5051	-0.56035	-2.521	-3.3869	-1.9586	-3.5207	-3.1311	-2.678	-4.7898	-2.1617	-2.627	-3.9204	-2.4729	-3.2502	-0.46946	-0.92111	-4.4997	-2.347
3.3281	3.7962	0.64983	-0.19301	2.1239	1.056	-0.87499	4.0633	1.1159	1.5311	3.3862	2.1914	0.23941	2.0393	-0.91885	4.7713	2.2047	1.6445	1.0841	1.0911	3.318	1.9455	1.3874	-0.63048	0.45059	1.4112	1.3807	1.6834	-1.6946	0.76316	3.1655	3.1447	3.4335	0.65268	2.9501	2.4452	0.94187	1.9777	1.115	1.4966	2.6016	1.9004	1.9066	-1.9318	3.5259	4.1058	1.8097	0.42342	2.3968	2.3456
-9.2406	-11.846	-9.6323	-10.284	-10.217	-11.105	-10.4	-11.521	-10.413	-9.8761	-10.59	-10.883	-9.6326	-10.697	-10.859	-12.207	-10.134	-10.379	-12.299	-8.4138	-11.414	-13.026	-8.8924	-10.625	-8.5934	-9.7272	-8.29	-12.887	-11.346	-9.6621	-11.104	-11.006	-11.207	-12.002	-10.35	-11.373	-11.283	-10.266	-10.664	-11.128	-9.9119	-9.873	-10.343	-10.765	-12.774	-10.548	-12.543	-9.7156	-10.989	-11.115
-2.4928	-1.4849	-0.78731	-2.0052	-3.3352	-0.41717	-1.6011	-0.33103	-1.2824	0.60328	-0.47014	-1.1346	1.7256	1.4255	0.11908	0.65572	-0.6712	-1.7797	0.5191	0.13671	0.69265	-1.08	-0.97218	-0.44361	0.3337	-0.63917	-0.40063	0.70316	-1.4222	-1.0323	-1.7183	-0.47962	1.7449	-1.3581	0.49282	2.0705	0.4311	-0.58157	-3.6541	1.1549	-2.0831	-0.59992	-0.077261	0.040537	1.9522	-0.73674	0.44308	-1.8145	-0.56869	-0.81312
-0.89792	0.80468	0.28371	0.44341	0.6346	1.5504	0.38333	-1.9805	-0.37561	0.79097	2.9313	-1.5304	2.9289	-1.022	0.62134	-0.4939	0.19192	2.1256	-1.9821	-0.39169	0.9872	0.54018	-1.6059	1.1338	-1.3711	0.3982	2.9741	0.099424	-1.1751	-0.39199	0.86081	3.6862	0.4175	-0.40215	-0.45985	-0.47987	0.096453	0.27749	-1.0894	-0.2202	0.37662	0.017789	-0.03384	-1.029	-0.38288	-0.26249	3.2008	-0.48408	0.25966	0.75375
0.16557	1.039	-1.3287	0.035965	-0.70579	-1.7428	2.6038	1.8129	0.52027	-0.39673	0.384	-0.89711	-0.66022	-2.6291	1.8309	1.5045	0.91682	0.17847	-1.5096	-0.2986	1.5116	2.2663	0.24839	-1.4165	1.469	-1.2022	0.50013	-1.2367	1.9475	1.0465	1.1642	-0.16974	-0.46672	-0.76729	-0.87727	-0.15974	3.0463	0.88226	-1.6893	0.00015318	2.2583	-0.11727	0.10873	0.79022	-1.907	-0.063064	0.066788	0.13868	-1.4355	1.5848
-11.913	-12.875	-10.237	-14.309	-11.496	-11.384	-12.91	-12.137	-12.526	-11.987	-9.8134	-10.61	-10.751	-13.958	-12.576	-11.432	-11.54	-10.669	-9.3451	-10.605	-12.519	-11.129	-14.112	-10.642	-12.453	-11.092	-11.021	-11.927	-9.4247	-10.807	-11.064	-10.626	-10.8	-10.564	-10.338	-9.9756	-12.322	-10.247	-9.9126	-10.371	-10.635	-11.163	-12.956	-9.6022	-10.835	-10.633	-9.9528	-11.634	-11.292	-8.2576
-10.854	-9.2083	-9.518	-12.315	-8.9037	-11.248	-10.242	-8.7626	-10.374	-9.8887	-11.289	-10.487	-8.6503	-8.227	-9.8246	-8.4692	-11.695	-8.2068	-10.48	-11.128	-10.315	-10.576	-9.0212	-10.713	-11.162	-11.073	-8.9379	-11.136	-9.3001	-11.049	-10.929	-10.998	-10.752	-11.03	-11.169	-8.1887	-10.739	-9.6955	-10.784	-8.9514	-9.9654	-11.363	-11.048	-10.494	-9.9009	-10.971	-12.061	-8.8431	-10.059	-9.256
3.3802	1.9236	2.8374	1.6642	2.2008	0.54614	2.0654	0.0042975	-0.06903	1.8564	0.34697	2.5933	3.5956	3.2322	0.86723	2.5614	2.0617	0.053879	0.51866	4.2183	1.5888	1.6632	2.1958	1.6366	0.62102	-0.27629	1.8724	1.8616	1.3685	1.7321	2.4726	2.4228	3.3364	1.7434	0.56754	0.17601	0.51317	1.3251	1.3098	0.1344	0.41695	3.3009	2.4202	0.039403	2.8142	2.0809	0.89185	4.2795	2.4943	2.4195
6.7395	6.5457	7.2414	6.5312	8.2441	7.0486	6.2627	8.4885	8.8231	7.9886	5.7665	5.2322	5.4236	6.7252	7.4594	7.4709	6.092	5.4761	7.7055	6.0898	6.3489	8.762	5.9901	7.0074	8.623	6.7617	6.8752	7.6763	5.7007	8.4324	5.0361	6.3199	6.6863	6.6316	5.2041	7.3934	8.0571	8.7932	6.0726	4.9404	6.8521	9.1787	8.4063	5.9584	7.7898	7.2878	6.8397	7.8436	6.3652	6.746
-10.912	-12.139	-9.855	-10.283	-9.749	-9.6084	-10.264	-11.891	-13.901	-9.4873	-11.168	-12.2	-12.511	-12.727	-9.3585	-13.262	-11.716	-12.761	-12.36	-11.982	-10	-12.249	-12.609	-11.881	-10.833	-11.617	-12.12	-11.451	-12.372	-14.225	-11.529	-12.999	-12.156	-12.583	-10.988	-12.367	-11.606	-11.276	-10.345	-10.965	-12.623	-10.283	-14.009	-10.259	-12.827	-12.097	-10.779	-10.58	-9.6636	-11.342
-0.24742	-2.7809	-2.5469	-1.8479	-0.037859	-2.0542	-1.1861	-1.0074	-1.2242	0.034536	-2.4596	-0.21565	-1.2374	-3.0044	-0.3716	-1.6388	-0.6538	-2.4356	-1.2163	-1.4146	0.45512	-1.8031	-3.0915	-2.9607	-1.9876	-1.8657	-1.2709	-0.2596	-1.504	-0.90202	-0.22609	-1.4762	-2.8927	-3.7961	-1.5294	-0.80585	-0.48281	-0.70798	-0.393	-2.0133	-1.6815	-1.5516	-1.5949	1.2085	-3.1258	-2.4552	0.95119	0.524	-0.95969	-1.0971
-8.9154	-9.9898	-9.4377	-9.5618	-9.8604	-8.1466	-9.0839	-10.203	-10.23	-10.407	-9.5323	-10.268	-9.4202	-9.8985	-10.251	-9.6909	-10.246	-9.4773	-11.451	-8.6956	-11.068	-10.085	-11.917	-8.9571	-10.58	-8.6785	-11.384	-11.879	-9.4474	-10.529	-8.2258	-10.846	-10.004	-10.557	-9.8153	-9.8445	-7.8734	-9.841	-9.4946	-12.843	-8.697	-11.815	-8.913	-10.42	-11.961	-11.311	-10.074	-8.2682	-11.549	-9.9169
-2.6651	-5.1898	-0.92465	-1.6631	-2.0963	-0.64897	-0.22124	-1.3181	-3.0871	-1.8536	-1.1132	-3.5523	-0.21945	0.76696	-3.6767	-2.3125	-1.9532	-3.3918	-1.8493	-2.8545	-4.5614	-0.80064	-1.3509	-1.3284	-1.8188	-1.5606	-2.3231	-4.026	-1.4668	-2.1434	-1.5425	-0.23251	-2.5651	-1.2405	-1.6432	0.18568	-0.97485	-1.4378	-2.965	-0.53561	-0.26621	-0.050756	-2.4397	-3.1146	-2.2636	-2.5518	-2.6961	-2.3312	-3.6423	-2.1454
-3.5897	-3.7259	-5.696	-2.0543	-4.6717	-5.5186	-3.2164	-6.9633	-6.4387	-5.3168	-4.8704	-6.2403	-6.6701	-4.0659	-5.6178	-4.2557	-5.8769	-8.3721	-4.6445	-5.6376	-5.6593	-4.9913	-4.0126	-5.4595	-4.5547	-6.7676	-5.5992	-5.7563	-5.4679	-4.047	-5.4289	-4.9216	-4.6184	-6.3884	-5.7296	-5.5223	-5.8918	-4.0654	-4.8016	-5.2821	-4.0227	-5.9091	-5.9401	-6.5543	-5.5357	-4.7618	-7.018	-7.1633	-6.1426	-6.1273
-12.111	-9.8596	-9.2878	-7.5161	-9.9804	-9.7637	-10.338	-10.578	-12.656	-11.83	-8.944	-11.637	-7.0374	-9.1757	-10.922	-11.383	-8.2019	-8.7013	-9.957	-9.0758	-9.1285	-10.415	-5.9597	-8.2887	-9.8459	-9.6041	-6.4944	-8.0705	-8.6849	-9.7434	-6.5802	-8.751	-11.083	-8.3461	-11.151	-7.7135	-10.245	-9.2374	-9.4811	-8.0797	-9.0185	-9.3597	-8.6249	-9.5934	-10.678	-7.0786	-8.3444	-10.073	-11.193	-11.019
-10.083	-7.4646	-7.8578	-9.7062	-8.9485	-6.3384	-8.6347	-7.8763	-7.0525	-9.1774	-7.9431	-11.114	-9.211	-9.9866	-9.8763	-6.9506	-7.6331	-8.7327	-8.7015	-8.7694	-10.085	-9.1553	-7.6537	-9.3721	-7.7193	-7.9905	-8.0161	-8.7598	-7.9322	-6.613	-10.099	-10.088	-7.9248	-8.3762	-9.2926	-10.516	-8.1827	-8.4912	-8.1484	-8.0645	-9.2805	-10.673	-9.2319	-9.081	-7.7674	-7.9962	-8.4372	-9.8408	-9.0318	-8.7088
-0.53987	-2.6349	0.63023	1.4996	1.1624	-2.3534	-1.0313	-2.6242	-1.3996	-1.4416	-0.84924	-1.2348	-1.3572	-2.4485	-1.3491	-3.0253	-2.6747	-2.9246	-0.68867	-2.5413	-2.0409	-0.20144	-3.1118	-0.98986	-1.9456	0.14654	-3.5107	-0.9437	0.31305	-1.0027	-1.7888	-0.23795	-1.1766	-0.67107	-2.3048	-2.4392	-0.22822	1.2359	-1.6643	-0.3447	-0.60104	-1.6467	-4.2814	-2.0005	-1.1137	-1.9998	-0.45505	-3.5406	-3.2371	-2.361
-6.0177	-4.9217	-4.0542	-5.8993	-6.5344	-5.1652	-5.5372	-7.8475	-3.7236	-4.5763	-4.9172	-4.2083	-7.2946	-6.4074	-4.9449	-4.9713	-6.6665	-6.1873	-4.333	-5.743	-8.1019	-6.6596	-5.2337	-6.086	-5.7722	-5.4579	-5.2663	-5.9871	-6.6982	-6.7584	-7.7034	-5.3346	-5.5287	-4.6805	-5.6592	-6.5944	-6.5948	-4.1283	-4.3697	-5.8492	-7.5632	-6.4486	-3.7009	-4.5169	-7.109	-5.0847	-5.299	-7.2008	-7.2612	-6.6652
-2.3221	0.14193	0.9013	-1.0444	-1.6787	-0.82251	0.48091	-0.18012	-1.3416	1.8581	0.099527	-1.2397	0.086163	-1.0791	-0.05654	-0.18802	-1.421	-0.30552	0.41275	0.73334	-0.62791	0.40524	-0.60868	0.38806	-0.58093	0.54998	2.1315	-0.43578	-1.1427	1.399	-1.1934	-3.2636	-1.216	-1.3364	0.079887	1.9498	2.2253	-0.57066	1.4904	0.014787	0.10661	0.23476	-0.18827	1.0176	-0.40732	-0.42045	0.15721	0.39717	-0.23188	-1.496
-10.497	-11.891	-11.162	-12.416	-9.5	-11.867	-12.907	-12.436	-12.175	-9.0019	-10.451	-12.169	-7.8591	-11.216	-10.569	-8.7542	-9.5312	-11.64	-10.309	-11.277	-9.7797	-11.758	-10.239	-10.785	-9.0132	-10.997	-10.543	-13.022	-11.654	-12.052	-11.692	-7.8656	-13.241	-11.437	-11.35	-11.739	-10.534	-10.53	-10.293	-10.358	-8.3329	-10.21	-12.382	-9.4665	-9.8593	-11.158	-9.6034	-13.121	-12.49	-8.9417
7.572	5.2705	8.2293	7.6161	8.0323	8.6588	5.922	9.5476	8.8856	6.8085	7.4882	8.6619	7.236	9.2565	7.2843	6.5446	7.2517	8.6523	9.2824	10.106	8.5515	8.4465	7.8408	5.7911	8.4237	8.6015	8.4704	8.4869	8.2498	7.5177	7.9635	7.8919	6.5585	8.5107	10.002	5.9469	7.2854	8.3624	8.1546	5.8349	9.399	9.7531	6.8066	9.5508	6.4548	9.0661	7.6624	9.07	6.4669	7.6586
-12.941	-14.866	-12.537	-14.628	-15.67	-15.529	-12.323	-12.997	-14.617	-17.315	-12.675	-14.502	-14.627	-11.811	-14.749	-13.172	-14.282	-16.159	-14.235	-12.061	-14.24	-17.277	-15.665	-14.559	-14.377	-11.573	-15.279	-14.991	-16.086	-13.533	-12.101	-15.455	-15.713	-14.775	-15.345	-14.66	-13.811	-15.406	-13.86	-14.213	-14.568	-14.42	-15.941	-13.991	-15.202	-15.672	-15.145	-15.397	-14.964	-15.342
-3.628	-4.3839	-2.6639	-5.6421	-3.1606	-3.7529	-4.9395	-0.78926	-4.0753	-1.1615	-4.3528	-3.1032	-2.7488	-2.6314	-2.4358	-3.5552	-3.179	-3.0971	-0.38055	-2.9706	-4.0465	-3.5807	-2.9086	-1.5504	-2.4563	-3.2307	-3.3909	-2.4331	-3.3335	-4.8298	-0.29313	-3.829	-2.9969	-2.5599	-2.7492	-3.1032	-2.2958	-1.7138	-2.6715	-1.1603	-2.9521	-1.1991	-0.80427	-1.5245	-2.916	-2.8964	-0.083004	-0.88212	-4.5674	-3.7168
-13.548	-9.5148	-13.432	-12.147	-12.797	-12.547	-13.295	-12.84	-13.631	-13.815	-12.973	-11.432	-11.977	-13.814	-12.372	-13.986	-14.965	-12.508	-15.63	-16.735	-13.315	-12.418	-13.846	-14.668	-14.233	-12.354	-13.674	-13.111	-13.176	-13.278	-13.739	-13.175	-13.382	-14.077	-11.854	-14.66	-14.842	-15.476	-12.208	-11.317	-11.898	-12.057	-15.393	-14.192	-12.4	-12.919	-10.333	-9.7816	-14.421	-14.067
4.3596	2.6108	2.715	4.1317	2.501	2.5056	3.3618	3.0842	2.1181	1.1849	3.411	2.3244	2.7244	1.7591	1.4737	4.1601	2.6186	2.86	2.7957	0.32334	1.4443	0.2836	0.41497	2.0113	0.97787	1.9713	3.1226	2.9888	5.441	3.7125	1.9655	3.0867	1.485	0.94286	2.5033	3.9547	0.62119	4.9521	4.2191	1.2973	3.307	2.057	4.9068	5.6088	1.349	4.2771	4.5318	3.2717	4.7538	2.4623
-5.3358	-3.6597	-1.9332	-2.4663	-3.0492	-6.396	-4.5714	-3.5227	-3.2111	-5.3207	-3.6336	-5.3826	-4.7005	-4.6104	-2.9717	-5.3378	-2.8681	-3.2845	-5.3587	-1.2837	-4.5343	-3.2827	-3.7301	-2.7914	-2.8076	-4.5228	-1.8398	-4.1733	-2.0976	-1.4775	-5.4996	-1.9379	-1.5167	-4.4184	-2.368	-3.2538	-1.0797	-3.4651	-3.1387	-1.0708	-6.0652	-2.6881	-3.2624	-6.0945	-5.5029	-4.0123	-5.5104	-4.2767	-2.4909	-2.8837
0.44825	0.36507	0.90828	-0.19077	0.28814	0.037803	0.45421	1.33	1.403	1.8844	-0.091666	1.2351	2.9867	-1.5962	3.8844	0.60041	0.78963	0.63775	2.6317	2.164	0.95225	2.5398	0.71119	-0.64191	1.0636	1.6205	1.5934	2.4151	2.2895	1.6447	-1.7503	-0.10919	0.86845	2.3905	1.1659	1.0956	2.0002	1.3844	4.3092	2.3631	4.0844	1.8053	1.267	3.1695	-0.085807	1.2113	1.4664	1.2323	2.4	1.6771
-9.9931	-7.3512	-7.1609	-9.2677	-9.3764	-9.8385	-11.394	-9.206	-9.2868	-9.7719	-8.9774	-8.1797	-10.189	-8.1818	-8.8269	-9.007	-8.8134	-8.5683	-8.93	-8.4539	-9.1566	-10.259	-8.4278	-10.698	-8.6924	-10.662	-11.011	-9.9919	-9.6304	-10.228	-7.8786	-7.7747	-10.742	-9.8453	-10.244	-10.119	-9.437	-7.6729	-7.4034	-10.167	-9.0082	-8.242	-8.6669	-7.5661	-10.223	-9.9858	-8.2193	-11.52	-9.5708	-7.1425
-3.1696	-4.8577	-5.9097	-2.8689	-3.8376	-2.005	-2.8605	-3.1595	-2.8008	-4.3003	-3.7565	-5.8282	-2.9033	-2.6455	-1.6742	-2.022	-4.7862	-3.8023	-2.6626	-5.1652	-5.0894	-4.4205	-4.1778	-0.46338	-3.5762	-0.027116	-5.1552	-2.0081	-4.5703	-4.4555	-1.2991	-4.0364	-3.8334	-2.6316	-1.5924	-4.3699	-2.5051	-3.6191	-1.2547	-2.7219	-2.8122	-5.3327	-1.8623	-4.0082	-3.351	-3.8778	-4.045	-0.95003	-5.1327	-2.012
6.2485	6.4394	5.5998	6.3463	8.6822	6.0726	8.3155	5.5468	5.9656	5.7282	6.2274	7.3109	7.1069	9.8711	4.1619	6.1742	6.8981	6.0786	7.3218	8.4124	7.3436	5.674	5.2487	7.7452	7.52	7.7565	8.4	6.2593	6.6564	5.7963	6.0698	6.791	6.6443	3.9667	7.7304	6.5115	8.0395	4.1224	6.2232	5.6197	5.3811	6.0659	5.9289	7.8886	5.1559	7.5402	8.884	8.0257	9.1592	7.4328
-9.4921	-7.4105	-7.8651	-9.2344	-9.7147	-8.6456	-11.455	-9.1043	-11.444	-11.593	-11.024	-7.5465	-9.7109	-10.23	-8.592	-8.9355	-9.9645	-10.692	-10.729	-9.9898	-10.562	-8.842	-9.9956	-10.3	-9.299	-10.883	-8.4596	-8.756	-12.003	-12.047	-10.04	-10.124	-10.346	-11.102	-11.21	-10.567	-8.0158	-7.4676	-11.638	-12.101	-10.751	-11.764	-11.406	-9.9079	-10.297	-9.1941	-8.6257	-9.1855	-12.13	-10.738
-9.9313	-11.329	-10.926	-10.831	-11.062	-11.239	-12.153	-10.288	-11.173	-12.452	-11.588	-14.018	-10.937	-8.4559	-12.599	-10.109	-10.978	-12.921	-11.993	-12.695	-11.758	-10.745	-10.908	-12.415	-10.803	-11.532	-10.67	-12.857	-11.415	-9.756	-12.22	-11.805	-12.929	-14.147	-12.336	-12.251	-11.466	-10.61	-9.8165	-9.9752	-10.532	-11.229	-7.9657	-13.571	-12.383	-10.78	-12.386	-10.701	-10.912	-11.016
2.4367	2.6976	2.4468	2.5252	0.49824	1.2121	1.3553	2.8103	1.1928	-0.27406	1.3448	2.5821	3.6261	-0.49534	3.7918	0.47769	1.5386	1.6302	4.1731	0.42929	0.91404	1.5036	2.9643	1.4073	2.6938	3.087	3.5851	-0.0052	2.3063	-0.81299	1.2362	1.3963	1.7205	2.0283	0.67307	1.931	2.4564	3.0573	-1.3987	1.7348	4.3038	0.83356	1.699	1.3792	0.27804	1.8999	0.33586	0.96344	1.1419	1.7849
-0.010216	0.66545	1.2352	4.3672	-0.059036	0.68072	1.6472	1.9762	0.21817	0.83277	0.14867	-0.79367	-0.93087	-0.68576	-1.6828	1.9727	1.8992	-0.50581	-0.53488	1.5397	2.4289	0.022177	1.3117	-1.2024	0.29988	2.2662	-2.3783	2.218	0.42542	1.8472	1.3393	1.5099	3.5329	-0.43107	-0.093664	2.3257	0.1595	0.41902	-0.1505	0.53529	2.3873	0.48006	1.824	2.2583	-0.77676	1.828	-0.30122	1.3068	-0.11103	0.79006
5.7832	9.587	9.1179	9.2562	9.1763	7.7491	9.6187	10.044	9.0152	7.5103	7.9669	8.903	9.69	8.6854	9.0578	9.1791	9.7139	9.0924	9.8723	8.5146	8.4898	9.2257	10.235	8.0531	7.6072	11.055	9.2109	10.241	8.7153	8.7235	9.3905	6.6371	7.4977	10.074	7.9022	8.2359	7.7261	9.2663	9.6301	10.209	7.6285	6.2342	6.6827	8.1258	9.2476	10.721	9.1754	10.653	7.8064	8.3093
-7.1412	-9.8754	-10.089	-10.739	-10.411	-8.2536	-11.641	-9.932	-9.7596	-8.759	-10.278	-11.351	-7.9111	-8.4277	-10.089	-9.2916	-9.3781	-10.576	-11.034	-10.179	-12.357	-8.5735	-7.5268	-9.7801	-9.7334	-12.098	-9.8829	-9.5515	-10.928	-10.009	-9.5987	-11.54	-10.398	-10.664	-9.7215	-10.1	-9.0757	-10.372	-8.7027	-10.838	-9.9733	-11.998	-9.5987	-9.9001	-10.72	-10.189	-10.193	-10.543	-9.6577	-12.092
-14.194	-12.245	-10.541	-12.484	-11.932	-12.627	-11.691	-12.637	-12.914	-15.096	-11.696	-15.283	-15.002	-9.806	-11.986	-12.727	-15.003	-12.523	-13.478	-15.089	-14.532	-12.098	-13.879	-14.092	-12.839	-15.075	-13.838	-14.457	-13.127	-13.15	-12.93	-13.629	-11.255	-13.691	-12.965	-13.376	-12.408	-14.466	-14.374	-12.519	-12.562	-12.826	-11.826	-12.886	-13.083	-14.086	-12.645	-15.75	-11.484	-12.126
6.4991	4.1524	4.4165	6.9269	6.2472	4.837	4.4866	3.2906	2.5855	4.1513	4.554	5.5872	4.4746	3.1681	4.9413	3.7843	2.5414	3.7743	4.7637	3.108	4.6988	2.6676	5.4255	4.4216	4.4103	6.1243	5.4105	4.4342	3.0716	3.2285	5.2251	4.0739	6.4655	5.1329	3.8073	4.5855	6.16	3.8977	4.0047	6.3165	3.6869	5.1067	5.5514	4.1198	4.4995	5.7593	3.4293	4.2207	3.0811	5.5699
-3.5084	-3.1343	-2.1358	-1.7068	-1.8075	-0.6477	-2.8533	-0.17457	-0.73509	-1.9175	-0.0019191	-2.4736	0.57093	-1.4511	-0.76879	-1.6055	0.66607	-1.5734	-1.9961	-2.3711	-4.1813	-0.41713	-0.73463	-1.6471	-1.5647	0.61235	0.016135	-0.55966	-1.9315	-1.9053	-2.019	-2.6815	-1.2189	-1.2468	-2.0957	-1.2306	-2.4404	-1.3511	-2.1323	-1.3677	-1.1782	-2.0766	-1.9712	-0.89343	-0.57371	-1.0209	-0.54013	0.17626	-0.82827	0.95325
-0.25035	-0.079278	-0.64747	1.806	0.33326	0.7006	0.73421	0.55588	1.221	2.611	-0.40115	-1.4194	-3.9598	2.3691	0.067966	2.781	0.15228	1.7595	0.84342	1.6829	-2.4166	-0.40713	3.2622	1.0787	1.8096	0.77143	1.6093	-0.036916	1.0955	1.9778	0.8309	1.252	0.16625	0.33234	3.4474	0.61997	-0.16691	-0.59495	0.94534	0.090492	0.43672	-1.1201	-0.6585	-0.11882	3.2267	-1.409	-1.0974	-3.3571	-2.1337	2.567
-12.904	-14.302	-16.051	-16.783	-13.493	-12.491	-12.769	-10.816	-16.055	-13.194	-13.75	-14.589	-15.791	-16.801	-13.045	-16.164	-14.68	-16.178	-14.576	-16.605	-14.108	-14.999	-13.841	-13.657	-14.508	-15.499	-15.775	-15.761	-14.175	-14.761	-15.662	-16.638	-17.726	-13.146	-12.814	-15.054	-17.352	-13.696	-14.855	-14.231	-14.469	-16.147	-13.388	-14.861	-13.761	-13.024	-16.498	-16.756	-14.074	-16.913
-2.6446	-2.5578	-2.255	-1.9591	-2.8353	-1.6551	-2.7988	-3.2308	-2.8745	-1.163	-1.8309	-3.9258	-1.1381	-2.8224	-3.5285	-2.045	-2.7447	-2.3835	-3.1266	-2.1476	-1.4042	-3.7528	-2.1967	-1.7631	-4.6065	-0.1119	-1.5256	-2.145	-5.467	-4.216	-3.1263	-1.414	-2.9869	-2.2991	-2.7592	-2.3364	-5.4377	-2.8528	-4.9712	-2.757	-3.2043	-3.8778	-3.6351	-2.1752	-1.3034	-3.1939	-4.7962	-2.1185	-1.3913	-2.4102
-0.15399	-2.0873	-2.5903	-2.5545	-1.3937	-1.2304	-1.4995	-3.6394	-2.8501	-1.2738	-3.1084	-0.0021556	-1.3132	-1.943	-1.3586	-1.2716	0.26595	-1.1176	0.52149	-2.8227	0.17771	-1.5171	-4.3149	-2.5211	-2.7848	-2.1489	1.5988	-1.0694	-1.381	1.8907	-1.5672	-0.56106	-0.011456	-1.4792	-1.3089	-1.0195	-0.87246	-1.9967	-1.0962	-2.3418	-1.7916	0.66147	-2.7081	-2.6272	-0.3745	-2.6103	2.1298	-2.2349	-2.391	-2.7217
-0.8881	-1.1383	-2.0198	-3.681	-2.2698	-3.8283	-1.7636	-3.2993	-4.5035	-2.7163	-3.5268	-1.2255	-4.8503	-2.3657	-2.6917	-1.0529	-2.0325	-1.4196	-1.3454	-1.3455	-2.0514	-4.7391	-0.7151	-3.5948	-2.4103	-2.669	-1.0176	-5.8615	-3.2909	-3.6923	-4.1148	-3.0325	-2.9397	-4.2036	-4.2911	-3.1909	-0.69842	-3.1954	-2.1976	-4.7516	-2.9411	-4.1262	-1.4084	-4.3115	-1.346	-2.0141	-1.2129	-1.2186	-5.9777	-3.5046
-21.427	-22.189	-20.538	-24.185	-23.203	-21.318	-20.473	-20.138	-19.17	-21.871	-21.739	-21.785	-22.102	-21.076	-19.395	-20.266	-20.414	-19.035	-20.683	-18.954	-21.901	-21.816	-21.16	-20.564	-21.417	-21.046	-19.989	-22.245	-21.493	-20.041	-21.881	-21.526	-23.266	-22.145	-18.859	-20.647	-20.966	-22.005	-20.449	-18.489	-19.373	-21.112	-19.189	-19.381	-20.681	-21.135	-19.118	-20.385	-22.666	-20.678
6.5533	5.0534	6.1491	6.7062	4.1821	3.6128	3.3791	6.1895	4.3595	2.9871	4.244	6.7957	3.2282	5.0533	5.3143	5.5026	5.1311	5.9208	5.737	0.87739	5.5594	4.8342	5.3895	4.1534	4.703	4.8358	5.2411	5.0497	6.4073	5.9743	6.0912	5.4402	4.2948	5.5733	4.796	3.7873	6.3742	3.2478	6.3286	4.7338	4.2059	5.2723	6.5909	6.3276	4.662	3.9543	4.392	6.5591	6.707	4.9959
5.99	5.2213	4.8428	6.0589	5.0346	4.8274	6.7701	4.9873	6.5917	4.1851	4.9466	6.6303	5.6248	5.5977	6.1969	5.6877	7.2927	4.8013	5.8335	7.1009	4.2091	4.5479	4.5949	7.9615	4.6688	4.6587	6.4574	4.6152	4.1819	4.9219	7.1197	6.6475	3.9076	4.7071	3.8326	5.385	3.2087	7.4084	6.6251	3.2708	5.8326	5.0367	2.8438	6.8027	6.9589	4.9001	4.719	4.8592	4.2677	5.1203
-12.914	-14.957	-14.324	-14.291	-16.353	-14.377	-13.851	-15.32	-14.38	-15.131	-15.609	-13.681	-15.894	-15.808	-15.092	-14.795	-10.579	-11.914	-14.491	-14.922	-15.892	-14.317	-16.087	-14.173	-13.823	-10.769	-13.882	-12.458	-14.209	-13.959	-15.045	-13.434	-14.3	-14.096	-13.267	-14.136	-12.399	-14.116	-11.993	-13.539	-15.048	-13.638	-14.345	-16.289	-11.941	-16.093	-12.9	-13.232	-14.877	-13.787
10.139	7.2733	7.9711	8.7157	9.1145	9.0568	10.045	9.2659	8.4999	9.609	7.471	7.7777	9.4386	7.2507	7.166	8.5047	8.6036	8.0857	5.7646	7.0236	9	7.3784	7.4832	7.611	9.4943	8.3554	7.2431	8.447	7.6299	8.4258	9.4203	6.4215	6.4356	7.9018	8.5069	8.4584	6.8719	9.0755	6.7785	9.5346	7.1871	7.0019	9.6962	7.6137	8.9929	9.3807	8.8853	8.3885	9.2192	8.2559
-11.565	-9.6685	-12.567	-12.204	-10.967	-11.799	-12.828	-11.267	-13.527	-12.012	-12.905	-14.476	-11.773	-13.13	-12.805	-10.003	-11.012	-11.553	-11.647	-10.982	-10.324	-12.572	-8.9436	-12.217	-11.649	-9.6172	-11.922	-10.504	-11.697	-11.312	-9.983	-14.059	-11.18	-10.98	-11.441	-13.927	-10.191	-12.357	-11.744	-10.065	-12.699	-12.626	-12.043	-10.81	-11.297	-12.202	-11.515	-11.136	-14.666	-11.767
-12.015	-10.19	-10.653	-10.586	-12.939	-10.76	-11.356	-9.4021	-12.142	-10.017	-10.884	-10.14	-11.202	-10.745	-10.996	-9.9484	-11.506	-8.9174	-11.092	-10.312	-11.701	-10.753	-10.471	-10.469	-11.459	-9.9535	-12.179	-7.886	-8.9002	-12.192	-12.808	-11.68	-9.988	-10.936	-11.905	-10.853	-9.4925	-10.199	-10.658	-12.183	-10.692	-11.94	-8.4741	-10.83	-11.105	-11.041	-12.453	-11.35	-10.735	-10.602
-20.14	-22.2	-21.724	-18.306	-22.443	-18.704	-22.679	-18.985	-20.285	-20.324	-19.234	-20.498	-18.645	-20.4	-22.04	-17.601	-21.205	-21.202	-19.581	-21.074	-21.802	-20.898	-20.988	-19.822	-21.774	-19.047	-21.425	-19.988	-21.389	-21.613	-21.019	-20.331	-21.031	-20.693	-19.473	-20.38	-22.587	-20.098	-20.817	-21.149	-22.732	-20.777	-22.619	-20.245	-21.982	-19.933	-21.239	-21.48	-20.362	-22.182
1.3662	0.34251	0.53615	0.67559	0.27823	2.3993	-0.12557	0.1307	0.42344	-0.24692	-1.7196	-1.1752	1.4853	-3.2116	0.18347	0.63165	-0.5284	1.1432	1.4628	0.28373	-0.75605	0.5648	-0.79815	-2.2192	-0.67385	0.20671	0.070813	1.0696	1.0262	-0.5288	1.229	-0.21082	-0.068146	2.0841	0.41357	-2.6759	-0.59466	-0.20663	-2.019	0.41656	0.528	-0.40679	0.13294	-3.0822	0.61399	0.12847	0.080073	-1.4872	-1.2482	0.71168
5.7852	10.62	7.9253	9.967	10.111	8.1878	5.7258	11.378	6.6574	7.5742	5.311	9.9562	6.8565	8.2084	7.2641	8.1804	6.3745	7.028	8.9554	7.3093	7.7118	7.731	9.4855	7.9457	8.7142	8.2177	6.6868	7.2929	8.905	9.806	9.2249	8.4868	10.074	7.0427	6.137	8.7364	9.1352	6.8301	6.9336	9.0741	8.9118	8.7348	8.1218	9.4522	8.355	8.7372	7.3789	6.3384	9.269	9.2212
-13.985	-13.16	-15.66	-16.152	-14.701	-14.081	-16.592	-14.596	-14.717	-13.171	-13.725	-16.321	-15.113	-14.695	-13.245	-12.318	-15.347	-16.461	-12.585	-16.277	-16.002	-15.315	-13.213	-15.085	-13.494	-12.261	-16.118	-15.668	-15.198	-14.942	-16.092	-14.47	-13.68	-17.278	-12.017	-14.82	-14.21	-15.36	-12.197	-15.156	-15.566	-14.314	-13.391	-14.576	-13.03	-15.542	-15.525	-16.362	-16.357	-14.459
-13.768	-10.935	-12.657	-11.518	-12.214	-13.059	-14.86	-13.091	-12.395	-13.579	-12.234	-14.212	-11.201	-14.549	-12.796	-15.134	-12.642	-11.245	-11.863	-13.091	-12.642	-12.571	-13.541	-10.939	-12.002	-14.022	-12.136	-12.093	-14.761	-12.491	-12.995	-13.717	-13.432	-12.908	-13.049	-11.15	-13.006	-11.229	-15.336	-13.005	-13.922	-13.551	-13.157	-12.113	-12.633	-13.925	-13.601	-14.016	-13.692	-11.413
3.7301	4.9804	6.8592	6.0443	6.2973	5.3479	4.4542	7.0619	7.6534	5.3025	4.8981	5.9584	7.0049	5.6594	5.2399	5.2557	7.4086	7.1505	6.8626	6.39	4.5074	7.171	6.6734	4.9891	4.9617	5.2365	5.8818	6.4325	5.111	4.839	5.3355	6.8327	5.8827	7.2608	4.4203	5.1602	6.3033	5.6013	4.9155	4.84	7.5573	4.6806	7.4129	3.0347	4.2026	5.6089	6.5262	7.0691	4.3897	4.7415
-12.104	-13.295	-14.846	-12.123	-14.151	-14.521	-14.379	-14.83	-12.868	-13.366	-13.563	-13.263	-13.16	-15.632	-13.99	-15.154	-12.615	-13.195	-13.53	-12.601	-11.931	-15.463	-11.838	-14.001	-13.389	-15.516	-14.535	-13.611	-13.083	-14.532	-13.352	-15.161	-14.951	-12.804	-12.958	-16.732	-13.203	-15.33	-14.17	-12.757	-14.72	-14.568	-15.188	-13.35	-13.782	-12.864	-13.027	-13.54	-14.901	-13.535
-0.60504	1.5395	0.22477	-0.15612	0.33899	-2.5431	1.0017	2.5629	-0.74958	-0.68867	-2.3046	-1.9595	-1.4036	-1.1569	1.4488	0.055202	-0.36175	-2.6613	-0.74514	0.48342	0.022547	-0.54234	-1.2261	-0.78725	-0.92025	-0.71582	0.67207	-1.0914	-0.37025	-1.5541	-0.40821	-0.58384	0.65653	-1.0457	0.19408	1.035	1.0704	-2.7504	-1.8595	2.1559	-3.4911	-0.39232	-0.54781	-2.2108	0.17776	0.23865	0.73599	-1.4642	-1.1168	-1.5538
-6.5708	-6.3374	-6.7599	-4.9246	-5.5497	-7.0832	-6.6335	-5.6073	-6.9956	-6.6366	-7.0876	-8.0806	-5.6731	-4.3184	-7.7843	-3.8404	-6.0391	-6.8363	-6.3662	-6.3024	-6.1409	-6.3175	-7.8147	-4.9428	-7.5964	-7.1285	-6.8795	-7.7569	-6.5777	-7.258	-6.4312	-8.4184	-6.2574	-3.8244	-7.1278	-3.4369	-9.2527	-6.6987	-6.4996	-7.7901	-5.7854	-6.2373	-6.0515	-7.5142	-6.4544	-7.7445	-6.3111	-4.1429	-7.029	-8.0382
-9.8007	-10.582	-7.9897	-9.4894	-12.199	-10.797	-11.071	-11.31	-12.524	-12.528	-11.485	-10.266	-11.816	-11.348	-11.678	-13.097	-10.825	-9.4936	-10.704	-8.0336	-9.57	-9.9175	-9.05	-11.659	-12.207	-11.041	-13.186	-9.2468	-9.4122	-13.488	-12.578	-11.764	-9.5842	-8.5632	-10.597	-10.063	-11.711	-9.7793	-14.122	-10.36	-11.134	-11.366	-9.7616	-10.856	-9.7419	-10.77	-10.945	-11.6	-11.802	-11.151
-15.409	-14.438	-14.091	-12.257	-13.137	-15.198	-12.127	-11.838	-11.303	-13.961	-11.938	-11.866	-10.075	-12.289	-12.755	-13.27	-14.066	-12.924	-11.446	-12.407	-12.821	-11.588	-11.167	-11.986	-12.191	-12.717	-12.723	-12.406	-10.824	-12.673	-11.419	-12.61	-12.151	-14.598	-13.851	-14.036	-13.977	-11.901	-14.165	-14.538	-12.075	-11.288	-12.399	-12.558	-12.678	-14.167	-10.623	-10.92	-14.177	-12.357
-11.377	-8.7607	-12.797	-12.019	-12.01	-9.5493	-9.2333	-10.501	-11.418	-9.5847	-10.986	-11.733	-12.016	-10.867	-9.2955	-11.211	-10.943	-9.9008	-10.32	-10.519	-9.202	-8.6949	-10.075	-10.068	-10.238	-10.945	-13.192	-11.819	-10.541	-12.991	-12.204	-10.663	-10.784	-11.132	-9.4093	-10.851	-10.381	-11.535	-8.6355	-10.46	-12.488	-9.3468	-10.458	-10.446	-9.0192	-10.064	-10.079	-10.823	-9.5043	-10.276
1.4452	-1.4205	0.90654	1.2935	1.0079	2.0721	-1.7416	-0.23515	2.2358	0.16854	0.095979	0.07206	-0.21537	-0.32927	2.6928	1.5907	-0.67808	1.6757	-0.78701	0.095666	1.3705	1.6736	2.8177	1.1292	1.6278	1.717	-0.20507	2.0467	-0.37368	1.2262	1.7597	0.032323	0.077462	0.56517	-0.9422	-0.45511	0.22651	-0.24962	-0.79232	2.8619	0.35142	0.94112	1.2367	1.9348	0.39454	0.90707	-1.3817	0.36178	-0.54923	1.7361
-5.5602	-5.4813	-6.4447	-6.0966	-6.357	-4.7558	-5.9079	-5.4252	-5.1244	-6.8824	-5.7088	-6.5573	-6.2176	-5.1605	-5.2307	-4.3413	-5.8353	-6.4704	-5.2486	-6.348	-3.9365	-5.224	-6.0568	-6.2361	-7.0184	-5.8672	-4.8938	-7.0021	-6.1625	-5.5357	-7.4842	-5.1015	-5.2811	-6.6408	-6.9396	-7.2949	-5.5731	-5.717	-6.0913	-5.1251	-6.423	-3.5151	-6.1048	-5.4831	-5.7927	-6.4969	-2.58	-7.168	-5.5001	-6.453
-13.429	-11.721	-11.301	-13.141	-13.602	-13.126	-13.842	-13.328	-11.586	-12.86	-11.707	-13.307	-14.289	-10.654	-13.307	-11.551	-12.513	-13.376	-11.272	-12.402	-12.837	-11.828	-15.524	-14.4	-13.46	-12.219	-13.186	-13.516	-13.928	-11.748	-13.127	-13.684	-13.726	-12.239	-12.731	-14.611	-15.168	-13.723	-13.318	-13.278	-15.213	-13.702	-12.398	-13.459	-14.306	-11.306	-14.661	-14.745	-12.303	-11.939
-11.337	-11.939	-11.883	-13.522	-12.098	-12.541	-10.983	-12.256	-12.472	-11.709	-11.924	-13.169	-11.053	-9.7923	-11.679	-10.896	-12.488	-12.136	-12.266	-11.307	-13.854	-10.159	-11.359	-12.922	-9.3312	-12.32	-10.745	-10.177	-11.94	-14.427	-15.093	-12.238	-12.816	-10.653	-10.412	-11.561	-12.718	-11.855	-10.558	-11.842	-11.466	-10.092	-9.5077	-10.102	-9.2106	-12.095	-11.831	-14.556	-12.052	-10.314
-4.6749	-2.6694	-2.4972	-1.9683	-6.0374	-3.0097	-1.7658	-0.66786	-4.2142	-2.8021	-2.604	-1.8391	-3.4206	-5.6705	-4.6652	-4.3972	-2.3184	-3.5472	-3.3171	-3.2447	-2.8092	-2.6704	-2.6931	-3.1146	-2.123	-1.5583	-4.8463	-4.0153	-1.5866	-2.5459	-4.6575	-4.7118	-4.5757	-3.2127	-4.5525	-2.9178	-2.3826	-4.7405	-2.1988	-3.9891	-3.3203	-3.3084	-5.5037	-2.4913	-3.4966	-2.9255	-3.8522	-2.3737	-2.8009	-4.4024
2.2695	1.6943	3.2082	1.8351	2.3155	3.4855	5.9525	3.794	1.9113	3.9809	1.3539	4.5422	3.7989	1.1761	1.774	1.7973	3.3706	4.8383	3.7338	2.223	3.5081	2.9687	1.8176	2.8158	3.783	2.7501	4.8503	5.0416	4.6234	3.682	2.4068	1.4035	2.7004	1.5669	2.045	0.89106	2.5193	0.36046	3.5426	0.45243	3.8462	3.3008	3.9082	4.4712	2.501	3.3975	2.5101	3.3794	2.5917	3.9224
-6.652	-9.1866	-8.5089	-11.643	-8.3602	-9.2907	-10.708	-9.0435	-9.2594	-9.8177	-6.4761	-10.241	-9.5618	-6.3169	-9.1334	-9.5315	-8.9599	-11.021	-11.044	-7.548	-10.37	-8.8923	-8.2833	-7.4082	-7.6877	-8.5671	-9.3817	-9.149	-9.6216	-7.5348	-10.963	-8.6834	-8.1424	-8.9898	-9.4394	-10.334	-7.4797	-8.5472	-10.75	-6.2053	-7.3706	-6.4717	-9.9279	-7.1742	-8.2264	-8.0632	-10.511	-9.3241	-10.374	-8.7647
-11.754	-10.638	-10.918	-10.586	-12.456	-12.642	-10.691	-12.913	-11.229	-11.004	-13.207	-10.576	-10.844	-11.565	-12.588	-8.1324	-9.6137	-10.064	-11.046	-11.875	-12.183	-11.876	-12.222	-10.725	-10.036	-10.373	-10.748	-11.183	-11.302	-13.274	-11.858	-9.1537	-12.466	-12.089	-11.039	-11.612	-12.769	-9.9736	-11.796	-9.5254	-12.3	-12.525	-10.482	-12.442	-10.124	-10.636	-12.615	-11.165	-12.888	-11.591
10	8.4086	10.998	8.9082	9.0385	10.16	9.1571	7.3057	9.7099	8.5634	9.2766	9.8074	12.752	9.6224	10.313	9.7871	10.528	6.9868	7.364	10.37	10.577	9.4651	10.15	10.321	9.5503	9.5519	9.757	10.436	8.6035	9.7496	13.004	7.8787	7.9361	9.91	9.4143	9.5341	11.008	6.4663	10.738	11.036	9.1681	7.5621	8.4751	10.311	12.289	9.784	9.5532	11.038	11.068	8.9676
-9.9645	-9.7355	-9.1209	-13.433	-10.624	-9.7553	-9.1223	-9.9785	-7.2197	-11.125	-10.583	-11.492	-10.79	-12	-10.55	-11.324	-9.2111	-11.605	-12.084	-9.9481	-11.715	-9.5818	-11.419	-9.4627	-13.156	-10.31	-10.508	-13.049	-11.682	-10.428	-11.262	-10.411	-8.4558	-10.568	-8.3147	-12.385	-12.013	-9.6366	-11.064	-9.1068	-9.9314	-11.789	-10.965	-11.173	-14.066	-10.118	-11.737	-9.8638	-8.3411	-11.051
4.7873	6.515	4.1041	3.2678	3.8267	5.0198	4.4106	4.2894	6.8222	4.2859	4.8962	5.6134	6.8349	5.0383	3.8211	4.3935	6.1773	4.1899	6.4778	4.3271	2.6768	4.1933	5.7453	6.172	5.3272	7.2489	5.6858	6.8714	6.0837	4.8834	6.6006	6.3885	8.6417	4.9432	6.1712	4.5042	5.3958	5.3247	6.628	6.184	7.3435	5.9754	6.4044	5.011	5.4504	5.5143	5.0014	6.1003	5.7574	6.0152
0.45486	0.20076	0.1818	1.9674	-0.97196	0.4832	-0.9748	-0.57722	-1.5141	-0.2107	0.30872	-1.179	-1.891	0.73028	0.70769	-1.5677	0.083802	-0.54514	-1.6099	-1.31	0.20713	1.9462	0.56639	-2.8409	0.2118	-0.091967	-0.71775	-0.61311	0.21913	1.4572	-0.98762	-1.4207	-1.7333	0.16395	2.1724	-0.73689	-0.97817	0.029707	-1.2001	-0.45542	0.39694	-0.68693	2.3484	-1.3236	-2.2534	1.0112	1.7232	-2.445	-0.57687	-0.25139
-0.53335	-2.7252	-2.663	-2.9668	-1.9985	-2.5151	-4.4964	-2.6377	-1.1647	-3.3022	-1.525	-2.8778	-2.806	-1.1186	-4.3363	-2.1433	0.25325	-4.203	-2.0269	-3.2659	-1.9459	-2.3821	-2.9678	-3.327	-2.7295	-1.221	-2.4436	-3.0498	-2.2393	-5.3019	-1.874	-1.6294	-3.0571	-1.9105	-3.8806	-1.7375	-0.41901	-4.6361	-2.4963	-5.0125	-4.3685	-2.9339	-2.5123	-2.4887	-3.0517	-5.0294	-3.7127	-2.7208	-3.0668	-3.8912
-1.4748	-3.86	-4.1294	-6.0926	-1.8315	-5.1447	-4.0287	-5.0188	-4.9172	-4.1889	-2.7694	-4.124	-2.7476	-3.2142	-5.691	-6.1824	-6.3528	-5.8749	-6.3957	-3.9045	-2.5527	-3.668	-5.9587	-3.4976	-2.9067	-5.5564	-4.0767	-3.8184	-4.2283	-3.6293	-5.5776	-5.4317	-5.9509	-4.6628	-7.1466	-4.538	-4.1053	-2.4728	-4.2836	-2.1025	-5.2447	-4.1666	-4.5172	-3.3897	-2.5217	-3.2562	-3.4074	-4.7478	-3.7124	-5.7684
-0.29452	0.95439	-0.0042383	1.3637	-1.4742	0.81358	-0.087793	-0.74658	-2.4007	0.53269	0.28344	-1.7636	-0.38436	2.1249	-0.61762	-1.0562	-1.7054	-2.5664	0.19432	0.87581	1.87	-0.38505	1.7581	0.32758	-0.18685	-1.2226	-0.24838	-0.12638	0.73356	1.8905	-1.0859	0.5624	2.4856	-2.0203	-0.74166	1.2506	-1.6874	0.23771	-1.4636	0.0058954	-0.61467	-1.8349	-0.90433	2.9012	0.22736	0.41027	-0.2667	0.32814	0.39654	-0.61899
-4.3435	-3.8639	-2.754	-3.7375	-3.8774	-3.1931	-4.5934	-4.5299	-2.2331	-2.3879	-2.472	-4.7282	-1.9659	-4.0307	-3.8704	-2.8432	-3.7712	-2.3683	-1.8773	-2.0898	-2.7069	-3.5201	-3.1592	-1.599	-4.1816	-2.8063	-3.3181	-3.7612	-2.1564	-3.3158	-2.7407	-5.3654	-4.0646	-2.8792	-4.2195	-2.8687	-2.7391	-4.791	-3.5473	-2.5056	-4.2777	-3.7465	-1.8126	-3.4242	-3.1062	-2.2853	-2.0792	-3.2777	-4.3416	-3.731
-0.047734	-1.3014	-1.113	-0.06853	1.4305	-1.2325	1.1043	0.72004	1.7511	0.21729	-2.0682	1.1316	-0.26802	1.1983	0.94579	1.0983	2.0899	0.19015	-1.4393	0.35496	0.0061395	-2.2092	-1.7892	-1.082	0.14929	0.70164	0.9123	0.0668	0.90836	1.4663	-0.53083	0.83862	2.6617	-1.4216	-0.025675	-0.15346	-0.13366	2.5709	0.079249	0.27285	-0.61423	0.93	1.5801	0.70081	1.0791	-2.1815	1.9711	-0.30464	0.44729	1.7335
-14.188	-14.448	-13.309	-14.031	-12.955	-11.495	-10.76	-12.887	-17.565	-14.827	-13.059	-12.413	-13.288	-15.515	-14.134	-14.774	-11.751	-15.329	-12.35	-15.128	-12.293	-12.489	-16.036	-15.686	-12.831	-15.407	-13.617	-16.105	-13.899	-13.281	-13.233	-14.686	-13.253	-13.392	-13.111	-12.888	-14.928	-15.196	-12.383	-13.193	-13.861	-15.933	-14.517	-13.606	-14.029	-14.081	-13.598	-14.561	-13.778	-13.96
-0.38341	-1.7137	-1.1722	-2.5429	2.4453	-1.7385	-1.9199	-0.036472	0.12543	0.09774	1.3877	-0.46403	-0.10722	1.5473	2.3541	2.6106	-1.875	-0.0013794	-0.045855	-0.2415	1.3397	1.103	0.96501	-2.2953	1.7173	0.87481	0.62816	-1.0492	-1.1796	2.3536	-1.0862	0.062786	1.9035	-1.9529	-0.8022	-0.36562	0.66018	-0.98116	1.101	-0.63927	0.22454	-2.3622	0.413	-0.55192	0.17267	0.54342	-1.443	-0.9081	0.85591	2.8715
-10.75	-10.35	-13.307	-11.545	-10.371	-11.113	-10.341	-11.077	-11.217	-12.041	-10.312	-13.49	-8.7319	-12.083	-14.593	-10.403	-12.272	-10.169	-11.11	-11.212	-13.302	-10.983	-10.586	-11.357	-11.157	-10.32	-10.605	-12.557	-11.768	-12.108	-10.774	-10.419	-11.953	-10.781	-11.418	-11.564	-11.082	-14.098	-12.844	-10.025	-9.7061	-12.505	-12.109	-10.224	-12.992	-9.6905	-10.314	-11.62	-10.964	-9.9885
0.36543	1.8734	2.908	-0.26134	0.66218	-1.0222	4.5272	1.8308	0.92719	1.2604	1.2502	1.6984	-0.27144	1.3979	-0.082023	1.9321	1.6755	1.2827	0.48074	1.7092	0.87836	1.5018	2.7162	-0.77349	2.1488	-0.43843	-0.55286	-0.08352	-1.2546	0.23671	0.61061	2.1924	-0.094171	2.2325	2.6484	0.92546	2.2103	2.7665	0.058888	0.85774	-1.1105	-0.29546	1.8231	2.4854	1.9655	1.7502	0.10699	-0.35194	1.2465	2.3716
-11.418	-12.905	-14.129	-12.254	-11.184	-10.013	-12.417	-11.628	-12.833	-11.492	-12.092	-12.849	-11.353	-12.732	-11.948	-11.549	-12.778	-12.854	-11.554	-12.258	-10.741	-13.322	-11.069	-12.718	-10.004	-11.307	-13.532	-13.426	-12.331	-12.382	-11.38	-10.514	-11.014	-11.252	-11.386	-12.133	-10.521	-11.631	-12.086	-14.555	-11.954	-11.018	-11.645	-13.922	-12.475	-11.862	-11.173	-10.299	-11.89	-9.5995
3.0939	2.7312	5.5993	4.2238	4.5958	3.6479	5.7762	3.8679	4.041	5.2045	3.4843	4.1264	3.3796	7.5318	3.9839	3.4794	2.6824	3.9943	5.1206	3.0713	2.8918	3.6774	3.4895	2.6988	4.7569	3.7347	2.816	4.8459	2.713	4.1925	4.9897	5.4725	5.3349	3.1961	2.7732	3.1924	4.0306	5.1903	5.3436	3.5025	3.5449	2.6351	4.4186	3.556	3.8976	3.6992	3.703	2.2444	4.7343	3.9097
-12.138	-9.7513	-11.45	-11.099	-10.862	-9.3414	-12.64	-10.369	-7.7047	-12.111	-12.264	-9.2506	-12.87	-10.794	-8.8522	-9.6572	-12.104	-10.448	-7.3007	-9.1089	-11.284	-9.6401	-10.966	-9.9154	-10.136	-12.03	-11.357	-10.121	-10.355	-10.054	-11.434	-12.859	-11.675	-9.7594	-10.816	-10.896	-10.819	-11.7	-7.3201	-11.5	-9.2996	-10.855	-10.996	-11.262	-11.053	-10.543	-11.932	-11.975	-9.5446	-10.121
4.4261	5.9338	3.0459	4.9058	4.7298	3.9647	6.0705	4.6027	5.0461	6.5521	3.3067	3.4495	4.1965	4.3403	5.3577	7.2537	3.7095	2.571	6.635	3.3811	5.0141	5.8051	4.8383	6.0748	7.5867	5.9854	3.9415	3.6852	5.4091	5.9561	3.2083	2.8969	4.8486	5.0247	4.6311	4.6023	5.3165	2.6578	6.7709	5.9937	4.5778	8.3476	3.9729	5.4176	4.9934	5.4553	5.0595	3.7708	5.1733	6.6047
-2.7364	-2.6032	-2.6656	-2.8426	-4.2967	-3.4555	-2.4535	-2.5956	-4.3417	-2.4418	-0.99466	-2.0251	-3.7268	-0.93728	-3.4207	-3.5332	-1.1258	-2.4287	-1.9024	-3.2262	-3.02	-2.1875	-0.42639	-1.0397	-3.2089	-4.2053	-2.8571	-1.9355	-5.2354	-2.6718	-4.4065	-3.029	-2.7233	-1.865	-0.26624	-1.3526	-1.7358	-1.0167	-0.37803	-1.9009	-0.98309	-2.1244	-5.0946	-3.1755	-4.1545	-3.2405	-3.9105	-2.8225	-2.9867	-2.7838
-14.936	-11.208	-11.146	-14.184	-14.769	-11.778	-14.961	-12.621	-11.196	-14.147	-12.217	-13.304	-12.735	-12.409	-12.433	-14.252	-16.006	-11.995	-11.39	-10.563	-12.636	-11.39	-14.011	-13.753	-12.58	-10.726	-15.091	-12.666	-10.862	-11.251	-14.268	-12.298	-13.736	-14.573	-11.765	-12.396	-14.554	-13.965	-15.473	-12.443	-15.441	-12.715	-12.011	-13.286	-13.908	-11.862	-14.163	-11.481	-13.448	-14.583
-7.243	-2.2129	-3.1802	-4.2339	-2.8566	-1.7217	-5.5747	-5.4849	-2.3297	-5.6165	-2.8864	-1.7798	-2.6831	-2.7915	-3.3301	-4.4291	-2.3622	-2.2836	-4.5285	-4.4221	-5.2923	-4.2847	-2.6315	-2.8922	-4.4325	-3.7721	-3.1588	-3.7065	-5.6713	-5.5697	-2.8707	-3.666	-3.6827	-2.6736	-3.7332	-6.061	-4.6213	-4.9722	-3.031	-4.7934	-1.9882	-6.1891	-1.4175	-3.4486	-4.7779	-3.9626	-4.2789	-3.4997	-6.0419	-3.8687
11.941	9.914	10.497	9.5482	9.3226	9.8087	10.569	9.4996	6.3087	10.122	8.5195	10.825	7.7241	11.241	9.327	9.317	10.69	9.555	8.8922	9.0638	9.4151	10.67	11.462	8.5745	10.514	12.041	9.9509	10.624	9.7486	8.9932	10.395	10.756	10.102	7.369	9.4397	9.4137	9.5614	9.2352	11.251	9.4825	10.058	10.068	10.408	9.5564	9.8642	10.562	10.528	9.4764	9.9194	9.7365
9.0563	8.9766	9.4067	8.0274	8.7389	8.0843	10.233	9.5465	8.2553	8.6167	8.6483	7.6595	6.9072	8.5507	8.341	9.889	7.2311	9.2151	6.9898	8.9069	7.4438	10.916	9.274	6.9176	5.8695	6.7814	6.3989	9.2853	7.5728	7.8066	8.3882	5.8498	8.1593	8.2775	7.6334	8.3092	8.9217	6.05	7.1183	8.8128	8.3996	10.652	8.611	7.5026	6.8734	7.0101	6.7202	8.4322	7.4596	9.3112
-3.6163	-4.5359	-0.44054	-0.62362	-2.9679	-3.2771	-4.6028	-1.8623	-1.8878	-3.752	-8.0681	-2.944	-2.4625	-2.2681	-4.1621	-0.60643	-3.287	-3.8421	-4.5004	-5.5883	-2.6451	0.53048	-3.5702	-3.3711	-1.6111	-4.1194	-1.6188	0.40304	-3.5977	-2.9059	-4.0193	-2.665	-1.52	-2.8566	-4.305	-4.2896	-2.1047	-2.5557	-3.2133	-1.515	-3.2186	-2.583	-3.5055	-2.6369	-3.3603	-1.093	-3.7266	-2.3741	-3.2222	-2.2727
0.58808	-0.93498	-1.678	1.4911	-0.83427	0.78042	1.5264	0.93492	3.6962	-1.0148	-0.97222	0.37023	-1.5729	2.5342	-1.8264	1.1751	0.089331	0.89441	0.14576	-1.6487	-2.5989	2.5357	1.6888	-1.6313	0.70319	-0.03558	-0.40923	2.1412	-0.092051	1.7762	-0.47536	1.3389	-0.8594	-0.56561	-1.048	-0.60916	0.51717	-0.067389	-1.3848	0.010558	-1.3372	-0.24437	0.3626	-0.74062	0.032213	-1.3517	0.26104	0.11526	-1.0681	-0.36666
-1.8164	-3.5967	-3.4227	-0.65973	-3.3151	-2.5095	-3.3056	-0.46515	-3.3337	-2.2159	-1.924	-3.521	-2.7678	-3.1867	-1.3875	-4.366	-2.447	-3.5054	-3.7084	-3.1153	-1.99	-2.4003	-3.3454	-1.1512	-2.7937	-2.6452	-4.3106	-2.69	-3.382	-3.1587	-0.74828	-3.8142	-3.425	-3.3609	-4.3034	-5.0007	-4.0318	-2.2089	-3.9086	-1.6615	-3.1673	-4.0057	-3.2074	-1.4782	-2.8549	-1.9623	-4.5623	-4.6151	-3.1609	-3.2631
-2.3996	-2.1473	-1.9735	-2.5683	-2.0652	-2.6268	-2.5757	-2.7423	-2.2988	-0.88796	-3.3889	-2.1222	-1.1572	-3.1835	-1.811	-3.7898	-3.8351	-1.0187	-1.7837	-4.2094	-3.7999	-4.1038	-1.2477	-3.4341	-2.9049	-3.5582	-1.0724	-5.4147	-3.1563	-1.9674	-1.5939	-1.5652	-2.7869	-2.2515	-1.7626	-3.9658	-0.92578	-1.7285	-2.1601	-1.7761	-1.7267	-1.1717	-0.88392	-1.805	-2.6177	0.29489	-1.4945	-3.5469	-3.3834	-1.3103
-11.102	-14.3	-11.976	-9.366	-12.91	-11.205	-12.806	-11.146	-12.089	-11.505	-9.6618	-12.827	-13.191	-10.737	-12.61	-13.958	-11.699	-10.6	-9.1806	-11.156	-10.443	-13.371	-9.3545	-10.05	-13.596	-12.698	-10.068	-11.274	-10.793	-8.8797	-10.338	-11.942	-11.977	-12.419	-14.595	-11.106	-11.777	-11.936	-10.493	-11.536	-11.291	-12.637	-12.042	-9.8843	-10.233	-12.044	-10.002	-11.267	-11.21	-13.664
-2.1981	-2.566	-3.6582	-0.82798	-2.7811	-1.2914	-4.6588	-4.4602	-3.6691	-1.6767	-3.7444	-0.47865	-5.7425	-2.1522	-3.8887	-2.1492	-5.1982	-4.2351	-1.7484	-5.987	-1.77	-3.4965	-3.3595	-2.1013	-2.323	-1.3675	-4.3354	-0.83858	-2.426	-3.4585	-4.6058	0.2454	-3.4139	-3.8926	-5.0436	-3.3795	-3.2887	-2.0457	-3.1724	-3.3144	0.41882	-1.5959	-1.867	-2.4994	-2.3687	-4.3392	-1.9481	-2.0669	-2.0224	-2.0901
-15.368	-13.746	-14.875	-15.081	-14.862	-15.01	-14.006	-14.229	-14.368	-15.445	-13.743	-14.201	-13.845	-14.469	-14.773	-11.253	-14.148	-15.391	-14.461	-14.047	-14.419	-14.415	-12.464	-14.003	-13.437	-13.234	-16.055	-17.003	-11.703	-13.781	-14.77	-14.096	-13.941	-15.665	-17.099	-15.861	-15.179	-16.038	-13.687	-13.801	-14.821	-14.987	-16.154	-16.816	-13.065	-13.103	-13.821	-15.872	-12.402	-14.588
0.88861	2.4945	1.7883	-2.3317	-1.5529	2.5672	-0.88099	0.69823	0.84931	0.27637	0.55331	-0.8999	0.70673	0.48673	-1.4675	0.86106	-1.4562	-1.7192	-0.10778	0.29719	-0.65073	0.66772	-0.16894	-1.1545	0.98747	-1.5787	-1.0375	0.70155	-0.71393	0.43082	-1.0311	0.27889	0.19606	-0.54045	-1.1923	0.66629	-0.162	2.1963	1.7515	1.2166	-1.7648	-0.42164	-0.85235	1.5193	1.1679	0.63267	-1.6304	0.46608	-0.012896	0.57611
1.7965	0.057809	1.3551	0.16247	-0.8015	0.99543	-1.6401	1.5067	-1.6003	-0.088591	1.6599	-2.1897	1.1803	-0.53981	0.86816	-3.5063	-1.5397	-0.044496	-1.7857	-2.9025	1.1068	-1.6942	2.2934	0.010568	-2.5708	-0.86757	0.87614	-1.0134	1.7268	0.88659	0.23826	-0.33966	-2.7203	1.3172	1.3126	0.15233	2.133	-2.5207	0.50085	0.35226	-0.78548	-0.073981	1.2145	2.2274	1.7379	0.83317	-0.12365	1.4085	1.3509	-0.22512
-1.5774	-2.6679	-3.3794	-2.5625	-2.4077	0.3944	-0.9242	-0.93425	-0.37881	0.12232	-2.4478	-2.5514	-1.4882	-1.5402	-1.2297	-2.1319	-1.9339	-0.83579	-0.4219	-0.39966	-0.49057	-5.262	-1.5394	-1.6571	-0.6268	-4.2267	-0.51823	-1.8468	-0.63467	-1.0012	-0.22303	-3.4432	-0.74351	-2.373	-0.21845	-0.741	-1.2025	-2.4998	-0.46211	-2.8043	-3.2673	-1.082	-2.7398	-2.3928	-1.4575	-4.5836	-3.7317	-2.1599	-0.9467	-0.061688
7.7494	3.6289	6.9312	6.9124	6.204	6.5942	7.1607	6.9687	7.7483	9.417	7.6497	5.6866	6.6277	7.2638	7.7993	5.3625	5.4463	5.7179	7.4503	4.737	4.3179	8.6975	6.1911	7.6082	7.2414	5.7423	7.1279	6.2392	4.5972	5.7514	7.8664	6.943	6.6368	8.0433	7.7625	6.6283	7.5692	6.5764	8.824	7.3576	7.2063	8.2737	10.151	6.536	5.7842	7.3503	5.3132	6.459	7.2323	7.1145
-4.8152	-5.6872	-4.5414	-3.8066	-6.8418	-3.6822	-5.2206	-2.9783	-4.5398	-5.6403	-5.7148	-5.0229	-5.2093	-5.1011	-3.8604	-3.7461	-4.8905	-4.8676	-4.3734	-5.2194	-5.7219	-3.9456	-4.8546	-4.3927	-5.4665	-4.2587	-4.1455	-3.9483	-2.4283	-5.1542	-4.1264	-2.6099	-5.3678	-5.78	-1.0736	-5.2408	-3.0242	-5.0421	-5.2219	-3.5804	-5.4613	-4.0829	-5.8604	-4.3121	-5.6735	-4.9415	-3.2985	-4.6221	-5.1213	-4.6344
-9.595	-11.094	-12.51	-12.091	-10.268	-8.7535	-13.463	-10.66	-13.838	-12.392	-12.447	-11.445	-9.9018	-11.985	-10.983	-10.9	-10.701	-11.363	-12.145	-10.962	-12.872	-10.498	-10.25	-12.293	-9.2869	-13.658	-12.168	-12.802	-9.9339	-11.882	-12.372	-11.736	-11.632	-11.3	-14.107	-13.963	-11.576	-10.951	-12.678	-10.561	-13.347	-11.288	-9.472	-9.9897	-11.268	-11.503	-12.161	-14.073	-10.108	-10.518
2.8431	3.6941	1.2855	2.1926	1.9797	3.8769	2.4722	2.5288	3.6439	0.94162	3.3649	1.3631	3.0024	3.2251	1.8924	0.96211	2.8627	2.0395	1.8561	2.5943	1.4421	1.8987	2.8817	0.029546	3.5578	4.445	4.8498	2.9225	1.5852	1.9098	2.2225	2.657	2.3884	-1.7149	3.8683	4.5065	1.3042	1.0463	1.4202	2.4866	3.1799	1.0229	1.5671	1.3447	1.8893	2.0933	2.7991	2.7116	1.3586	1.828
-11.47	-12.532	-11.354	-10.392	-12.489	-11.381	-14.102	-13.222	-11.987	-8.3811	-11.29	-11.705	-12.119	-9.9395	-10.166	-13.633	-11.541	-11.59	-9.0525	-10.859	-12.782	-10.28	-12.62	-14.678	-12.948	-11.115	-12.93	-9.1069	-12.56	-10.96	-11.099	-12.002	-13.476	-10.087	-12.326	-10.834	-13.702	-11.535	-9.8006	-11.472	-12.798	-13.936	-12.314	-13.906	-12.356	-12.822	-8.2566	-12.081	-11.554	-12.503
-3.0673	-0.42372	-3.5388	-2.8334	-2.3656	-5.8577	-3.4126	-2.2305	-2.1839	-2.5999	-2.9397	-2.2773	-1.0215	-3.7637	-3.1372	-2.1411	-1.4847	-3.5986	-3.4461	-1.6837	-0.89188	-4.155	-2.1478	-1.5755	-1.4993	-3.6993	-0.1934	-1.1954	-1.7603	-1.6472	-1.8472	-2.0723	-1.8235	-2.1835	-1.5169	-3.0428	-3.0879	-4.3938	-2.5687	-3.0705	-2.9063	-2.9578	-3.4985	-4.6591	0.95136	-3.787	-2.0081	0.20103	-2.0603	-2.8142
-13.028	-12.305	-13.747	-11.542	-10.49	-9.7826	-9.41	-11.59	-12.029	-10.523	-10.399	-10.404	-12.279	-7.7792	-8.814	-11.446	-12.665	-9.7446	-11.806	-10.878	-10.818	-11.96	-11.839	-11.455	-8.6489	-9.5972	-12.379	-12.479	-13.935	-11.861	-10.895	-10.074	-14.082	-14.962	-11.553	-10.988	-10.019	-11.728	-11.279	-12.762	-10.483	-12.486	-13.828	-7.6802	-13.233	-10.244	-10.918	-11.616	-10.071	-13.342
1.7131	-0.52474	0.76759	-1.1312	1.3215	-0.60312	0.19899	1.9472	2.4381	1.4614	0.46307	-0.074477	1.3486	2.2933	0.20295	0.070558	-0.81498	1.2808	-2.3988	-0.21633	-0.37274	2.1935	1.2685	1.2001	0.39728	-0.51711	1.8395	0.35959	1.5983	0.14417	-0.43436	-0.93834	-0.078718	-0.28598	1.0061	1.0397	-0.12622	-0.63375	1.098	-0.0087983	1.1934	-0.30678	0.012962	1.5976	-0.56588	1.8769	-0.13436	-0.73335	1.4819	0.3141
-11.623	-11.537	-13.529	-10.238	-13.756	-12.061	-11.072	-14.866	-13.205	-11.92	-12.231	-11.482	-15.695	-12.922	-12.652	-11.314	-11.637	-11.846	-11.581	-11.553	-10.696	-10.808	-12.443	-12.555	-12.911	-12.328	-13.254	-12.114	-11.778	-11.115	-11.593	-11.04	-12.399	-14.101	-9.5528	-13.875	-11.513	-9.8313	-12.273	-11.989	-13.586	-9.5264	-11.414	-12.844	-10.106	-10.297	-10.574	-10.338	-10.531	-11.937
0.8353	-1.3783	1.0894	0.25141	-1.5925	-0.46792	0.66752	-1.9393	1.1599	1.4444	0.53665	-2.6425	0.85029	2.4893	0.53579	1.3497	0.24783	0.8876	-1.5204	0.051306	2.0831	0.33982	1.1671	1.7733	2.8952	-2.0357	-0.015387	-0.27592	0.30138	1.7715	-1.3514	3.4016	0.77025	-1.1447	-1.3951	-0.75552	1.3643	0.57895	2.5578	-0.3291	-0.11702	1.934	-0.042256	0.64235	2.4252	1.885	2.1081	-0.35535	2.316	0.2221
-12.129	-13.468	-13.1	-11.657	-11.485	-11.237	-10.772	-11.839	-12.866	-12.639	-10.043	-12.379	-8.9008	-11.975	-11.08	-10.64	-10.357	-11.803	-11.696	-12.465	-10.156	-11.014	-13.243	-12.213	-11.529	-11.301	-10.931	-11.163	-11.005	-12.696	-12.106	-11.68	-9.0533	-10.196	-12.929	-10.279	-11.664	-13.596	-11.748	-12.16	-9.1509	-13.186	-11.116	-11.423	-12.286	-9.6308	-14.293	-12.81	-11.093	-13.453
-1.157	-2.1052	-1.7705	-3.1869	-1.0745	-0.52856	-1.7321	-1.6305	-0.39735	-0.86737	-0.159	-2.0879	-0.17622	-1.6574	-0.78421	-1.1962	-1.9715	1.1023	-0.90734	-2.0377	-2.4008	-2.8308	-1.2845	-1.0554	-1.1501	0.013018	-1.8954	-0.060869	0.79744	-1.0805	1.8721	-2.4501	-1.4428	-0.29391	-1.8979	-0.0010398	-0.96581	-2.5508	0.15281	-2.1798	-0.85993	-1.2951	-2.0098	-0.36452	-1.8541	-1.681	0.91093	-0.7583	-0.59884	-1.6893
-1.3582	-1.812	-0.3029	-1.346	0.56656	-0.71705	-1.5201	-2.4253	-0.16233	-2.4356	-0.69074	-1.7157	-0.78359	2.2547	-1.6273	-1.8732	-2.65	-1.2571	2.1397	-0.65509	-2.4875	-0.215	-2.0221	-1.7128	0.0070596	-0.67615	0.81885	0.24891	0.043417	-0.15005	-2.3266	0.075694	-0.45231	-1.5012	-0.61055	-0.39097	-2.7781	-1.5538	-4.429	-3.3183	1.5535	0.69236	-1.7171	-2.8727	-1.7623	-1.4074	-2.4944	1.6479	-0.15134	0.49009
-7.4888	-5.515	-4.4846	-8.3538	-6.7621	-6.3293	-6.1069	-5.4709	-9.4475	-7.1282	-7.9765	-6.5638	-9.3084	-7.2773	-5.8688	-4.317	-5.3916	-7.7192	-7.1182	-5.628	-5.7798	-4.4771	-5.5386	-5.7493	-4.1475	-5.6056	-9.2476	-7.3834	-6.843	-6.3355	-6.1194	-6.8631	-7.2755	-5.8571	-4.2657	-9.1923	-5.2534	-6.7318	-6.8136	-5.5657	-7.2724	-7.794	-6.5309	-7.1298	-7.3662	-7.3964	-3.3199	-7.4043	-5.5674	-5.0456
-13.557	-14.106	-12.905	-10.981	-13.094	-13.306	-13.038	-12.632	-10.499	-12.728	-10.904	-11.325	-13.637	-13.427	-12.996	-13.2	-12.084	-12.63	-14.204	-15.317	-9.9946	-12.759	-13.558	-16.641	-12.342	-13.794	-11.416	-13.919	-12.529	-12.141	-12.312	-15.366	-12.575	-13.585	-13.846	-13.268	-14.68	-14.935	-13.744	-13.978	-11.566	-13.829	-11.789	-12.603	-13.307	-10.934	-12.253	-14.035	-13.881	-12.221
4.7979	7.5794	4.316	3.9613	4.9691	4.5831	6.9692	4.8317	6.4049	6.6155	5.2509	3.4801	4.7342	6.4381	4.6497	5.9696	6.4133	7.8954	6.6197	4.6611	4.5006	4.8287	4.8735	6.5484	6.3696	7.1946	5.3081	4.1426	1.7065	9.1087	3.4333	4.5494	6.378	4.0636	7.4747	6.2737	5.7756	3.303	3.2455	5.1063	3.546	5.4414	5.9833	7.6099	6.1002	4.7779	6.9784	4.639	4.9089	6.4117
-4.1287	-1.9549	-0.82497	-0.19813	-2.2422	-1.819	-2.9547	-1.1563	-2.0031	1.7765	-0.59594	-1.7776	-1.695	-1.5499	-3.4377	-2.5923	-2.6642	-1.4875	-2.2785	-2.4563	0.62605	-2.9492	-0.18565	1.1697	0.46505	-1.252	-0.15946	-0.45228	-2.5872	-1.6782	-0.59611	-0.54649	-2.8745	-1.8337	-0.57167	-1.6764	-0.10756	-1.0614	-1.6679	-0.082477	-1.3587	-0.60442	0.78312	-1.2289	-1.0747	-0.44649	-0.42453	-1.2147	-0.062669	-1.8052
-4.4344	-3.9922	-5.354	-3.6245	-6.5253	-6.5919	-6.0633	-5.3602	-6.1574	-4.6225	-6.3873	-4.9229	-6.8864	-7.2197	-3.2338	-5.221	-3.7678	-6.2023	-6.322	-7.4002	-5.3619	-5.0584	-4.6012	-4.7064	-5.3241	-7.7219	-4.2629	-3.4889	-7.4567	-6.6905	-6.5767	-4.3988	-5.2215	-3.7868	-6.5239	-5.6084	-6.5073	-4.9413	-6.7976	-6.9639	-3.2892	-5.0086	-6.538	-6.6618	-6.0955	-4.1566	-7.9091	-4.3556	-3.191	-3.7134
-3.5029	-3.7557	-5.379	-3.9407	-0.39327	-3.6849	-2.1975	-3.2124	-1.8721	-0.67755	-4.4291	-5.4047	-3.9741	-0.89435	-2.0447	-2.8954	-1.6328	-1.9118	-3.4573	-4.4439	-1.295	-2.8949	-0.57299	-1.0359	-2.8145	-2.6223	-2.1928	-3.8266	-2.4978	-3.8549	-2.7699	-4.1074	-2.5058	-4.4092	-2.2481	-3.4356	-2.227	-3.6227	-2.394	-1.6373	-1.2882	-1.3558	-4.2341	-4.8446	-3.4612	-3.5117	-2.6576	-3.0352	-2.7261	-2.4308
8.8672	8.5251	4.4606	9.315	7.033	6.2441	7.7302	6.3411	5.9005	8.3037	7.4593	6.7447	7.1913	5.2333	7.7518	8.3376	8.7396	7.1236	6.4942	6.095	7.3365	5.6556	6.3118	3.755	6.489	7.4691	7.4299	6.1566	6.131	7.661	8.7782	7.4706	6.8058	8.145	8.5679	5.8956	6.8131	4.5556	6.5158	5.5391	8.0729	7.7264	6.6017	5.4207	6.0657	9.4751	7.9504	3.6945	7.1	6.0503
-0.92834	-3.7572	-1.4732	-1.3421	-0.41702	-2.7726	-0.75928	0.24411	-1.5963	0.051433	-0.51572	-0.50611	-2.3776	-1.2769	-0.59653	-2.0721	-1.5973	-2.3376	1.6863	-2.6463	-3.6761	-0.72966	-2.4648	-3.4041	-1.3256	-1.4153	-3.1627	-3.4661	-3.3796	-2.5182	-2.3286	-1.4837	-0.69288	-0.78571	-1.2434	-3.3366	-0.46337	-2.3665	-1.908	-1.6419	-0.8789	-0.086328	-0.61508	-1.1963	-1.9274	-1.5148	-1.375	-0.68022	0.023931	0.3586
-15.791	-14.618	-13.467	-15.114	-13.495	-13.371	-17.034	-11.678	-12.77	-16.399	-16.204	-13.16	-14.389	-15.265	-17.013	-15.685	-14.882	-15.176	-14.634	-16.952	-15.082	-15.549	-14.763	-14.697	-15.348	-14.145	-14.801	-13.85	-13.332	-15.266	-15.367	-13.024	-15.069	-17.271	-14.116	-14.748	-15.621	-13.524	-15	-13.572	-14.394	-15.086	-12.93	-12.563	-16.084	-13.542	-16.743	-13.5	-15.66	-13.374
-20.001	-20.768	-19.206	-21.144	-18.363	-19.653	-22.197	-19.22	-22.108	-22.016	-20.838	-21.573	-18.846	-21.917	-20.382	-20.535	-18.913	-19.102	-23.206	-20.075	-22.517	-20.707	-21.949	-22.632	-21.521	-21.795	-21.167	-19.727	-20.28	-20.359	-25.55	-23.188	-20.887	-19.211	-23.182	-21.291	-19.879	-19.703	-20.411	-20.684	-21.627	-21.213	-18.289	-21.591	-19.751	-20.624	-22.383	-22.397	-22.438	-21.349
0.81753	2.942	1.7607	0.63042	0.88235	1.0186	1.8935	-0.1274	2.6551	2.5536	-0.38244	0.55015	0.93194	0.93205	0.26649	2.2162	2.4195	3.4326	3.7994	2.2323	0.3592	1.8881	1.8007	4.2022	2.2244	1.8944	0.39943	3.2072	2.5096	1.3471	0.48795	0.45265	3.4125	1.4251	0.39054	0.56727	1.302	2.0097	2.9637	5.3323	1.2567	4.9887	1.7104	1.0457	1.919	0.98871	2.8451	1.9111	2.7654	1.5019
6.9071	5.2004	7.1209	7.5854	6.9373	8.4954	8.0217	8.0217	7.3716	7.1349	6.5511	7.5302	7.6061	7.9831	7.9886	6.5343	4.54	7.9777	5.6695	5.8021	7.2624	6.8898	5.6185	4.7654	5.7861	7.2918	8.3275	5.9738	6.4311	5.9144	7.9377	8.2718	8.9502	8.6162	5.1078	7.9729	6.9042	7.0573	6.2035	5.92	6.3674	5.4715	8.8743	5.8673	4.896	6.8592	5.601	9.8201	6.7304	6.6061
-14.927	-12.745	-15.424	-13.339	-12.668	-14.478	-13.037	-13.159	-12.474	-12.675	-11.769	-11.334	-13.454	-13.458	-13.35	-12.65	-12.553	-11.604	-10.628	-12.859	-15.449	-13.4	-15.217	-11.995	-14.624	-12.477	-13.955	-13.204	-10.841	-13.378	-14.022	-11.827	-11.696	-12.151	-12.878	-13.518	-12.553	-14.254	-13.493	-11.434	-13.934	-13.508	-13.103	-15.225	-12.614	-14.304	-13.465	-14.836	-11.975	-13.002
-12.317	-14.213	-13.018	-12.676	-13.225	-13.828	-11.45	-14.458	-13.468	-14.051	-13.542	-12.875	-13.836	-15.63	-13.147	-13.143	-11.239	-15.086	-12.887	-13.575	-12.465	-11.691	-12.404	-13.256	-13.207	-13.307	-12.968	-10.642	-11.181	-13.489	-12.328	-14.675	-11.384	-14.307	-11.504	-11.871	-13.737	-14.876	-12.493	-12.862	-12.35	-14.095	-13.941	-13.362	-9.9014	-14.936	-14.245	-14.11	-14.873	-11.612
-9.8661	-15.092	-13.506	-11.966	-11.394	-12.519	-11.343	-11.46	-10.355	-12.873	-11.311	-9.9392	-12.447	-10.512	-10.755	-12.127	-10.957	-9.7666	-8.9117	-11.456	-10.381	-12.752	-9.1923	-11.066	-11.214	-13.202	-10.153	-12.602	-12.026	-12.447	-14.06	-12.156	-10.955	-12.79	-9.4863	-10.887	-13.028	-12.504	-12.293	-12.111	-13.871	-12.134	-12.051	-12.658	-10.203	-10.742	-12.335	-11.893	-12.612	-11.366
3.3846	5.9786	5.5547	3.6648	4.055	4.6766	2.9115	2.7471	3.5437	2.972	5.0486	4.755	6.0563	2.0482	4.3235	3.0489	4.8228	4.8028	3.8872	4.4971	3.3443	5.1262	4.2589	3.905	4.997	3.6365	4.5402	2.2727	3.7547	3.0634	6.1278	7.2488	6.3562	7.0527	2.6946	2.9622	2.8257	3.3505	3.9895	2.586	3.995	2.5493	4.3557	3.5966	3.9231	3.9143	4.4017	3.2487	3.0467	6.8628
-1.5563	-3.5365	0.14591	-1.1506	-1.6824	-0.3284	-1.4105	-2.1394	-0.73172	-1.2612	-1.7543	-1.6226	-1.0403	0.11056	0.26819	-2.4654	-0.2357	-0.55075	-0.5632	-0.66596	-0.59571	-1.4065	-2.0665	-3.359	-2.3363	-3.7817	-3.1596	-0.082172	-1.0091	-0.20205	-2.1337	-3.3199	-0.79312	-2.6362	-0.88914	0.89739	-1.4528	-3.2855	-0.20873	-1.4587	-0.39493	-1.3435	-2.8411	-0.76426	-1.4069	-1.919	-0.86692	-0.89186	-0.98852	1.1296
-20.398	-21.706	-19.55	-23.659	-19.856	-21.369	-20.34	-22.157	-23.565	-20.465	-21.749	-20.843	-21.225	-19.95	-21.442	-20.595	-22.488	-21.647	-21.441	-21.293	-25.363	-16.969	-22.002	-19.401	-20.79	-23.03	-22.044	-20.56	-21.598	-20.771	-24.081	-20	-21.994	-23.046	-22.222	-21.672	-19.601	-20.614	-20.288	-20.088	-19.5	-21.744	-20.54	-19.894	-21.517	-19.743	-20.978	-21.535	-21.896	-17.928
-8.4085	-10.661	-8.9612	-7.9847	-9.1374	-10.614	-9.556	-10.513	-8.8387	-9.7766	-9.5628	-8.7395	-9.1371	-10.094	-9.6452	-8.8069	-10.774	-9.0661	-10.29	-6.8785	-9.3676	-9.9963	-5.768	-8.6404	-9.7327	-10.55	-8.0191	-8.2584	-10.036	-9.8858	-10.224	-10.732	-8.0701	-8.6318	-12.049	-8.5818	-10.436	-9.6185	-7.7655	-9.5339	-8.2761	-9.063	-10.473	-7.74	-10.163	-6.3794	-8.113	-9.5487	-10.314	-9.1539
-0.39788	-0.057121	0.55258	-0.16387	1.603	0.048725	-1.6353	-0.43606	0.74797	0.96559	-0.3881	-1.401	-0.36404	-1.7755	-0.71332	-1.2313	0.23837	-0.61367	1.4626	-1.552	-0.37431	-0.26448	-1.4455	0.57106	-0.1012	-0.10555	1.3555	-1.9537	-0.16706	1.4203	-0.35618	0.25383	-2.7848	-0.64559	0.094654	0.40326	1.3189	-0.29194	-1.3494	1.1164	0.65893	1.5808	-1.6917	0.1009	-0.45439	-0.94087	-0.16834	-0.32245	0.21912	0.62207
0.31874	0.59746	-0.9091	-0.25554	-1.1207	-2.3952	1.2472	-0.15791	-0.87585	-2.1419	-0.7152	0.37091	2.1325	0.16315	-0.52348	0.30232	-1.2043	-0.88697	-4.1158	-1.4144	1.3866	-0.12116	0.057588	0.47973	2.0402	-1.6104	0.96343	-0.11031	0.26087	-2.2798	1.1944	-1.4655	-1.1593	-0.51281	-0.43849	0.28794	-3.1367	-1.1112	1.9886	-0.5117	-2.5475	0.72632	-0.69298	1.0803	0.94777	-3.2512	-1.4932	-3.7112	0.90667	-0.017548
-9.9385	-9.8239	-7.94	-9.8972	-8.7181	-9.125	-9.1285	-7.2168	-9.2626	-8.0817	-7.3887	-9.5229	-8.679	-6.7976	-10.015	-11.397	-10.26	-8.861	-9.6431	-8.0784	-9.7338	-10.098	-8.7587	-8.8875	-7.7974	-10.554	-11.273	-7.8148	-8.9658	-11.966	-11.006	-11.178	-10.234	-11.541	-8.7373	-7.4553	-8.2629	-10.579	-8.5217	-8.4877	-6.8247	-9.2965	-8.0657	-8.4064	-9.0549	-8.2764	-8.6057	-10.144	-10.137	-8.8788
5.8295	1.8425	-0.40367	2.8862	0.43384	0.98006	2.777	1.4059	0.57935	1.2101	2.2975	0.34005	2.3055	1.4352	3.4207	1.4957	0.82752	3.1142	1.7556	-0.020144	-0.70582	2.5985	1.8584	1.9143	2.4737	0.86747	1.6398	1.1042	3.233	1.5351	5.5867	1.0023	0.089964	0.68109	-0.10896	0.69554	1.4943	0.74535	1.812	0.77391	1.4978	0.13637	2.8937	3.6043	-0.7168	2.5609	2.5965	-0.63311	0.84679	0.42985
0.26778	-0.60186	1.9112	-0.31345	2.4059	-2.0186	1.2616	1.4387	-1.9898	0.030376	-0.14307	-1.1354	-0.072917	1.015	-0.5096	-3.8324	0.55543	-0.78359	0.39612	1.0201	-1.1695	-1.2485	1.4372	0.40287	-0.8578	-0.2159	-0.15845	-0.38565	-0.38799	-1.4752	2.9675	-0.21311	0.60342	2.3306	0.8016	-2.7862	-1.1314	1.0001	-0.36042	-1.4952	-2.5541	-0.551	-2.5317	-0.38685	-0.11365	-0.016667	-0.91021	-1.6008	0.13487	-1.4981
-16.19	-14.797	-15.659	-14.265	-15.45	-17.452	-14.85	-14.822	-13.779	-12.719	-14.176	-15.817	-13.397	-15.586	-16.619	-15.246	-14.818	-13.34	-14.282	-16.052	-12.754	-13.519	-14.745	-16.839	-13.27	-14.541	-18.521	-16.951	-14.622	-13.022	-15.158	-14.537	-15.083	-13.796	-14.553	-13.017	-14.09	-15.921	-13.407	-17.098	-14.347	-13.52	-15.315	-17.198	-15.497	-14.356	-15.733	-16.441	-14.878	-13.354
-0.0017594	2.224	0.5664	1.9291	0.079976	0.75579	-1.1858	1.19	3.6772	0.469	0.95272	0.72119	-0.15311	-0.49182	1.3556	2.8044	-0.06758	2.0771	4.3734	-0.018904	0.44253	1.2549	3.0087	2.4997	0.93052	1.662	0.88678	1.4416	-0.85195	0.75138	1.6558	0.97249	-0.7785	3.6768	3.1634	1.9097	1.4156	0.75887	1.1036	2.4102	-0.7226	0.65454	1.9716	2.4908	1.2981	1.5386	-1.5201	1.4332	0.20055	-1.102
-13.796	-15.654	-14.054	-17.546	-13.217	-13.797	-16.47	-15.615	-15.227	-15.341	-16.498	-15.976	-15.29	-16.781	-12.632	-13.625	-15.22	-15.396	-13.903	-15.082	-14.135	-13.977	-12.976	-16.212	-17.571	-15.032	-12.345	-14.241	-14.558	-16.944	-12.491	-14.028	-16.812	-13.32	-15.496	-14.205	-15.449	-15.639	-14.83	-13.819	-15.767	-14.168	-15.497	-14.562	-12.962	-15.758	-14.74	-13.212	-15.442	-15.728
-9.856	-9.22	-9.8711	-9.3865	-8.2297	-9.9483	-10.307	-11.653	-10.652	-10.546	-7.5016	-9.6442	-10.471	-7.6399	-10.223	-8.5229	-12.753	-12.031	-8.47	-9.6254	-9.0009	-9.0009	-12.52	-8.4948	-8.5637	-10.649	-9.2297	-9.6554	-9.7563	-9.7088	-8.9724	-9.66	-10.374	-10.182	-8.5489	-8.1116	-9.191	-8.9849	-9.5678	-11.601	-9.9569	-7.2604	-9.1967	-9.9321	-10.215	-11.072	-7.2148	-7.7111	-8.2767	-8.7392
-1.3528	0.63583	2.2384	-1.0257	-2.4407	-1.8212	-2.2293	0.094064	-0.34633	3.1407	1.2938	0.40621	0.32687	0.21261	-2.2719	-1.2326	-0.93914	-1.2501	0.33928	-2.153	-0.9282	0.13187	0.14948	-0.70248	0.76642	0.63474	-1.1044	-0.43888	-0.53581	-2.4438	1.7852	-0.030207	-1.4934	-0.16568	-0.32619	-0.16963	-0.33878	-0.95529	2.2061	0.46322	-2.2396	2.0454	-0.20802	-1.0487	1.3888	-3.3104	-1.4388	1.7589	-2.6782	0.9808
-10.745	-10.263	-10.454	-10.457	-11.302	-11.019	-12.867	-11.476	-11.325	-10.046	-10.183	-12.011	-12.902	-10.702	-10.412	-6.0787	-10.279	-9.8409	-11.351	-8.1113	-10.562	-10.09	-11.545	-8.5195	-10.422	-9.8775	-9.7957	-9.9415	-13.182	-12.323	-13.088	-10.392	-9.8298	-11.537	-10.224	-13.46	-12.603	-11.047	-9.0581	-10.386	-11.833	-11.304	-11.301	-8.4429	-12.016	-10.366	-10.009	-11.43	-9.7283	-10.414
2.1848	1.6646	2.4025	1.2229	2.1123	3.8386	1.5966	-0.22702	1.9068	0.42168	0.18671	0.50131	2.2239	1.327	4.0802	2.8429	-0.020379	1.5539	1.5476	2.4192	0.16816	1.8663	0.82369	1.9368	0.86487	0.95476	1.9222	1.9422	3.6079	1.4908	0.78094	2.1813	2.2675	0.51943	0.59074	2.9796	3.2691	-0.19027	0.74545	2.3219	0.76721	2.8309	1.451	2.3513	2.7461	1.6961	0.90784	3.1274	2.3753	4.169
7.7287	9.1338	7.8936	8.4675	10.23	9.7022	7.7101	7.9932	7.7814	9.558	8.5981	8.5737	8.6786	7.7721	9.0255	7.3116	9.3334	8.4889	7.9607	8.5437	8.7304	5.3662	7.8724	8.4212	10.756	7.51	10.174	9.8503	7.9006	8.3871	6.2916	7.7748	8.7231	9.4846	8.001	5.7248	6.2275	10.219	8.2385	7.1496	9.042	8.9024	8.5527	7.1647	7.8999	8.1312	7.6671	9.1617	10.277	7.2782
-1.69	-3.6903	-3.6426	-2.6068	-1.21	-0.61609	-2.6452	-2.3158	-3.5847	-1.8269	-0.29206	-1.2127	-4.0649	-1.9607	-2.6264	-3.5841	-1.9434	-2.6984	-2.2292	-2.3098	-1.7266	-4.2103	-5.1034	-3.1928	-1.8217	-3.7537	-3.6706	-4.4677	-0.3802	-3.4514	-3.2952	0.58057	-1.468	-3.0202	-2.6883	-4.8846	-1.7763	-3.1493	-2.4439	-1.948	-3.2144	-3.6894	-1.6186	-2.758	-3.4176	-2.8931	-2.8489	-4.5358	-1.5718	-3.2779
-0.57596	-0.12688	-2.0132	-2.0635	-0.17625	-0.671	0.19384	-1.9551	0.87259	0.33626	1.0108	-0.66789	1.7025	-0.13343	-0.98533	-0.45792	-1.9726	0.47872	-1.2377	-0.93302	-2.1919	-0.7935	-0.67106	1.081	-0.99882	-1.7642	-2.1595	0.39266	-0.73311	-0.90727	0.95177	0.75363	-1.1571	0.40473	-0.83978	-1.5453	0.66523	0.66821	-0.72815	-2.4405	1.0906	2.8022	-1.3146	-2.544	-1.801	0.13809	0.38252	1.1174	0.36199	1.693
-16.429	-14.116	-14.687	-12.486	-12.043	-11.301	-13.458	-12.542	-12.206	-15.695	-13.69	-12.849	-12.962	-14.977	-14.216	-12.867	-10.978	-11.747	-10.111	-10.958	-13.869	-11.949	-14.848	-13.637	-13.863	-13.906	-15.168	-13.229	-10.381	-11.774	-13.693	-13.297	-11.654	-13.893	-13.458	-12.287	-14.87	-10.039	-13.731	-14.058	-14.942	-13.4	-13.651	-14.683	-12.511	-14.067	-14.035	-13.05	-11.126	-13.204
5.9091	7.9897	8.4198	5.2851	7.2068	5.898	6.9602	6.5071	6.9619	6.1437	7.5575	5.2866	8.3832	5.5732	8.3481	5.943	4.7304	7.742	8.9539	8.5139	7.2205	5.3371	7.1097	8.0745	5.3004	7.5944	8.2058	4.5351	5.9142	5.4682	7.4993	7.8755	6.794	6.5734	7.4099	4.4973	5.7756	6.6408	6.4868	6.5188	4.6777	6.7932	6.4322	5.4596	7.2142	6.5181	5.5441	5.3663	7.9856	5.4623
-0.041704	2.341	0.12126	2.0598	-1.8799	-2.2376	-1.1316	0.32499	-0.69835	-1.0858	0.025935	0.76177	0.55579	0.4283	0.74017	-0.81073	0.64704	-0.85143	1.3771	-1.8331	0.77521	1.2988	0.38129	1.6906	-1.7611	1.7191	-0.58125	0.44349	-2.2089	-0.28192	1.72	-3.6321	0.56891	1.1809	0.22124	1.467	-0.83704	-0.85581	0.40094	-0.73011	-0.017056	1.258	-1.7594	0.13679	-0.5493	-0.4839	0.09407	0.33548	1.1002	-0.99237
-1.3151	-2.5246	-3.0299	-2.4088	-1.5663	-0.10456	-0.021666	-0.81237	1.563	-0.88708	-1.8139	-2.779	0.98072	-2.1336	0.30292	-0.71133	-0.089886	-2.9238	-2.5409	-1.251	0.8115	-1.1004	-1.2645	-0.7037	-1.0032	-1.9903	-3.2585	-0.63821	-2.0323	-1.9109	-1.3021	-1.2919	-1.6955	-1.3346	-2.0002	-1.2088	-1.9202	-1.8757	0.91848	-0.025371	-3.8152	-1.8639	0.92036	-1.9539	-0.43583	-0.64477	0.86432	-2.4809	-2.365	-4.5642
-15.006	-12.682	-12.748	-14.474	-12.363	-15.522	-13.665	-12.996	-13.462	-13.327	-13.899	-12.34	-14.813	-15.396	-15.385	-13.697	-12.807	-13.522	-17.786	-14.302	-14.074	-13.605	-13.594	-14.827	-13.016	-15.365	-16.516	-14.09	-13.752	-13.275	-13.015	-13.804	-10.857	-14.19	-15.266	-14.393	-13.573	-12.842	-14.382	-12.607	-13.924	-14.682	-13.442	-14.131	-13.203	-17.381	-14.248	-17.512	-12.375	-12.409
1.1014	2.2378	0.31814	2.1637	0.54602	-1.7659	-1.1835	-0.29078	1.7106	-2.0291	-3.1354	-1.3052	-0.72484	-1.9246	-1.9839	1.3471	-2.1168	0.52668	-1.8893	-2.5247	-0.40194	0.62527	-3.3176	-1.1653	-0.78258	1.0175	-0.24407	-0.43902	-0.58554	-1.5083	-0.54058	-0.11944	-1.2323	0.71519	-1.2844	2.5033	0.96187	-0.28362	1.7201	-0.41907	0.28566	0.22753	-0.43274	0.2576	-1.4645	-0.754	-1.8048	-0.56469	-1.6208	-1.0846
-3.6344	-2.5542	-3.4018	-2.6548	-1.2018	-2.9343	-0.46769	-0.99066	-2.2675	-2.7596	-3.8997	-4.0636	-2.3765	-3.006	-4.3296	-1.1189	-3.3006	-5.0289	-0.63945	-1.7039	-2.2939	-3.2982	-0.44072	-1.9988	-0.86938	-2.6474	0.19893	-4.9355	0.28669	-1.3532	-5.4438	-4.273	-1.3715	-3.6892	-0.82647	-0.24864	-1.4472	-4.5791	-3.9331	-4.9648	-2.5135	-2.0958	-0.66912	-1.147	-2.6743	-1.5664	-3.1042	-1.8197	-2.7509	-1.5282
6.6764	7.6876	11.23	8.9608	6.8826	8.5811	9.4081	6.5009	8.0974	8.6198	7.0786	10.539	8.1472	7.537	8.8808	8.0712	7.2919	7.9904	8.9874	6.4733	6.405	8.5888	7.9779	7.3964	5.5483	7.9255	8.1766	6.7925	9.7511	10.291	5.979	6.4061	8.9046	8.8116	9.9163	7.8554	9.6096	7.549	6.5462	6.6556	8.5259	8.4989	7.546	7.0177	8.2271	7.24	8.3844	7.14	7.0807	8.1682
-10.432	-12.728	-10.772	-12.223	-10.706	-13.309	-12.862	-11.359	-12.149	-12.533	-10.778	-12.914	-11.609	-10.307	-9.4547	-13.283	-11.321	-13.566	-11.55	-12.841	-13.269	-12.322	-11.62	-12.368	-12.133	-10.045	-12.86	-10.627	-12.481	-10.538	-10.416	-15.268	-13.602	-12.799	-10.405	-11.403	-12.125	-12.223	-11.641	-11.487	-11.832	-9.8854	-11.904	-10.568	-10.235	-10.566	-13.083	-14.827	-10.655	-11.897
1.8617	0.6934	1.49	-0.27368	4.347	-1.3214	0.59818	0.8426	1.9607	3.0803	1.0135	3.7696	0.72586	2.6395	0.9888	2.6298	2.0397	2.5556	1.713	-0.71526	3.3692	2.0075	1.8566	3.7439	3.339	3.6605	0.3468	2.9537	2.3149	-0.16432	5.3216	-1.4244	3.4796	0.59035	3.0695	1.718	1.6275	2.9173	-0.21732	3.8654	2.606	1.9734	1.2976	1.7372	0.98482	2.2171	1.7989	-0.18951	0.91722	2.9307
2.0821	3.1734	2.3762	4.0643	2.0548	2.7486	3.6883	3.4394	4.4297	2.8229	1.6648	2.986	2.0348	1.4235	2.72	3.986	4.6229	2.2465	2.5852	3.3356	2.1159	1.926	4.4299	3.7813	4.4325	2.8933	2.2316	6.1004	3.6784	5.5903	3.9701	2.0499	1.4479	2.3957	3.813	3.2668	2.7652	3.0993	3.5239	-0.10505	4.7394	3.8076	1.9086	1.7876	1.2013	2.6019	0.091504	2.8166	0.71052	0.64352
2.1446	1.8599	1.1636	1.0104	1.6189	2.4301	1.4018	2.7755	2.3253	1.7583	0.082436	1.7879	2.1575	0.18262	0.69364	1.7629	1.6543	-0.65536	4.3045	-0.59834	1.0866	0.8394	1.2721	1.4943	-0.013807	1.8455	2.1475	1.1182	-0.20436	3.7004	3.7657	-0.26679	-0.061236	1.5816	-1.6351	0.59688	0.53873	-1.0152	-0.90624	1.6315	-0.28149	2.2625	2.164	1.624	2.6133	0.10212	1.8447	0.26992	0.46497	1.1932
-11.338	-13.922	-13.036	-9.7756	-8.7591	-10.672	-9.8861	-14.182	-12.233	-11.88	-10.45	-12.402	-11.35	-12.102	-9.6596	-10.636	-11.877	-14.634	-12.52	-11.522	-11.646	-13.813	-12.445	-11.535	-11.367	-10.601	-12.483	-12.681	-10.253	-11.03	-14.536	-11.905	-10.835	-9.2064	-9.4667	-11.786	-12.438	-13.038	-11.506	-12.208	-13.379	-13.035	-11.158	-11.716	-12.206	-14.244	-11.115	-11.532	-11.659	-11.756
-4.4615	-5.1845	-4.8071	-3.0259	-5.4255	-4.5102	-3.9402	-5.0636	-3.3955	-4.945	-3.7138	-3.9263	-4.3943	-3.7439	-3.9566	-5.7018	-3.2061	-5.1294	-3.8093	-3.0793	-6.4615	-2.426	-2.1337	-0.88298	-3.9504	-4.9439	-3.065	-2.1244	-4.266	-5.1185	-3.8325	-2.8787	-3.6688	-2.6707	-4.3657	-5.7122	-3.6415	-3.8571	-4.8996	-5.2044	-4.8379	-4.2104	-4.7015	-3.7364	-4.8228	-1.7631	-2.1533	-2.7115	-2.6974	-4.0817
-8.7039	-9.933	-8.2944	-10.257	-10.163	-11.238	-8.938	-13.05	-10.245	-7.9148	-12.006	-11.588	-9.0376	-7.9713	-10.223	-9.9009	-9.1226	-11.591	-11.717	-9.5638	-10.774	-11.315	-9.1597	-8.3923	-11.21	-9.9555	-10.013	-10.139	-11.522	-8.0872	-8.8556	-12.501	-9.6825	-12.154	-10.357	-10.806	-10.274	-10.863	-9.4439	-9.6066	-10.962	-10.736	-10.448	-10.556	-8.7225	-10.644	-8.1097	-10.513	-11.876	-10.419
-3.7391	-5.0326	-5.0821	-4.231	-5.7635	-2.9253	-5.8378	-5.3326	-6.2657	-5.0817	-6.3062	-6.0199	-7.3511	-4.6191	-5.2136	-5.5532	-4.7952	-6.1471	-4.4224	-5.2675	-7.3576	-5.8879	-5.6676	-6.0674	-3.5961	-6.8732	-5.3534	-3.4299	-7.1604	-5.6513	-7.0835	-3.002	-2.7564	-6.5015	-5.7089	-5.2694	-5.0692	-2.5729	-7.1558	-7.4161	-4.3953	-4.6834	-4.3549	-3.5887	-3.0115	-2.9444	-3.8332	-6.3506	-2.9363	-5.7005
-5.364	-6.7249	-6.2302	-7.0922	-6.161	-6.6072	-8.4843	-4.7237	-7.4275	-3.4511	-4.795	-6.8628	-4.7345	-4.6695	-6.6259	-3.3014	-6.7632	-4.4499	-5.7186	-3.5141	-4.7019	-6.6031	-5.3269	-6.1762	-5.2956	-4.9963	-5.9514	-5.3261	-4.2838	-3.1356	-5.8979	-3.9685	-5.3181	-5.1026	-8.9724	-6.3291	-7.9991	-5.0944	-3.6041	-4.1815	-5.5598	-7.425	-6.1063	-5.2083	-5.8237	-5.0625	-4.7843	-4.754	-6.298	-4.4891
-3.6361	-3.0979	0.14284	-1.2454	-0.58918	-1.2725	-0.6	-1.3925	-0.85481	-1.384	1.3517	-0.87542	-1.3721	-3.3833	-1.2647	0.61869	-1.7002	0.68	0.16083	-1.2672	0.29824	-0.99808	-2.7098	-0.44569	-1.2598	-0.70127	-0.25818	-1.9367	-1.1834	-0.22372	0.92579	3.1485	-0.18616	-1.7895	-0.50498	-1.913	1.5789	-1.6981	-1.6536	-2.075	-0.6348	-2.3271	0.89165	-2.6654	-0.33122	1.9017	-2.5962	-0.59811	-1.5383	-0.63527
2.3111	0.42982	-0.13779	1.395	1.1087	0.055535	0.47441	2.4751	-0.25883	-2.3071	-0.9123	0.65813	0.29984	-0.21199	1.8182	0.74334	0.2525	-0.94466	0.037742	-1.0099	0.018078	-0.86326	-0.58157	-0.68439	-1.192	0.93069	0.70482	1.2461	-0.76598	0.72351	0.65245	-2.1302	-0.98153	0.93586	-0.18071	1.4567	2.048	1.2423	-1.3807	-2.3038	1.2613	1.6553	1.3226	0.3108	1.9687	-0.066115	0.024547	0.33071	-0.062457	0.44601
-9.6951	-11.372	-10.001	-9.9011	-9.0062	-11.427	-8.513	-12.441	-9.0006	-10.994	-11.14	-10.371	-11.634	-11.991	-11.593	-10.045	-11.618	-9.2302	-11.253	-12.027	-10.438	-9.6282	-11.047	-8.5764	-12.308	-11.796	-11.846	-9.1868	-10.88	-8.6994	-10.48	-9.1781	-9.8554	-11.951	-9.8465	-9.9605	-11.319	-9.469	-10.288	-9.7747	-10.687	-10.34	-9.8765	-11.206	-9.9808	-10.914	-9.1197	-11.497	-8.9062	-12.001
-4.7822	-3.8613	-4.4616	-3.4037	-4.5987	-2.7903	-5.2601	-6.7605	-4.5554	-4.3238	-4.3995	-4.8309	-6.5431	-5.8007	-5.6658	-4.1002	-4.7625	-2.2881	-4.0508	-5.8425	-3.417	-2.9798	-5.7223	-6.6332	-4.611	-7.4664	-4.9491	-5.7881	-2.7786	-5.0449	-5.4948	-4.9528	-5.1801	-3.4714	-6.3422	-4.9369	-3.8866	-5.1213	-4.1105	-6.4917	-3.7535	-2.133	-4.8413	-3.1468	-6.9713	-7.2604	-2.9849	-5.9846	-2.4215	-3.6337
-5.1644	-5.163	-3.0446	-5.6892	-5.9682	-5.1132	-7.0875	-4.4409	-6.6609	-2.7967	-7.2424	-7.0085	-4.1869	-3.5948	-4.9923	-5.4553	-5.8229	-7.8263	-6.7744	-6.3356	-6.1773	-5.1882	-5.8796	-7.3937	-6.8402	-4.0975	-3.8646	-8.2171	-5.4299	-4.2756	-4.957	-6.5177	-6.2373	-6.3901	-5.1978	-6.3087	-3.5936	-4.8985	-6.3345	-5.2109	-4.7804	-6.6186	-5.713	-6.2806	-4.6202	-6.2139	-3.3713	-6.911	-4.006	-4.4303
-11.785	-13.237	-12.337	-13.078	-15.376	-12.777	-12.729	-16.047	-10.984	-13.003	-13.503	-14.554	-13.997	-12.622	-14.123	-13.852	-13.767	-11.799	-11.303	-11.893	-11.192	-12.28	-12.445	-13.02	-14.266	-13.212	-13.473	-11.567	-12.601	-13.941	-11.598	-12.03	-12.9	-12.187	-13.703	-13.519	-12.774	-13.383	-14	-13.818	-12.569	-12.174	-12.619	-12.5	-12.295	-13.509	-11.777	-12.971	-14.729	-13.995
-5.7588	-6.1925	-6.8247	-8.4542	-5.313	-6.797	-4.936	-7.1684	-8.6971	-6.2114	-8.4639	-7.9468	-5.9577	-8.0328	-6.6942	-8.4366	-7.3846	-6.6043	-7.1747	-6.1778	-8.4576	-8.1371	-6.4746	-7.0489	-8.3994	-8.3168	-8.9758	-7.688	-6.8236	-6.8283	-9.3582	-7.4265	-5.9104	-8.9379	-6.2365	-5.6888	-7.9371	-8.1827	-7.9779	-9.6058	-8.4137	-7.3785	-7.2229	-8.0254	-9.2714	-5.7807	-8.375	-9.0469	-8.5488	-9.8533
-4.1631	-3.4005	-2.9396	-3.7221	-4.7749	-4.1545	-0.58344	-5.3981	-5.5855	-4.3557	-2.8117	-4.0643	-6.2165	-4.0807	-2.8893	-5.1315	-5.7826	-3.5534	-3.7591	-2.7439	-4.904	-5.3978	-4.9328	-6.0228	-5.6542	-4.1221	-4.6393	-3.5687	-4.3426	-4.0366	-3.9056	-4.9328	-2.7398	-4.1034	-4.3307	-2.0852	-4.5064	-3.4354	-6.3264	-2.5537	-3.6079	-4.1023	-3.9173	-3.2161	-5.9962	-5.0672	-6.6227	-6.1464	-4.6508	-3.2326
2.3595	2.1667	2.2163	3.6893	2.3128	2.9055	2.8073	3.352	2.88	4.9747	2.456	1.7868	5.0616	4.7465	1.7836	0.78146	3.599	2.9964	2.5173	1.5932	1.7989	-0.13537	3.6119	5.4817	2.6585	5.8362	1.994	1.3451	2.049	2.921	1.8977	-1.0621	3.9643	6.1387	2.7714	2.6858	2.9137	4.7822	2.2157	0.7479	3.095	3.108	1.8704	3.2445	3.7779	1.3196	4.4538	3.5795	3.4387	2.8746
-3.9506	-4.9963	-2.2623	-4.1795	-4.9281	-7.032	-5.7625	-1.9533	-6.2773	-4.4636	-2.4994	-5.3516	-4.1756	-5.2976	-3.6543	-2.5371	-4.841	-5.9163	-2.2912	-3.3969	-5.5272	-3.8469	-5.7888	-3.8844	-5.2534	-5.2103	-4.274	-5.899	-3.0341	-4.3228	-5.1407	-5.3696	-5.0178	-3.0529	-6.5577	-5.0594	-4.985	-4.6639	-2.7925	-2.9683	-4.092	-3.6518	-3.4834	-1.9288	-5.0266	-3.8108	-5.3952	-4.7401	-4.0036	-4.6001
0.029447	0.41979	1.3986	0.56272	-0.14275	0.38393	2.7119	0.21643	1.329	1.7867	0.30443	0.73426	-0.33014	2.9091	2.218	-1.227	-0.64519	0.71333	1.0325	0.55532	-0.40336	0.81989	1.9264	-1.2157	-0.2041	1.5875	0.52921	1.3425	3.056	-0.5821	-1.0228	-0.2377	0.80914	2.2537	1.6931	2.6693	1.5034	0.7828	1.3394	-0.9433	1.3135	-2.3744	2.1053	-0.56217	-1.0676	-0.089324	-0.96685	-3.0193	0.81313	0.59754
-7.1317	-6.4264	-7.1725	-7.5349	-9.3924	-9.1277	-7.7003	-11.163	-7.3165	-6.4431	-8.9596	-8.6107	-8.2267	-7.9399	-8.6364	-10.634	-6.7094	-6.7331	-6.0221	-6.2955	-8.1556	-8.777	-8.6647	-7.0628	-6.5465	-7.1367	-8.302	-8.476	-5.0678	-5.6033	-5.4269	-10.257	-7.8669	-6.9272	-7.0507	-7.8749	-5.5025	-8.7224	-7.5589	-8.5201	-8.6496	-5.2819	-8.7454	-7.5524	-5.7128	-7.2571	-5.2528	-7.8191	-8.6323	-7.5932
-1.6543	-1.5507	-3.6221	-3.0812	-5.4504	-3.7049	-4.1963	-0.93915	-1.0832	-1.3842	-2.9347	-2.1522	-3.4805	-1.4242	-2.4992	-2.8419	-2.4779	-3.2132	-1.7661	-3.7813	-2.0002	-1.2137	-3.2305	-4.0329	-2.6453	-3.1403	-1.4136	-3.513	0.9113	-2.0009	-2.3729	-2.4111	-1.8132	-2.4225	-2.1667	-1.3243	-2.3256	-3.2617	-3.2473	-2.7835	-4.2176	-3.9122	-0.64719	-3.4924	-1.9433	-1.1728	-0.13212	-2.5418	-2.1677	-1.7781
-13.202	-11.945	-10.549	-14.115	-11.823	-11.936	-13.04	-12.236	-13.715	-14.281	-12.485	-13.619	-14.994	-11.815	-11.902	-14.902	-12.561	-12.509	-12.356	-12.919	-13.95	-15.362	-14.653	-13.872	-13.255	-12.375	-13.177	-11.665	-13.058	-12.4	-12.033	-15.866	-13.14	-12.1	-13.092	-12.333	-14.789	-11.361	-16.297	-13.156	-13.175	-14.579	-12.377	-13.949	-12.478	-12.065	-14.107	-13.107	-13.619	-12.674
-12.391	-12.982	-11.795	-13.01	-15.371	-14.375	-13.241	-13.293	-14.469	-10.719	-14.117	-12.974	-12.874	-13.069	-12.321	-13.396	-13.307	-10.561	-13.164	-9.9168	-13.018	-15.124	-12.884	-12.531	-13.395	-12.081	-13.088	-13.022	-12.553	-13.226	-14.288	-12.276	-13.603	-12.084	-13.571	-12.759	-13.496	-15.739	-12.054	-14.122	-12.789	-13.985	-11.592	-15.047	-13.259	-13.86	-13.247	-11.862	-12.418	-13.021
-2.6045	-4.6082	-3.6472	-2.9094	-1.8753	-2.801	-3.465	-1.5686	-0.92604	-4.2431	-2.6673	-4.4105	-2.4008	-3.8972	-3.682	-0.92954	-1.644	-2.2174	-2.6922	-1.8561	-2.5825	-3.8831	-3.0599	-3.0419	-4.3944	-0.67622	-3.5985	-3.6411	-3.3568	-2.3287	-3.1457	-4.3746	-0.62888	-1.9757	-2.8245	-3.082	-3.2093	-3.733	-3.5805	-2.5237	-3.2898	-3.2685	-2.5079	-1.5052	-3.8618	-2.5018	-5.166	-1.9545	-2.9836	-3.3377
-8.845	-7.8214	-6.9875	-8.1389	-6.8667	-8.7949	-6.1398	-8.311	-9.6216	-8.9797	-8.2939	-8.3605	-7.7882	-4.5285	-7.621	-5.2165	-9.4082	-5.7518	-6.7795	-8.7954	-6.9162	-6.7358	-8.0932	-6.8045	-9.7904	-8.9008	-8.5931	-6.435	-8.4666	-5.2138	-6.3963	-8.5077	-8.387	-6.9505	-8.9936	-8.0598	-5.759	-8.0449	-7.4991	-6.7088	-5.6224	-7.0893	-6.5571	-6.1129	-7.1278	-9.6711	-7.6644	-6.6984	-8.3541	-7.0226
-9.9802	-15.023	-11.865	-12.68	-13.472	-14.214	-14.924	-13.556	-14.806	-13.155	-13.616	-12.832	-14.428	-12.841	-10.993	-14.242	-11.191	-12.838	-14.084	-14.625	-14.745	-14.409	-13.156	-13.329	-12.404	-15.817	-13.544	-14.247	-13.822	-15.131	-11.418	-15.105	-13.778	-12.683	-11.252	-12.259	-12.334	-11.71	-10.051	-10.762	-16.542	-12.809	-12.573	-13.559	-15.487	-12.301	-13.59	-15.075	-12.972	-12.561
-8.0856	-7.5897	-7.6888	-8.3202	-8.5867	-4.3885	-9.2232	-7.8391	-6.8106	-6.6074	-9.1062	-7.1079	-7.7483	-11.61	-6.9035	-9.62	-7.3148	-6.1766	-6.0857	-6.0388	-6.4855	-6.9097	-8.1479	-10.239	-7.451	-5.4274	-8.6558	-8.941	-5.6418	-5.928	-8.3645	-8.8256	-5.4382	-8.2565	-6.2731	-8.9334	-9.0366	-9.5179	-6.7527	-5.6131	-6.615	-7.6581	-5.5178	-9.0815	-8.385	-9.9268	-9.5092	-8.5698	-8.7187	-7.5314
-3.777	-2.2159	-2.4179	-2.6312	-2.2534	-2.3698	-4.0895	-1.6443	-5.6114	-1.2094	-2.7609	-1.9535	-3.2346	-2.9716	-1.8777	-4.1758	-4.8188	-5.2943	-2.366	-4.4593	-2.6195	-2.3541	-5.0473	-5.379	-3.5353	-2.4345	-5.3642	-3.7438	-1.6702	-3.3415	-2.563	-5.3767	-1.986	-2.9037	-3.3653	-3.5202	-5.1874	-2.9642	-2.8219	-4.1687	-4.3631	-3.3077	-2.7805	-0.99911	-2.6166	-1.9468	-6.8884	-4.0456	-4.8798	-2.7919
7.9561	7.1163	6.6802	7.8625	6.0758	7.8974	8.1465	6.9013	5.5654	6.933	6.2425	7.3006	6.4857	6.836	8.3894	5.8872	6.1214	4.0124	8.0345	5.4428	8.5542	6.4285	7.5016	8.4662	4.3685	5.7389	6.6806	7.1983	7.1958	5.6928	6.6318	6.8789	6.7497	8.8892	5.5025	8.1642	4.517	7.4706	6.2581	5.2315	6.2821	5.341	6.7578	7.3541	6.0298	6.3288	7.7296	4.5465	8.0912	5.9648
-8.8579	-8.7384	-10.001	-10.479	-8.2845	-8.5982	-10.156	-8.6966	-9.1528	-9.9097	-11.033	-11.598	-8.6098	-10.732	-10.606	-6.3004	-8.8567	-6.3224	-8.7562	-7.8024	-9.1583	-10.63	-6.2875	-9.6374	-8.4199	-10.562	-7.9257	-7.4938	-6.1873	-7.0005	-9.7016	-10.052	-8.0895	-7.7387	-11.194	-7.2095	-9.4448	-8.6202	-8.9932	-10.585	-10.401	-5.6356	-8.4889	-8.1579	-9.6088	-7.4987	-10.205	-7.6905	-8.4289	-6.5639
-21.164	-21.601	-20.407	-19.576	-25.267	-23.949	-22.33	-21.423	-20.824	-21.263	-23.248	-23.224	-20.969	-21.367	-23.846	-22.814	-24.611	-20.608	-22.988	-22.97	-21.341	-19.885	-21.423	-21	-22.316	-20.244	-22.678	-22.109	-22.336	-22.571	-22.781	-22.307	-21.564	-23.402	-23.232	-22.597	-22.509	-25.14	-22.779	-22.825	-22.875	-23.447	-23.278	-21.989	-20.146	-23.39	-22.742	-21.825	-20.677	-23.343
-12.533	-11.825	-13.539	-12.371	-14.515	-11.817	-15.471	-14.599	-13.019	-12.928	-14.023	-14.338	-13.957	-13.42	-13.159	-12.102	-13.816	-13.406	-12.242	-13.793	-11.926	-15.796	-13.623	-13.397	-13.837	-13.412	-13.224	-12.454	-14.772	-13.642	-14.015	-10.946	-13.869	-10.688	-14.628	-14.432	-12.725	-12.458	-15.648	-12.742	-13.944	-13.653	-13.325	-13.072	-13.07	-12.468	-13.17	-13.288	-14.238	-13.591
-2.7577	-3.4204	-1.6609	-3.6445	-4.1542	-4.9397	-3.5483	-4.726	-3.3431	-3.8174	-6.1155	-2.0635	-5.287	-3.5027	-3.75	-1.4966	-2.7302	-2.9158	-3.5844	-4.0296	-3.7496	-2.0706	-5.068	-2.6803	-3.6683	-3.8978	-2.4094	-4.7379	-1.4464	-4.0055	-5.1993	-2.179	-2.3918	-4.0712	-4.3698	-2.0003	-3.3655	-3.7483	-2.5683	-4.7577	-2.9386	-3.0752	-2.3692	-4.4747	-3.8126	-2.8795	-3.3604	-4.0313	1.5322	-5.1126
6.3629	3.9895	6.3363	6.0248	3.9289	6.8074	4.1477	6.1682	4.6859	4.8394	4.5898	3.9942	4.841	5.7344	6.8852	6.2496	4.1516	6.9995	7.0975	5.9618	6.2966	4.6051	4.9532	5.4977	4.6588	6.2362	5.8143	5.5892	3.6588	5.2053	6.5401	6.9823	5.3029	4.5249	5.527	6.165	6.2492	5.3889	4.7125	7.2339	6.123	5.5053	7.1566	4.3759	6.4557	5.7388	6.5657	4.056	7.7753	5.1783
7.9645	6.3954	5.0006	7.4862	5.833	7.8782	8.3482	5.4098	5.3835	6.6346	4.8082	8.9939	4.8331	8.4357	5.6532	7.3736	6.464	7.7032	5.336	7.0572	3.0143	6.0324	6.584	6.7771	7.3221	5.54	6.5968	7.1347	6.3935	6.3063	6.7048	6.1495	7.0475	7.5627	5.0513	7.8883	6.2871	8.2781	4.6271	7.0931	3.9854	8.7123	6.2371	8.5479	8.2211	8.2752	7.6343	6.4239	6.4449	4.5273
-1.2824	-4.5127	-2.324	-1.3815	-1.7466	-1.0689	-1.6569	-0.45408	-1.1009	0.56879	-2.9777	-2.256	-1.876	-1.6439	-1.9396	-2.4726	-1.9712	-1.3138	-2.2825	-2.5386	-1.5031	-1.0463	-0.97708	-0.6991	-2.0274	-4.0724	0.28544	-1.3353	-1.5665	-4.6984	-0.75885	-2.0986	-2.0605	-0.56772	-2.2323	-3.146	-0.80747	-0.7293	-3.7332	-2.712	-2.2901	-4.3874	-0.15536	0.14068	-1.6165	-1.071	-1.3641	-2.2172	-5.6078	-1.6814
-5.1666	-5.1966	-7.2874	-7.0677	-5.3633	-3.8074	-6.223	-5.0573	-7.557	-5.9239	-2.6891	-4.5055	-7.973	-4.7535	-5.5552	-4.4823	-3.158	-7.3227	-2.9707	-3.664	-6.5984	-5.0381	-7.6668	-4.6629	-4.9567	-7.0895	-6.0667	-4.2248	-6.0682	-4.9896	-3.902	-4.894	-4.3254	-7.359	-5.3217	-3.6212	-5.796	-5.0765	-4.4114	-5.1891	-4.8277	-5.731	-7.2034	-4.993	-2.7338	-7.1817	-4.0388	-5.7057	-5.8893	-5.1058
9.8257	9.2648	5.7544	8.4975	10.176	5.6036	8.9056	8.7263	8.8754	9.3394	6.1306	6.0807	9.5579	9.4684	7.9751	7.0339	8.5784	8.5815	7.9974	9.0908	10.221	7.6196	7.4892	10.593	6.896	7.9491	7.8763	10.548	8.1247	8.6453	11.412	7.0091	10.416	7.2902	9.4826	8.6978	6.9981	10.201	9.4882	8.2938	10.385	7.0144	8.0513	8.6777	6.0577	7.063	9.6399	7.2292	6.277	8.2216
-3.1883	-2.2946	-3.0311	-6.6953	-1.9926	-4.6562	-4.3837	-3.5747	-3.5333	-1.4654	-2.4328	-3.6253	-3.3462	-3.622	-3.4896	-3.2137	-3.5244	-3.9214	-3.1525	-2.4943	-3.947	-3.3584	-3.8403	-3.6426	-4.1883	-4.9309	-2.9754	-3.6253	-1.5093	-6.0135	-3.2113	-2.4523	-3.377	-5.2203	-2.932	-4.7701	-5.0417	-1.7562	-3.9817	-4.4662	-1.4459	-2.0026	-2.0883	-2.1242	-4.7044	-4.7901	-3.5577	-3.5332	-3.1132	-6.5846
-0.033086	0.14758	1.0271	1.3289	0.65009	1.8091	2.2219	1.1647	1.7136	0.98387	0.9718	0.30686	1.6348	2.6315	0.12196	2.3618	1.7617	0.64912	-0.029642	0.55265	2.9795	3.8022	1.5681	-0.29232	0.35124	2.2526	1.7401	-2.036	1.9886	2.5014	0.082093	2.2821	-1.9998	2.3116	-0.032998	1.4529	2.0141	3.0862	1.4116	0.45636	-0.25224	2.9498	3.6345	2.21	0.33414	-0.5611	1.6124	-1.7915	-0.070289	1.7636
-1.254	1.4812	-0.72633	2.6076	1.3472	0.55242	-1.5153	0.32643	-0.027649	0.92923	0.3218	1.3121	0.018266	2.1152	-0.72163	1.2097	0.47552	1.5744	-0.29796	-1.1712	1.0885	2.5357	0.44267	0.3819	0.28451	-1.0445	1.2255	-0.73477	1.0885	2.3707	-1.0046	0.37385	-1.0516	1.3213	2.0514	0.11259	-1.1486	-0.11765	0.12598	1.172	1.5966	-1.1181	2.093	2.3448	-0.85163	-0.35208	-0.68389	0.32998	2.6825	-1.5802
-1.5911	0.31475	-0.77567	-0.21321	-3.2049	0.36092	-2.4898	-3.1592	-0.31212	-2.6873	0.28094	-0.55708	-0.90733	-0.52391	-1.5565	-1.2604	-2.0056	-3.2486	-2.3523	-1.3757	-3.397	-2.099	-0.14762	-2.2557	-0.61182	-3.3099	-5.4183	-2.5071	0.29064	-2.7207	-0.82755	-1.0631	-2.0908	-2.5498	-0.93574	-0.026145	-0.82538	-2.4424	-0.65466	0.23302	-2.2375	-3.1818	-3.668	0.69721	0.61514	-1.0816	-0.1576	0.57699	-3.3261	-0.39693
6.0436	4.6952	4.915	4.2461	3.3253	4.5005	7.4135	4.0417	4.1353	4.3976	5.9411	5.9454	4.4226	6.2566	5.0931	5.2332	5.5817	6.4133	5.5494	6.6177	7.1945	5.9388	7.7974	4.5651	6.968	4.3625	5.9655	4.136	5.3568	5.9999	5.9941	4.484	4.1609	4.4864	5.8869	3.896	4.6416	5.3131	5.1721	7.6036	6.6115	3.9918	5.6335	7.1639	5.0707	4.5479	7.3913	6.1432	5.1244	5.6232
-7.9867	-11.333	-11.291	-10.618	-10.014	-7.4032	-9.5869	-8.9515	-10.77	-9.2938	-9.457	-9.0093	-8.4962	-10.315	-7.7586	-6.3071	-8.9161	-9.8889	-8.6491	-10.15	-8.7714	-10.503	-8.5103	-10.392	-10.986	-8.0622	-8.8006	-8.5378	-9.6693	-7.7914	-6.964	-10.619	-11.35	-8.8057	-11.099	-9.323	-8.4906	-7.7709	-9.6825	-9.8042	-10.791	-10.78	-11.486	-8.8286	-10.841	-8.4111	-10.434	-10.826	-9.952	-9.642
-13.539	-11.631	-12.692	-12.336	-13.361	-10.929	-12.861	-13.858	-11.267	-12.959	-12.288	-11.504	-14.068	-13.222	-14.136	-12.029	-12.54	-12.828	-15.155	-12.154	-14.588	-10.554	-14.17	-11.772	-12.558	-12.489	-12.334	-12.738	-13.805	-13.235	-11.965	-12.749	-14.449	-14	-12.763	-15.019	-12.159	-14.045	-13.934	-12.12	-11.382	-12.527	-15.471	-12.481	-13.679	-13.542	-15.119	-14.245	-13.143	-11.212
-22.359	-20.744	-23.443	-22.367	-22.634	-22.919	-23.106	-21.192	-21.947	-21.739	-23.315	-25.76	-20.791	-21.885	-23.645	-21.763	-23.3	-23.509	-22.314	-24.438	-22.271	-21.828	-21.916	-19.808	-20.68	-22.42	-22.267	-21.313	-22.725	-22.058	-20.919	-24.191	-21.739	-22.08	-20.922	-21.549	-22.505	-19.004	-21.613	-21.406	-22.99	-21.881	-23.808	-23.292	-21.128	-20.597	-23.192	-21.099	-23.214	-19.603
-4.0929	-3.9074	-3.1768	0.79696	-4.0392	-4.2491	-5.5904	-3.5578	-2.0726	-3.2188	-3.1185	-2.9163	-1.5529	0.026749	-2.1298	-4.1984	-3.5984	-1.5435	-5.7234	-2.5219	-4.3489	-3.8057	-4.2558	-1.5068	-3.4677	-2.8949	-0.89228	-0.27122	-1.6058	-1.5183	-2.0085	-3.1963	-2.7088	-3.8092	-0.67902	-2.8842	-0.91523	-5.4987	-2.1376	-3.4803	-3.983	-2.0369	-2.5434	-4.958	-4.3949	-4.019	-3.3105	-2.2973	-3.35	-3.5467
2.2601	0.69168	1.5322	1.8643	0.65751	4.7239	4.0005	2.1175	2.9921	2.1558	3.363	1.8612	2.1262	1.9302	2.9503	1.6935	3.8055	1.9139	3.7962	6.0814	1.6364	3.1949	4.4717	1.1843	1.3931	3.6866	3.2013	3.2425	1.4101	2.163	3.2052	3.4194	2.336	2.8858	1.4656	2.1471	5.1802	3.6346	3.7051	3.9663	0.92558	-0.68996	4.1906	2.3716	1.9259	1.3513	1.3934	1.5593	2.6416	3.9132
-1.1714	-1.6302	0.31667	-0.57996	-0.82605	0.4038	-0.47398	0.47217	-1.2325	-0.80132	0.26492	-0.37369	-0.5276	1.7334	-1.7291	-0.40058	-2.0751	0.22979	0.37211	0.49762	0.085231	-1.5118	-0.83102	-2.719	-0.60562	0.19499	-1.7057	0.038441	-0.59532	-2.1928	0.32235	-2.2067	-2.2525	-0.8982	-1.0454	-0.0962	-0.81219	-1.3926	-1.527	-2.4424	-1.2987	0.25979	-2.3028	-0.99178	-0.30015	1.1683	-0.28446	-0.44904	0.42717	0.81167
-10.932	-12.951	-12.764	-12.825	-14.195	-13.385	-12.34	-12.266	-13.39	-15.102	-12.222	-13.422	-12.916	-12.764	-11.761	-12.248	-12.552	-13.854	-14.836	-13.638	-12.833	-10.953	-13.285	-11.188	-13.068	-12.13	-12.488	-13.275	-12.722	-12.941	-11.566	-13.146	-12.666	-14.84	-13.462	-11.497	-10.909	-14.411	-12.759	-12.512	-13.934	-14.467	-11.8	-10.543	-13.692	-14.527	-11.862	-14.192	-13.363	-13.599
-13.047	-13.232	-13.546	-15.784	-13.198	-12.396	-11.328	-13.048	-13.089	-14.039	-13.113	-14.509	-15.369	-12.804	-15.699	-15.809	-13.426	-11.982	-14.693	-13.262	-12.551	-13.246	-12.414	-12.754	-13.773	-12.481	-12.223	-13.535	-12.704	-13.018	-13.956	-12.39	-14.062	-10.602	-12.24	-14.856	-14.726	-11.889	-11.733	-13.764	-14.508	-14.926	-14.253	-13.83	-12.612	-13.352	-13.573	-14.133	-11.272	-14.155
0.029678	1.7964	0.045334	1.2771	1.1319	-1.3069	0.68632	1.7745	1.0023	0.64394	2.943	1.1597	1.1244	1.1058	0.35335	1.0544	-0.8212	2.1565	0.070391	-0.093559	0.67026	-0.8824	-1.8167	-0.91684	1.2124	1.4273	-0.30331	-1.8023	3.1544	-0.1389	-0.35665	0.0073498	-0.29373	-0.26706	3.1317	0.20929	0.85436	-0.70357	-0.66773	-0.42741	0.046618	1.586	1.5458	0.51486	0.91111	0.52702	2.179	1.4996	2.0617	-0.039004
0.18922	0.46395	-0.42735	-0.16381	-1.5062	-1.1548	0.3316	-1.4152	0.70388	1.0914	0.90258	1.2902	-0.44363	1.2151	0.97864	-0.17705	1.6854	-0.69933	0.36037	-0.82105	-0.36816	0.37319	0.80517	2.1434	1.3123	0.69574	1.4098	0.14285	-1.0564	-0.14228	-0.15793	-0.030231	1.1087	0.28943	-0.62103	0.36108	-2.4606	-0.16609	-2.2525	-2.8261	1.0985	3.3653	2.0577	-1.6686	-0.87935	-1.7506	0.51561	-2.4277	1.019	0.35456
-13.653	-13.212	-16.637	-16.291	-13.496	-17.153	-15.31	-15.574	-15.479	-14.066	-15.618	-14.912	-14.78	-14.107	-13.812	-16.195	-15.003	-14.547	-14.622	-12.983	-15.726	-14.652	-15.184	-14.24	-15.718	-13.17	-15.484	-13.91	-13.783	-13.429	-13.958	-13.609	-14.896	-15.61	-13.155	-13.541	-14.777	-16.269	-14.79	-13.401	-13.491	-16.236	-15.894	-15.089	-15.359	-16.057	-13.464	-15.768	-16.969	-15.666
5.0118	2.6008	5.1437	3.5952	2.5988	2.4705	3.0032	4.7512	5.1952	3.4721	4.0266	3.538	3.4122	4.6036	3.3049	3.5137	3.9829	4.0557	6.11	3.8137	4.5006	4.5308	5.8397	4.2719	4.4458	4.4088	4.8903	3.4835	5.898	4.0893	6.5002	5.2582	3.0579	5.9732	5.3989	3.4754	5.2262	4.4703	5.4824	4.55	5.6321	4.852	3.1879	4.4621	5.242	3.1128	2.2525	5.5893	4.9024	4.6843
0.015972	-2.1481	-1.3262	-2.8468	-0.53017	-1.0504	-5.2519	-2.2805	-3.4841	-3.5353	-2.6267	-3.2112	-5.5193	-3.0911	-2.6019	-0.74291	-3.8365	-1.2313	-3.2658	-2.6086	-4.4573	-2.9926	-3.3604	-6.3693	-0.33247	-2.838	-4.7782	-3.6869	-1.0772	-2.0011	-3.0122	-2.1796	-1.1916	-2.5217	-1.1911	-3.2805	-2.1941	-3.3314	-3.4829	-2.3427	-1.7831	-2.1362	-0.90994	-2.2188	-2.759	-2.4889	-1.8152	-2.7865	-2.1632	-2.8356
-14.798	-15.296	-14.763	-15.539	-14.797	-14.803	-11.841	-14.158	-17.901	-13.752	-15.699	-14.718	-13.306	-16.088	-13.88	-14.658	-15.445	-15.043	-13.066	-15.708	-14.06	-13.986	-14.125	-13.78	-13.064	-14.175	-16.765	-15.79	-15.453	-14.224	-14.105	-14.384	-16.545	-14.251	-15.262	-14.429	-16.428	-13.789	-13.523	-14.1	-13.922	-14.555	-14.257	-12.66	-14.932	-13.878	-15.176	-14.749	-12.93	-14.705
0.27474	-0.66584	1.8394	1.3354	-0.74452	-0.49202	0.48802	-0.39827	1.6033	-1.9476	-0.70073	0.097474	-0.22595	0.65899	-0.31053	-1.1829	0.14077	-1.4421	0.050613	-0.22301	-1.2229	-1.7407	2.1772	-0.81317	1.7205	1.0471	0.82705	1.303	-2.1731	0.27934	-0.67906	1.1633	-1.6019	0.27849	-0.50188	1.0893	1.407	0.2282	1.6	0.75505	1.0911	0.17135	0.42257	0.072912	1.3326	-2.0062	0.24227	1.8946	0.56624	-2.3951
-10.027	-7.8921	-9.5844	-8.712	-11.357	-9.7299	-8.2987	-7.0505	-8.2171	-7.7921	-7.5798	-9.2497	-10.604	-9.1166	-6.5807	-9.3666	-8.2268	-7.4834	-10.481	-10.744	-5.4278	-10.017	-10.082	-7.9615	-8.3626	-9.0537	-10.296	-9.8075	-8.7235	-8.7726	-7.4635	-6.7837	-10.481	-7.6836	-6.9169	-9.8314	-7.3037	-8.0777	-6.7016	-7.8755	-9.7575	-8.5724	-11.991	-8.8994	-7.5951	-8.3589	-9.7355	-10.703	-7.5487	-9.5938
-6.2756	-6.1164	-6.4681	-5.5064	-6.1791	-5.207	-7.2343	-7.9169	-5.2196	-4.6984	-7.1959	-3.3303	-6.315	-5.0292	-5.047	-5.3946	-7.5865	-5.5254	-4.2388	-6.8431	-5.6893	-4.1329	-6.29	-8.7027	-7.1861	-5.2256	-5.6753	-1.7082	-4.5367	-7.6649	-6.6873	-7.739	-2.8789	-5.88	-4.1563	-6.7153	-4.359	-4.9503	-4.7603	-6.4144	-6.0893	-6.2985	-6.7142	-6.631	-4.3806	-5.4192	-6.264	-3.3318	-2.965	-6.0279
0.69482	0.84204	2.9609	3.0206	2.8596	0.44689	2.1861	2.0347	4.2796	-0.063448	2.2842	1.6837	1.9697	1.3893	1.4773	2.055	-1.9164	1.1843	1.5156	1.5728	1.5795	0.26143	3.3592	2.8711	0.16029	2.4797	2.0531	0.46434	0.57355	-0.4763	2.8273	1.0491	0.99718	0.18751	1.1718	0.98389	2.504	2.5396	2.3981	1.8878	2.6495	2.2885	-0.22748	1.934	1.276	1.3142	1.2054	-0.41561	0.90163	1.2014
-2.1503	-1.0417	-5.5443	-0.44807	-1.6885	-0.014359	-1.4325	-0.87931	-2.9064	0.9694	-1.1676	-1.1208	-3.5772	1.1234	-2.4297	-3.6078	-3.0001	-1.1503	-1.7785	-2.7951	-1.0266	-2.2477	-0.86969	-1.6594	-2.5922	-1.5871	-2.0497	-2.2533	-0.89125	-3.1914	0.78779	-1.0581	-2.7689	-1.1629	-2.2216	-1.0195	-1.4552	-2.2007	-2.2736	-1.9708	-2.6797	-2.0015	-2.7008	-3.8474	-2.7789	-0.6308	-3.1891	-0.85019	-1.5707	-1.642
-10.356	-11.233	-10.281	-12.135	-10.845	-9.9882	-9.3604	-12.755	-12.303	-12.368	-10.5	-10.368	-7.9584	-9.4957	-11.413	-13.284	-11.772	-10.163	-11.808	-10.994	-12.856	-11.16	-11.664	-11.14	-10.427	-12.585	-10.52	-11.344	-12.095	-11.908	-10.867	-12.198	-11.81	-10.451	-10.225	-12.008	-10.788	-10.584	-12.414	-11.058	-11.648	-11.355	-10.354	-9.612	-7.4179	-12.413	-11.426	-11.492	-11.47	-9.4811
-1.0631	-4.1695	1.5	0.22162	-0.60717	-1.2953	0.2491	1.0311	-0.96947	1.6732	-0.63508	-0.38473	-2.3179	-1.1037	-0.1344	1.9862	0.3843	1.9335	0.30182	-1.5749	3.1382	1.3649	2.4991	1.799	-0.84745	-1.3155	0.16153	-0.56868	0.33814	1.0218	-0.79359	-1.8555	-0.11767	0.9552	-0.97327	1.2759	0.9509	-0.13766	-2.8312	-0.61227	1.3563	-0.62028	0.054915	0.32664	0.75236	-2.5251	-0.53326	-0.3158	-0.61734	-0.26897
4.8612	3.9238	2.7088	4.2009	5.1093	4.7246	4.0345	6.5375	3.0244	2.5869	2.6892	2.5296	3.4872	2.4203	4.57	4.6253	6.2706	2.7301	2.2326	5.1846	3.5957	3.4646	4.8038	4.1943	3.7098	4.4334	3.7209	4.2691	3.7462	5.0997	4.4898	4.6869	3.6257	5.8354	2.8902	2.2614	6.0397	4.2482	3.1942	3.6776	4.4307	3.1205	5.5301	5.8084	2.6501	5.1776	4.8076	4.2234	2.1489	6.3318
-7.2621	-4.8402	-6.6531	-7.1465	-6.0583	-7.3647	-7.2579	-4.5512	-7.0897	-8.2967	-5.1918	-8.2781	-6.855	-8.7429	-7.44	-6.5001	-7.5013	-5.0755	-7.4602	-5.7508	-7.6055	-6.9305	-5.7635	-6.4633	-5.8646	-7.2834	-6.5589	-5.9217	-6.8646	-5.1714	-5.0476	-6.2856	-5.9445	-5.5541	-7.3835	-5.0023	-7.2536	-6.7387	-5.8491	-7.5418	-5.5142	-6.9111	-6.7812	-4.8856	-7.5057	-6.9567	-9.5487	-5.811	-7.0944	-5.74
-3.3253	-3.0609	-2.0315	-4.1567	-4.9741	-1.6445	-3.9226	-2.8871	-4.0666	-2.036	-1.8185	-0.52858	-0.63996	-3.0207	-2.152	-1.5031	-4.19	-2.8739	-1.9723	-3.5273	-2.514	-4.7505	-3.5098	-3.3605	-2.7699	-2.5931	-4.0608	-2.1649	-4.3643	-2.1017	-3.409	-4.1527	-1.0391	-1.3431	-3.5677	-3.2603	-2.7593	-3.8922	-2.1851	-3.1604	-1.6853	-2.9456	-1.5767	-1.1666	-3.1971	-4.1377	-2.4685	-1.9602	-1.3012	-6.7759
-2.3793	-1.9966	-3.3964	-3.9852	-4.6035	-1.4263	-2.1842	-3.4282	-1.8114	-1.3095	-1.861	-0.47935	-1.9741	-2.1638	-2.0628	-0.52345	-3.9808	-1.3166	-3.9193	-3.3124	-1.2924	-2.5703	-1.7202	-4.3391	-1.788	-4.4581	-3.74	-1.9254	-2.9713	-3.2549	-3.8349	-1.4052	-1.1733	-4.2638	-2.1084	-1.5914	-0.56278	-3.92	-1.8138	-3.7736	-2.5459	-1.5298	-3.4628	-1.0734	-6.1137	-3.8455	-3.7885	-1.3054	-2.9535	-2.3913
-1.5939	-0.64143	-0.15381	-0.87321	-2.5115	-1.9599	-2.2443	-1.0812	-2.1052	-3.6171	0.17922	-2.4846	-1.6382	-1.458	1.1724	-1.8128	-1.6079	-1.7003	0.80671	-0.39076	-1.6151	-1.2262	1.3546	-3.2748	-3.0243	-1.4872	0.54683	0.83783	0.074454	-2.7483	-0.8628	0.19282	-1.2532	-2.2364	-0.65099	-0.95121	-0.38773	1.5234	-1.3145	1.3221	-2.7353	-1.062	-2.8265	-2.0066	0.17833	-0.69084	-0.1762	-0.74595	-2.8295	-1.8327
-2.3661	-0.31286	-0.94184	-2.0382	1.1944	0.24986	1.522	-3.3455	1.3235	0.85579	0.64335	0.20211	-1.0901	-2.062	1.7152	-0.54404	-1.2207	-0.81154	0.0063014	0.9354	-0.10739	0.64288	-2.397	-1.9993	-1.9928	-0.26291	1.5631	1.2125	0.31509	-2.0655	-0.55649	-2.011	-1.8068	-2.2241	-1.7448	-2.0278	-0.369	0.01238	-0.059838	-0.52547	1.7484	0.59785	0.092697	0.50632	-0.16275	-0.67709	0.38907	0.13949	0.68045	-1.4001
2.1064	2.0357	2.4212	2.2277	2.1413	2.3343	3.3414	4.5778	3.7293	3.6483	1.8083	2.4015	1.9097	4.5144	0.45745	5.7889	3.5946	2.2817	3.6485	1.2525	3.3354	4.7512	5.7122	3.5765	5.8229	4.7562	2.8723	5.3066	3.4576	2.8559	6.0896	4.091	4.8795	1.55	2.1577	2.4581	2.2121	3.1545	2.1142	2.2243	3.8522	4.3322	3.9789	5.2405	2.5614	2.8706	1.1139	1.7885	0.093844	4.6085
-3.6136	-1.9812	-2.2972	-2.9959	-3.4592	-2.2031	-5.1998	-2.9609	-1.6288	-3.5226	-1.7751	-3.9038	-1.2246	-3.5108	-3.6949	-3.5697	-4.3604	-2.838	-2.0719	-1.7241	-1.0803	-4.7259	-4.2668	-3.3515	-5.8043	-3.9644	-2.0666	-2.5131	-1.7003	-4.5514	-1.6286	-3.0769	-2.759	-2.4352	-2.6672	-2.5437	-3.5354	-4.638	-3.6456	-2.2949	-4.2156	-2.6819	-0.94893	-4.6997	-4.8604	-5.888	-4.6064	-2.988	-3.26	-3.6116
7.3523	5.3694	5.851	6.2076	3.2607	3.3942	3.1289	3.3316	3.5001	1.7255	4.3174	4.3282	4.263	4.1382	6.3907	5.271	6.0874	6.7708	6.8135	3.8031	3.2729	4.8017	6.1994	4.8013	2.8858	5.7868	5.1093	5.7179	6.7982	1.6251	4.5134	4.2575	5.0473	4.2529	3.1912	6.3622	1.8954	4.912	5.8159	4.2272	3.9217	3.6334	6.0022	6.9077	5.4408	3.5061	6.0326	5.1132	2.8564	6.2872
-11.734	-11.237	-10.791	-11.561	-12.242	-13.221	-14.415	-13.209	-12.423	-10.621	-9.575	-11.552	-12.754	-13.179	-9.9215	-10.942	-12.41	-11.463	-11.863	-12.081	-10.405	-11.687	-12.024	-10.424	-12.447	-11.967	-9.793	-9.8509	-11.785	-9.9516	-12.295	-13.113	-13.152	-12.284	-12.907	-12.142	-10.907	-10.317	-12.404	-12.138	-11.942	-13.428	-11.425	-8.997	-11.433	-11.022	-14.95	-11.858	-12.643	-13.28
-15.804	-14.421	-13.312	-15.111	-13.627	-12.852	-13.717	-14.453	-15.257	-14.459	-15.355	-14.464	-14.963	-13.29	-13.596	-13.72	-14.422	-14.891	-13.073	-12.537	-15.756	-14.37	-13.423	-15.876	-14.123	-13.709	-15.78	-15.27	-13.605	-13.472	-13.357	-14.224	-14.911	-12.859	-13.46	-15.26	-15.976	-15.095	-17.102	-16.958	-15.62	-14.396	-13.406	-12.832	-13.356	-17.932	-15.292	-12.773	-13.826	-15.069
6.9373	7.9627	7.5857	8.0759	6.4069	9.8657	7.84	8.1445	10.85	6.7158	8.4628	7.8003	9.3251	7.0553	7.1497	8.0655	8.3557	6.8553	7.5104	7.1144	8.0726	8.0764	9.5352	7.7548	9.5719	7.4399	8.3563	7.887	9.2639	12.65	6.233	6.7885	7.1796	8.6132	9.2866	9.5396	8.939	6.2563	6.0595	9.1326	9.9461	7.2479	10.247	9.0976	7.9375	9.1321	5.9907	8.1161	6.6107	9.2572
-6.6445	-5.5111	-7.4264	-5.7174	-8.3097	-6.548	-7.5314	-5.8382	-6.9485	-6.1036	-5.8745	-5.9931	-5.9366	-8.822	-6.3994	-2.4522	-6.1348	-5.1637	-6.9269	-6.8048	-4.0767	-6.8094	-7.2421	-6.9364	-5.3202	-8.3667	-6.4536	-4.4777	-6.5695	-6.7355	-8.4158	-5.887	-5.8133	-7.2256	-9.0092	-7.7545	-9.6127	-5.2629	-4.944	-6.2137	-4.526	-7.3544	-6.2826	-6.5257	-6.8667	-6.3163	-8.1554	-7.705	-6.6388	-6.926
6.1322	5.2528	5.1013	7.6344	4.894	5.7972	5.9011	4.7491	5.3501	5.1467	6.2843	5.8352	5.2428	8.4995	4.7185	7.3773	6.2446	6.2545	8.2132	5.5939	5.3674	4.2469	4.8457	6.125	5.6026	5.6313	6.3426	5.6468	4.579	6.6923	5.8947	4.2235	3.1855	4.9119	5.4687	5.7232	4.8564	5.1266	4.7295	5.3559	6.1068	7.2258	7.2421	6.269	4.7931	7.8599	4.5049	5.8589	5.1211	4.7806
4.722	3.9726	4.7686	4.4971	3.8461	6.3195	3.6747	5.216	2.8184	4.5982	4.3536	5.2716	1.0132	5.3496	6.0971	6.9176	4.2838	3.4227	5.1347	4.3647	4.39	2.2257	5.0813	4.713	2.9606	4.7324	4.1172	6.1213	5.2901	3.1169	4.2572	5.5426	3.6558	4.3216	4.4224	5.0282	3.2465	5.4953	4.6766	5.1301	4.2796	3.2728	6.3721	3.3866	5.0329	3.1134	1.6669	3.739	3.5715	4.1575
0.55185	0.32976	-0.68371	0.020663	-0.33073	3.003	1.379	0.31113	3.0409	-0.49317	0.21344	-0.14841	-0.80744	0.11267	-0.43168	-0.93707	0.64872	-0.38811	0.33422	-2.6028	0.87012	0.78463	-0.75116	-1.6247	1.2711	-3.9424	0.61646	0.47778	1.2886	-1.7631	-1.4724	-0.56408	-1.0339	0.049828	2.299	0.87901	1.175	-1.6912	0.59268	-0.64569	-0.33646	-2.9477	4.498	-0.78684	-0.92341	-0.81393	0.24036	-0.69858	-1.0891	-0.69637
-6.0975	-1.5688	-2.2139	-5.4297	-2.8947	-3.2005	-2.4073	-2.2229	-2.03	-3.5801	-4.2968	-4.2917	-2.6085	-4.3298	-6.1468	-2.7247	-5.7151	-2.6773	-2.6027	-4.6282	-1.9155	-2.4493	-3.5086	-2.447	-2.2889	-5.0302	-6.1328	-5.1593	-3.285	-3.8935	-3.0517	-2.2809	-4.7531	-2.7365	-3.0064	-3.5109	-5.4925	-4.4807	-4.5127	-3.3915	-4.5134	-3.8681	-2.5894	-2.4315	-4.0385	-3.6847	-1.1541	-2.954	-3.8379	-4.6799
-13.66	-12.745	-14.421	-14.332	-13.628	-12.809	-13.964	-13.8	-13.622	-12.167	-10.221	-13.472	-12.6	-12.365	-13.703	-13.749	-12.949	-14.552	-13.267	-12.404	-13.247	-14.953	-15.288	-12.209	-11.227	-11.443	-11.068	-12.781	-15.112	-13.947	-11.179	-13.156	-13.626	-13.965	-15.305	-16.305	-13.169	-11.092	-12.868	-14.536	-11.376	-13.097	-13.447	-13.126	-11.307	-12.462	-14.148	-13.531	-12.861	-12.739
0.07528	-1.8101	-1.9171	-0.5692	-0.085485	-2.1246	-1.5192	-1.7262	-1.841	-0.5101	0.17544	-1.5528	-4.8446	-0.86746	-0.49202	0.31786	-3.6807	-0.71067	-2.3702	-1.956	-0.85047	0.27508	-1.9749	-1.8257	-3.0539	-2.7464	0.033771	1.166	0.31311	-2.1852	-0.047473	-1.1674	-1.8021	-0.88285	1.1278	0.47858	0.16393	-1.3623	-1.9642	-2.0697	-0.24043	0.35222	-2.1396	-0.55438	-1.1869	-1.2721	-2.0807	-1.0064	-1.0398	-0.74884
1.9834	1.0239	3.6301	2.3008	1.2687	2.2983	-1.0455	1.7674	0.76468	2.9692	-0.062474	-0.086529	1.5986	1.2798	1.7273	2.2452	2.1909	0.79089	1.5946	1.2231	1.2612	0.41078	-0.64315	1.5639	3.0909	0.8513	3.5763	0.11419	1.8864	2.4374	3.0875	1.4167	0.098931	3.3098	4.5129	2.3897	2.375	-1.899	2.493	0.25299	2.2218	2.0673	3.0575	-0.37685	1.0424	1.7407	0.91958	2.3071	2.1197	3.1792
-12.285	-11.484	-10.618	-12.669	-10.058	-12.771	-11.682	-12.717	-10.303	-11.094	-11.393	-13.624	-9.4994	-11.218	-10.604	-11.671	-12.172	-12.436	-13.859	-12.807	-10.219	-10.623	-11.936	-12.908	-15.041	-11.812	-14.221	-11.416	-12.454	-9.7509	-10.295	-12.766	-10.753	-13.485	-10.405	-12.694	-10.475	-12.288	-12	-13.067	-10.333	-11.546	-11.583	-10.516	-11.241	-10.478	-10.315	-11.653	-11.945	-9.7823
-20.569	-21.574	-20.515	-19.745	-20.979	-23.385	-22.707	-21.871	-20.811	-19.29	-21.564	-19.372	-22.226	-21.806	-20.963	-20.727	-20.834	-19.822	-22.563	-21.346	-23.487	-19.244	-23.661	-22.442	-20.59	-19.232	-21.312	-21.148	-22.366	-23.523	-20.522	-20.145	-21.607	-20.987	-21.394	-21.619	-20.461	-21.773	-21.711	-22.389	-21.17	-19.42	-18.539	-17.687	-19.144	-21.645	-21.667	-20.733	-19.909	-21.839
-3.7721	-3.4498	-2.6215	-3.0057	-3.7832	-4.516	-4.1942	-4.9616	-4.1419	-3.3643	-4.3655	-4.4	-3.0718	-3.3484	-6.4024	-2.4812	-3.1598	-6.1832	-4.0184	-2.4275	-5.3723	-3.5734	-2.8092	-3.095	-5.1791	-2.7675	-4.2308	-3.8534	-2.4452	-5.1736	-5.4324	-5.3846	-2.1799	-4.2446	-3.7196	-4.9659	-3.4576	-5.1069	-4.4249	-4.1468	-3.0589	-5.503	-4.8541	-5.7471	-3.5627	-2.0433	-3.8599	-4.9764	-3.6392	-2.1551
0.37705	2.6951	1.7529	1.6038	0.60503	1.5795	1.7236	2.0038	1.6987	0.99131	3.7735	0.12704	3.3479	-0.23586	1.9288	2.213	4.2933	1.0007	0.21025	0.7902	1.0396	2.3819	0.88344	2.8799	0.41993	4.3019	2.0587	3.2577	-0.39715	1.4163	2.7539	1.9042	0.15236	1.2021	0.33915	2.85	0.24184	1.8307	0.18249	2.4689	1.4055	0.7621	1.5711	0.82223	1.4843	3.8289	2.5857	0.64113	1.7695	-0.10811
-12.98	-12.284	-13.802	-11.282	-9.9212	-11.639	-14.464	-12.683	-11.879	-11.626	-11.292	-12.179	-10.551	-9.6494	-12.533	-10.661	-12.154	-11.718	-10.563	-13.445	-10.79	-10.475	-13.143	-11.152	-12.615	-11.277	-13.877	-13.743	-13.889	-12.507	-11.985	-12.015	-10.207	-11.042	-11.378	-11.106	-10.917	-12.157	-10.481	-11.87	-10.336	-11.1	-12.396	-13.53	-11.753	-9.4528	-12.382	-11.558	-12.635	-12.268
3.2711	3.7175	4.5069	5.1117	6.0815	4.265	3.3949	6.7963	4.6327	5.4825	4.6413	3.6764	4.4744	2.3553	3.3528	4.2159	5.0512	2.1434	5.0976	4.0467	5.3443	4.3659	2.7458	3.5394	4.9758	3.6938	1.8161	4.3948	4.3094	2.3945	6.4887	5.8447	4.4805	4.3859	4.7607	2.3663	5.6818	3.597	4.2366	4.9452	3.9399	6.3626	4.2864	7.5149	4.0701	7.7802	5.1396	3.9656	3.1637	3.9766
-12.069	-13.473	-11.639	-11.177	-14.269	-13.221	-12.115	-12.859	-9.6001	-12.564	-12.508	-12.403	-13.12	-13.291	-12.146	-13.699	-12.928	-13.627	-12.27	-14.333	-13.795	-13.042	-12.064	-12.94	-14.225	-15.295	-14.282	-14.456	-12.381	-14.021	-13.739	-12.465	-13.687	-13.755	-13.353	-12.897	-13.204	-13.932	-15.404	-14.469	-11.838	-13.643	-16.415	-13.036	-13.984	-14.645	-12.438	-11.539	-15.488	-10.147
6.469	4.1881	7.0631	4.7872	1.9397	5.0008	6.2993	5.5957	5.5873	4.9369	5.1008	5.7739	3.5608	6.4546	4.6946	4.3711	4.1443	3.7703	3.433	4.2223	3.3226	4.7266	4.1314	6.0743	6.6015	6.4606	5.0701	2.2403	6.1945	5.2232	4.4269	6.8764	5.6894	4.3334	5.843	5.653	6.6459	6.1782	3.9455	2.854	3.2269	4.9028	4.4605	4.3269	5.199	5.8125	6.0909	2.5007	5.7752	4.8212
-20.583	-21.319	-21.054	-17.992	-20.321	-19.839	-21.78	-22.205	-21.3	-19.5	-19.601	-20.297	-20.272	-20.256	-20.66	-18.832	-20.495	-21.678	-19.674	-20.069	-23.499	-20.031	-21.224	-21.366	-20.65	-22.473	-22.063	-22.889	-18.969	-21.215	-19.591	-21.805	-22.053	-19.168	-22.39	-19.94	-20.748	-20.067	-19.255	-20.525	-21.94	-19.447	-22.32	-20.393	-18.822	-18.307	-20.132	-19.895	-19.888	-22.916
2.8704	1.1553	1.8629	3.068	1.6105	0.59989	3.941	1.6965	0.47571	1.3979	2.4484	1.7246	-0.57722	0.10528	1.5569	2.0979	3.8118	0.55267	3.1379	2.3266	-0.29656	1.6845	0.093209	-0.64302	2.4401	0.90626	0.30758	2.5276	2.4252	1.801	2.2249	0.68274	0.93306	0.89821	3.1353	0.44885	1.4942	1.7198	1.4391	3.0812	3.3386	-0.57644	0.27252	0.06991	1.1504	0.94181	3.1288	1.8537	4.2418	2.6808
-12.012	-13.574	-13.66	-13.087	-13.47	-13.361	-12.629	-13.231	-14.416	-13.517	-11.685	-14.123	-13.807	-13.041	-14.125	-12.008	-12.255	-14.542	-12.395	-13.406	-13.074	-13.409	-12.086	-13.609	-12.419	-12.294	-12.964	-12.383	-12.803	-12.431	-15.631	-15.598	-11.579	-11.429	-12.092	-10.642	-13.26	-13.342	-11.535	-14.859	-15.222	-11.195	-13.664	-14.35	-13.129	-13.094	-10.979	-13.239	-14.86	-13.214
5.689	4.2209	3.9968	4.2818	4.8676	3.509	3.4652	6.7566	2.102	5.3365	5.9355	4.1444	4.5455	5.1879	3.4374	3.9561	4.71	2.8068	1.2033	3.3649	5.869	3.6366	5.5758	6.6362	4.8708	6.0693	2.4978	6.1961	4.6766	4.7489	6.1121	6.0429	3.6292	5.6775	3.9918	4.7586	5.2467	4.6825	2.5869	5.9682	4.0149	4.9389	6.0864	4.1016	5.4147	3.675	5.3353	4.3468	3.6844	2.2118
-5.1746	-4.0911	-5.9328	-7.9596	-6.0878	-6.4499	-4.4008	-6.1173	-5.4054	-6.4659	-5.1571	-3.6546	-7.6929	-5.1057	-3.9391	-4.9	-3.0459	-5.876	-5.0417	-3.78	-6.4304	-5.8975	-5.8282	-4.9706	-6.6489	-4.809	-4.4443	-5.2698	-5.4083	-6.1818	-7.2186	-6.8132	-5.0062	-5.7491	-2.812	-3.3827	-6.082	-5.0657	-6.3908	-4.7592	-5.5268	-6.4194	-5.6947	-4.3826	-4.5801	-3.6757	-5.5146	-4.3567	-5.0319	-4.7737
-15.506	-15.359	-14.3	-14.933	-16.923	-14.534	-13.982	-14.583	-15.28	-13.094	-15.362	-14.085	-14.989	-14.872	-14.56	-17.295	-15.666	-13.786	-16.201	-15.3	-15.961	-13.529	-14.581	-13.489	-14.903	-14.884	-14.247	-15.131	-13.122	-14.903	-14.476	-14.07	-14.174	-14.328	-12.164	-14.01	-14.993	-14.708	-12.283	-15.599	-13.81	-14.096	-12.642	-13.288	-15.763	-14.49	-14.675	-16.562	-15.212	-13.917
-1.7909	1.9783	0.14667	2.2943	-1.0953	1.7195	1.5375	0.57111	-1.892	-0.98116	-1.0365	1.4651	0.06502	0.3927	-1.2443	0.88587	-1.2408	-3.1603	0.75792	0.73601	2.1643	2.0592	0.4152	0.13851	0.37781	0.68973	0.24001	-1.3008	0.97271	-1.3474	-2.1984	1.2516	0.041034	-0.52938	2.1646	0.39118	-1.3668	-1.3638	0.0023822	1.4958	1.3343	2.5054	-0.33537	-0.20803	0.81025	0.16736	-1.3246	-0.66071	-0.49956	-1.1279
-2.0616	-1.7785	-2.6589	-0.088161	-2.6147	-3.7315	-1.9841	-3.3847	-2.7352	-4.02	-2.5504	-1.237	-2.9604	-2.5008	-1.3188	-4.8906	-2.9226	-0.55691	-3.0671	-3.7333	-3.9298	-4.0756	-3.5289	-2.7513	-0.9867	-2.3652	-2.9527	-1.2182	-3.5265	-3.3505	-3.7304	-2.3991	-0.33032	-0.67924	-3.8007	-3.2063	-0.93727	-3.2917	-2.7558	-1.1754	-1.139	-4.3906	-2.3376	-2.7054	-3.1115	-2.3615	-1.9789	-0.69779	-3.16	-1.4048
-10.892	-9.7327	-11.758	-13.163	-12.329	-11.425	-11.57	-8.6406	-9.6422	-10.009	-11.414	-11.523	-10.722	-10.625	-10.56	-9.6795	-10.797	-10.588	-10.431	-10.514	-11.642	-12.734	-10.135	-12.142	-9.0854	-11.326	-8.2658	-12.189	-11.3	-11.218	-10.253	-10.635	-12.19	-12.883	-12.318	-9.981	-10.538	-13.057	-11.164	-11.014	-9.9969	-9.1755	-8.3927	-9.7849	-11.988	-12.579	-11.394	-12.267	-10.193	-10.566
7.1006	4.812	6.2724	6.0657	6.9661	6.544	6.1304	6.0163	3.713	6.1927	5.7657	7.0479	8.0091	5.5986	8.9626	6.9376	2.9734	5.9666	7.5002	5.4345	7.5333	6.0301	7.4066	6.0873	4.8753	8.3402	4.813	7.4882	6.794	5.2337	6.8104	7.4532	8.421	6.7294	6.5987	5.9657	6.4401	6.5467	6.4033	7.4125	9.0636	6.3128	6.239	8.0336	4.9495	8.3332	8.1545	7.772	9.093	8.9436
-1.7187	-3.2206	-2.9291	-1.1613	0.17973	-3.1886	-3.3694	-2.6245	-2.8359	-5.1504	-3.7592	-5.089	-2.686	-4.8882	-3.6362	-3.4463	-4.9558	-2.977	-3.0661	-1.1867	-1.9679	-2.6107	-3.6397	-2.8057	-3.2997	-2.2476	-3.4776	-3.9301	-2.9491	-1.301	-3.7804	-2.853	-2.2648	-1.5481	-2.898	-1.1712	-5.3868	-2.8281	-4.5761	-1.4594	-4.6322	-2.74	-3.6463	-2.197	-0.13463	-1.6942	0.35119	-2.7395	-4.5175	-0.73236
-3.3463	-1.2811	-2.6544	-1.5042	0.010794	-3.0221	-4.1029	-2.8931	-1.0989	-2.509	0.21199	-3.9198	-2.0342	-4.5806	-0.96826	-1.5725	-2.4105	-1.6049	-3.4462	-3.815	-2.7217	-2.5581	-3.5962	-2.1056	-1.0074	-3.9707	-3.4011	-1.759	-1.3996	-3.0624	-3.142	-2.405	-4.2694	-2.7988	-2.8204	-1.7921	-1.2346	-4.3999	-1.7124	-2.0606	-2.5302	-2.573	-3.1678	-0.73173	-3.1439	-2.0753	-4.7091	-0.70482	-2.8133	-3.2865
-4.2071	-1.7642	-6.9533	-7.5708	-5.7679	-4.1996	-5.8337	-8.2821	-4.783	-4.9615	-3.6845	-4.166	-6.2221	-7.7347	-4.2019	-5.1565	-6.6072	-5.2264	-5.2965	-6.2247	-7.7255	-5.9938	-2.8595	-5.1599	-4.6533	-7.0294	-5.9069	-5.575	-5.2317	-6.503	-4.0751	-5.5571	-4.482	-4.3616	-2.8014	-5.5111	-3.7529	-7.1373	-4.9242	-5.9793	-4.0788	-6.8683	-5.9406	-4.0788	-4.9264	-4.5526	-5.7218	-4.4122	-3.7028	-3.8656
-13.827	-11.372	-15.361	-14.508	-15.675	-13.763	-13.121	-12.585	-15.572	-14.505	-14.048	-14.191	-14.134	-15.158	-14.185	-14.223	-13.854	-14.782	-14.841	-15.976	-13.409	-15.269	-15.24	-12.819	-14.682	-14.414	-13.56	-14.636	-16.165	-16.845	-13.413	-12.549	-11.03	-14.135	-15.404	-12.02	-14.265	-14.299	-14.4	-14.389	-14.302	-12.438	-13.523	-14.608	-14.72	-13.189	-14.381	-14.287	-13.864	-14.308
-0.2068	-3.7612	-0.48491	-0.93862	-2.0518	-2.2384	-3.2718	-1.2927	-0.039217	-1.9897	-1.3078	-1.1779	-2.112	-0.66087	-1.0012	-3.8922	0.58014	-1.0176	-0.8616	2.8628	-3.388	0.53895	-1.6417	-2.4373	-1.4838	-1.6235	-0.87048	-2.709	-2.5062	-2.5137	-4.3079	-0.99586	-3.1414	-1.6095	0.95702	-0.74281	-1.0847	-1.64	-0.25125	0.09211	-0.057928	-2.8112	-2.1918	-4.0355	-1.1632	-1.2128	-1.5957	-1.7194	-4.4199	0.20128
-1.0744	-0.022856	1.9204	0.78662	-0.36447	-0.27816	0.33564	0.71563	-1.6204	0.33711	-1.5022	-1.024	1.5877	-0.93654	0.94471	-1.8626	-1.2376	-0.30041	-2.2399	-1.6576	-0.79006	0.3387	-0.72013	-0.87192	-2.8548	-0.62685	0.14284	0.16633	-0.75442	1.0019	-0.68305	0.56509	2.0018	0.078489	2.1841	-1.9564	-3.062	0.31061	0.62547	0.11116	0.78026	-4.6897	-1.2336	-0.52658	-0.056571	-0.054463	-1.0827	-0.84904	-0.83059	-1.2349
-8.199	-9.187	-8.1653	-7.7286	-8.074	-7.7818	-6.1593	-7.9926	-6.3219	-7.7636	-7.3103	-8.9816	-6.225	-6.0672	-6.8977	-9.6998	-8.0774	-9.563	-6.9316	-8.1425	-7.5899	-7.0717	-7.2883	-7.4279	-7.4961	-10.205	-6.8231	-8.9141	-8.4468	-7.3237	-5.7862	-8.6273	-9.3289	-9.2932	-7.0678	-6.8711	-7.2401	-10.067	-6.3619	-8.3896	-7.4554	-6.6899	-8.0913	-6.3551	-6.2416	-6.9841	-7.0997	-6.0989	-8.3264	-9.0354
-5.2602	-8.8679	-8.3581	-4.9999	-7.5073	-9.4295	-6.6515	-8.8146	-5.5682	-9.1663	-6.9207	-7.1509	-6.2996	-8.4951	-6.9131	-7.073	-8.3603	-6.8948	-9.9281	-6.0904	-10.14	-10.925	-6.8976	-6.099	-7.4757	-5.9182	-7.3562	-6.4229	-6.8052	-8.3687	-5.8017	-8.0885	-8.1861	-6.1594	-9.948	-9.095	-8.4889	-6.3625	-6.574	-8.2122	-7.6115	-5.4522	-6.4454	-7.3415	-6.1836	-7.5272	-8.8979	-8.1017	-9.5143	-6.9602
-12.442	-13.061	-13.951	-12.287	-14.151	-15.438	-13.961	-12.84	-10.494	-12.793	-13.455	-13.13	-12.29	-12.034	-14.383	-11.08	-12.729	-11.516	-13.451	-11.242	-13.404	-14.218	-12.52	-12.394	-12.887	-13.315	-11.472	-16.19	-12.309	-13.992	-13.515	-10.62	-13.273	-13.264	-13.348	-13.177	-12.768	-12.335	-11.486	-13.018	-13.082	-13.112	-11.031	-11.819	-16.157	-12.513	-12.28	-10.75	-13.179	-11.309
-2.6305	-1.5568	-4.3048	-4.636	-5.3042	-4.4106	-4.1518	-1.1793	-2.817	-3.7598	-2.0848	-3.6076	-4.0684	-4.5677	-4.1125	-3.4302	-1.1639	-2.4816	-1.773	-3.7232	-2.1849	-1.5959	-3.815	-3.3846	-4.1583	-1.8608	-3.4468	-1.1761	-4.4575	-0.95562	-1.4353	-0.76413	-1.1091	-4.9232	-1.2812	-3.7901	-2.297	-2.2198	-4.1242	-0.84222	-4.0977	-5.5867	-2.38	-0.28906	-5.21	-4.4474	-2.3442	-3.9511	-1.0214	-1.0305
4.2434	2.1927	2.96	3.6453	4.8228	4.018	3.1653	5.541	4.6366	3.7241	3.7276	5.4881	4.5338	5.3448	2.8285	2.9542	3.7514	6.1886	2.3874	6.7134	4.3509	5.5997	7.6215	2.3113	3.6063	4.861	6.4605	5.2803	3.4483	5.8959	2.8427	5.6946	5.9976	3.6246	1.5708	6.3015	6.4189	3.1948	4.3268	2.6769	2.3593	4.3914	3.737	5.5053	5.4799	4.3812	6.2752	6.2639	4.603	4.1858
-5.9937	-3.7269	-4.6297	-4.595	-4.6727	-4.1011	-4.4092	-4.5088	-5.4167	-4.1919	-6.6041	-5.5733	-4.7474	-4.1156	-5.292	-5.6819	-7.4053	-5.7656	-6.8374	-4.4977	-5.9096	-7.1611	-3.6464	-4.8011	-5.7936	-4.5766	-4.7216	-5.8598	-5.9068	-5.4446	-4.8778	-4.9148	-6.2699	-2.7707	-4.2174	-4.8077	-4.672	-4.7421	-4.3024	-6.4394	-4.0694	-5.4001	-4.9426	-6.9611	-6.9354	-4.5851	-4.5623	-4.1225	-3.9659	-2.9548
-13.405	-12.96	-12.266	-15.438	-12.908	-12.238	-13.409	-13.459	-13.88	-11.907	-13.527	-13.788	-14.55	-12.774	-14.5	-11.814	-12.316	-13.146	-11.345	-12.098	-13.135	-13.674	-15.383	-10.234	-16.211	-14.8	-14.051	-11.31	-14.113	-14.891	-12.268	-12.697	-14.892	-13.306	-17.289	-12.206	-13.368	-14.714	-13.149	-12.827	-13.774	-12.861	-15.086	-11.846	-12.33	-14.194	-13.75	-11.584	-13.739	-12.002
-3.2345	-3.201	-3.4525	-3.2281	-2.2292	-2.9886	-2.5095	-2.5429	-5.0569	-3.3316	-2.9655	-2.8442	-3.0836	-4.2703	-3.085	-3.8857	-3.1322	-3.5318	-3.7407	-4.3575	-4.9862	-3.5949	-5.3831	-6.7301	-4.3651	-5.4952	-4.1009	-3.5235	-4.1555	-2.6556	-3.3819	-2.5024	-4.8395	-3.9095	-2.9308	-1.8978	-5.166	-4.7225	-2.3295	-3.1182	-4.3805	-1.8334	-2.4267	-4.6202	-3.0075	-3.9563	-5.096	-2.7518	-4.115	-2.792
-8.6478	-6.5566	-6.6454	-9.173	-8.6463	-7.4313	-6.6386	-7.7909	-7.6646	-7.5576	-6.3989	-8.0399	-7.8014	-5.6761	-7.9179	-5.4144	-9.3169	-8.4771	-6.1095	-7.9707	-6.5749	-4.8407	-8.8891	-7.7498	-7.3025	-8.203	-6.7876	-6.1164	-7.6616	-6.2826	-8.794	-8.3936	-8.4279	-8.0206	-4.0302	-6.8974	-6.8462	-7.3392	-6.8538	-8.0921	-6.4984	-8.9479	-7.5614	-8.2471	-7.3333	-7.8175	-6.1407	-5.9455	-7.0931	-8.0118
-12.625	-12.746	-11.813	-11.454	-12.98	-12.273	-12.037	-12.67	-10.798	-10.455	-11.578	-12.475	-13.642	-11.572	-11.23	-11.55	-11.635	-12.174	-10.787	-11.569	-10.59	-12.972	-11.521	-12.164	-11.931	-14.272	-10.4	-10.415	-13.4	-10.129	-9.4937	-11.652	-11.113	-10.066	-11.342	-12.855	-12.217	-14.191	-12.819	-12.953	-14.263	-9.157	-12.099	-12.835	-12.576	-13.762	-10.337	-9.4359	-13.134	-11.095
1.329	-0.27099	-2.4367	-0.43569	-0.36499	1.1783	-0.14425	0.19967	0.59237	-0.8685	-0.11296	1.8143	1.235	1.3193	-1.7726	-0.61751	-0.54003	-0.37109	1.4504	-2.4023	-2.7083	1.7944	-1.0857	-2.4285	-1.2935	1.3104	0.59741	0.22054	0.97405	-2.042	0.46352	1.8146	-0.22881	-0.23873	-1.0931	-0.038886	2.1103	1.5486	0.2266	2.4014	1.768	1.6729	0.8741	-0.76924	1.3748	-1.6357	2.7036	0.65536	-0.14837	-0.82009
-7.6113	-10.752	-11.725	-12.164	-11.433	-12.413	-9.6034	-10.879	-11.926	-13.4	-11.555	-11.906	-11.196	-12.152	-8.452	-11.002	-10.577	-11.528	-12.757	-10.213	-11.245	-11.502	-13.724	-12.43	-10.603	-8.7745	-10.032	-10.468	-13.172	-12.511	-14.304	-10.847	-12.774	-9.4911	-10.708	-11.519	-12.52	-9.3439	-10.432	-12.683	-10.167	-10.194	-11.464	-15.126	-11.656	-13.087	-11.889	-12.498	-10.781	-12.372
5.9382	6.4288	6.6013	5.0219	6.3609	7.1888	5.478	6.3311	7.5309	7.6696	6.5363	7.2915	8.7748	7.3346	6.673	7.0086	8.9672	7.0088	7.0897	5.1051	6.0729	4.2799	5.3768	6.8392	6.5164	5.4035	5.399	6.2331	7.5	5.8618	8.0103	9.4637	6.7678	4.9379	9.3708	5.9103	4.6628	4.3712	6.4758	6.5142	5.2666	7.2617	7.0798	6.2879	5.7579	5.7619	7.8133	7.5588	5.2343	7.1433
-1.1652	-1.5882	0.71859	-1.7841	0.16841	-1.4478	-0.95473	-0.65499	0.94564	-2.6272	-1.1884	-1.8358	-2.7869	-1.5914	0.6798	-0.7079	0.35066	-0.37063	-1.489	-2.4924	0.69751	-1.2438	-3.011	-0.62092	-0.015177	-0.14751	-0.66098	0.30157	0.15411	1.03	-0.82065	1.4939	1.5077	-1.7992	0.24744	-2.3232	-0.0013331	1.3123	-0.0036339	-1.6586	-1.5337	-1.5798	-1.6104	-1.6308	0.080886	-2.1587	-0.72474	-2.226	-0.98875	-1.2265
-14.139	-13.508	-14.369	-14.867	-14.425	-15.752	-14.024	-14.499	-13.973	-13.595	-15.671	-16.197	-15.821	-15.231	-16.243	-16.085	-11.296	-15.612	-12.82	-13.204	-16.619	-15.004	-14.454	-15.757	-13.907	-16.142	-15.433	-14.352	-15.358	-15.526	-14.314	-14.796	-14.781	-16.747	-15.491	-16.543	-14.813	-14.866	-16.467	-15.772	-15.264	-14.639	-14.886	-16.06	-15.8	-13.2	-14.615	-13.852	-15.709	-14.665
-6.6365	-2.4745	-3.8626	-3.9968	-6.1816	-3.158	-4.5037	-5.2929	-4.8093	-5.63	-5.2148	-6.9433	-4.3896	-3.6267	-3.8631	-5.9652	-4.1676	-4.2823	-4.279	-7.3739	-6.1854	-4.6093	-5.5958	-6.5035	-3.1756	-5.3484	-4.7464	-4.4504	-7.3139	-5.3666	-6.3109	-5.4317	-5.7044	-5.0239	-3.538	-8.4531	-4.1045	-6.04	-2.8851	-4.4856	-6.8272	-5.3802	-6.2822	-4.9446	-4.5684	-3.8199	-3.2762	-4.2089	-3.258	-4.5112
-6.6317	-6.4443	-8.1325	-6.9539	-8.9002	-5.9489	-8.7437	-7.3991	-9.4803	-7.6518	-8.056	-6.8425	-5.7308	-8.6662	-6.7518	-7.7963	-7.5261	-7.9262	-6.7416	-5.5941	-5.7188	-6.8884	-6.2173	-6.3819	-8.1174	-8.1619	-7.9857	-6.1117	-6.0589	-5.7888	-8.0842	-7.3056	-8.056	-7.9975	-7.4516	-9.1394	-6.5395	-8.2833	-6.3206	-8.6372	-6.9926	-10.143	-8.0006	-9.7582	-7.1428	-8.6395	-6.2713	-5.5011	-7.9014	-7.3408
1.8975	2.4267	2.2556	0.44357	1.6794	1.0912	2.4088	2.7837	4.344	3.2751	1.777	3.9838	4.0195	4.437	2.1114	4.0706	3.3479	1.7256	1.667	5.2291	3.8318	1.954	1.3708	3.7731	1.9733	4.0176	1.2351	2.0872	3.1595	5.0859	1.2851	3.9471	2.9558	2.0829	-0.16761	1.581	2.3832	1.8767	1.4229	3.6235	4.1732	3.8828	2.6705	3.0805	2.991	1.9999	0.18525	3.5889	3.2433	2.073
-11.686	-14.686	-11.493	-12.462	-11.809	-13.243	-15.648	-12.491	-13.764	-13.284	-12.619	-13.982	-11.692	-12.071	-14.357	-14.655	-12.664	-14.292	-14.518	-11.741	-11.557	-12.823	-11.077	-11.863	-13.9	-12.246	-14.545	-10.936	-14.661	-14.073	-11.658	-11.662	-13.212	-12.369	-13.415	-13.487	-12.506	-13.387	-13.132	-11.379	-13.615	-12.753	-15.332	-13.765	-10.583	-12.026	-15.12	-14.145	-12.105	-12.866
-13.223	-16.967	-15.143	-15.744	-14.365	-13.298	-14.088	-15.388	-13.463	-13.574	-13.754	-15.938	-15.058	-14.408	-11.943	-16.324	-14.806	-15.641	-14.32	-15.997	-15.097	-13.194	-13.448	-16.187	-14.259	-15.583	-14.988	-15.126	-14.035	-13.192	-13.982	-14.236	-16.097	-15.658	-14.905	-13.667	-16.336	-16.021	-15.152	-15.023	-15.241	-13.308	-12.479	-15.822	-15.107	-13.523	-16.103	-15.518	-13.726	-16.443
-14.376	-11.933	-10.811	-10.811	-13.696	-13.504	-14.338	-14.048	-14.375	-13.925	-11.222	-12.898	-14.321	-14.087	-14.126	-12.935	-12.364	-14.487	-11.635	-13.477	-13.342	-13.596	-15.445	-12.114	-11.053	-14.169	-14.866	-13.95	-14.109	-12.462	-13.236	-12.39	-14.44	-13.142	-13.262	-11.982	-14.297	-14.48	-10.877	-13.927	-13.154	-13.136	-16.297	-14.56	-13.438	-14.19	-12.32	-13.491	-10.47	-11.595
-0.4277	0.41551	-0.21743	1.6153	-0.23136	-0.15834	0.74144	-0.60963	0.59577	1.1283	0.11395	2.0211	1.889	0.68113	-3.2475	2.0848	0.89232	1.6837	-1.4122	-1.0386	0.56573	-3.296	-1.7209	2.5952	0.16692	-0.69786	-0.53242	-2.8699	0.91169	-0.84674	-0.48231	-0.51348	-1.5411	-0.34166	-0.26744	0.83215	-0.75788	0.55091	-0.83965	0.01961	1.5295	-1.4252	0.010281	-0.52012	-1.6968	-0.22838	-0.62068	1.4632	-0.50847	-2.4486
-0.90541	1.49	2.6683	0.44099	-0.38474	1.4771	1.9709	1.9059	0.048815	0.80486	-1.2244	0.96041	0.48495	-2.5416	-0.3555	-1.7669	-0.73091	0.94128	-2.1827	1.6669	0.49146	1.6158	-1.8962	0.68598	0.019907	-0.72115	1.3647	-0.15689	2.1277	-0.49476	-0.17797	2.809	2.1131	-0.8563	-0.03326	-0.33035	3.2217	-1.9455	1.361	-0.17528	2.1489	0.020815	-1.9209	0.077912	0.99583	1.1616	-0.23269	1.2488	1.8686	0.6527
-11.87	-11.017	-9.6348	-11.878	-8.0994	-10.594	-10.399	-10.648	-9.9537	-11.081	-10.469	-12.582	-10.413	-11.54	-11.282	-9.996	-10.712	-10.612	-12.603	-10.606	-11.514	-10.708	-10.427	-12.177	-10.918	-10.396	-11.166	-11.03	-10.614	-13.182	-13.36	-11.911	-9.5134	-10.968	-9.3929	-10.498	-10.064	-11.001	-9.4768	-9.6595	-9.8801	-11.314	-11.131	-12.293	-13.245	-11.511	-10.312	-9.8949	-11.56	-11.04
-4.1778	-2.442	-2.2549	-3.6049	-1.8049	-3.6439	-2.6271	-3.7503	-1.9416	-3.2221	-2.9445	-3.9617	-2.3728	-3.7797	-3.4729	-2.2554	-5.3673	-2.6878	-2.3907	-1.9102	-2.5663	-1.45	-3.1001	-5.1517	-1.811	-4.1545	-4.4527	-2.4331	-0.77245	-2.1051	-3.705	-2.4989	-1.555	-1.0199	-4.0269	0.011332	-1.8897	-0.91568	-5.0514	-3.6487	-3.4633	-2.6632	-2.0416	-1.1595	-3.2468	-3.7773	-1.1307	-4.956	-1.6669	-2.8746
-1.0154	-0.24139	-1.6845	3.3579	1.8814	0.10785	-0.19342	1.0511	0.53677	-1.9887	-2.1055	-1.575	-1.8176	-1.1588	-0.79226	0.33113	0.29525	-1.6297	-0.45731	-1.2466	-1.2635	0.90284	-0.095051	-2.1585	-0.2298	-0.11931	0.53498	-0.21568	-0.33015	2.2369	-2.3182	-0.14829	0.23987	-0.096369	-1.994	-0.60886	-1.0697	-1.2318	-3.4394	-1.3665	0.74773	-0.44621	-0.04213	-0.93726	-1.0391	-3.4903	0.63059	-2.3053	-4.0928	0.29546
-14.893	-15.721	-14.878	-14.846	-12.559	-13.807	-12.85	-17.255	-15.309	-14.084	-15.437	-15.818	-14.826	-13.028	-12.671	-15.386	-16.812	-13.514	-13.985	-13.969	-14.752	-12.553	-13.705	-14.504	-15.595	-14.608	-14.175	-15.456	-15.107	-12.38	-15.839	-15.281	-14.728	-17.222	-15.144	-17.561	-13.412	-12.755	-14.942	-12.657	-14.261	-14.185	-14.294	-15.097	-15.211	-13.765	-17.1	-12.528	-15.137	-15.264
-9.2148	-10.898	-8.7248	-11.98	-11.481	-10.13	-7.9212	-11.926	-11.45	-10.604	-11.475	-10.337	-11.138	-10.792	-11.76	-10.245	-10.269	-10.196	-11.62	-9.8411	-13.183	-12.253	-10.47	-10.529	-8.2874	-10.028	-11.034	-12.718	-10.384	-11.327	-12.079	-11.037	-10.671	-10.344	-10.352	-10.912	-10.607	-11.01	-12.5	-11.037	-10.004	-8.1566	-10.691	-10.433	-10.871	-11.489	-14.664	-10.889	-9.8797	-10.487
-2.1862	-2.4489	-1.0578	-2.0222	-0.99432	-0.73114	-2.3253	-2.4485	-1.2501	-3.5991	-2.0906	-2.2751	-0.43785	-0.078202	0.54608	-1.4802	-1.6814	-2.5693	-1.7172	-1.9179	-2.2268	-4.7711	-2.7949	-2.9852	-2.3121	-3.3345	-2.7673	-2.308	-1.3066	0.16124	-1.7887	-1.6047	0.25527	-2.6353	-3.1635	-0.78019	-0.52207	-3.518	-1.9811	-1.9102	-2.7	-1.7784	-0.80652	0.68936	-3.6496	-1.001	-2.532	-0.83549	-1.7349	1.2673
-13.511	-10.101	-11.942	-11.333	-12.828	-11.102	-10.576	-10.202	-7.5984	-10.598	-14.095	-12.224	-12.896	-11.424	-12.474	-10.596	-12.401	-12.546	-10.941	-10.466	-10.932	-11.797	-8.3941	-12.617	-12.091	-11.052	-10.779	-11.503	-10.169	-11.769	-13.599	-13.056	-12.443	-11.478	-14.128	-9.5166	-9.988	-9.8932	-9.7286	-10.308	-11.187	-12.694	-10.237	-10.718	-10.053	-10.123	-9.7837	-13.336	-10.616	-12.162
-1.2272	-2.211	-1.1782	1.3901	-0.34369	-0.38855	1.4433	-1.0604	0.86793	-2.1519	-0.022935	1.3282	1.1895	-1.8723	0.73841	-0.34722	0.53826	-3.2783	2.5785	-1.2312	-0.46382	-1.1423	1.0224	-2.077	-0.23268	-0.51588	-0.35916	0.92818	-1.2289	-0.059227	-0.42083	-1.288	-0.58313	-0.65882	-1.482	-0.11694	-2.0512	-0.28182	-2.0496	0.58202	-1.4189	-2.0386	-0.87732	0.37989	-0.24845	-2.3153	0.37992	-1.5468	0.89092	-0.29663
-12.869	-14.538	-11.956	-13.812	-14.339	-12.853	-13.23	-14.759	-12.781	-13.904	-14.28	-14.63	-13.075	-15.386	-10.673	-14.785	-13.024	-13.382	-12.734	-11.472	-14.591	-14.153	-12.175	-12.725	-14.579	-11.624	-11.945	-12.799	-13.644	-12.263	-13.151	-12.976	-13.433	-12.562	-12.857	-12.58	-13.93	-13.214	-15.812	-13.331	-10.518	-11.291	-15.422	-13.132	-13.015	-14.431	-14.326	-14.217	-13.884	-14.083
-19.493	-21.539	-21.444	-22.226	-19.472	-22.33	-20.775	-21.559	-20.685	-20.653	-22.315	-19.552	-24.963	-22.382	-19.053	-19.963	-20.086	-18.222	-20.951	-18.872	-20.544	-19.452	-20.849	-21.173	-21.161	-21.365	-20.17	-21.023	-20.856	-21.176	-18.547	-20.165	-21.341	-22.266	-21.131	-23.31	-22.795	-21.841	-19.527	-21.122	-19.278	-19.528	-22.871	-19.295	-21.245	-21.272	-22.273	-20.572	-20.412	-21.243
-9.7564	-9.181	-10.594	-9.779	-8.1795	-8.4705	-9.71	-9.5848	-8.9206	-9.4992	-10.127	-9.8719	-8.6114	-8.0916	-9.1855	-10.249	-11.915	-11.421	-9.2142	-9	-9.2763	-9.1841	-9.4113	-8.2967	-7.8765	-11.52	-8.204	-8.6791	-7.0714	-7.46	-7.406	-10.182	-10.393	-9.003	-9.2981	-9.1191	-10.012	-10.991	-9.4118	-11.831	-8.1823	-8.5343	-10.141	-7.3473	-6.3097	-11.34	-11.424	-7.8785	-9.7121	-12.472
-2.4881	0.48525	-3.3179	-2.6555	-2.7539	-2.3109	-2.4048	-5.8401	-1.2935	-1.9607	-3.0301	-0.88776	-3.2552	-1.3615	-3.6999	-2.1428	-1.7887	-3.5388	-2.0095	-1.5694	-1.6946	-1.781	-2.2587	-2.2324	-2.2695	0.24337	-3.6424	-3.0889	0.44775	-2.9624	-4.0459	-2.9664	-1.9759	-0.62323	-2.9282	-0.6385	0.52877	-1.3837	-1.6703	-0.99358	-1.117	-0.38582	-1.5347	-1.2582	-1.0914	-1.6812	-3.773	-1.1237	-4.1677	-3.4186
0.18745	-1.5085	-1.0728	-0.54811	1.0495	0.88103	-0.90281	-0.81567	1.3813	0.96676	0.49011	-0.69854	-0.2224	0.89586	-1.0854	-0.092661	0.78843	2.8512	1.2815	3.207	-1.15	1.9906	0.23267	1.0858	0.05895	2.6421	-1.0505	-1.2672	1.4289	0.77708	-0.23288	2.2512	0.02758	0.17972	-1.2249	-0.074674	0.71762	1.9743	-0.81727	0.76915	-0.11275	1.6202	0.4932	0.70442	0.89027	0.0053907	0.80197	2.0282	0.10566	0.36919
0.12829	0.36378	0.59883	0.12697	-0.97606	0.51579	-1.9567	-1.3272	0.44556	0.0041291	0.80225	-1.0448	0.94574	0.16166	0.55957	1.675	-0.097728	2.8534	-0.35836	0.89579	0.58243	1.1667	0.50199	-1.2605	0.45074	0.82026	1.0268	2.2721	1.3651	-0.79423	0.57756	-2.1857	-0.45235	0.11668	-0.90476	2.5939	0.62207	-1.4995	2.8058	-1.8305	-0.65895	-0.81474	-0.55747	-0.64512	-2.7571	-0.28031	0.9079	-0.11476	-2.4478	0.0962
9.1914	9.692	10.134	9.9678	10.719	11.107	12.958	8.9039	8.3166	8.8589	9.6815	10.27	8.2859	10.471	8.7979	11.299	10.124	10.39	8.4543	8.108	9.8084	6.9018	8.5267	12.774	10.501	10.052	9.2969	10.512	11.343	10.629	11.206	8.6598	8.5201	9.9008	8.2664	10.787	11.229	9.8909	11.622	12.319	11.094	9.5222	10.007	9.456	10.263	7.834	9.8298	9.3257	7.7977	10.268
-8.6633	-10.248	-7.769	-9.4305	-10.441	-8.1639	-11.259	-9.3053	-11.198	-8.568	-7.5666	-9.8269	-7.9832	-12.277	-9.1761	-10.467	-9.0942	-10.183	-9.7664	-10.593	-8.0758	-8.21	-7.2589	-8.4958	-10.595	-9.0842	-8.1835	-8.5346	-10.815	-10.89	-9.249	-11.644	-8.5676	-6.2948	-9.0623	-10.457	-10.564	-7.9177	-9.5055	-10.483	-9.1556	-10.055	-7.7269	-9.8538	-8.1251	-10.494	-12.546	-6.8598	-8.8165	-8.2015
0.68475	-0.68417	-0.068964	1.8343	0.6959	0.4854	1.0668	1.0725	0.91409	0.31011	4.1402	-0.58769	2.231	0.6965	3.8363	1.5859	0.66348	0.78209	1.106	0.51601	1.6011	1.8997	2.0445	-0.45808	2.2884	1.2627	1.7868	2.7598	0.67403	1.2727	2.1132	2.9783	2.8388	-2.559	2.1842	1.5951	3.3708	1.1177	4.0251	1.889	1.4173	-1.9864	1.5786	4.9934	2.2585	2.5621	2.7659	0.76468	-0.39342	-2.3456
-1.0506	-0.64112	-2.0839	-1.2889	-1.8115	-2.9098	-0.17555	-1.3802	-0.22504	0.16395	-1.3846	-3.5417	-1.6735	-3.4715	-1.4109	-1.2458	0.79164	0.09393	-1.7036	-0.26187	-1.6337	-2.827	0.38676	-1.9716	0.58229	-2.7993	-1.7547	-2.1435	-3.4859	-1.229	-3.1699	-0.36767	-3.3706	-2.3786	-3.0889	-1.6732	-1.6723	-1.3898	-4.4275	-1.3573	-0.86431	-1.2346	-1.7569	-1.2982	0.50147	-0.049556	0.28942	-1.2279	-2.3923	-2.2655
-10.462	-10.403	-9.575	-12.859	-10.769	-10.805	-11.311	-13.82	-10.81	-11.063	-12.261	-13.425	-10.056	-11.736	-12.427	-12.846	-13.753	-11.245	-11.164	-11.374	-12.549	-11.064	-11.609	-10.475	-12.849	-12.482	-9.6707	-12.396	-10.52	-11.26	-12.057	-11.856	-14.427	-10.148	-13.014	-11.384	-11.077	-12.798	-10.204	-10.366	-10.851	-12.341	-13.478	-9.7689	-13.52	-9.2822	-10.299	-10.969	-13.353	-11.993
-14.861	-13.83	-15.523	-13.228	-15.634	-14.499	-15.842	-14.95	-15.39	-14.345	-14.067	-14.628	-16.527	-14.731	-15.048	-12.316	-16.52	-16.128	-14.959	-14.992	-15.131	-17.124	-12.371	-14.344	-16.189	-13.142	-15.001	-14.333	-14.406	-15.246	-13.263	-15.645	-14.628	-17.023	-13.256	-15.763	-14.989	-15.324	-14.515	-13.515	-14.183	-14.759	-15.56	-14.323	-12.392	-12.669	-12.242	-15.32	-14.746	-16.088
-9.7604	-10.168	-9.3009	-6.4222	-8.0956	-10.292	-7.5917	-9.6315	-11.245	-11.34	-9.8676	-9.6517	-8.801	-8.7439	-10.006	-9.2426	-10.214	-9.997	-7.7623	-12.188	-11.351	-8.3883	-8.4477	-10.451	-8.4316	-8.7546	-7.2742	-9.5334	-8.8475	-10.11	-9.481	-7.7323	-7.6845	-12.491	-8.9688	-8.821	-8.3703	-11.099	-9.7299	-9.2752	-9.4513	-8.0352	-10.459	-11.15	-9.67	-9.8058	-8.5763	-7.1576	-6.6995	-8.2431
-0.19806	0.73026	3.5653	0.7358	-0.26541	1.7803	-0.18797	0.19656	-1.4403	1.1551	-0.39641	-1.2999	0.11409	0.086191	1.6095	0.581	0.083718	0.57758	-0.23502	-0.77347	0.37096	-0.48751	-0.24314	-1.2867	-0.4378	-0.23593	3.0513	-0.32361	0.97749	0.49493	-3.1941	1.4329	0.017376	-0.42276	-1.8524	1.6925	1.3814	-0.87725	-0.36563	0.62374	-0.84195	1.1991	2.0556	-0.27666	1.4874	0.36821	0.39204	2.2409	0.57143	1.3989
-10.066	-9.0858	-9.0432	-8.4179	-9.4701	-10.196	-9.239	-8.3546	-9.0841	-7.3793	-10.316	-9.0247	-7.9793	-11.034	-11.387	-10.581	-9.4731	-8.4511	-10.749	-12.947	-10.138	-9.3213	-13.112	-10.082	-9.5428	-11.13	-8.3613	-10.992	-10.137	-10.888	-9.9357	-11.499	-9.8651	-9.252	-12.866	-10.759	-9.4547	-11.141	-10.908	-9.6833	-9.2785	-8.9222	-10.445	-7.7015	-8.6815	-10.876	-11.688	-10.939	-10.046	-10.516
-1.9214	-2.3235	-0.102	1.2679	-1.4032	-1.374	-0.2712	0.71163	-1.4078	1.1471	-0.31045	-0.25555	-0.72613	-1.0319	0.26994	-2.4774	-2.3164	-1.7171	-1.5049	-2.8754	-2.4359	0.1937	-2.5607	-0.18833	-2.7634	-1.1958	-0.31793	-0.21094	0.90826	-1.102	-2.0659	-1.0012	-3.1934	0.48078	-0.78439	-1.1904	-1.4101	-2.4265	-2.2163	-0.60867	-2.8406	-0.73648	1.8471	-2.381	-0.51633	1.4272	-2.4987	-0.95771	-1.6215	-0.78099
-8.7464	-10.49	-8.3701	-10.001	-8.1963	-9.5379	-11.217	-7.7984	-7.2547	-7.3892	-11.36	-8.7873	-9.174	-7.5781	-11.238	-7.8462	-8.8347	-8.3813	-8.8102	-7.594	-11.1	-10.364	-10.123	-7.6656	-8.2473	-10.442	-9.8657	-7.5449	-8.7511	-9.9532	-6.9877	-8.7646	-8.7175	-11.256	-8.2766	-10.067	-7.8769	-8.5335	-10.104	-9.8477	-8.6346	-8.9628	-7.2073	-8.2671	-9.3979	-8.7576	-9.8972	-8.7059	-10.624	-6.1758
4.8908	4.5361	3.2617	5.2789	6.0833	5.583	4.2429	3.1909	4.8638	2.4371	4.8196	2.8186	4.2945	3.8778	5.3388	3.6871	3.533	3.2578	4.0748	4.7521	3.232	4.6941	5.0941	5.3783	4.0687	5.9223	4.8522	4.3693	3.192	4.0052	5.7504	5.4401	2.8828	4.6794	5.2108	1.4484	5.5174	2.6912	4.3238	2.7935	2.3597	1.2361	4.5838	5.7954	4.5902	4.1946	4.0761	5.8428	2.01	2.5304
-0.95523	1.0936	-1.0291	0.1373	0.84279	-0.64325	-1.4057	-1.6219	-1.4822	-0.72456	-0.90279	0.065214	-0.6844	-1.0995	0.63555	0.37939	-1.7225	-0.43295	0.10861	-0.71921	0.10841	-1.3158	-2.0979	1.117	-0.96901	-0.16334	-0.73934	-1.6393	1.1722	0.24146	-1.2534	-1.821	-2.4358	-0.073537	-0.34012	-1.3273	0.37038	0.079084	-1.4172	-1.6393	0.5087	-4.1964	0.72836	-0.89093	-1.1695	-0.62557	-2.0863	-0.94823	-0.58759	-1.4344
-11.561	-10.141	-12.422	-11.293	-10.139	-14.732	-11.089	-9.7127	-12.684	-14.593	-9.7935	-11.937	-11.537	-11.759	-13.566	-11.994	-10.795	-9.0989	-12.094	-14.019	-13.774	-10.63	-10.821	-12.668	-11.157	-11.898	-11.526	-13.402	-13.937	-10.147	-11.918	-8.2079	-11.037	-12.212	-10.738	-10.987	-10.963	-10.824	-11.335	-11.548	-12.517	-12.714	-11.207	-11.988	-11.012	-10.333	-11.253	-13.32	-11.76	-13.242
-13	-11.063	-13.222	-10.023	-9.343	-9.6105	-12.063	-12.54	-9.9465	-13.261	-9.3183	-12.688	-10.639	-12.176	-12.571	-12.968	-12.621	-13.629	-12.443	-12.232	-12.084	-10.032	-11.245	-11.706	-10.512	-11.978	-10.799	-11.481	-12.175	-11.597	-12.782	-13.033	-10.912	-8.7872	-12.551	-12.055	-11.705	-9.2531	-12.926	-11.915	-11.798	-11.042	-11.235	-9.3394	-12.151	-12.881	-9.4851	-11.688	-10.502	-10.531
-3.7902	-3.4191	-4.5675	-4.5042	-3.9468	-5.2564	-4.0059	-2.3512	-3.958	-2.8388	-7.4087	-2.5431	-5.0966	-4.8986	-4.8562	-4.84	-5.2191	-6.3472	-5.0791	-4.8136	-1.951	-3.2586	-4.5425	-5.3842	-4.5995	-3.7826	-4.3526	-4.9815	-4.6159	-5.7674	-3.8867	-6.4803	-4.369	-6.9653	-3.4571	-4.3295	-3.6399	-5.357	-3.6673	-2.8779	-4.0919	-6.0112	-5.412	-5.7148	-0.971	-4.2693	-4.6475	-7.7452	-3.8018	-6.0135
-9.4914	-8.3963	-7.8887	-9.5051	-10.809	-9.3278	-9.3769	-9.1744	-8.6575	-8.6176	-8.4673	-10.86	-11.097	-8.0531	-8.5759	-10.666	-9.6778	-8.2142	-6.9171	-9.4587	-10.207	-8.7336	-8.2659	-8.9779	-8.6735	-8.2947	-8.1115	-8.2261	-8.6672	-10.612	-9.587	-10.322	-7.2165	-10.613	-12.297	-7.9614	-7.9543	-9.4973	-6.9152	-8.0067	-7.0748	-10.824	-8.731	-8.4549	-7.6683	-9.2824	-9.9522	-12.337	-8.9396	-11.136
-7.424	-5.1058	-4.3097	-5.3551	-3.0207	-4.7731	-2.3192	-4.9323	-3.1405	-4.0465	-4.0564	-4.6111	-3.4217	-2.4831	-4.5913	-4.9149	-2.7759	-6.3714	-4.5353	-4.2191	-5.2325	-5.8236	-4.525	-5.6654	-5.0828	-5.752	-5.5664	-7.677	-3.5441	-6.6188	-5.3295	-5.6666	-3.8645	-3.2637	-6.0245	-2.2206	-3.2389	-4.5259	-5.4248	-5.645	-4.0505	-5.4917	-6.0137	-4.4432	-5.1888	-3.3718	-4.8985	-4.5542	-4.896	-5.6501
-0.40408	-0.99015	1.2764	-0.43062	-2.2523	-1.7057	-0.78764	0.71583	-2.7613	-1.9906	0.21832	-2.1939	-2.6565	-0.59164	-1.1033	-0.61602	-1.9874	-1.5084	-0.56917	0.37311	-1.9652	2.4097	-1.03	-0.55107	0.71553	-2.4859	-2.0128	0.54228	-2.7707	-0.94515	-2.0369	1.2354	1.0637	-1.1869	-4.0952	-1.0097	-0.39012	-0.37552	-3.6194	-1.7954	-1.4829	-2.6224	-1.8984	-0.90663	-1.4603	-2.171	-1.3958	-0.591	-0.60717	0.73839
-2.9324	-4.683	-3.8105	-2.7504	-2.8487	-2.3921	-1.7941	-3.5902	-1.9646	-3.6374	-2.347	-0.78976	-3.2319	-1.3017	-3.4771	-2.1194	-2.5461	-3.5948	-1.3856	-4.1102	-3.2173	-2.9553	-2.3382	-2.6053	-3.803	-2.6859	-5.6579	-3.579	-2.4569	-1.6743	-1.6366	-2.9218	-3.8618	-2.1172	-2.2582	-2.1519	-2.2517	-3.1742	-1.919	-2.2267	-2.367	-3.9054	-4.1201	0.062541	-1.943	-2.9073	-2.5911	-2.0974	-2.2861	-2.596
-4.3641	-3.9486	-1.5972	-4.4425	-2.088	-1.6187	-2.7448	-3.1638	-4.9309	-4.9153	-1.4522	0.79085	-4.758	-5.0639	0.34128	-4.7931	-5.4175	-3.1444	-2.2807	-4.5596	-4.0226	-1.8986	-2.5425	-4.1763	-4.9587	-3.9487	-2.9786	-4.2697	-3.8451	-3.0643	-3.1125	-2.9924	-3.3736	-4.6327	-3.6882	-3.3481	-3.2628	-2.6405	-0.86796	-3.1595	-1.1802	-3.2214	-3.4392	-2.9249	-3.8194	-3.9016	-2.3284	-2.7362	-2.6399	-4.5044
1.6905	2.0696	-0.58233	-2.0778	0.93495	1.1476	-0.011205	0.30928	1.7724	2.8831	1.1461	-0.58546	2.0939	2.0386	-2.0769	-1.9717	-1.7118	1.556	2.6996	1.4641	2.3324	1.554	-0.95605	-1.9962	-0.3574	0.038026	1.2368	-0.22756	-2.8379	0.98274	-1.2204	1.1276	-1.8276	1.4048	-1.313	0.45811	0.58598	1.3108	2.4524	2.2651	-1.2248	1.0383	1.7882	-1.3826	0.049228	0.17922	0.34223	2.1963	-1.1267	0.62455
4.7275	3.6716	3.2823	4.4608	3.9683	3.2485	4.4534	3.2019	1.5636	3.8021	2.665	2.5968	4.9548	1.384	1.3052	2.3572	2.5669	4.5447	2.3777	2.5508	2.8596	2.174	3.4166	2.6441	2.5266	3.4128	2.7231	4.988	3.78	1.486	3.8328	5.318	3.5824	5.0618	3.846	2.9313	3.3681	3.661	1.9009	3.751	6.0034	3.3963	4.3473	1.1644	4.3558	2.8055	2.3579	3.909	3.3487	1.5073
-22.567	-21.387	-23.446	-21.405	-22.126	-21.57	-22.703	-21.528	-20.725	-22.121	-22.77	-22.374	-23.169	-19.541	-22.047	-19.298	-22.257	-23.419	-23.708	-22.347	-22.857	-23.102	-23.336	-22.363	-20.471	-23.881	-23.755	-22.134	-22.729	-22.206	-23.641	-23.191	-25.021	-23.234	-20.585	-23.829	-23.169	-19.245	-22.525	-22.983	-20.669	-21.807	-23.349	-21.122	-24.681	-23.509	-20.33	-21.47	-23.194	-22.157
-5.6532	-4.7067	-4.0988	-3.5397	-4.3195	-3.3549	-5.5253	-5.801	-5.3254	-4.6811	-2.5138	-3.5122	-2.7466	-2.65	-1.5144	-2.4205	-2.0455	-4.6796	-3.9412	-5.4641	-3.7246	-4.5174	-4.0307	-2.8439	-3.1207	-2.9253	-2.3222	-3.3115	-5.3689	-3.5438	-4.2969	-3.3743	-3.5403	-6.1986	-6.141	-1.6959	-2.6522	-6.8366	-3.716	-3.5405	-4.6497	-2.7139	-5.2082	-2.8436	-5.0994	-4.5575	-5.5679	-3.355	-3.607	-3.8968
-12.522	-10.546	-11.945	-11.738	-10.337	-12.801	-11.435	-9.6023	-12.736	-13.179	-12.875	-12.444	-10.603	-11.644	-12.192	-11.644	-11.894	-11.261	-11.636	-11.054	-12.004	-10.302	-10.414	-11.525	-12.661	-11.529	-11.075	-10.409	-12.078	-11.328	-13.105	-11.541	-10.349	-12.348	-12.121	-11.119	-9.8113	-10.541	-12.78	-13.031	-8.7471	-13.819	-10.459	-13.885	-13.703	-9.9939	-8.6532	-11.08	-12.058	-10.658
-5.2096	-4.1759	-5.8051	-5.4262	-3.0113	-6.8839	-5.8778	-4.752	-7.114	-7.386	-6.3308	-6.2823	-5.0914	-6.2003	-5.0976	-1.8746	-6.4714	-3.598	-5.9054	-5.5392	-6.4932	-7.9856	-3.3164	-5.4681	-6.9843	-5.3213	-6.6468	-5.5394	-6.0357	-5.9029	-5.6902	-6.0006	-5.5109	-4.4173	-5.6719	-5.6406	-5.5616	-7.6333	-5.4748	-7.6794	-7.3683	-5.4644	-5.6795	-3.127	-6.0375	-7.0067	-4.7257	-7.0281	-5.9804	-6.4703
6.0554	6.8711	6.7844	5.4575	7.5345	5.9888	6.6111	7.657	5.1988	7.3428	7.0654	7.2214	6.2035	5.343	5.6709	6.0782	4.707	7.205	7.1685	6.5314	7.0379	4.5744	9.0335	6.7761	7.361	6.9777	6.7725	6.986	5.5436	9.1552	5.1588	6.8594	4.8588	6.8814	6.7471	7.9908	6.6303	7.5808	5.4349	5.4027	7.8339	5.0631	7.6369	6.0108	3.5882	7.7552	6.5442	6.5778	6.7128	9.0441
3.0159	4.2821	3.5249	2.5493	5.1932	3.535	4.0218	3.7295	5.0067	3.7116	2.7894	3.9959	3.3395	4.5488	4.8407	2.5075	4.8255	1.8045	3.0024	2.7429	4.6456	4.565	1.5891	1.0179	0.81429	4.1415	3.8221	1.6612	3.3234	2.9375	2.4016	4.1334	4.8677	4.0813	3.7825	3.5595	2.1947	1.544	4.1174	1.6194	0.69248	1.1669	4.5886	1.9151	2.0781	1.3269	3.9729	2.8822	1.9291	4.7777
-12.101	-12.33	-10.282	-13.077	-13.39	-12.294	-12.777	-12.6	-11.72	-10.571	-10.911	-13.023	-12.506	-9.4672	-12.108	-9.6071	-11.573	-10.527	-10.202	-10.725	-10.42	-12.212	-11.565	-10.331	-12.645	-10.66	-11.921	-12.483	-11.232	-10.323	-11.983	-12.584	-11.904	-13.524	-10.306	-11.026	-10.589	-12.831	-11.371	-11.999	-11.968	-11.218	-11.337	-11.526	-11.336	-12.135	-11.286	-12.243	-9.647	-10.836
-21.885	-21.475	-24.8	-22.588	-21.974	-25.151	-21.968	-21.858	-22.326	-20.181	-23.995	-20.238	-22.247	-21.415	-21.972	-22.743	-22.076	-24.532	-23.737	-21.435	-20.04	-21.432	-21.97	-22.928	-23.797	-22.25	-23.881	-22.211	-23.02	-22.244	-23.101	-23.493	-21.219	-24.93	-21.687	-21.2	-21.628	-21.634	-20.977	-21.489	-21.507	-22.601	-22.498	-24.669	-21.201	-21.966	-21.412	-22.103	-21.538	-22.778
-9.4447	-9.3247	-9.8793	-10.64	-11.524	-9.0381	-9.0877	-10.171	-7.2612	-12.251	-12.501	-8.4281	-9.0501	-10.04	-10.823	-10.71	-8.5426	-11.347	-7.9999	-8.2115	-7.5498	-8.7343	-10.042	-11.587	-9.8541	-10.347	-8.2517	-8.4774	-9.5986	-9.7461	-8.6574	-9.3922	-9.1649	-9.9968	-7.9441	-9.2612	-9.4094	-10.745	-10.322	-10.534	-9.022	-9.5551	-9.3943	-9.6067	-9.893	-10.222	-9.5453	-7.9025	-8.0676	-10.634
0.99673	0.97402	0.11051	0.054495	1.4786	-0.15885	-2.4003	-0.4125	0.33894	1.5218	-0.19471	2.4418	-2.1044	1.2838	-0.90806	-1.179	0.12379	0.80645	-3.2307	-0.088519	1.8684	2.1368	0.17632	2.2638	-1.6495	0.85759	2.5311	-0.18189	-0.02776	0.76603	1.7729	-0.71884	-0.18234	-0.57403	1.1547	2.8977	-1.2518	1.9945	-0.87805	0.086657	0.00025281	2.2217	1.1513	0.89606	-0.22205	-1.6361	0.38438	0.44344	-1.6155	1.8117
-2.9027	-3.5063	-1.5323	-4.175	-4.6701	-1.52	-3.2061	-4.0967	-3.741	-4.5296	-2.7205	-0.93379	-3.2763	-2.4705	-0.94214	-3.4264	-2.5168	-2.6148	-2.8106	-3.1201	-2.3779	-1.6839	-3.2874	-1.8801	-3.9613	-4.7134	-1.4955	0.82248	-3.1123	-4.9726	-2.2184	-2.0578	-0.97783	-2.3687	-1.6219	-4.2428	-1.6464	-3.2864	-2.2613	-3.752	-4.1271	-3.5313	-2.0457	-3.8049	-3.354	-1.4161	-4.3831	-2.0413	-1.0193	-0.86517
-10.152	-10.459	-9.5093	-11.764	-10.146	-10.416	-10.288	-10.757	-10.978	-11.856	-10.247	-10.152	-11.976	-7.5159	-9.4362	-10.731	-10.707	-10.473	-10.903	-13.281	-11.882	-9.623	-11.681	-11.188	-11.726	-9.9081	-10.456	-7.8771	-12.017	-9.9767	-9.9309	-10.726	-10.882	-11.209	-13.03	-9.935	-11.734	-9.2324	-11.906	-8.9324	-11.709	-12.325	-9.747	-11.542	-11.611	-11.041	-10.549	-9.9755	-11.558	-11.094
-12.751	-12.646	-13.181	-12.217	-11.222	-8.847	-10.451	-11.32	-13.057	-13.822	-10.278	-12.619	-11.778	-11.707	-11.394	-10.529	-12.072	-11.595	-10.362	-12.041	-12.825	-11.689	-11.02	-11.811	-11.385	-11.663	-10.484	-10.853	-10.644	-12.357	-11.017	-12.816	-11.928	-11.121	-13.039	-12.178	-13.231	-11.827	-10.428	-12.221	-13.011	-13.014	-10.69	-12.19	-13.471	-11.22	-14.553	-13.985	-10.949	-14.183
-4.4132	-4.2575	-5.1724	-4.906	-4.8258	-6.5395	-4.2342	-6.2236	-4.6204	-5.1551	-6.1146	-5.2588	-5.1503	-5.9129	-5.1007	-6.0029	-6.2139	-4.0893	-5.8246	-4.5626	-5.9748	-6.1476	-4.3127	-6.1025	-5.2861	-4.6976	-3.1424	-6.4788	-6.1097	-3.7743	-5.9055	-7.2179	-5.1262	-7.1408	-5.2245	-4.7296	-7.2369	-6.2011	-7.0254	-6.2578	-5.0142	-5.0363	-6.2347	-6.829	-4.4819	-6.2633	-7.3418	-6.2949	-5.1915	-5.0291
-22.044	-22.925	-24.064	-20.945	-21.141	-22.406	-23.734	-22.262	-24.043	-24.304	-23.425	-23.15	-23.052	-22.081	-23.308	-21.592	-21.366	-21.545	-22.275	-21.422	-22.943	-21.972	-24.897	-23.252	-23.176	-25.129	-22.907	-18.638	-24.312	-21.892	-22.592	-22.049	-23.78	-23.303	-20.557	-24.358	-22.641	-20.183	-22.884	-21.42	-23.03	-23.597	-20.684	-23.507	-21.421	-21.185	-23.707	-20.883	-22.233	-22.438
-4.2022	-2.5166	-3.46	-2.5166	-4.0878	-2.4144	-0.91378	-0.97913	-3.2155	-1.6854	-2.609	-2.0557	-2.4189	-2.1607	-3.779	-3.7611	-3.6447	-2.5048	-1.5411	-1.0218	-0.91859	-3.6264	-0.4136	-4.0611	-1.697	-3.6592	-1.7784	-3.0464	-2.2732	-2.0898	-2.9125	-3.5852	-4.4267	-1.9499	-2.858	-0.44487	-3.5777	-3.4251	-3.2893	-2.1134	-1.725	-2.5558	-4.707	-3.9112	-2.1676	-2.3525	-2.0706	-3.3646	-4.7522	-2.8549
1.6211	3.1723	2.0304	1.9012	2.4951	1.3355	0.892	0.13388	-0.36263	0.72735	-1.2899	1.5155	2.0185	1.5042	1.8798	-0.5798	1.0583	1.8293	1.5138	1.9798	0.79005	0.053596	3.069	0.28478	0.36314	0.76984	0.08125	2.344	3.5561	-0.12476	2.7073	0.56887	1.9432	1.308	3.7829	1.4902	2.4103	1.7733	2.9204	1.5676	2.5482	1.4667	0.53086	-0.43241	0.94186	0.97341	0.91547	2.1597	0.64974	-0.021997
-7.9052	-11.076	-7.9147	-9.2889	-8.6595	-9.3039	-7.9607	-9.2623	-8.2336	-8.6204	-9.6573	-8.2113	-8.5063	-8.4069	-7.1786	-9.0479	-8.1151	-8.9181	-9.4204	-8.508	-7.2501	-10.827	-11.343	-8.5942	-9.4097	-9.8407	-9.1677	-9.6981	-8.7596	-7.7918	-11.358	-9.0219	-8.9513	-8.0471	-10.923	-8.5305	-9.9402	-9.3755	-10.438	-8.9247	-6.9026	-10.768	-9.3913	-7.4888	-7.0966	-10.456	-9.3947	-11.031	-6.8855	-9.3758
-2.3973	-2.0306	-2.4499	-0.51258	-3.2569	-3.134	-1.8742	-1.2541	-5.2801	-1.6226	-0.070871	-1.8003	-1.4975	-2.9974	-2.4426	-1.4851	-2.1138	-3.0686	-1.6972	-2.0496	-2.8781	-2.0561	-2.231	-2.5977	-3.0832	-5.7294	-1.8324	-3.3914	-0.55106	-1.9953	-2.3566	-2.6675	-2.0822	-1.5978	-1.205	-1.2717	-3.2628	-3.6258	-0.14112	-0.37617	-1.6587	-1.9323	-2.2547	-3.0109	-2.88	-3.2197	-4.0739	-3.5965	-2.1245	-2.476
1.001	0.89323	1.3268	-0.98253	-0.55257	-2.4045	-0.38605	-0.27577	-1.5575	1.321	-1.8471	-1.6792	0.36706	0.044649	-2.1141	-1.2844	-0.021229	-1.0347	1.0147	0.073828	1.601	2.3203	0.1995	0.85995	-0.083781	0.042902	2.7098	-0.99803	-0.093021	0.76423	-0.77901	-0.73893	-2.6035	-0.11388	-1.0021	-0.44863	0.18084	-1.9559	2.2752	-1.3975	0.46662	0.88587	0.19912	2.0524	0.2384	1.0683	2.0585	0.35213	-1.5603	1.5629
8.9549	10.165	7.8632	8.6137	8.9378	8.774	8.4549	9.6015	10.621	9.7603	11.097	9.7149	8.8365	8.5934	8.5519	9.4553	8.6713	11.79	7.7642	12.377	8.4104	9.3034	9.2823	8.8665	12.601	10.766	9.7652	11.761	10.215	7.866	7.08	8.9249	9.4528	12.509	8.7118	9.8198	11.458	8.8736	8.6445	9.2235	11.997	8.0037	11.103	8.1537	8.5282	8.7274	11.268	11.017	8.5827	9.1687
10.012	6.4753	8.2673	7.1759	6.8627	5.7697	3.5788	5.3394	6.4315	6.1317	5.0888	6.6358	5.8065	8.0961	6.3856	8.3413	7.773	8.4539	8.5047	6.2756	6.4212	5.7945	6.2723	5.7293	7.0192	6.4522	5.493	6.3351	9.344	7.4998	7.5265	5.1157	6.2428	4.2646	6.4509	6.6129	7.4278	7.2292	6.4851	6.0532	8.2939	4.7639	5.055	6.5679	7.2458	7.6758	7.3964	7.5047	7.0132	6.3544
-8.6407	-9.921	-8.3693	-10.043	-9.2473	-8.8226	-8.8503	-8.8705	-9.4311	-9.4352	-10.325	-8.1287	-10.428	-9.2442	-10.455	-5.8419	-7.052	-8.7305	-10.84	-9.1903	-10.133	-9.5208	-8.2728	-10.634	-10.406	-9.7629	-10.369	-9.3289	-9.2005	-10.629	-8.9431	-7.9212	-11.604	-8.281	-9.0566	-8.9824	-10.945	-8.7524	-8.7982	-9.0597	-8.7211	-6.4476	-7.8356	-9.5583	-8.3118	-10.304	-12.252	-9.9676	-9.2289	-8.6584
-2.4547	-3.9688	-2.5345	-2.1998	-2.4312	-3.4148	-4.3422	-2.568	-3.2071	-4.4652	-1.6425	-4.199	-0.88296	-2.5196	-2.4734	-6.1792	-2.3934	-4.1582	-1.6005	-3.409	-2.919	-3.29	-2.226	-3.1214	-2.7011	-3.1382	-3.34	-6.0162	-2.6289	-2.5554	-1.3832	-3.0382	-4.9318	-5.1181	-3.4253	-2.6702	-3.7752	-3.7704	-3.9796	-1.3752	-3.1107	-4.6861	-3.2057	-2.2767	-1.9573	-2.6607	-2.8147	-2.7193	-2.5493	-5.3565
1.308	0.62004	0.38948	-1.975	1.2151	-2.0839	0.016426	-1.9545	0.31046	-0.93433	-1.732	1.6959	-1.1346	-0.63646	0.14419	-0.11338	0.78832	0.24367	-0.67458	0.24892	-0.89066	1.2496	0.20678	0.66184	-0.27039	-0.36223	0.49725	0.71018	0.094139	1.3803	-2.4144	0.0439	-2.6731	-0.79481	2.6845	0.95749	0.45627	0.29043	-2.2921	-0.091818	-1.4276	-0.82938	-0.54402	-1.6449	1.3465	-1.1116	-0.28975	-1.1432	-0.29073	-0.72186
6.1889	5.96	7.3513	4.3364	6.6221	8.7452	7.8987	8.1027	6.221	6.5432	6.9753	5.6241	7.2706	10.463	8.4848	4.7418	7.0147	7.2781	7.9606	6.2709	7.6819	7.0169	5.4729	7.7205	6.4681	6.3536	7.9881	5.1675	6.5974	6.0439	5.7541	7.0377	8.3286	6.8105	8.648	7.8031	4.402	7.0848	7.9145	8.3677	7.1292	6.1135	4.9132	7.3545	6.2965	7.1898	4.8471	7.4024	5.4172	4.2462
-8.81	-8.2911	-8.0135	-8.7873	-8.8898	-7.7041	-10.906	-10.559	-9.3607	-11.092	-9.4	-10.94	-9.8381	-9.0527	-8.735	-12.697	-8.0738	-10.368	-9.9609	-12.999	-8.0037	-8.6443	-8.1784	-12.23	-9.9979	-7.9992	-11.774	-7.4224	-11.183	-8.9945	-9.3065	-8.942	-10.372	-10.023	-8.5869	-8.1001	-8.2207	-9.2678	-8.3776	-8.8817	-9.4249	-10.152	-8.3734	-7.7636	-10.334	-12.877	-8.942	-8.5149	-10.862	-9.3418
-10.653	-10.525	-9.3704	-9.8681	-10.959	-10.696	-12.567	-9.7605	-11.566	-10.381	-11.931	-9.4156	-12.459	-11.185	-10.348	-10.333	-10.447	-9.7382	-10.114	-10.942	-11.794	-8.0642	-10.757	-11.98	-11.309	-14.26	-11.165	-8.5822	-9.1814	-11.129	-12.06	-9.221	-13.177	-10.309	-11.55	-10.442	-13.356	-9.6121	-11.976	-9.2111	-10.043	-10.241	-12.345	-13.038	-11.589	-9.6135	-10.059	-12.641	-9.0043	-10.758
-13.748	-12.886	-11.198	-13.708	-14.244	-14.138	-13.679	-15.121	-12.883	-10.695	-13.369	-14.369	-15.127	-14.865	-13.891	-14.087	-13.014	-14.885	-14.609	-12.956	-11.991	-14.593	-14.499	-13.925	-14.13	-11.141	-12.95	-12.789	-14.463	-14.19	-14.324	-13.636	-13.809	-15.522	-15.327	-13.398	-14.831	-16.003	-12.899	-14.501	-15.079	-16.685	-14.902	-14.9	-15.134	-15.72	-14.235	-11.521	-14.749	-14.294
-8.0503	-11.671	-9.6637	-9.5401	-10.514	-9.3217	-8.4957	-7.3493	-9.2891	-9.288	-9.9408	-10.437	-11.372	-7.8765	-10.086	-8.8557	-9.7082	-8.3734	-8.6026	-7.3686	-9.8329	-9.197	-8.4733	-8.9872	-7.5914	-8.8286	-5.9882	-8.2512	-10.543	-9.145	-9.8622	-10.818	-8.5369	-7.5174	-7.916	-11.05	-9.1042	-8.7371	-6.4781	-8.9814	-7.9473	-8.4865	-10.324	-13.654	-8.0502	-10.301	-7.1858	-9.3651	-8.7679	-7.6091
-10.782	-8.6562	-8.3757	-10.33	-10.084	-10.804	-9.2357	-9.044	-11.564	-11.673	-9.7434	-8.8111	-13.687	-11.369	-8.7677	-8.256	-10.438	-9.527	-9.9984	-9.0288	-11.629	-12.063	-10.352	-10.189	-11.793	-11.596	-11.631	-8.8339	-9.89	-8.9128	-11.321	-8.1497	-11.052	-10.362	-10.026	-8.7474	-11.193	-11.309	-12.486	-9.7395	-9.3769	-10.253	-10.006	-9.4009	-11.376	-11.515	-12.314	-9.3215	-7.9015	-11.064
2.2372	1.5621	1.7503	0.40491	1.4988	2.6325	1.279	2.5736	2.9054	0.85662	-0.38922	-0.16535	2.9538	1.572	3.1183	0.49667	1.4045	0.76328	2.6587	-0.2973	2.8992	1.7543	-1.0558	-1.5426	2.2223	-0.42844	-0.18316	1.4071	2.215	1.8803	1.7361	2.5035	3.5102	1.2144	2.6762	3.068	0.32049	2.227	-1.524	3.2068	-0.093638	3.4003	1.8182	1.2622	0.3703	0.47831	2.0399	0.95044	1.9314	2.5442
0.90945	1.9281	1.326	0.41299	0.75484	2.4238	1.1522	2.3474	2.9132	2.3638	0.27691	0.65851	3.1331	-0.10726	2.4592	1.759	1.1473	2.8284	3.3797	1.9411	2.6703	1.6006	2.2757	1.4788	-0.46093	2.2003	0.31136	1.5821	2.1164	-0.12636	2.3613	0.23581	0.75581	2.1206	0.70243	1.8136	0.77407	1.3665	3.3456	3.0276	2.5228	2.9657	1.3951	1.1756	0.264	1.8009	2.7272	2.3388	3.3152	-0.6809
-12.43	-11.606	-11.106	-10.692	-12.676	-9.8311	-14.285	-11.803	-12.143	-10.859	-12.172	-11.786	-10.741	-12.781	-11.627	-9.7235	-11.189	-12.48	-10.216	-11.945	-10.31	-10.146	-11.797	-10.591	-11.431	-13.718	-10.153	-11.001	-8.1265	-9.519	-10.941	-9.0091	-12.627	-9.8118	-12.552	-9.4691	-14.012	-10.37	-13.621	-10.545	-12.525	-10.24	-11.151	-12.63	-9.0847	-12.22	-9.6812	-12.185	-12.437	-11.655
11.168	7.2639	10.26	9.7982	9.1805	11.113	10.865	8.3413	9.2822	6.2348	7.3203	8.1175	8.6818	9.9126	8.3339	8.3182	8.9193	9.0634	9.2524	8.5108	8.9793	6.9363	7.8096	6.7352	8.3463	8.1688	8.9767	7.1241	8.2367	7.5517	9.5234	5.8442	9.1562	9.0157	8.4323	9.3791	8.9675	6.8836	11.45	8.7674	8.9051	8.2836	9.2804	8.6853	7.3836	10.126	9.0217	8.467	6.6486	8.7826
-2.8343	-4.7386	-3.5934	-0.12475	-1.7151	-3.7711	-0.15515	-1.2117	-1.1122	-2.221	-1.5046	0.098266	-2.758	-2.4896	-0.68644	-2.8976	-3.5953	0.34808	-2.4406	-3.5335	-1.4066	-2.0595	-1.48	-1.5267	-6.0756	-1.4042	-3.1906	-2.7012	-1.1747	-3.6222	-2.0944	0.61724	-1.6137	-1.7485	-2.0674	-0.2908	-0.49685	-1.4069	-1.9894	-1.6931	-2.2907	-3.173	-0.27671	0.63082	-3.4562	-0.77486	-1.5597	-3.8141	-2.7821	-2.2525
3.4317	-1.1523	2.8289	0.034227	0.87653	1.3954	1.1955	3.6554	3.0011	-0.12124	4.02	1.8276	-0.51913	-2.2491	0.81532	1.7125	-0.39237	0.98399	2.2057	1.2606	2.6694	1.0716	1.7471	1.4455	2.5507	-1.2235	0.30889	0.66673	2.2694	3.7234	0.8828	2.4926	0.58412	-0.19462	1.9313	0.042187	0.071533	0.45147	0.096998	-0.26889	0.77207	-1.0072	-1.2175	1.4066	2.6196	2.0572	2.4405	-1.006	0.77779	0.64221
1.3701	1.968	2.5893	2.0147	1.3913	2.6854	2.4087	1.6993	0.51778	1.356	0.4399	0.65644	2.4189	-0.28002	1.5614	1.7065	1.4994	2.5917	2.108	0.5062	0.079733	2.0777	0.99195	3.4262	3.1387	1.2123	2.9511	2.6779	0.79546	1.0801	1.8779	-1.0568	1.5636	2.3525	2.1747	0.79982	0.4144	2.1632	1.6409	2.4785	2.3027	1.7255	0.48688	2.7412	3.1521	1.6085	0.21983	3.4714	0.46531	2.069
-9.5204	-10.873	-9.1209	-10.1	-7.9204	-7.7307	-8.6398	-9.9482	-10.929	-10.387	-7.5268	-11.379	-6.7684	-9.521	-8.5608	-10.735	-10.113	-11.184	-11.325	-6.4572	-11.38	-11.772	-8.7971	-8.7977	-9.4491	-11.013	-12.248	-9.6207	-7.4405	-9.5776	-9.2807	-9.5108	-7.2304	-7.9045	-9.5511	-8.9492	-8.7766	-9.1961	-11.32	-7.1196	-8.3789	-11.336	-9.4944	-11.65	-11.569	-9.2045	-7.5702	-9.5608	-11.304	-9.1302
0.16882	0.65895	1.0572	-0.1749	-0.098845	-0.92057	0.68298	1.9839	0.59868	-2.6741	-0.60159	1.8296	2.0752	0.62392	-1.408	0.21718	0.82689	0.51671	0.7303	-0.66811	1.0724	1.3731	-0.97473	1.8322	-1.8489	0.20859	1.8836	2.4088	0.039644	0.53715	0.14864	0.43701	1.4475	-0.71968	-0.59304	-0.68218	0.016369	1.4622	-0.035967	0.88616	0.78186	1.9692	2.271	-0.22361	1.3186	1.397	0.30665	1.3578	-0.22296	-0.6666
2.8134	5.375	2.6353	3.6562	3.5035	4.0873	6.8168	4.1085	4.2448	4.7402	2.828	5.2696	6.1694	5.7199	2.9445	3.7339	3.6719	5.2427	3.0202	3.6394	2.2309	3.6942	5.269	6.6165	3.8349	5.9122	4.3586	4.8749	3.317	5.8555	5.7499	2.7937	2.5794	3.5265	3.5522	6.3177	5.1822	3.6064	2.704	0.5658	3.0765	5.5731	5.6974	3.755	2.5574	2.2843	2.2281	4.2397	5.0925	3.9798
-0.55827	-0.79066	-2.0246	-2.721	1.934	-1.7154	-1.4822	-0.45279	-1.0884	-2.7475	-0.52066	-2.9207	-0.97293	-2.0055	-0.34361	-3.1603	-2.445	-1.1445	-1.1466	-4.1306	-2.7021	-1.9934	-1.3319	-0.21158	-0.53265	-2.0793	-1.4693	1.0312	0.36062	-1.1677	-3.2853	-0.96585	-2.0288	0.087479	-2.2954	-1.9171	-0.74716	-2.7774	-0.74993	-1.015	-1.4406	-0.28957	-3.1039	0.37734	-2.5227	-4.1298	-0.81824	-2.3438	-1.1342	-0.56991
-11.371	-11.782	-11.921	-10.625	-10.65	-10.876	-10.342	-10.649	-13.248	-13.501	-10.228	-9.8328	-12.035	-11.004	-10.646	-11.821	-10.775	-12.883	-10.437	-10.552	-12.622	-10.505	-11.072	-12.212	-10.538	-12.51	-10.935	-12.92	-11.864	-11.97	-13.036	-11.965	-11.197	-9.4915	-13.111	-10.04	-14.147	-12.343	-13.044	-14.235	-12.947	-12.269	-12.149	-14.379	-13.595	-11.494	-10.759	-11.768	-11.108	-9.7101
-0.18837	-0.87235	-0.97579	-2.6346	-0.89302	-1.0844	-2.4979	-1.3991	-1.6576	-0.6547	-1.3121	-0.2722	-2.8877	-3.507	-1.2924	-2.7394	0.46222	-1.126	-0.81263	-2.2694	0.52472	-2.9557	-2.2526	-3.0925	-2.9439	-4.2211	-2.4031	-1.4153	-0.75357	-1.1494	0.084322	-2.3473	-2.9002	-2.9076	-0.87263	-1.8227	-1.2397	-0.96623	-1.607	-3.0274	-4.5389	-0.32077	-0.37958	-1.7685	-0.096459	0.34571	-3.9519	-0.84341	-0.48785	-2.2623
-8.1549	-6.9926	-5.8793	-5.2301	-7.105	-7.282	-5.1163	-6.2853	-8.2495	-6.7754	-6.3079	-5.6907	-7.2695	-7.8221	-3.8525	-8.5004	-6.2866	-5.7904	-6.8804	-6.1995	-5.4698	-7.1869	-7.314	-7.137	-7.1759	-6.5931	-7.6939	-8.4026	-5.3865	-6.5373	-5.4769	-6.8785	-6.9814	-7.6253	-7.2393	-8.2044	-8.0996	-8.1854	-5.9413	-6.1413	-6.8823	-6.7801	-6.975	-6.7543	-5.8811	-6.1351	-6.6578	-7.3951	-4.5593	-7.9917
-13.051	-13.33	-14.524	-12.698	-11.434	-12.101	-12.091	-11.747	-12.67	-15.56	-13.961	-11.532	-14.381	-14.048	-13.224	-12.95	-14.326	-13.755	-13.824	-12.195	-14.214	-11.242	-11.397	-14.89	-13.733	-14.305	-13.26	-11.906	-11.135	-13.503	-14.527	-15.824	-14.459	-11.484	-12.808	-14.776	-12.109	-13.367	-12.564	-14.979	-14.151	-12.88	-13.635	-14.327	-10.708	-14.517	-13.149	-13.792	-13.919	-12.454
-20.603	-21.027	-22.848	-20.192	-18.571	-21.327	-21.55	-20.925	-21.024	-21.602	-19.986	-19.803	-20.244	-19.837	-23.5	-20.884	-20.644	-19.385	-19.981	-20.032	-22.24	-21.862	-23.063	-22.592	-20.898	-19.026	-21.56	-21.138	-19.643	-21.649	-22.147	-21.118	-20.769	-18.413	-20.865	-22.197	-19.715	-21.534	-21.158	-19.848	-20.674	-20.71	-21.785	-21.289	-21.533	-19.984	-22.014	-22.816	-23.543	-19.488
6.5211	9.1243	8.8628	7.7418	6.9991	8.2268	9.9399	9.5017	8.1319	10.611	9.1171	9.4694	8.4371	9.5909	9.6249	7.4112	5.863	11.226	8.967	7.2859	8.3618	7.427	8.861	9.3452	8.0141	9.771	8.8549	7.5281	10.281	9.8893	6.5719	7.3614	7.0287	9.5196	7.5104	8.346	7.6441	7.1982	7.4329	8.8497	7.4433	6.9429	7.0157	9.7636	10.417	7.9913	6.8775	8.992	7.8849	9.1331
7.367	9.979	7.9222	7.8539	10.747	9.0428	8.2213	7.9298	8.8188	7.0987	9.008	8.7116	10.5	8.9951	9.5396	8.0501	9.5564	6.9114	8.7323	9.4155	10.824	8.8994	8.444	7.9746	7.6208	8.1931	6.3654	8.7104	8.1052	9.9343	9.1491	10.666	8.4179	9.542	9.5244	7.7104	7.5295	6.6946	9.7595	8.6068	10.486	10.707	10.001	7.7974	9.859	7.487	11.093	7.9534	7.9422	7.0287
-12.746	-11.242	-10.738	-11.237	-10.228	-13.212	-11.993	-11.883	-9.9264	-9.9483	-15.398	-12.15	-12.526	-11.796	-10.324	-11.627	-8.5269	-8.5361	-11.759	-11.535	-10.918	-12.265	-11.499	-11.363	-12.09	-10.179	-12.274	-12.865	-9.8523	-11.258	-10.977	-11.146	-9.0678	-10.305	-12.639	-11.304	-10.326	-9.0849	-11.673	-8.8569	-11.212	-9.9394	-12.538	-10.504	-9.7968	-11.82	-11.75	-11.32	-11.493	-12.467
-10.92	-14.046	-12.482	-12.938	-14.955	-12.061	-12.265	-12.638	-13.121	-11.784	-13.908	-13.786	-13.681	-15.318	-12.902	-13.879	-13.754	-14.127	-14.725	-12.277	-13.067	-12.899	-12.328	-13.753	-12.767	-14.488	-13.053	-13.166	-11.902	-11.69	-12.702	-13.669	-12.021	-14.323	-13.098	-11.651	-12.024	-14.449	-13.764	-13.278	-16.872	-13.966	-12.862	-12.811	-14.574	-13.037	-12.607	-13.247	-14.164	-13.801
-4.0498	-6.1087	-4.9497	-3.8819	-3.9992	-3.6301	-5.1324	-3.9644	-3.812	-2.7561	-4.033	-2.5777	-6.3205	-4.9959	-5.173	-4.5294	-4.8771	-4.6064	-2.9797	-2.11	-4.3741	-3.3929	-4.6337	-3.2233	-3.5301	-4.709	-3.4422	-5.5683	-2.8762	-5.6591	-5.391	-4.1898	-3.0858	-4.0464	-4.2049	-3.4883	-4.3701	-3.807	-1.9915	-4.1584	-4.2163	-4.312	-3.7039	-3.9488	-4.7798	-2.4082	-1.7799	-1.951	-3.7797	-3.4459
-12.671	-11.718	-13.543	-14.941	-12.867	-12.603	-11.229	-13.602	-13.405	-13.21	-14.46	-12.347	-13.119	-13.855	-13.714	-12.884	-11.606	-14.33	-13.657	-13.07	-14.141	-12.759	-13.358	-16.602	-16.402	-12.253	-12.079	-13.742	-14.989	-14.334	-13.33	-12.362	-14.49	-14.412	-13.938	-13.903	-15.083	-14.774	-11.737	-12.318	-13.136	-10.706	-14.621	-12.336	-14.422	-13.018	-17.079	-13.6	-12.257	-13.807
-2.8836	-3.232	-1.6577	-2.4286	-5.6256	-3.5753	-3.5583	-4.4926	-5.0446	-3.3626	-4.7855	-4.6864	-4.026	-3.88	-4.0571	-5.2118	-2.8721	-4.094	-6.5993	-4.2364	-1.8788	-4.3963	-1.9842	-3.8316	-3.2766	-2.5103	-3.5223	-5.4748	-3.7811	-2.3834	-3.8779	-4.316	-1.93	-2.9234	-2.2164	-4.8163	-0.83552	-2.0561	-6.1113	-3.6322	-4.5812	-2.8284	-1.9139	-4.2059	-5.4764	-4.73	-3.0325	-2.7674	-5.7516	-2.8783
3.8448	5.4471	6.8916	5.1633	5.3906	6.7598	4.4689	6.457	7.0906	5.4204	6.87	3.0309	6.1701	4.2856	5.3428	6.4989	4.2951	2.862	2.6192	4.4862	4.9865	6.7924	5.8689	4.989	5.567	7.4392	5.1281	4.5833	5.3749	7.4902	7.0009	3.5901	6.3767	6.6922	5.0298	3.4478	4.1921	5.9853	6.3912	4.9485	5.1687	5.6748	7.3058	5.968	6.4172	5.5415	3.2893	5.1333	3.1305	5.0629
-12.348	-11.587	-14.096	-12.557	-13.036	-11.165	-13.471	-11.68	-12.324	-9.5837	-12.183	-11.277	-11.533	-12.783	-10.954	-12.006	-12.969	-12.273	-14.331	-12.195	-12.427	-14.048	-10.648	-12.481	-13.746	-11.468	-12.262	-13.857	-12.285	-13.581	-12.062	-11.372	-11.006	-12.26	-11.464	-12.103	-14.382	-12.874	-13.326	-13.89	-12.584	-11.046	-12.954	-11.102	-14.464	-11.831	-12.756	-14.539	-12.531	-13.132
-6.3981	-2.9096	-5.3137	-4.1648	-3.7706	-2.9502	-5.9568	-5.8558	-4.4596	-3.6149	-4.7363	-5.0612	-4.9407	-4.2347	-4.4949	-5.3896	-4.9391	-5.4273	-5.159	-5.7337	-4.9048	-3.9609	-3.2783	-4.9279	-3.6247	-7.6649	-2.6275	-3.714	-4.8128	-5.5049	-4.0087	-6.2807	-3.7386	-4.8131	-6.3324	-4.609	-5.9997	-4.54	-3.2424	-5.0725	-5.41	-6.8795	-6.0515	-5.7028	-4.9171	-4.9017	-3.5751	-5.4292	-3.9459	-8.3207
-8.107	-10.13	-8.3687	-10.413	-9.2946	-9.4759	-9.2218	-11.537	-7.9615	-8.4737	-11.52	-9.45	-11.28	-8.8612	-12.369	-8.3294	-7.5698	-10.951	-9.2436	-9.1015	-10.05	-9.5419	-10.356	-9.1019	-11.881	-10.519	-10.018	-10.481	-10.263	-9.9408	-8.0422	-10.514	-11.051	-9.7767	-10.801	-11.399	-10.022	-8.1441	-12.768	-9.1172	-8.1978	-10.432	-8.9707	-9.1244	-7.608	-10.807	-10.306	-11.327	-10.676	-8.3018
-12.075	-13.224	-11.838	-11.3	-10.183	-9.2961	-10.638	-9.434	-10.55	-11.915	-11.667	-11.618	-11.521	-8.7008	-12.553	-9.9576	-9.7792	-12.745	-13.419	-11.982	-10.703	-9.9136	-8.6057	-9.917	-10.484	-11.004	-9.7332	-11.592	-9.5699	-11.214	-11.429	-11.467	-10.984	-8.3928	-11.759	-10.044	-11.22	-9.7063	-11.295	-9.7741	-11.466	-11.131	-10.57	-10.334	-9.8155	-9.2456	-12.044	-10.654	-10.468	-8.0918
-11.627	-12.493	-9.8756	-9.4326	-11.057	-11.612	-11.889	-12.705	-11.633	-10.352	-12.873	-11.463	-13.121	-9.7878	-11.281	-11.126	-10.673	-9.484	-11.454	-9.7701	-11.359	-12.859	-12.097	-11.743	-9.5623	-10.177	-9.0123	-11.383	-11.603	-12.388	-13.359	-13.912	-13.303	-11.641	-13.388	-9.5364	-11.663	-11.269	-12.066	-12.753	-12.921	-12.547	-10.087	-11.814	-10.622	-12.526	-11.093	-11.555	-12.106	-12.056
-16.054	-14.42	-14.166	-14.9	-13.568	-15.695	-14.834	-16.507	-15.232	-15.29	-16.12	-15.718	-14.737	-15.736	-13.37	-15.549	-14.996	-16.11	-15.136	-16.904	-15.835	-14.333	-16.04	-14.163	-15.784	-14.403	-14.278	-15.535	-14.531	-17.896	-18.138	-14.125	-12.328	-17.342	-14.191	-13.263	-15.193	-14.865	-15.329	-13.181	-15.715	-13.547	-16.466	-14.706	-14.693	-14.288	-13.388	-15.384	-14.858	-14.525
0.14255	1.8926	1.2515	2.6632	-1.7125	-0.12659	-1.5599	-0.67405	-0.75078	-3.4569	0.24561	-1.5712	-0.0085062	-0.25067	-0.078161	1.1635	3.2038	1.0877	0.12903	-1.5082	2.2039	-1.9336	-0.065826	-0.72013	-3.3451	-0.67339	1.2821	-0.94065	-2.1956	0.75511	-1.6648	0.39546	-0.78521	-0.74923	-1.0731	-2.4067	0.19638	0.98662	-0.31331	1.6325	3.4138	1.8469	-1.0242	-0.52665	1.7407	0.39489	-0.34699	2.2096	-0.76207	0.3555
2.67	3.3851	3.1413	4.7224	5.8293	4.9917	5.882	4.7912	6.6308	5.6812	4.4075	6.3407	3.666	6.5243	2.7804	5.7637	5.5571	4.4286	6.2842	3.8671	4.4641	4.7844	6.1376	5.3507	3.3572	3.8327	2.9096	5.5499	2.6732	3.5933	2.6097	5.6578	5.1761	4.5745	4.0671	4.7171	5.3092	2.9512	6.8901	3.1932	4.3422	4.4408	6.4858	4.2231	4.2055	3.2485	3.6381	4.0066	4.4272	5.9143
-10.868	-12.845	-10.728	-11.846	-12.831	-11.385	-9.2461	-12.302	-11.334	-11.407	-11.546	-10.194	-11.808	-9.3411	-8.7852	-12.581	-9.4394	-9.8825	-12.958	-9.2581	-11.268	-10.575	-9.2351	-11.095	-10.592	-11.95	-11.824	-8.9067	-12.159	-9.3922	-12.361	-9.3602	-12.027	-8.6482	-11.895	-12.624	-10.885	-11.266	-10.847	-9.1575	-9.57	-10.859	-10.238	-12.215	-12.28	-11.395	-11.231	-9.1276	-8.5506	-10.867
-3.3784	-3.7896	-1.9868	-5.354	-3.3214	-5.6142	-5.055	-4.1233	-3.7389	-3.7459	-3.8157	-4.1637	-4.4804	-3.5157	-5.184	-2.363	-3.3623	-5.4497	-5.1738	-4.496	-1.8173	-3	-3.8571	-4.5442	-3.4501	-4.1186	-4.9872	-6.2994	-3.9216	-4.9839	-4.2185	-2.8962	-4.2342	-4.7673	-3.1486	-3.9033	-3.4354	-3.1563	-4.022	-4.2126	-4.0806	-4.0345	-4.9299	-6.2205	-4.0522	-5.3035	-3.2866	-4.4696	-3.7574	-5.0298
-7.5047	-7.9211	-7.2017	-6.9476	-10.45	-7.31	-8.5252	-6.372	-7.704	-8.9691	-7.5418	-9.7106	-9.6792	-8.2218	-9.0469	-8.5383	-6.9537	-10.088	-7.4537	-7.5912	-8.89	-7.0505	-5.5597	-9.7103	-8.3786	-6.8077	-8.2716	-6.8936	-6.1506	-9.4971	-8.7634	-8.7681	-6.2619	-6.0009	-7.7523	-9.7776	-8.1835	-8.411	-9.1453	-8.5331	-8.607	-7.2408	-6.3736	-8.5298	-7.1063	-5.8448	-9.3682	-8.2853	-8.8906	-7.7005
0.43978	-0.25909	-1.4596	0.53471	-1.6778	-1.1035	-0.25264	-0.30502	-2.2824	0.2865	-2.4493	-3.1725	-2.7595	-1.782	-1.9906	-0.99911	-0.70305	-1.9056	-2.9096	-0.58655	-1.2783	-2.9359	-0.80348	-2.8242	-2.6457	-3.3507	-1.2551	-1.8624	0.28871	-3.7886	-2.1489	-0.64682	-0.52679	-1.5505	-3.7807	0.25518	-1.4135	-2.2532	-1.1243	-0.47268	-1.1702	-2.2326	-1.3831	-1.6424	-3.0098	-1.9711	-1.4444	-1.4335	-3.1682	-3.1993
-3.1442	-3.5175	-1.567	-0.72558	-2.2801	-2.6057	-3.194	-2.7346	-2.7064	-3.9055	-5.8343	-3.6461	-5.607	-3.113	-1.5229	-5.1469	-3.3519	-2.9395	-4.5276	-2.2056	-4.1518	-6.1768	-3.7907	-2.6699	-3.0937	-4.0768	-5.0112	-3.0169	-5.2983	-5.1745	-1.5995	-2.6298	-3.7665	-4.3272	-1.9766	-3.9638	-4.9157	-2.8328	-1.9662	-2.7765	-2.5077	-3.1272	-3.4836	-4.598	-1.6981	-4.6866	-5.0122	-4.5426	-5.5011	-4.0233
4.2487	4.7602	7.7721	3.5764	7.1833	4.7976	4.3093	3.6055	4.7506	4.2363	2.9699	5.5349	5.4656	3.3909	5.1491	6.9114	8.8612	6.1951	4.447	5.4939	4.0668	5.2897	5.0598	4.4198	7.4758	5.8701	5.5877	4.5001	3.8129	5.8432	6.1383	5.7327	5.745	7.3959	2.6034	9.4487	3.5243	5.9532	5.8109	6.17	4.4788	3.7743	6.571	7.122	5.4932	5.3702	5.844	4.7379	7.3378	4.9682
-7.2215	-6.6662	-6.1034	-5.4602	-4.3353	-5.1127	-5.2788	-5.4995	-4.316	-5.862	-6.5696	-4.293	-4.6171	-4.5908	-6.8263	-6.0574	-6.2277	-4.5945	-5.5525	-3.9125	-4.1849	-5.5282	-3.7054	-6.9107	-3.7006	-7.0894	-4.7513	-4.0044	-4.9159	-3.6645	-5.0113	-2.9129	-4.134	-5.5776	-5.8374	-3.6777	-3.502	-4.7962	-4.1705	-3.4086	-5.6474	-5.8305	-7.1192	-6.2757	-3.656	-4.127	-3.5737	-5.2359	-4.8865	-5.2019
-0.82892	-2.4167	-5.9343	-5.4613	-6.3988	-4.1842	-3.0438	-3.8922	-2.4745	-2.6775	-3.7707	-3.5131	-5.106	-3.3301	-4.4142	-3.3082	-5.1112	-2.7937	-3.1392	-3.79	-2.8503	-4.2945	-4.6041	-1.6541	-3.3417	-5.335	-4.8967	-2.9349	-4.3021	-6.2003	-7.5688	-3.1813	-3.4873	-3.3873	-5.3296	-2.5667	0.10662	-3.973	-4.5385	-2.9207	-0.81601	-5.2494	-3.0586	-5.2237	-4.2558	-2.8614	-4.8554	-4.054	-4.7924	-1.6182
-12.816	-12.767	-12.525	-9.1531	-11.395	-11.704	-12.627	-12.973	-12.434	-10.084	-13.795	-15.455	-10.832	-11.231	-15.078	-14.985	-12.085	-12.706	-14.729	-12.821	-11.873	-14.973	-12.619	-12.526	-13.426	-12.008	-11.836	-13.454	-13.633	-12.109	-14.681	-12.962	-14.96	-12.256	-14.102	-13.923	-12.374	-12.432	-14.574	-11.455	-11.461	-10.312	-11.889	-12.238	-13.583	-13.929	-13.19	-11.033	-12.104	-14.021
-3.0229	-3.3299	-4.3779	-3.8373	-4.2797	-3.0584	-4.302	-4.8553	-5.5013	-2.6794	-2.3407	-3.4294	-5.3794	-3.5931	-5.0471	-3.639	-2.3245	-3.0492	-6.0476	-2.0206	-3.1832	-3.029	-2.5163	-3.6935	-4.5789	-3.6616	-4.8411	-1.2491	-2.7943	-1.6623	-2.4165	-5.2144	-3.968	-4.2408	-3.5691	-1.5706	-1.5096	-3.1891	0.43921	-1.4948	-3.6724	-6.1203	-1.661	-5.0338	-1.6984	-3.7837	-5.1038	-2.4251	-2.2151	-5.7078
-8.6196	-7.9867	-8.0583	-9.2531	-10.178	-8.5994	-7.9985	-8.6077	-9.9182	-10.162	-8.6343	-8.8526	-9.8363	-8.6003	-9.4827	-10.873	-7.1781	-10.932	-11.037	-8.3704	-10.905	-6.3793	-8.1495	-8.4555	-9.1348	-8.0885	-8.5397	-10.091	-7.9013	-7.0933	-11.91	-9.2443	-7.8485	-9.643	-9.7718	-9.9716	-8.7472	-8.4335	-9.7164	-8.5194	-9.4225	-9.599	-10.504	-11.003	-9.1486	-9.2431	-9.0048	-8.486	-10.861	-9.6295
-1.055	-2.3291	-2.0048	-0.31491	0.3146	-0.38644	-2.2527	-0.031703	-2.8987	-2.3372	-0.027175	0.53957	0.87815	-0.46539	-1.8189	-1.9752	0.24605	-0.22437	-0.56579	0.98679	0.55837	-1.0382	-2.5858	-2.1091	-2.5319	1.3016	0.37702	-0.18743	1.0577	-2.1951	-0.23857	-0.080065	-1.438	-1.4833	0.2467	-1.9137	-0.91397	-0.58585	-0.77932	-2.5342	-1.0157	0.08237	-1.3301	-1.0875	-1.983	-1.9765	-1.7944	-1.7241	-2.532	-0.4372
-9.2873	-8.1589	-9.3862	-10.457	-8.579	-8.7787	-8.2482	-9.099	-9.3407	-9.0263	-10.028	-11.385	-10.403	-11.18	-9.3482	-9.4435	-8.6419	-8.2593	-8.2243	-8.1567	-11.217	-9.7293	-8.9288	-8.2656	-11.608	-11.032	-8.9099	-10.41	-9.9725	-9.0341	-10.613	-8.9865	-8.1148	-10.717	-9.5499	-9.1285	-9.6496	-9.3805	-10.402	-8.605	-7.9017	-9.3676	-10.826	-8.8285	-11.376	-9.1851	-7.5554	-7.2328	-8.9557	-6.8904
6.628	4.5778	7.414	8.4644	7.8645	5.1049	9.6835	7.7649	6.1406	5.2119	4.7463	7.5884	6.29	7.8093	6.7096	5.9666	4.7592	5.5965	8.5191	7.0776	9.1858	7.6679	5.7191	8.7919	8.1981	8.6676	9.0868	6.6728	6.6771	5.7326	6.0077	7.4305	8.4659	7.4829	7.5092	8.0167	6.4077	4.6201	6.3962	7.6763	6.9108	8.3318	8.0047	6.8304	4.5555	6.3896	8.207	5.1168	7.2394	7.9914
-4.8352	-4.7709	-5.4953	-1.393	-4.2726	-5.8121	-4.4751	-7.0397	-3.2973	-5.9121	-3.5189	-2.8247	-2.8997	-3.0903	-3.8818	-4.4975	-4.3859	-4.3461	-4.2856	-7.4255	-3.2784	-2.4497	-6.5364	-3.3817	-5.1855	-3.7159	-2.4638	-5.7977	-5.2431	-2.4874	-5.5491	-3.3854	-6.1567	-2.8654	-3.3077	-3.2707	-3.912	-5.4179	-2.2374	-4.0226	-4.9621	-4.2256	-6.1772	-3.8366	-1.9138	-5.0582	-4.7391	-3.417	-4.232	-3.2943
-8.7296	-10.125	-9.3237	-11.248	-12.363	-11.379	-8.2653	-11.272	-9.483	-7.2236	-9.2915	-10.581	-8.5809	-10.154	-9.1805	-8.0169	-7.827	-7.9829	-9.6782	-8.1558	-9.9716	-8.1385	-9.8586	-8.2874	-9.5801	-11.016	-8.9	-8.1476	-7.3697	-7.6234	-9.0844	-8.5879	-9.8861	-8.0762	-8.5802	-9.145	-9.7107	-9.5406	-8.7494	-7.5314	-10.604	-8.6888	-9.117	-9.7032	-6.4245	-9.3377	-9.2682	-11.051	-10.213	-7.8826
-5.8984	-5.4582	-3.704	-4.9932	-3.9582	-6.3174	-5.5158	-5.9941	-4.7429	-3.413	-6.296	-4.5278	-3.5748	-7.2478	-5.3659	-6.3593	-5.815	-3.8769	-5.486	-6.3508	-8.394	-3.9107	-4.1299	-7.0359	-5.492	-4.9576	-6.5761	-4.5626	-4.7909	-5.254	-2.8505	-1.3706	-4.0959	-6.8096	-4.0948	-4.5073	-2.4163	-4.8279	-4.7834	-6.9942	-5.8501	-4.4119	-4.6473	-6.4554	-4.215	-5.5647	-4.2292	-5.992	-7.1019	-6.3974
-0.25807	1.1542	-0.097449	3.2421	1.7783	2.1037	1.1535	0.48833	0.09931	1.1497	1.3654	0.62768	1.3988	1.5711	2.1216	1.3903	0.10828	1.4182	-0.43745	0.0095368	-1.5429	1.5489	-0.29313	0.68115	1.237	0.30278	2.191	3.1294	0.99691	1.3315	-0.46174	3.8216	1.1878	0.045362	0.16097	0.15838	1.4917	1.144	0.5473	0.79793	0.83261	0.4936	3.0655	1.5445	1.2725	0.69233	1.5312	1.6704	1.222	0.8389
0.097382	0.98098	1.8349	1.4911	-0.2792	2.5733	2.1778	0.28361	2.3419	3.4475	0.063472	2.8263	1.0316	2.8571	0.82733	0.27214	1.3889	2.4311	1.4769	1.4334	2.1634	1.7735	0.6727	1.7015	1.9866	0.24125	2.2389	1.3972	0.55322	0.79142	5.1668	3.4661	3.4422	2.5364	1.697	0.49778	1.5784	1.8247	4.193	1.7765	1.7124	2.9661	2.5838	-0.035187	0.062129	3.0614	-1.4273	1.4259	1.4431	0.2406
-3.8602	-2.7324	-3.2011	-3.6525	-3.9883	-3.3516	-1.9945	-3.9618	-1.0844	-3.0487	-3.3778	-3.0216	-2.7393	-3.1891	-3.3479	-2.6094	-1.4651	-1.6422	-1.5796	-1.8845	-5.4618	-3.8911	-2.7786	-3.2612	-3.0216	-0.87934	-3.0512	-4.4306	-0.31552	-3.1474	-3.1108	-1.1033	-4.6411	-1.9692	-4.6222	-0.98022	-5.2501	-3.4349	-2.6888	-1.3181	-6.0665	-3.5446	-2.7522	-3.2275	-3.9939	-4.0258	-3.6878	-2.5172	-1.4444	-0.57376
-1.0506	-0.24801	-2.9385	-2.0485	-1.285	0.3063	-3.0853	-2.9482	-2.0284	-2.2861	-1.7076	-3.0976	-1.5107	0.37993	0.3775	-1.64	-3.0837	-3.5543	-0.3297	-0.71141	-0.85664	-1.0417	-3.9014	-2.6363	-1.2416	-0.93176	-1.9717	-1.0338	-1.8688	-1.8871	-1.6473	-0.24476	-2.2958	-2.2595	-0.18324	-1.001	-1.5526	0.5944	-1.0665	-0.071538	-0.80283	-1.4163	-2.5797	0.19346	-1.7979	-0.29743	-3.8852	1.265	-1.2732	-2.2104
-0.39198	-1.6236	-1.5889	-1.3156	3.5648	0.5649	-1.2152	-1.308	0.36025	1.446	1.0811	2.6175	-0.63553	-0.023236	-1.2426	1.9283	-1.74	1.068	2.0308	-0.01518	-2.6005	1.5368	0.93054	0.83556	1.5708	2.0495	-0.42414	2.0778	0.25697	0.11753	0.15301	-1.127	-0.63347	-1.1307	-1.3537	0.99516	-1.4175	0.54894	-0.30181	1.1157	0.045468	-0.29009	1.4528	1.7301	-2.2385	-1.4179	-2.0732	-0.19161	-0.69891	-0.33295
-8.8064	-10.111	-9.876	-7.8515	-10.011	-7.4758	-7.3289	-7.8729	-8.6091	-8.8158	-9.4263	-7.4994	-7.957	-9.2168	-9.7956	-7.3328	-6.9051	-8.2346	-7.8702	-7.661	-7.7355	-8.4557	-8.449	-7.7067	-10.961	-8.3853	-8.9993	-9.7979	-8.7256	-8.4913	-10.758	-11.522	-7.9009	-10.135	-8.9439	-6.4782	-10.711	-7.8221	-9.1801	-10.082	-9.4556	-9.5807	-10.334	-8.01	-7.1983	-8.3233	-10.509	-7.5969	-9.0371	-8.162
3.1882	1.3403	2.0699	4.8256	4.8747	3.5163	3.5638	3.9822	3.4487	4.5638	1.1961	3.9025	4.1637	4.1309	3.7847	2.0232	3.6536	1.7616	0.73369	4.1355	2.2882	5.4283	4.6025	4.3166	3.2996	4.4024	1.973	4.3834	4.4077	2.518	3.5617	4.0688	4.1301	2.7173	1.5811	2.4349	1.6474	3.664	3.9042	4.1376	3.9225	1.7492	3.6854	3.6956	3.8026	2.9719	1.5662	2.6161	4.2871	1.4536
-13.927	-14.906	-14.619	-12.629	-13.338	-13.73	-12.537	-14.491	-13.031	-13.287	-12.829	-12.483	-13.959	-14.747	-14.347	-12.934	-13.432	-13.844	-13.53	-15.457	-14.832	-12.499	-11.969	-15.044	-13.433	-12.01	-13.537	-14.083	-16.196	-15.955	-12.91	-15.192	-16.139	-11.607	-15.669	-13.1	-13.353	-12.783	-14.644	-13.583	-13.535	-16.143	-14.198	-14.157	-13.294	-14.845	-16.356	-13.398	-13.455	-13.764
8.7485	7.155	9.9562	8.8193	6.8215	9.9503	11.239	12.197	8.5303	7.8326	7.5659	9.3565	7.1865	7.8409	9.0905	7.0617	10.539	8.4401	9.9092	8.9547	7.0542	6.6112	5.0756	9.4184	7.8324	9.1623	8.4822	7.663	8.6775	10.052	8.7199	8.5922	9.2693	7.7135	9.5137	7.3955	9.0109	10.424	10.798	8.6185	6.0557	7.6048	7.132	8.572	7.7416	10.846	8.9235	7.9588	10.423	7.5692
-11.776	-12.678	-14.445	-13.029	-12.669	-15.05	-14.247	-12.556	-13.835	-13.123	-12.631	-11.938	-14.104	-12.885	-14.21	-10.392	-13.188	-14.369	-14.246	-11.551	-11.643	-11.028	-13.37	-13.369	-12.675	-12.539	-13.178	-12.964	-14.13	-10.796	-13.339	-11.783	-14.865	-13.668	-14.389	-12.198	-12.24	-12.598	-13.519	-14.983	-13.877	-13.675	-14.801	-12.478	-11.795	-13.692	-14.324	-13.509	-12.412	-13.292
3.0428	3.025	1.85	1.1293	1.9836	0.20419	-0.53794	2.0715	0.010823	0.066608	-0.45799	-0.19883	0.2132	0.30825	0.28862	0.67055	1.0725	0.72156	1.6855	2.9567	0.35802	1.0852	-0.8059	3.1923	2.2286	2.9758	-0.10761	0.47716	2.315	0.53524	-1.0077	0.35934	2.0222	1.0625	3.1333	2.4663	0.99828	0.75958	3.389	0.22197	0.44031	-0.31207	-1.1662	0.4731	0.2218	0.86382	3.3021	0.79963	3.4812	-0.96826
1.1803	-0.59594	-0.75882	-2.1952	-1.3432	-1.1888	0.64942	0.68749	1.0489	0.39974	-0.047768	2.5842	0.77944	-2.7915	-0.48306	-0.27382	-2.0117	-0.47467	0.3931	-0.35272	-0.41277	0.69697	0.10114	0.39816	2.3909	-2.1623	1.0459	-1.1354	2.9712	0.63945	1.1295	-0.99546	0.6156	-1.2184	-1.3572	-0.17752	2.0805	-0.13809	-0.032636	1.9475	0.715	0.49471	-1.9752	-0.60445	0.48255	0.19009	-0.38707	-1.5779	1.2763	-0.17203
3.8754	4.8028	4.5397	7.381	4.1594	6.7057	3.8608	5.4002	4.5218	5.0207	4.1742	3.4727	5.8537	6.1073	5.0874	5.8643	5.1919	6.7363	5.3332	3.749	4.271	7.1559	2.466	5.2631	8.2342	7.1148	6.405	5.3662	5.2923	4.7565	4.1353	4.438	6.2546	4.8575	7.9745	5.4829	7.3863	5.6144	7.6178	5.6633	5.1523	2.251	4.8392	6.586	4.8335	3.6955	5.2795	4.5146	6.9846	5.5914
-0.48874	-2.1672	-2.7514	0.86571	-0.80183	-1.3806	-2.6894	-1.3252	-0.33307	-1.9817	-0.58418	0.53469	-2.6086	-0.5143	-0.8415	-3.4697	-2.0263	-0.04142	-1.8186	-3.0232	-1.2531	-2.6878	-1.3897	-2.1732	-2.0209	-1.0238	-0.56275	-0.15342	0.68802	-1.2438	-2.6852	-2.7426	-1.8011	-0.20933	-1.9407	1.7556	-2.3939	0.27246	-0.10359	-1.9342	-1.8693	-0.51233	-1.0522	-2.2668	0.14754	-0.70887	-2.7445	-1.1376	-0.378	-1.7484
0.84843	-1.8389	3.5192	1.9815	-0.83031	0.98109	0.15413	0.26324	-0.98682	2.0607	0.68856	1.8119	0.85875	1.1173	1.8254	2.6276	0.99684	0.85115	-0.63098	2.0684	1.1131	1.5092	2.6011	1.0648	0.05496	-0.15326	-0.25605	1.7604	3.8875	-0.1683	2.821	1.6785	1.7476	2.1342	2.9355	-0.074056	1.7284	0.51223	0.92694	1.322	0.10552	0.21162	0.52624	2.5315	1.9149	-0.089605	2.0763	-0.65992	1.091	3.9638
0.42368	-3.5263	-4.7877	-4.3796	-3.5647	-3.084	-3.4754	-1.8913	-2.4233	-1.3456	-2.6909	-4.6099	-4.3695	-3.8188	-4.6182	-3.2338	-3.4979	-1.3458	-3.0523	-4.226	-4.7986	-2.5938	-1.9829	-4.3281	-6.1156	-4.6632	-4.2586	-3.2484	-2.5731	-4.4041	-4.9146	-6.66	-1.2698	-2.3053	-2.7695	-4.5677	-4.2439	-4.1737	-5.1423	-5.4088	-2.0723	-3.266	-4.0079	-5.4019	-4.8732	-6.6365	-2.9038	-6.3015	-4.1003	-2.6611
7.4185	10.492	11.797	7.4594	9.4329	10.507	6.9453	8.2881	7.9488	7.5453	10.659	11.211	10.005	8.9039	9.3689	11.006	12.367	8.9937	10.523	10.674	9.7084	7.0587	10.33	11.337	10.103	10.376	8.997	10.201	9.3335	10.061	11.201	10.935	10.776	10.934	9.1979	9.4495	9.6975	11.746	10.203	8.6977	10.771	9.7105	9.6096	11.684	11.947	11.609	10.655	9.4615	9.7897	8.9068
-9.8176	-9.5039	-9.5905	-11.724	-8.7501	-7.3678	-11.192	-9.6941	-9.2188	-9.1108	-14.57	-9.5306	-10.19	-7.3125	-10.38	-11.545	-10.545	-9.8539	-8.6935	-9.48	-9.8439	-7.5712	-10.505	-11.69	-9.2446	-10.288	-8.0663	-11.06	-8.4714	-12.084	-10.217	-9.136	-11.998	-10.058	-10.534	-9.245	-11.642	-10.299	-12.064	-10.982	-10.504	-9.528	-10.102	-10.665	-8.8729	-8.2526	-8.5701	-10.091	-10.399	-10.519
9.4093	7.9785	10.004	10.876	7.9058	8.6651	8.8541	7.7065	8.5412	9.279	7.4611	8.4384	9.2672	8.7146	10.107	8.4439	8.0032	9.8073	7.7109	8.1473	7.1493	10.586	8.5575	9.8757	11.263	8.9062	10.413	9.4804	10.191	10.265	6.7451	7.3662	9.6663	9.5766	8.0689	10.119	9.4854	7.1027	7.0004	12.166	9.5381	10.335	8.0785	9.7576	7.6961	8.3198	7.003	9.6241	10.45	10.454
1.8321	1.0367	0.34041	-0.85893	0.5036	1.7794	-0.5337	0.33632	0.66596	0.028529	-0.32667	0.025099	0.87234	0.28006	2.0878	0.2417	-4.1309	-0.92981	-0.49765	1.2777	0.97173	-0.2845	1.4947	1.3934	-0.27546	0.45707	1.1427	-2.9854	-1.0308	0.81904	0.90261	-3.3221	-0.65101	0.36846	-1.1366	-1.4444	-1.3283	-0.17682	-1.7587	-1.6749	0.18538	-0.81792	-0.35195	1.7742	-1.0615	-0.53545	0.34318	-1.0708	0.12466	0.0099526
-1.9829	1.0543	-0.68909	-1.0861	0.025706	-1.4851	-0.22392	1.5877	-0.29253	-0.025907	-2.7385	-1.8264	-1.4955	-3.1142	-2.0494	-3.4115	-1.3705	-2.0537	-1.2764	-2.6929	-1.3804	-0.12975	-0.41174	-0.7509	-0.48183	-1.3048	-1.0327	1.3456	-1.6065	-0.18369	-1.4234	-4.7516	-0.30515	-0.58639	-2.1234	-0.77991	-0.27727	-0.15019	-1.5255	-0.26218	-2.8658	0.23173	-0.021855	0.5567	-1.1654	-1.5056	-2.8038	-2.5606	-1.9947	-1.5581
0.55255	-2.1294	-2.1193	-1.3457	-5.5699	-2.2936	-2.6334	-3.4298	-2.7729	-3.3781	-2.2703	-0.62226	-2.0151	-2.1233	-2.2989	-2.4344	-1.7542	-2.5497	-3.2225	-1.5056	-1.3429	-1.7623	-3.9438	-5.3875	-3.8742	-0.69782	-2.1002	-1.4328	-2.972	-3.8509	-2.1744	-2.8803	-5.0254	-2.1683	-3.0423	-2.4283	-1.4718	-4.1741	-2.8516	-1.5782	-3.1517	-2.1977	-0.92166	-1.5819	-0.91758	-1.9739	0.1455	-1.8927	-3.45	-1.4064
-7.6121	-4.3042	-2.4438	0.038402	-3.1322	-5.7281	-2.8943	-6.7243	-5.3916	-5.1175	-3.8553	-6.3295	-3.9913	-4.3874	-6.3663	-5.0142	-6.5987	-2.5282	-3.5524	-5.5171	-6.9278	-3.8981	-4.574	-5.3147	-4.8558	-5.5741	-5.02	-6.2151	-3.9104	-4.9796	-4.9589	-4.7887	-6.3352	-5.2615	-3.6661	-6.6434	-4.4119	-5.1322	-4.7375	-3.7153	-6.1706	-3.2436	-4.4602	-7.3898	-2.1692	-4.7043	-4.3143	-3.832	-3.756	-3.1571
-1.396	-1.986	1.3186	-0.69762	1.7626	-0.39469	1.3273	0.11166	0.14926	0.70718	-0.36429	0.97329	-0.93785	-0.87216	2.2232	-0.4177	-1.0353	-1.1342	1.0895	-0.69336	2.4151	-0.78306	0.070579	-0.043242	-0.16466	2.8432	0.96104	0.80679	-0.22411	-1.4068	-0.10867	-0.12873	0.46689	-1.7176	1.643	-0.23767	-1.0726	-1.5275	-0.4719	-0.66108	-0.82096	-0.96987	-2.5132	-0.0010321	0.057952	1.6428	0.17216	-1.4743	-1.1767	0.48743
10.404	7.0371	8.2313	8.7238	9.5443	9.9655	7.9876	8.0439	10.058	8.4321	10.608	8.2303	10.073	9.4311	9.0019	7.4911	10.086	8.4724	9.4284	9.681	8.1233	7.91	8.0368	7.7411	8.6614	7.8406	8.1775	7.5205	8.9525	8.2655	12.124	9.7783	8.7401	7.252	7.7813	10	9.7316	8.1183	10.365	7.7256	7.6579	7.2825	8.3433	6.7211	7.1074	8.3126	9.0528	5.8939	8.7977	9.5432
-1.7254	-2.6538	0.78511	-1.8319	0.47705	-2.935	-0.78628	0.57231	-1.1691	-2.0992	-3.1044	-1.9891	-2.3789	-2.1791	-2.9837	-2.0154	-1.8771	0.0031771	-1.6206	-2.0416	-2.2736	0.30591	-1.9517	-2.4023	-1.9414	-0.23349	-2.506	-1.4341	-2.3923	-1.4109	-1.9591	-2.0416	-2.2394	1.2306	-1.3365	-0.74871	-2.6688	-0.88088	-1.8727	-2.069	-0.36695	-1.5464	-0.97681	-3.6792	0.58396	-0.97967	-0.056987	-1.4557	-0.9186	1.2468
9.445	9.5044	8.3012	7.5031	7.1889	7.1607	9.581	11.062	9.3647	9.4268	10.247	10.806	11.563	10.016	10.469	9.4105	8.7227	10.67	8.0904	10.243	7.7936	6.5349	7.6304	7.9839	8.2182	6.2899	10.288	6.9178	8.7583	8.5275	7.9232	10.218	9.8177	8.404	8.9642	10.734	9.4108	10.107	9.647	8.5438	8.6652	8.8173	9.6496	7.3374	9.1149	6.9427	8.8598	7.5459	7.0895	10.145
-11.053	-10.117	-10.009	-11.232	-11.515	-11.073	-12.058	-12.547	-10.642	-10.519	-12.378	-13.6	-10.975	-10.909	-10.495	-10.565	-13.327	-11.314	-11.421	-11.42	-8.6248	-11.057	-8.7651	-10.715	-11.481	-9.5997	-10.499	-11.334	-13.149	-10.901	-12.515	-9.4405	-8.4855	-11.183	-11.005	-11.601	-9.3475	-12.002	-9.039	-10.238	-9.4602	-10.48	-11.563	-9.2462	-10.931	-9.6951	-9.435	-10.857	-13.309	-10.332
7.6672	8.8342	5.6199	5.7509	7.0378	3.7116	6.8035	5.9464	5.9456	5.8182	7.9663	9.6937	5.2178	7.4293	5.7525	5.949	7.3851	8.7705	5.6154	8.5496	6.8572	6.4996	6.6341	6.0191	7.2935	6.1381	6.4935	8.4573	6.0344	7.2523	5.527	7.7078	5.8567	8.043	3.7385	8.8617	6.8783	5.9172	6.2778	6.3381	7.3978	7.8272	8.4237	7.1027	5.2325	7.5455	6.3316	5.3939	5.8109	6.3578
-12.98	-13.851	-13.173	-13.359	-11.615	-12.355	-10.645	-12.663	-12.684	-12.426	-12.011	-12.398	-12.995	-13.669	-15.097	-13.307	-12.121	-13.695	-13.199	-13.916	-14.479	-11.839	-13.678	-12.439	-13.897	-11.884	-13.474	-11.846	-11.956	-12.944	-13.512	-11.838	-11.538	-12.457	-11.41	-13.607	-13.427	-11.581	-11.584	-14.758	-12.036	-12.248	-11.991	-12.274	-14.976	-11.749	-10.977	-13.525	-14.761	-11.212
-2.8705	-4.9875	-6.2397	-5.7557	-5.1434	-2.8041	-5.0578	-2.9367	-4.0648	-4.6321	-6.1667	-6.9268	-3.3732	-8.7836	-4.7292	-5.0693	-6.2074	-6.9038	-3.9886	-5.233	-4.8202	-7.0314	-6.1203	-4.1185	-3.7295	-4.1922	-6.0526	-5.8645	-4.1317	-3.4412	-4.3575	-4.3204	-3.381	-6.4771	-5.7189	-5.1312	-3.1458	-3.3828	-5.6359	-2.5458	-7.0466	-6.5224	-6.9831	-4.7876	-4.9654	-5.6254	-5.3874	-2.5926	-3.5815	-5.5173
-9.7188	-13.523	-13.103	-14.386	-11.42	-13.928	-12.687	-12.171	-12.524	-14.657	-13.547	-13.76	-12.271	-15.826	-15.348	-13.141	-13.978	-12.055	-14.24	-15.382	-13.68	-14.144	-14.219	-13.732	-12.749	-15.973	-11.03	-15.813	-12.87	-13.943	-13.705	-13.301	-12.563	-12.26	-13.249	-14.168	-14.649	-10.73	-11.876	-10.918	-14.732	-10.232	-10.36	-14.154	-12.286	-12.43	-13.983	-11.543	-12.281	-12.58
6.7816	8.6125	9.7373	10.83	7.3136	7.3703	9.6085	7.6596	9.4456	8.2582	10.343	10.36	6.6154	7.4787	7.0146	7.3459	8.5864	7.8654	7.7262	7.0654	9.6718	7.4992	8.6521	6.2701	7.9778	8.4358	6.5957	9.1698	6.9439	6.9199	7.1771	7.9637	7.0241	8.0471	9.5802	8.736	8.0809	6.9174	7.2369	9.2422	7.4597	7.5957	9.3934	7.7567	8.8046	7.1422	8.0511	7.1305	8.8695	7.1165
-4.2053	-1.6667	-2.4455	-3.8563	-4.5556	-3.0861	-3.7135	-3.9179	-3.0933	-2.839	-3.9437	-2.4871	-3.2709	-2.3746	-1.9154	-3.0858	-4.5929	-2.7149	-3.8201	-0.70857	-3.2687	-2.0028	-1.7006	-2.5286	-3.1417	-1.0039	-3.8031	-3.7421	-1.4842	-4.8458	-3.0239	-1.4331	-0.66672	-2.7248	-2.4625	-4.256	-3.3444	-4.1656	-2.8897	-4.386	-2.6143	-2.8869	-1.9091	-1.7838	-3.5828	-2.9487	-4.2296	-4.1492	-1.0382	-3.5616
-10.221	-11.985	-11.653	-10.992	-10.231	-9.4603	-9.981	-9.4693	-12.168	-10.426	-12.951	-11.515	-11.57	-12.055	-8.8224	-8.3096	-9.5936	-11.151	-10.128	-11.959	-10.516	-13.96	-9.2297	-11.174	-10.499	-9.6493	-10.137	-10.132	-11.362	-11.844	-12.259	-9.925	-11.471	-11.129	-10.6	-8.8044	-12.673	-11.971	-9.6369	-10.261	-12.458	-12.046	-10.015	-10.609	-11.386	-10.223	-10.438	-11.449	-11.522	-10.369
2.826	0.49679	2.8486	4.546	2.3668	3.7026	2.9387	3.4651	4.0266	2.0038	3.6664	3.1194	4.8945	4.0209	1.7761	1.7066	2.9884	3.8143	2.0408	4.8105	2.1951	4.7721	3.3058	2.6848	2.0958	1.4426	2.1168	2.2492	2.9188	5.933	2.9429	2.3678	4.2674	2.659	2.1707	3.4124	2.8371	1.0547	2.488	3.2696	5.0247	2.7747	0.35976	3.0111	2.0422	1.4407	4.7081	4.2542	1.292	1.8677
0.91617	-0.38549	0.1061	-1.2994	2.5117	-0.11666	1.1886	3.5041	1.0049	-0.58301	2.0627	1.9132	0.71476	-0.24353	2.7761	0.078699	0.20709	-1.1572	1.3053	2.6604	1.3601	0.085691	1.4357	-0.25697	1.1718	1.0901	0.33112	-1.0772	1.8635	0.67456	0.30537	0.58962	0.23098	1.3307	-0.0025895	0.099989	-0.32408	-1.1922	1.3686	0.90527	1.0372	-0.86843	1.2635	-0.8252	-0.45477	-2.3338	1.5689	-0.64481	-1.0311	-0.12358
-21.192	-21.663	-19.903	-20.151	-18.407	-21.525	-18.895	-20.338	-20.581	-20.928	-23.075	-20.643	-21.23	-20.263	-22.812	-18.701	-21.487	-21.757	-21.721	-19.457	-21.829	-21.521	-21.856	-22.764	-21.349	-19.305	-21.103	-20.875	-20.322	-23.455	-22.612	-19.898	-20.07	-21.218	-20.61	-22.169	-21.144	-20.131	-20.636	-18.2	-21.244	-21.295	-21.537	-21.016	-21.144	-22.216	-21.96	-23.393	-21.655	-19.59
-19.888	-23.909	-21.572	-22.143	-22.167	-21.106	-18.529	-21.583	-20.297	-21.806	-19.617	-19.995	-20.7	-22.552	-19.087	-20.378	-21.636	-22.479	-19.907	-20.876	-22.793	-26.304	-21.506	-23.249	-21.008	-18.479	-19.907	-22.67	-22.935	-19.486	-19.527	-19.531	-21.805	-22.901	-21.076	-20.466	-22.799	-22.333	-22.37	-18.598	-22.191	-21.059	-21.611	-19.979	-18.794	-21.576	-22.394	-21.978	-21.093	-19.993
-0.86339	-5.777	-2.9347	-3.5848	-2.7328	-3.975	-3.9865	-1.3194	-3.6365	-3.5472	-3.0568	-2.6409	-4.3844	-2.9785	-2.6123	-3.5711	-4.9292	-4.5626	-1.7586	-5.2576	-2.2394	-3.2056	-2.2688	-3.4212	-4.4524	-5.9609	-6.2633	-4.9911	-1.0337	-2.3302	-5.3218	-2.4384	-2.9727	-5.2249	-4.2779	-4.5208	-4.4102	-4.1128	-2.934	-2.1189	-2.8637	-3.5778	-3.0954	-1.643	-2.7838	-3.0081	-2.7782	-4.1082	-3.9336	-5.9004
-6.0327	-4.8681	-6.3058	-4.6967	-3.8191	-2.4778	-5.5812	-5.7782	-6.154	-3.454	-4.6681	-4.8914	-9.1336	-3.7876	-4.9905	-5.2682	-5.9397	-7.1395	-7.872	-5.199	-4.1139	-6.2809	-5.4002	-7.284	-6.2317	-5.669	-5.367	-5.4785	-7.4293	-5.6713	-4.2739	-7.879	-4.0176	-5.8443	-4.2283	-7.8724	-4.3283	-4.0692	-7.7799	-7.1188	-5.6253	-4.3247	-3.4847	-6.9519	-4.9631	-2.983	-5.5269	-7.3583	-3.9096	-4.5839
7.978	7.2045	9.4028	10.262	8.2075	7.801	8.4585	10.112	8.1323	8.9214	9.5804	9.3929	8.4545	8.651	8.6699	7.7989	9.6261	8.6593	8.4131	6.2435	7.9701	8.8666	8.5848	8.0835	11.523	8.6928	6.3112	7.9522	9.7441	7.2616	8.5563	7.0778	7.9393	8.3154	9.2126	9.9983	7.9655	10.596	10.835	12.06	7.85	9.3516	12.628	9.6588	10.358	7.3746	10.885	8.4628	10.472	9.1746
-4.705	-7.3026	-8.668	-9.3575	-5.2805	-8.4857	-7.8467	-7.2607	-6.7816	-5.4017	-4.4528	-4.9971	-6.3942	-5.8448	-5.212	-8.3764	-5.6364	-7.369	-6.9224	-4.4409	-6.3697	-5.7564	-5.9664	-6.7464	-6.6826	-4.8844	-7.1898	-7.6947	-6.9622	-6.0474	-6.2998	-6.2106	-6.6508	-8.287	-5.6774	-7.2505	-7.9446	-3.9747	-4.497	-6.7409	-3.8408	-5.9632	-3.0675	-4.4495	-7.5788	-6.1334	-6.6707	-7.2774	-6.745	-6.9502
-14.406	-12.535	-14.103	-14.458	-13.535	-13.769	-11.468	-11.723	-13.974	-11.084	-15.928	-14.978	-13.049	-13.037	-10.352	-11.166	-14.546	-14.485	-15.148	-12.401	-14.768	-12.142	-11.916	-13.359	-13.012	-13.119	-14.672	-12.471	-13.894	-13.4	-12.555	-13.452	-12.144	-11.555	-13.652	-15.199	-13.48	-14.75	-15.436	-11.705	-13.846	-15.294	-13.392	-16.253	-13.288	-12.13	-11.884	-14.581	-14.654	-13.589
6.9434	8.2628	7.6725	7.2139	10.241	7.2425	8.7387	8.5951	8.8267	7.5464	5.2738	7.115	8.7595	6.3559	9.4562	7.7389	8.214	8.0267	8.9388	6.8701	7.9507	7.4696	8.7402	9.5067	8.7079	7.6334	9.2779	9.1056	9.6364	7.4159	7.2321	7.9756	9.6242	7.504	7.7134	6.4799	10.085	8.1988	6.2295	6.1233	8.6493	8.6156	5.6117	8.6285	8.0455	7.9696	7.3449	5.943	8.4878	7.0592
-6.6926	-5.6643	-7.4808	-7.2427	-6.1385	-6.1478	-4.9475	-7.3791	-6.11	-4.8819	-6.9932	-6.8501	-7.7492	-6.1324	-6.3486	-6.6203	-5.6273	-3.2846	-6.1283	-6.2883	-5.9357	-4.0905	-7.5448	-6.7925	-5.8063	-5.4672	-4.8191	-5.4834	-4.3036	-5.5895	-5.8267	-8.4917	-6.4984	-6.6324	-5.1743	-4.3485	-5.4344	-5.5561	-5.6108	-5.1971	-4.8725	-3.555	-4.9055	-4.5874	-5.7269	-6.291	-6.2783	-4.0817	-4.6313	-5.564
1.7829	3.2352	1.9905	4.2566	2.7757	1.0322	3.2951	3.305	2.0303	2.1112	4.4768	1.8491	1.6086	3.1993	2.9924	4.8739	2.6031	1.5073	1.9742	5.5799	4.5099	1.5332	4.0811	3.6951	2.3954	3.9835	3.9496	3.4071	3.3492	3.2017	3.2957	2.4153	2.1026	5.3944	3.0401	3.6385	2.8813	1.3449	4.8511	3.7049	2.6966	4.0147	1.7192	4.588	1.5518	1.5402	4.1457	2.9291	3.3781	4.1893
-14.277	-10.622	-11.465	-14.591	-12.938	-12.51	-12.549	-14.825	-12.369	-13.814	-12.072	-13.775	-13.432	-12.51	-15.1	-12.977	-13.099	-13.108	-12.925	-15.152	-14.085	-13.14	-13.865	-12.67	-13.09	-15.051	-13.154	-14.825	-13.496	-12.138	-14.248	-14.215	-13.867	-13.177	-13.899	-14.821	-12.043	-16.14	-12.668	-14.283	-12.707	-11.641	-13.405	-12.631	-13.151	-13.385	-12.095	-13.138	-13.531	-13.364
-11.736	-12.79	-11.748	-14.936	-14.303	-13.367	-13.543	-13.533	-14.555	-14.951	-13.65	-15.259	-13.623	-12.54	-14.131	-13.358	-12.62	-12.917	-13.508	-11.792	-12.813	-12.633	-12.69	-14.17	-15.119	-14.196	-11.142	-12.85	-14.714	-12.364	-14.198	-12.206	-14.256	-11.356	-15.85	-12.82	-12.7	-13.786	-15.094	-13.488	-13.742	-13.266	-14.148	-14.52	-13.269	-11.601	-15.764	-14.654	-13.96	-12.652
-4.7403	-3.9714	-4.4449	-4.5568	-4.9267	-5.3919	-4.9178	-5.539	-3.6408	-2.8438	-5.367	-5.2145	-6.4421	-5.4112	-3.6406	-5.288	-4.1501	-3.1944	-0.63282	-3.9011	-5.4474	-3.8655	-4.2459	-3.9913	-4.6061	-5.3397	-2.5825	-5.1586	-4.2771	-3.5113	-3.8066	-4.7401	-4.6356	-5.2352	-5.9793	-4.9253	-7.0873	-4.8716	-7.8111	-5.5467	-5.5513	-2.8862	-5.275	-4.3487	-3.7372	-4.9412	-5.4341	-6.0086	-2.8174	-6.8744
1.9495	5.7301	1.8896	2.5349	4.0615	0.3847	2.5122	4.7023	1.5265	-0.48802	2.3515	2.8355	5.0319	1.2016	2.0463	1.304	2.6691	1.8804	0.46529	3.6878	3.18	1.6721	3.2275	2.8729	1.9337	1.7157	2.07	0.45565	2.8449	3.346	0.70818	2.4472	-0.011805	3.9083	2.0005	2.7119	2.5286	2.8637	0.43408	4.8739	3.7353	1.6189	1.5566	3.405	3.5725	2.304	0.48168	4.2935	2.0763	2.5029
-12.27	-9.9702	-11.57	-13.083	-11.032	-13.647	-13.087	-10.849	-11.56	-12.295	-11.834	-11.779	-13.046	-11.908	-13.725	-11.377	-11.272	-12.166	-10.314	-10.237	-8.0187	-12.032	-12.961	-12.773	-11.939	-10.091	-10.619	-12.335	-11.218	-13.327	-11.455	-11.017	-11.471	-13.683	-12.961	-11.438	-11.196	-10.462	-13.462	-11.163	-12.648	-11.815	-11.294	-12.468	-12.351	-11.386	-10.437	-12.682	-11.327	-10.944
-1.6547	-3.4968	-2.0452	-1.512	-4.2232	-2.9966	-2.6614	-3.2241	-2.7601	-2.197	-2.4599	-6.6296	-4.0494	-3.343	-4.576	-2.8763	-2.2442	-3.7748	-1.9533	-6.0606	-2.941	-2.8453	-2.6362	-3.3547	-5.2373	-5.3326	-1.4488	-2.2546	-3.0498	-1.8179	-3.8225	-2.2256	-2.7543	-2.1312	-4.162	-3.1211	-3.2077	-4.1192	-3.7228	-1.3154	-4.6607	-4.1634	-1.95	-2.5025	-2.7217	-3.448	-0.45654	-2.0862	-4.4487	-4.6957
-8.7093	-8.5587	-9.8671	-8.839	-8.5315	-8.8078	-8.5604	-8.8598	-9.6017	-8.7337	-8.1099	-7.6164	-8.3467	-10.313	-9.7641	-9.8164	-8.0227	-9.9355	-7.4127	-10.255	-10.238	-10.395	-12.32	-10.445	-7.8356	-8.0144	-8.0835	-8.8557	-8.498	-7.2595	-9.9137	-9.6788	-9.5355	-11.089	-7.494	-9.2276	-7.7343	-10.692	-9.3597	-7.3662	-9.0049	-6.2225	-9.3193	-8.69	-9.1458	-8.4833	-10.891	-9.8193	-8.9679	-5.0798
-2.0269	-4.0411	-3.219	-3.1183	-4.2578	-2.4272	-2.5567	-3.484	-3.7817	-2.3634	-2.11	-2.0899	-3.7874	-0.64517	-1.3283	-3.742	-0.41083	-3.6935	-2.1211	-3.7288	-2.0094	-0.85167	-0.75484	-0.9274	-1.9414	-2.2841	-2.2834	-3.0957	-1.7658	-1.3803	-2.222	-4.2651	-1.3399	-1.9025	-3.1968	-2.108	-2.7331	-2.5344	-1.9413	-1.4396	-0.5224	0.41386	-3.8466	-2.2976	-3.039	-2.8091	-0.76388	-1.8125	-1.7014	-5.2068
-3.7867	-7.3106	-7.4121	-6.3359	-6.4644	-7.3038	-4.0834	-5.9335	-6.9373	-5.6227	-5.2124	-5.3422	-4.3865	-5.7059	-6.2808	-6.6938	-6.5384	-6.6141	-6.3045	-7.3978	-4.5009	-6.4391	-5.0021	-5.6926	-8.2234	-6.1968	-6.5542	-6.488	-6.761	-4.6972	-6.1376	-3.5434	-6.8053	-4.3531	-4.9081	-8.2646	-6.53	-5.3013	-7.6993	-7.1798	-7.4345	-5.3513	-6.7094	-6.5161	-6.4115	-8.834	-6.8875	-7.5823	-8.4427	-5.8863
0.58436	2.0451	0.16609	-2.2813	-0.21854	1.2257	1.0585	1.461	0.043218	0.98009	2.0074	-1.9986	0.59951	-0.54975	1.4082	-2.1877	0.78932	-0.16965	0.41448	0.79628	1.5822	1.3398	-0.59621	-1.1717	0.81757	-0.28447	2.018	-0.6338	-0.32596	2.1162	1.2703	0.84624	-0.21149	0.99917	2.0404	-1.1774	1.0995	0.65149	2.1629	-0.27121	0.2431	0.68858	-1.7213	-1.7672	0.51545	1.8636	-0.17111	1.0002	1.6394	-0.18992
-20.953	-24.399	-21.925	-20.521	-19.717	-22.775	-22.234	-22.513	-22.764	-22.776	-20.601	-22.921	-21.312	-22.415	-22.185	-22.181	-22.675	-21.397	-21.431	-19.252	-22.383	-22.147	-21.256	-22.723	-20.981	-21.901	-21.171	-23.166	-22.121	-22.574	-22.533	-24.737	-23.053	-22.025	-22.22	-19.718	-20.298	-23.782	-21.424	-22.655	-21.616	-21.126	-24.491	-21.791	-22.717	-24.347	-21.144	-21.81	-22.059	-21.538
-6.233	-8.9897	-7.8854	-6.94	-8.3221	-7.3276	-6.0845	-9.8408	-4.9495	-8.0491	-9.0452	-8.1259	-8.274	-6.0317	-7.0652	-6.2722	-7.9984	-6.157	-6.0523	-6.0929	-5.9845	-8.1136	-7.9127	-8.2548	-6.931	-8.4944	-7.4628	-6.3846	-8.4502	-6.433	-7.9277	-10.286	-9.4003	-9.7488	-6.302	-8.7198	-7.1865	-6.3536	-8.6456	-9.3228	-6.4024	-7.9004	-7.3011	-6.4185	-7.826	-9.0277	-6.4855	-7.4039	-10.002	-7.8492
-14.363	-14.048	-14.267	-12.403	-13.933	-11.92	-12.591	-13.536	-12.237	-11.604	-13.257	-12.267	-14.204	-11.479	-12.506	-13.14	-13.575	-11.854	-11.386	-13.513	-12.617	-14.456	-14.128	-12.637	-9.7813	-13.646	-14.857	-13.614	-12.387	-11.247	-10.14	-14.167	-12.668	-12.253	-11.589	-11.517	-12.6	-13.486	-15.774	-14.035	-12.03	-13.961	-11.539	-14.38	-11.732	-10.224	-12.208	-12.893	-11.354	-13.001
-11.174	-11.433	-12.198	-13.736	-11.619	-11.063	-11.042	-11.102	-10.776	-8.926	-9.8072	-12.804	-10.563	-11.595	-12.896	-11.198	-11.739	-12.185	-11.907	-11.638	-8.8582	-11.086	-12.373	-9.6386	-9.7928	-9.6538	-10.557	-11.839	-13.78	-11.107	-12.607	-10.577	-10.23	-11.168	-9.5247	-11.92	-11.151	-8.6187	-12.744	-9.6214	-11.924	-8.0387	-11.923	-10.592	-11.434	-7.3721	-10.315	-11.225	-10.767	-9.3127
-2.4487	-5.6918	-5.5459	-3.2889	-3.3753	-4.5804	-4.4113	-5.3073	-5.1778	-2.4652	-4.6214	-4.9068	-1.9585	-4.5255	-2.3277	-3.6967	-2.2595	-1.2376	-5.5154	-3.8067	-4.9326	-1.1896	-5.3646	-4.0205	-3.2528	-1.4831	-4.9259	-4.929	-3.9171	-4.3705	-3.4172	-3.2017	-5.1321	-2.4195	-4.3127	-3.2188	-3.3942	-4.1284	-4.466	-6.5503	-3.0008	-4.6989	-3.8568	-1.942	-5.2431	-4.6556	-5.855	-5.4614	-3.5996	-1.8485
-6.3117	-5.5874	-8.6658	-7.4826	-5.5986	-5.9411	-4.7596	-5.8299	-6.8598	-6.8487	-7.198	-7.3011	-4.8237	-5.5907	-7.1052	-6.8911	-7.4688	-7.8232	-9.2531	-6.1196	-6.7648	-5.5582	-4.8298	-5.4431	-6.6938	-7.0539	-5.7316	-5.2302	-8.1478	-6.3371	-5.8513	-6.5687	-6.3526	-7.7361	-5.1283	-6.2584	-6.0566	-7.1409	-7.3067	-7.3552	-4.4774	-5.4735	-4.4943	-5.8874	-7.0542	-7.7088	-8.646	-4.6828	-6.6025	-3.3824
1.6268	1.9274	1.5983	0.166	3.2248	2.1946	1.0972	2.2899	1.2487	2.0573	1.6604	0.48288	1.8756	1.3901	-0.17887	1.5029	0.93368	3.7646	0.0041012	0.24544	2.8749	2.8672	2.6541	3.1495	1.8286	2.6427	2.1892	1.4857	1.8118	3.1136	2.4148	2.4904	1.6958	2.3218	2.7231	0.83175	2.1967	0.80091	0.2658	1.4366	2.0371	1.4516	0.84918	-0.015474	2.4549	0.50733	1.6223	1.5009	1.8951	0.37094
-3.0683	-1.5021	-2.2589	-2.2569	-1.5385	-4.2018	-3.4025	-1.7982	-2.464	-3.0428	-3.1443	-3.8043	-0.93056	-3.9713	-1.2355	-6.6913	-4.2443	-5.1443	-3.6774	-0.66931	-3.1673	-2.4254	-2.4118	-2.3616	-2.5309	-0.97768	-1.8902	-2.5639	-2.6174	-1.4654	-2.9167	-4.2413	-4.7358	-1.4186	-3.8753	-2.2903	-4.9564	-3.4689	-0.25205	0.72277	-3.0487	-3.4674	-0.10867	-1.5668	-3.8228	0.68451	-1.2724	-0.19644	-3.3922	-0.72481
-13.981	-13.899	-11.282	-13.336	-12.225	-13.869	-12.408	-13.181	-14.445	-12.733	-15.447	-11.799	-11.685	-12.986	-12.836	-13.039	-12.581	-10.618	-12.426	-14.262	-12.589	-12.109	-13.545	-14.414	-14.073	-14.026	-11.107	-10.307	-13.32	-11.669	-14.631	-12.711	-12.67	-10.136	-12.664	-10.631	-12.555	-12.846	-11.578	-14.903	-11.516	-13.833	-13.026	-12.763	-12.177	-13.816	-14.242	-14.445	-12.929	-10.429
-15.044	-15.187	-14.899	-13.823	-15.379	-14.177	-13.621	-15.123	-14.209	-14.595	-13.804	-16.093	-15.178	-15.173	-17.474	-14.952	-13.507	-15.447	-13.598	-15.031	-15.967	-14.518	-12.803	-13.765	-16.117	-14.055	-14.37	-16.583	-15.459	-15.829	-14.347	-13.413	-15.288	-14.65	-16.326	-13.913	-14.84	-15.037	-14.683	-17.078	-13.335	-14.726	-13.89	-13.177	-12.716	-14.369	-12.898	-17.607	-12.992	-12.165
-4.562	-3.3325	-4.2146	-4.5494	-5.3382	-4.227	-3.9432	-4.5857	-3.6471	-5.2257	-3.3819	-2.6898	-4.7047	-2.7165	-5.8643	-4.875	-4.8143	-3.6001	-3.2942	-3.0256	-2.855	-2.531	-3.5879	-2.3512	-5.0131	-5.4478	-3.381	-4.1497	-2.9408	-5.5774	-5.2472	-5.8994	-3.2888	-1.8201	-5.068	-2.7368	-5.2101	-5.0949	-4.5703	-4.3991	-5.2048	-1.7037	-3.7683	-3.7005	-4.7521	-2.5577	-2.7185	-3.4273	-4.2574	-3.6403
-3.5585	-6.2206	-6.1328	-3.1634	-3.564	-3.7459	-6.7972	-5.5371	-3.6754	-3.4959	-1.6807	-5.5999	-5.0513	-4.0556	-4.8686	-4.5129	-4.8007	-5.4159	-4.7778	-3.9006	-3.417	-5.5487	-3.5493	-5.2284	-5.3862	-3.9541	-2.9902	-5.8968	-4.0674	-4.9312	-4.8326	-1.8429	-4.5099	-4.9065	-4.1255	-4.2253	-3.4784	-3.4293	-4.1157	-3.6475	-3.6242	-3.7065	-5.4926	-6.2042	-5.3987	-5.7579	-3.3105	-3.6908	-4.0245	-5.4531
5.6271	6.4947	6.6615	7.7398	7.0357	5.4871	7.8168	8.0081	5.1582	6.2687	7.4844	9.052	6.3473	7.9989	5.8097	7.0644	8.1862	4.9152	5.8187	6.9241	5.3901	6.7198	6.2487	6.1264	4.1771	6.7077	7.0406	10.177	5.8337	8.0487	7.9135	6.1521	5.5006	6.3278	6.8107	6.7272	6.6909	8.5855	6.5671	6.7023	2.9189	5.2847	8.4725	5.6236	8.7086	6.6639	5.8257	5.7033	6.4699	6.0827
-13.145	-13.118	-13.908	-12.656	-12.634	-12.767	-13.707	-13.022	-12.114	-13.136	-15.822	-13.502	-11.971	-11.936	-10.647	-13.189	-13.942	-13.79	-13.906	-13.882	-12.971	-15.332	-12.575	-11.283	-11.924	-14.097	-12.147	-11.66	-12.134	-13.124	-11.202	-11.311	-14.522	-12.21	-13.725	-13.287	-11.169	-12.906	-12.423	-12.418	-14.744	-13.843	-13.325	-12.663	-13.642	-13.076	-12.496	-10.618	-13.54	-12.991
-2.945	-1.9713	-2.8684	-1.1028	-1.7119	-1.3919	-0.97098	-1.1461	-2.1271	-3.5397	-1.3416	-4.4374	-2.8143	0.10024	-4.2302	-1.6486	-3.0129	-2.6094	-1.989	-1.6923	-2.8264	-2.0752	-2.0068	-4.653	-2.9825	-2.514	-2.581	-1.9995	-3.4412	-2.0528	-3.0048	-3.0976	-2.3537	-4.0991	-2.5226	-4.1347	-2.1459	-2.1057	-3.7849	-3.5861	-4.549	-2.6871	-2.8229	-0.88663	-1.2148	-1.9327	-1.6376	-4.3275	-3.7504	-3.1136
-21.599	-22.083	-23.452	-22.604	-22.789	-23.58	-22.415	-22.873	-21.904	-21.969	-24.075	-21.992	-22.825	-24.383	-22.453	-20.875	-22.64	-22.034	-20.617	-24.27	-22.531	-18.868	-22.387	-22.914	-21.298	-23.058	-20.961	-22.339	-22.072	-24.513	-22.366	-23.58	-22.611	-22.728	-22.579	-22.526	-22.277	-22.48	-21.252	-24.66	-23.084	-23.676	-23.436	-21.692	-23.949	-21.113	-24.139	-24.146	-24.005	-19.192
0.79415	-2.985	-3.2952	-3.1038	-2.9403	-2.9432	-2.4418	-3.8694	-2.3062	-1.3846	-1.1288	-2.4974	-3.0458	-2.9788	-3.0699	-2.7039	-2.9882	-0.43604	-2.5635	-5.1585	-3.1459	-2.2901	-3.8587	-1.9593	-1.1984	-2.7937	-3.5327	-2.6289	-2.3744	-2.3456	-3.4368	-2.1588	-2.5184	-1.1132	-1.1699	-1.9531	-1.8739	-1.8422	-3.766	-1.4748	-1.0043	-0.20943	-3.0068	-2.6918	-0.10528	-3.8047	-3.9794	-2.8199	-2.0525	-3.5369
-20.043	-21.131	-20.084	-18.946	-21.474	-19.422	-21.287	-21.006	-20.127	-20.506	-22.147	-18.644	-21.968	-21.91	-19.504	-20.832	-20.976	-18.519	-20.431	-20.162	-22.041	-18.67	-22.153	-22.131	-20.446	-18.726	-21.365	-20.874	-18.777	-20.172	-20.833	-20.759	-20.398	-21.143	-20.757	-20.985	-20.906	-19.952	-19.492	-20.598	-20.553	-20.253	-20.953	-20.814	-21.462	-20.19	-20.301	-21.871	-21.767	-23.095
-2.7837	-6.9513	-1.1564	-3.4481	-2.3795	-4.119	-4.6657	-5.3605	-3.6028	-3.8949	-3.9031	-3.3984	-4.2276	-4.7723	-3.9748	-4.0355	-4.0077	-5.5629	-2.1787	-2.5065	-4.7671	-6.0686	-3.5144	-5.6392	-3.8408	-4.9895	-3.3979	-5.3383	-5.3274	-4.7184	-5.3072	-3.3532	-4.0691	-5.2814	-2.4728	-4.1122	-6.7278	-4.0231	-2.8689	-4.0931	-0.74872	-5.1163	-4.6593	-4.0402	-3.2636	0.65292	-7.4062	-4.9998	-3.9138	-4.2187
8.514	5.275	7.5613	6.6119	7.6242	9.5814	8.1868	7.7435	8.729	9.3914	7.7541	8.979	8.772	8.5817	9.5074	9.0986	7.6979	7.8603	9.7641	7.5497	8.2508	11.069	6.2238	7.8745	7.7277	6.4617	7.22	7.4439	9.8329	5.2497	4.9347	7.862	7.9639	10.484	7.9059	7.6173	6.2946	8.9896	8.1848	5.6354	6.7885	6.7074	8.2159	5.5171	7.1717	9.3027	6.6712	10.599	8.2195	6.7561
2.5324	3.8445	3.2106	1.8854	1.6169	2.9991	-0.10198	2.3486	0.84927	0.52719	3.3257	2.989	1.3992	2.3114	2.5527	0.082964	4.6893	2.7372	3.0709	3.1904	3.3237	3.8036	-0.028485	2.5177	2.9851	4.1236	3.9109	3.1755	2.4969	4.8767	2.7069	1.213	2.6192	2.2839	0.68509	0.71728	4.3291	1.3144	3.0376	1.3299	2.6593	1.3607	2.7973	2.7774	1.2222	4.1023	1.0181	1.6518	3.1662	-0.14193
-12.049	-9.8097	-10.82	-11.358	-11.631	-11.701	-11.798	-10.665	-12.21	-8.8306	-10.144	-9.7013	-10.299	-10.143	-10.831	-9.5271	-12.733	-11.166	-11.934	-10.75	-11.908	-10.111	-8.4758	-9.1393	-11.043	-11.818	-10.105	-12.031	-11.664	-6.9693	-9.7311	-13.135	-10.069	-11.412	-10.239	-10.942	-9.5406	-10.75	-8.9537	-12.601	-11.141	-10.682	-11.726	-10.124	-12.653	-10.067	-10.336	-10.066	-11.268	-7.906
-5.4987	-5.952	-8.1856	-7.2439	-6.6807	-4.8603	-6.7707	-7.42	-7.4422	-7.2271	-6.6413	-4.7004	-7.2439	-6.6542	-9.3321	-8.1618	-6.571	-5.9406	-8.703	-5.6873	-8.934	-4.7216	-5.9367	-6.738	-5.9977	-5.619	-6.1868	-7.1135	-3.8711	-4.5397	-6.3568	-7.6325	-5.7516	-6.6489	-5.0834	-5.5039	-7.3893	-7.4855	-5.6328	-7.0994	-3.1583	-5.9926	-5.3814	-5.0719	-6.004	-6.2087	-7.5975	-6.6046	-8.2933	-5.8231
-5.0386	-5.6412	-5.2375	-3.6073	-3.7579	-3.2526	-5.7735	-4.0031	-5.1192	-5.1368	-3.1202	-5.0643	-4.1082	-5.3958	-3.4297	-5.7109	-6.4385	-3.1681	-4.3832	-4.0996	-6.4588	-7.0686	-4.8551	-3.8982	-3.2584	-4.8411	-5.0471	-4.7131	-3.8065	-6.3754	-5.1854	-5.9429	-3.1455	-5.1666	-3.3084	-4.5031	-4.1539	-1.7312	-2.4349	-3.8637	-6.2114	-5.0449	-1.8408	-6.5263	-4.958	-5.4775	-4.2685	-4.797	-5.8559	-7.0458
-13.913	-13.352	-12.687	-13.403	-12.321	-10.724	-12.031	-11.932	-10.57	-12.767	-14.239	-12.291	-13.795	-11.847	-15.092	-12.77	-11.892	-12.556	-12.831	-12.992	-12.854	-12.757	-11.718	-12.748	-12.823	-13.073	-12.907	-13.821	-13.622	-16.908	-14.579	-13.566	-14.361	-13.649	-12.203	-14.491	-12.91	-12.876	-10.489	-14.734	-11.238	-13.915	-13.215	-12.853	-14.058	-11.582	-11.291	-14.96	-11.429	-12.466
-5.6198	-5.665	-7.0545	-4.398	-5.1155	-5.3851	-5.2173	-5.6783	-6.4831	-5.051	-3.3505	-6.5307	-4.6604	-4.8858	-4.7208	-5.916	-6.9232	-4.7323	-2.8766	-6.0481	-6.3023	-3.5982	-5.038	-4.7635	-5.9294	-6.4072	-4.3066	-6.2331	-4.2867	-5.4774	-4.2619	-4.2038	-5.8845	-3.9809	-3.6926	-5.0864	-6.4447	-8.3006	-2.2857	-6.9453	-3.9479	-6.6272	-6.0502	-7.2162	-6.1708	-3.3955	-6.1577	-4.3102	-3.7086	-5.8056
-12.671	-15.691	-14.608	-13.301	-14.53	-15.619	-14.063	-12.915	-13.601	-14.573	-12.398	-14.222	-14.573	-15.012	-16.099	-13.171	-15.755	-14.529	-14.216	-14.838	-13.783	-14.785	-13.988	-13.825	-16.247	-15.782	-17.022	-14.041	-13.884	-15.687	-15.283	-15.319	-13.822	-13.43	-15.622	-15.425	-15.189	-14.884	-14.564	-13.686	-15.741	-12.078	-13.029	-10.886	-14.688	-14.329	-14.742	-15.095	-14.543	-15.515
-0.31574	1.052	0.041458	1.0069	0.75813	2.7072	1.1199	0.79512	-0.0048268	1.35	2.7955	1.8436	2.9247	0.32665	2.557	0.8013	2.504	-0.21732	0.676	1.0453	-1.2411	2.2924	0.19714	-0.043862	1.2309	0.11498	0.99081	-0.73705	1.0085	-0.7912	-0.2822	4.6447	1.9329	-0.1833	4.0732	2.3154	1.1593	1.7469	0.58113	0.93219	0.85011	3.3055	1.5762	-1.0878	-1.4482	-0.56954	0.7942	1.5312	0.95836	1.1279
-1.5091	1.5752	-0.46798	1.8986	0.92585	-0.13481	0.35256	-0.1266	-0.24089	-0.13181	0.18214	2.4556	-1.4074	-3.4206	0.30362	1.591	0.074346	0.083092	0.89248	0.28993	0.51299	0.93325	-0.018653	0.10184	-0.26357	-0.87105	0.021963	1.6681	0.21419	-1.3371	-0.94322	2.5042	-0.92558	0.53945	0.14182	0.9455	-0.53555	-1.974	1.6561	1.1374	1.1138	-0.93444	1.6372	-0.31255	1.1549	0.26651	-0.1662	-0.34283	-0.43658	-0.89679
4.1678	7.7264	6.7061	5.5693	3.8778	4.5898	5.3597	6.2703	4.6336	5.4994	5.0455	6.6835	6.0784	6.3586	4.7258	3.1704	2.3835	3.8008	6.0021	2.9961	3.8401	6.2478	2.8326	2.6863	5.5658	7.0601	4.1669	5.634	5.4076	4.7686	3.7277	5.5089	6.3543	6.2363	5.479	4.6857	7.423	6.2704	6.2354	7.1172	4.7547	4.7145	4.9982	4.9484	5.4539	8.3483	5.6878	3.3434	5.4722	4.7307
-16.24	-13.058	-14.203	-13.764	-14.771	-14.328	-13.258	-15.94	-13.829	-14.639	-14.431	-14.948	-15.969	-14.907	-13.179	-11.788	-11.953	-14.717	-13.957	-12.809	-13.187	-14.71	-14.489	-15.363	-13.003	-13.398	-14.566	-14.198	-15.911	-12.29	-14.909	-13.868	-14.369	-13.531	-14.272	-12.594	-15.458	-14.284	-14.626	-11.042	-14.955	-15.285	-12.905	-12.364	-13.34	-16.206	-12.159	-14.618	-11.616	-15.314
0.71316	2.4851	0.39493	0.30143	1.3131	2.1268	2.4251	1.9696	0.71816	1.5428	2.8906	1.3699	-0.27744	1.4951	-1.6749	0.70155	0.90688	0.42931	3.0474	0.60446	1.3494	0.62432	0.59163	0.38488	1.1547	0.87654	3.3609	1.2878	2.2702	1.3484	1.219	0.52643	-0.011915	3.0041	0.5664	-0.30074	1.0129	0.43633	-0.21034	-0.16202	-2.478	2.0595	1.3338	2.1627	0.90467	0.65019	3.9656	2.3837	0.31121	2.0817
-0.75085	-1.3384	0.79238	-0.73304	-0.94161	1.1317	-1.4741	-3.7953	-1.8941	-2.0936	-1.1918	1.6993	0.089377	-2.6246	-0.44313	-2.4178	-0.056598	-0.1441	-2.5776	-0.57137	-2.2554	-2.7091	-1.2041	-0.10005	-2.9299	0.12461	-1.0384	0.33395	0.19814	1.6233	-0.10709	-1.11	-0.42767	-1.0962	-0.2823	-2.7819	-1.4366	-3.628	-3.2653	0.68818	-1.9691	-2.1107	0.076754	-4.2925	-2.1618	-2.8067	-0.37594	-2.9067	-1.0222	-2.108
-0.20531	-0.66424	0.78152	0.55909	1.5827	0.94797	2.2299	1.4295	0.26765	1.6974	-0.46526	-1.4838	0.43927	1.772	0.29424	-0.35918	-0.43443	0.30033	-0.47363	0.022903	-0.63155	0.95721	-0.25611	-0.71093	1.4577	-0.3731	1.2711	1.0018	-0.18856	0.30399	-3.5535	-0.79975	-1.0658	-0.56685	1.0475	-0.070353	-0.98017	-1.8812	-1.9961	1.6279	1.1376	1.0023	-0.41245	0.03555	2.5598	-0.1163	2.2133	-2.6864	2.0266	-2.1
-15.058	-14.857	-15.239	-16.239	-14	-13.868	-14.968	-12.999	-14.19	-15.16	-13.262	-16.014	-13.659	-15.414	-14.013	-14.359	-14.513	-16.188	-13.865	-14.352	-14.027	-15.396	-15.079	-12.073	-16.482	-15.603	-15.287	-15.201	-13.031	-16.157	-14.751	-14.403	-13.31	-15.064	-11.674	-14.199	-12.86	-13.983	-17.588	-12.267	-15.629	-13.616	-15.548	-13.454	-14.359	-15.141	-13.438	-15.3	-15.205	-14.25
2.8828	4.5237	4.9444	6.0931	6.5389	5.4967	6.3512	5.4214	4.615	6.0641	5.2342	6.0312	4.1925	3.6224	4.1468	4.9274	6.0225	6.3016	5.449	5.1743	6.1651	5.1091	5.6127	3.4202	3.5845	5.4709	7.3752	7.6211	6.0117	4.7601	5.1714	6.2362	8.49	4.7455	6.7601	4.2518	4.6862	6.1436	5.0192	6.0558	4.2232	7.1471	4.9311	5.619	4.4181	4.3488	6.2809	3.9116	5.774	5.6648
-2.6043	-2.1798	-3.8829	-5.373	-1.4742	-3.7358	-1.7727	-3.2917	-3.4203	-1.4598	-1.5284	-3.4239	-4.3257	-2.6001	-3.4627	-2.6382	-0.64727	-3.2383	-2.7697	-3.376	-2.387	-2.0224	-0.8863	-4.2327	-2.632	-3.3989	-3.2433	-1.6789	-4.0915	-3.856	-2.7769	-2.8331	-1.8752	-1.9975	-4.0352	-2.2687	-2.8634	-2.7316	-1.7449	-3.4432	-0.80613	-1.7042	-1.9937	-2.1255	-2.5442	-1.0092	-2.4643	-3.6877	-2.9567	-2.3159
-3.2731	-3.4771	-4.2475	-7.1912	-5.469	-3.9887	-5.3623	-3.6535	-5.826	-5.6703	-6.8272	-4.6299	-5.3731	-5.8393	-3.8711	-5.8602	-6.4071	-7.3339	-4.3044	-5.1578	-4.907	-6.1186	-2.8349	-5.9243	-4.2615	-6.3051	-3.6578	-5.6067	-3.5116	-4.3901	-3.8993	-3.8491	-4.1758	-4.5002	-5.2913	-4.8688	-4.2342	-3.8297	-3.573	-3.4024	-5.5034	-3.7693	-3.4577	-3.8642	-7.1357	-4.7093	-3.6844	-5.2149	-3.7116	-4.869
-4.5337	-2.9087	-4.5817	-5.1465	-2.124	-4.5016	-2.1311	-4.6184	-5.2288	-5.8184	-3.8697	-4.0121	-4.6791	-3.9297	-2.2542	-4.0675	-3.5	-4.6311	-4.0771	-5.936	-7.0512	-3.5188	-5.2369	-4.2896	-4.7246	-5.2879	-4.3538	-5.4355	-4.5498	-4.4208	-4.2326	-4.3208	-5.9709	-4.6671	-5.5877	-4.9249	-6.4538	-5.2208	-7.8348	-4.5684	-2.9456	-3.7433	-3.2727	-3.2918	-4.5826	-3.5795	-6.1538	-4.3972	-4.6293	-2.8221
-4.1312	-2.7928	-4.9751	-2.8576	-6.5013	-4.586	-3.2389	-4.888	-3.626	-5.0216	-4.0201	-5.166	-2.7563	-2.4942	-3.1468	-1.6307	-4.0231	-5.6792	-3.8231	-5.5737	-4.7637	-4.7433	-5.2116	-4.2817	-2.3388	-3.8597	-3.8485	-3.4502	-2.1549	-3.6525	-4.3589	-1.9703	-5.1388	-3.7955	-4.682	-3.3642	-4.074	-2.4121	-6.4224	-3.6656	-4.1213	-4.5375	-4.8517	-6.3112	-3.2271	-2.8727	-6.2611	-4.7752	-5.0287	-1.8918
0.3816	3.8968	1.7653	0.2565	0.86275	3.6807	1.5835	0.63037	3.1554	2.6833	3.0285	-0.066324	0.52426	3.0619	2.1397	2.5028	2.8697	2.2824	-0.020177	2.9303	1.9325	2.6555	2.6595	3.7329	1.8901	-0.12467	0.3436	0.12397	1.3077	3.0203	1.9527	1.9554	1.6859	1.4603	3.4183	0.90336	2.1555	0.44346	1.8774	-0.095063	2.7097	2.1976	-0.97064	1.1695	1.8983	0.58681	1.2971	0.14749	0.81901	0.85254
-5.2171	-4.2386	-5.6081	-6.7218	-7.5097	-3.1973	-5.2346	-4.8124	-4.916	-7.8783	-6.0858	-6.281	-4.3496	-5.8125	-4.9176	-3.7548	-7.5063	-5.1574	-5.8744	-6.6456	-5.4987	-4.3307	-7.7196	-2.5749	-5.0737	-5.7911	-4.5694	-5.1743	-6.3326	-3.8152	-7.173	-4.3977	-8.2125	-4.4365	-5.0247	-4.6397	-5.9002	-4.8979	-6.131	-4.1318	-7.4501	-4.77	-4.4765	-4.0722	-5.6985	-5.922	-6.2017	-5.2053	-4.2891	-5.1617
-0.11581	-1.5114	-1.6614	-1.5165	-3.0718	-1.2742	-3.0091	-0.455	-1.6008	-0.789	-0.28545	-1.9799	-2.0106	-1.2796	-0.91019	-1.8007	0.41268	-1.6144	-4.6949	-4.3427	-1.5573	-0.75609	-2.3454	-1.3786	0.7163	-2.6862	-0.081488	-0.59853	-2.2289	-3.2907	-0.839	-1.9789	-3.1868	-2.8328	-0.77175	0.29839	-0.56981	-1.6543	-0.93565	-0.53746	-1.7343	-2.3547	-1.7767	-2.6647	0.049568	-0.6321	-4.3335	-3.5381	-0.94089	-1.8005
-2.1506	-6.1546	-3.7986	-3.7014	-3.9846	-4.0769	-5.382	-4.6376	-3.4935	-4.0191	-2.6713	-3.6244	-3.9871	-5.9521	-5.9383	-4.1816	-2.5951	-2.9797	-3.4878	-3.0587	-4.3394	-2.3608	-3.3441	-3.2053	-4.0218	-3.0383	-3.6278	-3.8839	-3.6273	-3.1496	-4.8171	-3.1691	-5.9569	-4.2769	-4.4292	-0.59157	-4.083	-1.8002	-3.3375	-4.2032	-3.03	-2.3806	-1.8574	-4.2119	-4.3593	-4.1741	-5.7863	-3.0042	-4.38	-3.8933
-2.7982	-2.9511	-3.5202	-3.8911	-5.0519	-2.794	-1.2515	-4.3954	-1.0081	-3.7641	-2.9176	-4.0899	-1.1528	-0.25936	-1.2866	-3.7403	-2.6911	-2.885	-2.0387	-2.739	-4.3105	-2.7455	-2.0825	-2.5154	-2.2049	-2.4632	-1.9707	-1.111	-1.7886	-4.4149	-2.2794	-2.2745	-2.9199	-2.6556	-3.4407	-0.72869	-5.0685	-2.7429	-3.4747	-3.2413	-1.8313	-2.9141	-2.2267	-2.1597	-1.8361	-2.6232	-1.5228	-0.94188	-3.4027	-3.4198
-17.924	-18.463	-19.854	-20.096	-21.294	-18.955	-22.906	-21.627	-21.354	-20.801	-20.341	-21.164	-21.248	-21.696	-20.461	-21.354	-22.165	-21.1	-19.891	-20.451	-20.033	-20.604	-19.296	-22.283	-21.403	-20.808	-20.229	-19.66	-20.607	-18.499	-19.966	-18.542	-21.915	-21.175	-20.133	-21.204	-19.894	-21.014	-20.138	-20.461	-21.458	-20.477	-20.315	-22.757	-21.383	-20.562	-20.733	-17.855	-21.913	-21.037
-1.1796	-0.47001	1.7962	1.2777	-1.78	-0.50699	-0.63104	-0.62899	0.43022	2.6961	1.4359	-1.4604	0.56295	-0.010905	-1.8467	-1.3421	1.8289	2.2418	1.1213	1.2749	1.8572	1.5681	1.7578	0.15492	0.19485	-0.19682	1.5835	0.75805	2.4913	-1.0976	0.95808	0.0624	2.2201	-2.4552	1.2235	1.7339	2.3166	0.66538	0.12317	0.30191	-0.65556	2.0424	0.41943	-2.513	-0.50713	-1.0624	-0.070679	0.74132	0.26828	1.7449
-8.7454	-8.8816	-7.9303	-9.6903	-7.4781	-8.5725	-11.444	-11.251	-6.7719	-9.5533	-9.4261	-8.2459	-5.7979	-9.9096	-10.444	-6.996	-9.3692	-9.91	-8.7359	-8.137	-7.7004	-7.907	-7.6393	-7.1343	-8.5636	-8.801	-9.0002	-11.241	-10.6	-11.077	-8.3724	-8.9995	-9.6295	-10.248	-9.5212	-9.9362	-7.7967	-9.0215	-4.9271	-11.641	-8.8549	-8.1751	-7.3483	-8.5678	-8.6168	-8.6441	-7.5144	-8.9119	-8.5387	-8.4203
-1.8734	-2.7194	-2.8385	-1.2065	-4.0845	0.036866	-2.2653	-0.67588	-2.8027	-3.4317	-1.0474	1.4643	-1.0873	-2.367	-0.052876	-1.0668	-1.3912	1.2439	-3.2576	-2.0992	1.1462	0.50465	0.062451	-2.1495	-3.1525	-3.0141	-3.4909	-1.4676	-2.0563	-2.2052	-2.5681	-2.3619	-2.0529	-0.85625	1.1489	0.37644	-0.71621	-0.16286	-1.9682	-1.6552	-2.7937	-2.3124	-1.2123	-3.069	-2.7268	-0.53804	-2.7935	-2.1887	-1.7188	-2.3377
9.0399	7.8554	4.7595	7.5228	10.882	6.4293	8.6076	10.388	8.8837	8.6037	8.8456	7.3311	8.3742	9.1258	8.798	7.2413	7.0384	7.2481	7.7071	9.6966	9.7232	10.51	9.7596	10.208	10.42	11.307	9.2722	7.7257	7.1631	6.7371	8.217	8.9868	7.7977	8.6272	9.3676	8.5992	7.9978	8.9496	9.1786	9.1287	9.056	8.3464	7.2383	6.3594	11.483	9.7523	10.155	8.9957	10.198	9.3163
-7.4973	-8.3646	-7.1575	-6.6148	-7.6853	-8.4086	-5.294	-6.6732	-6.8567	-8.9784	-7.4159	-5.0397	-9.5444	-7.2297	-5.7939	-7.6276	-7.7391	-8.8457	-7.3288	-7.9308	-8.6811	-8.9852	-7.2714	-7.0937	-8.0758	-7.1466	-8.7567	-9.9155	-7.1022	-7.2522	-7.6125	-6.9971	-6.119	-7.7696	-8.3852	-7.0576	-7.0218	-7.8634	-8.7253	-8.3137	-8.2869	-8.3896	-8.7797	-8.039	-8.4489	-7.5476	-7.166	-8.4222	-6.8647	-5.7729
9.4129	7.8112	9.4647	7.2144	11.773	10.951	9.0819	10.675	8.7437	8.3672	10.233	10.031	10.331	10.005	7.5107	10.169	10.997	10.133	10.507	10.685	9.7632	10.033	10.68	10.731	11.779	11.116	10.809	11.182	9.7602	7.4402	10.65	10.352	7.4134	9.9248	9.2573	9.9824	9.6143	11.494	8.1719	10.662	9.9441	10.696	10.507	11.312	9.8015	8.3611	9.9207	10.441	9.0865	9.5378
-10.428	-10.062	-10.212	-10.306	-13.305	-10.243	-12.392	-11.886	-11.107	-9.9127	-10.061	-12.033	-12.599	-10.526	-12.451	-10.833	-14.199	-9.9361	-10.144	-11.998	-10.28	-14.978	-13.025	-9.5658	-13.123	-9.6878	-13.899	-11.854	-12.346	-10.066	-13.531	-10.62	-11.525	-12.166	-12.391	-9.6891	-11.744	-11.026	-10.927	-10.523	-13.217	-10.933	-12.404	-12.885	-11.034	-11.2	-12.532	-12.7	-13.493	-11.592
-9.0561	-8.1421	-8.0884	-6.9475	-8.4487	-10.424	-11.185	-7.7072	-8.6297	-10.535	-9.3684	-10.053	-7.6877	-8.3552	-10.143	-9.5823	-8.8474	-9.2243	-8.8009	-10.095	-7.4204	-6.8102	-11.351	-8.8122	-7.9852	-9.7162	-8.9791	-7.3166	-7.8766	-10.229	-8.4957	-8.2013	-11.302	-9.7329	-10.078	-7.6924	-8.2883	-11.006	-7.9076	-7.742	-9.2052	-8.6325	-9.8764	-7.7375	-9.3979	-9.1493	-9.1526	-9.8812	-9.515	-8.1824
-2.6549	-1.5695	-3.118	-2.1374	-2.626	-2.9055	-4.7711	-1.434	-3.5305	-3.0056	-2.0236	-2.4357	-1.6023	-0.29415	-2.0945	-2.7133	-3.0842	-2.6655	-3.3758	-4.3339	-1.5702	-1.6851	-1.7577	-3.6082	-1.1995	-1.4862	-2.5174	-5.0796	-5.8247	-3.9048	-5.4142	-3.0043	-5.7299	-1.8354	-3.9348	-5.1029	-2.1552	-1.3767	-3.5512	-2.8941	-3.1979	-2.3267	-4.564	-3.0524	-3.1713	-3.1495	-4.0694	-4.6089	-4.3059	-0.090599
-8.7873	-12.343	-11.525	-11.74	-10.749	-12.544	-11.289	-11.199	-10.428	-12.693	-14.156	-11.923	-10.689	-11.863	-12.216	-10.358	-11.611	-10.683	-11.462	-13.357	-9.9349	-11.31	-12.379	-8.9358	-11.545	-10.959	-14.561	-13.521	-9.5659	-11.68	-10.98	-12.539	-13.019	-11.082	-12.398	-10.808	-10.432	-11.362	-15.045	-10.54	-11.142	-11.297	-10.98	-9.9761	-11.644	-12.723	-10.354	-10.681	-11.212	-12.965
2.3751	2.7908	5.5817	3.5091	1.4292	2.9613	3.4285	3.8071	2.8899	3.6841	2.8965	3.407	4.398	2.2698	5.4872	2.8837	0.59356	3.0603	4.8156	5.4541	5.0753	4.3392	3.8057	1.8815	3.0819	1.9108	0.6798	3.9406	4.7583	1.1721	4.855	2.1483	4.6982	3.0676	2.3979	3.1788	4.2889	3.3607	4.3662	0.72122	3.1835	3.6155	2.1544	3.2921	3.706	0.22969	3.3091	3.371	3.3782	2.2759
-7.3808	-10.062	-8.0486	-8.3895	-8.6375	-7.056	-8.3108	-9.1199	-8.9977	-10.54	-9.0023	-9.3509	-7.9043	-7.8694	-8.157	-7.7321	-8.2557	-8.8108	-9.0004	-8.6938	-10.4	-7.1032	-9.4454	-10.645	-9.7837	-8.928	-9.4667	-7.2765	-9.6771	-9.6989	-7.1532	-7.8759	-9.3368	-7.483	-8.3876	-9.6569	-8.8294	-9.8505	-6.916	-8.7397	-9.201	-7.7193	-7.2123	-9.7087	-10.488	-8.6505	-8.2105	-9.4823	-9.7754	-10.672
-1.4739	-2.0152	-1.4621	-1.897	0.74788	-0.59321	-0.20669	-2.6049	-2.9882	-1.2374	-2.0177	-1.4897	-3.1133	-1.1286	-1.297	-1.5817	-1.0347	-0.22193	-1.624	-1.0141	-1.9676	-2.5836	-1.4595	-0.91476	-2.8917	-0.29513	-1.1414	-1.5612	-0.75962	-3.2214	-0.1136	-3.4708	-1.1893	-0.32193	-3.4834	-0.36147	-1.1212	-1.5219	-0.92099	-1.0048	-1.5353	-3.7291	-2.7051	-0.25309	0.010958	-2.1652	-1.524	-1.568	-1.0178	-0.75278
-3.4096	-3.1102	0.5745	-2.4464	1.2648	0.49796	-0.16318	-0.85486	-2.3414	-2.2726	-0.091146	-0.43862	-1.3201	-3.0746	-1.6203	-2.1746	-0.13714	-2.9601	-0.050931	0.66406	-1.8217	-3.3925	-0.43196	-0.46714	-2.5242	-2.7681	-1.7947	-2.6955	2.0144	-1.9829	-1.1804	-0.75809	-0.79643	-4.5842	-0.63524	-0.83907	0.51883	-2.2297	-2.1313	-1.1099	-2.8165	-2.9413	-2.3517	-2.8574	-2.4216	-1.9277	-1.9002	-2.591	-0.6978	-1.8394
-3.0398	-3.6613	-3.9046	-5.4927	-3.4617	-3.5726	-3.7704	-2.5297	-3.6016	-4.1815	-4.0443	-1.6552	-3.538	-4.6235	-2.8987	-6.4631	-4.7317	-4.6232	-3.5333	-3.3363	-4.5203	-4.2701	-2.8323	-5.046	-2.0517	-5.6592	-2.9779	-4.8634	-4.4585	-5.7408	-1.6564	-2.2765	-3.9317	-3.415	-4.8829	-3.6008	-2.9644	-3.8748	-1.6836	-4.1734	-5.2022	-4.5172	-3.0677	-0.82324	-3.6566	-5.7439	-3.3436	-1.874	-4.8237	-5.4256
-2.933	-4.4836	-0.46078	-2.5646	-2.939	-2.3693	-3.8685	-6.6052	-2.6224	-6.7707	-4.5274	-0.72215	-2.6011	-4.6174	-3.6651	-2.1152	-1.6805	-3.9448	-1.5997	-3.5451	-2.6359	-3.511	-1.1989	-1.9327	-3.1656	-4.7353	-4.9373	-4.9339	-3.0532	-5.0353	-3.4994	-4.4133	-0.93058	-2.9179	-4.3655	-2.3272	-3.0112	-3.2974	-3.5169	-2.6414	-4.3486	-4.819	-4.871	-1.5758	-4.221	-2.3253	-3.1478	-3.7554	-2.3439	-1.9035
-6.0138	-2.0809	-5.7353	-5.1009	-3.4523	-4.0212	-5.0402	-4.1915	-2.915	-3.586	-5.6907	-5.7609	-5.5723	-4.5096	-5.9589	-4.3014	-2.7187	-5.5211	-4.3552	-1.8609	-2.1215	-5.0706	-6.2769	-4.1127	-3.8167	-2.942	-3.9722	-5.1332	-4.5283	-4.684	-6.8066	-3.8939	-4.71	-4.7983	-4.0745	-3.8772	-5.6664	-5.8287	-2.3606	-4.0978	-2.8207	-3.6039	-5.6064	-5.9251	-6.7621	-4.4049	-4.2357	-3.4921	-3.8285	-3.0485
-1.5681	-1.9949	-2.6537	-1.997	-0.68294	-2.181	-0.63603	-0.37098	-0.23196	-1.1495	-1.661	-0.75826	-0.00046234	-0.30057	-0.85571	-2.1926	-3.3756	-3.0796	-1.3301	-1.5729	0.19654	-3.4482	-0.066468	-1.9091	-3.4134	-1.8771	-3.2007	0.96834	0.32459	-4.4625	-0.10917	-0.50403	-0.2564	-2.3127	-1.6956	-3.1232	1.3184	-0.18371	-1.2088	-2.8217	-2.2846	-0.99675	-3.5091	-0.75232	-2.4808	-1.3539	-0.14654	0.050324	-2.453	-2.6933
-1.3062	1.1236	-1.588	-1.9961	0.42246	-1.5508	0.37141	1.6131	-0.63784	1.1273	-1.2609	-0.85805	-0.29772	-0.89769	0.006753	-1.8596	0.37586	-0.45866	-1.3808	0.057175	0.63926	0.7739	1.9663	-0.54348	-1.8369	-0.095093	-1.728	-0.56043	-0.025489	-0.58825	-0.35157	0.24867	2.5637	-0.068838	-0.26888	-0.31319	-1.9056	1.7026	-0.79707	0.30498	1.1849	-0.49252	-1.0748	0.08791	-0.67777	-1.1096	-3.1806	0.53202	-2.3225	1.9772
4.2065	5.9134	6.4979	5.3735	6.0943	4.1204	5.5288	4.6538	5.2185	5.339	4.7184	6.8972	3.4326	3.6818	3.1857	5.1837	4.1543	5.3593	4.3328	3.5584	4.33	5.1809	3.7974	4.2663	3.0007	4.6022	3.2429	4.2443	7.1672	5.166	3.8645	5.11	5.0218	2.3542	3.7897	5.4093	2.8081	4.3424	4.9234	2.5857	4.711	5.255	4.771	2.6001	3.8789	4.964	5.6368	4.4016	3.5643	3.1364
-2.1102	-4.6381	-2.8611	-5.6213	-3.7789	-4.4934	-4.1909	-4.2283	-4.3622	-6.0437	-5.1803	-4.2975	-3.5923	-2.1324	-5.7137	-3.1601	-4.2128	-4.0924	-3.4868	-3.8984	-3.063	-5.393	-3.2794	-4.1291	-3.3861	-2.7817	-5.0116	-5.713	-4.1848	-3.246	-3.6165	-4.3832	-3.8453	-2.6948	-3.9479	-4.5594	-5.8687	-7.0034	-3.1951	-6.0985	-5.7037	-3.1051	-2.4764	-4.3057	-5.094	-2.4581	-2.732	-2.9077	-3.0916	-2.1079
-11.926	-9.8371	-10.383	-9.4536	-10.59	-13.87	-11.304	-13.151	-10.463	-10.668	-10.914	-12.107	-10.538	-9.8957	-13.586	-11.496	-11.911	-10.866	-11.843	-11.414	-12.689	-15.368	-10.007	-11.469	-11.565	-12.662	-12.838	-10.664	-14.259	-13.742	-11.328	-13.888	-11.471	-12.452	-14.14	-13.167	-9.9916	-13.672	-14.969	-11.008	-11.759	-13.394	-11.9	-12.229	-12.763	-13.667	-11.548	-11.036	-12.426	-12.021
-1.8666	0.30782	-1.0881	-1.6501	-0.40038	-3.1809	-2.98	-1.1178	-0.53729	0.96374	-1.1173	-1.2759	-2.1291	-2.0994	-1.1809	-1.5557	-1.3136	-3.4981	-4.9994	1.5622	-1.6827	-2.2856	-0.070935	-2.361	0.91125	-1.5312	-1.8222	-3.2901	-1.8527	-1.1167	-1.486	-0.98676	-1.0694	0.44456	-0.92575	-0.75768	1.1232	-1.596	-1.5595	-0.3343	-0.0051804	-1.6248	-2.0674	0.17041	-1.0857	0.15536	-3.2837	-2.0857	-0.27862	-3.1161
-7.3855	-6.804	-7.8203	-9.0971	-6.9646	-7.0996	-6.5298	-8.6479	-5.8648	-8.1932	-6.244	-9.8328	-5.6668	-8.5683	-5.8314	-8.7197	-7.2333	-10.367	-7.4059	-4.5888	-9.1993	-4.82	-8.152	-7.3068	-8.0141	-7.3156	-6.7405	-7.8753	-5.3698	-7.1684	-8.6902	-9.663	-9.8087	-7.4388	-5.6048	-9.4391	-10.506	-7.0022	-9.9959	-9.0312	-9.7174	-6.1879	-7.1188	-8.5424	-6.7187	-8.9566	-11.415	-9.2363	-8.1002	-8.0717
-20.723	-20.944	-19.123	-21.506	-19.401	-19.721	-22.421	-22.524	-20.118	-21.822	-20.289	-19.375	-20.706	-16.726	-21.344	-17.515	-21.517	-19.347	-19.45	-20.394	-21.82	-22	-21.043	-19.579	-21.718	-20.548	-22.312	-21.257	-21.868	-20.176	-20.97	-22.233	-20.108	-21.64	-20.823	-20.942	-22.749	-19.796	-21.187	-21.055	-21.785	-20.934	-20.91	-19.708	-21.099	-20.888	-21.571	-20.755	-21.197	-23.45
-11.767	-12.677	-13.213	-9.597	-13.912	-11.499	-12.381	-12.162	-12.736	-13.151	-13.802	-14.213	-11.659	-13.153	-12.347	-12.347	-11.828	-11.061	-11.582	-15.41	-14.379	-13.911	-13.943	-12.617	-13.064	-13.079	-12.306	-13.03	-17.135	-13.315	-13.39	-11.635	-11.466	-15.063	-12.885	-16.702	-11.002	-14.014	-14.924	-11.429	-13.802	-14.613	-12.532	-12.867	-13.814	-14.289	-15.354	-15.253	-13.828	-14.45
-0.16093	-2.7017	0.56606	-0.63519	-0.27894	-1.9671	0.34083	-1.0726	-2.579	-0.054546	-0.97335	-2.6518	-1.4722	-0.14196	-0.50938	-1.4388	-2.8995	-2.6063	0.10313	-0.54577	-1.4713	-1.6454	-0.4	-1.753	-3.0622	-1.2368	-1.9049	-1.7991	-1.4492	-1.0623	-2.5046	-2.6672	-3.0875	-1.2311	-0.68984	-2.2739	-1.3939	-2.2599	-1.6773	-2.4517	-1.3353	-0.96085	0.44576	-0.64458	-0.60014	0.8426	-0.14717	-2.2045	-1.5978	-1.6547
-10.344	-12.574	-10.767	-13.222	-10.524	-10.649	-12.448	-11.778	-11.219	-9.0631	-13.223	-10.859	-11.456	-12.042	-11.6	-12.013	-10.609	-10.083	-13.198	-13.215	-10.291	-12.386	-11.842	-11.536	-10.317	-12.908	-11.242	-11.472	-10.568	-10.353	-9.3658	-12.374	-10.21	-9.089	-11.026	-12.998	-10.854	-10.992	-11.508	-11.086	-9.7801	-12.636	-9.6703	-12.499	-9.7766	-10.758	-10.457	-11.308	-10.277	-10.659
-2.2052	-3.5508	-2.9954	-2.0765	-3.4854	-4.0491	-1.5629	-3.3543	-3.524	-3.7523	-2.9682	-4.2219	-1.5149	-1.1854	-1.8596	-2.597	-3.2124	-3.3771	-2.095	-4.1541	-3.9878	-3.3338	-4.4696	-5.0358	-1.4473	-3.3236	-3.7697	-3.5153	-2.2002	-1.717	-4.0249	-1.4863	-3.4784	-4.0224	-3.6882	-2.1519	-3.7321	-1.3103	-2.0701	-1.7742	-3.3993	-4.1168	-2.2558	0.68121	-4.2829	-5.4939	-2.4347	-1.1242	-1.8298	-2.8989
6.6751	6.8043	9.3052	7.6884	4.3627	8.153	7.5695	9.1792	9.75	9.0917	9.2333	7.2167	5.5304	6.7043	7.8616	10.156	6.8421	6.5235	6.3973	7.281	9.4987	10.16	8.8659	6.5561	8.2536	10.442	10.161	8.9906	9.2453	7.9476	7.8618	10.311	6.9925	9.1297	8.2678	10.282	7.9025	7.5072	8.6744	10.654	11.244	8.5473	6.2406	9.0544	8.2191	7.7998	7.537	6.8167	9.4811	8.0115
-12.944	-16.104	-13.963	-10.57	-13.432	-12.506	-13.973	-13.029	-12.667	-12.103	-14.971	-11.641	-9.6279	-15.362	-13.059	-13.043	-12.951	-14.536	-15.545	-12.94	-13.92	-12.298	-10.799	-13.536	-12.829	-11.321	-14.267	-14.213	-11.805	-11.991	-13.72	-13.786	-13.472	-14.162	-13.029	-12.031	-14.261	-13.551	-12.204	-10.807	-13.351	-15.261	-13.947	-14.435	-14.012	-11.963	-11.627	-12.76	-13.072	-12.035
0.35453	2.0701	1.243	1.0344	-0.33413	1.6243	0.25849	3.1882	0.026576	3.2381	0.56732	2.4093	2.4343	0.246	3.6064	2.9264	1.7407	3.2527	2.9242	1.6353	3.3857	2.2032	3.2479	1.0997	1.8846	3.0906	1.1911	2.7106	2.4635	2.5246	1.1608	-0.27815	4.0787	0.71397	-0.99261	0.36598	2.0061	2.6982	1.5766	-1.0605	1.7172	2.0633	2.3373	2.3439	1.4391	3.4087	2.1956	3.2789	2.2868	0.38586
-4.088	-1.0436	-0.74709	-1.5269	-1.967	-3.6728	-2.4903	-3.9151	-2.6162	-4.172	-1.9682	-3.2345	-1.4941	-4.0701	-3.3946	-1.6951	-4.1062	-4.8921	-5.3515	-2.9	-4.8956	-2.9207	0.057308	-1.9162	-3.577	-2.5672	-2.5827	-2.4272	-0.93567	-3.21	-1.6475	-1.4694	-1.7346	-2.107	-3.6329	-2.9104	-2.1286	-3.8853	-3.3124	-1.7942	-2.1607	-2.2284	-2.8453	-1.5452	-3.1801	-2.0811	-1.6679	-3.1493	-3.1467	-2.8858
-10.374	-9.2584	-10.723	-10.874	-9.2855	-9.9199	-9.7123	-10.317	-12.86	-8.8994	-9.61	-9.0996	-9.0871	-10.162	-9.7822	-9.1376	-11.126	-9.0241	-10.293	-9.8679	-10.334	-8.5132	-10.503	-9.6805	-10.304	-9.3108	-7.7825	-8.7457	-9.012	-11.169	-10.76	-9.5815	-12.476	-12.378	-11.548	-8.9153	-10.949	-10.771	-10.934	-10.894	-9.3207	-8.6701	-11.092	-9.3108	-11.492	-9.78	-11.563	-9.8336	-8.9247	-12.34
2.2207	2.4002	1.7021	1.2927	4.1182	1.2433	2.5338	2.1059	3.4437	2.7903	3.3346	2.6784	3.8042	2.4598	3.1938	0.43208	2.2302	2.0374	5.3286	2.2761	5.0331	-0.19125	3.1128	2.5076	1.5269	3.1111	1.0963	1.0711	3.7298	1.719	3.2899	2.2842	3.3455	4.1289	1.3875	2.372	3.6307	3.9801	2.9396	2.1873	3.1312	2.4608	1.3189	3.3796	4.2063	2.1086	4.4519	1.7231	3.7529	0.71376
-9.9858	-6.6167	-6.5552	-11.819	-7.9804	-9.3875	-8.686	-7.3806	-10.134	-7.1524	-8.2296	-12.179	-8.9945	-8.1243	-10.436	-12.228	-10.518	-9.8159	-9.1241	-6.9304	-9.3473	-9.067	-10.94	-10.76	-10.233	-9.955	-10.448	-9.9445	-9.5658	-8.9496	-7.7916	-8.8018	-8.079	-7.8718	-9.6453	-10.066	-9.5524	-8.8991	-7.6518	-11.406	-8.3622	-9.1504	-7.4672	-7.6236	-8.1419	-10.181	-10.823	-10.456	-9.5137	-8.6537
-2.4298	-1.4214	-2.4053	0.93213	-3.1635	-1.7965	0.092704	-2.1285	-3.2325	-0.3964	-0.61252	1.2145	-2.0873	-2.5943	-0.7734	-2.7622	-2.0303	0.1916	-1.8033	-0.079791	-1.9839	-0.42024	-0.79177	0.13494	-1.4535	-0.54449	-1.6488	0.90053	-0.12633	-0.69067	-0.1273	-0.68162	-1.004	-0.1825	0.71674	-0.31264	-0.82594	-1.6672	1.1899	-0.86708	-1.3165	-1.7741	1.059	-1.801	-1.2274	-0.61052	-2.9957	0.17923	-0.2273	-0.045492
1.2734	-0.86561	2.3461	-0.069759	0.2775	0.34361	0.67022	0.66056	-1.453	-1.3687	0.41418	0.30497	-0.81422	1.4289	1.4613	0.7533	1.4525	-0.0065668	0.48819	1.1743	1.4563	0.54508	1.0536	-0.028227	-0.9335	0.73839	-0.32615	0.71021	1.844	1.2497	1.6296	-0.091772	-1.2155	-0.98953	1.9945	-0.30155	1.219	-0.32986	1.3053	-1.5003	-1.0841	1.0344	0.79684	1.6886	1.1425	1.575	1.3018	1.521	2.8456	0.67953
-3.8156	-4.6976	-4.3085	-2.7374	-5.0627	-3.7815	-3.0985	-4.4805	-0.73972	-3.7963	-3.89	-2.5792	-3.5219	-2.2261	-2.7977	-3.2512	-2.5876	-2.9336	-3.2733	-3.3513	-5.1117	-3.858	-4.4466	-4.3531	-3.0363	-3.3237	-3.0349	-2.2724	-2.4678	-3.9015	-3.6919	-4.202	-4.585	-0.96092	-3.5955	-4.0548	-2.7069	-3.4912	-1.0537	-4.8898	-4.953	-2.536	-3.486	-4.2119	-1.7392	-2.8157	-1.9763	-3.7646	-2.9489	-3.2123
-1.3256	-2.8412	-2.4011	-0.088581	-3.3151	-2.529	-1.1275	-1.2825	-1.162	-1.2422	-1.8147	-2.5849	-0.29434	-2.7762	-0.50021	-1.8889	-0.40697	-0.90908	-1.7171	-1.9088	0.23077	-2.4449	-2.8233	-3.4772	-0.33306	-0.14592	-2.4629	0.7761	-0.87003	1.7077	-3.4774	-0.56677	-1.7042	-2.0896	0.17941	-1.6441	-1.6969	-2.7843	0.19427	-0.94036	-3.6452	0.61741	-2.5792	-0.5348	-0.53543	-1.8312	-0.41808	-1.742	-3.1214	0.17007
-13.799	-13.921	-13.838	-15.537	-14.826	-12.83	-14.294	-15.709	-16.529	-16.772	-13.589	-14.389	-16.624	-13.282	-15.537	-15.838	-13.805	-15.722	-13.31	-13.835	-13.851	-14.528	-14.944	-15.524	-13.245	-14.464	-13.987	-16.08	-14.745	-14.295	-15.074	-15.851	-15.286	-16.448	-14.072	-13.414	-14.925	-14.78	-14.404	-15.951	-14.361	-14.38	-12.36	-14.59	-16.226	-14.741	-13.396	-14.737	-12.804	-15.133
-9.4257	-8.5295	-10.63	-11.606	-6.776	-6.5721	-9.2533	-7.3617	-7.772	-10.349	-9.0426	-8.5975	-9.8792	-9.093	-10.221	-7.8542	-9.9285	-10.352	-8.2021	-8.1696	-9.3257	-7.4707	-9.5147	-9.0923	-7.3554	-9.8303	-10.587	-8.9325	-8.8382	-8.3307	-10.418	-10.943	-11.842	-7.7963	-7.2915	-9.9093	-8.8279	-8.7908	-7.9363	-8.5737	-8.838	-9.1717	-10.035	-8.6752	-9.3721	-9.7379	-10.034	-9.6601	-11.397	-8.2509
-10.857	-13.761	-14.185	-11.493	-10.144	-12.887	-11.339	-10.56	-9.7723	-9.775	-9.9494	-12.02	-10.792	-13.089	-14.225	-12.024	-11.736	-12.286	-8.3801	-12.676	-10.398	-12.259	-12.39	-12.199	-12.103	-9.7186	-12.787	-9.3044	-11.617	-11.826	-12.442	-11.653	-10.998	-11.108	-10.442	-13.396	-10.931	-8.4787	-11.932	-11.918	-11.422	-11.44	-12.78	-11.967	-11.414	-10.469	-11.286	-10.42	-11.047	-11.699
-11.203	-11.929	-11.113	-9.0305	-9.7316	-9.8329	-10.402	-13.264	-10.614	-11.437	-10.123	-11.22	-9.0624	-12.548	-9.6719	-10.327	-10.556	-8.2738	-10.481	-10.278	-6.8272	-7.9431	-7.5	-13.774	-9.9737	-8.257	-9.9335	-8.5352	-10.555	-12.13	-11.882	-12.019	-10.655	-10.795	-10.593	-8.4726	-10.009	-10.396	-7.3714	-13.72	-10.029	-13.101	-10.62	-10.636	-8.5456	-10.286	-9.6676	-10.888	-10.183	-12.252
0.80771	0.44252	-2.0237	0.55671	0.92796	-1.1254	1.0397	0.78591	-1.1456	-1.4982	0.88518	-0.59142	-2.0538	-1.3576	-0.27061	0.40335	-3.3386	0.68658	-1.5561	0.53873	1.1922	-0.35164	0.75179	1.3655	-0.48199	-0.1069	-0.11425	1.1508	0.59441	1.0953	2.1926	-0.53686	0.70111	-0.67882	2.1642	1.4043	-0.071074	0.33724	1.1481	0.064343	-0.70629	-0.027108	-2.893	-1.2992	0.77893	0.030335	-1.291	-2.0368	0.36804	-1.324
-22.267	-24.565	-22.865	-22.516	-21.362	-20.36	-22.03	-20.605	-24.055	-23.655	-21.613	-20.68	-23.242	-21.292	-20.771	-23.026	-22.591	-23.168	-22.338	-24.08	-21.373	-20.775	-22.67	-24.733	-23.261	-19.72	-22.162	-22.622	-20.647	-21.591	-21.649	-22.309	-20.354	-20.167	-22.038	-22.42	-22.84	-21.619	-20.704	-22.945	-20.696	-21.659	-22.905	-23.867	-20.94	-21.921	-23.822	-25.342	-22.395	-20.436
-7.8084	-12.328	-8.9297	-12.93	-8.5334	-11.682	-9.7404	-10.205	-13.534	-10.203	-11.244	-10.169	-9.4181	-12.79	-8.1201	-11.826	-11.232	-12.426	-8.824	-11.104	-11.438	-10.174	-10.987	-8.785	-11.413	-9.5301	-8.782	-11.012	-11.472	-12.205	-11.109	-10.698	-10.299	-10.477	-9.205	-8.5273	-11.564	-9.1589	-9.8049	-12.021	-13.133	-10.702	-10.554	-12.277	-11.614	-12.321	-10.734	-12.363	-9.9201	-9.6026
-4.0918	-2.8046	-2.9336	-1.1228	-3.7724	-0.12383	-1.0287	-1.3277	-2.929	-2.5425	-2.3734	-3.4218	-3.6257	-2.5047	-3.2956	-3.6778	-1.5385	-2.6373	-2.7513	-2.8866	-2.4506	-1.9442	-1.4615	-3.4916	-2.833	-2.6406	-1.5102	-4.5113	-1.6683	-3.3474	-2.8149	-3.7666	-1.7535	-1.6304	-3.5477	-1.3769	-2.057	-3.6063	-0.69026	-2.0337	-3.3157	-1.5831	-2.7288	-1.2931	-3.8135	-4.5696	-0.32676	-4.9145	-3.6758	-1.8443
4.1579	5.5783	5.575	5.4784	4.7002	5.3531	5.4141	6.3705	4.0829	7.51	6.3667	5.8735	6.2113	5.379	7.0136	4.7092	9.4527	7.1216	6.5275	5.5696	8.0511	6.0317	6.5371	6.1794	7.2205	4.3434	6.3361	4.665	4.5986	5.1806	5.5813	5.5514	5.0583	3.5615	6.6014	7.1031	5.9711	8.8138	6.299	2.9424	5.5909	4.8924	4.2639	7.507	6.7805	6.5504	6.8645	5.7871	2.654	4.2374
-12.792	-10.019	-11.389	-13.492	-12.209	-12.275	-13.571	-10.583	-11.125	-9.8177	-13.002	-12.214	-13.811	-10.801	-11.239	-11.698	-11.268	-10.106	-11.542	-12.929	-13.273	-10.248	-10.572	-9.3473	-12.144	-9.1801	-12.964	-11.147	-11.613	-13.347	-9.1368	-10.521	-12.049	-11.658	-11.84	-7.9943	-12.61	-9.5159	-11.522	-10.568	-13.205	-9.5686	-13.215	-12.027	-10.115	-9.8339	-9.9077	-12.022	-9.9682	-12.357
-2.7185	-3.9915	-2.2073	-2.9649	-1.1355	-5.4823	-2.8038	-3.17	-3.2914	-3.2476	-4.2161	-2.2504	-3.0237	-2.5917	-1.2957	-3.1329	-3.3353	-2.7955	-3.646	-1.829	-1.447	-1.6087	-2.2453	-2.4468	-3.8959	-5.2381	-1.6732	-2.6627	-1.189	-4.9129	-2.5573	-3.8022	-2.8844	-2.2666	-1.5739	-2.8764	-3.8257	-4.9557	-1.6382	-1.0885	-2.5874	-2.4626	-3.6845	-2.1361	-3.7674	-3.2426	-2.7798	-1.4072	-2.106	-1.6714
5.4138	4.9467	1.9412	3.5256	4.02	3.0885	5.47	3.5846	4.739	5.6465	3.5543	3.7385	4.1692	6.3244	3.0714	4.7498	5.826	4.0799	4.2367	2.0733	4.2863	4.0045	5.4616	4.8178	4.4478	3.5055	2.7948	3.1685	2.9386	4.5395	2.7572	5.4053	5.1113	2.8297	4.7764	6.7787	2.7921	5.4842	5.9795	3.5249	6.4129	2.0778	4.2607	4.2978	4.5697	3.9173	6.2124	4.1187	5.5593	6.0758
-3.609	-0.19688	-2.8807	-2.3256	-3.421	-1.0386	0.30902	-1.185	-0.68689	-2.2168	0.35413	-1.9592	-1.5202	-2.6787	1.3364	-1.9986	-3.0257	-0.011297	-2.4699	-2.0082	0.72701	-2.1787	-0.28077	1.0322	-2.0775	0.11057	-2.2606	-0.54967	-1.3098	-3.6562	-1.9821	-3.1965	-1.8644	-1.0488	-0.96257	-0.97304	-1.6218	-4.1082	-0.88118	0.082439	-1.226	0.15634	-1.4689	-3.7096	-1.4754	0.54792	-1.9581	-1.0491	-3.8253	-3.1391
-4.6984	-5.3397	-4.7035	-5.1068	-6.5818	-1.9027	-2.4188	-4.2068	-5.344	-4.8353	-3.0722	-2.9031	-2.8562	-4.6903	-3.387	-6.0205	-6.1097	-5.2878	-2.8531	-2.5324	-4.2624	-5.7203	-4.4724	-6.034	-6.8675	-5.8871	-3.2521	-5.4372	-4.9003	-5.7689	-5.641	-8.2088	-5.7207	-2.7185	-5.8511	-1.2723	-2.8955	-3.4445	-5.6245	-4.3094	-5.5391	-5.4915	-5.9677	-3.1641	-5.0695	-3.8661	-6.4697	-4.0405	-5.1469	-5.9326
-2.6664	-3.4262	-4.5366	-4.773	-2.9484	-2.5798	-5.0027	-5.029	-1.3916	-4.1235	-4.3621	-2.5611	-2.6408	-3.6565	-3.6449	-4.1192	-2.8583	-4.1539	-3.7209	-3.8304	-2.2917	-2.8788	-3.1389	-3.7757	-3.7255	-6.9352	-2.9838	-4.1414	-3.9082	-2.9465	-3.5553	-5.7289	-4.5484	-5.8745	-3.5303	-3.431	-3.5519	-5.6933	-5.0194	-4.8466	-2.5917	-3.4844	-3.6016	-3.386	-2.9059	-4.1959	-3.8286	-3.873	-4.8306	-4.3958
1.5781	4.1156	2.2059	2.1142	2.1191	3.4171	1.4287	5.1897	4.0256	3.177	3.1184	4.4174	-0.86728	3.3153	1.5083	2.3073	3.9294	1.5277	5.1947	4.1321	3.6083	3.9016	3.3452	1.8585	3.2437	2.1083	2.2542	4.9009	3.149	3.7495	1.4932	4.363	3.356	3.5374	1.7981	2.9526	6.6445	3.6045	2.6645	3.5552	1.0568	4.301	1.9843	4.2165	3.16	3.2896	2.0049	4.4882	0.73622	2.2071
-1.5248	-1.5992	-2.6033	-1.8027	-1.3199	-3.288	-0.062066	-2.1098	0.1917	-0.81499	-0.8771	-2.7009	-0.90066	-1.5271	-0.91562	-4.8339	-0.75319	-3.3058	-1.1596	-1.5586	-0.29049	-1.5161	-2.9923	-1.7664	-2.2506	-2.99	0.55389	-0.39788	-2.0274	-1.6175	-1.8162	-4.0255	-0.13843	-0.40399	-1.2636	-1.0437	-2.5695	-2.4377	-1.4615	1.0037	-0.75776	-2.3512	-1.6525	0.31389	-0.83693	-1.6262	-2.3196	-2.2072	-1.4414	-2.2864
-3.0973	-2.3555	-4.6709	-4.7884	-4.6399	-4.0043	-3.7483	-5.7599	-3.8717	-4.5388	-6.0055	-4.2533	-5.2286	-3.2345	-3.1855	-4.7393	-3.9882	-4.8079	-4.4006	-4.6139	-4.7471	-4.2029	-4.4139	-4.4484	-3.7312	-5.4314	-5.2581	-4.4885	-4.0471	-6.8437	-4.9633	-2.7387	-2.5581	-5.6836	-5.0969	-3.5792	-3.7885	-2.8976	-2.3291	-4.435	-3.321	-4.4975	-3.6402	-4.081	-6.3213	-4.6344	-1.5223	-3.451	-3.2115	-5.4076
0.63236	1.4655	1.1667	0.7439	1.5614	4.013	2.1692	0.30364	2.4235	3.4004	2.8837	4.5617	2.331	2.4209	3.6637	2.1818	0.44979	-0.15717	-0.19939	1.1506	2.2286	1.1725	1.5401	0.087716	2.4706	-2.5853	2.7716	1.323	0.99348	2.9804	-0.28755	1.7938	2.4567	0.093724	3.5875	2.2947	0.70971	0.56137	1.7816	2.6862	2.0968	2.0818	1.0832	1.638	1.4479	0.96202	0.77297	0.31475	0.70145	2.7982
1.0181	0.056191	2.1203	-0.38344	-0.39638	-1.1866	-0.12941	0.078614	1.7374	1.7946	0.53426	1.8162	1.2535	1.2314	1.2833	0.89289	1.7993	-0.22989	2.9065	0.78198	2.7907	0.82842	1.3592	-0.67151	-0.36328	1.4005	-0.35438	-0.23197	-0.56659	1.1333	0.97395	-1.0921	-1.4115	-0.20151	1.4479	-0.14256	0.83465	1.9474	-2.1453	-0.78007	-2.1809	1.0941	-0.17312	-1.0818	-1.5483	-0.89107	-0.92676	0.54321	-1.2028	0.03065
7.3098	6.1889	4.7303	7.2085	7.35	5.3762	6.6251	4.8442	7.018	4.922	6.5819	6.3871	7.2086	5.8001	5.5465	5.7389	9.8061	8.8023	7.5766	8.0106	4.6558	5.8012	7.9094	8.1855	5.0197	8.6423	8.4509	8.4833	5.7992	6.8913	7.3696	9.6342	7.4404	7.2881	6.7614	8.2261	6.9188	8.3314	6.0322	8.8115	7.1417	6.0092	8.2082	7.0103	6.3345	9.1394	5.1872	7.1342	7.9238	6.3852
0.4862	0.39288	1.7839	1.0626	-1.2045	0.69253	0.10704	2.1425	-1.1424	-0.40527	-1.0219	-0.20951	-0.30317	0.0071093	-0.79628	3.9973	0.16774	1.231	0.90489	-0.46867	0.607	-0.32589	2.0148	-1.1224	1.2772	-2.1399	1.3323	0.60455	-1.048	-0.26786	0.74295	3.4588	0.86301	0.93369	0.56753	-0.019639	0.1238	1.6462	0.74363	-1.53	0.082491	-0.74787	2.0959	0.086591	-0.89855	1.76	1.398	0.87998	-1.2813	-0.014201
-2.9655	-4.1802	-3.332	-3.5576	-2.3634	-4.1556	-2.8375	-3.2094	-3.2204	-3.3642	-2.1756	-4.5493	-5.7588	-1.1891	-2.1289	-1.9337	-4.2205	-1.5527	-6.0555	-4.026	-2.419	-0.25321	-4.4895	-2.2944	-2.6567	-1.8448	-2.2597	-1.1095	-3.5941	-4.5468	-1.8857	-4.3827	-2.0366	-4.1824	-2.4157	-3.6557	-2.6369	-2.6566	-0.96243	-1.1333	-4.8958	-5.3712	-0.63346	-3.3544	-1.1696	-4.5433	-3.1234	-4.8954	-3.678	-5.2181
-9.9082	-11.16	-10.872	-12.167	-11.186	-9.7458	-12.307	-10.26	-8.7513	-10.717	-10.381	-12.35	-11.989	-11.639	-11.907	-13.347	-10.592	-9.0232	-12.437	-13.947	-10.995	-11.39	-11.155	-12.231	-12.738	-8.8213	-12.107	-11.123	-12.21	-12.251	-10.029	-11.865	-8.7735	-9.8214	-11.106	-11.741	-11.064	-13.346	-12.669	-13.272	-10.39	-9.6139	-11.139	-10.532	-9.8805	-10.892	-11.06	-9.3901	-11.748	-11.28
0.32354	-0.30882	-2.0481	-2.2479	-3.0187	-0.78224	-1.8623	-1.6744	-1.7028	-3.4452	-2.7921	-0.73533	-1.0368	-2.3334	-0.70481	-1.7284	-0.99933	-1.7694	1.1467	-1.0156	-2.1231	-1.973	-0.66468	0.40827	-1.2705	-0.84869	-1.0562	-2.4459	-0.34485	-0.62146	-0.47582	-0.18142	-2.4383	-1.5703	-2.3318	-1.7652	-1.9418	0.33724	-2.8266	-2.2784	-2.4231	-0.2789	-1.1563	-1.61	-0.67059	-2.0222	-0.36001	0.13755	-2.4661	-1.2548
6.4265	6.0328	3.0137	6.8142	4.3605	3.4504	2.5687	5.3051	2.3706	5.3768	3.9763	1.9426	3.1309	6.5134	4.7204	4.0207	3.2779	4.0669	6.3081	5.7751	4.9773	6.1759	2.4366	3.2169	4.7704	3.5784	3.6069	3.2759	5.3356	2.0892	3.5957	4.3931	2.7743	5.5464	2.3131	2.6559	2.6095	2.4448	1.981	4.2075	5.7317	3.3939	6.0204	6.5946	5.0511	2.9715	5.8694	4.4291	5.88	5.8881
0.40429	-0.51496	0.10048	1.0827	1.6702	-1.7842	2.5715	-0.89673	0.20434	0.65401	0.27932	0.31694	-0.085253	0.52564	1.6892	-0.15352	-0.83813	0.062824	2.8066	-0.39436	1.1606	-1.0828	-1.5889	-0.86939	-0.18349	0.38171	-0.068459	-0.63435	0.36378	-0.32757	-0.77241	-0.011619	0.47854	-1.4198	0.49908	-1.2125	-0.19776	3.5568	0.39094	3.4603	-1.4656	-1.4927	-0.22327	0.45472	-0.49945	0.18734	0.25887	1.1166	-0.040291	1.1869
-2.4222	-6.3375	-5.207	-1.8032	-3.4881	-3.388	-3.2781	-5.4011	-3.5176	-2.3839	-2.7287	-5.8549	-3.9116	-1.9702	-4.6631	-3.0869	-4.7508	-4.3764	-4.4153	-2.1282	-4.2045	-5.3095	-6.0826	-3.8643	-4.2541	-4.5768	-4.1622	-2.4669	-4.1593	-2.6489	-3.1733	-4.7749	-3.9552	-3.8988	-6.1331	-2.436	-5.3657	-4.9489	-2.4914	-5.0641	-2.238	-4.161	-2.5237	-3.6688	-4.5354	-4.3681	-4.7178	-5.0263	-4.8644	-3.6134
-3.2313	-1.5678	-0.17347	-0.026133	-3.1064	0.47018	-1.1903	-1.5855	-1.9159	-0.41817	-0.7441	-2.4527	0.039947	-0.19279	-2.2215	-0.72125	-1.0677	-1.2455	-1.6639	-1.7462	-2.1817	-2.8858	-4.066	-1.9031	1.298	1.3175	-1.1412	-1.402	0.53734	-0.35923	-0.18751	-0.8486	-2.3395	-0.63582	-1.1255	-1.8854	-1.4678	-2.2877	-3.0561	-0.50638	-4.1225	-3.6567	-0.3486	-2.1288	-1.6807	-0.31871	-1.405	-2.6845	-1.9828	-0.62341
-3.3271	-2.6503	-2.3143	-1.1464	-1.3686	-2.1997	-4.2279	-0.18123	-1.7656	-4.5848	-1.546	-1.0776	-2.1382	-0.48037	-2.4996	-3.0093	-4.2655	-1.8591	-4.8542	-0.84954	0.46873	-2.4001	-1.7757	-1.143	-2.1594	-1.2653	-0.74999	-0.59006	-0.75639	-2.4819	-0.81481	-2.5031	-3.1373	-1.3713	-2.8742	-2.5747	-2.4191	-1.1318	-0.71171	-1.2553	-2.5302	-3.9533	-4.0366	-2.4115	-3.2829	-2.7048	-2.6225	-1.0442	-1.2487	-2.4422
1.016	0.32364	0.05018	3.1015	-0.95298	2.2914	0.72377	2.0446	2.8442	1.7339	0.55589	2.6838	1.2067	2.0851	1.9912	3.7949	1.6007	0.26771	-1.2422	-0.077199	2.6141	3.6545	0.95857	1.1648	2.1019	2.2133	3.0307	1.1068	-0.50522	0.84269	0.33217	3.7727	0.75348	3.2976	1.5468	0.84736	-0.013949	1.0578	3.4936	1.9383	0.087413	0.14056	2.0725	0.66268	1.935	0.81049	0.040715	1.4766	1.7875	0.038717
-9.933	-10.072	-9.5396	-9.1162	-7.926	-9.5543	-11.968	-10.643	-10.239	-10.615	-10.45	-10.61	-9.553	-10.795	-9.0966	-8.5308	-10.204	-10.71	-12.631	-9.5222	-10.149	-11.347	-10.186	-12.114	-10.436	-9.1702	-11.609	-11.888	-10.074	-11.259	-13.628	-10.196	-9.8841	-10.961	-11.6	-10.936	-11.147	-9.8259	-11.288	-10.116	-13.981	-11.454	-10.325	-11.055	-10.446	-10.338	-8.0959	-11.139	-10.327	-10.349
-11.481	-10.517	-12.568	-13.005	-11.537	-11.305	-13.567	-11.419	-9.9921	-12.556	-11.635	-12.486	-12.34	-11.701	-12.384	-10.188	-11.227	-12.545	-12.227	-10.444	-13.427	-12.23	-10.282	-9.956	-11.306	-12.195	-11.368	-11.819	-10.093	-11.951	-11.569	-14.259	-12.305	-10.525	-11.13	-11.953	-13.197	-9.4196	-12.771	-10.579	-9.9778	-10.494	-13.286	-12.038	-13.407	-11.049	-10.529	-10.145	-11.623	-10.913
-0.30519	-2.2216	1.5876	1.692	-0.11478	1.458	-1.1445	-2.3794	0.095921	-2.1117	-1.017	-1.5111	0.37045	0.37167	-3.4465	-0.58338	-2.6869	-1.3443	-1.9859	1.12	-0.81681	0.23954	0.89018	-1.1198	-0.73237	-1.1196	-1.5628	-2.0436	-3.4167	-2.8919	-0.52349	-1.3194	-1.8642	-1.9745	-1.9824	-2.3547	0.58864	-0.67011	0.020679	-0.17416	-3.0707	-0.31072	0.45772	-1.9822	1.3211	-2.2878	-1.7697	-0.79751	-0.59836	-1.6671
-5.8075	-2.996	-4.4847	-4.6268	-3.9436	-3.3344	-3.0574	-6.3118	-4.1817	-4.3087	-4.4743	-5.9687	-4.7958	-3.8237	-4.2348	-4.4917	-1.757	-4.6743	-4.7517	-4.9636	-3.2993	-5.7529	-3.4054	-6.1166	-3.0093	-4.7298	-2.4382	-4.0609	-5.9484	-4.6255	-3.5942	-3.0563	-5.1417	-4.8804	-4.1722	-6.0794	-6.1623	-5.7929	-4.7954	-1.7248	-3.3225	-4.7416	-4.1139	-4.4267	-3.4159	-2.9933	-4.5194	-3.9297	-5.1482	-3.8569
-10.501	-11.801	-7.8595	-9.1534	-11.248	-10.305	-8.854	-6.7196	-12.08	-12.051	-10.273	-10.629	-10.47	-10.16	-10.25	-11.468	-9.0293	-10.683	-10.559	-9.9881	-10.307	-8.6459	-9.7016	-10.36	-11.7	-10.751	-9.0052	-12.384	-9.6194	-10.427	-11.965	-9.9134	-10.114	-9.8247	-11.671	-9.7149	-9.581	-11.835	-8.247	-10.478	-12.044	-10.282	-9.2056	-10.957	-10.38	-9.7857	-11.999	-8.1159	-10.453	-9.8457
-3.1672	-3.5893	-2.706	-3.1737	-2.7445	-3.6783	-3.2397	-3.427	-3.3106	-3.6292	-3.7115	-4.8685	-3.7464	-1.7977	-4.4219	-2.1176	-2.1547	-5.445	-2.1965	-6.9472	-2.0005	-1.9147	-3.7931	-2.7446	-3.4679	-5.8108	-3.9479	-2.4632	-3.469	-2.4522	-3.7474	-3.3039	-3.7998	-3.5281	-4.6654	-4.3469	-6.7793	-3.2782	-3.018	-3.764	-3.7964	-2.0098	-4.6729	-3.0041	-5.204	-2.7959	-4.9551	-5.0117	-3.653	-3.8337
-6.6207	-5.8124	-4.9893	-5.012	-6.1963	-4.183	-6.2801	-7.2809	-3.5804	-5.3967	-7.5995	-6.0789	-7.1903	-6.2653	-6.3286	-5.9777	-5.0667	-4.9777	-4.6135	-5.4765	-7.2427	-3.9819	-4.8656	-6.6873	-2.5845	-6.9421	-4.8094	-5.9676	-4.2946	-6.5404	-5.4545	-4.1885	-5.7749	-6.138	-4.3187	-6.0041	-4.438	-6.4117	-5.7369	-4.5359	-6.8026	-7.8123	-5.3937	-7.9945	-5.4552	-5.4448	-7.8726	-7.5231	-4.9073	-4.5512
-9.6433	-10.051	-10.072	-9.9958	-8.9634	-11.489	-10.272	-9.024	-8.5695	-9.0628	-10.37	-9.6254	-11.14	-11.434	-10.146	-9.6307	-9.8246	-11.594	-10.866	-9.8052	-9.2108	-9.1376	-11.451	-10.894	-11.504	-11.829	-9.832	-10.291	-8.2981	-9.4996	-10.245	-9.2043	-12.091	-12.622	-9.6505	-6.0404	-10.334	-9.6826	-12.063	-9.5225	-9.5878	-10.72	-9.1074	-14.924	-8.5905	-11.492	-9.373	-10.073	-7.0919	-9.8155
-11.194	-9.6367	-12.022	-8.9645	-11.9	-11.375	-11.617	-11.027	-10.703	-12.187	-12.072	-11.593	-11.261	-10.08	-12.824	-13.866	-12.568	-12.129	-11.975	-12.445	-10.834	-11.481	-13.788	-13.135	-12.355	-10.705	-13.754	-9.3604	-12.317	-9.3711	-11.083	-11.084	-12.227	-12.035	-11.383	-12.558	-12.336	-10.981	-11.712	-13.499	-12.924	-10.46	-13.975	-12.493	-9.933	-13.166	-12.201	-11.043	-12.108	-13.354
-0.48578	-0.66742	-1.9416	-1.7111	-2.1521	-2.5567	-1.6209	1.3007	-0.53551	-1.4263	-0.83115	-2.3467	-1.7087	0.29896	-0.083406	-2.7072	-2.1234	-0.26357	-1.3879	-1.3403	-0.47107	-0.39557	-0.9059	-0.5021	-2.747	-3.2187	-0.93821	-3.6621	-2.0463	-1.9765	-3.2386	-1.5196	-1.4271	-2.4285	-1.7184	-2.1744	1.335	-2.9623	-2.3282	-3.8357	-2.3721	-2.4587	-0.20238	-0.6867	0.20442	-0.41198	-1.9494	-2.7525	-2.9923	-1.8068
-13.245	-13.789	-13.859	-15.409	-14.32	-15.03	-15.514	-15.919	-14.744	-14.325	-13.848	-12.955	-16.943	-15.185	-12.424	-15.278	-12.989	-14.436	-13.266	-15.939	-13.797	-13.771	-13.897	-14.146	-13.851	-12.78	-15.004	-13.634	-14.705	-14.643	-17.239	-13.903	-13.381	-14.496	-14.592	-13.951	-14.411	-13.773	-13.381	-14.289	-13.962	-14.432	-14.935	-13.642	-16.011	-13.799	-14.712	-14.58	-15.02	-16.581
2.3439	3.6742	4.7552	3.6965	5.0758	2.1753	3.4132	4.8932	2.2671	3.1742	1.8094	1.6168	1.1647	2.7959	3.1356	3.883	3.2161	2.8412	4.9573	2.5506	2.4218	3.5105	4.1423	2.6491	3.3178	2.8374	2.086	3.8627	3.1212	2.5676	2.3372	2.2132	2.0404	2.1753	4.1883	2.4665	2.5315	5.1141	2.9555	1.0913	2.0397	2.423	0.25671	0.95862	4.3118	3.1233	1.4016	2.3348	4.1468	1.0853
-10.497	-11.179	-11.983	-10.998	-10.266	-14.53	-13.438	-12.159	-10.434	-12.937	-13.567	-9.8594	-10.858	-9.9571	-13.982	-9.5628	-11.231	-11.523	-12.125	-8.795	-14.082	-10.2	-9.7055	-9.781	-12.975	-10.652	-15.221	-13.426	-11.776	-12.01	-13.338	-10.682	-10.66	-11.707	-10.731	-9.463	-12.777	-10.995	-9.4147	-11.786	-11.015	-12.223	-10.601	-10.894	-15.043	-10.929	-11.748	-11.148	-12.012	-11.91
-23.349	-21.891	-23.276	-21.568	-21.2	-22.872	-24.538	-22.24	-23.84	-21.072	-23.483	-24.139	-20.728	-20.698	-20.911	-21.905	-21.959	-24.242	-21.921	-23.068	-22.853	-23.736	-22.87	-21.856	-22.804	-22.925	-23.615	-21.036	-21.022	-23.524	-22.869	-20.876	-20.5	-20.872	-21.31	-23.042	-21.98	-21.76	-22.159	-22.478	-22.169	-22.361	-24.272	-21.991	-22.06	-21.969	-22.435	-24.512	-23.709	-21.409
-7.8494	-8.877	-9.282	-5.7289	-5.5441	-9.4056	-10.034	-9.2702	-6.4519	-7.4718	-7.3359	-6.3754	-9.0604	-6.9701	-8.2912	-6.2594	-7.4125	-7.4002	-9.8279	-6.7325	-5.8582	-8.2229	-6.967	-6.4517	-6.7111	-10.195	-9.506	-9.2816	-6.3117	-7.3769	-7.1304	-7.137	-6.984	-7.6417	-6.5054	-6.7834	-6.8679	-7.4277	-8.901	-8.1845	-6.817	-8.0049	-9.0724	-7.7116	-9.2597	-9.0736	-8.4818	-6.4056	-7.2451	-7.2325
5.3633	6.3522	6.7938	4.4963	6.2232	7.5993	5.9622	6.2144	8.7237	5.6651	5.6301	5.4824	6.9484	2.836	5.711	4.3307	4.0708	6.7197	4.5345	7.5433	5.4595	4.4126	5.3578	6.5201	3.7296	4.2639	6.648	7.0392	5.0127	6.1136	3.7017	6.8188	5.7604	6.2293	9.0156	4.9532	3.0499	5.7168	4.6348	4.8334	4.9465	4.6582	5.1264	7.1664	5.9074	5.5756	2.8159	6.8323	8.613	5.7947
3.7432	3.8074	4.2478	3.1038	2.4926	0.54848	2.7595	2.6433	2.083	2.8538	2.4621	2.644	2.2651	2.2163	3.5208	2.8154	4.1044	3.2295	4.3155	2.4144	4.1094	3.3283	0.83088	4.7694	1.0892	3.0359	3.9711	1.0801	4.4689	3.8969	1.8805	4.4046	2.3861	3.6665	1.7885	3.2098	4.4013	3.8598	3.4321	2.6433	2.5957	3.0752	1.1325	4.2424	3.2207	3.3764	5.2851	2.9094	2.9637	1.5625
9.2811	7.8001	10.133	10.623	9.4699	8.1959	10.416	10.182	9.8091	8.4309	7.5713	6.5195	10.714	9.5937	10.295	9.1019	10.755	8.2563	10.141	11.192	9.1357	9.3001	9.7536	10.301	8.3896	11.587	9.2595	8.6311	11.196	11.031	7.808	11.523	13.075	9.7558	12.62	9.8502	8.909	7.4621	9.2842	10.196	9.5683	10.845	11.809	11.372	9.7123	10.416	9.3685	10.425	11.325	10.075
3.2208	3.8947	6.3674	3.1284	2.735	3.6793	5.7694	3.1208	4.8254	3.4267	5.8855	5.5803	3.8867	3.7211	4.0182	3.9843	4.872	7.0092	4.0925	4.0564	6.2824	5.626	5.8029	3.866	4.392	4.9097	4.1565	7.7175	3.9297	5.9468	4.4497	4.3267	2.9482	3.8104	5.8511	4.3277	6.6109	6.5572	3.9282	6.9599	3.1382	3.6845	4.5229	5.8652	3.3127	3.7963	4.5798	7.3858	4.3259	4.2428
-13.866	-13.921	-13.436	-13.064	-12.743	-13.076	-16.248	-12.807	-14.501	-12.555	-13.709	-12.619	-15.598	-14.602	-15.298	-13.559	-14.76	-13.692	-13.894	-13.552	-11.789	-14.777	-12.696	-14.056	-11.992	-10.403	-14.108	-13.763	-14.691	-15.371	-14.482	-15.8	-13.948	-13.069	-12.844	-13.991	-13.394	-14.319	-14.297	-14.779	-15.097	-14.854	-12.826	-15.051	-14.537	-14.285	-15.245	-13.043	-13.158	-13.643
-1.7956	-2.3066	-2.5069	-2.1721	-0.86587	-3.0062	-1.7887	-2.4704	-4.047	-1.4768	-2.6631	-2.2966	-1.4938	-1.7362	-4.3411	-2.9399	-4.0057	-2.0465	-3.7698	-2.3333	-1.7643	-4.484	-1.6096	-0.8534	-2.5509	-1.427	-0.52399	-3.2474	-1.8625	-3.3872	-3.8648	-4.275	-0.48789	-0.10356	-4.3685	-4.026	-5.1904	-2.473	-0.50874	-0.75938	-3.0394	-1.5061	-1.3806	-0.80662	-3.353	-3.3759	-1.6837	-0.64618	-3.1122	-0.95823
-2.3708	-0.95731	-1.9901	-2.3426	-2.5654	-2.5761	-0.9694	0.23425	-0.53274	-0.66522	-1.7975	-1.0839	-0.79286	-0.43169	-0.52699	-4.0923	-3.1962	-0.23634	-0.95411	-1.0557	-1.2278	0.75955	-0.2219	1.6997	-0.91353	1.0755	-0.65321	-1.987	-1.4678	-1.6291	-0.20782	-0.20953	-0.53588	-0.38586	-0.11236	-1.7938	-0.9305	-0.21212	-2.8945	-0.31943	-2.0645	-0.81201	-1.9372	-0.050795	0.31416	-1.1286	-1.0814	-0.22652	1.5086	-0.18046
7.3481	8.3028	8.663	8.1734	9.8468	9.4401	10.186	10.784	6.2834	6.1766	8.3132	7.8619	8.192	9.1991	7.2748	6.8458	8.5191	11.782	9.7149	7.8576	10.054	9.3307	7.3609	8.0513	8.9299	8.4835	7.2952	10.012	10.031	8.2569	10.308	7.4185	9.0464	10.478	10.075	7.2834	7.1767	7.5864	6.5675	8.0167	9.6632	7.6647	8.6382	8.1725	9.3589	10.197	8.656	5.3364	8.7062	8.0364
-13.934	-11.104	-9.6019	-12.409	-12.109	-9.3616	-8.519	-10.601	-12.896	-11.264	-11.965	-11.851	-13.291	-10.837	-10.401	-12.23	-10.522	-12.19	-12.073	-8.6095	-10.898	-9.2344	-13.141	-9.4498	-9.8845	-9.4772	-8.7646	-9.8826	-10.567	-9.9569	-10.647	-9.9329	-13.323	-9.9855	-9.66	-9.2363	-11.384	-11.929	-12.794	-11.099	-10.168	-10.695	-14.931	-12.402	-9.9313	-12.487	-11.493	-10.876	-12.768	-13.7
-3.1331	-4.5708	-4.5099	-2.6669	-3.7066	-3.1062	-2.6151	-3.6751	-5.6064	-3.717	-5.232	-3.5709	-1.8559	-4.1669	-3.6694	-1.3587	-1.5823	-3.8774	-2.8908	-1.4368	-3.5379	-3.1497	-1.6752	-1.7335	-1.9635	-4.3444	1.2003	-3.3396	-2.8871	-4.5324	-2.8395	-3.2117	-1.0284	-4.0904	-1.2786	-2.7534	-3.1701	-2.1686	-2.2201	-2.6144	-2.6508	-4.123	-4.0859	-1.4001	-3.4033	-3.1048	-2.3155	-6.3043	-1.8912	-4.7333
-3.5678	-3.7478	-4.9817	-3.2292	-4.4378	-2.5724	-3.7448	-3.9778	-1.9299	-1.1251	-1.9209	-4.5129	-2.1666	-1.7178	-2.9093	-5.2165	-3.5412	-5.4462	-2.6664	-4.134	-2.8536	-4.5461	-3.7589	-1.3351	-3.4451	-2.0087	-3.8454	-1.8287	-0.42695	-2.0447	-4.3583	-2.8134	-2.2784	-1.5429	-2.2731	-4.2749	-4.011	-2.4636	-6.0288	-5.6237	-2.7171	-4.8947	-2.4384	-3.8271	-3.6107	-3.7786	-4.256	-3.8192	-3.2771	-4.3675
4.9684	5.5622	2.2316	5.3623	5.1172	5.856	2.8084	4.1301	4.4093	4.2132	3.6819	4.3335	5.3377	4.2729	4.8653	3.2463	4.1226	3.3077	3.8785	5.7779	5.1241	3.3435	4.4589	5.9381	4.1603	3.8334	3.4438	2.6676	2.2894	3.5646	2.4528	4.5291	4.54	1.7298	3.79	3.5259	7.0993	5.0655	5.0208	2.9599	3.4702	6.276	6.6058	2.523	3.5007	3.61	4.6502	5.1781	7.5672	4.3961
-3.0893	-1.3811	-1.2089	-0.75827	0.67364	-0.40214	0.69349	0.34412	3.2413	-0.49382	-1.2402	-0.80973	0.13692	2.3483	-0.46231	-0.7169	-0.68591	0.8576	-0.6935	-0.1815	2.1762	-0.63702	-0.12774	2.3001	0.23563	0.85226	0.34355	-0.28188	-0.39807	1.2171	-0.14889	0.12336	2.0455	-0.34343	-0.014546	-0.84969	0.10471	-0.62694	0.23691	-1.1947	-1.011	0.13265	0.31653	-0.27633	1.4544	-0.94996	-1.4572	-0.33727	1.6055	1.2866
0.65603	0.84263	1.4482	-0.77265	2.3138	0.73462	0.31794	-1.089	0.94981	-0.43287	0.69139	0.4664	-0.92972	0.8958	-0.48836	-0.80999	-0.55273	-0.41722	0.097512	-2.0716	-0.26789	0.79089	-0.95772	-2.0617	-0.061412	1.8034	-0.5689	0.083812	-0.98224	-0.97781	0.10917	1.4542	-2.1639	-0.057128	2.3653	2.5815	0.14652	0.78127	-0.8199	1.8687	1.0908	-0.14098	-0.1938	0.11942	0.93815	-1.5375	-0.28119	1.9375	-1.0929	-0.71649
1.8982	0.32309	-2.6823	0.25799	-0.54996	2.0588	-0.34772	0.36477	-0.038684	-0.5245	-0.75544	2.1086	-1.3702	-0.85046	0.87857	0.5403	-1.5601	0.58166	-2.3583	-0.34075	-0.033981	-0.045881	-0.2027	-1.6827	0.38017	1.6833	1.1137	0.7025	-2.7895	-1.0609	0.7269	-2.7971	-1.0498	0.72905	-0.94393	-0.92248	0.21013	-1.0648	0.14704	-1.0828	0.10177	-0.22929	-0.81094	0.94083	-0.51255	-1.8513	-2.4117	2.2137	0.837	0.33066
1.5638	2.7739	3.265	2.7561	3.0571	2.0102	1.9474	1.1287	1.4706	4.2382	3.4287	3.4667	3.2992	4.4809	4.7145	1.6302	3.9151	2.0451	2.9213	1.7193	1.73	4.2288	3.4435	3.8927	1.832	3.3328	2.3283	3.3879	2.3165	1.4775	0.83269	3.3032	1.2358	1.233	2.4428	3.3978	3.6606	1.3225	1.8642	2.6431	-0.70546	2.9434	1.7037	2.5251	2.6711	2.9129	3.0101	2.2363	3.5099	1.6529
-8.4765	-7.5289	-8.0128	-8.207	-8.8717	-8.5709	-9.7734	-10.459	-8.3785	-5.1689	-6.6082	-8.948	-5.9628	-8.0849	-5.7806	-8.7149	-6.4589	-10.026	-7.7074	-8.2361	-8.2822	-7.6544	-8.5343	-7.5977	-8.1463	-7.8857	-7.4639	-7.015	-7.2989	-7.6572	-8.8094	-7.7361	-7.0814	-6.8167	-7.3223	-5.8517	-6.5083	-6.1912	-7.6158	-8.7044	-6.8225	-7.1903	-6.8564	-8.6431	-8.8195	-10.032	-9.0438	-6.4255	-8.5024	-9.8808
-8.2551	-3.3137	-5.4401	-1.2178	-2.0592	-3.4916	-1.231	-3.5964	-2.7597	-3.9728	-1.5371	-3.8611	-4.7645	-5.0417	-2.2376	-4.2626	-3.6822	-5.0966	-3.075	-3.1685	-0.96711	-2.1102	-3.6524	-4.4349	-2.4505	-4.1956	-4.0936	-3.7792	-4.4561	-3.0478	-4.2201	-2.9599	-2.2643	-3.732	-5.3449	-3.3963	-6.3727	-4.686	-2.3593	-4.0953	-3.5683	-1.8372	-4.8712	-3.0164	-3.2284	-1.7812	-3.8025	-4.6638	-1.4026	-1.952
3.9863	4.9976	4.1943	4.3876	5.0149	6.4017	5.892	4.3402	5.5848	5.9704	6.337	5.3431	7.6876	5.4163	5.8526	4.2979	4.5021	5.6014	7.9267	4.469	5.0119	4.9458	4.1109	5.5715	5.9913	2.5785	4.0896	4.557	5.6166	4.1802	3.5438	3.138	7.0144	5.1585	5.6631	5.1347	4.2946	6.4274	4.5934	3.5872	5.4012	5.8456	4.6321	4.8403	2.7387	5.213	3.2828	5.4652	6.8257	6.1344
4.4979	5.0743	5.319	1.4741	3.1584	2.7844	2.2771	4.0869	5.4334	3.49	4.3299	5.7142	4.0604	3.4886	5.7278	5.4559	5.0178	5.694	4.233	6.0785	3.9028	4.988	5.2936	3.8037	6.3733	4.8979	5.2139	4.5282	4.6188	3.4884	3.8264	4.3678	4.8253	2.7715	4.6402	5.6878	3.9336	4.3009	5.0806	5.053	7.1051	6.981	4.7845	3.9848	5.2315	6.5905	5.3177	5.0193	6.0517	5.0344
-3.8776	-4.2971	-5.211	-3.4889	-4.7868	-4.6824	-5.8529	-3.5997	-5.2998	-6.8029	-5.73	-2.7522	-5.1596	-4.1239	-5.0172	-3.3407	-4.3541	-3.3651	-6.6594	-2.4395	-4.844	-1.2171	-3.118	-2.0791	-4.0825	-1.5411	-2.382	-4.8968	-2.275	-7.1885	-3.1419	-4.938	-4.645	-3.9187	-4.6436	-2.4127	-7.084	-3.9204	-1.4737	-5.3046	-4.3271	-3.5894	-3.1188	-2.4581	-6.2763	-3.8319	-6.4906	-3.8431	-5.6257	-2.9216
-10.584	-10.347	-11.442	-11.79	-11.853	-11.897	-11.256	-11.971	-8.9452	-11.603	-11.914	-15.381	-10.712	-12.988	-10.488	-10.088	-10.871	-9.0805	-10.01	-11.252	-13.643	-9.7082	-11.337	-11.919	-11.569	-11.743	-11.059	-13.159	-11.78	-8.7505	-13.066	-11.557	-12.333	-10.431	-13.14	-10.409	-10.571	-9.6172	-14.048	-11.543	-12.103	-12.052	-12.386	-9.6411	-12.471	-10.76	-8.547	-9.9996	-7.9597	-12.809
0.54897	1.3344	-0.74133	0.78396	0.9176	0.68189	1.8579	1.4265	1.9564	0.71601	3.0689	3.612	2.0215	-0.10298	0.29538	2.0265	1.9779	1.8996	0.94325	2.3158	1.3648	-0.36178	1.3624	0.65193	2.6088	1.4612	0.76017	0.054628	0.0015536	1.2951	-0.1344	2.3482	2.2447	0.65594	-1.0006	-0.87222	2.4579	3.306	2.1769	1.7222	-1.4036	1.3369	1.8087	1.0301	1.6231	2.1017	1.6844	2.4283	2.4992	-0.19531
-5.1203	-5.3256	-3.9906	-3.3813	-4.0893	-4.8821	-4.4513	-3.9045	-4.7657	-6.0516	-1.5014	-4.61	-4.5585	-4.1645	-4.1207	-4.7889	-3.9361	-2.1687	-2.9904	-5.6516	-6.5827	-6.6636	-6.1553	-7.2848	-2.4456	-3.8133	-6.8224	-2.7705	-2.8657	-4.5492	-4.3416	-4.0476	-3.3829	-4.8231	-4.4478	-3.5438	-2.9846	-6.1523	-5.0465	-5.5682	-5.9812	-4.9782	-5.0095	-5.0079	-2.0971	-6.8978	-4.4306	-4.4856	-4.2729	-3.5694
3.8764	4.0986	4.9064	4.9657	5.2511	3.6506	6.7311	4.625	6.0675	2.5898	2.4635	3.9324	5.341	7.1646	5.7253	5.2235	4.1014	2.7669	4.4066	6.8827	4.3248	4.2003	4.3186	5.4156	4.0745	5.387	4.9885	5.1264	5.1445	7.7342	5.6282	4.7464	6.1528	3.6583	6.1467	6.4229	5.5346	4.8263	6.5778	2.8909	5.4281	3.7691	4.9527	5.9545	6.0763	4.278	2.8851	5.5345	4.201	5.3808
-3.8802	-7.528	-6.6278	-4.7575	-4.8698	-6.1057	-7.4231	-7.2524	-5.6541	-4.9469	-5.8204	-6.3655	-5.4456	-8.4561	-5.5782	-2.9928	-7.1897	-4.2342	-5.7758	-3.9526	-4.4284	-4.2709	-5.3511	-4.3224	-4.8687	-7.2308	-4.4426	-4.0756	-5.9587	-5.5716	-4.7335	-2.7643	-5.8973	-4.0282	-4.5902	-4.6858	-5.1155	-5.2941	-4.0026	-4.8884	-6.5838	-4.6477	-2.9566	-6.6483	-6.2001	-6.8906	-5.4441	-7.163	-5.0383	-6.9517
-2.819	-0.47545	1.418	-0.36126	-1.099	-0.81138	1.0031	-0.78064	1.6111	1.2183	-1.7664	1.1469	-1.1794	-1.1418	0.21785	-0.55843	0.54949	-2.1919	0.91154	-1.8272	-1.0392	-0.67653	0.12593	-0.82673	-0.58702	-1.1989	-2.48	-0.21014	-1.3567	0.52305	0.23815	-1.0141	0.28183	-2.2786	-0.43776	-1.5364	1.5092	-1.6315	-1.2702	-2.2062	1.0508	1.9117	-0.79643	0.92444	-2.343	-0.43076	-0.50517	-0.47123	0.50975	0.47757
3.1943	7.6982	5.1028	5.7431	6.4223	4.1082	5.2139	6.0535	6.5841	6.3819	6.8407	5.6005	5.5667	6.105	7.1762	4.8653	6.9874	6.949	6.6228	7.4459	6.0695	7.7123	5.9639	7.8874	6.6756	6.8511	6.9646	6.1184	6.3012	7.0163	8.4771	7.176	6.199	7.7946	7.2873	5.2758	7.7265	7.275	7.6363	9.8991	6.1237	8.1278	6.7571	6.4074	4.7763	8.3174	4.8347	5.771	7.3025	5.5731
-5.7929	-5.6529	-5.0099	-6.7718	-3.7024	-5.0608	-6.0969	-6.8166	-6.096	-5.9924	-4.8808	-7.1922	-2.5047	-6.0506	-6.0057	-4.735	-4.0953	-5.0726	-6.6176	-6.8615	-4.2069	-6.5286	-6.1317	-4.404	-6.2904	-4.5891	-3.5667	-5.4053	-5.9449	-5.2736	-6.0163	-4.7026	-3.8889	-6.1627	-3.498	-4.6244	-7.3071	-5.7106	-3.8536	-1.9202	-4.6477	-5.1933	-5.668	-4.0165	-4.343	-7.5275	-5.3656	-5.1832	-5.6937	-5.9877
-15.522	-14.881	-11.096	-13.586	-14.031	-14.86	-14.692	-12.511	-13.668	-14.495	-13.557	-15.396	-14.614	-13.78	-13.706	-12.311	-14.619	-15.087	-13.342	-12.498	-14.48	-12.381	-13.956	-11.467	-12.559	-13.273	-13.916	-13.396	-15.631	-12.315	-16.15	-14.607	-14.716	-13.622	-14.582	-13.548	-15.597	-13.831	-14.158	-11.789	-14.795	-13.301	-12.694	-13.625	-15.378	-15.177	-17.71	-15.423	-15.214	-14.51
-11.196	-11.546	-10.317	-10.935	-11.106	-10.638	-7.6379	-10.241	-8.7577	-11.393	-10.328	-10.065	-8.5314	-11.568	-8.1601	-9.1543	-11.099	-10.289	-10.842	-9.4985	-9.4318	-11.606	-9.5714	-11.602	-10.041	-10.053	-10.439	-11.374	-9.6957	-10.862	-10.097	-10.743	-11.743	-11.042	-11.497	-11.085	-11.312	-12.017	-10.122	-13.072	-9.212	-8.462	-7.64	-9.074	-9.4183	-12.447	-9.3094	-10.706	-10.024	-11.584
-10.217	-12.713	-11.589	-11.634	-10.515	-14.375	-13.406	-11.776	-14.942	-12.065	-12.567	-11.167	-10.027	-11.929	-13.425	-12.48	-13.609	-10.683	-12.523	-12.785	-11.134	-15.131	-10.549	-12.291	-11.058	-12.443	-12.081	-11.688	-11.607	-12.785	-11.804	-10.433	-10.699	-11.828	-14.069	-11.591	-9.7959	-11.415	-11.253	-12.597	-13.549	-13.377	-11.056	-12.51	-10.536	-15.167	-8.3376	-12.887	-12.488	-12.83
-1.0408	-4.2306	-2.2952	-0.53884	-0.21494	-1.0652	-1.9432	-3.0791	-1.5549	0.74383	-0.49071	-2.2537	-3.2877	-0.96072	-0.068271	-1.5231	-2.8113	-1.673	-0.46701	-1.5012	-1.7869	-2.5661	-2.3591	-3.2395	-1.689	-2.118	-4.4949	-2.8511	-3.5681	-2.9504	-0.65645	-1.2369	-0.10023	-0.75047	-2.7359	-4.1687	-2.8457	-1.8234	-4.1841	-0.80083	1.1521	-2.9074	-1.9625	-2.394	-0.78786	0.87979	-2.2718	-0.19366	-2.8072	-1.6521
-4.0408	-3.966	-5.683	-1.5969	-2.8328	-4.0431	-1.8855	-3.3978	-5.0194	-4.8749	-6.2068	-2.8365	-3.4284	-3.5151	-3.552	-4.2995	-2.2939	-1.7953	-2.1108	-2.5319	-4.8296	-4.4707	-3.6409	-2.661	-1.7444	-1.2388	-2.6243	-4.8323	-3.0448	-4.7185	-1.4833	-1.9608	-4.8784	-5.1733	-3.2055	-4.4857	-3.5576	-4.9683	-4.5461	-5.6288	-4.6691	-3.0646	-3.4773	-2.3467	-2.5632	-4.5817	-2.9419	-3.366	-4.1425	-4.0298
-11.709	-12.229	-9.6108	-9.4702	-10.229	-9.9328	-11.663	-9.255	-10.479	-8.4522	-11.819	-11.866	-11.078	-12.894	-10.372	-9.5335	-9.4547	-11.913	-10.365	-11.479	-10.865	-10.662	-10.962	-12.529	-13.279	-10.282	-10.65	-10.03	-9.6358	-13.565	-11.394	-9.8165	-7.597	-10.26	-11.71	-11.684	-8.4351	-8.9666	-9.9237	-10.836	-13.122	-10.908	-10.516	-10.963	-9.1947	-12.064	-11.977	-11.273	-10.608	-9.5537
-10.563	-11.511	-11.952	-11.737	-12.17	-11.52	-10.903	-10.391	-11.789	-12.351	-11.883	-10.091	-12.246	-8.7792	-11.902	-9.6683	-11.714	-12.271	-10.499	-12.123	-12.073	-10.658	-9.7424	-12.308	-9.4484	-12.393	-11.008	-15.076	-11.165	-11.249	-10.006	-12.077	-10.13	-10.93	-12.647	-11.962	-11.005	-12.257	-10.363	-12.519	-11.794	-13.713	-13.212	-11.487	-12.82	-10.93	-11.968	-13.834	-10.315	-12.513
-11.493	-12.121	-12.431	-10.046	-11.933	-10.393	-11.387	-11.35	-10.941	-11.815	-12.673	-8.62	-10.542	-9.9902	-11.607	-11.907	-9.7934	-12.646	-10.235	-9.0149	-12.364	-11.258	-10.48	-9.8775	-11.524	-12.119	-8.0739	-11.07	-11.657	-8.501	-9.9094	-9.8765	-9.5155	-9.6161	-10.006	-12.417	-10.082	-9.1003	-9.4133	-11.249	-12.433	-11.317	-10.032	-10.32	-10.255	-10.579	-12.88	-9.4231	-10.995	-9.8894
-11.821	-12.108	-11.982	-12.37	-10.83	-11.915	-10.322	-12.183	-13.126	-10.658	-11.378	-11.06	-12.985	-12.792	-12.886	-9.8322	-12.099	-12.505	-11.741	-12.269	-9.9726	-10.878	-14.087	-12.742	-10.008	-11.853	-9.5144	-12.383	-11.775	-12.183	-13.8	-11.971	-11.975	-10.469	-10.452	-11.955	-10.994	-12.224	-11.063	-9.6161	-11.099	-12.551	-11.094	-11.133	-12.126	-11.319	-11.5	-9.1514	-10.331	-11.299
4.4834	5.1423	3.3239	5.2746	4.8993	4.6068	4.2915	5.0456	2.7501	3.2956	4.0181	4.9627	4.5923	3.7853	2.9101	3.2905	4.7953	4.7668	5.7533	3.9253	5.786	4.2776	5.6274	4.0154	4.9481	4.8725	5.332	2.6963	3.131	3.6955	3.5527	4.6796	3.4247	6.3819	3.9762	2.0372	5.109	4.2653	4.183	4.4313	6.1495	3.5158	4.7275	5.6155	4.5962	4.4179	0.5727	6.574	4.5622	6.012
-9.0242	-8.4411	-9.4821	-9.8463	-11.967	-11.775	-9.2064	-7.3065	-10.395	-10	-8.6787	-9.6397	-9.2678	-9.6863	-12.397	-10.578	-8.3878	-13.011	-9.1904	-8.5212	-11.109	-11.175	-13.124	-12.214	-9.9841	-12.514	-10.864	-10.967	-9.8062	-10.999	-11.741	-10.09	-12.161	-10.58	-9.6788	-10.412	-11.527	-8.7157	-9.993	-10.192	-10.801	-11.142	-9.9211	-10.211	-9.9953	-10.064	-8.2946	-9.3829	-10.164	-9.6797
-2.7142	-2.4226	-2.6983	-2.2279	-3.175	-5.1021	-2.7914	-4.3806	-4.0188	-1.9415	-1.5823	-1.5102	-4.6183	-3.6222	-3.3912	-4.7228	-3.8964	-1.9644	-3.4682	-2.4378	-4.1151	-5.5457	-2.4041	-6.121	-1.951	-5.2579	-2.4776	-4.1784	-3.5629	-3.4449	-3.6046	-2.8362	-4.7012	-3.054	-2.5539	-3.4187	-5.3118	-2.7561	-2.7955	-2.4361	-0.64645	-4.2595	-3.18	-0.45952	-3.5002	-1.6876	-2.3882	-2.2116	-4.4153	-2.6583
9.4226	6.38	5.0626	4.2937	7.7213	6.3849	8.3768	10.046	6.2728	6.21	6.6365	5.3182	6.0647	6.5669	7.6518	6.9938	6.8249	9.4685	6.8371	7.0808	6.7697	5.2267	8.0727	7.0663	8.1108	8.072	7.6457	7.9229	5.4033	6.1106	7.3674	4.4092	3.7619	8.2246	6.2987	7.9177	6.6135	7.2859	5.8183	5.4343	5.9681	7.8969	7.2791	6.7418	8.0469	7.697	7.9194	7.0213	7.734	7.7036
-2.4556	-4.2647	-3.6275	-3.4115	-3.839	-4.7854	-3.3922	-3.8932	-2.8277	-3.9378	-1.732	-2.765	-6.4846	-4.7202	-4.3188	-1.191	-0.92409	-4.8071	-0.78557	-3.2425	-2.2186	-1.1112	-2.8302	-2.497	-6.1682	-4.939	-3.6302	-4.0407	-3.608	-3.3021	-3.4546	-3.6928	-3.1115	-2.9271	-5.093	-1.7985	-5.7714	-2.1484	-3.637	-4.2179	-2.3374	-2.6821	-4.0647	-5.6111	-3.0556	-2.1311	-4.2691	-2.7039	-2.515	-1.9743
3.3892	0.53099	1.4307	1.8505	2.9634	4.7719	3.8265	1.4126	4.6399	2.9524	1.7691	2.4952	2.4239	1.1752	1.9815	1.383	1.825	0.65491	3.0597	4.419	2.6039	1.7577	0.058828	3.3201	4.226	4.2117	2.3708	2.4523	2.5934	5	1.8649	2.5005	1.5872	1.0701	2.7494	1.1002	2.9326	1.1823	1.9692	1.4194	3.2414	3.0329	2.6894	2.3352	2.484	2.8041	1.2794	1.2808	2.4388	4.0489
-3.3491	-2.4291	-2.7868	-2.6912	-2.5157	-3.8862	-4.2549	-1.4349	-3.9758	-2.783	-1.5827	-3.1289	-2.2857	0.88821	-3.6664	-2.5918	-1.985	-4.2356	-3.5172	-3.0199	-3.3621	-1.2759	-3.9444	-1.5276	-2.7546	-4.841	-1.6847	-3.2198	-4.5128	-2.5638	-1.718	1.2638	-2.8226	-4.3678	-1.9207	-2.0642	-3.3865	-2.8926	-2.3701	-1.9053	-2.6369	-2.6017	-3.4965	-2.9746	-1.4424	-4.4707	-3.1039	-3.0277	-4.1529	-4.2855
-7.758	-6.3145	-10.532	-8.4337	-6.3324	-8.1385	-8.28	-7.6525	-6.9655	-7.2047	-8.2216	-8.8491	-9.72	-10.73	-8.78	-7.1021	-10.159	-9.7124	-8.1083	-10.715	-7.3007	-8.2609	-8.8324	-7.968	-9.0189	-8.7808	-8.0848	-10.943	-8.6706	-10.204	-8.0794	-6.214	-9.4236	-7.7369	-9.838	-10.277	-9.1082	-7.4575	-9.4651	-8.5392	-9.2682	-9.4675	-7.5938	-7.6951	-8.1325	-11.516	-10.249	-11.355	-9.2917	-8.6635
-10.865	-11.44	-11.865	-10.421	-11.746	-13.301	-10.663	-9.6104	-9.2482	-10.855	-8.9723	-10.103	-11.188	-12.114	-9.1117	-11.183	-9.8131	-11.555	-11.281	-10.01	-11.54	-11.646	-11.41	-11.917	-12.306	-10.503	-12.833	-11.238	-9.285	-11.116	-9.4642	-11.631	-12.522	-10.791	-11.95	-12.221	-9.9363	-9.2124	-9.8971	-10.577	-10.076	-10.859	-8.4299	-9.7986	-9.7163	-11.781	-12.784	-11.247	-10.667	-12.162
-3.9229	-2.5479	-5.769	-2.6877	-4.7457	-2.8138	-2.4167	-2.0235	-4.1354	-4.3105	-4.7406	-3.514	-3.8564	-2.6925	-2.542	-3.2063	-3.029	-3.3767	-3.5711	-3.1196	-2.1178	-5.9433	-3.8059	-2.4166	-3.3414	-5.1273	-2.468	-3.4663	-4.3346	-4.8593	-3.1486	-4.5411	-3.8661	-0.95356	-1.918	-2.8025	-1.8116	-3.6796	-0.55034	-4.8507	-4.0276	-4.1985	-3.8861	-4.5633	-4.566	0.21796	-1.1974	-3.6964	-2.2689	-3.927
[truncated: 278 more rows]
[truncated: 150 more columns]
