# Supplementary material for: Genetic dissection of main and epistatic effects of QTL based on augmented triple test cross design
Source: PLoS One. 2017 Dec 14;12(12):e0189054. doi: 10.1371/journal.pone.0189054 (PMC5730204; doi:10.1371/journal.pone.0189054)
Supplement: S7 Supporting Information — (ZIP) [file pone.0189054.s007.zip › z2_1300_0.5_5.csv]

-12.989	-14.915	-15.165	-11.222	-8.4597	-14.23	-11.899	-16.409	-14.372	-12.063	-14.049	-14.21	-14.578	-12.024	-14.155	-14.904	-15.181	-17.526	-18.792	-14.214	-12.341	-15.259	-13.754	-14.186	-17.342	-12.463	-15.129	-14.354	-15.056	-14.756	-14.423	-18.203	-15.514	-16.491	-16.605	-11.653	-15.781	-11.065	-14.003	-12.587	-14.607	-9.8305	-15.075	-14.986	-15.58	-16.012	-15.157	-14.142	-13.971	-13.718
-0.204	0.042206	0.22055	-0.86233	2.5116	-1.0089	0.77047	0.84664	1.3481	0.12036	0.68141	1.9708	1.3476	0.74598	-1.1206	0.048267	4.089	-0.27706	2.8207	1.9868	1.4239	0.22629	3.8778	3.9306	5.3318	1.4995	0.79427	0.26276	0.65948	2.2499	1.6701	3.3551	1.2036	2.9351	3.1502	0.23145	5.4934	0.6099	0.80996	0.83171	-1.2784	3.2691	-3.2905	1.0239	2.7974	0.66083	1.3467	-0.4296	2.3852	-1.1637
-4.2579	-7.0308	-2.7964	-4.6296	-2.5367	-2.656	-4.0249	-3.8803	-3.0644	-4.664	-4.0791	-3.5293	-3.3575	-0.67007	-6.0301	-3.1649	-0.39787	-3.8105	-5.0681	-5.3145	-2.5098	-2.0362	-2.7576	-5.4896	-2.9467	-3.3996	-5.9939	-5.2773	-2.8801	-3.4418	2.0126	-4.192	-2.2627	-3.6764	-4.6816	-4.1122	-4.3456	-4.9569	-3.6709	-3.1966	-6.3705	-2.0552	-5.7068	-4.1071	-2.5073	-4.4331	-3.0808	-3.8448	-5.7391	-3.7882
-2.4838	3.2158	-2.852	-2.2348	-1.4058	-1.76	-5.2208	-2.0754	-2.4583	-0.65947	-2.3537	1.5852	-2.4174	-3.5265	-3.4688	-7.2835	-3.2644	-4.1192	-0.6148	-5.6462	-0.59308	-2.8889	-4.9233	-4.8724	-3.0133	-0.34611	-2.0188	-4.7114	-1.0849	-1.8772	-0.92678	-5.2835	0.97835	-2.4811	-4.3327	-0.16742	-3.1315	-1.3326	-2.3584	-4.0995	-1.4664	-0.22198	-5.3533	0.24204	-2.4811	-3.2344	-1.5485	0.1292	-3.9577	-7.0482
-3.315	-4.0934	-2.5624	-4.1269	-1.2915	-1.3046	-3.9551	-2.5153	-4.1867	-1.342	-3.5621	-2.9861	-3.918	-4.4675	-3.8507	-0.87817	-4.9974	-4.0161	-3.6049	-3.911	-3.979	-3.9159	-6.4162	-2.134	-4.2465	-6.7636	-2.5611	0.27617	-2.9227	-2.9252	-2.4348	-4.9952	-2.4176	-2.3106	-2.7692	-2.4302	-7.6912	-4.3483	-1.9563	-5.1938	-3.0964	-5.2406	-6.25	0.26777	-3.3396	-4.6545	-5.7806	-0.12468	-5.4481	-3.5687
-11.623	-11.553	-12.771	-14.212	-15.212	-16.096	-14.876	-11.299	-11.594	-10.941	-11.066	-11.233	-13.651	-10.691	-13.061	-11.301	-14.55	-14.01	-14.866	-11.404	-12.494	-11.935	-11.627	-10.598	-14.612	-12.036	-13.37	-13.668	-13.145	-14.465	-14.608	-13.282	-10.505	-12.131	-13.846	-14.132	-14.28	-11.086	-15.217	-13.75	-11.494	-14.794	-10.11	-11.428	-12.399	-16.301	-13.091	-11.909	-10.996	-12.361
2.4013	0.30576	0.25438	-1.5248	-0.029477	1.2706	-0.11429	-1.0611	0.87528	-0.3517	-3.9518	-2.7667	-0.86813	-1.8615	1.3019	-2.9493	1.8162	-1.1131	0.35192	1.0894	2.394	-2.5045	0.323	1.5959	-1.385	-0.019534	1.2651	-1.2295	1.6463	-1.0133	-2.2644	1.8767	0.32254	2.87	0.70077	1.2463	0.34393	2.6641	-2.668	1.6369	-0.2233	1.95	-1.0839	1.1558	0.92088	0.24355	-1.8272	0.024242	-0.71006	-0.1639
-3.5524	-1.2366	-1.3291	1.682	-1.1536	-1.7065	-4.5358	-2.8381	-1.6732	-1.1991	-4.4392	-4.4767	-4.9309	-6.373	-3.3879	0.13276	-0.30869	-0.204	-1.6806	-4.7864	-4.0003	-1.2795	-1.7972	-0.8129	-2.21	-3.5874	-4.299	-3.3434	-6.6124	0.11271	0.29696	-1.2407	-1.9995	-0.83348	-4.9785	-3.9235	-4.722	-4.2762	-2.0887	0.72541	1.0953	-2.1991	-1.0943	-3.2391	-2.8696	-1.1512	-6.5417	-1.7881	-1.939	-1.0279
6.3696	8.4156	6.1707	2.4837	5.9649	6.8103	6.9232	4.2956	5.0815	3.3485	5.151	4.9125	4.3945	5.0643	3.7149	7.4479	5.9099	5.9165	7.4859	2.525	3.7769	8.6173	3.8657	4.7473	8.7263	6.2721	2.6882	6.7534	3.9818	6.5373	6.8057	4.9878	7.326	5.6759	8.523	3.4544	2.1245	7.5225	8.3564	5.8299	3.7935	4.3887	6.2511	4.2256	3.6287	7.6231	6.9769	5.32	7.9712	8.4388
-0.68298	1.1395	0.71461	-0.55165	-0.92774	-0.58998	2.2611	-0.21425	-1.4288	-0.65086	-1.09	-1.2931	-3.1783	0.37708	-1.8539	-1.3351	-3.5667	2.6509	-1.5397	2.3214	2.4435	-0.52604	-1.1427	0.96164	-0.62206	-0.25812	1.3794	2.0504	0.47552	-0.47834	-1.3907	-0.020557	-1.3979	-1.1161	1.6497	0.75218	2.171	1.4737	0.79847	0.080153	1.5724	-0.52506	1.6085	-0.98486	-1.7661	1.2486	1.8691	-0.28194	1.5827	-0.86573
-2.3017	-2.625	-2.5085	-3.6356	-2.0165	-4.6842	-2.9683	-2.0292	0.9905	-3.1231	-4.6786	-4.1968	-4.3862	-1.9921	-1.1114	-3.7347	-2.3253	-1.4255	-1.2735	-2.6852	-0.10081	0.64106	-2.6095	-1.0638	-1.4034	-2.4399	-3.215	-3.0246	-5.5725	-2.991	0.12477	-3.5014	-2.2639	-5.123	-1.2581	0.52069	-0.73136	-6.52	-5.9909	-4.5794	-2.046	-0.18281	0.73849	-0.8492	-4.3851	-2.5928	-2.3418	0.027933	-0.2944	-7.9562
-11.05	-14.897	-16.385	-15.258	-10.524	-14.489	-14.939	-12.386	-16.748	-10.275	-15.879	-11.118	-12.617	-15.426	-14.643	-14.978	-14.676	-14.017	-17.2	-15.363	-14.762	-14.966	-14.571	-11.909	-13.156	-14.156	-13.162	-11.415	-10.625	-9.7341	-16.64	-12.519	-10.298	-10.844	-12.326	-14.228	-14.905	-15.866	-13.179	-13.09	-13.002	-12.561	-13.17	-14.311	-10.668	-13.422	-13.838	-11.855	-12.284	-10.336
5.0962	9.4415	6.9714	10.169	8.9784	8.6856	6.2906	8.0869	7.4818	4.1251	6.6025	2.2322	9.3718	7.5369	4.9166	8.3155	7.493	5.1591	6.0215	5.2218	8.7287	5.2767	9.2898	4.4788	9.38	6.9683	4.3509	4.4269	5.8719	7.3382	7.527	6.6422	5.6025	7.8602	7.117	10.342	7.5051	8.7805	5.7014	7.0842	6.7135	6.5043	5.8399	6.1548	9.1587	7.361	7.1597	6.434	4.5013	6.6154
-14.213	-15.998	-15.67	-12.156	-10.85	-15.14	-12.145	-15.896	-12.9	-13.44	-11.51	-17	-16.199	-13.163	-14.103	-16.255	-14.205	-15.592	-12.578	-14.879	-13.577	-13.245	-13.351	-15.021	-13.121	-14.364	-16.672	-16.216	-13.748	-12.501	-10.815	-13.003	-13.567	-10.885	-11.598	-13.338	-10.642	-11.994	-13.063	-15.375	-12.702	-14.161	-16.535	-9.4005	-12.918	-13.607	-13.417	-14.435	-14.459	-11.93
-5.6669	-3.375	-1.5738	-3.991	-6.1678	-6.5015	-5.4794	-3.8382	-1.5525	-4.6203	-6.4655	-5.564	-6.1985	-1.9107	-3.1566	-3.298	-4.7764	-7.7969	-5.8124	-2.2047	-1.7923	-5.8078	-4.1198	-5.691	-3.5539	-0.82995	-3.9416	-3.7847	-5.1329	-2.9829	-2.1193	-4.5862	-4.1955	-3.5521	-4.9089	-4.3203	-3.3758	-3.1238	-4.0047	-4.5853	-2.4371	-3.6049	-2.929	-3.0662	-4.6103	-2.0839	-1.0246	-5.3914	-1.5233	-2.1663
6.1642	5.4715	5.0686	5.831	7.1463	3.9388	8.0336	9.2726	10.032	7.9368	8.1498	7.7982	10.024	8.3004	6.392	3.6555	7.5193	7.2668	4.0661	6.0215	6.4702	6.6152	7.8564	7.4988	4.4555	7.0408	8.4502	9.7397	4.6653	6.3941	7.4272	7.1517	8.7189	7.3203	6.6629	5.6254	5.1151	7.3339	5.5144	3.9733	5.6117	3.5469	6.1633	6.5149	5.6779	5.3115	6.1624	5.8048	5.5598	5.748
-2.527	-4.0289	-3.77	-0.5635	-0.062279	-4.307	-1.4428	-6.1043	-2.1547	-4.9593	1.4373	-3.8546	-3.1496	-4.5213	-5.272	-6.2025	-2.4074	-3.9488	-2.0179	-3.5558	-2.6081	-7.5426	-0.43841	-4.8397	-6.6852	-4.1434	-0.65183	-1.5384	-4.4333	-2.5351	-3.5045	-3.8818	-4.2636	-5.9247	-3.0021	-4.1228	-3.4109	-3.9181	-4.1043	-1.6313	-4.8208	-4.5251	-2.2452	-3.7855	-2.0552	-4.875	-1.5802	-4.5667	-8.2667	1.3593
-3.0874	-6.7185	-2.5738	-3.009	-0.42137	-2.1359	-4.7943	-2.9164	-3.1275	-1.8706	-2.6714	-2.5482	-1.0593	-2.166	-0.76584	-2.0328	-1.6397	-2.1508	-1.7109	-1.9952	-4.9661	-2.821	-1.6905	-2.6133	-3.9972	-2.1718	-2.5294	-1.5418	-3.9885	-3.5953	-0.94967	-2.023	-1.3977	-1.7417	-5.406	-2.8286	-2.264	-4.143	-3.2874	-1.0102	-0.84474	-2.3164	-4.0317	-3.515	1.8769	-0.42202	-2.2244	-0.18762	-1.1554	-2.4014
14.33	12.007	10.393	10.447	8.2244	12.312	13.525	8.3347	8.3648	11.853	10.963	11.715	8.7915	9.776	11.971	10.879	9.5952	8.9181	6.9037	13.984	7.3798	6.4639	11.39	9.5453	10.381	12.066	8.8538	10.099	8.0157	9.3286	7.064	12.673	10.369	11.371	13.592	9.0572	10.363	8.8008	10.206	9.0091	8.7162	7.5937	8.122	11.741	8.5837	8.6072	13.08	9.5415	7.8631	9.0033
-8.6291	-8.5833	-9.7971	-10.641	-12.226	-11.079	-10.734	-10.274	-10.616	-10.049	-8.4996	-10	-14.542	-12.935	-9.8143	-11.295	-11.46	-10.512	-10.267	-10.899	-10.079	-11.221	-10.773	-9.5338	-9.7441	-10.321	-13.968	-11.497	-12.396	-12.326	-10.405	-11.842	-9.1216	-13.46	-11.44	-9.723	-13.735	-12.234	-9.2196	-11.666	-10.72	-9.0595	-11.658	-9.9158	-14.184	-10.287	-12.902	-12.73	-8.8957	-7.8293
-10.244	-12.738	-15.344	-13.92	-15.477	-16.533	-13.181	-16.857	-12.145	-15.868	-14.992	-13.808	-14.236	-17.138	-14.138	-15.682	-13.949	-12.868	-15.461	-11.815	-15.258	-14.59	-16.032	-12.809	-12.997	-18.527	-14.586	-14.77	-14.948	-17.508	-14.752	-11.811	-16.251	-16.327	-16.903	-14.604	-13.8	-14.365	-13.826	-12.682	-14.335	-17.348	-14.892	-14.859	-16.541	-15.884	-16.609	-11.593	-14.256	-13.538
-15.412	-16.481	-12.839	-14.677	-12.258	-11.973	-12.147	-18.155	-12.538	-13.297	-14.248	-13.131	-14.569	-16.306	-13.38	-12.463	-9.6033	-16.141	-14.847	-13.686	-13.087	-14.838	-12.585	-15.091	-13.843	-15.404	-12.865	-16.926	-14.255	-14.59	-17.577	-15.326	-13.656	-17.699	-12.431	-11.829	-13.532	-12.706	-11.208	-14.567	-12.967	-10.589	-13.373	-19.265	-15.201	-14.366	-15.751	-13.588	-16.716	-13.113
-5.8954	-4.6225	-5.3207	-1.7126	-2.2596	-0.15386	1.0712	-4.517	-3.803	-5.0754	-4.4715	-3.1935	-3.6026	-5.3459	-1.906	-3.0389	-2.717	-3.1313	-5.3568	-3.1364	-2.5874	-3.4591	-2.7545	-3.3203	-0.26819	-4.0619	-4.641	-1.775	-4.0474	-3.4578	-3.6368	-6.2296	-2.718	-2.9739	-3.4807	-3.0709	-1.7317	-2.6501	-2.4557	-5.4338	-3.1362	-1.7702	-0.47155	-2.8101	-4.1547	-5.1596	-1.3196	-0.77873	-3.2195	-1.855
-3.2418	-3.9035	-2.4961	-3.3223	-5.4401	-2.6631	-6.0992	0.10132	0.067917	-2.1658	-2.7434	-3.818	-5.2534	-3.571	-2.7685	-5.2326	0.11912	-1.9854	-4.8647	0.50879	-2.9331	-5.8235	-1.4559	-2.0383	-4.1606	-0.88865	-4.1679	-2.3248	-5.0357	-2.3824	-6.3467	-2.0555	-2.4893	2.6148	1.3431	-1.5916	-4.6725	-1.709	-2.4258	-1.2405	-1.0298	-5.1937	-1.8699	-2.0068	-3.9314	-0.91937	-2.3474	-6.1149	-1.52	-1.3531
-0.0207	-0.40956	-0.37164	-1.0473	-0.80339	0.052629	-1.0597	0.60272	-0.65546	2.8571	-3.3177	-7.0327	-3.631	0.26169	-4.5954	-2.2969	-1.0293	-2.9354	-3.1612	-3.7364	-1.7671	-2.7697	-3.2231	-1.8825	-0.98638	-3.6343	0.65771	-1.9173	-0.28167	-0.12607	2.9958	-2.5119	-1.4836	0.52252	-1.3222	-1.6954	-2.1379	-3.3863	-1.2452	-3.2972	2.0785	-1.6685	-0.14235	-2.3048	-3.7833	-2.3866	1.902	1.7597	0.15558	-2.3845
12.358	3.8597	7.4896	5.2484	7.8023	8.0792	5.6268	6.4873	9.5378	9.6769	6.4681	7.3788	7.5285	8.0918	3.4095	7.2347	5.9359	7.6127	4.6223	6.6803	7.2694	9.3807	5.6846	4.9043	9.7102	8.1434	4.9318	8.5244	4.4306	5.5773	5.0948	7.2492	7.6853	8.4313	6.2431	6.2436	9.6397	4.8345	4.2841	8.413	5.0998	8.8772	7.7141	6.6721	5.1779	9.5923	4.6134	6.0227	7.6068	7.0748
-14.716	-12.057	-14.456	-9.0881	-12.369	-10.063	-13.388	-12.797	-9.6502	-13.657	-12.714	-8.3637	-11.888	-13.569	-7.4638	-13.665	-12.435	-10.827	-11.841	-8.8442	-14.104	-11.903	-11.078	-9.9512	-9.0991	-10.584	-12.456	-9.339	-13.834	-9.0652	-12.585	-12.521	-12.114	-9.7633	-13.14	-11.496	-10.659	-12.365	-9.8105	-11.732	-10.959	-10.957	-8.7681	-13.128	-13.029	-11.777	-9.4217	-15.466	-9.0182	-10.248
-5.388	0.60296	-2.8258	-3.172	-5.5885	-6.1417	-2.6463	-4.2642	-6.3733	0.13941	-5.2242	-5.4673	-3.6961	-2.4433	-2.7719	-3.0105	-2.619	-1.7306	-5.702	-1.631	-2.6046	-2.4092	-4.7737	-2.29	-5.9636	-0.90983	-1.7205	-0.0094721	-5.1366	-3.3846	-2.7659	0.4799	-1.5131	0.006696	-3.3459	-3.1949	-0.80488	-4.8692	-3.5741	-0.10286	-3.5712	-3.7008	1.1124	-3.8622	-3.8989	-4.6784	-3.3663	-2.711	-2.0446	-3.971
-9.9394	-14.491	-10.503	-13.122	-15.727	-14.528	-13.031	-13.136	-12.171	-9.8572	-10.422	-11.429	-11.949	-11.676	-13.61	-13.445	-10.929	-11.246	-13.301	-15.26	-10.418	-10.441	-13.214	-13.2	-13.639	-13.41	-10.222	-13.912	-12.215	-15.798	-11.472	-14.917	-13.753	-10.191	-13.788	-10.976	-13.554	-12.669	-11.62	-12.944	-12.967	-11.106	-10.392	-12.643	-12.905	-12.914	-11.309	-13.1	-11.403	-14.386
-12.08	-13.036	-17.623	-12.05	-10.972	-12.713	-15.276	-13.462	-13.816	-11.8	-12.146	-13.363	-15.217	-13.199	-11.664	-13.998	-14.663	-13.865	-12.644	-9.6256	-11.054	-14.333	-12.412	-14.953	-12.494	-15.631	-12.851	-13.694	-11.734	-12.673	-13.776	-11.571	-14.411	-15.442	-14.069	-15.152	-13.836	-15.941	-10.446	-11.801	-16.529	-14.111	-13.983	-13.531	-10.079	-12.842	-11.533	-15.221	-10.689	-14.845
6.2342	8.3231	6.4278	7.3561	4.7661	8.4997	2.3848	6.9099	9.6135	4.1722	9.8602	6.8525	5.8275	2.8772	7.6768	6.5819	6.7287	8.4422	6.7852	3.765	10.179	9.1289	6.8962	6.1398	5.1438	4.594	9.3047	9.0694	5.1965	7.7072	7.4942	4.6866	8.0584	5.584	6.0845	5.5837	6.8427	3.0083	7.1867	7.708	8.7073	5.0221	6.5527	9.2381	4.5713	9.0527	9.7621	4.985	7.5201	8.26
-12.024	-10.647	-10.441	-11.668	-10.119	-7.3067	-8.8794	-8.7551	-6.5867	-8.8924	-8.8517	-8.6654	-9.9003	-11.558	-8.219	-8.4613	-11.37	-9.3478	-11.353	-5.5508	-9.8199	-10.003	-8.2088	-11.096	-10.009	-11.961	-7.5276	-10.981	-11.935	-11.167	-7.3019	-11	-10.289	-9.9132	-11.974	-10.027	-4.8232	-7.3141	-12.182	-12.534	-9.0524	-10.868	-8.4067	-7.4667	-9.0651	-7.8009	-6.1473	-9.8073	-9.8791	-8.5251
-4.8372	-4.4595	-4.2171	-2.2741	-2.9412	-7.7748	-5.9636	-7.8504	-5.5649	-3.9111	-4.7224	-4.2099	-7.3852	-8.3475	-7.1873	-8.2324	-4.8398	-4.2362	-5.3255	-0.14305	-5.5082	-8.3688	-6.4749	-6.0335	-7.6693	-5.2845	-4.7333	-4.7148	-5.8307	-5.1013	-5.4257	-5.5603	-5.9123	-6.9683	-9.4169	-5.1827	-4.8599	-4.9325	-6.7528	-6.2022	-5.7751	-6.0889	-6.4782	-3.2496	-4.9276	-5.9614	-5.7796	-3.723	-5.4807	-7.4408
-0.10761	0.086153	-0.033624	-3.7739	-3.3801	1.8278	0.97017	-0.37286	-0.55584	-0.72126	0.34948	-1.7552	-0.22564	0.1016	-0.85089	-2.8815	1.3223	-0.33139	-1.8273	-1.5604	-2.586	1.0238	1.4241	-1.3925	1.5309	-0.44256	0.11768	0.97029	1.7763	3.4874	4.1318	-1.0131	-0.80416	1.6517	0.6692	-2.273	-0.71178	-3.2971	-1.2867	0.96008	0.24573	-2.7207	1.7386	1.3867	1.0161	-2.5993	-1.1199	-0.17023	2.235	2.917
-10.469	-9.3127	-8.3381	-7.166	-11.728	-5.0334	-10.991	-10.548	-11.922	-10.351	-10.837	-11.499	-11.728	-14.743	-9.1132	-8.5688	-8.2291	-12.486	-11.363	-11.946	-10	-8.9042	-10.732	-8.2864	-8.93	-11.459	-11.106	-10.988	-8.571	-9.2445	-9.0287	-10.596	-7.4349	-10.857	-8.916	-10.321	-10.443	-7.7576	-8.1592	-10.317	-9.0396	-9.4789	-13.498	-8.7304	-11.037	-10.304	-8.9227	-7.0988	-11.207	-6.6462
-5.1154	-5.0856	-5.0141	-3.5248	-6.2178	-4.5396	-4.8828	-5.1548	-4.9329	-6.3712	-6.676	-6.6226	-4.3653	-6.5451	-7.0702	-2.7314	-8.2852	-5.0484	-4.4116	-6.0095	-7.2247	-5.5676	-3.8711	-6.5135	-2.8704	-5.3531	-7.9995	-8.8778	-5.3975	-8.5013	-5.5089	-5.4953	-9.6265	-4.2047	-5.329	-9.1641	-7.1429	-5.2402	-6.8435	-3.9231	-6.9706	-4.7704	-6.0007	-7.644	-4.5451	-3.0212	-6.656	-4.4675	-4.1671	-4.4306
-0.70382	2.6327	3.9698	3.7647	5.3943	4.7467	4.4597	3.3093	6.9148	3.6131	4.7869	5.6626	3.826	-1.2552	2.4203	2.4683	2.7074	3.8932	3.5109	0.65963	4.0216	6.5367	2.8146	3.9123	1.8731	6.0515	0.020568	3.6069	0.73094	3.623	3.0557	4.1989	3.0524	5.9949	6.2496	4.3557	4.511	0.8368	-1.6891	2.1868	0.78742	3.4391	2.9167	2.5998	0.31632	2.6845	4.6307	2.3514	3.8633	4.4666
6.6545	6.845	6.9652	7.0491	7.6047	5.7078	6.1664	9.4765	5.6645	9.8095	7.8101	4.8931	10.617	6.176	8.5557	7.5245	8.6348	7.4048	5.7317	9.4025	5.4861	5.4975	8.4383	4.1166	4.2061	1.781	7.7069	9.0803	7.2655	7.3004	7.2553	6.9528	6.2827	7.152	7.0097	3.1858	7.3694	6.5433	4.9144	8.4588	6.9266	7.0775	5.4795	7.5752	8.9384	6.2613	8.0655	8.3215	5.2973	6.9754
-8.3043	-11.716	-8.8137	-8.3759	-9.2568	-14.118	-11.649	-9.6795	-9.7592	-10.955	-9.5072	-9.0975	-10.636	-6.912	-10.256	-12.706	-8.3957	-11.471	-11.681	-12.082	-14.545	-9.9113	-11.21	-10.675	-12.284	-8.7103	-8.363	-10.706	-7.4972	-15.758	-10.576	-8.8058	-9.4836	-11.732	-10.501	-12	-8.2514	-11.599	-13.639	-8.7783	-15.067	-13.262	-12.004	-9.699	-11.444	-11.559	-11.354	-10.888	-9.3769	-11.048
-13.015	-12.291	-11.843	-12.111	-12.777	-9.9098	-14.313	-11.469	-14.722	-13.443	-15.718	-14.235	-11.815	-13.517	-9.6507	-14.233	-15.249	-14.914	-12.952	-8.0899	-14.284	-11.069	-13.134	-17.265	-11.379	-12.937	-12.264	-14.145	-13.822	-11.384	-12.46	-13.839	-11.431	-10.823	-12.996	-11.059	-14.921	-13.156	-14.131	-10.782	-13.92	-11.902	-14.397	-16.769	-11.499	-14.364	-12.017	-10.154	-9.4717	-13.056
-0.41028	0.77915	1.904	1.3207	4.7883	-0.17259	4.394	-0.49856	1.7093	2.5027	0.40886	-0.28445	1.0335	1.8706	-0.76223	3.4871	4.3617	1.7997	-1.2497	0.99924	-1.6126	0.14709	1.6557	2.8783	4.1566	2.3511	-2.2177	0.49685	1.0521	1.9363	-0.94134	0.54263	-1.248	-0.21929	3.9255	1.0954	3.5601	1.7533	2.1546	0.20455	1.0471	5.0421	-1.349	0.75646	-1.3474	-0.35437	0.94639	2.1475	4.929	1.2501
-6.5847	-4.9129	-6.0379	-5.955	-6.4825	-7.2759	-7.0414	-6.7533	-5.4741	-8.165	-7.2235	-5.8898	-10.197	-7.3482	-5.1917	-7.6228	-6.4825	-8.6045	-5.6818	-6.6021	-5.1833	-9.0926	-5.7238	-8.7031	-6.7718	-3.4264	-9.5407	-6.4987	-4.0849	-6.8755	-7.5265	-4.1537	-6.0058	-3.0944	-8.1185	-7.2185	-4.1927	-4.543	-7.6924	-4.7231	-5.3069	-3.4685	-7.1775	-6.6617	-5.8734	-7.4787	-6.0355	-7.3842	-8.2603	-7.9785
-22.053	-23.11	-21.094	-22.463	-20.913	-24.407	-19.172	-22.455	-22.185	-22.649	-21.957	-23.092	-20.604	-24.121	-21.943	-20.624	-22.862	-21.273	-20.254	-25.679	-21.523	-23.286	-22.544	-21.483	-22.716	-21.044	-20.959	-26.497	-19.461	-22.448	-21.521	-25.848	-23.828	-19.708	-19.284	-22.657	-25.479	-22.646	-25.384	-20.059	-22.368	-25.019	-21.767	-24.468	-22.871	-22.618	-21.567	-21.26	-24.359	-20.859
-11.99	-12.299	-12.99	-11.381	-11.073	-11.987	-10.245	-10.977	-13.34	-9.4259	-10.203	-11.726	-9.4551	-9.3927	-12.808	-12.042	-11.954	-10.731	-13.377	-15.296	-9.8803	-12.035	-10.77	-11.293	-10.85	-10.089	-7.9691	-12.428	-10.001	-14.926	-10.374	-9.6302	-8.757	-8.5511	-10.565	-10.811	-10.824	-11.225	-10.062	-10.88	-12.567	-11.86	-8.2457	-9.7712	-9.5863	-8.3707	-11.088	-12.269	-12.705	-10.741
8.965	10.8	11.63	8.802	7.5227	13.945	9.7682	4.9369	10.321	10.828	10.756	12.074	7.3829	9.44	8.6617	10.351	11.467	6.8254	8.299	5.9313	9.8856	7.3346	11.067	13.822	9.9663	10.19	9.2811	9.3371	11.78	7.1278	13.269	8.5066	8.6728	9.6103	11.54	11.333	9.1751	9.2763	8.6023	12.726	8.762	12.667	10.231	10.097	8.2033	7.8304	11.131	6.763	10.806	10.306
-22.904	-20.678	-20.962	-20.731	-26.842	-23.616	-23.751	-23.874	-17.762	-24.592	-21.277	-21.943	-22.782	-19.875	-23.356	-21.98	-22.622	-17.932	-21.617	-23.197	-23.818	-24.743	-21.882	-25.148	-21.745	-18.85	-22.553	-22.075	-24.786	-22.506	-25.063	-17.307	-20.323	-21.708	-27.864	-21.772	-23.056	-24.118	-21.178	-23.141	-18.818	-20.426	-26.678	-19.846	-24.869	-20.086	-22.634	-21.266	-21.559	-21.168
-3.7176	-6.02	-3.6253	-2.6941	-1.8043	-6.5052	-2.1846	-3.35	-3.051	-2.6677	-4.2747	-0.65856	-3.3087	-4.4265	-3.7636	-3.7528	-0.64783	-4.3442	-4.4443	-2.6887	-0.86181	-1.5198	-2.0878	-1.9986	-1.2342	-5.4356	-1.7855	-1.0303	-2.3038	-0.63976	-1.8468	-2.9979	-1.6263	-1.7337	-3.5939	-5.108	-3.5546	-0.40885	-0.51373	-2.4898	-2.4329	-2.2291	-4.5539	-1.7215	-3.4413	-0.51098	-4.5521	-1.5218	-0.41503	-4.7432
-0.018288	-2.186	-0.064079	-2.1515	-2.838	-2.0938	-2.4491	-0.20821	0.090558	-0.18493	-1.3754	-1.7512	-5.8043	-0.32892	-4.3939	-3.5087	-4.1269	-1.537	-0.35143	-2.702	0.25871	-3.0634	0.045354	1.0219	-2.1542	-1.5391	-3.0155	-2.8579	-2.9878	-2.9429	0.34806	-1.3964	-0.72511	-0.33747	-1.7323	-4.399	-2.8097	-3.3978	-3.3817	-0.32951	-0.55611	-3.2205	-1.4312	-2.8683	-2.6893	-3.2031	-0.76261	-2.3634	-1.8432	-2.337
-2.9477	-2.4797	-2.5926	-0.67335	-3.4034	-4.8049	-4.4786	-1.3663	-4.0693	-2.3885	-0.26094	-5.2841	-1.9386	-2.5162	-0.54402	-4.4695	-2.4974	-3.0715	-4.3063	-5.0087	-4.3964	-2.6889	-3.8934	-1.2163	-2.8738	1.2465	-5.2932	0.85591	-4.357	-4.168	-3.4375	-2.8442	-4.4957	-2.9133	-2.2486	0.94935	-2.3083	-3.1561	-5.3381	0.12756	-2.6751	-1.3843	-0.89505	-1.9649	-2.9097	-2.9591	-1.6071	-4.4946	-3.9488	-4.7716
3.4558	5.1005	3.6913	3.4937	4.6926	4.1278	4.2711	7.4824	3.4789	3.3979	3.811	3.6958	7.4968	7.2619	4.7894	3.693	3.5281	4.952	2.5664	4.3038	4.8986	3.0626	5.2105	3.4539	5.8167	-0.10454	2.9019	1.7938	4.8546	6.2414	3.865	4.7035	4.9342	3.6498	7.0979	0.31137	6.1146	3.812	5.7359	6.2643	5.0862	3.0889	3.5146	3.1263	8.3713	1.1828	2.2387	2.1944	8.3863	3.035
-11.174	-8.7375	-12.205	-11.353	-13.444	-9.4809	-11.674	-12.222	-12.996	-14.872	-15.892	-12.356	-15.546	-16.465	-12.157	-11.322	-15.486	-11.049	-12.04	-12.38	-13.155	-9.8429	-12.914	-10.869	-11.161	-11.345	-14.056	-11.476	-12.608	-15.425	-11.711	-14.035	-11.973	-13.952	-11.409	-16.468	-13.321	-10.534	-10.303	-13.793	-16.811	-13.078	-13.231	-11.071	-13.986	-14.295	-12.76	-12.25	-12.882	-14.275
0.41664	1.0506	-0.15234	-1.3204	-1.426	-0.87254	-2.487	-3.6993	1.6821	-0.13826	-0.21554	-1.5709	-0.65289	-3.8326	-0.6068	-3.5957	-2.6616	1.0059	1.5277	-2.511	-5.0112	-2.7736	2.4695	-3.1505	-3.8391	-0.050061	-2.6361	-3.237	-0.85536	-0.31389	0.38427	0.84468	-0.77131	-1.3263	-2.5386	-3.9139	0.69184	-0.57801	-1.1712	-3.8032	-1.6604	-3.7009	-5.1195	0.2625	-1.8763	-0.7456	-1.7036	-2.0912	1.2619	-2.9572
0.51836	-1.3971	-2.3282	-2.1175	0.58018	0.72305	0.86675	-2.9443	-0.81278	2.6089	1.2423	0.013389	1.7954	0.53205	-0.20962	-3.7586	4.1078	-3.3136	-1.2751	3.2181	1.6289	-1.9106	1.8948	2.8118	-1.7526	-2.186	-0.52032	3.8108	2.3678	-1.4775	-0.474	-4.2042	2.5941	3.7366	-0.33028	1.5731	-1.7787	1.8171	3.63	1.5144	4.2253	0.44043	0.83106	1.3474	-1.1741	-2.218	-2.3782	0.21881	-0.39796	-1.7333
7.6578	3.4338	8.1707	5.3238	2.6468	5.7961	8.6946	8.0599	4.2714	8.1237	5.0275	5.0254	5.7301	7.6305	6.5181	6.4178	8.798	3.0678	5.0392	5.9544	6.1634	3.8824	4.1599	8.5198	3.9097	4.6265	3.3451	6.8694	3.1237	3.6445	7.1933	7.104	3.1417	5.4922	6.8521	6.114	4.3171	6.3796	3.1761	6.3502	7.6348	7.5669	4.6659	7.3649	5.4281	8.9663	4.9012	3.077	4.1319	6.2649
-8.6118	-9.1692	-12.19	-7.9537	-12.597	-8.9627	-8.377	-8.8609	-11.119	-10.833	-7.7021	-8.5229	-10.227	-7.0974	-8.5071	-9.2018	-7.5747	-5.9407	-8.6966	-6.6741	-7.4684	-6.7949	-9.9905	-8.8406	-7.4794	-8.2738	-9.1383	-10.38	-9.3389	-9.473	-10.003	-9.7302	-9.0881	-12.816	-10.333	-9.3232	-8.2648	-6.9708	-7.5894	-10.496	-14.718	-8.7053	-13.49	-9.6378	-9.148	-10.608	-12.652	-10.797	-11.874	-9.8963
-3.4507	-3.4609	-4.3199	-1.7893	-5.4994	-3.2525	-3.7715	-4.1801	-1.7058	-0.65911	-4.6551	-5.9928	-6.3052	-4.4369	-1.2453	-5.2348	-0.92408	-2.6778	-4.2528	-4.1859	-4.8124	-3.1879	-1.2684	-3.0466	-4.54	-3.3762	-2.7945	-2.7874	-3.6627	-5.8559	-1.6772	-1.1598	-3.8149	-6.99	-5.7718	-3.0545	-6.8118	-2.9152	-1.4057	-5.346	-2.7972	-4.9501	-4.8499	-4.0318	-3.9395	-4.1841	-4.7988	-1.1766	-5.6944	-3.1208
-7.464	-5.4158	-7.5184	-9.065	-10.862	-10.509	-11.524	-7.5338	-8.3525	-7.7142	-10.449	-6.9153	-7.7207	-9.3726	-6.5005	-10.282	-9.2407	-9.2117	-6.8652	-8.986	-9.3341	-7.7741	-5.2252	-10.015	-8.7521	-6.2133	-5.6194	-7.651	-9.6545	-9.8432	-8.1716	-6.2054	-10.371	-7.3678	-9.5544	-9.1742	-9.199	-7.8749	-9.2	-9.994	-8.7316	-10.446	-7.7338	-9.9538	-13.122	-6.0604	-6.9124	-7.8677	-7.3037	-6.4617
0.98346	-0.34193	-3.1182	-3.6219	-3.8867	0.95338	-1.4342	-0.62598	-1.8574	3.0186	0.46432	-4.258	-2.0434	-0.019745	-4.7384	0.90113	2.0215	-1.5044	-0.32604	3.056	2.2109	-1.8346	-0.15542	-4.0234	-0.016872	-1.2227	-0.037809	-2.8975	-1.1396	0.05829	-1.9132	0.74058	-3.8452	-1.3539	-0.65247	-2.2257	-2.0652	-5.6218	-1.4464	-0.036072	0.92032	0.51263	-3.4308	1.2907	-1.0512	-1.6887	0.51713	-2.7274	-4.277	-4.1198
-3.9394	-4.1506	-2.4566	-1.6343	-1.4316	-2.8213	-1.4308	-7.6141	-3.0354	-3.1373	-2.7175	-4.1107	-1.2048	-3.3184	-0.9674	-2.6352	-3.8828	-3.7802	-0.048171	-3.2061	-4.4434	-0.70879	-3.5949	-4.6445	-2.677	1.0469	-4.3475	-2.7333	-4.2478	-4.9404	-2.3649	-2.9883	-2.3995	-6.3224	-4.3351	-4.35	-2.4455	-2.3645	-4.2614	-2.8148	-3.5116	-5.8391	-1.9161	-1.5598	-5.0177	-4.7042	-5.4768	-4.8315	-4.9406	-7.4658
9.8598	8.8674	10.756	8.0581	10.703	8.2952	8.7177	7.3601	10.14	9.8204	10.384	4.6641	6.6304	11.353	10.139	4.5328	6.3935	8.8469	10.404	8.9018	5.4239	9.9347	5.0554	5.2837	10.231	10.706	6.7757	6.0422	11.891	7.7849	6.8758	9.7958	10.127	6.392	8.1354	7.6432	8.472	9.3677	10.221	10.654	6.0125	7.6712	7.7692	5.8145	8.6035	8.4664	9.3603	9.1902	8.178	9.4814
-4.9919	-4.4758	-4.5482	-4.6148	-4.098	-0.89779	-4.0737	-4.3295	-3.0591	-2.9504	-2.8979	-6.2814	-2.6857	-4.8471	-2.4933	-5.4334	0.70309	-2.2179	-2.6402	-4.7983	-3.5243	-2.328	-2.8796	-4.2961	-5.2306	-5.4952	-2.1953	-4.4737	-2.5938	-3.1788	-2.9818	-3.5989	-2.5876	-4.916	-4.6757	-5.9157	-6.2581	-2.6877	-2.7056	-2.4056	-2.1563	-2.4396	-7.0277	-7.113	-5.8619	-2.7571	-3.4989	-2.0307	-2.4728	-3.0206
-3.1186	-0.60648	-3.3626	3.096	-2.407	0.51877	-2.2923	2.0066	-3.3013	0.53099	2.0253	1.297	-0.6754	2.4296	1.7083	1.0395	-0.37505	-1.2698	1.5713	-0.30159	-2.6307	1.2729	0.20931	-1.7961	1.29	-1.6996	-3.8772	-0.10652	0.92219	3.7908	-1.0348	2.5831	-0.98109	-1.4687	1.4136	2.4373	-1.7329	-1.3413	1.954	-0.8725	-3.0241	-0.99134	-2.1839	0.83285	-3.4535	-0.34168	-2.4353	-0.50243	-1.9144	0.021275
-1.1417	-2.5147	-5.2101	-4.4019	-4.1352	-0.54308	-8.049	-2.1438	-3.8583	-4.4204	-2.9673	-3.2637	-7.1144	-4.0168	-0.97622	-3.0238	-5.8489	-6.1384	-3.0563	-4.1684	-4.2248	-4.8496	-2.2144	-3.7697	-3.0608	-2.8514	-3.9575	-1.6945	-5.9308	-5.254	-5.1822	-3.0829	0.74509	-4.4316	-2.4526	-6.4578	0.20428	-6.3615	-5.6485	-4.3921	-6.6948	1.492	-4.0644	-2.9095	-4.5707	-6.2116	-2.9894	-7.6497	-3.6215	-2.7553
0.91944	3.8943	3.2276	4.0096	1.9021	1.2612	1.8096	2.9444	5.1117	-0.44472	2.0515	-1.2028	0.98485	0.013846	3.1587	1.9605	3.2734	5.9152	2.2924	1.2125	4.2013	3.4966	3.9958	-0.69459	-0.43776	-1.0381	2.3618	5.4274	1.1857	0.95946	2.6826	5.1999	-0.0059149	3.5509	3.7018	2.2182	1.0209	0.84417	-2.0758	4.5444	2.0289	3.61	2.0571	3.7915	0.90879	1.6258	0.30221	2.5215	-2.0578	-0.9266
-1.1816	1.9841	0.35338	0.86275	3.0994	3.6858	0.90215	0.59101	1.7592	2.5284	-1.9097	2.0062	1.8782	0.98453	1.4924	4.3663	1.6585	6.8225	1.1069	7.1141	0.90871	1.6819	-1.5616	2.0382	-0.14317	2.1143	4.8236	1.5622	4.083	0.64294	3.425	3.143	5.7178	1.3347	1.2983	-0.58985	-0.42985	-4.4549	0.2909	3.9124	-2.2939	3.3662	-0.81964	2.0786	0.6189	2.6953	0.96504	-1.4785	1.8976	1.7218
-16.629	-13.448	-13.733	-14.899	-12.4	-10.645	-10.737	-12.247	-10.752	-12.31	-13.038	-13.032	-9.6708	-15.955	-13.594	-11.392	-13.369	-13.042	-13.626	-11.294	-12.105	-13.045	-9.5883	-11.749	-11.672	-12.031	-12.545	-13.014	-15.851	-12.175	-15.08	-13.377	-15.212	-12.922	-13.374	-11.107	-15.311	-12.36	-10.989	-11.847	-12.882	-11.681	-15.253	-11.177	-12.865	-13.021	-13.421	-15.121	-10.782	-13.259
-0.038455	-3.5582	-6.7352	-2.2655	-3.1433	-1.7708	-1.1072	-2.3366	-3.2437	-3.1666	-3.6318	-4.5073	-3.648	-1.539	1.0276	-4.4553	-0.26668	-5.5596	-3.2166	-2.4792	0.21569	-1.4228	-0.69081	-0.73226	-5.5718	-0.9651	-4.5275	-4.1206	-2.8604	-1.6764	-4.1141	-2.0459	-1.1654	-0.46418	-4.7787	-2.122	-2.429	-3.2794	-0.98253	-0.72798	0.08724	-3.6472	-7.0612	-2.2455	-6.1157	-3.726	-3.4382	-1.6481	-4.3491	-4.248
-2.4251	1.5632	0.93551	-0.54805	-0.91454	1.769	1.5403	0.19285	-1.6508	-0.29546	0.53164	0.67411	-0.69543	2.1486	-1.0295	0.066595	-0.60159	0.39001	1.3101	0.89756	-0.45223	0.24365	1.2752	-1.7986	3.2188	-0.44587	3.0033	-0.040295	2.198	3.6635	-0.0064625	3.9131	-1.6027	-3.3061	2.1924	0.016054	1.0745	1.1305	-1.8212	1.0441	0.62654	-1.7514	0.6756	0.6694	-3.6549	2.2315	-0.099196	-0.47763	-0.44451	0.2695
5.3726	8.5082	7.0395	9.3132	7.3017	5.8647	4.6668	7.8177	6.1163	6.7165	6.1424	7.8003	6.3065	8.8427	5.4707	5.9697	7.7219	7.0522	4.3964	6.4659	6.4952	5.3271	8.3055	3.8302	10.158	5.566	8.7562	3.5601	4.4966	8.1912	8.3305	8.1396	8.2033	8.1595	8.2992	7.992	5.8996	3.115	3.7456	9.129	8.7373	8.5596	7.403	4.5979	6.8284	5.8464	5.9684	4.8629	9.5244	6.9247
-4.1047	-7.3923	-5.7786	-4.7404	-2.0767	-5.8846	-6.118	-6.7893	-5.63	-4.7886	-3.9566	-1.8317	-4.2018	-6.6325	-5.6296	-5.3488	-4.018	-5.4052	-2.8136	-4.8042	-5.7081	-4.9693	-5.8596	-5.3654	-3.8146	-5.2562	-6.5197	-6.9865	-6.9041	-3.6493	-7.5431	-2.5996	-5.504	-4.6466	-3.0225	-4.033	-6.9234	-3.2637	-6.0327	-8.8794	-5.0044	-5.9196	-5.1039	-4.6691	-5.473	-4.7921	-5.089	-5.238	-1.3115	-6.9405
-4.4747	-2.0233	-1.7144	-3.0297	-2.3404	-1.4228	-2.1852	-1.3872	-1.3417	-2.1326	-3.0966	-1.2364	-3.7085	-4.327	-4.0588	-5.2029	-5.05	-3.6803	-3.1844	-6.356	-1.7373	-1.7587	-3.3138	-3.7833	-2.2996	-2.0682	-1.8851	-4.614	-1.876	-3.1486	-1.7743	-3.0372	-2.5649	-5.2903	-4.0076	-3.187	-4.6001	-6.1911	-3.1297	-0.44235	-4.4961	-3.1438	-2.3448	-1.5522	-6.0388	-1.7171	-5.1167	-2.7104	-1.7261	-3.9983
-13.264	-9.63	-8.45	-10.138	-12.29	-8.7331	-8.4879	-9.9715	-11.097	-11.321	-10.714	-8.4857	-10.383	-10.845	-7.9963	-10.667	-11.471	-13.196	-13.878	-14.167	-10.343	-10.958	-13.64	-11.177	-6.6184	-9.4881	-9.9981	-12.397	-13.508	-12.81	-10.715	-15.597	-11.787	-7.9899	-10.753	-13.439	-15.047	-13.031	-12.659	-9.8722	-13.556	-11.745	-12.761	-12.196	-13.327	-10.459	-12.333	-11.51	-11.076	-11.813
-8.6714	-5.6371	-3.0292	-6.7036	-7.0894	-7.8185	-3.7435	-8.1779	-6.7697	-6.4518	-5.0413	-5.931	-8.0016	-8.5089	-5.2825	-7.9669	-8.2839	-1.9438	-5.7439	-5.5479	-3.9865	-6.6075	-5.3479	-6.0744	-8.2082	-5.9306	-6.725	-7.7333	-0.99163	-6.1003	-5.4754	-9.1362	-6.4911	-7.0445	-7.9149	-6.2984	-3.8788	-4.8146	-6.3465	-5.0764	-7.9084	-8.9806	-7.8287	-9.3889	-5.4064	-6.5609	-8.4019	-5.4062	-7.1165	-2.2808
-1.7627	0.34616	-3.7772	0.87247	-3.6028	-0.83754	-2.1853	1.2959	1.7693	1.9608	1.5166	3.8123	1.641	-3.7526	-1.6877	-2.9142	0.02883	3.0829	-0.84739	-0.77738	0.52545	-2.069	-3.0983	-0.32651	2.4088	-1.3046	-2.4251	-0.89731	-0.33383	-1.9026	0.63751	-0.76717	1.3124	-1.7895	0.50922	-0.82064	-0.086052	-1.324	0.79201	2.2814	-2.6939	2.4288	-2.109	0.62621	-1.217	-2.3867	-0.41252	0.42007	-3.267	2.4161
-4.149	-6.4296	-4.148	-0.57047	-1.0191	-4.9748	-7.3181	-5.2497	-4.4929	-3.4498	-7.3729	0.26053	-5.9569	-6.7744	-5.0884	-5.2116	-5.9094	-2.3799	-1.6363	-0.27871	-1.9929	-7.1718	-5.4704	-3.8695	-4.7247	-5.2716	-4.4213	-4.9348	-2.5257	-5.5967	-5.79	-4.5593	-3.4641	-3.0223	-4.9627	-1.3006	-7.1282	-6.7277	-4.3519	-3.5614	-4.6995	-2.3718	-2.7178	-4.8724	-5.6642	-5.7004	-3.6485	-1.8959	-3.723	-4.2575
-12.166	-9.7383	-9.4321	-12.192	-8.5301	-11.008	-10.736	-12.53	-10.687	-11.172	-12.367	-12.183	-12.699	-12.732	-10.59	-11.481	-10.657	-9.4435	-9.5349	-10.348	-10.949	-10.025	-13.394	-13.647	-10.793	-10.839	-11.639	-9.8809	-9.589	-15.307	-10.002	-10.471	-10.791	-8.7465	-9.4351	-12.135	-10.099	-11.219	-9.2637	-13.794	-10.842	-10.515	-9.6523	-7.6795	-11.945	-9.585	-10.384	-12.23	-8.3658	-12.628
-0.48733	-5.3961	-1.0807	-3.0006	-5.3316	-4.2662	-3.6802	-5.2634	-6.5626	-2.9359	-0.14514	-1.8069	-3.2799	-3.2531	-2.5088	-6.6674	-5.7923	-6.9005	-3.7787	-3.4265	-4.851	-0.22601	-5.0821	-3.3184	-2.3801	-5.1321	-0.14436	-4.7446	-4.74	-2.8845	-4.9701	-1.3284	-0.67453	0.48923	-2.055	-5.0425	-3.4269	-2.5445	-2.1642	-5.6994	-6.1496	-3.0114	-2.943	-1.9885	-0.54842	-4.6778	-1.838	-2.7559	-0.85608	-5.8425
-12.995	-16.813	-12.505	-12.943	-13.912	-11.473	-13.26	-12.625	-12.384	-13.9	-10.634	-17.318	-13.513	-13.498	-11.542	-11.612	-11.599	-17.151	-12.014	-13.825	-12.742	-15.068	-11.642	-13.362	-12.163	-12.151	-17.442	-12.659	-10.778	-11.641	-14.413	-11.552	-16.865	-16.219	-13.537	-11.666	-11.266	-11.978	-9.983	-12.745	-13.068	-14.896	-14.374	-15.449	-10.511	-10.984	-12.384	-11.64	-12.709	-12.626
-2.2652	-0.031226	-2.1279	2.5679	-1.2417	-2.9677	-0.48881	-2.0069	-1.5173	-1.5994	-0.66109	-4.7686	-2.3848	-0.56291	-1.1518	-2.1387	-1.5294	-1.0084	-1.6935	-0.6937	-2.8352	-0.48722	0.61138	1.1072	-3.4234	0.058277	2.9951	-0.83892	0.7698	-0.81741	-4.5501	1.1555	-2.813	-3.7877	0.85036	-1.2826	-1.003	-2.7991	-3.5118	1.5631	-1.9823	-1.7686	-0.84287	-0.78686	0.10376	-0.54584	0.11115	-3.1261	-4.2683	-0.57332
5.0001	10.281	8.4192	8.6903	6.4008	7.5497	11.62	9.0517	9.2132	8.2911	10.467	6.3591	6.718	11.365	9.7769	9.5806	5.8482	9.6852	8.9813	9.6298	10.053	11.641	12.339	9.0536	12.224	6.1739	10.673	7.3459	9.7737	7.3313	6.8231	10.385	7.6417	10.519	5.794	9.6891	8.5118	10.151	4.4948	7.3281	7.9041	7.6977	7.8886	5.8013	8.5529	5.2856	9.8312	6.5791	5.7693	10.414
-4.4674	-2.6219	-4.3905	-4.157	-5.6759	-4.6995	-4.1204	-4.737	-8.4853	-5.8999	-4.7492	-5.1116	-5.5394	-0.77681	-4.5882	-6.4115	-6.2603	-3.7716	-3.5536	-4.1763	-4.8743	-7.2225	-2.4623	-4.7517	-7.5718	-4.2175	-7.2709	-6.3368	-6.2439	-6.9344	-4.3116	-3.6884	-3.7963	-6.6798	-7.4482	-1.8528	-6.5065	-3.9774	-5.5922	-2.9695	-7.7438	-5.0485	-9.1589	-4.9755	-3.8298	-1.7156	-4.7522	-2.7452	-4.6879	-5.6327
-0.5628	-0.98955	-0.68058	-2.2457	-1.1739	3.7621	-0.40421	-1.3784	-0.41433	1.0496	-1.8682	-0.15336	-2.0102	-1.3777	-3.4563	-0.064372	0.90048	1.278	0.48386	0.41174	3.0666	3.37	-0.72457	-3.541	-3.0953	-3.6029	-3.2834	-0.83808	1.3729	-1.1872	-0.45355	-2.5185	-1.1116	-2.4369	2.9812	0.62037	2.4086	2.0465	0.84723	-2.9006	2.5336	-0.8531	-1.3856	0.39636	-1.3556	-1.3935	-0.53728	-0.82317	-0.74853	0.077348
1.8801	3.6058	5.3938	3.7778	2.1499	5.1195	5.818	1.921	3.0177	2.6676	5.9434	4.4429	3.3189	0.53536	0.63372	6.5672	3.3374	3.2139	5.0266	4.4688	4.3444	1.7005	4.6531	5.0927	5.023	3.2181	1.9826	0.37104	3.7033	3.8381	3.8146	1.05	0.21483	2.5475	2.8617	4.8052	1.8669	1.9985	3.4262	1.4759	5.8301	2.2083	1.3619	1.023	2.1795	1.7606	5.8755	2.5719	4.2946	3.5629
-3.016	-2.2214	-0.52386	3.4975	-1.764	1.8228	1.4005	0.20411	-0.80157	2.3983	-0.9194	3.2812	2.1492	-2.3241	-0.54153	-0.5928	0.23219	-0.087979	-1.9558	-1.7893	-1.8111	-0.595	-0.59413	1.0634	-0.14455	2.5947	-0.2638	-0.21204	-1.2916	-0.14712	-0.19584	1.6997	2.0511	0.34708	-1.0567	0.96659	2.0184	0.76399	-0.37228	-1.1709	-0.3545	-0.73562	-0.90947	0.16376	5.3472	1.5868	-1.4623	0.23404	0.84933	-1.7867
-6.5559	-4.3032	-7.4686	-7.1048	-7.7578	-10.979	-3.3338	-3.0716	-4.623	-6.1121	-6.3289	-4.6171	-4.2253	-7.6004	-6.5784	-7.4673	-7.0877	-5.9042	-4.3186	-5.0708	-3.2899	-5.8039	-2.6644	-5.2368	-6.3523	-5.3008	-7.6212	-7.486	-1.9439	-3.97	-5.6024	-2.4333	-5.3179	-7.898	-6.5316	-8.457	-5.1021	-7.5527	-7.7158	-4.2024	-7.7058	-3.4128	-5.7378	-5.229	-6.0148	-5.3198	-5.8758	-6.2402	-6.6872	-7.2341
-24.75	-23.74	-24.323	-24.566	-22.455	-22.515	-23.866	-21.596	-21.784	-23.567	-19.961	-24.602	-20.464	-24.528	-27.714	-17.934	-20.459	-19.791	-24.953	-21.217	-24.532	-22.984	-23.878	-24.117	-24.367	-23.224	-23.041	-21.135	-19.841	-23.124	-20.666	-22.086	-22.467	-20.205	-21.492	-23.23	-22.489	-24.393	-23.206	-18.554	-21.535	-19.615	-24.657	-21.395	-20.203	-23.17	-22.863	-21.469	-22.536	-21.816
0.1149	-4.489	-2.0694	0.17533	-5.8161	-1.3369	-2.647	-1.5571	-4.6556	-3.4994	0.68378	-1.2778	-3.0895	-4.5715	-4.2156	-3.2563	-2.3279	-1.6993	0.27342	-3.3202	-0.81818	-1.5375	-3.969	-0.13723	-3.0698	-1.9548	-2.3777	-2.7302	-5.3463	-0.9571	-2.4265	0.6759	0.5611	-0.11582	2.0131	0.6838	-1.7213	1.2608	-0.50927	1.5447	-2.846	-3.93	-2.5129	-2.1821	-1.4219	-1.1985	2.2162	-3.5777	-0.8448	-0.52846
-17.364	-13.421	-10.102	-14.902	-14.474	-13.568	-13.998	-15.875	-12.785	-13.648	-12.657	-13.15	-13.884	-14.659	-10.385	-12.119	-14.775	-16.224	-14.167	-12.01	-15.142	-13.349	-14.564	-13.151	-13.851	-17.172	-14.637	-14.322	-16.31	-14.178	-16.435	-14.072	-13.95	-12.956	-14.316	-17.013	-14.262	-13.577	-15.372	-12.792	-14.437	-13.42	-15.772	-13.747	-12.43	-15.292	-14.651	-18.062	-15.383	-13.798
0.83113	-3.8974	-2.722	-4.1737	-5.4328	-4.7354	-4.8235	-4.2432	-0.8564	-3.7797	-3.1466	-7.9054	-4.5639	-4.9395	-0.35609	-3.082	-2.1215	-7.1934	-5.2923	-5.573	-10.24	-2.6408	-5.6243	-8.4717	-3.9352	-3.8727	-6.4645	-3.7409	-6.6268	-2.1575	-5.6528	-4.5058	-5.674	-3.1041	-6.7876	-5.8991	-6.8975	-4.5969	-1.6976	-4.3366	-3.7216	-6.4392	-5.2825	-3.0188	-5.0865	-3.6631	-4.4315	-7.0022	-3.07	-3.7694
-12.301	-13.535	-14.483	-12.583	-16.945	-14.117	-16.367	-14.139	-16.691	-14.396	-13.209	-18.55	-15.091	-17.429	-13.015	-15.82	-16.529	-11.066	-13.737	-14.934	-12.972	-18.733	-15.759	-11.924	-12.587	-12.771	-15.699	-13.851	-15.101	-13.541	-15.274	-13.117	-15.01	-17.088	-13.426	-17.201	-16.012	-16.524	-14.171	-14.012	-16.789	-13.51	-11.658	-14.031	-13.411	-14.182	-15.09	-12.35	-15.782	-14.852
-10.858	-13.939	-10.905	-10.648	-10.231	-11.271	-7.1248	-11.761	-13.27	-11.198	-14.187	-9.5043	-9.8444	-13.505	-12.348	-9.7236	-5.1078	-12.209	-12.813	-11.161	-13.968	-12.105	-13.604	-11.966	-13.219	-11.973	-10.016	-9.8546	-12.875	-11.231	-6.9752	-8.2193	-13.747	-11.938	-10.101	-11.679	-13.063	-12.694	-9.2124	-11.223	-11.183	-12.166	-13.921	-10.929	-6.1022	-11.328	-12.56	-9.5841	-9.1312	-13.665
1.3621	1.2478	2.4362	0.71431	2.4627	2.1908	4.9899	1.0085	3.0123	2.0754	1.396	-1.3501	-2.2174	2.6274	2.3805	4.9011	1.4131	1.8551	-1.0899	3.1637	4.712	2.136	2.6569	3.481	3.2237	3.9109	3.1188	1.0401	1.4948	0.097677	1.2375	2.6697	4.6332	2.696	2.7224	3.2284	0.31786	1.6736	3.7264	1.6018	2.2178	1.4263	1.8776	2.3035	5.582	1.9157	3.196	5.427	3.8161	2.5687
-1.4868	-1.0786	-0.64176	-1.96	2.9926	-1.7452	0.41868	0.46252	-1.216	0.19596	1.0789	1.4622	-2.6164	1.9611	0.20433	0.88772	1.4093	-2.5026	-3.5679	-2.7439	-0.51714	-1.2606	1.9861	-2.4251	-2.2815	-0.89346	1.3634	-0.069597	1.0982	0.45787	0.62896	2.1625	-1.8074	-1.6227	-0.43979	-2.4966	-1.2202	1.3284	-2.0938	-1.3594	-2.2691	-1.6886	1.2864	1.9493	0.18531	1.1136	1.8391	0.39269	-2.261	2.1207
6.4061	6.4102	9.2952	7.9253	7.1665	8.6105	4.8517	5.7508	5.6115	7.3012	10.745	5.6802	4.7383	5.977	8.5318	8.2845	7.8938	9.4066	6.8244	8.2282	5.5993	5.2997	6.1564	4.9888	5.7384	9.4735	6.2627	8.145	8.5889	7.1236	7.9114	7.6203	9.2541	8.5463	4.0349	4.5368	8.3003	5.4536	8.7394	5.7589	8.0319	8.6574	6.9272	4.8985	3.26	6.1069	10.033	8.129	5.5948	8.0313
-1.4035	0.82783	-1.1156	-1.4876	1.0498	-1.9529	-2.283	-1.3974	-1.6051	-1.9179	-0.80798	-1.0053	-0.33286	-0.95917	0.72441	-3.0064	-2.7557	2.2074	1.6706	-0.15889	0.37478	-0.20767	2.4301	-0.20378	0.46099	-2.4954	-0.88192	-2.5128	0.0079556	1.1202	-2.5922	-2.2917	0.70218	-1.029	-2.0484	1.7432	1.042	-0.036794	-1.1053	-1.1603	1.7858	-0.022561	-4.4998	-1.3509	-1.8704	-1.7568	1.4489	-3.0598	-1.1167	-1.5316
-3.9639	-2.8748	-2.8777	-3.2259	-2.7153	-2.1761	-2.4515	-3.5144	0.27261	-4.5257	-2.5478	0.50013	-2.707	-3.5376	-2.3024	-1.1822	-3.898	-3.2675	0.043179	-5.5179	-6.1453	-0.70816	-3.5249	-3.7197	-6.2753	-1.5411	-2.2708	-0.047837	-1.6555	-2.1021	-2.4858	-4.5136	1.0844	-1.855	-3.3005	-0.11207	-2.1528	-4.1253	-0.65413	-4.3243	-2.3823	-4.9542	-4.2208	-2.6084	-3.6339	-3.967	-2.7891	-2.5959	-1.9412	-1.4576
0.58758	0.6918	-0.010881	0.34489	-0.93642	1.3148	0.39726	0.16967	0.36349	-1.548	-1.8047	1.3985	0.6143	-0.23474	-0.13073	-0.32068	0.38184	-2.764	0.81696	-0.67324	1.446	1.6224	2.566	-0.33872	-0.256	-0.10539	0.40787	1.8417	1.8483	0.36002	0.47257	1.8975	-0.39755	-1.055	2.1783	-0.40397	-1.7657	-1.6798	1.2825	-2.5672	-1.3133	1.436	1.6444	1.7104	3.5328	0.067887	-0.066758	3.5961	1.094	0.93175
1.3668	-0.20838	-5.6634	-0.54297	0.73028	-1.5805	-0.25938	-0.60153	0.15999	0.56867	-1.7438	-0.30448	-1.7583	1.0352	-0.4434	-4.1678	-1.5221	-1.1318	-0.37574	-1.353	-2.7054	-1.2135	-2.453	-4.3399	-2.1713	-2.3959	-1.5853	-0.74049	-1.2898	-2.8396	0.38887	-1.9869	-2.9268	-3.1108	-5.8432	-1.4551	0.51311	-1.2687	-0.3096	-1.9499	-0.94204	0.40324	-2.925	0.72993	-1.7562	-2.4242	0.068473	-2.9371	-1.4442	-3.4544
0.88485	1.6276	-5.0038	-2.0657	-1.3931	-1.382	1.0832	-2.2031	-2.3138	-3.271	-3.5595	0.35977	-4.172	-0.39155	-4.8894	-1.7191	-0.77925	0.10594	-0.99993	-2.1521	-1.9266	0.16708	1.3607	-4.0465	-0.6334	0.36846	-1.9185	-1.6042	0.3311	-0.49298	-3.7875	0.88342	2.0584	-0.50264	0.48103	-1.214	-0.53727	-2.7096	1.4459	0.85429	-1.4606	0.30876	-1.697	-0.38096	-1.3699	-1.397	-2.0446	-1.3172	-2.8353	2.2427
-1.0263	0.42753	-1.4355	-4.0684	-3.3683	-1.6226	-1.0015	-2.2762	2.6552	-0.36072	-1.176	-4.2004	-1.4534	-3.2375	-0.50525	1.3837	-0.65124	-1.4649	0.25569	-1.6588	-2.5652	-0.055266	-0.97377	-0.0065808	-1.7277	-3.0166	-4.2253	-2.1324	-1.0351	-0.59224	-6.4289	-1.1777	-0.43689	-0.623	-2.3447	-4.3916	-2.7171	-3.6975	0.48101	-3.6018	-1.4715	-1.1915	-2.0821	-4.2314	-3.1487	-3.9204	2.6345	-2.5001	1.6577	-3.0964
0.1822	1.0475	1.3977	0.26093	1.7226	1.8812	2.0533	0.026084	-1.943	2.7903	-0.19457	0.53831	3.0384	0.85908	-1.7142	2.0456	-1.6468	1.3529	-3.6193	-1.1912	1.2607	3.044	0.58105	3.2304	0.69668	0.035026	2.1895	2.7371	1.512	2.4845	3.2227	0.99515	3.0981	-0.19749	2.6594	2.6598	2.5811	-2.3452	2.0487	-0.83372	0.17227	1.1071	-0.42162	1.8708	0.92226	2.665	2.4126	2.8373	0.20344	1.0914
-5.29	-6.3281	-7.015	-8.5535	-6.7215	-9.0902	-7.7944	-4.9517	-7.9762	-7.6855	-7.0005	-9.2249	-5.5773	-7.3206	-8.3908	-5.4363	-5.1292	-7.3724	-8.4381	-9.0554	-7.9459	-7.4682	-3.9606	-6.1662	-7.1575	-5.6538	-9.9758	-5.2729	-8.1388	-8.048	-8.025	-9.9194	-5.3151	-8.2901	-10.196	-7.4874	-7.7703	-4.6089	-7.3443	-7.9623	-11.923	-6.2513	-10.159	-8.1009	-8.4616	-6.9567	-8.3126	-7.7041	-8.3565	-10.898
-4.7462	-3.1505	-3.1902	-4.2998	-2.0794	-3.6742	-5.1313	-3.7685	0.72178	-4.6494	-2.6067	-2.1824	-2.6924	-1.7483	-1.4302	-0.70131	-0.081204	-1.7657	-5.8201	-2.5918	-2.5656	-2.1576	-2.1407	-2.1397	-1.2504	-4.9068	-3.794	-1.6027	-2.2655	-0.59082	-1.4101	-2.6228	-2.9648	-0.62873	-2.493	-4.8613	-2.6255	-1.117	-5.1381	-1.5746	-6.3704	-3.597	-1.133	-1.1992	-4.1306	-1.9743	-1.675	-4.0205	-0.244	-0.66334
4.7878	3.3776	2.558	1.0051	-0.81981	0.99418	0.34717	0.037597	-0.58589	0.93321	1.9918	0.1536	0.83131	2.1114	-0.14631	-1.0748	0.85216	2.5417	1.4662	0.29607	2.2708	1.728	1.1832	1.4659	5.8923	6.0798	2.9861	2.1498	1.8526	-0.62824	1.7499	-0.31636	1.3872	0.23357	1.2532	1.8775	-0.21912	1.081	2.8543	0.99188	0.26039	3.1269	1.6791	1.9457	0.19695	-0.94551	3.0922	2.3274	2.1968	0.41765
1.8124	2.4343	2.699	2.9885	4.1159	1.0799	1.2002	-0.91595	4.3839	3.3118	0.80926	2.0664	1.2035	0.79408	3.2174	4.4072	0.37419	4.451	3.0566	0.62364	4.7454	1.5401	2.8868	-1.0463	1.8163	3.2316	2.2067	1.4713	5.5036	0.98266	4.396	-0.15813	2.3191	0.64282	3.1662	1.2795	0.44867	0.28615	2.2486	1.2085	2.4864	2.1794	2.309	0.85732	-0.9243	-0.95814	2.6116	2.3173	5.7207	3.7638
7.4709	5.8673	4.9937	7.277	4.1076	4.1255	6.9652	8.1963	4.3258	5.8317	4.1523	4.8986	3.0113	5.2113	7.113	2.1017	7.2065	2.5739	4.8315	4.2157	6.5143	2.6414	2.9848	5.9862	5.7339	2.7104	4.5579	6.8037	5.1809	2.8428	4.9099	4.3891	0.42561	8.5664	5.9316	6.3786	4.8802	3.6677	6.1468	5.3688	5.3762	7.6913	3.344	6.5916	8.5424	1.5036	7.3606	5.0381	4.8328	3.2393
-10.853	-11.564	-8.6896	-9.0534	-7.6996	-9.4574	-8.6633	-10.702	-8.9854	-10.479	-11.522	-6.7297	-15.027	-10.868	-8.7968	-11.232	-10.496	-7.6086	-9.9868	-12.785	-10.015	-8.7138	-7.3907	-13.817	-6.2306	-10.699	-10.193	-8.9383	-10.934	-9.4989	-10.037	-11.941	-9.0118	-12.515	-9.5852	-12.534	-9.3151	-11.2	-8.1792	-10.099	-6.2332	-10.034	-10.21	-11.519	-11.571	-10.026	-10.78	-7.644	-9.7616	-9.7024
-0.83379	0.56015	-1.7845	-2.2111	-2.4475	-1.1064	-0.67552	-2.6689	-0.28235	0.83751	-3.1684	-1.2817	-1.3037	-0.72837	1.9294	0.67829	-2.4696	-0.50441	-2.8681	-2.4934	-0.71554	-3.5798	1.9568	-1.6048	-1.7224	-3.1411	-1.8079	-1.4266	-1.5688	-3.6408	-1.8631	-3.5034	-2.6035	-3.3147	-2.4386	2.758	-1.6106	-0.84503	1.2055	-2.4774	-2.7014	0.87377	-1.8235	-0.56971	-0.2248	-3.1736	0.4332	-0.50121	-5.131	-2.8966
-11.52	-15.202	-15.479	-11.699	-14.703	-14.353	-17.777	-16.768	-17.206	-12.178	-15.754	-18.481	-16.377	-14.067	-13.749	-12.226	-16.183	-11.292	-11.435	-15.857	-15.344	-14.575	-15.03	-14.405	-14.208	-17.327	-14.421	-15.071	-12.605	-16.656	-14.232	-15.006	-12.347	-13.132	-13.273	-17.754	-16.506	-15.065	-19.298	-12.008	-16.522	-12.124	-15.263	-14.602	-13.922	-11.822	-18.384	-13.155	-12.716	-12.102
2.004	-0.97438	2.6454	3.0822	3.0842	2.9566	2.0923	3.8973	2.2975	0.884	5.5878	3.4955	1.2082	-0.59371	1.4869	2.514	-0.035701	3.8653	1.3283	0.55811	1.7723	3.2389	-0.17672	3.3119	1.5918	4.2692	2.2303	2.8068	-0.57567	3.0535	2.613	2.6964	1.4288	1.7166	1.5371	2.2066	3.6561	2.913	0.86593	-0.010264	3.1042	0.94162	-1.9291	-1.0236	3.9193	1.4759	3.7804	0.57337	0.43369	2.5123
-4.0399	-5.0378	-3.4584	-3.1827	-3.3017	-2.2217	0.69852	-3.2709	0.27765	-6.6675	-2.0528	-2.7003	-2.0655	-3.4125	-1.9649	-1.9539	-2.6992	1.0209	-1.6014	-2.5918	-1.0359	-3.0394	0.50838	-2.4729	-1.2436	-5.1258	-1.6025	-3.0722	-0.64217	0.96891	-1.631	-2.674	-1.8276	-2.8311	1.7549	-3.1928	-1.2325	-5.1059	-2.4488	-3.8359	-2.8489	1.4709	-3.477	-5.156	0.35203	-3.7501	-0.60988	1.9153	-3.7596	1.3271
-6.8131	-4.0392	-4.3736	-5.9443	-4.9906	-6.0308	-2.8629	-3.9496	-0.64408	-3.1256	-5.8504	-1.8511	-3.2886	-4.5174	-5.8375	-3.9435	-2.9275	-1.7645	-3.0618	-7.16	-3.9403	-0.57256	-3.5651	-4.8867	-7.3113	-0.60407	-5.5795	-1.5041	-0.80072	-3.085	-6.7269	-4.4765	-3.0122	-4.7784	-5.2289	-2.9299	-3.4882	-1.5084	-2.2909	-4.5847	-1.6678	-3.6619	-1.2609	-0.18955	-4.3981	1.0979	-4.8666	-4.0061	-5.4223	-6.8167
1.4667	-1.4021	1.548	0.035404	-0.40143	2.3131	1.5626	0.3516	4.7886	3.2266	4.2942	4.8401	-0.19775	1.4348	0.053679	-0.18661	1.237	-0.13015	0.6205	3.5081	2.5639	1.6622	0.053372	1.1407	3.3857	1.0336	0.80088	0.83861	2.6956	-1.0747	1.3692	4.3523	0.18947	2.4657	-0.79946	-0.15977	-0.73779	-1.2578	-0.11818	0.93053	1.5231	1.948	-0.26729	2.8649	1.9962	3.8766	-0.022752	-0.24918	-1.9827	3.198
1.5087	-2.0612	5.4598	2.6816	3.8415	2.4623	1.453	6.0373	3.4957	0.39511	2.9824	4.2908	4.6298	3.421	4.9085	4.655	4.7087	4.3106	1.717	4.7824	1.3035	-0.1935	4.2708	3.7765	4.3708	0.92735	0.65867	1.1007	5.4831	2.582	2.4238	4.4579	0.81337	0.79902	4.1165	2.8185	6.77	2.8217	0.78414	2.3964	5.0466	3.8453	2.3614	3.8511	2.3818	0.29061	2.9384	2.5563	4.6579	3.1558
-12.861	-14.788	-15.239	-14.159	-14.991	-16.15	-14.711	-15.676	-15.777	-12.66	-12.505	-17.618	-14.14	-16.467	-15.593	-16.512	-15.414	-15.973	-15.163	-18.248	-14.853	-14.663	-15.258	-15.131	-14.534	-13.924	-13.543	-15.733	-11.668	-14.157	-14.205	-12.709	-13.33	-18.374	-15.69	-13.235	-13.091	-15.812	-14.755	-15.559	-18.831	-18.442	-11.781	-15.362	-15.291	-15.17	-13.718	-13.037	-15.5	-14.334
-6.8833	-5.8299	-3.8856	-3.8621	-6.8509	-1.755	-4.4994	-6.1036	-4.5132	-2.9062	-5.9583	-4.9001	-4.0029	-1.8135	-1.7998	-5.4406	-3.8366	-3.2704	-5.4128	-5.3916	-2.52	-5.154	-4.8529	-6.023	-3.9677	-2.9202	-3.2077	-6.5424	-6.1844	-2.9742	-2.4349	-3.8526	-2.8169	-0.50011	-5.3094	-4.9351	-4.4999	-0.4674	-3.7003	-4.2531	-2.0359	-2.5694	-6.8258	-4.7443	-8.6962	-2.954	-3.2406	-3.2988	-5.6803	-6.1907
-19.423	-21.565	-24.751	-24.769	-22.478	-23.561	-21.888	-23.207	-23.046	-20.907	-25.102	-22.339	-20.503	-22.612	-21.18	-21.254	-21.734	-20.571	-24.149	-20.613	-18.854	-23.927	-21.4	-19.925	-20.122	-18.758	-21.958	-24.169	-19.691	-21.65	-23.954	-23.393	-20.341	-21.794	-22.944	-25.247	-21.643	-25.407	-22.937	-21.166	-21.575	-20.554	-23.495	-18.969	-24.869	-21.565	-23.109	-19.637	-21.675	-20.975
10.641	5.0452	9.5141	6.5429	7.2216	10.035	5.1105	5.4325	9.383	12.088	9.7663	11.147	8.1734	9.3509	6.0342	7.5134	6.9033	4.2472	8.5574	8.4159	7.5785	5.4586	7.5708	6.9731	8.3053	7.1811	4.8952	8.7295	9.9993	10.072	8.6963	7.8741	4.5063	6.4387	5.0041	8.3825	6.0963	6.6387	5.655	10.592	9.7336	10.716	6.9912	9.9007	7.4008	9.3779	9.6121	8.4788	7.6691	7.1929
-17.504	-15.47	-13.674	-16.157	-10.687	-12.821	-14.316	-17.306	-11.543	-14.688	-14.133	-16.688	-13.643	-13.522	-14.634	-13.481	-12.302	-12.722	-17.47	-12.543	-15.07	-15.881	-12.985	-15.568	-13.524	-11.735	-11.382	-14.039	-10.928	-12.276	-13.321	-14.175	-13.276	-11.251	-12.021	-15.375	-11.769	-12.46	-13.031	-11.166	-16.549	-13.422	-10.943	-15.252	-15.162	-12.813	-16.565	-16.087	-14.478	-11.238
1.2841	-3.8584	0.056907	-0.53155	-1.2641	-1.9931	-0.90832	-0.037538	-0.776	-0.24299	-3.334	1.2739	-1.286	0.29769	-0.97381	0.1925	-0.15917	-3.2942	-3.0778	-6.2148	-0.44197	1.852	-3.8497	-1.1101	-2.968	0.58153	-0.046056	-1.1962	-1.5571	-2.0452	-0.60839	-3.5608	-2.6848	-1.1826	-2.6457	-2.2065	-1.4848	0.38721	-0.67462	-1.1552	-2.6042	1.9015	2.0394	0.99357	-0.4131	-0.47536	-0.74812	-4.074	-1.8508	-1.0557
0.045323	-0.028593	1.6673	3.1006	1.6619	0.027876	-0.32233	0.35095	1.2852	3.8985	0.65673	1.9203	-0.54374	-1.1822	1.1561	3.5337	-1.3417	2.4044	0.50692	0.069278	0.74486	2.6244	1.129	2.0046	2.6618	1.521	3.541	1.996	-0.24613	1.2066	3.6339	2.5894	3.242	1.1119	2.5723	2.0582	1.1598	-0.20941	2.5893	1.347	-1.8066	0.6281	0.28489	2.5369	-1.8493	2.8246	1.5687	1.8018	1.5648	-0.38254
-15.413	-15.938	-14.637	-14.004	-13.412	-13.628	-15.692	-15.267	-15.271	-11.47	-16.588	-11.98	-16.529	-13.598	-12.43	-16.35	-12.678	-14.014	-14.4	-17.083	-16.626	-11.486	-12.883	-15.766	-14.844	-14.079	-12.527	-13.344	-15.666	-13.694	-16.006	-15.559	-15.364	-12.424	-15.261	-15.025	-12.849	-15.92	-12.976	-15.685	-12.601	-15.585	-11.402	-13.148	-16.463	-12.335	-16.111	-12.876	-14.487	-14.316
-2.6596	-5.1059	-4.1304	-3.7075	-0.20415	-2.3767	-3.7151	-2.1519	0.79499	-2.4194	-3.3977	0.85601	-2.2257	-1.0455	-0.56469	2.4156	-3.9652	-1.5651	-4.3062	-1.2086	-2.678	-0.75611	-1.1498	-2.6155	-1.575	-2.4147	-0.88563	-1.7892	-2.5277	-2.8574	-2.308	0.3064	-5.1671	-4.4254	-0.054236	-2.0783	-0.58203	1.4683	-2.5961	-4.4976	-3.2136	-1.0373	-2.2212	-3.2704	-0.89387	-1.1034	1.2153	-2.3617	2.2819	-4.2638
5.8867	7.91	11.405	10.447	6.2152	6.3332	6.3853	6.903	10.905	8.7984	12.554	7.642	9.3142	5.7085	8.0041	7.3248	9.0207	6.7783	10.121	9.7144	6.2111	9.7555	8.7065	11.074	8.5371	5.835	10.569	8.1304	7.5294	8.6288	7.5957	10.732	5.6844	7.2035	8.0651	10.664	10.543	8.6724	7.2972	11.547	7.8094	7.4668	9.2163	9.7139	8.4421	8.1927	10.36	8.9656	7.4096	10.359
-0.68684	0.37667	-1.7293	-2.8022	1.106	3.4975	-0.99139	-0.3432	0.13777	2.3387	-2.8088	-0.75154	1.8917	-1.4642	-2.5001	4.0284	3.5988	3.9708	0.11627	-1.5537	-0.81782	1.6207	-3.3175	1.708	1.2538	2.7406	1.7523	1.2944	-2.1212	-1.3431	0.28714	1.1157	-2.4142	1.25	2.5013	-1.9897	2.4017	0.48514	-1.2955	-0.3844	1.7155	-0.32612	0.3759	2.0958	0.19311	0.37973	-0.78136	-0.23859	0.65602	-0.56439
-0.40519	4.6816	1.0307	-0.28171	0.75511	1.059	3.1275	1.9983	0.87867	3.5248	1.7432	-0.88605	0.82358	3.2459	4.7782	1.3747	1.3638	3.3095	1.2337	1.2727	2.4819	0.37065	-0.48795	0.47922	1.0306	-0.38129	2.4532	-0.45002	2.2319	3.1587	2.0684	-1.7058	1.2056	-0.54242	1.5381	1.8067	1.8022	2.9289	-2.2856	2.2784	0.76006	-0.31247	2.4427	1.6429	2.8504	2.8713	2.2841	1.7569	2.4009	-0.21094
-10.448	-12.244	-7.7761	-13.665	-7.4396	-12.682	-13.774	-12.652	-13.682	-14.876	-12.884	-13.688	-16.005	-14.036	-12.921	-13.945	-13.107	-13.837	-15.231	-10.966	-12.212	-13.055	-11.123	-12.606	-13.667	-11.092	-13.118	-12.165	-12.137	-13.785	-13.736	-11.982	-14.275	-12.522	-13.24	-11.189	-10.9	-15.36	-11.24	-10.007	-11.168	-15.184	-13.422	-14.594	-11.97	-13.984	-11.817	-13.794	-14.981	-15.413
4.9073	5.0607	4.191	6.2839	6.9001	7.6255	5.5382	2.106	8.3905	6.66	7.5705	3.5507	3.0385	3.9907	3.4797	2.4136	5.1201	4.812	7.0238	5.9153	3.3315	6.768	6.7996	6.7424	7.6149	5.9941	2.8465	6.4662	5.9247	3.811	2.9786	10.342	2.8577	8.0283	4.9145	2.9874	4.192	6.0416	6.314	5.2221	4.4632	5.6288	2.9154	3.9318	8.9625	5.9915	4.1156	7.2639	7.0506	3.1514
-2.4222	-0.38303	-2.3798	-0.62645	0.21935	1.0796	0.0085785	1.7317	1.6339	1.0088	0.91145	0.90582	0.57958	0.55094	0.94765	-0.56141	3.448	-2.1462	-1.4809	0.72657	-0.93061	0.86468	-1.8655	1.4972	-1.0001	-1.1928	-0.070594	-0.71414	-1.1363	1.0526	0.93533	-2.2263	0.25129	-0.18591	-1.1507	-1.225	0.93389	0.35446	-0.62612	1.3789	-0.1507	-3.1515	-0.73053	-1.1145	0.058705	0.54452	-2.0639	-0.95469	-4.2996	0.60434
-10.047	-14.279	-11.224	-12.885	-15.629	-14.942	-12.349	-9.1394	-14.059	-14.259	-12.64	-11.543	-12.49	-17.205	-15.011	-9.391	-14.643	-14.486	-13.8	-11.649	-12.467	-11.029	-10.592	-13.866	-12.432	-16.201	-12.411	-14.441	-13.766	-14.858	-12.714	-13.676	-14.299	-11.924	-14.183	-16.078	-15.337	-13.787	-12.759	-14.239	-11.779	-12.414	-11.005	-12.233	-10.385	-13.288	-14.505	-13.065	-16.233	-11.791
4.7983	3.8377	2.5928	2.9701	3.7383	3.0674	4.9888	-0.42551	2.9359	3.4679	3.4704	2.9384	7.0182	1.3874	0.61519	3.1666	-0.66642	4.049	3.5149	-1.0304	1.9516	3.5622	0.3892	1.8693	-1.6915	2.4886	6.3245	3.694	4.8941	7.8836	2.6074	3.8528	1.1529	1.3444	2.6442	3.3811	5.4687	1.9976	3.4649	2.7079	1.0339	0.64452	2.9844	-0.31683	2.8336	1.441	-2.0033	2.6444	4.7755	3.6429
-4.7788	-6.0056	-5.6348	-4.3554	-5.9487	-5.485	-6.2233	-5.6829	-3.3805	-2.8934	-5.1727	-5.5747	-6.216	-4.6528	-3.8092	-3.421	-5.0932	-5.5653	-5.2617	-5.9497	-5.2301	-3.1545	-2.2079	-2.9559	-3.2794	-2.2233	-7.9184	-2.5476	-4.1793	-2.4125	-3.1211	-4.7653	-6.3113	-3.9753	-4.7981	-4.8575	-3.1917	-5.6637	-5.0895	-3.8949	-8.2481	-8.1445	-6.1722	-4.8199	-4.5532	-6.4641	-5.0437	-1.79	-4.8297	-4.5726
-7.0676	-9.8244	-6.5357	-6.7313	-5.4912	-8.7411	-7.3209	-8.3772	-7.4825	-8.1487	-5.3955	-6.4062	-6.5083	-9.7302	-10.526	-8.0605	-6.5018	-8.6901	-4.7861	-7.1432	-7.6714	-11.398	-7.1712	-9.1253	-7.5442	-7.1438	-4.7077	-9.5058	-6.4891	-5.1041	-7.1223	-5.1815	-6.5868	-12.332	-7.9738	-7.5379	-8.495	-9.9046	-8.8313	-6.9822	-7.7382	-8.0053	-6.5966	-8.0255	-6.3773	-9.6875	-7.2511	-9.4471	-7.6067	-8.268
-1.6869	0.51081	-0.63585	-3.6164	-3.9179	1.0759	-2.1003	0.059237	-1.017	-0.33519	-3.969	-3.3074	-5.9579	-2.7908	-0.38249	-1.5871	-2.2321	-5.8497	-3.0263	-4.1578	-5.8882	-1.6184	-5.8026	-2.035	-2.18	-2.2938	-3.8142	-1.7671	-4.5666	-2.5505	-2.6274	-1.637	-2.476	-4.1587	1.3676	-2.1012	-6.8759	-1.7482	-5.315	-2.6559	-4.4882	-3.1872	-5.3815	-2.7241	-1.8216	-4.4415	-3.514	-3.6861	-2.7409	-1.9592
-2.1769	-1.9577	-2.961	-1.4657	-0.91155	-3.3297	-4.1152	-0.85095	-1.6081	-3.2405	-2.5232	-2.5895	0.22565	1.968	-1.1925	-2.8712	-2.1114	-0.2197	-3.2237	-5.3089	-1.9723	-0.4778	-1.418	-1.8218	-6.9907	-2.1424	-1.1673	-1.0428	2.8325	-6.4837	-1.9929	-2.0701	-1.8121	1.3327	0.79934	-2.9237	-0.94776	-2.2439	-0.39183	1.3378	-0.19742	-1.5811	-1.7169	-0.71427	1.6195	-1.8441	-1.9647	-2.2361	-2.003	-0.73588
-16.95	-11.025	-12.95	-17.204	-14.034	-13.572	-16.964	-15.388	-14.937	-14.439	-16.63	-17.424	-11.274	-13.651	-15.981	-17.824	-14.531	-12.638	-14.335	-15.806	-15.208	-9.9525	-14.297	-14.061	-13.546	-19.355	-12.865	-16.68	-16.175	-13.988	-14.794	-12.665	-13.383	-15.48	-11.639	-13.611	-12.246	-13.614	-13.816	-14.988	-15.18	-13.578	-13.576	-13.475	-16.795	-15.151	-15.247	-15.048	-16.734	-14.275
-0.14705	-2.7712	-2.8187	2.9205	1.8025	-1.9714	-0.31395	-4.1623	-3.5027	-2.183	1.3055	-0.92262	-4.0058	0.68735	1.1016	-4.0091	-2.3576	-3.0956	-0.42687	-5.5812	3.1575	-0.32545	-6.7986	-2.7979	0.45871	-1.4228	-0.56433	-0.20989	-2.9912	-1.4798	-1.4772	-4.1152	0.1901	-0.097471	1.2158	0.51573	-1.5359	1.983	0.10752	-1.064	1.17	-1.7965	-2.0476	-0.88394	-2.3689	-2.5834	-4.3084	-0.63488	-1.9274	-2.233
-6.1363	-3.397	-1.8135	-2.1664	-3.0908	-2.1011	-4.2238	-3.3116	-2.8004	-2.6817	-4.6573	-3.482	-2.9273	-3.8709	-5.1716	-4.15	-4.2838	-4.0487	-5.4685	-7.6305	-1.4986	-2.7891	-2.3116	-1.0193	-3.9654	-2.3113	-3.6421	-1.4664	-5.4869	0.95093	-4.5239	-3.2534	-1.6466	-3.1725	-5.4808	-7.1577	-2.0315	-1.3145	-2.9117	-4.3026	-3.546	-6.8956	-4.1408	-4.9037	-6.3195	-5.3932	-3.6077	-3.5812	-5.6579	-6.7993
-0.21722	4.0745	0.30482	-1.0194	3.1856	-3.031	-1.068	-3.729	-0.71293	-1.3725	0.21257	0.44431	1.5607	0.28001	0.39743	0.79382	1.1009	0.39121	-0.44777	-0.92952	0.38291	2.3471	3.1797	0.37374	-0.48075	1.7751	2.3475	-0.47478	1.0781	-0.41441	2.452	0.4858	0.00035058	2.0078	2.7214	4.53	3.525	-1.7333	-0.078874	-5.191	2.9697	-0.4807	1.4519	1.1719	1.7396	0.039636	-1.9177	-0.6659	3.8267	1.0027
-0.17797	0.40337	-0.44756	-1.7513	-0.70103	-1.9362	-3.6313	-2.605	1.3305	-2.2122	-1.8378	1.2744	2.3116	-0.51822	-3.3774	-3.4158	-1.5039	-0.14174	1.1786	-0.045134	-0.4402	-1.1851	-0.45101	3.5928	-2.2925	1.0848	-0.35109	0.65676	-3.4225	-2.5082	-2.3901	-1.4592	0.63784	-2.5758	0.37465	-1.7143	3.3519	1.6609	-1.0152	-0.42022	-1.1662	-1.4403	-1.6426	0.32769	0.070508	-0.83849	-2.6855	-0.18119	-0.51781	-1.555
-23.713	-22.855	-22.859	-20.129	-22.301	-22.608	-21.624	-22.663	-23.652	-20.679	-22.669	-24.506	-22.553	-24.445	-22.65	-21.383	-21.408	-22.624	-23.685	-20.913	-21.211	-21.857	-24.894	-22.831	-23.244	-22.105	-20.313	-26.843	-23.776	-20.552	-20.55	-22.558	-21.306	-20.474	-21.133	-23.188	-22.663	-19.585	-20.245	-22.555	-20.883	-21.211	-21.389	-26.421	-23.109	-21.375	-21.802	-22.711	-21.418	-24.102
-3.7654	-0.97902	-2.76	-0.22528	-4.6589	-4.8288	-2.2411	-3.3151	-6.117	-2.148	-2.6588	-1.6591	-2.3812	-4.9823	-5.7981	-5.5498	-2.6378	-3.3827	-6.9755	-2.3193	-4.338	-5.6727	-5.7007	-6.9516	-0.31211	-3.1448	-4.4604	-3.7059	-2.9439	-4.3976	-5.0881	-6.4381	-3.6328	-4.4788	-2.0236	-2.1973	-0.6025	-1.2189	-2.8916	-3.2067	-5.1643	-2.8314	-3.6969	-4.2133	-4.7515	-0.68556	-5.0487	-4.1067	-1.1939	-3.0137
-15.833	-10.533	-15.006	-14.26	-10.869	-9.6608	-15.388	-12.532	-12.95	-13.178	-10.329	-15.691	-11.67	-13.485	-11.023	-12.533	-15.195	-12.198	-12.638	-13.459	-12.401	-11.595	-12.06	-13.138	-15.314	-14.32	-11.889	-13.574	-13.033	-12.257	-10.758	-14.128	-16.202	-17.328	-13.958	-12.401	-16.474	-11.517	-10.403	-13.355	-13.324	-15.716	-10.267	-14.038	-10.873	-12.138	-11.214	-10.512	-14.137	-13.689
-12.237	-13.84	-16.715	-15.08	-14.574	-11.154	-16.11	-14.277	-13.911	-11.316	-11.192	-10.573	-11.022	-14.102	-13.48	-15.656	-13.344	-15.2	-14.994	-15.651	-13.44	-14.7	-8.441	-12.992	-12.094	-8.5183	-11.478	-13.742	-13.613	-14.518	-11.003	-13.85	-15.502	-13.361	-11.136	-10.595	-12.93	-12.973	-13.621	-9.9265	-10.815	-14.274	-14.724	-10.409	-11.011	-12.263	-13.256	-10.607	-13.907	-9.9118
-14.49	-14.799	-15.441	-14.176	-13.285	-15.476	-10.98	-13.19	-15.425	-14.78	-12.438	-14.444	-10.682	-11.13	-14.772	-13.854	-16.039	-11.275	-10.759	-13.39	-14.934	-13.043	-13.157	-10.491	-11.325	-10.183	-14.137	-10.714	-13.004	-14.443	-12.995	-10.712	-15.434	-10.975	-10.249	-14.709	-18.793	-13.559	-13.054	-11.766	-13.306	-14.901	-18.045	-11.199	-14.783	-13.856	-13.529	-14.704	-12.309	-15.871
2.9925	6.0809	4.7508	2.5465	2.4228	1.2465	2.2248	4.1521	3.1761	1.4064	4.0433	3.5182	2.4684	1.785	2.9775	3.3305	2.7789	1.5443	4.8418	4.2784	2.5	3.3628	3.4044	3.5417	1.1328	3.5803	4.5381	-0.97478	-1.6855	6.1471	3.3958	1.8521	3.2824	4.7046	2.15	6.3519	2.8115	2.5922	5.3433	2.7081	3.7182	3.8761	3.6423	5.9005	1.1828	-0.27755	3.0023	5.3713	5.269	3.9442
-3.8235	-6.2897	-4.026	-2.0067	-5.8022	-3.7414	-5.8864	-4.408	-5.2562	-5.5381	-4.3366	-3.7985	-5.9396	-3.3736	-9.8562	-4.0262	-4.216	-4.6736	-0.74747	-5.1965	-2.7313	-2.8398	-9.0486	-6.0889	-4.0852	-4.2062	-2.9819	-3.7933	-8.4911	-4.1464	-7.4974	-6.1524	-4.76	-2.5438	-3.6905	-2.8238	-5.745	-3.9816	-5.7164	-7.0038	-4.8682	-0.9557	-4.7394	-2.4466	-3.8088	-9.7392	-6.7919	-2.4871	-6.5778	-3.9183
0.73199	-0.13582	-0.80544	-0.1915	-0.4387	-1.9613	-3.9626	-3.2126	-2.9305	3.0736	-0.055605	-1.0159	-3.9328	-3.1719	0.16724	-1.726	-4.0925	0.72677	-2.813	-2.2459	-1.3188	-1.0956	-1.6084	1.7629	-0.62387	-1.106	-4.0924	-3.1836	-1.7876	-0.45546	-0.56536	-3.6722	-2.7296	-2.3515	0.51126	0.098244	0.92902	-2.0298	1.0774	0.39847	1.8937	1.506	-1.7935	-1.2573	-5.3792	-2.7707	-1.8959	-4.6377	1.5677	0.42234
2.334	2.9702	-0.51242	-1.2572	-2.2506	-1.9359	0.50009	1.2277	-0.19519	1.2131	1.1899	0.19699	0.37255	-0.061361	-3.3889	-1.5926	2.6318	-2.0751	-1.5962	2.0993	-0.00442	-1.692	-0.69518	0.36039	1.6387	-1.4807	3.7593	0.023237	-0.35473	0.59371	0.49701	0.77471	4.471	-1.3369	0.20593	1.9858	-0.61471	-0.37106	1.0411	1.348	-0.13183	1.6281	-1.7663	-0.89742	1.3071	1.9655	0.57345	0.44452	-1.2118	1.1315
-3.1926	-3.3138	-4.0041	-7.4214	-5.3171	-9.0076	-3.2885	-5.8	-6.0738	-5.1973	-5.2609	-4.0108	-6.0511	-5.6154	-10.049	-6.6392	-7.6917	-6.6986	-2.6757	-7.4525	-5.5312	-7.7487	-3.0125	-4.3341	-3.51	-7.9756	-5.2407	-3.3214	-2.3895	-4.1143	-4.7826	-5.352	-2.8537	-5.6743	-5.5506	-4.4996	-2.7862	-6.5413	-3.8536	-6.343	-5.4301	-6.6299	-5.8179	-5.6217	-4.2699	-6.1079	-4.1031	-6.5951	-8.3422	-4.5432
-23.588	-21.695	-22.531	-20.693	-19.645	-22.2	-20.89	-20.647	-17.137	-22.004	-23.797	-21.259	-22.993	-18.721	-20.245	-22.37	-19.507	-20.366	-21.152	-20.878	-19.53	-22.008	-21.173	-19.068	-17.858	-22.634	-18.355	-18.227	-20.018	-23.574	-20.927	-17.314	-22.987	-19.618	-22.664	-23.537	-19.134	-18.644	-19.876	-21.313	-21.292	-22.184	-18.118	-24.092	-22.496	-21.683	-18.677	-21.601	-16.913	-21.565
-2.9843	-6.4376	0.67777	0.027895	-5.0358	0.2171	-1.949	-2.7787	-2.0022	-0.79328	0.25102	-4.3483	-5.0253	-2.1223	-3.8639	-1.0835	-3.7264	-1.4173	-0.45121	-4.1857	-2.3006	-3.8574	-2.9888	-1.7856	-1.4783	-1.0627	-5.4003	-1.665	-2.644	-1.232	-1.3074	-3.7386	0.26837	-4.8502	-1.7628	-2.6017	0.59957	-3.0998	-7.1152	-0.12129	-0.89354	-1.6519	-0.2309	-4.2124	-1.8322	-2.0341	-1.8182	-2.7093	-2.1203	-0.9428
-13.627	-13.478	-11.21	-11.366	-15.296	-10.178	-12.228	-14.484	-12.315	-13.313	-13.181	-12.4	-11.187	-12.482	-10.434	-10.572	-13.328	-13.824	-14.349	-9.7082	-14.028	-10.733	-12.604	-13.225	-10.788	-10.806	-12.052	-11.99	-9.127	-10.23	-11.573	-7.7005	-11.833	-10.645	-13.822	-14.299	-7.6898	-11.064	-13.07	-12.478	-12.939	-9.9185	-13.61	-13.146	-12.396	-10.171	-9.975	-11.616	-9.5813	-9.6579
1.1372	-4.8611	-4.4762	-2.7527	-2.1181	-2.225	-3.1391	-2.1686	-4.5749	-1.9007	-1.7155	-2.0012	-2.0948	-2.3638	0.19145	0.10284	-1.0693	-0.85934	-6.3343	-2.9014	-4.4049	-2.6079	-0.56701	-5.5454	-4.7177	-8.2135	0.88137	4.7919	-3.9183	-1.6772	-3.7252	-6.0128	-4.8712	-2.5681	-2.0653	-1.0217	-1.8246	-3.6652	-2.1113	-5.1381	-4.1815	-4.0721	-3.1841	-3.024	-4.3649	-3.4665	2.3249	-4.1984	-7.2062	-3.4242
-0.57479	-5.483	-0.12388	-0.67227	1.1437	-2.1846	0.10606	-2.4776	-2.9671	1.0491	-1.4128	-1.6652	-0.50483	-3.5756	-0.10443	-5.0864	-1.4288	0.11046	-1.4173	1.3109	-1.1168	-3.7188	0.51885	-3.5744	0.25189	1.7138	-0.90329	-3.9812	0.25343	0.018508	0.40965	-0.93507	0.1622	-1.9811	-0.62318	1.0024	-1.5886	-0.024263	-3.5794	-3.164	-2.4476	0.031485	0.37961	-0.69518	-0.57959	-0.085794	-3.1487	-2.1726	-3.9414	-2.4284
-3.6348	-1.3153	-2.1544	-1.0873	-3.2354	-4.3874	-2.9776	-4.4609	-3.6353	-6.461	-6.683	-5.932	-4.6663	-5.2745	-1.6981	-4.4201	-0.33263	-5.5885	-4.3858	-5.136	-2.71	-3.4941	-5.5194	-4.2354	-3.6809	-6.2373	-2.1637	-1.9563	-2.9118	-2.7867	-4.9065	-1.0201	-3.93	-2.8687	-4.8747	-7.0099	-4.0129	-5.2824	-6.7985	-0.93803	-2.1403	-3.408	-7.0314	-0.69354	-2.2959	-3.213	-4.4543	-3.7144	-5.1294	-2.6911
-1.198	-3.0498	-3.932	-4.7125	-2.9044	-4.0123	-1.205	-3.9604	-2.4557	-6.828	-3.9114	0.18494	-4.8483	-1.9369	-2.8522	-6.4096	-3.8111	-6.6012	-1.9066	-3.4925	-2.3551	-6.123	-2.611	-4.8104	-3.8199	-2.051	-2.5547	-3.3969	-3.3576	-2.9447	-3.0409	-4.7101	-2.5965	-4.6421	-3.4774	-3.6434	-3.349	-2.9105	-6.6135	-2.459	-3.7667	-5.8536	-6.2265	-5.4832	-2.5861	-4.5893	-1.8482	1.1229	-3.3994	-2.7055
6.8178	5.7672	6.0463	9.1291	9.5655	7.3417	2.9843	3.7836	4.8936	8.04	6.9584	3.5394	4.5154	5.9731	7.7716	5.9174	5.5618	9.5838	5.7795	4.5856	4.1293	6.0555	7.2443	7.4938	4.9683	3.3882	3.8078	6.8852	4.2698	7.9807	8.6905	5.4955	6.5599	5.6286	8.5239	5.3174	3.8229	5.0936	2.7991	4.6638	7.0897	6.4053	4.7131	8.3169	5.7587	5.1633	6.0797	6.3793	3.8097	6.8051
-11.07	-10.823	-9.3686	-10.79	-13.745	-12.32	-11.617	-10.935	-12.03	-7.5016	-10.554	-10.292	-12.385	-11.829	-8.6572	-12.813	-10.638	-10.655	-11.556	-9.0702	-11	-10.999	-12.658	-9.6487	-11.855	-11.071	-10.384	-12.239	-10.45	-10.469	-10.682	-11.237	-10.719	-10.116	-7.9066	-9.8043	-15.498	-9.6526	-13.562	-11.258	-11.892	-10.301	-13.379	-11.527	-11.079	-8.9557	-12.158	-10.706	-11.411	-10.576
1.2564	0.63494	-3.1474	-1.9345	-1.0858	3.3498	-0.25044	3.1513	-3.2478	-1.2274	1.4766	-0.95216	1.9507	-1.5425	-1.9818	-2.5502	-0.61516	0.51169	-1.7347	-1.9918	-1.79	1.5639	1.2906	0.67813	2.1097	-3.134	1.0548	-1.2238	-0.92905	1.1662	-0.59668	-3.2238	1.9316	1.2057	-0.50249	0.45933	-1.7186	3.9214	1.6288	0.55628	-0.2326	3.2681	1.9406	3.7477	2.3576	-1.2191	0.58685	0.11297	-0.51413	1.6628
-5.5687	-1.4285	-2.1365	-4.7468	-2.1172	-4.1596	0.084969	0.47681	-3.386	-3.906	-1.1916	-3.0638	-1.7108	-3.3773	-5.0708	-1.0972	-0.06661	-3.6198	-2.896	-2.3707	-4.8205	2.1806	-0.51217	-4.0549	-1.9687	-2.4474	-2.0576	-5.8337	-0.19577	-2.9153	-2.7388	-2.1308	-5.0548	-0.61446	-2.2524	-2.8656	-1.3925	-1.6794	-5.2273	-1.3647	-0.76171	-1.6886	-1.3487	-1.5772	-2.5925	-0.71333	-1.9995	-2.8094	-2.3037	-2.3967
-3.0021	-2.158	-1.9566	-3.2663	-1.8297	-4.0932	-3.6166	-0.32213	-4.5126	0.88632	-5.6041	-6.7304	-1.9803	-0.13888	-5.7576	-3.6305	-3.8174	-1.331	0.21929	-2.71	-2.6962	-3.5644	-2.9098	-3.893	-1.5907	-3.4548	-2.013	-2.9835	-6.8537	-5.0864	-0.13371	-2.2557	-2.9496	-1.7143	-1.9633	-5.8525	-2.9732	-3.8767	-2.7957	-4.4164	-5.8344	-4.5954	-3.677	-4.6254	-1.9839	-1.7812	-6.2302	-3.3609	-4.0435	-2.0581
3.705	4.128	2.3203	1.5139	4.2553	2.2298	4.8291	8.6528	-0.10646	2.1966	2.1081	0.32519	3.48	1.2352	5.6865	2.6785	0.73267	6.819	4.0879	2.116	1.1599	2.6169	2.9497	1.6334	4.6066	2.3324	1.9093	4.8464	4.4969	3.2559	1.0075	-0.41479	4.3334	3.522	1.1987	4.7158	6.7421	4.2733	1.0207	0.32328	2.8568	4.3237	3.0088	1.5986	4.2021	3.8173	2.7207	3.4409	2.2343	2.5903
4.7239	5.0727	4.5489	3.8981	0.34453	2.0415	2.7021	1.4157	3.3465	1.4127	0.58395	-1.2823	2.6645	2.5989	1.4905	3.4667	3.6069	-1.8438	5.253	2.7675	1.4244	0.61926	0.62586	0.24129	0.27876	-3.5224	-0.7599	0.087105	3.1396	1.6765	-0.3688	-2.1058	1.8019	-0.76725	0.40271	0.98537	2.9227	0.31027	5.4147	2.7908	-2.2	3.1442	1.6186	5.335	2.621	1.4463	1.1202	1.8845	5.3592	1.6539
-5.4264	-11.173	-10.038	-9.4141	-9.7952	-8.1931	-7.7876	-9.2998	-11.562	-10.084	-9.7116	-8.2172	-9.1722	-11.069	-11.29	-10.717	-7.4221	-6.555	-9.9202	-11.146	-11.037	-8.7251	-10.245	-10.475	-11.488	-8.9539	-9.1674	-11.382	-10.489	-10.539	-10.218	-8.8717	-9.5478	-11.491	-11.85	-10.974	-11.202	-9.1567	-11.032	-11.319	-8.0661	-10.597	-8.8484	-9.283	-8.9573	-9.3369	-11.853	-9.5502	-11.117	-7.5753
-14.277	-16.349	-13.401	-11.297	-13.538	-12.174	-12.039	-15.916	-12.724	-16.561	-14.635	-15.356	-12.698	-14.462	-13.126	-14.592	-9.3551	-12.39	-12.468	-12.141	-11.642	-15.004	-10.828	-16.37	-15.536	-12.756	-15.241	-12.661	-13.993	-13.373	-11.931	-15.277	-15.442	-12.559	-13.418	-12.563	-13.196	-15.916	-9.8334	-7.269	-12.151	-13.354	-12.06	-12.411	-10.359	-15.67	-15.482	-12.064	-15.507	-13.523
-9.5275	-6.5621	-8.0036	-10.149	-7.2697	-11.32	-8.6505	-9.1428	-11.069	-6.5378	-9.8721	-6.7316	-8.8913	-4.3006	-8.3681	-7.471	-8.8656	-8.5889	-6.404	-7.4468	-9.8054	-10.001	-9.3206	-10.685	-7.7193	-8.312	-9.6151	-9.0212	-10.405	-9.2112	-10.583	-6.6028	-8.0563	-11.505	-11.629	-5.6578	-9.0318	-13.311	-8.3555	-8.4171	-8.4982	-8.2764	-8.7621	-8.251	-9.3698	-8.0856	-7.9699	-5.4561	-9.1693	-12.053
-1.7953	-0.91538	0.19944	1.0821	-2.7204	1.9822	0.96621	-0.8857	1.6073	-0.92141	1.6426	-2.4984	-1.3748	0.65643	-0.92894	-5.6938	0.0082629	0.28822	2.4193	0.48953	-3.8655	-1.0497	3.1539	-0.58094	1.2156	1.7918	-1.557	1.5045	-1.404	1.5447	-1.1025	-3.2928	-0.22657	3.2717	-0.037302	1.9483	-1.1482	-0.56982	1.257	1.5411	1.2557	0.10415	-1.6427	1.6444	3.2839	-0.91429	0.93532	-2.4277	2.273	0.49651
1.8892	2.5722	0.55001	3.5203	4.4371	2.5332	3.817	0.42042	0.24742	2.2832	1.3784	3.1018	-1.0783	0.77873	2.3738	1.6266	0.80961	1.1601	3.5112	-2.4753	1.1452	0.43698	1.7867	2.4159	2.5606	-0.73339	0.54811	1.8234	-1.5722	0.12852	0.50283	0.054013	-1.7261	0.70006	2.9064	0.56266	1.8082	0.89251	0.81743	1.7355	1.2952	0.48708	2.9549	-0.055664	0.60874	1.6691	0.021628	1.1658	1.1592	3.8662
6.456	5.8797	4.5634	6.4952	1.6316	7.2765	6.8018	7.3259	8.0953	2.2507	3.7955	4.1141	5.8676	4.994	6.8387	5.0244	4.0932	7.9804	5.236	6.0548	4.149	5.1394	4.8738	5.2825	7.3057	8.9187	7.0468	8.6003	4.4095	4.71	4.1506	5.738	3.7317	6.0257	4.4849	5.6836	3.2676	4.9424	4.9594	4.5908	0.042394	5.3447	5.2	9.4718	5.2884	1.9359	5.2392	6.1216	2.6423	10.1
0.45874	0.93908	0.48679	-0.35665	-0.43699	1.2976	2.3613	1.591	2.2859	4.1222	-0.29569	-0.31455	-0.086472	0.9316	1.8267	-1.2135	1.3617	-2.5936	3	1.1288	2.6712	5.3251	0.70369	2.3664	1.0786	1.1139	-5.935	-2.4565	-0.83933	0.14412	1.4716	-0.12711	2.1797	0.41014	2.6109	2.4975	-0.1945	1.3926	-1.3836	-0.64326	-0.16805	0.16389	-0.65526	1.4215	2.9734	0.58049	1.9965	-0.0077412	0.68505	-4.3813
-4.1332	-1.1363	-6.666	-0.4608	-2.9789	-2.7868	-5.4848	-3.441	0.7018	-1.5525	-1.3972	-0.3208	-4.3019	-5.6884	-1.1341	-2.5384	-9.0556	-0.44048	-3.766	0.97112	-3.3531	-0.13194	-1.6068	-4.3336	-0.59309	-4.0004	-3.7112	-5.5468	-1.6777	-0.76149	1.4535	0.021549	-3.257	1.5851	-3.5127	-0.54268	0.92229	-3.4284	-3.1932	1.8887	-5.2348	-1.6794	-2.4439	-3.0071	-6.9937	-2.9571	-5.0197	-4.1339	-5.1738	-2.5844
-7.5763	-3.3895	-1.7326	-6.1177	-2.3107	-3.2961	-5.0346	-3.0822	-3.2966	-6.8276	-3.5076	-5.094	-3.8244	-3.4089	-1.6656	-0.077289	-4.4677	-4.0457	-2.979	-6.6699	-2.9416	-4.786	-0.68139	-3.7266	-0.38336	-5.0471	-3.9722	-0.97761	-4.9411	-0.56837	-1.3941	-4.5703	-3.8808	-1.6654	-1.7312	-2.4759	-2.8932	-1.1262	-2.6112	0.87115	1.2447	0.24421	-2.9816	-4.0406	-4.8572	-4.8517	-1.8879	-0.89701	-3.792	-4.4008
-3.5832	-5.7223	-3.4203	-4.8826	-1.6658	-3.4769	-0.79347	-2.9199	-3.232	-2.125	-2.8974	-3.3408	-1.5346	-1.3113	-3.9004	-1.5571	-3.0075	-4.7292	-3.1276	-4.257	-0.42289	-3.8095	-3.874	-3.1493	-1.4575	-2.7194	-4.5104	0.21017	-3.4513	-0.77888	-4.0254	-3.1725	0.45439	-1.646	-2.4201	-4.435	-2.0958	-1.6889	-2.1795	-3.1996	-0.85129	-3.1233	-2.4661	-2.4017	-1.8744	-1.4387	-2.2181	-3.0092	-4.3069	-4.5098
3.1604	-3.0555	-0.56001	-1.2722	-2.8253	-1.6813	-2.8191	-3.6308	-2.9474	-3.8749	0.057345	-3.4324	-2.1717	-0.45629	1.6736	-1.4053	-3.6708	-1.8746	-0.0064981	-0.74755	-3.1828	-2.0801	-2.9259	0.46571	-0.2736	-0.74075	-3.4345	-1.4485	-1.959	-1.2283	-2.1824	-0.65067	-1.5678	-0.37632	-2.9125	-1.604	-1.5812	-1.9165	-1.1145	-3.0852	-1.0882	0.79061	-1.9009	-2.563	0.097091	-0.88568	-3.6394	-3.4212	-0.35218	-2.619
-12.714	-12.152	-12.41	-11.543	-15.098	-13.554	-11.465	-12.105	-15.065	-13.411	-15.847	-15.933	-14.45	-13.847	-10.5	-11.876	-14.296	-10.01	-10.893	-15.024	-14.794	-15.867	-13.986	-13.493	-14.01	-13.138	-15.027	-13.297	-14.962	-14.476	-13.017	-19.427	-13.73	-15.763	-13.939	-12.986	-11.707	-10.758	-15.262	-10.793	-12.688	-15.677	-14.294	-9.3276	-11.994	-15.604	-13.74	-14.657	-14.54	-12.97
-1.0695	-3.6475	-4.2784	-2.5149	-2.9353	-2.5965	-4.2882	-4.286	-0.72591	-2.6251	-3.5958	-0.94517	-1.5447	-3.3718	-3.4497	-0.51669	-2.2691	-2.3651	1.0374	-4.3383	-3.5413	-5.0526	-2.5488	-2.6083	-3.3553	-0.30136	-4.5748	-2.5835	-3.3675	-0.89239	-3.2251	-1.5651	-1.7812	-2.094	-1.9468	-3.4466	-4.1489	-5.2682	-3.8405	0.79053	-0.42973	-3.3226	-1.0588	-4.395	-3.9229	-3.5027	-1.9144	-1.0537	-2.7557	-4.0714
-10.933	-11.503	-11.443	-13.291	-8.0274	-10.618	-12.167	-12.619	-10.466	-9.9592	-9.5052	-9.6229	-11.641	-14.248	-8.6522	-10.133	-8.4814	-8.9426	-13.029	-14.158	-11.734	-13.446	-12.484	-12.108	-11.017	-10.261	-10.648	-10.679	-10.164	-11.487	-9.8797	-12.344	-11.185	-7.362	-9.774	-12.187	-12.322	-12.769	-9.9645	-8.2726	-12.632	-10.764	-13.174	-13.911	-12.386	-10.32	-11.697	-9.6484	-12.377	-12.46
-12.469	-11.813	-14.209	-13.77	-14.921	-13.712	-16.025	-16.731	-14.81	-10.697	-11.638	-11.669	-14.108	-11.471	-12.842	-12.194	-12.484	-14.236	-11.579	-15.897	-12.46	-13.119	-11.603	-10.125	-13.956	-9.6613	-10.406	-8.2636	-11.248	-14.111	-15.806	-12.487	-13.991	-12.344	-12.925	-11.977	-15.046	-15.288	-13.281	-13.618	-12.473	-11.547	-11.935	-12.047	-14.522	-14.015	-14.557	-13.246	-10.636	-11.395
-2.5969	-5.0985	-3.1327	0.97723	0.047417	-1.1356	-2.2744	-2.2663	1.2785	-0.34255	-1.675	-2.4245	-1.6326	0.0052916	0.92333	-2.1285	-0.54702	-1.544	0.67871	-0.86086	0.5866	-4.6588	1.2396	-1.6876	-1.3314	-3.1846	-1.3886	-2.3746	-3.3436	0.72952	-0.99826	-2.8958	-2.2114	-4.4632	-1.1915	0.27666	-1.4601	-1.1178	-0.67397	-1.3335	1.3785	1.9943	-1.1911	0.027615	2.6669	-2.2796	0.27744	-0.115	-1.8392	-0.78864
-5.7	-4.5608	-7.4393	-7.1125	-2.3	-6.3329	-9.7519	-7.544	-5.797	-4.5508	-4.6459	-5.7919	-5.5732	-4.954	-4.9033	-3.3025	-6.2885	-6.9796	-5.2967	-6.3815	-6.8951	-8.7866	-5.1817	-7.3837	-3.6178	-8.3876	-6.0367	-5.1526	-7.3454	-4.1242	-6.5625	-10.505	-8.0807	-5.3365	-8.5149	-8.114	-6.1436	-4.4133	-5.0211	-10.183	-3.3494	-6.4323	-5.8047	-6.4504	-5.5927	-6.9752	-5.5079	-7.7698	-8.1079	-5.2576
-11.457	-16.053	-14.377	-13.757	-13.76	-16.021	-11.122	-14.1	-12.934	-13.523	-14.814	-17.975	-14.197	-11.581	-15.782	-12.738	-16.851	-15.539	-11.562	-13.144	-13.698	-16.031	-16.227	-13.812	-17.875	-14.841	-15.385	-13.79	-14.695	-11.443	-14.393	-12.684	-15.778	-12.574	-15.117	-15.235	-15.145	-17.317	-16.004	-16.686	-11.466	-15.813	-13.621	-13.313	-14.462	-13.322	-14.243	-12.749	-13.98	-14.387
-7.5033	-8.1288	-8.2423	-9.9677	-7.9972	-7.9144	-5.8115	-5.3068	-10.89	-6.4921	-6.4763	-8.5154	-9.6324	-11.24	-8.1774	-8.0456	-3.99	-4.8912	-8.164	-9.2242	-5.4558	-5.3606	-8.6498	-6.9665	-8.7042	-8.7667	-7.459	-7.1106	-10.64	-10.36	-7.3452	-5.8382	-8.7417	-10.437	-4.3573	-4.5516	-10.61	-8.6447	-6.1573	-6.4154	-9.2644	-8.6742	-8.452	-9.3215	-5.3476	-9.9294	-8.2053	-7.5481	-6.8853	-5.3011
-11.099	-9.2123	-14.695	-11.984	-11.075	-9.1327	-13.661	-11.673	-14.801	-13.527	-9.5835	-13.694	-13.309	-14.414	-12.423	-10.629	-12.581	-10.683	-12.248	-13.615	-10.769	-13.036	-8.5267	-7.914	-10.757	-10.289	-9.5185	-11.283	-8.7851	-12.986	-12.624	-11.785	-12.104	-12.884	-12.717	-12.232	-13.707	-13.018	-10.074	-10.417	-13.215	-9.3448	-15.883	-9.7889	-10.655	-13.061	-10.879	-11.496	-8.87	-10.569
2.0528	0.81816	0.6899	-1.2856	0.38672	-4.0943	-1.1008	1.042	1.864	-4.2713	0.95357	-1.5824	-0.8239	0.65752	-2.5828	1.0756	-1.7607	1.6817	5.0487	-0.91683	-1.446	-2.3533	2.2516	0.9372	-0.63929	-1.7571	-1.9872	-3.0735	-1.153	-1.4899	0.14471	-0.52171	-1.3165	-1.8595	-0.1966	-0.67778	-1.0785	0.34818	-4.0242	-1.5746	-4.3152	-2.0642	-3.0134	-0.096725	0.22013	4.0935	-0.23697	-0.61944	-3.0287	-0.95864
-2.3668	-0.8759	-6.0334	-1.7799	-4.4978	-2.2002	-2.4084	-2.9884	-2.5518	-1.112	-3.1316	-3.0491	-3.4221	-1.9221	-2.9157	-2.7943	0.48178	-3.1852	-2.932	-1.1188	-3.9818	-1.5298	-2.7141	0.23215	-3.9832	-1.0256	-1.7945	-2.1947	-2.7158	-7.4074	-0.33331	-3.6572	-5.9238	-2.2455	-3.9227	-2.9162	-3.7687	-1.59	-1.7321	-4.8565	-3.2251	-3.8801	-2.8905	-4.2711	-2.4522	-3.5749	-4.3388	-3.4202	-3.1306	-4.8585
-2.8424	-3.6423	-4.5544	-6.4475	-6.1611	-1.1414	-2.3043	-3.1418	-5.1797	-0.54343	-3.5884	-4.3848	-4.1427	-2.7678	-5.7559	-2.3532	-2.2036	-2.8195	-3.3972	-2.0224	-5.8952	-5.6472	-3.4575	-2.0422	-4.112	-3.9457	-5.6932	-3.8112	-5.6383	-3.3009	-4.0479	-1.6095	0.23981	-2.3422	-6.5827	-3.3551	-0.53766	-4.445	-5.1363	-4.3402	-4.9269	-2.9482	-7.008	-4.6906	-2.0244	-5.4504	-5.6355	-1.1483	-3.1109	-0.14635
-8.6772	-9.317	-9.3063	-8.8581	-12.676	-8.8432	-7.4193	-7.917	-10.144	-10.872	-11.277	-9.8154	-7.4208	-10.715	-8.0039	-8.4328	-11.054	-11.129	-11.315	-9.8606	-11.368	-10.127	-8.2588	-11.231	-10.66	-9.0857	-10.311	-7.2127	-6.9789	-8.1817	-9.7937	-11.034	-6.7764	-6.8909	-7.7264	-6.2645	-10.058	-11.162	-7.9879	-14.486	-7.9502	-6.4815	-5.6258	-4.7739	-9.482	-10.947	-7.8578	-11.526	-9.5047	-9.0258
-4.5707	-2.6765	0.89388	-0.57595	-2.0866	-1.9753	-0.48455	-1.992	-2.413	-3.2615	-2.2673	0.030697	-2.1357	-3.8665	4.0806	-5.567	-3.2006	-3.5641	0.10278	-2.7402	-4.4228	-0.51741	-1.9304	-2.0709	-1.2317	-4.0167	-0.24385	-0.17341	-2.2287	-1.899	-4.845	-1.087	-1.9234	1.2677	-0.78378	-0.11494	-1.8974	-0.12455	-2.7064	-1.4852	-0.25723	-0.072068	-2.428	-1.5068	-0.086958	-0.36156	-1.4951	-1.2451	-3.0625	-1.2776
-1.5315	-2.3032	-2.0217	-4.8778	2.3361	-1.866	-0.79569	-2.2925	-1.0528	-3.2533	-4.8344	-3.4453	-5.2546	-1.9472	-0.34351	-2.3466	-2.9195	-4.2419	-2.7104	-2.0564	-2.8643	-3.2919	-3.5944	-1.4613	-0.27304	-1.1845	-2.8189	-2.874	-7.1766	-5.1274	-4.7717	-3.5407	0.30164	-4.3558	-2.8182	-4.2214	-1.5079	-1.4978	-3.6801	-1.4215	-2.5381	-0.30081	-1.8331	-0.46002	-3.5082	-0.084747	1.5175	-5.0917	-0.006328	-4.2033
-8.7716	-10.641	-9.1851	-12.239	-12.737	-8.2838	-10.021	-10.739	-9.8295	-13.021	-12.229	-7.5546	-12.278	-12.131	-13.368	-7.975	-11.275	-11.854	-11.436	-9.3877	-14.096	-9.9102	-13.336	-8.7428	-12.103	-12.226	-8.9257	-11.81	-9.7306	-7.6514	-9.2636	-9.4613	-12.109	-9.1094	-9.509	-6.0121	-10.637	-12.768	-10.719	-12.295	-11.758	-8.0066	-12.132	-10.492	-10.087	-9.572	-5.5356	-12.853	-7.7559	-11.098
4.6047	3.2741	1.6041	3.7872	1.2956	3.1602	0.31663	3.4762	0.67801	2.968	4.2481	2.7173	6.0312	1.9307	2.943	5.4971	6.1151	1.4855	2.8988	2.3156	3.1473	4.6377	6.909	4.3552	3.0796	2.4113	-0.49801	4.2389	3.4601	3.4961	-0.15267	4.8417	4.2683	6.3381	4.442	2.0099	2.9001	2.2756	7.0941	4.094	3.9293	3.1307	2.2991	4.2969	2.8408	-0.04745	2.4718	2.3821	1.9701	2.9524
-0.33715	-2.6749	-2.6988	-3.9285	-0.13688	-1.6191	-0.11336	-2.3715	-0.5166	-1.4674	1.6569	-0.89411	-0.47811	-0.70667	1.1791	0.92503	0.41356	-0.32539	-0.37503	-2.4405	-4.8233	-1.2976	1.8289	1.0562	-2.552	1.9856	-3.1502	0.84825	-5.2183	-3.424	2.4041	1.7065	-3.5568	-0.59078	1.4713	-2.1572	1.3221	2.5445	-1.6994	-2.1603	-4.8479	-6.3548	-2.7764	-1.6449	-4.7364	-3.7699	1.6273	0.49966	-0.9507	-0.55166
-13.023	-13.874	-13.596	-14.577	-11.65	-14.326	-13.132	-12.554	-13.213	-12.28	-14.45	-18.756	-16.357	-14.472	-12.653	-13.218	-13.899	-15.484	-13.775	-15.376	-12.865	-12.863	-13.444	-15.848	-12.869	-14.595	-13.992	-16.289	-12.996	-15.594	-14.64	-13.917	-18.225	-14.682	-14.502	-12.863	-13.598	-16.295	-14.868	-12.69	-12.911	-15.329	-9.2935	-13.871	-15.877	-15.389	-9.4697	-11.48	-12.81	-13.999
-10.04	-11.87	-11.797	-15.312	-9.7912	-10.939	-14.25	-14.172	-13.36	-11.765	-13.003	-10.929	-13.118	-15.548	-11.802	-13.571	-11.334	-12.752	-12.37	-11.925	-11.303	-11.56	-12.442	-12.412	-10.566	-13.914	-11.1	-16.068	-10.836	-15.288	-9.7275	-15.065	-10.193	-10.959	-11.02	-13.288	-13.875	-12.925	-12.556	-12.442	-13.091	-14.549	-16.718	-11.483	-12.904	-13.751	-11.547	-14.268	-13.162	-7.8196
1.2113	2.4657	1.2142	0.73849	1.2736	-0.08228	2.7043	2.4115	0.89156	1.11	1.6091	3.6704	2.5538	-0.41177	5.1304	0.97673	1.2421	2.3787	0.28495	1.0576	0.71131	-0.19428	-1.2609	1.2205	-3.3358	-0.55542	4.7973	2.3192	3.4019	0.89069	0.21917	1.5724	1.6808	-0.89134	3.6664	-2.8844	1.2235	1.529	-0.12116	5.1529	1.3723	2.4465	0.44143	1.6209	0.72794	-0.25639	0.27596	4.2137	-0.97337	0.44008
-7.9119	-9.1724	-7.7848	-8.5288	-10.207	-7.4928	-9.5241	-12.453	-6.9672	-6.7749	-8.1249	-6.8598	-7.5677	-10.088	-6.8726	-8.7382	-7.5912	-8.8259	-5.0827	-8.399	-9.0878	-8.4383	-8.0881	-9.987	-9.8115	-6.5034	-7.3291	-10.668	-9.8797	-8.1914	-7.462	-9.7169	-9.6966	-9.142	-7.4829	-8.5108	-4.6652	-8.5325	-10.994	-10.755	-11.255	-9.6892	-6.846	-7.6561	-7.8248	-11.174	-7.4467	-9.3081	-9.0741	-9.0913
-0.52074	-2.3702	-0.047366	-3.5843	-1.1193	-0.70213	-0.71236	0.012695	1.2458	0.9213	-1.8145	-0.34517	1.9105	-1.2755	-2.2786	2.0307	1.4971	2.1275	1.9556	2.7222	1.6121	-0.7104	-0.58428	0.47481	-2.8335	2.332	-1.447	-0.25188	-0.91366	-0.8066	0.068782	-0.85488	1.4075	0.17314	0.32597	2.5815	-1.5205	3.2718	0.90339	0.65186	-0.35082	-1.5055	-0.62736	1.1639	0.62032	-1.0782	-3.1167	-4.8558	-0.97455	-1.334
-11.462	-10.383	-10.531	-11.566	-10.87	-12.754	-13.39	-8.7977	-8.934	-9.0362	-11.153	-12.468	-11.195	-10.601	-14.262	-10.277	-10.147	-13.489	-10.459	-11.355	-9.8474	-11.511	-10.865	-8.2424	-13.923	-6.6698	-11.158	-7.6769	-10.075	-11.779	-12.97	-10.133	-9.7204	-9.1581	-10.298	-12.125	-11.253	-14.037	-10.912	-10.625	-13.84	-11.262	-9.9133	-10.519	-10.106	-10.833	-7.9825	-10.405	-12.003	-9.8798
-4.3837	-2.1041	-1.674	-1.7015	-4.0898	-5.126	-4.1915	-3.4995	-0.72593	-3.2229	-5.4817	-4.8807	-5.0478	-5.0888	-6.3525	-4.8427	-3.8672	-5.7515	-4.013	-3.1226	-7.7969	-2.7382	-4.1524	-3.783	-5.9117	-3.7093	-4.9066	-3.4674	-2.9155	-1.7181	-2.6255	-2.4105	-4.5052	-1.3029	-5.7579	-6.2239	-2.2051	-3.1567	-2.9856	-0.51507	-3.6985	-3.17	-4.4555	-2.2282	-7.2898	-3.4643	-2.9503	-5.0977	-4.7297	-2.0892
-0.80181	-4.4096	-3.6836	-4.1703	-3.906	-2.8928	-0.87409	-4.6522	-3.4463	-4.7874	-2.9634	-0.82989	-2.993	-1.8879	-3.2976	-5.6975	-0.49278	-3.3029	-1.5771	-1.8796	-3.108	-6.6297	-1.8155	-7.0979	-1.7045	-3.0527	-2.2214	-2.2512	-6.5126	-3.0425	-2.5212	-2.8258	-1.2944	-3.9859	-1.4805	-5.5584	-5.4576	-2.6123	-6.476	-5.3471	-5.0389	-7.0316	-2.665	-0.83354	-3.5511	-7.8213	-4.9037	-2.4952	-2.5786	0.73207
-6.5829	-10.011	-6.7505	-10.183	-7.1201	-9.1254	-10.38	-7.5339	-11.58	-10.192	-8.43	-10.145	-12.911	-8.1844	-10.796	-11.292	-10.879	-9.7123	-7.0016	-7.5544	-9.7345	-9.1194	-9.6685	-9.6493	-6.4447	-9.9235	-9.7842	-5.1105	-5.568	-10.111	-9.6654	-8.3797	-9.8722	-7.26	-6.3904	-10.875	-9.0805	-7.2053	-9.336	-8.8826	-8.9704	-9.6857	-9.0729	-8.3093	-10.255	-12.999	-9.1902	-9.8454	-5.7998	-10.214
-11.267	-14.535	-15.454	-12.734	-12.71	-13.279	-8.8654	-11.576	-11.918	-14.544	-13.421	-10.317	-13.148	-13.652	-14.567	-9.9947	-13.343	-12.433	-16.76	-13.095	-14.511	-13.642	-16.851	-13.926	-15.132	-11.154	-13.167	-14.153	-12.49	-12.919	-13.9	-13.461	-12.297	-13.857	-15.399	-15.291	-11.966	-13.647	-12.53	-14.339	-11.843	-13.838	-14.989	-13.095	-12.113	-12.183	-10.796	-10.657	-11.794	-9.243
3.8685	4.8715	5.1081	5.7263	6.794	8.8041	7.4085	7.194	10.107	4.6009	9.1784	5.8135	9.0089	4.7698	4.5179	7.9957	3.8109	2.3496	6.3042	5.0401	8.0289	5.8803	7.0776	5.9845	7.8503	9.5814	5.9957	4.5762	5.6266	9.686	8.95	7.5652	6.3811	5.9592	7.1556	8.51	5.1421	6.3014	6.3745	4.3504	5.12	6.6572	6.3649	8.499	7.0429	9.0572	5.5973	7.0299	3.9444	8.7461
-5.0653	-4.0127	-4.3913	-0.35851	-2.3393	-3.205	-6.7846	-5.0166	-4.9765	-3.6471	-1.7355	-1.0621	-4.8496	-3.3957	-4.5483	-5.3113	-6.3301	-4.127	-1.4911	-5.7588	-3.7919	-1.5643	-1.4984	-5.4734	-5.432	-6.5289	-5.0095	-2.6744	-2.5529	-3.8549	-5.9021	-2.2779	-5.0391	-3.7138	-4.8187	-2.0296	-2.0735	-5.1278	-3.4824	-4.8121	-5.3928	-3.9258	-2.3156	-5.066	-4.2861	-5.7142	-3.4451	-4.8632	-6.1102	-1.9112
-1.8507	0.041736	-0.6518	-0.8543	1.1853	-0.049032	1.5554	0.87219	-0.58664	-1.5165	-0.9375	-0.027859	-1.0597	0.0071304	1.6013	0.15592	-0.80404	0.49794	2.5374	-0.4207	-0.09993	0.44033	1.2784	-0.18414	1.7925	1.7488	-1.5773	-0.21532	3.5	3.732	-4.7834	-2.2034	2.8073	-1.6645	0.13794	-3.1625	1.1163	-0.14369	3.0267	0.71113	-1.3168	-0.069471	-2.1934	0.092172	-2.3503	1.0969	0.29161	0.26756	0.046463	-1.4431
-0.8493	-2.6654	-1.2878	4.1783	-0.50256	1.4695	1.2255	-0.58734	0.19331	-0.28776	-0.21127	1.2296	0.46399	-2.6746	0.20603	0.083332	-0.046749	-1.4711	0.99778	-0.40756	-0.32699	-0.80193	1.8399	0.26874	-0.41309	0.12488	-2.3292	-0.92977	0.55389	3.8312	-2.1238	1.1252	1.6755	-1.8089	1.8997	-3.1779	0.70315	0.034075	0.34834	0.2451	-2.0216	1.0698	1.7093	-1.1196	-1.6131	1.3141	1.8376	-0.10476	-1.0359	1.3515
0.60923	2.8519	-0.10593	4.8187	4.0537	0.25209	0.031377	5.6961	1.7826	4.2405	1.2132	7.5147	4.8842	-0.55179	1.6261	4.3538	1.005	4.6752	2.1704	2.3471	0.88252	1.4107	-0.46804	1.0431	6.3996	0.49236	2.9215	4.0487	3.3233	-0.1967	2.223	2.4343	2.0369	2.1845	2.1752	2.2425	1.884	3.0285	3.6495	-0.036623	-0.0036602	-0.12962	2.5307	0.69936	0.56052	3.8902	4.7026	0.95189	4.9858	4.5998
6.3323	8.1171	9.0898	7.6826	7.0736	7.2229	4.9232	4.1233	6.544	8.198	8.0899	3.1756	9.2598	6.4702	6.3412	4.897	7.9736	6.3656	6.9664	7.1081	7.8186	7.8057	11.216	10.647	5.5722	6.3547	9.6821	6.3608	6.3532	6.0358	7.0225	6.4246	4.7553	4.8933	9.2841	7.9999	6.4939	6.3736	6.481	6.8319	5.3773	5.3191	7.7235	5.4281	8.9765	8.9246	8.3381	9.9362	3.9505	4.7789
-21.884	-22.947	-20.602	-22.216	-21.246	-23.195	-20.142	-20.909	-24.119	-21.88	-23.834	-22.653	-24.293	-22.14	-23.547	-18.477	-25.116	-23.068	-20.763	-20.928	-25.045	-23.507	-23.16	-21.048	-21.83	-22.371	-22.394	-18.76	-24.283	-19.759	-17.875	-22.042	-21.185	-23.278	-21.246	-22.765	-20.387	-24.16	-21.268	-18.87	-20.048	-23.58	-22.837	-18.285	-24.379	-21.126	-18.671	-23.027	-18.547	-23.679
3.1639	-3.513	-0.86057	-1.1058	-0.2398	-1.9741	0.64433	0.94235	0.056815	1.9819	4.7916	0.25361	2.0344	0.31642	1.6118	-1.2534	1.6919	-2.299	-2.1811	-1.5868	-0.43969	-5.8056	-3.5512	-0.10243	-1.6147	-0.65834	1.673	-0.30114	2.9875	-1.9742	-1.6031	0.076908	-0.60618	-0.41873	1.4946	0.72217	1.1441	1.2458	1.3713	-1.582	-0.80602	1.2635	-1.5202	-0.94127	-0.67797	-2.0001	-0.26854	1.0688	-2.5057	-1.886
2.3875	3.9952	2.0362	6.0595	2.9965	2.2959	2.3013	0.14915	1.8387	-0.38074	3.5485	-0.13093	2.4093	2.1652	2.679	3.2282	2.622	1.574	3.7275	1.9235	2.9552	3.192	2.6177	0.53312	3.8602	2.4877	2.7045	1.8258	0.99525	5.5566	2.3863	4.2423	3.3311	2.1039	2.7017	2.0597	3.1471	2.6059	2.3057	4.0215	1.4379	2.4372	3.8659	3.4303	2.8991	3.1325	1.9298	2.2241	2.2893	2.477
1.2028	-2.1149	2.9959	-0.95539	-0.76482	0.99784	0.22926	3.2407	1.1232	0.069236	-0.14215	1.1192	-1.6471	-1.7463	-1.768	0.26842	2.5383	2.1558	-1.2102	-0.14729	0.2949	-1.2013	2.3587	1.4614	0.23363	0.27855	-0.74281	4.297	-0.1473	0.28894	1.927	-2.4433	-0.94889	-2.7505	0.6435	1.1434	-3.5212	1.4345	-2.4565	2.0036	-1.4767	0.65999	-2.897	-2.0147	-1.2605	0.37164	1.2995	-0.23204	1.3769	0.81644
-17.248	-15.616	-12.725	-10.035	-13.548	-14.051	-13.302	-15.604	-15.653	-10.539	-13.926	-13.29	-14.68	-14.131	-9.3337	-13.686	-11.682	-15.937	-13.474	-14.646	-15.397	-9.6286	-14.453	-13.824	-12.126	-10.545	-13.771	-12.408	-13.152	-12.185	-13.716	-13.743	-12.858	-12.409	-13.44	-11.761	-9.9457	-11.791	-13.96	-13.5	-14.907	-11.598	-11.784	-12.757	-13.721	-11.481	-13.12	-13.164	-14.327	-12.337
7.2713	6.6216	8.0004	12.694	7.272	8.4975	8.3422	7.3867	10.309	8.1358	7.0079	6.434	8.2072	10.339	5.1159	6.7048	10.379	9.552	9.0023	7.3611	7.2693	6.3123	7.5786	6.138	9.4289	7.024	7.5244	10.327	10.697	5.2292	7.4946	6.4573	7.8751	6.8952	5.2145	7.7462	5.2583	8.7401	5.5079	7.4451	9.3746	5.8745	9.2426	8.8522	7.0986	4.2548	6.4651	7.0901	8.3674	7.987
-1.4495	2.3006	1.2781	0.15615	0.98455	1.9239	-0.7007	-4.0011	0.50123	-0.042684	1.511	-3.4727	-0.82129	2.4595	-1.1696	-1.448	0.83019	3.6648	1.1226	-0.58614	-1.0259	-0.17209	2.1402	-0.083595	0.86955	-0.041767	2.6863	1.055	5.5661	-0.69471	-1.0073	-2.3901	-3.9421	1.7895	1.2724	0.99727	0.67304	-1.3426	3.8682	0.96125	2.6797	-2.8762	1.7078	1.85	1.1399	1.727	-1.8199	-1.2528	1.4481	-2.9109
-9.2555	-9.8396	-7.8416	-7.8598	-6.9985	-8.3888	-11.583	-10.063	-11.825	-8.9996	-8.9871	-10.067	-7.7329	-5.1638	-6.2632	-12.438	-9.2306	-9.6234	-10.705	-5.9661	-9.0309	-11.637	-10.879	-9.0683	-7.6837	-11.842	-8.5401	-9.7655	-10.415	-7.1645	-11.377	-11.055	-10.682	-6.2713	-5.996	-7.4097	-8.5525	-8.4624	-9.5909	-9.4843	-14.629	-7.4616	-12.252	-7.058	-11.166	-8.9173	-12.221	-11.096	-10.348	-8.876
-11.844	-12.702	-8.5909	-12.287	-11.468	-12.264	-10.952	-10.749	-12.509	-13.363	-11.573	-9.9095	-12.432	-11.393	-13.881	-10.434	-12.023	-11.335	-13.326	-9.9424	-10.482	-11.502	-13.152	-11.349	-12.1	-10.107	-12.596	-11.406	-11.57	-11.049	-12.731	-11.565	-10.834	-8.6597	-10.464	-10.897	-11.538	-9.6655	-9.191	-8.8528	-9.6199	-10.616	-10.772	-13.699	-10.267	-12.879	-9.6098	-11.402	-5.6284	-11.534
-3.996	-1.2487	-3.6002	-5.9983	-1.7012	-2.8753	-3.1067	-1.1204	-2.6127	-1.0902	-1.9534	-3.0163	-0.14732	-3.5083	-2.6015	-0.64392	-0.70393	-1.6671	-1.1421	-4.2619	-4.5045	-3.8756	-4.0087	-1.5444	-4.7597	-3.9303	-2.9125	-5.1911	-1.3129	-2.5463	-1.273	-1.7683	-5.3011	-2.2325	-2.7408	-3.82	-3.2407	-4.289	-1.6811	-0.99952	-5.8524	-4.5921	-1.0814	-5.5372	-5.5087	-1.4918	-4.2736	-4.2193	0.14765	-3.7268
-4.1247	-3.6936	-2.4036	-4.7715	-4.552	-3.3599	-4.9466	2.2122	-4.7116	-3.1344	-6.1938	-3.5262	-5.6366	0.40937	-2.3286	-4.4505	-7.0457	-5.3428	-5.4959	-1.6621	-3.1624	-1.6839	-4.7617	-3.2574	-4.419	-2.7868	-3.0932	-5.0102	-4.0135	-1.5752	-0.83564	-2.9873	-1.3571	-5.9962	-5.3202	-4.1125	-4.1107	-1.0932	-0.59421	-3.9405	-5.4402	-2.4092	-2.8841	-2.9536	-3.0462	-2.8753	-3.8925	-3.2087	-2.3354	-5.151
-15.526	-15.354	-17.092	-16.316	-14.672	-12.123	-13.711	-15.099	-15.616	-14.858	-13.016	-14.48	-12.539	-14.727	-14.219	-13.5	-13.944	-12.591	-14.096	-15.193	-15.029	-16.544	-12.098	-14.494	-14.89	-17.948	-15.818	-13.817	-15.533	-15.354	-13.622	-14.466	-14.871	-15.298	-17.292	-16.261	-16.349	-15.462	-15.136	-13.417	-12.156	-15.189	-13.464	-17.321	-15.313	-15.724	-12.994	-16.896	-13.15	-11.263
-2.0112	-2.5107	-1.0703	-0.80482	-2.6352	-1.944	0.90371	-2.9392	-1.1164	-4.4876	-0.8399	-1.7977	-1.5328	-1.0381	-2.5536	-0.62156	-0.46782	-3.0246	-2.2085	0.38667	-0.76434	-3.2495	2.4395	-1.0852	0.10035	-1.6988	-1.5935	-0.55529	-1.2246	-5.264	-2.2822	-2.4727	0.63169	-0.019815	-2.1732	0.22493	-1.7214	-0.53166	-0.65678	-1.6386	-3.4483	-4.4651	-1.5022	1.237	-2.8443	-5.323	-1.9976	-2.6507	-1.2009	-0.91053
-0.87063	0.8528	1.9229	2.0221	1.9506	-0.58523	0.11071	2.2383	0.070312	3.2514	2.4136	4.7368	2.4926	3.7062	2.3549	-1.9429	2.0521	0.7745	2.256	3.1963	0.25863	0.6245	2.688	0.011876	1.9986	-1.0707	1.8665	2.8519	1.6582	0.98951	1.3691	1.5572	-0.5191	3.3399	5.2491	1.8254	0.79361	1.8578	-0.17857	1.4446	2.8072	0.8264	-3.1713	1.7269	4.6593	1.1982	1.2993	-1.738	0.88334	-0.96255
-0.10166	0.18311	-2.1417	-0.18225	-2.1157	-1.4544	1.9293	-0.68157	-0.79404	0.23674	-3.3091	-2.1237	-2.3966	-5.1081	-1.9489	-3.6181	-0.9515	-2.6353	-1.3448	-2.9426	-4.9693	-2.2834	-2.8495	-1.1418	-1.2713	-0.62112	-1.4495	2.0753	1.4331	0.29935	-3.3224	0.41518	-1.1936	-0.17594	-1.146	-1.2431	-1.3188	-3.4779	0.061329	-3.7654	-0.77366	-1.3795	-0.48906	-0.46266	1.6567	-0.078522	1.2751	-1.8635	0.20013	-0.39006
-23.656	-22.761	-22.68	-21.128	-17.427	-23.089	-21.824	-22.016	-21.814	-20.126	-25.537	-23.249	-21.957	-21.284	-21.729	-22.154	-21.679	-23.19	-22.082	-22.511	-23.125	-23.094	-22.425	-21.031	-21.631	-22.745	-20.267	-23.093	-24.238	-23.408	-25.243	-24.241	-25.422	-20.317	-18.888	-21.097	-18.554	-23.231	-21.71	-24.483	-24.343	-21.22	-27.2	-24.395	-20.575	-22.578	-21.154	-22.809	-20.418	-23.521
-11.389	-10.568	-12.687	-9.9351	-11.577	-11.417	-9.3534	-7.2843	-10.821	-8.8856	-8.544	-9.5561	-14.219	-11.251	-10.203	-10.738	-11.127	-7.6949	-10.104	-9.8529	-11.817	-11.07	-10.574	-9.3952	-10.242	-10.357	-12.027	-8.4942	-10.659	-10.257	-10.033	-11.305	-11.712	-9.2917	-10.225	-10.611	-9.2231	-9.0517	-8.5287	-9.21	-11.103	-9.1668	-9.4038	-11.462	-11.189	-10.007	-7.8061	-10.404	-7.8399	-7.5567
1.6003	4.4951	6.6632	2.5523	1.0598	4.1238	-0.59418	-0.19321	2.3179	2.3914	1.9049	3.779	5.6275	3.758	2.6614	0.021142	-1.3047	2.3219	2.2891	3.1225	1.4946	1.6733	2.982	2.4353	3.7477	3.9329	2.6478	1.7493	0.8135	0.94201	4.636	2.607	1.8134	3.4377	5.3238	5.5313	6.0964	1.7452	2.6339	4.818	2.152	0.71199	3.4955	3.2007	4.078	0.4999	2.417	4.792	3.5505	0.72585
0.71968	0.2298	1.0411	4.3964	-1.3536	-1.3235	0.1045	2.3714	0.064188	4.2315	2.0692	1.621	-3.1771	1.1675	1.8861	1.4438	2.1502	0.50054	-0.62012	-0.41952	3.5244	5.3658	2.2537	-3.4345	-2.5803	-0.0054657	-2.1146	-1.4071	5.0403	1.6292	1.8501	1.5217	1.8137	0.26371	1.3541	-1.2817	2.9539	-1.0942	1.6699	2.9506	1.9706	-3.6302	-1.7673	4.0554	2.5069	1.2429	-1.3343	1.8717	-0.85494	-1.6901
-5.1896	-3.2682	-4.1201	-5.9326	-5.7254	-2.6891	-6.2342	-5.2554	-3.6222	-5.2795	-6.8989	-6.1397	-4.5176	-5.801	-7.4071	-4.0909	-9.1394	-9.9077	-4.928	-2.68	-3.6324	-6.6199	-4.5449	-3.7149	-6.8671	-4.2698	-4.6316	-2.9992	-7.4925	-4.6288	-5.1472	-3.5087	-4.7399	-7.1623	-4.5234	-4.0973	-3.574	-5.5222	-5.5714	-5.997	-4.3252	-3.9303	-4.1455	-6.611	-7.1821	-3.7226	-5.7263	-1.6634	-5.824	-6.0345
-9.1846	-11.457	-13.88	-12.017	-13.143	-15.198	-12.106	-10.128	-11.578	-15.29	-9.9909	-11.814	-13.881	-13.116	-14.825	-12.827	-13.875	-13.431	-10.14	-14.368	-13.146	-12.982	-12.663	-12.985	-13.749	-14.913	-14.646	-13.17	-11.933	-12.736	-12.718	-15.859	-14.211	-9.3037	-12.514	-13.276	-14.727	-12.534	-13.172	-12.559	-13.592	-14.026	-10.245	-12.115	-14.598	-12.792	-14.697	-13.202	-13.187	-11.81
-1.5976	-3.7587	-4.7257	-2.5927	-3.2717	-5.0684	-4.4026	-4.774	-2.1446	-2.4666	-0.26858	-3.1378	-4.3476	-4.2918	-7.2531	-1.462	-5.3938	-2.6613	-4.5679	-4.8758	-6.2405	-4.746	-4.6971	-5.3945	-3.2351	-2.5285	-3.8861	-3.5989	-3.6784	-6.4163	-3.8656	-5.1958	-5.089	-0.99548	-7.3485	-3.0949	-0.67156	-2.3118	-5.6643	-2.3397	-1.7215	-3.2693	-3.5343	-1.285	-5.6129	-1.1711	-1.6067	-1.8252	-3.9062	-0.84929
-1.4275	1.8348	0.023015	-2.5536	-0.99962	0.21827	-2.7978	-0.19823	0.31404	-1.6207	1.6015	-1.3085	-1.8657	-1.5612	-0.85819	0.72892	-0.047971	-3.6864	-0.033251	-0.68217	-0.6623	-6.2749	0.51334	-0.25466	-3.46	1.031	-2.1191	1.6941	0.7786	0.048067	-0.32308	-3.1447	-0.30571	-1.05	-1.6052	-1.2497	1.9557	-1.7306	-0.57899	-2.4244	-3.9818	0.29345	-3.3381	-2.4618	-0.87705	-3.1784	-1.3105	-0.73098	-1.5872	-2.729
-3.8493	-2.1834	-0.9646	-1.5351	-3.9368	-3.1489	0.3236	-2.6038	-2.9955	1.1299	-3.1361	-1.6545	-3.7335	0.35978	-2.1966	-0.67982	3.3175	-2.7416	-3.2086	0.30183	-2.6135	1.5387	-2.7567	0.16027	-3.1282	-2.5203	-0.75928	-0.37974	2.1881	-1.0259	-3.0701	-2.758	-3.9835	-2.6985	-2.2765	-1.1848	-2.4297	-3.6238	-1.8273	-3.3806	-1.2014	-1.2166	-1.0855	0.42415	-0.41841	-3.1499	-0.26058	-3.3207	-2.9018	-3.8064
-6.8273	-3.1728	-4.9255	-4.209	-3.5297	-4.0864	-3.5261	-6.8811	-5.6548	-2.8815	-2.4982	-4.2258	-2.5872	-5.9523	-2.2661	-5.1264	-5.4744	-3.9063	-4.9969	-4.0451	-1.7626	-3.5333	-3.0831	-2.4334	-5.3898	-4.2873	-5.1525	-5.8759	-1.4817	-0.39895	-2.1829	-4.4963	-2.322	-4.0274	-5.1267	-2.599	-2.7657	-5.3062	-1.1882	-3.6183	-4.9653	-5.0942	-3.3739	-4.4387	-3.2875	-1.4812	-5.7441	-6.0773	-2.3483	-1.4657
-6.383	-0.65094	-1.5235	-1.1437	-2.6458	-5.345	-3.6867	-4.9329	-2.1881	-4.2378	-3.2248	-3.2181	-0.76145	-1.0229	-2.1851	-4.173	-7.0731	-3.0994	0.34717	-2.2127	-1.362	-1.8173	-0.72669	1.9978	-0.81636	-0.61205	-5.3308	-2.828	-4.3764	-1.2625	-2.1508	-4.2039	-3.8263	-3.1576	-1.4275	-0.8306	-3.7304	-4.1219	-0.76963	-5.1201	-4.9565	-1.4853	-5.391	-2.5022	-1.1055	-1.9202	-3.0091	-0.70124	-2.4987	-1.9915
-5.238	-2.6696	-3.7582	-1.3595	-4.7575	-1.9865	-1.4762	0.43068	-2.1477	-3.2544	-2.2063	-1.9193	-5.459	0.90593	-1.2647	-5.0563	-2.0483	-1.7316	-3.8674	-0.23422	-2.0196	-2.3577	-1.7769	-4.8179	-3.4139	-3.6911	-3.4888	-3.1918	-3.9229	-1.0055	-4.282	-0.051219	-2.4154	-2.7267	-1.0307	-3.0858	-2.0069	-2.2737	-0.41234	-2.5189	-3.9258	-5.1839	-0.19271	-3.0529	-1.8339	-4.2151	-2.2326	-0.70124	-1.0448	-1.0388
3.3845	-1.5462	-2.7629	3.6694	-0.99186	0.47009	2.2027	0.36265	0.73598	-0.97425	2.0306	0.6771	1.9665	-1.4883	1.2972	-0.5851	2.6581	0.74136	0.48794	-1.5015	-1.9151	2.7385	2.9923	3.2625	0.099649	2.0786	4.1983	1.3143	2.5799	4.6228	1.4729	1.4699	1.276	2.9233	-0.75371	1.7656	1.8386	2.9266	0.12324	1.3011	-1.0689	1.3028	-2.6706	1.9616	0.4567	2.6274	0.16948	1.0049	3.2925	1.141
-10.09	-12.095	-12.498	-9.2796	-12.362	-13.499	-13.371	-10.734	-9.0481	-10.145	-9.5157	-10.18	-12.521	-12.382	-5.5977	-7.7529	-10.123	-9.836	-11.762	-8.9737	-9.7131	-10.127	-6.2945	-10.156	-8.2693	-11.04	-8.4662	-10.53	-7.2636	-9.1343	-9.6706	-12.338	-8.9107	-9.5809	-9.735	-11.203	-12.482	-9.8684	-10.647	-13.41	-11.674	-9.2348	-8.4411	-11.58	-9.129	-8.0175	-11.163	-8.5145	-8.8655	-11.419
-4.4269	-4.0085	-5.8952	-3.1092	-7.373	-4.5519	-7.3781	-5.9026	-4.7828	-3.293	-6.6078	-1.2176	-4.2572	-3.1361	-6.9128	-5.0729	-5.2678	-8.5822	-5.3829	-4.2181	-3.6495	-4.5119	-8.9402	-6.1854	-9.1489	-5.8238	-9.8907	-3.5674	-5.5909	-3.4835	-2.084	-6.5568	-5.3709	-3.9733	-4.1838	-6.4866	-6.9017	-6.6095	-4.1829	-2.2309	-7.9795	-0.62834	-3.2136	-6.1531	-1.8727	-4.2191	-9.6225	-7.9751	-5.0403	-7.1082
-5.1492	-2.192	-4.8079	-2.4709	-3.0652	-4.3473	-2.0383	-4.1942	-5.1421	-4.1486	-6.139	-4.8123	-3.8277	-4.2046	-1.7655	-5.9368	-4.0867	-7.2265	-3.4978	-8.046	-3.8273	-2.078	-5.7815	-1.255	-3.2952	-5.626	-4.4275	-3.2679	-6.2232	-3.8136	-6.4238	-4.6032	-8.5979	-3.3719	-2.9127	-3.1351	-5.9348	-4.8634	-4.3377	-3.185	-7.6866	-4.0266	-4.5924	-4.7035	-4.9394	-5.5565	-6.7992	-4.9639	-4.2391	-4.4136
3.4961	9.2423	3.9453	7.0491	7.2448	4.2549	5.6263	5.6653	5.7758	6.32	3.7283	5.2865	6.4327	5.6121	4.529	6.9235	8.7223	9.0022	7.6487	3.6033	3.9129	3.0831	5.5606	3.4279	5.6174	4.8107	3.5993	5.9449	6.7443	3.5683	5.9383	4.1672	6.7323	6.3979	5.1924	9.8033	5.4139	4.8688	4.2825	2.014	4.2724	7.9328	4.752	5.863	4.9416	8.6703	4.1197	6.4933	5.1129	6.8927
-2.248	-5.2055	-4.4739	-7.8657	-4.5828	-6.0235	-1.9031	-1.0916	-6.583	-5.2512	-4.3327	0.22601	-2.1905	-3.7772	-5.6952	-5.9837	-3.9645	-6.5791	-2.084	-2.0558	-5.0691	-4.7865	-2.0088	-2.5764	-4.5204	-4.4768	-5.4149	-5.3716	-3.7517	-3.2496	-5.2027	-7.6021	-4.0104	-3.4555	-4.0721	-2.8967	-6.3246	-5.3459	-4.977	-0.64876	-3.0136	0.55155	-3.0229	-3.4407	-5.2101	-3.3549	-4.1465	-7.3259	-3.3433	-3.8118
-23.766	-21.299	-23.334	-21.553	-22.467	-20.606	-20.867	-21.854	-20.853	-20.38	-19.576	-21.144	-20.793	-23.297	-22.072	-21.543	-21.738	-18.686	-25.927	-27.096	-20.015	-20.821	-22.577	-23.812	-22.103	-27.128	-27.036	-22.719	-21.845	-22.695	-21.36	-22.695	-23.243	-25.345	-22.222	-20.994	-22.632	-23.913	-20.833	-24.199	-24.837	-23.053	-24.262	-23.199	-23.677	-23.957	-25.144	-21.247	-23.838	-23.896
-7.4872	-8.0062	-6.1422	-8.4706	-5.2184	-7.1478	-2.965	-5.3908	-1.629	-6.67	-8.344	-6.5131	-2.9001	-6.4804	-6.2995	-6.8702	-6.9079	-6.0546	-7.0099	-5.2442	-5.8084	-8.8714	-8.1176	-2.0652	-3.7334	-4.6365	-5.8418	-4.2858	-7.1723	-3.6164	-7.4579	-7.135	-9.3521	-4.5052	-7.3622	-7.6716	-6.1797	-5.4765	-3.9994	-4.5365	-6.8648	-9.5894	-5.3098	-5.8235	-7.639	-7.7555	-9.0062	-6.5052	-7.3557	-4.0501
-1.9772	-2.8215	-4.1746	-5.4156	-2.8092	-3.8116	-3.6512	-1.1429	-3.2539	-2.854	-5.2342	-5.2503	-6.779	-2.1625	-2.1661	0.20729	-2.1838	-3.0471	-5.0612	-2.8365	-4.0751	0.066023	-3.2218	-1.1372	-1.5573	-1.5983	-2.6445	-1.6597	-1.5488	-2.3914	-1.9304	-0.74689	-5.4462	-2.2666	-0.65471	-4.1244	-4.6511	-1.4453	-2.8379	-4.4791	-5.0969	-2.1163	-4.491	-3.1227	-4.2363	-0.64804	-3.3212	-2.3882	-0.50994	-3.7562
-6.7842	-5.3628	-6.5763	-6.0962	-5.4389	-10.312	-9.6771	-4.2313	-7.6223	-5.4804	-8.6532	-9.265	-6.3158	-5.374	-3.6108	-6.5426	-3.9253	-6.1399	-6.8901	-5.2444	-6.272	-4.2362	-4.0327	-4.42	-5.3009	-3.8136	-3.7676	-8.5063	-6.3195	-6.8853	-8.9191	-3.3091	-4.9473	-3.4535	-4.0818	-6.9518	-4.2234	-2.7373	-3.1594	-3.6951	-2.4679	-2.0985	-3.883	-5.5511	-4.7127	-10.065	-5.8337	-5.327	-6.5997	-5.0781
1.2685	-0.13769	-4.6154	0.96852	0.82959	1.2052	0.43845	-2.4406	-0.91263	-4.2355	-2.5236	0.36634	0.57269	-1.0096	-1.902	-3.835	-0.032373	-0.76448	-2.0071	-3.3141	-1.2161	0.91013	-1.2208	-2.5688	0.69715	-3.8328	4.0145	-2.821	2.5336	-1.8578	-0.20956	-6.2611	-2.6679	-1.3199	-0.1529	-1.0286	0.60012	-0.87148	-3.2768	-3.186	0.9112	-0.6998	-4.4557	-1.6182	-2.6257	0.59407	0.99029	0.66856	0.70802	-0.5819
0.12238	1.2484	-1.7354	0.81544	-1.0912	1.5738	1.9848	3.0631	2.5732	2.0161	0.68372	-0.48067	-0.87085	-0.43382	-2.9887	0.28749	0.57727	0.55958	2.0264	2.1678	1.3043	3.4157	0.87229	-0.85282	-0.17471	2.2651	-1.071	1.1146	-0.84028	0.55202	-1.9028	-0.033496	-2.6641	2.0677	-0.84593	-0.10378	-2.5041	-2.3582	-3.1847	-0.63891	-1.175	1.4356	0.97901	-1.2995	-0.75447	-2.6579	-0.32335	0.71975	-0.70803	1.0632
-1.9773	-2.1656	1.3696	-2.0472	-1.5144	0.3837	-4.8196	-1.6719	-0.092843	1.57	-3.1988	-0.3231	-0.18495	0.35209	0.57184	0.42729	0.02134	1.638	-2.6788	-1.6705	-2.7676	-0.88919	-1	-4.512	-1.7639	-1.4114	0.4985	-1.9605	-1.386	-3.5577	3.5532	-1.2362	-2.9709	-3.3426	1.1469	-1.8935	1.2973	-2.603	-2.5917	-3.3143	0.21049	-2.1086	2.4605	2.1722	-1.9109	-1.2376	-2.2842	-0.48718	0.17429	-6.206
-4.7959	-0.77044	0.76874	-4.0741	-3.2058	-0.21406	-3.2126	-0.36119	-2.7767	-1.0683	0.73379	-1.3869	-2.264	-3.6429	1.6279	-1.2186	-5.794	-1.5299	-0.30512	-2.0235	-1.1659	-1.2712	-1.8904	-6.0132	0.83193	0.27556	0.15061	-2.4886	-0.063358	-4.0375	-3.0435	-3.4472	-2.5415	-3.5463	-3.7159	1.0673	-1.1833	-0.13476	0.11518	-0.18768	0.89197	-2.3911	-1.1401	-1.4798	-2.4778	-2.4893	-0.33141	0.26311	-3.6038	0.19134
-1.5633	-0.20564	-0.79642	-0.32736	0.85452	-1.5755	-1.6638	-1.3687	-2.236	-1.5801	4.9592	4.0927	0.56622	1.0293	-1.0004	-0.65896	-0.89024	0.77203	-1.8562	-2.76	1.2366	-0.035852	-0.39215	-0.51971	0.093137	0.048206	-0.04421	-0.81813	-0.077024	-1.3312	0.91821	0.48525	-0.32367	1.7924	0.082592	-0.91969	1.0501	4.3341	1.7242	1.3632	0.090491	-0.51716	0.42983	1.9065	-1.5734	-0.98719	-2.2988	0.80694	0.40594	-3.4986
5.0364	5.9435	2.7577	4.0282	4.6182	4.5409	4.3143	3.4392	3.2118	4.6659	2.9091	7.7116	3.2635	2.1518	5.4301	8.061	3.9745	5.7776	4.2373	6.5341	2.0139	4.846	3.6052	6.2638	2.4004	1.6665	7.3461	4.1394	5.1442	3.2933	0.52256	6.967	2.3044	6.0159	4.1743	7.3145	2.7446	4.4065	6.7756	3.5106	3.1514	4.6521	4.7049	4.9231	3.3436	5.6449	3.7719	2.325	5.5954	2.9578
-2.6196	-5.8487	-3.7332	-3.5761	-0.20845	-3.7756	-4.5398	-6.7335	-3.9569	-4.3779	-6.4562	-7.2886	-3.986	-5.3403	-6.1071	-7.4532	-4.9481	-2.3157	-4.7367	-6.9823	-5.1349	-6.1525	-4.6296	-4.6601	-6.5745	-3.1811	-1.6661	-4.6505	-2.1297	-3.0636	-3.7397	-4.0406	-5.2309	-5.6935	-4.7538	-8.5422	-5.6426	-1.7714	-4.8212	-3.241	-3.8334	-5.052	-2.9027	-6.6966	-3.6507	-2.2373	-0.85595	-1.4526	-4.3301	-4.5475
-11.203	-14.69	-12.566	-13.601	-13.782	-14.79	-15.248	-10.863	-15.436	-12.589	-13.568	-12.651	-11.613	-8.6131	-11.805	-12.562	-11.936	-14.782	-13.163	-15.331	-11.376	-12.882	-15.125	-13.482	-12.878	-10.288	-14.198	-11.245	-13.775	-11.126	-11.957	-11.679	-13.224	-12.064	-18.092	-11.929	-14.406	-10.709	-13.574	-15.978	-10.516	-13.667	-13.112	-17.176	-15.689	-10.983	-14.474	-17.252	-13.445	-12.031
2.0331	5.2951	0.95597	0.8572	2.5207	0.79528	1.7539	0.6772	0.6888	2.1842	2.1041	3.55	3.9049	-1.0445	2.6997	1.0907	-1.8924	2.1625	1.7912	2.642	1.4284	3.8728	-0.69131	1.0042	-1.4773	0.052013	0.52298	1.2494	-0.067738	4.3277	0.3904	0.68456	4.6733	0.097637	3.1484	1.3231	0.6848	4.2218	2.8921	1.7523	1.27	0.22859	-0.55976	-1.0328	0.90473	1.9317	4.9233	3.67	1.1713	-1.3559
-12.971	-10.281	-14.074	-10.437	-9.1818	-13.441	-12.58	-10.605	-13.724	-13.63	-10.791	-11.053	-7.716	-10.302	-15.718	-14.055	-11.695	-12.786	-12.013	-8.2204	-15.5	-15.178	-12.159	-10.479	-13.886	-11.82	-10.822	-11.617	-13.172	-11.999	-13.327	-8.6905	-12.897	-12.7	-14.618	-13.05	-11.618	-10.644	-13.741	-14.37	-11.828	-15.05	-12.205	-14.563	-11.871	-11.081	-11.113	-11.833	-11.939	-9.1867
-5.2034	-7.4063	-8.3257	-5.9808	-8.1482	-5.1116	-6.4381	-4.0702	-5.092	-5.4717	-7.548	-9.6029	-5.2735	-6.9512	-5.0056	-6.4315	-3.3125	-6.7079	-3.7768	-5.9346	-6.5738	-3.1341	-1.4916	-6.8595	-4.9856	-5.1373	-7.052	-6.2746	-7.1191	-7.5173	-6.7458	-6.2145	-4.9416	-5.2639	-6.646	-4.6808	-9.0693	-5.3731	-5.1512	-9.2273	-4.0116	-3.0852	-6.3988	-5.3533	-6.9494	-3.6962	-5.1474	-3.5552	-4.7069	-4.9438
-5.7305	-3.6559	-8.2706	-7.2626	-6.8169	-6.6353	-5.2804	-5.5973	-5.6571	-8.9384	-8.4201	-5.8847	-6.0958	-5.5078	-4.0059	-6.2554	-7.7216	-9.0325	-7.93	-7.3118	-5.7961	-8.8187	-7.1413	-1.1915	-8.4091	-3.5839	-8.8402	-6.8148	-5.732	-7.8055	-8.8875	-6.9896	-6.9232	-5.3411	-5.3136	-4.9733	-9.1702	-4.82	-8.7957	-8.1472	-6.1565	-4.7237	-6.2123	-5.5699	-8.7871	-2.7467	-6.409	-5.0977	-6.8868	-4.4949
-12.985	-12.971	-13.837	-14.345	-13.436	-15.062	-14.576	-16.245	-14.562	-11.92	-15.858	-15.927	-13.433	-16.143	-12.473	-14.842	-16.555	-14.773	-14.895	-15.63	-15.03	-16.293	-15.144	-11.581	-14.308	-10.556	-17.882	-15.481	-12.945	-18.69	-14.468	-15.513	-13.295	-17.34	-13.742	-15.888	-14.992	-14.384	-14.19	-14.321	-17.265	-14.152	-12.28	-14.618	-11.191	-16.139	-17.602	-18.211	-13.397	-13.828
-5.1252	-10.424	-9.8231	-11.548	-10.312	-11.463	-11.821	-12.618	-9.8762	-10.746	-6.7336	-13.404	-8.4533	-12.547	-11.027	-11.322	-10.068	-7.7696	-9.7043	-13.967	-10.04	-14.387	-12.97	-10.212	-9.0124	-9.9553	-9.0023	-8.299	-8.6399	-11.419	-13.385	-9.672	-9.0435	-6.8054	-12.087	-12.028	-11.526	-9.3829	-14.4	-14.43	-6.9349	-11.369	-7.6812	-7.7121	-8.9931	-12.875	-13.035	-10.678	-8.0443	-8.8306
10.55	4.1536	7.881	6.0763	6.1892	4.5585	5.8238	4.4961	6.7261	5.6551	4.958	8.0439	8.3294	6.0498	2.6822	5.79	6.705	6.6581	4.7742	3.6822	6.7419	3.1544	3.2465	4.3909	3.1175	5.7372	5.2633	5.7543	5.514	7.6392	3.2923	0.98071	5.3752	5.9116	7.3198	5.2449	4.0658	6.5303	6.7562	8.4611	6.262	8.2588	2.49	5.3108	3.3862	9.4792	4.3085	4.6219	3.3071	4.6327
0.58849	-1.5237	-4.5027	-7.1019	-2.6974	-2.7876	-3.3578	-1.2064	-4.5731	0.35779	-1.3284	-1.6039	-3.1377	-0.089382	-2.0794	-4.6928	-0.3047	-3.0951	-2.8406	-1.8397	-1.9921	-1.694	-3.6385	1.2395	-2.6221	-4.5822	-4.0239	-1.0095	-3.1878	-2.1246	-7.0719	-3.1804	-3.5128	-2.8354	-3.1955	-2.8944	-0.90576	-5.2004	-3.6441	-4.3375	-2.0001	-0.79143	-3.4569	-5.2635	-2.6082	-1.3868	-3.4946	-2.3534	-5.5022	-2.8302
4.5279	5.3692	3.3597	4.704	2.9304	5.8969	7.8609	5.617	7.0405	3.9053	5.8068	4.5831	5.9165	4.9129	8.0767	4.811	7.5838	5.7492	4.4345	6.0534	5.4096	4.3894	5.0597	2.044	5.669	9.2044	4.773	3.9489	1.8781	4.4751	0.48597	2.6819	3.5513	4.4494	5.832	5.0001	3.8211	2.9129	3.6723	5.1029	5.592	0.72361	3.4872	8.1365	6.7677	6.2829	6.4299	3.8409	3.6399	2.5445
1.7788	-0.95489	-2.1469	-1.458	0.65608	0.057526	3.5024	-1.1041	-1.1939	1.2098	0.99203	0.69641	-3.7578	-0.41435	-4.1137	2.099	-0.66183	0.30951	-2.3497	-1.4451	2.2378	-0.174	-0.2353	2.9423	0.19965	0.44431	1.4499	-2.035	-1.8887	0.2191	-1.9084	-2.7454	-0.69766	1.1177	2.496	-2.0115	-1.1225	-0.93912	1.2386	-1.8459	-1.1127	-2.4333	-1.8826	0.22944	0.63726	-3.88	-2.3665	-1.4909	-0.44431	1.5003
-13.593	-13.223	-11.17	-10.36	-9.2879	-11.324	-11.187	-12.321	-9.2498	-9.1294	-14.056	-11.443	-10.635	-9.7875	-14.804	-10.772	-11.817	-10.222	-9.6352	-12.9	-11.801	-8.7698	-11.571	-9.1131	-11.447	-15.583	-12.428	-13.972	-13.945	-10.609	-9.6057	-11.818	-10.95	-13.338	-9.3461	-9.5831	-12.271	-9.9626	-12.776	-8.5509	-8.311	-13.685	-10.14	-12.909	-12.269	-10.209	-11.002	-12.119	-10.819	-9.9269
-6.9752	-7.1304	-5.5003	-7.483	-8.2489	-8.4634	-11.628	-6.1303	-5.5889	-1.4189	-9.2598	-8.3846	-5.8431	-6.212	-4.7092	-6.9598	-8.2072	-4.5099	-3.8226	-4.8263	-4.1854	-4.5687	-4.9377	-10.24	-7.0364	-6.2969	-4.0285	-8.0215	-4.8488	-3.8987	-5.4346	-6.3513	-6.6368	-4.8267	-5.916	-7.4396	-10.441	-6.0113	-8.945	-6.8614	-6.5177	-5.1407	-7.0853	-7.7445	-3.3952	-5.805	-5.8675	-5.0976	-6.8024	-3.798
-2.3577	-0.47794	1.464	-4.0412	-1.8484	-0.58342	-1.5238	0.65864	-0.8015	1.2759	-0.13929	-3.4945	-0.90526	2.544	-2.3512	-2.7979	0.81048	-2.0647	-4.1037	0.20194	-2.7589	-1.5413	-3.9335	0.83637	-0.8353	-1.9179	0.83593	0.28567	0.57791	1.1737	2.0941	-4.7616	-1.6983	-1.2046	-3.4261	-0.62086	-1.9895	-4.0503	-2.6113	1.3635	-2.9914	-2.4768	-5.3005	0.69968	0.14314	-2.4989	-0.71578	-2.3413	-2.7296	-2.6569
9.404	5.4242	8.17	7.6565	10.706	7.7437	7.4228	5.972	6.0875	7.1996	4.08	9.1638	7.3719	7.0926	8.3862	8.6773	7.1277	8.7316	7.9213	7.843	4.1702	5.0479	5.0119	7.8499	11.289	9.5285	10.402	9.0104	4.9354	7.8929	8.1421	7.741	13.177	9.1197	9.7561	8.1284	9.1524	7.8319	11.742	10.552	9.798	5.9811	5.2269	5.83	9.5848	6.4742	9.9688	6.5125	6.3828	8.7537
-16.45	-15.948	-14.612	-11.294	-18.379	-17.554	-15.354	-16.299	-19.907	-11.363	-17.013	-14.842	-12.796	-14.891	-13.72	-12.602	-13.767	-16.076	-14.335	-14.532	-15.125	-14.557	-12.427	-13.935	-12.794	-18.19	-16.883	-14.552	-13.783	-11.831	-13.146	-10.16	-12.62	-12.692	-13.256	-16.974	-16.94	-12.787	-16.875	-14.972	-13.661	-14.969	-13.714	-15.629	-13.953	-10.869	-12.322	-13.415	-14.503	-13.268
-11.674	-9.4697	-15.956	-14.787	-12.773	-15.716	-14.316	-13.178	-16.618	-12.853	-13.099	-15.857	-14.427	-11.946	-12.502	-13.41	-14.572	-13.138	-13.849	-13.846	-12.872	-11.111	-14.944	-13.935	-10.125	-14.5	-14.613	-12.952	-11.789	-14.944	-12.659	-11.083	-15.189	-12.224	-15.817	-11.673	-12.645	-12.875	-11.865	-11.437	-14.871	-14.695	-11.723	-11.99	-11.679	-12.582	-8.1256	-17.06	-11.688	-15.397
0.92168	1.1078	-2.854	2.2167	-1.355	-0.88221	0.52519	0.64504	0.15277	0.44594	2.5125	-3.6746	-1.7681	-3.0023	5.0221	-0.49371	-1.2315	-1.0925	0.5172	-0.064131	2.1389	0.95364	0.043729	-0.84493	3.1144	-3.6714	0.13693	0.43759	1.0101	0.90094	-2.9482	0.54322	-1.0189	1.6247	3.6604	1.5507	0.27426	3.1611	0.055281	0.15754	-0.27835	2.6808	-3.4731	-0.98751	-1.0201	-1.6434	-1.2124	2.9797	-1.6465	0.6444
-4.7654	-3.8343	-6.0282	-2.73	-6.713	-1.9626	-0.91963	-1.531	-2.539	-2.571	-1.2077	-2.8526	-3.976	-3.265	-1.7839	-0.9036	-2.8184	1.1706	-4.0533	0.75791	-2.0816	-4.1556	-3.2474	-6.9897	-2.9644	-0.94992	-3.4658	-3.5474	-0.79787	-5.0869	-4.3685	-1.2659	-3.1116	-3.552	-3.5621	-3.9557	-2.2078	-2.9466	-1.7367	-1.0843	-1.6893	-2.6732	-6.4172	-4.1177	-3.3668	-5.0982	-3.304	-2.3982	-4.441	-1.0069
-3.1208	-2.0788	0.27349	-1.7072	-2.6929	-2.0188	-0.67529	1.6781	-1.0505	-1.3562	-1.4712	0.83736	-0.27392	-0.707	-2.0254	1.605	-0.86747	-0.023899	-2.957	-2.3575	-3.6991	-3.2203	0.34252	-0.17616	-1.6902	-0.16114	0.3828	-2.6848	1.1209	-1.273	-3.2852	-1.4117	-1.2386	-0.63223	-1.6714	0.26995	1.665	2.8574	1.1332	-1.859	0.62445	-0.26664	-2.3825	1.7334	-3.0387	-1.1139	-2.0136	-1.9548	-1.6	-3.0046
4.6034	5.4073	6.9595	4.8019	5.7637	6.0256	8.4003	3.3971	5.7544	4.1041	4.1953	6.8867	5.6503	3.6021	7.1618	5.872	6.566	6.4396	2.2561	6.8032	6.4644	5.3577	3.4469	5.8986	3.3035	5.2353	6.3748	6.6457	7.0104	7.3253	7.3869	4.4737	6.3566	5.6905	4.8096	5.946	6.4243	6.1281	7.2047	6.4142	5.3986	8.5109	6.7162	4.7793	7.2639	8.6384	1.9647	5.9448	5.9857	4.2742
-21.991	-22.746	-23.334	-21.211	-21.813	-24.411	-26.799	-22.228	-23.72	-22.043	-22.68	-24.098	-23.982	-22.724	-23.534	-21.462	-20.76	-21.699	-23.594	-19.408	-22.975	-24.038	-24.947	-19.842	-26.269	-19.84	-21.936	-21.734	-23.223	-22.63	-20.477	-24.762	-19.74	-21.357	-20.853	-21.547	-23.235	-26.506	-20.553	-21.043	-18.847	-20.586	-20.071	-23.161	-19.858	-19.372	-23.848	-21.766	-21.782	-21.397
1.9254	-2.866	0.47903	-1.0712	-0.52652	-3.4882	-0.4303	-3.7303	-4.0216	-4.8922	0.68119	-1.5546	-1.9674	-3.374	0.89283	-1.413	-0.42492	-1.018	1.7898	-2.1245	-3.2508	-0.32378	-2.0521	-0.17492	-0.44784	-3.2796	-0.88587	-3.5987	-1.6497	0.34322	-2.9947	1.1568	-1.322	-0.88906	-1.579	-2.1397	-0.83312	-1.2561	-3.6628	0.1534	0.097985	-1.5808	0.054628	-2.4802	-3.993	-4.4246	0.35831	0.21082	-1.1195	-3.7575
-0.25939	-0.86452	-1.444	-2.0771	1.4001	-1.9527	-4.6824	-1.587	-3.6844	-1.2641	0.51516	-1.263	-2.5999	-0.277	-2.3871	-2.7735	3.1963	-1.9565	-3.1903	-1.5606	-2.3601	-2.5421	-2.3286	-0.71091	-0.17426	-0.93074	-0.25189	-1.4977	0.044343	-1.8451	-0.33295	-1.2999	-2.7332	-0.96357	-1.7507	-0.067509	-3.277	-1.3059	1.0578	0.42177	-1.9414	-2.5192	-3.1898	-1.1764	-2.6775	0.31219	-2.6772	-0.77147	-0.15201	-0.14327
12.653	9.0384	7.8633	8.9988	8.713	7.3336	8.3614	10.771	9.4474	8.257	8.9716	10.594	12.785	6.283	9.5354	7.6602	10.077	9.541	10.65	12.304	9.0257	10.655	11.636	7.5934	9.8462	11.349	9.6758	9.1784	6.433	9.5484	9.3705	9.702	14.777	10.996	9.3414	8.0753	7.1749	10.11	6.8253	12.354	12.158	7.229	7.3871	11.849	10.516	8.9423	11.14	7.0994	10.341	8.9967
-8.892	-10.586	-10.63	-8.9086	-10.021	-10.336	-8.9907	-11.566	-11.48	-12.535	-13.251	-9.9193	-10.305	-10.164	-9.8057	-9.6233	-9.7659	-9.7213	-11.694	-10.436	-13.601	-9.8873	-11.112	-7.479	-12.298	-12.279	-11.306	-13.19	-8.7519	-12.824	-7.0052	-9.1137	-9.7291	-10.923	-11.743	-8.634	-11.095	-10.81	-8.2323	-9.4348	-9.9329	-11.159	-13.111	-10.334	-11.54	-9.8798	-7.9226	-10.243	-10.099	-10.41
-5.724	-3.5079	-0.60726	-2.6377	-3.2203	-2.2914	-2.7112	-1.2962	-2.4056	-1.7104	-5.1809	-3.3769	-0.49053	-1.6528	-0.55413	-3.4237	-4.0841	-4.4798	-4.291	-0.56045	-2.6776	-1.1945	-6.7344	-5.1139	-2.1721	-3.5391	-0.10741	-1.8995	-1.4014	-2.6072	0.62954	-3.073	0.044061	-3.5439	-3.7965	-2.4723	-4.0655	-2.4654	-2.3674	-1.4387	-2.4809	-1.9827	-0.16373	-1.1467	-2	-4.7358	-5.6492	-4.5236	-2.9305	0.65077
-8.8674	-10.098	-9.0039	-9.8811	-7.2224	-7.1597	-7.4695	-13.213	-9.0911	-10.312	-9.4034	-11.747	-9.9624	-10.826	-12.481	-9.3995	-6.8753	-10.158	-8.9756	-11.044	-7.2432	-11.991	-7.5119	-9.3319	-5.8714	-8.9236	-9.0903	-12.373	-8.4641	-6.449	-7.8022	-10.202	-7.8318	-7.2723	-10.039	-11.656	-12.261	-9.6871	-9.2471	-5.9345	-10.425	-6.3948	-10.068	-8.2558	-7.3125	-10.482	-10.492	-10.439	-7.1086	-8.1831
-7.0617	-4.517	-8.7165	-3.3484	-5.9759	-6.4221	-3.0167	-6.0698	-6.6347	-4.3544	-5.6246	-5.313	-4.0576	-4.5044	-7.1142	-9.038	-3.9731	-2.0353	-4.1399	-4.3192	-7.5727	-5.5022	-4.4442	-5.2429	-2.8141	-7.7566	-2.9355	-5.4881	-3.895	-4.351	-5.422	-6.9631	-2.667	-7.6453	-3.177	-4.8781	-7.1453	-6.8327	-3.6712	-0.41802	-4.8611	-4.6162	-6.2828	-4.9775	-2.8672	-1.2587	-8.8967	-4.4776	-4.402	-3.8661
-12.427	-15.401	-15.619	-18.782	-12.645	-11.35	-13.286	-15.352	-13.21	-14.769	-15.415	-11.579	-16.071	-14.811	-12.664	-12.924	-11.661	-12.405	-11.369	-11.866	-14.575	-12.202	-14.391	-13.423	-12.895	-13.346	-17.629	-13.662	-9.6987	-14.752	-11.781	-12.953	-13.635	-14.339	-9.1671	-14.642	-14.402	-12.457	-15.64	-14.073	-11.113	-15.963	-13.328	-14.212	-11.351	-12.172	-15.378	-13.991	-11.95	-13.975
-26.156	-24.772	-26.06	-18.527	-25.609	-23.687	-20.398	-25.365	-22.918	-23.37	-22.421	-24.608	-23.142	-19.911	-18.978	-19.395	-19.424	-22.406	-20.332	-22.025	-20.524	-23.295	-24.374	-20.467	-23.645	-20.721	-21.3	-21.404	-20.664	-19.752	-21.598	-21.247	-20.904	-21.687	-22.302	-21.335	-25.952	-19.794	-22.879	-21.651	-25.463	-23.608	-22.721	-22.881	-22.113	-23.29	-22.129	-20.729	-21.06	-22.709
0.10191	0.22085	-1.993	-2.8746	-3.1832	0.76781	-3.7091	-1.5041	-0.028914	0.62901	-0.74593	0.30568	-2.6946	-1.8328	-2.6252	-0.64339	-0.66424	-1.8872	-2.5078	-0.44265	0.42308	-3.2171	0.38815	-1.9411	-2.2542	-1.9709	0.24434	-0.28729	0.49839	-2.0732	0.79383	0.05246	-2.8073	-2.6505	0.094917	-1.9001	1.2278	-1.5318	-0.23128	-1.5598	-1.7623	-3.9224	2.0475	-2.8696	1.0318	0.080551	3.1969	-0.28829	-2.502	1.6274
6.3243	4.8518	5.7235	9.5026	8.2842	9.4213	3.9302	9.0996	6.3456	6.457	6.6674	8.2305	7.9325	5.0109	7.4472	7.5235	7.9748	4.1635	11.641	4.1469	5.6992	4.2789	6.472	8.5378	6.4236	7.2597	6.2418	8.3642	7.6508	5.1963	5.3408	8.4797	6.8935	9.1715	4.7774	7.312	6.6775	5.6253	9.7541	6.6991	6.7763	7.0156	3.8273	6.0712	8.9228	10.333	8.3606	6.6491	6.9694	7.1961
-9.2133	-6.6713	-10.189	-10.761	-8.045	-8.9065	-9.5513	-7.5288	-9.8985	-7.9702	-10.4	-12.297	-10.483	-7.9573	-10.394	-10.475	-9.4984	-9.7995	-7.4801	-6.2679	-8.3513	-9.5885	-8.4682	-12.828	-5.0677	-6.016	-10.749	-8.8992	-10.006	-7.5941	-8.1589	-8.2931	-9.1292	-10.321	-8.5082	-11.599	-9.607	-9.724	-6.8777	-8.9519	-10.929	-10.716	-8.0185	-10.103	-11.297	-9.1697	-10.978	-9.34	-11.679	-5.8714
3.3608	6.9645	11.359	5.8385	0.89002	6.6666	6.2527	7.3114	4.4604	8.1304	6.2305	7.2266	8.2765	5.5563	4.9105	7.0025	5.2245	7.892	7.3313	7.1055	9.4257	6.7013	4.4187	5.1809	6.0756	6.1361	5.8283	7.4406	8.5528	6.3972	6.8543	5.895	4.7152	9.4842	8.5958	5.6722	5.4368	4.7729	6.4804	5.1087	5.0117	6.7214	5.1971	4.6768	7.3805	7.9898	5.0337	9.6452	7.4497	5.4748
-3.2115	-4.7134	-3.1352	-4.142	-4.149	-1.9457	-0.11285	-3.3689	0.075814	-2.1062	-5.8067	-2.6181	-2.7865	-1.6967	-2.4739	-5.0588	-4.867	-4.4459	-3.3611	-2.6173	-1.81	-3.7031	-3.6857	-2.8755	-0.94445	-3.2455	-1.0178	-1.0442	1.2139	-1.0145	-2.7816	-2.7291	-2.9848	-0.56571	-1.4318	-0.17948	-0.19805	-5.8735	-4.0069	-1.8051	-2.6623	-0.37007	-1.9054	-2.5419	-1.9889	-1.9213	-2.7213	1.8584	-1.2491	-2.1238
-11.77	-7.7653	-12.528	-12.942	-11.85	-13.118	-16.261	-12.381	-9.9027	-10.004	-8.7185	-12.213	-13.667	-10.518	-12.636	-11.363	-12.39	-10.841	-8.9645	-11.165	-13.432	-11.383	-11.968	-11.854	-10.521	-11.855	-10.334	-11.908	-12.069	-10.808	-12.5	-15.709	-10.137	-9.0451	-8.876	-15.569	-10.768	-12.325	-10.2	-12.245	-8.6613	-13.997	-12.143	-10.622	-9.9886	-11.157	-11.553	-11.52	-10.207	-9.662
-3.5993	-1.395	-3.825	-5.6253	-2.8161	-2.8373	-4.4797	-3.507	-6.3669	-6.9947	-5.3121	-4.0216	-3.8414	-1.7731	-5.397	-4.396	-6.4146	-9.5874	-3.4994	-5.9912	-4.6985	-8.7206	-3.6827	-4.9173	-4.6256	-3.1385	-5.7093	-5.3833	-3.2468	-3.4905	-4.9901	-6.4508	-7.4695	-1.36	-2.9501	-4.4936	-4.9345	-5.8216	-5.2006	-5.8477	-6.0123	-4.0976	-6.1971	-5.4495	-6.0174	-5.5957	-5.0594	-9.9288	-4.8704	-4.8238
-1.4525	3.9705	2.3022	0.50606	-0.57153	0.92591	2.4321	-1.7861	-2.6662	4.5917	0.033146	0.79916	-0.19847	-2.6455	3.8985	1.8996	1.5522	0.089441	-0.47451	0.60908	-2.432	-1.2369	-0.1019	1.0585	0.67282	-0.59535	0.61437	0.066249	1.5304	1.0532	2.3035	0.91147	-0.51796	-0.20148	-2.6667	3.245	2.8945	-1.3555	-1.8343	-2.2431	3.3201	-1.7859	1.7135	-0.26421	1.9009	-1.5462	3.8196	0.64198	-0.21406	0.17949
-0.0001635	-1.6188	-0.52619	-2.1348	-0.94341	-0.7386	-0.57817	-2.5707	2.3394	-1.4509	-1.5441	-1.1509	-1.8357	-1.3702	1.2328	-3.8971	-3.5881	-2.865	-1.368	-1.9115	-1.8924	-0.99424	-0.057414	-0.94284	-2.5693	-2.9913	-2.2895	-3.9604	0.10559	-1.4235	-1.114	-2.6753	-2.8093	-1.4351	1.1224	-3.0792	-2.8905	-1.37	-3.5721	2.3342	-1.7974	0.19938	-0.31833	-3.2952	-1.5844	-0.47015	-1.0841	1.2056	-1.2457	-2.3542
1.3065	0.22912	-0.54579	-1.5641	0.40164	-2.1933	1.6828	-0.97047	-4.3025	0.33676	1.1242	-1.1262	-0.9937	-3.3786	-0.72774	-0.79204	0.69643	-0.53725	-4.845	0.85734	-0.92251	0.1235	-2.7364	-2.3619	-2.0984	-0.027523	-1.1851	-4.2578	1.2918	-1.0488	-6.4271	-2.7446	-0.54566	-4.1889	-3.0269	-2.007	0.65057	-1.2805	-1.0798	-2.0894	0.34617	-2.1888	-0.11046	-0.67022	-5.0181	-0.8975	-0.42023	0.53579	-0.22621	-3.003
-13.14	-14.106	-12.057	-11.523	-14.76	-13.123	-14.508	-12.951	-14.201	-13.182	-17.736	-15.601	-13.867	-10.646	-13.457	-14.912	-18.136	-15.299	-16.127	-14.692	-15.273	-12.155	-11.889	-12.895	-14.025	-9.6051	-11.765	-14.133	-13.381	-13.79	-12.517	-11.224	-15.171	-15.028	-16.122	-13.013	-13.841	-15.238	-12.874	-14.166	-16.395	-13.917	-12.845	-16.937	-14.392	-15.465	-14.734	-13.692	-12.153	-9.5773
-1.2287	-4.4664	-3.5641	-0.574	-2.4778	-4.2924	-4.6813	-3.5971	-2.7117	-1.7477	-2.1488	-3.5169	-4.5413	-5.4896	-3.9004	-5.5951	-0.55547	-4.0619	-2.1944	-3.6132	-0.88769	-3.7244	-1.8196	-4.1426	-5.1639	1.0454	-1.1022	-2.9412	-0.46663	-3.8416	-2.7969	-2.7367	-4.9333	-3.6614	-2.1233	-4.4847	-3.7378	2.8716	-3.6031	-2.7952	-0.24321	-3.6067	-1.8884	-5.0593	-4.8753	-2.8525	-2.6989	-1.9086	-0.14532	-3.8192
3.59	4.6512	1.9992	4.8228	-0.19134	0.40201	0.61145	-0.72142	-0.66156	7.056	3.5456	2.3112	4.5429	1.3946	4.263	3.7223	1.2082	1.2946	0.9226	0.61098	4.5867	4.0116	-0.88163	1.6653	-0.81227	1.9051	4.0128	0.48757	1.7508	1.5701	2.9857	1.0735	4.3989	1.0093	1.1181	2.6098	1.2812	7.724	1.7107	1.6254	3.6921	2.6633	3.0258	1.9753	2.11	3.3741	3.1186	0.80526	2.5782	0.85747
-13.774	-13.562	-12.207	-14.264	-11.631	-9.5918	-12.196	-7.4114	-10.859	-14.194	-10.831	-12.364	-12.177	-14.749	-10.339	-10.233	-11.818	-13.037	-12.43	-11.009	-12.058	-14.11	-12.297	-10.591	-12.258	-12.572	-10.22	-8.9519	-12.231	-12.55	-15.38	-12.235	-12.827	-13.559	-12.099	-12.84	-10.925	-10.879	-11.388	-15.95	-9.4864	-10.677	-11.771	-12.956	-10.948	-13.212	-11.718	-13.16	-10.961	-13.771
2.6171	6.7968	2.0778	5.0215	6.0425	6.8641	2.5924	4.6696	5.3245	4.9693	7.0295	4.9755	6.6324	5.6279	4.8614	5.8265	6.9186	6.1953	4.1151	1.6211	4.2086	6.2588	6.1639	5.1884	3.7337	2.9285	2.4761	7.2258	2.063	4.1461	4.5076	5.7562	3.4947	8.8613	4.5368	2.5846	1.2627	5.2935	2.9411	7.1241	5.2272	5.4295	6.355	5.1719	3.1846	2.3949	4.1826	4.1252	5.6141	5.8688
-15.145	-15.612	-16.564	-14.622	-12.597	-15.572	-16.365	-13.633	-14.736	-14.05	-12.388	-15.247	-11.765	-16.332	-15.964	-12.046	-14.108	-13.385	-10.024	-13.774	-15.67	-14.867	-11.716	-15.262	-12.583	-13.056	-11.103	-13.706	-15.634	-9.1159	-11.183	-12.515	-14.455	-13.902	-13.787	-10.716	-13.195	-14.493	-12.754	-13.799	-14.106	-14.779	-13.375	-14.751	-13.919	-13.47	-14.036	-13.869	-17.262	-13.788
8.6143	8.2684	6.9529	4.4757	3.8601	3.3913	5.7118	7.0305	5.7906	6.0395	8.3925	8.2216	8.186	7.8684	3.2893	6.4773	4.4558	4.3869	4.4246	5.004	8.2443	7.1338	5.6318	7.6774	6.3927	8.6291	4.4713	5.1394	8.3	6.4526	7.6579	9.7183	9.4257	7.9785	3.9691	10.018	5.3781	8.2411	7.1164	6.656	6.4832	6.9546	7.8463	8.56	6.0803	12.794	8.311	3.0765	5.0259	6.2351
-2.1086	-2.176	-3.3237	-2.1214	-3.5777	-2.4695	-4.9822	-3.7022	-2.8419	-2.1807	-1.8878	-1.0287	-2.4316	-4.6305	-4.266	-1.119	-0.88108	-3.5019	-2.1873	-1.3848	-3.9359	-2.6943	-2.3743	-1.0458	-3.7401	-1.3481	-3.2141	-2.8369	-0.3454	-2.4864	-2.8222	-2.0954	-0.041801	-2.853	-1.4356	-5.9048	-2.5013	-6.2533	-1.6541	-0.47253	-0.80043	-2.1903	-2.4596	-0.98371	-2.1678	-2.9074	-3.0006	-1.9858	-2.4049	-3.6172
-12.172	-11.454	-7.7045	-10.992	-8.4463	-12.622	-9.7745	-12.07	-11.688	-15.794	-8.609	-14.777	-10.517	-9.2067	-9.7154	-10.091	-12.467	-9.0624	-9.2556	-11.058	-11.82	-9.3272	-9.1009	-9.6641	-8.9826	-11.486	-13.059	-11.866	-9.3677	-8.1808	-11.583	-11.018	-11.953	-12.57	-9.3798	-11.611	-11.002	-11.398	-14.142	-11.274	-7.2319	-11.864	-8.1973	-11.549	-14.357	-9.9318	-11.249	-10.611	-10.755	-8.0376
-9.8515	-10.896	-5.9438	-4.302	-6.9383	-6.483	-4.8789	-8.8102	-8.6317	-7.9282	-9.1063	-8.657	-9.6183	-10.65	-11.15	-14.124	-7.0805	-10.331	-6.8138	-7.2519	-7.7181	-6.3691	-8.772	-7.1263	-9.1683	-8.3991	-8.2324	-6.963	-10.817	-7.0916	-8.1686	-9.3522	-10.041	-8.6239	-6.3693	-10.162	-8.6937	-7.2069	-6.3901	-9.9441	-9.9776	-10.35	-8.9508	-6.5854	-11.079	-10.215	-11.74	-9.0354	-10.372	-6.4264
-12.905	-12.619	-11.588	-12.966	-13.499	-13.534	-12.68	-13.807	-13.635	-15.469	-14.114	-12.075	-16.198	-13.035	-12.389	-11.776	-11.998	-15.04	-9.8287	-10.22	-13.366	-13.425	-13.103	-13.818	-13.034	-12.844	-12.751	-13.949	-12.535	-14.443	-14.312	-12.24	-11.049	-13.197	-12.158	-13.472	-13.664	-12.45	-15.185	-13.396	-11.945	-14.468	-11.928	-12.135	-13.311	-13.667	-13	-11.377	-17.58	-11.256
-10.884	-15.572	-13.181	-13.927	-12.044	-14.357	-10.538	-15.776	-13.931	-11.846	-13.719	-11.714	-11.901	-12.226	-17.653	-16.576	-13.597	-12.938	-17.813	-16.453	-15.524	-16.357	-11.774	-14.102	-14.191	-12.545	-15.999	-8.931	-15.973	-9.3624	-11.23	-14.126	-9.8245	-14.005	-13.897	-12.021	-14.258	-10.142	-14.979	-12.367	-14.835	-11.4	-14.947	-12.404	-17.218	-12.582	-11.429	-12.285	-13.53	-16.286
-11.487	-11.158	-10.549	-7.2913	-11.579	-11.703	-10.602	-12.099	-9.2838	-9.7558	-12.495	-11.016	-11.625	-11.487	-9.4932	-9.4324	-14.976	-10.457	-12.671	-10.104	-11.563	-13.815	-10.238	-13.219	-8.3251	-10.995	-14.451	-15.411	-11.136	-12.526	-13.97	-15.289	-13.09	-8.998	-9.4108	-13.516	-10.219	-8.0781	-10.519	-13.036	-9.503	-8.8865	-11.291	-11.852	-12.629	-12.411	-11.046	-8.0817	-11.695	-11.743
-14.33	-12.26	-11.458	-14.018	-11.694	-14.72	-11.823	-14.677	-13.299	-14.408	-12.209	-13.001	-15.21	-11.732	-14.222	-11.671	-12.042	-10.606	-12.265	-10.91	-12.228	-11.835	-12.749	-12.485	-14.235	-10.162	-12.158	-12.29	-11.31	-10.547	-14.843	-14.613	-12.342	-11.311	-12.336	-11.408	-11.836	-7.5097	-13.733	-15.595	-13.637	-11.587	-12.481	-11.74	-11.023	-13.363	-12.593	-13.678	-17.088	-15.472
-12.672	-10.351	-14.542	-15.181	-13.309	-10.49	-10.684	-9.7292	-13.837	-10.178	-11.169	-11.082	-11.143	-9.2697	-11.762	-8.7456	-10.05	-10.056	-11.46	-7.555	-13.519	-13.924	-12.478	-13.728	-10.047	-13.689	-12.317	-10.277	-12.438	-8.9975	-7.7784	-12.272	-12.568	-13.043	-11.659	-12.25	-13.746	-10.956	-12.207	-12.034	-7.392	-12.771	-12.658	-10.542	-12.26	-11.398	-10.303	-12.272	-12.598	-13.931
6.9756	7.2711	7.0514	6.5971	7.2944	7.2522	11.26	7.6547	6.6595	6.4681	8.747	10.328	6.5271	8.4415	7.2738	6.1831	11.12	7.2303	10.685	9.5154	11.145	8.7151	9.1828	6.5541	8.0173	8.2102	9.9135	8.7941	5.7045	7.5406	11.027	8.738	9.5099	6.7122	8.2151	5.4314	8.7632	8.8652	8.7768	6.4957	10.825	6.8052	9.7058	9.8969	3.7285	8.083	8.3245	8.673	10.529	9.9083
-3.9582	-6.0229	-4.8283	-1.2644	-1.4516	-2.2893	-5.4668	-6.1042	-5.3419	-3.493	-3.1151	-1.2476	-2.7765	-8.6527	-1.3573	-3.3553	-2.4249	0.67534	-2.3158	-4.8026	3.4266	-2.2707	-4.602	-2.5337	-2.3012	-4.3248	-4.5058	-1.668	-2.2284	-5.1196	-0.93653	0.75826	-0.39341	-6.2313	-3.2003	-5.702	-0.95352	-4.6727	-1.7877	-6.9112	-2.7826	-4.1649	-4.2648	-2.5024	-4.4558	-3.0462	-1.7059	-6.7854	0.34476	-5.2361
0.091218	-1.0701	1.4717	-1.7294	-0.057097	-0.71855	0.254	0.34135	2.7425	1.188	0.97423	-0.89301	4.2012	-1.0393	-0.77708	-1.0833	-3.1695	-1.9804	3.2565	1.3192	-2.1042	-1.1555	-0.99887	-3.4163	-2.4478	1.4685	1.0119	-2.6292	2.5089	-5.4113	-1.414	-2.3114	1.8863	0.12302	2.1018	-0.72307	-0.063537	-0.19147	0.53836	2.3393	-1.1265	-0.12043	-1.2154	-3.3853	1.5233	1.1281	-1.7091	1.0674	0.77919	1.0705
-4.3638	-7.032	-4.4316	-7.9311	-2.4722	-1.6888	-0.77606	-1.2094	-4.651	-4.9315	-2.9818	-2.1109	-3.0459	-4.7562	-1.4973	-3.3236	-3.1342	-5.0516	-4.4372	-3.9757	-3.3224	-2.7542	-5.4583	-2.8185	-0.79324	-4.2479	-4.3883	-3.6821	-7.0363	-3.7095	-1.2354	-2.6163	-1.8209	-3.505	-3.2744	-1.1061	-4.0455	-4.5718	-5.2253	-2.4349	-4.8561	-4.0512	-2.9056	-5.8935	-4.5685	-3.0451	-0.074751	-4.4849	-3.0593	-3.9277
-13.123	-14.055	-11.664	-12.883	-11.3	-15.167	-13.516	-12.727	-13.815	-10.429	-9.0417	-10.373	-10.423	-12.406	-12.007	-10.975	-12.633	-13.312	-13.047	-12.718	-14.126	-13.008	-13.958	-10.878	-13.365	-10.284	-11.486	-14.48	-12.222	-12.855	-10.315	-9.4349	-11.06	-10.707	-12.607	-9.5483	-10.386	-14.106	-11.35	-13.67	-14.278	-11.025	-9.8441	-12.257	-8.8884	-14.838	-12.205	-12.449	-11.046	-13.426
-5.2711	-1.9122	-2.9355	-3.4703	-5.0026	-2.2151	-1.7158	-0.95826	-0.47326	-5.0857	-1.7563	-2.0257	-3.3701	0.26061	-2.988	-2.8665	-2.8652	-1.2439	-1.6576	-0.69843	0.010949	-1.6045	1.084	-3.6277	-0.2827	-2.8729	-4.66	-5.2615	-1.6274	-4.0022	-0.68902	-2.2071	-2.0546	-2.6445	-3.6935	-4.3417	-5.8733	-3.0583	-4.9242	-1.8817	-5.2601	-4.6628	-1.9947	1.5033	-1.4764	-1.0048	-3.1766	-1.2568	-4.1982	-1.6757
-12.404	-7.9331	-10.701	-10.77	-10.556	-10.529	-9.0706	-11.806	-15.203	-12.891	-9.109	-13.083	-12.357	-11.813	-13.58	-11.56	-14.948	-11.562	-10.632	-11.77	-13.237	-10.725	-9.2476	-11.649	-10.423	-12.482	-12.522	-9.732	-9.5365	-11.411	-11.843	-12.306	-9.0782	-13.684	-10.917	-8.8722	-13.949	-13.621	-10.249	-12.059	-10.061	-11.721	-13.854	-12.727	-15.061	-9.5128	-10.131	-12.893	-15.947	-8.5098
-1.8588	-4.2976	-6.047	-4.6096	0.39713	-4.2697	-3.4573	-2.1141	-1.3333	-5.0688	-4.611	-2.4436	-2.9884	-4.6601	-5.1764	-4.7701	-0.72375	-2.0503	-0.48635	-4.0652	-3.1315	-3.5367	-2.6396	-4.6237	-3.5033	-5.2406	-2.4519	-2.0412	-1.6427	-2.4484	-3.7191	-2.9906	-1.2211	-4.4714	-3.4219	-4.8577	-5.0151	0.47315	-2.3685	-5.8304	-6.9852	-4.1248	-4.5527	-5.0915	-4.6543	-2.7423	-3.8105	-5.2235	-3.0153	-2.2061
-15.252	-14.145	-15.84	-11.645	-11.488	-15.737	-10.003	-15.426	-11.586	-12.598	-12.853	-11.303	-10.666	-11.365	-13.449	-13.408	-11.247	-15.013	-12.181	-11.839	-13.777	-13.264	-11.085	-13.291	-12.922	-12.737	-14.716	-14.775	-10.197	-9.4334	-12.833	-15.209	-13.109	-14.12	-11.5	-13.598	-14.888	-12.146	-12.778	-13.552	-11.688	-14.146	-12.901	-11.399	-11.814	-10.93	-14.395	-11.112	-15.379	-15.251
0.81294	2.2895	-0.22044	0.73905	-2.8108	2.7546	-2.1525	-1.1162	-2.3617	-2.1612	3.491	-2.463	1.2988	-1.2614	-1.4771	-0.18483	-0.44362	1.616	-3.7614	0.82001	-1.588	-2.4407	2.3899	0.092396	3.175	-0.54764	0.71123	1.7976	-2.1735	-1.1032	-0.92138	-0.87021	-2.3343	3.3399	0.61243	-1.5048	-0.10992	1.0109	0.7194	2.4849	0.112	2.1884	-5.2711	-3.3858	2.4043	-2.8765	-1.8979	-1.5519	0.50204	-2.5209
-2.7433	-0.23273	0.83667	1.749	-0.49941	-1.3915	-2.8138	0.89822	1.9756	-2.0957	-4.4599	-3.5198	1.2734	-0.32607	-0.5686	1.8324	1.9858	-0.48253	-2.1682	-0.26344	-1.7148	-2.3498	-3.6723	-5.8021	-1.7374	-2.7334	0.29612	-2.5979	-1.5176	-0.93126	-3.4403	-1.5046	-1.8419	-2.5847	-2.8135	-1.2654	-0.012606	0.49053	-0.62898	-0.27445	-1.9914	-0.1062	-1.8086	1.6261	-1.9597	1.2654	1.2448	-3.0314	-3.8304	-0.54375
-12.388	-15.399	-14.203	-13.946	-15.442	-10.135	-13.734	-14.35	-14.547	-14.149	-15.63	-14.418	-14.237	-13.674	-15.132	-15.573	-15.381	-14.3	-11.759	-12.276	-12.782	-14.135	-18.191	-11.639	-15.066	-13.821	-16.766	-15.052	-17.606	-12.261	-13.02	-16.638	-11.556	-13.74	-13.216	-13.899	-15.627	-16.418	-14.904	-14.129	-14.298	-18.199	-14.647	-14.903	-12.738	-11.982	-16.332	-14.275	-18.681	-11.98
-3.2461	-1.1317	-2.8524	-3.4387	-1.8501	-1.2155	-5.3289	-3.147	0.43004	-0.20276	-1.4631	-3.5444	-3.3529	-3.5924	-3.7584	-3.4857	0.78803	-4.5479	-2.7933	-2.2007	-6.6299	-3.1645	-2.8827	-5.0905	-0.76723	-3.7496	-2.897	0.63108	-1.2815	-3.8684	-4.1927	-1.6838	-2.3082	-4.1256	-4.4923	-2.1165	-3.5934	-2.3828	-2.3814	-2.802	-6.1649	-2.2567	-4.45	-0.8082	-1.4483	-0.76371	-3.9019	-4.391	-3.1962	-4.7916
-6.215	-8.046	-8.6249	-9.0145	-5.2225	-7.8697	-6.5858	-7.2779	-11.481	-10.948	-9.6991	-7.8027	-8.2556	-8.7014	-9.5886	-10.06	-9.7291	-7.8455	-8.2099	-11.56	-9.3823	-7.1047	-7.368	-9.5151	-12.039	-9.2957	-7.8833	-10.875	-9.2492	-7.3069	-10.387	-6.9825	-11.084	-8.7491	-7.1988	-11.082	-8.8855	-7.5462	-6.489	-4.354	-8.7854	-8.9672	-10.716	-10.828	-6.6812	-5.8663	-12.321	-9.6422	-9.8486	-12.43
2.6555	5.8281	5.297	3.8676	3.5251	4.6345	8.9827	2.6049	7.8164	5.3351	1.7813	3.1602	3.0523	0.30076	4.8759	4.4946	2.85	5.4296	5.4224	4.9706	7.1557	4.8252	5.3616	6.1893	2.7311	7.1291	2.4065	6.9128	5.3588	5.4973	3.5102	5.932	3.7864	2.0098	5.1588	3.3999	5.6675	4.5817	3.8982	1.455	4.1518	5.7255	1.972	4.7422	5.7818	6.9251	3.0654	2.5602	2.4124	5.7829
-5.6891	-7.3178	-6.6088	-4.83	-2.9302	-5.7664	-6.9069	-3.2737	-4.536	-4.4686	-5.2606	-6.2427	-2.4618	-7.889	-6.2894	-6.4959	-5.86	-5.3362	-6.5702	-4.7423	-7.9044	-1.4279	-9.8488	-3.9094	-7.6316	-2.4325	-3.5716	-3.8687	-3.4964	-4.2056	-5.4306	-5.9172	-4.3729	-5.3441	-4.6493	-3.2533	-7.0307	-6.118	-5.5962	-4.1183	-1.9121	-3.5247	-5.1222	-5.5593	-5.6802	-7.2665	-2.874	-6.1247	-6.6201	-5.14
-1.8995	-0.98985	-0.72917	0.29957	-1.4701	-0.37987	-2.425	-2.3638	-1.5988	-4.1379	-0.58583	-2.5625	-0.52433	-2.7455	-1.1732	-4.3095	-2.545	-1.6891	-2.9009	0.066249	-1.7507	-1.0916	-2.3413	0.60288	-2.6566	-3.1841	-0.91648	3.7236	-0.71843	-0.58529	-4.6117	0.44888	-2.5883	-1.5762	-2.4781	-0.98075	-3.1108	-1.4883	-1.7683	0.56447	-0.84791	-2.2576	-3.0354	-1.7717	-3.4549	-3.4572	0.09247	-1.8736	-0.51575	-3.4878
-22.676	-22.301	-21.286	-21.473	-24.313	-22.537	-19.879	-21.082	-24.077	-25.485	-23.423	-23.625	-21.607	-22.751	-22.064	-19.842	-24.015	-22.571	-20.951	-22.306	-22.176	-20.584	-24.327	-22.26	-24.311	-23.952	-21.385	-21.719	-23.797	-21.664	-24.203	-23.287	-22.334	-23.545	-18.95	-20.699	-26.107	-19.924	-24.345	-22.65	-22.733	-21.488	-22.518	-25.403	-23.408	-23.98	-23.602	-22.997	-23.539	-22.164
0.51918	2.7193	2.3579	0.72615	4.1179	1.1022	0.71535	1.2321	2.9814	1.3418	1.6456	1.6411	0.84357	1.8864	0.23792	-0.18704	1.8134	-0.58474	4.3392	1.5029	0.4569	2.3645	4.6899	1.3023	-1.3261	4.0146	4.4173	1.4017	2.1662	-0.22914	0.53371	-0.39361	3.0323	-0.43176	1.019	0.73809	-0.7213	-1.3764	-0.66583	1.5707	3.5147	-1.6599	4.6067	0.32678	0.98862	-0.29262	2.6452	1.4797	0.122	-1.3511
-4.0386	0.1942	-1.7428	-1.9079	-1.6752	-0.74885	-2.2241	-0.83345	-1.6066	-0.75839	-1.8139	-1.2928	-3.7867	-2.0568	-0.50692	-0.37423	1.216	-2.2559	-1.1714	-1.4372	-3.0012	-2.7957	-3.6854	-1.7852	1.3198	-0.14213	-0.13083	-3.6406	-1.4098	-4.3521	-0.76023	-0.75823	2.1894	-0.54562	0.49671	-2.989	-1.7685	0.31973	1.0119	-1.5856	0.69538	-0.70454	0.64753	-2.6629	0.81724	0.0076348	0.65784	-0.83396	-0.77399	-3.6613
-1.1754	-5.9464	-3.6139	-4.4407	-3.3195	-3.5341	-1.1942	-1.5073	-4.8088	-1.6233	-3.9976	-2.006	-2.3282	-5.3558	-3.8612	-5.343	-6.8235	-4.5088	-5.6945	-3.1079	-5.8755	-3.7508	-5.9026	-2.5894	-1.6825	-0.11484	-1.9788	-1.2751	-1.2386	-2.6307	-3.1908	-0.92727	-1.309	-5.5371	-3.0902	-4.7369	-3.0736	-1.8055	-2.9435	-4.6242	-3.0327	-3.4808	-1.3162	-4.784	-2.4012	-4.1978	-0.7062	-2.4769	-7.1946	-5.7998
-0.86968	-3.0938	-3.5384	-0.64717	0.70066	1.879	1.8742	-1.2572	0.15149	0.67441	-1.9554	1.8864	-1.3795	2.2934	1.1928	-0.99334	-1.0236	-2.0888	0.039443	-3.4542	-3.8441	-1.5028	-3.9666	-0.082322	-0.83254	0.2278	0.83866	-3.6938	-0.80686	2.3655	1.4093	-0.73825	-1.0114	-2.1525	-1.2644	1.3638	-1.0091	1.0516	-1.0341	-0.29282	0.16623	-2.8838	-0.53315	-0.63816	-2.8219	1.4037	-2.6904	-0.49877	-1.2582	-2.0474
-7.64	-5.9468	-9.3759	-10.335	-8.2911	-9.3592	-9.5873	-9.597	-8.5361	-8.0461	-10.739	-8.6403	-8.5164	-10.206	-8.6522	-11.564	-9.1402	-11.48	-9.4553	-8.7835	-9.2282	-7.5901	-11.848	-11.186	-6.9612	-7.1379	-10.244	-8.9567	-8.2081	-11.234	-10.103	-9.3868	-10.568	-10.16	-7.9519	-7.7971	-9.9925	-9.7528	-7.183	-7.7966	-9.0041	-6.786	-6.5678	-7.3834	-7.1106	-10.054	-9.7886	-8.4254	-8.6151	-10.966
-13.135	-11.897	-12.655	-12.156	-11.755	-13.963	-11.594	-9.1679	-13.503	-14.475	-12.6	-12.272	-15.553	-11.505	-9.7763	-9.6795	-9.9408	-15.77	-10.238	-13.016	-12.092	-14.077	-14.391	-11.862	-14.056	-13.246	-13.035	-13.953	-14.598	-11.897	-12.701	-12.994	-12.3	-15.054	-12.498	-13.093	-12.08	-13.891	-15.417	-12.424	-12.01	-9.6362	-14.073	-15.264	-11.095	-11.983	-14.22	-13.927	-11.924	-17.44
3.0725	2.4027	-0.85168	-0.12016	2.2386	2.1026	3.2913	1.6006	-1.6876	0.97851	3.2028	2.3843	0.56373	-1.4397	-1.6635	-0.91199	-0.9289	-0.10728	1.2611	3.0641	1.6813	1.6129	3.397	3.4845	4.2265	3.3947	-1.6237	4.5593	2.6101	3.9975	-0.59303	1.2798	3.2309	3.851	4.5783	-0.10836	-0.15679	-0.15182	-0.1493	1.4951	2.5283	1.2793	2.3499	1.608	2.8945	2.1884	3.8865	4.2844	3.3733	2.2531
-12.492	-10.614	-15.269	-11.23	-12.389	-12.291	-11.032	-12.551	-13.696	-12.186	-13.589	-12.135	-13.921	-11.015	-11.689	-13.563	-10.855	-9.2024	-9.7598	-13.535	-12.919	-10.844	-11.336	-12.155	-10.681	-10.837	-12.914	-13.467	-11.389	-10.47	-12.856	-9.4139	-13.113	-13.622	-10.955	-10.186	-11.526	-12.977	-10.837	-11.117	-12.792	-15.217	-13.669	-13.423	-11.981	-11.244	-12.517	-11.089	-7.697	-11.231
-5.116	-7.582	-7.1364	-7.7398	-5.7481	-11.003	-9.236	-2.6677	-7.59	-6.4984	-7.3815	-8.4556	-7.4522	-8.0232	-6.819	-8.293	-8.0548	-10.895	-8.224	-9.3447	-5.0612	-6.6522	-6.0736	-6.8832	-11.623	-7.9556	-6.7038	-7.7594	-6.0719	-6.1835	-9.5073	-8.736	-7.0162	-9.0707	-6.2075	-6.6299	-5.2575	-9.7738	-10.575	-7.2479	-5.5785	-8.485	-6.9817	-4.0683	-7.1157	-7.6332	-9.4128	-8.1904	-8.9392	-4.9583
7.4158	3.6794	5.2533	3.665	7.2789	5.4813	4.4296	1.6474	7.3708	5.1867	6.5927	4.9303	6.0029	7.7643	6.4733	6.924	6.4565	4.7957	6.1843	2.1077	6.7135	1.0557	4.2232	6.5148	5.5348	5.4408	4.501	5.6234	5.8351	3.4919	7.2518	5.1737	7.8243	5.2627	6.2514	3.7978	6.2194	3.9003	5.3867	5.6553	5.4153	4.998	3.9019	4.779	6.8471	4.9236	7.1326	3.8589	4.4132	2.1224
-11.178	-11.567	-10.678	-11.783	-11.483	-11.75	-12.454	-10.737	-9.5127	-7.5918	-9.791	-15.059	-12.156	-9.767	-11.328	-11.313	-12.061	-10.518	-13.233	-12.756	-9.2986	-12.042	-10.852	-10.992	-10.653	-10.589	-12.117	-12.645	-12.058	-11.714	-9.6992	-12.573	-10.248	-11.47	-12.948	-9.1869	-9.5707	-14.918	-11.157	-11.949	-5.9417	-12.472	-13.178	-12.287	-12.789	-11.959	-11.605	-9.6287	-14.511	-12.243
-2.4487	-1.1373	-1.875	2.4292	-3.1784	2.6403	-4.0272	-1.7313	-1.8821	-0.60209	-3.5296	-4.0566	-1.7126	-2.4413	-2.1595	2.3186	-0.31467	0.60289	-1.7831	1.1776	0.06457	-3.0181	-5.4724	-3.4914	-0.53903	-0.31043	-1.6414	-1.8723	-1.2443	0.63167	3.5131	1.4253	-0.20619	-3.2188	1.5618	-1.5442	-1.5854	-2.6597	2.2487	-3.7371	0.29605	-2.5199	-1.6648	-2.9792	-3.911	-2.4322	-1.8404	-3.5197	-0.849	-1.6459
1.0961	1.4297	3.9371	-2.0356	-1.2402	-2.4997	2.4021	0.98645	-0.93843	-0.78814	0.65181	1.0143	-3.8405	-2.5871	2.7182	-0.88801	1.6982	-0.32862	-1.4226	0.78774	1.148	-2.1276	-2.9983	-0.83038	-0.25589	1.0935	-2.0897	0.52337	0.99011	-3.7512	-3.332	1.9411	0.43561	1.066	-0.020379	2.1276	-1.2867	5.0699	-1.3314	-0.23179	-0.22889	2.65	-0.67539	-3.7985	2.8401	-0.59173	0.45255	-3.4467	0.22042	0.43213
-20.794	-25.586	-22.025	-22.55	-19.913	-23.141	-25.483	-20.673	-21.478	-25.967	-23.708	-23.881	-22.594	-24.822	-22.759	-23.042	-17.889	-24.045	-21.673	-21.6	-21.551	-22.658	-22.057	-21.655	-21.279	-18.375	-22.856	-19.692	-19.398	-24.337	-22.507	-23.202	-21.903	-21.82	-22.379	-21.724	-23.827	-25.064	-23.752	-20.45	-23.513	-22.627	-21.921	-18.994	-22.87	-19.643	-22.358	-21.969	-21.41	-22.265
6.6173	8.9391	8.2729	9.6757	10.198	11.355	8.6328	12.722	10.812	7.4657	8.1933	13.521	12.392	11.372	7.9782	12.453	8.1675	12.782	9.3357	10.206	12.273	14.177	10.066	9.6503	9.9432	9.9764	10.496	12.285	7.8998	8.0549	9.6351	8.9992	7.6557	9.6557	11.886	9.5842	9.4259	7.0873	9.538	10.078	8.1672	11.172	10.327	9.4452	11.126	11.227	9.3581	10.074	8.3432	9.2004
1.4753	0.15162	4.7063	1.1567	1.1621	3.0447	1.9205	2.3161	0.21092	1.5826	2.2902	1.1991	0.83111	1.1122	0.2801	2.6469	1.6344	3.2918	1.3769	2.8837	4.2905	1.2959	-0.11812	-1.7878	0.77095	3.7367	3.1793	1.2361	1.7619	4.4015	1.5518	-1.6126	0.90328	0.54964	-1.0797	4.13	0.08643	2.2744	2.2481	0.94399	3.4114	0.092748	3.1708	1.8126	1.7229	1.9474	0.56297	2.166	0.13017	2.3949
1.5988	-1.0146	2.622	2.9987	-0.68392	2.5756	3.0731	-2.7113	2.8483	2.3276	-0.70959	0.13125	-4.2861	-1.534	1.1497	1.9946	4.1345	-0.47967	0.7256	4.0708	3.836	-1.2522	-1.3255	-1.5233	-1.4232	1.7336	1.302	0.35083	-1.548	0.34032	0.83654	-1.394	-1.903	1.1737	-1.0116	-0.4092	-1.8685	-2.8711	0.6488	-1.1205	0.10389	-1.2811	1.8292	-0.49998	1.9437	2.727	0.35245	-1.7217	0.041025	1.2724
-8.2495	-7.3294	-9.4418	-8.1465	-9.8598	-10.025	-11.628	-6.9344	-10.093	-9.0223	-9.3878	-8.9876	-13.234	-10.294	-11.574	-12.749	-12.915	-11.761	-10.953	-10.192	-7.7772	-8.5456	-9.4422	-10.078	-12.146	-9.9497	-9.172	-5.8792	-9.2331	-9.5472	-9.0602	-8.7369	-7.5321	-9.8278	-7.5582	-9.2844	-6.5765	-8.444	-10.796	-11.394	-8.6675	-7.8783	-7.2372	-7.5133	-7.7104	-8.2904	-8.1716	-8.8732	-9.2267	-11.478
9.7155	11.386	9.9369	10.758	8.6531	8.9775	9.2335	6.5499	11.442	9.7093	11.896	8.28	6.7388	10.335	14.022	11.956	7.9115	11.438	10.166	13.864	9.3862	9.3929	12.734	10.265	6.277	12.308	9.9832	11.107	11.007	6.5687	10.263	13.276	10.445	11.22	6.7508	11.977	8.8602	8.6463	11.845	11.011	9.517	9.9386	8.5107	7.4987	10.231	11.592	10.065	9.8217	11.583	10.289
4.8381	2.0091	2.2773	1.4029	3.8557	2.0004	1.6211	2.2221	3.3409	8.6637	6.9666	4.0382	0.56901	3.4489	1.9591	3.7714	-0.38308	3.7475	3.8945	2.2842	2.3851	3.3268	4.5965	1.9369	2.8837	2.1266	0.97998	0.60878	1.7846	1.0956	1.9383	4.645	-0.98202	2.3437	3.4955	4.4738	5.0174	2.797	2.4366	-0.099041	3.9425	0.78526	2.9392	-0.85855	0.17487	3.689	2.914	2.5982	0.99933	5.5596
-14.247	-16.127	-14.367	-15.876	-15.373	-15.757	-14.003	-15.843	-15.677	-11.715	-18.509	-14.662	-15.254	-16.183	-15.582	-14.048	-15.859	-14.429	-12.321	-14.226	-15.349	-13.498	-16.334	-18.052	-17.619	-13.367	-15.358	-11.935	-13.828	-12.032	-11.796	-13.98	-15.866	-12.351	-16.923	-15.957	-15.258	-14.993	-13.474	-14.939	-17.448	-15.357	-13.986	-14.924	-16.505	-10.462	-13.872	-14.812	-14.873	-15.099
6.3001	3.5894	5.7237	5.0671	7.3949	5.7348	3.7395	2.3944	3.2719	6.0091	4.526	3.7609	7.2153	8.2608	4.9348	3.8549	6.498	6.5121	6.8037	3.1962	8.0036	2.6631	6.7062	4.0587	3.0004	3.8131	6.4263	6.037	5.8471	7.0886	4.7842	7.8034	5.6123	3.6865	8.5433	4.0098	5.7006	7.5208	4.6326	5.0713	3.8973	5.5462	4.0063	6.1871	4.0854	4.5457	5.1773	6.3829	4.5716	6.2195
-1.448	0.72128	-1.8894	-5.1388	-0.82407	-1.8182	1.6601	-1.9445	-2.7786	-1.1148	-3.5137	-2.777	-0.61496	-1.1622	-1.3479	0.9134	-4.2772	-1.4601	-2.291	-3.6823	0.51713	-2.1049	-3.4077	-1.2944	0.78524	-5.0549	-1.7217	0.3166	-5.147	-3.1728	-3.1805	0.10904	-2.3305	-4.9296	-1.4003	-1.5435	-2.282	-0.40486	-2.8529	0.69071	-0.65372	-3.7131	2.9353	-4.1787	-2.3187	0.086178	-0.59849	-2.6569	-0.96408	-2.6458
-7.9031	-8.8495	-8.6932	-11.383	-9.0624	-9.778	-10.247	-9.676	-10.852	-7.4287	-10.112	-12.299	-8.9988	-12.945	-9.4226	-8.8094	-11.477	-10.543	-8.7722	-12.292	-11.767	-10.27	-9.9081	-8.8584	-8.5456	-9.2331	-9.732	-12.647	-8.392	-9.0062	-13.147	-9.4069	-10.417	-12.302	-10.809	-10.241	-10.207	-9.1388	-11.121	-8.2028	-7.6786	-10.917	-10.617	-8.0078	-11.436	-10.562	-8.7992	-7.1152	-9.1947	-11.347
7.5842	4.9015	7.8346	8.9839	10.003	8.0284	5.8883	14.08	6.7277	7.4149	5.3968	5.1252	8.7551	9.8243	8.0203	9.8149	8.4236	7.1658	5.7505	6.7362	8.5305	6.8097	8.8449	5.6921	9.0954	9.0224	8.4681	8.0133	6.3548	7.4708	8.5792	8.0669	4.422	5.1908	7.2271	7.9364	4.1875	7.0495	5.3318	11.269	8.9267	12.197	8.7175	8.3651	10.615	11.702	8.4096	6.3156	9.8345	5.2631
-9.3044	-8.7392	-7.2307	-6.9135	-7.6316	-8.3481	-7.5546	-4.1998	-9.6749	-5.8409	-6.201	-6.698	-6.3896	-8.1267	-8.2456	-5.9807	-8.9292	-5.2745	-9.5459	-5.8245	-5.0269	-4.9734	-4.9784	-5.2788	-8.6464	-6.7966	-7.7393	-6.1576	-3.6712	-6.3346	-8.6267	-7.0506	-6.2402	-4.6904	-8.4507	-7.7669	-3.4541	-9.1185	-6.8206	-3.6357	-8.3497	-8.4015	-8.4718	-9.2499	-6.9418	-6.3298	-8.2289	-5.7159	-7.9242	-3.6924
1.2192	1.6571	3.2711	1.9321	-1.5851	2.1306	3.0285	0.98113	-1.791	4.4324	-0.34641	0.77416	4.3779	2.9364	3.3087	0.92294	2.1811	2.8279	0.65218	-0.7206	-0.25325	2.5794	2.0133	0.78896	1.4297	3.4072	0.13234	2.3847	4.6023	1.1482	-0.69155	0.99514	1.3644	1.6984	-0.28236	2.1367	2.4748	1.5328	1.8301	3.6374	0.20584	1.6434	-1.0109	0.98865	1.7551	2.5926	2.5474	2.2539	2.5187	3.3097
-6.2726	-4.2415	-4.8054	-10.504	-6.389	-9.3241	-8.4971	-7.3617	-9.1889	-7.1899	-6.3183	-3.4919	-7.826	-5.8361	-5.0764	-7.9081	-6.2174	-11.034	-8.6781	-6.4963	-6.7653	-4.4372	-5.9085	-7.3424	-8.8805	-9.6662	-6.0248	-10.311	-6.1701	-6.2288	-5.0618	-3.6272	-8.4385	-8.3896	-9.2337	-6.5025	-8.0012	-6.6189	-10.372	-7.5708	-7.2524	-9.2717	-9.5224	-6.4749	-7.948	-8.1291	-7.1353	-11.181	-7.1384	-9.9302
0.75119	-1.4724	3.8652	2.0194	-0.45023	-2.1013	-0.74395	1.0383	-1.7907	2.7826	-1.8173	1.3034	2.6554	1.5089	1.3263	-1.396	3.081	1.9842	2.5407	4.4224	0.12282	2.2638	0.87916	-0.32067	-1.3207	0.63692	2.2719	-1.2793	1.2123	1.1039	0.54787	-0.78741	-2.9214	0.010567	1.2499	-0.65153	2.1084	1.4366	2.4159	-0.45626	1.2751	0.81469	1.721	1.9683	-0.32516	3.541	0.52377	1.3247	-2.0543	2.8208
6.5794	7.3659	5.9292	4.3324	5.1597	5.7646	7.4468	7.1346	7.4467	9.1461	6.3812	4.0111	4.7536	10.441	6.9642	6.9858	6.4456	5.8067	8.4211	3.9872	5.1964	5.6054	5.232	7.6238	5.4937	6.9212	6.1187	6.0632	9.4743	5.715	7.2649	4.994	7.2554	5.8517	7.9114	7.1688	9.1777	6.0695	8.3575	9.9418	4.6012	5.0456	8.2062	8.0587	7.1919	7.0666	7.8436	3.3389	2.789	8.0987
-15.182	-13.146	-15.576	-13.05	-12.299	-14.364	-13.59	-10.458	-15.262	-13.606	-9.7388	-15.39	-13.736	-11.363	-14.693	-9.8764	-13.339	-13.312	-9.9409	-14.974	-12.977	-12.283	-16.311	-15.039	-11.55	-10.606	-10.908	-12.431	-15.75	-13.351	-12.309	-13.229	-13.988	-18.908	-16.225	-16.457	-13.761	-13.422	-12.744	-12.779	-9.4214	-12.997	-12.034	-14.122	-11.918	-11.579	-13.51	-12.251	-13.154	-11.898
-6.2028	-8.2489	-5.0759	-4.7026	-3.2808	-5.3096	-2.6467	-7.7592	-6.632	-7.4524	-5.3575	-6.324	-5.8644	-6.7006	-7.7842	-5.2304	-3.6255	-2.799	-7.2186	-5.0457	-4.7983	-7.6999	-5.4746	-4.8702	-8.4789	-5.4606	-6.1493	-8.4206	-5.5437	-7.8247	-7.8073	-6.7317	-9.1239	-6.1759	-5.2646	-7.3037	-7.8385	-6.8182	-4.2352	-4.8514	-5.966	-6.1217	-5.677	-5.18	-3.1504	-7.4012	-6.9957	-5.4382	-5.7374	-6.0527
-0.73392	-3.1478	-4.5511	-3.3747	-0.51952	-1.1238	-4.3092	-3.9279	-2.2332	0.25474	-2.691	-1.1298	-1.1438	-1.882	-4.2774	-2.8686	-1.2274	-3.685	-0.81119	-4.0693	-4.099	-3.0505	-3.0208	-2.9958	-3.7261	-2.5241	-1.0938	-5.0799	-2.2187	1.1012	-0.094026	0.59932	-0.82672	-0.88904	-0.98391	-4.7304	-0.92338	-2.9422	-1.087	-0.03037	-3.5375	-3.6395	-0.20009	-1.8254	-4.2174	-5.253	-3.9919	-5.7176	0.34259	-0.18768
-19.379	-21.685	-20.22	-21.166	-20.704	-20.089	-19.901	-23.625	-20.631	-22.97	-20.927	-21.426	-21.084	-20.651	-23.165	-20.121	-22.239	-25.094	-21.095	-22.956	-23.111	-23.16	-21.598	-23.151	-22.678	-20.61	-21.112	-19.843	-23.094	-20.067	-23.172	-21.42	-20.203	-22.051	-26.369	-24.018	-23.171	-21.666	-22.651	-22.14	-18.773	-19.668	-23.892	-27.89	-20.252	-20.838	-21.277	-23.502	-22.361	-24.69
-4.853	-3.0263	-1.9483	-7.0028	-3.9656	-6.2614	-4.6095	-2.0654	-4.7005	-5.7757	-6.9005	-3.6885	-6.2095	-3.4039	-6.4488	-7.2339	-5.6636	-4.5737	-1.7056	-7.3754	-2.8992	-3.9169	-4.7008	-4.7668	-6.124	-4.9944	-5.1295	-4.6279	-3.3519	-3.1357	-4.786	-4.1203	-4.8154	-7.171	-4.3442	-4.4619	-3.0327	-5.0327	-2.6768	-2.7073	-3.9753	-5.6592	-4.0592	-5.8257	-5.4762	-0.87613	-4.1031	-5.1726	-5.7052	-4.0123
5.506	7.1204	6.3348	7.9704	7.2739	13.695	7.0358	8.7843	6.0193	10.657	11.25	11.226	9.598	8.0015	8.7259	8.3298	6.8743	7.4319	5.178	6.7478	7.5475	6.7288	8.0264	7.4085	6.2195	7.8784	7.4821	7.5939	8.9062	10.327	7.3052	8.0727	9.2111	7.8564	8.5752	5.1657	10.199	10.764	6.0311	12.001	11.317	6.1968	6.6228	3.7962	6.9944	7.7791	8.1561	9.6282	7.6927	7.7175
1.1226	-1.4375	-1.2403	0.68613	1.3195	-1.5893	2.7583	-0.81505	2.6071	0.86213	-2.1491	1.6331	-1.1828	0.66868	-1.6142	-0.72687	1.0339	0.18615	-1.5606	-0.74185	0.99629	-0.0055622	-0.67535	-0.42114	1.0943	-1.5921	-2.0732	1.9304	-4.3218	-1.1547	0.82873	2.7699	0.2674	-1.6387	-0.17365	-1.9014	-0.8539	2.1641	0.70246	-2.9255	2.3733	0.2025	1.6917	4.2393	-0.35622	-0.37009	3.456	0.53337	-4.1279	3.005
-1.6389	-0.35108	-2.7795	-1.3997	-1.2966	0.75196	0.81699	-1.9405	-0.7036	1.726	-1.0208	-3.3982	-1.6733	-2.3544	-1.2838	-4.4931	1.0554	-1.2731	-4.6662	-3.1804	-0.55378	1.2741	-1.472	-2.5085	-0.72265	-2.9284	-4.344	-2.3707	-1.01	-1.345	0.058454	-3.0628	-0.84357	-0.52576	-1.8475	-0.62924	-1.0162	2.6101	1.1321	0.72299	-4.4478	-0.65437	-2.4328	-0.86425	2.3355	-2.0868	-1.7261	-6.1188	-3.2239	-4.8635
-11.082	-10.493	-9.0564	-10.686	-7.3483	-11.259	-12.437	-12.046	-11.525	-8.9617	-12.511	-12.062	-9.1449	-9.0677	-12.288	-10.038	-8.3443	-9.2599	-8.0147	-9.3641	-7.3516	-12.074	-11.324	-7.9093	-11.96	-9.6847	-10.103	-8.2777	-7.5517	-9.9608	-6.9756	-8.1767	-7.9638	-10.225	-9.3022	-9.9009	-10.499	-10.035	-9.2133	-10.055	-9.5186	-9.644	-8.276	-9.9472	-6.9065	-7.4304	-6.8588	-13.178	-6.928	-9.8589
-24.499	-25.035	-21.81	-21.688	-23.518	-22.5	-22.631	-19.826	-24.616	-20.916	-20.828	-23.112	-23.145	-21.978	-20.715	-21.064	-24.719	-18.96	-26.401	-24.023	-22.039	-20.091	-22.369	-23.915	-21.389	-22.54	-24.175	-24.849	-22.027	-22.373	-23.249	-20.941	-25.887	-19.525	-22.977	-21.029	-24.717	-19.644	-24.309	-20.152	-19.462	-26.084	-23.692	-20.941	-21.579	-21.115	-23.73	-22.303	-20.877	-24.595
-11.244	-11.856	-10.772	-11.968	-8.1146	-7.7355	-9.8475	-11.528	-9.7977	-11.331	-5.3343	-11.072	-7.3265	-11.349	-6.758	-8.323	-12.598	-7.4213	-9.0861	-8.9159	-9.3778	-10.387	-7.6249	-8.1575	-11.524	-10.308	-7.3513	-7.6794	-10.339	-5.4998	-9.3739	-10.387	-9.6974	-8.7443	-9.8538	-8.6316	-9.4431	-7.539	-8.3741	-11.198	-9.9415	-9.2697	-10.094	-4.8555	-11.978	-8.4524	-9.7829	-10.959	-8.6069	-10.002
-5.3057	-3.3417	-0.26224	-1.4095	-2.9858	-1.1746	-2.7298	-2.1903	-2.4801	-2.8191	-4.0508	-2.6734	-4.1051	0.20321	-2.1432	-2.7921	-2.5987	-3.7672	-2.7787	-0.36772	-0.77067	0.49775	-1.6075	-4.0347	-3.3443	-2.7617	-6.6875	-4.2775	-1.7121	-3.8944	-3.9452	-2.227	-3.1905	-2.3452	-1.4499	-2.5511	0.32104	-2.2594	-3.9242	-3.1434	-2.3127	-2.7859	-3.062	0.1908	-2.6197	-1.2459	-2.7433	-0.84128	-0.83723	-0.80013
-0.77209	-1.7169	-0.28288	-0.79421	0.47352	-2.4516	-0.90276	-3.7926	2.0463	-3.151	-3.162	0.084647	1.1557	-4.1861	-0.97862	0.23617	-4.3356	-2.6662	-1.4587	-0.35852	-0.87368	-0.41475	1.7929	-2.5002	-0.86897	1.1223	1.9877	-0.49858	-0.51779	2.8392	-0.30307	-0.55509	0.7914	-3.6794	-0.14477	0.89335	-0.71536	-1.9811	-2.7732	-0.39515	-0.47219	-0.92235	0.39432	-1.9072	-2.4177	-2.549	-3.1254	0.2917	-3.2766	-1.7919
-9.3532	-6.1427	-8.5815	-10.629	-11.972	-6.6529	-12.526	-10.016	-7.7916	-9.3906	-11.239	-8.1398	-8.0289	-9.6128	-11.169	-11.995	-7.1833	-6.4975	-8.219	-12.871	-12.397	-7.7344	-11.774	-11.319	-7.8426	-10.097	-6.9977	-10.109	-10.193	-9.4537	-7.3695	-11.178	-8.8488	-10.607	-10.376	-7.0223	-9.2995	-10.619	-9.561	-8.1592	-10.234	-10.45	-8.5763	-9.4573	-9.3757	-8.5678	-9.2999	-11.684	-10.294	-11.887
-6.2083	-7.0578	-5.0362	-5.7696	-7.3895	-5.3319	-3.7524	-8.4371	-5.351	-6.4983	-4.0994	-8.0807	-3.5118	-7.4923	-7.6893	-9.552	-5.5782	-6.2947	-7.6952	-4.8884	-4.6364	-6.9	-7.8211	-5.6892	-8.9839	-8.3294	-9.7897	-7.7229	-5.026	-6.5657	-5.9352	-7.9918	-6.5043	-4.929	-8.5952	-4.372	-3.6407	-5.003	-9.4386	-6.6844	-9.2788	-3.6167	-7.2604	-6.7506	-3.0402	-9.1182	-4.814	-8.5855	-4.7358	-8.8984
-14.979	-14.634	-14.512	-15.06	-12.108	-15.032	-17.466	-10.761	-12.115	-15.542	-14.35	-13.079	-10.716	-17.16	-13.052	-11.774	-15.672	-11.276	-11.318	-11.547	-10.244	-15.067	-15.096	-16.261	-11.376	-11.466	-12.624	-12.835	-10.995	-11.212	-11.964	-14.804	-14.512	-12.734	-12.131	-10.356	-9.9287	-11.149	-14.596	-14.498	-12.831	-14.466	-9.158	-11.921	-12.886	-10.263	-14.025	-11.689	-14.646	-17.578
-22.541	-24.649	-17.56	-20.477	-18.928	-19.165	-21.192	-22.889	-21.956	-21.322	-21.005	-23.108	-22.626	-19.626	-19.145	-16.851	-23.98	-22.239	-20.544	-20.258	-20.482	-19.35	-20.16	-21.604	-19.983	-20.404	-22.031	-22.056	-21.73	-21.067	-20.747	-19.931	-20.623	-21.282	-20.357	-19.379	-16.789	-21.362	-19.16	-20.056	-19.075	-25.101	-21.804	-21.622	-21.538	-20.303	-19.956	-20.3	-22.072	-21.822
-10.431	-7.1885	-7.0949	-7.6089	-9.0477	-9.3074	-7.4139	-8.2516	-8.9507	-7.0454	-10.782	-5.3422	-8.8696	-7.6692	-8.398	-9.7706	-8.4158	-8.2381	-5.4407	-6.8401	-3.9118	-8.0733	-6.6784	-4.2708	-7.1567	-6.9048	-6.4697	-5.0431	-6.4411	-3.83	-6.9721	-6.6688	-8.3496	-8.6412	-6.8169	-11.619	-9.8996	-9.2779	-7.1752	-7.3516	-5.8349	-8.3047	-7.3297	-7.4432	-8.3211	-6.4434	-6.421	-3.8908	-7.4881	-7.6458
-0.095652	-1.2719	0.97626	-3.2519	-2.1882	-0.46258	-2.8986	-3.1115	-3.4972	-2.1286	-5.0113	-1.8952	-0.15496	2.7356	-4.6771	1.5813	-2.6123	-1.7547	-2.2528	-0.52216	-2.7401	-2.5918	-0.23615	-0.79689	-3.6425	-0.9343	-2.0762	0.0081856	-3.9375	-1.4244	1.2074	2.3049	3.7724	-0.24771	-0.78491	-1.9709	0.42855	-3.8712	-2.7968	-3.0545	-0.24583	-1.6588	-3.4409	0.00016928	1.2872	-0.91113	-0.45376	-2.9736	-3.0627	-2.3314
-9.718	-9.6816	-13.333	-10.839	-8.404	-12.253	-14.066	-12.247	-12.719	-11.977	-11.629	-8.5395	-11.328	-11.246	-12.299	-12.485	-8.5806	-9.9402	-10.722	-6.4503	-8.8094	-12.114	-13.442	-13.014	-10.823	-11.137	-9.7443	-8.1311	-10.389	-10.164	-11.125	-14.073	-8.6248	-5.791	-13.574	-10.664	-11.813	-11.028	-11.625	-11.051	-10.164	-12.693	-8.7727	-8.5552	-11.453	-11.548	-12.323	-11.256	-10.513	-11.252
-1.9185	-2.684	-2.4175	-0.78517	-1.3766	0.92391	-2.4329	-3.346	-1.7428	-2.0869	-1.107	-1.4731	-2.6935	-3.6489	-1.9247	-4.2253	-2.7157	-1.7702	-1.4558	-6.3159	-1.9732	-2.0681	-1.3062	0.65998	0.9159	-3.0633	-1.0343	-3.0802	-3.0464	-0.96847	-5.9559	1.1179	-2.4966	-4.3574	2.0632	-2.1804	-3.1773	-3.5488	-2.1168	-0.35635	-0.32605	-0.95076	-2.2024	-1.2915	-4.9936	-0.34047	-1.3918	-2.0172	1.7596	-2.5854
4.8268	1.7201	3.8009	3.8904	2.559	1.6363	3.7859	2.5615	4.6504	3.733	-0.15797	1.2883	2.7392	3.4263	1.1298	3.662	2.5759	3.5444	4.5767	0.54686	0.26425	1.0854	0.096698	4.3064	2.909	1.5423	0.64263	2.3355	5.4587	1.1899	2.7431	3.2214	2.3172	0.44263	2.6214	2.9685	0.51202	2.1144	3.761	0.62978	0.67698	1.2329	1.2889	7.5025	4.8502	1.9467	1.0229	4.918	0.996	4.8916
-21.837	-20.625	-24.341	-22.807	-23.222	-19.623	-18.859	-23.35	-18.144	-21.663	-20.35	-20.659	-22.231	-23.434	-21.272	-25.437	-21.075	-21.258	-16.998	-19.094	-20.702	-22.513	-24.363	-25.637	-21.311	-24.583	-24.576	-23.866	-22.054	-23.631	-24.278	-24.973	-22.124	-23.958	-23.368	-25.595	-25.215	-22.954	-21.768	-22.962	-18.026	-17.966	-22.673	-20.754	-23.778	-24.173	-22.477	-22.904	-21.508	-22.205
-11.399	-11.413	-12.159	-13.04	-11.754	-11.87	-11.931	-14.581	-13.878	-11.856	-11.792	-15.027	-12.731	-13.424	-9.5895	-11.002	-12.528	-12.294	-10.086	-11.879	-16.142	-12.539	-14.421	-11.515	-12.055	-11.921	-9.5032	-10.914	-12.322	-10.554	-12.661	-11.631	-13.187	-13.575	-8.8607	-11.913	-11.945	-10.712	-11.013	-9.3202	-9.9148	-12.817	-10.207	-11.778	-8.7716	-14.566	-10.064	-12.284	-11.617	-14.347
-21.304	-19.089	-20.895	-22.687	-21.457	-21.011	-22.026	-22.714	-22	-21.487	-22.384	-24.576	-26.069	-22.503	-23.11	-25.807	-22.843	-21.017	-22.456	-23.287	-22.71	-20.16	-22.334	-23.06	-22.001	-20.145	-22.5	-23.368	-20.687	-22.176	-18.802	-22.808	-27.131	-23.747	-19.947	-20.64	-21.409	-21.568	-23.227	-22.149	-24.869	-22.685	-22.513	-21.403	-24.2	-21.445	-20.091	-21.925	-20.572	-24.682
-3.6951	-1.4182	-2.9335	-5.0745	-4.4708	-6.5749	-5.1198	-2.1651	-3.3972	-6.5076	-7.0335	-6.9375	-1.4699	0.51267	-2.8594	-4.9572	-1.456	-5.0398	-3.7819	-4.2903	-4.3883	-3.5832	-4.9022	-5.4351	-6.8475	-2.6082	-3.2716	-1.0316	-4.4856	-3.6405	-6.044	-3.9537	-4.6851	-3.9089	-3.2466	-3.2037	-4.3924	-6.6243	-5.6708	-6.7527	-7.3034	-3.3352	-4.7792	-4.22	-4.2214	-6.2382	-5.6377	-4.9445	-5.367	-6.7911
-17.033	-22.402	-22.145	-21.242	-24.11	-22.125	-22.094	-19.515	-23.269	-24.325	-20.604	-19.985	-22.902	-24.285	-21.578	-22.477	-23.427	-21.829	-17.401	-20.294	-23.252	-26.833	-25.108	-21.974	-22.017	-20.177	-22.316	-22.55	-24.465	-21.753	-25.794	-19.225	-23.572	-21.651	-22.125	-20.232	-20.549	-20.603	-21.388	-19.657	-23.176	-23.691	-20.293	-23.55	-23.635	-20.992	-23.33	-26.284	-19.476	-18.587
-26.755	-23.768	-22.307	-24.018	-19.937	-18.004	-25.202	-21.96	-19.71	-20.695	-20.885	-21.813	-21.866	-25.638	-25.713	-20.297	-24.085	-23.973	-21.25	-25.051	-23.719	-21.681	-21.877	-18.87	-23.074	-23.32	-20.869	-22.796	-20.946	-26.352	-22.068	-23.069	-20.511	-23.394	-22.377	-21.837	-23.619	-22.695	-24.334	-21.417	-25.037	-23.037	-22.913	-24.252	-23.953	-22.123	-25.136	-24.481	-25.31	-19.904
-10.649	-12.682	-9.0326	-11.562	-12.212	-14.225	-7.7941	-11.942	-13.978	-10.372	-14.296	-8.6537	-14.318	-10.865	-10.727	-10.951	-10.583	-11.091	-11.963	-9.714	-13.572	-12.102	-13.079	-8.9763	-11.192	-11.682	-7.3992	-11.768	-13.207	-14.223	-10.534	-12.366	-11.683	-13.701	-7.5266	-10.198	-10.07	-7.6858	-12.699	-10.875	-11.635	-9.4349	-10.595	-11.245	-8.8239	-8.4285	-7.8636	-9.8951	-12.943	-9.9147
3.8171	0.5673	1.7112	2.8869	3.3945	1.8472	3.6249	4.1288	4.8269	1.4328	1.3386	4.5406	0.6365	3.8455	2.6489	0.28955	2.0599	2.218	2.7561	1.0607	1.287	2.121	2.5941	7.1776	3.8418	4.7164	-0.5297	1.9032	0.36328	4.3078	2.7467	2.7949	2.0014	3.0461	6.1628	1.6219	4.8959	1.331	2.842	6.5272	0.42531	3.8071	6.6985	5.2118	1.3509	1.4725	2.8152	1.3403	4.1997	1.1278
-12.349	-14.174	-9.057	-12.972	-8.8519	-14.913	-11.36	-13.988	-13.771	-13.204	-14.69	-11.912	-14.764	-11.554	-11.497	-15.595	-14.683	-12.327	-10.991	-12.433	-14.911	-12.287	-11.9	-11.784	-14.122	-11.257	-13.538	-11.117	-13.271	-15.59	-11.495	-15.235	-8.9593	-12.481	-10.945	-11.568	-11.586	-13.426	-13.103	-7.7335	-13.951	-14.524	-15.26	-13.208	-10.351	-10.219	-9.6339	-11.672	-13.112	-10.253
-13.567	-11.738	-11.926	-12.862	-15.179	-10.415	-11.976	-14.453	-15.085	-15.165	-12.966	-14.025	-10.946	-12.55	-13.1	-15.371	-13.867	-11.919	-11.047	-9.7692	-12.304	-12.062	-13.911	-11.193	-13.218	-14.952	-11.756	-13.015	-12.362	-10.696	-12.609	-13.588	-11.619	-11.131	-13.581	-16.148	-10.732	-15.806	-10.689	-14.089	-12.28	-13.516	-13.304	-14.522	-11.449	-12.658	-12.599	-15.994	-10.064	-11.596
0.57764	4.6613	-1.7919	1.5486	1.2728	-0.28287	4.2329	0.30193	0.55373	2.246	2.6694	3.5032	0.50876	-0.32126	0.22727	0.17084	-0.59532	-1.3134	1.1705	1.5464	3.8896	0.022802	1.7387	1.0459	1.876	0.64081	0.26191	-0.6099	4.5665	2.6622	3.3224	-2.7117	-0.38153	-0.83394	-1.5787	3.2759	0.53294	2.5111	-2.0874	0.5963	1.1391	2.1729	3.1614	0.96707	-0.46524	2.4915	-1.0212	2.0271	1.3463	1.3408
3.717	4.5071	4.4019	4.6973	6.4898	7.4852	6.0254	4.4606	6.2292	4.429	2.4668	4.2644	1.1907	4.9186	1.0648	3.3713	8.2118	2.9371	4.8787	5.3978	1.6758	7.1753	7.2213	5.8886	4.0401	1.7413	6.2996	6.5461	5.955	7.4708	6.3375	5.3875	5.4162	5.2639	5.3154	3.9492	2.8875	4.8129	5.4612	6.6848	4.3369	5.8045	8.4067	4.7094	7.2577	5.7137	3.266	2.4472	4.1623	3.8327
-2.7774	-1.426	-4.0596	-5.367	-5.4441	-3.5186	-4.4854	-2.7257	-6.9855	-3.3776	-8.2147	-2.5462	-3.0479	-4.1443	-4.7174	-3.1761	-6.0767	-5.9942	-4.4574	-6.6103	-0.92835	-5.8444	-1.7251	-1.2495	-3.8258	-7.0988	-2.4348	-2.5059	-5.4535	-6.9887	-3.6717	-4.8504	-0.073973	-5.3414	-6.9631	-2.6117	-0.9099	-3.8626	-2.1657	-4.9095	-1.7083	-4.7866	-3.9818	-6.5482	-4.5436	-4.191	-5.122	-1.4076	-2.9216	-5.2347
-10.553	-11.721	-11.999	-11.031	-15.53	-10.08	-11.208	-12.778	-12.528	-17.771	-12.414	-11.537	-9.2674	-10.75	-14.096	-13.055	-9.8941	-15.144	-8.8213	-11.415	-12.432	-14.026	-11.506	-13.161	-16.244	-15.842	-14.58	-14.243	-13.85	-12.844	-13.452	-11.09	-14.607	-12.889	-14.872	-13.147	-12.356	-13.013	-10.381	-15.235	-12.36	-14.067	-14.269	-10.161	-12.365	-10.795	-14.757	-12.874	-16.11	-14.773
-10.46	-11.91	-11.34	-12.09	-12.097	-10.359	-10.773	-10.82	-11.03	-10.963	-11.223	-12.363	-10.267	-12.246	-14.947	-10.698	-9.1549	-15.669	-12.405	-10.241	-13.972	-13.667	-12.444	-11.528	-10.246	-8.7285	-12.511	-12.598	-9.079	-14.27	-9.4476	-8.7873	-10.471	-9.9197	-10.162	-13.498	-10.204	-12.415	-9.8716	-7.6176	-12.519	-8.7711	-8.9902	-15.168	-10.095	-13.034	-14.091	-11.688	-9.7712	-10.891
-10.019	-10.451	-7.0835	-7.4792	-9.6753	-10.381	-10.296	-8.6519	-8.0511	-10.178	-9.5919	-11.451	-10.178	-8.9998	-7.9104	-5.5751	-11.91	-5.7619	-12.132	-7.5573	-11.215	-10.033	-8.3717	-5.7859	-9.7918	-9.2109	-6.4898	-11.27	-7.799	-9.7455	-10.388	-10.729	-7.4697	-10.689	-10.723	-9.2009	-10.36	-11.723	-8.1301	-10.03	-8.2307	-6.6862	-4.1552	-10.316	-10.245	-10.281	-8.0791	-9.566	-5.2639	-10.475
1.4614	0.46469	-1.6379	-4.5431	2.1439	0.26901	1.5344	-3.3211	-0.83494	1.4255	0.92102	1.0438	-2.2287	-0.15238	3.6768	-0.16079	-0.9714	-1.5425	-2.0943	1.7854	-0.54351	3.6915	2.0824	-0.78152	-3.2652	0.2775	-0.42513	-3.2628	-0.1495	-2.2207	-2.7309	-3.1889	1.3544	1.3498	0.53877	0.49143	2.8071	-0.60947	1.3626	-2.9174	-1.6053	3.6093	1.9607	-1.5018	-0.21836	-2.6963	0.73921	3.3491	-2.568	-2.5672
-10.238	-11.398	-11.671	-9.6898	-12.589	-9.206	-11.63	-12.075	-12.626	-11.211	-11.537	-11.503	-14.094	-9.3594	-8.8273	-10.131	-10.248	-11.355	-13.226	-7.3452	-8.6525	-9.3953	-12.359	-12.359	-10.104	-11.182	-7.7315	-12.902	-12.848	-12.808	-11.013	-8.3194	-10.283	-9.6136	-12.605	-13.148	-10.784	-10.439	-11.541	-13.277	-9.8943	-14.773	-10.387	-11.529	-8.2597	-9.6677	-10.683	-10.43	-15.228	-10.02
-9.0356	-9.8304	-11.623	-9.8328	-5.7682	-12.664	-9.3089	-11.483	-13.444	-9.0087	-12.247	-12.746	-9.4218	-9.1854	-11.85	-9.2771	-8.2511	-11.828	-12.467	-5.9319	-14.084	-9.0277	-7.0009	-9.3241	-10.966	-11.357	-11.177	-10.52	-13.637	-13.761	-11.825	-10.708	-11.922	-11.708	-11.309	-6.6671	-9.1992	-9.0475	-8.9081	-8.7415	-9.206	-11.664	-11.891	-10.904	-12.488	-12.234	-9.1342	-12.12	-12.285	-15.107
-10.842	-12.75	-11.692	-11.31	-9.3786	-9.9557	-9.5447	-9.387	-15.554	-12.493	-7.523	-12.99	-15.284	-11.211	-10.096	-11.172	-12.841	-11.118	-8.8362	-10.525	-6.6779	-10.543	-12.038	-13.536	-11.216	-13.867	-7.9518	-7.7387	-11.314	-7.6282	-11.251	-9.8882	-5.9674	-9.1343	-9.6979	-8.4075	-11.693	-9.4756	-12.775	-8.2833	-13.293	-11.419	-10.925	-13.071	-12.804	-8.1884	-6.567	-12.271	-7.8072	-11.389
9.5818	8.0825	11.286	13.882	9.7274	9.3306	10.115	11.683	14.255	13.617	9.1187	8.3532	6.7601	9.1435	7.784	9.8627	10.176	11.338	10.893	10.181	7.4487	10.254	9.0188	8.7981	7.8503	9.372	9.7294	7.4217	11.7	10.96	10.448	10.159	9.5585	10.072	9.5274	8.9894	15.261	11.735	4.9533	8.1059	9.5691	11.372	11.267	6.664	10.999	11.195	10.818	12.207	10.454	11.029
-4.8455	-3.2536	-0.65287	-3.8643	-3.4604	-5.15	-0.7515	-2.326	-3.3412	-0.56454	-1.3732	-6.5656	-1.8007	-3.4984	-3.6358	-3.0816	-4.1133	-0.44486	-3.2672	-3.5435	-2.0767	-0.95482	-7.1106	-2.1579	-3.416	-2.0049	-5.0828	-4.5361	-2.0328	-5.1137	-5.2885	-5.5398	-2.4615	-4.5293	-3.5339	-2.9423	-1.0309	-3.5609	-4.2752	-3.9058	-4.1829	-0.57454	-2.4791	-4.7632	-2.2393	-4.9562	-2.0014	-4.8	-6.1008	-3.7114
-21.947	-23.113	-21.627	-21.512	-23.655	-20.654	-23.44	-22.598	-21.72	-17.713	-22.715	-23.476	-23.073	-19.801	-22.037	-23.235	-19.982	-23.539	-22.239	-22.233	-23.26	-23.408	-20.908	-22.092	-21.298	-22.909	-21.625	-21.106	-24.523	-22.977	-24.116	-22.553	-22.207	-19.91	-23.522	-21.556	-24.762	-23.337	-21.447	-24.369	-22.653	-22.687	-21.748	-22.22	-20.123	-25.335	-19.173	-22.453	-22.659	-24.608
-3.0515	-2.6135	-0.38974	-3.6981	-3.9284	-3.3635	-1.7924	0.8131	-2.2664	-3.5778	-0.67533	-3.061	-3.9024	-5.3122	-3.3586	-4.7277	0.095341	-4.5972	-2.1491	-1.8301	-1.5504	-2.843	-1.7053	-3.6815	-3.6385	-4.0567	-4.5307	0.23575	-1.4049	-4.116	-2.784	-5.9655	-0.42906	-3.092	-1.0568	-5.2269	-1.2204	-2.2413	-3.6453	-3.0229	-4.9707	-2.3519	-2.9718	-1.2494	-4.2064	-1.7445	-0.57956	-2.1572	-2.3757	-3.5063
-1.1293	-0.37673	1.5176	3.2237	-2.2322	0.21603	0.37109	-2.3749	0.49306	-0.080853	-2.9803	1.0667	-4.4736	1.3511	0.66089	-4.7279	-1.0705	2.8978	1.1108	0.84842	0.9295	-2.2459	0.63009	-0.57623	0.40129	-1.859	-1.03	1.1128	2.4372	-5.8176	-1.2562	1.6462	-0.98501	0.084311	-0.40929	-2.3854	-3.6114	0.024879	1.5723	-3.9301	1.3952	1.5008	-2.3078	1.6532	-0.41831	-3.8488	1.3637	-0.68419	1.3798	-0.40895
-0.3195	-3.5153	-0.81607	-3.8867	-1.3922	-4.2409	-1.215	-5.9842	0.68741	-4.4203	-2.9772	-3.5589	-0.75879	-2.9707	-1.5006	-1.9943	-4.3581	-4.8484	-3.314	-0.57098	-2.6735	-4.0643	-3.7892	-3.3167	-5.1154	-2.7193	-5.6286	-4.5349	-4.7672	-3.0039	-2.0132	-1.275	-5.2968	-0.4844	-3.465	-1.1926	-0.98974	-4.0451	-3.952	-4.1956	-4.4871	-3.6537	-1.2679	-3.6162	-2.038	-2.8665	-1.6803	-2.8713	-3.4795	0.65495
-8.2596	-9.5569	-10.882	-6.5375	-4.4934	-10.955	-11.059	-7.0967	-9.6594	-7.816	-9.5477	-5.0978	-8.7646	-8.3345	-4.5484	-10.763	-5.4815	-8.044	-7.9638	-9.2313	-8.1344	-7.628	-8.8631	-9.934	-10.995	-10.424	-9.4728	-7.5272	-4.171	-11.226	-11.993	-7.9672	-7.3953	-10.774	-9.6604	-7.6591	-9.4444	-10.969	-10.074	-8.1202	-10.839	-10.172	-8.3347	-7.3776	-10.452	-12.217	-12.802	-10.436	-8.7285	-9.1694
-14.129	-12.274	-14.086	-12.385	-14.582	-12.199	-14.877	-9.4803	-11.715	-12.896	-11.285	-12.021	-11.147	-12.825	-16.695	-12.837	-11.806	-11.854	-12.359	-8.7254	-11.804	-14.196	-12.066	-13.079	-14.033	-11.833	-12.187	-13.898	-12.204	-11.456	-14.985	-10.226	-13.792	-13.704	-11.78	-12.886	-10.231	-13.629	-12.201	-13.463	-14.061	-10.17	-11.433	-15.046	-11.724	-13.1	-14.616	-11.213	-11.942	-12.509
-7.7144	-2.7303	-5.7202	-6.5703	-5.8231	-6.4299	-6.9727	-5.0973	-3.5191	-3.0484	-8.619	-6.5526	-4.7364	-5.3769	-3.746	-3.9931	-6.6093	-3.8189	-7.9167	-2.9406	-8.5393	-9.6456	-5.7674	-4.859	-4.7092	-4.8961	-6.4219	-4.2004	-5.8755	-2.0688	-6.3403	-8.7201	-5.1456	-4.313	-3.795	-2.3262	-4.5174	-2.1615	-6.8453	-6.4037	-8.3436	-2.536	-6.8993	-5.8919	-5.8157	-5.1727	-6.1977	-7.3462	-7.6266	-4.1858
3.8883	4.35	4.3216	4.8689	3.808	3.8495	2.4859	1.852	5.0096	6.3961	5.135	4.3405	-0.21305	2.7434	4.6565	3.5245	3.7433	3.7433	1.8783	3.4647	-0.061634	3.4007	1.9548	3.2583	4.0033	-0.43958	3.2847	2.0623	4.6775	3.6264	6.4284	2.5139	6.1869	2.0379	2.5694	4.3223	2.0462	2.8664	3.5796	0.089179	0.71612	3.3491	2.587	0.45944	6.3708	3.9952	2.812	2.2085	2.3562	7.2357
2.2515	3.3382	-3.4365	5.6914	0.74591	-2.5219	-0.98518	2.4656	1.4609	2.0025	4.7236	0.39781	4.8168	0.51139	-0.82954	1.6957	1.1041	2.849	1.2842	3.2441	1.3553	1.8721	0.56978	5.0354	-0.59761	0.79338	2.2423	-0.1881	1.3906	0.76317	2.7245	0.66333	-1.9039	1.7187	3.2016	4.0464	0.34965	-0.57202	0.60026	3.68	-0.37583	-1.1249	2.7778	3.7514	1.5311	2.3872	2.5104	2.8071	-1.3212	-0.091742
7.3208	10.363	6.5472	10.804	9.9888	11.572	9.7637	8.1369	9.0314	7.9591	8.1482	8.387	8.1731	7.3764	11.538	9.3358	10.48	6.6236	7.0768	7.0885	8.3244	7.6827	9.0179	10.183	10.376	9.36	7.9141	9.7096	10.532	7.9337	6.9777	9.7847	9.3632	7.7202	9.2941	5.2701	11.355	9.855	9.6223	9.8046	11.06	10.097	8.3936	7.9062	8.2019	10.463	8.9049	5.3657	4.2104	6.9202
-0.6149	-2.5943	-4.9542	-2.3811	-4.26	-3.9524	-2.0291	-1.8358	-3.0594	0.34618	-3.9459	-1.9842	0.35186	-1.3863	-4.0505	0.63868	-0.55067	-3.14	-3.3062	-2.0441	0.22007	-3.5252	-0.98607	-0.98933	-3.5055	-3.7136	-3.2587	-1.4362	-0.30167	-3.03	-1.3028	-2.288	-0.66198	-3.9149	-2.6893	-2.6472	3.0846	-0.27246	0.75335	1.0441	1.3231	-2.7051	-2.3855	-2.5025	-1.6673	0.7434	-1.1565	-0.93921	-0.61249	-2.1397
-6.0366	-0.67609	-3.0152	-4.8867	-5.3236	-7.2519	-3.0353	-6.3406	-3.2366	-2.3169	-3.6742	-5.7563	-5.4934	-3.9299	-4.0766	-2.5382	-2.2723	-4.2143	-5.6596	-6.7736	-0.91891	-4.0141	-4.055	-4.5256	-4.5074	-2.3912	-3.2459	-3.9545	-4.6916	-3.6549	-4.1831	-4.3427	-6.6714	-2.5514	-1.8015	-6.8214	-3.6007	-1.7711	-6.8542	-6.7614	-4.1991	-4.4424	-3.0318	-3.5691	-3.0143	0.7066	-6.5098	-4.1481	-2.1212	-8.4351
7.9835	6.7036	6.5249	5.7332	4.6481	6.484	8.012	4.5881	7.4417	3.9867	4.9147	3.2433	5.2101	5.1035	4.9285	8.1943	7.2272	5.9973	7.7104	6.895	6.5881	6.0769	5.8711	3.9088	7.6919	6.8254	7.3847	7.2281	9.4929	4.3388	8.0714	5.8056	6.7356	6.4141	7.4489	4.4673	3.4417	6.7317	8.8088	4.8213	7.257	7.5478	6.92	7.2502	5.7709	7.2142	7.3391	2.7794	8.0468	7.8185
-2.4781	-3.3578	-6.3253	-4.2856	-3.0669	-5.6745	-6.9174	-5.7431	-6.2469	-1.5761	-4.8286	-3.9068	-6.323	-2.4409	-2.6595	-6.0307	-4.8815	-4.068	-9.5001	-5.2317	-5.4241	-7.2823	-7.6019	-5.0058	-0.70428	-8.7948	-4.107	-8.8409	-2.6802	-6.1933	-4.7427	-1.9019	-6.6818	-0.26075	-4.7854	-6.5025	-3.9569	-5.1701	-5.243	-3.7149	-4.9714	-5.9798	-6.3394	-5.0969	-4.9417	-4.6451	-5.5677	-4.7527	-4.1087	-4.8397
4.3838	3.4651	5.1927	5.3256	4.3661	2.5415	-0.33934	4.8423	2.9538	6.3335	2.1617	2.3311	1.7947	3.0682	3.5672	4.4151	2.43	3.7334	1.2747	2.5823	1.5383	2.7825	2.9415	5.3772	0.054892	2.3533	2.6157	3.9209	3.9662	-0.16116	1.8873	4.8419	5.6504	1.585	3.5985	4.256	0.37343	1.792	2.8091	2.6372	4.8172	7.1445	5.0877	5.5485	1.8529	3.8837	3.3385	5.0333	1.1842	3.7315
6.9541	5.0618	4.3149	7.0604	4.8248	8.0082	4.1568	8.1835	7.03	6.3562	5.2216	5.2759	5.5001	5.5576	10.071	7.0271	7.258	8.7832	12.851	6.5741	7.3474	8.9444	6.881	4.4545	5.2847	3.7155	6.8111	5.7168	6.0558	6.4117	6.9003	6.6858	7.9921	4.6685	4.6389	7.4257	7.6488	7.8935	7.9653	4.3336	8.2526	8.6837	4.75	3.6867	7.0641	5.6642	5.2968	7.9767	8.6425	7.6812
-4.1474	-5.9439	-4.7835	-7.4432	-7.2928	-7.0573	-4.8723	-3.1251	-4.1197	-4.7125	-4.1447	-9.5344	-6.8736	-6.8818	-4.6439	-1.4862	-5.0354	-7.7998	-6.4873	-5.8876	-2.107	-9.1127	-4.5759	-4.7674	-4.6777	-6.3785	-7.2053	-5.7045	-5.1664	-5.5122	-1.4471	-5.0267	-6.0617	-2.2022	-1.893	-6.2672	-5.5707	-8.1095	-3.8904	-7.7748	-5.8256	-4.1841	-4.8462	-1.9647	-4.0348	-6.4185	-4.1797	-3.208	-3.2632	-7.0477
0.00063572	1.7205	0.41037	2.4014	-0.72758	-0.43411	1.5913	2.3489	2.2456	2.2906	1.8541	1.1351	-2.8305	0.74843	3.8712	3.2759	3.0407	1.5353	2.2687	3.4523	1.5995	-1.1895	0.649	0.60357	-0.20965	3.0471	0.45066	0.88107	-0.14074	-2.0437	0.54167	0.4055	-2.2797	-0.26067	-1.9053	-2.035	0.55587	2.4677	-0.13915	2.9586	0.048695	0.46297	0.2992	0.55849	0.28965	1.048	-1.245	3.4636	-0.030488	1.7736
-5.2158	-3.9076	-5.982	-1.9362	-1.5653	-1.9052	-3.9062	-3.7352	-2.9217	-4.0494	-1.6916	-3.8654	-3.4449	-2.529	-3.1615	-2.5284	-2.7418	-4.4352	-4.3042	-6.2692	-2.1868	0.98839	-1.3492	-4.0164	-2.8748	-4.1841	-2.0566	-3.1357	-2.0803	-3.4885	-2.6141	-2.2385	-5.5379	-1.8527	-4.2213	-4.1321	-3.4126	-2.962	-3.2637	-5.3249	-1.8256	-1.515	-1.0056	-4.9292	-2.7722	-2.7179	-0.78859	-2.8458	-1.0775	-3.5694
3.9466	1.1089	4.4874	3.977	4.1521	4.6822	8.1081	4.1676	2.2294	5.1231	4.2289	7.3653	7.6013	6.0231	6.8428	4.3372	8.6997	5.5758	5.3643	1.5479	4.1945	5.1719	6.8897	6.3688	4.7968	5.2942	6.2077	6.5486	2.7561	8.4285	5.573	4.2067	3.2662	4.9774	5.5804	5.2112	4.4153	4.7336	7.453	7.0352	4.6113	4.6798	5.6093	5.6525	3.5761	3.2617	4.4887	5.112	3.872	6.7844
0.1626	-1.8577	2.8311	-1.3392	1.4245	-1.9316	-0.65836	-0.61342	-2.8009	-4.1444	-2.3132	-1.1269	-0.27021	-2.7878	-1.7838	-1.9379	0.77251	-1.0284	0.46881	-4.1714	-1.8707	-2.5797	-1.8921	0.40527	-0.17935	-4.087	-1.175	-3.2299	-2.9828	0.66518	-1.6714	-3.4311	-0.061157	-1.8015	1.245	3.3129	-0.79603	0.73643	-0.92492	-2.0156	-0.46299	-0.1916	-1.968	-4.8461	-4.5812	-1.7889	-1.4359	1.63	-0.087222	0.72081
3.6639	4.9724	7.1552	6.9774	10.172	3.9179	5.7885	3.7417	6.4781	6.722	7.9585	5.1627	7.3233	6.5305	9.8728	9.7117	2.3797	7.4831	3.5344	7.4427	5.639	10.709	7.1783	9.6907	8.0515	8.683	10.284	6.8915	7.4723	5.1468	7.4465	7.5838	9.6306	8.3287	7.3673	5.7876	10.807	8.4651	8.0818	9.3327	4.9552	3.4002	9.4885	4.5672	6.0469	8.3438	4.8913	4.5835	6.6498	8.6594
0.40775	-2.7556	-1.6661	2.5794	-0.86331	-2.7513	-2.7606	-2.8661	-0.78722	-1.2593	-3.5	-0.49019	-2.2805	-4.1312	-1.9792	-0.53445	0.29163	-1.6616	1.4334	-3.3089	1.6002	-2.1366	0.52888	-2.8586	-1.4098	-2.1903	-3.1257	-2.8168	0.0063721	-1.7675	-3.4351	-1.4502	-3.9702	1.3307	-2.4938	0.44126	0.99431	-1.8466	-2.194	-0.24782	0.065076	-2.4675	-0.79376	-0.2889	-3.7439	-3.8024	-3.3171	-3.7865	1.4524	0.36421
-9.985	-8.8248	-11.245	-10.818	-13.939	-9.1608	-10.513	-10.464	-14.098	-11.671	-11.538	-11.29	-12.055	-11.371	-13.406	-10.707	-12.5	-12.325	-11.512	-10.925	-9.8045	-14.016	-10.303	-10.796	-13.278	-12.628	-8.2885	-12.331	-11.858	-11.153	-10.029	-11.355	-11.175	-12.126	-12.367	-8.4689	-12.998	-12.396	-9.5938	-9.5508	-10.893	-11.779	-16.03	-10.229	-11.594	-12.015	-12.121	-12.745	-11.932	-10.995
-11.744	-11.689	-11.016	-13.989	-13.236	-11.041	-11.443	-12.668	-13.823	-15.755	-12.216	-14.834	-15.52	-10.841	-9.6783	-12.926	-14.515	-14.512	-12.669	-12.879	-13.979	-11.774	-9.4517	-14.606	-15.766	-10.911	-13.688	-12.955	-14.1	-13.766	-15.542	-15.063	-14.472	-15.722	-14.734	-13.897	-11.058	-10.711	-10.782	-13.451	-15.805	-14.092	-14.704	-16.322	-14.296	-12.072	-11.259	-10.061	-14.438	-15.427
-11.092	-11.222	-15.184	-11.874	-9.1435	-12.09	-10.825	-10.27	-11.505	-13.858	-8.298	-9.4334	-9.8084	-11.485	-9.0634	-11.595	-11.912	-12.208	-11.5	-13.676	-10.477	-11.447	-12.988	-9.4758	-13.521	-11.501	-11.736	-14.901	-12.006	-12.329	-10.455	-10.893	-11.255	-10.716	-11.73	-12.778	-12.527	-9.7334	-13.466	-11.642	-11.193	-14.002	-10.927	-8.2716	-7.4628	-12.501	-10.369	-9.3457	-9.5373	-10.675
1.5665	1.898	0.2571	0.48481	0.29677	1.0184	1.3258	0.98564	3.3378	1.3612	0.22803	-1.2941	0.39801	4.0224	-3.4353	0.96601	0.11805	-0.1454	-1.1167	0.652	-1.1669	0.32506	-2.2936	2.803	-1.0945	-1.1933	1.3826	-1.5775	-0.75666	-1.8952	1.3918	-3.1011	-2.3739	0.10944	1.7712	-2.5886	2.3998	0.51845	-1.7546	-1.5956	-1.9859	-0.98242	-1.6064	-1.0677	-2.4103	-0.99008	-1.0643	0.044818	-1.6365	-2.9123
-8.0027	-8.311	-8.2998	-10.926	-9.5953	-7.6575	-7.4761	-8.7025	-7.9115	-9.5286	-11.94	-10.33	-10.776	-12.442	-9.5053	-10.078	-12.462	-10.838	-7.9529	-7.8604	-8.025	-9.2551	-9.5256	-8.2321	-9.0665	-10.015	-9.4106	-8.4976	-11.145	-11.503	-9.0172	-9.2433	-10.583	-8.2669	-7.9858	-11.44	-9.6013	-9.6757	-5.7093	-7.3557	-6.703	-9.9004	-7.7129	-7.7643	-10.464	-7.7517	-9.1724	-9.5237	-12.076	-11.793
-3.0297	0.54887	-1.6994	2.3288	-4.481	0.27038	-2.0199	-1.9894	0.20647	-3.8794	-1.584	-2.415	-1.2897	-2.7886	-5.1811	-1.8298	-3.0068	-2.14	-2.1156	0.4075	-2.2735	1.3179	-0.59972	-0.94005	-0.66595	-3.4356	-1.3059	-1.3887	-3.1216	-4.4732	-1.2739	-1.3757	-0.91891	-1.3877	-3.6921	-1.6197	-0.53696	-2.4688	0.75156	0.39568	-5.6094	-1.3821	0.60685	-0.11663	-1.9869	-1.14	-2.6621	-3.4149	-3.7934	-1.9239
-12.023	-13.878	-13.732	-8.1759	-10.429	-11.241	-6.2364	-10.285	-8.0519	-10.36	-10.658	-12.628	-11.291	-13.572	-9.6624	-10.26	-8.2967	-10.282	-12.7	-9.0486	-11.441	-8.698	-13.322	-13.726	-14.781	-9.1133	-12.98	-11.812	-10.12	-13.412	-9.0436	-10.157	-13.014	-10.886	-12.68	-11.265	-10.946	-7.7223	-8.0564	-10.979	-9.6562	-10.261	-11.185	-10.189	-12.472	-11.662	-13.226	-12.198	-10.421	-13.267
-23.898	-19.987	-22.752	-22.022	-23.028	-20.634	-22.064	-23.014	-23.384	-21.58	-22.534	-23.116	-22.735	-21.007	-23.228	-22.405	-20.768	-22.346	-21.768	-23.18	-20.034	-22.681	-22.814	-20.422	-26.021	-20.655	-22.907	-22.281	-20.913	-21.954	-22.493	-22.86	-23.808	-21.714	-22.125	-20.173	-20.927	-21.718	-23.116	-21.382	-22.177	-22.989	-22.161	-23.587	-20.549	-16.863	-21.594	-22.353	-22.7	-20.363
-18.919	-18.476	-18.903	-20.76	-20.67	-16.687	-21.794	-25.813	-22.474	-20.997	-19.379	-19.525	-19.827	-16.741	-23.237	-21.835	-24.968	-19.38	-20.156	-19.597	-22.49	-20.613	-18.597	-21.767	-19.455	-20.985	-20.047	-18.241	-21.977	-22.609	-23.127	-22.535	-16.074	-17.991	-19.95	-22.454	-21.575	-22.765	-18.603	-22.212	-19.971	-17.757	-22.223	-21.136	-21.028	-17.888	-19.121	-18.223	-22.888	-17.97
-0.16169	0.56733	-3.5292	-3.1851	-5.6506	-3.2701	2.7827	-2.4725	0.63625	-2.3632	0.00525	-3.1999	-2.8516	-0.013238	0.43883	-1.0552	-0.2343	-1.0595	-1.1544	1.0224	-3.5078	-4.2725	-1.87	-2.9953	-0.94342	-5.6855	-1.2659	-2.8672	-0.95334	0.26664	-2.0279	0.56255	0.50321	-2.1391	-2.2334	-4.7094	-1.1927	-2.878	0.62999	-0.50185	-2.1024	-1.1898	-4.7754	0.21317	-0.18255	-0.1857	-1.5213	0.49683	2.5451	0.25381
-20.273	-19.459	-22.083	-19.175	-19.599	-19.706	-22.504	-20.983	-18.409	-19.474	-19.956	-18.187	-21.232	-21.425	-20.118	-20.373	-18.684	-23.243	-20.85	-19.296	-18.294	-18.461	-16.647	-18.204	-20.857	-20.1	-20.73	-19.954	-19.565	-20.765	-21.479	-20.966	-22.311	-22.743	-19.153	-18.681	-21.92	-20.213	-19.395	-18.577	-22.604	-21.146	-23.743	-22.798	-23.593	-19.631	-20.133	-17.586	-22.686	-20.562
-3.0276	-2.8067	-3.0397	-0.98464	-4.0172	-5.157	-0.74582	-1.3678	-2.3656	-2.6898	-2.6121	-5.8915	-4.2641	-0.78654	-1.4685	-3.2822	-3.6926	-3.9587	-2.9422	-2.8111	0.31517	-2.7789	-2.0498	-4.5951	-3.9976	-3.6363	-2.3072	-0.68622	-6.0664	-3.2341	-4.0451	-3.7412	-2.2894	-1.1313	-4.2612	-2.3608	-4.4428	-2.9005	-3.1457	-4.5575	-2.8026	-1.8229	-1.507	-4.8608	1.9176	-0.50964	-5.0407	-4.6163	-3.3416	-2.8257
-4.7911	-5.5857	-6.3787	-5.4298	-5.8431	-5.8459	-7.9504	-8.2676	-5.8401	-5.5862	-5.2794	-6.5973	-5.0498	-4.9484	-4.3365	-5.7297	-4.9854	-4.5801	-4.1538	-1.372	-5.8491	-6.3471	-8.8257	-7.2539	-8.8444	-7.2536	-6.8559	-6.3624	-4.0469	-6.8222	-10.524	-2.9571	-3.5229	-5.3572	-6.4315	-6.7566	-9.0441	-7.3456	-2.8951	-7.5612	-9.2287	-6.7348	-6.9088	-3.8339	-5.5632	-4.358	-7.0882	-5.7869	-5.8845	-7.8736
-11.727	-13.332	-12.276	-13.373	-13.336	-13.449	-13.364	-16.076	-13.001	-12.912	-12.874	-16.45	-11.353	-11.106	-13.404	-12.678	-15.224	-13.06	-9.0581	-10.962	-12.79	-13.351	-17.016	-10.5	-10.279	-10.342	-11.644	-15.112	-13.338	-11.558	-12.713	-15.342	-13.125	-11.676	-8.9046	-12.118	-12.329	-16.677	-13.139	-9.8138	-13.667	-12.529	-14.862	-12.796	-13.693	-17.756	-12.298	-11.574	-15.687	-8.1386
6.1016	-0.12406	0.52268	3.9088	0.65077	-0.45058	7.473	3.6251	0.027651	7.9461	1.0613	4.2771	2.8313	3.8351	0.5811	4.277	1.2653	1.7535	0.86966	1.0499	4.4975	2.6072	7.87	4.5704	3.1709	4.1178	-0.26646	4.7707	1.6009	1.5617	2.2703	0.39178	2.482	1.3078	3.7102	4.2449	4.1533	5.0804	-0.38065	-1.2176	1.2808	7.5041	1.8744	3.4201	3.6957	4.2179	4.9289	3.0761	4.8615	5.5502
-0.98454	2.6021	5.2728	0.00059987	0.55995	0.27397	0.33857	4.0454	0.85059	0.64926	0.76559	-0.18357	0.1023	-2.1203	1.9334	-1.7558	4.1314	0.53884	2.8481	-0.22082	0.84662	-0.1165	1.3746	-1.6001	3.4591	-1.3872	1.0767	-3.5303	-0.053317	0.87753	2.0985	1.9862	1.3909	1.0416	-0.62407	2.26	3.1688	3.8887	4.0277	0.04453	0.9142	-0.21817	0.69528	5.2725	1.7334	0.88539	-0.91188	1.8641	4.767	4.6373
-8.8092	-10.023	-9.419	-10.162	-11.711	-7.7789	-8.3591	-7.3174	-9.3768	-6.851	-12.102	-11.427	-8.1677	-7.7922	-8.3667	-7.7746	-11.801	-7.7218	-6.1914	-8.744	-9.5563	-11.675	-9.0203	-8.6228	-12.166	-10.008	-7.7525	-9.1721	-6.4054	-8.1646	-11.54	-7.9936	-6.4201	-11.735	-9.4973	-9.1854	-8.1459	-11.775	-8.2825	-10.419	-11.12	-9.7931	-8.1513	-8.9342	-9.9873	-12.088	-11.49	-13.109	-9.9395	-10.606
0.45164	0.88025	0.63894	1.5252	1.4593	0.042289	-0.93562	1.8366	-1.6586	-1.0221	0.70881	0.67644	0.74021	0.38111	1.4007	-1.8338	2.1737	1.8382	-0.51301	-0.76607	1.7237	-0.088903	-2.3004	1.3974	0.61025	-0.62594	0.38495	-1.746	-1.3742	-1.2053	0.10439	-0.00061409	0.3934	-1.0541	-1.8664	-0.1792	-1.8268	-0.65154	-1.522	-2.5083	-1.0995	-0.4615	-1.6023	1.3219	-1.7709	-1.0926	0.66974	-4.2243	-1.8572	0.65084
-12.752	-14.55	-17.894	-15.568	-13.228	-10.927	-13.669	-14.548	-11.337	-17.178	-13.087	-10.523	-17.27	-13.552	-13.911	-13.711	-15.856	-15.588	-16.056	-13.795	-16.79	-13.905	-17.968	-14.998	-12.419	-14.157	-13.308	-13.916	-13.852	-14.431	-12.929	-10.724	-14.739	-12.256	-12.843	-17.15	-11.967	-11.569	-15.31	-11.591	-11.305	-14.242	-15.879	-15.11	-11.644	-15.972	-14.868	-14.616	-14.889	-11.884
-3.2415	-6.3804	-1.9402	-0.55212	0.37036	-3.9203	-1.3856	-5.4018	-3.2457	-1.8773	-0.64233	-3.9455	-0.6106	0.40051	-3.037	-2.7461	-2.8587	-4.5555	1.16	0.43196	0.073368	-1.1576	-3.2009	1.4317	-0.70519	-2.4928	1.3762	-1.1873	-0.21379	1.077	-1.0854	-1.8181	0.052145	-4.4319	-2.6187	-0.91409	0.54524	0.81433	0.63479	3.6979	-3.317	-1.7308	-2.8805	-1.4394	-3.4073	-2.5097	-0.95573	1.0701	0.66034	-0.89992
-5.1008	-6.8305	-5.1416	-4.6313	-7.304	-4.7962	-4.5865	-6.1839	-4.8734	-7.1219	-3.4307	-2.3297	-5.544	-4.8639	-4.0537	-5.501	-3.5012	-7.5478	-3.995	-3.7055	-3.6003	-7.2511	-5.6189	-3.7784	-0.59074	-5.9481	-5.0222	-5.1589	-6.4301	-0.80416	-3.5633	-4.2561	-3.0476	-3.6529	-3.3293	-5.7502	-5.516	-5.5434	-5.7064	-3.6475	-5.862	-4.9827	-1.5126	-5.6599	-4.7522	-3.9431	-8.5776	-4.0547	-4.1796	-4.5866
-7.8819	-7.6365	-7.6747	-5.9761	-7.5823	-6.5915	-7.0936	-7.5838	-8.3109	-6.6292	-13	-9.9602	-8.6471	-9.2792	-5.8106	-5.2182	-10.463	-9.1655	-9.2029	-8.9565	-10.982	-5.7794	-5.2658	-10.82	-7.2768	-5.2423	-7.9397	-7.3993	-5.0604	-5.4553	-8.3963	-4.3377	-8.3573	-6.2011	-8.9718	-5.9245	-7.3756	-3.4927	-7.9266	-5.9079	-5.7587	-12.816	-5.0524	-6.3153	-9.2219	-9.8776	-5.0378	-8.7271	-8.3009	-11.191
-2.9105	-5.9977	-4.776	-5.0681	-3.2003	-7.0697	-5.8736	-3.0765	-1.8202	-3.3419	-3.0068	-3.2779	-3.1862	-0.35519	-2.4451	-1.5845	-2.7845	-5.6854	-3.4081	-3.099	-3.2694	-2.8499	-4.2435	-3.247	-2.1019	-3.0085	-2.1914	-3.5768	-4.1118	-5.4797	-2.7538	-5.5477	-3.2443	-1.2781	-2.6772	-5.0589	-1.013	-4.4288	-2.3529	-6.1313	-3.68	-4.0688	-5.2647	-2.4833	-8.0832	-5.7325	-7.5921	-2.6285	-3.9784	-7.0682
-9.0037	-11.569	-10.736	-11.964	-8.36	-10.309	-9.3997	-13.57	-12.876	-10.455	-12.599	-9.0368	-7.8534	-12.353	-12.702	-14.098	-15.157	-13.15	-7.8824	-11.305	-13.321	-9.397	-9.8152	-9.0396	-8.8948	-9.9624	-10.868	-11.352	-6.2532	-9.974	-9.9912	-11.648	-11.18	-9.8126	-14.08	-11.608	-11.66	-10.086	-12.06	-12.475	-9.2785	-10.547	-11.648	-10.457	-11.493	-11.726	-11.948	-14.397	-13.133	-11.201
-1.6696	-1.7596	-2.4626	-4.3527	0.67513	-2.9523	-3.3922	-5.3515	-2.5435	-3.1312	-2.8838	-5.9346	-6.1266	-5.4539	-4.8483	-5.3314	-4.6705	-5.6261	-3.3047	-4.9462	-3.2486	-1.6035	-2.0518	-2.6241	-4.9807	-8.1197	-3.5871	-4.7206	-5.0346	-5.1962	-3.7063	-0.93687	-4.414	-6.1868	-2.602	-4.9303	-4.2192	1.9698	-1.6792	-3.6492	-3.1049	-2.4995	-4.1524	-2.3522	-3.5959	-1.0439	-4.7236	-3.0657	-3.0342	-1.7022
-2.2001	-2.3798	-1.0732	-2.3098	-4.3123	-4.3318	-6.4553	-3.4906	-3.8529	-3.9024	-2.5806	-5.2917	-2.5016	-3.6131	-4.9704	-4.0772	-4.2875	-5.9644	-1.2006	-1.3635	-1.9092	-2.8902	-3.4199	-4.9329	-2.1266	-4.3985	-3.0629	-3.4787	-2.7038	-2.9981	-0.77226	-1.4706	-0.90658	-3.6672	-3.9438	-0.10325	-2.289	-5.2158	-5.1895	0.89774	-2.5104	-3.1153	0.83447	-0.69992	-0.017198	-2.1363	0.65153	-2.8675	-1.8372	2.6356
1.9097	0.59214	-0.38116	-0.037862	3.0767	-1.8805	-0.057732	-1.9039	2.8815	1.3191	-1.5346	3.9508	0.65466	2.2793	0.086972	0.19678	-2.3286	2.1032	1.009	1.5796	0.81495	1.3305	-1.8776	0.63975	1.6912	-0.56543	2.0541	-1.2101	1.4323	1.2776	2.8891	1.3101	-0.90126	2.5463	1.2227	0.58681	0.79522	-0.65729	0.93198	-1.0354	0.91695	0.54752	-2.1664	2.7327	3.537	1.4626	2.0916	-1.0911	2.5832	0.29759
-1.5392	-0.51025	-2.4025	1.2164	0.31154	-3.3223	1.4028	1.1501	1.2547	0.65265	-3.9569	-3.4184	-2.0372	-1.9165	-2.2919	-2.1381	-3.5701	-4.3469	0.86397	-0.53484	-2.6282	-1.9084	-0.021879	-3.2255	-0.64168	-1.7935	-4.1595	-1.5604	-1.3534	-1.8251	1.1305	0.0093107	-4.0566	-1.7732	-4.4583	-0.39346	-1.0579	-1.658	-3.8257	-3.2024	-0.19065	0.33346	2.2076	-3.8783	-0.964	-3.2843	-3.163	0.69082	-3.2429	-3.1478
-2.8106	4.4503	0.53401	0.48419	-2.621	1.6319	1.5856	2.251	0.76277	-0.4459	-1.2058	1.9708	1.2834	-1.7411	3.1683	-1.0528	2.7125	0.71045	0.49094	0.48145	-0.57906	-1.0245	1.2271	2.9559	-0.82581	-5.0154	-0.16808	0.076772	0.90328	-1.1702	1.2888	0.40414	-1.2924	0.12965	-2.8894	0.98705	-0.24263	0.60127	2.3002	3.257	2.5067	0.16637	-0.12446	0.84567	-1.3562	-1.5026	-0.99325	-0.79775	-2.475	-0.2499
-11.488	-9.7304	-12.049	-11.032	-9.0695	-12.683	-10.813	-9.5253	-11.645	-11.69	-10.169	-12.321	-12.161	-13.415	-10.729	-13.413	-13.327	-11.181	-11.977	-10.711	-12.756	-8.668	-10.526	-8.9819	-11.068	-8.8267	-10.972	-11.091	-11.758	-12.338	-10.275	-10.886	-14.143	-12.159	-12.563	-12.335	-12.033	-9.8439	-12.238	-12.238	-12.364	-10.835	-10.71	-9.7632	-12.462	-9.895	-14.226	-8.0439	-10.533	-10.808
-2.1289	-0.50115	-5.3576	-0.95499	-3.6018	-3.5975	-7.5175	-4.2893	-5.387	-4.1389	-6.9077	-0.47137	-4.6319	-2.4616	-1.4368	-1.2041	-0.77926	-5.3934	-4.9541	-6.5963	-3.7089	-2.727	-2.531	-1.9325	-2.8116	-1.9302	-5.7917	-4.6182	-5.8068	-7.2917	-3.5321	-1.0271	-1.1865	-1.2067	-1.0629	1.0609	-2.2991	-2.6062	-0.5338	-3.0891	-4.1568	-3.4884	-2.9445	-2.0009	-4.7129	1.5687	-2.9771	-3.9313	-3.7876	-4.5911
4.1487	0.3437	2.3901	1.7658	0.9322	-2.1514	1.2459	1.2237	-1.6039	0.77443	0.28092	1.6974	1.5074	4.3903	1.967	1.0899	0.73475	-0.32296	0.39264	5.2567	0.14777	4.5153	-2.021	2.8514	1.3631	0.036708	1.4008	1.2498	4.0531	1.4622	2.6398	-0.76714	1.3001	2.7375	2.0847	2.2692	2.9848	-0.3423	2.057	0.71617	1.4604	-0.14395	-1.2287	1.4042	0.69188	1.9693	-0.54936	2.8809	2.3375	1.7532
-10.917	-12.259	-11.329	-15.199	-12.462	-12.402	-13.062	-16.287	-12.471	-12.905	-11.457	-13.34	-16.972	-13.345	-13.149	-13.041	-13.358	-13.115	-9.219	-12.518	-8.7205	-15.197	-11.279	-13.61	-9.6273	-15.804	-14.363	-12.885	-12.916	-12.509	-15.649	-11.061	-14.234	-12.967	-12.068	-12.939	-14.51	-11.944	-13.508	-15.385	-13.698	-14.98	-12.595	-11.608	-12.969	-13.054	-14.766	-13.344	-14.693	-17.458
-1.2337	0.74162	0.68835	1.5113	2.3331	1.2675	3.4247	-0.95384	-0.77784	0.36528	5.6464	3.2173	1.286	1.7514	1.2947	1.0198	0.44048	-0.33247	1.4541	0.045868	2.1167	3.319	1.0626	4.3531	2.5425	3.3036	4.116	0.67557	3.8759	0.84455	2.274	1.9582	0.64908	2.6171	2.4504	1.0721	0.97579	1.2698	-0.01928	1.0789	-0.77897	1.7995	3.4709	2.363	1.6182	0.82893	0.80932	2.5579	-2.2052	-3.2164
0.13976	1.329	1.6429	3.2834	3.9374	2.3569	1.322	0.61501	2.9663	1.2468	0.61768	3.0503	3.1744	3.6159	0.73417	-0.33481	2.28	1.3402	1.5701	4.8493	3.5621	4.8642	2.9179	-0.47525	-0.53398	1.9315	2.493	2.7353	0.56423	2.1723	1.2328	-2.4403	5.9888	2.0933	4.3976	2.4575	1.8459	0.42411	0.7543	0.053993	1.6131	0.57995	2.7171	2.7938	1.468	0.74118	-2.2392	0.68436	3.5822	1.8263
-11.053	-15.546	-10.887	-13.41	-13	-14.21	-11.341	-13.731	-10.998	-12.918	-11.963	-12.948	-14.382	-12.496	-14.411	-9.9034	-11.511	-11.457	-10.591	-14.965	-14.209	-12.998	-9.6562	-12.839	-13.486	-11.325	-14.39	-12.451	-12.452	-12.409	-11.047	-13.78	-11.897	-12.458	-15.433	-12.785	-10.508	-13.144	-11.207	-12.667	-11.461	-15.843	-11.919	-10.678	-15.332	-15.242	-13.309	-10.837	-13.516	-13.44
-12.065	-11.292	-15.015	-13.918	-14.549	-19.485	-10.919	-11.235	-13.234	-16.76	-13.432	-12.314	-12.123	-17.386	-14.351	-16.216	-14.658	-13.982	-12.027	-12.997	-12.559	-15.868	-11.784	-15.078	-14.735	-10.09	-11.505	-13.86	-13.355	-11.591	-12.963	-12.98	-12.65	-12.163	-14.68	-10.5	-11.199	-14.515	-12.59	-16.877	-14.241	-14.602	-13.639	-10.96	-12.55	-13.586	-14.11	-14.623	-12.33	-13.982
-8.4653	-5.2942	-1.7404	-6.6878	-7.0555	-4.5926	-5.5918	-7.5594	-3.554	-0.67241	-3.308	-5.7722	-5.3555	-6.3624	-1.4686	-5.6665	-0.6377	-10.98	-5.5946	-5.8456	-6.0107	-2.9486	-6.785	-5.7032	-8.4957	-4.2731	-1.5584	-7.143	-4.516	-3.7654	-5.6001	-2.4446	-1.3829	-4.2067	-3.1708	-4.7628	-3.7225	-1.6752	-4.8679	-4.1543	-4.0422	-5.9992	-6.6438	-5.734	-4.3277	-5.9044	-6.759	-5.2008	-5.5441	-4.3497
7.8877	7.2184	7.5877	4.3143	6.6717	7.7864	8.3828	10.611	9.8013	6.1176	5.5429	6.4634	7.8093	5.3509	9.7523	6.0202	6.3472	6.7083	6.871	5.0707	6.9311	5.6512	5.7997	6.7229	5.1058	4.9377	4.9176	7.4732	4.5458	9.0867	6.2882	5.6594	7.2897	6.4091	4.7029	8.1873	4.9533	10.058	8.3775	6.8718	8.6996	6.9085	6.217	5.8354	4.7767	5.5093	5.3978	11.375	4.8922	9.6451
1.9758	2.838	1.752	2.0772	4.8496	-1.1788	0.61448	0.55176	2.5325	3.0028	0.40455	0.9703	2.7292	4.1455	0.97319	-0.60307	0.037829	1.2454	1.4452	2.1305	-0.47807	-0.22812	3.4661	3.8073	3.5974	-0.32748	0.45128	-1.1369	0.35467	1.0684	-1.0482	2.8192	3.4571	0.73313	0.55623	2.7374	0.56482	-0.9451	3.4246	0.68269	0.38009	0.46212	1.4868	0.74998	2.7483	-0.086862	2.0776	2.2614	1.7424	1.9292
5.5528	4.934	7.6485	4.4834	6.3657	6.3295	2.3776	4.0586	0.52083	3.7317	3.3522	5.6339	6.1657	5.0226	5.3677	4.184	2.5691	3.1302	5.3964	7.8051	3.3213	1.8899	3.5577	5.6946	5.4592	5.399	3.5995	3.5142	1.7057	2.9244	4.1493	6.9747	4.9727	2.001	8.5143	6.0434	1.5962	2.5034	6.2703	4.3628	4.3684	4.3734	5.0709	4.628	3.6114	6.6099	5.2671	6.9968	2.702	5.3631
-4.8874	-7.9421	-7.3756	-4.2752	-6.3713	-6.7421	-6.7054	-8.3317	-6.913	-4.1385	-5.8352	-7.5049	-3.7274	-7.8198	-7.1528	-8.8263	-7.8714	-6.0793	-6.9317	-6.4204	-6.1756	-8.0097	-4.9483	-6.1856	-10.244	-4.9362	-4.8343	-7.2904	-3.6495	-6.2166	-8.6339	-4.8636	-9.5915	-5.9704	-5.8505	-6.9979	-5.6737	-5.1653	-3.4372	-8.1899	-5.7274	-8.97	-6.5759	-5.5065	-9.9366	-3.8203	-7.056	-6.1925	-3.6456	-6.0472
3.2774	4.5803	3.8916	8.4751	4.9618	4.2153	3.96	5.5086	4.4056	5.0056	4.7435	7.3831	3.1114	6.6446	1.5487	6.277	6.8753	4.3809	4.866	4.097	4.2863	5.8141	6.6091	5.7295	5.5757	3.9828	4.1603	4.6131	2.2684	6.6923	4.0516	3.9285	3.1578	2.6635	4.0242	3.4506	4.7339	6.2263	1.4814	4.4345	3.5359	3.5362	4.2113	5.3864	5.0827	5.1196	2.8551	6.3789	4.8587	4.4405
-10.806	-14.262	-13.841	-13.225	-9.6164	-12.096	-10.084	-13.976	-9.9286	-11.851	-11.051	-15.163	-13.514	-16.304	-13.087	-14.572	-13.261	-10.671	-13.442	-12.98	-14.469	-15.196	-13.409	-12.982	-11.853	-12.244	-16.186	-10.553	-13.018	-12.373	-16.709	-14.441	-8.8281	-11.682	-12.6	-15.658	-12.079	-14.296	-11.85	-13.275	-12.228	-13.34	-13.646	-9.6508	-13.111	-14.668	-15.598	-12.51	-12.292	-16.255
-24.428	-21.288	-23.737	-23.253	-23.218	-25.297	-23.888	-20.667	-21.74	-19.763	-23.75	-21.306	-20.63	-22.182	-20.586	-17.568	-24.092	-21.188	-22.815	-22.537	-21.624	-20.006	-21.127	-22.596	-24.764	-19.798	-21.799	-21.211	-20.212	-21.232	-19.555	-22.17	-22.353	-21.751	-22.433	-19.52	-21.556	-23.731	-20.12	-19.782	-22.016	-23.438	-23.625	-22.964	-22.568	-22.656	-22.047	-22.699	-22.566	-20.852
-7.088	-5.3223	-6.2412	-4.9173	-2.1494	-2.731	-6.2251	-2.2601	-5.2548	-1.4438	-2.5937	-5.5668	-3.5162	-3.4342	-4.9564	-4.1312	-4.7377	-2.0533	-2.5908	-4.0119	-5.4508	-2.9162	-4.7031	-7.1589	-4.5177	-5.1635	-7.5557	-2.4943	-4.5999	-4.4663	-4.5343	-1.7557	-2.6892	-3.237	-4.4211	-3.2738	-3.7076	-2.9274	-1.306	-2.6569	-5.4939	-3.7516	-2.3086	-2.1171	-5.5887	-5.7066	-2.8079	-6.9927	-2.887	-1.708
-2.9575	-3.6076	-2.2356	-3.4362	-3.2191	-7.195	-5.4933	-7.3929	-4.6098	-5.6477	-5.9034	-3.2888	-4.0919	-6.7723	-6.1858	-0.29071	-7.8212	-3.5279	-0.45698	-8.2787	-7.225	-3.8607	-5.5473	-5.4196	-4.1904	-4.3918	-4.6262	-6.4342	-4.6115	-6.8612	-6.6712	-3.5419	-4.7509	-6.2025	-4.9816	-6.9099	-3.4108	-5.7098	-8.2815	-3.4022	-3.2856	-6.0214	-2.5191	-8.0703	-6.3077	-7.2596	-4.8062	-2.1976	-3.6027	-2.8467
-8.1747	-11.907	-6.6775	-8.3519	-9.208	-7.075	-9.354	-7.9007	-12.441	-8.2776	-8.0764	-6.9818	-11.552	-7.7406	-12.044	-10.267	-7.4205	-9.5768	-9.6868	-7.0906	-9.8031	-6.2168	-7.6249	-9.8011	-6.5967	-9.9557	-11.662	-9.0457	-6.8815	-11.894	-9.7109	-6.3455	-11.388	-9.6424	-7.4192	-8.8745	-10.799	-10.139	-5.6331	-11.497	-6.8851	-6.8506	-9.1375	-6.5253	-5.5536	-9.9274	-10.64	-7.6382	-8.7201	-8.9373
-3.8527	0.28314	-0.55058	-2.8571	-1.2449	-0.59496	-2.5341	-2.2232	-0.27766	2.8691	-3.7172	2.1359	-1.3654	-0.99321	-2.8401	-1.3394	-5.3382	-2.766	0.82894	-1.242	-1.7466	1.9054	0.65687	-2.1682	-0.74542	0.73115	0.90435	-1.7605	1.0858	3.3345	-0.29183	0.81124	-1.6531	-1.8415	1.1616	-1.0446	1.1911	-3.8682	-0.78468	-0.3363	-3.9116	-0.44644	0.012341	1.1606	0.56025	-1.6657	-0.32335	-0.47093	-0.78243	-0.38509
0.86439	-2.6343	-0.15192	-3.7418	-2.2342	-3.5494	-4.4516	-2.3241	-4.5992	-1.69	-4.0901	-4.5344	-4.7402	0.024374	-1.7237	-2.7709	-0.94401	0.40753	-2.2019	-1.1586	-1.6921	-2.2467	-1.9087	-2.5786	-5.4001	-0.69345	-3.7844	-3.9642	-4.5992	-4.7838	-3.8394	-4.0191	-2.7589	-5.5128	-3.0495	-1.4902	-2.8425	-5.3797	-0.62274	-3.2672	-2.2964	-3.0756	-1.3644	-2.7676	-4.1784	-2.3288	-3.8244	-4.2007	-0.85368	-2.0946
2.4904	1.6299	1.1649	-0.5706	3.9617	-2.6109	5.2665	2.1975	1.1187	-0.35352	0.065408	0.87388	1.1812	0.49458	0.19655	2.1771	0.90569	1.6509	1.0626	3.4151	3.238	4.266	2.1992	1.8657	-0.0044077	-0.096467	2.6664	0.80346	-0.096601	2.5388	4.4006	1.9947	2.0185	0.85873	4.3707	3.0116	1.2114	-1.8238	2.7681	1.2819	0.83324	3.1295	1.5604	-1.4733	2.1905	2.3621	-1.0505	1.8338	1.2415	0.65784
3.9045	6.7271	8.7686	3.5233	6.8058	4.6297	2.635	5.7772	4.2936	4.2263	5.6253	5.2152	6.1371	4.7719	3.2362	5.2713	5.9198	7.4002	7.7462	2.9185	2.0707	8.2472	7.2488	9.1016	4.5171	5.1269	4.6206	3.7282	4.5761	3.5335	5.7839	5.5515	4.7522	5.4694	6.6034	4.214	6.2375	4.0821	5.2863	3.9146	5.7693	7.1252	7.5991	6.2388	8.3055	7.6866	4.2969	5.4713	4.9259	5.6456
2.1312	3.3841	3.0399	1.4001	2.5452	3.854	2.8574	-0.063127	2.2132	1.1267	0.56392	2.0431	0.34858	3.9992	0.72385	3.568	-0.43258	2.7042	0.32601	1.1441	4.7411	0.75547	1.1374	2.3532	0.82029	0.020469	3.2165	-0.12029	1.5846	0.25401	1.6487	2.0841	1.6236	2.0094	-2.5202	-0.28043	1.8325	-2.2408	-2.0457	3.8092	-0.47949	4.2038	0.64526	2.8197	0.45673	2.5051	4.9648	2.6877	2.8133	0.21645
-1.7563	-1.043	-4.6184	-4.623	-4.0245	-1.3619	-2.2691	-4.1971	-3.9405	-5.0503	-7.503	-4.6855	-1.7725	-2.9636	-2.8847	-2.3197	-8.0228	-3.8254	-2.0045	-2.9432	-2.0747	-5.0863	-3.0727	-2.1105	-4.8872	-4.0806	0.41173	-5.6364	-7.387	-3.4448	-3.2724	-2.5134	-5.2474	-4.4035	-1.5219	-2.2099	-3.458	-3.8847	-6.6111	-3.5082	-6.0085	-2.6219	-4.2129	-5.248	-3.4267	-0.524	-1.7347	-5.0917	-3.5637	-4.6958
-13.022	-11.44	-12.037	-9.1652	-10.472	-9.5637	-11.587	-10.448	-11.469	-12.846	-10.416	-12.665	-9.1022	-16.375	-11.11	-11.445	-12.995	-8.1591	-11.624	-12.399	-10.603	-11.011	-11.708	-13.582	-11.618	-11.174	-13.276	-12.765	-12.361	-10.665	-13.965	-11.616	-14.167	-9.3801	-8.7152	-11.247	-10.596	-11.346	-11.229	-14.336	-13.928	-12.005	-11.102	-11.686	-12.328	-14.256	-12.672	-13.762	-8.6757	-14.487
4.4484	1.8906	2.293	3.2799	2.1249	0.59498	3.9655	1.3522	2.9452	1.0445	0.10763	2.0374	3.0693	-0.0028764	2.1374	0.66258	0.94213	2.2159	4.5343	0.337	1.3269	3.3068	3.816	3.1528	0.0079618	0.33534	0.95644	0.025895	0.66912	3.7347	2.723	1.3751	0.97126	2.1444	2.8714	2.1754	0.83079	2.5199	2.5634	3.73	3.7012	-5.8214	1.4	2.7834	2.2156	-0.10725	2.2283	1.0102	5.7072	1.6795
-6.9283	-7.5934	-6.9624	-6.0667	-9.601	-8.1443	-9.2059	-10.251	-4.2891	-11.222	-10.013	-7.0188	-9.7035	-13.309	-9.7058	-8.2232	-9.7823	-7.4045	-9.0567	-6.9031	-6.9686	-9.5609	-10.716	-7.6541	-10.489	-10.873	-10.588	-10.435	-9.7762	-8.8652	-8.8794	-10.54	-8.3506	-7.6204	-7.6692	-11.679	-10.094	-9.9957	-9.0923	-9.6669	-8.1889	-9.1624	-9.3617	-8.4082	-10.479	-8.1651	-8.5651	-9.9153	-5.9421	-8.3343
-9.9895	-6.7004	-7.5406	-7.9689	-10.457	-8.0579	-8.8217	-8.7521	-9.5609	-10.374	-10.691	-8.5896	-7.2349	-8.0979	-10.47	-8.4506	-10.343	-7.9757	-9.456	-7.3991	-8.1692	-10.741	-7.3733	-7.8231	-11.639	-6.5512	-8.6441	-11.697	-10.598	-7.9048	-7.5732	-10.403	-7.1928	-4.3958	-10.198	-6.3514	-9.8168	-9.8866	-11.057	-8.3382	-8.3683	-12.563	-9.6209	-7.772	-9.3218	-9.8694	-12.818	-7.4408	-11.923	-10.275
-15.34	-12.087	-13.771	-16.502	-14.895	-16.175	-14.132	-15.61	-14.851	-11.747	-13.256	-14.348	-12.07	-13.873	-14.575	-13.829	-16.576	-13.115	-14.041	-15.442	-15.871	-17.09	-12.621	-13.821	-17.692	-13.075	-15.181	-14.602	-13	-15.587	-14.654	-14.303	-14.981	-14.627	-15.23	-13.225	-12.079	-15.692	-14.861	-13.917	-11.503	-13.315	-12.135	-14.537	-14.456	-13.539	-18.855	-14.75	-10.853	-14.333
-0.40134	1.0943	0.8233	-0.018073	-1.7023	-4.1788	-0.33606	-1.5046	-0.26299	1.9824	-1.5443	-1.7438	-1.1334	0.27777	0.74917	1.5025	-3.626	-2.3594	-0.79876	-0.21969	-0.97088	-0.35693	-2.1424	0.18914	0.038663	-0.44724	1.0997	1.0358	-1.6328	-0.022132	-1.8746	2.3501	-1.0359	-0.82225	-0.11542	-1.5964	1.777	1.389	0.24996	-4.0196	1.5858	1.2826	-2.5039	-0.48871	-1.5544	0.0085126	-0.93918	-1.3782	-1.583	1.0398
5.1556	4.4962	3.947	4.7513	5.0054	8.1634	7.3538	6.8879	8.9475	3.5761	5.6031	5.4727	5.1517	6.8243	6.8708	6.7535	4.7182	7.2378	3.3394	3.868	3.4296	1.6284	7.3436	5.7884	4.9441	8.7158	4.7117	7.7818	2.7888	4.3179	6.4346	4.5905	4.9803	6.9649	5.9652	9.4244	2.5134	3.6199	4.4716	5.8468	6.3462	5.0486	4.5672	6.979	3.8706	6.7204	8.1133	6.105	6.6352	2.8422
0.78962	3.182	-1.5565	2.2399	-0.43821	-0.41318	0.67619	0.895	1.3365	-0.33915	-2.2511	2.2382	1.3874	-0.31934	0.47546	-0.23555	1.4145	-0.49986	-3.449	-0.8412	-2.4137	-1.1994	-0.31888	-3.3972	-0.06255	-1.1918	-3.0999	-1.1581	-1.5174	-0.77754	-0.32354	-1.0685	0.28826	0.082461	-0.59434	4.644	1.6558	-3.4094	0.27193	-0.18214	-0.5348	1.3662	-0.91726	-2.2791	-2.0015	2.2026	1.1164	2.7228	-1.5985	0.40501
-19.872	-23.81	-25.503	-23.077	-20.828	-21.517	-22.422	-23.82	-23.512	-18.425	-22.274	-22.715	-22.998	-25.007	-19.386	-24.36	-21.986	-21.89	-23.664	-21.276	-23.044	-19.676	-20.991	-24.69	-20.825	-22.258	-20.981	-20.663	-22.646	-21.775	-23.843	-21.557	-22.018	-22.346	-23.41	-25.198	-23.847	-22.687	-22.381	-19.803	-19.62	-23.443	-22.204	-21.847	-21.784	-21.487	-20.228	-23.572	-22.823	-22.434
-20.799	-18.729	-22.434	-18.875	-19.439	-21.662	-23.355	-21.191	-20.642	-24.936	-21.453	-17.422	-21.44	-21.397	-18.721	-19.374	-16.977	-22.629	-20.199	-21.701	-21.242	-19.725	-22.168	-22.647	-21.307	-20.981	-20.454	-20.936	-20.118	-23.137	-19.407	-21.145	-24.234	-23.512	-22.844	-17.492	-22.368	-23.058	-20.147	-25.139	-17.233	-20.179	-23.87	-20.995	-22.194	-24.787	-21.035	-21.758	-23.872	-19.587
-11.003	-7.7019	-8.7927	-7.7832	-5.4189	-6.4125	-8.0279	-8.5925	-7.7209	-6.5865	-6.2656	-9.2867	-5.1485	-6.9303	-5.5713	-7.9364	-6.8317	-7.1691	-9.1296	-8.6493	-6.9667	-4.4916	-9.9552	-8.8292	-7.9235	-4.6931	-5.8484	-8.2522	-5.1752	-9.2457	-7.5268	-8.7654	-7.0976	-6.7023	-4.8119	-9.6878	-8.355	-8.3254	-8.1236	-9.0867	-9.8924	-4.2073	-6.9269	-10.152	-7.6626	-9.2401	-6.5342	-6.7484	-5.1307	-7.6098
-21.064	-20.573	-21.081	-20.775	-23.557	-23.854	-21.982	-22.724	-20.44	-22.087	-19.143	-20.365	-19.947	-22.284	-18.516	-17.936	-19.772	-23.331	-20.303	-21.875	-22.782	-21.493	-24.551	-19.24	-18.859	-22.318	-21.203	-23.972	-22.731	-19.244	-19.562	-18.926	-21.507	-21.138	-22.214	-23.269	-18.157	-18.429	-22.583	-19.636	-20.195	-20.474	-22.214	-19.054	-18.643	-18.931	-18.568	-20.904	-22.219	-22.142
-23.071	-23.216	-20.765	-22.171	-21.536	-18.877	-22.256	-23.638	-19.819	-21.656	-21.177	-22.643	-21.49	-23.807	-23.281	-24.602	-22.255	-23.928	-24.872	-21.417	-21.316	-22.058	-24.182	-26.195	-21.67	-20.696	-18.88	-20.585	-26.596	-21.868	-22.415	-24.748	-21.919	-24.019	-19.002	-21.786	-17.374	-24.638	-21.423	-23.266	-21.239	-21.546	-21.763	-25.603	-24.664	-22.495	-18.907	-19.863	-19.31	-19.335
3.4364	-3.4378	-0.9528	2.1341	-1.0821	0.58286	0.17547	-1.1842	-2.96	-4.2401	0.99296	-2.3056	-1.0534	-1.3728	-3.2355	-0.59723	-0.093271	-0.31994	2.416	-1.3604	0.38039	-1.99	-3.5073	-1.5235	-5.5088	0.14972	-3.2129	-0.83247	-0.19655	-4.4341	0.23251	-2.9894	0.11301	-0.59746	-2.9427	-1.0883	-0.13005	1.3139	-4.1897	-0.71849	1.8083	-4.0959	-1.9126	-0.82934	-1.449	-0.22514	-1.9185	-3.0313	-2.5177	-1.4395
3.1617	3.908	6.091	6.4256	6.9557	6.8909	6.1125	6.0498	7.1538	3.9672	9.1053	4.9175	5.4533	9.5086	4.7328	0.96147	7.1624	5.5605	7.1853	10.672	3.8909	4.4019	4.2665	5.4629	7.8117	8.0509	8.513	8.0202	8.4699	5.9447	7.7926	4.2663	8.2855	-0.084833	9.4946	6.1009	5.4132	3.1341	7.7332	3.848	3.2435	5.6183	3.5513	7.9167	8.1612	6.0261	5.5437	7.0088	4.0055	3.6936
-2.348	-2.7636	-3.8252	-3.2889	-3.6171	-4.6376	-4.1116	-3.4189	-2	-2.1114	-4.9015	-0.0053286	-0.24288	-4.0028	-5.4145	-1.3478	-4.2803	-1.4051	-2.8436	-1.5556	-2.6621	-4.0905	-1.427	-5.7601	-1.5185	-1.6799	-2.6696	0.65066	-1.5916	-1.5488	-5.8395	-4.6663	0.010786	-3.1711	-2.8049	-2.7656	-3.5073	0.77087	-4.6581	-2.5412	-2.4657	-2.5628	0.6163	-1.579	-1.4072	0.20891	-2.6342	-2.5108	-5.35	-4.0625
-16.938	-18.809	-11.536	-14.014	-15.132	-16.389	-13.222	-14.309	-15.589	-14.708	-15.967	-16.189	-16.936	-15.738	-15.807	-12.42	-13.045	-16.17	-13.09	-16.961	-14.579	-14.423	-15.594	-13.414	-14.981	-13.276	-14.314	-15.4	-17.166	-12.667	-13.985	-13.32	-13.265	-16.164	-13.84	-14.449	-11.455	-14.917	-11.791	-15.461	-15.021	-15.952	-13.156	-14.152	-13.537	-17.133	-14.573	-14.976	-12.19	-13.003
4.5146	5.4718	5.2545	8.0098	4.2581	7.2766	4.5054	4.8893	4.4858	7.2809	8.4352	7.7549	8.3073	3.3646	6.3087	4.0464	3.3137	3.3098	7.6316	3.2673	5.9675	5.3715	6.342	6.1824	3.6247	4.1364	5.355	5.1512	3.4262	6.0335	3.3072	3.6577	6.2893	4.3566	5.3083	4.3568	2.1576	4.71	6.5174	6.2736	5.0967	5.1163	4.4822	8.6913	6.9421	5.9172	5.9756	5.0154	5.3298	7.9488
-1.8674	-0.62772	2.1716	-0.79847	-2.7858	2.2735	-0.33101	1.2161	-1.8783	1.1369	-0.1597	-0.20772	0.68048	-0.39299	1.2733	-1.386	-2.9397	-0.11181	-0.37556	1.4566	-0.64932	-1.7025	-1.4707	2.7142	-0.1895	-2.0782	-0.2954	-0.6499	1.5048	-1.7462	-1.2374	3.1949	0.75356	-0.37274	-1.599	-0.75318	1.5702	-1.3312	0.54822	2.5244	0.94647	-1.0726	-1.1189	1.4436	1.0404	-0.15122	-1.4231	-1.881	-1.5994	-1.7724
-10.736	-8.849	-8.0446	-7.9758	-9.7079	-10.85	-9.225	-7.5778	-7.933	-9.1357	-7.7622	-8.9061	-11.015	-6.3379	-9.9385	-9.0207	-6.6817	-9.5813	-9.212	-7.8222	-9.3035	-9.6047	-10.143	-9.8943	-9.5801	-8.7085	-10.716	-7.0055	-9.2213	-9.9108	-10.659	-6.4101	-9.573	-7.8372	-11.602	-10.24	-7.8495	-8.3488	-8.8732	-4.7786	-11.25	-9.5198	-7.5977	-6.4198	-8.2576	-7.2484	-11.617	-10.891	-11.006	-10.847
-1.174	-3.0803	-1.4926	-3.902	-2.0571	-6.9615	-0.98831	-4.7401	-1.3679	-5.2362	-3.9609	-2.4317	-0.62135	-1.246	-2.7565	-5.6503	-2.9457	0.63722	-1.3013	-1.5295	1.2354	-0.41599	-1.9787	-2.2982	-4.0458	-2.6907	-0.097475	-2.5531	-1.0592	-7.6217	-1.6694	0.80806	1.3835	-6.1042	-2.5788	-2.6276	-1.1783	-1.9934	1.7025	-4.0582	-2.9948	-2.6528	0.2874	-3.325	-2.7919	2.7199	-3.9817	1.0841	-5.5936	-3.4362
-2.1966	-1.1802	1.0915	-1.5328	3.6089	-0.25318	-0.03043	-2.1178	-0.16428	-0.22919	-4.4912	-1.9527	-2.508	1.7925	0.31203	1.6615	-2.0222	2.2312	-2.0582	0.99459	3.3872	0.93483	0.44197	3.4652	0.4629	2.6342	1.2421	3.2789	-3.8886	1.3018	1.1026	0.030871	3.0045	-0.99246	-2.367	0.73089	-1.8112	-0.38255	2.9756	2.3409	1.5738	-0.39362	-0.81297	-1.5668	-0.28215	-0.76626	0.91757	-0.16817	2.249	-0.78734
-0.30084	-1.1459	-3.0095	-2.4016	-0.50806	-1.2649	-0.93917	0.65508	-0.080068	-1.1023	1.9123	0.33827	-1.4659	-0.15793	0.43616	-1.7441	-2.1199	-3.0258	-0.34995	-2.4675	-1.961	2.7967	-0.52897	-3.3459	-1.502	0.02449	-1.0595	-2.41	-0.053961	0.2233	-1.6113	0.1893	0.71709	-0.94983	-1.18	-0.15652	-1.1651	-1.0816	-0.20709	-4.0152	0.036536	0.37204	0.60725	1.7533	-1.9062	-0.90948	1.1197	-1.6873	2.5257	1.361
-12.08	-11.897	-11.5	-15.266	-12.003	-10.453	-14.532	-10.444	-10.633	-10.299	-15.266	-11.619	-11.271	-12.573	-11.268	-11.976	-10.828	-9.5239	-11.109	-10.207	-11.345	-15.934	-11.135	-11.198	-10.532	-13.614	-11.631	-10.396	-12.683	-9.5162	-11.495	-10.247	-14.852	-11.209	-12.995	-10.303	-11.642	-12.151	-11.711	-13.216	-12.195	-13.276	-14.967	-10.823	-13.222	-13.072	-12.589	-10.182	-11.64	-13.346
-21.538	-19.602	-22.313	-20.72	-20.626	-23.691	-24.292	-20.259	-23.311	-21.337	-21.258	-24.842	-23.567	-23.396	-23.778	-22.253	-24.091	-26.287	-22.01	-20.429	-21.462	-22.253	-23.757	-25.53	-20.16	-21.395	-23.012	-23.451	-22.662	-24.527	-26.314	-23.804	-23.406	-26.025	-22.166	-20.532	-19.959	-18.981	-20.157	-21.139	-21.279	-21.009	-23.077	-23.467	-21.763	-25.463	-21.206	-25.707	-19.227	-25.031
-13.594	-12.295	-12.099	-13.815	-9.3179	-7.5989	-9.3454	-10.702	-10.21	-11.58	-11.128	-9.6323	-12.131	-9.1773	-10.702	-9.9655	-12.29	-11.984	-7.4777	-8.4134	-11.37	-11.385	-13.952	-10.963	-14.486	-12.278	-12.688	-10.332	-11.846	-15.235	-11.505	-10.546	-15.543	-11.376	-14.202	-11.147	-13.403	-11.632	-12.499	-13.602	-10.158	-7.8567	-10.27	-10.351	-11.657	-11.256	-11.977	-12.103	-11.766	-12.189
-6.1479	-9.9215	-5.9369	-8.6228	-5.0009	-6.6961	-4.2347	-8.2683	-9.8227	-10.549	-4.1664	-7.0694	-4.6853	-6.9634	-11.401	-5.8199	-9.8138	-9.0321	-8.9645	-4.9336	-5.5795	-9.7259	-10.094	-6.7996	-9.1223	-6.9756	-7.6761	-9.0743	-8.5086	-6.8163	-3.8866	-5.4863	-6.3016	-9.2772	-3.7619	-9.6168	-5.7886	-7.9503	-7.4572	-8.338	-5.8269	-9.1812	-7.7361	-5.6861	-12.224	-5.3566	-7.3343	-9.1682	-10.588	-9.1039
2.3617	1.1484	5.308	2.6933	-1.7033	0.93672	2.8067	0.4839	-0.091305	1.2993	1.5486	5.4323	2.6785	0.40471	2.3969	4.4745	1.0741	2.2196	0.22828	1.1447	2.567	0.075536	1.7844	3.1898	-1.3852	0.28964	-0.80922	2.3844	-0.21057	0.69725	-2.7635	2.9804	5.568	-2.2402	2.2506	2.0826	2.2572	2.3846	1.8235	3.2118	1.5822	-2.4149	0.39299	1.9933	2.2062	1.9347	1.0113	5.4004	0.56503	2.749
0.66344	1.0433	0.47581	4.9778	3.1078	3.3246	3.5692	-1.125	1.6228	2.2617	-0.26635	2.5273	-2.0468	2.4521	-0.82371	-0.011527	0.89265	1.2502	-0.085461	2.6016	2.5128	-0.44121	3.3716	3.1394	2.9546	3.9137	2.0432	0.56879	1.6809	1.8163	1.319	0.27311	2.7347	-0.93927	3.3046	3.3837	2.8111	1.1639	-0.9656	3.5844	1.2761	-0.27481	-0.74079	3.6957	-0.23475	-0.63503	2.008	3.7751	2.5005	2.2052
-0.041031	-0.82774	-1.2487	-0.57386	-3.347	-0.77566	-2.9982	-1.4179	-1.9624	0.30852	-2.3924	-0.71343	-2.8948	-1.3683	-2.026	-2.4726	-1.6797	-3.5671	-2.9813	-1.7188	-3.6178	0.8838	-3.3943	0.45623	-0.87565	-1.5317	-1.8444	-1.5296	-2.5945	-0.51354	-3.8995	-3.8335	-4.1675	-3.5948	-2.1433	-2.8077	-2.6527	-1.3779	1.0503	-0.69314	-0.28562	0.073709	-1.6157	0.54695	0.29187	-2.5958	-0.83316	-2.2337	-0.55238	-1.6938
-10.084	-10.614	-13.542	-8.701	-11.44	-10.365	-11.865	-12.235	-9.4395	-10.974	-9.1771	-8.4148	-12.568	-9.6187	-12.915	-11.428	-9.7216	-11.275	-10.565	-8.0496	-10.558	-10.73	-11.858	-12.261	-11.077	-11.8	-11.608	-11.496	-8.4566	-11.494	-8.637	-10.887	-11.731	-12.842	-9.0469	-8.2594	-10.992	-11.508	-11.416	-13.478	-6.8956	-8.7394	-9.8814	-11.377	-10.212	-13.811	-10.905	-9.9168	-12.366	-12.174
0.067347	-2.5643	-2.3889	-1.6002	-6.2414	-2.639	-0.95746	-2.9275	-4.0235	-2.4356	-0.12019	-2.5433	-3.227	-1.4823	0.19852	-3.6909	-4.4622	0.46515	-2.9404	-4.0878	-1.4737	-0.94998	-3.4353	-2.9554	3.1143	-3.6795	-2.9719	-1.0251	-5.0998	-4.2593	-3.5731	-1.6384	-1.7631	-3.6446	-3.6068	-0.90701	-3.3456	-2.502	-2.8635	1.1044	-1.8158	-0.97102	-4.1144	-4.8734	-3.3923	-3.7875	-2.9481	-4.2079	-1.9047	-4.5541
-15.203	-13.998	-13.552	-12.199	-14.685	-17.484	-13.762	-13.447	-13.565	-12.126	-11.313	-9.4289	-12.844	-15.238	-14.103	-10.27	-13.194	-16.259	-10.556	-13.528	-13.227	-17.831	-14.011	-14.085	-15.656	-14.218	-14.979	-12.001	-13.537	-15.754	-9.4895	-10.78	-11.054	-17.606	-15.219	-11.395	-14.634	-10.597	-12.52	-17.382	-12.316	-13.053	-11.303	-9.2762	-12.362	-14.974	-12.33	-12.7	-13.054	-15.133
3.0466	-1.9932	-0.60884	0.72953	0.388	0.37532	0.56428	1.5461	0.029135	1.0103	4.5734	-0.63697	1.3463	0.026042	3.7254	-1.8133	4.4726	-1.1097	-0.15459	2.2517	2.2873	1.7396	3.2269	3.4956	1.905	1.5738	1.6368	-1.8365	0.98989	0.75607	4.557	-1.0548	0.43931	-1.0882	3.3708	0.66791	1.2795	0.26831	1.6157	4.4476	2.3063	3.8462	5.2361	3.3343	3.3638	4.2324	-0.33731	0.59403	4.1196	1.9778
-8.9902	-7.2925	-12.064	-8.2643	-10.467	-8.2382	-10.211	-8.1927	-7.3749	-8.4549	-7.007	-7.1909	-9.4767	-10.807	-9.9134	-8.9477	-12.28	-11.957	-9.9978	-9.7238	-7.6521	-9.9059	-10.473	-10.435	-8.7051	-12.036	-10.593	-5.9572	-9.6165	-9.613	-10.26	-12.747	-9.2457	-13.236	-8.5254	-9.1966	-8.0674	-9.3889	-11.915	-6.9297	-7.6779	-11.362	-11.055	-9.3277	-9.4813	-7.7157	-8.6075	-11.582	-9.356	-11.086
0.48491	0.26612	3.7465	2.4776	2.752	1.7696	5.0599	2.2547	2.3613	0.71528	1.1282	3.3908	-1.1138	4.6421	2.6834	5.3737	2.4758	-2.4167	0.64017	3.0778	-3.7194	1.5457	0.030932	4.348	3.7131	3.4119	1.7633	0.032481	1.6205	-2.6375	0.65462	4.8818	0.43218	2.9168	1.3207	0.091404	2.0044	2.9617	-2.1512	0.24777	-2.2093	1.2755	2.735	2.5259	-0.35243	0.71651	1.7782	1.9566	2.6602	1.4251
-1.4125	2.8126	-1.482	-0.54256	2.1267	1.0101	-1.0076	-2.1167	-2.0979	0.33427	0.38868	-2.7317	2.0506	-2.3267	0.056987	3.9631	2.5091	1.3748	-0.090749	2.6719	2.0341	2.1662	-3.8449	-0.95295	3.0887	4.1683	-0.50969	0.353	2.9753	-0.7234	-2.1304	2.5046	4.2626	-1.6286	0.55591	0.54837	-0.51811	0.93375	0.65783	1.4536	1.9635	2.9241	1.1806	0.64626	-0.5528	-0.94743	-2.2279	1.3844	-0.58453	3.0441
-4.2382	-4.7328	-2.902	-2.5805	-5.9762	-4.1925	-3.4705	-3.6491	-0.20087	-4.4517	-4.4686	-3.7642	-4.0738	-4.7232	-5.5927	-6.5018	-1.921	-1.0445	-2.177	-5.3928	-3.108	-3.6082	-4.2067	-4.9593	-7.3673	-4.1032	-2.4991	-2.6397	-2.0843	-4.9528	-6.6639	-7.6009	-3.5973	-6.4568	-3.1703	-4.0351	-5.3782	-3.991	-5.7155	-6.3222	-3.8518	-3.4597	-7.4026	-5.6599	-4.2115	-1.4646	-6.149	-5.3929	-6.0562	-4.8735
-1.0156	-0.45103	-0.4013	0.30946	-0.085743	-1.6562	-1.6333	2.8398	2.4625	0.47625	1.6982	-0.77403	-1.9221	0.57982	1.9847	1.4485	0.90578	-0.64116	0.0035765	-0.60878	-0.83133	-0.44712	0.65937	-0.71892	-2.7553	-0.039968	-0.41101	-1.2786	0.22126	1.2107	1.791	0.50149	2.4248	-3.4556	1.0196	-2.6247	-1.7371	0.64948	-0.10962	-0.6929	-0.76799	-1.4297	0.8575	1.6814	1.2224	-0.98816	2.6392	-0.42496	4.7186	0.56725
1.6875	4.2672	-0.13729	-0.9707	3.4958	-2.234	-1.9002	-1.1039	1.1396	-2.3685	0.53356	0.030731	-1.6294	1.379	2.381	-0.564	0.98426	-0.5407	1.4589	-1.4759	0.88075	4.2323	0.9238	1.602	-1.5046	1.5706	-3.9458	2.6981	1.004	0.66045	3.8403	-2.1495	-0.37702	-0.26493	1.0837	3.9162	1.1412	-2.3269	-0.76315	2.7842	2.2853	1.2818	0.85079	-1.3514	-2.331	0.59098	-2.031	-0.22767	-0.43568	-0.14933
-4.6679	-4.156	-7.4636	-3.8158	-3.2816	-2.1828	-4.6898	-8.6398	-5.573	-2.1613	-1.9463	-4.7823	-3.3207	-3.3304	-7.3255	-2.2223	-6.8358	-7.1152	-4.83	-3.0367	-6.4111	-5.4561	-5.1792	-5.485	-4.985	-1.3725	-4.3863	-4.6143	-3.8518	-4.4811	-9.1259	-2.0189	-5.5263	-5.0459	-7.2876	-4.3437	-5.4734	-5.4471	-7.4063	-5.0459	-5.4963	-7.1481	-3.1933	-5.5493	-5.8034	-6.8101	-4.9183	-7.0221	-4.4656	-0.83056
-1.0524	4.0955	-0.24769	-0.37933	0.87755	2.8223	1.1362	0.6117	3.2629	2.1385	4.3356	3.8269	3.282	2.554	3.0795	-0.72427	0.66302	0.94931	2.5925	2.0883	2.1374	6.1619	3.6887	3.819	1.6954	5.7417	0.3752	-0.28549	0.81422	0.081737	3.0649	-1.3289	1.8064	3.0569	3.0513	0.37467	-1.6885	-0.79322	0.39994	-3.4266	1.2942	0.77459	-1.2024	-0.27487	-1.4546	2.7056	3.0067	2.44	3.6516	2.7313
2.5595	2.7933	-1.3397	0.93256	2.3113	4.175	6.1173	2.7817	2.2585	2.9818	1.621	0.96592	1.2053	2.5432	4.158	0.63779	6.9019	3.7794	1.8338	3.3341	2.231	2.9517	3.065	1.578	-0.88285	4.4395	3.3019	4.5479	5.5836	3.4282	0.10528	1.1082	2.1164	5.3254	3.4415	4.0884	5.1316	6.0455	3.7947	2.8237	1.575	4.1894	4.5643	-0.46343	2.2641	0.39254	0.50648	1.8334	4.2215	4.247
-4.4216	-5.3659	-5.6759	-6.5986	-6.3559	-5.2298	-5.6731	-7.5309	-2.8701	-5.6674	-6.3044	-2.8403	-9.1538	-9.2656	-4.7921	-6.9457	-3.8453	-5.9211	-4.8374	-7.7438	-3.3099	-6.8336	-7.1273	-4.8663	-1.012	-5.4333	-3.0212	-8.6236	-2.3516	-6.8795	-8.4886	-5.138	-8.4725	-5.2157	-4.1903	-5.717	-4.1914	-4.0666	-8.521	-6.385	-8.5349	-5.4139	-4.3021	-3.9667	-4.1947	-6.7329	-3.8763	-0.44663	-2.2459	-2.9634
-0.98303	-1.5589	0.65829	-1.081	-0.087235	2.6297	0.9252	-1.9501	-3.4232	-1.9793	-0.35094	-1.6816	-1.1277	1.3015	-2.0237	-1.4776	-0.85787	-2.2951	-3.0327	-0.35611	0.59641	0.73875	-2.3988	0.13582	2.4075	-2.6431	-0.86136	-2.8957	-1.1405	-2.2908	-1.9361	0.12187	-0.92913	-3.4903	0.83913	0.22863	1.5731	-2.8387	-1.7071	-1.4123	-1.084	-3.7407	-2.3346	2.736	-1.9608	0.2078	-2.775	-3.262	-1.1733	-2.9189
-4.6879	-6.5726	-7.1258	-3.7358	-5.0999	-4.4136	-4.35	-4.1735	-6.0991	-4.6525	-5.9236	-5.2238	-4.6713	-5.656	-7.3594	-7.0877	-4.9284	-6.429	-6.383	-6.6604	-4.6354	-5.072	-8.8829	-6.2753	-4.4836	-4.925	-3.417	-5.3141	-3.9297	-8.4984	-5.0932	-2.9188	-4.0444	-9.2587	-4.0601	-2.3584	-8.4552	-3.359	-6.5043	-6.1241	-6.4364	-7.2509	-7.3105	-6.2255	-3.1602	-3.2289	-7.2722	-4.0719	-2.1868	-7.2266
-3.8458	-2.5914	-3.561	-2.2951	-6.4713	-6.012	-4.1044	-1.6868	-4.2899	-3.8719	-0.25392	-3.9808	-5.174	-4.0884	-4.4429	-2.0731	-2.0863	-1.5665	-4.231	-0.3305	-2.9922	-4.7445	-1.2379	-1.4324	-3.8107	0.20779	0.51691	-4.7356	-3.6165	-1.5406	-3.9563	-0.65776	-3.7172	-3.525	-1.6489	-0.8737	-3.6462	-1.5011	-2.474	-3.8756	0.38077	-0.94451	-1.4834	-1.7946	-3.626	-3.0736	-1.1266	-2.7339	-4.0052	-5.6235
-21.174	-22.154	-21.999	-19.215	-20.173	-21.365	-23.085	-20.704	-18.729	-17.3	-18.758	-21.014	-20.365	-20.84	-23.787	-20.08	-21.142	-18.547	-21.747	-21.877	-21.907	-19.783	-24.208	-20.636	-16.095	-19.652	-17.188	-21.307	-21.686	-23.727	-21.193	-22.45	-18.49	-19.326	-19.232	-21.313	-21.008	-18.483	-15.677	-20.305	-22.066	-24.398	-20.276	-21.893	-24.424	-21.14	-20.505	-23.749	-21.917	-18.269
-5.7145	-3.6	-4.4821	-0.99499	-2.6157	-5.038	-2.2798	-4.3939	-2.1036	-4.2358	-3.8888	-1.9676	-1.5008	-2.8328	-2.4544	-1.5026	-4.5631	-3.5443	-4.5772	-3.3597	-3.9166	-6.0722	-4.6701	-4.5942	-4.5009	-4.8722	-0.89817	-3.1387	-3.0083	-1.8755	-4.256	-4.9695	-5.0326	-4.2304	-4.5557	-3.1275	-2.2168	-4.7629	-3.0183	-1.9565	-2.3692	-4.8254	-3.5223	-3.8964	-2.3574	-5.188	-6.0676	-2.0664	-7.0544	-6.6561
11.561	9.5296	9.317	9.9252	9.821	12.701	12.15	9.8943	11.073	7.4343	9.8921	8.5603	10.495	8.9519	8.8162	9.9882	11.657	9.0193	10.429	8.8495	12.257	10.64	11.075	9.7285	7.5928	8.2771	10.853	12.041	8.005	11.789	8.6595	10.557	10.611	5.7525	10.901	8.2665	9.4433	11.497	10.145	14.069	9.6653	10.003	8.8532	8.4156	11.374	10.171	8.5883	9.8868	10.098	11.229
-0.40204	1.3099	3.5983	1.0937	0.17324	2.4937	2.8145	4.6663	4.8521	4.3329	2.7831	-0.0028699	6.2856	3.8601	0.097307	6.2068	4.0018	3.0036	1.8289	3.8928	0.51917	2.5228	0.14109	3.6105	2.1227	2.9402	3.9804	2.5244	1.6337	2.7777	0.78549	2.5825	4.9672	2.6557	0.55262	-0.0073578	6.1661	1.9662	3.1819	2.9858	4.2155	3.0376	1.694	1.8763	2.7234	5.2231	1.0368	3.612	3.3547	3.9395
-5.1039	-4.1614	-3.9091	0.50722	-6.3266	-0.066816	-2.32	-3.4705	-5.801	-4.4062	-3.863	-0.49309	-5.8255	-4.2677	-1.9065	-1.4804	-5.6353	-3.2238	-5.2826	-6.6667	-2.5728	-5.8565	-4.8819	-5.1473	-4.5934	-8.5708	-3.8402	-5.6669	-7.0397	-6.6172	-6.1183	-3.9087	-0.57733	-7.5313	-0.20823	-2.3722	-1.1598	-0.40768	-1.4719	-6.589	-6.3303	-4.2622	-2.4657	-3.0449	-3.0008	-4.4047	-1.2635	-3.8355	-6.4625	-4.5248
2.5502	1.4294	-1.5408	-0.65577	1.7363	-0.82618	1.167	-0.44885	2.7744	-0.063108	-2.7685	0.23931	3.6456	3.6892	1.7099	-1.676	-3.1768	-1.0526	0.40271	1.717	1.9548	1.4307	-0.86662	-0.76599	2.5873	-1.5772	1.5056	-1.0848	0.090992	1.0998	-0.9059	-0.89511	-0.13529	-3.8242	-0.42241	0.34556	-2.5098	-1.146	-1.5336	-0.99585	0.2416	0.49681	-0.71411	-0.75409	0.2036	-1.0643	-1.3555	2.6647	1.6351	-0.60675
-5.3052	-5.1633	-3.6588	-3.396	-7.0266	-1.7846	-3.5617	-4.7782	-10.069	-6.0117	-4.2439	-5.0381	-7.5761	-3.9262	-5.3797	-5.5667	-4.9367	-6.0387	-7.087	-8.5385	-7.1955	-6.9688	-6.9294	-4.8746	-6.1425	-10.315	-7.4302	-2.2609	-4.2942	-4.4921	-3.4309	-3.4132	-8.1377	-6.9668	-5.4941	-5.5767	-6.1652	-4.5814	-4.691	-7.1344	-4.5752	-4.515	-1.9069	-6.1853	-3.2879	-4.1724	-7.5237	-8.5431	-5.14	-4.2413
-3.8815	-2.3997	-2.9711	-3.7258	1.0379	-2.2508	-2.4621	-1.7128	-3.9373	-2.9715	0.16916	-4.159	-1.4144	-2.5091	-3.3274	-2.4771	-0.30271	-3.6971	-5.1472	-6.7933	-2.8322	-0.91645	-2.2336	-0.85743	-1.77	-4.2347	-1.9773	-0.66746	-4.7336	-2.1305	-1.4786	-3.4392	-2.3937	-4.547	-3.8106	-1.8269	-3.9944	-2.7354	-3.2047	-2.2655	-1.4012	-2.4662	-3.5295	-1.7153	-2.5778	-2.8449	-3.6738	-6.824	-3.7019	-2.7541
-3.678	-5.6363	-5.4121	-4.1551	-1.6863	-4.116	-1.3286	-4.2256	-4.7095	-4.8903	-5.2093	-2.6691	-5.661	-7.0802	-8.6714	-2.2621	-5.9691	-4.877	-3.3451	-4.4083	-13.416	-6.5569	-5.9419	-7.0444	-6.8262	-8.2618	-3.0676	-5.8825	-7.008	-7.3966	-3.1202	-1.2424	-3.783	-7.7876	-5.6512	-3.5378	-4.8878	-4.3964	-4.0171	-2.527	-2.8864	-2.1969	-6.4577	-6.0252	-3.5257	-2.1598	-4.1203	-2.5196	-3.8316	-3.379
-1.8213	-6.387	-4.5478	-3.8041	-2.9334	-4.0315	-0.87918	-2.0297	-2.8422	-2.6705	-1.6916	-5.3344	-4.6449	-3.6449	-5.3123	-3.4738	0.69869	-4.2908	-1.6401	-3.1792	-0.93378	-4.9855	-0.4049	-3.3037	-3.8367	-2.9754	-5.2641	-2.6548	-3.0048	-0.46263	-6.2486	-3.3723	-3.1235	-2.845	-3.9349	-2.6227	-3.2457	-3.0643	-2.0538	-6.2704	-3.8015	-3.7833	-3.6489	1.8891	-3.8332	-4.897	-2.8474	-1.3467	-4.6967	-3.5804
-2.3722	0.80542	-2.8689	0.7439	0.66832	1.5631	0.79152	0.53676	-1.6225	-2.1622	-4.2164	-2.6955	-2.4726	1.3495	-0.77978	-0.0048625	-2.7498	-0.89332	-3.2559	-3.4951	-0.45829	-2.4158	-0.23217	0.2958	0.45743	-2.6925	-1.697	-2.6919	-3.0717	3.2142	-5.0928	-2.1022	-1.0319	-2.9512	-1.5921	-1.9647	1.4779	-1.0795	-2.755	-2.2541	-1.874	-0.28977	-1.1049	-1.4863	-4.4329	-3.6832	1.0505	-0.15125	-2.4687	-0.40001
4.9833	8.2833	5.1999	7.7218	4.188	6.5551	6.0405	9.2122	4.8196	6.7693	4.8171	3.918	5.1474	6.8339	5.5922	5.7404	3.9544	4.0692	8.1168	5.19	4.9146	6.1205	8.3902	5.2565	4.7496	7.4733	5.8985	6.6015	7.886	8.6687	3.1399	5.8714	5.6405	4.9106	4.7016	6.8965	4.6912	7.4817	3.196	2.6208	7.5905	3.8812	3.8319	8.4071	3.8997	5.232	3.7411	5.6646	6.5976	5.4039
-24.214	-21.867	-24.526	-23.538	-26.667	-21.045	-21.62	-23.346	-23.167	-22.419	-21.469	-21.619	-26.909	-22.405	-18.176	-22.014	-19.107	-22.945	-21.934	-22.272	-21.511	-24.135	-21.651	-21.298	-21.601	-25.356	-22.582	-22.283	-22.676	-21.517	-25.237	-24.438	-23.348	-24.36	-21.305	-21.681	-21.209	-23.263	-21.256	-22.655	-20.563	-20.695	-21.945	-22.706	-19.979	-20.698	-20.537	-23.294	-22.278	-24.935
-23.851	-23.921	-20.887	-22.167	-22.415	-21.393	-22.921	-22.199	-23.293	-23.026	-22.076	-20.796	-23.558	-20.278	-23.255	-21.135	-22.754	-23.429	-22.873	-23.919	-21.859	-22.999	-21.497	-23.975	-21.415	-20.259	-24.741	-21.259	-21.696	-21.968	-22.651	-22.25	-25.938	-22.746	-21.584	-22.102	-18.572	-23.563	-23.869	-25.052	-22.482	-22.325	-23.435	-22.972	-23.477	-25.845	-23.677	-22.218	-22.269	-23.899
-18.402	-12.414	-9.9857	-13.689	-14.092	-13.473	-12.464	-13.345	-13.095	-11.402	-13.926	-15.394	-13.292	-15.581	-13.63	-14.793	-15.399	-12.871	-10.197	-11.753	-14.017	-14.092	-9.6005	-11.236	-14.568	-12.765	-11.473	-14.836	-14.707	-12.093	-13.443	-14.882	-11.947	-13.591	-16.333	-11.725	-12.101	-12.564	-14.579	-9.7838	-11.489	-11.485	-9.3132	-12.816	-14.279	-14.226	-13.064	-12.794	-15.677	-14.199
5.7532	7.1005	6.6464	8.0082	7.4696	9.0716	5.3435	8.7433	3.5622	8.4254	7.7834	6.7781	7.8885	6.4515	9.1425	6.9022	3.2995	8.0324	9.2301	5.6607	3.8836	7.826	7.0632	4.8984	8.3617	6.7177	8.1069	10.956	7.3386	4.9404	8.5425	4.9028	9.4668	6.4163	7.2338	6.6156	8.0839	7.6552	5.002	5.7731	5.093	7.6105	7.855	5.4652	5.7189	6.7319	8.0397	4.4355	6.9809	5.6012
-13.757	-12.666	-13.955	-10.65	-12.098	-12.325	-12.509	-17.149	-13.885	-12.575	-11.817	-15.095	-13.481	-10.319	-17.795	-17.437	-10.81	-14.366	-13.882	-10.62	-10.86	-10.289	-10.389	-14.416	-12.713	-14.219	-12.603	-11.393	-16.11	-14.991	-10.701	-14.882	-13.898	-13.242	-11.593	-11.08	-16.362	-11.079	-11.391	-13.325	-15.016	-9.2922	-10.773	-13.246	-15.121	-15.157	-15.605	-9.2741	-14.978	-11.369
-13.221	-14.966	-10.284	-14.113	-12.708	-13.403	-13.725	-15.211	-12.231	-14.488	-12.531	-14.306	-15.324	-14.996	-13.024	-16.85	-14.588	-12.911	-16.056	-13.411	-13.837	-11.886	-13.875	-12.335	-13.114	-13.784	-12.751	-15.233	-16.066	-11.071	-13.576	-14.193	-16.006	-15.338	-12.772	-13.654	-16.064	-12.116	-8.8411	-10.932	-12.757	-15.099	-15.226	-15.002	-16.03	-16.816	-13.202	-14.799	-14.191	-15.144
-13.836	-14.831	-11.763	-11.324	-12.098	-16.78	-14.565	-10.262	-14.886	-14.058	-13.024	-11.213	-17.265	-14.858	-13.531	-15.79	-13.999	-14.669	-12.721	-15.377	-9.8169	-15.81	-14.196	-10.791	-15.264	-15.288	-12.005	-11.139	-15.373	-12.391	-12.164	-11.836	-12.437	-13.826	-13.451	-13.962	-14.398	-13.53	-14.109	-15.854	-13.639	-11.647	-15.148	-13.713	-12.342	-13.771	-14.753	-14.047	-14.605	-11.192
4.8044	2.263	5.2068	-1.4035	3.5691	3.9515	-0.3668	0.27064	4.2481	1.1752	3.4323	1.0979	1.2324	3.5311	2.564	2.0399	-2.7372	1.0462	-2.0561	-0.31473	-1.5891	2.5399	1.6147	1.5783	3.6142	0.17853	-1.0773	0.89499	2.9181	2.2038	3.9103	-1.154	-2.2059	-1.8093	4.8042	6.0646	6.0169	2.4852	2.1986	0.97978	2.0496	2.1819	2.672	1.5182	-0.3352	4.2911	4.6261	2.8078	-1.2484	1.1999
-12.322	-7.0268	-6.4532	-14.531	-8.1534	-10.135	-8.1641	-7.3999	-6.698	-9.6834	-11.073	-8.3353	-8.6437	-5.1794	-9.0291	-8.6176	-4.6771	-10.628	-9.3838	-8.8341	-9.1491	-11.973	-7.2215	-7.5256	-8.8758	-4.5994	-10.298	-5.4168	-7.1262	-8.7778	-12.582	-11.403	-11.457	-10.861	-9.6343	-5.5605	-9.6692	-9.178	-8.044	-9.42	-11.974	-8.1066	-9.7437	-8.5442	-8.0977	-12.19	-9.129	-9.0966	-11.538	-9.7461
7.5283	3.9049	2.385	3.5965	4.2985	3.3432	2.4277	4.2552	1.7642	4.585	0.47867	5.0746	6.2677	2.6001	5.3547	2.5128	2.9109	-1.2068	3.3446	2.9192	2.4437	1.8639	3.7281	0.73752	3.7441	2.2806	3.0447	1.2432	3.2372	4.4282	2.1408	0.99698	3.9473	5.8652	3.3105	2.8466	5.6734	4.0052	2.2221	1.9813	4.5045	1.7378	3.6592	3.0609	5.8365	1.5168	3.1096	2.2542	3.2448	2.9023
6.1416	1.8843	5.5451	2.2347	5.5544	5.4296	5.0822	5.6288	1.747	7.2929	5.4566	4.4846	5.1408	3.9271	0.27832	4.8657	6.1603	4.0614	3.2662	3.7876	7.9937	5.847	5.0274	5.3487	3.8208	4.7715	6.156	3.0764	3.8717	4.8819	5.8958	5.4742	2.4613	3.4414	8.0865	4.3158	1.9783	5.9942	4.1889	1.0716	4.8496	5.8923	3.2187	3.21	5.4076	5.8411	-0.32921	3.0974	5.008	3.0234
-1.7359	-3.1651	-3.345	-4.3475	-1.8987	-3.843	-5.6821	-3.5958	-2.9488	-4.2403	-1.9349	-4.7665	-1.5472	-2.7207	-1.2369	-4.3501	-3.1004	-0.6915	-4.4672	-3.6183	-2.6151	-4.4555	1.39	-4.5018	0.49687	-4.3431	-2.4767	-0.35149	-2.9659	-2.189	-3.5297	-4.0708	-5.3455	-1.1565	-8.0574	-3.6512	-3.9911	-4.6767	-4.2438	-0.28381	-1.5109	-6.0417	-6.1284	-4.0226	-1.4335	-1.2004	-1.1816	-2.8083	-1.3503	-1.7019
2.2752	0.042954	-0.096419	1.6042	-2.2472	1.2022	0.72279	-0.84314	-2.1146	2.4136	-3.4229	0.73986	0.35962	-0.69361	2.7367	-0.36711	2.0845	0.76722	-1.5007	1.3993	0.64365	-2.1381	1.4879	-0.31809	2.8609	4.8164	0.21289	3.2552	-0.6817	0.56553	-2.8902	-1.014	0.36979	-2.2295	2.398	-1.6718	0.35879	-1.3734	0.76279	2.1851	-2.1666	0.9177	0.11153	-0.60236	0.24907	-0.10812	-2.4702	0.68662	-1.9624	0.96747
-2.4731	-1.5851	-1.5991	-1.7499	0.73066	-4.4315	-0.75235	-3.1358	-0.026376	-1.452	-2.6734	0.18163	-0.99891	-1.7669	-0.10091	-0.82061	-0.54194	-0.74843	-0.30123	-1.3553	-0.512	1.2294	-1.3843	-1.3388	-0.42139	-3.0472	-1.0261	0.82278	-3.2	-3.9399	1.2565	0.064991	0.79766	-0.95661	-0.11325	-3.6699	-0.83714	1.852	-1.6486	0.12414	1.7155	-2.9192	0.42517	0.64578	-1.6973	-2.2538	-1.2954	-2.535	-2.3776	-1.2575
-20.67	-23.133	-19.089	-16.415	-21.925	-21.314	-22.462	-22.028	-22.525	-17.516	-23.251	-18.182	-21.208	-21.242	-23.23	-19.788	-22.098	-16.884	-21.053	-20.294	-20.632	-22.421	-19.214	-19.617	-20.531	-19.949	-21.712	-22.993	-19.268	-18.846	-18.694	-23.027	-20.782	-19.599	-20.695	-18.183	-19.724	-19.583	-18.114	-22.885	-22.398	-20.875	-19.538	-18.257	-20.462	-21.377	-20.802	-22.514	-19.98	-21.399
-3.289	-3.9171	-1.5847	-5.714	-3.5323	-3.548	-1.3241	-2.1128	-1.3194	-2.4546	-3.7798	-2.4286	-0.53963	-1.386	-3.123	-4.1654	-1.0141	-2.3781	-3.6909	-5.7862	-3.1936	-2.3925	1.8904	-1.2346	-2.4837	-5.7678	-1.0332	0.37248	-4.2913	-5.3876	-1.9233	-0.77253	-1.517	-4.482	-3.28	-0.86143	0.76015	-2.8655	-3.689	-5.6709	-3.9606	-7.6897	-3.6528	-3.9486	-4.1075	-4.4987	-3.0959	-5.15	-3.5333	-1.0064
5.0345	-0.21242	-0.21915	-0.7554	-1.9411	-0.90813	0.31743	0.92753	-0.79257	0.92462	-0.66251	0.34017	-1.1588	3.06	0.67105	0.10117	0.77912	-0.64053	0.49114	1.5497	0.19253	-2.57	-2.9398	1.0956	0.40913	-1.1147	1.6406	2.2556	1.0499	-0.4117	0.081875	1.9749	1.3302	-1.8725	-0.076731	-1.1808	-1.1528	-1.8563	0.7799	1.3224	0.50214	-1.303	2.1203	-0.14209	2.0667	1.7023	-1.2618	0.23054	2.5214	0.41878
-3.8587	-8.1203	-1.3773	-2.6462	-7.0217	-4.4564	-7.1255	-5.159	-5.839	-2.5939	-4.9144	-6.8047	-2.7186	-4	-5.3179	-4.6875	-2.8251	-3.9354	-6.7328	-1.0764	-6.5028	-7.2337	-1.6744	-3.1138	-8.9637	-2.4854	-4.7648	-5.294	-4.8387	-2.5081	-7.0183	-7.2179	-5.5421	-6.4715	-5.0113	-3.0345	-5.4019	-6.3913	-1.0306	-2.1251	-3.9358	-6.223	-1.7934	-5.4919	-6.9943	-6.3174	-5.6282	-4.8272	-2.9171	-3.8911
-11.411	-10.213	-14.243	-11.66	-11.294	-15.671	-10.856	-10.515	-14.866	-13.434	-12.764	-15.465	-12.407	-12.339	-14.597	-13.998	-9.489	-13.952	-14.037	-12.58	-14.354	-11.048	-12.845	-11.746	-14.87	-14.459	-9.6458	-13.84	-10.27	-9.8958	-8.24	-12.202	-10.905	-15.846	-12.221	-9.6624	-11.862	-9.951	-15.651	-11.806	-14.105	-15.613	-12.32	-13.218	-10.793	-14.318	-13.918	-12.13	-12.601	-14.01
-0.10815	-0.12	0.062838	-1.2255	-0.94282	-0.98821	3.4695	-2.4704	-1.9931	-0.23052	-1.8243	0.8455	0.83261	-3.4984	1.1607	-4.221	0.97209	-1.9167	-0.98832	-4.6339	-0.012392	-3.9711	1.7532	-1.7476	-1.2507	-0.93874	-3.0649	-2.1693	-1.3096	-2.1418	-1.8341	-2.0906	-2.8731	-3.0154	-1.806	-2.3996	-3.4107	-2.1923	-0.23373	0.44501	-0.87844	-2.3167	-1.07	0.14164	-0.22432	-1.8884	-0.60581	2.261	-4.8381	0.32503
-2.2739	-2.8	0.86147	0.016947	-4.8523	-0.51911	-0.22159	-1.5233	-1.0719	0.26137	-0.75569	-1.2392	0.80111	-1.8843	-3.0202	-2.157	0.36101	-1.0003	-4.7687	-5.2949	-0.48302	-1.2852	-0.32378	-1.9522	-0.84887	-0.65507	0.81774	0.81041	-0.93773	-0.6347	-4.3315	-1.4145	0.42987	-1.9558	-0.069462	-0.56128	-1.7838	-2.251	0.94402	-1.7658	-0.39633	-0.059244	-0.9941	-2.1985	-0.10592	0.55767	0.094282	-2.2255	2.4027	-2.6587
-9.9752	-9.3205	-13.037	-13.362	-13.499	-14.13	-11.469	-12.232	-12.253	-11.506	-12.094	-12.965	-12.715	-13.819	-12.875	-14.016	-17.157	-12.429	-14.357	-10.632	-13.085	-13.655	-11.331	-16.071	-15.496	-12.217	-11.705	-12.556	-10.735	-12.453	-12.635	-12.557	-15.551	-16.852	-10.353	-14.567	-12.712	-9.9704	-16.459	-12.525	-11.962	-13.64	-15.132	-8.4634	-13.761	-13.156	-12.736	-12.167	-17.752	-12.074
-1.7146	0.35477	-1.3759	-0.57822	-1.6924	5.0027	2.1982	0.028972	-1.3076	-0.11627	2.1053	0.18843	-2.9011	1.5897	-0.54362	-1.4481	-2.2123	-0.19407	-0.49008	-2.0687	0.56657	0.80879	0.42365	-0.4108	-4.1579	0.63351	2.3876	-1.4777	-1.3276	3.4479	-1.0641	-1.02	1.3821	-0.65534	-1.4131	0.25174	0.78838	1.2246	-1.7073	-2.6479	-1.6919	-1.2884	2.1568	1.9308	1.3542	-0.62134	0.31074	1.7235	0.75032	2.5089
7.5384	8.4098	12.685	7.0644	8.9099	9.8031	5.7638	13.295	12.48	5.7302	7.3852	11.457	10.291	9.3569	10.506	8.554	6.4394	7.2314	9.6126	13.355	10.7	8.7743	8.3035	11.772	11.523	10.476	7.1513	10.597	9.0673	10.506	9.4553	10.795	8.7117	7.6108	9.8254	8.2655	8.7633	7.4817	8.1215	8.5898	7.7498	6.4317	8.8655	12.614	10.57	7.2847	11.836	9.9303	10.643	5.4299
-8.7705	-6.4617	-9.1345	-10.447	-8.2121	-10.007	-11.116	-11.116	-9.6971	-8.4879	-8.8481	-11.309	-10.575	-9.1494	-6.7858	-11.63	-10.155	-7.7426	-9.9663	-9.9203	-7.261	-6.6509	-9.1826	-7.3347	-10.941	-12.365	-11.738	-9.3881	-8.7472	-8.1352	-8.2108	-7.4427	-7.3282	-11.474	-6.9723	-7.3177	-9.6924	-8.8916	-6.8351	-8.472	-7.1636	-5.8754	-8.0874	-11.062	-11.377	-8.7833	-7.984	-10.308	-10.313	-7.7886
-11.226	-12.086	-13.316	-16.004	-13.598	-14.044	-12.181	-14.481	-15.428	-12.394	-15.474	-12.967	-14.067	-16.043	-9.3605	-14.569	-12.502	-12.029	-13.345	-15.479	-9.8997	-14.358	-15.822	-14.768	-14.27	-13.767	-12.636	-11.818	-13.121	-13.789	-13.751	-12.937	-8.9847	-12.674	-11.99	-10.863	-14.461	-15.824	-14.879	-15.521	-10.88	-13.435	-11.901	-15.696	-13.17	-12.561	-10.756	-15.568	-13.98	-15.824
-4.9942	-6.1337	-3.027	-3.7091	-9.4123	-6.7233	-3.4341	-7.0019	-5.3887	-0.59991	-6.4713	-3.546	-6.8105	-5.8326	-8.6058	-6.4453	-6.0449	-5.7957	-4.2574	-7.0626	-5.8975	-4.8038	-2.8222	-6.2007	-6.1262	-8.9017	-5.2069	-6.79	-5.5392	-8.7859	-5.28	-1.3767	-3.1074	-5.0857	-1.1496	-4.6277	-3.0784	-2.5599	-6.54	-3.6086	-4.6322	-3.4914	-7.2074	-1.4097	-4.5894	-3.0931	-3.6607	-4.5297	-6.4644	-5.9961
-0.84634	2.2518	1.4872	-0.90225	2.1308	2.8151	-0.24987	-1.1415	-1.4721	0.10394	2.1052	0.80816	-0.59966	1.419	-4.1453	0.24627	1.2569	0.045916	1.0239	-0.044632	0.20576	-0.72246	2.8494	-0.39889	-2.9461	2.667	-3.4156	1.9296	2.7245	-2.0729	1.455	-2.5023	-0.2206	2.0542	-1.5727	-0.73826	0.86373	-0.15846	0.040268	0.96996	-0.4559	0.56688	-0.33385	-1.2082	2.2982	0.43829	0.42026	-0.47956	0.17096	1.3223
4.4829	1.6473	5.0452	5.442	2.8993	3.4709	6.7027	4.4051	4.996	5.6929	6.4185	3.121	5.441	3.615	5.4469	7.2955	4.6179	5.3477	5.1251	6.3661	5.2344	6.4531	6.1724	3.3707	6.6158	5.6093	4.8778	5.3983	6.8148	4.3319	4.4181	9.0692	6.074	6.4701	4.2565	5.3568	2.1951	5.5601	7.5042	6.4247	5.5129	5.6904	2.9147	7.0885	4.9533	6.4838	4.8329	5.2335	5.323	4.5157
0.19353	-0.92478	-4.1756	2.7609	-5.4172	-3.1308	0.099872	-2.0357	-1.889	-2.0472	-2.6363	-1.9505	0.52327	2.3034	0.56416	-2.6973	2.8639	-0.57056	-3.0728	-3.5317	-1.3616	-0.66551	1.7077	-1.3161	-2.407	-2.9639	-1.8574	-1.5921	-1.1964	-2.4521	-4.2908	-2.9543	0.37082	-2.364	-3.5417	-0.57195	0.79137	-1.5331	-2.6775	-0.41781	-3.1808	0.84047	-3.6983	-0.89145	-3.7951	0.3886	-0.15227	0.43637	0.79402	0.5446
-11.876	-12.533	-13.438	-8.8212	-10.377	-10.945	-14.211	-12.276	-10.713	-13.605	-11.005	-14.195	-11.01	-10.65	-11.57	-11.711	-11.855	-10.288	-13.993	-12.937	-15.217	-11.45	-8.3842	-11.193	-10.216	-11.832	-11.942	-12.571	-9.1088	-6.502	-11.585	-10.927	-12.486	-12.192	-11.67	-8.4876	-12.042	-9.8458	-10.71	-14.099	-10.577	-13.024	-14.303	-9.0073	-10.96	-12.035	-9.4293	-9.4605	-12.31	-7.1886
-5.3	-0.38952	0.02986	-6.6007	-4.5289	-3.7143	-2.2666	-4.7355	-3.6628	-0.6432	-0.88109	-3.1502	-3.1359	-3.4591	-3.0383	2.3945	-0.33733	-0.72617	-1.9766	-3.0513	-2.4883	-3.3336	-5.058	-1.1968	-5.1701	-1.7455	-2.7829	-7.0131	-2.535	-1.013	-4.8793	-1.8006	-0.96403	-1.9447	-7.4507	-5.0316	-1.0763	-2.847	-4.2301	-1.8495	-2.1565	-2.2033	-4.6377	-4.5073	-1.6004	-2.0546	-3.4943	-4.8804	-5.4832	-3.3263
-17.5	-15.892	-15.027	-13.823	-15.762	-16.326	-17.276	-13.712	-14.168	-11.363	-14.618	-13.188	-15.3	-15.438	-11.07	-16.566	-15.22	-16.258	-17.01	-11.596	-15.296	-12.806	-14.86	-14.146	-11.153	-12.294	-14.673	-16.839	-13.907	-15.563	-14.046	-16.88	-10.875	-14.241	-14.689	-14.27	-17.11	-15.571	-15.968	-13.05	-15.38	-14.501	-18.076	-15.676	-14.065	-12.003	-15.333	-14.063	-16.379	-16.427
-22.498	-20.837	-24.201	-20.682	-25.994	-24.115	-19.717	-19.84	-22.56	-20.844	-25.211	-23.892	-20.917	-21.577	-22.295	-24.641	-22.211	-18.457	-24.022	-18.412	-21.623	-24.943	-23.343	-23.157	-21.493	-25.552	-21.134	-24.148	-20.597	-21.709	-18.814	-24.086	-27.071	-22.479	-19.119	-18.507	-22.671	-22.503	-21.211	-23.318	-21.135	-20.998	-20.305	-25.493	-22.704	-21.182	-24.013	-25.374	-19.674	-21.013
1.7714	0.91153	0.22486	4.54	-0.84993	0.13136	1.5006	1.4618	1.2223	2.3218	0.58463	2.286	4.9667	4.0211	1.4401	3.7823	1.8035	1.4513	3.3163	4.6655	4.6377	-0.15	0.33524	-0.17437	1.4515	3.9993	2.2773	3.9919	-0.65578	0.33547	1.078	2.4695	0.25801	2.1922	1.2826	-0.15582	3.967	0.25718	3.1261	4.517	0.84479	0.30722	-1.3271	2.134	5.054	4.9183	1.1678	1.1447	2.3143	-0.9669
-0.76346	1.595	1.4513	-1.8846	2.5886	1.8422	-0.54615	2.0272	1.5103	1.8529	1.7932	1.7143	-0.96413	1.6755	1.3105	-0.16496	1.1513	3.0993	4.2875	3.1268	1.1313	0.78221	4.4667	2.8583	2.4569	1.7328	-1.4107	0.6086	2.2071	0.75766	-0.55788	-1.494	1.1101	-1.8097	-0.2003	1.5553	1.1277	4.8568	0.90955	1.1622	0.17761	1.463	2.3319	0.90449	2.2287	2.1716	2.3264	1.8724	-0.86264	0.016177
-14.15	-11.786	-15.767	-20.654	-15.005	-9.948	-14.391	-16.887	-14.288	-15.436	-15.062	-15.071	-16.542	-15.431	-12.939	-14.901	-17.512	-12.672	-15.757	-15.379	-12.469	-15.791	-12.972	-15.143	-14.258	-14.563	-17.178	-16.589	-12.642	-12.647	-13.14	-12.432	-16.953	-15.733	-13.209	-15.062	-15.065	-14.805	-12.188	-16.028	-14.113	-12.53	-13.261	-12.363	-12.776	-17.63	-14.177	-12.885	-15.337	-14.141
-7.1968	-9.1902	-8.4569	-4.4914	-6.5316	-6.0279	-8.6436	-10.102	-7.5852	-6.8827	-7.2947	-7.7094	-7.2233	-6.0647	-6.4402	-7.6426	-10.322	-5.9599	-8.6323	-5.4755	-7.1955	-5.7735	-7.463	-7.3201	-9.9381	-7.9864	-7.7715	-6.7562	-6.7618	-9.2308	-6.8386	-6.1077	-4.8734	-9.6991	-7.4396	-9.158	-6.7994	-5.9129	-5.4703	-7.8067	-7.7038	-4.43	-6.9833	-8.9197	-6.5261	-8.4422	-8.8885	-6.2076	-4.6553	-6.897
0.77267	2.5746	5.546	-1.0597	-3.7046	4.5273	-0.39319	1.6115	-1.1234	2.5999	2.5521	-0.82305	0.78301	2.8558	-0.80518	2.9623	-2.1909	6.6456	0.63397	0.26971	-1.2776	5.2895	2.4446	1.9346	1.6386	1.6018	-0.068214	-0.49426	-0.98194	-2.5775	2.5521	3.6748	2.6078	-2.0532	1.6789	0.20542	4.7106	-0.43385	4.2016	0.12434	4.1593	4.8394	0.95037	1.0509	-0.31924	0.6437	1.399	4.2137	1.4607	0.48019
-12.568	-11.371	-9.504	-10.509	-13.593	-16.252	-13.192	-13.412	-14.435	-13.935	-10.772	-10.904	-12.475	-11.757	-11.404	-14.984	-15.944	-12.594	-11.251	-13.317	-10.217	-13.815	-13.631	-11.017	-14.06	-11.606	-13.067	-16.373	-11.693	-13.894	-14.365	-14.377	-14.076	-12.995	-12.372	-9.0693	-12.875	-11.198	-13.459	-16.074	-13.747	-14.347	-10.827	-10.143	-13.091	-12.882	-14.476	-14.003	-14.396	-15.106
-22.88	-21.619	-23.681	-19.695	-19.444	-20.564	-17.315	-21.946	-20.581	-19.674	-18.466	-19.029	-20.844	-22.627	-21.854	-21.887	-18.745	-21.291	-17.367	-21.888	-20.327	-22.793	-21.34	-20.052	-20.186	-22.549	-20.476	-22.276	-19.032	-18.749	-15.24	-16.482	-21.731	-20.533	-18.27	-20.465	-21.211	-23.87	-20.194	-19.002	-20.428	-17.656	-22.188	-20.574	-21.255	-20.682	-20.126	-18.554	-22.794	-19.228
-12.877	-13.395	-12.572	-14.344	-14.945	-14.187	-17.315	-15.046	-14.694	-15.437	-14.499	-14.399	-12.356	-13.639	-13.748	-12.407	-16.422	-13.909	-14.304	-10.216	-14.757	-13.393	-13.235	-15.233	-12.975	-12.136	-16.048	-15.299	-14.029	-14.943	-10.959	-13.67	-10.535	-9.2521	-14.641	-13.99	-13.549	-15.052	-14.919	-13	-17.081	-15.885	-11.433	-9.0227	-16.256	-14.546	-11.276	-14.689	-15.327	-12.059
-0.55261	-0.47743	1.6475	-3.5474	-0.05994	7.4169	1.9977	1.4939	0.36872	3.2263	1.0558	1.5154	0.8971	4.2631	3.3787	3.251	2.883	2.0456	1.992	3.6252	-1.8214	3.2587	1.6834	1.7858	0.72874	0.22825	3.5088	3.1972	2.8878	2.7659	2.4894	4.7132	4.1836	0.40388	3.5833	2.4659	4.0559	-0.82155	2.3567	2.5874	3.5788	2.2283	2.6835	-0.30322	1.7379	5.1936	2.8649	3.454	2.3088	1.9612
-6.6995	-5.527	-8.1915	-9.2392	-8.7973	-9.3826	-10.078	-7.9604	-6.5545	-9.8041	-3.4308	-7.0036	-5.9722	-10.575	-8.0574	-5.4572	-6.8023	-7.1611	-10.35	-7.9385	-8.4515	-9.9366	-10.181	-8.5891	-6.0452	-6.1607	-4.4646	-7.871	-3.7716	-6.952	-6.1254	-7.3837	-10.499	-9.7758	-8.4737	-4.7767	-5.4337	-10.433	-10.084	-9.0157	-11.76	-10.294	-10.464	-6.2827	-7.9825	-5.1589	-7.4315	-6.9546	-5.097	-9.7352
0.65642	1.8471	0.55609	-2.7797	-0.33377	1.2488	-2.7221	0.8922	2.2077	-0.49294	-0.46471	0.034298	-0.38764	1.0921	-2.2084	1.5517	-2.9705	2.6706	-0.02757	3.3694	0.13537	0.025365	0.79644	0.62715	2.6278	1.068	-0.48847	2.4387	-1.3038	0.60402	-0.23216	1.9692	1.5818	-0.87107	-0.060571	-0.11903	-2.1471	1.0878	0.59234	1.7173	-0.41962	-2.4523	-2.2242	-0.67377	0.67244	-1.153	2.1809	-1.1144	1.2556	-0.42308
-6.4459	-5.7506	-3.6088	-3.4959	-5.917	-1.4292	-3.4384	-3.485	-3.1545	-4.0431	-2.5548	-3.4667	-4.5093	-5.083	-3.8536	-3.9288	0.084205	-1.7622	-2.4745	-4.2621	-4.2378	-3.0045	-2.8821	-2.681	-2.835	-4.0251	-5.3791	-6.1301	-2.2505	-3.8998	-2.7645	-2.0671	-2.2773	-2.5971	-1.6645	-2.0837	-1.3766	-2.7304	-3.1598	-2.642	-3.1218	-4.7249	-3.9846	-3.3961	-2.6474	-2.8531	-5.4017	-2.857	-0.73296	-1.7596
-0.021178	-1.8387	-0.18352	-0.52796	-1.0306	0.82193	0.64673	-2.5134	0.60569	3.7013	-0.11038	2.147	1.0793	0.23449	-0.40335	0.79526	3.1522	-2.0732	0.21308	-0.12637	-1.6832	1.537	-0.90769	2.1626	2.8109	1.1153	1.7945	0.97862	2.1193	-2.365	-3.4507	-1.8583	-1.0225	-1.6109	-3.322	-0.95242	-0.017138	-0.21481	2.4896	1.1576	-0.94034	0.24617	0.74733	0.95694	0.96101	0.8629	0.0047361	-0.92407	-1.7344	1.2056
-7.9163	-11.568	-9.2925	-6.3442	-8.3696	-9.4296	-7.2265	-9.5565	-8.2279	-8.8055	-7.9338	-13.301	-10.493	-10.989	-9.8507	-11.79	-9.4544	-8.2346	-10.895	-9.8541	-10.285	-8.9668	-8.9228	-7.7818	-9.9999	-7.8596	-7.992	-12.519	-7.2488	-11.095	-9.336	-10.215	-7.0706	-6.7921	-7.4743	-10.492	-12.662	-9.1543	-11.526	-9.1439	-11.439	-7.7665	-9.7111	-8.7439	-11.68	-11.696	-8.3709	-8.7524	-10.219	-9.3424
-4.8288	-4.7627	-4.7663	-1.8472	-3.1929	-3.6944	-6.2022	-2.8355	-3.7876	-3.0804	-1.6779	-3.4475	-2.2229	0.5455	-2.4551	-1.9177	-2.9771	-4.5965	-3.0198	-3.7434	-3.7566	0.032426	-4.3104	-2.1655	-6.0957	-4.8671	-5.3668	-2.4763	-6.3481	-4.3092	-8.0405	-3.8667	-4.314	-0.10353	0.68461	-4.357	-4.3686	-1.2167	-2.2401	-1.4331	-0.0048289	-2.8322	-4.5655	-1.29	-3.4698	-5.8961	-2.7151	-2.1735	-5.5897	-5.4177
9.0323	9.9792	8.4039	5.8315	10.001	10.068	8.0867	8.8754	9.665	10.445	7.1751	9.7491	8.1076	8.0237	8.2566	10.963	8.1068	8.668	11.873	11.541	10.233	6.294	7.6959	5.7354	7.4223	7.3608	9.5328	10.33	8.2495	4.5066	6.0037	6.7804	9.2803	10.983	7.9252	9.2416	7.9831	7.93	7.9014	6.6844	8.2413	7.772	9.6753	4.6121	7.4224	6.2827	8.699	10.573	7.1691	5.8848
-3.6256	-1.1385	-0.16547	-0.76654	-2.067	-3.1704	-1.5201	0.50895	-2.5081	0.20993	-3.5405	0.28806	-4.6413	-1.8219	1.5506	-3.2247	0.038126	-5.2353	-1.0747	-1.2182	-0.35895	-0.72619	1.2485	-3.0406	-1.4434	0.13417	-0.87009	-2.9354	-3.2611	-1.7306	0.021061	-3.9224	-3.9751	-0.19658	-1.8646	-0.53907	0.61138	0.043405	-3.8007	-1.9793	-4.0804	-1.8346	1.4629	-1.1504	-3.1193	-0.41276	1.4107	-1.101	-2.3322	0.6158
5.9649	6.024	6.8724	6.4389	4.6078	6.8683	10.174	7.393	7.9747	7.2051	7.0498	8.0342	4.1301	8.089	8.9665	8.6962	9.9261	5.9287	11.511	6.847	7.3079	7.221	8.6924	7.8963	2.4754	6.607	6.8489	3.9926	8.3788	6.3603	9.4599	4.8053	5.3754	5.8547	5.6578	10.368	6.6696	9.1151	8.0608	6.8808	6.207	8.8203	5.7212	6.4208	8.0174	7.6021	5.8576	6.5887	3.8573	8.8081
0.27268	0.6034	0.070354	1.8675	-0.36994	1.105	1.2487	-1.7948	4.7132	-1.0311	2.4326	0.36384	1.9033	-2.5324	0.53728	-0.87273	-0.94347	-2.0415	0.74059	3.2433	0.2526	0.91031	-0.60265	1.4256	0.36424	2.6411	-1.4461	-1.805	4.8589	-1.9605	1.2439	1.0395	-1.4626	-1.8563	0.14717	-1.5293	2.3934	0.070974	0.062055	3.392	1.2834	4.2788	2.2544	-0.80803	1.5918	0.67811	-4.0828	-0.20379	-0.25479	1.4719
-0.20219	2.0263	-1.2621	-0.3063	1.1957	-1.0519	1.5343	1.0057	1.1844	0.4508	-2.0166	0.55583	-2.7711	1.4297	2.7764	-1.2192	-1.5601	-0.4575	1.4519	-3.0101	1.2883	1.7211	0.44092	-1.2348	-0.95531	2.7942	0.24809	1.2763	-2.4451	5.2054	0.39896	0.8761	-6.3703	-1.8176	1.9074	0.55281	-0.55222	-0.066783	0.73735	6.2612	-0.79626	2.2211	1.0069	-0.93197	-3.1124	-0.95563	0.053767	0.22873	0.64671	0.25762
-2.5134	-1.9829	-1.2976	-0.33572	-1.3456	0.096039	-3.967	1.8342	-4.5053	-0.87456	-3.0406	-2.9238	-4.5604	-0.58436	-1.0708	-2.7109	-1.0191	0.096168	-2.0467	2.3192	-0.79297	0.11528	2.2369	1.0799	-3.7478	-1.647	-2.7442	-1.2167	-2.7149	-2.6459	1.7741	-1.2312	-1.2045	-2.8301	-2.1596	-2.8212	1.1314	-2.0988	-0.29331	-3.2499	0.19695	-0.36105	-1.094	-2.4085	-2.491	-0.095029	-0.17437	0.7176	-6.6703	-1.545
-0.72672	-2.6582	-3.4202	-6.2323	0.095321	0.59895	0.090625	-0.48393	-4.4033	-1.9477	0.062503	-0.88497	0.22637	0.0029606	-0.38043	-0.34496	-1.7896	-0.29425	-0.94671	0.85722	0.45704	1.2797	-3.3616	-1.9632	-0.63567	0.0075136	-4.1188	-0.27645	-4.3949	-2.5977	-1.6863	1.8618	1.277	2.5343	-2.9308	-3.3643	-1.7752	-5.365	-1.6536	0.84395	-4.7271	-1.6752	0.016244	-5.9	-4.0893	0.63773	-1.5866	-2.9852	-1.3797	-0.54222
2.5887	7.1176	6.5157	5.3572	5.9171	8.7099	5.0927	3.4558	7.4616	4.8801	6.5786	4.1151	1.8171	6.0456	3.3886	4.1648	3.9698	2.8271	5.44	6.5105	6.3674	1.8338	6.6406	4.747	7.8002	5.0743	7.2156	4.6794	3.415	4.3896	8.5863	3.2362	3.1284	6.0966	6.1034	4.874	4.6892	2.6296	7.7271	6.1249	4.4478	8.1687	7.0881	6.9448	3.4342	5.7364	3.6098	3.8129	3.0384	3.4644
-15.968	-17.182	-14.102	-13.304	-14.744	-16.804	-14.76	-13.292	-14.467	-14.303	-13.806	-13.542	-16.89	-12.574	-13.914	-16.142	-14.74	-8.9404	-17.53	-13.202	-15.146	-13.723	-10.033	-12.772	-14.201	-12.446	-13.81	-14.826	-13.059	-12.247	-16.41	-15.545	-12.565	-14.859	-15.994	-14.101	-16.088	-13.665	-12.02	-13.458	-13.005	-12.566	-14.713	-13.095	-19.793	-16.348	-11.685	-14.137	-11.586	-10.221
0.80373	-1.1547	-3.2234	-2.3551	-2.0193	-4.4069	-0.48141	0.46344	-0.78243	-1.0571	1.7974	-2.7204	0.72372	-4.762	0.93548	-1.5653	0.28162	-3.35	0.83259	-0.74458	1.2462	-0.21694	-0.98932	1.5375	1.5569	4.3952	-1.0675	0.96674	1.9526	2.065	-1.0525	-1.374	1.4284	0.21079	2.0497	-1.8369	-1.0073	-1.8224	-0.033914	0.97623	-0.38669	-1.2965	1.6704	2.1741	-2.8996	1.8492	-0.1027	2.6162	-1.6605	1.0651
-10.642	-8.4039	-8.5114	-10.017	-5.0085	-7.8981	-10.663	-7.5774	-7.7978	-8.5295	-10.387	-11.419	-9.1203	-10.852	-9.7546	-9.2336	-12.198	-9.1855	-10.543	-12.948	-8.8934	-6.5713	-10.824	-9.1935	-9.2377	-12.013	-8.6939	-12.409	-6.4354	-8.8749	-10.121	-8.3019	-7.6243	-5.8392	-8.2021	-6.5241	-9.3853	-11.518	-7.2139	-7.0221	-9.7176	-9.4799	-9.4031	-8.761	-7.7067	-9.1515	-10.587	-12.354	-9.3537	-9.0494
-0.022067	0.13169	-0.28507	-5.5053	-1.695	-0.0246	-0.58914	1.0562	-0.48519	0.27628	-1.4927	-1.0021	-1.0188	-2.0901	-4.2238	-2.4429	-0.29513	-2.3923	-3.038	1.7724	-0.43324	-2.4749	-0.58218	-3.9869	-3.9004	0.56712	0.37196	-3.7139	-3.7116	-2.455	-2.525	0.040724	-0.26201	-0.51556	-2.439	-2.1832	-0.12896	-4.9294	-3.6964	-2.2951	-2.5697	0.2406	-0.25245	0.81744	-0.80559	-3.0708	0.53402	-2.5292	2.0365	-5.3278
-0.61255	-2.9636	0.31612	-2.3024	-0.96373	-0.28664	-3.0643	-2.3769	-0.34364	-1.7521	-0.20454	-0.65683	-3.5691	0.86062	0.21766	-1.1668	-0.67964	1.635	-1.7913	-5.5224	-3.3635	-1.4746	-2.3223	-0.89108	-0.93605	0.11532	0.031557	-4.2225	-1.11	-3.0658	3.2909	-1.6335	-2.4081	-1.2923	-2.1741	3.7228	-1.9253	-0.9285	-3.3219	-2.7746	-0.54743	0.094416	-0.68962	1.0311	-1.8865	-2.3316	-1.5948	0.28739	0.62549	-0.56761
-11.58	-9.89	-11.529	-8.1153	-12.389	-10.967	-7.4891	-12.701	-12.85	-10.233	-8.9389	-12.508	-13.398	-10.958	-10.782	-7.7947	-11.753	-12.725	-12.492	-8.7934	-11.807	-16.172	-12.04	-9.4491	-11.618	-12.175	-11.779	-9.3333	-10.301	-9.3732	-9.6622	-10.595	-15.517	-12.631	-8.591	-8.9954	-13.551	-10.35	-14.011	-10.115	-11.978	-13.034	-9.7022	-9.5837	-8.5879	-10.876	-8.0096	-13.597	-9.448	-14.29
0.42006	-1.7657	-2.0967	0.25934	-3.8368	-1.0618	-0.68493	0.77527	-2.5129	-4.2859	0.99147	-4.3658	1.0164	0.42583	1.8026	1.7878	-0.93414	-2.3332	0.74895	-2.5141	-4.4058	-1.7783	-3.0697	-4.3258	-1.1974	0.21914	-1.2421	-1.4924	-1.3797	-0.98326	-0.017124	-2.0787	-0.38927	-4.5175	-2.664	-1.6818	-2.8059	-2.413	0.31167	-1.7559	0.28472	-1.6889	-0.09029	-2.4161	-1.4271	-2.8213	-0.16877	-0.95153	1.0344	-0.16857
-1.4895	0.14472	-2.9279	-1.0559	-2.4532	2.2413	-1.188	-1.8227	-1.2544	0.064323	-0.44318	-1.7789	-2.5174	-1.6492	-0.96074	-0.72505	-1.1051	1.4488	-0.51311	-1.0183	1.8006	-0.52864	0.92697	-2.492	0.56192	1.3012	-1.1859	-0.89676	1.0803	-1.214	-1.1434	-0.76553	-3.6263	-1.2748	0.31061	-1.2077	-2.0782	-1.4336	-0.081659	0.68203	0.47249	-0.40052	0.75609	-0.65849	-1.2492	-0.14803	1.0641	-1.6576	1.5474	-0.70252
-4.961	-4.5177	-5.1404	-4.1278	-4.282	-4.755	-6.2616	-5.7835	-7.5423	-4.7238	-5.1116	-2.6611	-2.6279	-4.7422	-4.3853	-3.7516	-2.4818	-3.2179	-6.5508	-4.7127	-1.8793	-4.9716	-3.2804	-4.0435	-4.4311	-1.3461	-2.0837	0.52497	-3.6806	-2.2707	-2.9282	-6.025	-8.1954	-4.3186	-6.2347	-6.0038	-3.4359	-2.1613	-2.8683	-3.8929	-4.9558	-4.4673	-4.5451	-9.6101	-4.5182	-6.742	-5.7228	-4.5759	-4.5216	-3.5205
4.424	7.8976	5.2922	2.7296	6.2478	8.4222	6.5736	7.2367	5.3095	7.3648	6.7751	4.5688	5.4674	4.7889	5.4101	5.7201	5.9319	8.1495	1.1671	6.7763	8.8236	5.0652	7.8953	6.2571	2.0562	9.064	4.6695	5.2848	2.9867	3.8918	4.8099	3.876	4.5448	5.7055	7.9953	6.9823	1.6101	6.3495	2.4814	5.9592	5.385	6.3306	6.567	5.8129	2.5107	3.5742	7.9993	6.5297	6.0483	7.6669
-9.9422	-9.9423	-10.387	-8.6179	-8.7986	-10.936	-9.1633	-8.3552	-10.913	-10.49	-6.8113	-7.6208	-10.043	-7.9975	-4.541	-8.8943	-9.5925	-10.778	-8.7993	-6.4192	-9.2797	-10.363	-8.886	-8.2332	-7.3056	-10.994	-11.048	-8.1178	-9.7032	-10.638	-8.1407	-8.0127	-9.91	-10.545	-9.767	-9.0432	-8.8669	-9.7419	-8.5726	-8.2242	-8.2562	-11.588	-6.7464	-6.2567	-9.0355	-6.5434	-7.6919	-9.223	-9.2143	-10.309
-5.3501	-6.3261	-5.167	-4.4344	-7.8074	-3.2908	-4.606	-6.7046	-7.9707	-5.6893	-3.4033	-2.5251	-4.7833	-3.8289	-5.1367	-8.2428	-5.8452	-6.6824	-4.35	-7.9077	-3.2036	-5.3571	-3.8634	-0.47229	-3.8898	-1.6325	-3.871	-6.5108	-1.5445	-5.0294	-4.7155	-5.9847	-7.8157	-8.9986	-4.8619	-6.8308	-3.6615	-1.5742	-7.0248	-8.8144	-5.4924	-3.2399	-5.0598	-4.2152	-2.5473	-4.7825	-5.0377	-5.288	-3.7004	-5.7912
4.9167	6.6922	4.1757	3.1036	4.2247	2.8986	7.6395	6.2759	3.9351	6.751	1.594	3.7352	3.7305	5.8693	3.2531	1.9771	5.2885	5.6613	3.832	5.186	4.8991	7.5523	3.6927	4.268	2.7634	2.7607	6.2032	4.5091	4.9873	3.2815	3.4013	5.4344	1.0966	4.9551	3.6062	4.6934	3.9475	3.4728	5.7503	2.862	9.6565	4.4099	6.1994	3.7602	3.46	5.3121	3.6982	4.7597	5.6212	4.8359
-1.777	-4.7759	-1.6852	-5.3608	-1.8764	-1.6532	-2.0886	-2.2168	-5.3608	-1.2288	-1.7824	-0.97997	-1.4172	-2.7855	-0.036532	-2.148	-5.7857	-1.0135	0.67188	-3.3735	-1.9105	-6.3038	-0.71848	-3.0562	-6.4454	0.26176	-3.2405	-2.8549	-0.21251	-3.5106	-0.91195	-1.0858	0.76257	-1.9916	-2.2903	-1.6391	-1.6481	-4.7709	0.58699	-6.1078	-2.7696	-5.5169	-3.0516	-2.5604	-5.6903	-2.4188	-1.1149	-2.2088	-1.5526	-1.256
-9.3223	-7.3692	-9.6994	-10.622	-8.3836	-13.666	-13.403	-10.861	-13.745	-8.9205	-11.783	-11.941	-9.916	-9.1721	-8.1058	-7.9383	-10.712	-11.058	-14.941	-10.756	-11.201	-7.6386	-9.4686	-8.6791	-10.007	-10.486	-8.2803	-10.548	-9.7628	-12.357	-9.7962	-11.352	-10.528	-11.43	-13.02	-9.1584	-11.297	-10.049	-9.758	-11.283	-10.15	-8.8502	-14.907	-11.218	-11.043	-10.649	-11.081	-8.0318	-9.9298	-8.0419
8.3512	7.8288	6.2503	7.228	7.32	8.1989	7.3052	5.4241	7.527	8.3421	6.3291	9.6983	4.1315	7.2474	5.7283	4.9098	8.9587	7.3811	2.6637	8.7381	9.3113	7.3342	5.3203	6.0247	6.4556	6.7483	8.028	6.6945	9.1996	7.1958	7.3949	6.2719	6.2549	5.2093	9.0472	2.7814	4.0658	7.8404	6.1349	4.9572	4.571	3.7287	5.4893	11.618	5.9176	7.7253	6.0312	9.1455	7.3036	4.6
-2.8401	-4.4042	0.45358	-2.675	-3.815	-1.3137	-2.504	-3.6813	-8.2146	-1.7235	-2.4738	-4.4386	-4.5055	-4.9654	-3.1225	-2.5379	-2.3685	-3.7042	-2.5315	0.34482	-3.4058	-2.1814	-4.5857	0.49462	-4.2093	-3.6542	-0.67415	-3.7503	-2.2599	-1.8375	-3.2655	-5.5992	-2.3777	-0.55392	-2.0719	-3.5671	-1.1331	-3.1816	-0.72428	-5.5534	-2.5973	-3.6912	-4.2049	-5.1675	-0.39582	-5.4094	-4.5604	-3.7791	-3.3424	-3.6229
-7.0829	-5.2122	-6.7941	-6.6731	-9.0105	-8.5	-6.6485	-6.0199	-9.1081	-7.2444	-6.4783	-5.4502	-7.7151	-9.95	-6.9311	-4.9799	-7.9648	-4.7476	-7.7677	-3.3693	-4.3849	-4.8513	-6.9342	-6.0919	-9.1837	-4.0842	-2.6978	-5.3996	-5.8054	-5.4929	-7.9818	-6.1537	-7.2066	-5.6538	-9.9167	-5.8532	-6.4354	-6.2025	-5.6192	-7.0329	-7.0355	-9.2437	-7.4859	-9.8787	-6.3003	-7.9817	-4.683	-6.8795	-4.8905	-7.7559
-10.576	-9.5652	-8.1723	-5.0732	-10.88	-9.3075	-7.6885	-13.539	-9.283	-7.0426	-6.0332	-8.8118	-10.619	-7.2627	-10.257	-5.3749	-9.3871	-8.0846	-9.4785	-8.4024	-7.2852	-8.1626	-10.012	-11.19	-11.168	-8.3924	-7.9113	-6.8737	-7.8266	-9.1223	-12.272	-7.7822	-10.372	-9.3576	-11.724	-10.67	-8.1453	-9.2431	-8.7785	-7.3526	-7.0668	-8.0358	-5.6741	-8.8321	-11.088	-6.965	-9.6143	-10.286	-7.6129	-7.0231
-12.42	-9.0432	-11.692	-13.38	-12.412	-12.03	-13.847	-12.062	-14.696	-12.338	-11.938	-12.717	-11.611	-15.397	-11.856	-11.803	-16.433	-15.645	-13.06	-13.096	-11.062	-12.141	-13.425	-11.946	-12.665	-14.896	-15.036	-11.753	-12.137	-14.714	-11.916	-12.96	-13.867	-13.708	-11.47	-11.472	-14.448	-12.16	-11.123	-14.39	-11.726	-13.574	-12.561	-16.685	-12.556	-11.517	-11.797	-12.073	-12.602	-16.743
-22.981	-22.634	-20.035	-19.684	-20.696	-19.962	-21.77	-22.131	-19.314	-19.03	-21.671	-21.857	-18.571	-20.808	-23.139	-19.731	-20.355	-20.463	-21.117	-20.756	-20.475	-25.455	-17.621	-22.546	-21.795	-22.004	-21.055	-22.076	-19.696	-19.818	-21.632	-20.151	-20.163	-18.914	-18.085	-20.358	-22.62	-20.2	-21.19	-18.812	-20.307	-17.76	-22.728	-18.277	-21.553	-20.419	-17.552	-20.196	-21.789	-21.3
6.9086	6.643	7.1269	9.2005	4.0682	6.7541	9.0363	7.3885	8.2929	6.8933	8.9248	8.9558	7.1376	6.4116	6.4189	6.9934	8.6283	6.4759	5.9755	7.3739	5.5934	5.9973	7.4613	3.9317	6.0675	9.8933	9.1209	6.8817	3.5049	5.9408	2.9889	6.276	3.9367	4.9792	8.8833	10.851	9.0326	10.988	1.707	5.478	9.7064	4.6887	8.9054	7.0726	6.3478	5.9935	7.6249	8.8783	6.6524	6.705
-9.7564	-11.191	-9.9875	-10.936	-11.897	-9.5641	-11.778	-11.935	-10.923	-13.307	-11.413	-10.392	-11.187	-10.256	-9.3408	-8.4572	-9.7337	-13.009	-13.639	-11.223	-11.735	-13.176	-10.7	-11.296	-8.2085	-12.179	-15.032	-12.631	-12.555	-12.339	-11.557	-9.9474	-13.129	-11.424	-13.596	-9.4704	-11.408	-13.107	-12.993	-12.704	-10.139	-11.267	-13.29	-10.312	-13.722	-13.23	-11.182	-10.294	-14.402	-6.7433
-3.5855	-3.1136	-1.6829	-0.18692	-1.8338	-3.0837	1.7371	-1.9137	-1.0029	-3.512	0.24266	-6.8309	-3.7865	-2.253	-2.6777	0.48842	-0.58637	-2.7662	-2.0224	-1.7338	-1.8504	-1.8276	-2.1202	-0.50766	-2.3132	0.35803	0.88469	-2.1587	-4.0675	-2.408	-1.5302	2.7764	-2.8081	-3.6111	-1.4982	0.086582	1.5759	-0.68564	0.24239	-2.1411	-2.945	1.2978	-3.2936	-4.6469	-1.0385	0.20653	-1.0537	-4.034	-2.644	-1.5217
-0.43769	-1.6326	-0.87229	1.4632	3.4722	-1.1761	-0.63797	2.2729	0.66616	0.90631	-0.036196	-0.50766	1.1746	2.8165	1.9422	5.3242	2.3774	2.9317	1.5376	4.0584	3.2675	2.7267	-1.3768	1.4261	2.7641	2.907	2.5372	2.6278	0.76917	1.5548	1.813	0.6112	2.3128	4.4601	-0.75895	0.74136	2.7722	-0.69589	1.9549	3.6167	0.58916	1.0976	2.721	0.82369	0.41647	2.4599	-1.5303	0.58854	1.4781	0.6952
2.1286	-0.1282	2.7984	0.17649	-2.9591	-2.408	0.21274	-0.19883	1.4027	1.8806	0.17503	0.59711	1.5773	-0.069236	2.0094	2.7589	-0.88561	1.738	-1.8652	-0.56029	0.13107	1.2214	-0.016455	2.1868	-0.088102	0.39023	-3.3934	-1.4846	3.555	-1.51	-2.2038	2.3799	-0.25999	1.7074	-0.60212	1.6094	0.57679	0.66644	2.3822	0.12971	-1.1811	-0.80291	-0.32104	1.8664	0.71188	3.8812	-0.25605	1.3087	2.2771	-1.4497
8.6109	7.953	12.248	12.748	5.9268	10.101	10.072	8.5768	7.7167	6.4176	8.8024	6.5858	12.022	7.9106	8.3794	7.8133	11.024	11.151	10.046	7.9056	7.0874	7.6041	7.8469	8.9628	7.981	10.411	7.9393	7.6278	11.583	6.9437	10.334	8.6512	8.7977	7.032	9.7477	8.9589	12.818	11.59	9.9379	8.9753	8.8107	5.9464	10.856	9.8009	5.6933	9.5705	4.9358	10.379	8.8397	6.6053
-23.467	-24.516	-23.87	-23.357	-22.451	-21.038	-23.69	-21.866	-20.124	-21.28	-24.048	-22.824	-20.738	-19.832	-23.376	-24.669	-23.566	-21.841	-24.92	-22.532	-23.959	-23.214	-19.195	-20.926	-22.15	-22.08	-20.274	-18.727	-23.997	-23.728	-20.759	-22.015	-23.699	-22.948	-25.556	-24.164	-21.899	-19.477	-18.75	-23.978	-22.268	-23.367	-23.87	-19.181	-26.03	-21.091	-18.829	-19.319	-23.616	-22.203
-10.644	-10.043	-10.154	-7.0015	-12.078	-11.773	-7.9312	-11.891	-11.321	-11.096	-9.1349	-9.5425	-12.715	-11.85	-9.8766	-11.662	-10.902	-10.091	-11.885	-8.7778	-10.43	-9.6497	-10.712	-7.7122	-10.02	-10.524	-11.15	-10.783	-11.546	-9.2849	-9.7192	-8.5491	-11.592	-10.401	-11.237	-9.7458	-11.833	-8.8084	-11.006	-12.617	-10.59	-8.3156	-13.944	-8.0711	-9.6849	-11.097	-7.7999	-9.0573	-10.966	-10.187
-0.25733	0.07037	-0.95266	1.9179	1.6321	2.4104	3.294	0.53898	0.73091	-0.44858	-0.61157	3.3992	1.7874	0.88277	-0.87965	2.1017	-0.81057	-0.23517	2.6395	-2.2426	0.032616	1.0111	0.99835	0.53318	0.14265	2.5299	1.4593	-0.36311	-2.2925	-1.4245	-1.9579	7.8243	1.9566	-0.62544	0.63812	-1.1234	0.75818	1.4588	-1.0715	2.4288	-1.8332	0.92592	2.0352	1.2726	0.2064	1.0572	4.7341	-0.6905	-0.12578	0.64236
-15.581	-12.286	-10.974	-10.905	-11.263	-14.55	-11.317	-14.172	-11.547	-8.0303	-11.043	-14.314	-14.613	-12.88	-15.496	-12.457	-14.069	-11.284	-11.862	-15.209	-13.062	-12.261	-14.085	-11.961	-13.394	-11.431	-12.257	-13.248	-12.689	-10.062	-12.323	-11.172	-13.866	-13.704	-12.532	-12.287	-11.621	-13.501	-11.144	-8.8319	-10.223	-15.451	-17.654	-13.19	-12.398	-16.093	-14.526	-11.236	-15.643	-17.322
-3.0535	0.15168	-3.4527	-4.8785	-5.3507	-4.511	-4.8872	-1.3054	-2.5949	-1.9372	-4.7089	-3.221	-0.27218	-4.6967	-1.1233	-4.2114	-0.70794	-2.0334	-2.7431	-2.3387	-4.1415	-3.6064	-2.6643	-4.3427	-4.7997	-6.2541	-4.1575	-6.4796	-0.71762	-4.6398	-3.0445	-1.7512	-0.63513	-6.3519	-2.2607	-4.7138	-1.3075	-0.85095	-3.8839	0.2335	-4.5678	-3.4418	0.70745	-1.8916	-5.6111	-4.4407	-2.5198	-5.4615	-2.5641	-1.6876
3.7592	6.4881	4.0079	5.2146	4.31	6.3413	5.9208	5.5319	4.5215	5.182	4.777	3.187	5.0074	2.5298	5.1789	5.4049	4.2405	2.0865	6.4958	3.9169	6.2522	5.6333	5.4929	2.5152	7.8604	3.5487	7.3511	8.6639	0.77898	4.2873	4.0277	5.0825	4.8318	8.9162	2.7379	2.6243	7.596	7.2033	3.7722	7.0565	6.3169	5.3025	7.6511	7.4224	5.7023	2.0756	6.9888	3.1578	4.7643	5.2047
-8.7883	-7.3926	-8.0342	-6.8454	-9.9628	-8.8951	-7.8632	-10.59	-10.209	-10.618	-9.2988	-9.1566	-10.231	-11.16	-9.8289	-11.477	-8.0657	-9.6188	-9.1382	-9.9237	-9.8958	-10.483	-8.7546	-7.6252	-10.857	-8.529	-11.866	-6.3343	-10.722	-10.335	-11.915	-7.0545	-4.909	-10.462	-6.1294	-6.6467	-10.404	-9.033	-8.846	-6.7797	-8.2494	-9.3036	-11.054	-8.4604	-7.7029	-11.915	-6.4304	-9.3503	-6.7065	-7.9582
-2.7683	-1.4442	-6.6163	-0.87532	-1.3363	-6.1077	-4.538	-2.4151	-3.1241	-3.4328	-2.1926	-1.6972	-1.2862	-2.8829	-4.039	-5.6465	0.98782	-2.1393	-1.2596	-3.696	-4.1069	-1.782	-4.9919	-2.6003	-5.032	-2.8103	-2.3691	-3.4719	-1.9399	-5.1439	-6.463	-6.9593	-1.5114	-2.6832	-0.82818	-4.8687	-4.5608	-3.4133	-3.4155	-3.646	-5.9793	-4.9207	-2.3873	-5.747	-0.59913	-5.1467	-2.9755	-2.098	-3.046	-5.252
-4.1331	-2.8274	-6.172	-3.6197	-4.5549	-4.9292	-1.5173	-1.5489	-4.0764	-2.3275	-2.7101	-3.404	-2.8162	-7.3455	-3.8074	-4.428	-0.94112	-5.5306	-0.35149	-2.9741	-4.3604	0.54593	-5.5113	-0.93178	-1.9152	-3.8361	-3.6225	-1.3486	-4.272	-4.0321	-5.615	-2.671	-2.5824	-6.159	-2.3662	-4.5316	-1.3307	-4.7791	-5.7147	-5.3537	-2.2545	-4.3863	-3.4966	-6.1445	-5.6779	-5.5699	-6.6925	-2.0176	-2.2548	-4.9475
-1.9065	1.3149	-4.1266	-2.4967	-1.1572	-6.4762	-6.5434	-3.8908	0.30071	-2.5911	-1.9818	-3.8899	-4.6466	-3.3354	-6.9797	-5.4214	-2.4532	-0.99465	-3.9771	-4.5544	-4.2549	-1.0097	0.87247	-5.2838	-0.62353	-1.6388	-2.5501	-3.6796	-0.69802	-2.9309	-4.713	-0.28609	-1.4682	-3.8339	-2.5435	-4.8576	-5.4906	-0.60384	-2.2111	-1.6881	-2.0064	-1.5745	-2.452	-1.4827	-3.28	-3.4227	-4.9508	1.5159	-2.5224	-2.8212
-7.492	-2.878	-1.5301	-3.4995	-3.7508	-2.9177	1.2564	-1.9992	-1.5225	-4.0163	-1.1168	-2.6412	-2.5387	-4.5028	-2.5637	-3.2648	-1.2317	-1.6566	-1.0472	-7.5634	-4.6037	-2.3955	-1.3646	-1.0519	-4.3152	-2.7081	-2.162	-2.7844	-5.8084	-1.6949	-0.37537	-2.2245	-3.0682	0.091732	-2.6831	-1.487	-0.71499	-1.0828	-1.7182	-4.0278	-3.2247	-2.3538	-3.8778	-4.2251	-1.999	-0.40211	-2.7435	-3.7477	-3.9928	-2.5526
5.283	3.3283	5.8623	-0.071533	7.3042	6.0392	5.4019	4.8566	6.6444	4.9959	3.1207	1.9081	6.1485	6.282	5.9291	5.2782	3.8305	6.9628	4.153	4.7489	6.6308	3.3941	3.2375	2.592	2.5524	4.0774	4.1179	5.2035	4.7804	2.9405	2.0323	1.9839	3.6076	3.9662	3.5778	4.1341	4.9339	5.4146	2.1927	3.2702	5.027	4.7716	6.4646	2.8063	2.291	6.3797	3.1623	5.2564	6.0563	5.4227
5.084	7.1875	3.3476	8.2823	7.4136	3.7876	4.8065	8.2133	4.8519	6.0923	6.3305	6.8941	5.6055	5.5222	5.3063	5.4359	5.7025	2.4843	7.2357	5.6405	2.5948	5.4372	8.398	6.3176	5.8922	3.5298	6.1743	6.0047	8.2328	4.9745	4.1432	4.905	5.2676	4.9993	6.7331	7.9193	5.0741	9.9198	6.1065	4.3061	4.7614	4.0938	4.055	5.3708	6.0505	4.0213	3.963	8.7199	6.8301	5.9504
3.3018	8.1416	7.3967	6.8272	5.936	3.8409	9.4065	10.056	10.615	5.5269	5.4152	7.3407	6.4742	4.9359	8.3779	8.8483	7.5705	8.0174	4.6756	8.2209	9.0313	9.0634	9.5621	7.861	9.1178	7.5916	7.0709	11.264	9.9953	7.5142	10.436	7.6475	7.1367	7.195	7.4092	7.4247	6.9369	9.8773	6.209	9.9916	9.6192	9.6345	5.1751	6.9592	11.382	8.7636	6.5612	8.4258	7.2211	8.0391
-17.869	-13.815	-13.434	-12.605	-11.944	-14.95	-13.773	-9.0383	-7.6377	-14.684	-13.298	-12.466	-13.092	-12.696	-14.408	-12.555	-12.852	-13.329	-14.607	-10.554	-12.949	-15.329	-9.4371	-12.437	-14.492	-15.454	-10.524	-15.318	-12.628	-13.118	-10.171	-15.211	-14.399	-14.57	-14.627	-14.339	-18.329	-13.395	-15.56	-10.505	-13.075	-9.1467	-11.595	-12.931	-9.3663	-13.013	-14.745	-13.575	-11.012	-15.468
-1.1964	-3.1691	0.57145	-3.8841	-1.6701	-1.0379	-3.3463	-3.1028	-1.4174	-3.5918	-2.4933	-3.5362	-4.6026	-4.4108	-4.1418	-2.9158	-3.0868	-1.139	1.346	-4.4914	-0.20671	-3.2336	-3.0894	-1.7847	-2.1087	-2.7499	-3.4012	0.56915	-6.6561	-4.1416	-4.1594	-2.2186	-2.5317	-3.7693	-2.1299	-1.9227	-3.2345	-0.83564	-1.2519	-3.8641	-3.2892	-3.9951	-3.4857	-3.4226	-0.44074	-4.299	-1.0512	-2.8669	-2.0449	-2.4991
1.7037	1.3293	-2.1504	-2.5549	-0.43829	-1.2923	1.8031	-0.67699	-1.3103	-1.9035	-2.5163	0.86426	-2.2269	-2.6419	0.50207	-0.41971	-2.6278	-5.275	-1.8963	0.14899	-1.3559	-2.4664	-2.0921	0.12283	-1.9656	-2.0424	-1.5923	-1.8967	-1.7465	2.2675	-1.7293	-1.1341	-3.6505	-0.80808	-3.1819	-1.3134	-0.56093	-5.0646	2.3697	-4.148	-0.6038	2.153	-6.2282	-2.8002	1.4748	0.93359	-2.612	-2.494	-1.8187	-1.3796
-2.3167	-0.024668	0.068035	-2.41	-0.59927	-1.2706	-1.2237	-3.443	-5.1369	-1.8691	0.67666	-3.4852	-2.2771	-1.5971	-2.5494	-1.7847	1.2619	-0.33532	-1.3144	-0.66298	-1.2351	-0.26279	-2.0434	-2.2277	0.030377	-1.1669	-2.5736	-1.4243	-1.8263	-1.3421	-4.623	-0.49363	-2.0814	-2.047	-2.9527	-0.83122	2.8783	-2.6803	-3.9245	-3.0034	-4.2777	-3.4803	-2.8457	0.61448	0.38113	-4.058	0.4372	-2.6141	1.1327	-1.6224
11.08	8.7129	8.125	10.211	9.1067	7.8054	6.9002	8.3164	8.4312	9.5021	9.1293	7.5801	6.051	7.6236	5.1384	11.053	8.4362	8.1118	9.3874	10.561	6.8819	6.0141	9.9215	7.2045	5.2466	11.475	10.058	7.6429	10.111	9.9597	8.4043	8.3783	9.1469	13.513	6.4861	12.543	8.5477	10.641	8.1155	6.4488	5.1142	6.4217	8.9279	9.2772	9.8812	10.415	8.8591	8.0112	10.022	7.7526
-1.449	-1.0352	-2.4224	-1.1263	-0.89981	-1.09	0.5069	-1.6211	-3.0705	-3.6519	-3.2324	-2.4676	-0.12269	-2.372	-1.0038	-0.16052	-1.1835	-1.7666	0.60757	3.5513	-0.74556	-1.1672	-3.6816	-2.1838	1.7786	2.1209	-2.5061	-1.3389	-2.1405	-2.8237	-2.0896	-1.726	0.68318	-2.7648	-1.3098	0.81101	-1.1452	2.295	-1.9557	1.1618	-1.7494	-1.2683	-1.2891	2.1491	-1.3487	-1.514	0.20894	-0.45679	-3.4363	-2.1059
-6.4431	-1.2708	-4.2096	-4.7337	-2.8063	-5.4673	-4.7323	-6.9576	-3.173	-4.0935	-5.2727	-1.6786	-5.197	-5.6446	-5.5272	-5.9526	-6.7483	-4.8648	-3.9088	-0.26728	-2.6147	-6.7772	-5.6691	-4.2163	-5.7908	-6.4451	-7.3396	-4.2354	-0.6357	-6.844	-2.4332	-4.9561	-4.6732	-6.2782	-3.2141	-2.6117	-3.5906	-6.9713	-1.7968	-1.9193	-6.199	-6.5727	-2.1054	-8.2522	-4.9006	-6.1857	-1.8282	-1.9524	-2.8824	-2.7929
6.4746	2.5099	9.1981	6.1893	3.6678	7.5713	4.9355	6.9898	4.9153	4.814	5.7574	3.2116	5.0989	8.3533	5.8289	3.1118	6.3403	3.4857	8.5528	5.1075	7.5017	5.4612	5.0669	6.8406	8.4288	6.7673	8.0054	4.8658	5.9026	7.8145	6.6963	5.3098	5.7612	6.5421	6.6134	7.2738	6.2255	6.1369	7.5052	2.0178	6.937	5.7578	7.2188	4.9835	4.6831	5.4367	8.621	1.7969	8.1045	4.7275
-11.245	-12.785	-15.568	-17.218	-18.042	-16.758	-14.636	-17.002	-15.814	-13.588	-16.005	-14.023	-14.026	-15.738	-12.81	-19.291	-13.375	-12.675	-14.816	-12.432	-13.943	-11.924	-16.435	-12.734	-15.442	-13.91	-10.866	-15.259	-13.202	-13.459	-15.038	-13.64	-14.906	-14.05	-14.806	-13.759	-15.689	-12.039	-15.371	-18.024	-12.978	-16.415	-17.556	-12.665	-18.63	-16.681	-12.751	-15.797	-15.772	-17.55
1.2633	0.16594	2.8946	3.8993	-1.3104	3.4578	1.9541	4.058	-2.172	-0.80372	2.7851	0.28374	1.1848	0.048643	2.0457	2.6377	1.9542	2.1549	-1.3094	-0.66396	0.62805	-0.45727	-0.056206	4.465	-0.91391	-0.38355	1.6543	0.040604	3.716	1.0372	1.2214	-0.77201	0.4859	2.3941	0.62034	2.0477	0.9934	-0.006631	0.96208	3.6355	2.5919	-1.1668	3.1037	1.1286	6.6427	-1.2417	4.4525	0.38614	3.122	0.35409
-11.195	-11.217	-8.2494	-14.41	-6.8323	-9.4554	-6.5534	-7.3866	-8.1975	-9.4281	-10.892	-8.0202	-11.981	-5.6687	-6.6288	-11.036	-10.882	-10.442	-6.8409	-8.6116	-10.588	-11.239	-10.943	-9.1556	-11.421	-6.1878	-4.5692	-10.003	-7.7517	-9.1461	-10.727	-8.2923	-6.3209	-12.155	-5.6119	-13.702	-9.6126	-10.489	-8.4642	-12.562	-12.783	-10.196	-12.041	-12.511	-10.102	-6.7294	-9.4085	-12.181	-10.4	-7.5474
-0.64305	-2.496	1.7953	-2.2682	-0.90845	-2.2053	-2.5841	-2.0899	-3.7384	-3.4263	1.1075	1.4827	-2.6555	0.73001	-2.2748	-0.71494	1.9675	1.0673	-1.659	-0.13116	2.8204	-0.70979	-2.4199	0.7635	-0.29661	-5.2785	-2.2464	-0.41375	0.11582	-1.5785	-2.7238	-3.0606	-4.4612	-1.6396	-0.18942	0.57432	-4.399	-1.8612	1.4302	-3.5068	1.3816	-4.7776	-1.633	0.2509	0.57249	-0.45365	-1.521	-0.64135	0.74416	-4.2313
-8.7682	-11.431	-10.012	-12.423	-9.0469	-13.099	-8.8501	-10.096	-8.2667	-11.358	-9.1999	-10.041	-11.536	-10.158	-14.096	-13.523	-11.117	-8.3891	-11.174	-12.457	-10.748	-10.904	-10.577	-11.925	-12.722	-11.249	-10.599	-8.2601	-11.379	-15.118	-10.241	-10.715	-11.098	-10.099	-9.4884	-10.236	-10.666	-10.931	-8.9007	-9.0184	-12.703	-10.424	-13.222	-11.212	-9.3238	-12.207	-9.4019	-9.6525	-13.395	-9.9069
-14.4	-12.429	-13.43	-12.109	-14.373	-12.029	-16.024	-16.172	-14.231	-12.54	-12.579	-13.998	-15.472	-14.81	-16.993	-14.909	-12.497	-9.5843	-17.202	-14.128	-15.575	-13.011	-15.084	-15.945	-17.383	-13.296	-15.345	-14.134	-13.642	-11.056	-19.117	-13.849	-13.474	-16.687	-14.788	-16.846	-16.135	-16.858	-14.487	-12.417	-13.574	-13.725	-14.192	-14.114	-17.953	-13.938	-13.13	-15.698	-15.397	-13.693
-0.013312	0.35829	-1.1304	-0.19595	3.2168	-1.7299	1.8876	-0.3132	-0.62205	0.098493	-2.4519	-2.3467	-0.61744	0.1158	-1.6001	-1.6973	0.74503	0.086174	2.6696	0.39491	-0.077421	0.85263	-0.47163	-2.9441	2.1945	1.7523	-1.5291	-0.96881	-0.25854	-0.39535	-0.32281	0.044691	-1.1854	-0.61112	0.48481	-3.172	-1.3391	-0.57862	1.4855	0.6349	0.91071	-1.2128	2.3044	-2.2144	0.5118	-1.7819	-1.2071	1.6239	1.559	-0.62306
-15.486	-14.673	-14.559	-17.33	-15.511	-14.912	-15.382	-16.486	-13.255	-13.813	-12.924	-14.78	-19.47	-14.397	-16.294	-15.25	-17.047	-13.167	-14.614	-17.216	-16.79	-13.024	-14.268	-17.567	-11.526	-17.42	-12.864	-13.958	-11.887	-14.645	-15.318	-15.111	-13.664	-15.059	-15.724	-12.368	-13.444	-14.317	-15.29	-15.359	-16.59	-15.919	-11.161	-15.098	-12.534	-15.179	-16.441	-12.81	-15.388	-11.736
-1.5114	-1.6957	-2.9533	-2.178	1.97	-1.0701	-2.1442	-2.5494	-2.6336	-0.61528	-2.9271	-2.2717	-3.3629	-2.4589	-1.1998	-1.8419	-3.7395	0.53796	-1.4694	-0.96675	-0.72818	-0.57975	1.7813	-1.7798	-2.5267	-0.93717	-4.1368	-0.67119	-0.3859	0.52906	0.99554	-0.30005	-3.1645	1.6992	-1.9931	-0.46752	-1.4014	-0.99119	0.17709	0.16212	-3.0933	-0.22491	0.47203	-3.6372	0.045881	-1.1679	0.52098	-0.33666	2.4365	-2.117
-5.8536	-2.2885	-1.8853	0.98128	-1.0521	1.6209	-2.0425	-4.0106	-1.1594	-0.70201	-2.4981	-0.59609	-0.64056	-1.9691	-0.89275	-0.0038279	-1.217	-2.2547	-0.54321	-1.3931	-1.775	-0.94018	-1.2682	-2.719	-2.6932	2.0484	-5.394	-0.22672	0.19741	0.90339	-4.0163	-3.8334	1.4491	-1.8196	-3.3716	0.40992	2.6029	-4.2734	0.4643	1.1397	-0.44551	0.98723	-0.95327	-3.2744	-1.1249	1.2256	-4.5912	-0.98904	-2.4871	0.1667
-1.0419	-3.561	0.065728	-1.2239	-0.72192	-3.4618	-2.5805	-3.1645	-2.5457	-2.4106	-6.1776	-3.82	-1.961	-0.39329	-4.9503	-3.0472	-2.0845	-4.8296	-2.3424	-4.3437	-2.1225	-2.3025	-2.0799	-2.762	0.37816	-3.4819	-3.931	-0.68843	-3.5035	-2.9655	-0.79157	-2.8595	0.69046	-4.2327	-3.8989	-2.4199	-0.75797	-6.2528	-1.7407	-2.2095	-1.7466	-1.6404	-2.4753	-6.1195	-1.8793	-0.98246	-0.037655	-2.6928	-1.635	-0.69641
0.12139	1.3177	0.82112	3.3771	1.0222	-1.0297	-0.6003	-1.3664	2.9168	-3.0881	1.7987	-1.3031	-0.44929	-1.0237	-0.033526	3.0409	-0.082545	-1.6855	-0.011503	1.6903	0.28881	-0.39951	-2.5477	1.2252	1.7313	0.64461	-0.72428	-0.17217	2.4943	0.83019	1.501	-1.0291	1.9886	3.4467	-0.72084	1.4694	0.91619	1.9398	0.75856	-3.4787	-0.13509	0.27218	-0.60877	1.4559	0.32102	-3.3251	-1.098	1.839	-0.051702	-0.57319
1.5394	1.492	4.9881	1.7097	4.4997	1.6715	1.4467	0.79218	5.0749	2.5013	1.4077	4.6147	6.2908	4.8719	2.4656	4.0483	1.3839	4.7153	4.3808	2.1703	4.3515	3.6622	4.2642	1.2675	6.2217	-1.2413	-0.44188	5.1289	1.7999	4.1464	5.4927	3.7642	-0.24659	3.057	3.6699	3.7369	3.1894	3.2274	4.3297	1.4224	1.3442	3.8774	4.3571	3.587	2.0212	3.6161	3.7376	4.5366	3.8499	0.25138
0.26798	0.95691	0.1211	-3.2123	1.6923	-2.1933	-0.82759	2.2285	2.5956	-1.0128	0.33695	1.5485	3.0502	-1.1633	0.69916	2.4321	2.3993	-1.1438	-1.5883	-0.87833	0.37047	1.0656	-0.31066	1.8837	1.8451	-3.0666	0.40127	1.4424	-2.1311	0.37288	1.2446	1.6894	-1.589	0.85206	-0.94578	-0.83068	2.2707	0.81642	2.0135	-0.34321	1.5595	3.1976	-1.0315	-1.3131	-0.45858	3.8641	2.3199	0.50282	-3.5795	-1.5222
-14.685	-13.288	-14.576	-11.619	-11.685	-12.276	-17.14	-14.602	-15.343	-12.78	-14.93	-12.211	-15.988	-17.965	-15.013	-15.964	-14.242	-13.104	-12.485	-14.992	-15.626	-16.151	-15.161	-15.337	-14.295	-15.495	-15.248	-13.759	-15.066	-15.072	-14.767	-14.892	-16.455	-12.463	-16.044	-14.741	-8.2146	-13.935	-14.91	-10.916	-15.41	-10.364	-15.505	-14.239	-13.79	-14.367	-11.34	-12.516	-14.725	-15.234
-5.2797	-7.1912	-4.4305	-3.6881	-4.0315	-5.9537	-5.6986	-4.8291	-4.485	-4.3039	-8.8557	-7.5682	-6.9176	-3.3185	-5.2925	-5.0281	-8.1404	-6.9112	-7.1306	-6.2786	-5.9088	-5.997	-7.4482	-7.3458	-6.0681	-8.5438	-6.5719	-8.0387	-2.1414	-5.3538	-6.6676	-7.9434	-3.5226	-4.4973	-6.1091	-9.734	-6.0608	-9.5917	-6.9405	-6.933	-7.5147	-6.3946	-3.6612	-7.1017	-6.2548	-6.6791	-5.9832	-4.4931	-8.8366	-5.0164
4.8961	4.6309	4.9655	5.0887	9.0805	8.8669	6.5755	4.7423	5.2634	11.613	8.5862	7.7389	6.229	5.9707	8.6768	6.1361	10.938	8.7428	6.9305	3.6367	9.8548	6.3642	4.7692	6.1355	4.7932	5.1533	5.5363	5.7422	8.3865	7.4613	9.4029	6.764	6.0458	7.1462	7.4378	3.787	6.1159	3.0815	5.5007	9.8633	3.1753	5.3758	6.1606	7.0014	4.6489	4.5346	10.232	6.9576	7.3868	8.1596
-2.3821	-5.1612	-1.4216	-0.75543	-0.35127	1.0871	-1.1477	-2.4812	-2.303	-2.3726	-3.0359	-0.69771	-4.9049	-0.62437	1.5119	-4.0286	-0.10035	0.2642	-2.7112	-2.0909	-1.8227	-0.37062	-1.9905	-0.022358	0.35047	-1.8664	-3.3498	0.38122	-0.20509	-3.0451	-1.0194	-1.1977	-2.614	0.63849	1.1623	0.88217	0.10125	0.49764	-3.8818	-1.1226	-4.6144	-3.4682	-1.2114	-2.275	1.6912	1.3191	0.20314	-0.10834	-1.4304	-0.42749
-2.6009	-0.82761	0.83704	-0.89271	-0.15178	-0.80812	-1.1508	-0.89853	-1.6625	0.11794	-1.1106	0.74092	-0.29649	2.6011	3.6804	0.0048668	-0.72782	0.74338	1.2184	4.166	-2.8651	5.5846	-1.1075	-1.5613	3.2849	-0.55131	1.1293	-1.0944	0.041089	0.17237	0.71691	-0.35809	0.94138	-1.3765	-0.87429	-1.3386	0.50819	-0.24926	-0.32814	-1.7853	1.2409	2.9063	1.0991	0.25246	0.19826	0.91328	-0.14915	0.025113	0.97089	0.78381
9.2466	7.1181	5.1169	4.5195	6.0801	5.0781	8.5307	7.6263	9.2792	9.1979	6.463	6.9862	5.9377	4.6585	4.4511	6.8166	7.4244	7.9211	7.6338	1.9376	4.8737	7.2329	5.6782	7.7884	6.4892	9.815	6.7356	5.9037	7.1335	7.1334	8.024	6.2516	5.841	7.8339	9.3247	7.1522	4.8153	7.8106	4.853	6.6498	8.698	7.3713	5.3551	6.1387	5.5069	7.0722	8.8378	8.1286	5.1616	6.8504
-10.933	-11.821	-12.716	-10.834	-14.768	-10.227	-12.669	-9.3737	-8.8213	-10.317	-13.661	-8.6296	-9.5702	-11.349	-13.805	-12.127	-8.9619	-13.235	-13.72	-8.9257	-13.507	-11.761	-9.718	-8.1625	-14.859	-15.876	-13.924	-11.667	-11.924	-7.483	-11.654	-14.425	-9.8183	-13.682	-11.506	-10.591	-13.231	-9.7858	-10.73	-11.11	-11.714	-11.544	-13.768	-11.446	-10.934	-10.984	-12.288	-11.923	-11.648	-11.012
8.9289	9.6123	6.7754	8.2478	7.0734	9.5149	10.354	10.045	12.357	10.195	10.401	7.7807	6.6031	9.8208	8.8338	12.189	7.0823	8.911	10.513	9.9831	11.78	9.7801	8.1151	10.428	10.411	10.804	7.5753	9.8106	11.856	6.767	10.297	9.6285	6.4993	11.137	11.43	7.4344	6.4814	9.0925	7.0015	8.5359	9.3636	7.3555	7.9933	9.7785	11.841	9.1752	11.351	9.0921	11.386	10.041
-16.282	-13.559	-14.979	-12.991	-14.599	-12.022	-15.552	-16.265	-15.897	-14.027	-10.392	-16.006	-16.11	-17.677	-15.485	-12.51	-15.112	-13.591	-13.948	-17.508	-13.912	-13.388	-11.918	-13.796	-13.004	-13.416	-15.248	-15.356	-16.353	-13.769	-17.437	-15.536	-14.639	-9.8228	-14.817	-15.055	-14.747	-15.193	-12.246	-16.671	-12.948	-11.24	-13.005	-12.615	-12.615	-14.5	-17.773	-14.132	-13.317	-14.192
-14.798	-13.089	-11.237	-13.916	-12.083	-14.349	-12.195	-14.886	-13.12	-15.132	-14.639	-12.472	-11.558	-16.538	-13.849	-13.216	-11.299	-12.678	-14.718	-11.205	-13.297	-12.986	-9.4111	-14.076	-18.379	-13.688	-12.881	-15.633	-12.527	-14.259	-14.606	-13.937	-15.344	-15.654	-12.36	-11.233	-14.312	-12.284	-14.222	-10.388	-13.622	-13.54	-12.557	-14.726	-12.945	-15.737	-13.172	-12.047	-11.299	-11.35
-21.389	-23.402	-23.469	-21.924	-23.232	-22.277	-21.291	-21.624	-25.512	-23.712	-23.089	-18.496	-21.804	-21.208	-21.472	-19.135	-22.777	-21.572	-22.273	-18.738	-23.122	-24.059	-21.977	-21.203	-22.13	-20.896	-18.51	-24.504	-22.531	-22.146	-19.711	-20.607	-21.939	-21.352	-20.821	-23.297	-22.41	-19.38	-21.819	-23.267	-22.627	-21.667	-24.296	-22.089	-24.154	-23.416	-22.158	-21.941	-20.464	-20.423
-20.864	-19.915	-21.39	-22.942	-18.494	-22.186	-22.421	-26.567	-24.189	-22.772	-22.008	-21.816	-22.669	-22.519	-23.033	-25.531	-21.469	-21.661	-24.992	-20.16	-20.815	-26.432	-23.211	-24.532	-18.351	-23.189	-22.293	-18.956	-23.068	-20.78	-22.239	-24.161	-18.034	-21.387	-20.953	-23.843	-19.114	-24.195	-18.104	-19.672	-18.8	-20.428	-23.795	-22.752	-19.192	-23.353	-22.595	-22.666	-24.015	-20.659
-4.3872	-6.83	-4.5667	-5.2357	-2.2931	-7.4367	-3.8588	-7.6515	-6.218	-4.9606	-6.7289	-4.8242	-3.3372	-2.0752	-5.5378	-5.4673	-6.0645	-6.8141	-2.8826	-8.3868	-7.2147	-6.4774	-4.7819	-4.8278	-5.4646	-7.1659	-7.5933	-4.2283	-4.8053	-2.4812	-6.5397	-8.049	-5.5611	-6.317	-6.383	-6.6052	-8.0173	-4.9123	-5.2651	-9.1892	-6.0696	-5.9816	-7.4172	-9.0492	-5.5822	-6.3329	-5.4045	-7.7723	-6.0251	-4.6712
4.9512	2.6195	6.1634	2.8617	7.168	6.3809	5.3964	3.6628	4.2827	1.6944	7.4766	5.1964	5.4607	7.0167	6.2891	4.8353	2.4898	4.7156	4.1117	4.1224	3.3154	5.6155	6.0256	3.97	6.5041	5.7317	3.9336	6.1979	5.2157	6.84	3.1533	5.011	4.2796	2.5885	6.1458	4.6516	3.9944	5.5383	1.7204	5.5448	2.9463	5.0146	3.5298	6.2884	8.0295	4.3374	2.0759	4.2219	4.3726	4.0502
-2.3659	-2.0371	-1.0821	-1.8295	-0.95778	1.7778	-1.6536	1.281	-3.0764	-1.1792	1.5359	-0.0059723	-1.1837	-3.7625	0.24329	0.67331	1.0478	2.1737	1.8234	-4.9074	-0.44085	-1.2331	-1.083	-0.28742	0.36493	-0.36302	2.2209	-1.8009	-0.74437	4.2387	2.5332	-4.4318	1.1799	1.8165	-1.4522	0.072216	-2.9729	1.131	0.55958	-2.1489	0.68307	2.0892	0.12756	1.9842	0.23733	0.18749	-2.147	0.76343	2.3447	2.2319
-9.58	-6.2825	-11.477	-10.993	-8.9256	-10.803	-5.5081	-11.237	-10.929	-9.5537	-8.3519	-11.02	-7.9127	-11.345	-7.5116	-7.4373	-6.7691	-9.8449	-10.033	-9.1177	-8.9849	-8.3477	-9.4248	-9.4333	-8.4794	-10.652	-8.3668	-6.664	-10.347	-10.438	-8.6333	-10.315	-9.9365	-9.4563	-9.3918	-10.238	-6.0886	-8.2591	-8.8121	-11.801	-7.7187	-11.489	-9.1045	-9.9666	-8.2803	-9.7556	-7.0292	-11.407	-6.0681	-8.1314
3.4558	7.3758	3.1543	5.8928	5.4763	2.7347	6.0542	5.131	4.367	6.1029	0.99332	4.7961	2.7808	7.2797	3.4717	3.895	5.8381	5.8326	6.6501	4.6961	6.9244	7.401	4.6462	2.7001	3.8504	3.247	6.1914	4.8066	3.1402	1.5715	2.3769	4.3328	3.5646	7.2901	5.6403	5.5049	4.5061	5.3166	4.6415	2.1601	2.1258	2.8555	7.6472	2.786	4.6786	6.0166	5.116	2.0466	5.9334	-0.41007
-1.5032	-1.3108	0.50288	-4.4573	-4.7157	-4.5411	-1.417	-5.4426	-0.80498	-3.9132	-2.531	-2.3516	-0.8882	-5.4746	-4.3988	-4.632	-1.0015	0.33035	-3.078	-3.3946	-1.4655	0.62144	-3.4132	-2.9034	-1.8082	-0.56456	-3.4148	-3.1994	-2.2122	-3.0031	-1.3417	-3.1792	-4.9898	1.3407	-3.9652	-1.5722	1.2612	-2.6748	-2.7399	-4.1162	-2.7642	-4.1696	-2.3021	-2.1076	-1.1785	-2.5473	-3.8299	-4.7746	-3.2741	-1.4852
5.021	6.7277	4.1076	4.4413	5.3535	8.1253	6.3145	8.6218	3.1535	6.0503	5.7317	6.8207	5.2965	4.399	4.7717	5.7862	6.3823	1.3014	8.3826	4.9078	5.4627	3.8091	5.7965	3.1387	3.6954	5.3726	5.6307	4.1438	4.9942	4.9775	3.1341	6.4971	5.4218	2.9238	-1.2124	5.6977	7.0982	3.9611	4.7296	6.5253	4.047	5.4403	3.4581	2.998	4.4914	6.0578	3.506	2.7715	5.1671	1.7858
8.094	5.4276	3.4487	2.2078	3.2689	2.0552	7.0842	4.5989	7.2576	3.3896	3.1415	2.5878	6.0109	3.7541	3.2535	5.5877	5.1873	7.7529	3.0018	0.81336	4.5133	2.2487	3.2721	4.4609	1.4827	7.0431	4.3599	7.2063	3.6582	5.5076	6.2806	6.8732	5.6458	3.9442	4.8069	1.9994	3.8294	3.2055	4.6892	4.2956	5.4921	6.569	5.0854	4.5659	6.0377	7.1654	3.1774	7.0123	4.9126	3.6919
-13.611	-14.824	-12.695	-12.621	-14.077	-17.569	-13.582	-10.658	-12.536	-12.712	-11.792	-10.965	-10.148	-11.858	-12.408	-18.175	-13.453	-12.143	-15.173	-12.869	-11.1	-16.583	-9.1024	-12.837	-14.758	-12.302	-11.244	-11.968	-13.578	-11.268	-12.429	-14.766	-13.561	-11.791	-12.447	-15.071	-13.048	-13.843	-13.175	-13.511	-14.076	-11.115	-10.753	-12.247	-11.055	-12.691	-12.444	-14.298	-13.926	-11.786
-22.855	-21.032	-22.9	-18.267	-23.121	-21.069	-20.795	-21.391	-21.923	-25.258	-19.048	-21.334	-19.824	-20.717	-19.044	-19.799	-22.636	-17.768	-18.914	-22.68	-17.396	-20.596	-24.103	-19.415	-20.145	-22.848	-19.101	-20.544	-21.903	-21.585	-19.313	-18.975	-20.004	-20.969	-21.35	-17.056	-21.521	-22.597	-20.71	-23.329	-20.86	-22.525	-23.007	-20.761	-21.874	-15.856	-16.758	-20.49	-21.93	-21.59
-14.52	-14.535	-11.831	-13.886	-12.492	-13.684	-13.051	-11.785	-15.899	-9.8294	-15.119	-12.801	-15.565	-13.722	-15.552	-13.372	-11.758	-14.254	-16.783	-9.941	-12.802	-10.234	-11.7	-11.061	-11.947	-12.448	-14.72	-9.7642	-12.49	-12.375	-14.35	-13.306	-13.053	-13.162	-10.66	-12.066	-11.97	-13.344	-12.783	-11.243	-15.413	-10.681	-10.811	-11.146	-11.728	-16.115	-14.343	-15.065	-10.805	-13.202
-12.773	-15.826	-14.494	-13.437	-14.896	-15.637	-17.239	-11.095	-11.726	-16.552	-14.378	-12.807	-16.369	-13.546	-15.109	-16.362	-11.935	-14.345	-14.716	-15.223	-12.523	-16.901	-17.039	-14.452	-13.084	-16.402	-12.935	-15.739	-12.354	-11.459	-15.161	-12.797	-14.765	-17.149	-16.004	-15.087	-13.842	-14.652	-15.572	-13.458	-15.156	-13.975	-15.399	-18.432	-13.646	-13.255	-14.406	-11.749	-14.208	-14.403
-25.8	-22.48	-19.093	-21.352	-22.698	-21.21	-20.91	-25.698	-20.463	-21.744	-22.478	-18.247	-23.856	-26.012	-22.297	-20.495	-20.616	-22.234	-23.719	-22.631	-23.818	-21.057	-19.045	-23.751	-22.904	-18.474	-21.18	-23.529	-23.624	-22.136	-22.36	-23.829	-20.951	-21.53	-24.12	-22.749	-23.919	-20.745	-22.169	-23.6	-17.995	-20.702	-24.975	-25.144	-24.425	-21.446	-21.981	-23.39	-25.663	-20.968
-14.104	-13.576	-14.652	-12.344	-14.602	-10.162	-12.766	-18.471	-14.968	-11.406	-12.066	-14.42	-14.764	-11.528	-14.916	-11.767	-15.503	-11.11	-11.043	-15.106	-14.048	-15.244	-10.819	-12.841	-11.949	-12.235	-13.637	-11.116	-13.597	-13.584	-11.659	-13.858	-15.374	-9.3324	-12.756	-15.136	-11.208	-9.7291	-12.724	-12.543	-13.984	-12.267	-13.734	-13.93	-11.923	-15.713	-10.75	-16.077	-12.21	-11.871
0.84884	-5.2628	-7.053	-3.4751	0.48773	-4.7109	-3.3839	-1.5214	-0.92834	-3.8556	-2.8043	-3.0096	-1.6793	-3.0321	-1.5338	-2.5349	-1.1432	-4.2772	-6.5928	-0.36264	-7.6803	-1.4125	-3.0313	-5.51	-6.5053	-4.2195	-4.5318	-2.3625	-2.5955	-3.0462	-3.4018	-2.8401	-5.7443	-4.2155	-6.8858	-1.8382	-4.4904	-5.6552	-3.4439	-7.309	-4.3588	-0.3907	-4.9442	-2.9358	-4.5611	-1.9093	-2.0183	-5.8066	-3.2455	-1.2711
1.8195	1.1401	2.0313	0.70857	4.3572	4.0143	3.3827	5.9892	3.3094	6.4777	5.8701	1.8516	3.1501	2.8262	2.6544	2.1364	4.4581	5.2972	1.4801	3.0596	1.2756	2.2641	4.789	5.021	4.2314	5.2212	3.1693	4.6402	2.3362	2.7193	3.0366	7.6958	3.1116	4.9383	5.0206	0.91394	1.9333	6.4277	3.2111	4.2931	4.479	5.3536	4.936	3.7763	0.63976	5.6245	3.0693	5.0919	6.7223	4.9126
-8.4265	-7.7046	-8.6665	-8.9141	-8.4493	-8.9121	-6.783	-7.4036	-12.746	-6.415	-9.4595	-8.4522	-6.4432	-6.6082	-5.3796	-11.594	-8.0706	-7.2395	-9.1615	-8.6469	-5.0747	-10.526	-3.0282	-7.3948	-4.1826	-8.6537	-6.0655	-8.7309	-7.7054	-6.9581	-5.1069	-9.2183	-3.7728	-6.642	-9.4997	-9.1111	-10.833	-11.639	-7.1284	-8.3657	-5.9323	-8.6729	-7.8374	-10.266	-5.3491	-7.7351	-7.071	-5.4815	-5.7332	-7.7212
-10.384	-10.099	-15.3	-11.679	-10.394	-6.0673	-11.672	-13.324	-9.9938	-12.884	-12.641	-10.655	-16.604	-11.545	-12.721	-10.444	-8.3506	-11.334	-12.105	-6.4553	-9.1958	-10.369	-12.136	-14.091	-9.8015	-12.262	-14.571	-10.454	-11.991	-8.2519	-11.577	-10.819	-12.865	-9.0921	-13.369	-11.256	-13.381	-12.012	-15.132	-13.28	-8.2775	-12.582	-12.13	-13.054	-15.8	-10.319	-11.997	-9.439	-10.127	-12.885
-1.1883	-0.30316	-2.3297	0.51309	3.2011	-1.48	0.52171	0.27387	0.13997	-1.1775	-0.087225	0.95368	0.30672	-1.8664	-0.61591	-2.9792	-3.1113	-2.1699	3.0373	1.8056	1.7107	-1.4936	-3.5395	-1.1016	1.5594	3.0281	0.13882	0.60076	-0.088175	-0.054671	-2.7937	-0.93583	1.7936	1.4149	0.27351	-0.72296	2.1509	-1.7838	2.6336	1.669	1.0565	4.2742	0.3397	-1.1553	0.3171	-1.8951	-3.8915	-0.3708	0.3039	1.0213
-20.345	-21.118	-22.13	-22.119	-22.043	-24.421	-22.933	-21.217	-21.066	-19.553	-19.068	-21.943	-21.68	-23.187	-23.656	-23.169	-21.477	-22.017	-22.041	-20.391	-22.455	-22.349	-21.866	-23.933	-22.469	-23.088	-20.253	-22.496	-22.009	-19.725	-21.797	-22.947	-23.037	-19.702	-24.098	-19.541	-21.762	-23.688	-21.692	-20.637	-22.494	-22.709	-22.375	-21.867	-19.298	-17.199	-23.144	-25.376	-20.606	-19.964
-7.5553	-5.7592	-3.3904	-3.841	-3.513	-4.157	-3.1981	-1.5706	-4.0727	-4.9644	-6.1011	-4.3143	-3.2477	-2.8468	-7.8046	-2.7622	-3.3681	-4.8046	-7.1456	-3.5136	-5.558	-1.9918	-3.7091	-2.4165	-4.3768	-1.3127	-4.7313	-5.2077	-5.036	-3.4821	-2.7652	-3.6708	-3.4861	-4.3511	-5.7605	-9.809	-5.0712	-7.702	-3.8801	-6.8831	-2.1814	-5.4553	-6.7418	-3.8497	-6.2282	-5.0339	-6.6525	-2.5806	-6.562	-4.2973
-9.3666	-11.687	-6.4845	-7.1757	-6.9416	-6.1523	-8.339	-6.7685	-6.0865	-9.2053	-7.3235	-9.2155	-7.3082	-10.78	-9.2092	-10.589	-6.7585	-6.8662	-9.7575	-8.7607	-9.7283	-9.3004	-10.56	-8.2048	-8.6611	-9.6479	-11.305	-11.201	-8.5412	-8.8947	-9.6142	-7.8342	-5.521	-9.2236	-5.644	-8.3694	-9.7984	-8.7436	-10.4	-7.0306	-9.7576	-11.236	-10.773	-7.657	-10.251	-10.451	-8.315	-7.0388	-7.7253	-7.6531
-13.708	-14.396	-14.997	-15.983	-12.928	-17.856	-16.219	-15.131	-13.393	-12.457	-15.11	-14.399	-13.264	-14.276	-13.51	-16.485	-15.618	-12.538	-12.505	-15.771	-16.607	-14.951	-14.29	-12.981	-12.343	-16.019	-15.485	-12.866	-13.622	-11.989	-11.455	-15.96	-13.129	-15.486	-14.279	-16.01	-16.977	-17.361	-16.756	-13.813	-16.204	-14.981	-12.344	-14.371	-17.258	-13.547	-11.243	-13.203	-15.058	-14.111
4.1501	-0.4828	3.0053	4.4897	3.102	-1.6639	3.6436	1.1243	1.3632	3.6622	3.3137	2.2589	4.0785	2.7245	2.3374	1.8764	2.0434	2.5888	1.3093	1.1333	2.2548	3.5097	1.5816	4.1814	0.13742	4.2902	3.3716	2.9517	3.0236	2.5577	3.8646	3.2172	2.0623	6.3878	1.1213	1.2989	1.7373	2.9828	7.5347	2.2525	3.6784	4.7846	-1.0601	0.83829	2.8753	2.5244	3.373	2.7687	2.0354	-0.65059
-1.4587	-4.1509	3.1456	-1.6286	0.5795	-3.3621	-3.5195	-0.40572	-3.9097	0.5308	1.1616	0.50941	-1.3611	0.55176	-2.446	0.72538	-2.8472	0.6352	-1.4695	0.58785	0.93557	-0.68654	-3.1241	-2.7504	-5.2663	-2.8229	-1.1415	-1.4052	0.62256	0.090479	-0.74051	2.9706	-2.4736	-1.18	-0.4472	-1.299	-0.16162	-4.3873	0.21062	-2.9012	-1.7391	0.19263	-1.0488	-2.166	-8.0361	-1.8954	-3.3371	0.90046	0.35769	-2.5113
-8.7694	-7.7582	-10.182	-6.6331	-11.177	-10.743	-11.864	-10.517	-8.0407	-8.5909	-12.727	-8.2181	-7.8849	-5.8006	-10.016	-9.3769	-10.361	-9.0482	-7.2956	-7.7963	-10.798	-9.2639	-6.7644	-9.8147	-9.0179	-9.6986	-6.6676	-11.407	-10.988	-9.2275	-10.381	-13.17	-9.799	-9.5444	-10.083	-6.8347	-12.59	-7.3037	-13.631	-9.6245	-4.4393	-7.0649	-9.2794	-7.7609	-10.569	-8.7565	-10.592	-12.748	-10.268	-8.2843
-1.7629	-3.1231	-4.7843	-2.5614	0.13109	-5.0733	-4.7668	-1.3075	-2.6695	-4.3257	-4.0229	-4.8463	-1.6146	-2.506	-3.0165	-4.6329	-4.6226	-3.8855	-1.163	-1.9196	-4.6546	-8.1876	-2.6412	-4.8067	-7.2917	-6.871	-3.667	-3.534	-3.5891	-5.0904	-2.1744	-3.2876	-2.6191	-3.9071	-2.7585	-3.8697	-5.1223	-2.0295	-5.7398	-2.5036	-1.6686	-1.9584	-1.5543	-3.7216	-4.8287	-4.5438	-4.4952	-2.2993	-5.724	-5.0289
-12.114	-11.035	-11.284	-13.488	-9.7392	-11.207	-12.927	-9.4505	-10.821	-9.316	-13.886	-15.353	-13.143	-10.347	-11.393	-10.239	-11.292	-10.396	-12.936	-12.924	-10.172	-13.314	-10.003	-11.511	-10.709	-12.409	-10.597	-11.304	-8.4433	-11.782	-11.494	-11.179	-9.6832	-8.2379	-13.564	-11.362	-12.925	-15.153	-13.036	-10.651	-11.638	-11.616	-11.705	-13.133	-9.0258	-10.195	-13.767	-9.7326	-12.017	-12.776
-3.7044	-4.7448	-2.0746	-5.165	-3.2896	-3.5706	-0.8488	-3.272	-0.756	-4.7738	-3.9573	-1.0657	-0.43718	0.41314	-3.3735	-1.439	-0.66593	-5.2571	-1.2113	-5.6101	-4.1714	-4.9883	-6.0687	-2.2419	-3.0818	-4.3798	-0.83048	-2.9416	-1.8249	-3.5477	-5.9229	-3.498	-8.4881	-4.7926	-2.8718	-3.6509	-2.0303	-5.363	-2.2621	-3.7637	-2.4273	-4.0596	-3.7895	-1.0151	-0.42547	-7.3019	-4.593	-4.3829	-1.6429	-5.8304
3.71	2.142	2.1232	2.1696	5.3368	2.8154	1.4464	3.4653	3.6417	2.6233	5.4379	1.0237	2.2956	4.1566	2.1714	1.568	2.1846	4.2479	8.0064	7.9353	1.9927	2.6317	0.014359	3.2145	2.877	1.7213	2.2108	2.8398	2.407	2.963	0.68716	1.9115	2.1316	0.5172	1.9646	4.34	0.87265	0.013226	2.8765	3.579	3.9051	3.1576	0.68899	2.1859	4.9015	4.3817	3.2214	1.303	1.8145	3.1156
-3.1884	-5.8102	-6.6608	-5.1566	-5.2785	-7.8009	-9.9439	-5.8699	-5.6675	-5.0216	-2.9535	-7.0574	-7.5515	-5.5776	-3.7101	-9.5057	-6.1774	-6.2599	-2.8072	-6.5808	-5.8122	-4.4203	-7.2965	-6.2762	-5.5523	-2.9285	-9.5209	-8.8707	-3.1419	-7.8188	-3.7042	-3.4865	-4.2809	-5.185	-7.4479	-9.2084	-8.3444	-4.8303	-8.2636	-6.1642	-6.2221	-7.9222	-6.7159	-3.5683	-4.9444	-5.575	-3.858	-4.1273	-3.9442	-3.2112
-1.2174	-1.7979	-1.4181	-1.2485	-3.273	-4.3481	1.7615	-1.7928	-3.7102	-1.0574	-0.80793	-4.1142	-3.6242	0.81233	-1.392	-2.2239	-1.8918	-0.49987	-2.6459	-0.56457	-2.5373	-0.35588	-2.5238	-3.731	-0.75155	-1.1243	-0.47418	-0.48095	-2.1519	-1.3107	-4.3808	-3.4094	-2.6769	0.51476	-0.80529	-0.35356	-1.1414	-5.6238	-4.187	-2.6891	-3.4303	-4.1931	-0.50367	-5.2429	-0.98973	0.41612	-3.9828	0.72533	-0.68328	-1.4205
-0.65611	1.2625	2.7042	-0.14851	2.4329	1.4222	1.5596	1.1831	-0.48429	-0.60024	6.6571	2.5315	2.2742	0.76237	1.5697	5.3433	2.4948	1.8241	3.9111	1.1973	1.0417	2.9778	0.742	0.78954	3.974	2.1018	3.6802	2.2404	-0.40946	0.70535	5.9662	2.9928	-2.628	1.2499	2.5698	1.4259	2.6893	2.4139	2.3036	2.3177	4.8961	4.013	3.4441	1.1808	2.6933	-0.15139	-0.71718	3.4065	-0.31516	2.3418
-1.7084	-1.8531	-3.7539	-5.7395	-5.9727	-3.3628	-2.4957	-5.7888	-4.434	-4.3094	-2.2762	-1.2352	-2.6782	-2.8335	-1.6073	-3.2717	-3.2781	-6.0845	-3.7404	-4.3736	-3.1644	-4.3222	-1.711	-2.3625	-4.5976	-5.0364	-3.9009	-5.8886	-3.7459	-3.5283	-4.5548	-4.0444	-6.4316	-4.0516	-4.5799	-6.1386	-0.80842	-3.0261	-3.3165	-2.357	-3.8668	-2.7462	-2.8689	-2.4696	-4.026	-1.027	-2.7173	-4.3952	-0.70451	-5.6738
5.7141	5.456	6.1918	9.1413	9.89	6.3146	4.3077	7.6331	5.1542	6.395	8.024	8.0227	8.172	8.2089	4.69	8.3535	4.8228	7.6224	8.2146	4.4309	6.6342	7.4237	7.0942	4.1985	9.5828	2.7933	7.557	9.1762	6.3579	4.9881	10.415	7.6855	6.0715	5.6403	8.3385	5.3537	12.387	7.2475	8.8326	7.4951	11.759	5.9916	0.94709	9.7308	6.6086	4.3768	6.0076	5.2426	9.3423	5.795
-2.8235	-2.0928	-3.4036	-4.1786	-0.92622	-3.3384	-1.0025	-1.3061	-3.51	-4.9982	-6.1485	-1.2207	-2.5148	-5.3463	0.031389	-4.6628	-2.6407	-1.9684	-0.71043	-1.5969	-3.3583	-1.3394	-0.3348	-0.80208	-3.2814	-2.2186	0.50223	-4.9958	-0.079853	-2.576	-3.5263	0.20495	-3.42	-6.8272	-4.0222	-0.79604	-6.6462	-1.1085	-1.47	0.10721	-3.4204	-4.569	-2.6763	-2.9249	-3.9174	-3.1613	-5.5705	-5.2231	-4.0426	-3.462
7.1558	6.217	5.7951	9.5383	4.5984	7.8143	7.0912	7.0575	9.535	4.3439	8.3678	7.0553	5.9553	6.1108	5.0745	6.753	9.8578	6.7237	8.5715	7.0328	10.341	5.7386	8.5668	7.2379	6.5707	6.3972	7.7958	7.8786	6.5383	3.5206	4.0331	5.5154	6.8204	6.3729	8.021	6.4897	6.3493	8.1243	8.2226	10.215	8.1645	5.8351	8.2098	3.53	8.7525	9.8944	7.1667	7.9625	6.8241	6.1181
-7.05	-7.1953	-9.7322	-7.0321	-6.4065	-6.9426	-6.462	-10.337	-7.7244	-7.1848	-7.8441	-7.3958	-8.6572	-7.0833	-8.8515	-6.4029	-8.9758	-4.8385	-3.8293	-8.415	-8.2774	-8.1294	-9.2544	-7.5472	-5.1295	-5.55	-5.4556	-7.5104	-6.5061	-9.144	-6.8939	-8.2588	-6.8536	-9.1524	-9.0413	-7.5032	-8.4982	-7.4354	-7.8881	-8.4893	-8.2041	-7.9525	-4.7302	-8.3225	-4.0619	-7.8307	-9.0971	-9.0026	-6.6612	-7.3757
-3.8103	-1.6584	-4.5783	-4.2353	-3.1917	-0.52043	1.0432	-2.021	-6.7729	-6.2985	-5.3319	-2.4771	-2.0829	-1.5495	-1.3809	-3.4587	-3.6046	-3.3645	-2.8753	-2.1992	0.1208	-2.3252	-1.871	-3.1385	-2.4648	-3.9706	-2.7949	-5.5796	-1.3464	-1.7137	-1.5569	-3.4543	-1.8372	-1.0693	-1.5993	-1.6982	-2.9974	-2.7428	-0.49994	-4.0756	-3.9477	-1.2275	0.77106	-2.2283	-4.8018	-2.1631	-2.0641	-2.258	-3.2567	-0.12565
-2.5352	-0.8675	-1.3882	0.54973	-0.79533	-0.093095	-1.0129	1.8257	-2.7674	-1.0378	-0.74984	-2.203	-0.29958	2.0191	-2.0007	-3.2888	-0.32563	2.3124	-2.8772	-1.0547	-1.0108	0.029068	-1.7845	-4.0318	-0.20602	-2.1025	0.71674	1.5949	-2.8425	-0.50984	-2.0411	1.5218	-0.71889	0.93592	-1.357	-3.4109	0.43307	-3.5635	-1.0476	-1.0271	-3.334	-0.75977	-0.96042	1.5345	-2.0463	-2.0181	0.87289	-1.862	-0.085406	-1.9398
-4.5314	-1.8841	-3.5439	-1.3929	-7.9908	-3.9113	-3.5042	-3.6532	0.24998	-0.82624	-1.9359	-5.7919	-0.36223	-1.7118	-4.3331	-3.3759	-4.6146	-3.5461	1.5249	-1.5598	-1.9929	-3.5582	-2.6712	-1.7741	-2.4815	-4.5784	-5.8911	-2.0699	-7.993	-5.5444	-5.4073	-2.2827	-2.0448	-3.9751	-4.458	-3.6323	-2.6563	-4.7545	-3.8446	-1.5416	-2.1006	-5.7203	-4.1945	-6.2093	-2.5966	-6.8521	-6.0712	-2.7699	-1.2617	-3.2661
-2.1068	0.69163	-1.3588	1.3133	0.81545	-0.43503	-4.1525	0.10697	-1.1146	-1.8181	-2.2549	-0.045604	0.84324	-1.169	-1.4408	-1.3462	-2.8564	-2.0088	-0.80829	-1.2572	1.5501	1.3532	1.0603	3.2396	-0.39407	1.5762	-0.45343	3.0425	0.85639	0.53741	1.4802	-0.92584	-1.7543	2.3879	-1.2519	0.45745	1.4993	1.15	-2.4876	2.1061	1.1139	-0.45193	-0.97764	-0.38424	-0.53645	-1.746	3.9271	-3.635	-0.12561	-2.0979
-14.804	-9.6246	-12.071	-15.791	-15.797	-10.14	-10.902	-12.229	-14.199	-14.331	-11.651	-13.579	-11.774	-13.302	-11.725	-9.3875	-11.573	-14.606	-10.688	-14.079	-10.896	-13.893	-12.214	-13.336	-10.812	-13.239	-13.427	-14.756	-13.287	-14.596	-13.704	-11.241	-12.044	-12.193	-13.687	-14.111	-12.128	-14.688	-10.825	-10.873	-14.404	-13.013	-9.818	-14.361	-15.56	-12.376	-13.344	-12.428	-12.894	-13.087
-2.8934	0.27825	-2.113	-3.9953	-1.082	-1.2976	1.5664	1.4605	-1.4304	-2.3978	-2.1798	-3.4026	-0.42396	-2.4257	1.0609	-1.6326	-0.53928	-2.4553	-1.8157	-1.8909	1.5805	-1.7753	-1.9643	-1.9144	-2.9346	0.42628	0.1043	-1.8631	-0.21438	-0.52033	-3.569	-2.9516	-2.6209	-1.8736	1.9353	0.655	-3.1121	-1.5148	0.39505	-2.066	-1.6158	-0.48567	-2.4072	-1.2392	-1.838	-2.5148	-3.6095	-2.198	-6.2824	-4.7556
2.6157	2.4724	5.135	3.7567	-0.23058	4.0594	4.1946	3.2572	5.5909	6.1512	5.0719	1.3332	5.3485	4.0906	6.4195	3.083	3.6349	1.4662	4.5835	4.4274	5.74	4.7712	4.1036	-0.50108	2.7235	4.6706	5.1424	2.7845	3.1547	3.5458	4.2702	3.8409	8.3265	0.98396	2.6528	6.0611	4.6034	2.2726	2.1727	6.4613	2.5062	4.1031	6.131	3.9345	3.318	3.673	5.9364	4.846	3.3788	2.8271
-20.133	-22.498	-21.999	-20.413	-20.837	-21.684	-19.791	-20.782	-22.489	-19.759	-20.922	-23.617	-19.72	-20.94	-23.348	-24.217	-22.736	-18.081	-21.89	-21.315	-17.577	-21.441	-21.813	-16.94	-19.247	-21.698	-22.246	-17.96	-22.196	-22.529	-22.545	-20.621	-23.276	-23.435	-22.523	-18.981	-21.53	-23.776	-18.157	-22.903	-19.992	-20.457	-24.003	-21.452	-20.149	-19.416	-18.264	-20.694	-22.461	-22.848
3.1791	4.8141	3.3261	6.315	6.4986	6.8047	5.8434	3.8268	5.7208	5.3803	4.7308	3.2059	6.458	2.4487	4.5925	1.1231	1.9539	7.142	6.2228	4.54	6.1912	3.8123	7.5629	4.2262	6.6186	4.5803	5.4807	6.3285	2.7492	2.0928	4.6515	5.3016	8.7005	7.039	6.2718	4.551	2.6314	6.5259	3.811	3.0786	2.9241	3.1563	5.5852	2.9834	5.1724	3.4895	6.7207	1.9576	7.0051	6.013
0.2666	1.9392	-2.0128	-0.028658	0.87151	-0.94488	0.61263	0.028298	1.2994	0.91978	-2.1547	-1.7069	1.5954	0.96372	-0.017937	-1.2509	-0.22282	-1.4959	-1.2069	-1.1807	1.5914	0.75615	1.3551	3.3204	1.3281	1.3662	-1.4759	-2.7052	-1.2601	0.42925	-1.4967	-1.4241	0.93465	1.9779	-2.3485	-1.4144	0.1074	-0.62306	0.89595	-2.4165	0.58327	-2.0124	1.3994	-1.8614	-4.4899	-0.4988	-2.3139	-1.0868	-1.3871	2.8231
-11.983	-6.8024	-10.954	-11.317	-9.2855	-12.057	-10.334	-10.825	-13.908	-12.279	-13.016	-6.7957	-10.249	-12.661	-11.005	-12.003	-13.096	-9.6046	-13.912	-8.4778	-11.844	-9.9819	-12.699	-11.21	-11.034	-12.242	-10.746	-12.764	-9.6386	-11.904	-10.126	-13.036	-12.978	-11.769	-12.053	-7.6134	-9.6787	-11.61	-11.671	-11.731	-11.922	-10.25	-12.594	-7.7303	-12.992	-11.085	-7.9371	-11.469	-8.4793	-12.509
-13.944	-13.524	-11.444	-10.022	-7.4542	-8.6906	-6.6132	-9.1894	-11.671	-12.906	-10.951	-11.488	-9.2192	-12.955	-9.7125	-9.7693	-11.323	-10.354	-10.016	-9.5603	-12.091	-14.6	-8.4177	-11.35	-12.304	-12.896	-10.637	-11.222	-9.7642	-8.3214	-14.089	-10.219	-10.558	-11.855	-10.938	-12.373	-8.3576	-9.1215	-11.996	-9.3037	-14.832	-10.436	-14.321	-12.72	-8.8871	-13.792	-10.83	-11.192	-12.218	-12.365
-12.188	-12.819	-12.017	-11.212	-10.181	-12.214	-11.972	-9.6985	-10.962	-12.588	-13.216	-10.558	-11.581	-11.43	-12.056	-10.873	-8.7375	-10.566	-9.9761	-14.058	-13.62	-11.992	-10.262	-9.5115	-13.588	-11.892	-14.345	-10.915	-13.904	-10.109	-12.144	-13.889	-11.84	-10.674	-12.602	-14.259	-11.591	-13.603	-11.848	-9.873	-10.959	-10.444	-10.052	-9.5627	-11.171	-11.377	-11.072	-10.897	-13.294	-8.2718
-11.948	-8.0163	-9.5956	-14.156	-10.505	-9.5132	-10.225	-11.144	-11.333	-11.505	-9.4026	-12.955	-11.073	-12.231	-12.529	-7.9945	-10.282	-7.1774	-10.639	-11.403	-10.122	-13.835	-12.008	-6.3642	-8.5508	-10.407	-9.9304	-8.0472	-14.101	-8.9678	-8.6165	-9.2705	-10.378	-9.9633	-11.817	-7.466	-8.3061	-7.9765	-9.7046	-12.168	-8.6828	-8.3047	-8.5303	-8.2064	-8.9308	-10.426	-11.021	-11.549	-11.215	-10.973
3.9487	2.8693	7.3184	2.8527	5.7615	3.4242	2.8899	3.554	3.7519	5.4966	3.3478	3.0339	1.0873	7.9015	3.5364	2.6346	5.8777	3.3361	5.3124	3.3992	5.641	4.6681	5.9213	4.0169	4.2529	6.3322	6.8505	4.7219	3.729	3.695	2.4084	3.153	8.459	2.848	3.5245	6.8051	3.9471	4.7694	2.3606	4.9557	5.8188	5.1884	6.3916	1.4492	2.3297	1.9437	3.9833	0.57769	4.2094	5.1791
3.7376	3.6339	6.5588	5.834	7.2113	8.6653	6.8591	7.0657	6.9594	6.0231	4.8768	9.2371	7.7141	5.631	3.9842	2.4982	7.7963	7.3914	8.1848	3.7368	5.9705	7.5436	8.8222	6.3445	6.5598	5.4639	7.1281	6.4765	6.6024	8.3476	8.0015	5.2051	9.5147	6.3546	6.4394	7.8628	6.042	9.9879	7.5114	5.4082	7.1417	7.5382	6.7332	4.9103	9.2647	3.7682	8.788	4.6364	7.3876	7.1259
-6.1615	-5.2087	-4.6445	-2.4719	-2.685	-5.7908	-6.4925	-1.0453	-2.355	-2.6295	-2.7684	-2.5836	-4.6109	-1.7308	-4.1897	-3.2541	-3.3099	-7.349	-0.97403	-1.5562	-3.9807	-6.2823	-2.2243	-2.7267	-7.6408	-3.0889	-0.53597	-4.7801	-3.5517	-3.0034	-3.4449	0.31699	-1.9912	-4.345	-2.86	-4.6836	-3.0682	-3.7658	-6.5549	-1.2799	-7.144	0.61126	-3.0124	-6.1427	0.17519	-2.673	-5.0391	-4.0619	-2.8576	-1.7692
-12.341	-15.301	-10.6	-14.8	-12.904	-10.385	-9.9989	-10.716	-14.434	-8.6945	-13.067	-11.269	-14.313	-13.848	-15.88	-13.99	-11.966	-12.381	-12.313	-12.213	-15.578	-14.462	-13.995	-12.747	-12.822	-12.7	-13.993	-10.723	-14.28	-12.615	-12.943	-15.462	-16.261	-11.759	-12.319	-13.609	-11.755	-11.095	-16.309	-12.886	-11.439	-16.625	-10.086	-10.041	-12.134	-12.78	-11.98	-12.109	-13.166	-13.441
1.162	-1.3807	1.9636	-0.29687	-0.74261	2.4051	1.0793	0.48885	1.2224	-0.57786	1.3655	0.25304	0.30273	-0.56641	2.7223	0.36527	-2.4394	0.66531	-1.6242	1.1289	-1.2401	-0.65165	-1.9117	-3.1271	0.88995	-0.53384	-0.7437	-1.8876	-0.034316	0.45021	-0.79844	-0.058001	-4.1427	-1.3282	4.829	3.1536	-1.2747	-1.739	0.36136	-1.2618	-3.0964	2.1851	-0.66498	-1.5902	-0.38843	0.47885	-3.9327	0.99629	-1.817	2.9979
6.581	6.1554	5.0163	10.308	9.5508	8.4079	8.2236	7.7452	6.398	7.4194	5.1126	7.2598	6.8755	6.6356	8.1746	7.8869	9.6976	8.2969	8.1956	7.9745	6.7112	8.1834	5.5926	7.571	9.5717	11.48	7.6513	10.596	10.085	10.526	7.0848	11.153	4.9456	7.0414	8.2777	11.255	7.8622	6.0515	6.4519	7.4899	7.0315	9.3406	8.5273	8.6558	8.8483	7.8774	6.8355	11.281	9.1387	8.6445
-11.003	-12.623	-15.502	-14.133	-12.485	-10.245	-9.7799	-10.713	-16.118	-14.192	-13.48	-9.856	-12.304	-11.269	-10.537	-13.444	-14.697	-15.013	-12.875	-12.829	-14.935	-14.344	-14.714	-10.313	-12.399	-15.407	-12.369	-12.713	-10.705	-12.076	-15.023	-12.986	-9.5089	-14.438	-15.647	-17.565	-13.504	-15.199	-13.092	-13.747	-13.09	-13.438	-13.218	-10.911	-12.298	-11.588	-10.63	-15.245	-14.062	-12.456
0.23163	-3.0568	-0.2762	2.2626	2.5186	-1.0643	-0.5242	0.59932	0.51003	-0.66615	-1.5919	2.2211	-2.9846	-2.9462	0.054959	1.0262	1.2888	-1.2597	-1.8317	-0.051299	0.96084	-1.4392	-2.2204	1.8184	-0.43376	1.0138	-0.26257	1.3684	-1.7104	0.046795	-1.3964	-1.3877	4.3456	0.80974	-0.22734	1.3207	-0.35833	-2.601	-1.3979	-1.0528	2.571	1.2732	-2.203	0.75271	1.582	-1.2415	2.9494	-2.8204	-0.14862	-0.50751
-11.518	-9.0643	-13.747	-11.376	-10.992	-12.404	-9.0798	-11.256	-11.572	-9.8066	-5.7544	-11.499	-12.364	-8.9891	-9.7447	-13.994	-10.937	-14.833	-8.8653	-11.879	-12.938	-11.292	-10.073	-11.969	-8.539	-13.508	-10.322	-14.75	-9.5038	-11.674	-14.455	-11.503	-11.872	-10.353	-8.9259	-9.7425	-9.8795	-10.825	-10.284	-10.122	-10.589	-13.491	-10.592	-10.654	-13.736	-15.017	-12.182	-8.3452	-9.5566	-8.9932
-2.3673	0.20549	0.91736	-1.3368	-0.6789	-0.87046	-0.60203	-4.7373	-1.9281	-2.6246	-1.9148	-4.8814	-0.10438	0.37785	-2.1809	-1.3449	-3.2203	-1.6036	0.33673	-0.78941	-0.91686	-1.1331	-1.6685	-1.8133	0.14951	-2.2823	-0.0080377	1.5614	-1.714	-0.057504	-0.84977	-1.381	-0.86483	-3.9699	-1.2196	-3.0956	-1.1082	-2.0772	-4.6494	-1.7304	2.1445	1.6792	-3.5735	0.89505	-4.9688	-0.41568	-0.13102	0.67237	-0.4299	-3.0091
-2.8172	-2.6492	1.8078	0.13833	1.274	-3.4939	-1.6187	-0.78283	-2.8584	-0.35842	0.65031	5.0657	-4.6461	-2.0853	-0.28926	-3.8114	-2.4044	-0.43685	-1.1719	-0.15737	1.1286	-1.8476	-1.674	-1.1058	-3.6526	-0.10597	-0.56376	0.42041	-1.0645	-0.41272	-2.448	-0.71274	-2.0438	-1.1578	-0.69619	-0.50686	2.8859	-3.6886	0.06338	-2.1342	-2.592	-2.5434	-1.9864	-1.3337	0.56376	-4.4889	-0.80079	-1.9733	-3.4367	-1.3124
-3.257	-1.9959	-1.0704	-1.8624	-1.1669	-0.70252	-1.3863	-4.1162	-1.4242	-0.86707	-2.3569	-1.5309	0.728	1.3282	-0.2137	-0.81182	0.67047	0.049799	-1.2584	-1.722	0.65376	-1.2237	-0.039788	-1.0984	-3.0751	-1.369	-0.55043	1.2074	-1.1485	0.84316	-1.6757	-4.5612	-2.1544	-0.80994	-4.0867	-2.7844	-4.5635	-0.34789	-0.66059	-2.2683	0.11876	-2.336	-1.8181	-4.0397	-0.97123	-3.4805	-1.3139	0.94263	0.73019	-0.44475
-14.851	-10.648	-10.128	-15.512	-11.641	-12.768	-13.011	-14.199	-13.092	-11.774	-11.905	-11.372	-9.6667	-13.409	-13.123	-13.941	-12.788	-8.0864	-15.351	-11.15	-7.87	-15.046	-13.683	-13.012	-11.811	-12.087	-13.082	-12.633	-13.788	-15.915	-11.382	-13.992	-12.009	-12.976	-11.837	-14.796	-14.594	-16.294	-13.821	-11.925	-13.26	-17.342	-14.107	-13.311	-10.784	-13.955	-10.725	-13.646	-12.202	-11.363
-10.018	-11.697	-9.4095	-9.5867	-12.071	-10.829	-9.9857	-9.1785	-12.882	-11.451	-11.614	-11.424	-9.2293	-12.832	-13.08	-8.4684	-11.809	-7.1499	-8.2507	-13.4	-12.714	-12.065	-11.128	-10.214	-12.233	-9.9663	-12.089	-11.461	-13.215	-10.871	-11.904	-9.7872	-11.839	-9.5624	-9.2938	-10.77	-8.6716	-8.0304	-11.067	-13.324	-14.09	-13.482	-11.767	-9.6671	-12.53	-14.12	-11.249	-10.526	-8.3071	-10.729
-11.822	-9.592	-10.913	-10.832	-10.237	-12.645	-10.846	-13.321	-11.053	-12.694	-12.881	-11.367	-10.56	-10.763	-11.029	-12.158	-12.2	-10.204	-10.306	-8.2792	-12.205	-9.4143	-10.003	-10.672	-8.2891	-9.746	-11.299	-12.525	-10.754	-11.532	-11.436	-12.811	-10.079	-12.704	-12.427	-8.3692	-11.748	-14.729	-12.445	-12.432	-9.1174	-11.248	-11.191	-12.514	-10.544	-15.015	-11.06	-10.053	-12.53	-10.385
2.6363	0.57202	2.1107	0.05053	1.1948	0.087532	1.7731	0.20935	3.5698	3.0127	1.9438	0.71322	3.5943	3.5836	4.3121	-0.44151	-0.84528	3.3586	1.8062	0.64241	4.4073	3.1554	-0.80429	1.5537	5.2118	4.0285	4.4426	-2.7912	2.8397	1.2356	3.1948	2.0839	-1.0234	2.1233	3.4491	3.7287	2.463	3.0706	4.7137	-1.861	2.6778	1.3073	-0.24433	-1.0865	-0.60622	5.3865	1.2868	4.5071	2.1193	1.138
-0.86776	-0.090501	-4.7787	-1.6886	1.5189	-0.74582	-1.5571	-2.2939	-3.645	-0.81099	-1.3896	-2.7882	-0.51059	-3.7376	-0.58008	4.9402	-1.2679	-0.57232	2.3326	-0.28677	1.7245	0.34754	-0.56053	-0.98579	-1.4765	3.0467	-0.85653	2.8855	0.43282	-2.9666	-1.2926	-0.70448	-0.8423	-0.01531	0.80496	-2.7683	-0.041569	0.44797	-0.55112	-2.9245	-2.0187	-0.64751	0.55807	-3.2374	-2.7005	0.011599	-1.823	-1.7653	-0.81089	-1.5214
-2.153	-4.3314	-1.1797	-4.2942	-3.0681	-1.6649	-1.6091	-3.6887	-4.0609	-2.255	-3.7492	1.6906	-2.9286	-3.8555	-1.1089	-0.6437	-2.5395	-1.1396	-2.0535	-2.6435	-4.5184	-1.6133	-4.3094	-3.145	-5.5445	-4.2122	-2.47	-3.1572	-0.5626	-4.8964	-3.6502	-2.8219	-2.5913	0.042403	-3.4047	-2.9209	-3.1743	-1.6437	-5.8192	-6.7896	-1.9686	-2.2577	0.2552	-3.4278	-3.7519	-0.44329	-6.7024	-2.4928	-3.7509	-2.5981
-11.878	-13.344	-11.561	-10.259	-10.447	-11.425	-15.252	-12.215	-12.924	-12.061	-9.7448	-11.84	-8.8591	-8.0807	-9.1914	-10.77	-10.96	-11.808	-12.511	-9.4497	-15.591	-12.14	-11.478	-9.8231	-10.246	-10.946	-10.561	-15.69	-13.162	-14.719	-8.379	-9.1145	-9.882	-13.695	-11.163	-10.394	-11.372	-10.013	-12.124	-12.4	-13.385	-12.041	-8.1455	-12.592	-10.113	-10.451	-8.6353	-10.011	-10.127	-12.047
-11.221	-11.233	-10.975	-9.6881	-11.48	-10.511	-13.644	-11.091	-14.264	-12.051	-10.619	-9.5117	-12.809	-10.785	-12.325	-11.435	-12.994	-13.416	-11.362	-9.399	-7.7134	-7.9604	-12.115	-10.183	-10.526	-10.72	-11.932	-10.73	-12.276	-8.7864	-9.2367	-7.802	-11.907	-11.55	-10.698	-10.438	-13.175	-13.023	-11.079	-8.7291	-10.212	-12.06	-9.652	-12.452	-13.129	-9.7947	-11.1	-10.99	-11.131	-13.317
-2.3204	1.8455	-0.62858	0.60696	0.29892	0.18933	-2.2612	-0.74232	-2.8905	2.2616	-1.2197	-1.4378	-0.10133	-1.2541	2.036	1.8541	0.41765	-1.1775	-0.11392	-1.3567	1.0835	-1.2255	1.1026	0.0025898	-0.21547	1.6932	0.65129	-2.5762	-0.030668	0.10466	-1.537	1.1532	2.9699	1.6703	0.22872	-1.7867	0.96677	-1.7097	0.022534	0.70979	-2.0275	-0.82063	1.2863	2.0743	-2.6167	2.5572	0.51946	2.9383	2.4777	-0.72815
-8.8307	-7.465	-5.3718	-6.1843	-6.7089	-9.2712	-9.7428	-10.094	-12.404	-10.14	-6.6278	-8.6578	-7	-5.5652	-11.974	-11.067	-10.25	-7.7939	-9.6059	-9.5564	-5.7215	-9.8759	-9.4371	-8.0164	-10.426	-8.164	-6.8927	-7.2826	-8.0929	-9.102	-9.3558	-8.6813	-8.0598	-7.6443	-11.251	-9.5142	-5.7482	-10.951	-8.2595	-7.4915	-7.6813	-8.8845	-6.888	-8.4652	-11.17	-8.4795	-9.5609	-8.7587	-8.9069	-11.329
-3.0703	-1.6963	-3.7438	-1.6545	-2.0179	-1.2331	-3.8379	-2.7886	-2.2475	-2.197	-1.1516	-3.6407	-1.1459	2.0991	-3.692	-3.281	-2.0835	-3.7301	-1.4713	-1.0051	-1.4979	-2.5673	0.6823	-1.3346	-3.8109	-1.535	-0.0093491	-1.9803	-2.1317	-2.3548	-0.61406	-0.38243	0.80979	-1.3419	-3.4946	0.102	1.2977	-0.051223	-1.4011	-1.4399	-2.8906	1.3213	0.19301	2.7016	-1.3624	-0.99105	-2.8364	-2.8404	3.0931	-1.97
-11.729	-10.513	-10.939	-8.1786	-6.2831	-10.491	-16.022	-11.466	-8.4654	-12.828	-10.957	-7.4185	-13.578	-11.359	-10.432	-9.9863	-9.6587	-15.909	-12.907	-10.664	-9.0583	-12.688	-10.247	-8.9852	-12.547	-13.832	-11.809	-9.5264	-10.393	-13.269	-11.583	-10.155	-16.409	-12.074	-11.117	-10.942	-9.1566	-8.7751	-9.3543	-9.3023	-11.786	-10.804	-10.498	-9.2567	-14.562	-10.086	-13.187	-12.6	-8.2249	-14.337
0.2131	1.1441	-3.2802	-0.10949	-0.53704	-0.68891	-0.17564	-2.9223	2.4045	0.53947	-1.4741	2.1005	-0.11352	-0.42745	0.75681	1.7533	-1.9379	-0.36507	0.82982	1.2123	2.3587	-0.63053	0.94516	0.8723	-0.29611	0.82238	1.5081	-1.8118	-4.1784	-1.1798	-1.1299	0.848	0.090344	2.7924	0.40644	-0.60918	-0.2615	1.4845	-1.0917	-0.20998	-0.64594	-4.7594	0.40698	-2.7268	-3.6141	0.93471	-0.94254	-3.4843	0.7546	0.94104
-2.803	-2.7183	-2.3785	-5.9069	-4.7084	-1.6709	-4.8001	0.12313	-2.0358	-3.1126	-1.8396	-0.36111	-3.668	-0.77159	-2.818	-1.8675	-3.1418	-0.34505	-1.9883	-1.2782	-2.4191	-1.7271	-1.3227	-5.9875	-3.9572	-3.8546	-3.4943	-2.0256	-4.7609	-2.8242	-5.3497	-3.0125	-2.5077	-0.73165	-2.2282	-1.9799	-4.6124	-4.4753	0.21284	-2.8619	-2.6008	-1.5835	-3.3688	-3.5384	-4.0598	-5.2797	-1.5701	-4.5049	-6.6205	-0.39578
-4.2066	-3.2436	-2.8079	-3.2727	-1.639	-1.9482	-4.5383	-5.6316	-6.1453	-5.0622	-4.7427	-6.4496	-2.9336	-2.6671	-7.8583	-2.7759	-4.1402	-4.2214	-2.2736	-3.1587	-4.0683	-4.0273	-3.8119	-5.1864	-3.932	-5.0864	-3.487	-5.0673	-3.2515	-7.1588	-4.4273	-4.1065	-7.1953	-5.8032	-6.2743	-6.9287	-4.2807	-7.7724	-6.1013	-5.4975	-2.8342	-2.8248	-3.7896	-5.0934	-3.8388	-6.294	-4.7971	0.53777	-5.5693	-4.3022
-4.3489	-2.8651	-1.2101	-1.416	-2.4327	-2.8174	-3.5471	-3.0549	-1.9711	-4.2074	-2.4607	-5.2725	-6.3662	-2.3277	-1.9654	-2.8576	-1.734	-5.7367	-1.7799	-2.6969	-6.9584	-4.2587	-1.7335	-3.8832	-2.3648	0.37914	-0.30076	-4.8082	-4.4806	-2.2638	-3.0726	-2.5832	-3.6592	-4.6634	-3.7735	-3.3468	-2.9674	-0.49808	-0.94917	-0.8037	1.9962	-7.6041	-4.4434	-1.6476	-0.57046	-3.6671	-0.78176	-5.7175	-0.82492	-1.7221
11.45	9.3811	10.181	11.94	10.69	6.6319	6.1114	9.8874	10.707	8.0015	10.208	12.201	10.996	6.5078	8.6856	12.605	10.376	9.6223	10.868	7.4286	8.0097	8.1885	10.703	7.5373	9.8722	7.4428	11.02	8.6972	12.113	9.5808	11.077	7.1186	10.664	7.1163	11.705	7.0826	10.09	10.428	7.9748	9.5906	7.6746	9.3361	10.934	8.6023	12.544	10.004	7.8799	9.1543	7.7396	9.2494
-1.0309	-3.1481	-0.29103	0.36015	-5.6616	0.089147	-2.3332	-1.244	-4.2106	-3.4795	-0.89462	0.67591	-3.7992	-3.0377	1.0527	-2.3553	-1.3754	-2.8291	1.5484	0.22632	-2.3841	-2.3466	-1.2161	0.37808	-3.2508	-0.32773	1.0701	-1.573	-1.5877	-1.8462	-1.3248	-1.4045	-3.9222	-0.24167	0.86792	-0.91128	-5.4765	-1.9102	-1.5434	1.3805	-1.7957	-3.0123	-0.083074	-1.527	-0.12669	0.90664	-1.8034	1.0199	-3.6099	1.9757
5.5054	-3.0495	-2.6105	-2.103	-0.63222	-0.50254	-0.8454	1.0947	2.0673	-1.8949	1.5193	3.8665	0.2115	-3.3636	2.6015	-1.9718	1.9087	0.10785	-0.50818	-1.6692	0.1619	1.4963	1.0542	0.39363	3.5613	-1.8268	0.15265	1.4296	0.66758	-0.28413	-1.9964	1.6037	1.8698	1.1432	3.1482	-1.7776	1.0382	-0.69855	-0.37224	1.5977	-2.0197	-0.29483	0.59025	-0.7779	3.5934	1.1093	-1.2885	1.5697	0.57956	2.2078
1.265	-0.46577	0.8334	-0.66202	0.82392	-0.11937	-1.8862	-0.017497	1.3181	1.1354	-1.5807	-2.7994	-4.096	0.24185	-0.49395	2.525	3.4978	4.538	0.34611	0.75589	-1.8049	-2.2012	0.72388	1.982	-0.62377	-3.8826	1.3746	0.27538	0.4572	0.89332	-1.0913	3.7213	-1.1443	-0.92841	1.5021	2.2774	-3.5197	1.6882	0.090506	-2.8538	0.59429	0.046313	2.6396	1.2338	-0.99707	-1.859	-3.2711	2.4066	-1.359	1.3684
-4.8449	-1.9331	-1.2793	-1.0212	-5.5629	0.60974	-1.9254	-1.6671	-1.3388	-2.072	-0.61681	-1.5644	-3.2149	-2.3343	0.46917	-2.1054	0.42201	-2.6589	-0.30217	2.2774	-0.78624	3.1708	-2.3887	-4.0313	-3.0543	-5.4643	-3.1081	-1.9233	-2.8407	0.67852	-3.548	-1.1764	3.1054	-0.27349	-0.42024	-2.3646	-3.6724	-1.8485	-0.97586	-0.22404	-3.4057	-3.0807	-0.20727	-2.304	-0.15272	1.0536	-1.5143	-0.041165	-1.0191	-0.45381
2.8895	0.56032	-0.96264	1.8739	-0.98344	-1.3005	-0.5612	-1.5289	-2.1769	-2.8293	0.92993	-3.7555	-0.3543	-0.154	-1.488	-2.4532	-3.0542	0.21305	-1.955	-2.8791	-1.3782	0.72265	-1.4072	1.0088	-0.65066	-0.58667	-1.5477	-0.20658	-0.37271	-1.029	-3.218	-2.0292	-1.3899	-0.92967	0.098986	-0.4216	-1.1706	-0.25848	-4.858	-0.090715	0.1614	-2.4234	-3.1504	-0.31636	-3.93	2.314	0.6852	-1.7795	-1.5536	-2.463
0.73314	-3.8885	-2.2147	-4.6376	-0.77309	-3.0061	-1.2053	-2.7266	-4.3807	-0.15497	-3.4733	2.1758	1.3315	-0.014066	-2.4293	-2.4728	-2.9411	-1.509	-4.2583	-2.6165	-4.3963	-0.21482	-2.2549	-3.3235	-0.59322	0.51491	0.083957	-0.73024	-2.7421	-1.7762	-0.60795	1.0906	-4.4616	-3.1108	-3.3093	-3.4228	-2.7406	-3.4014	0.34348	-2.6001	-1.2542	-2.7733	-1.304	-1.6148	-1.2316	-0.81095	-2.7142	-0.072884	-3.2605	-0.98501
-12.334	-10.316	-13.901	-11.884	-13.336	-12.839	-11.405	-12.234	-10.979	-12.394	-14.13	-12.289	-14.322	-10.001	-12.938	-12.973	-13.89	-13.876	-13.027	-10.711	-12.597	-10.669	-14.654	-10.733	-11.827	-14.357	-9.4255	-12.666	-11.097	-11.066	-12.218	-12.101	-12.245	-12.521	-6.7293	-12.284	-12.721	-11.508	-11.004	-15.622	-11.485	-14.178	-10.167	-13.088	-11.114	-10.572	-13.047	-9.8241	-13.729	-7.8583
3.4096	-0.11965	2.3403	-0.64201	-0.018655	3.2084	1.7927	2.8195	3.5464	0.44778	3.8464	1.4835	2.9997	2.1664	2.1028	-0.13927	4.0484	3.0025	0.75621	2.3857	-1.0244	5.2056	2.118	4.4968	0.71004	0.89908	4.9964	2.2481	2.6142	1.9018	2.3281	5.3937	3.45	1.7489	3.0183	0.38346	1.7025	0.88317	2.578	2.004	2.2102	6.6653	1.9684	0.25707	1.2564	2.1578	1.0361	1.8341	0.88882	1.8942
-4.8876	-4.8556	-4.3153	-4.3441	-3.2269	-6.2029	-7.5778	-3.7493	-4.0279	-7.6584	-6.1883	-8.6702	-4.1184	-5.9621	-8.3341	-2.3331	-8.5916	-3.4804	-4.1399	-3.0575	-5.2713	-2.5795	-6.8187	-6.0928	-7.0516	-6.4348	-6.1596	-5.4937	-7.9032	-5.8584	-4.9575	-5.9203	-7.4005	-5.1917	-6.7669	-7.2687	-4.6901	-6.3986	-4.5529	-6.0544	-4.5409	-7.1585	-3.414	-8.5189	-8.3933	-6.6362	-3.6974	-6.5057	-5.3257	-4.3944
-5.3173	-3.6052	-2.5806	-6.9766	-7.3197	-5.2561	-4.8555	-6.7008	-5.8212	-5.3603	-5.7427	-8.8764	-6.7293	-7.2025	-6.9756	-8.7474	-7.1118	-3.553	-6.265	-5.1319	-5.7509	-10.999	-3.547	-5.0286	-9.046	-5.7345	-3.432	-5.8458	-6.437	-8.7315	-5.6709	-5.5396	-5.047	-5.741	-4.126	-7.4959	-5.0018	-7.5785	-8.2972	-5.3729	-6.4837	-7.2911	-5.981	-6.7819	-8.3702	-5.6027	-7.1917	-5.6968	-9.4145	-7.6978
-1.8701	0.82075	-3.8737	-2.6163	-3.4604	0.58333	0.8829	0.24139	2.8748	-0.12932	-2.744	-2.8228	-2.8897	1.0102	-0.34172	-1.6276	-0.5033	-1.9694	-1.985	1.5273	0.12013	0.81095	-4.2652	-0.8772	-1.1068	-2.784	-0.53095	0.052392	0.046808	0.89115	-3.9415	-2.9982	0.36347	-0.69522	-3.451	-1.8797	-1.3245	-2.2428	-1.8009	0.64551	2.2828	-3.981	-3.3229	-2.0491	-4.404	1.3912	-1.3264	-4.5465	-2.1273	-1.137
-10.845	-10.306	-8.8849	-7.5034	-7.9936	-12.828	-8.0264	-5.7349	-10.422	-8.0599	-7.5436	-7.4835	-10.499	-11.554	-5.6647	-11.921	-8.6466	-9.8996	-7.757	-6.063	-10.764	-11.595	-10.028	-9.0356	-7.598	-9.4193	-9.8444	-2.5402	-7.9449	-7.4179	-14.981	-11.742	-10.874	-10.22	-8.3423	-9.3405	-7.5387	-7.6027	-12.259	-5.3532	-10.145	-7.5735	-9.3964	-8.3484	-8.2763	-9.4838	-7.1915	-8.2176	-6.3572	-10.602
-1.5528	-3.5569	-2.8779	-1.5182	-3.5202	-3.2584	-5.5709	-3.8547	-1.3264	-4.5838	-3.4374	-3.3528	-1.0104	-5.5986	-2.8821	-4.1218	-2.8195	-2.5088	-3.6365	-3.6031	-2.1535	-4.985	-3.5952	-4.8814	-7.3846	-2.8679	-4.0724	-1.0706	-3.429	-4.8947	-2.0542	-2.9632	-4.3895	-1.3814	-3.1838	-3.036	-6.0095	-3.4427	-7.0774	-3.9668	-3.728	-3.5067	-6.0224	-0.9634	-1.9266	-2.172	-5.0402	-3.0338	-4.3604	-0.31808
-12.284	-16.651	-17.554	-14.248	-12.487	-15.567	-13.884	-15.156	-11.078	-13.243	-12.252	-15.351	-13.965	-15.351	-14.719	-11.568	-10.123	-14.511	-12.928	-15.304	-13.186	-12.288	-15.561	-11.426	-16.329	-14.09	-15.043	-12.924	-13.42	-14.143	-11.512	-16.281	-14.117	-14.402	-12.665	-14.468	-14.304	-11.064	-16.614	-14.33	-13.263	-13.221	-18.641	-14.364	-12.044	-14.433	-13.987	-13.658	-13.99	-11.384
-2.0891	-2.3382	-0.40809	-4.1387	0.74656	-0.59015	-3.7621	0.38005	-2.6524	1.7408	-3.9844	2.0769	-1.5707	0.91934	0.98683	-0.26779	0.22653	0.62009	-1.3646	-4.4222	-0.31037	-3.813	0.6825	-1.7433	-1.6276	-2.8277	-2.0826	-3.1849	-1.5904	-3.9527	-0.61	-1.4096	1.9834	0.065401	-1.128	2.0228	-2.5264	-2.4277	-1.5634	0.042143	-1.5833	-6.9044	-1.458	-2.1428	-3.8808	-4.0267	-1.3385	-2.2684	-0.28493	-2.8576
-0.62216	1.3242	-6.5396	-5.0841	-3.5773	-5.4401	-1.5747	-2.0651	-1.8089	0.085456	-2.4861	-4.6869	-2.8344	-0.77185	-2.4969	-2.9975	-2.8154	-3.8746	-2.4417	-1.6289	-1.3657	-3.8925	-2.3335	-3.3433	-0.092172	-0.10546	-2.8614	-2.8847	-3.304	-1.9538	-4.2033	-0.25139	-3.4004	-4.9813	-0.84333	-1.0512	-0.21744	0.099696	-4.11	-1.6632	-2.925	-2.449	-0.36642	-2.1467	2.264	-6.0399	1.5937	0.33389	-0.63537	-4.3168
-4.7498	-4.633	-6.5651	-5.7833	-3.2279	-1.9166	-3.5161	-3.0466	-3.6124	-2.345	-1.9766	-5.7276	-6.4313	-6.9795	-8.5527	-4.6836	-2.205	-3.7722	-3.2465	-2.7996	-4.2805	-3.2963	-2.0737	-2.6816	-6.3097	-3.8416	-5.2437	-4.918	-2.6842	-6.1118	-4.8049	-3.104	-4.0383	-7.2099	-7.9358	-8.0065	-4.8539	-2.3019	-5.7306	-5.2201	-3.8933	-1.0355	-3.8404	-5.0295	-7.5792	-4.5493	-4.2724	-3.5768	-3.8627	-3.5268
9.1084	10.982	6.979	8.3112	4.4652	7.18	4.9483	9.9363	4.8938	4.6638	8.7386	9.362	7.32	7.042	8.4569	7.1166	5.884	9.1112	9.7558	5.926	5.0719	6.4061	8.6343	7.4934	8.297	4.8982	9.1513	9.1589	9.0459	8.3018	6.8925	7.4289	8.8964	8.7629	8.6701	7.4837	7.808	6.6669	9.6036	9.1321	4.3352	6.9472	4.9316	8.8131	6.6681	13.027	8.3175	7.6572	7.0951	8.7335
-3.2285	-5.1187	-0.34128	-4.1195	-4.4351	0.60837	-2.2504	-1.4709	-4.3205	-2.4305	-4.6152	-2.0342	-5.1706	-4.2866	-5.1511	-3.6186	-4.8804	-3.671	-4.5169	-7.281	-2.3742	-4.0775	-3.8214	-3.2195	-2.7151	-5.386	-0.3515	-5.7437	-2.1427	-1.6466	-1.3812	-5.4287	-5.1485	-5.5523	-3.3617	-2.7554	-2.3706	-1.5959	-7.0252	-2.7279	-2.6431	-2.4656	-6.757	-5.8091	-2.6128	-4.2344	-2.5357	-3.4215	-2.6375	-3.2349
-2.5153	-0.57977	2.7003	-0.76264	3.1301	-1.1037	1.4111	-0.3553	0.33808	0.70423	0.88344	0.5838	-0.14752	0.2575	1.5063	0.76655	4.0476	1.2318	3.3147	0.4969	2.2323	2.9914	0.90838	-0.90258	1.8122	0.73665	2.578	0.14859	-0.069652	2.923	2.4571	1.4072	0.90171	-1.1993	4.3941	6.5805	4.0487	-0.68829	0.067612	-0.48522	1.6107	4.4295	1.9415	0.68074	-0.38074	-0.58858	0.96925	-2.3608	2.1911	1.0795
-0.18154	1.4266	-0.95734	-0.48308	1.3295	-0.64734	-1.4591	0.6462	0.33693	0.6934	1.7064	2.8801	-0.79117	0.94187	-1.0645	0.021143	0.36884	-1.5513	2.877	0.64113	2.222	0.96804	4.7267	-0.12464	-0.82031	1.3752	1.7103	-1.0795	2.1057	0.94462	2.0689	0.72426	-1.9192	-1.3702	-0.62248	2.3219	1.7599	1.5591	0.70323	0.52691	1.2329	-0.2898	-1.3381	1.2133	1.5024	-0.57692	-0.86557	-0.20976	1.5017	-1.0675
-4.9935	-4.0111	-3.675	-3.6163	-5.3033	-1.6206	-2.2384	-5.108	-2.4434	-3.2306	-3.7086	-5.1735	-3.8374	-1.7873	-3.8678	-2.2834	-3.8157	-7.3627	-4.39	-3.2433	-4.3816	-3.9671	-2.4841	-5.3688	-3.6756	-3.6479	-2.3441	-5.0635	-1.1879	-6.0022	-2.7395	-0.64893	-1.254	-3.4166	-5.0026	-3.3044	-5.4332	-4.2135	-3.9404	-4.9504	-2.5648	-2.2041	-3.2231	-3.5139	-4.6177	0.27267	-4.5216	-2.9593	-4.4908	-2.5719
-14.932	-9.5608	-12.273	-11.37	-13.011	-13.43	-12.741	-11.161	-12.183	-9.9024	-8.5252	-10.838	-11.158	-10.256	-11.108	-11.023	-9.2177	-11.822	-13.617	-7.8016	-11.286	-12.889	-10.608	-11.028	-13.069	-10.586	-13.432	-7.8614	-11.58	-12.028	-8.7551	-12.081	-9.0902	-11.459	-12.402	-11.86	-10.595	-11.636	-11.143	-10.024	-11.101	-9.2229	-6.7346	-8.7527	-14.504	-9.4312	-14.055	-10.766	-10.876	-10.084
-23.938	-24.717	-18.62	-25.483	-22.041	-23.139	-19.994	-22.584	-24.088	-24.173	-22.655	-23.582	-22.387	-24.421	-23.98	-22.952	-19.939	-21.079	-22.464	-23.402	-23.908	-22.796	-23.615	-23.323	-19.551	-24.105	-23.948	-19.678	-20.56	-21.182	-25.093	-22.462	-22.738	-24.236	-21.719	-22.754	-21.82	-21.765	-21.623	-26.409	-25.099	-20.804	-22.13	-23.574	-21.53	-22.306	-22.158	-20.888	-21.502	-23.056
11.318	11.342	6.5112	9.8867	5.0628	8.4831	11.279	6.6367	7.1646	10.023	4.6095	8.8483	9.2025	8.5477	4.7905	7.4519	13.237	8.3987	12.439	9.4326	9.6269	8.2678	8.833	7.4118	9.7724	8.922	10.978	4.8827	8.7066	11.982	9.4165	7.7884	7.2345	10.786	7.9208	7.9906	6.939	8.5837	11.348	11.556	6.7277	8.0309	5.7419	8.2805	4.5958	10.431	8.2699	10.997	8.4022	7.1664
-0.59835	-0.31585	1.6156	0.20276	3.6003	-0.63536	1.956	3.5677	2.8929	4.7918	1.2621	7.0947	2.7789	-0.75612	2.997	3.9006	3.1874	0.1624	1.083	8.4182	0.17836	1.1792	0.063978	0.22315	2.2611	0.029154	-0.046006	0.82724	1.5868	5.5216	1.2129	1.3801	1.2636	2.0367	3.6532	0.58333	-1.0896	4.6452	-0.34367	2.4955	0.72854	2.0623	1.0401	-0.54648	0.25296	1.5976	2.0883	-0.038606	0.97889	-0.9472
6.7101	3.8312	7.5834	7.4171	5.6589	5.0371	3.1108	7.7401	2.9453	4.9679	4.3639	6.1542	4.2177	2.4449	1.6668	2.7894	6.8356	4.7751	4.4454	3.6623	3.6723	6.6843	1.7606	3.7234	5.2506	2.1539	5.5362	1.6622	5.4842	6.6888	5.8528	0.92908	3.5628	4.0667	4.9034	5.4897	4.0256	2.0712	3.6408	3.4062	5.6457	4.6536	-0.4416	4.78	2.7914	2.5538	6.0452	2.1842	0.68896	2.7232
-14.629	-12.142	-13.505	-14.068	-14.569	-12.476	-13.944	-12.496	-16.242	-13.766	-13.882	-14.085	-12.18	-15.62	-12.811	-16.703	-14.617	-13.225	-9.5343	-13.402	-11.143	-13.088	-9.5183	-13.814	-14.94	-16.162	-15.145	-14.155	-13.246	-13.42	-12.293	-11.077	-12.717	-12.836	-14.456	-14.036	-12.76	-13.41	-14.498	-13.845	-13.982	-14.376	-14.741	-13.927	-14.6	-14.175	-13.454	-13.731	-11.431	-16.009
-13.686	-11.359	-14.259	-13.605	-11.971	-12.975	-15.865	-12.187	-10.117	-13.579	-12.389	-15.678	-10.762	-17.663	-15.603	-13.365	-12.405	-10.978	-11.106	-15.091	-9.8545	-12.831	-15.258	-12.233	-17.328	-13.288	-9.7252	-7.4619	-14.669	-16.66	-9.3502	-13.417	-12.931	-9.8421	-12.253	-14.334	-15.492	-12.561	-14.659	-15.714	-13.167	-12.452	-11.42	-13.528	-13.189	-14.61	-10.062	-10.175	-12.705	-11.019
-13.939	-13.295	-14.375	-13.916	-8.164	-8.2374	-12.214	-14.755	-17.147	-13.032	-13.29	-11.932	-12.866	-13.797	-12.588	-10.869	-12.038	-12.502	-13.531	-12.576	-13.21	-11.832	-13.237	-12.754	-11.965	-16.708	-14.57	-15.769	-16.531	-15.188	-14.559	-12.019	-14.209	-11.36	-10.511	-11.756	-8.4683	-11.804	-13.297	-13.423	-12.976	-12.811	-11.064	-14.115	-16.204	-12.347	-10.935	-10.5	-12.056	-13.02
-3.3674	-1.1661	-1.5496	-0.14503	-0.81265	-1.3655	-1.4509	-4.7496	-2.0103	-1.7361	-3.501	3.8882	-1.6793	-1.5597	-1.4046	-0.11158	-0.68686	5.2372	-2.634	2.5102	1.2182	-0.69115	-0.76546	1.0119	-2.2868	-3.1253	-0.42982	0.84665	-0.52397	0.11612	-2.7852	0.60169	-0.14547	-1.6702	-3.8965	-1.3277	3.3757	0.48483	-2.527	-3.1567	2.1812	-0.65374	0.44646	-1.9994	-1.1194	-1.3414	-3.5654	-1.3435	-0.77023	-1.7832
-3.7002	-5.2054	-2.5941	-5.306	0.053417	-0.52705	-1.9843	-3.4478	-2.4656	-3.9054	-6.4235	-6.2085	-5.5246	-4.6808	-1.7704	-6.8372	-3.7953	-5.4577	-5.6059	-4.0892	-2.2601	-4.414	-3.761	-5.9175	-4.2962	-5.1225	-3.115	-2.3207	-4.6406	-2.921	-2.2084	-7.2192	-4.9158	-3.4798	-1.211	-1.2164	-0.98185	-3.4285	-3.3973	-0.68959	-3.4666	-2.941	-1.7846	-2.6538	-4.9236	-1.8819	-6.8702	-0.52602	0.83844	-7.2908
-11.591	-9.19	-8.0492	-12.139	-7.8522	-8.9658	-12.179	-8.2501	-7.3333	-10.147	-9.9036	-11.006	-8.5841	-14.361	-11.963	-13.614	-8.033	-10.275	-8.8158	-12.509	-10.49	-12.396	-7.2823	-11.636	-10.217	-10.917	-12.599	-11.621	-9.9732	-12.786	-10.031	-10.96	-10.492	-10.046	-10.371	-11.691	-11.057	-8.7949	-11.791	-9.4418	-12.219	-12.788	-14.077	-11.718	-14.144	-10.368	-9.6776	-11.611	-11.142	-9.9233
-4.5974	-3.4948	-4.4457	-4.146	-1.9491	-5.5255	0.37031	-7.1105	-3.769	-3.3186	-2.2285	0.22537	-5.1426	-4.3135	-1.0168	-7.2339	-0.69586	-0.0032601	-5.146	-4.9245	-2.382	-2.48	0.078614	-6.0134	-4.3353	-1.9094	-3.9093	-0.7624	-2.2563	-4.0446	-2.067	-1.2292	-1.6387	-5.5837	-0.17205	-4.8881	-2.264	-2	-2.0109	-5.1025	-1.4115	-2.8706	-1.9059	-2.8542	-1.2634	-5.7946	-3.2141	0.72813	-1.6591	-0.39548
-14.711	-12.272	-10.369	-12.772	-11.742	-13.126	-12.426	-12.292	-14.768	-11.419	-15.305	-14.259	-10.982	-15.481	-11.502	-14.467	-12.42	-12.72	-12.906	-16.595	-15.283	-11.893	-12.053	-12.8	-11.33	-11.616	-12.627	-15.127	-11.525	-10.862	-16.098	-12.267	-14.635	-14.232	-12.34	-12.085	-16.138	-10.922	-12.972	-13.718	-10.851	-12.447	-14.962	-13.955	-11.529	-13.238	-10.314	-12.495	-11.821	-14.157
6.2216	6.5281	6.9027	7.1406	6.8571	6.5638	5.4261	8.1719	5.7325	8.3568	2.9156	8.0302	7.9775	4.2859	5.3961	5.8231	5.9483	4.4805	7.4258	7.4762	8.0525	2.2638	3.9496	3.6649	5.6873	2.7552	7.5434	5.2777	2.3182	6.1701	5.809	3.3494	4.8204	6.7824	7.6324	4.2816	8.0047	9.0138	5.0578	9.834	4.9163	4.2222	4.1192	8.2715	7.6593	6.5921	5.6593	2.1388	3.8683	4.3171
-15.095	-12.984	-10.761	-13.32	-12.82	-13.366	-12.244	-15.275	-9.5485	-11.933	-12.916	-13.264	-16.585	-12.94	-11.048	-13.311	-13.54	-13.051	-12.722	-12.887	-11.46	-14.306	-16.117	-14.79	-8.8616	-13.52	-11.497	-13.827	-13.527	-15.389	-11.815	-15.076	-10.125	-14.321	-8.4733	-10.288	-15.544	-16.937	-10.779	-13.235	-12.556	-13.349	-12.676	-10.949	-12.226	-15.532	-12.78	-15.849	-10.371	-11.608
-10.201	-12.833	-14.414	-11.583	-13.851	-12.633	-9.4696	-11.808	-8.5046	-14.325	-9.8116	-9.5471	-10.911	-9.6004	-13.217	-13.319	-10.706	-10.953	-11.233	-10.556	-10.633	-9.2612	-10.879	-12.288	-10.807	-11.893	-9.5166	-10.579	-11.275	-13.194	-14.963	-12.777	-10.156	-11.945	-10.761	-11.418	-8.7755	-11.045	-14.389	-10.91	-14.185	-10.675	-11.308	-12.454	-10.474	-11.921	-9.2793	-13.763	-9.9536	-12.238
-3.6788	-2.9512	-0.69388	-3.0294	-3.0502	-2.7651	-1.9646	-1.874	-6.163	0.80337	-6.2602	-2.7536	-5.1052	1.0569	-2.4703	-4.4662	-5.5554	-0.97788	-1.6578	-2.8396	-3.1243	-0.14374	-1.5396	1.7024	-2.345	-2.8303	-4.7002	-2.2139	-4.4613	-4.2155	-2.1286	-2.3907	0.99503	-4.711	-4.3832	-0.50883	-0.52241	-0.94531	-1.6785	-4.4158	-5.4024	-1.2274	-3.6115	-1.518	-3.0574	-3.4674	-5.5126	-1.3727	-3.5049	-4.4608
4.8444	4.2019	5.9365	4.6386	5.0335	3.6188	3.6767	4.7587	0.93163	4.0594	4.2258	1.6842	2.9623	1.3094	1.8137	1.3897	4.0471	3.0412	0.060456	5.3419	2.1553	7.6269	5.4709	3.2345	6.0241	3.0628	7.6074	7.0692	5.2322	3.3637	3.0818	2.9748	1.9968	2.8203	6.1665	5.2078	5.7559	1.9068	3.2515	-0.15767	5.545	2.9833	3.9301	5.2916	2.8799	1.3099	3.1216	2.8898	3.0116	7.5321
-4.1227	-3.8123	-3.6347	-1.9487	-4.1929	-2.5075	-0.35235	-4.7408	-2.0508	-1.1128	-2.252	-2.4041	-4.0264	-1.8625	-1.7373	-1.0531	-3.9617	-0.83367	-1.5852	-1.5518	-0.77461	-2.4432	-2.7456	0.62608	-2.1935	-1.7361	-2.5041	-3.8813	-4.1641	0.4453	-3.2625	-1.9625	-3.8754	-3.7727	-1.2932	-5.1563	-6.0339	-1.7794	-2.1586	-2.5512	-3.8956	-4.0569	-0.48058	-0.66903	-2.3864	-1.7028	0.15268	-3.4291	-4.3453	-4.4184
-13.516	-7.4519	-9.8194	-10.93	-11.268	-13.232	-8.5527	-10.831	-9.5189	-12.433	-8.5035	-11.637	-11.954	-11.433	-10.296	-11.331	-11.977	-12.416	-10.207	-13.194	-10.262	-12.88	-13.047	-11.094	-7.4403	-8.0441	-9.9829	-11.049	-8.2757	-10.776	-10.825	-9.7576	-11.003	-10.084	-10.725	-12.171	-8.8847	-12.554	-12.263	-7.7742	-10.305	-10.366	-12.193	-9.528	-9.4007	-8.4235	-11.334	-11.079	-12.24	-13.001
-12.488	-12.331	-13.979	-13.753	-16.278	-12.236	-10.002	-10.707	-12.179	-13.802	-12.369	-13.229	-13.14	-10.733	-12.661	-13.418	-11.998	-13.227	-13.026	-11.46	-12.248	-10.462	-11.468	-12.715	-11.712	-14.113	-15.159	-13.024	-12.762	-10.891	-13.803	-15.745	-12.14	-10.697	-10.943	-13.075	-8.984	-15.239	-15.991	-14.295	-10.882	-13.587	-11.948	-11.844	-14.026	-9.2375	-13.409	-15.412	-12.212	-14.195
-2.6655	-2.9845	0.76136	-1.2421	0.18825	0.92156	2.5241	-0.14603	-0.35241	-3.9878	-4.354	-1.2322	1.3493	1.6208	-4.7893	-2.2723	1.4426	-2.9043	-1.6678	-1.0364	0.29014	-1.5135	0.32279	1.3955	-1.3068	-2.5852	-4.0206	-1.2084	1.0459	1.5077	-3.0728	1.4625	-0.49326	-1.0772	-2.1651	1.4405	1.5448	-4.0528	2.1043	-0.34047	-0.74372	0.21743	-1.8312	-0.52955	-0.13382	-2.6565	-1.6592	1.8232	0.34642	-3.1018
-24.31	-24.348	-26.839	-23.597	-24.789	-21.015	-22.88	-22.14	-21.882	-22.227	-24.039	-20.168	-20.288	-22.927	-20.745	-19.685	-23.262	-22.532	-21.878	-20.721	-21.267	-24.005	-22.059	-27.688	-24.235	-23.144	-22.815	-23.002	-21.225	-22.443	-22.399	-18.879	-23.16	-21.367	-23.359	-21.204	-25.861	-21.056	-23.871	-21.792	-22.322	-21.707	-24.558	-23.126	-22.532	-21.331	-24.395	-21.547	-24.324	-23.518
-4.907	-8.0441	-1.8541	-3.9103	-7.967	-0.4718	-3.7301	-4.9604	-9.0648	-4.9691	-3.3071	-3.0925	-5.2356	-2.384	-5.8272	-3.4828	-4.274	-3.4433	-6.674	-2.6012	-4.0282	-4.6895	-1.4742	-3.9432	-6.4737	-10.476	-1.1914	-3.3315	-5.9207	-3.4876	-3.9086	-4.622	-3.129	-3.5912	-5.4092	-4.2136	-7.4144	-1.0967	-2.382	-4.6453	-3.6802	-6.0426	-5.1482	-0.10706	-3.2755	-2.7457	-4.869	-2.9712	-5.0093	-1.9434
-3.0987	-2.2919	-4.9693	-3.554	-1.7876	-2.8228	-2.4991	-1.6548	-6.5793	-4.0943	-5.6981	-1.1219	-4.742	-0.93424	-4.2665	-5.2134	-3.2689	-6.104	-1.5505	-3.3709	-7.922	-5.4748	-6.529	-3.3409	-1.9987	-7.0117	-3.7241	-4.6012	-2.2145	-4.3135	-2.942	-3.7678	-1.1236	-5.7331	-2.2302	-3.6318	-1.93	-1.1117	-1.0925	-6.3286	-4.3649	-4.7014	-4.8631	-4.57	-6.0023	-4.4739	-2.0561	-2.7959	-6.1084	-1.8707
8.0123	8.9629	12.42	11.352	10.69	8.9039	11.615	13.185	9.9365	8.0338	10.264	10.592	9.6967	8.0675	11.755	11.454	9.3867	11.342	7.2126	10.567	10.204	7.6043	10.204	12.36	8.2904	12.712	8.7671	6.7766	13.461	8.9735	7.1302	11.673	9.5934	10.156	8.6209	12.757	8.8585	5.6556	9.7769	9.6716	8.4383	10.176	9.9577	10.615	12.326	7.5377	9.3024	8.7934	10.768	7.6369
-5.1907	-7.6904	-3.9185	-2.7846	-4.5467	-2.8546	-1.3559	-2.1185	-4.935	-1.1631	-1.183	-3.1384	-3.5454	-1.9857	-3.5685	-1.1965	-1.9688	-3.4537	-2.3216	-4.8403	-5.7206	-0.7505	-1.1919	-0.4911	-2.2355	-3.0001	-5.6152	-5.7853	-2.814	-2.279	-1.5159	-4.0319	-3.7415	-2.2254	-2.7468	-0.93677	-2.9504	-3.728	-5.5218	-2.1624	-5.7348	-4.6776	-3.6359	-3.2639	-8.1455	-1.5471	-4.0145	-1.9844	-2.9596	-5.2555
-2.1376	-3.4677	-3.3832	-2.3824	-5.8934	-2.8948	1.8281	-1.4104	-1.6275	-1.0429	-2.7938	-1.0373	-3.7348	-1.7236	-1.3063	-1.6194	-4.5915	-3.5326	-2.9696	-1.4716	-5.0778	-4.7332	-0.053874	-6.4555	-1.7525	-4.789	-4.2076	-1.7533	-5.0828	-4.8977	-1.8416	-2.6695	-4.8224	-2.85	-1.3038	0.77421	-0.5973	-4.9447	-3.0081	-4.5497	-3.1977	-1.6563	-6.1913	-4.9788	-2.7126	-2.2204	-1.9731	-5.8518	-1.7562	-1.4967
0.45199	0.22314	-3.6989	-0.74599	-2.8634	2.8574	-0.79303	1.1201	0.53574	-2.2995	-0.07145	3.1807	1.6931	2.184	-0.34333	-1.2958	-2.8971	-1.0737	4.1068	-0.89974	2.4132	0.72485	0.44431	-0.33199	0.28614	-2.9067	1.3635	0.70765	-2.0885	-0.39043	0.64696	-0.556	0.63633	2.5877	-0.63032	-0.64088	0.96877	0.17982	0.6881	3.8938	-1.6947	2.4016	1.7056	1.4227	-1.8856	-3.0506	1.0254	0.30949	2.9253	1.5654
-4.5225	-8.998	-9.2418	-10.16	-6.2056	-5.159	-11.588	-3.9564	-7.8399	-4.5075	-5.4865	-9.512	-8.1219	-7.3333	-7.3872	-8.5088	-8.1451	-8.7884	-8.4336	-7.0623	-6.7324	-7.2049	-7.8697	-4.7448	-9.204	-7.5189	-7.4333	-7.0243	-7.4103	-8.5166	-6.8692	-10.358	-6.2206	-6.862	-8.7125	-6.5118	-9.2727	-2.3724	-7.3069	-8.8214	-5.5921	-7.8708	-3.8736	-6.5887	-7.0433	-11.979	-10.44	-11.442	-6.9139	-11.4
-4.3499	-6.7892	-3.974	-1.3458	-8.7051	-6.0817	-2.4026	-3.552	-4.4504	-3.4602	-3.9611	-7.8084	-7.5579	-2.8253	-2.2634	-3.9635	-2.9292	-4.4161	-2.1631	-6.5177	-4.2039	-5.2446	-3.1235	-1.3518	-2.4718	-3.4402	-3.8302	-0.40101	-3.9917	-0.6177	-3.0271	-6.4222	-5.0222	-3.5952	0.41437	-3.4579	-7.0126	-6.2098	-3.0059	-6.6073	-4.4398	-4.0297	-2.7019	-2.0125	-4.815	-2.7996	-5.0379	-0.9188	-3.0219	-4.0839
1.1386	-2.9113	-1.9442	-1.0432	-2.5008	-1.8952	-2.6849	0.39264	-1.3674	-0.59918	-3.3532	-3.3684	-3.5679	-4.7258	-0.82494	-3.9392	-4.8407	-5.1512	-2.8805	0.061632	-0.87279	0.39296	-2.7368	-0.31007	-6.5241	-3.7471	-1.4991	-0.23456	-2.4041	-3.447	-1.621	-3.4395	-3.646	-1.601	-1.8935	-3.4059	-0.67075	-0.48486	-5.6345	-3.528	-1.7284	-2.2825	-2.7421	-3.7414	-2.4726	-5.5213	-2.2737	-4.0757	-1.7798	-0.47162
9.9764	6.8036	8.6431	8.2638	11.927	11.084	8.0001	4.982	6.7977	6.7094	6.2372	9.5996	6.6877	6.9927	4.0914	8.8519	4.7435	12.36	7.6371	4.5747	11.454	7.7107	10.312	6.6081	8.5772	11.157	5.0464	3.0414	6.8104	6.4325	12.202	8.717	6.7448	7.8971	8.4544	6.7557	9.3882	10.376	7.8168	11.193	7.6321	10.059	6.9607	9.6141	6.6691	9.726	6.3285	7.2138	7.0808	9.3664
0.53449	-1.115	0.4499	0.10024	0.14179	-2.1178	-1.2419	2.186	-0.7787	3.2921	-1.9085	-1.1065	1.9899	3.4412	1.5883	3.5972	1.7566	1.4848	-3.2806	-3.7359	-0.11918	3.4703	-0.33734	1.3419	3.3926	-0.19339	-0.41314	-1.7233	1.5019	0.88844	-0.98622	0.44005	2.2666	1.0778	0.26044	2.875	2.4654	3.9725	-0.90572	2.7836	2.3642	-0.622	-0.76517	1.9473	0.52865	1.374	3.9563	-2.7671	2.65	-0.16752
-12.685	-13.192	-14.705	-15.707	-12.959	-14.943	-15.035	-12.199	-10.12	-13.758	-12.904	-15.333	-12.309	-10.689	-11.885	-15.09	-12.914	-14.722	-12.566	-13.958	-14.668	-14.038	-12.798	-12.432	-13.99	-14.387	-12.989	-15.695	-12.038	-11.627	-14.423	-12.822	-12.865	-13.217	-12.418	-12.739	-12.994	-12.863	-10.738	-13.995	-10.244	-12.656	-11.055	-13.699	-15.388	-12.233	-12.797	-13.275	-10.416	-11.871
-5.2516	-1.9549	-1.0125	-3.6962	-2.0419	-1.1618	-2.1704	-4.2465	-2.8584	-2.5366	-1.4826	-6.0152	-4.7364	-3.9627	-3.3458	-2.3179	-2.7896	-3.761	-2.3994	-4.3616	-1.1041	-4.2884	-3.9161	-4.7565	-2.492	-4.0867	-2.8072	-0.61577	-4.8213	-2.5292	-4.5324	-2.7786	-5.6986	-2.1433	-3.5537	-3.536	-2.1499	-3.3287	-4.3167	-4.9647	-3.3682	-3.8988	-1.7126	-3.197	-6.4265	-4.5497	-3.8713	-4.1145	-4.3229	-2.793
-20.669	-21.415	-26.381	-21.148	-22.948	-22.846	-24.406	-19.193	-22.712	-23.693	-24.957	-23.03	-25.28	-17.892	-22.638	-23.444	-20.578	-21.45	-22.303	-25.004	-22.599	-20.871	-23.027	-20.616	-23.842	-22.954	-21.8	-23.961	-21.714	-23.68	-19.885	-20.585	-23.303	-18.593	-22.149	-23.919	-24.091	-25.159	-22.598	-24.112	-25.52	-20.199	-23.775	-23.678	-23.828	-24.878	-20.892	-22.837	-21.266	-20.858
-23.391	-18.866	-22.621	-21.335	-21.277	-20.514	-22.205	-21.923	-22.416	-22.636	-22.858	-23.305	-21.18	-19.68	-22.324	-22.86	-24.556	-23.427	-24.386	-23.419	-23.735	-22.991	-23.222	-22.321	-22.32	-22.758	-21.404	-23.652	-18.261	-19.385	-20.818	-21.072	-24.702	-20.85	-24.627	-22.68	-21.092	-18.424	-20.51	-23.185	-25.255	-20.027	-20.878	-24.038	-23.909	-20.938	-23.016	-21.377	-22.8	-22.204
3.7543	5.4362	6.5671	4.5213	6.2657	2.9572	5.3843	6.9276	7.9788	8.3188	5.1385	4.5752	5.2745	2.8128	7.0208	8.4195	6.8824	6.1679	4.265	3.8035	8.3316	6.2456	7.2398	4.0524	3.7352	3.9489	7.6772	7.218	6.6158	7.4487	5.9912	6.6554	5.5072	4.8703	2.8519	5.6338	4.4057	5.0835	4.1312	4.4297	5.6477	1.9569	6.8909	4.8302	4.9323	2.17	6.1226	6.9265	3.001	5.0804
7.1656	8.0486	6.9503	8.0782	10.307	9.3073	9.3806	9.9247	8.9507	13.55	7.1165	10.407	9.8686	10.717	8.6248	10.245	12.329	9.4483	11.088	9.3041	9.8767	12.491	7.6583	10.438	9.6963	10.599	12.607	9.1544	11.37	8.2288	7.4219	12.028	10.375	11.461	12.157	14.238	7.688	10.621	10.768	12.784	12.496	8.4132	10.317	8.3949	9.9928	6.3994	8.0701	10.234	10.827	11.04
7.9891	6.3119	6.0863	4.848	6.4997	7.869	9.4936	10.516	10.905	8.129	6.4161	8.8694	7.1276	6.3097	5.7166	6.5866	3.8831	4.4964	7.533	6.1744	6.6276	7.7545	8.7469	6.8718	9.0854	10.678	8.4454	4.8828	7.0026	8.2742	6.8571	8.7744	9.2044	8.2772	4.7959	6.4169	8.5532	6.4856	5.0138	4.3538	6.0253	8.8033	5.6743	7.6162	8.8171	5.61	3.8705	8.5387	8.0574	7.7272
-0.54282	3.9321	3.3535	1.3602	1.3909	3.3359	0.335	3.1667	2.7361	2.461	0.71958	-1.1962	0.26848	3.1502	1.7554	2.9459	-0.46776	-0.8233	-0.95417	1.4676	0.97281	1.3579	2.0822	1.3815	2.2201	-2.3445	2.9591	-1.2423	3.9478	1.2284	-1.2873	2.0299	1.3479	0.58394	-0.38563	-2.048	-0.12874	-0.43621	2.8847	2.4705	2.2597	0.51234	4.1173	0.58923	3.5894	2.9743	2.7373	3.1228	2.4982	1.2806
0.50034	3.0114	1.3082	3.4856	2.7925	3.0813	1.1703	2.3831	2.2154	3.9343	-0.16971	4.0902	4.6324	7.3134	1.4432	-0.40182	1.0622	4.1051	1.033	5.4291	3.9362	0.66747	3.6873	1.4877	2.3724	4.0485	3.807	0.62008	2.5365	1.9637	3.1923	5.3439	4.626	2.3454	0.9035	4.9691	2.1654	2.8901	5.0651	-1.6785	4.9716	2.0478	1.8498	5.302	3.3865	2.8142	1.9896	2.0972	2.7696	2.4797
-10.517	-11.759	-9.3032	-8.1106	-9.6188	-7.7047	-9.8476	-9.683	-9.3011	-9.2518	-9.2104	-6.2388	-9.1079	-5.5214	-12.875	-10.136	-9.0255	-10.656	-8.1132	-7.6245	-6.8019	-9.7791	-6.4784	-9.5514	-9.2779	-5.4559	-9.5203	-9.9854	-13.755	-7.7775	-9.3504	-10.212	-8.034	-9.6479	-10.539	-9.7904	-7.9125	-9.3312	-10.181	-8.7169	-7.2482	-8.9243	-10.245	-7.8207	-7.9073	-11.083	-7.413	-8.6441	-8.7805	-7.8322
-0.47305	-1.1842	-2.5938	0.28402	-0.82067	-1.5564	0.36077	-3.4807	0.50511	1.9411	-3.47	-4.3764	-1.5242	-1.819	2.2643	-3.3999	-4.627	1.2898	1.8033	1.2713	-3.3917	1.0197	-3.2073	3.6495	0.51739	-0.10271	0.15462	2.1538	0.5975	1.0848	-1.5616	1.1554	-1.8291	-2.3455	0.70364	0.54833	-0.2967	-0.65222	-2.243	0.79424	-0.92507	0.2792	-5.1785	1.0761	0.84199	-1.6132	1.7392	0.75071	-2.0499	-1.6459
-1.9306	-0.76362	0.50839	-1.6518	0.063412	-0.898	-0.6948	-0.86227	1.8146	-1.1331	0.53101	-0.39176	1.94	-0.70696	-1.2107	1.2165	3.6783	-2.2546	1.8277	1.8062	-3.8647	2.639	-1.6818	0.98522	0.21019	1.9452	-1.3822	-0.44928	3.1555	-0.82079	0.20563	-0.57709	0.22527	-2.6602	-1.3129	0.29339	1.0813	0.13041	-3.4589	-1.7831	1.6208	4.0572	-0.16195	3.7485	3.5533	1.9354	0.41896	0.13812	-0.671	-1.8326
-11.969	-13.92	-12.657	-13.767	-12.356	-9.9986	-12.794	-14.704	-11.351	-11.356	-11.649	-14.861	-10.628	-8.4197	-12.226	-11.234	-11.292	-13.019	-16.523	-14.159	-12.626	-12.837	-10.803	-11.152	-12.205	-13.474	-11.891	-13.109	-15.029	-13.103	-12.786	-11.653	-15.395	-10.169	-8.1662	-10.483	-14.277	-11.323	-11.276	-13.633	-13.448	-12.788	-12.079	-16.173	-12.871	-16.717	-14.058	-16.519	-11.444	-16.538
-10.011	-8.1362	-10.087	-10.926	-7.6079	-9.4131	-9.1912	-12.814	-11.084	-12.03	-11.74	-11.075	-12.707	-11.299	-10.274	-12.382	-6.8668	-7.256	-9.1999	-12.376	-7.5707	-13.02	-15.756	-12.403	-9.33	-12.18	-7.221	-10.677	-12.964	-13.166	-11.317	-9.3167	-9.4181	-8.564	-9.2214	-11.232	-13.002	-12.915	-9.1563	-10.185	-7.0246	-11.503	-13.347	-9.1935	-11.268	-11.967	-10.117	-11.942	-13.534	-14.646
-15.715	-13.577	-15.406	-12.211	-15.261	-12.182	-16.391	-12.514	-15.063	-15.343	-15.479	-16.704	-13.438	-12.387	-13.85	-16.694	-17.352	-12.827	-16.253	-14.08	-14.042	-11.257	-14.802	-11.953	-11.997	-12.258	-15.88	-15.467	-15.296	-15.829	-14.638	-12.016	-14.441	-12.03	-14.531	-13.44	-13.347	-12.676	-14.624	-16.043	-13.711	-15.66	-13.275	-14.866	-10.886	-14.815	-13.989	-11.351	-15.344	-16.78
-11.006	-10.645	-13.135	-11.176	-11.679	-12.388	-11.49	-12.303	-13.076	-7.1296	-11.834	-13.456	-11.235	-13.778	-8.215	-13.757	-11.636	-10.943	-12.158	-9.1684	-9.4955	-11.556	-11.04	-13.508	-10.73	-11.831	-9.908	-14.549	-15.113	-12.108	-13.041	-13.786	-7.8384	-9.2622	-16.987	-10.267	-12.7	-13.114	-11.216	-13.606	-10.478	-10.78	-8.1824	-12.282	-12.877	-15.972	-12.315	-12.629	-14.496	-11.011
-20.995	-20.849	-23.499	-23.972	-18.227	-22.981	-23.861	-22.372	-22.532	-19.961	-19.089	-22.128	-20.819	-20.484	-25.155	-18.711	-25.824	-23.409	-25.157	-21.531	-22.01	-21.14	-22.095	-19.459	-20.435	-23.769	-19.599	-19.215	-23.344	-23.919	-22.291	-23.685	-20.786	-22.883	-21.683	-21.232	-28.066	-21.454	-19.298	-26.472	-20.372	-19.668	-20.956	-23.623	-22.419	-22.609	-20.885	-19.645	-20.254	-18.79
-10.023	-12.539	-11.83	-12.695	-12.583	-12.871	-13.588	-13.325	-15.441	-10.748	-13.949	-9.3487	-9.9356	-11.664	-12.78	-11.405	-10.437	-11.535	-13.07	-11.938	-12.835	-12.155	-10.783	-12.25	-12.969	-11.491	-13.572	-12.6	-12.308	-11.505	-15.14	-13.817	-10.099	-16.841	-13.403	-12.562	-15.22	-15.336	-13.799	-11.664	-13.472	-13.706	-14.036	-11.602	-12.065	-15.949	-12.499	-13.833	-11.589	-11.811
-3.1787	-4.2458	-1.8055	-5.0439	0.07218	-5.9731	-1.7347	1.8009	-2.1061	-0.35892	-3.1174	-3.8169	-3.0481	-0.94856	-0.47467	-2.578	-0.10631	0.32552	-2.0789	-3.4904	-1.123	-3.3071	-2.4758	-4.3921	-2.5818	-6.8792	-5.3491	-1.1476	-2.9111	-2.331	-3.7376	-4.6471	-2.3297	-1.6443	-2.4502	-3.3697	-0.8467	0.89046	-2.3478	-0.071266	1.2758	-2.5056	-5.3885	-0.31319	-3.4977	-4.0891	-2.9559	1.2122	-3.2022	-2.066
-4.9101	-2.4614	-6.8378	-6.4336	-6.0681	-6.6516	-7.9379	-4.2602	-5.7614	-2.038	-3.9478	-6.1082	-1.8015	-5.2457	-7.0468	-4.4413	-1.4558	-1.6228	-6.6589	-8.7583	-5.737	-5.4035	-2.6063	-5.8408	-8.9434	-5.5676	-3.4212	-7.0477	-3.2407	-3.565	-4.0128	-6.3752	-3.883	-5.8802	-3.3068	-4.5994	-4.6702	-5.0199	-4.6371	-5.8658	-3.8255	-2.3596	-4.7967	-6.0974	-2.4856	-4.6586	-4.2084	-3.4578	-7.1024	-5.4085
-5.9017	-8.9351	-7.6475	-8.8709	-7.4758	-5.718	-6.6517	-6.8821	-8.0761	-7.8247	-8.6468	-9.196	-7.3863	-6.7002	-7.4258	-8.1773	-4.4648	-6.8923	-4.2936	-4.8784	-10.872	-3.0484	-8.1193	-7.4571	-8.5719	-5.8977	-5.1813	-6.5172	-6.3229	-6.4346	-10.444	-8.6459	-9.9858	-9.0964	-8.4924	-8.5401	-11.175	-6.3174	-9.7082	-8.4275	-5.8167	-6.0648	-5.0786	-9.1399	-8.327	-5.6825	-9.1979	-8.5453	-9.133	-6.7254
0.083319	-2.0724	0.68251	-2.0907	-2.9995	-2.3533	-4.9641	-2.6802	-2.7666	-2.7525	-4.3983	-1.9642	-2.5368	-2.391	-2.4644	-3.7447	-3.4648	-1.6752	-2.4282	-0.095268	-3.3094	-3.2537	-4.6556	-2.8514	-1.8874	0.46563	-2.572	-3.3219	-2.2568	-5.8289	-2.0704	-2.9642	-1.4309	-3.3588	0.48603	-4.0297	-5.282	-2.1383	-4.3985	-0.77627	-0.24088	-2.2924	-4.7349	-1.5621	-3.9475	0.084702	-2.331	-4.2853	-1.9933	0.18488
-19.247	-20.976	-19.904	-22.704	-26.063	-19.422	-23.714	-24.07	-19.349	-24.44	-27.04	-22.128	-24.433	-25.474	-25.859	-21.772	-24.614	-23.384	-21.392	-21.571	-25.567	-25.49	-23.175	-21.51	-20.299	-24.118	-21.792	-18.936	-24.897	-23.467	-20.908	-21.535	-21.289	-23.394	-22.585	-20.689	-20.702	-24.083	-22.291	-22.391	-22.397	-19.988	-22.139	-24.054	-22.516	-25.417	-20.785	-20.435	-21.912	-19.007
8.0103	9.3259	6.7278	7.2514	6.9022	5.7151	6.2788	6.3297	4.446	8.561	6.1874	7.22	6.1104	1.568	7.3397	6.5277	4.1498	6.4127	5.7591	7.94	7.881	7.0206	8.2178	6.8459	6.768	4.8085	6.4354	4.2892	7.2725	6.9966	7.271	5.3605	2.8955	7.8174	6.7263	7.3121	8.0331	5.9171	6.87	7.6958	8.4001	7.8806	5.0668	6.7673	4.6313	3.8819	7.2255	5.2695	4.2105	8.1506
-3.9112	-2.3471	-3.9286	-6.4787	-5.5837	-3.2427	-4.7708	-3.2506	-3.372	-4.8257	-5.3969	-4.3789	-6.434	-4.6354	-3.9724	-3.8487	-7.5653	-6.1088	-1.531	-6.4797	-5.702	-6.9825	-3.8036	-4.7333	-5.4139	-1.9985	-4.5412	-4.9281	-9.293	-3.2886	-4.0137	-8.2841	-2.2447	-5.104	-8.7758	-4.1443	-6.1883	-6.6836	-5.1263	-4.6902	-4.5467	-6.1245	-3.5268	-3.8134	-5.8362	-3.5047	-5.9672	-7.2298	-5.648	-3.9117
-1.9737	-4.1188	-6.4438	-3.5757	-5.7314	-6.1421	-3.651	-6.5827	-3.1075	-6.5437	-2.0246	-6.6808	-1.8871	-4.8132	-6.3236	-3.1074	-3.4302	-5.0965	-1.7829	-5.6369	-3.6669	-6.2246	-3.4247	-5.11	-3.8997	-4.6757	-4.3869	-3.9439	-4.4812	-3.0774	-2.7086	-3.3348	-4.8798	-3.2781	-4.2361	-4.9088	-3.4379	-4.2461	-5.6203	-3.4208	-6.3352	-3.9637	-5.3339	-6.6815	-5.5452	-5.2189	-2.0476	-4.7457	-3.4069	-4.8816
1.5583	-1.4967	2.8917	0.054287	0.62616	3.3612	0.80778	2.1482	-1.6382	1.3289	-1.2816	2.8608	-0.97326	2.9565	1.5379	3.4038	0.6637	-1.4787	-1.3567	-1.7958	-0.035998	1.3514	-0.53769	2.0387	-0.040861	0.35937	-0.57251	1.9728	2.1098	1.3698	1.2026	-1.5535	-2.4704	0.046479	0.44039	-3.1476	0.44634	1.9082	-1.3763	0.27387	2.3583	-1.3703	2.1884	-1.2455	-3.5712	1.6557	0.086292	1.3051	-1.1831	-0.32409
9.2489	4.2896	4.3308	6.4247	7.1019	7.9729	8.29	4.5721	5.8758	8.8915	7.3498	6.5914	5.7354	6.3714	5.8297	5.1658	9.4113	8.0962	7.1558	8.5576	8.2192	6.3511	8.4957	7.7466	3.3079	12.544	6.5662	6.3744	7.3429	5.7543	9.0574	4.5732	8.1565	6.9055	7.3082	6.3825	7.4399	2.7195	4.4123	6.066	6.0209	6.6849	5.4068	8.1653	9.2837	7.8281	7.5603	7.0393	7.876	4.197
-11.21	-10.418	-11.319	-9.1772	-10.232	-7.5077	-10.099	-10.502	-11.22	-10.338	-9.7158	-9.9285	-8.73	-10.686	-11.968	-10.588	-7.6665	-8.6951	-9.5588	-8.081	-8.9156	-8.5089	-8.2812	-10.271	-8.9158	-7.666	-11.891	-10.428	-8.5815	-10.218	-7.6532	-5.3565	-9.3125	-8.9653	-7.3409	-10.55	-6.6209	-9.531	-7.3716	-9.5054	-13.129	-13.586	-6.5858	-7.9632	-11.645	-9.9694	-9.4456	-6.8036	-10.486	-6.2745
2.6491	3.5721	3.1181	2.6799	3.6128	2.3008	3.7349	-0.042012	5.025	4.375	1.4969	1.8963	-0.64216	0.7212	3.1961	-0.50195	2.5794	4.0633	2.0042	3.3717	5.7049	3.4232	-1.2057	-0.53167	2.0964	1.7582	1.4284	-0.76401	2.4441	0.61404	0.70248	1.3676	4.374	2.4684	3.933	0.25835	5.1807	0.25308	3.8441	-0.36169	1.8023	1.2133	3.0335	1.2645	2.7583	4.1332	2.7784	2.1557	2.1242	2.1853
-5.6263	-9.7808	-6.505	-7.1692	-4.5552	-7.527	-6.8523	-6.1089	-4.858	-4.7288	-4.839	-4.2227	-3.1687	-3.9999	-9.0505	-5.8598	-8.4533	-6.5925	-7.0949	-6.2442	-6.8142	-5.2054	-4.0729	-6.7076	-6.3305	-6.7376	-6.3114	-3.3443	-4.7482	-6.5173	-6.2429	-6.0576	-6.6538	-3.2429	-9.1595	-6.01	-8.7121	-5.0705	-4.5785	-2.4421	-8.4524	-5.6926	-3.0994	-4.3892	-6.6084	-8.5104	-8.7369	-6.3564	-7.1847	-3.0925
-8.3035	-7.8372	-9.0617	-7.0871	-11.576	-8.2897	-8.1432	-6.3362	-10.648	-11.306	-7.5586	-13.187	-7.2241	-10.473	-5.3383	-7.9002	-7.4868	-9.1387	-6.0171	-7.1207	-7.315	-8.476	-6.4021	-11.856	-3.7777	-6.215	-7.8404	-10.432	-10.007	-11.918	-7.4239	-10.618	-7.2377	-8.7365	-6.5714	-11.509	-6.7851	-9.3154	-10.294	-7.2934	-9.7387	-10.213	-9.8608	-10.59	-7.9837	-11.228	-8.6539	-4.6954	-7.9965	-11.341
8.5984	5.2448	7.8702	4.1368	7.4834	2.634	6.183	6.2858	5.9092	7.1087	4.8267	4.4345	6.5866	3.2757	4.1164	7.1131	4.073	3.6508	4.8776	4.3509	6.3663	5.4056	4.0601	4.487	8.0517	3.4741	5.8879	6.4007	6.883	9.2104	7.7473	2.4108	3.7011	3.1542	5.5691	8.0538	5.6972	7.0218	5.6462	3.7976	6.6718	5.7784	6.6713	6.5836	4.9223	6.2003	5.2512	4.5462	4.7626	5.2532
-1.358	-3.3876	-3.5451	-1.8323	-5.4534	-1.695	-1.4684	-1.4425	-1.3363	-4.1069	-3.0477	-5.18	-0.61095	-1.2102	-1.2261	-6.7149	-5.5819	-2.5466	-4.1984	-2.1059	-5.6765	-2.5969	-4.7463	-3.2911	-0.45541	-4.0578	-2.7167	-5.4424	-2.2982	-2.5804	-3.2783	-6.6263	-3.0096	-0.060019	-0.25453	-4.4798	-2.5717	-2.9419	-1.792	-2.3045	-0.25591	-5.3416	-2.0564	-2.9378	-4.1987	-6.1293	-0.70928	-3.614	-3.9497	0.13993
-1.6828	-6.4089	-3.0173	-8.8858	-7.8813	-7.7743	-11.204	-2.5718	-7.2363	-5.5277	-1.2412	-3.6522	-2.9966	-5.2627	-5.4994	-4.4436	-6.6875	-4.4984	-8.7876	-2.4199	-3.6414	-4.8627	-6.0013	-6.9788	-4.6185	-6.3279	-1.6651	-8.3672	-5.5545	-4.7935	-4.9473	-9.1226	-3.8321	-6.8757	-2.8696	-5.1637	-6.37	-8.0946	-6.5689	-3.8093	-2.5139	-6.313	-4.495	-4.2175	-7.647	-7.201	-4.2791	-5.8306	-7.1278	-7.3883
9.4854	6.1522	5.9901	7.8411	5.2809	9.3143	8.5342	11.229	9.2985	8.5775	9.5563	9.1467	9.5244	6.5302	9.4948	5.281	10.758	9.0082	7.9774	9.4836	6.6725	6.9186	8.4818	4.972	7.6571	7.9389	7.9963	3.021	6.1825	8.6813	9.9075	6.4725	6.5094	4.3406	6.556	7.5038	9.3713	7.3332	8.9299	7.9975	6.9569	8.7661	9.1227	8.6155	7.536	5.7752	8.8135	10.105	7.3015	9.3079
-3.1599	1.942	1.7337	4.2245	2.043	4.7332	3.0178	0.81552	3.9357	1.6736	0.66313	1.6817	-0.92803	-1.2575	1.4302	-0.062831	-4.07	3.3567	2.4179	2.7313	2.484	2.3163	4.6091	2.5685	2.0763	0.49701	1.307	1.4402	1.5603	2.337	1.0242	1.7168	2.2951	3.548	3.1519	5.986	1.6528	1.0545	0.15671	-0.10635	0.092963	4.3209	2.991	0.33231	3.7505	0.58887	1.3089	1.5734	1.7297	3.184
-3.4685	-4.2775	-4.8766	-3.496	-4.3274	-1.6751	-4.5993	-3.7791	-0.46392	-2.3453	-2.5653	-2.9216	0.34436	-2.9353	-1.1296	-2.4525	-2.5731	-4.3516	-4.2672	-6.4878	-5.331	-1.9785	-3.1449	-4.2428	-0.11066	-2.7658	-5.3652	-5.016	-7.3956	-0.49948	-3.4215	-2.0064	-2.9454	-4.9039	-0.81288	-1.7158	-2.749	-3.0711	-3.2472	-7.2061	-3.0456	-5.9399	-1.7494	-1.4216	-4.3578	-5.9889	-2.9808	-5.5887	-3.8523	-2.8839
-2.1266	-1.298	-0.87455	-3.4063	-2.5144	-5.0587	0.54108	-0.22582	-2.5381	0.3754	-5.1037	-4.3181	-1.6916	0.87409	-4.5093	-0.75184	0.86331	-1.375	-0.87904	3.4193	-2.7492	-4.0722	-1.629	-3.4973	0.58983	-1.8323	-0.46672	-1.1303	-1.5854	-2.721	-2.3379	-2.3862	-1.0183	-0.59516	-1.0955	-1.0953	-4.2804	-2.3318	-3.0005	-1.2436	-2.227	-1.2056	-2.7108	-1.775	-2.4957	-1.6211	-0.7944	-6.1801	-2.9214	-2.3933
-3.1641	-1.2228	-3.2519	-1.9822	-2.8175	-1.2659	-0.39761	-2.6328	0.51777	-3.08	0.37771	-2.8259	-0.89138	0.19586	-1.6741	-1.8055	-0.3268	-1.0259	0.94461	-0.14116	-2.4587	-1.1076	-2.2884	2.0064	-3.0179	-1.9797	1.2308	-3.51	1.6122	-0.30649	-2.5063	-4.2645	-1.3115	0.62747	-0.4265	-2.1305	-0.98962	0.43684	-0.441	-1.4104	-1.9151	-1.7321	-2.6046	-0.092775	-0.32982	-1.7707	-3.3641	-2.7235	1.2394	-0.050211
-11.228	-6.7306	-5.6639	-7.3882	-10.233	-9.1464	-11.345	-9.5168	-7.7444	-9.682	-3.403	-7.5076	-10.658	-6.5061	-9.2724	-9.4898	-8.3689	-7.0766	-8.5351	-11.519	-9.0737	-8.2442	-10.804	-12.54	-10.023	-10.36	-7.9572	-9.2096	-10.813	-10.361	-7.1105	-11.198	-8.0839	-11.187	-9.285	-9.9742	-8.4523	-8.4996	-11.903	-7.3758	-10.259	-9.3382	-11.256	-9.2134	-5.886	-9.3231	-10.895	-8.2284	-9.6421	-8.2345
8.9975	9.6033	5.7579	7.0934	9.9038	5.7451	8.2918	12.099	9.2923	7.0682	10.64	9.2415	9.1556	9.7556	10.871	8.525	10.297	7.735	8.6081	9.3778	12.661	10.332	10.356	8.8613	5.9706	8.0816	5.4897	5.7901	8.4727	5.1441	9.6646	13.528	9.1956	9.2866	9.3799	11.027	6.3385	7.8975	6.6625	9.6674	8.5525	9.3322	11.013	7.2292	8.5924	5.7737	8.6993	8.8715	9.2714	9.9551
-11.664	-12.82	-8.4138	-8.9197	-10.84	-14.417	-10.041	-15.234	-15.25	-14.779	-12.818	-8.2597	-8.319	-12.592	-12.275	-10.847	-12.979	-11.7	-8.2283	-9.4529	-6.0633	-11.965	-8.2941	-10.664	-7.9449	-9.2635	-9.3541	-10.486	-10.903	-11.983	-10.993	-9.9233	-7.2776	-6.6655	-9.7019	-8.3226	-12.02	-11.353	-7.6704	-9.6454	-8.6951	-11.8	-11.776	-7.3443	-14.587	-10.164	-8.9437	-11.112	-12.534	-11.351
6.689	7.7235	5.183	7.0425	4.7501	7.1628	3.6532	7.265	4.5078	3.3389	6.4871	4.6256	7.8058	6.4172	4.8669	6.0874	7.4222	5.7204	7.2629	7.8136	5.8487	6.0569	8.2387	5.3919	5.4229	6.3506	5.1459	7.9372	7.6992	4.0733	6.897	3.429	8.7003	7.6363	7.5307	5.5514	5.6835	7.3393	8.4144	7.8894	7.5433	4.9053	4.8937	5.977	7.0082	4.6752	3.507	6.6361	7.5045	4.552
5.8516	7.9413	5.7164	3.9431	2.8772	5.1164	7.4738	5.9152	5.8013	7.39	6.4558	7.8063	6.8045	7.6219	8.038	4.6197	6.3189	9.3377	5.9251	6.3688	6.392	5.9146	8.9584	7.9365	9.8037	5.5957	5.8685	3.747	6.3727	8.1478	2.2172	8.2572	4.5799	3.0508	6.7239	6.1252	7.5587	6.718	7.082	0.683	6.0076	7.7765	5.8274	7.4739	6.4753	5.3346	8.2231	5.6418	8.8322	7.1046
-15.007	-13.5	-14.702	-14.272	-11.961	-15.595	-11.608	-15.041	-11.682	-10.973	-13.837	-15.406	-15.63	-11.737	-12.669	-13.512	-17.237	-14.418	-11.873	-12.218	-11.678	-11.847	-14.228	-16.372	-12.797	-13.035	-13.074	-12.895	-14.01	-14.186	-13.851	-13.228	-12.466	-14.657	-13.078	-6.7852	-8.4389	-12.258	-12.71	-14.252	-13.864	-14.167	-13.196	-10.085	-13.275	-11.079	-13.936	-13.586	-12.607	-11.326
-2.7532	-3.139	-2.8967	-1.0089	-4.4031	0.74416	-2.2552	-0.19498	-3.83	-6.4539	-3.001	-1.8616	-3.5026	-1.3994	-3.7991	-2.1282	-2.6478	-1.2968	-4.4	-0.97993	-2.8839	-3.3532	2.7578	0.21101	0.044812	-0.39458	-3.2169	-2.4956	-1.9897	-0.28206	-1.4212	1.125	1.3817	-0.97549	0.35885	-0.65155	-0.50597	-1.9517	0.12938	0.80736	-6.4125	-1.5181	0.07477	2.6514	0.54805	-1.8447	-1.9756	-2.6045	-1.2273	-5.8597
-2.0672	-7.3098	-6.5576	-6.8941	-10.381	-5.439	-5.5232	-5.6101	-2.1778	-3.5733	-3.2157	-2.4463	-3.162	-3.3447	-3.7489	-6.747	-3.2352	-2.8271	0.18055	-3.8544	-4.6003	-3.1137	-2.4992	-2.1048	-3.1001	-6.9618	-5.6207	-1.8463	-3.611	-2.4567	-1.7002	-3.2235	-5.84	-5.8564	-4.1333	-6.043	-0.72457	-3.7177	-4.0278	-4.0779	-5.3601	-3.9995	-5.3612	-3.7795	-3.9994	-4.5399	-4.1344	-1.6068	-4.8164	-2.8494
-6.141	-6.3766	-2.5225	-1.167	-3.0415	-6.5697	-2.6879	-3.2125	-4.7534	-5.1496	-5.6461	-2.4045	-7.446	-4.8524	-0.15005	-5.358	-2.9205	-2.979	-7.8959	-6.2944	-5.4493	-2.7946	-2.8424	-4.2709	-3.0929	-3.9922	-0.51475	-6.8725	-7.4064	-5.8835	-5.195	-7.0707	-6.2621	-4.6356	-4.5921	-5.9619	-5.5535	-5.5763	-4.6619	-3.3697	-7.0263	-4.8531	-4.3563	-7.4021	-3.6293	-6.0853	-7.1061	-8.9992	-3.4239	-3.0682
-12.835	-14.145	-15.677	-15.722	-17.241	-12.972	-12.475	-15.156	-12.32	-13.175	-13.283	-14.435	-15.419	-14.22	-12.101	-12.616	-14.359	-14.644	-14.957	-14.099	-14.883	-15.621	-17.178	-14.923	-14.813	-13.749	-15.731	-14.994	-13.909	-13.322	-13.188	-15.236	-12.74	-13.149	-14.396	-16.447	-14.711	-12.019	-13.308	-18.177	-14.864	-14.666	-14.529	-15.385	-14.398	-13.42	-13.641	-10.637	-11.75	-15.98
1.6617	6.1652	3.7331	2.1764	3.0056	0.42886	0.23311	1.9884	1.732	3.1095	3.4924	0.39612	-0.42081	3.8014	2.073	3.8245	2.379	5.058	3.8385	5.9206	-1.2828	0.80932	1.2505	2.3008	3.5242	2.116	1.3213	2.9317	5.9899	4.243	1.2285	1.4436	5.0969	1.5042	4.554	1.3603	2.9684	1.1912	0.706	3.6786	0.49445	5.8791	4.352	2.521	3.7138	1.057	2.6021	2.3584	0.55478	1.8473
-1.4733	-1.9912	-0.47641	-1.2053	-0.62092	-1.2759	-4.7449	-0.86667	-0.67083	-4.8155	3.8306	-0.75662	-0.052617	-2.211	-0.70531	-2.0404	-1.005	1.5019	-0.4363	-0.80654	-0.872	-2.8726	0.65054	-2.6509	-1.9435	-0.67515	1.2062	0.023078	-0.72043	-1.5243	-2.5087	-2.3818	-2.0188	-4.2057	-0.028802	-2.4204	-1.923	0.74521	-1.7115	-2.9519	-1.1236	-1.1085	-5.0689	-2.3247	-1.7502	-4.1135	-4.0271	-2.5789	-1.2355	-1.6905
8.2623	12.628	10.294	10.666	8.8864	10.498	11.628	7.8298	11.198	5.753	9.4658	11.696	8.571	8.3148	9.1467	6.8589	11.924	9.4175	10.387	10.989	10.07	9.379	7.0751	11.553	12.014	10.531	8.6656	12.809	9.3221	10.357	10.483	5.5698	11.499	10.93	9.0733	10.092	9.5237	9.7143	7.8904	14.658	7.4422	8.3169	11.81	10.789	9.7076	11.59	10.668	9.2956	7.6373	10.47
-5.8182	-6.9356	-8.0787	-3.9809	-4.2873	-3.683	-9.8462	-6.7157	-6.8758	-1.4693	-4.6729	-4.9383	-5.4797	-7.2193	-5.8445	-5.9873	-6.3268	-1.5786	-1.3224	-6.5192	-5.3117	-3.2496	-3.8843	-2.3342	-5.2649	-2.7998	-6.3589	-4.7458	-5.2693	-3.6181	1.5055	-6.6514	-2.8673	-2.1325	-4.8071	-2.1515	-4.677	-6.7169	-4.1219	-3.9251	-5.3722	-5.0716	-3.7946	-3.5768	-5.3141	-4.9224	-6.5491	-4.7808	-3.2191	-6.0581
-12.06	-9.163	-7.5428	-8.8226	-10.986	-10.374	-6.9126	-10.442	-9.2165	-4.0409	-12.439	-12.598	-11.524	-9.3807	-8.2885	-12.961	-7.8329	-8.1625	-9.14	-6.5656	-12.122	-7.5982	-11.679	-8.0853	-9.8348	-14.192	-4.8715	-11.848	-10.843	-12.616	-8.1674	-8.7746	-9.3473	-10.785	-9.9504	-8.7621	-8.4931	-10.787	-11.798	-9.9161	-10.262	-12.583	-10.968	-8.9293	-7.2052	-8.2401	-9.3783	-7.3479	-12.708	-9.6521
-8.4806	-7.7005	-4.1531	-7.4247	-8.0643	-3.4384	-7.3056	-7.5696	-8.4051	-6.4804	-4.9838	-4.4012	-7.491	-4.0269	-9.0813	-7.4891	-6.1497	-6.835	-9.7458	-4.7463	-6.7637	-7.4063	-5.7773	-8.5456	-8.7759	-6.5144	-10.767	-5.3321	-9.9068	-3.7051	-6.8268	-3.6602	-5.4657	-6.594	-4.8	-7.9725	-3.6666	-4.733	-6.5021	-6.7627	-3.0922	-6.5122	-4.2636	-5.9128	-7.7217	-5.1295	-6.3522	-3.697	-8.8891	-7.7147
-12.478	-8.7062	-11.127	-10.472	-7.5828	-7.9152	-10.844	-9.7785	-7.98	-13.935	-10.272	-11.222	-13.481	-10.819	-10.022	-10.67	-14.047	-8.9379	-8.795	-9.8071	-10.916	-10.287	-7.6826	-9.9259	-12.496	-8.5019	-10.1	-7.5566	-10.309	-10.875	-12.045	-8.8787	-7.4996	-10.646	-10.484	-10.219	-9.4546	-8.7588	-9.1405	-9.7937	-10.649	-11.076	-8.7155	-7.6011	-7.5438	-7.2465	-13.916	-8.6998	-11.094	-5.4588
8.1206	2.4779	5.707	5.2401	5.0867	4.2408	9.0338	5.1016	4.3882	4.8446	4.3899	2.7271	5.6661	4.2678	4.7821	7.7113	3.8332	9.6118	6.4019	8.2126	4.7634	2.6301	2.4185	7.4695	2.3976	3.6381	4.9547	5.211	5.2112	4.2288	6.1642	4.0284	3.9839	4.1729	1.9192	5.1731	4.2426	5.8364	5.2435	5.8177	4.5839	6.4593	1.775	7.1934	4.8132	8.0181	9.2918	6.0429	5.8854	5.7325
-9.0306	-11.539	-10.407	-9.9683	-10.473	-11.291	-8.6817	-9.8186	-9.3757	-9.3809	-7.1598	-8.5896	-9.1959	-11.896	-10.299	-11.858	-8.8414	-12.97	-8.4489	-9.061	-8.8777	-11.357	-12.468	-9.6822	-8.339	-12.738	-9.4008	-6.5391	-8.5007	-14.411	-11.639	-10.88	-10.894	-9.1344	-11.221	-12.563	-10.367	-10.898	-9.8506	-8.1307	-11.516	-12.713	-7.0763	-10.088	-10.168	-8.6708	-11.34	-9.5648	-9.0615	-10.172
-0.025548	-1.8363	0.13432	1.6857	0.10515	-1.4446	-3.1916	2.402	1.4644	-0.80919	-1.1674	2.7798	0.024298	0.10924	0.91202	-0.06033	1.9582	-3.6638	-1.4787	-0.93564	-4.2843	-0.57314	1.5976	2.5121	-0.65164	2.612	-0.20338	1.9773	-3.5368	0.16513	-0.56854	-3.1107	2.4991	0.99538	1.6926	-0.38226	3.5652	0.8955	1.719	-0.39181	2.1621	-0.26334	-1.8876	0.93824	-1.1994	3.8558	1.3223	0.41734	-0.33178	-1.0588
-3.9066	-1.6021	-1.2662	-1.8829	-4.0446	-1.7239	-4.1292	-1.8388	-3.3713	-4.5352	-2.9481	-4.689	-3.2997	-5.5915	-3.6738	-0.59808	-2.4093	-0.79745	-6.0763	-6.5337	-0.7938	-7.839	-4.3549	-2.0694	-6.3031	-3.4751	-0.77444	-3.75	-3.2762	-1.6572	-1.4389	-2.6117	-3.7535	-2.3323	-0.56771	-2.6048	-1.5025	0.76372	0.81093	-2.082	-3.4009	0.3095	-1.692	-1.7303	-4.9865	-4.1962	-3.6725	-1.7579	-2.9764	-4.7587
-1.0855	-0.19876	-2.3558	-1.358	1.0289	4.4342	-2.6918	1.0216	-1.0538	1.0151	-0.57701	0.79634	6.1925	0.1253	1.414	0.95516	0.97853	2.5499	2.2903	3.042	-1.2923	1.4607	0.79959	0.9167	3.5418	-2.7957	-0.88142	1.7258	-1.3828	2.4322	-0.24105	0.90871	0.50356	-0.38499	-1.3437	3.4362	-1.3711	1.3632	-0.81495	-2.3957	-0.49862	0.92567	-0.7771	-0.51689	0.91655	-0.50216	0.25977	-1.0108	0.073537	-0.011525
-3.278	-2.9684	-1.9577	-5.0472	-2.1362	0.35756	-2.1973	-4.7249	-1.98	-2.8925	-2.2385	-3.6027	-1.0436	-3.2991	-1.2519	-2.7499	-1.4339	-2.9952	0.20836	-2.3097	-2.8568	-1.0061	-3.5036	-7.9027	-0.87317	-1.3847	-2.7753	-6.1585	-2.2147	-5.973	-3.2454	-1.5649	0.23611	-6.7634	-2.9223	-4.292	-3.982	-0.017953	-3.76	-3.6586	-2.6206	-2.1357	-2.6912	-1.0198	-2.2779	-3.3489	-4.804	1.0981	-0.32088	-2.5916
4.0438	-0.36333	4.8292	4.4285	2.6235	2.4001	3.4105	3.7091	-0.28053	1.7862	3.6993	-0.088561	3.4398	2.3724	1.7288	2.5547	4.429	1.5764	4.7116	-0.77637	3.4689	1.6877	6.1123	-2.3639	1.9715	4.6675	1.627	7.1348	4.4458	2.7557	4.1637	0.44323	1.0783	3.4359	2.1648	0.57385	2.4332	3.8273	2.2252	3.7821	2.0482	1.4099	1.545	6.4916	2.0913	2.6116	3.6076	3.9152	5.3236	4.063
-5.0175	-4.7774	-6.3573	-3.4847	-7.4951	-3.8857	-6.7817	-4.3518	-3.5802	-4.413	-7.9514	-8.1627	-3.3101	-5.6687	-5.3433	-3.8011	-1.3112	-4.7488	-3.9327	-4.4626	-5.9648	-5.4022	-6.8319	-6.5566	-5.2923	-5.4567	-6.1334	-5.7296	-4.1145	-4.975	-5.0591	-6.047	-4.3115	-5.518	-6.8973	-4.5916	-2.1732	-6.2882	-4.8797	-3.0616	-5.0127	-5.3364	-4.6419	-6.493	-6.2032	-5.5681	-2.7326	-3.1972	-9.0392	-4.2562
2.9807	0.86639	1.4164	1.2802	0.21058	0.69298	2.612	1.127	0.80819	3.0479	2.3298	0.95675	3.1783	1.9057	-1.2447	1.814	1.0752	1.2305	4.995	4.0633	4.31	2.8537	2.4982	1.2612	0.661	2.1972	4.0262	1.8211	2.4231	4.212	1.8823	0.46023	2.8204	-0.93064	-0.57366	3.157	1.5122	-0.08023	-2.0329	1.9108	2.153	2.0327	0.45086	4.749	0.71254	3.1194	-1.7196	4.2649	-0.7947	3.4125
2.059	3.8541	3.0435	2.7636	1.9955	1.8193	0.49949	-2.0318	3.0963	3.1634	1.9579	4.2055	3.5681	5.5843	1.0255	5.709	4.7218	3.7453	5.386	2.3305	2.4807	3.6227	4.0364	2.2451	4.4179	-1.2747	3.0016	0.90167	3.8709	-0.23178	1.585	2.1625	2.3167	3.5021	1.2676	3.3126	5.0482	-0.54298	-1.223	1.0145	4.9781	2.5626	1.106	3.141	2.8271	1.4756	3.8942	2.757	2.166	2.1092
7.7187	3.4339	8.1004	4.1523	5.1307	7.1424	3.1994	4.8279	7.2862	5.4278	8.6249	5.8291	6.0435	7.2181	9.2534	7.8926	6.3654	7.7222	7.6254	5.2755	6.1502	7.2596	7.0771	7.1364	6.9485	5.8749	6.9121	8.5622	5.4528	6.8197	5.8271	3.3346	4.1883	4.3184	5.3597	6.5079	6.5521	4.9251	4.4547	8.987	4.5247	4.5743	2.2101	6.3284	7.6643	3.3322	0.83735	5.9385	6.1555	2.8246
-14.239	-12.937	-14.746	-17.094	-10.781	-16.709	-16.163	-16.308	-13.732	-12.376	-11.858	-10.65	-13.079	-15.295	-11.587	-12.994	-15.01	-12.71	-13.702	-14.227	-9.7641	-13.52	-13.008	-10.951	-12.366	-13.646	-11.464	-12.202	-13.533	-13.26	-16.139	-14.941	-13.956	-14.528	-14.235	-12.479	-15.615	-8.7795	-15.216	-11.853	-14.801	-12.4	-17.077	-15.011	-13.143	-12.663	-12.339	-13.996	-11.048	-14.755
-8.7597	-9.2217	-9.6613	-10.496	-9.963	-7.3458	-9.4156	-8.0829	-6.4397	-9.3845	-8.7894	-10.837	-8.5677	-9.9375	-9.5171	-7.8404	-10.612	-8.0379	-10.263	-7.1065	-7.9914	-10.272	-11.192	-9.5874	-10.173	-9.497	-8.1009	-6.3194	-8.6583	-8.7882	-10.357	-9.3754	-9.389	-8.2409	-8.0373	-10.76	-11.172	-6.8942	-10.316	-7.756	-8.2677	-7.509	-8.723	-7.3423	-10.533	-7.6873	-9.1454	-10.624	-11.407	-10.133
-4.5233	-3.7264	-1.7934	-4.2675	-5.5836	-6.4628	-2.8667	-3.0273	-5.4593	-4.3716	-6.2276	-4.1608	-5.0495	-4.8123	-5.7126	-5.6949	-4.0268	-4.0945	-5.6089	-1.7551	-1.4091	-6.3189	-3.8078	-6.1822	-7.1342	-6.0073	-3.0344	-6.0829	-2.5139	-4.0144	-3.5487	-4.4374	-1.9172	-3.6201	-4.3361	-1.8673	-6.4907	-3.5542	-6.9403	-5.0871	-4.9324	-5.8812	-2.821	-5.9548	-8.4906	-5.705	-3.1347	-3.2755	-3.4352	-5.01
-2.6343	-1.432	0.96104	-0.72024	-3.2141	-2.6736	-0.23203	-3.8888	-3.2209	-1.9302	0.076192	1.7832	-0.025026	0.6648	-0.3916	-2.5334	-2.1527	-0.6707	-0.68275	0.50521	0.82165	-2.0903	-0.47741	-5.4695	-3.4007	-1.6467	-1.3437	-1.8154	-3.2157	-2.8793	-3.5276	-1.8201	-2.1906	-1.8484	0.22905	-0.18872	-2.7912	-0.39106	-2.5878	-1.9134	-3.0315	-2.6006	-0.56304	0.94738	-0.89809	1.2381	-2.6806	-2.9377	-1.0874	-2.4252
4.6442	5.9185	4.3629	1.9802	6.0632	4.9287	6.2382	7.1401	6.9451	8.6278	3.8195	7.6431	1.3337	4.557	3.5257	6.8909	5.0367	4.5856	4.0957	7.0069	5.322	4.8223	5.0047	7.1792	7.0722	3.9844	7.0685	5.0117	6.3965	4.1167	6.0253	6.165	5.4718	8.3416	6.3009	5.2893	5.858	4.5225	3.1806	7.8901	4.6585	2.9658	8.3704	4.5993	1.7666	4.0621	4.2633	5.0052	8.0318	4.3811
-2.7463	-1.6729	1.0723	-0.38862	-0.59731	-2.5407	-4.1508	-0.086884	-0.47479	-0.1908	-2.1618	-3.7477	1.0029	0.066317	-1.9509	-3.9249	-4.0279	-1.3647	-1.945	-0.6057	-4.8416	-0.99832	0.37768	3.1698	-5.358	-1.3196	2.0894	-2.3257	-4.91	-0.67735	0.10585	-4.159	-0.70235	2.2258	0.66788	-3.1889	-0.70824	-4.5426	-5.7981	-0.45079	-1.3806	1.0267	-4.0079	-0.62144	1.1579	-1.7201	-1.3295	-4.9987	-2.1635	-0.78703
2.4936	2.4652	0.77669	3.4797	3.1315	0.38817	7.6396	3.557	-2.4342	3.4263	5.0427	2.5703	3.8156	0.68927	-1.3646	-1.0307	2.0565	1.1195	5.3985	1.33	2.1186	4.882	0.13304	2.2033	2.1867	2.8703	2.3691	2.6034	1.5814	0.36367	0.72657	1.5084	0.89067	3.0872	3.8342	3.0717	4.1454	3.5738	3.7881	0.63398	3.6076	1.7012	2.8159	7.7984	5.2253	1.9275	5.5255	3.2613	2.2197	1.6696
-3.836	-5.3607	-8.2503	-5.8687	-7.8464	-6.7543	-9.8492	-7.091	-10.003	-8.1277	-6.1877	-3.5962	-9.9842	-4.5142	-9.4569	-10.508	-9.6736	-4.9228	-9.6319	-5.0384	-2.8979	-4.7269	-4.1558	-6.0308	-4.1504	-7.2848	-8.0409	-6.4624	-8.0043	-6.5395	-9.3506	-10.521	-9.7977	-5.2808	-9.3159	-4.3436	-8.2169	-8.2495	-7.3719	-6.9559	-5.4574	-3.6094	-6.0384	-8.1286	-6.4697	-6.9081	-6.2682	-7.8508	-6.5068	-11.151
-1.3606	-0.55181	-0.38299	1.3581	0.3309	-3.2474	1.2781	-0.59037	1.4405	-0.91496	0.015271	-3.5067	0.38913	2.7394	-2.3295	-0.99033	-2.1973	-0.94239	-2.984	-3.3608	0.61568	-3.888	-2.3366	-2.9249	-0.49816	-0.97574	-1.756	0.0098065	-0.55878	0.9224	-0.68457	-0.14009	-2.1498	-0.15312	-1.1233	-2.4494	-2.2926	-0.71506	-3.1057	0.9205	-4.4198	0.51829	1.2276	-3.4106	-3.9355	0.37249	-2.415	1.7868	0.63686	-2.6403
-2.8479	-4.3437	-2.621	-5.3494	-3.4654	-7.0878	-1.8083	-3.5862	-3.4613	-5.9642	-0.19287	-3.6464	-6.6802	-3.2647	-6.5121	-6.0311	-2.0717	-4.0767	-3.2471	-2.7922	-3.0099	1.0896	-0.71274	-4.9124	-5.6863	-4.1311	-1.6876	-4.6241	-3.8345	-6.6065	-4.0006	-3.5872	-4.7076	-5.9735	-7.5861	-5.0506	-2.9627	-3.784	-2.5997	-7.6026	-2.1929	-4.1823	0.48653	-2.4371	-2.3084	-4.9326	-1.4955	-4.7571	-3.5402	-0.44967
-11.716	-10.227	-13.363	-9.6774	-9.7574	-9.5688	-11.353	-10.54	-13.586	-8.2496	-11.01	-9.7947	-10.97	-11.054	-9.9314	-13.899	-9.9778	-9.9553	-7.9938	-10.272	-10.741	-9.2464	-10.556	-9.3314	-10.921	-14.058	-12.811	-6.9203	-12.576	-10.023	-12.428	-12.099	-9.2919	-12.445	-9.441	-14.357	-7.5693	-11.747	-15.052	-11.993	-11.164	-9.7222	-9.1448	-13.049	-10.696	-13.034	-12.944	-9.9324	-9.8567	-9.5697
-2.2778	-5.6459	-0.083485	-3.0893	-3.8503	-3.1282	-1.6013	-0.65689	-1.0023	-5.6468	-4.0998	-2.3345	-0.73463	-0.06215	-2.4598	-1.7288	0.83744	-4.0216	-1.9929	-3.8636	-2.2106	-2.3678	-4.7903	-3.4662	-3.3183	-1.8934	-0.10135	-2.4823	-0.74162	-5.9329	-2.7636	-4.9509	-0.88889	-5.773	-6.1607	-2.5745	-4.4837	-2.011	-1.1314	-3.9335	-1.4538	-1.3469	-1.4498	-5.0789	-4.867	-1.3769	0.74685	-5.5085	-6.9475	-2.7944
-20.405	-20.875	-21.354	-21.111	-23.334	-23.407	-22.849	-21.075	-22.778	-20.833	-21.084	-23.709	-23.352	-21.082	-22.495	-22.065	-20.448	-21.502	-21.967	-21.445	-20.176	-19.919	-22.081	-21.014	-21.742	-24.121	-19.521	-20.516	-24.453	-20.108	-23.704	-21.559	-21.107	-22.369	-22.486	-20.049	-22.14	-23.901	-22.938	-23.267	-20.496	-19.967	-22.677	-24.96	-19.185	-23.051	-22.301	-25.433	-21.877	-17.59
-9.1043	-13.428	-9.0219	-13.099	-8.9566	-9.3794	-9.5763	-10.028	-14.257	-11.099	-9.1714	-11.33	-13.216	-10.311	-9.4558	-12.374	-11.609	-11.984	-7.7372	-13.67	-13.517	-13.098	-8.2806	-11.215	-15.458	-14.035	-13.778	-9.6885	-10.272	-12.737	-12.922	-11.385	-14.689	-11.947	-12.22	-13.762	-14.612	-9.0035	-10.702	-10.737	-12.057	-11.164	-14.519	-11.302	-13.76	-8.9075	-14.706	-11.44	-13.944	-11.36
-12.276	-13.399	-11.357	-15.919	-12.537	-17.434	-13.699	-12.986	-13.876	-14.816	-13.416	-14.527	-15.694	-13.554	-13.467	-13.203	-13.02	-12.984	-13.571	-14.584	-16.3	-12.467	-13.973	-16.596	-11.782	-12.47	-13.007	-12.046	-14.428	-13.21	-12.1	-14.477	-15.804	-15.214	-14.606	-12.969	-12.924	-13.188	-12.988	-10.486	-14.931	-15.567	-12.249	-13.608	-11.456	-12.984	-11.803	-13.492	-13.7	-12.441
-0.33966	1.8216	-1.2733	-0.36803	2.5683	1.224	-0.15932	-1.5899	0.00046113	-3.2077	1.6668	0.72531	-0.69729	0.44807	1.6877	-0.46786	-0.53226	-1.4001	-0.39523	2.3332	-0.8627	0.91387	-0.89862	1.8563	-1.0236	-0.53479	-0.58373	-2.0706	2.2284	-0.82089	-0.2364	-3.407	1.2344	1.0591	3.0694	0.88288	1.8152	1.1167	-0.73463	1.3338	-1.6545	-0.43313	1.9231	-1.5145	-3.8492	0.14611	-2.7999	1.9545	-2.0762	0.38004
1.3854	3.2095	3.7874	4.2955	-3.8314	0.3948	0.47009	-0.52396	5.4599	1.608	0.26596	0.20003	2.9447	-0.19867	0.86788	4.7897	-0.13015	1.6658	4.5435	1.1495	3.5335	1.9011	1.6956	0.57624	-0.32571	0.33686	3.1764	0.40749	1.5162	1.5929	4.2327	3.3505	1.5806	4.2225	-0.16818	-0.45594	0.44408	2.8145	-0.13512	3.9181	2.9123	2.9713	1.893	-0.48284	2.2476	3.0837	-0.060435	-1.1472	0.13324	1.2341
-11.926	-11.383	-9.5625	-10.821	-10.554	-9.2679	-11.232	-9.131	-11.522	-10.559	-9.3031	-10.937	-8.9399	-9.3937	-12.992	-7.6323	-10.251	-8.816	-6.6298	-8.4446	-13.35	-10.982	-14.357	-11.684	-10.768	-11.343	-10.764	-11.603	-12.394	-10.542	-13.175	-11.276	-12.269	-11.917	-7.9515	-9.3908	-10.558	-11.971	-11.077	-10.973	-11.461	-9.5047	-11.122	-10.839	-13.391	-12.355	-13.916	-12.263	-10.738	-9.9944
-19.818	-19.057	-25.366	-20.459	-21.628	-21.34	-20.092	-19.411	-16.821	-21.524	-15.948	-23.191	-22.698	-23.186	-18.693	-24.302	-21.83	-19.1	-22.989	-18.986	-21.143	-19.026	-20.275	-20.526	-23.889	-22.396	-20.447	-21.18	-20.7	-20.332	-17.455	-18.977	-17.713	-21.056	-22.078	-20.557	-21.133	-20.43	-24.494	-17.586	-20.492	-21.004	-22.731	-20.04	-22.317	-20.034	-22.019	-19.854	-20.121	-20.208
3.594	-4.053	1.3986	1.9442	1.2666	1.856	0.34881	1.1474	1.7065	1.4815	2.3542	2.1075	3.8179	1.6131	0.28286	0.56979	3.4682	-0.26811	1.1192	1.8335	-0.79943	4.0324	0.17444	2.7515	0.81077	3.6825	1.2747	0.67282	1.8652	0.1179	0.31177	1.1815	0.20453	3.3722	2.1577	0.35593	-0.19763	-1.5159	-1.2145	-0.58043	0.38362	4.5071	2.4579	6.3062	2.1314	-0.42718	0.65952	0.92443	0.22158	1.7213
-6.5068	-6.1801	-7.2999	-5.9814	-11.452	-6.1625	-8.7855	-9.0038	-6.8295	-6.8888	-5.8785	-8.6397	-8.6146	-8.4113	-7.5917	-6.0842	-7.7984	-8.7295	-7.5473	-8.9538	-7.281	-9.6449	-6.6945	-7.1844	-10.785	-7.6471	-10.091	-4.2214	-6.91	-9.4377	-8.3204	-10.602	-9.7762	-7.5102	-5.6092	-9.1118	-7.6217	-9.0181	-6.8462	-8.7386	-9.2819	-6.3222	-7.8344	-7.8836	-8.0736	-7.9025	-8.4971	-8.9537	-9.2816	-4.1826
-12.663	-8.495	-9.8808	-11.854	-12.248	-11.462	-12.798	-11.703	-10.785	-13.007	-12.437	-15.775	-12.646	-11.956	-13.417	-12.943	-12.857	-11.813	-13.733	-15.32	-12.457	-14.554	-11.61	-13.627	-13.703	-17.389	-13.167	-11.364	-14.545	-12.263	-16.791	-11.588	-15.453	-11.422	-11.862	-13.316	-12.831	-14.606	-16.661	-11.313	-13.125	-12.014	-12.199	-12.839	-16.578	-14.096	-11.42	-11.724	-13.056	-16.509
4.5582	8.5952	9.5286	7.5945	5.4229	6.3462	7.2646	5.6644	9.4207	4.5486	8.2294	8.6628	9.5704	9.0516	3.3584	9.587	11.286	5.7418	7.4884	7.0432	8.2815	9.1844	9.093	5.9853	7.9886	6.1931	7.2887	6.5716	9.9917	9.543	7.2727	10.45	8.7399	4.8943	6.959	10.722	8.9039	5.6065	7.1969	10.315	9.7808	3.5107	7.6846	8.0603	9.9446	8.4682	7.0444	8.4952	6.6355	10.025
-13.495	-14.667	-13.211	-14.516	-15.262	-14.836	-12.321	-16.517	-11.095	-12.877	-14.353	-13.693	-12.795	-13.297	-12.063	-13.133	-12.241	-11.055	-14.749	-13.301	-16.581	-13.949	-13.182	-14.456	-12.741	-15.736	-12.57	-16.421	-11.853	-14.031	-13.65	-15.693	-14.126	-10.928	-13.503	-12.289	-15.153	-12.316	-13.916	-14.435	-11.048	-15.569	-15.14	-11.914	-12.641	-11.391	-15.266	-12.668	-11.946	-12.481
-7.9309	-12.772	-7.6668	-9.1969	-11.316	-9.6293	-9.115	-10.619	-8.7169	-9.1216	-10.59	-8.1227	-10.112	-9.929	-14.032	-7.1855	-11.606	-13.703	-10.385	-7.2554	-6.7568	-14.72	-8.5766	-10.242	-10.417	-10.679	-14.913	-11.221	-9.4391	-11.264	-9.6731	-13.684	-7.4655	-11.297	-8.1872	-9.542	-8.9096	-10.212	-11.45	-9.5897	-7.9816	-9.0948	-10.211	-9.6516	-7.1433	-11.136	-10.405	-12.296	-12.491	-6.7822
-14.66	-12.439	-12.42	-14.06	-14.669	-12.686	-13.337	-15.726	-10.896	-14.302	-10.392	-9.45	-14.397	-13.138	-11.801	-12.011	-14.636	-12.433	-10.954	-13.756	-11.936	-12.508	-14.062	-13.304	-10.098	-13.287	-13.553	-10.312	-13.113	-11.84	-13.588	-11.576	-10.359	-14.748	-13.459	-13.273	-12.822	-13.761	-11.003	-13.543	-15.541	-12.45	-12.328	-12.44	-12.499	-14.346	-12.679	-15.522	-14.242	-16.81
2.7911	4.2512	0.31628	3.5322	-0.57619	0.38369	4.0839	3.4534	2.7149	2.1435	-0.081428	1.4538	1.9951	-1.59	3.2524	2.8857	5.5722	-1.0219	2.3019	0.60111	-1.5236	2.9736	1.9508	0.78631	-0.93912	0.15534	-1.1846	0.73731	1.1416	3.39	0.9535	0.92029	0.21843	0.37478	2.9136	0.72343	2.8895	1.1646	2.7815	1.0045	4.6263	1.5989	-0.093756	0.71428	2.9225	1.4828	3.1156	-0.49318	2.9659	0.21502
-18.58	-13.592	-13.144	-14.385	-11.492	-15.511	-14.414	-15.479	-14.598	-14.763	-14.829	-12.703	-10.1	-13.567	-13.9	-14.503	-13.298	-13.62	-12.874	-13.575	-14.144	-14.058	-15.441	-12.112	-12.999	-8.9762	-13.231	-10.801	-13.46	-11.103	-12.115	-12.351	-12.207	-12.68	-13.445	-12.425	-17.411	-12.486	-12.163	-16.364	-14.105	-12.215	-12.876	-14.535	-12.347	-11.54	-14.159	-10.055	-13.316	-12.734
-10.282	-13.229	-11.043	-13.796	-12.583	-10.529	-10.648	-11.12	-6.9558	-14.797	-12.495	-12.164	-12.056	-9.1595	-14.435	-10.317	-13.954	-12.133	-10.572	-11.714	-9.2976	-11.402	-13.502	-12.941	-11.336	-12.942	-9.9788	-12.855	-12.613	-9.8886	-11.515	-10.602	-15.598	-11.961	-10.919	-10.272	-13.845	-11.739	-13.814	-12.666	-11.115	-11.906	-12.481	-13.001	-13.701	-11.665	-13.47	-14.338	-13.052	-8.5855
-14.294	-16.909	-13.892	-11.486	-20.184	-16.656	-18.001	-9.2452	-11.344	-15.83	-16.508	-16.342	-12.539	-14.09	-14.228	-15.107	-15.553	-16.963	-14.43	-15.251	-16.558	-16.968	-14.115	-10.626	-17.038	-14.399	-15.255	-14.157	-16.61	-13.325	-15.51	-16.363	-17.492	-18.492	-15.467	-15.103	-12.835	-14.514	-18.241	-16.013	-12.061	-14.855	-14.801	-16.239	-15.768	-14.813	-14.039	-15.789	-14.343	-16.366
-9.3255	-10.306	-12.915	-8.953	-8.377	-8.9825	-10.531	-6.8945	-7.4922	-8.0791	-5.6813	-8.5479	-10.466	-8.7875	-9.2683	-8.91	-10.229	-8.5304	-8.1119	-10.047	-13.805	-7.4047	-9.3576	-7.4025	-9.2956	-8.1212	-7.8537	-10.899	-9.4311	-7.6238	-8.5805	-9.5083	-11.82	-7.8805	-5.8043	-10.435	-7.6058	-10.668	-10.158	-13.21	-11.648	-9.435	-9.5166	-8.6416	-6.9389	-9.7427	-6.1323	-8.1723	-7.2307	-10.271
3.7996	5.1763	3.4151	4.8972	5.5645	4.7426	3.882	4.1354	5.6904	3.8137	3.1067	3.8148	6.4751	5.0824	2.969	5.9772	5.8879	5.3211	5.202	4.4176	6.7638	8.4681	4.5649	4.9017	4.338	3.1329	2.7004	0.064786	5.3528	3.2065	3.3558	7.0422	3.8144	3.0862	5.3617	5.758	5.7909	0.17449	4.2092	8.575	4.0414	6.4524	7.0564	6.6967	7.3819	6.0484	3.6386	3.6309	4.5175	3.7672
-4.089	-0.34347	0.64069	2.0911	-3.7131	0.35583	-0.5742	-2.8298	-1.3665	-0.41097	-2.5378	-3.2804	-1.4523	-1.9226	-0.21796	-3.1689	-1.7308	-0.48707	-3.259	-2.344	-1.7511	1.5429	-1.9702	-1.9832	-0.97188	0.64101	-3.1522	-1.6996	-3.0523	-1.2385	-2.6048	-4.8832	0.29537	-0.86845	-3.7495	-3.255	0.24813	-0.573	-3.6693	1.577	-5.2831	-0.31045	-0.68528	-3.679	-2.9399	-1.1671	-3.5771	-3.0769	1.3102	-0.54434
-11.566	-11.218	-10.33	-11.96	-9.9463	-8.7632	-12.34	-11.813	-10.565	-13.128	-9.3549	-8.9084	-10.405	-9.8505	-14.887	-12.951	-9.9357	-12.749	-8.2686	-12.31	-9.3195	-10.4	-11.485	-12.721	-12.138	-9.8003	-11.829	-11.484	-11.375	-10.338	-9.6953	-9.4325	-12.695	-9.3463	-14.563	-11.569	-11.185	-13.596	-14.971	-13.58	-12.319	-13.809	-10.578	-13.054	-14.529	-9.4251	-14.143	-8.5684	-11.798	-10.355
0.36605	0.51195	2.021	0.075204	-0.1571	1.1173	-0.39612	0.96475	2.406	0.30967	-0.83977	-0.26994	3.1506	-0.33749	-1.9884	0.94439	2.3771	3.282	-1.4513	-1.5054	-1.6769	-0.92211	-0.52817	2.4506	1.2355	1.4612	0.69525	-0.03144	4.7626	1.4515	-1.3851	3.6569	3.2136	2.8968	0.87602	3.9676	2.5517	0.16185	1.1174	0.3083	0.9423	2.9719	4.4525	4.1165	2.6082	0.65857	2.3319	1.273	2.1472	1.5931
-2.7386	-0.69501	-4.7596	-1.6767	0.66815	-4.6426	-7.1527	-2.6056	-4.3682	-2.6263	-6.6409	-3.358	-3.6922	-6.7042	-5.1051	-6.3763	-4.8612	-4.2588	-2.0976	-3.3253	-4.0737	-3.3813	-6.1756	-3.4607	-3.4213	-1.9279	-2.7689	-4.971	-6.1462	-1.5455	-3.3835	-8.0517	-1.8892	-1.2984	-4.7618	-3.566	-5.4527	-4.2406	-2.4863	-6.9677	-8.5759	-2.291	-5.6499	-5.7184	-4.5764	-3.6754	-2.0883	-5.7079	-4.6128	-3.682
6.3826	8.5472	6.7258	10.374	8.9334	5.9534	5.6363	7.1186	7.1442	6.5391	8.2656	4.6004	7.037	4.6012	5.5643	5.2117	5.8145	6.4505	6.7515	7.9013	5.666	5.4458	6.8593	6.4347	6.9825	4.4009	5.1575	7.0802	8.7705	4.6897	7.7608	7.5167	8.7212	8.8961	11.636	6.3903	4.4103	4.0877	10.881	7.7246	6.3158	5.2784	4.9308	9.4396	7.762	6.2297	3.6454	8.1633	7.0981	8.2519
-2.2236	-0.13539	-7.2037	-3.2379	-5.866	-3.3067	-6.0859	-4.5948	-5.8077	-3.4536	-2.5023	-4.0423	-6.2757	-3.9307	-4.4445	0.62268	-4.1201	-6.2096	-4.2072	-5.4257	-5.2098	-2.3297	-5.1244	-6.7589	-6.4109	-1.7939	-1.2519	-4.8537	-3.0636	-3.1954	-5.516	-7.1193	-3.4846	-3.9817	-6.5497	-3.1026	-4.4126	-3.648	-2.0519	-3.0493	-3.4273	-4.7035	-4.6828	-5.2591	-2.7465	-3.5729	-1.058	-6.3683	-2.9356	-6.5989
8.3883	7.7841	9.4446	9.0589	9.7845	6.5737	6.2879	8.9004	10.22	10.09	11.658	10.081	7.6889	6.598	6.7733	8.5037	9.9779	8.9412	5.3789	8.0243	7.9136	7.4015	8.2686	8.1996	5.9183	12.18	13.048	8.5691	6.6827	10.902	10.511	9.7586	7.9637	10.598	7.7086	7.3176	10.897	7.3365	11.563	11.815	8.3296	10.474	8.6784	9.4914	6.1652	9.6166	9.8146	8.148	7.9714	8.8307
8.6102	7.7749	11.695	5.3508	7.4221	6.1386	7.2159	7.1635	5.8477	6.2379	4.7327	8.7176	10.872	5.4114	7.579	11.703	6.6743	7.5684	10.136	7.5544	10.444	7.8248	4.9507	7.2427	9.79	10.688	7.4099	8.3511	8.6917	9.8413	9.1762	9.7795	5.4325	9.331	5.6586	8.4895	7.8866	8.5701	7.6549	5.907	11.173	11.309	10.819	10.003	7.282	9.7309	9.981	8.073	8.4429	9.0066
-1.0088	0.58379	-0.43624	-0.15475	0.6017	3.3424	-2.0578	-1.1628	-0.837	-0.18484	1.7162	-3.3317	1.1946	2.2195	1.1773	-0.68577	3.7348	-1.7076	-0.15277	-3.7952	0.92686	0.97295	0.094629	-3.0559	1.2903	2.1978	-0.86669	0.19922	3.8182	-1.8673	-1.118	-0.23346	2.7705	0.25451	1.4226	2.0962	0.41362	-0.75408	0.090431	-2.129	0.52194	1.2122	-0.52896	-1.5348	3.4739	1.8976	-0.42147	-0.57865	0.61896	-1.5119
-1.0272	-1.1301	-0.84848	1.0963	-3.4067	-0.094443	-3.899	-2.1792	-2.5085	-1.2652	-2.6132	-3.9504	0.36332	-1.3841	-2.5628	-1.848	-0.33843	-2.8737	0.84007	-5.821	-1.9575	0.53367	-1.7922	-0.97105	-2.1624	0.305	-0.94169	-0.17583	-2.7187	-0.42646	-2.2792	-0.91762	-2.4621	-2.4077	-0.42037	-2.2824	-1.2355	-1.5247	-2.2312	-2.6496	2.0188	1.6867	-4.4776	0.80457	-1.7884	0.045031	1.3044	0.54765	-2.1416	-4.1882
3.9144	6.883	5.2449	6.1837	6.1156	3.9586	4.8103	7.6894	4.9672	2.1361	5.7184	4.3156	5.4305	5.8359	3.2729	8.5091	7.4406	8.5497	3.0823	7.4327	7.8376	6.8627	7.5623	5.1436	4.0262	5.1171	6.7057	4.0396	5.369	4.3486	6.764	7.0561	9.6518	7.0092	3.5288	5.0209	2.7844	4.915	3.95	1.2058	1.1058	3.7408	6.8987	5.5492	6.6973	8.785	6.9751	4.6481	5.2172	7.2399
-7.6206	-5.4496	-5.5658	-4.9935	-4.0955	-4.5539	-5.3422	-4.9992	-1.6375	-4.6099	-6.7879	-5.8566	-5.9411	-3.8056	-3.4472	-7.5455	-3.4522	-3.6948	-2.8205	-6.2873	-4.3819	-4.604	-1.2932	-5.5546	-3.9097	-5.7645	-5.3597	-3.5637	-3.8466	-8.1504	-7.0295	-1.2278	-5.5662	-5.094	-4.3763	-3.5239	-2.3173	-1.4245	-5.6313	-3.8293	-3.154	-5.1834	-7.7301	-4.7653	-2.8954	-4.925	-4.567	-4.4133	-2.5044	-4.2643
2.5329	2.0216	0.76911	4.1827	1.5215	-0.95853	1.7466	-1.0841	0.52839	3.163	0.80215	0.81177	3.0172	-0.077472	-1.1562	2.9406	2.192	1.7679	4.4075	0.89305	5.4994	1.6408	1.3533	2.5277	0.37669	0.93853	4.8567	2.2233	2.1201	4.6119	2.5478	-0.31046	2.4214	2.9316	1.1362	2.8277	2.2879	3.4237	3.2101	3.1512	2.2781	2.4746	-0.28987	-0.079818	-1.6307	1.9133	2.1553	4.1929	1.9754	0.97568
-4.2342	0.12481	-2.5417	-4.6706	-2.2842	-3.3627	-3.7039	-6.2341	-0.30705	-3.2408	-1.7414	0.541	-4.1777	0.061169	1.4838	-3.0628	-4.6883	-2.9525	0.11587	-4.13	1.0437	-4.1205	-0.96251	-0.043726	-0.97084	-2.0419	-1.3524	-2.0097	-2.1353	-0.76035	-3.396	-5.5961	-0.33041	-4.9066	-1.0265	-4.0686	-0.74898	-2.283	-2.2174	-2.1271	0.73237	0.17162	-2.9603	-4.6434	-1.5649	-1.3586	1.1658	-3.8172	-0.73771	-4.9491
-12.607	-11.083	-12.956	-10.671	-11.892	-12.954	-10.773	-11.543	-12.03	-9.9723	-13.491	-15.04	-11.7	-11.474	-12.693	-11.637	-9.8669	-11.347	-9.6642	-13.047	-10.269	-14.068	-10.149	-10.632	-12.027	-9.4938	-11.594	-15.026	-11.124	-12.311	-10.485	-12.152	-12.086	-12.899	-9.7161	-9.3633	-12.326	-9.9815	-14.146	-13.408	-8.4062	-10.446	-9.5387	-13.118	-13.944	-12.028	-11.14	-9.3223	-14.272	-9.1608
-14.929	-10.597	-9.7587	-15.647	-13.546	-12.678	-9.8435	-13.727	-13.911	-14.344	-12.109	-12.772	-12.678	-12.988	-14.076	-14.34	-16.514	-10.75	-15.893	-14.844	-15.098	-14.135	-13.082	-16.437	-13.451	-11.145	-9.6667	-11.053	-13.861	-12.036	-12.36	-10.731	-14.588	-14.54	-8.2347	-15.744	-10.607	-12.187	-11.956	-11.157	-13.13	-13.872	-11.822	-12.636	-10.946	-12.433	-12.729	-14.59	-10.612	-13.1
-5.8327	-4.205	-2.8761	2.1414	-3.4443	-1.3115	-3.3274	-1.5991	-4.1794	-5.2396	-1.475	-2.4939	-1.8804	-4.1474	-3.8681	-4.4182	-4.2055	-4.1084	-1.4708	-4.1291	0.61696	-4.2859	-4.0571	-6.5794	-3.0973	-0.37982	-4.0194	-3.2871	-3.1884	-0.43073	-3.1392	-3.759	-2.0313	-4.3131	-5.1559	-2.4478	-5.8953	-4.8928	-3.1837	-1.84	-7.6144	-4.3674	-4.0481	-2.2544	-3.885	-3.5972	-5.8444	-0.96432	-3.1341	-1.203
-10.79	-9.2389	-13.369	-12.501	-8.6176	-8.0008	-9.5078	-8.5204	-11.601	-10.119	-9.7989	-11.341	-10.203	-10.95	-10.048	-12.353	-11.119	-12.444	-9.6271	-12.796	-9.0638	-8.873	-12.329	-11.672	-11.175	-10.359	-9.9914	-12.067	-11.475	-8.0176	-10.6	-10.448	-9.5189	-11.48	-10.244	-11.186	-8.8274	-10.049	-13.411	-9.8214	-11.471	-11.207	-12.112	-9.1335	-10.607	-12.805	-6.4996	-11.435	-8.6532	-9.0561
-1.9092	-1.9204	-1.5149	-0.80538	0.77188	-1.5325	-3.6918	-2.2866	-5.0307	-3.2106	-2.9915	-1.9265	-1.9639	-2.2818	0.22667	-3.2453	-1.6105	-1.021	-5.5932	-2.319	-1.0193	1.0982	-5.1369	-4.0736	-2.9451	1.2253	0.068156	-2.9749	-2.3856	-1.1053	-1.9491	0.20896	-0.92053	-3.0542	-3.2125	0.48187	-0.069517	-0.41344	-3.0302	-0.71494	-1.6989	-2.909	-1.4123	0.27607	-3.5339	1.6858	-0.90008	1.4337	-0.014416	-2.1458
11.308	6.4571	9.9407	8.2502	10.154	9.4335	8.2373	6.7667	9.5725	10.656	8.9271	9.2523	4.3092	7.6941	9.0732	7.1173	7.6966	7.9886	5.3731	8.7053	6.792	7.2022	8.8575	11.936	4.7735	8.2952	8.3155	11.128	9.1613	7.0053	9.0759	11.4	10.659	6.9261	8.4646	7.7318	12.765	9.4736	8.2278	7.0291	5.4015	6.4641	7.3486	10.122	6.7273	11.294	4.7256	8.0665	8.4009	10.681
1.3258	1.8138	1.3373	-0.91021	0.14852	3.6106	1.855	1.8955	-0.52736	2.4549	1.5388	4.0931	-0.27741	2.9305	2.9705	0.66145	4.4408	1.974	1.3712	3.062	0.89683	2.1277	0.81044	3.1277	1.9757	2.9145	1.1156	1.7498	-0.96088	3.5986	1.3843	0.46142	3.6988	4.132	0.87812	0.018891	0.14664	0.68129	1.0172	2.9305	3.1857	-1.5195	-1.1719	2.5278	2.7825	1.2755	3.8118	4.2806	1.9177	0.41643
9.4208	9.3211	7.1128	8.7943	4.3302	10.933	7.5041	11.9	13.696	6.8668	7.5858	9.1752	5.2416	8.1444	5.2603	11.959	8.7158	7.0235	12.887	7.0135	10.572	9.5953	9.14	8.6034	9.0303	8.1116	8.8596	11.196	5.4452	6.808	9.3875	10.72	6.3737	8.6822	8.9239	9.6041	10.252	7.5918	9.5392	6.924	8.0892	11.285	12.062	9.8656	9.3409	7.6888	9.5717	6.9976	8.5669	8.3209
-3.4349	-5.4722	-1.9547	-2.6233	-5.3252	-4.9255	-2.0257	-0.25256	-4.6491	-4.4877	-5.2928	-5.9311	-2.7822	-2.3511	-3.3128	-1.772	-2.5527	-2.6517	-2.6108	-1.3771	-8.6923	-0.81165	-3.7291	-3.6632	-4.9551	-2.5553	0.1667	-4.0289	-3.1945	-4.123	-3.5087	-3.0177	-2.1232	-4.151	-4.3202	-2.2437	-1.6513	-3.3535	-3.6499	-3.1232	-3.9828	-3.9489	-4.1639	-4.2492	-3.2086	-3.4864	-0.50482	-3.9359	-5.1557	-2.2425
7.4002	6.5191	8.4054	5.2558	7.3113	5.295	8.1875	6.38	9.1389	6.1881	2.8206	11.053	1.9112	5.9308	3.644	8.3663	5.1295	6.5746	9.1822	7.6231	7.7267	7.6288	8.2994	7.2634	6.1907	8.9411	8.0914	8.8521	9.8111	9.4641	9.3866	3.2069	6.5683	6.7817	5.9822	6.1106	8.12	6.9674	1.4295	8.422	4.8162	4.5741	7.8002	10.351	6.4729	9.0194	8.951	8.496	5.388	8.1579
-13.813	-8.716	-10.397	-13.281	-10.024	-10.201	-10.792	-15.27	-9.8437	-13.724	-11.032	-9.7649	-11.257	-11.889	-14.659	-11.937	-11.295	-11.434	-12.032	-14.343	-12.866	-10.597	-12.118	-11.355	-12.738	-8.5759	-13.608	-11.483	-10.422	-14.447	-12.41	-14.799	-11.301	-10.86	-11.935	-8.8691	-11.67	-10.251	-11.629	-10.344	-14.201	-13.293	-15.286	-11.963	-14.17	-12.611	-12.271	-10.218	-12.104	-11.714
-0.7066	-3.4846	0.10646	-1.2573	-3.7603	-0.14902	-2.4789	-1.0557	-1.6434	-0.21097	-0.86393	-1.8977	2.8915	0.53976	-2.3282	-2.5069	-1.3009	-1.0192	1.8858	-2.3394	-3.1873	-5.3012	-2.2134	-1.9809	-0.74456	-0.94124	0.22403	-2.305	-2.3587	-0.56272	-1.8299	1.5982	-2.2053	-1.4032	-2.5656	-1.2414	-0.21981	-2.8758	-2.5244	-1.9419	-1.9777	-3.2361	-0.18313	-1.6625	-3.08	-1.9086	-0.99699	-0.43028	-1.1821	0.85393
-19.347	-22.564	-23.118	-26.014	-23.922	-19.335	-23.465	-18.567	-20.021	-20.976	-24.878	-21.004	-23.102	-23.248	-22.609	-20.983	-19.425	-22.106	-25.821	-20.181	-25.092	-20.57	-16.675	-22.586	-21.075	-20.639	-23.125	-23.252	-23.361	-23.44	-20.462	-23.563	-21.483	-18.91	-22.863	-22.333	-25.309	-24.851	-24.943	-24.144	-22.7	-23.572	-20.391	-21.424	-21.558	-22.144	-22.981	-20.964	-21.098	-22.993
-0.17562	-1.422	-2.3888	-1.6084	-4.0236	-1.0628	-1.8803	-2.0496	-1.0101	-3.4992	-1.2915	2.1411	0.029958	-2.0687	-2.0966	-0.53459	-0.76647	0.36905	0.52322	-4.9294	0.37101	-0.575	0.36989	-2.5993	-1.4414	-2.2337	1.0648	-0.84047	-1.1439	-1.2225	-2.1723	2.7872	2.1469	-2.0489	-5.4839	-0.85655	-0.15443	0.82735	-1.1964	-0.43655	0.59025	0.80059	-0.9975	-3.5994	-2.5832	-1.8151	4.3123	-0.073505	-2.4744	-3.9009
-1.6939	-5.4042	-3.9981	-0.8597	-3.0598	-4.7734	-2.2011	-1.7577	-3.8312	-4.5672	-3.8516	-3.6371	-4.0123	-4.4763	-1.7719	-0.5066	-2.5523	-2.9972	-3.743	-5.9186	-2.0997	-0.78991	-3.961	-3.8173	-2.6533	-2.2148	-1.0003	-3.9377	-3.6991	-3.3179	-2.9275	-2.7834	-1.664	-4.5709	0.33508	-3.4125	-3.9451	-0.75964	-1.5639	-3.0497	-1.9128	-3.0905	-5.9005	-4.5869	-5.4917	0.49386	-3.2101	-3.0667	-3.5846	-1.988
-2.7193	3.3461	0.24521	-2.4737	0.3213	1.9042	2.8348	0.98354	-0.87108	0.93565	0.0057605	-0.34241	3.2604	-1.8928	0.55185	-0.93985	0.53129	-2.595	-1.0442	-1.4685	-0.61374	1.2899	-1.8593	0.68005	3.0123	-2.4485	2.0417	-2.2309	0.54091	0.6968	-0.61663	0.96797	1.6315	-0.0015338	2.5178	0.81129	0.003844	1.3788	-2.4407	-1.1803	-2.0514	1.3864	-2.4657	-0.69507	-1.114	-0.91161	0.0681	-0.039009	-3.2349	-1.3504
-9.0083	-10.713	-9.0927	-6.1701	-11.715	-9.2084	-8.0665	-9.6137	-7.0659	-9.7987	-13.076	-8.018	-7.5759	-9.9268	-9.1959	-9.057	-9.6615	-7.1237	-10.887	-8.9633	-10.866	-10.889	-4.3063	-8.4427	-12.178	-9.6155	-12.637	-11.537	-10.196	-9.3047	-10.799	-10.986	-8.6862	-9.5463	-8.7217	-11.205	-8.9841	-12.657	-9.1859	-10.193	-11.016	-6.1083	-7.0382	-9.2489	-7.7867	-7.7315	-5.8469	-9.2174	-7.2461	-10.2
-5.2523	-2.5833	-3.4881	-5.8589	-5.1707	-4.6271	-3.9313	-7.0969	-1.5385	-4.1382	-1.8178	-1.5702	-0.6865	-1.769	-0.88152	-4.8886	-4.0251	-6.3893	-5.3056	-4.6109	-1.3466	-4.204	-4.4371	-0.97715	-8.3783	0.059496	-2.4385	-3.7506	-4.2595	-2.5908	-2.498	-3.9674	-6.8298	-5.8545	-1.7002	-2.4308	-3.5578	-3.0824	-2.1765	-3.8675	-2.4149	-6.2618	-1.9702	-2.6518	-2.7261	-5.6469	-4.5225	-3.4525	0.3624	-4.4844
3.5705	-1.4486	-1.2006	-0.65536	0.071003	2.0173	0.16435	3.6506	-3.8406	-0.0087111	3.2013	0.70716	0.78696	-0.070072	0.068267	2.7115	2.6277	0.90292	-0.8391	-2.0215	0.12582	0.95154	-1.6241	3.7448	2.0506	-0.18068	-0.82023	1.0391	-0.8249	4.5058	1.8815	-0.45611	-0.48663	0.42697	-0.45833	2.6862	5.2058	1.6474	2.7445	-0.34346	1.2664	0.023148	-2.4522	0.91589	1.7701	-0.32984	1.2543	-0.91323	-0.871	2.7369
-3.8018	-0.11312	-0.049528	0.72228	2.8332	-2.1764	1.0612	1.1093	2.7067	3.6614	2.65	0.92952	-2.3243	-2.6999	3.1449	1.6063	1.6585	-1.096	0.4776	-1.7605	-0.58297	-2.3748	0.16503	0.064595	1.9086	1.0539	1.64	1.7181	1.8268	-1.2933	2.2058	1.5193	2.564	2.0945	0.098304	-1.1058	1.5087	-0.19601	1.2584	0.47589	1.6749	1.5564	1.0094	0.08564	-1.1802	0.23579	0.78946	0.49379	1.1162	-0.0061846
-12.469	-9.8157	-12.367	-11.442	-11.544	-9.5348	-12.331	-12.494	-12.156	-11.11	-10.808	-11.52	-13.65	-10.54	-14.059	-8.6228	-14.58	-12.785	-12.828	-13.044	-12.983	-10.925	-10.189	-10.569	-11.478	-9.9693	-7.6594	-9.6405	-8.0484	-11.91	-14.698	-14.602	-15.967	-12.842	-13.846	-10.347	-12.112	-13.18	-9.4017	-12.642	-12.825	-12.418	-12.491	-14.347	-11.681	-13.972	-10.737	-12.643	-13.908	-14.386
-16.414	-12.191	-17.735	-15.434	-16.143	-14.594	-14.852	-12.624	-16.493	-12.014	-11.682	-16.007	-17.586	-15.793	-16.254	-11.406	-12.523	-12.835	-14.255	-15.97	-18.258	-12.169	-15.972	-18.207	-12.284	-14.13	-13.478	-17.56	-13.258	-14.264	-15.475	-14.93	-18.268	-15.297	-14.462	-12.8	-12.046	-13.855	-14.341	-12.359	-15.668	-12.8	-12.757	-13.73	-17.462	-14.413	-16.927	-16.099	-12.11	-16.555
7.4906	5.3888	7.3563	5.7109	7.6764	7.1525	3.5956	6.8525	3.5847	6.699	4.7688	4.6804	3.8973	3.3862	4.7	7.5163	9.4477	6.4341	8.5031	6.3313	3.3912	5.6814	2.9311	2.0015	5.9438	4.9297	5.2937	7.0083	4.381	8.1827	6.4798	4.1857	9.2002	5.4081	6.6443	5.9623	4.2127	6.3679	5.5218	6.7267	4.7273	4.3942	6.6693	3.1858	8.0634	4.8189	9.2251	5.9021	6.7408	5.3029
-8.4592	-9.3579	-10.23	-12.295	-11.34	-11.131	-11.468	-11.87	-8.7229	-11.806	-10.818	-13.048	-13.668	-11.535	-12.663	-10.108	-10.732	-10.829	-8.4352	-14.538	-7.6974	-8.226	-13.251	-10.765	-10.929	-13.371	-7.9678	-11.009	-10.731	-12.013	-12.887	-15.26	-11.285	-10.189	-10.722	-13.187	-12.39	-12.298	-9.6056	-11.437	-13.13	-9.0973	-11.713	-12.585	-9.0792	-7.9533	-10.01	-8.8297	-11.927	-9.6691
-7.9387	-8.1169	-8.5347	-10.969	-9.905	-10.131	-10.882	-8.4446	-10.245	-10.017	-7.3416	-6.5111	-8.8692	-7.3527	-10.794	-7.169	-9.9325	-6.4505	-8.2038	-6.0072	-7.4273	-9.0757	-12.075	-9.2721	-9.9483	-8.3094	-10.685	-4.6277	-8.085	-9.8397	-6.0812	-13.549	-7.7856	-9.7496	-8.9507	-8.0565	-6.3358	-11.787	-8.1105	-8.3379	-7.79	-8.0743	-9.554	-5.4927	-9.6934	-9.0452	-10.093	-10.563	-7.3027	-8.1555
-7.3642	-9.5781	-5.7846	-6.4611	-5.8393	-2.3753	-5.2851	-3.7774	-3.0118	-9.0367	-6.3467	-10.399	-7.1579	-5.3544	-7.8973	-3.2548	-7.3785	-6.606	-8.3044	-3.2941	-9.0209	-5.0839	-2.7053	-5.533	-6.4561	-5.4458	-5.735	-6.6283	-5.8347	-3.3449	-9.325	-4.7177	-2.4795	-8.1171	-8.3076	-7.7381	-3.0092	-7.1077	-6.5294	-5.673	-11.215	-5.5601	-7.4002	-7.9529	-8.2384	-5.256	-8.4412	-8.2079	-6.8918	-8.7957
-3.5401	-0.079416	-1.7854	2.7921	-1.6727	0.27957	1.0579	0.66739	1.6041	-2.1488	-1.2455	-2.438	-0.72662	-4.5143	0.58277	-2.8705	-4.5844	0.073152	0.39887	-5.0931	-2.7206	-4.3996	-0.7268	-3.4553	-0.040146	0.2569	-2.8585	-3.583	1.0967	-3.0751	0.81815	-1.1724	0.22529	0.89689	-0.089637	2.9789	-3.0766	-2.5997	-3.608	-1.2109	-1.6588	-2.6426	-0.83966	-2.4409	2.0215	-5.2807	-0.42997	-0.095964	3.1841	-0.39951
-12.141	-12.318	-10.65	-11.823	-9.1903	-8.567	-12.809	-11.743	-13.845	-13.453	-10.706	-10.443	-11.92	-9.8021	-10.679	-9.8472	-10.269	-14.032	-10.201	-11.228	-11.139	-10.479	-13.619	-13.953	-10.173	-9.4266	-11.118	-10.218	-9.7693	-11.69	-12.434	-9.9829	-13.969	-10.076	-13.507	-11.972	-11.864	-9.5052	-11.925	-11.606	-7.7916	-12.894	-10.36	-11.583	-11.254	-14.225	-12.532	-12.785	-12.231	-14.227
-13.012	-8.7865	-12.029	-7.926	-12.975	-14.868	-12.466	-11.092	-14.546	-10.106	-10.067	-13.408	-9.9932	-10.517	-13.083	-7.6074	-12.381	-12.379	-7.14	-12.378	-8.7431	-12.203	-13.467	-10.133	-11.53	-9.7126	-10.323	-10.931	-9.3662	-12.027	-8.2519	-8.7963	-5.6113	-10.477	-14.38	-8.9341	-13.729	-13.281	-6.3649	-9.1677	-11.635	-11.836	-8.8848	-12.063	-12.733	-11.839	-11.268	-7.6347	-10.858	-11.999
-3.7596	-6.0369	-2.5006	-2.9502	-2.6944	0.40097	-3.4668	-3.4687	-3.7957	-2.5617	-5.2721	-3.1981	-2.3541	-2.935	-6.0263	-0.086174	-5.3158	-1.379	-1.1263	-3.4601	-2.252	-1.9503	-3.5036	-3.8078	0.10902	-3.8168	-5.4994	-2.7586	-3.7565	-3.3552	-2.9103	-4.4998	-3.3386	-4.0376	-3.4212	-3.2616	-3.2592	-3.9025	-2.6167	-4.4061	-3.9694	-3.5507	-0.34234	-0.57004	-2.829	-1.4	-1.9001	-4.7489	-6.0197	-1.8834
-5.1495	-5.439	-7.506	-7.1097	-2.6566	-7.2789	-5.491	-4.8322	-5.1789	-9.7991	-4.2093	-4.6655	-5.1299	-7.0966	-9.3314	-5.9214	-5.2061	-3.2127	-6.2775	-6.0642	-7.2721	-4.4062	-5.6099	-5.7056	-2.4002	-4.8046	-4.8345	-6.0934	-5.7813	-4.2456	-1.4298	-7.6829	-6.2694	-3.6747	-2.7693	-4.8591	-2.588	-6.6837	-7.6671	-6.321	-3.8178	-5.1754	-5.3852	-4.3074	-6.1775	-7.0381	-6.3124	-4.2538	-5.2477	-6.68
-12.495	-15.033	-12.896	-15.147	-14.421	-14.794	-16.14	-15.38	-14.067	-13.34	-14.662	-16.469	-14.497	-12.54	-14.244	-11.64	-16.271	-15.97	-13.413	-19.325	-13.399	-10.413	-12.813	-15.168	-14.786	-15.687	-14.084	-15.487	-14.142	-13.425	-15.07	-11.475	-13.022	-13.086	-14.273	-15.616	-13.677	-11.58	-17.486	-18.06	-16.79	-13.538	-15.043	-15.008	-12.936	-12.807	-16.763	-15.316	-11.924	-14.139
-2.5376	-5.3615	-4.0531	-5.3646	-7.6329	-4.6907	-8.6104	-5.6959	-6.6671	-5.6719	-5.0468	-4.6264	-5.1671	1.8528	-5.6531	-4.313	-2.4961	-7.2698	-5.1836	-3.3451	-3.2467	-4.2971	-3.3865	-2.8233	-5.4289	-6.0118	-2.3174	-3.3674	-5.6864	-3.0572	-3.2258	-2.5765	-1.5365	-3.5228	0.34356	-2.346	-4.7865	-4.1717	-2.3405	-0.74397	-3.2385	-4.5218	-3.6689	-3.5451	-2.0289	-0.98776	-3.3397	-4.5531	-6.682	-3.3021
-2.3503	-2.9359	-2.1719	-1.1203	-1.4224	2.1517	-2.1472	-0.372	-0.73294	-0.24922	-0.043304	0.45716	-0.38407	-1.0705	-4.3224	0.9912	-3.6524	-1.7229	0.57714	-2.0277	0.33712	-1.2318	-1.6084	-4.7074	-1.2806	2.2019	-0.075703	-2.3662	-1.9877	-5.2564	0.50037	-4.4192	1.1851	-0.68677	-4.1259	-0.91872	-1.2903	0.77767	-1.035	1.3063	-3.3159	-0.82952	-1.6558	-2.6853	-0.042009	-1.4544	-1.8229	-0.26005	-2.7903	-0.7617
-12.531	-11.468	-15.215	-15.424	-13.614	-16.248	-12.418	-13.169	-13.411	-12.485	-15.811	-14.695	-12.272	-16.093	-16.089	-13.414	-12.711	-12.808	-17.136	-14.356	-12.079	-16.443	-10.558	-9.0997	-14.422	-15.893	-13.127	-13.793	-14.192	-14.281	-14.442	-15.722	-15.371	-11.84	-12.715	-15.473	-14.277	-12.89	-11.404	-12.199	-14.266	-10.697	-12.17	-15.505	-16.062	-15.58	-12.434	-20.355	-15.495	-11.829
-2.6283	-4.9341	-4.717	-2.331	-5.6282	-7.4414	-4.0486	-2.5284	-1.0553	-8.8002	-7.552	-3.6929	-5.8354	-2.2307	-1.6749	-2.9898	-3.0979	1.1868	-4.112	-4.1174	-3.9385	-5.4184	-0.91599	-6.4115	-2.757	-2.1967	-6.0681	-3.679	-1.6913	-6.5291	-4.0871	-4.4718	-6.6525	-4.3561	-4.5762	-4.9652	-5.8814	-2.315	-4.512	-4.4961	-4.8045	-4.647	-3.0304	-5.8151	-4.7505	-1.9314	-5.8105	-4.7842	-0.67359	-4.3764
-1.0534	5.1688	2.6089	-1.3528	0.75811	0.31699	2.5514	0.92122	2.5559	2.8358	-0.11419	1.3741	4.0609	1.79	-0.90041	0.96427	2.3399	1.4489	3.451	0.089473	-0.34592	1.9789	0.60262	0.95837	5.0101	0.027328	2.1867	0.72072	0.58381	-1.2043	0.69465	-0.13853	4.8312	-1.1628	2.2365	1.9563	0.49919	1.4044	0.35786	-0.12192	4.6268	3.7081	0.92598	0.53798	1.4338	1.2517	3.7136	-0.128	1.7776	3.2948
-11.534	-12.847	-14.617	-13.253	-12.749	-13.486	-9.3428	-14.867	-17.414	-14.909	-11.555	-12.862	-15.276	-13.719	-15.179	-11.75	-15.851	-16.687	-9.0495	-14.294	-11.879	-11.633	-10.869	-13.768	-14.835	-14.253	-11.913	-13.53	-13.907	-13.058	-10.038	-14.462	-13.728	-10.771	-13.633	-15.361	-13.269	-10.096	-13.346	-13.324	-11.51	-13.42	-12.452	-14.385	-12.658	-13.857	-15.531	-14.351	-17.225	-14.725
0.3828	0.77392	1.569	-1.7647	-1.4556	0.46015	-3.3776	-1.5291	0.40311	1.6648	1.0518	-0.49438	-0.87525	-1.3294	0.70417	-2.3586	2.2143	-1.4225	-2.5573	-2.3823	0.014128	0.40143	-2.5005	-4.9449	-3.5147	2.0464	-2.2362	-0.04845	-1.563	-2.5447	-5.5502	-3.3381	-2.157	-0.51933	1.9052	-0.8393	-1.1185	-3.1962	0.50195	0.1908	-2.1325	-1.5589	0.11112	1.7393	-1.813	-2.6978	-0.8938	-1.342	-0.77108	-3.1749
-3.2765	-1.024	-2.7043	-1.3605	-1.2413	0.51818	2.0143	0.94827	-1.474	-3.9068	0.97055	1.2657	0.21763	-0.02072	-0.44244	-3.3425	0.88151	-0.73612	-0.39592	-3.6431	1.4766	-1.5484	-4.0078	-3.958	-0.71406	-3.7083	-1.8635	-2.0611	-1.6981	-1.7543	-2.4377	0.7253	-1.3314	-0.72531	-0.1611	0.17081	-1.7549	0.41	-3.1831	-2.3797	-2.6285	-1.1796	-0.98446	0.69402	-1.7621	-1.1469	-2.5618	-5.3501	-4.8239	-6.0807
-4.9579	-10.631	-3.6226	-7.3292	-6.6531	-8.8801	-7.9186	-8.2847	-3.9434	-4.7247	-6.3692	-4.7567	-9.2184	-8.1616	-6.9599	-7.4811	-5.937	-9.178	-7.6377	-7.0689	-6.7818	-2.7598	-6.8774	-3.3069	-7.74	-3.0375	-3.7139	-8.198	-4.6706	-4.7805	-5.883	-3.2574	-3.0802	-4.5903	-7.1143	-5.1978	-3.386	-3.7761	-7.207	-3.888	-6.6072	-4.1531	-5.5018	-6.4579	-6.5009	-6.0646	-6.7096	-3.8721	-7.549	-6.8106
-3.297	0.43511	-0.97158	-2.4828	-0.4638	-1.9808	-1.5427	-0.54109	-0.81301	-3.0715	-3.2053	-0.15574	-0.97942	1.201	-2.3187	-2.8137	-1.9951	-0.45464	-3.267	0.42736	-0.60244	-2.399	-0.9005	-3.4748	-0.79429	-2.714	-1.2536	-4.0692	-1.4727	-1.2218	-0.12172	-0.23314	-2.4091	3.6273	3.2661	-1.6925	-1.1965	-2.6688	-3.2917	-4.5605	-1.775	-3.3178	-0.35814	2.8342	-0.73413	-0.12461	-0.25392	-0.27244	0.13278	-1.8566
-7.1504	-3.7586	-4.38	-1.1119	-3.9508	-1.1999	-6.014	-3.4873	-0.31676	-4.434	-3.2473	-0.81049	-1.1266	-1.8452	-2.4943	-0.57856	-1.053	-1.9602	-4.9466	-4.8591	-3.3886	-1.2588	-3.4022	-3.7253	-0.29621	-1.4653	-3.5938	-3.3061	-2.3113	-3.3778	-1.5394	-3.1475	-0.42841	-1.8696	0.68807	0.82623	-0.17072	-1.915	-1.4742	-2.1079	-2.1319	-1.3896	-3.1363	-3.5477	-0.1645	-2.9957	-2.8891	-4.6303	-3.7114	-3.7956
-12.715	-10.183	-8.641	-7.2304	-10.142	-8.8907	-8.0047	-8.5145	-10.028	-10.977	-13.502	-14.194	-8.668	-9.5182	-10.279	-10.068	-10.748	-9.5186	-11.397	-10.319	-10.436	-9.7687	-13.308	-10.687	-11.917	-10.752	-11.542	-9.4521	-9.7554	-9.1468	-12.116	-7.0232	-8.6919	-8.1628	-8.8641	-10.429	-10.669	-8.3651	-6.5225	-12.109	-11.697	-9.6924	-11.758	-9.8692	-10.424	-9.0511	-10.157	-11.269	-10.072	-10.677
-4.9847	-3.6886	-6.5144	-3.7996	-8.2936	-6.7108	-4.5393	-4.0559	-6.7961	-6.2058	-7.7284	-6.2803	-5.8269	-4.1746	-4.3878	-4.4706	-4.1554	-7.3695	-7.8656	-7.1594	-3.8155	-8.555	-7.883	-4.6898	-2.9436	-4.2234	-3.5773	-3.3572	-6.5631	-6.836	-4.7211	-5.2333	-5.115	-5.9951	-2.1116	-4.7261	-9.0524	-4.7012	-3.1035	-5.4252	-5.0796	-4.8368	-7.3648	-7.7711	-5.4195	-5.4423	-4.3781	-4.9939	-2.2933	-5.8223
-1.2322	1.0523	-3.7761	-1.4697	-4.1365	0.89139	-2.1006	-0.34366	-2.3475	-0.22661	0.036499	-0.41965	-0.65363	-0.48807	-1.2351	-2.6929	-2.6407	1.229	1.9852	0.11719	-2.0334	3.2296	-1.7571	-2.287	2.7777	-1.8603	-2.2112	-1.6897	-1.1981	-3.1713	-2.8869	1.1749	-0.95521	-1.5764	0.90494	-3.4297	-1.6052	-1.4657	-0.86879	-1.001	-2.6991	-1.7019	0.79804	-1.3033	-1.7873	-2.3487	-4.8327	-0.60118	0.91	1.7389
2.6042	2.3985	2.0676	1.6332	3.4402	0.16882	5.6078	1.8852	1.98	1.6768	2.2227	2.6151	0.7529	1.1092	0.48335	2.2845	-0.20591	0.2125	2.2185	1.5544	1.3906	5.3241	4.0917	1.2017	1.6503	1.7667	2.0118	0.048011	2.3934	-0.072838	3.7784	2.6307	1.9116	3.9475	3.412	-1.1288	-1.5299	3.0973	1.2267	-0.58754	1.9961	2.0524	3.4185	3.6359	0.32909	0.7107	0.64198	3.3439	1.434	1.2873
-2.7461	-1.1463	-0.74522	-1.5074	-0.84249	-0.94322	-2.2057	-2.9182	1.0209	-1.3898	-2.0105	-1.505	-4.1324	1.25	-2.8949	-2.1618	-0.82316	-1.5859	-0.54222	-0.13726	0.33676	-0.50059	0.7343	1.9774	-1.2564	1.0853	-6.682	-0.73284	-1.2481	1.293	-2.1076	-4.725	-0.33834	-1.3014	-0.58802	-1.6408	0.20601	-2.6672	-1.152	0.024519	-0.84745	-2.0752	0.90362	-3.3091	-1.8839	-1.4477	-1.2948	-1.2376	-2.1902	-2.7896
-23.753	-22.757	-21.732	-22.592	-19.762	-22.231	-23.474	-21.741	-23.071	-22.081	-24.451	-23.383	-22.554	-21.458	-20.712	-23.835	-23.207	-24.182	-21.282	-19.852	-25.167	-22.441	-23.723	-21.14	-23.74	-20.492	-24.198	-19.718	-20.29	-23.721	-21.317	-21.786	-22.5	-21.922	-20.156	-26.237	-22.902	-22.333	-22.134	-23.993	-21.964	-23.787	-22.106	-22.915	-26.512	-19.318	-21.738	-22.957	-24.176	-21.925
-9.478	-11.563	-10.54	-10.091	-11.836	-10.2	-12.244	-12.575	-12.889	-11.127	-13.529	-12.672	-14.039	-12.379	-9.949	-11.776	-9.7613	-11.171	-13.712	-12.808	-8.709	-10.685	-12.068	-11.221	-13.584	-10.923	-13.601	-10.997	-12.324	-11.06	-12.807	-11.882	-11.552	-8.7935	-8.8755	-12.154	-10.689	-13.176	-12.489	-10.091	-14.132	-13.744	-11.679	-11.348	-9.0507	-12.154	-10.723	-9.5014	-9.9592	-9.5572
0.0054034	-5.1415	-2.0364	-3.9423	-1.8393	-1.26	-1.9325	-0.22278	-0.82443	-1.0106	-0.76929	-3.883	-3.7311	1.2367	0.73452	-3.6041	-4.8615	1.8076	-4.2849	-3.127	-6.1228	1.3126	0.69925	-1.9251	-2.5486	-1.3181	-1.9804	0.097897	-3.0627	-1.5957	-2.3485	-1.7541	0.26154	-3.9137	0.65799	0.89906	1.4535	-1.2504	-2.0162	1.0199	-1.817	-0.29707	-2.7279	-4.5048	-1.7085	-4.5565	0.96296	0.86786	-3.5848	-1.4275
0.69048	-5.3877	-0.73759	-1.9813	-0.43614	1.7303	-0.43294	0.057304	-0.13062	2.3166	-1.4189	1.746	0.22554	-1.3392	0.03911	-1.3782	-3.1374	2.6806	-5.26	0.6825	-3.3417	-1.3757	-1.8509	-1.7749	1.4989	1.7122	-1.4646	-2.3265	0.74999	0.33476	-0.58416	0.60415	2.4573	1.7505	2.0258	-2.987	-1.8481	-1.7243	0.084262	-2.1991	-0.036067	4.0186	-1.4646	-2.9557	-2.1134	-1.6222	-0.83988	1.1074	-0.75744	-3.6525
1.9331	-1.069	2.0868	0.20867	0.50853	3.0537	1.683	2.8282	1.9743	2.7978	1.6586	2.893	-1.8375	1.427	-2.9718	1.8714	1.877	-0.0009127	0.51945	1.5524	1.092	-0.26741	-0.33609	1.7434	-0.11604	-2.0547	3.7455	0.9604	-0.6895	3.3789	-0.43091	0.55644	0.50625	5.3367	0.60613	-0.56103	0.66005	4.2008	3.1156	5.7343	1.8125	0.99529	-0.11817	0.28329	3.5983	0.90179	4.4136	2.4644	1.4481	-1.4089
-0.45337	0.10371	-1.8794	0.31623	0.28929	1.2795	-2.0536	-0.49017	-2.5583	0.5167	0.37298	-0.38449	-1.9264	0.82343	-2.5544	-2.268	-2.9793	-4.1164	-1.2824	-0.8676	-1.8168	0.71825	-1.3363	-1.2305	0.44306	-2.031	-0.66454	1.9434	-2.2889	-0.51185	-1.7653	-2.6936	-3.9366	2.5672	1.1199	-1.3024	-1.6547	-0.40521	-1.7789	4.2785	-1.6023	-2.6287	-2.9757	-0.29684	-1.6107	1.3028	-1.8435	-2.5306	-4.1311	-1.7954
-10.655	-11.039	-12.301	-14.087	-15.757	-14.13	-12.36	-13.191	-11.852	-14.252	-15.769	-15.113	-13.728	-14.273	-9.0941	-15.773	-11.762	-8.6785	-11.805	-11.541	-12.877	-15.045	-14.265	-10.922	-15.125	-12.207	-13.023	-15.284	-12.262	-17.02	-15.26	-12.593	-12.421	-12.765	-14.47	-10.061	-12.091	-13.754	-14.337	-15.337	-11.344	-15.73	-11.366	-10.293	-8.0846	-15.109	-14.68	-16.246	-18.472	-15.276
11.067	9.3147	14.924	12.735	10.906	7.3133	11.178	12.051	10.89	9.6589	8.7405	10.316	9.1483	10.928	9.0347	6.4273	9.8583	10.825	9.5392	13.177	10.588	9.1542	7.8843	10.018	9.7202	12.901	5.5578	7.9772	6.3658	12.047	9.9529	9.101	7.7569	11.951	11.826	10.005	10.235	11	8.8811	7.232	10.358	10.111	9.9893	13.819	7.1644	9.0154	10.713	10.46	9.9813	7.933
-0.69995	-0.4514	4.8625	1.4882	-0.024759	3.1366	3.0944	2.6858	1.6105	1.7383	-1.2694	2.4055	1.2523	1.5541	1.7518	3.2984	0.007323	1.4602	0.56118	5.21	-0.12263	-3.0716	-1.0872	2.9621	3.3123	2.4182	5.1613	-0.99427	5.1574	1.7229	1.6049	-0.72357	3.4876	-2.5912	1.1762	4.6923	5.7767	1.479	0.17528	3.0593	-1.3878	0.14877	2.8712	3.4983	2.4868	4.1647	3.4845	2.2404	2.2732	1.569
-4.4509	-3.2133	-5.0183	-3.4003	-6.1489	-2.9462	-4.8768	-6.0712	-3.5446	-6.7623	-5.8127	-4.091	-8.5675	-8.2246	-5.4748	-4.8957	-3.2645	-5.3004	-7.4049	-4.8355	-1.7115	-4.1935	-3.3879	-4.0185	-1.4232	-0.87738	-4.2738	-7.3137	-3.5689	-4.1618	-5.7621	-5.7582	-5.28	-5.5392	-2.0708	-8.5661	-0.58323	-6.3486	-5.824	-3.8307	-3.6157	-4.0797	-5.6275	-3.7736	-7.2454	-5.9494	-6.3188	-8.2265	-6.8039	-4.6162
-13.264	-14.267	-13.351	-16.7	-14.527	-15.274	-17.852	-13.495	-14.094	-12.607	-17.758	-15.96	-13.083	-15.49	-14.066	-13.931	-10.76	-15.511	-14.432	-15.175	-14.64	-15.178	-12.854	-11.579	-13.912	-15.689	-17.07	-15.627	-16.864	-15.352	-13.949	-14.292	-17.329	-15.715	-13.998	-12.452	-14.58	-15.631	-11.981	-11.652	-13.341	-13.674	-14.993	-15.474	-12.934	-16.094	-14.492	-16.413	-14.813	-13.024
1.1544	-0.57351	0.47835	-0.089756	2.3267	0.99646	1.6934	1.9419	0.30276	0.53029	1.3241	-3.1697	-4.0384	1.3666	-1.7015	-3.5136	-2.182	-0.13829	0.019074	0.93339	0.49889	2.8361	1.1244	-0.020661	-3.1055	0.37861	-0.67267	-2.9649	-3.2743	1.1276	-0.49477	0.60676	0.92502	-1.52	0.29797	-2.264	1.3557	-2.4778	1.8702	0.63211	-1.2814	-0.85623	1.2206	-0.74374	-0.82123	3.6275	-2.0996	-1.0012	-0.81258	-2.0958
-22.25	-16.084	-22.6	-19.798	-22.898	-21.828	-23.758	-23.356	-19.628	-19.899	-21.53	-18.881	-22.652	-25.415	-18.626	-17.666	-23.766	-20.529	-19.255	-22.011	-18.932	-21.105	-23.614	-23.829	-21.479	-21.382	-23.226	-19.102	-21.699	-20.092	-19.096	-19.279	-21.954	-21.562	-23.345	-19.135	-19.111	-22.075	-22.103	-21.731	-23.473	-18.451	-19.56	-21.269	-21.699	-20.927	-19.976	-19.972	-19.46	-19.595
-11.679	-9.9896	-10.711	-11.873	-12.087	-14.659	-13.582	-14.179	-11.953	-12.963	-12.065	-12.463	-16.192	-15.315	-13.998	-12.617	-15.063	-13.511	-12.488	-10.682	-14.124	-14.328	-15.79	-13.282	-11.425	-9.724	-12.104	-13.339	-13.91	-13.186	-11.471	-15.339	-12.329	-11.972	-13.896	-13.641	-11.831	-12.645	-14.377	-11.398	-12.034	-11.653	-15.492	-11.807	-12.648	-11.047	-9.6226	-10.142	-11.608	-10.789
-3.0088	-3.4889	-6.3208	-0.17228	-1.7294	-5.0993	-0.83861	-0.81714	-4.7913	-1.8687	-0.65729	-4.067	-3.3023	-1.3676	-4.8147	-3.6302	-2.5053	-3.4126	-4.9391	-5.4512	-2.6618	-0.82496	-5.7784	-0.68362	-2.7209	-1.8874	-3.2392	-0.41749	-2.2374	-2.6879	-1.0784	-4.4399	-0.40398	-2.7474	-0.33678	-4.5248	-0.45504	-2.3617	-4.9026	-2.7251	-3.6895	-0.92899	-5.3498	-0.57002	-1.8518	1.3007	-4.6431	-3.1275	-1.7049	1.9989
-12.54	-8.34	-9.1494	-8.9047	-12.387	-11.648	-10.751	-8.8332	-6.6277	-8.1826	-10.26	-10.71	-9.0307	-12.771	-9.5658	-11.501	-11.797	-11.508	-9.0251	-8.3072	-8.8648	-11.349	-9.8723	-8.9084	-11.034	-6.5472	-8.6456	-7.3735	-10.063	-10.122	-10.431	-10.144	-10.894	-9.9431	-11.309	-11.672	-10.361	-12.934	-12.714	-9.0019	-11.696	-7.8493	-8.7042	-10.716	-7.8176	-7.3347	-6.6131	-8.8404	-7.5786	-9.6691
8.2772	10.206	10.879	11.465	10.005	6.5655	12.314	10.22	11.709	12.039	7.9844	8.445	11.797	10.063	10.313	8.8256	8.7342	9.9863	9.01	10.411	9.9563	8.9815	9.1938	8.7233	10.127	9.1401	9.6405	13.087	9.9419	10.783	9.3047	9.0487	9.6489	7.9321	10.736	10.297	10.085	10.782	9.1182	9.8539	11.041	12.396	12.129	12.018	10.146	10.866	12.836	10.544	9.6002	9.8389
1.8913	-2.2436	0.10955	-2.0785	-1.3302	-0.35308	-2.4625	-1.672	0.047205	-0.32556	-1.7037	1.3331	0.81525	-2.7802	0.19611	0.39568	0.28485	-3.6006	-5.3244	-0.77829	-0.95652	-1.029	-4.1763	0.045184	-1.1892	-3.3974	1.5327	2.1498	0.47581	1.6617	-0.52517	-3.2488	2.1427	0.0098826	-2.5934	-1.219	-0.43768	-2.0551	-1.4472	-3.47	-2.2242	-3.3772	-2.3696	-3.6297	2.0221	-1.4108	-0.45053	1.4571	0.045713	0.053728
-13.624	-16.524	-11.756	-13.018	-13.637	-11.839	-13.122	-13.459	-14.89	-12.98	-13.15	-12.373	-14.795	-13.448	-14.801	-12.319	-13.829	-13.614	-15.772	-10.866	-13.86	-12.461	-16.742	-12.057	-12.139	-13.909	-13.134	-13.741	-11.434	-14.589	-15.673	-16.334	-12.3	-12.776	-10.98	-10.957	-18.362	-12.089	-13.958	-14	-12.957	-13.564	-8.9293	-14.698	-13.922	-15.631	-14.46	-13.878	-13.126	-11.214
-10.797	-12.293	-11.633	-13.641	-11.406	-11.961	-11.433	-12.457	-11.337	-9.8007	-9.8089	-12.987	-10.486	-13.753	-12.906	-10.775	-13.417	-13.11	-10.826	-12.253	-11.725	-14.171	-10.734	-9.8632	-12.559	-11.361	-11.171	-13.83	-11.348	-10.322	-8.7052	-11.645	-12.626	-9.3158	-12.346	-11.455	-10.764	-11.453	-11.189	-10.249	-10.723	-12.333	-11.29	-14.093	-11.66	-10.945	-10.696	-10.832	-7.419	-7.875
-9.484	-11.651	-10.944	-9.1512	-12.577	-9.9195	-11.231	-12.192	-10.585	-13.258	-12.987	-11.068	-12.352	-13.174	-7.9783	-8.669	-5.5731	-7.9446	-12.262	-10.44	-14.668	-9.994	-10.976	-9.1435	-12.917	-12.49	-11.46	-11.518	-7.0484	-11.674	-9.48	-12.827	-7.9077	-11.636	-10.692	-10.511	-8.1836	-12.962	-13.063	-12.56	-12.555	-11.197	-11.458	-9.4562	-7.6277	-8.4835	-8.5901	-13.565	-7.5384	-11.746
-2.6561	1.0338	-0.68035	0.070659	-0.18841	0.10655	-0.46058	-0.86129	0.80345	-0.16916	0.98152	-1.3954	3.2772	0.21322	-0.66393	0.27682	1.577	-2.5133	0.17373	-2.0492	-0.039636	-3.3947	-0.39017	0.99872	-0.65218	3.3539	1.2504	3.3401	1.4051	1.4306	-0.019887	-0.90354	2.5465	0.098298	1.8527	0.56853	1.7827	-2.8371	-1.4183	-3.6632	2.1327	-0.13427	4.3848	0.36146	3.8736	-0.80363	-1.2363	-2.9353	2.5176	-0.023695
-15.366	-14.133	-16.096	-13.396	-14.624	-16.821	-13.129	-12.097	-14.741	-13.415	-15.354	-13.31	-13.639	-13.426	-15.068	-13.384	-9.8539	-13.64	-16.276	-14.117	-14.99	-12.322	-14.498	-13.114	-13.571	-9.9996	-11.332	-13	-12.468	-14.343	-13.432	-14.786	-14.216	-14.076	-15.137	-16.607	-16.708	-14.314	-13.899	-15.918	-13.49	-12.663	-13.788	-13.816	-16.716	-12.736	-16.55	-14.519	-9.4351	-12.86
-23.578	-22.393	-21.572	-21.988	-21.867	-25.007	-22.779	-22.095	-20.625	-21.142	-23.459	-22.787	-22.727	-17.569	-22.041	-22.044	-23.255	-19.379	-19.604	-20.204	-22.075	-19.609	-19.869	-22.473	-21.963	-21.602	-23.205	-21.161	-23.924	-22.324	-17.275	-23.194	-21.108	-24.458	-23.486	-22.06	-23.81	-22.019	-22.32	-20.719	-24.201	-22.058	-19.889	-24.588	-24.849	-22.43	-24.491	-20.656	-19.607	-23.982
2.5752	3.8844	-0.18843	0.39544	4.0387	-0.33238	-2.2099	0.36556	1.3342	-1.4028	1.4812	-0.053464	-0.75709	1.4964	1.8675	-0.30827	0.54924	-3.2971	2.7497	-3.1536	3.4555	-0.91881	1.3983	-0.12944	4.4014	-1.3805	-1.3495	0.33275	4.5816	-0.97631	0.092332	0.35123	0.26295	2.1657	2.2087	4.8145	-3.7942	-2.2683	1.3404	2.8192	-2.5184	-0.27883	2.8235	3.2147	0.30361	1.1842	1.3219	2.3721	0.48432	2.7402
-1.3314	3.728	-0.66375	-1.319	1.2303	-0.77541	0.099011	-1.5334	2.3938	-1.6043	0.96143	-1.0596	-0.94601	0.11205	-2.8726	-2.0392	-1.1393	-3.9794	3.8792	-1.7803	-0.93314	2.4849	-0.80128	-0.28314	-0.83667	-0.92575	0.071157	-1.5635	-4.215	1.363	-3.2914	-0.47185	0.9009	-0.81449	0.9187	1.2001	-3.3077	-2.0774	-0.73137	-1.1743	-0.25336	-3.8269	-2.2661	-1.6596	-0.73121	-1.3097	-1.7597	-1.6689	0.81921	1.4568
3.0406	-0.12309	-1.8319	-1.9218	-0.064852	2.5486	0.27641	2.9051	2.7016	4.1325	0.88433	-0.62029	1.7638	1.5473	0.97468	-2.2065	2.0672	3.4141	3.1818	0.51538	0.29041	2.8198	-1.1215	0.48409	2.7297	2.8807	0.83494	-1.771	1.05	1.8307	0.80506	0.29143	-0.32118	0.77009	2.0086	-0.24411	0.43118	1.719	0.49446	-0.35595	1.2592	2.0559	4.0338	0.26275	0.31762	-0.5882	-1.3818	1.1025	-2.3231	2.7205
0.64578	-1.7663	0.8956	2.8528	-0.51462	0.90341	-1.209	0.42544	-3.8722	0.24813	-1.0142	-3.2895	-0.83224	0.12168	4.2106	-1.1191	3.7981	-1.8232	2.3327	-2.5597	-2.3258	0.51176	1.4913	0.27807	-0.83169	-0.058092	2.3418	-2.0459	0.07568	0.88387	0.19476	-1.0959	-1.0389	4.1413	0.25091	3.2408	-2.6318	-0.73829	0.43432	0.19047	0.82763	-1.6935	2.7044	-0.63613	-2.2097	0.2676	-1.8922	0.49527	-0.047118	-0.010577
-3.1627	-1.2075	-3.8694	-3.0499	-4.0726	-2.3042	1.0198	-1.3271	-0.033126	1.141	-0.39646	-5.4827	-3.6236	-0.0056447	0.7673	-5.8775	-0.93912	-1.4459	-2.7212	-1.0174	-2.969	-4.7567	-2.561	-4.3892	-5.6711	-2.445	-1.056	-1.2356	0.58382	-2.0517	-2.7631	-2.6822	-0.94151	-3.0246	-3.7344	-2.3726	-2.9069	0.62204	-2.1705	-3.9827	-0.36357	-3.6495	-3.4676	-1.4195	-3.3856	-2.9899	-3.3044	-2.8724	-2.1976	-4.9766
4.1246	4.3135	3.5896	2.5575	3.8035	3.792	2.8314	4.6354	7.5728	5.7493	5.6312	5.1822	4.3542	3.4262	3.9647	2.6582	5.2519	2.9777	4.5549	4.3367	6.92	7.7285	2.5742	4.8473	6.3671	3.4828	4.2596	3.6034	4.0888	4.9889	3.893	4.86	3.9701	5.5486	2.0938	8.5804	4.96	4.395	5.6498	7.2343	2.618	3.8213	3.708	6.057	6.8728	5.7479	3.5779	6.1642	5.2328	8.386
-5.1709	-4.2149	-3.3415	-3.852	-5.9246	-3.6615	-8.8014	-6.8719	-2.3562	-7.4767	-5.6594	-2.5656	-5.9259	-7.0199	-4.0948	-6.0278	-7.0055	-4.0402	-5.4873	-7.1368	-4.1505	-5.5504	-4.8358	-4.8187	-7.9496	-3.4072	-4.7829	-5.2893	-4.524	-8.2311	-8.8733	-5.0918	-6.7632	-6.2583	-7.4289	-6.4241	-6.8645	-7.0334	-3.7029	-4.8725	-3.4352	-5.241	-2.586	-6.2833	-7.1451	-5.5554	-5.6531	-4.6469	-7.9687	-9.3835
0.99972	-1.3648	-3.5545	1.448	-1.2368	-0.48746	-2.9157	0.35041	-0.29941	0.13118	-4.0991	-1.9485	-4.1527	-3.3257	-0.45024	-3.3301	1.6224	-0.43678	-4.9361	0.090692	1.5829	-3.8955	-1.9131	1.5048	0.97113	-2.1888	-4.6659	1.1657	-1.806	-2.2496	-3.3885	-2.0961	-1.844	-4.3383	0.58528	-0.33309	0.20072	0.35352	-2.4745	-0.94622	-1.2606	-3.3365	-2.1382	-1.0631	-1.8953	-0.41394	-0.93911	-0.47737	-3.9833	-4.2974
-1.4898	-0.6404	-2.2984	-2.6832	-1.5836	-1.8317	0.5403	-2.769	-4.665	-3.2322	-1.0738	-1.8851	1.3884	-2.1083	-0.34051	-3.4212	-1.3238	-1.3276	0.18174	-3.6678	-3.8582	-1.3823	-2.4656	-0.57285	-2.0833	-1.0316	-2.8518	-2.5924	-2.9468	-5.0808	-3.1491	-0.95547	-1.3121	-6.1206	-2.067	1.2936	-1.0664	1.0508	-2.4708	-3.4937	-2.9092	1.706	-2.3634	-1.149	-3.5119	1.0879	-1.2185	-0.77367	1.9724	-2.4319
2.6029	-1.2101	-3.8934	-4.1527	-6.6016	-4.8967	-3.5121	-3.0114	-2.9999	-3.6721	-3.5249	-4.3381	-2.5626	0.067689	-3.1446	-1.3313	-3.7095	-6.5045	-6.1137	0.55036	-5.9697	-4.5216	-1.9816	-4.0203	-5.1499	-1.007	-0.20544	-1.1899	-5.1878	-1.4842	-8.2247	-1.3662	-5.0347	-4.4738	-6.6604	-5.6118	-7.9786	-0.48477	-2.7824	-2.9153	-3.0792	-5.2168	-5.1387	-5.238	-6.7729	-0.20144	-3.8211	-5.6544	-5.6963	-4.2146
-8.3944	-9.9738	-7.1816	-9.6414	-6.4831	-10.81	-6.8455	-6.1946	-9.5876	-8.837	-6.8999	-11.735	-9.443	-7.8015	-9.6993	-6.6521	-4.1519	-9.2003	-7.6056	-5.6892	-10.351	-8.2369	-11.522	-11.378	-7.9183	-7.7418	-8.4448	-10.034	-10.359	-9.9883	-7.4261	-8.0745	-10.333	-9.4969	-6.8276	-7.7806	-6.4743	-9.3405	-8.8006	-9.8061	-11.472	-7.4866	-10.795	-7.1532	-11.779	-6.6184	-8.7947	-9.6691	-10.482	-11.393
-3.809	-3.2855	-2.2452	-1.5204	-4.9654	-4.8259	-2.5676	-3.8873	-3.6436	-3.4032	-3.0191	-1.6411	-4.4203	-0.05692	-5.9678	-2.8744	-4.2712	-4.235	-5.7814	-1.8068	-1.385	-5.0785	-4.4965	-5.2455	-4.878	-4.2714	-4.6206	-5.5149	-1.2572	-2.9981	-4.7978	-1.5756	-1.7727	-0.62648	-2.9102	-4.3942	-6.18	-1.7306	-4.1619	-5.6908	-5.6116	-3.396	-8.951	-3.098	-1.0242	-6.209	-4.9719	-3.2855	-4.646	-3.2261
-21.035	-19.968	-20.798	-22.751	-20.761	-18.344	-19.032	-19.569	-19.404	-19.011	-21.746	-19.663	-19.427	-21.597	-24.777	-20.336	-19.849	-22.138	-19.628	-18.683	-18.42	-21.339	-19.956	-22.082	-17.333	-20.749	-22.907	-16.364	-21.083	-21.937	-20.01	-17.402	-19.294	-21.919	-20.049	-17.673	-18.372	-21.689	-22.149	-21.373	-17.466	-21.544	-22.506	-19.774	-20.829	-20.161	-20.647	-23.117	-19.365	-21.982
-0.49164	-1.8353	-1.0051	-1.9881	-3.7392	-4.2758	-6.3912	-0.36982	-0.70921	-2.7194	-3.035	-1.0022	-1.9925	1.0892	-2.6398	-0.86977	0.45096	-1.7007	-5.0767	-0.2498	-3.1574	-5.8128	-1.081	-2.1421	-1.3376	-4.3207	-0.89066	-3.6706	-3.3215	-2.1115	0.45532	-4.5475	-2.7513	-0.55891	-2.4085	-4.8273	-4.1769	-2.8234	-1.8255	-1.8232	-3.6787	0.28026	-3.0739	0.0090188	-2.3403	-2.291	-4.5727	-2.2258	-3.6032	-2.8587
-6.4287	-4.6873	-7.5913	-7.2804	-5.4644	-8.5644	-9.0675	-11.399	-8.4261	-7.7504	-6.2108	-8.2859	-7.8041	-5.1355	-6.7577	-8.8031	-6.7572	-7.422	-10.749	-3.5057	-7.9674	-8.8546	-7.2739	-10.342	-10.898	-12.552	-6.5059	-8.3496	-8.3299	-6.9969	-5.936	-8.4504	-9.8881	-6.4692	-11.037	-8.7178	-9.1464	-7.7519	-7.8891	-7.96	-7.5464	-7.7982	-7.0136	-7.4182	-2.5892	-4.4952	-7.5362	-5.3298	-5.1595	-3.8228
-9.2606	-12.189	-14.156	-17.43	-13.858	-12.459	-16.721	-14.349	-16.587	-17.706	-16.92	-14.122	-17.756	-14.9	-13.681	-13.528	-18.239	-13.537	-13.954	-15.72	-15.463	-15.596	-11.404	-15.91	-15.498	-14.282	-13.146	-14.717	-14.327	-12.833	-14.964	-13.571	-13.47	-12.1	-15.343	-12.846	-17.269	-13.916	-16.501	-16.91	-17.637	-13.95	-13.041	-14.097	-15.916	-16.016	-11.361	-11.021	-13.988	-14.781
9.3981	10.362	5.8943	5.3469	4.5715	8.2795	6.6138	6.7317	7.1556	5.3858	6.391	7.8399	6.2732	8.3331	8.277	10.627	9.9679	8.4997	7.5969	10.634	8.2838	5.5827	7.0542	4.945	9.2175	7.6352	6.4386	4.6319	4.8426	8.9404	7.1085	5.2424	8.8193	10.648	10.636	8.1337	7.4294	7.7149	10.382	5.6419	9.5677	5.7817	12.187	8.7015	4.9591	6.2071	5.5086	11.925	5.781	6.4451
-1.8778	-1.1058	-0.24797	-0.80639	1.7261	0.43684	-1.9153	0.25338	-2.7949	3.2578	-3.6729	0.73537	2.4826	0.58129	-0.039852	1.4755	0.029016	-1.4691	0.63822	-3.1907	-1.8958	-2.7096	-2.0587	1.5516	1.1895	1.4846	-1.808	-3.0707	1.2099	1.2081	2.1671	-0.79542	1.3587	-1.6229	-1.623	1.3392	-1.9453	3.5508	0.44639	-2.5774	-0.53169	0.29021	1.1504	-1.9803	-2.0013	-1.6054	-0.41394	-0.15196	-0.896	2.2727
-4.7086	-3.0842	-5.7894	-5.0098	-6.0202	-8.4997	-6.2181	-4.1151	-4.6808	-3.7683	-7.7333	-4.8532	-6.6724	-6.1405	-4.1023	-6.5958	-8.1695	-6.2642	-3.6674	-7.3796	-6.6966	-4.2025	-7.4626	-9.4559	-7.0713	-4.1796	-6.8606	-4.9705	-7.451	-3.9719	-8.4149	-4.3106	-9.7599	-3.0247	-7.9691	-5.5466	-5.3976	-4.4052	-6.8691	-6.6741	-5.6098	-8.7576	-6.7874	-8.0631	-2.6641	-6.1019	-5.5444	-4.5332	-6.3934	-5.7261
-21.602	-22.783	-19.721	-22.876	-19.216	-21.758	-20.545	-22.127	-21.586	-21.607	-20.985	-23.045	-19.582	-20.825	-19.197	-23.768	-22.017	-20.503	-21.684	-19.738	-19.243	-20.32	-21.67	-19.612	-19.128	-19.981	-22.694	-18.76	-22.225	-19.526	-20.699	-21.982	-18.015	-14.409	-22.776	-24.087	-22.353	-19.254	-20.587	-22.068	-19.9	-19.787	-22.013	-25.728	-22.609	-20.778	-21.158	-21.965	-23.234	-19.289
-5.0425	-4.1947	-1.3597	-3.9441	-3.4941	-5.4315	-5.019	-2.9016	-3.4631	-3.8295	-7.2385	-3.0358	-6.4333	-4.9611	-6.9009	-1.9825	-2.1063	0.10728	-4.6623	-1.3126	-5.8582	-4.1338	-3.0825	-6.3819	-8.1749	-3.7396	-6.7039	-4.1321	-2.1849	-5.7219	-3.3117	-5.3209	-1.0206	-3.3471	-1.6201	-3.2869	-0.86621	-2.41	-2.4607	-2.2368	-4.527	-2.2001	-5.8247	-1.3111	-6.3703	-3.1914	-3.4751	-4.0396	-3.4114	-4.1803
-12.457	-9.6853	-9.2144	-12.632	-16.902	-12.717	-15.417	-13.678	-14.522	-11.897	-16.019	-13.649	-11.255	-12.916	-13.408	-15.956	-13.338	-14.426	-13.122	-13.603	-13.696	-12.792	-12.695	-11.439	-13.322	-9.4615	-10.128	-15.88	-12.298	-14.72	-15.194	-15.876	-11.824	-10.639	-13.249	-14.173	-14.335	-12.515	-14.008	-13.189	-13.992	-14.527	-14.172	-14.941	-10.972	-10.24	-15.214	-12.119	-16.253	-12.174
-24.063	-25.756	-22.822	-19.604	-20.853	-18.879	-21.229	-20.8	-19.003	-21.844	-21.241	-23.464	-21.282	-25.834	-21.834	-23.747	-22.867	-20.055	-21.68	-20.818	-22.199	-22.327	-23.61	-20.911	-22.547	-24.454	-21.323	-22.86	-20.6	-19.224	-22.017	-20.757	-22.316	-22.776	-26.161	-21.515	-20.756	-23.743	-22.127	-23.727	-20.055	-23.088	-22.439	-21.955	-20.848	-21.748	-20.596	-20.419	-25.206	-22.05
-4.4092	0.16645	-2.9112	-2.6193	-2.558	-0.36803	-1.8454	0.4789	-1.3621	-3.9287	-2.9989	-3.6181	-1.4776	-3.1314	-3.2352	-2.3947	-2.1837	-2.5781	-5.8783	-1.4783	-4.1847	-3.7471	-0.013012	-4.3534	0.94623	0.30597	-2.2451	-2.6176	0.88143	-6.1202	-3.5894	-0.048066	-2.1515	-2.1984	-2.5046	-2.2813	0.37946	-2.2505	-3.3522	-5.9911	-3.6809	-2.8157	-0.98321	-2.2575	-2.699	-0.32383	-2.2422	-1.5629	-2.1742	0.37747
-12.359	-11.173	-10.78	-9.764	-11.593	-12.063	-11.999	-12.097	-10.722	-13.208	-13.655	-12.452	-8.8029	-10.296	-8.7641	-13.277	-12.831	-13.074	-14.138	-12.701	-14.559	-10.042	-13.828	-12.084	-12.639	-10.488	-12.353	-10.039	-6.6845	-11.77	-9.781	-13.504	-9.6693	-8.3453	-11.981	-9.7939	-15.121	-11.855	-12.576	-12.194	-10.878	-11.245	-10.426	-14.515	-12.877	-11.383	-12.364	-11.909	-9.9241	-10.787
-12.962	-13.531	-14.829	-12.465	-13.068	-14.903	-14.957	-15.566	-12.501	-16.945	-15.665	-13.419	-13.645	-15.112	-16.185	-15.787	-16.568	-15.845	-14.813	-14.294	-14.273	-15.346	-16.811	-14.91	-15.433	-19.741	-17.583	-13.796	-14.374	-16.433	-18.676	-17.351	-11.94	-14.959	-14.15	-14.559	-14.473	-14.181	-16.29	-14.531	-14.136	-13.43	-12.467	-18.67	-14.385	-16.843	-16.085	-13.471	-14.79	-16.663
-10.719	-12.148	-9.3275	-12.918	-14.722	-11.369	-8.8261	-14.697	-13.135	-11.017	-12.254	-10.327	-11.473	-9.4251	-12.952	-13.091	-13.792	-13.92	-13.062	-14.348	-13.16	-10.92	-13.162	-13.806	-13.21	-13.577	-11.121	-13.023	-9.6637	-6.3345	-14.652	-9.8514	-14.011	-13.789	-14.36	-12.023	-11.678	-11.023	-16.798	-12.297	-12.012	-11.736	-13.464	-9.8676	-13.207	-11.92	-10.591	-12.474	-11.639	-10.972
-3.0951	-5.0513	-1.6004	-4.2293	-6.5245	-3.9692	-0.68252	-2.8443	-2.7107	-5.5271	-2.045	-3.4764	-5.1402	-4.7931	-7.4413	-5.5378	-4.853	-2.8739	-0.57516	-5.2895	-1.2621	-1.8574	-4.7738	-5.2049	-4.5024	-3.2479	-4.6927	-2.313	-3.7315	-5.7624	-3.1052	-0.18861	-4.7193	-2.3118	-6.4449	-2.6349	-2.3657	-3.7876	-1.9547	-4.7587	-3.096	-2.0952	-7.1533	0.39951	-4.6182	-3.0707	-6.6236	-4.3671	-4.6779	-7.5686
-12.978	-14.369	-13.867	-17.815	-16.589	-11.894	-18.001	-12.693	-14.415	-17.828	-14.899	-14.051	-17.416	-15.791	-13.111	-13.573	-15.835	-16.049	-14.863	-16.181	-16.036	-15.307	-14.191	-14.953	-15.872	-16.081	-17.098	-17.351	-16.393	-12.695	-14.795	-13.387	-14.05	-17.121	-14.19	-16.208	-13.632	-13.062	-16.842	-14.022	-18.679	-16.369	-15.41	-12.768	-14.266	-11.614	-14.36	-14.672	-15.723	-13.537
-4.7397	-2.6707	-0.43652	-4.3157	-2.5497	-2.476	-3.4988	-3.1243	-2.2852	-1.925	-4.6422	-6.3835	-0.43317	-0.93842	-3.2906	-3.487	-3.7249	-5.5149	-4.8066	-1.031	-6.8668	-1.601	-2.0303	-3.1343	-2.0123	-3.9636	-2.2222	-3.4378	-1.4944	-6.9818	-3.9952	-5.1172	-2.6473	-2.4168	-4.1528	-5.4035	-2.9863	-5.5324	-7.6757	-8.799	-3.1087	-5.1302	-6.7972	-6.2378	-0.39119	-0.74788	-4.908	-5.9722	-0.2933	-4.0684
-15.16	-10.617	-15.709	-16.505	-10.479	-14.156	-11.294	-13.748	-14.518	-15.913	-14.437	-12.506	-14.072	-10.338	-12.407	-14.939	-14.234	-15.065	-11.928	-12.463	-11.518	-13.215	-11.664	-10.944	-10.151	-12.483	-14.434	-15.539	-10.665	-12.158	-11.831	-14.84	-12.054	-14.805	-15.567	-16.208	-13.427	-12.393	-15.419	-11.435	-13.365	-15.524	-15.518	-10.256	-14.73	-13.19	-13.896	-11.751	-14.017	-11.234
[truncated: 277 more rows]
[truncated: 150 more columns]
