# Supplementary material for: Genetic dissection of main and epistatic effects of QTL based on augmented triple test cross design
Source: PLoS One. 2017 Dec 14;12(12):e0189054. doi: 10.1371/journal.pone.0189054 (PMC5730204; doi:10.1371/journal.pone.0189054)
Supplement: S7 Supporting Information — (ZIP) [file pone.0189054.s007.zip › z2_1300_0.8_10.csv]

0.35278	0.22993	0.69595	-1.9751	0.63531	-0.67109	-0.74104	0.091306	0.11851	0.5973	-1.1275	-0.11022	0.20327	0.020731	-0.005604	1.0664	-0.90439	-0.29236	0.051385	-0.36924	-1.0265	-0.37888	0.58863	-0.97666	0.73678	-0.21051	-0.37526	-0.56339	-0.45351	0.37536	-0.80666	-1.3538	0.215	-0.51467	0.25662	-0.11326	-0.061823	-0.53495	-0.0081655	-0.65902	-0.14455	-0.40649	-0.25542	-0.25052	-0.3108	-0.22498	-1.0679	-0.34977	-0.26686	-0.7657
6.1748	5.5906	4.9956	4.642	5.0743	5.5861	6.1143	5.503	6.2715	4.6479	5.5951	5.0519	4.9413	6.0101	5.3053	6.0309	5.2935	6.0404	6.016	6.0182	5.9732	5.6398	4.7421	4.5348	5.5701	6.783	4.8644	6.0257	5.8547	5.6316	5.6875	5.4812	6.064	5.0496	6.2526	4.8691	4.4146	6.0987	6.4309	4.3289	4.5394	5.5999	5.6887	5.967	5.9828	4.3987	5.1901	4.8288	5.064	6.9243
-12.756	-11.436	-10.945	-11.036	-11.577	-11.634	-10.88	-10.478	-11.541	-11.294	-10.465	-11.329	-11.262	-10.565	-12.186	-12.059	-11.858	-12.397	-10.715	-12.07	-11.79	-10.904	-11.604	-11.557	-12.697	-12.208	-11.484	-11.655	-12.383	-11.958	-12.166	-11.848	-11.91	-10.422	-11.5	-11.483	-11.28	-12.306	-12.605	-11.294	-11.546	-11.998	-12.1	-11.485	-10.754	-10.585	-12.006	-11.512	-12.659	-10.22
-13.5	-15.245	-13.702	-15.433	-14.414	-14.426	-13.914	-15.225	-13.56	-13.704	-14.204	-13.578	-15.523	-14.446	-14.394	-15.221	-14.56	-14.612	-14.669	-15.577	-15.436	-14.537	-13.871	-14.255	-13.576	-14.54	-15.19	-14.937	-13.732	-14.651	-14.181	-15.313	-14.314	-15.071	-15.166	-14.633	-14.283	-15.945	-14.957	-14.716	-14.079	-13.654	-15.656	-14.558	-15.463	-13.814	-14.419	-14.983	-14.178	-15.113
-13.468	-14.032	-13.224	-13.244	-13.349	-13.858	-12.061	-13.258	-12.771	-12.665	-13.247	-12.655	-13.397	-13.322	-13.173	-12.828	-13.132	-14.116	-13.164	-13.409	-14.144	-13.241	-12.98	-14.04	-13.788	-13.486	-12.039	-12.987	-12.753	-13.332	-12.718	-12.698	-11.634	-13.311	-13.487	-12.21	-13.085	-13.134	-13.215	-13.087	-11.998	-11.884	-12.904	-13.206	-13.377	-13.107	-13.517	-13.585	-11.717	-13.458
-7.2955	-7.1054	-5.6827	-6.2028	-5.6831	-4.859	-6.36	-6.0173	-5.8564	-6.5589	-5.8843	-5.5739	-5.8342	-6.1813	-5.4781	-6.3501	-6.3816	-6.9409	-5.5342	-5.8586	-8.0288	-5.8873	-5.7734	-6.099	-5.8652	-6.2728	-6.2801	-6.3987	-5.4619	-6.3247	-7.1735	-7.7457	-8.0788	-6.7629	-6.1149	-6.7811	-6.8239	-6.322	-7.0505	-4.9373	-6.3479	-7.0669	-6.1406	-5.8082	-6.4209	-6.24	-6.478	-6.2289	-6.2028	-5.6612
-14.766	-15.803	-14.395	-14.603	-14.162	-15.489	-15.264	-14.205	-14.407	-14.825	-14.225	-15.374	-14.29	-14.149	-15.577	-13.775	-13.433	-13.598	-15.126	-14	-14.329	-14.26	-14.251	-15.921	-14.983	-15.149	-13.99	-13.978	-15.437	-14.126	-13.998	-15.851	-14.612	-15.619	-14.282	-14.395	-14.825	-14.456	-14.215	-13.297	-14.115	-14.602	-14.87	-14.126	-14.648	-14.919	-15.311	-15.195	-15.087	-14.827
1.4542	1.6937	1.8563	2.3587	0.56521	2.0908	2.218	2.0551	1.3792	1.2556	2.3801	2.5616	1.757	1.9379	0.4874	0.89018	2.3435	2.5251	2.1517	1.2296	0.35127	1.2082	1.5478	1.5862	2.2504	2.4188	1.8057	1.5174	1.9431	1.0791	1.0914	1.384	1.6434	2.1407	1.4752	1.3606	1.7033	1.7696	1.5867	0.92439	0.7064	1.5884	1.4395	1.2342	1.261	1.2884	1.7632	1.4984	1.5036	1.713
-1.7344	-1.0443	-1.6298	-0.85391	-0.23294	-0.43382	-0.84299	-1.5913	-1.8006	-0.82349	-1.1135	-0.72564	-1.0201	-2.2196	-1.8794	-1.4906	-0.21883	-0.96773	-0.55347	-0.72059	-0.96544	-1.0383	-0.83923	-0.49323	-0.78183	-0.6996	-0.67428	-1.185	-2.4139	-0.85325	-0.93758	-2.6714	-1.1125	-0.95248	-2.1833	-0.55076	-0.85227	-1.0679	-0.52621	-1.3733	-0.1935	-2.4219	-0.55061	-1.5706	-2.2956	-0.85936	-2.0164	-1.5109	0.44696	-1.2338
-13.014	-9.1598	-10.537	-10.993	-11.733	-11.304	-11.243	-11.665	-10.183	-10.789	-11.562	-10.7	-10.675	-10.117	-10.818	-10.416	-10.647	-11.086	-12.318	-10.312	-11.009	-11.868	-10.148	-10.3	-10.293	-11.427	-10.461	-10.407	-11.291	-12.449	-10.487	-11.491	-10.986	-10.653	-10.079	-9.7357	-10.877	-10.846	-9.8887	-10.755	-9.3815	-11.019	-10.316	-10.444	-11.155	-10.957	-11.53	-10.81	-10.169	-11.303
-14.159	-13.69	-13.025	-14.159	-13.443	-12.979	-13.639	-13.455	-13.908	-12.603	-13.289	-13.163	-12.37	-13.497	-12.616	-12.582	-12.95	-13.469	-13.627	-13.798	-12.319	-12.952	-12.94	-12.802	-13.725	-12.197	-13.05	-13.295	-12.974	-13.218	-14.286	-13.131	-13.993	-13.778	-12.785	-12.47	-13.338	-12.896	-12.668	-13.204	-12.913	-13.837	-13.328	-12.909	-12.255	-13.275	-13.863	-13.756	-12.7	-13.725
-5.9845	-4.8895	-5.7224	-4.9227	-5.361	-5.9882	-5.4358	-5.3025	-4.9734	-5.7553	-5.4993	-5.1427	-4.3831	-5.3544	-4.9366	-5.473	-4.6879	-5.2082	-4.6903	-4.2872	-4.355	-4.9769	-5.1369	-4.9422	-4.5798	-5.3299	-6.2562	-4.7483	-5.377	-5.144	-4.6552	-5.161	-4.3144	-4.9162	-5.3223	-5.1471	-5.1991	-5.6822	-5.4589	-4.2849	-4.2081	-4.6811	-5.6982	-4.2447	-4.4783	-5.1082	-4.4713	-4.9073	-4.5196	-4.9662
-8.2213	-9.0053	-10.042	-8.9449	-8.5323	-9.0181	-9.1404	-9.3546	-8.0299	-8.6747	-9.1209	-9.9598	-9.3174	-9.0852	-8.7972	-9.8116	-8.7388	-9.295	-8.9775	-8.8042	-8.7108	-9.5299	-9.6473	-8.7817	-9.5071	-9.2751	-9.1692	-8.984	-8.8888	-9.2204	-9.7221	-8.4929	-9.7935	-8.5549	-10.011	-8.8739	-8.2609	-9.0972	-9.1787	-9.6801	-10.08	-9.6575	-8.7796	-8.61	-8.9675	-9.4236	-9.0199	-8.4819	-9.5917	-8.8917
8.7817	10.834	9.1263	9.0476	10.229	10.412	10.46	8.7265	9.4985	9.4945	10.121	11.011	9.5129	9.8511	11.079	9.8475	10.319	10.771	10.401	9.9265	9.7724	9.6283	9.295	10.667	9.6014	10.591	10.153	9.8551	9.7736	10.282	9.7106	9.7015	9.8512	9.3457	9.5732	9.2266	9.682	10.357	10.289	10.457	9.3037	9.3637	10.159	10.154	9.7242	9.5208	9.842	8.7358	9.8106	9.9141
6.5198	7.4041	7.0156	7.2152	7.6909	6.1761	7.0065	5.5516	6.577	7.6425	6.3377	6.4752	6.8461	7.395	6.5321	6.5356	6.4436	6.9073	7.3914	6.5634	6.6006	7.3961	8.147	7.2931	7.1478	5.9678	6.9702	6.9715	6.9997	6.7273	6.5067	7.6825	6.9679	7.0366	6.638	6.8566	6.4019	7.393	6.8055	7.1127	7.0303	6.7698	6.6501	6.6433	6.6629	6.3292	6.1921	6.8182	7.2118	6.4087
1.8539	2.5774	1.5082	2.3076	2.1808	0.90221	2.1047	1.6652	1.6568	2.0329	1.6463	3.1375	1.8872	1.8191	1.4742	2.2213	2.2197	2.2766	1.4136	2.6604	0.77625	1.6297	1.1375	2.1546	1.27	2.8676	0.75236	1.987	3.1795	1.9991	1.525	1.7212	1.0009	1.3007	1.9916	1.323	0.78047	1.8672	1.2728	1.3767	1.9739	1.0817	1.7499	1.2263	1.5607	2.4878	0.53307	1.7191	1.3735	1.8892
-13.893	-14.528	-14.209	-14.14	-14.566	-15.029	-12.974	-14.769	-13.215	-14.015	-13.477	-13.304	-14.22	-14.137	-14.669	-13.5	-14.024	-13.71	-13.835	-13.698	-13.408	-13.29	-14.059	-14.032	-14.137	-13.921	-13.901	-13.043	-15.63	-13.917	-13.722	-13.372	-14.186	-14.758	-14.079	-13.653	-14.66	-14.743	-13.456	-14.03	-13.979	-13.678	-14.461	-13.529	-14.577	-13.474	-13.804	-14.36	-13.452	-13.841
-4.8937	-5.6525	-6.0652	-4.8935	-5.8683	-7.2989	-6.5338	-4.4133	-5.0643	-6.0934	-4.9899	-7.1951	-5.1603	-5.7163	-5.5813	-6.9513	-6.8249	-6.5604	-4.8776	-6.1541	-4.8404	-6.0522	-5.0473	-4.7223	-5.2876	-4.5962	-5.9561	-4.7119	-6.0499	-4.8916	-6.2021	-6.3335	-6.1808	-5.7434	-6.4675	-5.5727	-6.3416	-5.3977	-4.6199	-5.3184	-5.9998	-5.3645	-5.7873	-5.6272	-5.291	-5.8315	-5.5448	-5.7434	-4.6603	-6.2169
-0.32531	0.29289	0.77972	-0.04732	0.85835	0.22962	-0.0010751	0.20222	-0.7813	1.0284	-0.24478	0.025535	-0.11347	-0.50457	0.85968	0.096965	0.66892	0.027936	0.93527	0.33565	0.1494	-0.53219	0.43624	0.045401	0.49504	0.16593	-0.65926	-0.22285	-0.13167	-0.91175	-0.96002	0.033425	-0.50491	0.2964	-0.77805	-0.24291	-0.2772	-0.43808	0.21371	0.83521	0.68928	-1.0694	-0.47025	-0.66803	-0.59804	-0.067519	0.46369	-0.46253	-0.46867	0.25615
4.7218	4.3316	4.5659	4.5883	4.6771	4.6372	4.9564	5.0578	4.5419	5.7167	4.4814	3.8034	4.3516	4.3217	5.5334	3.7933	4.0269	3.753	3.7689	3.766	5.1857	4.0158	4.1048	4.3808	4.5159	5.1929	3.47	5.2588	4.7461	3.9574	4.4017	4.2091	3.7611	4.0367	4.9645	5.6667	4.5781	4.6009	5.5637	5.2927	3.6877	4.1846	2.9374	4.0858	3.9823	4.0056	4.0278	3.4098	3.712	4.8358
-9.1679	-6.6309	-8.5427	-7.3717	-8.1826	-6.9926	-6.8622	-7.3497	-6.8439	-7.6289	-8.0564	-7.9652	-7.8416	-8.1983	-7.961	-6.63	-6.6157	-8.5179	-7.8185	-8.0083	-7.7287	-8.7356	-8.2768	-7.232	-6.4939	-7.0624	-7.2702	-7.6279	-7.4579	-8.1376	-7.8736	-8.7079	-8.2864	-7.2688	-7.1472	-8.5662	-6.6087	-7.9323	-7.2793	-7.5254	-7.2982	-7.9	-7.0165	-6.622	-7.3175	-7.739	-8.9647	-7.6251	-6.4877	-7.4569
-9.3655	-9.0565	-8.8683	-8.4154	-10.091	-9.2469	-7.1561	-8.6215	-8.1766	-8.6118	-9.8224	-9.0176	-9.2189	-10.466	-9.302	-9.2819	-9.4287	-8.8771	-9.2649	-8.4377	-9.7316	-9.3002	-9.3593	-8.1555	-9.0161	-8.2877	-8.5252	-7.8011	-9.5936	-9.5898	-9.3122	-9.3187	-9.6946	-9.3274	-8.4477	-9.5761	-10.162	-8.7286	-7.7616	-7.9126	-10.548	-10.014	-7.873	-9.6173	-8.1161	-9.194	-8.3822	-9.3915	-9.0341	-8.5809
-1.3656	-3.1849	-3.3643	-2.1006	-2.4155	-2.1253	-3.1521	-4.1434	-4.4143	-2.5871	-4.0149	-2.5679	-2.538	-3.9184	-1.7995	-4.1153	-2.2707	-3.3011	-3.7606	-3.1926	-4.0035	-5.2707	-2.7539	-3.7942	-4.4246	-3.7728	-2.7423	-3.2321	-2.2723	-3.3386	-3.5362	-3.6588	-3.38	-4.097	-3.0603	-3.4582	-2.4621	-3.2329	-3.0746	-3.7742	-2.5516	-3.9103	-3.1497	-4.018	-4.0605	-3.2443	-2.6825	-3.0888	-2.8837	-2.3539
-12.905	-13.36	-13.317	-13.986	-12.991	-11.882	-13.15	-14.034	-12.586	-12.279	-12.752	-11.779	-13.337	-14.32	-12.591	-13.446	-13.977	-12.767	-12.755	-14.022	-13.001	-12.852	-13.334	-14.001	-14.014	-13.529	-12.787	-13.668	-13.16	-13.448	-12.347	-13.044	-13.102	-12.114	-12.717	-13.176	-12.61	-12.979	-12.958	-13.735	-13.982	-12.939	-12.939	-14.112	-14.123	-13.981	-12.812	-12.449	-12.339	-12.535
6.625	5.8513	7.0716	7.123	6.7987	6.6122	5.9163	4.972	7.1906	6.4293	7.4585	6.806	6.9164	7.2626	5.7797	7.9942	6.3261	7.1816	6.8084	7.2954	6.2473	6.0605	6.5567	5.6759	7.2426	7.1081	5.6205	6.5866	7.675	6.8161	6.7775	7.5687	6.5848	6.9713	7.2967	6.8214	6.5718	7.4475	6.5736	6.1556	6.6829	6.0794	6.5568	6.2969	6.9804	6.7893	6.7243	6.8756	6.3849	7.2944
-13.032	-12.768	-14.001	-13.055	-13.158	-13.761	-13.303	-12.938	-12.425	-14.079	-12.788	-13.754	-13.531	-13.61	-13.711	-13.452	-12.914	-12.928	-13.889	-13.111	-14.166	-13.68	-11.603	-12.681	-13.346	-12.898	-12.475	-12.933	-12.663	-13.992	-13.59	-13.202	-13.108	-12.737	-14.356	-11.938	-12.511	-13.139	-11.241	-12.764	-12.498	-13.254	-12.703	-14.575	-13.393	-12.634	-12.167	-13.575	-13.806	-13.176
-11.191	-11.58	-10.025	-9.8425	-11.037	-11.708	-10.732	-10.528	-11.009	-10.824	-11.224	-10.676	-10.976	-10.946	-11.328	-10.87	-10.67	-10.714	-10.111	-9.7358	-11.769	-11.734	-10.965	-10.737	-11.001	-10.593	-11.867	-10.535	-11.459	-10.991	-10.951	-10.585	-11.06	-10.678	-10.164	-12.393	-10.59	-9.8773	-10.138	-11.742	-11.143	-11.085	-11.061	-10.637	-10.148	-10.617	-10.696	-9.7968	-10.483	-10.647
2.1903	1.7059	1.8837	1.3303	3.173	1.8268	1.6518	3.2528	1.715	1.1059	2.7098	2.3472	2.456	1.4574	1.1012	1.4152	1.8679	1.9043	1.3355	1.7072	1.57	1.7772	1.1135	2.8036	1.7457	1.4407	2.7809	1.5261	0.86497	1.5903	0.88264	2.2115	1.6994	2.2229	1.4653	2.0668	1.7526	1.7958	1.5561	2.2159	1.9317	1.9441	2.9065	1.2092	3.0203	1.6512	1.8819	1.4638	1.9586	1.2959
-8.804	-9.3232	-9.7724	-8.4072	-9.3303	-8.2449	-9.9988	-8.9005	-9.6565	-9.6675	-10.139	-9.5537	-9.3443	-9.9302	-10.264	-11.142	-9.8417	-10.324	-9.1699	-7.6746	-9.072	-8.548	-9.1359	-9.5324	-9.0153	-10.16	-9.42	-9.254	-9.4711	-8.5421	-9.0906	-9.4326	-9.6824	-10.004	-9.3856	-8.2816	-8.545	-9.4813	-10.357	-10.391	-9.7797	-8.1149	-9.3055	-9.6268	-9.1937	-9.4629	-9.8041	-9.465	-9.4881	-9.0922
-0.83609	-0.53863	-0.32373	0.2686	1.57	0.57901	1.8353	-0.43248	0.22427	1.1068	-0.12638	0.61576	-0.109	0.89336	0.58446	0.22644	0.40628	-0.16551	-0.41339	-0.2467	0.44293	0.56373	0.60698	0.84711	1.3354	0.55561	-0.22324	1.247	0.25348	-0.5916	1.1458	-0.25443	0.744	0.12422	-1.0586	0.11978	-0.21847	-0.62627	0.44256	1.6002	0.056507	1.1741	0.15992	-0.71741	0.73558	0.10974	1.1918	0.89472	0.74671	0.083814
-1.4307	-0.41557	-0.76663	-0.78551	-1.4066	-1.9682	-0.71917	-1.3848	-2.0322	-1.9154	-1.5366	-1.685	-0.58569	-0.91162	-1.6358	-0.66381	-1.2631	-1.8417	0.40472	-2.3758	-0.50936	-2.2244	-1.2317	-1.9627	-2.4809	-1.3252	-1.5093	-2.1148	-2.2987	-0.60344	-1.6572	-1.1927	-1.1484	-0.52337	-1.2675	-1.2293	-0.88464	-1.1155	-1.369	-2.1087	-1.819	-0.47075	-0.50084	-1.6863	-1.2272	-2.1293	-0.71486	-0.99739	-1.398	-1.0109
-14.291	-14.743	-14.951	-13.797	-14.481	-13.791	-13.501	-15.349	-13.717	-14.883	-14.079	-14.524	-13.871	-14.802	-14.031	-15.414	-14.731	-14.348	-14.943	-14.369	-14.473	-14.405	-15.138	-15.737	-15.392	-14.468	-15.225	-14.516	-14.918	-14.029	-15.641	-14.729	-15.178	-14.622	-13.14	-15.423	-14.762	-15.502	-14.294	-15.119	-14.401	-14.922	-15.237	-14.381	-15.312	-15.362	-14.417	-14.543	-14.21	-13.39
3.5957	5.3935	3.9634	4.0213	3.3448	2.9173	4.1407	4.5133	4.4218	4.3604	5.5123	4.8316	5.0373	3.8019	4.9089	3.7092	5.1748	5.1023	3.8886	4.4356	4.0899	2.9573	5.0423	3.8513	4.8283	5.0292	4.5687	3.8409	4.4003	5.9039	4.2007	5.3997	4.6088	4.6979	4.744	5.0461	4.4427	3.9777	4.3843	3.6548	4.395	3.7729	5.0856	3.7833	3.5936	3.6039	4.4964	5.3054	5.3929	4.0816
4.7889	5.1708	4.2845	5.1458	4.291	4.9588	4.5566	4.3972	5.2473	4.7118	5.9491	4.7174	4.3383	3.5883	3.7049	4.4578	5.2653	4.6523	4.5076	5.1109	5.3175	5.3865	5.2946	5.638	4.9969	4.3901	5.147	4.5502	5.4688	4.8261	4.3982	4.6114	5.3297	4.4275	4.3114	5.5825	4.2389	4.3654	5.1478	5.7681	6.1114	5.5375	4.3569	3.9962	5.1391	4.9908	5.5747	3.7364	4.1914	5.3211
-9.4946	-8.9294	-8.388	-9.3044	-7.8992	-8.9374	-8.2238	-8.3798	-8.6948	-8.5517	-9.8303	-9.3392	-9.3402	-8.8994	-8.1499	-8.8715	-9.4929	-8.0367	-8.1982	-8.8501	-10.019	-8.658	-8.8903	-8.29	-8.8145	-9.4344	-9.4819	-9.2822	-10.373	-8.7674	-9.1922	-7.5512	-9.0156	-8.7171	-9.6911	-8.1987	-8.6181	-8.4723	-9.0384	-9.6753	-9.3034	-9.3063	-8.8038	-8.8849	-9.7787	-9.4025	-8.6298	-8.3197	-9.1469	-9.3243
-13.983	-12.897	-13.309	-12.933	-14.34	-14.216	-14.336	-14.172	-13.488	-14.459	-15.279	-14.178	-13.769	-13.72	-13.264	-14.683	-13.45	-13.503	-13.802	-15.101	-14.727	-14.612	-13.449	-14.869	-15.265	-14.339	-14.792	-14.197	-13.985	-13.58	-13.602	-14.783	-14.102	-13.793	-14.779	-13.912	-14.568	-14.08	-13.241	-13.606	-13.533	-13.878	-13.489	-14.439	-13.858	-13.253	-14.861	-14.945	-14.231	-12.213
1.0015	3.1352	0.82167	1.3053	2.166	2.7525	1.8266	3.0164	1.8974	1.2719	1.419	0.90128	1.3882	0.41741	1.9689	1.9963	1.3497	2.0061	1.2537	-0.032643	1.1736	2.7965	0.81709	1.5983	1.4356	2.2565	0.18986	2.6224	0.87397	2.1614	2.8341	0.10647	2.3092	0.31981	1.9151	1.6558	2.1324	1.324	2.2313	1.5922	2.3568	3.0436	1.2533	1.7128	1.7755	1.8788	0.94642	1.6113	1.4297	1.6317
-22.57	-22.238	-21.621	-22.721	-21.903	-22.277	-22.022	-22.384	-21.415	-21.924	-22.527	-21.889	-21.869	-21.701	-21.408	-21.811	-22.305	-22.892	-22.441	-22.569	-21.631	-22.086	-22.937	-21.505	-23.421	-22.171	-23.301	-22.43	-22.411	-23.474	-21.023	-22.205	-21.143	-22.014	-21.039	-22.367	-22.202	-22.78	-23.042	-22.083	-22.835	-21.83	-22.286	-21.603	-23.171	-23.251	-21.499	-22.813	-22.672	-21.505
-5.8452	-4.9073	-4.8939	-4.0978	-5.1779	-5.8652	-5.0861	-3.8197	-5.0248	-4.7766	-5.8879	-4.9145	-5.8776	-5.2476	-5.2476	-5.2517	-5.1114	-5.4681	-5.7885	-5.5911	-5.3578	-4.5454	-5.1431	-4.4295	-4.4522	-4.3093	-5.4923	-4.3673	-4.2447	-4.5364	-5.4467	-5.4861	-4.1492	-4.385	-6.0499	-4.9335	-5.5968	-5.0469	-5.3467	-5.7012	-5.3182	-5.1468	-5.0844	-3.9751	-4.9197	-3.653	-6.0342	-5.85	-5.7199	-5.2715
-9.3537	-9.252	-8.8209	-8.3804	-8.883	-9.0789	-7.5802	-9.6296	-8.6259	-8.5893	-9.4288	-9.4833	-8.4734	-8.8499	-9.2751	-8.064	-8.2035	-7.5509	-9.1856	-10.21	-8.2387	-9.1101	-9.2267	-8.1679	-8.0941	-8.0853	-8.44	-9.5807	-10.427	-9.7763	-9.0395	-9.1965	-7.908	-8.5454	-9.025	-8.9181	-9.0303	-8.1196	-8.757	-8.9748	-8.7444	-8.8809	-8.8869	-8.8365	-9.5542	-8.6053	-9.4695	-8.9998	-9.2058	-9.0833
-14.71	-14.247	-14.35	-14.877	-15.064	-14.453	-15.017	-14.25	-14.427	-14.871	-14.984	-13.863	-14.44	-15.196	-13.929	-15.453	-14.55	-13.17	-14.227	-14.846	-15.612	-14.262	-14.267	-15.696	-15.014	-14.722	-14.507	-15.179	-14.235	-14.099	-14.187	-14.451	-14.467	-14.349	-14.059	-14.311	-14.317	-15.759	-15.038	-15.328	-15.431	-15.542	-14.836	-14.874	-14.022	-15.571	-14.86	-13.83	-13.308	-14.565
-9.7392	-9.3487	-9.5697	-10.165	-9.1646	-9.4815	-9.0335	-8.84	-8.7801	-9.742	-9.3569	-7.9456	-7.695	-8.583	-9.06	-9.6532	-8.9391	-8.8222	-8.9046	-9.9395	-9.3256	-8.8237	-8.7889	-9.1339	-8.7642	-9.4285	-9.0757	-8.9037	-9.2196	-8.5052	-8.6313	-8.8162	-9.4462	-9.8886	-9.2424	-8.766	-8.6982	-8.9876	-8.9044	-8.9253	-8.4205	-9.8327	-9.4412	-9.7956	-8.2436	-9.8737	-7.9973	-9.2155	-9.4551	-9.7618
-1.0316	-0.17535	-0.030259	-1.8423	-1.6662	-2.6708	-1.4527	-0.9962	-1.4585	-1.2968	-0.61637	-0.65072	-0.96309	-2.1284	-1.2701	-1.1198	-1.8641	-1.1829	-1.7654	-0.95713	-0.87945	-2.5243	-1.2586	-2.4656	-1.4709	-1.011	-1.0637	-1.0575	-1.6775	-1.1971	-1.7237	-2.3532	-2.5322	-0.66896	-0.85333	-1.9986	-1.3441	-2.7696	-1.8592	-1.2417	-1.4278	-1.576	-0.47839	-1.4991	-0.74464	-1.9299	-2.8776	-0.72795	-0.75961	-2.0257
-15.172	-14.677	-15.048	-14.488	-16.34	-14.806	-14.706	-14.829	-15.511	-14.843	-14.895	-14.066	-15.209	-14.76	-13.832	-14.296	-15.058	-15.142	-14.36	-14.517	-15.451	-14.738	-13.812	-14.579	-14.332	-14.319	-14.874	-15.405	-13.963	-15.389	-15.184	-14.949	-14.874	-14.7	-14.343	-14.116	-14.758	-15.429	-15.437	-14.001	-14.087	-15.065	-14.871	-13.791	-15.105	-15.052	-13.696	-15.791	-14.024	-14.84
9.5292	9.1791	7.9867	7.7679	10.005	9.2443	9.0303	8.3258	8.4903	8.8808	8.0054	8.3175	7.0515	8.1595	9.9553	8.1715	9.4551	9.3183	8.5699	8.7337	8.7015	9.0504	6.6984	8.5552	7.9667	8.0692	9.0822	8.1639	9.4301	8.7067	9.4818	8.3393	9.2427	9.0263	9.3944	7.5323	9.1539	7.9413	8.5066	8.9727	8.6037	8.6217	9.7442	9.076	9.1649	8.6667	8.7348	10.914	8.7985	8.4991
-13.135	-13.908	-14.129	-13.859	-13.815	-12.553	-12.602	-13.567	-12.787	-14.288	-13.543	-13.367	-12.085	-14.109	-12.778	-12.668	-13.341	-13.447	-13.879	-13.456	-12.156	-12.939	-13.77	-13.374	-13.367	-12.74	-13.143	-13.338	-11.964	-13.814	-14.073	-13.046	-13.597	-11.95	-12.093	-12.975	-13.816	-13.096	-12.628	-13.448	-13.022	-12.462	-12.505	-13.369	-13.687	-12.591	-13.627	-12.086	-13.362	-13.681
-11.388	-11.257	-11.733	-12.406	-11.245	-12.166	-11.299	-11.187	-11.585	-10.929	-10.427	-10.339	-11.336	-11.354	-10.382	-11.38	-11.35	-11.561	-11.609	-11.601	-12.183	-12.576	-11.683	-10.647	-11.806	-10.611	-11.789	-11.264	-11.311	-12.209	-10.608	-11.402	-10.856	-11.583	-11.346	-11.908	-12.553	-10.36	-11.943	-11.483	-10.595	-11.555	-11.079	-10.481	-11.897	-12.148	-12.65	-12.777	-11.019	-11.668
-13.213	-12.74	-13.458	-13.878	-12.494	-13.176	-13.144	-11.969	-12.925	-13.423	-13.341	-13.517	-12.243	-12.599	-13.378	-12.451	-13.586	-12.528	-13.074	-12.128	-13.495	-13.803	-11.252	-13.003	-13.323	-12.781	-13.276	-12.165	-12.229	-12.658	-12.285	-12.84	-11.934	-11.816	-12.55	-13.039	-12.515	-13.485	-11.357	-12.851	-12.669	-13.368	-12.897	-12.72	-12.561	-12.273	-12.088	-13.58	-13.547	-11.736
-10.429	-10.361	-10.191	-11.393	-10.374	-10.974	-11.485	-10.932	-9.6532	-10.898	-10.808	-10.401	-11.247	-10.969	-10.544	-10.455	-9.0446	-11.106	-11.177	-10.471	-11.597	-10.304	-10.657	-10.343	-9.6436	-10.398	-10.381	-10.98	-12.397	-10.084	-10.748	-12.014	-10.511	-11.562	-10.482	-11.136	-9.9575	-10.884	-10.904	-10.283	-10.336	-10.096	-11.423	-10.997	-10.366	-10.7	-10.642	-11.785	-11.128	-11.44
-7.2516	-6.4902	-6.4669	-6.6202	-6.8857	-5.9597	-6.2942	-5.6875	-5.4207	-5.5434	-7.1335	-6.4864	-6.6442	-6.8357	-6.3191	-6.2846	-6.0471	-7.1804	-6.8714	-6.2925	-6.8826	-6.294	-7.2856	-6.6473	-6.7267	-6.9403	-7.4127	-5.9248	-6.4969	-7.4035	-6.0302	-6.6491	-5.9282	-5.3188	-5.0957	-6.3658	-6.6978	-6.3454	-5.9406	-5.5861	-6.6396	-6.0634	-6.3757	-6.9052	-6.1191	-7.1526	-7.0208	-7.7435	-5.2409	-6.4231
-9.6503	-9.7203	-9.1445	-9.306	-9.0447	-9.6965	-8.681	-9.6405	-9.2797	-9.3059	-8.5756	-9.6219	-9.8717	-8.9234	-10.14	-9.0453	-8.7667	-8.7104	-9.1449	-9.1661	-9.2443	-8.7672	-10.053	-8.3475	-8.5691	-7.9491	-8.9187	-8.7282	-9.2963	-9.1346	-10.055	-8.8836	-8.4074	-8.6598	-10.146	-7.8159	-9.1881	-9.5107	-9.1229	-9.2354	-9.908	-9.3771	-10.356	-8.9214	-8.7449	-8.9172	-8.7243	-8.6925	-9.0576	-8.5034
-3.8699	-3.8851	-4.0164	-4.585	-4.3533	-3.3119	-2.8341	-3.5529	-4.0686	-4.3117	-3.6011	-4.1498	-5.1467	-3.7166	-4.1515	-3.6356	-4.851	-4.0061	-3.9842	-3.5781	-3.0124	-3.8006	-3.8801	-4.0658	-3.6303	-3.5652	-3.1069	-3.3827	-3.8226	-3.8798	-4.6518	-3.6974	-4.0125	-4.3183	-2.7906	-3.136	-3.9871	-3.3693	-3.42	-4.8767	-4.2078	-2.503	-3.9896	-4.1079	-3.0405	-4.8705	-3.5474	-4.4338	-3.452	-3.7388
-8.7892	-9.4316	-9.6532	-9.6619	-8.7037	-8.2519	-9.2714	-9.2636	-10.256	-9.3327	-8.9472	-9.1982	-9.6424	-9.4722	-9.4517	-8.5691	-8.5438	-9.4616	-8.3658	-9.6286	-9.7179	-8.4962	-9.6932	-8.1192	-9.0743	-9.2917	-8.5387	-8.6479	-8.9164	-9.5749	-7.9135	-9.3368	-8.9761	-9.5538	-9.3805	-8.4273	-10.471	-9.1379	-9.6256	-7.8876	-8.9983	-9.3922	-8.9834	-8.6597	-10.341	-8.8028	-8.6102	-7.2957	-9.9299	-8.8273
-3.1442	-3.9719	-3.641	-4.4354	-4.4933	-3.6913	-4.037	-3.6216	-4.7429	-4.3681	-4.3394	-4.3184	-5.3831	-4.4819	-3.8472	-5.1747	-4.1255	-3.7597	-3.1041	-5.1503	-4.5473	-4.9581	-5.3344	-4.4108	-3.7708	-4.7208	-4.5888	-5.2352	-4.921	-4.7177	-4.2122	-5.4918	-4.3719	-4.2987	-3.2915	-3.7207	-3.4142	-3.8402	-4.3954	-3.802	-4.2215	-4.1251	-5.4816	-4.7057	-4.6878	-4.639	-4.6679	-3.2811	-3.7939	-4.039
-4.5823	-5.0358	-5.0776	-4.5941	-5.3118	-4.2579	-4.8722	-3.9873	-4.7417	-3.5647	-5.0741	-5.1605	-4.1235	-3.7946	-4.9385	-4.8938	-4.7183	-3.576	-4.346	-4.4396	-3.0444	-4.7699	-4.1721	-4.217	-5.3918	-5.732	-4.9244	-4.3603	-4.9337	-4.9947	-4.9255	-3.4693	-4.6615	-3.9713	-4.2605	-4.7583	-5.0163	-3.7299	-4.4177	-4.6463	-4.7645	-5.4286	-3.9517	-3.9354	-5.248	-4.6168	-4.2559	-4.1191	-3.4968	-4.4121
1.2954	2.1403	1.9216	2.4666	1.163	1.1855	2.3166	1.4888	1.3946	2.3591	1.5097	1.7004	1.4353	0.51752	1.5223	0.51205	0.98976	1.3361	2.1362	1.9982	2.1264	2.0602	1.6647	0.81376	0.9734	1.8782	2.8245	0.55746	1.7462	1.4416	1.1127	1.1299	2.3182	0.62309	1.4419	1.528	2.122	1.6617	2.7689	1.3201	1.8852	0.59181	1.8199	1.7739	0.82541	1.9866	2.2947	1.2118	0.81476	0.73564
-4.6298	-4.2271	-4.229	-5.2248	-4.897	-4.7591	-4.2675	-4.9722	-4.0935	-3.7956	-4.8591	-5.3483	-4.4369	-5.4874	-5.0764	-4.5538	-4.4114	-4.9122	-5.2855	-6.6794	-4.1363	-5.6852	-5.1814	-4.5941	-4.6651	-4.4584	-5.9662	-5.9533	-4.6598	-4.18	-4.2092	-5.7106	-5.8512	-4.452	-4.5229	-5.2031	-3.5556	-5.4081	-4.845	-6.0253	-5.8764	-5.382	-5.3169	-4.8951	-4.5694	-4.3948	-5.1064	-4.0698	-5.9549	-4.2837
-14.006	-12.348	-12.227	-13.057	-12.525	-13.074	-12.662	-13.089	-13.141	-11.748	-13.253	-12.447	-12.873	-12.8	-12.709	-14.363	-12.044	-13.577	-11.839	-11.882	-14.924	-12.118	-11.402	-12.494	-13.12	-12.151	-13.772	-13.422	-13.453	-12.298	-13.638	-13.369	-12.074	-13.929	-12.991	-11.629	-11.787	-13.365	-12.823	-13.133	-13.376	-12.534	-13.69	-13.588	-12.673	-11.883	-12.426	-13.389	-13.638	-13.585
-11.402	-11.152	-10.354	-10.157	-11.361	-11.887	-10.608	-10.615	-10.742	-11.067	-10.125	-10.541	-9.6125	-10.707	-10.472	-10.463	-10.191	-11.618	-11.774	-9.8743	-11.534	-12.204	-11.02	-10.736	-10.454	-11.443	-10.374	-10.93	-10.321	-10.912	-10.012	-9.0069	-10.857	-11.831	-10.352	-10.19	-10.829	-10.84	-10.198	-11.296	-10.076	-10.995	-10.52	-10.731	-9.8506	-11.852	-11.755	-10.308	-9.8626	-10.151
-3.0807	-3.2853	-3.0158	-3.4946	-3.8605	-3.2367	-3.5755	-3.5009	-3.1927	-3.728	-4.0859	-2.5974	-2.9103	-3.9441	-2.7827	-3.2414	-1.7023	-2.3568	-2.5119	-1.9556	-1.0769	-2.3296	-2.9397	-2.0073	-3.8928	-3.2487	-4.3786	-4.054	-2.1505	-3.4874	-4.1934	-3.659	-3.1076	-3.1306	-2.3225	-3.0277	-3.0219	-4.083	-3.9849	-3.4853	-2.743	-2.7418	-4.059	-2.6632	-3.4806	-3.5292	-3.1777	-3.5581	-2.9287	-4.2272
3.3489	2.0501	2.9858	2.8559	2.6391	2.6644	1.9257	2.3109	2.6209	2.2186	2.5832	2.7795	1.5092	1.9719	2.5326	2.3836	2.0553	2.7371	2.1676	2.9522	2.2048	1.8551	2.5694	3.2103	3.1535	2.7806	3.032	2.3614	3.349	2.7842	1.904	2.5869	3.204	1.5459	2.2455	1.5701	2.5237	3.6658	2.7457	2.8926	2.8841	2.6547	2.7282	2.1612	3.0212	2.3303	3.018	2.2821	2.4714	1.4218
-15.221	-13.623	-15.642	-13.709	-15.211	-15.493	-15.26	-15.931	-14.465	-14.672	-16.146	-13.609	-13.817	-14.135	-14.521	-13.871	-14.57	-14.336	-14.636	-14.671	-13.183	-14.785	-14.588	-14.028	-14.574	-14.759	-14.461	-14.179	-14.846	-14.171	-15.697	-13.619	-14.687	-14.052	-14.697	-14.266	-13.208	-14.18	-14.767	-14.972	-14.758	-14.378	-14.915	-13.903	-15.286	-14.518	-14.794	-14.74	-15.438	-15.485
0.80942	0.45671	-0.10314	-0.35886	-0.020951	-0.72583	0.30061	-1.0407	0.30449	0.25731	-0.16458	-0.72975	0.35568	-0.12848	0.17481	-0.66452	0.45059	0.11886	-1.3614	0.82923	-0.86653	-1.0702	-0.2796	-1.0651	-1.4735	0.79816	-0.33852	-0.75838	-0.66626	-0.81733	0.31686	-0.99271	-0.98318	-0.70652	-0.33826	0.1597	-0.42982	-0.038935	-0.23726	-0.18569	-0.048278	-0.1755	-0.014746	-0.25734	0.068696	0.85939	-0.3572	0.16646	-0.6506	-0.90622
-1.0285	-1.1956	-1.2109	-0.28287	-0.56957	-1.5157	-1.4569	-1.1859	-0.46028	-1.512	-0.85946	-0.895	-0.50497	-1.0187	-0.52382	-0.67731	-1.328	-0.19515	-0.59993	-1.6631	-0.96683	-0.847	0.30705	-0.60321	-0.62796	-0.24932	-0.49222	-0.20629	-1.0833	-0.3196	-1.0152	-0.097725	-0.79645	-0.92394	-1.4624	-2.4556	-1.6608	-0.67035	-1.5825	-1.2933	-0.22022	0.32663	-1.6313	-0.80941	-0.74145	-1.2554	-1.358	-0.4371	-1.0509	0.13763
-5.7112	-5.9786	-5.6054	-6.189	-5.2727	-5.2894	-5.3079	-5.1584	-6.4042	-5.1837	-5.1937	-5.418	-5.9257	-5.5341	-6.3593	-4.9582	-5.6746	-4.4427	-5.6135	-5.6479	-5.7732	-4.3328	-5.1581	-6.8973	-5.0994	-5.9844	-5.3567	-4.8523	-5.5503	-5.9016	-7.2057	-5.9856	-5.9981	-5.1263	-4.8011	-6.0955	-5.8818	-5.7214	-5.3105	-5.2136	-6.2243	-6.5222	-6.8681	-6.2728	-4.9423	-5.9018	-6.4071	-5.207	-5.4019	-5.7262
-5.1367	-4.0133	-5.4982	-4.5587	-4.7956	-4.7681	-6.0719	-4.0713	-4.4374	-3.8315	-5.0212	-4.5856	-5.2043	-4.143	-4.6928	-4.23	-5.2348	-4.4741	-4.2481	-4.3923	-4.2709	-5.4468	-5.3111	-4.4858	-5.9997	-4.7822	-4.6377	-4.768	-4.23	-4.8527	-4.6718	-5.1155	-4.3392	-4.337	-4.0579	-5.4549	-4.2663	-3.8879	-4.7758	-4.5033	-4.0506	-4.8524	-4.6638	-4.9171	-4.4996	-5.7128	-4.4798	-4.9062	-4.4948	-4.3116
-0.087826	-0.9605	-1.4434	-2.7823	-1.1706	-0.86357	-1.1402	-1.5733	-2.5677	-1.0346	-1.3732	-0.66267	-0.85555	-1.9209	-1.4727	0.187	-2.5112	-0.67136	-1.4875	-0.69225	0.1915	-1.2263	-1.0699	-1.5273	-0.84799	-0.12994	-1.1836	-1.0707	-0.70609	-1.7049	-2.3328	-1.6723	-1.8964	-1.3396	-3.2572	-1.2511	-1.0658	-0.42765	-0.96982	-2.2631	-1.2999	-1.3081	-1.0866	-0.91206	-1.3017	-1.3196	-1.1051	-0.93801	-1.4964	-0.44042
-5.4373	-5.8802	-6.5233	-6.826	-6.2102	-5.8181	-4.5739	-5.1119	-5.8027	-5.1812	-5.5096	-5.2822	-5.5175	-5.5001	-6.5201	-4.9621	-5.594	-5.7586	-4.8491	-5.8204	-5.8406	-5.1353	-4.9667	-6.343	-5.2078	-6.9096	-6.21	-5.214	-6.8345	-6.4161	-5.3285	-6.4526	-4.8804	-5.6459	-4.7225	-4.6124	-7.6002	-4.6198	-4.9963	-5.1197	-6.3375	-5.2541	-4.7243	-5.3177	-5.1697	-5.7309	-6.0075	-6.1428	-5.9092	-5.1618
-20.529	-19.986	-20.759	-20.839	-21.078	-20.647	-20.735	-20.349	-20.652	-21.312	-20.869	-20.302	-20.61	-20.89	-19.915	-20.409	-20.261	-21.252	-20.455	-21.067	-20.367	-20.587	-21.864	-20.242	-20.534	-20.278	-20.755	-21.458	-20.515	-20.677	-21.44	-19.557	-19.942	-20.822	-19.556	-20.814	-20.325	-20.813	-20.689	-21.06	-20.344	-20.883	-20.076	-19.908	-21.34	-21.194	-19.777	-20.891	-21.683	-20.753
-2.443	-2.1936	-2.1752	-2.3462	-3.184	-3.5294	-2.9686	-2.236	-3.2743	-3.0886	-2.1884	-3.0604	-1.2028	-2.5476	-2.9663	-2.1961	-2.2901	-3.8684	-1.3467	-3.2353	-2.872	-2.2422	-3.1302	-2.5074	-2.0668	-1.9307	-2.2239	-3.1494	-2.6727	-2.6075	-2.5165	-2.9279	-2.1135	-2.876	-3.5679	-3.3426	-2.7842	-3.261	-2.7863	-2.1391	-1.7588	-2.256	-2.3653	-3.3898	-3.1157	-2.8979	-4.0762	-2.1278	-2.4258	-3.4182
4.8067	5.0327	3.9032	5.084	4.5	4.0973	4.3343	4.1534	4.1331	5.038	3.8208	3.6726	4.4483	2.5773	3.8774	4.4822	3.428	4.9002	4.1832	5.2177	3.5605	4.2196	3.9628	5.1504	4.8685	4.2544	3.4275	5.0846	3.3905	4.0528	5.6756	4.8846	4.3483	4.6158	4.3583	3.9992	5.3015	4.7203	4.7027	6.048	4.4225	4.2614	2.7426	3.9585	5.4943	4.4315	4.5512	4.8785	5.7346	3.9339
9.0727	8.9835	7.9093	8.8895	8.4571	8.7566	8.9971	8.7403	8.0692	8.609	9.8015	8.4443	8.3011	8.9692	8.7525	7.8387	7.9754	7.1892	9.055	8.7183	8.5377	8.9681	9.1663	8.9031	8.2349	9.0281	8.4521	9.3987	8.9633	8.8571	8.5349	7.2205	8.5002	8.7719	8.8489	9.0109	8.2038	8.7052	9.5099	8.7786	8.3852	9.0773	7.9919	7.6026	9.7588	8.9948	8.3435	8.8331	7.9715	8.4332
-9.9439	-8.7103	-9.3758	-9.1418	-8.8113	-10.188	-8.0597	-9.8721	-9.5925	-9.4276	-10.831	-9.5538	-8.8176	-9.4086	-9.5928	-8.934	-9.0668	-8.2816	-8.1044	-9.8699	-9.1353	-8.9386	-10.526	-8.6573	-9.1464	-9.3818	-9.137	-8.6857	-9.0333	-9.199	-7.9459	-8.2624	-8.495	-8.902	-8.1567	-8.595	-8.1232	-9.9207	-9.8667	-8.7408	-7.7748	-9.5539	-9.1226	-8.1546	-8.9638	-8.5622	-8.9165	-9.0199	-9.2298	-8.5598
0.80228	-0.54143	-0.46925	-0.15038	0.17296	-0.24475	-0.22414	-0.17684	-0.15105	-0.56345	-0.94748	0.19251	-0.025796	-0.84229	0.43021	-0.82301	-0.44385	0.71412	0.81951	0.77101	-1.0759	0.4623	1.1192	0.15329	-0.31603	0.20542	-0.16021	-0.51263	0.672	0.5715	1.6647	0.17961	-0.33173	-0.38455	-1.0321	0.32496	-0.028642	0.081245	0.32158	0.41187	-0.59319	-0.018459	0.19856	0.63514	0.044517	0.8706	-0.20165	-0.22275	-0.1261	-0.6204
-3.773	-2.425	-2.1571	-3.5148	-2.7119	-2.9712	-2.4715	-3.2302	-1.9466	-2.3319	-2.938	-3.0166	-0.99682	-1.7175	-2.1368	-2.1512	-2.6005	-2.2254	-2.013	-2.1952	-2.8094	-2.9544	-2.194	-2.5371	-1.7869	-2.3241	-2.861	-2.3534	-2.3336	-1.9136	-2.0309	-2.5922	-3.2147	-2.5338	-3.1984	-3.8684	-1.875	-3.2662	-1.6851	-2.9159	-1.5298	-1.5229	-2.4872	-2.4514	-2.9467	-3.1811	-2.6729	-2.2372	-2.688	-2.6961
-12.696	-12.211	-13.303	-13.881	-14.658	-13.002	-13.01	-13.625	-14.269	-12.355	-12.459	-13.21	-12.627	-13.456	-13.033	-13.749	-12.23	-13.346	-13.653	-12.925	-13.579	-14.17	-12.773	-13.749	-12.923	-13.324	-12.8	-13.273	-13.156	-13.979	-12.574	-13.374	-15.281	-12.425	-13.561	-13.358	-13.837	-12.868	-12.724	-13.414	-13.103	-13.714	-13.224	-14.3	-12.018	-13.46	-13.045	-13.415	-13.867	-12.797
-21.503	-20.874	-21.239	-22.468	-22.398	-22.47	-21.411	-22.178	-21.862	-21.022	-23.118	-21.912	-22.595	-22.782	-22.191	-22.227	-22.421	-21.565	-23.216	-23.246	-21.115	-22.309	-21.235	-22.157	-21.157	-22.412	-23.119	-22.09	-22.103	-22.609	-22.278	-22.386	-21.103	-22.873	-21.234	-22.885	-21.007	-21.438	-21.676	-21.734	-22.484	-21.72	-22.849	-21.837	-22.914	-23.325	-22.413	-21.073	-22.839	-22.401
-4.4984	-3.6869	-4.9023	-3.8251	-3.4936	-4.0643	-3.0932	-4.1744	-3.6085	-3.4228	-3.9613	-4.404	-2.9764	-3.055	-3.2133	-3.9244	-3.8522	-4.4908	-2.8207	-4.788	-3.7464	-4.4949	-4.8816	-3.9924	-2.9926	-3.7133	-2.7302	-4.0235	-4.2632	-3.6413	-4.3236	-3.551	-2.4008	-3.9772	-3.2631	-4.5462	-3.8429	-3.5604	-3.498	-3.6411	-3.3682	-4.1033	-2.8467	-2.7979	-3.6168	-3.2752	-4.9721	-2.6529	-5.0663	-3.077
-22.07	-22.242	-22.198	-21.501	-22.221	-22.844	-23.223	-22.73	-22.091	-22.446	-22.341	-22.487	-23.834	-21.96	-21.895	-21.095	-22.939	-22.16	-22.424	-21.996	-22.391	-22.376	-22.082	-21.984	-21.755	-22.788	-21.977	-21.018	-21.856	-21.563	-22.543	-23.124	-21.692	-23.337	-22.752	-21.916	-23.146	-21.297	-22.17	-22.272	-21.297	-23.314	-23.16	-22.141	-21.294	-23.429	-21.745	-22.157	-21.677	-22.552
1.9663	1.7607	0.5133	1.939	1.6562	1.2005	1.2251	0.70837	2.5861	2.6395	1.958	2.5318	1.9199	2.1493	1.6505	2.0227	1.7123	0.9166	1.3685	1.6473	2.1849	1.8938	2.7051	0.59441	0.98443	0.99253	1.7765	1.6062	2.6819	2.1518	1.4808	1.5768	1.687	2.1633	1.7241	1.7663	1.196	1.9146	1.555	2.0954	0.15704	1.2425	1.7958	1.7482	2.7447	0.91445	2.6807	1.6957	0.91523	0.95005
-5.4223	-4.7928	-3.6245	-2.9214	-4.2815	-4.2201	-4.1016	-4.4769	-3.284	-4.6962	-5.3205	-3.6442	-4.6496	-4.5973	-5.2856	-3.9586	-5.2675	-4.9187	-5.0626	-4.3177	-4.2859	-4.9893	-3.562	-3.9952	-4.3308	-4.302	-6.1441	-4.195	-6.0327	-2.9641	-4.5784	-4.5095	-4.1557	-4.2524	-5.0085	-4.1672	-4.0327	-4.269	-5.3531	-4.6505	-3.891	-4.5257	-4.0765	-4.7605	-5.7726	-4.9846	-4.1618	-3.9647	-5.0033	-3.4758
1.3601	2.1721	1.0312	1.8622	1.9166	1.9758	2.7601	1.6683	2.2695	0.95263	1.8861	2.1814	2.4775	2.43	1.5802	1.9201	1.413	2.5612	0.89642	1.1831	0.87631	1.0158	1.0865	2.0087	2.2787	1.6878	2.7295	1.9509	1.2088	1.7316	2.0059	1.9839	1.9122	1.4372	2.0611	2.0627	2.4323	2.0349	1.9012	1.8	1.658	1.0715	2.907	2.0351	1.6854	1.9265	1.0663	2.3234	0.98578	1.8329
2.1468	0.99875	2.2548	0.97293	2.1276	1.5474	1.303	1.8575	2.6102	1.2884	0.77084	1.7775	1.214	1.7667	1.0892	1.5097	2.8855	1.3183	1.0124	1.0814	0.95525	2.5492	2.2668	2.1104	1.8453	2.1667	1.9185	0.12887	1.9455	1.1259	1.65	1.2919	1.7979	2.165	1.4002	2.2998	1.5913	1.4292	2.4593	1.5145	1.2306	1.1294	1.9775	1.776	0.76352	1.0976	1.0235	1.1749	1.5194	1.1865
4.8108	5.5511	3.9011	4.6054	3.5125	3.4006	5.0467	4.2538	3.4115	3.2759	4.8907	4.5476	5.1693	4.5219	4.9841	4.1368	5.0681	4.491	4.7516	4.6466	4.0955	3.9821	4.8186	3.6064	4.4904	4.5112	3.7646	4.7647	5.1909	5.0429	4.3167	3.7375	3.8764	4.6226	4.8611	4.9365	4.1659	3.5179	4.2868	3.9836	4.1401	4.2582	4.3281	4.1075	4.5478	5.1237	4.5727	4.1027	4.0442	4.4023
5.2245	4.8402	6.3095	5.6665	4.624	3.9572	5.1766	6.1941	4.7199	5.2316	4.6982	4.9114	5.1271	5.2864	5.9653	5.5735	5.0263	3.9992	4.4473	3.4666	5.0926	4.5468	5.6905	5.2889	5.0613	5.0809	3.6517	5.9339	4.1854	3.285	4.7316	4.5269	6.2767	4.9373	4.8579	4.8934	4.5225	4.1681	5.2044	5.27	5.3422	5.1055	5.0861	5.3918	6.1875	4.8249	4.6257	4.6266	5.4183	5.0465
6.0993	5.5388	5.1046	5.1175	6.727	5.8218	5.784	6.0172	4.8857	4.6597	4.7678	5.7695	5.4436	5.2145	5.4292	4.2574	6.9525	6.2342	5.6182	6.5991	5.2667	4.5244	5.4101	4.6774	4.9357	6.3073	5.8101	6.0122	6.8073	6.7643	5.6673	4.8617	5.0549	5.4522	5.0938	5.4032	5.3997	5.6889	5.8244	6.1197	4.668	6.2546	4.5712	4.7054	4.4755	5.1964	5.804	4.1389	5.9228	5.9689
-0.43345	0.8444	0.62247	1.0381	-0.34963	0.96759	0.90911	-0.2329	0.14063	0.89603	0.87947	0.36072	1.557	0.64161	1.1017	0.17407	0.21768	0.11096	-0.55926	-0.54793	-0.060043	0.03358	0.99441	1.0917	0.00025433	0.52517	0.57946	1.3729	1.0212	0.53371	-0.13484	-1.9582	0.071726	0.48006	0.11759	0.20778	0.38835	-0.11863	-0.0062064	0.2488	0.051246	0.77756	0.46167	1.265	0.91519	-0.12512	-0.39754	0.070272	0.074201	0.7278
-3.0507	-3.815	-3.4459	-3.7267	-3.6855	-5.1965	-3.9451	-3.4291	-3.9044	-3.7354	-4.5319	-4.5495	-4.1513	-2.5579	-2.8516	-2.9182	-3.0416	-3.4672	-3.9394	-3.4368	-3.3767	-3.4924	-3.802	-2.7511	-3.9499	-3.5583	-3.7096	-3.7988	-3.6473	-2.9836	-3.4129	-3.7826	-3.634	-3.374	-4.1027	-1.9608	-3.3444	-3.4464	-3.9899	-2.477	-2.6461	-3.836	-3.6331	-2.5492	-5.1333	-3.633	-2.656	-3.4783	-3.7007	-2.6214
-3.9897	-3.4243	-2.7427	-3.1628	-2.7381	-3.0519	-3.4216	-2.5996	-3.1263	-1.8857	-3.39	-3.3169	-4.0139	-3.339	-2.8982	-3.9907	-2.8917	-3.3833	-2.64	-4.0435	-3.0254	-4.2511	-3.0666	-2.8806	-3.3574	-1.992	-3.6859	-2.8856	-3.7448	-4.0377	-3.6415	-3.1155	-4.0829	-3.2746	-2.8954	-2.5755	-2.7907	-3.2441	-2.0487	-2.5335	-2.9839	-3.8057	-2.9099	-3.1426	-3.3569	-2.321	-4.5992	-2.8524	-3.1493	-2.5214
-1.5927	-2.4686	-2.212	-1.9467	-1.3972	-2.4398	-2.2892	-2.4466	-1.788	-2.3409	-2.2169	-2.0542	-2.8531	-2.317	-3.2002	-2.6845	-2.2374	-2.8593	-2.1726	-0.9307	-1.9505	-1.8958	-3.2419	-2.5012	-2.4573	-3.0492	-2.2097	-1.9292	-2.3719	-1.8783	-1.5115	-1.6634	-1.954	-2.5449	-1.674	-2.1271	-3.1437	-2.7946	-2.2195	-2.8879	-3.0865	-3.4408	-2.6189	-2.7695	-2.817	-1.506	-1.7355	-2.3079	-3.6111	-3.0369
-23.163	-22.255	-21.64	-22.551	-20.941	-21.706	-22.165	-22.326	-21.973	-21.521	-22.665	-23.555	-22.264	-21.951	-22.713	-22.407	-22.206	-22.365	-22.667	-22.256	-22.039	-21.707	-21.578	-21.795	-23.321	-22.845	-21.574	-21.567	-22.466	-22.733	-21.486	-21.126	-21.558	-21.796	-22.275	-22.883	-21.964	-21.786	-22.671	-21.662	-22.456	-22.653	-22.23	-21.601	-21.953	-19.849	-22.556	-21.44	-21.943	-22.135
8.5068	7.924	9.5271	8.2179	8.5086	7.249	7.7569	7.8815	8.7356	8.0331	8.0717	6.6865	8.8089	8.3283	7.3217	7.8193	9.3413	9.3036	7.804	7.0736	8.3267	7.9562	7.7093	7.8566	8.4253	7.8566	7.9452	8.2427	7.5561	8.1562	8.0001	8.3851	7.9096	8.3992	8.1468	7.8815	7.7704	8.3955	8.3282	8.3527	8.1313	7.7017	8.7082	8.0656	7.6432	7.0753	6.9843	9.1606	8.6181	7.4141
-9.5249	-10.844	-11.408	-10.163	-10.719	-11.129	-10.837	-11.468	-11.663	-10.635	-10.192	-10.648	-10.353	-12.025	-10.606	-10.163	-10.963	-11.496	-11.215	-10.805	-9.9887	-10.902	-10.988	-10.656	-11.22	-11.086	-11.533	-11.311	-10.248	-12.361	-10.643	-11.94	-10.603	-9.4284	-9.9079	-10.249	-11.083	-10.745	-11.147	-10.613	-9.4546	-11.819	-9.656	-10.504	-10.76	-10.362	-11.224	-10.502	-10.888	-10.822
-5.1617	-3.4482	-4.9765	-3.9596	-4.413	-3.5586	-4.0798	-3.3938	-3.673	-3.51	-4.1553	-2.3709	-4.3476	-3.4794	-3.705	-4.5911	-4.1208	-4.4356	-3.7618	-4.8698	-4.5989	-4.8478	-4.5002	-3.4286	-4.0335	-4.5797	-5.1677	-4.0834	-2.9323	-4.4591	-4.7567	-3.079	-4.0061	-3.9657	-4.16	-3.6181	-4.7469	-3.7442	-2.7815	-5.1937	-3.7017	-4.9382	-4.2354	-3.9654	-3.2056	-4.6382	-5.9018	-3.7179	-4.257	-4.9654
3.3714	4.645	4.4247	3.386	3.0623	3.5415	4.4586	3.898	4.9852	4.0642	4.6757	3.5205	4.3682	4.1228	3.8477	3.5427	4.7353	4.8441	4.9715	4.919	4.1576	5.3654	4.7452	3.9817	4.0843	5.018	3.905	3.4536	3.95	4.4348	4.3662	4.0951	4.4758	4.1215	3.0471	3.3996	4.9646	4.4187	3.6818	4.1059	5.2992	3.9594	3.0994	3.5064	4.0803	3.8588	4.8146	3.1255	4.8753	5.3237
-21.291	-21.992	-22.556	-22.846	-21.621	-20.139	-22.676	-22.544	-22.878	-22.69	-21.341	-21.594	-22.564	-22.075	-23.018	-21.99	-21.848	-21.108	-21.18	-22.143	-20.357	-21.914	-22.675	-23.453	-23.036	-22.371	-22.572	-22.595	-22.652	-22.709	-21.189	-22.716	-22.277	-21.502	-22.672	-22.89	-22.686	-21.384	-22.662	-21.521	-22.664	-21.646	-21.712	-21.604	-22.462	-23.349	-21.594	-22.556	-23.681	-20.809
-8.945	-8.7886	-8.4483	-9.6324	-9.5813	-9.6784	-8.3027	-8.5884	-9.5398	-8.2405	-8.1436	-9.527	-9.9306	-8.7234	-10.067	-9.1479	-9.0608	-9.5001	-8.1274	-9.806	-9.3044	-9.3835	-10.335	-9.1666	-9.2114	-8.5583	-10.045	-9.3187	-9.6582	-9.331	-9.7483	-8.0306	-8.9003	-9.5625	-9.0687	-8.6818	-8.9447	-8.5004	-8.9607	-9.5457	-9.0813	-8.8371	-9.0929	-7.6613	-9.0208	-10.269	-9.4798	-9.4433	-8.1813	-9.3494
-3.1717	-5.9198	-5.183	-4.0512	-4.6984	-4.3532	-4.1781	-5.098	-4.414	-4.8285	-3.1031	-4.4002	-3.4498	-4.3229	-4.3179	-4.0896	-3.8273	-4.3509	-3.7424	-4.4605	-4.845	-4.4119	-3.9325	-4.7702	-4.6709	-3.5703	-3.8482	-4.6807	-4.9528	-4.8145	-3.7006	-3.9405	-4.4283	-3.9617	-5.0134	-3.4692	-4.5619	-3.8597	-3.92	-4.7935	-3.9191	-3.6908	-4.537	-4.4555	-3.9037	-4.053	-4.5937	-2.9379	-3.344	-4.3508
-2.2693	-2.5901	-2.5512	-2.3211	-2.8608	-2.84	-2.3049	-3.1994	-2.3938	-1.6451	-2.2853	-1.613	-1.4279	-1.8076	-2.1856	-2.9015	-3.1766	-1.3268	-1.6133	-2.8279	-2.709	-1.6516	-2.4594	-2.4236	-2.3295	-2.0488	-2.4922	-2.5617	-1.9586	-2.3461	-1.903	-1.6765	-2.0876	-3.2199	-1.7824	-2.5894	-1.8292	-2.1894	-1.4939	-2.032	-1.695	-3.0529	-3.1765	-3.5566	-3.0131	-2.7285	-2.0849	-1.8088	-3.2655	-1.6607
-1.593	-1.4099	-1.4415	-0.92898	-0.80523	-0.56327	-1.1559	-0.83596	-1.8297	-1.3502	-0.066961	-0.99529	-1.2369	-1.0314	-1.6172	-1.6364	-1.8831	-1.1533	-0.23104	-1.2559	-1.7392	-1.6732	-1.5986	-0.81201	-1.1462	-1.865	-1.4485	-0.81798	-1.5145	-0.88441	-2.1601	-2.2274	-1.3071	-1.511	-1.7952	-1.6735	-1.4937	-0.56655	-2.1852	-1.2851	-0.22641	-1.3715	-1.1989	-0.73873	-1.8567	-0.78667	-0.96374	-0.96015	-1.508	-2.4781
-11.09	-9.4649	-10.646	-9.995	-9.9846	-10.141	-9.733	-10.544	-10.133	-11.072	-10.407	-10.38	-10.647	-10.374	-10.313	-9.9227	-10.505	-10.472	-9.819	-10.736	-10.468	-9.6259	-10.493	-10.41	-9.7234	-10.352	-10.518	-10.301	-10.142	-9.0837	-10.16	-10.53	-11.283	-9.758	-10.519	-10.067	-9.8501	-11.189	-11.146	-10.524	-9.6788	-10.529	-10.584	-10.553	-9.5863	-9.4812	-10.293	-9.9477	-8.7938	-9.3798
-10.296	-11.642	-10.957	-11.559	-11.293	-11.323	-11.306	-10.343	-11.24	-11.237	-10.904	-11	-11.018	-10.855	-11.438	-10.408	-10.611	-10.037	-11.3	-11.083	-9.5708	-10.587	-11.085	-10.062	-11.239	-9.5899	-11.073	-11.597	-11.238	-11.789	-11.144	-10.622	-10.75	-10.995	-10.863	-11.418	-11.966	-11.659	-10.784	-11.651	-12.132	-10.162	-10.732	-10.641	-10.87	-11.657	-10.831	-11.052	-10.935	-10.375
-0.48302	0.42234	-0.25074	0.28976	-0.70549	1.0099	0.73571	0.17646	-0.62202	0.25995	-0.52719	0.83093	0.53788	1.0294	0.84678	-1.0962	-0.10922	-0.35155	0.037525	-0.3254	-0.29142	0.020494	-0.44789	0.47751	-0.12717	-0.29176	-0.64999	0.7094	-0.19136	-0.72706	-0.60372	0.33396	-1.5164	0.44043	0.57839	0.14519	-0.20409	0.16696	0.25193	0.25547	-0.24885	1.0041	-0.69617	1.0919	-0.42631	-0.53974	0.61773	-0.052576	0.35313	-0.66821
-10.642	-10.5	-10.025	-10.468	-10.204	-10.334	-11.315	-11.29	-10.136	-11.1	-10.772	-10.329	-11.295	-10.29	-9.8438	-10.279	-10.554	-11.726	-9.409	-10.638	-11.665	-11.263	-10.132	-11.419	-10.737	-11.112	-10.505	-10.692	-11.254	-10.686	-9.8802	-11.816	-11.273	-11.352	-10.233	-11.424	-10.429	-11.038	-10.794	-10.662	-10.646	-11.625	-11.428	-11.303	-9.7648	-11.867	-10.304	-10.33	-10.747	-11.558
-12.117	-10.278	-10.624	-11.269	-12.218	-11.097	-13.055	-10.485	-11.873	-10.764	-12.287	-10.849	-12.381	-12.176	-10.907	-11.078	-11.889	-10.042	-12.111	-11.412	-10.868	-11.741	-11.381	-12.682	-11.509	-12.233	-10.493	-12.054	-11.249	-11.351	-11.743	-11.244	-11.599	-11.069	-12.119	-10.989	-12.044	-11.178	-11.482	-11.708	-11.388	-10.489	-12.697	-11.352	-12.671	-11.548	-10.648	-11.738	-10.861	-10.141
-3.9768	-4.9165	-2.5271	-3.9436	-2.7396	-3.5494	-4.2203	-4.5653	-2.5207	-4.2477	-3.8209	-3.2554	-3.3482	-2.9158	-4.4093	-4.8457	-4.1151	-3.9971	-2.9068	-4.2554	-3.6775	-3.4858	-3.7201	-4.8651	-3.6175	-3.2598	-4.3014	-4.2847	-3.9999	-3.3645	-3.6762	-4.088	-2.4628	-2.8871	-4.8423	-4.6762	-4.3737	-4.0914	-3.2759	-3.6214	-4.9762	-4.6474	-2.7552	-4.0992	-4.4291	-4.1387	-4.0149	-4.2266	-4.0193	-5.007
0.30335	0.75441	0.97009	1.1146	0.69216	-0.39363	1.383	-0.089646	-0.026176	0.4119	0.45648	1.1725	-0.045323	0.01873	0.28295	0.060881	0.21383	0.92494	-0.71156	0.24583	0.78643	1.7025	1.1034	0.7597	-0.25578	-0.23711	-0.0025791	-0.1161	-0.20911	-0.35578	0.1413	0.17939	1.4469	1.2683	-0.28135	-0.70454	-0.13354	1.4627	0.056242	-0.79993	0.75291	0.33846	-0.33028	1.4824	-0.049769	0.73197	0.60577	0.093081	0.34802	1.0517
-6.4617	-5.9313	-7.0606	-6.8734	-5.5371	-5.8372	-5.5109	-6.5571	-6.1295	-6.7484	-6.0441	-6.2478	-6.6931	-6.7508	-5.1917	-7.3894	-7.4203	-6.5078	-6.5295	-6.268	-5.5199	-5.7343	-5.6774	-5.5219	-6.0182	-6.9169	-6.0975	-5.6311	-6.3851	-5.8149	-5.9883	-6.6987	-5.7112	-5.561	-6.2373	-5.2544	-7.181	-5.2115	-7.1878	-6.0528	-4.7031	-6.1844	-6.9059	-6.5344	-6.8071	-5.846	-7.1907	-7.1314	-6.3932	-5.8956
-1.4519	-1.1751	-1.1748	-0.46333	-1.0636	-1.0516	-0.59291	-0.65013	-0.37393	-0.46842	-1.5166	-0.96039	-1.0775	-0.48265	-0.42629	-0.78224	-1.4932	-1.0793	-0.15182	-1.1137	-1.0199	-1.5996	-2.0061	-1.1797	-0.84844	-1.3869	-0.89837	-0.097812	-0.88564	-0.29366	-1.4356	-0.6666	-1.3898	-0.54886	-2.0049	-0.83697	-0.44526	-0.48111	-0.68396	-0.7927	-1.509	-1.6966	-0.5187	-0.55124	-1.9084	-0.46913	-0.67906	-1.2677	-0.75983	-0.40061
1.5404	-0.50085	0.44622	0.62231	0.73557	-0.058233	0.61704	-0.3626	0.82108	1.393	0.61802	0.25247	0.032782	0.98501	1.0922	0.92049	0.69459	-0.67798	0.6547	-1.2165	0.24489	-0.28571	0.2948	1.1403	0.98261	0.31002	1.2261	-0.18164	0.80335	0.75484	1.1192	-0.26096	0.41217	0.69575	-0.34171	0.60543	0.67429	0.016519	1.2027	-0.71804	0.7099	1.2087	1.4302	0.32168	-0.047757	-0.1905	1.1117	-0.36551	0.43874	-0.35302
8.7869	8.1871	7.2105	8.3904	8.0351	8.1385	8.3137	8.7664	8.8523	6.611	8.0062	7.8862	8.8888	7.7166	8.0712	8.376	7.6452	7.8967	8.3946	7.8833	6.7591	8.8737	7.843	7.3271	7.5594	8.3337	7.9082	7.4611	7.5498	9.4024	8.345	7.6559	8.5751	7.9845	7.505	8.1271	8.2073	7.5016	8.2636	8.0175	7.8082	8.2852	7.7116	7.7163	7.857	7.3354	7.3168	7.9805	7.4794	7.6862
-1.859	-2.5091	-1.8824	-3.9587	-3.5303	-3.1629	-2.9725	-2.5429	-2.0149	-1.5746	-3.3003	-3.0371	-3.3214	-3.5475	-2.0625	-1.4148	-2.2015	-3.22	-2.6082	-2.5309	-1.9174	-1.9661	-1.818	-2.862	-3.3108	-2.021	-2.6837	-4.1455	-2.8105	-2.5155	-2.3509	-3.2285	-3.1454	-2.6149	-3.4743	-2.3773	-3.5284	-3.1602	-3.1753	-3.6439	-3.1363	-2.5861	-2.7148	-2.6382	-1.9372	-2.663	-2.6579	-2.4606	-2.1677	-2.3658
-5.8291	-5.1041	-5.5963	-5.5277	-6.1586	-5.744	-5.587	-5.3295	-5.2896	-6.4587	-6.5582	-5.5483	-5.3858	-5.9617	-5.8606	-6.3275	-5.6931	-5.2669	-6.032	-6.1071	-4.5798	-5.6306	-5.6761	-5.3129	-5.278	-6.0575	-5.3538	-6.3424	-4.8333	-5.3307	-5.8884	-5.4006	-5.7825	-6.3093	-4.8896	-6.1677	-5.93	-5.8696	-6.1438	-5.1505	-5.4329	-4.6165	-5.8307	-6.2297	-5.6405	-5.5411	-5.9108	-5.8719	-4.4678	-4.9111
-21.662	-21.314	-20.409	-21.01	-20.83	-19.783	-20.467	-19.947	-21.007	-20.665	-20.401	-20.16	-21.402	-20.892	-21.706	-20.467	-20.771	-20.72	-21.225	-21.19	-20.449	-20.602	-20.73	-20.132	-21.012	-20.881	-20.654	-20.387	-20.539	-20.919	-21.187	-20.694	-20.548	-21.122	-19.971	-21.901	-20.264	-20.747	-21.269	-21.395	-20.478	-19.446	-19.618	-21.648	-20.529	-21.654	-20.848	-20.783	-21.146	-20.945
-0.60872	-1.0138	-1.722	-0.77165	-0.43942	-0.65538	-1.4317	-0.019581	-0.41186	-0.70255	-1.2599	-0.81842	-1.5462	-0.22697	-0.84533	-1.9871	-1.2618	-1.233	-0.4701	-0.61575	0.27761	-2.0482	-1.1811	-1.0489	0.68512	-0.63189	-0.77943	-1.5934	-1.9791	-0.8571	-0.8104	-0.38737	-0.081763	-1.3018	-2.2543	-1.5008	-0.59013	-0.58762	-0.83621	-1.288	-0.55834	-1.5339	-0.037322	-0.9436	-2.1748	-0.49114	0.20837	-1.1341	-0.80603	-0.17587
-1.8848	-1.8663	-1.1492	0.16772	-0.32275	-2.2279	-1.3301	-1.2304	-1.8023	-1.6699	-1.3628	-1.6899	-1.4407	-0.887	-1.7462	-0.46328	-1.7304	-2.3524	-2.4595	-1.827	-1.6387	-2.1227	-1.3413	-0.80637	-1.8776	-1.3543	-1.6213	-1.5834	-2.3355	-2.0066	-2.8136	-1.0553	-1.1268	-1.2878	-2.37	-1.3152	-1.8608	-0.63311	-0.9062	-0.8291	-1.2518	-1.3375	-1.6114	-1.8869	-0.92713	-1.7682	-1.7281	-1.2502	-0.098395	-0.96586
-8.5303	-7.7538	-8.1629	-9.4619	-9.0811	-8.531	-9.4615	-9.4412	-9.554	-8.9717	-8.8249	-9.3419	-8.9126	-8.2785	-8.8077	-9.8919	-8.9313	-8.9916	-8.7782	-8.8278	-9.0581	-10.498	-8.6704	-9.5311	-9.8037	-9.695	-8.9532	-8.7993	-8.4037	-9.1991	-8.5352	-8.3197	-8.3508	-8.7863	-8.7484	-9.1498	-8.2634	-9.6711	-9.6194	-8.8867	-9.0373	-8.2881	-9.9716	-8.8536	-7.9488	-9.2979	-8.878	-9.7264	-8.2738	-8.2643
-20.785	-20.489	-20.039	-20.381	-21.348	-20.704	-19.684	-21.26	-20.962	-20.957	-20.07	-20.66	-20.739	-20.139	-20.197	-21.742	-20.862	-20.663	-19.948	-20.822	-21.614	-21.773	-21.098	-21.269	-21.582	-20.597	-21.454	-20.745	-21.287	-21.566	-21.666	-21.087	-21.335	-20.164	-20.492	-21.298	-20.961	-21.366	-21.336	-21.241	-19.541	-20.494	-20.276	-21.115	-20.534	-20.18	-22.155	-20.446	-20.627	-21.094
1.7163	2.4509	2.9171	2.5059	1.6533	3.2794	3.1265	2.4341	3.63	1.5479	3.0589	3.182	2.1694	2.6884	1.5965	3.2643	2.0716	1.9252	3.4301	1.6782	2.9524	2.1078	3.2251	2.2084	2.5113	2.888	2.9309	2.6434	2.5301	2.0235	2.9596	3.2317	2.8127	2.0947	3.1443	3.0809	2.6624	2.4126	1.9658	2.3269	2.0842	2.1701	2.7743	1.7443	3.1945	3.0855	2.0606	3.082	2.9423	2.7862
-13.348	-14.178	-14.34	-13.7	-13.678	-13.258	-14.643	-14.693	-14.346	-14.875	-14.52	-14.837	-12.979	-13.779	-14.029	-13.477	-14.04	-14.674	-14.594	-14.264	-13.253	-13.396	-14.767	-14.56	-15.313	-14.561	-13.748	-13.471	-13.776	-13.222	-14.462	-15.415	-15.466	-13.947	-13.618	-14.735	-14.491	-14.216	-14.395	-14.17	-14.883	-13.034	-14.759	-13.776	-14.624	-14.883	-14.751	-13.956	-14.182	-14.035
-13.109	-12.67	-14.341	-13.606	-13.548	-13.46	-12.893	-12.621	-12.004	-13.197	-13.375	-13.02	-13.389	-12.051	-13.461	-13.208	-14.34	-12.981	-13.171	-13.07	-13.882	-13.525	-13.712	-13.153	-13.757	-12.567	-13.596	-12.777	-13.418	-13.629	-13.721	-13.442	-12.867	-13.366	-14.09	-13.563	-13.376	-13.833	-13.501	-13.342	-13.383	-13.249	-12.703	-14.3	-13.21	-13.373	-13.857	-13.866	-13.062	-12.386
-0.97097	-0.4897	-1.4784	-2.6564	-0.86343	-1.5888	-1.1613	-2.2106	-0.68018	-1.8004	-1.3743	-0.92921	-2.1778	-1.432	-0.57373	-1.7085	-0.89292	-2.2461	-1.0125	-1.1957	-0.71632	-1.5118	-2.3701	-1.3791	-2.0293	-1.2474	-1.1366	-2.4001	-1.3122	-1.2921	-1.2111	-0.76925	-1.6215	-1.5193	-2.7598	-2.0009	-2.0456	-2.1768	-1.5298	0.12282	-1.0582	-1.4152	-1.2619	0.1103	-1.2821	-1.3131	-1.7535	-1.6616	-1.641	-1.6533
6.6356	6.5333	6.3828	6.7419	8.399	7.2446	6.0743	6.2273	6.2157	7.6618	6.9004	7.5109	6.5642	6.5398	7.2993	5.8444	7.0236	6.4245	6.3224	6.5964	6.7137	6.7618	7.4451	7.6771	7.5198	7.3137	6.5816	6.5863	7.4267	7.0058	7.6364	7.6384	6.7064	6.2692	7.3506	6.7858	6.6382	5.9174	6.9828	7.2136	6.1958	7.9799	6.2845	6.7698	7.3705	7.4884	6.6342	6.29	6.5912	6.0147
-22.147	-21.454	-22.491	-21.025	-22.047	-21.889	-22.251	-22.972	-21.855	-21.835	-21.898	-21.773	-21.77	-22.608	-21.642	-21.204	-22.246	-22.365	-21.691	-22.428	-22.065	-21.41	-22.159	-21.63	-22.564	-22.767	-23.059	-21.963	-22.364	-20.452	-22.975	-22.182	-23.124	-22.634	-21.956	-22.173	-21.736	-21.735	-22.392	-22.44	-22.382	-22.606	-22.686	-22.189	-22.882	-22.357	-21.557	-22.074	-22.313	-21.479
-6.3953	-5.5948	-5.4684	-5.5271	-6.5892	-5.5433	-6.5858	-6.2137	-6.1857	-5.8193	-5.9773	-6.8565	-6.2314	-6.4304	-5.6554	-6.5842	-5.5436	-6.4471	-6.1465	-6.0738	-6.5627	-6.3115	-6.1239	-6.8404	-5.8973	-6.6324	-6.3494	-7.6051	-5.8937	-6.2611	-6.9088	-6.5883	-5.8431	-6.0058	-6.1738	-6.2359	-5.4082	-6.0001	-6.6973	-6.3759	-6.6909	-7.3513	-6.3556	-5.9264	-6.172	-6.4392	-6.3814	-6.818	-6.9963	-6.2409
1.5633	1.0652	2.2249	1.685	1.0201	1.2665	2.3496	0.3882	2.6302	1.9931	1.3264	1.8424	-0.17729	-0.054083	0.23712	1.8563	1.9644	0.4833	0.87947	0.90094	1.9718	1.3748	1.1366	1.7002	-0.14672	1.0966	2.0893	0.96638	0.39918	0.84984	0.18959	1.9103	0.76901	0.46755	1.2374	1.6141	0.1389	2.4103	2.3279	1.1842	1.8173	0.55927	1.4185	1.8093	2.0421	-0.34449	0.48966	0.73884	1.4524	1.2486
-3.5675	-3.4008	-3.3111	-3.7558	-3.371	-2.3932	-3.0576	-1.654	-4.0789	-2.0507	-3.9168	-3.2514	-2.4157	-2.3486	-2.238	-3.1444	-1.5637	-1.8955	-2.8308	-3.9226	-2.5536	-2.2412	-3.8861	-2.1862	-3.6131	-1.723	-2.3452	-0.79504	-3.3135	-2.7402	-3.4132	-3.1836	-2.6566	-3.0768	-2.2277	-1.5628	-3.1476	-2.2939	-2.4683	-3.7901	-1.353	-2.0408	-2.1542	-3.0151	-2.9397	-2.0246	-1.9241	-1.5795	-2.3414	-2.3845
-13.245	-13.234	-12.167	-13.096	-12.254	-12.866	-12.794	-13.2	-12.917	-14.468	-13.354	-13.63	-13.922	-12.775	-13.328	-14.16	-14.192	-14.037	-12.947	-13.421	-12.981	-12.597	-13.472	-13.501	-12.619	-13.016	-12.509	-13.434	-12.348	-11.417	-12.757	-13.2	-14.199	-13.128	-12.871	-12.714	-13.568	-13.479	-13.017	-14.162	-12.807	-12.306	-14.115	-13.362	-14.344	-13.374	-12.604	-13.281	-13.304	-12.021
-9.3056	-9.0757	-8.3789	-9.5029	-9.3029	-8.6158	-10.025	-8.6931	-9.5763	-9.5034	-9.688	-9.7207	-9.3702	-9.7313	-8.9517	-9.103	-8.9517	-9.5205	-9.0352	-9.0343	-7.4307	-8.4754	-8.8674	-8.9884	-8.3731	-9.2452	-8.8812	-10.149	-8.8258	-8.4879	-9.4271	-9.2265	-9.6706	-9.7025	-9.2325	-9.851	-8.1511	-7.9953	-9.24	-7.5334	-9.2271	-8.9046	-8.6521	-9.4058	-9.3728	-8.785	-8.3522	-8.5734	-8.0074	-8.8147
-2.6042	-4.6993	-3.5808	-3.6955	-3.6605	-3.2016	-3.4026	-3.3194	-3.4405	-2.7998	-2.1277	-3.0618	-3.8664	-3.3206	-3.4147	-2.8137	-3.4003	-4.3387	-4.2278	-3.3623	-3.0904	-3.8969	-2.0947	-3.5879	-3.2266	-3.3554	-3.7214	-3.2042	-3.0171	-2.3075	-2.4877	-3.7376	-2.2313	-2.842	-2.6699	-3.3153	-3.1243	-3.5919	-3.4722	-2.4692	-2.4825	-3.7158	-3.3074	-4.3329	-3.7312	-3.4097	-2.6757	-3.7426	-3.3256	-3.8244
-4.8666	-5.6412	-4.5269	-4.7582	-4.6404	-5.5103	-4.5216	-5.2484	-5.3349	-4.1413	-4.1076	-5.5481	-4.9435	-4.9399	-5.4671	-5.3816	-5.673	-4.9447	-5.5177	-5.5261	-5.1841	-5.2404	-5.3739	-5.5073	-4.2773	-4.5491	-5.8927	-6.7666	-5.2755	-4.7639	-4.0803	-4.8349	-5.2086	-5.1659	-4.9075	-4.0899	-4.9851	-5.4814	-5.5742	-5.2638	-5.7829	-5.6804	-5.206	-5.1114	-5.4028	-5.336	-5.0968	-4.9445	-5.2345	-5.1063
-1.317	-1.742	-1.6955	-0.34789	-1.2038	-1.1546	-1.1459	-1.4803	-1.8817	-2.2793	-0.95396	-1.5027	-1.0044	-0.23975	-1.1869	-1.5689	-1.8439	-1.3507	-0.63782	-1.7386	-1.3907	-0.98193	-3.1246	-1.7335	-1.9888	-1.6232	-1.574	-1.3568	-0.89512	-1.3974	-0.93732	-1.981	-1.8973	-2.6549	-1.0073	-1.6582	-1.9891	-1.2746	-0.27873	-1.6921	-1.6947	-1.6037	-0.95361	-0.8629	-1.4775	-1.4908	-0.77894	-1.5698	-2.3303	-1.6345
9.7804	9.7834	9.9658	9.255	9.2215	9.2417	9.6442	9.8833	9.354	9.7055	9.9759	10.333	10.753	10.048	9.7884	8.6508	9.891	10.077	9.5446	10.417	9.4372	10.641	10.427	9.3654	10.888	10.24	10.336	9.617	9.873	9.5596	10.445	9.9055	10.976	10.218	10.092	9.8989	9.755	9.9473	10.576	9.8468	10.143	10.468	10.827	10.562	9.9187	10.542	9.9898	9.3883	9.9292	9.7203
-0.53521	-1.4879	-0.61757	-1.3384	-1.6842	-1.0229	-3.0408	-0.94951	-1.1559	-0.73959	-1.2316	-2.4719	-2.2397	-0.1815	-2.1102	-1.065	-1.0625	-2.1078	-1.9675	-1.9507	-1.6722	-2.23	-0.90499	-1.3015	0.36329	-2.2543	-0.82116	-1.0064	-1.4827	-0.95218	-1.4511	-1.3852	-2.0083	-1.5243	-1.0655	-0.81402	-0.47475	-0.99227	-0.10249	-0.31305	-0.95077	-1.4596	-1.4428	-0.80215	-1.4481	-1.4518	-1.6856	-2.5811	-2.2602	-1.7134
-22.133	-23.354	-23.034	-21.897	-22.769	-22.395	-22.646	-21.495	-22.008	-22.486	-22.459	-22.108	-22.209	-22.234	-23.108	-21.603	-23.212	-22.435	-21.541	-21.861	-20.981	-22.469	-21.641	-22.198	-22.643	-22.716	-22.309	-21.452	-22.431	-22.326	-22.428	-21.962	-22.528	-23.477	-22.313	-21.488	-21.901	-21.724	-23.13	-21.098	-22.09	-22.452	-22.155	-22.407	-23.148	-23.107	-22.889	-21.697	-21.915	-22.067
2.3712	1.4738	1.1821	1.3162	1.8003	2.3138	1.9451	2.459	2.0446	2.3082	0.89803	1.8755	1.0513	1.2054	2.1894	2.3401	2.4944	1.2324	0.94886	1.7286	0.58081	0.23034	1.4402	1.9216	1.4928	2.0365	1.4823	2.0832	1.5455	1.8214	1.779	1.6315	1.3666	2.524	1.7613	0.57869	1.8424	1.2651	1.3595	0.31291	0.72592	2.1539	1.1701	1.6939	1.2578	2.2116	2.817	2.2384	2.1675	1.07
-0.10138	-0.835	0.28632	-0.80244	0.26687	0.035807	-0.68902	0.21074	-0.25661	0.66172	0.37168	-0.96503	0.38106	0.23055	0.70844	-0.9222	0.13798	0.69094	0.93403	0.65999	-0.83885	-0.23995	0.58236	0.090878	0.64274	0.92157	-1.0754	0.21045	-1.1255	-0.87067	-0.12171	0.58651	0.35026	0.90624	0.7547	-0.20056	-0.28329	-0.73287	-0.1677	-0.023292	-0.40809	0.87113	-0.064293	-0.19858	0.4283	-0.55463	-0.93618	-0.14547	0.75491	0.37742
-12.086	-12.027	-12.537	-12.598	-12.84	-12.796	-13.588	-13.506	-13.17	-12.344	-11.809	-12.336	-12.718	-13.92	-12.71	-13.344	-13.701	-13.696	-12.384	-12.743	-13.434	-12.579	-11.096	-13.164	-13.739	-14.094	-12.334	-12.479	-12.688	-12.731	-12.664	-13.187	-12.916	-13.476	-12.749	-12.284	-12.86	-12.229	-11.103	-13.726	-13.092	-13.19	-13.613	-12.677	-11.49	-13.141	-12.351	-12.172	-12.232	-12.004
-13.102	-12.885	-13.409	-12.995	-13.849	-13.202	-13.352	-12.907	-13.434	-14.196	-13.185	-13.35	-12.484	-13.483	-12.707	-12.789	-13.205	-13.055	-13.163	-12.981	-13.103	-12.856	-14.215	-12.19	-13.177	-13.699	-14.568	-12.992	-13.481	-13.191	-14.336	-13.134	-14.099	-12.724	-11.966	-11.371	-12.802	-12.778	-13.483	-12.315	-13.57	-13.351	-12.932	-13.553	-13.23	-12.808	-13.94	-13.389	-13.483	-13.689
0.18812	0.63918	0.95637	1.659	-0.42676	0.74391	0.25005	0.17038	0.89939	1.2147	0.081583	0.71353	0.072186	0.21029	-0.63952	0.27667	0.63359	-0.24384	0.61218	0.36643	1.0442	0.95641	-0.91153	-0.2939	-0.71485	1.0913	0.62697	-0.085192	0.56581	1.1786	-0.021974	0.046957	0.28962	-0.050198	-0.61285	0.51152	0.69348	0.53762	0.2113	0.67401	1.2014	1.026	0.26849	0.43278	0.18327	2.0873	0.029281	-0.14132	0.70426	-0.50257
-15.723	-13.832	-14.043	-13.63	-13.512	-13.592	-13.212	-13.425	-14.668	-13.834	-14.091	-14.745	-12.987	-13.143	-14.635	-15.017	-14.695	-12.24	-12.931	-12.979	-14.434	-14.942	-12.421	-13.395	-14.639	-12.286	-13.094	-13.795	-14.128	-13.916	-12.846	-14.036	-14.421	-14.435	-14.119	-13.465	-14.264	-14.048	-13.084	-15.553	-13.806	-13.415	-13.58	-13.933	-14.487	-13.356	-12.911	-13.738	-13.039	-13.449
-20.613	-20.187	-21.908	-21.553	-21.686	-20.16	-21.371	-20.632	-21.692	-20.855	-20.639	-20.135	-21.857	-20.787	-21	-20.113	-20.853	-21.518	-20.418	-21.179	-21.192	-21.524	-21.272	-21.061	-21.766	-20.809	-20.265	-20.941	-20.706	-19.802	-20.641	-19.696	-20.697	-21.375	-19.651	-20.512	-19.915	-21.311	-20.272	-22.231	-20.786	-20.783	-20.406	-19.84	-20.991	-20.126	-20.992	-21.637	-20.198	-20.503
-11.198	-11.724	-11.611	-11.33	-11.356	-11.626	-12.342	-11.793	-12.263	-11.661	-11.531	-11.041	-11.659	-11.832	-11.864	-10.414	-10.916	-10.859	-11.441	-11.303	-11.111	-11.451	-11.119	-11.499	-11.858	-11.517	-10.654	-10.991	-11.881	-11.619	-11.127	-12.707	-12.082	-11.61	-11.281	-11.069	-11.19	-12.934	-11.457	-13.196	-11.96	-12.146	-11.651	-11.283	-12.637	-11.199	-11.869	-11.7	-12.374	-12.286
-11.568	-11.48	-10.651	-11.108	-12.129	-10.698	-12.675	-11.582	-10.479	-11.69	-12.576	-11.516	-12.641	-11.079	-11.292	-12.382	-10.569	-11.564	-11.435	-11.202	-10.804	-11.43	-11.54	-11.025	-11.4	-10.875	-11.764	-11.637	-12.211	-12.442	-12.286	-12.638	-12.414	-12.494	-11.625	-10.549	-11.253	-10.895	-10.888	-11.956	-10.977	-12.142	-12.005	-11.585	-11.921	-11.385	-11.516	-12.086	-11.72	-12.003
9.6263	10.741	9.548	9.218	9.0074	9.6854	9.7987	9.3263	10.198	10.707	9.4675	10.987	9.3583	9.7525	10.097	10.101	8.8853	10.101	9.416	9.207	9.2808	11.258	10.522	9.3199	10.27	9.5783	9.9827	9.0116	9.9576	10.023	8.6192	10.707	10.5	10.418	9.8694	10.492	8.953	8.982	9.5405	10.278	10.012	8.8443	9.4891	9.3229	9.7561	8.5433	10.677	10.778	9.8233	10.678
0.6733	-0.0087787	0.45022	0.18366	-0.55695	0.70762	0.62202	-0.092005	-0.34315	-0.91575	-0.1095	-0.13424	0.38641	-1.3953	-1.1341	0.15717	-0.092315	-0.07684	-0.075475	0.28547	1.475	0.32954	0.43014	-1.0057	0.16416	-0.77701	0.14503	0.16474	0.040331	-0.31054	-0.063771	0.099707	0.10004	-0.41619	0.44695	0.27433	0.44393	-1.2636	-0.60893	0.46563	-0.43242	0.77786	-0.10873	0.53483	0.81202	-0.3719	0.33243	-0.58376	-0.25805	0.556
-1.918	-2.661	-1.8182	-1.3852	-2.7384	-1.6248	-3.2575	-0.99371	-1.3386	-2.3442	-2.3974	-1.883	-1.3465	-1.6665	-2.2359	-2.6106	-2.7609	-1.3889	-2.5358	-3.0773	-1.7723	-3.0425	-2.6015	-2.8558	-3.1701	-2.4088	-1.6902	-1.3809	-1.9582	-2.6219	-2.3616	-2.3787	-3.0324	-2.3663	-3.6379	-2.2714	-3.9704	-3.9151	-2.4754	-1.8888	-2.1572	-3.0586	-0.88622	-2.9278	-2.0988	-2.5285	-2.1522	-1.9847	-2.3408	-2.3796
-4.1699	-5.8872	-4.7929	-4.4626	-5.7958	-5.3312	-5.5016	-4.451	-6.3617	-5.1875	-4.2983	-4.0697	-5.2656	-4.7224	-4.758	-6.1008	-5.2941	-3.6577	-5.149	-5.3335	-5.162	-5.9856	-5.4509	-4.3037	-5.2721	-4.7412	-4.6681	-4.4998	-4.516	-5.0501	-5.345	-6.3483	-4.7413	-5.8723	-5.0164	-5.1238	-4.7461	-5.1528	-5.9602	-4.8798	-3.2683	-4.6406	-5.6658	-5.0061	-6.4132	-4.8459	-3.9144	-5.654	-5.9022	-4.5073
6.8478	5.9124	5.9112	7.6595	5.0662	7.2503	6.8774	7.0601	7.6906	7.0812	6.6143	5.6579	7.4234	6.3244	7.1167	6.4993	6.3662	6.2482	6.533	6.4209	6.7248	6.6143	7.3112	7.1337	6.2909	5.6882	6.2894	6.1773	7.5236	6.3682	6.9976	6.6945	7.3754	7.622	7.8589	6.9728	6.9698	7.1502	7.959	7.9792	6.8066	7.0504	7.2652	6.4841	6.8607	6.3807	6.9857	6.9469	6.4033	7.1072
10.704	9.0835	9.9314	8.9494	9.9979	8.6485	9.8329	9.4477	9.7891	10.172	9.4161	9.8332	8.4137	9.9048	9.5006	8.8833	9.8183	10.365	10.734	10.159	8.8806	10.785	10.162	10.211	9.2208	10.63	9.8383	10.175	10.29	9.4358	10.063	9.7974	10.641	11.147	10.64	9.9402	9.4856	9.2367	9.905	9.1348	10.384	9.5977	9.3319	9.7778	8.8429	9.7506	9.4966	10.191	9.5109	9.6624
-1.2208	-0.70066	-0.055016	-0.57706	-0.17768	-0.11962	-0.036632	1.1511	-0.84618	0.31794	-0.27099	0.58814	0.33405	-0.23458	-0.076208	-0.29761	-0.91109	-0.015681	-0.7733	0.42073	-1.3265	-0.73915	0.41178	-0.43958	-0.81392	0.96393	0.53	0.097575	0.52779	-0.0012639	-0.55528	-0.26894	-0.58334	0.59095	0.50559	-0.8111	-0.63671	-0.37665	-0.45192	0.22751	-0.45735	1.9079	-0.35103	-1.0328	0.48277	-0.28163	-0.75405	0.43272	0.67259	0.03961
-0.87869	-0.49965	-0.97983	-0.0631	-1.9303	-1.6625	0.088797	-1.0481	-0.22122	-0.80387	0.053702	-0.805	-1.5709	0.14927	-0.23104	-1.1811	-1.0635	-1.1691	-0.65607	-0.65918	-0.71441	-1.2118	-0.53504	-0.9861	-0.33514	-0.34757	-0.057181	-1.4118	-0.30244	-1.5935	-0.85843	-0.2819	-0.30789	-1.7272	-0.76079	-0.68988	-0.70162	-1.2885	0.034254	-0.78458	-0.40204	-1.3307	-1.3584	-0.20234	0.17452	-2.2665	-1.02	-0.9306	0.045059	-0.65197
-3.8015	-3.3222	-3.0161	-3.7125	-3.7001	-3.052	-3.8376	-3.9172	-2.2911	-4.2466	-2.6009	-4.0104	-4.3319	-3.9298	-2.31	-3.7218	-2.1031	-3.5263	-3.6935	-3.9395	-3.5785	-3.6324	-3.9465	-3.3489	-2.8028	-3.8843	-3.9546	-3.7183	-2.8227	-3.5105	-3.1497	-3.1764	-2.7047	-4.2565	-4.3348	-3.3915	-3.3762	-2.4469	-2.6367	-3.1755	-4.0283	-2.8743	-3.0441	-2.7047	-2.6142	-4.0565	-4.1898	-3.6324	-4.2999	-2.7887
-0.33712	-1.2509	0.14607	0.43804	-0.87626	0.38591	-0.38197	0.53455	-0.22762	-0.29725	-0.60559	0.15647	-0.092168	-0.046405	-0.71185	-0.29202	0.76657	0.39476	0.71793	-0.61815	-0.51346	0.72239	-0.83062	0.01277	-0.51892	1.4844	0.092783	-0.0058137	0.20424	0.29672	-0.57939	-0.62083	-0.75325	0.65573	0.075796	-1.6858	-0.80932	-1.124	-1.0525	-0.28599	-0.90816	0.62799	-0.59442	0.044011	-1.0311	-0.94309	0.93411	-0.33207	-0.25186	0.39204
-2.2035	-1.4986	-0.92186	-1.459	-2.1352	-0.81264	-0.29064	-0.78875	-1.4247	-0.29038	-1.3088	-1.3193	-1.0306	-2.1866	-1.9994	-1.776	-1.09	-1.9698	-1.4334	-1.3392	-1.9946	-1.7184	-1.6604	-1.2972	-1.2422	-1.4128	-0.14392	-1.4489	-1.7423	-2.186	-1.5262	-1.8307	-1.7433	-1.9862	-1.1626	-1.7786	-0.36244	-1.1526	-0.93125	-0.97014	-1.9985	-0.69508	-1.3023	-2.032	-0.9785	-1.0479	-1.7369	-0.91468	-1.582	-1.2439
-3.0098	-2.6649	-2.4415	-1.6821	-3.3342	-2.2284	-2.5867	-2.7741	-1.9789	-2.7556	-2.4141	-2.5944	-2.3714	-2.221	-2.5735	-2.4995	-2.7647	-2.0054	-2.1124	-3.5296	-2.4642	-1.7552	-1.7825	-2.0468	-2.459	-2.4103	-2.4566	-2.1821	-2.6261	-2.8193	-1.8701	-2.7054	-1.4823	-3.0135	-2.1748	-2.9188	-2.577	-3.3333	-3.3479	-2.6117	-2.0492	-2.9091	-2.0577	-2.595	-1.845	-2.3128	-2.1041	-2.4447	-0.97275	-3.5049
-11.975	-12.333	-11.996	-11.947	-11.735	-12.024	-12.386	-11.448	-10.999	-12.417	-12.61	-10.826	-12.246	-12.437	-11.209	-11.034	-9.8826	-11.548	-12.331	-11.43	-12.169	-12.036	-11.924	-10.166	-10.304	-10.898	-13.333	-11.735	-11.69	-12.54	-12.111	-11.011	-11.527	-12.714	-11.43	-11.436	-11.909	-11.202	-11.721	-11.262	-11.231	-12.199	-10.78	-11.009	-11.152	-10.132	-11.854	-12.823	-11.51	-11.175
-13.934	-14.13	-14.859	-15.039	-14.713	-13.997	-15.195	-14.353	-14.434	-15.105	-15.589	-13.839	-14.79	-15.229	-14.98	-14.663	-15.275	-13.703	-14.893	-14.616	-15.068	-15.837	-15.77	-14.083	-15.103	-14.709	-15.109	-14.871	-14.285	-14.674	-14.747	-13.225	-14.788	-13.11	-14.515	-14.938	-14.029	-14.111	-15.239	-15.374	-14.694	-14.535	-15.301	-13.759	-14.836	-14.915	-15.012	-14.004	-16.458	-13.876
0.29222	0.78666	0.34038	0.13325	1.1237	0.68941	0.84942	-0.66311	1.0662	0.32415	0.7308	0.73233	1.2005	1.1829	0.77435	-0.11401	1.0764	0.074352	0.81313	-0.042508	1.0523	0.2254	0.63385	0.7612	0.16692	0.33414	0.44513	0.37348	0.92477	-0.12527	1.7954	0.76177	0.21055	0.22891	1.4017	-0.29366	1.6307	-0.60464	1.3409	0.65668	-0.68394	0.71702	2.112	1.5745	0.59515	0.30212	-0.23311	1.2789	0.6963	0.60702
0.09489	-0.2579	0.84143	-0.53769	0.16506	-0.95685	-0.67539	-0.57148	-1.0149	-0.60192	-0.12945	0.28863	0.43779	-0.86495	0.031788	-0.76382	0.095528	-0.16754	-1.1155	-0.10469	-0.8678	0.55757	0.32081	1.3317	0.0047793	0.32023	0.61615	-0.47262	-0.55197	0.73555	0.26145	-1.0034	0.037297	-0.48768	0.51196	0.49771	0.29086	0.1808	0.25202	-0.68278	0.25756	-0.67098	-0.092941	0.33326	-0.04511	-0.30255	-0.97458	0.026475	0.07055	-0.24466
1.4612	1.486	1.243	2.2551	1.3394	0.43133	1.0991	2.4372	2.4126	2.3871	1.2969	1.2984	1.8883	0.58733	3.2991	2.0643	2.6005	0.81785	1.2953	0.86276	1.1317	1.5397	2.1026	1.1646	1.347	2.7053	0.29907	1.1269	1.6186	2.3916	1.1393	0.52979	1.547	1.9738	0.92728	0.99566	1.4833	1.5602	1.5836	1.0121	1.6599	2.1128	1.2926	1.7794	2.0766	2.0016	1.2553	2.3474	2.8704	2.0674
-5.1328	-5.2621	-6.0985	-5.8241	-6.2393	-5.2602	-5.5085	-4.6748	-5.9204	-6.0782	-5.0451	-5.9377	-6.4559	-5.4096	-6.0732	-6.3552	-5.6522	-5.8923	-5.3803	-5.4716	-6.2232	-5.7743	-5.3241	-5.1091	-5.2371	-5.0902	-5.1101	-5.9942	-5.8	-5.7034	-5.7357	-6.3843	-5.1512	-4.8178	-5.2118	-5.6345	-6.5199	-5.1554	-5.5943	-6.4339	-6.1261	-5.735	-5.647	-5.1154	-4.8623	-5.8949	-5.8637	-5.427	-5.5156	-6.6355
-0.17463	0.096809	-0.95425	-0.84175	-0.85014	-1.9952	0.21427	0.67344	-0.56916	-1.0496	-0.79379	-0.23411	-1.1586	0.053454	-1.56	-1.2358	-0.99498	-1.7461	-0.4516	-1.3513	-0.6212	-0.50424	-0.81511	-0.76568	-1.3403	-1.5455	-0.91998	-0.43238	0.10752	-0.57722	-1.3186	-0.10305	-1.4628	-1.3153	0.61601	-0.77987	-0.0099784	-0.84554	-1.8163	-0.73658	-1.5932	-1.1466	-1.0086	-0.64121	-0.31597	-1.2117	-1.0548	-0.73978	-1.4649	-0.99633
5.6525	6.9801	7.1905	6.8424	6.4056	5.973	7.258	4.7065	7.1156	6.7805	6.5528	5.7674	6.8925	5.9687	6.259	6.4406	6.899	6.9839	6.8408	5.8847	7.9262	7.2194	6.3323	6.8258	7.6265	7.2172	7.0597	6.3714	7.03	6.0957	8.1223	7.5145	7.314	6.9315	6.3212	7.47	6.4182	6.6471	6.0093	7.005	6.8805	5.9515	6.7109	7.0426	7.5735	6.6802	6.7855	7.3142	7.0872	7.5954
0.23428	0.11246	1.6301	-0.047988	0.9451	1.191	-0.63174	0.3515	0.22032	0.074155	0.26869	0.8095	0.63916	0.3059	0.55561	0.91958	0.32686	-0.18676	0.94028	0.75943	-0.38085	0.42195	0.33226	-0.45176	-0.12529	0.2739	-0.01092	0.54726	0.043729	-0.10553	0.66615	0.41233	0.73553	0.24505	0.092908	0.62172	1.1653	0.87145	0.30066	0.81497	0.72818	-1.241	-0.23933	0.18498	0.13183	0.48116	0.72528	-0.19556	-0.29181	-0.15529
-0.20088	-1.3026	-0.50884	-0.23009	0.47335	-0.41806	-0.56007	-0.034267	0.14797	-0.23928	-1.4722	0.42187	-1.5157	1.2722	-0.13702	-0.1957	-0.93114	0.17788	0.11657	0.44537	0.97143	0.47801	0.19161	-0.21248	0.72686	0.81797	0.73654	0.077026	0.84729	-0.54961	0.26701	-0.013695	0.59535	0.34547	0.3255	-0.29043	0.026646	0.010641	0.5836	0.1493	0.26748	0.79366	0.064624	0.15655	0.030358	0.0010688	-0.084278	-0.38858	0.17842	-0.95065
-4.8649	-4.8718	-5.4921	-4.9637	-3.1483	-4.1034	-3.0205	-5.9933	-5.7165	-4.8697	-4.9833	-4.9415	-5.7615	-5.4629	-4.7234	-4.0449	-6.2633	-5.0547	-3.9603	-4.2389	-3.0294	-5.0012	-5.2457	-4.1788	-4.963	-6.1404	-4.6908	-4.6222	-3.7447	-5.1797	-5.4437	-2.9707	-4.501	-4.1442	-4.1714	-3.8376	-3.7541	-5.3861	-4.9233	-4.6559	-4.4535	-4.3311	-5.4478	-4.4639	-4.8927	-4.1227	-4.9502	-3.7499	-4.2928	-4.6909
-2.0731	-0.84492	-1.1722	-1.8125	-1.9094	-1.4571	-1.9861	-1.4719	-1.7768	-2.4389	-0.89184	-2.363	-1.7081	-1.2316	-1.224	-0.91554	-1.3716	-2.6981	-1.6809	-1.0769	-2.3936	-0.56595	-1.0595	-2.2174	-0.56777	-2.4517	-0.82569	-0.8992	-0.49908	-1.4364	-1.0253	-1.4116	-1.7258	-1.0141	-2.6631	-1.0013	-1.8321	-2.3322	-1.0517	-0.7591	-0.25181	-2.6417	-0.54357	-2.2421	-0.24026	-2.0583	-1.2889	-1.1091	-0.93169	-1.3993
0.81636	1.5142	1.5805	0.68386	0.77145	1.6408	1.615	1.733	1.5492	1.4776	-0.090345	2.1673	0.075871	1.3295	1.2131	1.6202	0.14754	0.76439	3.3519	0.69286	1.1754	1.3766	1.7986	1.6101	-0.2761	0.96845	2.0888	1.8265	1.8717	2.065	1.3285	1.7366	1.5149	1.405	0.20795	0.82721	2.107	1.606	0.91948	2.1932	1.1586	0.6316	0.82785	1.7909	0.61259	1.6481	1.1574	1.8518	1.4682	2.3493
-5.7077	-4.6084	-5.8596	-3.9803	-5.6868	-5.4871	-5.8876	-4.6728	-3.7269	-3.8343	-5.4457	-4.9589	-4.3044	-5.3218	-3.8227	-4.282	-4.6649	-5.7785	-5.499	-3.9164	-4.8917	-5.6412	-4.2018	-5.7375	-5.1906	-3.7598	-4.1266	-5.2562	-5.2943	-5.2505	-4.3107	-4.9435	-4.2401	-5.447	-4.6088	-5.5925	-5.7317	-5.1719	-3.8792	-4.0252	-4.6539	-5.3748	-5.4948	-4.7944	-5.1767	-5.3237	-5.227	-6.0108	-5.7023	-4.2029
-5.3249	-5.5776	-4.0418	-3.0084	-4.2937	-3.4348	-4.656	-4.1712	-3.7965	-3.3432	-3.6042	-4.394	-3.9369	-4.4273	-4.8602	-4.3014	-4.5624	-3.4289	-4.687	-4.4146	-2.9789	-3.697	-3.7324	-5.7722	-4.0124	-3.1291	-3.6753	-3.1552	-4.1004	-2.8333	-4.2807	-4.122	-4.4083	-4.9999	-4.4357	-5.4372	-3.7936	-4.1409	-3.5603	-4.9702	-4.6858	-3.9809	-4.4379	-4.7594	-4.0098	-4.1846	-3.7514	-3.4916	-4.4619	-4.5932
1.1358	2.5628	2.1288	1.1367	1.7239	1.1127	2.1636	0.93725	2.3355	1.561	1.7808	1.5106	1.4425	1.2888	1.1349	1.5531	1.3667	0.61442	0.6627	2.7107	1.289	2.8111	2.8916	2.247	1.2475	1.9596	1.4566	1.5628	1.1694	1.2012	1.9413	1.7981	0.58458	1.7121	1.2211	1.9493	2.0498	2.1382	1.0611	0.57073	1.384	2.1571	1.4615	1.2478	1.3629	1.6025	1.5309	2.1692	3.2071	2.2899
6.6573	7.1055	7.9237	6.909	6.6232	6.6086	6.5044	7.1386	6.3291	6.6462	6.6853	7.3482	6.8826	6.8331	7.0082	6.7127	6.4795	5.8279	6.4035	5.6828	6.7373	5.796	6.1137	7.8058	5.8351	8.0184	6.5128	6.3109	7.0734	6.581	6.303	6.6094	6.3296	7.2231	7.3353	6.4481	6.8417	6.454	7.5157	6.951	7.4342	6.8227	6.2399	6.3761	8.0818	6.7933	6.886	5.9062	6.4862	6.0935
9.3125	10.27	9.6864	9.4303	9.9342	9.4786	10.107	9.5217	10.341	9.4369	10.45	10.313	10.529	10.308	9.1644	10.816	11.025	9.6722	9.9149	9.7099	10.726	11.436	10.237	9.5924	9.7444	9.6522	10.782	9.908	9.1363	9.5889	10.615	8.7095	9.4076	9.3885	9.9423	9.2898	9.9601	9.0454	8.8438	9.0563	9.231	9.549	10.242	9.34	9.7164	10.304	9.7579	9.3778	9.4863	10.086
-14.612	-13.41	-12.951	-12.917	-13.141	-14.129	-13.229	-14.154	-13.141	-12.777	-12.964	-13.177	-12.643	-13.926	-13.185	-12.335	-12.021	-15.108	-13.362	-12.811	-12.244	-13.064	-13.023	-13.158	-11.87	-11.996	-13.389	-12.752	-12.733	-14.069	-13.21	-12.914	-12.757	-13.29	-13.562	-12.709	-13.895	-13.7	-12.55	-13.402	-12.898	-13.33	-12.837	-13.041	-13.511	-13.499	-13.72	-13.221	-11.811	-14.65
4.529	6.309	5.928	5.4764	5.1198	5.1509	5.1164	6.527	5.7688	5.9298	4.4044	6.5389	5.6364	5.714	5.0748	6.376	5.4372	4.5274	5.5316	5.3718	6.245	5.0517	6.2244	7.6061	5.2417	5.4496	5.674	5.4836	6.1304	5.8861	5.7011	5.3443	5.1587	6.2109	6.3688	5.3463	5.8594	5.8151	4.5552	6.1226	5.6	5.6202	5.4887	5.1024	6.0499	5.9269	5.1391	5.3476	6.2915	6.2915
-4.9839	-4.6838	-6.5127	-6.9994	-5.5182	-5.4993	-6.5187	-4.9306	-4.6543	-5.6095	-6.0797	-6.0437	-5.2621	-5.729	-5.2469	-5.0997	-6.3791	-5.0267	-5.5112	-5.0283	-4.9712	-5.5804	-6.2578	-5.4403	-4.901	-5.8571	-5.3464	-5.3412	-5.6535	-5.8425	-4.6393	-5.2076	-5.8713	-6.383	-5.5589	-4.5491	-3.8909	-5.8578	-6.1601	-5.3169	-5.2324	-4.1831	-5.469	-5.1689	-5.5179	-6.4369	-6.1293	-4.7564	-6.8125	-5.9223
-1.2873	-1.466	-0.74512	-0.55011	-0.82257	-0.76791	-0.62406	-1.149	-1.845	-1.6975	-0.87723	-2.5056	-0.91131	-1.2906	-1.5032	-2.2088	-1.7496	-2.351	-0.81628	-1.4668	-2.1856	-0.85731	-1.7903	-1.097	-2.1797	-0.34197	-1.4982	-1.3204	-1.6987	-2.0168	-0.76082	-2.5385	-1.5927	-1.0905	-1.5026	-1.5067	-1.5396	-2.2689	-1.5488	-1.2514	-1.0258	-1.2063	-1.4885	-0.93724	-1.2504	-0.85799	-2.382	-1.2343	-2.4459	-1.8442
-2.245	-2.5201	-1.2868	-2.445	-2.6863	-2.2069	-2.8002	-2.874	-1.7986	-2.2486	-1.8636	-2.0744	-3.6684	-3.2906	-0.69753	-2.3999	-3.1748	-2.0348	-2.8903	-3.1283	-3.1324	-2.3755	-2.2821	-3.27	-2.4585	-2.8848	-2.5211	-2.8613	-2.7349	-2.5271	-2.2049	-1.6637	-2.1997	-2.6072	-1.8129	-3.0229	-2.6115	-2.8124	-2.6389	-3.2858	-3.2654	-3.0982	-1.1157	-3.0976	-3.1972	-2.4691	-2.0312	-1.6109	-2.4694	-2.3854
-21.67	-21.938	-23.268	-22.031	-21.938	-22.357	-21.6	-22.07	-22.797	-22.446	-21.648	-23.175	-21.927	-21.111	-22.331	-21.448	-21.845	-21.101	-22.44	-22.121	-22.048	-22.147	-22.813	-22.486	-22.99	-23.04	-21.119	-22.192	-21.88	-22.854	-22.359	-21.949	-22.701	-22.41	-22.377	-22.001	-22.517	-22.604	-21.95	-23.377	-22.387	-21.815	-21.764	-21.355	-22.097	-22.168	-22.83	-22.909	-22.218	-23.175
-9.9104	-8.9167	-8.5951	-9.2356	-8.9057	-9.667	-8.6721	-9.5006	-8.6291	-8.344	-8.3785	-8.5265	-8.6473	-8.337	-8.652	-7.7497	-9.2858	-9.362	-8.8298	-10.058	-9.7987	-9.6834	-8.8544	-8.7531	-9.3875	-7.9873	-8.8178	-10.223	-9.5201	-9.3592	-8.9778	-9.457	-8.8006	-9.8437	-8.8795	-8.4731	-9.3289	-10.033	-8.6491	-9.8226	-10.171	-8.9351	-9.1426	-7.9273	-9.5532	-7.6501	-9.0581	-8.1408	-8.9508	-10.021
-12.085	-12.816	-13.787	-13.333	-13.522	-12.132	-11.895	-14.581	-12.411	-12.953	-13.454	-12.265	-11.837	-12.425	-12.908	-12.542	-11.937	-12.244	-10.763	-12.567	-13.205	-12.77	-14.326	-12.806	-13.237	-11.764	-13.346	-13.003	-13.473	-13.415	-13.165	-12.652	-11.635	-13.089	-12.037	-12.891	-11.892	-12.784	-12.356	-13.156	-12.855	-13.29	-13.067	-12.79	-12.641	-13.553	-12.003	-12.814	-13.28	-14.364
-7.055	-6.6811	-7.4985	-8.3914	-6.5906	-7.7015	-6.1736	-7.2291	-7.4037	-7.3227	-7.5417	-8.9223	-7.9028	-6.7633	-7.1054	-6.8996	-6.722	-8.0154	-7.1533	-8.089	-7.6222	-8.03	-8.1406	-6.9553	-7.2146	-7.6211	-7.7518	-7.7789	-6.7404	-6.4496	-6.992	-7.6463	-8.2251	-5.8233	-8.9852	-6.8111	-8.0487	-7.0129	-8.1613	-6.9108	-7.3005	-8.1213	-6.7538	-7.8326	-7.3442	-6.1323	-8.5744	-7.2363	-8.0434	-7.751
4.6047	4.5406	3.8344	3.513	5.1601	4.9509	3.3493	4.661	4.7649	4.5419	4.656	3.6456	4.8553	4.1871	4.7351	4.2771	4.308	5.1525	4.7991	4.5015	3.9574	3.8823	4.8669	4.3655	4.4437	5.3726	5.6382	4.9809	3.8424	5.1622	4.3739	4.6327	4.5989	3.3318	4.1054	4.2127	4.6369	4.1565	4.1448	4.2816	3.8	2.9344	5.5008	4.1719	5.5674	4.5671	4.1675	3.6498	4.1165	4.096
8.1985	9.8399	8.7801	8.3153	8.6937	8.6318	7.9254	6.8024	7.4346	7.4353	7.6544	7.4482	7.8552	7.3031	7.9994	7.0315	7.1245	7.8858	8.0071	8.3063	7.3863	6.3177	6.9374	6.7959	7.8143	7.6564	7.2629	7.8073	8.3042	8.6558	8.0216	8.5906	8.5442	7.5051	8.678	8.919	7.8861	6.3597	8.3658	7.4367	8.3193	7.8192	8.2875	7.3192	7.7037	8.2792	7.3138	7.4262	8.2413	8.5544
6.1681	6.5067	7.481	8.2394	7.0248	7.4252	7.0414	7.0146	7.954	6.6431	6.6063	7.9938	7.1334	6.9751	6.5919	6.8434	5.7498	6.8275	6.122	7.2615	6.5182	6.0202	5.5782	7.6537	7.4603	7.2949	6.9255	6.0206	7.6308	6.9788	7.0659	6.6896	7.1431	6.745	6.5855	6.3099	7.9985	6.4851	5.8426	7.9673	7.3233	6.1836	6.5294	6.3515	6.6553	8.0804	7.4266	7.4097	7.4519	6.6843
-4.2724	-2.3278	-1.9291	-2.0862	-2.8687	-2.8001	-2.3182	-2.4436	-2.7612	-2.4225	-2.9799	-2.13	-2.2057	-3.3055	-2.2963	-2.2666	-1.7932	-1.8466	-3.0149	-1.8336	-2.3593	-2.7097	-2.0748	-2.5932	-2.4449	-2.8108	-2.0105	-2.8573	-2.9004	-2.9625	-3.0412	-2.5864	-2.4011	-3.6413	-1.8724	-2.2397	-4.1541	-2.5083	-2.8496	-3.2602	-2.3476	-1.9564	-3.6577	-1.7386	-2.4601	-2.6163	-2.4094	-2.8189	-2.8377	-2.8476
-4.6758	-4.6463	-5.5365	-5.7418	-5.3967	-4.8578	-6.1469	-4.777	-4.0905	-5.5212	-4.1352	-4.7812	-5.18	-5.3194	-3.8335	-5.7355	-4.0219	-4.8813	-3.779	-5.2449	-3.7935	-4.9609	-5.3632	-5.4151	-5.1888	-3.2188	-4.464	-5.1449	-5.4438	-4.9456	-4.2403	-4.6467	-4.7902	-5.4054	-5.0402	-4.378	-5.1132	-4.758	-5.6812	-5.2598	-3.9618	-4.9514	-3.5592	-3.9871	-3.7704	-5.0457	-5.4748	-5.1131	-3.9477	-4.2497
-12.599	-11.954	-13.983	-13.447	-13.839	-12.941	-13.656	-12.475	-14.143	-14.388	-13.734	-12.996	-13.588	-13.137	-12.184	-13.096	-12.084	-13.097	-14.033	-15.007	-13.271	-13.613	-14.031	-13.967	-12.608	-13.737	-12.898	-12.407	-13.852	-13.32	-13.675	-14.278	-13.576	-12.907	-11.578	-13.989	-13.017	-14.257	-12.011	-13.632	-14.042	-14.16	-13.401	-13.621	-14.595	-12.988	-13.743	-12.845	-13.151	-13.404
-11.278	-11.185	-11.556	-11.298	-10.928	-11.781	-11.319	-11.163	-11.008	-11.673	-11.337	-11.914	-10.559	-12.188	-13.081	-11.96	-12.398	-11.796	-11.648	-11.825	-11.713	-10.936	-11.21	-12.303	-12.497	-10.781	-11.578	-12.227	-12.231	-11.508	-13.09	-12.005	-11.429	-11.593	-10.6	-11.279	-11.352	-10.725	-12.031	-11.068	-10.679	-11.038	-11.438	-11.343	-11.969	-12.642	-12.2	-11.325	-11.429	-12.391
-5.9039	-4.6909	-5.8494	-6.9072	-4.7218	-5.7746	-4.7544	-5.7813	-5.7575	-4.6921	-6.1359	-6.8764	-4.8521	-5.8226	-5.4754	-5.9772	-5.5952	-5.2268	-5.8575	-5.1323	-5.4662	-5.5774	-6.3007	-5.2851	-6.1962	-6.5106	-5.5167	-5.0833	-4.3565	-5.296	-4.6199	-6.0364	-7.3054	-6.7313	-6.2455	-5.9824	-5.0132	-5.8878	-4.4408	-6.0192	-5.7489	-4.4968	-6.3659	-5.3645	-6.2395	-6.196	-5.194	-5.2168	-5.3578	-5.0286
-10.266	-11.211	-10.866	-10.099	-10.14	-9.7274	-10.824	-10.24	-10.336	-10.881	-10.252	-10.048	-9.7007	-9.5364	-11.122	-9.1719	-9.6368	-10.015	-11.113	-9.9574	-9.6308	-9.0843	-9.7898	-9.5508	-10.256	-10.142	-10.437	-10.51	-10.296	-11.212	-9.0724	-9.7228	-10.44	-10.587	-10.275	-10.422	-10.157	-10.875	-9.7163	-10.624	-11.091	-10.865	-10.637	-9.4472	-8.8951	-11.788	-10.215	-10.335	-9.5744	-9.9514
-11.209	-11.296	-11.076	-11.73	-11.462	-11.064	-11.157	-10.391	-10.748	-10.037	-11.373	-11.652	-10.748	-11.409	-10.439	-11.294	-11.037	-11.742	-10.706	-11.281	-10.817	-10.985	-10.59	-10.248	-11.934	-10.384	-9.73	-10.356	-11.879	-11.205	-10.67	-10.531	-11.008	-10.485	-11.356	-11.286	-10.408	-10.868	-11.21	-10.435	-10.863	-10.495	-9.1142	-11.153	-10.407	-10.291	-11.508	-10.199	-11.358	-10.941
-5.1035	-2.7565	-3.4277	-2.9261	-3.4485	-2.7367	-3.1077	-3.7643	-3.4586	-2.1332	-3.1364	-4.2085	-3.8275	-3.6215	-3.5314	-3.7882	-3.6844	-4.1043	-4.0244	-3.9054	-3.5746	-3.4005	-3.2751	-3.9335	-4.0855	-4.3405	-4.5521	-2.8084	-3.0957	-3.4893	-3.6135	-3.7289	-4.0829	-3.2309	-3.5774	-3.9066	-4.4818	-4.4963	-3.5773	-3.469	-4.0929	-3.5978	-3.8353	-3.7041	-3.3274	-4.0721	-3.1786	-3.95	-3.9017	-4.1808
-2.7862	-3.2067	-1.9193	-2.2775	-3.0606	-2.7235	-3.3861	-2.6838	-2.3515	-2.2418	-3.5047	-2.8649	-2.4691	-1.4134	-3.0092	-2.0269	-1.4373	-1.886	-2.2233	-2.5508	-2.6381	-2.1464	-1.8451	-2.328	-3.204	-2.9306	-1.9732	-2.145	-2.3381	-1.5439	-3.2181	-3.4799	-1.868	-2.9894	-2.4429	-1.7802	-2.4186	-2.356	-3.3201	-3.2108	-1.5638	-1.8279	-2.7539	-1.3186	-3.496	-1.0651	-3.2073	-1.5691	-3.2116	-1.8841
-2.9344	-4.8804	-3.676	-3.5644	-4.273	-3.5623	-5.2166	-4.5774	-4.1292	-3.4711	-3.3435	-5.4079	-3.6354	-4.8137	-4.1144	-3.7968	-3.5039	-3.8292	-3.5446	-2.7464	-4.421	-4.1059	-4.1925	-3.4093	-4.0259	-3.093	-3.7985	-3.8772	-5.448	-3.9077	-3.6902	-3.4399	-3.3162	-5.359	-4.0924	-2.3428	-3.6326	-3.8496	-3.6064	-4.9899	-5.0312	-3.4439	-4.0666	-2.8827	-4.0005	-4.5851	-4.5488	-4.0747	-4.1908	-3.566
1.1044	0.56404	2.6282	1.4048	0.99166	1.1032	1.3866	1.3184	1.2539	1.3512	2.0066	0.8901	1.5046	1.1869	0.65508	1.2888	1.0066	2.6816	1.2601	1.7896	0.41628	1.646	0.94266	0.71345	1.3262	1.8711	1.041	1.9668	0.60959	1.3332	2.0179	1.6075	3.1846	0.88801	1.7286	3.3044	1.7379	1.9616	1.7356	1.7467	1.4527	2.2844	1.2066	2.0617	2.1279	1.7076	2.2046	1.3474	1.2028	1.5857
-1.8749	-1.6771	-0.47956	-2.1674	-1.7878	-1.827	-1.5539	-2.0502	-2.6158	-1.5803	-0.57132	-1.747	-0.19672	-1.7229	-1.3954	-2.0001	-2.069	-1.5072	-1.3701	-1.2985	-2.0286	-1.1933	-1.9926	-1.3392	-1.5967	-1.2166	-2.0248	-0.16885	-0.28309	-0.43647	-1.5992	-1.4631	-1.8462	-1.2248	-1.8522	-1.6157	-1.1755	-1.0143	-1.9416	-1.8535	-2.3586	-1.2626	0.024511	-1.086	-0.84656	-0.99745	-2.4836	-2.2488	-0.93967	-1.2841
-5.5063	-6.3724	-5.3013	-6.8951	-5.2087	-4.9147	-4.5989	-6.6495	-5.5036	-4.8393	-5.7215	-5.0479	-5.216	-5.4484	-6.0389	-4.6135	-5.7215	-5.9445	-5.3064	-5.5767	-6.517	-5.7214	-4.4446	-6.569	-5.4774	-6.1011	-6.276	-4.6122	-5.5298	-4.7875	-6.5706	-5.0536	-6.8467	-6.3156	-5.2102	-5.9057	-4.6661	-6.2398	-6.1885	-6.0451	-6.2612	-5.6615	-5.2629	-6.6242	-6.0905	-5.7327	-5.1137	-6.8162	-4.6286	-4.9834
0.11811	0.090665	0.3643	0.51355	-0.11209	0.72716	-0.70253	0.79789	0.58582	0.60957	-0.10616	-0.2404	0.23582	-0.21831	-0.23273	0.57435	-0.10684	0.45867	0.78762	0.15938	0.51928	0.78327	-0.83316	0.82086	0.39749	0.53195	0.65703	0.11051	-0.97925	0.31726	-0.072845	0.35192	0.9239	0.76889	0.48464	0.48206	1.3368	0.35049	-0.58456	0.56594	0.69729	0.012687	1.3456	0.15415	-0.33955	1.2549	0.71131	-0.48916	1.3873	-0.14713
-2.018	-1.7548	-1.8754	-1.1125	-0.84251	-0.79427	-1.814	-1.776	-1.9843	-1.1755	-1.1577	-1.6918	-0.91723	-1.7754	-1.5995	-1.4193	-2.0948	-1.8686	-2.3675	-1.5525	-0.97003	-1.8741	-0.72985	-2.0619	-0.75924	-2.1092	-1.9458	-1.4964	-1.6183	-1.665	-1.6041	-1.8401	-2.2852	-2.2308	-0.80128	-0.92343	-2.0549	-0.70661	-2.5101	-0.92385	-0.84525	-1.6915	-1.6852	-0.79944	-0.58084	-1.8189	-0.73742	-1.6443	-1.0113	-1.884
-0.44129	-1.128	-1.1148	-0.19358	-1.8928	-1.5644	-1.3869	-0.89146	0.13988	-1.9206	0.055683	-0.36161	0.61661	-1.5201	-1.2788	-0.15997	-0.69746	-1.5243	-1.4956	-1.0267	-1.4049	-1.553	-0.84088	-1.8992	-1.389	-0.81284	-0.0037146	0.2968	-1.8648	-0.33307	-0.7509	-0.88356	-0.99114	-1.2515	-0.89075	-2.1298	-1.0616	-1.5384	-2.2758	-1.3279	-1.3368	-1.1489	-0.63373	-0.59305	-1.7002	-1.7599	-0.83584	-1.3758	-2.3344	-1.0512
-2.1202	-2.8913	-3.0376	-3.1062	-2.8549	-3.6656	-2.4943	-3.4897	-2.0322	-3.0725	-3.3768	-3.5853	-3.2652	-2.2541	-3.605	-2.6034	-3.182	-1.7514	-3.8942	-3.3914	-2.5748	-3.8272	-3.6525	-3.4282	-2.6852	-3.8229	-3.7465	-2.67	-3.616	-4.2008	-4.0052	-3.1618	-3.1349	-3.2187	-3.8783	-3.4459	-3.7636	-4.135	-3.4078	-3.5689	-4.0907	-3.001	-4.4346	-3.9839	-3.4781	-3.7699	-3.2573	-2.7179	-3.5468	-3.9068
-1.6695	-1.7913	-0.23685	-1.5472	-1.6828	-2.1574	-2.4856	-1.784	-1.3497	-2.3014	-3.3763	-1.5862	-2.0184	-1.8812	-1.6931	-2.9668	-1.1719	-2.4372	-1.1701	-1.9274	-1.9575	-1.3774	-2.7628	-1.6905	-0.79854	-1.4781	-3.033	-2.9075	-1.8452	-2.2808	-1.6786	-1.3779	-1.3675	-1.2749	-2.5444	-2.8131	-0.11561	-1.813	-1.0236	-1.1656	-2.0775	-2.6758	-2.0208	-1.2502	-2.5937	-1.0311	-1.8694	-1.8552	-2.2739	-2.0847
-3.052	-2.8841	-2.9622	-2.7484	-2.5763	-1.4838	-2.547	-2.6071	-2.8263	-2.895	-2.858	-1.8334	-3.687	-2.5445	-2.9126	-3.2648	-3.2615	-2.9469	-2.0869	-2.3245	-0.68866	-3.6277	-3.4461	-2.5009	-2.9039	-2.1766	-2.8019	-2.7153	-4.0374	-2.3385	-2.8449	-2.4429	-2.053	-2.1707	-2.8505	-3.6178	-1.7535	-0.94142	-1.8787	-3.0338	-2.1155	-3.4371	-4.2835	-2.1553	-2.2914	-2.9522	-2.3831	-2.8822	-2.2245	-3.6607
-21.038	-21.231	-20.28	-20.189	-20.5	-20.233	-19.875	-18.814	-20.817	-21.351	-20.906	-19.958	-20.76	-20.643	-19.947	-19.821	-20.951	-21.587	-19.314	-21.103	-20.383	-19.771	-20.583	-20.514	-21.215	-20.46	-20.727	-20.387	-20.792	-20.463	-20.668	-19.824	-20.642	-21.064	-20.284	-21.405	-20.821	-20.88	-20.157	-20.793	-19.369	-21.441	-21.355	-21.352	-21.703	-19.978	-21.037	-20.643	-21.505	-21.284
-3.3322	-3.495	-3.2281	-3.6784	-4.2496	-2.9226	-3.7999	-2.6133	-2.8835	-3.3499	-2.9559	-3.8531	-2.5591	-3.1809	-3.0714	-2.4471	-3.3046	-3.2724	-3.6416	-3.5186	-2.2816	-3.24	-4.145	-3.1978	-2.3791	-2.816	-3.0122	-2.9719	-2.6198	-2.6961	-3.2205	-2.5442	-3.4933	-2.6089	-3.3972	-2.5695	-3.4133	-4.7285	-3.8149	-3.3535	-2.3018	-3.6472	-3.3511	-3.7335	-2.3409	-4.2222	-3.6526	-2.4818	-2.7011	-3.4339
-1.5686	-1.5534	-1.0235	-1.821	-2.0738	-1.9344	-0.51263	-1.1134	-1.1827	-2.0061	-1.0537	-2.7535	-1.8852	-2.6512	-1.6967	-0.546	-0.91668	-1.8069	-1.9947	-0.074462	-1.2381	-1.5959	-0.80253	-1.1127	-1.7467	-0.69349	-0.94659	-1.7556	-1.2612	-0.62073	-0.057497	-0.85442	-0.72282	-2.2907	-0.86288	-0.97663	-1.4192	-2.2474	-2.5831	-0.41687	-1.7087	-1.1102	-1.004	-1.5832	-1.2418	-0.80251	-1.6237	-1.0043	-1.4896	-1.7955
-0.29205	0.0057264	-1.3448	-1.0922	-0.26796	-1.7171	-0.20738	-1.0774	-1.8676	-0.92002	-1.4381	-2.7833	-0.81907	-1.2898	-0.82045	-1.2453	-1.5492	-1.5317	-0.67406	-0.77561	-0.6616	-0.772	-1.3157	-1.1469	-1.8614	-0.96228	-1.6919	-0.7201	-1.6952	-2.1843	-0.67916	-0.74552	-1.5589	-0.34231	-2.1611	-1.6816	-1.9629	-2.0239	-1.8272	-1.9605	-2.0388	-2.4213	-0.89853	-1.0573	-1.6634	-1.3886	-1.2339	-1.6553	-1.4365	-0.75571
-1.5985	-1.4588	-1.4296	-1.5264	-1.4212	-2.028	-1.2411	-1.4478	-1.2312	-1.3599	-0.8442	-1.534	-1.8794	-0.75359	-0.80468	-0.95117	-1.7892	-0.29238	-2.394	-1.9018	-0.72341	-1.4816	-1.8273	-1.9322	-1.9796	-1.9065	0.031295	-0.73826	-0.9912	-1.8295	-0.83049	-0.94616	-1.261	-0.93297	-0.20477	-2.463	-2.541	-1.4698	-1.3161	-1.0375	-1.338	-1.7937	-1.4482	-1.9944	-0.86554	-2.631	-0.79439	-2.7076	-1.2707	-1.216
-1.408	-0.42852	-1.5351	-1.105	-0.59344	-1.4362	-0.9671	-2.5989	-1.0837	-1.5144	-0.39665	-1.1063	-0.41258	-1.2947	-0.45554	-1.8729	-1.007	-1.3829	-1.614	-0.57153	-1.0243	-1.9113	-0.89795	-1.0145	-2.814	-2.0832	-0.58411	-0.036822	-0.52867	-0.45187	-0.6078	-2.2396	-1.1525	-0.63974	-1.3528	-1.6178	-1.2009	-0.47941	-1.4689	-1.4657	-1.1903	-1.8778	-1.9337	-1.5071	-1.2307	-1.3396	-1.1266	-1.765	-1.4961	-1.7749
2.2906	2.2817	3.1887	2.8468	1.757	2.0584	3.4851	3.8486	2.9035	2.4936	1.4622	2.2807	2.2385	2.8684	3.1561	3.4249	2.2552	3.1898	2.242	1.5763	2.317	2.108	2.362	3.2924	2.4718	2.6596	1.8636	4.1533	3.3128	2.7132	2.17	3.2838	2.0589	3.2079	2.3884	1.8728	1.6117	2.1524	2.8328	2.5561	2.5708	3.0111	2.8861	2.6811	2.3617	3.0912	3.5872	3.1719	2.5759	2.9184
-12.63	-12.436	-13.833	-13.349	-13.432	-13.995	-12.232	-12.943	-13.704	-13.086	-13.848	-13.213	-13.008	-13.809	-13.786	-12.126	-13.136	-13.744	-13.265	-13.782	-12.877	-13.448	-13.124	-12.264	-13.176	-13.85	-13.455	-14.079	-13.1	-13.588	-13.727	-12.835	-13.359	-13.181	-13.192	-12.646	-14.31	-13.498	-12.399	-13.544	-12.247	-12.856	-13.014	-13.893	-13.286	-14.221	-12.837	-12.432	-13.573	-11.728
-12.356	-12.841	-11.686	-12.981	-12.723	-13.295	-12.883	-12.053	-12.148	-12.251	-12.276	-13.664	-12.1	-12.559	-11.638	-12.11	-12.97	-11.828	-12.695	-12.931	-12.177	-12.623	-12.843	-12.228	-12.63	-13.065	-12.372	-11.943	-13.329	-13.231	-13.514	-13.782	-12.799	-12.286	-12.732	-14.281	-13.207	-13.571	-12.81	-12.677	-12.461	-12.907	-12.071	-12.73	-12.921	-12.758	-12.893	-13.575	-12.903	-12.869
-3.8864	-3.3435	-2.9559	-4.5582	-2.8685	-3.4401	-3.1893	-3.8182	-4.3088	-3.3657	-3.6173	-3.9901	-2.7755	-4.4418	-3.7578	-4.0103	-3.6892	-4.8002	-4.458	-3.7923	-2.535	-4.5078	-4.0776	-3.3839	-3.9362	-3.6479	-3.5078	-3.7886	-3.9834	-3.4926	-3.874	-1.8049	-3.6981	-3.5017	-4.3066	-3.5314	-4.3991	-3.2356	-4.8524	-3.7212	-3.0888	-3.2586	-3.4125	-4.4313	-3.7333	-3.5096	-4.2706	-3.3959	-3.612	-3.361
1.5681	0.41141	3.2558	0.833	1.6585	0.78447	2.3378	1.437	2.187	0.48433	1.7858	3.0754	2.9458	0.9368	1.2941	1.7499	2.7376	1.6864	1.8385	0.87631	1.9624	1.691	1.9317	2.5313	1.6112	2.3971	2.0257	1.4722	2.1587	2.9801	3.0281	2.1124	1.7272	3.065	-0.25778	1.4618	2.4911	1.6502	2.2907	1.1733	1.8329	2.3804	1.2513	1.6535	1.4598	2.3711	1.8335	1.188	1.1594	1.8853
3.0163	2.9941	3.0262	2.023	2.4878	2.7999	2.992	2.8314	2.1361	2.3061	3.9946	2.5553	2.934	3.2589	2.145	1.5409	2.6683	2.8364	2.5108	2.6364	3.3386	2.7054	1.7318	3.0723	3.1006	3.2226	2.787	3.6103	3.8613	1.625	2.3501	2.007	1.7226	3.019	2.0502	1.8501	2.3632	1.6831	2.5037	3.1022	2.567	2.9334	3.7068	2.5682	3.5717	2.783	4.2464	2.3079	2.6477	3.153
-7.2963	-7.4847	-7.1843	-7.4911	-8.0898	-6.7748	-7.4765	-6.5946	-7.5516	-7.7118	-7.0246	-6.6342	-7.859	-7.1579	-8.5467	-7.2394	-7.4819	-7.2191	-8.2589	-7.5357	-7.5488	-6.9906	-8.1433	-7.5316	-8.5234	-7.0175	-7.359	-8.0977	-7.4967	-6.9437	-7.2511	-8.6764	-7.0536	-7.4813	-8.3271	-7.2559	-7.8248	-8.8217	-7.5724	-7.6638	-7.9634	-6.9677	-8.2654	-7.5182	-8.1316	-6.8236	-8.3689	-7.6159	-7.2684	-6.8797
-11.653	-11.866	-11.051	-10.937	-12.503	-11.991	-12.05	-10.8	-11.033	-10.844	-11.192	-12.832	-11.871	-11.621	-11.036	-12.113	-11.105	-11.968	-12.171	-10.554	-10.328	-11.134	-12.271	-10.579	-11.548	-11.917	-11.2	-11.117	-10.345	-12.326	-11.301	-11.282	-10.83	-11.69	-11.822	-11.19	-10.546	-11.57	-11.228	-10.363	-11.784	-11.918	-10.699	-10.978	-11.488	-11.542	-11.684	-11.022	-11.706	-12.363
9.0171	9.1594	8.2366	8.2246	9.3414	8.52	7.8518	7.8329	9.8141	8.3983	8.2396	8.6744	8.9209	7.6406	9.663	8.8787	9.5089	8.4996	8.2884	7.132	7.2017	8.1497	7.8175	7.7955	8.9946	8.4853	7.7621	8.8211	8.1699	9.1036	9.0926	6.8535	8.771	8.6427	8.3784	9.4464	7.6169	8.8464	8.4839	9.5148	8.1783	8.8678	8.3247	7.9981	7.8959	9.3432	7.7012	9.4294	8.9993	8.7185
6.6312	7.4506	8.5494	8.2391	7.7812	7.6885	9.1148	8.8045	6.6411	8.6862	7.9189	8.5496	7.4589	7.9047	7.5069	7.6976	8.5351	7.3948	9.121	8.0296	8.1573	7.769	7.915	9.0975	8.2448	9.5498	7.7955	7.8819	8.7574	7.9969	9.1219	7.8695	8.8734	6.2059	7.7948	7.3614	8.5716	7.9007	8.865	7.5096	7.5985	8.1583	6.3899	9.2467	8.5387	8.1946	8.3227	6.2304	8.0028	7.7619
0.25226	-0.99972	0.23406	-0.50744	0.27662	0.24701	-0.18731	-0.45611	0.30326	-2.0176	-0.91199	0.30719	0.67827	1.5716	0.2831	-0.065163	-0.59488	0.78993	-0.57913	0.34352	-0.60829	-0.23929	-0.17104	-0.35501	-0.072704	0.80624	-0.32526	0.11236	-0.97963	-0.9006	0.11326	0.74845	-0.44225	-0.1109	0.38633	-1.0532	-0.33275	0.16567	-0.72069	-0.4524	-0.31257	0.39934	-0.58909	-0.8881	-0.2407	0.54109	-0.31527	-0.56192	-0.62926	-0.26285
-4.1493	-3.1213	-4.1814	-3.9952	-2.0656	-4.1649	-3.1846	-4.4823	-4.5322	-4.0635	-3.0908	-4.3255	-2.729	-4.5213	-3.8115	-4.3486	-4.0907	-2.9717	-3.1334	-3.5867	-3.0464	-3.2191	-4.6469	-5.0034	-3.2026	-4.428	-4.2228	-4.2363	-3.8256	-3.0478	-3.4198	-3.4251	-3.1095	-3.7019	-4.2076	-4.4439	-4.4094	-4.5014	-3.4544	-4.2804	-3.7153	-4.0134	-4.8813	-3.6132	-2.2958	-3.0957	-2.6608	-4.4469	-2.4376	-3.7428
-6.9208	-7.1165	-7.8469	-7.4198	-6.6198	-8.503	-6.7999	-7.305	-8.0334	-8.499	-8.7616	-6.9818	-8.1611	-8.2839	-7.3831	-7.8021	-6.9457	-7.6995	-7.4753	-7.7573	-7.5758	-7.704	-7.2187	-7.7764	-7.6435	-7.6712	-6.6345	-7.8485	-7.1749	-8.4599	-8.8163	-8.2791	-7.2112	-7.8117	-7.0674	-7.2117	-8.0246	-7.1627	-7.2142	-6.8344	-6.7246	-8.895	-8.0114	-7.4959	-7.968	-7.4663	-7.3122	-7.1956	-8.0755	-7.5906
-1.1921	-1.2928	-1.3148	-1.6698	-2.0168	-1.9897	-2.0527	-0.6653	-1.7162	-1.296	-1.2776	-1.5362	-1.6227	-0.96602	-1.1391	-1.4617	-1.1808	0.72894	-2.0024	-1.9352	-1.4157	-1.6802	-1.0008	-0.46489	-1.554	-1.9157	-1.4861	-2.3232	-1.3817	-1.631	-1.5343	0.052095	-0.44176	-1.7015	-1.4164	-1.9621	-1.141	-2.2346	-1.939	-1.764	-0.18395	-2.3807	-1.4551	-1.4222	-0.65884	-0.97219	-0.97936	-1.4073	-0.72099	-1.8314
8.927	10.339	10.152	9.4467	10.81	10.364	10.16	10.16	8.9619	10.481	10.431	9.3789	11.298	10.643	10.815	10.236	10.03	10.877	9.354	10.735	9.9539	8.876	10.367	9.9464	10.307	9.2158	8.9498	9.5887	10.384	10.159	9.6014	9.8057	9.8325	9.1382	10.282	9.2691	10.717	10.92	10.204	9.91	9.4368	8.8495	9.0869	10.098	8.5163	8.8658	10.878	10.391	8.7893	9.1368
-2.8226	-2.859	-3.4837	-1.8291	-1.7536	-2.2657	-3.4941	-3.3039	-2.3892	-2.838	-2.6646	-2.7169	-3.0428	-2.1293	-3.1502	-2.6267	-3.2513	-1.3117	-3.286	-2.0636	-3.2311	-1.994	-2.9816	-2.8759	-2.8005	-1.5441	-1.4006	-2.7533	-2.5157	-3.4664	-2.2636	-3.242	-3.2608	-2.2863	-2.4897	-2.9413	-3.0687	-3.2667	-1.895	-2.1753	-2.8089	-2.4625	-3.1323	-1.5286	-2.9713	-3.505	-2.9116	-1.8785	-3.0395	-2.4587
-0.0519	-0.31215	0.55804	-0.73102	-0.51648	-0.057856	0.5954	-0.62632	0.12897	-1.2033	0.47354	-0.36776	0.44241	-0.075026	-0.91096	0.20202	-0.84629	0.0057353	-0.16404	0.47992	-0.55466	-0.47285	-0.67846	-0.7337	-0.60423	-0.71619	-0.44389	-0.76382	-0.7881	-0.31543	0.04025	-0.18637	0.78329	0.091039	0.25549	-1.4279	-0.31178	-0.178	-1.1478	0.63015	-0.78726	0.10251	-0.40133	0.86967	-0.1647	-0.33662	0.32926	1.1484	-0.82852	-1.3903
9.1267	7.901	9.0917	9.1926	7.22	7.573	7.5457	7.4694	8.3317	7.4995	8.1276	8.4372	7.7173	8.135	8.7365	8.2667	9.0688	9.5606	8.4974	8.5879	7.9538	7.6591	8.9248	8.5977	9.4678	8.5083	9.0956	8.5144	8.2838	8.6287	9.2673	7.5539	8.1771	8.287	8.7478	7.7638	7.5632	8.5381	9.6258	8.3278	8.4645	9.1589	9.0254	7.2433	8.4974	8.1744	8.1463	8.7302	8.0337	7.7449
-15.4	-15.388	-14.948	-14.581	-16.496	-14.498	-14.716	-15.566	-14.133	-15.437	-15.37	-14.309	-14.633	-14.441	-14.792	-13.826	-14.028	-15.293	-14.307	-15.133	-14.861	-13.792	-14.675	-14.72	-15.019	-15.867	-15.297	-14.75	-14.278	-13.689	-15.025	-14.26	-14.386	-13.806	-13.79	-15.105	-13.528	-14.579	-14.449	-14.824	-14.589	-15.398	-14.738	-14.86	-15.038	-15.219	-14.328	-14.876	-14.978	-13.682
2.4444	2.9613	3.3064	3.1645	2.4281	2.6951	3.4885	2.1367	3.0328	2.7844	2.1217	1.9752	2.7435	2.7628	3.0239	3.3647	2.8893	2.6278	3.2723	2.5976	2.3197	1.8289	2.1955	4.0031	3.1142	3.341	3.0397	1.8883	2.5607	1.5743	2.8598	1.2317	2.6256	2.3238	3.7727	2.7637	2.643	3.2216	2.2828	3.0578	2.6757	2.5616	2.6868	3.4431	2.5328	2.8556	3.7976	3.3318	2.8138	1.3971
-1.7792	-3.3294	-2.3442	-2.7189	-3.2133	-3.605	-2.3661	-2.5484	-2.0723	-1.7684	-2.0666	-2.3348	-2.4554	-2.1809	-2.8744	-2.866	-2.505	-3.4134	-3.0545	-2.3574	-1.1298	-3.644	-3.2121	-3.3293	-2.0761	-3.7439	-3.051	-1.6607	-2.2833	-2.6536	-1.7401	-2.7138	-3.2422	-1.8132	-2.3181	-2.1829	-2.424	-2.5203	-2.4962	-2.1996	-3.1138	-2.6671	-2.8093	-3.4074	-3.3242	-3.428	-1.7721	-2.5863	-4.1083	-3.2698
-0.71187	-0.33084	0.031786	-0.18097	-0.158	-1.0377	-0.94689	1.4525	0.96314	-0.47579	0.27116	-0.94625	0.77771	0.29385	0.60781	-0.66518	0.77316	-0.028918	-0.53732	-0.28388	0.49404	-0.32088	0.68814	-0.004605	-0.49131	-0.38995	-0.037593	0.49699	0.58522	-0.91874	-0.091518	1.1404	0.507	-0.41943	0.53678	-0.095082	0.37905	-0.11209	-0.27209	-0.2114	0.52958	-0.66016	-1.1524	0.67041	-0.49421	-0.14501	-0.58067	0.74645	-0.87239	0.4043
-10.721	-11.213	-10.036	-11.122	-10.83	-10.435	-9.5119	-10.567	-8.8832	-10.542	-10.345	-10.184	-9.4072	-10.297	-10.84	-9.8167	-9.5973	-10.363	-10.643	-9.7666	-10.266	-10.324	-8.4523	-9.3204	-10.405	-10.363	-11.177	-9.6135	-10.409	-10.134	-9.4243	-11.202	-10.763	-10.338	-10.444	-11.091	-9.0982	-9.8099	-8.8608	-10.029	-10.116	-10.094	-10.178	-10.229	-9.8282	-9.794	-9.0898	-8.9861	-11.063	-11.526
-3.617	-3.5457	-3.7873	-4.1722	-4.1823	-4.0678	-3.8794	-3.538	-4.0485	-4.0854	-3.2724	-3.346	-3.0046	-3.9818	-3.7067	-5.1607	-1.3837	-2.5602	-2.4932	-2.9146	-4.4664	-3.1692	-4.5603	-3.8352	-3.4674	-4.2971	-3.7841	-2.9195	-2.8508	-3.2137	-4.0453	-4.3026	-4.3112	-4.7933	-3.5615	-4.0763	-3.4019	-3.6317	-3.8278	-4.1413	-4.1887	-4.3589	-3.7284	-4.8581	-4.2142	-4.0167	-2.8287	-4.1306	-3.8636	-3.9971
10.349	9.4167	9.6335	9.9586	9.6178	9.846	9.004	10.603	9.6379	9.5295	10.59	10.445	10.443	9.2106	10.154	9.8247	8.6383	10.508	9.4397	9.675	9.542	9.7392	10.261	9.2091	8.6116	9.4761	9.3164	9.2849	9.49	9.6906	9.9683	8.7991	9.8591	10.002	8.8225	8.6633	10.992	10.397	9.2162	9.7171	10.705	9.2682	9.5742	10.039	10.49	9.1221	9.8649	10.108	9.7437	9.8028
0.97263	-0.61331	-1.2016	0.04762	0.95063	-0.59825	-0.50955	0.13749	0.20576	0.75037	-1.1806	-0.29386	0.037712	-1.2083	-0.67557	-0.6712	0.59421	-0.26724	0.11154	-0.63065	0.097617	-0.57742	-0.71747	-0.77693	-0.040119	-0.25822	-0.37169	-0.17399	-0.4819	-0.42426	0.62681	-0.37043	-0.14406	1.5764	-0.57931	0.19026	0.89958	0.65988	-0.95859	-0.22158	0.72522	0.080469	-0.3753	-0.47687	-0.18129	-0.45934	-1.1345	-0.91534	0.23243	0.75474
6.3328	6.5177	6.5764	6.8104	7.6141	6.3169	6.2965	7.4474	6.568	7.3182	7.1565	6.4439	7.9175	8.0846	7.0334	7.3132	6.6013	6.5275	7.6184	6.9671	5.5552	7.0627	6.6634	6.5191	7.3487	6.3899	5.7106	7.2113	6.6399	7.4138	8.3919	6.6735	6.8435	6.2611	6.7332	6.7569	5.7965	6.3489	6.4843	7.4835	7.0296	5.5693	5.9605	6.5945	7.0662	8.0981	7.0445	7.9992	6.4932	7.1073
-13.753	-13.171	-13.243	-12.208	-11.736	-13.015	-12.684	-13.524	-12.965	-11.934	-13.283	-14.105	-12.265	-12.809	-13.088	-13.203	-12.701	-12.91	-14.045	-12.442	-13.405	-12.724	-12.861	-12.738	-13.065	-13.452	-13.758	-12.582	-14.205	-13.121	-12.818	-12.536	-13.589	-13.447	-13.792	-14.263	-13.111	-12.728	-13.23	-13.973	-13.193	-12.797	-13.798	-13.778	-13.399	-12.25	-13.233	-12.238	-13.534	-14.159
-1.7508	-2.6674	-2.2273	-1.8446	-2.154	-2.5302	-3.7603	-2.3174	-3.5	-2.6295	-3.1106	-2.2439	-1.7898	-3.0688	-2.74	-2.2477	-3.8364	-2.7625	-2.041	-2.1983	-2.765	-2.5962	-2.6632	-2.6865	-2.4873	-2.9112	-3.1041	-1.9057	-1.5761	-3.3047	-1.781	-2.2406	-2.5358	-2.5939	-2.5091	-3.0981	-1.941	-2.777	-2.7399	-1.1946	-2.2406	-3.0859	-0.88181	-2.4188	-1.6249	-2.7426	-2.7957	-1.4006	-3.4838	-2.3452
-6.3693	-6.3691	-5.9412	-5.2441	-5.4061	-6.23	-5.7403	-5.6015	-5.3539	-6.3067	-5.2338	-5.8161	-5.1944	-6.2003	-5.2656	-5.2635	-5.6074	-5.5077	-5.4795	-6.4258	-5.5898	-5.9886	-6.464	-5.8082	-6.7103	-5.3829	-5.2876	-6.069	-6.3738	-5.727	-4.0952	-5.319	-5.439	-5.7835	-5.399	-6.7395	-5.2894	-5.2564	-5.71	-5.0015	-7.3786	-5.1822	-6.5365	-5.7255	-4.9434	-5.8371	-5.4457	-6.2106	-5.6326	-6.1889
-21.893	-21.408	-22.208	-22.168	-23.145	-22.708	-22.842	-21.585	-22.757	-22.597	-22.196	-22.298	-21.587	-22.073	-22.648	-21.353	-22.037	-21.844	-22.956	-21.417	-21.477	-21.666	-21.939	-22.455	-22.849	-22.317	-22.625	-21.846	-22.36	-21.583	-23.074	-21.945	-21.04	-22.708	-22.921	-22.439	-21.427	-22.8	-22.522	-22.397	-22.474	-21.576	-22.56	-22.163	-22.356	-22.421	-22.093	-21.982	-22.327	-20.939
-3.0272	-2.0888	-2.2564	-3.5618	-3.7419	-3.6429	-3.4005	-2.776	-3.611	-2.6825	-2.1221	-3.7624	-3.8845	-3.5584	-2.6543	-4.325	-3.2644	-2.9385	-3.8334	-3.282	-3.9633	-3.6532	-3.2021	-3.6328	-3.0713	-2.8248	-3.7157	-2.662	-4.078	-2.8711	-4.0437	-3.0719	-3.1403	-2.5549	-2.6339	-3.2993	-4.1856	-4.0954	-3.0592	-2.2845	-2.4783	-2.6172	-3.8505	-2.2147	-2.734	-2.576	-3.0262	-2.8577	-4.0008	-3.7517
-3.1357	-3.7086	-3.4501	-3.145	-3.2689	-3.1734	-3.7486	-4.2483	-3.4952	-4.1392	-4.4755	-3.1665	-4.5398	-4.6859	-3.3509	-4.5669	-3.6646	-3.5412	-5.4524	-4.7888	-3.5134	-3.2399	-3.89	-4.0291	-4.5914	-3.4325	-3.984	-3.6149	-2.6348	-3.5184	-3.9031	-2.0712	-3.4803	-4.0071	-4.5532	-3.9699	-4.3897	-4.7554	-3.3778	-3.683	-3.8903	-5.1559	-4.669	-3.6175	-3.8653	-3.8626	-5.0145	-3.0641	-4.8588	-4.6493
1.3081	2.601	2.9719	3.2475	2.4338	2.9196	2.9617	3.1873	3.5082	2.7733	2.9927	2.9635	1.6019	3.0204	1.813	3.1171	2.555	2.2583	2.7808	2.3874	2.6045	3.5552	2.4646	1.7986	3.0209	3.628	2.921	3.5244	2.8277	3.1364	2.2076	3.4753	3.1966	3.5499	1.2638	3.1873	2.7744	3.2921	2.959	2.8472	2.1764	2.9365	1.1416	2.4985	3.0693	2.1462	2.7753	2.5716	2.976	3.2331
-6.9031	-4.9929	-6.0579	-5.5544	-6.8884	-5.8749	-4.9815	-6.1856	-5.5902	-5.2316	-4.8728	-5.3355	-4.0124	-6.0008	-5.6562	-4.4066	-5.8897	-4.9255	-5.6898	-5.5691	-5.4231	-5.7787	-5.518	-5.4462	-4.9639	-5.7516	-6.0307	-4.9243	-5.6511	-4.3898	-5.6297	-5.2538	-6.0347	-4.5667	-5.674	-4.395	-5.067	-6.1571	-5.6468	-5.2876	-5.348	-5.7325	-5.6182	-5.415	-4.9944	-5.3013	-6.1398	-5.7646	-5.7226	-5.8697
-5.1133	-4.8534	-4.7788	-5.0193	-4.5053	-5.2796	-5.3209	-5.073	-4.4494	-4.7933	-5.938	-3.7709	-4.8281	-4	-5.736	-5.6439	-4.5451	-4.633	-5.3123	-5.4954	-4.5642	-4.9373	-4.046	-4.4352	-6.3968	-4.6612	-6.175	-4.4092	-6.0844	-4.1787	-4.8396	-4.5718	-5.6457	-5.4723	-3.5267	-4.5411	-5.3189	-4.9725	-4.7425	-3.5942	-4.3147	-5.7475	-4.4591	-4.9992	-5.4735	-5.0504	-4.9222	-5.6064	-5.1223	-4.9388
-22.112	-21.632	-21.81	-22.594	-22.002	-22.156	-22.345	-22.837	-22.015	-22.34	-20.62	-21.992	-22.228	-22.759	-22.152	-21.763	-23.121	-21.787	-23.47	-22.646	-22.695	-21.435	-22.619	-21.647	-22.325	-22.867	-21.866	-21.832	-21.03	-21.38	-22.257	-22.124	-21.969	-20.52	-22.133	-22.074	-22.317	-21.469	-22.974	-22.862	-22.713	-22.62	-21.669	-22.75	-22.858	-21.979	-21.521	-22.701	-21.781	-21.953
-12.028	-12.131	-11.347	-12.492	-13.077	-13.068	-13.85	-13.626	-12.257	-12.858	-13.388	-13.147	-14.198	-12.572	-12.958	-13.468	-13.475	-13.07	-12.171	-13.908	-12.782	-13.667	-12.409	-12.071	-12.912	-13.13	-12.598	-12.199	-12.595	-10.768	-11.991	-13.069	-12.276	-13.276	-12.073	-13.074	-12.331	-12.965	-13.047	-12.625	-12.561	-12.825	-12.945	-13.014	-13.19	-12.036	-13.262	-12.05	-12.612	-12.277
-9.7544	-8.5966	-9.5507	-9.4444	-8.6705	-10.093	-9.8333	-8.7614	-8.9636	-8.8566	-10.023	-9.8424	-9.7456	-9.0941	-9.2225	-10.132	-9.8036	-9.4757	-8.9189	-9.2589	-9.6555	-9.9772	-9.0694	-9.5335	-9.9591	-9.0955	-9.9124	-9.386	-10.195	-9.3584	-10.143	-10.279	-9.6707	-9.575	-10.168	-9.2781	-9.2663	-8.9075	-8.9951	-10.164	-10.821	-10.332	-8.8381	-9.8091	-9.2981	-8.5138	-7.993	-9.8443	-10.967	-9.1492
-3.4566	-3.2265	-5.2889	-3.4357	-4.0804	-3.6282	-3.4308	-4.1495	-3.8738	-4.6751	-3.606	-4.5398	-4.7707	-3.979	-3.7856	-3.1752	-3.5726	-3.9605	-4.4951	-4.892	-4.6384	-2.4808	-3.0232	-4.4712	-3.338	-4.4844	-3.9108	-3.7026	-3.1687	-5.012	-4.2268	-4.3322	-4.9648	-3.7975	-5.1117	-4.4311	-2.5328	-3.9469	-3.5162	-3.4453	-3.1233	-3.7095	-3.9201	-3.2998	-3.8309	-4.4458	-4.0329	-4.6472	-4.9242	-3.4046
9.7287	11.09	8.8855	9.2917	9.9529	9.6871	10.663	9.2082	10.248	9.5328	9.4246	10.004	9.6974	10.037	10.098	10.227	9.5131	9.7646	9.4872	10.854	10.032	9.2119	9.0477	10.498	8.8737	8.8873	9.6849	9.9918	8.8869	9.7251	10.113	9.4533	9.0769	9.1124	9.7967	9.1247	10.515	9.5918	10.758	10.11	10.785	10.011	9.6629	10.005	9.6267	9.9448	9.2932	10.618	10.668	10.745
1.2552	0.01327	-0.18059	0.92606	0.36805	-0.79763	0.076428	0.70327	0.86377	0.14542	0.30588	0.76491	0.068503	1.5585	1.2762	-0.47412	0.28724	1.2178	0.039829	1.1682	1.1248	0.20979	1.415	0.14447	0.076183	-0.36628	-0.11948	0.74755	-0.017316	0.31927	-0.55974	0.91497	0.46195	1.0017	1.3082	0.67828	1.3341	0.28269	0.53428	-0.049951	0.24023	0.60195	1.3661	0.24797	0.37136	-0.5946	0.8354	1.0526	0.64353	-0.38397
3.616	2.0957	3.0759	2.0338	3.5422	2.6877	4.302	3.7321	3.0912	2.7874	2.9754	2.3918	2.2564	2.6493	4.0521	3.4692	2.3198	2.7488	2.504	2.4626	3.1084	2.8539	2.081	4.2029	4.0504	2.6564	2.614	3.1656	3.5493	3.0302	3.9032	3.5646	2.3583	2.6531	2.0963	3.2856	2.7218	2.6614	2.9431	3.2171	2.713	3.9334	3.9638	4.5083	3.9861	3.4083	3.0232	3.2679	3.4606	3.8058
-11.45	-11.406	-11.794	-11.916	-12.702	-11.887	-11.4	-11.938	-12.128	-11.247	-11.908	-11.924	-12.601	-11.692	-12.348	-11.754	-11.868	-12.396	-11.844	-9.9707	-11.715	-13.274	-11.952	-11.916	-11.112	-11.784	-11.613	-12.718	-11.735	-11.395	-12.329	-11.829	-11.679	-11.899	-12.228	-11.676	-10.909	-11.836	-11.11	-11.586	-11.289	-12.065	-12.088	-12.283	-11.47	-10.295	-11.85	-11.692	-10.719	-10.853
-1.9126	-3.003	-3.4318	-1.4226	-1.6781	-2.54	-1.9608	-2.8107	-2.0929	-3.5291	-1.6245	-1.8542	-2.7492	-2.4004	-1.6749	-3.2035	-3.3434	-2.4566	-1.8904	-3.1468	-2.1364	-2.9542	-2.25	-3.346	-2.8544	-3.0938	-2.7742	-2.0327	-2.1834	-1.6834	-2.71	-2.7823	-3.3299	-3.3216	-2.1695	-2.9724	-3.6136	-1.9826	-1.7807	-2.4048	-2.4241	-2.5737	-2.369	-1.9111	-2.9405	-2.1295	-2.0469	-2.8024	-2.1138	-0.41333
9.2564	9.8054	9.6126	9.7639	8.7406	10.49	9.2191	9.3953	9.9339	9.4325	9.6337	9.6914	9.4352	9.6071	8.908	10.783	10.413	9.7014	9.04	10.032	10.091	10.115	9.6969	8.8412	8.2543	9.7036	9.6922	10.124	9.7737	10.16	9.7027	9.6173	10.262	8.4619	9.4375	9.9707	8.8298	10.24	10.223	11.152	10.122	10.475	9.0673	9.0244	9.5994	9.2181	9.6452	9.7277	9.7337	10.016
-12.992	-15.023	-14.852	-14.136	-14.714	-13.93	-14.151	-13.39	-13.25	-13.317	-12.827	-15.437	-13.951	-14.149	-13.938	-14.864	-15.583	-15.224	-13.552	-13.589	-13.593	-14.396	-14.877	-13.796	-14.373	-14.823	-14.227	-13.276	-13.516	-13.933	-13.791	-14.709	-13.731	-14.41	-15.035	-14.275	-13.87	-14.482	-13.541	-13.429	-13.909	-14.291	-14.785	-13.223	-14.53	-13.461	-12.04	-13.962	-13.099	-14.208
-10.436	-11.594	-10.743	-10.966	-11.52	-10.048	-10.98	-11.165	-11.075	-10.786	-10.505	-11.444	-10.024	-11.437	-11.033	-10.472	-10.416	-10.112	-9.6171	-10.806	-11.701	-9.3533	-10.227	-12.128	-10.188	-11.131	-10.631	-11.493	-10.439	-12.093	-11.03	-10.705	-11.3	-11.004	-10.565	-9.3278	-10.483	-10.436	-11.933	-10.865	-11.274	-10.685	-11.271	-9.9301	-10.691	-10.676	-10.595	-10.955	-9.9999	-10.761
-15.697	-14.956	-14.28	-13.061	-13.821	-13.971	-14.143	-12.819	-13.491	-14.857	-14.738	-14.734	-14.323	-14.662	-13.55	-13.724	-13.826	-13.816	-14.455	-15.75	-14.23	-13.736	-14.878	-13.755	-13.904	-14.821	-14.193	-14.247	-13.745	-13.22	-13.113	-13.346	-13.855	-13.489	-13.338	-14.405	-13.572	-14.5	-14.208	-13.563	-14.181	-14.135	-14.257	-14.663	-14.218	-13.788	-14.177	-14.501	-14.866	-13.431
-5.679	-4.5304	-4.5446	-5.3875	-6.0746	-5.9784	-6.1409	-5.3225	-6.0967	-6.5868	-5.7995	-5.6163	-6.1253	-5.7615	-5.3616	-5.8169	-6.6034	-6.2873	-5.6032	-5.8797	-6.5473	-5.5592	-6.6842	-5.5322	-5.4802	-4.8201	-5.6084	-5.8436	-5.7881	-5.6622	-6.3176	-5.8973	-4.4681	-4.7289	-4.8297	-6.0249	-5.9974	-5.8902	-5.0755	-5.4573	-5.2869	-6.2857	-4.8883	-5.6828	-5.4088	-5.0809	-4.5388	-5.9919	-4.9705	-5.8905
-7.9202	-9.907	-8.6919	-9.3674	-8.7457	-9.5266	-8.4942	-9.2596	-8.7189	-10.203	-8.747	-8.4605	-9.5234	-9.087	-7.843	-8.546	-9.6456	-8.8162	-8.9608	-8.7351	-9.2042	-10.377	-9.5531	-9.201	-9.04	-8.215	-8.8338	-9.0893	-10.737	-9.4694	-9.2329	-8.812	-8.7618	-8.8898	-8.0794	-9.2113	-8.8085	-10.008	-8.5662	-9.1527	-8.4956	-9.2231	-9.0682	-8.8242	-9.1053	-9.8608	-8.6842	-8.5103	-8.4951	-9.6835
-13.812	-14.62	-14.743	-15.353	-14.173	-14.26	-14.945	-14.05	-13.352	-13.564	-14.718	-14.444	-14.51	-14.326	-14.756	-13.936	-14.105	-13.687	-15.031	-14.873	-14.107	-14.856	-13.947	-12.908	-12.996	-13.83	-14.352	-12.864	-14.284	-13.381	-14.001	-14.498	-12.839	-13.889	-13.9	-13.23	-13.785	-14.617	-15.102	-14.11	-13.024	-12.76	-12.746	-14.881	-14.396	-14.413	-14.842	-14.687	-14.714	-14.147
-3.0162	-1.1258	-1.8842	-0.55895	-1.273	-2.0258	-2.2173	-2.5069	-0.95068	-2.2334	-1.3371	-1.248	-1.7237	-1.5028	-1.0896	-1.2623	-0.73407	-2.2328	-0.13548	-1.7264	-1.438	-2.5532	-0.91795	-0.93485	-2.1801	-1.1092	-1.1717	-0.78645	-1.6003	-0.61057	-1.9559	-1.2769	-1.4566	-0.47692	-0.96482	-2.1681	-1.4398	-1.9083	-1.721	-0.95245	-1.3038	-2.01	-2.1009	-1.2804	-1.0847	-0.6115	-1.3685	-1.1294	-2.5064	-1.2955
2.9784	2.5519	2.6282	3.308	2.7152	2.0479	4.3112	2.5338	2.263	1.9153	1.7701	3.1201	3.2784	2.2271	3.4019	1.1432	2.5047	3.3073	2.8199	2.3948	2.2491	1.9954	3.083	2.898	1.2618	3.274	1.8251	1.8819	3.2836	3.4802	3.9025	3.1717	2.7132	2.5547	3.1214	1.935	3.3767	3.7586	3.073	4.0312	2.2104	2.2015	2.137	2.4913	2.8654	2.35	3.3812	2.8365	2.0325	2.3745
-13.358	-12.56	-13.289	-13.219	-12.978	-12.914	-13.517	-13.169	-13.1	-13.495	-12.858	-12.496	-12.733	-13.571	-12.176	-12.317	-13.082	-13.016	-13.068	-13.148	-13.349	-13.872	-12.287	-13.041	-13.112	-13.161	-13.228	-13.596	-13.282	-12.702	-13.243	-12.743	-12.492	-13.56	-13.106	-13.138	-13.531	-12.45	-12.573	-13.73	-13.934	-12.861	-13.04	-12.945	-12.346	-12.96	-13.406	-12.566	-11.191	-13.512
-20.613	-19.776	-20.495	-20.735	-18.963	-21.586	-21.166	-21.034	-20.544	-21.37	-20.044	-20.466	-20.479	-21.766	-21.796	-21.616	-20.709	-21.237	-20.984	-20.289	-21.059	-19.762	-21.214	-20.691	-20.928	-21.721	-21.753	-20.571	-20.962	-22.103	-20.424	-20.808	-20.457	-20.693	-20.847	-21.665	-20.282	-21.145	-20.742	-20.666	-19.832	-20.17	-21.016	-21.715	-20.808	-20.84	-20.493	-20.295	-20.052	-21.435
1.9882	1.0071	1.1761	1.3812	2.4594	0.63125	2.1495	2.2131	1.2659	0.96225	2.031	1.4584	1.0698	1.918	1.7853	2.3206	2.0316	1.3356	2.6907	0.81529	0.17386	2.1494	1.2759	1.5904	1.098	1.3707	1.4619	2.2564	1.2692	1.2452	1.9881	1.3022	2.1905	1.7253	1.7547	2.7429	2.2274	1.064	2.2372	2.0826	2.4086	1.6629	0.63477	0.87783	2.2298	1.8426	1.0434	2.2449	1.2592	3.069
-11.466	-11.813	-11.938	-12.18	-11.326	-9.885	-11.423	-12.581	-11.024	-11.499	-12.522	-12.335	-11.379	-11.291	-10.181	-11.281	-10.761	-11.553	-11.84	-11.494	-11.358	-12.432	-11.575	-12.676	-11.495	-11.923	-11.531	-10.822	-11.369	-12.299	-11.603	-11.479	-11.743	-11.6	-12.36	-11.752	-10.824	-12.407	-11.678	-11.906	-12.212	-11.596	-11.242	-11.335	-11.742	-10.975	-11.115	-11.229	-11.2	-12.722
7.8622	8.2508	7.3684	8.2819	7.0352	7.0793	7.8494	7.6521	7.9833	7.8724	7.8017	7.2104	8.7927	7.8652	7.2052	8.2589	7.7731	7.4266	7.5718	7.0782	7.3362	8.3818	8.4618	7.3831	8.786	7.849	8.2413	7.9809	7.846	7.3224	8.2299	8.0569	7.3432	7.2575	8.0414	8.2953	9.2838	7.3562	8.1762	6.7998	8.2682	8.5255	7.7322	8.0599	9.1607	8.2527	7.923	7.4138	8.6731	7.9265
-2.0993	-1.5714	-1.7911	-1.8551	-1.1898	-1.0016	-0.99815	-0.84908	-0.26268	-2.1315	-0.45596	-1.1374	-0.70747	-0.77042	-0.72334	-0.58089	-1.9875	-1.5181	-1.1645	-2.1727	-1.5216	-1.5335	-1.324	-1.5954	-2.0757	-0.64195	-1.887	-1.3914	-2.0373	-0.88183	-0.36606	-1.2996	-1.2838	-0.85388	-1.7511	-1.5019	-1.6409	-1.8898	-1.6452	-0.61396	-1.2969	-0.89813	-0.66066	-1.6248	-0.032733	-0.31648	-0.87808	-1.256	-0.73469	-0.53894
-10.667	-10.006	-8.8666	-9.9791	-8.894	-10.16	-9.0091	-10.184	-10.613	-8.9635	-8.8948	-9.1215	-9.0113	-9.6537	-9.1886	-8.7602	-9.2209	-8.6098	-8.7554	-8.2823	-9.9857	-9.1928	-9.5967	-8.9207	-9.1657	-9.9407	-9.54	-8.4636	-8.7644	-8.3681	-8.9057	-8.7527	-10.478	-8.2108	-8.0764	-10.379	-9.8322	-9.5984	-9.4502	-9.9478	-9.0288	-9.6837	-8.7798	-10.301	-9.6392	-9.1394	-9.112	-8.659	-8.6742	-9.0449
-11.023	-11.226	-11.96	-10.91	-12.133	-12.155	-12.121	-12.622	-11.159	-11.712	-11.702	-11.836	-11.809	-10.979	-10.997	-11.701	-11.482	-11.999	-11.921	-11.533	-10.568	-10.864	-11.559	-10.562	-11.506	-12.08	-10.253	-11.206	-12.101	-11.21	-13.1	-11.8	-11.362	-12.129	-11.217	-11.841	-10.981	-11.445	-11.386	-12.312	-11.153	-11.521	-11.023	-11.71	-11.367	-11.994	-11.61	-11.961	-12.246	-10.738
-3.6685	-3.263	-3.098	-3.3465	-3.2525	-2.3745	-4.1605	-3.5841	-3.1247	-2.0717	-2.4946	-3.5711	-4.6515	-4.7048	-3.1115	-3.8387	-2.7803	-3.4879	-3.3085	-2.7978	-4.4096	-2.8272	-3.6065	-3.0054	-2.9877	-4.3648	-4.7729	-4.5948	-3.0686	-3.8996	-2.8103	-3.4479	-4.5432	-2.6004	-3.2382	-4.3247	-4.0909	-4.452	-3.0957	-4.9515	-3.9875	-3.2625	-3.617	-3.7418	-4.2646	-3.1943	-4.0485	-5.4065	-3.6701	-3.9847
-13.46	-13.588	-13.318	-13.517	-13.584	-14.25	-13.059	-12.617	-13.686	-12.577	-12.237	-12.739	-13.882	-13.711	-13.48	-12.307	-12.601	-13.257	-12.907	-13.304	-12.449	-13.523	-11.661	-13.044	-12.692	-12.555	-12.466	-12.893	-11.749	-14.503	-12.959	-12.561	-12.344	-14.651	-13.806	-14.098	-12.991	-13.438	-12.647	-12.867	-13.684	-12.96	-13.787	-11.979	-14.318	-13.856	-13.974	-14.159	-13.117	-12.325
-11.054	-11.55	-10.834	-9.4364	-10.438	-10.136	-11.097	-10.206	-10.901	-10.321	-10.932	-10.95	-11.608	-10.822	-11.153	-10.752	-10.639	-10.409	-11.4	-11.395	-11.551	-10.555	-10.685	-10.871	-11.325	-11.475	-10.937	-10.046	-11.126	-10.303	-10.527	-9.3948	-10.324	-11.328	-11.264	-10.862	-11.426	-11.637	-10.829	-10.062	-10.969	-10.642	-10.661	-10.697	-12.108	-10.948	-9.8257	-10.603	-9.9596	-10.36
6.1516	6.2503	6.3935	6.2343	5.4967	6.1041	4.7158	4.2753	5.8022	5.4215	5.2928	5.8787	5.9011	4.8036	6.3488	4.9078	4.4011	6.2519	5.1981	5.7881	6.4584	6.0692	5.7125	4.5425	5.675	4.489	5.9503	5.4199	5.8607	5.6481	5.0037	4.5012	5.6667	5.4512	5.8576	4.2661	5.831	5.0896	5.7064	5.4024	4.5937	5.5332	5.8447	6.8111	5.8832	5.7978	5.1312	4.7168	6.3925	5.0852
-2.9741	-2.0276	-1.9363	-1.9329	-2.9154	-3.2665	-1.906	-2.9127	-3.0746	-2.064	-2.1669	-2.2515	-1.1953	-2.3624	-2.1741	-2.6412	-1.9334	-1.816	-1.5625	-2.542	-2.1164	-1.6545	-2.8429	-2.5843	-2.6474	-2.3742	-2.8094	-2.2957	-1.8654	-1.5372	-1.4152	-2.8618	-2.7271	-1.8199	-1.431	-2.2578	-3.2087	-2.3367	-2.0806	-2.0059	-3.1089	-3.3176	-2.8068	-2.3505	-2.3626	-2.4984	-2.3606	-2.3123	-1.8035	-2.2987
-12.292	-12.236	-12.445	-12.139	-11.618	-12.077	-11.166	-11.599	-11.333	-11.977	-11.025	-11.279	-13.017	-11.978	-11.256	-11.985	-12.309	-11.868	-11.686	-13.069	-11.11	-12.479	-12.597	-11.385	-12.242	-12.72	-11.213	-11.636	-10.794	-12.04	-12.143	-12.624	-11.433	-10.743	-12.011	-12.386	-12.202	-11.568	-11.705	-11.123	-11.836	-11.181	-11.467	-11.185	-12.545	-12.366	-12.89	-11.351	-10.961	-12.369
6.9858	6.4072	6.2068	7.2316	7.247	5.6173	7.4027	7.1727	6.35	6.9572	6.9315	6.0325	6.504	7.8992	6.49	6.7508	7.1519	6.6879	6.5945	7.7159	7.4845	5.7968	6.3372	7.4525	6.8202	6.0972	6.3476	6.7928	7.0498	5.7832	6.9854	6.2851	6.8009	6.0755	6.0167	6.4187	5.9665	6.1421	7.14	5.9599	7.459	6.9756	6.9752	6.6258	7.2045	6.7429	7.1312	6.9954	6.1394	6.4889
2.1709	1.5666	1.56	1.359	2.0304	1.3868	1.6966	2.0154	1.5502	1.0487	3.1909	1.0955	1.9217	1.7917	1.8503	1.7391	1.773	2.388	1.6288	1.2743	2.3324	1.3641	2.201	1.4941	1.5775	0.53309	1.4468	2.393	1.9286	2.8406	2.5812	2.3657	1.7175	1.6805	1.9484	1.757	1.9154	2.004	0.87534	1.6519	1.3608	2.9682	1.3884	2.0237	2.2907	2.58	1.2534	1.5182	2.0094	1.2837
-10.101	-11.35	-10.861	-11.07	-11.632	-11.5	-10.67	-10.647	-11.043	-10.663	-11.084	-10.619	-11.394	-10.835	-10.821	-11.111	-10.578	-11.235	-9.0356	-10.91	-11.42	-10.832	-11.698	-11.582	-11.262	-10.76	-10.79	-11.454	-11.692	-9.9866	-10.799	-11.607	-11.165	-10.977	-11.094	-10.769	-11.079	-10.894	-11.43	-10.568	-10.187	-11.34	-11.163	-11.977	-10.438	-11.456	-11.342	-10.519	-9.916	-11.766
-2.4043	-1.2863	-0.82601	-1.4152	-0.55052	-1.0182	-1.2864	-1.5065	-0.65749	-1.3708	-1.1881	-1.5741	-1.5352	-1.6398	-1.1931	-0.22191	-1.752	-0.65232	-0.14141	-1.7798	-1.3248	-1.043	-2.0417	-0.78688	-0.97192	-1.7691	-1.4624	-1.5284	-1.3712	-0.27833	-1.1911	-1.0073	-1.2965	-1.0986	-1.3038	-1.0687	-0.95517	-1.3645	-0.73665	-1.1725	-1.6287	-1.9115	-1.0287	-0.76465	-1.2137	-0.65716	-1.3699	-1.2072	-0.78433	-1.5288
4.9002	4.2478	4.7451	3.9238	3.9678	4.1886	4.5027	4.6792	3.6463	4.4375	5.1029	5.1728	4.5411	3.5344	3.7046	3.7063	4.7797	5.159	3.7312	4.2672	4.154	4.2877	4.8789	4.4348	4.7194	4.4013	4.4103	4.0935	5.0581	4.3625	5.7294	4.2922	4.0574	5.375	5.1333	2.9183	3.9376	4.6169	4.6395	4.5628	4.5085	4.1703	4.848	3.7396	4.4533	3.6022	4.1378	4.2663	4.3281	4.6337
-0.97905	-1.2556	-1.0705	-2.3718	-2.5904	-1.5133	-0.62885	-1.7874	-1.8114	-1.862	-1.2608	-1.5476	-1.9583	-1.1367	-1.444	-0.54981	-1.3058	-2.1967	-1.647	-1.4092	-1.411	-1.1901	-2.1154	-0.95541	-1.3205	-0.48347	-1.4481	-1.2768	-0.46398	-1.9507	-0.46145	-0.84744	-1.5244	-1.7168	-1.4642	-0.8619	-0.035365	-0.83583	0.13307	-1.5126	-0.56194	-1.7611	-2.055	-0.53212	-0.7441	-1.7896	-2.0051	-1.5385	-1.6709	-0.097961
7.1622	6.7013	6.5633	5.8628	7.0044	5.6754	6.2907	6.7736	6.2091	6.8212	6.0456	7.1192	7.19	7.002	7.6479	7.0834	6.7831	5.2027	6.1503	7.0848	6.8157	5.9076	6.4976	6.143	6.8924	6.2424	5.9528	7.1787	6.4211	6.3896	7.438	6.803	6.7651	6.7941	7.0654	7.1953	7.0558	6.4813	7.234	6.8424	7.2743	5.7395	7.3123	6.9177	7.1957	6.3971	5.6969	7.109	7.4358	6.2063
6.652	6.7724	6.9663	6.4598	6.8393	7.6007	7.2155	7.2913	6.5795	7.6476	7.5253	6.4414	6.6954	7.1399	6.0843	7.5827	7.0651	7.6153	6.6476	6.2991	7.7884	6.3506	6.8654	5.5094	6.5805	6.4264	6.8033	6.9337	7.331	6.7186	6.4795	6.0093	6.9172	7.1609	6.5228	7.2194	6.0384	6.295	7.1557	6.2758	5.6316	5.9864	6.3702	6.8807	7.2036	7.3226	7.4299	6.9285	7.7238	6.4107
-12.887	-13.689	-12.862	-12.893	-12.676	-13.846	-13.121	-12.76	-12.503	-13.4	-12.296	-13.518	-12.806	-11.997	-14.075	-13.268	-12.885	-12.638	-13.59	-12.679	-12.356	-13.11	-13.492	-12.996	-13.408	-12.112	-12.403	-13.097	-13.956	-11.694	-13.013	-12.521	-13.054	-13.804	-13.778	-12.719	-13.165	-12.909	-13.739	-13.539	-12.422	-13.997	-12.664	-13.545	-12.445	-12.881	-14.289	-13.586	-13.544	-11.734
-4.6233	-5.1663	-6.3512	-5.6602	-4.7961	-6.2863	-4.6858	-5.8363	-6.3035	-6.086	-6.4063	-5.1815	-5.483	-5.8631	-7.4145	-6.0591	-5.936	-6.6057	-4.7479	-6.1415	-5.3811	-5.2119	-5.2163	-5.6519	-5.5637	-4.2205	-5.5798	-5.0202	-6.1498	-5.9765	-6.1027	-5.6868	-6.5469	-5.3264	-5.2626	-5.4338	-6.1825	-5.5086	-6.212	-3.9817	-5.5886	-7.8117	-5.8343	-5.9682	-5.4095	-6.6342	-6.2379	-6.9181	-5.7996	-5.0136
4.9752	5.8676	6.3039	6.4172	5.0661	5.4056	4.835	5.7985	5.0173	5.801	4.7782	5.2415	4.6681	5.2438	4.8528	6.5092	4.5034	5.1048	6.3914	5.8456	6.0306	5.9743	6.194	4.8486	5.4465	5.8674	5.9955	5.6423	5.1707	5.4631	6.1053	6.662	4.8823	5.7368	5.4215	5.3382	5.9122	6.0793	4.9593	5.4477	5.1725	5.6667	6.2639	7.2797	5.9788	5.9794	6.0123	5.6883	6.2092	5.1738
-1.6867	-4.0023	-2.9543	-2.595	-2.9477	-2.2182	-2.7353	-2.5284	-1.9797	-2.3692	-2.6721	-2.6562	-2.4033	-3.4106	-2.8532	-1.8868	-3.7749	-2.4834	-1.6123	-1.6006	-2.2972	-2.4539	-2.8391	-1.8155	-2.2448	-2.4423	-3.043	-2.4508	-3.0063	-3.3101	-1.8397	-2.8024	-2.4508	-3.5083	-2.3147	-2.9263	-1.2479	-2.7243	-2.2378	-3.2315	-1.6522	-2.2351	-2.4475	-1.6225	-2.6609	-1.0674	-2.4778	-2.9836	-2.5956	-2.2156
-0.8222	-0.1824	-1.008	0.093072	0.8706	-1.1999	-0.010003	1.2602	-0.95522	-0.18692	0.46249	-0.54686	-0.022551	-0.18971	0.43053	0.39162	-0.024518	1.8772	0.58591	-0.31687	-0.37936	1.2453	0.52808	0.6618	-0.38384	0.73698	-0.46494	0.36876	0.72319	-0.68113	-0.53803	-0.16339	0.10903	-0.36399	1.0711	0.77222	0.18229	-0.30908	0.12846	-0.44317	-0.31944	0.52142	-0.95901	-0.11342	-0.085832	-0.68832	0.46371	0.41217	0.14085	-0.25929
-10.687	-11.195	-12.292	-10.919	-11.382	-11.668	-10.602	-12.014	-10.902	-11.683	-12.492	-11.586	-11.672	-10.732	-11.159	-12.581	-11.037	-10.538	-10.974	-11.588	-11.587	-12.038	-11.917	-10.739	-12.393	-11.505	-11.889	-11.415	-11.03	-11.924	-10.273	-11.532	-11.607	-11.235	-11.571	-10.79	-11.312	-11.085	-11.868	-10.479	-11.267	-11.188	-11.172	-11.742	-10.789	-10.56	-12.332	-11.489	-10.784	-11.902
-2.3546	-4.2727	-3.3004	-3.0537	-3.3168	-2.7439	-4.1954	-3.273	-4.0431	-3.2691	-3.8365	-3.2739	-4.5728	-3.6382	-2.8845	-4.3034	-3.3324	-3.2982	-2.6752	-3.8865	-3.503	-2.5362	-3.5061	-3.1494	-2.9223	-3.3429	-1.8229	-3.7113	-3.3971	-4.0557	-4.5403	-3.5067	-3.4209	-2.8088	-2.486	-2.4115	-3.7748	-3.4758	-2.9897	-3.7307	-3.2705	-3.7142	-4.6506	-3.6554	-2.7865	-4.0173	-4.549	-3.3363	-2.9135	-3.1535
5.9484	5.36	4.2197	5.3848	5.2355	5.6165	5.6378	5.0683	4.6111	3.7685	4.4578	5.1057	5.4204	5.4841	5.4459	4.2825	5.4406	4.8802	6.0034	5.1339	5.2883	5.0242	5.1927	5.0934	3.6028	5.66	5.9243	4.469	6.2411	5.4802	4.4542	4.7704	5.1011	4.775	5.3558	5.463	4.7613	5.1805	5.0407	5.2852	5.8528	4.2856	4.4982	4.5544	4.4204	4.8654	4.4472	4.7112	4.9506	5.9608
-3.6764	-3.8217	-3.4455	-2.0124	-3.7926	-2.6191	-1.8596	-3.2009	-3.4936	-3.3711	-4.2227	-3.7712	-3.9398	-3.5092	-3.5978	-2.5739	-3.4637	-3.3301	-2.3602	-2.3011	-3.987	-3.5851	-4.9273	-3.324	-3.9133	-2.3507	-3.3687	-3.3445	-4.5911	-3.9188	-2.7656	-3.2943	-3.2328	-2.2414	-3.1638	-2.9801	-3.4965	-3.3497	-3.1966	-2.7511	-3.2747	-4.2032	-2.7618	-5.5029	-3.3403	-2.5454	-4.397	-3.5136	-3.1809	-1.9832
-11.89	-11.406	-11.427	-11.829	-11.934	-11.66	-11.861	-11.437	-11.55	-12.528	-11.727	-11.459	-12.32	-10.774	-12.499	-11.009	-11.297	-12.525	-10.581	-11.142	-11.583	-12.672	-11.446	-11.074	-12.252	-11.229	-12.453	-12.091	-11.015	-12.117	-11.909	-11.447	-12.192	-11.152	-11.849	-11.477	-12.672	-11.03	-12.055	-11.239	-12.593	-11.543	-13.03	-11.848	-11.326	-11.929	-11.651	-12.121	-12.158	-11.62
-8.9006	-9.1593	-9.5711	-8.9841	-9.1808	-9.5558	-8.3748	-9.4317	-9.4359	-9.0033	-8.1831	-8.7867	-8.7759	-8.7916	-8.9544	-9.3638	-8.953	-7.8463	-8.868	-10.505	-9.0115	-8.85	-9.2871	-9.1552	-9.0114	-8.1914	-8.6092	-9.5706	-8.9872	-9.4518	-9.7421	-8.2786	-8.9109	-8.9378	-8.212	-8.8305	-9.1043	-9.1721	-9.0142	-8.1014	-8.7608	-7.9688	-9.7031	-8.9423	-9.4539	-9.7377	-9.2413	-8.8426	-8.7328	-8.4112
-5.9357	-3.834	-5.1117	-5.8228	-6.0422	-5.9127	-5.7063	-3.6695	-5.4971	-5.2127	-5.6986	-5.4845	-5.1194	-5.2244	-4.9738	-6.0453	-5.9364	-5.6435	-5.8085	-5.0145	-5.7902	-4.8447	-6.1774	-5.7163	-6.5452	-5.3609	-4.9815	-5.3893	-4.921	-5.6407	-5.6756	-6.1329	-4.9392	-5.8245	-6.4142	-5.1394	-4.1218	-5.5266	-6.314	-5.4577	-5.6006	-5.6631	-3.9532	-5.7688	-5.1938	-5.2934	-5.5496	-5.615	-5.5719	-5.5624
-8.1961	-8.0498	-6.7245	-7.4626	-8.3287	-8.0891	-5.6674	-7.2125	-7.839	-7.7734	-8.9889	-8.4652	-7.8642	-7.3363	-7.1692	-7.4598	-7.7271	-7.4803	-6.8232	-7.1214	-7.1671	-6.967	-8.6053	-7.8075	-7.9664	-7.591	-7.8775	-7.8853	-7.1296	-7.8287	-7.4363	-7.6565	-7.4053	-7.4692	-8.5266	-7.5315	-7.8115	-6.9349	-7.5388	-7.5018	-7.5947	-8.8206	-7.2919	-8.7316	-7.2121	-8.6847	-7.5806	-7.5041	-7.24	-8.1974
-5.276	-5.6547	-5.3647	-5.2728	-3.669	-5.1003	-5.1088	-5.3852	-5.3289	-4.1558	-5.7636	-5.9945	-3.8534	-4.7437	-5.5829	-4.1361	-5.144	-5.0345	-5.587	-5.6959	-5.5386	-4.2326	-4.4194	-5.0832	-4.8872	-5.6574	-4.6566	-4.4785	-5.1632	-4.9946	-4.4901	-4.7058	-4.4112	-5.8014	-5.6498	-5.3479	-4.1813	-3.761	-5.4748	-4.0524	-4.9311	-5.0018	-5.9403	-5.1359	-5.2948	-4.9795	-5.6723	-4.5692	-5.2141	-5.1697
-4.1845	-4.7704	-4.345	-4.3785	-3.5357	-5.0684	-4.5229	-4.1265	-4.6405	-4.7095	-4.8827	-4.2743	-4.0147	-4.5445	-4.2535	-2.3987	-4.3451	-6.2671	-4.5495	-4.2563	-5.3987	-4.2436	-3.4803	-3.5223	-4.4583	-3.5565	-5.0475	-3.6896	-4.2905	-3.5379	-3.6906	-4.6254	-4.7263	-5.0703	-4.6455	-4.7486	-4.5462	-3.4183	-3.6938	-4.582	-4.1805	-4.7409	-5.2316	-3.8908	-3.1999	-3.7548	-3.458	-3.1916	-4.2274	-4.7501
-7.4218	-9.5523	-9.1753	-8.6902	-9.1703	-9.4973	-9.2568	-8.6095	-8.6013	-8.0236	-10.296	-9.3224	-7.9186	-9.4032	-9.6307	-9.5531	-8.6443	-10.098	-8.6835	-9.354	-8.9937	-9.5918	-9.3762	-9.289	-9.1676	-9.1758	-8.3276	-9.4237	-8.8054	-8.3104	-9.6933	-7.9659	-8.2068	-9.3319	-7.8891	-9.8816	-8.4478	-8.4223	-8.7615	-9.0812	-8.5832	-8.67	-7.8475	-9.7653	-8.8287	-8.3269	-8.1449	-8.9366	-8.6584	-9.2598
-4.2926	-2.9439	-4.1078	-2.6691	-2.7596	-4.4291	-3.8211	-2.4432	-3.2619	-2.3402	-4.5586	-3.5918	-2.6492	-4.192	-3.9242	-2.6406	-2.3737	-3.984	-3.5302	-3.2229	-2.3042	-3.295	-3.9181	-3.1367	-3.1171	-2.6243	-3.3422	-2.2616	-4.0538	-2.038	-3.1995	-3.0354	-3.5097	-3.3456	-2.3063	-3.6504	-1.661	-3.0602	-2.907	-3.1156	-3.2698	-2.4543	-2.7394	-3.1817	-3.4827	-1.8565	-2.586	-3.8681	-3.9196	-2.9294
-10.935	-10.228	-9.8486	-10.4	-9.7968	-10.186	-10.928	-9.7826	-9.6271	-9.0362	-9.6463	-9.8073	-9.8612	-8.8284	-10.186	-10.794	-10.209	-12.253	-8.728	-9.1467	-10.1	-9.3012	-11.266	-11.466	-10.306	-10.595	-11.204	-9.6297	-9.8461	-9.2247	-10.04	-9.6123	-10.497	-9.7805	-11.199	-10.703	-9.9068	-9.9867	-10.926	-9.0795	-9.6749	-10.227	-10.258	-10.047	-10.977	-9.5849	-10.469	-9.5712	-10.666	-10.071
-14.049	-14.305	-14.985	-14.561	-14.594	-15.029	-14.658	-14.325	-14.278	-15.041	-14.259	-15.053	-13.056	-14.444	-13.801	-15.341	-15.518	-14.179	-15.842	-14.869	-14.224	-14.542	-13.308	-13.831	-13.805	-13.68	-13.581	-13.451	-14.578	-14.845	-14.079	-15.002	-14.446	-15.386	-14.35	-14.447	-13.395	-13.837	-14.629	-15.727	-14.688	-14.251	-13.945	-15.22	-15.14	-14.561	-13.77	-15.71	-12.831	-14.534
-20.275	-21.643	-20.385	-21.607	-21.072	-22.04	-21.244	-19.211	-20.142	-21.736	-20.991	-21.887	-20.923	-21.726	-20.396	-20.154	-20.495	-20.391	-20.706	-21.437	-20.257	-20.7	-20.395	-20.735	-20.609	-21.176	-20.45	-21.359	-20.889	-21.606	-21.618	-20.2	-21.04	-20.847	-20.489	-19.62	-20.865	-20.968	-19.998	-21.658	-20.674	-20.65	-20.68	-20.457	-22.257	-20.745	-20.598	-20.689	-20.528	-21.389
-13.377	-11.97	-13.433	-13.382	-13.447	-12.484	-13.05	-14.06	-12.559	-14.477	-12.229	-13.286	-12.354	-13.127	-12.596	-13.767	-12.275	-12.503	-12.999	-12.933	-13.521	-10.683	-12.94	-12.984	-12.431	-13.113	-13.098	-13.54	-12.195	-12.381	-13.59	-12.346	-12.793	-12.384	-12.677	-12.166	-12.684	-12.387	-12.624	-12.386	-12.891	-12.611	-12.952	-12.56	-13.194	-11.962	-13.5	-12.137	-12.117	-12.803
-2.5458	-1.1382	-1.8932	-2.4434	-1.7182	-2.2051	-1.9352	-1.3569	-2.3708	-1.9697	-1.7484	-2.3922	-1.4657	-2.9464	-1.6358	-1.8906	-1.5661	-1.0729	-2.0399	-2.7848	-1.3417	-1.2859	-1.8811	-1.4851	-2.3067	-2.4555	-1.6362	-2.4302	-2.2417	-1.4758	-1.4633	-1.7321	-1.1921	-1.7566	-1.7193	-1.051	-1.8241	-1.9444	-2.0351	-2.6201	-1.8063	-2.2122	-1.5942	-2.5675	-1.4132	-1.4983	-2.057	-2.0694	-1.9137	-1.7689
-11.332	-11.215	-11.545	-10.885	-10.457	-12.03	-10.481	-11.932	-11.225	-11.187	-12.3	-11.246	-12.512	-10.968	-11.879	-11.968	-11.943	-10.674	-12.55	-11.742	-10.145	-11.659	-11.559	-11.718	-9.3421	-10.771	-11.47	-11.493	-11.385	-11.747	-11.438	-11.467	-10.971	-11.347	-10.504	-11.224	-11.262	-11.972	-12.47	-10.898	-11.051	-12.209	-12.753	-10.363	-11.175	-11.133	-10.776	-10.918	-11.076	-11.205
10.284	9.2012	11.236	9.9902	10.569	9.2531	10.358	10.087	10.31	10.124	9.7381	10.34	8.9093	9.0697	9.4654	10.389	9.2844	10.472	9.7334	10.176	10.647	10.443	9.746	9.5884	10.427	10.426	8.2388	10.226	10.136	9.7076	11.354	10.135	9.816	9.862	9.1221	9.8762	8.8093	9.9049	9.285	9.4211	9.8453	9.7779	9.9316	9.6647	8.4451	9.5682	9.1264	9.2984	9.9408	9.6428
5.6184	4.3504	7.2807	4.9829	4.8007	6.2954	5.3612	5.5688	5.3631	6.4517	6.4734	5.6156	4.3775	5.656	5.7897	5.287	6.5686	5.1577	5.7426	4.6821	5.6205	5.1013	5.1353	5.8076	4.4201	5.4732	7.374	5.4069	6.2406	5.831	6.0118	5.4107	4.4133	6.3869	6.438	5.2869	5.9264	4.9399	5.7832	5.6744	5.0147	6.0794	4.6478	6.3344	5.9367	5.7459	6.0334	5.8792	6.3141	5.6112
0.18331	0.13886	0.03913	1.4133	0.10625	0.94042	0.37268	0.40825	0.96143	0.72716	1.3844	0.93251	0.48832	0.37346	0.98068	0.1032	1.1993	0.45904	0.69071	0.50568	0.58783	0.54201	-0.67331	1.0422	1.4114	-0.30821	1.1685	0.51952	1.1461	0.90953	0.65429	0.92258	-1.0706	0.69164	0.29907	1.5669	1.4299	1.0164	1.5147	-0.10672	-0.39283	1.1161	0.43782	0.8809	-0.52871	0.4147	1.3089	0.15669	0.63922	0.56939
-1.4854	-1.8275	-1.9988	-1.9714	-3.6771	-2.9193	-2.5291	-3.1993	-2.4044	-3.2548	-2.6151	-3.4302	-1.6184	-2.5487	-2.0029	-3.011	-2.8536	-2.5128	-2.6276	-3.8519	-1.7073	-2.0748	-3.4455	-3.119	-2.946	-2.2917	-3.1901	-2.7738	-2.8151	-3.055	-2.9148	-2.4192	-3.1386	-3.4155	-2.2699	-2.855	-3.033	-3.0936	-2.0495	-3.2409	-3.5151	-2.8152	-2.2863	-3.0465	-2.9041	-1.2863	-2.2995	-4.0443	-2.8269	-3.2413
-10.948	-11.024	-12.824	-12.12	-13.015	-11.481	-11.944	-12.196	-10.593	-11.088	-11.397	-11.829	-11.568	-12.633	-12.313	-11.531	-11.177	-11.579	-12.524	-12.344	-12.347	-13.387	-11.493	-13.181	-11.442	-11.953	-12.353	-11.911	-11.365	-12.79	-11.618	-11.755	-10.229	-11.846	-11.782	-12.793	-13.744	-12.559	-11.706	-12.871	-12.435	-12.44	-11.677	-10.94	-11.885	-11.423	-12.168	-12.371	-10.907	-11.413
-1.9363	-1.3074	-1.0003	-0.86486	-1.3936	-0.99137	-1.2259	-2.598	-0.28877	-2.1385	-0.033065	-2.3969	-1.2994	-1.3377	0.19057	-1.1724	-1.0923	-1.1139	-1.2976	-0.97353	-0.83844	-1.0522	-2.1172	-1.8752	-0.99399	-1.2107	-2.0301	-2.0605	-1.2996	-1.6311	-2.2013	-1.9297	-2.9438	-1.9525	0.63696	-2.4411	-2.197	-2.1057	-2.2617	-1.7631	-1.4163	-0.64628	-0.91289	-1.6339	-2.1615	-0.88692	-1.6915	-1.673	-1.5358	-2.1615
-11.715	-12.057	-11.397	-12.237	-11.271	-11.206	-11.653	-11	-12.252	-11.916	-11.16	-12.109	-11.542	-11.678	-11.031	-12.584	-11.032	-11.242	-11.78	-11.921	-11.602	-11.99	-11.719	-12.68	-11.491	-10.226	-12.292	-12.509	-11.885	-10.654	-11.997	-10.942	-12.663	-11.83	-12.266	-12.331	-12.144	-12.152	-12.09	-11.975	-11.947	-10.675	-10.329	-13.242	-11.273	-11.616	-10.597	-12.599	-12.225	-11.846
2.7894	3.2919	3.1639	3.6173	2.0654	2.4528	2.8654	2.8864	3.0006	2.6874	3.4408	2.4846	2.6773	1.9312	1.4905	2.4217	3.533	2.0911	2.0548	2.4842	2.9373	3.0927	2.8116	2.4979	2.2425	3.1206	1.6152	3.0583	1.7897	0.98394	1.6564	2.6537	2.8187	3.937	2.6329	2.3713	2.1928	2.2745	2.6744	1.8991	3.2092	2.2605	2.022	3.2409	2.6128	2.6315	1.7211	1.7365	2.3274	2.576
-3.7997	-3.9651	-4.0168	-4.4509	-5.1804	-4.0875	-4.795	-5.2254	-4.3885	-5.8091	-3.9691	-4.8182	-5.2764	-4.0328	-4.6755	-5.3127	-5.7115	-4.3693	-3.4848	-5.5778	-5.6495	-4.7127	-4.2132	-5.7976	-5.1435	-5.0598	-5.0619	-4.9343	-4.7133	-5.8017	-4.2768	-4.8539	-4.3997	-4.3382	-3.2802	-3.4558	-5.0149	-5.5902	-4.2124	-3.7145	-4.5703	-5.0627	-4.9709	-5.4034	-3.2558	-3.7271	-3.6161	-3.4606	-4.7785	-3.1231
-2.9328	-1.8264	-1.1207	-1.6877	-2.86	-2.5866	-2.755	-4.0846	-2.4009	-2.8242	-1.5992	-2.6896	-1.5149	-2.633	-2.0707	-3.2054	-1.3548	-1.8745	-3.1341	-3.2464	-2.3098	-2.1599	-1.1644	-2.9317	-2.2341	-1.4291	-2.6177	-1.6641	-2.5026	-3.1326	-3.6391	-2.9975	-2.215	-3.0547	-2.356	-3.1182	-2.3994	-3.2349	-2.4444	-1.9956	-2.4208	-3.3721	-3.6056	-3.5758	-3.4274	-2.4108	-2.2406	-2.081	-2.294	-2.3797
-4.176	-5.438	-4.8143	-4.3132	-2.7555	-3.2163	-3.9111	-3.3765	-4.1978	-4.4541	-3.546	-3.0613	-3.5617	-3.6165	-5.2029	-3.6949	-3.335	-3.7567	-4.6784	-3.9428	-5.4831	-2.9074	-4.2713	-4.4856	-3.3195	-4.3909	-3.3359	-3.4071	-3.557	-4.1089	-4.1145	-4.0682	-3.0022	-4.2485	-3.1751	-5.3151	-3.6955	-3.7119	-4.534	-3.4349	-3.5761	-3.4303	-5.1144	-3.4562	-3.4568	-2.7115	-4.1398	-4.453	-2.6552	-2.5988
-4.9105	-3.4692	-4.4936	-4.2976	-4.5068	-3.6489	-4.7203	-3.7154	-3.7137	-2.989	-3.7909	-4.3403	-2.7566	-3.8194	-3.7556	-4.2143	-3.2933	-4.3313	-4.4532	-3.5869	-4.2745	-3.2182	-3.5837	-4.2483	-2.5368	-4.5387	-4.0598	-3.2521	-3.5539	-2.78	-4.0062	-2.9915	-4.605	-3.9265	-4.2508	-4.9822	-4.3356	-2.8559	-4.0342	-3.4671	-3.077	-4.2832	-2.974	-3.4784	-3.4133	-3.1972	-4.1268	-4.4828	-2.7807	-3.9276
9.4611	10.2	9.7007	10.023	9.789	9.3416	9.7755	10.157	9.6893	9.9231	10.065	10.708	9.9085	10.345	10.282	10.497	9.2837	10.369	9.3894	9.1271	9.4578	8.8975	8.6181	8.1754	10.303	9.0131	9.3523	9.427	10.072	9.9547	10.18	10.382	9.3141	10.168	9.7356	9.8463	9.5149	10.519	10.337	8.6158	9.2312	10.083	9.9838	9.3322	11.777	9.5148	9.8924	9.7599	8.7154	9.3327
-4.8307	-5.8654	-5.462	-6.083	-4.9757	-5.5845	-5.455	-5.6652	-6.219	-6.0057	-5.112	-4.977	-5.3802	-5.4339	-5.46	-5.705	-5.1637	-6.4663	-6.2592	-4.9855	-5.7677	-5.4822	-6.0455	-5.4562	-5.6115	-5.4842	-5.7268	-5.9639	-5.8537	-5.9402	-4.7524	-6.7973	-4.8028	-4.5991	-6.1733	-6.0576	-4.7344	-5.4266	-5.3352	-6.3728	-5.4723	-5.4512	-4.4853	-5.0436	-5.5028	-6.1785	-5.044	-5.8864	-6.4683	-4.4697
-10.905	-11.232	-10.383	-11.283	-10.169	-10.514	-10.542	-11.128	-10.033	-11.639	-10.61	-9.8675	-10.785	-11.429	-9.4743	-11.025	-10.646	-11.041	-9.8562	-10.858	-11.647	-10.779	-9.8069	-11.021	-10.571	-10.082	-10.39	-11.9	-10.34	-10.158	-10.271	-11.643	-10.127	-10.534	-10.387	-10.78	-11.65	-11.825	-12.231	-10.114	-11.52	-10.85	-9.6714	-10.28	-10.355	-11.059	-11.438	-10.622	-10.366	-11.582
-4.0029	-3.5113	-4.4253	-3.217	-3.4296	-3.3082	-2.7455	-2.3199	-3.5988	-3.4171	-3.2162	-2.6513	-3.0568	-2.5808	-3.1745	-3.8451	-3.0196	-3.2145	-3.1647	-3.8416	-4.4827	-2.9784	-3.3132	-3.8643	-2.9567	-3.7561	-3.1428	-3.3413	-3.3077	-4.0258	-3.3874	-4.1051	-3.1957	-3.7448	-3.0027	-3.8596	-2.3658	-2.9465	-2.3123	-3.7959	-4.5028	-2.9834	-3.1556	-3.2947	-2.5104	-3.2702	-3.2569	-2.8316	-3.2045	-2.8007
-1.2495	-1.7388	-2.1404	-1.9966	-1.1714	-1.1491	-1.4004	-0.89361	-0.57402	-2.0585	-1.4639	-2.1295	-1.7713	-1.4929	-2.622	-0.70982	-1.4949	-1.0836	-2.1626	-0.11657	-0.26039	-1.2311	-1.2914	-1.7876	-1.9985	-1.5269	0.18537	-0.66268	-1.3396	-0.14391	-1.3107	-1.6527	-1.845	-0.83951	-1.5203	-1.2625	-0.62976	-1.142	-0.95942	-0.70958	-2.1997	-1.5701	-1.0564	-0.72919	-1.6871	-1.6412	-1.0688	-0.86959	-2.7006	-0.93159
-1.9432	-2.6539	-2.9479	-3.3195	-3.2323	-3.3977	-2.4975	-3.0555	-2.4073	-2.2463	-2.4963	-3.3909	-2.2334	-2.6408	-3.2305	-1.7338	-2.6009	-2.4386	-2.4704	-4.0143	-2.6754	-3.9548	-3.3563	-2.5383	-2.4215	-3.3028	-2.3401	-2.5279	-2.5767	-2.0444	-3.6998	-2.4921	-2.9512	-3.2946	-3.6076	-2.514	-2.2407	-2.5028	-2.4047	-1.832	-2.2026	-1.8783	-2.4563	-3.0681	-3.025	-1.4485	-2.9144	-1.6487	-3.0856	-2.3706
-8.9934	-9.4145	-9.1704	-10.462	-9.8334	-8.9314	-10.429	-8.8286	-8.7407	-9.4541	-8.5191	-9.324	-8.9656	-8.9603	-8.9371	-9.0341	-9.6458	-9.1952	-9.6666	-8.9746	-9.721	-8.1878	-9.1838	-8.0353	-8.8088	-9.6549	-8.7079	-8.6942	-8.9338	-8.1844	-9.5274	-9.4444	-8.5558	-8.641	-7.8022	-8.334	-7.9685	-9.7636	-8.8926	-10.291	-9.2506	-10.06	-9.1342	-8.84	-8.9545	-8.2756	-9.8523	-8.8841	-8.9295	-9.303
2.8478	3.9719	4.7812	1.9021	3.3449	3.3804	2.7746	3.1699	2.7985	2.0708	2.6682	3.2832	2.6626	3.1093	2.7959	3.1986	3.3471	3.1473	4.0101	3.491	2.8225	2.6187	3.0496	2.3973	2.8574	2.5926	4.3187	2.8541	3.166	1.9246	3.5594	3.4906	2.7491	3.2976	2.2961	2.9794	2.777	3.4784	2.8005	2.7753	2.5359	3.9317	2.8449	2.3666	3.3941	3.1702	2.9595	3.3625	3.5092	2.9038
5.1788	5.0693	4.8348	4.1343	5.5685	3.74	4.4628	4.6018	3.1804	4.368	4.5276	4.9484	4.793	4.2416	4.2789	6.4137	3.892	4.4563	4.408	4.1544	5.4542	4.2794	4.7275	4.3463	4.6854	4.666	5.0154	4.3137	4.4526	5.1172	4.4292	5.1238	5.3856	5.2835	4.8834	4.9144	3.798	3.4376	4.0277	4.4791	4.5249	4.2906	5.0265	4.2215	5.4032	4.9515	4.6368	4.5574	4.5598	4.4889
0.93981	1.4546	0.14732	0.13362	-0.24023	-0.23353	0.25278	0.89158	0.25397	0.86076	0.92541	0.42818	0.4064	1.8867	0.4682	-0.65275	0.33356	0.13076	1.0035	1.1231	-0.16583	0.50884	0.154	-0.21745	1.5217	1.1582	0.29277	0.77607	0.83135	0.57796	0.36168	-0.29821	0.43191	0.077488	0.90934	0.54734	0.54481	0.95851	0.51544	-0.91167	0.062175	0.69154	0.13536	0.3784	-1.1551	0.32483	1.2598	-0.30406	-0.0045179	0.71038
-9.7372	-9.7703	-9.9092	-10.734	-10.221	-9.923	-9.2683	-9.7743	-10.367	-9.9552	-10.117	-10.544	-10.072	-10.091	-11.911	-8.6793	-10.288	-11.123	-9.5257	-8.8219	-10.58	-10.286	-10.254	-9.3578	-9.8034	-10.341	-10.774	-10.168	-9.7471	-9.5171	-9.177	-10.177	-10.425	-10.405	-10.893	-9.6987	-8.9518	-10.738	-10.57	-9.5252	-11.396	-10.297	-8.7225	-9.9001	-9.0376	-9.7524	-10.255	-10.741	-9.8875	-9.3223
-14.645	-14.05	-13.896	-14.223	-14.691	-13.699	-14.65	-14.911	-14.346	-14.311	-15.22	-14.162	-13.78	-14.51	-15.183	-15.228	-15.323	-14.536	-13.945	-14.809	-14.001	-15.026	-14.342	-13.281	-15.041	-14.607	-13.716	-15.237	-14.419	-13.831	-15.191	-14.957	-15.743	-14.328	-14.323	-14.62	-14.183	-14.304	-14.221	-15.673	-15.294	-14.794	-15.323	-14.285	-14.194	-15.379	-15.615	-14.862	-14.964	-14.669
-3.8129	-2.943	-3.1115	-2.9447	-3.6766	-1.8058	-3.9738	-2.1565	-3.1913	-2.9023	-3.301	-3.2511	-3.0856	-3.8451	-2.5944	-3.9352	-3.7832	-4.0904	-3.6181	-4.8355	-2.9933	-3.7276	-3.4649	-3.1388	-3.1012	-3.0422	-2.7614	-5.0935	-3.852	-1.7099	-2.7225	-3.0715	-3.0436	-2.0738	-3.8006	-3.2848	-2.4423	-2.9884	-4.3336	-2.914	-2.5256	-3.2938	-3.457	-2.9474	-3.4822	-3.4842	-1.7339	-2.3453	-2.8708	-3.63
-14.017	-14.614	-14.399	-15.572	-15.012	-13.953	-14.008	-13.941	-13.891	-14.465	-14.333	-15.065	-14.649	-15.597	-15.04	-14.77	-14.956	-14.706	-14.192	-15.169	-14.033	-14.192	-14.292	-14.054	-15.296	-13.909	-15.425	-13.614	-14.695	-13.545	-14.555	-14.458	-13.987	-15.92	-15.382	-14.922	-13.997	-13.82	-15.177	-15.117	-15.507	-14.027	-13.951	-13.663	-14.362	-14.036	-15.447	-14.866	-14.932	-14.278
0.0079163	0.6097	0.49341	-0.26097	1.1746	0.22125	-1.6958	-0.34949	0.74694	-1.046	0.49264	-1.1391	-0.19327	0.4737	1.3363	0.83505	-0.32065	0.45952	-0.17603	0.31464	-0.027101	-0.18082	0.59052	-0.70162	0.52374	-1.1366	0.87282	0.64292	0.43368	-0.36835	0.18097	-0.25764	0.25534	-0.026329	1.455	-0.088313	0.45455	0.52618	-0.01749	-0.99254	0.94255	0.12783	-0.42986	0.54721	0.51172	-0.064093	0.17074	1.0288	-1.3239	-0.76567
-5.8687	-3.9476	-5.017	-5.4415	-3.8272	-4.9425	-6.9169	-5.9015	-5.9637	-6.0509	-5.2147	-5.2744	-4.5641	-6.0265	-6.815	-5.4555	-6.1988	-5.6086	-4.6858	-5.141	-5.4239	-5.1912	-5.2488	-5.8803	-5.7163	-6.0749	-4.3438	-5.4095	-7.009	-5.4065	-4.8083	-6.0773	-5.1874	-6.5078	-5.7164	-4.469	-4.9602	-5.899	-4.3766	-5.7176	-5.6711	-6.4332	-4.9048	-5.8732	-5.0525	-5.6497	-5.8355	-5.4475	-6.1094	-5.673
-2.2642	-2.5648	-2.1159	-1.39	-3.2272	-2.4379	-1.4752	-2.0555	-0.15222	-2.0906	-2.5585	-2.7929	-2.7959	-2.7924	-2.0459	-2.9251	-1.3213	-2.3247	-2.3978	-1.5867	-1.4478	-2.5537	-2.8968	-2.9414	-2.9057	-2.1036	-2.5809	-1.9223	-1.5312	-1.2814	-1.7678	-1.6198	-2.776	-2.8771	-2.7887	-1.8258	-1.3577	-2.3073	-1.9491	-3.0976	-2.4169	-2.9086	-2.414	-2.3956	-2.9869	-2.0102	-3.0351	-3.2204	-3.4762	-2.42
-2.1165	-3.4093	-2.3533	-2.5382	-2.8634	-2.7389	-2.7157	-2.0713	-2.3695	-2.4	-1.4023	-3.2801	-2.3077	-2.5915	-2.6934	-2.7607	-2.1293	-1.9897	-2.3363	-2.7489	-2.25	-1.5588	-1.1769	-3.4715	-2.2022	-2.7273	-3.2779	-2.7789	-2.138	-2.4172	-1.7974	-2.7105	-2.2725	-2.6151	-1.844	-2.6689	-2.5351	-2.9228	-2.166	-2.9845	-3.0484	-2.3834	-2.4814	-2.7552	-3.1177	-1.7689	-2.1491	-1.1246	-2.6162	-1.7497
-3.6551	-3.2514	-3.6451	-3.4031	-3.7708	-2.5048	-3.3062	-3.6933	-4.042	-3.1483	-3.2846	-3.5155	-3.2162	-3.9519	-2.668	-3.2991	-4.0762	-1.9339	-4.7867	-3.0845	-2.6247	-3.4106	-3.9199	-3.1818	-2.9807	-2.3511	-4.212	-2.5831	-3.0917	-3.8922	-3.4232	-2.3875	-2.8527	-3.2763	-4.8307	-3.4821	-2.3378	-4.5807	-3.1425	-3.3177	-2.4971	-3.5434	-3.7494	-2.3796	-3.2261	-3.7061	-3.0055	-4.5148	-3.7742	-4.0279
-12.351	-11.679	-11.212	-12.707	-12.968	-12.938	-13.053	-12.67	-12.549	-13.12	-13.275	-13.965	-12.726	-12.158	-12.789	-12.25	-12.788	-12.811	-14.085	-13.777	-12.507	-12.396	-12.768	-11.427	-13.005	-13.187	-13.863	-13.084	-12.432	-11.645	-11.688	-13.791	-13.098	-12.654	-12.681	-11.831	-12.507	-12.829	-12.073	-11.922	-12.759	-12.897	-12.258	-13.133	-13.256	-13.283	-12.411	-12.389	-13.286	-12.059
-6.1656	-6.0657	-6.4774	-4.8725	-4.8657	-6.0495	-6.2261	-5.6103	-5.1365	-6.5328	-5.3856	-6.31	-5.5726	-5.1504	-5.4892	-6.1117	-5.7526	-5.8925	-5.5826	-5.7096	-6.172	-6.5206	-5.1177	-6.1898	-6.2618	-6.5551	-5.297	-5.024	-5.4968	-5.334	-6.7028	-5.6282	-6.588	-4.8687	-5.2069	-4.5761	-5.0235	-5.7863	-5.6254	-6.8045	-5.9864	-5.5356	-6.5612	-6.4127	-5.1936	-5.4367	-6.458	-5.6594	-5.2857	-4.6845
-4.2108	-2.8894	-3.2732	-3.1416	-3.4224	-3.3298	-3.0994	-4.6619	-4.0108	-3.4467	-2.5417	-2.5587	-3.0786	-3.6478	-2.6578	-3.5673	-3.0781	-3.9494	-2.771	-2.8362	-3.4167	-4.6615	-3.2147	-2.9111	-3.4848	-3.6425	-2.1216	-3.1231	-3.8632	-3.648	-2.4007	-3.1579	-2.1331	-2.5458	-2.7458	-3.7709	-2.0371	-3.7948	-2.2267	-3.8365	-3.1848	-4.1199	-3.0438	-4.3047	-3.6106	-2.8878	-2.5256	-4.1225	-3.1824	-2.585
-5.4294	-6.441	-5.9579	-5.3298	-6.1427	-4.0464	-5.5493	-5.0578	-6.2974	-6.1477	-5.7872	-6.4742	-6.4821	-5.539	-6.2272	-5.3274	-5.6858	-6.6531	-5.7902	-6.5164	-4.5533	-5.7828	-5.7024	-5.6929	-5.4005	-4.9533	-5.3371	-6.378	-5.8816	-5.6144	-5.2072	-5.798	-6.7364	-5.9588	-6.0453	-3.9605	-4.7118	-5.2721	-3.8767	-4.7065	-5.926	-5.9298	-6.1784	-7.1184	-4.7214	-5.4407	-5.3586	-5.0371	-5.8985	-4.866
-1.9713	-2.5856	-1.7531	-1.9213	-3.254	-2.2912	-3.8509	-2.1159	-2.841	-3.0963	-2.8386	-1.7957	-2.9527	-2.4266	-2.6824	-2.5827	-2.6395	-2.2168	-1.9848	-2.3925	-1.7937	-2.0147	-1.3577	-2.0278	-1.3496	-2.9515	-1.4872	-2.1082	-0.82311	-2.4572	-2.8858	-1.5686	-1.8548	-2.0593	-2.2033	-0.94831	-2.6433	-1.7627	-1.8062	-1.8652	-2.4735	-2.7992	-2.2886	-1.2169	-1.9318	-2.7772	-1.7799	-2.438	-1.8569	-2.1141
-11.126	-10.65	-10.116	-9.3905	-12.375	-10.546	-10.39	-10.381	-11.19	-10.29	-11.14	-10.139	-10.63	-10.668	-10.521	-10.51	-11.414	-9.6979	-10.672	-10.272	-11.534	-10.815	-10.58	-11.114	-11.339	-12.03	-11.229	-9.8272	-12.006	-11.521	-10.626	-11.65	-11.789	-10.759	-10.619	-11.315	-9.7945	-10.801	-10.781	-10.819	-10.811	-11.527	-10.171	-11.993	-10.217	-11.588	-10.124	-11.342	-10.901	-11.01
-3.2124	-4.0894	-3.4069	-3.8824	-3.6842	-3.0578	-3.3875	-3.2579	-4.1714	-3.1989	-3.4734	-2.4284	-3.0468	-4.6457	-2.2062	-4.1922	-3.2319	-3.6623	-4.1461	-3.9067	-3.4275	-4.1484	-3.5627	-3.8417	-3.9622	-4.3203	-2.7744	-2.8244	-3.2925	-3.7168	-2.5399	-4.2472	-3.9608	-2.8974	-2.5545	-3.2391	-4.099	-3.5813	-3.3935	-3.027	-3.6383	-3.9271	-3.759	-3.4992	-2.2604	-3.8216	-4.4195	-3.7115	-3.4511	-3.2502
-1.4137	-0.88225	-0.42334	-0.99941	-1.8674	-2.9419	-0.92971	-1.1059	-1.6811	-2.0117	-0.64461	-0.88912	-1.346	-1.4277	-0.19073	-1.2792	-0.78188	-1.4622	-0.93036	-0.99343	-0.65539	-1.6499	-0.0091518	-0.19486	-1.7877	-0.85918	-2.4973	-2.3965	-1.483	-0.55733	-2.15	-1.8841	-2.0197	-1.6511	-0.49769	-1.0369	-1.8831	-0.71213	-0.78444	-1.5805	-0.9734	-0.07576	-1.7584	-1.1347	-1.3886	-0.057731	-1.5303	-0.84511	-0.4901	-1.3058
9.4399	9.6069	10.056	10.408	9.8511	10.049	9.8677	10.376	8.4904	10.202	9.4603	9.4939	10.844	8.8456	11.09	8.8096	10.258	8.9644	10.651	9.7194	10.524	10.199	8.363	9.9158	9.5279	10.655	9.1166	10.053	9.9499	9.3427	9.9084	10.606	10.208	9.6787	8.3475	10.692	9.6207	8.4164	9.9696	9.4848	9.6204	9.1396	8.9139	10.832	9.252	9.2902	9.3729	10.253	10.363	9.6303
-1.9949	-1.7637	-2.0652	-3.201	-1.8253	-3.3449	-2.3169	-2.2417	-1.2789	-3.8061	-3.5959	-2.1899	-2.3366	-2.2186	-3.0677	-1.5587	-3.5205	-2.3829	-2.1857	-2.0544	-2.5727	-2.7607	-3.3773	-2.8214	-2.9302	-2.3672	-2.7057	-3.6468	-2.3046	-3.2592	-2.8877	-2.7901	-2.1337	-2.9235	-1.7459	-2.3191	-2.2036	-2.3645	-2.9108	-2.905	-2.2491	-2.9247	-2.6112	-1.8476	-3.2605	-1.7935	-3.0536	-3.4635	-1.8493	-2.2191
-15.484	-14.795	-13.466	-14.652	-14.225	-14.19	-15.734	-14.811	-13.753	-15.316	-13.442	-13.984	-14.345	-14.661	-13.954	-14.423	-14.519	-15.694	-13.842	-14.21	-13.788	-15.613	-13.633	-15.393	-14.618	-15.388	-13.891	-15.169	-14.213	-13.636	-14.279	-15.344	-14.311	-14.852	-14.148	-13.889	-14.117	-14.579	-13.98	-14.326	-15.049	-13.947	-15.001	-13.927	-13.099	-15.893	-14.098	-14.861	-15.788	-13.971
-7.8498	-7.6124	-7.173	-7.0943	-7.4549	-8.0275	-7.7571	-7.5989	-7.7065	-6.6963	-7.3269	-7.6636	-7.4663	-8.5258	-7.658	-7.3345	-7.8963	-8.3142	-7.3354	-8.3028	-7.6425	-7.2426	-8.4997	-6.4998	-7.5798	-7.9788	-8.1772	-8.1015	-8.4886	-7.5989	-7.6063	-7.5667	-8.0695	-7.2463	-7.0888	-8.6014	-7.1235	-7.9259	-7.598	-6.8491	-8.6309	-7.0125	-7.5072	-7.0978	-6.8487	-7.8763	-7.4889	-8.0305	-7.7093	-7.3288
-10.801	-10.381	-9.8643	-9.47	-9.4487	-11.123	-10.547	-10.428	-9.2249	-10.603	-9.3759	-10.292	-10.669	-10.525	-11.23	-10.024	-9.6905	-9.4005	-9.075	-10.214	-9.8889	-10.02	-11.151	-9.401	-9.394	-9.417	-10.675	-9.0853	-11.234	-10.243	-10.084	-10.671	-10.144	-9.7551	-10.065	-10.444	-10.18	-9.4372	-9.4258	-11.145	-10.835	-10.518	-10.602	-9.2403	-10.106	-9.8332	-10.106	-10.339	-9.1989	-8.9747
-0.78326	0.37251	0.72356	-0.1681	0.28547	-1.1565	-0.64272	-0.03224	-0.22316	-0.95847	-1.0554	-0.1053	-0.49724	0.61896	0.013102	-0.61701	-0.50553	-0.24192	0.60942	0.052382	-0.46417	-0.69587	0.47593	-0.49797	-0.27049	-0.24205	0.10346	-0.86638	0.14944	-0.38946	-0.2511	-0.050894	-0.90694	-0.36258	-0.32657	-0.54311	0.47166	0.21021	0.31376	0.94634	-0.11711	-0.50969	0.38014	-0.39642	-0.058004	0.17102	0.34755	0.3862	0.64845	0.23427
-1.7597	0.011025	-2.1525	-0.77926	-1.7807	-1.6812	-1.6771	-1.6114	-2.4711	-1.9224	-1.4923	-0.4037	-1.4367	-2.1055	-0.87235	-0.3923	-1.8256	-2.4161	-0.78126	-0.99152	-1.1816	-1.8395	-1.6663	-1.2343	-0.64137	-0.3427	-1.6568	-1.6479	-1.541	-0.80962	-1.8683	-0.49213	-2.0569	-2.0434	-1.6393	-2.325	-1.452	-0.56051	-1.8959	0.21575	-2.1943	-0.46834	-0.97279	-1.9118	-1.7124	-0.58062	-2.2795	-0.79973	-0.99786	-0.74037
-4.3492	-3.429	-2.9153	-3.7002	-3.2126	-3.4132	-3.0502	-3.884	-3.682	-3.986	-2.5136	-3.9741	-3.6388	-4.5181	-3.6289	-2.8114	-4.5484	-2.2882	-3.2653	-3.1506	-2.5061	-3.822	-4.2456	-4.4595	-4.0265	-3.2445	-3.376	-4.1924	-3.2928	-4.2072	-4.0538	-3.8883	-4.8481	-4.2579	-3.9493	-3.8278	-4.0197	-3.9744	-4.0141	-3.658	-4.326	-2.7959	-2.9253	-3.7441	-4.893	-4.3327	-4.5634	-4.1124	-3.7768	-3.2942
0.71737	1.0097	1.7864	1.3836	1.1326	0.50353	1.4125	1.0806	1.2141	1.482	0.36801	1.4863	1.5799	2.3279	1.3391	1.5716	2.3014	1.2984	1.7355	0.8603	0.089937	1.0257	1.7537	1.6565	1.4445	0.78436	1.0961	0.5899	1.6761	1.707	-0.18803	1.5784	0.84645	1.6146	0.88609	1.345	1.6491	1.8226	0.75056	0.86926	1.0845	2.4065	1.7675	2.2432	-0.38832	0.71776	1.4681	2.6808	0.69922	1.5749
-0.53018	-0.84605	-0.63231	-0.27792	-0.45305	-1.0939	1.2267	-0.093742	1.0365	-0.021195	-0.33783	-0.10056	-0.06223	-1.17	-0.19044	-0.23959	0.47969	0.049068	0.010173	-0.46818	-0.68847	0.56414	-0.33699	-0.90096	0.43158	0.52745	-0.16716	0.72432	1.336	-0.15985	-0.7071	0.15329	1.3929	0.68047	0.14991	0.33926	-0.012254	-0.1258	-0.2604	0.027132	-0.33723	-0.62658	1.7214	-1.011	-0.12927	-0.12829	0.88775	-0.54365	-1.0651	-0.40416
-11.971	-11.551	-9.6146	-10.165	-10.368	-10.168	-10.606	-11.107	-10.674	-11.287	-10.588	-10.49	-11.652	-9.8046	-9.9439	-11.502	-11.447	-11.437	-10.347	-10.617	-10.968	-11.741	-10.014	-10.351	-11.615	-11.207	-11.037	-10.659	-10.935	-11.68	-10.369	-10.696	-11.484	-11	-11.075	-11.133	-10.736	-11.778	-10.63	-10.2	-10.441	-8.8251	-10.055	-10.659	-10.335	-10.724	-10.827	-10.484	-10.496	-8.9957
7.8332	6.2018	7.911	8.3909	7.6537	7.6573	8.7106	6.464	8.7698	8.7005	8.5691	7.0947	8.8854	8.2051	7.3207	8.2743	7.882	7.1932	8.2631	7.8056	8.5261	7.4944	7.9479	8.2203	7.9793	7.8952	9.288	8.0412	8.3583	8.1404	6.671	7.2148	7.4771	8.1142	8.7222	7.3234	7.4502	7.5939	8.6556	8.512	7.7755	8.0563	8.3163	7.6725	8.5057	8.0308	8.1383	8.3592	7.2082	9.1175
-12.332	-12.974	-12.769	-12.577	-11.985	-11.787	-12.745	-13.651	-11.404	-12.351	-13.598	-13.147	-12.427	-12.814	-14.42	-13.254	-12.856	-12.712	-13.18	-13.738	-13.138	-12.202	-13.054	-13.252	-12.898	-13.302	-14.246	-12.166	-12.237	-12.943	-11.569	-13.862	-12.671	-12.883	-12.737	-13.97	-12.261	-13.629	-13.633	-13.175	-11.623	-11.711	-13.067	-11.957	-13.941	-12.263	-12.977	-13.018	-12.307	-12.662
-2.9759	-3.4027	-2.4853	-2.4587	-1.862	-2.6175	-2.7692	-2.0995	-1.7387	-3.2106	-2.4292	-3.276	-1.8908	-2.2081	-1.8446	-1.198	-2.9021	-1.5189	-2.9348	-2.9226	-1.5418	-2.6388	-2.1134	-2.318	-2.4358	-2.7031	-2.4784	-2.259	-2.5204	-2.5591	-3.6269	-3.7385	-2.1621	-2.2145	-2.6598	-3.3706	-0.90378	-1.7288	-2.036	-2.3316	-1.5121	-2.6461	-1.2696	-1.3961	-2.712	-2.2081	-2.6726	-2.088	-1.9909	-1.9712
-1.4547	-1.3673	-1.9354	-1.5496	-1.5343	-1.6844	-1.3619	-1.2358	-2.1817	-2.287	-1.9785	-1.0372	-0.78117	-1.8928	-1.7672	-0.67272	-1.5651	-1.4538	-1.8016	-1.2405	-1.6959	-0.32792	-1.833	-0.68174	-1.808	-1.773	-1.4008	-1.2186	-2.0116	-1.4129	-1.431	-1.3033	-1.7777	-1.9813	-1.6488	-1.0041	-2.0838	-2.0177	-2.2705	-1.4181	-1.8226	-1.3928	-2.0573	-1.7716	-1.3429	-1.6104	-1.8357	-1.9237	-0.22061	-2.3136
-21.619	-22.173	-22.597	-21.859	-21.588	-20.453	-22.164	-21.661	-22.573	-22.789	-22.598	-21.915	-22.423	-21.387	-21.714	-22.763	-21.663	-21.216	-22.195	-22.316	-22.621	-22.375	-22.501	-22.646	-21.809	-22.695	-22.761	-21.814	-22.103	-22.799	-23.865	-21.9	-21.742	-22.327	-22.828	-21.513	-21.816	-23.32	-21.785	-21.085	-22.489	-22.484	-22.221	-21.369	-22.871	-22.001	-22.844	-22.1	-23.112	-21.594
-10.054	-11.728	-11.595	-11.373	-10.068	-10.394	-12.216	-12.611	-10.872	-13.03	-11.478	-10.749	-10.407	-11.287	-11.913	-11.401	-11.607	-12.111	-12.547	-11.536	-11.74	-11.725	-12.177	-11.726	-11.507	-12.929	-10.41	-11.139	-11.327	-11.84	-12.456	-11.351	-10.542	-12.79	-11.599	-10.919	-11.534	-12.007	-11.967	-11.072	-11.483	-10.951	-12.416	-12.434	-11.255	-11.646	-10.923	-11.257	-12.872	-11.071
5.357	4.8346	5.436	5.2044	4.7968	3.9851	5.7547	5.089	3.937	5.1508	4.7887	5.4581	6.1441	5.4078	5.3074	5.0225	4.8993	5.5321	4.9053	4.4025	5.324	3.9268	4.4443	4.8268	5.9921	5.1966	4.8177	5.3526	4.7846	4.3008	5.5119	4.8668	5.2576	5.942	5.9648	5.1939	4.9987	5.5108	5.5275	5.6426	5.2936	5.3324	5.5002	5.091	6.178	4.0791	3.8178	4.9432	5.7719	5.5107
10.351	9.1545	9.2013	10.244	10.18	9.7492	9.7865	9.4804	10.501	9.892	9.2184	9.8588	9.7018	9.782	9.7879	9.6704	9.722	10.441	10.239	9.7038	10.276	9.9543	10.527	10.215	10.562	8.5497	10.529	10.353	9.4739	10.57	9.217	10.226	10.291	10.244	9.5571	9.7044	9.8089	9.2916	10.007	9.5466	10.192	9.6034	10.288	8.8695	9.3461	10.585	10.639	8.8482	8.9339	9.7385
-21.751	-22.315	-22.777	-21.96	-21.773	-22.555	-23.208	-21.789	-21.213	-22.916	-21.223	-21.929	-23.205	-22.292	-21.416	-22.659	-21.997	-22.25	-21.424	-22.004	-22.565	-21.345	-20.51	-22.242	-23.362	-22.673	-21.771	-22.735	-22.01	-22.57	-22.113	-22.337	-22.781	-22.353	-22.634	-21.791	-22.499	-22.947	-22.193	-23.689	-21.996	-23.041	-22.251	-22.313	-21.924	-22.009	-22.554	-22.634	-22.835	-20.997
-0.15371	-1.9042	-0.38039	-0.60602	-0.022202	-1.2432	-0.95795	-2.3563	-1.9589	-1.3023	-1.0021	-0.83624	-2.5382	-1.4952	-0.23695	-1.351	-1.7583	-1.2287	-1.8626	-1.7824	-1.3948	-1.748	-1.3104	-1.8687	-0.84517	-1.6579	-1.8462	-0.92026	-2.2877	-1.1782	-1.9604	-0.71481	-1.9327	-1.1296	-0.79167	-1.9276	-0.90578	-1.2191	-1.5684	-1.9244	-0.9025	-1.1176	-0.87793	-1.4847	-1.4885	-1.7696	0.525	-1.0146	-0.88276	-1.467
-12.579	-10.907	-12.036	-12.757	-11.065	-11.41	-10.426	-10.992	-12.336	-11.643	-11.113	-11.084	-11.724	-11.769	-10.576	-12.499	-12.752	-10.298	-11.662	-10.956	-10.991	-10.646	-12.93	-12.534	-11.963	-13.254	-12.151	-11.212	-10.635	-11.352	-12.176	-11.896	-12.744	-11.942	-11.119	-11.657	-11.269	-11.144	-11.106	-12.729	-11.159	-10.877	-11.573	-11.634	-11.604	-10.896	-12.072	-12.621	-11.892	-11.827
-3.1374	-4.167	-3.9431	-3.5321	-2.9724	-3.6129	-3.6826	-4.3904	-3.3979	-3.7302	-4.0504	-5.4816	-3.9927	-3.5003	-2.8932	-4.2027	-4.028	-3.4942	-4.184	-4.3852	-2.7957	-4.1277	-4.4122	-4.1161	-4.3003	-4.1505	-3.2568	-3.662	-4.3186	-3.3167	-4.5405	-3.1966	-3.5524	-4.3943	-3.8773	-3.7024	-2.9717	-3.1355	-4.6814	-3.7091	-4.6986	-5.034	-2.4175	-3.7807	-3.4312	-2.7059	-3.465	-3.8356	-3.4629	-3.6544
-14.513	-13.357	-14.581	-13.533	-15.275	-15.019	-15.017	-14.744	-14.971	-14.436	-13.828	-15.128	-14.228	-13.927	-13.857	-14.562	-15.33	-15.185	-15.203	-14.086	-14.61	-14.28	-13.829	-14.641	-14.064	-14.892	-15.469	-14.055	-14.588	-15.185	-15.669	-14.996	-16.222	-14.48	-14.981	-14.381	-15.143	-14.098	-14.29	-14.524	-14.239	-15.252	-15.218	-13.941	-15.054	-14.522	-15.229	-14.426	-14.91	-14.023
-10.984	-10.8	-10.755	-11.246	-10.623	-10.223	-9.2675	-10.752	-10.189	-10.726	-9.7087	-10.451	-10.601	-10.139	-11.839	-10.563	-10.21	-10.675	-10.359	-11.033	-9.7728	-10.935	-9.7274	-11.169	-10.146	-11.557	-10.571	-9.4415	-9.7381	-11.192	-10.84	-11.319	-11.343	-11.199	-10.232	-9.9219	-10.127	-11.088	-11.021	-9.5571	-10.23	-9.7983	-10.748	-11.018	-10.822	-11.126	-11.709	-10.68	-11.546	-10.095
-11.616	-11.084	-10.638	-11.466	-11.364	-11.206	-10.201	-11.137	-12.355	-11.403	-11.448	-11.877	-11.632	-11.235	-11.548	-11.935	-11.619	-11.346	-12.479	-10.943	-12.677	-11.232	-11.874	-11.978	-11.447	-12.523	-12.183	-10.552	-12.15	-12.308	-11.552	-11.852	-11.476	-12.053	-12.936	-12.874	-10.696	-11.701	-11.125	-11.292	-10.695	-11.448	-12.195	-11.428	-10.039	-12.255	-11.163	-11.507	-12.306	-12.162
-7.7672	-8.7392	-7.5498	-9.0439	-8.0915	-8.2193	-9.7164	-8.8916	-9.4668	-9.7033	-9.2152	-9.2479	-8.8737	-8.9381	-8.3349	-8.2937	-9.4307	-10.229	-9.3747	-8.8055	-8.8866	-8.5695	-9.3231	-9.5928	-9.1974	-9.2092	-9.0274	-8.6189	-8.4574	-8.5306	-8.9797	-8.9719	-9.2423	-9.1724	-8.4459	-8.4093	-7.5147	-8.165	-9.5346	-9.2697	-8.8023	-9.4215	-8.7473	-9.2675	-7.5651	-9.3756	-8.7217	-8.8434	-8.8205	-9.2923
-2.7709	-1.3745	-1.317	-2.2565	-2.8069	-2.0076	-2.1247	-2.4355	-2.0582	-2.2878	-0.87275	-2.0421	-1.9684	-0.57688	-0.97609	-2.1487	-2.2414	-1.2505	-2.1589	-2.641	-2.5212	-1.9308	-1.9013	-1.3636	-1.3839	-2.7463	-1.8406	-2.3937	-2.5711	-2.7003	-0.62686	-1.7503	-1.3777	-2.8048	-1.8259	-1.789	-1.4052	-1.4676	-1.598	-0.64923	-2.3699	0.20902	-2.176	-1.3307	-1.4494	-2.0083	-2.3099	-1.4807	-1.6209	-1.4509
-13.565	-14.933	-14.721	-16.342	-15.115	-13.901	-14.223	-14.596	-14.87	-13.844	-16.027	-13.955	-15.096	-15.118	-14.069	-14.847	-14.177	-14.601	-14.507	-14.734	-14.041	-15.614	-15.668	-14.219	-14.478	-13.417	-14.051	-14.693	-14.461	-14.103	-15.007	-15.188	-14.59	-14.431	-14.832	-14.725	-15.514	-14.106	-14.541	-14.441	-14.82	-14.398	-15.336	-14.359	-14.313	-14.785	-13.422	-14.64	-13.145	-13.946
-12.126	-11.122	-9.6004	-12.04	-9.8625	-9.1327	-10.907	-11.091	-9.8965	-10.529	-10.276	-10.368	-11.484	-10.669	-8.9222	-11.366	-10.057	-11.005	-10.949	-9.3806	-10.919	-10.985	-11.088	-11.135	-11.217	-11.65	-10.981	-10.951	-10.193	-10.507	-11.166	-10.55	-11.315	-10.851	-10.51	-11.999	-10.928	-9.233	-10.521	-11.227	-11.564	-10.893	-11.895	-11.389	-10.374	-10.999	-11.122	-10.005	-10.492	-10.83
-15.038	-14.494	-14.797	-14.414	-15.545	-14.482	-15.765	-14.378	-14.471	-13.657	-13.328	-15.734	-14.635	-14.331	-14.177	-14.506	-15.451	-14.981	-14.496	-14.383	-13.93	-14.944	-14.331	-13.708	-14.512	-12.745	-14.484	-13.325	-14.522	-14.933	-15.072	-14.705	-14.962	-15.034	-14.723	-13.716	-16.925	-14.3	-13.721	-14.914	-15.585	-14.84	-13.178	-14.334	-14.393	-14.764	-14.628	-14.221	-14.774	-15.772
-10.209	-9.8742	-10.383	-10.483	-10.07	-10.908	-9.3458	-10.722	-9.9618	-10.867	-11.09	-11.633	-10.435	-10.448	-10.32	-11.325	-11.616	-9.2082	-11.262	-11.52	-11.037	-10.894	-11.451	-10.521	-11.638	-10.548	-11.138	-11.024	-10.871	-10.622	-11.596	-11.655	-12.188	-10.658	-10.834	-9.6047	-10.222	-10.341	-11.456	-11.163	-10.834	-11.071	-10.513	-11.263	-10.549	-11.732	-11.073	-10.935	-10.724	-10.36
-5.6893	-5.6516	-5.5671	-6.4403	-5.6305	-4.9093	-4.8585	-5.7342	-6.3699	-4.5356	-5.6499	-6.1702	-6.5622	-5.2023	-5.4004	-6.4005	-5.468	-5.1646	-6.5606	-4.293	-6.1556	-5.0533	-6.9222	-5.2838	-5.645	-5.5842	-5.1405	-6.4136	-5.6924	-5.9878	-4.8272	-6.2081	-6.4249	-5.8924	-5.1944	-4.2246	-6.7445	-6.1335	-4.8419	-5.7647	-6.9454	-4.9253	-5.6184	-5.2656	-5.799	-4.6081	-5.0333	-6.0603	-5.4	-5.8911
-0.79457	-0.671	-0.83062	-0.85338	-0.21451	-1.3671	-0.88507	-0.15491	-0.23697	-0.70314	-1.4835	-0.22271	-0.88646	-0.22457	-0.10418	-0.60769	-0.68665	-0.39938	-1.1267	-1.1254	-0.55839	0.17467	-1.0012	-1.9262	-0.59943	0.14486	0.40087	-1.8761	-0.083652	-1.3015	-0.96193	-1.7874	-1.5067	-0.69764	-0.58033	-0.49785	0.13131	-1.415	-0.37752	-0.86159	0.013971	-1.1251	-0.28766	-0.48613	-1.1473	-0.98567	-0.15626	-0.54397	-0.72072	-0.61082
-12.486	-13.561	-14.105	-13.096	-12.621	-12.975	-13.651	-13.348	-13.994	-13.699	-13.321	-12.793	-12.692	-13.188	-13.352	-13.521	-12.48	-13.978	-13.563	-12.973	-12.527	-12.107	-12.905	-13.617	-14.835	-13.634	-14.614	-12.417	-12.652	-14.601	-13.029	-13.05	-12.562	-13.678	-14.218	-13.128	-13.303	-14.654	-13.079	-13.753	-13.254	-12.919	-13.363	-14.17	-13.154	-13.362	-13.928	-13.286	-13.464	-12.718
0.2895	0.3199	-0.41452	0.64308	1.204	0.32416	-0.32094	0.23457	0.7448	1.2218	0.17978	0.18252	-0.19074	0.15323	1.2719	-1.0332	-0.29992	0.24251	0.57454	0.71794	-0.45873	-0.25268	0.21664	-0.87931	-0.37919	0.23515	0.19593	-0.14888	-0.59635	-0.60218	-0.012711	-0.31248	1.2991	0.48102	-0.2621	-0.32461	-0.013084	0.15222	-0.71036	0.72416	-0.32344	-1.3172	0.44846	-0.41574	0.084679	-0.12082	-0.58518	-1.2723	-0.93097	-0.27379
-11.401	-12.252	-11.836	-11.746	-13.402	-11.578	-12.639	-12.909	-11.331	-11.281	-11.248	-12.112	-11.779	-11.918	-11.368	-12.624	-11.196	-11.463	-10.921	-11.87	-12.339	-11.997	-10.952	-10.561	-12.348	-11.772	-11.723	-10.95	-11.116	-10.903	-11.341	-11.58	-11.361	-11.771	-11.945	-11.652	-10.638	-11.978	-11.592	-11.961	-11.83	-11.102	-11.733	-10.049	-11.648	-12.183	-11.718	-10.725	-11.838	-12.13
2.132	0.68814	2.0637	3.0011	2.2185	1.2787	1.7742	1.8607	1.0809	1.9439	2.3616	1.3064	2.8676	2.5743	0.66959	1.1125	1.8099	1.9043	2.4776	1.5495	1.2156	1.28	2.0752	1.8093	0.94844	2.3124	2.2522	1.4327	1.7254	0.60597	2.2367	1.738	2.9576	1.4706	1.8486	2.1889	1.8005	1.9601	1.8055	1.2192	1.4814	1.2826	1.9524	2.0358	1.2784	2.0775	1.1928	1.5865	1.291	1.5044
-7.6664	-6.7321	-7.0296	-6.3061	-6.9004	-6.0732	-7.1172	-6.8328	-7.1993	-6.684	-6.7421	-6.4989	-6.1713	-5.5046	-5.7481	-6.7962	-6.3507	-6.2216	-7.031	-5.7126	-5.9596	-6.8283	-6.1844	-7.1866	-5.2244	-6.3406	-6.611	-5.5581	-5.9617	-6.3712	-5.8406	-6.4336	-7.2077	-7.0887	-6.5282	-5.6715	-6.453	-6.598	-6.8733	-6.693	-5.7862	-6.8422	-6.4136	-5.9593	-6.919	-5.5305	-7.1652	-6.6852	-6.2833	-5.7217
-4.2526	-4.0772	-4.5435	-3.3355	-3.9198	-4.0647	-3.9814	-3.8818	-2.7316	-4.1038	-4.2033	-3.4915	-3.7373	-3.3705	-3.162	-3.3148	-4.0423	-4.2823	-3.0455	-3.6788	-3.6942	-5.1371	-4.3268	-3.2807	-3.6247	-3.4765	-3.3803	-4.746	-3.4888	-3.8589	-4.0371	-3.9943	-3.5642	-4.8411	-4.6128	-3.6631	-3.6059	-3.0829	-4.7447	-4.0864	-2.8211	-3.8423	-3.8846	-4.5331	-3.4609	-4.2446	-3.5363	-4.4408	-4.6038	-3.9487
-13.481	-13.624	-13.158	-12.8	-13.074	-11.534	-13.061	-12.48	-13.695	-12.559	-12.053	-11.613	-13.858	-11.931	-13.312	-13.576	-12.927	-12.954	-13.634	-12.085	-12.603	-12.233	-13.135	-13.214	-12.465	-13.652	-13.456	-13.089	-13.063	-13.402	-12.55	-12.782	-12.756	-13.171	-12.044	-12.759	-13.589	-12.508	-12.535	-11.985	-12.712	-12.168	-12.779	-13.532	-11.588	-11.244	-13.517	-13.12	-12.958	-12.058
-12.483	-13.897	-12.061	-13.596	-12.595	-13.158	-11.49	-13.004	-11.683	-13.125	-13.924	-12.18	-12.302	-11.837	-12.075	-13.158	-13.35	-13.017	-12.573	-12.363	-12.066	-12.932	-12.573	-13.14	-13.273	-13.088	-11.278	-12.757	-13.707	-13.758	-11.869	-12.256	-13.161	-11.104	-12.148	-12.558	-12.946	-12.271	-12.729	-12.897	-12.569	-14.05	-12.521	-12.969	-12.821	-12.997	-12.159	-12.98	-13.542	-12.911
-10.876	-10.172	-10.389	-9.9989	-10.498	-10.423	-10.611	-10.643	-11.326	-10.553	-10.992	-9.713	-9.9536	-10.436	-11.88	-10.108	-11.089	-10.432	-10.271	-10.514	-10.942	-9.9334	-11.071	-11.439	-10.669	-10.497	-10.8	-10.772	-11.407	-11.448	-10.753	-11.701	-10.304	-11.766	-10.336	-9.2854	-11.14	-11.175	-10.295	-10.945	-10.903	-11.499	-10.784	-10.828	-10.701	-10.73	-10.916	-11.213	-11.054	-10.253
9.4572	8.8877	9.0385	8.7444	9.6314	9.2125	7.9674	8.5035	9.4723	7.9078	8.7163	7.6825	8.808	8.4969	7.7105	8.9566	8.8568	7.9565	9.3439	9.2234	9.0312	7.4771	9.1786	8.6426	7.5495	8.1114	9.5468	9.4509	7.9698	8.3036	9.1222	8.1598	8.544	8.5805	8.1879	10.423	8.2767	9.0834	8.0323	8.5199	8.919	9.5597	9.3672	8.0321	7.7766	9.1981	10.49	8.7533	8.9558	9.0703
5.2837	4.4712	4.8334	4.9438	5.1578	5.9744	5.7847	6.6217	5.9778	4.9375	5.1294	5.8853	5.1819	6.056	5.9101	6.0199	4.5953	6.1958	6.1138	5.1578	5.9601	5.4068	5.836	5.5093	5.6607	5.9018	5.4094	5.3201	5.4774	5.8358	5.3933	5.3667	6.4133	5.7346	5.6391	4.7368	7.0074	4.8051	4.3495	5.2141	4.3112	6.4817	5.6632	4.9949	5.8509	6.5585	6.3565	5.7937	5.9307	7.2421
-20.327	-21.196	-20.302	-21.894	-20.727	-21.766	-20.639	-21.319	-20.542	-20.441	-21.566	-19.657	-20.574	-20.361	-21.966	-20.299	-21.023	-20.326	-20.509	-21.721	-21.211	-20.555	-19.762	-20.941	-20	-20.791	-19.799	-21.375	-20.054	-21.413	-20.958	-20.238	-21.301	-21.475	-21.446	-21.586	-21.82	-21.985	-21.197	-20.592	-20.294	-20.79	-20.094	-20.249	-21.699	-20.295	-21.856	-20.363	-21.074	-20.145
-10.926	-11.225	-9.8426	-10.839	-10.869	-11.188	-10.558	-11.233	-10.258	-10.356	-11.02	-11.234	-11.154	-10.227	-11.213	-10.214	-10.608	-10.925	-10.361	-10.575	-10.664	-11.199	-10.223	-10.348	-9.6447	-10.87	-11.348	-11.266	-9.6332	-10.644	-10.893	-10.746	-11.209	-10.434	-10.518	-10.277	-10.57	-10.569	-10.61	-10.825	-10.642	-10.203	-11.676	-9.7462	-11.826	-10.743	-10.061	-11.504	-10.639	-9.7068
-12.38	-14.276	-14.325	-11.404	-13.576	-12.665	-13.193	-13.351	-13.805	-14.149	-12.732	-13.022	-11.962	-12.484	-13.174	-13.592	-12.231	-13.046	-13.89	-13.076	-13.467	-13.392	-12.881	-11.86	-12.931	-12.39	-14.016	-12.537	-13.811	-12.661	-11.691	-12.53	-13.213	-12.578	-11.858	-12.864	-13.877	-13.548	-13.448	-12.583	-13.24	-12.284	-12.554	-13.563	-12.089	-12.849	-12.956	-14.294	-12.369	-13.528
-14.826	-15.166	-14.321	-14.737	-16.002	-13.981	-14.242	-14.67	-13.656	-14.663	-14.368	-15.527	-15.022	-14.239	-15.521	-12.608	-13.117	-15.564	-12.943	-14.535	-13.933	-14.147	-15.342	-16.137	-14.858	-14.586	-14.448	-15.235	-13.559	-14.538	-15.116	-13.88	-13.538	-14.145	-15.675	-13.412	-14.901	-14.686	-13.75	-13.893	-14.901	-15.083	-15.685	-14.576	-14.864	-13.56	-15.386	-14.652	-13.304	-14.884
-3.1092	-3.2909	-3.7288	-3.5025	-3.364	-4.6959	-3.7924	-2.9003	-3.4463	-4.8888	-2.6061	-3.9014	-3.2081	-2.8018	-3.9718	-1.796	-5.1094	-3.1778	-2.9382	-4.1721	-3.8549	-3.7707	-3.6357	-3.6088	-3.4441	-3.0629	-4.3493	-3.2806	-3.5582	-4.2478	-3.8621	-4.0555	-4.0186	-2.9369	-3.3588	-3.6972	-3.9766	-3.0145	-3.6779	-2.7097	-3.5938	-3.3983	-2.5142	-3.514	-3.5261	-3.3025	-3.0416	-4.193	-5.4604	-1.9883
-13.703	-14.261	-15.148	-14.92	-13.247	-13.148	-14.422	-13.607	-14.87	-14.536	-14.573	-14.141	-13.782	-14.207	-13.513	-13.941	-14.119	-15.548	-14.162	-14.007	-13.99	-12.908	-14.1	-13.113	-13.999	-13.718	-13.827	-13.639	-14.11	-13.416	-14.563	-15.1	-13.4	-13.915	-14.381	-14.278	-14.327	-14.334	-14.421	-13.894	-15.251	-14.194	-12.535	-13.116	-14.814	-14.356	-14.144	-14.465	-15.027	-13.71
-4.238	-3.6559	-3.1351	-3.5371	-4.1108	-3.1274	-3.0962	-3.436	-4.2867	-4.2693	-2.8968	-3.5894	-2.5472	-2.7319	-4.6242	-5.0132	-3.8074	-3.3577	-2.7852	-3.6769	-3.7804	-2.8189	-2.8659	-4.0758	-3.5189	-4.946	-3.9074	-3.1054	-3.1527	-3.2304	-4.6019	-2.4806	-4.3657	-2.9345	-3.649	-3.9654	-3.99	-4.4284	-4.7112	-4.2507	-3.7873	-4.3664	-3.5541	-4.9895	-3.2428	-4.1114	-3.4453	-3.6494	-3.704	-4.3577
-4.2794	-3.7337	-3.6682	-2.9092	-3.7372	-4.3234	-4.135	-3.5963	-3.7604	-4.4088	-3.4414	-3.1987	-4.0193	-4.4653	-4.3285	-4.7055	-3.7087	-4.1505	-4.1194	-3.0412	-3.494	-3.1226	-3.6261	-3.337	-2.4546	-4.7268	-3.2289	-4.1145	-2.3408	-3.9637	-3.4737	-3.9475	-4.9104	-3.0027	-3.5083	-3.2876	-3.5739	-3.0899	-5.1711	-3.9985	-4.7487	-3.5685	-4.3712	-3.904	-3.7997	-4.089	-3.8596	-5.2759	-3.7116	-2.8589
-3.3776	-2.5909	-2.9515	-2.0536	-2.9827	-2.7845	-3.2225	-3.7883	-2.3207	-2.7127	-2.3033	-1.8779	-2.8372	-2.5486	-2.1574	-3.237	-2.8	-3.1758	-2.9449	-2.3236	-1.6715	-3.0632	-3.8545	-2.7103	-1.3962	-2.0272	-4.0848	-2.1001	-3.6258	-3.307	-1.3865	-2.3211	-1.5482	-1.9717	-2.8595	-1.5407	-3.3419	-3.1592	-2.407	-3.2658	-1.8848	-2.5426	-1.5052	-2.6469	-2.9399	-1.223	-3.2079	-2.9028	-2.2822	-3.1345
0.072157	0.13888	-0.59489	-0.78284	-0.49561	0.72309	0.049241	-0.021732	0.030138	0.192	-0.60237	0.19561	-0.37996	-0.24884	0.67771	0.2835	-0.44662	0.11596	-0.22085	0.097506	-0.049982	-0.62815	0.46557	-0.73681	0.71224	0.12903	0.18325	0.83319	0.86794	0.31509	-0.014353	-0.30501	0.65297	0.37298	0.28849	-0.11037	0.075049	-0.19729	0.60339	-0.91939	-1.2602	-0.67602	-0.44391	1.1168	-0.055298	0.15703	-1.0866	-0.21313	-0.1544	-0.27614
-11.457	-11.34	-10.503	-10.993	-10.319	-10.515	-10.556	-11.347	-10.634	-10.172	-9.406	-11.575	-10.72	-10.604	-10.544	-10.444	-10.545	-10.79	-11.156	-10.306	-10.374	-10.802	-10.308	-10.574	-11.01	-8.88	-10.411	-11.485	-10.875	-10.732	-10.3	-10.742	-10.912	-11.66	-10.64	-11.784	-10.346	-10.654	-11.934	-10.216	-10.149	-11.436	-11.24	-11.152	-10.528	-10.492	-10.125	-10.415	-9.8743	-9.9188
-13.223	-13.209	-12.512	-12.289	-12.468	-13.686	-13.702	-12.854	-13.4	-12.961	-13.339	-13.479	-12.469	-12.394	-11.777	-13.249	-12.826	-14.072	-13.225	-13.163	-13.773	-12.862	-14.731	-13.251	-12.545	-13.387	-13.078	-13.788	-12.851	-13.008	-14.918	-12.789	-13.318	-14.09	-12.828	-14.557	-12.539	-12.515	-12.858	-13.396	-12.368	-13.756	-12.555	-14.388	-12.88	-13.571	-14.004	-14.165	-13.476	-13.128
-7.7535	-7.0047	-7.9501	-8.076	-7.74	-8.9227	-7.0404	-7.2767	-6.7018	-7.2065	-7.961	-7.8523	-7.1769	-7.4438	-7.5371	-7.1445	-8.1581	-7.891	-8.1905	-7.003	-8.2492	-8.0143	-7.9322	-7.0238	-8.5504	-7.7219	-8.2793	-8.0246	-7.4197	-6.3422	-7.9274	-7.6671	-6.1356	-8.1279	-8.5747	-6.559	-9.6835	-6.5267	-7.6996	-7.3843	-7.3226	-8.0056	-7.7469	-8.2836	-8.6103	-7.15	-8.1223	-8.2061	-7.8611	-7.8228
7.4776	7.4055	6.9313	7.4138	7.1643	6.7162	5.304	6.5011	7.3001	7.878	6.4192	6.5411	5.7316	6.6124	7.0861	7.2608	7.506	7.6771	7.1069	6.3268	6.9876	6.7601	8.1257	7.5941	7.3566	7.7634	8.0932	6.6991	6.8325	5.9165	6.5746	5.9978	7.0142	5.7731	6.1251	6.7077	6.5355	5.9149	7.1104	6.8404	6.4937	6.8061	7.5637	7.081	6.4089	6.6809	6.4024	5.874	6.3249	5.9899
-12.674	-13.917	-11.657	-13.657	-13.464	-12.531	-14.066	-13.76	-12.985	-12.146	-14.339	-13.358	-12.619	-13.287	-11.935	-13.514	-12.425	-13.971	-13.135	-13.291	-14.096	-13.645	-13.095	-13.391	-13.424	-12.681	-12.349	-12.23	-14.766	-13.638	-13.661	-12.816	-13.814	-13.798	-12.61	-14.223	-13.608	-13.002	-13.536	-13.088	-13.867	-13.793	-12.781	-11.879	-13.26	-13.723	-12.529	-12.952	-12.746	-13.431
-5.9236	-5.3805	-5.1	-3.6355	-5.0613	-3.9316	-5.0174	-5.2879	-4.8949	-5.778	-4.647	-5.6606	-5.4367	-4.5526	-4.5971	-5.9705	-4.8885	-5.6585	-5.861	-5.0593	-4.6299	-3.5074	-5.2557	-5.2015	-5.2979	-5.3307	-4.8831	-4.5164	-5.1071	-4.7457	-5.3363	-5.4561	-5.6655	-3.7538	-5.7634	-5.6538	-4.9069	-5.7926	-4.5271	-6.4107	-5.402	-5.9206	-4.8399	-5.1101	-5.6274	-5.4331	-4.9785	-4.8638	-3.5347	-4.94
-1.8875	-1.8127	-1.1245	-1.9306	-2.7786	-1.6848	-1.0329	-1.0561	-1.3119	-0.96202	-0.090846	-1.1465	-1.0925	-3.6449	-1.4642	-1.1938	-1.4946	-0.78883	-1.3643	-1.314	-0.34636	-0.41128	-1.8141	-1.4747	-2.7978	-1.0571	-1.5251	-1.3529	-1.2203	-0.95106	-1.6332	-1.243	-2.4308	-1.0661	-2.3224	-1.3792	-1.1706	-1.9566	-1.5369	-1.0536	-1.7868	-0.47322	-2.8393	-2.5544	-1.8034	-2.5424	-1.2912	-1.4689	-1.3623	-1.3809
-2.8294	-1.993	-1.5214	-1.7779	-2.3081	-2.4782	-2.2645	-2.0947	-1.4578	-1.1286	-1.8529	-2.8601	-1.9207	-1.4683	-2.1878	-1.6208	-1.9867	-1.7734	-2.2208	-1.9989	-0.67884	-2.4233	-1.795	-2.3865	-2.3816	-2.2021	-2.446	-1.9603	-2.2067	-1.6278	-1.4888	-1.8458	-2.4204	-2.5681	-2.6178	-2.2117	-1.9702	-1.5447	-0.86662	-1.6219	-2.0046	-1.1373	-1.2815	-2.5058	-1.6429	-1.2425	-2.3467	-1.757	-2.2624	-2.7506
-2.0042	-1.3282	-1.6875	-0.33126	-2.0208	-0.1217	-2.133	-0.48003	-2.5715	-1.3753	-1.6107	-1.7007	-2.0364	-2.127	-1.3243	-1.0532	-1.3384	-0.34625	-0.83142	-1.0233	-0.45489	-0.95056	-0.62412	-1.5536	-1.5064	-1.7276	-0.36405	-1.1983	-1.6917	-1.4572	-0.92756	-2.0558	-1.0022	-1.3253	-0.029848	-1.5736	-1.9657	-1.2606	-1.8524	-1.3361	-1.8201	-0.69536	-1.8818	-0.23878	-0.99844	-1.7422	-2.2227	-1.7007	-1.4362	-2.1943
-2.8234	-3.8943	-2.5306	-3.819	-3.8254	-3.502	-2.7644	-3.5551	-3.6157	-2.993	-3.5045	-4.5604	-2.3337	-3.0468	-2.9605	-2.9939	-4.6387	-3.3295	-3.4731	-4.2531	-2.9873	-2.9582	-3.3018	-3.5123	-4.3796	-3.9871	-2.9019	-3.307	-2.9113	-3.0345	-4.3386	-3.2795	-3.8765	-2.7409	-4.0979	-4.02	-3.0286	-1.5328	-3.627	-5.7127	-3.0762	-2.8891	-4.5605	-2.8843	-3.3996	-3.5367	-3.1413	-3.5615	-2.6031	-3.4051
7.0064	7.6214	5.8568	7.3379	6.5587	5.9001	7.9845	6.0611	5.663	6.276	6.6174	5.6662	6.8727	7.9116	6.6137	6.81	6.6545	6.4284	8.1511	6.9521	6.9594	6.4593	6.0905	6.2317	7.025	7.4767	7.1954	7.0537	6.985	7.3075	8.3687	7.3599	5.8652	6.5825	5.5842	6.443	6.6237	7.1462	6.2591	7.123	6.7709	8.3341	7.0608	6.8033	7.1557	6.869	6.6044	7.8401	7.6558	7.7112
-5.1136	-3.0277	-4.9108	-5.0967	-4.4389	-4.2927	-4.4605	-4.2344	-5.4827	-4.0778	-4.6413	-4.7278	-3.4608	-4.6433	-4.9487	-4.9972	-4.4597	-5.0221	-5.0873	-4.2019	-3.1601	-3.7074	-5.2312	-4.0224	-5.3758	-4.3516	-5.6357	-5.5699	-5.5023	-4.8663	-4.0761	-4.4624	-4.3307	-4.1354	-5.6218	-5.3908	-5.4799	-4.7819	-5.2411	-4.1424	-4.6018	-5.6912	-3.8568	-5.8159	-4.8351	-5.3567	-4.8452	-4.541	-5.1245	-4.4865
7.5669	6.5236	7.641	7.7379	5.8244	6.6602	6.1319	7.2134	6.3757	6.143	6.4059	7.0888	6.8684	5.5442	6.4612	6.8805	5.6454	6.1105	6.6259	6.5991	6.9124	6.0183	6.4481	5.7872	6.9258	6.6564	7.535	6.8822	6.8136	5.8648	7.184	5.9952	7.6188	6.6861	6.0681	7.8826	7.1154	6.1969	7.0494	6.4574	6.5578	6.9822	5.8361	6.1369	7.2219	6.275	5.629	7.7798	6.0764	6.6866
2.153	3.4681	2.7403	1.9733	2.3522	2.3427	3.2531	3.1038	2.296	2.4842	1.9888	3.4309	2.6952	3.5176	2.6685	2.5953	2.3719	2.9466	2.6894	3.273	3.8812	3.0809	1.5709	2.3275	3.6019	2.2322	2.7485	2.7329	4.3408	3.4118	2.065	2.704	4.0426	2.4412	2.3009	2.1722	3.6031	3.2808	3.5767	3.2019	3.3565	1.7093	3.4487	2.552	3.4168	3.3939	4.0054	2.0902	2.903	3.4998
-16.053	-14.552	-13.705	-14.784	-14.277	-15.363	-15.862	-13.847	-14.652	-14.917	-14.405	-14.569	-14.019	-15.135	-14.992	-13.642	-14.178	-14.357	-14.946	-14.879	-14.852	-14.933	-14.999	-14.505	-14.68	-14.936	-13.894	-13.394	-14.193	-14.842	-14.219	-16.36	-14.121	-14.238	-14.575	-14.989	-14.487	-15.285	-15.385	-15.017	-14.742	-15.69	-14.6	-14.48	-14.476	-15.891	-15.19	-13.689	-15.165	-15.065
3.1677	2.1207	2.2808	2.0934	2.5798	2.3143	2.6156	1.9383	2.5271	2.7638	1.8863	3.6236	2.3978	2.4054	1.2	2.1568	1.5496	2.5583	2.1262	1.6951	3.542	2.965	1.8198	2.7105	2.5479	2.7225	1.572	3.3417	2.7996	2.2964	2.4238	2.6681	3.7827	2.6463	0.86715	3.1352	2.6487	2.0851	2.5596	2.4627	3.2834	3.0424	2.2282	3.1533	2.7427	2.2971	2.5457	3.2156	2.4085	3.1481
-4.3274	-4.0316	-5.0713	-4.0995	-4.7257	-4.441	-4.732	-5.0162	-5.8148	-5.2017	-5.6502	-3.3255	-4.0122	-4.5488	-4.3467	-5.1466	-4.2211	-4.7371	-4.3124	-5.1392	-4.6369	-3.5608	-5.0751	-4.9828	-5.5501	-4.5803	-5.604	-5.2209	-3.4849	-4.8608	-4.5946	-4.9245	-5.3267	-4.5577	-4.5404	-5.853	-4.4839	-3.9864	-3.38	-4.9067	-4.4558	-5.4231	-4.8833	-4.4451	-4.9675	-4.3086	-3.7022	-4.5619	-5.4321	-5.0243
-1.5927	-1.5611	-1.6579	-2.1317	-1.335	-1.9832	-1.4134	-1.7529	-1.2054	-0.16546	-0.52076	-0.46795	-0.79659	-1.322	-1.4657	-1.028	-1.0828	-0.58698	-1.4015	-1.9373	-2.0896	-1.1914	-0.57752	-2.8616	-1.4259	-1.4806	-1.208	0.42929	-1.3612	-1.447	-1.5625	-0.96131	0.23394	-1.3455	-1.7912	-1.4573	-0.86799	-1.5444	-1.1915	-0.90178	-1.6223	-0.55106	-0.97309	-0.72719	-1.0098	-0.59981	-1.8601	-2.0256	-0.037633	-0.31207
-1.6155	-1.2935	-1.4918	0.81464	-0.73693	-0.44039	0.48006	-1.1162	-0.55476	-0.64934	0.23668	-0.29444	-0.17637	-0.59508	-1.0424	-0.11226	-0.15743	-0.26078	-0.10842	-1.4522	-2.6446	0.057562	-0.59406	0.18301	-1.3492	-0.71664	-0.69637	-1.2637	-0.2059	-0.074439	0.39753	-1.4379	-1.0707	-1.3633	-0.86176	-1.2222	-1.098	-1.5026	-1.6807	-0.8639	-2.0299	-1.4443	-0.65494	-0.67484	0.42391	-1.0906	-0.11527	-0.35237	-0.72162	-0.6889
-6.8448	-6.5384	-5.7119	-6.3765	-5.9757	-5.6347	-5.5493	-6.6783	-7.4364	-5.393	-6.0679	-5.4734	-5.7891	-5.929	-6.3587	-4.9054	-7.3955	-5.7288	-6.7395	-6.0886	-7.3527	-7.6916	-6.1504	-5.6806	-5.491	-7.3049	-6.5495	-5.8909	-5.8117	-7.1063	-6.7323	-6.6198	-6.8072	-6.7918	-6.219	-5.5443	-5.7834	-6.4048	-6.1851	-5.7911	-6.9277	-5.4458	-7.0686	-6.6871	-5.9753	-5.8622	-5.15	-5.898	-6.8264	-6.1135
-11.529	-11.351	-12.845	-12.259	-11.847	-12.285	-12.207	-11.772	-12.833	-10.953	-11.846	-12.465	-10.437	-11.989	-11.081	-12.071	-11.717	-11.943	-11.431	-11.142	-12.262	-10.229	-12.12	-10.888	-10.561	-12.113	-11.651	-12.146	-10.977	-10.807	-11.959	-11.774	-11.191	-10.913	-11.069	-11.203	-10.713	-12.545	-11.592	-11.312	-13.036	-11.935	-12.629	-11.481	-11.04	-11.996	-11.393	-11.545	-12.221	-11.644
-13.411	-13.037	-13.061	-13.245	-12.355	-13.512	-13.691	-13.929	-13.13	-13.107	-13.244	-14.539	-14.094	-12.988	-13.853	-14.221	-12.327	-14.08	-13.26	-13.14	-12.657	-12.823	-12.642	-13.374	-12.478	-13.004	-13.813	-13.256	-12.862	-13.875	-12.084	-13.413	-13.029	-12.522	-12.333	-13.227	-14.081	-13.33	-13.66	-13.214	-12.809	-13.04	-13.54	-12.957	-13.096	-13.091	-13.67	-13.015	-11.833	-12.29
-10.022	-8.6005	-10.842	-11.326	-9.3639	-10.694	-8.9938	-10.556	-10.461	-10.683	-9.9589	-10.83	-10.61	-10.893	-10.507	-9.5574	-10.15	-10.954	-10.211	-10.729	-10.584	-11.019	-9.1498	-10.342	-10.377	-9.6098	-9.8679	-9.618	-10.708	-9.9338	-10.63	-11.197	-11.371	-10.053	-10.828	-10.393	-9.1372	-10.68	-10.129	-10.026	-10.103	-10.704	-9.3996	-9.8994	-11.706	-9.0031	-9.6547	-9.6983	-9.7107	-10.237
-2.2595	-3.0342	-2.6217	-1.9781	-3.3826	-1.8121	-3.4136	-1.9432	-3.1046	-3.0947	-2.2048	-2.1289	-3.2314	-3.296	-1.3753	-1.7987	-2.3364	-2.9496	-3.0089	-3.7562	-3.7522	-3.174	-2.048	-2.3536	-2.1775	-3.1577	-2.7513	-2.3161	-2.6351	-2.6661	-3.5486	-4.1369	-2.9369	-2.6899	-2.716	-3.451	-2.2059	-2.4428	-2.8815	-2.7542	-1.6895	-2.6932	-2.0366	-2.0088	-3.8431	-3.3517	-3.3246	-2.2258	-2.1578	-1.1363
-0.03534	0.81266	-0.33894	-0.011896	-0.25369	0.36376	0.10017	0.19396	0.92154	0.56315	0.11527	-0.22161	0.544	-0.56249	-0.50973	0.057758	-0.88054	0.53582	1.1187	0.60056	0.40679	-0.1338	0.66762	-1.3228	-0.17979	0.1214	0.51641	-1.7192	0.72633	-0.56288	0.71388	-0.015484	-0.27022	0.90064	0.40552	1.6655	0.86809	-0.69955	-0.72176	-0.49251	0.54945	-0.15178	0.88293	-1.0899	-0.062685	-1.0901	-0.025829	0.42833	0.037593	0.62542
-4.3733	-4.4438	-5.873	-5.0783	-3.015	-4.6373	-4.3609	-3.9487	-4.6828	-5.1955	-4.5573	-4.8406	-4.2693	-4.662	-4.3343	-3.97	-3.9621	-5.4145	-5.1147	-4.7448	-5.6881	-4.3936	-3.837	-4.4461	-4.4988	-5.0747	-3.597	-4.5227	-6.2513	-4.5494	-3.3245	-4.0056	-5.0515	-4.0332	-3.9761	-4.4305	-4.8178	-4.3339	-6.0782	-4.559	-3.4332	-4.3675	-4.5291	-3.718	-5.2387	-5.5204	-3.6097	-4.8101	-5.2695	-4.3942
-12.108	-11.355	-10.886	-11.497	-11.804	-12.005	-11.324	-11.136	-11.928	-10.368	-11.86	-12.256	-11.564	-11.974	-11.026	-12.265	-11.135	-11.899	-11.014	-11.718	-11.787	-12.004	-10.769	-11.121	-12.35	-12.203	-12.85	-12.381	-11.738	-11.784	-12.009	-10.304	-12.313	-11.225	-11.749	-11.373	-11.348	-11.313	-12.273	-10.988	-12.178	-11.292	-12.25	-11.657	-10.95	-11.984	-11.998	-12.201	-12.314	-11.324
-2.9573	-3.7892	-4.0213	-2.4976	-3.0629	-3.8427	-1.8371	-2.6221	-3.6369	-2.8861	-3.5931	-3.5895	-4.3156	-2.7801	-2.8667	-2.6544	-1.7071	-3.6495	-3.5989	-2.8034	-3.6221	-2.7963	-3.5423	-4.2008	-4.6924	-4.7104	-3.4404	-2.4439	-2.4806	-4.1366	-3.0999	-2.4153	-3.7622	-1.9859	-2.6897	-2.8903	-2.7627	-2.4004	-3.4743	-3.0339	-3.1464	-3.0468	-3.3759	-3.3475	-4.2132	-3.6142	-3.3633	-3.7079	-2.2024	-3.0914
-3.5985	-2.2365	-3.1421	-2.4622	-2.8319	-3.2331	-3.2897	-1.2888	-2.4528	-2.6109	-2.492	-3.3325	-3.3875	-2.9591	-3.2983	-2.0557	-2.2345	-2.2406	-1.7052	-2.5365	-3.2861	-2.1014	-1.8581	-2.3485	-2.5813	-2.3133	-2.5285	-2.6236	-2.1123	-3.005	-1.8643	-2.7965	-2.6298	-3.0811	-3.265	-2.6134	-2.5271	-2.6073	-1.2472	-2.4794	-2.5021	-2.7173	-2.8511	-2.8737	-3.1805	-2.8399	-3.317	-2.3753	-2.4042	-3.3832
-0.67484	0.25708	-0.035435	-0.79896	0.89638	-1.4938	0.19102	0.088978	-0.21558	-0.34647	0.70615	-0.86352	-0.092469	-0.85507	-1.2338	-0.36131	0.34993	-0.58433	-0.9588	0.30225	0.36679	-0.3916	-0.45822	-0.5788	-0.84505	-0.64281	-0.39115	-0.051987	-1.3268	1.0498	-0.71526	0.068269	-0.6401	-0.43086	0.24417	0.1649	-0.44529	0.078033	-1.3031	0.030794	-0.60554	-0.2393	1.1142	-0.56641	1.0037	-0.84596	0.24898	0.099957	0.052693	0.34787
-12.268	-14.191	-13.218	-13.635	-12.551	-13.181	-14.416	-13.639	-13.755	-13.379	-12.637	-12.964	-12.594	-12.592	-13.16	-14.839	-12.601	-12.637	-13.548	-13.331	-13.194	-12.94	-13.455	-12.122	-12.453	-12.653	-13.313	-14.385	-13.64	-14.64	-13.895	-13.604	-14.746	-13.587	-14.336	-13.248	-14.366	-12.725	-12.477	-13.731	-12.503	-12.494	-13.405	-13.074	-13.721	-13.064	-14.516	-12.61	-13.383	-12.949
-9.4788	-9.1802	-8.2697	-8.4731	-8.4037	-9.7725	-7.6052	-9.0561	-9.016	-9.1201	-10.32	-10.074	-8.9827	-8.6158	-9.6201	-9.3572	-9.4042	-8.3892	-9.2741	-8.8278	-7.6575	-7.8745	-9.4865	-9.348	-8.8207	-9.8807	-8.9581	-8.2365	-9.0158	-9.5209	-9.7374	-9.995	-8.2771	-9.2419	-8.9035	-8.8549	-9.6356	-8.6617	-10.591	-8.5404	-8.9227	-8.9621	-9.2941	-7.5759	-8.6659	-9.1983	-8.6676	-8.3959	-8.8363	-9.8887
-0.85027	-1.0846	-1.8315	-0.98757	-1.7818	-1.2972	-1.6576	-1.2304	-1.7653	-0.76092	-0.64297	-0.51993	-1.1633	-1.5785	-0.39902	-1.6739	-1.984	-0.85927	-0.78535	-1.4518	-1.81	-0.64397	-1.8456	-1.281	-1.595	-1.4439	-1.0097	-0.6596	-1.9016	-0.50516	-1.7109	-1.9534	-1.8091	-1.1868	-2.1416	-0.43422	-0.67802	-0.63558	-1.1424	-0.86485	-0.5963	-1.6405	-1.4613	-1.2297	-0.2745	-0.031791	-0.43742	-1.2376	-0.48066	-1.6245
-21.892	-22.207	-23.395	-22.994	-21.875	-22.246	-23.043	-21.657	-21.752	-21.381	-20.725	-20.994	-21.859	-22.666	-21.334	-23.376	-23.343	-22.965	-22.176	-21.982	-22.415	-22.597	-21.594	-21.93	-22.537	-21.011	-21.925	-23.298	-22.365	-21.857	-22.722	-22.475	-22.43	-22.901	-21.835	-21.212	-21.766	-21.124	-24.282	-23.322	-21.5	-21.605	-22.215	-21.652	-22.498	-21.88	-22.255	-23.404	-21.29	-23.538
4.905	4.7309	5.1254	4.6138	5.3572	4.2659	4.9242	3.6545	5.2012	4.0121	4.4799	3.5644	3.9829	5.4349	4.3712	4.5187	4.1598	4.432	4.4043	4.4268	4.2799	5.0672	4.6637	4.2136	4.3538	3.0433	4.961	5.7615	4.4744	4.473	4.1976	3.0065	3.6347	5.2086	4.7635	5.6641	4.8486	5.2404	5.1218	5.2118	4.2249	4.3567	4.2443	4.5376	4.5247	4.362	5.1372	4.3509	4.8989	4.2892
3.39	2.2684	2.9974	2.4893	3.8066	2.6433	3.8815	3.2184	1.8368	1.4503	3.051	3.4268	3.1315	2.893	4.509	3.3272	2.1328	2.263	3.0016	2.636	2.2099	2.3081	3.3519	2.7692	1.714	1.4056	2.2905	3.2189	2.8143	3.4776	2.0712	2.9421	1.8637	2.8435	2.708	1.7026	2.0959	3.2778	3.5047	2.7065	2.1352	3.0108	2.9897	1.9977	1.7264	3.2189	2.959	1.529	3.1883	2.5553
-9.9148	-10.602	-10.037	-10.888	-9.6833	-10.971	-11.67	-11.447	-11.55	-8.7017	-10.632	-11.291	-9.8129	-11.197	-11.477	-10.99	-10.881	-10.675	-9.5791	-11.21	-10.589	-9.8139	-10.125	-11.513	-11.455	-10.858	-10.405	-10.924	-11.598	-10.554	-10.368	-10.774	-11.456	-10.236	-10.557	-10.067	-10.45	-9.7493	-10.487	-11.137	-9.5434	-11.722	-10.516	-10.142	-9.7612	-10.934	-11.147	-10.828	-11.785	-11.204
-1.4877	-1.8807	-0.85916	-2.0215	-0.76265	0.15475	-2.2378	-1.6967	-1.0556	-1.6832	-2.5562	-1.0841	-1.3909	-1.6075	-0.81805	-1.0942	-1.3046	-1.0834	-0.84296	-2.4067	-2.0607	-1.0508	-1.5703	-1.2968	-0.31871	-0.62305	-2.5516	-1.3959	-1.6755	-1.0419	-0.95767	-1.4966	-1.315	-2.0803	-2.1524	-1.0693	-0.83312	-1.3437	-0.98072	-1.7738	-0.92874	-1.9261	-1.2283	-0.87613	-1.3224	-2.072	-1.5539	-0.58715	-0.91572	-1.7187
2.0613	1.6262	3.1573	4.1897	3.0082	2.3769	2.4714	2.5708	2.8684	2.5452	2.2661	2.5264	3.3006	3.2556	2.8455	3.1939	2.3716	2.0243	3.3894	1.9557	2.547	1.4951	2.7575	1.1833	2.5867	1.9812	2.9996	2.7394	2.1572	3.3511	2.8667	2.6707	0.96425	2.6554	2.5854	3.5781	2.7676	3.0156	2.2308	2.6036	1.874	2.041	2.6121	2.1039	2.8781	2.2353	3.2504	2.4893	2.6092	3.125
4.8926	4.9147	4.3545	5.441	3.9232	4.899	6.1592	5.0245	5.0684	5.2025	4.4145	4.3568	5.4683	5.172	4.345	5.5156	4.8385	4.9169	5.2325	4.9561	4.4174	5.8649	4.511	5.6113	4.747	5.4428	4.7826	5.0147	4.5375	5.0724	5.319	5.0685	5.3508	4.7433	4.4501	5.4562	4.9749	4.5255	5.2388	5.1838	4.2869	5.3512	4.4042	5.7949	4.6002	4.9149	5.2701	4.453	5.0521	5.3962
-10.205	-11.566	-11.074	-10.614	-12.363	-11.74	-11.322	-10.968	-12.287	-11.097	-11.748	-11.888	-11.807	-11.536	-12.374	-11.177	-11.217	-12.508	-11.248	-11.385	-13	-11.679	-11.439	-11.045	-11.393	-10.475	-11.825	-10.578	-11.641	-12.306	-11.736	-12.123	-10.8	-10.568	-11.6	-12.05	-10.586	-12.122	-11.824	-11.452	-11.567	-11.468	-11.534	-11.205	-11.675	-12.006	-11.348	-11.372	-11.447	-11.579
-13.121	-13.672	-12.563	-12.187	-13.22	-13.101	-12.651	-13.605	-13.124	-13.852	-14.057	-13.657	-13.836	-13.273	-13.891	-13.139	-12.926	-13.608	-12.779	-13.804	-12.514	-13.985	-12.905	-13.635	-12.324	-12.898	-13.295	-13.799	-12.403	-13.01	-13.552	-12.652	-11.765	-13.223	-13.596	-13.567	-12.491	-13.092	-13.356	-13.286	-13.981	-13.906	-13.647	-12.611	-12.61	-12.757	-12.899	-13.764	-13.764	-13.147
-14.441	-14.705	-14.696	-14.616	-14.718	-15.732	-14.878	-15.387	-14.666	-13.705	-14.542	-14.116	-15.367	-14.441	-15.164	-15.455	-14.664	-15.409	-14.17	-14.991	-13.533	-14.634	-14.386	-15.822	-15.517	-13.817	-15.126	-14.619	-15.622	-15.252	-14.984	-14.477	-15.48	-14.168	-15.024	-14.022	-14.532	-14.444	-14.593	-14.626	-14.868	-13.318	-13.498	-14.304	-14.669	-14.694	-14.155	-15.026	-16.072	-14.367
-7.9645	-7.5674	-7.8066	-6.824	-7.4345	-7.7374	-8.6164	-7.8087	-7.1107	-7.5076	-8.9659	-6.4131	-7.1331	-6.5864	-7.2363	-8.5435	-7.9896	-7.6943	-8.7821	-7.1613	-8.3607	-7.7663	-6.8251	-8.6045	-7.5382	-7.7895	-7.7558	-7.8518	-7.9232	-7.1656	-7.2052	-7.2944	-7.2622	-6.8642	-7.3265	-7.2579	-7.0708	-7.7089	-6.4996	-7.4885	-6.2481	-8.3016	-6.8283	-7.2751	-7.2319	-7.3883	-7.669	-7.0389	-7.2426	-7.9485
-14.531	-14.1	-14.086	-12.733	-14.188	-13.825	-13.449	-13.661	-13.313	-14.876	-13.134	-13.216	-14.37	-14.253	-13.842	-14.303	-13.597	-15.064	-13.144	-14.251	-13.929	-13.836	-13.625	-13.485	-14.382	-13.881	-13.536	-13.574	-13.118	-13.523	-14.031	-14.651	-13.605	-15.085	-13.981	-13.843	-12.848	-13.631	-14.526	-15.551	-14.614	-14.528	-13.184	-12.926	-13.376	-14.49	-14.339	-13.755	-13.616	-14.624
0.42092	0.5287	-0.11732	-0.09965	-0.051022	0.29544	0.74491	0.87786	-0.44672	0.66178	1.03	-0.044283	0.17644	0.26682	0.26224	1.3493	-0.044514	0.56731	1.0175	0.18207	-0.53918	-0.2266	-0.23626	0.078114	0.71223	-0.12809	0.03021	0.29766	-0.60942	0.80009	-0.23159	0.75363	-0.92669	-0.36813	0.88551	0.52086	-0.017659	0.61765	0.67334	-0.69461	0.67674	0.15727	0.60016	-0.15691	0.21364	0.77381	0.59971	0.4382	1.8418	1.329
-5.3526	-4.9215	-5.3259	-5.9008	-6.8583	-5.384	-5.4888	-4.8537	-5.8046	-5.0325	-5.1576	-5.9307	-7.3123	-5.7805	-4.9997	-5.7023	-5.0463	-6.1755	-5.0787	-5.8735	-6.2507	-5.1452	-5.702	-5.5489	-5.7402	-5.5665	-6.003	-5.4256	-5.5482	-5.4044	-5.7619	-4.9416	-4.3347	-6.4834	-5.735	-6.3243	-5.4654	-6.5875	-4.5041	-6.4575	-6.4429	-5.1543	-6.0213	-6.1073	-6.1459	-6.5935	-5.5578	-5.3882	-7.0907	-4.8582
6.748	6.3489	7.268	6.5859	6.616	7.3259	7.0514	7.0702	6.5913	6.3518	6.9044	6.6974	7.9009	6.5201	6.7151	6.3686	6.4598	6.4641	7.9773	6.8839	6.9003	6.5915	6.557	7.0601	5.6388	7.3605	6.3176	6.0785	6.5144	6.9176	6.5843	6.7544	6.3821	6.1456	6.6042	6.7911	6.316	6.8984	7.6035	6.5218	6.6513	6.4319	8.1147	6.6113	7.1394	6.398	6.4182	7.5381	6.6299	7.6087
-11.307	-12.027	-11.255	-10.997	-11.906	-12.228	-10.544	-11.784	-11.727	-11.562	-12.419	-11.487	-10.848	-11.607	-10.524	-12.695	-11.258	-11.297	-11.846	-10.86	-12.543	-10.705	-10.804	-12.058	-11.252	-12.668	-12.002	-10.512	-11.619	-11.437	-12.384	-11.8	-10.121	-12.747	-10.81	-12.993	-10.981	-11.093	-10.724	-11.216	-11.187	-11.547	-11.44	-11.468	-11.452	-11.387	-11.227	-10.863	-12.286	-11.044
-14.251	-12.574	-13.62	-13.365	-13.094	-13.087	-13.012	-12.359	-14.532	-13.691	-13.562	-13.385	-13.762	-14.788	-13.517	-12.685	-12.351	-13.799	-12.626	-14.139	-14.26	-12.943	-13.546	-13.095	-13.171	-13.593	-12.167	-14.14	-12.688	-13.744	-14.743	-13.247	-13.694	-12.313	-13.847	-13.774	-12.63	-12.564	-12.938	-14.014	-13.006	-12.825	-13.321	-12.79	-13.258	-13.742	-12.851	-13.134	-12.991	-13.126
-22.779	-22.015	-22.122	-22.341	-22.441	-22.681	-23.363	-22.933	-23.848	-22.409	-21.759	-22.273	-22.803	-22.157	-21.426	-21.661	-22.426	-21.624	-22.074	-22.022	-21.912	-22.251	-22.592	-21.638	-22.158	-22.219	-22.13	-22.651	-22.749	-22	-21.447	-22.263	-22.461	-21.974	-22.198	-21.98	-21.697	-22.097	-21.919	-21.181	-22.478	-22.809	-22.456	-21.591	-21.724	-21.579	-22.288	-22.56	-20.797	-22.392
-11.666	-12.161	-11.512	-10.777	-11.646	-11.768	-9.6045	-11.294	-11.605	-13.195	-11.082	-12.173	-10.779	-11.833	-11.738	-10.865	-11.534	-12.032	-11.198	-11.86	-11.541	-12.405	-11.084	-11.236	-12.077	-11.146	-10.979	-10.108	-10.776	-11.565	-11.048	-10.984	-10.927	-11.976	-10.969	-11.34	-10.86	-10.475	-13.162	-11.858	-12.031	-10.531	-10.791	-12.029	-10.518	-10.917	-11.717	-12.066	-10.784	-11.058
6.8265	6.6521	6.764	6.7593	7.2768	7.518	6.7666	6.9084	6.2653	6.5294	7.0911	6.4693	7.0199	5.6773	7.1168	6.522	7.7887	6.8888	6.6342	5.8835	6.0556	6.9257	6.2089	6.3161	6.4904	7.2352	6.5862	5.9636	7.6305	6.406	6.4418	7.0974	6.5325	6.186	6.3056	7.0572	4.9871	6.4749	6.6363	6.8143	6.6754	6.0353	6.6218	6.4062	6.1172	5.5659	6.7921	6.8599	7.0138	6.3006
-9.8568	-10.033	-8.2354	-8.6976	-9.3883	-9.9351	-8.4358	-9.4405	-9.3865	-8.8707	-8.4186	-9.8567	-10.001	-8.2455	-9.1023	-8.924	-9.7091	-8.4638	-8.6055	-8.5435	-9.1664	-8.3035	-9.2596	-9.8308	-9.7796	-9.642	-9.0551	-9.0588	-9.3083	-9.8031	-9.545	-9.3725	-8.7559	-9.2257	-8.8111	-9.7967	-9.8026	-8.315	-10.153	-8.4703	-8.5621	-8.3033	-9.4584	-9.0898	-8.0735	-9.1389	-8.597	-8.9652	-8.394	-8.9144
2.9665	2.7161	1.8789	4.4847	1.7897	1.932	2.8724	1.7191	3.0829	2.9813	2.795	3.0534	2.3523	3.1753	2.452	2.0233	2.7121	2.676	1.7224	1.7223	1.8879	2.4856	3.5752	2.869	3.3986	1.6662	2.3734	1.1782	2.9018	3.4067	2.3914	2.4767	2.4328	2.982	2.6782	2.9319	3.3709	2.7721	1.4844	1.3927	1.9808	4.0381	2.8981	2.7955	2.9531	3.1273	1.9369	2.3953	3.2118	2.0678
-5.4731	-5.7907	-4.9216	-4.889	-5.0453	-5.2813	-6.1407	-5.7841	-5.9169	-5.3224	-4.7182	-5.4385	-4.9553	-5.6989	-5.0031	-5.2249	-5.4293	-6.2623	-6.1349	-4.6852	-5.0133	-6.0767	-4.5745	-5.6241	-6.1695	-5.2832	-4.2821	-4.2668	-5.266	-5.1816	-6.4337	-6.6531	-3.9149	-4.4196	-6.3413	-4.5054	-5.8495	-5.8325	-6.0579	-5.549	-4.8079	-5.7049	-5.6122	-6.3917	-5.4801	-5.8861	-6.1185	-5.6528	-6.4133	-5.9777
-3.3131	-3.4114	-2.657	-3.8978	-4.0208	-4.4547	-3.8529	-3.8587	-3.134	-4.1525	-4.1051	-3.1934	-3.987	-3.4012	-3.721	-5.0851	-3.7635	-2.8156	-4.1654	-3.1448	-3.2932	-4.4916	-3.0423	-4.3716	-4.4663	-4.7062	-3.9233	-2.1043	-3.4708	-4.6079	-4.4581	-4.2189	-3.5041	-4.3922	-3.4301	-4.5884	-4.4225	-4.9917	-3.8844	-4.631	-3.7644	-3.6334	-3.8381	-4.404	-3.2674	-4.6815	-3.4143	-4.0545	-3.1373	-3.9698
-9.4625	-10.555	-8.9345	-8.1949	-9.5438	-8.8795	-9.0691	-8.5836	-8.218	-9.9319	-8.1316	-9.2588	-9.0394	-8.6305	-9.3447	-9.3709	-9.3665	-7.8652	-8.2497	-9.2542	-8.8679	-9.6096	-8.9448	-8.9283	-9.3891	-8.5116	-9.8557	-8.6435	-9.3539	-8.7114	-9.0597	-8.371	-8.9199	-9.2787	-10.31	-10.014	-9.1608	-9.4641	-9.6829	-9.4751	-8.0817	-9.8344	-8.8519	-7.9976	-9.1226	-9.697	-9.6942	-8.9897	-9.047	-9.7956
4.9138	4.3078	4.4136	4.7385	5.3235	5.4331	4.9141	5.5611	5.5478	4.1135	5.154	4.2126	4.51	4.6336	5.0619	5.2823	4.6569	5.5256	4.909	5.6129	4.8197	4.7184	4.7168	6.4094	4.4798	4.3298	6.14	4.0644	5.1021	5.6104	5.0004	5.4545	4.6725	4.1037	5.1209	5.0132	5.2647	4.6159	4.8779	4.5718	5.1659	5.4661	5.3239	5.7974	4.9014	5.8143	5.3814	4.9347	6.263	5.861
-0.95773	0.62574	-0.76682	-0.090815	-0.4039	-0.56912	0.82117	-0.045852	-0.62989	0.28876	0.63443	0.7015	-0.38921	0.75055	0.50034	-0.040879	-0.8709	0.83559	0.69654	-0.64133	0.22757	0.25287	-0.14873	0.51643	0.66922	0.018451	0.32169	0.23126	1.2019	0.84694	0.18885	-0.66105	0.68283	-0.12339	0.73798	0.2217	-0.12142	-0.05973	0.34954	-0.97103	1.0384	-0.11711	-0.20033	0.46468	-0.76243	0.41063	-0.31673	-0.21885	-0.15014	0.43979
-1.9806	-2.0696	-1.5622	-3.1779	-1.5224	-3.2573	-2.7495	-3.0191	-3.0874	-0.99618	-2.8359	-2.0044	-2.6351	-3.0643	-2.1759	-3.5218	-1.9315	-2.2825	-2.1966	-2.3385	-2.1449	-1.8289	-2.0744	-2.4298	-3.1829	-2.6723	-2.2677	-2.355	-2.322	-2.7771	-2.2836	-3.1555	-2.5743	-2.7966	-2.0088	-2.4136	-2.6659	-2.5033	-1.3125	-2.388	-1.9819	-2.3048	-0.80994	-1.4693	-2.7537	-0.97631	-3.1509	-1.9383	-1.5656	-2.1015
-11.277	-11.529	-11.56	-10.658	-12.419	-12.498	-11.019	-11.104	-12.754	-11.424	-11.84	-12.31	-11.957	-11.953	-11.382	-11.678	-12.106	-11.374	-13.178	-11.487	-11.112	-12.328	-11.94	-11.203	-11.508	-10.848	-11.743	-10.878	-11.62	-12.769	-11.187	-11.728	-12.148	-12.203	-11.277	-11.751	-11.075	-10.742	-11.835	-11.473	-11.384	-12.294	-11.83	-11.792	-11.644	-11.588	-11.448	-11.339	-12.332	-12.085
0.24357	0.43153	0.25359	1.1966	-1.0019	0.43668	-0.02358	0.24593	-1.0085	-0.27738	0.17554	0.11693	-0.63111	-1.441	-0.12655	-0.14032	0.33517	-0.17427	-0.0013779	0.28746	-0.63726	-0.30312	-2.2028	-0.84334	-0.39761	-0.66036	0.44831	-0.63855	-0.030927	0.13433	-0.045429	-0.34396	-0.13816	-0.081261	-1.1198	0.32362	-0.63316	-0.43094	-0.75287	-0.61647	1.6622	-0.15547	0.28371	-0.51372	0.53172	0.13433	0.46724	-1.0627	-0.36638	0.13643
1.0753	0.44792	1.1532	1.2578	0.90301	1.2853	2.317	1.8195	1.8201	1.2658	1.4857	0.56349	2.811	1.4452	1.4459	0.8916	1.1072	0.035608	1.4471	2.6123	1.5667	1.5383	1.8704	1.9851	1.4285	1.7141	1.1942	3.3043	0.51925	1.0887	0.27376	1.8255	2.1652	2.423	1.1464	2.232	1.0825	1.0668	2.179	0.60479	1.1735	0.86392	0.95582	1.552	1.9443	2.419	1.4339	1.9574	2.5673	2.3034
0.26846	0.59901	0.41109	0.3071	0.44987	1.7321	0.022188	0.22448	0.066848	0.40507	0.36309	0.34126	0.24091	0.6731	0.30466	0.24327	-0.64385	0.68462	0.4733	0.24662	0.79354	1.8929	0.25255	0.99506	0.51949	-0.25218	-0.84994	0.79746	0.83234	0.68273	0.084208	0.15501	0.70401	0.64948	0.028478	0.48897	0.54286	0.027761	-0.7318	-0.54568	2.3224	0.48408	0.15917	0.24473	1.549	0.38752	0.11278	0.94555	0.16768	0.48534
-3.927	-4.2175	-4.0259	-2.8174	-4.974	-4.6547	-4.0021	-5.3116	-3.7319	-3.2001	-4.2593	-3.1137	-3.5953	-3.3168	-3.7952	-2.8765	-3.7707	-3.6612	-3.969	-2.7525	-3.896	-4.2199	-3.1005	-4.6354	-4.0856	-4.3902	-3.3904	-2.6976	-3.7302	-3.4437	-3.6317	-2.2285	-3.4971	-3.8087	-4.6378	-3.8464	-4.3268	-3.285	-4.0213	-3.5075	-3.2858	-4.2753	-4.0087	-3.605	-3.454	-3.8067	-3.5893	-3.1774	-3.7592	-3.8294
8.8322	9.4599	8.2694	8.1703	7.12	7.3643	8.5882	7.8242	9.2186	7.8789	9.5229	9.2903	8.6164	8.406	8.7035	9.0384	8.8535	9.6127	9.6449	8.4212	8.335	7.7203	9.0138	8.2469	8.8103	8.5685	9.3581	8.3251	8.557	9.0108	9.7003	8.8938	8.8841	9.9726	8.7094	9.4985	9.1074	7.8867	8.5778	8.2134	9.23	9.1554	9.1717	7.3201	9.6393	7.6047	9.1228	8.6952	8.3136	8.9159
0.98445	1.2271	2.0642	1.6775	1.9959	0.41891	1.7671	1.1084	1.1708	0.21362	1.9309	1.192	1.0789	1.6829	0.63936	0.12808	0.19801	0.8163	-0.044876	0.8048	0.80551	0.56988	0.77766	1.1177	1.353	1.0076	0.8825	1.1344	0.93724	1.9117	0.80468	1.0448	1.1041	2.298	1.1831	0.96767	0.72199	1.2496	1.4973	1.7861	2.2025	2.9317	0.65545	1.2867	1.5491	2.1276	1.1143	1.8281	1.811	1.9912
-21.455	-22.269	-21.284	-22.144	-22.265	-22.111	-20.492	-23.336	-23.139	-22.4	-22.141	-21.008	-23.619	-22.003	-23.267	-22.958	-23.017	-22.279	-22.538	-21.701	-23.346	-21.718	-21.471	-22.354	-22.107	-21.966	-22.451	-21.893	-22.177	-21.767	-22.06	-21.758	-21.951	-21.592	-23.405	-22.388	-21.804	-21.835	-22.824	-22.088	-22.613	-22.022	-20.911	-21.46	-22.473	-22.327	-23.012	-21.669	-21.758	-23.199
1.0571	1.8341	0.42554	1.5971	1.1595	0.50215	1.6152	1.2799	2.0533	0.49009	0.17878	0.67089	1.0605	1.2988	1.4467	2.9721	0.83637	1.0968	2.0161	1.8182	0.83495	1.2163	1.6428	0.46339	1.6177	0.47975	1.172	1.1658	0.51681	2.3144	1.223	0.86562	1.1098	1.7958	1.1825	1.0955	0.84579	1.2762	1.4504	2.1389	1.831	1.1146	0.89417	0.50793	1.0701	0.38812	1.8311	1.58	0.66001	2.3544
-12.613	-12.987	-13.254	-13.458	-13.153	-13.411	-13.257	-12.046	-11.898	-13.229	-12.994	-13.033	-12.508	-13.819	-11.133	-13.618	-12.475	-14.075	-13.217	-12.746	-12.253	-12.864	-11.589	-11.728	-13.21	-13.421	-12.35	-13.418	-14.045	-12.162	-11.958	-13.133	-12.362	-13.047	-12.819	-11.189	-12.809	-12.58	-13.012	-12.09	-12.996	-13.494	-11.821	-12.441	-13.033	-12.485	-13.002	-13.165	-13.911	-12.304
-8.6548	-8.9042	-9.2441	-9.878	-9.9254	-8.1752	-8.8551	-8.559	-9.3214	-8.9016	-9.7106	-9.8662	-9.5474	-9.1087	-9.3238	-9.7577	-9.6257	-9.0204	-9.0869	-8.9956	-9.9967	-8.696	-8.9278	-8.1387	-9.1177	-8.9837	-8.8284	-9.9199	-9.236	-9.0882	-9.5631	-9.0939	-9.4531	-9.1723	-9.2252	-9.2176	-9.51	-7.9363	-9.7514	-8.3514	-8.9609	-8.5391	-8.6875	-9.4889	-8.3757	-8.6216	-8.5633	-10.009	-9.6021	-8.3851
2.7533	2.2102	0.78898	0.75983	3.39	1.7491	1.6593	1.3384	0.20782	1.0681	1.2888	1.3089	1.5279	1.626	2.5811	1.1092	1.8325	1.1344	2.0454	1.748	2.264	1.0178	1.6797	2.5451	1.4844	1.5794	2.2982	2.3917	1.2151	1.1721	1.3906	1.5709	1.4896	1.7072	0.68077	1.1297	1.8916	1.0256	1.1976	1.6835	2.1856	1.7793	2.1913	2.0519	1.9157	2.3922	2.5979	1.3857	1.1437	2.1647
-10.795	-10.212	-11.242	-10.198	-10.393	-10.065	-10.628	-10.306	-12.002	-9.5317	-9.7837	-10.061	-10.516	-9.9048	-11.204	-10.786	-11.467	-10.714	-10.403	-10.917	-9.814	-10.442	-10.363	-10.634	-10.172	-10.726	-11.306	-10.666	-10.869	-11.287	-10.841	-11.2	-10.128	-10.586	-11.45	-11.952	-10.577	-10.592	-10.896	-11.602	-11.303	-10.84	-10.465	-11.313	-11.02	-10.518	-10.544	-10.521	-9.5198	-10.484
5.5228	5.2756	5.1788	5.0574	6.9609	5.5866	5.488	6.2686	5.966	6.5788	6.0234	5.4461	5.0395	5.7424	6.0838	5.4514	6.4681	6.8078	5.4358	6.6391	6.3668	6.3035	4.8746	6.6996	5.6719	4.747	6.3551	6.5757	6.2017	4.6901	5.143	5.9513	5.6557	5.4241	5.6692	4.5474	5.4869	5.6597	5.4513	4.842	5.2085	5.2137	5.6355	6.3228	5.0954	5.9575	4.6437	4.6052	5.569	5.7923
4.1795	5.996	4.5163	6.3377	5.386	4.5362	5.1921	3.8273	4.309	5.3831	5.312	5.069	6.4882	5.8859	6.0014	4.2497	5.1042	5.522	4.4182	6.3148	4.2803	6.534	4.6027	5.3544	5.109	5.0082	5.2542	4.8418	4.5466	5.0317	4.5013	5.5957	4.9493	4.4047	4.7856	5.3675	4.0756	5.9363	3.6826	3.9477	5.1468	5.2221	4.2631	5.706	4.6632	5.2919	4.7497	4.656	4.4781	4.6351
-0.40026	-0.38172	-0.49257	0.050511	-0.06509	-0.38841	-0.82313	-0.84859	1.3005	0.072799	0.23548	0.6901	-0.83536	0.99459	-0.061096	0.56777	0.12972	0.040849	0.55474	0.33167	-0.080422	-0.18707	-0.022159	-0.19091	0.22094	-0.57596	0.64274	-0.31584	-1.2628	-1.1467	-0.35964	-0.2596	-0.4234	-0.81816	-0.18367	-0.95692	-0.37	-0.60256	-0.19155	0.71674	-0.50148	0.33301	-0.5406	-0.447	-0.93168	-0.78017	-0.5452	0.90821	-0.72695	-1.7252
-2.6627	-2.3078	-2.8742	-2.8072	-2.5662	-1.3541	-2.203	-2.4243	-1.7344	-1.9637	-2.2301	-3.5509	-2.6354	-2.9849	-2.0494	-3.5729	-3.0161	-3.0504	-0.89724	-1.3637	-2.4685	-2.5144	-2.7372	-2.3717	-2.9889	-2.6699	-2.068	-2.0604	-3.597	-1.8937	-2.827	-1.4664	-2.474	-2.1713	-2.5328	-2.188	-2.6194	-1.8858	-2.2226	-3.107	-2.3437	-2.1236	-1.526	-2.6115	-3.0804	-1.9202	-2.3066	-2.8087	-1.8389	-2.4065
2.756	2.7338	2.967	4.6335	2.2303	2.6287	3.8021	2.6084	2.8189	3.9006	2.589	2.3961	2.7033	2.2232	2.5138	4.7978	3.2672	3.5535	1.5502	3.6916	2.5289	3.9314	3.1142	3.6473	2.6848	3.2759	3.6772	3.0149	3.7545	2.9007	2.7658	2.133	2.9419	2.2942	2.6733	2.0854	3.2227	2.9247	2.5395	3.6686	2.6276	2.9142	3.392	3.2758	3.272	3.7327	3.6923	3.0211	3.1786	4.1242
-9.9984	-9.3364	-9.693	-8.2998	-9.8834	-10.038	-9.3375	-9.66	-9.1557	-10.347	-9.8364	-8.863	-8.5527	-9.695	-7.9644	-8.4899	-9.3138	-9.1014	-9.6998	-9.7866	-10.03	-8.9564	-8.9099	-9.5423	-9.4231	-10.079	-10.539	-8.9103	-9.1226	-8.3874	-10.542	-9.252	-10.275	-9.3969	-8.1315	-9.9754	-9.0533	-9.1413	-9.6997	-9.9235	-8.9346	-9.447	-9.7095	-10.56	-10.008	-10.553	-10.071	-9.5044	-9.2351	-8.9483
-0.83038	-0.48973	-1.7884	-0.87637	-1.1841	-1.9454	-2.203	-0.89199	-2.1702	-1.2115	-2.4977	-1.5525	-1.9699	-1.5869	-1.7771	-0.37265	-2.4705	-1.3471	-1.2512	-1.1794	-2.991	-1.3825	-0.34962	-0.68333	-2.4055	-0.97713	-1.8769	-0.14327	-2.0386	-0.4786	-0.75801	-3.3965	-1.7599	-1.6859	-0.78173	-1.6464	-1.0799	-0.52776	-1.9946	-0.4069	-1.6777	-2.2408	-0.98513	-1.5775	-0.94141	-1.1998	-1.2654	-0.13169	-1.6167	-2.8114
-3.5894	-3.7473	-3.8089	-5.1452	-4.98	-3.8143	-4.1109	-4.4106	-4.6431	-3.4558	-3.7462	-4.129	-4.5883	-4.719	-4.9051	-4.4546	-3.7437	-4.9581	-3.949	-4.6189	-5.2728	-4.5205	-3.5949	-3.6712	-3.4791	-4.799	-3.3209	-4.2663	-3.422	-5.7519	-3.8435	-4.1103	-4.1275	-4.2497	-4.4021	-2.9308	-3.9624	-3.4644	-4.5525	-4.7887	-4.1596	-4.3131	-4.5795	-5.2904	-3.4781	-3.3259	-5.0439	-3.1306	-5.3344	-4.1417
-12.603	-12.616	-13.312	-13.106	-12.729	-13.739	-12.494	-13.659	-13.211	-13.254	-12.391	-13.608	-13.765	-13.438	-13.019	-13.652	-12.71	-14.149	-13.853	-12.689	-13.617	-12.707	-12.276	-12.706	-13.666	-13.849	-12.437	-13.889	-12.011	-14.821	-13.898	-13.509	-12.365	-13.529	-14.03	-13.164	-14.143	-13.106	-14.271	-13.521	-13.024	-13.362	-13.066	-11.389	-13.914	-12.448	-13.018	-13.464	-13.861	-12.971
-2.1356	-4.1011	-3.4035	-3.4317	-2.733	-3.6132	-3.0861	-2.6569	-2.024	-2.7551	-4.0882	-3.0659	-2.5642	-3.6893	-2.9472	-3.7489	-4.1688	-2.6301	-3.6113	-2.8936	-1.9313	-3.9011	-3.5062	-2.0085	-2.1911	-3.149	-2.1937	-3.4969	-4.1317	-4.3832	-2.8262	-2.9205	-3.3172	-3.4067	-3.2541	-3.9788	-4.5981	-4.4743	-3.7661	-3.6118	-3.4852	-3.2156	-3.6342	-2.8847	-3.498	-2.1976	-3.8013	-3.0944	-2.875	-3.2171
0.26498	-0.32592	-0.10615	0.7583	-0.63803	-0.87865	0.55465	0.36547	0.37892	-0.73322	0.40824	-0.061477	-0.49751	-0.37355	0.49544	0.60149	0.98562	-1.0553	-0.86462	0.092994	-1.5137	0.10656	-0.72785	-0.62513	0.71003	0.32455	0.87836	-0.034048	0.752	0.10066	-0.38039	-0.4949	-1.4847	0.28453	0.59556	-1.3543	-0.54781	-0.58831	1.0964	0.039919	0.50621	-1.1196	0.28297	0.46525	0.19328	0.38867	-0.51215	0.9577	-0.44993	-0.072682
-3.4446	-2.5308	-3.0494	-5.1182	-4.7149	-2.3697	-3.6935	-3.5127	-3.6569	-3.9816	-4.0275	-3.4472	-3.2883	-4.0609	-4.578	-3.6636	-3.6226	-3.5632	-3.8537	-3.4196	-3.1667	-4.1134	-4.4871	-4.26	-4.5476	-3.9366	-4.2616	-2.9246	-3.5532	-3.2314	-3.6144	-4.6218	-5.0701	-2.8862	-4.095	-3.5973	-3.7408	-4.5482	-3.7131	-2.586	-2.5289	-3.7525	-2.3842	-3.8863	-3.1006	-3.481	-3.2585	-3.18	-3.7612	-2.9719
-12.844	-12.793	-13.393	-13.836	-12.765	-12.936	-13.752	-12.844	-14.159	-14.055	-13.881	-12.981	-14.158	-13.244	-12.852	-13.993	-12.795	-11.884	-12.638	-13.749	-13.878	-13.652	-12.928	-12.951	-13.673	-13.026	-12.806	-13.444	-12.809	-11.933	-13.108	-13.317	-13.727	-14.175	-13.206	-13.895	-12.879	-13.167	-14.241	-12.821	-12.65	-13.297	-12.918	-12.159	-14.01	-13.435	-13.589	-12.577	-12.291	-13.077
8.2327	6.5129	8.6381	7.4916	7.8035	8.7204	8.8668	7.8163	7.4291	8.0012	8.1394	8.7296	8.2911	8.3343	8.3096	9.2677	8.3704	7.4405	9.0221	8.4126	8.9357	8.0005	8.082	7.9065	8.9463	7.3352	7.8	8.2724	7.2807	7.7163	8.28	8.1402	8.0839	7.7087	8.2828	7.4413	8.3073	9.6022	7.735	7.5479	8.4617	7.4833	7.2036	8.0173	8.2866	7.0907	7.4759	7.9643	8.1772	8.2942
2.9818	2.9311	3.0995	2.7915	2.1181	2.3856	3.5924	3.2374	2.4897	2.5458	2.3734	2.6223	2.5068	1.4459	1.2024	2.2043	2.0951	3.7936	2.9174	2.5657	2.8048	2.5088	3.2391	3.5339	2.2789	2.6841	2.9155	2.5739	3.1794	1.9736	0.94162	2.7862	2.0847	2.9411	2.8571	3.0684	2.3212	2.1723	2.1877	1.9214	1.6586	2.6442	2.8572	2.655	2.1759	2.0882	1.7381	2.7853	1.6075	2.3523
-4.1132	-4.0902	-4.0477	-3.5955	-4.8818	-3.3928	-4.6062	-4.93	-3.9109	-3.1503	-3.7205	-4.5741	-3.4916	-4.1005	-3.9329	-3.7224	-3.6406	-4.3628	-3.2783	-3.4633	-3.9229	-4.357	-4.4928	-3.7284	-5.3548	-4.1117	-3.8569	-3.6841	-3.9455	-3.6429	-4.2517	-4.6064	-4.1445	-2.7626	-4.4735	-3.14	-3.3864	-2.7249	-3.9739	-3.5658	-4.026	-3.7779	-3.8256	-3.6771	-4.0711	-2.9913	-3.3646	-3.3976	-3.5072	-3.8761
-13.151	-13.409	-12.156	-13.083	-13.083	-13.105	-12.624	-12.37	-13.777	-13.07	-12.658	-13.554	-13.302	-12.288	-13.299	-12.671	-12.297	-13.316	-12.523	-12.151	-12.366	-13.32	-11.591	-12.028	-13.517	-12.783	-12.101	-12.917	-12.883	-13.958	-13.303	-11.305	-13.587	-12.548	-12.392	-12.239	-12.247	-12.402	-13.27	-13.007	-12.305	-12.944	-11.763	-12.444	-12.986	-12.338	-13.008	-13.407	-12.699	-14.656
-11.156	-11.715	-10.895	-10.607	-12.167	-10.874	-12.171	-11.161	-11.237	-12.412	-11.942	-11.327	-11.234	-11.02	-11.043	-11.382	-11.147	-10.013	-11.996	-11.072	-10.471	-10.745	-11.345	-11.195	-12.352	-12.992	-10.95	-11.641	-11.549	-11.186	-11.728	-12.471	-11.029	-11.974	-12.774	-11.222	-11.697	-12.223	-11.583	-12.145	-11.719	-11.112	-11.809	-10.681	-10.476	-10.613	-10.698	-11.807	-11.446	-11.133
3.242	2.3044	2.1474	0.73109	1.0893	1.0597	1.4879	0.95276	0.83865	0.56195	1.5143	0.80936	2.6267	2.402	2.1037	1.2997	0.87776	1.5254	1.5263	1.0502	1.8613	2.0582	1.6808	0.84556	2.1593	1.504	1.1625	0.96014	2.4005	2.2642	1.0073	0.038788	1.9812	2.6386	2.0612	2.1697	2.3012	2.5263	1.1325	2.8495	1.6068	1.2374	1.3994	1.9196	0.96523	0.19235	1.5531	1.7921	2.0148	1.7125
-9.4021	-8.8773	-10.08	-8.6269	-8.7521	-8.8693	-9.3153	-9.545	-8.458	-8.7395	-9.5168	-9.6809	-9.1151	-8.5545	-9.3253	-8.7017	-8.7555	-9.0214	-8.1166	-10.166	-8.9367	-9.0377	-9.0935	-8.8212	-8.1381	-8.1887	-8.6584	-8.5174	-8.8732	-9.313	-8.365	-8.1312	-8.1078	-8.9109	-7.9456	-8.0281	-8.6885	-8.162	-8.9475	-8.5342	-8.1982	-8.3439	-7.7499	-9.6178	-9.1365	-8.8496	-8.7064	-9.782	-8.6669	-8.3294
-2.4638	-4.0602	-4.1908	-2.9839	-3.6944	-4.7543	-3.8521	-3.69	-4.621	-3.4108	-4.3462	-4.1764	-4.2393	-5.184	-5.1841	-4.2743	-3.3133	-2.9479	-4.6412	-2.8367	-3.7945	-2.6496	-2.7811	-3.4806	-3.4264	-4.4976	-3.7085	-3.3916	-3.0796	-3.5734	-3.6051	-3.5333	-3.9062	-3.7403	-3.1862	-4.4422	-4.1486	-3.3315	-3.8787	-4.4362	-1.8931	-3.9554	-3.6367	-2.8501	-3.2651	-4.4675	-4.2219	-3.906	-4.3658	-3.6298
1.4043	1.757	1.4804	1.7852	1.3672	1.8257	0.34779	2.4042	0.58684	1.0837	0.58148	0.93868	1.4952	1.3163	0.96244	0.96976	0.40825	1.1723	1.923	1.6456	1.4083	0.7541	1.8038	2.2811	2.2212	0.61885	1.5495	0.95935	0.65966	1.0204	0.58166	1.218	1.5357	0.61825	2.6009	1.6809	0.38398	-0.060511	1.0195	0.91812	1.9831	1.3614	0.11763	2.2341	1.3209	0.96656	1.2766	1.636	1.4875	0.56922
-11.514	-11.337	-11.83	-11.742	-10.945	-12.167	-12.228	-11.978	-11.371	-11.434	-12.048	-12.015	-10.981	-11.695	-10.993	-11.994	-11.538	-11.203	-12.156	-12.418	-11.646	-11.9	-11.397	-12.903	-12.107	-12.05	-12.083	-11.347	-10.537	-11.773	-11.976	-11.687	-11.304	-11.412	-11.024	-11.455	-11.894	-11.67	-12.318	-11.484	-10.997	-11.525	-12.054	-11.414	-12.087	-11.733	-11.99	-12.46	-11.256	-10.834
-14.621	-14.615	-15.177	-15.071	-13.609	-14.65	-14.604	-13.809	-14.382	-14.588	-15.313	-14.843	-15.509	-15.453	-15.77	-14.029	-14.948	-15.287	-14.191	-15.35	-15.202	-13.923	-13.747	-14.694	-15.044	-13.863	-13.863	-15.609	-14.295	-14.206	-14.22	-15.77	-15.021	-15.422	-15.273	-14.907	-14.406	-15.421	-14.819	-15.522	-14.947	-15.139	-13.309	-14.283	-14.186	-13.038	-13.8	-14.13	-14.053	-14.251
-14.864	-15.103	-15.321	-15.055	-14.9	-14.849	-14.421	-15.119	-16.242	-13.612	-14.106	-15.73	-15.007	-13.924	-13.409	-13.431	-15.324	-14.254	-15.137	-15.235	-14.26	-14.906	-14.456	-13.719	-15.055	-14.488	-15.154	-14.591	-14.245	-13.742	-14.762	-15.345	-15.053	-14.976	-15.15	-13.563	-14.912	-15.127	-15.551	-15.278	-14.772	-14.839	-15.137	-13.918	-14.787	-15.375	-15.134	-14.198	-14.401	-15.665
-0.097569	-0.55722	-0.67157	0.43196	0.067454	-0.035808	0.95618	0.46633	0.83868	1.8075	0.3342	1.0442	0.043214	-0.47425	0.18227	0.013783	-0.18311	0.51603	0.95055	-1.1597	-0.19397	1.0675	0.77087	0.27791	0.71693	1.3072	0.64345	-0.4184	0.27902	-0.068981	-0.0066301	-0.208	-0.26023	0.41949	-0.092075	0.38191	-0.5768	0.18719	0.21972	-0.14244	0.17739	0.26556	1.5071	0.95685	0.99752	0.52941	0.25359	0.73704	0.30235	-1.1017
-3.7013	-5.0082	-4.2613	-4.6589	-4.3743	-4.5012	-2.5847	-3.6157	-4.1022	-3.2009	-3.9334	-3.0641	-3.612	-4.5675	-4.2459	-3.6574	-4.0157	-4.4079	-3.4711	-3.151	-3.5748	-3.8533	-4.4679	-5.6532	-4.0396	-3.7336	-2.8906	-3.898	-4.1278	-4.4304	-4.2095	-2.241	-3.7111	-3.9215	-3.4877	-3.7618	-4.349	-3.1913	-4.1641	-2.6913	-3.7425	-3.7963	-3.7834	-2.5197	-3.7827	-4.17	-3.125	-4.2646	-3.3591	-3.2145
1.3784	2.5305	1.9252	1.5553	1.1332	2.8807	1.7956	0.94379	1.3912	2.7065	1.862	0.58329	1.261	2.6547	2.3972	0.74747	1.4109	1.4401	1.7401	1.5417	2.6069	1.3001	1.2326	1.0666	3.2228	0.9551	0.50799	1.096	1.1419	1.7999	1.9547	2.5428	2.4148	3.2799	2.6252	1.8238	2.6062	1.465	1.9238	0.98976	1.9079	1.5149	1.2738	1.1751	0.98857	1.2771	0.99161	1.0776	1.8891	1.1582
-0.35959	0.16816	0.2857	1.0715	-0.14109	-0.98931	0.86784	-0.08854	0.067889	-0.36842	-1.2191	0.66751	-0.10871	1.672	0.65909	0.21858	-0.64738	-0.34413	1.0531	0.62863	-0.77761	0.45221	0.75263	0.23779	-0.90908	0.08248	-0.47025	0.32325	0.51224	0.90758	0.51415	0.3847	-0.20456	0.55249	0.29478	-0.66039	-0.44598	0.067246	0.75057	-1.1832	-0.60432	0.21544	-0.66169	0.38788	-0.97167	0.097714	0.0019839	0.2376	0.43322	-0.69755
2.044	0.19137	1.9528	0.50865	1.8806	1.7399	1.429	2.0433	2.6659	1.375	1.2836	1.0642	2.5243	1.922	2.2853	1.425	1.2463	2.2647	0.85392	1.3061	1.483	2.652	1.3008	1.3982	2.8522	1.6548	1.434	1.0163	0.50609	2.19	0.47	1.129	0.68034	1.1515	1.7668	1.732	1.5922	1.1681	1.6972	1.2985	1.4517	1.9782	0.89866	2.4019	0.50069	0.49901	-0.6144	1.907	0.77416	1.9968
-0.47752	1.4167	1.0111	1.2638	-0.12762	0.75457	0.92879	0.93737	0.002946	0.2145	0.34643	0.046777	1.37	-0.20794	0.71467	-0.38524	1.1346	0.086273	1.0487	0.30783	0.43535	0.41158	1.7043	0.33396	0.10691	-0.42172	0.81547	0.61655	-0.31987	-0.96302	0.22492	-0.39616	0.5299	-0.67505	-0.050396	0.13321	1.2213	0.49852	0.70614	0.36948	-0.16922	-0.1897	0.89006	1.4558	1.4399	-0.17522	0.54606	1.0869	-0.4523	0.87191
5.6969	6.3703	5.3539	6.174	5.7521	6.0996	6.2065	6.4938	6.1467	6.5228	5.9399	5.862	4.8304	4.5045	6.1054	6.3607	5.7735	5.6518	6.1387	5.9448	6.4098	4.2541	5.0542	5.4023	7.3424	5.9256	5.4528	5.0348	4.6098	5.16	5.8062	6.8601	6.3813	5.4325	6.2149	5.8577	5.6553	4.9089	4.9445	6.652	6.4279	4.8842	5.5702	5.7251	4.8053	5.4031	6.0754	5.9504	5.5291	5.64
-2.069	-1.2716	-1.354	-1.6868	-1.3893	-1.0023	-1.3267	-0.84768	-1.8396	-1.5358	-1.8179	-0.71128	-1.0181	-1.1435	-1.2119	-2.2653	-0.81146	-1.1652	-2.3811	-1.6692	-0.43056	-0.7922	-1.8667	-0.76113	-2.1862	-0.31343	-0.56317	-0.59396	-1.1763	-2.3667	-2.1687	-1.3322	-1.6391	-0.95531	-0.37225	-2.0323	-2.1962	-1.5532	-1.121	-1.3374	-1.4243	-1.6826	-2.6867	-1.8268	-1.9188	-1.7639	-0.62486	-1.5363	-0.91655	-0.93235
-10.161	-10.129	-9.5427	-10.047	-10.919	-10.466	-10.439	-8.9214	-8.6484	-9.2686	-10.541	-8.9273	-10.206	-10.369	-11.481	-10.022	-10.427	-9.8027	-10.395	-10.772	-10.519	-10.874	-9.5526	-10.257	-9.9823	-9.9492	-9.9308	-10.449	-10.219	-9.2642	-11.09	-9.282	-9.8743	-10.974	-10.354	-10.079	-9.1759	-10.563	-10.075	-10.126	-10.187	-10.281	-8.8987	-10.591	-9.8646	-10.099	-10.355	-10.061	-10.556	-10.492
-12.037	-11.009	-11.426	-12.442	-11.063	-10.858	-10.818	-11.372	-12.682	-11.619	-10.597	-11.465	-12.211	-12.054	-11.369	-11.638	-11.701	-12.147	-10.77	-11.659	-12.085	-11.136	-12.202	-11.304	-11.342	-10.638	-11.788	-12.142	-10.832	-11.439	-11.763	-11.246	-11.313	-11.217	-11.041	-10.44	-11.105	-11.084	-11.399	-11.01	-11.986	-11.502	-10.937	-11.232	-11.786	-11.489	-10.492	-11.886	-10.871	-11.175
-1.1386	-0.96365	-0.18327	-0.72727	-0.81885	-0.60066	-0.46047	-1.787	-0.80587	0.41113	-0.28682	-1.1392	-1.0991	-0.71759	-1.1779	0.34826	-1.4395	-0.63556	0.36251	-1.2996	-1.3933	0.16501	-0.19667	-0.73245	-1.12	-0.83299	-1.5037	0.14401	-0.94774	-1.4175	-0.83891	-0.9291	-0.87491	-0.28882	-0.61605	-0.71128	-1.427	-1.6759	-0.91283	-0.22259	-0.36838	-0.27287	-1.2717	-1.2084	-1.2168	-0.42909	-1.2167	-0.60303	-0.53549	-0.23044
-4.2763	-3.8636	-5.4954	-4.2712	-4.2284	-4.7896	-4.8578	-4.7926	-5.0843	-4.4613	-4.2041	-3.8123	-4.7801	-5.0225	-4.496	-4.2226	-4.9187	-3.9078	-4.2348	-3.7232	-4.1229	-4.6138	-4.6989	-3.9725	-4.8264	-4.5714	-4.5541	-5.5511	-3.9936	-4.6512	-3.9	-4.9516	-4.9373	-5.4561	-4.4518	-5.0947	-4.0061	-3.553	-5.8075	-5.6252	-5.3991	-4.8941	-4.3757	-5.8669	-3.7683	-4.7285	-3.2859	-4.1679	-3.54	-4.9082
-12.89	-12.602	-11.925	-13.111	-12.633	-12.171	-11.923	-12.171	-13.029	-12.634	-11.916	-12.999	-11.9	-13.235	-12.785	-13.441	-12.23	-14.056	-12.417	-12.623	-12.575	-13.23	-13.919	-13.803	-12.341	-12.315	-13.532	-13.26	-12.429	-12.895	-12.789	-12.887	-13.484	-11.632	-13.014	-12.886	-13.556	-12.405	-12.474	-12.547	-12.433	-13.675	-12.414	-12.287	-12.87	-12.404	-13.963	-12.658	-13.182	-11.997
-5.3921	-6.1872	-6.218	-5.7948	-5.5396	-5.9504	-6.024	-5.1901	-5.3932	-4.9754	-4.7487	-6.3448	-6.2559	-5.9455	-4.7989	-4.4064	-6.4536	-5.6316	-6.026	-6.0281	-4.8218	-5.5657	-4.8193	-5.2053	-5.2663	-5.1599	-6.2581	-5.9937	-5.9167	-6.4547	-4.8055	-5.4604	-6.149	-5.4556	-4.7342	-4.625	-5.6115	-5.5789	-5.9834	-6.4501	-5.4382	-6.5226	-5.2962	-5.8114	-5.4305	-6.3895	-6.4647	-5.3656	-5.1422	-5.9657
-13.274	-12.314	-12.591	-12.074	-11.856	-11.747	-14.462	-12.743	-12.895	-12.852	-12.713	-12.208	-12.509	-13.41	-12.058	-13.175	-12.966	-12.684	-13.083	-12.514	-12.586	-12.481	-13.847	-14.671	-12.15	-12.656	-12.209	-13.44	-13.373	-12.656	-12.355	-11.665	-13.29	-12.74	-13.407	-12.328	-13.146	-12.205	-12.34	-12.194	-14.379	-11.862	-12.664	-13.167	-13.701	-12.082	-13.79	-12.482	-13.325	-11.839
-2.6153	-4.2701	-3.6098	-3.7095	-3.6211	-3.922	-2.5442	-1.905	-2.9336	-2.8147	-3.4784	-2.2123	-3.7936	-2.7785	-2.7023	-3.3575	-3.0996	-4.1268	-4.3686	-3.1258	-3.69	-1.3918	-2.9418	-3.7923	-3.8217	-3.5262	-3.7591	-3.5359	-3.331	-3.5042	-3.7245	-3.3725	-2.0195	-3.4763	-4.1563	-3.012	-4.0372	-2.554	-4.2421	-3.9706	-2.5393	-2.1064	-1.8363	-2.1779	-2.4314	-3.5962	-3.0851	-2.1455	-3.7076	-3.4345
-14.46	-13.91	-14.982	-14.403	-13.465	-16.117	-13.998	-14.892	-13.976	-15.577	-14.123	-15.182	-14.761	-13.245	-14.635	-14.501	-14.564	-14.138	-15.003	-14.96	-14.735	-14.584	-14.757	-14.577	-13.836	-14.126	-14.275	-14.437	-15.268	-16.138	-14.572	-14.094	-15.789	-15.521	-15.575	-15.555	-14.661	-14.435	-14.325	-15.148	-14.798	-14.912	-14.582	-14.426	-14.903	-15.605	-15.118	-13.828	-14.895	-13.937
-11.173	-9.9868	-10.568	-10.201	-9.9572	-10.232	-9.992	-10.053	-9.8869	-8.9536	-9.4608	-10.465	-9.6042	-11.158	-11.023	-10.625	-10.181	-9.9545	-10.512	-10.536	-10.436	-10.364	-10.05	-10.511	-9.7624	-9.419	-9.4195	-11.28	-10.856	-10.257	-8.8257	-10.755	-9.9759	-10.668	-10.52	-10.178	-11.149	-10.538	-9.488	-10.448	-11.3	-8.8484	-10.47	-9.955	-10.556	-10.488	-10.931	-10.11	-10.155	-10.351
-12.998	-13.268	-12.265	-13.363	-12.831	-13.015	-13.564	-13.424	-13.371	-13.828	-12.824	-12.929	-12.871	-12.636	-12.147	-11.946	-13.531	-13.258	-13.224	-12.953	-13.108	-12.933	-12.911	-12.99	-12.534	-13.396	-12.833	-13.938	-12.965	-13.334	-13.251	-13.205	-12.901	-13.545	-13.446	-12.856	-12.855	-12.389	-13.098	-12.852	-13.538	-13.671	-12.699	-12.788	-12.554	-12.56	-13.517	-14.191	-13.561	-14.02
8.0674	8.2553	8.8992	8.7791	8.7851	8.4375	7.9201	7.9696	8.6857	9.1293	8.0992	8.9375	9.3377	7.8748	8.6421	8.5747	8.4536	8.8232	8.4559	8.9561	10.212	7.2357	7.9062	8.4555	8.2643	8.9207	8.9177	7.8759	8.8142	7.9781	7.7622	8.4937	7.7316	8.1268	7.7604	9.4566	9.2514	8.3156	7.5564	9.0809	8.0582	8.6101	8.4056	8.8485	7.6634	9.7201	7.5508	8.5513	8.9648	8.4745
-3.2146	-2.014	-2.4241	-2.2798	-2.5815	-2.8523	-2.7551	-2.5044	-1.979	-3.3456	-2.9662	-2.0501	-2.7856	-1.4481	-1.0451	-1.6197	-1.6572	-2.3374	-2.4502	-2.4711	-1.6984	-2.8493	-1.4557	-1.9948	-1.8059	-2.1525	-2.9896	-3.1777	-2.6978	-2.1774	-2.1123	-3.4244	-1.9784	-1.475	-2.022	-3.1434	-2.8726	-0.94554	-1.8355	-2.2134	-1.2651	-2.8602	-2.0372	-2.5845	-1.9807	-2.5893	-2.6728	-2.1064	-3.5618	-1.6558
3.7657	2.4163	2.8827	3.2069	2.0636	3.5576	3.0074	3.2246	3.0641	2.9786	2.5771	1.9578	2.807	1.9508	3.163	3.53	3.2877	1.8169	2.7069	3.2524	2.4048	1.936	3.2655	2.9748	3.2576	3.3105	2.5606	3.1067	2.8334	3.7584	1.8715	3.2648	2.7942	2.5771	2.6492	2.6338	2.398	3.6628	3.5691	2.4196	2.7709	2.5597	2.7736	2.6135	3.8757	2.7817	3.364	3.4584	2.6051	3.893
-2.0889	-2.4741	-2.3408	-2.8732	-2.0151	-3.0366	-1.2515	-2.6015	-3.02	-2.8449	-2.2607	-1.4585	-3.4488	-3.174	-2.32	-1.2854	-2.2919	-3.1741	-2.8321	-2.099	-2.2945	-2.2176	-2.6631	-2.9715	-2.767	-2.8494	-2.9656	-2.7612	-2.3809	-1.6279	-2.5217	-2.1793	-2.3377	-2.3533	-2.4028	-2.4182	-3.4882	-2.679	-2.5184	-2.5204	-3.1798	-1.2086	-2.755	-2.987	-3.0669	-2.5329	-3.049	-1.6965	-2.9173	-2.5382
7.9285	6.7073	7.5144	7.5522	7.242	7.0703	7.6387	6.9725	7.5828	7.5487	7.92	8.2255	8.2985	7.539	8.2639	8.2931	8.2784	8.3207	7.3603	8.4975	8.0641	7.2609	8.6721	7.4854	7.299	7.1947	6.7906	9.1864	8.0802	8.3767	7.0712	7.7338	7.7483	8.7967	8.0551	8.8638	6.7808	7.5576	7.2664	7.1013	7.8125	7.5163	7.7856	7.5676	8.3595	8.2804	7.8806	7.6037	7.5258	7.6012
-9.1161	-9.7501	-9.852	-9.2809	-9.2369	-8.8009	-8.5613	-8.0766	-9.0354	-8.899	-8.0254	-8.034	-8.8595	-9.2056	-8.6871	-9.3191	-7.6525	-9.4498	-10.787	-8.9548	-8.6621	-8.7625	-9.814	-9.2271	-7.8764	-8.1908	-8.9911	-8.1643	-8.5108	-8.9839	-8.5673	-7.6798	-8.6974	-7.9361	-10.275	-8.8317	-10.042	-8.9372	-8.4229	-8.7927	-8.9039	-7.7343	-9.4368	-9.7917	-8.494	-8.2815	-9.2548	-9.3306	-8.7764	-8.107
5.693	4.8616	6.322	5.5462	5.8709	4.3797	5.7046	5.0175	5.5082	5.6285	4.98	5.3596	4.3569	5.4417	5.5475	5.364	4.8071	5.4138	4.8761	5.5858	4.1657	5.9622	4.8097	4.732	5.72	4.9164	4.7999	5.8354	3.3936	4.6596	4.295	4.4818	4.954	3.8955	4.7776	5.0672	5.7942	6.0901	6.0446	5.2174	3.7389	3.6885	4.0018	3.7993	5.6631	4.893	5.0575	4.5151	4.6893	5.6495
-0.73513	-0.89378	-1.8221	-1.6668	-1.3374	-2.5164	-0.77705	-1.6678	-0.433	-0.63053	-1.2391	-0.73446	-1.6359	-2.1004	-0.87209	-2.1018	-2.3786	-0.90769	-1.0996	-1.2164	-1.307	-1.7044	-1.3158	-2.0295	-2.7354	-1.524	-1.0506	-0.51408	-1.7366	-0.52448	-1.233	-1.0217	-2.5825	-1.2061	-0.98621	-2.3615	-0.95665	-0.47171	-0.25136	-0.63305	-0.85665	-1.5352	0.040233	-1.7098	-0.63555	-1.504	-1.2571	-1.8701	-0.95445	-1.0118
-9.8376	-9.6359	-9.5384	-9.5148	-11.637	-9.6055	-9.4329	-10.366	-9.5046	-11.284	-9.1079	-10.056	-9.753	-10.193	-10.485	-10.098	-11.462	-9.5683	-10.739	-9.9678	-9.8478	-11.041	-9.9488	-9.414	-9.4669	-9.5177	-9.958	-10.026	-9.6679	-10.554	-9.146	-10.226	-9.7203	-8.9308	-10.087	-9.7916	-10.946	-10.246	-11.404	-9.1344	-9.9417	-9.8831	-10.031	-9.3087	-10.35	-10.068	-11.062	-10.474	-10.672	-11.51
-0.36805	0.05807	-0.74599	-0.83083	-1.5276	-1.0812	-0.6001	-0.72618	-0.34646	-0.26851	0.16685	-0.5539	-1.0244	-0.69889	-0.2658	0.4131	-0.53761	-0.61583	0.5365	-1.3495	-1.339	-0.28533	-1.7591	-0.60011	-2.1144	-0.79067	0.81618	-0.74042	-1.0724	-0.7338	-1.1776	-1.1708	-1.0793	-0.089096	-1.2923	-1.3024	0.0030057	-0.51583	-0.17099	-0.0035771	-0.69082	-1.0816	-0.58098	0.3804	-0.91169	-1.1535	-0.84021	0.043039	-0.98886	-0.85565
4.5247	4.561	5.911	5.369	4.8788	6.3478	6.5067	6.3122	6.6525	5.8012	6.268	7.1095	6.2019	4.7982	5.0053	4.075	6.0727	5.356	5.202	5.9917	5.2376	5.167	5.2342	6.531	5.536	6.1485	5.3024	4.8832	5.7774	5.1678	6.4401	4.1446	5.0543	5.435	5.1817	4.8454	5.905	5.1743	6.2068	5.198	4.949	5.2356	5.4817	5.6077	4.8827	5.6071	5.2349	5.6294	4.4895	6.7662
-22.491	-22.287	-22.34	-21.345	-22.597	-22.312	-23.097	-20.636	-22.435	-22.534	-21.457	-22.768	-21.881	-22.488	-21.222	-22.454	-22.254	-20.97	-21.54	-22.444	-21.505	-22.349	-22.596	-22.238	-22.502	-22.898	-22.587	-21.582	-22.706	-20.888	-21.967	-21.843	-23.288	-22.642	-21.329	-23.107	-23.042	-22.52	-21.225	-21.417	-21.292	-22.489	-22.465	-21.18	-22.181	-21.365	-21.449	-23.333	-22.104	-21.659
-0.85982	-1.0779	-0.2057	-1.6605	-0.81735	0.05825	-1.7312	-0.48818	0.021643	-1.1294	-1.1008	0.24413	-0.14679	-0.092004	-0.29159	-0.82778	0.83619	-1.2342	-1.6078	0.2069	-1.6451	-0.56263	-0.0074977	-1.8014	-0.6516	-1.1852	-1.994	-1.45	-0.41774	-0.58703	-0.9013	-0.035151	-0.41309	-0.66574	-1.3318	-0.20158	-1.4028	-0.38113	-1.1861	-1.6164	-1.1311	-1.9583	-1.0208	-0.64951	-0.23351	-0.1555	0.19326	-1.2911	-0.65223	0.030027
-13.508	-14.209	-14.466	-13.803	-13.345	-13.727	-13.159	-14.028	-13.983	-14.449	-12.623	-13.776	-14.946	-14.088	-14.641	-14.699	-14.374	-13.763	-14.067	-14.408	-13.844	-14.241	-13.449	-13.449	-13.438	-13.465	-14.26	-12.834	-14.763	-13.786	-14.006	-14.299	-12.822	-13.612	-13.701	-15.122	-13.495	-14.702	-12.469	-13.672	-14.241	-14.522	-14.378	-13.586	-13.802	-14.303	-13.482	-12.797	-14.211	-13.667
-9.4222	-9.4313	-10.057	-8.7337	-8.4419	-8.501	-9.2795	-8.5229	-8.3819	-8.7026	-9.0076	-9.1801	-8.515	-8.3008	-8.2912	-8.6511	-8.3438	-9.4813	-10.036	-10.076	-8.8289	-8.7227	-8.3367	-7.9106	-8.7169	-8.5557	-8.8598	-9.9595	-7.9703	-8.264	-10.533	-8.2036	-9.2547	-9.2981	-8.4913	-8.5482	-8.7335	-8.6036	-8.6702	-10.27	-9.4121	-9.4071	-8.794	-8.6885	-9.6548	-7.989	-9.1141	-8.9056	-9.1384	-8.507
-8.4006	-8.685	-8.0235	-9.2239	-7.7104	-9.9783	-9.7712	-7.9939	-10.029	-10.448	-9.5027	-9.3705	-9.0079	-9.5167	-8.2041	-6.7771	-9.3757	-8.8498	-7.9228	-8.4952	-8.5637	-8.9306	-9.0585	-9.9929	-9.2983	-9.0299	-9.1291	-9.7939	-7.674	-8.8334	-9.9177	-9.426	-8.4405	-9.27	-8.7581	-9.5182	-8.8159	-9.5792	-8.591	-8.9469	-8.261	-9.1812	-9.7122	-8.879	-9.0637	-10.256	-8.5257	-8.8108	-9.3034	-8.7656
-6.829	-7.0046	-6.4462	-6.6623	-6.4278	-6.8465	-7.9512	-6.9015	-6.172	-5.5175	-6.5344	-6.9094	-6.8557	-5.4236	-5.3404	-6.8619	-7.0422	-6.8183	-6.7386	-6.7337	-4.9434	-5.9184	-7.0695	-6.9419	-5.7356	-6.5465	-6.4345	-5.2512	-7.2055	-5.9099	-6.5622	-6.7553	-6.842	-6.8293	-6.7733	-6.9222	-6.1035	-7.4759	-5.6429	-5.7002	-7.7155	-6.4073	-5.2782	-6.2578	-6.8415	-7.1034	-6.0647	-6.4455	-6.5509	-7.0287
4.6339	5.1054	5.7559	5.3192	4.6392	4.9972	4.0683	5.2776	5.4607	6.1171	5.3543	6.1409	5.5938	4.6533	5.0925	4.5061	5.0811	5.0975	5.3471	4.4537	5.3607	5.0613	5.1751	4.7287	4.9562	3.4581	4.6509	6.5431	4.4352	4.4405	4.5628	4.2711	4.5474	4.5379	5.3212	4.1025	4.0446	4.782	5.8595	4.8599	4.3485	4.7597	4.8315	5.2075	4.862	4.8704	5.3577	4.6218	4.5132	6.3214
-4.0719	-5.1273	-2.7921	-4.6717	-2.658	-3.6458	-3.8626	-3.5782	-4.3433	-4.4378	-4.2241	-3.1074	-4.1484	-4.3831	-3.5264	-3.9993	-3.4001	-4.5906	-3.6734	-3.2142	-3.6574	-3.8774	-3.4854	-4.2243	-3.102	-3.9146	-3.7352	-3.8494	-4.5374	-3.9725	-3.4546	-3.3544	-3.606	-3.4393	-4.2769	-3.4046	-2.1811	-4.5358	-4.7155	-5.231	-4.5102	-3.582	-4.0797	-4.0213	-3.1713	-3.9737	-4.3655	-2.3593	-2.782	-3.9596
-12.057	-12.961	-13.145	-13.111	-13.586	-11.932	-12.546	-12.552	-12.199	-11.455	-12.544	-12.709	-13.532	-12.434	-12.829	-12.714	-12.534	-12.692	-13.088	-12.326	-13.31	-13.158	-13.283	-12.873	-12.648	-11.462	-12.197	-13.335	-13.179	-12.321	-12.724	-11.153	-12.552	-12.112	-12.295	-13.095	-13.024	-12.835	-12.609	-13.253	-11.76	-12.992	-13.194	-11.898	-12.728	-13.36	-12.694	-13.124	-13.094	-12.228
-9.5398	-8.7025	-8.6456	-8.5784	-8.5359	-8.8107	-9.403	-9.2089	-9.913	-8.6273	-8.7269	-8.7457	-8.8501	-7.6845	-7.8611	-8.4109	-8.2739	-8.3854	-9.4848	-9.5881	-7.3756	-8.5923	-8.191	-9.0559	-7.9082	-9.0572	-8.5006	-9.2147	-8.5806	-8.9035	-9.0743	-7.9222	-9.5937	-10.421	-8.7203	-7.8686	-9.1179	-7.9013	-10.405	-8.6172	-9.4554	-9.0431	-8.777	-8.6247	-8.5572	-9.8343	-9.7402	-9.795	-8.988	-8.982
-3.9666	-4.5704	-4.0019	-4.6428	-3.9216	-3.4109	-4.1214	-4.1076	-4.8298	-5.3243	-4.4006	-5.1091	-4.6551	-4.6689	-3.9896	-4.4111	-3.3712	-4.6084	-5.3874	-3.4699	-3.9425	-5.0098	-4.3434	-4.6257	-4.1483	-4.2232	-2.7546	-3.5476	-3.942	-2.6561	-3.388	-4.9821	-3.0317	-4.5921	-3.4267	-3.9201	-5.1338	-3.4171	-4.2585	-4.2305	-3.982	-4.0922	-5.2386	-4.5835	-3.6863	-3.8487	-3.9328	-5.3343	-3.1164	-4.6877
-11.625	-11.524	-11.862	-12.235	-11.381	-12.034	-11.684	-12.083	-11.848	-12.104	-11.95	-10.925	-12.279	-11.907	-11.364	-11.151	-11.686	-12.021	-12.206	-11.2	-11.935	-11.951	-11.327	-12.515	-11.559	-11.115	-12.113	-12.249	-11.275	-12.305	-11.606	-10.603	-11.751	-11.534	-12.363	-12.06	-12.166	-11.924	-12.007	-10.916	-11.991	-10.872	-11.551	-11.443	-12.228	-12.285	-12.475	-11.005	-11.335	-10.893
-2.6548	-3.0529	-3.0417	-4.1876	-2.8128	-3.2531	-2.976	-3.4024	-3.8112	-3.4975	-3.3273	-2.3433	-3.6603	-3.1237	-3.4719	-2.9585	-3.479	-3.3128	-3.0891	-2.9766	-3.9751	-3.179	-1.9315	-3.2444	-2.7948	-2.9079	-3.5231	-4.4301	-3.6583	-2.5175	-4.2831	-3.6057	-3.5689	-3.0862	-3.5628	-3.8657	-3.3179	-3.7046	-2.8241	-3.5802	-3.727	-3.7467	-2.5298	-3.5748	-3.3105	-2.6985	-3.0154	-3.1127	-2.9021	-4.3586
-0.56062	-1.7869	-0.73022	-0.84105	-0.33813	-1.8906	-1.7461	-0.64032	-1.0751	-1.0647	-0.83915	-0.90502	-1.498	-0.79529	-0.3517	-1.4302	-0.6807	-1.4937	-1.481	-0.63814	-0.81404	-0.88756	-1.6867	-0.61483	-1.4505	-1.3966	-1.0512	-1.753	-0.92272	-0.84916	-0.88905	0.50884	-1.1999	-0.86383	-0.88955	-0.59571	-0.96266	-1.5985	-1.1384	-1.1625	-2.1532	-1.0026	-1.9052	-1.5853	-1.3342	-1.3271	-0.70161	-1.8501	-1.1768	-1.853
-5.0868	-5.2871	-2.5159	-4.7461	-3.7863	-4.5792	-3.6533	-4.5249	-3.3753	-3.7884	-3.2541	-4.5567	-3.5733	-4.7768	-4.071	-3.8827	-3.3925	-4.415	-3.7307	-4.2994	-3.3587	-4.5183	-5.0337	-4.1086	-3.5324	-5.1831	-4.5283	-4.0712	-4.2255	-4.5084	-4.561	-4.9469	-4.2774	-3.5856	-4.4878	-3.7038	-4.21	-4.7191	-4.6685	-3.3753	-4.4832	-3.744	-4.5611	-3.4041	-4.0675	-3.8381	-3.2468	-4.3374	-4.2308	-2.966
-22.389	-22.611	-22.312	-22.144	-22.612	-22.902	-23.157	-22.456	-22.69	-21.72	-22.126	-21.882	-23.231	-23.419	-22.491	-21.507	-21.942	-21.665	-22.414	-22.991	-22.408	-22.698	-21.858	-22.268	-22.011	-22.32	-23.427	-23.148	-22.196	-21.985	-22.772	-23.015	-22.959	-22.219	-21.181	-22.395	-22.725	-22.699	-22.041	-21.727	-21.457	-23.697	-22.106	-22.229	-22.46	-22.079	-22.218	-21.564	-22.311	-22.794
-0.20853	0.048602	-1.0648	-1.043	-0.73665	-0.42054	-1.0465	-0.16875	-1.2	-0.76772	-1.6209	-2.2975	-1.557	0.4061	-0.99734	-1.9893	-1.2706	-0.80829	-2.6262	-1.4659	-1.246	-1.0586	-2.0902	-0.93694	-1.5769	-0.3509	-0.95991	-1.3409	-1.1529	-1.6881	-1.0972	-0.53988	-0.54992	-1.158	-1.2588	-1.429	-0.20819	-1.4745	-1.343	-0.93341	-1.1441	-0.51231	-1.3329	-1.7547	-1.0087	-0.20132	-1.4478	-0.64806	-1.2125	-0.52331
-12.773	-13.365	-12.841	-13.295	-12.35	-13.232	-13.651	-13.346	-14.126	-14.121	-13.478	-13.25	-13.895	-13.38	-13.584	-13.026	-13.305	-13.805	-13.834	-13.562	-13.094	-12.436	-14.608	-13.585	-14.851	-13.571	-12.878	-13.215	-12.965	-13.24	-13.106	-13.58	-13.064	-12.701	-12.97	-13.417	-12.812	-13.11	-14.755	-12.227	-13.361	-13.447	-13.636	-13.09	-13.186	-13.809	-13.523	-13.393	-13.128	-13.32
7.7828	7.7732	9.4591	9.064	7.7111	7.9011	8.6044	7.9104	8.2712	9.335	8.419	6.7302	7.568	8.8934	8.0592	7.6807	8.2507	7.7957	8.703	7.572	7.5229	8.5623	6.8337	8.0952	8.4618	8.0829	7.4721	8.6323	8.053	9.3721	8.6784	7.7688	7.7511	8.2801	8.034	8.5816	7.9146	7.6141	8.218	7.6456	9.1857	7.9911	7.0521	8.6114	7.2004	7.8572	8.1808	8.4203	8.2428	7.9554
-2.5066	-3.7091	-3.4477	-1.8741	-2.6412	-2.8466	-3.6785	-2.3392	-3.6557	-1.7149	-2.2679	-2.8417	-2.7399	-2.4213	-2.7811	-2.0471	-2.6837	-2.5948	-2.1625	-2.9114	-2.333	-3.5141	-2.3153	-2.4603	-3.8663	-2.937	-2.2274	-2.8533	-2.3982	-2.0795	-3.807	-3.1742	-2.257	-2.0998	-2.5387	-2.0786	-3.11	-3.5397	-2.3672	-2.2976	-1.3643	-1.4844	-2.1271	-2.67	-2.5199	-3.0468	-3.364	-3.2181	-3.0313	-3.2849
-6.5502	-6.8984	-4.9265	-6.3913	-6.3887	-6.1079	-5.6574	-6.5955	-7.4446	-6.1689	-6.378	-7.0628	-7.5174	-6.677	-5.9656	-5.8499	-6.8831	-6.3415	-6.341	-6.7761	-5.2823	-5.6324	-5.3253	-5.8675	-7.136	-6.3183	-6.4414	-7.294	-7.102	-6.7716	-6.1652	-6.4273	-5.8432	-6.69	-7.1263	-5.6785	-5.9544	-6.7602	-6.867	-6.6691	-5.8962	-6.1753	-6.8458	-7.363	-6.8616	-6.4886	-6.1068	-7.3331	-6.9491	-6.1911
1.1297	1.5389	1.2821	1.9423	2.7392	2.6429	1.1757	1.6588	1.8131	1.5147	1.0624	1.6725	0.80615	1.9641	1.2203	1.8238	2.0922	1.8752	2.977	1.8187	3.7435	1.2555	2.8748	1.7947	1.5607	1.1858	1.8474	1.1232	0.81376	1.8452	1.3874	1.6362	2.2973	2.1851	2.1123	1.5244	1.3919	2.4774	2.6826	2.7031	2.4331	1.5333	2.4163	1.279	1.0804	1.0522	1.6609	1.5681	1.447	1.6644
-14.73	-13.801	-14.762	-13.088	-14.996	-13.862	-13.926	-13.748	-14.009	-14.119	-14.089	-13.523	-14.006	-13.817	-13.568	-13.76	-14.019	-12.857	-13.666	-14.436	-13.369	-13.795	-14.279	-13.034	-13.819	-13.765	-12.945	-14.111	-13.633	-13.638	-15.153	-14.123	-13.94	-13.574	-13.653	-13.469	-14.274	-14.018	-14.137	-14.053	-13.19	-14.417	-13.063	-14.485	-13.234	-13.31	-14.176	-15.045	-14.013	-13.292
4.8138	4.557	4.8965	6.034	5.1963	6.1734	4.9827	5.4191	6.4184	4.619	4.4406	5.6468	4.1283	5.2611	4.5007	4.9574	4.8507	3.6194	5.4735	5.6319	5.4836	5.1989	5.7762	4.4351	5.9535	4.869	5.2467	5.7522	4.9434	4.5198	4.9789	4.2759	5.5596	4.1029	5.1982	5.6514	4.8678	4.7841	4.9094	5.0832	3.4171	3.973	4.8413	4.359	4.5578	5.6979	5.145	5.3734	5.2199	4.9795
1.7989	-0.32247	-0.17348	-0.63838	-0.40814	-1.4489	0.56041	-0.087244	0.092314	-1.1447	-0.21233	-0.41735	0.28434	-0.43491	-0.25284	-0.1341	-0.32184	-0.77374	-2.0884	-0.68503	0.028028	-0.64453	-1.1036	-1.3823	-0.32311	-0.016	0.0098331	0.10707	-0.37578	-1.1159	-1.516	-0.078439	0.62941	0.45474	-1.0135	-0.56221	-0.69061	0.87295	0.6289	-1.1996	-0.4619	-1.1392	-0.20007	-0.84843	-0.41274	-0.96642	0.055724	-0.14133	0.19067	-0.21424
9.3525	7.9024	8.5631	8.1019	8.64	8.3996	8.4941	8.2463	8.7706	7.8558	8.4123	7.9083	8.3347	7.7782	8.1934	9.2089	8.3901	8.2363	8.7241	7.6596	8.021	8.86	8.6218	7.8376	8.3086	7.4789	8.1533	8.9507	8.2535	7.7881	8.4723	7.9807	8.8396	7.9508	7.7385	8.9167	8.6881	8.5782	9.2984	7.8575	7.8468	8.2496	9.0386	8.92	8.3758	8.5784	8.557	9.1908	8.4056	8.2892
-3.9266	-3.8537	-3.42	-3.7384	-3.9973	-4.8319	-3.6613	-3.2684	-3.3841	-4.5571	-4.4654	-3.7428	-3.7822	-3.347	-3.3027	-3.9563	-3.1016	-3.5799	-4.3972	-4.2028	-3.7111	-3.2039	-4.1045	-4.3107	-3.5889	-5.145	-3.3629	-3.3851	-4.0883	-4.3848	-3.2488	-3.9103	-4.8272	-2.973	-5.0094	-4.3504	-3.6657	-4.2657	-3.7714	-4.0858	-2.6765	-3.8616	-4.4912	-4.7282	-5.2183	-3.9094	-3.0202	-3.3543	-4.2707	-3.3115
-13.933	-12.767	-13.692	-13.033	-12.525	-13.116	-13.219	-14.903	-13.612	-13.868	-13.678	-13.125	-13.638	-12.89	-12.647	-13.325	-12.186	-12.604	-13.027	-14.041	-13.269	-12.434	-13.785	-12.202	-12.366	-14.12	-12.532	-14.433	-14.016	-11.803	-13.464	-13.597	-13.71	-12.789	-12.285	-13.608	-13.621	-13.397	-12.07	-12.653	-12.531	-12.845	-14.176	-14.184	-13.662	-13.61	-12.831	-14.09	-13.43	-13.081
-2.1433	-1.3154	-1.0432	-1.0549	-0.89524	-1.3459	-1.2164	-1.1661	-1.0046	-1.8381	-2.6178	-1.1879	-1.3703	-0.81663	-1.9736	-1.2668	-2.0001	-1.9667	-0.42194	-0.55332	-0.74507	-0.9342	-1.4061	-0.39074	-0.99347	-2.1136	-0.037698	-2.1103	-2.2255	-2.5106	-0.51165	-1.5839	-0.7277	-1.8005	-0.45736	-0.48372	-0.014659	-1.2971	-0.85177	-0.69824	-0.48436	-0.6097	-1.3564	-1.3901	-0.99552	-0.44372	-2.0574	-0.49896	-1.6171	-1.1552
0.31904	-0.57609	-0.072281	0.31701	-0.17072	0.87525	-0.097623	-0.64123	0.94683	-0.59865	-0.91034	-0.91828	0.54646	0.079298	-0.4744	-0.54198	0.32812	-0.44275	-0.92395	-0.60047	-0.072669	-0.0048433	-0.3223	0.24051	0.3431	0.57589	-1.429	0.4782	0.012712	-0.39811	-0.82468	0.044941	-0.18516	0.57055	-0.71499	0.65089	-1.0816	-0.33762	1.2373	0.63624	0.38529	0.23356	0.14448	0.23094	-1.0817	-0.07914	0.37546	0.45544	-0.16072	0.26071
-0.97379	1.1633	-0.19094	-0.8408	-0.90495	0.73987	-0.23448	-0.63957	-0.10675	-0.87576	1.6241	-0.025281	0.19826	0.72952	0.46202	0.40729	-0.93763	-0.69216	0.10286	-0.54467	0.34649	-0.81644	0.55753	-1.1082	-0.1875	0.27948	0.50467	-0.80576	-0.29113	0.43534	0.38262	-1.0434	-0.29719	-0.62567	0.46058	0.27894	-0.99187	-0.63472	0.85845	0.2856	-0.33659	-1.4954	-0.075632	-0.69832	-0.32225	0.56057	-0.24433	-0.99611	0.00049276	0.24557
0.78657	0.55326	1.2212	0.35956	-0.031548	0.074961	0.6311	0.21063	-0.61081	1.9594	0.90754	0.65001	0.81902	0.44322	1.2284	-0.14276	0.88312	0.096183	0.38706	1.2626	-0.0070502	0.47162	0.72166	0.35112	-0.023641	-0.28514	0.23069	0.095087	0.087589	-0.43333	-0.080574	-0.26387	1.2744	-0.37747	-0.17151	0.58117	0.11988	1.0595	0.13203	1.1369	0.041435	0.64075	0.10052	1.3766	-0.47366	0.27969	0.19521	0.44609	0.47862	0.13562
-2.2747	-2.3555	-3.8564	-2.844	-1.8214	-2.478	-2.5331	-3.1169	-2.3414	-2.6205	-2.0538	-1.6237	-3.5447	-2.4006	-1.8192	-3.4246	-2.2781	-2.0535	-2.713	-1.2035	-2.5524	-2.7555	-1.9686	-2.2784	-2.4368	-3.3042	-1.9631	-2.6956	-2.8834	-0.94533	-1.911	-2.5468	-2.6296	-2.9183	-1.8666	-2.5492	-3.0429	-2.25	-2.0587	-2.1362	-2.1925	-2.7663	-1.7709	-3.12	-2.4584	-3.509	-4.203	-3.0993	-2.775	-2.8593
8.1261	7.8626	8.4307	7.634	6.8874	6.6772	7.8389	7.4487	8.8576	7.0708	7.7916	7.6697	8.7861	8.7058	8.761	7.7404	7.8962	6.8442	7.2049	6.9149	6.423	7.2236	8.6268	8.1199	8.4258	9.4321	7.6494	8.2753	7.0452	7.3822	8.0213	8.1856	8.4803	7.5884	8.9432	9.2601	8.3013	7.6885	8.0508	6.9929	7.5851	7.6623	7.6958	7.0903	8.2793	8.1432	8.6625	8.2358	7.9376	8.5608
-4.6945	-5.2683	-4.5317	-4.8758	-4.4392	-3.547	-4.3996	-5.6701	-4.776	-4.9224	-5.673	-5.1133	-5.7117	-4.434	-5.0722	-4.7154	-4.2869	-5.2251	-4.7022	-3.6431	-4.5456	-4.7783	-4.1313	-3.7256	-3.9219	-4.5105	-4.4039	-5.2958	-4.7241	-5.2793	-4.3576	-4.223	-4.4196	-5.004	-5.0536	-4.2992	-4.6973	-4.1839	-4.8419	-3.221	-4.9069	-4.519	-3.5877	-4.3498	-4.2918	-5.0384	-4.1645	-5.3308	-4.5843	-4.7444
-0.19017	-0.15115	0.36722	-0.54767	-0.4031	-0.23846	1.0393	-0.88702	0.44988	0.59729	0.35093	-0.081131	0.52002	-0.38398	0.064111	-0.74367	0.20096	-0.47589	-0.22526	-0.20649	0.62874	-0.22881	-0.91316	0.40261	-0.27234	0.73015	-0.31348	0.68793	-0.49061	-1.169	-1.0699	0.38665	-0.6333	0.63457	1.0526	-0.025509	-1.2595	0.19826	1.467	-0.31878	0.49743	-0.67111	0.093067	-0.26949	0.20023	-0.036342	-0.6336	-1.1046	-0.38066	-0.041784
-0.086323	-0.67895	-0.32546	0.76938	-0.37044	1.0409	-0.41891	-0.22202	0.51128	0.076955	-0.30774	-0.44101	-0.059029	-0.11225	0.030808	-1.2132	0.4496	-0.26063	0.80396	-0.15665	-0.95814	-0.063284	0.12511	-0.028218	-0.085047	-0.50073	-0.79017	0.29915	0.87889	0.19515	-0.66428	-1.2617	-0.11415	0.22629	0.78364	-0.21559	-1.4343	0.020664	0.20139	-0.52227	0.73527	0.5061	-0.3395	-0.60907	0.30039	1.1703	0.52216	0.073046	0.16343	0.50656
-15.114	-14.592	-13.806	-13.924	-15.338	-15.652	-14.874	-14.386	-15.004	-14.425	-14.642	-14.93	-15.269	-13.635	-14.308	-15.453	-15.059	-15.533	-14.366	-13.79	-16.005	-15.033	-15.413	-14.269	-14.483	-14.964	-15.86	-14.975	-15.605	-14.48	-15.481	-14.75	-14.831	-14.7	-15.344	-14.109	-14.814	-14.424	-15.918	-16.096	-14.347	-14.425	-13.624	-14.555	-14.139	-14.257	-14.975	-15.173	-14.815	-14.399
-3.609	-4.0827	-3.6476	-4.1851	-3.9023	-2.721	-3.202	-3.2388	-3.9509	-3.0819	-3.002	-4.0282	-3.7107	-3.0039	-3.8468	-3.2253	-3.6195	-4.2605	-3.581	-4.52	-2.9024	-3.3679	-4.6162	-4.695	-4.0475	-3.6597	-4.4843	-4.1845	-4.4428	-4.9204	-4.4261	-2.9194	-2.1055	-4.0921	-3.7478	-3.1153	-3.694	-4.3179	-4.3594	-3.734	-4.9789	-4.0169	-5.1955	-3.9383	-3.1965	-3.7654	-4.0578	-3.9798	-3.6153	-3.8259
-1.138	-1.9572	-1.8397	-1.7881	-2.4298	-0.57507	-1.2256	-0.17101	-0.62511	-0.7938	-1.5535	-1.6662	-2.8536	-2.3206	-1.063	-1.4182	-1.6471	-2.2973	-1.9557	-0.66682	-1.297	-1.5929	-1.2628	-1.4106	-2.029	-1.8021	-1.515	-1.1068	-0.29746	-1.1016	-1.486	-2.2815	-1.5659	-1.5289	-2.8472	-1.6714	-1.2464	-0.37011	-1.9077	-0.59657	-1.8457	-1.358	-0.91925	-2.005	-2.1274	-1.749	-1.2047	-1.5496	-1.3041	-1.2934
9.0968	8.9403	8.179	8.1551	8.2461	8.7763	8.4435	8.7922	8.0997	9.0902	9.0338	8.6049	9.8823	7.275	8.1298	8.1082	8.6007	8.2176	8.081	8.2284	7.9066	8.7236	9.3179	9.2987	9.8176	7.8869	9.8216	9.1282	8.4128	7.7105	7.9276	7.817	8.2683	7.4265	7.791	9.266	9.2284	9.7505	8.7062	9.37	9.0351	9.0739	8.5732	9.1321	9.5267	7.5634	9.0883	8.5766	8.0428	8.1311
-21.955	-21.779	-22.506	-21.364	-22.379	-21.496	-21.867	-21.965	-23.444	-22.143	-21.344	-21.837	-22.463	-21.776	-22.212	-22.931	-23.429	-21.909	-22.885	-21.931	-22.189	-21.766	-21.541	-23.542	-22.198	-21.578	-22.024	-22.265	-22.96	-23.056	-22.029	-22.32	-22.016	-22.15	-22.304	-22.172	-22.75	-21.719	-21.871	-23.04	-22.019	-23.236	-22.792	-21.857	-21.88	-21.649	-22.397	-21.989	-22.31	-22.384
-12.813	-13.754	-13.389	-13.622	-13.027	-12.893	-13.459	-13.076	-12.768	-14.339	-13.077	-12.848	-14.1	-12.03	-14.17	-12.831	-12.496	-11.903	-12.624	-13.267	-13.441	-13.177	-13.073	-13.152	-14.823	-13.128	-13.026	-12.675	-13.838	-13.634	-12.694	-13.081	-13.455	-13.302	-13.001	-13.984	-13.526	-13.711	-12.999	-14.278	-13.583	-13.016	-13.718	-12.305	-12.484	-13.438	-14.023	-12.811	-12.693	-13.031
-5.083	-4.9882	-4.9459	-4.8707	-3.5655	-4.3887	-4.1863	-5.7107	-4.477	-5.0203	-4.3565	-4.608	-5.5953	-4.6032	-4.7426	-5.0351	-3.8357	-4.2295	-4.2314	-4.5576	-5.4003	-4.6847	-4.5403	-3.574	-4.6471	-3.9895	-5.0523	-3.576	-4.5374	-5.4471	-4.8261	-4.1881	-5.5662	-4.7198	-5.6767	-5.6539	-5.2563	-4.243	-5.5205	-4.9157	-5.6465	-3.3715	-4.3865	-4.2345	-3.8753	-4.1942	-3.9798	-3.9035	-4.6826	-4.498
-2.9834	-3.9883	-3.512	-4.2727	-3.5952	-3.8438	-3.5137	-3.9751	-4.6832	-4.0659	-4.0757	-3.5993	-5.0169	-4.081	-3.54	-3.8901	-4.2847	-3.5744	-4.576	-4.0451	-3.6916	-2.7674	-4.0524	-3.7873	-3.5411	-4.0199	-3.8021	-3.5855	-3.4477	-5.4517	-3.1343	-4.3255	-3.1797	-3.0501	-3.1998	-4.3712	-4.4322	-3.7942	-3.6486	-4.595	-4.4452	-3.9843	-4.55	-4.184	-4.0691	-3.4162	-3.9562	-4.6478	-4.2731	-4.0885
-8.2122	-8.7073	-9.7736	-8.5305	-8.6157	-9.7276	-8.4186	-9.6047	-9.0214	-8.5331	-9.1363	-9.4153	-9.461	-9.8773	-9.8354	-8.9443	-8.3517	-9.6744	-10.163	-9.7862	-8.9976	-8.3466	-8.3159	-7.87	-8.5236	-9.9038	-8.9393	-8.7566	-8.4231	-8.8823	-8.6227	-9.512	-7.916	-9.1305	-8.0669	-8.597	-9.5517	-8.7642	-8.5185	-9.6861	-9.594	-8.8971	-8.2823	-8.9	-8.7183	-8.5941	-9.5467	-8.5194	-8.8327	-8.5461
-6.8433	-6.1832	-6.2111	-5.5687	-6.6492	-6.7536	-5.6609	-5.668	-6.8083	-6.0624	-6.0971	-6.9009	-6.547	-7.1433	-6.3584	-7.0571	-6.151	-4.8839	-6.6041	-6.2685	-6.5744	-7.0329	-6.7087	-6.595	-6.5628	-6.6958	-6.9183	-6.6948	-6.2033	-7.2367	-7.3868	-7.2412	-5.2056	-6.7285	-6.5039	-6.2657	-5.4834	-7.4582	-5.1866	-7.0576	-6.5806	-7.1903	-7.9285	-6.0505	-6.849	-7.1159	-6.0497	-5.9024	-6.5114	-6.9254
0.095318	1.1801	-0.22658	0.49897	-0.20652	0.35142	-0.4638	-0.36799	0.82716	1.0839	1.3948	0.47989	0.68211	-0.085988	-0.048488	0.78865	0.31666	-0.17658	-0.25385	-0.74967	1.0334	0.60535	1.1801	0.34213	-0.52011	0.36459	0.077078	0.7073	0.52621	0.23252	1.3417	-0.021943	0.71598	0.96484	-0.43589	-0.020274	0.98069	-0.34104	1.3138	-0.29632	2.1865	-0.51667	0.59023	0.70703	-0.43202	-0.3247	0.12969	0.69388	-0.029731	1.3812
-5.1361	-5.7927	-5.9115	-5.7683	-5.513	-5.9654	-5.7184	-4.8342	-6.95	-4.1775	-5.5785	-6.117	-5.4985	-5.4074	-6.3574	-5.5847	-5.5711	-5.7822	-5.2639	-4.5081	-5.7592	-6.5343	-5.9911	-5.554	-5.7926	-5.2331	-5.1565	-6.1921	-5.4412	-5.5506	-5.2949	-5.1363	-4.946	-5.2212	-4.4567	-5.2786	-4.6739	-5.3944	-6.8905	-4.4306	-5.7946	-5.3008	-6.2046	-5.0338	-5.626	-5.1806	-5.1381	-5.2468	-3.2724	-6.118
1.023	0.15267	1.0472	0.66444	0.59855	0.99714	-1.0359	-0.39928	1.1951	0.72327	1.5928	0.16777	0.52681	0.36273	1.3333	-0.017298	-0.17946	0.80205	0.048749	0.063106	0.50557	-0.040739	-0.24193	-0.13246	0.20961	0.53796	0.20445	1.0973	1.0093	0.38684	1.1356	0.69315	1.0571	0.43419	-1.53	1.0992	-0.12663	0.64804	1.8051	1.7872	0.33944	0.26999	0.61663	-0.94897	-0.61888	1.1938	0.2406	-0.5943	0.56753	0.33413
7.2754	7.482	7.5878	6.9251	7.9489	6.2765	8.362	7.5863	5.9635	6.9314	6.3223	7.0284	7.3678	6.6845	6.8592	7.0059	7.0031	7.1988	6.5138	7.1097	7.5241	5.9858	7.3245	5.4221	5.5384	7.7394	6.6076	6.7329	7.0285	6.8633	6.6972	7.5056	6.4826	8.122	5.9268	6.491	6.7182	6.9293	5.8369	7.1338	6.6558	7.5733	6.8224	6.0723	7.9933	6.289	6.9662	6.1599	7.1871	7.1344
-1.8743	-1.635	-2.4608	-3.5617	-1.5932	-2.4126	-2.4691	-2.2553	-2.4781	-2.1365	-2.2553	-2.8356	-2.7493	-2.8845	-3.0715	-1.8738	-2.2975	-2.4202	-3.1727	-2.1231	-2.967	-3.5729	-3.4032	-2.9692	-2.5125	-2.3504	-3.2555	-2.3779	-3.4144	-1.7359	-2.9186	-3.2994	-1.2442	-2.2626	-3.3485	-2.5058	-2.0709	-2.6786	-2.3625	-2.2261	-2.3978	-2.0219	-3.2275	-1.0081	-1.9972	-2.9256	-2.931	-3.2976	-1.2643	-2.352
-1.7342	-2.1974	-0.17938	-1.5491	-1.2207	-1.2046	-1.845	-1.4753	-1.9314	-1.1673	-1.0594	-0.84528	-1.7729	-1.6947	-1.3656	-1.2063	-1.9312	-2.2222	-1.1239	-2.1419	-0.34264	-1.7654	-1.1743	-0.77235	-0.90625	-2.1237	-1.44	-0.78332	-0.97416	-2.1784	-1.7727	-2.1326	-1.112	-1.2981	-0.8492	-1.1257	-1.0643	-0.14828	-2.1188	-1.0963	-1.0824	-0.3177	-1.535	-1.1072	-0.7577	-1.8863	-0.86116	-2.4562	-1.9913	-1.1005
3.4235	4.2818	5.221	4.9372	4.6097	4.4587	5.6996	5.0567	5.6079	4.5237	4.3065	5.0959	4.634	3.6826	3.9148	4.4433	5.6664	4.6196	5.2519	5.4731	5.1113	5.1208	3.8429	4.9792	5.7974	4.9295	5.9324	3.7164	4.9851	4.6417	5.7301	3.8864	5.5407	5.4283	5.447	4.9944	4.6971	5.3771	5.0076	4.4164	4.2858	3.9885	5.6295	5.8358	5.5283	5.4546	5.7189	5.0149	5.5082	5.2053
9.9801	9.9245	9.8211	10.344	9.8374	9.1264	9.8349	10.574	9.5237	9.7636	9.7066	10.459	9.9003	9.3351	10.006	10.026	9.4069	8.7318	10.823	10.391	10.02	8.9947	9.3943	10.145	9.9779	9.739	9.1209	8.7454	9.6957	10.166	9.3204	9.6001	10.279	9.3511	9.7805	9.9168	9.8907	10.655	9.1852	9.7496	9.7515	8.8776	9.648	10.846	8.3656	10.332	9.2637	9.5218	10.414	11.015
-9.3145	-9.7627	-9.7775	-9.9266	-11.277	-11	-10.015	-11.151	-10.152	-9.6747	-10.363	-10.216	-9.4403	-10.761	-10.187	-9.3088	-10.133	-10.59	-10.887	-10.214	-11.742	-8.7695	-9.8203	-10.449	-10.575	-10.786	-10.176	-9.6758	-9.5578	-10.558	-10.411	-10.763	-8.5543	-9.5053	-9.5235	-10.774	-10.336	-11.143	-9.7536	-10.192	-8.922	-10.715	-11.25	-10.407	-10.266	-10.078	-10.099	-10.148	-9.4122	-10.384
0.82416	-0.2546	0.52621	0.92268	0.033636	0.58206	0.24393	0.43933	-0.055425	0.45222	-0.35373	1.5001	1.0914	-0.17572	0.063095	0.27465	0.3401	-0.33591	1.1675	0.90316	-0.49761	0.96836	0.10366	0.46663	0.5267	-1.2295	0.32141	0.075587	0.039735	0.2615	0.65983	0.89431	1.0602	0.16081	0.35763	0.48161	0.60524	0.36442	0.23752	1.2353	-0.56479	0.86765	-0.39287	0.40455	1.0823	0.65766	1.9301	0.019457	-0.18285	-1.1258
-0.33073	0.26237	-0.088553	0.3091	-0.53026	0.64513	-0.31671	0.4847	-0.1871	-0.17496	-0.24277	0.56622	0.65202	0.23465	0.60798	0.17094	-0.4519	0.29103	-0.12801	-0.5383	0.040814	-1.8052	0.084482	0.50868	0.60546	0.026471	-0.55261	-0.88747	-1.2453	0.47547	0.54923	-0.38501	-0.16742	-0.31063	0.40682	-0.482	-0.48609	-0.56698	0.44699	-0.1845	-0.20814	0.065104	-0.047363	-0.21212	0.3294	-0.41699	-0.67646	0.17778	0.49125	0.41602
8.1929	8.2443	8.5221	8.7399	8.9476	7.9391	8.3826	8.89	7.1267	7.8611	8.7548	8.044	8.7813	7.7445	8.6373	7.8294	7.2008	7.8828	7.8496	6.9399	8.7715	7.1656	6.9294	8.3595	7.6858	7.7134	8.8082	8.0541	6.4149	8.4457	8.5175	8.7409	7.2703	8.9688	8.7997	7.2925	7.4107	8.1069	8.2442	7.3269	7.7917	9.0381	7.3041	7.2847	8.2559	5.9665	7.8648	7.6917	7.9058	7.293
8.0468	8.4117	7.2817	8.7972	7.9152	8.373	8.7823	8.8684	8.5529	8.1054	8.1569	7.3242	7.7936	7.9095	8.9919	6.7568	9.7281	8.2422	7.5125	7.3635	8.5011	7.3847	8.277	7.7361	8.4262	7.9728	8.4336	7.4948	9.3767	7.1374	8.4748	8.1341	7.7295	7.9649	8.5037	8.4348	7.7413	7.1747	8.1834	6.8217	8.2152	8.3169	9.0239	8.4919	7.4704	8.2539	7.8786	7.2749	8.3805	7.8417
0.049845	0.35236	1.5159	-0.45605	-0.39289	-0.083625	0.29478	-0.1823	0.12673	-0.3353	-0.34887	-0.77701	-0.38357	-0.68402	0.55346	0.25803	0.21538	0.11916	0.76409	0.74688	0.39321	0.60581	-0.35621	0.047435	0.30162	-0.097589	0.2111	-0.28361	-0.036084	-0.32017	-0.91236	0.76621	-0.035752	-0.21978	0.09403	-0.6161	-0.56664	0.18411	0.18152	-0.13	-0.7628	0.28966	0.69026	-0.23231	0.76839	-0.77056	0.53127	-0.94738	0.36884	0.40648
-3.1222	-3.4237	-3.1349	-3.8779	-3.2895	-2.5262	-3.2941	-3.2252	-3.7719	-3.3615	-3.8268	-2.9749	-3.8537	-4.2235	-3.5362	-2.6525	-4.3712	-4.2179	-4.2479	-3.3234	-3.0316	-3.8017	-2.3281	-2.2541	-3.351	-2.6254	-2.9674	-2.9167	-2.6565	-4.2089	-3.4729	-3.4112	-3.2871	-3.1525	-1.8484	-4.05	-2.5564	-2.9255	-4.0554	-3.5484	-3.7751	-3.982	-3.2358	-3.1273	-2.9351	-3.327	-2.7928	-3.0274	-3.0873	-4.2464
-11.508	-11.631	-12.478	-11.38	-13.048	-11.745	-11.814	-11.186	-12.849	-12.344	-10.679	-12.03	-11.235	-11.376	-10.958	-10.972	-12.41	-11.643	-11.912	-11.742	-12.776	-11.243	-11.064	-11.288	-11.283	-11.133	-11.59	-12.144	-11.493	-12.072	-11.416	-11.651	-12.357	-11.74	-12.254	-10.594	-11.824	-11.517	-10.587	-12.252	-10.983	-11.326	-12.208	-11.081	-10.858	-12.361	-11.354	-12.518	-12.91	-11.935
-2.4097	-1.5667	-3.3788	-2.7771	-2.1987	-1.8634	-1.7712	-1.7993	-3.1251	-2.4608	-2.8967	-0.98666	-1.2714	-0.95098	-3.6453	-1.1421	-2.1049	-1.5266	-0.73336	-2.2494	-3.3032	-2.8677	-2.944	-2.7663	-2.3308	-2.9032	-2.2149	-2.341	-2.1287	-2.1537	-2.3889	-2.094	-2.3098	-2.1732	-3.077	-1.9297	-1.6018	-3.1942	-2.2185	-2.6021	-2.8502	-1.109	-2.2207	-3.126	-2.6649	-3.0075	-2.6199	-3.9312	-1.3114	-2.1675
2.3815	1.5787	2.5793	2.5711	1.4104	0.71808	1.6378	1.3859	1.1927	0.81275	1.7722	1.2483	1.2657	0.98069	0.92749	1.9119	2.1096	2.3341	1.9372	2.4039	2.3276	1.7341	1.2782	2.6145	1.767	0.93857	1.8012	1.9766	0.6679	2.747	1.5596	1.9312	2.3621	0.90989	2.453	1.2948	1.2638	1.3916	2.0034	1.452	1.7365	1.877	2.1465	2.1853	1.7423	1.3574	2.255	0.44009	1.967	1.6831
2.943	3.359	2.8673	2.705	2.9169	2.823	2.22	2.7103	3.8716	1.7237	2.667	2.544	2.4033	2.4342	2.8441	2.3174	2.3949	2.0641	1.5493	2.7447	2.158	2.3014	1.4997	2.944	2.6125	2.5474	2.8931	3.0531	3.8409	3.5369	2.8148	2.8493	3.2032	2.6716	2.6665	3.3863	2.7936	0.97211	2.0616	2.4831	2.3385	2.4386	2.1166	3.6987	3.3716	2.7105	3.0174	2.5542	2.5239	2.6261
-5.4231	-5.759	-5.3734	-4.8542	-4.9556	-6.3587	-4.8841	-6.2411	-4.918	-6.1713	-5.3345	-5.7695	-6.1514	-6.2224	-4.917	-4.951	-4.847	-5.5957	-6.073	-6.4406	-4.8325	-5.7394	-5.2347	-5.622	-6.4775	-6.1144	-6.3369	-6.0616	-5.6354	-5.8409	-6.2093	-5.3503	-5.694	-5.2002	-5.9524	-5.2404	-5.9571	-6.2026	-6.0322	-5.182	-6.9701	-7.0397	-5.308	-5.1006	-6.47	-5.1773	-5.2631	-5.456	-5.9586	-5.6229
0.97464	1.9093	1.5222	2.8739	1.2078	2.0087	1.8696	1.2724	2.4066	1.9915	1.6713	1.9365	2.2338	1.2888	1.4165	2.3864	1.2711	1.8753	1.9913	1.5364	1.312	1.0615	1.6075	2.6069	2.7056	1.5616	1.4049	1.7313	1.1761	0.97184	1.3969	1.2285	2.9544	2.0025	1.7621	1.6191	0.78411	0.22096	0.25595	2.9075	1.965	2.2397	0.87575	2.3478	2.4948	1.1789	0.15171	0.74302	1.6251	1.7053
-11.28	-12.199	-11.067	-12.994	-11.693	-10.614	-11.662	-11.394	-11.129	-10.784	-11.626	-12.735	-11.645	-10.329	-12.101	-11.336	-9.4324	-11.351	-11	-10.278	-11.562	-11.535	-11.518	-12.141	-12.533	-11.673	-11.421	-11.143	-11.571	-12.429	-11.36	-11.288	-11.549	-10.718	-12.419	-10.776	-11.253	-11.95	-10.351	-11.971	-11.894	-11.47	-11.539	-11.788	-12.052	-10.614	-11.993	-11.413	-12.002	-11.89
-11.748	-10.865	-11.069	-11.851	-11.795	-11.505	-10.312	-11.112	-11.331	-11.837	-12.21	-12.264	-10.256	-12.106	-10.678	-10.862	-10.941	-10.826	-12.011	-10.623	-11.872	-11.183	-11.343	-11.777	-12.194	-12.292	-12.321	-11.243	-10.533	-11.448	-11.756	-9.4804	-11.758	-12.204	-11.181	-11.679	-11.327	-11.335	-12.14	-11.967	-11.288	-11.287	-11.691	-11.887	-11.362	-11.911	-11.615	-11.947	-11.596	-11.627
5.0948	6.1137	5.2351	5.9605	5.9252	4.8073	5.4307	4.6064	4.3618	6.2691	5.6793	5.7713	5.5511	5.5886	4.8544	5.9045	4.6671	5.4786	6.7157	5.2292	5.646	5.8416	5.5754	5.2275	4.8614	7.2697	5.3829	5.5853	5.5916	4.7568	5.87	5.0555	5.448	6.0376	4.4694	5.052	5.7307	5.2073	5.2628	5.977	5.3443	5.9473	6.0959	4.9843	5.998	6.1775	6.1243	5.6759	6.5022	6.0392
-2.527	-2.1429	-4.2252	-3.9396	-3.0101	-3.7725	-3.5921	-4.1612	-3.3377	-3.1792	-3.3903	-2.7431	-4.8556	-4.0576	-3.4207	-4.3971	-3.8606	-3.0337	-2.7109	-3.5523	-2.423	-2.9798	-2.9406	-2.8912	-3.1736	-2.3562	-5.1882	-3.4445	-2.6465	-3.3117	-3.7063	-2.2963	-3.8904	-2.9242	-3.3678	-3.3984	-2.0059	-3.7243	-3.3055	-2.6753	-3.9142	-4.2826	-3.2629	-3.5722	-3.8774	-3.6875	-2.7343	-3.379	-2.8529	-4.6454
-3.211	-4.4678	-3.8395	-4.6151	-3.6975	-4.1598	-4.2036	-4.9116	-3.9532	-4.3044	-4.324	-4.6143	-3.7459	-3.915	-3.6255	-3.3305	-4.0775	-4.4982	-4.1389	-3.7878	-3.2891	-3.9174	-4.1196	-3.5134	-4.1549	-3.1103	-3.654	-2.4466	-4.5786	-4.7662	-3.3526	-4.5318	-4.7297	-3.9769	-4.1672	-4.5632	-3.9344	-4.0129	-5.6762	-2.5196	-2.5922	-2.9178	-3.0375	-3.3557	-2.8377	-3.8297	-3.4172	-2.9468	-4.1721	-4.3025
-0.42325	1.1368	-0.32395	0.60966	0.74975	0.5703	1.1845	0.15898	0.040927	0.83425	0.76371	-0.2128	0.70192	1.0327	0.37888	0.017253	0.76329	0.027331	0.79394	0.30568	-0.51323	1.0813	0.2301	-0.01944	1.18	0.84307	1.3367	0.4384	0.50164	-0.47815	-0.31577	0.93317	0.95742	1.3563	0.67576	0.48028	0.21491	0.52585	0.20399	-0.43458	0.87143	0.20748	-0.40286	-0.47091	-0.092676	0.76501	-0.1243	0.38021	0.34417	0.73262
8.0583	7.3443	9.5006	9.5527	7.8964	8.3749	8.1104	7.4045	8.1524	7.3605	8.3119	8.1406	8.7652	7.1694	7.8101	8.6581	8.5965	8.0627	8.5477	8.047	7.815	7.7429	9.1518	8.1363	9.1146	8.7335	8.5737	7.3076	8.3164	8.6944	8.1994	9.0629	7.1257	7.1941	7.9211	8.2603	8.186	7.6491	7.7195	8.0776	7.9017	7.8975	7.8252	7.9259	8.0588	8.1469	8.2894	7.361	8.4029	7.8737
-9.6006	-8.3168	-9.6275	-8.6326	-9.9555	-9.3509	-8.4732	-8.8421	-8.677	-7.9849	-8.4923	-10.194	-8.391	-8.7831	-9.4508	-9.0209	-8.7543	-9.4556	-8.996	-8.9941	-8.342	-9.4092	-9.3958	-9.6865	-8.4427	-8.6957	-8.338	-8.6939	-8.9083	-9.2399	-8.7729	-9.646	-8.2771	-9.8474	-8.4595	-7.8689	-10.29	-8.9428	-8.7497	-9.9889	-8.9591	-9.6478	-7.5177	-9.188	-8.6312	-9.7337	-8.3647	-9.2375	-9.6752	-9.0526
-3.112	-3.6861	-2.9459	-4.63	-3.3431	-3.3232	-2.581	-3.5902	-3.3054	-2.4428	-3.8774	-3.4986	-2.4785	-3.4858	-3.7885	-3.3053	-3.898	-2.8804	-4.3055	-2.9562	-3.9305	-3.2258	-3.5991	-4.3014	-2.6045	-2.7494	-3.8093	-3.0459	-2.8653	-3.0245	-2.5716	-3.1392	-3.0203	-2.6339	-3.3427	-2.7805	-4.1538	-3.5445	-3.6978	-3.6237	-2.042	-3.9423	-2.8195	-4.4105	-3.3218	-3.4205	-3.2486	-4.1236	-3.0337	-3.1355
-5.5475	-4.5498	-6.4705	-5.6058	-4.7758	-5.059	-6.4233	-5.5947	-5.7943	-5.5233	-6.2869	-5.8227	-5.7982	-5.4974	-5.3641	-5.5013	-5.8457	-5.3366	-5.2178	-5.8984	-5.4338	-4.984	-4.3926	-5.2758	-5.1254	-5.2037	-6.4697	-5.5885	-6.6798	-6.2633	-4.7941	-6.107	-5.8341	-5.6679	-5.3938	-5.6078	-5.5158	-5.0473	-5.3197	-5.6021	-5.7929	-5.5084	-4.7071	-6.0115	-4.6624	-6.3753	-6.3946	-4.4795	-4.7676	-4.8289
-14.067	-12.534	-11.973	-12.623	-12.629	-13.689	-13.201	-14.029	-12.37	-13.006	-13.074	-12.992	-13.717	-13.064	-12.366	-13.224	-12.352	-13.341	-13.314	-13.507	-14.103	-12.633	-14.419	-13.192	-13.567	-12.455	-12.374	-13.343	-13.494	-12.864	-12.979	-12.745	-14.062	-13.763	-13.514	-12.659	-12.452	-13.864	-12.991	-14.413	-12.077	-13.767	-12.983	-13.559	-12.748	-14.803	-12.732	-14.332	-13.732	-12.407
-13.237	-12.707	-12.436	-12.78	-12.915	-11.746	-13.138	-13.303	-13.261	-14.49	-12.432	-12.787	-12.131	-14.377	-14.115	-13.207	-13.447	-12.211	-13.741	-13.392	-13.144	-13.737	-13.598	-13.769	-13.546	-12.958	-12.935	-12.997	-12.698	-13.449	-13.844	-13.393	-13.884	-12.577	-14.121	-12.754	-13.147	-13.154	-14.366	-12.852	-13.785	-12.489	-12.67	-12.808	-13.733	-12.783	-13.229	-13.532	-12.641	-13.277
-0.077141	-1.1937	-0.19101	-1.3874	-0.49073	-1.1599	-1.5252	-0.75497	-0.68382	-2.3231	-1.4004	-1.5455	-1.3055	-2.0743	-0.58962	-2.0373	-0.94628	-0.71306	-3.0483	-0.62277	-1.3294	-1.5254	-1.1098	-0.48343	-1.1136	-0.90165	-1.462	-1.9228	-1.9028	-1.3605	-1.6036	-1.4675	-1.4629	-1.4145	-1.8384	0.0074043	-2.5325	-1.6815	-2.5529	-1.733	-1.3435	-0.89337	-0.80207	-1.3696	-1.3679	-1.6802	-1.195	-2.6278	-1.9642	-1.1247
-12.962	-13.029	-13.191	-13.08	-13.981	-12.262	-13.49	-13.289	-12.931	-13.642	-12.767	-13.072	-13.076	-13.89	-12.331	-14.046	-13.506	-13.858	-11.438	-13.731	-12.684	-13.292	-13.568	-12.61	-13.298	-12.344	-12.896	-13.686	-12.503	-13.197	-14.124	-12.634	-12.108	-13.829	-14.365	-13.415	-12.913	-12.255	-14.3	-12.167	-13.774	-14.507	-13.388	-13.558	-13.685	-11.997	-14.499	-12.823	-14.094	-13.499
0.48817	0.47185	0.045423	0.37244	-0.087934	0.88122	1.472	0.85156	-0.35005	0.41729	0.43395	0.35591	-0.17393	0.097766	0.93323	1.5061	-0.55858	-0.2583	0.50423	0.38798	0.95382	0.073709	-1.3883	0.16809	1.517	0.36466	1.1305	1.2909	0.12767	0.48492	1.3875	0.035429	0.43221	0.0067104	0.9393	0.39247	0.37198	0.69492	0.376	0.30002	1.1491	0.35596	0.58511	1.025	-0.12468	0.5052	0.47205	0.022824	0.571	-0.37531
-9.5107	-10.263	-9.339	-10.27	-9.9729	-11.261	-9.5399	-9.9914	-9.567	-9.7755	-10.687	-10.747	-10.074	-10.69	-10.324	-9.8405	-10.101	-9.8034	-10.377	-10.689	-10.155	-10.673	-10.752	-10.161	-9.7711	-8.8978	-11.039	-10.452	-10.241	-10.956	-10.899	-10.214	-9.4769	-9.9926	-10.478	-11.759	-8.8843	-11.045	-10.702	-10.303	-9.6835	-11.663	-10.119	-9.5826	-10.831	-10.301	-10.183	-9.7393	-10.455	-10.267
0.095234	-0.54273	-0.20989	0.010198	0.13137	0.70798	-0.18347	-0.86335	-0.71091	-0.1799	-0.50219	0.022558	0.20082	0.21406	0.089882	0.65227	-1.1242	0.50866	-0.22695	-0.54612	1.0381	0.88804	0.44014	0.12502	0.43477	0.54885	1.1175	-0.28706	-0.67965	-1.1409	0.0090927	0.27438	-0.90076	0.89292	-0.65958	0.21185	0.39599	1.1802	-0.5961	-0.53082	-1.3161	-0.16437	-1.3713	0.14693	-0.37082	0.093834	0.81959	0.17014	0.71921	-0.23592
-11.474	-10.255	-11.043	-9.6413	-10.082	-10.854	-11.334	-10.007	-10.209	-10.311	-10.317	-9.515	-10.607	-11.135	-11.016	-10.858	-10.756	-11.38	-10.669	-11.29	-10.852	-11.269	-11.079	-11.268	-10.426	-11.07	-11.697	-11.014	-11.292	-10.648	-10.716	-12.458	-10.218	-11.811	-10.268	-11.375	-9.9094	-10.41	-10.09	-11.103	-11.228	-10.722	-10.752	-10.992	-11.464	-10.599	-10.938	-10.59	-11.134	-10.463
-1.7359	-1.6013	-0.58804	0.50586	-1.2308	-0.56308	-1.7574	0.007993	-1.5117	-0.77645	-1.2518	-1.2482	-1.9418	-1.4419	-1.5264	-1.3986	-0.8193	-2.5445	-1.3896	-1.2806	-1.9893	-1.6095	-1.9755	-1.6233	-1.8648	-0.50569	-2.164	-1.3192	-1.0822	-0.38781	-0.48813	-1.3561	-1.7285	-1.9513	-2.1419	-1.559	-1.4166	-1.6569	-1.7814	-1.564	-0.91479	-1.9012	-0.77442	-0.72228	-1.4147	0.0015453	-2.7173	-1.6505	-2.1746	-1.6192
-10.973	-10.771	-9.6219	-11.014	-11.166	-10.296	-10.65	-11.383	-10.985	-10.404	-10.858	-10.47	-11.042	-11.443	-10.239	-10.345	-10.268	-10.906	-10.761	-10.316	-10.338	-9.8571	-10.341	-11.58	-11.853	-10.594	-11.55	-10.762	-10.552	-10.801	-11.447	-11.094	-9.5846	-10.989	-10.562	-11.896	-10.378	-10.617	-11.053	-10.307	-11.293	-10.072	-11.103	-10.207	-11.399	-9.9587	-9.8124	-10.695	-10.411	-11.41
-11.415	-11.489	-12.456	-11.077	-12.114	-11.348	-12.629	-11.707	-11.203	-11.986	-10.707	-10.285	-11.77	-11.527	-11.658	-11.429	-11.604	-11.078	-11.604	-10.798	-10.258	-12.195	-12.8	-11.415	-10.467	-10.655	-12.439	-10.897	-9.7366	-11.665	-12.022	-11.323	-11.615	-10.758	-11.555	-11.277	-9.6846	-12.21	-11.291	-11.164	-12.179	-11.12	-10.433	-11.665	-10.932	-12.101	-11.585	-11.245	-12.121	-12.137
6.6459	6.6876	7.3527	5.6494	5.9353	6.6517	7.3712	6.4168	6.2433	7.4126	7.4911	5.8178	8.1432	6.4566	6.6593	6.9034	7.36	6.8732	7.6224	7.3483	7.0311	5.4721	6.3673	7.2683	6.4185	6.6626	6.519	7.7286	5.8669	6.034	6.0795	7.3163	7.5094	6.729	6.0117	5.941	7.6433	6.3556	6.1187	7.589	6.223	6.4111	7.0152	7.0758	6.799	7.718	6.4412	7.0783	5.9276	6.6875
8.172	6.826	7.9035	8.4781	7.5633	6.8719	7.6239	7.2363	7.7383	8.1307	8.6034	8.0219	8.5033	7.7729	8.1052	9.1588	8.5698	7.6977	7.1374	9.2166	8.6957	8.1053	6.9494	8.9179	6.0152	8.2483	7.8923	8.5638	7.3667	7.7553	7.4497	8.0609	8.0901	7.5979	8.5458	8.269	7.9165	9.0212	8.2151	8.6138	8.378	8.0882	8.1851	8.541	9.0507	7.7649	7.0987	7.7921	8.0952	7.9788
-14.457	-14.929	-14.827	-15.001	-14.566	-14.368	-15.223	-14.614	-16.756	-14.589	-13.799	-14.45	-14.602	-14.593	-14.82	-13.468	-15.561	-14.032	-14.827	-14.393	-14.799	-14.952	-15.138	-14.453	-14.249	-15.511	-15.311	-15.731	-14.61	-14.393	-14.689	-14.81	-14.676	-14.524	-15.249	-15.417	-14.452	-15.158	-15.136	-14.589	-14.533	-14.782	-14.064	-13.674	-13.603	-14.142	-14.75	-15.432	-13.594	-15.548
-0.30736	-2.1693	-1.5357	-1.6074	-1.2939	-1.2261	-1.358	-0.65571	-1.2276	-0.8863	-1.3751	-0.42016	-1.8323	-0.67698	-1.6796	-1.812	-1.3765	-1.6121	-2.4733	-0.084451	-1.2137	-0.99127	-2.0124	-1.0706	-1.3292	-2.1993	-0.17465	-1.1156	-1.7605	-0.38277	-0.91581	-1.1909	-1.3701	-1.3813	-1.3484	-1.1553	-0.96917	-1.5472	-1.0567	-1.0934	-1.2703	-1.7874	-1.2274	-1.12	-0.32107	-1.0879	-0.98247	-1.7316	-2.2568	-0.94122
-3.0791	-2.5685	-3.0235	-4.5356	-3.075	-3.9431	-3.7549	-3.7947	-3.614	-3.444	-2.3033	-2.6823	-2.7022	-3.2911	-2.9551	-3.1684	-3.0201	-2.4577	-4.3046	-2.8253	-3.9292	-2.6741	-2.5603	-3.0289	-2.8704	-2.263	-2.5192	-2.9386	-3.7267	-3.774	-3.5333	-3.0514	-3.7026	-2.5798	-2.5899	-3.0564	-4.294	-3.781	-2.8345	-2.2642	-3.3618	-3.4161	-3.5654	-2.4069	-3.9163	-4.2655	-2.6133	-3.1552	-3.3875	-3.5935
-9.485	-8.3517	-9.7016	-9.6395	-8.6722	-7.6237	-9.4341	-8.5848	-9.0613	-9.2097	-9.2435	-8.6142	-8.3835	-9.4443	-8.246	-8.7584	-8.9196	-8.852	-10.425	-8.6068	-9.2098	-8.5308	-8.9552	-9.0514	-7.7486	-8.9257	-8.7254	-8.1096	-9.3778	-9.3997	-9.1594	-9.8882	-8.3408	-7.5602	-8.4375	-8.221	-8.7333	-9.8042	-9.0196	-8.4245	-8.6221	-9.3132	-7.8765	-9.073	-8.621	-9.462	-9.0173	-8.664	-10.03	-9.18
4.7765	5.0443	4.9518	4.4338	5.2155	4.8798	5.0235	5.1907	5.6228	4.5979	5.8014	5.5978	5.4213	4.9554	5.1117	5.8612	5.8665	5.2278	4.7754	4.6438	6.2104	5.463	5.2158	4.5937	4.1864	5.3208	5.0065	3.9645	5.1003	5.1935	5.3956	4.1318	3.7137	4.8344	4.1518	4.8817	4.9895	4.8059	5.1183	4.9988	4.7319	5.2824	4.8611	5.1106	5.1277	5.3031	5.4525	5.148	6.2829	5.0606
-6.3015	-4.0084	-5.2068	-5.4375	-5.8234	-4.8539	-5.1224	-5.8333	-6.1193	-6.7285	-5.8761	-5.3119	-4.9734	-5.7707	-5.7363	-5.2822	-4.3969	-6.5932	-6.044	-6.5916	-5.1819	-6.0347	-4.8975	-5.8388	-5.1961	-5.9746	-6.3824	-4.7282	-5.4057	-5.2602	-6.039	-5.4217	-6.5722	-4.9014	-4.8635	-6.1588	-4.5044	-5.9284	-6.165	-7.3926	-5.8289	-5.5125	-5.9427	-5.9533	-5.8988	-5.9859	-6.4318	-5.7962	-6.547	-6.5296
-13.007	-13.133	-14.002	-12.243	-14.074	-13.023	-13.494	-12.355	-13.522	-13.403	-12.225	-13.035	-13.816	-13.251	-13.472	-13.657	-13.221	-13.619	-12.828	-11.732	-13.002	-13.235	-13.358	-14.557	-14.453	-12.98	-13.804	-13.438	-13.317	-13.442	-13.775	-13.45	-12.212	-13.341	-12.625	-13.106	-13.566	-13	-13.377	-12.549	-13.979	-14.065	-13.762	-12.129	-13.195	-12.942	-13.044	-13.145	-11.751	-13.2
-3.3781	-3.3402	-3.8668	-3.1216	-2.8007	-3.8379	-3.9081	-2.8679	-2.9026	-3.9299	-2.7164	-3.8479	-3.9977	-3.7259	-2.4843	-3.2257	-3.6076	-2.7184	-3.1899	-2.6589	-3.5999	-3.4257	-4.2943	-3.2431	-5.0571	-3.8094	-4.1671	-3.9344	-3.9381	-2.8963	-3.193	-3.093	-2.9431	-3.3475	-3.456	-2.9418	-3.1171	-3.0307	-2.9343	-3.4968	-3.1336	-4.2957	-3.772	-2.9797	-2.918	-2.8245	-4.5297	-2.7775	-2.7557	-3.7451
-2.9182	-3.9507	-3.6394	-3.6096	-2.5772	-4.411	-4.084	-2.6901	-3.7215	-3.6684	-2.91	-3.4084	-2.9657	-2.6272	-2.2781	-3.7324	-4.361	-3.1948	-2.8275	-3.2932	-4.4061	-2.934	-2.984	-2.082	-3.3719	-2.7734	-3.6218	-2.3189	-3.8721	-2.5392	-3.3588	-2.5097	-3.8724	-3.1911	-3.3082	-3.8404	-3.5215	-3.4819	-3.6631	-3.2624	-1.781	-3.8955	-4.6589	-3.5486	-3.5473	-3.6037	-3.0722	-2.309	-4.0394	-4.9149
-1.6764	-2.16	-0.72253	-2.8229	-1.6138	-0.52346	-1.3556	-0.25932	-0.59485	-1.6077	-1.8919	-1.1763	-2.5076	-1.3567	-1.452	-1.8691	-1.587	-1.0386	-1.1663	-1.7416	-1.2695	-1.2201	-0.48956	-0.20793	-1.1965	-1.9578	-1.2167	-1.3458	-0.20555	-1.5603	-1.2938	-0.78706	-0.67826	-1.0151	-0.012402	-2.2109	-1.4806	-1.8783	-2.5384	-0.87905	-2.1458	-0.25323	-1.4792	-0.69409	-2.255	-1.325	-2.0451	-1.5841	-0.91613	-1.6437
-9.3708	-10.664	-11.007	-10.24	-10.873	-11.008	-10.438	-10.847	-10.659	-10.709	-10.722	-11.664	-10.366	-10.768	-10.826	-10.939	-10.465	-10.021	-11.594	-11.072	-11.404	-10.787	-11.793	-12.103	-10.42	-11.549	-11.102	-9.8666	-12.246	-11.532	-9.6158	-12.029	-10.347	-11.707	-11.109	-10.815	-10.398	-10.065	-11.113	-11.063	-10.461	-10.45	-11.579	-11.712	-10.661	-10.344	-9.3523	-10.635	-10.367	-11.777
-5.1293	-5.8481	-6.4504	-5.3281	-6.1694	-5.1884	-4.5504	-6.1537	-6.0711	-6.5048	-6.2589	-6.2274	-5.7815	-5.5373	-5.607	-6.5563	-5.9194	-5.7012	-6.1471	-5.3959	-6.0732	-6.245	-5.5577	-5.1082	-5.3439	-6.0231	-6.0107	-5.2564	-5.5784	-5.5418	-4.8738	-5.0436	-5.3773	-4.636	-5.1224	-5.4264	-4.9328	-5.3437	-4.8498	-5.3427	-6.8779	-4.9474	-4.9724	-5.9016	-5.5335	-5.3235	-5.7446	-5.8877	-5.4956	-4.6654
4.9717	5.3672	5.0693	4.948	5.2617	5.1017	3.8395	4.3292	4.977	4.3669	5.1567	5.7447	5.2755	5.788	4.9101	3.7432	5.0523	5.1003	4.5644	5.5934	5.2773	5.2937	5.2998	4.564	4.6811	4.9044	4.5235	4.9663	3.903	4.9744	5.6807	5.1582	5.1804	4.9027	3.5967	3.7459	5.3049	5.5162	3.901	4.2619	5.4594	5.6937	4.8657	4.7396	4.6322	4.7222	4.7377	4.5238	5.988	6.8082
-2.4891	-2.1357	-2.5014	-2.4834	-1.7393	-1.787	-1.7147	-3.6995	-2.7047	-2.1124	-2.5824	-1.5041	-3.0473	-2.4857	-2.4909	-2.1935	-3.2782	-2.6301	-1.9872	-2.0961	-2.7843	-3.3458	-3.1086	-2.9661	-2.7273	-1.9947	-2.5706	-2.7194	-2.4937	-2.5602	-1.9811	-2.8132	-2.628	-2.2097	-1.0524	-2.7715	-2.6021	-1.7565	-2.8434	-1.7321	-2.176	-2.8211	-2.5183	-3.3068	-1.4135	-2.6238	-2.7651	-1.9714	-1.4639	-2.0073
0.46168	1.1203	1.4125	2.1509	1.9235	2.2112	2.5824	1.4762	1.4637	1.1513	1.3512	1.8041	1.7536	1.79	1.5024	1.3546	1.1729	2.1842	2.2507	1.2974	1.4702	2.1221	1.4979	1.6421	1.3285	2.0686	2.0178	1.3728	2.3067	1.6497	1.6154	1.0799	1.5119	1.8204	2	1.4943	3.7805	1.6478	2.2491	2.1335	-0.044627	1.5912	1.6069	1.2923	0.89322	1.0416	2.0932	2.4658	0.56436	2.557
-22.971	-23.321	-21.05	-23.523	-21.742	-23.059	-21.997	-21.998	-22.959	-21.948	-21.547	-22.031	-22.279	-22.107	-22.549	-21.07	-22.119	-22.204	-22.393	-22.296	-21.5	-22.038	-22.744	-23.753	-23.288	-22.116	-21.912	-21.595	-22.546	-21.731	-22.147	-21.118	-23.279	-21.627	-22.757	-22.207	-21.706	-22.724	-23.375	-22.696	-23.066	-21.706	-22.153	-21.409	-22.2	-22.37	-22.166	-20.933	-22.583	-22.298
6.2804	7.4703	6.6071	6.2342	6.2411	5.5585	7.4472	7.1121	6.7592	6.4828	6.0589	6.2727	6.535	5.9818	6.9812	7.1345	6.3303	6.9856	6.925	7.2659	6.9442	6.1301	7.3633	6.9253	7.1101	6.8752	6.5642	7.0642	6.4984	5.9512	6.6991	7.789	7.9229	5.9212	6.2055	7.1582	6.2432	6.7728	6.3744	7.0729	6.0288	6.6155	7.5732	6.518	6.3021	6.341	7.9341	7.6435	6.0099	7.2505
-7.0655	-7.5751	-7.3453	-7.7705	-7.8211	-9.0109	-6.5496	-8.7166	-7.3259	-8.4783	-7.7172	-8.2799	-6.8857	-6.845	-7.6604	-8.439	-7.0225	-8.1367	-6.7151	-7.1664	-7.5572	-7.2236	-7.5608	-7.6562	-7.6354	-8.0986	-7.246	-7.1486	-7.2975	-6.9501	-7.6544	-8.3863	-7.0177	-7.9763	-8.0907	-7.1934	-7.0174	-8.5657	-8.1474	-7.8209	-7.7144	-7.5659	-8.7991	-6.8233	-8.4233	-7.5949	-6.4897	-6.7285	-8.5079	-9.0781
-12.81	-11.571	-13.392	-13.144	-14.246	-14.271	-13.755	-13.582	-13.142	-13.352	-12.223	-12.692	-13.696	-12.473	-12.572	-13.851	-13.476	-12.751	-14.005	-12.763	-12.744	-11.495	-11.493	-14.321	-12.511	-12.667	-13.169	-13.199	-12.67	-13.138	-13.198	-12.697	-14.748	-12.423	-12.23	-12.907	-12.629	-13.302	-12.522	-13.101	-12.424	-13.887	-13.175	-13.635	-12.847	-12.918	-13.341	-14.062	-12.575	-12.261
-9.7037	-9.5424	-8.6553	-8.9093	-8.8208	-9.9278	-9.1702	-9.5352	-9.2349	-9.7566	-9.1351	-8.5057	-9.5598	-9.0892	-9.5188	-9.8304	-8.9695	-9.0861	-9.2504	-9.4356	-8.7947	-9.8144	-8.1696	-8.2996	-8.8107	-9.8563	-9.0857	-10.196	-9.8189	-8.1246	-10.527	-9.4709	-9.2679	-8.8135	-9.2543	-10.402	-9.6513	-9.358	-9.3489	-8.9194	-9.6138	-9.4283	-9.2846	-9.0139	-9.1869	-9.06	-8.1118	-9.8437	-9.3042	-8.9371
-13.825	-14.641	-13.895	-14.493	-14.796	-14.591	-14.699	-14.828	-15.226	-13.631	-13.496	-15.236	-15.084	-13.637	-14.93	-14.435	-13.239	-14.779	-15.575	-14.427	-13.958	-14.407	-14.816	-14.61	-15.025	-14.069	-14.097	-13.53	-14.655	-14.681	-14.912	-15.5	-14.244	-14.539	-14.825	-15.244	-14.019	-15.323	-15.022	-14.238	-14.158	-14.66	-14.975	-15.043	-14.528	-14.765	-13.916	-14.239	-15.917	-15.042
-1.5619	-1.2983	-1.0109	-0.70171	-1.6153	-1.4273	-2.4284	-0.67953	-1.2998	-1.3086	-0.68284	-1.2968	-2.3978	0.072954	-1.068	-0.74474	-2.0105	0.30264	-0.79227	-1.5067	-1.6198	-1.851	-0.98261	-0.92833	-0.96979	-1.5136	-1.3621	-2.5047	-1.3749	-1.6244	-1.3032	-1.718	-1.0283	-1.7599	-1.8591	-1.7395	-0.99692	-1.6676	-1.7926	-0.56437	-1.1147	-0.7707	-1.5352	-0.81848	-0.70088	-0.97346	-1.5877	-1.5767	-1.7294	-1.5779
-6.0893	-6.2968	-5.4899	-5.373	-4.7581	-5.5311	-6.0496	-5.8617	-5.2764	-5.2332	-5.2275	-5.2802	-6.8365	-6.2472	-5.4222	-5.6271	-5.478	-5.0655	-4.4244	-5.5471	-6.0993	-5.7566	-5.5869	-6.6619	-5.4056	-5.9966	-4.0447	-5.1198	-6.4828	-5.2937	-5.9221	-5.2916	-4.9543	-5.7442	-5.773	-6.0876	-5.4285	-4.6434	-5.4773	-5.4869	-6.4208	-6.7996	-6.0134	-4.8876	-5.976	-6.3451	-5.7639	-5.9016	-5.1495	-4.8013
-1.9624	-2.6622	-2.8834	-2.5092	-2.2072	-1.3468	-0.86325	-2.2042	-2.1101	0.016133	-0.73496	-1.8886	-3.8177	-1.8833	-1.4369	-1.8796	-1.5353	-2.9563	-1.6069	-2.0185	-1.4149	-2.7163	-1.9769	-2.4345	-1.7296	-2.6961	-1.7677	-1.8583	-1.6879	-2.2705	-1.3743	-0.95855	-1.7376	-2.2076	-1.3681	-1.4117	-1.7095	-2.1	-0.78069	-2.2281	-2.745	-0.97211	-3.2197	-1.5389	-2.4965	-2.2416	-1.0758	-1.2005	-0.82949	-2.4474
-12.268	-11.754	-12.403	-11.659	-11.268	-11.329	-12.515	-11.445	-10.801	-11.908	-12.798	-12.651	-11.06	-12.471	-10.909	-12.855	-11.642	-11.938	-12.819	-12.04	-12.158	-12.281	-11.167	-11.52	-12.475	-11.462	-10.436	-11.324	-10.918	-11.648	-12.771	-12.703	-11.443	-10.501	-12.124	-11.293	-11.999	-13.143	-13.142	-11.025	-12.537	-11.87	-11.963	-10.697	-11.635	-11.985	-11.793	-11.554	-11.71	-11.261
-0.49139	0.82815	0.84991	0.39608	-0.77117	0.28133	0.23277	-0.13958	0.47326	0.19373	1.2682	-0.91641	0.59353	1.2541	-0.74136	-0.37535	0.66836	-0.066478	0.45138	-0.18804	0.28821	-0.38705	0.50879	-1.9346	0.13813	-1.1142	-0.51378	0.22024	-0.57789	-0.31959	0.22546	-1.0705	-0.73425	-0.070752	0.07917	-0.16681	-0.31012	-0.90086	-0.75604	-0.39354	-0.58507	-0.44083	0.24095	-0.0069208	0.74657	0.68708	-0.068271	1.0215	-0.032467	-1.4504
-2.1196	-1.3203	-2.4629	-1.4584	-3.2993	-2.2389	-2.3153	-1.7718	-2.6734	-2.0934	-3.6172	-3.0513	-2.6376	-3.7216	-2.0207	-3.1665	-2.44	-2.6492	-1.8691	-2.8204	-2.6532	-2.3261	-2.0664	-3.4268	-2.0325	-1.9212	-2.687	-3.2693	-3.3951	-2.0393	-2.3105	-2.5089	-3.2898	-2.8544	-3.599	-2.6212	-1.7631	-2.6458	-2.9664	-2.5995	-2.9674	-2.2866	-2.6923	-2.2675	-2.2005	-2.5583	-2.3141	-2.7507	-2.6128	-2.9389
2.0114	1.1396	1.9133	1.3572	1.4496	0.36534	2.7741	0.80924	1.2728	1.1659	1.8237	-0.035847	1.4065	2.1672	1.3611	2.2846	1.9205	1.4915	2.1207	1.4123	0.96918	0.71616	2.5452	2.525	1.6637	1.6563	1.9812	1.987	1.8791	3.2228	1.7206	2.7679	1.4572	1.699	2.7537	1.2509	1.9644	2.3397	2.6063	0.88399	2.4434	0.422	2.2772	1.7096	1.8513	1.7857	1.1637	1.9711	1.6977	0.8677
-9.0219	-9.3114	-8.3874	-10.453	-9.6928	-9.9438	-7.8979	-9.1904	-9.7544	-10.338	-9.5337	-8.9539	-9.4837	-10.231	-8.3606	-8.732	-9.615	-9.3362	-10.224	-10.218	-9.1721	-10.413	-9.6707	-8.7904	-10.059	-9.8726	-9.4459	-9.9029	-8.7778	-9.7503	-7.4963	-9.8001	-10.001	-10.486	-9.1144	-8.7457	-9.0553	-8.5973	-9.5271	-11.028	-9.4913	-9.6233	-9.5285	-9.8012	-8.793	-10.148	-8.8033	-9.9286	-7.4792	-9.4629
1.0274	0.77318	1.1878	0.87037	1.8405	1.1853	0.37201	-0.30922	1.5915	0.93126	1.8799	1.7624	0.93415	0.72134	0.92556	2.1371	0.96998	1.7272	0.0048122	-0.051387	2.09	-0.12691	0.8425	1.1294	1.0588	1.3188	1.1382	1.3391	1.0717	1.3484	1.5015	1.4424	1.314	2.2811	2.1627	1.4105	1.5857	1.5269	0.40464	0.98312	0.28478	1.8182	1.1382	1.0042	1.9116	0.71898	0.51119	3.1514	0.66197	1.8029
7.6729	6.4414	6.3883	6.7021	6.8976	5.1353	6.1945	6.9436	6.5145	6.8581	6.567	7.2588	5.7585	6.2453	6.7785	6.4181	8.1321	7.1789	5.5537	7.5498	8.3264	6.7555	7.5073	6.2487	7.1166	6.1048	8.5416	6.6332	7.4642	7.5979	7.1865	6.5664	6.965	6.721	6.3638	7.7539	6.2163	7.2153	6.9901	6.3691	6.7643	5.971	6.5156	6.3891	6.9179	7.2925	7.1822	6.9859	7.1165	7.4662
-0.85729	1.0988	0.40913	0.54542	0.13065	0.58532	-0.16665	-0.28155	1.1334	1.1214	0.14692	0.10955	0.075601	-0.70689	-1.3776	-0.355	-0.59213	-0.53994	-0.93596	0.11615	-0.21532	-0.94976	-0.73749	0.8549	0.32848	0.72143	1.9489	-0.049621	-0.95981	0.20606	-0.55549	-0.58045	-0.32505	0.29584	-0.99358	-0.056164	1.3423	-0.82962	0.74477	0.77167	0.75902	-0.32784	-0.85751	0.78396	0.75906	-0.12276	0.12644	-0.20297	-0.60511	-0.33705
2.046	0.83317	1.5771	1.3532	2.833	1.9351	2.1816	2.1974	1.584	1.5533	1.0315	1.4652	1.16	1.608	0.78862	1.7307	2.3476	2.6272	1.6404	0.89457	2.2139	2.8207	2.4298	2.3377	1.0532	1.5826	1.2297	1.3261	0.89628	2.134	1.7476	1.9078	1.4667	1.0995	1.5175	1.4905	2.8585	1.4342	1.6791	2.0608	1.3652	1.6356	1.0916	1.3514	2.0607	1.4508	1.8789	0.40028	2.5828	1.1814
-8.2132	-6.658	-8.708	-8.4806	-7.4304	-7.1858	-6.8308	-7.8279	-8.2163	-7.6485	-7.8106	-7.2115	-7.8716	-7.4923	-7.4552	-7.1643	-8.005	-7.9378	-6.592	-7.9052	-7.6085	-7.6748	-9.2883	-8.1344	-8.0805	-7.6235	-8.1589	-7.7571	-8.2	-8.0215	-8.4012	-7.824	-7.5601	-7.9511	-8.3068	-8.2211	-7.4351	-7.2881	-7.4233	-7.3112	-8.0064	-7.5073	-6.7889	-8.1271	-8.1346	-7.5003	-6.8109	-7.4229	-7.2465	-7.2598
-0.097353	-0.47797	0.82106	-0.48959	-0.50919	-0.89969	-0.84024	0.26701	0.52271	0.13833	0.54876	-0.048085	0.60152	0.10271	0.57037	0.85002	0.26289	-0.57315	1.5017	-0.027312	0.42674	-0.43043	-0.54382	0.27086	0.45639	-0.4234	-0.36645	0.17436	0.60211	-1.2624	-0.30929	0.082534	0.1837	-0.24615	0.53264	-0.22823	-0.035286	-0.6755	-0.46829	0.33865	0.58175	-1.3511	0.51043	-0.2072	-0.36274	-0.60125	-0.21891	-1.496	-0.44227	0.98218
5.0854	3.8992	4.1691	4.2885	4.6607	3.805	3.2406	4.9175	4.825	3.9123	4.6241	4.1289	4.8855	5.2897	4.3518	5.276	3.8793	4.219	4.9854	3.7717	4.236	5.2297	5.5144	4.7041	3.9793	4.1251	2.829	4.9978	3.795	3.7089	4.5541	5.0771	3.9707	4.9173	5.0963	3.8993	4.9107	4.6651	4.6959	3.1243	4.6285	4.6503	4.3884	4.2719	3.168	5.0313	4.6695	5.1397	4.9502	5.6912
-1.3187	-0.20699	-0.082753	0.86613	0.11722	-0.23603	-0.014709	-0.26201	0.64781	-0.46098	0.55219	-0.078458	-0.85231	0.33212	-0.11324	-0.61084	0.78666	0.045358	-1.0496	-0.81652	0.378	0.97581	0.36278	-0.61814	0.21215	0.57329	-0.45959	-0.49801	0.035361	0.5199	-0.28829	0.33214	-0.43487	-1.0957	1.1244	-0.095792	-0.31409	0.16808	-0.4351	-0.94444	0.5309	0.67123	-0.15069	-0.40864	-0.24623	-0.34245	-0.81426	0.23718	-0.34612	0.36184
-9.9278	-9.7963	-9.416	-10.185	-10.124	-8.7737	-9.2456	-11.206	-10.036	-10.052	-8.5995	-10.22	-9.8975	-11.612	-10.163	-10.491	-9.4682	-10.412	-10.606	-10.213	-9.8307	-9.1285	-10.184	-10.601	-9.6869	-11.254	-11.172	-10.034	-10.026	-9.5424	-10.465	-10.468	-8.9215	-10.424	-9.7021	-11.164	-9.1163	-10.175	-10.428	-10.107	-10.762	-11.222	-10.091	-9.0176	-11.288	-11.361	-9.2889	-9.504	-9.5388	-9.7226
-2.6831	-3.5519	-3.6235	-2.235	-3.5677	-1.7195	-3.1374	-2.5287	-1.6628	-2.1682	-2.405	-1.2504	-0.81243	-3.2981	-1.0376	-3.1795	-2.0322	-1.9727	-2.8754	-2.6373	-1.1245	-2.1029	-3.5157	-2.2237	-2.8106	-2.3922	-3.2686	-2.1015	-2.3166	-2.8352	-2.1291	-3.0335	-2.1055	-2.3635	-2.5654	-3.0349	-3.7403	-3.061	-2.2274	-3.2499	-1.8658	-2.0935	-2.599	-1.9574	-2.7025	-3.3514	-3.7453	-1.8607	-1.8101	-2.9494
-2.0029	-1.4391	-0.89557	-1.574	-1.6551	-0.48889	-1.4071	-1.5451	-0.4959	-2.0307	-0.76647	-1.2614	-2.2472	-1.0632	-1.327	-1.0847	-0.91216	-1.5973	-2.3363	-0.60869	-1.9627	-1.0184	-2.0578	-2.2538	-1.2871	-0.4201	-1.3842	-1.0218	-0.87047	-1.4663	-0.75618	-1.6108	-0.11303	-0.38548	-1.685	-2.0722	-1.7599	-1.3973	-0.64742	-1.3203	-1.9324	-1.1108	-1.2081	-0.43387	-2.0794	-1.0055	-0.63984	-0.55148	-1.0293	-1.3784
-3.1343	-2.6093	-2.388	-3.0325	-3.7341	-3.4523	-2.3768	-2.5413	-3.3284	-3.8631	-2.9389	-2.8128	-3.2716	-3.53	-4.5805	-3.5265	-3.4634	-2.6062	-3.0753	-3.7195	-2.9579	-3.878	-2.8479	-2.3869	-3.1162	-3.35	-2.4006	-3.2934	-3.5907	-4.2722	-3.1044	-2.9506	-3.6761	-3.0847	-3.7454	-4.0209	-3.8577	-2.299	-2.5527	-3.9638	-2.9292	-3.2494	-3.6748	-3.826	-3.0518	-3.9056	-3.9275	-4.2487	-4.2755	-3.4396
-11.53	-10.263	-11.653	-11.192	-10.903	-10.461	-9.9153	-9.7699	-10.97	-11.249	-9.7985	-9.9894	-11.59	-9.9964	-10.835	-11.358	-10.861	-11.874	-11.327	-12.24	-10.97	-11.289	-10.978	-10.618	-10.2	-12.023	-10.578	-11.41	-11.834	-11.161	-11.439	-11.489	-11.084	-10.611	-10.945	-9.6788	-10.633	-11.926	-10.485	-10.947	-9.94	-11.09	-11.252	-10.681	-10.065	-10.036	-11.116	-11.014	-10.816	-11.867
-2.8276	-3.6025	-1.7326	-2.3428	-2.386	-1.2971	-2.4878	-2.0691	-1.9655	-2.7092	-2.0709	-2.5169	-2.7859	-2.4601	-1.93	-1.6064	-2.4954	-2.0899	-2.9997	-1.5992	-2.2783	-1.9341	-2.0221	-3.8112	-1.8207	-2.5912	-3.2398	-1.5504	-2.2704	-2.6835	-1.7727	-1.9066	-3.2009	-1.6213	-2.4786	-2.5502	-2.3484	-1.4753	-1.6651	-1.6994	-3.3117	-1.9805	-1.8818	-2.661	-3.8829	-2.717	-3.7476	-1.687	-1.8064	-1.4139
-7.709	-5.9621	-6.5742	-6.1235	-5.8618	-6.25	-6.1937	-6.5319	-6.9685	-5.9122	-5.9504	-6.6601	-6.6645	-6.1911	-6.06	-5.4061	-6.3602	-7.1387	-6.4562	-5.8426	-6.908	-5.8174	-5.7452	-5.5868	-7.8367	-6.5722	-6.4978	-6.1783	-6.1492	-6.6725	-6.1289	-5.7762	-5.4075	-6.928	-5.4736	-7.806	-6.7068	-5.3531	-6.2334	-6.9614	-7.36	-5.8249	-6.8043	-6.9934	-6.7709	-7.0102	-7.408	-5.381	-5.9761	-6.5222
-21.477	-22.616	-22.312	-22.024	-22.13	-22.179	-22.138	-21.634	-21.417	-22.652	-22.074	-22.112	-21.764	-21.586	-23.393	-21.119	-21.631	-23.088	-21.651	-22.472	-21.94	-22.134	-21.132	-22.54	-22.683	-22.223	-21.842	-22.841	-21.971	-22.729	-22.526	-22.518	-23.112	-21.478	-22.278	-22.01	-22.287	-22.33	-21.938	-23.098	-22.404	-23.802	-22.735	-21.156	-21.729	-21.838	-22.403	-21.74	-21.774	-21.816
-12.85	-13.981	-12.759	-13.096	-11.954	-12.334	-12.36	-12.263	-12.085	-12.634	-13.662	-11.502	-13.295	-13.098	-11.964	-12.316	-11.72	-13.262	-12.605	-12.571	-11.6	-13.407	-12.734	-12.899	-13.164	-12.611	-12.713	-13.779	-13.251	-11.857	-13.535	-13.394	-12.866	-12.268	-14.05	-11.937	-12.559	-13.483	-12.749	-11.926	-12.854	-11.84	-14.501	-12.54	-12.581	-12.725	-13.118	-12.313	-12.787	-12.333
-11.261	-11.658	-10.737	-11.446	-11.163	-11.13	-11.254	-11.642	-11.417	-11.429	-11.983	-11.306	-10.592	-11.236	-11.202	-11.249	-11.444	-11.684	-11.237	-12.037	-11.96	-12.572	-11.803	-11.2	-11.883	-11.42	-11.621	-11.207	-11.187	-11.756	-11.317	-11.38	-11.658	-12.829	-11.24	-12.563	-11.555	-11.44	-11.368	-12.211	-12.593	-10.917	-11.581	-11.091	-12.262	-12.239	-10.478	-11.592	-12.529	-11.5
-1.6524	-2.0546	-1.6831	-0.8237	-0.75976	0.24389	-0.93959	-0.97783	-0.97449	-0.92987	-0.86484	-0.2925	-0.28879	-1.0247	-0.61309	-0.57367	-0.61896	-1.1677	-1.301	-1.1646	-0.37173	0.031828	-0.65635	-1.6278	-0.44863	-0.55086	-0.92081	-1.3145	-0.53928	-0.86032	-0.23585	-0.67614	-0.16289	-0.68394	-1.098	-0.81293	-0.72333	-1.1667	-0.52273	-2.0101	-1.287	-0.023497	-0.83843	-0.00071908	0.39409	-1.1078	-0.53715	-0.089617	-1.1229	-0.72763
-3.1705	-2.2137	-2.1923	-2.3519	-3.3497	-3.2877	-3.2477	-2.7387	-2.7407	-3.16	-3.6269	-4.1009	-2.6656	-3.9431	-2.6999	-3.2041	-3.3501	-2.4129	-3.2081	-3.2813	-2.4506	-3.0028	-2.5732	-3.041	-2.8987	-2.2179	-1.866	-3.0843	-3.4144	-3.78	-3.2936	-2.9706	-3.2585	-4.346	-3.3575	-2.6387	-2.2031	-2.2665	-3.6345	-2.7328	-4.5571	-2.0218	-3.5026	-3.2098	-2.3375	-4.0198	-2.5706	-2.9315	-2.6094	-3.9909
2.08	3.637	3.0497	2.898	1.661	1.0446	3.3173	3.2665	2.4023	2.5733	2.3826	3.2388	1.7776	3.0614	2.9352	2.7914	2.2393	3.5194	3.3776	2.1993	4.0776	2.983	2.7375	1.9198	2.4945	2.44	1.9932	2.3165	2.7905	1.345	2.958	2.021	2.0336	2.8727	2.9459	2.59	2.6023	2.7768	2.6939	2.7194	1.7984	2.3628	1.4931	2.6797	2.192	2.0198	3.0952	2.4505	2.195	2.5379
-2.9304	-2.2568	-3.1005	-2.303	-1.6628	-2.7144	-1.4862	-2.4165	-2.5384	-1.992	-2.5938	-3.5989	-2.2609	-2.7808	-3.6681	-2.7648	-2.4239	-2.0052	-3.4139	-2.7132	-2.4772	-2.0404	-1.356	-2.2618	-2.1667	-2.9287	-2.8797	-2.5036	-3.5335	-2.6399	-2.7197	-3.3255	-3.4378	-2.5664	-2.4004	-2.8995	-2.9635	-1.8114	-1.6122	-2.5578	-2.5658	-2.1104	-2.1607	-2.4882	-2.3757	-2.3488	-2.8143	-3.3151	-1.8311	-2.3517
0.46023	0.36404	-0.96729	0.38284	-0.86526	-0.36332	-0.98803	0.13931	-0.49941	-0.28882	-0.42341	-0.77849	0.54995	-0.28654	0.3832	-0.41437	-0.29448	-0.81069	-0.28576	-0.74433	-0.091423	0.85053	-0.5937	-0.20066	-0.38938	-0.35739	-0.15956	0.31817	0.097201	-0.46564	-0.54415	-0.77839	0.24366	-0.41453	0.039543	-0.8042	0.52418	-0.14495	0.39117	-1.169	0.69977	-0.019906	0.34687	0.49563	0.51158	-0.94734	0.70757	0.13914	0.054467	0.50839
5.493	3.6003	5.0628	5.5874	5.0244	5.3386	5.206	4.8744	4.9705	4.3297	4.5804	6.1474	4.6179	4.9431	5.3805	6.1935	4.8247	4.9641	5.4474	5.3944	5.0313	4.0171	4.1646	5.5215	5.1391	5.1569	5.0272	5.7135	4.3674	4.4248	5.6492	4.3188	4.0692	6.1323	4.9862	5.5503	4.9925	4.7937	5.0573	4.3262	4.1425	6.4709	5.249	4.5473	3.6579	6.0248	4.3477	4.7411	5.0962	3.5204
11.153	8.8798	8.995	9.8238	10.126	10.552	9.3739	9.9213	10.035	9.6728	8.9096	9.2206	9.9011	10.347	9.7993	10.143	9.2631	9.4034	9.9766	9.5511	9.6768	8.8406	10.631	8.2726	10.497	8.3859	10.048	10.194	9.2175	9.0223	9.8073	10.524	9.8274	9.8076	9.2053	10.08	9.3876	10.03	9.0964	10.813	9.8658	10.149	8.4793	9.8265	8.9971	10.242	9.1951	11.255	9.9612	9.2839
-1.3364	-0.11753	-0.33078	-0.59667	-0.29823	0.48565	-0.80677	-0.18798	-1.0929	0.1067	0.012337	0.19307	-1.2305	-0.29043	0.85222	-0.3146	-0.69001	0.77085	-1.9399	0.38903	-0.1029	-1.1683	0.4717	0.20582	-1.2044	-0.90204	0.31996	0.13828	-0.71731	-0.57081	-0.30792	-0.13453	0.44591	-0.50806	-0.46106	-1.1197	0.11893	0.14508	0.38209	-0.55875	-0.44563	0.13062	-0.027239	-0.22919	-0.17641	-0.32024	0.51523	-0.15526	-0.16844	-0.68018
-4.9177	-6.1498	-6.8407	-5.1958	-4.898	-5.0629	-6.4547	-5.6728	-5.0545	-5.6685	-6.2096	-6.1484	-5.1784	-5.272	-6.8211	-5.2364	-6.1077	-4.3821	-5.0319	-5.5522	-5.4197	-4.6782	-5.285	-5.9817	-4.8131	-4.0549	-5.9947	-6.1448	-5.8804	-5.9751	-5.5949	-5.0335	-5	-5.8911	-4.5961	-5.1929	-5.3929	-5.2234	-4.2946	-5.7905	-6.683	-5.5146	-6.275	-5.6483	-6.028	-4.8714	-5.6459	-5.7157	-7.0089	-6.2617
-3.5643	-4.5319	-4.8849	-4.3874	-5.2213	-5.5533	-5.1597	-5.3369	-4.4052	-4.3489	-4.2843	-3.7731	-4.5803	-5.0296	-4.7092	-4.6188	-4.4244	-5.9622	-4.6411	-4.5527	-5.4461	-3.4277	-4.0217	-4.672	-4.5309	-5.2679	-4.7941	-4.965	-4.8476	-5.1639	-4.8444	-4.4816	-4.1632	-4.8264	-3.6063	-6.364	-4.2024	-4.7362	-4.5379	-4.5189	-5.9338	-5.7001	-4.7149	-4.2944	-4.8432	-6.0628	-4.009	-4.6638	-4.7899	-4.1835
1.4574	1.4388	2.7587	0.81417	2.0943	1.4057	2.0687	1.1517	2.1023	1.4408	1.6786	3.1037	1.3389	2.181	1.479	3.358	2.1455	1.2435	0.60142	2.1587	1.5298	2.2856	2.1517	2.3561	1.074	1.9227	2.246	2.0093	2.0838	2.2873	2.4961	1.7742	1.6027	2.1482	1.2503	1.7797	0.49285	1.6205	1.2133	2.1589	1.9189	2.1522	2.1245	2.2008	2.0926	2.3569	1.9312	1.2984	1.0221	2.4827
-1.0701	-1.2831	-0.94867	-2.1559	-1.3058	-1.6517	-1.134	0.19677	-1.084	-1.4511	-0.84379	-1.3096	-0.90895	-0.69902	-0.021683	-1.1303	-0.90962	-1.8118	-0.25865	-0.47634	-0.54928	-1.5344	-1.0939	-0.41709	-0.50703	-0.24405	-1.746	-1.3835	-0.90686	-0.68822	-1.1305	-1.8515	-1.6421	-1.5556	-1.4452	-1.3185	-0.5351	-0.90495	-1.9623	-1.6796	-0.98567	-0.61264	-1.0017	-0.64572	-0.77662	-1.5148	-0.97924	-1.7685	-1.3796	-1.6912
-0.6623	-0.67673	-2.8782	-0.90957	-1.2137	-0.69929	-1.457	-1.5386	-1.4515	-2.2783	-0.50519	-1.8959	-0.52676	-0.94167	-1.1862	-1.0879	-1.6661	-1.2173	-1.371	-0.64424	-2.2509	-2.1679	-0.85957	-1.3353	-1.7815	-2.5153	-1.3031	-1.401	-1.525	-0.90499	-0.87265	-1.7447	-1.3871	-1.1527	-1.5904	-0.75235	-0.6213	-2.37	-0.37755	-0.9259	-2.1147	-0.34874	-0.2995	-1.9529	-1.6065	-1.114	-1.4452	-1.9522	-1.3069	-1.2967
-14.374	-14.388	-15.42	-14.45	-12.979	-14.572	-14.482	-15.849	-14.84	-14.286	-15.897	-14.313	-14.292	-14.627	-13.558	-14.663	-14.696	-14.206	-15.44	-12.918	-14.984	-15.385	-14.518	-13.816	-15.27	-16.07	-14.178	-13.707	-15.076	-14.396	-15.127	-14.97	-14.852	-14.455	-16.185	-14.98	-14.361	-13.64	-15.044	-14.175	-15.007	-14.444	-14.693	-13.688	-14.766	-14.976	-14.963	-14.365	-14.423	-15.068
8.8616	9.4119	7.7444	7.701	7.8129	8.5358	8.6112	8.1066	9.0553	8.5411	8.441	9.2338	9.3672	9.7337	7.8367	9.4748	9.1422	8.872	8.4999	7.1666	7.405	9.1066	8.5212	8.7996	8.1999	8.3493	8.1645	9.5975	9.8899	9.4293	9.5872	8.8545	8.6662	9.7497	8.4106	9.2986	8.3495	8.1269	8.6938	8.3855	9.2964	8.4166	8.3303	7.9904	8.0995	9.136	8.3668	8.6849	9.4126	8.3275
-4.0313	-3.6478	-3.5345	-4.5704	-3.4518	-3.4952	-3.8487	-2.8136	-4.0752	-4.6928	-3.9756	-4.6987	-3.3345	-3.0693	-3.3966	-2.8956	-3.3095	-2.5826	-3.2373	-4.6128	-3.6572	-3.6419	-4.7214	-4.9379	-3.1013	-3.4109	-4.0545	-3.4139	-3.7044	-2.7391	-3.1441	-5.2377	-3.3602	-4.1658	-2.8802	-3.3287	-3.6218	-3.0919	-2.9622	-3.7683	-3.8254	-3.3073	-2.9401	-4.2442	-4.3766	-2.4946	-2.8012	-4.1844	-4.2395	-4.4387
-1.3608	-1.9091	-2.318	-1.5028	-1.6122	-2.3932	-1.2024	-2.7197	-2.4175	-1.154	-2.1944	-1.35	-2.3627	-2.4894	-2.1438	-1.1824	-2.0026	-1.6053	-1.736	-1.3277	-1.51	-1.3437	-1.6464	-1.5482	-2.3366	-1.6153	-0.87011	-1.7202	-2.2383	-1.0394	-1.3264	-2.3474	-2.4744	-2.0621	-1.4746	-1.9917	-1.5118	-2.5678	-0.88543	-1.4439	-2.1308	-1.3807	-1.8412	-2.4918	-2.9594	-2.9121	-1.7247	-0.37627	-1.6561	-1.9298
-1.1693	-0.80776	-2.0364	-2.0127	-0.76692	-1.7752	-0.8788	-0.3064	-1.6069	-1.0763	-1.5524	-1.2624	-0.80359	-0.87675	-1.2426	-0.93597	-1.2803	-0.84768	-1.9598	-0.55426	-1.2577	-1.4098	-1.635	-1.9077	-0.85602	-0.738	-0.64309	-1.4806	-1.7293	-1.0478	-1.1788	-1.286	-1.8019	-0.94717	-1.6853	-1.5354	-1.8187	-0.81052	-2.4492	-2.1973	-0.58408	-1.3449	-1.0144	-1.4834	-0.65122	-1.4504	-0.9325	-1.6363	-1.1363	-1.2724
-10.434	-8.7439	-8.5025	-10.375	-9.8506	-10.266	-9.7692	-8.4459	-8.9786	-9.0425	-9.4973	-10.03	-9.4365	-10.862	-9.6598	-9.4657	-9.4896	-10.028	-9.7608	-9.6517	-9.0449	-9.9541	-9.8096	-9.2161	-9.5282	-8.8689	-9.1846	-9.4017	-9.729	-8.6468	-9.0279	-8.3821	-9.0318	-9.5611	-8.6464	-8.7234	-9.4285	-9.3469	-9.2487	-10.477	-10.197	-10.103	-9.8177	-9.9609	-9.6328	-8.5107	-9.3128	-8.4056	-9.0887	-9.2102
-1.4282	-1.4233	-0.57303	-0.6124	-1.6537	-2.6253	-1.9581	-1.7817	-1.3712	-1.2085	-1.6876	-1.9563	-0.64731	-1.0896	-1.9041	-1.0039	-1.3688	-2.6237	0.084439	-1.6391	-1.0745	-0.95673	-1.2639	-0.98597	-2.0253	-2.3356	-1.8465	-1.4675	-0.78043	-2.7393	-0.40635	-2.0873	-2.8686	-0.56809	-2.3897	-2.3337	-1.3973	-1.1723	-2.0357	-0.86133	-1.2772	-1.7569	-1.5292	-1.6689	-1.3825	-1.9742	-1.5983	-1.0801	-1.5763	-1.442
-3.2384	-3.1101	-3.4135	-2.4513	-2.983	-1.9638	-4.5383	-3.716	-2.8655	-2.3576	-3.3138	-2.8078	-2.5496	-3.2971	-3.446	-2.3149	-2.072	-3.1725	-3.061	-3.7247	-2.59	-3.2643	-3.6973	-2.6323	-2.75	-3.0966	-3.672	-3.2453	-3.2626	-3.7377	-3.6847	-3.5693	-2.8695	-3.2041	-4.0793	-2.9148	-3.7463	-3.4761	-2.4027	-3.1006	-2.9763	-2.0402	-2.9967	-3.785	-3.0866	-3.5964	-3.5819	-2.7791	-3.6866	-3.5335
2.3713	2.6028	3.3285	3.4916	2.7119	2.2274	2.9438	2.6313	2.9364	2.3686	3.6751	2.9747	2.9228	2.8956	2.9755	3.7007	2.8114	2.9824	1.4783	1.6932	3.638	2.4734	2.8724	2.0613	3.0114	2.5561	3.5481	2.7582	2.5947	3.0339	2.4292	2.7533	2.9672	2.7797	1.4048	2.9612	0.72901	2.6905	2.643	2.7735	4.0081	3.0374	2.2707	2.8844	3.0242	2.1306	2.4153	3.1858	2.6505	2.8043
-11.965	-12.084	-10.656	-11.874	-10.896	-11.218	-12.005	-11.655	-12.028	-11.933	-12.448	-12.25	-12.254	-11.401	-11.462	-10.993	-12.632	-11.707	-11.292	-11.958	-12.129	-11.139	-12.183	-10.788	-11.067	-11.161	-11.594	-12.2	-12.146	-12.165	-11.463	-11.225	-11.465	-11.785	-11.688	-11.637	-12.593	-11.714	-10.289	-11.939	-12.279	-10.936	-10.949	-11.703	-11.08	-11.631	-11.382	-10.487	-10.955	-12.101
0.33448	0.83888	0.41038	0.044255	-0.67613	-0.22791	-1.0039	0.66032	0.58809	0.19105	0.072666	-0.48578	0.33815	-0.63579	-0.16229	-0.86243	0.7006	0.54376	-0.40681	0.7858	-0.013777	0.70681	-0.18422	0.5297	0.074076	-0.63325	0.11413	0.53256	-0.88041	-0.53933	0.21813	-0.3962	-0.1035	1.5873	-0.36443	0.56385	-0.2368	0.61136	0.67752	0.41042	0.56135	0.87503	-1.0891	0.27047	0.36713	-0.90633	1.0226	-0.24357	0.73257	0.15859
-2.8673	-2.3489	-3.4843	-2.7513	-3.8569	-1.6743	-4.2086	-2.5	-2.9523	-3.7337	-2.9592	-3.4203	-3.6956	-1.8838	-2.4558	-2.3093	-4.1235	-3.4984	-3.2316	-3.4985	-3.0573	-3.0021	-2.3815	-3.4858	-2.8788	-2.9517	-2.6864	-2.7372	-3.5592	-3.1382	-3.5459	-3.7668	-3.0828	-3.1723	-3.4314	-1.9028	-3.37	-2.3264	-3.7365	-3.6974	-3.6184	-3.7634	-3.1912	-3.8386	-3.9587	-3.4202	-2.6587	-3.5837	-3.2421	-4.0491
0.5731	0.71867	0.22242	0.13402	0.30829	1.0056	0.36578	-0.48757	0.74955	-0.14967	0.87794	0.21896	-0.64221	0.1864	-0.54866	-0.53693	0.67934	1.1781	0.26255	0.48035	0.93355	0.56715	-0.032551	0.47499	-0.31585	0.19991	0.079647	-0.51809	-0.17095	1.3674	-0.1905	0.91274	-0.40189	-0.064489	1.3479	0.12128	0.91034	0.065776	-0.53774	1.0553	0.58202	1.0612	0.42655	0.32999	-0.14827	-0.44783	0.90368	0.35121	-0.20939	-0.040558
-13.36	-12.605	-14.108	-13.621	-13.226	-14.264	-13.381	-14.061	-13.421	-13.598	-13.158	-14.001	-13.276	-13.576	-13.329	-12.462	-12.864	-13.123	-12.334	-13.364	-12.972	-12.314	-13.447	-12.934	-12.074	-13.302	-13.312	-13.775	-12.012	-13.592	-13.551	-12.48	-12.342	-13.253	-13.196	-13.45	-13.772	-13.111	-13.368	-13.471	-12.905	-13.383	-12.747	-12.3	-12.742	-13.523	-12.464	-13.313	-13.289	-13.595
-3.976	-3.6144	-4.0006	-3.0201	-3.6468	-3.3381	-4.128	-2.9807	-3.7246	-4.5042	-3.5779	-3.3112	-2.8313	-2.691	-3.5793	-3.6711	-3.419	-2.4732	-3.4646	-4.3163	-2.8018	-3.4436	-3.6061	-4.112	-3.3592	-3.5086	-3.5285	-4.0827	-3.5843	-4.3707	-2.9765	-2.5843	-1.8343	-3.286	-2.5901	-3.3922	-3.5249	-2.3138	-3.6561	-3.4901	-3.4709	-4.5845	-4.3618	-4.5559	-3.6843	-2.5089	-2.9974	-3.2029	-2.534	-3.0604
7.1236	7.0733	7.3648	7.0949	6.4642	6.7097	6.8215	6.0985	7.0956	6.8244	6.833	6.6869	7.3776	6.1224	6.4579	6.5353	7.2301	7.1286	6.7751	7.2235	5.6818	7.2185	6.6295	7.614	6.9169	7.5665	7.4791	6.5333	6.044	6.8422	6.0565	7.2862	6.2519	5.9711	8.113	6.2692	5.9389	7.4162	7.1674	7.6225	6.5576	6.1582	7.277	6.407	7.1425	7.4187	7.1836	7.0407	6.2419	7.0845
-22.464	-22.72	-22.06	-22.678	-22.158	-22.617	-21.521	-22.225	-20.607	-22.244	-22.32	-22.292	-22.851	-21.713	-21.649	-22.201	-22.543	-22.096	-22.745	-21.587	-21.609	-22.446	-22.07	-22.583	-22.454	-22.278	-22.48	-21.839	-22.469	-22.544	-23.089	-22.742	-22.12	-21.384	-22.306	-22.422	-22.438	-23.158	-22.824	-21.866	-21.043	-21.987	-22.662	-21.958	-21.61	-22.848	-22.407	-23.017	-22.327	-23.572
-1.5412	0.040972	-1.3755	0.33009	-0.47531	0.34088	-0.13935	-1.3195	-0.43228	0.94879	0.27547	0.6747	0.17365	-0.17681	0.099543	-1.049	0.030419	0.47626	-0.11884	0.48888	-1.2032	-0.091553	0.62384	0.25305	-0.16364	-0.5352	-0.57805	-1.1319	-0.075177	0.36337	-0.14034	0.093512	-0.85635	0.0087677	-0.25983	-0.70373	0.1972	-0.53827	-0.049994	0.64473	0.054168	0.32385	-0.4101	-0.15784	1.1554	-0.086461	0.50631	-1.6057	-1.1858	-0.20879
0.82512	0.36453	0.41994	0.067417	0.17496	0.19922	0.06337	-0.075398	1.2378	0.73284	1.2454	0.59396	-0.26381	-0.67772	1.2044	-0.33135	0.05806	-0.0086324	2.0161	0.151	-0.47964	1.6564	-0.25195	1.1277	1.3293	1.3529	0.68448	0.98419	0.34767	1.1546	0.39238	1.0365	-0.73029	0.79002	0.91893	0.39833	-0.28514	1.0829	0.070403	0.21334	0.51961	0.5416	0.26175	0.55605	0.80598	0.5127	0.68861	0.016913	0.2314	2.0131
-2.6777	-2.9055	-3.7215	-3.6026	-2.7329	-2.8867	-4.0813	-3.4018	-3.7477	-4.5196	-3.1087	-2.9081	-2.7557	-3.1053	-3.2537	-2.9618	-3.5948	-2.8082	-2.8112	-3.6221	-3.2709	-3.5398	-3.643	-3.2553	-2.1858	-2.9821	-3.5988	-3.2692	-3.1689	-4.4014	-3.3818	-2.3726	-4.1297	-3.2422	-3.0479	-3.2223	-3.1701	-4.4023	-3.1967	-4.3822	-4.405	-3.1774	-3.427	-4.1467	-3.8293	-4.0956	-3.3492	-2.6406	-3.7351	-3.0387
-12.265	-11.376	-11.005	-13.061	-11.417	-11.653	-10.607	-11.409	-11.557	-13.221	-11.915	-12.173	-12.414	-11.504	-12.011	-13.234	-10.965	-10.798	-12.007	-11.92	-11.727	-11.804	-10.591	-11.876	-11.948	-11.764	-11.043	-11.054	-11.723	-10.841	-11.937	-11.776	-11.229	-12.277	-11.742	-11.784	-11.443	-12.35	-11.607	-10.419	-12.98	-12.487	-11.938	-11.519	-12.106	-11.234	-11.17	-12.207	-12.541	-12.202
-9.9116	-8.9867	-10.305	-10.742	-9.7236	-10.503	-10.465	-10.68	-9.871	-10.164	-10.568	-9.8485	-10.317	-9.8885	-10.779	-10.204	-9.6693	-10.358	-9.3414	-11.495	-9.7361	-10.594	-9.5775	-9.7731	-10.519	-10.291	-10.276	-10.133	-11.112	-10.221	-10.315	-9.8634	-9.8076	-10.516	-10.479	-9.4201	-10.296	-9.9191	-10.708	-11.008	-10.352	-11.267	-9.7001	-10.267	-9.8773	-10.101	-10.446	-10.155	-9.5206	-10.815
-6.7917	-8.6105	-7.4077	-7.2658	-7.9891	-7.1873	-6.3919	-7.9783	-6.9634	-7.7959	-7.559	-7.2704	-7.1503	-8.1133	-7.7266	-7.1115	-7.0487	-7.4152	-6.9289	-6.8327	-7.9012	-7.619	-6.061	-6.9744	-7.2349	-7.3825	-7.2199	-7.3252	-6.9089	-8.2803	-8.4817	-7.7236	-7.0272	-8.0137	-7.1322	-8.0826	-7.2257	-7.206	-7.0029	-7.0258	-7.3955	-8.4643	-7.1228	-7.3197	-6.838	-6.8655	-7.3883	-7.7654	-9.1216	-8.1017
1.9374	1.4624	2.3607	1.8009	1.9765	1.2884	2.3342	1.396	1.8484	0.9142	1.5514	1.1127	2.1251	0.88705	1.5055	1.5113	2.6025	2.7361	1.7858	2.2547	1.0084	1.0984	2.6941	0.50064	0.71193	1.603	0.52686	1.7314	1.89	0.35866	1.4077	2.6343	2.2745	1.0382	1.578	2.1085	1.1677	2.1207	2.1106	0.82758	1.9451	1.9256	2.4324	2.6105	1.4707	1.4561	1.8898	1.4587	2.2253	2.1873
-21.721	-22.943	-23.191	-22.284	-22.296	-22.875	-21.927	-23.206	-22.631	-22.294	-22.848	-22.528	-22.331	-21.377	-22.649	-22.613	-22.488	-21.825	-22.656	-22.863	-23.233	-21.786	-21.667	-22.703	-21.833	-23.127	-21.079	-21.971	-21.632	-22.639	-21.084	-22.078	-22.699	-22.378	-21.849	-22.117	-21.819	-21.14	-22.306	-22.448	-21.254	-21.838	-22.39	-21.85	-21.59	-22.167	-22.115	-22.279	-21.255	-21.831
-10.828	-10.545	-11.48	-10.491	-11.316	-10.159	-11.503	-11.498	-9.6272	-10.457	-10.485	-10.862	-11.492	-11.047	-10.567	-11.037	-10.429	-11.01	-10.048	-10.575	-10.589	-10.155	-11.033	-10.955	-11.23	-9.6172	-11.479	-10.656	-11.781	-11.632	-9.4833	-10.369	-10.856	-11.164	-11.264	-9.5847	-10.627	-10.606	-11.641	-11.203	-11.247	-9.9804	-10.661	-11.876	-11.616	-11.268	-11.257	-10.203	-12.059	-10.42
4.0839	3.9948	5.2733	4.668	4.8039	4.8318	5.5577	3.7286	4.4741	4.8588	4.6542	3.2492	4.2312	4.1346	5.169	4.3779	3.9998	4.6481	4.4085	3.0017	5.0599	4.3257	4.4006	4.2943	4.3285	3.7268	4.981	3.9879	4.6326	5.0249	4.8819	3.1872	5.5782	4.2533	4.4956	4.3786	4.2761	5.2386	4.3924	3.5359	3.5366	4.5452	5.1743	3.5988	4.6355	2.9946	4.4103	5.8476	4.0591	3.9656
0.37636	-0.61773	0.80117	-1.1255	-1.4628	-0.27999	-0.6826	-0.12627	0.48707	-1.2451	-0.15247	-0.34379	-0.48422	-0.38219	-1.7368	-1.0804	0.36998	-0.65564	-1.4604	-1.3034	-0.70024	-0.9115	-0.32964	-0.082437	-0.32451	-0.86426	-0.39421	0.54954	-1.0333	-0.94046	-0.85552	-1.2376	-0.76825	-1.528	-0.20289	-1.0152	-1.4287	-1.2702	0.12021	-0.84597	-1.0303	-0.19284	-0.27539	-0.81216	-1.2125	0.28299	-1.4689	-0.61388	-1.9352	-0.61247
-2.4446	-2.8281	-3.1014	-3.181	-2.7819	-2.4902	-3.1381	-3.5421	-3.1601	-3.4633	-2.7945	-3.6527	-2.7357	-2.755	-0.94271	-1.8125	-1.9655	-3.7029	-2.9148	-2.3915	-2.1112	-3.0111	-2.9577	-1.3697	-2.5107	-2.6804	-2.3255	-1.2953	-2.3747	-2.9797	-1.9248	-3.8756	-2.3508	-2.8658	-2.2885	-3.0998	-3.1489	-2.5589	-3.0197	-2.5773	-2.7071	-2.9836	-2.8571	-2.9461	-2.7527	-2.9888	-1.6238	-2.893	-3.9795	-3.2922
-7.2184	-7.8114	-8.1726	-7.4005	-8.0761	-8.1812	-6.9247	-7.5762	-6.5745	-7.7605	-8.3869	-8.1251	-8.6483	-7.257	-9.2834	-7.6913	-7.1682	-7.0996	-7.4354	-6.9365	-7.5545	-6.7082	-7.6898	-7.4333	-8.4604	-8.7523	-7.2165	-7.4206	-7.3991	-7.5074	-7.987	-7.9433	-7.7609	-7.5675	-7.9944	-8.1549	-8.2474	-7.4749	-7.2492	-7.6365	-8.052	-6.4077	-6.7689	-7.24	-7.473	-7.963	-8.1932	-7.3136	-6.9436	-8.3356
-9.1586	-9.046	-7.8689	-8.4301	-9.1851	-7.8374	-9.7207	-8.6703	-9.4019	-8.4396	-9.1246	-9.31	-9.0322	-9.2536	-9.8298	-8.4478	-9.5672	-9.5744	-8.8281	-9.2609	-9.5363	-9.2647	-7.5928	-9.7564	-8.7854	-9.4828	-8.3832	-8.8194	-9.2513	-8.3739	-9.6271	-8.4408	-9.4893	-8.6006	-8.6188	-8.6948	-9.3563	-9.7222	-8.1901	-8.5195	-8.6047	-8.176	-9.9471	-9.0792	-9.7801	-8.8344	-10.068	-8.7835	-8.4787	-9.0341
-2.2175	-1.6206	-1.8209	-1.5481	-1.699	-1.0697	-1.3131	-3.0986	-2.0626	-1.6603	-1.5228	-2.9665	-1.7184	-1.57	-1.3566	-1.316	-2.5066	-1.6541	-1.4122	-2.473	-1.0887	-1.7643	-2.4716	-2.0038	-2.2359	-1.942	-3.2076	-1.452	-2.1379	-2.5094	-0.88747	-1.3249	-1.5007	-2.3655	-1.8676	-1.6407	-1.9143	-2.3459	-1.9805	-2.5132	-1.4596	-1.7134	-2.0598	-1.5512	-1.9465	-1.1857	-2.4691	-1.5631	-2.8028	-1.942
-0.88753	-1.5193	-2.2151	-0.96597	-0.81385	-1.5427	-1.5744	-1.7087	-1.9243	-2.5772	-1.0217	-0.85894	-1.1567	-2.4501	-1.4463	-1.7232	-2.3952	-1.1006	-2.5355	-1.4469	-2.1623	-0.49341	-1.8485	-1.0331	-1.6432	-1.2697	-1.4239	-0.16879	-2.2542	-0.79011	-1.4384	-0.38649	-1.9912	-1.5424	-1.5862	-2.1998	-1.9411	-0.62774	-2.0861	-1.9003	-1.0918	-1.5655	-1.0184	-0.95805	-1.1842	-1.5338	-2.0962	-1.7933	-0.9639	-1.4615
-13.911	-15.163	-14.288	-15.197	-15.045	-14.548	-15.155	-15.462	-15.014	-14.593	-14.95	-15.993	-14.937	-15.424	-14.769	-14.131	-14.336	-15.983	-15.148	-14.848	-15.117	-14.886	-14.709	-15.999	-13.643	-14.449	-15.913	-13.984	-13.252	-14.811	-13.86	-14.572	-15.277	-15.743	-15.269	-15.978	-14.72	-14.153	-15.014	-16.1	-13.914	-16.1	-14.99	-14.377	-14.313	-14.531	-14.119	-14.897	-14.112	-15.813
2.3659	2.3164	2.247	2.7117	3.1628	0.99809	3.5186	1.5912	2.8233	4.3777	2.9707	1.9853	2.3658	3.9845	1.7338	3.1884	2.006	3.2278	2.8876	2.4071	2.1947	3.3239	3.0163	1.8651	3.2657	2.4467	3.7385	1.5685	3.4901	3.0713	3.6474	2.6759	1.234	1.6949	2.9947	3.1657	2.2654	2.555	2.4973	2.3727	3.0726	2.7286	2.2028	1.1722	2.6829	2.2659	2.6283	2.0353	2.9087	1.9361
-2.7568	-2.7167	-2.6379	-3.3164	-4.1404	-3.5982	-2.7985	-3.2858	-3.3267	-3.2039	-2.8744	-4.2275	-2.5472	-2.3496	-2.0022	-2.6758	-3.6161	-4.0583	-3.6319	-3.34	-2.6892	-2.7181	-3.373	-2.7846	-3.5004	-3.5629	-2.2665	-4.1554	-2.6407	-2.2687	-3.0044	-2.4174	-3.0682	-4.3799	-3.4589	-4.3704	-2.8464	-3.0419	-2.4809	-2.4122	-4.0258	-3.9026	-2.2259	-3.4245	-1.8642	-3.6691	-2.0194	-4.3209	-2.9556	-3.0026
5.1414	6.0012	5.7291	5.9345	4.141	5.0062	5.183	6.0087	5.2751	6.3353	6.1181	5.8176	4.0563	4.8384	5.1795	5.9252	5.5633	5.3298	5.1924	5.5218	5.7531	5.8943	6.1038	5.8259	6.4033	4.0011	5.5732	5.9184	5.8321	5.4766	5.6241	5.7715	6.148	5.5155	6.3915	6.5929	4.2533	5.3929	4.5421	5.6103	5.7034	5.4601	5.7266	5.1889	6.1348	5.2039	5.2708	6.0895	5.8424	5.7997
9.3675	10.394	9.5669	9.9799	9.2405	8.8071	10.532	10.349	9.406	9.6815	11.208	9.9356	10.146	10.336	10.29	9.9445	9.7802	9.7262	9.4629	9.1753	10.478	8.7138	9.9865	9.0361	9.5768	9.6229	10.371	9.5464	10.067	9.7171	9.9535	10.349	9.257	9.306	9.5308	10.815	9.5382	9.5033	9.5785	10.895	9.428	9.7883	9.6647	9.1813	9.6902	8.9881	10.821	10.842	11.099	8.9416
-4.1208	-4.1382	-4.1661	-3.959	-3.8283	-4.2635	-4.7156	-4.5091	-4.0513	-3.1322	-4.1552	-2.9032	-3.8777	-4.2913	-3.3972	-4.1932	-4.0536	-3.7512	-3.5928	-5.4071	-3.4636	-3.1756	-4.1256	-3.4847	-2.6941	-3.8958	-3.481	-3.5991	-3.5199	-3.8049	-4.0391	-4.0905	-3.7095	-3.7292	-3.925	-3.7417	-4.9646	-4.0465	-3.8186	-3.2784	-3.2959	-4.0647	-3.4831	-2.4267	-4.1483	-3.8034	-4.3565	-4.6052	-3.2235	-5.1695
-13.674	-13.678	-13.152	-13.539	-13.035	-14.049	-12.797	-13.354	-13.459	-11.812	-13.419	-13.226	-12.743	-13.457	-13.244	-13.605	-12.846	-12.974	-13.063	-12.885	-13.609	-13.081	-13.684	-13.286	-13.254	-12.317	-12.789	-12.297	-13.126	-12.088	-13.168	-13.348	-13.702	-12.545	-12.037	-13.746	-13.12	-13.01	-14.174	-12.609	-12.644	-12.85	-12.435	-12.538	-13.165	-13.281	-12.758	-12.936	-13.625	-13.317
-14.031	-14.854	-14.368	-14.464	-13.604	-15.011	-14.74	-14.294	-14.025	-14.078	-14.669	-14.244	-15.038	-15.027	-14.84	-15.259	-14.792	-14.489	-14.237	-15.199	-14.297	-14.84	-14.801	-15.399	-14.797	-13.336	-13.843	-15.416	-13.963	-14.169	-14.855	-14.585	-14.318	-15.13	-14.311	-15.211	-14.773	-13.916	-14.249	-13.438	-14.075	-15.103	-14.22	-13.717	-13.698	-15.292	-15.645	-14.54	-15.165	-14.734
9.8409	9.3795	10.939	9.5853	9.8112	11.18	9.1786	9.5885	10.108	8.7191	11.094	9.283	10.375	8.5314	9.7057	10.131	11.176	10.506	9.6451	9.8739	9.1951	9.8638	9.5947	9.4054	10.97	9.3829	9.7987	9.4772	8.9482	9.6421	11	10.141	9.1202	9.722	9.0707	10.166	9.8229	9.5883	8.9002	10.055	8.8924	9.4932	9.6202	10.502	9.7994	10.932	9.9953	9.2277	10.109	10.195
2.6942	2.0497	3.0541	2.2784	2.4132	2.4386	1.4	2.6788	1.928	3.0285	3.1917	2.6852	3.2489	2.7212	1.6183	3.2628	2.8816	2.4113	2.906	3.7098	2.5451	1.6454	2.8644	2.9197	2.2997	3.0768	3.0554	1.7904	2.5336	2.3856	2.6498	2.3129	2.1441	2.0461	2.3838	3.3073	2.5382	1.2896	2.8256	3.3948	2.1494	3.8038	2.6754	2.2278	3.5334	1.6113	2.7837	2.659	3.1667	2.3538
-1.7607	-1.0378	-0.85458	-0.56915	-0.57301	-1.5185	-0.82718	-1.6392	-1.334	0.12635	-0.17074	-0.77986	-0.44825	0.087995	-0.94283	-0.77409	-1.7388	-1.8555	0.16629	-0.97469	-0.7828	-1.335	-0.3804	-0.23981	-0.90868	-0.96992	-0.26493	-0.35354	-1.2086	-0.61658	-1.1175	-0.68367	-1.354	-1.6246	-1.3968	0.13684	-1.7876	-1.3776	-0.038448	-1.0276	-2.3855	-0.97322	0.058293	-2.3805	-1.4173	-0.15999	-0.3804	-1.2461	-0.062726	-0.44115
-10.684	-11.775	-11.991	-11.973	-11.603	-11.262	-11.104	-11.927	-11.215	-12.174	-12.267	-11.098	-12.421	-12.125	-11.892	-10.704	-11.399	-10.642	-10.368	-12.624	-10.808	-11.911	-11.708	-11.454	-12.576	-11.454	-12.178	-12.143	-12.342	-11.463	-12.376	-11.545	-10.845	-12.188	-13.345	-10.88	-12.294	-11.516	-12.183	-10.861	-11.069	-12.363	-11.061	-13.085	-12.354	-12.075	-11.803	-12.804	-12.04	-11.498
-12.805	-12.61	-12.664	-12.133	-13.155	-12.357	-12.674	-12.404	-13.023	-12.9	-13.371	-13.637	-12.344	-12.527	-13.843	-13.405	-13.238	-12.59	-11.447	-13.724	-11.819	-12.95	-12.494	-13.61	-13.914	-13.737	-13.357	-13.121	-13.323	-13.078	-11.955	-12.286	-13.259	-13.586	-13.348	-13.79	-13.212	-13.427	-13.621	-13.066	-12.375	-12.399	-13.659	-13.083	-12.539	-12.722	-12.62	-11.998	-12.372	-13.276
-0.95171	-1.9506	-2.0149	-3.2494	-0.8021	-0.76342	-2.4865	-2.2102	-1.1999	-1.887	-0.81465	-0.86643	-0.32529	-1.3727	-1.2431	-0.49623	-1.4496	-1.0865	-1.159	-0.43733	-2.7593	-1.147	-0.63002	-1.8407	-0.82223	-0.44754	-1.2763	-1.1036	-1.0778	-1.2999	-0.31023	-1.9966	-1.7452	-1.5685	-2.4245	-0.98521	-2.8914	-1.828	-0.35939	-1.2546	-1.5124	-2.0708	-1.6312	-2.064	-0.63053	-1.8296	-2.1628	-1.1121	-1.2366	-2.5242
-1.1508	-1.5796	-0.67763	-0.4058	-0.85483	-0.23068	-0.72621	-0.98493	-3.1549	-0.30304	-0.51409	-1.7696	-1.5072	-1.3531	-1.9584	-0.13696	-1.4705	-1.1858	-0.68226	-1.7756	-2.2361	-1.6788	-1.4158	-1.2916	-1.8278	-1.1328	-1.4414	-1.432	-1.3423	-0.6086	-1.5954	-1.546	-0.15374	-1.5607	-1.2528	-1.3719	-0.76242	-1.7672	-0.71115	-1.6857	-2.0651	-1.4558	-1.7048	-2.2596	-1.4164	0.070053	-2.2728	-0.6321	-1.4772	-1.0484
-6.2236	-5.1149	-6.0944	-5.3713	-6.2527	-6.937	-6.4551	-5.4059	-5.7224	-6.9442	-5.948	-5.7011	-6.3614	-6.7324	-4.1761	-6.5984	-5.1808	-5.4178	-5.5851	-5.2979	-5.1096	-4.5698	-5.6383	-4.9112	-5.5547	-5.6987	-5.8646	-7.1804	-5.7248	-4.7195	-5.1457	-5.2364	-5.319	-5.6171	-4.8214	-6.1992	-4.1874	-5.8541	-5.4944	-5.376	-6.4814	-5.8522	-4.3042	-5.0918	-6.0986	-4.8147	-3.4077	-4.6451	-3.8451	-5.3359
-4.2236	-4.485	-2.1972	-3.2088	-2.7652	-2.2465	-3.9132	-4.4942	-4.4315	-3.1135	-3.2918	-2.8094	-4.3542	-2.3917	-3.4858	-3.7425	-2.0098	-2.8151	-4.3271	-3.2022	-3.509	-3.9152	-2.9458	-2.8234	-2.5377	-3.5465	-3.617	-2.7405	-2.5311	-3.5357	-3.7495	-3.1573	-2.9612	-2.5307	-3.8041	-3.6437	-4.6275	-3.3205	-4.0835	-3.5489	-3.1615	-3.8028	-4.3779	-3.8425	-3.4516	-3.1608	-2.4074	-3.338	-2.6945	-2.4827
-12.156	-11.737	-12.013	-11.625	-11.982	-12.61	-11.29	-10.451	-11.524	-10.05	-12.234	-12.177	-11.372	-12.465	-12.469	-11.578	-11.331	-11.369	-11.903	-12.419	-12.361	-11.941	-11.328	-11.289	-11.008	-12.424	-10.512	-12.207	-11.329	-11.45	-11.677	-11.28	-12.411	-11.436	-12.35	-12.236	-12.98	-11.08	-11.691	-11.836	-11.39	-11.132	-10.687	-11.613	-10.766	-12.142	-11.277	-12.091	-11.963	-11.607
-3.1164	-2.6581	-2.6892	-2.2652	-1.8261	-3.3695	-3.0009	-2.4264	-2.7309	-2.1648	-1.9861	-2.0721	-1.8612	-3.5055	-2.3779	-2.5848	-0.95541	-1.6604	-2.617	-3.1461	-3.9689	-1.7062	-3.6748	-1.8237	-3.209	-2.5352	-2.3581	-1.9951	-1.8599	-2.824	-3.645	-2.5703	-3.2351	-2.9359	-2.3314	-3.1276	-2.2253	-3.4003	-2.692	-2.4915	-2.9331	-2.4258	-2.4652	-2.3993	-3.0963	-1.7883	-2.2857	-2.4474	-2.7264	-2.1792
2.0558	1.8128	1.5836	2.6388	2.3379	1.5627	1.6479	1.6438	0.9022	2.0517	2.3901	2.3209	1.7377	2.4225	1.076	1.503	1.5054	1.3098	1.9941	1.4529	1.4979	1.1747	1.3193	1.8135	0.89705	1.1585	0.87117	2.3109	1.146	1.1121	0.70327	2.2655	1.792	1.8365	1.9053	2.1719	0.33655	0.78079	0.92412	1.7867	2.4112	1.9929	1.5824	2.2877	1.181	2.1738	0.76436	1.5521	1.9702	1.5232
9.5164	9.5488	9.7183	10.794	9.871	9.1756	10.301	10.403	10.181	9.9432	9.5058	9.5721	9.783	10.228	9.8017	8.4539	11.27	10.154	9.993	9.0722	9.3434	10.322	9.0851	9.5962	9.8946	9.0451	9.7628	9.3373	9.7424	9.0527	9.6362	9.9353	10.145	8.6299	8.8939	9.447	10.056	9.2197	10.083	10.316	9.9092	10.255	9.2272	9.783	9.5159	9.8299	8.8429	9.2741	9.3842	8.9932
7.4073	7.0182	7.1157	6.5819	6.161	7.5219	6.2837	6.3759	6.0433	6.6465	7.5303	7.6398	7.409	7.0778	6.8053	7.4641	5.9022	7.3166	6.7815	7.9547	7.2618	7.0831	7.6115	7.1015	6.6235	5.3511	6.3092	6.3088	6.6221	7.2336	6.4449	6.7847	7.8658	7.5352	7.6582	7.1709	6.5917	6.4507	6.4644	6.4058	6.2549	6.5284	6.6112	6.0647	6.6734	7.2526	6.4224	6.023	5.6474	6.041
3.9601	4.2408	4.9242	4.8305	4.3334	5.9805	5.7981	5.6019	4.6658	5.1301	5.2109	5.1656	5.4257	5.2338	3.5392	5.3882	5.3363	5.2815	4.8454	6.2308	4.495	4.637	5.0888	4.413	6.0026	5.4523	5.0485	4.3811	4.3468	3.8939	4.6097	5.5236	5.6927	5.0255	5.0227	4.8935	4.7602	4.7069	4.3761	5.3511	5.4313	5.7155	5.9992	4.6169	5.0344	5.6909	4.8911	4.6491	6.1805	4.2531
4.6409	5.191	5.5223	6.4263	5.2533	5.1014	6.3061	5.4034	6.8995	4.9994	5.5267	5.2391	6.346	5.4348	5.8536	5.1911	6.479	4.9129	5.5152	5.9388	5.2237	5.3967	5.5015	4.8067	6.0615	5.3274	5.3944	5.4455	5.9288	5.1179	6.0125	5.7891	3.8029	6.4385	6.472	5.9273	5.2877	4.7439	5.4912	5.7965	4.192	6.06	5.4368	5.6549	6.8153	5.9293	5.55	5.3874	6.255	5.5714
-13.435	-11.247	-13.007	-12.331	-12.122	-14.305	-13	-12.995	-13.279	-13.446	-13.138	-12.739	-13.255	-13.004	-11.83	-12.678	-12.754	-12.617	-11.728	-13.043	-13.014	-12.177	-13.358	-11.841	-12.235	-12.664	-12.214	-13.061	-13.666	-13.413	-11.995	-13.903	-11.887	-13.386	-14.445	-12.681	-12.649	-13.16	-12.745	-12.277	-12.574	-12.448	-13.079	-12.906	-12.854	-12.332	-12.406	-13.111	-14	-12.218
0.97446	-1.0733	0.27682	-1.16	0.78161	-0.23173	0.58629	-0.62538	1.0099	0.15559	-0.294	0.35235	1.2898	-0.14753	0.14602	1.0868	-0.38012	-0.13449	-1.3718	0.72397	-0.80022	-0.37857	0.19997	-0.28233	-0.63098	-0.034263	0.12796	0.071327	-0.013504	0.29107	-0.81563	0.84581	0.25657	-0.67436	-0.647	-0.85044	-0.10165	0.43684	1.1464	-1.0426	0.81176	0.48294	-0.46417	0.11996	1.8427	0.21858	0.19093	0.56173	-0.34653	0.28206
-2.2269	-1.9293	-1.6396	-1.5058	-1.8384	-1.6353	-1.4884	-1.3754	-3.0168	-1.8314	-2.1968	-0.92075	-1.7154	-0.85377	-1.6979	-0.98611	-1.5205	-1.5821	-1.0389	-2.3791	-2.4132	-1.793	-2.1094	-2.794	-1.48	-1.8765	-2.0563	-2.2635	-1.3366	-0.25547	-2.1764	-2.1681	-1.8105	-2.2143	-1.5987	-1.0117	-2.0652	-2.2685	-2.805	-2.0067	-2.0912	-2.0166	-3.1247	-1.9634	-2.603	-0.51227	-1.9517	-1.3868	-0.93341	-2.3403
0.88905	-0.54024	0.56979	-0.32195	-0.92484	0.034448	-0.90641	-0.028828	-0.40411	-1.0923	-0.28832	-0.098044	-0.22962	-0.77027	1.2504	-0.37757	0.65672	0.048862	-0.79218	0.2397	0.57124	-0.013263	-0.51121	-0.65349	-0.037604	-0.96307	-0.46666	-0.5324	-0.12473	-0.81897	-0.11526	-0.39917	-0.58669	0.28432	0.91902	-0.86517	-0.56138	-1.3089	0.5895	0.34865	0.06025	-0.69977	0.18861	0.86741	-0.093057	0.10858	0.40708	0.23633	0.58698	-0.016403
-4.4378	-5.296	-5.8383	-4.5243	-5.8906	-6.4059	-5.0561	-5.9453	-3.9501	-5.7992	-4.9918	-4.5906	-6.0675	-5.0155	-4.0721	-6.7237	-5.6947	-6.0665	-6.0983	-5.3755	-6.0153	-5.5128	-4.7214	-5.2929	-5.4443	-6.5245	-5.4559	-4.913	-4.7769	-5.701	-5.0079	-5.708	-5.4029	-5.6235	-7.1897	-5.0931	-4.7925	-6.7682	-5.5533	-6.679	-6.1734	-6.0857	-5.3637	-4.9821	-5.6458	-6.155	-5.3292	-5.625	-5.5807	-4.3691
-1.8107	-1.2743	-2.3449	0.21853	-0.64502	-0.53204	-0.64858	-2.3917	-1.3521	-1.4659	-2.5783	-0.25094	-1.8292	-1.9492	-2.0195	-1.2069	-1.7052	-0.98801	-2.1329	-0.69151	-0.72994	-1.0277	-1.5607	-1.6401	-1.4987	-1.5359	-0.73366	-1.455	-2.24	-0.89142	-1.1778	0.16242	-1.5647	-1.7823	-1.7458	-1.4339	-0.95483	-1.4649	-0.62892	-1.9171	-1.7536	-2.2616	-0.35289	-1.9451	-1.8532	-1.3242	-1.025	-3.2172	-1.3337	-1.6817
5.7192	4.8334	5.0623	4.8028	5.4878	4.7379	5.2131	5.4364	5.5138	5.2449	4.8499	5.97	4.1613	5.7231	3.71	4.8873	5.4982	4.752	4.9467	4.4022	4.759	4.8387	5.4139	4.637	3.8944	5.53	4.9511	4.2173	4.914	4.6643	4.854	5.34	5.5847	5.2926	5.3504	5.4087	5.4627	5.7164	4.6898	4.9419	5.5126	4.8862	4.0677	5.1565	4.8208	5.0722	5.3923	5.1501	5.463	3.4723
7.3432	6.8329	6.5035	7.0058	6.2939	6.9384	6.7433	7.2623	7.3216	6.3571	6.7277	6.811	7.1764	7.2806	7.1834	5.8129	8.0591	6.8389	7.085	7.5475	5.7671	5.8002	6.9495	7.324	5.9255	6.9839	7.3791	6.7714	6.7259	6.0577	6.6833	7.3917	7.9772	5.6111	7.0568	7.046	7.0848	6.4976	6.82	6.7341	6.5221	6.3373	7.3474	7.142	7.5443	6.1925	7.2291	6.0534	7.8453	6.4338
-2.7027	-2.6351	-2.7411	-2.5043	-2.2105	-3.1429	-3.4272	-3.8698	-3.6434	-2.7001	-3.2346	-3.9152	-4.4807	-3.1126	-4.187	-2.748	-2.3912	-2.8385	-2.6961	-3.1951	-3.3428	-2.6255	-2.4312	-2.5814	-2.7457	-4.1661	-3.5611	-4.3548	-2.6406	-1.917	-2.383	-2.4413	-3.2564	-3.407	-4.2105	-4.0745	-3.3471	-3.0988	-3.7655	-3.7423	-2.6927	-2.0529	-2.7748	-3.4354	-3.2965	-2.8142	-2.6879	-3.9792	-3.6001	-3.27
-1.5241	-0.34275	-1.4526	-1.7939	-2.0646	-0.84115	-1.9269	-1.0185	-1.8369	-2.6717	-1.618	-1.3179	-0.30804	-0.45995	-1.836	-0.091578	-2.0284	-1.0321	-2.062	-1.3655	-0.43336	-1.9889	-1.0474	-1.114	-2.3529	-1.1407	-2.9832	-1.3273	-2.1037	-1.0175	-0.58994	-1.074	-1.9771	-0.88503	-2.1026	-0.11317	-1.78	-1.1565	-0.99471	-0.87219	-1.6244	-1.6134	-1.1899	-1.1811	-1.6123	-0.86595	-2.1605	-1.0017	-1.0742	-1.7344
-13.396	-14.758	-15.231	-14.424	-14.142	-13.971	-15.157	-15.002	-14.364	-15.019	-15.473	-15.424	-14.92	-14.654	-14.401	-15.052	-14.838	-14.028	-14.701	-15.351	-15.36	-15.784	-14.84	-13.891	-15.297	-14.284	-14.44	-15.076	-13.587	-15.212	-13.981	-14.814	-14.61	-14.597	-13.312	-14.781	-14.597	-13.63	-15.329	-13.26	-14.371	-14.33	-13.658	-14.391	-14.071	-15.29	-14.935	-13.969	-14.043	-15.536
-2.555	-1.7447	-0.72777	-1.1537	-0.74741	-0.23118	-1.3421	-0.33925	-1.5184	-1.3317	-1.2147	-1.8865	-2.9995	-0.55139	-2.1538	-1.1148	-2.3101	-0.97804	-2.5655	-0.52963	-0.77284	-0.62079	-0.72883	-1.6549	-0.88037	-0.79436	-0.68286	-1.8246	-1.5306	-1.059	-1.7405	-1.5027	-0.51405	-1.98	-1.4025	-1.6879	-2.1104	-0.87464	-2.1453	-1.5333	-2.6404	-0.62008	-1.3386	-0.53728	-1.8	-2.5189	-1.1409	-1.7062	-1.7105	-0.2809
-10.591	-10.655	-10.919	-11.532	-11.134	-10.149	-11.23	-10.063	-10.389	-10.744	-10.283	-10.545	-10.453	-10.803	-10.057	-9.9546	-10.068	-10.179	-11.063	-11.419	-10.782	-11.27	-10.418	-10.12	-10.668	-10.395	-11.452	-11.362	-11.355	-11.443	-9.8525	-9.5375	-11.108	-11.322	-10.91	-12.02	-10.925	-10.662	-9.8995	-11.246	-11.283	-10.95	-11.231	-12.051	-10.563	-10.752	-10.285	-10.819	-10.208	-10.706
0.33895	0.54803	0.0034057	-0.41145	-1.5516	-0.59459	-1.3752	-0.41275	-0.74265	-0.42849	0.50105	-0.62007	0.82379	-0.015792	-0.19139	-0.52067	0.42285	0.64073	-0.51202	0.32982	-0.21242	-0.45408	-0.68173	0.22211	-0.58148	0.38596	0.48549	-1.0287	0.030149	-1.203	-0.63468	-0.35938	-0.25407	0.30901	-0.17968	-0.46052	1.1429	-0.022729	1.6648	-0.62411	0.084414	-0.41818	-1.6396	-0.15512	-0.33869	-0.80578	0.11297	-0.16507	0.056087	-0.80869
-11.752	-10.906	-10.584	-11.215	-10.91	-10.724	-10.928	-10.802	-11.19	-11.747	-10.742	-11.35	-11.321	-10.749	-11.374	-9.5479	-10.052	-12.64	-10.951	-10.552	-11.088	-10.308	-10.865	-11.152	-9.9703	-10.718	-11.651	-11.685	-9.6559	-11.438	-10.213	-11.426	-11.002	-11.435	-10.419	-11.305	-10.072	-9.7777	-10.122	-10.033	-10.717	-10.009	-10.405	-10.86	-11.589	-11.266	-10.576	-10.525	-10.391	-9.4004
-10.357	-9.808	-10.215	-10.333	-10.995	-10.147	-11.037	-9.8731	-10.103	-10.08	-9.2949	-10.407	-10.004	-10.48	-10.813	-9.3548	-9.6873	-9.5401	-10.399	-8.4086	-10.071	-9.0677	-9.9447	-10.638	-10.247	-10.415	-9.3138	-10.481	-10.405	-10.818	-11.299	-11.132	-10.599	-9.8776	-9.4313	-9.5956	-11.308	-10.667	-10	-9.6741	-10.124	-9.8986	-11.293	-9.2242	-10.264	-10.947	-9.3196	-10.219	-10.302	-9.9451
0.013568	-0.57832	-0.73799	-0.15288	-2.3886	-0.94571	-0.95467	-1.1216	-0.0098423	-2.0852	-0.83801	-0.72337	-0.96944	-0.49788	0.34408	-0.59997	-1.0463	-1.7874	-0.38169	-1.7453	-1.762	0.12844	-0.41438	-1.9018	-1.1748	-1.7755	-0.063237	-0.41167	-1.2059	-0.84203	-1.1221	-1.3188	-0.067303	-0.74366	-0.8737	-0.83382	-1.8377	-0.96844	-0.83388	-1.1327	-1.2316	-0.0024458	-1.2302	-0.3776	-0.18426	-0.76959	-0.14905	0.10402	-1.3809	-0.6893
-7.6625	-8.6401	-9.2798	-8.7546	-8.7193	-9.5974	-8.6812	-8.0846	-7.7711	-9.3001	-10.23	-9.1779	-8.7873	-8.0555	-8.8556	-8.6871	-9.3688	-9.1835	-9.339	-10.381	-7.862	-8.2581	-8.388	-8.7622	-8.7969	-9.3741	-8.3093	-8.8831	-8.604	-9.834	-8.9811	-9.8442	-8.6571	-8.6325	-8.1574	-10.027	-10.092	-8.6866	-8.7752	-8.1899	-9.2115	-8.5773	-8.6323	-8.7771	-8.0029	-8.9613	-8.9392	-8.6078	-10.579	-8.7391
1.0311	0.72024	0.39639	-0.36322	-0.17923	0.03671	0.19175	-0.057279	-0.20329	-0.10682	-0.21939	1.1018	0.4449	0.83745	0.24009	0.62211	0.41602	0.84013	-0.10308	0.43918	0.77285	0.82194	0.55607	-0.063956	-1.6234	-0.28003	0.28019	0.84616	0.72366	-0.25143	0.50057	1.1338	0.60596	-0.44539	0.21818	-0.08062	1.0744	-0.32953	0.25619	0.83954	-0.44466	-0.012459	0.52655	0.77158	0.97271	0.062341	0.75169	-0.63893	-0.014587	0.71179
6.9961	7.5579	6.6041	7.8477	7.0433	7.4381	5.8973	6.2103	6.6788	7.8633	7.6478	7.1794	6.7408	7.3295	6.4958	6.091	6.8465	6.616	6.9467	7.1412	6.8039	7.9154	6.975	6.7618	7.1786	7.3648	7.0914	6.7074	7.3528	6.5385	7.6626	6.6225	7.8067	6.7043	6.2662	6.5468	8.5297	5.9689	7.7754	7.4818	6.6678	6.9923	7.3282	7.3337	6.5402	6.8274	5.9431	6.754	7.1988	7.7174
0.77207	0.65779	-0.025918	0.91739	0.73892	-0.11982	0.6315	0.71409	0.37706	-0.36242	0.83786	0.47962	-0.048783	0.27976	-0.2635	0.55266	1.2486	1.3001	1.0236	-0.29584	0.23848	-0.43408	1.0329	0.012216	0.63741	0.088938	0.21447	0.80074	-1.0374	-0.92005	0.23012	0.24803	0.36786	0.7998	0.95755	0.11149	0.24378	-0.05095	1.0666	-0.78607	-1.4872	0.04775	0.74591	1.2271	-0.013883	1.1938	0.84193	0.35694	1.6254	0.55556
-0.142	-0.18767	0.6929	1.3371	-0.13865	-1.2885	0.65958	0.30919	-0.24485	-0.20776	-0.28836	0.10353	-0.92714	0.84152	0.60067	-1.0526	-0.16652	1.4704	0.57941	0.14166	0.41287	0.12746	-0.09956	0.64593	0.14009	0.67469	0.97412	0.52118	-0.52027	0.71177	-0.73294	0.56966	0.37891	-0.74895	-0.32549	0.48365	-0.58634	-0.64535	-0.072777	-0.74578	-0.44082	0.93843	0.85316	-0.1342	0.17867	-0.19523	-1.1146	0.43985	0.31325	-0.25721
-6.1808	-5.7116	-5.8269	-5.9843	-5.8701	-6.0142	-5.6051	-6.3101	-4.824	-5.7207	-2.7173	-5.3044	-5.7678	-5.8615	-6.4891	-6.4953	-5.6715	-5.5826	-5.7835	-5.8293	-5.5039	-5.4038	-4.6147	-5.9637	-4.8225	-5.532	-5.7385	-5.532	-5.6102	-6.0926	-5.9987	-5.3775	-4.9955	-5.0976	-5.7984	-6.753	-5.8677	-5.3337	-4.7675	-6.0881	-6.8611	-6.6069	-5.8988	-5.1791	-5.1287	-5.2867	-4.6614	-5.8843	-6.6642	-6.1955
-9.145	-9.9627	-8.5939	-9.0735	-8.6299	-9.1508	-9.0943	-8.4347	-9.0902	-8.6719	-9.9289	-8.8809	-8.7834	-9.0318	-9.6801	-8.7822	-10.071	-9.1345	-9.0192	-8.3953	-9.7395	-10.505	-9.0364	-7.5982	-9.1326	-8.5512	-8.866	-9.358	-8.6201	-8.4993	-9.4742	-9.9571	-9.0041	-8.628	-8.968	-8.495	-7.8493	-9.1858	-9.3196	-8.7877	-8.4097	-9.8895	-9.1001	-8.7748	-9.0529	-9.7058	-9.6321	-9.3352	-8.9625	-8.6576
10.476	9.7476	8.7644	11.42	10.173	9.1965	9.7599	9.3253	8.6594	10.182	10.083	9.9672	10.298	11.649	11.115	9.714	8.887	9.7499	9.424	10.061	9.6552	9.9539	10.281	10.987	9.3811	9.5203	11.278	8.7994	9.2952	10.33	10.415	9.4742	9.9633	10.038	10.363	9.6346	9.1381	8.8376	10.664	11.125	10.099	10.116	10.622	9.9574	9.7821	10.189	9.6505	10.123	9.9344	10.226
-3.7525	-3.6107	-3.8449	-4.2965	-5.0836	-4.0575	-4.3438	-4.6673	-3.5797	-4.1229	-4.3376	-5.0169	-2.4698	-4.3916	-3.6948	-3.5038	-3.6462	-4.4843	-3.1008	-3.4008	-3.0696	-4.0476	-3.6918	-3.242	-4.5145	-4.4727	-3.2288	-3.491	-5.2292	-4.2263	-4.2188	-3.7363	-4.2848	-3.7555	-4.2092	-3.3335	-4.8181	-3.7867	-3.5775	-4.1045	-3.2641	-3.8557	-4.2023	-3.9004	-3.1566	-2.5895	-3.9472	-3.3406	-4.1699	-3.0627
-2.5971	-2.7787	-2.2022	-2.6787	-3.1904	-2.4112	-2.1635	-3.8517	-2.3059	-2.1795	-1.2567	-2.4738	-1.6643	-2.8708	-1.8951	-3.1604	-2.7847	-3.4173	-3.2815	-2.6686	-2.7403	-2.7637	-2.1139	-2.4865	-2.251	-3.434	-2.4419	-2.5785	-2.5536	-3.4404	-2.2966	-2.0477	-2.2586	-2.1396	-2.7935	-2.4612	-2.1672	-2.3736	-2.5232	-2.3979	-2.6566	-3.1321	-2.3104	-2.963	-3.3049	-2.6692	-2.7196	-2.3666	-2.1124	-3.0001
-15.399	-13.881	-15.385	-14.84	-13.949	-15.089	-14.333	-14.807	-14.776	-14.201	-14.68	-14.924	-14.97	-14.806	-14.375	-14.617	-14.561	-14.989	-14.349	-14.871	-14.707	-15.153	-14.994	-13.888	-14.255	-14.57	-14.944	-14.198	-14.801	-14.679	-15.058	-13.761	-13.352	-14.66	-14.195	-14.685	-14.907	-15.732	-15.041	-14.609	-14.957	-15.49	-16.462	-14.714	-14.614	-14.624	-13.531	-13.551	-14.492	-13.432
5.5592	6.8988	7.2147	6.3398	5.3571	5.9847	6.2191	6.9823	6.2614	7.4079	7.1582	7.6691	7.1282	6.7517	7.9269	6.6345	6.0286	7.3896	6.7873	6.1681	5.6864	7.4109	7.0186	7.1133	7.3402	7.5583	6.9184	6.7408	7.8807	6.8919	5.4893	7.1334	6.3001	8.6261	7.6394	6.1021	7.3576	6.7382	6.436	6.558	6.7731	6.9261	5.9048	6.2572	6.7187	5.963	6.0673	6.2299	6.9714	6.3985
8.7229	8.7092	8.3054	9.268	9.9433	8.8607	7.4961	9.751	8.6631	7.807	8.5243	9.0696	8.1074	8.222	8.4221	9.2422	8.9074	8.9692	8.1723	8.4733	8.612	9.3817	8.3359	9.3717	8.2214	7.8423	9.0219	7.678	8.6531	8.6019	8.7399	8.194	7.9736	8.0579	8.5753	8.6237	9.6729	8.7733	10.127	8.4036	8.5173	9.0084	9.7824	6.7502	8.4995	9.2792	9.4596	8.8713	9.3984	8.6663
-1.1868	-0.46695	-1.2549	-1.2096	-1.384	-1.6153	-1.3532	-1.3524	-1.5332	-0.74345	-1.5624	-2.6519	-0.74823	-0.34647	-1.9113	-1.6824	-2.0413	-0.92233	-2.0473	-0.21236	0.12952	-0.76075	-2.4041	-1.1426	-1.1786	-1.1832	-1.5041	-2.123	-2.0708	-1.4488	-1.7949	-2.1007	-1.3513	-1.4435	-1.451	0.20555	-0.95771	-0.05173	-1.6321	-1.0202	-2.0738	-1.463	-0.84071	-1.5016	-0.54864	-1.2277	-1.2876	-1.8511	-1.0448	-0.7599
5.2185	4.6593	3.0731	4.5618	3.453	4.9309	4.8343	5.5283	4.7811	4.1713	4.6458	4.702	3.3275	4.3248	4.9203	5.463	4.448	3.7067	5.5023	4.6948	5.2262	5.1367	4.4978	4.5429	4.0668	4.8729	4.2175	4.7739	3.5499	4.4884	4.6703	4.6473	3.4223	3.8434	3.2628	4.7107	4.9468	5.2492	4.6826	3.753	3.4879	4.3952	4.9412	3.3735	4.1953	4.4251	4.606	3.2438	4.2045	5.2665
-4.3065	-4.2016	-2.9921	-4.8474	-2.2359	-4.1047	-4.4619	-4.6541	-4.9046	-4.7427	-5.085	-4.1139	-4.5804	-4.4952	-4.1595	-4.4037	-4.0232	-4.0876	-4.0038	-4.5436	-4.0039	-5.0193	-4.5298	-5.2262	-3.8801	-3.6714	-3.8703	-4.6491	-4.2169	-5.6888	-3.3966	-5.148	-3.2491	-4.1825	-3.8863	-4.5494	-4.804	-3.988	-4.3858	-3.5373	-3.7487	-4.0688	-5.1358	-4.4101	-4.703	-3.248	-4.1094	-4.1679	-4.3292	-3.3048
-3.7273	-4.4398	-4.147	-4.6217	-4.3417	-3.3237	-4.9219	-4.3872	-3.6281	-5.4104	-4.5437	-5.2226	-4.0058	-5.2428	-3.608	-4.4743	-2.6143	-5.2509	-3.7328	-4.1901	-5.5995	-4.0398	-3.8325	-2.4155	-3.1977	-4.8274	-4.4668	-4.8384	-2.866	-4.1346	-4.1518	-4.0199	-2.9804	-5.5731	-3.3148	-5.476	-4.545	-4.2772	-3.5444	-3.9185	-4.7552	-4.6967	-4.2079	-3.6439	-4.6215	-4.266	-4.8128	-4.6052	-3.9784	-5.3583
-5.9507	-3.9228	-4.2492	-4.3738	-5.6959	-4.194	-4.6583	-4.7337	-5.45	-3.2721	-5.2436	-4.4824	-4.8519	-5.2737	-4.6252	-6.3315	-4.399	-3.7606	-4.5129	-4.858	-4.5004	-4.2329	-5.8312	-3.7794	-5.6601	-4.1377	-4.2408	-4.8057	-4.6536	-3.9672	-4.8691	-4.4527	-4.8743	-5.5154	-4.4412	-4.9748	-5.2737	-4.137	-5.131	-4.1629	-4.3961	-5.1377	-5.0782	-4.5085	-4.7042	-4.7931	-4.8166	-4.9542	-4.3443	-5.7665
-11.473	-11.117	-10.224	-10.92	-10.227	-12.697	-12.17	-10.552	-12.087	-12.237	-12.628	-11.948	-11.643	-11.767	-11.479	-12.265	-11.35	-11.89	-11.922	-11.804	-11.552	-11.57	-12.264	-11.254	-12.047	-10.975	-11.692	-11.137	-11.282	-10.228	-10.354	-13.042	-11.048	-12.718	-13.02	-11.935	-11.866	-11.329	-9.7274	-12.217	-11.646	-12.214	-12.188	-11.386	-12.323	-11.234	-11.738	-11.913	-11.787	-12.167
-1.9645	-2.3767	-1.2347	-1.7904	-0.064843	-1.5086	-0.89774	-0.51032	-1.0493	-1.7989	-1.4338	-0.85647	-1.1791	-1.6722	-0.58525	-1.8827	-2.272	-2.7409	-1.1212	-0.61449	-1.9231	-1.7889	-0.8264	-1.2171	-0.69121	-2.0415	-1.0538	-1.773	-0.7114	-0.92699	-1.6143	-1.1475	-1.7787	-1.7269	-1.419	-1.0663	-0.99737	-2.2779	-0.83024	-1.0614	-0.62191	-2.23	-0.32195	-1.6607	-1.5116	-1.936	-2.1404	-1.6612	-1.7128	-1.271
-9.9932	-11.354	-10.473	-9.8834	-11.441	-9.3882	-10.748	-10.945	-10.49	-11.243	-10.627	-11.304	-11.592	-10.791	-11.668	-11.318	-10.927	-10.645	-10.993	-10.348	-10.911	-11.739	-10.955	-10.291	-10.635	-10.281	-10.969	-11.751	-11.066	-10.392	-11.312	-9.8259	-10.959	-11.108	-11.168	-12.171	-10.599	-11.308	-11.109	-10.239	-10.595	-10.931	-11.564	-12.264	-10.16	-10.993	-10.75	-10.978	-11.739	-10.557
-4.1177	-3.9725	-2.1047	-2.7367	-3.8609	-2.1541	-4.6236	-3.1213	-2.445	-2.773	-2.8423	-3.7338	-3.2672	-3.6154	-2.8686	-3.0817	-3.0738	-3.1875	-3.0777	-3.4972	-2.9611	-4.4502	-2.5743	-2.8395	-3.4389	-3.9804	-3.5123	-3.3964	-2.6529	-2.6447	-3.2991	-2.9887	-2.9294	-3.7123	-1.7412	-3.3667	-3.0437	-3.4364	-3.1302	-3.6792	-2.0684	-3.0363	-3.6204	-3.2432	-2.1869	-3.182	-3.0479	-2.761	-3.9066	-3.2282
-11.549	-12.283	-12.841	-12.278	-12.157	-13.069	-13.357	-13.404	-11.935	-11.769	-12.667	-12.336	-13.272	-13.182	-14.127	-12.771	-12.847	-12.268	-13.281	-12.921	-13.02	-12.277	-12.093	-12.559	-12.015	-13.616	-12.726	-13.208	-12.541	-11.96	-13.166	-13.982	-13.292	-12.823	-12.231	-13.419	-12.684	-12.943	-13.109	-13.237	-13.535	-13.611	-12.98	-12.571	-13.438	-12.576	-13.698	-12.862	-12.019	-12.563
-20.028	-19.907	-21.17	-21.694	-20.733	-20.674	-21.177	-21.257	-21.234	-20.66	-21.023	-19.881	-21.359	-19.892	-20.499	-19.708	-20.751	-20.259	-20.187	-20.524	-21.054	-20.061	-19.356	-20.551	-20.799	-21.226	-20.465	-20.873	-20.991	-20.069	-20.29	-20.581	-20.137	-21.476	-21.156	-20.558	-21.562	-20.29	-21.283	-22.162	-21.243	-20.475	-21.018	-21.049	-21.382	-21.906	-20.815	-21.286	-22	-20.833
-2.9155	-3.2795	-2.4078	-1.0398	-3.3197	-2.9787	-1.9845	-2.8815	-1.995	-2.0211	-2.0772	-3.0089	-2.3426	-3.45	-3.8329	-2.6063	-2.1788	-2.813	-2.0213	-1.7328	-1.4692	-3.2992	-2.6898	-3.4425	-3.0615	-2.8715	-2.6398	-1.2665	-3.0858	-2.1715	-2.7863	-2.3606	-1.808	-2.2942	-3.5299	-3.3268	-2.7293	-1.8605	-2.9169	-2.4492	-2.5866	-2.3616	-3.0687	-3.0549	-3.132	-2.1361	-2.6757	-3.3219	-3.4396	-2.6033
-12.266	-11.687	-11.01	-10.021	-12.894	-10.982	-11.912	-11.261	-11.997	-12.498	-11.493	-11.47	-11.211	-11.155	-10.998	-11.145	-10.979	-11.737	-11.066	-11.121	-10.588	-10.94	-11.825	-12.11	-12.446	-11.434	-11.752	-11.798	-11.795	-12.243	-11.12	-11.421	-11.765	-10.378	-12.345	-12.498	-11.319	-11.38	-11.432	-12.362	-10.77	-10.192	-11.414	-13.35	-11.931	-11.927	-11.052	-12.637	-11.587	-12.316
-1.2832	-1.5191	-0.4946	-1.9622	-0.86407	-1.315	-1.6436	-0.84116	-2.2301	-1.2836	-1.0781	-1.3242	-0.8298	-0.35463	-0.20798	-1.7227	-0.81872	-0.67443	-1.7922	-0.94589	-1.5383	-1.0425	-0.66672	-0.78425	-1.4491	-1.4169	-0.69416	-2.076	-0.26161	-1.0016	-0.5449	-1.231	-1.4321	-2.5555	-0.31942	-0.58622	-0.50261	-0.9401	-1.0355	-1.3752	-1.1594	-0.61387	-0.59315	-0.45937	-1.1434	-0.85723	-1.4789	-1.6167	-1.0335	-1.9011
0.31252	-0.4786	0.036195	-0.63697	0.16645	0.43594	1.0969	1.4873	-0.45255	0.05375	0.23494	1.1061	1.0876	-0.19832	0.59377	1.056	-0.12169	0.37709	1.3788	0.015212	0.28856	-0.49975	0.22577	0.63689	-0.75023	-0.32563	0.65041	0.14926	-0.69985	0.53988	-0.92593	-0.13846	-0.96085	0.7604	-0.0571	-0.61781	-0.3872	0.71878	-0.20999	-0.26894	-0.4411	-0.57916	0.27127	0.068532	1.9862	-0.40041	0.67815	-0.6556	0.23161	0.55765
9.9016	8.9422	9.3071	8.9999	9.0579	9.6432	9.8543	8.7759	9.1535	9.3563	9.3794	10.278	10.167	10.129	9.2927	8.3502	10.184	10.001	9.6784	9.5448	9.9554	9.646	9.7846	9.3576	9.4108	10.06	10.489	9.6392	10.623	11.353	9.3242	10.947	11.42	9.9652	9.4856	9.5244	9.6348	9.3372	9.5466	9.2182	10.483	9.7552	9.9308	10.238	10.18	9.8594	9.5108	9.9401	9.8003	9.484
-0.48694	0.14448	0.18148	-0.10274	0.60424	0.58272	-0.22335	-0.1858	0.019459	-0.80211	-1.1245	-0.069686	-0.89734	-0.99655	-0.62948	-0.90435	0.49244	0.27259	-1.123	0.41961	1.0629	-0.66744	0.16887	0.64534	-0.13725	-1.6544	-0.40721	0.27248	0.78894	1.6071	-0.87195	-1.0203	-0.77137	-0.88138	0.25322	-1.1475	-0.44081	-0.41245	-0.26635	-0.22953	-0.88112	0.13686	0.48107	0.69592	0.64428	-0.97761	0.17607	-0.21436	-0.57113	-0.52526
-0.79087	-0.58754	-1.8121	-1.2594	-1.4167	-0.21712	-1.3361	-1.1144	-2.0337	-1.4888	-1.0646	-1.8941	-1.5771	-0.28359	-1.3034	-1.3495	-0.89961	-1.4974	-1.6264	-0.99561	-0.42318	-1.3275	-1.9057	-0.80924	-1.3749	-1.7732	-0.99544	-1.2601	-0.62375	-2.0246	-0.94703	-0.78926	-1.1504	-1.3273	-1.3089	-1.6639	-1.8488	-1.5241	-0.047349	-1.7767	-0.923	-2.2764	-2.109	-0.6817	-0.68002	-1.2635	-1.0908	-0.98146	-1.4801	-2.6624
3.893	3.3891	2.8139	2.6566	3.694	3.231	3.8369	3.3726	3.5291	3.307	2.8072	3.3026	2.6546	2.2678	2.7638	2.7332	3.155	3.0539	3.6378	3.4055	2.3169	3.361	1.7698	3.3688	3.6212	3.3077	2.6471	2.409	3.0465	3.3471	3.8545	3.1599	2.1205	2.5269	2.8253	2.7032	3.4913	3.613	2.5745	3.1908	2.3143	2.4311	4.0465	3.4415	2.9757	3.9308	3.4506	2.7893	2.1318	3.3476
-12.204	-13.61	-13.265	-12.942	-13.524	-13.859	-14.014	-12.79	-12.473	-11.728	-12.989	-12.76	-14.039	-13.05	-12.887	-12.892	-13.286	-12.641	-13.175	-13.442	-13.091	-13.847	-12.418	-12.743	-12.726	-13.772	-13.647	-14.351	-13.605	-13.705	-12.652	-12.929	-13.751	-13.309	-13.538	-14.168	-12.35	-13.723	-12.599	-13.398	-11.732	-13.582	-12.758	-13.475	-12.394	-12.643	-13.244	-13.38	-12.871	-13.883
-5.7085	-5.0157	-5.3831	-5.9908	-5.2217	-5.2859	-4.2851	-5.3112	-6.4812	-5.9112	-5.6005	-5.9907	-5.2943	-5.1027	-4.7242	-6.2904	-6.3274	-7.1232	-6.1303	-5.3092	-5.4621	-5.4117	-4.85	-4.9581	-5.6216	-5.7057	-4.3263	-6.0793	-5.2316	-6.6331	-5.7348	-5.0861	-6.1609	-5.0274	-5.1869	-5.1181	-5.3726	-5.7817	-5.1892	-5.0352	-4.8876	-6.1959	-5.5765	-5.1449	-4.5228	-5.0699	-5.7388	-5.8654	-5.1796	-4.9246
-2.0823	-2.3313	-3.6082	-3.1834	-3.359	-3.3221	-3.5542	-3.2948	-2.4037	-3.5766	-3.0079	-2.2281	-4.288	-3.517	-3.1284	-3.8156	-3.5625	-3.6227	-3.3755	-3.9486	-3.9263	-3.5221	-3.566	-3.9509	-3.2376	-2.6159	-2.6649	-3.6237	-2.8766	-3.4659	-4.2874	-2.9162	-2.8545	-3.496	-3.0066	-3.7835	-4.1689	-4.4684	-3.6371	-4.4053	-4.0682	-4.124	-4.0053	-3.4782	-4.3552	-2.8296	-3.6299	-3.3113	-3.8224	-3.6952
-8.7157	-8.7938	-8.3269	-8.9025	-9.787	-8.5085	-9.2917	-9.8907	-8.4622	-9.5067	-9.9368	-8.4856	-9.2317	-9.1165	-8.306	-9.289	-8.8083	-8.8066	-9.8814	-9.4149	-8.9392	-8.7723	-8.7099	-9.6577	-9.2737	-8.6083	-8.9265	-9.0237	-9.5076	-7.4233	-8.7018	-8.166	-9.9691	-8.8087	-9.104	-8.8629	-8.6541	-7.5908	-7.6554	-9.1014	-9.465	-8.6615	-8.4284	-8.9167	-9.978	-9.763	-7.5557	-8.748	-8.4407	-9.4005
-10.992	-11.031	-10.384	-10.994	-10.873	-9.8989	-9.9371	-10.925	-10.539	-9.7355	-10.735	-10.423	-10.317	-9.571	-9.826	-10.023	-10.826	-10.808	-10.486	-10.641	-9.9655	-9.3431	-10.294	-10.242	-10.935	-10.438	-9.4769	-9.7942	-9.992	-9.4154	-10.108	-11.202	-11.096	-10.479	-9.7226	-10.908	-11.067	-9.9129	-10.698	-10.372	-10.118	-10.511	-10.152	-10.155	-10.158	-9.8296	-10.47	-9.9918	-10.492	-10.425
5.27	7.1042	4.7133	6.4934	5.8999	5.4374	5.3387	6.6347	5.1912	6.1573	4.7856	6.734	6.9034	6.6776	4.8006	5.3294	5.8151	5.9341	5.6868	6.2566	5.577	6.3222	4.9249	6.034	4.9738	6.0495	6.5563	5.1334	6.411	6.0751	5.8604	6.0873	6.3861	5.4367	4.9556	5.0951	5.367	6.1074	6.5432	5.5107	5.5134	5.1588	5.7495	6.4622	5.9425	5.7484	4.9216	5.7196	5.7441	5.4791
-1.8105	-0.85245	-2.0273	-1.1882	-0.65168	-2.1827	-1.4285	-1.2214	-1.0854	-1.967	-1.0197	-1.9089	-1.7546	-1.4146	-1.3431	-1.6988	-1.1359	-1.8892	-0.23668	-1.789	-0.50632	-3.0754	-1.96	-2.3122	-1.396	-1.2611	-1.3354	-0.05121	-1.6352	-1.8961	-1.2413	-2.2464	-0.83264	-1.2683	-0.83191	-1.2819	-1.8268	-0.67315	-1.9277	-2.559	-1.5912	-2.076	-0.85298	-1.6878	-0.49573	-1.1168	-2.8583	-1.2926	-0.52367	-1.8187
-4.484	-3.5158	-4.1429	-4.043	-3.4533	-4.3243	-3.1458	-3.2196	-4.2613	-3.712	-3.8947	-3.7551	-4.6228	-3.2206	-3.5867	-5.0537	-3.7731	-3.3227	-4.1342	-3.2826	-4.0523	-2.0989	-3.1432	-4.4232	-4.6847	-3.7324	-3.8543	-3.4598	-4.9505	-3.4531	-3.3792	-4.0937	-4.4145	-4.8205	-4.4065	-3.571	-4.4484	-3.5817	-4.1755	-4.0035	-3.5998	-4.7946	-3.6683	-3.6629	-3.2718	-3.8683	-3.3434	-4.6353	-4.5721	-2.6548
-3.1724	-2.5502	-2.8761	-3.7827	-3.4365	-3.1555	-3.7789	-1.7723	-2.7434	-2.751	-3.3104	-3.126	-3.4749	-3.3236	-3.7443	-2.5473	-4.4333	-3.4536	-2.9689	-2.7241	-2.7171	-2.7258	-4.1022	-3.6193	-3.2003	-3.4686	-2.9643	-2.9826	-3.1182	-3.6785	-3.5001	-3.0645	-3.3421	-2.8056	-3.4928	-2.9252	-2.299	-3.7727	-3.2515	-4.0594	-2.442	-2.8917	-3.2742	-3.1943	-2.8077	-4.1932	-2.2839	-2.552	-3.7854	-2.9287
-7.0152	-7.6251	-5.5073	-6.5801	-7.2092	-6.2332	-5.7389	-6.0983	-6.673	-6.2995	-5.1578	-6.0187	-5.9851	-6.5068	-6.3502	-6.3555	-5.4232	-5.8669	-6.027	-5.941	-5.8116	-6.6053	-5.4646	-7.3286	-5.9825	-6.3329	-6.6353	-5.9017	-7.0561	-7.3241	-6.3765	-6.0729	-6.4228	-5.2283	-5.4039	-5.6436	-5.9308	-7.1267	-6.2797	-6.7191	-6.4672	-6.6956	-5.4123	-5.6754	-5.1037	-7.1314	-5.9553	-6.7665	-5.2907	-6.0193
-12.011	-13.366	-13.548	-12.458	-12.497	-13.067	-11.975	-12.224	-12.197	-13.286	-12.757	-12.464	-13.729	-12.033	-12.791	-12.217	-13.883	-13.36	-12.436	-12.341	-12.102	-12.476	-13.453	-12.395	-13.202	-12.692	-13.237	-12.603	-14.079	-13.24	-12.387	-11.917	-11.861	-13.066	-12.379	-13.391	-12.295	-12.994	-14.055	-12.969	-12.867	-12.095	-12.638	-12.321	-12.429	-12.063	-13.193	-11.718	-12.526	-13.072
-2.1234	-1.7831	-1.4622	-1.4287	-1.6016	-2.0245	-1.8409	-1.9168	-1.614	-2.7807	-1.7265	-1.1958	-1.7953	-1.2945	-1.7525	-1.5503	-0.92741	-1.813	-1.2187	-1.4034	-1.3783	-2.1236	-1.2458	-1.9574	-0.94533	-2.6983	-2.1576	-2.4627	-2.0694	-1.8339	-2.0126	-2.4699	-0.55448	-2.4803	-2.8324	-2.8439	-1.394	-1.7288	-1.0425	-1.4956	-0.65006	-1.4719	-1.3534	-1.1248	-2.5996	-1.3403	-1.67	-0.8151	-2.5997	-2.5629
-2.3426	-2.8246	-2.6578	-3.6708	-2.5396	-3.3529	-3.828	-2.4771	-3.7391	-3.8853	-3.6185	-4.5065	-2.9482	-2.6968	-3.4691	-2.9592	-4.8145	-2.6933	-2.6036	-3.4291	-4.6877	-4.482	-3.2758	-4.1197	-3.3872	-3.5252	-2.6132	-3.4359	-3.4161	-3.3073	-3.7193	-3.2937	-3.5642	-3.3494	-4.313	-3.282	-3.3685	-3.0607	-3.3977	-2.7314	-2.6318	-3.1924	-4.2188	-3.8909	-2.7156	-3.2237	-4.0687	-3.438	-3.1553	-3.1097
-5.699	-6.9953	-6.2994	-6.4021	-5.9662	-5.5397	-5.7638	-6.1545	-6.0805	-5.7756	-5.889	-5.5672	-6.253	-6.1296	-6.9253	-6.6008	-6.8838	-6.9721	-7.7754	-6.3062	-5.9312	-7.0915	-6.1426	-6.6634	-5.4419	-5.7666	-6.176	-5.9145	-5.9656	-6.2905	-5.7607	-6.5763	-7.0623	-6.1738	-6.0088	-6.2914	-5.7898	-7.546	-6.7805	-6.5442	-6.838	-5.3971	-6.4463	-6.7512	-7.0582	-6.8247	-7.3251	-6.0348	-6.3348	-6.4377
-2.7705	-3.786	-2.9378	-2.4141	-3.1133	-2.8374	-3.4934	-3.8645	-3.9421	-2.8715	-2.3284	-3.1479	-2.7235	-3.6841	-2.8931	-3.3003	-2.8992	-3.286	-4.2736	-3.214	-3.5871	-2.5964	-2.2998	-3.2539	-3.3744	-3.2715	-2.9967	-2.1003	-3.4267	-2.6528	-3.988	-2.9622	-2.797	-3.2206	-3.7361	-3.1928	-3.012	-2.788	-2.3205	-4.0677	-4.0764	-3.564	-3.2439	-2.8999	-3.6544	-3.1475	-3.3736	-3.5446	-3.744	-2.8874
3.2395	2.8349	3.2548	3.2619	3.4981	2.4717	2.9215	3.3586	2.7761	3.7388	3.7846	3.7381	2.9027	3.5898	3.7537	1.3155	3.8231	2.9422	2.7365	2.3755	3.0411	3.3912	3.2368	3.6153	2.552	3.6951	2.5739	3.1768	3.0906	4.4217	3.1431	3.5131	2.7811	2.9811	3.5599	2.351	2.6922	2.789	3.4251	3.6189	3.1128	1.9427	3.4169	2.5386	3.1562	3.0295	3.6647	2.7005	2.3635	3.0239
-0.89826	-1.2276	-1.1518	-2.1348	-1.3214	-0.9825	-1.1052	-0.93647	-1.481	-0.75159	-1.7041	-1.7985	0.21687	-1.1545	-0.51355	-3.0314	-2.1278	-1.4927	-1.3977	-2.5945	-1.1396	-1.1933	1.116	-2.2697	-1.8173	-1.2552	-1.6627	-2.0298	-0.60006	-2.2812	-1.0754	-1.9053	-0.59134	-2.0871	-1.6925	-0.77457	-2.7934	-2.7764	-2.0015	-1.5291	-2.4072	-1.7444	-0.45258	-2.3113	-1.8655	-1.9798	-0.97877	-2.8831	-2.2812	-0.35025
-10.613	-10.317	-9.3431	-10.296	-9.3396	-11.38	-11.037	-10.644	-10.463	-10.058	-10.242	-10.895	-11.554	-10.609	-10.528	-10.652	-11.024	-11.231	-10.478	-11.28	-10.699	-10.839	-11.126	-10.738	-10.222	-10.23	-11.039	-10.494	-11.795	-11.28	-10.394	-10.391	-11.274	-10.716	-11.14	-10.669	-9.8408	-10.808	-11.547	-10.194	-10.95	-11.462	-11.19	-11.4	-11.703	-9.8277	-10.103	-12.555	-10.735	-11.39
-10.436	-9.8175	-9.5628	-10.505	-9.9068	-9.5491	-10.248	-9.6503	-10.336	-10.179	-9.8039	-10.538	-8.2723	-9.6727	-10.546	-9.7968	-10.438	-9.3656	-10.365	-9.4057	-10.518	-9.6547	-9.2441	-10.519	-10.147	-10.567	-10.42	-9.307	-10.887	-9.4857	-10.165	-10.383	-10	-11.802	-10.085	-9.822	-10.591	-10.301	-10.045	-10.127	-9.216	-9.4315	-9.3572	-10.297	-10.511	-10.053	-9.5632	-9.7587	-10.655	-10.402
-1.0478	0.74246	0.24599	1.1106	-0.68021	-0.12551	-0.30949	-0.36657	0.17559	-0.51832	-1.0366	-0.43197	0.89344	-0.1933	-0.55359	-0.64701	0.74733	-0.64449	-0.11541	-0.78595	0.1637	-1.5687	-0.030591	-0.98987	-1.2176	0.051654	-0.38692	-0.42107	-0.063845	-0.77675	-0.091312	-0.05573	-0.25166	0.8115	-0.99883	-0.090729	-0.0040956	-1.7845	-0.66849	-0.19136	0.21153	-0.89376	-1.4604	-0.35411	0.61239	-0.74967	-0.0019446	-1.416	-0.24215	0.7216
-1.1373	-1.4251	-1.9349	-1.6318	-2.271	-1.6284	-0.98901	-1.5175	-1.3802	-0.83633	-1.3488	-0.63901	-2.1978	-1.7458	-1.7972	-2.081	-0.52013	-0.69012	-1.4958	-0.70095	-1.3179	-1.5256	-1.1524	-2.0078	-1.0287	-1.516	-1.8404	-1.547	-0.50091	-1.5685	-0.83231	-1.5993	-1.4204	-1.1851	-2.1733	-1.8543	-0.45282	-0.99814	-1.1768	-1.5327	-0.68026	-1.8135	-1.085	-0.36342	-0.34494	0.032493	-0.66727	-1.4205	-2.0495	-1.7119
2.1668	1.9851	1.8365	1.6533	1.4894	1.1854	0.97708	1.7811	1.8029	1.0996	0.89886	0.29279	1.6885	1.6889	0.5742	1.7973	0.97359	1.8916	0.66472	1.613	-0.030395	2.1821	2.068	0.75779	1.822	1.007	0.91052	1.5554	2.7486	2.0183	0.97792	1.3401	-0.26186	2.7966	1.7282	1.7735	2.7784	1.7435	1.4972	0.9549	2.39	1.3479	0.70379	2.0465	3.1047	1.5073	0.62639	1.7124	1.2986	2.45
1.6369	2.3328	1.3512	1.7309	1.3681	2.3851	2.3934	1.9226	2.2444	1.6717	0.72756	2.3719	1.3669	1.3567	3.0293	1.4734	2.6503	2.6055	1.7315	1.4341	1.962	1.2442	0.81176	2.0277	2.3338	1.2963	1.8255	2.8497	1.6361	1.8738	2.4337	1.0528	2.2439	2.3759	2.4139	1.2197	1.9837	2.309	2.3946	2.6832	0.92882	1.6485	2.1331	1.1306	2.831	1.2491	1.2395	1.9423	2.7088	2.1159
2.5232	2.3584	2.0859	1.2861	2.5082	2.1573	1.6783	2.9622	1.0091	1.9937	1.6198	1.7161	1.1152	2.4317	2.0458	2.0737	2.033	2.0802	2.3432	2.1824	1.7564	0.33246	1.4547	2.1122	1.579	2.5512	1.5197	2.3172	1.4848	2.6049	1.6218	1.7005	1.9755	2.282	1.1633	2.2789	0.82654	1.9852	1.9886	1.1207	2.3327	2.3307	2.0317	1.7195	2.1782	1.7812	2.736	2.168	2.3458	0.90923
-10.036	-8.6517	-9.2596	-8.9184	-8.6265	-8.451	-8.9696	-8.5359	-9.7469	-9.2591	-9.7165	-7.8674	-9.8851	-9.1978	-11.159	-11.172	-9.3221	-8.7612	-9.5714	-8.7892	-10.522	-9.1515	-9.1666	-9.5533	-10.31	-10.304	-9.8372	-9.0689	-9.7299	-9.4593	-8.4424	-8.4997	-8.6666	-9.2641	-9.1714	-8.2817	-10.012	-9.7377	-9.8077	-9.7644	-9.0896	-9.6663	-8.7752	-9.793	-7.892	-8.9382	-8.638	-9.1567	-9.499	-9.9991
-1.4606	-2.3684	-2.6349	-2.5881	-2.5637	-2.3336	-3.0572	-3.104	-2.7944	-3.1368	-3.176	-2.3177	-2.9266	-2.4749	-1.9082	-2.8082	-2.9701	-2.6063	-2.5554	-2.9097	-2.3993	-3.6912	-3.2324	-2.3736	-2.788	-2.9049	-2.2323	-3.3736	-2.8909	-2.4818	-2.6362	-2.8208	-3.1755	-2.6782	-2.8315	-3.004	-3.3501	-4.2963	-2.226	-3.729	-3.3356	-1.4968	-3.0588	-2.07	-3.6354	-2.2678	-2.5036	-2.8152	-1.9133	-2.3656
-5.0411	-4.9323	-4.4694	-4.2742	-2.8358	-3.9033	-2.7986	-4.3684	-4.2049	-4.3378	-3.7332	-2.9303	-5.0195	-6.078	-4.681	-4.2497	-4.8513	-3.3709	-4.8662	-5.1812	-3.3416	-5.1287	-3.133	-4.8971	-4.6304	-4.9991	-3.6044	-4.686	-4.614	-5.6663	-3.9192	-3.3528	-4.3788	-4.5742	-3.1124	-3.6887	-4.6187	-4.6202	-4.5526	-3.9862	-3.8966	-4.6823	-4.7567	-5.5463	-3.3048	-3.8104	-3.4773	-3.8563	-5.02	-3.6823
-6.1452	-6.2065	-5.1766	-6.1451	-5.6622	-5.93	-5.1682	-7.6802	-5.3267	-6.2703	-6.3524	-5.8969	-5.3412	-4.9502	-6.5494	-6.0801	-5.8514	-4.6219	-5.5988	-6.4302	-5.5219	-6.1461	-4.9202	-6.0933	-5.883	-6.1111	-6.2516	-5.5518	-5.3064	-5.4513	-6.1378	-5.7852	-5.7441	-6.2812	-6.5682	-5.8742	-4.975	-6.0826	-6.2279	-5.5283	-6.0181	-5.5888	-5.2505	-6.1512	-6.4896	-5.1304	-4.6598	-5.8717	-5.3196	-5.3938
-4.0478	-3.6098	-1.1922	-2.0455	-3.0106	-1.92	-2.6433	-2.6878	-1.5611	-2.9089	-2.9057	-3.4505	-2.2282	-2.4549	-2.6607	-2.4487	-2.0539	-2.6655	-1.3605	-2.6875	-3.1169	-3.8896	-2.363	-3.1342	-3.1995	-2.5661	-3.0582	-3.929	-2.5842	-1.7339	-2.318	-2.9766	-2.4862	-1.2258	-2.6758	-3.2537	-2.5666	-0.9315	-2.1457	-3.1341	-3.4754	-1.4987	-2.7639	-2.4407	-2.7615	-2.0266	-1.767	-2.4468	-2.1395	-2.5078
-13.557	-13.552	-12.572	-11.866	-12.69	-11.345	-13.776	-13.679	-12.1	-12.538	-13.634	-14.549	-13.726	-12.661	-13.266	-12.218	-12.803	-11.782	-12.221	-12.396	-11.532	-12.508	-13.307	-11.635	-13.19	-12.589	-13.977	-12.524	-12.794	-13.689	-13.007	-12.469	-13.739	-13.589	-12.194	-12.799	-13.006	-12.944	-12.409	-12.383	-13.173	-13.223	-13.943	-12.744	-12.065	-12.538	-12.164	-13.369	-12.788	-12.71
-9.2405	-8.6946	-9.3819	-8.6545	-9.5031	-8.2964	-8.9766	-10.717	-9.0591	-7.569	-9.8743	-9.2269	-9.7424	-9.2692	-8.2809	-9.3688	-9.0546	-8.1793	-9.1383	-8.761	-9.8513	-8.3134	-9.2109	-10.671	-8.9993	-8.2305	-8.9853	-10.591	-10.52	-9.7346	-8.5094	-9.6245	-8.9521	-7.6885	-9.22	-7.667	-8.5916	-8.7685	-9.9822	-9.333	-8.6869	-9.6616	-9.5204	-9.7053	-8.4798	-9.2465	-8.3052	-9.385	-8.8368	-9.0628
4.3586	3.654	5.3378	4.9756	4.1047	5.1265	4.8679	4.2729	3.7175	2.5409	4.4318	5.4426	3.3599	4.603	4.5585	3.9325	4.0623	2.8765	5.1101	3.9411	4.7948	4.6168	3.9389	3.1681	4.5035	4.257	3.9394	4.1734	3.2963	5.091	5.2705	4.7518	4.2096	4.8477	4.3148	5.028	4.5416	3.7862	4.889	3.6653	4.8714	4.0574	4.4212	4.8659	4.949	3.6535	5.49	3.7529	4.8805	4.4913
-11.312	-11.188	-10.464	-10.65	-10.222	-11.272	-10.489	-10.348	-10.244	-10.426	-10.751	-11.762	-9.832	-11.473	-10.707	-10.854	-11.624	-10.108	-11.476	-11.627	-10.592	-11.042	-11.352	-10.383	-10.947	-10.547	-9.786	-11.805	-10.11	-11.812	-10.854	-10.921	-9.3157	-10.882	-12.216	-10.495	-11.102	-11.533	-11.003	-11.129	-10.998	-10.65	-10.579	-11.149	-10.727	-10.7	-10.702	-11.043	-10.549	-10.065
-11.482	-11.138	-10.79	-10.374	-11.243	-11.377	-12.81	-10.835	-11.193	-11.019	-11.826	-11.674	-10.52	-11.734	-10.497	-12.63	-11.388	-11.134	-10.637	-11.142	-11.574	-11.771	-11.421	-12.484	-12.253	-13.113	-12.255	-10.801	-11.615	-11.835	-11.302	-12.018	-10.655	-11.345	-10.939	-11.42	-11.092	-11.885	-12.446	-11.826	-11.612	-12.822	-11.747	-11.992	-11.056	-11.443	-10.579	-12.676	-12.292	-11.541
-3.3561	-3.7467	-2.9722	-3.1147	-3.5158	-2.831	-3.842	-3.5407	-3.3179	-2.9316	-3.6086	-2.9519	-2.6854	-3.2047	-3.1398	-3.9947	-3.8015	-2.7143	-4.2848	-4.0279	-2.91	-2.5514	-3.6001	-3.5624	-2.7777	-3.9974	-3.4352	-3.4729	-3.0234	-4.4404	-3.0337	-2.3047	-3.2203	-4.3935	-3.1989	-3.5159	-3.26	-3.7065	-3.0341	-3.0785	-2.9725	-3.411	-2.7969	-3.8222	-4.3226	-4.0677	-3.2613	-2.5743	-3.0967	-3.0351
4.1265	3.4262	2.3198	2.1269	3.2678	1.5297	3.4268	2.1099	2.8492	3.3669	3.3858	2.5367	3.315	2.511	3.3906	2.8953	2.8416	2.1605	2.5925	3.8693	3.3436	1.7407	2.9172	2.2224	3.9086	2.294	3.3952	3.9539	3.1225	2.8992	2.8099	1.8371	3.3203	2.8023	3.6185	3.9317	3.9701	4.0482	3.3819	2.793	2.8575	1.4394	2.9467	3.8608	1.9864	2.6997	2.3932	2.377	4.0436	2.0617
0.31205	-0.028913	1.1126	0.2508	-0.49236	-0.65779	-0.19403	0.42349	-0.027552	-0.15527	-0.029351	0.9681	0.19691	-0.37246	-0.72496	-0.86752	-0.16264	-0.18881	0.14938	1.3269	0.22165	-0.6292	-0.70294	-0.39518	-0.086622	-0.9438	0.37767	-0.21946	-0.62028	-0.51537	-0.48929	-0.30229	-0.54433	-0.31848	0.023182	0.23113	-0.58197	0.29333	-0.49478	0.24435	-1.0953	1.0853	-0.18084	0.53669	0.090103	1.1515	-0.27534	0.61124	-0.29735	0.84822
-1.6802	-2.3861	-1.7558	-1.7828	-2.1126	-0.70093	-1.4242	-1.9472	-0.94764	-2.2884	-1.353	-1.4529	-2.0087	-2.1484	-2.6542	-0.80042	-1.4273	-1.1887	-2.4598	-2.4012	-1.5078	-1.6534	-2.0019	-0.95938	-0.93356	-2.8094	-1.7846	-1.6854	-2.7997	-1.1142	-1.6167	-1.5596	-2.3643	-2.3875	-1.7742	-1.7204	-1.8628	-1.1703	-1.1883	-2.6841	-1.1762	-2.1263	-1.2634	-1.852	-2.0107	-3.1321	-1.4065	-1.6563	-2.11	-2.4993
-8.8584	-9.0658	-9.3836	-8.7101	-9.1394	-9.57	-10.142	-9.2573	-9.3582	-9.409	-9.3837	-9.7212	-9.6527	-9.4563	-9.4266	-9.715	-10.007	-8.8404	-8.4385	-9.2861	-9.0825	-8.7734	-8.7128	-8.333	-8.5146	-8.5901	-8.4237	-9.6557	-8.3604	-9.2808	-9.6289	-9.5347	-9.0334	-9.4692	-10.465	-9.9542	-9.6838	-10.397	-9.8067	-9.7456	-9.4169	-9.4843	-9.105	-8.7682	-8.5823	-8.5	-10.347	-9.4424	-10.032	-10.367
0.99743	0.59211	-0.1676	-0.19109	0.54175	1.0571	-0.19024	-0.26883	0.051704	0.94977	0.093688	1.3462	0.89223	0.90191	0.13793	-1.1862	-1.4068	0.31802	0.5763	-1.1653	0.57725	0.027988	0.19058	-0.22445	0.70985	0.44922	-0.010747	-0.039731	-0.10907	0.25769	-0.44879	-0.20439	0.27252	-0.13397	0.19042	-0.015278	0.97639	-0.58383	0.17234	-0.84626	-0.83617	0.56182	-0.090898	0.16367	-0.052623	1.4026	-0.33402	-0.95609	0.067649	0.60853
1.542	2.5201	2.0458	1.513	1.3015	2.0099	1.4483	1.6661	1.0722	0.72195	1.7123	1.4278	1.3383	1.9955	1.3262	1.3468	0.96318	2.792	2.3758	1.193	1.8059	0.64494	1.0023	0.69931	1.181	1.8965	2.1918	0.99888	1.333	2.0593	2.4039	2.0398	1.532	0.76797	1.3977	1.5619	1.68	1.4091	2.0046	1.31	1.2448	1.4295	1.4466	2.339	1.7146	1.8679	0.77682	1.7577	2.1629	0.69476
2.2087	0.2972	1.0287	0.84409	0.68098	3.128	1.3818	1.6553	2.1137	1.9712	0.53842	1.5541	1.5685	1.7985	1.3201	1.0801	0.78158	2.1641	1.4523	2.0368	1.285	2.1448	1.4228	1.0712	1.8823	1.1674	1.4708	1.4338	0.72249	2.0272	1.1864	1.2437	2.2239	0.73776	0.64037	1.4051	0.42581	0.36356	0.48891	2.181	0.88434	2.1437	1.2698	0.78524	1.2112	1.3649	1.5688	2.3123	1.6587	0.73488
3.1783	3.8589	5.0451	4.1669	4.7608	4.805	4.4735	5.1152	3.8774	5.3443	5.7194	4.9567	5.5784	4.3156	5.5616	5.2577	4.9888	5.193	4.8016	4.2017	5.2668	5.7436	5.0619	4.4015	5.2713	4.2116	4.5854	5.3507	4.257	4.5168	5.7711	4.5004	5.8383	5.4081	5.1908	4.4837	5.9623	5.738	5.0627	5.4876	5.3405	5.5992	5.2551	4.9673	6.2091	6.6787	5.5766	4.9099	5.5331	4.0203
-14.634	-14.502	-13.893	-15.31	-14.765	-12.423	-15.998	-13.971	-12.585	-13.955	-14.456	-14.956	-15.596	-13.981	-14.057	-14.547	-14.967	-15.193	-15.041	-14.872	-14.215	-13.788	-14.212	-14.352	-14.565	-14.659	-14.362	-15.129	-14.469	-15.299	-14.291	-15.658	-14.459	-15.807	-14.869	-13.84	-14.365	-15.339	-15.134	-15.172	-15.459	-14.19	-14.286	-14.968	-13.451	-14.603	-13.528	-13.729	-14.776	-14.297
-12.74	-13.774	-11.97	-13.756	-13.098	-11.83	-13.303	-13.088	-12.896	-12.006	-12.541	-12.099	-12.515	-11.275	-11.064	-13.981	-12.201	-11.721	-12.61	-11.703	-13.371	-12.968	-13.174	-11.791	-13.192	-11.861	-13.007	-12.321	-12.399	-13.001	-12.339	-12.36	-13.042	-12.912	-12.635	-12.721	-13.006	-13.19	-12.781	-12.619	-11.559	-13.765	-12.441	-12.566	-12.4	-11.724	-12.336	-11.808	-13.113	-12.468
4.5123	3.4811	5.1676	4.9417	4.5277	4.2893	4.6785	4.2545	5.041	4.4561	5.5253	4.2955	3.4351	4.1589	4.7567	4.1432	4.4264	3.7644	3.8326	4.0446	4.1899	4.8473	3.5948	5.0252	3.9513	4.962	5.3726	3.626	4.7547	5.706	4.5075	4.5782	3.5951	4.8833	5.1352	4.7061	4.3054	3.8349	3.9211	3.6013	3.9399	4.3811	5.3458	4.5783	4.2421	3.6812	4.4032	5.3809	4.2924	3.0579
-2.1556	-1.7793	-2.0266	-1.0636	-1.7376	-1.9504	-1.5029	-0.59485	-2.275	-2.9441	-0.59388	-1.5812	-1.1552	-2.3124	-1.6428	-0.79041	-1.7136	-1.422	-2.1211	-1.5989	-2.6571	-2.2741	-1.5485	-1.5453	-2.2762	-1.79	-1.5614	-1.1941	-1.8868	-1.1026	-1.158	-1.4352	-1.3262	-1.4265	-0.2038	-0.9415	-1.9375	-1.7828	-1.6444	-1.0344	-1.459	-1.4804	-1.1892	-1.0863	-1.0621	-0.19948	-2.3143	-1.3101	-2.0072	-1.689
0.67239	0.76541	0.94719	0.79721	0.57681	1.2038	-0.1547	0.77314	0.46677	-0.28912	0.52192	-0.22079	0.80951	0.21874	0.038858	-0.24165	0.21103	0.0023489	1.4998	0.72266	0.26903	0.65914	-0.2209	0.01119	-0.2288	-0.20626	0.91273	1.3247	0.46232	0.18151	0.67979	0.71573	0.12949	-0.28338	1.0346	0.69095	-0.81638	1.5383	0.11826	-0.33397	0.56104	1.1895	-0.27493	-0.43897	-1.0562	-0.3203	-0.59043	0.19461	-0.33826	1.42
-1.1726	-1.7083	-1.8538	-1.2622	-1.1509	-1.3405	-2.031	-1.585	-1.7349	-2.1788	-1.7808	-3.2343	-1.7872	-1.1941	-1.9559	-1.9132	-1.8827	-1.1688	-2.6607	-1.7323	-1.0887	-1.3089	-0.92021	-2.3177	-3.4656	-1.0979	-1.4893	-1.7892	-2.3334	-1.3924	-2.6319	-2.3107	-1.8721	-1.8598	-2.0991	-1.2155	-2.0998	-1.113	-2.4626	-1.2003	-2.828	-2.5543	-1.9716	-2.6306	-2.028	-1.4621	-2.1393	-1.5185	-1.6745	-2.8218
0.39793	0.20326	0.80498	0.70953	0.6314	0.016614	1.0728	0.16011	1.3736	0.2405	0.78071	0.4365	0.22066	0.75642	0.10152	1.0643	1.1749	0.64938	1.1453	1.4988	0.83154	0.86032	-0.11828	0.091808	0.18388	-0.29091	0.53832	0.5672	0.4572	0.75901	0.56965	-0.047102	1.6636	1.152	0.60563	0.30989	0.68197	0.91483	0.86297	-0.48721	-0.11739	0.53918	-0.015602	1.3855	-0.62034	0.39299	0.174	0.46663	0.55987	-0.63341
-15.844	-14.289	-14.557	-13.972	-14.947	-14.718	-14.354	-14.722	-14.799	-14.324	-14.474	-13.868	-13.891	-13.303	-13.894	-13.877	-14.059	-15.3	-14.64	-14.793	-14.225	-14.278	-14.053	-14.687	-14.354	-15.165	-14.49	-14.013	-15.594	-14.312	-14.398	-14.909	-14.71	-14.327	-14.165	-14.522	-15.145	-14.457	-14.753	-14.218	-13.86	-15.087	-15.754	-14.072	-14.551	-14.55	-14.183	-15.395	-14.863	-14.877
-13.168	-13.18	-13.917	-13.188	-13.531	-12.918	-13.005	-12.964	-13.858	-12.602	-13.001	-12.477	-13.223	-12.195	-13.204	-12.532	-14.463	-12.559	-13.313	-14.04	-14.777	-12.556	-13.86	-12.715	-12.884	-13.451	-14.317	-12.681	-11.731	-13.849	-13.181	-13.144	-13.562	-13.061	-13.587	-12.686	-12.877	-13.614	-12.214	-13.035	-13.618	-13.111	-12.955	-13.528	-12.806	-12.002	-12.326	-13.484	-13.153	-13.761
9.0213	9.0223	8.0765	8.6231	9.0042	8.9624	8.705	8.5944	8.1093	9.3844	8.7364	8.7197	9.0407	9.185	9.0748	9.2438	8.9826	9.0639	8.2211	8.6102	8.6665	8.6449	8.6536	8.0634	8.3609	8.343	10.17	8.7575	8.6725	10.855	8.5024	8.8236	8.8368	9.0148	8.8988	8.0231	8.4587	8.8637	8.6794	8.0669	9.1165	8.9101	7.607	8.3357	7.8374	8.0965	8.601	8.6934	9.1607	9.2273
-8.448	-9.5482	-9.3109	-9.5299	-9.5602	-9.3396	-8.9578	-9.78	-9.9179	-9.0282	-8.883	-9.4359	-10.008	-9.3155	-9.1019	-9.6836	-9.4352	-8.8118	-8.9086	-9.4236	-9.1945	-10.436	-9.644	-9.193	-10.64	-9.2361	-9.6817	-9.1719	-10.258	-8.5117	-10.109	-9.2396	-9.3105	-9.5894	-8.519	-9.623	-8.9748	-9.5598	-9.2466	-10.157	-9.6039	-10.237	-9.7875	-9.8848	-10.107	-9.8431	-9.8379	-9.4329	-10.291	-9.9211
-1.4815	-0.98856	-0.57096	-2.1263	-1.936	-1.5816	-1.2802	-1.7201	-0.60008	-1.3828	-0.54098	-0.84801	-1.6712	-1.1397	-1.3406	-1.5426	-1.7499	-3.0564	-1.2367	-1.4624	-1.1953	-0.97786	-1.6987	-0.90186	-1.9548	-1.3199	-1.7705	-1.5606	-2.0695	-1.2686	-1.4634	-2.2903	-1.7788	-1.1238	-2.0824	-1.5951	-0.97213	0.29341	-1.6678	-1.9771	-1.7793	-0.66745	-1.7465	-0.6113	-1.5647	-1.2623	-1.4235	-1.4042	-0.63209	-1.6358
9.3551	8.5164	8.4298	9.2631	9.1402	7.9909	8.6711	8.2955	8.2823	8.213	9.0198	9.0006	8.477	7.4225	8.9632	8.7948	8.7186	8.4234	8.6427	7.9039	8.5229	8.0624	8.5316	8.869	8.2373	8.4529	8.3729	9.0647	8.5608	8.149	9.3612	8.6076	9.0922	7.7056	8.8859	8.5478	7.7478	7.6413	8.7067	8.4926	9.2701	9.0063	8.3464	8.6316	7.7665	7.607	8.9123	8.9571	8.2024	9.4208
-4.2487	-4.8463	-3.0344	-4.1462	-4.3673	-4.5111	-4.6553	-3.3862	-3.6126	-3.402	-4.4644	-3.4505	-2.6923	-5.1345	-3.7902	-2.7811	-4.1045	-4.2914	-3.2751	-3.9412	-3.5263	-3.0537	-3.1056	-3.6892	-4.0223	-3.7526	-3.3274	-4.0951	-4.0434	-4.0789	-4.423	-2.7802	-3.4325	-3.0521	-2.6024	-3.9274	-4.2413	-3.6361	-3.5695	-4.2287	-3.727	-4.4136	-4.6811	-5.2154	-3.0393	-3.989	-3.4882	-4.1683	-3.9339	-3.1063
-11.362	-11.514	-10.997	-11.465	-11.333	-11.571	-11.861	-11.725	-10.952	-11.475	-11.513	-11.895	-11.77	-11.208	-11.577	-10.848	-11.157	-11.281	-11.402	-10.601	-11.929	-12.049	-11.386	-11.113	-11.422	-11.812	-11.602	-11.156	-13.118	-10.763	-12.032	-10.663	-11.479	-12.606	-12.292	-11.868	-11.069	-12.469	-11.894	-11.751	-11.402	-11.801	-10.911	-10.53	-12.161	-11.313	-11.279	-12.622	-11.506	-10.376
-2.8928	-4.5989	-3.2276	-3.5539	-4.1589	-3.5657	-3.4696	-4.3982	-2.7383	-3.9399	-3.8093	-4.3995	-3.5656	-3.7505	-2.1116	-3.4167	-4.7525	-4.8932	-4.2856	-3.2796	-3.1673	-4.4438	-3.725	-3.068	-3.8809	-4.2661	-3.5141	-4.6991	-3.7337	-3.7895	-4.6195	-3.4853	-2.6487	-3.6405	-3.4782	-3.9323	-4.4743	-3.7746	-3.452	-2.4143	-3.7958	-3.6463	-5.3849	-3.2516	-3.9929	-4.8145	-3.9677	-2.4325	-3.7302	-3.2614
-13.323	-12.976	-12.551	-12.623	-12.714	-12.131	-12.23	-12.207	-13.699	-12.623	-13.01	-13.555	-13.712	-13.167	-13.29	-12.088	-12.555	-12.947	-13.157	-12.582	-12.232	-12.191	-13.013	-12.69	-12.478	-13.106	-12.707	-12.926	-12.091	-14.242	-11.127	-14.071	-13.362	-12.454	-12.95	-13.899	-12.525	-12.763	-13.616	-12.6	-12.636	-12.559	-13.131	-13.242	-13.474	-13.579	-13.125	-13.346	-12.348	-13.221
2.1418	2.9244	2.9174	3.4908	2.0623	3.73	2.7742	2.2581	3.0236	1.7072	2.8987	3.0506	2.8151	2.536	2.7558	2.2217	3.4053	2.1419	2.828	2.1532	2.3371	2.6463	2.1238	1.7197	3.3794	2.6991	1.8875	3.3675	2.1811	3.3372	2.7871	3.8756	2.2888	2.9816	2.526	2.4965	2.6607	2.2013	1.9622	3.0337	2.2159	2.0157	2.3156	3.1557	2.7359	2.0749	3.0265	1.8014	2.6483	1.8965
-2.846	-4.7504	-3.7198	-4.0854	-4.8573	-4.2298	-3.9288	-3.2909	-3.1608	-3.2718	-3.3013	-4.7748	-2.9406	-3.8798	-4.3625	-4.1825	-3.3902	-3.7401	-3.6336	-4.3205	-4.3233	-4.0455	-3.9417	-2.8808	-3.4728	-3.8254	-3.5452	-4.1916	-2.5454	-3.8788	-3.9954	-3.8964	-4.6437	-4.1659	-3.02	-3.3976	-3.7847	-3.4038	-3.4932	-2.9913	-4.6139	-4.4685	-3.5763	-3.3154	-3.7125	-3.15	-3.8531	-2.6907	-4.0578	-4.3363
-1.7092	-2.1059	-0.48243	-0.56775	-1.7503	-1.0059	-2.0132	-1.9817	-1.0643	-0.21741	-1.5598	-0.67072	-2.2281	-0.95662	-1.0632	-2.0193	-0.66676	-0.70712	-0.36442	-0.83893	-1.4659	-2.0652	-2.3038	-1.4929	-1.7178	-1.4684	-1.3485	-2.6549	-2.3294	-1.5275	-2.0868	-1.2562	-1.6763	-1.1506	-0.82376	-1.7443	-1.1918	-2.2402	-2.1581	-0.91557	-1.6151	-0.79282	-1.0177	-0.56451	-0.35126	-2.0919	-1.4886	-1.2257	-1.8816	0.23921
7.5756	6.9195	7.1095	6.7448	6.1047	8.079	6.4284	8.0931	5.7538	6.4677	6.5464	7.0879	6.1167	5.5719	7.0368	7.1232	6.0631	6.8856	6.9882	7.3514	6.8411	7.3007	7.1135	6.8267	6.5739	6.1738	7.2014	6.9772	7.2082	7.2014	7.2721	6.6072	6.3882	7.848	6.667	7.6988	6.683	7.2644	7.0415	6.644	7.7188	6.5591	7.2316	7.0129	6.8128	7.2635	6.3796	7.1834	7.1289	6.5263
-9.9544	-9.1681	-9.7386	-9.2784	-9.5516	-8.1845	-10.249	-9.6895	-9.1799	-9.8888	-9.7238	-9.8698	-8.7806	-8.689	-9.1516	-9.508	-8.7297	-9.6406	-9.0993	-9.7316	-8.738	-9.2176	-9.3724	-9.4961	-9.1373	-8.9389	-8.8453	-9.042	-9.7411	-11.483	-9.1045	-9.2382	-9.6303	-9.9811	-9.0744	-9.3643	-8.966	-11.101	-9.8198	-8.991	-8.9867	-9.5894	-9.2438	-9.3269	-9.8549	-9.8129	-9.3001	-9.0359	-9.4399	-9.2792
-4.9285	-3.5266	-5.0981	-4.4684	-5.0435	-4.402	-4.1934	-4.2048	-5.1243	-4.5622	-4.4939	-4.3557	-4.7732	-4.0058	-4.6874	-4.7479	-3.7809	-4.2675	-4.922	-4.0448	-3.2744	-5.003	-4.6805	-4.377	-4.4268	-4.4097	-3.0391	-4.2749	-4.2386	-3.8962	-4.3767	-3.6178	-4.1684	-4.3912	-2.9071	-4.6303	-5.2301	-4.4293	-4.3309	-4.5262	-4.2077	-4.0184	-4.9836	-3.5384	-3.6376	-3.9213	-4.884	-3.9438	-3.6004	-4.8002
-12.271	-11.69	-11.045	-11.454	-12.289	-10.366	-12.203	-11.353	-11.836	-11.95	-11.817	-11.613	-12.125	-11.171	-12.047	-11.605	-11.465	-11.965	-11.907	-11.898	-11.993	-12.523	-10.752	-11.397	-12.713	-11.526	-10.821	-11.617	-11.828	-11.651	-11.607	-11.358	-12.299	-12.144	-11.859	-11.272	-11.662	-11.527	-11.718	-12.426	-12.911	-11.088	-12.683	-11.727	-11.515	-11.036	-11.748	-10.984	-11.266	-12.302
-11.337	-11.716	-11.918	-11.879	-11.682	-10.816	-9.9441	-11.534	-10.387	-10.639	-11.896	-10.437	-9.802	-10.99	-11.923	-11.138	-11.55	-10.505	-11.887	-10.583	-11.444	-11.267	-12.05	-11.245	-10.39	-10.815	-11.489	-10.71	-12.375	-11.963	-10.733	-11.466	-10.831	-11.937	-10.704	-11.003	-10.778	-10.6	-10.673	-11.001	-11.203	-9.8996	-10.99	-10.849	-11.36	-10.644	-10.382	-10.879	-11.323	-10.492
-15.393	-13.531	-15.271	-14.622	-13.704	-14.761	-14.015	-15.06	-14.601	-13.256	-15.187	-14.213	-14.339	-14.103	-13.958	-15.16	-15.326	-15.542	-14.033	-15.027	-14.607	-14.622	-14.797	-15.902	-14.075	-15.204	-15.207	-13.751	-14.702	-14.152	-13.665	-14.037	-15.389	-14.227	-13.956	-14.42	-14.455	-14.467	-15.626	-14.051	-14.005	-14.294	-15.164	-13.853	-13.827	-15.256	-14.357	-13.651	-15.815	-14.483
-3.0712	-0.63192	-1.2987	-1.2854	-1.6558	-0.040841	-1.6266	-0.90425	-1.6852	-1.539	-1.9252	-0.80518	-1.0502	-1.799	-0.77121	-2.3672	-1.2684	-1.6942	-1.7128	-1.5386	-1.6027	-0.9074	-0.75258	-2.1151	-1.0547	-1.6643	-0.87844	-2.4302	-1.1314	-2.003	-0.69675	-1.665	-2.1352	-1.9045	-1.6872	-1.3721	-2.2209	-1.3576	-1.7658	-0.77941	-0.48345	-1.8436	-1.7263	-1.8389	-1.4309	-1.8607	-0.88614	-1.9274	-0.42642	-0.59001
-0.94864	0.029	-0.76939	0.20018	0.71358	0.19822	-1.4269	-1.1644	0.33984	-0.18104	0.0016859	0.36892	0.82544	-1.2111	-0.72457	-0.26132	-0.89182	-0.43034	0.5751	0.33401	-1.2216	0.61578	-1.2955	0.18178	-1.4686	-0.2953	-0.461	-0.47869	-0.75558	0.12374	0.71233	-0.017835	-0.2669	0.45909	0.14343	-0.36278	0.29189	-0.75556	-0.33227	0.51587	-0.029242	-0.059013	0.10523	0.59389	-0.086628	0.64847	-0.52258	-0.68095	-0.4724	-1.1485
-10.616	-11.852	-9.8372	-10.267	-9.4547	-10.022	-9.9242	-10.347	-10.358	-9.6844	-9.2553	-10.426	-9.9168	-11.529	-10.063	-9.4221	-9.0229	-9.3042	-9.7069	-10.114	-9.6682	-11.008	-10.18	-10.877	-10.215	-10.156	-10.573	-9.1503	-10.408	-10.045	-11.252	-9.5355	-10.16	-9.8022	-9.7164	-10.275	-10.035	-10.977	-9.4029	-9.917	-10.741	-10.974	-7.7347	-9.3941	-10.173	-10.674	-9.7048	-11.002	-10.938	-9.869
-20.934	-21.331	-21.784	-22.325	-21.812	-21.712	-22.3	-22.529	-21.913	-21.742	-21.988	-22.869	-23.956	-21.767	-21.946	-22.727	-21.822	-21.647	-22.881	-22.131	-23.059	-23.79	-21.676	-21.916	-22.597	-21.666	-22.706	-23.067	-22.221	-23.3	-20.464	-22.3	-22.347	-22.731	-21.878	-21.73	-22.496	-21.968	-22.572	-21.62	-21.106	-22.057	-21.425	-22.235	-22.933	-20.831	-22.357	-22.642	-22.433	-21.147
-1.0504	-2.2496	-1.5898	-2.1794	-1.7607	-1.3055	-1.6344	-0.067454	-1.9367	-0.73696	-2.4574	-1.1665	-1.3529	-3.1335	-0.95432	-0.54191	-2.2923	-1.7233	-1.7638	-2.1596	-1.8487	-2.3597	-1.6464	-1.5002	-1.6404	-1.2125	-0.74687	-0.44091	-2.426	-1.7622	-1.7414	-2.1868	-0.76024	-1.3266	-0.72468	-2.3498	-1.3032	-0.38393	-1.7416	-0.71026	-1.5579	-1.4246	-1.9223	-1.2135	-1.0828	-0.28232	-2.088	-1.8548	-1.0501	-0.95482
4.6595	5.0833	5.5004	6.3444	5.5838	5.2317	5.3528	6.1017	6.4124	4.9989	5.561	6.1731	4.6603	5.2443	5.6498	6.2523	5.6232	5.1074	5.4428	5.0036	4.6673	5.7141	5.3395	5.4314	6.3195	6.0129	6.071	6.8535	4.9938	5.857	5.0967	6.0444	5.474	5.7372	5.4068	6.2154	6.348	4.5762	5.4847	6.1725	5.3343	5.8279	6.168	5.48	6.1668	6.3104	5.0275	5.8929	5.866	5.5381
-19.705	-19.862	-20.865	-21.554	-21.295	-21.098	-20.435	-20.876	-20.432	-19.862	-20.156	-20.361	-20.585	-20.141	-20.629	-20.037	-21.467	-20.673	-21.244	-20.62	-21.585	-20.721	-21.595	-21.687	-21.43	-22.391	-20.721	-21.577	-20.518	-21.291	-20.262	-20.919	-20.878	-21.497	-20.826	-21.321	-20.594	-20.985	-20.295	-20.513	-20.045	-20.703	-20.427	-20.876	-20.544	-21.376	-21.731	-20.305	-20.817	-20.127
7.9034	8.0589	7.8881	8.036	8.5015	7.8732	8.155	7.7116	7.4252	7.4826	7.7244	7.8308	8.5446	8.8578	8.0327	8.4218	8.4653	6.9973	7.5759	8.2238	8.3004	7.8526	8.9438	7.912	8.2586	7.0156	7.9998	7.4801	8.898	7.907	8.8085	7.9249	6.8202	7.7216	7.3692	7.8287	8.1354	8.0801	7.1724	8.1446	8.195	7.8232	7.3034	7.3533	8.7147	7.1819	8.2353	8.7062	7.0062	7.5181
-1.6337	-1.0453	-1.9589	-1.4879	-1.9494	-1.8164	-2.5937	-0.62694	-1.973	-1.3916	-2.9485	-1.6524	-2.3068	-1.339	-1.8972	-0.82133	-2.272	-1.633	-2.4278	-3.0564	-1.3534	-2.3153	-1.649	-1.9956	-2.7655	-1.7808	-1.6688	-1.8169	-1.9083	-1.099	-1.8093	-2.1647	-1.5751	-0.55866	-1.9626	-2.2602	-2.8135	-1.8253	-2.5104	-0.89624	-1.4	-2.2076	-2.9669	-1.9499	-2.4799	-2.5894	-2.7761	-1.1465	-1.4174	-1.4262
-5.5583	-4.6895	-5.3365	-4.9143	-6.2332	-5.9173	-5.7115	-6.4293	-5.4341	-6.2136	-6.3609	-5.9576	-5.4747	-6.0124	-5.3098	-6.5692	-5.6171	-5.0963	-5.6231	-5.8488	-5.4344	-5.5684	-5.7852	-4.7018	-5.3027	-4.8753	-5.85	-5.1807	-6.448	-6.3683	-4.8561	-5.2437	-5.8838	-5.6606	-6.4531	-5.5242	-5.1877	-5.4266	-5.483	-5.4573	-5.3854	-5.6228	-5.5037	-6.0011	-4.7351	-5.7327	-5.6559	-6.1236	-5.0805	-5.4896
-11.478	-11.657	-11.49	-11.79	-11.628	-11.585	-12.535	-11.277	-12.105	-10.865	-11.824	-10.804	-11.4	-12.474	-11.577	-11.638	-11.648	-11.08	-11.148	-10.333	-11.794	-12.31	-11.382	-12.218	-11.28	-11.687	-11.747	-12.378	-12.754	-12.18	-12.382	-11.995	-11.161	-11.268	-11.273	-10.902	-11.458	-11.63	-10.966	-12.438	-11.854	-11.588	-10.853	-12.493	-11.14	-12.41	-11.755	-11.335	-12.26	-12.098
7.8273	5.6261	7.5645	6.1455	6.7148	6.6851	7.7188	6.2072	7.5923	7.5638	7.452	6.2104	6.3116	7.4708	7.5559	6.8796	5.5685	7.2411	5.9647	6.6539	6.6606	5.6632	7.5228	7.7628	7.6351	7.144	7.5203	5.5604	6.2299	6.8438	5.6924	6.649	6.7669	7.0456	6.0085	6.3003	6.8465	5.7334	5.6036	6.4737	7.1454	6.3873	6.9567	6.6922	6.4838	5.851	7.6298	6.0074	7.3938	6.1822
-13.319	-12.808	-13.818	-12.983	-12.714	-13.66	-12.959	-12.638	-13.241	-13.347	-13.68	-13.501	-12.953	-14.263	-12.447	-12.891	-14.445	-13.285	-12.446	-13.64	-12.754	-13.719	-12.733	-13.914	-12.433	-12.915	-13.313	-13.917	-12.41	-12.6	-13.575	-14.134	-12.627	-13.549	-12.967	-14.357	-12.548	-13.869	-13.83	-11.908	-12.904	-12.462	-12.732	-12.996	-13.257	-12.611	-12.686	-13.577	-12.246	-13.555
5.2796	6.1403	4.9859	5.5171	4.836	4.6625	3.4295	4.4812	4.9882	5.1194	4.3492	5.3963	5.4072	4.6845	5.596	6.1217	4.7034	5.7567	4.8548	5.1534	5.3851	5.6317	4.1527	5.5854	4.6148	6.3038	5.2142	4.8924	6.1945	5.7412	4.5107	4.6587	3.6595	5.5396	5.4421	5.0753	4.8294	4.5312	4.4212	6.2817	6.0137	5.3084	5.6021	5.224	5.2462	5.8644	4.9122	4.9826	4.704	5.0543
1.0569	2.339	1.27	1.7365	1.3648	0.91601	2.1292	0.77131	1.4992	1.2747	1.6686	1.2168	2.2577	0.27451	0.94038	2.1191	2.2138	1.1	0.93092	1.4249	2.7814	2.1021	2.2931	2.0625	2.9355	1.7442	2.4192	0.93792	1.1782	1.1603	1.9139	1.8642	2.467	1.9263	1.7451	1.279	1.7389	2.142	1.1144	2.6167	1.7764	1.5168	1.642	1.3038	1.7774	0.49693	1.3644	1.0484	1.694	2.0079
1.1549	1.5361	2.0161	1.5529	0.81939	1.6578	2.7499	2.183	1.7032	1.7746	0.99704	2.1816	0.50981	2.4536	0.84474	1.0969	2.1536	1.8981	2.868	1.6201	0.86438	0.94299	1.5626	0.5864	1.8289	1.6324	2.0692	2.1921	1.6355	1.8729	0.67882	1.2751	2.0935	2.4679	1.9895	1.6759	1.2793	1.1697	1.6124	2.2029	1.3932	0.81479	2.4541	1.9771	1.8535	1.5648	1.1967	1.5047	1.3077	1.5391
-10.901	-11.021	-11.351	-9.789	-11.228	-9.1385	-10.162	-11.232	-10.147	-10.674	-9.6856	-10.341	-9.7789	-10.927	-10.333	-9.8291	-9.1767	-10.746	-9.9672	-9.4508	-10.528	-9.905	-9.2578	-10.626	-10.54	-10.317	-10.201	-10.797	-9.4042	-10.422	-9.5434	-11.002	-10.494	-10.069	-10.83	-9.3773	-10.116	-10.137	-10.592	-11.195	-10.822	-9.7469	-9.6824	-10.846	-9.0504	-10.81	-10.672	-11.672	-9.3595	-11.32
-2.5193	-3.3968	-3.9386	-2.2294	-2.8702	-3.2043	-2.7839	-2.9231	-3.2786	-2.7221	-2.7461	-2.8564	-3.3408	-2.547	-2.4964	-2.6636	-3.6166	-4.062	-2.877	-2.6016	-2.9003	-3.8089	-1.8834	-3.252	-3.3018	-3.2956	-4.077	-3.6374	-2.3589	-3.0988	-3.6922	-2.99	-4.2208	-3.6203	-3.9704	-3.4565	-2.5214	-2.9683	-3.2324	-2.8531	-3.7594	-3.6436	-2.9546	-4.1129	-4.043	-2.9218	-2.7752	-3.1176	-3.5709	-2.5775
-3.0949	-3.5155	-4.3848	-3.3661	-2.6113	-3.3248	-3.9308	-3.2415	-3.8496	-3.4585	-3.3462	-3.4369	-2.9258	-3.0935	-2.3611	-3.1032	-2.8919	-2.2879	-3.1029	-2.7952	-3.2431	-3.8201	-4.3521	-3.0707	-3.6727	-3.8884	-2.2494	-4.2503	-3.6013	-2.6207	-3.8502	-3.3383	-3.9643	-2.9017	-3.05	-4.8587	-2.8235	-3.9527	-3.347	-3.1326	-2.3459	-3.3761	-3.3205	-3.822	-2.9192	-3.3832	-2.6699	-3.4192	-3.7844	-2.3406
-5.2914	-5.2832	-5.5254	-5.8925	-5.8564	-6.8774	-6.3203	-6.0458	-5.5199	-5.5614	-5.583	-5.2289	-6.3009	-5.3508	-5.3551	-6.4082	-4.7238	-5.7647	-5.3852	-5.4506	-6.3857	-5.3608	-5.0391	-5.7672	-4.7056	-6.3437	-5.3435	-5.604	-4.7535	-6.0719	-5.9244	-5.3616	-5.4398	-4.8586	-5.8326	-5.4853	-6.3551	-4.7114	-6.0919	-5.0324	-5.9267	-6.1825	-6.0018	-7.0653	-5.1997	-5.2703	-5.9402	-5.8659	-4.9726	-5.2163
-6.3457	-4.5312	-5.177	-5.5267	-6.2457	-5.7925	-5.9052	-6.7236	-5.6423	-5.5291	-6.6855	-7.0999	-6.2376	-7.17	-6.5638	-7.0328	-6.4088	-6.5014	-6.0692	-5.6334	-6.871	-5.9103	-7.1325	-6.1292	-7.0513	-7.7198	-6.5869	-7.2892	-6.2924	-5.6468	-6.207	-6.3857	-6.2162	-6.8286	-5.701	-5.8686	-6.4458	-7.4378	-6.5948	-6.3494	-6.7895	-5.9554	-7.6636	-6.5957	-6.1481	-5.8598	-6.609	-6.1993	-6.6586	-5.4595
8.6192	8.2685	7.8647	7.8277	7.9133	8.0259	6.6911	7.4723	7.3249	8.5914	7.2728	10.037	7.0203	9.4031	6.2513	8.0578	7.125	7.9292	7.9538	7.5435	7.0589	7.78	8.0781	8.5244	7.8844	8.4482	8.1865	7.4695	8.1243	7.0329	8.0688	7.9867	7.1448	8.7555	8.3175	7.2961	7.7199	7.1135	8.6321	8.3967	7.7196	8.3454	8.6042	7.2227	7.7981	7.5097	8.113	8.0977	7.6457	7.8945
-10.498	-11.353	-12.12	-10.714	-10.537	-9.5052	-10.715	-10.889	-10.699	-11.203	-11.168	-10.682	-11.54	-10.422	-10.471	-10.758	-10.581	-10.376	-9.7817	-10.016	-9.9407	-10.057	-10.054	-11.762	-11.09	-12.066	-10.633	-10.984	-9.8773	-9.9166	-11.406	-10.038	-10.987	-10.724	-10.434	-10.011	-10.632	-11.057	-10.559	-11.561	-9.9665	-9.7183	-12.222	-11.894	-10.347	-10.656	-11.871	-11.606	-10.37	-11.26
-1.5537	-1.1934	-0.60654	-2.4396	-1.6331	-1.2984	-1.9225	-1.8616	-2.1697	-1.5628	-1.5647	-1.9094	-1.6519	-1.2163	-2.008	-2.0917	-0.87718	-1.9459	-1.8404	-0.86904	-1.1052	-1.087	-1.8383	-0.66306	-1.3712	-1.1759	-2.0195	-1.1984	-1.4109	-1.6125	-1.6667	-0.99994	-0.8232	-0.9374	-1.8106	-1.4827	-1.538	-1.4849	-0.25443	-1.1492	-1.2833	-1.0838	-1.3668	-1.5996	-0.93988	-1.7619	-1.3886	-1.567	-0.47062	-0.95699
-11.583	-12.497	-11.854	-11.89	-12.034	-12.042	-12.473	-12.064	-10.78	-11.293	-10.533	-11.153	-11.686	-10.876	-11.708	-11.36	-10.729	-10.883	-12.049	-11.351	-11.699	-11.658	-12.538	-11.366	-11.186	-11.411	-11.628	-12.464	-11.533	-11.727	-11.746	-11.586	-11.459	-11.855	-11.381	-11.372	-12.045	-10.646	-11.093	-11.47	-10.98	-12.174	-11.763	-10.912	-11.101	-10.753	-12.235	-12.065	-12.265	-12.272
5.1444	4.3608	4.8157	6.5731	6.4202	5.7075	5.2796	5.9785	5.616	5.917	6.0522	5.4473	4.0284	5.4189	6.2353	7.2765	5.2948	5.4242	4.8022	4.6726	6.1187	5.8668	5.9437	5.9721	4.2399	5.7998	5.9061	5.3347	5.2723	3.7668	6.5778	5.7084	5.4749	6.2685	5.0712	5.9847	6.6087	5.2558	6.1389	4.4535	5.5423	5.6272	5.2739	5.6215	5.3353	5.8224	5.9254	4.9817	6.0075	5.7227
2.3227	1.2899	0.4109	0.94864	0.93585	1.0848	0.85601	2.3487	1.4245	1.6849	2.6797	2.0562	2.8641	2.6246	2.0847	1.2214	0.39558	2.397	2.3024	1.5654	1.3676	2.0934	1.0152	1.3141	0.95355	0.45907	2.4041	2.0445	1.6377	0.34245	1.7648	0.87368	0.96329	1.7911	1.6893	1.4305	0.94585	2.1467	1.4574	1.5787	1.1668	0.42328	1.3754	1.876	0.53287	2.0442	1.4904	1.7994	1.2769	2.3052
3.1135	2.229	1.4503	2.2329	3.1167	2.8371	3.1188	2.7232	3.6464	3.5371	3.5405	2.1264	3.4027	2.0922	3.0706	1.952	3.3819	1.857	3.0187	2.4995	2.8984	2.7316	1.7858	2.1852	1.7161	3.11	1.9896	3.8121	2.6328	1.7982	2.8083	1.9654	2.5688	2.88	2.6662	2.1652	3.0698	2.5956	4.2068	2.4472	3.0987	3.728	1.4406	2.871	2.3449	2.6304	2.6525	3.1978	2.3899	1.7387
-4.553	-4.2609	-4.0474	-5.1886	-4.4502	-3.2414	-3.1219	-4.1817	-4.5815	-5.1367	-4.3736	-4.5565	-4.4486	-4.078	-5.0871	-5.1885	-4.3577	-3.4694	-4.0712	-4.0446	-4.7471	-3.4257	-3.6048	-3.5885	-4.6297	-3.4256	-3.7362	-5.3604	-4.2982	-2.3509	-5.2686	-5.1299	-5.4609	-4.7395	-4.7558	-3.9315	-4.6884	-4.5222	-4.0157	-4.5423	-3.1698	-4.5877	-3.2451	-2.8664	-5.4325	-4.2532	-4.0622	-2.7111	-3.914	-3.8653
-1.1124	-0.60558	-0.86876	-2.0548	-1.4221	-1.7705	-1.919	-1.4942	-2.6792	-2.9269	-1.7158	-0.79471	-1.3014	-0.46955	-0.97236	-1.1975	-1.9876	-0.041141	-1.0565	-0.46051	-0.90721	-0.72123	-1.8027	-1.1857	-1.1091	-1.9524	-1.2348	-1.6548	-1.6292	-2.6583	-2.018	-1.2405	-1.0779	-0.43394	-1.1704	-0.87418	-0.96338	-2.4212	-0.39211	-0.55944	-2.7888	-2.3985	-1.5032	0.38821	-0.20957	-2.2749	-1.8291	-0.38323	-1.6436	-1.1526
-4.7969	-6.5644	-5.7366	-5.8046	-6.4527	-5.8288	-5.3653	-5.6725	-5.2879	-4.827	-6.04	-6.7337	-6.4855	-5.1569	-5.6952	-6.0073	-5.5707	-5.3431	-4.6789	-6.7081	-6.4408	-5.7402	-6.0799	-5.3712	-6.6822	-4.8051	-5.856	-5.2907	-6.651	-5.3501	-5.6174	-5.54	-5.4691	-4.9265	-5.6251	-6.0154	-5.1554	-4.669	-5.3105	-5.605	-6.4926	-4.9456	-5.5642	-5.4558	-6.1483	-5.3153	-4.4576	-5.4814	-5.2679	-5.0946
-11.103	-10.699	-11.809	-11.037	-10.075	-9.821	-10.836	-10.267	-9.9988	-10.479	-12.206	-10.286	-11.407	-11.278	-11.28	-11.187	-11.367	-11.988	-10.473	-8.8884	-10.115	-11.316	-10.162	-11.57	-10.203	-9.8714	-10.733	-10.189	-11.219	-10.419	-10.56	-10.188	-11.567	-10.07	-10.3	-10.953	-11.549	-9.928	-10.689	-10.407	-11.523	-11.278	-11.537	-10.034	-11.418	-11.092	-10.067	-9.6757	-9.9879	-10.331
5.9955	6.546	6.269	7.5229	6.5966	6.0584	7.4598	6.2835	6.025	7.5799	6.5361	7.0536	6.4598	7.4717	6.3481	7.0312	5.7527	6.61	6.7561	5.9926	7.7414	6.9314	5.7488	6.766	7.0722	7.9694	6.0937	6.9709	7.3479	6.3198	7.8683	7.2074	7.9513	7.1399	7.3246	7.4542	7.7383	6.4166	6.8498	6.116	7.0141	7.2092	6.4831	6.2619	6.5584	6.7239	6.0193	6.6994	7.4224	7.0424
-1.1429	-0.7584	-0.59833	-0.94334	-1.6941	-1.5955	-1.7003	-2.3641	-1.7655	-0.28305	-1.0397	-1.6505	-1.1318	-1.2376	-0.81665	-1.5534	-1.8058	-1.946	-2.0304	-1.4909	-1.0011	-0.67886	-0.77718	-1.7343	-0.78566	-1.8059	-0.93757	-1.0221	-2.2928	-1.321	-0.60736	-0.22029	-0.72116	-1.3767	-1.435	-1.5216	-1.7747	-2.1532	-1.3863	-1.7091	-0.73299	-2.1481	-2.3159	-1.0541	-0.68452	-0.86136	-2.8236	-0.31624	-1.7874	-2.2144
0.54428	-0.26565	-0.074879	1.4499	1.1196	-0.28892	0.27698	-0.53323	-0.29231	-0.72497	-0.82107	0.051685	0.61457	-0.015579	0.030007	0.77337	-0.64085	-0.50482	0.046328	-0.62051	0.071433	-0.35158	-0.21899	0.12722	0.80367	1.1884	-0.066829	0.049607	-0.85911	-0.45821	-0.33408	0.15093	-0.31182	-0.12103	-0.30033	0.99604	1.4952	-0.84784	0.99512	-0.58945	-1.3881	0.22837	-0.058467	-0.61432	-0.45932	0.35297	-0.79609	-0.49282	-0.41868	-0.86682
-9.1124	-9.6287	-9.202	-9.6511	-8.9457	-8.7634	-9.2239	-9.0145	-9.107	-8.4804	-9.8421	-8.6917	-9.2485	-8.7368	-8.3408	-8.21	-8.2972	-9.4697	-8.7184	-9.0437	-8.4388	-8.8471	-9.4716	-10.555	-8.0203	-9.5355	-9.0018	-8.7747	-9.2051	-8.4309	-9.0948	-10.109	-8.8716	-8.598	-9.3271	-8.2141	-9.0729	-8.1526	-8.6273	-9.2902	-8.5874	-9.3904	-8.5354	-8.6749	-8.8873	-9.0431	-9.1819	-9.271	-8.9442	-8.5621
-11.611	-12.028	-11.56	-11.676	-11.79	-12.095	-11.976	-12.03	-11.752	-11.633	-12.094	-11.004	-11.259	-11.185	-11.903	-11.429	-12.494	-11.912	-11.185	-10.886	-10.73	-12.049	-11.895	-12	-11.97	-11.653	-10.845	-11.13	-11.34	-11.468	-10.506	-11.649	-11.252	-11.497	-11.132	-13.159	-11.989	-11.197	-11.306	-11.607	-11.689	-11.092	-11.806	-11.839	-10.634	-11.239	-12.845	-11.318	-12.206	-11.293
-6.9312	-6.1847	-6.4328	-6.7139	-7.0384	-5.4714	-5.3699	-6.2975	-7.1918	-8.1794	-8.434	-6.1424	-6.6811	-6.7397	-7.296	-5.5582	-6.0919	-6.3105	-6.1338	-6.2875	-6.4785	-6.8346	-6.1648	-7.1645	-6.6102	-5.1243	-6.3166	-7.3361	-6.1994	-6.5426	-6.2297	-6.5987	-7.5078	-5.9198	-4.9907	-7.2156	-6.8851	-6.6779	-6.1017	-7.095	-6.3561	-6.6268	-6.048	-6.1205	-6.2458	-5.7107	-5.7143	-7.1641	-6.364	-6.1382
1.3494	2.6426	0.95713	0.29637	2.2646	0.57414	1.0995	1.5467	1.6037	2.6143	2.0124	1.2737	1.1847	2.3962	2.3987	1.0039	1.6824	0.84609	1.5846	1.6002	1.7724	0.80784	1.6201	1.0978	0.64509	1.73	1.815	3.0285	0.63868	1.3971	1.7308	2.0714	1.4851	1.7966	1.7403	1.3809	1.7685	2.1903	1.0166	2.3419	0.85959	1.5355	1.2711	0.8949	1.8171	0.89283	0.79988	1.7806	2.4749	1.5915
-8.0039	-9.5171	-8.7561	-8.8055	-9.3159	-9.3424	-9.3298	-9.8747	-8.6797	-8.9195	-9.1789	-8.8224	-10.696	-8.7764	-9.3894	-8.4535	-8.8389	-9.4808	-9.1142	-8.7865	-8.58	-8.6742	-8.8351	-9.6655	-9.0399	-7.9288	-8.9708	-8.9036	-9.489	-8.7605	-9.6459	-9.9547	-9.2287	-8.5155	-8.4235	-9.48	-9.3415	-9.1072	-8.9414	-9.3132	-8.4363	-9.1069	-8.0447	-10.149	-8.8112	-8.8783	-7.9241	-9.2033	-10.158	-10.256
0.62809	0.96204	-0.6479	-1.5255	0.1522	0.55146	-0.059099	0.65874	0.17804	-0.011982	0.0022432	-0.10021	-0.32177	-0.97503	-1.4324	-1.0667	-0.33179	-0.86882	-1.2382	-0.27039	0.1305	-0.68378	0.13415	-0.033082	-0.62151	-1.1149	0.36485	0.15332	0.4338	0.42959	-0.31799	0.14974	-0.56871	-0.95454	-1.1721	-0.16559	0.68489	-0.3988	-0.044754	0.26941	0.89016	0.028301	-0.17192	-0.54077	-0.92108	-0.80916	-0.48677	0.12028	0.82266	-0.13896
5.1918	4.3773	3.5922	3.7169	4.8924	3.7518	4.789	5.5231	3.7645	5.1843	4.3045	4.7383	3.9988	4.3981	3.9825	4.5207	4.8752	4.123	3.8023	4.1201	5.0377	5.1668	4.1829	3.8653	4.6466	5.1691	4.5478	3.5887	4.5327	4.1002	4.7474	4.4391	4.3442	4.812	3.9631	3.9623	4.0123	4.6278	5.3677	3.0939	4.7896	4.5528	3.9585	5.4691	3.1134	4.4042	4.9675	5.7008	3.125	4.5071
-0.50618	-0.89639	-1.2992	-0.58749	-0.14129	-0.98005	-1.2864	-0.7594	-0.62371	-0.30661	-0.60774	-1.7188	-0.95522	0.32703	-0.092097	-1.8599	-0.90186	-1.1242	-0.34709	-1.8564	0.27772	-1.0443	-1.6289	-0.28783	-0.11625	-0.15836	-1.8233	-1.0654	-0.41283	0.29572	-1.5418	-1.5156	-1.2573	-0.3691	-1.4022	-1.5244	-1.7193	-0.16207	-1.0605	-1.1034	-1.5242	-0.81401	-1.247	0.15759	-1.842	-0.29809	-1.6871	0.00033499	0.59105	0.61377
5.4035	4.2032	5.4594	4.4565	5.2544	4.5298	5.4791	4.0326	4.8078	6.2716	5.0694	5.1648	5.3226	4.2563	5.6348	4.2225	4.8873	5.9303	5.8982	5.6822	4.6421	3.9068	4.9033	4.203	5.5852	4.9026	4.2058	5.0067	4.6302	4.1396	6.1248	5.5244	6.3533	3.958	4.7706	5.0609	5.9452	5.1692	6.6895	4.8766	5.6093	4.8078	3.5138	4.6135	5.9375	4.8585	5.7362	5.0283	5.1491	4.5761
-12.66	-13.577	-13.218	-12.24	-13.241	-12.045	-13.371	-12.741	-12.817	-12.827	-12.995	-14.242	-15.354	-14.128	-13.246	-12.397	-12.775	-12.99	-14.001	-14.183	-13.158	-13.656	-13.7	-15.013	-13.267	-13.584	-12.348	-13.43	-13.99	-12.727	-13.27	-13.461	-13.146	-13.298	-11.76	-12.66	-12.345	-14.037	-11.665	-13.684	-13.078	-13.446	-13.495	-12.715	-12.598	-13.979	-14.049	-13.008	-13.764	-14.231
-10.842	-10.156	-10.391	-9.3669	-10.909	-8.6138	-11.039	-9.3001	-11.298	-10.964	-11.241	-9.0602	-10.123	-10.035	-11.031	-10.252	-9.4408	-9.8483	-9.3816	-10.511	-9.5703	-9.5759	-10.128	-10.412	-9.0549	-9.434	-10.723	-10.237	-9.8599	-10.622	-10.03	-10.766	-9.9213	-10.46	-10.924	-11.16	-10.837	-9.8213	-9.8134	-8.9904	-9.5285	-10.362	-10.437	-10.885	-9.6322	-10.295	-10.04	-9.8107	-10.984	-10.243
-4.8269	-3.0732	-3.4807	-4.3795	-4.3978	-4.0809	-4.3911	-2.883	-4.6395	-3.9971	-3.7137	-3.9412	-4.0755	-3.7528	-3.4992	-3.915	-3.8667	-3.7205	-3.0567	-3.6495	-4.457	-4.1189	-3.6657	-4.1749	-4.2218	-3.4091	-4.2526	-4.6121	-3.7413	-4.1902	-3.7082	-3.9888	-3.9517	-3.9	-3.4409	-4.3274	-4.1406	-4.4622	-5.295	-4.4551	-3.5659	-3.3539	-4.1119	-3.3532	-3.4646	-4.4435	-4.3519	-3.5348	-1.8884	-3.1157
-2.8382	-2.6592	-3.0722	-2.6617	-1.7008	-2.8441	-2.7863	-1.6744	-2.1626	-2.6941	-1.4172	-2.3417	-3.2134	-2.8881	-2.5018	-3.2081	-2.3394	-3.2646	-2.4907	-2.9056	-3.123	-2.938	-3.0644	-3.1589	-2.5206	-3.1335	-1.987	-3.4871	-3.2043	-2.9054	-1.4239	-2.9366	-2.8136	-3.4371	-2.3867	-3.6426	-2.2597	-3.0796	-2.3733	-3.2136	-2.061	-2.3642	-2.8689	-2.6045	-2.4472	-2.4857	-2.4127	-1.8096	-2.2703	-2.0817
6.0725	7.527	6.3516	6.5712	6.9984	5.7225	5.6602	7.6195	6.7973	5.7929	6.0822	6.4194	6.9929	7.3514	7.2653	5.7312	6.8167	5.455	6.941	7.4439	7.5402	6.314	6.7872	6.3687	7.0895	5.9165	7.4067	5.7546	6.314	5.463	6.245	6.2827	7.2804	7.5983	6.4795	7.9044	6.87	6.5383	7.0038	5.6171	7.5593	6.2497	8.1607	7.1665	7.4427	6.2425	7.3688	6.9892	6.8346	7.412
-3.5206	-3.6799	-4.6625	-3.1554	-3.3204	-3.4491	-3.5823	-2.9582	-3.6746	-4.0061	-5.1946	-4.4175	-4.2613	-3.707	-3.7571	-3.9352	-3.9473	-3.6394	-3.0762	-3.7398	-3.7956	-2.4575	-4.3653	-3.8411	-3.1873	-4.2002	-4.1332	-3.0711	-4.5851	-4.0919	-3.7018	-3.1603	-3.6609	-3.4712	-4.2741	-3.5957	-4.3068	-3.9601	-2.6599	-4.5244	-4.0111	-3.4235	-4.5323	-5.0678	-4.2214	-2.83	-3.2929	-3.7614	-3.4828	-4.7156
-8.3627	-8.6454	-8.866	-7.9607	-7.8093	-8.0246	-7.6037	-8.0972	-8.2034	-7.1688	-8.4699	-6.6245	-6.6755	-7.6895	-7.2903	-7.0953	-6.8348	-6.8321	-8.0643	-9.0104	-6.8966	-6.366	-8.146	-7.1386	-8.0285	-7.9039	-7.6666	-8.2504	-6.6399	-7.3187	-7.127	-6.532	-8.2779	-6.5302	-7.1713	-8.4159	-7.4044	-8.4336	-7.2258	-8.0829	-6.5382	-8.3298	-7.7751	-8.5624	-7.4792	-7.6912	-6.294	-8.3844	-7.1189	-7.4901
-7.9003	-7.2311	-9.104	-9.2105	-8.4144	-9.2899	-9.1931	-9.1511	-8.6787	-9.2079	-9.684	-8.938	-7.6628	-9.0616	-8.6248	-10.009	-9.3536	-8.4741	-8.7316	-8.5684	-8.757	-9.5535	-8.1692	-9.7996	-9.2004	-8.7315	-9.1654	-9.255	-8.7973	-8.7872	-10.115	-10.015	-8.9327	-9.7097	-9.4052	-8.8524	-9.1074	-8.7764	-8.9551	-9.0823	-9.092	-8.542	-8.2891	-9.3251	-8.9076	-9.9686	-9.1619	-8.8689	-8.8323	-9.0653
1.3984	2.1673	1.761	1.1505	1.8526	1.5062	2.6017	2.6684	2.1926	1.3419	1.8521	1.2841	1.4686	2.2457	0.82458	1.1973	1.361	2.1084	0.97326	0.42899	1.9433	2.1425	2.2502	1.5727	1.2041	2.2418	1.3458	2.2243	1.7597	1.1367	1.4457	1.6587	1.207	2.4782	0.70138	1.4999	0.9644	0.71076	1.2849	3.0097	1.3606	2.7465	1.4425	1.4066	1.6518	2.4176	1.8761	1.4913	1.4759	1.3138
-6.4587	-6.162	-7.833	-6.3759	-6.4841	-6.5299	-8.3195	-6.0457	-6.7685	-7.6998	-5.9219	-6.1833	-6.3658	-6.4429	-6.6326	-7.2107	-6.6895	-6.3476	-7.2106	-6.8139	-7.5912	-6.8018	-6.7846	-6.4694	-5.8155	-6.4054	-5.7641	-6.7271	-6.841	-6.4366	-5.5922	-6.6596	-6.3553	-7.0273	-5.6106	-6.0224	-6.872	-6.0934	-6.5278	-7.8468	-7.3125	-7.3981	-5.9924	-6.3656	-5.8521	-5.4711	-6.0727	-6.0754	-6.4464	-6.9079
-2.9947	-0.53427	-1.0882	-1.4514	-1.0376	-1.2056	-0.99926	-1.3205	-1.3171	-1.4544	-0.95826	-2.2195	-1.4396	-0.76966	-2.0208	-2.6042	-0.88575	-2.1249	-1.545	-0.70799	-0.077778	-1.6945	-1.1278	-1.4478	-1.6568	-1.2761	-0.82168	-1.1808	-1.3208	-1.4919	-1.3566	-1.8095	-1.0746	-1.3373	-0.64597	-1.532	-1.8502	-1.1883	-1.1688	-0.68319	-2.1342	-0.87618	-1.6963	-0.68154	-1.3049	-1.0098	-1.0357	-1.3803	0.13237	-0.068687
-11.079	-11.851	-12.338	-11.643	-12.158	-11.371	-12.214	-12.377	-11.167	-11.125	-12.172	-11.638	-13.244	-11.929	-12.248	-11.212	-12.242	-11.995	-11.408	-11.716	-11.808	-10.787	-12.369	-10.798	-12.364	-11.606	-11.553	-10.938	-12.727	-11.876	-11.938	-11.935	-11.745	-12.105	-11.838	-12.068	-11.797	-11.595	-11.059	-11.378	-13.305	-11.395	-11.399	-10.263	-12.277	-12.28	-11.914	-11.082	-12.094	-10.743
-15.268	-14.39	-15.133	-14.849	-13.549	-14.166	-13.549	-14.993	-14.256	-15.245	-15.826	-14.888	-14.432	-14.733	-14.164	-14.197	-15.318	-13.755	-13.722	-13.484	-14.923	-15.008	-13.868	-14.658	-15.288	-15.73	-14.007	-14.241	-14.778	-14.132	-14.279	-13.711	-15.069	-15.114	-14.365	-14.322	-15.463	-14.894	-15.074	-14.285	-14.572	-15.023	-15.042	-13.746	-14.16	-14.533	-15.397	-14.671	-14.598	-14.548
-13.311	-13.332	-12.968	-13.213	-13.112	-14.112	-12.926	-12.754	-12.649	-13.788	-13.453	-12.964	-14.001	-13.839	-13.318	-14.169	-13.213	-12.952	-13.424	-12.503	-12.436	-13.721	-13.082	-14.048	-11.716	-13.815	-13.207	-13.138	-13.499	-13.03	-13.064	-12.811	-12.321	-14.169	-13.42	-13.026	-12.707	-12.877	-13.358	-13.595	-13.712	-14.199	-14.47	-12.255	-13.223	-12.933	-13.009	-13.279	-11.601	-12.912
-2.0219	-1.9729	-2.1747	-2.8263	-2.8711	-3.964	-3.003	-2.519	-2.6244	-3.2052	-2.7766	-2.5284	-1.7212	-2.4404	-1.6116	-1.8684	-1.9094	-1.5799	-2.4653	-1.5111	-2.841	-2.7421	-2.4395	-2.0809	-3.4302	-3.6127	-3.5685	-3.3158	-2.7595	-2.9928	-3.1653	-3.1803	-2.2932	-3.9093	-0.77257	-2.6301	-3.0938	-1.8762	-1.8696	-3.5224	-2.8222	-2.7065	-2.476	-1.7891	-3.3403	-2.63	-2.8865	-1.4155	-1.5788	-2.8602
6.625	6.4195	6.6725	7.904	6.8595	6.8008	6.4726	6.7161	7.9535	5.9969	6.0551	6.9509	6.2675	6.2574	6.1906	7.1656	6.5668	6.9366	6.8306	6.4721	6.6476	7.3098	6.6798	7.1363	7.7615	6.7661	6.8937	7.0094	6.9044	6.8724	6.5678	6.4274	6.6716	6.7925	6.9306	7.3954	7.147	7.2083	7.5486	6.7565	6.4623	6.5119	7.0808	6.8657	6.6863	6.9184	6.403	6.3235	6.2906	6.6905
7.093	7.125	6.7262	6.301	6.2399	5.3203	7.4255	6.2163	5.7662	6.3747	6.9839	7.7546	7.0871	5.969	7.7751	5.8612	7.0131	7.3541	5.2425	7.1524	7.4766	7.6461	5.9605	7.3831	7.2232	6.1272	8.009	6.4229	6.6173	6.6539	6.6161	6.007	7.1421	6.8162	6.042	7.2776	6.6557	7.1301	7.181	7.0179	6.6714	7.5117	6.7713	7.2284	5.9546	6.4852	6.9328	6.9085	6.8986	6.7194
-0.3235	-0.87169	-0.37313	0.43158	0.44534	0.30051	-0.45035	-0.33463	-0.90776	-1.1113	0.26133	-0.30664	-0.55859	0.07926	1.0096	-0.16128	-0.63169	-0.43483	-0.25734	0.14727	0.90637	0.45667	-0.030712	-0.69681	-0.070355	-0.1658	0.70726	-0.4247	0.032625	-0.34139	-0.15669	-0.13337	0.73855	-0.95626	0.61377	-0.12081	-0.79738	-0.49808	0.30636	-1.6363	0.63807	-1.2502	-0.063491	0.27739	-0.36275	1.0244	0.1633	0.6278	0.089546	0.45099
-13.063	-12.83	-13.399	-13.348	-13.033	-12.753	-12.19	-13.645	-12.604	-13.019	-12.68	-13.806	-12.972	-13.605	-14.587	-13.724	-13.815	-14.204	-13.46	-15.211	-11.799	-13.036	-13.823	-13.302	-13.06	-13.847	-13.013	-12.15	-13.542	-13.602	-13.712	-13.272	-14.271	-14.031	-12.741	-12.724	-13.291	-12.72	-14.244	-12.638	-14.236	-13.968	-13.446	-12.606	-14.23	-14.369	-12.94	-13.278	-11.923	-12.237
-15.198	-14.702	-16.62	-14.045	-13.353	-15.009	-14.583	-14.595	-14.655	-15.191	-14.171	-15.081	-14.526	-15.694	-15.451	-15.416	-14.186	-15.049	-14.016	-15.078	-15.097	-14.025	-15.944	-13.669	-14.61	-14.656	-13.924	-13.967	-14.937	-14.971	-14.656	-14.617	-13.826	-15.084	-14.253	-15.635	-15.263	-15.219	-14.428	-14.473	-12.972	-14.07	-14.919	-13.734	-14.651	-14.973	-14.385	-14.32	-14.419	-13.817
-2.7015	-3.9484	-4.22	-3.763	-2.7604	-4.5682	-2.487	-4.337	-3.2158	-2.8606	-3.5997	-4.3843	-3.3141	-1.9781	-3.8482	-2.4673	-3.7576	-4.5436	-4.0835	-3.4222	-3.9394	-2.8761	-3.8223	-3.32	-3.7404	-2.9393	-3.5193	-3.3423	-3.7218	-2.8808	-3.8683	-3.9919	-2.8693	-4.2375	-3.0516	-2.7836	-2.5993	-3.5676	-3.1131	-3.7206	-4.0115	-3.7491	-2.4711	-3.931	-2.5516	-4.6874	-2.8545	-3.4269	-3.7799	-4.198
-1.5843	-2.2132	-2.2284	-1.7178	-1.6678	-1.82	-1.3971	-1.9402	-1.7429	-2.6083	-1.6101	-1.1232	-1.6831	-1.7938	-2.4638	-1.7138	-1.05	-2.7731	-2.4556	-2.3293	-1.0302	-1.6648	-1.8948	-1.4145	-1.3522	-1.804	-2.637	-1.2139	-1.5088	-1.4937	-1.8709	-1.6783	-1.4181	-2.2062	-1.6629	-1.3838	-1.6218	-1.7398	-1.9196	-1.2773	-3.018	-1.7589	-2.1171	-0.52694	-0.57802	-2.1988	-1.506	-1.783	-1.2703	-1.7814
1.3593	1.8534	1.9388	2.5831	1.5516	1.1393	0.89835	2.0308	0.76892	2.0479	1.5304	1.1985	1.3205	3.054	1.9741	1.3464	1.7982	1.8917	2.2195	2.0578	1.8548	1.2676	1.3918	1.9583	1.4274	2.7746	1.1761	2.909	1.6184	1.0502	1.3109	1.4572	2.8085	2.3101	0.34719	2.019	0.73281	1.2719	1.6701	1.5945	0.53093	1.7754	1.9745	1.7462	1.577	1.9196	1.8303	1.5957	1.1956	1.6571
-2.7202	-1.8454	-2.4503	-3.447	-3.5153	-2.0072	-2.719	-3.1564	-2.7729	-2.3902	-2.5532	-2.8507	-3.496	-4.4742	-3.7334	-3.3683	-2.4329	-2.2771	-3.7729	-2.7774	-3.5557	-4.1199	-3.3364	-2.7422	-2.9583	-3.4192	-3.4283	-2.1969	-2.6603	-2.8557	-3.6905	-2.7927	-3.2883	-2.5052	-3.5403	-3.0798	-3.6639	-3.609	-4.0934	-4.1802	-3.7093	-2.6089	-3.5462	-4.1152	-3.922	-3.6174	-3.6355	-3.0545	-2.6323	-3.2663
-11.598	-10.601	-10.884	-11.346	-11.565	-12.127	-11.744	-11.549	-12.126	-11.296	-11.812	-12.29	-12.192	-11.563	-10.763	-12.015	-11.547	-12.973	-12.546	-11.98	-12.368	-12.111	-11.668	-11.807	-11.647	-12.04	-11.581	-12.041	-12.106	-11.587	-11.867	-11.274	-11.98	-11.939	-11.29	-11.828	-12.504	-12.074	-11.671	-11.974	-13.857	-11.261	-11.365	-11.865	-11.097	-10.941	-11.905	-12.338	-12.197	-10.86
-6.6221	-7.5889	-7.2371	-7.2487	-7.6806	-6.8628	-8.5676	-7.1415	-7.3759	-8.5146	-7.703	-7.4793	-7.2552	-8.197	-7.7672	-8.5943	-6.8298	-8.0527	-7.0479	-6.7267	-7.3893	-6.1194	-7.9348	-8.1078	-8.0919	-7.7685	-7.8694	-7.178	-7.6615	-8.0886	-8.1907	-8.0035	-7.9837	-8.5933	-6.7341	-6.8318	-6.5167	-8.1369	-8.5888	-7.9314	-7.2854	-7.9287	-8.3853	-6.921	-7.0054	-7.8745	-8.9068	-7.2464	-7.9388	-7.6392
3.5233	2.533	2.2594	2.2575	1.4555	2.6787	2.3871	2.9922	3.1761	3.0872	2.304	2.7167	2.3223	2.5848	1.9386	2.3034	3.1756	2.9863	2.1648	2.6378	1.3381	2.037	2.2364	0.89927	3.4282	2.9673	2.1271	2.7695	2.5599	3.2743	1.9775	3.3684	1.3732	1.6611	3.5569	3.1117	2.4817	3.2073	1.9561	3.7372	3.2138	2.6146	2.2219	3.1484	2.7416	2.5949	2.1346	1.9479	2.851	2.9725
-2.0225	-1.7097	-2.5711	-2.0768	-3.8711	-4.0152	-2.2673	-2.2685	-2.2366	-3.079	-2.5693	-3.25	-2.6999	-2.8115	-1.7571	-1.9767	-2.2254	-2.7009	-2.441	-2.9218	-3.2249	-3.2475	-1.6574	-2.7743	-2.2955	-2.8956	-3.0501	-2.7403	-2.5643	-3.3335	-3.133	-2.6766	-2.8772	-3.3143	-2.8615	-2.2867	-1.0881	-2.9462	-2.2245	-3.6376	-3.5699	-2.5634	-3.2152	-3.1298	-2.2764	-2.6509	-2.0337	-3.3464	-2.4635	-1.5193
-9.4714	-11.068	-10.962	-10.556	-9.9971	-10.877	-11.085	-9.215	-11.409	-10.171	-9.8844	-11.526	-11.171	-11.572	-10.775	-10.715	-11.088	-11.758	-10.975	-10.574	-10.7	-11.097	-11.658	-11.022	-11.613	-9.7459	-9.5371	-10.42	-10.595	-10.968	-10.727	-10.592	-10.803	-10.999	-10.897	-11.51	-9.7485	-11.118	-10.079	-10.884	-10.711	-10.481	-10.643	-10.255	-10.382	-10.801	-11.194	-10.547	-11.379	-10.199
11.344	10.089	10.159	10.983	10.404	9.7794	9.6537	10.162	9.7035	10.314	9.392	8.59	10.392	9.7701	9.9672	9.9975	9.7389	9.206	8.7984	9.7325	10.174	10.155	9.5547	9.1393	10.748	11.14	10.52	9.4447	9.1669	9.9676	9.4435	8.4309	9.8576	9.9078	9.4239	10.194	8.7763	10.006	10.619	9.6443	9.8157	9.9803	10.255	9.6371	9.4163	8.4138	8.9158	10.425	9.5789	9.9585
-0.16898	-1.4465	-0.16799	-0.58843	0.37445	0.012629	0.18016	-0.97486	0.35708	-0.31754	-0.965	-0.090233	-0.14294	-0.93617	-1.816	0.25609	-0.21084	-0.76844	-0.35197	-0.59388	0.66654	-0.24728	-1.1089	-0.028912	-1.5812	-1.2455	0.71613	-0.077695	0.49456	-0.42273	-0.77773	-0.95868	0.19043	0.012485	-0.7537	-0.26973	-0.29305	0.6971	-0.61058	-0.33475	0.53951	0.13283	0.18816	-0.3407	-1.7801	-0.41954	-1.0677	-0.2444	-0.36346	-1.0263
-2.4835	-2.3776	-3.0814	-3.0565	-2.0522	-3.489	-2.7942	-2.1163	-3.0105	-2.7341	-2.7443	-2.7727	-2.914	-2.6268	-1.0721	-2.4247	-3.4351	-3.1304	-1.0909	-3.0735	-2.86	-1.8988	-3.7969	-1.7462	-2.1257	-2.1912	-3.1802	-2.0746	-3.1358	-3.0719	-3.5547	-2.4949	-2.3928	-2.031	-2.7539	-2.8884	-3.0492	-2.3389	-3.422	-2.4442	-3.1845	-1.9453	-3.2094	-3.2608	-3.1019	-2.6119	-2.7788	-2.6501	-2.6245	-3.0006
1.6106	0.24845	2.0568	1.2169	0.38306	1.7105	1.4188	1.0564	1.2501	2.2609	0.20303	0.95688	0.83808	2.1192	1.5631	1.3806	0.49939	1.6464	0.8157	1.748	1.3182	0.86917	1.8689	2.2588	1.9654	1.2217	1.4103	1.2964	2.1621	0.2877	0.69191	1.8044	0.092703	1.8506	2.6667	1.9011	1.1044	0.88245	1.67	2.2728	1.6785	1.6335	1.3019	1.3239	1.2023	1.0468	0.8481	2.0892	1.6018	0.73516
-12.553	-12.766	-12.497	-13.06	-11.319	-11.802	-11.086	-12.311	-12.399	-11.329	-11.485	-12.434	-12.802	-12.148	-10.754	-12.039	-11.852	-12.077	-11.695	-12.723	-12.469	-11.877	-11.337	-11.698	-11.006	-12.386	-11.316	-12.146	-11.256	-10.904	-10.57	-10.64	-12.833	-10.588	-12.34	-11.796	-11.242	-12.204	-11.328	-12.183	-12.145	-12.167	-11.326	-11.672	-11.379	-11.958	-11.812	-12.182	-10.699	-10.849
0.56128	-0.070689	0.67972	-0.3307	-0.040322	0.23153	0.27401	-1.0975	-0.090686	-0.89116	-0.60367	-0.31303	-0.015047	-0.4823	-0.50087	-0.20569	-0.16643	-0.29251	0.45279	0.15907	-0.6246	0.01075	-0.030244	1.0922	0.098711	1.0626	-0.58682	-0.41431	-0.25396	0.0072422	0.064564	0.66498	-0.08601	-0.64761	0.14725	-0.13028	0.28618	0.48584	-0.62421	-0.5267	-0.81483	-0.56608	-1.1599	-0.61005	-0.23673	-0.64082	-0.56704	-0.33886	-1.0566	0.73987
-2.2178	-0.52454	-1.5789	-2.1478	-1.1687	-1.3908	-1.099	-1.7684	-0.71399	-1.9607	-0.97427	-1.2608	-1.8556	-1.1304	-1.7223	-1.3807	-0.085429	0.55494	-1.9407	-1.2192	-1.4224	-1.7571	-0.86761	-1.1021	-1.3213	-0.11488	-1.6829	-2.6171	-1.7409	-2.2459	-0.08492	-1.247	-1.4674	-1.3565	-1.6646	-1.5573	-1.3923	-1.0416	-1.5901	-2.1981	-0.90244	-1.3633	-1.5144	-1.0206	-1.3349	-0.65715	-1.4717	-1.0855	-1.5088	-1.1073
-0.86698	-1.8891	-1.3322	-1.6111	-1.0833	-2.0912	-1.5528	-1.7047	-0.89239	-2.1598	-0.68976	-2.127	-2.1841	-1.9611	-1.6093	-0.83886	-1.1227	-2.2023	-1.5475	-0.53853	-1.455	-2.1566	-1.9136	0.23324	-1.1032	-1.0179	-2.6145	-1.4119	-1.2567	-1.2307	-0.82173	-1.397	-1.2635	-0.67559	-1.8046	-0.17057	-1.8192	-1.3834	-2.4571	-1.672	-1.6089	-0.98974	-2.0718	-2.1293	-1.9178	-1.9896	-1.0958	-2.0186	-1.2497	-1.2809
-2.1484	-0.18593	-1.5472	-1.8686	-0.82172	-2.0147	-1.3574	-2.1903	-1.5384	-1.7906	-1.0574	-1.2596	-1.4992	-0.76635	-1.4856	-1.8567	-2.0904	-1.2666	-1.1135	-1.5326	-1.6697	-1.2036	-1.6378	-1.0343	-1.6137	-0.18131	-2.3865	-1.7583	-0.33701	-1.6836	-2.8215	-2.0603	-2.0717	-0.68611	-1.6652	-0.64165	-1.4973	-2.1675	-2.1192	-1.404	-1.0788	-1.4171	-1.4277	-1.6103	-0.93415	-0.63242	-1.4539	-1.4644	-0.6772	-1.9532
-4.8141	-5.5765	-5.3304	-4.3771	-4.0259	-6.7796	-4.9704	-5.621	-4.784	-4.0074	-4.4575	-4.7195	-5.1973	-4.8691	-4.7766	-4.3959	-5.7206	-5.0345	-6.2582	-5.1233	-4.3791	-5.5938	-5.8689	-4.9795	-4.8333	-4.7353	-5.1765	-4.326	-5.414	-4.6558	-5.3244	-5.287	-4.7702	-5.832	-5.6393	-5.232	-4.9359	-5.842	-5.1922	-4.4358	-5.3974	-4.1896	-4.9998	-6.9221	-5.0479	-4.0866	-4.647	-4.7504	-6.0484	-5.1933
2.9863	2.2916	3.4848	2.5771	2.9149	3.1364	3.3742	4.2026	3.4481	1.4497	3.4837	3.4485	3.4419	3.4777	3.6824	2.2151	2.7617	1.9165	4.0355	2.8496	3.1207	1.8846	2.8066	3.0265	2.9847	2.7975	2.8051	3.6781	2.6637	1.9994	3.9282	2.3727	3.437	3.7633	3.1992	2.9352	2.495	1.9591	3.3277	3.4746	2.9555	3.6791	2.7653	1.5474	3.2943	3.8036	2.9575	2.6648	4.3002	2.3238
5.6543	5.6378	5.4927	4.2221	5.372	4.9946	5.3099	5.1311	4.1647	5.3946	4.5591	3.8294	4.0919	2.9471	4.8373	4.7117	4.3902	4.4106	4.5623	3.9146	6.2223	4.4914	5.5389	5.4052	5.2579	3.5856	6.1443	5.3202	5.7706	5.7038	5.5247	4.1616	5.3114	5.317	5.1186	3.3673	5.5057	5.0793	4.6942	4.7003	3.9795	4.9758	5.5659	5.3316	5.069	4.7215	5.5945	4.7973	5.2817	4.4457
-3.4501	-3.8211	-4.5673	-3.9451	-3.1556	-3.8204	-4.27	-4.1993	-3.1185	-3.4463	-2.9021	-3.7938	-3.4199	-2.9196	-3.7346	-3.3697	-3.7107	-4.5305	-4.0094	-3.0634	-4.4201	-3.4544	-3.3752	-4.3402	-4.4933	-4.3884	-4.0254	-4.4192	-3.1562	-4.0602	-4.7703	-4.1337	-3.0273	-3.3241	-3.9429	-4.3167	-3.753	-3.4404	-3.5702	-3.4787	-4.3231	-4.1536	-3.831	-4.4846	-4.5271	-4.1202	-1.8859	-3.1177	-3.3012	-3.9484
-23.235	-22.897	-21.553	-22.281	-22.346	-21.678	-22.961	-21.549	-22.608	-22.313	-22.552	-22.284	-22.57	-21.854	-22.028	-23.136	-21.435	-22.615	-22.591	-23.098	-22.805	-23.706	-22.597	-22.55	-22.381	-23.138	-22.214	-22.976	-21.33	-22.609	-22.599	-22.988	-22.852	-22.329	-22.788	-21.835	-22.113	-21.362	-22.774	-21.577	-22.093	-22.24	-23.157	-21.342	-22.554	-23.635	-23.169	-22.177	-21.81	-21.72
-2.7897	-0.93877	-1.1272	-1.0435	-1.2208	-2.312	-1.3665	-2.124	-1.5887	-0.724	-1.0975	-2.0232	-0.62674	-1.3641	-1.0984	-1.8436	-1.2875	-1.2005	-0.9321	-1.814	-1.6015	-0.88362	-0.35433	-0.97181	-1.4432	-1.2626	-1.8235	-2.0892	-1.8179	-1.346	-1.5429	-1.9818	-1.0377	-1.9946	-0.41926	-1.9101	-1.8013	-1.1874	-1.4153	-1.861	-1.2171	-1.0123	-1.5821	-0.85574	-0.77393	-1.2343	-1.4121	-1.6062	-1.3261	-1.4257
1.0342	1.5387	2.1585	1.6917	2.7453	1.3914	0.79823	1.869	1.2329	1.7233	1.4471	3.123	1.7454	1.5724	2.3998	2.9641	2.1325	1.0268	2.8033	2.4484	1.663	0.9417	1.1639	2.6795	1.8123	0.90704	0.78244	1.5146	1.8924	1.5677	0.72591	0.25018	1.4547	2.5783	2.6141	1.6651	1.4751	1.5565	2.1991	1.0833	1.4009	1.7302	1.9019	1.6142	1.9706	2.3825	2.0207	1.2143	1.6746	2.5186
-13.148	-13.195	-13.443	-13.554	-13.944	-13.34	-12.991	-12.403	-13.445	-13.564	-13.266	-14.077	-13.226	-13.495	-13.118	-14.126	-13.631	-14.204	-14.626	-13.217	-12.659	-13.489	-12.744	-13.662	-13.502	-13.502	-13.86	-12.365	-13.179	-13.358	-13.047	-13.964	-12.673	-12.735	-13.814	-13.573	-13.011	-12.762	-12.134	-13.817	-12.434	-12.531	-12.874	-13.196	-14.217	-12.627	-13.324	-13.057	-12.811	-14.512
-2.3743	-1.0871	-1.4465	-1.3758	-1.5285	-2.2762	-2.1322	-0.66052	-1.7522	-1.6744	-0.90257	-1.2976	-2.2741	-1.0005	-1.5239	-1.1961	-1.1486	-1.0876	-1.6369	-1.7514	-1.3438	-0.78052	-1.3691	-1.8271	-0.76461	-1.0641	-1.6551	-2.6468	-1.6563	-1.5455	-1.9993	-1.1594	-1.6011	-0.70192	-0.97875	-2.1485	-0.85712	-2.2206	-1.6236	-2.417	-0.66083	-0.74213	-1.7563	-0.32122	-2.0552	-0.91809	-2.0646	-0.97276	-1.8166	-1.5884
-0.063898	-0.88744	-1.2815	-1.1456	-1.2919	-0.87223	-0.98033	-0.83006	-3.3289	-1.0082	-1.2496	-0.16569	-0.61706	-2.1428	-2.4086	-1.6221	-0.53514	-2.3686	-1.1985	-1.7621	-1.0638	-2.09	-0.65563	-0.94402	-1.7103	-1.192	-0.51868	-0.25176	-0.92921	-0.88938	-0.8781	-1.4575	-1.8303	-1.1023	-1.9429	-1.4448	0.10112	-1.7072	-0.99004	-0.80402	-1.6178	-1.0563	-2.2572	-1.7878	-1.0049	-0.89864	-2.5546	-0.24796	-1.1384	-0.10749
-5.1008	-4.431	-6.7943	-5.8429	-6.2404	-6.2767	-4.8822	-5.1305	-5.2408	-5.528	-5.633	-5.6128	-5.7364	-6.6972	-5.2559	-4.6328	-5.273	-4.8158	-6.367	-5.7081	-4.7822	-6.4293	-5.505	-5.4846	-5.9162	-7.4302	-6.127	-5.0379	-5.5294	-5.3826	-6.3726	-6.3226	-6.2308	-4.982	-4.4975	-6.2207	-4.3524	-4.8746	-4.7534	-5.1132	-5.2728	-6.4817	-4.9684	-5.6843	-4.6812	-5.0366	-5.6657	-4.2302	-5.664	-5.8551
-8.5732	-9.5088	-9.984	-8.8985	-8.9769	-9.1638	-8.4221	-10.157	-9.7843	-9.3412	-9.7757	-9.0966	-9.0875	-8.5146	-8.2179	-7.8128	-8.1686	-9.4291	-9.6667	-9.271	-8.3709	-9.5969	-8.3678	-9.8146	-9.024	-8.1178	-9.3607	-8.8163	-8.9317	-8.8479	-10.189	-9.7054	-8.9378	-8.7793	-7.7772	-9.8022	-7.4283	-8.1322	-8.2977	-8.8066	-9.3675	-9.0357	-8.5488	-10.178	-8.901	-9.4717	-9.7984	-9.0935	-9.4005	-9.1683
-9.02	-8.8567	-9.0172	-9.475	-9.7159	-9.5235	-9.0024	-8.6802	-9.3304	-8.6921	-10.321	-9.5493	-9.3587	-9.2611	-9.1925	-10.613	-9.3213	-9.5167	-8.6109	-8.6115	-9.5429	-8.45	-8.6018	-10.098	-9.045	-8.6535	-9.2065	-10.365	-9.0617	-9.1138	-9.0607	-9.146	-8.9518	-9.1056	-9.4968	-9.7086	-8.1438	-9.5221	-7.8154	-8.8703	-9.0519	-7.4713	-9.2795	-8.8675	-10.156	-8.5309	-9.2765	-9.2338	-9.3286	-8.5356
8.5139	9.2062	8.8617	8.9694	8.4177	8.5	8.0499	8.76	9.2845	8.6045	8.9008	8.4515	7.9921	8.2386	9.2306	9.2467	9.6745	8.8092	8.1957	8.3362	8.1753	9.3045	8.377	8.011	8.1147	8.2212	8.5616	9.4721	8.4814	7.8321	8.3095	9.0095	7.9974	8.79	10.159	8.274	7.8892	8.453	8.5244	9.8159	8.9981	8.3226	8.8179	9.2955	8.1955	8.5419	8.6335	9.474	9.2561	7.7267
-0.40958	0.30244	0.29159	-0.36321	-0.066801	0.27579	0.1017	0.95496	-0.7479	-0.2223	0.2133	0.42206	-1.0247	-0.81874	-0.73598	0.29003	0.10387	0.75442	-0.64693	-0.032314	0.088385	0.048293	0.045684	-0.4902	0.4971	0.56191	-0.19737	-0.73594	-0.61796	0.6901	-0.98845	0.35522	0.40576	-0.31141	0.49332	-0.29711	0.70983	-0.86698	-0.51678	0.65526	-1.5732	0.093786	0.2963	-0.017283	-0.77892	-0.99819	-0.7385	0.86418	-0.47971	0.097954
-11.302	-11.908	-11.472	-13.095	-12.23	-11.183	-10.953	-10.575	-12.171	-10.615	-11.237	-11.757	-11.895	-12.784	-11.072	-13.115	-11.928	-11.249	-12.218	-11.937	-11.482	-12.741	-11.034	-11.696	-11.607	-11.852	-11.216	-11.095	-11.472	-12.416	-12.136	-12.209	-11.531	-12.87	-12.296	-11.408	-12.472	-10.55	-12.731	-10.754	-12.165	-11.643	-12.009	-11.014	-12.125	-11.955	-11.438	-12.144	-11.19	-11.491
5.2498	4.4973	4.106	4.0192	4.2715	3.8733	4.1476	4.1298	4.7049	4.5466	3.9537	3.7374	3.8259	3.7515	4.4634	4.5752	4.5195	4.1872	4.3454	3.7947	5.228	4.7184	4.5062	4.1436	4.3586	3.7855	5.6118	3.6471	5.2759	3.8763	5.1759	5.2484	5.4072	4.5557	4.775	4.4263	4.4378	4.7612	4.4053	4.746	4.7279	4.5557	4.332	4.6417	4.4641	3.6485	4.7663	5.6278	4.4807	4.9247
-0.14498	-0.46449	-1.151	0.1745	0.067076	1.702	0.13269	-0.40307	0.18167	0.12229	-0.6885	0.55135	1.929	0.1165	0.10404	-0.056683	-0.71894	-0.79428	0.25245	-0.13204	0.30946	-0.99297	-0.47657	-1.4101	-0.38194	-0.96374	0.21892	-0.23277	1.6093	-0.67755	0.67431	-0.89221	0.4331	-0.26814	-0.7678	-0.12733	0.08126	-1.2492	-1.0958	-0.40435	-0.97547	0.081819	-0.1341	0.72755	-0.4891	0.47143	-0.73946	-0.33657	-1.2748	-1.0005
-5.7637	-5.2897	-5.4115	-5.7561	-5.561	-5.8592	-5.2732	-4.5632	-6.1137	-5.4677	-6.4884	-5.4379	-5.0873	-5.7496	-5.237	-5.9012	-5.8575	-5.3035	-5.9965	-5.6267	-5.1207	-5.0822	-5.3699	-5.1893	-6.0412	-6.5053	-6.1599	-5.1834	-5.0263	-6.0699	-6.0788	-5.8797	-4.5069	-6.1096	-4.9863	-6.0129	-5.0296	-6.9014	-6.3623	-5.2628	-5.5225	-5.365	-6.5857	-5.1533	-5.6891	-5.08	-5.1363	-5.6341	-5.1328	-6.412
-12.038	-13.664	-11.805	-12.545	-13.451	-13.702	-13.062	-12.552	-12.884	-12.656	-13.062	-12.534	-12.912	-12.56	-12.741	-13.379	-13.637	-12.025	-13.582	-12.777	-12.57	-12.441	-13.091	-13.115	-13.041	-13.469	-12.684	-12.716	-12.224	-12.28	-13.475	-12.696	-12.161	-13.029	-14.24	-12.453	-13.458	-11.979	-12.581	-13.241	-13.209	-12.552	-12.39	-12.092	-12.586	-13.031	-13.069	-11.345	-12.921	-12.449
-3.7787	-4.3035	-4.7094	-3.5332	-5.9736	-4.0322	-4.2225	-3.8269	-3.9818	-5.8611	-4.6946	-4.554	-5.4468	-4.7132	-3.5926	-4.7025	-3.1119	-5.0762	-4.9039	-4.5198	-4.3457	-4.724	-3.8121	-3.8244	-3.1091	-3.3897	-3.8472	-4.1499	-2.9621	-4.7916	-4.8118	-3.4131	-3.9848	-3.8369	-3.7757	-4.1818	-4.7167	-4.6657	-5.4995	-4.0185	-4.2291	-5.4079	-5.1597	-4.4974	-5.0151	-5.2543	-3.5031	-3.6457	-4.2791	-4.6039
5.9919	6.7586	6.3778	6.6226	7.055	6.2435	6.4967	7.732	6.2365	6.3361	7.0135	6.0024	6.9153	6.7142	6.5713	5.9945	5.5757	6.5176	5.6133	5.9661	6.9716	6.2998	7.5599	5.7905	7.5958	6.8249	6.6096	7.2472	7.5845	7.1296	5.9802	6.2213	8.0436	7.2875	6.7869	5.6827	7.869	7.2668	6.622	6.8551	6.7206	6.6095	7.1513	6.9323	7.5994	6.7986	7.5483	7.7621	6.3514	6.6891
-11.228	-10.788	-11.004	-11.214	-10.769	-11.355	-11.389	-11.291	-10.649	-9.7184	-11.905	-11.335	-10.371	-11.081	-11.708	-10.62	-11.401	-11.097	-10.779	-11.273	-10.414	-10.442	-11.139	-11.263	-11.422	-10.147	-11.308	-11.241	-10.828	-10.753	-10.947	-10.896	-9.2931	-11.268	-11.281	-10.779	-10.146	-10.004	-10.403	-10.066	-10.348	-10.573	-10.476	-10.741	-10.862	-11.23	-9.4425	-10.896	-11.639	-11.125
-14.07	-13.004	-13.26	-14.073	-14.784	-13.789	-13.666	-13.817	-13.789	-13.722	-14.239	-14.508	-14.064	-14.068	-13.517	-13.185	-13.425	-14.297	-14.136	-14.891	-13.918	-14.725	-14.595	-14.527	-14.018	-13.492	-14.081	-14.165	-12.924	-14.452	-14.233	-14.434	-14.147	-13.891	-14.023	-13.473	-14.624	-13.74	-15.166	-14.647	-13.862	-14.389	-14.042	-15.318	-13.299	-13.761	-14.822	-14.067	-12.175	-13.818
-2.1801	-0.92324	-1.5796	-1.8248	-1.8092	-1.1313	-0.80424	-1.4436	-2.4667	-2.2496	-1.2609	-1.8549	-0.81367	-0.031959	-0.82289	-2.2711	-2.1864	-2.1689	-1.0773	-1.6173	-1.0762	-0.21101	-1.3311	-1.2614	-1.3211	-1.4026	-1.7002	-2.1233	-2.6401	-0.81105	-1.933	-2.4626	-1.32	-0.55619	-1.4561	-1.1674	-2.524	-1.3616	-2.3269	-1.0781	-1.5544	-2.2854	-1.4857	-1.24	-1.1071	-1.3964	-1.8498	-0.82922	-2.3361	-0.90207
1.3791	1.818	1.6237	0.64614	1.3247	1.1476	2.0445	2.3437	2.5022	1.6016	2.6337	2.3595	2.3321	1.743	2.1328	1.5122	2.3653	1.7018	1.7316	2.3932	1.1241	1.5501	1.2564	1.3697	1.7596	2.3669	1.1089	1.4951	2.3196	1.422	1.6414	2.2202	0.98968	2.2957	1.9856	2.3378	2.2353	1.5948	2.2617	2.5465	1.618	2.673	1.8881	2.4377	1.3776	1.9556	1.5902	1.5214	2.7827	0.72811
-14.065	-14.143	-13.747	-15.162	-15.053	-14.554	-14.062	-14.639	-13.951	-13.839	-14.271	-14.925	-14.871	-13.845	-14.237	-14.213	-14.203	-14.12	-15.335	-14.357	-15.606	-14.036	-13.984	-13.878	-14.566	-14.72	-13.447	-15.593	-15.27	-14.522	-14.488	-15.553	-14.376	-15.66	-15.047	-15.008	-14.7	-15.697	-14.922	-14.361	-15.148	-14.895	-15.283	-14.39	-14.303	-15.452	-14.396	-15.257	-13.96	-15.187
-2.994	-1.9108	-2.9854	-3.2373	-2.4667	-3.1894	-3.1747	-2.4069	-3.5481	-1.9428	-2.1173	-2.554	-3.0672	-3.5199	-2.382	-2.9293	-3.3309	-2.1367	-2.3002	-2.9968	-2.8036	-3.455	-3.5605	-2.4442	-2.2753	-2.5105	-2.5269	-2.8704	-2.2659	-2.8141	-1.8797	-2.3131	-2.1635	-2.4231	-2.1011	-2.2899	-2.2634	-1.3683	-1.743	-1.8824	-3.2222	-1.5596	-1.8624	-3.1679	-2.2465	-1.5375	-2.4061	-2.9211	-2.463	-2.519
-11.381	-10.36	-12.123	-11.917	-11.919	-11.841	-11.131	-11.967	-12.565	-11.924	-10.891	-12.484	-11.344	-12.106	-11.838	-11.9	-12.111	-12.432	-11.942	-11.359	-10.985	-11.183	-11.556	-11.307	-11.674	-10.47	-11.963	-11.165	-12.105	-10.989	-11.784	-12.276	-12.02	-10.84	-12.009	-12.725	-12.609	-11.276	-11.607	-11.111	-11.504	-11.254	-12.331	-12.65	-10.714	-11.104	-10.704	-12.024	-11.267	-12.437
7.3982	7.8984	8.343	7.834	7.7985	8.1062	7.8143	7.9061	8.2869	8.7998	10.037	7.9963	8.669	7.2024	7.206	7.7788	8.7156	7.9832	9.7622	7.5738	8.1454	8.0733	8.1737	7.5292	8.3439	6.8508	8.4912	7.6038	7.5075	9.0804	7.7231	8.1333	7.4658	8.1026	7.8375	7.6393	7.5287	8.8233	8.6675	7.4062	7.8112	7.9023	7.1145	7.3345	7.9589	7.9368	7.5651	8.7118	7.5514	7.4689
-2.03	-1.2756	-1.8022	-2.015	-1.6557	-1.3599	-1.4919	-1.111	-1.296	-0.44309	-0.48975	-1.4652	-1.2134	-1.883	-1.1401	-1.0602	-2.2698	-1.5967	-0.84905	-3.0793	-0.56057	-2.1115	-0.53443	-0.16307	-1.4858	-1.5408	-2.1766	-1.8918	-2.215	-0.62278	-0.61715	-1.2407	-1.4783	-2.4065	-1.677	-1.9402	-0.93706	-1.7089	-1.3823	-0.60835	-1.6527	-1.6064	-1.3931	-1.1911	-0.65047	-1.6828	-1.7189	-0.96912	-1.3308	-1.6025
-0.20632	-1.542	-0.72253	-1.4909	-0.91768	-0.62482	-2.1106	-0.84648	-0.43367	-0.64545	-0.95033	-1.9651	-1.2302	-0.75168	-1.4747	-0.4354	-2.4522	-1.4956	-1.5572	-0.47419	-0.091821	-0.6592	-1.0163	-0.6953	-0.12409	-2.0639	-0.39045	-0.16155	-1.2766	-0.86409	-0.8978	-1.209	-1.6489	-0.44128	-1.3751	-1.5628	-0.72367	-0.47543	-1.5915	0.5741	-1.8279	-1.3725	-0.71799	-0.6599	-1.6226	-0.64122	-0.48034	-1.5112	-1.9966	-0.8708
-0.81749	-1.0336	-1.3278	-0.81716	-1.2091	-2.188	-0.79436	-0.51329	-1.6988	-1.8661	-0.95562	0.06399	-0.38395	-1.0304	-0.91106	0.25862	-0.80857	-1.3491	-0.412	-1.2766	-0.66401	-0.69823	-0.8561	-0.72302	-0.58624	-0.13771	-0.23309	-1.3836	-1.3632	-0.83097	-0.61202	0.47025	-0.30387	-0.87498	-1.2803	-0.30551	-1.3503	-0.85442	-0.35284	-0.4677	-0.51714	0.25309	-1.473	-1.4398	-1.034	-1.3932	0.90654	0.079691	-0.71548	-0.46561
8.1661	7.7442	8.752	7.6279	7.212	8.1804	8.147	7.9618	8.5375	7.576	7.1397	9.0506	7.5565	8.3096	8.168	8.4845	8.687	8.5899	8.395	8.1479	7.9417	7.6702	7.6743	7.5152	7.4277	7.8942	8.4522	6.664	7.6437	6.9528	8.8536	8.2997	7.7143	9.2395	8.4332	7.8341	8.1575	9.5059	8.8328	8.5127	7.1566	5.7916	8.3581	8.9832	7.6447	7.4212	7.606	8.1074	8.1234	8.203
-0.53072	-1.2671	-0.78928	-1.2992	-0.99059	-0.65712	-1.0329	-0.69804	-0.31868	-0.44622	-0.31086	-0.43793	0.36766	-2.0896	-0.5018	0.14981	-0.3436	-0.33048	-1.142	-0.10851	-0.99983	-0.31853	-0.76933	-0.45237	-0.64335	-1.9126	-0.90274	-1.644	-0.76847	-0.14397	-0.76249	-1.1868	-1.0485	-1.1089	0.098044	-2.0678	-1.3976	-0.5038	-1.1895	-0.19403	-0.0049021	-1.9358	-0.70997	-0.50508	-0.88836	-1.3057	-0.11301	-1.2352	-0.75235	-0.91676
-3.7973	-3.2946	-2.9405	-2.5825	-3.7952	-3.2866	-3.4815	-3.7698	-3.7146	-3.2147	-3.2219	-3.289	-2.183	-2.677	-2.967	-3.2912	-3.2713	-3.1954	-3.2995	-3.3172	-3.1038	-2.9017	-2.5113	-1.2962	-3.2083	-3.0002	-3.8006	-3.9121	-3.1581	-3.144	-3.3701	-3.5463	-2.7699	-4.4468	-2.7194	-2.8529	-3.2172	-3.8065	-4.0223	-2.9389	-2.713	-2.4324	-3.5396	-2.429	-3.7527	-3.4765	-3.819	-2.7779	-4.0785	-2.997
0.21685	-0.11239	0.74742	0.47967	-0.5139	0.96865	0.10945	-0.025786	0.041642	-0.70806	0.37967	0.0003903	1.3723	0.015847	-0.44211	0.11218	-0.89158	1.805	1.0851	0.13608	0.15544	0.2439	-0.17927	-0.15714	1.1641	-0.14552	-0.054408	0.10714	-0.011563	1.0382	0.25281	-0.4471	0.024689	0.49834	1.2705	0.15828	0.37071	-0.88829	-0.5381	-0.3719	0.52423	0.85967	0.45887	1.5743	-0.010467	0.8794	-0.22799	-0.29442	1.2699	0.24878
-0.13582	-0.25395	-1.0136	-0.5978	-1.86	-0.84426	-1.2609	-0.19925	-1.1664	-1.3191	-0.33638	-1.0634	-1.6899	-0.83051	-2.0067	-0.78487	-0.44977	-0.6557	-0.86177	-1.0013	-1.0118	-1.0705	-0.46071	-1.6395	0.19421	-0.26426	-0.67839	-0.74068	-0.87928	-0.45818	-1.1662	-0.81389	-0.47682	-0.34184	-0.30737	-1.1078	-0.57394	-0.71543	-0.21408	-0.42632	-0.5837	-0.92911	-0.096778	-1.497	-0.21846	-1.186	-1.4865	-0.71172	-0.63562	-1.6773
8.6488	7.5285	7.3748	7.3063	7.9934	8.334	7.5557	7.7972	7.7665	7.3526	8.196	7.483	7.7393	7.8372	7.8289	7.8175	8.2941	6.5614	7.3138	8.2103	8.1924	7.4715	7.9239	8.1158	7.5521	7.7552	8.0937	8.3006	7.4609	7.8407	9.2649	7.7851	7.3843	7.2776	8.4484	8.4248	8.1581	7.434	8.0146	6.8999	7.749	7.449	8.3033	7.9785	8.3177	8.4207	7.2409	8.6065	8.0709	8.0528
-3.9455	-2.4896	-2.491	-3.3796	-3.2204	-3.9895	-3.537	-3.0131	-3.8027	-3.021	-3.6182	-3.7877	-3.5633	-2.912	-3.4191	-2.733	-3.8971	-2.8377	-3.7768	-3.3497	-3.8082	-4.3446	-2.9602	-3.3628	-3.3115	-3.2342	-3.4894	-2.6384	-4.0111	-3.4159	-2.9269	-3.1434	-2.33	-2.858	-3.0922	-4.0511	-3.6489	-3.5826	-1.8478	-3.2558	-3.8725	-2.1789	-4.3686	-4.1098	-3.4403	-3.6026	-2.9617	-3.1192	-2.1935	-2.5153
9.7447	10.103	8.619	10.28	9.369	10.286	11.095	10.7	9.9311	10.167	9.2287	10.721	9.9032	9.6523	9.0653	9.8823	9.8342	10.312	9.2502	9.584	10.538	10.716	10.233	10.179	10.25	10.281	9.5869	9.4709	10.353	9.3392	9.7658	10.499	9.5545	9.357	9.3526	9.8369	10.167	10.165	9.3199	9.8434	9.6111	9.8223	9.0417	9.7508	10.324	10.261	10.149	9.0955	9.5624	10.14
8.1465	8.9757	9.415	7.2035	7.3662	7.9416	7.7502	8.5901	7.7874	9.775	9.305	8.1198	8.9655	8.5392	8.7111	7.5481	8.5573	8.1807	8.2398	7.9238	10.086	8.8318	8.6145	9.1288	9.0451	7.6034	8.6556	8.4043	8.5279	8.2038	7.6334	8.9155	9.3666	8.0106	8.2656	8.6527	9.2069	8.6351	8.7516	7.3657	8.7665	8.9867	8.0138	8.0459	8.5291	8.7671	7.8299	8.9807	8.0136	8.4545
-3.757	-4.1246	-3.7932	-5.1394	-3.8907	-4.2755	-3.7636	-4.1922	-3.959	-4.061	-5.0974	-4.0909	-3.8023	-4.0323	-4.9019	-3.8575	-4.7739	-3.7559	-4.2808	-4.2911	-6.0059	-4.439	-3.7651	-4.8492	-3.8885	-4.3236	-3.476	-2.9983	-3.4979	-4.7951	-3.36	-3.4392	-4.1395	-4.6947	-5.1857	-5.0303	-4.1968	-4.0135	-3.5396	-4.003	-4.6463	-2.7543	-4.2798	-4.6757	-4.3188	-4.7252	-3.7374	-4.9201	-5.5444	-4.3603
-21.878	-22.139	-21.618	-22.818	-21.404	-21.989	-21.78	-22.161	-21.904	-21.887	-20.994	-23.045	-23.188	-22.998	-22.04	-23.172	-22.973	-22.762	-22.626	-22.03	-21.292	-21.825	-22.45	-22.114	-22.578	-22.877	-22.064	-22.919	-22.096	-22.472	-21.642	-22.318	-21.938	-21.646	-21.788	-21.876	-22.741	-23.249	-21.628	-21.836	-24.229	-22.225	-20.824	-22.562	-21.512	-22.83	-21.71	-23.853	-21.836	-21.12
-21.48	-22.044	-22.775	-22.069	-22.397	-22.065	-21.401	-21.54	-22.3	-22.1	-22.576	-23.183	-22.98	-22.468	-22.764	-22.095	-21.628	-22.924	-21.498	-22.125	-21.87	-22.905	-21.319	-22.023	-22.203	-22.265	-21.668	-22.437	-21.404	-22.197	-21.324	-21.695	-21.117	-22.01	-21.399	-22.941	-22.079	-21.99	-22.223	-21.683	-22.827	-21.925	-21.033	-21.927	-21.434	-22.645	-22.091	-21.461	-22.318	-23.355
-12.032	-11.053	-11.77	-11.752	-10.559	-11.96	-12.136	-11.651	-10.832	-11.083	-12.7	-12.051	-10.795	-11.635	-12.881	-10.376	-11.675	-11.283	-10.936	-11.419	-12.154	-11.53	-11.405	-11.31	-12.464	-11.861	-10.839	-12.672	-11.382	-10.81	-12.095	-10.803	-10.81	-11.633	-11.142	-10.574	-11.355	-12.193	-11.27	-10.78	-11.693	-10.727	-11.21	-12.215	-11.388	-11.49	-11.142	-11.79	-11.224	-11.787
-1.1807	-2.6934	-1.3712	-1.405	-1.0946	-1.3454	-1.1435	-1.6979	-2.1845	-2.7943	-0.29887	-1.135	-2.2048	-1.4476	-2.5458	-2.0741	-1.4769	-1.4732	-2.7571	-1.96	-1.5671	-1.0953	-1.3958	-1.3551	-2.586	-1.6194	-1.3676	-1.8476	-0.4774	-1.9409	-1.1203	-0.67259	-1.7128	-1.5553	-2.6298	-1.9841	-2.144	-2.9137	-1.2721	-2.9414	-1.6821	-1.5843	-2.6408	-1.0709	-1.6332	-1.8575	-0.83961	-1.536	-2.2267	-1.9849
-10.155	-11.052	-9.8626	-9.6702	-9.4015	-10.309	-10.103	-9.9162	-11.134	-10.125	-10.814	-9.9748	-10.503	-9.9922	-9.793	-10.071	-10.296	-9.1163	-9.3885	-10.631	-9.6037	-10.049	-9.1142	-9.6139	-10.013	-10.101	-9.6596	-10.951	-9.6502	-10.171	-11.084	-10.443	-9.5075	-10.354	-9.1047	-9.9188	-9.5836	-8.9688	-10.233	-9.4256	-10.541	-10.872	-11.098	-9.6952	-10.897	-10.614	-9.4151	-9.9593	-9.1471	-10.134
-20.862	-21.37	-21.969	-22.026	-21.676	-23.894	-20.94	-21.694	-21.773	-22.999	-21.384	-22.444	-22.985	-22.944	-21.606	-22.595	-22.426	-22.517	-22.936	-22.586	-22.389	-21.978	-22.375	-23.268	-21.931	-21.888	-21.324	-21.526	-22.651	-21.696	-21.711	-22.877	-22.226	-21.279	-22.134	-22.533	-21.421	-22.2	-21.291	-22.91	-22.502	-23.055	-22.986	-21.95	-22.262	-22.637	-21.653	-22.468	-21.29	-22.699
-3.1142	-2.8305	-2.7454	-2.5336	-3.1871	-2.878	-3.8454	-2.576	-3.6122	-3.57	-3.0891	-2.3355	-3.0437	-3.1144	-3.5759	-1.995	-3.9509	-2.2455	-3.0662	-2.5059	-3.2389	-3.27	-3.7676	-3.0491	-1.6808	-2.491	-2.6844	-2.8242	-3.0813	-3.327	-3.1831	-3.5322	-1.5366	-3.9326	-3.7151	-2.8456	-3.8698	-2.5585	-2.9385	-3.4257	-2.9994	-3.8953	-2.2045	-3.5337	-2.6203	-3.5696	-3.0381	-2.344	-4.2077	-3.1007
-12.784	-13.572	-13.546	-13.58	-13.952	-12.464	-13.578	-13.148	-13.005	-13.803	-12.164	-12.304	-14.383	-13.382	-12.509	-13.126	-13.45	-13.852	-13.345	-13.353	-11.949	-13.47	-13.347	-13.371	-13.098	-12.926	-13.411	-12.9	-13.351	-12.675	-12.026	-13.961	-13.733	-13.186	-13.452	-12.799	-12.792	-13.779	-13.611	-14.039	-14.514	-12.549	-13.92	-12	-12.806	-11.877	-12.555	-12.793	-14.439	-12.862
-21.148	-20.937	-21.076	-21.659	-20.116	-20.882	-21.37	-20.85	-20.156	-20.409	-20.507	-21.429	-19.333	-21.525	-21.604	-21.216	-20.454	-20.264	-20.578	-21.812	-21.413	-21.014	-20.542	-21.09	-22.014	-22.657	-20.968	-20.481	-20.066	-22.125	-21.225	-22.039	-21.603	-21.745	-21.103	-21.811	-19.913	-19.318	-20.719	-21.744	-21.464	-20.142	-21.204	-21.287	-20.385	-21.217	-20.782	-21.218	-21.01	-20.565
-9.8879	-9.0308	-9.58	-9.0013	-9.0108	-8.5875	-8.3082	-9.7259	-9.1143	-8.9266	-7.9522	-8.6092	-9.1713	-7.98	-8.2554	-8.9334	-8.2463	-8.4578	-8.8662	-8.6779	-8.503	-8.1906	-9.4255	-8.9699	-9.4428	-8.4638	-9.1256	-8.6928	-8.5847	-8.9838	-7.6396	-8.7228	-9.2287	-8.9021	-10.033	-8.995	-9.9434	-7.7652	-9.5543	-8.5399	-8.5996	-9.4219	-9.134	-8.5516	-9.4824	-9.2766	-8.7783	-9.0922	-9.479	-9.3526
-2.4366	0.0043331	-2.3554	-1.7377	-0.2404	-2.0461	-0.75894	-0.58638	-2.4883	-1.7753	-2.9009	-2.491	-1.3885	-1.4227	-1.4084	-1.1965	-1.5443	-1.719	-2.9999	-2.0503	-1.9073	-2.489	-1.9693	-1.8279	-2.5254	-1.3315	-2.5594	-1.1369	-2.0579	-2.559	-1.7334	-1.1533	-1.1781	-1.8819	-0.30737	-2.1041	-0.88981	-2.3888	-0.94115	-1.4414	-2.6785	-2.0324	-1.3903	-1.8432	-0.87398	-1.2881	-1.6738	-1.2408	-3.4302	-0.65062
-7.9823	-7.1076	-7.9747	-7.6659	-7.7413	-7.5386	-6.8905	-8.1812	-7.4536	-6.2749	-7.4903	-7.7067	-7.4162	-6.997	-7.5686	-7.8903	-7.4672	-8.2466	-7.5092	-7.1891	-6.0788	-7.0169	-7.5358	-8.1351	-7.3278	-7.4335	-6.7715	-7.6562	-7.001	-6.5309	-7.8473	-8.2224	-8.1148	-7.1211	-7.4737	-6.8387	-8.6259	-8.095	-7.6498	-8.4867	-7.3954	-7.198	-6.7707	-6.7304	-7.933	-8.8169	-7.3707	-8.0124	-6.9394	-7.6772
-11.12	-10.958	-10.852	-10.729	-10.968	-10.575	-11.339	-11.231	-10.444	-10.293	-10.732	-11.035	-11.148	-12.129	-10.851	-10.535	-10.389	-11.523	-11.651	-10.686	-9.9438	-9.8324	-11.216	-10.183	-10.718	-10.507	-10.636	-10.793	-10.691	-10.911	-11.804	-11.17	-11.373	-10.152	-11.703	-9.7783	-11.813	-11.63	-10.61	-10.448	-10.576	-10.475	-10.479	-10.346	-11.224	-11.404	-11.438	-11.325	-10.723	-10.492
1.3455	-0.12258	0.86184	1.428	2.0929	1.3368	1.5359	1.1334	0.91076	0.10692	1.3605	0.83506	1.2211	0.57932	1.0303	0.20814	1.569	1.0695	1.3378	0.98666	0.32822	1.0207	0.54536	1.6214	1.4788	0.36086	0.94272	1.3437	1.8594	2.4485	1.5417	0.70138	1.0054	1.549	1.1853	1.8772	1.5335	0.7749	0.59829	2.0707	2.1081	1.0141	1.7095	0.6624	2.4536	1.4482	2.0537	1.3774	1.1867	1.8241
4.9955	4.019	5.1682	4.9157	4.809	4.8118	5.2385	5.4071	4.3468	5.0171	5.2575	4.7821	5.6781	5.0084	5.3371	5.3997	4.6924	4.0026	5.9932	4.3811	4.5831	5.0966	4.9866	4.3291	5.9931	5.4286	4.7897	5.2562	4.8623	4.5281	4.6908	5.616	5.0141	5.0888	5.1609	5.2936	3.9759	4.2981	4.2516	4.9649	5.4964	4.7246	4.4397	5.4779	4.9416	5.9781	5.3823	4.9016	3.9914	5.831
-11.33	-11.815	-11.938	-11.673	-11.184	-10.831	-10.996	-11.307	-12.082	-11.499	-11.981	-11.39	-11.543	-11.737	-10.939	-11.636	-11.947	-11.706	-11.905	-12.904	-11.606	-11.705	-11.849	-10.797	-11.874	-11.81	-11.626	-11.796	-12	-10.718	-9.9725	-11.517	-12.083	-12.339	-11.205	-11.018	-11.234	-12.045	-12.692	-10.524	-11.171	-11.704	-11.184	-11.349	-12.429	-11.796	-12.098	-12.685	-12.746	-12.242
-9.0286	-8.8229	-8.737	-9.6585	-8.6628	-8.9362	-9.7132	-9.0126	-9.8354	-8.852	-9.008	-7.7624	-9.4913	-8.2541	-8.4684	-7.9875	-9.0586	-8.7624	-9.0879	-9.3657	-9.0188	-9.478	-9.0976	-8.6175	-9.0668	-8.6531	-8.2443	-8.997	-9.0518	-9.0562	-8.5444	-9.0779	-8.8174	-8.5793	-8.5169	-8.1596	-8.4141	-8.2811	-10.483	-9.4148	-9.787	-9.2202	-9.9101	-9.8559	-8.2677	-9.6429	-8.325	-9.9131	-7.6647	-8.0646
-12.302	-12.015	-12.107	-10.852	-12.067	-12.455	-11.648	-12.867	-11.908	-12.573	-12.253	-12.117	-12.072	-12.399	-11	-12.004	-11.298	-11.365	-11.91	-11.609	-12	-12.018	-10.865	-11.258	-11.437	-10.775	-11.006	-11.733	-12.079	-12.961	-11.908	-11.663	-12.166	-11.533	-10.95	-11.395	-11.958	-11.62	-12.692	-10.932	-11.199	-12.144	-11.948	-11.135	-11.707	-11.332	-12.411	-13.225	-12.371	-10.64
-4.818	-5.0621	-4.6026	-2.9413	-3.8635	-4.6004	-4.4567	-4.1452	-4.2955	-3.4982	-3.2342	-4.6861	-5.1658	-3.7141	-4.3017	-4.3868	-5.8636	-4.5201	-4.2054	-2.994	-3.9347	-3.3529	-4.0386	-4.0944	-4.0458	-2.9949	-4.7995	-3.9155	-3.7677	-5.018	-4.3453	-5.5698	-4.1507	-4.344	-3.4393	-3.8435	-4.3591	-3.9282	-3.6252	-4.2397	-4.5122	-4.6582	-3.3516	-3.8524	-4.1524	-4.8646	-3.8039	-4.3005	-3.9692	-3.6374
5.488	5.7416	4.6486	5.0018	6.4631	4.9196	6.9045	4.8037	6.009	6.1285	5.5704	5.3527	5.9135	5.7377	5.6791	5.7962	4.9574	5.0158	6.4383	5.498	4.621	5.7101	6.2684	5.6908	6.4448	5.1237	5.119	5.8799	5.3056	5.8692	5.5014	5.3343	5.0995	5.3699	5.4594	4.8374	5.7884	4.8293	5.0039	5.1076	6.8961	5.0952	6.216	5.6879	5.3632	4.6432	5.0895	5.7595	4.712	4.7546
1.6427	1.4617	0.89122	2.1611	2.301	2.2803	2.1347	1.9678	1.7341	0.32407	2.2193	0.06542	1.7638	-0.36525	1.5059	1.8119	2.028	1.8191	1.8877	1.0237	1.3124	1.7783	0.98044	2.6927	2.7233	1.7712	0.827	2.2954	1.4736	1.2619	2.1707	0.90906	1.3819	1.5496	2.2242	2.1016	2.1028	2.2707	2.2812	0.87559	0.69145	0.84654	1.4829	2.3219	1.46	1.6555	2.0112	0.72332	1.9647	1.7465
-20.436	-21.345	-20.224	-20.213	-19.909	-21.663	-20.814	-20.653	-21.981	-21.225	-21.92	-20.913	-20.939	-21.165	-20.398	-21.583	-21.572	-20.546	-20.636	-20.385	-21.23	-20.942	-20.572	-21.4	-21.068	-20.991	-20.612	-21.203	-20.471	-20.607	-20.992	-20.583	-20.267	-20.68	-21.015	-20.021	-20.481	-19.846	-20.412	-21.45	-20.934	-20.666	-19.797	-20.32	-20.925	-21.717	-20.819	-21.024	-20.447	-21.66
-12.044	-11.685	-11.095	-12.109	-10.454	-11.333	-11.051	-10.993	-12.132	-11.892	-12.807	-11.715	-11.846	-11.381	-10.536	-10.794	-11.456	-10.558	-11.502	-10.779	-9.446	-11.642	-12.37	-10.685	-10.131	-11.641	-10.357	-11.801	-10.713	-10.294	-11.423	-11.799	-11.725	-12.083	-11.239	-11.905	-10.277	-10.928	-11.324	-9.5146	-11.607	-10.464	-11.835	-11.149	-11.166	-11.468	-11.889	-11.113	-12.006	-10.933
-5.1397	-4.7131	-6.1783	-4.3022	-5.316	-5.9998	-5.189	-5.478	-6.3181	-5.881	-5.3438	-5.5675	-5.9922	-5.1933	-6.3249	-4.0783	-5.6796	-6.1983	-5.1463	-5.9982	-4.4951	-5.0045	-5.5498	-5.4576	-5.5335	-6.2127	-5.4229	-5.8777	-5.054	-6.2751	-6.3168	-5.2466	-5.7517	-6.2235	-6.3738	-5.8463	-5.8004	-5.7324	-4.9508	-5.1395	-5.3875	-6.4091	-5.1209	-5.5478	-4.8842	-5.1432	-6.2659	-4.9893	-5.8645	-5.354
-4.3783	-2.9207	-3.6947	-3.3819	-3.2525	-3.5127	-4.1918	-4.6318	-4.5938	-4.1265	-3.3494	-3.6387	-2.4331	-3.7691	-3.2463	-3.8127	-4.4278	-3.1611	-3.9057	-3.3406	-4.076	-3.1421	-4.267	-3.1043	-3.9098	-5.0348	-3.0614	-4.0246	-3.8432	-3.019	-3.7437	-3.9154	-3.5611	-4.5776	-3.4933	-4.696	-4.2313	-4.0438	-5.088	-3.4154	-4.0432	-3.3097	-3.9138	-4.7926	-3.5688	-3.1591	-5.2552	-3.5683	-4.1073	-2.9124
-10.314	-10.545	-11.637	-11.865	-11.352	-10.407	-11.531	-11.441	-10.943	-10.333	-12.249	-12.243	-12.379	-10.056	-10.293	-10.847	-11.163	-11.362	-11.194	-12.404	-11.681	-11.384	-12.327	-11.959	-10.993	-12.538	-11.034	-11.052	-10.974	-10.171	-11.527	-11.565	-11.125	-11.362	-11.572	-13.047	-10.364	-11.381	-11.565	-11.721	-10.083	-10.548	-12.735	-11.439	-11.724	-11.669	-11.702	-11.997	-11.575	-11.384
-4.0967	-4.2537	-5.3161	-4.3393	-3.6718	-4.7216	-3.7746	-4.5563	-3.6105	-4.158	-4.5912	-3.4326	-4.0391	-4.5205	-4.3326	-4.1638	-3.6821	-3.5162	-4.6199	-4.4876	-3.9339	-3.7524	-3.6572	-4.2163	-2.8561	-4.3533	-4.6944	-3.5235	-3.3903	-3.4565	-4.3749	-2.7819	-4.3804	-4.7523	-4.6674	-4.5835	-4.9546	-4.9471	-4.254	-4.3381	-3.7541	-4.7225	-5.1902	-4.9861	-4.4882	-3.7705	-4.292	-2.956	-5.7034	-4.5714
-4.3972	-4.447	-3.571	-4.7155	-4.4472	-3.5597	-3.0516	-4.7483	-4.4678	-3.9458	-3.8996	-4.0447	-4.4677	-4.6891	-3.9444	-5.1492	-4.949	-4.5717	-3.3814	-4.5425	-3.2347	-4.3902	-3.8935	-4.9087	-4.1259	-3.9306	-5.5557	-4.8537	-4.1362	-5.1709	-3.7548	-2.8343	-3.7372	-4.192	-4.9302	-4.6349	-4.4021	-3.9043	-4.1341	-4.3198	-4.9723	-4.4506	-4.1624	-4.4505	-4.4238	-4.8338	-4.8053	-3.6092	-3.9758	-4.0848
7.6236	8.0648	7.7009	6.6629	8.25	7.9221	8.2901	8.0414	7.9546	8.6519	8.6891	8.3199	7.3074	8.0289	7.8149	8.7558	8.5706	8.1096	6.8275	8.3543	6.9933	8.891	7.9643	8.7234	8.6061	7.3482	7.0394	7.9035	7.2085	8.1953	8.4398	8.975	7.2408	8.0862	6.8322	8.2708	8.2583	8.1372	8.3466	6.4461	8.0462	7.3825	8.2019	7.9165	8.2096	7.9265	8.124	6.9407	9.1726	8.2655
-1.7641	-2.5107	-2.7527	-2.2365	-2.4816	-3.1368	-1.6021	-2.5973	-1.85	-2.4334	-1.9395	-1.878	-2.3264	-2.0878	-2.7803	-1.2556	-2.1127	-2.5986	-2.5287	-2.7312	-2.9122	-3.0852	-2.381	-2.1309	-2.9412	-2.9227	-2.3768	-2.7629	-2.7705	-2.2092	-1.1841	-2.421	-2.3993	-2.2786	-2.4291	-2.1622	-2.4812	-2.7303	-2.3131	-1.7339	-2.4997	-3.4357	-2.0632	-3.9312	-1.9074	-2.4084	-2.6952	-2.8737	-3.0909	-2.4005
-0.32489	0.85563	0.60341	0.783	0.12987	0.65091	-1.346	-0.27041	0.22622	0.98088	0.85462	1.1806	-0.81378	0.99299	1.368	0.68569	1.2318	0.7304	1.9962	0.95742	0.83832	1.5453	0.07103	0.71392	1.082	0.8164	0.26295	-0.026392	0.06407	0.38929	-0.2987	0.18915	-0.047779	0.074047	-0.14933	0.11659	0.16134	-0.83337	-0.82207	0.54521	0.20371	-0.14172	0.28236	0.135	0.75037	0.81874	0.6555	1.1062	0.034009	0.50064
7.9695	8.1549	8.2184	8.4807	7.9477	7.5784	7.1692	7.613	7.6263	9.1992	8.501	8.4116	8.6698	7.9941	8.5267	7.8728	8.5302	8.9275	7.3378	7.7513	9.4597	8.9204	7.3586	9.0949	7.748	7.2615	8.3916	8.1122	7.9604	7.8386	7.6795	7.9486	7.7482	7.1889	7.9982	8.3288	8.1773	8.2676	8.0674	8.4447	6.873	8.044	8.9607	8.0257	8.3308	7.6811	8.4385	8.8627	8.3417	8.5505
-0.089885	0.40416	-0.27209	-0.64083	0.50714	0.40992	-0.34445	-0.23931	-0.50047	1.2826	0.25705	-0.27721	-0.63239	0.68449	-0.027453	-0.81137	-0.97962	-0.16925	-1.9635	-0.30538	0.91823	0.77861	0.0012229	0.018118	0.74905	0.34031	-0.09353	-0.58039	0.075631	-0.039024	-0.46584	-1.7601	-0.04523	0.06736	-0.78951	-0.054523	0.36872	0.17932	-0.35848	-0.21087	-0.71666	0.32879	-0.88818	0.91399	0.0084043	0.73623	-0.098183	-0.30914	-1.0834	0.7609
-2.7586	-2.5521	-2.725	-2.0496	-3.3778	-3.6784	-3.4625	-2.8936	-3.0945	-4.1244	-3.3186	-2.3633	-3.1068	-2.7139	-2.9477	-3.8174	-2.7343	-2.4842	-3.6872	-1.9373	-2.8621	-2.5367	-2.4314	-4.1405	-3.861	-4.3605	-3.5831	-2.1853	-3.2687	-2.4638	-3.2729	-3.8546	-2.3214	-3.4219	-3.5881	-1.9929	-2.5204	-4.0231	-3.1653	-3.017	-3.9685	-3.4593	-3.4718	-2.7196	-3.6864	-4.5096	-3.1273	-3.1214	-1.9902	-4.2195
-12.421	-11.458	-11.785	-11.502	-10.877	-11.619	-11.422	-12.257	-12.218	-11.458	-11.617	-11.213	-10.168	-11.452	-11.145	-10.614	-12.067	-11.363	-12.379	-12.293	-11.628	-10.962	-11.019	-11.706	-12.053	-12.068	-10.207	-11.899	-11.632	-11.563	-10.915	-10.756	-12.46	-12.411	-10.393	-11.879	-12.364	-10.435	-12.02	-11.754	-10.741	-11.724	-11.19	-11.089	-11.557	-12.16	-12.563	-11.294	-11.888	-12.01
-4.3908	-4.9021	-4.5095	-5.3157	-4.6758	-3.7129	-3.8497	-3.4418	-5.3242	-4.8623	-5.0283	-4.476	-5.4115	-4.1006	-4.3656	-4.823	-4.0909	-4.4107	-4.747	-5.3727	-5.1708	-5.3736	-5.4973	-4.4483	-4.8872	-4.1168	-5.1025	-4.6551	-4.4795	-4.3659	-4.8823	-4.6724	-4.6093	-3.9437	-5.0078	-4.3111	-4.9396	-3.9365	-4.8635	-4.9256	-4.1953	-4.8927	-4.6606	-4.2878	-3.0776	-4.4006	-4.806	-4.4503	-4.6602	-5.4016
-4.8278	-5.5247	-6.0482	-5.1325	-5.4678	-5.3119	-3.8433	-4.9733	-4.8436	-6.4181	-6.3025	-5.9939	-6.077	-6.0097	-5.8151	-5.6543	-5.5427	-5.2931	-6.4715	-6.2725	-4.121	-5.6787	-5.3436	-4.8719	-6.2109	-5.4053	-6.2437	-5.3405	-4.8934	-4.8898	-5.0327	-5.7851	-5.1886	-5.6396	-5.9972	-5.9127	-5.5783	-5.7383	-5.7694	-5.1506	-5.3282	-5.7874	-6.3444	-6.2868	-5.8636	-4.7746	-5.4358	-5.2926	-5.5629	-5.83
[truncated: 279 more rows]
[truncated: 150 more columns]
