# Supplementary material for: Genetic dissection of main and epistatic effects of QTL based on augmented triple test cross design
Source: PLoS One. 2017 Dec 14;12(12):e0189054. doi: 10.1371/journal.pone.0189054 (PMC5730204; doi:10.1371/journal.pone.0189054)
Supplement: S7 Supporting Information — (ZIP) [file pone.0189054.s007.zip › z2_1300_0.8_5.csv]

-11.127	-11.709	-13.123	-9.9009	-11.976	-8.1058	-12.488	-9.4778	-10.076	-11.277	-11.271	-9.6994	-9.9674	-10.896	-9.9778	-11.429	-11.583	-10.6	-10.503	-12.76	-9.4819	-9.1141	-10.859	-9.7254	-11.679	-10.633	-10.949	-10.452	-10.101	-11.062	-9.532	-9.9238	-8.9326	-11.849	-11.51	-10.334	-11.597	-12.009	-11.53	-11.28	-9.331	-10.083	-9.3213	-9.8476	-11.617	-10.243	-10.729	-11.447	-10.265	-12.282
-12.796	-13.951	-13.364	-13.68	-14.02	-14.315	-11.692	-13.466	-12.527	-13.601	-14.252	-12.549	-14.107	-13.834	-13.852	-12.535	-14.576	-13.036	-14.138	-14.015	-12.697	-12.577	-11.976	-14.198	-12.021	-13.208	-12.337	-12.416	-13.583	-12.578	-13.095	-12.354	-13.032	-13.825	-13.616	-15.911	-14.283	-13.516	-14.475	-13.273	-14.91	-12.914	-13.366	-14.27	-12.44	-12.885	-13.066	-13.847	-13.1	-13.595
-8.142	-12.502	-10.404	-11.578	-11.816	-13.618	-11.454	-10.812	-11.088	-10.873	-11.749	-10.538	-11.547	-12.586	-10.544	-13.253	-13.081	-11.315	-11.909	-10.647	-11.95	-12.253	-12.76	-10.958	-11.675	-11.608	-11.237	-12.441	-11.832	-12.781	-14.092	-9.9955	-12.311	-12.129	-13.44	-10.874	-12.411	-12.584	-11.713	-11.561	-10.691	-11.779	-9.8482	-12.615	-11.365	-12.66	-9.9685	-14.111	-11.162	-11.306
8.4755	9.5272	7.5343	8.1487	8.195	10.069	8.2739	10.238	7.9134	8.543	8.831	8.6093	8.7768	9.2434	8.2146	8.1739	8.439	8.2103	8.3924	8.546	9.894	9.825	8.3907	9.5802	9.8193	7.9775	8.1679	8.7107	9.2715	10.085	8.9633	7.4665	8.3281	8.9638	8.3791	6.8622	8.3647	7.2269	8.2308	8.4529	9.9797	9.1277	8.3192	7.526	10.497	10.102	7.9093	8.1065	10.475	7.954
-1.3935	-2.0483	-1.6178	-2.0882	-1.8433	-1.9525	-3.4456	-2.4237	-3.3464	-2.3854	-2.7047	-3.371	-2.339	-3.1735	-1.494	-2.6977	-0.39299	-2.7641	-2.7139	-2.3327	-2.5811	-1.7092	-2.0423	-1.8679	-3.3511	-2.9685	-3.4966	-0.42666	-2.7092	-3.2587	-1.7471	-3.6737	-1.6682	-2.3753	-3.3236	-2.7461	-4.7267	-2.6083	-2.7041	-2.6891	-1.907	-1.3272	-3.7203	-3.7835	-0.94734	-2.7124	-2.5851	-2.9205	-2.3354	-2.3954
-4.5048	-5.127	-5.1202	-3.6455	-5.1347	-5.8964	-6.1173	-2.4796	-4.4531	-3.7442	-4.2039	-5.9027	-5.1878	-3.5339	-5.343	-6.1057	-5.2522	-4.3489	-5.7961	-5.1684	-6.2302	-4.5229	-3.6702	-3.9776	-3.9971	-4.0215	-3.6682	-4.1363	-4.496	-5.9125	-2.3521	-3.6834	-3.7724	-3.3612	-5.957	-4.5402	-4.6929	-4.7254	-5.6051	-5.0293	-4.1713	-5.3651	-6.0101	-3.9292	-5.0535	-4.3598	-4.6778	-4.3127	-4.6454	-3.5498
-1.1939	-2.2489	-1.0207	-1.0518	-0.50601	-0.88732	-1.6675	-2.3009	-0.22677	-1.4865	-1.8978	-2.2958	-0.97993	-2.0743	-1.4087	-0.33849	-1.0822	-0.33633	-1.9041	-1.5468	0.51187	-1.7836	-2.6274	-1.2705	0.047046	-1.1074	-0.08173	0.41015	-1.3654	0.25721	-0.16777	-2.379	-1.5678	-0.95058	-2.4724	-0.87182	-2.6411	-0.66819	-1.3687	1.1825	-1.7725	-0.93751	-2.5081	-1.1633	-2.0104	-0.72531	-0.61601	-1.5181	-0.081859	0.25375
-3.9204	-4.5255	-2.6089	-3.1114	-4.6106	-3.8149	-3.5047	-3.5164	-4.3112	-4.0182	-3.4584	-1.5428	-3.1043	-2.5508	-2.8881	-2.1969	-5.267	-2.4157	-2.7228	-2.9522	-4.5756	-0.073461	-2.8018	-4.8763	-4.7334	-2.715	-4.2771	-2.913	-2.7333	-2.6237	-1.2313	-2.4412	-3.2938	-3.3529	-2.0973	-2.93	-2.5935	-3.3383	-2.5183	-2.4314	-4.0582	-4.1475	-3.4123	-2.8434	-3.6323	-3.7343	-2.7055	-2.5452	-2.4238	-5.1601
6.4914	7.0023	4.457	5.1942	4.4791	5.9387	5.4914	6.7479	5.0309	3.1382	3.9227	5.7896	5.7747	5.557	5.3212	3.9818	3.7097	5.234	4.2189	7.0991	5.2471	4.9827	5.2991	6.5253	4.1709	6.0081	3.0734	7.7742	6.8013	5.0562	5.2203	4.4275	3.3384	5.1198	5.4387	4.0606	3.6651	4.9627	4.557	4.3412	5.3547	4.4442	6.0432	4.3578	4.8181	4.2715	6.2443	4.4368	2.7772	4.8203
0.77734	2.9425	2.1428	2.0534	0.58022	0.13062	1.1353	0.94649	0.53082	1.6051	0.42841	1.8717	1.1354	1.5932	0.77726	-0.48945	1.1988	2.3098	-0.3596	0.53381	1.784	0.56568	1.5674	1.1457	0.010222	1.6528	0.21587	3.3587	1.4634	0.66438	0.28079	1.127	0.021281	2.8653	1.1217	1.8971	1.0346	0.06845	1.4733	-0.087942	1.3025	1.0312	1.5925	1.1819	1.2567	1.0563	0.6025	-0.028611	-0.0015107	0.96034
-11.351	-10.714	-12.08	-10.305	-10.779	-12.221	-10.952	-12.296	-11.337	-11.611	-10.74	-11.629	-9.7614	-12.177	-11.851	-10.792	-12.943	-11.096	-10.988	-11.792	-11.583	-10.416	-10.726	-12.075	-10.232	-12.572	-9.0499	-11.41	-12.262	-12.08	-10.483	-10.579	-10.756	-11.763	-12.188	-9.4229	-11.83	-11.367	-11.848	-11.221	-10.894	-11.332	-10.428	-11.782	-11.86	-11.376	-11.796	-11.961	-12.245	-11.415
0.46102	1.233	-1.1318	-0.024483	0.47187	0.18107	-0.66093	1.6439	0.12714	0.53942	0.93099	1.6194	0.34757	0.0060011	-0.89041	1.186	-0.49884	-0.68954	1.7429	-0.23415	-0.16187	1.736	1.007	0.67489	0.7502	1.0504	0.18015	0.020813	0.78005	-0.4146	0.14737	-0.065928	0.82604	1.218	-0.23016	2.284	1.0369	0.76894	-0.33284	0.84389	-0.22489	1.7085	-0.46014	0.88341	0.969	-0.91849	0.95937	0.67715	1.1197	0.75243
-3.7901	-6.6959	-3.991	-6.018	-5.1993	-2.7722	-5.2233	-5.4832	-6.9588	-4.4119	-5.0023	-3.5598	-4.8594	-6.2127	-3.5822	-5.4902	-4.2314	-6.0081	-3.7749	-4.3153	-5.9608	-4.2125	-4.368	-6.0268	-5.5188	-4.3339	-7.3471	-5.4758	-5.3239	-4.7791	-5.2502	-6.3799	-3.6868	-5.6479	-6.2154	-6.9518	-4.938	-5.0225	-6.8212	-5.1369	-4.554	-4.6284	-4.3078	-4.3524	-5.1889	-3.8806	-2.1831	-6.5204	-4.2584	-6.6058
-1.8178	-3.8719	-1.662	-1.4198	-1.8978	-1.8401	-1.3449	-1.0896	-2.2977	-1.7041	-3.0048	-1.4604	-0.92121	-1.5059	-2.0998	-1.6891	-3.1744	-0.52462	-1.6724	-1.7733	-1.3665	-1.74	-2.0638	-2.4752	-1.6598	-2.1723	-3.2541	-1.1086	-1.8947	-3.9732	-2.0995	-0.89662	-2.0362	-3.0557	-2.5027	-2.5264	-2.5653	-2.2363	-1.7242	-3.6264	-2.9867	-1.5692	-1.0036	-1.3316	-2.0896	-2.2671	-0.96669	-0.63136	-2.297	-1.8968
-5.6539	-6.8156	-7.9384	-6.551	-6.7607	-7.7987	-9.3916	-7.1239	-7.2477	-9.7878	-7.7137	-6.115	-7.1526	-7.1908	-8.5831	-7.443	-6.8066	-7.1678	-7.0823	-6.6944	-7.5052	-8.8685	-7.6397	-8.7031	-7.9049	-7.0901	-8.6128	-8.051	-6.6075	-8.4296	-8.6231	-7.2311	-6.7995	-6.7815	-7.2261	-8.1402	-6.8855	-8.3487	-7.6607	-6.2441	-7.7237	-9.3241	-7.2926	-6.2	-6.8748	-7.2452	-7.2343	-7.6939	-8.3581	-7.6866
-11.89	-13.194	-14.644	-11.501	-12.949	-13.143	-12.517	-13.516	-13.105	-13.878	-12.642	-13.266	-13.286	-12	-12.537	-12.246	-13.147	-12.066	-12.476	-12.218	-11.549	-11.289	-12.332	-12.745	-11.368	-13.807	-12.851	-13.465	-12.309	-12.339	-13.269	-12.755	-11.824	-13.126	-12.701	-11.877	-13.421	-12.375	-13.677	-11.834	-12.469	-13.622	-13.726	-12.167	-12.693	-13.072	-13.211	-13.45	-11.449	-12.149
6.7776	7.284	5.7147	6.2874	6.949	6.5504	8.4437	5.5099	6.0566	6.7619	6.8197	7.8241	7.3049	6.829	6.9624	6.9501	7.5975	8.1487	6.9824	7.515	6.4351	5.6351	5.5619	7.6216	7.2686	7.2251	5.9313	6.9716	7.0976	6.586	6.4865	6.3337	8.8133	7.0925	8.4647	7.6974	6.5339	6.8789	6.5848	6.9841	6.3973	6.3964	5.8821	6.7394	5.0287	5.4879	6.1021	6.1081	6.2645	6.5225
-13.017	-12.367	-11.998	-12.763	-11.461	-14.129	-11.27	-14.576	-13.676	-11.86	-13.989	-12.792	-13.732	-12.466	-13.515	-13.28	-12.026	-14.787	-11.89	-12.608	-13.867	-14.517	-13.799	-12.24	-12.267	-13.879	-12.896	-13.849	-12.026	-15.215	-13.57	-14.449	-14.21	-12.917	-12.992	-14.34	-12.966	-12.688	-13.122	-13.91	-11.295	-13.703	-13.79	-13.236	-14.37	-13.1	-14.034	-13.127	-12.206	-12.398
1.6317	1.6066	1.9063	2.3725	3.101	1.433	-0.12557	1.8577	1.0964	2.3311	1.8343	2.3923	1.2402	1.1399	0.25109	1.6471	2.1122	2.2435	0.73809	1.2166	0.96818	2.6346	1.8092	2.1216	1.8571	0.8758	1.7023	2.1086	1.3313	3.3548	0.86942	1.7959	0.8867	-0.034378	0.42291	2.0272	0.45146	1.3523	2.0276	3.335	2.9868	0.7261	2.5394	3.3197	0.060437	1.873	1.4667	1.0345	1.4034	2.7881
3.9412	1.993	4.0612	2.6009	2.0456	2.4706	3.9986	2.7397	3.3262	3.1331	3.9152	3.8146	2.6927	2.1228	3.3978	3.0349	2.8656	2.4919	4.627	2.9026	3.1975	3.1868	2.9926	3.8036	2.1451	3.1589	1.6947	1.9688	3.2326	1.8198	2.6568	4.4968	5.0468	3.5984	4.5534	3.1483	3.3959	2.2706	3.0112	3.6478	2.562	3.2966	4.0167	2.4725	2.0597	3.5453	3.8393	2.8397	3.5422	1.9594
-7.9615	-10.21	-9.7254	-9.4046	-8.5424	-8.462	-9.0517	-10.302	-7.6233	-8.9129	-9.5514	-8.3235	-7.7817	-9.574	-9.6232	-10.714	-8.4056	-8.8047	-9.021	-9.1375	-8.4875	-7.9537	-9.5438	-9.3087	-8.2114	-9.7816	-10.27	-10.024	-8.1973	-9.8247	-10.052	-8.8497	-9.1831	-9.3122	-9.0604	-8.8017	-10.036	-9.4295	-9.702	-8.3617	-10.035	-8.1017	-7.8571	-10.582	-10.068	-9.9158	-10.072	-9.0482	-9.8829	-7.7816
-13.446	-14.625	-13.266	-15.287	-13.718	-14.699	-14.783	-12.477	-14.584	-14.559	-12.744	-13.582	-13.382	-13.951	-14.275	-12.861	-15.089	-13.678	-12.779	-14.282	-13.545	-14.183	-14.206	-14.055	-13.974	-13.677	-12.961	-13.314	-12.999	-14.025	-14.714	-12.971	-14.578	-12.871	-14.193	-14.007	-14.71	-13.683	-13.917	-13.685	-13.87	-12.794	-14.751	-13.842	-13.977	-13.849	-13.495	-13.401	-13.916	-14.125
7.2305	6.0341	5.9834	6.1685	5.2633	4.5327	5.7746	6.079	6.701	4.6292	5.0359	6.9486	7.0125	5.5015	5.7678	4.8377	6.2758	5.8893	5.4969	6.5026	5.238	5.6465	6.0519	5.6862	7.0334	4.3034	5.6549	6.4582	5.14	4.7762	5.3249	6.5031	4.5529	6.1748	5.4925	4.2059	5.9732	5.4311	5.4922	5.3436	4.6545	5.9618	5.3165	6.6806	5.6019	5.8221	4.9868	4.9579	5.3795	5.2291
-8.553	-9.9327	-9.8834	-8.1314	-8.5289	-9.5856	-9.5521	-9.5272	-8.2716	-8.4766	-8.3087	-9.1067	-8.8786	-8.8622	-7.1221	-8.0382	-10.764	-8.0798	-9.9518	-9.0418	-9.6068	-8.4687	-8.2627	-8.4842	-8.5567	-8.4782	-9.5355	-10.783	-10.459	-10.162	-10.112	-9.1662	-10.3	-9.5269	-8.5403	-7.7211	-8.831	-8.6927	-12.142	-8.8377	-8.545	-10.138	-9.0169	-8.0535	-8.2647	-8.8516	-10.321	-8.908	-9.9543	-9.4824
5.647	7.0101	7.3899	5.5778	4.6564	5.8342	5.1479	4.9007	6.2014	6.434	6.6282	5.5391	6.6152	5.7363	5.5559	5.4433	4.4336	3.909	5.6874	7.1912	5.9981	5.4614	3.2646	4.4843	4.597	5.0968	4.3933	5.9306	7.3999	5.7747	2.6843	5.1058	5.8977	4.2646	4.7631	5.6361	4.695	6.5582	4.6904	5.2706	4.9625	5.9003	5.6295	5.8356	5.284	5.2595	6.2265	5.1954	6.1595	4.9703
-0.50134	-1.1243	0.44587	-0.65415	-0.55148	-1.3979	-1.1358	-2.9437	0.17054	-1.4844	-0.42158	-1.7011	-2.2759	-2.54	-0.58616	-0.68913	-2.3051	-1.8373	-1.9557	-1.6178	-1.3729	-1.9101	-0.83222	-2.9914	-0.70466	-0.92386	-1.7865	-1.2856	0.75047	-2.4998	-2.0336	-1.2252	-1.4827	-1.8681	-2.1905	-1.0107	-0.98961	-1.3401	-2.4261	-1.8423	-3.6555	-1.5418	-1.0761	-0.80307	-0.15255	-1.3273	-2.1691	-2.1294	-0.37164	-0.54724
-2.1234	-2.0794	-2.523	-2.5403	-2.2157	0.37628	-0.30271	-2.7864	-3.3138	-3.8072	-1.721	-2.3162	-1.8378	-2.1916	-1.3909	-2.9246	-4.2357	-1.1585	-2.2251	-0.86921	-3.3756	-2.4646	-1.067	-1.3273	-1.8128	-1.6164	-1.7437	-1.1117	-2.7957	-2.413	-1.7935	-2.1584	-1.5288	-0.9245	-0.11909	-1.9634	-3.0947	-2.0425	-1.8088	-0.84938	-1.9799	-1.8988	-2.0199	-1.8663	-2.3367	-2.4174	-1.55	-1.8887	-2.4482	-2.1073
-0.044741	0.99652	2.276	1.4872	0.78643	2.6139	1.4245	0.1907	1.1889	0.78225	1.244	1.7519	0.32755	-0.56883	0.90251	0.89006	1.2576	0.44343	0.48723	1.8603	0.44468	0.99858	-0.047393	0.76168	1.4174	0.85689	0.69094	1.994	0.079076	0.15893	-0.40769	1.285	0.95399	2.3974	1.8569	0.32066	1.0371	0.61633	0.24662	1.3587	1.244	1.6079	1.0154	1.244	0.49578	0.45843	1.5088	0.48543	1.0465	0.37884
2.6357	1.9211	1.1052	2.1804	-0.075446	1.8882	1.8185	2.0407	1.9283	1.7483	0.95809	2.2062	2.6824	0.94904	-0.19597	1.5274	2.852	1.7341	2.7192	0.95085	0.50036	2.1977	0.72908	0.6568	0.29159	1.2117	0.9531	0.52533	2.4356	0.91056	2.0736	0.97076	1.936	2.0279	1.0394	2.5208	2.6031	2.2328	1.4072	-0.0038443	1.439	-0.18767	2.4459	1.3211	0.81539	2.1396	2.3984	1.4286	1.8598	0.69163
-7.2917	-10.53	-10.371	-9.3301	-9.6215	-10.592	-9.6191	-10.517	-8.1826	-10.058	-9.254	-9.3911	-8.8682	-8.3143	-10.07	-8.0188	-9.2571	-7.1009	-8.7148	-9.1556	-9.0686	-8.9495	-9.2779	-9.0243	-10.155	-8.4542	-8.3763	-9.115	-9.8268	-7.7219	-9.4327	-8.7929	-8.9806	-9.5239	-7.5837	-9.0502	-9.5146	-8.1873	-8.1054	-8.2816	-9.5104	-9.8495	-6.9946	-8.0466	-9.1911	-9.3484	-9.6077	-8.744	-8.7545	-9.3718
4.5577	6.9569	6.9162	8.1416	6.9553	6.2193	9.206	7.3147	7.1165	6.5755	8.7506	6.6723	6.5957	6.7536	6.4513	6.8753	6.4507	7.5645	6.8368	7.3295	4.5918	7.1642	7.8408	5.6141	5.8903	7.8466	6.8259	6.5066	6.4653	6.733	7.1612	6.2667	6.7594	7.5284	5.4105	6.8579	6.4249	5.8355	7.5192	7.2214	7.4685	7.4134	6.1318	8.2306	6.7226	7.3632	5.6987	9.0499	6.5988	5.9904
2.5959	0.33309	-0.10255	0.55104	0.91096	-0.84641	-0.69006	-0.20155	-0.78498	2.0962	-1.1582	0.96676	0.65133	1.0344	1.0449	0.055673	0.72665	0.67368	-0.021919	-0.3372	-0.35929	0.49808	-0.49199	0.66471	-0.21642	-0.15287	0.70432	-1.1727	0.736	0.44077	-1.2139	0.50011	-0.58007	0.59773	0.61694	0.0016605	0.78233	1.6441	1.1703	0.1372	-0.66349	-0.9783	-0.78229	-0.93235	0.12225	-0.059672	-0.45747	1.3534	2.0175	1.5118
-6.8416	-5.6593	-5.6709	-6.7985	-7.502	-5.4347	-6.0954	-6.4078	-7.1408	-6.0112	-5.9177	-6.2494	-6.2659	-6.087	-6.4992	-6.5955	-5.874	-6.0409	-5.5206	-6.2527	-5.0862	-5.9623	-6.8354	-6.1939	-6.9873	-6.1302	-6.5291	-4.6559	-6.4468	-5.9677	-6.9533	-7.0697	-5.4298	-6.3454	-7.736	-6.3279	-7.0623	-6.1837	-5.3364	-5.5336	-7.3076	-5.7156	-7.1289	-5.3451	-6.0384	-6.8683	-6.6494	-6.1243	-7.7875	-7.0358
-3.0141	-1.5384	-2.1941	-2.2419	-4.7995	-3.3423	-4.497	-4.2717	-2.473	-2.4639	-3.5277	-2.6742	-3.5835	-3.5351	-4.247	-3.7794	-2.9045	-4.8138	-3.8751	-3.5215	-2.3797	-4.0672	-3.3549	-4.7027	-3.9034	-4.73	-2.5912	-3.2629	-2.626	-3.9746	-2.5449	-4.1309	-2.4976	-2.7069	-4.2254	-1.0827	-2.951	-3.535	-5.3036	-5.2629	-3.575	-2.5779	-3.9021	-3.0758	-3.2036	-4.4865	-2.6922	-2.0498	-2.8801	-5.2255
3.9212	4.2652	3.9746	5.0752	4.3819	2.8459	5.5229	4.7609	4.8076	4.3701	4.9542	5.0074	5.4613	6.1055	3.7519	4.8559	4.6523	4.7389	4.8524	7.0259	6.0226	6.4609	3.2266	5.0561	6.4455	5.6125	4.9037	4.7878	3.5808	6.1581	3.1305	4.8107	7.231	5.237	5.7272	4.7928	5.5517	7.0019	5.1489	3.7859	4.5791	5.2831	5.6209	5.3577	3.7967	3.9003	5.3762	5.0221	5.7871	4.2416
4.1674	4.607	3.7735	5.2569	6.0309	6.2849	4.3249	5.1187	3.9405	5.4801	3.9975	4.2022	4.7771	5.6375	4.1644	5.8251	5.6837	5.0734	3.9271	5.4306	4.4134	3.567	3.7107	3.2579	4.6083	4.6869	3.7704	2.8752	4.0577	3.5844	4.0609	4.8291	3.1905	5.1024	5.2122	4.5671	3.0553	3.6095	5.3328	4.3662	3.2673	4.1279	4.7142	4.4567	3.946	4.9418	4.8513	4.0119	4.0611	2.9295
2.2631	1.5851	2.2613	1.2595	2.5497	1.1573	2.7951	2.5729	2.7011	3.7725	3.8056	2.8194	3.8302	2.7593	1.8809	3.4559	2.6377	2.336	2.3133	3.2455	0.62129	3.0228	2.6472	2.4752	1.8816	2.9859	2.9336	2.2781	1.3575	2.7992	1.4903	0.3947	1.7348	1.1354	2.0665	2.6525	2.1922	3.1063	1.6945	0.97986	2.947	2.9865	2.7538	3.1246	2.9305	2.6924	1.9897	2.9313	1.9176	2.8505
-0.23208	0.77048	-0.60547	-0.04304	-0.052621	0.26997	0.52299	-0.55491	-0.54665	-1.516	-1.4997	0.27567	1.0347	-1.2447	-1.3092	-0.41593	1.8018	-0.41221	-0.54476	0.23514	0.67949	-0.16162	1.0819	0.38487	-0.08667	1.5551	0.80746	0.69835	0.052704	-0.39176	-0.20087	-0.337	-1.2201	0.48298	0.98469	0.048812	-0.40488	-0.26321	0.63533	-0.079953	-0.44234	0.48409	0.36966	-0.42292	0.16481	1.2117	-1.4889	-1.1366	-0.76903	0.98621
-4.2184	-2.5573	-4.3686	-4.3209	-5.9254	-5.8612	-3.4571	-4.2592	-3.6455	-4.6545	-5.69	-4.1572	-2.513	-4.7072	-5.3354	-4.1873	-5.4143	-4.3355	-5.1009	-5.5466	-4.0233	-6.8384	-5.5133	-3.8736	-3.2326	-4.5721	-5.5751	-5.8809	-4.6657	-5.1642	-3.9266	-4.0062	-4.8183	-4.0616	-4.4678	-4.2364	-3.6326	-3.1164	-3.504	-3.7364	-4.0946	-5.1951	-3.1261	-4.5394	-4.2441	-4.0166	-4.379	-4.9356	-3.639	-3.1516
0.5535	-0.94437	-2.4915	-1.8524	-0.29682	-0.56801	-2.1002	-2.2792	-2.1067	-3.1692	-0.61837	-1.4645	-0.75305	-0.77924	-1.5148	-1.9393	-0.89489	0.7447	-2.1212	-2.1737	-1.3064	-0.72675	-0.54218	0.12808	-1.6582	-0.70129	-1.9446	-2.4889	-0.78276	-0.92567	-0.16387	-2.3325	-0.59464	-1.3399	-2.5441	-2.7197	-0.50296	0.10155	-1.6731	-1.9741	-1.3583	-0.43682	-1.2784	-0.68568	-3.1415	-0.57983	-1.0643	-2.8447	0.081589	-2.091
-5.3681	-5.2293	-5.3544	-5.1464	-5.1413	-4.9262	-4.7851	-4.9489	-5.9729	-4.634	-4.518	-6.6085	-6.206	-6.4891	-6.8695	-5.4046	-5.9076	-6.9957	-4.2526	-7.2974	-5.7623	-5.8898	-5.9315	-7.2948	-6.3392	-4.6387	-5.0752	-6.5024	-6.0269	-5.4746	-7.0419	-6.1422	-5.1902	-3.9118	-6.5068	-5.2453	-4.658	-5.4285	-5.0093	-6.0779	-3.8119	-5.0615	-4.6558	-6.4016	-5.742	-4.9883	-5.765	-5.6432	-5.1515	-6.3777
0.57197	2.0053	2.1356	2.4257	2.3189	2.9456	1.4866	0.041678	1.7108	1.6443	1.7245	0.95141	2.2788	2.1229	2.2709	4.328	1.3182	2.0026	1.1867	1.866	2.8441	1.3179	3.995	1.4643	0.75384	-0.056294	1.844	0.46631	1.2695	1.1728	0.79746	0.23257	0.90082	1.6885	2.7677	0.77736	1.3639	2.0426	0.36748	1.7741	0.53772	2.0556	0.37481	1.874	0.54164	1.0374	0.49062	2.6914	2.7085	1.0224
-5.3236	-4.8841	-3.9273	-4.5013	-3.2962	-5.6858	-3.6555	-5.359	-3.8978	-4.0188	-3.4436	-4.1982	-3.6764	-5.0143	-5.2908	-4.8568	-6.6287	-5.1936	-2.7399	-4.3911	-4.1332	-3.6275	-4.5334	-4.2707	-4.5082	-4.0911	-2.5493	-4.0946	-4.6166	-4.7226	-4.5131	-4.23	-5.3581	-4.6946	-5.3312	-4.5934	-4.7667	-4.8406	-6.1644	-5.5407	-4.6886	-4.3295	-3.9964	-3.0111	-4.7987	-4.4366	-5.6042	-3.4429	-4.109	-3.7997
-1.1995	-0.99901	-1.2281	-1.6597	-2.2145	-0.55454	-2.0682	-1.0027	-1.8789	-0.90968	-0.21328	-1.8578	-1.7438	-1.9665	-2.9128	-2.0797	-0.32379	-1.3288	-1.8961	-1.6902	-0.46272	-1.1565	-2.2994	-0.84185	-2.4561	-0.91329	-1.2477	-0.66796	-2.3101	-1.471	-0.67109	-1.2563	-3.1988	-0.48071	-1.6163	-1.282	-0.85873	-2.1291	-2.9317	-0.87902	-1.1717	-1.5351	-1.8165	-2.0075	-1.2623	-0.089577	-1.5759	-0.74973	-1.7815	-1.0646
-1.5582	-2.2628	-1.9293	-1.4762	-1.1761	-2.4618	-1.6637	-3.4	-1.9701	-3.2641	-1.9629	-1.6937	-1.9989	-2.2905	-2.8527	-3.3455	-3.4536	-2.9264	-3.6117	-0.75589	-1.4191	-3.6966	-0.95873	-2.8271	-4.9201	-1.861	-3.2263	-1.6689	-3.7112	-2.1781	-2.4032	-2.1191	-0.8811	-0.76961	-3.0589	-2.3419	-1.8105	-2.6802	-2.3986	-2.896	-3.8294	-2.2835	-3.0903	-3.2697	-3.3118	-2.39	-1.9606	-2.4581	-3.6424	-1.4085
1.039	0.30052	2.1975	0.3538	0.48069	1.435	0.99137	2.9033	1.2728	-0.68525	1.1425	1.2832	1.9718	-0.12307	2.5242	2.1736	1.0736	0.73375	0.10462	0.96255	-0.14034	0.047162	-0.22251	0.93858	2.4181	1.7409	0.44273	1.1868	1.7035	0.99558	0.5009	0.96876	1.0974	-0.54473	0.56537	1.39	0.53841	-0.11885	-0.74012	0.96467	1.9886	1.5739	0.015252	1.0045	0.95664	-0.36551	1.0877	1.5247	0.71025	0.57275
1.6608	0.32776	2.3329	3.4642	1.9858	1.5747	2.0392	2.9905	2.5219	0.97224	0.15738	1.4888	4.1362	1.4448	1.9961	1.1988	1.8919	1.3844	1.7875	0.28889	1.3355	1.9071	1.3362	-0.0077264	-0.37588	2.9382	0.30097	1.4171	2.9923	1.603	1.6943	0.50392	3.0762	2.4844	2.4301	1.0441	2.2275	2.5569	0.60514	2.938	2.9697	3.4864	2.6568	2.4558	0.7574	1.9911	1.2559	2.0377	2.77	2.0419
1.15	0.4528	0.46298	-0.38121	1.2241	0.92708	-0.29146	-1.459	0.1896	0.083677	0.31914	0.33172	0.73591	0.081742	0.38844	-0.30037	1.7721	1.2972	-0.63036	0.48077	-0.30747	-0.46428	0.46662	-0.57168	-0.44912	-1.2922	-1.722	0.15579	0.20985	-0.1538	-0.8827	1.1678	0.0065452	0.44219	-0.63703	-0.35107	-0.40472	-0.4143	0.049461	1.5945	1.3427	-0.24046	-0.54592	-0.82255	-1.8039	1.0564	-0.12242	-0.78875	-0.77191	1.8638
-7.1184	-6.2523	-7.9825	-6.7579	-6.1769	-5.0526	-6.8189	-6.8502	-5.6925	-8.3036	-7.7855	-7.6964	-5.4424	-6.6916	-6.2606	-6.5732	-6.4151	-7.1643	-6.3733	-5.5471	-5.4054	-5.9395	-6.8084	-7.4049	-6.7234	-4.5495	-6.8363	-7.9282	-5.3423	-7.073	-5.2191	-5.2455	-5.8164	-7.5635	-6.2273	-6.8369	-7.1227	-5.0614	-6.7679	-6.0328	-6.7249	-6.0949	-6.3324	-7.3555	-6.9734	-6.8615	-6.1112	-4.7841	-6.5872	-6.722
6.1705	5.2285	4.6138	6.8632	6.096	5.7376	3.4338	5.3512	4.0269	5.0182	6.0097	5.4139	4.4773	4.2754	3.9558	4.9417	6.0957	4.235	5.6065	4.718	5.2797	4.4933	5.9113	4.6327	4.5942	4.9854	4.6825	4.2551	6.0349	5.9212	3.9562	6.3935	3.8767	5.4687	3.7129	5.9219	3.5311	4.7625	5.7044	6.1731	6.562	5.4111	3.3757	7.1467	4.8751	3.201	5.2949	3.9629	5.5687	3.8113
-12.842	-11.228	-10.854	-11.032	-10.349	-11.938	-12.101	-11.529	-12	-10.74	-10.294	-10.085	-9.8613	-11.545	-12.25	-12.555	-11.277	-11.584	-11.195	-10.084	-10.553	-11.437	-10.457	-12.842	-11.691	-11.036	-11.414	-10.256	-10.338	-12.62	-10.416	-13.036	-10.454	-10.548	-11.279	-10.39	-12.78	-10.786	-10.603	-11.415	-11.469	-11.621	-10.878	-11.902	-10.536	-11.72	-10.427	-12.323	-11.527	-11.934
4.8379	5.7135	6.2634	5.1364	6.2771	7.0094	5.5963	5.8162	4.6897	6.4858	5.8871	6.7263	5.378	5.5305	4.8953	5.8365	5.2467	7.2295	5.1529	7.1598	4.9247	4.8019	5.0892	6.29	7.2806	6.2572	6.0845	4.7011	4.4196	3.9414	7.638	5.7483	5.8266	5.4558	5.8634	5.3035	6.2928	5.66	4.4437	4.4673	3.9829	5.4143	7.1147	6.3149	4.8766	5.4921	5.7133	5.0026	4.5875	5.6539
-9.6098	-8.4752	-8.6814	-7.9509	-9.8807	-8.9456	-8.471	-9.6238	-7.7016	-9.1153	-8.7812	-9.4272	-9.6135	-10.314	-8.9448	-10.451	-10.131	-8.8983	-10.179	-9.4867	-9.4929	-9.4343	-8.8099	-8.572	-9.9798	-10.709	-9.5041	-8.8684	-9.6477	-8.8889	-8.6943	-9.7026	-8.8241	-8.5738	-10.548	-8.5432	-8.759	-9.7991	-7.2215	-9.5522	-8.7084	-8.8506	-9.0557	-10.05	-8.5417	-7.9595	-9.3044	-8.1013	-9.9202	-9.3431
4.9901	4.9527	6.0951	5.7781	5.7435	4.1985	5.54	4.2042	5.1094	5.7648	4.7885	5.8728	4.2944	5.6507	4.7494	5.3329	5.3935	3.351	7.5586	6.1856	6.1014	6.2518	6.0547	6.3613	5.6563	4.0368	4.9393	5.3886	5.8495	4.7212	4.9911	4.3405	3.9629	5.5633	6.182	5.9586	5.3271	5.7088	5.3344	5.3833	4.3867	5.6547	5.4898	4.2254	5.6619	4.5036	4.9095	6.181	4.3118	6.0471
-12.363	-10.409	-10.619	-10.316	-10.621	-11.571	-10.593	-10.923	-12.101	-12.188	-9.4229	-10.08	-11.874	-9.9675	-10.707	-11.804	-10.183	-10.445	-10.45	-10.376	-10.899	-12.081	-10.184	-10.952	-10.617	-11.219	-10.116	-10.449	-10.76	-9.5413	-9.7106	-11.367	-10.981	-11.879	-10.454	-11.421	-10.106	-11.437	-10.238	-10.283	-10.936	-9.0739	-10.112	-9.8298	-11.495	-9.8461	-9.7703	-10.494	-10.647	-10.788
-13.608	-14.152	-12.802	-13.843	-13.481	-13.212	-14.504	-14.152	-14.675	-13.245	-13.044	-14.69	-13.982	-14.41	-14.574	-13.253	-14.638	-13.531	-13.576	-14.209	-14.392	-13.428	-14.07	-14.681	-13.797	-14.372	-14.347	-13.454	-15.648	-13.177	-13.777	-15.343	-12.128	-13.997	-12.936	-13.912	-14.765	-13.231	-13.776	-14.537	-12.575	-14.482	-13.204	-14.5	-12.751	-13.779	-14.937	-12.581	-13.177	-14.736
-0.08226	-1.8706	-1.2175	-1.8955	0.1115	-1.6391	-2.8637	-1.1131	-1.6038	-0.9151	-2.0314	-0.4955	-2.4025	0.83372	-1.8538	-0.29809	-2.5376	-2.1595	0.029723	-1.6761	-2.4062	-1.9093	-1.9635	-2.7975	-1.8428	0.68543	-1.0887	-1.277	0.80325	-1.6719	0.039946	-2.0532	-1.9097	-1.1185	-0.98602	-1.054	-1.7971	-3.4697	-1.2421	-1.0067	-2.0429	-0.2221	-2.2612	-1.1614	0.14053	-2.5069	-1.2224	-0.24645	-1.8361	-2.4772
4.6514	4.2835	5.4077	4.4577	5.6055	6.235	5.2799	6.9594	6.1447	5.1665	5.5662	4.3524	5.3491	4.8515	4.781	6.4566	3.9615	6.4728	4.5902	4.9797	3.5151	5.2323	2.8976	5.7299	5.609	4.9819	5.418	3.9505	4.8698	5.2673	2.9649	4.7782	4.3323	4.7032	3.8448	5.1233	4.5013	5.9691	4.1595	4.6526	5.7052	4.9007	6.1633	5.3989	4.876	4.024	4.8156	5.1072	6.6421	4.4832
-2.2947	-3.8255	-2.1702	-2.1017	-3.2667	-1.5656	-3.6158	-3.544	-4.4215	-3.6198	-2.9747	-3.7668	-3.7546	-2.6812	-4.4818	-2.9021	-4.4401	-4.0139	-4.6229	-4.3354	-3.4433	-2.6466	-3.3355	-3.2465	-4.0011	-2.775	-2.7414	-3.8089	-2.9784	-3.0019	-1.2702	-1.2697	-3.0506	-3.7457	-3.9645	-3.0963	-2.1759	-3.2994	-3.4123	-2.7212	-4.278	-2.7204	-3.711	-3.7076	-3.0704	-2.0227	-2.109	-3.4891	-2.0018	-4.6562
7.8214	7.2309	6.7329	7.6536	6.563	5.9874	6.4811	6.4846	7.2733	5.9523	8.3406	7.3114	5.5908	6.7912	7.8014	7.1715	5.0709	8.0478	5.3021	9.2481	7.1237	8.0023	6.1407	7.8172	5.2357	6.1428	6.8402	7.3215	6.1398	7.3855	7.3028	6.6925	6.4727	7.3833	6.1763	5.3374	7.1886	6.3853	6.5309	6.6014	6.6007	6.9241	7.2793	7.6485	7.0441	6.9537	6.5236	6.6576	7.4747	6.9339
-3.1986	-1.862	-4.4104	-4.1371	-4.1261	-3.3454	-3.9504	-3.7315	-4.3542	-3.8365	-3.6298	-2.7928	-2.3676	-3.4654	-4.9884	-2.4297	-3.8603	-3.203	-3.4751	-4.0498	-2.3415	-3.2686	-3.7002	-3.8473	-2.8952	-3.5677	-3.579	-3.0151	-3.8699	-2.5774	-3.7675	-3.3472	-4.2015	-4.1748	-4.4355	-2.819	-3.3607	-1.4089	-3.7512	-4.2865	-1.6902	-2.0863	-1.4286	-3.3762	-2.5162	-2.8531	-4.2146	-3.4428	-4.3014	-3.2073
-1.8652	-0.85565	-1.8798	-0.91906	-0.17728	-1.4782	-1.0508	-2.0348	-1.3003	-0.89265	-2.1024	-0.76135	0.25869	-2.0389	-1.5558	1.6748	-1.078	-1.2266	-1.0826	-1.0023	0.54145	-2.6035	-0.66496	-0.41402	-3.1175	-0.51649	-0.99671	-1.4866	-0.83755	-2.2485	-0.27071	-1.2816	-1.9425	-2.4748	-0.85462	-0.93411	-1.5208	-0.96755	-2.7771	-0.97295	-0.91946	-0.81616	-2.4064	-0.91712	-1.5517	0.9203	-1.3647	-1.2132	-2.9517	-0.67066
-11.921	-13.558	-14.216	-12.092	-12.4	-12.455	-13.589	-10.683	-12.753	-11.895	-13.763	-12.874	-12.819	-14.067	-14.966	-14.019	-12.128	-12.526	-12.17	-13.696	-12.733	-14.074	-13.39	-14.864	-11.053	-12.761	-13.305	-15.405	-12.364	-12.918	-11.395	-13.007	-14.309	-14.912	-12.089	-13.753	-13.911	-11.41	-13.494	-14.545	-13.344	-13.104	-13.265	-12.505	-14.612	-12.719	-12.796	-12.802	-12.742	-11.273
-10.849	-10.115	-11.988	-10.462	-12.271	-11.847	-10.118	-11.448	-10.674	-11.395	-11.449	-11.229	-11.73	-10.884	-10.568	-10.936	-10.868	-10.175	-11.982	-11.721	-9.9261	-10.782	-12.053	-11.464	-11.554	-11.629	-11.329	-11.585	-9.6562	-11.006	-11.921	-10.61	-11.966	-13.898	-10.629	-11.668	-11.526	-11.88	-11.652	-11.104	-10.731	-11.572	-11.765	-12.66	-11.606	-11.206	-10.632	-12.108	-11.446	-12.16
-1.4068	-3.1912	-1.0432	-0.46856	0.32873	-0.76175	-2.7943	-2.4001	-1.2943	-0.22519	-1.4516	-2.5113	-1.7578	-1.4448	-0.33465	-1.35	-3.173	-0.89049	-2.5839	-1.1131	-1.5867	-2.1883	0.61276	-2.7214	-2.171	-0.7966	-2.3373	0.41397	-1.0433	-0.87366	-0.60346	-2.0436	-2.3754	-1.4381	-1.0335	-0.58242	-1.4562	-2.1485	-2.5135	-1.0569	-1.1534	-1.6293	-2.6805	-1.9646	-0.87821	-1.2088	-1.5694	-1.6329	-2.5382	0.82036
-2.6101	-3.5291	-3.9584	-2.8439	-3.6127	-3.0323	-4.0195	-3.9641	-2.7539	-3.5608	-3.1668	-2.6174	-2.6445	-4.6186	-2.9837	-2.3603	-4.0229	-2.9392	-2.4869	-3.1174	-2.6779	-2.9638	-2.3237	-3.1841	-2.7394	-2.7553	-2.5495	-3.7042	-1.7571	-1.6944	-3.6816	-3.4272	-2.7422	-2.5617	-3.2232	-4.8753	-3.0948	-3.0124	-3.1215	-4.179	-4.4733	-2.9024	-1.1979	-2.1643	-4.2927	-3.0991	-2.8772	-2.6004	-2.2021	-5.1236
4.0089	5.0112	2.7335	4.7652	5.748	3.7211	4.6867	3.6788	6.3174	5.4855	3.88	4.8773	4.5219	4.3018	3.153	3.9062	4.5385	4.8176	4.5068	5.2569	5.2191	4.691	3.9751	4.1776	3.989	5.0565	3.1828	4.6716	5.3826	5.4032	7.0308	4.996	5.5045	3.788	4.9493	3.8268	2.8423	2.9174	3.2157	4.655	2.8589	6.723	3.6241	4.3491	4.7445	5.3568	3.9566	4.1143	5.4821	6.4886
1.8543	2.415	2.0727	2.8883	1.6878	3.1595	2.6594	2.3614	4.7416	3.3754	2.9659	2.4879	3.7302	2.5427	3.1355	3.8189	2.2835	3.7535	3.379	3.2737	2.7793	4.3914	1.7434	4.5199	4.7218	3.0372	2.5602	2.9545	3.893	4.1487	3.1088	4.1747	4.0091	1.7246	3.7702	3.7396	3.6083	2.3556	3.5319	2.8772	5.2712	2.4725	2.6348	3.3178	2.298	3.0339	2.7506	1.2736	1.9133	2.4002
1.0468	-3.5277	-1.5522	-1.6909	-2.2143	-1.5466	-1.8511	-1.2118	-1.7697	-0.69004	-1.8056	-1.8359	-2.7818	-0.84737	-2.1844	-3.2738	-0.7635	-2.5262	-1.8306	0.008218	-1.0288	-0.72717	-1.4124	-0.74149	-1.757	-1.5953	-2.1805	-2.6112	-1.7932	-1.9207	-0.97543	-1.6553	-2.2162	-1.1485	-1.8777	-2.4797	0.14957	-0.56527	-1.0287	-1.7929	-1.8645	-1.8224	-0.65604	-2.6444	-1.7587	-1.9479	-1.0349	-1.8366	-2.1768	-1.921
-10.288	-9.8865	-9.0049	-8.4998	-9.0025	-8.9127	-6.9148	-9.2684	-9.7399	-9.6734	-9.4404	-9.4559	-9.3582	-9.9059	-8.776	-9.8984	-9.541	-9.5707	-9.0166	-8.7808	-11.286	-9.4551	-7.8906	-10.926	-8.9988	-9.8144	-9.5199	-10.125	-8.2286	-9.5513	-7.8787	-9.3963	-10.473	-9.9338	-9.6305	-9.7741	-9.4494	-9.6339	-9.6502	-8.2269	-8.8362	-8.5424	-9.1423	-8.9078	-7.7396	-9.559	-8.594	-11.053	-9.2876	-8.4111
-10.895	-12.165	-10.546	-10.398	-12.894	-11.283	-11.699	-10.385	-8.9017	-10.007	-11.497	-12.229	-9.9961	-11.642	-11.467	-12.26	-11.716	-11.633	-11.196	-10.835	-11.327	-10.034	-10.039	-11.399	-11.323	-10.877	-10.027	-11.489	-10.385	-9.6127	-10.281	-10.09	-10.606	-9.8557	-10.658	-10.475	-9.4827	-10.291	-11.181	-10.588	-9.5855	-11.697	-11.41	-11.214	-8.893	-10.428	-9.2645	-9.7631	-10.326	-11.564
-13.721	-12.978	-12.329	-13.902	-12.923	-14.131	-11.928	-13.339	-13.089	-12.086	-13.996	-14.859	-12.202	-13.528	-14.57	-13.089	-12.438	-13.919	-11.327	-14.181	-14.053	-14.065	-13.043	-13.014	-12.928	-13.488	-12.924	-15.33	-12.873	-13	-12.899	-13.219	-13.398	-12.783	-12.722	-13.538	-13.47	-13.501	-13.103	-14.072	-13.745	-13.333	-13.518	-12.676	-14.088	-13.718	-12.843	-14.034	-14.635	-12.117
-1.5406	-1.7621	-1.4857	-0.85334	-1.2098	0.25508	-0.50638	-0.65316	-1.3708	-1.4865	-0.48948	-1.0518	0.25903	-1.715	0.49227	-1.0504	-1.3075	-2.0048	-0.77391	0.15385	0.03112	-1.5635	-0.8057	-0.80354	-1.2135	-0.93212	-0.47844	-2.2648	-0.78752	-0.16171	-0.77184	-1.964	-1.6032	-2.124	-2.3913	-1.8334	-0.83301	0.45904	0.10315	-1.761	-1.8503	-0.41373	-0.012737	-0.62456	-0.54797	-1.2276	-1.6162	-1.8882	-0.51976	-0.060449
-10.958	-13.008	-11.953	-9.8935	-8.693	-9.5461	-11.435	-10.19	-10.163	-9.0577	-10.589	-8.2525	-10.213	-10.155	-10.871	-9.1346	-10.75	-10.358	-10.279	-9.5336	-10.114	-12.136	-10.926	-10.635	-10.901	-10.894	-9.618	-10.942	-9.9031	-8.7806	-10.551	-10.31	-9.9628	-9.2368	-9.4102	-10.618	-11.624	-12.83	-10.408	-10.675	-10.69	-10.826	-9.2946	-11.238	-10.285	-10.543	-12.246	-9.6794	-11.195	-10.946
-9.6201	-7.3757	-9.5891	-11.498	-8.62	-9.0693	-9.3278	-8.679	-9.5587	-7.6549	-9.3508	-7.8377	-9.7229	-9.7672	-9.4102	-10.179	-11.204	-9.353	-10.341	-10.423	-8.7567	-9.2037	-9.2754	-8.1255	-9.6873	-9.2948	-9.0581	-9.6248	-9.0083	-10.064	-10.896	-10.155	-9.6568	-9.055	-10.054	-9.5457	-10.214	-8.5766	-8.9678	-8.672	-10.611	-8.5444	-9.2279	-7.33	-8.4088	-10.057	-9.9793	-9.6811	-8.539	-8.9566
3.5597	4.277	3.3643	4.7426	3.4637	2.3636	3.5755	4.4418	2.9426	2.0915	1.3708	2.2767	2.6871	2.4937	2.9042	2.2795	3.5352	2.2183	4.1946	1.9572	2.4047	3.7964	3.8316	2.6622	2.5697	2.771	2.8877	1.48	3.6595	3.036	2.1292	2.5984	3.4346	3.1633	3.1019	2.9446	2.1855	2.2132	2.9541	2.577	4.3957	2.4514	1.85	2.4471	3.2481	2.4143	3.4283	3.1441	3.2577	1.9541
-8.8047	-9.7454	-8.4282	-10.099	-8.119	-10.069	-7.9814	-9.8051	-9.2484	-7.0909	-9.1406	-7.472	-10.561	-9.644	-8.3452	-9.1941	-7.5406	-9.0499	-10.735	-9.0265	-9.3921	-7.6967	-8.759	-9.8761	-10.079	-9.0256	-9.6692	-9.5248	-8.0978	-10.026	-7.9841	-8.9664	-8.9832	-10.644	-9.1885	-10.316	-9.0216	-8.9232	-7.799	-8.1594	-8.1101	-9.6976	-8.8604	-10.692	-9.6936	-8.155	-9.2022	-8.5132	-9.1974	-10.144
-2.0281	-0.17522	-1.2432	-0.26922	-2.3468	-0.41114	-0.88059	-1.9308	-1.5985	-1.5424	-0.88241	-1.251	-2.7504	-0.43868	-1.5743	-0.0062135	-1.1309	-2.2371	-1.3901	-1.9531	-0.70302	-0.90677	-1.4293	-2.1023	-1.2103	-1.1798	-1.4004	-1.875	-2.0656	-1.5055	-2.6722	-1.619	0.24267	-1.6894	-1.4336	-2.4856	-0.6514	-2.3566	-1.4416	-1.6146	-1.4627	-0.54475	-1.8652	-1.0268	-1.7743	-2.2853	-0.53725	-0.44476	-1.0831	-0.63645
2.3247	3.5378	0.688	0.25407	0.90171	1.5972	2.297	2.1943	0.54583	1.5521	1.0139	3.0162	1.6374	1.1491	2.7672	2.2477	1.806	3.0651	1.2676	2.3163	1.3591	2.0548	2.622	1.2776	2.1413	1.4577	1.6266	2.5135	2.7621	1.9192	1.5892	1.5637	2.563	2.1026	2.8114	0.93816	2.1758	1.4623	1.5527	1.3999	0.99052	1.0804	1.4326	0.91675	3.4542	1.2732	3.1474	1.3473	1.3356	2.6415
-2.7835	-2.5343	-4.7882	-2.3804	-1.6824	-2.9496	-2.7637	-1.5761	-3.6277	-4.7631	-1.8698	-3.6865	-2.2451	-2.111	-2.0175	-2.5206	-2.1018	-2.238	-1.9354	-1.4088	-3.1001	-3.0796	-2.2053	-4.0639	-3.0109	-2.4424	-2.2237	-2.0274	-1.5185	-0.51775	-1.5038	-3.6079	-3.0273	-3.1311	-2.0995	-3.1024	-0.84392	-2.1141	-2.6705	-2.4739	-4.0694	-2.5478	-1.7588	-3.4749	-1.632	-2.7017	-1.4538	-3.364	-0.6737	-4.1361
0.42176	-2.1473	-1.6589	0.75521	0.78402	-2.2795	-2.1536	-1.6003	-1.4729	-0.12393	-0.55349	-1.6571	-0.4367	-0.47455	-1.8154	-1.2874	-0.97656	0.40303	-3.0681	-0.73527	-0.2373	-0.38324	-0.8418	-0.72273	-2.4099	-2.2127	-0.0063782	0.12078	0.4558	-1.6012	0.45882	-2.1415	-1.6325	-2.223	-1.3828	0.27482	-1.1011	-2.5818	-2.078	-0.84302	-0.72061	-1.0651	-0.94866	-1.5761	-1.1748	-1.6391	-1.1591	-0.062946	-0.98983	-0.70787
2.7844	2.9811	2.8381	2.1424	1.7092	3.5295	2.8152	2.525	2.2505	2.314	1.6751	1.9175	3.5631	2.3708	3.9323	2.4482	0.34828	2.78	3.3475	3.0607	3.0612	4.4398	3.6262	3.4554	2.0326	3.2289	1.949	2.4792	1.8599	4.7736	2.0436	2.7689	1.4642	2.2514	3.3811	2.8609	3.0186	1.3616	2.7575	1.4245	2.3243	3.1683	2.3348	1.8088	4.5891	3.0129	4.0993	2.8728	2.7558	1.894
-3.5732	-2.9508	-3.6468	-3.6189	-3.2016	-3.9504	-3.4971	-3.5882	-3.4618	-2.6923	-4.1419	-3.3143	-4.3381	-3.1578	-4.6607	-3.866	-2.4488	-3.0183	-3.5671	-3.547	-2.2137	-3.7679	-3.0823	-4.5217	-4.6422	-3.6068	-4.6351	-1.8248	-3.9337	-2.1706	-3.8929	-2.9442	-5.4598	-3.0746	-3.9521	-4.1253	-3.2552	-2.6981	-2.8401	-2.6802	-3.7754	-3.4974	-3.4401	-3.4981	-2.8798	-3.6674	-2.3383	-4.3217	-4.5615	-4.885
-13.79	-16.107	-15.192	-15.113	-13.75	-14.23	-15.545	-15.891	-14.859	-14.06	-14.441	-15.149	-13.761	-14.461	-13.889	-14.104	-13.987	-15.707	-14.519	-15.167	-15.36	-13.449	-13.101	-15.692	-13.207	-14.524	-15.181	-14.333	-15.809	-12.906	-14.648	-14.551	-15.424	-13.723	-13.761	-13.432	-13.253	-15.074	-14.969	-15.185	-13.779	-15.416	-14.511	-15.389	-14.349	-15.828	-13.147	-13.23	-13.339	-15.293
-2.7307	-4.6048	-2.5635	-3.3025	-4.6196	-4.104	-4.8769	-3.8495	-4.7036	-4.9391	-4.1133	-4.1745	-4.8192	-4.7867	-2.7119	-1.6431	-2.6923	-3.5351	-3.5157	-1.3091	-5.0431	-3.3962	-2.8041	-3.9061	-3.0723	-3.6705	-4.7133	-3.8177	-4.6692	-3.2046	-3.7556	-3.3993	-2.6774	-2.7704	-4.5963	-2.5678	-4.3393	-4.4442	-3.334	-2.7573	-2.1778	-3.9989	-3.2752	-5.4224	-2.8915	-3.3825	-4.9594	-4.4895	-5.5133	-5.4242
-1.1169	-2.718	-2.4665	-1.7463	-1.6999	-2.5071	-3.5533	-2.3542	-1.8387	-1.8016	-1.9789	-0.7807	-2.3753	-1.9875	-3.6255	-2.5921	-1.6666	-1.2594	-2.5944	-1.1275	-2.9139	-2.8213	-1.2107	-2.9124	-1.9044	-1.9765	-1.9156	-2.4406	-2.1433	-3.1048	-2.4897	-1.0788	-2.0177	-1.5383	-2.7871	-1.9367	-2.1703	-1.9455	-3.1	-1.1759	-2.3346	-2.5477	-3.9552	-1.5031	-2.9451	-2.8805	-1.2535	-1.4381	-1.9942	-1.5954
-0.33633	-0.66805	-1.9077	-0.50319	-1.2741	-0.64367	0.31556	-0.72657	-1.1062	1.1028	-0.22562	0.46028	-2.437	-1.1804	-0.39714	0.22435	-0.02536	-0.67306	-0.73306	1.1853	0.52669	-1.5232	-0.42255	-0.37091	0.31696	-0.79158	1.6079	-1.4472	0.93252	-0.097837	0.40702	0.59973	-0.13486	-1.1041	-0.75125	-0.87548	-0.48489	-0.19989	1.1638	-0.17835	-0.12858	-1.1539	0.70488	-1.2988	-0.72798	0.57625	-0.70673	0.64976	-0.52134	-0.68006
-10.226	-9.255	-10.844	-10.585	-11.927	-11.611	-11.146	-10.425	-11.294	-11.104	-9.379	-11.655	-10.455	-11.47	-10.183	-9.3603	-11.076	-10.474	-11.651	-10.263	-10.591	-11.462	-8.9062	-10.023	-12.462	-10.867	-11.49	-11.504	-9.4102	-10.599	-11.467	-12.706	-10.653	-11.569	-9.5787	-8.8267	-10.769	-10.731	-11.796	-10.426	-9.767	-10.519	-11.172	-10.947	-10.81	-11.089	-11.416	-13.011	-10.175	-11.703
8.118	6.5997	6.6318	7.8489	5.757	6.9526	6.9594	6.3724	7.3521	7.3176	6.8515	6.5766	6.8282	5.4473	8.5787	5.9339	8.4393	7.6556	7.8018	6.7615	6.5941	7.7339	6.6547	6.1649	6.1165	7.7945	6.9663	7.5699	7.8868	7.1037	5.3634	7.1962	6.5918	7.9839	6.1453	7.0686	7.4224	6.7262	6.3005	7.1034	7.4671	6.7484	7.1352	7.5037	5.818	6.31	6.9847	8.0463	6.3009	6.4638
-0.24707	0.65537	-0.029431	0.55697	-0.47318	-1.3269	-1.1792	-0.40041	1.0406	-0.86496	-1.2457	-0.1279	0.69927	-0.95671	-0.12753	0.43388	0.048454	0.26615	0.63599	0.12017	0.3764	-0.85329	-0.49449	0.81816	0.77139	0.57407	1.1696	-1.0226	-0.28339	1.5677	0.91755	-0.18466	-0.65957	0.093132	-0.3773	-1.4297	-1.226	-1.2338	0.40846	0.26951	0.70748	-0.86541	-0.41509	-0.031907	-0.22364	-1.2945	-0.13643	-0.25299	0.23763	1.0381
2.0523	2.4155	1.1302	1.0456	1.6377	2.1121	1.415	1.121	0.97417	2.318	3.0687	0.77068	1.981	1.088	1.7073	1.8484	2.2361	1.6062	-0.25818	1.6799	2.5427	1.0719	1.4323	0.97775	2.3797	3.3696	2.0722	2.1764	0.88346	2.5373	2.5165	0.62108	0.32007	0.15666	2.1754	1.7409	1.0171	0.59892	2.9711	2.1652	1.8113	1.1614	2.2869	0.78899	1.3061	0.91378	0.65645	1.9558	1.0437	1.45
0.99219	-0.32306	-0.28333	0.44232	-0.18328	-0.56899	-0.81957	-0.024273	-0.83675	-0.37265	1.5548	1.5624	0.628	0.23314	0.34651	-0.22277	1.7763	-0.39383	-0.16324	1.1455	-1.1221	-0.61441	-0.014518	-1.2544	-0.71058	-1.5259	0.075679	1.1924	0.74764	-0.30077	1.2323	0.21953	-0.43475	0.069986	0.14494	0.081652	-1.6798	-0.857	-0.70451	0.46566	0.55941	-0.20889	0.17973	-1.2138	0.050623	-0.40238	-0.8827	-1.0846	1.5449	1.5457
4.8333	7.0355	6.0021	6.1876	5.3152	7.3024	7.5964	7.8213	6.2521	6.6932	6.8911	8.3103	5.9856	7.5041	7.44	7.0107	7.5307	7.4837	8.0352	5.9434	7.7922	7.6635	6.9706	7.406	6.6877	5.1376	7.1027	7.3066	7.8289	8.1963	6.4952	4.7513	8.6016	8.8335	8.2773	8.1539	8.276	6.7603	7.6601	8.0479	6.6047	9.8929	5.0185	6.7514	7.8208	6.3604	6.2558	7.1965	6.2364	6.4895
-11.724	-11.914	-11.852	-12.986	-12.169	-12.129	-12.23	-11.224	-10.614	-10.839	-11.947	-11.516	-12.948	-12.641	-10.724	-12.806	-12.472	-10.641	-11.684	-11.346	-12.702	-13.625	-11.606	-11.924	-12.978	-11.341	-10.517	-13.289	-11.525	-11.085	-12.007	-12.03	-11.711	-10.913	-12.448	-11.822	-10.763	-12.001	-12.914	-13.108	-12.565	-12.518	-11.572	-12.704	-11.348	-12.605	-12.085	-12.607	-11.382	-11.571
-13.892	-12.742	-15.239	-15.142	-13.675	-13.482	-14.402	-13.973	-13.267	-13.832	-13.816	-13.883	-15.107	-14.175	-14.819	-13.839	-13.701	-13.593	-14.189	-14.065	-15.079	-14.366	-13.15	-13.423	-14.355	-14.506	-13.848	-14.979	-15.212	-14.075	-13.159	-13.199	-16.426	-13.37	-13.048	-13.289	-14.828	-14.313	-14.109	-14.659	-13.716	-12.311	-12.98	-13.263	-16.084	-14.1	-14.627	-14.614	-15.517	-14.047
-2.5742	-2.8375	-3.1288	-3.9128	-2.5719	-4.3537	-1.39	-1.9657	-2.5989	-3.2258	-2.7671	-4.0177	-3.244	-3.39	-1.8682	-1.8973	-2.1183	-4.0807	-3.5335	-3.3621	-2.3641	-0.916	-2.7332	-2.5694	-3.1114	-2.0835	-2.8496	-2.1947	-1.5274	-3.1581	0.33627	-2.3379	-1.2939	-2.1641	-1.9955	-2.2075	-2.4098	-2.7995	-2.1872	-3.7743	-3.7768	-1.7624	-1.9336	-4.0538	-3.4665	-3.2919	-2.9229	-2.0756	-2.9814	-1.7562
-0.84696	-1.1985	-1.0455	-1.166	-2.3663	-2.4125	-2.2231	-1.6229	-1.5449	-1.9813	-1.1336	-2.1826	-0.7682	-1.441	-2.6111	-3.1119	-1.534	-2.0415	-2.0561	-0.3495	-1.9969	-1.9684	-0.24022	-1.6147	-0.47416	1.225	-1.753	-1.8406	-1.6762	-0.75893	-0.64334	0.25845	-1.7243	-1.8864	-2.4618	-1.302	-0.57789	0.029856	-0.8288	-2.9793	-1.4031	-1.9531	-2.4455	-2.0558	-2.1035	-0.76823	0.40321	-0.73855	-1.7227	-1.3266
-1.0024	-0.86269	-0.68079	-1.7587	-1.049	-1.3474	-0.40917	0.14431	-1.0664	-1.7477	-2.8122	-0.90539	-1.7608	-0.8522	-1.7434	-0.10425	-1.3161	1.0163	-1.4827	-0.45013	-1.5473	-1.9316	-1.0179	-0.60548	-0.51578	0.80744	-2.2378	-1.0916	-0.030933	-1.7961	-2.2951	-0.64722	-0.8003	-1.6542	-1.7755	-1.5673	-1.9317	-2.6133	-3.1643	-2.4783	-0.55661	-1.0618	-1.5252	-0.58426	-2.671	-1.9344	-1.0275	-0.58399	-1.9792	-1.7249
1.4668	1.4205	2.6845	2.3879	2.6661	0.26821	1.2893	4.0323	0.39612	0.4863	3.5323	2.1096	2.1087	2.5974	1.5639	4.4564	1.7003	2.0954	1.0419	2.885	1.7825	1.9968	2.5592	2.2261	2.2055	1.7112	1.8476	1.3751	0.96699	0.38994	1.6835	-0.022167	0.66113	0.65878	-0.13918	1.4891	2.7947	3.0012	2.0334	0.97093	1.5847	0.66773	2.4399	2.4407	2.5189	2.2308	0.22301	0.85172	1.8462	1.1089
4.706	5.1367	5.2534	6.1088	4.5503	6.2553	5.4325	5.2904	4.1352	4.8734	5.6385	4.6787	5.0703	4.5786	5.3834	5.6779	4.6623	3.5531	4.0595	4.1046	5.1831	4.6059	4.4964	3.8287	5.6947	4.229	6.1527	4.0136	5.0828	5.4393	3.6497	4.4201	4.5017	5.4622	5.9155	6.6721	5.3656	4.6603	6.2606	6.2492	4.08	6.44	5.4193	4.7764	4.0254	4.6548	4.0698	5.0596	4.4595	4.3213
-12.727	-11.131	-13.417	-12.781	-14.051	-12.307	-11.931	-13.522	-13.245	-13.542	-12.375	-11.865	-10.924	-13.77	-13.095	-13.786	-14.403	-13.146	-13.959	-12.826	-12.434	-14.788	-13.696	-13.69	-12.07	-12.964	-12.139	-13.558	-13.55	-11.881	-13.594	-11.88	-14.554	-11.027	-11.735	-14.18	-13.131	-13.878	-12.684	-13.949	-13.379	-14.094	-13.381	-13.337	-11.721	-13.706	-13.146	-12.284	-12.953	-13.218
-1.176	-1.9501	0.86921	-1.4086	-0.86003	0.66107	-1.0542	-1.7924	-0.39265	-0.03242	-1.1005	-1.2683	0.51693	1.3611	-0.54704	0.069432	0.66333	-1.6066	-1.3511	-0.57213	-1.3219	0.24911	0.84787	-0.9633	-1.1401	-1.1869	0.72873	-0.65759	2.02	-0.58587	0.57302	-1.3188	-0.59681	1.0343	-1.1571	-1.0722	1.7919	-0.68345	-1.2063	1.1838	-1.0844	-1.2566	-0.55502	-0.80097	0.62397	-0.097366	-0.44481	-1.0583	0.22529	-0.35737
-4.0111	-3.4357	-4.9704	-4.7203	-4.932	-3.8025	-5.153	-4.1434	-4.5466	-4.7755	-4.1246	-3.6873	-4.8707	-5.319	-4.9503	-4.5483	-2.9415	-5.1741	-5.07	-4.4687	-4.4968	-5.2253	-4.1434	-4.9884	-3.5788	-4.9359	-4.0468	-4.9813	-4.6007	-4.5584	-4.3127	-4.3641	-3.7151	-5.072	-2.3365	-4.2776	-5.6704	-4.0523	-3.4153	-3.8965	-3.0285	-2.8533	-3.6828	-5.2865	-4.8164	-4.4636	-4.3177	-3.9474	-4.9724	-4.6318
-12.009	-9.7521	-11.519	-10.637	-11.85	-12.662	-12.694	-11.317	-11.504	-11.972	-11.878	-10.319	-11.229	-12.283	-12.158	-10.791	-10.444	-13.133	-12.527	-10.131	-11.136	-10.926	-10.979	-10.788	-11.7	-10.559	-12.598	-11.428	-12.474	-10.747	-11.887	-11.291	-12.1	-11.654	-12.053	-10.702	-11.433	-11.642	-12.035	-12.026	-11.185	-12.704	-11.877	-11.7	-13.539	-10.753	-13.108	-12.509	-11.188	-12.142
3.9671	2.1251	3.0963	3.7889	3.3751	3.4422	3.1029	2.7305	3.0044	2.9084	2.9951	4.6847	2.8581	1.3007	3.1314	3.3704	2.3509	2.9525	3.9588	2.8969	3.7805	3.4446	2.5463	2.4369	2.5111	4.4373	3.717	6.7847	2.0548	4.6421	3.6682	3.7257	3.0298	2.0387	3.119	1.7105	4.0299	3.1301	4.1269	2.9266	1.8195	5.4753	3.1986	3.5992	3.2446	2.1564	4.5846	4.0116	2.9884	3.9306
1.8445	2.1696	2.2698	1.8581	1.7921	0.97559	2.4087	1.9612	1.8732	1.8924	2.6014	1.363	1.0054	1.5456	1.929	2.119	2.9733	1.2751	4.0197	0.2981	1.3665	1.6248	1.1532	2.4486	1.3631	2.2379	1.2458	1.8313	1.9932	2.3944	1.3717	1.2051	0.7502	0.70136	2.0506	1.2529	2.5919	1.8183	1.8622	1.5262	1.0769	0.18487	1.9488	1.1329	1.343	2.5255	1.2942	0.79547	1.1712	3.1078
1.5509	0.96318	0.78983	0.84444	-0.31963	0.24209	0.12652	1.0768	-0.43805	2.4891	-0.39753	0.7527	0.10569	1.0343	-0.010205	-0.47962	0.77046	0.24928	1.0768	-0.19784	-0.007262	-0.10751	0.76202	-0.97267	-1.3975	0.56782	-0.14691	0.81316	-0.77658	-0.59161	0.56131	0.57332	0.34619	2.163	0.87431	0.26792	0.81647	-0.19854	0.48689	0.24899	1.5934	1.0951	-0.43554	0.87883	2.4969	0.73917	-0.59894	-0.0289	0.49548	0.42174
-4.9136	-6.5112	-5.7952	-6.2299	-6.4094	-5.8385	-5.0048	-4.9988	-5.9243	-6.9055	-4.9206	-6.5418	-5.8375	-5.9451	-5.9862	-6.2349	-4.7166	-5.1117	-5.4367	-7.018	-5.8612	-6.5518	-5.7208	-6.8009	-5.7979	-5.5381	-4.9339	-6.6536	-5.9842	-4.0816	-6.0282	-7.4139	-6.5741	-4.7734	-4.6142	-5.3712	-6.2435	-5.7307	-5.4804	-6.3854	-4.9229	-6.9246	-5.9486	-6.2684	-5.7429	-5.7661	-6.9907	-5.0988	-5.1942	-6.8904
2.0338	0.97776	2.474	3.8329	2.7303	3.1854	4.6603	4.2244	2.5525	3.7921	3.0288	3.0197	2.8536	2.3615	3.2988	1.8699	5.0368	3.0138	3.637	2.8222	4.1474	4.6163	0.9277	3.3302	2.2367	4.4173	3.3822	4.985	3.4842	4.3698	2.4758	1.564	2.7214	3.7694	3.3144	3.3797	2.0958	3.9006	1.4685	2.6016	4.6369	3.8986	3.1544	4.0938	2.6229	2.5792	2.0484	2.7053	2.2389	2.775
-5.1063	-5.7087	-4.8081	-4.6822	-6.0083	-5.5933	-5.7964	-4.9161	-5.0878	-3.67	-5.3168	-6.2733	-5.1401	-5.999	-4.3311	-3.991	-4.7289	-6.0044	-4.8413	-6.3134	-6.041	-4.8361	-4.0023	-6.1913	-5.4572	-4.4089	-5.3296	-6.014	-4.9006	-4.362	-6.0857	-5.1367	-4.9498	-4.5205	-6.5084	-4.9314	-5.9471	-5.6109	-5.6021	-4.8208	-7.2333	-7.2129	-6.561	-6.6096	-3.6486	-6.3898	-5.9671	-5.8174	-3.9282	-5.6108
-2.9266	-4.5276	-2.6772	-4.9332	-4.278	-3.8453	-5.5613	-4.4063	-3.5967	-5.9448	-5.7917	-3.501	-2.5838	-3.9846	-5.3407	-5.0924	-3.7112	-3.3019	-3.3708	-4.4216	-5.6814	-4.1526	-2.7789	-5.3392	-3.5839	-4.179	-2.4514	-3.7707	-4.5793	-5.4355	-4.3222	-2.8946	-3.6333	-3.0295	-4.873	-2.4415	-3.4177	-4.6286	-4.5892	-4.3317	-4.912	-3.2824	-3.5193	-3.5721	-5.5301	-4.7358	-5.1573	-3.9451	-3.4941	-2.6352
-11.302	-11.765	-10.189	-8.8379	-9.4067	-9.581	-8.2708	-8.7444	-10.086	-9.3695	-9.6368	-7.6537	-9.2427	-8.0781	-8.5958	-8.4739	-9.653	-10.975	-8.5721	-8.8928	-10.914	-9.3215	-8.4452	-9.8764	-10.003	-9.1069	-9.0322	-8.8996	-8.7427	-8.6833	-10.943	-9.1808	-7.8704	-9.2306	-10.975	-10.286	-9.442	-9.4508	-8.0559	-9.1684	-7.5079	-10.115	-9.815	-9.5164	-8.8575	-8.8605	-10.137	-8.0664	-10.893	-10.36
-4.2925	-4.7902	-4.9165	-2.3693	-4.4015	-4.3968	-4.2377	-4.2491	-2.2775	-3.0817	-2.3721	-2.8287	-2.759	-4.0514	-1.9207	-4.3808	-2.8846	-2.9963	-2.791	-3.4783	-3.7025	-4.3999	-3.3769	-3.5618	-4.8028	-4.4086	-4.3471	-3.5136	-2.9622	-3.7216	-3.2845	-4.5068	-3.5871	-3.6943	-4.4327	-3.044	-4.5144	-3.1227	-3.9503	-3.3596	-3.1168	-4.5198	-5.0405	-3.2616	-4.4076	-2.7722	-1.8883	-2.2977	-4.4581	-2.6803
-0.90754	-1.6433	-2.5115	-1.9783	-1.3724	-2.5342	-0.22243	-0.25734	-0.98832	-2.0362	0.45449	-1.6521	0.86186	-0.19642	-1.338	-0.86061	-0.11762	-2.2866	-0.84929	-1.5062	-0.60367	-1.2145	-2.8185	-1.9732	-2.0079	-1.3015	-2.0827	-2.3488	-2.3416	-1.6553	-1.9466	-0.83522	-2.6029	-1.3889	-0.58453	-2.1272	-0.41854	-1.7232	-0.16965	-1.3691	-1.9181	-2.2011	-0.042136	-2.6009	-1.9702	-1.712	-1.8486	-0.98455	-0.79181	-0.49405
0.80929	2.4917	0.44907	1.0417	-1.6806	1.2021	1.1351	1.7489	-0.069133	1.3001	0.97889	0.29527	3.1379	2.0345	0.14436	0.71359	1.3603	3.0127	0.026871	2.364	2.5938	1.9349	3.1753	1.5121	0.91609	0.93486	2.9806	0.37996	1.8724	1.5199	2.1334	1.0681	-0.50778	-1.5603	-0.19137	2.1504	-0.20118	2.2128	2.1868	0.14703	-0.090298	0.32783	0.89893	1.6098	1.108	2.2874	0.20721	1.0178	1.6391	1.3565
3.1705	2.5052	4.166	2.4862	1.8735	2.3556	3.599	2.9222	3.0659	3.1151	3.0671	2.8372	2.9474	1.9006	3.443	1.9721	2.2374	2.2832	2.374	1.4436	3.2016	2.8796	2.5427	2.22	2.1924	2.5072	2.7375	3.3532	3.4345	1.413	2.9017	2.4283	1.2432	2.0198	2.3247	3.3238	2.646	2.6537	3.1568	3.1123	2.8857	2.6773	2.256	1.3368	0.87716	3.1715	3.2975	2.6325	1.1634	2.6513
1.9246	0.87379	-0.20747	0.78516	1.7163	2.1823	2.1159	0.21228	2.9991	2.1003	1.0656	1.2296	3.7912	0.90521	1.6628	0.8424	0.42781	2.1338	0.55539	2.5163	1.5486	1.1035	0.77244	0.48742	1.0297	0.23493	1.3131	0.49429	1.8053	1.6279	0.87456	2.2462	1.9346	2.2969	1.9901	0.87386	2.1932	1.7622	2.0441	2.7093	1.6449	1.4754	3.5408	2.3032	0.72345	1.9021	1.8685	-0.56423	2.924	1.4181
-21.534	-20.707	-20.667	-21.276	-20.589	-20.385	-20.593	-21.227	-19.799	-21.163	-21.413	-20.763	-20.831	-21.251	-20.28	-21.475	-19.971	-20.244	-20.804	-21.918	-19.935	-21.738	-21.408	-20.776	-19.701	-21.14	-19.188	-18.256	-21.466	-21.552	-21.147	-19.757	-22.434	-19.71	-21.856	-21.481	-21.573	-21.586	-21.786	-19.597	-21.028	-21.273	-20.793	-20.83	-20.18	-19.387	-21.344	-21.966	-22.736	-20.962
3.6784	3.6963	1.7489	2.9192	2.9272	1.7879	3.5479	3.6499	1.5211	4.3925	3.1974	2.6817	3.507	1.8991	0.87463	3.0027	2.965	3.2899	3.3643	2.0107	2.8635	2.166	2.9987	3.9265	4.2038	3.345	1.9158	1.5666	2.5721	2.1727	1.8289	3.956	2.6755	2.8012	3.2502	1.7584	3.4239	3.0395	1.2129	1.3925	2.7948	2.6507	3.9784	2.787	2.4125	2.1269	1.6221	2.5501	2.353	2.8353
-3.1897	-2.0279	-3.4559	-1.5205	-1.737	-1.8271	-2.4051	-1.7682	-2.3309	-1.103	-1.7461	-2.7951	-3.4065	-1.5485	-2.3274	-2.4077	-1.0172	-2.2057	0.039943	-0.89878	-1.3085	-2.0617	-1.6502	-2.6199	-2.4795	-2.8951	-2.1597	-0.68908	-4.4386	-3.0667	-2.5332	-1.7184	-1.3033	-1.6206	-1.4436	-2.9961	-3.1889	-0.72197	-0.29708	-1.0796	-0.29577	-1.362	-1.2943	-1.391	-1.679	-0.85146	-1.855	-3.186	-0.94328	-1.761
-20.597	-20.063	-21.256	-21.641	-20.508	-20.015	-21.153	-21.47	-20.823	-21.217	-21.724	-20.524	-21.373	-21.887	-20.877	-20.437	-20.947	-20.458	-20.542	-20.629	-21.174	-19.939	-20.982	-21.205	-20.796	-21.909	-22.673	-20.499	-21.98	-21.177	-20.208	-21.205	-19.715	-20.682	-21.54	-20.532	-19.479	-21.204	-21.533	-22.704	-21.592	-19.712	-21.418	-21.477	-20.367	-20.171	-20.942	-19.596	-20.929	-21.37
-10.697	-10.468	-9.4504	-9.8034	-9.6072	-11.029	-11.968	-8.7273	-10.991	-10.086	-8.6946	-9.6036	-10.376	-9.1573	-11.539	-10.42	-9.8797	-9.8232	-9.3156	-8.8706	-8.5052	-10.284	-10.163	-8.8628	-9.2122	-9.6258	-11.12	-9.5393	-9.0419	-6.543	-10.824	-8.1171	-9.1895	-8.0999	-10.436	-7.4842	-9.0278	-9.2732	-8.6721	-9.2986	-10.052	-9.8105	-10.426	-10.078	-8.5682	-9.5329	-10.498	-9.637	-9.5732	-9.6056
4.4418	4.075	3.9453	5.2406	3.1792	4.8485	3.6999	3.8639	4.2349	5.1735	5.963	4.2192	3.6993	4.8681	4.2066	4.2663	4.928	5	4.9166	3.9873	3.6174	4.9828	4.4427	3.8947	4.9577	4.3699	4.3536	4.0593	4.2716	3.869	3.7435	4.7921	2.9157	5.5807	3.6208	3.6879	5.0354	3.3225	5.0063	5.9635	4.0677	4.5982	4.1411	4.3174	4.9601	4.7494	2.7075	4.1883	3.9505	3.744
-10.109	-9.533	-9.1982	-10.832	-9.7528	-10.075	-11.346	-11.781	-9.3744	-11.581	-11.104	-11.77	-10.476	-10.658	-11.185	-11.266	-11.766	-10.268	-10.93	-10.468	-11.125	-9.081	-10.447	-11.121	-11.285	-11.007	-10.531	-10.987	-11.537	-10.797	-9.8369	-10.361	-10.086	-11.985	-11.422	-9.7314	-11.069	-10.957	-10.349	-9.9769	-10.226	-10.743	-11.379	-10.974	-11.306	-10.915	-9.4034	-10.943	-9.7532	-10.467
-9.4977	-13.642	-12.273	-10.861	-11.615	-13.009	-11.46	-12.613	-12.551	-10.394	-10.511	-11.448	-11.301	-10.4	-11.305	-11.088	-11.444	-12.261	-10.795	-10.935	-12.832	-11.944	-12.894	-11.206	-11.139	-11.94	-13.194	-12.119	-11.882	-12.143	-11.806	-12.219	-10.444	-11.574	-11.778	-11.869	-11.197	-10.757	-11.417	-12.773	-11.51	-12.359	-11.568	-12.096	-12.546	-11.935	-10.853	-11.324	-12.342	-12.064
-12.334	-10.022	-11.866	-11.206	-12.041	-10.435	-9.901	-12.524	-11.999	-11.815	-11.518	-12.438	-11.555	-11.26	-11.733	-11.055	-11.54	-11.926	-11.562	-11.602	-11.242	-11.138	-11.847	-12.105	-12.097	-10.997	-11.417	-11.147	-10.694	-11.808	-10.016	-11.674	-11.013	-12.301	-11.244	-12.18	-10.367	-12.234	-10.018	-11.388	-12.416	-11.567	-11.421	-10.846	-10.892	-11.168	-11.214	-10.806	-10.901	-10.79
-13.466	-15.845	-14.302	-15.183	-13.542	-15.076	-14.899	-14.985	-14.359	-15.92	-14.419	-13.793	-12.78	-14.777	-14.911	-14.491	-15.524	-14.919	-16.666	-14.358	-14.37	-13.227	-13.885	-14.449	-14.466	-13.982	-15.523	-13.453	-14.087	-14.813	-13.468	-14.674	-13.759	-14.135	-12.759	-15.118	-15.005	-13.369	-15.606	-13.861	-13.426	-14.818	-12.37	-16.137	-15.789	-14.617	-14.464	-13.553	-15.281	-15.117
-5.1398	-6.4176	-6.1808	-5.1826	-5.8579	-4.5393	-5.2569	-5.7726	-4.0237	-3.5367	-6.3367	-6.0048	-4.9361	-4.682	-5.4706	-4.1271	-5.7732	-5.2613	-4.7687	-5.2825	-3.4458	-6.7687	-4.4246	-4.6328	-4.1033	-5.2542	-4.0502	-3.6552	-5.8928	-6.7552	-4.3731	-4.9257	-5.2823	-5.7432	-5.9187	-5.2374	-4.5729	-5.2817	-5.1643	-5.4752	-4.9777	-3.9174	-4.8762	-5.0957	-4.3007	-5.209	-4.7856	-6.0963	-3.8412	-5.6516
6.2068	8.585	7.1596	5.5914	5.7243	6.9766	6.8033	9.2866	5.6085	6.9374	7.2849	8.3079	6.9609	5.8176	6.6346	6.093	7.5546	7.9751	7.4001	6.7559	6.5324	6.2662	6.3891	6.6489	6.0957	7.8988	6.0584	8.5732	6.9152	7.1766	5.1444	6.8345	5.7881	7.411	7.6872	7.7576	6.7039	7.2434	6.6955	6.1251	6.3038	6.1202	6.8361	6.159	7.5582	7.6099	5.5098	5.6877	6.6626	6.0323
-4.6086	-5.7211	-6.2446	-4.6033	-4.278	-4.5738	-5.0348	-6.0468	-3.046	-3.4505	-4.6207	-4.196	-5.0119	-4.302	-5.0068	-2.2778	-2.7028	-2.2382	-5.4272	-6.0833	-4.3432	-3.9894	-4.1474	-3.15	-5.8052	-5.1144	-4.953	-3.8341	-5.0056	-5.3606	-3.1145	-3.7744	-4.138	-3.7744	-4.9594	-5.1184	-5.2976	-3.194	-4.2506	-6.5721	-4.3401	-4.6729	-3.2655	-6.0846	-3.0862	-3.5995	-5.1489	-4.4122	-5.6792	-5.767
-8.1382	-9.3343	-9.4875	-9.1078	-6.7525	-8.9166	-9.8465	-8.8152	-8.7799	-8.2155	-9.782	-10.068	-8.2144	-7.0292	-10.95	-8.0669	-8.4924	-9.0349	-9.5222	-8.1402	-6.85	-8.5444	-8.708	-8.5222	-8.8477	-9.5243	-8.8044	-11.135	-9.7924	-7.9437	-8.8754	-8.2855	-9.2314	-8.0673	-9.6246	-10.829	-9.2622	-9.3537	-9.0622	-8.6893	-11.311	-9.5603	-10.884	-8.248	-8.9676	-8.1373	-9.8047	-8.4651	-8.5553	-8.8353
-1.7496	-3.5785	-2.2574	-3.6446	-1.7775	-2.1413	-4.0176	-3.1176	-2.511	-1.1712	-3.4928	-3.2223	-4.2115	-4.2465	-2.9307	-3.3331	-2.0861	-3.1796	-2.8032	-3.9281	-0.78271	-2.7267	-2.78	-1.4776	-3.0579	-3.7275	-1.8628	-2.1672	-2.1997	-3.0954	-3.7528	-1.5515	-2.4457	-1.6602	-3.811	-4.054	-2.4917	-1.7063	-3.1266	-2.7302	-3.4627	-1.319	-4.9166	-1.743	-2.2549	-3.1455	-1.0247	-2.2929	-2.9503	-3.3233
-12.926	-13.351	-13.77	-15.227	-12.851	-12.701	-15.269	-13.132	-13.47	-12.288	-15.397	-12.518	-13.889	-13.916	-13.562	-14.469	-13.15	-12.945	-14.738	-14.731	-13.686	-14.225	-15.276	-13.789	-12.922	-13.745	-11.669	-13.493	-12.833	-14.133	-12.683	-14.382	-14.243	-13.584	-13.232	-13.587	-13.261	-13.393	-14.848	-14.532	-14.443	-15.124	-14.969	-14.801	-14.524	-14.181	-13.277	-13.727	-15.326	-13.835
-1.3619	-1.3204	-1.1339	-0.90437	-2.3764	0.0057686	-2.3475	-0.30525	-2.2946	-0.63822	-2.4311	-2.6476	-1.5137	-1.7804	-0.094546	-2.1167	-2.0913	-2.4779	-0.7066	-0.082502	-0.93219	-3.4481	-1.5222	-2.3776	-2.609	-1.1982	-1.4456	-1.271	-2.1284	-1.8137	-1.6785	-0.62053	-0.74624	-2.2898	-1.4104	-2.3087	-1.4829	-3.4752	0.086618	0.10647	-0.36279	-1.5795	-1.9872	-2.6461	-0.38745	-1.529	-0.93813	-1.1191	-2.6932	-0.69455
-9.6969	-10.725	-8.3105	-9.8948	-9.1189	-9.6482	-11.687	-9.8465	-10.454	-8.9296	-9.0021	-9.1266	-9.2471	-7.8979	-9.8602	-10.103	-9.4772	-9.0598	-8.8833	-9.9027	-9.1451	-9.8813	-9.7081	-10.178	-8.9991	-10.105	-10.845	-9.7387	-8.7716	-9.0541	-9.4818	-9.2859	-9.4631	-9.0728	-10.2	-10.752	-8.8564	-10.351	-9.4654	-10.265	-8.7154	-8.8599	-9.9842	-9.9927	-9.1865	-9.3758	-9.8187	-8.49	-8.5134	-9.4172
-20.521	-20.542	-20.951	-19.902	-20.257	-20.518	-20.482	-21.281	-20.067	-22.779	-19.342	-22.065	-20.682	-19.972	-22.743	-21.368	-20.007	-19.857	-21.247	-20.539	-20.399	-19.525	-20.926	-21.554	-21.549	-20.518	-21.44	-20.189	-20.386	-21.586	-20.62	-21.923	-20.551	-19.722	-19.345	-21.774	-21.082	-21.211	-20.05	-21.734	-22.309	-20.234	-20.226	-20.556	-20.061	-21.113	-20.048	-21.388	-21.275	-21.427
2.8583	3.9802	2.5692	1.5216	2.66	1.6245	1.0937	0.35955	-0.94014	1.8944	0.26972	1.8415	1.0278	1.1004	2.5544	2.0615	0.83314	2.2854	2.3143	1.6425	2.148	0.86372	1.5004	1.6686	2.8302	1.8016	0.1349	0.43745	2.1748	1.9055	1.3681	0.8719	2.3174	0.88219	1.5488	0.76155	3.0957	2.0484	1.4189	1.4566	2.8003	0.76184	2.7228	0.040419	1.6172	3.3358	0.037698	1.528	-0.08734	3.1217
3.9882	1.9124	3.4362	2.9917	1.9958	1.9581	2.9946	2.7922	2.8224	1.5984	0.48755	2.4913	2.5827	1.7474	0.82428	2.6253	2.667	1.2295	2.6111	2.9125	2.0173	2.2923	3.3991	2.7585	3.2039	1.1797	1.9918	4.5193	2.7063	1.2455	2.2703	4.1488	1.3984	2.3715	1.3588	2.8996	2.0869	2.0542	1.4083	3.0201	2.9648	2.6506	1.9568	1.8533	1.1524	3.7355	2.9393	2.6289	0.86591	1.2998
-12.428	-10.991	-13.328	-12.258	-12.019	-12.473	-12.525	-12.534	-12.217	-10.029	-12.882	-11.411	-11.699	-12.624	-11.699	-10.892	-9.6276	-11.709	-11.639	-11.006	-10.962	-10.942	-10.787	-11.336	-12.529	-12.672	-10.479	-11.75	-11.678	-11.111	-10.709	-11.072	-11.57	-11.806	-10.095	-11.714	-10.477	-12.197	-12.505	-11.056	-10.303	-12.258	-11.996	-11.764	-11.071	-10.609	-12.037	-11.833	-11.554	-11.203
7.771	6.2569	6.1249	7.1802	6.7049	7.4491	6.8989	7.986	7.0911	6.6326	6.3736	7.3116	6.8252	7.06	7.063	7.0893	5.5232	7.1681	6.4636	7.3051	6.7051	8.2458	7.1327	7.5288	6.3209	8.2607	7.2461	5.7313	7.4248	6.378	6.6475	6.9431	5.6185	5.937	7.1141	6.9477	5.5358	5.3945	6.0071	6.8922	4.9283	7.2346	7.4191	7.3292	7.2857	6.9618	5.3284	7.0117	7.2815	8.1038
-22.663	-22.605	-21.989	-23.839	-22.015	-20.632	-22.073	-20.874	-22.113	-21.126	-21.496	-23.328	-21.39	-23.245	-21.314	-22.327	-21.936	-22.989	-21.931	-20.401	-23.665	-21.31	-22.51	-22.749	-22.189	-23.078	-23.076	-21.609	-20.447	-20.597	-24.036	-21.77	-22.4	-22.657	-21.208	-21.841	-22.119	-22.078	-22.927	-23.288	-22.472	-20.222	-23.117	-22.688	-23.444	-22.982	-20.944	-22.249	-22.343	-20.96
1.3311	0.88412	1.6076	2.0727	3.2356	1.3302	1.7262	-0.72229	0.74706	3.5184	2.2893	2.8715	1.3986	2.8389	1.6925	1.6393	1.4318	0.76991	2.6056	2.0638	2.0091	1.123	0.72565	3.5047	1.326	0.40547	1.9372	0.217	0.75018	0.7655	0.7942	1.4699	1.6059	3.0927	2.2097	0.41469	2.0851	3.052	2.825	2.6334	0.56751	0.85639	2.6832	2.3783	2.9503	1.1511	1.8975	2.0232	1.3419	2.0455
2.44	1.573	2.331	1.9077	3.7308	1.9333	2.9925	1.9874	3.537	1.6799	2.8646	3.8278	2.6651	2.2906	2.1913	2.5261	3.9457	2.0093	1.8663	3.062	2.1833	2.4798	1.7473	2.4116	2.2477	1.721	2.9901	2.0994	2.2716	4.6069	1.8327	1.7618	3.1084	2.3999	3.8516	2.8611	1.8275	3.0399	1.974	2.1908	2.1003	1.7971	3.3715	3.1744	2.5042	2.4774	4.0399	2.3407	2.0788	3.2339
-4.1731	-5.113	-4.8325	-4.0441	-3.5885	-4.8826	-5.218	-4.3426	-4.9985	-4.3738	-3.9275	-4.4033	-5.2197	-4.9596	-4.0999	-4.9904	-4.6072	-4.0629	-3.9766	-4.6278	-4.8481	-4.2721	-5.433	-3.5498	-3.3745	-5.9663	-4.6329	-4.5215	-3.8321	-3.443	-5.962	-4.4279	-4.1723	-3.9249	-5.0921	-3.4594	-5.7019	-3.7495	-2.6123	-3.7301	-4.133	-5.2187	-4.8674	-4.1252	-4.6116	-5.2118	-2.3079	-3.3838	-3.4948	-4.8935
-5.4956	-5.3205	-7.0481	-7.2546	-4.9346	-5.8888	-7.7234	-6.6484	-5.4733	-6.723	-5.5616	-6.4252	-6.3764	-7.0678	-6.1459	-4.9776	-5.4543	-6.9081	-5.2394	-6.5868	-6.7582	-6.3583	-6.6672	-6.2189	-4.9726	-7.4005	-4.829	-5.9925	-5.73	-6.2221	-6.3948	-6.6216	-5.9567	-5.1969	-7.7311	-5.3568	-7.9667	-5.9617	-5.7997	-7.6053	-5.7825	-6.9002	-6.1612	-5.8057	-7.2711	-5.7096	-4.9667	-7.177	-6.161	-5.972
-0.33756	-0.94387	-1.601	-0.28885	-1.2516	0.15401	-0.63485	0.39921	0.22384	-1.272	0.61912	-0.97618	-0.29803	-1.7807	1.4042	0.26953	0.53013	-0.053438	-0.34746	-0.22788	-0.020077	-0.81618	0.48489	-1.3433	-0.16434	0.44518	-0.0079494	1.1932	-0.21645	-0.77356	-2.0067	1.5168	-0.34216	0.41952	-0.70317	-0.31457	0.67754	1.2919	-1.0741	-0.094011	-0.28978	-0.0007539	-0.071967	-1.1189	-0.92866	2.0806	-0.95727	1.5396	0.33553	-0.50675
-13.57	-14.79	-13.675	-14.471	-13.93	-14.794	-13.954	-13.753	-13.355	-13.067	-12.932	-13.278	-13.904	-15.067	-14.671	-14.483	-14.242	-13.919	-14.572	-15.15	-14.033	-15.776	-13.756	-14.781	-14.738	-14.776	-14.118	-13.459	-12.888	-14.18	-15.695	-14.472	-14.4	-14.473	-13.278	-13.835	-14.566	-12.353	-15.546	-13.456	-13.88	-14.61	-14.465	-14.521	-14.062	-14.418	-13.772	-14.728	-15.486	-15.863
-2.4963	-1.9436	-4.3193	-2.2302	-3.1963	-3.575	-1.3772	-2.2523	-0.10008	-2.0402	-2.8622	-2.0241	-1.5487	-0.99142	-2.1972	-2.7581	-1.5128	-1.9154	-1.7348	-2.332	-0.068545	-1.5037	-0.98081	-3.1583	-1.1403	-2.1406	-0.71711	-1.2377	-2.092	-2.7986	-2.609	-2.8634	-2.3913	-0.099459	-2.1843	-1.6178	-0.88055	-2.0027	-1.9992	-2.1515	-2.5922	-2.9911	-1.2125	-1.9788	-1.3694	-1.5573	-1.878	-2.9464	-2.0218	-1.1147
-3.9821	-3.7573	-0.49886	-3.8971	-2.2542	-1.8506	-3.2742	-1.5382	-3.1341	-1.9305	-1.24	-1.0517	-2.6402	-1.6729	-2.8941	-2.8131	-2.6865	-1.9309	-1.8713	-2.6998	-2.5019	-4.9884	-1.0245	-0.74563	-3.4983	-2.8426	-2.2823	-2.9234	-0.38291	-2.7253	-2.0195	-3.0268	-1.8838	-1.134	-3.6078	-1.0272	-2.919	0.1146	-1.2346	-2.0143	-1.2254	-2.2113	-2.2454	-2.4844	-2.2777	-2.9993	-1.63	-3.0286	-4.1492	-2.8863
2.3807	-0.30868	1.1541	0.24867	-0.56938	0.07939	0.39811	-0.89543	1.0246	0.60465	-1.2943	0.27134	0.37947	1.1751	1.104	1.2097	-0.6879	-0.17041	-0.061677	1.1774	0.37876	0.38661	1.3723	0.58441	1.2556	-0.638	1.4924	1.3159	0.78425	0.97053	-0.23877	-1.9014	-0.06173	1.1861	1.8227	0.7299	-0.24763	0.10236	0.44559	0.88561	-1.2931	0.53422	1.1414	-0.34348	0.68592	0.15308	-0.99105	-0.60981	-0.58955	-0.89074
-5.2109	-5.4497	-4.5696	-3.8911	-4.9631	-5.8968	-4.9971	-5.1108	-5.3777	-3.3895	-3.7276	-4.116	-2.9516	-3.3219	-3.9227	-4.8074	-5.724	-5.7244	-5.047	-4.9786	-4.2615	-6.9433	-4.4708	-4.9507	-4.3853	-4.5039	-3.9298	-5.7306	-4.6567	-6.2946	-5.42	-4.6974	-2.8146	-5.8091	-5.07	-3.5201	-4.7368	-5.3822	-4.3989	-5.5642	-5.6213	-3.722	-4.9846	-4.0357	-4.9714	-3.4301	-5.4362	-3.4907	-4.6283	-4.3831
-11.885	-13.368	-12.873	-9.9511	-11.743	-14.6	-12.277	-13.611	-13.51	-13.288	-12.976	-12.465	-11.773	-11.658	-14.151	-12.553	-12.94	-12.39	-14.073	-12.941	-12.821	-11.814	-13.319	-12.621	-12.736	-11.415	-12.587	-13.512	-12.525	-11.328	-13.507	-11.522	-14.096	-12.899	-11.847	-12.344	-14.352	-13.291	-11.457	-11.814	-14.506	-12.428	-12.475	-10.532	-13.081	-12.69	-12.01	-13.862	-13.191	-11.052
7.8653	6.6726	4.5355	6.4805	5.5415	6.7741	6.8185	5.5934	6.6799	6.2425	7.2393	5.9772	6.7565	6.4224	5.5425	6.3613	6.0365	6.8242	6.1953	6.362	4.8493	5.7156	8.6024	6.243	6.2909	6.8122	6.7257	6.6291	6.9566	6.4874	6.1797	7.0719	7.4292	6.451	6.3705	7.2801	6.8427	7.0177	7.459	7.7095	5.7735	4.6868	4.9744	6.237	6.3749	5.9757	5.798	7.4791	7.1509	7.8989
1.1019	-0.54714	-0.75206	1.3164	0.3955	-0.2997	2.0255	0.95455	-0.74151	1.0462	-0.38407	0.40798	0.84255	-0.1174	0.82788	1.5643	-1.1816	0.02306	-0.80453	-0.74547	0.37147	-1.1613	0.46077	-0.022005	-0.79553	1.2528	1.0751	-0.51316	0.64298	-0.38881	0.081585	1.7209	-0.15805	0.62812	1.1431	2.3102	-0.45686	0.50557	-0.094663	-0.54108	-0.1578	-0.79629	0.32526	1.1818	-0.86182	0.87918	-0.87526	0.14722	-0.24387	0.18468
-8.016	-9.2432	-7.7988	-7.6709	-8.5795	-9.1303	-8.7526	-10.229	-9.3803	-9.1358	-7.4399	-9.1204	-8.5535	-8.4176	-8.5242	-9.6114	-9.0286	-9.1018	-7.7056	-8.0502	-10.432	-8.5461	-8.0573	-8.2061	-8.3793	-8.8296	-8.3988	-8.6775	-8.9526	-9.3539	-9.8399	-8	-7.5284	-9.4081	-9.0634	-7.9649	-9.3719	-9.5625	-8.316	-8.7645	-9.1685	-9.7998	-8.076	-8.4064	-9.2369	-10.094	-8.3918	-9.8022	-8.7609	-8.9001
-3.5348	-4.8967	-2.5311	-1.9274	-2.8587	-2.3372	-4.3979	-3.7359	-2.7761	-2.4868	-1.8927	-4.0302	-2.7269	-3.9702	-4.3355	-3.5102	-3.8464	-3.2197	-3.8864	-1.731	-3.8551	-3.0567	-1.4996	-5.0348	-2.3773	-2.6736	-3.9479	-3.9826	-3.2394	-1.822	-2.9054	-3.7637	-3.5242	-2.6378	-4.8815	-3.4914	-3.1532	-1.148	-4.7098	-1.9857	-2.9841	-3.174	-2.2037	-3.2489	-3.9279	-4.613	-4.5642	-2.7868	-2.8861	-3.5
1.3124	0.034032	0.0934	-1.5696	0.014678	0.50996	0.7146	-1.3237	0.62335	-0.15234	0.8453	0.14339	-0.88782	0.39634	-0.45576	0.30226	-1.3863	-0.79502	-1.5586	0.84008	-0.29516	-2.174	0.12082	0.0032396	-0.56158	0.037355	1.1497	-0.77238	1.1041	-0.48189	-0.5337	1.2772	1.028	-1.0907	-0.68628	-0.90235	0.19617	-0.88468	-0.7286	0.17694	-1.9485	0.70061	-0.83307	0.28912	0.041685	-0.27524	1.5713	-0.037853	0.31555	-0.44898
-12.772	-13.695	-13.354	-13.476	-12.822	-13.627	-13.754	-14.256	-13.778	-13.373	-13.618	-14.037	-13.644	-11.351	-14.145	-13.785	-12.5	-14.171	-15.386	-13.852	-13.803	-12.92	-10.648	-14.204	-13.357	-13.23	-13.932	-13.111	-13.272	-15.004	-12.417	-12.33	-13.402	-12.685	-13.088	-13.599	-12.818	-13.437	-14.442	-12.913	-14.559	-13.419	-13.45	-12.45	-13.523	-13.021	-12.893	-12.724	-14.673	-11.901
-3.3635	-0.40353	-1.601	-1.7158	-0.16266	-1.4806	-1.5667	-2.1695	-3.3902	-0.71335	-2.5105	-0.74711	-0.67187	-0.41734	-1.73	-1.3031	-2.0397	-1.0428	-1.3379	-2.881	-1.97	-2.0382	-0.60869	-0.63892	0.069641	-1.6133	-1.6454	-0.92063	-1.5969	-2.0627	-2.1685	-0.68968	-1.7569	-0.76871	-0.88119	-0.50421	-2.212	-1.3867	-0.04091	-2.0408	0.22402	-1.4101	-0.0022847	-0.29688	-1.5394	-1.2165	-1.9165	-0.86877	-0.71352	-0.65795
-0.87519	0.87865	0.57639	0.047104	-0.38865	-0.54696	1.7049	0.25436	0.28879	-0.89143	-1.023	-1.296	0.21251	-1.4487	-0.4715	0.61138	0.16284	-1.1992	0.64603	0.3345	-0.0099913	-0.17134	-1.2138	0.39265	-0.95347	0.040112	-0.4778	-0.58319	0.028201	-0.29491	-0.0030781	0.060603	0.13222	0.54891	1.6012	-0.20896	0.62381	0.81847	0.84035	0.49942	0.27744	0.29094	-0.47196	1.0191	-0.34469	-0.072399	0.34542	-0.68036	-0.37357	-0.82999
-13.808	-12.13	-12.587	-13.085	-14.415	-11.909	-14.297	-14.487	-13.737	-14.013	-11.796	-13.473	-13.577	-11.829	-14.692	-14.672	-14.055	-13.336	-13.329	-12.634	-12.253	-11.995	-12.635	-12.43	-13.168	-12.074	-13.164	-13.826	-13.413	-13.148	-14.187	-13.802	-13.576	-15.272	-12.72	-13.458	-12.244	-12.583	-12.643	-13.704	-13.094	-14.681	-13.961	-12.331	-13.122	-14.152	-14.34	-15.245	-15.128	-12.869
-5.8892	-4.4346	-4.8483	-3.7446	-3.1325	-4.0362	-3.5665	-3.8397	-3.7361	-3.5389	-4.8371	-4.815	-4.8144	-5.5387	-5.2393	-3.8275	-4.1488	-4.0825	-4.889	-4.4896	-3.4068	-3.2074	-4.5475	-4.8329	-3.0522	-4.4469	-4.371	-4.7549	-5.212	-5.4152	-1.2366	-6.8265	-3.1844	-4.6419	-4.3314	-4.3905	-4.7326	-4.0664	-4.5364	-3.7877	-4.5482	-5.3793	-4.2549	-3.4595	-4.6122	-4.7423	-4.1657	-5.4234	-5.4697	-5.8433
0.8781	1.7355	1.9625	0.3198	0.36271	1.997	2.2249	-0.53524	1.4828	1.9187	1.5763	0.031774	2.7093	2.0703	0.7377	1.185	2.2525	2.8635	-0.16955	1.5164	2.5413	0.1064	0.81142	2.0289	2.5904	2.387	1.4144	1.6286	0.79351	1.3483	2.9816	2.1125	1.9891	2.3234	1.7227	4.4962	1.2637	2.1368	1.6547	1.3104	3.0136	0.069757	1.7803	1.5726	0.050146	1.4824	0.55411	0.99488	1.8332	0.75284
1.7958	-0.72829	0.42911	1.1165	0.3878	0.77803	0.44768	-0.88898	0.26319	0.29196	1.7703	0.11523	0.47117	1.6516	-0.30711	0.13107	-0.071377	0.84357	0.73874	1.1251	1.3116	0.0095276	1.0553	0.58989	0.39518	0.091333	-0.62383	-1.4731	-0.9718	-0.7742	0.4289	0.70473	0.88838	1.1109	-0.46119	-0.61125	1.4293	1.9164	-0.0234	1.012	1.0082	1.4308	-0.13863	1.3944	1.5209	0.52013	-1.0561	-1.9905	0.033783	1.6785
1.2028	-0.63463	-0.2108	-0.32666	-1.2933	-1.0567	-1.0043	1.0161	-2.3353	-0.5676	0.748	1.3042	0.92373	-0.12915	-0.95312	-0.4513	-0.080327	0.17183	-0.13579	0.31987	0.56148	-1.1476	-0.20219	-0.18572	-0.15554	-0.20128	-0.40117	0.005724	-1.5837	-0.041231	0.77423	-0.2391	0.47683	-0.38499	-0.55192	-0.5819	-0.0478	0.0088514	-1.3165	-0.96792	-0.10932	0.16785	-1.1038	-1.7705	0.32497	0.61493	1.0107	-1.1407	-0.76281	-1.9169
1.3653	-0.51349	0.48009	-0.3739	-0.61323	-2.2116	-0.81075	0.053817	0.097102	-0.14945	0.055022	-0.060326	-1.4226	1.1103	0.96319	-1.0023	-0.26337	-1.2848	-0.22867	0.71859	1.1259	-0.33496	-1.0867	-0.04182	0.73847	-1.2665	-0.59657	-0.46025	-1.0691	0.30292	-0.43289	0.794	0.6193	0.80172	-1.8633	0.94392	0.81233	-0.98959	-1.9536	0.32998	-1.1362	0.3785	-0.49292	0.41897	-0.24157	2.2099	-0.28374	-1.0341	0.21619	-0.26798
-4.5952	-6.2943	-5.5896	-6.0459	-5.3142	-5.8574	-4.8638	-5.3263	-4.4407	-5.4478	-4.4489	-5.6141	-5.9499	-4.6913	-5.3435	-6.4487	-4.6278	-5.2232	-6.8183	-5.3327	-7.0244	-7.1331	-6.0711	-5.1323	-5.6699	-4.9866	-3.8509	-7.3348	-5.1629	-6.9219	-6.3357	-5.6505	-6.0756	-6.2318	-5.1723	-6.0502	-6.563	-5.0076	-7.1976	-4.1902	-6.4297	-6.4569	-6.6727	-6.5359	-6.0958	-5.7988	-4.9389	-5.278	-4.7112	-6.1408
9.6212	8.9963	8.9908	9.9574	10.658	9.1766	10.111	11.022	10.962	9.7311	8.5067	10.232	9.2874	10.317	9.4315	9.0101	10.176	8.4318	10.787	10.315	10.235	10.161	9.4877	9.2366	8.9169	10.948	9.6416	9.4249	9.5588	8.8605	10.037	9.8007	10.204	7.5205	9.9161	8.4008	9.3613	9.4601	9.3795	10.216	10.243	8.7877	9.979	8.7644	8.6031	9.1521	9.3968	9.0448	9.7511	9.5932
-3.9697	-2.1823	-2.0965	-2.5139	-1.4069	-3.7557	-3.5518	-1.9032	-4.2352	-2.3924	-4.7192	-4.1559	-2.4975	-2.0133	-2.9849	-2.3716	-3.1874	-3.2176	-2.3494	-2.3597	-1.6202	-3.3171	-2.3822	-2.6885	-2.3661	-3.4888	-3.0942	-1.632	-1.8234	-3.021	-2.5389	-2.1959	-3.9949	-2.1204	-1.1598	-1.7576	-3.2197	-2.3219	-4.5356	-1.9422	-2.9717	-3.6625	-4.2377	-2.5007	-2.4132	-1.8032	-1.8091	-3.8161	-2.3248	-1.1222
-15.51	-13.616	-15.942	-14.472	-15.753	-15.509	-14.009	-14.755	-15.2	-14.673	-12.647	-14.618	-14.49	-15.048	-15.567	-14.97	-14.642	-14.002	-14.236	-14.282	-14.788	-13.607	-14.137	-15.341	-14.651	-14.466	-15.227	-13.599	-15.067	-13.796	-14.553	-13.993	-14.021	-13.983	-14.216	-14.556	-14.234	-13.608	-13.719	-15.644	-14.908	-14.243	-14.126	-13.864	-15.285	-14.5	-15.826	-14.127	-15.513	-14.911
-3.3269	-2.6667	-1.7207	-2.3639	-1.1286	-2.4928	-2.0697	-2.5463	-2.2538	-2.9083	-1.2569	-2.0469	-3.6377	-0.97182	-2.7927	-2.5953	-3.1002	-2.3624	-1.4461	-2.2269	-1.5049	-1.5999	-2.4629	-2.0702	-2.7241	-4.7104	-3.3937	-2.4256	-3.2742	-1.8122	-3.3275	-2.7712	-2.1478	-2.2514	-1.5929	-1.4734	-2.0866	-1.7448	-1.9086	-1.7625	-2.8053	-1.5908	-2.0449	-3.4801	-1.6729	-3.4437	-2.4762	-1.7681	-3.4179	-3.3023
-2.8691	-4.6716	-3.5888	-4.8145	-3.6548	-3.0155	-3.2921	-5.3062	-3.6569	-3.5865	-2.6617	-3.482	-2.6471	-2.7817	-3.4355	-2.3413	-3.1635	-4.4849	-3.4891	-5.2849	-4.0544	-3.4768	-4.4453	-4.6753	-4.3265	-3.5293	-3.0993	-4.567	-2.8811	-3.8616	-2.8775	-2.826	-3.3151	-4.5063	-4.8204	-3.3149	-3.4563	-3.4828	-3.0557	-3.7059	-3.3073	-1.6484	-4.5125	-2.0266	-3.8373	-4.143	-2.3369	-2.2226	-3.3158	-2.8409
-2.5418	-3.6176	-0.33105	0.058196	-1.8265	-1.0797	-1.305	-2.0954	-0.94879	-1.6601	-1.9961	-1.5561	-1.0179	-1.3717	-1.3944	-3.2383	-2.4643	-1.0072	-0.40938	-0.82444	-1.5835	-1.9474	-0.53957	-1.9892	-1.6485	-1.0798	-1.4625	-3.7322	-1.3478	-1.059	-2.468	-1.0469	-1.9474	-1.9497	-2.083	-1.0638	-2.8784	-0.089655	-2.5872	-2.0128	-1.3691	-1.6565	-1.3889	-1.3565	-0.2775	-2.6659	-2.5426	-2.1226	-1.6589	-3.0879
-4.684	-3.8434	-2.0886	-5.0299	-4.5236	-3.5128	-4.2401	-3.7531	-3.9705	-5.1794	-4.5246	-3.9408	-4.009	-4.2907	-3.8407	-3.2366	-4.1626	-2.8411	-3.7119	-5.2537	-4.0515	-4.4308	-4.4684	-3.2527	-2.9383	-3.8492	-6.1759	-3.7103	-3.6244	-3.7436	-3.8246	-4.4461	-5.092	-2.9161	-3.9302	-4.38	-3.9851	-4.9455	-3.918	-4.2284	-2.9788	-4.7838	-4.4217	-6.0422	-4.4651	-4.4948	-4.8751	-4.7172	-2.2967	-5.0785
-14.395	-13.303	-15.206	-13.952	-12.195	-13.262	-12.982	-14.161	-13.858	-14.237	-12.269	-12.852	-11.8	-12.874	-13.412	-12.928	-14.78	-13.665	-13.451	-13.508	-11.616	-13.695	-13.884	-13.336	-13.544	-14.596	-14.652	-14.12	-13.512	-14.113	-14.58	-13.248	-14.599	-13.199	-11.927	-13.281	-12.278	-13.273	-12.113	-13.21	-12.643	-11.948	-14.094	-13.004	-14.52	-13.869	-12.778	-13.936	-13.485	-13.28
-10.305	-9.6088	-8.8057	-10.942	-8.8517	-10.436	-9.7275	-10.897	-10.005	-9.6897	-11.873	-9.3909	-8.5468	-10.3	-11.16	-8.904	-11.331	-10.819	-10.988	-9.0733	-9.8137	-9.5685	-10.284	-7.6948	-9.5689	-9.5063	-9.4127	-10.539	-10.61	-10.418	-11.963	-9.6011	-9.3004	-10.746	-9.9326	-11.239	-10.279	-9.402	-10.011	-11.946	-9.9416	-10.061	-10.144	-10.452	-11.076	-10.537	-10.647	-10.124	-11.367	-10.836
0.56919	0.88684	-0.66689	1.1102	1.0342	0.87098	-0.095799	1.1052	-0.4043	0.76054	-0.3209	1.7027	1.5845	1.1503	1.1501	-1.041	1.054	0.21904	0.012856	0.72047	-0.51712	0.63777	1.6145	-0.75264	0.63495	1.4154	0.42784	0.21149	0.46766	-0.72494	0.68284	0.070706	0.61794	0.11769	0.20753	1.8921	0.42717	1.5025	0.46781	0.20358	1.0084	-0.6594	0.42939	-0.52083	0.41021	0.6079	0.95191	0.65168	-0.37264	-0.777
-11.439	-12.693	-11.317	-11.666	-12.069	-11.729	-11.772	-12.8	-13.749	-10.322	-10.969	-9.5544	-11.34	-11.805	-11.32	-10.765	-11.385	-13.284	-12.317	-11.364	-11.303	-12.829	-11.734	-11.467	-11.228	-10.997	-11.339	-10.832	-12.639	-10.721	-11.222	-11.817	-10.448	-10.593	-13.092	-11.83	-11.892	-12.507	-13.465	-9.8386	-11.823	-13.107	-10.972	-11.02	-10.961	-11.425	-13.155	-10.064	-11.62	-13.778
-1.8546	-3.8875	-2.8544	-3.1349	-3.3943	-3.6779	-3.3924	-3.3676	-4.5347	-2.6923	-4.1141	-3.0625	-2.0347	-4.6239	-3.5529	-2.7114	-4.5592	-2.5258	-3.4393	-3.957	-3.5216	-3.482	-2.9212	-3.5033	-3.2701	-2.691	-2.1758	-3.1698	-2.7701	-2.1952	-3.9216	-3.0784	-3.0184	-2.5394	-4.5484	-3.2274	-3.3248	-3.2252	-3.2396	-1.7077	-3.243	-4.2137	-2.2442	-4.2037	-2.3938	-4.2771	-2.234	-2.534	-2.6633	-2.8691
-21.199	-19.881	-20.722	-20.329	-22.336	-20.732	-20.264	-19.024	-20.73	-21.467	-21.43	-20.51	-20.618	-20.697	-22.652	-21.225	-20.776	-20.456	-19.949	-20.895	-18.947	-20.608	-18.909	-19.583	-20.402	-21.962	-19.928	-20.592	-19.671	-21.867	-20.978	-20.363	-20.284	-20.59	-21.621	-20.762	-20.469	-20.565	-21.549	-21.06	-18.58	-20.155	-20.71	-21.807	-20.506	-20.356	-22.222	-22.231	-20.189	-19.15
-9.8215	-10.999	-11.197	-11.906	-11.07	-11.505	-9.9837	-10.513	-11.912	-10.427	-12.28	-10.348	-11.788	-9.5215	-12.094	-10.797	-9.8047	-11.207	-10.933	-11.228	-10.473	-10.543	-10.577	-10.164	-10.055	-11.309	-11.103	-9.3836	-10.175	-11.319	-9.794	-10.197	-10.194	-11.09	-9.9247	-11.554	-11.853	-12.24	-10.859	-9.9786	-9.7221	-11.288	-10.721	-10.43	-10.875	-11.751	-10.54	-10.19	-12.05	-12.137
-2.796	-2.6661	-0.4764	-0.89711	-1.8852	-1.7278	-0.0052935	-0.16808	-0.66541	-0.093802	-1.0225	-1.2494	-1.7997	-0.45482	-2.5439	0.36884	-0.96581	-0.93866	-0.068618	0.10362	-0.65107	-0.84665	-1.6275	-1.1398	-0.46633	-1.1078	-0.0367	-0.39098	-1.3892	-0.69696	-1.8842	-1.324	-2.014	-1.5106	-0.34911	-0.61939	-1.1899	0.45687	-1.4577	0.93386	-1.2699	-2.2157	-2.0677	-1.3997	-2.2591	0.26417	-1.0694	-1.2897	-2.2091	-2.0196
-7.2868	-7.1343	-7.1101	-7.7337	-7.7703	-7.0888	-7.6074	-7.7792	-6.1268	-8.3359	-7.3257	-8.1418	-7.2468	-7.2018	-8.3156	-7.4399	-8.8011	-6.6949	-7.1827	-7.2078	-8.3286	-7.5058	-8.4521	-7.809	-9.0671	-6.0981	-6.0229	-5.6638	-7.7618	-5.8008	-7.414	-8.141	-6.9	-7.0092	-7.3315	-7.7193	-9.1917	-7.9167	-7.7836	-6.6356	-6.7588	-7.1906	-8.0613	-9.0553	-7.4222	-8.8181	-6.4283	-8.8981	-7.6374	-6.2928
-2.9304	-2.8918	-2.3637	-5.1087	-2.4348	-4.0939	-3.6357	-2.7985	-2.9354	-5.6654	-4.1543	-3.008	-4.7065	-1.5295	-4.7542	-3.4932	-4.6637	-4.3248	-2.7654	-4.0585	-1.9714	-2.9012	-2.5382	-2.4555	-2.9293	-2.5686	-0.33049	-3.2177	-3.417	-1.7048	-4.0022	-4.0955	-2.6639	-3.3848	-3.9224	-2.3668	-3.656	-3.3362	-3.0767	-3.8811	-4.392	-3.3477	-2.3245	-3.1332	-2.5919	-3.9005	-4.0631	-3.1189	-3.4549	-5.1377
-20.657	-21.574	-20.537	-19.847	-20.027	-20.772	-19.261	-22.414	-19.335	-20.129	-19.997	-20.936	-20.86	-21.37	-20.097	-20.288	-20.231	-20.826	-20.354	-20.587	-21.428	-20.936	-20.967	-19.501	-19.92	-22.047	-20.213	-20.068	-19.378	-19.849	-20.382	-18.283	-20.775	-21.108	-19.502	-20.106	-21.716	-20.932	-21.317	-20.306	-22.048	-19.878	-21.096	-19.354	-18.83	-20.639	-20.991	-21.725	-21.396	-19.856
-4.3449	-4.8683	-3.8422	-4.0383	-2.9214	-3.8066	-2.593	-4.3509	-4.0847	-3.6586	-4.0787	-3.4511	-3.5968	-4.0678	-4.3908	-3.7469	-3.5016	-2.8122	-4.7923	-3.4325	-3.3028	-2.5109	-3.3319	-1.7199	-4.7856	-2.4145	-3.9253	-2.4861	-4.3106	-4.0147	-3.5817	-3.2495	-3.6078	-4.9245	-4.0505	-3.5122	-4.133	-3.0478	-4.0321	-3.2739	-4.4617	-3.0155	-3.93	-3.2002	-2.9701	-4.2738	-4.1595	-5.6066	-3.5317	-4.2648
-1.2656	-2.1902	0.64282	-1.1669	-1.8236	-1.4457	-0.49473	0.26233	0.34109	-0.88726	-0.37799	-0.4572	-1.0062	0.70201	-0.06372	-2.2695	-0.84194	-1.1004	-1.3375	-1.7278	-0.87228	-0.96149	0.19257	0.67762	0.17183	-1.6657	-1.5102	-0.77859	-0.91266	-0.53054	-1.0585	0.21138	-2.2214	0.60142	-0.66885	-1.4568	-0.71985	0.28242	0.35395	-0.77543	-1.0957	-0.79397	-0.92344	-0.28735	-0.53696	0.41607	-0.75032	-0.36462	-3.3338	-1.3965
7.6596	7.4241	6.7173	7.7025	6.7297	7.1789	8.3706	6.4095	6.514	7.6955	5.0768	9.003	8.018	7.1047	5.9222	7.6357	7.1513	7.2822	7.5809	8.9369	7.5297	6.4406	7.459	8.0769	7.3526	7.922	8.0467	6.985	5.7401	6.3935	7.2027	8.3057	7.3213	7.4336	7.4517	5.7169	9.547	6.218	6.6701	7.6273	7.6573	6.7899	6.395	6.8468	4.6543	6.1416	6.8242	5.4342	6.3379	5.4946
8.9714	7.2168	8.7162	8.2174	8.262	6.9224	9.1405	8.4231	9.2292	7.9229	9.3605	7.7807	8.5807	10.256	8.4012	8.6473	8.201	8.5257	9.4305	7.8385	7.6938	8.2972	9.819	9.0053	7.1548	10.185	11.319	9.3792	9.8989	9.5743	8.4278	9.4449	7.9053	9.2731	8.937	8.9857	9.5689	9.554	9.8038	9.1817	8.0647	9.2355	8.9829	10.01	9.3439	8.8646	10.23	7.4425	8.6243	10.096
4.9097	5.6734	3.4131	4.907	5.0534	5.2007	5.0045	6.2884	4.763	4.3855	4.7052	5.2832	5.3903	5.0804	5.6824	4.931	3.685	6.315	4.6716	6.221	5.6999	6.5781	4.7772	5.4117	4.7449	4.4153	6.0921	5.0481	4.0186	4.7593	6.3442	6.3657	5.3256	5.4759	5.3165	6.2314	5.1399	4.8436	4.8389	4.5097	6.695	4.8978	4.9533	3.9785	5.6211	4.3031	6.4065	4.8477	4.2567	3.522
-1.9405	-2.4739	-3.0182	-1.7683	-4.9676	-0.82561	-1.1204	-1.5908	-2.5133	-1.1475	-1.0616	0.64445	-2.6377	-1.6895	-0.54983	-2.5724	-1.4095	-2.0689	-3.1869	-2.6801	-1.9753	-1.0099	-0.70875	-2.9065	-0.039871	-3.2636	-3.2384	-1.4679	-0.73994	-1.5423	-1.3536	-2.2215	-2.0005	-1.0732	-2.7219	-2.523	-0.77561	-0.92837	-2.3011	-2.4205	-2.6312	-1.1334	-0.64661	-2.5762	-2.5792	-2.7064	-0.69831	-1.0749	-2.041	-2.3022
-3.5176	-4.8056	-4.0692	-3.0596	-2.9756	-3.1489	-3.8206	-2.9543	-3.9944	-2.0834	-3.0368	-3.5458	-2.4857	-2.9094	-2.0642	-3.0648	-3.9845	-2.871	-5.5645	-4.0471	-3.4576	-3.4941	-3.3763	-3.7475	-4.9987	-3.1879	-4.114	-3.9501	-4.4735	-0.68636	-3.7524	-3.5329	-2.7628	-2.2889	-2.6539	-4.034	-3.9332	-2.4026	-4.8692	-5.6484	-2.9506	-2.4501	-3.0264	-3.2657	-3.8355	-4.4103	-4.7818	-3.8345	-3.1005	-3.1131
-5.6058	-7.9066	-5.8047	-5.4874	-5.4851	-6.4899	-6.5694	-7.3238	-6.9784	-6.969	-6.445	-6.9352	-5.3073	-6.4052	-5.3053	-6.7973	-6.9556	-5.9118	-8.0393	-6.8806	-4.7285	-6.7729	-6.9415	-7.0847	-6.9429	-6.2474	-7.2979	-5.8731	-5.7428	-5.8666	-6.0407	-5.2158	-8.4071	-6.8039	-5.1913	-5.1136	-7.5557	-6.855	-6.1459	-6.5046	-6.1498	-6.1	-6.7171	-7.3542	-8.8013	-7.0838	-6.6685	-7.6276	-6.0379	-6.5811
-0.27147	-1.4298	-0.20646	-0.19242	-0.08037	-1.8738	-0.33945	-1.9337	-1.3492	-1.8837	-1.3229	-0.20285	-1.1654	-0.883	-1.2388	-1.6496	-1.764	-1.5963	-1.081	-0.46169	-1.988	-0.63424	-1.0655	-1.0017	0.26437	-0.037917	-0.95334	-1.0553	-0.035094	1.5277	0.71119	0.26787	-1.9666	-1.0052	-1.1801	-0.62194	-1.6887	0.20922	-1.2746	0.28175	-1.9221	0.31022	-0.64296	-0.36249	-1.2089	-1.4642	-0.83703	-1.3938	-1.0213	-2.8994
-10.169	-11.05	-8.3683	-8.5876	-7.9905	-10.277	-8.8922	-9.0394	-7.7147	-10.52	-10.412	-9.2319	-8.9495	-8.5798	-9.4797	-9.5108	-8.151	-8.9271	-8.9357	-11.056	-9.1517	-10.275	-8.9551	-7.9394	-7.7515	-8.029	-10.629	-10.513	-9.3844	-9.4094	-9.8079	-8.9038	-9.4226	-9.4915	-10.787	-9.4989	-8.7568	-8.5902	-9.5588	-9.4234	-8.5239	-7.8439	-9.5511	-8.5659	-9.1608	-8.6174	-9.8277	-9.1975	-7.6563	-9.075
-13.065	-13.54	-13.573	-13.871	-12.559	-14.051	-13.134	-11.67	-14.205	-13.521	-12.254	-14.118	-13.388	-12.459	-12.851	-12.155	-13.731	-12.523	-13.872	-13.396	-13.417	-14.024	-11.972	-13.605	-13.323	-12.779	-14.977	-13.275	-11.542	-13.349	-13.505	-12.429	-13.969	-13.177	-13.552	-11.451	-13.304	-13.611	-12.516	-12.471	-12.904	-12.8	-13.215	-13.507	-13.773	-14.493	-13.242	-12.589	-13.481	-12.797
-10.546	-11.328	-10.692	-13.726	-11.605	-10.915	-10.941	-14.361	-11.329	-13.215	-11.909	-13.217	-11.326	-11.087	-10.113	-13.389	-10.953	-10.866	-10.919	-14.034	-11.862	-12.314	-11.679	-12.662	-12.306	-10.688	-9.9308	-10.003	-11.165	-12.208	-11.148	-11.756	-13.219	-12.468	-12.853	-11.251	-11.904	-11.31	-13.098	-12.352	-12.686	-11.639	-13.042	-12.355	-12.979	-11.108	-12.122	-11.683	-12.744	-12.71
-1.8218	-2.3145	-4.8267	-2.1421	-1.9508	-3.18	-1.9083	-2.2732	-3.4135	-3.2295	-3.9986	-2.7394	-2.8988	-3.3764	-2.3861	-3.0662	-2.906	-2.5554	-3.3992	-2.869	-2.5396	-2.9072	-4.7397	-2.7282	-2.9481	-3.6827	-3.0656	-1.6854	-4.3162	-3.6553	-2.5708	-1.5764	-4.4191	-2.7035	-4.1496	-2.6187	-2.8889	-2.2219	-1.8212	-4.1303	-3.4904	-2.8826	-2.4595	-4.128	-2.6795	-3.875	-4.4653	-3.3318	-2.5694	-3.3096
6.508	6.1232	5.9756	6.6701	5.4864	6.2988	8.3525	7.1376	6.6538	6.8823	5.1001	6.6736	5.976	6.5648	5.1452	6.7212	7.5349	6.8196	6.5781	7.1912	5.1127	7.795	6.4728	7.5295	5.994	6.6038	7.2272	5.9238	7.1071	6.2284	6.7275	5.7151	6.8421	6.9528	7.2156	6.3194	6.7794	6.3001	6.3988	8.723	5.4745	5.7117	5.755	8.0243	7.1061	7.1141	7.7223	8.48	8.4139	6.6255
-0.95267	-3.338	-1.3178	-4.167	-2.5018	-3.863	-2.1028	-1.7706	-1.8351	-2.7773	-2.375	-2.6377	-2.6338	-2.564	-3.5062	-2.7773	-1.4533	-2.8463	-1.9069	-2.0547	-1.5049	-2.8728	-2.6812	-1.6288	-2.3902	-2.6465	-3.4235	-3.1358	-2.6776	-1.0228	-2.1424	-1.9016	-1.5947	-2.6911	-1.5227	-1.1808	-2.3908	-1.9674	-2.254	-2.6314	-2.6596	-1.4069	-3.5646	-1.9509	-2.6284	-2.4758	-1.4836	-2.3729	-2.9485	-2.1484
-9.1459	-9.9509	-9.3754	-8.327	-8.0893	-9.1179	-8.2793	-7.7949	-9.5614	-8.8785	-8.0725	-8.7169	-8.7614	-9.1238	-6.9505	-8.9781	-9.6635	-7.5959	-8.4496	-9.7455	-9.5071	-8.745	-9.0364	-9.6711	-10.199	-9.2276	-9.2853	-9.5484	-9.6609	-9.2406	-8.9198	-9.2227	-10.014	-8.8922	-7.5147	-8.855	-9.0081	-8.9044	-8.7917	-9.5442	-9.425	-7.6675	-9.1969	-10.261	-8.646	-9.0149	-7.6893	-10.253	-9.8804	-8.9942
-6.9775	-4.6448	-5.5756	-5.2501	-5.6748	-5.6995	-4.6673	-4.6211	-4.5933	-3.9169	-5.6396	-3.8569	-5.3701	-5.0787	-3.7056	-4.2508	-5.9875	-5.6176	-5.4185	-5.6737	-5.4248	-4.6878	-4.1569	-4.6059	-5.3064	-4.2748	-6.5139	-5.2442	-4.6584	-3.587	-4.3365	-5.3419	-5.1774	-4.226	-3.7474	-4.6621	-4.8421	-5.3041	-4.3378	-5.6206	-4.4833	-5.5322	-4.034	-3.343	-5.3251	-6.101	-3.6004	-5.2606	-5.173	-3.69
-8.9692	-8.5931	-8.649	-8.8093	-11.399	-9.3069	-8.4668	-7.3104	-7.3356	-10.348	-10.252	-9.1339	-10.46	-7.7951	-8.1574	-11.047	-10.054	-8.377	-9.0166	-8.335	-10.619	-8.7917	-9.8399	-8.5071	-9.0797	-10.513	-8.7222	-10.289	-8.2769	-8.8396	-8.1519	-8.6274	-9.4244	-8.6313	-7.9343	-8.1855	-7.3977	-9.1386	-9.4198	-9.7642	-9.4523	-7.889	-8.6365	-9.3079	-9.5883	-7.6101	-9.457	-9.5291	-9.8678	-9.8402
-0.62577	-2.0028	0.18628	-1.04	-1.3812	-1.6672	-2.4128	-2.3922	-0.575	-2.7344	-0.22265	-2.8687	0.21801	0.91849	-0.59508	-1.7616	-2.3162	-1.2715	-0.79009	-0.55278	-1.3811	-1.5142	-0.99319	-1.1552	-1.1092	-0.89143	-0.78492	-0.26043	-0.25139	-1.4171	-0.34739	-0.90658	-1.501	-0.50957	-1.0837	-1.668	-2.8837	-1.4085	-2.2291	-1.7962	-2.065	-0.41022	-1.059	-1.9039	-2.4011	-3.838	-2.3246	-2.3326	-1.0867	-0.17829
-0.95121	-1.9855	-2.5003	-0.12453	-0.88888	-0.75007	-0.19852	-1.7281	-1.2865	-0.56244	-1.5593	-1.2539	-2.1673	-0.53476	-2.1072	-1.491	-1.5518	-1.5102	-1.6918	-0.49464	-0.061465	-1.0165	-0.78111	-1.1088	-2.2515	-2.283	-0.25104	-0.69028	-2.1685	-0.99789	-0.80083	-1.6583	-2.2668	-2.5051	-0.58806	0.24216	-2.2537	-0.61188	-2.6425	-1.2187	-2.0851	-1.9202	-1.9403	-0.95355	-1.6881	-1.656	-1.1135	-0.95014	-0.40425	-1.4565
-7.2418	-6.9454	-8.5956	-7.953	-8.7078	-6.8859	-7.4661	-7.468	-6.3982	-7.49	-6.991	-6.306	-8.946	-7.0844	-8.044	-6.675	-8.3559	-7.3276	-6.2946	-7.9787	-7.7982	-7.4293	-5.8645	-8.217	-6.4541	-8.0709	-9.3586	-7.604	-6.6419	-8.5682	-7.3497	-7.4774	-7.388	-7.9751	-7.1318	-7.1114	-7.6535	-7.8489	-7.2907	-8.2748	-7.0705	-7.8133	-7.3551	-6.2971	-7.7602	-7.2332	-7.8235	-7.9455	-8.8636	-8.698
-2.0756	-3.658	-3.4533	-0.42576	-1.6572	-2.6486	-3.7096	-1.5039	-3.3492	-2.6284	-2.1548	-3.9448	-2.2997	-1.3937	-3.5405	-3.5369	-2.085	-2.0609	-3.7296	-2.3309	-1.0986	-3.1833	-1.6041	-3.5566	-2.6719	-3.0881	-4.3535	-2.6701	-3.4299	-2.4865	-2.2809	-1.68	-0.88359	-1.721	-3.1322	-3.0499	-2.8386	-2.8473	-4.1558	-2.893	-2.0008	-3.0502	-2.6716	-1.9623	-3.6067	-3.7675	-2.8924	-2.4613	-1.8673	-0.78368
-0.99402	-4.8538	-1.6674	-3.1523	-2.7824	-2.8002	-2.7886	-2.43	-5.5466	-2.1453	-2.5284	-2.7534	-2.5537	-3.3645	-3.1821	-3.2466	-4.0985	-5.0203	-2.0605	-1.9741	-3.345	-1.8837	-2.9739	-4.0674	-4.1696	-4.9873	-3.0144	-3.3507	-1.1474	-4.955	-5.4101	-3.5657	-2.8598	-2.8475	-3.4492	-3.0837	-2.3538	-4.4127	-1.3897	-4.4668	-3.8822	-2.529	-3.8381	-3.3789	-4.1093	-4.0859	-4.8747	-1.9256	-2.026	-4.6817
-5.1886	-4.191	-6.0787	-4.1868	-6.8671	-4.8159	-4.2335	-4.0302	-6.4079	-8.5098	-5.332	-4.8719	-4.7505	-5.8105	-6.3327	-5.9149	-7.3997	-4.7344	-6.0646	-6.3073	-6.2536	-4.3591	-5.36	-6.6491	-4.7718	-6.3314	-5.8306	-7.6544	-7.6885	-5.6858	-5.4699	-5.4879	-5.618	-5.5516	-6.0702	-5.564	-4.0549	-5.7064	-4.3488	-7.3077	-6.1056	-5.2235	-6.3566	-6.4053	-5.826	-6.469	-5.8747	-5.1555	-5.6744	-6.4193
-12.392	-12.992	-11.771	-12.338	-14.419	-12.372	-11.339	-11.577	-12.429	-12.939	-11.142	-12.878	-11.566	-11.029	-12.807	-13.411	-10.838	-11.905	-11.489	-12.533	-11.652	-9.5377	-13.307	-10.755	-13.676	-10.521	-11.643	-12.953	-12.459	-11.494	-12.872	-10.952	-12.057	-13.253	-11.736	-11.774	-11.19	-10.868	-11.212	-11.52	-11.329	-10.351	-11.95	-11.565	-10.921	-11.392	-11.151	-10.785	-11.445	-11.811
-1.1698	-0.66847	-0.76865	0.071895	-1.2422	-0.43446	-0.91141	-1.3249	-1.2488	-2.2719	-0.3295	-1.0045	-1.3853	0.44257	0.21321	-2.0187	-2.1038	-0.44304	-0.88998	-2.6587	-0.54343	-0.9151	-2.0563	-0.39957	1.3193	-1.4909	-1.3886	-0.9783	-1.7825	0.50481	-1.5148	-0.064074	-0.35985	-2.032	-1.8414	-1.7505	-1.5366	-1.7771	-1.595	-0.56387	-1.5689	-2.6506	-1.6321	-1.0455	-0.7786	-1.6243	-2.3665	-1.7183	0.31659	-2.4005
-1.579	-2.9473	-1.1234	-3.0513	-3.0151	-2.9523	-3.3821	-2.3271	-1.9019	-3.1473	-2.4191	-2.5017	-2.2906	-1.9779	-2.0134	-3.1436	-2.5066	-3.0073	-3.1727	-2.7883	-2.6029	-2.0758	-4.0996	-3.6167	-4.0738	-2.6465	-2.2086	-3.2955	-3.1311	0.0033505	-1.7041	-2.3553	-2.6735	-2.3136	-3.8753	-0.94085	-1.8306	-4.1066	-1.6033	-2.3772	-3.3045	-3.855	-3.7199	-2.613	-0.69798	-1.4293	-3.6798	-2.2242	-3.2434	-3.1346
-14.389	-14.873	-14.679	-15.801	-13.961	-16.269	-14.23	-14.065	-14.593	-14.75	-14.648	-14.912	-14.467	-14.728	-13.825	-15.451	-14.976	-13.559	-13.608	-16.343	-16.263	-14.734	-15.137	-13.805	-15.088	-15.769	-13.593	-14.004	-15.292	-15.315	-15.328	-14.359	-14.181	-15.955	-13.877	-15.242	-15.878	-13.588	-13.971	-15.514	-14.086	-15.086	-15.282	-15.875	-13.462	-15.211	-15.139	-14.541	-14.016	-13.576
-20.705	-21.49	-20.708	-22.618	-19.276	-21.511	-21.433	-21.218	-19.809	-21.341	-20.491	-19.953	-20.065	-20.278	-21.62	-21.75	-19.493	-21.599	-20.992	-20.47	-20.703	-20.663	-20.851	-19.499	-20.124	-21.155	-22.259	-20.332	-19.266	-21.182	-21.346	-21.025	-21.013	-21.559	-20.509	-21.301	-19.497	-21.243	-20.663	-21.859	-20.621	-21.36	-19.319	-18.964	-19.87	-20.329	-20.461	-21.002	-19.718	-20.713
4.5541	5.8715	3.8459	5.8237	6.338	3.3875	4.9645	4.6498	5.1212	3.3133	4.2681	4.9985	4.84	3.9106	4.6714	5.4789	3.4958	4.5059	3.1429	3.4358	5.5558	3.7972	5.6021	3.7214	4.1019	5.6719	5.0533	3.6073	4.5442	4.9118	4.2173	4.0387	4.1633	3.6813	5.5503	4.6199	3.7072	5.5424	5.4105	4.3201	4.7406	5.3538	4.2034	4.4126	3.8709	4.8563	4.7628	4.7846	4.6772	3.612
0.64094	1.7768	0.10272	0.40444	-1.4818	0.40635	-0.61721	0.65686	-0.16796	-0.18628	0.99698	-0.030458	-0.69722	1.103	-0.75907	0.35508	0.27757	0.29123	0.093784	-0.25939	0.97461	-0.095289	0.35317	0.51373	-0.33732	0.73027	0.95155	0.85778	0.62774	0.27097	1.0945	0.72837	1.4666	-0.088844	-0.12743	0.2724	1.0187	-0.49468	0.082971	1.4213	0.29946	0.33315	0.99573	0.15836	-0.044917	1.5141	1.5801	-0.34803	1.3965	-0.63727
-1.4625	-2.2767	-1.7997	-2.3392	0.2353	-1.411	-2.5169	-2.9476	-0.62389	-2.0059	-2.0256	-2.2946	-0.62075	0.86903	0.23016	-1.7407	-1.696	-0.85757	-1.0297	-0.82798	-3.1379	-2.0732	-1.4759	-1.1594	-1.2884	-1.2836	-2.5896	-2.0522	-1.2322	-3.3088	-0.14895	-2.6315	-1.4155	-1.3524	-1.9727	-2.3371	-1.2017	-1.3259	-2.156	-1.3765	-1.157	-1.1344	-1.387	-2.3149	-0.91969	-1.085	-2.6371	-0.78016	-1.5427	-2.4619
6.1186	4.859	5.1269	4.9433	4.7579	5.8436	3.799	3.5918	5.5881	4.5372	6.132	3.3941	4.2795	5.3115	4.9332	5.6847	4.1534	5.0074	4.5072	4.8592	3.1387	4.2443	5.6972	5.0299	4.6093	6.2531	4.9655	3.9192	6.2505	4.0617	5.7524	4.7464	5.7492	4.5982	5.5084	4.012	4.1668	6.6081	4.7627	5.6356	4.0421	5.53	4.9539	3.5535	5.5184	2.3685	5.6538	4.3501	6.8541	5.5448
-2.4367	-2.0964	-1.9178	-3.5463	-2.1217	-2.1942	-1.9349	-1.584	-2.2152	-1.9845	-2.8234	-3.0815	-3.6088	-1.9914	-2.0763	-1.0903	-4.1605	-2.6532	-2.9146	-1.9402	-2.3397	-1.5969	-1.6742	-2.5243	-2.9883	-1.7422	-2.5396	-1.7056	-3.253	-2.0129	-2.4936	-2.7656	-2.1421	-1.1085	-3.2382	-0.62401	-3.0969	-1.1595	-0.93204	-3.8221	-1.0497	-2.7633	-2.2407	-2.8884	-1.9441	-2.26	-2.6501	-2.8409	-0.63218	-2.0058
6.3756	6.0332	6.3601	5.3705	6.5988	5.4127	7.2499	5.9543	5.7245	6.8693	5.3735	5.1972	4.9641	6.9003	4.86	6.4042	4.4503	6.0274	6.9505	6.1746	6.5369	6.3819	5.9333	4.3467	5.2243	4.8414	3.4512	4.3983	5.4251	3.5304	6.0956	6.2042	6.2289	6.8131	5.6718	5.6653	5.8185	4.6644	6.2326	6.565	5.4498	5.1762	5.9098	5.0782	5.5715	5.5259	5.1843	5.5702	5.7611	4.4148
-0.35469	-0.8949	-0.34245	-1.1612	-2.211	-2.3887	-2.4605	-1.3147	-1.1554	-3.1695	-1.3279	-0.4021	-1.21	-1.2479	-1.3276	-1.9518	-0.84133	-1.4957	-1.9048	-2.0025	-1.6152	-0.017843	-1.9392	-0.76193	-2.2828	-2.374	-1.8042	-0.55825	-2.4735	-0.65356	-1.0833	-1.4224	0.23238	-2.8825	-1.474	-2.2425	-1.2178	0.27178	-2.5994	-0.85411	-1.426	-0.59455	-1.5115	-0.98111	-0.25515	-1.1725	-2.9497	-0.50297	-2.1237	-3.9115
-20.239	-21.67	-21.08	-21.522	-21.181	-21.778	-20.982	-20.784	-19.605	-21.394	-20.881	-21.301	-20.577	-21.088	-19.821	-21.116	-18.997	-22.728	-20.94	-20.113	-20.702	-20.096	-20.883	-20.841	-20.296	-21.968	-20.264	-20.059	-21.259	-21.152	-20.433	-21.28	-21.349	-20.57	-21.847	-20.068	-21.195	-22.138	-21.223	-19.448	-20.369	-21.208	-20.096	-21.18	-21.006	-20.036	-21.883	-21.82	-21.118	-19.903
-11.299	-11.327	-9.5457	-12.21	-11.533	-10.428	-11.528	-9.3044	-11.321	-10.968	-9.9649	-11.943	-11.149	-10.804	-10.181	-9.95	-11.382	-9.2973	-10.864	-11.192	-11.214	-10.195	-11.318	-9.0309	-10.485	-9.7644	-10.977	-12.18	-10.527	-11.232	-8.841	-10.364	-11.069	-10.569	-10.717	-11.063	-11.804	-10.996	-11.16	-10.377	-9.9345	-10.637	-9.8081	-11.099	-11.148	-10.916	-10.43	-9.7135	-12.099	-10.031
-4.9943	-3.5288	-4.6922	-5.5844	-4.966	-5.5327	-5.9077	-5.009	-5.7713	-5.2138	-4.7411	-6.9352	-5.342	-4.7942	-4.5731	-5.7113	-4.3569	-5.2154	-5.8173	-7.5866	-4.5599	-6.9683	-5.0225	-3.8082	-4.8383	-3.9321	-4.169	-6.2084	-3.3424	-4.6341	-6.9018	-4.1835	-4.8051	-5.6871	-4.9648	-4.7929	-5.7762	-3.7067	-6.2722	-3.6879	-4.0623	-4.1054	-4.1818	-5.3838	-5.8016	-6.7378	-5.5429	-5.4268	-5.0813	-5.0239
-3.7832	-6.5476	-5.4923	-5.1212	-6.3394	-5.5433	-5.4374	-5.5141	-5.4145	-4.8921	-5.8038	-6.7003	-6.4779	-5.9667	-5.1335	-5.4326	-7.2444	-4.4303	-5.208	-6.0463	-6.1691	-6.5952	-5.4908	-5.127	-3.941	-7.255	-5.0534	-6.934	-3.3765	-6.6589	-7.0894	-6.0274	-6.7544	-4.2823	-4.7955	-5.4225	-5.3114	-7.4204	-6.8079	-6.6703	-6.4551	-5.2409	-5.8284	-6.075	-5.3268	-5.195	-5.7305	-5.5637	-5.8848	-6.3296
5.3495	3.7902	6.6514	4.3361	6.0124	5.7397	6.015	4.4062	7.0738	4.1555	6.8632	6.287	5.5382	5.6362	6.3437	6.1371	5.4546	4.0929	4.3723	7.1853	5.861	5.0281	5.2509	6.5526	6.1119	4.6611	5.3647	6.7088	4.7478	6.2956	5.6319	5.3278	6.6156	5.9011	5.8838	6.8353	5.556	5.3029	5.9993	5.4418	4.6942	5.7967	5.0664	5.5546	4.3953	6.4782	5.5226	6.757	5.0571	5.4233
-4.1419	-5.3279	-4.9447	-4.5097	-6.685	-5.7267	-6.102	-5.601	-7.9034	-4.8034	-5.6297	-6.1012	-4.8955	-6.5407	-6.6755	-5.8737	-4.5294	-4.7449	-4.8527	-5.8518	-5.6764	-5.4917	-5.9472	-4.016	-6.4018	-6.6118	-5.3635	-5.4502	-5.8955	-5.9162	-3.5615	-4.2244	-6.1851	-5.428	-6.3874	-7.3899	-4.8618	-6.0179	-5.6083	-5.356	-5.1943	-6.5644	-6.2369	-6.7968	-6.7812	-5.2435	-5.6383	-4.9814	-5.3909	-4.7694
-4.6737	-3.2835	-3.7719	-3.4039	-5.2934	-4.1786	-2.9131	-3.4651	-4.1023	-4.6458	-4.4091	-3.5652	-5.3142	-3.8046	-3.0204	-3.3127	-3.8022	-3.1592	-2.4148	-2.753	-3.2485	-2.5923	-3.6736	-3.1562	-3.9493	-4.1668	-3.3743	-3.43	-2.6795	-4.1785	-3.6168	-3.2026	-2.5522	-4.5282	-2.1808	-3.715	-3.1776	-2.8857	-3.0943	-3.4034	-3.654	-4.0745	-4.4383	-3.947	-3.2119	-3.9371	-4.9172	-2.7659	-4.174	-3.6309
-3.79	-1.2022	-3.0002	-3.1852	-2.4688	-3.2037	-2.1307	-2.7003	-2.7769	-3.3257	-4.2084	-2.7412	-2.1398	-3.0943	-4.3656	-1.7838	-3.2671	-1.9056	-2.9647	-2.3697	-3.334	-2.8282	-2.6299	-2.8701	-2.484	-1.3604	-2.2902	-1.6799	-2.4636	-3.4046	-1.5474	-1.7384	-3.1915	-3.1417	-2.9327	-1.3444	-0.96476	-2.1935	-2.7472	-4.007	-2.6605	-3.1344	-4.2052	-2.9705	-2.4933	-4.6086	-2.5803	-1.942	-4.0547	-2.2845
6.8982	6.9998	6.4094	7.5158	7.3586	6.3699	7.9213	7.0867	8.5235	6.8429	6.1923	7.6583	7.3137	7.1345	6.0184	6.8053	5.1938	6.4264	6.43	7.0178	8.2723	6.6027	6.151	6.6105	7.6863	6.2394	6.5379	7.5236	6.6421	5.9371	5.7398	6.1548	4.5303	6.0992	8.9733	6.6678	6.3173	7.0625	6.0674	6.9994	6.1458	7.4685	7.5708	6.5725	5.9009	7.1387	7.1421	6.4444	8.7249	8.7758
-24.112	-23.185	-23.551	-22.291	-22.081	-24.742	-22.922	-22.973	-21.998	-21.03	-22.999	-22.935	-21.799	-22.933	-22.415	-22.272	-22.911	-23.332	-21.88	-22.428	-22.119	-21.002	-21.448	-21.756	-23.121	-22.54	-23.357	-21.94	-21.294	-21.688	-21.768	-21.026	-22.853	-22.689	-23.42	-22.057	-23	-22.583	-22.19	-21.753	-22.581	-23.365	-21.563	-22.842	-22.287	-20.51	-23.388	-23.356	-23.699	-21.897
-11.266	-10.165	-10.503	-10.595	-9.5842	-10.456	-10.089	-11.802	-12.792	-11.122	-12.095	-12.178	-10.058	-10.283	-10.063	-11.838	-11.324	-11.314	-12.325	-10.793	-10.821	-9.8455	-10.167	-10.909	-11.166	-9.9923	-10.311	-10.854	-11.801	-10.866	-10.555	-10.417	-11.849	-12.019	-9.4568	-8.7755	-10.58	-11.022	-11.056	-11.954	-11.276	-9.2797	-12.688	-9.1709	-10.038	-11.719	-12.076	-11.245	-12.552	-11.303
-11.36	-10.708	-11.594	-10.997	-11.492	-9.9449	-10.994	-10.053	-9.9408	-11.544	-10.132	-10.229	-11.227	-10.429	-11.498	-10.376	-11.223	-11.694	-10.32	-10.498	-10.236	-9.5224	-10.011	-10.099	-8.5862	-12.226	-10.246	-9.8832	-10.159	-10.219	-11.397	-11.241	-11.898	-9.9367	-11.636	-9.5964	-9.2496	-12.315	-11.135	-9.9756	-12.62	-10.508	-10.384	-11.454	-11.125	-9.4434	-11.417	-9.7921	-10.143	-9.6194
-20.989	-20.6	-21.257	-21.393	-19.854	-21.015	-20.732	-20.896	-19.275	-19.419	-19.383	-20.834	-21.892	-21.944	-18.653	-21.412	-21.656	-22.168	-20.352	-21.007	-20.085	-20.525	-21.946	-20.645	-19.859	-20.695	-20.904	-20.782	-20.152	-21.54	-19.701	-20.777	-20.256	-21.753	-20.335	-20.023	-21.368	-22.675	-21.373	-22.493	-21.289	-20.404	-20.065	-20.966	-21.914	-19.679	-20.747	-19.274	-23.243	-20.532
-11.655	-12.769	-11.039	-11.399	-13.385	-11.134	-11.045	-11.182	-11.043	-12.004	-10.924	-10.747	-13.507	-12.511	-9.7966	-11.886	-11.449	-10.751	-12.641	-11.658	-10.479	-10.833	-13.285	-12.751	-11.343	-11.442	-11.244	-11.85	-12.521	-12.642	-11.36	-12.656	-11.716	-11.22	-11.213	-11.438	-10.594	-10.863	-13.051	-11.708	-11.492	-10.451	-13.541	-11.997	-11.039	-10.876	-11.547	-11.044	-11.49	-11.647
-1.2318	-0.88118	-1.5312	-2.4141	-1.1622	-0.69681	-3.0061	-1.9299	-1.0808	-2.5917	-0.78267	-2.503	-1.6189	-2.2155	-3.207	-2.2158	-2.1295	-2.8622	-0.67989	0.37642	-1.7065	-1.1007	-1.3304	-2.2509	-1.0384	-2.4001	-0.80117	-2.3931	-1.8783	-1.9303	-2.5813	-1.7339	-1.4564	-0.20811	-1.3584	-0.32189	-1.4177	-2.2584	-2.477	-2.7338	-1.7705	-0.85631	-1.1075	-0.57212	-0.8745	-2.7001	-0.98269	-0.88201	-3.7385	-1.3335
-0.83584	0.20541	1.0476	0.62356	0.62255	1.7949	-0.38368	-0.26564	0.7836	1.4376	0.78984	0.7706	1.2583	0.80993	1.6908	-0.4596	-0.61808	1.2618	1.4239	0.49343	1.889	-1.5856	1.0552	-0.57586	1.8349	0.37083	1.4896	-0.099035	0.63449	-0.036885	0.14463	0.52448	0.4355	-0.56377	-1.6143	-0.62231	0.85978	1.7749	-0.10658	-1.5022	0.63677	0.59058	2.1076	-0.93774	-0.4861	0.97919	0.361	0.81566	0.93687	-0.3825
-9.5421	-9.283	-9.2348	-8.4038	-8.0692	-10.152	-8.1735	-10.323	-8.7087	-9.727	-7.6363	-9.5343	-8.54	-8.2671	-9.0955	-9.6761	-8.9686	-8.6672	-9.3509	-9.4818	-8.5846	-9.3871	-9.9544	-9.9288	-10.098	-9.36	-8.6639	-8.6511	-11.529	-8.8615	-8.3372	-7.7592	-9.4541	-9.4418	-9.0506	-9.5874	-9.6953	-8.7651	-10.306	-8.8067	-9.7157	-8.6906	-8.845	-9.0374	-8.8706	-10.149	-10.206	-11.112	-8.3183	-9.5789
-1.588	-2.4073	-2.5706	-2.862	-3.6452	-2.7326	-1.7596	-2.5345	-3.2304	-3.1853	-1.3788	-1.0373	-2.1977	-2.7907	-1.8048	-1.8801	-2.4271	-3.2364	-3.1182	-3.8956	-2.014	-2.7691	-2.6751	-3.5251	-2.4101	-2.3962	-3.334	-2.5599	-2.4782	-1.6798	-2.608	-1.6685	-2.4665	-1.3892	-2.7437	-1.9159	-3.2999	-0.90152	-2.7427	-1.3609	-4.1999	-0.50762	-2.6702	-1.8689	-1.8192	-2.7241	-3.4753	-3.4316	-2.861	-2.4712
9.4607	8.1711	9.0533	8.846	8.0693	7.0104	8.6578	7.2674	8.1258	8.5972	8.1245	7.1498	8.6774	6.6321	8.4127	9.2474	7.9197	8.2141	8.7236	9.1768	8.9714	7.7677	8.1144	8.1046	7.1446	7.9626	8.3306	9.5874	9.8083	9.3331	7.9269	7.5665	9.0409	8.6146	8.3989	7.6479	7.6444	8.3806	10.817	8.2217	6.6415	7.3299	7.1564	9.1134	7.1247	8.604	11.431	8.3281	10.386	9.7699
-13.319	-13.946	-13.216	-12.461	-13.045	-13.486	-13.031	-12.542	-13.163	-12.832	-13.113	-11.714	-11.894	-12.509	-11.437	-11.704	-11.901	-13.187	-12.491	-13.159	-12.503	-14.717	-13.064	-12.863	-12.143	-14.388	-12.158	-12.999	-13.169	-12.347	-13.167	-12.445	-13.202	-11.71	-14.394	-13.454	-13.274	-14.337	-14.183	-12.629	-13.78	-13.735	-13.698	-13.336	-12.77	-11.941	-12.05	-13.338	-12.159	-13.812
-1.9272	-1.0701	-1.7947	-2.7158	-2.6848	-2.2761	-2.7603	-1.1988	-0.97513	-1.9969	-1.618	-2.2705	-2.0238	-1.6353	-2.2107	0.19729	-1.8912	-1.0053	0.30056	-2.1182	-1.4505	-2.1908	-1.162	-0.046638	-1.7246	-1.516	-1.0385	-1.3472	-1.6385	-1.5921	-0.91013	-2.0719	-0.88706	-1.0438	-1.2762	-0.91966	-1.6962	-0.80862	-0.20062	-1.1133	-0.60259	-0.21359	-2.836	-1.5104	-1.9269	-0.33738	-3.2191	-0.52517	-1.6631	-3.2901
0.68638	0.96234	0.2587	-0.20475	-0.27183	0.46953	-0.42696	-0.39625	1.2105	0.38874	1.0858	-0.11585	-0.30143	-0.0060629	-0.073258	1.4687	1.4283	-1.0078	-0.37788	1.2404	0.93068	-1.1185	1.1523	1.9553	0.3318	0.89142	1.3674	1.0792	-0.14273	1.4319	0.041284	0.77911	0.38631	0.58005	0.28651	0.49265	2.1391	0.0466	0.87149	-0.33541	-0.12338	0.85331	1.4921	1.4258	0.66345	1.1199	-0.44568	0.89147	0.76805	0.86035
-12.949	-12.169	-13.584	-13.637	-12.803	-13.031	-11.857	-11.082	-13.246	-14.231	-13.226	-12.804	-12.948	-15.16	-12.247	-12.848	-12.807	-14.016	-13.609	-12.343	-13.757	-13.449	-15.622	-11.525	-13.467	-13.73	-12.251	-14.773	-14.774	-13.213	-12.339	-13.271	-13.238	-13.741	-13.214	-13.528	-11.797	-14.135	-14.168	-13.684	-13.555	-14.143	-13.235	-13.781	-13.482	-12.514	-11.71	-13.234	-13.292	-12.929
-8.43	-8.7332	-10.156	-7.9818	-8.7227	-9.2559	-7.3553	-7.9275	-10.084	-7.8967	-10.811	-9.1943	-9.1042	-8.9924	-9.8761	-10.569	-10.699	-10.2	-9.0646	-8.6698	-8.9608	-7.5903	-8.9473	-9.3598	-9.0082	-8.9966	-9.2982	-9.6067	-9.4516	-9.2925	-8.4937	-8.6337	-8.9241	-8.6397	-9.6985	-9.0324	-10.077	-9.7675	-7.9607	-9.4989	-9.7565	-10.753	-8.6719	-10.06	-9.9341	-9.2025	-9.0938	-8.5181	-7.5034	-9.0941
-6.3717	-5.7923	-5.9343	-8.6174	-7.5933	-6.1058	-5.0826	-6.686	-8.0478	-8.576	-7.3404	-5.8973	-5.4479	-5.3954	-7.5772	-4.601	-5.6925	-7.1118	-6.4242	-7.3106	-6.6119	-6.3563	-6.2666	-6.0876	-7.0078	-6.7999	-5.1291	-5.229	-7.2356	-6.7301	-7.138	-5.5157	-5.593	-5.5924	-4.8602	-6.9808	-4.8965	-6.3814	-5.6902	-5.5976	-5.3001	-4.6536	-8.957	-6.0152	-7.0074	-7.6574	-6.1957	-6.1951	-6.2732	-6.5717
-0.7669	0.1558	-0.026662	1.471	1.1939	0.014728	0.10609	1.5014	-1.5621	-1.9829	0.69553	-0.49939	-0.75332	-0.00056218	-0.1672	0.29382	0.44321	0.37949	1.1546	-1.9844	-1.1848	-0.090003	1.4719	0.24733	0.96073	-0.42045	-0.17594	-0.27087	2.9242	-0.5971	0.15026	-2.4915	2.4552	0.63679	-0.23121	0.11319	1.328	-0.26997	0.10866	0.061921	0.78482	1.6716	-0.063224	-2.1819	0.51262	-0.97841	1.3103	-1.0533	0.039601	2.1091
0.67959	2.4877	1.295	1.998	3.2739	2.4908	1.2381	1.6149	1.7834	3.0973	2.965	1.767	1.4281	2.3312	1.5909	0.66253	1.3963	2.6017	1.9278	3.45	1.2173	1.9672	1.1928	2.0385	3.1279	1.4194	0.81958	1.2714	1.314	1.6031	0.6212	1.9578	1.1801	2.1245	1.8591	2.0047	2.6105	0.90206	1.0871	1.3935	1.7915	1.3163	1.7187	1.9537	1.0284	0.69603	2.3142	1.8735	2.3271	3.1152
-7.3652	-9.5352	-8.9264	-8.9235	-7.2734	-9.4187	-10.118	-9.3775	-9.7798	-9.1031	-9.5061	-9.8219	-8.8838	-9.0553	-8.0183	-9.0364	-9.2991	-7.8836	-10.202	-7.0715	-8.1641	-6.9061	-8.6056	-9.7092	-8.8507	-8.6605	-9.6465	-8.7797	-8.6999	-9.3704	-10.684	-8.8952	-9.7478	-9.6829	-8.5043	-8.6132	-8.9002	-9.7859	-10.491	-8.1692	-8.2413	-9.2585	-8.9138	-6.499	-9.9338	-10.409	-7.6038	-9.3898	-8.4374	-7.627
-1.5615	-1.6174	-0.57804	-2.8331	-2.7967	0.18433	-1.6553	-0.71776	-0.60396	1.0538	-1.7315	-0.12246	-1.0675	-1.3004	-0.22414	-0.92588	-2.4459	-2.5769	-1.1288	-2.2309	-1.5189	-0.51722	-1.8907	-0.93948	-2.4065	-2.5382	-1.3293	-2.3559	-1.2547	-1.3891	-0.70859	-1.1147	-0.76197	-2.3868	-0.76067	-1.4889	-1.2762	-0.98611	-1.3755	-0.92102	-2.6961	-0.85973	-0.54501	-1.6692	-0.75767	-1.5848	-2.2646	-1.5468	-0.64266	-1.9305
-4.3219	-2.3965	-3.742	-3.9173	-2.5713	-2.8417	-3.3518	-3.4991	-2.0141	-4.038	-3.2453	-4.568	-2.9135	-3.5734	-2.919	-2.2444	-2.9437	-2.8186	-2.9225	-3.2633	-2.5564	-3.8242	-3.5684	-3.1793	-3.0078	-3.3345	-2.4752	-2.6965	-3.4569	-2.6765	-3.8737	-2.34	-2.7634	-2.3993	-5.0313	-3.8523	-3.7928	-1.7186	-3.629	-3.0119	-4.4048	-2.6545	-2.7822	-3.8482	-4.0103	-2.3211	-2.6078	-1.3829	-2.1384	-2.7677
-0.58526	1.5005	0.76072	-1.2247	0.97022	-0.76902	0.4589	1.7814	1.4193	-0.68412	-0.49573	-0.48066	0.73049	0.22898	0.0048313	1.1608	0.91692	-0.13629	0.046251	-0.9254	-0.11033	-0.42614	-0.9374	0.93381	0.50084	-0.36743	2.6175	-0.020969	0.052578	-0.60335	-0.092019	0.76142	0.74815	0.91693	-1.3243	0.81674	1.7697	1.0939	-1.0402	2.0024	0.22518	1.2043	1.619	1.1381	2.0041	-0.32367	1.3577	0.57753	1.3216	1.5606
0.033029	-1.1943	-1.1717	-1.4895	-0.8171	-1.9905	-1.1948	-1.4065	-1.5519	-1.4707	-1.4303	-1.0713	-1.6583	-1.9854	-1.5862	-0.077048	-4.3424	-1.1004	-1.4549	-1.3074	-2.6031	-1.6202	-0.9014	-1.3446	-2.083	-2.4334	-1.5432	-1.8859	-0.60439	-3.3403	-1.7384	-2.4929	-0.5166	-0.69884	-1.0267	-1.3912	-1.9359	-0.99889	-1.4026	-1.4714	-1.3837	-0.47133	-1.8272	-1.615	-1.2468	-0.80894	-1.8431	-0.23023	-1.863	-2.677
-0.56181	-0.68158	1.2942	0.80337	-0.84909	0.10851	-0.12399	0.14878	1.3823	-0.54951	-0.85527	-0.38591	-0.86926	0.72805	-1.4055	-1.0217	0.36103	-0.79909	1.3324	1.6155	1.0326	0.18718	0.40953	1.2956	-0.41659	-0.0077803	0.17399	0.57072	0.458	-0.62229	0.76576	-0.91779	0.071923	0.71349	-0.53067	-0.4832	1.142	-0.82898	-0.84154	1.6214	-1.4163	-1.6236	-0.18842	-1.4629	-0.99132	-0.019181	1.2765	0.73453	-0.8376	0.5044
-3.494	-4.4982	-4.4358	-2.5535	-2.1895	-5.0803	-4.8431	-2.9789	-3.1855	-2.9882	-5.0281	-3.6828	-5.392	-1.9511	-2.9139	-4.0383	-4.3999	-3.3571	-2.9299	-3.0226	-3.0968	-2.3498	-4.6648	-4.2825	-4.74	-3.0382	-3.5636	-4.0059	-4.6966	-4.9331	-1.5355	-2.957	-3.8042	-3.707	-2.7557	-1.2224	-3.9966	-4.0948	-4.2958	-4.6657	-3.8667	-3.7278	-2.5615	-5.0534	-2.8692	-3.7666	-3.0913	-3.2747	-3.3388	-3.6718
1.3135	-0.61168	1.546	0.075472	-1.4093	1.3146	1.5578	0.81985	-0.30305	1.5543	0.60724	1.2823	1.3098	0.62175	-2.0415	1.016	1.5966	0.78389	0.4784	0.47303	-0.53834	-0.13569	0.68231	0.54307	0.87507	-0.40938	0.1225	-0.8739	2.2914	0.11461	0.83359	-0.33295	0.31008	0.20973	1.1567	0.039079	-0.82431	1.426	-0.76105	0.62082	-1.6371	0.41003	0.51729	0.042389	0.93892	1.1027	0.17508	1.4077	-0.38893	0.74671
-4.9485	-5.1689	-6.2392	-4.9563	-5.522	-4.539	-5.2293	-6.3489	-3.9792	-4.4818	-4.736	-3.9456	-4.3361	-5.4565	-5.5313	-4.8626	-4.837	-5.5066	-5.1916	-4.0257	-5.6877	-4.3981	-5.9234	-6.2736	-5.565	-7.1149	-4.8286	-5.1214	-5.1296	-6.0495	-5.1999	-4.4271	-3.6868	-6.7385	-5.1272	-3.4887	-6.9768	-6.6492	-3.6026	-3.9015	-6.4389	-5.1954	-4.6879	-4.4647	-5.2398	-6.4944	-5.2558	-6.4998	-4.7298	-6.07
11.29	9.793	10.46	9.0233	9.6448	8.836	9.4729	11.138	10.517	9.5823	9.2999	10.315	10.145	8.6007	9.8181	9.7274	8.6269	10.195	9.4326	8.8005	10.677	9.8739	9.7697	9.6796	10.019	10.047	8.3129	10.042	9.2368	10.569	9.4717	8.3998	10.544	10.976	10.459	9.6339	8.7319	9.4584	9.2832	10.192	8.8337	9.7536	9.8195	8.8671	9.1983	11.66	9.3066	9.3305	9.3884	10.864
-1.4571	-1.831	-0.82543	-1.4511	-1.4238	-2.9885	-0.89811	-2.5998	-1.4077	-0.33216	-2.6949	0.21093	-0.87624	-1.9697	-1.0297	-1.1392	-2.0606	-1.8743	0.024224	-1.4362	-2.2079	-2.9124	-2.2631	-2.7152	-2.2574	-1.8555	-1.4298	-1.7257	-0.52132	-1.8425	-2.4678	-2.1399	-1.1701	-2.0923	-2.3557	-2.8345	-3.1408	-1.8951	-2.1847	-2.4002	-3.0122	-1.9144	-3.2811	-2.6547	-1.4384	-1.6635	-3.014	-1.3027	-2.2547	-2.7713
4.7202	4.4497	4.773	3.6536	5.1131	4.8774	6.8062	4.8472	4.7457	4.8728	6.8251	5.949	5.5007	4.2693	5.3242	5.0327	5.8357	4.2105	4.484	4.7201	3.327	5.5807	4.8533	5.1784	7.2158	5.1654	3.9731	3.4877	5.5124	3.0609	4.0749	4.3439	4.3767	6.6196	5.1616	4.5718	4.7035	4.7121	4.0901	5.8618	6.5204	5.8196	3.6944	7.1003	6.2382	5.3888	6.3767	6.6963	6.1338	4.8086
2.6503	0.30787	0.11423	1.3265	0.69342	1.4488	-0.99248	0.13325	1.2891	3.7394	0.8762	1.9135	2.5014	1.1472	1.027	2.9247	1.4812	2.9905	1.51	2.3517	0.70791	1.2426	-0.093978	0.62305	1.959	1.7315	1.4692	1.2613	1.7987	2.5072	0.72561	-0.51471	1.6823	2.1777	0.28801	2.4696	2.2593	2.9176	0.49851	0.82824	2.47	2.945	-0.45386	1.9766	0.79025	0.13031	0.24839	0.51198	0.92067	1.8613
-16.485	-13.578	-13.845	-13.653	-12.8	-14.14	-13.185	-13.857	-12.818	-12.719	-14.399	-15.681	-13.052	-13.829	-13.971	-12.73	-12.593	-12.866	-14.347	-12.937	-13.095	-13.376	-14.734	-14.31	-14.286	-14.063	-14.51	-12.096	-12.74	-13.13	-14.188	-13.301	-14.272	-13.137	-16.009	-12.414	-14.147	-14.125	-13.921	-13.088	-14.719	-14.572	-14.038	-15.039	-12.695	-14.464	-13.97	-13.163	-15.049	-13.094
-1.729	-0.29301	0.17315	-0.95003	-0.44964	1.7044	0.064764	0.79361	1.0931	-0.94561	0.46725	-0.95176	-0.15533	0.77717	-1.2606	-0.014238	-0.77533	-0.22315	-0.63589	-0.4653	0.17186	0.15533	-0.8618	0.40261	-0.63138	-1.1822	1.3472	-0.67431	-1.9565	1.0618	-0.83837	0.58566	0.54565	-0.44781	0.72448	-0.88437	1.5248	-1.6372	1.3597	-0.56126	0.24647	0.51539	-1.2857	1.0391	0.67322	0.84745	0.063897	-0.292	2.0031	0.40035
-12.747	-14.823	-14.5	-13.781	-13.711	-14.962	-15.198	-14.17	-13.071	-14.014	-14.516	-13.174	-14.072	-14.792	-14.19	-14.163	-14.584	-13.935	-13.81	-14.268	-14.451	-14.039	-13.897	-13.951	-11.971	-13.823	-15.301	-13.296	-14.251	-13.028	-15.827	-13.543	-14.666	-14.632	-14.387	-15.149	-14.578	-13.21	-13.281	-12.769	-13.549	-15.734	-14.383	-13.537	-13.241	-15.301	-13.893	-13.385	-14.639	-14.766
-3.8149	-4.1538	-4.599	-4.4735	-3.691	-5.1741	-5.2719	-3.5743	-5.1827	-4.5958	-3.4654	-4.0639	-4.6479	-4.1468	-4.8672	-3.7842	-7.1208	-4.7161	-5.4881	-5.9247	-3.5143	-1.8219	-4.0443	-3.865	-3.3331	-4.5856	-3.6794	-3.9544	-4.4571	-5.9253	-4.0958	-5.0071	-4.3741	-6.2028	-5.0826	-4.5576	-3.0382	-5.1616	-3.9017	-6.5095	-4.2992	-5.6786	-3.4638	-3.0755	-4.514	-4.2787	-3.7914	-3.9913	-4.7058	-3.8408
-2.4913	-3.5397	-4.0194	-3.3387	-3.5828	-4.2467	-3.955	-1.256	-2.5246	-3.8496	-4.2709	-3.2342	-4.4106	-2.2913	-2.3942	-3.729	-2.8282	-4.5553	-2.5224	-3.3708	-2.4042	-3.8157	-4.1296	-3.5456	-4.2149	-3.6311	-2.9989	-1.6204	-5.96	-3.3761	-3.377	-3.6935	-4.2775	-3.6421	-3.271	-3.2314	-4.4019	-2.1839	-3.3675	-1.546	-4.465	-3.71	-3.4328	-3.036	-2.9417	-5.0077	-5.5476	-3.5336	-4.5163	-4.3671
-1.1081	0.85453	-0.44067	-0.32453	0.49237	-1.0254	-0.80556	-2.4361	-1.0394	-0.79248	0.38181	-0.72717	-1.3081	-0.74317	-1.0362	-0.99801	-0.38394	-2.0737	-2.2449	-0.036668	-1.2507	-0.04634	-0.50916	-0.99431	-0.96622	-0.25907	-0.36308	-1.0598	-0.55549	0.061943	1.0305	0.48978	-1.358	0.16127	-1.766	-0.034672	-1.5914	-0.89813	-0.66186	-2.4821	-1.0251	-0.39438	-1.2246	0.37826	-1.1681	-0.5433	-1.6005	-0.71895	-1.8867	-0.19343
1.4424	0.65998	-0.41541	0.2327	1.717	-0.4576	2.073	-0.45738	-1.5935	-1.3062	-0.64455	0.72749	0.52433	-0.015741	-0.36137	0.58556	-0.16877	-0.38329	-0.035663	1.6089	-0.32695	-0.14655	0.14808	0.50112	1.4306	1.8117	1.1323	-0.13219	0.59771	0.54252	0.7656	-1.6659	1.2467	1.2678	0.16596	-0.52569	-0.23994	1.0713	1.1949	0.87413	-0.30817	0.11243	0.52961	0.11433	1.1248	0.82959	0.04205	1.0458	0.71437	2.2417
2.0583	-0.86222	0.53331	-1.4421	0.44054	-0.53645	-0.33243	1.155	0.54101	-0.15958	0.93538	0.16025	1.0084	1.0513	0.23653	0.44912	-0.036884	1.0021	1.6526	-1.028	-1.1751	0.36687	-1.4078	-0.60987	0.30332	-0.016276	1.2857	0.12118	-0.014419	0.42242	-0.3265	1.8999	1.3204	-0.81541	1.4023	-0.046161	1.2436	0.23209	1.3964	-0.31291	0.61223	1.3547	-0.68162	0.069487	1.0129	-1.7662	1.3854	-0.25772	-0.63483	0.30313
-3.8268	-3.7231	-3.184	-4.9978	-1.7754	-2.8232	-3.388	-3.7983	-3.0216	-3.7492	-3.1342	-3.5403	-3.3862	-4.3207	-4.0496	-3.9297	-3.1959	-5.3242	-2.5216	-4.3424	-3.7895	-5.1054	-3.4127	-3.2307	-2.9293	-5.7294	-3.5351	-4.756	-5.5151	-4.1006	-3.6708	-2.9993	-4.3625	-4.3817	-3.5627	-3.8062	-3.2568	-2.7993	-4.3158	-2.0697	-2.2445	-4.9025	-3.1519	-3.8557	-2.0811	-4.184	-2.851	-4.5935	-3.3968	-3.4016
-10.548	-10.869	-10.68	-10.218	-11.21	-12.682	-11.525	-8.5414	-11.152	-10.789	-10.72	-9.6955	-10.669	-11.577	-11.51	-11.289	-11.962	-9.6053	-11.087	-10.216	-10.805	-12.58	-11.237	-11.763	-12.001	-9.957	-10.638	-11.97	-11.411	-8.7691	-9.1086	-10.989	-10.182	-11.125	-11.108	-10.92	-12.117	-11.157	-12.176	-10.399	-10.562	-10.619	-10.846	-11.402	-10.254	-11.267	-10.425	-10.171	-12.363	-10.965
-9.5164	-8.9449	-9.9662	-8.7409	-7.6443	-9.3825	-11.02	-9.8272	-9.328	-8.1947	-9.6584	-10.367	-9.5552	-9.3132	-10.636	-9.9051	-8.3304	-9.9195	-9.6165	-9.088	-10.711	-8.068	-8.535	-8.6735	-8.1088	-8.8193	-7.5664	-9.6068	-7.5839	-10.543	-9.6695	-9.7924	-9.4869	-10.216	-8.7419	-10.178	-7.9112	-7.8223	-9.6981	-7.9881	-9.8338	-8.1032	-8.7237	-9.2826	-10.992	-8.4473	-7.1442	-7.6226	-9.2194	-8.4711
1.3141	0.71568	2.0072	0.90803	-0.8853	1.4222	0.79218	1.8224	1.4505	0.015159	1.1258	1.8617	1.1006	0.87868	0.96965	0.27767	2.1414	2.2283	2.2013	0.049552	-0.12383	3.1937	-0.038727	2.6286	1.059	1.0451	1.4811	2.4256	0.85421	1.3529	0.47905	1.5219	-0.13335	0.78414	1.7992	2.2431	0.30098	3.132	1.0449	1.3817	1.5935	2.7609	1.4097	2.3984	0.62507	1.9698	1.517	2.1943	1.4379	0.58808
2.5165	3.7872	3.1845	2.8965	3.2679	1.4037	2.6043	4.5234	1.3928	1.4742	2.332	1.355	3.6231	2.4703	2.3183	2.284	1.8904	3.3066	1.7065	1.9817	1.3559	3.6492	2.4092	3.726	2.313	1.8572	3.479	2.4869	2.1991	2.2245	2.3822	1.3514	2.2591	1.1543	4.5583	2.6078	2.2145	3.3395	3.2389	2.5928	3.2783	1.4141	3.207	1.7608	2.7125	1.1595	1.9822	0.85604	2.5006	2.9106
-2.3664	-3.2498	-1.6054	-1.359	-2.022	-2.8224	-3.7667	-1.6805	-0.94016	-1.9596	-3.264	-2.3859	-2.9832	-3.7746	-1.8455	-1.4913	-2.6356	-2.3778	-2.9586	-1.9522	-3.7971	-2.4189	-2.4598	-2.4902	-2.4218	-2.3946	-2.283	-2.1365	-2.5842	-3.4502	-2.8622	-2.2762	-2.8742	-1.8053	-4.2437	-2.0114	-2.6184	-2.4966	-1.9781	-3.0289	-2.3305	-1.0347	-3.3287	-2.1289	-3.359	-2.7987	-3.3642	-0.96818	-1.9766	-2.3491
-1.8766	-2.3497	-2.6618	-3.5495	-3.4883	-3.1014	-3.1654	-5.0595	-4.4891	-3.9782	-4.3334	-3.8136	-3.4151	-3.4293	-3.2471	-2.2922	-5.6072	-3.6782	-2.8991	-3.7163	-4.3675	-2.029	-2.2729	-2.0361	-3.3253	-2.9218	-2.7767	-2.307	-2.981	-4.042	-4.2096	-2.6681	-4.5583	-2.1558	-2.388	-3.251	-3.1301	-3.5906	-1.3316	-4.6066	-2.3919	-3.4303	-1.7156	-3.4614	-4.5238	-2.6857	-2.9333	-1.8084	-3.1849	-3.9988
-2.0654	-2.2265	-3.1688	-3.8311	-2.314	-3.0154	-3.2946	-4.1125	-3.2948	-2.7555	-3.3098	-1.1095	-3.5243	-1.0293	-4.4588	-3.0717	-4.2128	-2.7999	-3.8858	-4.112	-1.5484	-4.3463	-3.1786	-3.5088	-2.1096	-2.5243	-4.0385	-5.4434	-2.8273	-3.8994	-4.48	-3.6434	-4.4691	-4.6024	-3.4663	-2.2059	-3.2311	-3.9484	-4.0588	-2.0391	-3.1833	-4.556	-3.2773	-3.2244	-2.9066	-2.9822	-2.8475	-5.9405	-3.5333	-2.2527
-9.9563	-10.179	-10.817	-10.787	-11.974	-10.834	-10.126	-11.003	-10.526	-11.403	-11.132	-10.741	-10.264	-11.639	-11.319	-12.562	-10.53	-10.7	-11.637	-11.472	-12.31	-11.876	-11.721	-9.0414	-10.88	-11.502	-10.901	-11.174	-9.7149	-9.939	-10.497	-10.677	-9.3132	-9.9091	-11.256	-9.8582	-11.544	-8.2443	-9.177	-10.424	-9.7963	-11.309	-10.468	-10.032	-10.714	-11.48	-10.623	-10.26	-11.002	-9.6093
-3.925	-4.2911	-1.6895	-3.4158	-2.5011	-2.434	-4.0671	-2.3612	-3.3379	-3.1226	-2.3318	-2.1132	-3.8131	-1.7943	-2.7966	-4.0807	-2.8701	-2.7636	-2.7427	-3.4552	-1.98	-1.6473	-1.0073	-3.4045	-2.1536	-3.5988	-2.6668	-3.4484	-2.2996	-2.7094	-2.5976	-4.3858	-1.9738	-0.2944	-3.7863	-2.8368	-2.9193	-3.253	-1.5232	-3.7416	-0.41629	-1.1629	-3.9037	-3.3296	-2.3289	-2.8146	-1.5962	-2.7506	-4.6121	0.077713
-2.1825	-1.722	-1.474	-0.81194	-2.1364	-1.9844	-0.22777	-1.0254	-1.0971	-1.5511	-0.44075	-1.7825	-2.1718	-0.74711	-1.0631	-2.0328	-1.0285	-0.53343	-0.37893	-0.89251	-1.8489	-1.9956	-1.3556	-2.0376	-2.683	-0.78086	-1.1162	-1.7431	-1.6569	-2.8298	-2.2688	-1.069	-1.6703	-1.1801	-1.4535	-0.57331	-0.4114	-0.4912	-1.2276	-0.96692	-1.6725	-1.5814	-1.5126	-1.123	-2.1634	-0.42985	-1.8074	-1.0733	-1.229	-1.6951
0.4808	1.3408	2.0353	-0.31651	0.19422	0.29287	2.5144	1.9781	0.99074	1.5861	-0.031426	1.9875	0.13162	2.7444	0.47357	1.1817	0.35581	0.71417	1.4079	2.1892	0.63653	0.49543	1.462	0.7937	1.7553	0.081224	1.4297	1.8126	1.0722	1.8942	0.70607	0.26013	1.4377	1.786	1.4077	1.3384	2.0871	1.2387	1.1418	0.81353	2.0733	2.1867	1.0419	2.1515	0.71009	1.6433	0.84808	1.4187	0.74669	1.4024
-1.75	-0.97635	-1.0474	0.27743	0.08843	-0.7365	0.19817	0.0038906	-1.2647	0.33568	0.45539	-0.30213	1.0253	1.3698	-1.4073	0.3771	1.1556	-1.171	-0.29666	-1.0372	-1.7179	-1.6263	-0.20977	-0.64017	1.2213	-0.90077	-0.43233	-0.71889	-1.4373	0.43189	-0.63904	1.0449	-0.40265	1.2045	-0.19699	0.91282	0.37967	-1.3089	-0.12422	-1.7311	0.65403	-0.34282	0.69866	-1.1052	-0.96497	-0.17154	-0.22304	0.78741	-1.3268	-0.33255
-13.834	-14.094	-15.188	-14.14	-14.116	-13.69	-14.957	-14.226	-14.832	-13.436	-14.208	-14.636	-14.653	-15.194	-15.671	-14.072	-14.131	-14.048	-14.729	-13.582	-16.44	-15.045	-15.322	-14.194	-15.609	-15.668	-14.764	-13.662	-14.138	-15.622	-14.485	-14.839	-13.862	-16.06	-15.954	-13.848	-13.805	-12.952	-13.824	-14.587	-14.115	-14.391	-12.771	-13.919	-15.659	-15.977	-14.207	-16.173	-13.811	-12.67
-11.071	-12.353	-10.382	-13.793	-11.023	-11.933	-10.421	-12.221	-11.708	-10.492	-11.97	-13.201	-10.087	-11.619	-11.27	-10.799	-11.754	-11.452	-10.887	-10.941	-10.739	-10.301	-11.054	-11.504	-12.2	-10.815	-10.231	-11.081	-11.375	-12.251	-13.03	-11.621	-12.222	-11.209	-11.318	-13.15	-10.808	-12.946	-11.113	-11.243	-11.556	-11.606	-12.385	-9.7951	-12.036	-11.551	-11.54	-11.237	-11.334	-11.321
-21.065	-22.839	-19.957	-23.1	-22.122	-23.195	-21.103	-22.22	-22.847	-22.503	-21.33	-22.026	-23.119	-21.92	-20.699	-22.666	-20.656	-23.179	-22.344	-20.851	-21.243	-21.635	-21.913	-23.46	-22.767	-22.823	-20.111	-22.228	-20.968	-20.863	-22.906	-22.988	-21.943	-21.726	-22.13	-23.211	-22.944	-22.923	-23.017	-22.142	-22.109	-21.601	-22.621	-21.51	-23.694	-22.75	-21.294	-21.58	-21.66	-20.867
0.51294	1.9442	0.98253	1.3453	2.4657	3.0546	0.76928	1.3536	2.2758	1.1883	2.7663	2.3165	1.2971	1.6144	2.2183	0.70794	1.1309	1.643	2.3468	2.9549	1.1218	1.1016	1.8768	3.0278	1.0588	0.74958	1.9209	0.79734	1.6165	0.29418	2.2277	2.1024	-0.79108	0.48078	2.0695	1.3269	1.7089	1.0883	2.7727	3.3875	0.9856	1.3716	3.1391	2.6276	1.6274	0.91808	1.2072	3.0587	1.1111	1.2219
-2.0697	-0.36231	-3.032	-1.2997	-2.3824	-1.9973	-2.5961	-0.13151	-0.52949	-2.0227	-0.41267	-2.0095	-1.5847	-0.89314	-1.4154	-2.1938	-1.6736	-2.6296	-1.5511	-1.5287	-1.1335	0.61186	-1.5739	-0.81524	-2.5547	-1.4113	-1.0745	-0.85735	-1.0774	-2.5716	-0.80193	-1.6775	-1.4054	-3.2033	-1.1607	-1.7482	-2.4669	-2.7099	-1.1101	-2.3323	-0.79101	-1.9477	-1.9743	-1.9252	1.3342	-1.898	-0.35075	-1.3821	-1.8777	-1.603
-2.6677	-1.9749	-2.4614	-1.8931	-0.033038	-0.98545	-0.79883	-2.0391	-2.5947	-1.4766	-1.0881	-2.4762	-1.9358	-1.3817	-2.3305	-1.1665	-1.8138	-1.5674	-0.88833	-0.59608	-2.1176	-1.6151	-2.5479	-1.7373	-1.9227	-3.1585	-2.1716	-2.0525	-1.2109	-1.5678	-1.4337	-3.2799	-1.7369	-2.7108	-2.7582	-1.877	-2.285	-1.2099	-2.77	-1.342	-3.3422	-1.2137	-1.6548	-1.5946	-2.9989	-2.7201	-2.956	-1.2151	-2.094	-1.4492
6.0198	6.7554	7.7203	7.4271	7.7517	5.8568	7.0967	7.6466	7.1914	6.1344	6.4797	6.8448	6.4182	6.8494	6.3925	7.9608	7.0493	6.6245	5.6484	7.122	7.9301	7.5373	7.2035	6.146	5.9427	6.16	7.6897	8.7583	6.1371	7.2474	6.944	6.8617	8.2613	7.5587	7.0687	6.7421	6.7558	5.2106	6.0417	7.1077	7.0011	7.4858	8.0483	7.113	6.1049	7.2058	6.7305	6.4015	4.9989	6.3894
-2.1983	-0.78792	-3.6416	-2.3146	-0.14413	-2.8981	0.2324	-1.5777	-3.0637	-1.5836	-1.4918	-0.84104	-3.1129	-2.1858	-1.0772	-1.0802	-0.83726	-1.4068	-0.29057	-1.7561	-1.6183	-1.3424	-0.68626	-0.37039	-2.1522	-2.2104	-0.26156	-3.1023	-0.76862	-2.1198	-2.7823	-1.0794	-3.3191	-1.5282	-3.0532	-0.92349	-0.065465	-0.0036	-1.9492	-1.0162	-2.9295	-1.0941	-3.6358	-1.9126	-0.49031	-1.4763	-1.8086	-3.9372	-3.5939	-0.40576
-0.60025	-1.8628	-1.1189	-1.4052	0.20203	-1.9765	-1.5	-1.6392	-2.1092	-1.473	-1.6579	-2.7999	-1.6443	-1.329	-1.8183	-0.23655	-1.4445	-0.7052	-0.61305	-2.0088	-1.954	-1.1171	-2.1746	-1.8059	-0.042774	-1.1821	-1.7614	-3.4565	-2.1099	-0.80246	-0.41478	-0.41042	-1.5445	-2.57	-1.6392	-1.5347	-1.5387	-2.2527	-1.02	-1.27	-1.7019	-1.2342	-1.2745	-1.3292	-0.44972	-1.3883	-1.2327	-1.3493	-1.6237	-2.5299
-4.9483	-5.6797	-4.6103	-6.154	-6.6439	-5.8031	-5.8615	-5.1858	-5.3791	-6.5009	-5.2386	-5.0888	-4.3043	-5.3859	-5.114	-6.1115	-5.231	-3.8721	-3.4452	-6.0887	-3.4918	-6.9682	-6.6742	-4.3796	-7.9895	-6.1365	-5.4791	-5.7243	-5.813	-3.4721	-6.352	-5.8883	-5.9052	-6.2562	-4.7384	-4.7159	-5.1991	-5.9069	-4.5719	-4.5778	-5.3906	-5.2463	-5.0618	-5.1517	-4.4445	-5.3077	-4.6606	-5.6965	-4.6258	-5.8699
-13.165	-15.037	-14.947	-15.704	-15.217	-14.871	-15	-15.593	-14.235	-15.049	-14.913	-14.769	-14.787	-15.068	-15.402	-14.349	-15.042	-13.592	-16.626	-14.513	-15.084	-15.133	-13.88	-15.005	-16.183	-16.303	-14.286	-16.142	-14.86	-13.897	-15.328	-14.795	-14.652	-13.652	-13.65	-14.406	-14.582	-15.663	-13.313	-15.968	-14.245	-15.387	-14.411	-14.49	-15.363	-14.601	-13.002	-14.609	-15.41	-16.559
-13.452	-13.096	-13.181	-13.909	-13.638	-13.282	-12.067	-15.255	-14.939	-12.798	-13.963	-12.851	-13.731	-13.615	-13.873	-13.984	-12.74	-13.199	-12.628	-12.201	-12.401	-12.881	-13.367	-13.419	-13.344	-12.403	-12.701	-14.497	-14.781	-12.056	-13.138	-14.143	-14.739	-12.498	-12.802	-11.671	-13.637	-13.736	-13.632	-13.189	-13.535	-12.35	-11.84	-13.391	-12.43	-12.855	-13.435	-13.215	-12.728	-13.407
9.6767	7.6151	7.1574	7.7592	7.6393	9.6811	8.5212	7.6039	7.306	6.6357	6.365	9.1192	6.8607	8.2695	6.575	9.4395	8.0089	7.602	9.1929	8.4885	7.2821	7.3311	8.6092	7.2358	8.3965	7.6561	6.8143	9.0683	7.9853	7.0573	9.3864	7.4422	6.9431	8.6706	7.6421	6.9088	7.329	7.5145	6.766	6.6174	7.375	6.8825	7.0613	7.6241	7.8681	8.6711	7.0214	8.0152	7.6138	6.8644
-4.3444	-6.8908	-5.883	-6.4229	-5.0002	-4.7035	-4.4657	-4.9096	-5.3751	-4.747	-3.8183	-4.9606	-4.6429	-4.654	-4.843	-4.2316	-3.7211	-5.6031	-5.1153	-8.1027	-4.4948	-5.3532	-3.716	-5.1132	-4.3028	-5.0993	-5.3297	-4.121	-4.6278	-6.5676	-4.9053	-6.0241	-5.0993	-6.579	-6.2157	-5.7103	-6.1856	-5.909	-4.9044	-5.4776	-4.6235	-5.676	-5.9584	-5.7066	-5.1184	-4.0014	-6.4874	-5.1164	-4.5212	-6.5206
-4.429	-5.416	-6.1617	-6.6135	-5.5592	-5.9401	-4.4005	-5.5093	-6.6674	-7.4521	-5.3507	-4.4169	-6.0101	-5.3878	-4.748	-4.7882	-5.3375	-6.8387	-5.1074	-3.9416	-4.7267	-6.2122	-5.9866	-4.2821	-4.4939	-5.01	-6.7104	-5.1708	-4.8319	-4.8672	-4.7797	-5.7821	-5.4753	-5.3108	-6.192	-5.274	-5.5333	-7.7373	-5.2347	-5.6156	-5.997	-6.3003	-6.0337	-6.8494	-5.4425	-5.9244	-2.9357	-5.3196	-4.4944	-6.8549
9.4311	7.8206	9.4548	7.2133	8.8151	9.3208	8.2787	9.749	7.6538	6.9085	7.7596	8.9432	8.1214	8.103	9.4877	8.8465	7.1755	7.8585	8.3798	9.0371	8.4293	9.2776	8.6743	8.8692	8.0438	8.0659	8.778	9.3209	7.8892	7.8479	10.23	7.962	8.2484	9.4203	8.8227	10.506	8.1575	6.642	8.6597	7.8994	8.8398	7.8621	8.9006	8.9674	9.1899	8.7407	7.3972	9.601	8.7627	8.602
-2.8615	-3.2406	-4.0183	-1.6932	-2.7031	-2.6597	-3.1042	-3.6146	-4.2811	-1.3208	-1.2242	-3.7351	-1.2384	-2.4681	-1.493	-1.6222	-2.1535	-2.4638	-2.8039	-2.5139	-3.8321	-1.9489	-1.437	-2.9769	-1.0858	-3.9497	-2.6349	-3.4734	-2.0436	-2.483	-1.9661	-4.1706	-2.7055	-3.5572	-2.5777	-2.3645	-3.9252	-3.5626	-2.1754	-3.6107	-1.2451	-2.4928	-1.7314	-2.2526	-3.486	-2.5751	-2.7387	-1.9686	-3.1587	-1.3944
-11.748	-11.505	-11.682	-11.709	-11.308	-11.947	-12.28	-10.678	-12.091	-12.045	-11.35	-12.226	-10.756	-12.052	-12.41	-11.417	-11.98	-10.535	-12.119	-11.953	-12.323	-12.166	-12.072	-12.281	-13.679	-10.077	-10.177	-11.329	-11.014	-12.712	-12.169	-11.742	-11.007	-12.152	-12.515	-12.453	-12.436	-11.618	-11.619	-10.932	-9.8052	-11.952	-12.455	-11.638	-10.092	-11.711	-11.003	-11.14	-11.672	-11.662
-21.393	-21.823	-20.338	-21.693	-21.671	-20.853	-21.27	-20.41	-21.386	-21.085	-20.522	-20.076	-22.69	-19.762	-19.542	-18.661	-20.305	-21.963	-20.065	-20.693	-20.6	-19.239	-19.129	-21.619	-22.173	-20.656	-20.968	-21.589	-21.05	-20.018	-20.735	-20.474	-20.531	-20.846	-20.271	-21.278	-21.844	-22.081	-19.598	-21.09	-20.26	-21.641	-20.751	-20.834	-21.232	-22.562	-20.457	-19.197	-21.309	-20.02
-6.2234	-6.7398	-5.4579	-6.7058	-6.5374	-5.3613	-5.085	-4.6033	-8.2618	-8.1525	-5.4808	-6.534	-5.9997	-7.1673	-6.0242	-5.9401	-6.5112	-6.8939	-4.9007	-6.4548	-6.7988	-5.842	-6.0194	-7.4209	-7.4755	-6.7893	-7.2203	-8.6344	-5.8009	-4.942	-5.6059	-6.6685	-7.0804	-4.8127	-6.8981	-4.266	-5.9063	-6.7991	-6.9115	-5.8625	-5.4093	-6.9077	-5.4178	-6.5569	-7.4108	-5.9525	-7.3611	-5.7954	-5.5034	-8.1308
-10.974	-12.614	-10.604	-12.585	-10.786	-10.008	-10.574	-9.7909	-9.7451	-10.001	-12.113	-10.675	-10.206	-10.168	-11.36	-10.374	-11.196	-11.038	-11.265	-10.902	-10.41	-9.4213	-11.237	-9.977	-10.291	-9.9266	-11.609	-9.883	-10.873	-11.019	-11.19	-9.8731	-9.7504	-12.586	-9.6574	-9.8915	-9.8608	-10.527	-11.809	-10.64	-13.09	-12.32	-11.269	-9.2961	-10.565	-10.964	-10.995	-10.312	-9.5219	-10.611
-1.1227	-3.1632	-2.7366	-2.0455	-2.3629	-3.3992	-2.2983	-1.5985	-2.5059	-1.7761	-2.6923	-4.157	-3.1581	-4.2731	-0.52046	-1.7461	-1.5546	-2.0794	-1.5685	-2.039	-1.7701	-3.8194	-2.1248	-1.9704	-2.5199	-2.6506	-4.3757	-3.7211	-2.8131	-3.019	-2.3634	-3.0564	-2.2399	-4.0799	-2.7286	-0.56171	-3.005	-3.0507	-4.0587	-2.016	-4.2618	-4.9243	-2.4303	-1.9876	-1.749	-1.8211	-2.3086	-1.5108	-3.5047	-2.3299
-13.878	-12.16	-11.863	-13.67	-13.083	-12.574	-15.591	-13.208	-14.7	-13.121	-12.089	-14.826	-13.644	-13.451	-12.541	-13.151	-14.454	-13.354	-12.509	-12.843	-14.367	-12.286	-12.636	-12.482	-13.532	-14.379	-12.283	-13.791	-13.58	-12.361	-13.716	-13.289	-11.946	-15.1	-13.789	-13.918	-14.949	-13.419	-12.55	-11.55	-12.358	-13.491	-12.249	-13.465	-13.297	-10.337	-12.467	-13.118	-14.183	-12.82
-7.3728	-7.5517	-8.1755	-5.6679	-7.051	-7.0977	-9.6911	-8.2692	-6.2478	-6.1476	-7.4523	-8.2265	-8.6907	-7.7173	-7.3912	-8.2886	-8.971	-8.6308	-7.0998	-6.714	-8.1001	-7.3116	-6.4324	-6.7826	-7.5237	-7.4511	-8.1291	-6.4108	-6.9978	-6.2321	-6.421	-6.0378	-7.1547	-7.5283	-8.6956	-8.5691	-7.4524	-6.8047	-7.4879	-7.5877	-8.0178	-7.5446	-7.8919	-7.5705	-7.1328	-8.9705	-8.001	-7.2111	-6.6995	-6.7282
6.4302	5.9485	7.5254	6.5621	5.728	7.8475	6.8829	7.2738	6.2637	7.4747	5.8644	4.3534	7.5841	7.3071	6.3343	6.7003	7.4359	6.5199	8.3797	5.0076	6.5819	6.6291	8.1051	6.6342	7.9337	6.9736	6.3967	6.6906	5.7716	7.2534	7.4646	7.3952	5.5698	6.4651	6.3919	6.4628	7.6254	8.3186	7.6347	8.1231	6.851	7.743	7.6756	7.3441	8.1366	6.0304	5.9799	7.1807	6.2962	4.2247
-12.925	-11.428	-14.145	-12.829	-12.466	-11.734	-13.27	-13.266	-13.43	-14.052	-14.467	-13.199	-13.631	-13.311	-13.001	-13.847	-14.974	-13.757	-12.583	-14.489	-13.786	-11.565	-13.115	-13.578	-13.157	-11.927	-13.421	-13.09	-13.483	-13.533	-11.863	-13.85	-13.754	-13.853	-12.677	-12.98	-14.769	-14.166	-13.553	-14.206	-12.129	-13.5	-13.48	-13.36	-14.237	-12.706	-13.451	-14.119	-14.24	-14.357
-2.2574	-3.7844	-1.7264	-3.2269	-4.4464	-2.224	-2.2433	-2.8507	-2.3519	-3.4689	-2.8413	-0.33858	-3.3356	-2.6944	-2.0199	-2.8212	-2.838	-3.306	-3.2306	-1.1177	-2.7998	-4.1583	-3.3894	-3.0389	-2.7741	-3.8302	-4.7525	-3.9053	-2.5053	-2.3584	-2.7905	-4.377	-3.4974	-2.9315	-4.1854	-2.795	-1.5816	-2.4328	-2.7471	-5.1191	-3.7272	-2.5413	-4.1622	-2.98	-3.3532	-3.6898	-5.133	-2.5219	-2.8358	-3.261
-3.1028	-4.3849	-6.0677	-3.5632	-3.4276	-2.6771	-3.2974	-0.97072	-2.8352	-2.9752	-3.3641	-4.3033	-3.1632	-2.4711	-3.3044	-2.8911	-3.2834	-3.5454	-3.1432	-2.1877	-3.2685	-2.4724	-2.5119	-4.2193	-3.6272	-2.887	-3.9137	-4.2753	-1.144	-3.7144	-3.4067	-4.9444	-2.5912	-2.8079	-3.0852	-4.0996	-4.2185	-2.3814	-2.6094	-3.7812	-1.823	-4.1492	-4.0089	-2.8496	-3.2368	-2.7347	-3.5863	-2.4656	-3.139	-2.8275
4.2625	5.2068	4.7411	4.0615	4.8584	2.1252	4.8078	5.2991	4.5134	4.9354	6.5508	6.4873	4.1705	3.752	4.8483	5.25	4.9973	4.991	5.3767	5.3103	4.1291	4.0432	5.2053	2.382	2.9152	3.7791	3.8343	4.5403	5.0521	1.9975	4.3539	5.8723	5.5145	4.4408	5.2005	4.5821	4.5482	3.2191	3.5759	4.6887	4.4219	4.0601	4.2906	3.8073	4.3915	3.4096	5.1718	5.6745	3.911	4.4032
-0.81672	-1.6244	-2.0523	-1.7871	-1.6732	-1.6081	-0.67557	-0.79013	-1.8422	-0.94841	-1.8739	-0.79545	-0.9202	-0.88784	-1.1909	-1.4685	-1.2891	-1.3074	-0.60164	-0.74785	-1.4821	-1.0245	-1.0261	-1.069	0.010435	-1.1625	-1.6364	-1.6564	-0.70313	-0.027232	-1.0897	-0.27442	-0.26115	-1.7017	-0.15227	0.30548	0.68355	-2.5834	-0.98416	-1.5659	-0.93974	-0.0019953	-1.2221	-2.2825	-0.94551	-1.4217	-1.5285	-0.53604	-2.4923	-0.48319
2.3771	1.118	1.7838	1.2052	1.6099	1.7795	1.3002	0.57826	2.2887	-0.30335	0.84503	2.5615	1.6081	1.5576	0.92369	0.39149	1.1829	2.2505	0.67903	-0.47434	1.5438	1.7667	2.4538	2.3027	2.1479	-1.0318	0.73678	1.2512	3.1371	1.6445	-0.27211	0.6105	1.6074	0.83771	1.9506	-0.89953	1.3488	0.34668	1.2388	1.0459	-0.12439	0.78172	2.3893	1.4259	1.3359	0.385	1.2754	2.167	1.7851	0.70206
-6.106	-4.7203	-5.5345	-3.6943	-4.2002	-4.0697	-5.3365	-4.9633	-3.5756	-4.4499	-3.713	-5.045	-3.6074	-5.1254	-4.4808	-3.0454	-5.614	-3.6146	-4.5655	-3.938	-5.9062	-5.7986	-3.6266	-4.7523	-2.9768	-4.97	-4.1183	-5.3575	-3.7661	-4.8118	-6.1068	-4.8735	-5.4836	-5.1247	-4.0589	-5.049	-4.8509	-4.1324	-5.5658	-3.6765	-4.4888	-4.6456	-5.1694	-6.4966	-4.6005	-4.4917	-4.2542	-4.7265	-5.0497	-3.4176
-4.8975	-2.5235	-3.0811	-4.7989	-3.4302	-4.0018	-4.6039	-4.0065	-4.2097	-4.9084	-2.992	-3.6056	-2.0545	-4.2948	-3.4422	-3.1634	-5.061	-2.7061	-3.2257	-4.5385	-2.4779	-5.2426	-2.6077	-1.213	-3.674	-2.759	-5.0545	-2.7934	-5.2296	-3.5234	-5.533	-1.9446	-2.654	-3.3215	-3.3427	-3.9341	-4.1683	-3.7727	-4.7981	-3.9177	-5.0268	-3.7568	-3.6744	-4.7965	-4.197	-3.7772	-3.6646	-3.2542	-3.8248	-2.6169
1.5478	1.301	3.289	2.3568	-0.63042	1.5287	2.0339	1.4179	1.7081	3.0504	2.2125	1.3273	1.3702	1.0641	1.676	0.14898	1.0992	1.4653	1.2068	3.3757	1.7288	0.054264	0.66925	1.2439	2.7272	1.8548	2.2615	2.2423	0.93456	1.3495	2.2632	1.7115	0.3738	0.0079873	1.4034	1.973	1.5913	1.33	2.6495	1.5511	1.9336	3.8353	1.1852	2.138	0.78844	2.1933	2.8461	1.6827	2.5255	1.103
11.319	9.3498	12.301	7.6047	11.037	9.611	8.446	10.011	10.586	8.8914	10.47	10.611	10.456	9.285	10.144	11.033	9.8035	9.626	9.7504	9.5116	8.4329	10.315	9.7876	9.9646	9.9056	10.209	10.987	9.1855	9.845	8.677	9.8142	9.9128	8.6922	9.8225	8.0884	9.1619	8.6184	11.035	9.2125	10.109	9.4131	8.8769	8.5802	9.8031	9.8085	9.4949	10.344	9.4524	10.07	9.104
-5.3255	-5.9932	-5.6114	-8.3439	-6.4037	-7.178	-6.8394	-5.5077	-6.9875	-5.615	-6.0122	-5.9649	-7.4456	-6.8513	-7.4643	-5.756	-4.9353	-8.7297	-6.8958	-6.2594	-6.2883	-6.4964	-6.1055	-6.3782	-6.0131	-4.9068	-7.3175	-6.7027	-5.4375	-6.2007	-6.0844	-5.3648	-6.5029	-5.0751	-5.7628	-7.3095	-6.8554	-5.4011	-5.5832	-7.2382	-6.7384	-6.3001	-6.6934	-6.4191	-7.4613	-6.0447	-6.7629	-5.9368	-7.8641	-5.8994
-0.99005	2.0865	0.67184	0.029488	0.9472	1.5933	0.52523	1.1436	1.6361	1.9536	1.5242	0.68344	-0.85413	1.604	2.1705	0.49441	2.052	0.54607	1.4483	1.5835	0.99101	1.4497	1.6268	1.9271	0.39742	2.8548	1.8063	1.8473	0.51015	1.8276	0.57394	0.43955	1.3864	1.3129	-0.091677	1.1236	0.74182	1.6953	2.1787	1.6395	1.9906	2.1269	1.6593	1.7227	1.4139	2.0231	-0.80035	1.8322	3.3471	1.5421
-0.43147	1.2106	0.18506	1.4474	-0.075688	0.58583	0.57778	1.4576	1.2654	0.62765	-1.0618	0.28052	0.22852	-0.343	0.92489	0.61192	0.75466	-0.45366	-0.011886	1.9618	0.68006	-0.69463	0.40903	-1.2667	-0.80203	0.38002	0.82019	0.84964	1.2661	1.0071	1.703	0.46981	1.8106	0.29783	1.6554	1.0231	0.1928	1.1715	0.07	-0.4817	-0.83676	0.097341	-1.5883	0.72352	0.33376	0.26311	0.18993	0.96349	-0.85908	1.7521
-4.1241	-4.254	-2.9745	-1.7487	-4.1217	-4.8154	-4.8301	-3.8431	-2.6617	-2.4332	-6.0453	-3.2158	-5.2133	-3.4353	-5.2646	-5.0706	-3.1768	-3.2776	-2.0548	-3.0654	-3.9774	-4.0223	-3.8385	-3.4109	-4.3829	-3.6452	-2.6978	-2.3631	-4.0492	-3.4964	-3.4635	-3.4823	-3.875	-3.455	-3.6375	-4.5513	-2.9124	-4.2384	-2.9004	-4.3502	-4.6321	-3.8006	-1.9728	-2.3125	-2.5803	-2.8481	-3.8669	-4.7	-2.9526	-3.2227
-13.638	-14.485	-14.543	-12.599	-13.575	-16.39	-13.754	-14.974	-13.873	-13.727	-13.803	-13.916	-14.676	-14.92	-13.84	-13.247	-14.196	-13.953	-11.605	-13.728	-14.596	-14.774	-14.519	-13.816	-14.624	-13.573	-13.882	-14.869	-13.651	-15.414	-14.828	-15.599	-13.433	-13.371	-14.871	-13.84	-15.024	-13.526	-12.984	-13.044	-13.565	-14.225	-13.195	-16.277	-13.014	-14.184	-13.315	-14.493	-12.697	-12.05
-12.915	-12.001	-12.857	-12.183	-14.072	-13.524	-12.616	-12.541	-13.863	-13.295	-13.726	-11.969	-12.08	-13.47	-12.441	-12.915	-12.43	-12.468	-12.794	-12.58	-12.448	-12.69	-12.446	-12.81	-12.955	-12.751	-11.024	-13.202	-14.174	-12.614	-12.583	-12.099	-12.253	-13.16	-13.033	-12.95	-12.937	-13.472	-11.766	-12.564	-12.168	-14.03	-11.67	-12.559	-11.777	-12.709	-12.182	-12.395	-12.903	-13.54
-12.742	-14.269	-13.616	-13.566	-13.656	-12.23	-13.195	-13.633	-14.102	-14.652	-12.215	-13.554	-13.433	-13.156	-11.697	-13.179	-12.739	-13.5	-13.062	-13.598	-14.237	-13.601	-14.202	-12.192	-12.246	-13.908	-13.677	-13.191	-12.429	-13.907	-13.038	-13.595	-13.746	-13.676	-15.139	-13.259	-14.949	-11.993	-12.307	-12.071	-12.792	-11.829	-13.29	-12.381	-15.472	-13.374	-13.672	-13.969	-13.932	-14.589
-21.21	-22.16	-23.33	-22.007	-22.675	-23.478	-21.671	-21.444	-22.828	-23.652	-21.534	-21.504	-20.717	-22.809	-21.232	-21.929	-21.698	-22.416	-23.503	-22.883	-23.454	-22.301	-22.064	-21.777	-20.649	-21.113	-22.557	-22.217	-22.85	-21.446	-22.179	-22.789	-23.105	-23.105	-22.983	-22.04	-22.675	-23.09	-21.034	-21.626	-23.173	-24.098	-22.719	-22.788	-21.871	-21.696	-23.253	-20.827	-22.568	-22.12
-13.764	-14.392	-13.58	-12.732	-13.719	-11.942	-13.811	-12.811	-14.203	-12.643	-12.968	-12.219	-13.133	-11.956	-12.893	-14.964	-14.524	-13.903	-12.864	-14.989	-11.851	-12.234	-12.488	-13.872	-13.298	-12.719	-11.802	-11.776	-13.429	-14.81	-14.568	-13.392	-12.043	-13.413	-12.757	-12.367	-12.469	-13.394	-13.457	-13.238	-13.347	-12.803	-12.933	-13.06	-14.246	-13.544	-13.119	-13.157	-11.393	-12.718
-14.749	-11.523	-11.256	-12.282	-11.551	-13.015	-13.491	-12.278	-13.852	-12.335	-13.927	-12.837	-12.837	-12.048	-11.87	-12.303	-13.814	-13.385	-13.263	-12.474	-13.314	-13.056	-12.143	-12.755	-13.117	-12.117	-13.378	-11.97	-13.122	-12.402	-12.945	-13.365	-12.847	-12.739	-13.65	-12.819	-12.166	-12.782	-13.243	-11.479	-12.803	-13.232	-11.844	-13.128	-13.312	-12.41	-12.827	-12.517	-13.631	-11.885
-15.081	-13.66	-13.154	-16.15	-13.538	-15.942	-14.86	-14.454	-14.043	-16.972	-14.458	-12.937	-14.76	-14.105	-13.911	-14.892	-14.005	-14.785	-15.337	-14.699	-14.863	-14.261	-15.19	-13.407	-15.71	-15.193	-14.964	-12.9	-12.974	-14.871	-13.603	-13.877	-15.151	-12.999	-13.251	-14.928	-12.439	-13.094	-13.588	-14.738	-14.843	-14.905	-15.948	-14.05	-13.745	-13.276	-14.463	-15.029	-14.04	-14.344
-13.85	-14.331	-13.753	-15.419	-14.514	-13.139	-14.017	-14.49	-15.005	-15.32	-12.876	-14.485	-12.523	-12.25	-12.779	-14.828	-14.817	-14.145	-13.765	-12.968	-13.918	-13.127	-15.504	-15.181	-14.78	-14.251	-13.297	-14.261	-12.924	-14.409	-13.663	-13.725	-15.537	-15.095	-12.845	-12.326	-12.628	-15.546	-13.608	-14.294	-15.178	-14.028	-14.262	-13.047	-12.9	-13.877	-15.076	-14.245	-13.253	-12.781
-11.882	-11.03	-11.115	-11.227	-11.045	-11.449	-12.88	-12.181	-13.174	-10.195	-11.132	-10.537	-11.991	-10.452	-11.444	-11.894	-11.975	-13.566	-10.671	-11.144	-11.475	-12.138	-12.51	-11.024	-11.486	-12.097	-9.9966	-12.126	-10.177	-11.432	-12.408	-12.157	-11.832	-10.875	-10.86	-11.855	-10.465	-11.516	-13.507	-11.044	-11.12	-11.163	-12.788	-11.967	-10.351	-12.069	-11.22	-12.14	-12.122	-10.33
-20.077	-19.593	-20.255	-21.081	-20.99	-19.114	-21.056	-20.748	-20.683	-20.389	-21.031	-19.992	-19.75	-19.392	-22.104	-20.998	-20.982	-20.189	-20.737	-21.563	-19.049	-20.562	-21.084	-20.014	-20.868	-20.589	-20.445	-21.588	-19.85	-20.251	-21.032	-20.693	-20.489	-19.906	-21.34	-21.381	-20.759	-20.123	-20.215	-21.184	-21.025	-20.551	-20.916	-21.376	-19.566	-21.415	-21.079	-19.751	-21.964	-20.116
-2.3212	-0.86356	-2.5721	-1.166	-3.0525	-3.6464	-2.8131	-3.9104	-1.6657	-3.2357	-2.9643	-2.4539	-2.1767	-0.81531	-3.3297	-3.1623	-1.3589	-2.7028	-2.9665	-2.9983	-4.7479	-1.737	-2.5819	-1.4757	-0.96576	-3.2642	-2.15	-2.1404	-2.7222	-3.4917	-3.6095	-0.7656	-1.5733	-2.8049	-1.1156	-3.6737	-3.307	-1.9749	-1.5423	-0.85156	-3.3328	-2.5126	-3.0285	-3.0743	-2.6178	-3.7186	-1.6478	-2.7548	-3.7864	-3.3865
0.29634	0.69545	1.5103	2.5165	1.244	0.9968	-0.38432	0.95404	1.2766	-0.16076	-0.025752	1.3631	0.75246	2.6101	-0.58905	0.66871	2.5681	0.79405	-1.0568	-1.1658	1.8768	0.43089	-0.088109	1.4223	-0.21201	0.2911	0.76271	-0.45122	-0.5108	-0.022165	0.24638	1.4815	1.4811	0.77799	1.1293	1.2269	0.26943	-1.598	1.2171	-0.99693	-0.80451	0.019872	-0.25907	0.69807	1.2473	1.5612	-0.57675	-0.67887	0.84906	1.3972
-0.27796	2.1069	-0.52029	-0.81646	0.27913	-0.44421	0.90099	-0.89215	0.40104	-1.4094	1.8514	0.88329	-0.53765	0.67661	-0.67815	-0.17778	0.88009	-0.17122	0.59681	0.82157	-1.2591	0.36232	-0.90291	1.3471	-0.57783	-0.66197	-0.071827	0.26867	-0.3354	-0.62236	0.65748	-0.38664	1.0492	0.24909	0.85311	-0.81477	-0.12349	0.66653	-1.5485	0.89519	1.546	0.22169	0.61865	-0.59465	0.27983	-2.1194	0.33281	0.46081	-1.1632	-0.5165
-9.1559	-9.5766	-9.7412	-9.236	-10.218	-9.6319	-8.8796	-9.185	-9.9877	-9.5373	-9.9014	-7.872	-8.577	-9.7794	-8.7542	-8.9342	-9.4075	-9.4928	-9.3122	-8.598	-8.6856	-9.7312	-9.4601	-10.625	-9.2358	-8.4778	-9.1692	-9.5257	-9.1946	-8.4726	-10.108	-9.4678	-8.519	-10.698	-11.858	-8.7219	-9.4361	-8.0589	-9.4175	-10.794	-8.9303	-9.7328	-9.9694	-9.376	-9.4512	-8.6787	-9.4551	-8.9424	-10.314	-8.1562
-1.164	-0.17783	-0.97547	-1.2254	-1.2039	-0.36404	-0.61619	-2.4222	-1.4198	-0.62241	-1.3194	0.6717	0.77545	-0.22107	-0.61626	-0.322	0.41751	-0.50543	-1.5824	-0.14336	-1.3494	-1.0938	-1.8336	-1.9185	-2.8356	0.63896	-0.33298	-1.0775	-1.5828	-1.8955	-0.20368	-0.78481	-1.7327	-0.7874	-0.21606	-1.3487	-0.67409	-0.74049	-0.40924	-1.835	-0.81251	0.16554	-1.1562	-1.4424	-0.87986	0.53203	-1.8855	-0.9697	-0.034291	-0.28661
-1.1079	-0.49583	-2.3708	-0.16537	-1.8686	-1.9707	-0.20895	-2.0724	0.61861	-3.7914	-1.7149	-2.1008	-0.37225	-2.2897	-2.7356	-2.2519	-1.9031	-0.19364	-0.39089	-2.4473	-1.8675	-1.6562	-1.5892	-1.0396	-1.4001	-0.72972	-0.65965	0.03781	-0.29636	-1.2264	-1.1165	-1.2604	-0.5543	-0.83369	-1.3092	-1.891	-1.7034	-1.9663	-1.2373	-1.5211	-2.0856	-1.5368	-1.0862	-1.7668	-0.71701	-0.60096	-1.7149	-3.3074	-0.80324	-1.5204
-9.3645	-7.7434	-8.808	-9.2332	-7.9678	-8.9677	-7.4367	-7.032	-9.5162	-7.8014	-8.2246	-7.5301	-9.6499	-9.0091	-9.8904	-8.6383	-11.023	-9.6656	-9.6782	-8.3968	-9.2545	-9.9457	-10.373	-10.34	-8.7949	-7.2101	-8.4051	-8.2825	-10.598	-7.8543	-9.1732	-8.6029	-8.5175	-9.5703	-9.2007	-9.4571	-9.029	-9.67	-8.3873	-9.032	-9.0499	-8.7639	-9.2373	-9.6404	-9.592	-9.015	-9.1934	-9.5044	-10.026	-7.363
-1.0263	-3.0998	-1.7926	-1.6148	-3.5976	-1.8882	-0.61929	-0.93778	-1.5538	-1.3438	-1.9455	-2.5611	-2.8171	-0.52127	-1.5289	-0.8852	-1.6356	-1.908	-2.1592	-1.1574	-0.031094	-0.96038	-0.63962	-1.1504	-2.4063	-1.0435	-2.3508	-1.2337	-1.7625	-0.81312	-1.25	-2.7992	-2.0579	-1.8536	-1.4143	-1.4998	-1.4035	-0.74565	-1.5791	-2.196	-1.7802	-2.0115	-1.6651	-2.9966	-1.4329	-0.64687	-0.35401	-1.7017	-0.73956	-1.744
-12.705	-13.821	-13.128	-11.763	-12.488	-13.699	-13.639	-12.57	-13.128	-13.952	-11.968	-13.671	-11.46	-14.022	-14.8	-13.654	-14.9	-11.454	-13.304	-13.616	-14.105	-13.634	-13.449	-10.86	-12.234	-13.708	-14.574	-14.605	-12.262	-11.738	-13.318	-11.93	-13.589	-13.124	-15.663	-12.852	-12.388	-13.466	-15.064	-13.07	-13.327	-14.422	-14.083	-12.44	-13.182	-13.789	-13.034	-12.56	-13.548	-14.774
-11.117	-9.9212	-11.617	-8.386	-11.113	-9.4142	-9.7512	-10.058	-10.122	-9.625	-10.494	-9.0605	-9.4703	-10.3	-10.893	-10.477	-9.3436	-8.846	-9.6811	-9.1214	-9.1689	-10.816	-9.9064	-9.1679	-9.2161	-10.894	-10.791	-11.432	-10.651	-11.142	-8.8298	-10.78	-10.53	-12.558	-10.554	-10.128	-11.05	-10.608	-8.562	-10.435	-10.752	-10.303	-10.124	-11.553	-11.656	-7.8643	-11.625	-9.0672	-9.0555	-10.051
-21.907	-21.634	-21.501	-23.351	-22.058	-21.096	-22.858	-23.154	-21.568	-21.097	-22.127	-21.204	-22.481	-20.928	-22.442	-22.117	-23.923	-22.655	-21.784	-20.692	-23.343	-21.87	-21.535	-20.603	-23.373	-22.159	-22.65	-22.11	-22.923	-21.097	-21.557	-23.143	-22.698	-20.689	-22.579	-22.339	-22.502	-22.833	-23.402	-21.973	-22.859	-23.239	-22.722	-23.129	-23.597	-21.231	-21.768	-21.905	-22.738	-23.362
-11.301	-13.125	-13.071	-13.834	-12.943	-12.496	-12.667	-12.961	-11.784	-12.53	-11.627	-11.847	-13.271	-12.615	-12.129	-12.525	-13.07	-14.807	-12.361	-13.094	-12.176	-11.854	-13.227	-13.011	-12.346	-13.357	-11.046	-13.389	-13.188	-12.948	-12.659	-12.159	-13.538	-12.264	-13.03	-13.548	-12.275	-12.448	-13.849	-13.755	-13.585	-13.296	-12.552	-11.85	-10.824	-12.121	-12.449	-11.948	-13.135	-13.384
2.2625	2.5936	1.858	2.9192	-0.025022	3.4125	3.9183	1.4594	0.60216	2.0863	3.3035	0.86403	0.28078	1.9571	2.525	2.9493	1.7852	1.3251	1.874	1.7125	1.9937	0.75908	2.9766	2.73	0.85306	2.2639	2.3936	1.3171	0.63574	0.56202	0.073508	1.3473	1.435	-1.1753	0.61811	0.91179	2.1112	1.4787	0.88871	-0.034184	0.96022	1.9666	0.50679	1.742	2.2304	0.993	2.4849	1.7039	2.3183	1.8988
-11.21	-9.8125	-10.375	-10.199	-11.97	-11.501	-9.1197	-8.0289	-10.626	-10.957	-10.071	-10.451	-9.0307	-10.157	-10.862	-9.9437	-10.209	-8.8447	-11.226	-10.713	-11.216	-9.2398	-9.1405	-10.228	-10.349	-10.147	-11.537	-10.048	-10.454	-9.6105	-10.986	-9.3477	-9.8067	-10.327	-12.067	-10.372	-10.495	-8.8801	-10.028	-10.747	-11.246	-10.694	-11.848	-9.2988	-12.005	-10.881	-9.8444	-9.5126	-11.166	-10.094
-11.744	-12.459	-9.9263	-12.381	-11.674	-9.5458	-10.653	-10.589	-10.299	-10.885	-12.36	-12.158	-12.559	-11.57	-12.29	-11.235	-9.6703	-11.561	-10.866	-11.077	-11.333	-12.681	-11.341	-10.47	-10.97	-10.362	-12.358	-13.394	-11.268	-10.833	-9.6634	-12.592	-10.641	-12.551	-12.279	-11.225	-11.133	-12.655	-12.109	-11.09	-10.853	-10.617	-12.711	-11.331	-11.603	-10.545	-9.3077	-13.01	-12.199	-12.016
8.0851	5.9066	6.2648	6.5534	7.7115	7.3625	6.6537	7.7672	7.3807	6.4794	8.8883	6.9924	5.6733	7.4601	6.3582	7.0624	6.4567	6.1967	8.478	6.675	6.9066	7.2559	7.4105	5.9173	6.0035	7.551	6.8949	7.1222	7.8151	6.6111	6.8731	7.0273	9.0698	6.24	7.4091	5.6926	7.1159	6.6664	6.8686	5.6568	7.085	6.7694	9.4376	6.6649	7.0751	7.7816	6.9884	6.1565	6.6327	7.0849
-0.72137	0.94674	-0.66522	-0.87227	-0.921	0.059549	0.47031	0.73172	-1.0629	-0.79356	-0.016374	-0.33578	-0.16216	0.49469	0.83434	-0.38475	0.21134	-1.025	0.42296	-0.35757	-0.066537	0.51797	-1.4588	0.36168	1.126	-0.38031	-1.2717	0.63462	-1.0577	-0.66067	-1.1049	-1.4003	-0.63376	-0.63809	0.67523	-0.1627	1.7423	-0.63702	-0.98424	0.62245	-0.21838	-0.42667	-0.84104	0.45887	-0.040007	-0.69215	-0.51556	0.35684	0.0010215	1.6081
-13.624	-13.329	-12.622	-13.458	-13.393	-12.1	-13.139	-12.035	-12.733	-13.668	-12.294	-13.887	-13.337	-12.796	-12.27	-14.141	-13.834	-13.825	-13.847	-12.174	-12.489	-13.748	-12.009	-13.891	-13.748	-13.317	-13.01	-12.862	-13.724	-14.225	-14.398	-12.955	-13.466	-14.914	-12.296	-13.41	-13.49	-11.423	-15.219	-13.349	-13.896	-13.516	-14.596	-12.357	-13.818	-13.439	-14.101	-13.209	-13.275	-11.154
3.3571	3.1798	2.3523	2.387	2.3469	2.595	1.5049	2.6035	4.004	3.798	3.3854	0.22309	3.7306	3.098	2.5284	3.2731	3.0026	0.97072	2.2909	2.1251	2.2708	2.2071	2.8412	1.5045	2.9743	1.5887	3.1322	1.7011	2.3667	1.8238	4.037	1.9845	2.7816	1.4585	2.581	4.4221	3.9012	2.1265	3.209	2.4273	2.979	3.0142	3.1055	2.9661	1.9321	0.95272	2.5151	1.623	2.3754	1.323
2.5061	3.0955	1.1595	1.1295	3.7933	2.9827	1.3667	2.391	3.8566	3.5461	2.9372	1.9907	3.5164	2.4652	3.535	1.9187	2.057	2.7285	4.4412	2.2056	4.7113	3.6156	2.4896	3.029	3.5362	1.7905	3.0971	2.8387	2.5893	1.7496	3.1023	2.9141	1.4437	1.2843	4.4489	3.2374	2.8872	2.6593	3.5666	2.9913	2.2608	3.5946	3.5888	2.9671	2.5818	4.3714	4.819	2.9752	2.4782	3.7818
-10.361	-12.339	-13.227	-10.221	-11.82	-12.667	-11.004	-10.519	-11.006	-10.611	-11.708	-12	-12.392	-11.945	-11.785	-11.389	-11.813	-11.737	-10.913	-12.367	-11.271	-9.9427	-11.046	-11.59	-12.023	-11.998	-11.287	-11.42	-10.521	-13.454	-10.671	-11.138	-10.01	-11.095	-12.154	-11.933	-12.427	-10.921	-10.601	-13.063	-12.653	-10.517	-10.024	-10.929	-10.894	-10.903	-11.868	-11.151	-13.177	-11.389
-4.7865	-3.2152	-4.6455	-3.1209	-4.5023	-3.3885	-3.2023	-4.3598	-3.2001	-4.6474	-4.0845	-2.6028	-4.1799	-3.032	-4.6061	-3.5156	-3.8841	-2.6323	-2.1599	-4.1928	-4.3785	-4.9047	-5.1661	-3.328	-2.9602	-2.4492	-3.9193	-3.7633	-2.951	-3.5389	-2.1807	-3.045	-2.6804	-3.6346	-3.8157	-4.1141	-3.8161	-2.238	-1.2351	-4.172	-2.2698	-4.1731	-4.0717	-2.5737	-3.6356	-3.751	-2.9046	-4.1302	-4.3648	-3.7079
6.3187	7.385	7.6277	7.2297	7.7279	7.539	5.0807	7.0118	6.5798	6.3107	6.1838	7.7542	7.0508	6.4989	7.0111	6.762	7.0222	5.0027	5.9706	5.3939	6.792	7.3393	8.3182	6.5154	5.7363	6.8593	7.6661	7.0597	5.8596	6.8338	5.8076	7.2325	5.2748	7.0347	6.6822	8.4239	6.7289	7.7545	7.6861	6.4337	7.8617	9.0834	5.2018	6.7473	7.4358	5.8323	7.1754	7.2876	6.2768	6.7102
-11.955	-11.968	-12.378	-11.589	-11.243	-12.284	-11.273	-13.156	-11.919	-11.038	-10.945	-13.127	-11.332	-10.996	-10.5	-11.263	-12.483	-10.078	-12.001	-11.489	-10.213	-11.539	-11.922	-10.603	-13.493	-11.224	-9.7764	-11.789	-11.906	-10.115	-12.402	-11.964	-11.949	-11.621	-13.305	-11.951	-9.9486	-10.498	-11.147	-11.792	-11.179	-11.807	-12.416	-11.836	-10.783	-12.852	-10.519	-11.614	-10.504	-11.731
4.0619	4.0623	3.6301	4.7426	4.416	4.373	4.5457	5.5696	4.9632	3.6923	5.9013	3.0806	3.676	5.2372	2.7414	3.1791	5.1784	4.8279	4.0634	4.716	4.0472	5.5149	5.1192	6.1005	3.1148	3.6019	5.0621	4.2524	3.1654	4.4121	6.4254	4.9338	4.9354	4.2698	5.0324	6.1011	3.5775	5.5948	4.9337	4.8655	5.5612	5.1835	5.4695	3.9551	4.1298	4.8343	5.0995	4.6491	4.1077	4.2379
2.0161	2.8699	1.2442	0.40654	1.3321	0.34581	1.27	1.9163	0.8938	1.0749	2.8718	0.22649	2.5774	2.3372	2.943	1.5004	0.29403	1.2125	1.0516	2.2468	1.9203	1.7499	1.1162	1.8818	1.2545	2.5201	1.4916	1.749	1.1863	1.6866	1.7878	2.0058	1.8376	0.55161	2.3606	1.7909	1.5593	2.7582	1.6245	2.5866	2.9804	1.8348	3.6146	0.73297	3.1795	1.0231	2.9659	1.2605	2.8093	1.6374
-0.79195	0.65537	-0.14285	0.75733	0.032437	-0.5982	-1.0861	0.38203	-1.5477	1.2274	1.3643	0.78434	1.1405	0.67478	-1.6633	-0.4026	0.65758	0.24395	-0.80917	1.2002	0.18396	-0.14427	-1.1187	-0.021123	-1.088	0.30988	0.24398	-0.19451	-0.873	-0.89373	-0.77638	0.22379	1.8992	0.022928	-0.95712	0.74655	0.3212	-0.37413	0.1326	1.9896	-0.57603	-0.7747	-1.4724	-0.20965	-1.4506	0.63334	-1.4958	0.34053	-1.0584	0.74824
-21.378	-21.498	-22.823	-22.939	-23.214	-22.592	-20.576	-22.237	-23.235	-23.033	-22.488	-20.309	-23.088	-22.81	-22.018	-22.416	-21.647	-21.901	-22.259	-23.539	-22.558	-22.663	-21.889	-22.782	-23.481	-20.665	-23.83	-23.167	-22.389	-21.856	-22.982	-22.483	-22.189	-20.403	-21.595	-23.475	-22.749	-22.554	-23.249	-20.934	-23.232	-22.769	-22.421	-22.484	-22.1	-21.823	-21.732	-22.552	-20.389	-22.059
-9.6389	-9.3753	-9.8976	-11.872	-9.1153	-10.205	-10.962	-11.418	-10.575	-10.596	-10.492	-11.797	-10.227	-12.397	-11.516	-10.267	-10.94	-11.04	-10.349	-12.759	-10.558	-10.17	-12.244	-11.275	-10.594	-10.416	-10.774	-11.212	-11.253	-11.785	-11.144	-11.541	-10.693	-11.361	-9.715	-11.147	-11.019	-10.644	-10.113	-11.524	-12.057	-10.506	-11.373	-12.49	-8.379	-11.317	-11.442	-11.123	-13.115	-10.848
-2.4144	-2.738	-4.1374	-2.1459	-3.2678	-2.967	-3.2423	-2.3127	-2.8939	-4.2833	-3.8598	-4.5326	-2.8374	-4.0311	-3.4753	-3.042	-2.478	-2.6138	-2.6897	-4.3702	-4.434	-4.3144	-1.358	-2.1816	-3.6887	-2.1961	-2.2382	-2.5492	-1.7857	-1.9887	-3.4742	-3.1216	-4.7624	-3.7665	-2.0571	-2.231	-3.6157	-2.7942	-4.4151	-3.02	-3.7849	-3.5279	-2.6051	-4.2096	-3.5561	-3.1887	-3.0461	-2.0914	-2.7693	-3.0401
-4.6491	-3.6127	-2.6672	-2.8888	-4.0688	-4.1035	-2.8743	-3.0349	-3.922	-2.6993	-3.1018	-3.3953	-3.8881	-1.5895	-3.8791	-3.913	-4.2966	-3.3724	-4.1889	-3.3505	-4.3733	-3.2998	-3.8877	-2.5038	-1.5927	-3.2991	-3.0374	-3.6312	-3.5355	-3.9815	-3.7659	-4.3822	-2.5015	-4.2076	-3.7333	-3.1982	-1.8458	-3.8543	-1.5997	-1.4483	-3.1419	-2.3073	-3.5505	-3.0874	-4.1224	-3.656	-2.5712	-3.1967	-3.2572	-2.7261
2.1397	1.6092	2.6368	2.2761	2.1535	2.3372	1.9024	0.046234	1.8147	3.5639	3.2726	1.5921	1.75	1.4746	1.5285	0.45049	0.50214	2.4471	1.2911	2.7924	-0.11063	1.9371	2.8179	2.9093	1.0291	1.7523	2.1018	0.44252	2.1349	1.8902	2.6472	1.6489	0.94925	1.3525	2.1636	0.69279	0.90475	2.2921	1.3289	2.2207	3.52	1.7854	2.9433	2.0265	0.87293	1.7173	2.542	2.1603	1.1882	3.6428
6.3395	6.2658	5.7773	5.6579	6.7811	6.2388	7.4357	7.2098	4.7031	6.27	5.3892	5.7131	6.493	5.8286	6.3132	6.3307	5.3959	5.0313	5.1889	5.036	5.464	5.2061	6.5331	4.9347	6.2388	6.7062	5.8314	6.1997	6.1335	5.3709	5.0516	5.3987	5.7593	6.0007	5.4295	4.4214	5.9633	5.0163	4.4288	5.9758	6.0247	6.5571	6.6904	5.0168	4.4036	6.5729	6.5751	7.4923	5.5796	4.778
-11.716	-11.043	-11.904	-11.315	-10.085	-11.035	-12.353	-11.756	-11.565	-10.034	-11.261	-11.897	-10.907	-12.946	-13.185	-10.896	-10.337	-11.916	-11.817	-12.433	-11.677	-10.708	-11.558	-11.287	-12.334	-11.701	-12.222	-11.172	-12.3	-10.749	-10.491	-12.32	-12.837	-11.43	-12.63	-11.758	-11.073	-12.003	-12.856	-12.498	-12.667	-11.757	-12.781	-12.154	-13.467	-10.963	-12.827	-13.112	-12.745	-12.622
-3.1903	-3.8822	-3.1638	-3.6211	-2.3064	-3.2049	-5.0636	-3.2732	-1.889	-4.0979	-3.1439	-3.7961	-2.147	-2.839	-4.175	-2.6648	-2.7768	-4.688	-4.109	-2.9452	-3.9337	-3.1629	-4.1535	-2.7298	-3.8637	-3.5901	-4.1616	-2.7653	-3.4102	-4.2028	-3.0821	-2.7431	-1.9601	-2.4903	-4.0253	-3.1488	-5.4107	-3.9079	-1.7648	-2.7255	-3.3432	-1.8033	-5.6367	-4.5968	-2.846	-3.6309	-2.4242	-2.5957	-2.8523	-4.1209
0.0070193	-0.12342	-0.0029356	-0.94936	0.18786	1.357	0.28323	-0.076474	0.11216	0.69784	-0.20317	1.9601	0.94071	0.64564	-0.22989	1.2077	1.5325	0.0074184	0.33185	0.68587	0.7438	0.22348	0.0072727	0.070912	0.8191	-0.42097	1.6729	1.2191	-1.5245	-0.24476	-0.52814	0.85496	-0.21586	-0.8885	-0.43639	0.48897	-0.31105	-0.0091819	2.1332	0.9654	-1.077	0.4122	0.9364	-0.55347	-0.73918	1.1632	-0.22895	0.33106	-1.7499	0.43463
-3.4088	-3.3459	-3.2635	-2.4165	-2.8858	-3.8698	-3.6249	-4.575	-4.4529	-2.3956	-2.5018	-3.2141	-3.5083	-2.4323	-2.9382	-1.6438	-4.1969	-4.1446	-1.0317	-3.3924	-3.7663	-3.5144	-3.3824	-2.5314	-3.5846	-3.6335	-3.1912	-5.3961	-2.7125	-3.4811	-3.714	-2.5779	-3.6365	-1.6351	-3.9202	-1.9249	-2.8313	-2.576	-3.5066	-4.8539	-3.612	-3.2448	-2.9684	-3.3107	-2.3466	-2.5164	-3.504	-2.8437	-3.0535	-2.5025
-3.7853	-3.9035	-5.7535	-3.8631	-3.1287	-3.2709	-2.8385	-3.251	-3.0194	-3.3832	-3.544	-3.9056	-2.9249	-4.7676	-4.8563	-4.2435	-3.5186	-2.0423	-3.6647	-3.4507	-3.2883	-3.503	-3.7649	-4.0723	-2.6149	-3.0409	-5.3366	-4.7364	-4.7995	-3.6241	-2.7148	-3.6289	-5.0084	-4.63	-4.3096	-2.611	-5.0903	-2.6842	-4.4524	-2.604	-2.6963	-3.7657	-4.4703	-3.3993	-3.0273	-4.8583	-3.5819	-2.6288	-3.3674	-0.97628
-8.7826	-11.36	-10.792	-9.2054	-9.0295	-9.141	-9.1517	-9.494	-9.6505	-8.272	-9.3936	-8.5494	-9.6549	-8.3772	-9.8356	-9.6179	-9.4612	-8.9865	-8.2476	-8.488	-8.8081	-8.2103	-9.7732	-8.9355	-9.5776	-8.628	-8.1842	-8.4119	-8.3232	-9.7359	-10.549	-8.9474	-7.5456	-9.3062	-10.148	-8.9419	-8.6727	-8.4816	-9.0295	-10.581	-10.442	-8.6853	-8.1503	-9.6714	-9.0362	-8.7407	-10.588	-11.974	-10.261	-9.6807
-1.298	-2.0904	-0.58114	-0.2994	-1.7265	-2.2953	-0.5344	-0.54604	-1.1165	-1.5177	-0.76744	-1.5976	-1.4896	-0.88138	-0.54383	0.92107	-0.75244	-1.8637	-2.9718	-1.1603	-0.99565	-1.5317	-2.0983	-0.050324	-3.669	-0.74693	-2.8	-0.067591	-0.22163	-1.2206	-0.49407	-2.7048	-2.3592	-0.78638	-1.9638	-0.74453	0.29946	-0.09162	-0.492	-1.137	-1.165	-1.5171	-1.0071	-1.165	-1.2352	-0.78995	-2.6934	-0.80151	-3.0905	-1.9921
-13.052	-13.444	-12.859	-13.871	-13.414	-14.276	-14.397	-13.042	-13.637	-12.687	-14.762	-13.091	-13.304	-13.12	-13.567	-13.421	-14.26	-12.355	-13.738	-12.315	-12.987	-12.973	-13.244	-12.478	-13.431	-13.2	-14.559	-13.344	-13.455	-14.103	-13.317	-12.375	-12.612	-13.557	-12.557	-12.248	-13.39	-11.354	-13.372	-13.469	-13.083	-12.807	-12.407	-12.905	-12.232	-13.364	-12.233	-12.46	-14.493	-13.182
-7.0767	-7.3291	-6.9217	-7.3404	-7.0442	-7.5087	-6.8022	-6.0916	-6.6198	-8.8332	-7.9556	-7.2689	-8.5375	-9.0527	-7.745	-7.8434	-7.8149	-7.1942	-8.3612	-7.8671	-6.1404	-8.3179	-6.3366	-5.8245	-8.3541	-5.4464	-7.9334	-8.6615	-8.1629	-7.4728	-7.7852	-7.9966	-8.9038	-7.1031	-8.2113	-7.7234	-6.872	-8.0418	-6.9808	-6.2497	-7.2051	-8.1454	-8.2925	-7.1816	-7.9726	-7.1398	-6.6956	-7.2843	-7.1712	-8.1532
-0.57976	0.095808	-0.45599	-0.77294	0.24051	-0.29705	0.63347	-0.022918	-0.37834	-0.84195	-0.086523	0.29234	-0.96959	0.47245	0.034139	1.2939	-0.6754	-0.14243	0.12375	0.45895	0.88853	-1.7756	-0.91904	-1.2809	0.10205	-1.5596	0.33726	-1.0048	-1.6116	-0.082244	-1.3999	0.82663	0.28654	1.4925	0.87214	-0.008933	-0.43007	-1.6558	-3.6736	-0.72281	-0.6067	0.59898	1.1754	-0.24587	1.122	0.1811	2.4258	0.96772	0.64572	1.1355
-2.2548	-3.784	-3.8653	-2.2987	-1.9913	-3.5097	-2.4328	-0.66535	-2.4846	-1.7252	-2.3567	-2.8869	-2.5765	-3.2877	-1.5365	-1.8209	-2.8767	-3.1378	-2.6387	-2.795	-0.5733	-1.835	-2.335	-3.2162	-2.2005	-2.797	-1.1746	-2.2301	-2.0685	-2.8713	-1.7745	-0.51399	-3.0834	-2.4801	-1.1864	-3.7283	-2.5957	-1.2866	-2.7183	-1.8026	-3.0575	-2.9939	-0.5964	-2.2453	-2.9591	-3.2434	-3.1701	-1.9292	-2.5822	-2.1003
-3.5664	-5.2451	-4.0103	-3.3773	-4.2183	-5.3175	-2.0494	-2.2462	-3.999	-3.4051	-4.6449	-4.3637	-4.7268	-3.9928	-4.2667	-4.3768	-2.2031	-3.6714	-3.7379	-3.4957	-3.6715	-3.4564	-3.5239	-5.0165	-2.7975	-4.3288	-5.3586	-4.6198	-3.807	-3.0799	-1.9732	-3.2131	-2.6737	-4.8696	-4.833	-3.1663	-4.2588	-3.3648	-3.6147	-4.3577	-4.0252	-4.047	-3.1958	-4.0011	-4.0729	-3.2438	-2.035	-2.2179	-3.6005	-2.8534
-9.3941	-9.4542	-8.5964	-8.8808	-8.858	-8.1237	-7.9165	-7.9762	-10.734	-7.7217	-9.8493	-7.1544	-9.0244	-7.9499	-9.0439	-10.628	-7.8522	-9.8605	-9.2941	-8.9201	-9.0365	-9.5015	-9.3358	-9.5798	-7.8825	-8.0107	-8.9828	-7.0587	-8.7547	-9.6116	-8.767	-9.272	-7.0572	-9.0676	-8.0505	-9.3477	-9.565	-8.6591	-8.4821	-9.5931	-9.1539	-10.348	-9.9816	-9.4522	-9.7621	-7.4546	-9.5822	-8.2911	-8.1309	-7.4556
0.82162	2.4118	2.497	3.4019	2.2024	1.5649	2.2183	3.2029	2.9786	2.432	1.8534	3.1894	2.4273	3.6027	2.4045	2.8727	2.8593	3.9221	3.0683	2.1314	3.1977	1.2335	3.3259	0.35085	2.6304	2.2895	1.6528	2.8198	1.0258	1.1229	1.75	1.8256	1.6723	2.4375	4.2992	3.8187	3.3646	2.8052	2.5001	2.2321	2.184	2.8837	3.113	2.9538	2.3312	2.2197	1.7141	3.7121	2.191	2.5974
-1.3052	-2.1631	-2.7651	-1.8131	-3.0571	-1.7661	-2.5782	-3.5798	-2.5241	-3.8661	-2.6079	-3.8086	-2.9884	-2.0153	-0.38549	-2.6293	-2.1516	-4.0477	-1.2407	-3.1874	-4.0888	-1.617	-2.7409	-3.6369	-1.9035	-2.654	-2.6685	-2.4847	-1.7002	-1.8704	-3.485	-0.99108	-1.6413	-4.4711	-1.8489	-2.6459	-1.3749	-3.8463	-3.6197	-1.1087	-4.3876	-2.5319	-2.7531	-2.8499	-2.6069	-2.4531	-2.4233	-2.5815	-1.72	-1.8762
-2.4121	-1.9837	-2.7145	-2.9911	-2.9868	-2.5406	-3.5048	-2.3726	-1.8836	0.50829	-2.6656	-1.9702	-3.3084	-2.8247	-3.7689	-1.9181	-2.8962	-3.0527	-2.3421	-3.1597	-1.866	-0.59919	-3.1899	-2.5113	-1.6142	-3.6507	-2.1652	-2.6025	-3.302	-1.698	-2.6216	-3.1968	-2.5368	-1.1625	-3.3429	-1.8253	-0.54415	-2.4923	-3.1915	-3.0975	-3.8297	-2.0489	-2.7556	-2.6308	-2.8701	-4.389	-3.2811	-3.3112	-3.0194	-3.9778
-10.797	-9.9571	-11.839	-9.6387	-10.279	-10.045	-11.71	-11.841	-9.4576	-10.4	-13.004	-9.2571	-10.309	-10.827	-9.3031	-12.243	-10.445	-10.572	-10.651	-11.7	-8.5145	-12.772	-10.879	-10.672	-9.9868	-9.9318	-11.718	-9.0294	-10.566	-10.176	-11.724	-10.905	-10.287	-11.015	-11.037	-9.6721	-12.569	-9.7105	-10.405	-10.205	-9.3332	-8.8612	-10.433	-11.415	-10.954	-12.113	-10.993	-11.356	-11.528	-12.539
-7.1287	-9.3936	-9.5099	-7.9822	-8.2188	-8.7308	-9.1499	-10.935	-7.3585	-8.4654	-9.8371	-9.4413	-9.1927	-8.4684	-7.2587	-8.4045	-8.685	-8.8761	-9.1718	-10.925	-8.6471	-7.7072	-8.35	-8.5017	-8.0009	-9.8143	-7.7529	-9.606	-6.799	-10.973	-7.6917	-9.1157	-9.4514	-7.6164	-8.2851	-9.7353	-7.7369	-9.0629	-9.1238	-9.2039	-7.9444	-10.139	-9.623	-9.4594	-8.9645	-10.655	-7.7706	-10.005	-8.3409	-7.4144
-14.474	-14.854	-13.946	-14.629	-14.961	-14.055	-15.013	-14.156	-13.992	-14.707	-12.509	-14.136	-12.437	-15.562	-15.43	-12.77	-14.309	-15.026	-16.182	-13.52	-14.264	-13.252	-14.754	-12.911	-15.087	-15.249	-14.084	-14.974	-15.544	-13.471	-13.145	-15.139	-13.959	-15.222	-13.461	-12.618	-13.096	-16.185	-14.885	-14.276	-14.727	-14.988	-14.87	-16.084	-14.09	-12.119	-14.63	-15.036	-14.049	-14.291
1.0153	-0.22288	-0.0058096	1.9268	-0.89874	0.74683	-0.444	0.67662	0.45644	0.88777	0.18793	1.293	0.97765	0.055847	-0.10166	0.75834	1.2073	-0.31388	-0.035174	1.4811	0.64209	1.6761	0.76767	-0.2355	2.8411	0.61124	-0.37445	0.80801	3.0349	1.0395	0.92076	-0.71229	1.26	-0.53096	0.037153	-0.47556	0.91169	0.99785	0.38711	0.024818	0.86402	0.15872	0.61639	-0.67269	0.9128	0.31894	1.6966	0.66746	1.348	-0.16945
-6.0074	-5.8461	-5.1998	-6.633	-4.905	-3.5169	-3.7652	-5.5462	-5.9886	-5.936	-5.7979	-6.4837	-4.9566	-5.0521	-4.2503	-5.3887	-4.374	-5.7688	-5.4088	-4.4083	-3.451	-3.9302	-5.0564	-5.6256	-4.8444	-5.4514	-4.4091	-4.5417	-5.4324	-4.0903	-6.0474	-3.885	-4.355	-5.1825	-5.1155	-4.2897	-3.7755	-6.8265	-5.2094	-4.8244	-5.8366	-5.5241	-3.9549	-4.4457	-4.2214	-3.5955	-4.2369	-4.2079	-4.9683	-4.5944
0.37392	-0.28756	1.9822	-0.14495	-0.44196	-0.32602	0.41974	-0.43964	-1.4297	-1.8569	1.0183	-1.7386	-0.082115	1.2683	-0.5853	-1.7865	0.11335	0.6494	-0.69147	-0.97446	-1.9787	-0.49589	-0.40064	-1.5966	-0.12911	-0.59666	0.41246	-1.4189	-0.19329	-1.0096	-0.16352	-1.2038	-1.0084	0.6542	-0.31676	-0.99957	-1.0076	0.10226	-0.82979	-1.5394	-1.4504	-1.5218	-1.0375	-0.89179	-0.29399	0.070082	-1.8927	-0.041661	0.94353	-2.304
-6.1378	-6.0986	-5.9982	-6.5479	-7.4954	-5.6218	-4.8246	-6.8787	-7.1143	-6.0636	-6.3746	-7.9971	-5.9803	-6.1191	-6.9191	-5.3863	-6.7952	-5.7538	-6.3648	-5.3259	-6.3204	-5.9102	-6.337	-6.3445	-7.8875	-7.4716	-4.8068	-7.2337	-6.6848	-7.1177	-7.1717	-5.6138	-6.3673	-6.1382	-7.2657	-6.1329	-6.6552	-7.8917	-6.6645	-7.1144	-5.971	-6.9234	-6.866	-4.7364	-6.4058	-5.9084	-6.4251	-6.6172	-7.1799	-6.2085
-3.153	-1.7809	-2.8241	-1.8805	-2.1769	-2.1955	-3.9252	-0.61283	-1.8026	-3.4912	-3.0412	-2.7215	-4.1721	-3.2743	-1.4473	-3.0293	-2.241	-1.9538	-4.4438	-0.31291	-1.9714	-3.2074	-3.1213	-5.0966	-1.8415	-1.1531	-1.5926	-3.2709	-4.4411	-3.075	-4.1614	-3.0678	-2.5667	-2.2037	-2.5251	-2.7154	-2.1372	-1.5937	-3.4989	-1.9946	-2.3855	-4.3457	-2.9841	-2.3549	-3.7447	-3.2988	-2.539	-3.3572	-2.8654	-2.4965
-4.3667	-3.2844	-3.7624	-4.239	-3.7739	-3.563	-3.1731	-3.7519	-4.7354	-5.1347	-4.1864	-3.2056	-3.244	-4.4531	-4.5266	-3.5842	-3.6531	-3.7405	-4.1395	-4.8582	-4.4813	-4.381	-2.4743	-3.6166	-3.5403	-4.5068	-6.4064	-4.9209	-2.994	-3.0997	-3.1454	-5.4006	-5.8901	-3.8692	-4.4375	-4.235	-4.7543	-5.1773	-4.5119	-4.1579	-4.4376	-3.5448	-4.447	-4.0165	-3.8086	-5.2979	-4.4539	-5.6208	-2.6725	-5.4792
-2.839	-2.2587	-1.9753	-4.1689	-2.0725	-4.0048	-3.1818	-3.273	-2.4065	-2.4637	-2.9052	-5.0778	-2.5007	-3.0582	-3.3878	-3.4227	-2.4267	-1.5923	-3.8775	-2.2883	-1.0231	-2.6503	-1.7889	-2.1492	-3.2404	-4.4534	-2.3165	-2.9323	-0.68304	-4.0613	-2.261	-2.1914	-0.83793	-1.8577	-3.8656	-3.3333	-1.6013	-2.1981	-4.9583	-2.3441	-2.9252	-1.9508	-2.436	-2.8924	-1.7537	-2.1874	-2.9311	-2.9662	-2.5037	-3.9231
-21.756	-21.673	-22.081	-22.09	-20.599	-22.722	-21.483	-21.742	-22.207	-21.684	-20.689	-24.022	-22.524	-22.738	-22.006	-21.259	-22.192	-24.091	-21.01	-21.595	-22.816	-21.243	-20.787	-22.046	-20.899	-23.863	-22.832	-22.737	-21.183	-21.298	-20.031	-21.902	-23.296	-22.797	-22.374	-23.162	-22.288	-22.637	-23.35	-22.301	-22.864	-23.837	-22.819	-22.519	-22.104	-22.753	-23.378	-21.254	-22.58	-21.845
-10.529	-10.339	-11.161	-11.643	-11.97	-13.604	-9.9178	-11.82	-11.344	-11.722	-11.25	-11.583	-11.23	-11.612	-11.588	-10.839	-10.867	-11.928	-10.143	-10.803	-13.384	-11.74	-12.019	-11.789	-12.279	-11.031	-11.807	-9.8834	-12.1	-10.827	-10.378	-10.044	-11.395	-11.626	-12.132	-11.043	-10.282	-11.616	-10.532	-10.703	-12.223	-11.304	-10.104	-12.408	-11.926	-10.842	-10.517	-10.954	-13.337	-12.016
-6.9177	-4.4961	-6.3196	-4.3232	-6.5025	-5.9227	-5.7501	-5.9958	-4.7238	-5.799	-5.8327	-5.2429	-6.4889	-6.4725	-6.943	-5.073	-6.0265	-5.3412	-6.9074	-4.8578	-5.249	-8.297	-5.061	-5.8232	-6.341	-6.9803	-4.8483	-3.5471	-3.9788	-5.5933	-5.9393	-4.1708	-5.892	-5.8986	-5.7989	-5.52	-6.3849	-6.0141	-5.8744	-6.2832	-6.0647	-4.5169	-5.1492	-4.4118	-4.4021	-5.813	-5.6257	-6.3195	-7.1278	-4.6075
-5.212	-4.2996	-3.5929	-7.2411	-5.609	-4.5986	-4.7176	-4.3201	-6.4633	-6.2105	-3.8649	-4.763	-6.0914	-4.9746	-4.1911	-5.0644	-6.4349	-7.274	-6.0259	-6.269	-5.6138	-5.9705	-5.6156	-6.0467	-6.1989	-4.2368	-5.0532	-4.6459	-4.8361	-7.2002	-7.4285	-4.9651	-3.5062	-4.4059	-4.6953	-5.0308	-3.989	-6.1709	-4.5522	-5.4751	-4.1323	-5.2297	-4.5114	-5.8276	-3.6138	-4.5011	-6.0478	-4.0742	-4.8154	-3.5666
-11.047	-12.268	-11.429	-11.848	-12.386	-11.003	-11.514	-12.437	-12.659	-10.122	-10.259	-11.946	-11.605	-12.098	-10.172	-11.211	-11.785	-12.08	-11.142	-10.713	-11.981	-12.543	-10.519	-12.243	-11.786	-10.732	-11.33	-11.483	-11.369	-11.609	-10.266	-9.6445	-11.429	-11.024	-11.327	-10.558	-12.373	-11.476	-11.11	-9.4278	-12.129	-11.923	-10.464	-11.201	-12.161	-12.08	-11.181	-10.964	-12.386	-10.774
-14.523	-15.052	-15.05	-14.875	-13.894	-13.712	-15.368	-15.279	-16.101	-14.193	-15.09	-12.833	-13.964	-15.079	-14.808	-12.897	-11.839	-15.671	-13.865	-13.947	-15.346	-13.738	-14.112	-14.837	-15.763	-14.552	-13.174	-16.149	-14.63	-16.166	-13.985	-15.611	-15.414	-16.061	-14.424	-15.002	-13.668	-14.741	-14.19	-14.895	-16.061	-14.416	-14.251	-14.731	-14.55	-14.201	-16.916	-14.013	-15.514	-15.737
0.72245	1.9289	1.3796	1.0411	2.4651	1.2396	-0.66662	0.63132	-0.097187	0.25995	0.69766	0.30154	-0.92221	-0.19797	-0.15769	1.1285	0.89736	0.50634	0.74403	0.76894	1.4714	2.0178	3.2622	0.84679	0.72853	1.5735	1.1978	0.97799	0.95502	1.597	1.1981	0.072369	0.9497	0.79948	2.2128	0.28912	1.0674	0.08904	3.5022	2.058	1.4799	2.5032	1.9202	1.5007	1.778	1.9612	2.0989	2.3915	2.5825	0.12193
-4.616	-2.1928	-4.0436	-4.9703	-4.5538	-5.046	-4.2876	-2.8133	-3.3552	-2.9782	-4.1176	-3.8692	-4.6725	-3.7549	-3.3359	-4.1513	-3.717	-3.9608	-3.3823	-3.7537	-2.949	-2.6935	-4.4834	-5.3105	-3.7789	-3.3804	-2.5427	-4.6411	-3.13	-3.2591	-6.1318	-4.7081	-2.8954	-3.9716	-3.6271	-3.05	-3.814	-3.9181	-3.5578	-4.6801	-4.3534	-5.144	-4.1112	-4.2896	-2.7658	-3.0963	-3.6673	-4.7045	-1.9717	-2.6653
-10.309	-9.6042	-9.1176	-10.23	-9.3929	-8.5131	-9.608	-9.4787	-10.48	-9.4616	-10.743	-7.9004	-7.8445	-7.4958	-7.8446	-9.0054	-9.6862	-10.468	-9.5736	-9.7892	-9.164	-7.9332	-9.9917	-10.821	-9.9833	-10.649	-10.445	-10.168	-10.449	-9.0523	-7.7667	-9.8792	-8.8339	-9.9869	-9.3318	-8.2708	-10.9	-7.7261	-9.0338	-9.5211	-9.2364	-6.9394	-10.013	-9.3101	-10.283	-9.8894	-8.5506	-9.3622	-8.6023	-7.7436
-12.418	-12.655	-9.8574	-14.527	-13.774	-14.535	-14.071	-11.557	-13.402	-13.499	-13.483	-14.597	-14.284	-12.58	-13.576	-14.397	-12.867	-13.052	-12.316	-13.231	-11.859	-15.559	-14.469	-12.911	-14.226	-14.257	-14.223	-13.149	-12.969	-14.262	-12.337	-13.579	-12.425	-14.313	-12.65	-13.824	-12.75	-13.687	-12.832	-11.958	-13.05	-12.069	-14.073	-12.257	-12.91	-12.135	-12.102	-12.38	-11.775	-12.062
-5.1332	-3.7255	-2.3946	-3.9624	-3.0304	-4.1376	-3.3964	-4.4898	-4.9167	-2.7313	-3.7964	-2.057	-3.5779	-4.2916	-2.7526	-2.3315	-3.1419	-2.0927	-3.584	-3.0065	-3.3227	-3.871	-3.2503	-3.2872	-4.2254	-3.3216	-3.0552	-2.0765	-2.4945	-2.47	-4.4327	-3.5954	-5.3934	-1.6469	-3.8729	-3.102	-2.4133	-2.6729	-3.8788	-3.3124	-3.034	-3.8494	-4.2383	-3.3002	-2.9073	-3.9809	-3.2148	-3.0285	-2.9846	-3.0774
-15.003	-14.391	-15.01	-14.13	-15.978	-13.631	-14.494	-15.083	-14.757	-15.394	-14.501	-15.416	-14.022	-15.459	-15.065	-13.928	-13.505	-13.664	-14.342	-13.588	-15.184	-14.528	-14.734	-14.309	-15.498	-16.316	-14.226	-15.096	-16.649	-14.32	-17.398	-12.673	-14.13	-14.457	-12.846	-14.423	-14.393	-13.827	-15.731	-15.218	-14.359	-15.708	-14.302	-13.753	-14.982	-14.72	-14.27	-13.843	-15.353	-13.709
-14.572	-16.17	-14.314	-14.865	-15.742	-14.183	-14.804	-13.143	-16.516	-14.454	-15.354	-13.437	-13.439	-13.75	-15.133	-15.305	-15.981	-15.641	-13.483	-14.497	-14.436	-13.247	-14.787	-14.099	-13.543	-14.85	-15.466	-13.038	-13.905	-14.172	-14.342	-16.772	-13.407	-15.739	-13.457	-14.672	-16.344	-14.098	-14.764	-15.029	-15.049	-13.001	-14.051	-14.555	-14.638	-14.5	-13.367	-15.109	-12.984	-15.643
-3.5211	-3.3318	-2.9491	-2.2704	-1.9708	-4.1486	-2.4448	-3.881	-4.3805	-3.1251	-3.3587	-3.7397	-3.3894	-2.5372	-3.3298	-4.1364	-3.7286	-2.9485	-3.2126	-1.6519	-2.9933	-4.9041	-3.8274	-2.6915	-2.0284	-4.2775	-1.2912	-4.0622	-3.1505	-3.019	-3.4654	-2.7727	-3.5417	-2.1451	-4.596	-2.8073	-3.8523	-3.2678	-2.8265	-3.1149	-2.2455	-3.0702	-3.8746	-3.8947	-3.5309	-3.9034	-2.3877	-2.7009	-3.3425	-4.2366
-2.6002	-2.8981	-1.0905	-2.6652	-3.6709	-2.7308	-2.2233	-2.8179	-1.5283	-2.3104	-2.7278	-1.7342	-3.066	-3.8763	-3.2669	-1.8952	-2.0874	-2.081	-0.83253	-1.2171	-2.3936	-3.6041	-2.7498	-1.0982	-1.8925	-3.1095	-1.3028	-1.4512	-3.274	-3.2912	-2.082	-0.83257	-1.8943	-3.0146	-2.8839	-1.718	-3.4948	-2.8675	-3.4707	-3.4816	-0.93753	-3.1041	-3.6428	-2.1033	-1.7563	-2.2715	-2.4232	-2.9027	-3.4172	-2.2286
-12.498	-11.616	-11.615	-12.079	-11.585	-13.276	-11.934	-10.716	-11.484	-11.984	-11.63	-10.518	-11.558	-12.234	-12.102	-11.171	-12.395	-11.563	-10.74	-11.59	-10.818	-10.897	-11.888	-11.743	-12.23	-11.933	-11.659	-11.501	-10.901	-11.842	-10.588	-11.35	-11.001	-11.364	-11.878	-10.936	-13.318	-12.099	-12.196	-10.355	-10.582	-10.664	-10.95	-10.395	-11.934	-10.468	-11.861	-11.097	-12.339	-10.88
1.5012	2.0745	1.7844	0.9692	0.30755	2.8409	2.0668	1.0184	1.5823	1.3336	1.35	1.3515	1.4132	1.0959	1.7525	0.56245	1.0447	-0.25791	1.1807	0.62841	2.5119	1.4138	0.36357	0.22332	2.7241	1.4046	1.1877	1.3395	0.55095	2.4909	1.2214	0.82062	0.74279	0.17117	2.5529	0.3751	0.37396	0.18552	2.1172	1.1242	1.1385	1.0775	1.9453	2.0137	1.7087	2.1078	2.1132	3.0307	0.35341	0.71389
-5.8668	-5.7288	-5.3295	-5.1268	-5.5835	-4.7742	-4.0027	-4.9346	-5.2726	-6.122	-5.8202	-5.1171	-5.2592	-5.2165	-5.1721	-5.7103	-6.4208	-4.2829	-4.4044	-5.61	-5.8093	-4.7681	-6.31	-5.5706	-4.9905	-5.2219	-5.8658	-5.6531	-5.145	-5.6931	-4.4356	-4.4443	-5.2704	-5.1963	-5.5456	-7.1873	-5.8557	-5.5887	-6.4662	-7.4072	-4.9648	-5.0722	-4.6901	-5.6364	-5.5033	-5.8039	-6.8257	-7.347	-5.8319	-7.0187
-14.571	-14.318	-12.534	-12.592	-11.786	-14.614	-11.377	-13.093	-12.982	-13.745	-11.359	-13.437	-12.922	-11.604	-13.134	-12.479	-11.081	-13.435	-14.864	-13.444	-13.582	-11.827	-13.689	-12.921	-12.785	-13.006	-13.857	-11.788	-13.982	-14.086	-13.907	-12.637	-12.644	-13.179	-12.678	-13.278	-12.541	-12.776	-12.769	-12.361	-11.649	-11.997	-11.864	-15.609	-12.06	-14.767	-12.482	-12.459	-12.907	-14.243
3.6219	4.7312	4.5711	4.7317	4.5317	4.4271	4.8565	4.9644	6.8687	5.402	4.8977	5.2321	4.2419	5.4078	4.9159	2.7318	5.9716	4.9281	5.1647	5.7061	5.6651	4.343	6.2159	5.1589	4.1774	3.9573	4.417	6.337	5.8309	5.2491	4.6351	5.6018	6.5031	3.905	3.9919	4.4084	5.1782	5.8911	3.8614	3.6727	4.4195	4.0885	3.7339	5.0607	5.3065	4.7415	5.109	4.4876	4.4401	5.0904
-12.145	-11.835	-12.909	-12.241	-12.934	-14.43	-13.477	-12.862	-14.829	-12.299	-12.697	-13.198	-13.918	-12.374	-14.635	-12.337	-12.511	-13.261	-13.069	-13.393	-15.359	-12.031	-11.83	-12.28	-12.297	-13.159	-13.014	-11.79	-14.205	-12.293	-14.645	-13.742	-13.023	-13.185	-12.302	-11.876	-13.806	-12.598	-11.821	-11.538	-13.024	-12.996	-11.657	-13.253	-11.719	-14.852	-11.99	-11.866	-10.713	-13.195
2.2085	1.3435	-0.26899	1.8317	-0.55485	-0.51299	-1.052	0.46516	-0.2631	-0.22542	0.76892	-0.098863	-1.1055	1.033	-1.6387	1.34	0.1729	-0.78017	-0.55093	1.1397	0.19661	0.68238	-2.3299	0.25951	-0.81947	-0.21214	0.33569	1.5087	-0.20801	0.95649	-0.084788	-0.44197	0.44598	1.5153	0.39346	0.61773	1.052	-1.0122	1.6404	-0.056773	1.2741	-0.37816	-0.12186	1.6552	0.42517	1.2137	0.031059	-1.1714	0.52448	1.5102
-22.752	-20.67	-21.471	-21.377	-22.504	-21.002	-23.029	-22.771	-22.479	-22.422	-21.826	-21.93	-21.341	-21.257	-23.18	-21.303	-21.138	-22.132	-20.782	-22.104	-22.301	-21.791	-21.412	-21.934	-21.876	-23.354	-21.384	-21.842	-22.335	-22.716	-22.327	-22.993	-21.793	-22.031	-21.929	-23.003	-21.942	-20.894	-23.753	-21.281	-21.105	-22.611	-21.774	-22.782	-21.828	-21.102	-21.944	-23.586	-22.834	-22.007
-4.2368	-4.1425	-5.5612	-4.4834	-3.8538	-6.2338	-5.1418	-5.3694	-5.8487	-5.8989	-3.4196	-3.8881	-3.4236	-4.3396	-3.9862	-4.7112	-4.4621	-5.5021	-4.4056	-3.0895	-4.7978	-6.2429	-3.3327	-3.8081	-5.9147	-4.9445	-5.4363	-6.6566	-3.9231	-5.8694	-3.8596	-5.0101	-4.6457	-5.7318	-5.7674	-4.7744	-5.5114	-4.9295	-4.6224	-5.4941	-3.6998	-4.1618	-4.7585	-4.3733	-5.3583	-4.0069	-3.3858	-4.4007	-3.9247	-4.5005
-9.8192	-9.3972	-8.1062	-8.2435	-10.208	-8.2075	-9.2374	-9.9385	-7.8044	-8.4023	-10.192	-10.431	-8.6968	-9.5277	-9.1484	-9.8881	-8.5101	-9.5591	-9.4828	-9.4044	-8.4562	-8.3285	-9.5507	-9.3698	-9.0086	-9.966	-8.7239	-8.8001	-9.4796	-8.2776	-9.7899	-9.9028	-8.2748	-9.6989	-8.9212	-9.7801	-8.4706	-9.2378	-8.8631	-11.47	-10.464	-9.3919	-9.6845	-10.845	-9.4402	-8.553	-10.885	-8.417	-9.7892	-10.149
5.3465	5.9081	4.3589	4.8832	6.3649	4.9013	5.8211	4.8724	6.0134	6.104	5.1468	4.6524	5.9749	4.6887	3.8332	5.5504	4.757	2.9103	4.2241	3.9678	4.9124	3.9317	6.8508	4.2535	7.1107	4.1374	5.8999	4.2092	3.9146	5.7748	5.8048	4.9906	5.8834	4.3802	3.6896	4.8533	5.3931	5.1703	6.2192	4.9539	5.4162	5.2818	4.5306	4.5226	5.1037	4.5117	5.7773	5.7289	6.491	6.8443
-1.3924	-0.86603	-0.75959	-1.2176	-0.90722	-0.049574	-0.97243	-0.58221	-1.6234	-1.0985	0.44383	-1.2874	-1.1899	-0.76788	0.24436	-1.6664	0.46299	-1.0006	-0.4459	0.13579	-1.7602	-1.1555	-0.8375	0.6623	-2.092	-0.36518	-0.047195	2.2558	-1.8243	0.48887	-1.9903	-0.92276	-1.5395	-0.66888	-1.6279	-2.2655	1.8511	-1.2978	-0.90222	-0.37472	-0.31813	-0.48654	-0.69425	-0.37352	-1.6104	-0.28538	-0.74896	0.28388	-0.44147	-0.85005
-10.408	-11.033	-11.231	-10.29	-12.185	-9.4149	-10.194	-10.602	-10.326	-10.569	-9.7956	-10.563	-10.792	-11.841	-12.112	-11.603	-10.154	-10.882	-10.447	-10.875	-11.206	-12.468	-9.4799	-10.872	-10.106	-9.6419	-12.588	-12.215	-10.104	-11.844	-10.719	-10.528	-10.741	-10.732	-10.07	-10.804	-10.282	-10.273	-11.792	-10.212	-11.114	-10.341	-10.06	-10.582	-11.923	-10.401	-10.486	-10.544	-10.837	-11.151
0.942	-1.1409	-1.5379	-2.5659	1.1864	0.74855	0.47424	0.27773	-1.5563	-0.13566	-1.8168	-1.76	-0.9157	-0.49884	-1.098	0.17312	0.89008	-0.57091	-0.4444	0.11597	-0.31233	1.7166	-0.10237	0.13009	-0.15015	1.3113	-1.5773	0.0068323	0.51759	0.15975	0.53196	-0.79909	-0.43555	-0.27299	1.3843	-1.8408	-0.66486	-0.91267	1.1563	-0.80597	-1.4838	-0.32582	-1.25	-0.60671	-0.49858	1.9246	-1.5251	0.27349	1.7298	-0.10902
-0.596	-3.3492	-3.3045	-2.8923	-2.5281	-3.8973	-1.4647	-0.22533	-3.099	-4.2726	-2.1608	-2.5838	-2.0863	-2.6987	-2.9847	-1.1551	-3.4203	-2.0518	-1.9609	-2.9157	-2.6958	-3.1111	-0.7753	-1.9486	-0.37789	-2.8127	-2.0763	-3.1451	-2.5897	-2.9961	-3.052	-2.5184	-3.9035	-4.4163	-1.8245	-1.6458	-1.806	-3.2384	-2.9481	-2.6188	-2.121	-4.1301	-2.3397	-4.429	-2.3757	-2.5888	-2.9882	-1.8294	-3.0841	-1.9865
-14.634	-13.644	-14.126	-15.473	-15.153	-13.556	-15.21	-13.452	-14.984	-13.024	-14.041	-13.981	-15.131	-14.923	-15.269	-13.715	-13.953	-15.934	-14.719	-14.316	-13.009	-14.817	-14.857	-14.169	-14.145	-14.228	-14.205	-14.437	-14.652	-14.241	-14.021	-14.549	-12.739	-13.826	-14.671	-15.369	-16.565	-15.143	-15.272	-13.257	-15.514	-15.115	-16.481	-14.257	-12.949	-15.626	-13.089	-13.894	-13.467	-15.34
-12.526	-14.094	-13.23	-11.531	-12.96	-13.582	-12.975	-12.142	-12.052	-13.778	-12.016	-12.379	-13.299	-11.823	-14.084	-11.467	-14.02	-13.87	-12.536	-12.377	-12.573	-12.906	-14.639	-12.772	-13.386	-13.507	-12.946	-15.001	-13.261	-12.319	-13.932	-12.909	-12.967	-13.748	-12.118	-13.547	-13.954	-11.849	-13.083	-12.657	-13.104	-14.416	-13.47	-12.988	-12.977	-13.93	-11.434	-11.405	-12.225	-14.242
-0.279	1.225	0.31377	-0.4703	0.45631	-0.0077504	-1.0675	0.2372	-0.28353	-1.1234	-1.2534	0.43074	-1.8201	-0.17867	-1.0489	-1.3263	1.1702	0.18479	-0.51825	0.067661	0.22765	0.092092	-1.3067	0.47455	0.34614	1.145	0.24228	0.22091	0.48682	-0.95237	-0.97481	-0.47576	-0.83313	0.35075	0.29444	1.0769	-1.4845	0.59445	-0.030993	-0.056033	0.50137	-1.8415	-0.25071	-1.0538	-0.09423	-1.9672	0.46814	-2.9959	-1.0528	-0.75113
-11.845	-13.1	-13.219	-13.81	-14.917	-12.644	-13.018	-11.832	-12.508	-12.628	-13.115	-11.459	-11.524	-13.05	-12.331	-13.901	-11.422	-12.742	-12.885	-13.122	-13.088	-12.019	-12.82	-13.736	-12.103	-12.087	-12.991	-14.275	-13.291	-13.254	-12.837	-13.001	-11.434	-14.55	-12.338	-12.761	-13.776	-12.654	-10.304	-13.508	-13.166	-12.279	-11.795	-12.921	-13.222	-12.668	-11.411	-13.698	-12.88	-12.88
6.5299	6.8166	7.3011	6.3524	6.4432	6.1025	7.3675	5.8649	7.7708	6.8408	7.0299	7.2648	7.9381	7.5922	7.8268	8.0413	5.481	6.5595	6.8915	5.3526	7.8879	5.5395	6.0931	8.7317	5.0855	5.9169	7.762	6.0347	6.8584	5.1941	4.8586	6.0968	7.5877	5.4535	7.1056	6.3558	6.1066	7.3195	7.0249	5.3868	7.542	7.5004	6.4839	6.669	6.5618	5.0187	8.0158	7.2485	6.7237	7.1724
-13.865	-13.019	-14.345	-14.26	-14.801	-13.917	-14.25	-14.573	-14.713	-14.958	-14.115	-13.32	-14.363	-13.759	-14.351	-13.53	-14.649	-13.709	-13.628	-12.977	-13.664	-13.152	-15.366	-14.483	-14.579	-12.727	-14.059	-13.405	-13.714	-15.232	-13.089	-13.835	-13.236	-13.502	-15.156	-14.089	-14.997	-13.643	-12.952	-15.342	-14.14	-15.109	-13.707	-14.224	-13.218	-16.376	-13.473	-13.877	-15.061	-14.418
-5.1648	-5.2787	-4.6861	-5.4875	-3.9915	-4.8157	-4.1517	-4.9957	-4.0518	-4.9406	-5.5388	-4.2664	-6.2493	-4.8444	-4.8547	-6.0707	-5.2577	-4.9715	-6.0114	-4.4318	-4.4906	-4.5471	-4.7342	-6.7767	-4.2133	-4.2329	-4.3846	-5.237	-4.0343	-5.2932	-6.2805	-6.4676	-6.3866	-4.5291	-6.0793	-5.2351	-5.2975	-5.7593	-4.4314	-4.7764	-4.5099	-5.8567	-5.1744	-4.5551	-7.0685	-5.4615	-4.4175	-6.2695	-5.592	-4.9357
9.7282	8.5139	10.761	8.0585	11.514	10.27	10.116	10.361	9.9083	10.664	10.623	9.976	10.513	10.274	8.9219	10.03	9.7844	10.468	10.423	10.699	8.7024	9.0562	9.6966	9.1813	10.551	10.219	9.3038	11.493	11.146	9.9878	8.9396	9.7753	10.071	9.0301	9.4787	9.6803	9.4547	10.021	10.24	9.0121	8.4344	10.919	10.261	8.7457	9.3776	8.4524	9.982	10.005	8.5735	10.858
-2.175	-1.7282	-2.3554	-3.0605	-4.2398	-2.9512	-3.0753	-4.3471	-3.641	-2.882	-3.3326	-3.2379	-2.4469	-2.9712	-4.7794	-2.9452	-2.7805	-3.3013	-1.8379	-2.9149	-2.8199	-3.7027	-3.7313	-2.7567	-3.3158	-2.5096	-3.3985	-2.2313	-3.2489	-3.0895	-2.7107	-3.4742	-3.9425	-2.7347	-1.4094	-1.9806	-2.3195	-4.5873	-4.5432	-3.7079	-3.467	-2.2052	-4.0051	-4.2799	-4.7678	-2.5877	-4.3572	-3.7416	-2.3046	-3.2574
-8.6345	-9.1923	-9.9297	-9.5567	-9.7602	-9.7019	-9.417	-11.255	-7.9687	-9.3124	-9.1237	-8.3225	-8.0084	-9.1066	-8.2911	-7.4789	-8.3624	-9.6108	-9.3801	-9.1473	-8.7454	-9.4017	-9.9762	-10.307	-9.2957	-11.012	-8.932	-10.161	-10.358	-8.8879	-8.8546	-9.0119	-8.6472	-8.2889	-8.5046	-7.41	-7.954	-11.689	-10.047	-9.3565	-8.943	-10.092	-8.5745	-8.9271	-9.3278	-8.5431	-8.8586	-11.46	-7.3967	-9.0307
5.6258	5.7775	4.2907	4.3682	4.4056	5.3399	5.4046	5.0023	3.7771	5.1153	4.8369	3.8317	5.3455	4.9713	5.2709	3.8513	5.4875	4.3853	5.3013	4.7941	5.2744	3.7506	5.2744	5.2665	5.2509	5.6836	4.6174	5.4679	4.9761	6.0146	5.1204	4.5463	3.3638	5.2711	4.8489	4.8867	5.8751	6.7593	5.1422	6.7532	4.8213	5.1176	5.0196	6.3934	4.8085	5.74	5.6604	6.7167	4.2143	5.8927
1.9627	2.2723	3.8205	3.8897	4.9532	2.1487	2.8003	2.1698	3.2647	3.2431	3.2326	4.7501	2.337	3.2256	2.9204	2.489	2.7608	2.5603	3.2796	3.1414	3.2393	1.9134	3.303	3.9775	3.6309	2.3726	3.3531	3.8058	4.3499	3.457	3.5281	2.3676	4.1512	4.2882	1.5236	3.2348	3.1612	2.7132	2.459	4.2656	2.9433	3.017	3.3746	3.1287	4.0868	3.8942	3.5739	3.9724	2.1957	2.1598
-8.6867	-8.8901	-10.054	-9.3256	-9.4486	-8.9571	-8.592	-7.5774	-9.1553	-9.3434	-10.021	-11.103	-8.257	-8.4105	-9.4165	-8.194	-9.8928	-10.749	-7.4415	-8.7145	-8.0209	-10.043	-11.008	-9.5503	-9.4662	-8.8844	-8.7897	-8.857	-8.9124	-9.8903	-9.8385	-8.1513	-10.006	-8.4115	-8.5942	-9.4476	-8.7065	-8.1253	-8.6529	-9.9468	-9.1112	-8.8373	-8.8291	-10.134	-8.8104	-8.9267	-8.5213	-8.035	-8.4835	-9.0839
0.56742	0.46479	-1.1834	-0.46011	-1.0813	-0.60973	-1.2574	-0.048639	1.2101	1.8536	-1.393	-0.46829	0.75305	2.0119	0.85645	2.2995	-0.33628	-0.014273	-0.15361	-1.9047	-1.4412	0.78882	-1.4507	0.0028177	0.31037	-0.83262	-1.7783	-1.125	1.3003	-0.4002	0.30792	0.073575	-0.702	-0.35867	-0.49567	-1.5124	-0.99246	1.1092	-0.019716	-0.84344	-1.1808	-0.8026	-0.84767	0.20267	0.49901	-0.82272	0.82907	0.2	0.063539	-1.6326
-8.86	-9.366	-9.7076	-8.6238	-8.2657	-8.3271	-8.7431	-9.0634	-8.1859	-9.724	-8.9452	-7.7844	-8.4313	-9.8308	-9.8117	-8.743	-8.2779	-7.6655	-9.2925	-8.9425	-8.6068	-9.395	-9.6562	-8.5928	-10.013	-9.8774	-7.8654	-10.767	-8.5332	-9.6556	-9.8279	-9.3672	-7.7298	-8.0927	-9.0969	-8.7081	-10.263	-9.4288	-8.5846	-8.4099	-7.8265	-7.8815	-9.8209	-11.368	-9.109	-8.9127	-10.429	-8.9733	-10.233	-10.374
-11.252	-10.629	-9.1805	-10.799	-9.9253	-9.3192	-12.121	-10.96	-8.9291	-11.152	-9.1073	-9.2377	-9.9373	-8.5684	-10.574	-10.008	-11.8	-10.23	-12.025	-11.151	-10.841	-9.082	-9.802	-10.101	-8.3544	-11.259	-12.112	-12.131	-11.823	-10.705	-10.47	-10.502	-8.4008	-10.651	-11.864	-10.45	-11.261	-10.129	-9.1041	-10.972	-10.83	-10.082	-10.429	-9.4256	-10.236	-8.5289	-8.1837	-8.3466	-11.105	-9.5116
7.3373	6.2529	7.5028	4.0007	5.9439	5.2352	3.7818	5.3902	4.7992	6.7804	4.6034	5.5089	3.1769	5.0783	4.7247	4.6553	5.9067	5.4946	7.4037	6.2951	6.9911	5.3588	5.4186	6.1079	5.3439	7.4758	4.4509	5.8447	6.1635	4.1097	4.5702	6.1344	5.4246	5.8037	4.0308	3.7335	6.1243	4.6025	6.2205	6.3938	6.4528	7.2165	5.2761	5.7117	5.8091	5.12	4.9346	5.6505	6.2469	5.6623
-13.305	-12.181	-13.696	-13.278	-13.36	-10.238	-13.936	-14.625	-13.078	-12.099	-13.301	-11.457	-12.552	-13.578	-12.478	-12.071	-12.238	-13.363	-12.868	-12.991	-12.553	-13.071	-15.36	-13.164	-14.306	-12.897	-12.108	-12.974	-14.699	-12.87	-12.866	-13.038	-13.015	-12.85	-12.749	-13.164	-14.414	-14.071	-11.81	-14.211	-11.017	-14.125	-13.018	-13.265	-12.878	-11.884	-11.925	-13.58	-13.706	-11.862
0.218	-0.92475	0.90144	0.66261	-0.93523	0.43852	-0.068478	1.591	0.32099	0.05609	-1.3253	-1.1032	-0.26724	-0.81592	2.2004	-0.045161	0.9657	-1.6244	-0.95205	0.12254	1.4356	-1.2815	1.5652	1.3714	-0.33512	-0.68804	1.06	1.9119	0.54557	0.22816	1.2184	1.1251	-0.82876	-2.2493	1.9891	-0.54611	0.060577	1.2582	-0.76351	-2.4111	1.2532	0.80802	-1.064	-0.54879	0.55482	0.25096	-1.2483	1.0375	-0.2333	-1.1004
-0.46041	-4.0658	-2.075	-2.6694	-2.3939	-2.7256	-3.4822	-2.9542	-2.6534	-3.3401	-2.2608	-2.094	-1.7357	-1.9691	-2.3109	-2.774	-1.4514	-0.20349	-3.4519	-1.4373	-3.4637	-2.7751	-1.16	-3.5302	-2.5656	-2.744	-3.1399	-3.6093	-1.6776	-2.3225	-4.8523	-2.7943	-2.0061	-3.6167	-3.5909	-1.3762	-1.9699	-3.1511	-2.5324	-1.922	-3.69	-3.1126	-3.0975	-1.4344	-1.6047	-0.0038705	-4.3272	-2.9961	-3.5737	-2.0103
-22.695	-23.043	-22.245	-21.956	-22.428	-21.663	-22.734	-22.669	-22.128	-23.251	-22.703	-22.45	-23.564	-23.002	-21.395	-21.696	-22.653	-21.044	-22.761	-22.408	-22.453	-22.94	-21.89	-23.007	-21.643	-22.711	-21.879	-23.113	-22.076	-21.537	-21.759	-22.312	-21.723	-22.108	-21.525	-21.973	-24.16	-22.315	-22.371	-21.78	-21.892	-22.004	-24.88	-22.745	-21.066	-21.494	-23.362	-20.277	-21.432	-22.871
-7.2744	-8.7602	-7.722	-8.9426	-8.0593	-7.7384	-5.8479	-7.9595	-8.1787	-8.0822	-8.0043	-8.016	-7.7864	-8.2204	-7.0283	-6.3781	-8.1171	-7.3921	-7.1808	-6.9629	-8.2181	-8.127	-7.3434	-6.3744	-5.8159	-5.8516	-7.3559	-7.9217	-7.5473	-8.2071	-7.2114	-6.0755	-7.2111	-7.6588	-6.5627	-6.9748	-7.733	-8.3955	-9.101	-7.7535	-7.5962	-7.4906	-8.2136	-6.4205	-7.4729	-7.3971	-10.051	-8.1425	-7.6377	-5.7163
-14.291	-12.564	-13.439	-12.995	-13.832	-11.964	-13.966	-13.041	-12.712	-13.588	-12.528	-12.621	-12.408	-12.268	-13.843	-12.808	-12.562	-14.152	-12.667	-12.247	-12.304	-12.73	-13.957	-12.051	-12.185	-11.672	-12.916	-13.922	-13.104	-12.496	-14.905	-13.263	-13.013	-12.725	-12.667	-13.384	-12.406	-13.613	-12.783	-12.101	-12.735	-13.766	-13.714	-12.093	-13.66	-12.679	-12.761	-13.696	-12.616	-13.099
4.0003	3.0555	5.6945	5.9447	5.3338	1.9829	3.7895	2.8504	4.9611	4.0357	5.1272	5.1685	4.005	4.4908	4.9912	4.4132	4.4945	5.593	5.5742	3.3179	3.4496	3.1301	5.7284	4.2575	3.7812	5.6135	4.9541	5.5923	3.3491	3.9593	4.9748	4.947	4.5599	3.3192	5.5195	4.8903	4.2156	4.9193	2.1193	3.6168	3.0356	4.8693	4.1218	4.9552	4.1535	5.2325	4.4711	3.8283	3.3434	3.9588
6.0833	6.339	6.5245	8.6835	6.5126	7.0634	6.5677	5.8684	6.5648	6.963	5.6427	6.7461	6.7126	8.255	6.6397	5.3421	5.9988	6.769	6.8487	5.9926	6.508	7.8635	5.9224	6.8161	6.7336	4.9577	6.2512	7.0374	7.7331	7.177	5.9827	6.1673	7.6571	6.4945	6.974	6.7925	6.6936	7.4433	5.2711	7.063	5.8327	7.3618	8.268	6.9674	7.0013	5.7245	6.7806	7.6344	8.0704	6.6896
-0.91253	0.68496	-0.77447	-0.44772	0.067034	-1.9139	-0.80712	-1.2902	0.19209	0.11351	-0.8553	-1.9825	-1.5343	-1.0001	-2.2749	-1.9214	0.098749	0.39361	-1.4213	-1.8754	-0.44008	0.42571	-1.5658	0.13913	-0.30643	-0.80559	-1.2095	-1.7645	-1.9247	-2.7562	-0.13447	-2.2559	0.16844	0.52264	0.30247	-0.70587	-0.55953	0.95969	-0.53332	-1.011	-0.65688	-1.6364	-0.6986	0.3198	-2.3704	-0.4643	-2.1033	-0.87353	-1.3704	-0.47538
-1.3301	-1.5065	-1.3755	-1.4837	-1.6026	-0.97341	-2.7257	-1.4791	-0.07097	-2.0027	-2.1983	0.37442	-0.53307	-0.49296	0.64578	-1.8013	-0.66414	-1.5811	-1.4502	-2.6188	-1.2494	-2.4785	-1.7334	-1.0336	-1.5022	-2.5723	-1.4737	-0.17238	-1.393	-1.1663	-1.2999	-1.4299	-1.227	-0.29054	-0.88063	-1.9621	-0.76495	-1.2359	-0.69774	-1.2836	-1.6132	-1.4482	-1.0583	-2.103	-3.1489	-2.7837	-0.91428	-2.3729	-1.7496	-0.83331
-1.4403	-0.6409	-0.96997	-0.645	-1.0425	-1.0839	-1.7269	-2.2666	-1.9293	-1.1425	-0.29674	-1.6228	0.13003	-2.8052	-3.0426	-2.2389	-0.53262	-1.4588	-2.5	-0.60514	-0.84268	-1.6278	-0.40057	-1.819	-2.6592	-1.3289	-2.0773	-1.5237	-2.3585	-0.8187	-1.8195	-1.3564	-0.98794	-1.212	-0.89184	-1.8968	-2.1161	-1.6467	0.31622	-0.79951	-2.6005	-1.0673	-1.8344	-2.3642	-1.6394	-1.8119	0.41039	-0.30504	-1.4923	-1.1698
-10.254	-10.858	-9.0532	-11.208	-12.23	-12.801	-11.716	-11.017	-10.597	-10.916	-11.084	-10.724	-11.492	-11.53	-11.309	-9.5691	-12.125	-10.255	-10.976	-10.309	-13.12	-12.022	-11.143	-11.832	-11.717	-10.105	-9.4251	-11.383	-11.705	-12.273	-12.129	-10.635	-12.003	-12.495	-11.65	-11.962	-10.46	-10.191	-11.545	-9.8369	-11.392	-9.9298	-12.605	-11.345	-12.804	-13.326	-10.467	-12.782	-12.342	-12.258
-9.4645	-11.478	-11.078	-10.698	-10.731	-10.879	-10.909	-11.617	-10.595	-10.427	-10.383	-10.558	-10.392	-8.5972	-10.827	-10.736	-11.038	-10.407	-11.552	-10.827	-11.616	-11.421	-10.326	-11.281	-11.084	-10.153	-12.931	-10.345	-10.112	-10.855	-10.768	-9.8343	-10.293	-10.9	-11.201	-12.342	-10.635	-9.7859	-11.341	-10.079	-10.824	-12.539	-11.557	-10.055	-11.063	-11.109	-10.733	-10.028	-10.209	-12.141
4.469	5.4857	5.2688	5.0753	6.0542	5.9461	4.1936	4.2225	5.2073	5.8672	3.9404	4.3682	6.256	6.1199	4.3016	6.3138	4.8052	5.4635	4.56	3.7657	5.6417	5.4183	3.8566	4.99	5.4833	5.0518	3.8377	3.5268	5.6828	5.1007	4.9949	4.1068	4.8144	3.2742	5.5544	6.7172	4.1511	6.8426	3.2662	4.456	4.3529	4.8587	4.513	5.8483	5.1256	6.0189	5.136	6.0241	6.1178	4.6682
0.081806	0.00017004	-0.36423	-1.2789	-0.24284	0.22409	-0.62698	0.36572	-1.3555	-1.9355	-1.8433	-1.1285	-1.7654	-0.5022	-1.0895	-0.092886	-1.6128	0.70692	-2.321	-1.117	-1.1455	-2.2025	-0.30731	-0.63219	-1.3831	-1.2021	-0.66718	-0.75102	-1.2944	-0.67422	-0.88274	0.44548	-1.7719	-0.10373	-1.0946	-0.65893	0.39746	-2.2714	-1.7307	-0.41292	-0.85461	-0.83758	-0.15236	-0.56813	-1.3252	-0.11271	-1.3058	-1.356	-0.56027	-0.80857
10.291	10.085	11.24	8.8552	9.2454	9.063	9.6276	10.266	11.014	8.6523	9.2441	10.734	9.8304	8.987	10.589	10.434	9.1019	10.351	8.4555	9.0569	10.02	9.4819	9.5266	10.46	9.5734	8.6828	9.723	10.881	10.451	9.0996	7.9754	10.499	9.6335	10.484	8.3876	8.0024	8.9898	10.458	8.631	9.3788	11.117	9.375	9.8035	10.124	9.2924	10.716	11.011	10.064	9.9068	10.093
9.1632	10.138	9.287	9.2774	10.374	8.3647	8.5768	9.3983	10.645	10.28	9.3835	8.7236	8.487	9.6476	10.378	9.166	9.962	9.7381	9.8128	9.3622	9.3063	10.62	9.4373	8.0387	9.8068	9.8144	9.4184	8.1153	9.9712	9.8149	10.561	10.119	9.7324	9.5647	10.096	8.8365	9.5492	10.419	8.342	9.404	9.1302	7.7856	9.3415	11.009	9.5318	9.089	9.4668	12.098	9.3151	9.7304
-14.621	-13.498	-13.535	-13.46	-12.686	-13.137	-14.057	-13.389	-14.58	-12.26	-13.4	-13.032	-14.847	-13.448	-14.109	-13.045	-12.821	-11.444	-14.094	-14.935	-13.488	-13.173	-14.137	-12.957	-13.533	-14.138	-11.905	-12.721	-13.577	-12.854	-12.798	-12.638	-12.147	-13.725	-12.117	-14.217	-12.499	-13.784	-13.125	-13.607	-13.364	-13.63	-12.935	-11.429	-12.935	-12.978	-13.778	-13.431	-13.816	-13.564
6.4255	7.8556	7.6571	6.7545	7.7493	4.7011	6.3806	6.7004	6.2352	5.8424	7.0979	7.7498	6.6392	7.4567	7.5103	7.3146	6.6547	8.2621	7.6585	7.8716	5.9536	7.4936	7.6332	5.1154	7.0847	7.2169	6.5608	6.5727	5.6667	6.1981	7.4435	6.7975	6.9804	7.3381	7.0103	6.6489	6.2781	8.0605	7.1664	6.048	7.155	7.1439	6.1664	6.0372	7.6215	5.878	8.4938	6.1004	6.5046	8.0795
5.8696	4.5185	5.2063	3.2691	3.7169	6.2168	4.9627	3.5055	6.2217	5.3563	5.2227	5.7599	5.8693	5.257	4.0379	3.426	6.1161	3.433	5.0366	3.9938	4.1466	5.4327	6.3656	3.9717	4.6308	5.2978	3.4786	3.2964	3.3213	4.6601	3.7394	5.3794	5.7504	4.4809	5.2296	5.3079	6.6556	6.0162	3.8897	4.8203	3.5209	4.383	5.3403	5.9996	6.1695	3.8277	5.3149	3.6881	5.2569	5.1581
-12.438	-14.327	-13.528	-12.636	-13.168	-13.346	-13.046	-12.594	-12.523	-13.581	-13.085	-12.347	-12.848	-12.629	-13.06	-13.764	-12.77	-11.457	-14.607	-11.862	-12.6	-13.529	-12.032	-13.18	-13.431	-13.692	-11.4	-11.963	-13.851	-13.357	-14.971	-12.64	-14.111	-14.297	-12.743	-12.284	-13.025	-13.203	-12.5	-14.093	-13.804	-12.051	-14.667	-13.178	-13.07	-13.676	-13.808	-12.499	-13.837	-11.842
-0.44053	-2.0196	-0.85803	0.66051	-2.1114	-1.0106	0.6463	-0.32876	0.71225	0.13026	0.72183	-0.40474	-0.40887	-0.044934	0.35907	0.61764	-1.0606	-1.3037	0.07683	-0.24086	0.089591	-0.94287	-0.73423	0.89946	-0.087334	1.2494	-0.50335	-0.51796	-0.51522	-0.1473	-0.24949	-0.36871	2.0739	-2.636	-0.43005	-0.6773	-2.0953	1.2203	-0.90862	-0.33515	-1.7193	0.4676	-0.93775	0.43058	-1.917	0.53241	0.11582	-1.6211	-0.44893	0.0062929
-12.463	-12.762	-13.926	-12.493	-11.646	-12.373	-13.151	-12.775	-12.494	-12.849	-12.938	-13.43	-13.499	-11.863	-13.598	-14.207	-14.958	-12.574	-12.02	-13.206	-13.253	-12.711	-12.57	-13.265	-12.852	-11.995	-13.525	-12.716	-12.751	-13.785	-11.552	-12.895	-13.1	-12.558	-11.52	-14.251	-13.867	-12.739	-14.499	-12.506	-11.75	-15.074	-12.818	-13.083	-13.96	-14.658	-12.585	-12.712	-11.673	-10.858
-14.048	-14.53	-14.008	-14.019	-16.219	-14.016	-14.423	-15.341	-14.729	-13.361	-16.842	-13.543	-15.103	-14.636	-14.451	-13.288	-14.558	-14.235	-14.174	-14.195	-14.968	-15.176	-13.978	-14.14	-14.714	-13.766	-13.682	-14.547	-13.874	-15.207	-14.987	-14.584	-15.705	-14.829	-14.819	-14.935	-15.447	-15.713	-15.176	-13.091	-14.689	-14.685	-14.675	-14.269	-15.155	-13.572	-15.002	-15.632	-13.782	-14.022
4.6492	4.9767	4.7	3.7484	5.5693	3.5585	5.0861	3.8758	5.0408	2.6077	5.1368	5.2646	5.0364	4.036	3.7086	4.6327	3.876	5.4354	3.7362	3.6371	4.0311	2.33	2.7863	5.064	5.5131	3.8396	4.3859	5.3089	3.8682	4.1134	5.3341	5.3296	3.8852	3.9495	2.4002	4.676	5.6362	4.1417	2.4223	2.7394	4.8958	4.2597	4.3958	3.4525	3.6175	4.9331	4.0492	5.4526	3.7186	3.2483
-11.636	-12.223	-11.304	-12.533	-11.856	-13.189	-10.816	-11.736	-11.738	-11.737	-13.501	-10.668	-10.944	-11.782	-11.227	-11.539	-10.884	-11.892	-11.947	-10.144	-12.284	-10.849	-11.26	-12.639	-10.551	-10.081	-11.521	-11.644	-10.98	-10.739	-11.453	-10.921	-12.302	-11.921	-11.921	-12.182	-12.175	-11.644	-13.229	-11.855	-11.189	-11.788	-10.823	-11.881	-10.946	-11.805	-10.86	-10.331	-11.478	-10.489
-5.0459	-4.4759	-3.7855	-4.82	-4.262	-6.0939	-5.2139	-5.5139	-5.6336	-4.6588	-5.1149	-5.0673	-3.4251	-4.4486	-4.8513	-4.1268	-5.3311	-4.7977	-4.8546	-5.3326	-5.1827	-4.6258	-3.2716	-4.8901	-4.1466	-3.8705	-4.3991	-6.9507	-4.0338	-3.0938	-4.5456	-4.7448	-3.5614	-4.1065	-4.1731	-3.6451	-7.1509	-5.217	-4.3286	-2.8216	-5.2029	-5.0502	-4.1799	-5.7802	-4.7815	-6.5408	-4.7132	-5.9272	-6.6521	-4.8535
-16.017	-15.865	-13.525	-15.524	-14.244	-14.961	-14.894	-14.852	-13.992	-15.958	-14.365	-14.024	-16.306	-13.844	-14.109	-14.644	-12.912	-14.117	-14.079	-15.246	-15.01	-16.089	-13.659	-14.573	-14.279	-15.209	-12.481	-14.663	-15.037	-15.289	-13.274	-14.925	-13.656	-15.33	-14.176	-15.101	-15.306	-14.293	-14.759	-14.992	-14.805	-13.681	-13.967	-14.141	-16.609	-15.348	-15.106	-14.86	-15.339	-14.967
-3.5551	-4.5268	-2.5712	-1.6802	-4.3412	-4.1537	-4.0118	-4.7044	-3.9808	-4.7897	-4.3895	-4.6674	-4.3532	-5.4453	-4.793	-5.1309	-4.0432	-5.6981	-5.6229	-4.98	-2.7537	-4.1099	-3.8559	-3.6443	-5.7237	-4.8037	-4.3959	-5.7394	-3.0078	-3.9082	-4.187	-3.9421	-3.6048	-4.0502	-6.5063	-3.4703	-3.5855	-4.6988	-5.0247	-3.6711	-4.313	-5.1836	-4.3941	-3.264	-4.0445	-3.755	-4.0449	-2.2705	-4.6171	-2.732
3.5425	5.1684	5.3022	3.3006	3.9083	4.099	4.5154	3.7889	5.5719	3.8439	4.2643	4.4887	5.5333	4.1777	3.4547	4.5153	4.1496	2.4713	4.7849	5.4823	3.0832	5.1697	3.9602	3.4595	4.6433	3.9295	4.9465	2.4037	6.3101	4.1396	4.7431	3.6548	5.7346	4.6405	4.8308	4.524	3.608	6.5575	4.4339	4.1259	5.4136	3.3266	4.0023	4.473	4.2416	2.9138	4.9744	5.2266	5.0311	4.656
-14.029	-13.662	-14.265	-13.442	-12.672	-12.077	-12.273	-12.892	-11.645	-13.351	-13.843	-12.264	-13.159	-14.675	-12.33	-12.467	-13.706	-12.524	-12.599	-13.168	-14.981	-13.344	-11.296	-13.181	-11.753	-10.731	-11.294	-13.018	-13.238	-12.462	-13.231	-13.773	-12.295	-13.281	-13.747	-13.399	-13.618	-15.443	-13.477	-13.462	-13.685	-13.248	-12.59	-11.989	-13.478	-13.8	-13.418	-12.869	-13.585	-14.136
-0.54612	-0.82608	-0.72886	-3.0721	-2.1461	-2.3743	-1.3261	-1.6921	-2.0227	0.49907	-1.5043	-2.0575	-3.466	-0.74927	-2.1106	-1.3992	-1.1725	-1.1822	-1.1516	-0.89839	-0.7595	-1.1155	-1.1377	-1.1748	-0.90835	-2.0623	-0.58856	-3.781	-2.1142	-1.4106	-0.82764	-2.3879	-1.6205	-0.34434	-2.6665	1.195	-0.16245	-3.544	-1.7582	-0.7445	-1.6081	-2.3085	-3.2941	-1.5905	-1.2968	-1.1607	-0.54589	-1.1065	-0.94171	-2.3084
-6.2841	-7.5289	-6.8649	-5.4465	-7.5603	-8.0687	-6.4295	-5.9858	-5.4828	-6.6483	-7.9034	-5.8674	-6.3595	-7.6747	-6.6991	-7.298	-6.1548	-7.0303	-7.3073	-8.0348	-7.3861	-6.496	-5.4137	-6.9397	-6.0774	-7.3033	-8.5656	-6.1613	-7.2568	-4.7938	-5.9387	-7.9713	-6.1641	-5.722	-6.1404	-7.3978	-5.8006	-5.8582	-5.7372	-6.1857	-5.9797	-7.3388	-6.5823	-6.8075	-6.6322	-6.7322	-6.9424	-7.1654	-6.0839	-6.9327
-12.579	-12.078	-12.477	-13.633	-13.256	-13.015	-13.187	-12.238	-11.931	-14.125	-13.96	-13.604	-12.139	-13.522	-13.01	-12.729	-13.133	-13.194	-14.247	-14.765	-13.051	-13.959	-12.859	-13.239	-14.288	-13.417	-12.898	-14.284	-13.242	-13.528	-14.967	-13.616	-12.915	-13.543	-12.213	-12.895	-13.505	-14.043	-14.739	-13.182	-12.097	-13.833	-12.565	-12.869	-13.808	-12.311	-11.998	-13.711	-12.835	-13.637
-4.64	-5.8218	-5.1365	-5.5292	-6.0052	-6.3518	-5.1532	-5.2208	-7.1297	-4.8948	-6.0197	-5.9566	-4.2728	-5.7437	-5.9821	-4.9254	-4.9356	-4.7849	-4.5144	-3.476	-5.0835	-5.6717	-6.3268	-4.9824	-7.2415	-5.7644	-4.8422	-4.9688	-5.1162	-6.7324	-3.7291	-5.9433	-6.4369	-6.3351	-4.2984	-5.5388	-5.7631	-5.293	-6.379	-6.3163	-5.8373	-6.4918	-5.8699	-5.3936	-5.5683	-3.619	-6.6913	-4.7997	-6.3603	-5.2727
-11.859	-14.622	-12.251	-13.061	-12.721	-13.507	-12.483	-14.879	-12.757	-12.928	-13.101	-11.839	-12.797	-12.228	-13.646	-12.175	-12.623	-14.473	-12.118	-13.238	-13.851	-11.851	-13.922	-12.919	-11.939	-13.685	-12.317	-13.043	-13.881	-13.236	-14.688	-13.131	-13.113	-12.755	-13.405	-12.738	-14.223	-12.811	-12.956	-15.025	-11.56	-12.772	-13.692	-14.037	-14.435	-12.513	-13.23	-12.514	-12.216	-13.673
-6.7837	-6.3981	-5.031	-5.455	-6.6462	-5.4236	-4.2085	-5.2712	-4.6413	-6.6628	-6.9824	-5.1144	-5.9914	-6.8885	-7.0365	-5.3569	-5.9595	-6.8129	-5.1109	-6.5641	-5.7568	-6.5924	-6.1388	-6.1903	-4.2794	-6.4146	-5.0173	-5.05	-6.0054	-5.4745	-4.2415	-4.8909	-6.5627	-4.7462	-6.9022	-6.0201	-4.361	-5.4768	-5.4047	-5.2809	-5.3262	-4.9829	-4.9176	-5.6968	-3.829	-5.068	-3.4197	-5.9466	-7.5775	-4.8025
-0.97038	-1.3929	-0.92478	-1.2334	-1.1495	-1.8281	-1.5643	-2.2646	-0.68533	-0.34213	-1.3442	-1.8575	-1.4909	-0.24854	-1.2521	-0.556	-1.0273	-1.4403	-3.4412	-0.53049	-2.8653	-3.3641	-2.1848	-1.0847	-2.0316	-0.64477	-0.73085	-2.0743	-1.9102	-1.2981	-2.0031	-1.582	-2.1256	-2.2179	-1.5623	-2.2972	-2.3791	-2.1162	-2.8785	-2.8046	-1.9677	-0.02499	-1.9887	-2.0063	-1.9459	-2.1294	-1.4807	-0.31529	-2.3553	-1.1901
-14.802	-12.905	-13.025	-13.607	-12.553	-13.87	-12.525	-12.894	-13.722	-13.819	-13.638	-14.45	-12.626	-12.196	-14.033	-13.844	-12.077	-13.504	-11.806	-13.586	-14.12	-12.763	-13.476	-12.781	-12.106	-13.474	-13.024	-14.106	-13.568	-13.998	-14.866	-13.755	-13.318	-13.333	-13.963	-11.708	-11.097	-12.018	-14.062	-12.783	-13.853	-12.793	-13.101	-13.854	-12.429	-13.176	-13.597	-13.583	-14.206	-12.972
-4.631	-2.3565	-2.0671	-3.5437	-2.8337	-3.47	-3.4477	-3.1352	-3.6486	-2.5659	-4.0881	-3.0096	-3.0983	-2.7646	-2.9442	-4.0097	-0.871	-3.3534	-3.3484	-1.7867	-1.8568	-3.1922	-2.695	-2.1316	-3.7163	-3.7	-2.6488	-3.9801	-3.2449	-3.9003	-2.7262	0.31886	-2.0898	-2.3391	-3.0633	-3.0826	-3.2618	-1.6864	-2.5691	-3.3884	-4.0994	-3.9176	-3.7959	-3.2093	-4.3796	-2.7247	-3.0962	-2.5872	-3.5398	-3.4146
0.3783	0.73703	1.228	-1.0012	-0.034041	-1.0369	-0.60249	-0.85443	1.3401	-0.47226	2.3665	0.60283	0.28162	0.22903	0.75851	-0.53634	1.2637	0.82224	-0.45214	0.46527	1.0527	0.35803	0.44918	1.0818	0.56932	1.5971	0.56411	0.70276	0.82039	0.64339	-0.33074	0.66708	-1.5374	0.62844	1.1432	-1.2737	-0.42593	1.6196	1.6456	1.0875	0.060013	-1.4072	-0.073298	1.5343	2.1424	-0.87373	1.0359	-0.19196	0.012873	0.0092269
-5.9067	-7.2678	-5.8257	-4.9535	-4.2881	-3.5989	-4.1428	-4.9985	-5.381	-3.3866	-3.8307	-3.6742	-5.0298	-7.0444	-4.4846	-3.2716	-5.3864	-4.9917	-2.9912	-4.8255	-5.1263	-3.1479	-5.7084	-4.9769	-4.3083	-5.5735	-4.5637	-6.6347	-4.8479	-5.1983	-5.6539	-5.3269	-5.5519	-3.9313	-4.9073	-4.9392	-4.9122	-4.897	-5.5106	-4.6356	-3.8683	-4.782	-5.8988	-5.6284	-5.8709	-5.1844	-3.5112	-4.907	-5.6275	-3.3046
-0.36108	-0.58671	0.3764	-1.0549	-0.77784	1.1557	1.284	0.5796	2.4537	-0.48498	0.30661	0.79247	0.84131	0.060117	0.85204	1.0568	1.4931	-0.48066	1.1903	0.67012	-0.66132	0.059328	1.8111	-0.55046	0.95172	0.68453	1.3422	-1.4252	0.79936	-1.3722	-0.365	2.0584	1.207	1.0853	0.1075	-0.40448	-0.45019	0.25416	0.62192	0.024095	-0.64782	0.13289	1.1685	-1.1762	1.0531	-1.7682	1.0632	-0.31158	0.46471	1.1921
-10.573	-8.8485	-10.757	-10.703	-11.218	-9.8218	-9.8874	-9.3063	-10.211	-11.584	-11.423	-10.574	-10.658	-9.9294	-11.009	-10.013	-10.444	-10.538	-10.43	-10.67	-9.2294	-9.4004	-11.039	-10.901	-10.601	-10.34	-10.903	-10.787	-8.614	-11.069	-10.528	-10.276	-9.7478	-8.7931	-8.0047	-10.412	-7.9137	-8.8012	-8.362	-8.7835	-10.108	-10.269	-9.9161	-12.317	-10.309	-10.363	-10.246	-9.4929	-10.457	-10.506
-22.343	-22.606	-21.62	-22.571	-21.666	-21.204	-22.01	-21.924	-22.86	-22.429	-22.31	-21.089	-21.839	-23.019	-21.615	-22.55	-21.612	-22.205	-22.069	-21.503	-22.437	-22.708	-23.278	-21.195	-23.303	-23.617	-22.76	-23.085	-24.014	-22.734	-22.104	-22.389	-23.376	-23.247	-22.48	-22.034	-22.734	-22.991	-19.839	-22.562	-21.653	-21.963	-21.691	-21.206	-21.553	-22.09	-23.413	-22.075	-23.804	-22.482
-0.37838	0.22354	-0.72708	0.8171	0.8213	-0.019956	-0.12886	0.021717	-0.10471	0.47389	-0.18347	2.1571	1.1894	-0.24673	0.38368	0.35854	0.64171	-0.29148	-1.2579	0.312	0.086294	-1.2198	1.5222	0.16461	-1.0869	-1.4715	0.20898	-0.90338	0.11627	-0.29657	0.61969	-0.74865	0.77552	1.2297	0.62771	0.91212	1.4129	0.024962	0.81195	-0.57804	-0.50133	0.53549	0.14809	0.56795	0.14626	0.76599	0.41327	0.47117	-0.15795	0.55819
-1.4481	-1.841	-1.1201	-0.51929	-3.0863	-2.2246	-0.69151	-2.5617	-2.0236	-2.0714	-1.184	-2.0645	-1.9977	-1.1351	-0.63173	0.45626	-0.056078	-3.7993	-0.67936	-1.8838	0.33453	-1.9361	-2.7373	-2.9414	-1.2635	-2.2917	-0.54996	-1.3575	-1.6962	-1.8935	-2.323	-3.1144	-2.2878	-1.4415	-1.7834	-1.0943	0.088258	-0.31128	-3.2997	-0.36609	-1.719	-0.96045	-0.73875	-0.93179	0.94415	-0.99257	-1.7988	-0.45757	-0.39798	-0.56054
-13.204	-12.752	-13.384	-10.8	-11.726	-12.007	-13.149	-11.34	-12.228	-13.001	-10.839	-10.75	-12.399	-11.503	-10.633	-12.091	-13.518	-11.569	-12.463	-10.733	-12.612	-10.429	-11.33	-12.471	-13.954	-11.278	-12.502	-11.41	-12.809	-12.441	-13.023	-10.532	-10.147	-11.545	-10.457	-13.146	-9.9566	-10.688	-12.172	-10.958	-11.997	-11.865	-11.662	-10.103	-12.567	-10.654	-11.055	-13.031	-11.846	-11.596
6.4563	6.0487	8.9826	9.7196	8.6764	8.5965	7.6281	8.9417	8.6984	6.8979	9.1959	7.5135	6.7032	8.9506	7.8272	8.9705	7.0466	7.5903	7.7566	7.2531	7.7859	8.1833	8.7717	8.5825	7.1375	8.0901	7.5115	8.5042	8.486	8.2557	8.8687	7.0306	8.0871	8.7699	8.4723	8.0934	8.0407	7.7837	9.2469	7.9739	8.2679	8.6623	8.1327	8.1029	8.5318	8.6536	7.5541	7.3174	9.7979	8.2112
-2.2006	-1.9372	-2.9635	-1.6079	-1.9234	-1.3089	-0.48056	-2.4539	-2.0284	-3.1629	-0.73065	-2.8648	-0.71411	0.043572	-1.4157	-1.8237	-2.5577	-1.2593	-1.3668	-0.59416	-3.2075	-1.1774	-1.3401	-2.757	-2.0223	-1.7067	-1.7262	-0.57127	-2.3353	-1.0663	-1.5733	-1.5332	-2.1245	-2.3505	-3.0931	-2.3606	-2.1589	-1.5162	-1.7217	-2.4808	-2.4195	-1.9649	-1.115	-2.2044	-1.9204	-1.0755	-1.1885	-0.88017	-1.0103	-1.633
-11.617	-11.513	-9.9748	-10.65	-11.362	-11.039	-10.894	-10.628	-10.203	-10.766	-10.018	-10.834	-9.6863	-9.8822	-10.788	-10.79	-11.526	-12.26	-10.639	-12.664	-11.454	-11.574	-11.696	-10.111	-10.572	-9.3515	-11.063	-9.9727	-12.918	-10.61	-10.231	-10.216	-10.274	-11.183	-10.276	-10.396	-12.003	-11.108	-12.987	-9.9934	-11.063	-9.3405	-11.983	-11.329	-12.082	-11.075	-11.883	-11.697	-9.8724	-10.339
-3.1564	-3.4722	-3.6102	-3.561	-3.7863	-3.1857	-3.0272	-3.5421	-2.3424	-2.4435	-1.7752	-4.0631	-3.2046	-2.395	-2.4283	-3.6192	-2.8945	-3.5653	-4.0508	-4.5364	-1.1989	-3.9012	-1.6279	-3.8946	-3.5138	-3.1502	-4.5476	-2.3687	-2.3181	-3.0351	-4.2391	-3.1096	-5.2025	-3.2729	-3.9254	-1.7149	-1.6102	-3.8843	-4.5278	-2.444	-3.8909	-4.1328	-4.3526	-4.8243	-2.0557	-3.9156	-2.5245	-4.0386	-3.9723	-2.2085
-13.266	-14.222	-16.434	-14.114	-13.346	-13.802	-15.362	-14.207	-14.821	-13.966	-11.655	-13.719	-13.996	-15.008	-15.698	-15.767	-13.548	-13.476	-13.944	-15.097	-13.022	-13.439	-12.92	-16.347	-13.711	-13.61	-14.096	-14.143	-12.915	-13.172	-14.942	-13.958	-15.056	-14.186	-14.295	-13.771	-13.859	-12.707	-14.797	-12.829	-13.142	-12.92	-16.068	-14.583	-15.524	-13.839	-14.247	-14.131	-13.789	-14.331
-11.225	-12.819	-13.046	-12.903	-12.506	-13.045	-11.935	-13.096	-12.454	-11.935	-12.764	-13.631	-14.128	-13.907	-13.408	-14.685	-14.445	-13.91	-12.935	-12.183	-14.059	-14.628	-12.921	-13.839	-12.979	-13.907	-12.434	-13.5	-14.249	-13.788	-12.835	-12.891	-13.761	-12.631	-12.169	-13.915	-13.123	-13.454	-12.273	-13.574	-13.728	-13.771	-11.466	-13.829	-12.54	-13.577	-12.475	-12.18	-13.971	-14.054
-1.9699	-3.9463	-3.4349	-2.0289	-2.8934	-4.1138	-2.1283	-3.4261	-1.7158	-3.2561	-2.5803	-3.1982	-2.3706	-4.7872	-3.5215	-2.6636	-2.5966	-2.683	-2.7766	-2.8042	-3.6497	-3.6427	-1.5983	-3.5929	-3.6614	-3.2111	-3.9169	-3.0445	-4.2869	-2.774	-2.3973	-3.381	-2.4792	-2.6934	-4.7164	-2.1045	-2.2747	-4.0894	-3.1054	-3.4423	-4.9499	-3.5489	-3.6633	-3.3045	-0.61452	-4.2384	-4.4457	-3.4641	-4.509	-4.1343
-4.7865	-4.815	-6.0956	-3.1119	-5.796	-4.3711	-3.3685	-5.5017	-5.464	-4.6984	-6.3451	-4.5905	-5.1633	-4.4554	-2.1662	-6.3392	-3.2318	-4.3831	-6.1483	-4.8943	-4.8199	-3.4077	-4.5688	-5.366	-5.6243	-3.8602	-4.7184	-5.2067	-2.8941	-4.505	-4.6058	-4.8207	-5.52	-3.6845	-5.803	-5.0019	-4.6085	-3.9936	-6.3751	-4.7361	-6.5397	-5.3685	-4.7698	-4.5286	-5.0403	-5.4268	-5.1398	-3.4993	-4.5734	-6.0051
-22.179	-22.008	-22.693	-20.286	-20.852	-19.974	-20.619	-19.316	-20.232	-19.276	-21.171	-21.64	-19.153	-20.498	-17.625	-20.763	-20.93	-21.106	-20.477	-19.632	-21.579	-19.991	-22.185	-22.265	-21.761	-20.791	-21.053	-19.259	-20.172	-20.516	-20.243	-19.841	-19.829	-20.754	-21.19	-19.902	-20.513	-20.431	-21.691	-19.759	-21.796	-20.818	-21.03	-21.246	-20.597	-20.457	-21.18	-20.805	-20.517	-22.127
-1.4498	-1.264	-0.93011	-2.9421	-1.973	-3.1458	-0.89401	-4.0022	-1.8369	-0.75092	-2.3792	-2.4301	-2.8209	-2.0063	-2.4469	-1.2119	-1.6078	-1.4467	-1.3715	-1.4864	-0.014148	-1.2075	-0.76411	-0.19135	-2.008	-1.7521	-0.79711	-2.2754	-2.4325	-1.0992	-1.3583	-2.7197	-3.8954	0.22847	-2.6671	-2.2146	-3.5207	-2.1466	-2.7471	-1.4422	-1.5803	-2.968	-1.5837	-2.1838	-2.2103	-0.71053	-1.008	-2.012	-3.4674	-1.2801
8.6104	7.0855	6.6185	7.6509	5.8379	7.0609	6.0926	6.9751	5.8893	7.7197	7.5492	7.8373	8.4486	7.6077	5.0786	7.3334	6.4339	8.1296	6.5735	7.2601	6.2175	6.3755	6.0596	6.7466	6.2963	5.9789	6.4343	6.0783	4.7357	6.1401	5.7735	6.9565	7.0066	7.5471	7.1576	6.3065	6.0303	5.5865	6.7281	4.8625	7.8069	7.0816	5.7043	6.1914	5.2851	5.7728	6.0166	6.8826	7.5928	6.495
-1.3406	-3.559	-1.8493	0.81246	-2.0684	-0.33465	-0.020404	-1.2188	-0.57558	-2.8078	0.1413	-0.68664	-2.3419	-1.0636	0.03587	-2.2692	-0.15178	-2.5366	-1.612	-1.2939	-1.3613	-0.53384	-0.14519	-0.50548	-1.8556	-1.9389	0.43162	-0.54097	-1.9738	-1.358	-1.1793	-0.94635	-0.92409	-2.4114	-2.1294	-0.62033	-2.634	-1.3179	-2.0374	-0.7366	-1.3837	-1.3195	-2.3974	0.53374	-3.2792	-1.7354	-1.1856	-1.5352	-0.2472	-1.8083
8.1004	8.3371	9.2631	8.095	8.8011	8.3964	7.4665	7.5287	6.4619	6.9092	9.1378	7.8577	7.6059	8.6	7.76	5.755	7.3935	7.7037	8.3788	8.6432	8.2926	8.1512	10.157	6.6632	6.5392	8.1918	8.1628	8.3974	9.0481	8.6813	7.9521	7.4403	7.5957	8.8517	8.5439	8.0864	7.6753	6.9971	7.4807	7.5053	6.9136	8.3803	8.2536	8.5832	8.6132	9.4719	7.805	9.0351	9.0932	7.8505
8.8888	8.1903	9.1899	9.1177	6.9024	8.004	9.7616	7.5205	8.5599	9.5404	9.0337	6.9722	9.5904	8.6342	8.7496	8.6068	8.5298	10.042	8.5581	8.0365	8.2682	6.5657	9.6837	7.5112	9.3518	7.5538	9.6067	7.8889	9.0619	8.6515	8.103	8.9852	8.6046	8.0021	9.0979	8.2497	8.2561	9.0018	9.4295	8.1676	8.5504	7.6212	7.4682	8.5216	8.595	8.0476	9.9178	8.747	7.294	7.0118
-22.6	-21.016	-21.524	-22.256	-22.777	-20.21	-21.732	-23.049	-21.262	-22.817	-21.051	-21.384	-21.288	-22.583	-22.666	-21.387	-20.678	-21.628	-22.69	-21.619	-24.797	-21.523	-22.262	-24.999	-22.138	-22.528	-23.285	-22.271	-23.71	-22.193	-21.537	-22.537	-21.481	-22.18	-21.962	-23.301	-22.12	-21.248	-21.965	-22.872	-23.332	-21.738	-22.988	-23.22	-22.535	-22.314	-21.43	-21.397	-21.86	-21.705
-8.8255	-8.6032	-9.3834	-10.831	-7.8487	-10.788	-9.7422	-9.6116	-8.8439	-9.0321	-8.1409	-9.8388	-10.721	-9.8479	-9.8415	-11.327	-8.8965	-9.4117	-8.0992	-10.035	-9.7808	-8.7378	-9.8579	-8.9566	-9.7225	-9.567	-11.666	-8.0304	-9.0193	-8.1402	-10.648	-9.2492	-10.074	-9.1128	-9.7982	-8.8991	-9.074	-7.7949	-9.3404	-9.4174	-9.7522	-8.2841	-9.2216	-10.074	-10.514	-8.3528	-7.8725	-10.862	-10.279	-8.4456
-0.19444	0.64288	0.56311	0.93385	0.028879	0.9065	0.25677	0.44441	0.40938	-0.095974	2.6362	1.1558	0.93151	-0.44855	-0.29443	0.17818	0.98383	0.51141	-1.4756	-0.79472	0.12555	-0.50599	0.37396	-0.55141	-0.8762	-0.20355	-0.51376	-0.57864	0.088782	-1.069	-0.3012	0.40525	0.59875	1.2535	1.8461	0.51982	0.20539	0.29011	-0.59352	-0.018739	0.92426	0.014851	0.41738	1.368	-0.36031	0.34237	-0.57267	1.6827	-0.063357	0.15305
-16.024	-15.507	-14.352	-14.371	-14.906	-13.322	-13.34	-13.96	-15.979	-14.171	-15.46	-14.179	-12.436	-13.336	-14.369	-15.654	-14.258	-14.721	-16.569	-13.977	-13.19	-13.585	-14.475	-13.598	-15.135	-15.095	-13.88	-15.03	-14.851	-14.534	-14.752	-15.578	-15.982	-15.744	-13.677	-14.719	-13.628	-15.26	-13.98	-14.032	-15.179	-14.376	-13.994	-15.109	-14.417	-15.202	-15.127	-14.058	-14.307	-15.213
5.057	5.4123	4.1779	5.3681	4.7729	5.9771	4.895	5.6024	2.7703	4.6312	6.358	6.8023	4.4536	6.2395	4.6735	4.5771	4.9025	4.8992	5.9548	5.8433	4.7494	5.2646	4.8612	4.5473	5.5494	3.8686	4.8665	5.55	5.9016	5.853	7.0784	5.0666	5.4516	5.1603	4.8673	5.1806	4.3322	5.3928	5.5406	4.3129	5.2271	7.0136	4.6838	5.3698	5.3804	4.5915	4.7699	4.8821	5.3923	4.5031
-1.2209	-0.91631	-0.79467	-1.2571	-1.6905	-1.6646	-1.9502	-2.3412	-0.67693	-2.2416	-0.7794	-0.81399	-1.9813	0.20981	-2.6676	-1.435	-2.4543	-1.5986	-1.5582	-2.5131	-1.6717	-1.4743	-1.5033	0.59669	-0.97752	-1.8964	-2.4958	-0.93771	-2.0335	-3.0638	-2.2895	-2.2268	-1.3102	-2.7674	-0.17603	-1.5066	-2.3594	-1.632	-3.4248	-1.6168	-1.3683	-1.1102	-1.2514	-2.3457	-2.4617	-2.7804	-0.91365	-1.2582	-1.4637	-0.26622
-7.8739	-10.157	-8.694	-8.1073	-8.7813	-9.3469	-9.8219	-8.9318	-9.3484	-7.4581	-8.8405	-8.9148	-7.2475	-8.205	-8.1712	-7.817	-9.1518	-10.352	-8.9697	-8.3142	-10.338	-9.3977	-9.8974	-8.7014	-9.9836	-7.6768	-10.219	-10.202	-9.1969	-8.0906	-7.2001	-8.5381	-8.3996	-7.7673	-6.7565	-9.7953	-9.3596	-8.8383	-8.7363	-8.481	-8.9383	-7.8116	-7.8061	-8.4461	-9.3728	-7.9676	-7.4941	-9.3845	-8.7265	-8.8577
0.88284	1.3989	-0.83575	0.88004	1.8127	0.07048	0.7865	0.61355	-1.5958	0.23565	0.7823	1.0032	0.68439	1.9701	2.0028	1.2201	-0.38115	-0.71436	1.1464	1.28	0.59189	-0.78688	1.3493	0.95409	-0.0017443	0.38793	1.5556	1.104	0.35321	0.19618	-1.1048	-0.27701	1.1756	1.2938	0.5059	0.92042	0.86747	-0.52905	1.0914	1.5363	-0.96533	0.13888	0.32801	0.20627	0.87489	0.69256	0.97537	-0.40568	-0.27361	-0.24944
2.0611	3.1368	2.1601	3.3103	0.24486	0.58887	1.9764	1.76	2.1304	1.0181	2.7113	1.4974	1.3994	1.4967	1.8581	1.1615	2.1356	1.9163	1.5901	1.7428	0.76001	1.9196	2.2174	2.2146	2.6171	1.2085	2.6886	3.5033	2.4547	1.904	2.4628	0.33965	2.2448	2.9793	0.86668	1.4506	0.33975	1.4862	0.28033	0.57472	2.2588	2.1277	0.92592	0.41369	2.8581	1.75	0.45083	2.8642	-0.057288	2.4027
-0.30879	0.39482	0.79139	0.27692	0.80634	1.1029	-0.24123	0.81172	0.77336	1.1434	1.0688	-0.14289	-0.96388	-0.47007	0.32871	1.0239	-0.64894	-0.5145	1.8027	0.16926	0.3212	1.0407	1.2088	-1.9195	0.56882	1.6443	0.77547	0.42953	0.69341	-1.5304	0.68124	0.51276	1.1476	-0.36566	0.47004	-0.25418	0.6635	0.29885	-0.7484	-1.2998	-0.38527	1.5207	0.61206	0.19524	0.89565	0.73351	-1.0072	0.91359	1.1303	1.7917
1.7407	2.2395	0.73898	1.2409	0.22975	2.7136	1.6927	2.056	-0.4625	0.97787	0.87782	0.77964	0.63995	1.5595	1.396	1.2871	1.6821	1.4577	2.3572	2.823	1.5658	2.3341	1.2452	2.7467	1.0388	0.86963	1.6592	1.1788	1.6245	2.7637	2.0073	1.7413	0.85818	0.34725	1.4787	0.93814	2.2037	1.7319	2.3107	3.1045	1.1831	1.2282	0.70254	-0.25745	1.1008	1.1836	1.9008	0.90075	1.3547	0.067345
-14.051	-13.697	-13.712	-13.46	-12.479	-13.012	-12.308	-12.147	-12.946	-13.14	-12.358	-14.088	-12.544	-14.828	-12.003	-13.44	-13.389	-12.431	-12.656	-11.7	-12.422	-13.401	-12.77	-12.044	-12.311	-11.597	-13.732	-12.731	-14.814	-14.38	-13.76	-12.737	-13.083	-13.867	-12.565	-13.137	-13.564	-14.245	-14.049	-13.63	-13.198	-12.552	-11.603	-12.784	-13.463	-12.814	-11.739	-11.298	-13.704	-14.136
-2.9941	-2.7815	-3.2306	-3.4682	-3.5535	-2.6998	-5.1294	-3.0432	-2.5071	-5.0583	-3.3766	-4.2206	-3.8444	-3.7588	-3.7902	-4.2029	-2.1254	-1.7432	-1.3022	-3.6534	-3.535	-4.1856	-4.3087	-4.5181	-3.0183	-4.5322	-3.1984	-4.6724	-4.8258	-3.9928	-2.6803	-2.1133	-2.4749	-3.8847	-3.9675	-4.4416	-4.3706	-4.3283	-4.3821	-3.6232	-3.0274	-3.0944	-2.5721	-2.9885	-3.1162	-4.6872	-2.3098	-3.6745	-3.8902	-1.7767
-4.3392	-4.1985	-2.1293	-3.8398	-2.3751	-2.4246	-5.3632	-4.0299	-3.3067	-2.7215	-4.4182	-4.6461	-4.7075	-2.9176	-2.0773	-2.7787	-2.5447	-3.2706	-3.0937	-1.3158	-3.3977	-2.7992	-4.1516	-1.2047	-4.126	-2.9931	-4.9866	-2.9824	-5.1152	-3.5178	-4.5478	-4.622	-3.544	-3.1102	-3.4029	-3.1446	-3.3092	-3.4992	-4.2693	-3.0433	-3.5709	-4.679	-3.1983	-2.9503	-3.6298	-3.6474	-4.0448	-4.1784	-3.0854	-3.1892
-0.47265	-3.3604	-0.90944	-2.738	-1.8593	-3.149	0.064145	-1.2101	-1.9776	-1.8768	-1.1801	-2.2566	-1.3759	-1.8038	-1.2509	-1.6132	-0.38937	-2.1929	0.076063	-2.7207	-1.6556	-1.3697	-0.10191	-2.3823	-1.3511	-2.2885	-1.4844	-2.0077	-0.8494	-1.9214	-1.5946	-2.1156	-3.033	-1.4431	-1.7037	-1.2691	-0.82204	-1.9145	-2.0174	-2.2803	-2.8883	-1.4304	-1.6811	0.035598	-0.88822	-0.76134	-1.5432	0.68997	-1.3502	-2.6576
-11.493	-10.756	-11.374	-10.286	-12.114	-11.535	-12.632	-12.608	-11.273	-11.378	-11.007	-11.806	-12.407	-11.896	-12.128	-12.426	-11.538	-11.377	-11.045	-11.518	-12.104	-11.986	-9.7657	-9.7959	-12.49	-13.722	-11.838	-10.488	-10.95	-9.832	-11.512	-10.821	-11.127	-11.494	-11.051	-11.092	-11.05	-11.424	-10.093	-13.509	-11.108	-11.019	-11.478	-10.472	-11.337	-11.787	-10.797	-13.196	-12.865	-9.7946
5.9491	7.4078	4.9685	6.4279	5.6061	5.9442	5.2142	4.5655	6.7266	5.2392	6.6181	4.9035	5.952	6.98	6.1335	6.8332	4.2499	5.4185	5.8844	6.5745	6.5504	6.8916	5.4452	6.6118	6.078	6.2645	6.1367	5.624	6.0435	5.2247	5.5807	7.6986	4.552	4.7619	3.7712	4.6038	4.7352	3.4387	5.9372	4.1669	5.4361	4.9568	4.5337	7.1002	5.8996	5.1852	7.309	4.7245	4.7764	4.9247
-4.3232	-4.3808	-4.5808	-5.2106	-3.7253	-4.0492	-3.621	-4.1734	-3.5024	-5.3399	-4.6198	-4.968	-3.9785	-2.2254	-4.253	-4.3577	-4.6562	-2.5339	-5.6312	-4.5882	-4.3864	-5.0563	-5.5823	-3.567	-4.1298	-5.1383	-4.4161	-4.6027	-6.6087	-4.3138	-4.018	-5.3309	-3.3404	-6.8251	-4.0351	-4.4336	-4.0248	-5.6998	-5.4144	-4.3047	-4.1708	-3.739	-6.2346	-4.7719	-5.7557	-4.2973	-4.089	-4.3702	-3.9637	-6.2589
-5.2577	-5.3485	-5.843	-5.8303	-5.7444	-5.7075	-4.723	-6.916	-6.1636	-4.6247	-5.2995	-5.5306	-5.224	-5.1058	-4.8359	-4.572	-3.8738	-6.4617	-7.8122	-5.5533	-5.7585	-6.5903	-6.0894	-5.9934	-4.5555	-4.7851	-6.4106	-4.945	-5.4077	-5.3639	-5.2409	-5.9213	-5.9807	-6.2774	-4.5402	-7.0174	-5.1516	-6.1123	-6.1215	-6.6127	-5.1036	-8.5153	-5.6861	-7.1301	-6.1388	-6.1969	-7.1191	-6.124	-4.9411	-5.8391
-22.961	-23.479	-23.208	-20.832	-24.176	-21.087	-21.759	-21.778	-22.756	-23.835	-23.076	-22.278	-21.991	-24.798	-22.384	-22.807	-21.995	-22.187	-22.482	-21.889	-21.279	-21.99	-21.519	-23.026	-23.233	-23.031	-23.009	-22.857	-21.737	-23.037	-20.806	-23.118	-22.813	-23.86	-21.741	-22.55	-23.22	-22.661	-21.646	-22.153	-22.372	-22.455	-21.359	-21.221	-21.87	-21.618	-21.941	-22.017	-20.87	-22.385
-8.0128	-5.1178	-7.4599	-6.2184	-7.1495	-6.3694	-6.625	-8.3151	-7.2125	-7.0294	-8.1356	-8.5351	-7.7796	-7.1447	-7.6408	-6.8007	-6.1832	-7.7295	-7.714	-6.6932	-8.4198	-6.6208	-8.3607	-6.5801	-8.6471	-7.9507	-6.0363	-6.7308	-7.473	-8.106	-7.5978	-8.8309	-7.1632	-6.3073	-6.8519	-7.3776	-6.7056	-7.4583	-6.6202	-9.1717	-6.5924	-7.7728	-8.1697	-7.7918	-5.7023	-7.6079	-7.5206	-7.0683	-7.2181	-8.6061
-6.0406	-6.5923	-5.3726	-5.3287	-4.783	-7.2981	-6.3966	-5.2274	-4.3717	-6.6122	-5.517	-5.3664	-7.7189	-5.931	-6.7439	-5.4031	-5.3034	-5.6618	-4.5768	-6.6516	-5.2919	-5.5559	-5.6336	-4.2114	-6.2162	-4.5919	-5.3944	-3.8801	-5.8743	-5.4283	-5.0776	-6.8224	-6.3148	-5.029	-4.3992	-5.6024	-7.8344	-5.9662	-5.5227	-6.2519	-6.4548	-7.1135	-6.17	-6.1523	-6.6246	-5.8055	-4.3961	-5.2888	-4.9729	-6.4994
-0.28255	2.2171	0.39507	1.6528	1.2057	1.5078	1.12	1.5112	1.6586	1.5106	0.838	0.18882	1.0172	2.0142	2.5108	1.9556	2.291	1.9542	-0.069653	1.5483	0.91223	1.9487	-0.04346	3.05	2.1212	2.2811	1.3766	2.3222	0.89475	1.8058	4.1157	-0.10062	1.9068	1.3252	0.90784	1.6866	2.3691	1.5302	2.2657	1.4703	3.0367	-0.15515	1.6828	0.85423	1.4048	3.976	2.0112	2.0379	1.7568	0.56517
0.77062	-0.0072752	0.53863	0.34235	-0.83949	1.0394	0.55635	-0.16559	-0.33478	-0.50001	-0.42177	-0.74737	1.03	0.11783	-0.35452	0.12342	-0.98239	0.71837	-0.26633	0.26384	0.8039	-0.2609	-0.69201	-0.61589	-0.15661	-0.41022	-1.6855	0.42875	-0.73054	0.62085	0.46662	-0.96604	-0.71207	0.6781	-0.36643	-0.75654	-0.045181	-0.98373	-0.36289	-0.10475	-1.7232	0.22133	-0.80219	-0.29153	0.44789	-0.3764	-0.29137	0.57506	-0.64233	1.836
-12.447	-11.037	-12.107	-12.188	-11.501	-11.232	-12.026	-11.828	-12.43	-11.255	-12.201	-11.744	-12.356	-10.669	-11.671	-11.664	-11.263	-12.314	-12.378	-12.238	-11.754	-11.814	-12.272	-11.219	-12.877	-12.063	-11.704	-12.479	-13.17	-11.346	-13.48	-12.115	-10.503	-11.808	-12.229	-11.783	-12.859	-10.91	-12.352	-12.755	-11.634	-12.046	-12.397	-11.68	-11.684	-10.384	-11.852	-12.894	-11.631	-11.595
0.046711	-2.5709	-1.5255	0.17552	-0.32681	-1.5163	-1.4645	-2.5421	-1.5363	-0.9226	-0.3714	-1.7851	-1.5268	-1.9873	-0.23845	-0.70816	-0.72421	-1.4463	-2.5142	-2.4602	-1.9476	-1.6524	-1.7318	-0.59335	-1.5394	-2.3842	-0.83665	-2.3484	-2.9797	-1.589	-0.88757	-2.9427	-1.0356	0.054162	-1.6442	-1.7404	-3.8718	-1.6144	-2.2404	-0.60695	-0.60901	-0.34743	-0.87677	-0.46469	0.24308	-0.16634	-1.1275	-1.5721	0.17355	-2.0326
-4.3482	-3.5781	-3.8943	-3.0206	-4.0027	-4.4431	-4.0432	-5.4411	-2.7576	-5.9591	-5.0898	-3.4205	-4.8555	-2.6775	-4.5174	-4.6481	-1.8823	-4.7866	-4.6251	-5.3591	-2.9039	-4.0921	-2.1354	-3.8883	-4.4507	-4.5403	-3.528	-3.6908	-5.2573	-5.0164	-4.4737	-4.6935	-5.6225	-3.2546	-3.0232	-4.3718	-4.5484	-3.196	-4.0016	-3.1721	-3.2696	-3.7513	-4.2129	-3.396	-3.3432	-4.0754	-4.3687	-4.1444	-3.6774	-3.4634
-11.996	-12.061	-12.584	-11.975	-11.027	-10.101	-10.963	-11.606	-13.001	-12.789	-11.737	-10.81	-12.297	-11.897	-13.141	-12.842	-11.09	-12.597	-11.811	-12.713	-11.583	-11.626	-11.037	-10.405	-10.677	-12.729	-11.949	-10.682	-11.9	-11.923	-12.263	-12.876	-11.895	-10.159	-12.089	-10.927	-11.277	-10.17	-10.699	-12.004	-13.365	-12.89	-11.965	-12.684	-11.279	-11.322	-11.717	-12.257	-11.912	-11.789
-0.20848	0.79866	-0.54057	1.051	-0.6471	0.35451	1.8227	-0.081079	-1.4373	0.54768	-0.044033	1.3729	-0.030568	0.19576	-0.90282	1.3133	0.69225	0.7382	-0.21613	0.21008	0.32307	0.035953	-0.39466	0.14837	-0.11757	-0.96224	2.2422	0.20726	-0.80861	0.31043	1.2438	-0.54492	0.37676	-0.27405	-1.0714	-0.98221	-0.3242	-0.74317	-1.9906	-1.113	0.0025037	-0.9266	0.69586	2.345	0.29984	-0.43368	1.1552	0.35495	0.68829	-0.37197
-6.07	-5.2186	-4.5395	-6.6038	-5.6488	-6.6406	-5.5931	-4.2893	-7.1302	-5.1114	-4.6233	-5.7128	-6.4102	-5.4327	-6.3262	-7.1945	-3.8899	-4.2858	-5.4682	-5.799	-4.5668	-4.2778	-5.3622	-5.1494	-3.8073	-8.2032	-3.8598	-6.0761	-5.8192	-6.3081	-3.5298	-6.3911	-4.3234	-6.5197	-4.4038	-5.7133	-5.6421	-5.0789	-6.4143	-7.7981	-6.1399	-5.0442	-6.3262	-5.258	-4.4788	-5.9522	-6.5756	-6.1568	-5.7377	-5.0678
3.7479	4.4917	5.3756	5.387	5.0331	3.5593	3.0962	3.6892	2.8127	3.9749	4.4556	6.1771	5.2958	4.9883	3.7846	4.1295	4.2599	4.5201	2.8468	3.2266	3.4584	4.45	5.1646	2.9183	3.1884	3.5642	2.9738	5.0519	4.2395	5.3437	4.0554	3.3816	4.7418	3.6646	5.001	4.5169	3.1246	2.7521	5.7572	3.6347	3.7805	3.332	4.3444	4.6625	3.3436	1.8335	4.2922	4.2752	2.9592	5.2316
-3.6675	-4.8017	-3.174	-5.7173	-6.0386	-4.5565	-4.5775	-5.454	-4.3028	-6.0931	-3.9098	-3.9144	-4.4795	-4.6569	-5.7663	-3.8395	-4.8852	-4.6346	-3.2248	-5.0543	-4.9684	-4.4867	-5.4374	-3.0855	-4.9656	-5.2904	-4.9698	-3.9933	-4.1141	-3.9966	-4.579	-5.227	-5.3143	-4.1743	-4.8997	-4.4868	-4.2585	-2.9592	-5.6331	-4.7098	-3.5562	-4.3965	-7.311	-3.5771	-5.9083	-3.9161	-3.7765	-5.3336	-4.2385	-6.2018
-4.7424	-5.7108	-4.0038	-3.8203	-4.2433	-5.4431	-4.2157	-7.0435	-3.7119	-3.9925	-5.5453	-5.1713	-5.8038	-3.6607	-4.1391	-5.0759	-4.7755	-5.9819	-5.5953	-4.5391	-4.2488	-3.5713	-5.6568	-5.5495	-3.8209	-6.2623	-6.1859	-4.4703	-4.0067	-5.7614	-4.6283	-4.7776	-5.6006	-6.4816	-4.7335	-5.1889	-4.0972	-5.3337	-5.3551	-3.9868	-5.6861	-6.4093	-4.9319	-5.1204	-4.1006	-3.6705	-5.0492	-6.0829	-5.5803	-5.3677
-2.4066	-2.3679	-3.1334	-0.71085	-1.5353	-1.9943	-2.6227	-1.0859	-2.9155	-2.5771	-2.0672	-2.2562	-0.58026	-2.7229	-1.4431	-2.5566	-0.89072	-3.4503	-3.371	-2.1357	-1.6192	-1.4468	-2.8221	-2.9469	-0.89848	-2.4621	-2.6873	-3.9245	-2.4705	-3.9026	-3.9908	-3.0095	-2.7644	-3.3608	-2.6682	-2.155	-2.7019	-1.2199	-2.9264	-2.6865	-2.1206	-3.163	-3.5685	-3.2075	-1.1424	-3.1124	-2.9905	-3.9614	-2.5649	-3.2623
2.0148	0.11721	2.158	1.891	0.60128	2.8933	0.54296	2.358	0.89929	1.8574	0.69738	2.5208	2.5128	3.3925	1.6763	2.0665	0.92777	1.6562	-0.48512	2.2518	2.7305	2.4426	-0.18998	3.5191	1.4814	0.81911	1.2817	1.582	1.7778	1.8268	0.99152	1.5662	2.2714	1.5457	0.94899	0.27636	2.8357	0.44627	0.99788	1.1002	1.796	0.38233	4.291	2.7469	2.6174	0.36845	0.75941	0.82806	1.1965	2.1913
-20.201	-21.927	-20.8	-21.751	-23.173	-20.912	-23.127	-22.849	-23.601	-22.36	-22.581	-24.131	-22.145	-22.771	-22.42	-22.077	-22.224	-23.287	-22.482	-21.789	-21.578	-22.345	-21.602	-22.416	-21.069	-21.292	-24.31	-22.853	-21.149	-22.809	-22.977	-22.95	-20.78	-22.887	-22.94	-22.026	-23.064	-20.141	-22.847	-23.509	-22.495	-23.342	-22.539	-20.498	-20.831	-21.494	-21.17	-21.674	-21.382	-23.358
-6.0711	-5.1167	-5.4553	-6.7515	-3.2554	-6.2825	-5.9363	-5.6494	-3.7705	-5.5594	-6.3298	-4.3478	-4.8011	-4.977	-5.5971	-5.5564	-6.1652	-6.3172	-6.2135	-5.9094	-7.0084	-4.5235	-5.3292	-8.2555	-6.7288	-6.2425	-6.7986	-5.4961	-5.1587	-6.676	-4.6257	-4.9672	-5.3257	-5.1712	-6.3088	-6.2067	-5.7166	-5.0334	-5.9345	-4.6919	-6.3028	-5.741	-6.0819	-6.0414	-5.6903	-5.1539	-4.9246	-4.9308	-4.9147	-5.9274
-8.079	-5.0351	-5.7909	-6.8418	-6.4624	-4.6917	-2.9151	-4.7722	-3.8325	-4.9656	-6.1606	-4.6458	-4.3609	-5.746	-3.5309	-5.0084	-4.6839	-5.9926	-7.4064	-3.5513	-6.3518	-5.7153	-5.6827	-5.2857	-5.485	-5.726	-3.3024	-5.9264	-5.7759	-6.0554	-4.9925	-2.3129	-6.7967	-5.3388	-6.2346	-6.211	-5.8057	-6.0907	-5.8527	-5.6448	-5.349	-4.7613	-5.8481	-4.9922	-5.023	-5.048	-6.7791	-6.9079	-7.0811	-6.1722
-0.7103	-0.25502	-3.284	-0.97216	-1.187	-0.35508	-2.4958	-0.81268	-0.99535	-1.6124	-2.9263	-0.13011	-2.6757	-1.6159	-1.3539	-0.27202	-1.9902	-1.3477	-2.7228	-0.22892	-1.7531	0.20932	-0.54679	0.019975	-2.4791	-0.82543	-2.161	-0.62755	-0.77248	-0.97476	-1.3346	-1.0284	-2.2266	-3.2401	-2.2069	-1.3509	-1.8379	-0.071866	-1.3217	-1.6931	0.2245	-0.72853	-1.422	-1.9776	-2.7651	-1.9616	-1.1624	-1.3746	-0.2118	-0.60624
-12.317	-13.778	-13.138	-13.858	-13.776	-11.685	-14.421	-14.004	-14.386	-12.306	-12.989	-14.155	-13.033	-13.078	-13.767	-12.964	-13.395	-12.712	-13.448	-13.789	-13.91	-12.597	-14.086	-13.723	-13.457	-13.44	-13.268	-11.925	-12.888	-13.05	-12.815	-13.722	-14.327	-13.247	-12.217	-13.28	-12.076	-12.28	-14.013	-14.094	-14.344	-12.935	-13.389	-12.79	-15.135	-14.361	-14.341	-14.429	-11.152	-12.355
-9.7902	-9.1496	-10.036	-9.8136	-9.6284	-9.2451	-10.384	-10.268	-9.8737	-9.9522	-8.909	-8.3341	-9.5548	-9.7553	-9.1012	-9.0857	-7.3691	-10.219	-9.3462	-10.291	-8.2276	-9.4452	-9.3406	-9.6705	-10.177	-9.2649	-7.4477	-9.2966	-9.3311	-9.2658	-9.4526	-10.32	-8.1735	-10.495	-10.49	-8.2279	-10.325	-10.547	-10.016	-11.669	-8.7996	-9.4445	-9.1415	-9.1713	-7.7103	-8.9789	-9.9945	-9.7312	-7.8298	-9.3106
-0.35161	-0.89738	-0.81155	-0.41404	-1.3637	-0.47297	-2.6793	-0.77187	-0.82061	0.50152	-1.1999	-0.82645	-1.4288	-0.90133	-0.1773	-2.2371	-1.2288	-1.7482	-0.29231	-0.57829	-2.0528	-0.90064	-1.444	-0.12547	-1.2765	-2.1134	-2.2558	-0.7567	-2.719	-0.82961	-0.74156	-0.7684	-1.39	-2.1754	-1.9332	-1.6874	-2.0892	-1.8983	-1.9346	-0.43372	-0.27798	-1.2444	-0.45656	-1.7169	-3.0852	-1.592	-1.005	-1.777	-0.67274	-1.4699
0.42393	0.22224	1.1127	1.7671	0.59684	0.66407	0.21037	2.3673	1.1907	2.3945	0.50924	1.1737	1.7417	2.0348	0.48958	2.092	0.76546	1.4303	-0.6059	0.25284	1.4325	1.1135	1.1101	2.0563	0.9416	1.5329	1.8949	0.5238	0.28327	2.5753	0.84981	0.65856	1.4286	0.33853	1.3577	0.39138	-0.76227	1.7267	2.581	0.0792	1.007	2.0842	2.3946	-0.017723	0.25049	-0.35982	2.7059	0.53423	1.4647	1.9381
-11.415	-14.044	-12.062	-11.877	-11.419	-12.187	-10.711	-11.266	-12.485	-12.527	-11.586	-11.178	-10.493	-12.838	-11.64	-11.978	-11.245	-10.916	-10.569	-12.838	-12.569	-12.64	-11.003	-12.659	-12.262	-11.427	-11.133	-10.422	-11.485	-11.378	-11.962	-11.753	-11.917	-12.22	-12.449	-10.802	-12.335	-11.919	-11.679	-11.79	-12.311	-12.268	-11.257	-13.083	-11.638	-12.484	-12.517	-10.892	-10.677	-12.692
5.1303	4.0482	5.9121	4.6087	5.3072	4.3425	4.535	4.868	5.862	4.8005	5.7103	5.1563	6.0024	4.3678	5.8759	4.813	5.5612	4.862	5.2792	4.8021	5.3237	5.2243	6.1693	6.132	4.2009	4.4683	5.2539	6.5533	5.3237	5.9	5.1105	5.027	5.3681	4.906	5.2061	5.1116	7.2829	5.6208	5.272	5.6499	7.4471	6.1827	6.5809	5.5246	4.9599	6.1069	5.5164	4.1297	5.2429	5.0174
-2.3508	-3.4349	-3.0345	-2.6845	-3.7657	-3.4337	-3.7299	-2.5394	-2.3002	-1.6702	-4.9726	-2.3423	-3.4029	-1.964	-4.3429	-2.829	-4.2717	-3.2996	-3.2633	-3.5001	-2.7879	-4.2617	-3.9905	-4.7021	-3.4903	-3.4009	-3.2186	-4.7366	-4.8779	-3.3928	-2.3716	-2.3574	-4.1775	-2.8016	-3.4614	-2.6469	-2.804	-3.5975	-3.7459	-3.8792	-4.1923	-1.9485	-3.1663	-4.1596	-2.3584	-1.7799	-2.6395	-3.1396	-2.8687	-2.8862
-13.85	-13.652	-13.762	-14.171	-15.309	-13.357	-15.049	-14.311	-14.954	-14.914	-15.234	-14.581	-15.221	-14.545	-15.364	-14.946	-14.108	-15.355	-13.024	-14.193	-14.859	-15.202	-13.7	-13.758	-16.484	-14.353	-13.893	-14.965	-13.183	-13.571	-14.767	-14.9	-14.911	-15.153	-13.924	-14.794	-14.614	-14.199	-15.415	-14.083	-14.229	-14.72	-14.975	-14.757	-13.525	-12.899	-13.186	-13.16	-13.402	-15.746
10.181	9.8167	10.049	9.4144	11.073	8.5841	11.33	10.337	10.434	9.9465	9.34	10.626	8.7059	8.8738	9.3226	11.355	8.3493	9.4612	10.465	9.5361	10.739	9.9869	10.481	10.316	10.85	9.096	9.8487	9.7157	10.184	8.9789	11.836	9.9798	9.4851	9.8478	10.633	8.7563	9.7429	8.9848	10.242	9.4894	11.224	10.481	8.536	9.4585	9.9408	9.8543	10.86	10.853	9.1141	11.044
-1.4037	-2.1173	-0.67181	-0.86343	-1.2588	-0.024413	-0.93116	-2.4206	-0.16128	-0.39819	-1.6946	-1.5642	-0.98332	-0.36788	-1.0731	-0.065133	-0.53597	0.23917	-1.4833	-1.8203	-1.9127	-0.83769	-1.0094	-0.57122	-1.2179	0.6819	0.074941	-1.7304	-1.3004	-0.63382	-2.8423	-0.91565	0.11575	0.65396	-0.13535	-1.2291	-0.10145	-0.83126	-0.784	-0.6366	-0.72021	-1.1412	-3.0133	-0.29603	-1.0249	-1.6181	-1.1832	-1.7531	1.7167	-0.067156
-12.144	-13.753	-13.879	-14.411	-12.268	-13.758	-12.895	-11.607	-13.601	-12.154	-11.837	-13.268	-13.845	-13.984	-13.845	-12.802	-14.323	-13.469	-12.06	-13.603	-12.558	-13.009	-12.15	-14.4	-13.114	-14.078	-12.946	-13.281	-12.4	-15.286	-12.936	-12.991	-14.388	-12.265	-13.123	-13.993	-12.398	-12.571	-12.775	-10.542	-12.814	-13.045	-12.779	-13.499	-12.864	-13.759	-12.951	-13.286	-13.585	-12.74
-2.9817	-2.1634	-3.12	-1.6615	-3.0937	-2.5482	-2.1037	-3.7895	-2.1719	-2.0538	-3.9973	-3.6172	-3.6304	-3.3738	-2.6136	-3.0322	-3.1169	-3.7797	-1.969	-1.7697	-2.7014	-1.3755	-2.5994	-3.1004	-3.3089	-3.6734	-2.8778	-2.2518	-1.8802	-3.5907	-1.6656	-2.3698	-2.7797	-1.6093	-3.5055	-1.8428	-2.2104	-3.4943	-2.4626	-3.3306	-3.2088	-2.3636	-2.3747	-3.8864	-1.2828	-3.411	-3.7902	-1.7143	-2.7939	-1.6148
-3.8024	-2.8713	-3.5315	-3.6651	-3.2569	-1.7002	-6.1195	-3.8982	-4.2954	-3.781	-3.8948	-4.4821	-3.4382	-4.1448	-3.0287	-4.0721	-4.181	-1.8612	-4.4871	-3.5315	-3.4532	-3.1534	-3.0498	-3.9007	-5.6564	-4.8906	-4.2236	-4.2298	-3.7769	-3.4972	-3.4495	-4.4649	-4.6999	-3.3576	-4.3627	-3.1773	-3.5042	-4.0734	-2.3573	-5.256	-3.5449	-3.7039	-4.0751	-2.6032	-4.2926	-3.9	-4.5161	-4.6166	-3.6133	-4.4476
-9.9795	-10.064	-8.8592	-8.4743	-10.773	-8.9789	-7.9377	-8.6518	-10.518	-9.2025	-8.2451	-11.065	-8.2845	-10.076	-9.303	-7.477	-10.208	-11.089	-9.9416	-8.8869	-10.043	-8.7041	-8.8952	-9.1932	-9.7451	-10.087	-8.7516	-10.096	-9.7261	-7.9082	-10.035	-10.626	-9.9522	-9.3992	-9.7956	-9.2022	-9.262	-9.737	-10.065	-9.4604	-8.9361	-10.322	-8.8657	-9.6307	-8.7651	-8.4869	-10.351	-9.0349	-9.4821	-9.5531
-0.6831	-0.91252	-1.6306	1.4373	-0.34856	0.95728	0.010575	2.0096	-0.20216	0.86039	-1.5414	0.49428	0.34449	0.73437	1.3954	1.1522	1.0437	-1.2425	-0.21989	0.0069307	0.60647	-0.36814	0.24746	-0.83194	0.079521	-1.1827	1.2404	0.95811	1.8143	0.77792	0.066278	1.6306	-0.011108	-0.008994	1.0272	-0.432	0.7654	2.0331	0.084055	-0.0032515	-0.37931	2.3774	0.92863	-0.075518	1.0472	1.0176	-1.1482	1.1775	0.16753	-0.4725
-5.1409	-4.2376	-2.2334	-5.2905	-3.4488	-4.3405	-3.899	-4.8055	-5.2196	-4.3789	-3.8182	-3.7491	-3.445	-3.2191	-3.679	-3.6753	-3.0148	-4.0009	-3.6966	-4.9652	-3.893	-3.6141	-3.9907	-2.8931	-5.9301	-2.1669	-4.4956	-3.4246	-5.4694	-4.6979	-4.6654	-4.5439	-2.5134	-3.7771	-4.1017	-3.0147	-3.0383	-4.4502	-3.1177	-3.8624	-2.4	-3.5864	-5.245	-5.5752	-3.2958	-4.6369	-4.0931	-2.5553	-5.0905	-2.7183
-14.146	-12.82	-13.091	-12.171	-13.236	-13.845	-12.307	-13.793	-14.012	-13.468	-12.471	-12.66	-13.233	-13.972	-14.73	-13.064	-13.139	-13.941	-12.915	-13.126	-12.507	-12.39	-12.552	-15.562	-13.688	-13.171	-13.384	-13.924	-13.715	-13.469	-13.602	-12.405	-10.3	-13.132	-13.628	-12.083	-12.466	-15.053	-12.143	-13.279	-13.435	-15.216	-12.621	-13.097	-13.196	-12.567	-13.493	-13.934	-12.864	-14.694
2.5323	2.749	2.7048	0.75924	4.7963	4.4509	3.6669	2.0654	3.6101	4.16	4.0071	1.2801	3.1214	3.5631	3.017	2.046	3.2792	3.8697	4.5216	3.3976	3.595	3.3302	2.7925	4.4857	3.3739	4.8225	3.3831	2.7828	4.0271	3.7732	3.5104	3.8102	3.1185	2.9866	2.4308	2.8869	1.4272	1.7794	2.8151	2.6328	2.3066	4.4977	3.5373	2.5319	2.9704	2.5587	2.0229	3.1897	2.9604	3.6623
-14.153	-14.606	-13.945	-15.394	-15.014	-14.889	-14.206	-14.634	-13.856	-13.816	-14.906	-14.436	-15.146	-14.759	-15.684	-16.339	-14.751	-16.105	-14.16	-17.215	-14.172	-14.52	-14.019	-13.852	-14.866	-13.504	-13.241	-13.174	-13.127	-14.275	-13.627	-14.65	-14.885	-14.632	-15.997	-14.554	-13.539	-14.766	-14.15	-13.959	-15.516	-14.538	-15.335	-14.499	-13.328	-12.146	-14.852	-12.537	-14.349	-15.286
-21.684	-21.893	-23.946	-22.636	-21.171	-22.622	-23.172	-23.359	-21.872	-21.738	-22.733	-23.485	-22.817	-19.679	-21.921	-22.661	-21.079	-23.626	-22.33	-22.301	-22.601	-21.323	-21.676	-21.689	-21.777	-23.436	-20.215	-22.104	-21.048	-22.383	-21.509	-22.778	-22.394	-21.541	-21.77	-22.826	-21.661	-22.205	-21.75	-21.775	-21.317	-22.378	-23.315	-21.612	-23.065	-20.36	-21.456	-22.696	-22.272	-19.611
-1.7657	-2.5333	-2.1991	-2.6058	-2.4925	-2.2459	-2.0281	-1.8252	-1.6532	-1.6465	-0.67394	-2.0276	-2.17	-2.2235	-2.3181	-1.4189	-2.3025	-1.8125	-1.4117	-1.2541	-2.3916	-2.2352	-2.0748	-0.98827	-1.9428	-1.9081	-1.5406	-1.7059	-2.1993	-2.1862	-0.031275	-1.6119	-1.2325	-1.5047	-0.62096	-1.9512	-1.8757	-0.18839	-1.0612	-2.4094	-1.2913	-0.065882	-1.9897	-1.3872	-2.0685	-3.037	-2.2039	0.20724	-2.2275	-2.2102
-13.224	-13.571	-13.872	-11.343	-14.561	-13.446	-13.834	-11.299	-12.093	-12.573	-12.539	-13.37	-11.711	-12.753	-13.656	-13.411	-11.544	-14.653	-11.662	-14.62	-12.637	-11.695	-13.335	-12.291	-13.956	-14.171	-13.046	-10.958	-13.875	-13.072	-13.411	-11.128	-12.27	-12.775	-13.507	-13.209	-13.46	-14.93	-10.981	-14.294	-13.673	-12.615	-11.116	-14.108	-14.677	-12.891	-12.874	-14.136	-13.068	-12.757
-4.7309	-4.2795	-3.8052	-4.098	-1.8346	-5.3191	-3.6196	-5.3691	-4.5971	-4.9639	-3.8754	-4.226	-3.2264	-6.3627	-2.7374	-3.8032	-5.1107	-5.0858	-3.6335	-3.5411	-4.0512	-5.134	-3.9764	-4.2454	-2.0568	-5.0027	-3.7456	-5.9079	-1.5061	-6.0653	-5.2329	-6.3896	-4.4499	-3.8742	-4.3802	-4.9692	-5.2875	-4.9867	-4.8299	-3.9172	-5.0312	-4.4227	-3.7048	-4.2166	-3.9774	-3.7836	-2.7338	-3.9625	-4.4	-3.6053
0.33067	0.18143	-0.26363	0.69404	0.99127	-0.44453	-0.70295	-0.16375	-0.44923	-0.8429	1.1921	0.17575	0.68493	-0.60703	0.46318	0.073504	0.13711	-0.75823	-0.74495	-0.48315	0.19371	0.3149	-0.12882	0.41817	-1.3243	0.31089	-1.9497	0.35186	0.88609	-1.9624	0.85722	-0.28804	-0.66881	-1.5129	0.56525	1.1202	-0.36542	1.0078	0.42552	1.3744	-0.48279	1.3155	-0.92919	-0.62487	0.3864	0.13625	-2.479	0.094262	-0.26859	-2.8386
-4.5412	-4.8867	-7.1195	-6.5134	-7.1217	-7.0694	-5.7416	-6.1023	-6.4898	-5.7102	-5.8286	-6.8622	-4.7627	-6.8284	-7.4345	-6.47	-4.31	-6.0716	-7.3622	-7.3828	-7.4735	-6.2409	-6.4499	-6.2681	-6.9386	-7.7469	-6.4515	-5.4307	-7.7051	-6.8949	-5.5166	-5.772	-5.8762	-6.1587	-5.5695	-6.4067	-7.2092	-7.2381	-6.274	-5.9975	-5.9867	-5.9557	-7.0225	-7.127	-6.3509	-5.218	-6.4498	-8.0279	-6.8872	-7.3463
-6.537	-6.6277	-5.0574	-5.366	-6.3229	-5.7071	-4.6185	-5.8266	-5.6902	-7.6928	-5.4808	-4.955	-5.375	-5.8437	-5.8188	-4.8544	-4.202	-5.6487	-5.3037	-3.2136	-5.4041	-5.7663	-6.3837	-7.0618	-5.1437	-5.3387	-5.5775	-5.1112	-7.0138	-6.0932	-4.0791	-5.7661	-4.9742	-5.8412	-6.2353	-5.6405	-5.6298	-4.9911	-6.205	-6.6295	-4.5856	-5.7702	-6.6896	-6.5943	-7.2762	-5.6202	-5.2435	-5.2671	-5.3937	-3.4863
-3.4448	-3.3701	-2.4199	-2.1524	-1.5748	-1.5426	-3.5771	-2.6403	-3.511	-1.7606	-2.9951	-4.452	-1.818	-4.0901	-3.7795	-3.526	-1.9227	-2.4637	-2.3621	-1.6729	-1.5558	-3.9642	-2.4156	-3.2682	-1.7758	-3.1325	-1.4914	-2.3371	-1.8957	-2.8097	-1.6331	-3.1624	-2.9123	-2.234	-3.1457	-2.0082	-0.52521	-3.3022	-1.7896	-2.9209	-0.95571	-2.5409	-2.4142	-3.5371	-3.1372	-2.164	-3.7649	-2.4742	-2.081	-1.9533
-4.6116	-3.1858	-5.9289	-5.1278	-4.4896	-3.4537	-4.0207	-5.0064	-2.8068	-3.0577	-5.0248	-4.2098	-3.3931	-2.5719	-4.8806	-3.5813	-5.5296	-4.2897	-4.0622	-3.869	-3.3154	-2.8237	-2.7695	-3.8096	-2.1714	-5.2615	-2.62	-3.8717	-4.9331	-4.6636	-2.2153	-4.268	-5.262	-2.6729	-4.4401	-4.8503	-1.5459	-2.722	-5.0222	-2.4666	-3.8091	-2.4034	-2.9724	-3.2023	-5.4669	-3.4425	-4.448	-3.4064	-4.6628	-4.2339
-9.8756	-11.013	-9.403	-8.3799	-10.809	-10.229	-7.9857	-9.6511	-11.203	-9.1762	-10.629	-11.886	-10.88	-12.983	-9.4901	-10.192	-9.2894	-10.084	-11.619	-10.415	-8.8893	-10.355	-10.095	-8.7039	-10.068	-9.3476	-8.2945	-9.9698	-10.807	-8.6694	-9.399	-11.333	-10.873	-10.655	-10.066	-10.008	-9.7954	-10.597	-10.348	-10.852	-11.898	-10.174	-8.9157	-9.6322	-10.511	-9.5186	-11.713	-9.7036	-9.7479	-10.651
-4.6631	-4.7858	-4.8987	-4.3295	-4.6533	-3.3046	-4.3021	-5.1427	-2.7231	-4.6763	-3.321	-4.3268	-3.5434	-4.4715	-4.2801	-4.0177	-4.7934	-4.9926	-5.0514	-4.3028	-3.3773	-3.4905	-4.8998	-3.9716	-5.3298	-3.0526	-3.661	-2.9104	-3.9284	-3.652	-4.6618	-5.253	-2.4327	-4.3983	-5.0351	-5.1732	-3.4545	-2.9588	-4.946	-3.757	-6.3347	-5.7008	-4.8626	-3.5449	-3.3139	-4.3314	-4.1406	-3.1927	-2.9915	-4.3029
-10.815	-14.1	-11.944	-12.944	-10.835	-12.25	-10.874	-11.804	-12.516	-9.6552	-12.021	-10.672	-12.325	-11.726	-10.587	-12.043	-10.988	-13.023	-11.007	-11.676	-10.438	-10.606	-13.007	-11.654	-11.14	-11.312	-11.76	-11.454	-11.942	-11.136	-10.054	-10.415	-12.826	-12.894	-11.344	-11.355	-11.859	-10.868	-10.879	-10.511	-11.68	-13.662	-11.757	-10.645	-12.942	-12.187	-11.013	-12.891	-11.22	-12.639
1.2902	0.27926	-0.030817	-0.69044	0.95357	-2.0684	0.023221	-0.67203	1.2122	2.4725	-1.6811	-1.0181	1.0947	-0.30245	-0.21582	0.90984	0.73397	2.3186	0.29937	1.2972	0.76923	-0.13589	0.35845	1.4112	-0.017892	0.032212	0.8526	0.56682	0.99607	2.088	0.50399	-0.51148	0.16083	-0.084678	-0.14652	0.85966	0.19279	-0.46066	-0.39274	1.8308	-0.49614	-1.1881	-0.089975	0.33882	-0.71776	-0.11619	0.82781	0.34175	-0.95804	-0.014085
-6.9831	-5.3587	-7.7105	-8.787	-8.6218	-7.2637	-7.1481	-7.8897	-6.8605	-6.4948	-8.3602	-8.0136	-7.2943	-8.0473	-7.6033	-8.3195	-7.3304	-7.8323	-7.6347	-7.8324	-8.097	-7.9316	-7.6128	-7.5754	-8.8344	-8.7994	-7.7246	-8.3994	-7.6423	-10.138	-7.7617	-7.8577	-6.2043	-5.9593	-8.8057	-7.3111	-6.3479	-7.9374	-6.3823	-9.4471	-7.4606	-7.4248	-8.3432	-6.8205	-6.1916	-7.885	-8.9947	-8.0249	-8.5294	-7.8072
-2.0747	-0.61714	-2.2426	-2.439	0.070955	-1.5463	-1.2134	-0.15242	-3.1667	-1.2152	-2.5304	-1.1783	-2.1529	-1.0721	-1.6944	-2.3825	0.038358	-1.9953	-1.2136	-2.3299	-2.9396	-2.0875	-1.1827	-3.1826	-1.8708	-2.6023	-0.81692	-1.7114	-1.6762	-2.0633	-1.2036	-2.1338	-2.3951	-1.5347	-1.7825	-1.8254	-1.1194	-2.4339	-0.97002	-1.1858	-1.1402	-1.8086	-1.0706	-1.615	-2.9424	-2.2554	-1.6416	-0.97342	-3.3683	-3.0047
2.8486	3.2731	3.9969	4.7636	3.3679	2.4167	2.3114	1.8329	2.1377	2.2039	3.1885	1.8905	2.2056	2.1308	3.0701	3.6937	1.9346	2.3372	2.9401	2.8568	2.875	3.0265	1.7479	0.75013	1.5118	3.4842	3.5773	3.672	2.258	1.1265	1.8582	4.3329	3.0198	4.498	3.9287	1.9452	4.9824	2.9265	2.3504	2.7719	2.5143	3.074	1.9028	3.6281	2.7244	3.3586	3.7541	2.95	2.4544	3.6843
-22.63	-23.604	-23.107	-22.44	-22.497	-20.98	-21.336	-21.689	-21.636	-22.57	-21.22	-21.49	-21.538	-22.361	-21.822	-22.773	-22.223	-20.265	-23.271	-22.197	-22.235	-22.888	-23.267	-23.614	-23.027	-22.685	-22.108	-22.096	-22.429	-22.157	-22.353	-21.54	-20.186	-21.639	-22.82	-21.519	-23.651	-20.466	-22.642	-21.693	-22.554	-24.104	-20.973	-23.992	-23.922	-22.911	-21.724	-22.992	-22.779	-23.02
-3.9436	-5.985	-5.2885	-4.6363	-6.0745	-4.8461	-5.9077	-6.8136	-4.9691	-6.8178	-4.145	-5.4663	-4.8381	-4.7112	-3.9301	-3.7733	-4.9612	-5.6854	-4.5705	-5.1451	-4.7482	-4.0073	-5.0754	-5.6117	-4.7368	-3.5872	-5.3909	-3.6836	-5.3474	-6.9391	-5.8332	-4.5747	-6.2216	-6.4788	-3.3228	-7.1175	-4.0612	-4.381	-4.7907	-5.4989	-4.0758	-4.6304	-5.053	-2.466	-6.0204	-5.9041	-4.4303	-6.2299	-5.3023	-4.8301
-2.6422	-1.1366	-1.6906	-2.4403	-1.4052	-2.4353	-3.0372	-0.98518	-2.7014	-3.6542	-3.2487	-1.7224	-4.3353	-1.7327	-2.8461	-2.5474	-3.1508	-3.0887	-1.7083	-1.0797	-3.2532	-3.1956	-2.1102	-1.3987	-2.4524	-2.6628	-4.8601	-1.9229	-2.5539	-1.5521	-2.1141	-2.0924	-1.8185	-1.3256	-2.8434	-2.1671	-4.1409	-2.1679	-1.938	-3.3084	-2.4726	-1.233	-3.0875	-4.2243	-2.7066	-2.8427	-2.7645	-1.3537	-2.8297	-3.9943
3.6612	3.7539	4.5127	6.4802	4.5136	5.1786	3.4642	4.5766	3.1555	5.1417	5.1173	4.6687	5.0213	6.3493	5.262	5.5014	3.8416	4.6751	6.3734	5.3478	6.414	4.8166	4.3157	3.8187	5.3038	4.6013	3.8229	5.3839	6.0847	4.954	6.6441	6.0501	4.7694	5.8619	4.104	7.0669	5.4441	4.2794	6.1124	4.0206	5.649	4.9874	4.5599	4.4563	3.5119	4.7578	3.9809	5.3488	4.0022	5.4391
-10.114	-10.839	-11.381	-11.233	-10.083	-10.264	-11.374	-12.041	-10.464	-10.576	-10.728	-9.9964	-10.974	-10.429	-11.274	-10.178	-11.218	-10.054	-9.5942	-11.315	-9.5779	-10.08	-12.348	-12.38	-10.941	-11.057	-10.493	-11.958	-12.091	-11.279	-10.667	-11.936	-11.187	-10.267	-11.135	-12.78	-9.5707	-10.634	-11.172	-11.246	-11.404	-10.436	-10.203	-11.402	-9.3602	-11.222	-11.592	-11.591	-10.854	-12.306
-13.839	-14.339	-13.291	-13.995	-14.189	-14.539	-13.589	-14.837	-14.034	-13.101	-12.392	-13.854	-12.556	-11.137	-13.54	-13.254	-12.475	-12.078	-13.574	-13.381	-13.405	-14.957	-15.141	-13.767	-12.983	-12.028	-13.333	-12.163	-13.907	-12.871	-12.686	-12.594	-13.296	-12.382	-13.586	-13.428	-13.612	-14.797	-12.621	-14.009	-13.129	-13.203	-12.741	-13.586	-14.716	-13.149	-13.644	-14.066	-12.435	-13.729
-8.2897	-9.5911	-10.155	-9.3414	-8.2287	-9.5435	-9.4962	-9.6677	-8.8308	-9.7093	-8.931	-10.329	-10.052	-9.0899	-9.1207	-8.3188	-7.449	-10.577	-10.102	-8.0231	-8.5537	-8.2234	-8.9251	-9.8126	-9.1009	-8.154	-9.6237	-8.9688	-9.5485	-9.6596	-9.5752	-8.8668	-8.5367	-9.2158	-9.9934	-9.9434	-8.6712	-8.6259	-9.2594	-9.3411	-9.5648	-8.158	-10.36	-8.9447	-9.605	-9.9586	-8.5278	-9.6856	-8.2571	-10.412
0.6001	-0.19018	-0.55413	0.46006	-1.3177	0.16241	-0.93363	-1.6298	1.3248	-0.2136	-1.3289	1.8247	0.79824	-1.0654	0.17845	-0.61219	-0.83132	1.1019	-1.3456	0.97274	0.85772	0.55476	0.81434	-0.9177	1.7836	1.6757	0.3022	-0.85232	-1.3007	-0.14588	0.49956	1.2067	2.5114	0.99439	0.50404	-1.1065	0.21451	0.4936	-1.2837	-1.1754	0.12648	0.62818	0.51945	0.91511	1.428	-1.3066	1.2198	0.28686	1.8398	-0.88399
6.8488	7.8028	6.709	5.2513	6.3399	9.1727	6.5212	6.0897	6.3514	5.6716	6.7033	6.4421	7.475	6.3857	6.2742	7.0124	7.5295	7.4508	7.0626	7.8625	6.4263	6.6909	7.7199	8.4106	6.3347	6.8253	5.1185	7.4654	6.991	6.1477	4.7618	8.655	8.4995	6.3078	6.9648	6.3629	5.7988	6.7398	6.9326	6.6753	7.7525	6.8984	7.3043	7.605	6.0561	5.7711	6.8973	5.207	6.7219	6.1166
-21.359	-21.48	-21.405	-20.426	-21.028	-21.951	-21.043	-21.842	-21.426	-20.012	-21.415	-20.792	-20.781	-20.72	-21.305	-21.971	-21.232	-21.809	-19.504	-19.684	-21.295	-21.416	-20.426	-21.006	-20.865	-20.686	-20.541	-20.018	-20.416	-20.199	-20.378	-19.425	-21.554	-21.355	-19.69	-19.812	-20.371	-19.275	-22.307	-21.473	-19.15	-19.157	-20.61	-20.514	-21.758	-21.071	-20.407	-22.359	-18.932	-20.217
-1.1044	0.14792	-0.38223	-0.76468	0.91499	-0.69911	0.66398	-0.79057	1.105	-1.1904	-1.4739	-0.84021	-2.1415	0.11067	-1.9624	1.0586	-0.65206	0.46639	0.078208	-0.025804	-0.068462	0.29136	0.12455	0.63738	-0.96416	-1.0376	-0.0022702	-1.0086	0.54323	0.86811	-0.54077	-1.0877	0.41716	0.31203	0.47073	-0.86019	0.37837	0.86639	-0.52336	0.5558	-0.20048	-0.95403	-0.17541	0.64477	-0.60983	0.76204	-0.45547	-0.88314	-0.64312	-0.66214
7.3823	9.5555	8.1109	8.2639	9.6348	8.2731	9.5348	9.2918	8.8008	7.6122	8.7711	9.3799	8.2629	9.2223	8.9595	6.4859	9.3837	7.4513	10.013	9.8864	8.9501	9.2926	7.4458	9.8223	7.5707	9.5078	8.1658	7.4897	7.7728	8.9902	9.302	8.0275	8.9847	7.817	8.555	7.7584	8.0631	9.7999	8.4894	9.2144	8.4278	7.6211	8.532	8.9617	9.1455	8.2049	9.2619	9.3168	7.9717	8.5282
-13.193	-12.924	-13.046	-14.154	-13.261	-12.78	-12.315	-11.56	-12.46	-12.625	-13.686	-11.195	-14.066	-14.529	-13.816	-14.465	-13.381	-14.331	-12.086	-12.085	-12.098	-12.262	-13.855	-13.511	-14.581	-14.288	-13.723	-13.672	-13.1	-11.522	-13.999	-13.54	-12.906	-14.403	-13.075	-10.829	-13.1	-12.5	-13.164	-14.819	-12.974	-13.245	-13.783	-12.972	-12.481	-14.295	-12.949	-13.864	-13.119	-14.341
8.5109	11.131	9.561	9.7717	8.8686	10.272	9.1127	9.9	9.1419	9.2984	10.001	9.668	10.22	8.9099	8.8879	10.563	9.2838	10.256	11.495	11.164	10.736	8.9542	9.6946	9.0213	9.5423	9.4956	8.8126	10.526	9.4783	10.496	10.591	9.8642	9.6702	10.598	9.2348	10.424	9.6287	8.8085	9.6161	10.314	10.287	9.7524	9.6845	9.8954	9.4636	9.8916	12.016	8.961	9.5955	8.9353
-1.3077	-4.2344	-2.3881	-1.6946	-2.3769	-1.65	-4.5778	-3.0333	-2.3451	-1.8823	-3.3173	-3.3959	-3.0401	-2.417	-2.3782	-1.7262	-2.2381	-1.8123	-2.6731	-3.0887	-2.7638	-1.9882	-3.0336	-3.2325	-4.6366	-1.3609	-3.0181	-3.187	-1.9937	-3.6479	-1.687	-1.6792	-2.531	-3.9496	-5.2823	-5.2397	-3.0745	-2.0134	-2.7679	-2.6182	-3.5005	-3.1187	-2.3256	-1.4005	-0.9797	-4.8729	-2.7913	-2.1632	-2	-1.8408
6.5186	8.8125	6.4625	6.9961	7.2919	5.7705	7.3416	6.5209	5.7704	8.4007	6.9827	6.7054	8.621	7.5602	7.5266	5.9058	6.3068	7.5527	6.8719	7.4934	6.1991	7.6745	7.7649	6.1313	5.5241	6.5131	7.0974	6.3864	6.2004	6.7788	6.095	5.0655	6.2193	8.8541	7.1574	7.7333	6.2661	7.5793	7.8571	6.5263	6.4147	7.064	7.7667	5.747	7.4044	6.474	7.2637	6.0392	6.0808	7.0294
1.385	1.1934	0.1119	1.1288	-0.67094	1.1576	0.5324	0.049101	-0.68076	-0.48085	1.1656	0.76463	-0.47052	-1.5898	1.6027	-0.23746	0.2372	0.27235	1.3258	-0.8975	0.32635	1.853	-0.97245	0.72628	0.15259	0.50015	-0.20149	0.86695	0.83522	0.30156	0.53441	1.832	-0.42227	-0.84011	1.3943	0.77695	0.37769	0.48851	0.90687	-0.20801	0.33273	1.8748	-1.5971	-0.10837	1.703	0.21015	0.51165	0.50646	1.3922	2.3379
-1.7462	-1.445	-0.34976	0.22364	-1.387	-1.2231	-2.7029	-0.64548	0.43941	-2.7983	-1.561	0.8147	-1.3089	-1.1123	-1.6285	-1.8858	-1.5393	-0.8624	-1.4841	-2.0026	0.52858	-0.94469	-1.6164	-0.68559	-0.60794	-1.2432	-1.2348	-1.6321	-1.6285	-0.5332	-2.696	-2.469	-0.33242	-1.4524	0.17233	-0.85933	-0.2418	-2.233	-1.8836	-1.4863	-2.3516	-1.0922	-1.5769	-1.7545	-2.4456	-1.4082	-2.0572	-2.5618	-1.0026	-0.17068
-3.085	-2.9519	-3.9861	-6.7099	-4.0274	-4.1317	-4.9501	-4.5706	-3.8963	-4.0244	-5.1	-5.4504	-2.882	-5.8359	-5.5899	-3.9792	-5.1678	-6.8011	-3.1015	-4.6961	-6.156	-5.7723	-4.5314	-4.5902	-3.9096	-3.3354	-3.4152	-5.6438	-4.0122	-5.0602	-4.8621	-3.8035	-4.6912	-5.9019	-5.1837	-4.6439	-4.9103	-3.9483	-4.5856	-2.6054	-3.7028	-4.5509	-4.5783	-4.2748	-5.8954	-5.3096	-3.7566	-3.8171	-6.11	-4.6328
-20.099	-21.886	-20.882	-21.518	-21.442	-21.485	-21.827	-21.615	-19.535	-20.935	-20.301	-20.679	-22.396	-20.438	-20.837	-21.097	-20.862	-20.271	-20.147	-20.826	-21.366	-20.983	-20.18	-19.531	-20.297	-21.407	-20.782	-19.917	-22.508	-21.714	-20.329	-20.586	-21.413	-20.608	-21.645	-21.627	-21.826	-20.668	-21.192	-21.135	-22.183	-22.23	-20.943	-21.315	-19.018	-20.122	-20.022	-20.516	-21.813	-20.691
-13.595	-13.44	-11.952	-12.929	-12.963	-12.672	-12.449	-13.143	-12.001	-13.208	-14.375	-12.237	-12.946	-11.527	-11.986	-10.614	-11.333	-11.856	-12.595	-12.655	-14.755	-13.133	-12.325	-13.692	-12.611	-12.612	-12.551	-13.292	-13.13	-11.772	-13.214	-12.349	-13.971	-11.636	-10.966	-12.711	-13.046	-12.625	-12.318	-13.731	-11.658	-12.932	-13.013	-12.258	-13.544	-12.064	-13.889	-10.78	-11.832	-12.834
4.6547	7.1888	5.6963	7.8364	5.9463	8.5994	7.0797	6.1133	5.6342	5.9479	6.3763	6.4528	7.589	7.2034	6.5088	7.4549	7.3751	6.012	7.4225	5.8438	5.5102	6.6903	5.1342	7.6722	7.5744	6.9935	5.9302	5.1105	7.2841	8.3805	6.447	5.8196	5.2852	4.6053	6.9595	6.0459	7.3222	5.9439	5.4973	7.9224	6.5747	7.1817	6.6548	6.1725	8.5822	6.04	7.3452	6.963	7.8762	6.1921
7.7376	6.3914	7.4503	7.0879	6.3792	7.2558	6.0846	6.7172	4.6299	5.6182	5.3893	6.5692	6.9151	6.6107	6.9743	7.229	6.5065	7.2387	6.4512	5.0241	7.8863	6.0812	5.7524	7.8686	7.3551	5.7985	6.8969	7.1133	6.7064	6.2141	5.0319	7.5838	7.5766	6.4887	8.3762	7.0662	5.9087	6.4242	6.6745	5.7533	5.8883	5.6602	7.3598	6.4288	6.6706	5.5097	6.7369	6.2992	5.6539	7.4178
-3.8073	-4.3968	-2.2892	-4.4628	-5.3677	-4.8477	-4.3179	-3.7992	-4.7862	-1.9506	-5.1693	-5.7055	-4.7623	-3.9186	-5.1414	-3.2437	-4.7459	-4.5875	-5.0131	-4.3021	-3.4325	-5.2914	-3.8166	-4.784	-4.5087	-5.2073	-3.956	-3.5904	-3.0593	-4.3809	-3.999	-4.6835	-3.9279	-4.6831	-4.8458	-4.5141	-4.4771	-5.7934	-4.0935	-4.8539	-5.3731	-5.8198	-4.6456	-3.2362	-5.7441	-4.7667	-3.8118	-5.5829	-3.9409	-4.4907
10.265	7.7504	8.4924	9.6955	8.4384	8.7907	7.4177	8.3513	8.5626	7.7439	9.006	9.3579	9.04	9.0189	9.4126	7.9618	8.5417	7.8392	8.9131	8.1345	8.7274	8.4912	9.2474	8.6663	9.0973	8.7139	8.3299	8.4555	8.9028	9.7291	7.6132	8.4149	9.7448	8.5646	7.3039	10.081	9.5093	9.2401	7.949	8.6652	8.6639	8.4902	8.1951	8.0845	9.4774	6.7623	9.1159	7.1757	8.5762	10.03
-0.17109	1.3227	0.043905	1.2943	0.61961	0.71926	1.8522	0.28712	-0.52223	0.56539	0.52007	0.1511	-0.66123	-0.072106	-0.76582	-0.11652	0.43703	1.1727	-1.4338	0.89777	-0.30483	-0.56995	0.31465	-1.1474	-0.39227	1.6885	0.49227	-1.6551	0.24135	1.2819	1.8608	0.4786	2.1883	1.1328	1.0034	0.91508	0.12967	-0.38243	-0.9861	0.080398	0.92526	1.2797	1.0592	-0.87393	-0.90539	0.045967	-0.31048	1.0403	1.7679	-0.80031
1.7055	1.5834	0.91182	2.7955	3.7631	1.1266	1.9498	0.40254	1.1812	3.6349	2.2013	1.9791	2.9591	-0.22378	2.4084	1.926	2.284	0.87555	2.2177	1.6581	1.1987	1.8297	1.4039	0.82967	1.1481	0.82538	1.9965	3.1095	2.5918	1.2386	2.1985	0.77395	4.1158	1.186	1.9247	1.3451	2.5851	0.95079	1.3767	1.4594	2.1635	1.0327	0.62601	2.5052	1.192	2.8864	2.0631	1.501	0.82881	2.9601
-10.056	-8.8961	-9.2042	-8.0431	-8.7822	-9.3886	-9.7535	-10.045	-8.9867	-9.9227	-8.4233	-9.9903	-9.8114	-9.7349	-8.857	-9.0422	-8.137	-8.6914	-8.8853	-7.5354	-10.649	-8.1164	-9.6627	-8.8804	-7.6846	-6.6848	-7.4262	-8.8696	-9.2926	-9.244	-9.2343	-8.7561	-10.024	-8.1609	-9.274	-8.603	-9.7008	-9.3331	-9.0341	-8.5405	-10.387	-10.721	-9.8673	-8.094	-8.2055	-8.3222	-8.3062	-7.9371	-9.1868	-9.4896
-0.8886	-2.0598	-1.1754	-1.7798	-1.2675	-2.2134	-3.0978	-0.71234	-2.3702	-1.0844	-1.5586	-2.329	-1.2962	-0.85853	-1.9756	-1.8269	0.52384	-1.0533	-1.1673	-2.0448	-1.517	-1.7218	-0.22511	-0.46109	-0.87457	-1.1935	-2.45	-1.1568	0.54595	-1.5857	-0.054055	-2.5047	-1.051	-1.8811	-0.060346	-3.5951	0.095724	0.5782	-2.1815	-2.6425	-1.5122	-0.23645	-2.0281	-1.3514	-2.1283	-2.0602	-2.4618	-1.0191	-1.5323	-2.1809
2.9627	1.3454	0.30609	1.3058	2.9608	2.2983	2.821	3.2124	2.8178	0.36417	2.1548	2.3171	1.213	1.3503	2.68	2.343	1.4172	1.6132	1.9441	2.1914	1.0441	1.0467	0.32948	4.0098	0.45555	2.2033	1.797	2.3669	1.8216	0.65303	2.9796	1.3461	1.9899	2.1238	0.69092	2.5519	0.82596	1.7812	1.0545	2.6595	2.4953	1.1206	0.46804	2.4609	-0.8213	1.6403	2.3709	0.15344	2.3883	2.4955
1.2087	2.2209	1.3553	1.9751	1.3709	1.4163	2.0746	1.1911	2.0213	0.5885	1.6611	1.2105	2.2415	1.0992	3.1805	2.7097	2.8011	1.7003	1.4382	0.89812	2.3142	2.0809	1.168	1.9448	2.8142	2.7996	1.6458	2.135	2.167	0.17292	1.3898	0.16737	2.6744	1.7374	0.99229	2.0805	2.3323	1.9283	1.0115	0.46775	1.6834	1.585	0.1829	3.6527	2.0099	1.4298	0.063	0.92649	1.3802	1.1974
-5.7097	-3.4648	-4.7504	-2.9156	-4.6785	-5.1347	-5.8064	-4.2767	-3.2251	-4.1427	-5.9606	-4.5309	-3.7467	-4.8381	-2.5841	-4.7402	-4.3211	-5.6273	-5.2947	-5.4681	-4.1542	-3.5516	-5.4432	-5.0275	-3.9982	-4.8835	-4.8014	-3.744	-3.6897	-5.0198	-4.7321	-3.6634	-3.4107	-4.522	-6.5562	-4.0775	-4.3384	-3.6284	-5.2914	-4.8132	-4.0708	-3.7961	-3.1357	-4.0489	-4.0678	-5.0619	-4.5646	-4.2031	-6.5751	-3.5993
-8.2996	-8.9676	-8.7315	-7.9275	-9.5091	-9.0546	-9.1906	-9.2197	-9.3616	-9.3059	-9.6608	-8.6007	-9.9978	-9.9048	-9.602	-9.5966	-10.023	-8.2432	-8.862	-10.932	-8.992	-9.4595	-8.8577	-9.1061	-8.7951	-8.4365	-8.4369	-9.5158	-8.4782	-9.5514	-8.8843	-7.4719	-10.478	-8.8517	-9.3134	-10.49	-10.584	-8.509	-9.3327	-10.292	-8.8402	-8.245	-9.8451	-11.365	-8.8697	-8.7802	-9.8471	-8.8453	-9.2336	-9.8071
-14.752	-13.5	-15.318	-15.75	-14.681	-14.139	-13.441	-14.262	-13.935	-15.115	-15.566	-15.575	-15.399	-14.894	-16.204	-14.983	-14.038	-15.265	-13.649	-13.335	-14.684	-15.033	-13.634	-13.609	-14.967	-15.377	-13.756	-13.665	-14.02	-15.362	-15.688	-14.191	-14.647	-13.209	-14.404	-14.372	-15.087	-15.309	-15.771	-14.804	-14.537	-16.183	-14.698	-14.878	-14.534	-14.851	-15.77	-15.557	-14.623	-14.06
-2.5075	-1.9662	-1.529	-1.1371	-1.2067	-0.33991	-2.9948	-3.522	-3.3701	-1.138	-3.5599	-2.2075	-3.7427	-2.1755	-2.3708	-3.3788	-3.2998	-3.641	-1.5121	-1.8257	-1.9692	-2.8797	-2.5944	-2.7425	-2.1515	-1.0173	-3.1124	-1.184	-1.3973	-3.0862	-3.0486	-2.65	-3.2169	-3.0867	-3.9706	-1.5292	-2.988	-1.5911	-2.1938	-2.3906	-1.879	-3.4973	-1.1645	-3.3103	-1.1368	-3.0062	-2.581	-3.021	-1.9668	-1.6923
-1.73	-1.6518	-2.0237	-0.59868	-0.76377	-1.184	-2.4575	-2.4894	-1.6851	-1.1872	-0.72174	-2.4964	-0.88418	-0.34442	-1.8704	-1.2896	0.8848	-0.97855	0.096512	-0.07897	-0.73931	0.46113	-1.0371	-1.1787	-1.6105	-1.3387	-1.919	-2.1401	-2.2937	-1.5191	-1.6498	-2.2436	-2.6543	-2.5331	-0.58233	-0.36999	-2.381	-0.94749	-2.085	-1.2937	-1.9013	-0.41953	-1.3982	-1.7193	-0.51659	-1.2683	-2.5891	-2.8487	-2.1195	-0.23453
2.5567	1.9579	2.8603	3.6991	2.5634	1.7881	3.5104	1.0146	2.8925	2.9934	3.3775	2.2311	1.9681	3.2324	2.8661	3.2965	2.4716	1.7056	2.7451	1.8911	3.4022	2.6718	2.8764	2.5538	4.6847	2.037	2.7515	3.2631	2.2173	3.1804	1.9381	1.4399	3.1735	3.8049	2.1617	2.0612	2.7596	3.3567	2.2371	2.8315	3.8202	2.4657	0.075686	4.1239	3.6249	3.149	2.0577	4.0374	3.0724	2.8517
-10.39	-10.759	-9.4893	-8.9479	-9.9456	-10.959	-9.1462	-9.0461	-9.8134	-10.062	-9.4448	-10.153	-10.831	-9.0702	-8.9485	-9.6696	-10.141	-10.486	-10.868	-11.307	-8.2701	-9.5136	-9.6593	-12.512	-9.5007	-10.617	-10.011	-9.805	-10.453	-11.019	-10.235	-10.607	-9.7622	-10.698	-10.861	-10.107	-9.2598	-12.113	-10.532	-11.424	-9.3478	-9.5875	-11.625	-10.257	-11.84	-9.8091	-8.8835	-10.552	-9.7993	-9.4115
0.33194	1.2287	1.3272	1.2271	2.2324	0.74925	1.8677	2.5241	0.65007	3.3137	0.3723	1.5236	1.253	1.7019	2.4006	1.3219	3.0989	1.6257	1.211	2.3507	0.80686	1.7414	3.3011	4.495	2.0925	1.582	0.89927	2.1701	0.92737	1.8024	2.228	1.2555	4.0591	1.5091	1.7189	2.3327	3.4291	1.877	0.86502	0.9402	2.0824	0.35745	1.7927	1.9994	0.86974	1.982	0.4308	2.2433	-0.011583	1.3153
-1.73	-1.9261	-2.2995	-2.2694	-1.4113	-0.98268	-0.77754	0.15855	-1.2122	-2.4133	-1.543	-1.0253	-1.3936	-0.82881	-0.29918	-2.2001	-1.8765	-1.6984	-2.3701	-1.26	-1.597	0.47333	-1.0836	-1.1701	-0.28649	-1.5203	-2.5179	-0.2026	-2.0915	-0.35805	-0.85899	-0.79579	-1.7985	-2.5761	-1.6368	-1.7341	-0.30508	-0.82964	-0.64822	-2.5725	-1.4195	-1.2088	-1.9989	-1.9607	-0.57391	-0.62937	-1.5221	-1.3289	-2.7579	0.50158
-12.601	-12.067	-14.739	-10.742	-13.998	-11.836	-12.639	-14.313	-12.904	-12.997	-14.024	-13.861	-14.547	-12.509	-12.769	-14.446	-11.762	-12.237	-13.247	-13.378	-12.35	-13.781	-13.127	-13.668	-13.939	-11.58	-11.948	-12.408	-14.206	-13.318	-13.564	-12.729	-13.03	-13.271	-12.969	-12.701	-13.784	-12.732	-12.468	-12.989	-11.474	-14.111	-14.308	-12.183	-13.112	-12.432	-14.338	-13.592	-14.28	-13.314
-0.97456	-2.3752	-0.015224	-0.78844	-2.0442	-3.1966	-3.374	-1.9718	-2.1733	-4.1045	-1.9511	-1.9348	-1.2887	-3.1808	-0.48046	-3.216	-1.8501	-0.6837	-1.3927	-2.7523	-3.4297	-0.95135	-1.152	-2.6574	-4.0197	-2.1223	0.18388	-1.6373	-1.8492	-0.17245	-3.8656	-2.3591	-2.1014	-2.1164	-2.107	0.57286	-2.0823	-0.92768	-2.6259	-2.0248	-1.4855	-1.4985	-2.4889	-2.8058	-1.8257	-1.3926	-0.83143	0.20022	-1.0119	-1.5276
-6.855	-4.6277	-4.6113	-4.9283	-7.5607	-6.2089	-3.7692	-5.5407	-3.9851	-5.4792	-5.3225	-5.9169	-5.3479	-3.3911	-5.764	-5.9798	-5.8535	-6.0705	-5.6296	-5.7004	-6.9093	-4.6534	-3.8666	-6.269	-5.4173	-4.9691	-5.6127	-6.5337	-4.9652	-3.5046	-6.709	-4.5785	-7.3989	-4.7202	-5.9679	-6.3729	-6.2609	-5.8898	-5.8704	-6.7691	-4.9442	-5.262	-6.9996	-7.2258	-6.98	-6.0457	-4.8292	-5.0751	-4.7937	-5.0265
-5.4843	-6.2059	-4.3492	-5.443	-5.2293	-6.6858	-4.6681	-4.8708	-5.4968	-2.9693	-5.9304	-4.2042	-5.5524	-7.1324	-4.1465	-5.6709	-5.8634	-4.7643	-4.6379	-7.6621	-4.7322	-5.5387	-6.2078	-5.3354	-4.6191	-4.2633	-5.9666	-4.1424	-4.9173	-6.0948	-6.0025	-5.5831	-5.0678	-5.6938	-4.7724	-6.4467	-7.0141	-5.1038	-5.0051	-5.0363	-4.9147	-5.8533	-4.6867	-5.0303	-6.2246	-5.8659	-6.6306	-4.9376	-5.4564	-4.9308
-9.2706	-10.462	-9.0624	-8.8305	-10.022	-8.3328	-9.3481	-9.9319	-10.084	-10.879	-8.3328	-9.0992	-9.4498	-9.2715	-9.1261	-10.34	-10.009	-9.4737	-9.746	-10.193	-9.0005	-8.7977	-8.7347	-9.1347	-9.7236	-8.0404	-9.6554	-10.131	-8.2905	-7.8861	-9.6214	-9.1541	-8.3395	-8.7862	-9.8086	-9.6507	-9.52	-8.4682	-9.4291	-9.2799	-8.7871	-8.6214	-10.305	-9.0608	-7.4424	-8.5918	-9.6488	-9.5731	-10.989	-9.831
-1.6754	-2.5767	-0.5985	-3.7646	-0.52719	-1.86	-2.9694	-1.8616	-2.0145	-1.0913	-3.9258	-2.6464	-2.0315	-0.53875	-1.7298	-2.0324	-0.95105	-3.5703	-3.1044	-1.5288	-0.052019	-1.6623	-4.0259	-1.6598	-1.8314	-3.3402	-1.8802	-1.1941	0.18853	-2.7771	-1.697	-1.8874	-2.8165	-3.0429	-2.2891	-2.8636	-1.7685	-3.425	-1.4821	-2.6301	-3.1098	-2.697	-1.5173	-1.7496	-1.4265	-3.8304	-3.9546	-1.3868	-2.6702	-1.5292
1.379	0.47345	2.4208	1.0768	0.52302	0.86694	1.5852	1.0529	1.5587	0.30215	1.4757	1.3461	1.9209	-0.04233	1.5835	1.7186	1.1666	1.3637	-0.20386	1.8087	0.14832	2.2438	2.5016	3.2396	1.8438	2.2365	1.4489	1.5613	1.7832	0.038743	0.36647	1.3733	2.1696	1.7609	1.1287	1.5204	1.9971	1.814	0.42762	1.8847	0.64037	-0.62768	2.0032	0.95735	0.9029	0.78209	1.737	2.2206	-0.089675	0.79064
-1.4121	-0.46277	-0.57294	-1.8241	-1.8315	0.99684	-0.16562	0.57249	-0.32858	-1.2115	-1.4383	-0.26494	0.16117	-0.71907	1.0519	0.93645	0.47191	0.56706	0.10003	-0.21022	-0.69039	-0.43189	0.41825	0.57508	-0.44899	0.14322	-0.14129	-0.14353	0.45573	0.21644	-0.49882	1.0588	-0.8154	-0.40784	1.4376	0.11186	0.73921	0.56283	-2.1195	0.069697	-1.0824	-0.023017	-0.12046	0.18648	1.3061	0.27709	-0.70338	-1.4507	0.86348	0.24948
-3.9893	-3.033	-2.6512	-3.4984	-5.1326	-5.0664	-3.2488	-4.0325	-2.864	-4.7779	-3.3323	-3.8576	-4.5412	-3.9343	-3.0755	-3.6839	-2.7367	-3.2264	-3.1909	-2.5418	-2.3858	-2.9805	-4.2187	-3.3264	-3.5789	-3.5261	-4.6843	-3.3822	-3.8755	-3.0435	-3.0469	-3.536	-4.5578	-2.0081	-4.454	-2.2862	-4.0816	-3.2094	-3.9083	-4.192	-4.5544	-2.7587	-3.7605	-3.6893	-2.653	-5.6273	-4.2347	-5.4505	-2.5992	-4.1069
-11.703	-10.761	-12.771	-12.239	-12.043	-12.667	-12.379	-11.557	-12.708	-11.612	-11.088	-10.825	-9.8102	-11.66	-11.629	-11.88	-11.332	-10.538	-12.604	-12.914	-12.05	-9.8676	-12.191	-11.607	-10.038	-12.576	-10.643	-10.708	-12.189	-11.826	-10.456	-11.185	-11.999	-11.796	-11.785	-12.298	-11.162	-11.157	-11.165	-12.216	-12.139	-12.044	-10.949	-11.708	-11.465	-11.499	-13.535	-13.584	-11.94	-11.338
-1.9877	-1.4277	-1.6487	-1.109	-1.9082	-0.87028	-1.3537	-2.012	-1.8335	-2.0363	-1.6364	-1.7017	-1.2651	-1.3878	-1.9765	-0.82083	-0.80274	0.061659	-0.10727	-2.2999	-2.0332	-1.9235	-2.2858	-0.04984	-1.2974	-0.55398	-1.6986	-0.96185	-2.5694	-2.1147	-2.3383	-1.4118	-2.1936	-0.01346	-3.38	-2.2313	-1.3412	-3.1394	-0.27239	-2.8509	-1.6111	-2.3983	0.40609	-0.98954	-1.3468	-3.1942	-0.74802	-1.7203	-2.0797	-0.94029
1.1848	0.68362	1.6102	-0.1394	0.11518	0.10867	0.79941	1.3747	0.034499	1.0865	0.87105	0.4306	1.1066	-0.55922	1.072	1.5444	0.15394	-0.80043	-0.77739	-0.94877	-0.15437	-0.12192	-0.72925	2.42	0.046733	0.46255	-0.38203	0.39363	1.3313	0.70583	0.46583	1.085	1.8784	-0.13662	0.12749	1.0386	0.40172	-0.44232	-0.14814	-0.61176	0.73289	0.21734	-1.0077	0.47651	1.0972	1.5135	0.31909	-1.0307	1.3494	0.066385
-3.901	-3.9532	-3.9659	-3.0792	-0.87839	-3.1989	-2.9844	-3.6628	-4.9553	-4.2941	-4.5224	-3.6551	-4.3446	-3.1331	-4.1054	-2.4245	-2.7113	-2.1307	-3.7261	-3.7232	-3.5835	-1.6318	-2.0142	-4.3496	-2.7873	-2.9432	-2.5396	-3.0808	-2.8233	-2.4708	-2.501	-2.7328	-3.8701	-3.2138	-2.3037	-4.9009	-2.9451	-4.621	-3.139	-3.9897	-3.2957	-3.2784	-2.3173	-2.4858	-1.0349	-4.5822	-4.8904	-3.8878	-3.4131	-2.1873
6.048	6.7362	5.6403	5.4477	5.7208	6.7768	6.5777	6.1722	6.3261	6.6171	7.2265	6.0731	7.287	5.3164	5.7042	6.1255	5.9056	5.1577	7.0626	7.3514	6.9083	6.6636	6.0886	7.2415	7.6953	6.6185	6.1664	7.1607	7.5971	5.9781	6.777	7.0645	7.675	6.57	8.6544	7.6679	5.554	6.5564	6.0189	5.9392	6.3423	6.6537	7.6559	5.858	6.5516	5.5469	6.927	6.9509	7.0777	6.8433
-11.212	-10.885	-10.246	-10.368	-9.9155	-11.052	-11.157	-11	-12.379	-10.225	-10.783	-10.236	-11.285	-10.823	-10.858	-9.9104	-10.571	-11.755	-10.811	-10.734	-9.5541	-11.724	-11.536	-8.8244	-12.021	-9.5973	-11.183	-11.096	-10.184	-10.032	-10.403	-10.638	-11.454	-10.651	-11.708	-11.799	-11.207	-10.014	-9.9185	-11.026	-10.012	-9.8228	-10.369	-10.83	-10.443	-10.559	-11.05	-11.711	-9.6101	-10.753
-21.27	-22.549	-22.922	-23.033	-19.818	-22.646	-22.899	-22.104	-21.704	-22.098	-23.065	-21.941	-21.721	-23.038	-23.189	-21.516	-22.884	-23.304	-22.404	-23.837	-22.787	-22.415	-22.419	-21.072	-22.288	-22.427	-22.681	-22.685	-25.013	-20.994	-22.23	-22.052	-21.549	-22.194	-22.503	-24.172	-22.645	-22.145	-22.554	-20.447	-21.954	-23.496	-23.407	-22.88	-22.231	-23.243	-20.688	-23.831	-21.592	-22.939
-9.5569	-10.006	-8.2837	-8.2937	-10.985	-9.7744	-7.9288	-9.5911	-8.5013	-9.5651	-10.256	-9.2895	-9.7881	-10.33	-10.188	-8.7722	-10.441	-8.7699	-10.459	-10.51	-11.171	-8.8953	-9.7764	-8.1367	-8.2706	-9.629	-9.8558	-10.542	-9.1667	-9.3242	-9.4219	-10.017	-9.4481	-10.116	-10.51	-10.169	-8.6171	-9.4531	-9.6327	-10.494	-8.8823	-9.5186	-9.8871	-10.814	-10.537	-9.42	-10.569	-11.303	-9.9602	-10.398
-3.7192	-1.9559	-2.26	-4.1298	-4.0135	-4.3262	-3.777	-2.322	-4.2286	-4.2451	-2.7949	-5.6177	-2.5722	-4.4975	-3.384	-3.9223	-3.5945	-2.3165	-4.9171	-4.2958	-3.5774	-4.6672	-2.701	-4.3202	-3.2296	-3.8578	-3.1521	-3.1901	-4.3151	-4.3067	-6.0259	-3.4526	-4.1409	-4.575	-4.7551	-5.0568	-3.2281	-3.8886	-5.1123	-3.7302	-2.9689	-2.9176	-4.4546	-4.2158	-4.2764	-5.9236	-3.783	-2.6134	-3.0864	-3.0983
-2.7884	-1.8646	-1.9722	-0.98524	-0.71952	-0.51162	-1.588	0.11151	-2.7569	-1.358	-1.5982	-2.9441	-0.22769	-1.6063	-1.5176	-2.4773	-0.46533	-1.1053	-2.2546	-1.083	-0.87137	-0.32049	-1.7913	-0.94633	-0.45426	-0.093961	-2.2333	-0.5645	-0.84971	0.48983	-0.28725	-1.2138	-2.17	0.13154	-0.98723	-0.81415	-0.67336	-1.6137	-1.5678	-0.99105	-1.837	-1.2937	-1.3184	-1.555	-1.062	-2.2976	-1.9801	-2.1111	-1.5854	0.069611
-8.7752	-10.385	-8.3686	-9.7607	-10.429	-9.0706	-8.064	-8.5024	-10.41	-9.3428	-10.811	-7.775	-8.7137	-10.92	-8.5387	-8.1678	-8.8455	-8.8208	-9.3313	-7.6033	-9.4176	-8.3064	-10.065	-9.8647	-10.737	-10.403	-9.3239	-9.8797	-8.1959	-8.9146	-8.7501	-10.103	-10.209	-10.909	-8.9933	-10.339	-10.375	-8.9864	-8.8794	-8.5718	-7.996	-8.1331	-9.6185	-7.6792	-8.1617	-9.6553	-10.059	-9.2207	-8.7494	-7.7645
-0.78751	0.2461	-2.0566	0.70192	0.11042	-0.54017	0.55811	0.41308	0.51585	0.85024	0.099808	-0.1438	-2.0056	0.98836	-0.83552	0.94621	-0.48055	-0.17575	-0.32366	-0.019136	-1.9114	-1.4912	2.189	-0.85856	-0.067683	-1.4166	0.28493	-0.23868	-0.20275	1.0943	0.34873	0.33924	-0.24658	-0.73926	0.20768	-1.3113	-1.843	0.65906	-0.017164	0.021197	-0.48523	-1.4624	0.80939	0.9326	-1.2218	-1.8892	0.98424	-0.5797	0.72985	-1.5037
-13.962	-12.849	-12.393	-13.039	-13.345	-12.112	-11.74	-14.261	-14.183	-13.738	-12.151	-13.695	-13.475	-13.124	-13.914	-13.219	-13.212	-13.86	-12.86	-14.134	-12.971	-14.498	-12.192	-14.818	-12.359	-14.013	-14.871	-13.369	-12.662	-14.735	-12.54	-13.286	-12.99	-14.592	-13.077	-14.257	-13.031	-12.55	-12.323	-12.97	-13.39	-15.118	-14.507	-12.081	-12.91	-14.422	-13.195	-14.237	-13.88	-12.987
-14.051	-13.474	-13.096	-12.872	-12.191	-12.497	-13.217	-11.774	-14.397	-12.562	-12.841	-13.55	-14.517	-14.129	-13.386	-12.778	-13.995	-11.586	-13.024	-13.512	-12.913	-11.915	-13.341	-11.796	-13.662	-11.535	-11.322	-13.145	-13.172	-14.643	-11.883	-13.762	-13.079	-12.912	-12.963	-13.142	-14.469	-13.811	-13.225	-12.967	-12.234	-12.268	-14.656	-14.312	-14.011	-14.563	-12.807	-14.347	-11.842	-14.809
-22.576	-22.737	-23.59	-20.961	-23.428	-22.524	-22.118	-23.087	-21.664	-23.625	-23.682	-21.598	-20.061	-22.234	-22.408	-23.044	-20.3	-23.504	-21.065	-22.463	-21.899	-21.703	-22.628	-21.615	-21.147	-23.336	-21.667	-23.213	-21.993	-23.092	-23.404	-21.497	-21.931	-21.379	-21.449	-23.308	-23.258	-23.104	-21.496	-20.017	-22.127	-22.63	-22.463	-23.012	-21.602	-22.891	-24.109	-21.189	-21.122	-20.713
-2.9865	-0.96086	-2.3044	-3.1467	-3.6589	-3.2621	-4.2953	-3.0516	-3.1807	-2.7452	-2.3794	-2.9455	-2.6589	-3.242	-2.3327	-2.1461	-2.2704	-4.4503	-3.5076	-4.1535	-4.103	-2.9585	-3.8921	-3.9033	-4.0286	-2.1842	-2.4769	-3.126	-4.3226	-2.0025	-3.5793	-2.595	-1.8157	-4.135	-2.8236	-3.9219	-2.6707	-4.957	-4.5829	-2.8236	-2.3172	-2.7046	-2.774	-3.1885	-2.5888	-1.8429	-3.9425	-3.4288	-4.3304	-4.5781
-12.339	-10.58	-10.509	-9.6691	-9.0827	-9.8724	-10.301	-11.297	-11.214	-10.427	-10.771	-10.034	-10.414	-12.097	-9.6067	-10.07	-9.9832	-9.1378	-10.695	-9.7706	-10.446	-10.71	-11.37	-11.045	-10.933	-12.031	-11.106	-10.605	-10.426	-10.538	-9.9806	-10.507	-10.089	-10.335	-11.023	-10.64	-11.297	-11.259	-11.118	-11.354	-10.088	-12.256	-9.1699	-10.479	-12.015	-10.788	-11.682	-9.5014	-12.255	-11.249
-8.8031	-9.5354	-9.0021	-10.199	-8.5694	-9.1918	-7.8911	-10.216	-7.4513	-9.0271	-8.2035	-10.792	-7.4841	-7.9932	-8.7648	-9.6318	-8.7398	-8.2971	-8.0399	-9.4174	-9.0504	-8.1042	-7.8783	-9.555	-10.217	-11.563	-10.502	-7.3873	-8.0047	-8.317	-9.24	-9.9021	-10.211	-9.9896	-8.1275	-9.0082	-9.4223	-9.5717	-8.8129	-9.6612	-8.2146	-7.6333	-8.4948	-10.502	-9.0407	-10.772	-8.9055	-7.8196	-10.134	-8.5843
0.78516	-0.64249	-1.3175	0.20798	1.4389	-1.8427	1.4993	1.2505	0.60015	0.49455	0.80788	-0.63182	0.58477	-1.33	-0.10414	1.9112	-0.39817	-0.28687	-2.165	0.95501	-0.14346	0.076293	0.049419	-0.18946	0.9101	0.89234	0.60037	-0.14259	0.35386	-0.35558	0.90119	0.0087366	0.83451	1.6444	-0.45879	0.46828	0.1644	2.1215	0.11203	0.59767	0.35366	-0.099822	1.177	0.41603	0.54732	0.93511	-0.37634	0.88269	-0.19251	-0.81416
-14.227	-13.61	-11.512	-12.354	-14.549	-11.944	-12.138	-12.556	-13.599	-13.254	-12.721	-15.049	-12.338	-13.007	-12.794	-11.518	-12.559	-13.531	-14.004	-14.006	-13.633	-13.06	-12.927	-14.47	-12.933	-13.115	-13.491	-13.821	-11.815	-13.385	-12.443	-12.293	-14.506	-15.689	-14.998	-13.597	-12.127	-13.218	-13.842	-12.93	-12.908	-13.184	-11.579	-12.914	-14.95	-13.206	-13.535	-13.409	-13.701	-12.201
0.10154	-1.1385	0.97915	-0.67204	0.010475	0.93531	0.60623	1.0924	0.41398	-2.0948	-0.97129	1.5173	0.20633	0.2909	0.63935	0.18622	0.39594	1.0637	2.0735	-0.42094	1.1616	-1.1093	0.94139	-0.11356	0.19875	0.79573	-0.7506	1.7376	1.3785	-0.10589	-0.87543	0.23709	1.0821	1.2082	-0.69229	-0.029891	1.0247	-0.30795	0.58677	0.40513	0.75217	1.2974	0.74156	0.79625	0.74137	2.2751	0.19296	-1.4233	-0.82814	0.37933
-10.898	-11.481	-10.243	-10.235	-9.3529	-11.692	-9.5584	-10.721	-11.913	-11.733	-10.038	-9.8909	-12.867	-10.604	-10.713	-11.218	-9.8377	-11.412	-11.121	-11.057	-12.586	-9.8936	-10.47	-11.926	-11.414	-10.359	-10.064	-9.7393	-10.884	-11.924	-10.363	-10.934	-10.105	-9.4119	-11.869	-11.554	-11.41	-10.267	-10.813	-8.9191	-10.393	-11.34	-11.594	-11.166	-9.6952	-11.054	-10.755	-9.9281	-10.873	-9.3692
8.1353	8.8317	6.9644	7.2594	9.0504	7.535	6.8383	8.4703	6.9781	7.9548	9.017	7.0846	8.0866	9.0732	6.7869	8.739	7.8632	7.509	8.1947	8.345	8.4326	7.9119	5.9714	7.9718	8.1049	7.4747	8.2801	7.419	8.1714	7.3868	8.2839	8.3242	7.8438	8.1609	5.2134	8.5642	7.4029	7.4439	8.2113	9.1945	6.7248	5.5649	6.4909	9.0686	9.1147	7.5066	7.2562	9.1849	6.442	7.7219
1.7762	1.6412	1.1816	2.0254	2.2937	1.7569	1.3183	1.3276	1.2922	-0.24032	1.1639	2.1442	1.814	0.78072	-0.41494	1.696	1.5225	1.0035	2.4879	1.271	1.2072	2.1909	1.3304	1.5269	2.302	0.24766	1.1502	1.2822	1.9749	1.9892	3.1387	1.6455	2.5362	2.8877	1.8516	3.7999	1.7934	0.25076	1.7539	2.8998	0.20941	0.3587	0.88095	3.0117	1.1969	2.8892	1.7986	2.3937	1.2391	1.2806
-3.4937	-3.8602	-4.6508	-3.7904	-2.3751	-3.0733	-3.0939	-3.5598	-2.4686	-3.5668	-3.3973	-4.814	-2.7989	-2.2206	-3.1811	-3.3207	-2.9311	-2.2973	-3.0128	-4.4452	-3.0616	-2.6402	-3.597	-3.8288	-1.4802	-2.6265	-4.5109	-5.2831	-3.477	-2.8691	-1.7487	-5.4105	-3.7834	-4.0106	-3.749	-4.0699	-0.8096	-2.7636	-2.8034	-4.0418	-3.5766	-4.9674	-2.7781	-3.7971	-4.666	-3.4498	-3.3511	-1.9818	-4.6419	-2.8354
-4.8854	-3.7403	-4.78	-4.0448	-4.5397	-3.8873	-4.5043	-2.7463	-2.536	-4.8378	-3.519	-3.6875	-2.8482	-4.093	-4.3281	-2.2141	-4.5834	-2.6623	-3.0501	-3.9244	-5.5021	-3.7215	-3.9649	-2.0484	-4.701	-5.1705	-4.2895	-2.8088	-4.7394	-3.5774	-3.1767	-4.9031	-3.7055	-5.3753	-4.7248	-2.5527	-2.62	-4.5	-3.4725	-4.184	-4.5044	-4.7034	-3.7339	-2.8626	-1.7393	-3.0661	-4.1489	-4.9969	-4.4836	-2.7509
-9.6798	-8.6995	-10.074	-9.7299	-9.9424	-9.2894	-10.312	-9.0965	-8.6041	-9.6398	-7.1397	-8.6498	-9.9301	-11.02	-9.4894	-10.126	-8.5923	-8.9455	-8.9028	-9.0049	-9.5656	-8.6797	-9.9734	-10.865	-8.0406	-8.4293	-8.1885	-8.9848	-9.3502	-7.2252	-9.7651	-10.306	-8.9282	-9.9148	-9.347	-9.7542	-9.3291	-8.7711	-9.4072	-8.8139	-10.139	-8.031	-8.6558	-9.7317	-10.881	-9.2493	-9.2706	-9.5156	-9.0366	-9.5529
4.6668	4.7192	2.7858	3.7364	3.7892	2.7483	3.4601	5.3988	5.366	4.1287	4.637	3.2423	2.8547	4.908	4.2417	3.7119	4.7798	5.4462	4.0188	5.591	4.2123	4.251	5.4569	3.6676	4.0294	4.962	4.0603	4.8088	4.5436	5.222	4.0385	4.8789	4.5687	4.1128	5.2054	5.3705	4.5165	5.1284	4.9789	3.5119	5.9935	3.2527	5.3396	4.4768	4.4147	4.449	5.6626	3.5084	4.9962	5.1752
-8.9835	-7.331	-7.9563	-7.9523	-8.2198	-8.9519	-8.5377	-10.129	-7.8353	-8.3367	-6.8282	-5.0144	-8.1134	-7.7814	-7.3719	-8.9989	-8.1887	-7.709	-7.8577	-7.3682	-6.7232	-6.6232	-7.5684	-6.4551	-8.1877	-7.5674	-7.1931	-7.5746	-6.9884	-7.3756	-6.9509	-7.9096	-6.2216	-9.0963	-7.4436	-8.1544	-8.8927	-6.9888	-6.3587	-8.4934	-9.0299	-6.4465	-7.4201	-8.665	-8.5594	-7.5777	-7.186	-7.7332	-8.9681	-7.6228
-22.687	-22.819	-22.354	-22.145	-22.463	-22.614	-22.577	-21.866	-22.339	-22.61	-23.669	-21.155	-20.497	-23.373	-22.014	-23.678	-22.48	-21.726	-22.075	-24.099	-20.878	-23.313	-22.214	-20.953	-21.248	-22.644	-20.353	-22.749	-22.351	-21.893	-21.848	-21.753	-22.405	-21.715	-22.68	-22.719	-22.304	-22.161	-20.754	-21.974	-24.001	-21.766	-21.196	-21.387	-21.799	-20.831	-22.142	-21.349	-22.232	-21.622
-2.6541	-0.45496	-0.67031	-0.66756	-3.1463	-3.1767	-1.791	-1.746	-2.0034	-2.3021	-1.9729	0.31671	-3.2322	-1.9968	-1.8833	-2.3309	-1.366	-2.3897	-1.4391	-1.889	-1.7643	-1.5566	-1.336	-1.2979	-0.24558	-2.6728	-1.7064	-0.70599	-1.1399	-3.3285	0.063779	-1.1447	-2.3082	-2.3285	0.51729	-1.6284	-3.9314	-0.80889	-2.8384	-1.7575	-1.2356	-1.0281	-2.2516	-2.2352	-2.5585	-2.8143	-0.39202	-3.1019	-1.6122	-3.3608
-11.269	-11.549	-11.985	-10.946	-11.573	-11.635	-10.255	-11.352	-12.446	-11.787	-9.1909	-11.539	-13.562	-11.61	-10.861	-11.074	-12.853	-11.49	-9.6896	-10.06	-11.321	-11.231	-11.157	-10.864	-12.634	-13.054	-11.407	-11.494	-9.3738	-12.524	-13.515	-12.351	-11.466	-11.231	-12.251	-10.127	-13.012	-10.428	-13.924	-11.698	-12.976	-12.399	-11.03	-13.45	-11.748	-11.335	-10.511	-11.664	-11.319	-12.57
-11.466	-12.384	-11.966	-12.341	-12.219	-13.035	-12.966	-11.035	-12.16	-11.869	-12.751	-12.381	-11.682	-13.11	-13.503	-13.867	-13.217	-14.522	-12.919	-12.867	-12.87	-12.325	-13.404	-11.838	-12.09	-12.232	-12.713	-12.948	-11.735	-12.535	-12.28	-11.938	-12.942	-11.726	-13.594	-13.793	-13.097	-12.822	-12.132	-13.407	-11.485	-13.049	-13.532	-11.749	-13.337	-13.408	-14.178	-12.892	-11.578	-11.929
-1.2595	0.51842	0.56427	0.048872	-1.3544	-0.50774	-0.59256	-0.064371	0.45167	0.14412	-0.29148	0.02764	-3.0645	-1.1824	1.2986	-0.48097	-0.37546	0.13981	-0.15615	-1.2205	-0.73649	-0.15489	-1.1424	-0.83562	-0.90709	-1.502	1.1994	-0.95672	-0.60363	-0.22994	0.40244	-1.2531	-0.40235	1.5436	0.015732	0.82832	0.61297	1.271	-0.1658	1.5252	-1.4317	-0.39199	-0.45605	0.089209	-0.77201	0.29735	-1.0356	-0.59304	-0.4397	-1.1673
-0.10354	1.8721	1.6427	1.981	0.98085	0.79022	0.59882	1.5707	2.0828	1.8901	1.9488	0.45398	-0.54735	1.3238	2.1234	2.0094	2.9623	-0.0035926	1.0385	1.4405	2.7458	0.7558	1.7733	0.7441	1.4912	1.2433	1.5693	0.70501	1.6546	0.78978	0.071934	1.9848	1.2839	0.38345	2.6689	-1.202	2.4556	0.46856	0.85679	-0.0011417	0.79963	1.8828	0.39889	1.6634	-0.14503	1.8447	1.2443	1.5223	2.0022	0.026972
3.8439	1.3222	0.61658	1.2593	0.89026	2.6015	3.0718	1.7353	0.72792	3.2252	1.269	1.9318	2.0055	2.6162	1.9902	2.5636	0.55046	1.0119	1.8785	1.9192	3.1838	1.1472	1.3914	3.3424	-0.30368	2.226	0.52316	1.7259	0.2045	2.9373	1.6921	3.5405	1.5116	2.0528	1.1365	1.7571	0.82352	2.5144	1.8601	1.2633	1.0194	2.6741	1.1656	1.7734	1.1377	1.3405	2.1837	2.3357	2.186	0.47735
-4.4328	-3.742	-2.8432	-4.3882	-4.5461	-3.7895	-5.0364	-3.6155	-3.959	-4.1894	-4.7353	-5.0135	-4.2212	-4.7407	-4.0633	-3.7847	-3.4377	-3.8563	-3.0352	-3.6912	-4.4809	-3.4173	-3.9274	-3.6886	-4.3793	-4.6499	-3.4096	-5.5941	-4.7959	-4.0433	-5.1464	-5.4397	-4.1037	-5.2918	-5.0377	-3.6983	-4.4626	-3.5901	-4.6688	-5.5616	-3.8525	-3.6763	-3.6863	-4.2204	-2.6065	-3.6415	-4.8781	-4.3397	-4.9914	-4.3188
-4.1935	-4.3949	-3.1927	-3.9626	-4.4835	-4.7973	-4.7551	-3.3527	-3.4825	-3.9404	-5.1619	-3.7773	-3.026	-5.2342	-3.014	-4.7824	-4.3775	-3.585	-3.7735	-4.4045	-3.9713	-3.8855	-5.3116	-4.5427	-5.1781	-5.0626	-4.0056	-4.0668	-6.029	-3.9993	-4.1151	-4.149	-3.564	-4.8203	-2.5934	-4.58	-4.7327	-3.2819	-3.7743	-4.6992	-3.3757	-4.7053	-3.883	-3.6006	-4.769	-2.8553	-4.2562	-3.3832	-4.3287	-3.647
-11.865	-10.478	-12.501	-12.491	-11.591	-10.572	-10.651	-10.79	-11.167	-10.341	-11.458	-12.278	-11.324	-11.257	-11.81	-12.121	-11.936	-10.883	-12.35	-11.261	-11.88	-13.709	-12.319	-11.139	-11.508	-12.152	-10.928	-12.677	-10.867	-11.036	-10.373	-11.985	-11.262	-11.713	-11.763	-11.549	-10.427	-10.043	-11.45	-11.146	-12.11	-9.7449	-11.733	-10.872	-11.006	-11.47	-10.077	-10.25	-11.352	-10.609
-4.0008	-2.4871	-3.8022	-3.1706	-3.4009	-3.6451	-3.1917	-2.067	-3.1825	-3.6451	-3.0514	-2.5316	-2.4394	-3.1234	-3.1861	-4.2909	-2.3579	-4.8592	-3.012	-3.8327	-3.3499	-3.3863	-3.7613	-3.1507	-3.5718	-1.044	-2.2199	-2.0936	-1.4757	-2.7699	-3.4721	-2.4411	-2.5726	-4.2863	-2.1902	-2.2894	-3.5705	-3.1348	-4.4527	-3.3752	-3.5589	-4.354	-3.5117	-3.6134	-1.7826	-3.7316	-3.4423	-3.6554	-3.2811	-3.0704
-22.823	-22.957	-20.841	-21.457	-21.202	-22.475	-21.463	-22.645	-21.638	-21.282	-23.392	-21.714	-22.847	-22.067	-21.582	-21.579	-23.407	-21.305	-23.089	-22.127	-22.869	-21.876	-21.378	-21.131	-23.024	-21.335	-21.248	-20.463	-23.692	-23.282	-22.803	-21.362	-20.755	-22.467	-21.726	-23.065	-21.58	-21.394	-21.626	-21.344	-22.92	-22.887	-22.175	-22.34	-22.676	-22.187	-20.441	-21.791	-21.869	-23.189
-3.6361	-2.1281	-2.3596	-3.6413	-2.1901	-2.268	-2.6997	-2.2806	-2.4026	-4.3553	-4.7432	-2.6643	-3.0595	-1.6703	-0.94988	-1.2916	-3.2036	-2.3716	-2.896	-2.8395	-3.4071	-1.3366	-2.8027	-3.1582	-2.6661	-2.2398	-2.5951	-1.0497	-3.5553	-4.026	-1.843	-2.0988	-1.2122	-3.3379	-0.71855	-1.7567	-2.1015	-2.3128	-2.4522	-2.8315	-0.31496	-1.3729	-3.1045	-3.9059	-3.8131	-3.9578	-2.5171	-2.7452	-3.0111	-1.8628
-21.741	-23.975	-20.744	-20.858	-21.287	-21.904	-22.456	-22.522	-21.243	-23.007	-21.632	-22.697	-22.307	-23.005	-22.617	-21.026	-22.009	-21.609	-23.122	-21.683	-20.201	-22.472	-22.308	-23.374	-21.485	-22.671	-23.067	-22.997	-22.616	-22.924	-23.039	-23.137	-21.636	-23.02	-22.805	-23.596	-23.914	-23.415	-23.207	-20.81	-22.475	-21.614	-21.702	-22.614	-21.085	-23.206	-23.013	-23.203	-21.644	-22.618
10.534	9.5698	8.4994	9.068	10.582	8.5463	11.12	9.8355	9.9246	9.7474	8.1966	9.329	9.1965	9.8702	10.782	8.5395	9.607	8.4543	9.5826	9.1743	9.3668	10.619	11.049	9.4238	8.6191	9.5854	10.404	11.794	11.159	9.0359	9.5046	9.8946	10.084	8.4833	10.352	9.846	10.425	10.191	9.8534	10.877	11.524	8.8784	10.59	10.024	9.9096	11.22	10.17	10.41	9.8469	9.948
-14.232	-14.25	-15.017	-12.743	-13.685	-14.628	-12.715	-12.332	-13.067	-13.389	-12.953	-12.621	-12.623	-13.253	-13.006	-12.894	-13.275	-12.872	-13.383	-12.76	-13.031	-14.949	-14.474	-14.961	-12.338	-12.728	-15.083	-14.97	-13.55	-12.556	-14.429	-12.693	-12.88	-12.397	-13.587	-14.121	-12.521	-14.04	-14.079	-14.089	-13.81	-13.152	-13.09	-12.501	-12.121	-12.563	-14.478	-12.554	-12.835	-13.492
9.9625	9.775	10.022	10.208	11.469	10.104	9.6385	10.246	10.52	10.497	9.7979	9.5633	9.878	8.6458	10.527	9.6338	9.7895	8.7154	9.7867	10.793	8.9183	9.3055	9.7152	9.8378	10.484	10.096	10.758	9.5469	10.383	9.3576	9.2703	8.2745	9.9692	10.572	8.0556	10.347	11.259	9.5022	9.2918	10.822	10.186	10.447	10.333	8.8358	10.012	9.5335	10.457	8.5857	9.364	9.9306
-12.272	-9.4626	-12.199	-12.164	-9.8009	-11.153	-11.733	-11.365	-11.343	-11.177	-11.082	-10.773	-9.3579	-11.912	-12.411	-11.863	-13.212	-13.112	-11.672	-11.953	-11.585	-13.053	-11.78	-11.274	-11.642	-11.016	-13.345	-9.8292	-12.374	-10.806	-11.296	-13.329	-10.612	-11.033	-12.267	-11.832	-10.953	-11.916	-13.322	-11.823	-11.786	-11.013	-11.736	-11.468	-11.149	-11.155	-11.378	-11.811	-12.255	-13.996
-1.0657	-1.3298	-2.5438	-1.3541	0.051367	-0.76769	-0.66216	-0.85695	-1.7405	-0.23966	-0.50298	-1.4272	-1.3016	-1.5907	-0.95969	-0.99731	-0.45965	-0.82798	-2.5214	-0.94717	-1.4306	-1.7032	-1.9104	-0.67604	-0.67998	-0.3183	-2.1683	-2.3138	0.18396	-1.105	-1.3609	-2.057	-0.38581	-1.7785	-1.6121	-1.894	-0.74791	-0.35868	-0.8649	-1.913	-1.4495	-1.7569	0.60495	-1.736	-2.4189	-1.3661	-1.0517	-1.8978	-1.8921	-2.0664
-5.4262	-3.3708	-5.0505	-4.6675	-3.5013	-6.4535	-5.7296	-4.6341	-5.9349	-4.3849	-5.1832	-5.4435	-5.5121	-5.5463	-4.6415	-4.4472	-5.6701	-4.5702	-4.6543	-5.412	-4.6155	-3.9872	-5.4002	-4.5595	-4.7758	-4.6986	-4.7637	-4.4475	-3.1	-4.8847	-3.6012	-5.4699	-4.0406	-4.176	-3.6873	-5.308	-5.3877	-3.3231	-4.0222	-3.9795	-4.3013	-5.8958	-4.5817	-4.1691	-5.6259	-4.4394	-6.2346	-4.0544	-4.6387	-4.5233
4.7109	5.3524	5.4537	6.3935	4.9414	5.4716	5.6677	6.4836	4.363	4.702	6.3654	3.8234	4.816	3.4232	4.5364	5.1707	4.4417	6.7455	6.1489	4.692	4.4463	4.7899	6.689	4.6758	5.2475	4.819	4.2266	4.6094	3.3679	5.2587	5.0174	6.2399	5.2265	6.7222	6.3572	4.8792	5.808	5.4937	4.2492	5.0056	5.3623	5.6955	5.9299	4.2522	4.3946	5.2214	6.5786	5.1415	5.3234	5.7964
-3.3458	-3.6026	-1.964	-2.6601	-3.956	-2.856	-2.5376	-3.9418	-2.7558	-1.6622	-3.0806	-1.2834	-3.0284	-4.3447	-3.9308	-3.5818	-3.7653	-1.4812	-1.4892	-3.1049	-3.0457	-3.3206	-2.1325	-2.4673	-2.0342	-1.4368	-3.6018	-3.4475	-2.5783	-1.6451	-4.0085	-2.3774	-4.7862	-2.7175	-0.54508	-2.2103	-2.9609	-1.9446	-2.4475	-2.8207	-2.3081	-3.5876	-2.4644	-3.5611	-1.3241	-1.1812	-3.502	-0.57839	-1.8944	-2.1095
-21.595	-22.182	-21.475	-20.317	-21.3	-21.299	-20.521	-21.125	-19.348	-19.262	-20.054	-20.678	-20.783	-21.467	-21.037	-21.978	-19.908	-21.098	-21.366	-20.879	-20.39	-21.363	-18.505	-19.293	-22.629	-20.669	-21.038	-20.261	-20.64	-20.464	-19.981	-20.11	-21.647	-21.088	-20.904	-20.731	-20.865	-20.978	-20.767	-19.839	-20.257	-20.571	-21.549	-21.126	-19.937	-22.253	-19.899	-21.538	-21.14	-19.442
-9.8889	-11.774	-11.42	-10.687	-11.732	-12.193	-11.152	-11.966	-12.312	-12.333	-13.379	-11.422	-10.68	-11.66	-10.931	-10.672	-11.663	-11.584	-11.959	-11.473	-11.323	-13.517	-11.702	-10.758	-11.869	-12.952	-11.495	-10.685	-10.094	-11.232	-12.002	-12.871	-12.329	-12.934	-11.603	-12.276	-12.182	-13.012	-11.335	-10.358	-11.374	-12.378	-12.178	-13.198	-13.376	-13.003	-11.694	-11.427	-11.491	-12.066
5.905	7.2487	5.9412	5.98	6.8896	5.3358	8.4503	7.2194	7.7272	7.5223	7.6109	4.5818	6.2757	6.5663	8.0442	5.8066	6.1337	6.0374	7.2121	5.9382	6.3638	6.3742	7.0315	8.242	6.1983	7.6441	6.8038	6.8299	6.1822	6.2021	7.6416	5.4393	6.989	7.4945	6.0389	8.2821	7.5176	6.3835	7.4768	5.1317	7.0379	6.2417	8.2556	6.4931	6.4962	7.4117	7.2269	8.2418	6.774	6.3814
-12.507	-12.794	-11.353	-12.006	-11.811	-11.375	-11.266	-11.688	-12.16	-11.272	-11.563	-11.328	-12.794	-12.357	-12.836	-12.816	-11.858	-11.502	-12.525	-13.523	-12.217	-12.434	-12.736	-11.801	-11.815	-12.384	-13.049	-12.014	-12.205	-11.824	-10.668	-12.033	-11.057	-11.099	-12.466	-12.883	-10.784	-11.918	-11.556	-10.515	-9.826	-11.521	-10.939	-14.058	-11.976	-10.735	-12.675	-11.629	-12.58	-11.028
-0.2808	-2.1059	-1.7689	-0.18653	-2.6483	-0.48959	-1.4321	-1.764	-1.8538	-3.082	-1.623	-1.9507	-1.9005	-1.7247	-3.5127	-1.3472	-1.0232	-1.5461	-1.4461	-2.2304	-0.8674	-1.684	-0.47918	-0.22499	-3.0267	-2.8776	-1.8436	-0.32389	-0.68835	-0.88159	-2.7277	-1.2785	-1.0651	-0.45117	0.45965	-1.056	-0.38933	-1.8619	-0.43614	-0.78296	-1.2163	-1.6759	-1.1823	-3.2842	-1.6994	-0.62549	-2.0996	-2.7464	0.213	-0.99329
0.46178	0.47081	0.8455	0.55774	0.85857	-0.8887	0.25034	0.87577	-0.16556	0.14585	0.5352	0.61901	0.57742	0.46774	0.31287	0.58214	0.16852	-0.48189	0.2553	1.0231	-0.50731	1.364	-0.45329	0.20649	1.7016	-0.0874	0.20914	-0.77419	0.63735	1.0442	-0.13769	0.75488	-0.78963	0.85094	1.1587	0.92394	0.52702	0.94985	-0.074305	0.053086	1.957	2.0871	-1.0811	1.5303	-0.36626	0.39196	0.90204	0.68874	1.2147	1.089
-20.791	-21.547	-20.444	-21.438	-21.56	-21.473	-22.103	-22.916	-21.649	-23.285	-22.563	-21.343	-22.072	-22.144	-21.664	-23.381	-21.799	-19.001	-22.712	-21.221	-21.981	-21.688	-20.923	-21.328	-20.789	-22.855	-22.328	-22.335	-22.167	-23.047	-23.072	-22.352	-21.838	-22.277	-23.116	-21.051	-21.304	-21.839	-22.033	-22.17	-21.982	-21.091	-21.438	-22.276	-20.319	-20.898	-23.8	-23.383	-22.589	-22.289
-2.8995	-1.9761	-2.962	-2.8196	-4.8538	-1.9546	-3.7062	-2.8378	-2.8135	-2.9917	-2.3405	-3.5718	-4.028	-4.607	-1.9172	-2.5348	-1.6356	-4.85	-1.4991	-2.1553	-3.6399	-3.7351	-3.1561	-3.3541	-1.849	-2.4339	-1.876	-2.1564	-3.0417	-1.1156	-2.7454	-1.5999	-2.2267	-2.8217	-3.3221	-2.0968	-0.67214	-4.3149	-3.4953	-3.529	-2.7951	-1.5611	-2.1869	-1.613	-2.3781	-1.2272	-2.1693	-3.5316	-2.6386	-4.0533
0.73484	-0.2036	-0.74168	-0.51573	-0.10247	1.1646	1.3055	0.36029	-0.40245	-0.57538	-1.1931	-0.55057	0.37972	-0.13218	-0.43108	0.3647	-2.1014	-0.70594	-1.4047	-0.19125	0.071758	-0.20106	0.028099	0.047511	0.17806	-0.21161	-1.2289	-0.83597	-2.001	-1.2827	-1.2953	0.010621	-0.63652	-0.28828	0.19959	-0.22041	-0.099517	0.99759	-0.46099	1.8892	-0.59633	0.87602	1.367	0.78131	-1.1341	-2.0152	0.1934	1.1702	0.46962	0.72582
5.9987	9.3032	7.2534	9.1226	9.274	7.4172	8.4922	8.6644	9.9666	6.7139	8.3884	9.1108	6.7115	7.7269	6.7488	9.2736	8.309	6.7312	8.2493	8.4135	7.9504	7.4981	6.7087	7.4767	7.9766	8.5072	8.3498	8.134	8.4933	8.1683	6.8902	8.5092	7.0619	8.6923	7.29	8.0195	8.2493	6.9617	7.39	8.3301	6.7343	8.0069	7.9032	7.8073	6.8397	7.3298	7.2606	7.953	9.4587	6.291
-1.0652	-0.12757	0.57002	0.23635	-0.64809	-1.7157	-1.1222	-1.4309	0.41256	0.11245	0.59141	0.64458	0.3085	0.52254	0.84791	0.45297	-1.6819	1.513	-1.4884	0.16418	-1.3689	0.41479	-0.36112	-1.386	-1.0562	-0.36366	0.62295	-1.3064	-2.3892	-0.66661	-0.083869	0.43923	0.21295	1.5196	0.26564	-0.70252	0.5894	1.5637	2.8632	-0.51864	-0.95109	-1.7368	-0.19826	-0.71774	-0.03865	0.0070648	-1.655	2.0102	-0.70865	0.92728
-9.1003	-9.5419	-9.667	-9.2578	-9.794	-9.2102	-9.363	-7.8198	-8.6049	-8.9079	-8.9875	-9.5252	-8.1895	-8.6382	-9.8245	-8.7037	-7.725	-9.7882	-9.411	-8.3803	-9.4138	-9.1992	-9.6407	-9.1944	-8.5053	-8.7474	-11.1	-9.0536	-8.191	-8.9803	-10.011	-10.242	-9.3607	-7.4009	-8.7806	-10.165	-9.3742	-9.198	-9.3192	-10.401	-9.5876	-12.018	-11.225	-8.378	-9.3821	-10.482	-8.2091	-9.75	-8.1311	-7.623
-9.3156	-8.9353	-8.8433	-7.8426	-10.614	-9.5788	-8.8856	-9.2118	-9.9574	-9.1368	-7.8472	-9.384	-7.8185	-9.1385	-7.4648	-7.7699	-8.5003	-8.8121	-10.522	-10.278	-8.4077	-9.2443	-9.8491	-8.8023	-8.7841	-10.333	-9.1446	-8.3011	-10.025	-9.2589	-9.5328	-9.6004	-8.6193	-9.715	-8.4769	-9.3077	-9.7671	-8.779	-10.42	-10.569	-9.0976	-9.7798	-9.0207	-8.1725	-8.0681	-9.7795	-9.2491	-9.2296	-8.7348	-8.2306
-14.08	-15.655	-13.293	-13.22	-14.783	-15.826	-15.092	-13.987	-15.501	-13.32	-15.853	-14.656	-15.788	-14.14	-14.248	-14.039	-14.254	-15.063	-14.516	-14.834	-13.896	-14.862	-14.792	-13.514	-14.295	-15.017	-13.472	-14.038	-14.272	-15.844	-13.304	-15.842	-14.368	-13.328	-14.903	-13.805	-13.859	-14.124	-13.714	-14.009	-15.505	-14.186	-14.322	-14.355	-13.504	-15.227	-15.497	-15.061	-15.554	-14.591
-12.564	-12.126	-10.988	-11.18	-12.67	-12.17	-12.461	-12.159	-11.107	-11.863	-12.612	-12.053	-10.758	-12.106	-11.27	-12.681	-11.076	-12.528	-12.901	-13.277	-11.633	-10.426	-13.103	-11.394	-12.105	-10.95	-10.231	-12.51	-11.45	-12.212	-12.344	-12.268	-13.151	-11.103	-11.281	-10.907	-12.163	-12.287	-11.631	-12.386	-12.101	-11.659	-11.559	-11.196	-12.235	-12.229	-11.49	-10.874	-11.7	-10.564
5.3291	3.9143	4.757	4.8671	4.9066	3.2575	3.5348	4.8271	3.9821	3.5868	3.7053	6.6782	4.7963	3.6345	5.641	2.9586	3.0767	4.2511	4.172	5.9061	4.6169	3.3949	4.229	5.3453	4.6202	4.5908	3.452	4.9762	3.8985	5.8282	3.8654	5.3752	4.2663	5.4503	3.3062	2.5061	4.7974	3.2935	5.5966	4.9385	4.3278	5.362	4.9314	3.9311	4.9636	4.8388	4.3796	3.4667	3.8186	5.9101
-6.4465	-6.9195	-5.5718	-7.6563	-7.1369	-8.8757	-7.1036	-6.5	-8.2174	-7.8351	-8.1145	-6.6556	-9.4649	-6.3686	-8.5479	-7.416	-8.0083	-7.2474	-7.5819	-5.3677	-7.2917	-6.898	-6.6047	-6.6659	-7.2332	-8.148	-8.3961	-8.8398	-8.5104	-6.5621	-5.7202	-7.491	-6.6983	-8.2085	-8.0071	-7.0458	-8.551	-8.9056	-8.4737	-7.456	-6.1366	-8.5982	-6.9162	-7.3296	-6.7993	-7.6935	-8.1417	-7.7325	-9.3189	-8.8267
-0.012589	0.014902	2.0437	0.73419	1.1163	-2.1776	-0.050499	-0.48913	0.21913	1.0729	0.71763	-0.25109	1.5144	1.8468	1.4876	-0.1672	-0.030706	-0.11652	0.57401	0.87462	0.48108	-0.54085	0.24299	0.87404	0.060321	0.58697	0.66668	1.8593	-0.0020041	0.88676	1.5939	-0.031272	1.2632	0.1945	0.69103	-0.79543	1.2411	0.97973	0.437	-0.39241	-0.053329	-0.61067	-1.3196	1.7289	2.1833	-1.2797	0.48176	1.4768	-0.56512	0.27769
-1.4842	-1.2996	-1.2062	-1.0697	-1.7197	-2.607	-0.40324	-1.7547	-1.2989	-1.6789	-0.27957	-0.82799	-1.3083	-2.4028	-2.4185	-2.079	-2.3301	-0.90817	-1.1387	-1.706	-0.42329	-2.6607	-2.401	-1.3659	-2.1306	-2.858	-1.4502	-0.73623	-2.1901	-2.3786	-2.2148	-0.68868	-0.12452	-3.0182	-3.0808	-1.3663	-0.56475	-1.8369	-1.9676	-0.78059	-1.8255	-1.947	-1.6797	-1.1696	-1.5841	-1.8563	-0.91795	-2.8058	-2.1558	-2.1151
0.92957	1.7547	2.0687	1.8116	1.8754	1.2939	1.0433	2.1249	0.054521	1.1869	0.88702	1.4736	1.6664	3.0203	0.99531	2.3932	2.8919	0.72072	0.59679	1.3235	0.11642	1.1694	0.25316	2.5498	1.9572	2.5668	2.2163	1.7706	1.669	1.6766	1.6943	0.82165	0.38711	1.6973	2.1532	1.2721	1.3623	1.3611	1.8032	0.20754	2.0237	1.5807	1.3343	3.073	2.7126	0.53833	1.0082	0.28029	1.8721	0.87254
-1.4583	-1.7006	0.28859	-0.39269	-0.33954	-0.75224	-1.0549	-0.42143	-1.1167	-1.4984	-0.75142	-0.73526	-1.4845	-2.0919	-1.6974	-0.72889	-2.4538	-2.2003	-1.4185	-1.4082	-4.2414	-4.881	-2.6245	-1.8292	-1.8205	-2.2408	-1.038	0.49918	-0.59001	-1.5109	-1.1351	-2.5745	-0.4334	-3.5108	-3.3682	-2.1742	-0.89695	-2.8795	-1.755	-1.4738	-3.165	-0.99468	-1.795	-2.4024	-1.1655	-2.5304	-3.5572	-0.63707	-1.2146	-2.3388
-11.977	-11.712	-11.647	-11.201	-11.789	-10.425	-12.531	-9.2105	-10.939	-11.005	-10.258	-8.5094	-10.075	-10.459	-9.8111	-11.364	-10.774	-10.038	-10.211	-11.744	-11.663	-10.987	-10.089	-10.879	-11.447	-11.279	-9.8305	-9.6158	-12.165	-11.874	-10.368	-11.32	-10.833	-11.54	-10.923	-10.674	-10.236	-10.779	-9.2508	-9.9467	-11.428	-9.4904	-9.1222	-11.877	-10.591	-10.873	-8.8103	-12.153	-10.722	-11.364
-1.3762	-2.0454	-1.9894	-0.50633	-1.6431	-1.9257	-1.2639	-0.33963	-1.0147	-1.4166	-1.0219	-0.45383	-2.3326	-0.75611	-1.8422	-1.444	-2.1197	-3.996	-2.536	-0.88587	-2.2273	-0.41457	-0.91863	-0.14495	-1.4388	-1.1873	-0.9571	-1.6089	-0.92236	-0.93871	0.15509	-1.1475	-1.1213	-2.7161	0.15425	-0.63827	-1.2331	-2.2593	-0.16431	-3.0336	-1.9061	1.1666	-0.73719	-0.94618	-1.7773	-1.355	-0.52301	-1.2106	-1.4838	-0.51687
-1.7919	-1.7771	-3.5014	-0.12035	-1.6249	-1.3777	-0.88147	-1.2089	-1.9234	-1.5839	-1.9343	-2.1836	-1.8441	-0.58974	-2.7135	-1.0071	-1.391	-0.96756	-2.0739	-2.231	-1.9411	-1.005	-1.4166	-2.8202	-3.2269	-2.6773	-3.2198	-0.83532	-2.8383	0.054253	-2.9823	-2.3653	-1.6512	-2.034	-1.5158	-1.9691	0.069178	-1.9063	-0.6232	-2.3582	-2.5879	-2.2226	-2.2409	-2.281	-1.1266	-2.0296	-2.6968	-1.2537	-2.3203	-2.7039
-0.25924	0.98404	-0.82854	-0.7515	1.7236	-0.056347	1.1607	-0.78153	-0.32472	-0.62341	-2.0832	0.13758	-0.37546	-1.2182	-0.70699	0.10701	-0.053324	1.7195	0.29902	0.049007	-1.0559	-0.99884	-0.58368	-0.78647	-0.714	-0.63295	-0.41716	0.8327	-1.0064	-0.3117	1.2519	-0.068782	-0.88603	0.47197	-1.0486	-0.057211	-2.4213	-0.18261	-0.061849	-1.1396	0.66345	-1.0354	-0.15249	-0.94924	-0.88869	-1.7252	0.019143	-0.50826	-1.1906	0.19025
-9.9648	-10.342	-10.528	-9.8423	-10.668	-12.778	-11.695	-11.448	-11.653	-10.34	-11.039	-10.275	-12.701	-11.778	-11.026	-9.4495	-11.157	-9.4271	-11.322	-12.215	-9.1059	-11.038	-12.058	-11.681	-10.32	-12.012	-11.514	-10.751	-10.175	-9.7223	-10.33	-10.907	-11.663	-9.7095	-11.108	-10.254	-11.204	-9.66	-9.733	-11.121	-11.506	-11.663	-12.817	-11.081	-9.9083	-9.8554	-11.432	-11.929	-8.725	-11.974
6.8207	6.6132	7.7099	7.2104	7.5719	6.3039	7.5643	5.7161	6.9894	6.2677	7.869	7.6308	8.1448	5.9706	6.1339	7.0503	5.3943	6.0428	8.3439	6.0033	6.1294	6.557	6.7351	7.4639	6.1316	6.6969	5.9067	7.6677	4.8023	8.3624	6.0675	6.3338	7.1422	6.3874	5.952	6.9395	5.8151	7.9918	4.5336	8.0267	7.3746	6.3551	6.3602	5.6823	6.7911	6.6833	8.7681	6.1067	7.1295	5.2652
-12.268	-12.978	-12.751	-10.289	-11.857	-13.364	-12.366	-12.853	-13.114	-13.033	-11.969	-11.898	-13.61	-12.754	-13.842	-11.226	-11.594	-13.255	-12.288	-12.889	-11.635	-11.916	-12.372	-13.766	-13.185	-13.266	-10.921	-13.743	-13.294	-14.127	-13.243	-14.285	-12.571	-12.06	-13.015	-12.837	-11.594	-12.802	-12.075	-14.327	-11.177	-13.764	-13.971	-13.334	-12.849	-12.889	-14.459	-13.161	-13.3	-13.315
-3.1297	-3.5427	-5.636	-2.946	-1.4835	-2.4318	-3.1462	-3.997	-3.4712	-3.4153	-3.2572	-1.6858	-3.4063	-4.321	-1.7343	-3.1749	-3.0454	-1.9873	-2.9236	-3.1193	-3.5616	-2.049	-3.7902	-2.912	-2.4093	-4.1205	-3.7123	-3.9	-4.0949	-4.2656	-3.1954	-3.8163	-4.1438	-2.1378	-2.4132	-2.0315	-2.7309	-1.6326	-4.5567	-1.7837	-3.4573	-3.8286	-3.7297	-4.4809	-4.769	-3.3255	-3.4788	-2.7921	-3.1588	-3.7089
-7.2371	-5.4941	-6.6605	-7.113	-6.3714	-6.2632	-8.261	-6.0572	-7.1413	-7.7195	-6.8667	-6.8958	-6.0063	-6.7156	-6.3406	-6.5542	-6.1264	-6.0605	-5.1966	-7.6247	-5.3599	-5.124	-4.9198	-7.2733	-6.4155	-8.0033	-7.5111	-6.5431	-6.6884	-6.0994	-6.3186	-7.3859	-6.7675	-6.8087	-7.0403	-5.6849	-6.126	-4.8537	-6.2967	-6.6957	-7.4631	-6.1898	-5.8609	-6.5679	-5.7398	-5.324	-5.5824	-7.3121	-6.0037	-5.6881
-10.745	-10.863	-9.3234	-10.688	-12.028	-11.374	-12.235	-12.119	-13.011	-11.077	-11.518	-10.872	-10.677	-11.723	-13.387	-12.496	-10.122	-12.26	-10.843	-11.276	-11.224	-11.879	-12.257	-11.425	-11.193	-9.9252	-11.296	-10.376	-11.774	-12.466	-11.016	-11.054	-11.914	-11.036	-11.518	-10.948	-12.56	-10.65	-10.549	-12.141	-12.338	-10.976	-11.206	-12.166	-11.823	-10.119	-12.18	-11.542	-12.42	-9.0611
-2.3054	-1.6307	-2.6158	-2.0257	-1.8057	-3.2392	-1.7085	-1.6274	-2.9516	-2.2634	-3.5044	-3.1587	-2.0999	-1.9643	-1.574	-2.1515	-2.9069	-2.2625	-1.7914	-3.9288	-2.1676	-2.0412	-2.8621	-1.0768	-3.9629	-2.6766	-1.9757	-1.7787	-1.8448	-3.8273	-1.4583	-3.0087	-2.7014	-2.6958	-3.9304	-1.9954	-1.7675	-2.4254	-2.5592	-1.0572	-2.5621	-2.4192	-1.3768	-1.8528	-0.37415	-2.7753	-1.5626	-4.0965	-2.8559	-1.2944
-1.7845	-1.6265	-3.235	-2.083	-1.8469	-1.1726	-1.7636	-4.0184	-3.4149	-2.4663	-1.9086	-2.0264	-1.886	-2.7169	-1.6587	-2.4587	-3.915	-2.217	-1.9592	-3.7687	-3.4189	-0.86262	-2.586	-2.9501	-3.8526	-2.1024	-2.6425	-1.7876	-0.98981	-1.6731	-3.5268	-2.9743	-2.7435	-1.9932	-3.8174	-2.0306	-4.2676	-0.88119	-1.969	-0.95215	-2.7718	-1.9548	-3.0719	-3.6066	-3.0781	-3.757	-2.2027	-1.7911	-1.9609	-1.9389
-12.381	-12.367	-11.693	-10.666	-11.711	-12.76	-12.291	-11.171	-11.407	-12.4	-12.316	-11.684	-12.844	-11.285	-10.782	-11.67	-12.583	-11.426	-11.591	-11.695	-11.735	-10.089	-11.367	-11.223	-12.179	-12.002	-11.782	-11.226	-11.582	-12.306	-11.116	-12.544	-12.296	-11.567	-12.289	-13.654	-10.393	-10.594	-10.669	-12.107	-10.452	-13.148	-12.804	-11.123	-11.739	-11.217	-12.274	-12.041	-13.208	-12.524
2.1003	3.5619	3.6746	3.4315	3.234	4.0857	2.6048	2.8574	2.4663	2.6408	2.8207	2.2741	3.0562	2.6345	4.1742	3.4885	3.1669	2.5777	1.891	1.5264	3.6885	4.154	3.0513	3.6109	4.2344	3.9427	2.1508	3.2575	3.689	1.4716	3.0718	3.9756	3.155	2.3691	3.5015	3.1708	3.5546	2.7123	2.851	3.9673	3.0743	3.3332	4.1269	3.7836	2.4361	3.8638	2.1485	3.2214	1.7056	3.2712
-20.613	-19.799	-20.65	-21.357	-21.423	-20.052	-21.248	-20.691	-20.982	-21.511	-22.52	-21.467	-20.222	-21.951	-22.567	-20.058	-20.179	-20.26	-20.614	-21.444	-17.892	-20.614	-21.371	-21.061	-22.055	-18.78	-20.61	-21.139	-19.518	-20.335	-21.254	-21.766	-19.598	-20.277	-22.831	-21.191	-19.007	-18.658	-21.273	-19.452	-20.973	-20.103	-21.226	-20.205	-19.308	-19.94	-20.795	-21.007	-20.54	-21.413
-2.5732	-1.1924	-1.6127	-4.0997	-0.37947	-2.3546	-2.3595	-1.8369	-0.65978	-0.66871	-1.8722	-0.5276	-2.1468	-1.0707	-1.7835	-2.2362	-3.0342	-1.9757	-2.3063	-3.4899	-2.3724	-1.9967	-2.891	-0.75016	-2.5773	-2.9856	-1.3557	-0.72694	-0.68536	-1.8678	-1.0474	0.40816	-2.7964	-2.3691	-1.2723	-2.4838	-1.6707	-2.698	-2.5415	-0.17768	-2.2013	-2.5599	-3.3235	-2.2457	-1.4597	-1.0757	-0.47868	-2.5204	-1.4231	-1.6477
0.63463	0.67211	0.15154	0.36484	0.4948	-1.4573	0.37302	0.10651	-0.24414	-1.4939	1.3758	0.14484	-1.6339	0.69617	-1.9321	0.98957	0.30821	0.78758	-0.055903	-1.1317	0.41679	-1.2917	1.329	1.9018	0.36753	-0.63109	-1.1863	-0.70915	1.3136	0.65839	-0.051554	0.49684	-0.81427	-0.22137	-0.364	-0.32576	0.85832	0.87008	-0.10844	-0.89173	2.2198	0.967	-0.19893	-0.036135	0.55011	-0.55023	-0.26344	-0.94201	-0.16569	0.72319
5.5297	6.8306	7.2841	6.7877	6.5853	6.7718	5.3892	7.3261	5.7947	4.7001	6.1999	7.5915	7.0514	7.5317	7.4448	7.4468	5.3734	6.6696	6.2783	6.7065	6.7657	7.1833	7.319	7.5679	7.3219	6.8261	5.7433	5.8666	7.1633	8.6099	6.6383	8.0154	5.0591	7.1486	6.1245	6.9721	6.8689	6.4606	7.1514	7.0917	6.9443	6.8797	6.5627	6.9021	6.0776	6.2995	6.7132	8.1369	7.7729	8.2059
-21.874	-21.905	-21.55	-21.869	-23.298	-22.04	-21.665	-21.383	-24.123	-22.459	-21.889	-21.414	-23.086	-21.636	-23.19	-22.233	-23.889	-21.511	-21.119	-22.119	-22.383	-20.499	-21.895	-22.302	-22.87	-22.336	-20.922	-23.329	-22.391	-22.043	-20.95	-21.173	-22.751	-20.528	-21.664	-23.559	-20.933	-21.243	-21.633	-21.721	-22.298	-22.122	-22.115	-22.266	-22.593	-23.207	-21.203	-21.561	-21.436	-22.638
-13.154	-13.738	-11.886	-13.428	-14.624	-13.048	-11.7	-13.337	-12.74	-13.767	-13.236	-13.719	-13.036	-14.521	-16.859	-11.676	-12.476	-12.683	-12.816	-13.033	-13.128	-12.659	-13.539	-12.236	-12.321	-13.064	-12.171	-14.259	-13.074	-12.779	-13.7	-12.009	-14.163	-13.31	-13.127	-14.64	-13.141	-12.792	-14.526	-13.142	-12.692	-13.863	-15.026	-14.015	-13.934	-13.831	-12.933	-12.797	-13.707	-13.174
-6.8202	-6.4543	-5.5948	-5.3465	-6.4599	-5.5724	-6.0902	-6.3921	-5.2216	-6.1899	-4.1377	-5.5075	-5.7972	-6.2064	-7.5529	-5.9924	-4.5526	-4.3943	-7.0586	-6.3654	-5.0932	-6.5064	-6.5789	-5.4899	-5.1806	-5.5004	-6.1205	-4.6629	-5.6354	-4.9592	-5.7247	-5.4589	-6.1321	-5.1458	-5.1768	-6.6284	-6.5777	-5.4509	-4.5316	-4.1703	-6.8842	-5.9043	-6.8081	-5.3677	-6.8746	-4.3576	-5.3883	-6.281	-5.5379	-5.8405
0.52858	0.92096	2.762	2.2625	2.2408	2.4792	2.2412	1.3175	0.98032	0.95154	1.6171	1.8442	2.1985	0.42942	2.7489	1.3952	0.6469	1.1829	1.0052	1.0251	0.99927	1.0564	2.7388	0.70005	0.67263	1.4238	-0.41878	1.5023	3.418	1.322	0.78391	0.60643	1.0246	-0.015849	1.4598	0.63946	0.86473	0.59882	1.7058	1.1129	0.94089	0.51161	0.56518	9.4409e-05	1.9596	1.634	1.5659	1.2568	1.6248	0.77159
-1.9094	-3.3409	-1.3262	0.80976	-1.8391	-1.6056	-0.81464	-2.2302	-2.0476	-0.98924	-0.67344	-1.3143	-0.88075	-1.2934	-1.9131	-1.8828	-1.4439	-2.3965	-2.4961	-0.93561	-0.42091	-1.9748	-0.72487	-1.8005	-0.28338	-0.94839	-2.2159	-1.8438	-2.1186	-1.3858	-2.9689	-1.8455	-2.9811	-1.6128	-1.8858	-1.2191	-2.1721	-2.2913	-1.3844	-1.1455	-1.0632	-1.9404	-2.484	-2.2884	-2.6123	-2.1997	-1.0415	-1.8051	-1.7017	-2.7103
0.096206	-0.020467	0.90197	0.40182	0.002679	1.394	-0.41132	0.29196	-0.3926	0.91869	-1.1082	0.06584	0.10538	0.12706	-1.2272	-0.28723	-0.19226	0.16484	-0.5785	0.31968	0.091296	-1.8389	-0.36471	-0.42843	0.1231	-1.6606	-0.73631	-0.54145	1.252	-0.17809	-0.55826	-1.0669	0.70626	0.71372	0.51737	-0.21394	1.675	0.86177	-0.11966	-0.75932	-0.22363	1.5467	1.3714	-0.1372	-1.9787	-0.47004	-0.68378	-1.1384	-0.1165	0.47517
-4.4255	-3.8709	-4.7223	-3.7158	-3.9117	-1.6492	-3.7237	-3.8631	-3.6262	-3.9272	-2.7633	-2.6358	-3.7473	-2.3908	-2.3648	-2.279	-4.2374	-2.2363	-3.4114	-3.9904	-3.1945	-2.455	-3.6852	-2.6621	-3.4049	-3.306	-5.4488	-3.7378	-3.8371	-4.0176	-3.8859	-3.8055	-3.2095	-5.4923	-2.162	-1.956	-2.2596	-3.7631	-3.2346	-2.5688	-3.9896	-1.79	-2.132	-3.6737	-2.0283	-3.0456	-3.3063	-2.361	-2.5991	-2.5665
-4.5113	-7.4628	-6.567	-4.6417	-5.4129	-6.5018	-6.795	-5.2184	-6.1744	-6.4052	-4.8308	-5.8325	-6.6677	-5.9706	-6.5883	-4.6345	-6.0929	-5.421	-5.8957	-5.1935	-5.3833	-6.0446	-4.0175	-3.7387	-5.9114	-6.8839	-6.1537	-3.7665	-6.1893	-5.0313	-6.9684	-6.2784	-5.778	-6.4446	-3.8156	-5.5375	-5.7639	-5.9167	-6.7524	-5.1262	-5.2304	-4.5195	-6.8266	-4.591	-4.9236	-3.8675	-5.3762	-5.0274	-4.1462	-5.6398
-3.121	-2.6389	-4.8248	-3.559	-4.7415	-3.8451	-2.6708	-4.3347	-2.9616	-3.9458	-4.4079	-4.2117	-4.6679	-3.2817	-2.9576	-2.9447	-1.9729	-3.1608	-3.7013	-2.5227	-3.8313	-4.4916	-5.328	-3.3638	-2.282	-4.0822	-3.6673	-2.0637	-2.9107	-5.007	-4.0348	-4.5248	-1.8253	-3.452	-2.098	-3.2699	-3.5544	-2.5438	-3.3284	-4.6734	-2.5406	-2.2056	-2.3194	-2.5014	-3.0825	-3.8689	-3.7138	-3.4089	-1.9535	-4.9668
0.047072	1.1931	0.078961	2.0138	-0.0033892	-0.94439	-0.8111	0.40474	-0.91082	-1.2424	-0.20253	1.4819	-0.74535	1.2621	0.4449	-1.3457	0.91863	0.017964	0.072672	-0.79419	-1.631	-0.50318	0.60057	-0.45157	-0.72198	-0.6551	-0.30652	-0.11044	0.12044	0.40905	-0.14967	-1.8792	0.48021	-0.19879	-0.26898	1.3246	0.16927	0.25142	-1.2835	0.46752	0.34018	-0.62073	-1.0012	-0.35002	-0.068497	0.085009	0.20743	-0.81645	-0.29213	-0.080392
-0.49253	-1.0279	-1.0673	-0.33442	-1.1444	-1.1321	0.86911	-0.4658	1.1497	0.31671	0.059743	-1.5441	-0.21979	0.12382	0.76638	-0.81017	-1.152	-0.64822	0.23896	-0.18486	0.47244	1.6367	0.9702	-0.8432	0.28868	1.0382	0.81994	-0.34966	0.077614	-1.5663	-0.11631	-0.61323	-1.2166	0.83539	-0.30792	-0.50954	-0.19798	0.71511	0.67528	-0.41056	0.57546	0.79825	-0.34912	-1.2543	-0.36249	-1.6179	1.1813	-1.2804	-1.2268	-1.2548
-2.1555	-2.3618	-1.0594	-3.5366	-4.4564	-3.4438	-3.1817	-2.1547	-0.42088	-1.6902	-1.9765	-2.4786	-3.288	-2.672	-0.98485	-2.741	-1.7316	-2.0149	-1.3256	-1.5535	-1.9096	-1.6163	-4.0173	-1.9912	-1.9287	-2.5687	-2.8303	-2.2723	-3.0848	-2.0794	-1.4367	-2.2784	-2.2459	-3.6059	-1.1039	-3.0976	-1.0768	-3.6132	-2.0784	-3.3003	-1.0994	-3.9492	-3.6186	-3.6663	-1.6315	-0.77979	-1.444	-3.0819	-2.0926	-3.2439
-12.549	-11.079	-11.96	-11.431	-11.547	-11.291	-12.584	-11.266	-12.226	-12.389	-12.504	-10.625	-11.587	-11.403	-11.675	-12.07	-11.472	-11.398	-11.509	-10.577	-12.214	-11.445	-11.101	-11.779	-11.736	-12.147	-12.317	-10.965	-12.012	-11.81	-10.982	-10.36	-10.482	-12.033	-12.142	-11.748	-11.351	-12.243	-11.397	-12.388	-11.561	-9.5853	-11.405	-11.963	-12.062	-11.398	-11.356	-11.665	-12.115	-11.006
0.4432	1.1825	1.1663	-0.62	0.84229	-1.7304	0.62838	-1.352	-0.49646	0.10757	0.39712	1.0683	0.34233	2.0366	-0.31209	-1.8942	-0.64816	0.92785	0.82276	1.2646	-0.69538	2.0186	0.95605	-0.070955	-0.986	-0.4797	-0.97832	-0.68304	-0.60728	0.27724	0.45871	1.2043	-0.13131	0.4007	0.00090407	-0.17415	-0.088003	-0.82382	0.7137	-0.88516	0.26635	-0.20771	0.85739	-1.8468	-0.85934	0.0857	-0.74658	-0.79766	-0.40911	0.88821
4.0189	4.2317	3.6312	2.2777	0.37262	3.7025	2.7153	1.4001	2.2391	3.5858	1.9769	5.1424	4.9203	3.4115	2.1872	2.5821	4.3562	3.9473	2.1908	1.6935	2.4957	2.6577	2.2996	2.3809	4.225	2.6254	0.38217	2.891	4.0486	2.1942	3.3767	3.9741	3.1781	2.2765	2.321	2.8128	3.5967	4.1223	3.7809	2.404	2.0601	3.2256	3.4158	4.2859	2.5911	4.1346	3.1758	3.7278	2.5263	3.6502
-1.1655	-2.2978	-2.6378	-0.88153	0.23371	0.89628	-1.0093	-2.3171	-0.5082	-1.4371	0.27849	-2.5724	-2.1373	-1.373	-1.1364	-1.8714	-0.6393	-0.43131	-1.9792	-0.56332	-0.39954	-1.5743	-1.0214	0.0054468	-1.1134	-1.8304	0.032972	1.5288	-1.6179	-2.1578	-1.273	-0.4671	-0.024227	-0.1124	-1.4674	-0.36121	-1.5448	-1.9028	-2.9953	-1.8218	0.69344	-1.5599	-1.447	-1.8799	-0.82178	-1.9755	0.45321	-2.7974	-1.8954	-1.85
1.3215	-0.55649	-0.84141	-0.22487	1.256	-1.6809	-1.1927	-0.92926	-0.55414	0.7806	1.4475	0.76847	0.19909	-0.82223	0.49282	0.29998	-0.17788	1.1235	-0.82547	-0.46509	-0.52588	1.0523	-0.10346	-0.87235	1.4143	-0.71814	0.15303	0.064354	-0.19591	-0.060203	-1.0856	0.93089	-0.063079	1.0862	-0.68313	0.30864	0.79477	-0.018396	0.77844	0.31479	-0.71167	-0.47454	-0.525	-0.5123	-0.13551	-0.68852	-1.2314	1.9844	-0.51322	0.067136
-11.741	-10.556	-11.974	-12.479	-10.401	-12.204	-11.928	-11.158	-11.482	-11.43	-9.3647	-13.68	-12.972	-10.449	-12.19	-11.377	-11.997	-11.37	-11.927	-12.176	-11.453	-10.742	-11.533	-9.7039	-11.665	-10.992	-11.077	-12.359	-10.883	-9.3566	-11.723	-10.854	-10.05	-11.395	-12.263	-12.731	-11.26	-11.553	-11.215	-12.157	-12.018	-11.347	-12.545	-9.8908	-11.557	-10.721	-11.591	-12.227	-10.368	-10.804
1.9712	0.82861	2.0107	0.23821	1.4077	1.4757	2.6452	2.0204	1.8125	0.85307	2.4254	2.8496	1.6346	1.3237	2.7956	0.45803	1.7006	1.4039	2.8871	1.6821	1.7385	0.91478	1.7801	1.7687	1.6582	0.76554	0.17739	1.2092	0.93277	1.9151	1.9076	1.9336	0.46855	1.1249	1.0999	1.1129	0.99338	1.8205	1.576	2.7998	1.6955	2.6651	2.5757	2.5786	1.165	2.1847	0.74159	0.42702	0.53814	1.8074
5.0342	3.0046	2.6289	4.2395	4.8535	3.3957	4.5085	5.2569	3.6641	4.2765	4.7518	3.8909	5.4428	5.0372	5.7875	4.7403	4.5715	2.601	5.2956	5.228	4.3035	4.9258	4.0702	3.9941	5.1177	2.9916	5.8066	4.7459	2.9094	6.1416	3.6868	4.6054	3.6716	4.632	3.8274	2.9604	3.7226	4.7865	4.976	3.7326	3.9727	5.1098	5.6945	3.3222	4.7236	5.5287	4.5059	3.4102	4.3929	4.7031
-1.3392	-1.7632	-2.2856	-0.58654	-1.7404	-1.9099	-1.7804	-0.97443	-2.4754	-1.2075	-1.2324	-0.073316	0.17775	-1.7666	-1.111	-2.5155	-2.7286	-1.9203	-2.6324	-2.2151	-1.3103	-0.6845	-0.86626	0.11692	-0.99095	-2.0112	-0.69537	-1.4802	-3.3863	-1.6177	-1.5329	-0.055892	-2.9809	-1.318	-0.95099	-1.4465	-2.2597	-1.0168	-2.973	-0.86812	-2.1005	-0.38508	-1.543	0.45789	-0.52847	-1.7529	-1.6995	-1.7704	-1.8801	-2.4704
1.2704	2.9422	0.44958	1.3177	2.1497	1.5675	2.9235	0.36715	2.8202	2.3591	2.3696	2.1126	0.48378	2.5917	2.3174	1.8265	2.1494	3.9857	0.020307	0.91405	0.77607	1.7756	1.9605	3.3159	2.9767	1.2178	3.1574	1.1057	1.0126	1.8385	2.9309	3.299	2.0401	2.2256	2.858	0.46364	1.0634	1.832	2.9499	2.6343	2.562	1.1651	1.8181	2.4119	2.5263	0.85875	2.5583	1.2562	2.9001	0.81336
-22.768	-22.439	-22.855	-22.372	-22.221	-22.74	-23.365	-23.807	-22.354	-21.424	-22.293	-22.257	-22.369	-21.957	-21.452	-22.412	-19.327	-21.782	-21.95	-20.021	-22.781	-21.983	-21.413	-21.688	-23.045	-21.257	-22.608	-23.437	-21.37	-24.103	-22.933	-22.181	-22.132	-23.312	-22.432	-23.892	-21.507	-22.39	-22.263	-23.568	-21.713	-22.84	-24.605	-22.628	-22.126	-21.933	-23.213	-21.415	-20.705	-22.201
0.978	0.49673	1.8805	0.12534	1.3768	0.29242	2.1152	1.0942	0.77109	0.6102	1.5811	1.2603	1.1806	1.4094	0.44203	2.7368	2.7289	1.2852	-0.045645	1.1197	0.97227	2.1558	1.9864	1.7288	3.5903	1.5346	2.6567	-0.56916	1.7191	0.74447	2.0825	1.2569	1.4792	1.9087	1.6178	2.3397	-0.44282	0.80324	0.65479	0.87601	1.8635	0.71885	2.36	2.4384	0.95332	1.2636	2.0565	0.66672	2.8708	1.3341
-6.3551	-6.4728	-6.2613	-4.9286	-6.1989	-6.1469	-5.7421	-6.5884	-7.6507	-6.0351	-6.6029	-6.5772	-7.6212	-6.7942	-7.0586	-7.5163	-4.7091	-5.214	-7.7209	-5.9476	-6.5323	-8.215	-8.1266	-5.9512	-6.1605	-5.0777	-7.4155	-5.4543	-4.5587	-7.3359	-6.8474	-7.2391	-7.2336	-7.9888	-5.286	-6.149	-5.2945	-6.3916	-7.3683	-6.9919	-7.6364	-5.8677	-5.5505	-5.7328	-5.9537	-5.9016	-6.3125	-7.4599	-5.2454	-8.4461
-12.15	-11.413	-12.142	-13.742	-11.813	-11.689	-11.651	-10.771	-10.667	-12.244	-13.443	-11.389	-11.633	-10.676	-11.992	-11.941	-11.345	-11.653	-11.718	-11.685	-10.377	-11.827	-11.321	-10.811	-11.772	-11.542	-12.526	-11.763	-12.487	-12.053	-11.368	-11.344	-12.926	-11.689	-12.365	-10.731	-11.219	-12.394	-12.411	-10.506	-13.046	-10.531	-11.442	-12.331	-11.838	-12.603	-11.571	-10.451	-10.699	-11.269
-12.785	-12.72	-14.312	-12.514	-12.524	-13.056	-12.374	-14.628	-11.233	-13.781	-13.545	-14.312	-13.723	-13.767	-12.925	-14.453	-13.951	-14.586	-13.304	-14.561	-14.142	-14.79	-13.276	-12.687	-12.736	-15.156	-11.702	-12.794	-12.928	-13.982	-13.93	-12.933	-11.893	-12.222	-11.905	-13.141	-12.677	-13.337	-13.033	-13.523	-12.961	-14.647	-12.309	-11.735	-14.632	-11.736	-13.002	-12.772	-12.897	-14.232
-10.418	-10.991	-11.193	-10.071	-11.065	-11.382	-8.5381	-10.923	-10.753	-10.117	-10.374	-11.699	-9.4064	-11.065	-10.201	-10.469	-11.255	-11.493	-9.5806	-8.511	-10.642	-10.573	-10.906	-11.811	-11.261	-10.762	-11.831	-11.262	-10.966	-10.943	-11.53	-10.603	-10.944	-10.779	-9.4199	-9.4384	-12.96	-9.4028	-10.579	-9.8327	-10.461	-9.6793	-9.5176	-10.712	-10.105	-11.368	-11.738	-10.328	-11.409	-10.958
-12.643	-10.937	-11.7	-11.798	-12.104	-13.047	-10.764	-12.492	-11.115	-10.382	-10.878	-10.841	-12.196	-11.349	-10.601	-11.189	-10.69	-10.333	-10.602	-12.306	-12.187	-9.8717	-12.833	-12.038	-9.7272	-11.913	-12.492	-13.397	-11.474	-10.747	-12.194	-12.214	-10.816	-13.271	-10.381	-12.506	-11.059	-12.043	-9.6458	-10.669	-11.818	-13.462	-12.17	-11.719	-10.688	-11.634	-11.433	-12.244	-10.73	-11.744
0.9917	0.86279	2.2379	1.6954	1.5375	2.1711	1.4358	0.22903	1.5548	2.8444	0.70653	1.6146	0.30732	0.88732	2.4098	1.1924	1.5448	0.49033	1.8613	0.86239	1.8891	2.3294	1.7372	2.9158	2.5974	1.8917	1.3445	0.91621	3.0683	0.38349	1.9766	2.6418	2.0603	1.2626	3.179	1.0325	1.1001	2.3386	1.1603	1.8026	0.6103	1.7041	1.7541	2.1999	1.3707	0.99579	1.6547	0.06074	2.6067	1.3327
-4.1096	-2.8043	-2.8736	-1.1564	-2.8021	-4.4451	-1.6134	-2.179	-2.2336	-2.4461	-2.424	-2.299	-2.525	-2.8425	-2.3141	-2.3219	-3.4983	-3.1873	-1.163	-2.5743	-3.6375	-3.3883	-2.8097	-3.1036	-2.6947	-1.053	-1.5597	-2.6021	-3.0052	-1.1214	-2.3249	-2.8503	-3.0081	-4.2569	-0.76501	-2.2023	-3.2693	-2.5881	-3.6519	-2.8329	-4.2123	-3.5802	-3.4433	-4.904	-3.6056	-1.5842	-3.3662	-3.982	-3.3126	-1.4015
-14.558	-12.615	-13.987	-14.611	-12.781	-15.056	-14.814	-14.32	-14.773	-14.66	-13.171	-13.005	-13.388	-14.045	-14.275	-13.592	-14.378	-14.406	-14.166	-13.018	-13.207	-13.628	-14.463	-14.193	-13.848	-15.783	-14.412	-13.904	-15.09	-15.228	-12.163	-16.112	-14.073	-15.055	-12.507	-13.715	-14.865	-14.839	-15	-14.268	-14.08	-13.069	-11.939	-13.448	-15.795	-15.045	-12.791	-15.555	-14.735	-14.53
-22.423	-24.008	-22.544	-20.476	-22.119	-21.132	-22.583	-20.744	-21.691	-22.779	-21.86	-21.854	-22.442	-23.082	-22.488	-23.17	-23.177	-21.872	-21.579	-20.739	-21.058	-23.256	-22.686	-20.43	-22.612	-23.788	-21.656	-22.57	-23.501	-21.931	-23.936	-23.082	-24.023	-23.774	-21.668	-20.963	-23.077	-22.368	-21.797	-21.656	-22.657	-23.801	-22.627	-21.099	-21.845	-22.62	-21.283	-21.856	-20.819	-21.889
-11.211	-10.769	-10.32	-11.891	-10.869	-11.526	-9.7263	-10.23	-10.988	-10.81	-8.6716	-11.566	-12.015	-9.6019	-11.162	-10.908	-10.818	-8.3108	-10.427	-11.089	-10.682	-10.688	-10.987	-11.545	-9.2479	-8.7289	-10.384	-9.8945	-10.415	-9.8613	-9.6885	-9.5922	-10.294	-10.257	-8.34	-9.6924	-12.302	-10.17	-10.289	-8.8734	-10.53	-11.421	-12.565	-10.392	-8.9972	-9.9832	-10.459	-10.963	-10.548	-10.622
1.1679	1.2093	2.0439	1.833	1.8948	3.7495	0.5877	0.76729	2.5196	2.9404	2.7691	1.498	1.7542	2.7189	1.1338	1.8225	2.5102	2.4346	1.6871	1.7791	1.1668	2.078	1.6928	1.5674	2.2707	1.8887	1.175	3.2301	1.6484	0.96914	2.2531	0.99635	1.6602	2.3897	0.043478	1.1368	1.839	1.608	2.0936	1.445	1.5736	2.2012	1.7747	1.779	1.9616	2.8864	1.4145	1.3392	2.7138	2.0761
-11.943	-11.899	-11.727	-11.911	-10.534	-11.976	-10.135	-11.079	-11.561	-12.268	-11.976	-11.805	-11.298	-11.477	-11.086	-11.729	-10.184	-11.156	-12.472	-11.585	-13.674	-12.074	-11.551	-12.166	-10.209	-10.732	-10.426	-10.583	-11.475	-13.23	-11.561	-11.173	-11.212	-11.989	-10.653	-11.11	-12.003	-11.204	-9.831	-12.412	-12.852	-11.486	-11.277	-11.619	-10.961	-12.55	-11.18	-11.996	-12.707	-13.128
-5.0586	-6.2868	-2.9881	-6.0631	-5.0301	-4.1751	-6.3642	-5.0793	-6.1407	-4.6459	-4.9737	-4.2765	-5.9336	-4.9155	-3.5561	-3.3341	-5.0218	-5.065	-5.1209	-4.395	-4.9555	-5.749	-4.7491	-5.0479	-4.3588	-6.0621	-5.208	-6.2248	-4.6952	-4.204	-4.4054	-5.3754	-3.7161	-5.159	-3.8648	-6.1396	-4.371	-4.0829	-3.9653	-4.4266	-4.1986	-3.9373	-4.4746	-4.3351	-6.1726	-4.3089	-6.1807	-4.2344	-5.0708	-4.5464
0.33493	-0.95464	1.8645	1.7352	0.64916	0.70727	1.4431	-0.84055	1.429	0.052386	0.30774	0.567	-0.43692	0.4546	-0.77782	0.35239	0.70973	0.74139	0.69913	2.2476	1.2775	1.4681	0.26719	0.73121	0.22095	1.1135	0.61183	-0.52673	1.2042	0.63281	1.0098	0.42266	-0.31609	1.6123	1.9881	1.1828	-0.02294	1.4479	-0.13258	0.23958	1.2862	-0.51304	0.62965	-1.311	0.65566	0.19072	1.7077	-0.50296	1.1257	0.47204
-10.14	-11.707	-11.031	-10.752	-11.032	-10.902	-12.755	-10.955	-11.157	-10.829	-11.158	-12.345	-13.944	-13.694	-12.476	-12.226	-10.747	-10.086	-11.336	-10.703	-10.841	-12.827	-12.885	-11.625	-12.644	-11.223	-11.305	-10.894	-11.878	-10.922	-11.799	-11.276	-12.994	-11.6	-12.298	-12.098	-10.408	-11.967	-11.641	-13.168	-11.201	-11.493	-12.684	-11.031	-9.771	-11.453	-11.512	-9.7529	-11.13	-11.625
-13.851	-12.779	-15.438	-11.1	-12.081	-13.092	-12.315	-12.199	-13.506	-11.922	-11.05	-14.242	-12.565	-12.282	-12.47	-12.416	-11.756	-12.314	-12.688	-13.861	-13.293	-12.622	-13.516	-10.695	-12.277	-11.766	-12.144	-12.375	-15.553	-13.148	-13.355	-12.196	-12.809	-12.903	-12.088	-13.406	-11.606	-12.882	-12.792	-13.824	-12.603	-12.546	-13.481	-12.33	-12.341	-12.058	-13.75	-13.001	-12.194	-13.405
-9.8752	-7.3596	-10.03	-7.4616	-9.6348	-10.305	-9.6124	-7.8524	-10.875	-10.36	-9.5092	-8.2044	-10.834	-8.7937	-9.4119	-9.2044	-9.8296	-7.8968	-9.7577	-10.166	-9.6818	-9.1448	-8.0229	-9.4468	-7.4505	-7.926	-9.2408	-10.08	-9.7237	-9.8745	-9.2529	-8.6474	-9.2431	-10.005	-9.0641	-9.168	-8.5917	-9.1279	-8.7048	-8.0239	-9.9769	-9.0309	-9.9434	-9.1273	-10.54	-8.502	-8.4825	-8.8185	-9.4755	-8.7352
-1.4803	1.0589	-0.11255	0.19385	0.38332	1.4413	-1.3095	0.01793	0.15198	-0.030659	-0.70247	-0.19569	0.17122	-1.266	-0.72721	0.39679	-1.984	0.88535	-1.1419	0.06294	0.20313	0.81267	0.38918	0.4423	0.24705	0.48899	0.15034	-1.3389	0.085563	-0.14318	0.68395	0.53788	-0.71502	-0.093877	0.98847	-0.24805	-0.42776	0.007881	-0.30273	-0.40749	-1.0569	-1.1954	1.6314	-1.1005	-1.5238	0.28927	-0.69925	-0.13242	-1.6545	-0.53792
8.8336	9.3986	6.6043	8.4917	8.7226	6.8025	7.9041	9.6858	10.903	7.5096	9.4874	9.4474	8.638	9.7161	9.3159	7.8793	8.3266	8.3292	10.342	8.4536	9.058	8.5187	8.869	9.3739	7.0792	8.1365	7.0968	8.5231	7.3599	7.9522	9.0359	7.1743	8.2252	8.7379	7.1199	8.5437	7.8623	10.986	6.6872	8.7322	7.7558	10.233	8.867	8.6867	8.7599	8.5608	9.5609	9.5089	7.8777	9.6108
-14.014	-15.977	-13.477	-15.124	-15.477	-15.582	-15.008	-14.877	-14.632	-15.091	-15.314	-14.395	-14.242	-14.536	-13.23	-14.246	-15.002	-15.777	-16.238	-14.755	-13.815	-13.882	-14.709	-14.096	-14.632	-15.155	-14.551	-16.357	-15.489	-16.048	-14.632	-13.988	-15.035	-15.188	-15.033	-15.94	-14.791	-16.609	-15.938	-14.648	-14.923	-13.456	-14.948	-14.278	-14.204	-15.46	-14.33	-15.434	-15.292	-14.464
1.4536	1.5539	0.62888	-0.0046214	1.1728	-0.84303	0.18662	0.26818	1.1439	1.6807	0.089733	0.039601	0.67652	0.94191	0.81827	0.59818	0.35415	0.63338	1.7916	-0.12706	2.253	-0.83617	-0.51613	-0.041891	1.7992	0.77806	0.17893	0.37904	0.8861	0.36131	0.79986	1.9853	-0.89782	0.16254	1.1326	1.0576	0.37202	0.79318	1.0993	0.044716	0.31796	1.5579	-0.040062	-0.33361	1.3937	-0.50987	-1.2307	2.1713	0.58362	-0.29739
-9.4014	-10.757	-8.9706	-7.9675	-8.9689	-9.1423	-7.7054	-8.3555	-8.6133	-8.8769	-8.0633	-9.8048	-9.4912	-7.08	-8.1256	-9.5387	-8.1697	-7.5844	-7.1669	-9.3494	-7.6774	-7.5496	-9.4551	-9.1195	-9.5436	-8.0329	-9.304	-7.813	-9.1886	-9.0141	-8.4853	-8.8166	-9.4829	-8.935	-9.3743	-9.1247	-9.342	-10.618	-8.5599	-7.8073	-9.4765	-9.9338	-8.7775	-9.5848	-8.2865	-9.2967	-8.5474	-8.386	-8.9085	-9.3479
-3.5738	-3.3226	-2.583	-2.4323	-1.9476	-2.8784	-0.79862	-3.524	-3.8784	-2.3206	-2.3147	-2.7169	-2.6568	-3.1443	-2.1239	-2.8329	-1.7932	-2.6453	-1.6556	-2.9485	-3.1371	-3.1574	-2.414	-2.6366	-1.9579	-1.8134	-3.2925	-3.7328	-2.4956	-4.6738	-1.9886	-2.4526	-4.357	-1.1864	-2.6726	-1.4232	-2.9992	-2.4988	-1.6463	-3.2838	-2.6322	-1.212	-0.1503	-2.8443	-2.3505	-2.2651	-2.1473	-1.9449	-1.8734	-3.0362
-1.8801	-0.13015	0.92813	-1.5205	0.031139	-2.5595	-0.8555	-0.28902	0.87829	-0.33714	-0.76338	-0.091425	-0.48245	0.37718	-0.72437	-0.71901	-0.81887	1.0264	0.57997	-0.8483	0.71355	-2.0005	1.1412	-0.98911	1.2376	0.80522	-0.65155	1.1615	-0.61855	0.7158	-0.7489	-0.78761	-0.11015	-0.22587	0.22905	-0.14812	-1.3549	0.01858	0.97908	0.17059	-0.47672	0.0025419	0.21598	1.358	-0.57217	0.59859	-0.95091	0.7247	-0.90433	-0.91117
-10.56	-13.144	-12.491	-10.409	-9.8916	-12.01	-13.236	-12.461	-12.89	-11.774	-10.977	-11.841	-11.782	-11.698	-11.683	-11.078	-11.607	-13.07	-11.145	-13.387	-12.293	-11.523	-12.308	-11.596	-12.687	-11.862	-10.749	-13.621	-11.074	-11.867	-13.103	-11.194	-12.257	-11.098	-12.394	-11.96	-11.646	-11.588	-10.226	-12.229	-11.728	-10.862	-13.436	-11.746	-10.863	-13.625	-11.926	-13.28	-11.259	-12.393
-8.1625	-8.3316	-8.751	-10.836	-8.9044	-8.4457	-10.231	-9.5212	-10.962	-9.3264	-9.1682	-8.8341	-9.8929	-10.51	-8.9377	-9.6044	-9.3971	-9.5222	-10.534	-8.321	-9.6801	-7.91	-9.765	-8.5085	-9.6245	-8.3481	-8.8944	-6.622	-8.7726	-9.5059	-9.3477	-9.9677	-9.0044	-9.2065	-10.066	-9.0286	-9.3517	-8.7607	-9.7549	-10.288	-9.387	-9.7354	-7.6071	-9.187	-8.7745	-8.1661	-9.4238	-9.9221	-10.234	-9.0569
0.72496	2.5425	2.4149	1.6658	1.3071	0.80823	2.0838	1.4721	0.75924	0.61423	0.54781	1.5319	3.5415	0.15886	0.76954	1.4659	0.8094	-0.28782	-0.40028	1.8514	2.5302	1.5716	0.59607	2.7489	2.0543	1.8343	1.3183	2.202	1.0724	1.0035	1.0084	1.1821	0.09222	0.39155	2.3699	0.40697	2.1407	2.3773	1.7798	0.95592	2.0204	2.3749	2.3953	2.2532	1.7239	1.2078	2.7184	1.5176	1.9046	1.841
4.0561	4.4236	5.6442	3.9768	5.1518	5.5837	5.4901	4.2644	5.0089	5.5486	4.6685	5.8892	4.6537	5.2534	4.6527	6.1737	6.1379	5.8598	4.7877	4.4274	4.9681	4.8269	4.8619	4.3422	4.1193	4.7363	6.3311	5.6211	5.6734	4.8056	4.18	4.3657	4.6455	5.4658	3.4642	5.304	6.1127	5.2039	4.1683	4.7609	5.9809	4.792	5.089	6.0163	5.318	4.6327	4.9457	4.1714	5.3239	5.6261
-13.506	-14.197	-12.376	-13.668	-13.09	-15.126	-13.325	-13.082	-14.324	-12.338	-13.473	-13.509	-12.978	-12.858	-15.727	-13.234	-13.267	-13.217	-13.534	-13.722	-15.255	-13.453	-12.801	-13.933	-13.226	-12.427	-14.108	-13.018	-13.068	-13.776	-13.119	-13.624	-14.187	-13.538	-14.425	-12.998	-12.462	-12.254	-12.577	-14.453	-12.838	-13.575	-12.889	-13.517	-13.704	-12.899	-13.567	-13.007	-12.072	-13.817
-10.757	-11.921	-10.693	-11.179	-11.617	-10.776	-12.567	-11.905	-9.3306	-11.553	-11.246	-11.329	-11.645	-12.275	-10.217	-11.437	-11.265	-10.657	-11.202	-10.84	-10.039	-11.858	-11.209	-12.34	-13.432	-11.612	-10.635	-11.413	-10.099	-12.501	-11.4	-11.233	-10.467	-11.311	-11.327	-11.15	-11.742	-12.105	-11.811	-11.576	-10.181	-9.8337	-11.589	-10.114	-11.189	-11.319	-12.677	-9.842	-10.666	-12.09
5.792	4.7352	4.0743	4.5378	5.4537	5.1358	6.936	4.9802	3.9863	4.4318	5.077	5.4795	3.7643	4.5507	4.1007	4.0236	4.6021	5.6338	5.6525	5.0997	3.3183	5.5023	6.5555	5.1756	4.3654	6.1556	5.0728	5.1853	3.9128	5.9038	5.8962	4.9953	5.2747	4.4933	4.7235	5.2112	5.3767	5.5337	5.8572	4.8711	4.7679	5.809	4.5801	5.0877	3.6123	4.9141	4.4527	6.0409	5.7152	3.1442
-13.313	-14.285	-13.817	-12.601	-13.627	-14.71	-11.619	-13.518	-12.568	-13.091	-11.883	-13.258	-12.83	-13.319	-12.886	-13.461	-12.727	-13.662	-10.998	-13.492	-12.109	-14.009	-12.242	-12.442	-14.139	-13.909	-13.053	-14.393	-13.526	-12.099	-11.378	-13.976	-15	-15.001	-13.781	-14.159	-14.49	-12.65	-11.79	-12.798	-13.49	-12.997	-13.562	-14.118	-12.763	-13.872	-12.45	-15.075	-12.829	-12.764
0.62511	-0.9226	-1.7362	0.34182	1.3893	-0.19484	0.64193	-1.1319	0.40619	-0.80481	-0.71571	0.22807	1.595	-0.28263	0.11635	-1.278	0.19522	0.24124	-0.14434	0.16277	-0.65006	-0.08981	-1.5345	-0.67121	-0.68417	-1.0956	-0.15748	-0.51102	-1.1715	-0.16164	0.35136	-0.75956	0.42633	0.39202	1.5064	-1.2061	0.39952	-1.2934	0.45187	-0.56572	-1.1307	-0.72671	-0.37645	-0.55315	-0.4651	-0.85049	-0.39204	0.84644	0.44364	0.76947
-1.7428	-2.3091	-1.8342	-0.96265	-1.187	0.76621	-3.0064	-0.76033	-0.99664	-2.289	0.29991	-2.9502	-0.87684	-1.7995	-2.9189	-0.79024	-1.8681	0.14104	-1.4412	-2.3632	-2.9994	-2.6096	-0.66675	-2.2717	0.25634	-1.9157	-0.94441	-1.1038	-1.803	-2.4944	-2.0679	-2.646	-1.3772	-0.1433	-2.5285	-2.5189	-0.80471	-1.5697	-2.1493	-2.0061	0.12209	-3.1116	-1.9557	-1.4351	-2.0671	-0.34018	-1.9246	0.068239	-1.8729	-0.073939
2.1148	3.5773	1.555	3.6711	3.3371	3.5515	1.1032	4.3789	3.2557	2.7931	2.9052	2.0997	3.6625	0.95616	2.38	2.2889	2.2116	4.6622	2.5286	4.0787	2.3385	3.8812	2.9979	3.7147	3.1111	4.3059	2.6904	2.7862	3.5031	3.7089	1.1956	4.5191	2.5151	3.6469	3.1271	1.2524	2.8603	2.8558	4.0284	3.1893	3.6894	3.092	2.2691	3.1156	2.9242	2.9348	2.794	3.0704	4.5399	2.0837
-4.88	-3.5417	-5.5926	-5.4515	-5.0342	-3.0494	-5.2049	-5.076	-4.9861	-4.1001	-3.8745	-5.3397	-5.4449	-5.0979	-5.857	-3.6879	-3.9862	-4.5583	-4.7606	-3.9784	-5.8544	-5.2099	-5.0022	-6.5769	-6.1143	-5.2071	-3.3874	-5.316	-2.8325	-5.2805	-4.5722	-3.229	-5.0941	-4.2968	-5.7191	-4.6267	-3.5079	-6.3965	-1.9944	-5.7947	-2.5402	-5.5649	-4.9484	-4.9474	-4.1757	-5.3039	-4.457	-2.6722	-3.9828	-3.3635
-1.8471	-1.1566	-2.5658	-2.5768	-0.48852	-1.3621	-0.74404	-1.9954	-1.6117	-3.7537	-0.55907	-1.4826	0.50895	-1.3759	-1.7652	-1.7674	-1.236	-1.7112	-3.5382	-1.6359	-1.3647	-1.978	0.4427	-1.5665	-0.35305	-0.2705	-1.0054	-2.9049	-1.0087	-1.0751	-1.5471	-0.79167	-0.5704	-1.0729	-0.45443	-1.8651	-0.71996	-1.8012	-1.2299	-1.735	-0.17623	-1.2344	-0.12475	-1.7503	-1.7771	-1.059	-0.28082	-0.091069	-4.4347	-1.0651
7.8385	6.258	9.3073	7.3833	7.2556	7.345	9.0691	7.9125	8.5161	8.5839	10.18	9.0427	8.8286	9.1725	6.8839	8.0217	7.5526	7.7462	7.7969	8.0356	7.9996	8.6087	9.609	7.3537	8.851	8.3725	8.237	9.0006	9.5453	8.8631	8.1492	8.3195	8.2876	7.6584	8.212	8.3207	8.6097	8.721	8.0745	9.3936	7.9973	9.4123	9.3133	7.5413	7.7392	10.104	7.8236	7.2235	7.7689	8.4736
-7.5695	-8.0553	-6.9858	-8.0699	-5.9642	-7.61	-7.2025	-7.6713	-6.7898	-7.4469	-8.2433	-7.816	-9.3884	-7.7834	-7.637	-7.702	-7.993	-8.4963	-6.0707	-7.5288	-6.8428	-7.2248	-8.7123	-7.2094	-7.6473	-7.7398	-6.8659	-7.6952	-7.7105	-7.0484	-8.4177	-7.5729	-7.5634	-7.8839	-8.252	-8.5216	-6.3175	-7.2039	-8.5414	-7.7622	-8.8952	-7.3084	-7.682	-7.3854	-6.9595	-5.5979	-7.7481	-8.8066	-8.5462	-8.2215
-11.757	-12.256	-12.556	-13.489	-12.271	-13.762	-14.614	-14.857	-12.375	-11.478	-13.627	-10.827	-12.054	-13.836	-13.508	-12.412	-12.944	-12.229	-13.454	-13.559	-12.357	-12.54	-12.886	-13.662	-14.398	-14.653	-13.632	-12.545	-13.997	-12.174	-13.32	-12.448	-14.057	-13.618	-13.24	-14.178	-11.646	-12.234	-13.647	-13.557	-13.586	-13.259	-12.74	-13.16	-15.11	-14.027	-12.811	-13.033	-12.949	-13.156
-3.8716	-4.3066	-4.4904	-5.4112	-5.3893	-4.3901	-3.1284	-5.8071	-5.8168	-5.1594	-3.677	-5.439	-3.9176	-5.1968	-3.2051	-3.6649	-3.2407	-3.0166	-3.1627	-4.5063	-5.3268	-3.5308	-4.4451	-3.2308	-4.7399	-4.0882	-5.8389	-5.4422	-2.0601	-4.6777	-4.5919	-3.6149	-5.2635	-4.1288	-4.8238	-4.1163	-6.4236	-5.397	-5.477	-3.7376	-4.4753	-3.3964	-3.1774	-4.5877	-4.0179	-3.9136	-3.8156	-5.0498	-4.1661	-5.6582
-10.656	-10.933	-12.03	-10.456	-12.344	-10.921	-11.605	-10.108	-11.293	-10.694	-11.951	-12.35	-10.645	-9.2314	-11.197	-10.313	-11.211	-11.726	-11.669	-11.439	-11.63	-11.615	-13.157	-10.531	-13.039	-11.239	-10.02	-11.458	-11.955	-13.809	-12.783	-10.431	-12.701	-11.075	-11.193	-11.845	-10.873	-12.322	-9.5684	-11.26	-10.965	-12.133	-12.058	-11.266	-10.102	-10.206	-12.117	-10.264	-11.68	-11.489
-7.0443	-10.106	-10.695	-8.5849	-9.835	-9.5416	-9.2367	-9.0379	-10.042	-9.934	-10.017	-9.7877	-9.007	-8.4837	-7.847	-9.9396	-9.5082	-8.6243	-8.3925	-8.5111	-10.719	-9.4314	-8.7722	-10.056	-8.7726	-8.988	-9.3611	-10.054	-10.455	-8.7731	-9.6338	-9.4425	-10.101	-8.6397	-8.8758	-9.6941	-10.923	-9.4062	-9.9391	-9.8516	-10.224	-8.8156	-10.307	-8.9454	-8.9897	-9.7496	-9.3446	-8.5726	-8.8152	-9.8931
-13.302	-10.42	-11.419	-10.023	-11.066	-10.115	-13.174	-12.477	-10.398	-11.913	-11.273	-10.489	-13.033	-12.147	-10.432	-10.996	-12.983	-11.658	-12.076	-11.653	-9.6876	-11.664	-11.339	-11.792	-12.439	-10.102	-10.578	-10.522	-11.047	-11.003	-10.065	-9.0468	-10.981	-11.149	-11.452	-10.608	-12.002	-10.813	-11.634	-12.016	-11.819	-10.917	-10.036	-11.762	-12.11	-11.826	-10.016	-11.513	-12.147	-11.242
-13.618	-13.956	-11.714	-12.509	-14.996	-12.393	-12.28	-13.222	-13.258	-13.91	-13.54	-13.487	-14.102	-13.752	-13.092	-12.146	-13.667	-10.974	-12.962	-14.896	-13.302	-12.783	-12.582	-12.092	-14.251	-13.241	-14.855	-13.628	-13.368	-15.038	-13.487	-12.059	-11.235	-12.023	-13.44	-13.193	-14.471	-13.531	-14.517	-12.7	-14.035	-13.413	-11.946	-12.356	-12.855	-12.731	-13.813	-12.415	-12.058	-12.45
2.5568	4.1875	5.6762	5.9812	4.7558	5.5318	6.2533	3.5498	6.2319	3.6119	7.1953	4.4459	3.4866	3.5628	4.6442	4.1957	4.2434	5.5382	5.1033	5.8665	4.2538	5.803	4.1093	4.2906	4.4679	5.834	3.6157	5.5304	4.517	4.2119	4.6697	5.3504	3.641	6.649	3.3802	4.8758	6.3874	4.7246	5.5894	4.5543	4.9523	5.0552	3.4471	4.9915	6.0269	4.7371	4.1658	4.5091	4.5458	5.8587
-2.2372	-2.7813	-2.0228	-1.8714	-3.4859	-1.6351	-1.8679	-2.7585	-2.1832	-2.0879	-2.451	-1.6992	-2.008	-3.6877	-2.2109	-3.6855	-3.9181	-2.1512	-2.4918	-2.4861	-2.7686	-3.0284	-3.7518	-3.4224	-1.8387	-1.6875	-1.9795	-2.1531	-1.914	-2.693	-1.9669	-3.4616	-2.4517	-2.6063	-3.4657	-2.4654	-1.3453	-3.9969	-2.0193	-1.6162	-2.1167	-1.8424	-1.7149	-1.9832	-2.0237	-2.7633	-2.9532	-2.656	-3.0735	-1.2746
-2.1353	-0.97308	-1.2831	-1.468	-1.7045	1.1157	-1.1984	-1.2423	-2.2458	-2.0052	-1.4055	-0.96519	-0.52993	0.67536	-1.2514	-0.55648	-0.34868	-2.9457	-2.1164	-1.1486	-2.2148	-1.353	-0.87931	-0.736	-0.38945	-2.3146	-0.90438	-1.3148	0.19501	-1.9656	-1.6758	-2.2876	-0.44109	-2.5193	-0.21907	-1.3017	-1.8594	-3.8092	-2.1512	-2.1225	-1.1993	-1.7761	-1.2372	-0.67863	-2.7257	-0.054679	-1.1441	-1.3809	-2.3633	0.64057
7.5715	7.6252	7.3199	8.1083	8.0023	7.5553	7.8917	6.2349	6.8846	7.8599	7.7861	7.9644	7.6269	8.0014	7.584	8.7332	7.779	6.9736	7.3434	5.9239	9.3851	7.9394	8.2339	9.9477	8.2467	7.1485	7.6785	9.5352	6.9049	8.2914	6.5354	8.6331	8.8948	6.9996	7.092	7.295	6.2295	8.793	7.4524	7.4666	8.3599	8.5188	10.353	6.3768	8.8654	7.7366	8.7305	6.472	6.8447	7.1539
-2.2339	-3.706	-3.3734	-4.5737	-2.2079	-2.3735	-3.0134	-2.6603	-3.8701	-1.6324	-2.6808	-2.1429	-2.5099	-4.5968	-3.5799	-2.8845	-1.647	-3.231	-2.5955	-3.8612	-2.6523	-3.118	-2.3814	-2.0761	-2.3429	-2.1213	-2.0857	-1.6718	-2.0145	-3.7753	-1.8077	-2.8994	-3.0296	-2.7347	-2.7155	-3.4286	-3.8981	-3.9435	-1.0475	-3.0047	-1.0357	-0.29252	-3.0927	-3.8801	-3.1114	-1.7847	-2.1369	-2.1424	-1.6685	-1.3878
-0.98566	-4.602	-3.4228	-2.3468	-2.6507	-2.4706	-2.9134	-2.873	-2.5937	-3.907	-3.1906	-0.68063	-3.4124	-3.7229	-2.3396	-2.4636	-3.05	-1.9547	-3.6783	-2.5725	-1.0707	-4.3366	-2.9254	-3.0996	-2.544	-2.6404	-0.88004	-3.7522	-2.0325	-2.3071	-3.0528	-2.3946	-3.5484	-2.3896	-2.115	-1.9837	-3.4471	-2.9991	-2.4777	-2.4326	-3.5045	-3.1796	-3.4882	-4.2971	-1.2099	-3.0498	-2.6062	-1.7779	-3.982	-4.144
-9.1327	-10.068	-8.9955	-10.479	-9.989	-8.6123	-8.9608	-7.9774	-9.7773	-9.9904	-8.7997	-11.231	-8.4752	-10.426	-9.4225	-7.5627	-8.6001	-10.174	-9.2495	-10.375	-10.003	-9.4346	-7.0296	-8.5687	-7.8479	-8.5345	-8.7354	-7.4355	-6.9797	-7.3499	-8.1982	-9.3698	-8.4579	-8.5969	-8.4854	-9.1709	-9.7487	-6.9614	-9.6632	-7.5027	-9.0511	-9.8539	-8.7278	-7.8669	-7.5917	-9.8559	-9.0724	-9.7573	-8.4329	-10.561
2.0601	0.87766	1.977	1.07	2.6704	2.4272	2.6682	1.6205	2.5233	1.5311	1.9555	1.2337	0.84104	0.78643	2.3859	2.4433	1.9198	0.27043	2.4269	0.75152	1.7376	1.0987	2.6366	1.6436	2.3035	1.9907	2.6507	1.097	1.0818	0.95564	1.4237	0.46299	1.698	1.2458	2.2491	2.9999	2.0374	1.4552	3.461	1.6553	1.6209	1.9343	1.8436	2.4334	2.0292	2.267	3.5403	1.7033	1.4879	2.2379
-9.1838	-9.5598	-9.3651	-9.4488	-9.122	-10.144	-10.309	-8.7262	-8.7997	-9.7345	-9.3613	-8.9725	-9.3827	-8.0522	-9.1509	-10.134	-8.9293	-8.7992	-8.0236	-9.5747	-9.8911	-9.2748	-9.1615	-7.6193	-9.7689	-10.813	-10.002	-9.916	-8.8091	-9.858	-9.9577	-8.9972	-9.3974	-9.8057	-9.3824	-9.9105	-7.9648	-10.798	-10.166	-11.665	-9.1544	-9.2952	-9.4782	-9.6971	-9.5761	-9.9436	-10.103	-8.0644	-9.6149	-10.583
-6.9677	-4.8878	-5.9192	-7.4391	-4.9291	-5.7666	-7.0857	-5.2605	-7.2023	-6.1187	-6.9967	-6.5151	-5.5439	-7.7541	-5.8344	-7.8162	-5.5075	-4.5399	-5.8923	-5.3373	-5.5985	-7.3687	-7.3558	-6.8615	-7.1945	-5.6089	-5.6963	-8.0151	-5.4941	-6.2557	-6.4286	-6.4652	-6.9264	-5.5993	-6.814	-5.5985	-6.0144	-6.1587	-7.3299	-7.917	-5.5479	-5.6211	-6.7683	-7.3245	-6.6848	-6.3161	-5.4366	-8.7045	-5.7613	-5.2192
-1.8503	-1.275	-1.5037	-1.7215	0.31212	-0.35366	0.19428	-0.35725	-2.0099	0.25433	-0.39273	-1.6853	-2.1166	-2.3399	-0.31535	-0.38489	-1.4765	-1.2488	-2.4039	-0.96141	0.51071	-1.4146	0.15337	-1.1366	-0.68021	-1.2353	-1.3844	0.55753	-1.3731	-1.2326	-0.53105	-1.5137	-2.1088	-1.7473	-1.4064	-2.3762	-2.1314	-0.19193	-1.9817	-1.3168	-0.68319	-0.24966	0.70139	-0.67074	-1.1816	-1.0366	-1.0462	-1.1457	-0.91679	-2.2157
-9.9948	-9.2324	-10.974	-10.582	-9.8846	-11.392	-11.045	-10.959	-9.6375	-9.979	-8.3973	-9.1353	-10.479	-9.1228	-9.2122	-10.013	-9.7283	-9.9017	-10.336	-10.168	-9.3715	-10.326	-9.0909	-12.085	-11.375	-10.233	-10.982	-10.406	-8.6731	-10.362	-9.2641	-10.071	-7.7177	-10.307	-10.385	-11.527	-9.9284	-10.597	-9.5067	-10.276	-9.4551	-11.193	-8.7492	-10.778	-10.731	-9.8061	-9.6338	-10.46	-10.542	-12.407
-3.2919	-5.788	-2.8248	-4.5199	-4.4212	-4.3964	-5.5975	-3.7345	-4.1515	-4.5655	-5.5934	-4.6156	-5.9688	-4.7717	-5.389	-4.528	-5.1201	-4.8825	-4.4476	-4.3105	-3.8248	-3.8777	-4.5313	-5.0063	-5.5561	-4.1187	-5.9076	-5.9592	-5.037	-3.71	-4.5745	-4.8052	-3.8036	-4.7747	-4.43	-4.8434	-3.8009	-4.6496	-4.8247	-5.0694	-5.5563	-5.0096	-5.312	-4.9816	-3.9163	-5.2304	-5.2702	-4.1697	-5.0822	-5.2129
-8.7922	-8.0459	-8.0892	-9.5947	-8.159	-9.7678	-9.307	-7.3162	-7.2397	-9.1268	-10.246	-8.3826	-10.015	-9.1655	-8.9333	-9.8177	-8.94	-8.661	-9.2206	-8.8311	-9.3224	-9.588	-8.6815	-9.6108	-8.5629	-10.147	-9.9294	-9.5082	-9.0498	-8.997	-9.2733	-7.736	-10.679	-9.8784	-9.3431	-10.334	-10.686	-10.508	-7.7188	-7.9883	-10.105	-9.2137	-9.2298	-8.9265	-8.1173	-8.2111	-9.5831	-9.039	-8.163	-8.1614
-1.4573	-1.7947	-1.2385	-1.117	-2.5094	-2.9355	-1.9682	-1.1221	-1.3511	-2.6345	-1.7347	-1.4727	0.081402	-1.7699	-2.3825	-0.39363	-1.5806	-1.8101	-2.7021	-0.19861	-1.9513	-0.25797	-1.2577	-0.28135	-0.91118	-1.8601	-1.2527	-1.5288	-1.4406	-0.53061	-2.3358	-2.3587	-1.4496	0.46527	-1.5873	-1.4046	-0.48072	-0.7702	-1.9311	-0.22411	-1.683	-3.5258	-1.4388	-1.7778	-1.1349	-1.1529	-3.1023	-2.4131	-1.6594	-1.1516
-14.248	-11.661	-12.305	-14.163	-14.168	-11.744	-14.477	-14.176	-13.024	-14.167	-13.215	-13.984	-12.938	-12.389	-13.449	-14.285	-12.72	-14.274	-15.144	-12.196	-12.666	-12.581	-13.275	-13.282	-12.164	-12.987	-12.78	-11.785	-13.75	-13.434	-12.471	-13.621	-13.944	-13.839	-14.387	-14.665	-13.117	-13.36	-12.492	-11.231	-13.155	-14.063	-13.753	-11.643	-12.767	-12.899	-12.856	-14.732	-13.291	-11.716
-13.393	-13.735	-14.176	-15.701	-15.641	-12.715	-15.292	-15.106	-16.506	-13.834	-15.286	-14.458	-13.752	-15.542	-14.246	-15.225	-15.351	-14.769	-14.499	-14.286	-14.43	-14.958	-14.699	-13.793	-14.82	-15.286	-13.835	-15.066	-15.919	-15.658	-13.71	-15.359	-15.81	-15.039	-14.613	-13.474	-14.262	-13.115	-14.471	-15.115	-15.083	-13.903	-14.168	-13.801	-13.689	-16.561	-13.613	-14.665	-13.775	-14.091
0.1994	1.5185	0.76617	3.6732	1.8547	0.2486	0.46063	2.0395	1.3909	0.22803	0.4481	0.10344	0.78667	-1.0504	1.4845	1.802	-1.257	-0.33805	0.90193	0.46178	0.84932	0.10191	2.0654	1.8257	-0.98593	2.1258	0.63654	0.38752	-0.77296	1.2339	1.573	1.9066	0.50027	1.1167	1.8028	1.8077	0.47836	0.16941	1.6713	1.6835	1.4384	2.2592	1.1584	2.4549	0.78629	0.73181	0.39852	0.6452	1.6077	1.9676
-11.991	-13.467	-13.928	-12.172	-14.872	-14.687	-11.558	-14.005	-12.483	-13.157	-12.903	-11.241	-12.743	-14.398	-12.216	-14.536	-14.373	-13.055	-14.591	-13.227	-12.14	-13.699	-11.841	-12.999	-13.515	-11.656	-12.4	-13.503	-12.026	-13.634	-14.238	-12.431	-11.9	-13.315	-14.33	-12.366	-13.003	-13.962	-11.991	-15.136	-12.515	-13.213	-11.81	-13.802	-13.474	-13.664	-12.004	-13.802	-13.46	-13.929
-8.1439	-7.1457	-10.025	-5.9516	-9.727	-6.5789	-7.432	-8.3036	-7.2031	-6.2447	-6.7643	-6.877	-8.2869	-6.8373	-6.9302	-8.4568	-7.787	-6.7257	-7.4677	-8.8659	-8.6734	-8.4237	-7.4331	-7.3572	-7.1248	-7.9003	-9.8385	-7.7223	-7.8121	-5.8918	-7.7451	-8.4933	-7.8332	-8.8215	-5.0912	-8.1267	-7.2813	-10.21	-6.9916	-7.8382	-8.7887	-9.8427	-8.307	-7.1564	-8.5764	-6.9954	-8.1507	-7.2821	-7.9941	-8.2473
-0.90715	-0.33447	-2.0998	-1.2736	-0.035834	-1.6973	-1.7942	-0.49007	-0.72302	-1.6289	-0.15852	0.34102	-2.3936	-0.96494	-0.91002	0.17461	0.26405	-1.6556	-1.2576	-0.61158	-1.468	0.068076	-0.8941	-0.36517	-2.0272	-0.49513	-1.1779	-0.7731	-0.44585	-3.3771	-1.3324	-1.636	0.029383	-0.60264	-0.20295	-2.4314	-2.4964	-0.87149	0.89495	-0.26735	-1.1484	0.34127	-1.4287	0.79618	-1.0594	-1.4163	-0.84094	0.48094	-1.8453	0.17746
-9.5992	-11.178	-10.517	-9.5322	-9.7677	-9.6305	-9.5207	-9.7885	-10.077	-9.4533	-9.9986	-10.185	-10.642	-8.8422	-8.7405	-10.929	-10.148	-10.831	-9.4612	-9.5152	-9.583	-10.651	-8.919	-10.133	-10.98	-9.1522	-9.3243	-8.5162	-10.395	-9.0571	-10.243	-10.969	-10.772	-9.8453	-9.561	-10.455	-10.276	-10.373	-10.821	-9.8648	-9.442	-10.269	-11.219	-10.119	-11.238	-10.127	-11.654	-10.57	-11.026	-9.0159
-3.254	-3.9167	-5.3065	-4.4177	-4.4269	-3.6275	-2.9229	-3.2569	-3.8221	-3.6115	-4.1084	-4.7062	-3.0893	-4.2847	-3.366	-5.3111	-4.9155	-4.3459	-3.6572	-4.7061	-3.1029	-4.178	-3.3802	-4.2828	-3.6238	-5.0917	-3.5153	-4.2937	-2.3731	-3.2724	-3.8004	-3.7934	-4.1813	-2.3278	-3.6721	-3.4893	-4.1751	-4.5797	-4.223	-1.3938	-3.4998	-4.3836	-4.1829	-3.5478	-3.3239	-3.395	-3.4905	-4.1594	-4.1679	-3.155
-0.59155	-2.3684	-2.851	0.67983	-1.2841	-2.6658	-1.8585	-3.4883	-1.7977	-0.51784	-2.3313	0.16172	-1.7165	-0.60588	-1.6551	-2.9338	-0.25975	-1.5242	-2.5705	-3.2348	-2.9212	-2.2978	-1.0151	-0.70392	-0.9733	-1.277	-1.1917	-0.54132	-0.2938	-1.1375	-0.52649	0.27846	-0.89747	-2.6332	-1.1051	-2.4205	-1.8846	-2.4815	-2.0273	-2.0942	-2.5514	-1.4493	-2.4344	-1.4172	-1.2395	-1.3636	-3.1696	-2.9189	-0.58907	-2.1807
-3.3214	-4.0486	-3.6681	-3.4154	-3.4681	-2.3241	-3.8909	-2.6646	-3.6233	-2.6381	-3.3626	-4.0001	-3.7405	-3.0946	-2.8297	-2.5917	-2.5904	-2.9968	-1.4705	-3.1551	-2.9002	-2.8234	-3.8582	-3.223	-3.9523	-3.8873	-3.5177	-4.0058	-1.9753	-2.9637	-4.127	-1.0058	-2.6156	-2.974	-2.7091	-3.8933	-4.3353	-1.1546	-1.7598	-3.0838	-2.4815	-2.5785	-4.3178	-1.7208	-3.1873	-3.2604	-3.946	-2.4482	-3.5406	-3.4395
-2.7786	-2.9289	-3.8715	-4.6637	-2.6364	-2.5509	-3.2557	-2.9886	-2.5514	-1.8112	-2.3956	-2.5383	-4.0781	-3.8052	-3.6631	-2.5977	-2.5532	-3.2211	-2.4624	-3.0497	-1.5051	-2.2027	-3.1864	-2.3694	-5.3165	-2.2311	-2.2428	-2.5203	-2.2913	-1.2493	-3.5835	-2.2396	-3.4346	-1.7024	-1.7953	-3.3342	-2.7081	-2.3699	-2.7888	-3.4482	-2.4505	-2.8947	-2.3825	-2.1094	-2.3215	-2.747	-2.6438	-2.2977	-1.8135	-4.0216
10.886	9.1874	9.5323	9.9283	10.158	9.9403	11.471	9.2268	7.6993	7.6462	10.037	10.092	10.954	9.3471	9.1368	10.602	7.5108	11.412	10.472	10.151	9.6544	11.179	11.165	9.8448	8.5211	9.8721	9.2975	10.507	10.183	11.017	9.4666	8.7121	9.619	11.892	9.6477	8.5941	12.042	11.028	10.167	10.055	9.1536	10.863	9.6918	9.7805	8.9523	9.0719	10.207	9.7313	10.206	10.321
-15.447	-15.274	-15.571	-13.69	-15.519	-15.783	-14.198	-13.406	-15.612	-14.521	-15.242	-15.298	-15.019	-14.911	-12.256	-15.701	-14.936	-16.393	-14.073	-15.333	-15.258	-14.555	-14.823	-13.46	-14.031	-15.555	-13.999	-13.441	-14.633	-14.878	-14.796	-14.293	-15.595	-15.371	-13.666	-15.989	-14.085	-15.598	-15.984	-16.312	-14.306	-15.9	-14.322	-15.245	-16.136	-15.385	-15.09	-14.656	-13.761	-15.052
-9.9331	-8.88	-7.2613	-7.4243	-8.2849	-10.654	-8.8382	-9.1316	-7.5177	-10.597	-9.2427	-9.1661	-8.513	-8.6996	-9.4046	-7.9509	-8.4796	-7.1407	-7.4142	-10.238	-8.5812	-9.0767	-8.9808	-8.3457	-9.8853	-9.3564	-9.5886	-10.234	-9.927	-9.3654	-9.8859	-10.087	-8.0594	-7.4497	-8.7355	-8.9291	-8.2761	-9.7673	-9.8186	-9.1065	-7.8098	-10.115	-9.6007	-8.7444	-8.6782	-8.5357	-8.0976	-9.117	-9.2399	-9.8236
-2.3346	-4.0925	-2.8793	-3.3034	-3.2824	-2.1652	-3.4734	-2.7698	-3.3499	-4.15	-4.5972	-2.4419	-3.1936	-3.6732	-2.1597	-4.633	-3.7279	-2.2558	-3.1176	-3.1923	-3.4539	-4.1447	-3.066	-4.0294	-2.6345	-3.6102	-1.9254	-3.8282	-3.5885	-1.6809	-3.2653	-1.5966	-2.7035	-2.2733	-3.5029	-2.3454	-3.6921	-3.6705	-3.4862	-3.8997	-4.5497	-3.0633	-3.1729	-3.3921	-4.484	-3.0859	-2.5301	-2.9662	-4.9363	-3.9541
6.6912	3.8349	5.0073	5.0506	5.0211	4.4126	4.8833	4.1858	4.5827	4.5664	6.2689	6.1395	4.2288	5.9289	4.2369	6.0476	5.5929	5.8732	4.7603	4.3449	5.4043	6.5163	6.756	5.1973	4.0457	4.4779	6.0922	5.8293	4.7383	4.9706	5.706	4.6628	3.9325	4.7612	4.7599	4.5296	6.2732	3.8806	4.8134	5.1625	4.3749	5.9333	4.9812	6.2801	3.0568	2.4077	4.784	3.662	5.7717	5.8739
-2.8093	-1.6603	-1.138	-1.9805	-2.0518	-3.3293	-1.9535	-1.8996	-1.4188	-2.3425	-2.7333	-1.5514	-2.5973	-0.056108	-1.7337	-0.97618	-2.8577	-0.56036	-3.1893	-0.62821	-2.0321	-1.2472	-0.97516	-2.1724	-2.8092	-1.7469	-2.5222	-2.5831	-2.2872	-0.87018	-0.87174	-2.1586	-1.6935	-1.9379	-1.8767	-1.2344	-2.4473	-2.2861	-1.4358	-2.2943	-3.0319	-1.5922	-1.1809	-1.8094	-3.0134	-1.2592	-3.8437	-1.7484	-3.2256	-2.311
-8.8859	-10.662	-9.9883	-8.5815	-10.103	-9.2696	-10.312	-8.5667	-9.1017	-9.213	-7.7125	-8.6236	-8.1902	-8.8266	-8.1452	-8.9096	-9.0012	-8.2296	-8.8049	-9.0479	-9.7673	-8.1701	-8.3808	-10.639	-7.701	-9.8911	-9.0275	-8.6257	-8.8603	-9.9192	-8.568	-9.5217	-9.6472	-9.3425	-9.0513	-8.1696	-7.9309	-10.134	-10.42	-9.1722	-9.3188	-10.795	-9.3632	-8.3922	-9.6085	-8.6856	-9.7733	-8.9107	-8.5258	-8.3522
7.4037	5.444	5.864	6.2044	5.7077	6.5887	5.5527	5.3091	4.8258	5.5694	5.8602	6.8998	5.8993	5.4153	4.7955	5.2722	5.7285	5.5094	5.0596	6.2857	6.1615	4.6041	5.8703	6.0553	7.1446	5.4429	6.0951	3.923	4.6581	6.2187	6.2909	5.3115	5.0104	5.8498	6.1283	4.9254	4.5176	5.6219	5.1108	6.9389	5.9148	6.4204	5.8053	5.6109	4.9824	4.623	5.628	4.2486	4.9994	5.2929
-2.9965	-4.3675	-3.1927	-2.8701	-3.2304	-3.0382	-2.604	-4.1067	-4.202	-2.7745	-3.8032	-3.6663	-3.6169	-3.4421	-3.4146	-1.9394	-3.3993	-3.1388	-2.7284	-3.3733	-2.9477	-2.7203	-3.3376	-3.1046	-2.9791	-5.0099	-4.671	-2.2139	-3.0945	-2.16	-1.9115	-2.8035	-3.1186	-3.1647	-4.1099	-2.8787	-2.1363	-3.561	-3.2203	-3.1494	-5.6972	-3.4309	-3.8058	-2.3886	-3.2135	-3.0698	-2.5172	-3.1938	-2.8598	-2.5654
0.41135	1.7215	2.3669	0.71079	0.4036	2.2629	0.6024	1.4041	3.3567	2.2187	1.1915	1.3165	1.3875	1.2394	2.6593	2.2215	1.5342	1.2784	0.55019	2.5651	0.49931	-0.3144	0.98298	0.58575	0.878	0.086618	1.5024	1.4766	2.3254	1.0771	1.6158	2.2585	1.4046	2.1978	1.1371	-0.084616	2.1217	1.0636	1.428	2.1094	1.8645	1.7135	1.728	0.89602	1.876	1.4412	1.5222	0.35165	1.2773	1.1537
-3.1483	-2.6575	-3.9285	-1.0416	-1.1774	-1.9057	-0.95292	-1.0729	-1.4756	-1.815	-3.3584	-1.3044	-2.3581	-3.4101	-4.3573	-2.0237	-2.943	-1.764	-2.2214	-2.6724	-3.5082	-2.0097	-3.2758	-2.7951	-2.2765	-2.1663	-2.5732	-3.1793	-3.6436	-3.4801	-2.6243	-2.6291	-2.641	-4.5646	-2.1194	-2.5646	-2.7288	-1.6815	-4.028	-3.9022	-2.215	-4.0327	-3.1814	-3.035	-2.3371	-3.2628	-2.0219	-3.4461	-1.9015	-1.6014
-2.3435	-2.0244	-3.4067	-3.588	-4.4813	-3.1721	-1.6943	-3.9733	-4.0091	-0.46274	-2.4248	-4.0232	-4.501	-3.0176	-2.2017	-3.8822	-2.0722	-3.5688	-3.8243	-2.0656	-2.422	-4.2981	-2.563	-2.8455	-2.3085	-2.3312	-2.9541	-3.2985	-2.7969	-2.3973	-3.3933	-4.1873	-4.0357	-3.0788	-3.4859	-3.3514	-3.0669	-2.2594	-2.6599	-0.69422	-2.3496	-4.4001	-2.6091	-2.0831	-3.9181	-2.4977	-2.3669	-3.559	-4.2051	-2.0476
-9.1032	-10.407	-9.2868	-9.8846	-10.322	-9.8601	-9.6941	-11.128	-10.073	-10.583	-9.5469	-11.594	-11.029	-9.7161	-10.27	-11.142	-11.41	-9.7801	-9.3812	-9.7835	-12.151	-9.1775	-8.9352	-10.289	-10.245	-9.2392	-11.041	-11.145	-11.514	-8.8931	-10.052	-9.2709	-9.7162	-10.463	-9.2174	-9.713	-9.4408	-11.215	-11.618	-10.675	-9.6279	-9.133	-11.082	-8.6258	-10.409	-8.8885	-9.3609	-10.397	-10.358	-11.514
4.7907	5.7688	5.096	6.0141	5.7946	3.7621	4.6962	5.9426	5.7154	5.6389	6.7575	5.0176	4.8754	5.6218	5.2704	6.1611	4.7344	6.6607	6.1518	5.3943	5.2737	5.2873	6.5091	5.5249	5.7129	5.2744	6.4323	7.3984	7.2282	3.6867	4.2158	5.7986	5.419	4.8528	5.8088	6.0385	7.7691	5.1198	6.1279	6.0119	6.1737	4.9344	5.81	5.5661	5.5158	5.2252	6.2269	6.4919	5.4921	5.4833
9.4481	10.732	8.8136	8.1305	9.4208	9.1823	10.138	9.574	9.3405	9.617	9.4595	9.1981	10.908	10	8.7621	10.79	9.4681	9.0511	9.7679	11.001	8.3309	8.6414	9.992	9.2343	9.9669	9.44	8.6853	7.1796	10.812	10.01	9.7671	9.9513	8.5534	10.011	10.979	10.031	9.8483	9.1567	9.2086	10.775	10.009	9.8797	10.868	8.619	8.6113	9.5557	9.7372	8.7389	9.7977	8.8682
-7.5316	-8.9801	-8.4115	-8.8811	-9.1202	-9.9019	-7.8057	-7.4098	-9.2263	-8.7843	-6.4155	-7.8465	-10.095	-8.3158	-8.7967	-8.8887	-9.5027	-10.091	-8.5218	-7.0695	-8.2959	-7.9311	-8.4985	-7.5444	-10.568	-8.929	-10.464	-8.3922	-9.8624	-8.6851	-9.1313	-9.0116	-8.6831	-8.3351	-8.9819	-8.3601	-8.5971	-10.789	-9.1858	-9.0226	-10.092	-8.1658	-10.054	-9.6844	-8.8885	-8.6275	-10.997	-9.3374	-9.385	-9.033
0.080226	-1.597	2.0243	0.0067712	1.3289	0.69535	-0.055174	1.3444	0.58884	0.11875	1.0453	-0.21763	-0.32159	0.14202	0.8465	0.80601	1.0233	0.86345	0.15296	0.37077	2.1141	0.86931	0.4969	0.52141	0.21198	1.9472	-1.0305	1.5237	0.27762	0.75611	-0.1802	-0.90036	-0.32762	0.86763	-0.93588	0.75646	-0.090722	-0.16745	1.7261	0.86365	0.063936	0.3385	-2.2214	-0.19687	0.18587	-0.79861	2.1607	-0.27153	1.0999	-0.29872
-14.57	-14.652	-14.365	-14.842	-14.567	-16.259	-13.495	-14.19	-14.733	-14.184	-14.954	-14.989	-14.134	-14.443	-15.142	-14.989	-15.19	-13.895	-13.943	-12.125	-15.322	-15.954	-15.33	-17.401	-14.447	-16.23	-15.144	-15.028	-14.903	-14.408	-14.214	-13.924	-15.557	-14.854	-13.756	-14.43	-13.929	-14.981	-17.595	-14.141	-16.319	-14.405	-14.096	-15.051	-14.425	-14.101	-14.381	-13.501	-14.785	-15.824
-10.667	-11.809	-9.8883	-10.159	-11.341	-10.928	-11.905	-10.794	-11.53	-12.086	-14.064	-11.505	-10.058	-11.541	-12.891	-11.41	-10.723	-12.205	-11.135	-9.9302	-12.046	-10.869	-12.486	-11.161	-11.454	-10.69	-11.437	-12.086	-11.287	-11.303	-11.066	-11.18	-11.679	-10.24	-12.926	-11.114	-11.297	-10.258	-9.7761	-11.863	-13.228	-11.761	-11.195	-11.029	-10.681	-11.33	-12.685	-9.5985	-12.039	-11.691
-2.7694	-2.1721	-1.1138	-2.1919	-1.2739	-1.2339	-2.7521	-3.5568	-2.7752	-2.5051	-2.2736	-5.2482	-1.8211	-2.8084	-1.781	-2.6164	-2.9972	-3.3676	-4.1521	-1.5793	-1.5837	-2.431	-3.2405	-2.6975	-2.8132	-2.1525	-2.7229	-0.6197	-3.1988	-2.168	-1.7914	-2.3243	-3.2526	-1.8213	-1.1867	-0.46554	-1.6155	-2.3571	-2.4511	-1.4288	-0.33565	-2.3972	-2.543	-1.92	-2.5088	-2.1845	-2.5374	-2.5326	-2.9547	-3.2707
-0.99282	0.11013	-0.18111	-0.53077	0.72942	0.54758	0.28003	-1.7318	-0.26681	-0.064342	-1.8409	1.2959	-0.049923	-0.82716	0.53703	2.0144	0.021137	-1.1239	-0.77661	-0.90763	0.49412	-2.2911	0.25857	0.26386	0.60357	0.25628	-1.9306	0.097798	-0.84901	-0.3718	-0.42205	-0.70067	-1.1423	0.53829	-0.74117	-0.68878	-0.21328	0.70174	-0.69207	-1.211	0.98091	-0.1901	-2.1132	0.21392	1.6094	-1.8319	0.22545	-0.87761	1.5214	0.16972
-3.1341	-2.9573	-0.5048	-2.8625	-3.6494	-2.7814	-2.3252	-2.3751	-3.6589	-1.9259	-2.0109	-1.6823	-1.0372	-2.8081	-0.92884	-2.8264	-4.4292	-1.3241	-2.6545	-1.2516	-1.9784	-2.7023	-1.4489	-1.9528	-1.7291	-2.6475	-1.5966	-1.5594	-2.2172	-1.7546	-0.6802	-1.3754	-2.2007	-1.318	-2.4274	-2.5498	-1.6833	-0.9117	-2.8248	-2.0479	-3.3106	-3.089	-2.4817	-1.8846	-3.141	-2.2252	-2.9686	-1.9027	-4.1372	-1.9533
1.2125	0.41465	0.91244	2.3862	1.6387	1.4446	3.2376	2.002	1.3847	2.9345	2.0032	3.1876	2.8635	2.6627	1.4615	0.8344	0.47523	2.0803	1.1386	1.4174	2.3912	1.8375	1.27	2.0418	1.508	2.2423	1.5165	1.8797	1.3739	1.9155	0.55401	0.8388	1.4428	2.195	3.1724	1.2226	0.26059	1.5616	1.2781	2.3255	0.45873	-0.48938	2.9869	2.1681	0.65216	1.8856	0.99674	1.9469	1.6096	1.0263
-14.329	-14.887	-13.827	-15.183	-13.49	-14.459	-13.213	-16.608	-14.582	-13.085	-14.363	-12.712	-16.017	-14.722	-13.872	-13.604	-15.572	-13.502	-14.908	-15.302	-13.705	-15.117	-13.105	-15.168	-14.223	-14.302	-13.985	-13.03	-15.835	-14.246	-16.442	-14.712	-17.017	-15.501	-15.692	-15.614	-14.048	-14.449	-15.389	-14.287	-14.002	-14.594	-12.994	-13.02	-14.464	-13.565	-14.525	-13.653	-12.512	-15.727
-2.0854	-1.8109	-0.95625	-2.8344	-1.5021	-3.5271	-1.4831	-0.91187	-1.2855	-1.9661	-2.5496	-0.55749	-1.0311	-1.1447	-1.3049	-3.2335	0.21459	-1.7472	-2.2688	-0.91862	-0.8428	-0.60271	-2.023	-3.2643	-1.7313	-0.39524	-1.9247	-2.6063	-2.245	-1.5095	-0.97785	-1.944	-2.6251	-1.7477	-2.531	-2.5867	-1.6964	-1.2313	-1.3523	-0.077031	-1.9071	-2.3294	-2.4807	-1.9476	0.44231	-1.3159	-0.020719	-0.66857	-3.0685	-1.5485
-4.308	-4.3522	-3.5441	-2.5376	-4.193	-2.5627	-2.4424	-3.7452	-2.5548	-2.5735	-4.2483	-2.9752	-4.1865	-4.2026	-5.0774	-3.4957	-4.6004	-4.4927	-4.2099	-4.4627	-5.6941	-3.8077	-5.1164	-3.4893	-4.8668	-2.3612	-3.8287	-3.5885	-2.9496	-4.2008	-5.6266	-4.1902	-4.5829	-4.3681	-4.5355	-4.0498	-4.2404	-4.6686	-4.2934	-4.9389	-4.3502	-5.5296	-3.2848	-4.0696	-4.328	-2.5664	-2.2754	-2.6902	-2.7145	-3.6549
8.7658	8.7045	8.2568	9.2661	8.5636	8.3713	9.9081	9.5712	8.8375	8.1958	7.4969	8.1611	8.6003	8.9896	7.777	9.3571	8.9874	8.5299	8.71	9.0028	9.2879	8.4297	8.4235	9.0461	9.2891	9.0068	8.6345	7.5708	7.2174	8.1025	8	7.1018	10.445	10.81	7.1262	9.958	9.6248	7.8116	8.372	6.105	7.9314	7.0515	8.3087	8.351	8.4373	8.3912	10.796	9.5659	8.6886	8.9785
-0.11162	0.3071	-0.42516	-0.6875	0.72068	-1.0949	-0.42046	0.89407	-0.39538	-0.25071	0.69484	-1.5095	-0.81263	0.48105	-0.52754	0.25477	1.3479	1.018	-0.62245	0.86181	0.22032	0.64744	1.2722	0.16465	-0.32357	0.84897	-0.03704	-0.98841	-0.53406	0.098157	2.4883	0.31842	-1.3477	0.36783	-0.20155	1.1962	0.48165	0.63571	0.023678	0.54689	1.3321	0.037467	0.1686	0.31434	1.7491	1.05	-0.21563	-0.24656	-0.0041487	0.69546
-8.4563	-8.1892	-7.2569	-7.6569	-8.0928	-7.1298	-7.6293	-7.5097	-7.3269	-7.8062	-7.4242	-9.3441	-8.4955	-7.4494	-7.3776	-9.1332	-7.1678	-6.9355	-8.2351	-6.9801	-7.8733	-9.1821	-6.8331	-8.5188	-6.0242	-6.2504	-7.0555	-7.4768	-8.132	-6.6655	-8.2559	-7.508	-8.7869	-6.7415	-7.3819	-7.5049	-6.0304	-6.4124	-6.348	-8.277	-7.8396	-8.8118	-7.8375	-8.6458	-6.8043	-7.4306	-8.9605	-7.8556	-6.0617	-7.2849
4.1843	5.7436	4.4004	4.0353	4.9512	5.4321	6.082	5.4929	4.7414	5.407	5.5369	5.266	5.1661	5.6758	4.9562	4.5056	4.9271	6.1347	5.1406	5.2214	5.0623	4.9188	4.609	3.7745	5.1168	4.4834	5.9887	4.482	5.1711	5.1621	5.5916	5.4137	4.084	6.6326	4.8742	3.3144	4.0494	5.4423	6.2096	4.3254	4.6021	5.8426	6.1713	3.7053	5.0338	5.0758	3.2238	5.2913	5.4667	4.9841
-7.7439	-9.5113	-8.6582	-8.3608	-10.619	-8.278	-7.7884	-8.6651	-8.8597	-10.238	-7.8679	-9.7178	-9.8636	-9.5564	-9.4497	-9.5203	-6.4984	-10.631	-9.9342	-8.553	-8.6423	-8.5581	-10.086	-8.8621	-7.096	-9.1854	-8.7503	-8.1534	-7.5519	-7.9305	-8.9312	-7.8853	-8.9949	-10.297	-10.432	-8.4589	-8.5243	-8.9841	-10.077	-9.2367	-8.5784	-9.1406	-9.372	-8.8399	-8.5343	-8.3977	-8.7054	-9.1729	-9.2108	-8.8591
6.8676	7.0206	7.6514	6.7662	6.0281	5.988	5.9476	6.5498	4.6653	7.3973	7.421	7.3767	5.4406	5.1627	5.3726	6.9245	6.1643	7.4417	6.6501	6.4742	7.5989	6.1676	7.1	7.9332	6.1215	5.6877	6.8142	8.8173	6.8521	6.8255	7.6334	6.1668	5.9832	8.4489	5.5977	5.448	5.949	6.7794	8.0118	7.3295	7.8522	5.625	6.2692	5.6462	5.9201	7.6614	7.04	5.4988	6.3999	3.939
-22.402	-21.04	-20.593	-21.053	-21.382	-20.264	-20.015	-20.099	-21.114	-20.394	-20.493	-22.102	-19.482	-21.192	-21.051	-20.216	-18.371	-20.992	-19.437	-20.377	-21.249	-20.734	-20.975	-21.329	-20.829	-20.322	-22.537	-20.775	-20.169	-20.125	-21.5	-21.25	-20.782	-19.886	-20.028	-21.559	-20.08	-21.378	-21.954	-21.015	-21.538	-21.1	-21.487	-21.685	-21.194	-21.746	-20.985	-20.756	-19.651	-18.801
0.89208	-0.66198	0.53824	0.46316	0.49835	-0.25428	0.53253	0.073	1.3325	0.81406	0.48481	-0.29806	0.012043	0.66933	0.79825	0.10484	1.2072	-0.72376	0.47731	-0.26878	-0.26373	-0.29172	2.4398	-0.4016	1.2462	0.50386	-0.34241	-1.2948	0.48616	2.1105	0.67046	0.7659	1.0701	-0.60784	1.1098	0.057456	0.20066	-0.76328	-0.29314	-1.1032	1.4777	0.50303	0.21941	0.0028011	0.80726	0.47753	0.36951	1.2861	0.2917	0.993
-0.90836	-1.5732	-1.1325	-2.1576	-0.068713	-0.953	-2.4605	-1.4125	-1.3366	-0.83363	-0.89219	-1.4698	-1.3034	-1.7906	-1.5569	-0.65763	-1.8626	-1.226	-2.041	-2.3976	-1.2204	-0.97595	-1.0117	-1.3096	-0.40437	-1.8599	0.014835	-1.3004	-3.545	-2.2811	0.20317	0.13206	-0.81219	-1.6825	-2.3831	-3.6449	-0.96294	-0.35373	-1.5151	-1.686	-1.2477	-1.6591	-0.35511	-0.87967	-1.5137	-1.5115	-0.2293	-1.0789	-1.7571	-0.55912
-9.6629	-7.8858	-10.227	-7.8786	-7.4789	-10.87	-9.9589	-8.3003	-8.8708	-9.4139	-9.6482	-9.5204	-10.626	-10.344	-8.4026	-9.2279	-9.7708	-9.1822	-10.096	-6.6272	-8.1223	-10.345	-8.8369	-7.9148	-8.1122	-8.8664	-9.2858	-8.166	-9.8311	-8.4322	-10.486	-9.7867	-9.5641	-9.2431	-9.7736	-7.8324	-8.4973	-8.3995	-8.7841	-9.0932	-8.6431	-9.3049	-10.732	-8.7048	-6.7721	-8.2299	-7.9191	-8.3582	-9.5321	-8.7275
-14.926	-15.696	-14.89	-14.311	-14.478	-13.669	-13.331	-15.761	-14.281	-14.425	-14.838	-15.745	-13.62	-13.468	-13.592	-14.491	-13.289	-13.89	-11.856	-13.632	-14.244	-13.609	-14.46	-13.432	-15.988	-13.917	-14.178	-12.631	-15.028	-13.443	-14.228	-14.151	-13.911	-15.41	-14.276	-13.856	-14.073	-12.542	-12.903	-13.355	-13.222	-13.521	-13.881	-15.475	-13.643	-12.473	-14.08	-14.15	-13.184	-14.878
-1.4025	-1.0174	-1.0785	-1.6519	-0.50231	-1.8254	-0.60105	-1.4807	0.52238	-1.8317	-1.5656	-2.8547	-2.287	-2.1314	-2.2677	-1.6645	-1.4315	-0.27624	-2.4403	-2.0167	-2.0878	0.39211	0.43358	-2.3674	-1.2689	-2.182	-3.3339	-1.1735	0.2051	-2.0243	-2.0319	-0.4974	-2.2018	-1.6502	-0.24272	-1.3237	-1.6914	-1.6273	-0.35547	-0.77829	-0.62729	-1.1836	-0.24421	-2.2948	-0.66001	-1.3612	-0.15214	-3.2992	-1.0782	0.47972
10.233	9.0866	9.6816	11.106	11.943	10.455	9.1485	8.8399	11.194	10.275	9.5863	9.7714	9.5658	10.33	10.58	8.9306	9.9858	8.7197	9.9164	9.6206	10.787	8.6572	10.179	11.427	9.3314	10.898	9.1208	9.6731	11.197	11.524	8.2398	10.122	8.4112	11.149	11.391	10.783	11.483	8.9608	10.528	8.9593	10.524	9.9578	9.353	10.175	9.9363	7.1222	9.947	9.3191	9.8191	8.9966
-14.071	-13.99	-14.338	-14.679	-14.022	-15.827	-15.735	-14.896	-14.125	-15.001	-14.133	-15.869	-14.927	-15.685	-14.764	-14.661	-15.632	-14.193	-13.864	-15.287	-14.816	-14.082	-15.015	-14.373	-15.125	-14.363	-15.38	-15.564	-14.339	-14.216	-15.666	-15.968	-14.563	-15.351	-15.059	-14.859	-14.23	-15.225	-14.03	-14.798	-14.254	-15.253	-14.284	-14.795	-15.551	-13.452	-14.809	-14.492	-14.001	-14.58
-5.5351	-5.9379	-4.419	-4.757	-6.4157	-5.3661	-4.2391	-3.8221	-5.9599	-5.3032	-4.4611	-5.3551	-5.8541	-4.5971	-4.2967	-3.2453	-5.3869	-4.0502	-5.3316	-5.0581	-4.9108	-7.3205	-4.9989	-3.2526	-4.1524	-4.4576	-3.4799	-5.4392	-5.8683	-5.0398	-5.9662	-4.8037	-5.1811	-6.0259	-4.1776	-6.1954	-3.3734	-4.8514	-4.3386	-3.8778	-5.1344	-5.476	-4.0524	-5.0488	-4.8438	-4.4091	-5.1447	-5.1062	-3.5566	-4.1136
-1.7309	-2.185	-2.8087	-1.6473	-1.513	-2.1945	-1.1482	-2.4156	-1.1362	-2.1598	-4.5899	-2.8911	-3.5539	-0.80147	-2.8913	-2.0405	-2.9827	-2.9133	-1.0394	-2.6258	-2.5027	-2.9767	-2.4196	-1.9381	-1.9226	-2.6551	-1.8269	-2.0888	-1.4936	-2.8833	-1.9754	-1.912	-2.6786	-3.1328	-2.2005	-2.3348	-3.4649	-1.4778	-2.6071	-2.0825	-2.6376	-3.0308	-0.3704	-3.3513	-2.2664	-2.9114	-2.1633	-1.773	-1.3166	-2.4199
3.2121	3.2473	4.2937	4.775	3.1946	2.8034	3.8172	2.9924	2.1766	2.4818	2.3827	2.47	2.1995	3.2899	4.2624	2.6674	2.194	3.3578	2.7555	3.2475	2.6548	3.5092	1.5638	2.934	4.7926	3.4188	2.9234	4.6383	3.1126	2.1845	2.853	3.0439	2.2266	3.9144	2.4335	3.2256	2.2558	3.1477	3.2359	2.8195	3.6015	3.2579	2.2504	2.0167	3.7571	3.489	4.5377	2.9299	0.7397	3.7735
7.509	8.2792	8.7913	9.1958	7.377	9.4894	7.6814	10.032	8.3633	9.1658	8.5452	7.814	10.182	7.477	7.6651	7.7489	8.1603	8.7091	9.4017	8.3832	7.2809	8.7594	8.5843	10.735	7.4485	8.198	7.762	9.4795	7.7327	9.4493	7.8087	7.4348	7.1829	7.4731	9.6545	8.2548	8.0824	8.719	8.8005	8.8635	7.871	6.3046	9.8475	8.0311	7.6472	7.3684	9.8554	8.1249	8.3907	9.1529
-3.1774	-3.0491	-2.8707	-3.4697	-2.3639	-0.9025	-1.7013	-2.2437	-1.3988	-2.4073	-1.5928	-0.95105	-1.8432	-1.9309	-2.3601	-2.0065	-2.5839	-2.2341	-2.3743	-3.8503	-2.101	-2.5574	-1.3525	-1.2891	-1.5875	-1.9542	-3.5309	-1.7126	-3.3745	-1.4427	-2.1821	-2.1678	-0.94311	-1.1103	-2.9902	-1.4008	-3.1825	-2.4806	-4.087	-1.3368	-3.3661	-0.88724	-1.663	-1.8777	-2.1496	-3.6886	-2.7512	-2.6341	-1.7488	-2.6701
5.5951	3.7958	4.5763	4.8614	3.9987	5.0368	5.1867	4.6906	4.2883	5.252	5.104	4.9717	3.6986	4.7566	4.4404	5.4251	5.2084	4.1766	5.7609	3.5042	5.8351	4.9568	4.0152	3.9589	4.0721	5.2636	6.1012	3.0134	5.0318	4.8642	5.4848	4.0673	5.2521	6.8246	4.1784	3.6421	4.9317	3.8036	4.4751	6.387	4.8029	5.8478	4.4586	4.1664	5.1401	3.9074	5.158	6.8148	4.5873	5.9181
-0.12797	0.25979	0.89054	-0.6977	0.14808	-0.33717	-0.01275	0.81506	1.4029	-1.4033	-0.14803	-0.18148	-0.27131	0.26807	-0.86039	0.1194	0.36371	0.22915	0.38342	0.7173	-0.77698	0.42787	-0.46421	0.58398	0.75678	-0.53463	-0.037991	1.2411	-0.41017	0.55951	-0.2598	-1.2713	-1.7981	-0.13887	1.0518	0.38393	0.85416	-0.41927	0.22799	-0.16465	0.40763	1.5526	-0.26244	-0.31566	0.7336	-0.98519	-1.956	-0.038456	-0.46292	-0.73147
-14.406	-12.803	-14.727	-12.02	-12.012	-13.613	-13.124	-13.347	-12.841	-12.917	-11.534	-14.307	-12.786	-12.614	-13.611	-13.124	-14.187	-12.54	-13.465	-12.601	-13.545	-12.245	-13.02	-12.115	-14.358	-13.724	-13.329	-12.738	-13.711	-13.335	-13.302	-15.317	-13.454	-13.126	-13.666	-11.878	-12.12	-12.275	-13.684	-11.927	-14.611	-13.593	-11.759	-13.187	-12.879	-14.4	-13.213	-11.809	-13.5	-12.827
3.0241	2.9253	3.0219	1.8801	3.4834	3.7359	2.6729	2.6385	2.0431	3.7495	3.9269	4.3099	3.6745	3.2517	3.8015	2.9837	2.5082	1.9823	3.1392	1.6136	2.8963	2.5335	3.5664	1.814	2.7413	2.3639	2.2686	3.4981	3.1489	0.73643	1.8464	5.0479	3.7249	1.5939	2.7185	3.1075	3.6963	2.5807	2.5826	2.7076	3.9442	4.8841	3.1836	1.7817	2.3531	4.3696	2.2378	3.5529	2.8504	4.117
-12.27	-12.673	-12.526	-12.279	-13.417	-12.097	-12.485	-12.671	-12.132	-12.965	-13.358	-12.703	-13.544	-11.555	-11.823	-13.489	-11.916	-12.614	-12.917	-12.835	-12.274	-13.658	-13.092	-13.49	-12.581	-12.765	-13.129	-11.852	-12.113	-12.62	-13.099	-12.331	-14.639	-12.917	-13.056	-11.925	-13.321	-14.164	-12.9	-11.578	-13.08	-13.398	-12.966	-10.791	-12.281	-12.043	-12.996	-12.524	-12.904	-13.103
9.0955	8.6883	7.2816	9.8107	8.6395	8.2286	7.6094	8.325	8.8785	7.8731	8.4876	8.6554	7.5945	8.0445	8.9637	7.8684	9.7649	8.8926	9.3104	9.2676	7.4521	7.5997	10.429	8.4489	9.0125	8.1346	6.5858	9.1556	8.1223	7.8696	9.0168	9.0326	8.8595	7.2078	8.1057	8.8933	6.96	7.8828	8.1385	8.9844	9.8752	9.3971	7.3207	8.6024	8.3527	8.6847	8.6045	10.677	8.0685	8.8196
-2.9987	-0.5439	-2.2903	-2.1823	-0.85819	-1.8103	0.51926	-1.3019	-1.7877	-1.9138	-1.1132	-2.3192	-1.0984	-0.60374	-2.1183	-0.7591	-0.27593	-0.60346	0.26703	-1.2543	-1.9887	-0.047292	-0.71942	-2.251	-2.241	-0.21742	-1.538	-2.0757	-1.1834	-0.3778	-2.0003	-3.1782	-3.5895	-1.2483	-0.84664	-2.0085	-1.3646	-1.5932	-0.78267	-1.4332	-1.1577	-1.2273	-0.95776	-1.4039	-0.5654	-3.1846	-1.6532	-2.6328	-0.95718	-0.50407
1.056	1.9574	2.6179	0.99752	0.85871	1.9209	1.6587	1.811	0.68828	1.649	2.2328	1.935	0.52502	1.8151	1.1153	2.3494	2.1464	1.6171	2.3953	0.95839	2.6994	0.76891	2.2284	1.6154	2.4593	2.5965	-0.59702	0.17398	0.92923	2.425	0.82566	2.2263	1.9773	-0.49309	1.2618	2.4889	2.3442	0.72382	5.5752	2.2129	0.76926	1.2382	1.1008	1.5913	2.5997	2.7433	1.4974	0.16349	0.87172	1.1179
-11.166	-12.035	-11.693	-11.382	-13.698	-11.083	-12.86	-12.088	-13.378	-11.256	-12.841	-13.664	-10.497	-11.623	-12.039	-11.361	-12.508	-11.873	-12.776	-10.98	-10.652	-10.999	-10.684	-13.636	-12.206	-12.431	-12.453	-11.326	-11.266	-13.472	-12.392	-11.255	-11.1	-10.83	-13.048	-11.734	-10.019	-11.291	-10.924	-13.209	-11.981	-10.852	-12.451	-11.443	-10.806	-9.9095	-13.019	-12.263	-11.51	-12.577
-1.603	-1.6352	-0.91969	-3.0191	-0.88777	-0.96499	-0.97585	-1.3424	-1.5635	-0.2262	-2.3786	-0.96875	-2.0502	-0.52536	-0.0070471	-2.9313	-1.7527	-0.21589	0.79581	-0.87832	-0.75654	-0.11097	-0.42572	0.71307	-1.9811	-1.901	-0.59187	-0.93367	-0.8016	-1.1632	-0.75063	-1.5556	-1.4086	0.77588	-0.92135	-0.28242	-1.4666	-2.2282	-1.5471	-1.7759	-2.4795	-0.95136	1.9392	-3.1507	0.44398	-0.68846	0.77702	-0.74848	-1.3164	-1.1821
-1.6012	-0.55494	-0.17522	-1.8676	-0.95022	1.1182	-2.3412	-1.6246	-2.5499	-0.70551	-1.5308	-1.3005	-1.596	-1.6409	-1.7683	-1.7662	-1.9221	-0.20847	-1.597	-1.4196	-0.92801	-0.86897	-0.33065	-1.0308	-1.9881	-0.35237	-1.5664	-2.0581	-0.80693	-2.4015	-1.4722	-2.0661	-2.4823	-1.6992	-1.8843	-0.20211	-2.5017	-1.9736	-0.52114	-1.6297	-1.7722	-0.42271	-1.4654	-0.64522	-1.4143	-1.266	-1.9733	-2.098	-1.9775	-0.6766
1.978	2.8891	1.1138	0.62685	1.601	1.5717	2.0537	2.3292	0.87313	1.0174	1.6788	1.4707	1.9479	2.5759	1.7595	2.0874	2.6442	0.64044	1.5828	3.1356	1.3099	1.1146	3.3235	0.79587	2.5859	0.93558	1.8345	1.5742	2.4585	2.8516	1.8212	0.54608	1.8541	0.81401	2.4878	1.6646	1.1284	1.9964	2.1875	2.3689	1.5874	1.3544	2.122	0.79687	1.0664	1.6956	2.1119	2.0072	1.0298	2.1424
-9.7428	-11.344	-11.045	-10.826	-12.082	-11.079	-10.287	-10.845	-9.4378	-9.7928	-11.912	-10.632	-9.4677	-10.031	-10.402	-11.123	-9.8941	-8.9429	-9.4688	-10.927	-11.234	-10.977	-10.898	-9.3857	-11.046	-10.744	-11.27	-8.5204	-9.9709	-10.154	-12.469	-8.3903	-10.975	-11.818	-11.438	-11.142	-10.212	-10.076	-11.219	-11.176	-10.702	-9.7388	-10.713	-9.249	-11.044	-9.3625	-11.65	-10.685	-10.914	-10.103
-14.257	-13.94	-15.014	-14.914	-15.546	-15.266	-11.931	-14.777	-15.063	-14.502	-14.18	-14.648	-14.856	-14.616	-15.543	-15.768	-13.683	-16.001	-13.071	-15.342	-13.592	-14.454	-15.058	-13.711	-15.268	-12.939	-14.374	-14.784	-14.542	-16.122	-16.621	-15.699	-14.624	-13.032	-14.767	-15.688	-14.339	-15.853	-13.583	-14.596	-13.929	-15.599	-13.241	-15.25	-15.086	-14.162	-14.793	-12.65	-14.181	-14.308
-1.0055	-1.2835	-3.4448	-2.6497	-3.2768	-2.1198	-2.1269	-1.6417	-3.7305	-2.2389	-2.3249	-2.5694	-1.5929	-4.0892	-3.0819	-3.6404	-1.7394	-1.4707	-1.7109	-1.1748	-1.3846	-3.6227	-2.4232	-2.0065	-2.0863	-3.5059	-2.658	-1.813	-3.3438	-2.5401	-1.914	-0.98684	-2.0155	-1.9037	-1.8503	-1.7918	-3.0608	-1.6782	-3.001	-2.2903	-1.4827	-2.2419	-3.9252	-2.7765	-3.4747	-1.7549	-1.7693	-3.2943	-2.2275	-3.327
-11.961	-12.826	-13.85	-15.398	-13.55	-12.806	-11.536	-13.935	-12.326	-12.307	-13.507	-14.146	-12.922	-12.703	-13.196	-13.231	-12.1	-12.244	-13.396	-13.281	-13.834	-13.504	-12.479	-13.778	-11.744	-11.768	-11.983	-13.811	-13.829	-13.138	-12.817	-13.109	-12.059	-13.16	-12.688	-12.731	-14.232	-14.589	-14.46	-13.196	-14.174	-12.651	-10.574	-14.398	-13.292	-11.394	-13.861	-13.681	-13.235	-12.65
-4.9965	-3.6742	-5.392	-4.4134	-4.9049	-3.6864	-4.7071	-5.2443	-5.6141	-5.2952	-4.3871	-4.5569	-4.0122	-6.1916	-5.2176	-4.2868	-4.6133	-4.635	-4.858	-4.8472	-4.9869	-5.0908	-4.0545	-5.9055	-4.1835	-4.9973	-5.5295	-5.6556	-4.4114	-4.8647	-5.4335	-3.9958	-6.8265	-3.0109	-5.6433	-5.839	-3.6538	-4.3992	-4.7706	-4.7017	-5.6839	-3.9478	-5.9361	-3.6778	-4.3895	-3.4993	-5.3694	-4.3481	-4.6195	-4.5193
2.0463	-0.10412	0.46187	0.22158	-0.10412	-0.77561	1.4797	0.99247	-0.1279	0.18987	1.8588	-0.65806	-0.69127	0.42585	-2.1806	0.34373	-2.0217	-0.32751	-0.93583	-0.60216	0.082511	0.70634	0.39739	-0.079937	-1.0419	-0.29993	1.0488	0.86908	0.67493	0.13846	0.35158	0.79541	-0.30197	0.66793	0.84482	0.26428	0.93881	-1.0777	-0.20594	0.38794	1.5403	2.1629	0.76742	0.081937	0.0040129	-0.19544	1.2786	-0.53489	0.30299	0.64655
-1.3022	-0.51969	0.88267	1.5878	-1.1487	-0.55633	-0.045835	0.14884	0.5541	0.031136	-0.7815	0.37136	-0.52885	-1.0016	0.85239	-0.60088	-1.3274	-1.3588	0.87695	-0.12882	-0.64983	-1.1021	-0.48022	-0.60888	-1.1792	0.72715	-2.013	1.084	-1.3961	-0.21787	0.083715	-0.083509	0.45562	-0.14204	-1.1565	0.55243	-1.0217	0.56486	-0.48098	0.16888	-0.2132	1.1784	0.3113	0.2186	0.29007	-0.63516	1.0019	-0.42033	-1.1152	-0.42728
-3.8286	-3.3173	-2.6401	-2.6958	-3.6036	-3.3597	-2.371	-3.1117	-4.1898	-3.6318	-2.2461	-3.3207	-2.72	-4.2547	-3.2395	-2.5275	-2.9595	-2.4695	-3.7287	-4.1481	-3.7572	-3.4115	-3.4979	-1.9808	-1.8824	-4.5331	-2.1059	-2.6457	-2.6119	-1.4441	-2.9114	-2.8091	-3.17	-3.296	-2.8905	-3.1903	-3.2667	-3.8557	-2.5145	-4.1894	-3.9621	-2.9844	-3.2082	-2.9634	-3.5226	-4.3199	-3.947	-2.7616	-2.0563	-4.0214
-1.5888	-0.6715	-4.2282	-1.5535	-4.3991	-1.7429	-2.0862	-2.0504	-2.541	-3.4111	-1.3026	-2.1348	-1.3489	-2.6852	-1.9175	-3.1515	-4.4808	-2.62	-2.5266	-2.7156	-2.5873	-2.837	-2.5474	-2.9692	-3.0077	-1.8509	-3.3221	-2.4229	-4.0638	-3.7316	-1.251	-1.1209	-3.6791	-3.5943	-3.4603	-3.2755	-1.2718	-2.6441	-3.8212	-3.6553	-2.263	-3.0365	-2.2113	-1.6759	-1.2301	-0.9698	-1.7906	-3.4301	-1.9592	-3.4102
2.0373	3.1586	2.0686	1.9088	2.0703	3.2153	1.8558	1.9749	1.9191	2.3175	0.81705	0.7105	3.2957	2.4983	0.80319	1.8425	1.9989	2.2721	2.1385	0.81139	1.3363	2.5911	1.9013	2.0782	0.71797	2.1813	1.7503	2.0781	1.757	0.93429	1.6801	1.335	2.3577	1.8813	0.27342	2.3225	2.6643	1.0179	-0.6109	0.52325	1.0042	0.65934	1.1925	1.1783	1.6125	1.2404	2.4715	2.3157	1.9846	1.4965
-1.9995	-2.8573	-1.7015	-0.93437	-2.3703	-1.8902	-0.93522	-1.3997	-2.3098	-2.8212	-0.65739	-1.0653	-1.2664	-2.3981	-2.8561	-1.557	-0.1479	-2.9007	-2.2986	-1.961	-2.3109	-1.0608	-0.76106	-2.487	-1.4453	-2.9283	-2.7298	-0.73709	-2.4132	-2.3091	-0.55612	-1.5487	-2.4669	-2.0685	-1.2376	-2.3618	-1.374	-0.55563	-3.2656	-0.45057	-1.2969	-2.9451	-1.7834	-1.2011	-2.3921	-0.011904	-2.8123	-1.7866	-1.7564	-3.6032
0.792	-0.41804	-0.68297	-0.28419	-1.0045	-0.036827	-0.94643	0.87577	-2.3176	0.81458	-1.919	-1.8788	-1.9324	-1.5737	-0.77078	-2.4917	-0.54831	-0.13114	-0.38703	0.65698	-2.2622	-0.90769	-1.2936	-0.11829	-0.88843	-1.1993	-0.99518	-1.588	-0.76183	-0.91807	-0.82239	-1.6548	-1.3475	-1.9949	0.48548	0.60047	-0.35708	-1.8047	1.2053	1.2663	-0.76571	0.036207	-2.1302	0.19197	-1.7072	0.36076	-1.528	-0.7385	-0.10137	-0.56557
-0.012103	-0.15308	0.35657	-1.6389	0.32434	-0.69895	-0.051241	-0.30729	0.22273	0.99131	-0.70344	0.67746	0.092481	0.66085	0.58118	-0.87978	0.7897	-0.89717	-1.3934	-0.1177	0.22559	-0.39783	0.56151	-0.69496	-1.1341	-0.071838	0.049234	1.2311	1.1231	-0.79626	1.7155	1.215	-1.7779	0.65093	0.24462	-0.42977	2.5391	1.3637	-0.18752	0.22304	1.4796	0.37851	0.21514	-0.78982	-0.32998	0.3739	0.46455	1.0259	0.069085	0.9074
4.4786	4.9171	3.4829	4.3178	3.2517	5.793	4.6473	5.622	5.4171	4.6428	4.7014	4.2059	3.3172	3.2184	2.5401	4.6526	4.1262	4.5034	4.3742	4.9943	4.2866	2.9274	5.1942	3.2154	4.1212	4.9227	4.5835	4.3048	5.8224	4.6028	4.6507	3.8263	5.3625	5.6305	4.4099	3.4002	3.8071	3.2751	4.1375	3.5857	5.8782	4.4248	3.4574	4.4339	4.6587	6.0192	4.4602	5.1365	4.7571	5.4362
7.1476	3.8542	3.0044	5.1482	6.1375	6.7768	5.5594	4.8684	6.78	4.8224	3.4495	4.9422	4.6506	5.6376	6.8818	4.5197	5.8975	5.5693	5.5245	5.3051	6.9874	5.7221	7.0318	5.5259	6.1749	6.1275	6.0076	6.169	6.1482	5.6662	5.251	4.3297	7.2944	5.4434	6.0208	4.0445	6.1041	5.3607	7.7329	6.3468	4.5134	5.8949	4.7928	6.3014	5.1525	4.8571	5.0468	5.2788	4.3977	5.2048
-12.339	-14.598	-15.454	-13.559	-12.481	-14.976	-14.19	-13.825	-13.655	-13.753	-11.4	-13.202	-13.99	-13.713	-13.378	-13.065	-13.372	-14.374	-13.93	-13.88	-13.576	-13.916	-14.386	-13.857	-13.476	-14.22	-14.746	-15.263	-15.124	-15.141	-15.192	-14.468	-12.554	-15.947	-14.609	-13.372	-13.951	-14.1	-14.005	-16.01	-14.009	-13.099	-15.468	-15.493	-12.532	-14.361	-14.526	-13.7	-14.271	-13.804
-2.9987	-2.6671	-1.2872	0.22815	-1.9381	-2.3438	-0.7622	-2.8848	-2.2559	-2.4379	-1.7291	-2.9048	-1.488	-2.2526	-1.3134	-1.7786	-2.2766	-1.3822	-3.046	-4.0733	-2.0928	-2.7372	-1.9275	-1.9975	-1.3035	-3.1938	-1.6027	-1.3307	-2.2959	-1.5726	-1.7471	-2.5611	-2.1462	-2.9104	-3.215	-1.2071	-1.4886	-1.6068	-1.9661	-2.1224	-2.963	-2.1676	-0.52256	-1.9586	-2.0448	-2.2198	-1.1645	-0.83789	-0.68464	-2.3143
-0.024451	0.42471	0.18044	1.1774	-0.085225	0.91971	0.43596	0.16014	-1.6585	0.50129	-0.85251	1.0608	-0.073199	0.40303	-0.37407	-0.3757	-1.6425	2.3816	-0.61377	0.1774	-0.04115	0.74166	0.57342	0.97103	0.92701	-1.4984	1.1044	-1.3161	1.2904	1.8502	0.74122	0.37444	0.81459	-0.13368	0.91548	0.13343	0.069837	-0.97406	-1.0977	-0.56416	-0.33829	0.64355	0.070289	-1.1213	0.18771	0.68877	-0.50479	1.1492	2.3645	0.62024
0.83006	-0.21307	-1.5022	-0.83271	-0.93907	0.093726	-2.0983	0.86955	-0.90741	-0.28277	1.1096	-0.44191	-2.0385	0.8826	-1.012	0.40958	0.89358	-1.5981	0.91627	0.67662	0.66043	-1.1515	0.81402	0.12383	-0.78457	-0.25934	-0.59392	0.62969	1.1754	-0.1664	-0.020641	-0.4417	1.7688	-0.0912	0.15846	-0.25236	-0.36062	0.52747	1.5907	-1.2919	-0.51951	0.80451	1.1653	-0.33087	-0.0013479	-0.4535	0.61384	-0.21079	-1.2745	1.8712
-9.1797	-11.119	-10.101	-9.0874	-9.6601	-10.189	-9.182	-10.508	-11.346	-9.3572	-9.5175	-10.4	-9.3053	-10.278	-10.437	-10.116	-9.5284	-9.8669	-8.6061	-10.762	-9.3902	-10.689	-10.309	-9.2209	-10.615	-9.8647	-9.5207	-9.7074	-9.9747	-9.7196	-8.7989	-8.3648	-10.168	-8.7425	-10.658	-8.8862	-9.6612	-8.9895	-10.476	-8.0263	-8.1067	-8.9366	-8.983	-9.5883	-10.664	-8.1868	-8.9998	-8.7339	-10.765	-9.5521
-8.4901	-10.223	-9.7975	-9.7184	-8.867	-7.4425	-10.898	-11.126	-8.2379	-10.478	-7.5192	-10.157	-8.8637	-11.701	-9.1864	-10.287	-8.0963	-10.971	-9.8638	-10.239	-9.9864	-10.165	-9.1952	-10.563	-10.694	-10.253	-9.433	-10.052	-9.2632	-9.8702	-8.1782	-9.9245	-9.4881	-9.2711	-10.013	-9.23	-9.3262	-9.623	-9.8462	-10.644	-8.9768	-8.501	-9.199	-9.3532	-8.6531	-10.689	-9.2426	-9.3945	-9.9881	-10.033
-4.893	-4.1778	-4.5176	-3.4853	-3.5462	-3.8433	-5.0923	-4.7455	-3.1694	-4.6869	-6.2317	-4.6296	-3.3203	-2.2275	-4.2398	-3.2883	-3.875	-5.5948	-3.9872	-3.0878	-3.1463	-5.3231	-1.8672	-3.4043	-4.66	-3.4957	-3.0351	-3.8092	-3.4853	-3.1672	-4.3105	-5.0834	-2.6252	-3.1197	-1.9826	-3.9491	-2.9932	-4.8757	-3.7214	-2.6938	-3.7058	-1.6865	-4.2182	-3.2526	-3.9037	-4.0667	-3.3303	-2.7439	-3.0613	-4.815
1.7166	1.3189	1.8763	1.1858	1.4233	0.12434	0.95269	1.129	1.7883	0.94247	0.96414	-0.071531	1.1717	0.41195	0.89086	2.934	2.9043	2.1602	1.8448	0.37387	0.89095	1.8346	1.9449	1.3592	0.051284	1.1105	0.45337	1.6642	2.6945	1.4202	2.0316	0.28791	-0.82221	1.9286	-1.2524	0.78305	0.54349	1.0083	1.4382	1.9241	0.97584	0.59077	1.4962	2.0291	1.032	1.1523	1.0412	0.15612	-0.40305	0.49638
-2.5349	-5.7177	-2.5253	-2.2602	-3.5811	-4.6661	-3.4095	-4.47	-3.3028	-4.3673	-4.2073	-2.0382	-3.3898	-3.4293	-4.6249	-3.0796	-4.7642	-2.5311	-3.9839	-2.2994	-3.0604	-5.2447	-3.1144	-4.3168	-2.8159	-3.0385	-2.4868	-3.0036	-3.6241	-3.3398	-5.6928	-3.7364	-3.4048	-3.654	-2.5689	-6.2063	-2.7486	-3.5612	-4.2298	-2.2073	-3.7595	-4.411	-5.1078	-3.1737	-4.4373	-3.6156	-2.976	-3.8473	-4.5081	-3.4675
-4.6991	-3.2755	-3.9511	-3.4553	-3.2288	-5.2291	-4.5476	-4.4105	-4.9179	-4.8666	-6.0082	-5.4792	-3.6977	-3.6412	-4.593	-4.3544	-4.5147	-4.1623	-5.1519	-4.4106	-4.5712	-3.8746	-5.6697	-4.7021	-5.5158	-4.0083	-5.9347	-4.6053	-4.2997	-4.1232	-3.8738	-6.0744	-4.6817	-5.4159	-4.7348	-3.7616	-5.9746	-4.7128	-4.6739	-4.1751	-4.8333	-5.3689	-3.6961	-3.7258	-4.9929	-4.6561	-4.8486	-3.9463	-6.3069	-4.9946
7.8793	6.7624	7.0715	8.3532	6.1137	7.1738	6.7673	6.9149	6.3749	7.1084	7.8472	7.2099	5.4115	6.2489	7.6306	6.0792	5.7678	6.4402	6.988	6.3096	6.1892	7.9484	6.3474	6.6927	6.5029	4.5858	7.1765	6.9049	7.2332	5.8207	6.7601	6.1605	6.3092	8.1711	6.5479	6.5247	6.0061	8.6579	6.9097	7.4693	5.3636	5.562	6.9972	6.4465	5.5994	6.8187	5.5846	8.0116	6.2059	5.5683
0.26256	0.26535	-0.75419	-0.54699	1.0456	-0.78998	-0.52297	-2.2444	0.54177	0.58351	0.41198	0.29414	-0.30491	1.0756	-0.072651	-0.70142	-0.12721	-0.68714	0.16638	1.1824	-0.65011	-1.3146	-0.27889	-0.85567	0.69072	0.80581	-0.52169	1.7003	-1.1103	-0.3245	0.56691	-0.42437	-0.081818	0.090623	0.064468	-0.26494	-0.87518	-0.65948	-2.1892	-0.086003	-0.9604	-1.7414	-1.0955	1.4039	-1.3288	-0.70021	-1.068	-0.79238	-0.85519	-1.0337
-14.76	-14.571	-11.754	-13.833	-13.38	-13.803	-13.578	-10.653	-12.299	-12.65	-13.085	-13.329	-13.479	-13.539	-13.092	-13.054	-12.62	-14.321	-14.41	-14.372	-14.157	-12.176	-13.812	-12.796	-14.372	-13.41	-11.936	-11.5	-14.768	-13.289	-15.658	-11.11	-11.788	-13.845	-12.854	-10.584	-12.574	-13.453	-12.786	-12.181	-13.447	-11.663	-13.267	-11.378	-13.574	-12.941	-12.582	-11.179	-12.505	-13.53
-1.6151	-2.0805	-1.7065	-1.8921	-2.059	-3.515	-1.9634	-1.2177	-2.2855	-2.6825	-1.133	-0.09669	-1.4476	-0.21828	-2.3471	-0.27165	-1.9235	-1.2213	-2.3709	-0.42013	-1.2801	-1.7131	-0.43982	-1.3235	-0.15978	-0.63514	-0.81997	-1.5237	-0.44302	-0.491	-3.5764	-0.89571	-2.1233	-2.0414	-2.0944	-1.3445	-2.1221	-2.5818	-1.7089	-2.1154	-1.8122	-1.5144	-2.0493	-2.3114	0.18191	-0.38852	-0.40106	-1.2897	-1.3559	-0.59163
5.0595	4.6089	5.0587	5.455	4.3956	3.9213	5.2247	3.2445	4.956	4.2657	4.7812	5.2563	5.0199	3.9301	4.5142	6.4747	3.3921	4.422	5.8997	5.2648	4.1803	5.9705	5.7262	4.0142	2.6197	5.0559	4.8297	4.5477	4.6883	7.404	5.0528	5.7089	7.0876	3.8625	6.3518	5.2208	4.6219	5.1502	5.4719	4.5936	4.7164	6.1967	6.0668	3.3435	4.752	3.7898	4.083	4.7996	4.7889	3.6213
-0.10645	0.16563	0.2107	0.32806	-1.3482	-0.49019	-0.58023	-0.83337	-1.1817	-0.443	-0.53717	-0.92416	0.18193	-0.38838	-1.0545	-0.89224	0.64608	1.3166	-0.92021	0.53728	-0.21511	1.798	-0.48539	1.3019	-0.4411	0.12182	-0.17939	0.19595	0.54364	1.053	0.52939	0.0037742	0.23528	0.21784	-0.76192	0.45453	1.954	1.491	0.59848	-1.934	-0.77917	-0.40968	-0.49684	1.6114	-1.4747	-1.4441	-0.6791	1.352	0.63562	0.11407
-12.581	-12.982	-12.408	-12.705	-12.113	-13.31	-13.786	-13.19	-11.807	-12.747	-14.943	-12.401	-11.759	-13.712	-13.508	-12.984	-12.271	-13.207	-12.607	-12.332	-13.325	-13.497	-11.953	-11.559	-12.322	-14.131	-13.33	-11.733	-13.466	-14.809	-12.183	-13.389	-12.408	-12.996	-12.619	-12.592	-11.931	-11.837	-11.757	-12.371	-14.16	-11.695	-13.763	-12.268	-12.596	-13.852	-11.919	-11.872	-11.237	-12.2
6.6454	9.9167	8.3509	7.8901	8.1378	8.2644	8.6162	8.405	8.0207	9.1236	8.1112	8.6261	11.413	7.783	8.401	8.1937	7.5241	8.0166	8.598	7.7118	7.7443	8.7711	8.4	7.1799	7.7097	8.8568	7.2682	9.8374	9.3779	7.0015	8.663	9.6192	8.7748	8.6207	8.771	7.8029	8.4256	9.5034	8.2352	7.9312	7.4481	7.6118	9.1994	8.313	7.8806	5.2467	8.2217	9.1603	8.5854	8.7614
-20.326	-19.049	-22.41	-22.168	-19.992	-22.103	-21.291	-21.202	-19.224	-19.281	-20.26	-19.651	-18.326	-20.412	-20.896	-20.272	-20.62	-21.27	-20.931	-20.686	-20.362	-19.579	-19.927	-21.181	-21.044	-20.866	-19.786	-20.319	-20.758	-20.958	-21.085	-21.895	-21.924	-21.187	-20.419	-20.402	-21.973	-21.229	-20.805	-20.246	-22.87	-20.273	-19.813	-21.522	-19.866	-19.519	-20.496	-21.304	-20.539	-19.901
-0.97413	-0.75889	-0.89564	-0.81371	-1.8693	-0.81072	-1.8041	-2.852	-0.9049	1.0812	-0.95508	-0.90901	-1.559	-0.41559	-1.3032	-0.49032	0.021742	-1.6553	-0.82855	-2.0625	-2.2816	-2.1425	-2.2743	-2.1286	-1.1065	-0.29467	-1.0894	-1.2995	-1.697	-2.5853	0.40473	0.16532	-0.31647	-0.074084	-0.27738	-0.27446	-0.54924	-0.52498	-1.7671	-2.1265	-1.1626	-1.2295	-0.006486	-2.1221	0.11386	-0.91097	-1.885	-1.6173	-1.1252	-0.3704
-0.87412	-1.1558	-1.0355	-1.685	-0.66357	-0.46944	-0.12204	-1.048	-1.4235	-1.7517	-0.84771	-0.88913	-0.57722	-2.7122	0.74152	-1.5258	-1.5233	-0.78061	-0.29679	-0.49668	-0.047286	0.15466	0.28731	-0.95747	-0.88625	-0.38274	-0.0087335	-0.579	-0.0028263	-1.0422	1.1682	-1.4817	-0.90255	-1.25	-3.2166	0.13766	-2.2891	-1.0176	-0.10989	-1.6859	-0.35797	-0.057542	-0.37056	-0.34475	-1.7667	-2.1481	-1.8991	-2.0875	-1.0963	-0.8206
0.65219	0.79538	-1.2583	0.54321	1.0609	0.16464	-0.33501	-0.0055682	0.27482	-0.9757	-1.2005	-1.0562	-0.52495	-0.68595	1.4933	-0.037362	1.214	-0.17231	-0.28405	-0.71601	-0.56416	1.7946	-0.050444	-1.2766	0.35759	-0.73851	-0.31958	-0.46199	0.19251	-1.5757	-0.33088	-1.459	-0.7829	0.55297	-0.45301	1.8491	1.4135	-0.1407	-0.37691	-0.56518	-0.11979	0.42917	-0.81924	-0.71239	0.88366	-0.91885	0.43937	-0.81719	0.617	0.43349
-1.8417	-1.5125	-3.1268	0.25889	-1.5929	-2.3264	-1.6668	-1.122	-3.1277	-1.3449	-2.2341	-2.7199	-0.20473	-2.215	0.1284	-1.6594	-1.6255	-0.68257	-1.99	-0.6654	-0.86304	-0.20223	0.014531	-1.8538	-0.41259	-2.6835	0.25808	-0.28629	-1.613	-0.6329	-1.6718	0.21782	-0.86422	-2.7555	-0.48593	-0.7961	-1.0105	-2.7219	-2.1667	-0.43563	-2.4418	-1.2683	-0.90505	-1.1827	-1.1675	-1.5435	-1.6501	-0.93423	-2.2905	-1.6487
-7.731	-9.75	-8.3424	-9.3718	-10.618	-8.5901	-10.966	-9.7236	-11.159	-10.655	-7.5597	-8.2174	-9.4527	-9.9352	-8.9529	-10.236	-9.2961	-8.8612	-9.8144	-9.5702	-10.99	-9.4905	-8.4732	-9.6123	-10.204	-10.458	-10.056	-9.3858	-11.1	-9.6614	-10.03	-9.7846	-9.3434	-11.098	-9.4395	-10.197	-9.8953	-10.431	-9.0561	-9.8214	-9.5748	-10.491	-8.8732	-10.043	-11.15	-7.64	-11.383	-9.7566	-8.5974	-8.5037
-0.65	0.78279	-0.47622	-0.002837	1.099	0.64253	2.1385	-0.38115	-0.33217	0.20291	1.3648	0.92276	0.45334	-0.31709	-0.40947	0.28294	0.17424	1.8658	0.63115	-0.75873	-0.063798	-0.48262	0.82145	0.72338	-1.5935	0.34473	0.76179	-0.58595	-1.5844	-0.2799	1.4945	0.43328	0.058801	-0.25623	0.663	0.60956	-0.57048	0.68947	2.5717	0.56447	-0.5894	0.25732	0.35716	0.54236	-0.7993	0.56557	0.70618	2.0518	1.1498	1.2975
0.92364	0.30065	-0.73621	-0.14139	0.20242	-0.8419	-1.9391	-0.98112	0.39855	0.20462	0.41888	-0.88984	-1.1578	0.15847	0.19854	-0.53374	-2.0672	-1.4847	-0.15414	-1.1825	-0.76458	-1.5695	1.0436	-0.70789	-2.5969	-0.24227	-1.1293	0.36623	1.3149	0.83251	0.8227	-1.4231	-0.70317	0.39763	-0.84031	0.47922	-1.3134	0.3534	-0.73129	-0.57961	0.48711	0.20189	2.0666	-0.70737	0.25388	-0.92332	-0.58403	0.92478	-1.0998	1.2437
-10.647	-11.028	-12.171	-9.9735	-9.0739	-12.011	-11.617	-11.498	-10.159	-10.759	-11.338	-11.359	-12.469	-9.8481	-9.9739	-11.705	-11.263	-10.864	-10.044	-9.5129	-10.158	-11.491	-11.589	-9.2209	-10.859	-11.952	-10.88	-10.143	-11.625	-11.686	-11.541	-9.8092	-10.406	-12.165	-11.089	-10.392	-11.491	-10.845	-11.213	-12.166	-9.6173	-11.345	-12.044	-10.457	-10.21	-11.215	-10.866	-10.009	-11.785	-10.054
-1.3753	-0.12865	-1.0554	-3.9811	-0.053344	-1.4924	-3.2216	-1.3543	-2.6193	-1.3206	0.60927	-2.5047	-1.1419	-2.1123	-1.6043	-0.86955	-1.0758	-2.8175	-0.72559	-1.8893	-2.6866	-1.2361	-1.871	-1.2955	-0.17365	-0.54584	-1.0255	-1.9016	-1.7857	-2.6274	-1.4211	-0.74598	-2.3448	-2.4753	-2.968	-2.8816	-0.98547	-0.34333	-0.37785	-1.4601	-2.691	-1.4692	-2.2701	-1.4113	-2.1578	-2.0564	-2.555	-0.96538	-2.2204	-1.592
4.2451	5.3638	4.2069	4.0847	2.7522	4.8533	3.9618	5.0985	5.1955	3.5272	5.1935	3.7408	4.5881	3.5944	3.4431	4.4822	4.2676	4.4611	3.396	4.088	3.5277	3.2682	5.7301	4.7522	4.596	4.9835	3.0837	4.9226	4.9396	5.1259	4.5515	5.0888	4.5105	3.6739	3.6472	4.4301	3.781	5.1939	3.2718	5.175	3.7485	4.0264	5.2883	4.1772	4.3061	4.2942	4.6829	3.9039	4.1463	4.6036
-1.1523	-0.22376	-2.5158	-1.8262	-0.99995	-1.7098	-2.573	-1.0418	-1.766	-3.9331	-1.211	-0.99841	-0.72933	-3.3002	-1.559	-2.4313	-1.3207	-0.99397	0.27599	-1.0599	-2.0378	-1.4277	-1.6249	-2.4076	-1.4168	0.47384	-1.3588	-1.0136	-1.5074	-2.3034	-1.9392	-1.6513	-3.8283	0.24128	-2.4926	-1.3583	-1.5423	-1.3039	-1.757	-1.6217	-0.38951	0.25122	-0.33636	-1.9124	-0.23258	-2.2777	-0.69768	-1.0293	-0.92465	-1.5885
-20.576	-19.216	-21.531	-19.552	-21.861	-19.937	-20.356	-20.171	-20.789	-21.055	-21.532	-21.204	-20.438	-19.713	-22.17	-21.904	-18.95	-21.475	-21.094	-20.413	-19.877	-20.427	-21.363	-20.212	-20.676	-19.383	-20.953	-21.439	-20.386	-19.887	-19.361	-21.336	-19.735	-20.98	-21.626	-21.712	-21.755	-21.083	-19.916	-21.722	-21.861	-20.265	-20.038	-21.019	-21.159	-21.277	-22.414	-21.31	-23.187	-19.622
-9.7337	-9.2965	-11.723	-8.6387	-10.055	-9.0568	-11.473	-10.19	-9.7033	-9.7447	-9.1889	-10.404	-10.55	-9.0014	-9.595	-9.7699	-10.348	-10.222	-11.933	-10.281	-9.8065	-12.955	-10.76	-10.603	-9.6942	-12.112	-9.9016	-9.2517	-9.9806	-9.8734	-9.7803	-8.9044	-9.9697	-10.257	-9.734	-10.36	-10.576	-9.5424	-10.757	-11.34	-10.418	-10.878	-10.484	-10.141	-12.087	-9.3847	-10.479	-9.7824	-8.937	-10.789
-11.816	-11.915	-9.8002	-10.219	-10.671	-9.4207	-10.585	-11.57	-12.06	-12.776	-10.961	-10.043	-12.139	-10.216	-12.322	-10.565	-10.324	-13.11	-10.966	-10.251	-10.783	-10.802	-11.073	-10.903	-10.845	-11.337	-11.329	-11.366	-10.815	-13.443	-10.633	-10.961	-11.18	-10.084	-10.513	-11.329	-11.079	-10.682	-10.932	-10.268	-10.44	-11.831	-10.259	-13.001	-10.507	-11.491	-11.022	-9.9309	-10.498	-9.8556
-10.821	-9.4959	-9.845	-9.2533	-10.098	-9.4448	-8.9708	-9.4599	-8.1987	-9.6646	-9.0684	-9.2141	-9.4674	-10.854	-8.0797	-8.2435	-9.7791	-9.7859	-8.9632	-10.34	-9.5716	-10.396	-9.6562	-8.3403	-11.377	-9.9026	-9.7884	-10.042	-11.549	-7.8724	-8.4718	-10.653	-10.034	-9.675	-8.2105	-8.5217	-9.4445	-9.038	-10.18	-9.2586	-8.2154	-9.0534	-10.645	-10.549	-9.1514	-10.108	-9.7464	-10.016	-8.8426	-11.428
-10.705	-10.437	-9.8055	-11.214	-10.681	-11.256	-10.723	-9.8577	-10.09	-12.86	-12.205	-11.994	-11.072	-10.568	-11.289	-12.637	-10.52	-9.7337	-10.047	-10.928	-11.021	-11.166	-11.695	-10.831	-11.436	-9.1935	-10.828	-10.466	-10.954	-10.155	-9.7301	-10.685	-9.5081	-9.7899	-11.211	-10.444	-12.671	-10.365	-10.986	-10.434	-10.21	-11.224	-12.033	-10.86	-9.7413	-9.6365	-10.585	-10.173	-9.2691	-11.737
-8.481	-7.2639	-5.1531	-5.4416	-7.0825	-6.2909	-6.7309	-7.1344	-7.6799	-7.2878	-7.1751	-7.8836	-7.4215	-6.7265	-8.2898	-6.9277	-8.7541	-7.1236	-7.8003	-7.8655	-6.4817	-7.6446	-9.5111	-6.2635	-6.8865	-6.9141	-7.2285	-8.6242	-7.6403	-9.5656	-6.7438	-6.7706	-6.4738	-7.7425	-7.8651	-6.7756	-7.7179	-5.7035	-8.9974	-8.2049	-7.4593	-7.3876	-9.7325	-7.2295	-6.3794	-7.0183	-8.221	-7.7825	-7.7666	-6.2048
-2.4698	-0.98104	-1.065	-0.48413	-2.991	-2.3797	-1.2508	-1.353	-2.1586	-1.925	-2.4233	-2.1985	-2.1562	-2.0232	-0.23186	-2.8303	-1.0558	-1.4869	-1.8668	-1.6822	-1.3324	-0.26234	-1.3418	-1.0043	-2.3593	-0.085978	-1.8917	-0.64483	-1.1829	-1.0076	-1.4548	0.14073	-1.1644	-0.2496	-1.0513	-0.78137	-0.73463	-2.2216	-1.506	-0.43645	-0.86009	-0.71604	-2.3182	-1.6073	-0.742	0.64036	-2.5472	-3.5377	-2.1956	-0.25386
8.8243	8.579	7.4103	7.6428	7.6356	8.9048	7.4146	7.6384	8.9044	10.405	9.3734	8.342	9.7103	7.9964	8.7163	8.1592	8.1774	8.8314	8.4194	9.0307	7.5612	8.3159	9.1038	9.6742	8.1109	7.8652	9.0666	9.7206	8.5882	7.133	6.0174	9.3923	8.3189	9.1359	8.6498	9.1107	10.864	9.5516	7.8269	9.259	9.1435	9.9087	8.9633	8.0408	7.3478	9.2559	8.9217	7.4896	10.53	9.1961
-4.5233	-2.5929	-2.3985	0.083947	-3.5782	-2.9087	-1.6415	-1.5341	-4.2857	-2.5283	-1.1772	-3.7872	-2.5704	-2.16	-3.5348	-3.0705	-1.7517	-1.291	-2.6837	-4.6357	-2.4683	-3.3564	-2.7798	-1.4761	-1.247	-2.2656	-0.87336	-2.6523	-1.8131	-2.9811	-3.623	-2.8803	-2.5592	-2.8645	-0.0903	-2.2773	-1.8602	-1.6028	-1.6588	-1.992	-2.0326	-1.5263	-1.9722	-1.68	-4.287	-3.9161	-3.8456	-2.6183	-2.3742	-3.1037
-2.0068	-3.5553	-2.0373	-2.2344	-2.2492	-2.2818	-2.3819	-1.1621	-2.0966	-2.2628	-1.6697	-4.1473	-1.3453	-3.1784	-2.4946	-3.4436	-2.6582	-1.9825	-3.1018	-3.2371	-4.0372	-1.7698	-3.1588	-2.6606	-1.5314	-1.597	-2.8419	-1.4573	-1.2379	-3.8491	-2.3046	-2.0271	-1.289	-2.0109	-1.5009	-3.4408	-3.0163	-1.8036	-2.5463	-3.5252	-2.2	-3.4284	-3.2771	-3.092	-2.4697	-1.3634	-2.5066	-3.7629	-2.2568	-2.4608
1.2704	0.22607	0.79224	-0.10892	-0.249	1.1335	3.5088	0.65084	2.2371	1.0583	-0.31532	1.0961	0.62829	2.5007	0.80992	0.19454	1.7147	2.4108	1.4386	1.339	1.1773	0.69114	2.6613	0.87488	-0.1974	0.61108	0.75701	-0.3624	0.46871	1.0726	2.1852	1.02	1.7014	2.0764	-0.20575	1.816	2.8069	1.4334	1.1138	-0.51101	0.87509	0.98	0.62049	1.7944	2.1622	0.55185	1.3828	-0.70042	1.9286	2.1331
-8.7019	-8.5536	-10.154	-8.6133	-9.0649	-7.9578	-9.293	-7.4836	-9.1877	-10.217	-9.8799	-8.3438	-8.7538	-7.942	-8.9217	-9.3331	-7.3386	-10.299	-8.8178	-9.5449	-10.411	-11.351	-8.2228	-8.5324	-9.8517	-9.0695	-9.5035	-9.098	-9.4254	-10.449	-10.124	-9.0331	-11.333	-9.7042	-8.6548	-10.388	-8.661	-7.9853	-9.5746	-11.81	-10.512	-9.4929	-8.8335	-9.136	-8.556	-8.2358	-8.3634	-7.7641	-9.9568	-9.037
4.4757	4.5312	4.654	4.003	4.3394	4.0832	5.3153	4.2227	4.7493	3.5072	6.2761	2.8503	4.6376	4.8704	3.6567	3.6712	3.2876	3.2818	4.2328	4.557	4.9215	4.309	4.0455	3.0981	3.7813	4.5462	3.2878	5.2504	4.4189	4.1658	4.9635	4.2223	4.6672	2.8185	4.0698	4.1591	4.119	4.7504	6.3163	4.376	4.3255	4.3249	3.687	3.3249	3.2068	3.3091	4.7988	6.5645	2.7448	4.9458
-1.0754	0.48082	-0.031729	-0.04166	0.43877	-0.69395	-0.94236	-0.19429	1.3995	0.93833	0.12884	-0.86374	-0.50927	0.05965	-1.4435	0.13242	-0.69641	-0.27425	0.13591	0.86495	0.086523	-0.44595	0.35152	0.92017	-0.2082	1.4404	0.85072	1.0366	1.6254	1.3143	-1.3617	0.42913	-0.33645	0.082746	0.77292	-0.64172	-0.031843	0.39768	0.28576	-1.7376	0.13935	-0.4247	1.1413	-0.39069	-0.69134	-0.27377	0.54266	-0.91106	1.1023	0.2594
-14.518	-15.343	-13.933	-14.519	-14.317	-15.229	-14.128	-14.682	-15.071	-12.564	-14.357	-13.218	-16.031	-13.918	-14.472	-13.976	-14.22	-14.928	-16.834	-14.677	-13.929	-13.663	-13.505	-14.304	-14.721	-15.542	-14.902	-15.444	-15.286	-14.064	-13.193	-15.648	-13.511	-15.004	-13.854	-14.033	-14.333	-15.427	-13.823	-14.729	-13.153	-13.788	-15.035	-13.37	-15.902	-15.256	-15.086	-13.753	-14.558	-15.614
-2.1378	-1.9497	-3.3317	-2.754	-1.3606	-0.82683	-2.1902	-1.6014	-2.4148	-2.3245	-3.8139	-2.2884	-2.9172	-1.5789	-2.4298	-3.2827	-3.3988	-2.5062	-2.3547	-3.6828	-1.6264	-2.1523	-2.4799	-1.4651	-2.3396	-2.0694	-2.8639	-2.778	-2.7486	-3.4686	-2.0196	-1.7665	-1.2334	-2.0044	-3.3076	-1.9565	-2.0213	-1.6604	-3.4859	-1.6853	-3.917	-2.9977	-2.1407	-2.9743	-4.1119	-1.0532	-1.2947	-3.5838	-2.6531	-2.9598
1.1572	2.2455	2.3508	1.7476	2.0549	0.68177	0.53787	1.2838	0.95085	1.8358	1.0469	0.37022	2.1924	2.3808	2.2031	1.5497	2.8358	2.1652	1.2376	2.4161	1.278	1.9883	1.5042	0.59288	1.2284	2.5689	2.1312	1.3654	1.5705	1.3809	1.4491	1.8691	3.0042	2.7211	2.1133	2.5141	1.9562	1.6337	1.08	2.932	2.636	1.8134	2.1293	1.8438	0.44675	1.1178	1.3714	1.8434	1.5263	2.2138
7.222	6.0764	7.6969	8.4291	7.0396	6.5317	6.8692	6.5424	6.8564	7.7586	7.0446	7.3466	7.0708	5.4467	5.8276	6.1459	7.4058	6.1816	7.3113	7.829	6.9461	6.6686	6.4867	7.773	6.3548	7.5962	6.3667	6.2732	6.287	7.3319	7.5032	7.409	5.9976	7.9432	5.374	6.9362	7.4055	5.7604	6.7625	6.5163	6.7025	6.3402	6.8972	5.3911	6.6748	5.4745	5.8179	6.3743	6.5205	4.7144
-2.6367	-4.2607	-2.4737	-5.1522	-3.7748	-3.2999	-1.9217	-4.9935	-3.7588	-3.1363	-4.0683	-4.0108	-2.9378	-4.7999	-3.3492	-3.2075	-4.9603	-4.0694	-4.9066	-3.4257	-5.5773	-4.11	-3.0072	-4.3159	-4.266	-3.8708	-4.1695	-5.0291	-4.0506	-3.9218	-3.9026	-4.1775	-3.719	-2.5377	-3.1951	-3.0632	-4.9715	-4.1547	-3.4151	-2.7637	-4.0372	-3.0342	-3.3332	-3.4797	-4.9669	-2.4283	-3.0792	-3.4084	-3.5588	-3.6457
-14.913	-14.139	-13.317	-16.536	-13.312	-13.562	-14.524	-13.063	-14.546	-13.222	-14.275	-13.311	-11.884	-13.123	-13.037	-12.928	-13.629	-14.146	-12.624	-14.219	-13.404	-13.972	-14.842	-13.091	-13.772	-15.182	-13.265	-15.83	-16.196	-13.968	-15.305	-14.778	-14.097	-13.253	-15.477	-13.764	-15.038	-15.581	-13.076	-13.442	-14.741	-13.655	-13.629	-13.563	-14.433	-13.096	-13.807	-13.386	-14.696	-12.951
2.0912	2.1432	2.3202	0.99469	1.9948	1.5455	2.8771	-0.44139	0.47499	4.3627	2.3721	1.7175	-0.06087	2.5444	0.17257	2.2467	1.3513	0.26524	1.5993	1.8604	0.26563	2.1071	1.5581	0.53628	2.0913	1.9847	3.0523	1.6785	1.0719	2.4463	1.6725	1.1194	-0.075273	2.3985	1.8045	1.0536	0.72538	1.5425	2.5448	2.2296	2.1906	2.5147	3.2225	1.4111	1.9261	3.1003	3.2142	2.1658	2.351	2.6684
-1.1531	-1.7424	-0.17102	-1.244	-0.27203	0.39269	2.0635	-0.71628	2.3623	0.38046	-0.83919	-0.29019	1.0522	0.7115	-0.14645	-2.0975	-0.44759	0.082295	-1.0692	-0.13725	-0.75205	0.47314	0.025216	0.0093729	-0.30786	1.4636	-0.50301	0.23253	0.58042	1.2209	-1.7306	-1.0759	-0.83314	0.73541	-0.61816	-0.24087	0.38994	0.57191	1.224	-1.3612	-0.7396	-0.33169	-1.0396	-0.048785	-0.054603	1.807	3.7975	-1.2959	-1.0002	1.6777
6.7939	6.446	7.3902	5.6965	5.9021	6.4792	4.8406	7.1838	6.094	6.2917	6.7578	6.8152	5.216	7.5655	7.5442	7.6152	7.2963	7.6607	7.7659	6.7581	6.9437	7.5919	5.7399	7.1069	7.0821	6.5225	6.7228	7.2221	6.7217	6.7136	5.6174	6.8921	5.6254	8.2104	6.9577	7.0284	5.6609	6.1556	7.6317	6.8648	6.1389	7.0971	7.4687	5.7326	6.3659	5.6283	7.3941	6.4172	6.9518	8.0538
6.6274	7.8381	7.0755	5.8942	7.3723	7.0772	5.8191	6.2179	6.898	7.0022	8.1763	7.4779	8.4794	6.2046	6.1853	8.0013	7.1219	7.1662	5.4359	6.3162	5.0547	5.3104	7.4561	5.4658	5.3838	7.1811	7.086	6.7469	8.6074	6.4051	8.2469	6.4937	5.5709	5.5659	6.5303	7.538	5.5362	6.7002	5.1555	5.3519	6.9311	6.8913	6.5294	6.7867	7.5667	6.4566	8.4545	7.8853	5.3866	5.6146
-6.8182	-4.8628	-5.5876	-4.9666	-5.1454	-5.5609	-4.8792	-5.7252	-5.3534	-5.4954	-5.9829	-5.5062	-5.0345	-4.8017	-6.6064	-5.2734	-5.6394	-4.8455	-5.4893	-4.9542	-4.7321	-4.7449	-6.4908	-4.4639	-4.7215	-4.2663	-4.4301	-4.2982	-6.5762	-5.6638	-5.3133	-4.9125	-6.5291	-6.2894	-3.9312	-5.0349	-7.0436	-6.2251	-6.1264	-5.4361	-7.1175	-5.9212	-5.5931	-5.5048	-5.4396	-5.0832	-5.3618	-5.2415	-5.66	-5.5616
-20.942	-20.844	-21.529	-19.8	-20.338	-20.881	-21.981	-21.335	-20.003	-21.058	-21.406	-19.013	-21.447	-20.581	-20.466	-21.594	-20.34	-18.89	-18.172	-22.405	-21.736	-21.431	-19.064	-20.965	-20.328	-22.211	-19.886	-18.818	-19.86	-21.106	-21.542	-20.147	-21.924	-20.778	-22.086	-21.516	-22.162	-21.062	-21.256	-20.09	-20.275	-19.915	-20.751	-19.713	-20.536	-21.341	-21.601	-20.63	-20.506	-19.935
-10.257	-12.117	-9.387	-10.333	-8.7583	-11.545	-10.52	-10.886	-11.048	-11.642	-10.356	-10.204	-9.96	-9.8804	-9.813	-10.071	-10.09	-10.866	-10.155	-10.686	-9.8551	-10.126	-8.9388	-11.651	-10.082	-10.49	-10.107	-11.711	-11.265	-10.281	-10.468	-10.555	-12.128	-9.5767	-11.316	-9.7483	-11.485	-11.134	-10.463	-10.629	-11.866	-8.9444	-10.635	-10.617	-12.434	-10.761	-10.658	-9.1886	-9.8716	-11.35
-1.649	-0.19808	-1.932	-0.85581	-1.1447	-0.80909	-1.5072	-0.61269	-2.5323	-3.1514	-2.2817	-1.0254	-1.2619	-1.8206	-2.8509	-1.1088	-1.6677	-1.858	-1.8054	0.43573	-1.4397	-0.59587	-0.70416	-1.0611	-2.3148	-2.6288	-0.38137	-3.1214	-2.1267	-1.5319	-2.0684	-0.53032	-1.9433	-1.2571	-1.747	-1.4337	-1.993	-1.0433	-3.4042	-0.7401	-2.7207	-3.1448	-2.1817	-0.29703	-2.8698	-1.343	-1.0925	-1.789	-1.719	-0.81981
-11.728	-12.594	-12.166	-12.438	-10.272	-9.8124	-12.147	-11.456	-12.524	-10.843	-15.984	-12.052	-11.365	-13.174	-11.995	-11.018	-12.994	-10.952	-12.675	-11.298	-9.5903	-10.438	-12.894	-10.757	-12.311	-11.169	-10.917	-9.9528	-12.483	-12.939	-11.41	-12.919	-12.571	-10.52	-11.353	-11.124	-12.162	-11.611	-12.42	-11.546	-10.209	-12.403	-11.748	-13.077	-10.603	-10.526	-11.218	-12.483	-10.794	-12.06
-4.6033	-2.757	-4.3921	-3.8592	-3.6493	-5.7182	-5.4117	-3.8817	-5.2572	-4.4181	-5.3297	-3.759	-5.2202	-4.5654	-2.9617	-3.3303	-2.9212	-5.0689	-5.1387	-4.8652	-3.549	-3.1602	-4.4794	-5.211	-4.1404	-1.6977	-5.3207	-3.8737	-3.5369	-5.1092	-3.9386	-3.4805	-4.4197	-4.476	-4.4817	-4.8529	-5.6816	-5.8123	-3.6365	-4.5051	-2.9042	-4.9364	-5.3072	-5.3368	-3.2646	-2.5489	-3.7161	-4.699	-0.7195	-2.9543
-1.0465	-0.49346	-2.5511	-0.079619	-1.6814	-1.7178	-2.6817	-0.34977	-2.8187	-2.6107	-2.2124	-0.76091	-2.3399	-0.042368	-2.1447	-0.97825	-0.89284	-3.2824	-1.4744	-1.0829	-1.5725	-0.96975	-0.22282	-1.4777	-0.72048	-1.805	-0.11836	-1.2823	0.25259	-1.6615	-1.4964	0.47359	-1.5866	-1.9083	-1.7153	-2.8932	-1.7592	-2.0895	0.49199	-0.69528	-0.9292	-1.9354	-1.1166	0.14318	-1.7787	-1.2007	-1.2161	-1.1828	0.2016	-1.2441
4.7439	4.8	4.7625	6.6863	5.4063	5.5464	2.669	4.9025	5.6848	4.2754	4.147	6.203	4.9206	4.5144	4.0204	5.4779	3.7343	3.0913	4.3004	5.6005	5.5196	4.0305	4.7006	5.1969	3.9423	3.9911	7.5433	4.975	5.2215	4.7319	6.2494	3.6547	4.8236	4.3537	3.5716	3.3538	5.0643	3.9556	3.0659	4.4248	4.6342	4.5243	4.722	6.1536	4.6406	5.4038	5.5752	3.9162	5.0059	5.1378
-3.3138	-3.3509	-2.8409	-2.8662	-3.4034	-4.324	-3.3858	-4.304	-3.0217	-3.8697	-2.67	-4.7476	-2.0923	-4.13	-3.5895	-2.1679	-4.1189	-3.5164	-4.7219	-4.2969	-3.6817	-2.6439	-4.1072	-4.6415	-4.1277	-4.6072	-5.8617	-5.1694	-4.6164	-3.9234	-3.1909	-2.9534	-2.8213	-3.961	-3.7422	-4.6764	-1.9558	-3.9445	-5.0861	-3.9761	-3.6216	-4.6082	-3.8034	-3.4896	-4.286	-4.9173	-4.2845	-3.0946	-1.6686	-2.8117
-11.322	-13.168	-12.03	-11.884	-12.339	-11.477	-11.621	-12.15	-10.481	-12.37	-11.556	-11.605	-12.977	-12.805	-11.73	-12.076	-10.988	-11.316	-9.8525	-10.918	-10.259	-10.296	-10.141	-11.794	-11.977	-10.71	-10.812	-10.994	-11.291	-10.095	-14.395	-10.433	-12.145	-11.496	-10.42	-12.44	-10.867	-13.4	-12.561	-11.792	-11.558	-11.187	-10.659	-11.769	-12.213	-12.908	-9.9083	-12.639	-12.425	-12.287
8.7501	10.558	8.7874	8.3816	9.1016	9.1823	10.718	7.8539	9.3215	8.4797	7.7123	8.5944	9.3391	9.6488	9.3895	9.8871	9.5927	9.002	10.7	7.5143	7.5101	9.7852	7.4616	8.1472	9.2328	6.9553	9.5482	7.7721	9.8162	8.8679	9.1737	7.628	9.1552	9.2372	8.3654	9.0293	8.297	7.2225	8.7032	8.2534	8.018	8.4349	8.8068	6.9844	9.9515	9.4936	9.2192	8.6948	8.1206	9.6657
-11.678	-12.207	-11.964	-11.026	-12.693	-10.864	-11.576	-10.473	-11.945	-11.537	-10.885	-10.732	-11.781	-11.689	-12.183	-12.801	-10.772	-12.939	-10.204	-12.478	-10.738	-11.894	-13.465	-11.674	-11.528	-10.576	-12.663	-12.269	-13.482	-12.478	-12.286	-12.995	-10.552	-9.975	-11.114	-12.519	-10.941	-11.952	-10.705	-12.133	-10.916	-11.22	-11.397	-11.628	-11.688	-12.234	-12.355	-12.762	-11.43	-11.926
1.5269	2.2405	1.6482	-0.30198	-0.043244	0.4028	-1.1563	1.1878	0.025242	0.33369	-0.21748	0.23497	0.57029	-0.15831	-1.1325	0.92489	-0.6026	1.6522	0.086926	-0.48224	0.76071	1.4947	-0.21798	-0.38529	0.24532	0.092175	0.40765	0.71315	1.0613	0.23995	-0.83743	0.35266	1.239	2.2002	-0.73945	1.2601	-1.4057	-0.095139	0.6073	1.6892	0.3989	1.291	1.9129	0.25611	1.2486	0.11429	0.98569	-0.25426	1.5788	1.4674
-6.5769	-6.3305	-3.0918	-6.3329	-4.0806	-6.7477	-4.9858	-7.5072	-6.2056	-3.9702	-4.8057	-5.3765	-4.6576	-7.8176	-6.3163	-8.0647	-5.5564	-5.8866	-6.2556	-5.3354	-6.8254	-5.4167	-5.9494	-6.4553	-4.2584	-5.9241	-4.1259	-4.8697	-5.5146	-6.6954	-7.6256	-5.7764	-5.4251	-6.6521	-5.5195	-5.9559	-3.4771	-3.0667	-7.3913	-7.129	-3.2067	-5.3511	-4.9997	-4.6013	-5.6405	-4.9056	-4.5074	-6.157	-6.2649	-6.4141
-9.2227	-7.8157	-7.8887	-7.2995	-8.4201	-7.4103	-8.0227	-5.4096	-6.9632	-6.8709	-7.5402	-8.0291	-8.6599	-9.9257	-8.5148	-8.2828	-8.2919	-8.1181	-7.0898	-6.3024	-8.4531	-7.9289	-7.5776	-8.4788	-7.704	-7.4093	-6.098	-7.305	-6.9651	-7.4087	-5.966	-7.4059	-7.8647	-7.8376	-7.1663	-7.57	-6.9689	-7.0572	-7.2111	-8.0675	-7.2804	-7.4036	-7.709	-7.8041	-7.7955	-6.445	-8.1246	-7.1747	-7.9602	-6.2216
-14.464	-13.934	-12.305	-13.286	-13.732	-14.695	-14.177	-11.141	-12.64	-13.079	-14.301	-13.251	-14.194	-14.323	-11.974	-12.341	-13.623	-11.576	-13.586	-11.633	-13.868	-12.416	-12.168	-13.795	-12.684	-10.809	-13.158	-14.665	-12.694	-12.681	-11.674	-14.15	-13.125	-12.098	-10.799	-12.817	-13.55	-14.268	-13.265	-14.069	-12.559	-12.498	-13.078	-12.459	-13.295	-13.508	-13.473	-12.516	-12.645	-13.266
-9.9461	-10.902	-9.335	-12.165	-10.633	-10.322	-10.23	-11.032	-11.589	-12.172	-11.456	-10.882	-10.786	-12.683	-12.717	-10.806	-11.108	-11.066	-10.671	-10.462	-8.2034	-11.404	-10.59	-10.715	-8.5472	-11.336	-9.8521	-12.593	-9.7272	-11.636	-11.554	-12.329	-10.449	-9.7207	-11.163	-10.596	-11.251	-10.848	-10.6	-9.3164	-8.7056	-12.551	-10.605	-9.752	-10.451	-10.029	-9.7994	-10.595	-11.479	-12.014
3.0166	2.1669	3.5656	1.7915	2.7406	3.0797	0.33955	2.5613	3.3634	2.885	2.2546	3.4716	2.1911	2.6404	2.4654	3.1008	3.667	2.9573	4.5426	2.6268	1.4503	1.9505	2.8482	2.0794	2.3209	2.1296	3.4349	2.9367	1.2971	3.9479	3.4983	2.5784	2.0963	3.1785	2.0285	2.0989	3.0324	1.4796	2.7966	3.8641	2.2171	2.9489	1.9354	2.9858	3.0046	2.7153	3.9077	0.99764	1.3466	3.3331
-11.822	-10.409	-10.771	-10.892	-11.483	-11.503	-11.483	-10.798	-10.65	-11.741	-12.229	-10.888	-11.474	-10.223	-12.038	-12.421	-11.718	-10.439	-10.891	-10.144	-11.642	-13.261	-10.382	-10.95	-10.338	-11.015	-12.63	-13.731	-11.173	-11.546	-12.339	-11.511	-10.622	-10.847	-11.587	-12.048	-11.762	-12.897	-12.229	-10.683	-10.833	-10.179	-10.854	-12.024	-11.645	-11.627	-10.919	-10.274	-11.582	-12.426
-4.5746	-3.1351	-3.8009	-5.248	-5.3142	-2.7889	-3.2238	-2.656	-3.36	-3.2504	-4.8862	-4.8954	-3.8451	-2.9402	-3.4345	-4.7546	-3.5024	-4.7638	-3.7055	-3.3159	-4.5106	-4.916	-4.683	-3.116	-3.8407	-4.2977	-3.5989	-4.3333	-2.7738	-3.5237	-5.7442	-3.8655	-3.5399	-2.1923	-6.1493	-2.4593	-4.6335	-2.9614	-4.7944	-3.4349	-3.3307	-5.2094	-4.9069	-4.51	-3.4295	-3.9026	-5.6422	-3.997	-4.8082	-5.5096
-8.4664	-9.9224	-10.212	-7.9634	-10.141	-8.9024	-9.8499	-9.5911	-9.0203	-11.439	-7.9406	-7.763	-7.8027	-8.4519	-9.7806	-9.3985	-8.7704	-7.8304	-8.4806	-8.6005	-8.1284	-9.5913	-9.4779	-8.8681	-8.6623	-8.7833	-8.9151	-9.5906	-9.491	-9.1823	-8.5076	-8.1118	-7.9495	-9.0071	-10.333	-8.4193	-9.1426	-9.8603	-8.1204	-8.1532	-9.0471	-7.9357	-9.4142	-6.2976	-7.7779	-9.1115	-9.6247	-8.7933	-9.4415	-9.9405
4.7509	5.6215	4.8072	3.0102	5.7555	4.3834	4.6532	5.4025	3.0385	4.3539	5.1102	5.0119	4.3182	5.594	6.429	4.6031	5.2099	4.6056	4.2116	4.493	5.0246	6.7494	5.7272	3.5241	5.1127	5.7315	4.2803	5.0123	3.5636	5.0149	6.6652	4.239	3.5744	6.1823	4.9521	4.3462	5.1184	4.0595	4.8832	5.1992	3.7746	4.4755	4.9095	5.8268	5.4807	3.3803	5.8615	3.9324	6.2654	4.8992
2.0812	3.2723	2.859	3.8052	4.3904	3.5801	3.0516	2.306	3.9496	3.0375	1.5884	2.4377	3.0381	2.2363	2.5676	3.4442	2.2931	2.7386	2.4661	3.3493	1.8447	3.3128	3.4909	1.8906	2.313	3.7467	4.4828	3.9425	3.3974	3.8127	3.0359	2.1133	2.8191	2.1362	0.055163	3.1309	3.5362	3.9537	2.4826	3.724	1.5567	3.0748	3.3084	2.3149	4.049	2.69	3.6415	2.4223	1.255	3.2086
4.6148	4.2469	4.9285	5.7441	5.1929	4.1238	4.8728	5.4295	4.3488	4.2035	2.6787	6.4889	3.6786	5.1716	4.5919	6.81	5.4096	5.1832	5.2036	6.1519	5.0444	5.0393	3.6004	4.1581	5.5031	3.684	6.4214	4.852	5.3681	4.9821	5.1524	3.955	3.9577	4.5924	3.9764	5.0935	5.1048	4.3997	5.2159	4.69	3.9201	4.9035	5.151	4.7638	6.6692	6.0628	4.5603	3.5468	2.9087	4.3636
-3.6845	-6.1488	-4.1758	-4.4088	-4.3165	-3.4776	-3.2746	-4.6949	-4.0836	-4.8828	-4.4041	-4.4299	-4.7949	-5.1292	-6.1428	-4.5877	-3.3634	-5.1001	-5.5754	-3.647	-5.8004	-3.6873	-5.125	-4.4909	-4.33	-4.5761	-5.0184	-3.2483	-4.9855	-4.3163	-4.3831	-5.7661	-4.5757	-3.5323	-5.0003	-4.413	-4.5739	-4.0138	-5.1957	-5.6621	-4.4676	-3.7241	-4.5683	-3.1669	-3.7066	-4.1926	-4.4351	-4.5558	-4.6242	-4.5334
6.2078	5.6718	6.7475	5.4565	5.8783	7.5883	7.7271	5.7524	7.3674	5.3076	6.5674	7.1317	7.2245	6.5024	6.0886	7.6797	7.7397	7.4417	7.6025	7.7655	5.2957	5.8049	7.5878	6.0532	5.8506	5.9525	6.7142	7.5468	5.5673	4.9299	7.2174	7.0997	6.5688	5.6024	7.8777	6.027	5.1764	6.8417	8.0531	6.3012	7.1942	5.8522	7.2418	6.1813	7.1938	6.7191	7.9746	6.5623	6.4845	7.3375
1.3359	0.98649	-0.74817	1.2662	0.44004	0.83536	0.10367	-0.063678	-2.5499	0.51067	0.32147	-0.15377	-0.52926	1.5276	0.60875	-1.431	-0.62957	-0.96533	0.94128	-0.76613	0.81316	-0.89903	0.87573	0.77468	-2.0988	-1.3124	-0.46459	-0.5276	-0.16719	-0.33815	2.025	0.54705	0.50484	-0.26954	-1.3013	0.24929	-0.26071	1.1812	0.58251	-0.4351	0.53025	0.85435	1.0768	0.41543	0.18803	-0.44169	0.13155	0.24342	0.9292	0.42844
-20.85	-20.11	-21.03	-20.068	-20.017	-21.106	-20.153	-21.096	-20.911	-22.905	-20.585	-21.539	-21.229	-19.284	-21.328	-20.629	-19.767	-19.628	-21.607	-20.063	-20.521	-21.986	-21.562	-22.002	-21.216	-21.642	-20.929	-20.191	-20.855	-20.28	-21.552	-19.782	-20.878	-21.097	-21.945	-20.554	-20.131	-20.534	-21.857	-19.784	-21.943	-19.103	-18.933	-20.953	-21.624	-18.602	-20.884	-19.895	-20.661	-20.039
9.4155	9.4913	10.521	10.838	10.532	9.9379	10.272	10.197	10.334	9.8864	8.0093	10.486	11.146	9.2111	9.0152	9.216	10.388	8.7451	10.214	11.106	10.77	10.388	9.9252	10.606	8.3741	8.4791	8.5942	9.8471	10.024	8.5414	11.572	10.016	10.454	9.7085	10.392	9.4136	8.7466	11.369	10.949	10.625	11.064	10.21	10.04	10.435	10.702	9.4542	9.8448	10.302	9.9676	9.9203
-2.1889	-2.2053	-3.0159	-3.3592	-3.3773	-3.0384	-1.0882	-2.1073	-2.524	-3.161	-2.6151	-3.1049	-3.7885	-1.3263	-3.4588	-3.4819	-2.4906	-3.2606	-3.2207	-2.6387	-4.346	-1.8134	-2.6681	-1.4671	-0.69452	-4.2272	-2.9881	-4.4572	-2.6547	0.52801	-3.4436	-0.99586	-2.6307	-4.7068	-2.3606	-2.7223	-2.4019	-1.7807	-3.2601	-3.8084	-3.8775	-1.7552	-3.188	-2.3771	-2.6947	-2.0668	-1.8606	-3.1932	-2.8578	-3.668
0.31543	2.7149	3.138	0.85423	1.1412	2.8812	-1.1845	2.928	1.9728	1.0883	0.45674	1.5939	2.2297	1.8755	1.1643	2.8516	0.8555	1.2711	0.7309	2.3953	1.54	2.0947	0.15059	2.4558	1.4478	2.1656	1.2733	1.8056	1.6607	2.345	1.4812	0.81576	1.1338	1.2314	0.20178	2.134	1.3096	0.17603	3.1609	0.40788	2.6186	0.34575	1.1718	1.2316	2.8117	1.6345	0.73711	1.4382	0.93729	3.1738
-1.0731	-1.5947	2.0713	-0.54416	0.96459	1.1872	-0.16409	-0.4074	-0.3421	-0.18404	-1.737	0.30086	-0.22274	-0.62339	0.49233	0.34285	-1.1751	1.5056	-0.88385	0.58478	-0.68713	-1.3666	-1.0052	-0.36099	-0.20535	0.22008	-0.38376	0.20518	-0.44278	0.20831	1.27	0.34512	-0.97322	-0.70352	-0.91906	-0.45562	0.05621	0.68585	-0.94523	-0.65086	1.4501	-0.3917	-0.34896	0.41133	1.1334	0.10256	0.27457	0.83371	0.060365	-0.78126
-0.39116	0.022208	0.038318	0.76747	-0.49929	-1.918	-0.28639	-1.2056	1.3	-0.52357	1.1331	0.99063	0.80353	1.3552	0.68955	-0.25061	0.85041	0.19063	-1.5406	-0.4486	1.334	-0.66546	-0.60508	0.40165	-0.86872	-0.87161	-0.83664	-0.30345	-0.4565	0.3596	-0.68054	-0.3536	-0.001291	-0.77813	0.53778	0.1356	-1.196	0.024343	1.1289	0.22563	0.10546	-0.46574	0.64411	1.418	-0.16231	-1.0225	0.037947	-0.95278	0.58069	1.0991
-12.116	-12.132	-11.033	-11.767	-10.196	-13.036	-11.556	-11.473	-11.501	-11.378	-11.717	-12.306	-11.439	-11.715	-12.005	-11.266	-11.584	-12.67	-12.055	-10.936	-12.612	-11.147	-13.057	-11.575	-12.704	-11.654	-13.593	-12.402	-12.297	-13.216	-10.712	-12.871	-11.622	-11.522	-11.809	-13.513	-12.866	-12.161	-11.716	-11.227	-12.832	-11.899	-12.873	-12.899	-11.061	-13.046	-10.473	-11.345	-11.954	-11.929
-0.67498	-0.98654	1.6011	-0.081652	-1.0239	1.6112	-0.66788	-0.53201	-0.47906	-1.1063	0.082135	-1.7385	0.45353	-1.405	-1.0881	0.88322	-0.74874	-1.3767	-0.062426	-0.8255	-0.72255	1.0827	1.5462	-0.80297	-0.10966	-0.82167	-0.98797	0.13136	-0.54756	0.32827	-0.69537	0.073375	-0.40666	-0.45929	-1.4824	-0.60591	-2.0138	-2.4064	-0.20904	-0.56658	-1.0509	-1.0281	-1.1736	-1.785	0.70901	-1.02	-1.7115	-0.10107	-2.2992	-1.5567
-0.37069	-1.4883	0.57133	-0.060498	0.037256	1.0267	-0.15902	0.23246	-0.10605	1.9064	-0.72359	1.2431	-0.15001	-1.2189	-0.52517	0.12887	0.063403	-0.14401	0.7428	-0.10592	-0.41959	-0.16368	-0.76946	-0.46938	0.029777	-2.2154	0.2036	0.12778	-1.1638	1.6643	0.69539	-0.23026	0.64564	0.75231	0.90304	-2.2966	0.52762	-0.05554	-0.76195	0.097611	0.47499	0.049225	1.6248	-0.098519	0.34707	0.34858	0.15065	0.40374	0.15819	0.82747
-10.624	-11.877	-8.9317	-11.999	-11.844	-11.197	-7.9303	-8.7188	-11.327	-10.685	-12.643	-11.146	-12.508	-11.716	-11.628	-11.647	-10.444	-11.232	-10.778	-11.33	-11.365	-12.32	-10.256	-10.947	-10.356	-10.497	-10.322	-10.938	-9.4933	-10.428	-11.344	-9.0415	-11.287	-9.4423	-10.384	-9.8569	-10.543	-10.069	-11.481	-10.923	-11.531	-9.7611	-10.951	-9.9575	-10.444	-9.994	-11.733	-11.259	-11.555	-11.171
2.6873	3.1265	3.2395	2.6541	3.2626	3.1907	1.4315	3.2401	2.3498	1.9516	3.9528	2.8818	3.5017	3.4022	2.7253	3.3413	3.416	2.9158	3.896	3.0868	2.6131	1.7201	3.9383	2.0453	3.212	1.3981	4.9899	3.1609	0.94097	4.9691	3.5802	2.2454	3.3595	4.4962	3.03	2.3363	4.0137	3.3067	3.7079	3.5556	4.1405	4.1512	3.5122	3.2449	2.1007	3.0602	2.1024	2.8872	4.6072	2.9735
-0.77407	-0.44271	0.97771	-1.1347	1.1962	-0.79558	1.2114	-0.059396	-0.63019	-0.19957	0.54674	1.0703	-0.79528	-0.43856	0.36717	0.68713	0.50263	0.83304	-0.063558	-0.49649	-0.28197	1.9078	-0.97019	0.36114	-1.2368	-0.24969	0.55201	0.5321	0.208	0.033093	1.1817	-0.21113	0.17439	0.39898	0.61405	2.8821	0.13674	-0.04056	1.076	-0.31889	1.5846	1.242	1.1378	0.28307	1.9685	1.3559	-1.186	-0.077521	0.40165	0.74261
5.4049	4.7506	7.0196	7.9873	6.9942	6.5747	6.2175	5.858	5.9966	6.3502	7.2047	7.8305	6.9475	6.8002	6.1621	6.3243	7.3693	7.144	7.1962	6.5134	7.6176	7.9899	8.6695	6.1925	5.9916	8.0474	6.0206	6.2304	6.9464	7.2707	6.1151	5.0514	6.1843	8.2751	4.912	6.4397	7.3421	7.0306	8.3702	5.8832	7.9127	7.7831	5.6235	7.2519	7.8461	7.3583	6.9387	7.3278	6.6442	6.024
2.5189	1.8276	2.4064	1.3844	1.5212	2.317	3.4347	0.66937	1.3012	3.0511	1.6522	2.2185	2.236	1.8333	3.3594	2.7943	4.3618	3.9659	0.42502	3.139	1.9504	0.91883	1.4998	3.7241	2.1291	1.7144	2.331	2.2255	2.4948	1.4672	2.5822	2.8409	0.19064	2.7479	1.8617	2.1511	2.835	1.0043	2.9166	2.4322	2.3616	2.3456	1.8729	2.8294	3.0343	3.6514	2.7088	1.6911	3.2819	2.3157
-22.301	-21.815	-23.204	-21.817	-23.224	-22.856	-23.236	-21.414	-20.86	-22.627	-23.686	-22.015	-22.531	-22.235	-22.364	-23.431	-22.156	-22.56	-21.605	-22.483	-21.97	-21.661	-21.351	-22.874	-21.587	-22.678	-20.809	-21.744	-21.041	-21.677	-21.315	-22.605	-21.982	-22.419	-21.564	-22.964	-22.549	-23.363	-22.625	-22.367	-21.696	-22.564	-24.66	-23.233	-22.39	-22.305	-22.403	-21.978	-23.381	-22.98
6.7753	7.2005	6.0777	7.3604	7.1454	6.8414	6.4781	7.1542	6.22	4.8841	6.7549	5.3963	5.6372	6.9656	6.4717	7.6922	5.6613	5.9113	6.6167	6.8109	5.8593	4.6652	6.9187	7.4147	7.3925	6.9667	6.7779	6.7584	5.9114	6.7948	7.827	6.4946	4.938	8.917	7.2612	6.8391	5.4947	6.5556	7.1406	5.6875	6.4174	6.4882	7.4291	8.496	6.6546	5.9825	6.6944	7.8873	6.9955	7.0842
-4.9225	-3.027	-3.7107	-5.5425	-2.3222	-3.0984	-2.9894	-3.1571	-3.3345	-2.7907	-3.6226	-3.2912	-3.2883	-2.1426	-1.8067	-3.2122	-1.4292	-3.0218	-3.7788	-3.584	-3.6422	-2.7381	-2.4197	-4.0384	-5.0334	-3.0447	-2.7423	-4.2963	-4.1914	-2.6927	-3.7605	-2.9238	-2.7185	-4.4185	-3.9766	-2.7499	-3.3034	-1.8034	-2.1314	-2.9406	-2.4837	-3.6393	-4.4058	-2.7378	-2.4434	-4.2108	-3.4476	-2.2472	-1.7769	-2.2249
4.7387	3.9257	3.6965	2.764	4.7244	4.0463	4.1616	4.7751	3.2707	4.6373	6.5047	4.5952	3.9481	6.0507	5.2442	4.5878	4.8175	3.5972	6.2203	4.364	5.0719	3.3799	5.0542	5.9175	4.5125	4.1154	3.3138	4.5502	4.8454	4.713	3.0336	5.1972	4.5935	4.8026	4.3882	2.4274	2.3243	4.7022	4.6675	2.8829	3.836	4.8307	4.5395	3.4538	3.636	4.9552	3.8879	4.3567	4.9198	4.5088
-1.0043	0.30463	-0.1351	-0.10332	0.72691	-0.65817	-0.39953	-1.506	0.6634	-0.94679	0.79429	0.49765	0.76376	1.7984	1.277	-0.82775	-0.56695	-0.84769	0.11494	0.25695	-0.91235	0.39163	-0.070505	0.50855	-1.0604	0.50672	-0.20996	0.94087	1.2513	1.0753	0.3656	0.34187	-0.81429	-1.5239	-0.2116	0.64574	0.60843	1.1907	-0.34288	0.2155	1.2212	0.40669	0.75934	1.1092	0.31924	-1.7239	0.11357	0.35597	0.48507	1.6929
-10.622	-11.122	-9.7363	-10.581	-11.485	-9.5344	-10.687	-11.202	-10.62	-10.682	-11.373	-11.514	-11.343	-10.149	-10.782	-11.217	-10.584	-11.273	-10.887	-10.16	-11.355	-10.141	-11.481	-10.983	-11.84	-10.739	-8.5827	-10.803	-11.347	-10.372	-10.512	-11.788	-10.584	-9.3924	-10.628	-9.4804	-10.431	-12.28	-11.841	-11.089	-11.676	-9.2543	-11.618	-10.255	-11.356	-10.745	-10.006	-7.9733	-10.526	-10.166
-7.4493	-5.1856	-8.167	-6.3565	-7.1522	-6.5257	-5.3098	-7.5918	-5.6501	-6.3454	-6.6759	-5.9331	-6.1468	-5.9259	-6.0776	-5.8694	-5.1478	-7.9491	-6.0644	-6.4456	-6.4037	-6.3929	-7.4518	-6.9068	-6.6247	-6.0283	-7.6163	-4.8405	-8.5	-5.9133	-7.9526	-6.8302	-6.8631	-7.076	-6.3837	-6.4748	-5.7104	-6.0059	-7.8172	-5.3172	-5.5198	-7.772	-7.0353	-6.2855	-5.8136	-4.6769	-6.5939	-5.7156	-5.9836	-7.0954
-0.66836	-1.8128	0.054751	-1.0873	-0.58081	-2.0482	-1.2104	-0.7331	0.33291	-0.85354	-2.1301	-2.715	-2.7948	-0.86018	-1.9065	-1.9735	-1.9149	-0.87612	-1.7074	-1.9138	-2.2774	-1.6463	-2.7376	-1.9932	-3.655	-0.4904	-0.70548	-0.097478	-0.63631	-1.6909	0.068975	-3.0952	-0.67109	-1.9275	-0.83893	-2.4245	-1.595	-0.71421	-1.2675	0.49136	-0.15336	-0.42613	-2.1204	-1.4741	0.39083	-1.6647	-2.134	-0.39294	-0.60039	-1.0783
2.6916	2.3227	2.0399	2.2759	4.3437	4.2225	2.9473	3.0992	3.69	2.3368	3.3325	4.3047	1.6778	4.4106	3.7617	3.4622	3.662	3.2412	2.6925	1.5409	3.1791	4.1368	3.2662	2.6569	4.1381	3.3512	2.5963	3.2785	3.8927	3.0253	3.0495	2.5061	1.4516	3.4605	3.2027	3.7115	4.4739	3.577	2.9961	2.5179	3.847	2.7587	1.0504	2.2898	2.7383	3.5822	2.8136	0.91639	2.9148	2.6241
2.4551	0.74435	2.1151	1.8121	1.2342	1.8469	1.0058	2.7342	0.71195	1.4346	1.5012	-0.29478	-0.15334	0.64142	1.8708	0.24067	1.3112	2.3943	-0.0024767	0.37513	2.0515	1.7183	1.7788	-0.2138	1.8641	2.4791	0.50843	0.76618	0.578	0.87921	0.29584	1.7211	0.93756	3.3348	1.5826	1.9798	0.3189	1.4513	2.383	2.3477	2.2869	2.2425	1.3743	1.8289	1.8461	1.4319	0.15507	1.6615	2.0569	0.53583
1.9979	0.68481	1.4598	2.411	-0.29465	1.1448	1.7508	0.8862	0.81908	1.0657	2.0027	1.4287	1.2771	1.5646	1.7784	2.1207	2.4209	2.6882	2.1525	2.5939	1.4238	1.4476	0.39496	0.905	0.071737	2.0799	2.9456	2.4346	0.73336	0.48142	1.9771	1.7041	1.2436	1.5134	1.3297	0.64778	3.0559	3.0652	2.729	3.1268	1.4914	1.7489	0.61979	3.0343	2.2314	0.63398	3.1425	0.83645	1.2153	0.56793
0.78368	1.7894	-0.43722	2.2953	0.64167	-0.26733	-0.62839	0.34819	0.33483	0.53539	1.0198	0.96153	-0.68822	1.2005	1.2872	0.00053806	2.0556	0.83126	0.5221	1.4968	-0.13546	-0.98416	0.95038	-1.1332	0.40585	1.3693	1.0454	-0.60039	-1.651	-0.24125	1.5844	0.338	0.25141	1.0701	0.76284	0.67016	-0.46804	-0.1769	0.71105	0.84365	0.90819	1.0153	2.2746	0.54037	0.54393	0.21793	0.79339	-0.15813	-0.52626	-0.79833
-6.3958	-5.2223	-7.1632	-4.0567	-4.7019	-5.4541	-5.2722	-3.5582	-5.6296	-5.2388	-4.94	-4.2708	-4.8292	-5.1842	-5.2394	-6.5716	-4.0751	-5.5447	-5.1403	-3.672	-4.9007	-5.2301	-4.1303	-5.9449	-3.7755	-4.5548	-5.5768	-3.4111	-4.2313	-3.7062	-5.0888	-5.2738	-4.7306	-5.9688	-5.1534	-4.9543	-5.1491	-4.4891	-6.7587	-6.1739	-3.9776	-3.6128	-5.422	-4.0738	-5.5386	-5.578	-4.9602	-5.1441	-5.678	-4.8156
-10.143	-9.0804	-7.772	-8.3078	-8.754	-9.9584	-10.051	-8.5097	-9.4311	-7.3518	-10.304	-9.3847	-7.7581	-9.7148	-8.2958	-9.2408	-6.9956	-8.5418	-10.305	-9.6888	-10.634	-9.8615	-8.4816	-7.6082	-9.2232	-9.1604	-8.5443	-9.2957	-11.67	-9.1517	-9.1317	-9.2965	-9.5903	-10.458	-11.122	-9.1116	-8.8411	-8.4516	-8.7816	-8.1273	-9.4763	-9.7398	-9.4663	-10.046	-8.3629	-10.08	-9.2803	-9.3336	-8.4799	-9.9579
-2.5847	-1.9891	-2.5573	-2.7776	-1.6931	-3.0359	-3.4913	-2.188	-2.3333	-2.1132	-2.7735	-2.7555	-3.8258	-2.4838	-2.2257	-1.4593	-3.7172	-3.4167	-2.96	-0.85851	-1.248	-1.6058	-2.4119	-2.3264	-3.587	-2.0916	-2.1928	-2.3843	-2.7479	-2.5813	-1.774	-3.4295	-2.582	-2.628	-2.6056	-1.5767	-2.6153	-2.0674	-2.5238	-3.2197	-3.7375	-3.9	-3.2549	-3.0602	-1.2123	-1.1434	-3.5471	-2.9992	-1.6168	-1.9488
-1.1614	-1.6663	-1.7939	0.64685	-2.3405	-2.0869	-1.1645	-1.9368	0.365	-2.2301	-0.22192	-0.4435	-0.88936	-2.182	-0.65744	-2.2532	-1.0722	-2.0279	-2.2141	-2.2355	-2.3822	-0.53013	-1.8058	-2.2756	-0.74995	-2.1357	-2.0661	-0.68528	0.6144	-1.3979	-1.4634	-0.11817	1.1085	-0.48113	-0.62199	-1.3325	-2.9368	-2.1263	-0.26446	-0.99246	-0.4188	-1.9854	-2.0972	0.32773	-2.8843	-3.4683	-1.0794	-1.5768	-0.68789	-1.294
-5.3615	-3.6287	-3.74	-2.0973	-4.589	-3.3025	-2.8913	-4.1625	-2.2745	-3.1297	-3.2558	-3.1958	-3.4818	-3.3485	-3.4137	-4.1582	-3.7385	-3.2888	-5.8076	-4.3736	-4.3304	-3.4513	-3.9017	-2.5085	-3.2286	-3.0906	-3.028	-4.0041	-3.8069	-3.1028	-3.648	-4.0563	-3.9446	-3.3699	-3.6868	-4.476	-2.9845	-2.5607	-4.3648	-1.3893	-4.5916	-2.718	-4.7637	-2.2545	-2.4088	-3.3977	-4.3395	-4.2397	-2.7079	-5.2748
-9.9171	-9.2002	-9.1426	-8.7977	-7.705	-8.8238	-9.791	-9.7286	-7.9485	-7.4096	-9.2459	-10.154	-9.4849	-8.72	-8.0525	-8.0374	-9.3128	-10.391	-8.3495	-9.9443	-10.129	-9.8886	-9.2766	-10.234	-9.1615	-8.7693	-7.3728	-9.9321	-9.6411	-7.6361	-7.6323	-8.2772	-9.1346	-8.1131	-8.6021	-9.5309	-10.159	-11.191	-8.0516	-7.5876	-8.8875	-7.8353	-8.9179	-9.7254	-8.3883	-9.5649	-8.6234	-10.203	-9.2692	-7.3449
-2.1123	-0.59614	-1.9404	-1.3769	-1.895	-1.3498	-1.9067	-0.52867	-1.9491	-2.7266	-2.7436	-0.77082	-2.0798	-3.8065	-1.2212	-1.603	-1.0651	-1.2263	-1.3338	-2.1929	-3.8965	-1.7501	-1.5007	-2.1258	-1.1683	-1.7568	-2.2064	-2.0484	-0.81296	-3.0555	-2.9444	-3.2106	-2.0604	-2.3957	-3.0024	-2.5475	-0.93158	-1.0299	-1.4382	-0.52659	-2.11	-1.2584	-1.1993	-0.22406	-2.6868	-1.0171	-2.6178	-1.5333	-1.6674	-1.1998
8.3065	8.8071	6.1536	7.5642	6.6979	7.7962	8.7496	6.3552	7.763	8.6693	7.367	7.4998	9.053	7.1675	8.388	8.5645	8.8638	7.0406	7.7641	8.2474	7.4443	6.8451	8.604	6.8513	8.497	7.6283	9.5019	8.1676	8.4614	8.2223	6.9045	7.8075	8.1663	8.8699	8.1659	7.9675	7.866	8.1981	7.6144	8.5203	6.8593	7.8158	7.2421	6.8307	8.0727	8.5432	9.4613	9.3879	9.5331	6.4748
-3.5231	-3.2917	-2.8635	-1.8723	-1.4656	-2.3216	-1.4121	-1.4402	-2.2237	-4.6151	-2.4008	-2.1502	-2.0645	-3.6519	-2.578	-4.3658	-1.7025	-2.993	-3.9021	-0.029131	-1.449	-2.8816	-1.1156	-3.501	-1.4692	-3.1121	-2.7753	-1.814	-1.8026	-1.2261	-3.5736	-2.2706	-3.5527	-3.3117	-1.7453	-1.836	-1.8813	-2.2617	-2.253	-1.783	-2.4305	-2.0875	-3.7037	-2.6428	-3.1047	-1.9733	-2.1906	-3.0601	-3.355	-3.927
3.4575	2.1158	0.88759	3.9335	1.5321	1.3648	2.3038	3.1868	2.0369	3.8926	2.8707	2.2701	0.52452	2.2843	1.8988	2.875	2.0698	3.8218	4.0184	3.0311	1.6776	3.5469	2.0344	2.9932	4.2503	3.5863	1.9535	3.0714	3.7037	2.3882	1.404	2.9066	2.0724	2.7393	3.3151	1.9556	3.9262	2.8966	2.7239	2.3209	2.3667	1.6101	3.1421	3.95	3.4846	2.9074	3.7606	3.1766	1.3949	2.8159
-0.12365	2.0427	2.3029	1.7548	1.6284	-0.41363	1.6378	0.36707	2.2052	1.6487	2.2906	2.9821	3.0405	1.2525	1.9748	0.33475	1.3639	1.7003	1.2609	1.8163	0.73441	3.683	-0.040485	1.5175	1.0724	0.92112	0.50478	0.55361	2.3172	2.0296	3.0123	0.65703	1.9108	0.6229	1.3628	1.7962	0.88431	1.912	2.1588	1.2876	1.6914	1.9425	3.187	1.7052	1.2109	1.2334	1.7921	0.99837	0.66124	1.5928
-0.62873	0.80937	0.70398	-0.98011	0.28315	-1.1003	1.1802	0.60296	-1.8549	0.4676	0.27428	0.59339	-0.80621	0.057443	0.63801	0.70045	1.4428	0.51946	-1.5112	0.11064	0.059354	0.14692	0.88993	0.75108	-0.46234	-0.28982	0.33053	-1.4672	-1.4731	-0.48326	-0.10083	0.4038	-1.0871	0.68745	0.27324	1.2047	-1.5885	0.12297	0.028351	1.2216	1.0133	-0.12311	0.40894	0.95219	-0.79259	-0.031878	1.2648	0.65061	-1.635	0.39502
1.6572	1.5164	-0.59196	0.2683	0.67487	-1.0012	0.61274	-0.78985	0.2734	-0.32214	1.1344	1.3482	0.8115	0.30736	-1.083	0.89822	0.37761	0.65762	0.19707	0.49168	-0.73936	1.9968	0.21204	2.6768	2.2395	1.0382	0.42428	0.62982	-0.81479	0.072871	-0.094559	-0.13647	0.35851	-0.047157	-0.66569	0.74236	-1.2876	0.98269	-0.27197	0.89264	-1.8233	-0.066043	0.3417	0.85353	-1.3466	0.41308	0.49258	0.69138	-0.84191	1.0786
-3.9827	-3.1738	-3.6763	-2.2472	-4.3845	-5.1583	-3.7307	-3.7277	-3.8754	-4.635	-4.1022	-5.8231	-3.5575	-4.1646	-3.044	-4.6213	-4.1215	-2.5994	-3.1243	-3.7282	-5.265	-4.1098	-3.3481	-3.4661	-3.2664	-3.955	-4.1136	-2.7764	-4.5307	-3.0544	-4.7355	-4.0537	-5.254	-3.9208	-4.3112	-3.6737	-4.456	-3.6834	-3.7113	-3.2906	-3.8401	-3.292	-4.7693	-5.4328	-4.4131	-2.2928	-3.5672	-3.6425	-3.032	-4.1967
-0.27878	-0.11789	-0.45855	-0.20467	1.0313	2.7038	-1.8385	0.32524	-0.26065	-0.20097	-0.21751	1.3063	0.22998	0.27358	0.81565	0.89486	-1.0714	0.38834	0.58197	0.46162	-0.2685	0.34501	1.4625	1.0287	-0.20768	-0.26786	0.56228	1.3362	-0.47038	0.18253	0.76703	0.57584	1.3627	0.13079	0.99719	-0.94127	-0.79671	-0.0461	-0.10028	1.5219	-0.13952	0.76766	-0.16595	1.7209	-0.2498	-0.9052	0.49567	0.6869	-1.0535	0.46336
1.0212	0.99345	0.48222	1.2806	2.5295	2.9161	2.2683	1.6145	1.0982	-0.60206	1.3644	2.8777	4.0162	0.64789	1.1808	2.9115	1.1895	2.6125	3.6661	2.2051	1.11	1.4051	2.2599	1.5685	0.69549	2.8108	1.2286	2.9529	1.6335	1.3508	1.3571	3.3197	2.8304	1.6715	0.98196	1.9238	4.0184	2.6344	2.062	1.6407	3.5186	0.68499	2.1906	0.46687	3.6652	2.7148	0.69479	2.8097	2.3694	1.7533
-0.80546	-2.0571	-0.28513	-2.1235	-0.57942	-1.8874	0.27267	-2.5248	-2.0895	-1.0866	-2.2569	-3.2478	-2.0387	-1.3922	-1.5949	-1.4396	-2.8358	-1.4531	-0.67287	-3.4695	0.085906	-0.50241	-0.62537	-0.024948	-1.6194	-0.35736	-2.3118	-1.4863	-0.84387	-0.97332	-1.4355	-3.3692	-0.54675	-1.58	-1.0106	-2.2058	0.42292	-1.5772	-2.4044	-1.5977	-2.0493	-3.3207	-1.4099	-0.71474	-2.0515	-2.255	-1.5152	-0.51018	-2.5989	-1.6329
-3.2335	-2.4522	-4.2744	-3.4542	-1.3768	-3.2365	-3.8813	-2.9017	-2.5115	-4.0774	-4.325	-3.098	-3.457	-2.6433	-3.3666	-2.8211	-3.4937	-3.1337	-2.1195	-3.4322	-3.5587	-4.4032	-2.5602	-3.2939	-3.5559	-4.9475	-3.466	-2.7981	-4.5256	-2.6673	-2.7927	-5.4531	-3.0189	-2.2914	-2.393	-2.8841	-2.8475	-3.1645	-3.104	-4.7665	-2.8532	-3.5677	-4.5555	-2.9606	-2.484	-3.4827	-3.6502	-4.8565	-2.9013	-3.0854
4.7356	3.8633	4.6417	3.1237	4.459	3.613	6.376	4.3046	4.3388	3.5858	5.7825	4.1205	3.1907	2.1608	3.153	3.2207	4.2867	4.8329	4.6398	3.2467	6.3028	3.8084	4.6772	3.9654	4.9984	5.4743	2.8186	3.18	3.6298	3.5359	4.8061	3.1207	4.6295	2.9836	4.9925	5.4689	6.3891	4.1457	6.2376	4.2846	5.0763	4.5157	4.9062	5.4491	3.9895	3.7919	4.9416	4.5953	3.8832	4.3977
9.6699	9.1096	7.1829	9.3287	10.345	8.1891	8.6498	9.5157	9.5286	7.8759	9.0311	8.9075	7.978	9.1284	10.242	5.4148	8.9907	9.0682	10.316	8.075	8.0864	8.0278	7.4868	7.9087	7.0165	10.562	8.7681	8.9873	8.9602	9.7354	8.6256	7.5955	7.9006	8.0528	8.0866	9.3071	9.2533	8.7943	8.4705	9.4145	9.4515	8.8548	8.711	8.7358	8.6842	9.02	7.4015	9.4967	8.1653	9.4715
-1.9418	-2.0409	-2.8742	-1.5392	-3.5559	-3.4385	-2.1224	-1.2625	-3.0501	-2.893	-3.0839	-2.0941	-2.8703	-2.0387	-2.6545	-2.799	-2.9667	-2.3777	-3.499	-3.0887	-4.0644	-2.9616	-2.5703	-3.447	-2.6791	-2.7472	-3.0478	-2.474	-2.1534	-2.5866	-3.9532	-0.93337	-2.5746	-3.4242	-3.1053	-3.4061	-2.9903	-0.85063	-3.7457	-2.5478	-1.8093	-5.2068	-2.665	-3.7776	-2.8508	-2.0191	-3.1929	-2.2908	-2.5583	-2.3455
4.4995	3.6752	5.8173	4.8446	6.1044	4.5112	4.9389	5.3379	3.2929	6.3211	3.1123	3.3668	3.6449	5.0493	3.8788	3.4418	4.1775	4.5578	4.6236	3.2147	3.8188	3.2068	4.3903	4.8816	3.1606	3.4413	4.3406	5.2668	5.527	2.6946	4.0947	3.3897	5.459	5.5204	3.4626	3.1991	6.0193	4.9941	4.6566	4.0623	6.5564	4.9653	3.583	3.9926	4.2492	5.4876	4.3566	5.2436	5.0778	5.3235
2.983	1.6412	1.0245	1.1954	2.7473	1.83	1.6833	2.0549	1.9601	2.9051	1.6724	1.9276	0.58411	1.9876	1.5558	-0.92174	0.36955	0.88172	1.0225	1.0463	1.7053	1.7236	1.4778	1.0868	1.9482	1.9747	2.6999	1.049	1.5567	2.3223	1.1839	0.94353	1.334	0.41931	2.1386	1.8173	0.12104	1.6395	1.0532	-0.18606	3.0732	1.7699	2.5355	1.9017	1.6405	0.017872	0.95947	1.4011	2.02	2.1293
-2.0996	-2.7621	-3.6468	-2.1701	-2.6764	-2.2796	-0.99708	-1.4575	-3.0933	-3.2908	-2.1954	-2.8008	-2.4536	-3.5758	-4.2531	-0.68973	-2.8743	-3.4369	-1.8475	-2.3461	-3.9181	-2.4145	-2.4757	-2.1848	-1.2051	-0.91221	-1.5484	-1.3165	-1.1423	-3.5129	-1.5623	-1.9767	-2.9802	-3.0849	-1.8506	-2.3101	-3.5028	-3.8118	-2.8312	-2.9774	-3.5379	-2.4965	-1.3837	-2.3274	-3.3187	-2.3048	-3.2822	-3.3196	-1.8299	-2.0634
-0.91304	-1.378	-0.72074	-0.41649	0.23271	0.77738	-0.98662	0.74739	-0.045247	-0.48295	-0.29102	-0.35473	-1.8972	1.3538	0.74239	-0.85501	-0.99174	-1.0592	-1.7726	-0.041317	0.46228	0.12781	-0.34722	-0.73496	1.8218	-0.29834	-0.44257	0.22509	-1.7751	-2.014	-1.5176	1.047	-1.0721	0.11883	-0.46646	-1.023	0.2021	0.78118	-0.98905	0.59383	-0.71518	-0.17498	-0.069954	-1.9082	0.65159	-1.0217	-0.73928	1.2384	-1.2154	2.0137
-10.698	-10.356	-12.437	-9.3783	-11.145	-10.418	-11.405	-9.8994	-9.2884	-10.748	-11.51	-10.306	-12.2	-13.153	-10.222	-11.757	-11.278	-11.33	-11.545	-10.84	-11.704	-9.8623	-12.721	-12.075	-10.447	-12.199	-11.037	-11.991	-10.942	-11.616	-11.019	-11.627	-11.855	-8.6453	-11.717	-11.213	-11.347	-12.101	-10.278	-12.221	-10.254	-12.593	-11.254	-12.282	-10.249	-11.254	-11.285	-12.352	-12.576	-9.6542
-14.553	-13.168	-13.328	-12.74	-12.749	-12.347	-12.522	-13.185	-13.928	-12.466	-11.713	-12.62	-14.381	-13.505	-12.248	-11.648	-12.553	-11.729	-13.825	-15.359	-13.354	-12.386	-12.658	-13.26	-12.53	-11.42	-11.869	-13.632	-14.242	-11.662	-13.315	-11.907	-13.186	-12.838	-13.108	-11.703	-12.522	-14.788	-13.216	-11.7	-13.704	-13.85	-12.98	-13.279	-13.244	-13.246	-12.036	-12.864	-13.534	-14.759
5.1085	5.5635	5.3861	6.3702	3.8415	5.2556	3.7168	4.7476	5.2616	4.4469	4.6313	6.7635	4.2689	4.6487	4.4474	5.0358	3.9845	5.6755	4.6829	3.2484	3.0915	5.1067	4.8112	3.4656	4.3319	4.3532	4.36	4.9809	4.6196	5.9071	3.111	4.8822	4.8028	4.3229	5.1928	5.6375	4.1423	5.0423	4.947	6.0182	5.7306	5.2501	5.1418	5.4896	3.7309	5.7353	6.2259	4.8434	5.0769	4.3652
5.6531	6.7912	7.2641	7.9295	7.1994	7.9026	6.2562	5.969	6.9394	6.9968	7.3036	7.1081	7.8113	7.0097	7.8043	6.0801	6.4871	6.5454	6.1583	7.5117	4.6532	6.9972	5.6031	7.1107	6.3204	7.781	5.9544	7.3401	6.1932	8.3082	8.4287	7.5303	6.1532	6.8199	6.2843	6.6305	7.193	6.8101	7.1657	7.2626	7.2889	5.0653	6.3523	6.8816	6.4797	6.62	7.7796	6.1317	7.2064	7.3687
-2.7428	-2.1339	-2.8835	-4.3795	-1.6897	-3.6685	-4.5304	-1.833	-3.2175	-3.0548	-3.3224	-3.0371	-1.6386	-3.2663	-2.8372	-4.5337	-3.7096	-4.2192	-2.1473	-2.2829	-2.9852	-3.9984	-1.5197	-1.1533	-2.6261	-1.0271	-2.3282	-0.10559	-3.1429	-3.3122	-3.1675	-3.8796	-4.5107	-5.0924	-1.6654	-1.868	-3.6484	-2.9472	-3.7563	-2.6541	-3.1436	-3.4907	-2.5836	-3.6008	-2.0534	-3.9175	-4.2878	-3.3582	-2.2493	-2.8679
-10.291	-10.342	-10.651	-9.2925	-12.643	-11.825	-12.297	-8.9978	-10.3	-10.223	-10.56	-11.084	-10.411	-9.4883	-11.3	-10.173	-10.287	-12.292	-11.628	-11.127	-12.074	-10.362	-10.335	-10.948	-9.8362	-9.3243	-10.208	-10.17	-9.7802	-11.266	-11.267	-10.678	-9.8203	-11.445	-9.6142	-11.095	-10.41	-9.3843	-9.5916	-10.685	-11.6	-11.558	-10.8	-10.558	-10.041	-11.363	-11.185	-11.217	-11.142	-12.943
3.4178	2.987	2.2617	3.1402	1.325	2.507	3.49	3.6319	1.9826	3.8662	3.291	3.4189	4.1109	3.2729	2.2616	2.8806	3.7552	2.7072	2.3053	1.1172	1.5416	2.66	3.6188	3.5919	2.9077	2.8439	2.8409	1.795	1.4566	2.312	2.2995	1.7354	1.9068	2.9275	2.6922	3.2967	3.4168	1.769	2.8734	2.3111	1.7102	3.2678	2.2742	4.7317	2.0078	1.4667	2.0405	4.0976	1.0014	2.2515
5.159	6.8693	8.3067	7.2115	6.8242	6.1714	5.658	7.9016	7.9437	8.7394	5.8738	5.746	5.403	7.4417	6.6277	5.7969	5.7198	6.9091	7.2098	7.8305	7.625	7.2839	6.8263	7.0558	7.6767	7.6529	4.6064	7.5047	7.2873	6.8278	5.9637	7.1187	5.7022	6.2894	5.5698	6.107	7.4074	7.9458	5.6775	8.6329	7.7037	6.5113	6.6075	6.8226	6.89	5.1702	5.6835	8.4163	6.7812	7.2894
-5.2128	-3.0249	-3.2075	-4.6307	-4.2043	-3.7836	-4.0415	-4.73	-3.0804	-3.3216	-4.994	-3.5315	-4.1171	-3.1387	-3.6692	-3.1964	-3.3478	-2.651	-3.3416	-4.9309	-4.1515	-1.8082	-4.3801	-4.2366	-4.6229	-1.0032	-2.5861	-3.9391	-1.8777	-5.2222	-3.9453	-2.9488	-4.1925	-3.3966	-2.2037	-2.6573	-3.5724	-4.3565	-3.9171	-2.9908	-2.7258	-2.6627	-2.1146	-2.8538	-3.8788	-3.3074	-3.9981	-4.3772	-2.9004	-5.1292
10.092	6.9084	7.231	9.8082	8.9088	8.3732	6.654	7.3942	8.7928	8.567	8.0893	7.6091	10.31	8.1495	7.6083	7.9258	7.488	7.7316	8.2364	7.5762	8.0148	6.6382	8.5207	8.5634	8.0819	8.1811	8.1083	7.3776	9.3022	7.286	9.5311	6.6069	8.8854	9.4332	7.2004	7.4114	6.9114	6.7743	8.4097	7.8339	8.0543	7.0111	8.969	8.6716	9.666	8.2148	7.4212	8.6257	8.6741	7.9494
[truncated: 279 more rows]
[truncated: 150 more columns]
