# Supplementary material for: Genetic dissection of main and epistatic effects of QTL based on augmented triple test cross design
Source: PLoS One. 2017 Dec 14;12(12):e0189054. doi: 10.1371/journal.pone.0189054 (PMC5730204; doi:10.1371/journal.pone.0189054)
Supplement: S7 Supporting Information — (ZIP) [file pone.0189054.s007.zip › z2_1350_0.2_10.csv]

3.1576	-0.069811	-0.036024	-2.7759	1.4971	2.0814	4.6611	1.4119	-2.782	-3.9818	2.9843	-2.8909	2.5346	-1.7364	2.7822	-1.8337	4.3994	0.37801	1.6013	-3.2433	1.0527	-2.9862	-1.2652	0.94521	0.52469	2.3354	5.5334	1.1601	0.90533	-1.5761	-1.27	-4.7299	-0.030254	0.97344	-1.4977	-1.5039	-1.8383	0.26742	4.3146	2.8679	-1.5873	-2.6618	2.6077	-0.5208	-4.1025	3.9738	-0.9411	-0.42939	-1.0524	-3.9914
2.8703	-0.92067	0.55381	-4.5869	-0.87826	-1.093	1.3621	-1.8728	-1.7581	1.0723	-3.4181	0.70649	-1.9177	-2.0624	1.5472	-1.0966	-0.035938	-6.0406	1.9582	0.031388	3.3914	-5.3364	-3.7438	-5.5104	0.37945	-1.8324	-1.7444	1.7093	-0.82722	2.7937	1.9761	-1.812	2.5088	-0.91653	1.536	-0.27544	-0.432	-0.41005	-0.2376	-1.6146	0.37263	3.6302	1.9172	-3.0398	0.75683	1.4159	-1.7852	0.53936	0.10533	1.9288
-13.97	-12.844	-17.545	-11.823	-13.706	-15.936	-17.529	-14.342	-12.576	-15.626	-15.569	-16.55	-15.647	-11.979	-12.819	-11.211	-15.773	-14.247	-15.04	-9.1765	-18.559	-10.748	-13.375	-14.806	-15.073	-13.479	-13.951	-12.997	-8.7716	-14.734	-10.84	-11.137	-11.636	-12.378	-14.774	-13.317	-15.965	-11.742	-13.933	-12.609	-13.363	-16.743	-13.099	-13.59	-12.246	-19.875	-16.88	-18.28	-13.904	-9.8457
-13.964	-13.723	-12.753	-15.701	-16.222	-13.918	-14.168	-14.264	-14.077	-18.405	-14.313	-12.648	-14.074	-7.45	-14.267	-10.676	-16.144	-13.469	-12.775	-17.974	-9.3758	-11.626	-13.935	-15.263	-14.547	-13.377	-14.218	-14.016	-11.106	-20.088	-14.366	-7.2523	-12.065	-12.249	-11.398	-12.221	-13.493	-12.241	-13.708	-11.498	-13.757	-9.8518	-11.886	-11.358	-11.953	-14.266	-15.337	-14.557	-14.324	-14.482
6.6737	11.017	16.792	4.4701	9.2759	7.9641	6.7474	2.332	6.1076	6.5759	6.6899	5.9001	7.3271	9.3695	10.187	4.7025	9.431	4.3608	7.6612	10.107	8.0912	10.322	6.2795	10.55	6.413	12.234	8.0505	4.1182	7.3392	4.3518	4.8476	8.8142	12.386	5.3655	3.3069	15.059	11.377	5.4081	11.836	7.7229	6.666	4.915	5.783	4.1748	10.674	9.1733	4.5635	11.747	4.5927	11.326
-1.7654	-0.12837	-1.0375	-2.4016	-4.4457	-5.5793	-5.6364	-1.5964	-1.4985	-2.5086	0.20715	-6.5524	-4.7476	-0.16033	-3.9369	-5.4702	-1.5561	-3.5691	0.95539	-4.16	-5.7012	-2.7387	-1.6674	-5.6647	-1.7996	-4.2607	0.39036	-1.786	-1.966	-4.1486	-0.72992	-0.33558	-1.4067	-5.4364	-3.6905	-2.1373	-5.1843	-2.9777	-2.6243	-5.3072	-1.283	-3.033	-2.8329	-0.15765	-4.9341	1.6116	-6.1137	-2.1934	-3.2435	-0.86531
-1.8359	2.9849	-1.6101	-1.8653	-3.2053	-1.5069	-3.2328	-2.4883	-3.4956	-2.472	-4.3119	-4.8142	-3.3522	-2.9583	-3.9667	-3.3962	-0.61965	-0.043345	-6.3825	3.3382	0.21878	-3.0761	-0.57107	-6.3137	-2.9235	-1.3099	-1.5394	-3.0836	-3.9295	0.67939	-5.9525	1.1891	-5.1508	0.10704	1.366	-2.6267	-0.88659	-6.3148	-3.8818	0.7437	-2.0259	0.84453	-6.0118	-3.6467	-6.0519	1.3378	-1.3102	-0.70054	-1.1577	-2.1226
-1.2938	-1.0197	-3.2113	-4.1529	0.35551	-1.8191	-2.8582	-1.7102	-2.03	-2.1994	-0.36562	-0.24288	-5.7528	-2.209	-7.3788	2.2884	-1.5218	-2.3253	-0.96702	0.25257	-3.8795	-0.56315	-3.7464	-0.16514	0.060148	-5.1166	2.1912	0.096405	0.70035	2.0833	-2.1774	-0.96308	-0.31857	-6.6616	-3.0095	-3.8001	0.39983	-2.6977	0.46905	-0.89929	-5.0418	0.2542	-0.13342	2.1293	-2.4823	4.4572	-6.323	2.9181	-1.0182	-1.338
-1.2201	-0.62806	2.0189	2.4298	1.7745	1.7305	-0.043568	4.8754	-5.116	-1.2979	5.7444	1.0089	-0.40199	6.8223	3.527	0.66052	0.51541	3.1967	-0.056098	2.0141	6.965	-3.4817	0.82182	-2.5943	5.2372	1.2688	-1.0398	1.3187	3.0695	0.5887	3.7533	0.45579	3.9476	1.5354	6.1778	2.998	-0.45694	3.5005	2.1861	0.53785	3.8309	1.1117	5.3483	2.9866	-2.382	4.7278	6.9739	3.1687	-0.67255	3.9271
-5.9809	-3.8899	-1.443	0.39075	-1.608	-2.6866	0.38206	-3.2239	-2.9568	-3.4622	-5.7432	-3.8792	-3.884	-7.8409	0.71947	-8.8312	-4.6912	-3.9102	-1.4617	-4.7595	-4.1391	-0.705	-2.3588	-0.73594	-2.6927	2.6375	-1.0595	-2.007	-6.7635	-1.1209	-4.7124	-2.3973	-3.1977	-2.0017	-3.9941	-1.4004	-1.7939	-6.404	-4.277	2.2906	-2.1822	-6.1464	-5.3065	-3.508	-5.8993	-3.3742	-3.3764	-1.5782	-6.272	-0.77772
2.3782	3.3941	8.7967	1.6952	2.515	3.9198	1.2035	-0.0092059	9.2024	3.4212	-0.53101	0.26798	5.9018	3.3976	3.484	1.1103	9.3225	1.741	9.1621	4.0029	1.8629	0.78585	2.1274	3.2788	4.8509	3.3185	9.062	1.8743	0.04395	0.23327	-1.6014	3.3447	5.292	4.4257	-0.69214	1.2982	1.3118	2.5675	4.8077	4.6716	1.7522	7.0605	2.8527	-0.17768	2.9299	1.2834	4.6375	4.1592	4.6501	-0.85235
-3.1634	-5.6573	-10.157	-2.6538	-3.2697	-2.1764	-7.9208	-4.0592	-6.8581	-5.1713	-10.158	-8.6414	-2.0007	-5.763	-2.121	-7.6687	-5.1415	-5.6821	-6.1482	-10.586	-4.2986	-6.5669	-6.9249	-11	-9.5972	-5.2965	-4.1012	-2.9699	-7.8653	-8.2786	-9.4877	-9.6903	-3.2421	-4.303	-2.2722	-4.3515	-6.1208	-4.8875	-2.9119	-8.0088	-6.3563	-5.7192	-1.0376	-11.448	-4.2944	-8.8634	-1.9198	-4.055	0.85099	-5.0086
-0.38238	-3.7324	-1.8624	-1.549	-0.64523	3.0357	-2.3036	-0.39621	-1.6421	-2.4025	1.5146	2.1253	-2.9707	1.2491	-2.1506	-0.14578	1.0228	-0.64832	0.032515	3.9249	0.55853	2.592	-4.7871	-0.18696	0.26013	3.2227	-1.4622	-4.3088	-2.3976	-2.5172	6.3043	-4.0471	-0.10027	2.9972	3.9194	-1.7795	1.7259	3.2564	-1.1349	0.44325	-5.2087	1.3782	0.77156	-0.28247	-5.0015	-0.94167	1.9851	0.09283	-7.9248	-0.64281
-9.4988	-11.242	-10.663	-12.872	-14.195	-7.5409	-9.8454	-11.307	-4.9258	-8.4189	-10.066	-11.282	-10.78	-10.379	-9.7584	-6.884	-12.459	-6.5798	-10.311	-7.807	-6.8598	-10.149	-11.417	-8.1859	-9.5372	-8.8811	-10.026	-14.251	-11.123	-6.9532	-10.453	-12.32	-5.9576	-8.7731	-8.0076	-9.5205	-12.131	-12.919	-10.827	-10.88	-11.752	-8.5348	-8.7461	-3.0375	-14.048	-12.499	-7.5989	-10.192	-3.4021	-15.645
0.35108	-0.43235	-0.49765	-0.4015	2.3557	-1.4271	-3.0322	-1.7167	3.8452	0.40082	-1.4013	-1.5048	-2.8232	-2.6144	-0.0051865	-1.6887	-0.57705	-0.56438	2.724	0.3596	0.96991	2.877	-0.053909	1.1036	3.7114	-1.5082	0.93168	1.7283	-4.3069	0.90911	1.7338	1.7339	1.5752	2.4067	0.067579	-3.9083	1.737	-0.38571	3.0911	1.7702	-4.0075	-1.0467	-1.8124	-3.9687	-2.3936	-1.5876	3.3052	0.24233	-0.49746	5.1813
-8.4697	3.1386	1.211	-5.9724	-9.8775	-4.4351	-0.13178	-3.4644	-2.823	-4.0142	0.81451	-3.9912	-4.7078	-3.1308	-0.62655	-2.3424	-5.3173	0.56664	-0.87556	0.40592	-0.54702	-2.6378	-10.252	-3.1692	-0.1325	-3.036	-5.0451	-6.6243	-0.7549	-4.8183	-3.1664	-3.2661	-0.38088	-1.9864	-6.6988	-4.2164	-3.3907	-2.0963	-2.655	-2.2792	-1.7699	-4.1453	-1.0821	0.05903	-2.0735	-0.39374	-6.8845	-3.1774	-2.9779	-2.6653
-5.264	-3.4814	-0.83016	-0.9207	-2.3905	-4.0742	-1.5231	-5.7504	-0.85629	-2.8846	0.11858	-4.0146	-2.0236	-0.3876	-3.0903	0.57658	3.1911	-1.0399	-3.2079	-4.8261	3.5965	-2.2335	1.6039	-3.0484	3.1108	0.92606	-1.0735	-0.5943	-2.561	0.77685	-0.0088102	-2.9517	-1.7527	-1.0701	0.61926	-0.83342	-2.0989	-1.7126	-2.1599	2.795	-3.0387	-0.50216	-0.13196	1.7229	0.27106	-0.40258	-2.959	-7.3573	1.9495	-3.5546
-4.5255	1.4001	-1.6949	-3.2476	-2.3426	-5.9772	2.3906	-0.68336	0.84443	-3.3401	1.1211	-0.49677	0.95813	3.2709	2.3999	2.796	4.318	-5.6103	-0.49578	2.2249	-3.7701	3.4082	0.83864	-3.6457	-2.3178	-0.10194	0.85569	-0.16967	-0.046276	-0.73143	2.8088	3.7742	3.348	-0.28853	1.1405	-2.86	4.5111	-3.6269	2.2576	-1.3512	-2.981	2.4017	2.3858	4.3298	2.5283	0.34121	-0.13947	-0.27401	-4.8841	1.8415
3.0166	-0.15881	3.3595	2.575	4.3752	3.0208	3.0818	3.736	-1.6895	0.22823	-0.17196	-0.43755	3.692	1.0448	7.3757	-0.64114	2.8676	1.782	3.8496	1.7237	0.45199	0.85554	-1.053	1.4131	4.8219	3.2644	2.6589	3.343	1.2354	4.7654	0.075984	3.5842	5.02	0.16177	1.7448	1.9208	1.96	2.8955	1.5871	10.636	1.1894	1.1956	1.6531	3.1216	3.5413	3.5675	3.126	4.13	0.31195	2.7889
-26.009	-25.057	-19.601	-22.966	-17.756	-22.083	-20.642	-21.25	-16.689	-20.646	-19.605	-20.701	-21.585	-19.275	-16.008	-16.88	-17.119	-20.177	-19.387	-22.933	-21.056	-19.732	-17.92	-24.821	-17.003	-19.935	-19.933	-20.088	-22.658	-27.934	-17.608	-21.492	-19.919	-19.623	-18.993	-18.586	-19.593	-18.154	-21.625	-22.539	-23.62	-23.848	-23.645	-19.968	-18.04	-18.189	-20.105	-23.108	-20.082	-22.541
1.3175	2.7312	3.5933	2.096	3.7455	3.6213	1.9163	0.78527	0.68747	3.6313	2.5033	3.0726	1.0821	1.3333	1.7887	-0.99255	-1.3759	1.7404	6.0438	2.206	-0.53298	5.965	4.9077	2.064	-0.47897	3.5349	3.2403	-6.3821	4.5023	2.1736	-0.051391	0.82129	4.0099	-0.93161	4.7078	0.02873	-0.13916	5.2737	1.3696	6.7126	1.2111	0.74832	0.60314	4.7032	-0.25413	0.72801	0.1101	3.7709	-1.6026	3.7549
-0.59927	1.024	3.1608	-0.7587	-0.52452	2.8028	0.86182	2.4473	1.4466	-3.3819	0.15513	1.5112	-0.98444	0.97992	-0.38277	-2.9103	-1.2363	-1.0339	-5.7721	-3.1656	1.4807	2.5903	0.45144	0.22309	0.49191	-1.6015	2.8429	0.49118	-0.32819	-2.7691	-0.055712	4.776	-4.0754	0.24532	2.0806	6.6205	1.5797	3.2622	4.4188	2.8506	-0.44304	-4.0351	3.4831	-1.3809	0.72545	-2.7093	-1.5555	3.977	0.14001	-2.6829
-15.431	-15.331	-16.514	-13.019	-15.792	-16.55	-14.574	-15.72	-13.61	-18.389	-14.252	-12.804	-15.983	-12.698	-13.6	-18.343	-16.403	-13.666	-14.955	-13.065	-18.249	-14.948	-15.109	-15.006	-13.823	-12.422	-12.15	-10.259	-11.033	-17.693	-17.13	-12.787	-14.753	-14.712	-12.148	-15.311	-8.4405	-10.607	-16.689	-12.914	-11.81	-16.053	-13.986	-10.756	-10.397	-14.854	-15.083	-13.632	-14.1	-13.529
-21.849	-22.049	-24.253	-22.477	-14.897	-22.883	-20.488	-16.798	-22.236	-21.765	-19.204	-19.913	-20.939	-22.956	-22.179	-21.752	-14.525	-22.053	-20.059	-18.828	-20.95	-20.508	-21.99	-20.078	-22.176	-19.255	-22.517	-18.184	-17.557	-27.484	-18.896	-19.941	-23.125	-21.489	-19.065	-22.844	-21.734	-21.706	-24.471	-23.679	-20.675	-19.939	-21.462	-20.212	-20.629	-19.963	-24.758	-23.139	-19.202	-16.683
-3.7037	-4.629	-6.2968	-5.7045	-4.4008	-7.7762	-6.4772	-8.6781	-8.0707	-4.6763	-8.3345	-4.2526	-7.6175	-5.4234	-7.5418	-3.8832	-9.8578	-0.6151	-6.3441	-0.95148	-8.8941	-3.0569	-6.0371	-12.196	-2.4743	-7.1081	-4.8029	-7.7921	-8.5245	-5.8532	-7.3512	-7.5667	1.4296	-4.7158	-6.9936	-4.8133	-5.6809	-6.1194	-10.037	-7.4257	-7.9052	-9.78	-5.8565	-0.68041	-5.8525	-5.9559	-7.7525	-5.1017	-2.1934	-4.5537
-13.071	-13.881	-13.84	-12.281	-12.811	-14.707	-10.913	-9.6633	-15.536	-8.5383	-9.1488	-13.022	-15.801	-10.35	-15.051	-13.943	-10.379	-10.872	-13.691	-17.343	-12.318	-18.491	-19.826	-17.081	-12.794	-14.195	-18.191	-9.5201	-15.066	-13.877	-12.111	-14.125	-11.304	-14.951	-15.274	-13.929	-16.45	-16.656	-13.572	-12.955	-17.926	-10.588	-14.851	-10.616	-10.868	-18.183	-15.565	-12.419	-15.36	-13.509
-13.696	-15.499	-9.5636	-11.676	-12.914	-10.266	-9.7662	-9.1342	-12.677	-13.203	-11.498	-12.233	-12.191	-8.4031	-10.541	-11.492	-11.267	-8.9718	-15.119	-7.553	-11.351	-14.245	-7.1877	-12.681	-9.5607	-9.5769	-19.095	-20.909	-15.019	-11.417	-8.6019	-9.8548	-7.8983	-12.401	-15.663	-12.88	-10.987	-5.4256	-8.9008	-14.398	-9.0248	-8.7428	-9.1381	-5.0345	-9.6525	-9.6953	-12.633	-11.473	-12.787	-6.912
-4.2178	-2.9371	-2.4249	-4.2546	0.78609	1.4787	-0.92001	1.2923	-0.12485	-2.1874	-4.4105	-4.8263	-2.6438	-0.98187	-0.54714	-3.4088	-1.4572	0.39736	2.6362	-2.7707	-3.9596	-3.5586	0.57214	1.22	-2.9538	-3.7617	0.74612	-3.8076	-1.7202	-1.3159	-2.0724	1.4096	1.3618	1.5033	-7.3492	3.4439	-0.36982	-1.3272	-1.4944	0.52661	-3.3035	-1.7232	-0.80651	0.087012	2.9791	-3.1442	0.4353	1.4225	-1.2234	-1.4389
-15.568	-8.3064	-12.994	-12.584	-10.659	-7.442	-11.333	-13.44	-10.68	-10.614	-10.239	-16.286	-12.506	-6.8347	-14.913	-10.292	-11.686	-15.11	-15.332	-14.789	-9.6148	-10.332	-10.762	-11.702	-11.069	-10.693	-11.043	-8.7634	-8.8587	-14.989	-16.092	-10.589	-13.195	-12.556	-12.43	-12.219	-16.315	-13.505	-10.708	-15.793	-10.343	-13.4	-8.8464	-11.099	-7.8935	-14.61	-14.218	-10.643	-10.831	-15.567
-6.1184	-8.0758	-6.9354	-8.1819	-3.7707	-7.9058	-5.2599	-5.6396	-5.4404	-9.6742	-9.5272	-9.3551	-11.512	-9.2619	-1.8318	-6.4431	-0.56593	-6.4475	-4.3889	-7.3223	-7.3606	-6.4895	-5.0221	-5.268	-6.3815	-11.437	-11.833	-4.9971	-6.3943	-6.6338	-6.5216	-7.5704	-4.4047	-14.501	-9.6438	-0.87042	-6.9782	-12.177	-3.6184	-8.3339	-9.337	-7.6421	-10.273	-8.5211	-10.2	-10.016	-5.855	-4.1372	-4.727	-5.7445
-1.2825	-5.596	-1.001	0.94615	0.7147	0.53259	-4.6017	-3.8958	-2.9394	-1.2509	-0.7008	-3.5201	-3.0438	-3.3161	-7.6895	-5.3364	-4.959	-7.0669	-9.3793	-6.5383	-2.3791	-3.934	-3.738	-5.9498	-6.2717	-2.8181	-1.3551	-6.1281	-1.2471	-6.8263	-9.9924	-3.6414	-0.045392	-1.9995	-3.9505	-0.71792	-2.7664	-3.7242	-0.535	-3.6373	-4.9439	-7.8503	-3.69	-10.059	-2.6079	-1.5604	-4.8634	1.3725	-5.4488	-4.5467
-0.19836	-2.8161	0.23148	-3.4846	-3.4642	0.16459	0.23002	0.24353	-0.2123	4.1353	-1.6774	0.85361	-0.81037	-1.8848	3.4161	-2.2581	-1.6968	0.39306	4.3432	3.1758	-1.7741	3.2306	-0.0022266	3.3217	1.3303	5.4643	0.89142	-4.2837	2.5772	2.6112	-3.5091	-2.0813	-1.7293	2.41	1.2288	1.9029	3.1434	6.0561	-0.15119	1.0592	1.5621	0.088371	-0.12001	-0.38906	0.94893	3.4269	-1.6374	0.90953	7.7894	2.1729
0.30597	-3.5218	-0.29325	0.63782	-1.1591	-2.1675	-2.8784	0.012702	0.53106	2.457	0.091055	0.41346	-2.6861	3.0594	2.6707	-3.7141	3.2315	-4.0691	0.40235	-2.5384	3.5628	2.479	-2.3142	-0.12844	-0.31381	3.2117	0.94798	-5.9897	-1.1951	-0.64346	0.74441	0.68336	1.1537	2.6675	-0.071726	-3.4894	0.92421	-2.6416	4.3417	1.1892	-1.6056	0.3816	1.8128	5.382	1.6233	-2.0714	-3.3374	-0.74702	-0.31861	4.6371
1.3284	-1.4633	-3.2035	-1.8692	1.5562	0.67194	-5.3971	-2.1674	-3.9143	1.5137	3.0657	3.006	-3.2781	-1.9239	-3.5464	-3.6778	-0.66513	-2.621	-2.3889	-0.27408	0.3739	0.83721	-1.4187	-0.52964	-1.7501	2.2481	0.49325	2.2236	-0.73195	0.66541	-0.78239	0.73932	-1.213	-0.093793	-1.6059	-5.7681	-0.7568	-1.9639	-2.5416	-2.5695	0.09708	-0.81031	-1.8012	-3.642	-1.9348	-2.1119	0.31764	-4.4522	-1.7652	-1.2239
-0.42587	-5.1132	-5.4341	2.1914	-1.0752	-0.97474	-2.6577	-2.8786	-4.7046	-7.0954	-4.2702	-6.0366	-0.54356	-1.91	-2.1731	1.2498	1.278	-1.7888	2.0601	1.9165	-2.5631	-1.9601	-2.2342	-2.802	-2.7041	0.21796	-3.4638	-0.91879	1.9364	-1.2975	1.6691	-0.76873	-1.415	-2.2353	-5.3118	-0.89955	-2.3455	-1.5067	-3.7256	-0.53042	2.543	-3.1809	-0.42541	-1.0776	2.4543	2.002	1.208	0.93691	1.1884	-0.88634
-7.9451	-5.0556	-4.5567	-3.0716	-3.1189	-6.7657	-3.8457	-6.5183	-6.3065	-6.5263	-4.0033	-0.46585	-3.6108	1.0886	-5.1421	-0.79209	-2.889	-4.285	-2.6101	-7.4372	-4.1512	-3.1045	-2.1421	-3.099	-2.6191	-6.9978	-7.5151	-5.8961	-5.3331	-5.5126	-5.4406	-3.7947	0.4368	-4.367	-3.1539	-3.0944	-4.9888	-5.907	-3.8489	-3.4765	-4.6636	-6.5024	-3.3173	-7.329	-1.101	-7.7526	0.84421	-4.3937	-3.8194	-4.5795
-8.1955	-10.749	-17.329	-19.495	-13.063	-15.589	-10.619	-12.72	-12.549	-11.958	-13.882	-14.477	-16.151	-14.43	-13.869	-10.3	-11.73	-8.4849	-13.176	-13.445	-15.49	-7.4328	-10.892	-14.027	-9.8977	-15.399	-13.941	-11.797	-14.402	-14.406	-14.381	-14.714	-14.105	-17.766	-14.736	-10.984	-17.81	-13.433	-12.141	-10.89	-14.065	-7.9484	-13.733	-13.667	-14.787	-16.245	-11.522	-5.5712	-12.99	-13.515
-10.914	-5.7545	-14.096	-8.7771	-8.3098	-9.5016	-8.0238	-9.8158	-13.483	-9.7792	-10.716	-9.5783	-10.082	-6.7328	-10.149	-8.2048	-9.5623	-13.348	-12.213	-6.1133	-7.2258	-11.834	-11.143	-7.7504	-7.9373	-7.513	-12.026	-6.9272	-8.0027	-7.2479	-8.9461	-10.607	-7.2085	-13.886	-8.9927	-9.993	-10.156	-2.605	-10.955	-9.9231	-9.019	-7.8519	-2.53	-11.918	-11.268	-3.748	-9.0223	-10.329	-9.526	-10.249
-8.9477	-3.5419	-3.5759	0.66015	-2.9375	0.68615	-0.87674	-3.9528	-7.1838	-0.37266	-0.53718	0.62775	-3.153	-2.4604	0.78753	-0.0014266	-1.2302	-0.31268	-0.44312	-4.405	1.2624	-3.4263	-2.3387	-0.84693	4.1294	0.53458	-2.6059	-6.2473	-1.9017	1.2058	-3.9223	-6.113	-1.7359	-0.35941	-1.5454	-4.4133	-3.7937	-3.2573	0.46473	-4.7271	-3.4564	-2.3128	1.571	-1.3874	-0.77253	-1.6122	-4.8803	-2.8693	-4.1432	-6.3726
-2.5505	-0.83985	-8.2365	-1.9958	-0.52217	-1.6085	-3.9587	-2.2581	1.9775	-1.0921	-0.32463	-0.67835	-4.013	-1.3542	-3.364	2.1362	-2.8421	-1.5988	0.19456	-2.9328	-1.2024	0.97717	0.88977	-0.23567	-2.6186	-3.2978	-4.3109	-0.26419	-2.0315	-5.884	1.4067	-1.5736	-3.2882	-0.66367	-1.7612	1.8784	-2.3027	-2.5355	-2.3889	-4.185	-2.3751	-0.87091	-3.679	-2.3897	-1.2129	-5.1107	0.42371	-2.9243	-2.5576	-1.0694
-21.382	-21.899	-22.614	-23.636	-21.826	-20.837	-21.507	-24.415	-18.921	-23.729	-24.135	-18.631	-19.62	-25.346	-24.544	-23.581	-22.5	-23.865	-23.615	-20.165	-22.823	-22.365	-19.182	-23.937	-21.858	-18.285	-17.97	-24.977	-27.046	-20.146	-26.292	-23.599	-26.136	-23.834	-21.905	-22.11	-21.597	-19.823	-18.483	-22.069	-22.544	-22.526	-18.433	-19.863	-20.175	-18.287	-20.765	-19.878	-24.676	-21.688
1.4099	2.1054	5.0877	0.55523	1.6356	4.1656	-1.095	-1.4007	0.019126	0.70158	0.53462	-0.36979	-0.7841	2.1451	1.8897	1.9136	2.0499	0.6056	2.4304	6.6146	2.7845	7.4241	6.637	0.4743	0.24918	1.6112	2.2788	4.46	4.0217	1.0625	2.6601	-0.51487	1.7275	1.3756	2.7416	0.58738	3.9114	3.4582	1.9122	3.9965	4.3628	1.277	-0.77304	5.1976	1.8091	0.13098	-2.0996	-0.11315	5.0417	2.3611
-2.3416	-3.856	-9.1299	-4.7343	-2.8541	-9.6934	-1.8409	-3.5471	-5.2829	-2.3538	-7.4909	-7.3184	-7.0335	-6.5369	-6.6734	-10.076	-5.1963	-5.3829	-2.0508	-4.2065	-8.4009	-5.0893	-4.2851	-6.0804	-6.5458	-5.4133	-4.3975	-5.4824	-7.195	-6.2961	-6.9385	-4.5886	-2.534	-2.4026	-9.5635	-7.2016	-6.1306	-1.4835	-7.9837	-10.021	-4.8529	-5.4777	-5.0168	-8.3826	-5.4028	-3.3464	-8.0336	-6.0188	-6.3945	-5.2776
-11.024	-10.195	-8.5395	-12.262	-16.977	-11.485	-10.405	-10.011	-11.312	-12.234	-11.108	-12.402	-13.993	-13.847	-13.618	-9.4457	-12.786	-17.861	-14.101	-12.579	-13.18	-11.918	-10.699	-12.6	-12.276	-10.409	-10.842	-13.926	-17.756	-11.912	-10.665	-8.7298	-9.7553	-6.1685	-9.9746	-10.615	-14.417	-11.086	-9.1294	-10.323	-8.924	-11.765	-12.163	-12.767	-8.8065	-15.401	-12.802	-12.826	-14.46	-12.778
6.4841	9.4822	11.293	9.5635	7.7791	4.3948	8.4218	13.46	7.8721	8.2064	5.4089	8.2756	5.5441	7.1808	5.5086	9.0011	4.4813	4.5864	10.906	9.1851	6.3797	6.8972	4.2095	9.8665	12.921	4.16	4.3486	11.192	5.7063	9.2752	8.9391	3.9673	9.9485	5.9597	4.4313	7.0363	8.0055	9.4863	7.3224	11.957	9.1572	9.0122	10.144	9.5639	11.507	8.3591	7.5553	5.5838	8.9629	9.8543
-16.434	-13.244	-14.01	-17.182	-9.5988	-15.444	-14.786	-10.22	-13.629	-11.13	-6.9239	-13.239	-17.794	-7.9604	-9.0752	-14.333	-16.167	-12.493	-12.517	-12.532	-13.919	-14.054	-9.9987	-14.437	-12.486	-14.578	-15.9	-16.563	-18.554	-16.177	-15.943	-12.707	-8.5693	-10.808	-10.073	-11.445	-17.088	-12.972	-13.188	-10.474	-11.401	-12.431	-13.005	-11.715	-13.932	-7.7432	-17.421	-10.055	-15.518	-11.972
5.8257	4.792	6.0573	9.2317	6.7703	6.4393	10.751	5.1934	5.7792	7.8411	2.4179	8.043	11.185	4.5807	1.3305	4.3445	8.5586	0.34743	8.389	7.2366	3.4637	3.3297	6.8119	7.718	4.323	4.4934	8.0687	5.8704	11.934	12.688	6.2324	3.9496	2.519	6.6001	11.13	7.8121	4.4122	5.5496	8.1469	6.9167	8.5185	9.866	5.3614	6.1301	5.9137	3.2898	4.7022	7.8148	6.6264	5.1109
-12.291	-14.237	-17.793	-13.561	-11.593	-11.802	-10.113	-11.685	-11.213	-9.1714	-13.896	-9.5557	-12.518	-13.289	-12.63	-10.558	-16.909	-10.714	-16.087	-10.816	-14.965	-12.13	-12.424	-11.753	-12.726	-16.619	-12.968	-15.096	-13.735	-13.132	-11.44	-10.472	-12.479	-12.709	-12.083	-12.619	-9.8443	-16.266	-9.9695	-12.401	-10.74	-8.2961	-11.225	-13.014	-14.753	-15.407	-13.307	-14.333	-12.224	-11.64
10.915	9.1189	11.218	8.2316	6.3995	4.9217	8.2957	10.799	8.1978	7.9362	8.5517	14.268	9.2158	5.1723	7.9497	12.225	11.001	10.914	12.33	7.9716	6.8983	7.7153	8.5202	5.3146	10.692	9.1271	9.1098	9.6361	5.7148	8.5192	4.0499	5.3257	6.762	5.4767	12.124	9.8457	11.112	4.0887	9.4853	10.288	5.743	9.5794	8.8496	6.0838	8.4274	2.3596	8.3474	4.5325	11.531	6.2318
-12.912	-10.345	-3.9616	-7.2519	-10.157	-8.9312	-10.605	-8.4592	-10.07	-10.775	-11.029	-8.1569	-9.7121	-9.3753	-11.956	-8.6418	-5.5177	-13.162	-8.7035	-13.562	-10.09	-6.9367	-12.243	-14.377	-13.787	-9.2569	-9.1864	-10.634	-9.8774	-8.2887	-12.282	-11.42	-6.7999	-7.8378	-10.939	-8.0312	-11.307	-15.042	-3.0085	-12.647	-10.304	-8.6501	-13.218	-14.033	-12.07	-9.2512	-11.137	-10.501	-8.0128	-12.593
1.3712	0.2575	0.4783	2.352	4.2339	-0.20454	-4.1587	-1.4734	0.52667	-0.96939	-0.82559	-0.91281	-0.73374	3.5207	-2.149	2.3844	1.2598	-2.3815	1.7333	2.6192	2.3805	-0.44427	-7.6704	2.9046	-4.4009	2.5738	-2.7504	-0.4255	-0.17711	4.6683	-0.12207	-1.8106	1.397	-0.97006	-3.3674	-2.6203	-0.9642	-0.95492	5.3425	1.6055	-0.74475	0.62169	1.2754	-3.4667	-5.0405	0.31706	-1.0921	-4.0528	1.7525	-0.40805
-4.6482	-3.9025	-5.5771	-2.2792	-1.5924	-6.7089	-8.9769	-5.9611	-5.2206	-7.5243	-6.1755	-4.2167	-1.7936	-4.6286	1.2176	-1.2731	-5.0723	-7.3557	-6.4308	-5.5267	-6.4093	-4.8831	-4.677	-0.89188	0.18281	-4.369	-0.68916	-2.8341	-0.99488	-0.87449	-8.3446	-0.10774	-5.1893	0.50736	-5.5878	-1.3124	-7.7514	-1.1006	-6.7933	-4.1625	-1.8945	-3.5922	-4.2967	-1.275	-4.9916	-1.1777	-0.95753	-5.8971	-4.3666	-3.6589
-5.3784	-6.8612	-4.7693	-8.7622	-8.0975	-7.2913	-10.136	-10.971	-3.9029	-9.248	-7.4756	-4.412	-4.4774	-6.0128	-8.4803	-7.4059	-6.9869	-5.0518	-14.539	-1.6305	-6.2056	-10.7	-7.8431	-8.008	-9.333	-5.5188	-8.5085	-7.7793	-8.013	-7.0693	-11.343	-12.615	-6.6823	-6.6203	-7.0296	-6.9989	-7.7895	-12.017	-6.2433	-8.6551	-8.7633	-10.517	-9.4171	-5.5047	-10.176	-6.4797	-5.1891	-2.7339	-4.9507	-7.7905
-12.779	-14.031	-15.97	-9.6009	-8.2617	-13.03	-13.966	-12.266	-10.87	-10.871	-10.585	-13.584	-16.299	-13.109	-16.163	-14.264	-7.9827	-13.448	-16.12	-9.292	-8.2866	-15.45	-14.006	-17.382	-10.071	-10.309	-12.607	-14.695	-13.612	-13.894	-11.393	-13.331	-8.9091	-14.038	-11.876	-10.401	-12.29	-12.048	-17.454	-9.966	-13.755	-6.7336	-14.507	-14.941	-11.974	-17.398	-12.572	-4.3878	-11.293	-7.2038
-23.054	-21.591	-22.959	-21.04	-20.843	-20.59	-21.088	-19.007	-19.62	-18.682	-16.168	-17.676	-16.19	-23.162	-19.984	-19.171	-22.525	-18.55	-20.983	-21.764	-25.686	-19.184	-20.685	-22.324	-19.721	-24.229	-21.986	-21.785	-19.402	-22.944	-23.071	-21.264	-21.585	-20.351	-20.161	-21.663	-14.626	-20.697	-20.83	-19.026	-22.732	-21.387	-22.636	-20.112	-22.323	-24.525	-20.317	-23.154	-18.296	-19.821
-5.7914	-2.5943	-3.2121	-7.7861	-3.1852	-4.3915	-3.9303	-0.53416	-1.0744	-3.7429	4.1006	-0.59693	-4.7618	-2.1995	-5.307	-3.1626	-3.5192	2.5507	-5.3642	-6.5916	-4.3399	-3.5196	-3.5237	-3.5673	-0.21411	-4.1516	-3.0121	-2.5122	-3.6368	-2.7654	-4.6191	-0.93929	-4.4094	-4.6254	-4.1159	-5.0565	-5.1333	-1.1371	-3.8751	-5.0574	-7.4951	-4.4427	-2.9637	-3.9482	-0.22166	-3.2874	-5.031	-9.2854	-4.3237	-4.6153
-10.362	-7.0287	-11.424	-11.808	-12.141	-15.222	-15.923	-9.7783	-8.5522	-15.18	-8.8973	-13.44	-8.5862	-12.4	-12.592	-13.751	-14.738	-10.777	-12.655	-12.174	-8.7146	-11.349	-6.7838	-8.1806	-10.566	-13.383	-13.987	-14.104	-14.716	-11.94	-11.269	-15.958	-9.0091	-12.679	-10.767	-12.176	-8.7035	-11.417	-14.071	-9.1118	-14.648	-8.782	-10.791	-13.33	-8.7227	-12.036	-12.922	-11.156	-14.585	-11.31
0.43463	-1.9851	-0.94038	-1.5747	-1.1944	1.8781	-0.37026	-2.3509	1.8384	-4.7821	-5.9891	-0.35082	-0.61213	-1.0611	-6.6585	-4.1768	-2.7592	-3.4641	-4.1924	-4.3564	-0.6179	-1.9263	-0.63016	-4.5536	-0.97454	-0.92836	-0.049896	-0.81357	4.5126	-2.2375	-0.41155	-2.8742	-0.59568	1.0331	-1.6251	-0.30279	1.556	-0.45814	-5.9264	-2.9557	4.0466	-4.0954	-2.7397	0.098011	-4.4381	-4.9185	-4.0173	-2.9545	-7.1231	0.86038
-19.878	-23.007	-20.163	-22.294	-22.061	-24.462	-24.019	-21.859	-18.881	-23.424	-24.329	-22.139	-23.318	-21.913	-21.603	-20.672	-20.748	-18.631	-25.231	-21.624	-20.878	-25.706	-22.981	-25.304	-21.379	-27.455	-19.21	-26.445	-21.21	-21.487	-24.024	-20.276	-20.31	-22.419	-24.146	-21.333	-20.122	-22.691	-19.322	-24.723	-17.566	-22.105	-22.279	-25.593	-21.961	-18.683	-22.858	-21.953	-24.675	-22.687
-12.707	-18.94	-13.07	-12.712	-17.123	-11.769	-15.583	-14.725	-17.537	-18.515	-19.913	-12.166	-14.848	-15.458	-15.851	-12.518	-16.48	-9.2874	-17.056	-17.716	-13.568	-12.542	-14.251	-11.754	-14.887	-13.253	-17.193	-13.89	-14.916	-15.27	-13.122	-13.796	-13.6	-17.242	-15.31	-14.226	-11.377	-12.167	-15.096	-14.64	-14.692	-13.336	-17.913	-17.804	-14.879	-12.443	-15.768	-18.159	-15.227	-17.882
5.6973	4.4711	0.9006	5.3228	6.1028	3.0002	5.7299	5.8639	3.4358	9.7343	5.6321	5.0738	3.8275	3.4311	4.5127	5.5957	4.2907	2.131	6.1231	3.687	8.988	5.1623	4.1875	6.4741	2.4912	6.6063	2.9339	3.0159	4.4564	2.2361	6.4529	4.9718	3.9928	7.5331	3.8056	5.2833	7.1972	2.3054	1.8717	-2.827	8.1904	0.78559	5.9319	8.5453	3.2796	1.5364	3.3607	1.835	10.541	6.6081
-13.395	-10.84	-12.773	-7.0277	-11.405	-14.354	-15.073	-8.8869	-11.641	-11.488	-12.739	-14.334	-11.397	-9.0904	-8.797	-13.393	-12.664	-11.145	-10.96	-15.204	-8.9299	-14.9	-9.9184	-9.205	-14.38	-9.9913	-11.795	-14.384	-13.591	-10.892	-13.136	-6.4002	-13.541	-10.526	-12.189	-10.235	-13.53	-13.009	-12.876	-13.074	-15.159	-12.292	-11.578	-10.59	-12.663	-9.2544	-9.8805	-9.292	-9.6512	-6.2241
-0.45092	-2.3158	-0.977	0.57513	-2.4092	-1.6436	-1.0922	-6.0577	4.6242	-1.6538	2.6873	-0.72032	-1.8775	-4.1486	-4.2126	-3.7681	-1.1968	-1.8207	-2.6842	-4.6769	-1.3576	-0.95251	1.659	-1.628	-4.5304	-6.2726	-4.7403	-2.23	-3.7829	-2.653	-5.1337	-7.2285	-4.1559	-1.2984	-2.9599	-0.46209	-3.5727	-0.56858	-5.7668	0.73989	-2.0661	-2.0117	-0.22863	-0.95561	-2.1801	0.20897	2.689	-4.5818	0.27611	-6.2636
-1.1832	-7.4021	2.1246	-0.52921	-4.5549	-1.149	-1.386	-2.9068	-4.6062	0.1538	1.7469	-2.6716	-0.3783	-0.42919	-1.9931	-2.1726	-0.15193	-2.7802	-3.3137	0.49191	-0.06375	2.5172	-4.9683	0.21999	-4.1781	-5.6792	-1.7324	-0.26009	-3.8	-1.1525	-0.25097	-1.3257	-0.65879	-1.7258	-5.8275	-4.1909	-1.4032	-5.3096	0.16352	-3.1885	-4.9948	-3.3858	-5.2942	-6.5881	1.1045	-0.32798	-6.2304	-1.4278	-5.242	0.29405
-0.22021	0.067584	-1.1089	-1.5275	-0.46916	-3.1079	1.5074	-1.1365	-0.68522	-1.4214	-6.5588	1.4351	2.7672	0.39742	-2.1515	-6.7326	3.4793	-0.59984	-3.2684	5.3361	-0.45696	-2.7569	3.7775	-0.72192	0.81861	-3.586	-4.4959	-4.4758	-4.7058	0.78588	-6.4386	-7.4281	-1.2633	-0.66969	0.74705	-1.8715	-2.9174	1.9956	-1.1691	-0.90695	-1.1039	1.687	-0.0010354	-1.8562	-2.2148	3.2366	-5.6433	-2.815	1.1578	0.5985
7.6343	2.1665	4.7794	2.7233	5.1552	2.717	1.1832	3.3464	8.7804	5.8605	1.8785	3.7747	0.13636	2.0326	1.6634	4.3246	2.2245	1.0158	1.0028	7.8784	5.625	2.7427	0.34124	-0.20715	4.0721	5.2463	0.4609	2.1931	4.8273	3.7969	-0.15138	5.2823	3.6903	1.6718	1.2488	3.5459	3.369	6.4684	-1.916	2.9653	1.6161	6.8638	0.51201	2.5156	1.8138	4.2415	4.4204	2.0847	4.6193	0.88786
-0.5271	3.8757	2.0165	2.3819	4.1545	2.4289	6.8681	4.9762	5.4098	0.5451	5.0201	-1.275	-2.821	1.7051	1.8242	2.1002	2.2687	-1.7815	2.0229	4.6437	-2.5137	0.76498	1.7376	3.2926	3.1267	6.2412	1.2575	4.7445	7.669	-1.0091	3.1736	3.8485	-3.3153	-0.60797	2.9387	0.9769	3.6886	4.2872	1.9472	4.9078	1.6621	2.5735	-0.41657	7.7252	0.60207	1.7554	2.3812	4.3365	0.2897	2.4691
0.52595	-6.4551	-0.24176	-6.4622	-5.0264	-0.40129	-8.1941	-4.7626	-3.5037	-6.6156	-4.8122	-5.7203	-2.333	-2.268	-5.0811	-5.3654	-3.8589	-4.0959	1.6475	-7.9079	-3.8296	-9.161	-8.9901	-4.8218	-1.0484	-6.1235	-1.3337	-7.1232	-5.6746	-2.3384	-5.5227	-4.3005	-8.3634	-0.34892	-0.44322	-3.7516	-1.9403	-2.2298	-2.1086	-8.2407	-2.8853	-0.1957	-1.7657	-7.8613	-3.0709	-3.2412	-4.0699	-5.822	-4.1822	-3.7998
-7.4412	-7.9293	-11.209	-9.1577	-9.1278	-6.5908	-7.6543	-10.736	-11.54	-5.4833	-10.689	-5.2111	-16.22	-9.0215	-6.7155	-11.424	-9.2653	-6.1094	-7.8266	-6.543	-6.2167	-6.3534	-8.2308	-6.6557	-9.1604	-9.2778	-2.7342	-8.3789	-10.433	-10.108	-11.552	-10.617	-10.922	-8.2703	-11.35	-12.27	-7.6769	-6.8318	-14.49	-12.348	-9.7945	-5.8989	-8.8052	-7.372	-9.2152	-12.811	-8.8032	-8.9119	-15.222	-12.917
-3.9999	-1.4866	-2.2442	-5.3851	-2.6263	-2.7771	0.82406	-3.5112	-2.3201	-2.9688	-2.9546	-3.5594	-1.4719	-5.0859	-1.7995	-1.1953	0.70645	0.8588	-4.0945	-4.256	-1.491	-2.2524	-0.88575	-3.2745	-3.9365	-4.4026	-0.19868	-2.0895	-6.934	-2.4715	-2.3216	-3.9652	0.34519	2.6013	-4.1443	-5.0986	-5.0585	1.7139	-6.4244	2.4991	0.36635	0.20068	-4.5748	-7.6807	-4.0357	-2.2724	-4.5394	-6.3565	-4.218	-1.6722
-2.4804	-7.3523	-7.7331	-5.59	-5.1369	-5.3843	-1.7966	-9.2841	-6.3629	-5.139	-8.5575	-4.037	-2.8517	-3.3646	-1.5716	-4.0301	-9.3234	-8.9962	-2.8983	-8.812	-2.3122	-6.9454	-9.7221	-1.7177	-1.0597	-4.2305	-4.2052	-5.6905	-1.7427	-2.0914	-3.6832	-4.7123	-4.1253	-6.3925	-4.117	-2.1187	-7.4505	-3.1604	-5.4421	-2.205	-5.7928	-3.7346	-4.4068	2.2501	-6.3179	-6.7254	0.075804	2.2969	1.5482	-8.5226
-1.0565	3.2978	-0.50654	-2.6854	-1.1658	1.1448	-3.5784	-1.2752	-0.33848	-0.0573	-3.5042	-1.9161	0.59139	0.5486	1.9878	-0.71643	-0.29963	-4.0773	-3.1618	2.0176	1.5	-0.51971	1.122	-4.7332	-2.3504	2.0672	0.71749	-7.5998	0.078639	-2.0299	2.4008	2.5141	-0.91815	-1.9202	-2.1032	-2.2869	-5.0476	2.4769	0.48978	2.3569	4.4633	-0.73045	-0.43618	3.9439	0.6244	0.33902	1.2752	2.1895	-0.05278	-3.447
3.0004	-1.9008	-0.26101	0.89764	-5.5715	-0.52566	2.5364	-1.5398	1.16	1.7924	1.2709	-0.17584	1.5875	1.0294	-3.3509	-7.0881	-1.6464	1.016	-2.0469	-2.2459	-0.81932	-1.7151	-5.898	0.20233	-1.3542	1.8192	-0.13401	-3.7993	-3.458	2.5701	-0.62151	3.4949	1.9495	2.9195	-1.0053	-0.041989	1.5437	0.4776	-0.92152	-1.994	-3.1486	-2.9113	-0.91299	-2.3587	3.7349	4.0825	-1.8198	2.4927	-2.6469	-4.2362
-4.191	-4.1896	-1.8203	-6.1028	-3.9966	-7.8253	-3.9596	-1.7652	-7.9282	-2.5458	-1.655	-1.6138	-4.7977	-2.3101	-3.3641	-4.2801	-9.2292	-7.5468	-2.2498	-1.3174	-0.26139	-6.4715	-5.642	-1.1263	-2.1578	-1.2106	-4.793	-0.6688	-3.0608	-1.0546	4.6627	-6.2997	-3.3372	-3.1203	-2.1235	-3.0973	-4.3137	-2.5541	-5.1512	-2.3455	-3.6419	-4.7481	-0.37119	-7.6472	-5.625	-2.6459	-3.9633	1.8523	-3.8034	1.8725
-21.248	-22.4	-24.698	-25.861	-22.706	-21.129	-25.59	-18.531	-23.603	-24.814	-20.316	-22.15	-16.619	-21.89	-24.888	-20.357	-22.26	-22.819	-20.736	-22.162	-19.805	-21.235	-19.581	-25.421	-21.693	-24.293	-21.369	-25.625	-20.135	-24.032	-18.313	-19.021	-18.332	-22.053	-22.526	-26.722	-26.586	-21.261	-22.255	-21.282	-25.285	-21.804	-23.427	-23.577	-19.397	-22.165	-25.903	-21.222	-28.608	-20.641
8.146	5.3188	4.6917	3.1255	4.2445	4.3699	0.57662	6.9682	4.6946	7.5655	12.9	6.1151	3.1882	2.6157	2.6723	9.3432	4.2876	3.699	2.6574	7.3366	-1.638	5.9112	1.8699	-1.405	3.659	7.758	8.0145	1.5408	5.5644	4.2989	5.415	3.7553	4.2476	0.92061	2.7306	-2.5521	5.5984	3.4189	4.9694	4.2163	4.5707	5.876	1.5592	1.399	-0.60013	4.7118	11.249	4.258	5.2261	3.4305
2.2214	-1.454	-3.0271	-4.1414	-0.59171	-3.999	-1.2307	-0.69326	-2.648	-5.0743	-3.2624	-2.2124	-1.0314	2.5925	-3.2165	-1.0084	-1.8717	0.75566	1.776	-5.1018	-2.1993	-1.0711	-3.293	0.72507	0.28893	-2.6865	-1.4387	-3.229	-3.5729	1.0463	-2.5094	-3.4973	-3.5411	-3.5736	-4.89	-5.1574	-0.28833	3.1428	-1.2334	-2.1327	0.28411	-1.788	-4.5455	-4.7371	-5.0903	0.12858	-1.842	-0.65325	-1.2483	-0.16875
-8.9609	-8.215	-10.052	-12.003	-7.1847	-14.589	-7.3841	-11.499	-9.0042	-12.682	-11.23	-10.426	-10.375	-15.518	-13.749	-11.111	-10.035	-10.775	-11.338	-13.892	-8.7186	-7.1342	-11.129	-8.5708	-9.7579	-7.5434	-7.8635	-6.6147	-9.1433	-5.9551	-12.1	-13.438	-11.519	-8.4415	-11.281	-10.123	-9.4662	-9.002	-11.54	-6.59	-8.7996	-9.6517	-5.1003	-12.464	-9.5251	-14.367	-9.4886	-6.7586	-11.16	-10.973
2.7529	-2.3426	0.099235	1.3923	2.4951	1.816	-2.4231	-4.6288	6.8803	-4.1999	0.32617	-5.1216	2.687	-1.2891	0.84666	-1.6207	1.7719	1.4956	-2.8835	5.5326	-3.2764	1.0712	-4.1122	-1.8565	-0.73302	-0.79949	-1.2012	2.8378	-2.1066	4.8496	-2.7586	-0.54365	3.0133	-2.5733	2.923	0.012377	-0.64805	5.2132	-5.4747	4.3209	-2.7411	-2.4658	0.32904	-0.14616	-3.3376	5.8422	0.62313	0.67803	-3.5064	1.3743
5.1195	8.3254	5.9635	9.8781	5.1414	5.1415	3.5052	10.616	2.6645	3.2819	9.514	11.537	8.9711	4.1053	9.6673	6.0351	3.3912	1.4954	7.7142	8.4469	7.5328	4.7691	8.6882	3.0178	8.2452	8.3821	7.9293	5.9117	7.0237	4.6334	6.3055	6.4124	6.0481	9.3472	7.7822	6.5601	8.2786	5.7699	6.1365	8.7689	8.7301	5.2549	6.3884	8.035	9.6065	7.4402	13.026	7.3102	7.5138	6.7659
-1.1548	-0.25729	0.63794	1.5849	0.76509	-4.212	-3.9553	0.24729	-2.9694	-7.8697	-2.173	-5.0388	-1.0828	0.97949	-0.81017	-0.34252	-5.2757	2.8956	-2.1329	-2.4956	0.066112	-0.62953	-1.8306	-4.6839	-3.7411	-4.7262	-6.8849	-3.6165	-9.0015	-4.6201	-1.4235	-1.9084	-6.8309	-1.1968	-2.3781	-3.9096	-3.2074	0.72965	1.5481	1.5106	0.14761	-2.1977	-4.5792	2.1279	-3.3093	-0.62124	-1.0927	-1.7385	0.55074	-4.2168
-11.512	-10.612	-10.523	-9.0781	-9.2613	-9.445	-7.6749	-6.0448	-4.3949	-8.2903	-5.6514	-8.5886	-15.644	-11.86	-12.325	-6.0405	-12.658	-9.3107	-8.8064	-10.1	-10.029	-8.8775	-9.3967	-6.561	-7.8102	-8.2049	-7.3441	-3.3313	-12.556	-4.9795	-6.8032	-10.349	-9.8915	-12.178	-9.2747	-7.9736	-7.1736	-8.7716	-6.3296	-13.653	-8.1209	-4.3727	-8.3209	-9.9582	-10.885	-9.5205	-9.1722	-7.3177	-10.974	-9.811
3.8057	-0.33052	-4.8529	-3.6521	-0.66075	-2.4059	-3.4574	-8.5005	0.97279	-1.6462	-5.8416	-5.0927	-2.8524	-1.63	-0.93372	-2.5792	0.61381	-3.9791	-6.8807	-2.0207	0.37617	-4.1377	-3.0596	-3.4544	-4.6793	-5.0274	-1.6002	-0.48793	2.6557	0.86586	-1.9611	-1.7266	-3.2931	-5.3472	-3.0314	1.2607	-2.3922	-3.2976	-3.0554	-1.2093	-3.2931	2.1897	0.086248	0.575	-3.5442	-2.4975	0.031707	0.75874	-2.2991	-2.2129
-6.3016	-2.4335	-7.9187	-6.1625	-6.4218	0.84417	-0.19277	-5.5691	-2.9269	-0.48325	-1.141	-4.1439	-3.4645	-3.6994	-3.1657	-7.9676	0.54166	-4.2303	0.56781	-3.8796	-4.8713	-3.9713	-5.2053	-6.3705	-2.2693	-5.695	-4.4077	-6.1268	-6	-2.6803	-5.0952	-7.5341	-1.4973	-4.3985	-7.0174	-8.0609	-3.1748	-3.1758	-5.2588	-1.7838	-4.3593	-7.917	-4.266	-7.0781	-2.0673	-4.7434	-3.1643	-7.8067	-3.2111	-2.0847
0.92439	6.1484	-3.1486	-2.5326	-4.3841	0.57234	-4.0859	1.4545	3.0649	-2.131	1.2013	-0.39346	-1.8407	-4.5609	-0.034625	0.27396	-3.3547	-1.8925	0.29346	-0.92455	-4.1749	-6.5705	-2.7882	-1.0949	-1.8634	-4.6824	-2.2341	-2.7139	0.43209	-1.5976	1.5078	-0.050592	2.0893	-1.4445	1.7216	-1.7346	-1.3595	-4.4642	-8.2887	-0.31675	0.25934	-2.4477	0.49284	2.5128	1.3952	-1.2556	1.448	0.70134	4.2282	1.8979
-25.029	-24.369	-25.315	-14.829	-19.904	-25.292	-20.335	-20.694	-22.34	-23.477	-26.18	-19.846	-24.312	-22.599	-26.901	-21.003	-18.241	-20.991	-25.256	-19.723	-22.102	-21.015	-20.331	-18.89	-19.605	-23.027	-21.859	-20.441	-18.602	-23.881	-27.232	-20.214	-24.163	-22.839	-20.576	-24.707	-27.691	-25.06	-19.886	-20.403	-21.461	-22.984	-18.984	-23.594	-24.253	-21.133	-22.279	-21.79	-17.924	-22.33
-7.5725	-8.6265	-8.3582	-9.5931	-9.946	-9.5255	-9.2086	-9.712	-9.091	-13.365	-12.061	-15.228	-13.984	-14.673	-11.024	-10.498	-8.7469	-8.7946	-14.181	-12.879	-8.4819	-9.1004	-10.26	-17.734	-9.9588	-8.0998	-10.527	-15.561	-11.214	-10.86	-18.477	-13.552	-9.3946	-11.497	-6.9771	-7.107	-11.29	-15.038	-8.9689	-10.976	-11.154	-17.563	-9.4021	-7.636	-11.614	-11.379	-13.674	-6.4647	-11.289	-7.8722
-3.3506	-4.3624	-0.16213	-5.1032	1.843	2.7465	-8.657	-5.5393	-2.9865	-0.68594	-1.3019	-0.56443	-2.1137	-3.0687	1.5008	-1.8879	-5.4238	2.5003	-2.5576	-3.8315	-0.77384	-5.2606	-5.2002	-6.496	-5.0408	-2.5895	-1.2208	-2.9686	-2.7074	-5.059	-3.5332	-0.077245	-1.2068	-5.9825	0.46474	-3.4622	-5.4287	-2.9077	-4.7476	-0.95756	-1.3516	2.1665	-0.67642	-2.4736	1.0589	-3.9504	-7.7923	2.4719	-3.6439	-2.5777
4.2038	-1.7285	3.1228	0.83986	4.146	-1.342	0.32643	-0.22612	0.93313	-1.0015	1.6808	-0.59973	0.895	3.0106	4.8823	-2.228	-2.8106	2.1123	1.1504	0.70185	-0.67169	-2.5984	-0.35596	-0.42621	4.4293	2.0726	1.693	-0.41935	-5.6999	2.4543	1.1908	-0.90694	0.84254	-0.814	-5.0495	4.3733	-3.5733	4.9673	-0.4263	1.6916	-1.8162	-0.83347	-2.9535	1.5761	0.45275	1.151	-0.57321	3.3729	-5.3563	3.0291
-13.618	-10.626	-10.056	-11.235	-12.842	-10.641	-19.198	-18.809	-15.819	-11.246	-11.448	-9.0667	-9.0904	-14.824	-17.567	-16.912	-15.477	-12.449	-16.5	-15.34	-17.426	-15.691	-16.489	-11.426	-12.119	-13.882	-15.161	-17.154	-20.957	-14.585	-15.51	-14.005	-12.882	-16.535	-16.036	-14.347	-20.582	-9.8299	-11.774	-14.183	-14.217	-11.088	-9.9051	-10.917	-15.114	-16.184	-12.3	-16.042	-14.09	-16.541
-12.978	-8.4217	-9.56	-12.958	-11.815	-10.851	-13.753	-15.326	-12.154	-9.4083	-9.3468	-12.736	-10.262	-13.01	-11.372	-11.541	-8.2868	-12.123	-11.213	-13.963	-11.3	-15.119	-10.902	-10.429	-11.221	-7.7409	-7.9938	-12.282	-6.8345	-14.127	-10.95	-9.4919	-8.1546	-10.756	-9.6814	-6.8784	-11.913	-8.8932	-7.3798	-16.752	-8.0809	-9.7077	-11.299	-12.677	-12.768	-10.201	-10.576	-11.028	-11.931	-16.431
-2.0634	-2.7156	-1.5639	-3.3221	-2.3598	1.1669	0.50038	0.42146	-3.9543	-0.86332	-2.738	-0.7006	1.2185	2.3421	-0.24818	1.0531	-0.68555	2.1147	3.3735	0.2076	-2.7463	-2.6497	-0.64032	-2.1449	-0.68243	-1.2896	0.19925	2.0712	-0.8374	-2.6824	0.24545	-5.0864	-6.059	-1.4619	0.80164	0.10487	-1.4898	2.4835	-4.2787	0.32946	-0.15331	-7.8051	2.2736	0.59367	-5.6823	2.2685	-2.1181	1.0523	2.3667	-5.8731
-3.6696	0.28318	-1.0122	0.079679	3.7668	0.49207	2.7563	2.8926	-4.3523	3.5002	-1.4455	1.4977	2.3424	1.4036	0.36019	2.7433	2.3135	0.81037	-1.7347	2.6728	-3.2239	-0.8165	-3.216	1.4876	-0.68804	4.3249	-0.69577	-2.4268	0.87792	-1.1746	-2.9838	3.2248	1.3383	2.3798	5.5026	1.0852	-4.3947	-4.7993	0.039121	1.9109	-1.6577	-1.6179	2.1709	-0.28417	-1.8418	0.96004	-3.1591	2.5631	2.9437	-4.8019
-2.1927	-3.48	-3.9257	-4.7699	-1.378	4.2638	-0.015557	0.37966	-3.0013	-2.6254	-0.41169	-0.72843	-8.1316	-5.037	-5.2011	-2.599	-5.3383	-1.3611	0.34566	-0.79666	3.2355	-0.91654	2.0353	-3.4635	-5.6294	-1.6265	0.055363	-0.46868	-0.5224	-1.7088	-2.8545	-0.075794	-0.036	0.28507	-5.6069	-2.1585	-2.279	3.0048	-2.6859	-2.4491	0.72601	-1.4784	-4.8402	-2.8874	-0.62579	2.4148	-1.3026	-5.9679	-3.1697	-1.6128
-11.648	-13.354	-13.838	-15.449	-15.844	-12.356	-11.401	-13.383	-14.714	-17.111	-12.608	-10.955	-12.42	-11.152	-14.121	-17.368	-15.76	-10.688	-13.188	-13.532	-17.495	-15.449	-12.186	-9.4594	-17.496	-13.865	-14.028	-12.544	-14.902	-9.1321	-14.83	-16.946	-14.859	-13.697	-18.155	-18.426	-13.381	-13.928	-11.611	-11.917	-15.01	-13.116	-10.587	-9.787	-16.091	-15.877	-9.6064	-12.624	-11.937	-13.986
-11.527	-12.208	-13.459	-13.763	-15.193	-16.642	-13.877	-13.917	-5.117	-17.823	-13.769	-12.205	-14.468	-15.289	-11.964	-12.082	-13.119	-14.576	-13.885	-12.808	-17.867	-14.156	-12.292	-12.664	-13.138	-13.066	-17.368	-8.086	-12.429	-12.779	-18.992	-15.624	-13.084	-12.337	-16.07	-11.774	-13.227	-17.78	-13.427	-13.707	-12.781	-15.299	-13.246	-10.742	-17.511	-14.302	-13.551	-15.603	-12.638	-14.603
-2.5484	-2.7895	-5.673	-3.218	0.05132	-2.898	-4.7445	-3.5538	-0.58786	-4.0673	-0.87687	-2.6933	1.4819	-1.5048	-4.8791	-2.8701	0.50976	-3.2339	-3.5357	-4.1308	-3.2451	-5.71	-2.9542	-7.0983	-3.5237	-4.5869	-2.4825	-4.0237	-1.2328	0.98649	-3.3581	-1.1153	-3.8065	-1.2549	-7.0698	-1.8672	-8.3312	-0.7016	-6.1196	0.99905	-4.074	-5.2946	-8.2093	-6.8305	-4.4793	-6.1037	-5.7949	-4.5739	-5.52	-1.2002
-11.225	-14.661	-12.307	-12.175	-12.005	-12.166	-17.253	-10.525	-15.001	-13.021	-15.276	-13.193	-14.275	-16.997	-12.208	-16.626	-14.334	-13.892	-13.525	-13.502	-14.381	-11.967	-12.697	-16.792	-16.613	-11.895	-13.435	-14.148	-16.353	-8.6477	-15.624	-11.729	-12.531	-10.783	-12.138	-12.196	-10.629	-13.325	-11.806	-16.022	-16.704	-14.03	-10.285	-11.512	-9.7306	-12.608	-19.072	-12.253	-16.034	-14.429
6.0951	-2.7546	1.4925	-0.065863	2.3875	0.89142	4.2634	2.8548	0.58714	1.2955	0.0561	4.7558	1.588	2.7578	-0.88555	0.4536	1.0429	4.0312	3.1522	-1.4309	6.0332	4.2659	2.0124	3.0101	1.484	2.567	3.1616	4.715	1.472	3.0295	1.0783	4.9394	-1.4541	3.2498	2.2543	4.1793	2.0222	2.1677	5.5255	2.1452	0.86837	1.7866	7.8944	7.9566	0.014347	-0.15271	4.9014	3.0163	4.8215	6.2826
2.7715	-0.68926	0.57857	0.5211	3.6448	-0.45203	-0.71098	-0.30849	1.9566	2.8947	-0.39768	4.1754	3.3433	-1.0704	0.40773	-0.16588	0.4253	-4.7588	0.33313	0.68667	-3.0985	0.55443	2.9118	-3.2047	1.2425	-4.9975	3.1882	-2.4935	-2.1325	-2.7602	0.36399	-2.1338	1.7525	-1.6777	4.8747	-3.3747	0.19983	0.14715	-0.37087	2.4306	-4.9534	-1.8843	-2.6236	3.1726	1.7152	-2.3432	-0.18423	6.621	0.31203	-0.34094
-3.0497	-0.80626	-2.5324	-4.3278	-4.512	-4.3219	-5.1753	0.77103	-1.7235	-2.253	-2.4127	0.32374	1.2002	-1.6904	-4.6309	-1.4443	-3.8305	-8.2811	2.4653	-1.962	-5.351	0.73282	0.44247	-0.22119	2.574	-1.3686	-3.1797	1.4985	-1.1566	-5.1843	1.1166	3.485	4.2425	-3.0823	-4.866	-4.4532	0.13548	-1.7546	-1.8821	-1.3464	-1.8567	-2.4297	-2.1549	-4.3454	0.10547	-2.1414	0.2303	-2.1125	-3.0715	-2.7937
-7.1906	-9.7217	-7.4789	-6.8293	-6.8447	-4.4963	-8.415	-8.7355	-6.1894	-5.8858	-9.5069	-4.4182	-7.3537	-5.2646	-11.372	-9.7828	-7.5711	-5.1129	-10.663	-6.2075	-9.2666	-7.9773	-6.408	-6.6762	-8.7139	-4.4843	-6.5486	-4.5334	-6.3391	-4.5624	-5.3881	-7.3642	-5.2796	-6.2659	-10.619	-8.2291	-6.4863	-9.3059	-8.8386	-6.5243	-9.5493	-10.714	-7.9993	-3.1491	-11.19	-7.3902	-7.8926	-4.6664	-5.2844	-1.0827
-19.585	-23.929	-20.85	-22.349	-24.353	-23.897	-26.481	-19.011	-24.141	-21.063	-25.628	-21.107	-21.432	-21.312	-21.077	-24.609	-22.632	-20.346	-22.201	-25.511	-23.552	-22.288	-24.779	-22.31	-20.202	-25.331	-19.076	-24.048	-26.361	-25.999	-30.845	-22.943	-20.572	-17.831	-23.249	-24.768	-20.573	-18.945	-20.656	-18.62	-21.952	-22.176	-21.433	-22.204	-27.234	-18.913	-22.419	-24.058	-22.183	-25.541
-22.76	-22.639	-23.308	-21.617	-26.712	-22.267	-24.455	-21.547	-19.822	-21.439	-24.146	-24.7	-18.049	-25.292	-20.321	-23.123	-19.56	-21.821	-18.454	-23.337	-25.079	-24.895	-23.162	-21.26	-22.321	-24.736	-23.153	-20.928	-20.161	-23.574	-20.229	-19.012	-24.785	-24.012	-18.871	-25.684	-19.432	-22.355	-20.801	-19.006	-21.364	-18.2	-19.903	-17.975	-23.386	-17.434	-25.427	-21.302	-18.233	-25.258
4.4643	4.0983	5.8049	4.2731	7.2396	7.8875	7.9529	1.7618	7.5904	5.2201	0.21545	12.022	4.89	3.4543	7.8875	8.83	9.859	2.1204	6.749	5.0232	7.352	4.4046	4.2521	10.665	7.5434	5.7714	5.0783	5.3896	4.1172	6.6323	3.5367	4.0278	7.957	2.5442	7.0996	7.546	7.1518	7.9988	5.22	2.0641	8.4713	4.3833	4.0709	9.0219	6.6432	5.8661	2.9927	3.7201	1.8436	1.3738
-9.4976	-9.0718	-4.3177	-9.3576	-10.294	-8.9334	-5.053	-9.6203	-8.9668	-8.7877	-9.3742	-5.0702	-10.893	-7.6512	-9.9202	-6.715	-13.743	-14.759	-7.2066	-8.6399	-9.0682	-11.283	-10.817	-11.707	-8.7842	-7.1426	-6.0727	-11.472	-10.013	-5.8994	-9.0186	-8.608	-6.5459	-6.076	-7.3929	-6.2988	-9.5596	-9.6742	-8.5537	-7.1607	-12.42	-7.5165	-11.902	-5.3816	-5.1912	-5.3027	-8.1846	-9.5719	-9.268	-8.4092
14.616	8.8484	3.5514	2.6571	12.313	10.173	8.7204	8.1444	4.1483	10.173	10.264	12.305	10.727	7.1526	4.8748	6.2357	11.226	6.7266	6.3488	5.3825	7.4952	14.258	11.564	9.9176	8.1668	10.098	8.1746	11.618	9.9353	11.172	10.851	7.8258	9.5796	8.8753	8.5162	11.379	10.579	12.181	7.3274	9.6756	8.6834	10.287	5.0501	10.113	10.292	6.6448	9.6028	5.7566	12.057	13.081
-5.6238	2.3822	-3.1108	-5.1978	-2.4922	-3.1019	-1.1395	-1.3967	-1.0087	2.0925	-4.725	-2.9217	-4.4294	-2.5704	-1.8225	2.9024	0.019678	-3.5937	-1.8224	-2.1642	-4.1317	-2.0899	-1.7815	-3.0806	-2.9814	-0.92495	5.9055	4.3281	2.2813	-1.6844	-4.185	3.9561	-3.4221	-1.4407	1.8704	-2.0492	-3.2022	-0.74703	-4.3126	-2.7665	-1.4541	-2.3449	-2.421	-0.68033	1.4223	-0.86118	-3.1671	-4.4186	-3.9327	-1.5669
3.31	0.78296	0.42752	1.7644	5.6289	-0.96993	2.759	0.91904	-0.12313	0.53038	-1.16	-0.13764	5.1522	2.241	0.7716	-3.5502	3.0315	2.0968	4.6426	3.8046	0.34523	0.46519	2.3764	5.9873	-0.42945	2.6273	2.6536	1.0338	1.5774	-0.27114	-2.068	1.8648	4.9157	2.8873	-1.5036	1.2495	1.9618	2.4198	3.3255	2.8194	2.0796	-1.5133	3.6113	0.21714	1.329	2.6244	-3.4945	-1.7941	5.017	3.3289
-10.538	-11.358	-10.342	-12.153	-12.473	-9.8921	-11.296	-16.098	-12.402	-12.855	-12.865	-7.3342	-13.895	-11.832	-7.8238	-10.271	-13.261	-8.5331	-11.134	-12.693	-11.2	-11.315	-14.401	-9.1077	-13.226	-11.764	-12.244	-11.828	-9.7307	-8.7937	-9.741	-7.5355	-8.1861	-12.097	-13.66	-15.799	-10.301	-17.737	-11.149	-12.17	-10.68	-11.468	-11.672	-13.635	-11.974	-9.5207	-8.1152	-13.676	-14.879	-13.334
-14.691	-10.179	-8.5943	-9.2676	-15.202	-11.019	-12.804	-9.2129	-16.518	-10.814	-16.603	-4.0852	-12.766	-10.066	-10.703	-9.6355	-14.109	-7.9286	-8.2443	-10.801	-9.7975	-13.282	-9.5443	-12.134	-5.8324	-7.502	-11.614	-10.589	-12.812	-12.393	-8.7043	-12.11	-6.1946	-10.585	-12.445	-13.798	-6.6937	-12.337	-14.856	-11.795	-11.655	-5.6369	-7.753	-9.0566	-12.448	-10.206	-18.591	-12.228	-13.548	-9.24
3.1875	-1.6779	0.35868	3.7323	-0.44143	-4.3639	-0.58914	1.3241	2.5227	-0.30879	0.007593	3.723	-4.8111	-0.25374	-0.42194	2.4616	3.1025	-0.88335	4.6979	4.2583	-0.73148	4.3652	2.1059	-2.2888	1.3206	2.8379	2.7812	1.7034	1.0618	-0.05274	5.5811	2.4649	3.169	-2.7939	2.9114	-1.2692	1.3486	2.0637	1.4936	-1.8585	2.5774	-3.239	1.7365	-2.6293	2.1165	4.4718	8.51	5.0974	-5.8893	-1.0095
-4.5684	-1.1069	-3.848	1.6055	-0.97803	-1.2965	-1.235	-1.0892	2.0685	0.74711	3.8292	-3.4752	2.3068	-2.5125	-0.78792	-1.2962	-0.67857	0.5053	-2.7472	-1.3241	0.68244	1.7672	-3.3487	-1.7515	-0.077391	2.6177	-1.3541	-3.4163	-2.7505	0.53418	0.24796	-3.6413	-1.2679	3.3894	-2.4687	-2.9295	-0.38636	1.1008	-0.65857	4.4221	0.22433	4.2193	2.0926	-2.0429	2.1121	-2.5406	-0.75002	1.7879	-4.8248	-1.6469
4.1811	2.2782	6.1603	1.5052	-0.7419	6.7505	0.8179	3.8703	3.9214	-1.37	0.31082	-1.2192	2.7224	1.0854	-2.0503	0.80231	6.7075	3.8546	6.3712	0.54488	1.6627	-2.9161	6.8037	1.2946	2.7092	2.3796	-1.2464	-4.3036	3.5083	4.8734	0.45428	8.2822	6.3424	3.1468	0.91457	5.3219	4.131	0.43454	0.51528	2.207	4.1891	2.7851	1.3533	2.437	-2.2345	-1.5532	0.62288	0.086794	-0.10676	3.471
-0.047696	4.6744	1.0553	-0.48924	-0.5712	1.2786	1.0048	2.0268	-1.3034	7.8741	1.2813	1.6136	0.64009	-1.723	2.8301	6.1293	-0.62021	3.7638	4.2828	0.3678	-3.4127	-0.11635	2.1109	3.295	1.035	0.89625	0.34398	1.3945	0.81887	-0.90658	-1.5316	2.1255	1.8778	3.2479	-0.59707	4.2446	2.6912	3.413	-0.65518	3.1735	3.6748	2.6413	-0.48889	2.7052	2.2649	6.972	-0.20914	1.2972	2.6247	2.3023
5.2468	7.5258	11.012	7.6258	9.7183	10.287	4.3979	7.4491	5.9987	6.1666	9.2415	6.4668	11.296	9.0057	7.6678	13.658	8.1389	5.3347	5.1063	5.7738	3.9159	6.6897	7.662	6.8255	7.5731	8.6942	9.3203	9.2769	6.4108	11.068	7.4638	3.4365	10.457	7.4941	9.6417	4.1709	4.4625	5.1606	4.9339	7.31	11.521	11.294	3.3457	11.328	5.1076	8.6243	9.959	7.7924	8.2805	11.3
-3.1776	-5.1466	-2.6418	-2.9434	-3.5838	-1.2913	-5.8619	-6.6848	-8.3958	-8.1783	-5.6149	-9.1638	-7.7075	-6.5389	-6.1803	-7.498	-9.2059	-12.434	-5.8793	-8.9896	-4.7748	-5.2629	-8.0981	-4.8176	-6.9786	-5.4261	-5.0073	-10.791	-9.6777	-7.8377	-2.015	-6.0825	-5.0634	-5.873	-3.0184	-6.6115	-5.4504	-4.9356	-4.5869	-7.2126	-4.7092	-1.2755	-6.4844	-6.7664	-2.8635	-7.806	-9.7247	-8.1719	-2.0808	-3.1702
-14.555	-13.351	-10.843	-9.2616	-8.2938	-10.736	-6.4328	-9.4087	-11.142	-14.228	-10.612	-8.3314	-13.16	-9.7496	-12.264	-7.9328	-11.127	-11.47	-8.6306	-10.558	-9.0664	-9.9445	-10.832	-9.0994	-8.537	-9.2143	-11.795	-11.228	-9.5056	-9.1911	-13.695	-8.6239	-11.345	-11.412	-8.6632	-5.0023	-12.236	-15.453	-7.5631	-15.383	-9.6358	-6.294	-8.5143	-8.4148	-6.205	-10.911	-12.095	-11.918	-8.534	-7.198
-11.126	-8.1723	-1.5448	-3.709	-8.9779	-5.972	-5.9197	-3.866	-5.1169	-4.3937	-8.0904	-3.842	-10.707	-6.5812	-8.9737	-8.6883	-6.8805	-3.3115	-5.3661	-8.3435	-2.505	-2.264	-7.7064	-3.4918	0.085886	-2.4606	-5.643	-4.5634	-5.9387	-5.6651	-7.7167	-4.7878	-3.5257	-7.6544	-9.6534	-3.3629	-7.8392	-10.535	-4.361	-5.7625	-6.2807	-5.4051	-7.9765	-4.9469	-5.6845	-3.9148	-4.8777	-5.8945	-6.8536	-6.3173
-6.5313	-10.902	-15.569	-9.266	-10.931	-11.483	-13.627	-10.305	-6.1648	-9.2545	-7.3197	-8.5816	-9.3608	-11.936	-7.5602	-13.678	-8.985	-9.8754	-7.9201	-12.305	-9.607	-6.1106	-9.77	-8.2734	-10.421	-6.9182	-12.601	-12.165	-6.4755	-7.167	-10.147	-11.86	-6.8397	-7.1875	-7.8038	-15.03	-6.9283	-11.777	-10.704	-6.7395	-13.309	-12.698	-9.0385	-7.8813	-9.1866	-9.4235	-4.9821	-8.1986	-10.608	-9.085
1.626	2.7623	3.7189	0.064424	0.25036	1.4197	0.28243	1.6435	2.7134	2.6335	4.3073	1.0387	-2.6777	3.719	-2.8221	-0.70051	2.1947	-1.8805	0.32605	2.0423	-0.96201	-0.61247	-1.8363	1.0563	3.2856	1.9999	-1.5561	0.26633	-0.11313	-0.13492	1.0421	1.524	3.0448	3.3112	1.0242	0.074728	-2.8292	5.4013	2.3997	-1.1861	2.7152	-2.8613	2.8665	-4.3448	4.1119	-0.24589	1.3197	4.244	1.3074	-1.3112
-14.881	-14.385	-11.309	-12.504	-10.029	-14.918	-15.201	-11.949	-18.036	-18.842	-15.699	-13.565	-12.678	-8.7455	-14.656	-11.72	-9.8703	-1.3232	-12.656	-7.4775	-16.107	-8.9826	-12.293	-12.378	-16.478	-15.443	-13.83	-11.265	-14.962	-14.889	-10.496	-13.928	-13.506	-11.924	-14.963	-9.8186	-9.2513	-10.979	-19.457	-10.5	-18.061	-16.66	-8.5101	-18.095	-13.085	-11.347	-13.896	-7.9603	-10.212	-10.583
-0.68009	0.062606	-0.36057	0.8672	2.4914	1.6589	2.7322	-0.06881	-2.2046	-0.61889	3.6501	3.7886	4.6572	1.831	-1.9927	3.6277	2.8281	0.045102	-2.8938	1.3415	2.8637	-0.5526	0.23065	1.4072	-3.3585	4.2888	4.0322	1.5414	1.3246	5.7706	0.15875	-0.57485	6.5056	-0.32621	6.0493	3.8894	0.76186	1.5986	-1.9635	-0.67458	3.9563	2.5283	1.528	3.2566	2.4647	0.46814	-0.048804	1.4373	-4.6565	1.1634
11.138	15.89	6.7642	15.517	4.4119	12.316	5.4591	14.708	8.0309	9.579	7.7909	5.5184	13.041	6.2233	9.2454	12.385	7.1021	4.9386	9.3966	13.142	14.951	8.441	11.222	5.9799	8.153	10.697	14.294	13.009	14.495	15.263	9.4944	7.735	9.3747	8.2291	9.1524	9.6251	11.518	3.9641	14.343	9.7189	13.038	8.8383	8.4705	13.935	10.137	5.703	9.1271	12.342	11.51	7.9083
-7.0326	-5.5755	-6.7739	-7.2111	-7.7049	-6.6718	-5.7666	-3.1688	-5.8412	-7.079	-4.1925	-6.9081	1.601	-5.3347	-6.0726	-3.4322	-6.524	-8.9791	-11.222	-8.3087	-4.8494	-4.3004	-3.8895	-9.1736	-7.3039	-9.1439	-8.5289	-3.6516	-4.277	-8.2513	-4.9544	-7.681	-6.471	-8.6031	-6.3764	-1.1009	-9.0726	-4.9285	-8.2961	-0.31917	-6.0352	-4.3141	-3.0708	-9.5136	-5.6529	-4.2245	-5.2919	-10.165	-4.8133	-6.7024
-13.945	-14.204	-13.162	-13.661	-16.689	-17.33	-12.971	-12.738	-9.8707	-17.81	-18.321	-15.877	-13.937	-13.258	-12.772	-14.064	-9.3432	-11.232	-11.788	-7.6337	-12.543	-14.609	-13.098	-12.898	-10.792	-15.203	-12.954	-14.41	-12.732	-14.424	-13.704	-15.675	-10.253	-15.029	-19.028	-15.13	-12.904	-14.489	-10.984	-12.825	-9.8829	-15.087	-14.193	-9.7319	-15.1	-14.807	-13.598	-11.55	-9.7333	-13.155
11.955	11.48	3.3306	11.406	4.2941	5.7274	5.5629	5.2454	6.5885	10.715	9.3412	5.7422	10.782	9.873	8.7597	12.131	13.087	9.5875	8.3042	4.808	8.9487	8.6812	13.509	4.6595	6.3417	11.129	5.2178	9.2201	9.2813	9.5726	13.744	3.8062	8.4261	9.0492	8.1528	8.5267	9.0665	10.64	10.742	4.2961	10.534	11.08	7.8818	1.0821	9.1081	7.6603	6.6562	4.5826	2.9829	3.9766
7.2929	8.2564	9.2018	8.8093	3.2154	2.9675	5.8501	7.383	6.2583	8.2651	10.076	6.4473	9.5274	12.941	6.4895	9.3257	8.2937	8.6298	5.4667	6.7893	7.1362	7.2987	3.135	6.8362	11.875	7.8905	8.0394	10.126	7.0492	5.8869	7.185	8.2564	3.3938	9.3873	5.29	6.004	10.151	6.4524	8.6782	8.2671	6.1125	10.262	11.017	4.5669	4.9368	6.7229	4.9722	3.574	8.2534	7.1885
-14.275	-9.5902	-12.111	-11.856	-11.277	-15.693	-13.243	-18.996	-13.367	-10.892	-11.528	-11.589	-15.839	-10.178	-18.439	-13.198	-12.7	-13.952	-9.9627	-14.415	-15.75	-14.663	-17.458	-7.7865	-13.135	-13.81	-9.9311	-9.4155	-13.694	-10.579	-10.657	-12.743	-11.369	-14.055	-12.834	-13.85	-13.997	-9.5383	-12.738	-13.697	-13.331	-10.267	-11.98	-11.939	-13.269	-12.257	-12.463	-13.326	-10.024	-14.378
-3.1045	-5.9384	-1.6041	0.79586	-4.7845	-4.5463	1.011	-0.28824	-2.8175	0.84472	-1.4913	0.50905	-3.7068	-0.54057	1.3072	0.8695	-1.7728	-2.1811	-3.1501	-1.7193	-2.1873	1.8079	-2.7003	0.56422	0.28609	0.30308	-1.632	0.40162	3.1699	3.1195	-9.5754	0.23659	-2.3733	-1.1149	1.188	-3.7628	3.088	-2.803	-1.8807	-0.045788	-1.9306	0.32014	-3.1723	-1.5802	-0.037671	0.73519	0.88723	-0.866	0.12868	-1.152
10.238	6.7944	8.3053	3.184	12.279	2.803	11.066	5.9551	4.2381	4.6995	7.1339	6.6094	5.5627	8.1734	9.7398	6.0213	8.8194	9.9863	11.195	9.0939	7.6742	7.2735	10.001	7.4797	5.2778	7.0341	14.156	6.3283	5.6692	3.7784	6.3025	6.3057	9.9998	7.3826	6.885	7.9041	9.4957	5.3653	9.7503	13.068	6.7174	4.5225	7.4167	6.6028	7.4784	9.3092	6.0617	10.105	5.0437	4.5343
-4.4734	-4.4121	-2.7119	-6.8179	-2.0918	-3.2864	-7.0333	-0.21451	-3.4513	-0.77897	-3.5487	-6.2553	-1.3164	0.62021	-3.4125	3.0656	-1.7759	-10.606	-7.0688	0.092938	-3.3124	-6.1421	0.58807	-8.055	-0.78255	-4.3538	-2.3686	-2.8853	-0.62545	2.8705	-4.3893	0.40733	-3.1024	-3.6914	0.87336	-4.0553	-3.7088	-1.636	3.2289	-2.1533	-1.5741	-2.7186	-3.4455	-1.9981	-6.7135	-0.99954	-2.849	-2.2728	-4.3844	0.52318
3.3601	2.5937	1.5542	-3.7628	0.28896	1.4294	1.0025	0.83955	4.1202	3.5006	3.9077	0.68355	-7.3007	-1.6964	0.47965	-1.3426	2.5241	3.0318	4.1606	3.0299	0.72632	2.5511	1.3961	0.8027	1.9777	-1.903	-1.1355	4.428	2.9349	-0.5166	-1.379	-4.7374	-1.5063	-1.0645	1.2644	6.1332	0.84444	5.3965	3.6929	0.95096	7.3922	2.5966	-0.39901	1.4392	-0.16442	1.4359	5.5403	1.1758	1.0915	1.6637
-3.7229	-6.1324	4.0133	-7.6085	-0.0737	-4.2169	-3.9276	-5.5198	-0.22056	-5.7288	-6.4754	-2.74	-3.3061	-6.3587	-2.8652	-1.2572	-2.6503	-5.6051	-2.738	-1.5547	-0.43298	-2.6067	-1.9341	-3.0934	1.2546	0.99161	-3.7544	-0.6747	-2.1091	2.2707	-3.2401	-2.4143	-0.70541	-2.7086	-1.7272	-7.0755	3.2835	-1.2128	-7.505	-3.9318	-5.3325	-4.7381	-7.8057	-1.92	-1.876	0.76628	0.55425	-5.3543	-3.0914	-2.9614
-16.32	-14.308	-18.976	-14.555	-14.937	-17.23	-16.501	-16.409	-14.7	-13.834	-12.341	-11.504	-14.902	-12.435	-14.306	-18.439	-15.235	-13.805	-18.525	-17.757	-15.745	-16.441	-16.415	-14.015	-16.389	-14.865	-11.156	-10.562	-13.983	-12.264	-16.883	-19.082	-17.844	-13.482	-13.222	-12.62	-14.256	-17.471	-14.331	-17.801	-19.666	-12.561	-14.156	-12.96	-13.796	-13.563	-13.795	-13.668	-13.133	-12.863
8.7359	5.3769	9.1373	10.792	12.436	8.4001	8.1682	9.0566	5.381	-0.030426	9.1602	5.3103	1.3934	4.0215	4.6571	4.9738	8.4077	8.6383	8.3818	7.5679	7.5427	7.3391	11.737	14.434	1.7902	4.9617	7.9927	6.8205	13.193	7.5967	3.7699	6.3118	4.5675	9.6913	9.6715	6.9392	8.5178	9.531	8.0125	4.0831	11.709	6.6027	10.833	7.2148	4.6356	3.6118	6.9726	4.2628	0.42947	2.4897
3.1643	-2.5575	-3.2571	-0.76903	2.1027	-0.86993	1.7369	-1.2601	0.11066	-1.2047	-1.8124	-4.3798	3.77	-3.0628	2.9252	0.069478	-5.1874	-0.64892	-3.1743	0.20532	-1.9387	-0.0091382	3.0654	0.38691	6.2862	1.2596	1.4734	0.1988	2.4275	-0.99224	1.453	-5.3651	0.99248	-0.97306	-1.1634	-1.1176	1.0347	-1.6909	-9.2294	-3.0231	-0.33739	-3.4133	-2.8627	1.4473	-0.9791	2.2644	0.015378	2.0094	0.42307	-0.79266
-7.6689	-10.54	-6.4782	-6.6141	-9.0695	-7.9249	-10.988	-11.185	-10.811	-13.36	-7.9274	-11.624	-11.081	-8.9834	-10.892	-7.6361	-8.6394	-7.3245	-7.3904	-6.479	-12.852	-7.5672	-9.6914	-8.2482	-13.8	-5.9916	-9.604	-6.7635	-8.633	-10.885	-6.3872	-11.819	-9.5683	-13.316	-11.792	-9.4323	-10.107	-9.8565	-10.006	-9.4862	-6.766	-14.432	-7.7451	-8.6997	-9.6159	-7.5078	-10.535	-8.8841	-11.276	-8.7761
9.3156	8.2205	9.2477	7.8309	3.6481	5.8213	8.553	4.9564	3.2563	7.638	11.363	9.0574	6.7954	4.4852	2.8093	5.8053	10.292	5.4545	8.853	10.982	7.3831	5.615	13.399	9.0716	6.6037	8.314	11.45	14.649	11.875	5.26	9.2916	7.7934	10.111	9.8282	11.533	6.2087	9.537	7.9488	7.0038	13.423	9.5376	12.449	12.934	9.5969	10.354	13.54	12.605	11.068	8.5067	8.6132
-14.431	-14.433	-13.242	-9.8847	-10.058	-10.836	-13.126	-12.298	-11.893	-10.205	-10.61	-10.698	-16.049	-12.273	-10.99	-11.712	-11.671	-12.104	-12.603	-8.7884	-14.237	-15.112	-12.097	-13.227	-10.16	-11.992	-13.014	-12.362	-15.597	-10.448	-13.521	-15.683	-10.449	-15.668	-10.246	-12.597	-12.335	-12.451	-13.15	-9.0473	-11.489	-11.692	-14.54	-11.882	-12.374	-9.0099	-12.536	-12.555	-16.255	-12.347
2.0641	5.4666	-3.5004	0.45755	4.7393	-0.48889	-0.7877	-0.7713	-2.5857	0.37888	2.007	0.14088	1.2983	2.5997	-0.81205	5.7315	1.3494	1.9438	-0.79518	-2.69	1.8344	2.4594	4.3099	-0.16267	3.5755	-2.2141	0.91539	1.9765	0.045971	1.4293	3.2352	-2.2681	3.9436	2.6889	5.1446	3.5467	5.8483	-1.9876	6.0296	1.7365	1.4712	-3.0104	3.7833	1.9754	3.6064	5.2784	6.5161	0.9477	0.14608	2.4097
-8.1024	-10.848	-1.5105	-3.4228	-1.8231	-11.987	-3.4496	-4.6406	-3.5512	-1.3576	-9.958	-6.0285	-4.8618	-9.8222	-6.8545	-9.0287	-4.479	-3.6935	-7.5991	-4.6695	-1.2969	-4.1495	-4.765	-6.387	-4.7671	0.27276	-6.3059	-0.60899	-2.7528	-9.1217	-5.4744	-4.6408	-7.2715	-4.7567	-5.1392	-1.0373	-3.3765	-6.9325	-6.9261	-3.8329	-4.5746	-2.0291	-3.4934	-13.677	-5.1233	-6.9374	-5.6579	-2.4594	-7.7134	-8.7176
6.7839	9.5089	7.9459	9.5621	12.988	8.1688	7.4384	5.1176	6.2506	8.2014	6.669	2.9025	8.1337	6.9535	4.3935	5.0582	5.7149	8.492	7.4709	7.0775	8.0936	5.0178	9.0747	5.3938	9.2492	9.1967	9.8284	9.1647	7.9904	6.3983	5.9197	6.5735	8.1323	9.3059	13.271	8.2226	13.849	11.212	6.1889	4.9224	6.9619	7.0092	7.5943	6.2448	9.1852	9.3997	4.9101	6.4539	1.5453	13.387
-10.313	-10.631	-9.3959	-9.5293	-8.3225	-6.612	-12.222	-14.063	-9.0984	-7.6812	-16.389	-10.412	-7.0874	-13.03	-13.676	-13.629	-8.8401	-13.407	-9.9092	-12.103	-11.281	-10.262	-15.803	-9.7416	-12.301	-12.864	-9.9708	-13.702	-15.781	-10.103	-9.3836	-9.7664	-12.789	-15.43	-13.147	-11.336	-4.2425	-10.91	-14.742	-13.183	-16.909	-12.912	-12.107	-16.755	-13.6	-10.71	-11.108	-8.0835	-9.0837	-14.226
-10.476	-1.5698	-1.2919	-8.991	-0.30019	-7.843	-5.1019	-4.4686	-2.1565	-3.9255	-6.6732	-9.4898	-2.1802	-1.525	-5.5658	-4.6174	-2.4585	-6.335	-4.9032	-4.5505	-6.9117	-2.7495	-5.4171	-6.6332	-6.2125	-3.5086	-10.408	-2.4145	-4.6242	-6.4705	-5.3041	-5.8917	-2.7481	-5.94	-4.5287	-9.1539	-1.547	-8.0535	-5.7517	-4.4448	-6.8783	-6.0522	-5.1443	-5.8347	-4.6936	-7.2577	-2.2539	-5.5721	-8.841	-8.9838
5.6785	3.7784	1.0646	1.5127	1.8332	-0.46995	6.6864	2.6512	3.176	-0.17076	2.2712	-1.289	2.7378	0.1966	0.98273	0.49729	2.7543	2.5703	1.2088	1.287	2.0918	5.7882	3.4642	0.27119	2.2638	1.5339	1.4579	6.903	4.6179	6.4702	2.7506	6.9062	4.9573	7.1224	2.1809	1.6344	1.6241	-4.1832	8.1499	2.553	2.9612	2.4565	2.0486	4.2022	0.99579	3.2822	4.4832	-2.4011	3.3891	3.3482
0.10406	-1.0929	-1.182	4.5062	-1.1504	4.9309	-2.6274	0.92711	3.2085	0.43613	0.5079	1.4293	4.5297	0.21626	-3.9865	5.6214	6.7829	2.8863	2.2319	3.059	4.5764	3.9662	4.7944	-0.97772	0.077197	4.9623	9.0534	-2.4244	-0.13663	2.6025	7.4426	5.0094	1.3723	1.1153	0.29638	3.372	1.3852	3.0883	1.6423	1.8595	3.0751	2.8552	-0.71348	2.0051	-1.5034	4.2	-0.12906	2.1572	3.9883	1.4372
-1.9527	-4.413	-0.68452	-5.1869	-4.74	-0.22305	-2.2396	-3.7269	-5.2614	0.68205	-4.1157	-0.2343	-2.6711	-4.3199	-3.7031	-7.0797	-4.4447	-2.8889	-2.6633	-2.3592	-9.2541	2.6569	-1.4808	0.22671	-2.7082	-5.8721	-2.0619	0.49667	-2.6815	-7.248	-2.631	-6.2843	-7.3591	-6.6161	-2.0856	-2.1899	-5.0792	-4.6312	-3.649	-1.3396	-4.3238	1.3524	-4.6272	-5.1992	-1.8909	-4.501	-0.46312	-13.482	-2.4673	-1.4679
-3.1642	1.3587	-1.9099	1.0673	0.39494	-0.99295	-1.8882	-2.1174	3.1367	-4.8309	0.27751	-2.9517	6.4877	1.4109	-1.2844	-2.6671	-2.8574	-0.32191	-0.38365	-3.9744	1.0513	-2.0352	-3.7285	0.84322	1.2482	-4.8458	2.9744	-1.2338	-3.0502	-4.2965	-0.14935	-6.4429	-0.05386	-3.4307	-0.89804	1.9251	-4.8953	0.92156	-2.1569	-2.2481	-1.8922	0.087134	-1.7259	1.8826	0.12535	-2.3863	-0.03364	-3.6484	2.4775	-2.4921
-12.171	-8.5857	-6.8257	-8.1539	-7.7307	-12.89	-9.3868	-9.7938	-12.498	-14.064	-10.887	-9.7333	-8.609	-12.486	-10.986	-8.3084	-12.53	-7.5699	-14.392	-9.6559	-14.554	-10.681	-10.249	-14.969	-18.093	-10.85	-10.765	-12.13	-10.233	-12.95	-10.882	-9.9973	-14.49	-8.6802	-13.702	-16.246	-13.945	-13.949	-13.094	-16.71	-12.215	-9.2949	-9.6769	-12.653	-7.5822	-10.511	-14.434	-8.4622	-10.944	-14.767
-6.9001	-10.377	-10.556	-7.7902	-12.68	-12.258	-13.393	-13.705	-10.472	-10.936	-14.768	-13.875	-10.332	-10.463	-11.257	-11.211	-10.045	-11.697	-12.279	-6.764	-12.703	-16.218	-12.803	-10.278	-11.541	-9.4682	-5.8151	-11.11	-12.294	-14.988	-11.322	-5.9583	-11.866	-12.332	-13.424	-11.907	-14.963	-11.518	-13.374	-10.755	-12.309	-8.4184	-12.328	-8.4107	-14.326	-11.988	-8.7597	-10.329	-14.263	-9.0354
-9.2096	-1.8753	-6.3484	-5.0665	-4.4618	-9.9039	-7.5313	-5.1604	-6.8161	-4.8428	-5.6426	-11.188	-7.0643	-4.2716	-6.376	-0.96114	-1.8423	-3.0599	-4.7023	-3.7637	-2.7022	-4.3843	-5.4349	-1.9106	-2.1141	-2.6877	-3.5913	-6.7735	-8.5224	-2.1166	-2.4807	-1.9592	-3.8301	-6.4434	4.8934	-4.9112	-6.423	-5.9528	-5.2374	-11.158	-7.1034	-5.0176	-8.5617	1.0917	-1.6433	-6.5805	-12.651	-6.3681	-6.9112	-7.4846
-12.837	-14.2	-9.0166	-10.599	-11.711	-9.7822	-16.475	-11.658	-15.51	-11.328	-14.997	-11.66	-11.148	-13.035	-12.733	-12.163	-13.27	-12.368	-8.3606	-10.429	-12.036	-13.459	-16.167	-13.958	-16.829	-15.631	-15.402	-12.02	-16.901	-15.35	-12.506	-9.7668	-13.549	-15.82	-13.373	-15.703	-12.81	-10.341	-10.225	-11.359	-15.694	-16.615	-11.396	-11.444	-12.956	-17.641	-15.338	-12.726	-17.615	-15.657
-10.79	-13.91	-10.761	-13.929	-14.694	-7.3838	-6.5557	-14.432	-11.287	-13.422	-10.676	-15.955	-2.3668	-11.548	-9.8783	-8.5665	-11.929	-11.032	-13.357	-10.451	-10.452	-10.789	-12.526	-14.452	-13.414	-6.7473	-12.7	-12.328	-9.2665	-11.154	-8.8679	-10.777	-12.71	-7.9483	-15.422	-12.666	-10.291	-8.6206	-11.826	-13.36	-9.5769	-8.5044	-11.526	-12.662	-11.266	-12.492	-11.463	-11.906	-13.576	-9.5199
-0.25564	-3.4833	-0.081652	2.621	3.6332	-1.4473	0.069922	4.5195	-4.7419	-0.85378	-0.35326	-0.61665	-0.26035	-1.1433	1.7763	1.0369	1.7969	1.4347	0.51125	1.2253	0.8762	0.37356	-0.10102	-4.0959	2.0631	-0.6804	-0.22453	-1.5805	1.8994	1.5942	-0.68753	4.1479	-0.29292	0.46398	4.0855	-3.2975	3.1525	2.4102	-1.7515	-2.9256	0.22943	-2.61	-1.6077	1.1712	-1.0181	3.5693	2.565	-2.5647	0.85239	-1.7329
-26.27	-25.436	-24.117	-18.392	-23.492	-25.908	-20.655	-26.289	-19.208	-22.497	-22.054	-21.946	-24.99	-27.287	-22.594	-18.16	-24.593	-29.067	-23.797	-22.799	-22.383	-21.643	-22.937	-21.828	-23.322	-17.891	-22.741	-20.479	-24.251	-21.314	-25.093	-26.644	-18.785	-26.009	-23.498	-24.38	-20.924	-26.362	-19.394	-22.104	-22.202	-22.045	-19.585	-24.148	-23.083	-24.892	-21.607	-22.418	-17.183	-20.59
0.49753	-1.9488	-0.67915	-4.362	0.17094	-3.3687	-0.40451	1.8324	-0.37595	-6.845	-0.50947	-4.0832	-1.0348	-2.9645	-2.2268	-1.3152	0.57089	-6.0571	0.0030961	-1.0149	0.083646	1.5779	2.0212	-2.6787	-0.90289	-1.3469	-0.44344	-4.7198	-2.7582	-3.9564	2.4244	0.32478	-2.8715	-5.246	-1.2691	-2.1263	1.3901	-3.7438	-1.4853	-0.67634	-4.8089	2.441	0.19139	-0.35703	-5.5376	-6.1356	-1.4357	2.6375	-3.1601	-3.7451
-2.3734	1.8493	0.42011	-1.3671	0.91868	3.5954	-0.58676	-1.2065	2.09	3.5644	3.828	-0.30208	-0.41244	1.0671	-2.4113	6.1267	-0.82381	1.192	-1.1175	-1.7341	1.7839	-0.88968	-0.74658	-4.6593	0.4526	-0.50752	-1.278	-1.3974	-1.7341	-4.5115	2.1942	-1.5111	3.7712	-0.40056	1.2596	2.8061	-1.2727	0.98007	1.1167	-2.7204	3.7524	-4.3761	-2.9268	0.46373	0.61999	0.68542	0.39742	-0.65916	-3.4401	-1.3509
-3.769	-3.0487	-1.5434	-0.35027	0.8423	0.19499	0.95392	2.2926	0.39523	1.1807	3.7158	-3.637	2.7203	3.6131	1.2337	-1.8416	4.4221	-0.42352	-1.1988	0.65648	1.6285	0.52457	0.99433	0.66702	2.251	-2.1316	-4.2052	-0.085888	-0.9212	-2.4669	-0.79314	-1.2942	1.6599	-1.3607	0.026202	-1.4353	-1.7177	-2.3667	-0.1042	-2.3792	-3.0798	1.4331	2.2215	-1.9405	-1.1028	0.8649	-2.4465	-0.31495	-5.548	-2.658
-12.464	-13.884	-10.465	-12.917	-11.904	-12.648	-9.3935	-5.6796	-12.541	-9.8164	-8.6523	-12.302	-9.3056	-17.012	-19.406	-13.301	-11.741	-7.591	-11.796	-10.84	-10.67	-10.389	-11.285	-9.2132	-8.9927	-7.1209	-13.225	-9.5726	-8.6648	-8.0757	-9.7426	-11.679	-8.6436	-8.937	-10.056	-9.5597	-10.477	-9.5198	-12.017	-9.1581	-10.362	-7.2372	-11.097	-9.3747	-12.114	-6.9506	-13.407	-10.156	-11.265	-9.516
-11.601	-6.1259	-14.711	-12.275	-7.8868	-11.805	-11.838	-12.831	-13.768	-14.689	-12.238	-9.0296	-11.994	-8.7875	-13.069	-16.465	-13.229	-17.947	-12.661	-8.6388	-11.828	-8.0951	-14.957	-11.137	-12.021	-14.864	-17.895	-13.315	-12.883	-9.5706	-13.239	-11.177	-10.446	-12.205	-16.498	-12.593	-12.961	-14.718	-8.4723	-10.358	-10.69	-12.104	-7.0948	-12.595	-14.239	-13.555	-8.9276	-14.089	-12.15	-15.879
-0.42511	-0.16756	-1.7594	-2.483	2.2964	0.18046	-4.721	0.8883	-0.7094	-1.6391	0.23158	-1.4821	1.4854	2.6735	1.7614	-3.0474	2.0011	-0.67345	-1.6143	-1.0604	-1.6054	-0.93173	0.10062	-1.5718	-3.5705	1.5671	4.8987	-2.7758	1.8886	1.8357	-2.6154	2.2024	3.5931	-4.3085	2.1758	-1.1595	1.0875	-2.5345	2.157	-2.0896	0.88741	0.74124	-1.1397	-0.19897	3.1695	-0.57138	1.337	-1.2395	-3.0064	0.3754
1.928	-2.6295	1.9139	5.9122	3.6669	1.1638	-3.3086	-3.0869	-2.4238	5.2287	2.0708	6.6464	1.9181	2.1141	4.0553	2.5816	1.5027	-1.2036	-1.6922	4.3899	0.67267	1.8282	-1.7368	0.54866	-0.43016	-0.53894	-1.4062	-1.103	-0.71702	2.4627	-1.3775	-0.95183	-0.82779	1.3232	3.0764	0.82362	3.4623	1.9942	-3.4013	1.8549	3.5631	0.0051142	2.9772	0.5726	3.0053	2.8303	0.28025	3.5931	1.6203	0.18284
-0.84021	-4.1936	-5.2839	-4.0301	-3.1756	-0.1796	-4.5107	-2.5131	-3.656	-1.6958	-2.7123	-2.0786	-1.6981	0.59877	-3.6073	-0.39428	-0.18804	0.31857	-0.2912	-0.65414	0.52689	-3.5313	-2.5816	0.30954	-2.7033	-0.78249	-2.9099	0.14705	-6.5781	0.83685	-2.1284	-0.66067	0.70661	-1.0296	-2.6562	-5.5999	-4.4024	-1.8464	1.0237	1.015	-2.5055	-4.3071	0.43573	3.8903	-1.6553	-6.1067	-3.8601	1.5729	-2.626	-0.94879
-10.674	-10.438	-17.365	-14.178	-10.319	-13.941	-14.411	-17.366	-12.915	-12.148	-16.515	-14.546	-14.533	-13.561	-9.8775	-14.001	-11.29	-15.54	-12.987	-11.605	-14.647	-16.687	-16.427	-14.057	-11.959	-12.459	-13.129	-14.421	-6.5541	-16.805	-14.418	-13.554	-8.352	-10.096	-12.29	-12.228	-12.025	-14.744	-13.76	-15.853	-11.556	-14.637	-11.991	-10.956	-15.573	-17.524	-9.5066	-13.124	-15.141	-14.405
-0.56178	-0.95243	0.83149	-2.1988	-0.64672	0.034276	-6.5745	-2.1936	-1.3498	-3.3057	2.1125	-0.48682	-0.10869	-2.6343	-6.4235	-0.49392	-2.1314	-1.7337	2.6446	0.39623	-3.0497	-3.0476	0.3697	-3.0111	-1.2827	-2.4178	-4.3619	-2.4524	-2.4323	-1.327	0.92821	-2.0389	-4.1643	-0.27613	-1.2117	-1.7183	-4.7421	2.0934	-3.4989	-5.9525	-1.0476	-2.0257	-2.9244	-2.8208	0.22038	-3.0804	1.1312	-2.028	-3.2157	-5.1358
2.2312	-2.4439	0.24187	-2.6731	-1.915	-2.9931	3.5117	-0.26822	-1.8293	-1.8366	1.5931	-1.5957	0.29655	-5.1259	-0.039263	-4.0338	1.2169	-4.0139	-2.1084	-3.3967	-2.2026	0.76065	-6.3581	-5.5884	-2.3786	-0.80351	-0.72887	4.4788	-2.7182	0.41787	1.4801	-3.8516	-2.2456	2.2789	-3.876	-1.4481	-0.40984	0.91276	-4.6308	-3.4201	-6.08	-0.52346	3.1605	-4.0438	-2.3298	-4.5004	0.79989	2.2658	-2.0336	-2.9513
-12.89	-13.462	-13.646	-20.67	-15.318	-15.24	-18.216	-10.271	-13.118	-12.475	-9.7484	-10.026	-11.491	-14.573	-14.689	-10.78	-11.195	-13.368	-13.597	-15.315	-16.547	-13.762	-16.805	-11.715	-16.078	-14.479	-12.273	-16.202	-12.216	-14.087	-15.687	-12.676	-10.23	-15.469	-15.573	-15.061	-17.21	-16.568	-13.785	-17.929	-12.179	-17.789	-12.351	-9.1304	-13.753	-11.149	-14.065	-14.502	-18.114	-12.892
-9.1177	-12.252	-11.748	-11.933	-9.0575	-8.1733	-8.2512	-7.7948	-10.019	-12.651	-13.6	-9.3894	-13.227	-12.571	-9.0744	-12.792	-8.3637	-3.2918	-13.286	-6.9359	-10.166	-7.6766	-12.937	-11.114	-11.106	-7.946	-11.502	-9.3156	-11.609	-8.9602	-13.506	-10.649	-9.9875	-13.766	-9.7272	-10.738	-10.903	-11.571	-10.628	-13.718	-8.8007	-10.001	-7.5809	-13.237	-7.1794	-9.5152	-10.16	-11.475	-9.963	-9.4032
-3.0325	-5.3836	-3.7827	-5.0678	-5.3123	-1.7167	-4.8008	-5.2432	1.5757	-9.7192	-3.6882	-5.3304	-6.363	-5.4696	-3.6911	-2.1226	-7.8513	-3.552	-6.9013	-7.4129	-6.0053	-6.025	-2.0369	-3.138	-5.9687	-3.7577	-4.6751	1.0854	-6.0787	0.87407	-5.4429	-10.446	-2.8589	-3.6268	-3.4571	-3.6441	-3.2618	-8.5342	-1.8115	-9.4242	-1.6243	-5.9609	-2.9369	-0.42599	-0.64098	-5.3916	-6.044	-7.2728	-2.8415	-0.59998
-2.3052	4.1731	0.26604	-4.6897	0.51294	1.0153	-0.43898	-6.2243	5.5222	0.0063942	6.9189	-0.22018	-4.846	4.0817	-0.1384	0.72128	0.25633	0.96105	-0.42811	-4.0257	-5.4544	1.8726	5.4053	1.521	1.526	3.0943	3.0498	0.49885	0.2679	-0.64982	-2.6011	4.9261	2.3037	-2.6591	-1.5511	5.208	-1.2584	0.34236	-0.34636	-0.72444	0.62	2.0204	-1.2844	0.79505	-3.5783	-0.97166	-0.77815	-1.2348	-2.8596	0.92154
-20.752	-18.941	-23.195	-23.454	-26.166	-19.756	-27.552	-20.09	-20.851	-19.268	-20.253	-26.237	-16.059	-23.869	-24.725	-28.132	-25.07	-23.947	-24.464	-16.286	-20.657	-24.621	-18.727	-15.404	-20.033	-20.237	-19.309	-21.823	-20.612	-25.77	-19.698	-15.757	-19.18	-21.362	-30.522	-16.539	-20.604	-24.282	-19.966	-12.843	-21.712	-20.7	-22.051	-19.405	-20.759	-19.687	-21.384	-17.031	-16.276	-18.992
-5.7118	-5.6328	-6.3512	-7.5999	-2.5328	-7.5735	-6.6559	-1.9829	-7.5998	-9.1093	-5.5752	-4.9539	-3.9055	-4.8402	-6.2816	-4.0493	-8.0621	-4.5302	-10.126	-1.5652	-7.6179	-4.1707	-3.1511	-6.4604	-3.101	-5.173	-6.1471	-5.6827	-7.2539	-5.6461	-7.2437	-2.8477	-4.7595	-8.8302	-4.5628	-10.761	-4.5738	-9.2057	-6.1736	-6.9627	-2.6617	-4.4768	-2.9894	-15.206	-4.2526	-8.2998	-8.9757	-9.466	-8.7379	-11.293
-6.1828	-9.1536	-9.8037	-7.2076	-2.0827	-6.9799	-3.9532	-5.3245	-0.91005	-9.9259	-8.8625	-8.4652	-6.014	-5.5527	-4.4665	-9.4881	-1.017	-7.3396	-4.4699	-2.4728	-7.0797	-9.5382	-7.5939	-5.0656	-5.4376	-5.5974	-1.809	-2.9655	-6.0983	-9.9307	-7.9813	-2.9584	-6.1109	-6.1064	-3.0862	-3.9595	-2.3785	-7.5316	-4.7274	-5.2657	-3.3929	-4.7985	-4.8785	-4.3515	-4.9269	-2.7967	-2.047	-9.5251	-6.0081	-7.2851
-0.56539	1.9574	3.5719	0.37786	2.9712	-3.1402	-5.2242	0.94911	-5.8289	-1.5971	-0.89592	-7.1399	-3.8313	-4.9361	-2.138	1.3419	-1.4247	-5.5224	-0.62421	-3.8644	-2.6589	2.0717	-1.2967	-3.5068	-3.3641	-0.59334	-6.0594	-0.015163	-3.4684	2.1247	1.4257	0.13541	-1.8248	-4.027	3.4375	-1.5599	-3.1678	2.5685	-6.155	-0.31983	-0.029052	1.3568	-0.31013	-1.1876	4.0847	-3.5727	-5.3454	-4.6016	0.51154	-0.78537
1.022	-2.1942	2.3009	-5.1079	-1.0776	2.4566	1.3479	1.7397	-5.001	-0.1048	2.0858	0.56602	2.0436	-1.7571	-2.4084	0.031025	-3.7379	-3.3991	-4.2291	-3.5264	-3.5318	-1.3182	-5.5906	-4.6365	-2.0476	-5.3774	2.2792	-1.1807	0.9962	-0.62382	-2.5585	-1.2863	0.6751	0.1285	-0.55014	-6.0706	-1.2895	1.0812	-0.37285	-2.6433	-3.0103	-1.957	-0.79351	-2.7129	-5.4667	-2.0358	-4.0852	-3.5928	-0.94972	-6.2222
-0.66371	-0.7057	-1.8379	-4.6811	-3.056	-2.1026	-2.5314	-3.3836	-3.7646	-2.6351	-3.6077	-3.7013	-4.48	-2.155	3.9538	-4.4071	-0.41665	-2.5905	-2.0077	-5.9624	-1.6064	-6.0972	-6.6079	-3.7297	-6.3345	-1.6077	1.7483	-4.5864	-5.3338	-3.334	1.7763	-6.8547	1.6374	-0.41509	-2.9332	-3.6162	-6.1439	-2.3583	-1.7443	-2.7148	-3.2231	-4.9767	-3.0644	-3.6234	-4.948	-1.8545	4.7192	-5.1374	-0.7644	1.5021
-1.4881	-2.5355	-3.6907	2.6215	-3.2793	-0.62952	0.96743	-1.7428	-1.8716	-5.759	2.067	3.3382	1.9098	0.60107	1.5143	1.8593	1.0926	2.5706	1.0655	0.37024	-0.7856	1.9773	-0.21388	-0.20809	0.8079	2.7579	0.51483	-0.36169	-6.2611	-1.1133	3.738	3.3414	3.1946	1.1183	-1.5604	1.1345	-0.75426	-0.96897	-0.89455	1.4319	-1.1647	3.2705	-3.0177	-0.84204	1.4981	0.18384	-3.1523	6.6221	-2.479	1.956
2.4943	0.56309	0.52287	0.55022	2.5274	2.9353	0.18359	-1.2732	-1.6387	-3.7737	2.6301	-0.54638	6.5586	-0.79878	0.028683	2.3018	-2.3887	4.0829	3.8307	-1.3108	0.21568	0.55277	0.081974	0.88702	0.045765	-2.1409	2.1618	-0.41085	-2.4622	6.6862	0.92976	3.8139	-1.1946	0.38059	2.1409	2.1105	2.5734	-2.0106	2.3849	-2.102	0.46968	-1.3204	1.9779	2.7463	-1.7726	2.9513	-1.8353	3.4662	3.7294	1.3788
-15.676	-11.445	-11.368	-14.751	-8.6997	-9.4417	-15.945	-16.413	-9.9672	-15.985	-13.671	-11.743	-14.638	-17.172	-16.285	-16.716	-16.249	-12.845	-12.048	-11.124	-13.364	-14.087	-15.067	-16.828	-15.197	-17.811	-14.989	-12.855	-11.409	-12.701	-11.222	-12.155	-10.236	-9.6557	-15.713	-14.72	-10.315	-12.687	-9.098	-16.88	-9.0996	-8.8476	-10.687	-9.3192	-10.674	-14.308	-13.602	-12.492	-8.5437	-16.015
-1.9377	-3.745	-2.8021	-1.3204	-2.4411	-8.0368	3.4915	-1.3319	1.4239	0.65309	0.20099	-6.5012	-1.4121	-4.0566	-1.7014	0.89451	-3.6242	0.95813	-2.4878	2.2879	5.1529	-2.2756	-2.1377	-3.2495	6.3331	0.43049	-3.4233	-2.6597	0.015338	-1.5205	3.2908	0.41366	-3.1572	-1.1474	-1.7799	-3.3134	-5.8963	-0.16558	-3.6255	-2.9611	-4.6003	0.85571	-0.27454	-0.87315	0.10514	-3.7687	-0.014827	-1.7914	-2.1128	-0.335
-12.267	-8.6857	-10.475	-12.625	-7.439	-8.1933	-8.7995	-12.461	-16.387	-12.276	-10.063	-12.917	-10.518	-10.62	-12.391	-14.796	-13.121	-13.027	-10.043	-8.3393	-12.742	-10.196	-12.336	-11.513	-14.229	-12.315	-16.855	-5.5739	-10.319	-11.032	-10.755	-9.9864	-12.549	-12.304	-14.259	-15.159	-16.185	-14.175	-14.278	-11.242	-12.949	-12.322	-8.6404	-14.473	-8.4036	-12.38	-15.167	-12.102	-12.938	-13.54
-0.82038	-1.9048	1.2081	1.2989	2.6389	-1.2018	-0.98894	-1.6639	2.8634	1.9214	-3.147	1.2655	-2.0927	1.1914	1.8277	1.8012	3.8991	-0.47236	1.6679	5.2301	0.1565	1.3048	-2.2504	0.67822	3.9285	-3.4087	-3.1863	-0.32617	-0.095467	-0.80125	0.27335	0.1585	4.0786	-3.1973	-1.6321	-6.4994	-1.2503	0.012394	-4.9967	-0.67748	1.8429	-4.2791	2.8122	-1.5491	-1.4433	1.5493	-0.90029	2.5448	1.1751	-3.6521
-0.50702	-6.0983	-1.6528	-1.7502	-4.8188	-0.48855	-2.8924	-2.2596	-4.4238	-2.1896	-5.7232	-2.7084	-0.067497	-0.77034	-3.2282	-2.5483	-2.7005	-5.2027	-0.8695	-5.5914	-3.1893	-1.5737	-6.6577	1.1922	-0.40637	-1.1228	-2.143	-0.012975	3.7086	-3.9589	-2.3879	-5.4283	-0.038309	-8.538	-4.6129	-7.2553	-2.2552	-2.7406	-5.7689	-3.6355	-0.7895	-3.2177	-6.8588	-0.20013	-1.6152	-2.3812	-5.4591	-1.0586	-3.6899	0.14397
-4.4661	-4.1668	-6.6451	-4.2096	-1.9405	3.0369	-4.5377	-4.3878	0.65936	-1.5243	1.9573	-3.6769	-1.1608	-5.3288	-5.5098	-4.7035	-2.9849	-1.3667	-4.5504	-3.3589	-3.221	-7.7711	-2.7861	-1.5506	-3.4065	-2.3581	-5.0379	-0.42508	-1.2482	-1.357	-2.8744	1.3702	-1.1207	-3.796	-4.2901	-0.15613	-2.205	-3.8225	-0.20499	-2.8898	3.8852	-6.4419	-3.2634	-1.607	-5.0989	-2.1321	-5.6653	-5.1483	-3.0969	-4.9642
-5.2128	0.43659	-2.6197	-8.863	-1.2292	-3.2018	-5.1219	0.58743	0.93178	-3.4959	-3.8073	-5.1259	-3.8444	-5.5705	-6.9582	-4.5318	-3.586	-3.3119	-5.3439	-1.8481	-5.3023	-9.2073	-2.1961	-0.54567	-3.6773	-2.3833	1.4938	-3.945	-5.1841	-5.6358	-3.6907	-7.6781	-0.75303	-5.9321	-0.87742	-1.5723	-5.0915	-0.82887	-3.4057	-7.1661	-4.1664	-1.3759	-3.4704	-2.1897	-5.1006	-5.0031	-1.1992	0.609	-9.3278	-4.9212
8.0765	14.149	14.883	12.161	13.758	5.6874	3.1785	9.0149	9.967	8.7623	6.5361	7.2968	8.3195	8.6379	7.5149	8.6942	10.114	13.013	6.5571	8.1701	7.2976	10.318	6.5468	11.63	8.2552	5.912	8.4457	6.0743	7.3837	7.5746	7.3337	10.741	11.03	7.5584	8.2602	3.7602	3.7513	6.9498	7.3213	2.3072	7.5334	13.296	9.8078	7.585	13.356	9.3347	6.1234	10.331	9.4676	9.8535
0.50659	4.2024	6.2946	5.6422	3.9224	3.5447	2.843	7.512	3.6456	6.9274	1.7673	6.1029	3.8904	2.2289	2.9534	4.9055	5.9623	10.028	7.0964	7.4787	0.60472	1.8262	3.5731	8.4614	9.1148	5.9649	6.8434	4.0499	6.0853	7.3544	7.9786	8.2507	13.714	7.5045	4.1343	1.32	8.4539	2.1513	6.6142	4.8814	11.829	4.6448	1.8685	5.825	3.9907	7.0014	5.5574	9.9765	8.2603	10.506
0.73018	-7.5236	-3.8841	-2.5232	-2.9679	-2.7418	-4.8728	-3.1985	-1.9005	-7.1596	-3.6741	-6.9092	0.14705	-4.969	-6.6613	-7.1676	-1.03	-2.1058	-2.1779	0.32104	-4.1608	1.3107	-3.1378	-0.98793	-6.6909	-5.3488	-5.4358	-4.2106	-4.483	-5.7218	-1.4849	-6.7627	-3.2144	-0.69726	-1.3209	-1.1272	-2.4902	-2.0653	-6.9926	-8.0759	-5.6287	-5.7723	-3.3621	-2.3644	-4.6571	-5.4782	-4.5282	-6.5639	-3.6221	-1.4968
0.8881	-6.0244	-5.6842	-5.7789	-4.7723	-5.5623	-7.5505	-4.5116	0.95278	-3.783	-3.8006	2.4883	-7.0271	-1.5351	-3.6309	-2.4465	0.21734	-1.1964	-0.89597	-3.6697	-1.3346	-5.4316	-8.2781	2.0361	-5.8605	-4.131	-4.4221	-3.9583	-6.7589	-2.833	-7.0034	-4.1594	0.32142	-5.5377	-0.081215	-4.0837	-1.2746	-5.1184	-6.0267	-2.804	-1.7294	-5.4629	0.46124	0.68822	-6.8156	-4.474	1.0727	-0.77484	-1.6993	-0.00073994
0.7937	-0.18204	0.19062	0.26857	2.8473	2.8628	1.0442	4.9283	1.7354	0.84853	-1.4706	-4.8701	1.9301	4.3198	-2.9001	4.8092	3.9275	3.5102	1.5818	4.2939	0.068486	0.50538	0.18016	3.1893	1.2532	0.26165	1.4665	-0.95072	2.5329	-1.7883	2.0537	-1.4428	-3.4479	-1.0979	0.96507	1.5161	1.8382	4.1931	5.0327	5.6035	3.249	-2.3442	0.32374	3.0045	1.4123	5.962	6.4214	2.7622	2.978	0.67378
1.8612	-3.6757	-0.40434	-0.97072	-1.337	-5.1954	-3.899	-3.9823	-2.7451	2.4465	-2.9853	-0.25201	3.4557	-0.29975	2.2906	-2.8734	-2.5529	2.561	0.36212	2.1424	5.1897	-2.0713	2.0222	0.28518	-1.2468	1.8291	0.20787	-0.8486	2.0622	3.5288	0.76358	-1.8298	0.55552	-1.8998	-5.7226	6.8786	-4.6195	-0.36976	-4.4073	0.98298	-3.6519	1.2692	-0.10853	-4.8155	-0.071512	-3.0529	-0.40025	-4.2194	-1.412	0.022321
9.1432	9.7889	10.363	7.9056	11.06	8.0943	6.7014	8.107	3.7981	5.618	7.8215	8.5741	9.0489	9.773	11.763	6.1426	7.2296	9.3846	5.1079	12.343	10.937	5.7995	5.5071	9.5033	10.752	10.399	15.202	9.0224	8.445	11.498	5.6417	2.6332	13.332	12.567	8.3641	6.8451	6.9421	8.6965	9.7914	6.9096	3.8661	9.2256	10.189	12.212	5.1142	5.9026	8.979	8.7696	5.9234	9.9439
0.32127	0.29996	1.6073	3.2638	-4.6716	2.5152	1.5754	0.94408	-3.0921	-1.587	4.8402	-0.88975	5.3654	-3.168	5.3483	7.4462	2.5785	-1.8674	-0.045302	4.7768	3.4809	-0.091747	5.1435	8.5734	1.4745	2.0029	5.521	3.1329	-8.8197	1.3648	-2.1026	0.55513	-3.196	0.72183	1.8543	3.0453	4.3331	2.5522	-0.71295	-1.4895	-3.7917	4.4328	0.27394	0.013807	-2.9565	6.6185	-1.309	0.045158	2.6571	2.0326
-2.6654	-6.24	-3.8772	-1.3397	2.1156	-0.76202	-0.48029	-3.8836	0.835	-3.0632	-1.965	-0.76168	-0.66856	0.31395	-5.6383	-1.8006	-3.8362	-5.6155	-4.1903	-6.2857	-1.1189	-7.5395	-1.5201	-6.2388	-6.026	-3.1596	0.07305	-4.3421	-1.6385	-5.8522	-1.503	-1.6978	-2.8919	-4.4338	-8.3736	0.081059	-4.1336	-7.9108	-3.9781	-5.7394	-4.4585	1.0332	-1.3718	-5.0281	-3.4823	-3.1889	-0.56086	-5.4129	-2.8163	-1.662
3.0679	5.656	0.045258	1.7712	2.3216	-1.423	3.3083	-0.50369	2.4734	-1.8006	5.5045	-0.8784	0.8782	2.5563	-1.0917	3.6642	4.2456	1.3841	-0.60539	-0.049915	1.4566	1.6983	-1.0624	6.1438	-1.2538	2.1854	3.02	-0.65558	-1.668	-0.50916	-2.5957	0.46503	-2.3443	1.9687	1.5902	0.23693	-2.2175	-1.7695	2.2569	-3.9734	3.8561	0.031607	3.5019	-5.6876	0.38233	0.75649	0.0063726	0.52583	1.6823	3.8448
-2.8806	0.50718	-4.0967	-2.8646	-9.0496	-2.9678	-1.317	-1.5774	-2.0178	-5.4958	-1.2859	2.5808	1.0958	-3.4632	-1.4507	-4.085	0.51099	-1.5106	-0.19761	-6.9318	-7.2063	-3.5554	-7.5652	-1.0461	-8.5874	-2.1056	2.134	-0.61403	-4.1778	-1.81	-2.8683	-5.0689	0.87644	-3.6992	-4.9508	2.8846	-1.1288	-1.8607	-2.4258	-4.4533	-1.4007	0.00074822	-2.9247	-1.9223	-3.4439	-2.945	3.9783	-7.6992	-3.9222	-5.2667
8.8499	5.6765	3.9111	6.9038	10.293	7.8471	7.1056	9.4961	10.246	10.236	3.4691	6.2235	7.8983	5.4567	8.3243	13.206	8.1174	5.8247	6.6002	8.71	10.078	12.885	2.2916	7.8538	8.7163	1.5239	7.7221	9.9541	10.071	2.5211	9.1133	11.479	11.687	6.6759	8.2264	6.0542	4.3446	3.0917	10.926	9.7729	5.2965	7.7094	7.6702	11.213	5.9355	8.4162	11.546	1.3386	9.2207	9.8067
5.8405	7.3342	6.7173	7.1657	7.0121	4.6	10.955	4.1915	10.048	4.2861	8.4998	2.0927	2.3814	1.3845	7.151	7.0511	8.7951	8.5572	6.1169	2.1774	4.693	8.5284	4.408	4.4901	9.2187	6.5906	6.7324	5.4361	6.1307	3.7948	3.7943	8.4461	4.5354	5.8958	7.3932	4.6057	3.4501	4.0349	8.2018	5.4665	8.4672	3.3422	4.9205	8.6397	6.1259	8.5715	5.6187	9.3949	9.202	12.201
-23.768	-23.954	-23.735	-23.09	-25.771	-19.656	-19.796	-22.191	-17.627	-22.602	-22.229	-23.969	-22.81	-22.714	-19.386	-23.375	-16.022	-20.466	-28.5	-25.359	-21.393	-21.493	-21.886	-22.682	-22.869	-24.516	-27.096	-28.456	-23.097	-19.601	-19.76	-20.555	-22.899	-22.673	-23.057	-21.33	-21.476	-20.858	-25.891	-22.214	-18.012	-21.327	-23.337	-23.291	-25.372	-22.135	-25.531	-25.233	-24.218	-23.611
-8.2059	-5.1697	-3.8595	-2.9253	-6.0879	-4.6361	-5.9295	-7.8036	-6.1315	-4.2711	-7.462	-13.834	-1.9803	-8.973	-3.0979	-7.7841	-2.9332	-7.3775	-9.058	-3.6587	-7.4826	-6.2378	-7.1224	-5.1758	-5.566	-7.1774	-4.1349	-11.155	-5.7321	1.342	-3.0782	-8.5644	-7.3584	-5.0543	-5.3644	-7.0053	-7.9813	-5.0697	-5.6554	-4.3242	-3.3714	-3.6366	-4.9296	-7.1904	-4.9012	-2.4642	-5.697	-8.2977	-10.591	-11.353
-0.97234	-3.2983	0.72748	-4.2043	5.3626	1.7358	-2.9654	-2.3989	-4.144	-4.9739	-2.5623	1.2389	-2.897	-3.8619	1.8557	-0.47366	-3.736	-1.9491	3.581	0.12059	-5.0258	0.64464	0.63665	1.7515	0.78444	-3.4019	4.3313	1.3788	-0.62325	1.4444	4.2116	3.1027	3.7202	1.8416	0.39871	-1.2175	1.8074	-1.271	3.1378	1.7017	0.8742	2.7712	5.3132	3.8967	-0.94657	-1.3045	0.52209	0.94191	-1.374	1.289
-0.063069	-2.6341	6.0831	2.582	1.2129	0.35178	3.6841	1.301	-2.8287	-2.5101	-1.587	2.743	-1.0331	0.94307	0.34917	-4.1874	0.70383	-3.961	1.7646	-0.58421	2.3827	1.9958	-1.5862	-0.43832	-3.2908	1.8237	0.55024	2.0355	3.6767	-2.2117	3.4412	-2.5648	-2.7332	0.23969	0.038863	-1.2053	-2.9142	1.9981	-5.1879	-4.1676	3.3505	3.9345	-0.27068	-6.5261	0.29426	-1.6932	-2.2409	2.6071	0.12026	0.84081
-1.7452	-2.4144	-0.81376	-0.70618	2.1324	-1.1952	0.53628	-0.27985	-1.0095	1.7806	-3.6676	-1.6728	-1.7509	3.4657	0.2068	0.94429	-6.4663	1.8389	-7.6639	-7.1123	-0.81411	0.91965	-0.33877	-3.5732	-3.6471	1.0837	-1.2646	2.586	-3.2867	-5.5109	0.56851	-1.897	-0.30425	-1.5569	-1.4095	-6.6756	-1.4408	-0.38274	-0.29651	-0.51407	2.0832	3.1642	1.5464	-4.3639	-3.3025	2.0714	-3.2905	-6.5583	1.4487	0.018751
0.86335	3.9698	0.25465	2.211	5.7966	-2.6459	1.456	3.1362	6.1422	-0.32247	-0.1881	2.8696	3.1891	2.0928	4.4764	1.6947	8.5797	1.5185	1.0402	1.3115	2.5788	0.88054	2.1752	2.1072	1.7474	3.5956	0.9335	1.485	1.7975	1.557	6.9262	2.5581	6.5072	0.62685	4.31	-1.0193	4.8775	2.8902	-0.47257	1.46	4.3027	2.7157	3.9886	0.40337	3.0236	2.6266	3.9676	1.8241	3.169	-1.5538
-4.1829	-0.023251	-4.9677	-4.2066	-7.4121	-3.9166	-6.5991	-1.379	-2.074	-2.4682	-3.6645	-3.7353	-4.0628	-4.4966	-1.7188	-2.4329	-1.2928	-3.8456	-3.2806	-4.174	-4.1981	-2.6902	-5.5417	-3.8853	-6.8661	0.87652	0.033631	-4.2295	-4.662	0.85263	-0.61795	-0.63331	1.9506	0.47895	-0.75131	-0.23993	-2.6276	-7.1202	-0.018467	-2.7803	-3.1283	-5.4134	-2.5622	-2.0833	-2.693	-3.0034	-4.0078	-1.5848	-1.1297	-3.8019
4.6717	13.531	10.142	9.5179	6.9511	13.25	6.0073	6.5145	7.7209	3.2804	6.0928	8.5259	8.3877	9.4512	5.1324	9.5539	11.029	11.134	11.44	0.23567	8.1715	6.522	10.33	5.6459	8.6076	13.397	11.755	2.7027	8.1702	13.892	3.5993	11.401	8.1358	6.5405	13.003	10.857	10.521	4.3791	1.2518	3.19	7.74	8.5238	4.0254	8.012	8.7158	6.853	7.8605	4.0335	12.215	13.418
3.2837	-1.9812	2.1923	-2.3385	-1.7259	-5.1853	-3.3334	-2.9879	-0.1831	4.7182	2.6605	-0.48111	-5.4785	-0.62737	3.5645	-2.9948	-0.53641	-4.5973	0.076798	-0.13902	-1.2881	-5.7019	-0.54712	-4.2777	-4.9716	-4.6986	-1.3361	-3.2807	-0.84862	-3.6826	-0.31738	0.74763	1.0426	-0.7777	-0.69072	-3.722	-0.74553	-2.8464	-3.9774	-0.96304	-6.2683	3.8276	-1.1686	3.3424	-3.8401	-4.2973	-6.1793	-1.007	-3.0934	-3.5628
6.4268	4.7766	-0.84818	7.4223	4.7266	5.6215	5.0069	-0.89552	1.6856	-0.094447	0.18619	-0.33219	2.4119	4.5033	4.1123	1.8504	5.4879	-0.46799	3.5332	1.2455	3.7044	4.9599	5.6982	7.5273	0.77322	4.7773	9.1796	4.4894	8.8484	4.5821	3.216	6.9541	0.40485	0.13896	0.87603	7.5332	7.8269	4.724	3.7033	5.3609	5.5922	6.8303	0.075956	1.6143	0.15245	7.7821	5.3739	6.089	4.7858	4.2358
5.6516	7.6258	4.0779	7.5032	4.3719	1.3793	2.1558	5.7441	6.389	1.0191	6.6083	1.9727	-0.94088	11.196	0.96	-1.0011	7.5368	5.8815	5.2378	-1.1168	6.8308	1.9315	4.6496	5.6421	2.7992	5.9155	9.1429	5.6462	1.0043	4.2515	4.3917	2.8494	3.0993	0.95999	3.4707	8.4216	5.4295	2.8413	5.9753	5.3582	5.806	2.2062	7.7645	6.2626	2.8452	-0.34387	7.7806	2.974	8.4225	6.6351
-9.3004	-8.5149	-7.9129	-8.4936	-10.223	-6.0275	-5.8688	-7.1904	-7.0105	-6.0418	-8.2051	-7.6969	-6.7853	-8.0636	-6.5865	-1.4099	-4.869	-2.8587	-5.44	-8.556	-8.0423	-7.7144	-8.2627	-9.2617	-8.2583	-4.5045	-7.423	-4.0563	-9.6764	-5.9024	-7.8184	-8.7159	-3.7497	-8.2144	-6.9409	-10.637	-3.3753	-5.561	-6.356	-6.37	-6.0016	-6.5207	-7.2732	-4.1021	-8.8439	-7.2841	-2.6149	-1.0918	-3.657	-6.6594
8.4287	9.3634	6.5401	6.4066	5.7013	12.103	11.197	4.9356	8.3428	5.7359	9.8698	11.154	9.6853	8.2958	6.1943	10.56	9.2877	8.648	8.9141	6.4627	8.9248	13.543	8.0352	5.8919	9.5399	5.2951	7.649	7.5892	6.0988	5.78	8.1258	6.2654	10.057	9.4456	8.3314	10.149	8.2889	7.9681	5.8893	8.468	8.0225	5.5481	7.7075	7.0452	7.4504	10.696	6.2917	8.1361	4.8176	6.0872
-1.0638	-8.2751	-1.8501	-5.6713	-7.5141	-3.1121	-2.6635	-7.8883	-4.8244	-5.2739	-2.5162	-1.2334	-5.2417	-2.4327	-3.2333	-2.6959	-7.4447	-5.0399	-4.2996	-1.5743	-0.091943	-0.63296	-6.6586	-2.3524	-4.705	-2.4737	-3.4428	-3.0625	-5.1837	-0.14817	-4.6773	-8.7828	-4.0515	-2.6739	-5.1782	4.4198	-0.010444	-1.0226	-3.4081	-3.3993	-3.5974	-3.5301	-5.8947	-1.4738	0.35365	-4.9048	-3.658	-7.8306	-2.2103	-2.4054
4.9821	5.9909	7.3453	6.5868	4.2076	1.8277	5.0198	2.6493	1.1944	4.7011	10.743	4.0823	1.9439	3.558	4.7285	4.2599	1.9521	5.3488	6.3864	4.3834	8.4104	5.9553	11.216	2.9096	5.4046	4.1549	6.704	2.4187	6.5865	4.9592	2.3713	1.3949	6.8978	3.6117	7.3865	4.4387	4.3361	2.7058	5.321	6.077	4.9153	1.9453	7.295	2.7336	2.4426	1.9462	2.2517	4.2265	5.7755	2.0298
-15.575	-14.458	-11.842	-14.985	-12.526	-7.4271	-16.407	-13.338	-11.659	-18.038	-12.87	-12.928	-14.848	-15.859	-13.337	-10.709	-15.414	-17.355	-16.693	-9.8726	-13.922	-10.993	-7.2307	-14.284	-16.601	-13.357	-16.669	-14.547	-11.133	-11.172	-19.48	-12.264	-18.916	-10.742	-12.329	-11.67	-16.529	-13.769	-11.43	-13.053	-13.511	-16.29	-18.384	-14.754	-9.8001	-12.149	-13.545	-7.4054	-14.917	-15.473
-15.087	-9.412	-16.076	-10.588	-12.885	-15.99	-12.797	-8.4269	-11.595	-10.997	-9.9067	-18.831	-10.044	-13.075	-9.2457	-12.806	-14.556	-13.26	-9.1233	-13.505	-12.736	-12.708	-12.25	-11.453	-14.374	-11.695	-15.83	-12.541	-14.603	-15.52	-15.52	-13.172	-12.605	-10.672	-11.873	-11.297	-12.785	-9.851	-16.756	-8.9071	-11.099	-20.938	-14.578	-11.901	-13.671	-11.861	-12.766	-7.4238	-11.461	-12.985
-3.2217	-0.56073	1.12	-4.7358	4.5196	0.18419	-3.7909	-1.8282	-1.0051	-2.1219	-2.1073	-1.8745	2.2927	3.9161	-2.3287	-1.7516	-2.3913	-4.7306	-1.179	-1.4559	0.98865	-0.10426	-0.96992	-6.9268	2.7907	-7.652	-0.36768	1.4259	-2.7791	-5.2852	-2.15	-0.010114	-2.2588	-3.6786	-4.4901	-0.43661	-0.29214	-2.0028	-1.3608	-1.1558	-0.34722	-5.7962	0.50899	0.52321	0.14419	-2.3299	1.7896	-1.8083	4.3097	1.7487
0.56054	-3.1736	-2.4622	-1.7406	0.24494	-0.68954	-0.76858	-1.1604	-2.6884	-1.3565	-2.4275	-0.86362	-2.5281	0.56692	-0.59508	-2.8386	-0.9147	0.61778	-0.40312	-0.71741	-3.663	2.1424	3.3859	1.2692	-2.6233	-3.2315	-0.78858	-0.12318	-0.6338	-1.8794	1.2411	-0.7408	3.98	-8.7263	-9.5483	-4.6355	1.6656	-1.7505	1.3839	-2.3195	-3.0709	-3.1135	1.7342	0.67912	-0.12007	-2.5833	-2.7334	4.9113	0.72035	2.7583
-12.397	-13.004	-11.531	-9.053	-9.1466	-13.594	-19.35	-14.346	-12.547	-12.67	-12.984	-8.2301	-15.357	-9.1561	-11.106	-11.162	-11.353	-16.498	-13.543	-15.928	-13.487	-11.833	-12.889	-14.8	-8.5806	-11.231	-5.0464	-15.451	-13.72	-12.563	-12.748	-15.38	-11.54	-7.4929	-11.795	-11.172	-12.57	-14.535	-13.276	-10.878	-11.483	-13.952	-13.344	-11.853	-11.758	-13.282	-16.186	-17.606	-9.1944	-13.146
-8.4578	-13.486	-10.318	-10.261	-7.6679	-10.5	-9.0168	-8.6422	-5.2323	-4.7013	-8.0164	-11.353	-12.26	-6.9851	-10.587	-9.3304	-8.1369	-10.799	-8.7612	-5.985	-9.8792	-10.943	-7.5238	-15.131	-8.2098	-6.0327	-6.0244	-8.9334	-7.2795	-9.441	-6.9841	-9.024	-9.1182	-9.6222	-12.006	-10.394	-6.4202	-8.7571	-2.5334	-6.1248	-8.2743	-10.978	-9.1203	-8.415	-10.598	-12.01	-11.976	-9.723	-6.9148	-12.057
6.423	14.098	9.9219	10.768	8.5442	8.7249	9.4977	5.946	9.0936	9.1192	8.4818	5.6399	7.7028	9.5057	6.5001	5.3721	9.9402	6.6019	6.1847	8.9269	6.7313	6.3717	9.2968	8.0115	7.8748	5.211	8.5413	6.2345	5.2871	9.875	9.9564	6.623	4.9931	11.983	11.299	12.493	8.3545	8.6879	9.675	8.9298	9.9984	11.824	6.6618	10.435	11.81	8.4961	8.1391	11.383	10.893	12.153
-0.99803	0.65851	-3.2616	5.0708	-2.3311	0.63155	2.1539	0.59785	-3.6979	-5.211	1.3589	-0.36692	2.0984	-1.7441	1.6009	1.7659	2.9943	-0.80021	-0.44042	0.24513	-1.3898	0.87305	0.6166	-1.6044	1.5992	2.5712	1.9425	3.9466	2.3918	3.6828	1.1703	-0.94727	0.46364	6.9575	1.3939	6.5187	1.0976	3.092	-0.08132	0.73866	0.39428	4.3298	0.52669	4.1347	1.4293	0.92265	4.1218	1.3337	2.0469	0.87378
-3.7653	0.16917	2.0043	-1.39	-1.7293	3.0808	2.1541	3.6142	2.1148	6.1054	5.0495	5.1915	1.1998	3.5038	0.27206	1.6843	-0.77322	3.7516	2.4951	0.9322	4.0663	0.6853	-0.50981	0.74672	4.043	3.279	3.8053	-4.5906	2.9089	2.2673	2.5344	3.7526	4.37	3.5838	4.9471	-0.58039	4.8715	-1.5756	1.618	-0.13987	3.1601	-1.6279	-0.90899	1.6949	-0.51309	-0.34556	-0.35844	1.4486	1.717	1.7565
-1.1921	3.0049	-2.0828	1.138	1.4442	1.699	1.7321	-6.2705	0.36035	2.3372	-2.8958	1.6476	-0.61514	-2.4389	-0.69473	-5.5735	-0.091781	-3.2009	-2.2592	-4.849	-3.8364	2.2193	3.2265	-2.9007	0.036722	-2.5097	-2.4018	-1.9497	-0.98695	-0.1851	-7.4652	-0.33915	-2.0903	-7.3603	-4.2529	-7.0674	-2.3965	-1.1885	0.16561	-4.8163	1.0022	0.25841	-1.2469	3.6926	-2.6913	1.4459	-2.2694	-2.2555	1.0494	4.8921
-12.42	-13.086	-8.9667	-14.551	-17.307	-17.778	-14.207	-11.188	-7.6255	-9.5092	-14.543	-14.679	-21.846	-17.252	-13.901	-11.102	-9.1217	-10.843	-9.3674	-13.846	-12.566	-13.699	-12.39	-14.228	-7.7861	-7.4577	-19.326	-12.373	-9.343	-14.055	-10.709	-17.015	-13.107	-17.438	-16.549	-15.906	-11.886	-13.996	-12.246	-13.97	-9.2674	-14.068	-15.037	-14.487	-8.9751	-10.348	-14.022	-11.845	-12.363	-16.481
6.019	7.8856	10.135	6.6608	8.1417	4.9275	3.1284	10.396	6.4832	4.1539	8.3517	5.126	6.7414	10.126	5.7296	9.8931	7.0184	6.7139	4.556	5.7815	10.742	4.1936	4.2359	6.0314	9.6198	7.4666	8.1613	8.0107	10.711	9.0242	6.9039	3.1781	11.3	6.6269	7.847	9.6486	5.4229	7.6369	3.4324	7.3722	7.1966	4.9866	9.1159	6.4773	7.3318	7.992	6.8836	9.0268	4.5304	8.2684
-12.272	-10.608	-6.5448	-6.4107	-12.041	-8.9658	-5.4374	-12.921	-7.4263	-8.1549	-7.8958	-8.5457	-9.3478	-6.3992	-12.716	-4.9697	-8.8739	-5.6465	-9.7164	-8.6078	-9.5298	-6.7058	-6.6388	-9.3965	-9.597	-9.1137	-10.106	-11.464	-11.94	-11.013	-6.4461	-12.223	-9.0947	-6.4827	-5.817	-7.6644	-10.854	-8.4588	-9.5265	-12.169	-8.4305	-3.7817	-8.8909	-6.0541	-9.0673	-10.733	-7.8577	-9.2827	-6.8193	-7.727
-23.922	-23.75	-24.592	-17.961	-21.973	-21.052	-23.021	-17.528	-22.474	-21.329	-24.35	-21.726	-23.5	-24.124	-20.803	-19.353	-20.633	-18.971	-24.858	-25.445	-25.154	-21.862	-19.739	-24.498	-28.098	-21.831	-20.444	-16.019	-22.077	-23.733	-23.326	-22.25	-17.432	-25.52	-18.778	-24.503	-22.786	-21.227	-24.332	-20.437	-19.501	-24.052	-21.857	-23.682	-22.154	-21.188	-20.712	-21.794	-21.08	-20.896
-9.0582	-12.753	-14.447	-14.763	-15.386	-13.674	-12.454	-12.731	-15.987	-13.323	-11.682	-14.487	-16.764	-15.479	-16.252	-12.402	-12.646	-16.484	-15.671	-11.738	-14.642	-14.735	-17.688	-15.142	-11.332	-10.687	-9.5182	-13.261	-14.773	-11.927	-16.793	-13.513	-14.089	-15.059	-12.416	-9.1513	-13.291	-11.363	-13.535	-16.31	-15.467	-16.243	-11.642	-9.2569	-15.262	-13.241	-15.029	-16.023	-7.3399	-13.493
-10.946	-10.704	-13.421	-13.134	-9.7921	-10.081	-13.571	-11.528	-14.497	-7.042	-8.902	-10.723	-13.365	-8.9877	-15.106	-11.373	-9.6856	-11.625	-12.151	-14.144	-12.738	-9.4877	-14.742	-9.8827	-14.153	-13.632	-14.339	-10.429	-15.371	-11.459	-9.5083	-13.16	-11.938	-15.434	-12.441	-13.492	-10.311	-8.0545	-9.9706	-13.242	-11.422	-14.867	-14.157	-12.972	-11.477	-12.002	-8.0564	-3.6737	-13.075	-14.164
-16.455	-14.62	-11.942	-10.697	-12.777	-12.266	-14.561	-10.314	-9.3255	-12.489	-11.483	-15.357	-14.859	-15.8	-13.358	-9.6351	-8.2695	-14.514	-11.485	-7.9458	-13.961	-11.062	-14.356	-11.234	-12.437	-13.785	-8.7959	-10.146	-15.057	-12.585	-12.75	-11.495	-12.068	-11.984	-12.848	-15.32	-11.998	-9.9339	-12.579	-13.351	-13.584	-13.462	-13.954	-6.3182	-9.9079	-14.427	-10.856	-10.305	-10.064	-14.757
-10.477	-13.999	-19.266	-14.038	-4.3623	-10.165	-15.602	-10.605	-10.3	-10.923	-11.019	-14.565	-10.743	-12.692	-7.1063	-9.972	-11.905	-12.01	-8.7367	-10.89	-10.235	-12.833	-14.634	-11.986	-10.329	-15.819	-8.8833	-13.735	-7.5778	-11.564	-15.16	-13.966	-12.94	-10.291	-16.697	-9.2532	-16.615	-17.801	-11.829	-11.098	-13.854	-15.611	-11.248	-5.9494	-8.9279	-9.1705	-9.5485	-11.786	-13.294	-12.034
-22.476	-22.973	-23.547	-20.681	-21.686	-25.662	-26.495	-20.188	-21.367	-24.399	-19.088	-20.316	-23.016	-20.001	-22.379	-26.304	-21.648	-21.994	-24.141	-24.635	-18.349	-20.779	-21.519	-23.208	-20.311	-24.017	-21.1	-23.638	-21.673	-22.605	-26.337	-19.491	-23.261	-23.43	-19.859	-20.231	-22.72	-23.431	-21.141	-23.91	-22.468	-25.08	-21.352	-19.907	-23.236	-18.824	-19.107	-21.668	-23.925	-23.895
-16.592	-11.308	-13.868	-15.555	-15.599	-16.693	-14.764	-10.271	-16.677	-12.536	-12.391	-11.429	-14.965	-13.773	-15.629	-15.007	-11.04	-13.505	-20.442	-11.536	-15.054	-14.228	-14.185	-16.401	-18.677	-9.5881	-13.722	-12.17	-14.514	-17.599	-10.607	-14.09	-18.815	-12.591	-18.557	-12.339	-15.873	-13.853	-14.783	-12.054	-11.574	-10.701	-12.192	-12.235	-13.307	-16.081	-15.015	-11.465	-11.744	-13.205
-7.366	-6.2867	-1.0005	-4.2957	-7.2329	-2.2335	-0.21935	-1.2696	-8.2243	-4.0511	-3.2286	-5.8336	-4.3568	-0.16206	-4.4731	-7.1729	-2.6463	-2.936	-6.3039	-2.7366	-8.468	-6.7353	-4.5339	-3.6639	-3.7469	-4.9055	-5.6206	0.11957	-7.5235	-1.503	-4.0335	-6.746	-6.4894	-2.9524	-6.9436	-9.2128	-2.0421	-4.3502	-6.3434	-4.4443	-7.1254	-5.8379	-9.3124	-3.8029	-2.8407	-2.8362	-2.7248	-2.0829	-5.2545	-5.7509
-9.7525	-12.098	-9.0413	-9.64	-13.83	-11.256	-9.3412	-6.4051	-10.404	-13.43	-9.0033	-11.324	-15.235	-10.185	-14.326	-6.7836	-10.772	-5.547	-6.3198	-11.083	-12.77	-5.5151	-7.0793	-10.652	-10.704	-8.0961	-12.667	-13.713	-9.3865	-9.4424	-12.868	-6.6765	-9.6658	-10.658	-5.6203	-5.6276	-9.1509	-9.8944	-11.012	-9.9471	-10.589	-10.811	-5.8709	-15.81	-9.4668	-9.2887	-11.592	-4.7024	-8.915	-7.2365
-15.386	-16.997	-16.579	-15.932	-16.285	-11.762	-15.103	-14.647	-14.25	-16.333	-16.663	-11.147	-20.327	-15.365	-16.067	-11.243	-16.668	-11.374	-13.209	-15.815	-12.771	-13.563	-12.308	-16.165	-14.682	-12.003	-15.136	-10.361	-14.841	-19.046	-14.002	-10.517	-15.022	-16.252	-14.981	-11.377	-16.791	-13.287	-15.413	-13.956	-11.859	-11.779	-13.544	-10.919	-15.735	-14.902	-10.41	-14.189	-14.517	-14.22
-5.6403	-1.0091	1.9353	-6.7244	-6.7549	-3.7236	-0.21892	-0.94773	0.31959	-1.8741	-0.14119	-2.5805	0.002234	1.547	-3.1554	-3.9418	-0.85721	-2.5462	-4.6348	-3.5765	1.0599	-4.444	0.040493	1.2117	0.18719	-0.33579	-4.5664	-7.6816	-4.198	-4.7025	-1.4247	-3.4499	-0.91008	-0.37145	0.69439	2.6583	1.6297	-6.0579	2.3169	-0.30259	-2.1177	-0.0051743	2.9737	-2.7391	-4.0547	-4.3949	-4.6514	-2.2059	0.030195	-5.1363
9.6228	9.4231	9.176	7.4932	9.9153	3.261	7.4037	8.6019	5.0514	9.9832	8.4395	8.5704	4.9854	8.4963	7.836	3.438	6.5064	10.225	6.6951	6.1328	12.581	6.2077	8.863	11.224	7.8826	2.8342	11.657	7.0102	8.6728	9.2823	12.148	8.0108	11.685	7.3346	10.341	10.266	7.7868	8.7943	9.3646	10.187	11.917	8.2973	8.1607	5.9749	5.9854	8.0565	8.3565	8.7023	13.204	7.2235
0.85869	0.26867	-3.6458	-2.5286	-2.5764	-1.1622	-4.0222	-3.6266	-1.5518	0.56053	-0.87364	1.376	1.5925	-5.0706	-3.4277	-3.4327	-1.7266	-1.2722	-2.708	-1.0128	1.6408	3.0154	-0.32674	-2.5301	-1.5279	-4.2106	-1.3434	-5.0141	-0.28378	0.95314	-5.1926	-3.9463	-6.8868	-6.1618	-0.6274	1.5896	0.00092615	-0.1514	-7.4708	-3.9151	0.78132	-6.7922	-3.2006	-3.1066	-1.7834	-3.4507	-1.7676	-3.2396	0.13652	2.3685
-4.6575	-8.2674	-8.094	-12.248	-9.2269	-5.7213	-9.1648	-11.31	-7.6981	-10.552	-2.1013	-7.4981	-10.084	-7.0629	-6.9682	-8.5601	-5.9058	-7.4987	-6.5681	-6.6357	-9.6478	-11.393	-6.7183	-5.3809	-5.4311	-8.666	-8.4692	-7.6706	-4.7197	-7.2888	-8.314	-7.2269	-4.3224	-5.3614	-12.876	-4.9581	-14.849	-8.6996	-4.6968	-11.133	-10.754	-9.5556	-6.3376	-6.0794	-10.455	-10.211	-3.5568	-5.4812	-6.0975	-6.8193
-15.007	-14.707	-15.643	-9.5858	-14.62	-10.106	-12.616	-14.506	-12.093	-14.502	-13.269	-12.398	-8.2357	-11.5	-10.845	-12.119	-12.978	-10.808	-8.1664	-10.389	-18.901	-15.283	-12.908	-13.488	-13.311	-16.591	-13.916	-10.372	-17.692	-17.063	-17.365	-9.1548	-17.294	-13.291	-15.347	-11.334	-14.207	-11.619	-11.986	-21.548	-11.604	-14.277	-15.571	-12.103	-13.747	-10.793	-13.19	-14.117	-13.646	-12.156
2.1107	5.0004	7.7565	3.7743	6.1817	1.8551	6.6777	5.1942	7.5615	5.048	3.1588	3.9723	5.5269	2.7792	5.8026	7.972	4.682	6.3126	8.3723	2.5379	6.8873	3.152	8.7851	7.9368	10.222	3.2032	2.8964	9.6836	4.227	6.7071	4.952	4.092	8.2844	6.9274	5.4696	2.5337	3.0714	2.3899	8.2082	5.1847	6.8495	1.786	5.052	7.6842	6.7389	3.7892	0.5052	7.6522	3.2182	4.9078
-3.2209	-1.1123	-3.1593	-7.2749	-4.6864	-5.9086	-0.26691	-0.45212	-3.5131	-3.5904	-8.6077	-4.2241	-3.7061	-0.25208	-4.7302	-0.52679	-2.6896	-2.4114	-6.3293	-3.9137	-6.7351	-2.3842	-7.4129	-5.2297	-9.0853	2.1094	-4.0466	-1.9585	-2.1475	-1.892	-2.0257	-6.2976	-1.8566	-1.9964	-3.7961	-3.6007	0.23894	-5.9131	-5.0405	-2.522	-0.844	-3.9959	-2.5935	-4.1584	-4.6395	-7.9347	-4.4732	-5.3926	-5.642	-6.8521
-13.121	-12.296	-15.069	-12.587	-11.497	-13.847	-11.301	-13.946	-11.174	-11.561	-10.7	-13.196	-10.505	-10.902	-11.244	-14.744	-10.394	-10.432	-11.277	-13.707	-14.071	-16.405	-10.732	-11.966	-11.902	-13.19	-15.969	-14.279	-10.853	-9.5169	-10.549	-15.584	-14.839	-12.312	-10.609	-19.054	-17.216	-14.25	-12.273	-14.643	-11.817	-12.937	-7.198	-16.785	-7.6615	-17.647	-13.604	-11.176	-16.256	-8.5627
-14.717	-12.291	-13.583	-12.72	-13.552	-11.355	-15.186	-8.5461	-13.051	-7.4832	-12.487	-11.591	-17.408	-14.406	-16.455	-12.43	-12.941	-13.32	-11.459	-9.6894	-11.463	-16.432	-8.9935	-11.953	-14.25	-15.277	-16.593	-16.384	-12.572	-16.715	-12.582	-10.315	-8.4717	-14.828	-12.597	-12.321	-10.243	-18.14	-12.789	-12.927	-13.643	-13.697	-13.646	-18.045	-14.281	-12.051	-15.022	-12.42	-10.806	-16.041
-17.345	-12.829	-17.751	-19.477	-15.846	-12.339	-11.402	-10.265	-13.718	-17.787	-18.943	-18.534	-8.8071	-8.8502	-11.331	-13.122	-11.203	-16.795	-15.209	-18.977	-15.969	-16.741	-12.916	-10.987	-14.756	-13.834	-16.132	-14.621	-14.276	-17.125	-14.619	-14.78	-15.873	-12.946	-8.1879	-11.445	-15.315	-14.661	-18.005	-11.71	-13.648	-15.163	-14.142	-15.894	-18.454	-12.155	-17.3	-13.885	-15.785	-15.998
-16.346	-9.7859	-17.363	-15.376	-6.6109	-9.3987	-12.31	-15.985	-12.528	-11.036	-11.26	-11.138	-14.724	-6.7883	-7.4576	-8.2605	-11.157	-14.141	-14.047	-13.193	-9.562	-10.986	-11.061	-13.905	-12.282	-12.059	-10.766	-9.6216	-9.6348	-12.788	-9.6652	-9.1918	-9.687	-13.793	-13.109	-11.818	-15.247	-11.74	-12.865	-12.552	-7.3525	-7.243	-12.292	-15.449	-10.103	-12.122	-10.71	-10.38	-11.131	-7.2178
-13.077	-5.4009	-9.1065	-5.3769	-5.194	-9.1157	-7.0791	-5.7172	-6.7299	-12.573	-8.5038	-10.247	-10.652	-9.5912	-5.9302	-8.8542	-8.9043	-13.212	-5.9972	-4.1254	-7.8393	-10.95	-8.3462	-10.268	-5.6703	-5.4077	-9.9141	-9.494	-9.1091	-9.1637	-9.6152	-4.3435	-9.281	-6.7116	-8.2208	-10.004	-9.9872	-8.3098	-15.404	-8.5675	-10.749	-10.067	-7.4247	-6.0713	-11.185	-8.6426	-9.081	-8.6532	-10.542	-8.3924
-1.1222	1.2324	0.1913	-2.7285	-1.4836	-0.079312	-3.1716	-3.2312	-3.7015	0.22736	1.6004	-0.46758	2.9746	0.1484	-3.8995	6.4199	0.41765	-0.12502	-2.6331	-1.6197	0.71478	-0.2948	-1.8144	0.38879	-0.98608	0.57189	0.88895	0.057602	-0.52024	3.5137	-0.28039	-5.243	2.6596	-2.3785	2.0798	3.8431	1.1188	0.75283	-1.789	0.24314	-0.42673	1.6581	-4.5543	-3.3425	-3.3521	1.0053	-1.7449	-2.0128	-1.7664	-0.96227
6.6209	13.48	12.983	11.995	10.995	11.023	9.7808	8.4486	5.8529	7.0235	3.7924	7.5061	8.4787	9.2532	8.9209	4.7735	4.3248	10.127	11.128	9.7467	6.3686	8.2439	9.6882	8.2333	6.6686	6.4225	7.8256	8.7583	10.265	4.9231	13.371	2.0702	12.064	8.2386	8.4032	9.6039	7.6689	7.7201	7.0173	9.8783	7.2428	10.123	-1.2225	8.3733	6.1713	9.0487	5.6722	7.5261	6.7306	11.016
-1.8127	-2.477	-1.6323	-0.26919	-0.40223	-1.1646	-2.811	0.98644	3.3376	-5.7987	5.0094	0.46457	2.2813	-2.6292	-2.6777	5.0918	-2.2737	-2.2536	-0.93451	0.079928	1.6878	5.1217	0.3573	-2.7472	2.0777	-0.34748	1.93	-0.00098324	2.7013	-5.194	-0.64941	-1.9153	-4.9506	-0.77663	-2.7703	-0.52752	0.5476	2.9073	2.9419	-0.15883	0.7822	-5.3942	-0.37098	2.9678	5.4917	-4.4381	-1.3253	1.4349	-2.1037	-0.99349
7.8773	13.023	7.8222	9.5304	9.8463	8.4332	7.3647	8.644	14.959	8.4774	10.894	12.408	12.2	10.807	7.6555	9.4741	9.3565	11.976	8.4425	4.3275	6.5382	10.957	10.847	12.107	9.6006	13.07	10.542	10.334	3.0763	14.604	9.1506	7.0997	8.4184	11.661	3.638	12.075	8.1651	10.377	8.1313	2.904	9.746	11.66	8.9419	9.3019	12.315	9.7083	9.5697	7.8835	13.102	9.0212
-14.939	-15.053	-7.9858	-7.6465	-12.304	-10.589	-15.921	-11.198	-13.323	-13.798	-9.5068	-7.9289	-10.012	-11.388	-10.696	-10.536	-10.837	-10.537	-11.252	-6.1532	-12.547	-12.395	-9.606	-13.285	-8.439	-7.5413	-11.189	-12.008	-10.939	-10.147	-16.344	-11.762	-13.461	-13.165	-17.012	-12.417	-8.3887	-13.128	-11.198	-6.9337	-13.75	-11.078	-15.808	-15.158	-12.189	-15.303	-14.519	-11.147	-9.4316	-13.332
2.856	0.72344	-3.8802	-1.8637	-0.20299	-4.4216	-1.8061	-1.9661	0.43351	-8.0078	-0.019071	1.8052	-0.0070438	0.52084	-0.55592	-4.0243	-4.3939	-0.63526	-2.5765	0.99521	0.13327	-1.915	-7.0324	-3.6605	-2.6445	1.2596	-2.0649	3.5177	-1.6105	-0.82021	1.41	0.19574	0.89906	0.66	-0.78521	-1.2877	-5.5195	-6.0138	-2.7484	-4.4932	-1.1813	0.084912	0.53261	-3.0616	0.26185	0.68728	-1.8965	-2.895	-3.2761	-3.5631
-1.4947	3.5439	1.6807	3.9197	3.7034	2.7402	-1.485	-2.0203	1.4779	-0.15597	1.542	1.3585	-1.7736	-2.953	3.8038	-2.8336	2.652	1.3836	1.1116	-2.3674	-3.63	-3.5843	-0.78922	0.46011	1.9425	1.2069	2.0391	1.4912	4.3041	-1.1021	2.8199	-3.7667	3.2385	3.1343	-1.5779	2.3526	2.022	3.4398	-2.9762	1.7754	0.5291	-3.4294	-2.6432	0.26039	5.8594	1.8138	0.15768	-1.0599	-0.028758	3.1934
-24.779	-23.232	-22.198	-18.293	-21.971	-19.928	-20.947	-22.368	-18.614	-21.025	-24.129	-18.817	-18.603	-22.972	-22.243	-22.071	-22.362	-21.759	-21.344	-23.257	-23.055	-21.796	-18.605	-24.128	-22.941	-19.134	-22.15	-22.699	-23.72	-20.357	-20.709	-20.293	-17.445	-23.047	-20.243	-20.207	-18.509	-24.837	-22.806	-21.247	-21.018	-18.177	-23.506	-25.065	-21.2	-20.844	-24.707	-18.609	-20.486	-21.082
-14.667	-11.679	-13.984	-13.125	-7.8662	-17.782	-11.386	-8.0133	-6.9264	-9.9513	-9.4493	-13.18	-4.7097	-10.424	-6.6821	-7.5245	-15.136	-11.05	-7.8309	-7.2013	-12.614	-12.102	-8.41	-14.554	-9.7167	-12.179	-8.1395	-7.7334	-14.145	-7.8297	-5.6399	-7.9144	-12.666	-9.1654	-9.0405	-10.546	-11.369	-9.6192	-14.903	-10.038	-11.901	-14.617	-9.0125	-9.0883	-5.2495	-7.6532	-13.403	-8.4551	-10.463	-5.1874
0.87325	1.1229	5.3376	-1.1663	-0.9513	-3.0832	-1.633	-0.11066	5.253	0.4726	2.3352	3.4296	-3.7699	2.1343	1.3013	2.9933	-2.9861	0.34645	-3.1731	-0.70973	-3.7091	1.5492	-2.1107	0.71671	-2.8362	-3.7596	2.0953	3.4366	-2.1428	-3.1714	-0.31226	0.77665	-1.0817	3.1335	-0.023321	-2.1865	-2.9378	0.58595	1.5751	-1.2925	-3.9215	-0.29228	-1.0176	-1.1291	-2.8341	0.16408	-2.1135	-0.51287	-2.4599	2.7585
-11.755	-13.642	-8.1441	-13.457	-11.601	-14.076	-14.07	-13.274	-9.4458	-11.88	-11.1	-17.765	-15.859	-15.565	-12.799	-14.537	-5.7684	-13.573	-10.896	-12.553	-12.556	-13.561	-12.43	-8.7595	-15.763	-14.372	-10.185	-13.477	-13.908	-11.9	-12.88	-11.284	-17.377	-11.039	-13.038	-12.89	-10.14	-14.494	-12.531	-8.5452	-13.666	-16.821	-16.005	-12.496	-14.688	-14.033	-9.1334	-12.471	-14.864	-13.748
-4.8928	-0.16972	-0.027868	-8.1758	-4.7639	-6.8616	-1.2311	0.10933	-9.1097	-3.1401	1.1473	-2.953	-1.0098	-5.6603	-7.6631	-0.94258	-5.6065	-0.61975	-4.6825	-3.495	-2.0309	-6.4616	-2.2511	2.5795	-6.7167	-3.5986	-2.6218	-7.095	-1.1899	-4.1829	-2.0178	-2.9016	-2.0567	-3.5878	-6.4856	-2.6284	1.6182	-5.6283	-7.8695	-6.1954	-3.0269	-2.1418	-5.138	-3.2045	0.55634	0.37499	-2.6686	-0.058795	-0.77309	-2.713
-12.632	-17.57	-10.783	-16.28	-10.83	-13.353	-11.911	-16.338	-18.886	-10.374	-15.116	-14.297	-13.613	-11.68	-14.875	-12.74	-11.249	-14.894	-13.525	-14.195	-16.143	-8.5259	-8.7121	-13.709	-13.429	-12.709	-13.376	-12.054	-15.626	-11.543	-16.555	-14.108	-14.466	-10.151	-11.498	-14.933	-14.14	-15.485	-6.2537	-15.674	-7.8613	-9.9713	-12.157	-11.791	-10.644	-6.3054	-11.911	-12.304	-13.238	-20.13
9.2269	9.534	8.5216	10.985	7.7886	6.251	5.1645	9.7482	5.873	10.123	11.426	10.483	4.9403	4.2573	13.58	4.5835	10.173	8.1185	8.4223	10.032	7.6372	6.7221	8.3852	11.506	5.6771	6.1742	4.8236	4.7301	11.789	9.4204	5.8814	5.9166	4.019	5.3616	10.859	6.0811	9.8481	6.7891	9.7245	10.758	5.2237	7.7347	2.694	8.9101	7.7322	3.5439	13.424	5.9342	6.3377	0.78765
-8.2627	-13.8	-16.521	-9.7535	-8.2569	-8.22	-14.235	-13.715	-15.799	-8.3862	-11.401	-10.622	-8.7543	-11.558	-10.445	-12.999	-11.078	-11.831	-10.53	-9.0429	-7.4842	-11.142	-9.628	-12.314	-12.737	-12.617	-13.583	-8.0541	-11.923	-12.225	-7.6457	-13.256	-9.9787	-12.42	-13.827	-7.104	-10.861	-8.961	-9.4312	-11.681	-11.549	-9.5549	-8.9602	-10.41	-16.344	-12.79	-15.988	-10.803	-11.602	-12.185
-4.9668	-1	-4.2771	-4.7023	0.41904	-2.8543	-1.586	1.2728	-4.4874	-3.9172	-3.9831	2.0747	-1.2387	-4.9043	-2.4299	-3.0118	-2.4093	-1.0256	-5.5352	-3.4309	-4.5288	-2.4166	-0.16528	-5.2562	-2.6428	-1.7898	-0.84241	-0.55066	-1.9686	-1.7631	-2.7188	-0.79442	-0.8161	0.86922	-0.29088	-2.7442	-1.4369	-1.4936	0.80973	3.855	-2.2866	-1.2572	-1.6516	-8.1366	-1.2343	-3.2558	-1.3231	-3.0908	-1.2288	-4.4578
3.5435	4.9591	2.2605	1.3032	5.2759	-0.63999	5.3225	-0.50455	4.6497	1.3273	-2.5765	4.9093	1.9987	3.888	4.3576	1.3935	4.1462	1.6551	1.7794	-4.2866	7.3667	-1.9176	7.0824	4.7883	0.26971	5.374	2.1419	-1.0438	6.799	4.1589	0.31283	3.219	2.4765	0.80951	5.1334	2.3198	8.1177	1.0514	4.1639	-1.7408	4.461	1.9795	-2.7906	1.3652	1.7673	3.2091	4.5185	2.5238	2.9905	-0.004854
-7.7205	-8.3521	-8.9884	-12.628	-7.4474	-6.3312	-10.994	-9.0282	-9.6128	-13.1	-7.5515	-7.1439	-7.8712	-8.6372	-10.823	-7.7383	-5.8237	-4.88	-6.6854	-12.112	-9.083	-5.84	-7.2753	-5.1881	-8.8358	-6.4265	-8.332	-8.6843	-3.8618	-12.597	-13.401	-9.0743	-5.6086	-7.2672	-10.288	-8.0983	-14.851	-10.758	-10.447	-9.5859	-14.376	-8.2731	-10.648	-5.6584	-6.0461	-9.7473	-8.1975	-5.6113	-6.8074	-7.5899
0.7305	-3.1697	1.9751	4.7296	1.3533	-4.5322	-0.7991	1.1815	-1.7225	2.5524	4.3886	-0.90205	-3.3517	0.0018096	0.20778	-0.10818	-0.7935	0.583	6.6606	2.1294	-3.1335	0.86893	-2.4075	-4.567	0.5713	-1.7138	-1.8104	1.3505	0.2273	-1.7201	-1.1849	1.3351	2.2261	1.97	4.8402	2.2116	-0.31155	0.74652	1.0495	-1.2626	-0.73859	2.4453	1.5944	-1.9417	2.6036	-2.1436	-0.50286	-1.0724	0.52652	1.8961
-1.1709	-4.9476	-1.236	-5.8273	-3.0912	-3.5321	-1.366	-0.95885	-2.4443	-3.1532	-0.43878	-1.3191	-0.3509	-5.7446	-0.8925	-0.35987	-0.078968	-4.3832	-1.6243	4.606	-7.0736	1.0504	-5.4652	-2.2429	-6.234	6.345	-0.7465	-6.7513	-0.25931	-7.183	-5.3889	-2.9749	-3.6592	-4.973	-4.4608	-2.6908	-0.7838	2.393	-2.5084	-2.5188	-3.6469	-3.2867	-3.1891	0.0033546	-1.9691	-1.6899	-4.1496	-1.6551	-2.4013	-3.3486
-4.3544	-5.2703	-9.2635	-6.7556	-6.6136	-2.4571	-3.645	-5.6055	-3.5021	-6.32	-4.9144	-9.3079	-3.2501	-3.623	-7.4841	-4.4129	-2.7092	-7.4231	-1.6176	-2.002	-1.9102	-6.5185	-1.9683	-6.2035	-4.7283	-6.8521	-8.6912	-6.5069	-6.7114	-4.1354	-5.0324	-7.2961	-6.8255	-5.2907	-4.6303	-3.8937	-9.0338	-7.7465	-5.4135	-6.5849	-9.7403	-6.6905	-5.9551	-6.897	-6.6791	-5.5811	1.002	-3.0667	-5.8874	-6.051
-4.9045	-5.8096	-4.6869	-8.3062	-1.6066	-4.9802	-0.76722	-1.4828	3.5716	-2.2541	-8.2216	0.28956	-0.031065	-0.26144	-2.3748	-0.38204	-4.1323	0.99526	-3.0784	-3.1613	-1.0149	-3.4509	-7.2092	-1.8691	-3.8225	2.2699	-2.9742	-2.4819	0.047095	-2.5005	-7.613	0.25457	-4.0936	-4.0865	-2.813	-4.5539	-4.9591	0.79207	-5.3185	-7.4695	-1.6881	-2.6692	-4.7796	-3.1417	-5.2814	-2.2418	-2.7862	-2.1125	-4.4963	0.73473
2.7666	5.1455	6.9338	4.9897	6.0389	6.0111	5.615	4.8826	7.6479	5.1242	6.5044	1.9911	7.472	7.4434	5.4005	5.0924	7.7473	5.9088	9.5743	5.5253	8.0608	10.86	4.6179	2.9378	5.3925	0.42754	4.2624	10.11	4.4538	7.9796	5.1097	3.7899	7.2261	7.3771	1.0937	4.3107	3.7907	3.3146	5.5642	5.7436	8.5571	4.1933	6.2148	4.8546	7.8517	4.9579	2.666	3.4135	6.8965	7.2437
4.9842	5.1237	9.9412	7.0549	4.9626	6.9445	4.6958	6.5791	5.8619	7.5615	5.9955	2.1477	8.7194	6.4383	6.0628	4.7133	8.1589	4.9536	5.8108	3.9984	2.8484	6.2557	6.0681	2.8323	10.044	1.8647	7.3989	8.1722	6.6336	8.1697	4.5807	5.1966	7.7162	4.7615	2.0978	1.7086	2.7797	8.4373	2.7373	5.5524	6.8481	7.4978	5.0036	3.881	7.9636	4.4022	7.0543	7.5329	8.0602	5.0594
-13.011	-6.8345	-12.785	-14.384	-16.775	-15.339	-13.077	-9.4247	-13.182	-9.855	-16.248	-12.773	-10.352	-16.44	-16.544	-11.195	-14.011	-11.642	-8.9669	-13.685	-11.6	-13.425	-13.566	-13.041	-14.181	-12.186	-13.329	-12.494	-9.847	-12.795	-11.824	-11.619	-19.376	-13.738	-10.677	-12.167	-11.644	-10.329	-10.363	-11.304	-16.43	-9.2907	-12.332	-12.836	-11.783	-8.932	-18.607	-11.236	-11.658	-11.651
0.70764	1.3421	-0.87889	1.2066	-0.79243	1.3752	-1.2347	3.5053	0.21136	1.2217	-0.97072	0.17844	3.2098	2.1872	-0.67528	-5.1036	2.0091	-3.1524	-0.92726	1.2838	2.0249	0.58854	-3.903	2.7923	-0.922	-1.7736	-0.41188	5.5806	-0.2063	-0.10996	-1.4894	-2.1196	-3.5923	-2.808	-0.79436	1.3459	2.715	3.5456	1.2366	-1.9036	-2.2563	-2.3097	0.96633	0.15249	0.045439	-0.2905	-1.0288	0.96549	-3.5585	-2.515
3.7219	-2.3728	0.9304	-0.99113	-3.9392	-1.2004	2.3653	1.1741	3.4449	2.485	1.9363	-0.56339	-1.7489	6.2695	3.027	-2.1556	1.534	-2.8827	1.0451	-1.012	1.4561	0.72388	3.099	1.3093	1.1347	-2.0883	0.55182	0.26428	-2.8254	-1.6503	-0.74669	1.7867	0.54352	4.7439	-3.8376	-1.5052	-0.95008	-3.0942	-1.2655	1.3082	5.4459	2.7134	-1.9606	-2.998	5.0965	1.8699	0.0043281	0.88013	-1.6167	-3.3101
1.5146	2.9579	4.0437	3.3383	3.0235	1.9964	-1.2012	2.8602	3.12	-1.7527	0.533	3.4661	3.2955	-0.9673	4.5144	4.0597	1.6144	-1.095	-2.4953	-1.219	-3.2052	1.317	-4.1833	4.3241	3.8505	0.97442	1.6603	2.3454	0.81706	1.8547	-4.3688	3.6427	2.6236	1.3361	-5.1895	3.0323	1.5443	1.2666	1.8869	-1.822	3.8613	2.0756	4.4983	0.92966	0.46744	0.084843	-1.3984	2.2462	5.5619	-3.0055
-4.1249	-2.3031	-5.8136	-4.3278	-1.1473	-1.6448	-4.9663	-2.9956	-7.4367	-5.2935	-4.7188	-4.6808	-8.4897	-0.7152	-3.1869	-1.2437	-1.3515	-6.7154	-8.2952	-6.1664	-1.4627	-6.9208	0.7709	-2.8576	-4.7002	-5.2636	-1.4429	-2.1189	-5.6222	-5.1375	-2.2486	-0.11934	-6.3415	-10.88	-6.6629	-2.3091	-5.103	-3.7641	-6.7372	-5.1263	-1.3403	-5.3101	-6.5535	-3.6642	-5.4393	-10.861	-6.6327	-7.0372	-2.6971	-0.14007
4.5516	3.549	5.6017	3.7909	1.076	5.7361	5.2105	6.2658	1.9948	-1.5616	9.1159	6.3244	7.1196	10.09	6.334	-0.33546	2.4684	2.3866	5.8994	4.361	4.3484	-0.17659	3.0455	5.2448	7.9772	5.7266	3.1634	3.1218	8.6225	3.3216	4.2778	1.332	0.36609	1.9095	2.8803	2.6552	7.9683	1.4484	2.8177	4.1796	4.5141	9.376	0.9162	5.9695	7.6427	7.1897	4.2177	8.6841	1.4247	8.2735
-1.1689	-3.1497	-5.3603	-0.80974	-3.2523	-1.8517	-7.1709	-6.1804	0.81015	-1.5206	-5.1438	-2.487	-2.6758	-6.6432	-5.8343	-6.0192	-3.0273	-8.0013	-1.9478	-5.3676	-6.5693	-4.2774	-3.6661	-7.5013	-7.5398	-4.0365	-5.2049	-4.298	-5.6102	-2.6623	-4.4456	-4.8963	-6.0383	-1.9632	-2.6834	-4.1331	-1.3738	-8.3751	-6.1579	-5.3335	-1.1257	0.1785	-0.74986	-3.5406	-4.8765	-9.5676	-2.4877	-4.1665	-5.6592	-2.7895
-2.3924	4.1047	0.81247	1.7767	0.15261	5.0766	2.4954	4.6051	3.5256	-0.50264	4.1753	1.7202	1.8314	0.35645	-0.36105	3.0829	-1.2223	-1.6867	2.0933	3.6057	4.5761	5.9356	6.8439	3.0985	2.7652	-1.8429	-0.42237	1.3391	3.3064	-0.53045	-1.2296	-3.0413	2.6372	-2.1479	-1.2242	0.17797	0.30362	0.52602	1.3177	1.1464	1.9937	-1.3881	-0.0094365	-3.4746	1.5229	-1.3339	-0.85966	1.0696	0.85003	3.5589
-10.093	-13.273	-10.451	-10.654	-7.0594	-13.508	-7.2969	-15.492	-9.7013	-6.9739	-14.662	-14.642	-5.4941	-14.428	-12.372	-15.025	-10.273	-11.999	-8.3474	-10.133	-10.211	-11.55	-8.2995	-11.808	-10.003	-13.687	-12.902	-11.976	-9.0327	-11.312	-8.9109	-6.9046	-10.357	-7.2056	-8.8573	-12.533	-10.311	-11.092	-14.337	-11.641	-15.016	-10.638	-12.066	-7.9098	-7.7184	-14.604	-11.779	-15.929	-13.191	-7.3092
-1.2312	-5.4848	-3.7183	-0.89854	-5.3221	0.44267	-7.0065	-2.3444	-5.1741	-4.3624	-9.8897	-5.8405	-0.72927	-6.9527	-2.0305	-5.7128	1.4678	-4.3952	1.1087	-8.2618	-1.5608	-2.9545	-1.0249	-5.543	-2.9155	-2.1219	-4.7452	-3.5641	-2.1391	-4.0088	-1.608	-6.8135	-4.2087	-2.1262	-4.7897	-0.47383	0.49983	-4.5384	-2.6051	-4.2248	-3.3445	-3.0115	-2.6522	-1.3555	-1.2085	0.25176	-8.3401	-0.94161	-3.508	-6.5
-1.9884	-4.2608	1.1636	2.3442	-1.3268	-1.2701	1.538	-1.6487	-4.743	-5.081	0.84222	4.959	-0.81005	-3.5594	-1.4778	4.8982	0.3404	-3.0803	-2.1489	2.2327	-0.17809	-2.8756	1.1729	-1.7697	-1.3027	-2.2459	0.53192	-2.5292	-1.6518	-3.365	-1.8085	-1.9902	0.73311	-0.31147	-2.8182	-0.71131	2.6105	-2.804	-2.9765	-3.0198	-6.7945	-2.2182	-5.0847	-4.4614	-9.7566	4.9034	-1.9301	-4.3374	-3.7837	-4.0973
-13.561	-7.1504	-12.015	-8.4123	-13.004	-10.69	-12.654	-10.071	-10.84	-10.525	-10.784	-9.5308	-12.622	-10.851	-10.638	-9.2393	-13.045	-9.4797	-9.4763	-11.549	-12.824	-11.055	-10.673	-14.714	-12.649	-12.5	-12.424	-11.438	-14.936	-7.9328	-11.995	-12.75	-13.341	-13.457	-10.452	-4.4835	-11.79	-8.7092	-8.9714	-14.606	-9.2752	-11.765	-10.769	-15.549	-13.089	-12.489	-5.3889	-10.441	-8.6478	-10.416
3.3309	3.4056	6.2096	2.6699	2.815	4.7743	1.1647	-0.72339	4.338	2.7276	0.78946	6.2283	5.9127	-0.096286	1.3929	5.7044	8.3462	1.2118	1.4642	2.9137	0.92352	3.9049	6.6025	3.1353	5.2009	3.5386	6.8348	-2.3097	3.3741	4.2995	1.9208	8.4638	5.9931	0.66476	3.158	4.2169	6.9433	1.2452	1.063	4.6843	4.2502	0.70643	-0.70858	4.5574	4.5426	6.8355	0.17552	5.9691	4.9351	2.3193
2.8088	5.7373	6.5199	4.6216	9.3321	11.206	2.3173	3.1609	6.1259	8.2589	7.7872	12.629	3.9854	9.1677	7.1861	7.9727	7.9162	7.9531	8.5017	5.9575	5.6881	9.3613	12.379	4.079	8.6465	10.173	5.76	6.425	5.6249	6.2937	6.0033	9.9156	4.644	6.2764	7.8919	5.3054	4.0102	5.8224	4.4464	4.7736	4.7472	6.277	6.3296	4.6726	7.6235	9.5231	11.227	10.433	3.8185	6.3627
-14.95	-10.309	-16.453	-8.7767	-13.134	-12.159	-14.258	-13.462	-13.57	-10.821	-15.512	-14.109	-17.879	-11.988	-14.102	-11.813	-12.631	-12.348	-11.266	-13.627	-8.4234	-15.774	-12.285	-11.91	-12.196	-11.392	-12.282	-14.819	-17.243	-16.735	-9.9779	-13.351	-12.155	-19.73	-11.273	-13.447	-11.451	-16.653	-16.876	-14.28	-11.429	-12.23	-11.788	-13.917	-14.073	-10.601	-16.464	-14.469	-10.999	-12.888
-1.982	-0.087286	-3.961	-1.286	2.7154	2.9888	2.7403	2.5263	2.3576	-2.9131	-0.29658	0.42111	-0.25058	2.0257	1.3772	-4.4316	0.42449	0.60243	1.5098	4.3843	3.2392	-1.1528	0.013049	-5.0819	6.5231	0.14338	1.4587	0.76896	2.4766	1.3507	0.68766	1.9729	1.0272	3.0453	3.1414	-2.1661	5.3808	3.3364	2.8869	1.2618	-0.54054	0.89378	2.9889	-1.8461	1.0334	5.1106	-2.8968	-2.6027	-1.0845	-0.20719
4.657	1.5752	8.482	-3.883	3.2715	-1.3117	1.3011	-0.22428	-2.1615	0.12147	-1.337	1.064	0.092611	3.3802	-1.7819	0.40281	-3.1724	-1.2841	-2.538	-3.1565	1.6362	-1.0094	1.4195	2.1448	-3.414	4.9408	-0.69342	4.4273	-0.62195	-0.40087	-1.2467	-1.9712	-0.76525	1.3822	-2.4666	1.7422	3.4484	-3.8833	0.88495	4.047	2.5179	1.6728	0.43569	2.1953	-0.24546	1.1701	-2.2591	0.391	-1.343	3.7617
-4.4659	-10.368	-10.868	-4.2423	-5.983	-7.4518	-8.5298	-5.572	-11.83	-1.0139	-8.1969	-6.4986	-3.3678	-6.5599	-8.2543	-8.0147	-9.4088	-10.025	-10.116	-6.8783	-11.729	-6.6488	-7.385	-8.962	-10.498	-7.9314	-7.8647	-8.9054	-7.2165	-8.712	-2.9158	-8.732	-2.9936	-7.5649	-6.6269	-11.55	-7.3391	-8.523	-8.5489	-8.9748	-5.7325	-8.9494	-7.4314	-10.145	-8.5949	-5.2041	-3.7361	-8.1842	-6.8728	-12.914
-2.3136	-2.8104	-6.9351	-2.6894	-1.3826	-4.2043	-5.5578	2.033	-3.3405	-0.84771	-0.86035	-6.0166	-3.2841	-2.6238	-7.0826	-5.8268	-2.6785	-4.8323	-2.2039	-2.3121	-4.1119	-0.62881	-1.0652	-5.679	-3.6565	-7.5274	-6.0557	-1.6056	-3.4079	-2.4623	-5.867	-4.1178	-3.6675	-9.6446	-2.8075	-5.8869	-1.8731	-5.5284	-3.3536	-1.3528	-5.2639	-3.7977	-2.5805	-3.275	-4.444	-0.45962	-6.3623	-1.854	-5.9085	-4.3985
-4.9094	-6.5271	-2.2794	0.98811	-7.62	-3.302	-11.566	-4.671	-6.6388	-6.3914	-6.1766	-8.0485	-8.2129	0.72219	-9.8589	-10.095	-5.2789	-3.4055	-6.5776	-6.8591	-5.379	-9.7189	-7.1768	-6.275	-5.1252	-4.0417	-7.3397	-9.6264	-4.6129	-4.4517	-5.6518	-1.0642	-3.0095	-5.7625	-6.1079	-13.528	-12.344	-5.3259	-5.014	-8.2486	-9.2965	-7.9417	-9.4992	-3.8888	-4.1621	-6.8009	-9.8049	-7.917	-3.8549	-2.6523
-3.8332	0.12448	2.829	-3.4451	-0.81134	2.1831	-3.9134	-0.75481	-2.6346	0.16952	-3.1	-1.2794	-3.434	-2.2664	-5.7274	2.285	-1.3342	-6.8848	2.1011	-2.1822	1.0741	2.2734	-1.9083	-0.21033	-2.5514	-0.74344	-5.6578	-0.054596	-3.4811	-1.9286	-1.6307	-2.8238	-0.34649	-2.2809	-0.94877	-4.4897	-2.7951	-3.2732	0.9212	1.6894	-0.69306	-6.5937	2.408	-4.1599	1.7124	-3.9664	-4.3731	-2.4569	0.33176	-0.90507
-16.203	-14.153	-8.4939	-12.351	-5.85	-12.048	-10.877	-12.657	-12.083	-12.449	-5.305	-14.304	-10.34	-11.491	-12.726	-8.3932	-8.3614	-8.0458	-8.4851	-11.934	-5.7777	-8.6251	-9.2641	-7.9672	-12.994	-12.552	-10.471	-13.38	-13.798	-8.1952	-9.4313	-10.304	-8.0452	-12.34	-8.6228	-10.794	-16.169	-14.242	-9.8695	-11.335	-8.2912	-8.0945	-5.6898	-9.383	-9.4995	-6.7095	-11.02	-6.9383	-12.302	-13.264
-2.3976	-1.0448	-3.4146	3.1439	1.7876	2.2277	-0.083791	-5.5659	-3.5482	-1.5184	-1.2485	4.8515	-0.29466	-3.569	-2.2786	3.2385	-0.37139	-0.078615	-3.6066	3.8545	-3.3631	-3.0945	-3.2725	0.22297	-2.1479	1.8392	-1.0757	-2.0643	-4.0816	3.5557	-2.6	-0.47999	2.0799	-3.8533	4.996	-0.31536	3.4231	4.2179	-3.0407	0.34092	-3.9929	-1.6019	-2.6983	-0.3225	2.26	2.2099	3.3131	0.36727	1.6259	-1.1073
-4.5824	-0.16626	5.1976	0.0067809	-2.2366	-0.58752	-1.3405	3.7806	2.6334	0.58166	2.5188	-0.8309	-2.0354	-2.6243	-3.2392	-2.3866	-1.1312	-0.16797	1.3127	-0.060931	0.53129	0.57533	4.2653	2.2984	-1.7079	-1.1508	-3.5333	4.7035	0.19469	-0.066643	0.19651	2.4917	-0.21488	-0.88359	-1.088	5.1855	-0.15728	3.6479	-1.2288	2.6892	0.36268	-1.0733	-1.2742	-4.9255	1.7532	0.69504	0.98597	-0.18067	0.067665	-2.0353
-3.4714	-0.96048	3.0822	-2.6574	-0.082654	-0.97441	0.09003	0.7118	-3.1967	4.0352	2.6381	-0.41738	-0.5677	4.1372	-0.77619	1.0365	-5.833	2.8986	-0.52518	0.14541	-1.1831	-2.9921	-0.0021261	0.22943	0.13461	-1.1583	7.278	-0.32781	0.34329	0.36705	5.5274	-1.6645	2.1366	5.3593	-2.4933	-2.145	-5.2244	-5.3626	1.2715	-2.4035	1.0893	-0.81324	-1.5978	-1.0806	0.0043887	-0.71526	2.1581	-1.9535	-1.0766	-0.32672
-0.3754	-5.8913	-4.0362	1.44	3.2254	-1.0155	-6.0074	-3.0752	1.0994	2.0494	-0.6395	-1.395	0.27979	-5.435	3.3101	-3.0495	-1.024	-0.30614	-1.465	0.50952	0.81095	-1.1529	-0.20459	-4.0294	-0.91921	1.1459	0.39554	1.3044	-5.153	-0.066189	-1.5316	-3.8751	0.70371	-6.1235	-1.1314	-1.0278	-3.0549	-4.321	-0.047182	-1.0367	-2.7355	1.9964	-2.4306	2.5563	-2.1233	-1.7512	-1.6357	-0.64579	2.0855	1.5339
-3.6894	-3.696	-3.118	-0.33472	1.963	0.3017	1.1561	-2.1762	-1.6285	-2.2907	2.9107	-3.2284	-1.1235	-3.1774	-3.264	-0.0063243	-1.2345	1.0931	0.072574	-5.1204	-1.4717	-2.5261	-3.4888	-1.859	-3.6572	-1.0848	0.22675	-4.1202	-4.5935	-2.6706	-1.4561	0.57268	-0.57131	-3.8435	-1.2948	1.4912	-4.5996	3.5615	-3.5253	-4.7818	-0.79249	-2.1249	-4.5731	-2.5198	-3.2186	-2.0836	-2.9728	-0.60371	-1.9913	1.9421
2.786	7.561	7.6119	11.339	2.9215	7.529	6.1493	5.0845	8.5852	4.509	8.6327	7.7816	10.045	12.373	10.243	5.0242	4.9777	6.196	7.9336	7.5934	6.8682	4.3258	9.1446	4.4145	4.8214	7.5065	7.9998	8.4625	6.8212	7.5132	8.9297	11.252	6.6439	8.2326	5.0665	7.5446	7.5063	6.6478	8.4076	8.5486	3.5893	6.7738	7.9565	6.9759	10.06	3.9301	6.5334	7.7094	7.393	9.2723
-9.0457	-13.637	-9.7409	-8.8587	-5.7805	-8.14	-7.5576	-13.502	-6.1135	-7.4	-11.967	-13.857	-9.983	-12.176	-6.1114	-9.6813	-7.9655	-9.6148	-13.067	-8.1211	-14.285	-10.928	-10.573	-9.3862	-11.884	-10.689	-8.2849	-11.179	-14.104	-7.1471	-5.5138	-9.5709	-9.691	-8.535	-7.1126	-10.482	-10.965	-10.878	-5.6346	-9.9247	-10.412	-11.079	-11.153	-8.0199	-10.094	-3.5432	-9.2583	-11.326	-8.2595	-7.8821
0.28703	0.12636	-2.4522	-6.578	-5.1073	-2.6532	-2.4712	2.8372	3.0085	-1.9772	-4.9629	-2.2119	-1.004	-1.8497	0.0881	1.2783	1.2373	-2.0582	-2.4002	0.28374	-0.6904	-0.25022	3.4377	-0.43192	0.42036	-1.082	-1.6814	-5.4317	0.13841	-0.84786	4.1743	3.8044	-0.71349	-1.0644	-6.8126	-3.8831	-3.3061	1.6067	-4.6951	-1.6642	1.2612	0.030615	1.8575	-5.5248	-3.7376	0.32872	0.66766	-2.2023	-2.3389	2.2937
-6.6635	-5.5148	0.059007	-5.1642	-1.9585	-4.1865	-1.4745	0.43335	-6.3235	-3.3063	0.41908	-3.1504	-3.2605	-4.9302	-0.066933	-2.6193	-6.5309	-3.5797	-3.4386	-2.7454	-3.0885	-2.8583	-7.2871	-3.5087	-3.6162	-4.8168	-2.0956	-1.4583	-8.5912	-3.2028	-5.6385	-4.8014	-2.1818	-1.3274	-2.5729	-6.9972	-0.66104	-4.213	-5.1156	-3.7599	-1.2325	-2.918	-5.1437	-3.9509	-3.9114	-4.0398	-2.5612	-10.176	-1.1696	-2.8599
-13.423	-15.738	-11.659	-12.97	-14.643	-12.099	-13.673	-12.495	-14.363	-13.864	-10.333	-12.281	-13.598	-11.147	-11.365	-10.552	-13.201	-14.072	-9.5303	-10.038	-17.408	-11.025	-5.6293	-10.371	-10.83	-7.6426	-8.5026	-14.988	-13.293	-9.0794	-7.2229	-10.734	-9.5632	-12.044	-8.9593	-11.651	-9.2049	-11.529	-7.5928	-10.221	-12.075	-6.0736	-8.4152	-10.63	-13.326	-9.9301	-12.217	-11.268	-10.173	-14.767
0.99978	-3.5432	-2.14	1.5487	-4.6555	-4.4382	0.72038	-6.3874	-5.7393	-5.1693	1.9821	-3.8903	-5.0095	-2.5815	-4.8861	-11.394	0.12076	-7.4543	-3.8138	-3.5977	-7.5582	-5.3192	-6.8942	-2.8108	-6.8697	-2.7747	-4.1799	-2.1161	-1.2472	-4.4051	-5.4188	2.9045	-9.5171	-3.4998	2.6227	-5.9922	-1.3444	-1.2335	-1.7852	2.7664	-6.273	1.0891	-5.7303	-4.0496	-9.7544	-4.7777	-8.0146	-1.7426	-2.3581	-0.052403
2.1503	0.53779	3.063	4.6755	3.5047	-2.6095	0.07992	0.56522	1.9478	2.3515	-4.6034	3.1021	2.2438	-0.83071	4.0412	3.162	2.7361	2.9126	0.32951	3.9811	5.45	2.2507	3.0891	0.13459	2.0024	3.1225	-2.443	-2.5891	3.605	2.5931	1.2644	-4.4008	2.6618	1.5499	7.183	1.3275	3.1035	3.3817	1.905	1.6705	-0.21216	-2.5662	4.9021	2.0625	0.74819	6.1356	2.9698	-1.0969	5.019	2.3885
9.5415	7.6733	2.1087	1.4739	2.6532	5.566	5.0805	1.4588	3.4606	10.177	4.9331	2.7629	5.3384	4.3217	5.0456	7.503	2.3015	4.3799	5.8247	6.0354	9.4955	2.6814	3.8278	5.2787	3.8032	3.5066	2.5275	3.485	3.6886	6.4823	4.9229	-0.53173	6.026	2.7935	3.7232	5.1092	3.7758	5.2508	7.2718	3.9333	3.8934	10.584	4.5774	2.6958	2.4891	10.755	5.5771	2.5859	7.2196	4.4421
-4.3176	-7.696	-3.7634	-7.6302	-10.887	-7.4585	-6.0197	-8.9338	-5.9321	-3.6991	-10.109	-7.0537	-10.416	-6.5582	-8.5745	-11.608	-3.6047	-7.4746	-2.7565	-8.4357	-10.703	-5.3875	-2.8052	-12.943	-12.848	-10.433	-7.9424	-9.071	-11.438	-13.988	-7.9055	-1.8047	-11.1	-4.5337	-8.2074	-8.0478	-8.9016	-4.4933	-8.1699	-6.8144	-10.504	-6.8805	-6.428	-6.3538	-9.9529	-3.4133	-8.4904	-4.4234	-6.3512	-9.5004
12.511	9.1573	10.051	11.886	10.249	10.376	8.1964	8.4876	9.8993	8.7263	8.5515	12.906	3.668	13.831	13.806	5.2751	8.5622	9.1188	8.6069	6.5875	11.575	7.4653	9.5896	11.07	7.8136	8.9537	9.9071	7.8345	11.485	6.4444	8.5105	9.0186	9.5587	13.19	8.3689	9.2671	7.7635	11.772	6.8632	6.7086	9.9735	12.262	6.464	10.253	9.3941	11.002	9.6886	12.782	10.002	9.6075
-0.52459	0.61902	5.0481	-1.8272	4.7682	0.55703	1.4382	-0.13532	3.5167	0.89712	-1.4884	-1.4624	3.6086	-0.18163	-3.2723	-0.18276	4.395	6.4573	3.6232	7.6961	-1.6768	2.9944	3.772	4.0115	1.6245	-1.403	3.7634	-1.1707	0.69967	3.5092	1.0299	5.1153	1.0377	1.8019	3.6008	2.805	1.9577	1.3912	0.9911	1.585	-0.60242	1.3322	2.0367	1.4274	0.86036	1.3199	2.9345	7.7084	0.093566	0.22483
6.1676	4.2006	2.4883	3.7235	2.3897	3.1087	3.4684	1.805	2.3863	-1.4412	-0.90229	3.0323	-1.975	7.7701	3.3218	0.40093	2.5771	4.7492	2.8668	1.4611	-0.10678	0.55234	-1.5476	3.9777	2.3214	2.2235	0.51654	-0.3109	2.9058	5.2303	0.17493	4.2791	3.4499	3.2162	2.5366	-0.011756	2.4158	6.4304	2.5639	-0.39679	0.82097	5.2366	8.1616	5.8634	2.0476	4.5218	8.8032	0.36994	4.2921	6.1911
7.8625	6.8887	7.7249	7.7973	5.4726	8.5347	6.5357	4.5124	9.5247	3.7291	5.3671	7.0887	2.685	5.5556	6.7647	7.6931	9.6173	6.1768	3.1103	4.8881	3.4353	5.9655	7.8717	5.2812	8.7566	6.6265	2.9411	6.4694	4.7744	5.4991	3.5991	2.9525	6.8817	3.559	3.1655	2.8496	10.492	6.3826	4.4491	9.2018	3.6866	10.037	6.18	6.6388	6.0755	6.8771	5.9629	7.919	6.6533	4.2369
1.1447	5.1365	-4.68	-4.6054	-1.6496	-1.7288	-2.2968	-5.3459	-0.8215	-5.4433	-4.2326	-6.8986	-0.97407	-1.0243	1.6707	2.7298	-6.3452	-3.5899	-3.8931	-1.1703	-6.3192	-0.41744	-2.7629	-5.1272	-3.9656	-3.9784	0.37546	-5.3741	-2.0013	-3.9788	-4.8234	-1.3126	-0.09057	-1.2783	-3.1801	-2.3726	1.7929	-0.25952	-4.4471	0.23909	-3.3924	-0.91147	-2.743	0.86312	-1.0189	-3.7689	-0.32098	-3.2895	-3.1053	-4.3462
-12.06	-10.954	-6.3929	-10.891	-13.374	-9.364	-7.9973	-12.443	-7.7724	-11.882	-10.343	-11.902	-9.6252	-7.8832	-12.935	-8.1904	-6.2235	-8.7594	-7.0903	-9.4126	-8.9171	-5.7365	-9.7398	-16.31	-8.5798	-8.5787	-6.9684	-9.5351	-10.113	-9.3019	-7.5062	-13.56	-10.712	-6.7427	-7.7917	-9.8779	-8.0234	-7.3138	-4.402	-8.9267	-11.212	-6.2667	-12.663	-10.6	-8.5181	-5.6888	-9.5384	-13.073	-9.8937	-7.7309
-13.932	-9.7304	-10.867	-12.5	-8.7974	-15.213	-14.095	-11.428	-13.132	-14.051	-9.244	-9.0152	-12.565	-12.364	-8.5167	-12.156	-10.626	-11.294	-11.33	-10.745	-10.27	-10.41	-12.001	-15.163	-11.29	-10.275	-14.369	-9.3646	-13.487	-10.489	-6.1047	-12.386	-11.375	-7.3044	-13.407	-13.047	-11.484	-9.5727	-7.8763	-14.54	-12.115	-11.309	-9.6635	-10.571	-8.658	-11.705	-10.43	-14.03	-14.089	-10.395
-0.47022	0.26308	-2.711	-3.0458	-4.3209	-4.6478	-2.5745	-0.57348	-2.7234	-2.6794	0.63376	-0.99506	-1.5506	1.2905	1.6783	-0.3276	-2.611	-0.70517	-3.9419	-5.5186	-4.275	-4.3932	-0.97205	-1.5785	-1.5888	2.0806	-6.248	2.3988	-0.069805	-3.7011	1.4089	0.60571	-2.5995	-0.16263	-0.85821	0.80566	-3.6276	0.84608	-1.3704	-4.7488	0.28514	-1.5182	0.10379	-3.9169	-3.3788	0.59145	-2.8314	-1.3175	-1.1819	-3.9576
-16.833	-8.4671	-10.919	-13.28	-12.046	-12.043	-8.0863	-12.579	-10.293	-11.52	-10.82	-16.739	-10.726	-10.805	-6.8668	-13.33	-10.023	-17.357	-11.915	-9.539	-7.8323	-10.604	-10.322	-12.527	-11.22	-12.6	-9.5195	-9.3209	-11.486	-9.6442	-11.991	-6.7171	-12.873	-12.83	-10.275	-7.8858	-10.42	-10.096	-12.547	-7.0511	-7.4775	-15.927	-10.778	-12.891	-13.213	-15.524	-9.8768	-11.258	-9.5806	-10.889
0.4517	-1.743	1.5949	-1.8852	-0.65164	-2.2856	3.2913	3.9787	3.3565	1.6572	4.3006	3.0684	2.0584	7.1322	-4.7962	1.0781	0.46889	-2.3593	-1.1926	5.6419	-0.23742	2.2426	2.6416	4.4915	2.142	2.1745	0.05337	0.79602	3.0383	3.3955	2.254	2.9849	2.7242	0.34531	-4.691	1.4831	-0.46245	2.3121	1.5042	1.5485	-2.6092	0.48468	4.337	0.37232	1.9911	3.8056	-0.13245	1.7125	1.2021	3.8891
-0.90028	3.3698	2.6017	3.5871	-1.523	-1.4244	-1.4876	2.5423	-0.37253	0.02859	-5.4159	2.547	-2.8289	-0.34827	1.5541	2.9296	-2.6341	1.726	-2.0292	2.083	-0.32206	-1.0845	-3.9247	3.9085	3.8358	0.092385	-4.9259	1.7977	3.1606	2.2417	-1.6772	3.8549	-1.7668	-0.83004	2.0473	-0.59897	-2.1375	0.15558	3.2548	0.31552	1.8657	3.701	1.3438	0.67963	-0.48172	0.78902	-3.0327	-6.1561	-1.5373	0.40872
1.3229	-2.173	-1.7101	0.23101	-1.0539	-1.5372	1.7837	-1.9005	1.0761	-4.8824	-4.2598	0.91453	0.57079	-2.2293	-4.1985	0.99194	-3.7321	0.18044	-6.2826	0.8846	-2.1731	-6.6792	1.4199	-0.018755	0.46676	-0.77279	-1.2067	-3.7232	3.2235	-3.2336	6.7511	-2.5573	-1.5758	0.19485	-1.2477	-1.0787	-1.9802	2.5698	-8.4514	3.0966	-1.7374	-3.5887	-0.81522	-0.49893	4.1535	-3.9142	-3.1913	-5.6701	-2.9232	3.8499
-3.9473	-4.3245	-0.93466	-1.894	0.43519	-1.4594	-4.7949	0.20069	-7.549	-3.6574	1.2546	-0.79952	-2.9904	-1.2822	-3.4799	2.321	-2.3419	1.4273	-0.29655	-5.4004	5.6227	1.9301	0.43013	-6.4601	0.58483	-2.4713	-7.134	-0.32665	0.37418	-2.3125	1.3279	-2.6724	-3.6459	-1.6393	-2.2875	-0.67464	-2.5566	0.74974	0.42126	-1.4288	-0.81104	-3.8835	-0.13135	-0.84495	2.5385	-2.3499	-0.45817	3.3747	-3.3586	-0.41182
-0.97769	0.4941	2.4017	-0.91529	0.81609	-2.3819	-1.3659	5.791	1.1683	2.0606	-3.4192	2.123	-1.9419	0.99077	0.63911	-0.15015	0.24368	0.41548	-5.426	-4.5714	-0.37679	1.0995	-0.41202	0.22432	-2.3953	1.6478	-5.7988	0.25114	-1.7102	-0.58094	0.37574	1.1732	0.021343	5.0952	-0.85831	-3.3851	-1.0951	0.62348	-4.1293	1.7422	-0.44026	0.67152	1.9628	-4.6315	-2.9343	-2.3754	-2.059	-2.5131	0.38949	-3.6797
-12.986	-8.5523	-12.622	-15.111	-8.7897	-9.0422	-10.419	-7.658	-11.044	-8.5479	-11.922	-7.9505	-8.9901	-11.864	-7.7246	-14.103	-6.6706	-6.4949	-9.8105	-9.0513	-10.05	-14.15	-9.27	-6.9766	-13.021	-12.864	-8.8513	-8.8838	-11.795	-5.921	-10.387	-10.848	-11.427	-14.546	-5.3145	-10.077	-12.337	-9.3507	-10.768	-15.933	-17.938	-10.837	-11.327	-12.22	-14.874	-8.2085	-10.497	-8.9071	-15.431	-3.4269
2.4539	-1.5804	-0.33441	-0.74775	-3.0954	0.83204	-2.6176	-1.9755	0.69292	1.606	-0.23123	2.3804	3.1082	2.1629	0.95708	0.34574	1.1027	3.0572	-1.1575	1.7053	3.087	-1.9101	0.47351	1.2868	-2.6554	-0.13289	-0.42185	1.4859	0.27137	3.0995	2.6092	1.8515	6.3538	0.2104	2.2139	-0.86581	-1.2636	-6.4161	2.5242	-1.5932	1.6371	2.3843	-1.9526	-2.4314	4.8153	-2.0164	7.6028e-05	-0.8306	2.7563	1.1454
-11.097	-8.5511	-6.4549	-7.7145	-5.6388	-8.8526	-12.07	-4.8649	-8.0386	-7.7552	-9.7302	-11.394	-8.0792	-3.9132	-3.6675	-7.4824	-5.9998	-9.7242	-3.7636	-4.7148	-9.7273	-12.569	-8.7081	-7.5883	-5.9277	-8.5186	-12.172	-10.794	-8.9756	-10.383	-10.955	-6.735	-13.832	-12.686	-7.3839	-8.0926	-10.193	-7.1386	-8.1869	-11.358	-6.3011	-8.2032	-10.286	-13.12	-12.701	-6.4236	-9.2718	-12.743	-11.958	-5.5835
-8.3306	-10.287	-10.541	-9.3711	-11.582	-16.803	-9.1326	-12.701	-15.659	-12.429	-14.024	-9.774	-7.9197	-11.723	-8.4127	-10.041	-11.563	-11.51	-10.918	-11.458	-13.988	-13.876	-9.054	-12.174	-11.85	-11.903	-7.9832	-9.7209	-13.137	-13.255	-11.419	-10.347	-7.8134	-9.9706	-16.353	-9.3945	-5.556	-12.546	-11.001	-12.564	-11.421	-7.4649	-12.482	-5.4392	-7.1181	-12.1	-11.262	-10.855	-8.4542	-10.084
-14.337	-5.4274	-4.3923	-3.6234	-3.0584	-5.842	-5.5325	-1.6817	-1.1643	-7.9	-1.7196	-5.2556	-4.8999	-5.4544	-8.8386	-8.1764	-10.245	-3.1109	-4.2304	-4.6413	-9.3097	-5.5236	-7.1645	-6.6245	-1.6572	-2.8518	-6.9764	-5.1704	-7.2424	-8.22	-4.2421	-7.1369	-11.28	-6.587	-3.9132	-1.5236	-7.4564	-4.1178	-4.0993	-1.3845	-6.4425	-6.42	-7.3398	-8.0605	-4.0398	-6.6635	-6.2093	-4.1585	-4.5446	-5.4222
-19.878	-19.154	-20.02	-23.066	-23.971	-18.788	-22.019	-25.013	-18.409	-21.336	-24.528	-25.479	-21.386	-21.314	-19.621	-22.476	-25.252	-18.264	-20.005	-21.552	-25.2	-23.39	-24.428	-20.043	-22.838	-23.225	-25.467	-22.032	-19.829	-18.756	-21.925	-23.491	-19.901	-19.419	-24.678	-24.102	-19.989	-23.983	-25.619	-23.206	-24.216	-23.829	-19.079	-22.949	-21.294	-21.324	-19.62	-24.959	-25.788	-21.828
5.9637	3.6656	6.1447	6.5732	6.9476	1.2156	7.5931	9.5048	8.8274	5.9887	3.521	-1.2952	2.4257	5.8931	5.4657	4.1944	6.6294	7.2954	7.4107	3.3684	3.6616	10.974	6.5491	5.3234	0.43687	6.7148	7.1286	-1.7184	6.825	7.2999	2.9702	4.5747	3.8211	1.6439	7.3584	0.62522	7.115	6.5617	2.6905	5.1009	4.3575	8.96	4.3544	10.385	7.9689	3.3241	7.1096	4.1981	2.7404	3.647
-22.301	-21.478	-21.224	-22.808	-19.392	-19.758	-18.421	-21.839	-17.908	-16.648	-17.893	-17.987	-21.676	-19.159	-21.459	-19.171	-25.071	-20.382	-19.961	-22.225	-21.582	-22.817	-22.158	-22.499	-20.098	-21.034	-29.089	-20.121	-19.638	-19.721	-23.269	-25.832	-21.438	-24.507	-22.667	-22.168	-16.452	-22.92	-23.964	-22.854	-24.686	-22.971	-20.971	-23.511	-26.465	-21.167	-26.686	-22.351	-24.52	-19.693
-21.664	-17.515	-12.031	-16.904	-13.512	-9.1897	-17.62	-11.49	-17.306	-13.373	-13.977	-13.771	-13.181	-16.82	-18.876	-15.464	-18.215	-20.245	-13.895	-13.657	-15.914	-13.323	-17.606	-24.613	-18.393	-13.446	-14.724	-15.921	-13.918	-11.365	-12.744	-16.873	-15.981	-13.201	-12.885	-15.637	-14.887	-15.144	-10.261	-22.402	-11.069	-17.319	-10.906	-13.869	-16.447	-14.874	-11.836	-15.159	-14.626	-19.347
-2.8425	-6.8033	-7.4921	-4.5611	-6.2157	0.19945	-0.00034629	-10.591	-6.2143	-8.4497	-5.5747	-5.4302	-10.711	-1.816	-5.7939	-5.826	-2.6683	-2.7128	-5.349	-4.6759	-4.8619	-1.7039	1.7981	-9.3759	-3.1265	-5.1774	-2.7695	-3.8659	-1.146	-2.9142	-8.551	-8.524	-8.3017	-7.5534	-5.6122	-1.8604	-9.2067	-3.7466	-3.7941	-1.8229	-0.47963	-6.4704	-5.9871	-6.2169	-3.6518	-8.8199	-10.603	0.021344	-2.7527	-4.4809
-15.597	-10.864	-6.0639	-12.524	-12.705	-11.417	-6.1719	-10.408	-15.618	-8.9189	-16.304	-15.738	-12.678	-9.4726	-11.908	-9.6119	-13.83	-10.797	-13.132	-8.6316	-19.542	-13.234	-11.319	-12.339	-12.33	-11.076	-15.531	-13.815	-11.119	-15.04	-12.271	-11.321	-9.4654	-14.517	-16.018	-11.266	-14.424	-10.406	-9.481	-7.235	-12.976	-7.3544	-10.039	-13.76	-11.248	-18.681	-11.402	-10.074	-9.944	-15.179
-9.5672	-14.987	-13.484	-7.8052	-8.4169	-12.088	-9.5004	-12.058	-13.443	-9.4363	-11.464	-5.2111	-14.753	-10.483	-13.344	-7.5856	-13.705	-10.809	-12.521	-10.019	-12.382	-11.361	-6.4066	-12.476	-14.608	-11.2	-14.294	-17.251	-13.3	-12.762	-11.689	-15.377	-11.59	-11.36	-13.93	-11.621	-10.732	-8.6957	-8.1446	-11.829	-11.93	-13.48	-8.0614	-10.896	-9.2536	-10.204	-10.24	-9.9024	-15.873	-16.103
-2.6009	-5.0489	-3.657	-0.094723	2.4027	0.0071396	-2.6103	-2.5225	-2.9303	-2.7508	-3.2744	-3.9549	-1.363	-2.6693	-3.7761	0.055302	-2.0527	-2.9898	-2.8031	1.6757	-0.01023	-5.3479	-2.371	0.82727	-3.0651	-2.8331	-1.0959	3.1159	-3.2739	2.5157	-2.4684	-2.6594	-2.0987	0.93602	-4.2293	-1.2925	1.3041	-0.4163	-1.0308	-1.3015	-5.1763	3.3976	-2.5638	-0.055227	-4.053	2.7877	-0.24966	1.2738	3.1266	1.6397
-0.22168	5.1537	0.053038	4.7494	0.7289	1.1816	2.5027	4.7305	-4.6123	1.2142	5.0853	2.4348	1.3725	-0.14092	0.29449	0.61039	-0.60354	4.4335	4.2294	-2.3219	1.9292	1.7432	5.3571	5.3158	0.53982	0.13136	0.086236	2.3684	-0.50979	-1.4197	3.2831	-1.2262	6.1542	0.67964	-2.0562	-1.5931	0.10252	-0.45381	5.3631	-1.1521	-0.23119	5.0836	3.3181	1.9565	0.98976	3.3611	2.4344	4.134	-0.60431	1.8337
-6.8518	-2.3106	-4.1068	0.09529	-1.3454	1.5875	-4.4999	-6.7485	-7.4085	-9.2743	-3.6967	-4.2592	-4.8648	-2.4455	-6.144	-5.9607	-1.2556	-7.1982	-3.3582	-2.1369	-3.4403	-2.5116	-4.8749	-4.5073	-4.4775	-3.613	-2.8464	-1.0408	3.6869	-4.5028	-5.8827	-3.9842	0.072102	-1.8125	1.3423	-6.6418	-3.8497	-1.0621	-4.1554	-2.1992	-1.5643	-8.2308	-2.8411	-5.0294	-7.6733	-4.6037	-7.5394	-5.4095	-4.6137	-1.4689
-17.649	-15.67	-16.282	-13.582	-12.483	-12.715	-9.1366	-15.279	-10.402	-11.598	-8.8421	-8.3153	-15.263	-11.436	-14.7	-11.366	-13.778	-13.554	-10.915	-14.092	-9.3953	-11.606	-14.29	-11.612	-17.351	-15.608	-16.636	-10.748	-14.753	-11.32	-12.762	-8.0209	-14.4	-15.096	-11.053	-7.8466	-12.378	-8.5159	-11.419	-11.776	-15.688	-12.473	-14.982	-11.286	-12.568	-12.699	-14.978	-11.243	-15.275	-12.556
1.6668	0.66912	-0.075202	-5.4032	4.0571	-1.2826	-5.3236	1.7837	-5.1236	0.58051	-2.9528	-1.3431	-2.5245	0.28382	-2.8171	-3.5061	-4.6234	-4.6201	0.11771	0.32491	1.017	-1.7865	-1.0854	2.1276	-2.375	-3.7456	2.308	-1.234	-3.0887	-1.5805	-1.2284	-4.698	-1.9978	2.8451	-1.9105	-1.1916	1.5391	-2.2102	-7.2355	2.4598	-0.58334	0.36107	5.7414	0.62872	2.3072	-5.8191	-1.4508	0.91944	-1.2656	-2.7861
6.1911	-2.4505	3.5717	-2.5934	0.3597	-6.4679	-1.4807	-2.3842	0.93227	0.70627	-2.581	0.40733	-3.6826	0.89807	-1.8987	-0.61034	-3.7787	-2.1072	-0.26848	4.0657	1.2578	1.1729	-2.8511	0.75962	-2.2684	-1.1267	-2.4628	-3.2274	-1.2715	-4.7739	-5.0915	-1.0429	0.90437	-1.9035	3.7315	0.19616	1.8658	0.48728	1.0821	-1.8099	-2.8509	-2.9718	-3.4782	-3.4067	-3.501	-4.3128	-2.7454	0.88253	-3.3273	-4.7413
-3.5651	2.4143	1.7232	5.2268	1.1563	-2.3097	1.8226	-0.71742	-0.21771	4.6067	3.5038	5.8241	2.8484	0.029669	-0.092904	0.46197	0.68719	2.4173	6.1262	0.17328	-0.57366	2.1938	-0.1342	2.2003	6.6515	-2.0261	6.6961	0.96581	5.074	1.9456	1.9715	2.5591	-2.4412	6.0833	4.4168	1.3406	6.3498	-1.356	3.654	0.50595	-0.95178	2.2006	4.2588	2.1029	1.6817	3.7592	-2.8873	4.2183	1.6514	-3.0139
-5.626	-2.9032	-3.0981	-2.4561	-2.0907	-4.4672	1.8047	-6.2622	-1.5507	-2.411	-0.94235	-3.1102	3.2756	-0.55933	-0.96717	-6.2919	-4.4421	0.075341	-2.8372	-0.50013	1.451	-2.8389	-3.549	-3.2093	1.5562	0.44705	-2.0227	1.052	0.15133	-0.094396	1.145	-4.8192	-3.7115	-4.8133	-3.0424	-3.7789	-3.1846	-0.053388	-4.0818	-2.6851	-2.6438	-2.4216	-1.1834	1.0856	-0.72138	0.92097	2.1819	1.2617	-3.1557	-0.6206
-1.4962	-4.7046	-5.1683	2.1466	-0.72752	-4.0305	-3.1723	-1.7188	-1.3004	-2.8069	-1.1351	-2.4477	-4.8316	0.18686	0.33692	-3.6062	-5.0337	0.91132	-1.1868	-4.8859	-2.8174	-2.4226	-3.3111	-5.0694	-2.3907	-4.3499	1.2277	-0.25686	1.5481	-0.59131	-3.2684	-1.1765	-0.93545	-3.4234	-1.2229	-4.3133	-2.3834	-3.41	-1.225	-0.38269	-1.9902	-2.8387	0.4713	-3.2949	-0.96952	6.1549	-2.8908	3.5912	-5.6197	2.4061
5.0819	6.6448	7.0176	7.4013	10.98	9.8583	8.865	6.0217	6.4968	6.885	4.8266	4.8005	7.9022	6.6876	10.282	6.9125	8.3732	4.4739	3.7909	5.9572	2.827	5.464	4.5025	6.5653	4.364	5.8976	6.3585	4.6949	8.9883	3.279	4.6218	4.4833	5.8509	6.3691	2.5651	3.5113	6.1154	6.9875	4.4989	4.8972	2.9857	9.4026	7.002	5.3183	7.7114	4.9917	1.3053	4.3147	2.0964	4.8618
-2.9929	-4.0788	-3.7019	-6.4837	-6.3397	-2.2742	-5.6791	-4.7479	-2.7698	-6.2029	-7.2799	-5.2625	-0.10179	-1.2002	-5.8219	-6.9255	-0.0033126	-2.5466	-0.80934	-0.77974	-6.0338	-0.67321	-5.6985	-3.6841	-2.0254	-11.56	-7.1287	-5.1546	0.011017	-7.1361	-7.3865	-8.3032	-1.8459	0.31246	-3.0997	-3.3657	-9.3398	-8.263	-2.1343	-4.2464	1.2647	-0.57768	-0.27365	-3.9641	-2.6756	-5.4738	-4.4134	-4.6235	-7.6851	-5.2043
-8.8928	-7.7844	-3.9637	-12.339	-5.5303	-7.9423	-10.845	-13.021	-8.1883	-6.9099	-7.8785	-8.9388	-12.981	-6.3783	-7.0635	-9.5857	-9.1024	-3.6271	-9.8305	-12.152	-2.4445	-8.4129	-7.5439	-9.1828	-5.8219	-8.4524	-1.8573	-8.1392	-7.8109	-6.7568	-10.439	-8.7758	-5.7835	-9.8685	-6.952	-2.7178	-9.8206	-7.88	-6.9198	-6.5396	-9.8542	-7.8887	-6.4494	-7.5182	-2.5475	-4.9519	-11.942	-4.83	-5.7964	-5.9564
-14.323	-13.431	-16.473	-12.006	-14.384	-13.111	-15.425	-13.714	-10.371	-15.099	-12.537	-17.089	-13.083	-14.933	-10.547	-12.859	-13.145	-13.488	-11.365	-13.544	-11.136	-15.388	-9.6508	-12.801	-8.4992	-13.563	-13.232	-18.252	-14.948	-14.02	-11.223	-17.232	-11.634	-14.045	-12.665	-13.028	-13.289	-10.643	-12.615	-15.176	-14.71	-9.3094	-13.962	-18.907	-13.381	-13.636	-11.013	-12.047	-11.864	-13.488
-1.0637	-8.7378	-1.4779	-5.1566	-2.2999	-1.6125	-5.2947	0.15578	0.63182	0.077804	-7.4008	-1.2349	-3.7726	-0.38619	-4.1708	-1.1398	-3.9711	-1.9199	-1.0256	1.1625	-3.7564	-0.48859	-1.3324	0.30121	-5.4003	-2.7994	0.72825	-0.57988	-5.035	-1.4732	-0.32187	-1.0997	-2.474	-6.0722	-0.15417	-0.70033	-4.5732	-6.9499	-2.3019	-6.1532	-0.95117	-6.0478	-2.7947	-4.3857	-2.9906	-1.0908	-6.1352	0.15455	-8.3564	-4.6828
-9.9206	-11.748	-10.804	-9.1024	-7.8772	-8.3314	-6.9504	-11.273	-10.237	-3.3097	-10.108	-9.9189	-12.407	-9.1511	-6.2383	-8.8022	-13.327	-9.2399	-7.3486	-9.1278	-6.4883	-12.946	-7.2374	-8.4725	-12.418	-7.7008	-13.41	-6.1525	-10.495	-12.509	-6.9862	-15.71	-8.0255	-7.9453	-14.83	-10.827	-7.1358	-12.655	-11.541	-9.1957	-11.089	-12.366	-12.097	-12.455	-15.006	-13.651	-5.6913	-9.385	-8.4574	-5.3161
-7.6166	-7.7196	-10.356	-6.2267	-11.068	-5.8655	-8.4281	-5.4507	-8.5245	-3.1742	-5.3329	-11.15	-10.24	-8.1926	-12.58	-7.1076	-11.186	-4.4312	-9.2279	-12.562	-8.6162	-12.017	-7.164	-12.599	-9.1031	-13.35	-9.3376	-9.2369	-4.2288	-9.2669	-8.086	-7.6724	-13.587	-7.4875	-11.316	-10.284	-4.7165	-11.465	-13.723	-4.8816	-10.256	-9.2161	-9.5582	-11.114	-8.008	-6.3713	-7.4593	-10.675	-6.157	-4.9972
-11.444	-7.604	-15.055	-14.081	-15.65	-11.11	-9.4164	-15.224	-11.363	-12.057	-11.618	-11.592	-13.048	-10.559	-12.85	-14.676	-13.186	-13.21	-14.019	-11.262	-11.536	-12.18	-12.543	-16.398	-9.3994	-15.295	-11.626	-13.422	-4.6808	-12.939	-17.974	-14.24	-9.7699	-10.933	-10.146	-13.935	-10.758	-13.784	-13.576	-13.698	-12.751	-13.071	-14.045	-11.783	-10.899	-11.348	-10.995	-4.7624	-13.814	-11.685
-11.893	-10.584	-7.5086	-13.151	-10.83	-7.7591	-9.305	-11.632	-5.3981	-6.3835	-12.815	-13.107	-12.709	-10.546	-8.4097	-11.644	-13.168	-12.993	-10.312	-8.3424	-9.8479	-13.161	-9.195	-16.785	-9.1027	-14.116	-7.2738	-10.697	-12.279	-13.551	-12.605	-15.001	-13.558	-14.464	-7.9565	-8.842	-8.33	-12.582	-11.107	-9.9285	-16.01	-9.0532	-17.722	-14.456	-13.689	-14.273	-12.862	-8.2448	-7.9087	-12.752
-7.3319	-3.4972	-2.0104	-2.1476	-5.1603	-2.6921	-1.6092	-3.6387	1.854	-2.8852	-4.8444	-1.7655	-1.6412	0.50476	-6.8528	-3.685	0.5814	-5.1634	0.2136	-3.7466	-4.8812	-5.5722	-3.4129	-0.71548	-6.1757	-4.6123	-4.2829	-2.0749	-1.9002	-8.0258	0.37728	-2.5055	-0.83944	-5.4124	-10.375	-5.1565	-3.2272	0.099495	-4.4929	-0.99338	-1.3577	1.7994	-5.4717	-5.7763	-2.8642	-2.5442	-4.4374	0.70387	-3.7143	-4.9589
1.717	-1.4183	4.3873	1.8154	0.96742	-2.9165	0.16444	0.16738	-0.11674	4.0739	4.2231	0.52047	-2.2766	-4.6416	-1.8834	-4.0044	3.65	2.8052	0.36665	-0.9798	0.66263	1.1349	-4.92	0.072157	-1.6284	0.72597	-2.2193	2.7717	0.73781	-3.8868	0.012255	-0.75844	-5.9488	-1.3279	-6.4111	0.59783	2.633	0.17715	0.16516	-2.4821	-2.737	2.9503	-4.3292	0.27994	2.2107	-2.4763	3.4485	0.94696	3.0516	-0.98232
-3.6552	-3.3277	-8.1592	-7.0104	-7.7159	-6.6532	-8.5884	-4.3998	-11.339	-5.1833	-5.5556	-8.2022	-2.5207	-8.3334	-7.9745	-2.4838	-4.0784	-7.2715	-2.7286	-6.5	-4.2697	-4.7099	-8.3242	-5.9945	-3.9937	-3.2809	-7.3146	-9.3581	-9.3992	-5.6399	-10.238	-7.5883	-5.8653	1.0762	-10.225	-5.5466	-7.5196	-5.9947	-8.0672	-4.9412	-8.97	-7.001	-10.155	-6.0248	-3.7159	-4.5103	-5.0818	-5.097	-5.752	-6.3404
-15.86	-13.342	-12.923	-14.165	-14.587	-14.409	-11.895	-17.846	-13.052	-16.893	-17.442	-15.273	-15.475	-15.93	-11.393	-12.003	-11.078	-9.1737	-11.841	-8.2614	-15.026	-15.298	-15.966	-13.784	-12.998	-14.559	-13.29	-14.949	-9.6852	-15.654	-16.6	-10.461	-13.304	-12.875	-13.641	-13.948	-18.373	-8.0323	-19.262	-10.717	-12.001	-15.503	-9.2128	-11.525	-13.112	-10.647	-14.211	-14.442	-12.461	-13.642
-4.5037	-2.6952	-10.448	-4.6654	-5.3858	-5.7047	-6.4871	-6.666	-5.0057	-3.7538	-8.0132	-4.4067	-6.6236	-2.6677	-8.202	-3.0215	-3.3405	-9.3319	-1.9527	-3.5824	-3.1047	-10.909	-1.2903	-6.5092	-4.4587	-7.2227	-4.4057	-4.1258	-4.1053	-3.7284	0.011715	-7.2986	-1.3967	-7.2802	-3.6659	-2.0768	-8.359	-9.6917	-6.1151	-4.8009	-4.1228	-4.782	-3.8294	-4.6844	-4.7371	-12.06	-4.0737	-5.1856	-6.0422	-1.7471
-10.533	-12.331	-7.6278	-13.095	-16.124	-12.685	-13.068	-6.1465	-8.9657	-10.529	-7.4695	-9.044	-14.478	-7.6904	-11.645	-6.976	-15.308	-10.637	-10.99	-12.293	-13.223	-13.792	-10.881	-4.222	-12.168	-13.643	-8.7588	-8.5801	-12.075	-18.268	-17.311	-10.566	-11.404	-10.907	-13.704	-8.6813	-17.698	-13.834	-11.662	-10.56	-11.962	-13.573	-5.0457	-11.324	-9.9514	-6.9961	-14.735	-12.717	-12.593	-11.643
-6.3869	-5.5965	-4.9421	-7.5406	-0.066916	-3.065	-4.1696	-1.0525	-6.5772	-3.1313	-0.51459	-2.0533	-6.1819	-9.7056	-6.9596	-2.6621	-7.2101	-4.1601	-9.9798	-7.9427	-6.9102	-5.4656	-7.3228	-3.3417	-3.2962	-3.7731	-6.8584	-4.6578	-0.99867	-1.6969	-4.4594	2.2456	-8.8861	-3.2711	-3.6621	-4.8796	-4.7449	-4.4299	-9.6813	-0.78096	0.26321	-5.0544	-7.1445	-5.7355	-11.165	-4.5959	-7.9093	-6.7805	-5.1715	-1.7888
-2.0963	-1.8659	0.88457	3.3269	0.89685	2.2184	1.8231	-3.5177	0.67101	-0.086868	-1.7523	1.9396	1.5231	-2.2837	0.85106	0.16742	2.8329	-1.2561	-2.1985	1.1196	-1.081	0.84177	2.7289	-4.401	-0.47369	-1.9154	-0.037198	0.6479	-1.2282	-2.7873	2.2834	0.49263	0.015351	5.2745	-0.81392	2.1098	-1.258	3.3084	-6.5027	-3.4046	4.5258	0.66997	-1.3262	4.2687	-2.9532	-4.8457	-1.0357	-0.094693	-2.4216	-2.624
-1.7078	-7.805	-3.1264	-4.1047	-2.4382	-4.7428	-9.0358	-2.6628	-2.2466	-3.5583	-4.6479	-7.5777	-4.9222	-3.1406	-4.8535	-4.9997	-6.25	-4.1158	0.23325	-1.8989	-3.6242	-3.889	-6.6907	-7.2705	-10.312	-2.3389	-1.9773	-2.5205	-4.3214	-1.7765	-1.0345	-5.826	-3.5914	-2.044	-4.385	-5.4163	-2.1221	-6.3974	-6.7893	-9.7554	-6.6632	-2.651	-1.9051	-0.64805	-5.3296	-1.0871	-2.9325	-5.4172	-5.7667	-6.7644
-4.8456	-4.4777	-3.1116	-3.532	-5.1259	-8.0397	-10.408	-5.1271	-9.2194	-6.668	-1.1445	-8.2162	-6.2874	-5.7875	-6.5795	-5.6291	-6.0363	-7.4412	-5.2872	-2.5473	-7.8667	-5.4667	-10.004	-3.4103	-5.2433	-7.6973	-5.8136	-5.5696	-3.1635	-3.4776	-7.4834	-2.6493	-0.27004	-5.8879	-6.0984	-3.3385	-2.7307	-10.505	-4.7178	-2.6689	-4.2225	-7.2199	-7.3015	-8.8234	-9.5787	-4.1822	-4.3496	1.6432	-3.4337	-8.399
-0.14743	-3.5348	-1.2196	1.0106	-4.699	-4.6908	-0.17275	0.4047	-2.3882	-2.3803	-4.6399	-0.64612	0.59748	-5.3696	-1.4148	1.0804	-2.3168	-0.58778	-7.0184	-1.3883	0.26975	3.1022	-0.095119	0.28024	-0.57388	2.2393	0.32073	1.134	-2.8216	-3.9432	1.394	-3.8696	-3.2902	-2.5338	-0.51115	4.2383	-2.2776	-4.7517	-0.1863	-7.5089	-1.643	3.3107	-1.2767	-2.9363	-6.305	0.254	-2.3244	-1.7585	-3.36	0.6582
-3.3772	-3.5689	-0.40581	-2.694	-4.1973	-7.0891	-2.9276	-4.7957	-1.793	-4.3884	-4.0643	-3.5332	-5.4881	-0.78709	-0.83323	-2.7135	-1.4051	-0.44917	-2.3861	-2.1192	-2.5612	0.20559	-3.1465	-4.2768	-9.0262	-5.6663	-7.6921	-1.0314	-7.7156	-3.3674	-0.077263	-5.5813	-0.28868	-6.3117	-3.4663	-3.6686	-2.1595	-2.1499	-6.9993	-0.89941	-3.0607	-3.0644	-7.339	-1.9739	-5.6533	-6.2265	-4.695	-2.5029	-0.5826	-5.1434
2.1677	-5.4476	0.69466	0.75751	-3.0562	-1.7342	1.6619	1.6433	-0.78728	-2.8443	-0.068317	-4.4005	-1.0986	-3.0069	-8.6029	1.3863	-0.64168	-1.7042	-3.9468	-3.1911	3.096	1.6501	1.0235	-1.9148	-3.8399	-0.10956	-1.748	-1.1777	1.5419	1.3142	-0.48941	-3.5516	1.4347	-0.073601	0.26442	-4.9849	-4.0017	-4.8768	-2.1455	-5.9229	0.91541	0.44563	-0.008457	-0.97832	0.89299	-0.58906	-1.635	-0.26918	-4.344	-4.901
-12.861	-17.191	-13.008	-16.743	-20.485	-12.202	-14.006	-15.072	-18.16	-13.114	-12.105	-13.411	-10.784	-15.048	-16.727	-13.898	-12.949	-11.697	-16.978	-13.481	-15.967	-7.7976	-15.115	-17.761	-14.096	-10.636	-20.545	-14.344	-13.488	-17.909	-16.734	-13.172	-11.363	-13.535	-14.002	-17.747	-13.709	-12.971	-14.209	-11.348	-17.666	-17.818	-13.234	-13.313	-16.505	-15.051	-16.547	-13.636	-12.414	-16.925
-0.85163	-0.31867	3.6763	-3.2168	1.8079	2.6417	0.83046	1.2264	-2.3709	0.010797	1.2813	-0.012608	-2.4177	2.6749	2.9282	-1.1536	1.5357	1.0113	3.5455	-0.87065	-0.66693	0.25136	3.3371	-2.3428	4.5959	-2.4623	1.7728	-4.326	4.0707	-0.88157	3.1289	-0.75504	-1.743	1.0674	0.11635	0.61852	3.5338	1.2928	-3.4442	-0.9718	-1.569	2.7669	2.2661	1.7544	-3.7128	-0.96307	2.3306	-0.060694	-0.54477	-1.6843
-4.1176	-2.1748	-5.1333	-4.3616	-5.7337	-1.5269	-5.1631	-6.0513	-5.829	-2.1183	-4.4806	-8.3832	-3.4147	1.2826	-0.58391	0.51149	-4.2399	-2.4769	-8.0082	-6.0692	-5.6242	-4.4815	-4.1177	-1.0688	-4.6279	-0.75815	-5.0497	-5.0241	-1.827	-3.8611	-3.0983	-3.5459	-1.0438	-6.7164	0.15143	-3.13	-4.8639	-1.2789	-3.8183	-7.5499	-3.0082	-4.516	-5.5633	-6.6217	-2.9998	-4.1345	-1.8084	-4.8196	-5.7547	-6.3731
-11.474	-17.313	-13.418	-17.312	-13.337	-12.101	-18.415	-10.908	-18.142	-19.827	-11.913	-12.102	-8.8223	-15.597	-15.797	-11.302	-14.333	-15.198	-11.642	-21.282	-14.8	-17.849	-13.239	-13.301	-11.476	-16.051	-13.931	-11.787	-10.37	-14.616	-10.436	-13.121	-15.552	-16.271	-13.722	-12.968	-13.318	-15.234	-13.688	-15.616	-11.472	-15.347	-20.202	-18.13	-17.54	-17.044	-18.533	-14.057	-16.127	-16.3
-13.249	-13.74	-7.3733	-9.5924	-17.121	-11.942	-11.761	-13.563	-14.416	-14.639	-11.699	-14.112	-20.383	-11.125	-14.324	-15.017	-14.977	-13.775	-9.7361	-11.962	-7.9702	-14.347	-9.1005	-15.331	-9.9979	-14.091	-12.34	-9.6487	-11.397	-10.115	-13.461	-15.299	-12.348	-13.171	-7.2319	-9.8348	-14.514	-16.072	-15.802	-12.345	-16.714	-12.02	-14.029	-14.043	-13.868	-14.807	-11.839	-14.323	-10.247	-11.353
-8.8006	-9.0095	-9.1194	-8.3071	-4.6928	-5.1275	-7.6902	-6.0135	-1.9132	-10.395	-3.2527	-5.4902	-2.2825	-4.8462	-9.2259	-8.0452	-6.2152	-8.4883	-2.9093	-7.8747	-8.7461	-6.8219	-5.714	-7.3285	-8.2629	-8.7894	-6.5403	-7.8294	-13.495	-8.0191	-6.6429	-6.7533	-0.99336	-4.8267	-8.5428	-6.7689	-8.3991	-6.9852	-5.8511	-9.7559	-5.3173	-6.563	-10.091	-8.9917	-4.5376	-9.2971	-6.6494	-6.311	-7.993	-6.6249
-5.7518	-4.3275	-6.0268	-4.8767	-2.3207	-6.361	-8.5127	-1.4247	-7.0616	-3.7535	-6.7227	-2.1575	-4.0355	-0.7505	-11.216	-4.9106	-6.1432	-4.0737	-6.7895	-7.6786	-6.843	-6.8383	-10.474	-7.8653	-6.7292	-5.8036	-5.3322	-6.1624	-0.060042	-1.2794	-3.4309	-7.1126	-4.181	-2.9746	-4.7212	1.7123	-1.3773	-4.23	-5.4467	-7.7644	-4.8305	-1.2396	-8.5034	-6.036	-5.7065	-3.9114	-5.7119	-6.5958	-12.406	-4.5238
-10.195	-12.576	-14.211	-8.5515	-10.781	-9.8829	-9.0298	-12.481	-10.252	-11.828	-9.2175	-10.353	-10.356	-10.638	-12.334	-14.577	-6.5933	-10.126	-12.12	-14.084	-14.341	-10.356	-10.201	-10.704	-10.763	-14.516	-10.865	-10.84	-13.993	-9.2085	-14.858	-13.698	-15.571	-14.445	-8.939	-14.054	-13.192	-11.833	-10.386	-6.2526	-10.702	-8.7837	-12.126	-11.961	-14.1	-11.475	-13.19	-8.543	-5.6665	-10.744
-8.9453	-7.6531	-8.4901	-6.8018	-12.229	-8.9569	-10.69	-7.1822	-6.8292	-9.537	-10.267	-5.0896	-11.162	-7.5443	-11.34	-6.7745	-7.0122	-5.7797	-8.0474	-7.4388	-10.609	-11.191	-10.663	-8.4439	-12.94	-8.1156	-6.1012	-11.53	-8.8033	-5.7829	-6.6993	-9.2717	-10.987	-5.2696	-8.1494	-12.183	-8.8935	-4.7161	-8.0076	-9.5141	-10.599	-10.311	-13.009	-3.9243	-5.8673	-10.821	-8.1735	-7.3049	-3.8294	-8.6821
0.68248	2.3635	1.6053	2.3283	2.077	4.0153	0.76833	2.3439	4.9313	0.99761	3.2522	4.3367	2.5391	3.8162	4.1837	2.0533	5.1524	7.6206	5.3805	5.818	4.3766	2.7137	6.2384	3.6707	3.54	0.62388	1.9717	4.9418	3.6075	4.8408	-1.8046	5.0396	-1.3904	7.3407	-0.42028	-0.53356	6.8768	-0.1606	-3.5463	6.5098	3.1828	3.612	3.8204	4.204	4.5958	2.6227	0.69884	0.79717	2.2121	2.4529
-2.6205	-5.1221	-6.9138	-6.1557	-4.6868	-1.7709	-1.9375	-6.8285	-6.9737	0.50737	-2.7691	-3.4292	-4.4044	-2.0154	-3.84	-3.7542	-5.5394	-5.8867	-9.1247	-3.3879	-0.55584	-2.7191	-6.5561	-5.9848	-7.6189	-4.003	-2.6145	-0.32242	-5.9636	-7.2653	-0.80213	-3.6051	-3.7838	-7.7374	-8.0039	-1.7666	-4.0857	-3.3708	-1.788	-9.2556	-2.4297	-1.1032	-4.639	-4.3895	-6.9311	-4.9161	-4.1525	-3.375	-5.9048	-2.2266
-16.584	-24.721	-25.621	-20.343	-22.585	-24.641	-23.095	-20.557	-24.126	-21.865	-24.132	-21.488	-21.289	-20.009	-19.893	-19.031	-21.084	-21.928	-21.296	-20.002	-18.048	-22.25	-24.417	-22.375	-22.78	-24.09	-17.267	-26.028	-20.365	-23.681	-20.264	-24.096	-17.091	-21.358	-19.423	-22.337	-22.796	-20.877	-24.339	-20.582	-20.924	-20.637	-26.98	-21.04	-21.159	-20.797	-21.83	-21.64	-24.058	-17.092
-20.371	-14.012	-14.968	-15.24	-13.732	-9.669	-10.944	-15.171	-14.013	-10.834	-12.184	-16.123	-14.199	-12.68	-11.244	-19.275	-13.039	-15.251	-13.612	-13.291	-14.072	-14.966	-10.152	-14.211	-10.179	-13.545	-12.46	-9.8393	-14.267	-13.804	-13.19	-10.986	-13.262	-12.888	-14.035	-13.182	-14.422	-12.566	-12.024	-11.491	-13.63	-13.098	-16.409	-9.9604	-12.682	-12.984	-14.976	-12.937	-19.879	-13.901
-0.39574	-1.7303	0.62634	-2.2306	-3.1743	0.61336	1.669	0.071838	-1.6493	-1.716	2.9341	-0.29158	-3.2165	-2.1036	-0.47826	1.705	-0.39028	5.09	-6.2051	-2.4372	-0.22727	-2.015	-3.4001	-0.65486	-5.6876	1.1576	0.097113	0.43584	3.4161	1.0021	0.35546	1.4321	0.55221	-0.75325	-4.7141	3.2022	-1.7897	0.85328	2.5017	0.55522	-0.33479	-0.6327	2.8857	-2.1855	-0.70149	-2.3755	1.3404	2.7498	-1.2225	5.8466
-7.0324	-4.174	-3.049	0.58555	-4.1954	-5.4081	-5.0186	-5.5137	-7.6862	1.4284	-2.2579	-9.2967	-1.5711	-0.88023	-5.676	-7.0724	-9.6091	-6.4408	-8.5738	-2.4333	-4.008	-2.6036	-1.882	-2.562	2.2761	-6.8121	-7.6808	-3.6344	-5.4482	-0.83048	-6.0732	-5.7164	-4.3816	-0.77391	-3.286	-3.1061	-4.0813	-3.3403	-3.7102	1.0961	-2.4269	-5.8582	-2.5806	-4.4635	-7.7385	-3.6778	-5.0978	-2.6158	-1.298	-8.8004
-12.067	-7.9867	-9.3624	-12.373	-7.9964	-7.6355	-11.556	-5.4102	-11.136	-5.8269	-9.1243	-10.302	-9.4532	-10.311	-5.9444	-13.237	-8.5975	-11.441	-8.4451	-5.0529	-4.9425	-10.235	-17.817	-7.6928	-10.685	-6.4014	-7.5331	-7.3302	-7.0091	-7.3644	-6.4882	-6.1955	-10.377	-5.4668	-6.974	-12.406	-10.59	-6.9445	-10.727	-9.7802	-11.295	-10.022	-6.1094	-9.5887	-4.7687	-10.585	-8.2626	-13.087	-10.922	-9.0713
4.8605	4.8473	5.3303	5.6071	9.5306	6.2338	7.4414	11.441	6.7536	3.7525	2.6297	7.6767	3.393	5.9942	3.12	8.0325	7.4346	10.838	11.045	9.5409	10.411	10.133	5.3911	5.0438	8.1847	9.29	4.6403	9.162	7.9106	9.8595	6.4851	9.1859	9.4873	5.872	9.1082	5.2901	9.0022	7.2391	5.2964	6.2433	4.9039	7.5401	6.4192	9.3623	4.2648	5.7965	5.8821	3.6857	4.9136	7.1213
8.6072	3.9123	3.2976	3.4883	13.454	6.2152	7.0706	6.6839	8.1438	6.3193	6.3196	4.2581	8.5018	2.6972	8.8135	5.6291	0.90423	0.038897	4.826	4.221	9.095	3.609	5.3277	2.6195	4.2005	2.2317	1.0625	6.4635	6.7831	8.9351	10.429	9.1694	4.0033	3.9489	6.1106	6.2399	6.3651	2.5348	6.9548	9.174	7.755	1.4296	1.3908	10.905	5.7162	5.1257	-0.27937	2.2628	6.2795	4.735
-11.48	-18.477	-11.904	-14.508	-13.324	-18.99	-14.033	-13.13	-16.176	-17.241	-15.73	-16.479	-13.38	-15.645	-13.348	-12.65	-13.359	-18.108	-14.195	-15.048	-9.85	-15.303	-10.559	-15.441	-14.592	-10.465	-14.155	-11.462	-9.7401	-20.677	-16.022	-16.545	-17.25	-17.444	-16.165	-18.592	-17.998	-15.576	-12.846	-12.44	-17.252	-14.819	-19.355	-17.468	-17.054	-14.307	-13.803	-13.863	-15.021	-11.702
-9.3431	-14.68	-8.9554	-9.429	-11.405	-17.342	-12.445	-16.324	-17.841	-15.377	-7.4878	-9.5527	-15.729	-10.833	-14.922	-17.565	-8.8276	-8.7313	-11.505	-10.165	-15.257	-9.4718	-8.846	-15.685	-13.245	-17.041	-16.169	-14.381	-10.805	-17.438	-15.374	-13.946	-20.693	-10.465	-14.765	-13.467	-9.701	-8.3548	-10.019	-11.352	-14.377	-11.443	-17.745	-13.622	-16.167	-14.888	-14.901	-13.161	-12.911	-12.347
-12.026	-12.99	-17.125	-9.7891	-13.239	-16.892	-11.225	-14.079	-14.939	-13.271	-13.855	-15.308	-14.26	-11.106	-14.888	-11.228	-12.062	-19.19	-14.281	-12.364	-15.77	-11.217	-12.429	-9.0963	-10.502	-13.656	-16.218	-14.582	-15.598	-10.654	-13.111	-18.594	-14.911	-10.634	-12.263	-18.109	-14.567	-18.133	-18.83	-15.435	-13.049	-18.233	-16.481	-13.404	-15.163	-12.646	-15.131	-14.983	-14.011	-17.608
-2.9848	-3.2558	-3.2052	-0.10256	-0.79976	-3.4789	-0.042646	-1.4145	-2.3381	0.82873	0.46397	0.55043	0.95058	-0.19904	-0.10265	1.6985	-1.1358	-2.7475	2.799	1.0893	0.063501	1.9414	-0.74347	-1.7828	4.794	1.9643	-2.7902	-0.28135	4.8947	-0.88866	1.7808	4.6106	-1.7324	-0.57111	3.2906	3.8613	3.6096	-1.0142	2.0173	-2.822	-1.4061	-3.4375	-1.3213	2.9293	4.2657	3.2593	-0.027602	0.25653	-4.071	-2.6971
1.6679	3.9389	-2.8351	2.2031	3.2487	2.6641	1.1615	-1.6398	0.24998	-1.3383	3.0844	1.3758	3.4903	-3.8982	1.9682	0.95802	3.0531	1.6679	-1.396	0.68966	2.5689	1.4648	-1.1609	1.3801	7.7281	1.504	0.42644	2.9526	-0.0053142	5.9285	4.3239	0.56889	0.30502	9.5383	4.2763	0.96321	-1.9345	5.3741	5.5551	1.0211	4.0451	-0.58511	4.568	-1.8305	-0.40933	2.8832	0.10047	4.3731	-1.7775	5.3121
-9.8589	-4.9126	-5.7474	-9.2326	-4.6619	-7.811	-13.449	-8.705	-2.7056	-6.2761	-9.7367	-9.2378	-4.749	-8.196	-8.1882	-4.5235	-5.3467	-8.0491	-4.826	-6.0335	-7.5658	-9.561	-6.4247	-8.3819	-4.3315	-8.523	-7.5243	-5.9871	-2.2221	-6.3951	-4.0245	-3.0086	-4.0171	-8.4859	-7.3304	-3.5257	-6.4652	-5.2542	-2.6461	-13.128	-6.5965	-9.6167	-8.4519	-1.8986	-6.8632	-4.4408	-4.5028	-5.2899	-4.9133	-7.7115
-0.51747	-1.522	0.83908	-2.5788	-0.78732	2.0601	0.78311	-4.4577	-0.7018	-4.1985	1.1524	-0.53412	-1.8996	-4.8691	-2.2179	1.3402	2.4176	-1.8584	3.1661	-0.99696	-5.2499	-3.344	-0.31607	-2.4508	-2.974	0.54731	-1.6808	-2.769	-4.0081	-4.2934	-5.6606	-1.3975	-2.0941	-0.054175	1.9558	-0.80833	-0.89207	0.73148	1.4169	-1.5154	4.2387	1.4219	-4.9098	-0.074691	-0.6687	-3.2899	0.90399	-0.60789	-2.5633	-4.9368
1.89	2.9403	-6.8728	-0.65379	-0.86627	-2.4965	-3.7964	0.038678	-1.8598	-3.4794	-2.405	1.7483	0.68725	-3.4349	-3.7459	-1.0915	0.64134	2.4535	2.2301	-3.8019	-1.027	-1.3047	1.9523	1.2216	0.32997	2.9483	-1.592	-2.3962	-3.7513	-3.3449	-0.18842	-2.4678	-2.0698	-1.1838	0.61133	1.2663	-3.2761	0.24462	-2.2818	-1.9869	0.18468	3.9052	-0.24468	0.13689	-0.99349	-1.303	3.3544	-0.63308	0.51859	0.53567
-25.511	-25.85	-21.932	-26.525	-20.254	-21.722	-20.88	-19.862	-23.086	-19.477	-23.728	-22.929	-20.37	-17.984	-23.711	-23.122	-21.734	-21.215	-19.726	-23.511	-21.181	-24.28	-18.257	-25.519	-22.239	-22.939	-23.95	-22.006	-22.785	-22.619	-17.501	-20.399	-23.373	-18.544	-24.613	-21.979	-24.887	-20.775	-22.043	-17.976	-20.624	-18.34	-21.922	-26.928	-21.9	-16.99	-20.713	-24.233	-20.762	-23.957
-6.5683	-8.0073	-6.9883	-10.585	-8.0459	-10.799	-13.208	-12.971	-10.182	-11.849	-4.4135	-8.5995	-7.4213	-4.2329	-11.33	-9.1127	-12.124	-7.3169	-9.1348	-14.009	-9.8069	-5.3969	-8.2986	-9.9534	-9.7854	-8.7138	-7.7426	-7.0272	-15.45	-12.524	-6.0501	-11.087	-7.5942	-9.5054	-12.114	-12.505	-8.1813	-10.117	-10.046	-10.191	-11.356	-9.3179	-7.4047	-9.0826	-9.5203	-7.3847	-3.8455	-13.291	-9.6662	-13.624
-8.0746	-7.3468	-12.045	-8.9668	-11.614	-7.0693	-11.047	-11.55	-14.908	-10.017	-7.6838	-10.39	-10.99	-13.071	-14.744	-8.4726	-9.5074	-16.933	-13.291	-14.625	-13.14	-11.099	-4.259	-12.618	-12.037	-12.906	-10.685	-10.976	-11.451	-9.1217	-14.51	-13.601	-10.401	-3.8088	-13.589	-12.15	-12.609	-16.96	-14.598	-13.146	-11.115	-11.1	-9.9499	-9.0496	-10.787	-15.112	-12.806	-12.443	-10.159	-13.632
-6.4739	-4.8093	-3.6785	-3.0367	-2.0932	-2.6928	-3.2638	0.44104	-2.976	-2.4439	-0.55079	-4.1505	1.511	0.42219	-2.9957	-4.2124	-4.7559	-4.892	-3.7188	-2.2199	-2.6666	-3.3735	-1.2451	1.279	-3.758	-0.9569	-3.9243	-6.2811	-6.0286	-11.668	-2.7691	-3.2228	-6.2545	-7.0596	-1.9841	-1.7463	1.8948	-2.9658	-3.5662	1.8947	-5.1316	-3.8433	-3.9929	0.85479	-10.4	-4.4564	-0.41124	-3.6042	-2.4739	-1.7034
-0.91689	4.3948	1.851	2.8205	0.64821	1.1338	1.6432	1.3125	5.7938	2.5865	3.3706	2.6181	-2.5359	0.75039	0.52359	3.4184	2.0571	0.63997	2.0211	4.2873	3.799	6.7499	2.1354	3.4471	3.1301	1.0655	1.3577	-3.0728	-2.1475	2.8777	6.1695	-0.29605	-0.64554	3.0689	2.6433	-0.38273	4.0008	-0.89272	1.8854	1.0976	2.2614	2.6161	-0.6162	-0.18281	1.1616	-1.5907	1.643	1.7925	1.352	-0.88383
-16.683	-13.587	-10.43	-15.941	-16.289	-13.512	-12.173	-11.567	-12.392	-12.274	-10.47	-14.241	-9.4768	-18.204	-12.162	-16.713	-11.342	-17.345	-15.64	-12.778	-10.66	-13.386	-15.494	-17.999	-9.7191	-12.973	-11.848	-16.028	-13.255	-14.963	-11.591	-15.432	-14.282	-13.022	-19.357	-15.086	-16.374	-17.775	-10.805	-15.885	-15.533	-11.469	-16.563	-13.933	-12.174	-16.575	-12.461	-13.563	-11.921	-14.318
-0.41945	-2.8798	-2.5025	-1.7667	3.913	-4.3859	1.0389	-4.1224	-4.3643	-3.1637	-2.3137	-1.4078	-3.1969	-3.1737	-4.7006	-3.1595	0.23164	-1.4709	0.35104	-0.13754	-1.6254	-0.89012	0.537	0.05093	1.4949	0.78718	-2.031	-2.3548	-3.5721	0.41112	-2.1384	-3.4324	-0.63207	-1.3056	-3.8596	0.70768	-6.6393	-5.5324	-0.17451	-0.073658	-0.84527	1.3708	-5.2256	-2.616	-0.07386	0.57701	-3.2829	-4.1159	-3.2876	-4.0344
6.2176	2.9162	-2.1027	0.20932	4.1819	3.606	0.92382	7.5087	3.312	3.2382	0.99831	-1.0444	-0.45054	2.7695	1.5958	4.96	0.63447	7.1451	5.7733	3.2641	-0.94924	0.88673	2.9918	0.7359	0.90283	-0.96752	2.7214	-0.64186	-1.4846	4.1363	3.6771	3.5648	1.6379	-3.1678	8.0141	4.1378	4.5551	3.9143	-0.0056582	-2.872	0.32324	0.72231	-3.0115	0.055031	0.57463	0.39297	1.9072	-2.0777	7.0817	8.1906
-2.3782	1.695	-4.5894	-3.4818	1.7518	-2.7041	0.13492	-1.1625	1.8095	-4.8855	2.2655	0.55296	2.3281	0.34912	-2.0706	0.8348	-5.1925	-6.6045	-3.2044	-1.6528	-2.5787	-5.2773	-1.0678	-3.4662	-3.1366	-2.4241	-1.7081	-0.45715	-0.91728	2.2553	-5.3758	1.5833	-2.4683	0.1594	2.0367	-1.9443	-1.2118	-1.2036	0.50525	-7.2945	2.702	-3.846	-1.1907	-5.4713	2.1854	-1.4683	-2.3087	-0.97952	-4.5593	-3.2605
2.9449	-6.6357	-1.9935	-4.5578	-1.1506	-6.5392	1.2138	-3.7022	-5.8893	-4.0727	-2.8125	-2.9813	-2.8276	0.13703	-3.3479	-3.7698	-2.4067	0.72863	-2.5218	-3.3604	-2.8812	1.2705	-5.8238	-3.6552	-3.1267	1.0772	2.4489	-4.1453	-3.8149	-5.6261	-9.2367	-3.4201	1.1389	-4.425	3.0386	-3.4258	-6.2854	-0.28473	-7.1109	-3.922	-0.56818	-5.8603	-5.3269	-3.718	-1.1834	-3.3306	-3.7652	-7.9729	-3.6686	-4.3883
-3.1452	-5.3799	-0.67922	-2.0302	3.4606	-1.2971	0.93914	-2.8008	-3.6392	-3.206	-6.2308	-1.6899	-1.135	-3.3168	1.6338	-6.4573	2.5074	2.3513	-2.9026	-2.6102	-2.5441	-2.6613	-6.4852	-5.5338	-4.3407	-6.2976	-1.8286	-6.5504	-0.82783	-8.0493	-5.983	-4.3596	-1.5076	-2.0526	-7.8171	-3.0927	-4.2406	-4.2001	-5.2631	-3.7373	-2.8853	-3.4515	-3.7564	0.80405	-2.2345	-1.5667	-7.6826	-5.3898	-2.9855	-2.3059
-2.5105	2.2712	-1.0363	-5.3718	-1.2189	0.034588	-3.3686	-1.938	-1.1944	-3.6677	-1.5175	2.5608	0.87654	-6.6093	-3.8795	-2.8766	-1.6095	-0.25213	-4.4634	-6.793	2.262	-1.1714	0.037743	-4.7077	1.4428	-2.1247	-3.7917	-10.026	0.5349	-1.9663	-7.6966	-3.0886	-3.1285	-3.6295	1.7645	-2.7799	0.67519	-4.024	-0.016277	0.12283	-0.30309	-2.948	-4.0739	-3.6	-3.576	-2.2057	3.0325	1.003	-7.6962	-2.1504
-22.924	-21.343	-18.651	-23.309	-23.047	-21.22	-21.776	-19.349	-20.235	-22.434	-18.788	-24.199	-20.266	-21.758	-16.462	-21.751	-21.849	-26.985	-25.83	-22.349	-24.915	-27.348	-23.44	-21.594	-17.47	-18.467	-23.52	-23.024	-21.186	-23.356	-27.226	-18.847	-19.315	-25.378	-23.399	-21.159	-21.707	-27.339	-25.611	-20.96	-20.44	-21.253	-25.132	-24.702	-18.878	-18.464	-24.519	-23.918	-19.918	-20.053
0.8841	-0.3766	8.643	-4.8318	-2.7352	3.808	-1.9925	-1.9091	-2.4319	-3.0711	-0.45651	-0.06932	-0.21794	-0.86231	1.1136	-2.1162	-0.049341	-1.6672	-1.129	-2.0504	-0.19538	0.33086	-0.78285	-1.6652	-2.7993	-2.8444	-1.1317	-1.3219	-0.26154	-2.0456	-2.6571	0.959	-0.56761	1.339	0.061975	-0.80369	-7.81	-1.7236	-2.6632	-3.8218	-3.4828	-3.7494	4.6597	-3.3306	-3.3509	-2.5208	-1.3264	1.2178	-6.1534	-1.179
6.3757	6.4909	6.3889	6.2712	7.6867	9.1724	6.8845	9.5062	10.633	7.2668	7.1512	8.2509	7.5213	5.2298	8.8202	12.025	6.8293	10.139	5.7521	5.716	7.7961	7.0397	3.2184	6.5825	7.011	7.0855	11.616	6.8262	5.8526	8.4712	4.1343	10.334	4.8968	4.1791	4.3229	5.1543	10.284	7.9177	6.6576	8.0174	8.835	10.403	6.8345	9.5916	11.78	7.3709	9.4659	8.5547	9.6982	7.8537
-10.509	-14.608	-17.093	-16.135	-15.862	-15.386	-14.536	-14.258	-12.966	-14.781	-17.244	-15.589	-11.603	-14.444	-13.975	-11.732	-14.144	-12.566	-17.628	-18.05	-12.741	-11.865	-13.665	-13.176	-15.005	-11.068	-15.467	-15.054	-14.056	-15.015	-16.772	-15.368	-15.503	-13.144	-14.375	-13.166	-11.037	-13.187	-15.82	-12.82	-13.716	-10.018	-16.762	-15.232	-11.76	-11.197	-13.086	-15.409	-15.916	-17.222
-6.2872	-1.5763	-2.3759	-3.0735	-1.8297	-1.5283	-2.1677	3.099	-1.7962	-2.9827	-1.5825	1.1071	1.0551	-3.4023	-2.2116	4.7574	-2.6738	-5.4375	3.666	0.33673	-0.26618	-1.1194	2.0123	-0.18694	-0.109	-0.2395	-1.1815	-3.0203	-2.0182	2.1408	-5.8345	0.98914	0.73843	1.4098	-4.3078	0.47122	1.0872	-0.050717	0.64866	-5.8799	-3.1846	-1.2023	-0.069057	0.60626	-0.26936	2.8299	-4.132	-4.0674	-0.56971	-0.75537
-14.46	-14.722	-13.734	-14.143	-9.303	-15.598	-12.846	-14.01	-16.799	-13.591	-11.473	-8.1607	-11.253	-13.499	-12.358	-10.139	-13.466	-10.8	-11.932	-16.646	-12.723	-14.403	-15.349	-11.593	-11.902	-13.328	-12.686	-15.775	-16.782	-8.2045	-12.892	-11.32	-10.02	-16.712	-12.744	-12.529	-11.757	-16.063	-11.893	-12.522	-11.326	-10.983	-17.702	-10.868	-11.777	-12.174	-14.046	-11.186	-16.433	-10.683
-6.9595	-13.246	-8.5175	-9.6968	-12.402	-12.859	-9.5255	-12.636	-9.5072	-9.1119	-10.875	-12.81	-11.866	-14.48	-8.4846	-11.185	-9.5815	-12.236	-16.917	-10.684	-11.545	-11.388	-13.419	-7.1388	-15.357	-11.558	-15.788	-10.884	-10.482	-17.125	-10.642	-15.746	-10.503	-12.432	-11.418	-9.8902	-8.605	-11.614	-11.316	-12.623	-13.434	-10.047	-11.18	-8.0738	-14.906	-15.694	-11.049	-12.4	-9.2236	-14.949
-12.368	-12.257	-8.7508	-9.2878	-12.225	-10.491	-7.9837	-8.7727	-4.781	-11.27	-12.032	-9.0736	-10.189	-5.8969	-11.564	-9.9584	-10.912	-11.018	-9.3565	-9.2968	-12.585	-11.568	-14.394	-9.8321	-11.529	-9.4589	-6.281	-9.3416	-8.7982	-7.1264	-8.5509	-9.7994	-7.2268	-7.0507	-9.4815	-7.4248	-5.4787	-10.442	-8.4181	-11.268	-9.8766	-13.019	-7.1558	-10.021	-8.8102	-6.5757	-12.061	-10.762	-11.431	-8.5683
-8.8839	-9.8826	-10.668	-10.188	-9.1424	-10.599	-7.2223	-11.164	-8.9988	-10.471	-7.0081	-10.5	-10.295	-8.5064	-14.732	-12.2	-5.1888	-12.627	-6.6097	-8.0887	-7.4358	-6.198	-10.118	-9.9497	-12.885	-7.3845	-9.0343	-10.614	-12.343	-11.075	-4.3501	-9.3798	-9.844	-6.4556	-10.521	-12.353	-6.7726	-11.835	-5.8946	-10.421	-9.2228	-14.239	-5.9948	-10.966	-11.842	-12.076	-8.4694	-10.02	-6.8819	-12.462
-3.2029	-3.2532	-0.79707	1.6679	-3.2793	-2.7771	-5.2257	-0.4798	0.0015084	-2.5436	-5.5508	1.2729	0.91694	-4.4771	-1.6648	-0.1003	-8.2439	-3.3443	-3.3473	-5.0934	-2.6932	-2.2588	-1.5941	-4.3199	-4.1372	-6.6503	-3.7171	2.6167	-0.65569	-6.166	-4.4288	-6.9994	-3.2137	-2.6431	-5.3195	-2.7448	-7.2272	-3.6155	-0.10675	-4.6371	-4.132	-4.7789	-2.3021	-1.9833	0.18771	-4.074	-1.9984	-1.3255	4.2492	-4.08
-12.023	-15.615	-15.626	-10.576	-14.769	-11.421	-16.835	-17.196	-9.1735	-14.656	-13.109	-16.287	-13.173	-14.112	-13.903	-9.6336	-15.25	-14.904	-13.984	-15.696	-14.838	-11.47	-14.414	-17.431	-16.397	-11.391	-14.598	-16.323	-15.77	-14.301	-9.6795	-14.837	-14.44	-14.939	-16.186	-11.926	-11.115	-11.171	-13.266	-12.366	-10.882	-15.594	-8.1193	-15.934	-9.649	-11.921	-13.71	-11.866	-15.378	-10.085
-22.023	-18.812	-23.273	-23.503	-24.542	-24.528	-20.937	-18.008	-19.978	-19.181	-21.521	-23.907	-29.104	-22.934	-19.406	-25.828	-24.527	-24.341	-24.48	-25.4	-24.393	-24.682	-19.769	-24.628	-22.613	-20.996	-23.004	-22.145	-24.142	-20.493	-25.408	-23.472	-24.784	-25.608	-25.104	-18.641	-19.008	-21.89	-21.462	-26.258	-22.52	-25.316	-24.747	-20.307	-17.768	-17.178	-23.736	-27.675	-21.34	-24.662
-9.4962	-11.427	-9.6083	-12.137	-12.478	-10.275	-9.7109	-5.5214	-11.42	-12.176	-12.603	-7.1116	-11.164	-12.493	-9.0276	-9.0472	-10.319	-14.661	-10.925	-10.9	-10.4	-13.658	-13.031	-16.825	-11.474	-14.08	-14.786	-14.07	-12.049	-10.335	-13.609	-12.531	-11.58	-14.093	-10.449	-10.999	-11.748	-13.486	-10.688	-14.769	-9.9495	-10.749	-11.973	-13.688	-10.845	-11.282	-15.912	-14.356	-10.003	-8.7035
-17.524	-7.2673	-9.1732	-13.119	-12.258	-9.9837	-10.403	-7.9933	-10.819	-9.8288	-14.697	-5.552	-13.49	-8.0487	-12.27	-13.775	-13.82	-10.11	-10.96	-12.283	-11.582	-12.277	-7.6963	-15.521	-9.0103	-13.016	-12.987	-13.461	-14.951	-14.573	-13.723	-8.9483	-13.759	-14.133	-12.164	-10.692	-10.589	-11.603	-9.5334	-14.174	-15.995	-11.268	-9.7564	-12.391	-12.235	-18.227	-11.639	-16.26	-11.03	-13.283
14.612	12.325	8.4966	12.68	6.0531	8.4043	10.81	7.5789	15.152	9.3401	11.132	10.707	10.202	12.954	12.098	12.819	13.653	9.378	10.796	8.037	4.1722	5.3644	9.1386	14.169	9.0608	9.3428	8.2656	8.06	7.2459	8.0958	5.105	11.418	4.0091	10.862	6.714	12.282	8.6379	7.1715	5.0316	10.586	13.55	11.342	10.286	7.7578	12.253	11.59	11.359	6.4975	11.749	7.398
-11.555	-13.712	-8.0073	-15.62	-13.598	-1.8477	-12.057	-11.006	-12.861	-7.4528	-10.952	-11.212	-12.338	-12.651	-13.347	-9.3338	-8.6104	-9.9038	-5.914	-14.591	-15.325	-13.419	-14.724	-11.946	-9.4523	-11.336	-10.726	-10.618	-12.287	-13.347	-14.594	-13.418	-5.8782	-9.0691	-13.99	-15.558	-14.06	-7.4295	-11.597	-13.662	-12.448	-11.626	-11.222	-6.3722	-18.21	-12.532	-17.347	-14.479	-9.9112	-14.088
-14.159	-12.629	-10.117	-9.7	-9.7441	-10.127	-15.148	-13.118	-10.422	-12.085	-10.277	-15.766	-8.516	-11.62	-9.7227	-10.164	-13.152	-9.1657	-11.019	-11.737	-13.718	-11.928	-11.361	-10.639	-12.868	-14.487	-13.405	-12.592	-6.1901	-10.88	-10.633	-10.129	-11.242	-10.004	-12.17	-9.2244	-10.562	-11.716	-13.021	-10.096	-11.738	-7.5893	-11.097	-11.655	-12.036	-12.221	-13.9	-8.0844	-14.811	-7.6476
-13.119	-11.761	-16.713	-15.424	-13.121	-18.443	-15.193	-9.6299	-15.679	-13.593	-13.23	-5.7111	-13.676	-17.171	-10.618	-16.405	-16.03	-15.035	-12.154	-9.1624	-10.971	-12.934	-11.206	-11.8	-11.511	-18.514	-12.162	-14.359	-15.547	-13.509	-18.526	-8.9528	-12.491	-12.723	-18.291	-12.977	-14.748	-14.75	-12.559	-16.152	-18.149	-11.586	-13.608	-13.107	-12.718	-9.9735	-13.207	-16.102	-10.955	-12.295
-1.9449	-1.6585	4.3645	-1.4833	-1.8038	-4.6987	-1.5121	-3.603	-3.3944	-3.7084	2.2502	3.5367	-0.21132	0.46784	0.24678	0.62233	4.279	-1.2174	-0.36163	-0.064032	1.9369	0.99718	1.2103	-4.4593	-0.05643	0.26344	-0.70234	2.0886	1.6948	-0.45238	-3.3102	1.4147	0.35063	-5.8091	-0.050766	-3.9726	-0.73372	-0.10726	1.4796	-2.1011	3.5029	-1.248	-1.2054	2.054	-3.2267	-2.0807	-6.5094	0.85683	-3.7474	-3.6321
-13.128	-9.0129	-14.785	-5.3457	-8.2152	-8.1346	-11.81	-8.7189	-8.2309	-6.8485	-9.2308	-8.7256	-9.3872	-13.261	-8.9847	-7.2416	-9.5845	-10.01	-12.728	-13.478	-11.252	-8.5729	-7.028	-11.563	-13.3	-12.112	-8.6789	-7.9482	-11.994	-13.533	-15.016	-10.284	-9.7792	-10.317	-11.184	-10.172	-7.1306	-7.1437	-8.1078	-6.4594	-9.7484	-10.356	-10.126	-14.158	-8.2359	-11.849	-10.233	-11.632	-5.8147	-11.696
5.5137	3.541	7.2476	9.3966	4.7591	5.1308	5.5177	8.4427	5.9284	7.3439	7.3914	7.6273	9.3841	4.5355	4.6165	5.5254	8.4735	4.9528	4.901	3.9875	7.4096	4.8921	3.8059	7.8852	4.8289	4.7671	8.7433	8.3797	8.8399	11.731	3.2935	8.7286	3.91	5.9987	7.1449	1.8594	8.431	4.8715	2.8608	7.445	4.1613	11.743	5.1051	8.6373	3.7952	10.17	5.4223	3.4713	8.36	4.4266
-11.24	-13.063	-10.253	-13.552	-9.4701	-10.724	-11.229	-10.91	-10.637	-9.4057	-11.553	-10.016	-9.6153	-15.532	-12.84	-10.908	-11.27	-8.2194	-9.9789	-9.1155	-12.791	-11.172	-10.269	-10.627	-17.012	-9.253	-7.8324	-11.684	-15.479	-8.2668	-5.6115	-10.591	-11.828	-12.76	-10.44	-13.386	-10.997	-17.787	-11.726	-9.7528	-1.3892	-9.0824	-13.395	-12.607	-12.183	-12.678	-13.798	-10.643	-9.8851	-5.9177
-8.1614	-16.001	-5.7405	-6.9188	-5.5272	-10.364	-4.2215	-11.117	-8.2708	-7.6655	-11.355	-10.561	-5.8689	-15.201	-11.396	-7.3213	-12.955	-9.773	-8.0942	-13.014	-5.9179	-9.6001	-15.118	-7.6421	-7.6737	-12.726	-8.9989	-8.3822	-7.9721	-10.821	-5.3031	-8.8131	-10.596	-7.456	-4.7171	-10.737	-14.298	-9.0503	-8.7327	-7.7943	-13.2	-4.1551	-9.6706	-10.357	-7.507	-13.204	-6.6445	-7.6465	-8.66	-7.2645
2.7677	-1.3565	-2.261	-5.9427	-3.9405	-2.5454	-5.2046	-1.1743	-3.7825	-3.1125	-2.4717	-4.5529	-4.3889	-3.882	-1.4064	-5.7671	-0.75133	-2.5214	-5.4782	-6.0115	-1.9621	1.4334	-5.9633	-6.3372	-6.0558	-3.8133	-6.6213	-3.5045	0.056908	-1.3105	0.19542	0.43122	0.65133	-6.2614	-7.3569	-5.1207	-0.98384	-3.3764	-3.8435	-7.6483	-4.2316	0.043166	-1.7438	-8.0257	0.80914	-0.67683	-3.253	-8.2282	-2.3411	-2.8502
-12.292	-14.456	-12.676	-11.222	-11.237	-9.1486	-8.9727	-8.8155	-11.823	-7.7814	-10.913	-11.404	-10.027	-9.2764	-10.629	-11.543	-12.568	-14.533	-10.735	-12.795	-10.695	-8.5861	-14.005	-12.518	-10.505	-10.427	-13.69	-12.498	-13.312	-10.491	-13.48	-12.439	-14.669	-11.635	-7.838	-8.4275	-10.097	-12.342	-13.879	-7.689	-11.592	-8.4791	-14.767	-13.913	-8.7195	-12.587	-10.115	-15.311	-13.661	-8.9313
-6.8015	2.0792	-0.69473	-4.3625	-1.5046	-3.7845	-9.2483	-2.3708	-2.9384	-3.6136	-7.016	-1.7081	-3.7162	-4.5711	-6.1133	-2.9385	-7.3947	-3.3374	-5.0959	-3.1986	-4.2019	-3.9349	-4.3347	-2.4159	-8.405	-7.3123	-6.0726	-2.5996	-2.3035	-3.0436	-2.4567	-5.6497	-4.996	-2.644	-3.1704	-5.4015	-2.9347	-2.5857	-1.9506	-5.2927	-6.6513	-6.6243	-7.7899	-0.73939	-2.0573	-3.0145	-5.2876	0.40848	-1.2691	-2.1159
-0.21149	-3.5069	-3.7322	3.1695	-1.3806	-0.26313	1.2963	-4.2992	-6.1434	-2.526	-1.8822	-10.326	-2.926	-0.72736	1.0409	-0.2314	-0.99143	-3.8068	-1.5463	-6.3539	-1.7194	-4.7123	-3.3524	-1.9344	-1.091	-3.011	-1.1907	1.4063	0.48881	0.80603	1.2274	0.2436	2.1625	0.21422	2.0678	-3.028	-3.2845	0.57678	1.2543	-0.5118	-0.072876	-5.5248	-1.3849	-1.775	-1.2833	-0.66119	0.99388	-7.9186	-4.0927	0.69028
-13.28	-15.35	-9.4625	-11.59	-12.792	-13.439	-13.156	-14.334	-12.063	-10.711	-14.249	-14.535	-12.518	-16.629	-12.572	-13.438	-12.565	-12.673	-8.9586	-12.39	-11.77	-11.061	-15.418	-17.104	-11.894	-10.376	-14.443	-6.4589	-10.323	-11.855	-15.32	-8.7517	-10.615	-13.095	-16.441	-9.9677	-16.897	-6.6732	-11.833	-9.8473	-10.021	-11.895	-16.351	-11.436	-14.329	-10.757	-15.919	-12.502	-7.9555	-8.5581
6.2307	6.6143	11.78	11.696	8.1743	7.453	5.8549	5.0393	6.8465	3.8176	7.2874	11.322	8.5628	3.6619	2.9265	9.4718	6.7566	7.6828	2.4459	6.3728	4.8355	8.1587	11.311	9.9195	5.7092	6.8444	7.6034	5.5563	8.402	6.3289	7.9111	2.8976	8.7385	7.2272	3.6649	1.5001	7.2683	5.489	6.3974	4.1338	4.8031	6.8723	2.8407	7.0056	7.1538	3.9437	5.4095	10.792	5.1421	6.9739
-10.264	-12.333	-9.0274	-13.094	-9.7945	-11.631	-12.131	-14.785	-18.86	-13.536	-10.948	-7.0661	-10.612	-13.275	-15.783	-12.211	-12.051	-12.354	-8.8807	-10.007	-11.953	-14.014	-11.181	-12.192	-12.989	-10.209	-13.707	-13.204	-13.119	-8.6014	-11.862	-13.209	-9.5476	-8.9014	-13.04	-13.847	-10.171	-8.3812	-12.924	-7.9391	-13.481	-9.6983	-14.37	-10.192	-10.598	-15.892	-14.825	-13.631	-14.577	-12.387
-0.35808	-3.6269	-5.2011	-2.3993	0.37327	-1.1113	-2.7793	-8.2308	-3.6357	-1.8837	-9.0209	-3.5459	-6.4529	-2.4332	-2.7783	-2.0063	-2.0081	-3.4796	-3.4605	-4.4089	-2.1062	-2.9725	-0.71859	-5.4718	-5.7079	-2.7473	-4.3102	1.3377	-1.5766	-0.31044	2.0202	-6.083	-2.7574	-3.4419	-4.6962	-3.2575	-3.895	-0.61245	2.1893	-4.9898	-7.0004	-4.6636	-6.6135	-4.0716	-1.7921	-6.2476	-0.39494	-3.2158	-0.53844	-6.7226
-14.894	-7.036	-11.372	-14.187	-16.35	-15.724	-12.379	-15.961	-12.974	-16.058	-14.602	-15.71	-13.586	-11.073	-12.151	-15.53	-14.463	-12.174	-15.023	-16.256	-17.977	-15.154	-10.145	-14.141	-11.108	-15.212	-19.271	-9.9646	-9.7592	-17.664	-13.844	-13.556	-13.112	-11.26	-17.15	-15.377	-11.809	-17.488	-11.761	-13.718	-13.358	-17.551	-10.524	-10.204	-14.031	-11.761	-19.957	-19.803	-12.033	-13.792
-5.2306	-12.954	-3.8515	-1.7278	-12.233	-9.8183	-5.8127	-10.106	-9.888	-1.6993	-8.3326	-9.382	-5.7368	-4.4973	-3.2882	-9.7985	-7.7724	-11.62	-9.3431	-6.1972	-8.6215	-12.358	-4.5911	-7.5458	-6.621	-5.1234	-8.2588	-7.4894	-6.0403	-10.796	-9.8577	-6.424	-3.0229	-6.7862	-7.351	-8.4188	-10.66	-10.477	-7.1202	-6.5592	-9.0204	-2.4727	-11.773	-5.5257	-8.2956	-10.151	-7.5289	-6.3592	-5.5488	-7.9009
-2.0423	-0.57138	-2.8839	-7.4933	-2.1913	-1.562	0.30965	-5.4246	-2.9284	-4.4705	-4.0175	-3.6223	-2.8188	-2.212	-1.8119	-0.094602	-2.0066	-1.6869	-4.2631	-5.3539	-2.7255	-1.0533	-1.949	-3.6384	0.12075	0.52585	-1.7665	-3.7555	-1.9099	-4.338	0.17566	-0.28913	-1.1075	0.068617	-0.71588	-2.9643	-2.8888	-0.093903	5.2397	-2.474	0.99998	-5.5387	-1.696	-3.2183	-4.6008	1.5786	-5.8076	-4.6804	-2.7993	-1.6117
11.921	12.546	8.8539	5.9001	4.5865	11.049	5.724	8.0782	10.092	11.516	5.5037	5.7392	6.6564	10.994	8.1426	4.7646	10.895	11.622	8.5294	4.9663	10.079	9.3969	6.2115	5.5728	11.755	14.279	8.9171	10.057	8.1656	14.418	11.808	10.688	10.92	11.753	11.725	4.8445	7.3947	10.094	9.3021	5.8227	10.874	9.3269	9.0271	10.309	8.4673	2.8013	8.7916	5.6613	6.9821	5.1455
10.551	10.117	7.2377	0.6302	11.592	7.6463	8.9834	8.8675	8.6211	4.1735	4.9049	6.2405	3.1593	7.9753	5.3392	8.3282	6.1708	3.6933	6.2451	6.9027	9.6497	5.8895	11.358	5.8346	6.7381	7.2755	10.316	6.5565	6.2923	0.82693	8.2916	9.6551	5.4433	6.5068	8.4138	9.789	5.8627	7.1778	3.485	4.7225	5.5294	4.8945	8.3344	9.1598	8.2389	9.218	11.274	8.6078	11.808	9.0536
-8.8339	-4.1734	-6.3429	-10.061	-6.6407	-2.9768	-7.915	-9.0728	-4.0618	-5.6433	-8.0609	-5.6695	-4.7309	-9.8285	-7.7717	-4.7486	-3.2517	-2.6872	-5.3399	-5.2183	-2.0336	-8.8596	-8.2194	-3.6613	-7.0313	-4.1141	-6.1482	-7.5508	-4.2266	-5.3081	-9.1386	-6.3513	-6.5366	-5.4563	-7.1912	-3.8075	-8.4839	-5.6468	-5.806	-7.1401	-7.3137	-5.209	-4.1564	-5.2599	-9.638	-11.263	-3.4393	-9.8412	-12.382	-4.1742
-8.6752	-10.085	-6.2671	-3.8121	-4.6283	-9.8481	-10.493	-7.0911	-1.4566	-10.499	-9.446	-5.8445	-5.1081	-6.3102	-7.0684	-7.3656	-8.6533	-5.6796	-8.085	-5.6119	-6.9449	-9.821	-6.0083	-7.8256	-7.2178	-5.6237	-6.4809	-9.3101	-11.192	-2.4881	-8.9194	-9.1312	-2.1674	-7.4734	-8.2922	-7.6182	-8.4928	-5.7144	-8.6334	-5.7198	-8.1605	-7.6353	-2.748	-10.88	-7.5164	-8.0338	-6.2387	-7.9984	-9.5254	-12.034
-4.5	-7.0655	-4.4802	-4.327	-1.4516	-4.3333	-2.5208	-7.9475	-0.53837	-5.3219	-7.1927	-4.109	-5.0463	-4.6957	-0.94887	-4.473	-1.9087	-4.9044	-7.0122	-4.3383	-2.3325	-1.8905	-8.9038	-0.51876	-0.041744	-1.6709	0.16052	-1.5385	-4.0062	-6.312	1.4008	-2.9572	-0.030688	-7.0892	0.092209	-2.4837	-3.0656	-7.3953	-6.411	-1.7279	-10.03	0.65709	-4.663	-2.3274	-2.7979	-3.3586	-3.0042	-3.3583	-5.1794	-10.457
-13.412	-11.559	-11.752	-13.922	-7.5171	-9.8655	-10.038	-11.585	-9.9672	-16.858	-8.5496	-9.3103	-8.9354	-8.566	-13.199	-6.859	-6.6191	-11.11	-10.865	-12.042	-8.8967	-12.067	-11.951	-9.7272	-10.429	-12.023	-15.126	-14.482	-16.052	-6.5672	-9.5654	-9.1069	-15.094	-9.0831	-9.6979	-10.752	-7.669	-10.332	-10.821	-12.102	-11.109	-14.537	-10.56	-9.7966	-8.6096	-12.932	-9.7448	-18.147	-13.488	-10.451
-4.1926	-1.3507	-0.98217	-3.9149	-5.3596	-5.2698	2.524	-5.3545	-2.5121	-5.4863	-3.1182	-3.5603	-4.889	-4.967	-1.5866	-3.7816	-4.696	-2.7542	-3.4271	-4.5214	-4.8686	2.0952	0.96139	-1.017	-4.7119	-2.9508	-2.2316	-5.4073	-0.52037	-4.2964	-1.3614	-4.5208	2.1491	-3.1353	-4.3723	-3.4966	-3.1684	-5.5394	-4.2416	-3.7441	-4.3586	-1.665	-11.117	1.9504	-2.5926	-2.8568	-2.3647	-2.4759	-3.9092	-7.8959
-11.82	-11.32	-7.3244	-6.2073	-12.679	-10.433	-11.993	-8.6052	-8.2761	-5.1809	-13.643	-13.868	-11	-11.586	-9.1056	-8.6405	-9.1986	-9.1706	-11.102	-11.195	-13.936	-11.183	-8.2891	-12.024	-14.885	-14.715	-8.4102	-7.9009	-16.096	-10.7	-16.263	-6.3808	-9.1303	-10.135	-12.718	-12.975	-15.915	-5.8567	-11.362	-13.093	-10.728	-15.068	-10.006	-10.328	-15.608	-11.624	-5.7854	-9.0824	-11.674	-10.999
2.035	-3.7658	-0.065441	1.2652	-3.3519	-3.8749	0.4989	3.5596	-0.74338	5.5927	1.9024	2.6404	-2.4804	-0.36365	-0.22615	-4.5557	0.24897	1.8943	1.5606	-1.6526	1.989	-3.0298	0.94472	0.091475	0.89281	3.4189	-1.7842	-1.2414	-1.2104	3.2476	-4.8012	-0.065711	3.4567	4.0031	4.0431	0.11301	0.56606	-5.263	3.0723	3.1473	4.7934	2.8597	-6.1349	2.0964	2.64	6.3112	-0.66607	-4.7312	0.63322	1.0925
11.621	6.0578	8.8926	8.7061	11.552	8.5803	8.5057	11.143	6.3085	7.0533	9.7727	6.1393	10.375	6.9182	11.205	9.7761	10.417	5.5983	9.8075	7.1882	12.165	11.366	8.9883	13.36	7.9892	12.966	8.8102	8.1507	4.8163	10.36	12.277	11.896	12.196	8.9119	10.8	8.3899	6.6418	10.86	9.5261	9.3281	5.6006	8.4942	5.888	6.4711	8.7718	3.6043	9.7578	6.3849	7.8065	8.9033
-1.4565	-0.4273	4.1858	0.86658	0.589	0.39582	-1.8452	3.1484	-0.040277	1.1505	3.5471	0.96717	-2.5157	-3.7775	-1.5447	1.9735	2.9942	-2.0599	-0.35096	1.7028	-3.0708	-5.5604	1.6572	2.2921	-0.69388	1.4399	0.8498	-2.3127	1.375	-0.80687	-1.4438	-1.3085	-0.96612	1.3242	4.3393	-2.1025	-4.5481	0.095424	-2.341	-2.1737	1.8659	-1.0748	1.4827	2.0963	1.1565	-2.6874	-1.2043	1.7867	-0.072071	-1.3528
-13.83	-9.4645	-11.868	-12.556	-11.445	-13.963	-9.6457	-12.319	-16.025	-14.437	-14.229	-12.195	-14.127	-12.024	-10.569	-18.228	-14.571	-10.402	-12.168	-16.015	-12.647	-18.441	-11.334	-10.678	-12.564	-16.196	-15.431	-13.032	-12.461	-10.316	-13.525	-8.742	-16.591	-11.443	-14.624	-16.625	-10.977	-11.32	-9.6606	-14.77	-14.82	-13.74	-12.867	-15.323	-14.531	-13.129	-11.524	-10.747	-14.549	-14.325
-2.5396	-0.82027	1.8551	2.0539	-1.608	3.6744	4.9419	-1.6067	1.2816	0.91466	4.5189	7.6881	2.4025	3.474	5.6266	3.0917	1.7733	5.1714	4.7857	1.3185	1.7289	1.7486	2.8497	2.9196	-0.68558	7.266	2.6717	2.9665	4.7507	0.42431	2.3199	2.9377	0.63307	4.7245	-0.50596	1.5618	3.9014	-3.5808	2.9207	4.8089	7.4761	2.3238	4.4331	-0.58587	2.7797	1.0079	3.6911	0.82382	1.4782	1.2093
-21.033	-20.102	-22.301	-23.11	-19.818	-16.538	-19.179	-22.524	-21.909	-24.569	-21.696	-16.646	-19.197	-18.083	-16.969	-16.787	-17.886	-21.744	-22.298	-15.899	-24.136	-22.718	-22.86	-20.468	-18.471	-25.781	-21.467	-19.788	-24.021	-26.602	-17.512	-19.192	-22.357	-23.563	-20.697	-19.984	-19.694	-22.529	-25.664	-21.288	-23.866	-20.632	-17.1	-19.473	-23.719	-19.917	-17.366	-18.569	-20.755	-20.406
8.836	10.348	7.3561	9.4347	3.0926	4.3305	9.343	10.134	5.4893	6.6995	7.8557	8.0783	8.2772	5.9858	3.938	2.5294	7.0813	9.5177	4.7113	7.1835	10.312	10.272	4.9339	3.5203	5.7903	7.3433	4.8449	3.9198	9.4545	5.3016	6.5869	1.2192	2.6376	6.776	4.947	3.8103	5.1006	11.748	7.2985	7.7276	5.8386	6.7	9.6879	5.559	10.229	1.6568	10.507	1.4799	5.9663	5.5882
-2.2704	-3.5135	-3.1763	-2.0283	1.0532	-0.14667	4.8407	-2.1712	-2.6285	-2.2323	-0.83225	-1.7034	-3.9953	-0.62062	-1.2863	-6.3316	3.0625	-3.2774	-0.49086	-1.4222	-6.6985	-2.8257	-1.2132	-0.84926	-0.76543	-2.8928	-0.69052	1.5807	0.056516	-0.147	1.2462	-4.0454	0.44919	2.3197	-2.7789	-8.145	-1.1392	2.3537	-3.1654	-1.4976	1.7546	-2.7524	1.5971	-6.5799	-3.1562	-1.2181	-2.5989	3.1677	2.3881	-1.6677
12.069	4.7464	8.1248	8.3932	14.416	10.109	5.7595	6.9605	8.561	6.9752	8.8766	11.328	7.3807	3.6695	6.1794	5.8629	9.1924	12.109	9.3709	8.129	3.2554	8.2462	9.5857	5.2617	13.927	8.2289	7.4302	5.2931	8.7562	16.238	5.3945	12.592	5.1806	3.2468	12.348	9.6089	7.6799	6.3561	9.3038	11.025	7.4355	9.4675	9.464	8.1924	4.6229	15.245	10.423	11.116	5.0874	10.369
-15.889	-14.24	-18.642	-13.368	-8.6046	-10.327	-18.054	-11.695	-14.112	-15.687	-13.171	-16.107	-12.361	-13.591	-13.659	-13.044	-15.427	-14.39	-12.241	-13.476	-11.293	-12.618	-12.577	-13.254	-12.151	-11.991	-18.511	-16.367	-13.667	-11.819	-16.616	-15.239	-15.548	-9.3618	-11.825	-14.14	-14.107	-15.636	-11.613	-11.558	-15.239	-10.208	-15.179	-12.485	-13.994	-17.22	-12.08	-10.245	-15.111	-14.731
2.9447	-0.19209	-0.62614	-1.8489	1.6027	9.1676	5.331	0.55862	1.4423	2.9138	-3.1272	-1.8208	-1.8262	3.7848	-3.3911	-1.1624	-3.8818	3.5684	2.0081	2.1235	-1.1848	-6.872	-6.078	-1.1034	-2.5207	-1.6082	-4.5074	0.40861	2.4921	1.5471	-1.4981	-3.2914	1.3374	-1.9787	-2.3181	-0.25514	-2.2692	-2.8737	4.0874	-3.4742	-0.87286	-2.4309	-4.3425	-4.724	-2.7348	0.6566	0.84645	-2.6553	0.17305	-1.0065
-9.0842	-7.2404	-10.876	-11.749	-4.8526	-13.922	-8.365	-11.162	-9.2259	-8.7818	-9.4977	-4.4909	-5.3463	-5.7976	-7.7968	-3.7071	-9.7511	-2.371	-7.9908	-11.498	-12.303	-10.551	-8.5197	-9.3468	-11.323	-4.5723	-5.5508	-8.886	-8.5624	-8.9469	-7.4727	-8.1062	-5.746	-6.8414	-5.6336	-6.8089	-6.5135	-13.542	-10.642	-7.91	-9.8617	-8.597	-4.4563	-6.1129	-8.7459	-9.3997	-9.1732	-7.3399	-12.101	-10.087
-6.7237	0.087626	-1.9019	1.321	-5.2848	0.38474	-3.1781	3.4689	0.47154	3.5935	-3.6198	-7.7481	-3.5844	0.67909	-0.6877	-5.5831	-2.9756	-2.9704	-1.067	-4.365	-0.86368	-6.2092	-2.2601	-1.4644	1.508	-0.68013	-1.2139	0.57403	0.51835	-2.7446	2.0944	-5.6372	-1.7363	-1.7364	0.11231	-3.4741	-0.52372	-2.8615	-1.0307	0.44938	-1.6184	-3.6979	-2.8088	-5.9132	0.34103	-2.472	0.11781	-0.88913	-0.050386	-4.2002
4.1269	6.3921	7.0434	5.0609	8.5632	7.0055	7.9249	8.4188	5.2239	8.338	9.6266	4.4949	0.14314	4.4848	4.4755	2.1158	7.3352	9.0688	5.9845	6.0074	8.1142	5.943	10.496	2.575	5.3301	9.1961	3.3196	7.4318	4.946	10.379	9.4881	4.2987	5.7157	3.3158	6.1075	6.687	7.271	6.61	11.433	4.8188	7.3619	3.2408	5.0692	2.5221	10.471	9.2234	6.2553	2.8315	4.8358	-0.40422
-10.669	-14.291	-12.773	-11.749	-17.642	-10.81	-8.6775	-14.754	-15.23	-12.851	-12.801	-13.39	-14.018	-8.879	-7.2107	-14.905	-12.42	-14.839	-11.382	-10.34	-15.471	-12.074	-14.381	-12.381	-12.887	-12.705	-12.455	-13.532	-8.7058	-11.677	-14.213	-13.009	-18.058	-10.715	-13.361	-12.149	-12.556	-16.661	-13.781	-15.117	-15.165	-12.401	-13.61	-15.103	-11.543	-10.025	-14.581	-16.139	-13.761	-16.558
-8.203	-9.2079	-11.323	-9.6562	-10.334	-8.4568	-10.059	-8.8606	-7.5639	-9.6048	-11.16	-9.7273	-9.9544	-11.418	-14.583	-10.031	-9.1599	-11.85	-7.8417	-9.8577	-9.4561	-14.976	-8.9108	-11.62	-12.688	-11.496	-7.0709	-10.949	-9.4691	-10.389	-9.0377	-9.7746	-6.819	-9.3813	-5.3787	-13.002	-10.697	-6.3467	-5.1438	-8.909	-5.2652	-10.899	-12.122	-7.1651	-8.3162	-13.213	-8.6799	-10.806	-7.9142	-10.231
-11.234	-11.596	-11.793	-14.302	-8.152	-9.3859	-8.12	-13.047	-12.389	-15.088	-10.942	-8.9072	-14.063	-16.382	-11.278	-10.718	-13.048	-10.392	-11.969	-8.1079	-13.393	-11.369	-12.002	-10.418	-15.067	-16.559	-13.015	-12.295	-12.086	-13.138	-9.1782	-10.646	-7.531	-11.541	-10.784	-10.345	-12.639	-13.77	-8.7601	-10.636	-11.89	-14.066	-10.652	-11.776	-8.4845	-11.642	-13.693	-13.909	-10.17	-13.347
5.1776	0.62066	1.88	0.66839	1.1465	1.6679	0.13318	-2.4818	1.6722	1.2517	1.3359	1.8614	2.7541	-2.316	1.7957	0.98129	1.2696	1.0266	1.5197	-2.0275	-0.57704	4.4508	-1.576	3.1899	1.1571	2.2471	1.4846	1.0503	0.60448	-1.1254	0.8517	2.9848	-0.72228	3.4543	-2.2002	-0.10597	-0.77934	1.0652	-3.5616	4.7493	-1.2789	-5.173	1.5285	-1.0613	0.23974	0.98256	1.6072	-0.32519	-1.7187	2.1579
2.6899	1.7666	0.15085	3.6143	2.8723	3.831	1.4915	2.4565	1.8223	1.2443	1.3804	1.4448	-4.5381	0.34734	0.46263	2.5318	0.54994	3.0297	2.6436	0.30929	1.7852	6.1747	4.6795	0.15507	-1.2153	-3.2419	-3.7925	1.8831	1.9493	1.2249	-1.0039	-0.43114	2.3186	1.2442	-1.7665	0.35336	3.6833	2.8412	0.36002	-1.4094	0.2332	7.9203	1.2441	-2.803	3.9105	3.4361	1.6365	2.5454	0.9883	1.7412
-3.7774	-4.0781	-5.9274	-4.4915	-2.7693	-4.3281	-1.6944	-2.3738	-3.6269	0.13114	-3.5484	-8.4274	-1.8633	-0.16067	-6.0219	-2.6644	-5.9107	-6.7145	-3.4802	-5.5173	-5.0187	-5.2633	-5.7116	-3.6792	-3.7579	-3.4686	-3.0125	-4.0711	0.29206	-0.53099	-6.8575	-1.2137	-1.3901	-1.6614	-1.4644	-3.3592	-4.7349	-3.9876	-2.1004	0.32159	-3.9041	-1.868	-0.64334	-5.0072	-10.693	-3.0413	0.75816	-9.3708	-3.5585	-3.1459
-1.4169	-2.4173	-0.6956	2.8921	5.4504	2.8043	-0.39721	4.5979	0.53513	3.4638	2.6494	3.3185	0.93396	0.84959	-0.976	3.3373	4.5679	5.1184	3.1152	0.49977	-0.021538	-3.8227	4.8199	1.4069	4.9594	-2.9793	0.49602	0.58882	3.6226	4.2966	4.8168	-5.6875	2.6936	0.48944	3.2805	3.8379	1.5778	0.76139	-0.75988	5.5603	-2.5991	4.418	2.2519	-1.6041	-0.20545	2.0913	-0.16161	-3.6417	1.8528	0.51159
-11.298	-10.309	-12.879	-11.396	-13.125	-8.5204	-7.4671	-3.9596	-12.165	-8.6473	-4.7414	-11.037	-9.7037	-8.2103	-12.193	-12.115	-12.844	-9.3256	-9.3768	-13.748	-11.059	-12.566	-10.528	-13.287	-13.043	-10.419	-7.9853	-9.4454	-9.504	-8.1288	-10.58	-7.0078	-13.037	-7.2203	-13.215	-12.289	-8.4021	-10.64	-11.57	-9.1628	-13.054	-7.1617	-9.6617	-8.8229	-8.1991	-13.537	-12.319	-8.8887	-11.944	-9.8823
-6.7604	-10.152	-7.385	-6.0944	-5.3458	-5.6799	-4.6111	-2.1405	-10.554	-2.785	-6.2523	-5.6427	-3.6064	-2.9069	-4.3271	-8.7634	-1.171	-6.6071	-8.5654	-8.3857	-4.0425	-1.2298	-5.9806	-4.8497	-1.2486	-5.3616	-7.4111	-6.8021	-4.4449	-5.1323	-4.9776	-2.6096	-4.6614	-3.7048	-6.1482	-5.9338	-2.1375	-10.437	-5.4689	-2.4934	-6.6803	-7.1659	-6.6352	-8.1765	-1.6596	-2.3615	-6.895	-7.0409	-6.7961	-12.84
-6.7958	-11.246	-16.21	-14.95	-15.948	-15.004	-10.934	-14.418	-14.216	-14.285	-11.988	-11.209	-13.546	-13.878	-14.337	-8.7337	-14.316	-12.262	-15.186	-13.839	-16.438	-15.261	-13.742	-15.188	-14.728	-16.816	-13.935	-11.224	-11.15	-11.662	-13.965	-10.869	-13.643	-13.041	-14.914	-10.287	-12.692	-12.979	-14.287	-15.469	-16.103	-14.615	-14.926	-13.516	-9.6083	-13.362	-11.988	-9.708	-12.437	-12.049
-1.1067	1.0605	2.8305	-1.4132	3.6336	3.2393	-0.76412	-1.2507	-1.4356	3.6829	-3.6655	1.284	1.895	3.7261	-2.3206	0.37679	-3.7047	-2.7315	-2.8804	-6.1348	-1.4606	-3.3635	-2.4997	3.1514	-1.4355	2.7626	-3.0684	1.8582	1.1852	-2.5299	-0.67847	2.8681	3.515	2.0081	-0.70244	2.5123	-2.1777	-4.6774	0.34912	-3.8733	-1.1804	-6.5955	-0.57805	-3.1367	0.51652	-0.11538	1.5794	1.0076	-3.7712	-2.6741
-12.575	-15.436	-9.5326	-10.805	-15.592	-8.8082	-5.8716	-14.604	-15.324	-11.388	-12.81	-8.2249	-10.558	-12.214	-16.119	-9.9651	-11.971	-11.084	-12.23	-15.296	-11.985	-13.108	-16.021	-13.624	-11.454	-17.096	-11.742	-10.238	-11.632	-13.39	-9.3917	-10.531	-12.377	-11.092	-8.8347	-8.9097	-7.5012	-13.643	-11.102	-12.791	-12.38	-11.618	-13.252	-13.683	-14.017	-11.089	-9.5365	-10.073	-7.7794	-15.002
0.46188	1.6897	-0.76035	-2.5546	2.5996	1.2054	3.004	0.42526	-2.1891	-5.1298	0.24173	1.999	-1.6173	1.0246	2.4046	-1.8281	-0.32704	-3.7562	-3.3066	-4.0024	0.061764	-2.0457	0.46416	-5.7368	2.1732	-0.76412	-0.80623	-0.09554	-1.154	0.79777	-1.1743	-2.0394	-3.7426	-2.5498	-3.3677	-0.063995	1.4633	-1.4131	4.4304	-1.4572	-1.0446	-0.54721	2.986	4.7506	2.6748	-1.6315	2.4936	1.1	-4.4579	-0.37961
-0.44119	-5.1561	-0.7852	-2.6036	-10.157	-6.5986	-3.7325	-4.4894	-5.382	-1.8764	-6.5069	-3.376	-0.28011	-0.2144	-0.080186	-2.8562	-1.1857	-4.0053	-0.91474	-4.0525	-1.6428	0.2088	-4.4636	-3.327	1.4146	-4.2349	-4.3324	-0.51313	-1.8202	-3.1446	-3.1832	-1.6481	-4.4794	-1.8295	-6.4848	-5.9863	-2.3425	-5.3788	-4.4217	0.28089	1.3601	-1.5874	-3.2613	-4.1744	-3.3948	-6.8505	-5.8792	-3.9571	-2.3646	-2.6489
9.1492	9.3335	3.9297	5.2316	7.7965	5.6503	4.3273	8.9183	5.1985	12.921	10.304	7.6392	4.2196	5.4028	3.6824	6.8573	10.461	6.6466	3.3373	5.0168	5.7194	8.379	7.5743	9.0218	4.2685	5.7878	7.1622	6.5774	7.5584	8.1662	6.7377	5.9649	10.652	4.4769	8.586	9.079	5.6602	7.9514	7.0462	3.6626	9.3021	6.4078	6.5017	5.84	5.3381	5.5837	9.974	8.5288	6.7585	5.6081
-15.097	-7.4961	-13.284	-13.627	-14.625	-16.417	-9.4188	-13.261	-9.8547	-10.011	-12.633	-14.783	-11.96	-8.604	-11.884	-13.947	-12.812	-12.464	-14.336	-9.8907	-9.2985	-14.654	-11.531	-9.7031	-9.8732	-10.183	-13.471	-13.281	-11.63	-10.144	-10.001	-9.9404	-10.821	-10.763	-14.067	-14.984	-12.287	-15.83	-10.297	-12.204	-11.783	-7.1186	-11.246	-11.55	-9.0118	-12.257	-18.6	-12.316	-9.7436	-9.9031
-10.293	-11.894	-7.6188	-12.659	-9.178	-14.155	-10.771	-9.6226	-14.12	-10.464	-12.919	-12.957	-13.447	-12.575	-8.3153	-10.057	-9.0407	-11.603	-12.828	-13.599	-8.9547	-9.9132	-10.576	-13.499	-9.7483	-12.117	-12.203	-9.4648	-10.361	-8.1361	-11.349	-9.7476	-12.469	-12.955	-13.207	-12.761	-12.34	-11.056	-9.2022	-11.381	-13.341	-9.8541	-14.919	-17.253	-12.168	-11.198	-6.2223	-14.061	-6.8584	-8.901
12.841	4.1621	7.8305	5.834	6.4736	12.104	4.4519	8.2405	9.7961	0.51447	9.8185	6.2727	9.669	7.5345	9.2205	4.2193	5.3967	6.9742	3.7343	4.3735	8.5571	10.511	5.1795	6.7341	2.4027	5.877	8.587	6.2719	7.2278	4.5572	4.9076	8.8608	2.9519	3.8441	8.3595	4.5091	8.9271	6.0327	5.5877	3.4932	9.9625	5.968	8.4208	6.0032	5.3074	3.5746	9.9776	14.096	9.4467	4.6019
-21.768	-19.475	-19.338	-23.139	-22.205	-22.492	-19.224	-20.941	-20.756	-26.451	-21.122	-23.265	-19.803	-22.199	-26.445	-21.345	-18.126	-18.359	-14.863	-27.514	-22.72	-22.365	-21.477	-21.706	-22.587	-18.748	-21.151	-25.159	-22.409	-14.968	-19.643	-19.168	-23.023	-23.686	-22.922	-20.414	-20.615	-21.391	-21.51	-24.437	-19.98	-17.983	-22.333	-21.197	-19.766	-17.523	-21.941	-24.369	-23.704	-20.756
-11.755	-10.372	-9.4415	-11.16	-11.543	-15.576	-12.57	-10.172	-11.072	-10.242	-8.324	-15.545	-14.346	-16.872	-11.19	-12.659	-12.829	-17	-13.397	-16.863	-16.257	-14.606	-12.538	-13.509	-12.177	-14.617	-15.903	-11.361	-12.304	-10.38	-14.37	-12.082	-14.212	-16.02	-16.131	-18.769	-14.687	-16.498	-11.88	-14.581	-9.5029	-12.292	-10.173	-15.575	-10.894	-12.076	-17.151	-11.387	-10.747	-8.363
1.2382	7.0043	2.803	2.2139	3.5093	2.3753	2.1684	1.2439	-0.45847	4.4038	-2.9785	2.7323	-2.2755	1.7147	2.8005	1.7283	1.0095	1.3885	3.2955	1.2769	0.80437	2.4364	-5.7743	4.1002	4.9168	3.1513	6.1669	0.79112	7.1767	2.5933	5.6132	1.9052	3.871	1.6219	-0.18486	-2.3472	-2.363	0.40692	-0.29075	4.5378	1.8159	-0.25264	2.8223	2.8763	3.5618	3.8458	2.3076	5.6309	-3.7431	5.9742
3.2339	1.5756	1.6998	3.2654	-0.09543	4.1864	2.6321	0.79953	2.1397	1.5438	1.9547	2.8314	5.0963	-0.45793	2.6767	2.196	-0.58414	1.7658	0.75798	1.9689	4.2922	1.4104	-3.6411	0.62879	0.42038	-0.57925	-1.1086	1.2212	-1.6347	-1.4605	4.5181	2.3812	2.3885	-0.24535	0.78266	1.0749	1.5564	4.881	1.2528	7.9744	0.68515	2.9119	2.8497	2.2082	2.6682	0.60675	-1.5917	0.80572	3.6573	0.0080381
-12.376	-9.681	-10.976	-7.5612	-6.2241	-8.813	-12.994	-5.6842	-4.5004	-8.1148	-7.667	-10.588	-10.729	-8.0744	-8.9038	-6.2213	-8.3705	-9.5901	-17.481	-13.648	-8.9834	-12.177	-8.1212	-13.878	-9.7757	-8.2408	-9.1786	-9.9858	-14.294	-4.8532	-8.8312	-7.4573	-12.134	-7.1829	-8.4707	-15.153	-10.581	-6.23	-7.5102	-10.512	-7.5704	-6.1402	-11.103	-8.9142	-4.4289	-12.188	-12.384	-10.145	-8.0098	-9.1716
-1.1611	-0.089678	-1.1177	-0.75389	-2.3809	0.056689	-2.2385	-4.9552	-2.921	0.30373	-2.6556	-1.4113	-2.9466	-1.2311	0.56375	-0.14391	-0.15039	0.23946	-4.5423	1.9139	2.3736	-3.3854	3.2566	-1.2037	-2.4717	0.69294	-2.317	2.5881	-1.0973	-0.83119	-0.14885	0.54627	1.4925	-2.3944	3.0136	-6.4688	-1.3967	0.51508	-1.9937	3.4909	0.45996	-1.7019	-4.7624	-0.49139	1.9699	-0.99955	-5.0032	-0.12106	-2.9009	-0.32648
6.6566	11.634	7.9068	11.507	6.8109	9.2696	12.753	6.1362	9.1229	7.9212	6.8877	17.164	11.242	8.4785	10.417	8.4646	8.4049	12.889	11.235	6.1493	6.8471	11.319	10.571	10.586	13.206	12.454	11.255	9.0557	2.794	9.8177	5.3168	8.3132	7.4683	8.0208	6.2709	3.7498	7.0917	9.0245	9.6608	8.9138	9.75	5.2782	11.988	8.1123	5.9434	9.0261	2.2174	7.9011	6.9218	7.3915
13.088	8.046	13.789	9.4542	8.7956	8.8157	10.315	7.3507	13.335	6.9396	8.3796	9.7668	16.436	10.363	9.134	9.4263	16.363	6.3457	5.0908	6.8403	10.595	7.5337	9.7216	10.369	9.0011	8.8624	12.623	10.123	11.193	6.6327	7.5858	10.716	12.563	10.856	10.835	9.4582	8.7488	8.6105	13.82	13.736	8.9845	8.6134	9.4488	6.1271	7.4819	12.194	11.219	5.6565	13.211	10.567
-2.2524	4.4597	1.4672	2.8468	1.103	2.2336	7.2294	-1.3042	4.2508	2.9175	-6.1032	1.4079	3.8325	1.9013	-0.1951	2.4125	0.36717	-2.3328	-1.3532	-0.21487	0.32286	-1.2238	0.27531	3.5438	1.0469	5.5767	3.5336	2.9138	1.7464	3.4157	1.7114	-4.4483	6.0152	0.87123	3.1817	3.3406	3.9231	6.0394	3.1702	0.10181	4.3611	-1.3966	0.066605	1.9712	-1.3464	3.1641	1.998	0.1232	-0.94309	-1.8331
-16.534	-12.31	-15.542	-16.164	-11.939	-12.106	-16.442	-11.857	-13.86	-14.893	-13.449	-16.787	-13.686	-17.402	-13.502	-14.87	-12.24	-16.455	-13.971	-10.94	-10.786	-14.52	-11.394	-18.269	-12.811	-10.957	-12.526	-14.036	-10.458	-14.832	-9.1293	-11.347	-14.66	-14.366	-12.042	-14.744	-13.474	-16.678	-14.02	-15.283	-10.604	-17.009	-17.308	-12.026	-15.708	-13.407	-16.061	-8.3899	-14.543	-11.182
2.628	1.1238	0.10723	5.3677	5.7041	0.3963	-2.535	3.9202	4.8914	1.477	-2.5029	1.2267	0.64232	1.8412	-2.7279	-2.3791	-0.30123	1.1113	1.0898	0.48728	0.48923	3.4573	-0.63316	5.4303	0.39877	0.2314	2.7592	3.6175	0.34858	-2.7038	-4.0097	3.2701	-3.1537	2.9183	2.5812	-0.18802	-1.1802	1.5998	4.1283	0.17154	-0.35296	-0.8836	3.5049	0.9038	4.4033	0.8426	1.8758	2.7185	4.2684	1.3206
-5.9392	0.28491	-4.681	-5.5599	1.7734	-0.78167	-6.039	-4.8773	-6.513	-1.1744	-1.7758	1.0107	-1.3596	-0.49391	0.83829	3.6265	-5.0172	-1.933	-3.287	-3.2502	3.8663	-2.1697	0.20261	-3.3083	-2.6582	-8.7979	-1.6967	-5.0138	0.43637	-1.4692	-2.5955	-0.56704	-0.54582	-1.7839	5.8367	-5.7829	-0.98045	-5.0576	-1.96	-1.3049	0.17189	1.6231	-5.0623	-3.6765	-1.5131	-1.8987	-4.0906	-5.3954	-7.8142	1.6175
-0.83048	-2.6076	-5.4501	0.90524	-4.3829	-2.016	-0.85512	-3.6958	-1.4768	-1.9611	-3.3989	-3.751	-7.7795	-4.7814	-8.7015	-5.5393	-8.4173	-4.887	-0.58455	-4.2883	0.044212	-1.5991	-5.289	-0.91644	2.2574	-9.2828	-5.5029	-4.2267	-1.1097	-1.6764	-0.31508	-1.7034	-5.7452	-7.2827	-0.53527	-4.1911	-1.6102	-2.3928	0.9871	-6.5162	-0.13303	-1.6972	-6.4878	-2.1933	-7.5307	-0.77416	-5.3277	0.078107	-5.1848	-1.8032
-15.643	-10.974	-13.805	-10.21	-14.398	-12.464	-15.827	-16.207	-9.5618	-11.075	-9.3368	-14.644	-12.834	-15.833	-13.111	-19.713	-14.019	-11.814	-17.011	-12.462	-14.083	-13.093	-16.168	-10.494	-15.475	-12.725	-12.475	-14.097	-14.538	-13.344	-10.927	-14.811	-10.769	-16.465	-11.206	-14.104	-11.485	-13.248	-12.006	-15.59	-11.477	-10.875	-14.942	-17.984	-14.578	-9.2177	-11.304	-19.15	-13.79	-13.109
3.8916	4.2147	5.8668	4.53	1.5156	4.5716	1.0529	1.2317	6.101	5.3723	4.7392	0.69586	0.27433	-0.76452	0.55659	2.4293	1.5753	4.5997	0.71543	-0.7444	2.0357	2.5273	0.054521	-2.0799	6.2009	0.13339	2.4789	3.5194	2.8982	4.2821	1.8948	1.9176	5.278	4.8144	2.7532	3.7882	2.5833	1.2676	4.3352	2.5548	6.3585	3.1434	1.1415	0.50596	5.2542	0.17632	6.093	3.914	0.41472	0.23325
-15.828	-17.863	-11.579	-12.732	-11.336	-15.578	-14.352	-18.628	-12.439	-14.17	-16.241	-17.44	-17.339	-10.263	-16.106	-15.582	-15.225	-15.268	-17.743	-13.893	-14.766	-16.041	-18.007	-13.912	-15.832	-11.78	-15.593	-16.856	-14.671	-9.8341	-11.9	-10.724	-12.468	-13.619	-8.761	-15.008	-14.771	-14.443	-20.381	-18.633	-11.83	-16.804	-13.754	-17.278	-19.837	-14.312	-12.166	-14.263	-13.367	-10.506
5.7466	4.3671	0.89301	7.9415	7.6811	7.4732	0.70963	3.7993	6.2773	2.9205	7.1583	6.5419	5.0026	8.1169	4.0096	3.6031	7.066	8.7101	6.4134	5.4878	0.052212	5.7768	3.3611	8.2144	3.1567	2.51	5.2661	8.7263	9.6836	6.4775	1.783	6.2063	4.1165	5.3762	4.5938	3.1336	1.5268	1.3805	1.9474	1.8502	6.5606	2.7403	6.3851	7.9945	8.0754	10.353	7.3971	8.8778	2.2742	6.9776
-14.952	-12.67	-16.361	-9.4598	-15.574	-12.305	-12.957	-11.161	-13.105	-13.734	-10.634	-14.087	-15.416	-14.874	-11.568	-8.3314	-14.748	-14.924	-15.984	-11.238	-14.09	-15.656	-11.906	-10.979	-13.948	-17.626	-13.844	-16.137	-15.92	-14.389	-13.93	-10.459	-14.14	-9.9533	-14.392	-17.137	-12.238	-12.013	-14.218	-12.217	-9.465	-12.456	-15.995	-14.583	-16.776	-13.826	-14.323	-14.157	-11.521	-14.076
7.2059	11.564	11.402	12.406	5.649	10.537	7.7115	3.6548	6.9744	7.5943	9.1482	12.238	14.407	7.8398	13.356	6.7689	7.5765	10.732	11.518	13.85	10.814	10.948	9.9698	6.0765	8.1082	9.7429	8.8317	7.4064	11.585	11.794	9.4553	4.9211	12.025	11.036	7.7056	9.733	8.3009	11.377	7.3679	8.9604	8.0636	15.157	13.218	11.045	8.4556	10.644	5.3551	9.2909	7.4476	11.571
10.214	8.8075	9.8856	8.6697	11.875	7.0525	4.1987	10.913	9.6791	10.685	8.5225	10.959	7.4438	8.3371	12.434	13.502	7.8162	9.7472	8.4147	7.8458	10.795	6.9026	10.79	12.237	11.082	11.828	13.162	7.0065	11.968	7.744	8.1207	12.649	13.999	11.978	5.1624	13.796	8.0858	7.2863	6.19	8.6053	9.2991	8.9035	13.602	11.482	9.6199	12.035	15.52	10.472	6.9787	6.5973
-2.7756	0.70531	-6.0507	-3.2092	-0.46557	0.14844	-4.3793	-11.059	-1.4701	-6.0864	-4.8456	-0.26116	-6.6352	-3.1366	-3.9542	-2.0835	-2.0132	2.7237	-3.1439	-1.8799	-1.1088	-1.1117	-2.0396	-2.4192	-5.8496	-4.0522	-5.905	-4.4446	-3.0655	-7.6555	-3.8593	-1.9968	-2.8206	-3.5392	-6.7115	0.080414	-7.2984	-4.6586	-9.0041	-5.2662	-3.0184	-6.8373	-5.7331	-2.9304	-1.9673	-6.1697	-4.15	-5.9539	-4.6824	-6.7442
6.8192	11.396	8.0346	12.137	10.463	7.1965	7.3688	8.9341	6.0144	11.385	6.2476	8.4372	8.9487	13.174	11.586	16.539	10.112	13.707	8.1922	8.3604	13.457	11.112	10.727	7.4901	10.697	11.679	10.681	3.5983	6.6865	7.1343	6.4901	9.4321	9.4408	12.233	6.8359	9.9223	10.528	14.672	12.535	7.9188	13.174	9.3959	8.9258	6.7081	11.872	11.156	9.8386	5.7586	9.7785	10.095
8.0964	5.2109	4.5003	9.2346	6.9324	7.8457	11.091	6.6368	7.0547	4.3051	7.9683	6.546	5.7543	1.762	8.6957	10.592	8.2642	-0.00677	9.6706	6.8776	6.1728	8.741	7.7598	4.7764	3.9051	8.0812	8.0734	3.9394	7.7452	6.3906	10.047	6.979	6.004	2.8519	4.8807	8.0387	6.0821	5.2182	6.725	6.5044	1.4911	3.5109	6.1681	4.2741	7.1478	7.0317	9.2206	4.1773	5.1275	0.18823
-6.1798	-4.2595	-3.5669	-5.7829	0.084991	-6.2036	0.77351	-5.2797	-1.248	-0.77481	-1.9387	-2.3454	-0.25974	-11.038	-4.4059	-6.2674	-3.1204	-0.38512	-1.111	-4.9528	-1.288	-6.534	0.60988	-4.6581	-9.8555	-5.3548	-5.6715	-5.3038	-3.349	-3.3314	-0.81334	-4.0635	-0.96367	-4.4229	0.88668	-2.7161	-7.9763	2.187	-3.494	-1.6335	-2.2621	-6.1465	-3.4925	0.75916	-7.7888	-3.8488	-5.7494	-2.306	-1.6707	-2.9328
-11.467	-15.331	-12.059	-14.281	-14.782	-12.726	-9.8462	-9.7146	-10.878	-11.506	-9.0491	-12.498	-12.363	-13.085	-17.778	-13.182	-13.181	-13.35	-10.207	-13.093	-12.617	-10.58	-8.9656	-15.473	-12.476	-15.757	-15.668	-17.473	-9.7232	-8.4433	-12.889	-16.11	-18.516	-5.3552	-10.901	-9.0759	-16.252	-11.399	-15.946	-9.8496	-11.932	-10.906	-16.409	-11.962	-16.86	-10.858	-11.553	-12.494	-9.8034	-13.844
-13.917	-11.336	-6.3159	-12.603	-11.815	-11.138	-5.7629	-10.011	-9.3005	-15.246	-12.319	-12.02	-9.3334	-9.6463	-8.663	-10.288	-6.666	-14.257	-17.004	-13.676	-10.624	-12.553	-11.404	-10.616	-15.778	-9.7189	-5.8554	-15.618	-7.3729	-13.58	-6.6506	-11.774	-9.9327	-11.63	-12.33	-11.281	-16.085	-10.069	-11.986	-14.426	-12.609	-11.221	-11.39	-12.377	-10.492	-11.43	-10.584	-9.1943	-11.543	-10.872
-10.898	-9.1557	-10.542	-11.642	-11.394	-10.678	-7.1436	-12.147	-15.315	-6.2819	-11.686	-8.8088	-8.7087	-7.2963	-9.8428	-8.5147	-8.865	-12.922	-7.8134	-15.934	-12.058	-9.1292	-9.7628	-8.9734	-11.489	-8.4828	-10.382	-9.7153	-4.6137	-7.648	-13.896	-11.982	-6.5127	-14.162	-10.334	-13.105	-11.791	-11.418	-10.571	-9.6675	-6.8826	-8.8796	-10.239	-9.4163	-9.5758	-13.204	-5.8436	-13.018	-6.4343	-10.793
-9.2773	-11.075	-5.9412	-7.2808	-10.677	-4.7618	-5.6576	-4.355	-5.4543	-2.7675	-9.3087	-3.674	-4.4947	-4.9083	-3.8944	-7.8716	-9.8074	-9.0798	-7.3243	-8.5177	-13.85	-2.6764	-5.6725	-2.2881	-8.3098	-8.8421	-4.7204	-6.9315	-7.6742	-3.4775	-5.5353	-6.0876	-8.7596	-6.5871	-0.46795	-1.0166	-10.572	-4.7031	-8.203	-7.7172	-5.2851	-8.3071	-5.8016	-8.4282	-9.9378	-5.8851	-6.6256	-10.706	-8.1215	-8.0022
-2.0809	-11.259	-3.0909	-4.4955	-6.2352	-5.726	-11.112	-5.1737	-9.9461	-3.5145	-11.255	-7.3286	-9.9808	-3.5383	-8.1997	-6.8764	-5.0008	-0.20661	-11.996	-3.9078	-11.169	-7.3749	-8.0346	-6.4152	-10.706	-6.6907	-5.5895	-7.1021	-10.745	-7.6598	-5.6434	-10.109	-9.706	-8.6662	-6.908	-4.5751	-8.8034	-6.4359	-3.1382	-8.2341	-9.6104	-6.4807	-5.0338	-8.1213	-7.9931	-9.6419	-5.6963	-1.8804	-6.0744	-5.4174
-2.8177	-1.5872	0.7862	1.0984	-1.532	0.78423	-1.4368	-4.3061	1.3839	-9.5079	-2.2127	0.79259	-5.1215	-4.8143	0.42896	-1.5965	-6.607	2.2658	-4.7258	-5.8988	-1.9604	-2.5435	0.97279	-1.0569	-5.8095	1.2853	0.19277	-0.17869	-6.2941	-5.6746	-3.6853	-0.055285	-1.4282	-3.8664	-3.2473	-1.4522	-0.40147	-0.80554	-3.9457	-2.3071	0.12069	0.31719	-0.8244	-0.64556	-0.95557	0.75367	1.7398	-0.61733	-0.91039	-2.4237
-18.696	-11.851	-11.952	-15.505	-11.735	-14.008	-13.812	-10.777	-14.48	-12.867	-10.005	-14.758	-15.666	-13.421	-12.115	-10.301	-11.286	-14.464	-16.003	-13.472	-11.546	-13.507	-13.525	-15.56	-10.656	-12.426	-10.825	-9.4805	-12.762	-10.248	-11.77	-11.619	-9.4687	-12.281	-11.769	-10.884	-10.849	-13.091	-14.855	-15.29	-10.293	-13.856	-14.145	-16.84	-11.937	-7.7152	-7.8369	-11.069	-9.7354	-14.55
0.73079	0.76989	5.6582	3.7892	-0.55015	1.2455	-0.37679	3.6659	-1.4088	4.8734	-1.7518	-1.0814	0.38204	-0.062757	-0.22519	0.60181	0.80279	-0.29577	1.4583	-1.1635	3.3612	-0.32267	0.93555	1.5855	-0.11522	1.8602	0.52439	2.9765	3.1805	0.24078	1.5546	0.54211	0.84446	-1.2428	-4.2154	3.2405	3.8568	-0.70103	0.8056	2.245	-3.8967	2.1523	2.5078	-2.8309	-3.6106	3.0826	2.2119	-2.2495	3.1483	4.6
8.0097	8.7777	7.002	9.5267	4.4999	7.6526	6.4482	5.5532	8.143	8.0661	9.06	10.186	10.55	8.4818	11.305	6.5042	8.2576	10.76	7.5328	2.8736	9.8453	10.965	9.7143	8.6654	13.344	9.8991	10.941	7.5881	8.7696	8.6789	11.072	8.1677	7.6616	7.7714	5.8695	6.8552	10.542	7.2487	9.1859	7.7554	8.3874	9.0968	5.3737	3.3896	5.7496	14.912	7.3409	10.991	3.5114	9.8858
9.552	7.1426	4.7115	9.0201	7.2515	11.005	8.919	10.179	4.155	4.8579	5.138	5.0495	4.2401	8.3806	8.295	2.3926	11.793	6.5101	4.1977	4.3354	5.0945	8.2716	6.5596	6.2049	5.6629	4.8135	3.25	5.6694	6.1	3.3988	9.1857	6.7921	4.0937	9.6834	4.0162	3.9245	8.518	8.6771	5.9071	9.2771	6.7983	2.0868	5.3812	7.5457	11.936	10.026	8.3485	5.4561	8.2691	7.6898
7.687	5.5031	9.3124	8.3522	4.6331	7.4419	4.0556	2.4362	12.278	8.0061	7.1651	8.4199	8.6424	4.2327	8.2076	4.5341	8.4335	1.5481	9.815	5.2689	8.2726	8.3495	3.6842	8.1865	6.4918	7.8294	5.7508	9.9935	9.6032	5.8653	1.8099	1.6727	9.2951	8.0516	6.7029	3.5321	9.3256	8.9673	3.9211	10.907	5.5352	7.3569	3.5784	8.7172	8.0753	8.537	7.0946	2.4427	1.2605	5.4693
-26.221	-16.06	-17.826	-17.891	-21.609	-19.821	-21.606	-24.412	-19.369	-25.659	-18.303	-20.678	-23.049	-23.237	-20.211	-20.577	-20.081	-21.416	-16.497	-19.751	-17.311	-20.889	-21.531	-18.733	-21.239	-21.753	-21.634	-21.433	-24.313	-19.439	-26.658	-20.911	-20.432	-24.344	-20.607	-22.114	-20.56	-17.26	-23.782	-16.609	-17.222	-19.116	-23.867	-23.602	-18.265	-20.843	-23.571	-19.438	-18.214	-21.685
-13.618	-13.822	-11.13	-11.335	-13.946	-13.278	-16.137	-14.859	-9.839	-13.442	-13.191	-13.405	-9.9527	-17.418	-13.417	-12.499	-13.783	-14.844	-6.5527	-10.484	-13.599	-8.842	-13.388	-13.499	-7.8568	-11.04	-8.2807	-15.429	-11.73	-7.3585	-13.64	-15.12	-18.512	-11.765	-9.1583	-14.155	-11.88	-15.123	-8.0725	-13.169	-16.164	-12.501	-14.399	-9.6897	-12.105	-12.897	-16.909	-10.102	-13.013	-10.819
-0.78551	-6.424	-4.8965	-4.1753	-6.021	-2.2861	-10.59	-1.6714	1.9683	-3.2596	-7.2768	-2.3611	-2.9143	-2.686	0.68246	-3.8148	1.438	-9.3704	-6.1234	0.90603	-7.3401	-2.2615	-2.9819	-4.0074	-0.90186	-5.9029	-3.9071	-5.6505	-5.337	-2.6501	-3.3984	-2.4582	-2.2399	-2.1766	-3.3089	0.17822	-1.9855	-6.1472	-2.2899	-3.0912	-3.8083	-0.54452	-1.0985	-5.6096	-5.421	-2.536	-8.7187	-3.8661	-5.7794	-4.0101
-7.7237	-10.794	-12.231	-10.665	-9.2781	-8.1168	-13.205	-7.5627	-11.095	-11.073	-6.9586	-11.545	-13.403	-11.254	-10.948	-9.929	-11.647	-7.6265	-11.759	-7.6902	-11.735	-9.8318	-10.644	-10.245	-12.844	-12.821	-8.5002	-10.561	-6.833	-9.2314	-9.6233	-11.678	-14.154	-9.2811	-10.112	-13.719	-8.6292	-10.427	-11.294	-9.4359	-4.4833	-12.44	-6.4705	-11.97	-6.8788	-9.6275	-13.122	-8.1281	-7.1086	-11.269
-18.829	-20.754	-19.515	-19.654	-23.675	-23.338	-21.949	-19.711	-24.307	-21.339	-19.795	-22.458	-23.321	-22.988	-27.194	-20.508	-16.054	-17.028	-21.072	-19.824	-18.347	-23.514	-19.446	-20.49	-20.522	-17.657	-19.95	-25.196	-20.35	-23.629	-21.358	-23.29	-21.056	-26.563	-20.533	-18.245	-24.589	-19.579	-21.54	-21.065	-27.063	-19.176	-18.755	-18.593	-25.688	-20.94	-21.652	-21.611	-21.199	-23.688
-14.643	-8.665	-12.543	-8.1957	-12.701	-13.715	-8.4655	-14.434	-13.57	-12.143	-13.28	-10.219	-5.983	-13.187	-12.172	-12.177	-14.31	-11.45	-8.7008	-13.914	-10.249	-9.2331	-12.07	-7.5228	-13.019	-13.994	-10.665	-12.658	-11.886	-9.61	-13.482	-13.1	-7.5654	-14.352	-10.466	-9.0066	-15.123	-11.932	-12.113	-11.048	-14.35	-10.969	-15.045	-9.3026	-14.066	-14.282	-10.474	-16.249	-12.69	-9.0425
-2.0475	0.25667	-0.44166	-3.5263	-2.5076	1.4223	0.52419	-2.4503	0.56726	-3.5099	1.4148	3.2874	4.6503	1.6646	-2.7965	-0.27805	0.25997	-0.5182	0.89717	1.6382	-2.6368	-1.2775	1.0187	2.9858	-1.2256	1.2465	-0.61564	0.56446	-2.8531	-3.2804	-0.52495	-1.7614	0.10487	0.29348	-0.83773	-3.418	-0.19725	-2.7723	-1.9333	4.0766	-5.3513	2.4321	0.6966	3.015	-5.5706	-0.38231	0.16471	-2.6563	1.0168	-3.8544
0.15194	0.11757	-1.7847	-5.4039	-3.831	-2.5043	-1.87	-0.083692	-6.4687	-5.6518	-3.7584	-1.2988	-0.42422	-2.3067	-4.2124	-2.638	-4.9558	-3.1219	-2.7872	-4.9926	-7.6787	-2.259	-1.3708	-2.1245	1.0671	-1.9422	-2.5176	-10.873	-3.291	-0.79304	-3.8601	-4.0667	-6.7295	-5.5944	-0.69015	-3.2678	-1.9954	0.57674	-0.67233	-3.7761	-0.82983	-4.0668	-2.901	-4.3743	-1.9372	-3.4891	-3.4285	1.3179	1.2452	-0.50967
-9.4827	-9.7991	-9.8157	-8.4029	-7.9242	-13.017	-10.212	-10.162	-15.296	-10.947	-10.307	-7.9517	-8.1075	-10.335	-10.919	-10.73	-13.336	-11.846	-12.388	-5.907	-10.103	-9.6373	-10.613	-10.118	-8.4784	-13.801	-9.52	-7.7481	-8.7035	-8.771	-7.664	-10.697	-8.0835	-10.136	-14.852	-5.3212	-14.337	-10.01	-11.866	-17.387	-9.0036	-6.1689	-9.744	-9.6123	-10.345	-13.217	-10.838	-11.611	-7.5196	-8.5574
-10.58	-12.595	-5.7122	-11.702	-8.6946	-7.9746	-9.6715	-11.048	-14.149	-9.1495	-7.2719	-5.3288	-5.777	-8.1413	-7.0479	-6.8487	-8.9799	-5.6744	-6.1197	-11.961	-7.8286	-9.5085	-8.7586	-9.3032	-6.3942	-12.025	-10.04	-11.416	-6.2991	-7.9697	-3.1302	-12.734	-11.483	-7.3662	-6.577	-9.5909	-5.4042	-6.8274	-10.722	-6.455	-11.999	-7.026	-7.4621	-6.5411	-9.4868	-9.5542	-12.182	-7.6946	-8.5679	-12.626
-2.9661	-7.3502	-2.8428	-4.1454	-2.1832	-6.0326	-5.1803	-0.90928	-3.7857	-0.64799	-1.284	-2.9216	-11.375	-4.4376	-2.0653	-4.5165	-7.475	-2.4441	-2.011	-4.4368	-5.3499	-3.7565	-7.2338	-6.9793	-3.5136	-5.2228	-6.6052	-3.3476	2.8879	-7.5892	-1.3928	-4.677	-4.6131	-2.2744	-4.2078	-5.7939	-4.2704	-5.9149	-1.8108	-1.1209	-3.8927	-4.8886	-5.7007	-1.0864	-2.335	-7.1712	-4.0013	-5.5585	-5.7013	-5.9544
1.3799	4.1236	1.4389	5.7419	5.9586	2.9194	1.6002	1.755	-2.7652	-0.87794	4.0263	6.5859	6.5432	5.5898	-0.65401	2.7672	0.25004	3.0418	2.5351	-1.332	-0.13887	2.9973	1.6839	5.5229	5.6028	3.9052	3.7231	7.9565	4.3751	2.2438	1.3385	2.5786	8.3593	2.9892	4.8247	6.5833	6.5722	5.1386	-0.03606	1.6189	1.5039	0.89057	2.2555	2.5499	5.4073	3.8741	2.3819	2.8876	0.51412	4.6816
-21.364	-21.945	-22.93	-25.615	-20.658	-24.562	-25.37	-23.54	-24.477	-24.468	-25.99	-25.783	-21.595	-24.606	-22.401	-21.1	-19.676	-25.188	-25.627	-25.566	-19.876	-18.447	-18.071	-21.613	-22.933	-26.056	-20.923	-19.224	-23.914	-24.763	-21.434	-19.184	-17.312	-20.968	-21.301	-25.559	-23.043	-23.307	-22.729	-19.467	-23.654	-19.456	-23.454	-30.468	-23.497	-22.354	-22.864	-23.668	-20.051	-21.891
-0.50555	-3.3223	-0.90995	-6.8766	-2.1246	-2.8071	-4.7865	1.9935	-0.53892	-5.7196	-3.3567	-2.7302	1.8935	-2.8566	0.10955	-3.1746	-4.6379	-6.4153	-3.1435	1.2236	2.1617	-1.8667	-4.7729	-4.448	-7.767	-1.6469	-1.1538	-2.5603	-5.0865	-1.9116	-4.2637	1.0616	0.36069	-1.0944	-3.668	-1.7351	2.958	1.2092	-5.1081	-4.5894	-1.9738	-6.6018	-0.27457	-5.8342	-1.4512	-0.42204	-2.4777	-4.2514	-5.2332	-3.4551
7.9383	2.226	6.3672	4.4674	2.0016	5.8706	-0.17708	4.1272	0.72952	3.4345	4.3571	6.8274	5.5251	2.054	9.5933	3.7579	12.517	7.9413	0.7916	4.0104	5.2267	5.6788	1.7773	5.6466	5.0652	3.3598	4.0729	10.551	4.5817	5.5172	0.23828	2.7776	7.273	6.8552	0.85706	7.9545	2.086	6.4913	2.4707	2.2105	-0.11071	7.8346	4.0494	11.509	8.843	4.7459	1.9376	6.2583	2.5541	7.4976
-0.57292	0.14345	1.1247	-0.45584	-1.8041	-1.1479	-1.5038	4.562	2.5198	4.1582	3.7838	4.0583	1.3506	3.4766	1.8299	2.3312	0.23636	1.5809	-0.46398	-3.3027	6.8398	4.1429	3.9111	0.75138	0.34392	4.0374	-1.6482	4.5495	5.0755	4.9171	0.15106	-1.9602	-0.12642	1.2998	3.8091	3.6438	0.98708	1.4236	2.4497	4.5822	2.763	1.9436	7.8672	4.2036	0.10058	4.148	-0.40605	1.9828	6.2136	-0.18202
-16.54	-11.96	-10.031	-9.5946	-15.904	-13.88	-8.8059	-12.671	-12.797	-18.693	-13.377	-13.168	-16.276	-15.339	-16.575	-14.878	-10.744	-12.58	-12.384	-17.018	-18.876	-10.052	-16.36	-19.294	-17.013	-17.674	-15.092	-12.756	-16.104	-10.37	-10.171	-13.659	-16.128	-14.042	-15.038	-15.693	-14.45	-13.776	-18.668	-17.072	-13.872	-15.053	-12.626	-12.969	-16.817	-12.537	-17.369	-15.966	-14.487	-19.987
-4.0169	-3.8472	-4.225	-5.5194	-5.9209	1.4206	-2.0014	-2.6542	-1.6805	-2.0453	-3.3928	-1.8043	-2.9311	-0.35072	1.0758	0.4422	-6.5786	-4.7039	-1.0124	0.92277	-2.086	-3.6137	-3.3974	0.33468	-0.71306	-5.5253	-0.39078	-2.5336	2.6844	-0.17612	-0.35449	-4.0827	-7.5191	-4.5291	-2.7553	-2.095	-1.7622	-3.345	-0.4525	1.9107	-1.7607	-7.1308	0.41634	-1.5096	0.87703	-1.6304	-6.5097	-0.25883	-4.0966	-2.9261
-10.29	-2.6906	-1.5517	-2.5053	-4.288	-4.0558	-4.9871	-4.0295	-3.8858	-7.4231	-6.4259	-3.9694	-3.7967	-4.2718	-0.39014	-1.3969	-1.7551	-5.7054	-1.2625	-1.4418	-2.9343	-2.8029	-3.9762	-3.8392	0.66572	-8.9024	-2.4945	-6.2391	-0.87142	-6.1744	-5.7838	-4.9732	-0.29651	-2.3706	-1.4877	-3.0968	-0.83783	-6.2554	-2.6087	-5.4532	-4.0662	-2.2047	-4.4484	0.62459	-2.6259	-4.501	-0.11089	-6.4406	-4.889	0.65312
4.2151	-1.1258	-1.5605	4.3512	-1.6238	1.3218	1.0134	2.7477	1.4955	1.325	3.3555	4.5793	-0.01942	-0.65399	-1.3568	-3.8531	-4.2527	-0.67201	1.0365	-1.3197	-0.6498	4.7576	-3.2632	-2.8666	2.7794	2.2488	0.34748	3.9789	1.5681	2.9629	-1.3058	-0.94682	2.8417	-2.8103	0.42762	2.1345	2.4789	0.44301	0.41903	1.0011	-0.51497	3.0261	-0.81406	1.7753	1.8883	0.82654	-0.24377	2.1387	0.69742	3.2213
-3.1605	-3.4582	1.3947	-0.36067	3.6357	-5.0586	0.77491	2.7979	-0.98984	4.797	-2.8224	1.1764	0.36542	-5.3872	-3.4557	2.0324	-1.6447	-3.559	-7.0869	-4.4503	-0.74862	1.5882	-0.46728	1.8242	1.6648	1.2043	-0.050763	-2.418	-2.4416	-2.6312	-2.2527	-4.3459	-1.3068	-1.6343	0.20574	-3.5311	-0.97008	-3.68	-0.7911	-0.30263	-1.7905	0.1907	-2.7238	-0.073127	0.76093	0.524	1.3062	-2.0181	1.2844	-0.96089
-4.1902	-7.2643	-6.7809	-3.4687	-7.9956	-2.6511	-7.9677	-9.4697	-6.1054	-4.0949	-4.5012	-4.7359	-6.0702	-1.8735	0.72564	-2.0193	-0.46727	-5.553	-5.6339	-5.816	-5.8917	-5.0384	-6.9959	-5.8013	-4.2617	0.59255	-1.8529	-4.211	-4.6857	-4.8404	-6.3864	-0.47884	-7.0455	-4.8077	-5.8198	-7.0571	-9.0765	-4.9198	-3.3901	-6.0085	-1.5105	-5.6713	-5.0451	-6.1444	-3.7371	-3.0398	-1.9545	-0.13955	-3.54	-3.6161
-2.3865	0.78883	-2.422	-0.937	5.2099	-1.2849	-0.31155	-4.448	-3.3112	2.7642	1.5164	-0.27128	-3.0783	-1.1464	-2.3955	-4.359	1.7922	-2.6077	-1.4376	1.547	1.5597	-0.8837	0.1661	0.11469	-1.421	-2.8859	0.43796	-0.19992	1.3908	-6.0643	-5.4726	-3.1129	0.84973	-2.6295	-1.1312	-4.4815	-3.9736	0.94186	-4.4315	-3.0077	-4.5975	-2.3478	-3.0614	0.37111	-5.0842	-1.0055	-3.8824	0.971	-2.9418	2.1383
-8.5399	-11.168	-9.0185	-7.9304	-8.4147	-8.8232	-5.8557	-9.7438	-13.604	-9.385	-6.8577	-9.2364	-12.466	-7.6436	-9.7973	-7.0422	-9.2185	-4.1399	-10.091	-7.3832	-8.9739	-8.8929	-8.1388	-6.6962	-6.6696	-10.923	-9.8131	-6.9298	-5.325	-5.5617	-10.749	-5.0081	-6.5363	-11.801	-8.16	-12.741	-10.856	-3.9962	-11.412	-10.654	-7.1156	-11.671	-9.0733	-13.364	-11.809	-8.9243	-11.384	-10.246	-10.574	-8.8943
-13.657	-5.8398	-10.093	-10.226	-10.18	-14.106	-12.14	-12.203	-8.9075	-15.069	-6.7006	-5.8839	-7.4841	-7.4245	-11.079	-10.551	-9.1247	-11.312	-10.634	-7.573	-7.126	-8.3255	-12.337	-9.6995	-6.1932	-8.8574	-11.051	-9.3958	-12.441	-11.114	-8.6949	-15	-12.817	-9.9081	-10.995	-11.988	-8.0814	-12.821	-10.402	-6.0743	-9.8133	-12.374	-13.499	-8.6907	-12.954	-10.116	-8.9854	-8.0069	-8.2934	-8.7762
-9.761	-9.8948	-12.169	-11.974	-14.075	-9.3118	-12.578	-14.572	-7.6885	-8.8394	-9.4907	-10.868	-10.748	-13.442	-8.2816	-10.534	-9.9212	-13.34	-12.016	-15.62	-4.9057	-9.9043	-10.603	-11.436	-14.954	-10.446	-10.165	-13.133	-5.876	-10.308	-13.949	-9.4066	-11.499	-14.447	-13.244	-12.617	-12.353	-14.519	-18.266	-13.471	-7.8918	-11.25	-9.6713	-9.099	-6.4743	-10.077	-7.5655	-12.981	-10.279	-8.0915
6.389	10.42	10.804	8.1083	0.69086	9.7954	5.9835	9.2425	8.424	2.4089	7.6537	5.5197	8.1667	8.0751	6.8795	13.973	7.5713	6.856	8.0467	9.9848	8.0904	6.3833	8.8337	8.8912	7.4851	6.3072	8.0983	5.9659	6.5735	8.9016	4.3467	10.216	6.5723	9.3229	9.9612	4.7744	5.8249	6.9309	5.1598	8.6196	9.3445	7.0022	3.1617	5.1164	5.3619	7.412	4.9509	2.9495	9.3749	4.1147
-12.023	-10.751	-8.5708	-8.5456	-15.212	-14.451	-12.51	-11.778	-11.722	-12.386	-13.252	-13.509	-10.08	-9.2675	-16.538	-11.356	-7.7847	-14.366	-12.629	-12.549	-10.626	-10.087	-12.913	-15.315	-14.267	-13.536	-11.562	-15.133	-11.811	-13.708	-16.292	-13.86	-14.017	-11.621	-8.9771	-16.669	-13.426	-11.951	-11.101	-11.298	-16.746	-16.753	-11.215	-12.43	-9.5006	-16.508	-9.6665	-14.511	-15.653	-14.904
9.2823	8.3025	6.0609	4.81	8.7566	6.8322	11.346	9.348	3.4176	8.4284	15.284	10.619	9.8771	10.687	8.8379	10.713	7.1453	8.2577	6.7843	8.2985	5.9653	12.47	5.561	7.6192	8.4519	8.1274	8.1358	9.4207	9.6612	12.31	9.6937	9.7507	13.707	11.104	4.4714	8.179	9.1016	3.2372	6.0374	9.1817	11.492	7.591	9.0737	4.9603	9.4473	4.9317	8.7889	1.4042	12.848	4.2639
1.9658	-2.2993	-1.6138	0.81205	0.52864	-2.4486	-0.28013	2.5212	-1.5491	-5.4604	3.0659	2.1045	-1.8877	-1.8753	-3.9165	-0.12303	-1.9223	-2.9873	0.91522	-3.8375	-3.0072	-0.79684	-2.6183	0.84633	-6.4923	0.0033023	-2.8971	-2.3928	-3.112	-2.5706	-0.90203	1.4022	-3.788	-0.82418	-1.3048	-3.8931	-0.13808	-0.41105	-5.1381	0.0083424	-3.8146	-2.0571	-1.1055	-4.2554	-1.2537	-1.0733	-3.1397	-4.6685	-5.769	-1.0312
3.4384	5.3631	-1.55	5.8927	2.4582	3.1554	3.746	5.8136	7.5797	7.9825	4.8963	1.0006	4.9762	2.3654	3.2489	0.61717	3.3026	-0.5781	1.5208	4.0453	1.6221	2.8551	3.7171	-2.2741	1.244	5.2459	3.9689	4.986	3.75	0.69907	0.52693	1.9083	6.5742	2.0456	-0.90237	-0.53109	0.92641	7.6347	3.3218	3.1419	0.19673	2.1047	1.0956	0.92431	4.4823	4.0027	3.968	6.1716	2.8862	3.2231
-1.9979	-1.113	-0.89405	-2.1038	-2.9829	-1.593	0.27504	-4.4997	-2.4151	-5.0281	-6.4936	-3.7123	-4.3233	-5.9301	-4.7966	-0.95509	-4.5327	2.8466	-8.0787	-2.7921	-1.1535	-3.2812	1.8629	-5.4617	-4.7467	1.1651	-7.1087	-4.7683	-3.025	-5.137	-6.5475	-3.3747	-0.88508	-7.6739	-2.2114	-2.8495	-0.57237	-6.117	-2.0217	-6.3685	-4.7451	-5.1359	-7.0673	-10.562	-4.4542	-2.3066	-3.2397	-4.459	-4.4741	-1.7253
-1.0909	0.80808	3.7686	-4.907	-3.5177	-5.6642	1.6747	-1.0558	-1.2143	-2.7241	-1.7914	-2.8333	-0.81373	-3.3539	-0.41283	-5.6126	-3.1734	2.9565	-2.5122	-0.24859	-3.3867	0.11837	-1.7677	-0.65095	-4.1483	-0.64405	-3.0131	-3.7469	-2.3753	-7.7735	-0.34718	-2.7258	2.2531	-1.5605	-2.8823	-0.30271	-2.9804	1.2871	1.9311	0.79289	-4.0951	-1.3902	0.88277	-1.3025	-2.03	0.53751	-4.4852	-2.4424	-3.038	-5.9549
-13.162	-10.155	-11.274	-15.201	-15.798	-5.3184	-14.61	-12.473	-13.56	-15.349	-14.233	-14.74	-11.434	-16.488	-14.685	-14.675	-11.029	-9.9625	-10.972	-12.143	-12.63	-16.567	-12.249	-6.9593	-12.184	-12.354	-12.737	-12.398	-9.877	-12.621	-18.185	-14.926	-9.8756	-12.363	-17.237	-16.862	-9.8071	-14.554	-8.2723	-10.959	-17.523	-8.2989	-14.396	-16.958	-12.487	-11.303	-14.694	-12.992	-15.629	-14.134
7.7993	10.09	9.6665	7.8641	10.894	10.509	10.973	12.661	9.6584	11.674	8.4376	8.184	8.7149	8.0362	6.2128	-0.85762	7.9025	8.8278	14.945	6.2704	11.493	9.6422	8.4229	4.292	9.2545	7.2746	5.6152	8.353	9.2762	10.666	12.492	8.1263	3.5369	7.257	12.364	7.1967	6.8332	3.8821	12.903	10.515	13.023	4.9057	7.5233	7.3616	3.9614	10.89	11.118	6.0952	9.1927	10.285
-3.5911	-7.7152	-4.6553	-3.5287	-5.2917	-7.0547	-3.2971	-3.5606	-5.805	-2.7697	1.3209	-1.3468	-9.1703	-2.4123	-5.3353	-8.3274	-3.6026	-4.7072	-2.4894	-2.3673	-2.7791	-3.5432	-2.3697	-8.9551	-6.1107	-7.9476	-6.4073	-0.2189	-3.7849	-7.4692	-2.4	-3.6713	-3.0708	-5.4619	-6.8833	-6.1974	-6.5873	-2.8245	-4.7645	-3.5664	-5.4727	0.36102	-3.6862	-7.4974	-6.8891	-0.29747	-1.4942	-2.8311	0.98921	-5.6432
-13.376	-12.546	-13.391	-7.3935	-12.585	-9.6044	-12.942	-14.817	-12.633	-12.196	-10.63	-5.8789	-15.375	-8.0032	-12.614	-9.0018	-12.134	-12.822	-10.982	-9.2277	-13.305	-10.033	-9.0214	-16.061	-17.061	-9.6424	-12.761	-10.807	-17.779	-11.254	-6.965	-5.7844	-10.159	-8.2938	-9.6936	-11.086	-11.389	-12.358	-7.998	-9.608	-15.942	-13.205	-12.319	-12.247	-12.019	-15.525	-10.236	-7.4408	-12.022	-13.1
-3.8332	0.36357	2.7246	-0.45562	-4.1952	0.3968	3.0372	2.206	0.55288	-1.2327	0.40974	-0.43835	3.1947	4.7892	-1.2555	1.7119	-1.9332	-3.7933	0.1252	-2.9432	-1.6801	0.28633	0.081745	4.1517	0.61501	0.81992	-0.99245	3.4241	-4.6482	-0.30736	0.18085	-2.7653	1.5202	-3.4432	0.23902	1.3792	-3.602	-1.5829	-1.4064	-5.4124	1.562	3.1182	-3.1877	2.911	-1.1617	2.4825	3.7856	-6.0335	2.2065	0.77551
-9.9344	-5.6164	-7.8325	-4.4705	-2.7345	-7.2027	-5.8099	-5.5305	-5.0856	-8.4599	-8.4733	-8.6072	-6.8153	-7.3468	-3.7286	-8.7326	-9.8937	-7.2332	-6.9801	-6.3733	-6.2744	-7.8481	-11.273	-11.777	-6.0467	-8.9093	-8.2021	-6.8181	-8.6657	-11.437	-1.5461	-4.9572	-4.7778	-12.512	-8.994	-5.2137	-7.677	-6.3326	-7.7027	-8.3769	-7.4782	-6.6524	-9.2118	-12.345	-4.7529	-10.698	-6.403	-7.6625	-7.746	-11.842
0.50959	-0.98451	-1.7638	-0.27591	-9.2883	-1.3484	0.72847	-2.7272	-1.8053	1.7347	-3.8344	-4.683	1.1762	-3.1141	-5.0123	-0.61642	1.2947	-4.7272	0.28565	-3.0441	-5.5569	-3.0511	-4.5144	5.0174	-0.43348	-3.0455	-7.5903	-0.88616	-2.0743	-3.0244	-1.2223	-0.59489	-0.56338	1.8331	-4.2104	3.1836	-0.72093	-5.0156	-0.95822	-5.6074	-1.2104	-2.6331	-0.71414	-6.209	-3.1057	-2.6014	-5.8472	2.0512	0.0019785	0.25474
-6.4892	-10.068	-7.774	-11.425	-5.9187	-4.3854	-7.7039	-3.3224	-7.2557	-11.267	-8.0775	-5.4739	-10.73	-4.7599	-11.554	-5.6668	-5.5957	-5.0895	-1.1405	-9.0462	-3.5096	-3.284	-11.599	-7.1152	-6.8806	-11.173	-4.7225	-6.1169	-4.7053	-7.1672	-6.0713	-5.7816	-4.8482	-4.9028	-12.181	-6.001	-3.5378	-4.452	-7.9286	-4.8568	-12.808	-4.4259	-3.3685	-9.4919	-7.7509	-7.1108	-4.6888	-10.807	-4.9092	-7.8659
-10.175	-1.9874	-2.7067	-7.0549	-3.2434	-7.7301	-8.8086	-5.6018	-8.1759	-4.3097	-3.8828	-7.7324	-5.8927	-6.6535	-6.6169	-5.8406	-6.7101	-9.396	-8.4612	-5.3489	-4.2041	-9.2198	-6.4508	-1.6807	-10.396	-4.1448	-7.2139	-7.1457	-4.9183	-7.1642	-2.7017	-6.4836	-6.7395	-5.7056	-2.7049	-8.6687	-6.0544	-1.4019	-9.3063	-7.0862	-5.5282	-8.1363	-13.396	-8.0449	-3.9617	-11.739	-7.9726	-2.8386	-5.5666	-6.8848
-12.914	-13.821	-16.992	-13.092	-11.357	-11.61	-10.163	-11.341	-12.408	-5.8873	-10.329	-8.428	-16.228	-9.6298	-9.4614	-12.462	-11.746	-11.546	-14.897	-13.261	-15.873	-11.057	-15.685	-12.053	-11.522	-12.996	-14.336	-14.054	-14.06	-9.8804	-10.245	-13.417	-9.2236	-14.774	-10.217	-10.764	-6.5976	-12.215	-16.963	-12.632	-9.4847	-7.1453	-12.166	-15.561	-11.596	-12.408	-13.881	-9.5264	-8.3511	-14.173
-9.9427	-14.295	-16.214	-11.863	-12.311	-12.758	-13.838	-14.134	-8.8019	-17.822	-15.355	-15.755	-11.572	-12.832	-9.3511	-11.077	-8.6488	-15.318	-16.387	-12.89	-15.419	-8.0258	-17.475	-15.049	-13.192	-12.545	-11.463	-12.469	-11.103	-12.894	-10.051	-15.662	-19.395	-16.851	-12.843	-11.808	-18.162	-15.227	-15.265	-13.509	-11.37	-14.6	-12.33	-11.262	-12.91	-13.151	-17.612	-13.588	-16.846	-16.053
-3.4395	-5.9102	-9.0811	-7.053	-8.2175	-5.336	-8.4727	-11.958	-7.8476	-12.523	-9.7711	-9.3474	-5.4149	-7.7933	-7.808	-10.279	-13.13	-10.849	-12.161	-9.4613	-11.63	-10.439	-7.3889	-15.528	-8.5298	-9.7653	-9.2584	-12.221	-6.9327	-4.7095	-4.5378	-9.9793	-7.1329	-9.2178	-11.056	-8.7093	-11.825	-6.6023	-14.651	-15.43	-6.0078	-8.5208	-7.6911	-9.7271	-13.627	-5.6642	-8.0597	-10.562	-6.4346	-7.9114
-13.894	-10.881	-16.767	-15.731	-15.356	-18.547	-13.813	-8.9327	-15.342	-14.135	-14.251	-14.388	-9.733	-14.596	-12.328	-13.995	-12.353	-17.833	-18.988	-12.38	-15.265	-12.03	-18.255	-15.343	-10.146	-11.684	-11.67	-14.463	-13.119	-14.011	-17.175	-13.078	-19.469	-17.439	-14.294	-15.297	-14.405	-12.858	-13.874	-15.773	-19.849	-14.91	-16.878	-15.934	-14.336	-17.611	-18.082	-15.207	-13.748	-8.8296
10.915	6.4075	4.6502	8.0836	7.9069	11.186	7.1706	7.0013	8.7992	6.3069	6.9335	8.104	8.2166	9.1543	5.9037	5.6855	5.4025	3.0622	13.005	5.8642	1.8163	7.8652	10.38	8.8214	12.531	7.1694	5.665	4.48	5.6467	10.847	2.9998	5.4641	8.8415	2.9547	11.12	6.7518	5.1458	8.3885	9.1399	6.8808	6.1577	7.7309	11.557	8.3418	7.1582	11.206	11.852	8.3189	9.9692	7.5434
-1.5351	1.4515	-0.60989	-5.3473	-2.5457	2.2173	-2.571	0.034852	-3.1901	-3.715	0.099577	-1.2311	3.3819	0.41671	-3.8309	1.2867	3.3559	2.084	0.40783	-1.865	1.6314	3.0963	0.40601	-2.9901	-0.85002	0.071511	-4.3615	-0.84108	4.3316	1.315	0.60153	1.4544	0.42682	-3.8797	-2.0903	-0.57668	0.20965	-1.1872	0.92072	-1.5502	2.0854	-2.8764	1.0856	0.49373	-3.5787	-0.45247	1.1341	0.19131	-3.583	-0.57311
5.2477	1.2119	1.1553	-1.391	2.3428	3.2229	-0.57946	1.9035	1.2973	3.1329	-1.5286	2.8699	2.8411	-0.49348	0.47498	-0.28125	0.42639	5.2549	-0.36891	-4.4845	2.5522	2.9265	-2.6555	3.3336	-3.0458	5.4264	1.7363	2.514	1.6342	1.1142	0.11759	3.5462	3.0532	-0.37768	-2.5145	0.80686	-1.4387	2.8746	1.546	0.58166	2.4423	3.8148	3.964	4.2925	7.8727	0.60661	0.57503	0.29211	5.229	-0.1005
-9.7715	-5.2789	-11.016	-6.8965	-7.9593	-7.1503	-8.467	-8.6834	-10.513	-6.0857	-13.201	-9.4499	-12.382	-12.643	-7.8637	-13.036	-8.3666	-6.2154	-11.734	-10.263	-8.426	-10.343	-9.2666	-9.9009	-3.4602	-10.721	-8.498	-6.2578	-12.421	-11.014	-11.948	-9.536	-13.238	-9.8217	-9.5667	-9.468	-9.8687	-11.923	-11.565	-5.6718	-7.9964	-5.7416	-12.42	-7.0577	-7.3181	-10.707	-9.9681	-10.544	-11.083	-11.476
-9.4184	-12.792	-10.09	-11.433	-10.407	-13.169	-11.436	-9.7382	-11.589	-14.702	-8.2336	-9.0762	-12.919	-12.672	-15.336	-14.292	-13.856	-12.426	-11.146	-11.477	-8.5152	-10.4	-9.1739	-9.2746	-17.1	-11.766	-10.552	-12.792	-11.894	-12.896	-7.861	-13.568	-11.206	-15.358	-14.764	-9.1933	-10.935	-8.3966	-13.144	-11.086	-15.128	-12.401	-7.1915	-13.623	-14.707	-13.179	-12.996	-9.4056	-8.2863	-8.4366
3.8444	3.4855	4.2204	1.0245	0.18027	0.67484	-1.0183	3.9625	0.45382	1.3284	1.1926	1.6272	2.1322	1.8696	-0.85259	1.9231	3.8386	3.182	-1.7415	5.2941	-0.78292	4.4275	3.134	2.0011	4.3383	6.7933	4.2514	-0.64423	-0.4038	1.5226	3.1851	-2.1451	2.2758	3.3107	-0.43911	-0.19731	-6.9477	-0.75432	1.2614	1.8137	4.5876	-0.31927	6.8009	3.0309	0.21925	4.4573	-0.8272	4.5901	-1.2315	-2.3491
4.448	0.11817	3.1501	2.4981	2.251	3.8161	0.68272	-0.73722	2.3363	4.3785	2.2766	5.9719	4.7444	-1.084	2.2092	3.0288	5.5923	1.1148	2.4281	5.755	4.1186	0.40336	3.3943	5.0042	3.5296	-0.88628	1.3725	2.904	-0.38347	1.8002	5.4264	3.1666	-0.025869	6.8335	1.1672	-2.0904	5.9497	3.2088	2.2198	-2.0474	1.9725	3.0587	0.25104	4.7273	4.0816	1.8731	2.6425	5.6073	2.4318	3.0483
-25.629	-19.159	-21.039	-21.093	-17.999	-21.097	-23.458	-16.808	-23.314	-25.101	-22.569	-20.211	-18.301	-22.278	-19.931	-23.85	-21.037	-21.122	-23.258	-23.702	-21.288	-20.777	-22.354	-25.681	-17.7	-20.622	-20.228	-19.585	-22.4	-21.554	-18.454	-20.342	-19.812	-19.156	-24.068	-20.158	-20.849	-18.515	-17.735	-19.561	-20.104	-21.544	-22.459	-20.94	-18.477	-21.624	-26.761	-23.135	-17.78	-22.371
-17.534	-14.11	-11.655	-14.666	-16.969	-9.1559	-13.231	-18.589	-16.349	-14.186	-13.832	-8.8605	-11.843	-14.681	-12.708	-18.604	-15.49	-11.538	-12.229	-13.066	-11.631	-11.632	-17.712	-12.179	-13.027	-14.871	-13.392	-15.933	-16.269	-8.1543	-14.602	-18.758	-10.837	-15.063	-15.99	-11.64	-16.487	-10.731	-13.281	-9.3179	-10.806	-17.316	-14.56	-15.518	-12.16	-14.906	-15.577	-11.909	-18.472	-15.256
-13.289	-9.3097	-14.213	-6.5442	-12.173	-6.9019	-12.81	-10.236	-8.253	-9.6306	-13.172	-11.874	-10.323	-14.703	-13.143	-12.512	-15.656	-11.17	-11.243	-9.6576	-11.731	-9.9446	-10.51	-14.266	-11.132	-11.569	-14.997	-14.479	-10.838	-10.744	-13.952	-7.4382	-9.5821	-10.881	-13.219	-10.136	-12.758	-8.5218	-16.604	-9.766	-10.537	-13.187	-11.6	-12.521	-5.8492	-12.7	-7.6071	-12.445	-5.7362	-9.3449
-15.515	-12.896	-15.288	-11.147	-14.753	-12.918	-14.225	-10.385	-17.733	-11.279	-17.129	-11.219	-12.502	-17.599	-13.11	-16.344	-12.164	-16.953	-18.927	-16.825	-13.331	-13.296	-9.738	-11.519	-14.139	-15.84	-17.995	-13.975	-12.956	-12.794	-6.8562	-15.096	-13.809	-10.539	-7.3694	-15.574	-17.351	-13.843	-13.586	-14.046	-15.937	-14.831	-13.452	-15.438	-17.699	-12.538	-13.023	-13.932	-6.0114	-10.56
-2.2869	6.8368	0.56494	3.0772	-2.6209	3.3972	2.4212	5.4763	1.5558	2.4257	4.9353	-0.339	2.6815	-0.1817	-1.5316	5.1722	0.54997	0.67417	2.8933	-4.3082	1.2411	-1.7208	0.86085	2.6356	-1.3	-3.071	0.45405	6.6501	-1.0998	6.0547	0.93899	-2.6266	2.8781	-1.965	4.0333	-1.0516	2.9328	3.6919	-0.28631	-1.0591	1.3042	-0.15808	4.1754	1.0248	2.7096	3.9059	-0.027728	-0.23411	2.3761	0.34594
-4.1965	-6.8548	-3.7092	-6.0875	-7.9845	-0.38919	-5.1053	-7.2447	-4.4742	1.0624	-0.88904	-8.0654	-5.8519	-5.1239	-1.9728	-0.57155	-2.8961	-7.1388	1.2857	-5.4551	0.057034	-5.7704	-7.623	-6.2173	-3.0018	1.3013	-1.0157	-3.0541	-2.4435	-3.1966	-2.8356	-2.4162	0.48218	-3.0022	-6.8243	-4.8538	-4.9775	-0.47302	-5.0137	-7.2154	-3.0264	-4.4007	-6.7978	-6.3681	-2.7161	-2.5368	-3.1141	-7.065	-5.3736	-2.758
-11.679	-12.157	-9.9684	-8.1532	-8.6234	-10.146	-12.632	-9.2475	-11.735	-11.843	-12.032	-11.951	-9.1263	-7.6295	-11.229	-10.637	-9.6803	-14.772	-5.094	-12.664	-7.0771	-12.396	-9.4787	-11.296	-8.789	-14.559	-14.075	-11.291	-9.5758	-6.7078	-10.646	-11.408	-7.9059	-9.2376	-12.641	-10.468	-3.5001	-5.8643	-10.278	-9.8101	-9.077	-8.7851	-7.8399	-11.141	-8.1823	-10.186	-11.831	-12.313	-10.584	-11.656
0.34018	-5.0822	-0.089102	-6.1665	-2.2033	-7.406	-5.2363	-1.8257	-6.1458	-4.5966	-3.4249	-5.8402	-2.9575	-1.6353	-0.57941	-5.8807	-9.0513	-6.9305	-3.9701	0.04222	-6.3686	-7.528	-2.4687	-8.6415	-3.3565	-6.8476	-4.4554	-6.5709	-8.9466	-4.7391	-7.8867	-1.3509	-4.0736	-8.518	-4.1316	-5.0853	-8.8655	-2.903	-2.5425	-4.9039	-3.9519	-9.7918	-5.1848	-8.4111	-5.5902	-8.4642	-2.9691	-7.5264	-0.13917	-2.7236
5.6647	3.3606	4.2655	4.5272	6.653	7.3648	8.2438	1.7315	6.1364	3.7388	2.8764	4.9995	5.4874	4.3027	0.28356	7.9182	7.102	3.913	4.017	5.6974	7.1782	7.2713	2.6002	4.3628	6.7971	9.4698	1.3056	4.827	5.1068	9.8086	1.9447	6.5045	5.1504	5.4964	3.1408	5.3331	3.2255	4.4476	6.2982	4.5259	7.1957	5.1586	1.818	7.3643	3.4325	1.9532	7.1341	5.8286	8.0217	5.1578
1.4463	1.5097	-0.88052	0.41949	0.96301	-3.9329	-1.9494	-0.56943	-1.0769	-4.2856	-4.5212	-0.41694	-5.109	-2.4167	1.8011	-1.9084	0.70401	-4.4806	-1.9444	-1.923	0.040228	2.4753	-4.6415	-3.5113	0.10183	2.281	-1.423	-0.9852	-0.6677	-1.7019	-3.998	-4.2012	-2.3898	-0.60668	-2.6123	0.49369	0.84453	-3.896	-5.4047	-0.42113	1.2813	-3.3664	-1.7684	0.38564	-1.4361	1.2889	-4.6601	-1.3965	-4.9974	-3.2533
-9.7023	-7.5542	-8.5307	-7.8503	-10.727	-9.4899	-9.3731	-5.3466	-10.775	-14.733	-12.274	-14.304	-13.433	-10.217	-9.1303	-11.836	-6.5016	-12.208	-7.6769	-8.2014	-10.449	-12.76	-11.135	-5.076	-10.156	-13.375	-12.768	-10.786	-11.252	-12.708	-9.5205	-8.2112	-10.761	-9.8035	-10.205	-10.805	-11.054	-13.155	-11.769	-12.898	-7.2573	-12.749	-11.686	-13.331	-10.384	-10.643	-10.681	-10.775	-11.641	-9.8851
-13.766	-6.0719	-12.037	-9.7099	-6.38	-6.8452	-11.24	-7.5087	-9.5362	-7.7085	-5.84	-8.7289	-11.834	-3.8557	-7.6787	-8.705	-7.1373	-11.415	-13.187	-8.4906	-5.201	-11.267	-9.3723	-7.8638	-10.109	-12.314	-13.069	-7.3464	-6.2924	-10.062	-17.006	-7.6483	-13.421	-11.069	-8.956	-9.3969	-9.4239	-8.4682	-9.2033	-11.817	-9.5719	-5.6328	-8.0137	-8.8297	-8.0302	-10.996	-5.6813	-3.805	-6.5819	-7.7942
0.94956	-3.0712	-2.6004	-1.6663	-1.6943	-0.1973	-1.8256	1.0543	2.8445	3.2476	-1.1675	0.57268	-1.6037	-1.4779	-1.9987	2.6894	-0.42745	0.26396	0.088154	1.443	-1.3741	1.4221	-0.4715	-0.66373	-4.3292	-0.52104	-0.57115	3.5221	-1.3247	0.76648	-0.23091	-0.83103	-0.95241	-6.9099	0.49335	-0.32619	0.093449	1.5579	-3.4078	0.062934	-4.1466	-3.6838	-0.44881	3.5016	3.9876	-3.46	1.997	-0.35427	1.7867	3.4262
-1.3469	1.281	-4.3996	-4.2172	0.99031	-3.8572	-1.5822	-2.4643	-1.0841	3.4345	-3.3539	-3.9496	-4.9571	1.2477	-3.4864	-7.1538	-0.47458	-5.2684	0.15557	0.16377	-0.49719	1.5018	-5.7724	-1.5445	2.2747	-4.9835	-6.2008	-2.1115	0.79031	-8.2239	-1.4219	1.0978	-0.87164	-2.0338	-6.814	-1.4606	4.1746	-5.5691	-1.5939	2.4823	-2.2404	-2.3378	-0.12974	1.7853	2.1166	-2.075	-3.0075	3.3771	-2.7107	-6.9027
1.3078	5.1916	-1.5298	2.6553	1.8455	0.64301	-2.4238	2.362	3.1365	4.6871	2.7272	-0.027412	4.145	0.086816	2.9641	1.6275	3.6744	4.9538	1.8886	3.7592	3.0255	3.9871	5.0668	3.3391	2.0405	0.90836	-1.4115	1.1088	5.075	2.859	2.9236	4.2366	5.5973	5.0859	-1.3656	-1.0858	0.88874	5.6743	-1.3705	2.9925	1.1979	3.7726	-1.4951	2.2215	-0.2707	4.9835	-0.4922	4.2339	7.1285	3.7532
-10.932	-6.9159	-8.0564	-6.1672	-8.8647	-6.5944	-9.6571	-11.616	-12.777	-6.8719	-11.82	-7.9717	-8.0255	-7.5977	-7.5147	-10.39	-11.119	-9.1603	-8.12	-10.505	-5.7294	-12.328	-5.717	-11.901	-12.94	-11.96	-10.195	-11.426	-10.674	-11.425	-10.947	-10.486	-12.09	-4.3493	-10.683	-11.565	-10.56	-7.6806	-8.874	-9.5246	-5.937	-16.251	-9.1657	-7.7229	-8.8933	-11.497	-9.3787	-8.5659	-7.916	-6.8219
0.46111	-3.2028	-2.4846	1.9973	-2.9971	0.44697	0.54549	-0.54085	-0.86788	-0.91267	-2.6499	2.2033	-8.26	-4.7098	-4.9439	-3.4047	3.129	-0.9655	-6.9882	-0.48436	-2.5312	2.1582	3.907	0.32248	-3.9668	-0.34897	-1.1387	-2.6062	-1.9051	-3.0697	0.3007	1.2142	-1.1178	-1.0185	1.5969	-5.1464	-2.4567	2.0623	-6.6657	-4.0999	-0.020784	0.15845	0.46409	1.0028	-2.7964	-3.1701	-1.1558	0.01522	0.65333	-1.3706
-16.351	-21.958	-19.325	-19.196	-18.194	-19.547	-22.826	-23.08	-21.042	-16.649	-21.16	-24.037	-20.974	-24.847	-20.761	-21.941	-19.045	-19.247	-22.558	-20.043	-19.863	-16.619	-18.349	-20.058	-21.452	-21.812	-19.119	-19.848	-24.24	-19.466	-24.318	-20.112	-23.279	-22.992	-21.035	-24.265	-19.583	-22.351	-21.446	-18.53	-19.122	-20.594	-23.372	-23.25	-19.773	-19.448	-19.827	-19.367	-24.725	-18.455
-13.629	-11.655	-16.014	-12.961	-17.114	-8.6269	-13.708	-12.696	-13.635	-10.619	-11.882	-12.607	-11.131	-16.249	-14.333	-11.978	-14.704	-15.751	-11.078	-15.022	-12.886	-14.947	-8.407	-7.8712	-12.4	-11.69	-10.961	-12.867	-12.648	-13.151	-10.89	-14.652	-13.659	-16.632	-13.862	-16.147	-14.542	-9.3264	-9.8982	-15.594	-11.428	-12.399	-14.27	-6.1495	-11.731	-14.205	-13.88	-16.126	-16.473	-10.528
-4.9573	-3.1816	-4.1032	-7.4108	-3.0817	-6.8322	-6.1754	-4.3722	-4.7233	0.7059	-2.8201	-1.9763	-1.2751	-4.9414	-7.4417	-5.3941	-3.5594	-4.01	-0.12924	-5.7345	-1.9573	-4.9305	-0.68956	-7.8043	-2.6705	-1.7714	-4.952	-3.6917	-1.98	-6.6373	-8.4906	-9.0521	-3.2717	-2.5633	-4.5432	-4.5923	-3.1948	-3.7222	-1.2968	-4.8899	-7.0273	-7.0889	-7.9713	-4.3935	-5.5254	-2.3009	-7.1631	-5.4602	-5.4476	-4.562
-3.2367	-3.3115	-3.1504	-0.50065	0.46412	-2.7656	-4.0979	-3.6549	-0.92804	-0.51254	-3.1125	-0.54381	-6.3649	-3.6089	-4.6163	-5.123	-1.5316	-2.8427	-6.0119	2.1976	-0.38697	-1.8437	-3.6613	-3.3949	0.55632	-1.8259	-1.7069	0.38887	-5.0843	-1.7726	0.49556	-0.85931	-2.2303	-1.073	1.3609	0.98525	-3.8907	-1.3172	-0.67797	-2.8049	-0.8907	-2.4774	-3.3806	-4.7313	-2.1188	-2.3485	-3.3587	2.184	-2.7455	-6.3153
5.9314	7.4041	7.1789	8.5425	4.0262	5.9354	7.5498	7.7594	4.095	5.4763	7.8178	7.5781	8.1803	7.9644	1.3558	7.0229	7.6518	8.8858	5.9624	8.7577	5.8272	7.2388	11.333	7.0661	4.4568	6.9029	8.3394	4.8626	9.2015	8.2522	1.1987	7.399	6.838	9.0846	10.051	11.405	3.4964	8.0728	7.7623	7.4355	8.7951	11.73	8.5734	3.4645	2.4291	7.3853	5.6351	5.422	8.0839	-2.0013
-6.3424	-3.019	-2.8987	-5.05	-5.0876	-6.4651	-9.6037	-5.7228	-7.5279	-4.6492	-1.3891	-0.96304	-10.539	-6.6772	-3.1327	-6.3534	-4.6291	-3.7736	-6.8993	-1.4568	-6.425	-7.8354	-1.9487	-8.9934	-7.6044	-4.4678	-0.71699	-5.1014	-7.308	-8.6232	-7.8609	-7.7795	-3.3028	-4.7503	-6.9912	-6.8885	-4.4045	-1.7259	-3.9637	-6.7796	-6.1201	-4.7445	-4.0593	-6.6082	-0.70351	-3.2182	-5.6247	-4.6246	-6.4706	-4.4285
-15.552	-18.585	-12.48	-19.082	-12.678	-18.008	-15.831	-14.545	-12.876	-17.421	-11.846	-13.541	-12.199	-12.95	-14.173	-16.737	-16.995	-13.905	-15.089	-15.082	-16.17	-14.37	-12.206	-10.08	-11.678	-14.98	-16.027	-14.575	-14.365	-13.596	-16.674	-18.031	-12.529	-12.769	-14.284	-11.147	-17.125	-8.6009	-20.414	-13.853	-12.119	-16.217	-15.408	-14.912	-15.175	-11.758	-13.589	-13.984	-16.161	-17.04
3.1378	-1.4897	3.2619	5.4353	3.9414	0.99084	3.364	2.4788	3.0833	0.42141	2.8383	4.7797	2.6549	3.5633	4.2843	2.0236	2.6038	2.6014	0.68204	2.2835	5.2615	2.84	8.6904	9.2351	-5.1548	7.2607	3.7545	-5.2309	-1.0142	4.6021	3.043	3.7596	0.62687	7.1093	9.9252	-0.24139	2.5306	-1.4053	-2.1213	2.051	4.2599	2.5539	5.8291	2.1634	6.5108	1.7497	3.2778	3.726	-0.83537	1.44
-10.826	-10.075	-14.336	-8.4388	-9.3892	-13.787	-11.499	-12.313	-12.609	-8.3076	-6.0217	-13.682	-8.2182	-9.2944	-10.927	-7.8335	-14.69	-13.359	-12.406	-10.881	-7.7124	-13.285	-9.6069	-4.4242	-9.1084	-12.27	-9.5756	-10.201	-14.864	-12.874	-7.6449	-7.2705	-11.747	-8.2916	-11.717	-9.889	-5.7547	-13.108	-9.3043	-11.748	-8.4301	-10.872	-9.3046	-11.088	-11.195	-8.2134	-7.7132	-8.7556	-7.167	-9.7224
-9.4232	-14.477	-14.053	-17.143	-12.243	-10.818	-11.963	-10.471	-8.8374	-13.28	-12.378	-17.797	-10.74	-17.715	-13.822	-12.801	-13.798	-14.543	-13.552	-10.398	-12.588	-16.043	-12.908	-13.367	-10.502	-13.916	-14.193	-13.413	-18.669	-10.481	-14.367	-12.983	-13.299	-12.221	-15.075	-8.6899	-11.389	-14.052	-16.83	-9.5567	-17.775	-14.145	-12.539	-13.316	-12.708	-14.65	-15.289	-15.04	-8.1499	-10.134
-20.529	-24.449	-23.184	-27.112	-22.633	-22.826	-19.308	-23.498	-22.25	-21.836	-18.508	-17.52	-23.181	-19.09	-23.058	-25.454	-27.632	-24.254	-22.225	-27.642	-24.09	-17.812	-21.011	-22.586	-13.889	-23.566	-21.804	-26.527	-23.996	-22.336	-24.997	-23.108	-21.118	-18.078	-23.183	-22.005	-26.57	-19.852	-24.095	-18.945	-20.348	-20.475	-22.03	-23.471	-20.84	-23.726	-18.884	-20.878	-19.871	-22.56
0.091222	2.8534	-1.3135	-0.12902	0.91723	-0.36123	-1.0297	1.0465	-2.2533	0.78496	1.3762	0.37719	-0.28195	-3.1646	0.56425	2.1244	1.5769	-3.9001	3.6169	-3.2525	-3.099	4.4565	-1.788	-5.0187	-1.3825	-0.64866	-2.8035	-0.70938	1.8416	-0.59951	-0.3652	2.2229	-1.7783	1.727	-0.59512	3.8841	2.1139	-1.432	-4.8524	5.4993	0.13545	-0.60907	0.10372	1.5239	2.3188	-0.91354	3.0106	1.4131	-5.233	-1.123
-7.9879	-0.9304	-1.0986	-2.4298	-8.7748	-4.1298	-3.8479	-5.5564	-5.2203	-6.0451	-5.4811	-6.9276	-6.1876	-0.36824	-4.2947	-6.1399	-8.3731	-2.7537	-2.1115	-8.8755	-3.7052	-4.2778	-2.418	-5.2595	-0.44995	-2.3887	-4.268	-5.176	-5.9711	-2.7006	2.6069	0.4511	-4.075	0.66331	-1.9603	-7.1803	-1.2435	-2.0881	-4.9806	-3.4245	-2.6527	-2.9229	-4.4281	-4.5053	-2.6001	-1.9001	-4.3523	-3.0826	-8.2753	-2.3055
2.5159	0.0096192	-4.4843	2.0062	-1.1577	2.0127	-6.2059	-1.7132	1.1815	-4.578	7.6346	0.5091	5.1632	-1.3327	-0.64025	3.3307	5.902	-2.1141	-3.9115	1.643	3.3855	-0.046991	-1.3877	-1.5532	-2.4512	1.8266	-2.8696	3.2746	-2.5234	-1.892	-2.6196	-0.0031383	-0.643	1.6695	-1.2136	1.2644	-3.0232	2.654	-2.4183	-0.20251	-0.69026	2.3851	-3.8586	-0.15137	0.60476	-4.6207	0.39865	0.71841	1.1965	2.8978
4.9256	-1.4962	-1.2028	-4.0228	-3.1527	0.65116	-0.30171	-2.7672	-3.0098	4.0721	-0.79064	-3.4168	-6.3601	-0.20922	-2.7709	0.79006	1.8023	-1.5822	5.1594	-5.8404	-0.11219	-4.1453	0.057554	-2.3006	3.9959	-1.8904	-2.0728	-2.3426	-5.6972	-0.28185	-0.62999	0.20785	-1.1254	-1.9028	-2.8596	-2.0496	-6.7675	-0.6234	0.52111	-2.1982	-0.38978	-5.3751	-1.4717	4.8281	-1.5444	-2.6423	-6.9876	-0.3582	1.6715	-0.72287
-11.26	-13.45	-15.682	-20.893	-13.814	-14.39	-11.626	-14.953	-9.8101	-13.789	-15.636	-20.541	-18.143	-13.416	-17.18	-11.294	-13.021	-14.838	-16.732	-14.143	-12.755	-20.469	-17.289	-13.629	-15.145	-17.324	-13.408	-19.844	-13.93	-14.689	-13.719	-7.4957	-12.696	-20.349	-16.583	-19.187	-12.185	-15.885	-14.709	-18.474	-15.587	-9.5751	-10.198	-13.945	-16.647	-13.572	-10.626	-14.393	-12.493	-16.574
-1.1838	1.7446	0.42552	0.90479	2.5815	-1.1091	-1.237	0.91865	-2.8176	-5.7075	3.2249	-0.70658	-2.3418	-2.3844	-2.6174	-3.1653	-1.7013	-0.034062	-0.16425	-3.9105	-4.7564	-0.4951	-3.1289	-3.108	-4.8223	-0.11407	-4.2023	-4.7264	0.51155	0.061742	-5.7538	1.653	-5.0552	-0.11793	1.2488	-1.2102	-2.0038	-0.44618	1.7021	-5.1045	-0.04478	-1.5707	0.28715	-7.7316	1.1068	-2.1723	-0.75218	2.3576	-2.1413	-0.59154
-5.7466	-0.96878	-3.7718	-0.84528	-3.1496	-7.3797	-3.335	-0.74075	-3.8731	-0.58438	-3.0584	-3.3458	-0.31155	-1.0686	-2.5701	-2.9667	3.4427	-1.1889	-0.0023415	3.0272	3.4443	-3.7814	0.9152	-0.99686	2.7361	-2.6162	-1.6101	2.6293	0.20012	-2.6383	-0.82959	-1.5883	-1.3148	-3.182	0.31555	2.6289	-2.7075	3.5572	2.9765	-5.8968	-5.8677	-2.6389	4.5322	-0.11921	3.2652	-2.6849	-1.6333	0.1233	-2.5764	1.8852
-2.0166	0.89401	1.3802	-2.5772	-3.0385	-3.5908	-2.1823	-0.54767	-8.3541	-2.4181	-7.1291	-8.0201	-8.248	-0.47385	-1.7208	-2.8766	0.42161	-2.2108	-5.1656	-3.419	-0.5121	-1.3032	-5.5703	-5.7894	-1.4363	-1.8889	-1.619	-5.7617	-6.8818	-3.9227	-5.4634	-6.4707	-3.6096	-2.3492	-5.9284	-9.2922	-2.0463	-5.9708	-1.0077	-2.5368	-10.355	-3.6546	-4.0022	-1.1526	-6.1609	-2.7437	-5.269	-0.080655	-4.6153	-9.0848
-1.9561	-2.9624	-3.9076	-4.8282	-4.1672	-5.0987	-0.25776	-5.9517	1.7291	3.705	-7.0396	-8.4027	-4.6989	-2.3948	1.8158	-2.7718	-3.649	-0.89219	-3.3804	-1.1165	-2.7844	2.8415	-2.9615	-1.004	-3.1979	-1.7074	-6.364	-7.6909	1.2975	1.6164	-2.7651	-0.76197	-1.7303	-5.5094	-3.2654	-0.74532	-0.69356	-4.0829	-0.84723	3.3204	0.30953	-8.1298	-0.99645	-0.69859	1.3262	0.83575	-0.44073	-5.6559	-7.2569	0.62994
9.5103	4.6291	5.92	3.4443	6.2397	2.1228	6.6658	5.7752	3.754	3.7829	3.7375	5.7441	2.1184	1.3842	2.6572	-0.94123	7.1063	3.4897	8.6545	3.5287	9.8771	2.5392	6.6759	3.9449	7.6832	6.8335	2.3688	5.316	1.2693	5.2522	5.3965	11.395	7.301	8.9393	-0.68041	2.6311	1.3851	1.1571	4.4043	-0.67303	2.6234	1.0873	2.4525	5.9634	5.0265	3.3935	0.15165	3.3322	5.9517	-0.31354
-7.8981	-8.7814	-9.6539	-10.215	-9.1599	-14.378	-17.978	-13.199	-12.709	-14.71	-18.348	-12.17	-13.924	-12.188	-11.157	-10.45	-12.731	-17.031	-13.24	-10.298	-12.606	-15.398	-8.4089	-12.309	-14.516	-14.587	-15.833	-12.285	-12.804	-13.678	-8.1131	-12.465	-10.921	-12.354	-15.798	-10.538	-9.3191	-12.758	-8.6502	-11.44	-13.501	-18.407	-9.3273	-7.5906	-9.1852	-10.887	-16.633	-15.888	-7.9093	-11.533
-1.5584	-1.5035	-1.4272	1.5785	-1.6745	-0.30562	-1.1237	-2.9732	0.89437	-1.9258	-2.4977	-4.8907	0.49719	1.3626	2.4708	-3.8459	2.4757	-3.1405	-3.0622	-2.1501	1.4475	-3.6297	0.23552	-3.8233	-1.1832	-1.5213	-0.87945	0.52006	1.0068	-1.4649	-2.2067	-0.56278	-3.6701	1.9908	0.50255	-2.6178	-3.2412	1.0231	-1.0433	-2.2548	-4.171	-1.8618	-0.72399	-5.5192	-4.6768	0.97989	-1.6144	-1.6011	-5.9379	-0.1289
-0.018126	0.93404	-3.9731	-1.282	-0.40782	1.9809	-1.7392	1.1893	2.3338	7.47	-5.4936	-1.4624	-1.5923	0.43579	-0.0073305	-3.3342	-1.8213	0.40218	-0.54616	-0.59594	-0.20504	4.2503	2.5415	2.487	-2.3387	4.4955	3.8793	1.0413	-0.74918	0.43421	2.0183	0.25718	2.81	0.47729	1.3901	-1.021	5.7397	0.41553	-1.0266	-1.7788	-1.2341	-2.5772	3.0789	-0.83728	-0.25432	-2.7223	1.7566	-1.5804	-2.3011	3.4215
-8.08	-8.5157	-4.099	-4.3453	-10.905	-9.554	-8.0113	-5.5398	-14.341	-6.9484	-8.5986	-9.4434	-4.1258	-3.2817	-8.0884	-8.5988	-6.6081	-7.54	-5.294	-10.229	-9.0289	-10.389	-8.9658	-4.0801	-11.293	-9.9112	-6.1082	-5.0405	-10.109	-10.505	-16.74	-7.0588	-6.2909	-9.3269	-2.872	-9.3867	-13.916	-8.9053	-8.4259	-6.9436	-7.8602	-6.2021	-10.415	-9.2318	-7.522	-7.2763	-13.662	-5.4856	-12.536	-5.1396
-4.1242	-6.1912	-0.53236	-6.9428	-4.1631	-4.815	-5.9959	-1.5509	-6.1851	-1.2625	-4.1052	-2.968	-2.4615	-5.8732	0.028322	-3.6164	-6.9531	-2.7607	-1.1926	-2.6766	-4.9603	-4.9686	-2.4171	0.13019	-6.427	-8.4844	-4.9269	-3.3033	-3.9284	-6.8692	-8.7554	-2.4996	-8.6695	-1.0468	-1.966	-7.0573	-4.328	-4.3159	-3.84	-2.842	-1.0325	-3.2456	-5.711	-6.2037	-0.6702	-0.27484	-8.6847	-0.54741	-4.2401	-5.331
-1.7579	-7.8118	-1.1128	-3.4102	-3.5282	-6.2646	-6.5177	-2.6217	-1.5693	-6.8249	-6.5227	-1.3693	-3.3159	-4.6875	-2.8057	1.909	-6.8572	-1.5725	-3.085	0.46795	-3.2934	-4.1072	-3.7009	0.43639	-1.6878	-6.0521	-6.8951	-1.6752	-3.5622	-7.601	-5.2482	-7.9875	-2.791	0.71566	-5.7722	-3.0229	-5.2167	-6.8809	-2.1544	-1.3905	-2.8473	0.92502	-4.2427	-7.7839	-5.2924	-2.7638	-4.6832	-7.1664	-6.3787	2.4087
-9.7329	-8.7488	-4.4895	-7.3139	-9.1872	-7.9891	-13.172	-6.0942	-0.42409	-8.5456	-6.4306	-6.1733	-9.4511	-8.7257	-5.8978	-5.3748	-7.9703	-8.1966	-5.8763	-10.732	-7.2548	-6.8503	-7.8426	-6.1871	-9.6406	-5.8815	-7.9987	-0.92249	-7.3157	-4.4041	-6.3665	-7.8241	-5.0222	-9.0091	-3.4438	-10.576	-12.655	-2.6529	-11.193	-10.556	-7.2984	-2.5638	-6.1173	-10.545	-5.2767	-6.957	-8.0325	-10.836	-5.8427	-2.8378
1.4701	-1.1776	1.0033	-2.9649	-0.90111	1.1246	-2.3798	6.6821	-0.67703	-1.2677	-3.8797	0.59542	1.8675	0.41076	5.1909	-3.1746	-2.4823	0.72991	-2.2628	-1.9228	-0.11945	-1.527	-0.37984	-2.7723	-2.4342	-5.317	-3.5254	-0.63683	-2.4423	0.83179	1.2845	-4.0472	-1.5713	-0.56813	-6.8844	-0.31425	-2.3687	-2.7706	-0.93722	-4.752	1.2966	-3.0487	0.33214	-5.0241	4.1109	-4.5466	3.0112	-1.6741	0.42324	-4.9559
-3.1137	-3.8787	-2.7384	-1.6784	-5.6484	1.5463	3.142	-2.3732	-0.71537	-0.76198	-3.9436	-1.7398	-5.3471	1.1833	-4.5582	-3.8702	-5.5242	7.9749	-1.6179	-1.8078	-1.361	-2.796	-4.5019	-2.5913	-2.9956	-1.2075	0.52439	1.1115	0.82071	-3.5228	-2.0262	-0.7168	-5.3684	-2.9627	-2.5753	1.2835	5.8214	-2.9481	-2.1687	-3.7524	-6.7596	2.6073	-5.0708	-4.2464	1.9393	-1.2789	0.42913	-2.2191	-1.9755	-2.0222
7.948	1.881	1.623	-1.1443	5.4948	6.4917	1.2862	1.9369	6.3707	3.0098	3.6454	0.34595	5.5133	4.2267	-3.0472	0.27675	0.89318	-0.91138	1.914	1.5428	3.5904	1.478	1.6621	0.73911	3.5598	8.5073	6.2138	0.64183	1.4862	5.6754	4.4828	0.20571	5.5473	4.8262	1.5884	6.5684	1.7064	4.4904	2.0495	3.5939	4.5791	2.6305	2.4616	2.3011	-0.96282	3.5844	3.8019	2.134	1.2303	0.30968
3.0686	1.9096	2.5303	3.3365	0.99466	0.16379	0.60002	4.6488	1.208	1.6357	-2.2018	-1.0959	2.797	-2.4467	-1.6594	2.5649	4.9608	3.6656	0.31678	-7.1428	4.1074	2.2488	1.998	-2.5608	1.5147	1.1817	-0.24386	-2.1465	0.89232	-0.95869	1.6296	3.1369	1.006	0.51681	3.5723	-2.8985	2.4082	2.0993	-2.6235	3.8548	-0.74662	-2.9922	0.85868	-3.8105	3.1448	1.2121	4.7375	-2.3511	2.7009	-3.3007
2.3862	6.0198	0.47263	4.3648	0.95763	3.0091	4.5767	0.63963	-0.16028	-0.68751	1.1505	1.8484	3.585	2.324	2.2934	6.3155	6.7141	1.4354	3.4375	1.8729	1.3255	4.538	-3.0299	5.6664	1.3659	0.60603	2.2162	-0.46422	3.2805	4.6268	3.4721	1.502	-1.1092	-3.2633	3.2948	-1.8618	5.0044	-2.7294	-1.0897	5.2756	-0.81967	3.6042	1.4218	0.21562	0.35992	3.1033	2.4277	6.5608	4.0234	-3.8679
-21.358	-18.78	-23.832	-23.931	-27.305	-24.885	-20.158	-20.081	-25.142	-25.837	-17.885	-25.843	-21.189	-22.761	-19.369	-23.21	-22.441	-23.419	-24.824	-19.972	-24.696	-19.338	-22.521	-20.683	-23.149	-24.294	-21.245	-20.925	-21.447	-22.364	-24.134	-20.939	-19.235	-22.956	-22.951	-19.224	-23.334	-21.778	-23.434	-21.655	-19.937	-25.885	-17.834	-23.722	-20.002	-26.026	-22.964	-25.229	-24.81	-22.989
-3.0957	-2.6613	-2.0842	-3.9571	1.3566	-0.51834	-2.3624	-3.1843	-4.575	-0.053403	-1.503	0.15132	-3.8844	-3.6806	-3.3607	2.6516	2.7147	0.84848	-1.9128	0.61049	-2.0681	-2.4497	0.61037	-1.3372	-4.6477	-4.6822	-3.6462	-1.1008	0.44897	-0.26484	1.8027	-1.3551	2.881	-3.434	-5.0779	-2.3447	0.28445	-5.1154	-1.9747	-5.0752	0.3765	-0.58518	-0.54569	-3.1437	-3.7168	3.8335	-1.1678	-2.0077	-0.86304	-1.2388
4.4699	1.051	0.28261	-3.1242	-3.3674	-4.2875	0.66421	-2.7647	1.45	-3.1857	-0.30955	-0.15982	-0.4763	1.6096	1.7612	-1.536	2.0049	-0.078025	3.2465	-1.856	-4.0717	-1.3283	2.5951	0.80563	-2.6472	2.8452	-0.71687	-3.5067	2.9007	-5.2857	2.2698	-5.604	0.4274	-3.4678	-1.3175	3.4529	-4.4044	-3.326	-3.7412	1.2997	-0.64336	1.2603	-1.5941	1.7481	1.9329	-4.7183	-1.2225	4.1679	-2.2703	-1.445
-14.391	-16.539	-10.129	-14.869	-19.306	-16.124	-14.39	-15.283	-18.714	-13.957	-16.382	-11.314	-12.39	-18.436	-13.517	-16.11	-14.554	-17.04	-15.837	-20.65	-12.354	-12.897	-14.306	-15.525	-12.686	-14.462	-14.562	-13.096	-16.179	-18.573	-16.394	-17.086	-18.226	-15.073	-9.9096	-16.992	-13.716	-16.924	-18.835	-16.312	-15.519	-14.975	-11.029	-15.043	-17.683	-12.589	-12.095	-16.303	-13.687	-15.273
-13.044	-1.9503	-12.894	-2.7754	-9.08	-8.6519	-4.9036	-8.2017	-6.6412	-6.0467	-6.5606	-4.3617	-3.478	-6.4944	-6.2627	-6.6916	-9.3604	-6.321	-4.6036	-4.5072	-3.8109	-9.7629	-9.3601	-6.3762	-1.4972	-6.3425	-3.41	-6.0867	-10.159	-0.533	-5.7182	-5.393	-6.106	-2.9101	-2.2594	-8.0921	-5.9556	-9.5781	-4.8598	-4.5568	-9.385	-9.1918	2.8019	-3.8367	-6.279	-5.6834	-5.1977	-7.3348	-5.3046	-0.77444
-12.993	-12.498	-6.9502	-9.0376	-13.639	-11.751	-9.1988	-10.571	-10.049	-4.393	-10.436	-6.4903	-11.192	-9.336	-10.679	-10.978	-8.9629	-10.281	-15.657	-3.5088	-10.473	-15.342	-11.611	-13.209	-9.6279	-12.381	-9.3589	-8.6533	-6.9532	-9.2232	-8.4685	-7.356	-14.65	-8.0072	-6.5592	-5.9711	-5.9443	-9.7277	-8.9073	-8.1439	-11.714	-10.571	-7.6884	-8.2443	-8.5618	-8.3954	-11.537	-10.467	-6.3573	-9.6101
1.9654	4.1476	-1.5305	4.6449	7.3003	0.11655	-2.1808	-1.3605	-4.1819	2.3093	0.75639	0.60051	0.50964	0.61076	-0.19005	-3.6491	3.4823	3.611	3.431	-1.424	-0.15047	2.4281	-4.3199	0.3646	0.94035	0.60791	2.1466	-3.1271	-0.49644	0.91662	1.5312	-0.8836	-1.8189	0.69905	1.7004	-2.6697	0.5712	4.4297	2.8858	3.412	5.0548	0.61803	0.078055	1.3951	-0.44275	0.80133	3.858	-0.79884	2.3346	0.31763
-20.918	-13.547	-13.858	-12.707	-16.332	-18.47	-17.514	-15.55	-17.59	-11.178	-13.531	-13.02	-16.288	-16.534	-13.251	-16.654	-10.309	-11.279	-11.841	-11.786	-13.455	-15.653	-16.592	-14.348	-10.476	-14.147	-14.429	-11.406	-13.452	-12.51	-14.066	-16.755	-12.898	-13.914	-12.456	-11.893	-14.261	-15.165	-16.734	-18.005	-14.679	-15.566	-17.166	-12.157	-14.402	-5.8208	-11.32	-11.154	-11.318	-17.801
1.306	-1.4616	0.71578	0.25568	-0.89482	3.1806	4.5073	0.46799	3.4013	-3.1599	-0.060709	0.75628	1.5408	2.5345	-2.014	2.1481	4.847	0.24331	1.9618	2.6396	0.12155	-2.6629	2.3557	-2.9494	4.2504	1.3266	1.4481	4.4307	-0.02939	-2.543	0.94004	1.444	1.8608	-1.8267	-0.54736	0.47399	-0.96293	-1.7045	1.2438	-0.45048	-2.5916	-1.6581	-1.7267	3.1214	3.229	-2.7727	3.0596	-1.492	-0.13672	1.0445
-2.0012	4.0235	-6.3389	-2.6635	2.1848	1.0052	-6.6119	-4.0667	2.5286	-3.1608	-3.6578	-2.313	-6.5123	-4.9162	-5.1787	-4.2737	-6.158	-2.2369	0.53858	-3.3425	-3.4124	-3.9915	-5.7273	-2.5316	-6.662	-3.1297	-6.0969	-0.61192	-8.7077	-5.4962	-5.3313	-4.737	0.20303	-5.3323	0.25027	-2.1877	-1.1478	-5.4266	-4.3288	1.9431	-1.4681	-7.1884	0.16858	-7.1274	-2.2159	-1.3189	-1.4321	-5.404	-0.59403	-2.7558
3.2525	-0.55442	-4.0107	0.63788	0.62615	5.0042	2.8406	3.1476	0.53881	3.4635	-0.36652	-2.7306	-1.3981	0.024681	1.3367	0.54015	-1.2902	4.5939	-1.331	4.113	-1.7532	-1.2482	-3.2504	2.1732	-2.6614	2.9965	5.1832	4.3454	-2.8483	0.94663	0.32446	-2.4908	0.95741	1.5968	-5.2933	0.85031	1.4634	-3.1384	1.4062	0.024222	3.8017	-0.77611	2.3151	0.46926	-0.2098	-0.27674	-1.8341	3.611	0.11997	-1.1095
-7.5665	-5.7841	-10.636	-6.8993	-11.519	-11.183	-7.5704	-9.5224	-11.89	-5.369	-7.569	-7.3157	-10.553	-11.688	-7.338	-8.9971	-12.936	-9.3702	-8.9011	-5.031	-6.7266	-11.851	-13.888	-8.227	-9.0814	-11.023	-6.5686	-12.229	-9.2166	-6.045	-7.5357	-8.4116	-8.0019	-7.3499	-4.9184	-11.645	-5.149	-12.277	-6.9195	-9.487	-11.91	-11.913	-9.2319	-12.462	-12.179	-7.729	-9.3937	-8.5294	-5.6647	-6.9985
11.717	6.9908	7.7734	8.7304	12.24	13.744	9.8312	8.314	8.8762	8.8318	5.7044	5.3105	13.58	13.504	9.277	7.6556	8.5565	8.2664	7.8914	7.4983	11.864	5.439	7.574	10.532	9.8965	8.8116	11.05	12.343	11.245	7.5921	8.5051	14.047	14.758	14.093	10.223	7.2132	13.864	13.242	17.978	11.522	9.4124	9.6289	12.795	11.714	8.7507	13.128	7.1797	12.256	12.137	7.7589
-8.4705	-6.8658	-9.2821	-8.5397	-12.432	-10.963	-12.844	-4.066	-6.9048	-7.8929	-7.3779	-9.5135	-12.879	-12.578	-10.038	-13.522	-9.7498	-10.757	-10.007	-6.7885	-7.7652	-13.601	-9.2682	-11.273	-7.5474	-12.247	-10.518	-11.103	-9.6153	-11.313	-16.014	-9.7715	-14.531	-10.19	-10.545	-9.5159	-9.0622	-8.0041	-11.119	-10.865	-13.205	-7.8951	-11.536	-14.197	-7.2357	-9.7218	-10.44	-13.778	-12.484	-7.7013
4.0176	8.3446	2.8992	5.2739	2.9987	1.7466	8.5086	6.6601	5.0034	5.3591	4.981	6.4187	2.9464	3.1646	1.6831	1.061	4.9079	2.0376	3.2483	4.5683	6.7777	0.8249	10.997	4.1834	3.3595	1.8761	7.7564	4.2347	3.8927	4.5619	6.1261	3.4533	0.54241	6.49	4.6625	1.9237	2.584	5.648	4.8219	2.4172	1.6433	5.5795	6.573	3.4369	4.0977	9.1548	3.8857	0.95286	0.95839	3.984
4.5622	1.977	2.6824	-2.3258	2.0568	-5.7871	4.155	0.73495	0.24373	0.48386	-2.5785	-2.7077	1.3706	-1.8021	0.65398	-1.736	-1.0999	-0.74834	3.3913	-0.069572	0.50109	-6.7514	1.4961	-1.0748	0.13914	1.3443	3.9075	-0.94662	-0.71872	1.8711	5.5533	3.6325	2.2608	2.2505	-0.45464	1.1507	0.38933	2.8961	0.89249	-3.089	0.77625	1.5685	-2.2448	1.2943	3.3457	2.2967	-1.4645	-4.4174	-1.3254	-3.245
1.8194	-3.2718	-6.38	-2.5599	-0.79669	-5.9606	-4.6943	-4.2524	-4.3929	-0.97406	-6.5861	-1.4976	-2.1742	-5.7261	-1.1662	-4.3348	1.9829	-6.8325	-1.7619	2.2252	-6.5565	-0.27928	-2.0126	-2.998	-1.1946	-3.8606	-2.9823	-3.2131	-2.9393	-3.099	-4.5298	-4.2068	-2.557	-2.9682	-0.78319	-1.5766	-1.5191	-2.2421	-0.79863	-1.8145	-0.24555	0.73576	-2.6554	-3.0603	-2.9759	-2.2651	-3.6899	-5.0953	-5.4992	0.08455
-20.511	-17.78	-24.137	-21.703	-22.989	-22.225	-21.84	-19.694	-20.491	-20.957	-21.621	-24.01	-20.691	-24.699	-21.718	-20.447	-25.397	-23.814	-18.75	-22.532	-23.374	-26.049	-20.126	-18.718	-24.743	-22.354	-15.623	-23.993	-21.347	-21.395	-23.459	-18.845	-23.175	-21.089	-25.83	-22.479	-20.777	-19.008	-22.802	-21.651	-23.287	-21.245	-21.245	-22.059	-24.315	-27.29	-20.329	-24.626	-23.866	-21.008
0.5824	-2.6242	-2.0863	-2.8173	-1.571	-5.2839	-5.498	-4.8575	-4.0804	-0.074782	-3.0408	-3.4251	-0.08854	-5.5663	-5.5059	1.0883	1.2682	-3.4714	0.84878	-4.1389	-4.2346	-1.1894	-2.0214	-3.2496	-3.4122	-3.6207	-1.8598	-2.7692	-4.161	1.3369	1.0036	-0.53962	-5.778	-0.65418	1.5153	3.924	-0.060809	-2.4695	-3.0264	-4.2269	-1.8532	-3.7509	-0.15491	-1.0581	-0.1586	-4.0439	-6.3555	-5.8684	-1.9048	-7.2032
-4.911	0.060017	-0.1306	0.54667	3.5463	-2.6555	2.3509	-0.85716	-3.1313	0.18871	-2.8828	-0.79394	-0.24959	-1.4926	1.8377	-3.0146	-0.62566	-7.1449	0.1091	-0.57382	0.46836	-2.3016	-0.70764	0.20553	-0.23303	-2.2488	-2.8714	-1.9723	1.2243	-0.090058	-5.8251	-2.792	-2.1027	-1.7508	-3.1098	2.5581	-0.87928	-0.28641	-0.37268	-0.39996	-1.9205	-2.5674	-3.8239	-3.9854	-3.8979	1.0274	1.4098	0.37088	0.13261	3.9219
0.1046	3.3608	2.8305	-0.094754	-1.2308	0.4128	-4.3645	-1.3881	-2.1698	-1.084	-6.084	0.76605	-3.2678	2.3399	-2.1527	-3.8546	-2.2506	-2.4444	0.45766	2.8335	0.19292	-0.94167	-0.26618	0.27968	1.1999	3.5345	-1.6238	-0.080331	-3.0478	-0.23093	1.6493	-7.4145	1.1367	1.5444	-0.38639	-3.7797	-0.042505	-2.1561	-0.63061	-0.23387	-1.4216	0.47929	1.2439	-2.8704	-4.7772	-0.0027085	-2.3416	-1.0919	-0.72897	-2.0903
-17.281	-21.638	-19.903	-21.037	-20.95	-21.3	-22.361	-26.27	-25.587	-25.484	-27.113	-21.117	-21.452	-22.593	-24.269	-17.85	-26.105	-23.466	-23.184	-23.056	-20.412	-23.564	-25.909	-22.596	-28.33	-22.589	-21.721	-21.114	-21.15	-25.376	-25.895	-23.101	-21.905	-20.359	-21.108	-19.641	-18.472	-23.084	-23.486	-21.577	-22.071	-24.25	-23.041	-25.344	-18.955	-19.557	-20.69	-21.561	-20.613	-25.515
-3.5326	-1.0743	0.12682	-6.3669	-0.77103	-6.281	-4.2506	-7.7082	-0.52357	0.59668	-2.9482	-4.9221	0.052365	-0.69026	0.16891	-2.0289	-1.0202	-3.6537	-2.2149	-1.1266	-3.3717	-5.1821	-3.2818	-1.2767	-3.4179	-1.541	-0.82373	-4.4724	0.96913	-7.0248	-4.9479	2.2373	-1.9749	1.3537	-4.7338	-4.2335	-2.8379	-2.8455	-0.84982	-1.4141	-1.9448	-0.33023	0.42178	-3.4385	-2.8377	0.16998	2.1933	-0.23976	-0.64955	-4.2925
11.636	9.4489	7.0602	6.6061	9.1107	9.7472	11.11	4.4843	5.8597	5.3769	1.9807	2.8745	4.315	11.325	8.1029	9.6809	9.6075	9.4601	6.2624	4.7404	8.6294	4.4801	9.032	9.8181	5.3906	5.4691	9.6062	8.9225	10.436	4.7654	6.4891	6.7143	8.9773	7.3786	4.7826	4.0223	5.882	7.5082	6.3828	10.522	6.2612	3.7164	10.178	7.6384	5.4882	5.5768	9.3387	6.6418	3.5606	7.3315
2.4599	1.5605	-2.601	-3.1801	-3.3091	-0.46572	-1.8331	-1.8109	-2.2164	-0.76486	-1.2605	-3.7627	-2.4399	-5.6113	-1.3621	-0.96092	-5.2683	-2.8643	-2.3234	-7.5777	-3.9059	-1.8816	-5.7543	-5.8078	-3.657	-0.9757	-1.9138	-3.2129	0.40076	-2.458	-5.6362	2.1275	-5.0425	-1.7439	-5.0694	-3.0115	-7.5309	-6.1255	-1.4765	-4.4797	-1.691	-2.1836	-0.87679	-4.3181	-5.2767	-2.9256	-1.5689	-2.7429	-7.3826	-2.3145
-1.5255	-2.0674	2.4572	1.0444	5.3969	0.72462	-2.0827	1.8633	-0.35158	-2.0612	0.32398	1.6189	-2.6221	0.16347	-1.4052	-2.7085	0.048633	0.42644	3.3078	0.36958	-0.41679	0.7994	0.078419	1.2399	-2.7417	-3.246	3.204	-3.0626	0.92262	-2.5711	-0.60849	5.9675	2.478	0.10101	6.7758	-0.24123	-1.1759	0.75366	-2.5588	-3.8224	2.7448	-2.4288	-1.7718	1.5333	0.80859	1.5833	1.2684	-1.2925	1.3985	1.3706
-8.6753	-6.0217	-5.5745	-6.5687	-4.5411	-3.0449	-8.5544	-2.1427	-5.0577	-4.0496	-3.3125	-4.9509	-3.9256	-11.067	-3.2442	4.2518	-4.87	-4.4537	-7.5839	-5.4481	-2.434	-7.3932	-2.5581	-3.6575	-1.6628	-2.9338	-6.0021	-4.0886	0.74045	-3.6169	-2.9786	-4.8576	-4.1741	-3.2072	-5.0414	-0.97092	-5.9389	-1.7233	2.8042	-3.9405	-2.1519	-4.8983	2.3843	-2.4818	-7.3914	-3.804	-2.5669	-5.0292	-2.7092	-5.6792
-5.5613	-2.4989	-1.2071	3.0086	1.1962	-0.76951	2.1678	0.20151	0.37827	5.7339	5.9418	-3.8551	2.6826	0.70192	0.95396	-0.26882	-1.7985	6.024	-1.2499	1.2633	0.51644	0.054327	-0.91092	0.52087	-1.5735	-0.031845	1.3927	0.59142	1.285	-1.5545	3.3435	-0.17744	1.5256	1.5099	3.4338	0.85365	4.157	0.80199	-1.3397	0.34165	3.2577	-4.1619	-0.25098	2.3437	2.7693	1.7307	1.2408	0.33553	-1.7425	0.31765
-13.38	-14.924	-12.081	-14.762	-12.61	-15.556	-15.601	-13.087	-18.07	-18.339	-13.394	-18.14	-14.892	-19.822	-15.047	-12.392	-15.431	-13.456	-12.726	-12.992	-12.318	-14.123	-14.319	-11.443	-11.047	-15.098	-11.291	-10.883	-13.694	-15.54	-15.775	-13.321	-14.198	-16.269	-13.424	-16.713	-13.768	-15.048	-14.414	-11.715	-15.767	-14.024	-16.706	-13.127	-9.9257	-12.031	-12.496	-19.022	-14.492	-11.463
11.693	5.661	7.4276	9.5539	14.609	13.224	9.2221	11.395	10.943	7.4127	10.792	7.8749	13.766	12.302	8.4832	8.3348	8.0713	13.361	9.6651	14.066	9.5011	11.126	9.5113	10.284	4.2273	8.4069	9.3188	14.075	11.377	10.398	10.473	10.985	11.536	12.005	5.0496	8.8677	5.9678	11.891	12.56	10.441	8.9571	12.8	12.082	13.395	12.02	9.1858	10.544	8.7952	10.972	10.836
1.3999	-3.8903	-6.1306	-5.3644	-1.4582	-4.939	-3.3482	-7.9385	-2.8376	-6.4616	-5.8086	-8.5756	-3.3828	-4.2428	-5.49	-4.7364	-5.5199	-6.8376	-6.4878	-1.9699	-6.0046	-4.7348	-6.5036	1.0594	-4.738	-1.4875	0.10862	-1.4981	-6.5404	-5.6237	-0.15656	-7.6033	-5.9978	-6.8699	-7.1122	-6.1042	-3.0918	-1.6781	-7.788	-6.5123	-2.3733	-9.1615	-2.6813	-3.7027	-4.5107	-9.6204	-4.9892	-10.994	-5.3084	-3.4388
-5.1072	-5.989	-4.8196	-7.6637	-8.0002	-11.877	-10.667	-5.4069	-6.9549	-9.6847	-9.2298	-8.1806	-2.949	-7.4224	-9.3178	-9.7923	-4.6363	-8.1599	-2.1171	-9.5411	-8.1178	-12.378	-7.6987	-6.1935	-9.5404	-8.6251	-8.4237	-8.0388	-3.4083	-6.3435	-5.3115	-6.624	-7.1629	-3.9141	-8.0867	-8.2117	-7.3613	-4.5473	-2.3673	-8.8325	-4.5042	-6.4737	-6.4473	-6.3122	-5.4841	-8.8608	-1.0545	-5.9131	-6.1264	-5.4495
-0.83723	-1.8911	-1.9494	-3.3199	-3.0709	-3.9241	-7.5461	-2.0692	-2.6176	-3.375	-5.6785	-4.8927	-1.6204	-0.83256	-4.6347	-4.766	-0.83071	-3.9077	-5.5597	-10.204	2.6641	-3.0419	-2.0566	-1.8636	-4.4079	-6.4182	-1.3201	-7.7964	-5.4743	2.5968	-0.57765	-2.4188	-2.7783	-1.3735	-7.8567	-1.8673	-5.6113	-5.1417	-5.0002	-6.1135	-3.6018	-7.7159	-5.2962	-2.5754	-3.874	-3.0787	-3.3344	-2.1989	-3.489	0.41853
-0.43914	-4.7446	-2.2608	-2.6427	-2.419	1.2356	-2.4402	-0.72782	-3.3665	-3.6996	-5.8168	0.41897	2.5862	-3.4382	-0.88903	-6.5994	1.3349	-3.4291	-3.7521	-9.551	-1.2737	-4.3794	-5.7495	-0.94563	-2.3927	-1.2527	-3.534	-2.8385	-2.1966	1.4282	-3.8453	1.0954	1.6533	1.0778	-5.3959	-1.9974	0.12723	-3.3696	-3.0183	-6.756	-2.3506	-4.5718	-3.9246	-4.3463	-0.81639	5.3216	-6.1138	-7.8499	-1.2256	-3.1942
-4.211	-8.24	-1.9158	-4.8369	-5.5873	-2.9922	-6.512	-0.23589	-4.2587	-2.3396	-5.2823	-6.1838	0.1574	-3.5371	-2.1039	-5.0894	-8.2336	-2.1273	-5.7586	1.2521	-3.5632	-3.7575	-2.2608	-3.7518	-5.0803	-4.087	-3.5598	-9.0173	1.6024	-5.1319	-4.0715	-2.5417	-1.0845	-4.3747	-3.131	-3.3605	-6.881	-5.0177	-1.7315	-7.9251	-4.7692	-7.1202	-2.8953	-4.9247	-1.5441	-3.1413	-5.643	-0.42577	-5.6932	-4.3391
-2.1829	-3.7721	-4.8066	1.3339	-1.6018	-4.6985	-2.7314	-1.2801	-1.9219	-0.58281	-2.649	-2.4237	-4.4556	-1.2805	1.3261	1.3714	-2.772	-3.4353	-3.6262	-3.7761	-0.336	-0.10379	-2.6118	0.57971	-3.2911	-5.6047	-2.8736	-4.9353	0.23263	-3.3184	-0.29905	-5.6091	0.25849	-3.9113	-5.7263	-4.4307	-1.1223	-2.9979	-4.0869	-0.82304	-3.499	-3.9663	-9.9709	0.93915	-1.8823	-1.386	-4.2185	-4.3617	1.3847	-4.9692
2.442	7.4353	2.6429	5.1477	2.5036	5.1313	0.64943	-0.41315	3.4059	2.4873	13.92	0.44151	6.5704	2.5909	3.2582	5.0748	1.0112	4.5397	3.8077	4.5373	8.3273	3.5283	0.71518	3.6283	0.26995	3.023	6.6325	5.6643	4.0151	3.1025	1.5868	4.1337	8.1416	3.8365	1.1049	9.6915	1.8669	7.2766	0.41407	9.9628	1.5743	5.2459	3.6675	4.623	4.4367	4.8875	6.2915	-0.034476	2.9502	3.7459
-2.1226	-1.4568	2.486	-0.22097	0.7052	2.6387	7.1733	1.5358	0.075337	1.6004	3.7165	0.097896	-2.2463	1.6797	0.56173	4.5922	2.7602	4.0659	0.96415	5.5685	1.1748	1.8784	1.5212	4.8622	-0.0047262	3.7355	2.4139	-1.8294	-2.688	2.2745	-1.2843	0.1449	0.03159	1.1113	-0.5316	2.7522	2.3585	-0.63129	4.3834	0.84774	1.2557	3.57	-0.83671	4.6697	4.8067	-2.7939	2.0998	2.8957	2.1194	4.3108
-12.507	-13.237	-13.6	-10.735	-6.3726	-12.733	-11.11	-10.128	-14.134	-9.8215	-15.055	-14.354	-5.9961	-10.205	-7.6173	-10.008	-11.884	-8.8184	-11.778	-14.062	-8.2064	-11.424	-11.85	-9.6816	-10.924	-14.833	-9.344	-7.9327	-11.383	-13.139	-10.945	-12.826	-8.5247	-11.305	-9.0649	-8.2332	-14.718	-10.668	-11.593	-11.349	-15.214	-9.1439	-8.0497	-11.987	-11.527	-10.288	-13.413	-7.7611	-12.127	-14.461
-4.6666	-4.0804	0.56708	-3.415	-1.8098	0.114	-4.6041	-3.9657	-2.4152	-1.4616	1.4074	-0.85334	-1.1324	-2.5173	1.8596	-1.4385	-7.996	1.1623	-0.52996	-0.21288	-2.5751	-0.39769	-4.8848	2.7154	-2.9562	-2.1107	-6.8189	0.315	-0.83906	-0.80778	0.94355	-0.5915	0.05738	-2.0001	-0.23401	0.66529	-3.2863	-0.95205	-0.026877	-2.9897	-1.7372	-1.1826	-0.67482	-3.4974	-0.8172	-1.906	2.6813	-1.0865	-2.1887	-0.981
-20.629	-18.372	-21.606	-21.965	-20.618	-23.086	-27.733	-23.319	-21.092	-24.647	-21.958	-24.526	-21.977	-20.519	-25.25	-22.589	-18.83	-19.769	-22.12	-23.227	-21.486	-24.482	-21.866	-22.823	-24.665	-27.28	-22.093	-22.137	-23.346	-22.514	-19.05	-17.697	-18.171	-22.482	-20.158	-19.953	-23.551	-24.13	-23.133	-20.061	-24.89	-24.391	-22.6	-24.641	-23.232	-18.469	-18.881	-18.517	-21.383	-16.391
5.2404	-0.93109	4.0813	3.3078	6.3352	-0.13595	7.8181	0.29564	1.0321	3.393	-0.56293	-1.4239	4.1309	-0.76141	-1.222	9.2867	-0.46716	2.5052	1.0178	0.97617	0.45275	-3.2177	4.0869	4.9504	2.3606	-0.040288	5.2545	2.0526	1.602	4.0956	0.027127	0.79934	-2.3599	-2.9024	0.46656	-1.6661	2.2658	-2.8603	4.7763	0.95505	3.6476	4.2619	2.4344	-5.2229	1.7917	5.2109	2.6632	4.981	1.6563	2.7844
-2.0413	-1.0532	3.0245	-2.7403	-2.5982	-4.9235	3.1613	-3.8476	-1.8749	-2.0679	-1.9339	-0.73049	-2.272	-2.8159	-7.8131	3.0882	-2.0841	0.15918	-2.5608	-5.0589	4.5304	-6.6264	-3.6394	-2.9708	-1.0502	-4.0744	-3.1067	-1.8981	-1.4701	-0.21606	2.2766	-1.0115	0.16668	-2.3244	-3.6856	-0.20524	-0.72854	1.9457	-0.3566	2.4026	-3.1817	-1.5581	2.6303	1.9446	-2.6686	-0.53562	3.3585	1.0156	-7.1551	1.6011
-1.9112	2.7181	-1.0947	-1.9339	-0.93128	-0.54685	-5.4533	2.6216	-4.8916	-2.5829	-2.9645	2.1312	-0.45501	-1.6464	-4.5459	-0.78737	-1.2848	-3.584	-2.373	0.73627	1.1785	-3.2203	0.36276	-1.0734	-2.0095	-0.22474	0.19728	-2.2477	1.5184	-0.030104	-1.2755	-1.1208	-0.74156	-1.2362	1.3607	-2.2994	-1.5244	2.7438	-4.9406	-4.5013	-0.75658	-4.4663	0.57128	-0.41825	-0.96806	-0.32656	-1.617	-1.8783	0.7902	-2.986
-5.0471	-1.9578	-4.0217	-4.3369	-1.2651	-0.22576	0.28198	-5.9787	-1.772	-8.4243	-3.3644	-5.9017	-1.5795	-0.93087	-4.3022	-0.3788	-1.64	-2.8083	-0.023955	-3.3529	-1.6554	-4.4263	-5.3418	-2.2003	-1.4176	-3.5548	-5.0349	-5.9864	-7.6096	-2.2769	-3.0093	-5.2745	-1.8724	-5.263	-0.5777	-4.4843	-1.7382	-0.3835	-1.0656	-6.3267	-2.7627	-5.0487	-2.7806	-4.9925	-2.8329	-1.4447	0.97865	-3.6887	-1.6177	-6.1817
-17.34	-10.574	-12.128	-11.422	-12.283	-11.892	-15.428	-12.305	-16.005	-16.423	-16.163	-14.615	-13.229	-14.155	-12.095	-10.887	-12.151	-13.539	-11.435	-12.394	-15.457	-22.947	-11.309	-11.062	-16.11	-12.583	-13.978	-13.716	-13.308	-11.922	-7.828	-16.204	-15.506	-7.0778	-14.651	-11.548	-12.025	-13.443	-13.284	-16.479	-9.6119	-13.168	-15.129	-13.443	-18.163	-13.764	-12.817	-12.899	-11.717	-12.393
0.05406	-7.9915	-3.4635	-5.5061	-3.3035	-1.4184	-1.416	-3.2999	-0.028266	-1.193	-2.5504	-2.9796	-2.1252	2.1167	-0.32327	-1.6889	-0.86547	-2.6014	-5.4086	1.3674	0.31653	-1.0955	-2.1896	1.5285	-0.64326	-2.981	-0.36826	-1.3503	2.6889	-0.50677	-0.75358	0.35353	1.0793	-3.6274	-2.0743	-3.9263	-5.8346	-3.0959	0.81177	1.4164	-6.5346	-5.5666	-2.9189	-3.4253	0.18853	-1.125	1.0916	-1.8816	3.9433	-4.6064
-3.3694	-10.572	-3.1562	-4.591	-10.92	-4.5754	-4.8883	-7.4148	-6.311	-3.2026	-6.7734	-4.5245	-1.9079	-4.0231	-10.969	-7.9993	-6.1907	-6.1501	-2.9501	-9.9343	-2.052	-3.5691	-3.9543	-4.4131	-6.1726	-5.2091	-1.0315	-6.1813	-7.4038	-10.621	-5.3926	-3.3263	-7.0676	-3.4807	-8.4785	-7.7534	-10.573	-4.6564	-9.7811	-0.26486	-4.2801	-5.3796	-5.2932	-6.582	-10.476	-3.4247	-1.4959	-6.5954	-2.8229	-7.5812
-11.784	-5.4678	-6.8809	-10.106	-8.7606	-6.8642	-8.898	-9.1105	-7.8202	-9.0285	-10.472	-9.613	-7.5278	-6.6135	-11.597	-9.2928	-4.5181	-2.6898	-8.0925	-10.166	-2.2214	-8.1036	-5.0365	-5.497	-6.3508	-9.2534	-2.061	-5.6327	-6.2033	-6.5193	-3.2364	-6.8828	-4.6408	-6.938	-4.6613	-9.3596	-4.123	-4.7357	-8.3579	-4.7858	-3.6491	-7.4501	-9.7678	-5.2309	-10.077	-4.8725	-6.6052	-6.889	-8.3166	-6.1833
-13.545	-14.567	-16.431	-11.439	-13.072	-12.313	-15.471	-14.7	-14.51	-11.543	-14.06	-17.044	-14.496	-17.305	-18.785	-14.525	-13.155	-12.566	-13.944	-16.852	-11.125	-13.896	-11.742	-13.209	-13.978	-14.844	-13.487	-10.477	-11.232	-13.112	-15.475	-14.721	-6.2641	-18.173	-9.5188	-9.0454	-13.819	-15.115	-12.405	-11.531	-9.6691	-15.4	-13.432	-11.705	-12.316	-13.75	-17.563	-14.136	-9.2323	-16.353
-6.3024	-1.9479	2.9364	0.44825	0.99871	-2.9471	-0.018633	-1.4147	-1.0282	-0.51664	0.15619	-5.6698	0.69185	-2.5022	3.1254	0.62499	-1.7201	-2.2581	-3.6594	-3.4797	1.7555	2.1969	-3.5707	-0.44373	-3.6956	2.3968	-0.63179	-3.7307	-1.5043	4.0685	-2.1643	1.9741	0.77577	-2.0079	-7.7516	0.099618	-2.4504	-4.8978	2.244	-6.3162	-2.4821	2.0518	0.64677	-0.79547	3.8027	4.5349	-4.4976	1.1202	-5.9468	-1.3877
-0.57566	-5.2446	-5.7323	-0.8197	-1.9187	-3.7746	0.71665	-3.1881	-1.3382	-6.5586	-1.6819	2.1346	3.0359	-4.48	-4.0833	-1.7313	1.8109	-1.163	0.5524	-0.97808	4.6784	-1.1248	1.2644	-1.8424	-1.804	-2.2521	-0.85192	-3.2703	1.333	0.75246	-5.3	1.0567	-0.79871	-1.1344	-3.313	-3.6547	-5.7908	-6.4231	-1.5541	-6.1322	-0.62816	-3.2829	0.46523	-1.2321	3.3019	-0.63162	-1.3257	-1.0728	-3.1235	-5.0504
-1.5827	-2.393	-1.6218	2.6241	-3.9689	-6.8791	2.1689	-2.7052	-1.6721	1.6074	-3.806	-4.5648	-0.5365	-2.3009	-0.33131	-6.6276	-1.4046	-6.6058	0.20712	-6.4415	-1.1268	0.82161	-1.2289	-2.8039	-1.333	-5.2308	-3.8846	-2.1734	-6.3195	1.7463	-2.7532	-0.87536	-9.0092	-2.4578	-6.9257	-0.8557	-0.20613	-5.9057	-4.6393	-0.81984	-1.2111	-0.86027	-0.63418	-8.5596	0.86715	0.18335	-3.9779	-2.9444	-4.2861	-4.3641
-11.424	-9.9663	-10.19	-11.313	-16.487	-9.6373	-6.5793	-14.706	-5.1076	-9.9617	-6.701	-9.9649	-4.784	-8.4934	-9.5727	-7.0057	-9.2366	-7.7145	-5.0193	-10.647	-9.6786	-12.419	-9.0464	-6.4662	-13.054	-7.0514	-9.821	-7.8849	-11.102	-9.1265	-7.9967	-10.866	-10.452	-8.5745	-5.9438	-13.942	-8.5437	-10.344	-11.641	-3.4634	-9.0394	-13.991	-4.7575	-10.322	-12.806	-10.3	-9.2761	-7.0682	-10.747	-10.345
-1.1728	3.0399	-3.5581	0.55508	-0.84054	-4.6717	-1.4284	-2.5448	-0.13674	-3.9629	-3.157	0.23621	-2.2736	-1.3693	-0.40884	-1.207	0.059549	-1.7492	-0.59715	0.46788	-4.6181	4.8484	-3.3685	-3.9598	1.5916	-1.6265	-1.4252	-1.1085	-3.5135	-1.0871	-1.6302	1.6926	-2.901	-2.0555	-2.3839	3.1799	1.1409	-5.052	-6.1806	-6.9991	0.60988	1.2985	-3.508	-3.3827	-1.1449	-3.0836	0.059395	1.4018	-0.048149	0.20532
8.1031	0.65188	3.4688	7.1924	2.1163	-1.1017	3.495	2.4172	3.8452	2.7637	1.7201	4.0509	5.0736	0.72761	6.0449	-0.21164	5.0511	7.6854	8.6645	4.2203	-0.87864	3.93	5.3609	1.648	8.0875	0.89788	6.2222	-1.7584	3.6776	2.8106	6.0519	4.055	5.074	4.3911	2.843	7.6326	4.0042	10.187	2.5267	6.1975	2.7777	0.14978	4.9914	-0.8886	6.2668	6.2564	2.4275	3.3713	6.74	3.3027
1.8056	-4.6487	-5.1857	-1.795	-4.8704	-2.1347	2.416	3.0151	-0.45049	-8.4963	-0.87738	1.0788	-2.7284	-0.031694	-2.0874	-3.5155	-0.68034	-3.717	-5.1802	-5.6835	2.5318	-5.9316	-4.8148	-7.4814	-1.6446	-4.7306	-6.9633	-2.0369	0.7233	-5.5701	2.6322	-1.7607	-0.94051	3.4048	-3.4296	-0.54257	-1.1999	-0.91181	-0.40416	-1.4561	4.282	-4.65	1.2584	-1.792	-2.9037	-3.8887	-3.8989	-2.4346	-2.7312	-1.0652
2.8777	-8.0035	0.08761	-7.0577	-6.2428	-2.8625	-1.1722	-0.64085	1.666	-3.448	-1.462	-1.866	-3.4581	-3.8942	-4.8936	-2.7302	-0.25533	-2.2953	-1.5724	1.7437	-1.9143	-6.0104	0.15045	-0.20493	-6.5023	-2.9412	-6.7424	-3.5985	-6.1812	-5.2161	-1.9033	-6.4506	-7.0629	-1.565	-2.8377	-6.7446	-5.1522	-5.0594	-5.5817	-2.4383	-4.2307	-7.0223	-5.4233	-1.095	-4.4496	-2.4528	0.4144	0.84098	-5.1805	-8.9677
-10.456	-11.907	-11.395	-8.5745	-7.97	-11.041	-13.071	-10.662	-13.003	-10.994	-8.6906	-11.878	-13.18	-9.6202	-5.1045	-12.703	-12.571	-11.477	-7.8623	-15.995	-7.8746	-13.327	-14.49	-9.379	-11.642	-10.765	-10.583	-10.359	-11.659	-8.7201	-11.587	-6.2523	-11.417	-6.7419	-10.104	-9.5626	-12.365	-11.156	-9.3453	-11.031	-8.8536	-10.587	-15.172	-10.938	-10.137	-11.64	-13.592	-10.427	-7.3035	-10.641
1.1354	0.21621	-0.090656	-5.9192	-1.9194	1.2288	0.82039	0.00073813	-1.5412	2.8315	-1.5277	-1.7254	1.7508	-2.5612	2.4632	-4.793	-1.7593	-1.0927	4.4368	-1.5144	2.6382	-1.4077	-0.33732	-1.2035	3.7042	-0.30638	-3.0095	3.7765	-2.826	2.5692	2.625	-2.2587	-0.61461	-0.79122	-2.1525	-1.0718	0.15425	-1.8251	1.0319	2.9328	5.557	-4.1834	1.9216	-1.0388	-2.1282	1.022	-6.0542	3.0916	-2.8884	-0.11002
-11.745	-7.0144	-8.6138	-15.893	-9.4564	-15.863	-10.473	-9.2286	-7.929	-13.592	-13.441	-6.237	-12.246	-13.223	-13.013	-5.4203	-9.6078	-14.847	-10.99	-10.178	-15.128	-10.461	-12.363	-13.662	-8.696	-11.37	-15.16	-12.531	-12.941	-12.287	-8.3128	-13.135	-8.5513	-8.766	-8.2685	-14.242	-11.115	-9.0362	-14.066	-8.141	-13.933	-8.2881	-10.35	-11.538	-10.821	-10.229	-7.7686	-13.562	-8.3168	-7.9315
-1.5607	0.42714	-2.0407	-9.2181	-3.9023	-3.3057	-2.7045	-5.8142	-3.9122	-3.9071	-3.9301	-6.1617	1.1882	-4.124	0.74316	-0.74158	-4.8755	-4.5272	0.073467	-7.4691	-2.9082	-7.4496	1.4285	0.35484	-5.2669	-4.6556	1.8201	-1.2162	-2.3105	-4.4607	-9.5409	-1.9393	-6.5226	-3.1032	-1.1993	0.065311	-7.0926	-3.3953	-3.3211	-1.2489	-7.7225	1.6341	-3.1436	-8.0333	1.4394	-4.1157	-4.0881	-1.3824	-6.6464	-6.335
-0.81769	-7.0671	-5.9142	0.10303	-4.5471	-5.0632	-6.6506	-4.4605	-5.8819	-0.51931	-5.0957	-3.7667	-3.3146	-2.1296	-2.7657	-4.6166	0.27591	-4.5983	-6.2425	-1.7803	-0.20194	-3.9591	-6.3776	-1.3066	-1.5064	-3.8032	-2.9163	-3.9538	-2.6889	-2.8266	-4.2179	-3.7609	-5.7974	-3.3439	-1.7655	-9.9938	-8.4746	-4.9914	-2.9561	-3.4815	-6.811	-1.4571	-3.2224	-4.3276	1.6656	-0.50641	-4.3067	-3.0824	-4.7328	2.2954
-5.2068	-3.7947	-5.3736	-4.3078	4.0046	0.81379	-4.145	-2.8028	-4.1828	-0.53592	-4.2688	-6.9729	0.46584	-3.3867	0.92572	-2.6436	-4.4087	-1.611	-3.6194	-5.4722	-0.0036198	-3.4356	-3.3706	0.44687	0.23923	-6.6086	-6.017	-2.0139	-1.8406	-4.5829	2.5595	-4.3749	-1.0635	-0.4441	-3.5062	-5.7721	-1.7889	0.29873	-2.7636	-4.2466	-9.8628	-2.8838	-4.0464	-4.3875	-2.0056	-2.218	-4.4196	-4.2183	-0.70392	-3.2279
-14.404	-9.7729	-15.378	-10.888	-9.4683	-8.837	-11.782	-11.03	-11.792	-17.221	-8.1743	-11.007	-9.6214	-14.063	-13.238	-11.228	-12.963	-9.0665	-12.971	-12.298	-12.558	-10.032	-5.2148	-9.2437	-12.05	-12.706	-11.263	-11.865	-9.5483	-9.1792	-12.248	-11.334	-10.236	-15.823	-18.087	-11.656	-5.3222	-13.286	-9.3861	-12.898	-8.7044	-12.429	-11.813	-13.972	-9.7678	-9.1403	-17.485	-8.1151	-13.506	-11.907
-5.6712	-11.816	-10.112	-8.2125	-10.265	-7.3387	-10.764	-0.17735	-7.1505	-8.9377	-9.545	-9.1354	-11.778	-4.431	-9.5493	-6.1881	-7.6425	-8.543	-9.6945	-4.9775	-5.4793	-6.5578	-4.2781	-3.6457	-4.5252	-8.6115	-3.2249	-6.8337	-6.7194	-8.3587	-11.358	-8.5448	-0.91689	-11.063	-9.2434	-6.0616	-8.0025	-8.9218	-9.1375	-8.5341	-8.9458	-4.3268	-8.9131	-7.3709	-12.251	-8.942	-3.2394	-4.4796	-9.1976	-6.848
-3.5141	-4.5441	1.2876	1.37	2.3114	2.3121	-5.8431	0.11035	1.9914	0.9237	-2.8335	0.44674	1.5469	-0.52666	-1.3913	-2.265	7.5462	0.088005	3.8524	0.044176	-0.41998	1.0217	0.64783	1.9822	0.2084	-1.2828	-1.0191	-0.7708	-7.6731	-6.3005	1.7268	-1.2378	-2.4	-0.07297	-1.2145	-1.5861	-4.7398	3.2265	3.3121	-2.9169	-3.1253	-3.2089	-0.30124	0.32554	0.46841	0.14117	0.79725	4.6233	2.7848	2.6541
-2.3551	2.0152	-0.92515	1.297	-0.85356	-0.11541	5.4481	3.261	-0.46579	2.0672	-4.7465	-5.4507	0.014912	-1.1128	3.1181	-1.9878	-3.3818	0.52596	-2.3794	-1.4277	-3.2767	-0.5337	-0.74362	0.10196	3.4069	-3.9011	-2.8272	-2.1588	-0.59465	0.53082	1.0773	-2.0749	0.2219	-2.2575	2.086	-0.79428	-0.52718	1.7904	2.437	1.8226	-1.8107	-4.7321	-1.2988	3.4201	-0.082972	-0.29734	2.797	-4.1926	1.6353	1.6172
1.2847	-3.4268	-3.2034	-1.8851	-5.1114	-1.5636	-3.5931	-0.052624	-2.9681	-2.8086	-6.8527	-3.277	-0.1431	-1.5553	-4.0506	-2.8161	-4.2551	4.2159	-4.963	-5.2638	-2.8835	1.0207	0.81807	-2.3006	2.8323	-1.5064	0.79711	-4.0321	-6.7763	-2.4984	3.4033	0.45792	1.9527	-1.2948	-3.1977	-3.2546	-3.0334	-2.1572	-4.962	1.0339	0.42873	-5.4347	-2.5723	-3.24	1.4108	1.0571	-0.29701	-1.1578	-5.3928	-0.16376
-8.2031	-9.5736	-13.895	-11.88	-7.4287	-11.812	-10.444	-10.061	-9.8191	-8.7531	-9.1798	-5.6216	-7.8065	-13.822	-11.098	-12.58	-11.12	-7.9842	-9.8619	-3.7481	-13.452	-10.485	-7.5371	-12.353	-13.506	-13.906	-8.7406	-15.256	-9.8151	-7.6199	-10.982	-11.498	-12.967	-8.3257	-11.879	-10.297	-14.1	-11.707	-16.199	-7.3208	-10.139	-12.229	-9.1145	-10.478	-13.147	-11.166	-9.6536	-9.2995	-9.6654	-11.531
-25.58	-23.179	-27.536	-25.923	-23.092	-22.072	-18.724	-23.627	-23.348	-26.857	-26.432	-18.473	-17.92	-23.841	-19.9	-27.966	-20.394	-21.74	-16.956	-22.852	-20.328	-21.994	-23.244	-22.436	-24.706	-21.645	-20.787	-20.458	-22.862	-21.116	-24.879	-22.001	-17.781	-24.589	-19.436	-22.97	-24.66	-23.536	-24.304	-24.655	-22.837	-21.524	-26.483	-18.174	-16.804	-24.365	-23.294	-18.063	-21.827	-24.988
-21.823	-22.607	-23.003	-24.001	-23.893	-24.328	-25.121	-21.659	-26.643	-24.959	-25.344	-22.257	-15.894	-16.706	-23.749	-22.663	-20.439	-23.714	-20.925	-22.452	-21.324	-22.697	-18.975	-21.648	-22.951	-20.507	-22.559	-19.489	-24.314	-22.78	-22.852	-19.172	-25.19	-17.828	-20.316	-18.877	-23.958	-22.931	-23.281	-18.07	-26.949	-20.638	-23.597	-23.578	-29.387	-18.879	-21.874	-19.866	-18.267	-27.117
9.4839	10.084	10.06	15.001	9.8215	7.1903	9.2795	7.5457	9.5864	6.7079	10.709	14.048	4.2975	8.971	10.148	7.1726	10.486	9.5422	6.3829	11.263	10.476	9.3286	7.6761	9.6916	14.233	8.5628	11.068	12.873	9.9274	9.3431	9.0681	10.496	8.6418	11.388	11.37	9.0033	7.9539	8.9567	15.261	9.8508	13.111	9.7003	8.3956	10.853	11.191	5.9682	13.084	7.1819	8.6924	10.092
-15.421	-12.465	-12.014	-14.22	-17.608	-15.06	-15.233	-14.366	-14.431	-10.739	-14.267	-17.345	-16.767	-13.83	-19.914	-13.274	-14.587	-15.149	-15.459	-11.8	-11.252	-14.266	-14.346	-16.243	-17.573	-11.971	-13.716	-16.403	-13.661	-16.343	-18.864	-14.809	-18.088	-16.191	-17.083	-13.964	-16.276	-17.123	-15.232	-14.814	-14.959	-16.015	-15.323	-12.011	-11.2	-19.147	-12.749	-14.984	-18.191	-14.762
-1.0812	-2.5546	-4.7634	0.94316	3.1189	-0.30461	0.80312	-3.2691	-2.1264	-3.2063	-1.6042	-2.5259	-2.2826	0.65205	0.9174	0.80946	-4.2313	-1.3414	1.0287	3.0065	-2.2771	-3.545	-0.51481	-1.5276	0.060673	-3.9825	-3.6704	-0.37265	-5.0459	-1.7208	-6.7462	-1.0744	0.054077	0.19414	-2.8898	1.5149	-2.0182	-5.5175	-0.7064	3.9639	-5.1111	0.24121	2.1731	-5.0319	-4.6966	-4.7138	-0.2914	-5.1634	-0.61591	-2.4501
-15.826	-14.809	-8.6349	-9.4025	-14.678	-6.5558	-14.948	-15.013	-11.682	-17.222	-16.981	-13.18	-13.214	-11.098	-12.098	-13.259	-17.476	-14.907	-12.687	-13.24	-11.145	-12.293	-10.698	-14.263	-13.778	-10.207	-9.5741	-10.495	-13.467	-13.484	-8.515	-10.271	-11.7	-8.6532	-17.57	-13.952	-14.719	-10.588	-12.233	-12.572	-13.248	-8.5321	-9.675	-9.0478	-13.523	-12.656	-16.361	-12.689	-8.5821	-12.955
-1.3592	-2.305	-3.6531	-2.9604	-2.7499	-2.4762	-0.74147	-2.1554	-2.1779	0.080591	-2.7795	-5.7264	-2.5037	-3.9287	-2.5934	-4.5477	-2.6674	0.61666	-4.6714	-3.25	-2.6928	-2.8914	-5.3588	-5.5051	-3.8083	-3.4505	-1.535	-1.6636	-2.8226	-3.9743	0.10441	-0.22014	-7.3045	-7.5042	-1.8871	-2.7123	-4.5165	-2.6696	-1.4841	-0.60417	-4.3485	-1.3289	-0.49627	-0.65864	-3.076	0.024661	-5.8561	-2.8759	-0.3363	-2.179
5.9075	3.2084	7.9511	10.027	4.9294	8.4054	6.2253	6.1134	5.3434	7.0859	9.6635	8.7377	5.9086	8.0077	6.1139	5.712	7.8596	10.584	5.064	7.0082	8.1331	4.4202	6.4173	8.2852	7.1348	9.9681	6.4866	5.3367	9.4263	7.0528	7.8159	12.303	8.266	5.3024	4.198	2.2978	8.924	4.8992	7.2043	7.9202	9.0776	7.7764	7.0953	13.218	10.17	3.1235	6.623	3.811	8.5435	5.0118
0.45966	-3.2497	-0.064064	-0.76025	-1.3694	0.20152	-4.1545	0.85964	0.47267	0.041626	-0.35411	-0.26529	2.2384	-1.4637	-0.57812	-0.66055	3.0245	0.64785	1.9749	0.41155	0.17239	0.25688	-0.083164	-2.3761	-3.8682	-1.3364	-0.384	-0.85309	-3.528	-0.68813	-3.1189	-1.9857	-5.3941	2.8847	0.22454	-0.40809	-3.4337	0.53125	-0.72743	1.1971	-4.842	-2.4367	-0.12809	-1.7397	-3.9104	-0.19742	2.4355	-1.7167	-2.1575	1.4154
1.6655	2.9774	-0.003998	0.49698	5.0547	-0.56737	-0.037325	2.0473	2.4093	-0.075896	-0.83647	2.4766	-1.8437	1.2608	3.4341	4.6216	0.03482	3.9208	-1.7584	2.2785	1.0324	2.3511	2.981	4.9613	4.6918	1.8346	3.8683	1.7243	-1.7877	4.6558	4.4339	-2.4261	0.86021	1.6267	0.09258	-0.71756	-3.0831	1.7676	4.543	3.7	3.8288	2.3176	1.9938	4.4075	3.5872	-0.60705	-1.0045	4.3626	4.7481	3.6751
-15.277	-7.863	-10.135	-11.272	-9.9124	-13.384	-13.754	-12.491	-12.516	-12.185	-10.578	-10.635	-9.8207	-12.638	-10.82	-11.615	-11.256	-10.666	-6.1728	-12.486	-11.62	-10.914	-15.078	-8.8533	-13.208	-9.2372	-12.524	-10.067	-14.481	-10.476	-12.995	-11.3	-10.863	-8.8026	-10.923	-11.868	-11.516	-9.2072	-11.657	-14.937	-9.441	-15.211	-11.359	-9.8417	-9.3927	-11.402	-7.7323	-9.2001	-13.937	-12.214
-10.915	-8.6018	-2.617	-11.636	-10.257	-11.236	-11.324	-10.641	-9.2729	-12.457	-7.8498	-9.0859	-6.8029	-7.0995	-9.9867	-7.9476	-7.6588	-6.5059	-9.2557	-6.041	-12.845	-10.129	-15.831	-4.4209	-10.214	-6.1907	-6.3418	-6.2549	-8.8691	-11.06	-9.7877	-7.2413	-9.6833	-8.9203	-8.385	-8.7042	-4.5314	-12.511	-6.384	-7.4165	-11.001	-9.5266	-5.3675	-7.6353	-7.5153	-11.217	-10.63	-4.1586	-12.88	-7.203
1.7786	3.1768	3.9134	6.3197	4.0564	3.0536	-0.71551	2.4809	0.78824	4.4987	6.3364	1.3162	5.5267	0.019668	1.5061	2.7482	2.0137	5.1249	2.7673	7.8343	8.7242	1.939	7.2595	2.4147	7.8305	5.6493	2.3988	5.7937	5.3952	2.5192	6.1731	1.0949	8.5792	6.6761	9.1691	-0.54116	5.7224	1.7572	0.76375	5.6442	5.11	7.3782	6.8164	4.7805	1.8746	5.719	6.728	4.189	2.8434	1.2146
-4.8685	1.0074	-1.7204	3.1911	2.8868	-1.0162	0.038149	-0.75737	-0.92883	-3.5934	2.6378	0.29209	-2.5166	2.9604	0.30238	1.2713	-2.2113	2.5743	-0.93856	-2.7139	0.31159	-5.4224	1.7642	-1.7144	-1.7087	-1.3627	-1.8611	-2.3098	-0.51551	-3.6559	-0.24393	2.6325	-1.978	-3.5298	-1.3872	-2.4212	-3.9442	-1.1502	0.70987	-0.59863	0.36501	1.5853	5.3538	1.9827	-0.40409	1.6747	0.53603	-0.72324	-1.6383	-0.89123
-2.9628	-1.0284	-1.6839	-3.649	-4.7041	-3.5612	-5.944	-4.0472	-2.497	-3.4084	-6.1382	0.7435	0.98811	-4.9414	-3.3128	-1.5494	-4.3616	-0.54458	-8.9437	-4.6192	-6.3361	-3.6638	-3.5496	-5.0847	-5.4219	-1.226	-1.0008	-5.5374	-8.4091	-5.1036	-6.3355	-5.3746	-1.6783	-2.4018	-1.3377	-4.9852	-7.1315	-5.2485	-5.9921	-1.3552	-6.022	-2.9429	-4.3483	-3.8537	-6.2265	-4.4714	-7.0433	-7.8212	-10.726	-1.8201
3.5251	1.7928	4.6225	-2.7254	-1.8802	-1.9701	1.2531	0.42402	-0.98525	4.8867	4.4039	6.5384	1.277	3.0386	3.2927	-1.9716	3.6478	-3.0402	3.3246	0.90978	1.408	-0.74593	0.45849	-0.66636	3.0954	0.8446	4.0337	0.52223	4.2268	1.3775	-0.40323	2.027	0.7038	6.3579	4.7994	6.3184	1.3072	5.0459	-1.9251	4.4966	2.638	4.3907	-0.17667	1.1093	-1.2624	-0.05948	2.3545	4.3732	4.5502	-0.70193
-3.2381	-3.473	-0.53138	-3.2554	3.2893	-4.116	0.14984	-0.47785	2.5475	-0.42804	0.25036	-2.3053	2.0337	-5.2892	2.874	0.06213	-1.6326	-1.3406	-5.8241	-1.841	-2.9979	-4.2879	-1.2379	0.40089	-0.73742	3.1561	2.5278	-3.2544	1.8028	0.70204	0.55775	-2.4391	2.4837	-3.4686	0.36696	1.9695	2.9367	0.26702	-0.87545	0.68677	-3.6461	-2.4326	0.80403	-4.0262	-0.015382	-2.1143	-0.84984	-1.0267	-3.7369	-0.047434
-2.6674	1.2349	1.3606	-1.2492	0.78105	-0.071953	-4.0061	0.081619	0.36389	-1.5366	2.2816	-3.8911	-2.3996	-0.44125	-5.2435	0.45156	0.35278	0.022702	1.8279	-4.1812	-3.2926	-2.1734	-3.6121	-4.1196	-4.6255	-4.4741	-1.0557	-0.62137	2.589	-3.8548	-0.75021	-3.3503	2.6607	-5.1735	-2.4472	-2.8426	-2.0738	0.54589	0.8769	-2.8336	-0.69748	-2.0746	-5.443	0.41097	-3.6457	-0.78358	1.8953	-0.071441	-2.4417	-6.1634
-15.528	-14.203	-12.182	-12.877	-10.509	-14.139	-9.4929	-10.027	-14.264	-11.976	-12.332	-10.322	-10.195	-13.145	-10.288	-10.628	-14.482	-11.106	-12.195	-8.7284	-12.57	-8.8171	-9.6094	-10.401	-14.09	-13.832	-11.534	-9.1894	-11.496	-12.529	-10.784	-13.377	-10.791	-14.458	-15.581	-13.213	-9.7995	-13.128	-14.59	-14.507	-12.271	-11.431	-9.2228	-8.3379	-6.9868	-10.671	-14.744	-9.5365	-9.5725	-14.529
-11.823	-12.121	-12.44	-14.001	-13.365	-8.6259	-9.3511	-8.5798	-13.966	-12.795	-9.3166	-10.513	-10.069	-12.165	-10.494	-7.5479	-10.854	-6.499	-9.6153	-6.9767	-7.8094	-10.334	-13.016	-7.8322	-12.051	-11.551	-10.559	-9.5209	-12.054	-8.8333	-12.861	-12.329	-9.9715	-12.337	-15.058	-9.3034	-11.506	-11.763	-11.024	-15.091	-7.5593	-7.9119	-9.4361	-11.155	-8.9956	-11.956	-8.7841	-12.765	-7.2388	-10.012
-25.143	-22.103	-22.522	-17.006	-20.473	-24.914	-23.465	-22.232	-25.154	-26.655	-19.583	-18.39	-22.016	-21.168	-19.401	-20.826	-23.853	-20.558	-22.3	-26.861	-18.988	-20.423	-22.307	-21.742	-21.963	-24.673	-20.272	-24.637	-25.466	-15.106	-28.612	-20.037	-22.871	-22.959	-25.579	-23.055	-22.004	-22.404	-17.768	-23.451	-25.637	-18.127	-20.737	-22.763	-21.762	-16.812	-25.207	-22.53	-17.312	-25.254
1.9771	7.5999	3.6777	3.86	0.82175	2.2634	0.23115	3.5596	1.7473	5.5704	1.5554	5.5425	4.5621	1.7716	2.2181	3.9087	3.4006	1.2983	3.4327	1.8216	1.8645	3.721	3.0305	8.2165	0.88812	3.5027	4.8375	4.0083	6.0365	1.4543	1.3879	4.2778	0.16493	2.1611	0.011342	2.5614	2.5714	4.7838	1.3549	5.4773	0.4577	4.8679	4.334	3.0783	7.348	-0.26123	3.6132	-1.8688	1.8507	3.3671
-13.038	-16.306	-19.033	-12.645	-14.728	-17.729	-16.041	-14.113	-12.845	-14.046	-17.924	-15.454	-15.965	-11.785	-13.55	-13.324	-13.576	-11.836	-14.576	-15.89	-13.829	-13.935	-12.473	-14.523	-16.844	-15.882	-14.686	-18.599	-14.521	-17.394	-10.237	-14.42	-13.737	-12.543	-11.108	-13.183	-14.091	-13.269	-13.025	-12.717	-18.955	-14.469	-17.591	-14.632	-16.726	-10.05	-15.215	-13.464	-14.129	-15.427
-23.55	-22.931	-23.69	-21.295	-22.133	-21.835	-20.151	-25.696	-21.646	-21.922	-24.018	-14.835	-18.927	-20.035	-13.641	-21.396	-21.956	-22.042	-23.707	-19.038	-23.304	-23.305	-18.868	-16.835	-19.428	-21.142	-21.739	-21.096	-21.3	-20.655	-24.888	-20.612	-20.558	-22.139	-18.684	-19.227	-23.494	-16.84	-23.884	-20.005	-24.396	-13.238	-25.259	-23.564	-20.577	-22.352	-20.581	-19.246	-21.173	-17.986
2.1174	-0.42166	3.3718	2.9868	-1.1769	1.5595	-1.418	1.7533	1.0152	0.79553	6.0834	3.8551	-1.3591	-2.9388	4.6227	1.9554	5.785	6.1274	2.3847	4.7889	4.8588	3.2592	4.4314	-0.65219	3.2825	-0.89465	-1.6808	3.7864	2.7353	-1.843	3.2451	1.4708	-2.5228	0.72786	1.7099	1.7466	3.5546	0.86716	-2.5063	-0.42145	-1.5801	3.1639	0.89278	-0.11264	3.5464	2.5992	2.6413	0.57028	4.0427	5.7219
-10.705	-15.127	-15.8	-16.225	-15.44	-13.224	-7.7153	-8.7697	-14.403	-15.355	-14.253	-12.004	-16.639	-17.206	-16.016	-20.122	-17.137	-13.525	-15.714	-11.476	-13.618	-18.801	-8.1887	-17.142	-13.491	-13.129	-14.664	-10.017	-15.667	-13.973	-13.734	-14.53	-11.937	-12.598	-14.739	-11.546	-15.617	-12.377	-14.832	-14.378	-19.861	-12.069	-10.809	-6.8571	-14.476	-13.716	-11.418	-10.943	-11.449	-8.9817
-5.5007	-1.4682	-0.5007	-5.9835	-1.3748	-3.2263	-5.7731	-4.6205	-1.7892	-1.3049	2.0008	-1.1933	-5.2276	-1.8053	-6.7826	-6.4644	-4.455	-0.014467	-0.50741	-4.5944	-1.8721	-3.7618	-0.48667	-6.2233	-1.5342	-6.3797	-1.715	-3.0289	-3.0332	-9.1478	-3.7946	-7.1686	-7.0851	-4.0018	-3.3074	-4.3183	-4.6453	-6.0805	-1.6492	-4.5154	-1.9539	-3.2587	-0.62117	-9.8293	-6.6069	-5.9151	-1.014	-3.2064	-6.5717	-0.10921
5.1102	0.59407	0.4201	2.6922	3.1656	-1.0513	-3.2785	2.4443	1.2724	0.71348	1.2991	-1.1701	0.62179	5.8231	1.5142	3.8539	2.8226	-4.957	2.0734	1.2101	2.99	3.414	-0.70925	1.6185	-0.39508	0.21181	-0.088801	2.8543	-0.091446	1.7437	-2.7207	-2.4217	6.1203	5.2922	0.84869	1.5062	0.70829	-1.5891	6.5308	8.4099	1.5627	2.4846	-0.11612	3.5587	3.9657	7.9454	4.44	-1.3984	1.3832	1.8883
-5.3794	-5.3636	-4.227	-7.1785	-2.6939	-5.0324	-7.7694	0.19367	-8.1504	-3.7002	-10.719	-6.3262	-3.0368	-6.5962	-2.4328	-7.6363	-5.2508	-4.9344	1.9169	-6.2928	-8.2897	-5.4744	-1.4863	-0.80297	-6.8128	-6.0511	-2.7767	-7.0222	0.90045	-4.5224	-5.1562	-6.3047	0.08658	-4.8806	0.11723	-5.442	-2.2045	-4.225	-2.0888	-2.6064	-5.4692	-5.8409	-5.3676	-5.2092	-6.5944	-5.3702	-3.2301	-6.0513	-5.8607	-1.1697
-2.2612	0.87119	3.3741	2.128	4.8133	1.6535	-2.2768	4.129	3.3772	-4.281	2.0758	5.9252	-1.7441	0.044597	-4.7681	-0.24589	2.4755	-2.6294	0.61235	0.33259	-0.57045	2.7452	3.3306	0.41233	0.59069	-0.6735	3.529	-2.6318	-1.5052	2.5693	-1.6283	-6.2394	0.019241	-0.75635	-3.7566	4.4951	-0.67684	4.8554	-0.84468	0.98826	-0.91356	0.67739	2.2005	1.227	2.0516	0.61667	0.10517	-0.79661	1.7843	2.6545
-0.65818	-4.3232	-8.8576	-3.1473	-5.3269	-1.2575	-1.8226	-4.2767	-4.8694	-4.4503	-4.8529	-1.6247	-1.9757	-7.4158	-6.3396	-7.8644	-2.0856	-6.5422	-4.451	-3.0514	2.0676	-3.2172	1.5655	-1.5732	-4.3605	-3.7713	-2.9543	-6.0015	-2.7399	-2.9985	-0.24449	-3.3725	-7.0499	-3.0103	-3.9837	-5.2773	-3.4067	-6.1422	-7.857	-0.35202	0.19267	-1.9068	-5.5682	-1.8124	-7.3265	-3.7054	-4.7709	-6.2717	-4.966	-5.5444
-0.26751	2.8814	1.186	5.25	2.2909	6.4822	-1.0204	2.0396	3.465	-1.4492	0.73303	-0.64681	0.7164	-1.1145	4.0884	4.931	2.0551	1.5919	-1.5849	2.5516	2.8281	2.5978	-1.5662	0.20533	3.404	3.2473	5.0828	7.4936	-0.20296	5.467	-0.86277	1.1138	5.4415	2.867	6.1445	3.7246	2.6073	2.4133	3.4024	4.3637	1.829	0.049659	-0.011542	0.012547	3.1082	2.246	4.5473	0.88112	0.11932	-0.00085101
4.6402	-1.7176	-1.9853	-5.48	-2.4519	-1.6444	-0.6813	-0.73011	-1.1776	-1.7534	-1.5723	-0.43196	-2.5446	0.065387	-1.7977	-2.5292	-1.8211	0.92824	-3.9559	0.55943	1.173	-1.6435	-0.21152	-2.9094	0.95267	-6.7007	-3.8524	-2.3384	-3.117	-1.375	-1.7762	1.1201	-0.44775	4.8626	-5.8452	1.5511	-2.7452	-5.2045	0.9794	1.9181	0.81879	-0.24091	-2.3652	-6.2929	2.3664	0.25308	1.3092	-3.2175	3.5451	-4.065
-1.6709	-3.3322	-6.2901	0.24144	-0.45532	-6.0244	3.215	0.62419	-2.3994	-1.0394	-2.4007	-2.1032	-3.3829	-9.0405	-2.837	1.7682	-1.0027	-3.6349	-5.4702	-2.8364	2.2011	-1.9647	-7.4321	-3.1388	0.14409	1.3595	0.66837	-0.63718	-4.2358	1.2669	-1.46	-5.4449	-7.6829	-0.69999	-9.1668	-0.99224	0.16529	-1.2527	-3.3365	0.084996	0.22505	-6.8665	-0.053903	2.0168	-5.074	1.5778	1.1161	-1.1073	-2.8465	2.3051
10.452	7.3786	8.2034	1.1259	3.9732	7.4401	2.2728	4.218	8.5904	8.6481	5.5123	6.7082	4.5361	6.7884	0.79495	7.8202	7.5948	9.4078	7.3566	7.1615	2.116	2.34	2.5089	4.2525	7.1476	5.4361	3.625	6.0573	3.1672	1.6065	4.6884	4.0246	4.4761	0.91982	3.015	6.0746	5.0791	3.0426	8.9704	7.4465	4.41	6.9788	1.0264	4.1	7.8342	9.0717	6.974	4.7062	4.2162	14.948
-1.1555	-8.3656	-4.3728	-4.0277	-3.2275	-12.001	-6.5101	-4.5952	-5.3324	-5.7583	-7.2925	-9.0603	-4.8737	-1.3516	-7.229	-5.4705	-6.3889	-3.6019	1.8216	-7.3287	-1.3072	-7.6696	-3.1821	-4.2666	-5.0495	-5.2153	-7.209	-4.46	-4.0544	-6.1534	-3.2062	-4.4248	-6.5081	-0.53701	-6.8191	-0.88596	-0.31228	-5.3166	-6.1018	-6.832	-5.1413	-1.1283	-4.8713	-3.8984	-1.1939	-5.2839	-5.3015	-2.6319	-4.7768	-4.5659
-19.618	-7.8051	-14.885	-11.038	-13.025	-14.212	-13.846	-13.511	-9.9398	-17.629	-8.037	-18.166	-15.41	-14.254	-8.6561	-11.411	-13.595	-12.875	-12.899	-9.5292	-7.2875	-12.384	-11.697	-13.921	-17.542	-9.6265	-13.997	-13.626	-8.3179	-15.716	-12.825	-10.005	-12.207	-18.407	-12.789	-14.136	-14.58	-11.233	-11.382	-13.135	-13.258	-16.095	-11.439	-14.487	-12.193	-9.6943	-12.741	-10.729	-14.075	-12.037
-5.8329	1.106	-2.4115	-6.2494	-2.3101	-3.6506	-6.9259	-1.3483	-6.9423	-5.6889	-0.78559	-2.8328	-5.4082	-7.6124	-3.0461	-4.4992	-2.2573	1.2779	-4.4369	-2.6238	-9.2244	-4.8544	-2.5808	-1.4407	-4.0265	-5.1061	-4.9558	-7.2882	1.4365	-4.5582	-3.9794	-2.5509	-0.67983	-4.7759	-3.1269	-3.4318	-2.4047	0.40784	0.55256	-1.1952	-0.3815	-4.3492	-7.5771	-3.2618	-3.1164	-2.8161	-2.205	-2.8721	-6.663	-4.0718
5.8667	5.0026	0.43025	3.0919	-1.0705	-0.016955	3.7804	3.8412	8.6948	-2.4061	4.9945	2.5377	4.1416	-0.087412	-7.9595	3.9543	3.4387	-0.33124	2.8987	1.3514	2.6567	4.6511	1.809	-2.0423	0.39448	-1.1309	1.7372	3.841	0.33913	1.3728	2.3029	1.9319	2.8998	-2.121	3.7415	2.5796	4.5057	0.47927	1.1765	1.1654	-1.9217	5.7203	-1.9671	3.1738	4.9059	4.8384	-2.9648	4.6716	0.49032	1.5241
-12.563	-13.613	-13.415	-10.142	-13.624	-14.23	-9.7256	-12.847	-12.92	-13.21	-10.305	-16.935	-13.986	-17.283	-13.372	-11.151	-13.979	-7.574	-13.985	-11.487	-11.578	-16.389	-10.569	-11.41	-16.948	-12.988	-15.05	-14.529	-13.924	-10.228	-14.593	-14.514	-15.439	-10.846	-12.354	-16.896	-15.49	-10.427	-5.7166	-10.424	-12.962	-7.9897	-13.241	-13.802	-12.381	-13.396	-10.873	-12.604	-11.926	-8.8233
2.6378	7.0828	-2.333	-0.33234	0.72517	-2.0553	1.7022	-0.61463	1.7217	2.4547	-1.8388	3.0512	4.4529	6.3904	3.7952	4.4426	5.877	4.8645	2.8452	-3.4728	5.995	1.8021	4.4369	-1.3195	1.2019	1.021	0.10895	1.8307	4.5805	0.86374	4.1835	0.80784	3.9324	1.4769	5.5196	-1.3363	3.5091	5.0674	1.389	0.9394	9.4808	3.1776	3.1998	4.5861	2.9806	2.7355	1.3232	4.5609	7.869	2.5318
3.843	11.725	3.78	5.1797	1.5219	1.1282	1.3008	0.38879	-1.3731	7.4332	2.6555	4.5015	3.1644	3.1148	5.9879	3.6547	1.9712	2.6909	4.6928	1.5355	2.2509	3.2664	0.31961	-1.3076	3.2214	1.5308	6.5331	-3.0449	-0.83247	1.776	4.1344	2.1351	4.0445	2.2226	5.2358	1.031	2.4021	0.45727	4.3865	0.21683	-1.0998	3.8746	2.5937	1.7145	1.193	-0.84133	4.8455	-0.4416	0.70382	1.3213
-1.5091	-2.5332	-3.9186	-6.7595	-4.8518	-2.0392	-2.1358	-7.34	-10.74	-6.0706	-7.1236	-6.3938	-6.682	-3.1232	-0.99499	-5.0257	-4.4923	-3.1616	-7.2964	-8.2096	-8.5032	-2.2448	-3.2619	-7.5057	-3.6173	-10.586	-5.0908	-6.7279	-6.4747	-3.5516	-5.5107	-7.6157	-3.3115	-0.78406	-6.0127	-6.6236	-6.0298	-2.7665	-6.0806	-10.834	-3.5348	-2.77	-5.4418	-7.6521	-2.3221	-7.5171	-5.0109	-5.4044	-4.9283	-7.298
-0.83993	-5.1937	0.96567	-1.6829	2.639	0.026778	4.6142	-1.9712	4.3887	-1.7605	0.9737	1.9927	3.7042	-1.0733	-0.42274	0.26817	-3.3928	0.57188	2.7343	1.8142	-2.3323	3.6063	-2.8792	1.6892	-1.0988	1.6904	0.86264	2.2748	1.4972	-1.5405	3.7316	-0.38504	-2.0601	-1.6744	-1.3449	-1.1685	1.273	-4.3239	-1.8451	1.7774	6.5307	4.4533	-2.5908	5.1682	1.8342	0.09682	-0.29706	-2.5734	2.1334	-1.7272
-3.2748	-2.9812	-5.8192	-4.6443	0.1288	-1.2938	-5.9238	-3.9858	-6.781	-5.9175	-6.8132	-1.7749	-2.3894	-5.3818	-7.5702	-9.743	-2.1405	-4.8746	-7.1107	-1.0977	-6.0357	-4.2799	-5.3001	-6.6385	-4.2053	-3.6595	-4.1709	-11.859	-7.2225	-2.7262	-3.5665	-0.07963	-3.2828	-2.8319	-3.8148	-11.121	1.1414	-0.64053	-4.8247	-3.3434	-6.8468	-7.7694	-1.8512	-3.4407	-5.9553	-5.0143	-5.3133	-3.9879	-3.9699	-6.7602
-9.391	-11.466	-13.521	-10.562	-10.157	-10.993	-14.622	-11.868	-11.826	-13.715	-9.3528	-11.957	-11.558	-9.0122	-10.011	-10.127	-8.8611	-10.955	-11.287	-12.024	-10.215	-13.546	-13.176	-10.032	-7.7106	-5.4733	-11.781	-11.013	-10.329	-9.9511	-9.0459	-13.384	-10.786	-9.1024	-11.065	-10.181	-9.5516	-15.905	-12.176	-9.9483	-11.484	-11.098	-9.4056	-10.489	-14.651	-11.177	-12.345	-10.95	-14.391	-7.4894
-1.6704	-3.2524	-5.5269	-4.4807	0.099355	-7.0424	-2.3469	-4.0867	-2.3722	0.51286	-1.688	-2.1112	2.8699	-2.7624	1.0646	-2.5684	-2.2358	-3.0637	-8.6844	-3.8412	-2.4756	-0.78584	-3.7468	-0.036131	-1.9029	-1.0929	-4.4139	-2.0984	-4.0009	-6.0202	-3.5205	-2.9297	-1.0295	-5.1183	-4.5578	-0.80845	-5.0852	0.25473	-5.1471	2.8494	-0.65646	-1.1224	-5.5727	1.6892	-3.7652	-2.542	-1.6229	-6.442	-4.5455	-3.357
6.534	7.0365	7.0258	6.3084	9.0592	3.4167	4.1969	6.8994	7.9253	4.78	7.746	5.6112	8.8976	10.656	3.8389	6.3562	7.9175	6.0734	3.6262	8.5133	6.2128	7.9582	8.27	4.3994	5.0981	12.076	8.998	6.2833	9.1098	5.6164	3.2213	10.06	6.1504	9.2666	7.941	6.4254	5.6858	9.3206	0.12295	8.7236	7.766	7.3321	3.0208	7.7607	5.9552	5.9721	11.24	7.6967	6.3351	2.8014
-2.2484	1.149	-3.1573	1.4826	1.6864	1.5734	-1.6405	0.44463	-5.4441	-1.0427	-0.068799	2.008	-1.7544	-4.3163	0.42491	-3.3859	3.8678	3.4606	2.1499	1.3943	0.0080129	-1.7804	-2.7701	-0.10988	0.74199	3.3871	-1.119	4.3643	-3.2389	2.3363	-0.40259	-2.0216	-1.3974	2.9804	2.76	1.5054	-0.132	-3.8319	1.9437	1.1578	-1.9944	2.7157	2.5099	3.9288	-0.91341	2.5565	3.9536	0.42536	-0.53682	1.1111
2.5019	2.7258	-5.6776	4.7217	2.9709	2.38	-1.8941	0.69074	0.20619	2.8469	1.4481	0.62142	5.9496	-1.2465	-0.91684	-0.45601	1.6465	2.304	0.79291	-0.51581	5.0318	5.2945	-2.9185	3.6621	0.96941	1.3921	2.8319	4.1119	3.0016	0.83985	0.233	1.3797	1.3742	-0.42206	6.1682	3.1807	5.5217	1.7913	1.6505	-1.1268	1.8902	0.21921	4.5286	1.754	11.169	-0.38642	2.4407	-2.2615	-1.0465	3.3527
-9.403	-7.8107	-7.9496	-13.96	-5.7714	-12.782	-10.165	-12.303	-8.2039	-10.907	-12.255	-12.089	-9.965	-11.873	-10.462	-14.079	-10.742	-11.999	-10.18	-13.024	-8.5515	-10.045	-12.166	-6.9304	-12.67	-10.144	-9.4439	-9.1692	-12.761	-13.635	-10.216	-12.874	-10.968	-13.016	-10.874	-10.317	-11.903	-9.4514	-11.479	-12.355	-9.1686	-12.52	-12.114	-7.5546	-10.974	-10.732	-11.909	-9.9034	-8.6675	-1.8712
1.9782	-3.0806	0.82693	2.6306	0.35632	-1.5367	-5.6269	-1.8734	4.5348	0.11417	2.7247	0.31951	0.27678	0.001645	-0.20039	0.15851	-2.3243	-2.5794	-3.0336	-0.60313	2.7977	2.594	-3.1401	-1.3677	0.3553	3.4137	-1.1167	-4.3402	1.9205	3.1964	1.0523	2.1891	3.1583	1.1779	-0.34781	4.3971	-1.755	3.4777	2.1771	1.8858	-0.229	4.9515	2.4175	2.7453	-0.23322	0.45162	6.1947	-2.9764	6.3705	-7.0685
1.473	2.0532	6.6711	4.1451	0.099368	2.7753	1.3883	6.3982	1.1255	5.208	5.3996	1.6654	4.6174	6.5599	3.8641	7.6319	7.2475	6.092	6.5758	4.7273	4.5588	-2.2914	7.2002	1.1205	3.6567	2.1048	2.3319	5.1283	4.28	3.5092	1.958	5.5326	5.1305	6.5803	4.0483	5.6172	-0.60829	7.8547	6.1487	6.2723	7.4445	8.4721	4.1934	4.3594	9.2097	5.3234	5.5399	7.4196	4.4649	5.9407
-3.873	-6.5512	1.7287	-4.4869	-7.5177	-5.2474	-8.2669	0.2225	-0.83618	-5.4293	-3.5532	-7.137	-2.8571	-5.5956	-3.0601	-8.3866	-8.6755	0.4185	-1.3456	-8.0071	-5.7328	-3.1018	-0.66022	-1.1566	-4.1206	-3.3381	-8.4138	-2.3334	-2.5352	-5.2375	-7.637	-4.8976	-1.7788	-8.9001	-3.4218	-2.6817	-5.8011	-5.4867	-1.8262	-7.6928	-3.09	-6.4548	-6.2015	-0.79064	-5.062	-7.053	-5.1321	-7.984	-1.1696	-11.456
-0.88015	-7.3065	-0.70322	-0.61972	-5.8207	0.18522	-3.3175	-0.15323	-5.2929	-3.5515	-1.7687	-3.8795	-3.8481	0.82569	2.7081	-8.5187	-2.8156	-1.2174	-1.034	2.2141	-1.8923	2.0816	-0.67399	-0.32475	2.6461	-1.7836	-1.3781	5.6914	-3.9256	-1.1706	0.79637	0.090211	-1.966	1.8195	-2.3999	-2.9692	1.2983	2.8251	-1.7905	-3.9837	-0.82454	4.4377	-0.49142	-3.8852	2.2514	-3.5191	-0.47232	-5.3409	-3.405	-3.2997
11.473	5.6097	7.0334	8.9678	7.6733	10.97	8.9956	3.4758	4.6633	7.8786	9.6192	9.2292	7.6853	10.951	7.7719	7.5433	8.617	8.7033	13.216	7.2127	11.282	8.8715	5.7626	6.4251	8.3865	6.6388	10.187	10.095	14.044	11.24	5.1199	6.3464	10.253	11.725	5.5525	2.9935	10.921	11.267	8.0757	8.9132	11.395	6.8506	9.1755	4.998	11.01	9.446	9.8708	7.0649	11.394	7.3742
-3.6332	-6.5568	-5.3763	-7.5052	-4.0374	-1.3462	-2.0751	-2.7386	-0.70478	-0.88512	-1.0629	-5.2514	-8.2443	-1.2862	-3.1143	-3.7025	-3.2312	-1.7647	-1.1878	-8.1326	-3.1159	-1.9745	-1.3759	-7.2923	-1.9763	-3.3672	-3.744	-1.0681	-0.035056	-4.7548	-4.3044	-1.5309	-5.9499	-1.8331	-4.8748	-3.8886	-0.24289	-4.1092	2.0948	-2.8545	-7.5533	-4.4866	-4.9727	-4.8398	-7.2003	-2.8004	-4.0742	-8.2996	-1.3762	-3.8045
-12.938	-12.233	-9.8673	-11.146	-13.285	-11.803	-8.6241	-8.2031	-11.852	-11.015	-11.397	-9.2625	-4.1034	-14.434	-16.231	-10.52	-16.398	-16.103	-10.187	-10.28	-15.023	-9.1211	-12.116	-11.811	-7.8258	-5.4282	-14.944	-8.9676	-9.7881	-10.183	-13.974	-10.03	-15.53	-14.379	-9.9021	-13.136	-12.298	-14.823	-12.993	-7.9181	-10.482	-8.8904	-9.9589	-16.318	-10.317	-9.2977	-6.0559	-10.084	-11.745	-10.236
8.4368	4.3493	12.632	8.1199	5.3011	2.4159	9.6001	4.6103	0.71939	4.0384	6.1078	6.1364	7.256	8.3322	3.7044	8.1079	5.71	3.8329	3.4488	5.2672	7.7118	-0.63027	5.7234	5.4941	8.1813	6.591	3.2762	7.7695	9.4748	5.6728	7.5533	3.5838	7.4637	-2.5916	8.2477	4.3438	3.9281	7.0337	7.2403	2.9097	8.9238	4.0248	5.4403	7.5457	6.8315	11.104	8.2258	4.4651	7.8069	3.7663
-14.728	-9.307	-14.681	-12.665	-14.186	-11.795	-10.267	-16.202	-12.327	-10.489	-17.558	-15.106	-14.791	-10.35	-12.269	-15.966	-11.784	-8.4376	-10.998	-17.827	-15.011	-10.564	-13.995	-15.627	-14.714	-12.064	-10.879	-13.584	-11.272	-13.124	-11.221	-14.01	-17.229	-17.916	-13.741	-12.077	-19.001	-15.135	-14.792	-12.508	-13.718	-14.748	-16.056	-13.784	-13.598	-12.924	-15.107	-10.097	-13.064	-13.966
-17.889	-10.91	-15.133	-15.194	-11.566	-16.817	-14.363	-13.976	-17.343	-17.864	-16.518	-13.855	-16.008	-14.618	-18.389	-18.285	-19.114	-13.488	-11.322	-17.7	-16.375	-15.794	-19.756	-11.741	-12.237	-17.478	-18.27	-13.386	-14.73	-18.187	-14.117	-12.126	-17.977	-18.271	-13.464	-13.81	-16.163	-14.72	-17.609	-10.227	-14.04	-12.489	-15.885	-15.264	-16.312	-17.723	-13.72	-17.577	-11.442	-9.8631
-12.974	-12.641	-16.37	-10.783	-12.408	-13.597	-11.829	-11.235	-13.639	-10.679	-8.6602	-13.769	-11.306	-10.975	-8.6408	-13.916	-13.079	-11.125	-13.633	-11.557	-12.428	-13.987	-12.097	-9.9269	-7.4158	-10.062	-9.3762	-8.9584	-10.518	-6.0173	-10.827	-13.971	-9.9899	-11.959	-14.024	-10.591	-10.004	-13.806	-13.715	-11.571	-10.44	-11.909	-11.949	-9.1223	-12.408	-10.324	-8.1955	-11.939	-10.603	-12.933
-0.35676	-4.8179	-0.71955	-0.29446	-6.5656	1.1928	-5.5805	-2.296	-3.3215	-5.9634	0.63662	-0.78829	-2.5126	-3.8279	-0.47692	-4.0813	-1.5157	-2.4087	-2.9498	-4.1518	-6.2154	-4.0357	-0.82055	0.74279	-1.6852	-1.4606	-1.7554	-5.6939	-5.4099	-3.8989	-3.3965	-5.6131	-1.2784	-4.1706	-1.3424	2.592	-1.989	1.6312	-0.54874	-3.7281	-5.2668	-8.4322	-0.85616	-4.1803	-6.2453	1.7864	-3.8864	-3.1583	2.9203	-0.85116
-17.11	-14.497	-13.052	-13.293	-11.41	-11.965	-9.4173	-16.758	-14.388	-13.497	-11.459	-16.828	-19.045	-14.589	-13.895	-19.646	-17.007	-13.858	-13.79	-13.934	-15.338	-13.276	-13.304	-11.22	-7.5853	-10.056	-12.214	-14.724	-12.976	-14.263	-17.709	-14.582	-7.8512	-10.846	-8.118	-13.501	-11.748	-14.541	-17.504	-14.441	-11.407	-5.8441	-12.328	-10.064	-17.198	-13.221	-15.257	-11.659	-13.607	-16.491
-1.8497	-3.6747	-7.9395	-3.31	-4.3669	-0.298	0.17542	-1.1352	-0.48334	0.7575	-7.9143	1.2478	-3.579	-6.5051	-0.88036	-2.2421	-0.25943	-1.4644	-5.2831	-9.2118	-0.10975	-5.3774	-1.3548	1.2284	-1.6218	0.38239	-3.2836	-3.2769	-4.2695	-1.7594	-0.16563	-4.3323	-2.3406	-3.1115	-3.1084	-0.75878	-5.5312	-4.7361	-2.4008	-0.1609	-3.7085	-0.92651	-5.7492	-3.6646	-4.5881	-1.9875	-5.7294	-0.51229	2.8647	0.34824
1.6025	-2.4166	6.363	5.9473	-0.7577	6.6209	4.6098	4.3737	-1.9192	3.9491	9.4142	4.8044	3.1955	0.82524	4.6327	0.72784	0.44623	6.2227	5.8862	0.88831	3.8102	-0.11046	-0.74423	3.7085	-1.3929	0.98862	1.8218	4.0877	-1.2403	2.6029	-0.23735	-1.584	4.3265	-1.5715	3.2201	0.61007	1.6282	0.36518	0.51416	3.4041	-0.48275	0.95014	5.3313	-2.4512	-0.98878	-1.365	3.548	2.2397	6.2351	6.1879
-1.5299	-4.2501	-5.3588	-0.31079	-3.5048	-4.5973	-5.3907	-3.459	-7.1431	-5.2161	-7.9068	-4.3047	-1.0734	-4.5203	-5.4928	-3.6066	-8.7536	-4.0005	-3.1551	-7.3373	-3.5867	-7.832	-6.0707	-4.8799	-2.482	-2.9913	-6.1487	-12.125	-0.57091	-5.518	-6.1163	-10.685	0.55608	-3.1004	-6.6793	-3.3979	-1.2133	-3.995	-6.7028	-2.7384	-7.1549	-6.4785	-4.688	-4.1393	-5.2776	-2.5587	-6.0946	-2.2234	-5.9927	-0.24731
-11.631	-9.3017	-12.474	-10.553	-12.35	-8.6695	-15.211	-8.3375	-13.115	-16.611	-10.822	-13.372	-11.47	-17.093	-8.6317	-9.7116	-12.603	-15.038	-15.314	-11.638	-14.399	-12.556	-15.03	-9.9571	-14.387	-9.9826	-12.882	-9.5481	-9.2409	-10.426	-13.187	-15.44	-15.976	-12.269	-11.025	-17.795	-11.859	-11.835	-12.018	-13.906	-13.018	-12.539	-16.353	-16.483	-8.4124	-12.167	-12.482	-12.371	-13.079	-15.707
-15.152	-10.886	-18.683	-18.286	-14.568	-17.607	-15.882	-14.996	-13.378	-15.335	-10.158	-13.915	-16.047	-12.819	-16.174	-10.436	-13.009	-15.154	-11.92	-17.983	-9.5668	-13.818	-12.768	-13.842	-12.238	-15.547	-14.987	-12.296	-10.441	-15.56	-15.173	-13.709	-18.645	-20.681	-14.68	-12.627	-13.391	-13.94	-14.701	-19.305	-12.11	-12.162	-15.34	-14.005	-13.227	-13.764	-16.321	-15.028	-18.662	-13.927
-3.4059	-0.37928	0.58395	-2.5804	-2.241	-5.8881	-6.418	2.1528	-0.28729	-0.76983	-2.9811	-5.5053	-0.64656	-8.8351	-0.70352	-0.8521	-2.6275	-2.954	-7.0288	-5.4668	-2.3741	-5.3572	-3.7374	-6.0703	1.7463	-2.5449	-3.8752	-3.4215	-5.6342	-2.3594	-3.6763	-0.71021	-0.94634	-2.4176	-3.974	-6.0093	-4.8122	0.70992	-3.7081	-2.9318	-6.5626	-4.4739	-0.10535	-0.81686	-1.8386	-1.2278	-5.6198	0.07261	-5.1414	-4.2878
-14.902	-12.632	-13.26	-14.722	-9.3207	-14.513	-16.152	-13.843	-13.563	-16.335	-15.762	-8.9853	-13.554	-15.506	-8.2681	-15.932	-14.091	-12.574	-14.934	-13.632	-14.846	-9.5553	-16.056	-15.938	-15.046	-16.543	-12.379	-10.623	-16.893	-13.937	-11.076	-17.03	-14.924	-13.833	-14.105	-11.657	-16.141	-10.733	-12.251	-9.8025	-15.174	-11.234	-10.88	-16.653	-12.735	-14.292	-16.387	-13.948	-8.1086	-15.14
-2.6074	-5.2744	-0.29387	-1.9644	-3.1398	-4.4714	-2.63	-0.79912	-0.80588	0.74717	-1.4815	-2.492	-4.641	-0.37845	-3.2338	-1.3116	-1.1666	0.12011	4.772	-2.2907	2.2623	-0.71565	-3.5386	-1.4464	-3.246	0.44555	2.5393	2.1467	-3.5616	-4.6748	-2.4601	1.2875	-4.6784	-1.2805	3.7793	-1.2487	2.564	-0.18802	-4.5534	-4.5705	1.5709	3.2281	0.37224	-2.4361	2.959	3.0487	-6.0029	-1.0223	0.36009	-6.9071
-12.255	-7.2325	-9.447	-11.576	-9.2958	-9.6432	-9.9324	-7.221	-8.0212	-13.951	-10.032	-11.98	-13.438	-9.9424	-10.594	-16.352	-11.899	-10.796	-9.1042	-9.7242	-9.6878	-8.2528	-9.4438	-12.713	-13.773	-11.724	-12.616	-14.78	-15.47	-9.243	-12.935	-11.028	-11.973	-11.79	-6.5769	-14.679	-11.589	-11.474	-5.4566	-11.483	-7.4774	-13.013	-10.346	-11.044	-9.7	-5.9058	-11.34	-7.0959	-11.171	-6.9303
-1.2954	-4.7727	-1.288	-6.9914	-4.7057	-1.6486	-1.3176	-0.16725	-5.2279	-0.33818	-4.1577	-2.9832	-2.968	-1.6602	-3.7496	1.4616	-2.2353	0.79897	-2.0169	-7.7574	-7.2235	0.78314	-4.8268	-4.7664	-7.2269	-0.094048	-5.2299	-0.98725	-1.7787	2.6205	-4.928	0.8887	-5.4965	-4.9881	-5.8811	1.5843	0.44013	-2.9802	-5.5538	-0.1233	-1.0283	1.3012	-1.0118	-2.0262	-3.6435	-7.2084	-1.9747	-3.7581	-5.7268	-3.8473
-4.4548	-5.1067	-3.7337	-0.47615	-0.087714	-3.758	-3.2357	-3.5796	-5.2761	1.5069	-1.4391	-2.9913	-6.3098	0.57543	-4.0094	-0.39738	-0.54621	3.7727	-3.0154	-1.045	-0.33315	-3.2886	1.3291	-2.2202	-0.070319	-4.0784	-2.2708	4.8922	-1.0527	-3.2281	1.9099	-3.6522	-1.7022	-3.1354	3.0109	-2.2319	-7.4679	-4.0327	-1.0301	-1.3237	1.127	-4.8119	-3.3791	-3.0658	-2.915	-4.4283	-2.9509	-4.9121	1.44	-3.9434
-3.1819	-3.1477	1.9633	-0.92848	0.80131	-0.010544	-1.9335	-3.5646	-3.4392	0.24447	-0.21361	2.0446	-5.9165	-1.3098	2.1232	-1.2139	-1.1814	-5.148	-2.2928	-3.4873	-0.16825	-2.7776	-2.9886	1.191	-3.5618	0.94417	0.66864	2.542	-0.41025	-2.8306	-3.4831	3.4138	1.636	-4.3491	-0.94993	-3.0732	2.6302	0.97376	-3.5141	1.2919	4.6214	1.543	-0.47939	0.87357	-0.3054	-0.70536	-2.154	2.1646	-3.6405	-1.3619
-1.1629	-7.2291	-5.0579	-1.4123	-5.8792	-2.0003	-4.4899	-9.3889	-2.6157	-3.8384	-3.7921	-4.2871	-4.3075	-1.5627	-4.046	-4.4471	-7.6241	-2.9111	-1.8089	-1.3129	-4.1552	-6.0209	-2.5508	-8.1676	-2.6845	-5.7599	-3.8027	2.5004	-0.53062	-0.63167	-0.032118	-1.6206	-1.4335	-5.7359	1.2618	-2.2024	-3.1076	-6.8792	-9.5029	-5.6471	-0.74914	-1.2671	-1.4122	-2.2269	-6.1081	-2.3136	-6.1923	-6.7736	-3.5838	1.0346
-26.824	-22.109	-21.87	-21.224	-22.274	-19.575	-22.586	-22.269	-19.022	-17.241	-21.494	-20.549	-22.396	-22.782	-22.536	-19.058	-21.93	-20.599	-19.573	-25.508	-24.07	-22.907	-22.714	-22.804	-21.207	-21.715	-24.144	-19.987	-24.625	-24.734	-19.144	-23.196	-24.641	-20.72	-20.638	-21.258	-21.143	-19.501	-19.829	-23.134	-18.507	-19.995	-22.163	-14.89	-23.205	-24.931	-20.688	-27.011	-20.665	-21.091
-10.744	-11.192	-15.494	-10.526	-17.516	-10.478	-11.2	-12.068	-10.066	-13.851	-11.57	-14.634	-12.915	-15.233	-13.16	-16.997	-19.2	-11.871	-6.6416	-12.672	-14.203	-9.9145	-17.854	-17.426	-10.052	-13.134	-18.511	-17.519	-13.754	-8.7944	-13.324	-17.6	-14.512	-10.063	-14.775	-13.961	-17.333	-15.453	-9.852	-10.692	-15.047	-16.598	-13.923	-11.166	-8.6447	-8.1615	-11.559	-14.402	-14.919	-18.825
-8.6412	-12.315	-10.557	-10.805	-10.946	-8.7708	-10.618	-9.9547	-8.3505	-12.338	-8.4224	-10.201	-6.4583	-12.48	-9.0475	-9.3341	-11.489	-10.475	-9.2145	-11.705	-11.582	-11.694	-4.4711	-13	-11.693	-9.8042	-17.196	-14.591	-12.442	-6.6112	-11.657	-6.7751	-9.8081	-11.421	-8.3661	-12.129	-7.7297	-9.7347	-9.1225	-8.3846	-10.293	-7.2303	-10.448	-9.4156	-14.352	-7.8458	-7.4571	-5.4182	-10.991	-13.248
1.5413	-0.64573	0.72598	2.1472	0.11838	1.2197	4.1859	3.4795	0.7013	-1.6822	4.3861	-5.1343	-2.6038	-0.67602	-0.11803	2.9985	2.8757	0.65778	3.1304	-4.0988	1.4046	3.3859	1.6628	4.4787	1.4457	-1.9733	-4.7843	4.5391	1.2135	-0.4721	0.71036	-2.3227	-1.1604	4.0602	-0.3188	-1.9473	-0.025986	1.5304	0.1514	2.2279	-4.4424	-4.8943	-0.79582	0.92472	0.48098	-1.8909	-2.8643	0.32886	-2.7752	1.0821
-20.104	-11.896	-17.916	-11.047	-10.848	-17.055	-16.569	-16.517	-18.145	-15.698	-11.747	-12.521	-11.95	-17.301	-14.31	-12.034	-11.93	-13.369	-12.611	-13.328	-16.969	-15.598	-13.196	-13.186	-12.06	-14.085	-14.541	-12.729	-13.033	-15.836	-14.778	-15.959	-13.272	-16.175	-11.849	-10.215	-16.357	-16.871	-15.453	-17.36	-21.199	-16.222	-11.697	-15.42	-15.814	-18.52	-15.036	-13.816	-11.374	-14.662
-7.2784	-3.4727	-6.8245	-3.4774	-9.3933	-5.681	-6.7346	-5.5387	-5.437	-5.556	-6.5225	-0.15679	-5.2804	-2.2448	-3.4324	-0.74746	-1.9782	-7.9315	-8.3926	-10.003	-8.2007	-3.5419	-6.5787	-4.7299	-4.1925	-7.084	-6.796	-9.9362	-5.9449	-7.6389	-4.3371	-7.6375	-8.4341	-0.24544	-3.9724	-7.767	-7.8226	-8.9569	-5.6502	-7.4177	-4.0437	-4.3705	-1.0391	-8.8008	-5.2911	-3.9492	-5.2057	-6.8048	-5.8068	-4.4437
-8.2286	-11.117	-6.8045	-1.5329	-8.1713	-1.0667	-1.0212	-5.959	-6.7316	-12.055	-9.6911	-9.9029	-4.8979	-8.4928	-5.4505	-8.3244	-9.0916	-8.5407	-7.5686	-6.4703	-9.5341	-8.1497	-5.8124	-9.249	-8.1649	-6.0366	-9.0598	-9.2251	-0.30355	-6.5696	-9.6274	-10.918	-8.5925	-9.7779	-8.2873	-3.2935	-5.5092	-9.1062	-3.1036	-11.967	-4.3424	-8.0628	-8.4562	-4.8806	-9.9753	-2.4235	-6.2358	-8.9301	-9.2802	-6.4143
-14.608	-12.128	-14.633	-15.078	-14.016	-11.981	-14.756	-17.033	-9.9812	-11.935	-10.956	-15.028	-11.147	-16.27	-12.182	-12.17	-17.434	-16.53	-11.378	-17.913	-15.75	-9.1075	-19.388	-15.959	-17.828	-14.203	-13.038	-10.354	-16.266	-13.194	-11.835	-12	-17.04	-7.3309	-13.164	-16.372	-9.9489	-13.263	-11.701	-13.081	-14.374	-12.117	-15.555	-18.574	-16.746	-15.596	-12.101	-12.258	-13.06	-11.711
9.4624	7.0416	11.126	10.623	9.06	5.4811	9.9973	11.66	4.7095	5.8688	7.612	6.5383	6.8908	1.9228	8.6797	7.2031	10.737	8.3312	5.7477	6.9178	8.2537	5.7959	9.2982	6.0778	6.1441	9.6026	12.782	5.5325	5.3759	12.446	13.271	5.2038	6.8278	6.4741	8.2539	9.339	8.1438	10.342	9.6666	6.204	6.1748	11.613	6.8387	5.8672	13.499	8.7534	11.921	8.8557	6.8552	6.1899
4.2493	-0.98544	-2.3495	-1.4714	-0.46501	2.978	-1.2736	1.1116	-0.69111	-4.7171	0.76815	3.5768	1.9818	0.13236	0.36534	-0.83997	-0.1749	1.5371	-0.68704	-0.44976	4.6585	-1.2348	-1.7501	-4.5384	0.17669	-3.342	1.6741	0.36631	5.3255	-3.5616	1.0479	-4.0122	-1.8593	-1.9723	-2.7156	-1.6302	-4.8528	-1.2307	2.7828	-3.884	-4.4212	-1.6413	-6.3937	4.9142	2.7761	1.8184	-3.3978	3.4871	-2.8767	3.809
3.399	0.11585	5.7508	5.8544	5.043	0.81762	5.6079	6.0738	3.9516	3.6577	7.2381	0.88385	2.3975	0.9799	7.0298	5.4909	8.7365	6.9926	8.4229	5.5954	2.2893	1.0985	2.6435	1.3447	5.895	6.2933	6.5524	9.5033	8.7721	6.0159	4.0363	5.2417	3.5731	4.0792	5.9788	3.0343	2.1912	9.9774	4.7707	1.6727	-6.1047	6.6111	3.8614	3.0392	5.3049	0.26074	4.7035	3.8836	4.2155	2.4078
-0.12149	-3.1367	-3.8717	-2.3987	-0.43701	-1.5788	-3.063	1.2063	-3.0547	0.31332	-5.1109	0.25048	0.27277	-5.3412	-8.5424	-2.4196	-2.1842	-6.8969	-7.5287	-5.1336	3.2119	-2.5437	-1.6858	-4.5478	4.7359	-0.34572	-4.4935	0.80167	0.85863	-2.207	2.5101	-1.132	-1.8616	-6.2321	-0.8499	0.41743	3.0908	-2.0765	0.077777	-1.2353	0.77728	-1.9642	-1.5284	0.8256	-3.0246	2.2763	-1.2369	-2.6607	-0.33594	-2.3368
1.956	-0.22812	-1.2372	-0.27375	-6.2227	3.2789	0.52021	0.43893	-0.27149	-1.4698	-4.9638	0.83384	-0.86047	1.2432	1.339	2.0828	-0.58531	-2.5285	0.13098	-2.5478	2.2707	-2.6297	3.7969	-4.7878	-2.6682	-5.4912	-0.62039	-0.49398	1.2902	-3.0367	-1.3284	-0.43802	1.3942	0.75351	-0.41584	1.3379	0.22645	1.4987	2.0072	3.4541	-1.3364	5.1035	2.0796	-0.22793	2.0983	-2.8265	-1.9159	-1.3118	-0.84884	2.3947
-21.156	-25.412	-19.512	-19.392	-22.999	-23.685	-21.8	-21.575	-18.623	-21.372	-25.662	-21.389	-17.354	-21.603	-20.327	-24.23	-22.763	-22.964	-23.262	-19.84	-21.767	-20.407	-24.219	-27.687	-23.567	-21.187	-22.063	-20.577	-23.611	-20.013	-22.323	-18.747	-21.237	-20.01	-22.387	-24.212	-22.551	-25.908	-22.926	-25.808	-22.204	-25.865	-27.804	-20.292	-22.231	-20.623	-20.565	-26.514	-21.612	-25.724
-4.7543	-3.3519	-1.2622	0.53416	-3.28	-4.8219	-4.5765	-5.4795	-3.2557	-2.5442	-1.9575	-2.4272	-0.4879	0.17816	-7.7123	-4.2349	-5.1506	-10.399	-5.4944	-0.41951	-0.75618	-4.6687	-2.2102	-4.531	-3.5323	1.1377	-1.899	-2.3304	-5.8828	-1.6535	-5.8842	3.9551	0.84796	-2.8568	-5.7365	-3.7266	0.83578	3.59	-3.2534	-3.4899	2.4238	-4.4303	1.563	0.73803	-4.9162	-0.56892	-2.9046	-3.1524	-6.4534	-0.71096
-12.156	-9.1359	-8.2521	-9.6322	-12.041	-14.462	-16.411	-14.019	-11.954	-11.708	-8.5078	-11.436	-11.123	-10.417	-17.98	-14.348	-13.731	-13.565	-4.0746	-7.3634	-9.2698	-14.107	-12.583	-15.043	-13.426	-13.416	-15.99	-14.215	-16.205	-18.859	-12.097	-12.333	-11.042	-10.338	-12.177	-11.45	-16.735	-9.0613	-16.131	-15.972	-11.869	-9.2744	-11.717	-10.62	-12.189	-14.81	-19.587	-14.5	-12.305	-11.213
6.1992	4.2496	3.1327	3.1722	6.637	3.421	-4.1008	-1.3972	-1.2174	2.1294	-2.2446	0.88054	3.6234	3.1705	0.15286	4.8321	-1.0683	-0.57585	0.10496	2.0829	-1.2451	2.7549	2.5847	1.3463	5.807	0.69799	-0.24729	-3.4839	3.6126	1.2693	2.1067	3.5729	2.6947	2.1814	0.83783	-2.148	1.3387	1.4013	1.5502	1.8174	1.6033	0.81905	1.0113	2.9716	5.1575	0.039328	1.4606	3.2486	-0.91109	0.43367
5.725	7.5177	3.1034	9.223	7.9514	6.0008	3.0722	10.638	8.8391	7.4165	6.1499	6.0613	5.8728	6.8577	5.278	2.4175	6.1918	2.4138	10.324	7.7905	8.4633	2.5256	5.5284	5.2267	6.908	2.5139	2.4305	2.4584	5.9752	6.0983	2.2862	9.3257	3.1274	6.3508	7.3441	6.6007	6.4922	7.5824	6.2909	3.9186	10.948	3.9325	9.1458	7.1128	8.5191	6.8582	3.4	4.2318	5.1309	3.5759
-0.10748	2.7053	1.9374	2.3342	-0.12042	6.221	1.1512	0.91878	3.5508	3.5511	4.5591	0.36194	4.9652	-2.1602	1.5197	6.6367	2.8212	5.1571	3.8406	4.3421	-0.04536	-3.4437	2.5411	4.0726	2.0178	1.7147	1.9775	-4.3261	-2.9706	3.2176	0.79365	-0.651	-0.87782	2.3144	1.4259	1.0208	2.7098	1.0744	1.7767	3.3266	3.64	1.3386	5.4206	1.5608	1.457	7.6106	0.0095394	3.5739	2.0416	3.1677
-2.4166	-9.2164	-1.2569	-3.0756	-5.5826	-3.744	-4.7259	-3.7758	-8.8378	-6.1863	-4.6919	-0.77448	-2.7603	-4.3676	-7.741	-3.6352	-7.6806	-6.0009	0.39704	-3.4354	-8.7568	-4.6652	-1.8224	-4.7013	-5.7678	-4.3634	-6.6292	-6.4476	-3.4167	-1.0337	-4.3874	-4.4654	-1.7148	-7.0867	-6.4224	-2.6111	-5.9138	-4.5063	-5.0172	-8.214	-5.3265	-4.7498	-3.0216	-4.0527	-5.9249	-0.5106	0.16843	-5.6764	-9.7438	-2.8538
-12.682	-13.214	-12.374	-14.505	-9.5729	-14.178	-8.4441	-15.632	-14.749	-12.473	-14.58	-11.203	-12.61	-3.3274	-11.674	-13.677	-13.07	-12.897	-8.9452	-13.572	-10.499	-7.9892	-10.732	-13.015	-11.634	-8.0184	-16.263	-13.09	-10.62	-12.47	-9.3038	-5.3201	-12.281	-13.725	-8.578	-7.5819	-12.829	-14.23	-12.983	-10.207	-7.6296	-10.111	-10.257	-7.3646	-11.181	-12.249	-10.463	-7.7659	-12.437	-10.515
-25.619	-27.49	-23.72	-17.887	-22.795	-17.426	-25.215	-28.21	-23.137	-24.761	-19.004	-20.04	-19.394	-22.688	-22.616	-23.597	-22.077	-24.779	-19.408	-22.452	-17.77	-23.594	-20.988	-22.944	-26.138	-19.299	-21.391	-19.511	-20.159	-25.557	-21.328	-19.896	-20.303	-20.135	-24.067	-21.835	-18.824	-25.84	-28.636	-24.175	-20.866	-19.543	-19.9	-21.5	-23.167	-23.482	-19.098	-22.518	-24.831	-21.217
-5.6215	-5.183	-7.9701	-8.1432	-8.5529	-9.2782	-7.994	-6.7388	-9.4138	-5.3577	-14.256	-5.4756	-4.7399	-6.7354	-8.8291	-11.136	-5.1176	-8.9152	-2.9245	-3.1308	-4.6102	-6.41	-9.7773	-6.7658	-8.4258	-8.3662	-7.8441	-8.3154	-8.4047	-6.2155	-10.675	-9.1981	-8.776	-7.5035	-8.4871	-4.4766	-7.1667	-9.0003	-10.642	-8.118	-7.2021	-9.7454	-5.2163	-8.5835	-5.8255	-7.0292	-7.1934	-10.246	-5.269	-8.2536
-4.8722	-10.266	-9.5243	-6.1708	-13.802	-12.302	-10.147	-8.9026	-7.8916	-6.8344	-4.096	-10.606	-8.9543	-8.1183	-7.4649	-8.502	-15.879	-11.988	-6.8835	-7.6806	-6.0941	-14.579	-5.637	-8.5979	-10.486	-10.566	-8.1747	-5.8506	-10.632	-10.844	-7.6002	-8.4133	-12.638	-9.8432	-8.9902	-9.5022	-8.7355	-9.1273	-3.6346	-12.201	-12.409	-8.8077	-5.8509	-8.1698	-7.7898	-12.947	-13.545	-8.6046	-8.449	-9.5159
1.0169	-3.5001	0.2324	-0.012633	-1.7344	-1.88	-0.33913	-2.7817	-2.8651	1.2616	-3.9127	-0.016079	1.9967	-1.0449	2.0754	-3.8868	-4.7968	-0.62362	-7.1132	-0.46183	-1.6658	4.4785	-3.2568	-4.9043	1.0808	0.16054	3.0672	1.0077	-3.4233	-4.2419	-4.9211	-1.8288	-0.11884	-2.4522	-1.5433	-2.0938	1.7307	0.68291	0.1355	-0.90901	-6.092	0.84607	1.1214	-2.6234	-6.3155	2.0741	-0.89293	2.4306	2.3576	3.3509
-6.1349	-12.479	-6.2773	-5.7947	-6.0554	-5.0468	-5.5716	-10.814	-2.3494	-7.1252	-9.0542	-7.9272	-7.2943	-6.6654	-7.1907	-6.4559	-7.8424	-8.0568	-7.8355	-7.5105	-7.517	-5.6379	-4.5064	-5.5076	-11.929	-5.9659	-9.4972	-6.662	-8.0036	-7.1566	-4.4192	-4.125	-5.9973	-3.8836	-5.2339	-6.7222	-8.2661	-2.5396	-6.2594	-5.2706	-6.5689	-9.8648	-8.4384	-6.469	-3.4779	-7.36	-2.7123	-10.19	-5.4321	-6.9739
-12.213	-11.772	-13.916	-17.195	-8.5047	-14.999	-10.933	-10.087	-10.89	-10.461	-13.996	-11.787	-11.441	-15.484	-14.437	-15.207	-11.343	-12.228	-15.433	-13.283	-16.502	-9.1859	-13.562	-13.451	-13.946	-10.756	-9.7555	-12.195	-15.479	-12.301	-13.804	-12.105	-10.483	-14.95	-15.679	-12.353	-12.233	-7.5908	-9.158	-10.314	-19.367	-13.34	-13.402	-14.294	-10.108	-13.532	-8.9913	-11.462	-11.78	-11.874
-22.495	-18.188	-27.65	-26.813	-19.02	-23.248	-24.687	-24.431	-19.531	-23.912	-25.064	-21.832	-23.493	-22.295	-22.331	-25.61	-19.758	-21.368	-19.642	-19.351	-21.995	-26.401	-23.595	-21.732	-24.609	-23.88	-22.999	-21.756	-18.715	-21.721	-19.126	-24.011	-20.151	-20.659	-20.426	-19.405	-21.39	-20.244	-21.922	-23.803	-21.767	-23.005	-17.811	-23.099	-24.355	-20.403	-24.624	-21.951	-20.937	-19.991
1.3744	1.5778	-2.7141	3.6006	4.7528	4.9917	4.1487	3.8098	-0.66708	0.023768	4.9844	-0.097858	1.5558	0.97597	-1.6729	0.16285	3.764	0.71197	2.3366	4.0183	4.6154	5.651	0.51315	-1.3977	0.19973	5.0701	4.4817	3.342	-0.30578	-0.67893	1.122	3.118	2.0973	1.5902	4.8351	-3.7957	0.39371	-3.1932	-1.0537	3.8618	-0.84609	2.8281	3.3982	-2.1799	1.7737	5.0954	1.5517	0.2062	-1.1481	3.5327
-3.5542	-7.0673	-1.3249	-1.5822	-4.4595	-1.9712	0.30318	-1.4833	-0.59529	-2.9072	1.1736	-3.0886	1.0417	-3.3701	-3.8271	-2.228	-2.0617	-2.4323	0.98298	-4.23	0.34023	-2.6399	-0.029922	0.5158	-1.2792	-3.9242	-3.8059	-3.9113	-1.355	1.1937	-3.4578	-5.5375	0.061828	-6.3345	-5.2358	-5.9018	-2.4443	2.4165	-1.6449	1.1547	-3.3277	0.61869	-1.3348	-2.33	-1.6367	2.1503	-1.2043	-1.1587	-2.5415	-4.0913
5.7468	2.6891	9.6082	5.5703	5.2228	3.5838	2.1002	3.6231	-0.17181	3.1455	6.6805	2.7364	3.4239	7.1328	4.6782	5.5673	6.2557	5.9891	5.3525	4.9519	8.1298	5.5759	4.0946	3.5448	6.0813	2.7416	8.0449	1.8599	1.955	4.3514	1.6769	5.2933	6.9635	8.0658	6.2107	8.5786	6.7223	5.004	3.2474	4.2747	8.2526	2.2458	7.5392	8.045	5.7763	3.4582	3.4114	8.2	4.2627	0.40185
3.5817	3.0111	2.8161	-0.97382	-1.7024	-0.9547	3.937	-1.2281	4.2207	-0.038819	1.6568	1.0498	-2.8274	-2.9693	-3.6427	1.8716	-0.76161	2.7159	0.072077	0.16402	2.8817	-0.76392	2.6165	1.642	-1.4795	-1.0959	2.0207	-2.4135	2.7037	2.612	-1.5092	2.5112	3.7457	-0.45164	-2.8557	-1.2077	-1.4461	-1.0594	0.56706	-1.7093	1.4432	3.4209	2.2449	-2.9385	-1.1776	0.90278	-4.2578	2.5197	-4.8821	-3.631
-7.3521	-8.2896	-2.3357	-4.7515	-2.1037	-8.9739	-8.7639	-6.8244	-3.7203	-2.6218	-1.5859	-6.0256	-4.5009	-12.664	-2.6153	-5.7717	-6.8357	-7.3759	-3.3465	-9.6895	-1.2063	-3.2222	-5.0518	-1.051	1.3453	-0.37464	-5.2195	-6.7683	-6.3603	-4.6889	-7.4754	-9.2024	-6.9598	-3.3409	-8.9184	-4.1349	-11.207	-6.2166	-8.0214	-7.3691	-5.6809	-6.1122	-2.6429	-7.5084	-5.0238	-2.9304	-7.2027	-1.1317	-3.9584	-1.0598
-3.0389	3.7648	-1.0263	-4.1078	-1.7798	0.046756	-4.2552	-1.9394	-2.1924	-1.6861	-1.3205	4.4786	-0.46929	-0.68058	-2.3105	-5.1018	-3.5583	-2.2953	-0.46234	-2.8575	-4.35	-6.1481	1.1488	-3.8926	1.1297	-1.9102	-2.9893	1.3711	2.5309	-3.8879	-3.5902	-3.5594	-4.5218	-2.6124	3.0075	-2.7778	-4.149	-0.84069	-3.65	-2.9929	-1.4197	3.7725	-1.2557	-2.9349	2.0999	-3.0433	0.39326	1.0007	-0.90195	2.51
-8.4131	-8.0368	-8.4227	-6.7137	-9.0289	-7.9129	-5.1009	-6.8242	-9.4791	-9.0917	-10.727	-10.474	-7.6062	-9.0955	-7.8908	-6.085	-7.4431	-5.5027	-5.7046	-7.0396	-10.318	-5.9996	-7.4569	-6.9008	-8.3765	-9.8355	-8.1121	-6.6147	-8.4359	-6.127	-6.258	-5.1501	-6.3958	-10.401	-3.9701	-3.7757	-5.0637	-7.2507	-7.4954	-4.7501	-8.6491	-7.3231	-2.0844	-6.1397	-9.0497	-9.3464	-7.8891	-9.8883	-7.0661	-5.8231
-0.46306	-2.4441	1.5761	1.1148	-1.4068	2.3328	0.59189	-1.5964	-0.69849	5.081	-1.3174	-2.6493	-2.5898	-2.8387	1.9772	-5.0227	-0.74063	-2.2612	-4.6447	-0.23079	-5.3586	-0.033273	-0.82635	-1.1417	-2.8125	-7.022	0.70079	0.61617	-2.5634	-2.9655	-3.4163	-1.1205	-1.9733	-0.56392	-0.74501	-4.7605	-3.0901	0.52351	-1.0634	-2.0975	-1.2584	-1.985	0.42724	0.69431	-2.7371	-1.7741	2.1807	-3.5382	-3.8938	-5.1759
-2.2525	2.6027	-2.2216	2.0161	-1.1297	-0.83004	0.40179	0.92729	-2.0429	-0.69585	1.6464	-1.3682	0.32635	-0.29448	1.3515	2.1125	-1.3646	5.4657	3.0293	-0.18174	-0.42306	-2.7967	-5.2105	-3.555	3.8178	1.641	-2.3895	0.61418	-2.8921	-0.32432	-1.6544	0.17071	-0.70767	1.4812	0.27991	0.97962	0.051657	1.7679	0.93913	-3.6578	-1.8261	1.5678	1.521	2.1495	4.1349	3.3516	-4.43	0.058237	2.8854	1.5574
-5.3266	-0.74545	-3.4302	-2.9237	-2.2511	-1.8093	0.80374	2.6472	0.27257	-2.9722	-5.4243	-4.4587	-1.6116	0.24091	-5.1177	-5.1229	-1.6311	-4.2348	-6.2439	-4.6623	-2.6622	2.348	-3.8047	-3.7417	-4.2452	-6.3003	-0.86879	-3.0923	-1.684	-2.7645	-4.8056	-4.4586	-3.3072	-0.21893	-4.0411	0.74119	-0.35843	-5.8027	0.5706	-2.181	-0.23508	-0.89994	-6.4131	-3.6143	2.5509	-1.8008	-3.7655	0.27315	-4.0925	-3.4815
-3.8055	-3.2115	-1.707	-4.0179	-4.2218	0.91786	-4.033	-3.1288	-1.1138	-3.5488	-4.8627	-3.8587	-3.2635	-6.6267	-1.1814	1.301	-1.373	-3.7089	-0.29196	3.3607	-1.4624	-2.6346	0.18378	-5.332	-1.6122	-7.3712	-5.6723	-0.46992	-7.0262	0.40727	-1.695	-5.1401	-6.8424	-2.68	-3.0272	-1.0657	-1.9172	-0.8994	-2.1789	-1.9694	-1.8323	-3.7492	-0.78607	-2.7116	-2.3061	-1.6818	-5.0552	0.7091	-6.8471	-3.525
1.1577	-1.6442	-0.17255	0.57661	1.2416	1.0914	-0.86503	-0.42034	3.5598	-0.9322	-4.8228	-4.5984	2.0865	-5.4431	1.1594	-1.9556	0.41496	1.6565	0.080582	1.4794	-2.2128	-1.3061	-4.3113	-0.16516	1.3206	4.2851	0.58269	0.37158	-1.066	1.4358	-1.9792	-2.6774	-3.4181	4.4317	3.589	2.6979	-0.13198	1.2029	3.7247	3.2008	-2.9055	-0.62605	2.0062	-1.1118	4.1561	2.5973	-1.1398	-4.1457	-2.2626	1.7819
-5.9157	-6.0737	-5.3669	-9.5523	-8.5187	-5.666	-10.049	-5.1833	-6.5555	-9.042	-14.045	-8.5302	-8.6918	-10.256	-6.0956	-10.478	-7.3766	-6.8797	-10.931	-4.9314	-9.8692	-7.3217	-4.6759	-8.0459	-10.852	-10.791	-14.128	-6.6832	-9.3471	-8.8948	-8.9744	-12.507	-11.592	-5.7294	-10.417	-10.267	-8.1574	-7.7095	-10.066	-9.9865	-9.8439	-4.9352	-8.1076	-9.0464	-8.6995	-14.627	-2.7687	-11.655	-11.054	-8.1242
0.096678	-6.0879	-0.48721	0.0015193	-2.3874	-4.6757	-4.073	4.5006	1.5753	0.22044	-7.8055	-1.4522	-0.77701	1.8014	-1.861	-7.4915	-1.2893	0.61497	-1.2099	-5.6766	-3.8109	-6.6641	-2.4204	-2.9301	-2.5956	-5.4827	-2.3617	-0.61217	-3.99	-2.0997	-0.70728	-4.2494	0.37673	-2.3738	-2.3477	-0.4282	-2.3418	-4.1569	0.38333	-2.0081	-7.5504	-6.4315	-5.628	-7.138	-5.4678	-5.4136	-1.0451	-5.53	0.46716	-4.2861
-23.023	-21.291	-22.844	-20.082	-21.838	-17.717	-19.094	-20.497	-23.209	-24.559	-23.613	-20.668	-19.649	-19.069	-25.917	-22.056	-22.334	-24.975	-19.167	-18.191	-21.96	-19.679	-24.681	-18.113	-24.015	-23.339	-26.941	-19.554	-27.052	-17.726	-22.139	-23.399	-24.68	-23.08	-26.933	-22.63	-23.532	-20.947	-20.695	-18.378	-20.582	-19.867	-23.795	-20.446	-18.602	-22.602	-19.687	-22.203	-20.784	-25.374
-19.021	-25.135	-20.701	-22.049	-16.924	-19.343	-16.652	-21.954	-24.68	-19.508	-19.766	-19.424	-18.546	-22.344	-23.1	-25.102	-24.067	-18.315	-20.038	-21.938	-20.064	-19.261	-21.176	-23.282	-20.727	-20.568	-24.33	-18.608	-19.253	-22.099	-18.883	-20.436	-22.677	-28.11	-23.707	-20.583	-18.137	-21.418	-18.741	-18.362	-20.3	-22.158	-23.203	-19.573	-19.317	-19.917	-22.214	-21.452	-21.378	-21.339
0.44097	3.7124	0.088793	0.37146	5.2109	2.0093	2.6297	1.9724	-3.0741	2.6767	-0.46826	0.23139	5.6021	0.53397	6.378	1.372	-1.068	0.12307	-0.32145	0.69378	4.7104	5.6206	0.13895	1.865	2.7533	1.9322	5.3544	4.0405	5.857	-0.04925	4.3274	2.1059	-0.17188	3.4115	7.8489	3.9677	8.1109	1.0849	3.2955	2.1289	4.6157	0.94651	-2.8017	4.2698	-0.087894	4.538	6.621	2.648	7.0169	-0.51642
8.5875	2.562	4.1835	11.725	5.8805	4.7475	8.5527	8.5984	2.8317	9.3461	10.536	7.2485	7.8597	6.7711	8.6164	4.7094	6.329	9.3673	9.1967	6.5735	6.556	7.542	7.7187	11.554	10.243	5.6089	7.7903	6.2884	9.1407	4.7517	7.5175	7.5456	8.6173	6.8258	7.3506	7.9176	7.5146	8.7022	6.519	5.459	8.3298	8.6198	5.9597	7.1583	9.3651	6.4427	6.0587	6.7079	5.238	5.9234
2.8738	1.6725	-2.4502	-1.1385	0.07681	-3.951	-6.8224	0.57365	-0.46204	-3.3132	-1.3635	-4.1131	1.5399	0.83125	-3.6378	5.8316	-0.31647	-4.7714	-0.36305	-4.5664	-0.45447	-2.9958	-0.21139	-3.6804	2.2335	-3.8562	0.48851	-2.2612	2.2163	-2.5095	-2.9013	-0.53909	3.1241	0.33611	-1.8556	-0.54855	-6.9379	-0.37459	-0.70085	-2.6324	1.4959	-3.991	1.2921	-2.7487	1.6391	-4.5476	-4.5903	-3.8811	-0.84023	1.9618
-11.596	-11.172	-16.071	-12.392	-10.711	-9.4473	-15.632	-9.2678	-12.305	-17.589	-14.802	-12.038	-10.885	-14.513	-9.887	-15.769	-10.826	-15.082	-12.114	-17.07	-13.629	-11.812	-12.374	-15.767	-13.839	-13.694	-14.388	-14.972	-14.34	-14.095	-13.497	-16.617	-14.136	-13.297	-9.059	-9.5713	-10.471	-11.686	-14.001	-11.192	-12.739	-15.621	-11.559	-9.2117	-11.933	-10.386	-9.2267	-15.182	-11.174	-8.7709
-3.3803	-2.5845	-3.1478	-4.7155	-4.9027	-1.1681	1.0565	1.78	-1.8786	-0.89596	0.50368	-1.4767	-0.15997	-2.7922	-9.2357	3.4525	-5.7912	0.8693	-0.02216	-1.1408	-3.4176	-4.4871	-4.2391	-6.1813	-2.2719	-0.73766	0.4335	1.885	-2.7756	-3.9899	-5.3593	-6.3864	-1.7097	2.994	-1.4712	-0.19903	-6.4219	-1.3468	-5.5312	-1.8898	-7.0604	-4.8809	-4.5431	-1.9135	-0.9995	-4.1416	-3.7009	-0.3475	-3.3809	-4.423
-4.0381	-3.8967	-6.3669	-7.2234	-6.3459	-7.0703	-8.3327	-8.171	-1.6728	-8.9065	-5.9922	-2.4639	-3.2177	-8.9785	-5.6121	-7.6286	-8.3917	-5.9648	-9.281	-10.414	-10.836	-5.0932	-7.411	-1.9358	-4.3107	-6.532	-6.1989	-7.5078	-11.674	-5.064	-4.9174	-3.0109	-5.2241	-8.3418	-4.3798	-7.3733	-5.4572	-1.8527	-1.1537	-3.5226	-6.3738	-3.2448	-11.699	-4.8617	-2.0161	-7.8449	-10.159	-13.336	-7.6745	-5.4851
3.2769	6.0241	3.6358	5.011	3.434	3.7089	1.0112	-2.4266	5.4616	0.45669	0.085365	1.2705	4.5042	1.7681	-2.2579	2.1138	-1.102	4.2272	6.0114	0.41692	3.3812	2.7033	7.2376	2.8113	0.88985	1.6187	0.36135	3.9409	-1.0962	-1.0975	3.9891	-0.51351	5.6472	3.7295	-1.4686	3.8181	1.8327	3.0218	4.6967	4.1214	0.42452	3.429	3.0636	5.4262	6.9056	-0.98479	5.011	2.9513	0.20209	2.291
4.2427	10.736	4.7266	4.9537	1.4497	8.0403	6.318	5.3341	4.9073	9.5562	7.3723	7.155	5.265	4.7014	4.2979	10.147	8.4936	5.0372	7.9591	7.6333	5.8678	6.3543	5.7009	7.1408	7.965	12.607	6.1136	2.6567	9.2477	10.458	8.6988	9.2503	8.2485	3.7103	5.4652	3.6616	9.9109	10.113	8.4628	7.8163	8.4654	4.533	10.147	5.8305	9.0205	7.5442	10.481	8.1649	8.0343	8.3501
8.6977	12.032	10.52	10.093	9.9774	10	15.359	7.2038	10.793	11.181	6.4493	13.516	4.8531	6.2082	9.1278	7.7446	4.6882	7.3402	6.5946	12.115	10.252	7.5895	4.9888	11.297	8.4202	8.0733	11.818	8.2351	10.102	9.1728	7.313	6.6491	9.5732	10.03	7.2341	4.8992	11.775	8.7709	10.631	11.105	9.7814	10.845	10.896	13.789	8.6342	9.6136	12.222	9.5927	13.755	10.943
-12.779	-8.4269	-12.718	-17.823	-13.189	-9.9168	-17.389	-7.4683	-15.104	-10.337	-10.92	-11.718	-15.797	-9.93	-19.054	-8.6777	-11.424	-11.212	-10.341	-12.937	-14.688	-9.4966	-12.902	-10.145	-9.8779	-11.591	-10.292	-8.3227	-11.19	-6.4238	-8.552	-8.1757	-15.516	-11.029	-10.562	-12	-14.744	-9.7514	-11.681	-10.342	-13.46	-6.9976	-9.9692	-14.336	-18.157	-11.623	-10.892	-12.408	-8.4639	-11.256
2.577	1.6093	2.6212	-1.9549	-0.055307	-1.0579	-4.745	0.28717	1.107	-0.37477	2.4321	-5.1125	-2.6198	-1.3563	-3.1354	-2.1416	2.3265	1.5858	-2.242	-4.9747	-2.5416	-1.4188	2.2182	5.7176	-0.49117	0.86514	1.9437	1.0385	2.497	2.0271	2.0439	2.696	1.3983	0.17678	1.2205	-2.4454	0.85429	1.2073	3.7799	-1.5738	3.1514	-1.4805	1.0727	2.1382	5.7697	-0.40047	-1.1219	-0.77467	-1.6646	2.5896
1.9655	3.6679	-2.3741	2.3228	1.4993	-0.28764	3.6308	2.2255	2.0771	-1.0086	3.3581	2.4349	-1.942	-0.017368	1.2903	7.3308	6.5701	1.2298	-1.065	5.7351	-0.27627	3.5751	-0.045362	2.3859	1.5287	2.1488	-0.55637	0.46162	-1.9944	2.2206	0.90701	1.0923	2.297	0.73953	-1.1438	-0.044147	1.9213	2.0598	0.56335	1.9756	3.1873	-1.8961	-1.6766	2.4382	2.1138	3.4476	3.7591	4.8954	1.9144	3.5945
9.8384	4.8735	4.9108	5.1997	7.7887	7.1382	6.307	5.9339	1.5387	3.1611	9.5471	3.2378	8.2662	5.7971	4.9073	6.0523	-3.6238	7.5469	3.3294	4.9887	3.9432	4.9429	6.011	5.4877	4.2059	5.6677	3.9211	2.488	5.2832	5.7957	2.1296	7.0464	7.0166	3.5632	2.3818	7.0482	5.5976	4.0091	5.2027	6.5639	5.8177	1.7271	9.8603	6.1689	7.7365	4.3784	2.8774	9.2502	3.2079	4.4031
-14.843	-20.346	-26.262	-21.228	-23.292	-22.147	-20.322	-22.709	-19.646	-24.497	-22.702	-20.962	-21.444	-22.888	-22.152	-28.241	-20.334	-24.493	-23.248	-19.392	-15.031	-26.832	-23.178	-21.778	-23.809	-20.317	-24.04	-23.761	-21.09	-20.43	-22.315	-23.494	-22.521	-19.906	-24.956	-24.363	-25.434	-20.964	-19.948	-19.511	-18.84	-23.757	-24.673	-20.124	-18.703	-23.651	-17.813	-19.313	-19.756	-20.259
-2.4073	3.1333	2.5633	-5.3088	-5.819	1.678	-4.2406	-6.8198	-1.02	0.22513	-0.59241	-1.3064	-0.83574	-0.18391	-0.81885	4.3284	-3.219	-1.0843	-2.2601	-5.2494	3.259	0.72693	-2.7704	-3.178	-2.2201	-0.66842	-6.2515	-2.4112	-0.32844	-1.7649	-0.054353	-1.9317	-4.132	-2.0221	-5.4593	-3.6247	0.58724	-6.1274	-1.8745	-2.8938	3.7923	-5.7368	0.37543	1.3101	-4.0279	-0.58342	-3.2442	-1.4026	-4.6358	1.7414
-6.2498	-9.8118	-8.3029	-8.8573	-9.8343	-8.8978	-8.193	-7.598	-7.827	-7.3311	-4.0343	-8.3988	-10.511	-6.385	-8.8666	-5.1951	-11.149	-6.9742	-4.6254	-2.9103	-9.5549	-10.875	-4.2543	-11.52	-4.4352	-6.7793	-7.5775	-10.192	-8.8966	-4.279	-13.336	-11.474	-8.3776	-8.6309	-10.916	-4.1529	-8.2175	-6.4552	-8.3722	-9.29	-6.8441	-10.789	-7.4768	-9.9664	-8.4433	-8.6971	-10.909	-6.2177	-7.4411	-7.4007
-4.2216	1.323	-1.7186	-6.4638	2.6277	-1.5393	-2.5754	-0.35984	-2.7729	-8.9181	-8.3676	1.1361	-5.0698	-5.1426	0.4956	3.3689	-0.40051	-2.6501	-3.275	-4.4582	-2.6624	-9.4385	-1.3048	-1.6102	2.2011	-0.65325	0.19255	-3.709	-5.2838	-4.0914	0.8007	2.4203	-5.3871	-0.57947	-3.0594	-1.737	-4.8936	0.0095831	-6.6228	-3.2947	-2.3547	-4.2404	-4.9634	-3.4514	-0.73648	-5.5709	-6.5461	-6.9323	-2.9278	-0.19395
-2.0617	-2.2775	-1.8748	-1.1459	-1.8791	2.5371	-2.1384	-0.1791	-1.026	-6.4532	-0.64115	-5.6103	1.2356	-0.26096	-2.1444	0.99626	-2.6339	-0.022715	1.2025	-0.27204	-3.6518	-3.7019	-1.7103	-4.1851	-4.2061	3.6354	2.2442	2.7437	-1.8875	2.5656	-2.7463	3.9619	0.33162	-3.6892	4.7267	-1.2395	-3.5714	-2.9138	-4.2384	-6.8921	-2.2753	1.906	1.8058	-0.90577	-1.2136	-0.96014	1.942	-3.8798	0.51815	3.1435
7.5343	4.3338	8.5664	10.962	5.918	3.4932	6.2	8.6125	5.6007	7.4027	8.669	3.5732	7.0474	4.6176	9.5934	12.189	10.306	8.2306	1.8593	9.8061	9.6161	14.809	7.4847	6.5878	9.585	6.7224	10.916	7.7007	6.1188	10.35	9.1003	6.8422	11.032	3.7608	4.6645	9.0381	7.4404	3.1253	4.9869	6.8108	5.1479	2.7379	9.2316	12.37	6.1284	10.879	2.5265	10.686	7.9429	7.0407
6.6606	8.189	7.151	12.709	4.0361	14.395	7.2742	10.979	9.8007	5.6229	-0.21385	7.543	9.378	6.249	4.4487	2.7272	8.166	6.5226	9.345	6.093	5.1453	7.1319	9.5135	9.3567	9.3274	7.1786	10.678	7.9545	5.9471	5.1896	7.7796	9.5394	8.7302	8.6127	9.2988	8.6302	10.283	7.603	8.8048	9.3982	9.728	4.9635	2.1197	10.492	8.6929	10.105	7.4104	4.4379	4.3753	3.6749
-13.237	-12.137	-12.78	-13.159	-15.909	-20.307	-16.351	-16.886	-10.885	-11.403	-11.226	-13.901	-16.717	-15.799	-12.717	-12.035	-12.923	-8.6388	-11.441	-13.987	-10.652	-13.549	-14.92	-16.348	-16.377	-11.498	-10.693	-15.548	-6.7478	-12.718	-13.673	-12.206	-17.004	-17.546	-8.7497	-12.043	-12.172	-13.165	-12.66	-11.605	-15.608	-12.52	-13.659	-13.329	-15.232	-11.831	-14.227	-13.077	-15.861	-11.485
2.3277	6.6471	3.0031	2.3451	5.175	4.1744	2.3398	2.0565	5.2449	-0.077597	3.3079	3.7255	2.4693	0.99834	1.1553	5.5328	-1.0457	3.0572	-0.31435	7.8439	2.1629	1.6665	-0.59476	1.6506	5.0106	4.1865	5.4108	0.57648	8.8962	1.6309	1.6967	2.4629	-0.1065	3.0701	2.0478	1.4696	4.4244	4.4328	2.2844	5.6708	6.9173	2.2314	2.8586	-1.29	6.6488	1.5288	6.8115	1.7905	2.5817	5.0297
-11.552	-13.507	-18.208	-12.651	-11.333	-13.643	-14.571	-11.895	-13.882	-13.805	-13.478	-17.908	-11.349	-12.83	-9.9694	-14.853	-10.845	-13.912	-10.528	-11.654	-10.768	-12.821	-11.699	-9.4436	-12.058	-10.741	-14.113	-10.15	-11.941	-14.219	-15.858	-13.264	-12.94	-13.186	-9.5119	-13.562	-15.081	-13.21	-14.393	-14.452	-10.659	-9.8954	-14.682	-10.898	-11.162	-11.498	-10.45	-10.336	-13.988	-11.495
-0.93314	-0.2953	0.84397	-3.0854	-4.5539	-1.8206	-2.5647	-2.5907	-1.3957	-3.0622	2.6949	2.0259	-4.516	0.90381	-3.2333	-0.046022	-3.1509	-1.6207	-4.8439	-3.5866	-0.48558	-3.911	-5.5727	-4.3173	-4.3372	-4.2558	-1.7693	-3.4025	2.4547	-5.7696	-0.8282	1.2623	-4.4096	-2.9545	-1.7261	-1.1139	-3.3768	-5.775	-1.1324	-3.1513	1.5806	-0.37814	-1.9238	-4.0828	-5.1984	-3.0907	-4.2906	-1.2052	-5.7362	-6.0029
-5.8334	-3.9185	0.39689	-6.9053	-0.44635	-6.9489	-6.0451	-2.4115	-9.3575	-3.8669	-6.843	-0.49049	-9.2392	-7.0727	-2.5842	-2.8747	-3.6387	-7.4732	-5.8167	-6.6315	-8.0967	-6.6503	-4.2502	-6.3486	-5.4842	-3.0387	-8.3317	-2.4041	-8.3501	-11.81	-6.9833	-8.8744	-5.9696	-3.7298	-6.4854	-4.0979	-4.8328	-2.9301	-3.7583	-7.9646	-7.4632	-1.4295	-3.4945	-6.0367	0.23097	-3.5428	-3.7607	-3.2607	-5.5145	-5.5014
-11.091	-10.301	-11.346	-11.731	-13.596	-10.048	-10.13	-8.5587	-12.012	-6.5475	-4.6246	-14.719	-8.7621	-8.7406	-8.6577	-11.814	-11.401	-9.0558	-8.5791	-7.1394	-6.3483	-5.6378	-8.8956	-7.5214	-10.059	-8.7703	-9.3971	-5.3974	-8.7942	-5.2062	-6.206	-12.468	-9.4753	-9.6304	-8.1623	-7.8926	-9.6129	-4.1614	-12.883	-10.333	-12.138	-10.78	-6.6253	-12.312	-13.799	-10.923	-6.8112	-7.1485	-9.6478	-11.395
2.387	4.4815	6.8395	5.7324	2.2096	3.6226	2.9114	5.2587	4.9649	-0.52218	0.66211	4.9864	1.9936	3.0397	1.1131	-2.1505	-1.927	2.9977	7.3804	0.36471	0.5651	3.9744	1.476	0.62244	3.1717	6.2926	0.2091	4.7455	1.6621	2.1573	3.2026	5.1787	3.6362	10.438	3.2951	9.4137	6.1643	4.2768	-1.1349	3.3575	3.409	7.0976	5.8416	4.6729	-0.75412	5.9325	4.7007	1.4598	2.0566	0.97078
-16.106	-13.762	-16.217	-16.125	-13.588	-10.978	-12.188	-15.883	-11.103	-11.875	-13.482	-10.741	-15.707	-12.385	-14.777	-9.6553	-12.675	-17.673	-10.288	-15.976	-18.7	-12.855	-10	-10.973	-11.199	-13.497	-15.765	-14.968	-17.379	-10.734	-14.813	-12.376	-10.457	-14.056	-14.807	-11.883	-15.306	-14.175	-10.29	-12.815	-13.41	-16.749	-12.315	-12.462	-11.41	-11.299	-11.632	-11.454	-12.098	-14.708
10.23	0.80239	1.9241	3.8586	2.1075	1.254	2.108	6.817	1.7069	1.8915	2.6792	2.9942	3.7494	7.2696	2.6079	3.9393	8.5435	4.1972	3.681	4.2177	1.5233	6.1751	1.2238	4.7627	4.9049	5.5637	0.085793	0.58047	7.128	2.4368	4.3138	2.9322	1.7944	2.9289	3.5331	1.66	5.0802	0.34018	0.23552	0.91776	-5.8783	2.5874	2.8921	0.53792	7.0432	2.3859	5.1175	5.269	3.941	2.5296
-15.923	-6.9289	-11.159	-10.11	-12.666	-8.2914	-5.6837	-8.335	-9.6519	-7.5876	-10.163	-6.8091	-10.895	-8.2846	-8.5233	-9.005	-6.7909	-14.25	-13.025	-17.373	-11.026	-8.6366	-8.0007	-8.1951	-10.899	-9.29	-7.8469	-5.9053	-9.494	-7.4733	-11.538	-8.4672	-7.883	-8.1205	-12.114	-7.7203	-3.558	-10.186	-4.1367	-12.424	-14.914	-9.485	-6.6053	-5.896	-4.9109	-9.7226	-5.5584	-11.35	-7.4001	-9.8152
-5.7619	-6.2394	-4.9066	-5.1557	-3.5221	-0.19803	-8.4478	-4.169	-6.887	-5.8118	-3.7537	-7.8983	-5.3033	-5.4927	-6.1865	-7.8955	-4.8671	-8.3815	-8.1387	-6.1326	0.35609	-5.4073	-5.3965	-6.4081	-2.3135	-6.7041	-7.5737	-6.5799	-3.8442	-6.5856	-4.408	-5.691	-3.7347	-1.6625	-2.9989	-12.172	-1.4823	-6.0363	-5.7988	-5.5276	-6.0384	-6.1743	-8.1393	-8.5543	-9.8817	-1.7991	-5.9786	-4.375	-7.73	-1.4149
1.2042	0.84591	2.6402	0.1478	-0.56354	2.6903	0.49413	0.72962	0.50473	0.97867	0.4928	-1.4197	-1.3499	3.9996	-0.45941	1.4684	-1.6113	3.0617	-2.7776	-1.0262	-1.0631	1.0595	-0.66932	4.1442	2.7934	-1.5418	1.1977	-1.042	2.5438	0.33121	1.6082	-1.6859	0.38759	2.3681	0.37037	-1.7357	-1.7338	3.7496	0.08499	1.8125	1.3854	-5.9092	2.3616	3.3357	-3.1166	-0.44693	-1.9036	-2.3825	0.4367	-2.3151
-15.644	-13.166	-11.095	-10.591	-11.572	-12.645	-15.156	-14.971	-12.555	-11.824	-12.889	-15.33	-9.362	-10.767	-12.184	-10.129	-17.154	-10.762	-13.174	-12.62	-16.32	-10.759	-14.713	-12.545	-10.917	-9.7623	-14.537	-8.9925	-16.16	-9.5885	-11.614	-9.853	-9.2999	-11.866	-13.155	-8.2681	-13.158	-10.561	-15.233	-9.5353	-12.395	-15.092	-18.279	-9.9373	-9.9022	-14.654	-17.003	-14.194	-10.951	-14.069
-6.2915	-4.5582	-3.9122	-7.9437	-12.522	-6.3541	-4.8403	-3.4448	-9.6453	-4.3635	-4.9947	-2.3281	-5.0336	-5.4031	-4.3456	-8.1808	-7.1048	-2.8316	-4.9329	-7.6302	-3.1248	-3.5116	-0.66928	-6.1098	-3.7084	-7.6631	-6.2878	-7.5544	-7.7139	-9.1793	-8.2468	-5.1721	-3.9864	-5.4673	-6.3784	-5.389	-2.6832	-5.3041	-5.8665	-6.9273	-2.225	-9.7215	-4.9105	-4.3755	-4.9805	-3.235	-9.3118	-2.8977	-4.3062	-7.1341
-13.693	-11.403	-12.608	-12.82	-13.746	-11.883	-13.814	-9.8777	-15.677	-14.799	-9.4693	-15.267	-17.016	-11.283	-14.648	-12.33	-10.884	-12.754	-13.981	-16.056	-15.804	-16.63	-12.593	-14.973	-15.207	-16.516	-15.023	-14.313	-13.735	-10.738	-17.061	-13.067	-17.518	-11.005	-10.217	-13.35	-19.201	-9.6308	-15.129	-10.682	-12.153	-16.725	-9.0847	-10.363	-8.5907	-10.433	-13.505	-14.846	-14.956	-14.849
-2.3935	-2.0868	-2.0634	-5.4451	-3.0909	-5.9213	-4.9066	0.76022	-0.64933	-0.5293	-7.534	-3.2733	-3.5841	-6.4055	-0.97256	-2.8431	-4.4036	-2.9414	-4.8809	1.9608	-3.0887	-4.1309	2.679	-1.8686	-1.0647	-1.2225	-6.2925	4.1351	-0.86988	0.61754	0.056847	-3.3942	-3.0134	-3.525	-2.0059	0.59075	-6.2502	-7.8242	-4.4398	-6.5801	-6.8425	-2.1547	-2.5994	-1.5025	-3.5803	-6.8537	0.99494	-1.8669	-1.3342	-1.5407
-7.8733	-2.3395	-10.792	-2.553	-5.9654	1.4157	-2.7208	-6.4488	-5.3517	-6.5036	-4.8749	-8.8365	-7.7335	-3.1866	-6.9868	-3.2002	-5.8061	-5.801	-0.55305	-3.2885	-4.07	-6.0414	-8.6167	-5.6382	-6.6922	-5.6055	-5.2911	-6.7829	-4.8822	-3.5001	-1.9118	-5.2563	-6.6849	-1.514	-0.10593	-4.4534	-10.293	-2.4169	-3.3177	-6.455	-3.9343	-5.2709	-5.7923	-4.5758	-8.2662	-5.0272	-5.0913	-7.8087	-1.686	-3.1723
-13.466	-11.058	-13.808	-16.004	-14.311	-19.089	-10.094	-19.409	-15.751	-15.801	-11.518	-12.955	-14.398	-18.164	-10.775	-13.351	-14.173	-10.699	-15.593	-10.208	-13.302	-16.367	-17.988	-13.399	-13.891	-10.966	-20.896	-14.164	-12.486	-16.793	-14.663	-11.838	-11.451	-15.867	-14.836	-17.451	-11.449	-16.75	-10.943	-15.932	-17.747	-12.032	-14.48	-16.145	-15.19	-13.714	-11.751	-13.442	-16.682	-12.721
-4.1578	-4.5832	0.56641	-2.2397	-3.9895	-9.8679	-3.6058	-1.6534	-7.8972	1.3717	-5.4169	1.0432	-5.6587	0.85443	-0.99048	-4.7217	-5.0709	-3.1623	-3.6187	-3.3171	-6.0033	-4.3922	2.9874	0.50658	-0.096211	-3.3131	-1.6731	-0.26719	-1.1706	-3.3466	-7.7355	-2.6874	-0.15662	-2.7175	-8.8205	-2.8559	1.9704	-2.5157	-2.2436	-2.8938	-4.8816	-7.6407	-3.5561	-3.702	-0.77548	-3.6051	-3.8348	-3.1724	-1.7305	-4.4334
2.3763	1.9305	0.23627	-1.3885	-0.7115	0.6223	-3.4553	-1.2679	0.84506	0.66962	-1.0582	1.9689	2.7962	2.0489	-5.8073	-0.0056545	-0.18481	-2.1135	-4.4723	1.8709	3.4282	3.2842	-1.8632	-2.2837	-1.1365	0.41599	-1.2946	-1.2045	2.6953	1.0225	2.0367	7.2727	-1.731	0.33113	4.6823	5.3455	-0.53271	4.3074	0.97835	-0.21298	-1.0309	0.16569	2.7858	-3.6091	-0.17205	6.0004	-1.0032	-2.1505	6.0395	-1.426
-9.2796	-11.188	-12.877	-11.021	-5.2972	-7.9643	-6.6449	-6.4788	-12.354	-8.6999	-10.955	-10.85	-5.4187	-8.9363	-11.11	-7.9682	-10.577	-12.369	-3.8669	-8.8369	-13.146	-14.537	-14.038	-10.643	-10.65	-12.228	-12.882	-15.373	-6.5326	-10.891	-11.313	-11.83	-11.347	-9.0767	-12.286	-11.632	-9.1269	-13.047	-15.158	-10.797	-10.8	-6.6196	-9.3661	-10.295	-11.324	-11.674	-8.8587	-10.254	-16.774	-7.228
-13.125	-14.965	-14.354	-13.389	-15.158	-9.7746	-12.769	-16.152	-12.345	-8.6566	-10.778	-10.938	-13.622	-18.337	-12.111	-13	-15.15	-10.715	-15.539	-10.828	-10.882	-15.008	-9.0214	-10.89	-7.5334	-11.671	-9.5537	-15.084	-16.198	-12.717	-12.184	-10.814	-16.877	-17.618	-10.308	-16.586	-12.2	-12.595	-12.329	-10.651	-15.198	-9.0618	-6.6269	-11.59	-14.886	-13.451	-14.406	-13.467	-9.241	-14.279
3.8935	1.8409	1.3014	2.2366	0.76955	0.7109	2.6045	3.4191	-0.72801	-3.3688	-3.269	-2.1239	0.78741	-2.5166	2.096	1.1458	3.3356	-3.0778	-0.98509	2.2424	2.4792	1.6258	-0.92691	5.4442	2.246	1.232	-0.50777	0.92329	1.6852	-4.3843	-3.2509	-1.1893	-0.18699	-3.5198	0.91841	-0.63335	2.7337	3.3674	-0.68652	2.7966	0.3248	2.875	-1.9405	2.6287	-3.0182	0.65901	-0.17368	-1.1411	0.16964	-3.1886
-5.6989	-1.2725	-3.8383	-4.8694	-3.4598	-0.28328	-4.6892	-9.6687	-4.5109	-5.8378	-5.2255	-5.6149	-6.6715	-3.1072	-4.5031	-5.8799	-8.849	-9.8557	-2.6794	-4.2726	-6.7806	-4.2952	-1.909	-4.8871	-4.2602	-0.32433	-0.41251	-3.7704	-6.3343	0.01239	-4.3801	-7.3591	-3.1688	-3.0615	-5.8455	-3.7127	-1.4061	-3.3646	-1.0382	-3.6977	-5.5122	-5.356	-1.0794	-1.4469	-5.3859	-3.2965	-7.5941	-2.7472	-6.4992	-7.3962
-22.888	-25.693	-23.67	-21.411	-24.232	-24.694	-18.544	-22.113	-23.489	-25.067	-20.991	-21.911	-23.073	-20.558	-21.095	-19.104	-19.375	-22.649	-24.675	-21.782	-21.891	-16.943	-25.522	-24.104	-23.338	-22.934	-17.647	-18.743	-24.824	-24.937	-25.251	-20.021	-25.454	-19.867	-23.388	-19.64	-19.783	-22.186	-18.996	-24.762	-25.269	-19.25	-24.378	-15.937	-21.655	-23.642	-23.192	-22.54	-23.998	-19.495
-8.83	-12.867	-10.407	-6.8049	-2.6995	-9.0894	-6.715	-2.7899	-7.0088	-6.7971	-8.94	-6.7178	-8.5248	-8.3468	-8.6139	-3.6648	-6.4865	-7.0882	-4.0888	-1.1636	-3.1213	-7.6761	-1.9703	-7.7505	-9.9659	-4.6227	-10.974	-8.8799	-4.9896	-4.2143	-4.6392	-9.4204	-3.7114	-4.4276	-4.4565	-7.2963	-14.845	-1.9963	-1.2115	-7.3278	-9.6148	-6.2778	-9.1464	-7.988	-6.5006	-6.2458	-12.239	-6.2702	-9.3161	-5.4639
1.2351	3.2221	-0.49843	3.9229	7.1942	3.4559	1.7921	-4.0398	0.41593	1.3527	2.2198	3.4459	0.36406	0.11222	6.7841	1.4534	-1.0135	-0.9841	0.62443	-0.3388	2.0395	-0.043707	-1.1765	1.4064	3.9337	1.5975	2.5865	4.6491	-0.51651	1.4471	-0.70312	7.4403	3.4487	6.2163	1.0443	2.7605	-0.53144	3.3982	0.76607	6.2028	-1.6991	0.95637	1.2687	-0.024147	-0.8576	0.62283	6.9606	1.708	-0.22698	2.2849
-9.2926	-6.4999	-8.1442	-11.809	-7.4851	-9.7984	-9.1214	-5.7199	-10.329	-5.9031	-9.1451	-13.283	-11.525	-10.953	-14.127	-6.6629	-6.0949	-11.558	-9.0801	-11.511	-11.105	-8.781	-6.962	-10.547	-2.9834	-10.632	-14.765	-10.866	-4.9009	-13.491	-6.4423	-4.778	-6.8472	-10.843	-8.062	-10.17	-5.9165	-13.493	-6.3624	-10.065	-4.9587	-8.75	-8.5557	-12.836	-7.2329	-9.1522	-10.257	-13.09	-9.0587	-8.7313
3.1859	2.3445	-4.2887	-6.7598	2.9814	-2.4195	-0.45281	2.7216	-2.2807	-1.6086	-0.34799	-1.8489	1.3194	-1.3001	-4.7583	-2.8253	3.2216	1.7134	-4.6142	-0.96356	-3.7465	1.2797	1.5975	-1.5682	2.4861	0.28521	1.853	-2.0736	-0.089353	2.8702	-3.8078	4.6305	-1.4284	-3.2208	2.9722	1.3629	1.2325	-1.1576	1.9221	-1.7081	0.3899	1.2298	-0.98875	-0.16734	0.10082	3.2681	-1.6615	-3.4774	1.2363	-0.074812
-6.9864	-13.555	-7.0897	-9.1997	-3.2872	-6.6719	-1.2688	-12.063	-7.0095	-5.4929	-8.132	-6.3746	-9.925	-3.6604	-5.6066	-7.2077	-8.1595	-8.3214	-3.3063	-8.7589	-11.096	-9.2562	-3.3589	-8.18	-8.5225	-6.8492	-7.3753	-9.7915	-6.0528	-7.2469	-5.4798	-8.8216	-8.4505	-8.6586	-8.616	-6.1103	-5.1551	-7.6663	-7.6864	-12.738	-6.3841	-4.6898	-7.5331	-11.581	-10.563	-5.8031	-7.5001	-2.7656	-11.418	-7.8963
1.6054	0.44779	2.6237	4.4259	2.997	4.0579	2.2912	7.6892	2.5746	-0.59865	1.7032	0.76239	1.5501	3.4855	1.8352	5.8372	2.9778	1.563	0.82785	-0.53619	5.6435	1.0737	-2.8177	6.2093	0.10242	5.0539	6.2559	2.47	3.1908	7.0586	3.6215	2.0039	-1.2896	2.9412	4.4306	0.84369	5.5808	-1.0125	2.0046	2.7362	6.8839	5.9491	2.5042	4.7375	5.2804	8.9792	6.7865	4.6244	6.3955	1.0098
-12.154	-12.207	-15.347	-11.896	-14.301	-12.329	-11.556	-10.039	-13.184	-12.566	-10.603	-11.681	-14.022	-17.141	-15.743	-9.6797	-14.456	-11.348	-15.778	-13.593	-16.483	-13.587	-10.934	-13.269	-11.616	-14.516	-12.409	-13.82	-11.598	-6.8658	-16.636	-15.443	-17.652	-13.896	-13.529	-14.621	-15.397	-13.336	-11.441	-14.579	-13.875	-18.241	-14.913	-16.202	-10.889	-12.328	-6.9569	-16.597	-15.46	-9.045
13.032	9.6578	8.7929	11.767	12.226	12.225	9.5012	4.3449	12.069	11.739	8.2174	4.9237	9.268	9.9367	2.7415	8.7882	7.4627	7.2803	6.8515	6.9437	14.237	5.7953	11.963	15.047	10.397	11.504	4.3404	11.351	6.445	7.946	8.714	9.4883	8.7064	11.266	10.599	5.5355	7.226	11.672	6.5993	7.3427	6.1526	11.669	8.0193	12.82	10.12	11.212	5.2271	17.357	9.0201	5.4352
-0.49317	-1.2722	-2.5306	0.11682	-1.9821	3.0254	-2.1988	-3.4042	-4.5527	-1.9047	-2.6471	1.211	-1.8397	1.7223	1.8845	-4.2368	-3.4801	-3.7616	-3.4342	-3.6169	1.9181	-2.1828	1.4387	2.3619	-2.9366	-2.6923	-2.3302	-4.2349	-2.0753	0.15163	-1.4161	-5.3946	3.1393	-2.4623	-1.5361	-2.8943	-8.0993	-0.60587	-4.0352	-2.6926	-2.5274	3.9287	-3.1428	1.4505	-1.0526	0.3534	-2.9882	-2.4915	-0.35466	-3.9175
-4.3852	-2.7841	-8.8094	-7.206	-4.8259	-6.3102	-6.2137	-5.3091	-4.6892	-10.097	-7.9362	-3.1831	-3.5985	-5.8943	-11.077	-4.9047	-8.7049	-2.1361	-7.3355	-6.6629	-8.1708	-8.1632	-11.883	-8.5124	-6.3566	-3.96	-5.5054	-5.9451	-10.252	-5.6956	-6.7171	-6.7758	-7.3366	-6.4641	-5.5948	-5.7733	-3.3717	-8.1764	-6.1774	-6.3628	-8.0365	-9.0308	-5.5693	-2.0946	-3.8828	-10.6	-8.2413	-7.0161	-4.8766	-2.1361
-15.75	-14.449	-14.726	-13.401	-7.9049	-20.497	-17.015	-10.209	-16.565	-16.466	-11.868	-14.621	-10.86	-12.284	-19.541	-15.744	-15.893	-14.073	-15.171	-11.586	-13.089	-13.887	-15.086	-14.303	-11.133	-14.828	-9.5636	-13.534	-14.643	-11.538	-17.241	-18.839	-11.655	-10.275	-17.473	-12.288	-9.7923	-15.09	-16.123	-9.3491	-12.577	-11.754	-15.574	-9.4224	-16.767	-14.238	-15.579	-11.818	-14.499	-13.516
-12.098	-9.3377	-9.492	-8.5384	-13.346	-14.494	-10.114	-11.799	-13.598	-12.329	-7.9583	-12.528	-7.5501	-8.3313	-10.412	-8.658	-10.702	-9.9277	-7.6743	-16.469	-4.8052	-5.6889	-10.007	-10.948	-11.412	-10.16	-12.244	-9.7934	-10.69	-14.127	-11.882	-9.1544	-5.6084	-11.063	-12.903	-10.213	-10.13	-8.4286	-10.424	-10.364	-13.227	-7.6582	-15.948	-7.7423	-8.6163	-9.2273	-9.8232	-14.262	-12.998	-9.7707
-3.9214	1.5786	-1.1743	-0.9083	-7.0214	2.9617	-5.048	3.3844	5.8393	-0.43563	0.68547	-2.5446	0.77479	-1.721	0.1898	2.1301	0.93043	-3.4939	-2.7295	-3.569	-3.5341	-0.12145	-4.6721	-5.6118	1.8977	-3.3665	-3.8911	-3.8171	-0.72887	1.8157	-0.51054	-1.9717	1.3103	3.071	-0.19185	-0.89878	0.83074	-1.9683	-3.5667	-2.8257	0.4004	-1.1855	0.54104	-2.1574	0.074041	-0.11866	-1.6805	-3.5308	-2.3645	0.10153
-14.397	-15.78	-9.4887	-10.736	-11.169	-11.614	-9.8032	-8.1403	-11.535	-8.6075	-11.737	-17.431	-8.9501	-14.347	-13.516	-12.67	-12.448	-6.9634	-8.4751	-13.846	-17.184	-11.022	-11.358	-12.267	-12.57	-11.339	-11.107	-13.016	-14.12	-14.652	-14.927	-13.168	-8.6253	-15.165	-13.464	-11.014	-10.457	-9.537	-16.376	-10.774	-9.4429	-11.299	-11.7	-11.412	-8.2544	-9.3191	-11.377	-9.316	-14.025	-12.227
-8.3463	-11.326	-4.5641	-6.8136	-3.3206	-7.6203	-10.25	-2.9	-4.7639	-3.3995	-6.8406	-10.923	-8.2589	-6.3494	-2.9279	-7.4813	-4.8157	-11.635	-7.4115	-5.6512	-7.6644	-5.5902	-5.3807	-4.3436	-5.1763	-10.154	-2.7455	-6.8591	-6.9653	-5.1656	-6.6344	-8.8792	-5.4874	-5.5411	-7.9358	-9.4982	-8.1167	-10.212	-8.9391	-4.8838	-8.9472	-6.7953	-9.3598	-4.0951	-7.0718	-4.1263	-7.3511	-5.136	-3.437	-15.407
-0.4275	1.2955	0.11128	0.24064	-3.7312	-0.10666	-3.5989	-7.1674	-3.1523	-2.3053	-2.0508	7.007	-0.17099	-1.6105	0.39648	-1.5909	0.69421	-0.088611	-3.0623	-4.4336	-2.3928	4.553	-4.1686	1.0768	-5.4121	-2.9821	0.071238	-2.4165	0.2167	-2.4476	-3.4551	-2.3094	-6.285	0.27994	-1.03	-0.50321	-1.1003	1.6846	-1.551	-6.782	-2.3964	1.1713	-1.0333	-6.0192	0.75939	-1.7628	-3.0445	-2.0668	2.0415	-4.6665
-2.6417	-5.3077	-7.7964	-2.9967	-8.6171	-4.1099	-2.3655	-8.0698	-7.6036	-10.89	-12.229	-6.4123	-6.4393	-6.5407	-7.9261	-5.8289	-8.3162	-8.3369	-7.896	-3.9818	-3.5504	-2.7204	-9.9974	-2.3525	-7.4869	-8.2707	-5.5407	-4.6004	-6.9826	-2.3488	-7.2045	-5.278	-9.7373	-10.712	-6.0218	-5.8918	-4.4811	-3.341	-5.3192	-8.1626	-4.5167	-4.3966	-6.4211	-6.1325	-11.601	-8.0487	-7.7455	-3.1728	-10.326	-5.2136
5.3704	1.9801	12.827	1.454	2.7874	7.7534	4.9949	9.1623	3.0983	5.1705	6.3002	9.1672	6.1107	2.0927	3.3638	6.0861	7.5963	3.2012	6.5959	4.7585	5.2727	7.7624	6.648	6.3255	9.3925	4.5419	1.0624	6.1397	0.41994	5.7769	5.9939	1.8434	4.79	3.8091	6.5903	6.5546	7.3203	2.2781	6.4624	1.1406	5.5503	7.8787	10.585	6.0189	7.3659	6.442	8.2113	6.3884	7.2484	12.772
0.54113	0.78316	-2.6505	-5.1107	-1.7045	1.6155	-4.5331	-0.27784	-1.2579	1.1041	-4.1333	-3.8403	-0.45736	-5.0659	-4.1301	-2.5578	-5.4981	3.1495	-3.5755	-3.3734	-0.29071	0.88891	-0.36766	-1.0885	-3.8925	1.3153	-2.6541	-2.3353	-1.4716	-5.4001	-1.1887	-3.7076	-4.1649	-1.2085	-5.3756	1.2368	-3.8529	-3.7776	-4.4802	-0.16356	-5.9337	-2.219	-0.25814	-5.1748	-5.0693	-0.26935	-5.4185	-7.3201	-3.3457	-2.7412
-5.2092	-8.2034	5.0069	-6.9367	-7.6609	-9.2468	-5.5679	-9.0684	-5.2503	-4.2557	-3.6169	1.8652	-6.2518	-3.2986	-5.3286	-8.3246	-7.9915	-11.686	-4.8667	-7.083	-6.7199	-2.971	-6.6214	-2.934	-5.5315	-7.1521	-4.6254	-5.9681	-9.6058	-6.8101	-2.3604	-6.2259	-2.9193	0.55925	-8.7804	-2.9506	-7.6272	-4.9523	-3.5405	-7.8031	-6.6608	-3.4397	-8.8747	-3.9571	-4.6853	-5.5352	-7.0702	-4.6521	-7.061	-4.0253
-5.5883	-4.6864	-5.3147	-0.93473	-5.8091	-2.3992	-6.7417	-3.2707	-4.3516	-7.0394	-5.7439	-4.8868	0.094146	-2.2107	-1.5619	-6.1767	-5.0226	-3.9558	-5.9816	-4.5516	-4.6503	-4.586	-4.7183	-5.374	-6.0732	-7.0038	-6.6965	-0.96198	-9.8493	-4.6169	-6.6255	-8.17	1.3024	-2.1618	-4.894	-4.702	-3.9862	-4.5384	-3.5829	-9.6327	-6.4966	-3.1734	-7.2444	-6.9561	-7.8228	-5.2424	-7.4744	-2.0659	-7.7205	-4.7174
-11.502	-9.9737	-11.896	-7.5601	-12.581	-13.408	-12.981	-9.336	-9.6701	-10.853	-11.176	-9.1606	-11.861	-10.827	-10.983	-10.776	-13.411	-5.6241	-7.3901	-8.684	-11.183	-7.2216	-10.745	-6.1054	-9.3885	-7.9185	-14.577	-11.384	-10.336	-5.7681	-9.3154	-15.92	-8.7401	-9.6456	-9.1106	-4.6622	-8.3835	-13.396	-9.4381	-9.8299	-9.2399	-8.3439	-6.361	-12.527	-13.772	-9.3375	-12.726	-10.442	-10.382	-11.085
5.442	2.6973	4.3153	5.4191	6.0896	5.5361	2.4328	6.2297	5.0936	4.2377	2.1134	5.8067	3.6035	4.4764	4.4227	-1.3963	-1.3428	7.9054	1.1116	4.8842	1.8652	4.2439	0.15914	6.7494	8.7474	5.6682	5.0523	6.7387	0.79326	4.2523	0.47431	1.4307	13.499	3.6307	6.1095	2.291	3.4326	7.9085	1.6095	3.8689	4.1334	1.9675	5.0302	1.876	4.9869	-0.36337	4.314	-0.012086	1.6108	-0.85611
-12.027	-13.427	-8.3717	-10.474	-10.869	-9.7693	-6.6508	-11.015	-8.612	-9.0225	-6.5506	-9.1927	-5.4454	-9.2581	-2.4839	-7.4826	-11.173	-8.3021	-8.27	-7.9984	-15.274	-11.211	-9.5828	-7.8554	-10.705	-12.071	-10.966	-9.9607	-12.051	-12.239	-11.671	-9.8411	-9.1197	-12.779	-7.1834	-8.4339	-11.587	-11.786	-5.8539	-9.8988	-12.269	-7.3463	-8.0954	-7.6289	-11.401	-9.3868	-8.1545	-11.959	-5.1876	-10.681
-11.423	-9.5665	-9.8399	-11.034	-5.0637	-9.2185	-8.5118	-10.777	-7.8956	-7.7192	-9.7146	-11.406	-10.116	-6.2499	-9.7603	-7.0874	-5.8857	-7.0651	-6.8843	-12.637	-10.438	-10.695	-12.469	-11.004	-10.005	-6.0679	-12.881	-11.351	-3.9491	-7.8617	-6.5901	-12.83	-9.2514	-10.729	-10.631	-8.2159	-7.324	-5.8695	-4.9866	-8.4174	-14.044	-10.985	-9.7981	-6.7582	-8.5898	-12.274	-7.6774	-12.052	-9.2612	-8.8017
4.0597	-4.7563	-0.020341	0.39575	-3.6027	3.6694	-1.7397	2.0629	1.1689	-1.918	2.3304	-5.322	-0.20147	-1.491	-0.89239	-0.6918	-0.68249	-0.1083	-2.3665	1.9651	1.6978	-0.64184	3.87	0.30347	3.3975	-2.6262	-2.9544	1.0231	0.99565	0.92502	1.695	-2.9452	0.96546	0.55725	-1.8679	-0.47708	5.0932	2.9203	-2.6211	1.5829	0.84475	-1.4426	0.23862	0.263	2.6911	-0.84722	2.2088	-2.9681	-0.67135	0.42651
2.4936	1.371	-3.1112	2.3679	-4.9003	-2.1205	1.3696	5.7696	-2.8062	-2.3976	1.835	1.8528	1.569	-0.19766	-3.1758	-1.0816	-4.0745	-3.9696	0.76089	0.10108	4.9158	-2.6404	1.0739	-0.32617	-1.4129	-4.537	-1.186	0.50175	-4.2748	-1.3692	-2.4944	2.3408	-1.393	2.3125	-3.3894	-0.25665	-1.1605	-2.6537	-0.46381	-0.89557	3.3304	4.352	-2.8735	1.6213	-1.2122	4.0705	-1.5997	0.52184	-3.8059	0.2621
-3.5927	-6.1673	-4.7664	-1.3164	-2.0772	-1.1203	-0.56486	1.4134	-2.7571	-6.0232	-7.3082	-2.8737	-2.3342	3.2709	-2.8626	0.9502	-6.1156	-5.8444	-0.36382	-3.6208	-6.3952	-5.0766	-8.4335	-4.9495	-1.552	-2.2227	2.9592	-1.1689	-3.2569	4.1029	-5.0727	-2.604	-10.074	1.459	-4.1091	-2.2786	-2.7544	-5.3632	-1.2128	-3.0307	0.97113	-2.5476	-2.8257	-2.7346	0.88422	-4.1121	-5.8004	-0.85734	-3.2266	-2.1698
-21.361	-24.828	-23.259	-26.903	-23.173	-15.926	-23.213	-25.29	-20.025	-20.6	-19.355	-17.758	-22.838	-19.985	-23.637	-17.994	-19.037	-18.765	-23.447	-20.256	-16.466	-17.295	-20.302	-22.499	-21.742	-20.702	-18.916	-25.014	-21.76	-24.426	-19.649	-26.38	-16.824	-25.158	-20.486	-23.758	-19.66	-26.313	-17.642	-20.31	-17.498	-23.064	-18.434	-22.116	-25.684	-22.585	-23.972	-23.112	-19.677	-20.459
-13.602	-17.784	-16.77	-17.444	-12.262	-10.45	-11.679	-20.544	-10.65	-18.169	-17.025	-17.454	-14.356	-16.703	-18.604	-17.736	-17.616	-14.83	-17.327	-12.696	-13.507	-15.131	-15.723	-13.299	-13.655	-18.586	-15.697	-14.861	-14.259	-12.813	-15.9	-13.812	-17.023	-16.134	-18.27	-10.898	-14.924	-12.59	-15.642	-13.269	-13.214	-17.165	-12.089	-13.925	-14.239	-16.991	-15.324	-13.975	-13.234	-11.001
-4.8281	3.6719	0.0022705	-1.9511	-0.83109	4.2692	-0.34414	4.4249	3.3522	0.53369	1.6902	-5.3617	0.84639	3.041	-0.54026	-3.7142	-1.2359	1.8255	-0.73468	1.365	-1.6977	0.81204	-0.44976	-5.2671	1.4814	1.7471	0.75529	0.68047	2.3318	-0.38426	-1.444	-2.0651	2.8741	1.0894	-1.5931	-3.0918	3.2237	-2.2901	0.89314	1.5217	2.3962	-0.66947	-0.099551	0.43005	-1.6839	1.8177	-1.148	-0.64061	-0.25509	2.2133
-0.21821	-0.88471	-3.7693	1.4294	-3.1844	-4.5154	-1.0158	-2.6729	0.052881	-3.6559	1.2237	0.37943	-1.8007	-1.7708	-3.5341	-3.8694	-1.1611	0.5316	-1.077	-0.55664	1.9061	-3.9722	3.3661	1.2826	-1.8488	3.0236	-4.2245	1.2533	-0.071579	-0.01695	0.6878	-1.5406	-0.64591	-0.35167	-2.5089	2.47	0.64951	0.78341	-5.4021	-2.3913	4.3313	-4.132	-2.6574	-2.9157	-2.3911	1.5466	3.0521	-4.3826	-1.8225	-2.7646
-3.1325	0.01405	0.65175	-1.5376	-0.32847	4.8916	-1.231	-2.9603	0.83116	0.20299	-3.5908	5.6972	1.7568	1.8592	-2.3818	2.3957	-2.3732	-2.3455	1.2225	-3.0829	-3.7452	2.7142	1.8189	3.9725	-5.1296	-1.493	2.1931	2.8763	1.7254	-1.9605	2.5213	2.7336	-0.1357	0.034221	-2.8304	1.6223	1.4545	1.1639	-0.45145	-4.3617	1.5557	1.2746	4.2483	-1.4162	0.51102	1.4059	-3.4614	0.46395	-3.0817	-1.2791
3.8957	2.3836	-0.54236	-1.3687	1.2326	1.7914	4.1918	-1.1546	0.65882	5.842	2.1435	5.4669	2.4537	-0.087778	2.3872	3.0928	3.1196	-0.23138	2.8769	-0.84795	2.4539	-1.0664	0.55282	1.5913	1.5374	3.655	4.0958	0.49061	1.611	2.017	-1.7972	-0.079752	2.1289	4.616	0.34859	2.1415	3.2395	2.7772	1.0375	-0.33054	4.004	6.4379	3.826	0.16839	5.9859	5.0545	2.247	0.46781	-3.6495	3.3163
0.36597	-2.5891	2.0323	-0.44417	-1.2525	-3.5735	-1.2527	1.6138	2.0835	2.3493	-1.3323	0.027018	2.3974	1.1616	-1.034	-0.77005	6.3871	2.3038	2.588	-0.55419	-4.0816	4.0806	-0.13382	-1.6037	-0.86616	3.2722	-4.0231	-1.3198	-3.1442	-1.2112	-3.429	-2.5283	-0.24924	2.0368	1.9788	-1.7466	1.9194	-0.82648	-1.3168	-3.3568	1.8302	-1.3851	-7.2812	2.3512	5.348	-2.4146	2.4469	0.90299	0.72154	-1.4241
-6.0871	-5.6432	-2.8873	0.73362	-6.212	-3.6392	-5.9079	-2.5027	-4.5449	-7.634	-5.8663	-5.9869	-2.4921	-4.8747	-6.7058	-6.5758	-6.8991	-5.4644	-4.041	-6.084	-4.3356	-3.6724	-8.3319	-5.3358	-7.2068	-5.1662	-3.4057	-5.6723	-8.1461	-2.6569	-0.43715	-2.8084	-3.8116	-4.6661	-1.7014	-4.4547	-2.6292	-1.6631	-5.9663	-2.2805	-5.5293	-1.9	-6.7467	-4.3505	-2.3769	-6.6172	0.71383	-1.2269	-5.224	-3.2208
3.988	8.2714	8.8337	8.1698	4.7675	1.605	5.8847	1.8701	3.5181	4.7452	6.2302	7.9225	4.501	4.6595	6.6479	5.5147	7.6471	5.6872	3.9459	4.7079	4.6365	8.0178	6.299	7.4854	9.4018	8.3999	-0.0079667	10.563	7.6775	9.1368	1.9976	4.5861	7.1226	6.5673	3.5225	10.993	3.1331	3.3348	10.899	0.37159	10.017	4.2006	5.4374	7.1258	5.6961	4.718	4.2994	2.2643	4.2685	7.4913
-10.568	-9.2013	-13.437	-12.869	-11.07	-10.712	-8.9498	-9.0079	-9.2029	-10.215	-10.996	-13.569	-9.2825	-15.107	-12.128	-8.1642	-4.6997	-14.418	-12.813	-8.9749	-12.397	-9.5186	-17.304	-12.775	-12.893	-7.8593	-13.148	-8.8304	-10.684	-9.0747	-6.6793	-13.724	-10.401	-10.119	-9.9934	-12.193	-12.731	-12.922	-11.943	-7.9873	-10.278	-10.597	-11.429	-16.441	-16.707	-10.408	-9.3388	-11.883	-11.564	-10.108
3.4072	-2.2478	-1.2545	-3.4866	1.287	-0.81231	-4.2716	-0.11434	-3.0353	-1.4316	2.4196	0.31985	-5.5634	-3.5502	-2.2703	-0.79581	-4.5966	-3.2004	-2.2785	-3.4204	3.556	-2.7019	-0.73496	-3.2109	-3.6889	-4.3315	2.9031	1.8668	-0.26658	2.4056	-3.4745	-2.424	1.1868	-0.48699	-2.1617	2.5012	-0.099061	2.1924	-1.4544	0.26406	-1.7456	-1.5019	-1.7307	-0.2533	-1.5154	-1.52	-1.2386	-5.1134	0.64064	0.12761
8.8279	2.7818	6.3263	7.2644	4.8011	0.80141	8.5566	3.2257	5.2931	6.6886	-1.1263	2.5556	7.1214	7.1058	3.9687	2.437	10.03	3.8796	4.8457	5.5436	8.3061	5.6431	3.9868	7.3127	2.9174	5.0853	7.4454	8.1873	7.6552	2.2728	2.8964	2.5724	2.7275	6.6085	5.6261	3.1314	3.5291	7.0538	5.162	7.97	5.5747	2.6386	7.1489	5.3211	4.708	7.3129	1.6761	2.4655	4.7975	6.4819
-4.7736	-3.5968	-2.5392	-1.8766	-1.7596	-2.6474	1.2625	-2.3745	-2.451	-6.2549	-4.062	2.4618	-5.3872	-3.3851	-4.6448	-0.17861	-3.943	-1.7234	-3.7752	-1.4999	1.2313	-2.8772	-3.0289	-3.1121	-1.6924	-3.5583	2.1607	-3.8976	-2.042	-1.0449	-0.31625	0.59599	-3.5929	1.4862	-2.8942	-5.6719	-0.38609	-3.7857	-0.47981	-2.8576	0.95438	-1.3354	0.54832	-6.8037	3.3411	-2.1393	1.4701	-3.1137	-0.81081	-0.63902
-12.081	-15.335	-13.295	-14.265	-13.18	-13.826	-11.315	-10.686	-11.127	-19.947	-14.387	-12.878	-12.028	-9.3687	-13.858	-12.547	-10.353	-14.33	-9.342	-16.928	-12.249	-11.238	-11.598	-13.739	-12.865	-13.67	-16.289	-13.305	-12.469	-11.505	-14.328	-13.569	-15.121	-12.165	-17.487	-9.9605	-10.145	-12.247	-12.53	-15.362	-11.515	-16.368	-12.472	-10.887	-15.909	-13.332	-11.104	-9.0393	-17.332	-16.492
-6.5684	-1.9618	-7.1773	-3.6829	-4.9672	-3.6574	-2.3595	-1.8883	-6.5151	-8.662	-7.4233	-7.163	-3.3907	-5.7768	-5.7183	-6.1737	-3.6257	-5.6362	-3.5446	-6.4744	-9.3556	-2.4372	0.69683	-1.1167	-8.178	-4.6381	-4.614	-2.2334	-3.1096	-5.2323	1.0706	-2.2735	-6.0368	-5.917	-5.9874	-2.5426	-7.973	-3.9941	-3.2384	-4.1603	-4.6726	-3.3526	-4.0067	-5.0551	-2.5077	-7.2964	-6.1665	-2.0443	-7.3074	-1.7357
8.55	8.2662	7.1852	8.7438	4.7661	8.9756	7.2336	6.3396	9.1638	6.853	4.1286	7.6437	13.833	6.6309	8.1616	7.24	6.6511	8.4463	8.1651	6.9591	6.5946	8.692	12.535	10.742	11.517	6.2026	3.9377	7.6382	7.5416	9.5331	8.8773	7.7315	6.3878	8.0113	9.325	6.4941	13.043	5.056	3.8809	7.4844	8.7495	8.1438	2.5959	6.7056	9.3949	7.3476	5.8802	7.9651	8.8439	9.2462
6.107	7.8413	5.23	6.5633	3.5277	2.6425	8.3617	9.2041	3.9882	9.4494	5.0099	3.2804	6.0933	0.96679	7.3443	5.944	1.7714	6.3675	0.38279	6.0033	3.1397	9.0888	5.2638	3.6816	8.2901	10.009	6.4705	8.1675	9.6963	8.9929	5.0262	5.2777	8.3326	6.6614	7.4159	7.7677	9.6315	4.8352	1.9967	7.7335	9.8962	3.9502	4.5121	8.4983	4.6194	4.9167	9.601	7.4429	2.3269	10.677
9.0215	1.9121	7.0574	7.2633	7.749	7.362	7.3709	7.5261	5.9527	3.5719	0.27273	6.6505	2.5625	5.3962	3.6875	3.2959	10.278	0.87572	7.728	8.7052	3.0258	2.4786	5.8803	5.9082	6.574	6.8626	8.3499	4.0716	4.7338	6.9235	6.5477	4.8225	9.7997	7.9152	9.5599	3.1534	4.2711	6.007	3.3253	7.263	6.5155	3.7937	9.1927	8.6449	5.3438	5.543	4.9444	3.4579	2.143	3.5123
1.9476	6.809	1.1007	-2.9027	0.44213	0.962	2.6712	3.6355	1.7581	-1.7079	-3.1715	-0.28526	4.0805	2.4259	-0.1387	-3.9885	-0.88885	1.9439	-2.7347	-2.6651	5.7656	-0.081289	3.5692	5.5652	-0.30235	-1.6836	2.6337	1.537	-0.80835	0.44463	-1.115	-2.1775	1.4554	7.2816	-2.7238	4.4592	-0.97336	-2.8029	-0.30719	-1.3712	2.5093	3.026	1.6255	5.7605	2.8281	6.5219	1.7698	2.4291	-0.093767	-0.41858
-12.497	-7.7221	-18.085	-10.338	-7.7853	-9.7912	-12.417	-10.07	-9.8702	-13.011	-9.1387	-8.2705	-9.272	-13.36	-10.846	-7.9808	-11.761	-8.8109	-10.599	-11.711	-13.575	-12.411	-9.8392	-15.615	-8.9479	-9.0516	-11.814	-9.8304	-11.011	-10.956	-9.9547	-12.044	-14.187	-8.6379	-14.703	-12.255	-8.1967	-12.692	-17.948	-13.878	-9.6077	-10.663	-11.719	-11.382	-13.693	-11.819	-11.822	-11.382	-13.625	-11.151
0.74966	0.03921	-2.5335	-3.3544	1.2785	-4.967	1.8777	-3.3639	1.6693	0.58609	-0.14036	-0.83124	4.939	-2.4756	1.2204	0.014118	0.74359	-2.5508	-2.492	-0.80489	0.30174	-2.1199	-2.2507	-2.2996	-2.7601	2.0546	-2.2991	-0.053036	2.3454	2.293	2.7997	1.2083	-1.6601	-0.22155	-0.63622	5.3529	0.082179	-0.17309	-2.9976	-1.6716	1.106	2.3638	-1.2571	3.1014	0.75046	-0.20948	1.5276	-2.4911	1.3713	-0.88851
-15.913	-13.844	-15.635	-16.021	-9.5493	-14.748	-13.805	-10.47	-13.099	-11.467	-12.539	-9.3495	-12.984	-15.83	-14.693	-14.214	-14.512	-13.844	-9.7945	-14.189	-13.174	-6.5972	-17.242	-10.882	-9.6444	-20.806	-15.184	-15.613	-15.312	-14.263	-16.483	-14.677	-14.781	-14.47	-14.697	-14.004	-12.528	-12.923	-16.348	-9.4864	-10.911	-14.656	-14.401	-13.638	-5.829	-11.77	-17.379	-8.9715	-14.595	-17.666
-9.7629	-15.255	-13.582	-11.312	-19.844	-16.002	-8.3806	-16.801	-19.435	-16.487	-13.223	-16.305	-15.353	-16.557	-9.3926	-13.068	-8.9471	-10.97	-9.8204	-11.838	-13.105	-10.175	-16.391	-16.342	-17.221	-12.089	-11.614	-14.171	-15.424	-11.562	-13.635	-14.841	-13.842	-15.475	-16.699	-19.433	-16.84	-16	-15.607	-16.313	-13.035	-12.932	-16.222	-19.021	-7.8392	-16.14	-12.029	-17.592	-11.113	-14.769
7.1727	6.7675	11.62	7.0825	6.1844	11.211	9.3903	6.4402	8.1741	13.004	16.689	7.7423	8.893	6.6828	8.0265	11.489	11.193	9.1297	7.7039	7.8798	7.1248	3.6357	6.8493	4.4223	9.2954	9.8151	9.5601	0.19365	9.1875	10.653	4.4766	6.5352	11.006	8.5922	6.6184	12.216	5.2652	11.645	6.1579	6.4827	13.156	2.0861	6.2511	7.9851	7.828	5.5418	3.0716	4.4192	8.115	7.2507
-1.0419	-1.6467	-0.21544	1.8076	-0.66874	-2.6114	-1.6593	-1.347	-3.8776	-1.6288	-2.5633	3.5703	1.9836	-2.479	1.4516	-4.0432	1.3823	-2.8594	2.6828	0.40481	0.14699	0.084683	-1.0152	2.4377	-0.07148	0.85321	0.53442	4.8235	-2.7045	2.0623	0.64489	1.9826	2.7468	-1.3377	-1.7309	2.4719	0.27915	1.1038	2.229	4.6009	1.8713	4.8305	0.1649	3.2538	1.6756	3.9188	-5.7158	0.97569	-5.8306	-5.374
-22.341	-27.186	-22.43	-21.315	-21.319	-19.612	-21.954	-20.188	-22.538	-19.069	-24.013	-26.785	-23.443	-22.959	-22.428	-23.855	-24.568	-20.412	-24.081	-20.736	-23.251	-22.371	-19.055	-27.73	-19.529	-20.955	-19.604	-16.932	-17.734	-16.921	-22.579	-22.598	-22.442	-20.303	-22.734	-25.421	-17.462	-23.937	-18.374	-19.078	-24.593	-21.758	-22.05	-26.687	-23.799	-20.226	-21.999	-25.645	-19.983	-21.432
4.1891	2.0446	6.0711	2.1209	6.3367	3.9258	3.8295	0.46849	4.0915	1.3511	2.2094	4.1341	4.6277	2.4099	3.3221	3.6208	4.1847	0.2382	3.8488	6.6737	6.1199	5.2326	2.8448	0.25176	1.0098	7.4478	2.5416	7.8277	2.8289	5.6928	2.8886	5.3013	2.4319	5.9529	2.6836	2.0211	3.292	8.2843	8.3382	5.3254	2.3761	1.7579	4.3937	4.0089	2.3861	5.7115	5.0818	7.5482	7.091	-0.13524
-4.9755	-5.1386	-2.0092	-2.4126	-0.56405	-3.3532	-0.66671	-2.2403	-3.0191	-4.9838	-0.79722	-2.1307	-1.4836	-5.4697	-2.467	-5.0011	-2.242	-2.8025	-3.3443	-6.3042	-3.5686	-2.1778	-2.0928	-2.4795	-4.4893	-0.27131	-1.5689	-1.9292	-4.4517	-3.1002	-5.079	-6.7626	0.076956	-0.61488	-0.91128	-5.1204	-6.544	-4.8161	-2.1955	0.38534	0.2155	-3.9284	-6.5895	-0.48975	4.1305	-7.3082	-4.1074	-8.7035	-2.0596	1.6165
-15.579	-12.9	-12.948	-16.016	-15.881	-16.253	-10.898	-12.267	-12.907	-10.417	-12.019	-13.333	-14.741	-14.701	-15.515	-13.964	-16.38	-15.43	-14.491	-17.904	-12.611	-13.834	-16.087	-14.847	-18.202	-13.753	-13.621	-15.742	-9.6456	-16.757	-15.28	-11.69	-21.094	-14.643	-12.026	-11.188	-18.358	-13.776	-9.0652	-12.552	-17.909	-16.726	-15.243	-15.877	-15.435	-18.723	-15.041	-18.29	-12.417	-14.551
-6.6655	0.17306	-2.8271	-2.7805	-3.6217	-3.6596	-1.8301	-1.6242	-4.7249	-2.7541	-4.9517	-4.0123	-2.7263	0.40293	1.9974	-3.3859	-2.2229	-3.4668	-4.4421	-4.5763	-2.3929	-0.81194	0.55518	-4.7102	0.85166	-2.9819	-5.0499	-2.2129	-1.1849	-4.029	-2.1534	-6.1688	-7.1241	-1.2981	-3.996	-2.8426	-3.544	-0.65737	-5.0776	-2.9345	-3.9394	-2.488	-0.54831	-6.7897	-4.3174	-5.8425	-0.80025	-6.1274	0.054072	-4.1598
6.483	6.9285	6.579	8.6835	4.5239	8.5022	12.578	10.695	6.2295	5.1531	7.0594	6.0998	4.142	5.6565	7.0782	10.41	7.4299	4.4981	11.805	9.3905	0.33478	9.4517	7.1494	6.2543	11.105	2.8472	8.9605	9.8222	9.0383	3.113	7.0898	7.1274	4.0283	6.4713	4.0015	11.087	4.2334	6.2141	11.716	5.7102	8.8979	7.5272	2.4467	8.4692	12.51	7.808	6.727	6.3757	5.9197	4.3621
-22.404	-18.742	-20.005	-21.201	-20.797	-22.353	-21.472	-22.038	-23.178	-25.935	-21.683	-20.576	-17.232	-24.936	-24.755	-19.549	-18.894	-23.307	-23.771	-24.71	-21.659	-22.163	-24.506	-19.913	-18.904	-23.134	-21.965	-16.958	-18.116	-19.05	-16.867	-20.72	-20.233	-21.946	-21.283	-17.225	-20.96	-19.235	-19.237	-24.931	-22.494	-22.552	-23.551	-23.275	-19.209	-20.694	-17.34	-20.707	-24.501	-18.432
4.5277	-4.5677	0.75222	0.94807	2.1652	-1.4418	-3.9293	-1.6809	0.82863	2.4672	-4.7639	-1.2008	-4.6217	-1.931	-1.1608	3.9269	-4.8612	-2.1144	-2.1214	-2.6759	-2.7057	1.0102	1.5344	-1.7762	-7.1489	1.5479	-3.1479	-0.58096	-2.0186	-7.1397	0.88482	1.6698	-2.1546	2.0315	-1.1525	0.096917	-0.27992	0.32615	-1.683	-2.337	-0.88394	-1.9195	-2.0687	-3.9917	-0.95198	-0.71665	0.33982	2.8284	-3.3366	-0.24542
-7.8619	-10.542	-10.132	-6.9868	-8.4903	-11.334	-10.694	-13.948	-14.144	-16.403	-10.543	-9.324	-12.321	-12.653	-12.462	-11.233	-10.514	-11.296	-16.09	-9.7369	-14.946	-11.175	-14.589	-8.5623	-16.306	-11.064	-12.71	-8.7398	-12.354	-13.913	-8.6712	-13.213	-14.512	-15.827	-11.204	-9.8578	-11.911	-10.216	-13.62	-14.162	-15.335	-8.8136	-5.3476	-9.5875	-11.699	-8.124	-7.669	-10.897	-10.249	-10.415
-16.928	-20.879	-24.317	-18.728	-23.493	-16.329	-22.254	-19.549	-22.411	-18.825	-18.297	-21.087	-24.667	-18.55	-23.556	-17.546	-19.662	-20.695	-22.464	-19.165	-17.099	-20.412	-22.559	-23.94	-24.363	-17.556	-21.66	-21.879	-16.849	-23.691	-19.786	-19.83	-20.218	-23.012	-20.691	-17.983	-24.083	-21.591	-18.854	-20.696	-16.894	-23.417	-21.075	-22.256	-21.805	-20.257	-19.097	-24.391	-14.781	-21.532
-1.5889	1.758	3.9827	2.1942	1.6066	1.988	1.7277	1.6112	0.75856	3.2108	6.2317	0.91862	1.4652	4.3729	-3.2415	4.2936	2.6382	2.2411	5.3699	0.75091	4.2185	1.7124	1.7084	0.55958	0.39038	4.6882	2.1771	7.7798	-0.12275	-2.457	3.0776	3.3674	-2.0142	3.4529	0.19425	1.6888	2.6387	2.2036	1.4993	5.9897	-4.2153	-2.3074	0.16446	2.6465	2.4865	0.1391	-1.269	3.5131	3.7975	1.848
-2.7955	-7.5396	1.7688	-1.7221	-0.99428	-1.5401	-5.3098	-4.3964	1.3907	-4.4881	-6.8792	-4.9427	-0.84109	-7.9897	-4.4377	-3.6816	-4.4119	0.17547	-5.765	-2.1532	-3.9535	1.8074	-1.8889	-6.2899	-3.3799	-2.1625	-2.4194	-0.62065	-3.571	1.6387	-3.081	-3.725	-3.8906	-4.1035	-3.5424	-5.0897	-2.4292	-1.2589	-4.417	-6.638	-1.983	-3.5262	0.98403	-3.7994	-3.2591	-5.5819	-0.54468	-6.8459	-4.4559	0.53547
-1.4646	-1.9219	-0.46937	-4.0314	-0.090396	-0.11373	-3.6082	-1.0404	-1.6716	-0.030975	-2.5218	-3.3662	-3.3088	-5.8619	-4.5932	-3.6708	0.5314	-4.4881	-3.4592	-4.1458	-2.6439	-3.032	-3.2999	-0.95786	-5.9439	0.082145	-5.1669	-4.1119	-6.518	-1.5525	-0.33968	-5.2583	-2.4027	-3.7729	-1.746	2.9638	-5.5099	0.58829	1.3884	-5.592	1.3885	-4.3283	1.722	-4.4817	-0.84557	-2.6905	-2.8174	-5.2714	-2.8904	-0.92081
10.512	6.45	8.4725	6.7795	5.421	3.623	4.7225	5.9304	11.098	12.686	1.7725	4.6515	7.0526	6.4564	8.2914	7.6747	6.9023	5.3111	9.6331	3.4768	1.1892	6.1263	8.8217	4.0911	1.5577	7.91	8.3743	6.5303	7.7978	12.249	6.1676	4.6521	5.5926	4.9607	9.7211	6.1408	5.4139	7.9838	9.0822	7.5298	9.4555	9.8292	5.6124	3.1334	4.2906	3.7722	3.6318	9.136	2.8725	10.645
-9.8489	-15.98	-15.389	-11.717	-14.938	-15.224	-15.43	-10.716	-10.772	-15.166	-13.272	-12.296	-11.603	-9.7488	-14.487	-11.766	-14.949	-15.845	-19.603	-9.7186	-12.941	-11.612	-11.032	-14.764	-12.862	-19.719	-10.104	-14.672	-11.406	-18.107	-15.981	-8.6434	-13.203	-8.3819	-10.711	-11.63	-13.535	-13.65	-12.063	-13.165	-12.609	-9.5148	-14.607	-9.8084	-14.215	-15.524	-14.395	-9.8872	-12.459	-10.532
-4.2607	-8.0836	-5.3193	-4.8314	-7.7931	-1.1932	-6.3697	-3.6354	-1.1552	-3.7993	-6.9497	-8.3639	-7.9457	-3.9046	-2.2392	-3.7415	-5.3726	-3.5141	-4.2236	-8.1952	-2.7908	-4.9693	0.64949	-5.982	-3.7292	-5.275	-7.6941	-6.4882	-2.4196	-1.6792	-7.129	-2.8304	-4.7052	-4.5919	-4.1338	-7.4902	-2.3141	-3.8201	-0.17219	-2.8944	-8.3848	-4.2697	-4.4903	0.041493	-3.1144	-6.7872	-8.1607	-5.579	-4.0132	-5.0572
-18.75	-16.024	-15.573	-19.034	-7.5804	-12.813	-18.335	-13.957	-13.53	-15.552	-9.2818	-13.778	-12.77	-13.925	-18.856	-11.631	-18.042	-13.804	-17.011	-16.007	-14.099	-13.647	-15.093	-15.861	-12.592	-16.009	-15.888	-16.905	-13.316	-11.163	-14.54	-16.753	-15.22	-9.5585	-15.877	-8.4062	-14.54	-10.862	-16.536	-18.846	-13.143	-13.352	-12.525	-15.888	-18.398	-16.346	-11.6	-12.909	-17.951	-14.376
-4.5246	-5.3791	-7.1175	-6.4678	-5.3841	-4.0634	-3.3587	-4.1314	-4.4594	-7.299	-6.2077	-2.9017	-7.1178	-4.0996	-3.0642	-5.3813	-7.9137	-3.2758	-1.8396	-2.7185	-6.714	-6.7754	-2.5762	-7.281	-9.0922	-7.6997	-5.3431	-3.7321	-0.39884	-7.8413	-7.3596	-4.2612	-9.3613	-4.3685	-5.6656	-5.0036	-3.9845	-2.3119	-4.9134	-4.4616	-8.8939	-0.83686	-3.2634	-4.8761	-4.6069	-1.5766	-10.115	1.1309	-1.901	-5.7631
2.0642	-2.54	-0.99464	0.14909	-1.8997	-0.45036	-3.1546	0.44539	-1.9617	1.5072	-3.8466	-2.3875	-1.512	-1.0511	0.98011	-0.025539	2.2973	-2.1536	-0.062877	-2.6764	2.5857	-2.625	-6.1399	1.5911	-2.9766	1.1374	-1.8681	1.5104	-6.5085	-0.94393	-0.0062509	-2.4109	-1.4695	-1.3664	-0.15083	1.7595	-1.7316	-0.17424	-2.1803	1.1324	-1.1199	-0.57748	-0.51476	-6.3467	-2.6904	-1.8676	-0.83057	-1.9764	-5.5685	-1.8896
-12.081	-8.7147	-5.8715	-9.1037	-10.039	-10.644	-10.097	-7.7378	-6.3552	-12.573	-7.7501	-8.0053	-12.413	-8.7471	-14.576	-10.879	-8.2988	-11.761	-11.462	-8.8458	-14.501	-14.674	-14.611	-6.5785	-7.9572	-12.2	-10.131	-8.2291	-8.492	-9.0912	-5.7678	-8.7868	-8.7052	-3.6678	-4.6496	-6.4321	-7.4107	-9.1622	-5.4556	-10.184	-5.9824	-6.5334	-12.915	-6.3401	-9.3663	-5.5022	-6.7548	-10.487	-10.411	-10.284
6.9531	8.0245	7.2899	6.0238	9.1763	7.4141	6.6349	8.0649	7.7931	8.1483	7.0296	3.0366	10.124	6.074	9.3973	6.3325	3.3231	3.4929	6.7594	4.8534	5.207	4.1123	6.226	4.7231	2.0161	3.4799	4.4815	3.0442	3.3314	9.7356	7.1845	4.8071	5.3557	1.5941	5.2025	6.0677	10.152	9.6402	6.5099	7.9562	4.4823	4.1384	6.8417	3.7692	3.8215	5.0032	5.6005	8.1473	7.6513	5.4875
-15.631	-7.93	-17.658	-16.512	-12.228	-16.006	-15.317	-13.749	-15.839	-16.511	-14.077	-17.356	-13.608	-15.505	-14.067	-13.845	-14.51	-17.474	-13.369	-10.506	-14.705	-14.053	-12.083	-12.278	-9.998	-16.779	-15.722	-14.222	-15.289	-14.638	-13.885	-14.782	-14.773	-15.388	-9.4773	-11.868	-13.606	-15.145	-12.987	-16.02	-9.3692	-15.524	-13.936	-14.165	-12.898	-13.867	-13.935	-17.69	-15.547	-13.169
-1.7891	-0.80894	-1.8724	-4.1205	-3.9577	-2.0861	-0.16085	-6.8469	-6.2322	-1.0969	-4.5014	0.34982	1.5121	-3.4659	-0.48077	-0.37029	-1.4635	-0.77724	2.4511	-1.2067	3.422	-5.4408	-3.7701	3.3396	-1.5886	-0.24609	-1.1312	0.62116	1.9931	-1.7182	-3.4181	-3.487	-1.5353	1.0358	-1.2837	-0.081319	-2.4913	-3.8874	-0.9079	-4.0162	-1.4088	-3.6859	-0.81314	-1.0146	-0.2377	4.7616	-2.7951	-2.4489	1.3519	-3.2088
-19.087	-20.37	-20.233	-25.038	-17.92	-22.399	-23.248	-24.006	-22.087	-22.385	-20.363	-19.481	-26.387	-19.24	-23.557	-21.131	-18.306	-14.476	-22.905	-23.329	-24.817	-24.624	-18.147	-26.195	-26.439	-26.236	-24.757	-24.298	-22.838	-22.642	-26.68	-19.439	-19.566	-23.856	-20.931	-21.676	-21.556	-24.837	-20.889	-16.883	-20.338	-19.687	-22.909	-19.031	-20.843	-25.472	-24.939	-29.336	-16.674	-22.501
1.7686	-2.3186	3.2154	-1.2702	1.912	-1.2601	2.125	-0.37206	1.6909	0.74054	-0.58775	4.982	-4.7135	-1.685	0.36073	1.624	2.3929	-0.32929	0.49383	1.4103	-1.6454	-2.6759	1.425	-2.0003	2.6028	1.45	-5.4655	-0.28194	3.5413	1.0631	-1.2045	1.0513	0.42569	2.3516	2.685	1.9836	-1.6195	0.15311	0.28589	-1.8458	2.5355	-2.0085	-1.6277	1.7794	-2.654	-0.0099329	-0.74637	4.0936	3.3265	3.6121
-11.022	-14.482	-13.658	-13.23	-14.291	-13.174	-9.9786	-11.669	-13.125	-11.987	-13.588	-13.951	-11.164	-11.384	-12.982	-17.232	-12.646	-15.245	-13.647	-10.882	-12.649	-12.198	-14.113	-11.963	-13.544	-12.417	-14.19	-16.094	-12.114	-8.5808	-15.735	-11.604	-16.597	-13.414	-15.38	-14.198	-11.384	-10.387	-6.8437	-9.5515	-13.416	-16.01	-16.995	-11.676	-19.077	-10.802	-13.16	-15.613	-12.284	-14.932
-10.011	-13.907	-7.7455	-10.69	-10.524	-9.4853	-11.724	-9.73	-11.812	-4.2152	-7.3407	-6.0485	-6.6264	-13.233	-10.409	-7.3182	-10.061	-5.7913	-8.9247	-5.684	-9.6867	-9.7276	-10.025	-9.581	-9.1619	-8.328	-9.6271	-11.822	-8.0129	-11.259	-7.7224	-9.6677	-8.9734	-10.363	-8.6047	-11.26	-11.105	-6.6386	-7.6321	-10.462	-5.9323	-12.418	-8.8085	-9.089	-14.915	-7.7563	-8.4463	-9.7461	-9.5922	-12.936
-1.9637	-1.2146	0.24146	-3.8097	-4.3503	-6.1942	-3.809	-7.7153	-6.0674	-8.2396	-1.9418	-2.8418	-7.7147	-0.19152	-4.6044	-4.4334	-3.2361	-4.987	-2.1597	-4.027	-2.7008	0.37036	-2.5618	-2.6445	-4.0719	-2.313	-1.9539	-5.8648	-3.0451	-8.7759	-4.4529	-0.71891	-2.6295	-5.4764	-2.8499	-1.4944	-2.3995	-4.3961	-3.336	-4.5249	-3.1049	-4.2143	-4.3247	-2.5162	-7.3907	-4.0149	-6.1299	-2.5393	0.88805	-2.6479
-6.687	-7.2911	-5.1052	-7.1829	-8.6027	0.30689	-0.51358	-8.4162	-4.9233	-5.6711	-6.0524	-6.0649	-4.7749	-6.3856	-2.4584	-6.7979	-10.94	-5.9525	-6.8086	-1.3136	-5.65	-1.2318	-6.68	-4.8032	-6.7281	-4.5604	-3.7462	-8.5214	-6.8952	-8.5079	-3.7763	-3.7773	-9.5337	-5.4113	-5.5833	-5.6606	-0.44879	-4.6448	-3.7443	-4.3879	-2.345	-8.6024	-4.7282	-5.53	-6.2095	-5.6404	-6.8748	-9.6324	-9.1444	-7.0475
-0.076703	-1.6339	-5.0753	1.5008	-5.1526	-3.799	1.6747	-1.659	0.32931	-3.1887	-3.1319	-2.0147	2.1699	-4.8008	4.0105	-3.8144	-0.85733	-0.09235	-2.7686	-6.7339	-2.4346	-5.9939	-3.4672	-1.2694	-7.55	-2.5113	0.45086	-6.9821	-4.1882	-5.0302	-0.5371	-3.8937	-1.8852	-0.08174	0.29828	-5.7488	-4.5777	1.8898	-6.7641	-0.15341	-6.4901	-7.2252	-5.8718	-0.35568	-3.6155	-4.2543	-7.7709	-2.4655	-1.8916	-3.9398
-11.612	-5.9855	-12.425	-7.95	-10.625	-10.79	-2.9488	-7.7364	-11.655	-13.089	-10.023	-9.9456	-9.2426	-5.8157	-11.265	-8.8012	-3.9182	-8.4434	-10.928	-5.0268	-10.702	-15.207	-6.1771	-6.1621	-12.141	-13.272	-4.0041	-7.7314	-8.8606	-10.125	-3.0446	-10.502	-9.5564	-15.946	-6.3958	-10.191	-8.6145	-10.044	-8.3733	-8.4261	-7.0013	-10.093	-10.609	-8.7305	-5.9274	-10.685	-9.6384	-7.1919	-9.1414	-7.232
-1.2074	3.8589	-1.7436	4.869	2.4339	1.513	0.48813	-2.731	1.0986	-2.5619	-2.0765	-3.4839	-1.1395	-1.6471	0.43925	1.6613	4.8283	0.2674	5.6798	-5.6881	-0.46976	0.66163	3.198	-0.92799	1.5058	-3.4729	1.615	-1.6913	-2.3174	-0.73063	-0.18207	1.9247	-2.4063	-1.0524	-1.2129	3.7205	-4.1635	1.5227	0.67948	0.7647	2.6697	-2.3156	-0.95074	-1.988	-1.2037	1.6419	-0.35779	-2.1774	1.2529	-0.64826
-0.11589	-1.9717	-3.1077	-1.4212	-2.2599	-0.05812	-2.2918	-3.9097	-2.8991	-1.881	-1.6871	-3.7763	-0.91423	-3.2119	-0.097804	-3.2115	-1.6681	-5.1441	-0.46086	0.40891	-1.5489	-5.1056	-1.7687	-5.094	-0.79174	0.71086	-1.4474	-3.4532	4.2331	-1.1909	-5.3239	-3.4491	-3.7324	-4.6178	-0.8628	-1.7324	-3.7483	-4.9861	3.5077	0.48856	-4.1353	-0.046024	-1.222	-0.88264	-2.2166	-3.7174	-1.7224	1.3439	-1.1742	-1.5344
-0.97106	-4.5478	-5.8491	-6.3658	-3.6111	-5.9415	-5.3092	-6.3195	1.3328	-3.2356	-4.3723	-0.16487	-3.7971	-8.8392	-0.36327	-5.2655	-6.0111	-3.5794	-6.825	-3.9762	0.22543	-6.5135	-5.7119	-7.819	-7.5813	-7.3356	-1.1337	-3.6636	-5.5729	-3.7687	-4.8104	-1.778	-6.2148	-1.5007	-1.4925	-8.5377	-3.908	-8.447	-5.9648	-1.5906	-5.6098	-2.7465	-3.0131	2.3583	-2.288	-6.9627	-4.591	-0.32494	-6.6632	-3.8016
-2.0777	2.0635	-1.5306	-0.46515	-2.1027	-1.4642	-1.5616	-1.5824	-1.7422	-2.9097	-0.58489	0.77788	4.8331	-1.7778	-2.7819	-0.12899	-2.284	-0.38537	-2.1665	4.9482	1.7273	1.3142	3.0731	-1.0303	-4.5957	3.5169	-3.4568	-0.56076	-1.1549	-2.4188	-6.1336	-1.745	-2.3956	-4.3768	-1.8673	-0.66504	-1.0763	-1.2392	-0.64999	-3.4533	-1.5794	-3.8258	-2.6918	-6.8422	-0.084107	0.41146	-2.1682	-2.2571	-0.080451	-3.9298
-3.578	1.0753	6.6328	0.79786	1.7622	-2.377	-4.0054	4.0111	-3.1811	4.1731	-0.54713	4.4975	1.9695	1.7897	-1.0028	-1.0182	3.3428	5.7631	4.6768	0.29568	-1.1277	-0.54907	-0.50178	3.0267	0.11572	1.7012	2.1654	-2.0783	2.2645	-5.1826	-2.5109	4.3968	-0.58347	0.35469	4.1905	6.0426	3.7017	-3.3068	-2.601	2.4795	-1.8622	-3.0574	-2.9492	2.8403	-2.596	4.0171	-3.573	-1.3912	0.63939	-0.92522
-11.301	-6.8822	-10.211	-6.0672	-11.16	-10.073	-12.039	-7.7369	-15.263	-10.343	-8.5038	-16.934	-16.018	-9.6409	-11.054	-12.45	-12.107	-11.623	-10.789	-14.677	-8.5537	-12.092	-13.537	-11.301	-14.818	-12.202	-14.842	-13.088	-10.587	-6.7602	-7.8727	-12.968	-7.3406	-15.208	-9.6179	-9.1101	-11.289	-14.722	-10.904	-10.301	-6.4873	-12.217	-11.072	-9.3226	-11.472	-14.4	-12.42	-10.05	-8.2839	-10.576
4.1011	-2.7675	-4.482	4.016	2.4897	0.15062	0.14974	5.8877	2.5263	1.5195	2.6863	-2.3174	-0.56489	-6.2367	2.9008	-4.2284	-0.59277	-3.801	-1.4236	2.7	-1.2121	0.2114	1.5637	-0.884	2.6642	-6.2566	1.3172	0.78828	0.99409	5.8231	1.8495	-1.8461	-1.0664	-1.0188	-2.9824	4.0363	3.7369	2.2452	3.9891	-1.1342	0.16597	-2.7852	-0.97064	-3.1156	-0.13227	-1.0294	-1.7501	-0.68986	2.9389	-1.0496
2.47	-1.3562	-1.0043	1.1508	1.1671	1.4999	4.1183	4.5681	1.9119	3.7556	4.3411	-0.30899	4.4483	2.7113	3.5857	1.6421	8.4718	-0.58931	4.189	8.517	2.2198	2.9836	2.3249	3.737	0.9649	6.5587	2.9227	0.34427	1.6521	-1.9639	3.7514	1.9679	4.3677	-0.20496	1.8822	7.6617	6.0752	-2.0266	0.3432	0.79772	4.5379	2.3676	2.8262	1.4747	4.1105	3.223	1.9534	4.0112	5.0669	1.6797
2.6757	1.8824	-0.21126	-1.1996	2.9968	-1.4711	-5.9368	-2.9808	0.77156	-4.0369	-6.5161	-4.9358	-6.9104	3.9686	-1.7781	-3.3566	0.59093	-2.2294	-2.9785	-0.88887	2.5172	-0.83369	0.94079	2.2642	-1.934	-2.4367	-3.8473	1.1652	2.5359	-2.2854	1.6724	-2.3206	2.7768	-0.042376	2.4085	-1.4172	-2.5225	-0.24993	-1.0305	-3.766	-1.9682	-2.0782	-2.1135	0.2058	-0.57511	3.6085	-3.265	0.65931	-4.4852	-4.0042
-7.6379	-5.9476	-2.1233	-6.4279	-3.2771	-6.0693	-8.6474	-5.5375	-2.255	-2.9919	-5.3887	-6.2501	-8.1179	-10.11	-8.2508	-9.47	-3.0672	-5.4548	-8.046	-8.8458	-4.1928	-9.1764	-1.6836	-2.9524	-7.1644	-5.5469	-6.0692	-7.1413	-7.5333	-3.5264	-4.2405	-7.4818	-5.1502	-7.744	-8.138	0.30947	-6.0481	-8.1545	-6.0031	-9.5673	-7.2481	-7.6945	-6.2588	-8.4799	-1.9329	-5.5097	-4.2465	-1.8122	-8.407	-3.6067
-4.1145	0.30752	-2.1164	-1.0695	-1.1367	-1.4376	1.2251	-1.8857	-0.3324	-1.2275	0.67179	-2.8618	-3.0263	-4.1233	-0.82288	0.72613	0.63094	-3.4068	-3.2722	2.6571	-2.6478	1.3443	-6.0938	-4.9066	-2.1343	-3.4274	0.73672	0.81442	2.6514	0.057735	-2.6718	-1.7699	-6.0271	0.19827	1.451	0.60076	-2.1136	4.1039	-2.2099	-5.3813	0.7744	-1.9291	-6.3916	-2.7002	-0.71378	-1.7341	-0.39702	1.7302	-4.5835	0.70581
-13.505	-10.044	-12.14	-9.698	-12.605	-9.1647	-10.514	-9.6643	-12.339	-15.902	-11.175	-9.3625	-8.6654	-15.531	-10.86	-6.6429	-9.8429	-7.9354	-12.274	-5.0027	-13.573	-8.8149	-10.665	-7.0636	-15.208	-6.8838	-14.836	-14.379	-10.714	-14.741	-9.2705	-10.589	-16.144	-11.864	-15.763	-15.774	-12.706	-7.9898	-11.935	-12.146	-9.5992	-14.109	-11.028	-14.506	-16.881	-9.842	-11.551	-13.476	-13.314	-8.2934
-10.428	-12.92	-10.985	-12.987	-14.271	-18.026	-9.2114	-11.228	-11.174	-9.8701	-13.243	-15.191	-12.532	-18.179	-16.548	-15.167	-15.415	-10.947	-15.064	-13.36	-13.238	-17.02	-14.758	-11.403	-15.257	-13.715	-10.127	-13.861	-15.183	-11.127	-14.345	-12.722	-14.109	-17.567	-11.996	-12.976	-13.82	-10.606	-12.114	-13.804	-17.896	-12.652	-17.156	-13.436	-12.658	-14.354	-14.557	-12.626	-10.905	-9.7794
-7.0523	-7.1664	-3.7999	0.87806	-2.168	-2.0534	1.6585	-0.4593	-5.1146	-5.0058	-2.2753	-6.4455	-5.3528	-1.9879	-4.143	-5.1357	-0.3848	-6.4341	-5.3711	-4.0514	-0.1209	-1.4139	-3.1883	0.23667	0.67998	-5.6871	-5.0205	-4.0711	-3.9778	-2.8524	-2.1815	-2.6411	-7.8033	-2.1609	-3.9867	-5.7705	-5.5306	-1.4264	-2.9229	-8.2479	-0.43978	0.74319	-5.6312	-5.238	-4.2653	-2.4367	-6.0449	-5.6452	-4.2793	-2.0574
-15.343	-14.704	-11.921	-7.9611	-14.838	-16.407	-16.653	-12.221	-13.766	-13.529	-13.781	-12.19	-13.033	-12.192	-15.061	-8.9482	-7.6798	-14.621	-12.358	-12.106	-13.721	-9.7956	-15.156	-17.2	-11.207	-12.311	-9.72	-11.152	-12.565	-12.209	-10.852	-14.512	-15.234	-11.93	-12.239	-11.006	-14.116	-14.379	-14.704	-8.1967	-12.485	-19.294	-11.736	-15.678	-12.798	-16.092	-14.217	-15.601	-15.026	-7.8339
-23.383	-21.838	-19.076	-19.254	-22.536	-26.421	-23.248	-18.814	-19.376	-16.845	-22.719	-19.502	-23.522	-25.203	-23.674	-22.48	-28.097	-16.028	-21.922	-22.564	-26.287	-24.94	-20.28	-20.343	-21.023	-23.466	-20.925	-23.576	-18.807	-21.491	-19.152	-22.291	-18.474	-21.711	-25.237	-22.13	-24.108	-18.551	-23.318	-17.156	-25.282	-19.891	-21.167	-25.235	-16.99	-22.815	-20.362	-19.669	-19.497	-19.585
7.3734	13.169	12.04	8.9359	10.821	9.974	10.181	4.9589	9.9044	7.2118	11.974	13.823	8.484	9.7905	7.0332	10.349	8.2863	16.496	7.6729	13.368	5.7233	10.745	7.2219	7.3938	15.2	10.911	11.56	7.2814	9.1823	10.899	10.624	9.4454	7.508	9.5246	8.3846	12.817	12.675	15.694	11.371	12.072	8.5568	6.01	8.1891	9.1495	13.457	11.988	8.971	10.789	9.5598	11.485
-6.3448	-7.1577	-2.9333	-0.22767	-4.6293	-3.0215	-2.6768	-5.096	-6.8688	-6.9852	-5.2304	-4.4098	-2.7312	-8.6322	0.82963	-9.1858	-4.8641	0.65994	-7.8253	-2.6733	-3.7734	-1.6359	-2.8885	-3.5947	-3.0233	-6.8104	-3.8065	-8.9881	-2.346	-6.9197	-2.4207	-5.0096	-0.99938	-3.0733	-7.9223	-7.7359	-6.8891	-2.3014	-6.4409	-2.0566	-1.1925	-7.5542	-6.2154	-7.3773	-4.9392	-3.2003	-1.2705	-6.8691	-3.0948	-7.1469
10.657	11.651	9.6337	9.7095	12.137	9.3131	6.9113	16.495	10.271	8.5807	7.7381	8.1512	9.4673	9.2439	12.284	6.565	10.373	5.3783	10.269	10.162	8.0547	9.3959	8.9582	7.4401	8.0415	12.537	10.134	6.9003	9.5628	6.7437	8.2253	7.1527	12.156	11.531	10.757	11.15	8.3798	4.0528	12.391	9.1671	14.089	8.5862	10.66	12.505	5.032	8.1619	7.9758	10.14	8.957	9.8958
-16.064	-17.702	-14.25	-14.652	-14.531	-11.243	-15.645	-11.856	-15.895	-10.754	-16.439	-10.253	-10.604	-10.437	-18.696	-10.919	-15.209	-13.423	-13.521	-13.266	-16.043	-14.912	-15.5	-8.9634	-18.113	-9.0866	-11.468	-15.351	-16.996	-9.6469	-15.671	-13.36	-13.868	-16.656	-13.138	-13.092	-12.44	-13.931	-12.736	-15.069	-11.133	-14.338	-15.632	-17.431	-10.964	-11.133	-17.293	-17.395	-18.908	-16.128
-11.228	-14.375	-13.799	-11.257	-15.204	-7.965	-12.915	-14.847	-13.687	-14.348	-16.881	-9.697	-16.299	-11.073	-11.631	-15.462	-18.816	-13.723	-17.319	-10.728	-12.3	-9.3186	-9.9919	-11.088	-13.235	-14.805	-12.08	-10.727	-10.346	-11.83	-9.4743	-11.441	-16.341	-13.029	-16.251	-16.499	-12.603	-14.55	-10.139	-10.608	-8.7378	-13.028	-10.771	-12.021	-12.762	-13.145	-14.189	-12.202	-17.484	-11.536
-0.62464	-2.7121	-3.0182	-1.8788	-5.9162	-0.45506	0.6514	-0.15669	-0.51076	0.56637	0.50918	-2.4264	-1.6074	-5.1824	-1.4021	1.2552	-2.0688	-2.3995	1.6051	-2.841	3.0945	-1.9667	-1.6351	-6.6218	-1.5885	3.9643	-5.8257	-3.2704	-5.3888	-4.9267	-4.2435	-2.242	-3.8931	2.7225	2.0218	-0.44508	-1.9743	-5.3961	0.3828	-1.3438	2.3062	-4.8956	-1.2246	-1.3051	2.6661	-1.5322	1.7445	-0.42654	-2.4665	-1.3504
0.4007	-2.336	0.38488	0.4171	-3.1645	-2.2559	-1.3931	-1.7423	-1.3484	-4.4493	-4.6209	-4.1876	-0.63603	-3.5381	-0.96698	-0.087687	-1.1755	-4.4201	0.05271	0.032709	-1.2222	1.5447	-2.1665	1.4897	-0.38371	-1.7873	0.23209	-3.5044	-1.8414	2.5802	-2.6694	-2.8431	-2.9344	0.27873	-0.92162	-3.2103	-4.3343	2.9356	-3.4673	-1.3824	0.91706	-5.6695	-0.70946	-1.5995	-0.43152	-4.4648	-5.1567	1.8073	-4.8703	4.1643
10.216	4.9246	9.011	10.621	4.7086	9.2245	5.4158	7.1755	2.6225	4.8705	4.1468	8.2322	7.793	7.6286	8.1824	12.676	5.6462	7.9679	3.8771	5.8945	7.0157	7.3689	7.7593	3.2885	9.6075	2.2732	7.8404	5.7785	6.5248	4.0683	8.2192	4.8028	3.2995	6.7552	6.7	5.0207	12.229	3.0636	7.1002	7.5405	8.5155	9.4656	8.2314	11.063	8.4311	2.7221	5.9682	5.3316	10.534	6.7686
-9.2259	-5.2194	-11.781	-11.483	-8.2676	-12.654	-6.8701	-14.95	-16.064	-8.7694	-8.8159	-9.9142	-13.13	-12.658	-11.888	-9.9515	-11.328	-9.378	-13.251	-17.441	-14.349	-11.061	-5.353	-15.218	-8.2663	-14.839	-9.777	-7.8763	-15.945	-8.5202	-13.126	-8.0607	-8.9551	-12.273	-10.464	-12.023	-8.2391	-12.704	-13.976	-7.7013	-13.061	-14.936	-12.368	-16.182	-8.5885	-9.1394	-9.0693	-14.098	-8.9777	-9.6541
-4.1722	0.68461	2.0069	-0.49458	-2.3675	-5.3848	-2.4505	-1.4663	-1.2071	1.9298	-2.4436	3.1519	-4.7066	-5.5967	-1.7806	0.56148	-1.827	-1.642	-2.387	5.1159	-0.4901	1.3894	-2.4409	-3.0441	-1.8527	-2.0965	-1.2961	-1.6094	-6.7269	-3.4481	-4.2243	-5.3339	-3.1526	-4.6121	-1.9039	-0.6161	-5.6175	-2.3658	1.5389	-5.7481	-2.3359	1.7515	-2.6409	-2.5967	4.6363	1.0356	-1.3715	-5.9269	-3.935	-1.851
2.4774	5.7336	8.6043	7.4631	2.7026	10.521	5.7763	6.7412	7.1034	7.0992	5.8078	6.7458	2.5812	10.904	12.868	2.566	11.825	13.677	6.6785	2.7528	6.7708	6.88	4.4311	8.5774	6.6941	6.228	4.5537	8.6003	6.1846	8.5832	6.33	9.3663	5.1828	8.0936	3.0037	11.475	5.0986	5.8674	0.51277	6.3599	9.9306	4.8822	5.2474	14.133	5.0557	7.9558	8.3824	0.8051	8.4864	1.2772
-4.1392	-0.27238	-4.5168	-3.4136	-1.3495	-5.5335	-4.8071	-4.5643	-3.1788	-1.6042	-2.1359	-6.6413	-3.3386	-4.4992	-4.9195	-9.3706	-7.068	-7.4392	-0.62965	-6.1255	-4.0231	-9.8896	-5.372	-1.3879	-1.7737	0.70707	-10.468	-5.4131	1.0977	0.29756	-4.0796	-5.9314	0.84094	-4.4385	-3.4197	-2.8035	-1.903	-1.7169	-5.8961	-3.204	-2.7809	-2.362	-0.1776	0.21956	-0.91114	-3.784	0.48383	-0.42675	-2.0078	-2.1123
-21.425	-21.966	-24.298	-22.667	-22.088	-24.053	-21.386	-22.203	-19.696	-19.732	-23.323	-24.682	-25.513	-24.334	-23.328	-17.925	-22.364	-21.326	-27.381	-21.606	-23.425	-27.497	-21.547	-28.025	-24.502	-23.577	-20.415	-22.794	-23.965	-24.029	-19.84	-16.717	-22.175	-23.361	-22.633	-27.288	-20.177	-19.633	-22.686	-22.834	-18.783	-21.514	-20.543	-22.06	-20.75	-17.735	-18.028	-19.044	-24.453	-22.126
-12.527	-10.517	-8.0741	-13.956	-10.521	-10.45	-6.158	-12.801	-6.3434	-16.384	-9.8623	-11.999	-18.276	-11.422	-19.726	-7.458	-9.5609	-8.8328	-8.1373	-12.354	-13.717	-15.662	-14.691	-6.1771	-8.1474	-13.151	-11.007	-11.559	-10.636	-10.282	-12.79	-19.658	-13.254	-12.182	-14.161	-8.6576	-11.084	-15.044	-15.622	-12.938	-11.62	-8.0307	-10.621	-15.304	-10.204	-12.294	-8.6092	-13.107	-12.49	-12.002
-21.188	-18.657	-22.573	-20.947	-19.567	-19.099	-16.762	-15.088	-23.765	-23.393	-20.414	-20.246	-19.116	-19.557	-17.931	-21.406	-21.952	-16.098	-20.851	-22.375	-19.124	-22.33	-16.293	-15.732	-21.219	-20.259	-21.403	-23.647	-21.963	-23.427	-19.32	-19.7	-23.791	-21.712	-22.452	-18.999	-21.85	-19.527	-20.762	-23.737	-20.067	-22.19	-18.046	-23.015	-22.071	-18.836	-22.659	-23.16	-18.349	-23.909
-9.1955	-13.457	-17.847	-19.693	-12.502	-10.793	-11.18	-15.131	-12.811	-15.467	-12.106	-13.474	-12.49	-17.612	-12.529	-13.168	-11.336	-12.186	-15.83	-12.022	-12.903	-11.805	-12.001	-16.032	-12.581	-12.787	-9.3178	-13.838	-14.057	-15.924	-14.606	-11.621	-11.226	-15.436	-15.163	-16.544	-17.431	-12.385	-13.971	-10.986	-13.073	-12.634	-17.814	-9.4409	-10.33	-13.105	-11.296	-14.851	-9.628	-18.331
0.5454	-2.444	1.171	-4.5832	-0.46021	-0.86836	0.59621	-6.3889	7.024	-3.6766	0.48727	-2.7644	1.0229	-5.3417	1.3895	0.72279	-0.66786	-4.0997	-0.69476	1.1554	1.9288	-1.705	-2.9812	-0.55456	-3.8607	-2.9176	-1.9297	-0.75685	-2.6951	0.31778	-3.4414	3.3835	2.911	-3.3705	-3.6191	-1.6278	-2.9517	2.0477	-1.7973	-0.77376	-2.2819	1.2108	-3.3465	1.8945	-4.927	-1.7765	2.2581	-3.8249	-0.83363	1.2847
0.21711	-3.8125	-1.2646	-1.8457	1.8874	2.3628	1.0045	0.69981	-2.4899	2.2384	-3.3316	-0.025334	-1.9127	-0.335	2.1636	1.7171	1.6115	0.15245	-5.9468	4.0625	0.2796	-0.41003	-1.6449	2.0511	-0.13319	3.6857	-2.288	1.2348	0.75997	-1.3844	1.9132	0.48442	-0.83668	-6.5891	-1.3288	-2.4741	1.8483	-0.47804	-1.9916	-2.4421	-3.1134	1.3064	-3.826	0.38268	-2.0802	-1.1614	-3.9203	-1.9966	1.3673	-2.3711
-11.654	-15.932	-14.175	-17.199	-11.996	-14.346	-12.955	-15.092	-9.354	-12.301	-12.45	-13.287	-13.299	-11.803	-12.643	-14.376	-12.099	-13.645	-15.635	-12.597	-9.8036	-15.44	-17.858	-14.354	-13.607	-11.017	-14.176	-7.5863	-9.6548	-15.401	-9.1172	-12.414	-14	-11.497	-13.811	-8.8156	-10.839	-7.8211	-15.112	-15.454	-9.8794	-11.901	-13.019	-18.269	-15.519	-13.945	-14.243	-14.927	-14.792	-14.238
3.9513	11.677	4.304	7.5341	8.188	13.235	10.272	13.023	11.026	5.3074	10.655	10.021	7.2675	8.5126	6.8406	5.7342	10.283	12.33	14.532	8.4307	9.6674	5.2596	7.3337	6.1252	10.77	11.936	12.928	7.4244	6.6327	13.751	9.4535	13.079	9.4016	9.1013	11.223	6.4136	9.8592	12.393	14.603	8.7608	10.477	6.0302	10.22	10.893	10.652	10.801	12.312	11.811	8.594	8.219
-23.37	-24.637	-19.667	-24.099	-20.471	-22.031	-23.85	-22.621	-21.292	-24.329	-21.406	-25.708	-21.623	-23.183	-16.951	-17.974	-21.006	-20.264	-22.035	-23.793	-19.827	-28.002	-19.72	-23.715	-23.188	-16.742	-27.506	-23.248	-17.011	-21.799	-22.626	-21.536	-22.316	-23.222	-17.712	-23.828	-27.49	-21.648	-22.36	-26.197	-22.367	-20.292	-21.568	-25.341	-21.073	-26.474	-20.905	-25.991	-23.906	-26.581
-2.8588	-4.2876	-4.0724	2.7555	-5.8186	0.37509	-0.4274	0.37832	-2.0007	-2.2247	-4.2612	-3.451	-4.222	-1.2748	-0.86914	-3.5734	1.7663	3.28	2.1559	-0.24812	3.1268	0.65001	-3.1813	1.0694	0.55407	-0.041337	0.80158	-1.2141	-4.8097	-2.3838	4.2368	-2.582	-3.9278	-3.8875	-7.264	-1.5865	-2.5092	-6.001	-3.1759	1.083	1.2459	-0.69174	2.3805	-2.3391	-0.49942	-0.013411	-0.50008	4.9334	-1.346	1.432
-25.649	-22.858	-19.593	-23.501	-16.808	-22.33	-19.422	-21.129	-24.334	-20.257	-21.227	-25.258	-17.891	-22.661	-25.539	-21.343	-22.609	-22.879	-26.33	-23.698	-19.74	-19.527	-21.988	-24.402	-21.821	-21.281	-21.672	-19.877	-20.672	-25.277	-20.794	-22.092	-21.092	-22.45	-24.916	-22.583	-22.401	-19.457	-24.427	-26.16	-21.135	-20.664	-22.49	-22.512	-19.674	-21.199	-19.293	-24.023	-17.85	-29.088
7.9383	9.1288	3.0109	7.958	6.5668	4.675	9.8566	5.6003	-0.13697	3.706	7.1563	4.538	5.0116	5.4557	3.7287	2.8442	7.0599	2.8877	3.5004	7.1335	8.5461	2.3548	6.5638	-0.39876	7.5438	7.1367	4.5569	9.6153	4.2852	2.266	6.7217	7.1565	5.6607	10.771	6.3504	3.185	1.1142	2.2661	6.4373	10.841	7.223	6.2864	9.9528	5.8687	5.8465	4.8509	4.9174	6.845	6.2007	0.83148
9.2445	9.8842	4.6041	0.6181	9.1743	3.1564	3.4504	10.046	3.8462	5.3192	7.2974	7.9193	2.3719	3.9769	8.0576	4.431	6.0479	5.222	5.6436	1.863	1.9663	6.2216	10.342	4.7821	2.1039	6.4787	0.94566	4.7781	6.7269	0.86082	10.81	8.1128	0.87086	2.0382	5.108	4.1445	5.174	1.7767	5.4874	8.4132	4.0416	5.472	1.9276	6.5561	5.7631	3.5529	3.9445	3.5581	4.8415	8.3254
-14.446	-16.211	-11.971	-11.512	-11.929	-15.777	-14.975	-17.523	-13.237	-11.71	-15.848	-18.222	-17.08	-15.668	-15.443	-15.773	-11.328	-10.715	-13.534	-14.208	-12.913	-12.356	-14.902	-13.56	-8.0601	-16.155	-17.416	-12.398	-12.63	-12.378	-17.627	-12.788	-11.486	-19.061	-12.867	-15.921	-10.138	-15.681	-12.833	-17.84	-16.661	-15.745	-15.13	-12.943	-17.916	-13.947	-12.479	-13.371	-14.902	-12.058
1.4457	-0.3934	-3.9221	-5.3128	0.077034	-0.56456	-1.4124	-4.8666	-6.9579	-3.521	-1.8937	-2.1653	-7.5166	-2.8668	-4.5777	-4.9127	-2.2442	-8.5652	1.3207	-1.3431	-5.0248	-5.2322	-3.1335	-3.7027	-4.4402	0.29899	-5.9318	-5.8264	-0.3092	-4.2334	-5.2538	-5.1298	1.3595	-2.5822	-0.86019	-2.5711	-6.1509	-2.0453	-5.836	-4.2523	0.40652	-5.9549	-3.8715	-3.7087	-5.8774	0.44828	-6.4729	-3.988	-1.5175	-0.94403
-10.943	-5.3435	-13.564	-10.766	-14.635	-16.68	-12.262	-11.659	-15.311	-9.3438	-11.772	-12.06	-13.801	-17.346	-11.475	-9.6022	-10.377	-12.711	-9.4228	-16.517	-12.518	-8.9837	-16.578	-10.528	-10.87	-5.8742	-14.748	-9.9154	-11.606	-10.762	-12.395	-11.088	-11.86	-15.559	-14.738	-14.78	-8.3087	-9.8961	-12.683	-8.9219	-6.202	-8.8254	-10.016	-13.445	-12.741	-14.027	-14.124	-10.618	-13.302	-7.9141
-5.4947	-1.6656	-2.0727	-0.5342	-2.1536	1.4521	-3.9431	-5.1467	4.3461	-3.4772	-1.1686	-3.5334	-5.3119	-4.7594	0.089576	-4.896	-3.9375	-1.0462	-1.9641	-0.67584	-3.661	-1.8421	0.51127	-3.4919	-3.0699	-3.9532	-8.1814	-2.6335	0.68714	-0.29603	1.1722	0.078734	-2.8375	-2.5605	-1.1981	-0.016958	-5.2017	-1.3305	-1.167	-2.9432	3.8826	-0.54867	-2.0576	-3.7964	-3.3927	-2.4782	-2.8812	-6.3961	-3.6654	-0.48696
-2.6417	-0.37507	3.072	-0.24938	-3.7518	-1.4692	4.728	-0.97394	-1.5441	-0.89479	3.6743	5.1762	1.7363	-3.4963	-1.5671	2.297	0.062852	-1.0128	-1.9423	-2.3149	-0.67222	-0.44336	-1.2845	-0.42829	-3.9566	2.3671	2.6273	4.8277	-1.8357	1.5715	2.9024	-4.2373	-2.1449	-0.88715	-1.6893	0.094021	0.2245	-0.81037	-0.42414	-1.7641	6.0144	-1.989	-0.70466	1.4917	1.4917	-0.072143	1.2466	-0.54712	-6.0482	1.2006
-3.0701	-8.6111	-5.7378	-2.3176	-2.7134	-5.8518	0.91603	-2.6642	-1.5229	-4.4729	-0.69974	-1.362	-3.1572	-4.9024	-5.2242	-5.5715	-5.112	0.13716	0.74431	-2.7859	-1.724	-3.2205	-7.2348	-1.0137	-2.3479	-2.8159	-0.81586	-4.2173	-1.1735	-0.98323	-5.803	-2.6958	-2.8855	-2.2316	-1.0595	-1.4687	-4.8211	-1.1179	-1.5601	1.9467	-1.5756	-5.9226	-3.4044	-6.2992	4.5746	-3.2911	-3.7721	-7.9271	-0.69796	-4.5769
-5.9079	-2.7957	4.9128	3.5791	4.9878	1.3835	7.5522	5.895	1.8451	7.0428	3.3036	5.8166	3.0222	4.1889	0.85774	0.40809	4.5681	2.3665	-1.6777	4.4902	3.438	1.0449	1.8901	3.241	4.4367	4.3039	-2.7883	-2.3017	4.5271	5.5411	4.0079	5.2417	6.0121	3.4763	-4.0692	0.35214	-1.5136	2.9808	2.1097	7.4261	1.2494	-0.67337	7.9584	0.71448	-4.3136	5.9159	3.3979	2.7084	3.7897	2.9481
9.0216	7.6382	5.9346	7.4108	7.9471	6.7339	9.4398	8.3098	11.051	9.0182	9.7686	11.58	9.7281	9.9176	7.3817	12.153	7.4591	5.9723	10.578	12.932	9.6525	8.9435	6.9001	9.3891	15.117	7.0216	0.95505	8.2982	5.4442	13.054	8.7211	10.576	9.5582	7.741	4.5715	4.7147	5.7594	10.148	8.892	5.7877	11.741	12.88	6.8878	3.9858	9.3358	7.2374	10.261	8.5477	7.9816	9.555
-3.2853	-1.1769	-3.1364	-2.4872	-0.050857	-2.3312	-1.1564	-0.93829	-3.7472	-4.9073	-3.0668	0.72683	1.6044	-0.71726	-0.35874	1.8326	-5.933	-4.4735	-0.013976	-2.9387	-1.1924	-1.9313	-1.8716	-2.3851	-1.8771	-5.148	-3.2034	-5.5443	-1.6095	-3.308	-1.4612	-0.49748	-0.15018	0.010876	-2.5925	-1.8992	-1.1757	0.59095	-0.59637	0.25767	-4.5182	-4.8628	-4.3493	-1.3482	0.38193	-6.3562	1.5809	0.88095	-3.0979	-4.3065
-3.2331	-4.9201	-1.8925	-5.1607	-5.4148	-9.5552	-7.3909	-8.6232	-6.983	-6.1594	-4.1304	1.1042	-5.0912	-3.501	-8.1975	-2.2362	-3.8773	-3.1161	-3.6432	-6.7363	-6.2734	-3.932	-3.0164	-2.4839	-3.7667	-4.5481	-6.638	-7.1364	-5.3756	-4.1049	-4.2579	-0.67877	-11.504	-3.7495	-2.1299	-9.1472	-3.5566	-6.3162	-1.5649	-6.1263	-3.189	-6.0392	0.94755	-4.7169	-4.9976	-8.475	-6.101	-4.2207	-8.7657	-6.4461
-4.5912	-0.41026	2.2402	-2.5169	-0.30816	-3.4862	1.4801	0.87371	-1.2532	3.719	-1.3195	-3.1874	-2.605	-6.4839	-2.082	-3.3779	-0.93701	-0.71055	-2.0686	-2.4763	-4.8571	2.9876	2.8345	-0.54323	-2.3153	0.47866	4.3681	-1.8755	0.012836	-0.4095	-2.4882	-3.7235	0.35716	-4.4519	2.2259	-3.6204	-1.1443	5.0241	0.34815	-4.6553	-2.1338	-1.4152	-4.7279	0.79203	1.9134	0.63687	-1.3783	-2.668	-7.0267	-1.3434
1.0617	-3.8573	-2.9894	-5.0653	1.0925	-4.1414	-2.0678	-6.3863	-4.883	-0.90474	-1.7501	-1.3159	-4.3573	-7.7983	-2.6271	-1.3585	-1.3421	-1.2117	1.7772	-2.445	-2.7432	0.29026	0.41641	-1.496	-0.026059	-4.1892	-3.7021	-3.7666	-1.8426	0.60732	-1.3134	0.80305	-3.8465	-11.986	-2.062	-3.1837	-2.4036	-2.5834	-2.3191	-2.897	2.8747	-2.4837	-3.852	-3.6659	-4.859	-0.63048	-2.7467	-2.0302	-0.59844	-2.4142
-11.896	-9.8035	-11.031	-11.9	-12.607	-11.56	-14.5	-11.253	-15.002	-8.29	-9.6917	-12.464	-14.692	-4.0183	-10.792	-9.1365	-8.7758	-11.086	-9.8804	-9.7216	-13.858	-9.3058	-9.2038	-13.615	-10.715	-13.64	-12.389	-11.87	-8.5264	-10.184	-12.389	-9.5855	-7.2876	-13.095	-11.209	-13.547	-10.988	-12.476	-10.229	-13.244	-10.938	-15.596	-13.71	-13.569	-17.033	-12.525	-12.19	-8.3164	-8.4294	-14.63
-7.2413	-5.7832	-12.557	-9.6603	-8.8407	-13.2	-7.1967	-8.8264	-5.3933	-9.1749	-8.8119	-8.0199	-7.6956	-6.3755	-13.84	-7.2614	-7.8516	-12.264	-6.5952	-7.9183	-6.3618	-13.418	-4.2575	-9.023	-7.9719	-6.0558	-7.9319	-6.5143	-10.877	-9.7341	-6.1149	-9.4145	-13.379	-6.5517	-8.9162	-10.673	-8.6317	-6.4057	-6.5071	-10.228	-7.3393	-10.71	-11.305	-11.947	-9.5544	-5.0426	-7.9354	-7.6057	-9.6448	-6.7038
5.981	10.375	1.7416	3.5574	5.4262	12.699	12.076	7.365	9.81	7.7863	8.9976	7.464	11.331	6.3424	8.5207	7.3719	10.098	6.5332	7.6477	3.7825	10.636	5.7897	9.1208	10.005	6.168	7.5574	7.6838	7.5184	7.8098	7.7218	10.991	11.121	7.5341	9.0549	6.8774	11.055	11.057	9.9943	10.408	10.403	9.579	8.027	6.7389	4.6479	8.2494	7.5032	12.758	12.607	2.9613	7.446
0.65439	-3.768	-3.7569	-1.6693	1.0738	-4.9999	-3.7495	-5.5614	-2.0236	-1.0925	-5.4371	-0.615	-0.91859	-0.74699	-5.7233	-6.3412	-3.1425	2.4398	-4.3872	-1.0362	-2.9908	0.5007	-1.5712	-1.9156	-2.4101	-3.7954	-3.5404	-3.0685	-4.6076	-3.3074	-0.34253	-0.22675	-1.5349	-0.99416	-7.6793	-6.5686	1.307	-4.6868	-1.3938	2.0748	1.0819	-4.0461	-1.9899	-4.3702	-3.4682	-4.8537	-6.1145	-6.23	-7.0331	-6.4797
11.466	9.8739	10.101	9.3939	6.8132	13.844	12.693	10.903	9.9512	13.866	11.541	4.3941	11.637	7.2772	9.4573	10.051	11.281	8.6636	11.325	9.2778	9.6685	10.664	7.3001	10.706	10.538	8.4927	11.833	17.884	8.2753	10.821	11.747	13.252	11.577	12.394	11.127	8.0702	10.351	12.202	9.304	12.296	11.889	7.983	11.74	6.0124	7.0413	7.7258	9.1857	8.5247	9.8335	7.7861
3.8848	6.4849	6.9436	1.5561	0.40282	5.9898	5.8823	7.3028	3.4197	8.1149	4.3827	6.2137	4.5604	6.5936	8.7537	3.9449	4.9002	5.1629	2.9366	4.7801	2.9545	4.4477	4.9232	0.10406	1.3659	4.0997	5.6913	4.5994	1.5379	4.5852	6.3517	2.6094	4.3594	3.5101	2.9821	0.49421	3.48	3.3125	1.4073	4.8423	-0.19119	0.22411	5.6855	-0.94244	-0.46613	4.7505	8.7429	8.4906	2.4157	-0.052149
1.3839	2.5834	-0.45611	1.9372	-3.241	1.3999	-4.971	1.2226	-1.5862	5.52	1.4851	0.29115	-0.32551	0.023776	-4.6221	-2.0418	-5.5757	3.6811	-1.4801	-4.0837	-1.8091	0.41918	-2.0694	3.1688	-2.6907	-0.20478	-1.3504	1.1639	-0.9568	2.4876	-1.6282	-0.39735	0.55693	0.30657	-0.028579	0.7311	-5.9438	1.7357	-1.5818	-0.2707	-0.098015	2.2658	2.1683	-2.2251	3.8414	-5.0177	-2.6734	-4.4553	-1.2267	4.7489
-2.1869	-0.72336	-0.90807	-3.7275	-0.60972	-8.3639	-4.7292	0.02201	-1.6322	-2.3627	-3.9687	-4.6648	-1.2285	-4.2253	2.1952	-3.5504	-5.7914	-1.8749	-0.94325	-4.8236	-2.2514	1.8839	1.6057	-0.71695	-1.9677	1.5397	-1.6737	-0.61479	-2.9279	0.38313	-5.3275	-0.83745	0.18474	-1.271	-2.2792	-3.6226	2.267	-2.8059	-1.2346	4.8774	2.0103	-1.0489	-0.28631	-4.1805	0.68791	-4.0558	-2.068	-4.1087	5.6615	-3.5035
-0.87504	-2.2341	-0.70089	-2.9946	1.5153	-0.11114	2.0585	-0.24687	0.84883	-3.5725	1.7184	-6.2606	0.54601	-1.0364	-0.079931	-2.8139	0.1283	-0.64598	-2.8645	-6.2006	2.3465	-1.3936	-2.417	3.7246	-0.12547	-2.5012	-0.28493	1.747	-1.009	-3.7394	-0.39979	-2.633	-1.765	0.5562	-5.2767	-0.23393	-2.5059	-1.6836	1.9052	-0.76789	-0.13225	-2.6341	-2.7466	-1.8362	2.644	-5.0378	-0.44474	-2.2639	-0.95837	-3.2649
-11.594	-10.052	-13.726	-10.311	-17.359	-8.0195	-10.687	-11.947	-10.707	-12.711	-10.515	-10.508	-12.806	-13.075	-9.9624	-12.825	-9.6673	-14.065	-11.484	-13.152	-11.624	-14.443	-12.261	-12.002	-10.639	-14.118	-11.199	-13.788	-11.017	-14.356	-8.9197	-12.938	-6.2973	-13.834	-12.829	-9.7364	-11.187	-14.033	-10.318	-10.655	-9.0189	-11.181	-12.495	-10.555	-9.9371	-12.138	-13.224	-8.1433	-10.021	-15.027
-16.374	-15.401	-14.297	-11.251	-14.641	-11.233	-15.56	-12.052	-14.476	-7.6072	-17.161	-9.6756	-13.11	-6.6074	-9.393	-13.045	-12.868	-14.414	-8.5292	-9.4192	-13.968	-14.783	-18.646	-9.8431	-8.8874	-13.623	-13.819	-12.97	-11.231	-11.997	-12.482	-11.72	-14.248	-12.937	-12.629	-11.913	-13.131	-15.685	-12.869	-10.584	-10.602	-9.4225	-16.929	-14.891	-15.083	-11.073	-12.829	-11.31	-15.181	-11.703
-8.8123	-16.413	-13.882	-15.437	-10.818	-13.373	-13.338	-14.742	-11.4	-13.105	-9.2371	-6.3791	-9.7313	-11	-14.493	-13.095	-14.454	-14.904	-12.663	-12.614	-12.843	-11.157	-13.966	-8.9257	-13.862	-7.3677	-12.457	-10.935	-7.2607	-8.8901	-13.979	-13.714	-13.73	-9.3555	-8.9199	-14.837	-9.7252	-8.8111	-12.1	-14.237	-10.556	-11.282	-14.712	-13.705	-11.022	-11.409	-10.721	-11.414	-13.085	-10.475
0.19468	2.0876	-1.8343	-1.5473	-1.0904	1.7182	-1.9288	-2.1615	-0.75257	0.64899	-3.8018	2.1467	-2.8734	1.9825	-1.0982	-0.77182	2.3414	-0.088749	-0.57468	1.7459	1.1994	0.66624	-4.822	0.5743	1.7678	-2.1542	4.0431	1.1283	1.295	5.2141	-1.523	-4.4279	-1.4758	-2.3417	0.11262	-0.88649	-2.0587	4.0252	-0.28803	0.9089	0.79095	0.93548	2.7265	4.3485	3.031	-3.6792	-1.6966	1.6896	-1.52	1.4384
-0.87134	-4.3173	-2.8189	-0.84896	-3.5023	2.8604	2.9205	0.56352	1.398	4.2287	-0.9423	-2.7304	1.141	-2.5433	-1.3423	-3.4705	-3.5919	-1.9089	0.31984	0.0022772	-1.9626	2.3635	-0.075083	-0.64464	-3.4658	-4.6006	-1.2884	-0.12048	0.072288	-1.6552	-1.0037	-4.7698	1.7039	0.41189	1.3739	1.8439	-0.31537	-0.92373	1.5361	-0.83794	-0.49989	-1.7609	2.9274	1.2902	-1.3111	1.9449	3.5457	-4.703	-1.241	2.4795
-9.44	-5.8174	-7.943	-12.35	-8.3726	-10.516	-8.9083	-9.6012	-11.844	-10.363	-15.171	-11.711	-6.1011	-8.6923	-6.1576	-10.84	-8.3796	-7.4091	-7.8345	-6.2513	-10.303	-15.659	-14.158	-13.845	-12.973	-12.37	-11.724	-8.3778	-11.06	-8.2257	-5.9561	-8.6431	-7.5343	-15.817	-15.12	-10.013	-7.9297	-9.9567	-14.633	-5.8853	-16.801	-7.7244	-1.6791	-9.5215	-7.9033	-8.7408	-8.6281	-8.2558	-11.934	-10.475
-4.1181	2.4189	-1.9215	-3.5828	-6.855	-3.6808	-0.34018	-1.7008	-3.5027	-2.8997	-5.9221	-6.4167	-1.9444	0.62873	-2.1637	-5.1178	-1.9742	-0.76093	-2.7296	-4.3131	-1.5894	-9.5347	0.54223	-4.4455	-8.1959	-4.1115	-3.328	-6.1841	-3.903	-0.89495	-0.025175	-1.5651	-6.1555	-5.5459	-2.4035	0.67421	-4.9029	-3.3427	-5.0777	-6.3169	-6.6665	-3.3057	-3.6972	-6.5614	-2.9302	-0.68451	-4.868	-1.0941	-4.8564	-0.35057
-4.5804	-1.315	-3.9455	-1.7061	-3.0915	-4.3817	-6.871	-6.3905	-3.0027	-2.815	-7.1925	-3.407	1.5297	-2.951	-8.6478	-4.1275	-5.7814	-3.4676	-3.9561	-4.2983	-0.66311	-3.7607	-10.584	-5.0712	-3.4719	-4.7928	0.19517	-7.113	-1.6337	-7.4654	-4.2704	-2.3878	-3.0181	-8.6725	-5.8489	-2.1551	-7.485	-3.1717	-3.2588	-5.1204	-4.2339	-3.2223	-4.7039	-5.2175	-5.1134	-3.6773	-6.4632	-4.7389	-4.5382	-9.8356
3.0132	-3.9512	-3.6494	-2.7762	-2.5097	-2.907	-3.0689	-3.8919	3.3541	-1.6169	-2.9896	-3.2491	-3.9509	-2.8069	-3.1849	-5.928	-3.1345	-2.8604	-6.2015	-4.7419	-1.6431	-6.449	-5.9792	-2.5246	-3.4676	-3.2596	-1.3642	-1.2961	-3.4609	-1.757	-0.19747	1.5516	-5.6185	-3.1145	-5.165	-2.4012	-2.5356	-1.9722	-4.3255	-2.12	-3.4869	-4.9416	-1.1643	-4.2706	-6.4569	-1.2594	-2.342	-2.5166	-1.9751	-4.8708
-7.1059	-6.6127	-6.9947	-1.3653	-4.373	-4.7113	-3.6704	-2.4897	1.1279	-3.1707	0.013821	-0.18016	-0.98828	-1.3786	-4.3638	0.45052	-0.20121	-5.9681	0.52414	-3.6875	-2.9295	-8.3412	-6.7451	-6.1605	-3.1934	1.1698	-0.29252	-7.0042	-2.4418	-1.8618	-4.5662	-1.3953	-1.8753	-3.6162	-3.7057	0.7516	-5.0024	-0.12549	-2.492	-3.4115	-3.4632	0.98155	0.05664	-5.3641	-5.3707	-4.1223	0.24178	2.5738	-1.8463	-3.2124
-6.4157	-8.694	1.6811	-6.3998	-7.2745	-2.7176	-3.0924	-12.448	-5.3954	-8.3966	-8.0252	-1.4598	-4.9866	-4.9797	-5.1895	-3.1757	-5.2704	-3.0109	-2.6489	-8.2951	-4.7067	1.0469	-4.6944	-3.6557	-7.9824	-2.6809	-3.4282	-6.1751	-3.8992	-3.0689	-4.2141	-2.3297	-4.0639	-1.366	-0.9251	-5.0659	-1.2065	-3.2267	-3.4109	-8.422	-4.8918	-1.8777	-2.4014	-6.8728	-3.1564	-3.6811	-1.571	-2.659	-3.6187	-4.4507
4.0397	0.54548	-2.3137	2.073	-1.1921	1.5359	1.038	-3.8211	-0.4685	3.9201	0.12453	3.1627	4.2134	5.3688	7.2002	4.5021	1.7497	-2.0596	-0.8908	0.10969	2.3322	3.725	3.8488	-2.6877	1.3463	4.873	-2.8857	0.45518	0.60359	1.0649	-3.02	1.7744	-0.82235	1.7056	1.1774	1.4489	4.3511	7.4741	-3.0654	3.9541	2.465	3.7158	2.8523	0.93635	3.5928	2.3466	3.6993	1.8507	2.7269	3.2537
2.2163	1.4758	3.448	-2.6363	1.3351	1.1908	0.23052	2.8872	3.2717	3.5573	-0.71863	-5.2848	0.33338	4.9619	3.9132	-0.88088	-3.4463	4.0899	0.068097	-0.82737	-0.12606	1.6291	0.77887	1.2288	-0.34345	-1.608	-4.6732	2.8849	1.2548	-3.0507	0.73876	-2.8339	-1.541	-1.1895	1.9008	-2.5522	2.0893	-3.0277	-2.4429	-4.8764	-3.7491	-2.613	3.1103	0.70364	-5.0502	-2.1013	3.2671	3.1744	-0.19106	3.5855
-10.138	-2.9302	-8.4159	-9.775	-11.573	-9.1529	-9.391	-10.231	-7.7808	-10.469	-6.2507	-5.2293	-4.9868	-6.7228	-11.279	-9.9151	-11.148	-5.1407	-9.0258	-10.962	-10.139	-7.5488	-11.566	-9.1355	-9.5239	-8.2103	-7.5059	-7.8623	-7.6358	-10.439	-12.954	-4.493	-8.7156	-5.358	-9.5677	-9.5552	-6.1707	-8.4879	-7.7549	-10.543	-11.493	-9.9516	-8.8602	-14.478	-9.8177	-5.9597	-5.2495	-12.2	-10.02	-12.307
-2.0405	0.40427	-1.3957	-2.2872	-4.0763	-2.6909	-2.6299	-3.8807	0.43536	-1.1037	-1.2424	-0.60468	2.3679	0.65884	-4.3467	0.94757	-0.69447	-0.89872	-1.8223	0.28977	-0.29989	0.26403	0.50161	1.0996	1.4037	-5.5278	-0.91619	2.4005	1.9038	-1.4346	-0.69309	4.3385	-4.8899	-5.0477	0.27397	1.8853	-0.079885	1.4079	0.85831	2.1265	2.8929	-2.8944	-0.76123	0.0081129	-0.31229	-7.2649	1.8156	1.2253	-3.2688	0.07071
8.5536	9.5049	5.1128	8.836	8.2099	8.1603	8.2113	4.831	9.0874	4.239	11.749	6.4599	7.3738	5.4581	2.2099	4.6168	4.3983	12.278	5.5529	7.5835	5.1439	8.0472	7.271	7.2895	9.5435	2.1285	8.351	9.5951	7.0203	8.6939	8.4069	4.3116	4.5315	7.0569	5.4795	9.6837	8.5665	8.3812	3.9508	6.2541	10.801	6.2169	5.7028	7.2556	9.3917	10.865	6.9742	5.2017	5.2628	6.1303
0.30244	0.0031442	3.2991	-2.2235	1.2212	1.52	-2.5683	-2.7424	-2.627	1.4648	-1.3871	-3.5056	1.4479	-5.3726	-2.7258	-3.154	0.15153	-1.2578	-0.82821	1.5231	-7.0868	-2.3616	-0.6499	4.3549	-3.2829	-1.2022	-0.73019	-2.9047	-3.8756	-2.657	-4.3356	-3.8797	-2.4058	6.2657	1.545	-3.3268	-3.0306	0.14778	0.082996	-3.479	-0.17049	0.44444	2.8847	-0.66797	-1.024	-3.8265	-0.42772	-0.60614	-2.7799	3.2621
3.7766	0.85157	1.4894	4.4835	6.1694	3.1483	6.5496	3.5528	1.9228	5.0884	4.5765	0.84915	6.228	-2.9013	2.4524	4.3588	5.3602	5.066	4.2603	4.2556	4.014	5.2187	6.3603	6.0662	1.9414	3.4437	7.7601	6.91	4.4284	4.9883	1.0383	7.2962	5.4757	6.2448	2.4075	8.8503	-0.47369	5.2628	6.9445	5.1123	3.6209	0.51915	1.3495	4.9467	11.076	5.2538	7.1806	5.7535	0.38128	3.3375
-0.21162	-2.4479	4.4079	-2.3892	-2.7575	1.1553	2.6453	-0.044133	5.2877	-2.6959	1.4471	-1.0276	-1.3733	1.9231	0.5555	-1.6167	3.0364	1.1034	-1.7136	-0.81344	0.9322	-5.1412	-3.1023	-1.5082	0.69299	-1.4266	-1.2105	0.40349	1.7586	-0.26073	3.0526	-0.22726	-3.3572	-1.9406	-1.4357	-0.41554	-1.6375	2.8548	2.6916	-2.3988	-2.2925	-1.3688	-1.0265	5.1352	1.4005	-5.8595	2.9445	-3.3024	3.7662	-0.77532
7.8477	11.02	8.6319	11.799	5.0502	8.5358	9.7367	8.5071	12.585	7.111	11.129	8.3254	14.154	8.7634	10.618	9.1674	12.2	10.524	8.6933	10.625	8.7699	7.5884	13.49	9.6053	9.8692	5.0501	7.2949	8.5061	12.772	11.543	13.699	7.8353	10.085	12.959	2.7179	8.6098	10.813	5.1086	7.0778	13.506	7.3465	13.253	13.767	10.255	10.062	5.4504	7.9307	13.67	10.38	14.271
-0.8544	0.3023	2.1035	-2.7822	1.5182	-0.009507	-1.6732	-1.4251	2.5837	-1.5762	4.6186	2.3764	1.2206	-0.42371	-1.0921	-5.6563	-4.1978	-1.5543	1.8926	0.98002	0.69886	5.2945	-0.72292	-0.27114	0.86659	-0.43631	1.2556	2.548	1.188	3.1377	-3.4917	0.01535	5.3012	3.6169	-1.3287	-2.5568	3.3153	3.0043	2.0385	-3.5876	1.5634	-0.72178	2.2751	0.48985	-1.2194	-1.1051	0.98508	0.83154	-2.5696	-0.67384
-4.3608	-6.6102	-4.6025	-9.0231	-3.9762	-3.8205	-6.2811	-5.2278	-6.4636	-4.3076	-4.2314	-8.793	-2.6709	-3.9177	-5.1217	-7.958	-8.4858	-6.002	-7.2269	-6.9589	-9.8923	-11.112	-5.834	-5.8549	-6.3318	-2.6235	-3.1078	-10.599	-2.0914	-5.6109	-6.0493	-2.7615	-12.34	-2.3641	-5.4201	-5.808	-5.6575	-3.4398	-4.4746	-12.276	-5.1694	-4.7813	-8.5669	-8.5293	-8.5061	-6.5719	-1.8022	-5.2241	-4.3956	-6.9021
-2.1205	-0.67242	3.0709	-0.054446	1.9196	-2.3229	-0.097749	3.0032	-0.22726	1.4607	2.7693	-3.3191	-2.986	-1.4805	2.0172	6.3367	2.776	-3.2419	-0.36602	-2.4647	-1.3029	-1.4488	4.1226	2.7454	1.3702	-1.6748	-3.9374	3.9122	1.6863	0.0011447	0.28123	-0.90092	-4.6619	-2.0983	3.7348	-1.491	4.9882	0.34249	-2.6448	3.0838	-5.5785	6.3603	-1.7567	0.65579	2.2644	-1.4915	-2.4443	-2.85	-5.1298	-3.1286
0.072004	-0.10087	-1.1264	-4.6322	-0.076338	-1.7785	-6.0415	-6.6541	-2.5094	-0.72095	-1.6129	-2.8411	2.8138	1.884	0.53778	2.988	2.7784	-2.7703	-1.796	4.059	-2.5767	1.2148	-0.74227	-0.29923	-2.2801	-3.0401	-1.5506	-4.7471	-2.6133	4.2549	-4.672	0.11244	-3.1047	-3.0004	0.87926	-7.3229	-5.7496	4.9789	-3.1261	-1.8278	-0.43619	-0.60973	-2.8545	-3.3728	5.1999	-2.6742	1.5313	-0.85042	-2.8	-0.11422
-5.3777	-6.0914	-5.2303	-7.2747	-1.951	-0.40656	2.5679	0.396	-4.4308	1.6503	-4.1892	-1.2408	1.7287	2.1826	-0.74774	-5.1132	-6.4611	2.6662	-9.3353	-0.0038206	-7.097	0.3414	-2.4829	-5.6054	-5.8073	-4.0437	-4.0368	-1.6008	-4.3117	-1.6678	-6.6534	-6.0293	-3.4813	-6.0462	-3.7041	-1.9727	-2.2428	-4.8653	-2.4805	-6.762	-1.2264	-2.6061	-1.2615	1.9516	-2.4769	-1.4412	-0.58718	-7.1885	1.7492	-5.3127
5.5352	8.5072	12.041	11.423	7.226	11.299	5.2668	4.7271	2.9963	8.7572	9.3354	11.889	8.2859	8.9505	8.6472	12.451	7.5809	7.3413	6.3392	12.413	6.1948	10.632	3.4952	8.6797	10.24	10.322	4.2368	6.2876	10.397	4.9883	7.1082	6.83	9.0534	10.714	6.3612	4.8159	11.243	8.6724	7.4931	8.803	6.4788	13.324	9.7095	7.4852	11.189	8.2959	10.32	9.9979	14.854	11.832
-3.7583	0.11537	4.9636	3.2308	-0.11087	-2.6938	-0.34275	1.8889	7.092	2.0529	-2.0303	3.3147	0.44315	-0.98783	-0.6472	2.9228	1.7321	1.3509	5.072	4.9674	-0.10236	3.2593	1.6445	-0.27204	3.685	1.2958	-4.0574	4.0826	2.1139	1.1055	-4.0801	-1.7057	-2.4149	-0.19958	0.46541	-5.8515	1.723	2.5457	0.98262	2.7452	-0.6461	3.9787	-2.9686	-1.305	2.5514	0.5235	0.83325	1.3222	4.0708	1.1277
1.3092	1.2697	2.3396	-0.502	3.6922	0.78506	5.1278	2.9722	1.3034	-1.9301	2.0329	-0.48271	-5.4624	-1.6181	-0.11963	-1.7387	3.9657	2.5569	1.5597	-0.95646	0.54444	-2.7466	2.9999	-1.5651	0.53651	-7.4104	-3.5792	1.462	-2.567	-2.9829	1.4942	2.0055	-5.5927	1.9586	-2.0233	0.9129	1.9391	0.052144	-4.2508	-2.5694	3.8368	0.77821	2.6916	-0.6667	3.1748	1.6387	-1.1225	2.1355	-0.12002	2.8518
[truncated: 324 more rows]
[truncated: 150 more columns]
