# Supplementary material for: Genetic dissection of main and epistatic effects of QTL based on augmented triple test cross design
Source: PLoS One. 2017 Dec 14;12(12):e0189054. doi: 10.1371/journal.pone.0189054 (PMC5730204; doi:10.1371/journal.pone.0189054)
Supplement: S7 Supporting Information — (ZIP) [file pone.0189054.s007.zip › z2_1350_0.2_5.csv]

-0.039694	2.2737	-3.4629	2.7068	6.1626	0.92789	8.1537	-3.357	2.019	-5.331	2.9743	5.8783	3.1097	-3.5257	-0.33816	7.3409	-1.4486	-0.21257	3.503	2.761	-2.2083	0.70259	6.0357	-2.0612	-1.7853	-1.7706	6.4691	0.17531	-0.41917	3.2074	8.986	-2.3994	-0.58671	-5.7471	-2.8747	-2.6081	-1.7304	5.4446	1.5539	-2.5661	2.6086	3.6671	0.24483	0.4438	9.2264	-1.4149	2.9012	7.0072	-2.0724	-8.1565
2.287	-0.95787	-6.4349	-2.4157	0.93232	-3.3595	1.8092	0.20804	2.0886	-0.42766	-1.8256	4.5356	-1.1988	-1.1124	2.5497	-2.6834	-3.0767	0.80137	-2.404	-1.0842	1.902	-2.7235	0.18559	4.7317	1.5379	6.5699	-1.5742	-7.475	-2.8861	1.3675	-1.0035	6.0079	4.8851	2.718	0.94084	0.37583	9.0525	8.7318	-0.6468	-2.8183	-0.49242	3.4111	3.2157	2.1432	3.8268	5.0727	0.41165	1.0997	2.545	1.0854
-1.5755	-6.2204	3.5455	-7.1896	2.7335	2.8835	1.4746	-0.97897	1.069	-3.35	-6.2316	-2.0911	7.6012	-3.5393	-1.4171	1.0559	0.48209	-1.4493	1.3972	-0.18472	0.070341	-1.2719	0.89755	0.88199	-4.7657	4.476	0.84177	1.4998	-6.3997	-2.0499	-0.61836	-11.374	-2.0344	0.54126	2.6691	5.034	1.5334	5.4433	-0.03779	-3.5417	-3.2195	1.4138	3.2388	-0.36481	2.0416	-3.0295	-7.5675	4.6392	-6.0766	-0.81756
2.5964	-0.79187	-7.1686	-5.8115	-6.5675	0.37607	-1.421	-9.3074	-4.4765	-0.83487	6.6322	-2.6469	-3.2026	3.3306	-9.3929	-5.4868	-6.7862	2.6924	0.76367	-5.252	4.7516	-7.1793	-5.461	0.38668	-2.3742	-15.384	-3.0065	7.4975	1.3896	0.12863	-2.1291	2.4043	-2.0382	-2.0124	1.043	-0.61872	-3.5458	-1.3949	-9.7873	-3.4737	-8.0679	-4.4653	-2.4544	-2.5737	1.4111	-2.6916	1.0512	-3.2911	-6.2797	-3.5883
-1.4181	1.7191	-4.6096	0.14467	-4.0074	2.0597	1.001	-0.75337	-1.6775	0.1649	-3.8716	-6.1314	-4.9127	-1.9575	-4.8645	-2.5563	2.2232	-4.698	0.34926	-1.2299	1.6362	2.2149	3.8873	-7.5635	-4.4642	-0.23202	3.2285	-0.93015	2.6239	-0.74212	-2.41	-6.7385	-3.6313	-6.9235	1.0174	1.7353	7.1494	-8.162	-4.6337	-1.2651	-2.7224	-6.9297	1.8921	2.2382	-7.1559	0.29251	-0.0032866	-5.2129	-0.012124	-4.6098
-6.5139	-5.7119	0.1968	5.3479	-2.6238	-2.4913	-6.5201	-3.7387	-6.7234	-0.30559	-5.0793	-3.0886	-8.7923	5.4772	2.8165	-1.8887	-1.8669	-2.1078	-2.232	-3.1474	-1.3553	-1.839	2.082	1.3926	-2.2557	5.0961	-2.8189	2.9785	-4.6049	-4.5228	-0.50825	-1.306	-4.9806	0.23199	-4.1243	2.1265	-7.7331	-5.676	1.6336	1.0025	0.12812	-1.3742	2.5124	-3.5607	-3.8987	-3.6661	-1.092	0.18442	-1.6887	3.6149
-13.506	-14.958	-9.5786	-7.5274	-11.342	-12.526	-16.346	-18.295	-13.695	-16.928	-13.845	-3.0673	-13.799	-15.541	-14.814	-10.031	-15.188	-5.0716	-9.0706	-14.013	-12.859	-11.881	-10.515	-11.788	-19.115	-20.714	-4.4243	-10.137	-10.771	-4.7984	-11.21	-11.803	-16.004	-15.345	-5.3258	-17.913	-13.496	-18.501	-9.7362	-11.786	-9.8581	-9.2023	-15.054	-16.098	-4.6806	-9.3664	-13.36	-6.461	-5.6125	-16.129
-9.3304	0.0022753	-1.2298	-2.3417	1.3319	-4.7492	-2.8885	-6.7077	-6.668	-3.8173	-10.33	-5.3585	-4.3784	-2.7958	-1.4632	-1.2183	-6.117	-2.9102	-2.9883	-2.9957	-4.6716	-7.8594	-3.1987	2.7646	-7.1013	-0.1165	-4.8309	-1.3377	-7.47	-1.3974	-5.6522	-4.8509	-3.74	-10.691	-2.8062	-7.3169	-7.248	-0.14726	-4.181	-3.8831	-4.9953	-1.6159	-2.2119	3.7713	-1.6811	-5.5578	-9.1479	-5.8537	-3.3489	3.0962
0.99807	0.89107	-1.6588	-5.0956	-6.3447	-5.6286	4.6022	0.017419	-4.4025	-5.7878	-4.2276	-0.4882	3.4846	-3.5286	-0.60922	-5.2282	-3.6759	-0.78042	1.2181	-3.7978	-1.1195	0.13676	-5.9006	-1.6718	1.3867	-3.6098	-3.0551	0.52595	5.8307	-2.7395	-4.0027	-5.5541	-4.3529	-2.01	7.4472	-3.91	-3.46	0.36726	0.6145	0.92043	3.3477	-3.8913	-0.60197	-2.7857	-3.1928	-5.6853	-5.8833	0.35251	3.636	-3.3542
-3.635	-4.4368	-16.621	-7.5262	-10.823	-13.382	-4.5048	-13.243	-11.709	-5.7671	-5.8858	-9.6124	-8.0339	-4.4174	-8.9522	-10.984	-9.4041	-10.154	-9.1198	-7.467	-11.88	-9.6258	-9.79	-13.377	-5.8306	-4.9946	-12.207	-6.135	-8.057	-14.146	-13.879	-10.252	-5.229	-10.617	1.6806	-13.268	-9.82	-3.9674	-8.9586	-9.6726	-12.477	-14.568	-8.2931	-11.01	-6.3212	-10.236	-9.0491	-9.732	-16.13	-7.1299
-24.998	-16.926	-22.165	-20.656	-20.328	-28.557	-21.566	-31.405	-20.333	-16.911	-22.883	-21.183	-21.379	-20.036	-25.15	-18.66	-22.469	-21.001	-25.21	-19.583	-23.055	-15.631	-16.393	-19.896	-17.422	-23.596	-22.86	-18.963	-21.348	-17.125	-22.592	-20.441	-19.781	-13.016	-14.149	-16.771	-21.838	-20.897	-20.224	-21.81	-17.957	-22.057	-18.455	-16.861	-10.204	-14.685	-13.615	-24.119	-21.936	-21.027
-10.61	-14.139	-23.691	-6.0078	-5.5933	-13.598	-13.989	-12.771	-13.384	-17.274	-8.8129	-21.433	-16.643	-17.128	-12.902	-11.398	-14.834	-16.234	-12.899	-19.435	-11.69	-15.419	-16.294	-18.899	-15.189	-12.715	-5.43	-18.088	-11.404	-11.883	-23.548	-21.626	-11.339	-16.401	-9.7864	-11.473	-16.943	-14.25	-16.52	-17.002	-12.978	-14.597	-18.749	-23.903	-18.947	-9.9865	-19.429	-12.019	-19.292	-8.3318
-18.501	-9.6098	-15.022	-13.79	-8.8082	-9.0686	-9.3368	-13.522	-13.963	-21.603	-13.078	-7.907	-15.951	-4.4467	-5.0286	-12.206	-15.226	-16.971	-9.9603	-11.803	-12.143	-14.522	-11.361	-10.337	-10.177	-13.815	-7.3241	-13.029	-11.545	-13.355	-14.319	-10.726	-16.241	-9.8862	-18.463	-13.747	-18.294	-17.913	-12.118	-12.572	-10.724	-12.499	-11.13	-13.976	-11.033	-12.375	-16.421	-14.797	-11.162	-14.054
-1.9911	-1.7539	-3.8133	-0.91497	2.4523	-1.2003	0.21297	-3.9921	-7.8329	-5.5188	0.64035	-2.9901	-1.3637	1.117	-7.1392	0.20224	0.74777	2.513	2.6621	0.88114	2.7573	4.4702	0.88134	-5.4725	0.10467	0.69347	-1.4234	5.6803	8.1558	-5.8722	-0.071982	1.2339	-0.62037	1.1119	7.6373	1.5666	-1.6027	-4.0143	-2.4407	3.3834	-4.0073	3.1477	-2.2027	1.7842	0.61782	4.3092	0.27941	-4.7281	1.3406	-3.9216
-10.547	1.4986	-3.2853	0.52147	0.44364	-3.743	-6.4204	2.532	2.0286	-3.524	3.014	1.8627	-4.9603	0.50886	-1.3711	0.64457	6.7105	3.1268	-0.58346	-4.0916	-1.1362	-3.4088	2.6092	4.7808	-3.8499	3.8517	-2.9695	-3.3264	3.0472	4.8762	1.5409	2.5194	-9.8012	-3.5288	-5.2505	-5.9368	-6.4138	2.2169	5.497	-7.3038	-4.0734	1.2984	-3.7197	-0.49065	2.8243	-3.3268	-3.2086	1.7567	-3.428	-1.3412
-1.5174	-0.83388	3.0628	8.9	8.1156	3.1671	2.5985	6.3547	7.8193	1.2367	1.6641	0.24095	0.66107	-0.27173	3.8766	-1.0429	1.7397	8.064	0.45251	4.8178	-0.81933	1.1484	0.55021	-1.1963	3.9116	-1.2664	9.8544	1.9736	8.4897	1.1997	4.5793	4.145	7.8153	1.3517	5.1572	7.4307	2.1687	4.7832	-2.5632	4.1241	6.8547	9.1125	5.2698	5.8424	2.7187	1.9397	5.0937	4.9771	1.8859	0.91363
1.1404	3.6768	2.574	-4.7136	6.5858	-0.77953	0.078967	5.1904	0.53275	-1.3501	0.78205	1.5918	3.7924	0.39055	0.13948	-1.6594	0.067346	-2.9524	2.4534	1.1216	1.1061	2.3877	-1.476	-1.1555	-3.0155	0.31722	2.3381	-2.2659	-6.8902	7.0796	3.5969	-0.67172	6.6942	1.2151	7.688	0.00050137	-2.6815	2.869	-0.099311	-3.5976	4.6084	-2.0817	6.4467	3.2905	-3.5231	-1.4637	-1.5642	2.6669	7.1339	2.5562
-6.8105	-2.0491	-5.79	-12.057	-6.0245	-5.8698	-11.375	-7.2139	0.78352	-5.2663	-4.574	-7.2782	-9.5271	-10.757	-4.5872	-6.8721	-8.2536	-10.227	-4.8867	-7.2742	-5.8353	-9.7074	-7.5805	-9.9711	-8.168	-9.0433	-7.6046	-15.977	-5.6098	-2.6023	-10.223	-2.852	-4.2597	-5.3359	-14.291	-12.934	-5.1878	-3.2947	-3.4202	-8.7486	-6.3033	-12.613	0.17206	-11.688	-9.4841	-7.2151	-5.4509	-5.1926	-5.5425	-5.9173
5.7138	1.2861	7.9923	9.7722	4.47	7.9024	1.8122	7.5668	5.1708	6.9938	9.6811	5.4196	13.958	4.3485	7.0805	8.0325	6.7814	4.0796	12.345	3.7162	10.536	1.943	14.636	2.3051	9.659	9.4631	6.8001	10.619	1.3408	4.9741	4.1736	10.939	7.2249	11.796	3.4472	8.2988	3.7366	4.7936	6.1667	11.992	7.7884	5.7251	6.8116	12.56	6.1173	8.8116	7.1928	8.901	5.6136	8.4306
-2.8018	-1.9982	-1.2051	1.8744	4.9405	-11.468	-5.6472	0.21753	-9.6833	-0.29723	-1.4126	-1.5421	-7.5133	-1.2774	1.5079	-5.8895	-5.6636	-0.5508	-4.4007	-2.748	-4.9994	-5.4975	-5.7557	-16.289	4.1948	-1.3252	-0.9544	-10.901	-2.9825	-0.9498	-4.7271	-7.939	0.687	1.0045	-2.5729	-11.033	-4.8649	-1.7998	-4.2752	-6.7746	-0.6939	-2.6759	5.7871	-8.304	0.55033	0.44023	-5.3873	-4.9941	-3.6365	-6.4267
-23.79	-19.432	-20.052	-18.159	-22.543	-22.886	-19.557	-20.478	-21.978	-24.945	-22.479	-24.663	-17.793	-25.66	-20.145	-21.847	-20.876	-26.673	-21.773	-24.414	-20.834	-21.321	-10.573	-19.65	-21.492	-22.364	-18.011	-17.401	-24.748	-18.554	-19.188	-27.07	-21.562	-22.266	-28.634	-24.704	-26.376	-15.984	-24.798	-20.154	-23.33	-18.783	-24.587	-25.677	-28.9	-25.276	-19.304	-21.388	-23.411	-17.087
-25.621	-14.903	-25.695	-23.216	-26.119	-26.1	-24.754	-25.307	-23.889	-23.803	-25.044	-16.08	-20.174	-27.842	-22.532	-21.615	-26.72	-21.709	-21.1	-15.529	-16.845	-29.207	-21.994	-24.652	-22.645	-21.993	-18.633	-19.073	-28.447	-16.421	-16.827	-19.255	-15.12	-23.679	-17.686	-21.746	-27.882	-28.39	-27.532	-19.28	-19.386	-19.108	-17.034	-19.377	-24.01	-28.32	-29.065	-22.325	-32.487	-22.467
-5.9398	-5.8482	-7.0552	-6.0312	-9.5133	-7.8552	-3.3888	-8.0673	-8.7749	-9.3851	-0.8456	-12.364	-10.227	-5.4363	-2.3346	-9.4092	-11.355	-3.0914	-9.1867	-7.4333	-8.2658	-5.1149	-4.6872	-4.203	-10.797	-3.8566	-7.9365	-8.2763	-10.465	-12.064	-9.5846	-5.4442	-10.574	-4.6112	-10.112	-7.9237	-8.1499	-8.6471	-4.4777	-2.8749	-7.3386	-5.599	-9.347	-5.0282	-11.631	-13.321	-14.176	-5.939	-4.8791	-12.932
1.5068	-5.7014	-3.7433	-11.438	2.9345	-0.27542	-2.0502	-1.3135	-8.789	-9.6046	-4.0688	-9.6144	-4.592	-5.0533	-5.0238	-4.2437	-6.0858	-8.1276	-8.9602	1.3031	-3.494	-8.1143	1.5916	-7.1191	-4.3698	-5.5845	-11.024	-7.3473	-6.5655	-1.8552	-9.756	-1.3147	-6.4955	2.5922	-10.534	0.095334	-9.1178	-9.8423	1.1735	-4.1889	-5.825	-4.9246	-8.2938	-6.0969	-4.6735	2.0639	-7.5557	-4.8791	-8.0654	-5.6567
1.4012	-7.1195	-3.5899	-4.3062	1.4199	-6.1649	-0.65517	-2.0999	-4.5705	-9.8974	-4.8379	-2.6858	-5.8979	-3.0439	-0.90323	-0.9333	-5.9731	-7.2925	-0.14622	-1.8795	-5.3209	-1.4781	-6.0777	1.3475	2.6464	-3.4262	-0.34438	-6.7819	-0.48404	-2.6799	-7.1709	6.6246	2.1083	-0.5572	-5.6592	-2.514	1.4114	1.5806	-0.37988	3.0684	-6.2264	0.10064	-6.3528	-0.61396	6.6928	-1.3915	0.78238	-1.5367	-6.9893	0.055128
-6.7298	-3.6327	2.3784	-2.9082	-2.6012	-7.2788	-7.4076	-15.437	-6.579	-3.504	-9.5178	-9.1484	-13.048	-4.996	-7.1526	-10.029	-9.5683	-11.093	-4.4439	-5.4372	-6.8277	-7.5076	-11.424	-7.2907	-4.6443	-7.9498	-10.064	-6.1588	-5.9042	-3.5439	-5.5946	-2.9569	-3.8732	-5.092	-6.8913	-12.15	-3.229	-5.2783	-3.991	-5.7402	-8.2043	-7.5222	-9.5315	-14.208	-5.6182	-1.4521	-4.1858	-6.9729	-5.8601	-7.013
-7.7256	-6.3007	-12.043	-11.825	-9.1174	-2.7552	-13.13	-11.538	-10.082	-17.086	-8.4534	-13.621	-7.0651	-3.4014	-7.7498	-7.43	-11.856	-2.5052	-4.3333	-9.2988	-6.8903	-7.5484	-8.2438	-12.32	-9.2221	-13.202	-12.285	-4.7434	-9.4252	-13.824	-14.94	-14.331	-10.744	-12.672	-11.385	-11.651	-12.964	-14.765	-7.0629	-12.785	-10.077	-10.313	-7.7757	-5.737	-16.231	-6.1636	-8.8457	-7.323	-10.824	-7.7164
-2.0761	2.1161	-6.506	-4.1257	1.3435	-4.7308	-1.0408	-5.4285	-5.6925	-1.9632	1.7075	-8.7809	-1.2781	4.1942	-6.83	-1.3364	-9.1069	-5.1923	-0.071804	-5.7556	-3.2735	1.0847	-0.61188	2.0398	-2.3188	-2.4387	-7.1905	2.3483	-4.5184	-9.3083	-5.8853	-0.24056	-2.2452	-4.2883	2.0693	-3.9367	-2.3167	-4.9807	-1.5886	-1.1642	4.1291	-1.1907	-7.0473	-1.6536	2.014	-5.8696	-4.8522	-10.888	-2.2589	1.847
0.58763	1.7498	4.2902	0.76701	1.027	2.9849	-1.525	-3.188	-1.5286	8.3642	3.3202	4.0874	7.337	-2.3053	7.587	3.7358	2.5076	6.5704	6.1011	-1.7833	1.2553	5.6376	5.6807	0.57221	6.5566	5.3068	-3.4915	5.0365	5.0217	8.3791	1.02	1.2061	8.6823	2.2656	1.1185	0.53495	2.2439	-0.5346	3.7253	5.2346	4.3461	-0.7351	2.745	4.4992	3.0707	-5.4427	6.6649	-0.52133	1.4258	-1.815
-0.66319	-6.2579	-6.8388	-2.0501	-4.5684	-3.1501	-10.012	-5.0953	0.16472	-0.52935	-5.3112	-2.6486	-5.1487	-7.1187	-1.9319	-7.6536	-2.8642	-2.7821	-8.0149	-3.0032	0.76187	-4.3553	-2.9927	-3.1533	-4.1076	-5.4362	-0.12962	-5.0319	-5.8954	-4.6206	-5.0624	-5.9352	-9.5112	-5.2213	-2.8444	-5.1229	-8.1156	0.57648	-1.9017	-10.359	-3.7949	-2.9641	-5.1048	-1.2997	-1.0559	-0.80664	-14.466	-5.4419	-11.803	-9.7077
-3.1599	2.0479	-11.728	1.2356	-2.6586	1.3779	-2.8902	-4.981	-1.3675	-1.8981	-1.4503	-3.1392	0.5884	-0.1396	8.2977	-2.4714	-6.0581	-4.1106	-5.8523	0.31926	1.4321	-9.4797	-7.452	5.7938	-2.2189	-1.1284	-3.9159	-6.333	-2.1171	-2.0742	-5.3652	-2.2427	0.080595	2.1283	-9.6964	3.8334	-11.516	-6.0926	-4.1187	-4.0844	-0.22568	4.2734	-2.2782	-3.8302	0.049146	-5.7266	1.4703	-7.6074	-2.0174	-4.0378
-3.5021	-10.423	-2.6729	-4.2833	-4.2079	-7.3157	2.0182	-1.6703	-2.4117	-5.5543	-5.5737	-11.402	-6.9339	-0.38532	-8.5144	-4.056	-6.5529	-2.7953	-2.6561	2.0362	-3.5342	-5.4477	2.3117	-5.0354	-6.4378	-1.8072	-5.3475	-7.1552	-6.3765	0.35972	0.50049	-5.9816	-7.1448	-1.4978	-4.6951	-8.8785	-8.4157	-0.86876	-4.1164	-3.9165	-9.8724	-11.907	-2.9924	-3.0588	-1.2623	0.92991	-0.57822	-3.434	-9.971	-4.9786
9.4167	9.3962	2.544	6.7117	7.8976	3.9667	1.8779	2.2717	1.1509	8.2072	14.828	2.1284	4.1953	5.5133	-0.080107	9.3892	0.097483	-1.6085	1.4725	13.677	4.4769	6.6066	1.4905	8.4833	6.0331	5.2083	7.059	4.3973	2.8454	4.0796	3.5946	3.3649	9.9731	8.7877	6.268	0.38394	6.5676	9.4624	3.8177	1.2055	9.1824	10.028	3.8747	5.2775	3.6905	0.24954	10.007	1.445	6.9935	2.4623
-15.906	-14.74	-16.061	-12.746	-18.928	-16.153	-16.492	-15.153	-17.553	-10.056	-17.261	-13.75	-9.7078	-11.47	-17.986	-16.394	-16.028	-9.3845	-14.931	-17.376	-19.124	-12.148	-11.974	-7.4378	-14.768	-11.155	-10.377	-12.725	-10.971	-13.367	-11.632	-9.5792	-14.634	-12.949	-17.056	-16.823	-11.391	-18.73	-10.351	-14.154	-14.374	-13.419	-14.815	-13.522	-17.177	-13.643	-6.3924	-16.339	-13.682	-14.518
-18.179	-11.011	-8.4397	-12.669	-19.936	-18.463	-12.488	-14.75	-9.2111	-7.0578	-11.958	-11.674	-12.247	-14.058	-11.33	-18.151	-16.151	-11.274	-11.024	-11.525	-17.097	-19.389	-14.774	-16.145	-13.05	-15.684	-6.4985	-18.216	-19.473	-14.307	-17.071	-10.477	-17.43	-14.625	-12.463	-16.385	-11.463	-13.992	-5.655	-16.298	-10.799	-22.403	-12.546	-13.713	-15.78	-10.038	-15.523	-7.5857	-5.4584	-11.257
-5.7806	-0.27127	-1.661	1.884	6.3087	9.3041	2.9099	9.6043	2.6889	3.4092	-1.8807	-0.53693	-1.5653	1.6011	3.6783	3.8173	-7.846	-2.2515	1.3345	-3.6822	1.7668	-1.5541	1.3477	6.1407	7.4199	-1.3856	3.562	4.7735	1.6151	0.79375	7.1995	6.5326	1.7316	-4.3251	0.16386	6.4881	1.7602	1.2495	-2.5417	-3.6954	1.215	2.8493	5.3315	4.9935	1.0145	-0.69595	3.6251	3.5666	5.8375	1.3778
9.6438	-3.0151	8.287	-3.8857	-2.1205	-0.88765	1.9502	5.4855	4.4558	-4.3048	4.2955	4.6018	8.3876	5.4905	3.1573	-5.1393	1.3465	3.9592	0.62246	7.0445	5.478	-2.0322	3.5944	11.084	5.2248	-1.2883	-0.30641	2.0512	2.7325	9.4557	-2.6088	3.1653	3.1448	-0.58226	0.50659	4.0481	-1.0846	2.6888	1.8829	-1.5607	1.7227	4.2089	-4.8674	1.4986	2.1553	11.569	8.623	-6.8465	-3.8377	3.4889
-10.123	-8.2451	-0.54372	1.239	-7.5567	-6.9592	-4.1586	-2.9142	-10.915	-7.3352	-3.4183	-5.9949	-1.2945	-5.2202	-0.39941	-2.8795	-7.2847	-5.4282	2.2737	0.49612	-3.906	-0.67689	-0.69972	-7.8023	0.45123	-8.8785	-8.5153	-4.9677	3.6147	-9.109	-5.4072	-0.75407	-5.7207	-3.3583	-3.8198	-9.1315	-9.3358	-0.567	-4.8247	1.7302	0.47108	0.51641	-6.2028	0.077768	-1.8451	-4.2218	-7.4042	-3.333	-4.0694	-0.70648
-8.1026	-5.0194	-2.844	-2.8704	-1.952	0.34435	-3.5633	-1.0765	3.0242	1.5227	0.42623	5.626	-1.1256	4.8023	1.4131	0.84437	-2.0416	1.2193	-4.612	1.011	2.254	4.5478	-2.1801	-0.28351	-5.3125	-6.288	-1.8315	-6.4696	-4.1151	-3.7724	8.2241	-3.1309	-2.6211	-1.6483	3.5909	-8.0213	-5.4956	0.46254	-0.20385	-2.4073	-5.1695	0.41047	1.0646	-0.08126	2.3135	-6.7062	-0.69074	-3.7584	-0.24147	-3.5879
-14.982	-14.247	-11.148	-13.865	-15.966	-17.818	-13.8	-17.321	-11.028	-15.507	-14.051	-13.73	-14.657	-9.7223	-20.011	-20.661	-14.696	-17.253	-17.004	-11.989	-12.427	-13.102	-12.902	-18.961	-15.936	-16.846	-14.029	-9.7373	-13.412	-19.009	-10.12	-6.7361	-13.999	-13.862	-16.255	-16.802	-10.745	-13.148	-15.831	-11.74	-11.976	-21.299	-14.335	-16.164	-5.822	-13.417	-20.945	-17.964	-18.052	-14.44
-9.2637	-12.325	-10.605	-14.884	-5.573	-9.7124	-8.6179	-5.422	-9.8238	-9.6214	-9.4097	-15.242	-11.868	-11.632	-12.842	-8.5824	-10.49	-10.398	-4.4043	-12.169	-12.789	-9.8779	-20.762	-13.373	-4.8271	-7.5345	-5.372	-12.646	-6.7167	-2.8625	-9.6462	-11.407	-7.9095	-12.796	-16.32	-9.3929	-12.786	-11.878	-8.2252	-13.087	-9.1251	-13.25	-11.628	-11.338	-16.922	-9.3941	-10.08	-3.7057	-12.773	-13.139
-12.216	-8.2528	-11.688	-15.412	-6.4594	-7.7944	-13.6	-18.219	-15.467	-8.2919	-14.753	-11.932	-12.233	-10.515	-12.742	-8.9629	-6.8898	-6.8626	-15.493	-13.013	-9.7036	-8.7805	-9.3489	-13.425	-11.932	-13.015	-11.127	-11.774	-12.31	-9.8952	-6.9418	-14.637	-6.6866	-13.154	-17.011	-6.7374	-15.458	-11.756	-18.74	-11.859	-7.8045	-11.466	-12.258	-11.283	-9.1264	-20.103	-6.1972	-13.34	-9.3554	-11.307
-18.223	-8.132	-14.744	-7.4285	-10.552	-12.345	-11.674	-11.101	-16.715	-10.863	-11.176	-11.013	-12.479	-10.201	-13.788	-12.21	-12.625	-14.673	-2.1806	-14.268	-20.702	-7.8	-14.599	-12.032	-7.792	-8.6219	-10.23	-8.3977	-8.2412	-9.5506	-12.256	-9.5261	-11.026	-6.7161	-10.309	-17.166	-11.832	-16.185	-12.138	-6.52	-15.891	-10.711	-10.035	-10.432	-12.179	-10.258	-15.537	-12.856	-14.076	-6.1888
6.8727	2.3538	-3.1867	5.6007	-3.112	-1.0094	2.2232	2.5875	2.5799	7.747	-1.7343	2.166	-0.68956	1.6862	5.9082	0.69459	-4.4026	4.8762	-1.2935	2.2994	1.1625	-2.8433	1.9535	0.86184	-1.2941	-0.40762	2.4767	-0.096539	0.48254	2.7409	-1.5891	2.0383	-1.8643	2.222	2.0668	1.562	4.4731	5.3312	1.2447	7.4709	3.2034	5.0805	4.3042	-0.57993	0.78996	9.7528	4.382	0.58462	-0.10699	0.17273
-20.271	-13.701	-10.777	-14.369	-14.947	-13.352	-9.9061	-12.053	-13.183	-15.763	-21.797	-19.687	-13.123	-15.03	-16.553	-22.386	-12.437	-19.647	-15.697	-15.897	-13.532	-22.758	-12.243	-11.062	-13.288	-14.72	-15.253	-12.566	-18.507	-10.848	-17.993	-15.074	-6.4395	-7.4348	-15.487	-12.951	-17.185	-20.328	-16.21	-20.508	-13.454	-20.053	-18.382	-25.731	-10.518	-20.895	-17.454	-16.643	-11.575	-19.293
4.3526	0.13517	6.0256	5.0934	1.3964	2.1564	6.0095	5.0881	17.177	15.287	0.42854	13.789	8.9505	7.2886	0.41719	11.446	4.0005	4.9843	2.924	0.81896	4.96	1.2848	10.063	9.9786	5.9204	3.3975	13.243	0.66426	1.2904	4.8512	5.934	10.03	10.203	4.3403	8.4848	6.1096	7.089	3.1956	8.3314	6.6025	7.5967	10.977	10.266	11.266	4.4623	3.5951	3.2593	7.6718	15.229	4.1779
9.1104	0.93015	1.9557	2.9083	7.7098	8.2297	0.64935	1.0155	3.3763	4.6411	9.2918	2.5714	5.2283	2.993	-0.23075	8.5724	7.8073	3.0967	3.1298	6.6892	-2.9499	5.9192	9.5497	3.3371	7.3114	-0.69103	4.6364	7.9569	3.8459	4.1304	-0.81866	8.733	7.4415	2.5801	5.699	2.4195	10.45	1.8078	-2.0642	6.7985	15.76	1.8931	4.1754	7.0547	6.7206	9.9473	0.53501	5.8387	1.7319	5.7332
2.1228	2.5866	2.6364	-0.82098	3.5976	2.9083	7.5993	8.2395	0.004978	2.6545	1.2347	4.2345	2.0256	7.2665	3.5706	0.83785	1.4642	-2.2324	4.5673	5.5204	4.5402	1.6686	-3.7221	1.3442	1.0144	4.5726	3.707	1.3821	0.92761	4.3395	0.88185	-2.0262	-0.71146	3.9464	-0.33327	6.3593	0.83433	2.8834	-6.8609	-2.8455	3.8076	2.0328	-0.37985	9.1429	0.0034022	-0.87062	2.4953	6.981	-6.9843	4.7057
-7.0963	-3.3076	-3.4787	-7.0415	7.9537	2.0849	5.5036	3.6101	-1.9333	-0.82035	-2.8303	-4.4412	-0.44516	-0.35622	-2.2229	-0.15518	0.21209	-3.0264	-4.1783	4.1885	-1.548	1.2341	-2.1652	-0.78438	-3.0586	1.9771	5.7042	-3.3447	-7.5461	1.1064	-4.6419	-3.6168	4.3077	-1.5063	-3.9537	3.7216	1.0831	-2.4973	1.313	0.5148	7.8593	0.84697	-7.2899	0.53607	0.28267	-3.0222	2.5146	-1.6299	1.4467	-2.6227
-13.837	-12.059	-10.135	-15.388	-16.377	-15.946	-19.183	-10.153	-17.614	-14.649	-10.434	-18.021	-14.342	-17.867	-15.602	-16.408	-9.6207	-13.137	-3.8755	-18.034	-15.031	-9.4602	-16.961	-17.178	-17.392	-7.6868	-13.469	-14.58	-13.713	-10.715	-12.25	-5.6947	-20.084	-13.987	-13.89	-11.32	-14.563	-11.268	-18.307	-8.6656	-14.056	-13.238	-16.755	-20.31	-13.716	-13.13	-18.031	-13.887	-14.715	-9.308
-3.1386	-6.8728	-3.6485	-10.901	-3.691	-2.4586	-6.7689	-4.0604	-2.8806	-4.9628	-3.1575	-7.4758	0.717	-10.719	-6.1904	-3.1606	-8.0735	-6.0556	-10.436	-1.8467	-10.516	-4.686	-7.3633	-4.3955	-7.5583	-9.0271	-9.6769	-2.7414	-1.1349	-4.9071	-8.035	-12.938	-5.3631	-7.1933	-5.0828	-6.6455	-1.6695	-8.4543	-0.85342	-0.68656	-10.642	6.4933	-4.0056	-12.487	1.0458	-3.0045	-8.6282	-5.3603	-11.164	-0.4403
-8.644	-9.0313	-10.296	-13.122	-9.4877	-4.3673	-8.9655	-9.1376	-10.703	-12.038	-14.016	-10.434	-16.039	-10.94	-7.726	-11.517	-16.044	-12.601	-11.498	-13.321	-7.9439	-11.237	-12.379	-14.779	-13.157	-11.808	-9.322	-7.7926	-12.724	-11.609	-8.357	-10.716	-5.4348	-15.41	-10.799	-6.0425	-5.5969	-5.973	-14.299	-8.2238	-5.1631	-6.8986	-9.3476	-9.7996	-12.457	-17.635	-11.817	-14.732	-5.5995	-6.1267
3.8999	-1.4077	10.444	4.6433	2.1073	-2.2966	-1.3193	1.1907	-0.68859	4.0832	5.4404	3.4533	-5.6216	4.7936	6.7794	1.5085	1.4905	-3.5526	-1.0778	-10.646	0.28161	0.22385	-0.3213	0.82692	-1.2485	-0.16873	-2.6062	-4.8443	-5.3817	1.7276	1.4415	-1.654	3.3213	7.2136	7.5733	1.7462	-2.2886	0.063086	-0.89903	2.201	-0.69337	-0.18057	2.685	2.5583	-0.38118	-0.60785	0.022758	5.7641	-7.8601	3.5721
4.6922	12.718	10.732	1.288	10.562	6.1171	2.622	7.2343	1.8489	8.1128	7.1858	2.4294	2.4635	6.6834	9.9409	7.485	4.097	10.337	5.6225	11.572	2.6973	4.5745	9.3254	9.9802	9.8272	10.211	2.9493	9.2414	7.4975	14.804	10.138	4.7191	12.419	6.0321	3.1793	2.9584	8.7636	9.2094	3.5387	1.9711	6.287	10.557	1.9192	3.2086	3.7006	2.1103	2.1911	8.0598	3.2357	4.615
-8.0949	-8.4913	-8.3867	-4.0582	-11.879	-15.852	-14.57	-9.7157	-8.2805	-7.3217	-14.647	-8.3835	-6.4361	-14.913	-14.852	-12.72	-10.162	-12.899	-6.3641	-6.286	-6.8407	-9.6935	-9.2069	-13.536	-8.0658	-4.3553	-14.31	-9.6217	-14.782	-10.512	-8.3325	-9.9989	-10.239	-8.4008	-9.07	-3.688	-6.5498	-6.6921	-14.641	-6.915	-3.3321	-8.9257	-2.1273	-7.8329	-7.1988	-8.5959	-7.0924	-14.6	-8.716	-13.881
3.4251	-2.422	-1.8708	3.6167	3.4122	-2.9172	-1.9572	0.93873	-0.60663	6.8988	4.5989	13.633	3.6341	-4.4033	1.0815	3.774	0.15826	0.87669	0.79517	-4.975	4.5194	4.2311	4.0423	1.0921	3.6717	0.70427	0.91028	-0.3343	4.116	6.9414	5.5758	1.9267	-6.0751	3.7164	3.8266	2.7218	3.6029	6.3684	5.3504	7.3139	4.8303	3.7897	4.1165	-0.30057	-1.8394	-0.0079883	2.2325	1.4594	0.92633	6.425
0.042064	-0.38478	-0.16058	4.5571	1.3335	-6.1418	-3.5991	-1.1949	-0.83819	-4.1611	-3.3932	-2.5629	0.75754	3.1314	-2.9731	0.24294	-2.2149	-1.6866	3.905	0.76708	-6.1725	-1.0458	-4.146	-3.7188	0.013185	-2.2525	1.2262	-3.0301	0.48331	-2.4098	-6.1463	-2.4734	-2.2797	-3.0485	-2.7346	-3.2681	2.5123	1.3162	0.68849	-3.9015	-1.7312	-0.30547	-10.661	-4.2923	-7.5924	-0.78883	-1.5797	-3.9338	-4.0917	-4.3928
0.61871	2.7675	2.7002	1.5839	-2.8135	0.61231	5.2156	6.1308	3.9962	-1.9889	1.0921	5.4172	-8.4485	0.51778	-1.1913	-0.13485	0.77501	4.2019	11.313	0.24837	1.7381	1.4323	-1.1968	-1.2076	3.7382	-2.0998	-7.4009	-1.5327	-1.3029	0.92016	5.0985	-1.0191	2.8356	1.9496	6.0311	-1.424	2.9193	4.4299	0.74138	-6.9399	-1.6794	7.3448	2.1322	-8.4624	0.20083	1.5405	-1.6782	9.6594	2.2371	-7.4423
3.8601	0.037401	1.8772	-2.6273	3.1868	-2.5088	-1.9273	-4.1134	-3.8651	0.026474	-3.7804	-1.3482	7.8732	2.9151	-5.0881	2.6777	5.6355	2.0057	0.27874	-0.8931	3.394	3.2747	7.5654	0.78699	3.2634	-7.049	-5.9236	0.23282	-0.93125	-0.18887	-3.1259	-1.7339	4.9093	-1.9627	-7.7404	-2.9769	2.7374	0.4682	-3.3794	-5.5686	2.0955	2.5581	-1.0051	-6.6385	2.2808	3.9593	-0.40898	1.5037	-2.2595	-0.039854
5.4564	-3.0589	-6.8188	2.5381	1.4215	-4.7158	3.1492	4.8077	-2.2168	-3.9578	-3.598	1.3451	2.4001	-0.27087	-2.3566	1.7915	-0.956	-4.6238	2.9522	7.0452	-2.0401	3.0968	0.46939	2.2953	-4.0907	-0.37895	-0.58097	-1.0628	3.8802e-05	-1.4361	-0.090938	-5.023	-5.3333	3.1331	7.4219	1.7572	-1.4491	4.8012	0.78712	4.7433	-0.82128	-0.17062	-1.4416	2.5494	5.8123	-4.4431	-2.3492	0.94745	4.3218	-3.0713
-2.2208	-0.23448	0.43139	0.7874	-2.4106	-2.6045	5.037	-2.4255	-0.12208	7.0933	-1.077	-3.6235	3.0492	6.2562	-3.0234	3.1922	-1.223	-5.3008	-1.4528	-5.0237	-0.28926	-2.2977	4.5342	-2.8851	4.7034	-2.6962	-0.81512	8.5383	-3.6536	0.62469	5.8011	3.9544	-1.5083	4.256	1.2692	-2.5135	-0.99794	1.9759	2.5267	-5.4096	-2.0414	2.621	1.0857	6.378	-0.19441	1.334	-0.614	3.8661	-2.728	0.88424
1.1349	1.9982	1.6835	0.40456	2.6524	3.1879	1.0975	-2.0243	-1.7336	-1.5307	-6.5732	3.2005	-1.5212	1.2541	0.81527	-0.051966	-2.3702	-2.8754	-5.7613	-7.1317	-0.81456	-3.8324	-0.14184	8.2357	-3.3023	-7.4178	1.4652	2.9813	1.2462	-3.4677	2.6876	-5.881	0.7115	3.7266	4.6453	5.5107	-0.56936	-3.6012	-1.9852	0.097853	-1.4927	3.2276	-4.806	5.53	4.2504	-0.53932	-10.067	-3.1618	-1.6312	-0.21501
7.1162	9.2038	4.657	6.8142	14.456	3.3787	8.9717	8.625	6.5651	9.6999	5.5828	6.2487	3.5921	3.4174	6.1376	-1.5183	4.5262	10.462	2.2966	3.4707	4.799	4.5722	10.459	6.5238	6.6733	4.1007	4.2426	7.2009	3.2739	7.8446	12.155	7.2872	9.2085	2.4081	6.3304	-0.51011	16.884	3.4166	7.9236	5.0417	8.1807	5.7552	5.5059	8.8194	0.10528	8.1911	13.526	3.2866	6.1438	9.5281
-14.581	-19.474	-18.995	-12.829	-15.06	-19.207	-19.495	-16.079	-11.387	-23.002	-18.159	-15.887	-17.83	-12.046	-18.227	-11.398	-12.01	-13.874	-14.837	-15.317	-14.361	-19.923	-23.5	-16.846	-18.478	-11.436	-16.908	-13.087	-11.4	-7.4577	-11.354	-16.091	-11.86	-14.174	-14.041	-12.232	-19.837	-12.499	-6.5662	-16.418	-15.168	-14.908	-8.8726	-12.847	-12.267	-11.667	-9.5612	-12.629	-10.702	-18.634
8.363	0.23451	3.0341	-3.1208	-6.3619	0.54143	-2.4562	5.2838	5.4364	3.8713	0.36773	-4.2767	5.3036	7.5534	1.4877	-1.3626	0.38373	-4.8494	-1.1302	4.7759	3.4566	5.6183	3.0145	-3.638	1.4568	-0.40933	0.46076	3.1668	2.8174	2.0761	4.218	5.8707	2.2605	-1.7142	6.1241	2.1173	9.5658	-0.41073	-1.0855	7.8386	3.8825	2.3597	6.9189	-1.1132	-1.8227	4.131	4.6618	2.7139	-4.4548	-0.075123
-10.629	-11.849	-15.746	-9.3947	-17.539	-12.5	-9.7596	-11.784	-9.9584	-11.344	-10.064	-5.04	-9.7722	-13.014	-14.302	-10.252	-12.369	-9.3894	-10.848	-4.7296	-14.378	-7.7118	-4.7495	-6.4615	-14.112	-6.4752	-10.155	-10.722	-8.6823	-6.2241	-12.792	-12.615	-12.116	-9.6536	-9.2427	-4.9933	-9.3441	-13.439	-5.8702	-10.57	-18.614	-12.731	-9.3615	-7.8226	-13.429	-12.744	-15.461	-7.4564	-10.887	-12.958
-7.8675	-13.535	-11.639	-11.589	-12.697	-11.202	-6.8195	-5.7928	-7.6576	-6.4068	-4.7234	-11.653	-4.685	-11.503	-10.867	-6.6221	-10.154	-11.056	-6.5773	-8.9444	-7.2578	-12.41	-8.2291	-17.21	-7.4384	-8.4323	-11.206	-9.505	-9.6399	-11.04	-13.152	-9.9993	-11.433	-14.032	-14.038	-11.438	-9.7109	-12.118	-11.542	-2.157	-13.075	-11.49	-3.3046	-12.099	-8.143	-5.4487	-8.8274	-13.776	-6.9769	-7.1692
-12.701	-10.925	-12.923	-18.089	-10.297	-10.432	-8.8328	-9.9278	-12.426	-11.363	-14.136	-12.129	-15.883	-16.302	-8.7212	-5.5441	-10.209	-11.219	-12.145	-9.3899	-15.823	-6.71	-11.58	-14.029	-10.356	-8.2958	-12.126	-12.08	-20.63	-13.294	-11.328	-9.9632	-13.355	-16.411	-11.49	-13.719	-6.7887	-12.021	-11.493	-8.4621	-8.0822	-10.946	-11.819	-11.287	-11.073	-11.167	-11.363	-14.201	-9.4871	-7.293
-2.8295	-1.2201	-0.68862	-0.26308	2.8864	-4.7439	3.0743	-1.7035	-0.98696	-2.9456	-0.085423	-4.5609	-6.0688	-0.90851	-7.2524	-4.645	-1.3188	-3.0299	-7.4618	3.8871	-0.49874	4.4941	-8.8361	-2.3853	-6.2803	-5.8566	-2.4115	-2.839	-1.2766	2.3115	3.3102	0.9751	2.8333	2.5084	3.3912	2.9766	-2.4268	0.17668	6.383	-0.25134	4.9653	-2.5197	-2.0182	0.070331	5.1064	1.8151	3.1312	0.072822	4.4883	1.2822
0.71186	-2.2851	-0.097973	-6.0285	-4.0141	-6.9792	-4.7942	1.699	-3.7896	-1.3922	-2.0394	2.5368	-4.9392	-1.8154	6.121	2.8847	2.4507	-1.9106	-4.5452	-3.3157	-0.61107	-1.2078	1.5047	-6.0085	2.5499	1.5901	0.2338	-2.7627	4.6577	1.0585	-0.30168	-3.3846	1.9393	-10.054	-0.66433	4.1421	0.35899	-6.6679	3.3781	1.4973	-5.4398	4.2185	-1.8723	-0.88849	2.1353	0.41301	-4.4413	0.64546	-4.144	-1.3629
-12.851	-16.444	-14.965	-21.512	-18.072	-15.767	-13.064	-13.152	-12.895	-10.249	-14.112	-13.178	-9.513	-13.164	-11.769	-15.475	-11.279	-15.424	-10.776	-15.625	-17.312	-18.31	-15.713	-10.769	-16.559	-15.897	-14.06	-9.8827	-16.964	-17.464	-12.008	-17.188	-16.835	-11.606	-15.802	-13.453	-19.707	-13.119	-16.853	-16.836	-14.612	-15.366	-12.707	-10.401	-19.488	-13.774	-14.772	-15.212	-21.084	-15.603
-16.391	-14.266	-11.191	-17.884	-17.707	-19.331	-11.711	-13.787	-11.888	-16.297	-10.266	-13.054	-13.641	-11.259	-14.415	-9.3891	-16.814	-14.877	-13.569	-11.467	-14.783	-17.071	-16.678	-19.765	-12.474	-13.301	-12.888	-13.311	-18.342	-17.928	-17.847	-17.883	-12.059	-11.216	-14.936	-14.078	-15.003	-14.621	-11.756	-15.296	-9.3856	-15.622	-15.271	-17.892	-17.949	-12.124	-10.317	-13.732	-18.326	-10.861
-6.4257	-4.2766	-0.63358	-2.4647	-7.3529	-5.9029	-3.7786	-9.5485	-4.9321	-4.141	-6.1781	-9.5997	-5.5139	-1.7362	-6.9548	0.9008	-3.7593	-1.1209	-8.8905	-5.3596	-5.644	-7.0448	-9.3675	-1.0705	-3.5095	-9.005	-6.0436	-4.9821	-5.5958	-9.9391	-5.0889	-0.63554	-3.7443	-9.3537	-6.9838	-3.7124	-6.5243	-2.3959	-5.9393	-6.2251	-11.853	-5.2463	-3.7723	-11.504	-4.347	-8.6301	-7.0555	-0.80327	-6.2224	-9.3805
-9.7441	-2.0617	-4.957	-0.78227	-4.8669	-3.7324	-3.274	-3.0945	-10.185	-3.0146	-4.6992	1.2168	-7.2176	-2.7814	-1.8831	1.7553	-4.9348	3.8323	-8.8048	-2.9134	-1.2928	0.40736	-6.7751	-4.9763	-7.884	-0.084621	-2.417	-2.3443	0.11852	-10.063	-4.4202	-2.3912	-3.517	-5.7351	-10.424	-4.4331	-1.5813	-6.8491	-6.2496	-7.006	-4.1065	-2.5805	-9.0989	-1.7028	-2.9017	-4.5181	-5.9637	-7.258	-0.6349	-5.0212
-3.5059	-2.9956	-1.7361	-5.0011	-3.7215	-3.8946	-8.9098	-5.5551	-4.5254	-9.2976	-4.3842	-6.5947	-3.6001	-1.2167	-9.784	-11.402	4.8409	-1.716	-3.5672	-4.6259	1.3099	-6.1509	-3.6831	-3.2223	-6.2106	-5.9676	-2.7245	-4.2696	-0.37606	-0.37145	-1.8869	1.5192	-1.5014	-4.9125	1.446	-3.0108	-3.0455	-5.2286	-1.3607	-6.2141	-6.0346	-4.1677	-0.81348	-4.716	-3.9022	-8.7067	-7.6206	-8.7514	-4.1235	-5.8023
6.2406	8.0066	1.4262	2.7005	11.866	7.5565	11.403	11.38	5.5835	10.243	8.0765	3.7606	3.5501	5.8579	11.976	14.451	3.217	8.1586	6.9643	6.1104	8.7119	1.7553	5.5405	7.2671	9.7226	6.7879	8.8139	12.79	1.457	4.594	2.7056	8.4282	9.1495	6.9273	5.4867	14.858	4.2961	12.624	9.5761	6.8139	6.2102	6.434	10.092	7.3352	5.3031	9.3625	8.6864	6.522	8.8846	4.5645
-5.8376	-3.5413	-1.0094	-6.0357	-8.5421	-4.4646	-2.3763	-4.1711	-1.1628	-0.011932	-4.6861	0.16343	-0.1218	-0.66348	5.4566	-4.0194	-4.6058	5.3512	-4.6382	-1.8561	-5.6077	1.6409	2.2414	-2.4532	-6.0511	-2.4102	-4.302	-1.3723	0.68975	5.1824	-0.5561	0.93529	1.79	-2.0943	2.0764	4.3429	-1.3018	-4.3088	-0.43916	2.5856	1.0351	0.8754	2.2699	0.16506	-2.247	-2.0268	0.69293	-0.59989	-1.1699	6.5111
-4.9655	-4.8763	-7.2575	-2.9022	0.15868	-5.5183	-1.4428	-2.9137	-1.8644	-2.7365	-0.92015	-1.409	-4.0734	-5.1442	-0.08862	-1.4147	-8.9119	-5.1845	0.16211	1.2233	-7.7815	0.19136	5.8081	-6.5371	-3.2053	-1.2101	-0.64454	-4.4791	-4.3432	0.013242	2.185	-0.78524	0.12061	0.13728	-12.403	-3.8187	-4.6893	-1.8325	-2.4784	-2.577	-12.691	-6.5999	-2.4934	-5.6031	1.209	-5.4097	-3.2208	-3.15	-2.814	-2.1738
-1.7959	-6.4591	-4.358	1.6114	-10.546	-9.0845	-1.5876	-6.4832	-1.6379	-2.0686	-1.4892	-2.5052	-3.8864	-0.73534	-2.0259	3.4921	-4.3692	-5.1403	-6.0742	-6.2244	-4.9878	-1.735	-1.343	-8.7667	3.0176	-8.0143	-6.0573	-9.1753	-2.4554	1.5576	0.65789	-9.2538	-5.4507	-3.396	0.90881	-3.2571	-5.9296	-0.61634	-1.288	3.7921	-3.1217	-5.956	0.44967	1.4643	-0.39259	0.77609	-2.5839	0.91899	-7.0225	-3.3604
-11.428	-15.391	-10.371	-12.635	-8.7047	-14.313	-9.6864	-6.9774	-10.707	-8.0038	-11.677	-16.197	-9.1441	-10.585	-12.607	-13.24	-12.707	-12.389	-14.624	-15.235	-7.9844	-10.595	-8.7237	-14.21	-9.5287	-14.453	-11.21	-14.316	-10.527	-9.5616	-17.816	-12.656	-12.488	-12.555	-12.949	-16.653	-13.08	-12.56	-11.57	-21.801	-12.424	-8.0689	-18.484	-6.6554	-7.6049	-10.964	-20.412	-13.305	-18.461	-5.7869
-4.2435	4.6177	5.8441	-0.61358	3.123	-1.1318	-1.5955	1.6881	-12.786	0.64742	-2.2965	3.7928	1.6953	-1.1613	0.46677	1.253	3.0347	4.2448	6.5188	4.3804	-3.4543	6.2685	1.3898	-3.6145	1.8056	1.571	-0.21983	2.7771	-5.4136	2.3177	-7.0821	-0.38555	7.1471	-1.4891	-1.2928	-1.5503	7.1011	3.0578	7.2416	-0.96017	-6.0874	1.2184	-2.8748	2.6435	0.12355	0.39207	-0.78217	-0.72983	0.9111	-1.4795
-6.2485	-17.489	-17.464	-16.624	-10.614	-6.4318	-18.871	-13.951	-10.802	-12.456	-13.551	-20.254	-8.2684	-14.24	-14.344	-14.622	-12.697	-6.9608	-17.483	-12.806	-9.5002	-13.933	-12.458	-16.4	-14.843	-5.9589	-9.256	-13.933	-11.217	-20.861	-12.069	-12	-10.543	-12.64	-10.916	-12.757	-11.114	-8.5312	-16.776	-18.175	-16.555	-11.382	-16.648	-9.4323	-12.396	-11.673	-17.5	-13.766	-15.121	-12.598
-8.6495	-7.7559	-13.74	-17.798	-5.1934	-4.7416	-6.9051	-14.669	-6.4229	-10.168	-3.3239	-12.592	-9.9798	-14.441	-5.8409	-8.8119	-11.319	-13.886	-1.7213	-16.832	-1.0955	-10.859	-10.167	-12.789	-10.668	-2.1675	-8.0209	-15.042	-11.522	-10.187	-9.2101	-9.8889	-11.858	-10.778	-6.7064	-10.968	-6.8874	-8.157	-14.636	-8.239	-19.591	-6.2403	-2.8006	-10.707	-11.137	-7.1002	-8.9543	-11.54	-3.8423	-9.3729
-15.21	-15.049	-11.257	-15.202	-14.325	-15.876	-14.913	-18.2	-9.2863	-7.1173	-23.613	-14.371	-10.325	-11.523	-14.168	-10.841	-19.75	-16.117	-15.555	-19.341	-18.874	-15.563	-17.916	-12.264	-18.154	-11.435	-20.789	-14.662	-12.473	-13.517	-13.894	-12.471	-12.171	-14.551	-19.708	-21.115	-18.406	-22.871	-10.94	-13.822	-14.552	-12.424	-17.153	-12.957	-12.987	-8.6041	-20.456	-11.104	-15.028	-14.325
4.517	5.9123	7.2204	9.0818	9.7445	2.8454	5.1264	0.63692	6.1048	4.5884	8.1862	4.6418	8.1	9.1476	13.016	-1.0458	8.8804	4.3817	5.998	8.2053	3.5894	7.2037	4.2108	0.67232	4.1683	8.035	8.7018	7.5379	9.413	12.25	3.8994	8.145	4.7832	9.424	8.5357	7.6387	5.2241	10.137	4.9251	2.7878	10.777	7.907	7.8716	0.060524	8.485	3.5732	8.0535	12.386	3.7734	8.4582
13.06	2.146	6.317	8.8422	4.6357	4.9998	10.865	10.61	17.002	5.8851	9.0477	2.4185	14.788	10.538	2.3184	13.321	13.112	15.261	6.9495	9.7725	14.037	13.85	12.688	7.5732	14.462	10.778	7.6362	11.402	10.032	4.1076	6.388	7.2534	6.5407	11.864	7.6067	11.99	10.319	10.188	5.726	3.7466	6.663	11.357	13.063	5.0837	19.532	12.21	9.771	17.349	11.879	8.4709
-3.0962	-5.0961	6.5614	-6.0537	6.1785	-6.5507	2.4948	1.0446	1.3464	-2.8946	1.8462	-0.12172	5.7535	3.6406	4.1395	3.6703	1.5367	-2.6428	-1.4511	-8.8781	1.1558	4.9304	0.46064	-1.7385	-0.14242	-1.8538	-2.2475	4.8689	-6.6554	-4.0924	8.1055	0.85034	6.5378	-2.8388	3.2267	11.49	3.6465	-2.1046	2.8135	2.8219	1.5587	1.3178	-8.4933	1.1445	-2.6431	3.3296	3.2199	2.1412	4.1843	-3.1638
-16.186	-16.023	-15.502	-15.148	-13.207	-11.483	-9.2507	-17.522	-19.631	-18.388	-18.153	-11.895	-20.101	-14.823	-7.9041	-9.9734	-9.7146	-10.886	-18.061	-13.721	-12.593	-15.31	-15.317	-11.438	-12.041	-10.677	-12.126	-15.17	-16.42	-15.24	-12.712	-12.225	-14.879	-14.972	-11.475	-17.497	-11.177	-16.218	-15.75	-15.38	-11.933	-16.827	-12.104	-17.28	-13.764	-19.173	-12.969	-6.8434	-12.839	-16.155
-3.1411	-1.9068	-2.3686	3.9938	-2.8899	-8.6673	1.2998	-2.59	-6.6533	-2.024	-2.3569	-2.1185	-1.3243	1.2004	-2.7753	-7.3435	-1.9038	-0.92856	-1.0905	3.677	-8.8218	-3.1313	-1.8402	2.997	-3.2775	-3.9584	-2.2526	-8.9531	-3.0432	2.1322	-1.4282	-2.0497	4.2344	-4.9612	-3.371	-0.33214	-6.5995	1.1705	1.966	3.2582	0.080013	-1.1597	1.3577	-2.1187	-3.0409	-3.7583	-2.9684	-2.6054	-10.016	-2.9797
0.74752	-3.173	1.986	0.069514	-0.82376	-4.9468	-5.7389	-6.8544	-2.5429	-4.1662	-0.079721	-5.1238	-12.116	-7.402	-2.7653	0.22097	-0.68671	-0.37794	1.619	-1.39	-6.6852	-4.8457	0.14329	-6.1389	-1.3045	-4.0587	1.2924	-1.6113	-2.8063	-10.231	-3.332	1.6911	-1.2409	-0.6553	-5.0176	1.7698	5.0832	-6.5979	-4.5557	-8.1788	-1.7359	-5.0502	-2.4241	-2.7003	-2.8531	-8.9793	-3.5566	-9.1297	-2.4511	-3.7607
-11.449	-6.5877	-13.752	-10.571	-10.082	-12.002	-8.6379	-10.114	-12.567	-6.6316	-12.021	-7.7857	-5.2095	-6.1152	-3.566	-6.7556	-1.8545	-13.134	-11.174	-12.551	-10.468	-12.032	-0.36902	-14.064	-14.01	-9.2925	-8.5346	-14.709	-9.029	-12.453	-9.7909	-9.9753	-7.1224	-9.7676	-9.6102	-10.594	-11.841	-8.7311	-8.0327	-8.9293	-7.6285	-9.5486	-11.727	-4.2612	-2.0358	-12.568	-10.24	-6.7644	-5.9846	-13.843
-20.154	-15.848	-9.3806	-15.33	-16.291	-12.062	-15.166	-19.847	-8.7527	-9.4461	-9.4751	-15.283	-12.504	-16.957	-9.8535	-14.104	-8.5424	-11.078	-18.208	-16.745	-18.058	-14.1	-9.3621	-11.862	-13.209	-14.963	-8.8916	-12.854	-16.33	-10.212	-16.352	-8.1035	-12.326	-14.664	-12.435	-13.947	-12.137	-11.515	-10.888	-21.304	-13.584	-14.86	-16.286	-10.023	-9.7723	-10.71	-13.829	-6.2306	-17.017	-14.472
-7.7936	-4.3802	-3.003	-4.9762	-3.7269	-9.923	-10.477	-4.0095	-6.9663	-5.3552	0.50085	-4.5832	-6.0399	-9.2166	-6.6908	0.43573	-2.6227	-5.9931	-7.5598	-13.208	1.3735	-5.4617	-4.6055	0.17886	-12.128	-1.4192	-3.2275	-7.9212	-5.324	-4.9846	-2.6866	-3.669	-7.1617	-4.3111	0.38316	-10.449	4.2366	-0.57897	-11.374	0.99661	-3.8484	0.70254	-6.4394	-5.4122	-7.2804	-4.6844	-7.7001	-6.0071	-2.1404	-6.1123
-12.275	-14.027	-8.7253	-10.529	-13.362	-14.996	-12.843	-14.064	-8.8144	-10.539	-9.066	-14.014	-10.797	-14.29	-10.521	-7.6042	-10.632	-10.558	-15.341	-7.6611	-14.274	-10.848	-14.499	-17.466	-20.563	-14.797	-13.677	-13.832	-10.371	-10.337	-12.378	-18.128	-12.401	-17.532	-17.386	-15.741	-17.524	-13.009	-8.0064	-13.632	-13.907	-17.226	-11.223	-8.8014	-15.185	-9.0815	-12.327	-17.223	-17.953	-18.501
0.016097	-2.5833	-1.5586	-7.0485	-0.70554	-1.3618	-3.5778	-7.1427	0.3334	3.3472	1.0234	1.2071	4.4468	-0.012148	-6.7968	-2.4148	1.1047	-1.9537	-4.001	5.0423	-0.83399	-4.8154	5.7967	-1.2616	-3.9094	-0.048559	0.44008	-5.2832	-4.1651	-0.055754	-3.5597	-1.2456	0.031898	-0.66326	-2.7547	2.6153	-8.2388	-0.7961	-0.23593	1.9237	3.0619	-4.9501	-7.9628	-4.8916	-3.3984	-3.3738	-4.2425	0.63389	-11.739	5.6362
-7.0265	-5.6215	-6.0876	-7.9105	-6.0234	-4.8091	0.74087	-11.303	-8.8623	-9.3806	-6.9661	-7.5361	0.61363	-4.8076	-6.1412	-7.6334	0.65481	-11.679	-4.1018	-5.21	-5.5007	-5.1761	-3.3226	-6.2348	-4.3236	-11.201	-6.2691	-1.8625	0.55786	-3.3231	-10.841	-4.0743	-14.661	-0.5816	-3.0005	-2.5951	-3.9367	-7.6088	-6.9659	-8.5294	-7.9547	-4.3825	-7.2064	-7.5328	0.013163	3.8087	-2.3081	-3.2065	-9.5984	-2.6795
-4.4587	-3.3369	-5.164	-2.4481	-2.8553	-5.9485	-2.0212	-1.1639	0.26582	-1.5259	-4.8061	-2.9791	-0.099308	-6.8997	0.80774	4.137	0.87149	-0.28393	-3.6989	5.7963	-8.6556	2.8056	2.5788	-4.1423	-0.69501	-1.6128	-9.5751	0.22585	4.5599	-4.6522	-1.0676	-1.1224	-4.7661	2.4996	1.5664	-3.0247	1.0235	-1.2025	-0.14984	-5.4545	-0.47817	-2.7263	2.0253	2.0818	-0.62464	-0.88604	-2.0102	-0.95998	3.0651	0.48583
-7.5792	-10.837	-3.7565	0.41679	-5.8282	4.2188	-6.6852	5.0768	-2.6626	-13.36	-4.9909	-7.001	-5.3502	-3.6458	-0.20694	-8.9314	-1.1023	-0.56262	-0.60019	-7.2655	-6.1353	-7.3125	-2.1244	-3.0799	-1.9135	-4.7163	-2.9853	-5.6988	-6.8888	0.80198	-2.0389	-10.159	-3.6238	-3.5091	-5.2411	-2.8946	-5.1432	-1.8209	-4.1539	-7.8486	0.61077	-0.85257	-2.1426	-2.1058	-5.9188	-4.565	-6.6344	-2.2636	-7.7336	1.3021
-19.083	-11.258	-17.631	-19.971	-12.681	-10.448	-14.672	-11.796	-13.803	-12.61	-13.185	-15.956	-9.9686	-13.046	-16.358	-18.257	-14.142	-7.7734	-15.922	-16.151	-9.8462	-13.193	-14.14	-18.889	-11.369	-14.927	-12.117	-17.035	-10.34	-15.107	-8.7164	-15.727	-19.406	-10.017	-16.379	-16.524	-12.387	-13.002	-6.4338	-17.616	-13.678	-16.362	-15.045	-10.463	-12.698	-13.814	-16.59	-5.1135	-17.422	-10.034
-8.7586	-6.3603	-8.3537	-18.019	-17.048	-13.419	-11.202	-10.576	-8.3126	-12.154	-12.53	-9.0277	-11.67	-10.714	-12.727	-12.836	-9.0365	-12.03	-15.408	-11.663	-12.673	-9.8991	-8.1933	-13.026	-14.259	-9.9044	-9.9877	-6.9154	-14.718	-12.821	-9.7075	-15.957	-13.961	-6.1993	-10.359	-16.494	-7.9881	-14.941	-11.502	-15.52	-9.3979	-12.125	-15.322	-16.711	-12.298	-11.112	-8.5767	-12.042	-9.9328	-8.9358
5.3834	-3.3596	0.60868	4.9533	-10.474	-2.5462	4.1457	-0.15217	0.6458	0.013676	3.2409	-0.41191	0.70266	-0.30682	-1.7061	7.3387	3.3496	-0.64564	0.90317	0.30848	1.3389	-0.86467	-1.3163	3.9762	0.55833	-4.4794	-6.6975	0.65222	1.2252	3.9454	6.2205	1.8629	-1.8775	6.2474	-2.7137	-0.030466	1.6079	1.5565	-1.1755	3.5271	-6.9849	-4.1228	1.6195	2.8179	1.2837	0.54421	-2.7232	7.9567	3.2611	5.1135
0.10316	0.39903	-2.7776	-2.7912	-11.248	-2.1683	-1.889	-0.58429	-3.9559	-0.82568	-7.4104	-9.314	1.8892	-5.9652	1.7771	-0.74261	-4.7481	-3.7845	-4.4367	-1.363	-3.5093	-5.841	-4.1918	-5.3492	-2.7656	-1.352	-1.1624	-2.5274	-0.14351	-4.4165	-1.5019	-6.059	9.531	4.4565	-3.5241	-2.1862	4.6294	-4.9307	-4.1538	-6.5988	0.63958	-4.6184	-4.7386	1.0608	-5.6783	-0.16168	-5.6826	-1.365	0.5276	-7.7256
-5.1256	-13.35	-12.352	-8.174	-21.443	-11.685	-11.909	-16.027	-16.358	-10.081	-11.575	-14.923	-11.16	-10.322	-14.099	-17.153	-9.3092	-10.843	-14.159	-16.116	-13.247	-7.5322	-9.491	-10.069	-17.312	-6.4398	-15.53	-15.624	-11.883	-12.021	-16.208	-16.337	-16.893	-12.341	-7.2111	-7.4523	-6.6031	-15.987	-9.599	-15.909	-10.253	-14.173	-11.447	-12.009	-12.618	-9.5912	-10.32	-9.6501	-12.824	-17.449
-0.9527	-5.26	-8.306	-6.8965	-6.8515	-11.932	-2.6561	-4.5793	-6.0124	-4.6787	1.3778	-0.40642	-2.8208	-3.9443	-10.063	-2.944	-0.79957	-0.60169	-6.1555	-1.9119	2.057	-4.9539	-9.4444	-3.278	-9.771	-9.7317	-1.9393	1.5467	-5.8841	-3.4541	-3.1031	-10.909	-7.8737	-4.5514	-2.917	-0.27635	-3.2811	-0.60855	-9.6516	-8.0045	-7.0687	-1.7844	0.23697	-3.9964	-2.9972	-1.6635	-8.4671	-4.3506	-1.3397	-5.8638
0.37527	8.4132	7.9346	-5.8367	2.5173	3.8551	6.3246	-1.5748	-1.3868	5.4772	6.4868	7.5423	6.009	9.2283	3.9043	6.4696	-0.6899	12.459	5.8956	5.8951	2.5482	1.2155	3.0058	5.9746	6.9775	0.95189	3.1918	8.8837	4.1043	9.4614	2.9204	7.5718	0.90974	-2.5616	7.6107	6.5882	-0.42447	7.3134	2.7623	2.0676	8.2033	6.2437	2.6071	2.034	3.8921	5.9693	8.3247	4.7067	9.5536	3.4417
-2.2192	-0.16656	-0.092604	-0.87279	4.0322	5.2277	-1.8499	-3.9199	-6.5051	-0.60754	1.3233	-0.54455	-0.52663	-1.9501	-2.4521	-0.53996	-2.0665	-0.77507	1.0599	3.02	-5.7356	3.6476	7.4084	-5.5376	-1.9069	4.5136	11.4	-6.218	-4.7255	3.0227	-0.77698	-0.39739	4.4276	-1.5652	3.3856	1.5069	0.06362	-1.9312	3.5333	1.4883	1.8682	-3.059	4.6241	-2.2018	-6.0548	-0.20928	-2.0944	-6.8183	3.7729	2.091
-4.4247	-4.2928	5.6989	-4.0065	-2.2673	-4.0115	-2.3268	2.5776	-1.7241	-4.4762	-4.1932	-0.64732	2.3609	3.4766	-0.65709	-5.4063	2.0391	1.3203	-3.3989	-2.8965	-1.9267	-3.9043	-0.95169	1.2953	-2.8075	-1.8928	-0.9173	-2.5178	-7.7519	-0.27907	-3.6292	-2.7341	-9.7765	-6.9361	0.31509	-5.2233	-0.99437	6.1079	-3.2043	1.4388	-4.6332	-6.4044	-2.4175	-3.0025	-2.5328	2.9079	-4.6366	-3.2568	3.687	-12.154
-12.04	-12.292	-9.3786	-14.957	-16.911	-10.442	-13.402	-13.644	-17.518	-12.51	-11.306	-17.153	-13.142	-10.129	-13.386	-10.77	-21.57	-7.1633	-16.935	-18.383	-17.462	-14.523	-9.6783	-14.091	-9.8568	-8.3085	-14.587	-13.199	-13.449	-10.014	-13.339	-12.456	-8.628	-5.4562	-8.8211	-19.59	-8.1957	-14.608	-13.808	-13.799	-12.265	-8.98	-17.519	-11.069	-18.449	-15.648	-9.4035	-12.161	-10.594	-11.476
9.4591	-0.12402	5.0326	-0.63157	4.03	9.6289	5.1984	4.5897	4.0958	2.7994	2.5624	9.1746	9.259	6.7127	3.5016	6.5639	3.3207	4.72	10.472	11.207	2.9432	4.1573	3.869	-1.0032	1.6893	6.0529	0.48549	5.119	4.185	10.56	9.721	3.9066	-0.54887	4.9275	5.8421	0.78257	11.117	-0.69862	1.1528	2.641	-0.91457	-1.0968	2.8014	6.6179	2.1648	3.1917	8.0544	-2.7583	9.9793	0.64409
2.6288	-4.1042	0.75258	-0.3641	8.0227	-3.527	2.8179	-4.1071	-6.841	-4.4856	-1.4671	-0.51813	-4.8719	-5.1923	5.2889	3.1155	-4.7943	-6.3228	-2.9117	1.1313	4.7479	-3.7723	5.4383	-2.5591	-8.8354	1.2089	-5.2628	-1.3902	-5.6944	-5.3379	-6.2788	-5.1887	-1.5007	1.1191	-1.7125	-2.2412	-7.6164	0.12388	-1.7945	-4.0076	-0.44269	-2.6652	0.27241	-5.2866	-1.6578	6.7226	-1.4418	-0.68973	-6.4247	0.21559
-11.085	-7.1578	-13.436	-14.981	-9.1081	-8.3659	-9.6964	-13.856	-6.7867	-8.7578	-6.8359	-10.063	-8.5015	-6.9403	-7.3035	-10.099	-13.157	-3.2541	-8.6737	-8.7115	-7.4417	-3.4799	-9.8666	-13.616	-12.602	-8.3038	-15.24	-7.6309	-17.607	-12.087	-21.976	-12.223	-12.927	-5.2323	-6.6982	-9.1184	-8.8934	-10.134	-8.8587	-18.545	-7.7315	-10.404	-10.778	-7.9355	-6.3897	-2.4766	-5.1651	-8.4351	-16.085	-15.117
-8.3225	-0.79374	-0.073988	-9.2837	-5.7537	-1.3223	1.7312	-10.53	-5.9764	-2.3153	-0.5746	1.7244	-4.7678	-7.6075	-4.0455	-5.0786	-2.7462	-8.4882	-5.232	0.21354	-4.9667	-8.298	-3.0572	-3.4404	-0.67137	-2.5231	-10.278	-7.2286	-0.61485	-7.9012	-1.9741	1.1251	-4.5886	-5.4228	-9.7651	0.65425	0.84429	0.25201	-2.7429	-11.441	-8.8596	-3.9108	-6.5529	-1.7072	0.20587	-6.0498	-0.21702	-4.6186	-6.148	-5.588
-21.899	-17.098	-14.435	-19.149	-13.548	-11.394	-13.947	-14.449	-11.995	-15.054	-21.032	-16.086	-12.684	-14.132	-18.317	-16.69	-14.206	-13.098	-16.099	-15.486	-9.5106	-7.7085	-18.546	-2.8816	-12.423	-11.243	-19.632	-12.775	-15.137	-15.892	-11.838	-14.173	-9.2873	-20.329	-12.543	-14.236	-13.516	-16.227	-14.29	-13.669	-18.268	-13.036	-17.905	-17.294	-19.803	-10.766	-20.692	-10.322	-18.972	-19.516
-3.2123	-4.9994	-2.868	-1.6623	-7.8548	-6.9993	-1.9075	-1.3807	-4.9926	1.1713	-10.71	-4.9515	-4.3952	-10.823	-6.4734	0.55633	-0.18746	-3.1225	-6.2888	-4.0031	-3.689	-9.455	-6.1019	-1.7383	0.46073	-1.2801	-0.086909	-2.1107	-7.3377	-8.2179	-7.9985	-5.8616	-8.9406	-2.9713	1.4066	-3.8191	-0.094189	-9.5154	0.80212	-4.2837	-0.88402	-9.8772	-2.5237	-5.6817	-6.7544	-9.5288	1.0721	-4.8916	-4.6574	-3.3914
-12.347	-12.06	-15.081	-13.003	-11.115	-12.82	-8.1277	-11.97	-20.649	-8.7126	-13.254	-11.251	-10.918	-15.965	-10.795	-16.013	-9.9758	-16.487	-12.095	-9.7223	-7.7577	-11.821	-11.881	-11.329	-14.227	-19.819	-12.181	-9.0122	-14.116	-13.511	-13.859	-9.3243	-7.6653	-6.5204	-13.598	-11.674	-17.918	-12.56	-14.95	-9.4824	-10.433	-17.579	-13.684	-14.174	-18.284	-9.7612	-11.992	-16.88	-3.6451	-13.902
-13.422	-9.4548	-10.685	-9.249	-12.375	-11.141	-9.9165	-16.318	-12.324	-11.951	-11.697	-16.681	-13.053	-10.457	-10.834	-14.054	-9.2645	-15.841	-14.844	-6.7502	-9.4795	-8.415	-9.9829	-4.1482	-5.6585	-7.2838	-14.095	-8.8776	-16.16	-9.014	-13.292	-8.4632	-11.584	-22.136	-12.342	-6.9007	-8.0187	-8.8621	-12.065	-14.13	-14.207	-21.098	-12.432	-13.409	-11.677	-14.035	-6.9717	-6.9508	-9.7231	-12.782
-13.613	-7.6997	-14.518	-10.52	-12.286	-16.995	-13.258	-15.487	-12.443	-9.6527	-11.599	-11.424	-12.368	-7.6691	-12.341	-9.9968	-13.472	-0.2139	-12.584	-6.499	-10.665	-16.571	-8.8103	-6.142	-17.749	-10.132	-11.914	-10.571	-9.6384	-7.6869	-17.336	-15.379	-8.3879	-10.976	-7.5905	-10.98	-15.252	-8.4799	-16.104	-15.526	-15.12	-7.0692	-12.396	-17.417	-10.521	-8.6301	-9.1404	-11.202	-10.455	-13.913
-13.162	-17.042	-17.047	-14.796	-10.755	-18.8	-7.7923	-23.285	-9.3371	-14.158	-14.639	-14.083	-13.709	-10.342	-12.019	-10.869	-13.24	-18.404	-8.4021	-14.853	-9.3255	-18.465	-15.294	-20.951	-15.57	-14.24	-13.708	-12.025	-16.645	-11.813	-12.118	-15.703	-15.404	-13.742	-8.6336	-15.859	-17.463	-16.498	-13.413	-19.72	-17.757	-14.576	-10.189	-15.478	-9.8061	-12.476	-16.999	-15.586	-16.718	-18.49
-16.541	-13.152	-11.123	-14.055	-11.871	-9.6339	-18.633	-12.909	-12.51	-17.935	-5.7451	-16.094	-13.812	-15.586	-16.872	-16.487	-13.274	-14.209	-13.612	-13.858	-9.3277	-9.2997	-18.161	-14.246	-13.117	-15.343	-15.959	-12.368	-14.91	-17.812	-14.284	-14.146	-18.751	-17.982	-12.5	-15.799	-19.125	-8.9833	-11.587	-14.916	-19.37	-11.634	-15.35	-12.819	-13.384	-15.335	-10.221	-12.743	-14.149	-7.8113
-0.9688	0.10008	1.3838	-2.8607	-5.3329	0.61956	-2.8896	2.31	-5.3015	2.8905	-2.2492	-3.4515	-3.1861	-1.1475	-4.5104	-6.2496	-2.1019	-1.7979	0.21111	-2.0254	3.2517	-0.57439	-3.5515	0.7887	0.12415	-0.88011	2.9095	0.79154	4.9599	1.2793	-3.1873	-5.1029	-5.1424	-6.5635	-3.1357	-4.4334	-1.8862	1.9665	-2.0225	-1.6631	-2.4374	-2.9171	-2.8633	-2.9164	-2.3562	-0.70468	-1.9352	-1.7255	-2.3432	-0.28508
-14.277	-5.2488	-13.157	-11.56	-9.6573	-11.251	0.48853	-15.75	-13.346	-3.285	-18.793	-10.67	-13.793	-18.019	-9.2258	-15.074	-8.2901	-8.0536	-18.276	-13.25	-13.247	-12.443	-16.875	-7.4762	-9.7541	-12.061	-5.1415	-9.6901	-8.1348	-12.056	-11.698	-8.3407	-6.7882	-16.075	-9.7939	-13.304	-8.1885	-8.7365	-16.102	-8.427	-11.713	-4.1582	-8.3464	-8.1194	-12.268	-14.651	-12.287	-14.565	-12.502	-12.427
0.37935	-1.1556	-1.566	-0.68283	3.4064	0.86508	1.3314	-3.2989	11.449	-1.5058	0.96413	-1.2854	2.257	3.6416	-5.1211	-0.085317	1.3803	-3.9619	-0.55871	-1.3981	-4.4739	-2.325	-4.7325	0.5442	5.9172	-1.7131	-4.9671	6.6995	-3.1693	-2.8483	-1.4103	-1.1447	-6.3636	4.2908	0.87375	4.2321	0.35262	5.558	1.6207	-1.9765	-2.8521	-0.38541	3.1176	5.1834	-3.7359	0.18645	0.79294	9.0395	3.3804	-4.9606
4.9808	3.3605	1.2852	7.0545	-4.5069	4.9589	4.238	-3.3381	0.61395	-7.0818	-3.8007	-3.0318	2.5039	-5.1232	-4.5446	0.068874	8.4591	0.34385	-3.1344	1.1444	5.7007	0.38669	2.7469	-2.3291	2.9336	1.9262	4.6264	-2.0326	3.4427	-1.0849	3.8246	0.42622	0.18883	7.124	5.1756	6.4063	3.0653	0.25287	-1.5049	5.3959	0.76496	7.5791	2.4042	-0.53385	5.8785	-2.2959	0.68194	3.0113	3.2409	4.2203
-14.059	-8.5347	-15.551	-14.731	-11.773	-6.2826	-10.011	-15.784	-6.2302	-10.113	-5.2265	-11.164	-9.2613	-15.509	-16.711	-12.018	-15.873	-7.8464	-16.666	-9.418	-14.173	-3.6995	-12.012	-9.9493	-17.787	-15.985	-10.534	-11.818	-8.187	-9.1243	-14.559	-5.8816	-13.985	-10.428	-15.997	-16.257	-9.1142	-13.438	-16.853	-9.2387	-4.9204	-20.067	-11.871	-9.1481	-9.2133	-2.0368	-10.16	-11.752	-9.0949	-11.202
1.4556	-0.18912	-1.206	-5.6525	3.3263	0.15768	-0.15878	-3.0158	-1.4189	-1.409	0.21711	2.4707	0.70059	10.31	-0.31383	-2.3494	1.7155	-7.676	-1.8363	-6.8706	-0.44302	5.0742	-3.9955	-4.1164	-3.2053	-3.7843	-7.1488	-1.0359	-0.21707	-3.9231	-4.6548	1.0473	-0.81496	6.2732	1.6562	-3.3247	-1.8021	-2.423	0.56434	-0.049427	-1.8155	-5.0966	-3.9857	-4.4929	-2.0664	2.6376	4.3527	1.2419	-0.85714	-2.6689
-0.024602	0.11227	-0.27733	-0.84662	5.4311	-0.25401	-4.1478	-12.874	2.1221	-3.0647	-0.97352	-4.3791	-8.8341	-3.192	1.5255	-3.1391	3.9058	-8.6894	-2.1996	-3.6706	1.6012	-2.7217	-5.9694	-1.2273	-4.7668	-2.4165	-9.5	-6.6168	3.0249	4.4855	2.6645	-10.551	-13.115	-7.4083	-5.1039	-1.1881	1.1058	-2.3879	-5.1477	-6.4658	3.7479	1.8539	-5.2251	-5.8538	2.0534	-11.201	-3.6229	3.9006	-0.44484	0.27433
5.2011	3.7135	3.0377	3.2461	12.273	6.2566	8.5351	8.7497	9.5099	10.317	6.4954	13.501	12.855	1.4695	6.644	8.8573	7.7935	9.469	7.2389	7.0551	-0.0092348	5.1677	14.489	3.0604	7.1495	5.7082	8.8872	0.43944	2.6845	6.679	9.4855	12.563	3.6013	7.2197	11.646	1.0479	2.9248	6.067	10.252	15.06	3.633	4.8665	11.989	7.6011	10.723	2.8974	11.385	10.145	10.699	7.6777
-7.5297	4.0619	3.1319	0.76643	0.30134	4.7788	1.5712	-8.152	4.0982	-6.2799	-0.17837	3.9288	-1.1272	3.9493	2.8567	1.7129	-1.2425	-2.8917	1.5606	-1.1309	-0.44612	-0.77972	-2.6698	2.6374	-1.5343	-0.18563	2.2445	-2.1066	2.3409	-0.093882	-3.82	1.2805	5.6138	-5.5852	2.0436	3.2094	1.1884	1.7058	2.156	-3.3237	0.23968	-0.91499	-1.0539	0.6926	-3.7581	0.69086	-1.1336	3.7004	-0.86326	3.604
3.7903	-3.9324	-2.4258	-7.2989	-13.35	-1.7284	-2.5554	0.28674	-6.4319	0.44266	-4.1074	-2.3172	1.3017	-5.9772	-2.0767	-3.0952	-2.6758	-1.226	-0.69694	-8.4047	-5.2504	-7.4345	-8.433	-3.8438	-9.6905	-1.1691	-4.7392	3.9235	-2.0067	-5.007	-1.0957	-0.93482	-4.3594	-4.94	-3.0211	-6.9934	-6.9231	0.12873	-6.5588	-3.1099	-5.9105	-1.1707	-1.0769	-5.4005	-1.8809	4.4164	-5.3978	-2.6637	1.6013	-2.0628
-5.6644	-7.7446	-4.5488	-4.3306	-6.9442	-5.043	-7.3148	-5.8167	-8.2623	-8.1065	-8.7831	0.61489	-5.6788	-5.1038	-7.9632	-1.8897	-3.4416	-9.5435	-8.5996	-6.2682	-6.9175	-1.8953	-6.5946	-9.7053	-2.5326	0.81303	-12.537	-3.1675	0.1442	-9.3493	-5.429	-5.9604	-8.3629	-13.799	0.023372	-2.3928	-4.688	-3.532	-6.4286	-2.3526	-5.9268	-0.80376	2.1254	-1.7854	-6.9164	-11.068	-0.99558	-3.6219	-5.2481	-2.6417
-13.071	-12.025	-6.0388	-8.0529	-10.715	-2.3749	-8.6685	-10.909	-7.7261	-0.87139	-6.8773	-11.334	-3.4651	-6.2135	-9.5017	-12.636	-7.6313	-6.8737	-8.4793	-12.181	-3.4714	-6.0865	-4.5747	-10.358	-4.3946	-6.8219	-4.6318	-8.85	-5.2652	-11.112	-7.7884	-4.6603	-11.144	-9.7299	-10.794	-7.6922	-5.1556	-5.8564	-6.35	-4.3734	-12.198	-7.6848	-6.7857	-10.601	-2.2248	-4.5966	-1.6761	-6.3362	-3.7637	-10.303
-8.8594	0.4441	-5.364	-2.2836	-6.3406	-0.032641	-7.8238	-9.8335	-8.611	-3.8142	-8.786	-7.5308	-9.9227	-3.6622	-10.981	2.0841	-8.1356	0.65703	-9.6508	-2.6725	-4.8981	-5.512	1.7419	-2.786	1.198	-5.0359	-10.073	-1.9235	-9.1753	-1.5869	-1.4848	-3.2382	-0.22784	-2.8844	4.5083	-7.7752	-3.7028	-4.441	-9.3799	-1.1798	-2.9651	-0.20882	-7.5085	-1.9888	-2.9541	-2.2298	-1.7927	-9.473	0.5758	-2.2472
5.0881	1.7356	6.2045	1.216	5.3529	-4.6428	-0.52918	-2.5396	3.3217	4.1177	2.6855	-3.6536	5.0564	2.8935	0.20489	1.4233	-2.0078	1.5238	3.6448	4.4253	3.2428	3.8357	-0.57802	6.8119	1.5682	2.0444	6.6765	8.3105	10.945	2.3794	5.9181	3.9413	2.6636	0.99414	-0.54138	2.6372	-1.2995	6.7466	4.6038	3.2178	-0.12524	-0.76912	7.4427	4.2117	-1.3329	5.2001	3.6802	7.1762	-0.41399	5.1483
0.5447	0.83883	4.4286	-2.2567	-0.01162	-2.4576	2.5983	1.0133	0.50609	4.1042	2.0069	0.99614	-3.4022	1.9777	5.6768	-5.9305	7.0395	-0.94581	-4.9357	5.357	-4.1514	-6.6697	1.3029	-3.1407	1.079	-5.2314	-3.1418	-0.76222	0.50355	2.8733	-7.2994	6.2285	-0.052987	1.5571	-3.9325	-6.3225	0.087055	2.4511	-0.60688	1.2966	1.873	2.5777	-2.185	3.4634	6.3814	1.4966	1.5477	0.2277	-6.3028	-0.95377
-22.439	-23.386	-22.89	-27.399	-19.19	-26.684	-17.856	-21.085	-19.123	-20.744	-22.542	-27.379	-19.028	-28.188	-23.916	-26.252	-30.407	-18.543	-19.449	-15.414	-20.168	-19.687	-23.471	-21.38	-22.321	-18.701	-25.047	-23.546	-19.548	-19.627	-23.982	-26.434	-23.09	-19.678	-24.551	-17.307	-19.877	-16.248	-20.28	-26.03	-22.801	-25.534	-24.409	-25.906	-19.366	-19.637	-22.191	-17.115	-20.469	-23.919
-11.168	-10.511	-7.1965	-8.4048	-7.1104	-6.5662	-5.807	-12.729	-11.005	-7.9662	-8.9731	-10.01	-5.4132	-13.364	-14.091	-12.232	-12.278	-6.3129	-4.6499	-15.574	-16.826	-7.6405	-8.9276	-11.102	-11.579	-11.32	-7.6983	-1.5016	-6.3047	-8.6441	-9.3394	-6.0441	-8.0811	-9.0629	-5.6139	-1.2394	1.5851	-12.207	-11.277	-9.4806	-14.329	-7.9892	-2.2986	-11.169	-11.845	-12.39	-10.16	-8.6407	-7.9162	-8.1439
2.5527	-8.4873	-1.0258	-1.9761	-1.6358	5.0045	-1.7816	-2.702	-0.62729	-6.117	0.87955	1.2931	-4.1529	-2.2225	0.85005	0.6716	-4.8598	0.40994	0.3037	-0.22693	2.7245	-3.6727	0.80999	0.9665	-6.4595	1.5514	-8.3511	0.5679	-0.31438	2.6532	2.6425	5.1634	-7.2346	-4.8785	0.57963	-7.7538	-1.782	-2.6703	-2.7105	2.5153	-3.7657	-1.039	-8.0286	3.4242	3.1496	2.3012	2.98	0.65675	-1.3398	-1.9068
-0.22039	-0.86599	4.9031	1.7311	2.2166	5.0188	-8.429	-2.4674	3.8359	7.1484	3.9346	-2.225	-0.27473	2.4939	2.7915	4.665	3.9398	3.0899	-2.4816	4.9432	3.8068	-2.0974	-2.1521	2.9707	-0.84287	-4.075	-2.42	-3.3957	-3.5355	-6.7147	-5.0844	-1.826	-4.7587	-0.13812	0.67787	5.1745	-9.6828	8.0509	1.6493	0.44	-1.6669	4.0585	5.6837	-2.3416	3.8009	1.769	-3.7748	1.0317	1.0594	0.83977
-12.28	-18.525	-16.885	-15.21	-15.185	-13.322	-14.977	-11.929	-13.608	-15.17	-10.091	-17.006	-10.201	-18.054	-8.6704	-16.492	-20.342	-16.733	-22.721	-20.185	-18.141	-17.301	-5.4474	-13.824	-14.101	-16.356	-21.879	-16.612	-12.869	-13.153	-12.161	-9.0812	-12.419	-14.332	-16.467	-17.026	-15.511	-16.946	-15.063	-19.322	-16.489	-19.237	-20.468	-16.375	-13.736	-13.548	-15.14	-11.271	-14.598	-10.648
2.0919	0.031031	4.5267	-3.2688	-1.9531	-1.9997	-4.0654	-0.5063	-2.8845	-5.5873	-5.928	-1.9343	-3.3697	0.89914	-5.4943	-0.30937	1.6301	-1.6228	-1.3582	4.6344	-2.335	-7.2846	8.5882	2.4005	-4.4133	-0.6313	-1.8798	-0.87172	-0.36314	-1.7547	0.46699	4.5412	-7.923	-8.2007	0.056409	3.3005	-1.9857	-12.127	1.8343	6.2143	-3.575	-6.0435	-0.81806	4.9234	0.019227	-1.6811	1.5923	-2.4579	-1.1765	-4.8417
-6.6134	-6.2607	-4.5315	-5.3921	-5.5888	-4.474	-6.5771	-9.0483	-0.68649	-3.9866	-1.3616	-2.349	-8.5767	4.2033	-5.8752	-3.3148	-3.5665	-2.7577	-12.513	-4.8303	-10.923	-6.7287	-1.6455	-3.0338	-5.0526	-9.16	-7.0283	-4.7076	-2.1626	-8.499	-4.0966	-13.379	-1.638	2.1568	-3.7994	3.5448	-3.5957	-2.7511	-3.4134	-2.6463	-3.1871	-1.1842	-7.5539	2.7837	-4.2828	0.54021	-9.7764	-9.5288	0.063042	-5.8066
7.5096	6.7547	17.802	15.917	11.802	7.4588	5.9466	11.873	6.4992	10.217	6.8357	5.8848	12.927	9.2276	4.7573	7.1038	9.3821	11.643	6.4304	9.8287	6.3803	7.1564	10.26	5.8335	14.197	10.563	5.3403	10.386	8.1166	15.168	5.1216	1.8714	7.5827	5.9423	8.5096	1.7826	11.828	6.4928	6.2844	11.079	3.0205	5.4685	7.0684	9.268	8.1133	5.9138	6.8602	10.207	2.4683	3.5077
-27.216	-25.808	-19.841	-26.534	-18.137	-26.697	-22.292	-27.727	-19.64	-19.756	-24.907	-23.086	-19.562	-22.003	-23.728	-22.226	-16.247	-23.339	-17.54	-26.205	-24.04	-25.848	-22.78	-27.724	-17.919	-21.409	-15.92	-19.859	-21.863	-22.031	-20.16	-15.382	-22.569	-22.648	-21.294	-23.254	-28.128	-22.837	-17.48	-25.402	-17.956	-25.525	-21.976	-17.869	-21.933	-20.73	-25.705	-23.298	-18.768	-26.145
-12.631	-7.7689	-8.4687	-7.8431	-5.3278	-7.6878	-3.6171	-9.3789	-7.9677	-10.032	-11.796	-7.236	-9.9092	-0.97296	-10.56	-7.9839	-10.959	-10.318	-7.8458	-6.0022	-12.843	-8.2309	-11.346	-10.527	-13.68	-11.23	-10.234	-1.115	-3.5176	-13.868	-13.664	-5.0034	-13.533	-7.3574	-5.0655	-7.9331	-9.47	-11.367	-9.7206	-6.8567	-10.748	-7.6339	-9.3872	-3.5857	-7.8274	-9.6878	-11.929	-12.149	-6.0732	-6.0597
-9.0357	-15.112	-7.3615	-0.90982	-0.95115	-4.1355	-1.3242	2.2379	-3.4301	-5.1215	-6.9942	-4.6849	0.58537	0.032845	-8.1485	-2.0765	6.174	-10.088	-1.914	-4.5919	-3.316	-1.3881	0.50914	-4.4914	1.4138	-2.0749	-5.8506	0.64261	-6.5932	-4.1322	-7.5653	-4.2526	-4.5401	-11.606	0.3276	-0.97599	-4.333	-4.1516	-1.8941	-6.9727	-4.2136	-6.356	-2.124	-2.1348	-3.7096	-7.4869	0.031258	-8.9856	-5.374	-4.4602
-0.6327	-1.481	-5.0878	-3.0761	2.0008	-3.1858	-9.718	-8.8906	-8.6782	-4.9019	-7.9207	-2.5853	-6.5433	-1.5219	-5.3443	-3.2968	-2.9071	0.56329	-6.3275	-7.2763	-11.726	-7.1579	-5.2222	-1.6598	-7.3923	-6.9448	-6.7682	-6.6799	-2.0753	-0.10664	-3.5476	-3.8992	-4.1931	-4.2563	-5.9736	-7.6302	-6.778	-3.3615	-6.4349	-1.5196	-0.50661	-4.0664	-1.2706	-1.9125	-6.8016	-1.9715	0.030596	-1.0101	-8.272	-7.3282
-14.255	-16.521	-16.277	-13.735	-16.551	-12.18	-13.001	-17.751	-13.098	-16.735	-16.614	-8.1537	-14.469	-18.575	-15.831	-15.247	-19.921	-9.081	-9.4491	-11.38	-13.352	-14.438	-12.189	-15.47	-19.854	-11.429	-27.322	-19.543	-14.036	-16.364	-17.1	-18.43	-15.237	-12.34	-14.072	-14.244	-13.712	-11.109	-13.995	-14.769	-15.299	-14.357	-18.149	-13.809	-16.459	-14.627	-7.8733	-11.354	-12.782	-11.985
-6.4045	-5.1287	-2.5859	-4.027	-6.8559	3.9435	-2.1341	5.9579	-1.0149	-3.4797	-8.1317	-2.5971	0.91973	-4.3495	-5.8033	0.86368	-6.4313	1.5162	-3.5961	-2.8186	-3.3589	0.099101	-4.74	0.81348	1.5977	-5.3559	1.1091	-1.7715	0.91481	-2.9754	1.0023	2.2128	1.542	-0.23837	4.4927	-1.5078	4.6203	-4.8036	2.5831	1.9644	4.8115	-4.7739	-0.8792	-1.2957	2.3952	-0.40034	1.2173	0.061038	0.50061	4.3632
6.6134	8.2001	9.3661	6.499	10.024	12.197	3.4772	9.2026	7.3428	3.9567	4.1699	7.7938	3.3375	6.0808	3.418	4.8236	-2.3447	-2.8596	5.5867	7.8742	5.314	2.0381	10.05	3.5649	5.2029	4.1787	5.1423	6.9616	2.3994	9.9931	2.4086	14.3	6.3079	-0.75118	8.6546	5.2354	0.39451	2.5523	10.081	2.5672	6.6866	4.8743	4.5465	5.4703	5.0906	10.785	9.2085	2.1543	-0.23757	7.1137
-20.229	-19.148	-12.439	-22.719	-21.669	-17.521	-22.119	-24.496	-22.229	-20.784	-24.072	-22.494	-16.882	-23.911	-19.646	-20.227	-24.262	-18.132	-27.164	-24.037	-21.333	-22.015	-24.617	-19.594	-18.649	-19.139	-16.698	-21.091	-14.304	-23.926	-16.967	-23.875	-17.272	-21.542	-23.467	-17.454	-19.709	-21.292	-18.356	-25.834	-27.327	-13.748	-18.884	-20.922	-20.586	-22.048	-22.991	-10.915	-28.325	-22.363
5.964	4.7361	1.419	-1.0325	5.7835	6.7412	4.8022	-0.72632	0.97768	4.1295	2.0761	6.9637	3.7479	11.439	4.1092	1.8837	5.2926	3.8348	1.3444	2.9663	0.70354	4.2665	6.7202	6.6599	3.3831	5.9441	1.1406	10.993	-1.0686	7.4772	5.6411	9.727	5.6055	11.945	11.164	4.7115	5.6544	-0.24897	5.6838	8.8347	8.0326	-2.1742	0.21453	5.33	-0.60602	0.86422	9.299	3.3973	3.7462	6.8217
6.065	9.2517	7.8616	5.2923	10.057	9.4373	9.0389	9.2581	2.149	8.6507	10.931	8.2405	8.4301	5.9576	1.0042	8.0347	6.9327	10.686	10.341	8.955	11.07	7.7598	14.275	9.6464	6.6216	4.2053	1.3976	13.285	7.146	9.6042	9.3975	13.231	6.6928	8.848	7.6043	9.3037	9.1501	11.551	7.6871	8.2296	7.2428	8.9444	10.422	7.3798	10.511	9.8478	8.7228	10.407	9.6054	8.3576
-0.17957	2.8031	-7.4127	0.44233	-5.0934	-9.4363	1.1033	3.4566	-11.983	-9.2344	-2.422	-3.5967	-5.9033	-10.612	-6.239	-3.6833	-3.1033	-0.291	-2.8194	-0.73607	-2.3575	-5.3031	-3.4078	-6.7995	-4.587	-2.3452	-3.0184	-0.80723	1.0483	-1.0388	-1.0532	-6.5059	2.7613	-2.8104	0.67446	-5.0872	-0.30217	-3.3924	-2.0377	1.8195	0.93174	-4.6591	5.8542	-4.3351	-4.9851	-4.3941	-4.3925	-3.907	-1.7944	-1.9902
9.1313	7.5759	6.355	12.279	4.2993	10.295	9.5017	10.451	6.3582	1.9548	4.6269	1.749	3.9619	11.738	12.426	7.6682	7.9441	1.077	12.812	6.9154	4.6494	7.1101	8.5273	8.6476	7.5056	6.8053	3.7653	12.991	9.9833	13.228	13.364	9.6107	6.6409	6.8477	10.317	6.1774	5.6708	7.2282	2.6802	10.659	14.13	11.192	13.172	15.932	7.95	5.1603	6.4029	12.062	10.342	9.2766
5.2956	6.6703	5.414	7.834	9.2069	1.7171	3.2277	12.797	6.2798	13.471	8.1491	2.6342	8.9979	0.22552	7.5955	10.239	8.5473	3.0517	8.9176	3.2686	6.0815	7.4229	5.7244	5.0207	1.4457	5.1884	8.0452	18.537	13.193	11.324	4.4737	4.9186	9.4173	2.8711	9.2618	3.4549	11.685	6.1287	8.4243	5.4468	10.42	12.359	7.1094	8.6325	3.1458	7.851	4.1339	9.8413	11.06	9.024
-2.9962	3.386	8.3847	4.7072	0.14278	5.034	4.6467	-0.99893	5.4777	6.7591	3.2399	5.1655	9.4461	0.78983	8.101	4.2581	-0.40017	2.3249	4.1516	1.6368	9.7718	0.76867	2.7037	2.6636	-0.56938	2.8967	3.3312	3.2614	6.6473	-1.5249	6.1134	3.348	1.3836	4.4404	1.8199	1.9036	11.453	-1.4466	2.8222	7.1913	1.0289	4.0131	-1.7277	6.648	6.7451	7.3111	1.2767	4.625	1.4061	3.3477
-8.3903	-8.4574	-12.515	-15.033	-8.8901	-14.299	-8.0646	-11.458	-14.497	-13.922	-16.339	-2.8389	-8.0571	-12.129	-6.271	-2.2038	-11.692	-15.473	-5.0425	-5.8193	-8.6747	-13.705	-6.8754	-10.431	-12.553	-16.103	-8.9217	-9.0556	-14.011	-13.55	-9.7105	-17.862	-11.213	-6.933	-12.001	-7.9169	-11.785	-6.1548	-5.7906	-13.776	-13.41	-11.165	-9.1162	-9.9277	-18.043	-11.762	-15.037	-16.498	-11.576	-10.88
0.53243	-6.5256	-4.9814	2.1198	-1.907	-3.1914	0.14205	-0.62001	-5.9501	-6.266	-5.3409	-9.4927	1.565	-6.6255	3.2419	0.3381	0.47402	-1.3939	0.20934	-1.6472	1.8397	-3.0524	-5.2493	-1.7219	1.7128	-4.4248	0.25354	-2.0613	1.8473	-2.7429	-0.27562	-2.4459	2.7624	-10.154	-4.9518	1.0558	-3.6938	-0.18189	-1.4728	2.5404	-3.8581	-5.6626	-4.2942	-0.044275	-2.9717	-0.17969	2.6012	-3.2284	-3.8929	-2.2155
-2.1824	0.21765	0.24175	0.27866	5.2743	1.0946	-1.3763	-1.4289	-0.048596	4.546	2.3407	0.35381	11.505	-2.7664	0.35409	1.2009	6.4773	4.5803	4.9007	2.9672	4.4645	5.8559	4.3103	-3.1198	-1.8639	-6.1211	1.7989	0.54484	-2.503	9.5886	-1.4808	3.4901	3.4052	-1.7262	4.7949	-2.1587	-6.1538	1.8238	1.7952	7.7265	0.43735	-1.845	3.424	-0.20143	7.4915	7.4735	4.071	0.71309	-1.0975	7.7439
-13.163	-7.1332	-12.308	-18.541	-10.567	-11.398	-10.795	-16.16	-15.111	-10.632	-9.8936	-11.532	-5.6282	-10.914	-12.978	-11.013	-9.4039	-7.8468	-6.8368	-9.115	-7.2582	-11.864	-9.8123	-12.364	-12.312	-7.3405	-9.9463	-11.593	-10.553	-11.193	-4.6391	-15.681	-10.249	-13.151	-10.828	-13.32	-12.49	-11.168	-11.79	-10.651	-13.408	-16.983	-14.95	-6.2434	-7.4449	-16.705	-6.2104	-7.5302	-10.466	-10.499
-16.565	-8.3403	-13.401	-9.0046	-15.124	-15.347	-13.939	-15.85	-8.9463	-12.745	-14.594	-9.518	-10.699	-18.898	-15.548	-15.219	-15.379	-15.754	-14.052	-15.531	-12.619	-13.002	-17.887	-13.209	-13.077	-10.217	-16.474	-12.536	-9.559	-12.51	-8.2877	-9.9956	-15.78	-23.23	-21.096	-9.9523	-20.365	-10.503	-10.145	-19.414	-12.377	-11.48	-11.655	-17.849	-15.83	-15.688	-8.4811	-7.9156	-10.681	-11.625
-10.728	-0.83456	-5.618	-11.503	-9.1752	-1.5744	-9.4925	-5.8171	-8.2552	-3.8747	2.5507	-0.063526	-4.2315	-1.661	5.2636	-5.7523	-3.1942	-8.5889	-2.0197	-7.5823	-10.091	-8.2666	-2.0541	-4.3125	-3.0922	-8.1409	1.1789	-6.2786	-4.399	-5.1516	-1.9445	-1.1984	-2.7548	-2.1125	0.064585	1.2183	-0.47457	-10.474	-5.9015	-3.1792	-5.5469	3.6153	-6.1401	-11.001	-2.2333	-2.8332	-5.4956	2.3291	0.78249	-4.3543
-7.1836	-7.5168	-12.27	-7.9705	-12.969	-8.1807	-5.8018	-4.0896	-12.568	-6.4183	-8.0853	-6.6912	-4.3581	-12.671	-8.1005	-9.3022	-13.047	-1.8983	-10.244	-9.5678	-10.823	-7.9311	-7.9831	-13.661	-10.377	-13.007	-14.084	-15.464	-9.2713	-13.892	-8.618	-5.3802	-14.739	-13.169	-6.7412	-4.5482	-7.0606	-7.7963	-7.1614	-9.7222	-12.947	-15.286	-1.2979	-10.979	-3.5845	-4.4201	-6.4108	-3.7264	-11.602	-12.338
-7.3456	-11.865	-11.484	-10.693	-10.644	-5.9761	-8.3075	-8.5788	-14.803	-5.8872	-11.484	-11.09	-7.8785	-10.96	-17.211	-7.7029	-13.475	-12.729	-10.041	-12.17	-8.8387	-7.8199	-11.761	-5.8651	-12.61	-6.9835	-10.889	-3.9408	-14.242	-14.567	-10.696	-8.2866	-8.7699	-8.9065	-6.1476	-9.2195	-12.001	-21.363	-11.058	-10.263	-4.2715	-5.2927	-10.216	-10.972	-13.744	-19.621	-8.0099	-7.6938	-7.9751	-11.725
-9.8895	-13.94	-16.103	-11.916	-10.128	-10.24	-13.594	-6.0141	-12.043	-11.279	-8.6578	-15.998	-12.203	-14.348	-9.7188	-19.812	-18.392	-11.284	-14.787	-14.163	-14.807	-13.784	-9.8038	-10.317	-12.57	-5.8207	-8.3213	-15.548	-9.6883	-14.902	-16.368	-15.3	-18.843	-12.341	-19.669	-13.905	-9.4707	-12.447	-11.601	-14.672	-6.9747	-11.366	-4.9094	-14.165	-17.269	-10.876	-11.567	-18.312	-9.3316	-10.76
-12.236	-10.674	-3.9774	-14.291	-12.415	-9.7304	-14.221	-9.064	-12.747	-10.409	-12.883	-9.3847	-7.8743	-5.8878	-9.9128	-11.5	-3.2962	-13.598	-9.5044	-15.249	-11.297	-12.134	-7.8852	-10.28	-16.407	-4.5307	-9.2912	-16.467	-7.2951	-9.5628	-12.213	-11.566	-9.9004	-13.369	-11.927	-14.373	-9.0293	-9.3275	-15.29	-3.8828	-18.757	-4.3382	-7.1655	-12.584	-2.8847	-12.145	-9.513	-6.216	-13.323	-18.068
-5.2254	-12.053	-3.0186	-8.9379	-11.006	-6.3027	-8.4995	-10.941	-10.948	-9.0394	-0.88566	-11.704	-5.8508	-6.9835	-7.8307	-11.901	-9.3836	-10.848	-13.393	-7.3615	-4.7138	-9.2001	-3.4615	-12.318	-9.5221	-11.354	-8.6649	-6.3295	-6.4512	-6.7872	-6.7494	-4.7059	-10.866	-11.72	-8.4397	-12.757	-10.849	-8.5775	-11.711	-7.8588	-6.2522	-6.3615	-12.469	-2.7891	-10.749	-15.85	-8.5565	-8.2434	-8.0128	-9.4636
-2.8417	2.3752	-4.2289	-4.7412	-5.418	-2.1783	2.7945	4.9507	5.7692	1.8225	0.41063	8.4319	2.2295	4.1213	-0.26073	7.8297	-4.7034	-6.2441	1.9118	-0.81609	0.43579	1.3041	-0.74655	-6.0273	-4.7436	-2.4788	-3.0373	-2.5883	1.7657	-1.832	-0.023531	-2.9201	1.538	-1.6191	-0.16622	-1.5099	4.1256	-0.91786	-2.2642	-9.9382	-1.0364	-2.9427	-6.8897	1.3871	-3.1071	-5.7596	-1.3628	1.0877	4.7865	-0.65619
-25.214	-25.422	-25.384	-20.524	-22.023	-24.589	-18.821	-24.364	-26.476	-20.157	-17.922	-24.083	-19.819	-22.809	-22.694	-19.859	-18.662	-21.699	-17.635	-19.202	-20.681	-21.371	-23.411	-21.869	-28.247	-26.789	-26.843	-24.421	-23.363	-15.748	-18.441	-24.687	-18.366	-20.756	-17.473	-19.378	-21.577	-23.113	-21.809	-17.255	-20.885	-22.152	-16.218	-17.829	-20.43	-17.432	-24.326	-28.795	-19.156	-24.304
-2.3871	-0.13633	-4.686	2.2687	-0.28585	-3.0622	2.5841	6.3965	-0.50271	-3.2385	-3.1439	-8.259	1.517	1.087	-0.16466	4.4291	-4.5844	-0.97048	2.1038	-0.9901	-0.2719	-1.6354	-0.96653	-5.0867	1.559	-6.6652	-4.5724	-6.5173	1.6719	-1.3589	-3.3296	3.9995	-3.0081	-6.4126	-4.6174	-2.5936	-5.0531	0.61936	7.8854	-2.2629	-1.2268	-2.5998	-3.9619	2.0548	-4.4792	-3.05	-4.4768	0.59384	0.012801	-1.568
-5.8608	-5.5743	-3.5619	-2.3797	2.3751	-4.2616	-11.095	-5.355	-7.303	-3.0163	-9.8564	-6.1844	-8.1529	-3.7097	-7.1151	5.826	-6.3256	-8.7706	-5.9427	1.9146	-1.3568	1.9741	-0.51384	8.8529	-4.0107	-2.9816	-5.518	-10.108	-8.7397	-5.8174	0.31009	-5.4351	-1.3268	-4.4316	-6.286	-1.1008	-10.039	-4.7582	-3.7742	-4.2409	-2.8236	-6.9048	-3.4482	0.2533	-5.24	-6.2562	-2.4496	-7.3466	-13.273	0.39569
4.8534	2.9144	-3.4457	-6.5338	-5.0848	-6.2809	-3.946	-0.086978	-6.6282	-5.2945	0.59738	-7.5479	-3.2805	-8.8938	-4.4728	-7.4987	-2.2704	-3.5345	-3.4348	-2.4	-8.055	-1.0915	-2.6304	-3.9171	-1.6898	-8.4332	-1.8035	3.3414	0.086703	-9.2695	-0.77522	-3.9453	0.79486	-5.9901	0.66774	-11.899	-3.4882	-2.9003	-0.24902	-4.4059	-4.9547	-0.53328	-5.0032	-5.5303	-9.9403	-5.9112	-9.5657	-7.1666	-10.301	-3.403
-8.4082	-10.378	-3.2372	-9.6451	-10.795	-9.8034	-2.9323	-9.1991	-11.614	-8.6074	-1.534	-9.2484	-5.9871	-16.523	-6.2845	-7.9515	-6.3329	-3.4261	-9.8486	-7.1924	-13.497	-8.981	-4.14	-4.4707	-6.4141	-3.86	-3.8749	-5.2068	-4.9915	-4.0939	-4.6729	-12.287	-8.0077	-3.7278	-10.007	-8.6145	-8.4152	-10.754	-12.747	-3.6728	-11.571	-12.356	-4.7168	-8.7702	-6.6703	-5.2796	-7.2473	-12.832	-7.0957	-4.2941
-2.8732	-9.5797	-8.0062	-5.8849	-6.3603	-3.678	-10.209	-0.36822	-2.6436	-8.6233	-3.1264	-7.0875	-4.0484	-2.673	-1.3763	-1.605	-8.7896	-5.7356	-0.5005	-3.2057	-1.5905	-10.953	-6.766	-5.5293	-3.4202	-4.8728	-3.8606	0.85269	0.17796	0.23406	-3.3263	-6.9975	-7.8514	5.3832	-11.493	0.07133	-8.1279	3.6512	3.7257	-2.1913	-7.9546	-0.94453	-5.251	-2.0773	-2.9573	-9.8307	-4.7095	-0.01443	-0.6762	-11.412
11.039	2.8363	7.8629	1.35	10.081	8.107	10.076	15.397	14.108	5.6239	11.597	5.3464	0.016398	3.2384	11.219	6.1369	11.816	5.3422	5.591	8.3475	11.697	5.8207	4.1095	11.113	13.718	11.427	18.247	6.6262	0.041515	8.1976	14.798	10.765	11.287	5.7371	13.283	6.793	6.2564	8.5945	2.2679	5.6538	9.645	7.2871	10.639	9.204	8.265	10.408	10.448	11.322	7.9186	11.407
4.3351	1.8662	3.3388	-0.19818	4.2102	3.3748	7.6998	3.8826	2.8105	5.7068	2.1144	-2.6839	-0.78787	-2.9214	2.5378	7.6368	-0.55946	2.8802	-0.41074	3.3005	1.1893	8.2959	-3.6015	6.5483	5.4799	4.2146	3.2359	-2.3261	0.034017	7.6735	-2.0763	-0.057163	2.7436	3.8579	1.8619	-1.0748	-4.0332	-3.3614	-0.76418	-0.87391	-1.0363	1.3828	1.6243	1.3519	8.9443	3.9276	2.4057	-8.888	-3.6199	3.9945
3.5356	2.0809	-0.15981	-6.66	4.5167	-6.6678	-5.3724	1.2429	-4.1736	-7.2233	0.029765	-2.8603	-0.063354	-2.0006	-2.0131	-6.9678	-3.7948	3.7907	-5.8345	-2.8755	-0.040368	0.027641	-3.5043	1.3904	-0.83661	2.4651	1.6932	0.82891	1.8971	-2.8479	-1.8393	-1.9303	-6.2058	3.6792	-0.24888	-8.8855	-4.1965	-2.472	-5.807	-4.2589	1.2129	-2.2111	-1.3525	5.8006	-6.5418	-1.1649	3.8745	1.0611	2.1739	-2.0727
19.287	8.1707	7.1894	3.5584	4.3494	3.5079	10.323	7.8617	12.93	7.6682	3.0685	5.9782	5.1329	3.7543	12.262	10.636	-2.4234	10.634	8.9288	5.7673	10.868	7.3278	5.6345	6.5377	8.9251	2.1862	8.3759	11.304	9.5147	11.181	8.8393	9.3936	11.738	10.559	9.4266	11.727	13.949	3.4216	4.8317	2.9025	10.566	2.8347	2.2032	7.6209	11.185	12.836	8.8706	9.9687	8.788	2.9341
-7.3918	-1.9323	-10.102	0.21688	-2.8755	-4.3616	-6.1596	-5.0478	-0.51189	-5.9709	1.92	5.0107	-8.1253	-2.3148	0.94022	-3.592	-4.1464	2.7684	-0.25067	-4.6491	2.5267	0.65729	0.87205	-1.5701	0.90186	1.9417	-2.1942	-4.6078	-0.040566	-0.61832	-3.4749	-10.84	-4.5616	4.724	-2.6758	-0.33609	-0.79062	-2.1582	-1.5091	-2.2759	-0.73813	-1.1716	-0.39956	2.9718	1.5764	-2.4669	4.5392	-6.9318	2.2067	-0.64031
-0.55926	3.6113	-2.0515	-2.1149	-2.1157	3.8117	-6.4062	2.1699	-1.2322	0.70744	3.5748	-5.5119	-1.692	0.13766	-1.125	0.78802	-0.697	1.2212	-1.3054	-4.6149	-0.08824	0.49608	2.2208	0.43431	-3.7609	0.7557	-1.5914	-1.5305	1.5503	4.6365	2.4899	5.0293	2.3093	-1.0602	1.3239	0.61021	3.0076	-6.4243	4.947	-2.8454	4.9618	-5.1408	-5.655	-0.84478	-3.9092	-1.9125	-5.0715	-0.30472	-1.182	3.2939
-0.61634	-5.8552	-7.9996	-3.4579	-8.8177	-3.7251	7.5587	-4.105	-7.8169	-5.1957	-2.7672	-6.0527	-7.4476	-0.69739	-1.7385	-7.6696	-2.407	-5.6958	-4.0785	-1.7715	-4.472	-6.874	-0.76415	0.53296	-3.7606	-2.242	-3.0919	0.47029	3.1323	-1.7871	-1.5683	-1.7636	-6.4815	-5.7094	-2.2485	-0.97265	0.67128	-2.6183	-4.3593	-6.7548	-2.1045	-0.33387	2.3602	-0.81045	-10.127	-0.17634	-7.1953	2.6229	-1.6619	-2.4608
-9.7547	-8.8851	-13.68	-21.756	-18.178	-16.266	-12.021	-9.523	-16.415	-14.123	-17.306	-17.771	-21.474	-18.004	-19.378	-20.579	-22.527	-12.54	-11.561	-16.279	-5.9189	-11.81	-8.7191	-12.387	-12.719	-10.975	-11.217	-21.875	-17.429	-24.283	-10.961	-17.053	-15.08	-17.246	-14.581	-12.475	-16.614	-12.389	-8.3527	-17.43	-19.14	-10.293	-11.934	-19.46	-20.113	-12.325	-16.583	-19.845	-17.189	-12.578
15.32	7.3195	8.5796	7.769	5.743	4.4796	9.5807	9.7419	13.048	14.697	6.6758	1.4345	8.471	6.3247	15.295	3.7983	6.2407	9.297	10.137	13.309	9.2967	7.6737	7.1993	6.3793	13.47	11.379	7.4817	11.36	8.0881	13.882	9.0926	12.305	17.95	3.1409	12.47	4.6045	8.3653	6.0672	1.9574	10.402	14.169	6.9369	5.9472	10.216	8.2572	6.2388	9.3867	13.179	6.3334	10.446
-22.87	-23.574	-21.267	-25.544	-22.445	-20.702	-23.146	-20.956	-18.954	-22.555	-22.56	-29.247	-19.543	-24.659	-17.799	-26.56	-29.266	-26.991	-12.397	-16.559	-22.233	-21.126	-23.287	-21.638	-22.862	-19.919	-18.865	-25.792	-24.139	-22.25	-25.308	-19.968	-25.885	-20.606	-28.322	-21.162	-24.857	-23.012	-23.169	-18.86	-26.403	-21.39	-21.341	-24.946	-14.596	-19.413	-21.304	-24.809	-20.72	-25.157
1.4222	2.8128	-0.9338	5.9034	6.4718	-3.3644	3.7537	8.1752	8.9507	3.5312	4.3994	0.61277	3.6525	4.167	3.7367	3.5195	2.6274	10.559	7.1855	-0.99263	8.32	4.157	-0.94036	1.9385	4.7502	4.2456	4.6634	3.8401	3.4201	1.2167	3.051	7.0951	5.7582	5.628	0.8563	-1.8558	7.9462	10.725	2.6133	3.208	6.862	10.856	1.9525	9.8127	4.5346	4.6751	5.7279	15.622	5.5001	5.4983
-7.2503	1.6636	-4.8827	-4.213	-0.69141	-3.9116	-2.3415	-2.9664	1.6481	-0.68208	-2.7251	-8.7402	-8.7121	-2.8975	0.61694	-6.6389	-3.3117	0.32758	-1.6734	-1.312	-7.1751	0.74373	-4.214	0.49124	-5.0648	6.2488	1.3786	-6.7663	-5.2934	-2.4388	-7.9135	-2.2308	-4.9368	-3.9324	-6.128	-7.074	-0.71994	-0.40537	-5.6175	-0.93459	-6.727	-0.12001	-6.0959	-4.1031	-3.5587	-6.4882	0.12825	-0.75377	1.3194	6.1294
7.5969	-0.83951	-1.5892	5.0846	0.7081	-1.9587	5.0912	-1.3232	2.3806	0.46178	3.2141	3.6277	-1.3552	-3.7816	2.709	5.7321	1.4205	8.068	6.834	1.9871	-5.0519	3.1106	0.32372	4.5598	3.1551	3.8499	0.20347	1.242	5.045	1.0864	-0.43998	3.814	5.7439	1.5604	-3.7079	7.7458	5.681	-6.8763	-2.0243	-1.015	4.8702	5.576	5.1941	-3.7509	-5.8772	-5.0336	-5.7631	2.7188	3.5567	3.1063
-13.021	-14.517	-10.201	-18.072	-17.529	-7.8636	-11.146	-11.283	-19.741	-17.346	-14.228	-13.073	-14.864	-13.217	-16.5	-13.846	-13.92	-5.9155	-9.8438	-17.366	-9.6429	-16.432	-12.124	-16.065	-14.016	-17.829	-16.558	-5.8751	-13.062	-13.535	-8.9006	-10.464	-18.464	-13.484	-6.4722	-17.474	-4.1345	-18.1	-16.314	-10.245	-12.508	-13.755	-13.678	-16.467	-11.259	-12.206	-9.1405	-15.997	-6.7019	-19.3
-5.7006	-5.0462	-5.4338	-5.0139	-7.551	-9.8946	-3.2251	1.2784	-1.3439	1.9939	-7.8075	-2.3406	-0.098326	2.6611	-3.3599	-3.2994	-4.403	-0.032344	-2.8787	-7.4369	-3.4359	-0.75603	-1.7956	-4.7994	-6.3848	-3.6505	-0.2741	-4.9453	-2.3593	-6.2173	-1.0457	4.7333	-0.17578	-7.5728	-5.2425	-2.7403	-1.0348	-1.0332	-0.98757	-3.7238	-2.1711	-6.6498	-8.5896	0.83425	-4.4239	-4.1273	-2.3475	-2.5961	-2.5739	-8.1605
-1.6172	-4.5234	1.3663	-4.1712	0.25354	2.9353	-5.0792	0.37478	-0.6849	3.5335	1.9347	4.8768	0.81981	0.19978	-0.38867	1.814	-6.0351	-2.916	-1.2261	-0.18071	2.9613	-0.47735	5.4983	4.0165	0.98239	-0.62294	2.3192	2.5317	4.032	-5.6338	3.2586	3.2214	-0.41567	1.3277	-3.5224	5.3269	-1.8817	6.0695	3.9533	9.5203	0.67727	0.28087	-0.36515	-0.8223	-1.07	4.8335	4.7917	2.0056	3.0073	4.3801
-8.5545	-7.8208	-9.4039	-12.8	-6.0149	-11.902	-13.572	-17.679	-12.386	-7.307	-9.3526	-16.436	-11.425	-9.3825	-6.961	-16.555	-11.852	-9.5623	-12.468	-8.0445	-13.457	-8.861	-11.744	-11.109	-6.1019	-9.6937	-9.9816	-12.88	-10.148	-12.26	-9.5243	-9.7125	-8.8242	-7.9889	-15.047	-15.686	-11.546	-15.382	-16.338	-13.504	-6.5078	-11.575	-9.6069	-10.329	-12.328	-12.108	-10.764	-12.767	-11.846	-9.0486
-3.2617	-1.9782	-3.4635	-3.2851	-2.5038	-10.43	-1.127	-6.6189	-2.0287	1.2474	4.818	1.0981	2.1031	-1.426	-0.75256	-2.8464	-7.2721	1.7062	-2.9874	-0.93907	2.212	2.6618	-1.2146	-3.8737	-2.4993	-0.044587	-3.8689	-4.2068	0.85034	2.128	-4.1483	1.7697	-3.8859	-0.31043	-4.4361	1.4573	-4.7767	4.1622	-3.8429	1.6009	-3.0632	-3.3389	-1.069	-2.1707	0.27607	-3.3175	0.062694	-0.089771	-1.3446	-5.0079
2.7994	3.2198	9.0839	4.4364	2.8117	-0.2239	-0.63764	-1.052	-4.182	7.159	-3.0436	-1.6986	7.8198	1.3256	1.157	2.4922	2.8465	5.5914	2.4286	-2.3444	3.8661	0.28041	5.6511	-1.9146	4.9949	4.2401	0.33371	7.6359	1.3822	9.7133	4.2622	9.4588	-3.4963	1.5808	8.8054	-4.3088	1.8377	4.7399	4.7972	-1.1243	3.8042	7.0814	1.7798	6.5485	0.60516	-1.1152	6.3705	-0.097317	-2.8418	-1.6081
-5.9281	-4.2463	-7.6988	-9.0556	-3.7114	-5.4373	-5.0585	-5.3752	-1.6152	1.6693	-4.8809	-5.6416	-1.1124	-9.5314	-1.8908	1.5394	4.5655	-6.5349	-2.3277	-3.1415	-2.6842	-0.60965	-5.9958	-3.7765	-0.6933	-2.0371	-8.6589	-3.9327	-6.122	-5.496	-4.368	-8.786	-0.50233	-0.14495	-8.2687	-1.3102	-5.4847	-10.836	-1.7602	-6.3139	-2.3899	-6.7978	-2.8089	-5.161	-5.729	-2.3548	-8.0258	-6.6148	-4.0126	-6.9099
-18.824	-26.38	-26.944	-27.927	-20.886	-21.911	-24.069	-19.382	-19.949	-25.345	-18.606	-21.995	-27.843	-21.595	-22.736	-26.333	-16.331	-24.016	-21.154	-21.263	-22.934	-13.843	-24.901	-18.684	-21.723	-21.075	-22.619	-22.332	-26.585	-21.482	-15.885	-27.09	-16.612	-28.263	-19.69	-22.592	-25.311	-24.471	-16.944	-21.167	-22.98	-16.41	-22.984	-27.034	-17.618	-21.106	-18.692	-25.086	-22.51	-23.537
-4.994	-4.4982	-3.6314	-0.002791	-4.4574	-3.804	-4.1235	0.11371	-6.0066	-3.0376	0.0017366	-4.2997	-3.9783	-3.3108	0.1877	-3.1244	-1.3198	2.2684	-1.8152	-1.0506	-3.1722	-2.2328	0.9625	-0.65096	-0.42523	-2.5748	-4.1769	-1.8173	-3.7503	0.5081	-7.5045	-2.5432	2.9875	-1.9504	1.5382	-1.0143	-0.46738	-2.5051	-2.4766	-4.3617	-7.4105	-1.633	3.4662	-5.593	-7.2764	-3.6802	-1.735	-3.3166	-4.6513	1.3948
-26.87	-20.005	-22.481	-19.287	-22.406	-19.277	-18.671	-18.252	-23.074	-24.243	-16.935	-20.61	-16.103	-16.25	-17.726	-22.429	-20.728	-24.304	-20.753	-22.243	-27.522	-25.164	-23.064	-19.041	-24.045	-22.952	-19.07	-20.838	-24.014	-19.857	-19.334	-18.644	-19.914	-16.245	-18.883	-16.43	-20.501	-21.567	-20.638	-19.461	-17.673	-17.221	-20.972	-19.636	-25.92	-13.784	-20.612	-24.052	-23.017	-19.228
-4.1378	-3.4366	-3.8568	-4.3704	0.395	-1.0861	-2.5282	-2.4059	-7.1687	-5.411	-3.7889	-4.3108	-8.6752	-0.50733	-6.989	-3.9998	-1.9051	-2.1349	-6.547	6.5687	-5.9456	-6.746	-9.6909	-6.8433	-0.66974	0.23419	1.548	-5.0567	-5.5957	2.4323	-4.996	3.8968	-2.9555	-1.2811	-3.8483	-4.4858	-2.9539	5.9139	-9.2002	-0.44954	1.5121	-2.6508	2.8154	-2.3224	-5.7572	-3.9205	1.3541	-2.2354	-8.5699	-0.46689
-12.769	-12.725	-15.165	-14.152	-10.138	-14.073	-9.6724	-16.662	-13.588	-13.055	-15.706	-17.862	-19.558	-7.6679	-17.067	-15.435	-14.886	-18.444	-13.618	-12.437	-13.651	-16.101	-14.923	-14.246	-14.951	-8.6576	-12.729	-14.113	-12.728	-15.149	-9.7262	-12.642	-9.1753	-12.617	-11.514	-11.211	-18.535	-19.087	-20.672	-18.233	-16.529	-15.657	-14.07	-12.013	-16.581	-14.715	-12.693	-13.893	-11.06	-16.048
-13.223	-16.57	-11.027	-11.735	-13.552	-11.235	-3.8943	-16.898	-12.557	-13.198	-11.847	-11.774	-14.976	-15.446	-5.6378	-16.435	-18.773	-9.8517	-14.855	-19.206	-11.551	-22.793	-16.63	-14.903	-17.875	-6.4032	-12.428	-11.743	-17.02	-14.614	-12.987	-12.148	-15.473	-14.305	-15.028	-11.562	-18.405	-14.598	-11.517	-14.02	-13.667	-14.775	-15.118	-14.871	-14.349	-18.107	-14.202	-14.064	-12.936	-9.0245
-8.9749	-7.4899	-3.8635	-9.9658	-10.077	-12.238	-7.2108	-12.374	-5.2249	-3.9603	-5.2504	-11.532	-7.5107	-5.4941	-10.971	-8.1566	-4.4987	-8.8807	-9.4448	-7.9932	-8.2762	-3.3838	-5.5833	-8.0314	-8.6508	-11.484	-11.149	-9.5224	-9.3725	-4.765	-7.004	-11.447	-9.9957	-8.5939	-7.5252	-9.0212	-5.289	-8.9298	-6.418	-11.231	-6.3446	-12.15	-15.801	-5.4453	-11.312	-7.501	-7.247	-5.3397	-8.7254	-8.9456
4.3551	4.0385	0.52098	1.3545	11.473	12.563	1.3226	-5.2885	2.3762	0.28579	3.6539	4.1411	0.3466	1.5634	-1.3426	0.97139	-1.1114	-2.313	8.7839	-2.1802	-1.9556	-0.0095246	2.275	-6.0449	4.0547	-4.5483	14.978	-4.2833	5.2524	1.5997	-2.9252	-2.6517	-3.3957	3.2245	-0.80996	6.0666	2.1374	2.7655	7.3931	2.505	-1.6159	-1.9438	3.2143	-2.2793	-3.8813	1.1954	-3.8788	9.4812	7.8932	3.18
10.699	6.3739	7.4253	9.4095	13.647	5.7079	7.0416	6.8584	12.071	13.536	10.618	8.6745	6.8376	9.395	13.732	12.72	8.1344	13.648	8.1676	9.8562	10.334	12.413	9.8386	8.0096	10.308	12.832	9.2093	2.7769	8.6288	6.4525	5.2515	9.7473	6.9168	10.621	10.333	8.0769	11.476	11.739	12.44	10.822	11.908	13.489	13.8	4.5511	6.1038	8.7648	13.866	7.9044	13.246	9.0144
3.9807	1.3713	5.2834	7.874	-5.5247	3.03	-0.65207	-3.0895	1.2592	-0.13807	1.3573	3.1624	-1.7592	2.7156	2.6603	-0.11174	5.431	5.7497	2.6167	2.5017	-1.2214	2.2182	-0.47402	1.9076	5.767	3.9339	-3.4809	-4.5539	4.2902	-1.6025	3.3411	-2.5997	4.3032	0.68897	1.5258	2.1744	-5.3971	1.3442	2.8871	4.0431	-0.33635	0.092532	3.1966	3.0831	6.703	-1.9833	-1.6552	4.8143	-0.71593	2.6511
4.2997	8.4447	7.5406	2.4723	9.9152	8.1228	6.0087	0.50517	4.1973	6.9525	7.2478	4.8779	5.4484	1.9727	5.6186	3.295	8.7615	-0.88152	7.4829	7.1049	6.278	5.0501	7.259	9.3808	4.0146	1.693	4.4823	3.7373	7.9194	1.4565	2.3004	4.5712	3.2464	7.4351	8.2093	-4.1088	1.8932	7.3764	3.306	4.7494	5.0529	4.7309	3.3887	10.12	7.5602	5.7234	-2.6117	3.7467	12.322	2.5081
10.087	8.3533	10.119	14.372	10.176	10.77	5.5727	11.017	12.264	7.3498	4.733	12.418	8.4505	9.9019	10.754	7.9046	9.5378	5.9751	12.535	13.802	8.4926	11.707	12.943	9.4494	9.0233	10.023	7.0531	7.5602	10.249	8.6869	8.3435	8.2276	10.36	15.269	12.9	7.233	9.4902	3.3743	5.6067	6.51	3.9799	8.7516	3.162	0.15611	6.1244	13.231	5.628	7.6567	7.8694	9.4766
-14.914	-16.835	-5.9356	-12.47	-11.091	-11.619	-11.907	-10.175	-26.21	-17.001	-8.1028	-10.459	-8.3181	-10.203	-9.2104	-13.963	-13.774	-15.65	-6.2641	-10.012	-7.0917	-13.525	-15.393	-12.701	-12.905	-12.585	-12.504	-8.7745	-19.642	-13.659	-10.885	-10.124	-9.6569	-7.4429	-13.849	-18.139	-13.838	-11.279	-14.401	-15.728	-17.841	-7.4102	-9.6289	-17.742	-15.391	-12.007	-13.598	-13	-9.0685	-13.46
0.50201	-0.99532	-1.733	-3.5262	-8.478	-6.3903	-7.3554	-6.3786	-4.5108	-5.1799	0.44555	-4.4741	-3.8947	-6.7757	-8.4996	-6.243	-4.386	-1.3584	-4.4995	-5.0078	-7.3854	-3.735	-6.6689	-2.4646	-1.8231	-9.7431	-5.7561	-2.8814	-6.9357	-5.4025	-7.4522	-6.5374	-1.3855	-0.71694	-7.6614	-3.5634	-6.9108	-3.6963	-5.1542	-4.975	1.2825	-4.6703	-2.0304	0.66902	-9.6161	-5.984	-3.6125	-3.7719	-6.9047	0.78367
-13.941	-10.869	-1.721	-3.4432	-4.9125	-15.508	-8.0247	-4.9259	-10.333	-4.6248	-8.4783	-5.8413	-9.6354	-6.0489	-19.099	-11.536	-6.3543	-6.9303	-10.789	-8.1576	-8.342	-13.048	-11.273	-9.128	-10.296	-8.3247	-10.487	-6.4773	-9.9287	-12.3	-5.2121	-12.672	-10.684	-16.521	-13.749	-14.334	-2.4318	-9.5596	-10.596	-8.5592	-3.9292	-4.7438	-5.1398	-4.1263	-9.9378	-14.144	-8.8115	-12.654	-6.3336	-6.764
-5.2996	-6.9223	0.36909	-1.1731	-1.5976	2.5722	-4.5147	1.5601	-3.703	-2.9386	-0.9976	-3.7435	0.22567	-0.67533	-0.61139	-3.867	-6.3247	-0.654	-2.8295	-4.2004	-2.3946	0.99855	-7.7721	-5.3698	2.6524	-1.5617	1.1662	-2.0799	-0.90338	1.4091	3.2112	5.996	1.532	-3.2473	-0.68978	1.1561	-5.4205	-0.67342	-3.4752	4.0993	1.4412	2.6944	-2.2334	3.7423	3.7986	-7.5188	0.75487	-3.6555	2.4297	1.9403
-2.1883	-8.2097	-0.47145	0.15794	2.0047	-2.2477	-8.7269	-3.387	-3.9276	-0.46471	-7.0169	-4.3375	-2.4216	-1.44	-3.939	-0.81851	-1.7052	-3.4599	0.19987	2.8115	-3.6709	-8.2526	-9.9014	-1.6459	-9.3387	-9.1054	1.4037	-5.7223	1.0535	-2.3858	5.3819	-2.0782	-5.1523	-4.7984	-13.895	-2.3315	-4.7771	-1.3391	2.3741	-10.606	-3.2006	-7.1083	-9.5826	-7.4093	-4.5534	-3.2231	0.62459	-2.7121	-0.47452	-2.9066
-11.907	-9.1055	-14.233	-10.301	-12.499	-14.748	-12.147	-10.824	-8.2424	-11.841	-10.646	-10.777	-13.19	-14.861	-12.178	-13.361	-16.228	-17.349	-5.593	-11.49	-9.3958	-14.726	-17.822	-8.5308	-14.596	-13.187	-8.2343	-16.335	-7.4446	-13.462	-14.308	-11.932	-12.665	-15.608	-10.634	-15.292	-16.481	-17.268	-13.471	-12.465	-6.0866	-12.89	-13.865	-15.426	-13.591	-6.5104	-15.685	-9.3875	-19.725	-10.6
8.5661	4.2638	10.574	8.4142	8.7608	7.8137	8.5254	11.078	7.9342	7.3378	8.5488	15.526	9.9612	8.0874	13.87	9.8482	8.5721	9.8605	6.1279	11.226	17.984	14.485	18.141	13.222	4.1753	12.106	9.995	6.7999	12.284	7.4816	7.7974	9.396	9.6659	6.4483	10.21	7.2255	14.274	16.894	9.8912	5.4548	5.9279	7.3776	11.182	5.1661	9.6789	10.146	3.0812	10.969	6.0535	14.834
-1.8049	-0.51024	-0.18504	2.2463	-2.6618	9.5912	6.6331	2.339	8.7607	-2.5988	3.6318	6.0146	-1.1919	4.9021	-3.5542	0.84401	5.932	2.0949	4.8219	5.3667	6.6055	-0.51501	2.0688	4.1203	-0.58308	5.3328	0.63691	6.5279	2.5499	-2.1992	-0.76876	3.8632	-0.52321	1.544	7.8502	2.3996	2.5332	1.2184	6.0666	-2.4386	-2.6968	9.5042	4.1691	0.91375	2.9529	-0.54284	5.7362	4.0082	5.6727	6.5652
-6.2624	-7.8199	-7.9202	-12.206	-11.364	-12.359	-8.6012	-11.686	-17.336	-12.774	-18.282	-9.9138	-17.732	-13.276	-10.901	-14.018	-12.903	-13.877	-12.901	-11.855	-9.7439	-17.076	-11.823	-12.507	-9.4075	-14.001	-17.028	-10.779	-12.723	-6.5069	-11.274	-18.819	-14.823	-11.869	-9.687	-11.745	-8.3886	-17.24	-12.879	-11.094	-9.6832	-9.0368	-12.019	-24.624	-8.6959	-11.475	-19.048	-14.082	-8.9649	-10.596
3.2515	4.1932	4.0447	-2.0579	-0.96534	0.71025	-2.0266	5.9668	-0.57877	5.1399	3.0788	-0.5999	-4.0598	7.2525	-0.31802	2.602	1.8867	3.5402	-0.16019	4.8484	-2.2945	2.4027	7.2813	2.1106	1.2594	5.419	3.5668	-4.8666	0.49964	1.8503	-0.72566	2.2745	-1.5917	0.63434	-1.5372	-3.2584	0.64463	-3.2186	3.1118	-3.2505	5.5276	1.6799	0.97446	1.5346	5.3457	3.0846	3.705	-4.1577	6.8393	0.08728
5.3195	10.662	2.7023	11.165	1.0788	5.3898	6.7112	5.3124	5.916	8.2067	9.5246	1.6457	6.0214	8.0976	3.7165	7.6408	6.2951	7.7562	7.274	2.9251	12.132	8.083	8.8536	4.8047	4.1968	2.2215	13.785	11.472	9.1321	1.7525	7.0841	12.777	6.0916	14.438	11.277	-1.2115	7.7811	1.346	3.1949	2.1383	8.9145	7.3727	8.3809	1.7015	9.1955	6.5603	9.3366	6.6467	10.085	5.3141
0.82189	0.20989	-1.0372	-1.8944	1.3266	0.29072	-3.0413	-5.8577	3.0225	-1.0754	-4.1297	-3.9967	-1.293	-0.98992	0.015227	-4.6543	-2.9796	-0.75847	-5.6494	0.35788	-7.4848	-0.25253	-1.2783	-0.64235	-1.2917	-0.94935	-5.2543	-9.2425	-0.51545	-6.5374	1.9575	-8.3066	-8.1862	-1.3372	-1.6393	-4.9369	3.0291	-4.979	-5.875	-5.321	-2.4189	-4.4866	-3.6535	0.96008	-2.6525	-3.6867	-11.213	-0.31033	-3.3522	1.724
-1.0296	-0.072534	2.5752	-5.3159	0.72067	0.21268	3.2106	0.33277	-3.1934	-1.8687	1.0908	-1.1961	8.3027	4.569	9.8246	-4.1563	0.77674	-2.263	-5.5671	0.9417	2.0235	3.1985	4.2111	2.7034	-2.3404	2.9432	2.8823	-5.6056	-0.74807	-5.7859	-3.1706	-0.023148	-3.294	-0.38823	1.1151	0.6813	-1.2686	-0.58463	3.6421	7.392	3.7979	6.0315	5.4241	-1.6878	-1.4235	3.9033	0.76614	2.5369	-3.3895	-4.8059
-24.605	-20.363	-21.042	-18.764	-21.416	-17.102	-21.152	-19.823	-24.537	-23.082	-27.402	-20.479	-23.819	-21.383	-21.898	-18.09	-14.797	-15.618	-19.157	-19.842	-23.247	-20.097	-27.609	-21.139	-23.189	-24.902	-27.998	-22.075	-27.568	-20.742	-21.989	-16.967	-25.302	-20.048	-21.681	-19.874	-15.722	-18.725	-16.231	-22.302	-18.114	-14.917	-20.162	-23.954	-18.724	-21.052	-18.891	-21.962	-21.207	-20.108
-19.977	-17.191	-10.279	-16.709	-8.4492	-11.125	-17.25	-14.899	-18.181	-12.764	-5.2663	-14.741	-7.5879	-15.323	-11.063	-15.932	-13.43	-1.3466	-10.473	-11.54	-10.172	-7.6562	-13.159	-17.374	-17.779	-9.087	-12.42	-19.804	-12.31	-16.522	-12.579	-15.301	-10.616	-12.6	-16.009	-15.394	-13.535	-14.938	-25.892	-12.632	-14.677	-14.304	-10.868	-12.739	-13.756	-9.285	-7.8979	-11.99	-16.166	-18.394
-23.549	-21.723	-26.988	-23.767	-26.174	-24.085	-21.439	-24.259	-28.919	-21.189	-30.413	-22.396	-23.576	-19.551	-17.089	-21.618	-25.655	-20.974	-21.305	-20.511	-17.924	-16.685	-18.367	-23.503	-20.98	-22.82	-14.013	-24.936	-23.035	-26.615	-18.951	-24.18	-22.084	-21.932	-23.463	-20.367	-22.611	-15.658	-17.645	-23.013	-24.394	-21.054	-20.689	-21.071	-14.087	-25.524	-17.995	-19.548	-19.827	-18.826
-9.938	-9.6893	-1.2583	-13.162	-6.6336	-10.417	-12.449	-15.493	-8.8347	-9.3234	-4.1914	-9.9006	-8.6396	-7.0456	-15.156	-8.6374	-10.36	-7.742	-3.2769	-13.599	-9.8643	-16.127	-8.7141	-15.165	-11.351	-10.607	-14.454	-8.4551	-2.7082	-8.247	-8.8873	-9.1317	-20.18	-4.7155	-14.406	-10.772	-16.535	-11.341	-7.3346	-10.275	-2.6382	-11.371	-14.467	-6.0143	-3.7605	-9.1193	-10.966	0.26259	-7.6576	-16.396
-22.513	-27.584	-18.759	-22.421	-20.608	-22.1	-26.739	-23.922	-16.759	-15.333	-19.431	-22.865	-19.316	-24.097	-22.376	-19.168	-21.045	-22.923	-23.236	-27.347	-18.179	-21.524	-21.383	-20.578	-24.215	-17.289	-19.86	-21.776	-22.942	-19.904	-23.818	-20.356	-22.165	-25.348	-19.595	-25.693	-21.739	-24.156	-22.376	-18.641	-22.46	-18.559	-18.597	-24.112	-24.776	-24.673	-22.853	-22.96	-18.968	-19.83
-4.779	-8.6656	-6.4532	-3.2837	-7.1414	-0.89286	-1.6006	-10.21	-5.9943	-2.9178	-7.5225	-1.0146	-10.108	-7.7753	-13.984	-2.7672	1.2585	-7.3669	-10.988	-9.1211	-0.55219	-4.41	-4.5104	-7.5174	-2.4001	-6.3859	-1.5108	-1.4647	-4.4951	-8.0471	-9.515	-2.6518	-5.4388	-4.659	-10.172	-0.67503	-6.9391	-8.718	-4.6067	-4.1589	-9.0111	-7.2057	-9.483	-9.214	-7.4648	-8.1603	-4.4966	-7.0486	-6.5816	-5.0625
-17.405	-14.397	-11.324	-14.765	-6.1562	-13.256	-13.698	-16.464	-6.9284	-7.0332	-10.116	-3.3857	-14.938	-9.1506	-12.368	-13.425	-11.341	-14.934	-10.067	-5.5916	-7.407	-14.165	-10.008	-16.499	-11.874	-7.7416	-4.9514	-12.069	-5.7471	-11.556	-14.826	-10.282	-11.474	-7.3316	-8.6457	-7.3439	-8.3116	-7.1031	-6.3694	-15.618	-8.5514	-9.7387	-9.9577	-8.8654	-10.551	-9.6206	-8.7115	-8.0257	-7.5443	-4.7144
-4.722	-12.704	-13.155	-9.4351	-15.394	-10.693	-17.724	-15.542	-15.07	-8.2009	-21.234	-7.0835	-14.483	-11.582	-15.93	-13.839	-19.315	-14.723	-14.408	-16.152	-12.071	-14.399	-10.746	-10.609	-8.3364	-14.292	-8.0914	-11.362	-9.8382	-13.328	-7.3855	-11.115	-12.949	-16.596	-20.147	-15.088	-11.06	-9.9488	-12.962	-12.254	-13.919	-18.452	-16.804	-10.442	-15.96	-13.756	-11.542	-14.549	-8.2329	-10.986
-0.48415	-2.6536	8.4247	0.91348	-8.1249	0.29731	-0.80973	0.91054	-0.013929	6.6477	5.5509	-1.449	-3.9549	-1.3021	-0.97818	-2.4079	-0.46402	-5.3201	3.4684	-2.0582	3.7526	-1.2642	-2.1085	-1.3919	-2.9661	2.001	5.2322	-1.4505	4.453	-0.072016	0.11378	-3.6134	-1.3722	3.5653	4.6248	-0.36373	1.4095	0.43902	-2.717	1.9263	-5.0468	0.54729	-0.55269	-2.6144	-3.5949	-8.1804	3.2913	1.5813	-5.5221	1.7996
-1.93	3.9583	1.5698	0.59038	0.78553	-4.1126	-1.2322	1.7564	-0.74844	3.3277	3.3466	3.6737	3.0641	2.3761	0.46484	4.4266	5.3701	0.50663	5.182	5.5718	9.6269	7.7496	1.2947	4.6388	1.9251	3.94	-0.59956	1.6688	7.542	-1.3277	0.036362	2.1495	4.6189	8.0958	-3.5446	3.2537	3.4309	4.9869	5.1983	-0.30695	4.62	0.04417	7.9797	1.6098	0.14126	3.0124	3.909	-0.62361	4.3877	3.067
-13.991	-19.298	-9.809	-5.457	-13.033	-15.935	-13.126	-14.191	-8.9514	-7.6176	-12.515	-13.673	-12.763	-7.9742	-16.73	-18.522	-13.637	-17.998	-9.2407	-4.0225	-10.78	-17.87	-16.718	-17.957	-16.735	-11.844	-13.406	-13.532	-14.53	-12.654	-15.931	-12.704	-11.191	-10.099	-12.186	-16.325	-15.075	-10.563	-10.026	-11.525	-11.594	-11.297	-8.3611	-17.29	-8.8402	-6.1871	-11.636	-15.405	-5.7615	-6.7989
-0.98853	-3.9759	-3.6894	0.12945	-2.4077	-7.9018	-2.0057	-1.5708	-7.8751	-12.319	-6.9773	-1.4442	-5.6955	-4.9667	-7.6527	-2.4595	-0.28521	-4.1826	-8.3685	-2.8935	0.55988	-0.24213	-12.35	-6.0752	-0.33553	0.86269	-8.7951	-4.8643	-3.6322	-1.2721	-2.2431	2.1942	-7.7643	0.85759	-5.401	-9.9057	-4.5958	-6.1779	-1.5485	-7.6069	-10.955	-3.2037	-10.17	-8.6806	0.5801	-4.6933	-4.0708	-3.6709	-1.8863	-9.4667
10.513	1.7356	12.509	11.465	7.3792	3.6183	5.4788	17.964	7.0284	9.0087	14.972	0.8074	8.5648	7.6812	6.6461	13.584	11.191	13.492	2.5961	15.691	3.4286	13.082	7.7113	10.611	4.3807	9.5312	4.4021	13.899	11.631	10.401	7.3711	5.6967	7.2871	7.2734	7.1863	6.2756	6.9739	7.2559	6.3019	9.9827	10.745	2.2291	10.938	10.557	15.279	7.1068	7.2652	5.3172	13.514	13.366
-7.5173	-15.742	-9.8738	-11.023	-14.084	-15.92	-13.275	-13.746	-10.664	-10.757	-11.304	-14.514	-19.888	-17.653	-7.3898	-17.356	-14.692	-11.029	-13.772	-12.034	-10.71	-9.8884	-9.8896	-12.866	-8.5754	-11.785	-12.584	-11.465	-12.278	-16.437	-16.786	-8.0949	-17.806	-5.4065	-15.295	-11.438	-9.8034	-11.131	-9.5634	-12.532	-10.247	-15.236	-12.37	-15.426	-10.722	-11.833	-18.41	-11.471	-15.362	-11.725
-10.965	-13.333	-12.841	-17.34	-9.4984	-19.92	-11.674	-15.215	-15.495	-13.141	-10.018	-17.268	-15.445	-14.774	-11.714	-14.109	-13.938	-8.671	-16.339	-10.414	-10.044	-19.178	-16.446	-16.023	-12.502	-12.431	-9.8429	-19.11	-12.723	-10.408	-12.381	-12.426	-18.129	-10.738	-13.966	-14.118	-13.224	-9.3921	-14.259	-13.326	-13.699	-16.774	-6.2605	-14.005	-12.649	-8.4236	-17.192	-19.672	-10.267	-20.986
-16.827	-11.077	-17.391	-14.203	-12.096	-14.203	-16.092	-11.316	-16.277	-11.91	-17.539	-19.708	-8.4661	-15.701	-17.525	-5.6454	-8.0901	-12.335	-15.079	-10.375	-20.469	-15.568	-15.883	-16.061	-14.93	-9.157	-11.539	-16.268	-19.117	-6.39	-12.08	-17.155	-11.902	-17.332	-15.31	-15.617	-19.877	-11.66	-11.733	-16.307	-12.576	-11.121	-20.613	-14.643	-18.415	-11.241	-9.6807	-12.197	-19.599	-14.156
4.3657	4.3519	7.6298	9.4369	3.3721	6.4463	4.5816	0.96791	7.6046	6.8521	7.1642	3.5806	3.9096	5.6466	5.2998	2.0831	2.8731	5.1237	8.8332	7.1805	1.582	10.597	0.94768	11.347	2.0474	6.8353	7.9033	6.3258	0.13275	7.234	2.6718	-1.2764	10.586	3.2489	1.2048	11.741	8.0682	1.8059	5.8289	10.094	0.10035	8.731	8.6794	11.732	6.1497	10.074	6.1463	6.7852	2.5095	6.3896
1.0364	2.4383	2.3583	0.36033	0.4925	-1.3168	3.2787	1.8556	-1.3466	6.398	-0.67883	0.77617	0.36097	3.9522	-2.8467	-0.078091	5.7311	1.8102	-2.0916	-0.5474	5.0313	3.7959	3.4525	-4.0985	2.6959	2.8365	-3.6895	0.49446	-1.9885	-0.59719	3.4048	1.8934	4.747	-3.2989	1.565	-4.1968	2.8254	2.2264	-0.7169	1.3099	-2.4048	-0.14847	-1.4751	6.8779	-4.2634	-3.5956	3.5078	0.86988	-0.93971	4.7078
2.3129	1.9513	-5.3337	-3.0482	-4.8987	-3.1028	7.3114	-10.279	-0.93679	0.32978	0.38293	0.55161	-2.2592	-1.1747	-2.5976	-2.9308	-0.44557	1.3449	4.8402	-3.936	1.4274	-0.95498	-3.295	-4.3365	-1.1029	0.27941	-4.4755	1.5217	-2.3285	-4.1152	1.718	-3.5936	1.4506	-2.8249	0.74898	2.2583	7.5683	-0.83719	-10.555	-4.0808	-3.9553	0.2339	7.6582	1.9675	-2.658	3.1494	-1.5005	-7.7407	1.6432	-2.0329
-12.529	-9.7283	-13.229	-11.775	-8.305	-10.759	-10.472	-5.2372	-9.5752	-11.799	-11.111	-8.2639	-13.364	-12.455	-14.517	-16.853	-9.6211	-7.3045	-9.9369	-12.725	-13.381	-6.653	-12.257	-12.713	-8.7106	-14.996	-12.556	-11.35	-1.8628	-9.7649	-13.846	-11.683	-9.5769	-15.812	-11.717	-11.84	-5.2319	-13.557	-12.331	-16.337	-6.0525	-6.8475	-14.764	-10.763	-5.7545	-2.2272	-15.294	-14.201	-10.352	-13.701
2.9273	7.7636	7.5152	2.1016	0.35191	9.6246	8.3521	6.3166	3.0344	5.2803	3.4616	5.7779	1.7839	6.5907	6.969	15.703	3.5558	4.0991	4.1488	2.9361	12.501	7.7125	10.549	3.1044	8.9416	8.52	7.2975	3.4086	8.5985	-0.69092	6.8892	6.4471	5.1546	3.4246	10.648	8.8096	7.7031	7.8724	8.494	8.4984	8.5043	2.6116	3.2316	6.1631	4.6056	6.4847	7.1488	2.0064	14.122	2.4328
-12.339	-10.263	-18.146	-13.552	-10.507	-19.779	-7.0958	-15.683	-11.356	-8.9907	-15.734	-19.611	-8.7639	-15.806	-10.261	-9.0424	-15.796	-9.7608	-10.571	-9.8739	-10.333	-13.992	-13.388	-10.682	-18.442	-16.162	-8.4631	-12.288	-16.288	-13.641	-15.019	-11.495	-12.641	-15.672	-19.36	-10.745	-9.7197	-10.115	-15.671	-12.24	-13.111	-14.584	-21.57	-12.736	-11.084	-17.847	-13.824	-16.534	-13.215	-10.299
1.7977	4.7587	3.4027	5.4751	6.622	6.0574	2.6374	1.441	2.1323	10.103	-1.412	0.33043	4.3681	1.7037	1.1078	7.8459	6.2231	7.7448	2.4401	6.2797	1.3515	6.2534	-0.69904	2.7573	2.8315	18.077	5.5907	1.9562	5.5988	5.9365	5.9147	-3.59	2.0828	6.4173	2.1448	1.2167	1.0806	3.7545	9.0106	6.6517	3.9113	3.8368	8.7599	-0.53709	4.0879	7.571	6.0487	5.8362	6.4765	7.1158
-9.7555	-9.0918	-11.11	-12.578	-7.7937	-10.386	-12.606	-11.112	-8.4008	-8.4852	-14.122	-1.1619	-12.805	-17.044	-10.612	-4.8793	-8.4278	-9.9225	-14.992	-11.507	-12.37	-5.1886	-7.3791	-5.4676	-6.5154	-10.234	-12.751	-10.738	-12.162	-4.9666	-6.5818	-13.066	-14.6	-9.2193	-6.7951	-9.8669	-11.49	-8.355	-9.671	-11	-10.06	-6.7741	-4.0052	-3.9638	-6.38	-15.022	-11.838	-13.295	1.1183	-6.5454
-12.174	-16.227	-13.7	-15.501	-12.339	-6.2389	-9.9346	-14.054	-2.4891	-8.6976	-9.1702	-16.417	-13.084	-17.779	-5.8445	-11.804	-12.477	-14.003	-11.423	-5.8879	-15.158	-10.366	-11.459	-9.1312	-7.7365	-8.5981	-9.1102	-8.4783	-16.83	-11.299	-6.2532	-10.779	-6.0911	-13.029	-10.237	-10.284	-12.99	-12.69	-13.027	-15.051	-3.7467	-11.133	-17.4	-12.144	-6.7832	-8.8318	-15.358	-11.992	-9.9132	-13.077
3.1227	-2.7935	-0.53303	-9.7781	-7.0212	-4.1939	-4.5946	-0.71783	-5.1081	-7.2736	-6.6833	-0.21872	-10.292	-7.9186	-10.857	-2.561	-5.9502	-3.1166	-3.678	-5.3813	-7.9854	-9.2355	-0.70558	-6.5267	-4.2713	-3.0478	-9.686	-3.9931	-7.041	-2.4284	-3.0831	-8.5415	-4.9164	1.0095	-6.0484	0.60777	-4.4007	-5.5765	0.62919	-3.0142	-2.3305	-6.6729	-3.376	0.16755	-3.3553	-2.0773	-2.4369	-7.1419	-0.3942	-6.2748
-9.9487	-5.9731	-9.4042	-16.49	-10.161	-10.016	-4.886	-6.9674	-4.597	-7.2362	-7.3111	-5.9614	-12.526	-11.836	-11.668	-12.539	-10.335	-7.5678	-9.7158	-9.9701	-14.217	-12.67	2.5773	-19.017	-13.625	-3.4766	-12.484	-9.5369	-6.0482	-9.255	-5.0268	-10.901	-9.3458	-10.695	-8.7675	-8.892	-8.5834	-8.4832	-13.144	-12.65	-7.6979	-8.4695	-11.663	-1.8716	-7.1215	-10.539	-11.921	-6.8935	-9.747	-6.3145
-1.6542	-7.7701	-0.13935	-6.7272	3.1428	-2.0987	-0.29347	2.7301	-1.7249	0.1919	-5.3232	-6.5614	-5.9482	-5.016	-6.9495	-5.0724	-6.7921	-3.4068	-1.005	-8.7188	-1.2913	1.9787	-6.7663	-3.844	0.36481	1.2492	-1.5585	-7.7566	-4.1299	-6.501	-4.4914	-2.2679	0.58654	-3.4561	-1.5669	3.0142	-4.2467	-1.1833	-6.3785	1.9972	1.2482	-2.2465	-0.52351	2.168	-3.2211	-7.7123	-1.5823	-2.3366	-2.5283	0.10225
0.77906	-6.9732	4.137	-1.2458	-1.3719	-2.5095	2.1541	-0.90567	5.1821	-1.353	-2.5262	2.8393	-1.022	1.7655	3.1796	2.7845	3.905	-5.0466	4.5103	0.18388	-1.4504	9.223	-2.1387	1.4386	-3.8157	5.9158	0.81964	-2.4478	-3.2917	-4.0215	-0.040281	1.8961	3.7686	5.2572	4.1491	6.119	-2.3719	1.3272	-2.5261	-1.7588	2.7988	5.8974	-4.7709	2.1578	2.1981	-1.7691	-5.0228	-4.3323	1.8104	0.71833
-12.542	-12.419	-13.04	-16.177	-6.3261	-12.792	-13.302	-12.846	-12.814	-7.0768	-4.9578	-4.7882	-10.136	-13.814	-12.992	-11.32	-5.0114	-10.958	-12.092	-13.141	-13.833	-12.17	-14.56	-15.939	-11.171	-11.683	-11.251	-8.5239	-15.439	-8.6573	-9.9576	-8.5317	-13.296	-16.312	-10.472	-7.9535	-14.936	-15.251	-15.976	-16.128	-14.141	-7.0796	-14.312	-17.187	-8.7471	-16.091	-12.279	-9.269	-14.157	-5.7205
-3.2082	-3.1602	-3.5766	-3.5443	-3.2225	-1.7292	-1.7594	-1.6764	-6.1825	-4.8954	-3.2934	-8.0128	-1.9117	1.5235	-4.3407	-4.3494	-2.4653	0.23344	-7.7402	-7.2486	-9.3243	-3.9256	-4.0355	-3.4997	-7.2741	-9.0438	-4.7205	-7.7674	-7.7159	0.77235	-6.1112	-6.0471	-2.6035	-10.259	-3.388	1.026	-4.4362	-7.5316	-2.9728	-3.6525	-11.545	-8.947	-5.8809	-8.0701	2.456	-4.7961	-2.0282	-7.2883	-7.1596	0.88022
-0.92811	4.2189	1.0091	7.9985	-0.17993	-2.4177	0.15327	5.8725	5.9433	1.4203	-1.4463	-1.2082	1.609	1.1047	1.2517	-1.2297	-3.6321	1.6148	3.6567	-6.1765	3.1502	0.71237	-3.8119	3.2355	4.8834	-2.9631	-3.222	0.18106	-1.4006	1.9047	2.4894	3.1253	6.5534	-2.0995	-1.6568	2.0277	2.1688	-0.27267	2.889	3.0919	0.28896	2.8718	0.91911	8.0203	7.0902	2.4645	2.9298	-1.1257	4.275	1.2299
3.4182	-0.9675	5.1776	-6.2383	-4.2278	-2.141	4.9355	7.8367	1.1376	3.3642	-2.7758	4.7601	-4.344	-8.7424	-0.18053	0.80727	7.1995	-0.89873	8.0387	3.0184	3.6553	-1.2419	0.065559	0.20341	1.0657	-1.477	6.9867	-3.0764	1.5868	-3.7418	3.3902	-0.032897	-8.1026	2.4907	-1.8195	-0.91153	5.8869	2.5847	5.6987	1.771	-5.0413	2.787	-3.3042	2.0857	-5.1721	0.65446	-0.4067	-3.5913	1.9794	5.9556
-8.2676	-9.1173	-6.214	-10.86	-18.061	-16.593	-13.915	-9.3558	-7.9024	-14.317	-7.1375	-12.531	-6.9921	-14.503	-13.6	-15.52	-6.5108	-8.4324	-13.283	-9.3731	-12.024	-11.404	-7.5652	-7.6236	-9.713	-12.589	-11.18	-9.6617	-7.3914	-8.5628	-11.512	-7.1811	-14.566	-7.9562	-15.926	-4.975	-9.3048	-13.311	-10.102	-9.3787	-13.168	-8.4209	-7.4674	-8.4198	-10.937	-9.612	-16.42	-6.6355	-12.751	-14.496
-9.7537	-9.3556	-14.978	-15.904	-12.01	-11.607	-15.223	-11.259	-13.45	-6.5582	-9.6472	-9.8602	-15.807	-5.6446	-8.3982	-12.784	-14.964	-13.561	-8.4915	-9.1351	-8.5096	-12.234	-14.323	-15.031	-11.11	-15.107	-14.4	-2.8876	-12.925	-8.6585	-17.025	-5.2558	-11.241	-9.9666	-10.914	-2.0511	-8.6107	-15.797	-10.291	-9.7984	-15.86	-13.655	-0.62426	-13.155	-6.6775	-6.5009	-15.946	-15.628	-13.095	-7.9566
1.2211	1.3263	0.39373	4.8125	-4.1352	2.9484	1.4759	-0.5474	5.972	6.3708	5.8275	-2.9325	4.0361	5.2861	1.067	3.4511	-4.3427	2.5073	-6.0182	1.3981	3.6952	-0.45619	-4.0599	-6.6135	-6.5566	0.17626	0.14788	-1.5278	-2.8297	-1.3325	-4.2438	8.2555	2.5217	3.415	0.30893	-2.1472	-0.27358	-2.8592	-5.4546	2.7555	2.7619	0.79145	-3.8259	0.76506	-1.5547	-3.8586	-6.9804	-2.4946	-0.86934	-1.7788
-3.3554	-3.5493	-9.8905	-9.8132	-16.597	-12.168	-15.196	-9.7326	-15.952	-21.688	-18.844	-12.831	-12.486	-13.379	-11.677	-8.3946	-15.787	-13.296	-12.878	-16.618	-12.27	-18.401	-17.39	-15.594	-15.141	-19.352	-16.212	-12.154	-10.986	-10.049	-17.356	-17.039	-20.867	-5.3365	-12.672	-14.666	-18.425	-13.706	-13.28	-2.2946	-13.66	-13.336	-11.522	-13.773	-12.433	-9.3509	-7.0366	-15.626	-5.983	-9.4211
-14.373	-13.108	-13.368	-12.903	-17.087	-14.995	-18.651	-11.66	-15.604	-19.36	-17.464	-15.485	-17.044	-15.485	-16.491	-8.2692	-18.097	-18.265	-20.759	-12.63	-16.116	-14.636	-14.525	-18.314	-10.696	-21.131	-18.986	-11.532	-15.161	-12.054	-19.255	-12.982	-15.48	-17.712	-14.058	-10.345	-16.193	-13.462	-19.267	-18.305	-16.519	-16.927	-15.355	-16.995	-17.438	-15.505	-14.077	-12.059	-18.6	-12.83
-1.8173	-4.0887	-2.9073	-7.4608	0.28109	-1.2894	-2.7191	-5.0676	2.9044	-6.2855	3.5465	2.6898	-0.79344	-0.10975	7.3627	-10.836	-5.464	-8.0029	-1.2337	-0.82298	6.5619	-4.2552	-3.6764	2.3553	0.91345	0.58892	-2.8258	-3.2683	-4.1936	3.1386	0.5885	-2.4	-2.9213	-0.9993	-3.8939	-1.143	-3.1158	-2.5333	4.0859	-5.8075	-1.8118	-2.222	-3.4408	1.6651	-7.2663	-8.0234	1.5161	1.6973	-8.4289	-1.1538
-0.94545	-1.1295	-5.5782	-0.0055572	-2.0649	-9.7346	-5.4045	-0.69281	-2.1213	1.1478	-0.80337	-4.8048	-4.2555	-0.54856	-1.7009	-2.4868	-2.6917	-1.4955	-6.0024	-2.9329	0.59382	-0.41216	-1.7749	3.0006	-5.4809	-10.243	-6.3862	-9.1892	-8.8587	-3.903	-0.4135	-4.5445	-3.3255	-1.3739	-2.4462	4.5608	-1.3378	-4.3205	1.5967	-3.471	-7.9869	0.32353	-6.1944	-4.4021	2.2475	0.92198	-3.2466	-7.8192	-12.656	-1.5699
5.7494	-0.088047	2.6214	-0.46679	-7.901	-0.39182	-1.7031	1.3376	2.4957	-0.24949	-0.62894	3.7353	9.8586	-0.45501	-0.64295	0.85671	5.4743	2.4768	-2.7175	-6.6913	-4.5266	2.2757	1.9347	-1.2363	10.147	5.462	9.9307	0.67727	5.4238	4.1865	5.236	0.14586	0.12932	2.5355	6.2049	2.3848	3.9751	-6.2541	-1.5287	2.786	-1.2732	1.0769	-3.1651	2.9428	1.8378	10.793	0.68374	3.8671	1.2215	-4.4226
-14.637	-15.071	-16.152	-15.59	-10.515	-19.23	-13.494	-17.812	-15.467	-12.097	-14.96	-12.024	-13.046	-11.41	-14.551	-15.623	-8.5369	-14.973	-11.088	-9.6473	-10.415	-13.701	-9.2759	-17.813	-15.605	-8.1891	-11.696	-12.277	-15.131	-6.4453	-14.736	-9.9298	-7.4439	-18.266	-15.302	-10.378	-13.012	-11.331	-21.307	-15.206	-17.311	-15.344	-8.2303	-10.899	-19.66	-15.698	-15.656	-14.022	-5.8061	-14.164
1.6716	5.0539	1.7005	4.5189	8.3177	5.167	-0.50987	2.587	-0.2148	6.5131	6.4161	8.323	0.99939	2.7809	11.777	1.5369	2.5844	4.1118	3.708	6.1838	2.5642	5.1824	8.9737	8.8128	5.3077	11.617	7.9399	-0.43553	3.3677	8.4908	-0.61471	1.5917	5.1627	-1.3402	1.3116	1.3516	4.1314	6.1312	8.6931	5.9317	3.0198	9.6719	9.3764	11.695	5.8582	7.9305	7.0845	3.2709	5.3489	0.18021
-2.8505	3.3943	0.94037	1.6433	-0.81542	3.9859	3.7479	-0.57906	-4.9904	-1.3889	-3.2071	1.1823	-0.61148	-3.0697	1.5583	4.5415	5.4472	2.1937	-6.2003	2.3774	3.8579	2.7309	-3.7477	1.6738	-2.5451	3.7048	-2.0161	4.9502	-10.352	2.7009	0.4935	-0.60476	-2.3551	-3.2022	0.15277	-2.3364	5.5999	-1.252	-3.9651	1.1655	-4.1187	0.38997	-3.8139	-1.7746	3.7016	4.2852	0.38052	1.0409	-4.7315	-6.6441
-10.562	-18.115	-16.465	-18.645	-15.349	-17.348	-18.036	-16.557	-15.186	-14.196	-20.25	-16.002	-10.552	-12.002	-17.013	-10.572	-18.146	-12.046	-19.748	-14.329	-13.145	-14.901	-19.851	-18.6	-10.601	-19.209	-14.376	-17.262	-16.16	-15.49	-16.995	-12.951	-20.466	-14.024	-16.034	-15.003	-9.4914	-12.986	-15.633	-10.417	-9.1599	-14.323	-17.247	-12.926	-16.849	-6.8218	-12.561	-17.438	-15.396	-9.833
-0.26743	-0.083858	3.759	-4.4648	-1.3866	0.38385	-0.32703	-2.5375	-1.1708	-0.36471	-1.1701	-0.85063	-1.3622	-2.1578	3.5046	0.52133	-4.5951	4.6985	5.9331	-0.64992	2.0172	0.88749	4.1609	5.3018	-2.258	5.482	-2.2	7.6922	1.866	3.4365	-3.9313	2.1106	-4.0193	-4.0574	-1.7834	2.1457	-1.6878	-0.74991	-4.5892	-4.7944	-1.8654	-0.39768	-3.7809	-3.7891	-3.323	0.1275	-2.5488	-0.31122	-3.548	0.96684
4.3084	-3.5296	3.0169	0.89828	1.9806	-2.5277	-1.151	10.726	3.0897	1.2771	5.4565	-3.8633	-1.878	-9.4188	4.4626	-0.67671	-1.6522	4.6699	1.2101	3.9114	3.5374	1.4806	-1.9362	0.5966	1.3181	-4.6568	-0.18443	0.049962	0.71636	-3.4784	1.3538	4.9674	-3.8954	3.3096	2.9275	-4.9492	6.266	5.4254	4.0861	-3.2848	0.77052	0.79709	4.2756	2.3679	2.2189	5.126	2.7472	-1.6217	-7.8067	7.2265
-16.407	-18.558	-17.876	-19.745	-16.925	-17.769	-18.816	-22.284	-19.516	-22.848	-18.82	-22.364	-20.458	-20.382	-17.322	-21.158	-19.921	-25.233	-22.488	-22.543	-25.325	-22.611	-16.536	-21.202	-16.475	-20.87	-26.171	-20.843	-21.64	-26.235	-18.425	-22.409	-10.214	-17.652	-13.972	-27.212	-20.514	-23.186	-24.157	-21.271	-18.111	-22.5	-21.827	-23.044	-24.855	-18.163	-18.347	-20.459	-18.582	-25.959
-4.9411	-8.3172	-2.2677	-1.0447	-0.40939	2.7017	-3.5174	2.2634	-2.5437	0.13171	2.3661	1.2973	-1.0349	3.4796	-0.060448	-2.7212	0.87466	1.5203	1.6818	-5.0226	4.3426	3.7287	2.6893	0.67585	-1.0943	-4.1395	-1.8135	2.0115	2.4699	3.4653	2.2728	1.1859	-3.9373	0.54879	-0.691	-2.2506	-0.41907	-1.2976	1.9531	4.1713	3.4735	-0.80245	-0.23321	2.7952	0.7255	-0.35445	4.2458	-0.61391	-7.0856	-4.6169
1.4196	1.6489	11.579	8.6534	7.9366	0.45519	1.8739	6.0235	1.2783	4.4694	3.7927	4.2453	10.284	3.7247	10.97	5.678	9.9498	5.216	9.3005	8.5744	11.637	10.157	16.389	7.1072	5.3106	12.431	3.4797	6.0102	14.651	5.4449	6.7936	6.5482	2.8837	4.7357	9.3612	9.0301	2.0398	9.2831	7.8466	12.886	5.0566	7.4704	6.2136	4.2953	6.6217	6.7899	3.1624	2.521	6.8294	4.288
-3.1873	-5.9808	-1.3539	1.2817	-11.865	-5.3661	-1.8545	-7.3052	-2.2604	-6.6319	-3.3988	4.5377	1.4589	-1.3659	-1.0479	-5.7713	0.49266	-6.2169	-0.92344	0.02948	1.7351	-1.8277	-0.053402	-0.33286	-2.0891	-4.494	-1.4075	-3.6951	-3.7578	-4.9682	-3.0509	-3.4944	-8.6912	1.7737	4.5548	-3.336	0.50065	-2.3043	-3.8599	-8.7363	-4.6836	0.49189	-7.391	-2.4004	-2.846	-5.8223	0.59811	-5.2155	-4.2592	-8.2621
-2.3874	-7.1971	-8.1376	-0.25028	-5.8898	-8.1434	-2.153	-2.1423	-4.1456	4.1176	-1.0735	-9.1193	-1.0898	-1.8297	-2.4	-6.246	-1.7675	-4.341	-5.5882	-2.5978	-6.049	-1.8763	2.3924	-7.3349	-5.2693	-1.6947	-2.0478	1.88	2.8414	-2.8262	-12.019	-3.0737	0.99879	-8.1617	-4.3077	-8.0315	-8.755	-7.9474	-6.8375	-1.634	-3.5172	-5.2212	-3.599	-3.9339	-3.5282	-4.1611	-5.458	0.066202	1.5738	-5.4573
-1.7944	-4.0774	1.8058	-4.5486	-2.3742	-2.0872	-0.5668	-0.15673	2.8139	4.9159	-0.11213	-3.8002	-6.511	-3.173	-1.0583	7.6447	-0.28077	-8.9797	7.1081	-2.3302	-0.5238	1.6806	-1.475	-6.769	1.2831	-1.3167	4.3483	0.15548	-2.9422	0.074323	-3.6736	-0.78534	8.0476	-8.7816	-9.4067	1.5119	-4.1944	-4.0034	4.2775	4.167	1.0782	-0.097491	-8.4532	-1.9874	-3.5351	-1.0944	4.9348	6.228	-6.992	-1.4123
-11.474	-13.347	-7.0684	-2.3279	-6.5864	-16.662	-17.86	-9.9151	-12.242	-9.5337	-8.4929	-16.438	-16.298	-11.704	-19.125	-13.018	-16.913	-8.726	-16.52	-12.308	-5.3474	-15.055	-4.5297	-11.084	-12.511	-11.337	-12.092	-11.792	-17.251	-13.402	-17.057	-9.9508	-12.29	-19.679	-11.675	-16.824	-13.237	-9.3254	-12.87	-19.772	-10.402	-8.5024	-13.633	-8.444	-7.195	-12.309	-12.151	-8.8865	-11.506	-11.644
3.3593	1.0859	-0.3976	-3.2969	1.1659	6.0417	0.47782	-8.2309	2.0493	2.144	-1.9078	4.4356	-1.0481	-0.55758	0.61521	-4.4122	-1.6371	1.5544	-4.243	-0.14335	2.9976	-1.7189	0.26344	0.84206	-6.0803	-5.9647	0.74783	-1.9252	-6.0005	-1.9149	-5.3043	3.884	4.9768	-3.6334	0.28295	-6.2562	5.3261	-0.86688	-1.7472	5.4873	-0.090143	1.4003	-0.40734	0.92678	4.3244	-1.2476	-2.5641	-1.8301	3.2761	-3.1313
7.2844	7.1847	6.9269	-0.79535	-3.1024	9.5988	2.4406	5.7873	6.1829	-3.0954	2.368	9.8168	3.6528	6.0426	4.3314	7.2866	6.4972	-0.36266	10.933	9.7282	3.2011	4.1047	4.7298	10.031	3.3443	3.4473	6.5245	7.4543	1.853	2.4355	2.9221	5.0331	1.5705	0.17426	6.2356	3.5399	6.4205	1.924	10.412	-0.80895	5.2245	9.3109	9.3277	3.5595	5.3387	3.1013	4.1416	6.8844	4.8312	5.8295
4.1403	0.2958	4.2842	1.7316	-2.4331	1.3812	1.133	7.2268	-0.22403	-0.48483	3.0538	4.4672	6.2856	0.3016	0.49208	6.5423	2.9024	13.983	4.1026	-4.3964	0.12373	3.3965	4.5005	-1.4925	0.34829	4.4795	3.666	3.8571	-3.7041	2.9749	1.3495	4.1059	6.1718	8.8228	2.0937	4.0146	2.8463	2.8792	4.2168	0.64668	-3.2994	2.0436	-2.8073	-3.9498	-0.072074	-0.53109	1.7213	9.2333	10.873	-0.36794
-9.8488	1.7214	-2.4866	-5.0951	-4.9683	0.17181	-3.0408	0.94459	-4.238	-0.564	-6.7372	-0.33024	-3.7992	-3.9718	-1.14	-6.3996	-9.8716	-6.8861	-2.7211	-3.7108	-9.9445	-12.326	-0.85296	-6.1979	-10.489	-4.0583	-6.931	-1.4423	-4.8589	3.4437	3.2918	-3.2079	2.9538	-9.3695	2.7461	-1.7959	-5.7367	-3.7237	-9.9484	-7.0355	-6.5546	-0.66366	-2.3489	-5.8307	-1.7028	-5.7113	-2.0185	-6.3546	-3.7888	-4.9793
-7.5531	-3.8815	-9.8606	-4.4829	-5.4507	0.453	-0.45603	-3.8606	-2.5999	-6.8351	-3.5221	-0.99339	4.3885	-5.8494	-5.5369	-1.32	-5.4812	-6.1863	-7.4158	-3.2553	-4.9895	-9.0442	-6.3918	-5.8935	2.2885	-0.53241	1.785	-4.412	-5.3106	3.4775	-0.37488	-5.0523	-8.6378	-2.1496	1.9534	-4.9625	3.8703	-0.52156	-3.0596	-3.864	-3.1104	-6.7584	-3.6013	-4.717	-12.06	-7.0962	-6.439	-0.76267	-2.5568	0.33186
2.9568	4.7458	3.8801	5.7556	6.6249	6.2064	1.8089	13.097	3.5001	3.8901	7.629	10.12	2.659	8.8392	12.151	6.8819	7.9421	6.552	3.0428	11.736	8.8517	4.3456	7.234	5.8163	4.9307	5.3964	5.2465	5.9269	8.6268	7.8098	7.4321	10.617	9.5345	11.26	5.2066	10.382	0.52382	1.5968	3.0456	7.5232	4.4162	8.4498	13.221	9.1269	3.5832	8.4614	10.553	4.828	9.6234	8.4634
2.374	-2.6167	-3.0053	-2.917	-0.04127	-5.174	7.3007	2.7514	-1.0437	-0.89878	-3.3022	-1.2292	-4.8471	-2.6376	1.3686	-3.3274	-6.076	-0.7946	-7.507	-0.65513	-1.7573	-2.145	-2.9092	-1.9766	0.27625	3.7885	0.31498	-1.5677	-4.0827	0.36204	3.5246	5.3649	-1.7189	-1.464	-6.2619	0.41699	6.6094	-3.4791	-1.0577	2.0042	-0.22312	2.2749	4.6107	-2.7358	2.7427	1.0141	-4.9955	-8.0863	2.9001	-2.1978
-17.137	-8.8926	-9.9497	-12.189	-13.597	-8.3621	-15.976	-18.814	-4.5864	-9.9227	-14.575	-17.979	-12.124	-14.027	-18.7	-20.184	-11.649	-14.667	-18.077	-6.4948	-13.036	-11.252	-13.695	-17.598	-16.787	-13.243	-13.404	-1.5371	-12.983	-15.796	-6.7938	-13.858	-14.576	-16.086	-15.566	-10.419	-12.023	-9.2395	-12.641	-7.6008	-15.541	-6.4366	-13.061	-7.5168	-10.114	-14.499	-16.057	-16.247	-7.6206	-13.613
5.7237	5.6195	8.1392	0.8982	1.9328	-3.7618	5.4091	-0.19782	2.8627	-0.93961	0.26257	0.51094	-4.7206	7.2346	1.7426	0.16287	-2.3439	6.7264	0.71867	-0.092601	-3.3674	6.5126	-2.5087	-7.0133	-3.3451	2.2646	4.0934	2.4587	-1.8889	1.1969	1.5544	2.3934	4.2977	-2.5367	2.7756	6.4704	-0.95029	-0.016701	-1.8115	-4.3151	9.1954	6.0042	5.412	-3.3323	-0.47266	4.0983	6.9656	4.3128	3.6722	7.7667
-5.1525	-0.17618	-6.805	-3.6148	-3.1234	-3.4312	-3.033	-6.3143	-5.5255	-2.9098	-5.9817	-5.3098	-4.3394	0.54142	2.2381	-2.6839	-1.6207	-1.7287	-2.4249	6.4442	-4.3642	-1.0529	-5.4679	-5.9599	-2.5233	-4.4785	1.6079	1.7778	-5.5918	-0.45824	-1.0052	-2.1772	-2.564	1.7872	0.64615	-3.4498	-9.1537	-3.0088	3.4839	-8.9785	-1.3304	-9.8347	-4.008	-5.6323	-1.0548	-7.5039	-2.8054	-4.8064	-7.6927	2.9567
-8.5355	-12.228	-12.402	-8.9843	-8.9806	-5.1448	-12.436	-13.233	-9.4858	-12.878	-12.383	-8.5817	-8.7391	-3.2763	-10.493	-11	-12.238	-8.056	-10.616	-9.4231	-2.623	-10.156	-10.254	-14.246	-15.368	-7.2452	-8.5483	-9.0131	-5.2595	-5.7842	-8.808	-2.6762	-8.5687	-17.733	-17.858	-8.8871	-8.6744	-6.5414	-9.45	-7.1892	-10.791	-9.8047	-4.4408	-11.45	-7.1609	-3.6046	-10.652	-11.554	-9.6282	-3.7315
1.936	6.1167	7.4266	3.1922	-0.22033	5.7277	-0.238	-0.35736	-0.63371	6.2935	5.2755	-0.95604	5.4404	1.5753	4.431	-4.1273	-6.9052	-6.3696	4.4173	2.4576	7.1483	2.1913	-0.30955	5.2361	-3.6947	-1.3848	-0.75219	1.6947	-4.635	3.3605	-3.1293	2.2669	-4.7797	0.50776	-2.9299	6.9931	7.9476	-2.4413	3.9083	4.1754	0.80221	7.0478	1.4785	0.27744	-2.8565	4.0102	-3	2.7806	3.0385	-4.8966
-2.7384	-1.9596	-4.9907	-5.7233	-1.3357	-0.0020111	-0.39813	-3.693	-0.30134	7.634	0.30795	2.6027	-5.6784	-2.0395	-0.44232	1.9911	-2.2723	-8.212	-0.21718	-5.135	1.2872	1.4969	-1.7415	-5.2399	-0.95504	-4.9532	0.20519	-3.6771	2.0902	3.7843	0.26125	-1.7992	0.82792	-3.6499	-2.2829	-0.49623	1.1795	-0.57835	0.34771	-1.2879	-4.8317	1.4043	-4.5961	1.2551	1.9633	-6.8083	1.0381	1.2428	-2.7374	-1.2458
-1.0116	4.1825	5.4248	-3.3015	1.6206	-0.072743	-2.7635	2.0583	-2.9788	5.1826	3.2482	0.047892	1.0591	5.0102	2.3241	6.5231	-7.9701	-2.7315	4.8401	1.0436	5.9005	0.29468	1.0926	5.9674	3.2433	1.9493	0.74019	3.6705	3.1109	2.429	0.93314	6.2114	-2.444	-2.0341	0.51758	3.8063	-0.68311	8.8123	-2.3525	-2.4658	1.796	3.959	2.3431	0.70557	4.1301	-0.5941	-1.6682	-1.5177	-7.5023	6.2279
4.5153	3.0688	0.31489	-1.1514	0.85323	1.9694	4.0362	3.7097	6.0826	-3.192	3.9862	5.813	-0.97286	7.5723	-2.2899	1.001	3.254	-0.44756	0.37934	0.80544	0.76547	5.3017	0.32544	5.3512	-3.6316	3.7215	6.2674	4.2584	4.6858	2.4618	-2.1469	2.6954	4.507	-0.37511	-2.0973	-5.8999	-5.5433	2.5539	3.2832	-0.89019	2.6355	4.555	5.5888	1.0655	0.63254	5.0247	-2.1544	0.99186	-0.3867	-4.3481
3.6506	1.3531	0.73582	1.3036	3.9875	3.0888	4.5853	-3.3097	1.0373	0.25063	6.9677	5.5018	5.904	-1.0813	5.1696	0.85454	2.4735	4.1672	4.3839	-0.026231	1.3838	-1.3504	1.4168	1.4444	3.5094	-0.14705	2.2726	-3.3859	2.7105	6.3393	1.3301	3.387	-0.48593	4.8957	1.0215	2.5967	5.3748	4.2341	6.8522	-5.8584	7.4577	1.1936	0.54164	-1.2006	5.5203	0.80405	2.6334	-1.7679	4.2696	-2.4136
-6.8096	-1.7048	-5.6517	3.4721	-5.7715	-8.2928	-1.7093	-6.69	-4.959	2.8306	2.2538	-3.4213	-9.4504	-6.8542	-5.4169	-5.1223	0.91536	-5.7212	-8.0762	-0.62228	-0.68445	-11.081	4.8167	3.7491	-2.9067	-10.342	-6.7113	-2.7095	-3.8996	2.4594	-2.8292	-10.489	-1.941	-5.6112	-1.5206	-4.5047	1.8127	-4.8603	-3.6067	-6.5553	-9.8113	-0.61283	-0.31124	-1.8584	-8.9793	-0.89606	-2.4352	-3.1124	0.097633	-2.3186
0.58311	7.2269	0.32646	-3.9819	5.0327	6.1643	7.6266	6.358	11.431	6.2178	8.6753	5.9004	10.651	7.2379	7.0428	7.7846	15.101	8.4225	6.1486	1.0614	3.2689	12.468	4.335	4.5274	7.3788	2.9964	4.4959	9.7237	6.3132	3.4913	4.3684	8.3419	7.7923	-0.85205	5.4724	12.984	9.0519	3.3728	0.39094	4.521	8.6035	3.8648	4.8077	5.5533	7.5387	1.4875	4.4592	6.2035	6.6051	8.8909
-1.2113	-0.41401	4.7404	-2.5173	-5.2941	-7.1856	0.72703	-2.4891	3.7713	-5.0327	-0.48523	-0.10724	-0.86882	-4.5161	-2.8738	0.24824	0.38113	1.0871	-2.3053	1.2946	2.6599	-4.0791	-3.7054	1.4031	4.5679	-9.1909	-0.87847	-1.0053	-1.4574	-2.5961	1.5804	-7.1955	-3.2501	-5.3148	-1.4725	-5.6429	1.7192	-2.5149	2.8137	-2.1826	0.73473	-1.6849	-7.2981	-0.52217	1.5708	1.3794	-2.2008	-10.7	9.0129	0.59924
2.1008	0.049069	-5.8049	-6.6398	-5.4435	-0.57508	-2.3577	-3.3285	1.673	-2.4806	-8.2408	-0.68729	-2.3694	-3.3093	3.2269	-1.1859	-5.4764	-3.8491	-4.1049	-0.48522	-7.7021	-4.9302	-1.9371	-2.5455	-6.7023	-10.088	-2.0632	-3.8685	-1.3151	-2.2307	-8.8851	-3.7212	2.0984	-5.5662	-10.116	-1.2297	-2.1141	-2.4362	-3.65	-3.2974	-2.0363	-4.2925	-3.903	-2.2742	-4.3315	-2.6292	-1.4022	-1.9433	-6.2648	1.2336
-4.4967	-5.6582	-0.33943	2.1359	-7.553	-0.13883	3.2864	3.6057	-0.97407	-5.3616	2.555	-2.1014	1.2188	-2.4346	0.2613	-7.6771	-3.7375	-3.1419	-4.6377	-4.2244	-4.002	0.043012	-1.1157	-6.1944	-9.6687	0.28703	1.1854	-4.9916	-4.0784	-0.62547	4.6851	-8.5005	-1.8759	-6.0254	4.6615	-4.3413	0.9715	2.0584	-2.242	-3.6398	-1.78	-3.8809	-10.292	1.7804	-3.8154	-9.2731	-3.3516	-4.843	-2.5616	0.82127
6.1269	2.6436	8.5602	7.7084	3.7774	7.2353	3.1296	-0.17512	12.253	10.194	10.964	6.5305	12.604	3.7326	8.1718	3.491	5.1423	3.9892	4.2303	7.6292	10.07	9.6692	5.4871	9.7755	10.076	5.2409	7.8942	6.8027	6.1658	2.9532	4.6842	3.713	11.425	12.812	4.4416	5.8746	6.7899	8.0441	9.0239	4.4408	6.5566	7.0239	10.126	5.3177	5.693	4.9591	2.8065	0.03208	10.921	4.2433
2.7227	-1.4064	0.26129	-0.87092	3.8303	-3.7523	-1.4805	0.18526	1.1472	-2.4656	-0.95819	-1.425	-4.5122	-3.7329	-6.1482	-3.9267	2.2543	-2.0348	-2.5862	-1.7684	-3.8811	6.7441	0.5879	-6.2442	-1.8683	1.9176	2.1159	-0.62055	1.0758	0.14586	3.5917	4.5571	-4.2072	1.5186	-2.4703	-0.18183	-4.0558	-3.5037	2.6715	0.86258	-2.9568	-7.1319	-0.0022098	-1.2686	-0.81327	1.6362	0.5595	-2.3854	6.7169	2.2795
-15.052	-8.8449	-17.165	-11.07	-15.817	-9.2648	-18.428	-11.6	-12.541	-17.185	-7.0788	-13.464	-11.256	-16.327	-15.782	-12.772	-17.232	-8.675	-10.961	-13.466	-3.2003	-15.178	-13.308	-14.847	-17.162	-8.8198	-12.668	-12.244	-12.516	-18.269	-13.152	-18.077	-11.411	-6.3125	-6.9278	-16.466	-11.868	-4.4124	-13.478	-18.937	-11.431	-8.84	-8.605	-13.207	-12.909	-9.3738	-10.747	-9.8426	-16.7	-2.4854
-11.666	-9.6436	-11.765	-17.433	-12.011	-9.7046	-14.332	-13.495	-8.8212	-15.107	-8.6729	-19.704	-15.261	-10.209	-8.81	-14.701	-11.39	-9.8648	-11.889	-11.907	-14.714	-12.016	-9.2486	-9.1784	-13.924	-10.552	-7.5313	-15.133	-13.262	-15.218	-10.578	-17.199	-12.074	-11.734	-14.522	-6.3627	-16.413	-12.288	-13.366	-14.864	-10.922	-13.679	-13.079	-3.7453	-6.2732	-10.47	-15.609	-7.09	-10.876	-10.884
-4.4184	0.86618	-5.5098	-1.8082	-3.9273	1.0624	-2.8661	3.9379	-0.46236	-2.6014	-5.3932	-6.9625	-3.6871	0.95962	-1.303	-4.3341	3.4022	-7.0344	-5.526	-2.0457	0.69613	-3.2941	-4.4082	-4.372	3.2213	3.7726	-6.3278	-1.0973	-3.8985	-2.0989	3.2537	-2.1728	-2.4938	2.18	0.93466	0.90355	2.654	-0.90806	5.343	-0.39389	-3.9509	-2.716	4.0432	-0.36222	0.45838	-0.17311	3.4495	-6.7201	1.2645	-6.5858
-5.058	-12.808	-6.8243	-12.252	-5.9709	-11.901	-12.847	-7.089	-12.982	-5.7345	-9.7179	-10.102	-6.4763	-7.9051	-6.5021	-12.801	-13.925	-12.907	-8.2979	-7.3374	-13.088	-5.5357	-8.6248	-10.429	-4.4461	-10.912	-9.5717	-9.3222	-4.6011	-9.6801	-8.8696	-9.8798	-11.946	-12.015	-8.5259	-11.263	-9.0091	-14.372	-9.589	-14.338	-12.484	-8.4873	-2.0738	-7.9208	-16.57	-10.352	-7.7426	-8.1753	-13.407	-6.7012
1.424	1.5696	9.8241	-6.7553	-0.24212	0.35312	3.2101	-3.499	1.8119	-0.34805	-3.0665	0.53034	2.8362	2.1794	-2.0847	-0.1271	-2.1799	-0.63139	1.7932	4.1561	3.4867	-5.6353	5.8812	0.44656	-0.87721	-10.246	3.2289	2.4586	10.516	-3.6299	-3.3871	-3.883	-1.9803	-5.5491	0.96391	-1.2338	-5.4227	-0.29096	3.2749	-5.2594	2.0314	0.63765	-0.37535	0.13849	2.9783	-1.5205	-0.83795	-0.15956	2.2263	-1.8896
-2.5343	4.5622	5.4717	-2.4654	0.84687	2.97	0.96478	4.7903	-2.9511	0.42577	-2.9265	-1.4571	-4.6685	2.5331	-0.46654	-0.53167	3.8439	1.366	2.084	1.3255	1.8719	-0.73152	5.4544	0.48353	-2.4231	0.44987	-2.3378	2.8579	1.5978	-5.5682	11.568	2.7855	2.1378	3.5962	2.4097	-4.8037	2.9302	4.7481	3.9246	3.7758	5.4415	4.4412	-3.9269	-3.1816	-0.046397	3.6618	5.5849	-2.4329	7.2499	-3.8281
-0.88094	-3.5682	-1.6447	-2.6662	-1.029	8.5971	-9.7417	-6.0932	-6.5933	3.8156	-1.5043	-3.4183	-4.6482	-3.3687	1.0545	-0.81168	-0.44396	-3.266	-1.8055	-3.8572	4.8273	-5.8933	-1.9881	0.83047	-4.2836	-5.3567	-6.8087	-2.4611	-0.48731	-4.6956	-2.6478	4.2366	2.96	-2.545	-4.5202	-1.8347	-3.8612	-8.175	-2.1238	0.81366	1.4419	-4.621	-4.8617	-5.0761	-5.9987	-8.2504	-4.4067	1.6757	-9.5117	-2.3378
-0.28651	-0.21192	-2.385	0.279	4.6042	7.0084	-4.6328	0.30638	5.3727	1.7222	5.7932	0.13969	-1.343	-1.3937	2.178	-0.44992	-0.29037	7.2977	-0.50427	-2.379	0.18581	-2.6025	-7.832	-2.301	-1.7434	-1.0214	0.19449	1.2839	-7.9586	-3.1678	-2.4509	0.76496	5.4553	-4.2253	-5.2199	1.3066	-4.532	0.26661	5.5752	-1.7448	0.65976	-0.7419	-2.7154	1.4714	2.306	4.7807	0.16374	-2.3695	-1.3032	-1.7117
-10.788	-5.2081	-2.3674	-5.672	-3.0638	-1.3804	-7.4439	-6.5182	-0.030826	-3.7248	-3.2757	-2.72	-9.639	-4.3274	-7.2548	-12.226	0.36399	-3.8877	-5.007	-3.404	-5.8231	-7.2546	-3.7331	-2.6341	-4.0963	-2.6791	-7.42	-2.8947	-2.9839	0.10697	-5.2713	1.7377	-3.7492	-2.4107	-7.5448	-5.0364	-1.2298	0.49804	-6.3136	0.31592	-3.5812	-2.2894	-2.7074	2.726	-6.803	-4.8617	-5.137	-5.6836	-5.4467	-8.3075
-21.53	-24.038	-22.298	-18.212	-22.948	-19.957	-21.111	-25.182	-22.313	-20.818	-24.153	-19.913	-19.118	-17.937	-19.685	-18.991	-23.381	-16.645	-16.772	-20.566	-20.31	-22.374	-15.981	-23.856	-19.592	-22.933	-18.712	-24.228	-18.897	-18.247	-26.776	-24.286	-15.829	-18.368	-21.376	-22.371	-22.071	-21.139	-19.865	-21.919	-22.557	-17.591	-19.412	-17.724	-20.232	-18.731	-25.595	-26.838	-19.534	-18.638
-8.2813	-10.738	-13.489	-10.45	-9.4555	-9.0314	-14.83	-14.205	-14.732	-9.1711	-12.411	-14.31	-12.511	-15.02	-17.259	-11.346	-12.146	-13.349	-18.889	-10.61	-9.406	-7.5994	-8.6149	-13.51	-15.63	-15.666	-12.758	-12.742	-13.404	-11.966	-17.261	-8.4808	-12.989	-5.941	-11.889	-11.338	-19.032	-18.741	-17.761	-10.772	-19.975	-15.156	-15.778	-14.392	-11.433	-13.348	-10.028	-16.36	-12.718	-13.29
-14.421	-17.415	-9.6329	-11.988	-20.372	-10.048	-15.512	-12.192	-10.241	-17.101	-11.859	-12.553	-13.647	-16.4	-14.749	-7.8671	-11.397	-17.719	-8.9716	-15.306	-13.858	-14.242	-16.46	-17.474	-11.962	-16.503	-14.094	-16.12	-19.5	-12.523	-16.163	-15.104	-16.529	-16.148	-12.918	-15.909	-8.1503	-14.444	-7.8981	-13.465	-12.671	-14.802	-19.539	-10.185	-14.614	-12.267	-11.725	-12.204	-9.5674	-18.83
0.9659	3.0155	3.7499	9.8555	5.2588	7.476	5.1032	2.3279	9.3933	1.3836	9.5977	-0.77826	6.8344	2.3779	3.6507	5.7117	2.5627	2.5085	6.3264	9.7686	3.1297	4.0123	4.2572	1.0297	6.6908	10.686	5.963	9.1489	10.047	10.256	5.4214	4.7687	3.4751	5.3576	7.9239	5.6403	11.081	7.2433	3.9954	1.22	7.9289	5.5365	2.2756	5.4432	1.9686	-0.54314	9.7712	2.896	8.1326	7.6298
-24.559	-21.094	-11.609	-19.245	-13.007	-19.01	-14.462	-10.25	-16.754	-14.034	-20.318	-10.18	-22.448	-12.8	-18.682	-15.914	-10.886	-20.775	-16.051	-11.943	-7.1767	-14.693	-11.083	-18.178	-13.933	-14.975	-17.918	-9.9165	-10.078	-19.579	-12.962	-16.067	-10.493	-11.624	-12.799	-13.645	-12.872	-14.467	-17.761	-5.5764	-14.811	-18.892	-16.404	-18.367	-14.463	-21.72	-13.484	-13.139	-13.439	-13.453
0.4457	-1.4873	-6.9592	-3.9132	0.60084	-2.7751	4.8846	-6.1907	-2.1575	-2.1984	-6.3447	-3.7878	0.4635	-3.0062	0.37035	-4.6087	-0.9345	-1.0013	0.73674	5.1571	3.7534	-6.5656	6.3896	-4.0753	0.34952	-8.0164	0.29357	3.0168	-7.6757	-2.3166	-8.0276	1.8765	-0.65033	-6.3081	-1.7184	4.0342	-1.1849	3.6142	1.7113	5.4494	-3.8296	1.9997	-8.9041	-1.1059	0.86578	6.1537	3.0815	2.9305	-1.4069	-2.7553
2.5664	10.007	10.211	1.8823	4.2678	1.8398	3.1131	0.29311	1.7733	5.1857	4.2626	5.945	3.6103	-1.2499	-2.7874	3.368	4.7618	8.1002	6.8427	14.129	2.3135	3.2563	5.3157	2.4208	2.1371	4.3971	4.1888	5.666	3.4232	8.7005	1.4961	4.1804	6.6896	3.0188	-0.22412	9.6863	1.0397	1.759	3.3004	3.6791	1.7573	5.5058	14.303	5.0402	0.97945	7.9568	4.4238	2.1771	3.7693	-0.41206
-2.9847	-4.3046	1.9629	-3.0233	-4.9746	-2.3606	-3.3251	-3.9868	-3.1653	-1.1022	-7.952	-5.353	1.6798	1.1176	-3.6311	-3.6427	-8.266	-5.4483	0.47902	-4.0124	-1.6303	2.1234	-7.1428	-4.0609	1.6385	-5.0201	1.0617	-1.159	1.4353	-9.5974	-0.83814	5.2683	-0.92701	-0.24285	0.50079	-2.59	-6.044	-6.7974	3.0482	5.9447	-3.7789	-5.131	2.7303	-4.8344	-5.7329	-11.186	0.068271	-0.0026318	-6.3971	-1.7645
-26.318	-24.359	-24.714	-20.368	-23.826	-21.2	-25.212	-24.725	-22.222	-24.122	-21.895	-15.658	-23.262	-30.234	-15.923	-21.126	-19.145	-26.174	-20.784	-23.158	-18.269	-20.414	-20.697	-19.368	-22.569	-15.231	-19.12	-18.41	-21.435	-21.702	-25.78	-16.235	-20.205	-20.799	-16.918	-23.656	-22.691	-24.255	-20.373	-22.07	-20.492	-21.046	-22.716	-23.757	-16.618	-23.753	-23.219	-22.381	-17.85	-19.324
-11.091	-10.075	-12.908	-13.267	-10.263	-6.0479	-3.0106	-4.6395	-9.7751	-9.0494	-8.5194	-9.0541	-7.1729	-11.177	-13.001	-12.966	-14.807	-7.0922	-8.3544	-9.215	-13.506	-2.6975	-7.645	-4.7076	-4.8504	-11.449	-11.019	-11.075	-4.2746	-5.1734	-13.478	-6.6388	-10.223	-15.594	-8.8435	-15.419	-13.582	-8.9068	-9.8645	-13.723	-6.0648	-17.966	-9.7817	-11.443	-4.58	-13.566	-15.817	-8.4298	-6.7085	-11.355
-5.578	-4.0601	-10.569	-8.7024	-1.6127	-2.0137	-2.231	-4.6657	-4.5127	-3.0836	-5.3741	-7.0793	-2.6233	1.6288	-6.196	-2.6786	-0.85424	-8.223	-1.5133	-1.1786	1.2505	-2.9576	-3.0995	-5.5646	-1.5459	-3.1434	-1.4631	-2.0601	-1.8269	-10.273	-3.5871	-6.124	-9.4332	-9.0863	-0.03384	3.4573	-6.4711	-5.5284	-4.7343	-5.4192	0.5449	-2.0784	-2.8808	-3.4411	-1.4465	-3.9194	-5.4487	-4.2458	-0.068947	-9.3167
0.93411	1.822	-7.4893	-8.1539	-2.4043	-0.8429	-2.7511	-4.4601	-8.9059	-0.98531	1.7947	-11.74	0.12855	-7.5829	-7.0228	-8.5168	-7.6518	-1.6962	-9.2653	-9.3354	3.6533	-3.7071	-0.44064	-6.9602	-7.4412	-7.7089	-3.96	-5.4395	-2.6021	-0.22717	-5.2681	-3.8143	-1.6556	3.6368	-1.8155	-8.3938	-4.0714	-10.076	3.2661	-2.4344	-12.047	-8.1138	-1.0621	-3.9188	-7.2058	-6.5597	-6.3704	-10.191	-4.5481	-8.2716
-7.2628	-1.4246	-4.6146	2.5808	-3.8285	6.7781	-1.809	-2.0219	-1.1024	0.693	8.5326	1.96	2.7621	1.3114	0.62721	3.9474	0.12626	1.9101	5.036	-4.62	-1.7585	-2.8701	-0.49388	-2.6873	-6.5968	4.5587	2.2525	3.2406	-1.2811	7.0818	-3.1567	-3.0863	4.1699	-1.8093	-1.304	2.8071	-8.2476	0.76129	-0.87222	1.0917	-1.3232	1.12	5.9751	-3.7416	-5.8552	1.0737	0.25868	4.242	-0.91063	-2.3957
-11.165	-4.7679	-2.7366	-6.9526	-7.5214	-4.5875	-0.97086	-10.661	-2.9569	-3.8355	-10.21	-6.0311	-14.139	-0.741	-9.8376	-3.2149	-8.6793	-8.763	-7.9241	-4.6935	-12.691	-14.96	-2.397	-10.262	-8.9504	-8.7348	-11.483	-5.7863	-7.7245	-6.646	-3.6718	-6.2362	-7.3477	-11.738	-6.8396	-6.5606	-9.863	-12.671	-11.8	-11.066	-10.369	-12.614	-7.9516	-5.4739	-12.529	-8.2492	-11.486	-13.293	-9.7039	-7.6155
-0.20178	-2.3175	-4.5506	-4.183	-1.2149	-7.1709	-2.8245	-5.6024	0.96375	-4.5527	-9.7932	-2.4448	0.17429	2.2265	1.466	-7.4139	-4.807	-7.9317	-5.6609	-2.2543	-2.5367	-2.2492	-4.4377	-4.3736	-5.6328	0.95482	-5.3069	-1.1252	-2.3559	-7.7293	-2.9955	-0.084595	-2.6696	-6.77	-2.7002	-8.3433	-5.2948	-5.1377	-2.874	-6.3341	2.0662	-2.7958	-7.4766	-7.7017	-5.7792	-9.5723	-8.662	-0.61085	-3.6955	-7.5407
-11.931	-10.765	-4.1099	-6.0134	-13.049	-9.1786	-10.105	-14.03	-9.3831	-10.38	-10.791	-14.631	-5.911	-8.9315	-17.412	-11.593	-9.2595	-9.136	-7.6361	-13.062	-15.17	-20.504	-5.6115	-7.26	-8.2712	-8.1637	-9.0266	-10.17	-7.6715	-10.627	-9.9719	-5.355	-13.974	-12.933	-12.627	-6.2151	-9.264	-11.534	-13.699	-9.0309	-3.7828	-14.723	-13.094	-9.8273	-6.7871	-7.7056	-15.206	-14.474	-12.895	-3.3203
-2.3432	-7.8034	-3.8188	0.37197	-5.4841	-5.7316	-11.04	-0.98061	-0.75377	0.76779	-2.6309	-5.2438	-4.6122	-4.0342	-1.8031	-1.1491	-9.4147	-1.6794	-4.8611	0.15351	1.9203	-3.0475	-2.1074	-10.109	-3.395	-0.66064	1.1908	-3.8645	-0.76154	-3.0704	-9.8496	-5.097	-0.40731	-0.73818	-4.4245	-3.4256	-5.4355	-2.5394	1.1186	-4.7535	-2.8743	1.8084	-5.7009	5.4905	-1.6991	-2.0675	-2.7833	-4.8086	-2.0432	-1.3733
-8.8373	6.2611	1.3488	0.59953	-0.62148	1.9496	1.4788	-1.1762	2.6971	-0.20353	2.2158	1.9054	-3.2263	-10.996	-3.4598	-7.9047	-3.0015	-0.22568	-4.7648	-5.0805	-3.4802	-8.3638	-0.71401	-7.0449	4.9843	4.1541	1.3336	-0.87126	-1.3735	-2.1349	-5.3253	-3.2905	-4.9485	-1.0939	-2.7015	-0.572	3.027	1.5514	1.2315	-4.2591	-5.8942	-6.5483	5.0005	-1.0903	-6.5686	-8.5434	-7.1252	2.2109	3.7669	-9.2711
8.9011	5.1203	14.918	9.4073	6.8893	8.3114	-0.99011	5.6254	7.7801	10.044	12.584	8.999	11.456	6.2839	6.0181	10.625	11.873	9.9123	3.2653	13.866	9.5709	6.4448	4.8293	13.952	5.3217	16.956	13.001	7.4101	4.3943	-1.1699	13.934	13.023	11.664	7.9929	11.219	11.232	9.5849	13.32	8.481	10.068	10.487	5.1293	14.288	11.33	6.7459	4.3592	11.309	12.533	6.9377	10.368
-9.0849	-2.1232	-10.561	-12.486	-10.12	-14.628	-9.681	-8.3868	-8.7439	-5.2575	-7.9363	-8.3767	-13.126	-11.889	-11.399	-10.894	-13.419	-8.0704	-13.338	-8.4369	-2.2238	-5.3465	-9.0716	-8.4411	-14.035	-10.916	-5.0803	-4.4465	-3.3275	-12.086	-10.456	-4.4769	-8.5191	-8.1591	-2.1498	-12.647	-1.7099	-7.2457	-7.0065	-10.469	-6.5991	-7.8452	-2.5081	-7.0438	-10.062	-7.1062	-9.5716	-10.013	-6.9843	-12.117
10.149	0.29016	7.63	8.5502	12.773	5.1179	5.5135	7.9741	13.072	17.51	6.6967	14.027	5.7389	10.199	11.557	6.2655	10.566	12.264	1.888	9.9965	9.4382	11.304	14.442	13.155	8.9661	10.26	10.475	13.465	7.04	14.051	6.2137	9.9121	13.17	11.032	13.119	11.325	9.4141	13.202	11.356	7.9587	10.45	10.637	8.2213	3.3972	8.3977	3.2465	6.0745	9.5535	12.416	10.086
-1.9055	-3.5078	2.4885	-3.7048	-2.5584	-0.42897	-3.2416	0.030516	-1.4553	1.4413	1.3616	2.5119	-0.62073	-5.9302	-5.0541	-1.201	2.2334	-1.3852	0.056149	-7.2226	-4.4141	-4.3254	1.3304	-0.67407	2.8991	0.9154	1.6139	-1.1292	-2.0821	-2.9485	-1.0776	-7.4972	-5.7188	-2.8984	3.6419	4.467	0.91659	-3.839	1.508	-6.1846	2.3954	0.33784	-3.562	-3.169	-0.74983	-8.3564	1.4968	-0.87434	1.8053	-5.0445
-4.0464	1.4819	2.544	2.4472	-3.6794	-3.5806	-2.0722	-2.2213	-6.4401	2.3132	0.77314	-5.0619	-3.2012	-1.1314	3.3781	0.33955	-2.0419	-2.4553	-5.5692	3.3649	2.5834	-1.6684	-1.689	4.5876	3.5916	1.1822	-4.7248	2.2118	-1.7512	-6.8539	-2.6978	-2.1415	-10.193	-4.4206	-0.59357	4.0879	5.1808	-6.632	5.29	-5.6503	1.8353	2.1623	0.71202	-4.2553	2.4207	0.017121	-1.4465	-2.673	1.2546	2.6639
-4.0721	-8.5657	-8.5684	-3.6295	-3.4812	-3.2741	-4.7257	-5.5058	-4.893	-5.9444	-5.6314	-7.795	1.7782	-10.666	-3.1841	-7.8355	-5.7228	-4.4359	-4.627	-5.7212	-4.8388	1.4798	-5.969	-10.955	-5.6652	-5.9777	-4.0786	-3.1985	-2.9743	-2.6256	-6.6582	-2.6181	1.3734	-9.2207	-5.3264	1.6077	-3.5577	-2.8548	-3.1716	-1.299	-2.4399	-1.434	-3.4776	-7.2571	3.055	-8.1679	-1.1091	-10.295	-3.4116	-5.5879
-2.3777	-3.8454	-0.7291	1.3504	1.5672	3.9524	4.3545	2.0464	-4.8932	-0.91268	0.38247	0.95618	-1.0131	0.45494	-1.0601	3.9364	0.71817	0.77114	1.7578	-3.6848	-3.6676	-1.865	-1.9917	5.5392	-3.1815	6.2121	-0.74813	0.97419	3.1324	2.5914	5.1235	-1.3334	-0.23882	-3.1018	-5.7656	-0.15783	3.9298	1.3926	-0.064293	0.25936	-3.8524	-5.0644	2.38	-0.23579	0.51854	4.74	-0.20832	3.9514	5.083	-2.7514
-16.575	-10.404	-13.741	-11.969	-7.4211	-10.171	-14.184	-14.574	-15.675	-12.886	-8.1478	-16.758	-9.0384	-12.53	-12.852	-9.6476	-13.087	-15.083	-5.5847	-9.8011	-10.455	-18.738	-14.499	-14.381	-4.9552	-6.7556	-8.3924	-15.403	-12.849	-12.685	-9.3445	-11.647	-13.832	-15.25	-3.8657	-6.6868	-10.111	-12.908	-8.6055	-8.3566	-12.62	-10.033	-16.354	-17.474	-9.2331	-21.454	-12.499	-7.5397	-11.658	-10.394
1.7283	-1.475	0.81976	-3.3809	-0.23431	-1.0149	2.8204	3.8377	6.3947	-3.4445	-6.3582	1.4433	6.5263	-6.6388	-0.53574	-0.16084	2.8628	0.37716	-1.4666	1.8519	-2.7597	-1.7523	1.8179	-3.8802	-0.065761	-1.4712	1.8325	0.4259	-3.7733	2.4567	-0.6636	-2.4185	-1.8342	0.51603	2.6953	-4.9203	-2.5292	-2.2091	8.255	0.90057	1.3969	9.4597	-4.7312	4.7119	2.3039	-5.7334	3.4994	1.7207	2.1761	2.5881
-9.5513	-15.883	-11.654	-15.382	-17.154	-19.976	-10.193	-10.643	-20.082	-16.36	-17.726	-10.733	-13.232	-8.0542	-12.764	-16.086	-11.589	-15.525	-15.093	-10.581	-14.681	-17.957	-20.81	-10.049	-13.256	-11.002	-14.351	-9.8555	-6.6909	-12.074	-12.892	-19.19	-9.9108	-16.758	-14.445	-15.112	-12.921	-12.364	-17.466	-15.897	-9.3076	-20.921	-22.831	-14.076	-10.535	-8.6904	-15.256	-13.596	-19.241	-14.773
-14.436	-11.731	-11.447	-26.341	-21.449	-12.776	-11.403	-10.475	-15.732	-18.501	-13.259	-13.425	-20.897	-7.5152	-12.014	-11.721	-11.334	-16.062	-12.898	-11.851	-9.8051	-12.344	-13.639	-7.5835	-14.726	-4.8899	-17.638	-11.222	-10.014	-17.344	-13.931	-9.6757	-15.137	-14.64	-15.062	-11.633	-11.84	-21.112	-9.1317	-10.766	-10.418	-10.491	-11.873	-13.318	-14.4	-12.625	-11.27	-11.518	-11.822	-6.0876
8.0579	0.79614	-5.2529	1.1207	2.2568	-2.0115	1.7936	-1.617	-9.6216	3.8016	2.8004	3.2729	-2.879	2.7513	5.1922	-1.2867	-0.68351	-1.294	1.8406	-0.70739	4.4731	-2.026	-2.5579	-0.86339	4.4806	1.6192	0.008273	4.0167	-0.32889	-0.061122	0.2114	2.6019	-2.0431	2.558	1.6886	-1.0157	-3.0534	-1.9718	-0.27564	2.7136	1.9071	3.0757	11.953	-4.8102	3.6666	-5.6741	4.7973	1.4851	0.31106	-5.3903
-3.3686	-11.215	-0.058335	3.1404	-3.5081	-2.1022	0.17635	-4.2517	-3.6607	-0.35351	-4.6569	0.77986	-5.7497	-5.7944	-2.4721	-3.1105	-8.4862	-5.0015	-5.891	-4.0265	-0.02524	-8.4099	-0.77935	-0.41119	1.655	-1.5402	1.676	-6.0396	-2.2746	-5.821	-4.8522	-4.7218	-1.2552	2.281	5.191	-0.02326	-0.6045	-8.2602	-5.8309	-3.8145	-4.4754	2.8909	-9.2946	4.2492	-3.3759	1.3874	1.0184	-8.0482	-0.5403	-2.6063
1.0475	-6.4401	-4.6066	-7.1902	-2.406	0.99681	2.727	-8.5383	-6.6295	-2.7056	-0.90955	-2.5385	-0.1183	-5.0404	-2.7828	-2.6714	-5.8909	-0.0011861	-6.4178	-8.6909	-1.9977	-4.2809	-5.046	-7.7912	-3.1296	-8.0767	-5.6322	-2.3499	-5.6475	-4.9401	-3.4244	-6.2661	-5.0857	-12.104	-12.753	-7.5215	-7.118	-5.1529	-3.5704	-1.4878	-4.7168	0.14766	1.7655	-2.2974	-2.5505	-4.9329	-4.7802	-6.1265	-1.3227	-7.9824
4.9254	8.6535	-2.779	0.281	3.5188	1.2362	0.39043	0.58527	0.63685	1.778	1.1385	-1.6238	-0.82408	2.4733	4.453	0.26875	0.58146	0.58565	-3.523	-4.1088	2.5944	-0.20133	7.1875	-3.2528	1.4739	-2.7773	0.34783	-4.2073	1.3424	4.5953	3.642	-0.39978	-1.5226	-0.98123	6.2139	-0.71831	-0.44096	5.1472	2.1584	-1.579	9.2433	-3.7485	5.5385	4.1856	1.2567	1.8402	-0.29248	8.9394	-0.54157	3.474
-9.8603	-13.209	-10.985	-2.2464	-9.7621	-10.146	-5.4807	-5.6364	-12.773	-12.371	-2.9357	-13.395	-9.9184	-10.22	-13.617	-10.898	-10.79	-7.2034	-11.655	-9.3059	-10.338	-5.7986	-10.942	-16.721	-9.508	-6.6061	-6.7227	-4.8315	-7.6316	-9.9338	-8.1473	-5.6312	-5.0773	-5.7235	-9.87	-7.8865	-16.077	-12.873	-7.4233	-12.341	-13.649	-6.9146	-5.7652	-11.963	-9.2876	-12.686	-9.7031	-10.294	-3.5096	-12.497
-1.526	-3.119	0.79244	3.528	-1.3397	4.1312	4.4519	2.6522	-0.42002	-0.085763	-1.7533	-3.0776	-2.9763	-3.9761	-6.0373	-2.1855	-5.4159	-6.7563	0.43251	-2.1862	-3.918	0.35587	-3.1194	-1.2949	-5.1932	2.0682	-4.7283	-5.8038	-5.1389	0.19864	0.018715	-4.9399	-4.3631	0.23071	-1.5988	-3.9009	-0.0014959	-6.421	3.7905	6.988	-3.7409	-2.5716	0.085547	-5.1221	-7.0918	-0.13144	-5.446	-4.9885	-1.1497	2.2361
-8.7037	-18.493	-13.753	-7.5014	-13.392	-11.945	-8.8127	-16.944	-8.4774	-13.169	-9.0204	-14.992	-4.6813	-8.6432	-13.647	-11.442	-7.2741	-12.606	-9.4972	-6.6535	-9.4384	-13.343	-9.5276	-18.149	-9.5805	-7.7745	-11.54	-15.307	-10.105	-13.541	-15.96	-9.858	-11.492	-21.357	-14.355	-9.6514	-9.0917	-6.925	-9.6859	-2.064	-7.8527	-10.785	-10.777	-13.597	-5.4019	-11.058	-9.5818	-8.771	-7.3435	-11.735
-6.528	-7.9166	-9.0957	-6.7114	-15.431	-8.2539	-10.753	-12.627	-12.165	-8.1211	-17.063	-12.823	-10.175	-11.785	-16.97	-11.4	-12.475	-12.966	-10.004	-12.353	-8.2402	-13.681	-10.048	-14.014	-14.296	-5.7035	-10.625	-5.631	-9.7366	-4.548	-13.688	-14.651	-8.5572	-15.781	-13.914	-5.9143	-8.6292	-12.426	-15.28	-13.317	-9.3861	-11.342	-9.9015	-13.419	-4.3759	-9.8919	-10.248	-14.024	-9.1519	-2.2879
-3.859	-3.0529	-3.7221	-1.0175	3.675	-2.6264	0.21692	4.1022	-0.079965	0.34924	-5.2161	0.8516	-2.5071	-0.57798	1.4879	-4.1853	2.0889	-0.32876	1.88	1.345	-1.5832	8.549	0.18269	-4.1645	2.6911	-1.4466	-0.77807	1.0854	-0.1402	-1.9215	-3.9682	-0.91881	-3.0279	-0.53173	-4.7379	-8.6846	-0.58727	-4.6866	4.7042	-1.1685	2.3308	4.9433	-8.1465	0.092463	-1.1607	4.4446	-3.5227	-4.1443	8.6292	-4.1535
6.8538	9.7399	10.316	2.4487	0.54462	7.5414	5.4127	5.0026	5.7647	4.6457	6.3094	12.252	8.5525	9.2303	8.9963	4.4951	12.46	7.7898	7.6807	2.3203	12.416	5.303	9.7094	3.2931	8.7538	0.13771	9.1881	6.2068	11.456	0.98182	11.99	9.279	6.358	8.4851	3.6508	4.0812	9.1405	5.793	2.1956	3.8716	1.2865	7.9841	6.9424	4.1588	13.682	16.333	10.863	2.6486	-2.2847	5.9097
-3.8099	-6.7212	-10.761	-4.2742	-3.1656	-2.8818	-3.0957	-5.2604	2.5917	-2.7907	-1.5788	-1.1865	-10.19	-4.466	0.60759	-1.5959	-7.4507	-3.652	-9.6114	-9.7639	-4.9717	-4.2707	-10.709	-7.6352	-0.51232	-10.248	-4.8688	-5.0145	-11.417	-7.0434	-6.527	-0.66417	-12.011	-6.1325	-4.7299	-6.3157	0.16654	-0.38891	-3.9106	-1.8136	-3.3418	-4.0086	-6.7631	-9.4226	-4.3965	-4.9284	-4.2362	-2.0479	-4.206	-4.8226
-9.9512	-6.642	-10.728	-9.2277	-20.442	-4.3288	-1.5172	0.057993	-10.026	-3.2322	-11.292	-7.7585	-13.815	-7.1513	-5.9521	-4.5029	-7.5931	-9.213	-7.2501	-6.4772	-10.93	-11.07	-8.7089	-14.206	-10.822	-12.594	-6.4649	-6.0873	-10.057	-13.015	-10.397	-5.2229	-9.8127	-4.3949	-8.0007	-6.304	-7.7647	-12.61	-10.303	-12.9	-16.575	-12.239	-19.048	-9.6005	-6.9606	-16.743	-10.448	-16.378	-7.1219	-11.255
-0.53025	2.1555	5.0286	2.6992	0.5423	-3.6749	5.739	-3.4946	-1.3792	3.5108	1.2769	-0.029326	-0.99569	-4.0924	3.5389	5.562	1.0224	0.070824	-2.8432	-3.8263	1.1677	2.1493	2.7223	1.1255	-5.033	-1.5477	0.034363	2.2931	-4.7258	2.3696	1.9064	1.6283	-0.060884	4.1977	5.4036	3.3301	3.5934	-9.3241	3.3458	3.1429	-2.5559	2.0279	4.9013	6.8996	2.3691	5.1705	7.2556	2.4207	3.2541	0.97661
3.5072	-0.005419	-7.7212	0.9576	3.2895	-0.35339	-2.563	2.5028	0.011287	2.1178	3.0514	1.4815	-1.5182	3.0873	-0.80585	5.297	2.905	2.0129	-5.6455	1.1082	-1.7025	5.2712	1.5284	-3.4204	-6.1694	5.1576	2.0811	-4.0407	-1.8793	-3.8507	-3.8481	2.245	-0.854	3.9107	0.016574	-0.35133	-2.4965	3.8885	-1.8277	0.52199	2.416	-3.2104	0.85807	-0.74156	5.2697	-1.4991	2.5475	0.42379	-1.382	-1.3192
-0.46615	3.796	-0.46288	-1.3292	0.24884	4.6164	-3.0567	3.3724	0.33514	-0.89006	0.67362	0.65783	0.21984	-0.13886	-0.36336	-5.0781	-1.3457	-1.4528	4.0754	2.1689	-1.4245	-2.4145	-5.3686	-3.933	-1.7973	-1.7862	2.4723	-7.4015	-0.093148	-0.82148	2.0073	0.222	2.5731	0.38017	0.93325	-1.608	-3.3894	-0.77966	-3.7493	-4.2112	-3.3062	-2.0382	-6.7728	8.6328	1.1588	-0.36171	-9.1711	-0.59132	-1.3625	5.1138
-4.0682	-7.2631	-7.2547	-8.9431	-11.657	-13.016	-16.783	-4.422	-9.3967	-6.5899	-8.0145	-10.323	-13.264	-14.739	-8.7128	-6.4825	-5.7658	-6.183	-11.196	-8.5201	-2.216	-4.2071	-7.5609	-7.0047	-14.534	-12.182	-11.212	-9.0834	-9.6544	-6.7188	-14.982	-12.31	-7.3831	-12.823	-13.415	-9.8386	-6.5092	-6.9063	-5.8057	-7.6254	-5.9654	2.0072	-13.088	-10.144	-11.943	-9.1727	-7.9839	-8.5484	-9.9329	-10.748
9.0889	3.7685	1.6869	2.2894	-0.20332	0.58878	-3.9999	-2.5333	-5.7993	1.9759	0.2423	-4.2212	0.88651	-4.9792	-1.6676	3.4265	-0.46859	-3.9337	-0.11414	-4.85	-2.4191	-3.1129	3.2066	-0.99815	2.3176	-0.92386	4.2471	2.5194	4.2228	-1.0146	-1.3298	-3.4774	2.0015	0.99733	1.9873	-0.0068644	-2.1213	1.7362	1.6818	3.3755	-3.1793	-4.9933	5.7396	-2.2889	0.56046	-1.6449	0.38329	-0.30609	4.9325	3.6246
-2.3353	-10.005	-4.257	-3.077	-3.5227	-0.30948	1.168	-3.0468	-8.4926	-5.4339	-9.5294	-6.9507	-5.4611	4.8477	-3.1647	-1.7805	-1.2758	-8.5604	-6.0142	-3.4675	-11.551	-9.6107	-7.4896	-2.2305	-1.3711	-4.9933	0.61079	-3.5366	-1.36	-1.5891	-0.21472	-6.3883	-5.628	-2.3257	-3.7564	0.010516	-3.5706	-6.7325	-6.3543	-4.484	-4.4194	-5.8554	-4.2384	1.4465	1.2938	-3.7274	-2.6366	-4.1731	-7.0004	-0.23146
-7.0956	-1.872	-8.7302	-6.1213	-4.5704	-6.0629	0.91725	-11.94	-4.8189	-7.9636	-2.0092	-11.263	-4.5958	-8.719	-4.5825	1.8678	-1.0209	-7.3974	-5.8216	-11.482	-3.2523	-12.415	-4.662	-8.9021	-6.5643	-2.1164	-4.8987	-4.2887	-4.3818	-8.1924	-8.7453	-1.4218	-3.2841	-8.5182	-5.0142	-0.56248	-6.4493	-3.4311	-2.1435	-3.6059	-9.8622	-8.6414	-11.261	-2.6382	-4.7588	-11.131	-5.5573	-4.2928	-7.6367	-7.3155
1.4864	1.6065	1.5773	-3.424	-1.334	3.753	-0.71143	4.2667	5.8822	-0.44401	-4.2128	-0.18474	3.1954	3.2105	4.4006	7.6669	0.36379	-0.10355	-0.81534	-10.193	1.1986	2.3601	3.3094	3.7461	-2.9846	0.58613	-1.3477	0.38498	-4.2905	7.9279	-4.9537	-3.947	0.50774	1.4135	0.99822	2.7581	0.61583	1.0494	-2.6648	1.3959	4.3741	-0.59661	-1.5632	2.5276	4.8131	-3.5899	3.2252	-0.27521	5.1155	3.9427
-1.5902	-1.7062	-9.0632	3.8615	-2.519	-5.7971	0.48972	2.5186	2.0953	3.2623	4.6744	3.0296	0.56331	1.9867	4.1094	1.0199	-6.4272	0.26887	4.0442	1.4188	5.97	-0.8844	0.21763	0.062164	-1.8871	6.6394	-6.0056	-0.30787	1.0696	-4.3068	-5.998	-0.27063	3.0918	-3.3077	5.0849	12.592	6.4625	3.5646	-5.3334	-1.6437	1.2493	1.9642	6.9355	2.5595	-1.4212	-0.79035	-0.12919	2.4127	3.7488	-4.2765
-1.0957	6.0837	13.363	10.393	9.7677	16.184	10.255	12.19	10.268	13.235	11.753	8.4133	8.254	12.735	8.3926	9.93	8.2729	11.964	12.257	9.2568	5.0702	14.958	7.6374	9.8446	14.279	6.5539	10.686	12.937	8.0844	13.014	11.331	15.634	13.274	4.0946	9.528	6.9105	7.2669	10.096	2.4005	7.4589	7.8287	4.0829	3.685	6.92	5.6554	9.5145	11.713	11.455	8.3914	4.5309
-2.5165	-1.0086	2.7394	2.077	6.0594	0.28878	-1.5834	3.6903	6.4302	-1.1822	-4.1598	-2.0639	6.0277	1.624	1.9575	-3.8737	-0.00043346	2.1685	-1.544	1.2514	5.2795	-0.70812	1.4994	5.8263	4.7121	-3.8655	2.0975	2.5002	-0.75605	2.9887	2.0595	0.079787	0.017319	-1.4937	6.8285	7.0894	8.4157	3.8631	-2.9637	0.19748	-0.0031881	-3.6087	8.1861	-0.40894	-5.1698	-1.3267	3.0595	1.0587	1.7421	4.2365
-13.419	-8.8811	-11.747	-8.1744	-10.812	-20.53	-15.92	-10.572	-12.808	-16.14	-13.752	-11.619	-14.247	-12.393	-8.1433	-12.989	-17.097	-12.066	-16.924	-9.3749	-19.111	-11.242	-14.124	-3.5956	-20.491	-8.1787	-12.109	-22.152	-16.957	-14.149	-15.757	-12.986	-10.135	-12.009	-14.27	-12.458	-7.0124	-17.651	-10.789	-6.6549	-11.107	-13.622	-18.169	-9.2246	-14.321	-12.95	-14.875	-13.395	-14.375	-14.968
-14.224	-25.009	-24.565	-21.065	-19.603	-17.587	-23.714	-23.814	-17.229	-22.558	-20.753	-22.342	-23.644	-24.981	-16.372	-24.449	-20.705	-21.28	-19.923	-23.657	-20.821	-19.819	-18.178	-24.449	-31.327	-14.258	-16.708	-17.7	-19.044	-20.748	-19.143	-19.246	-31.288	-21.886	-24.863	-24.74	-21.944	-21.592	-28.011	-20.78	-18.721	-17.887	-23.783	-19.696	-19.896	-21.892	-22.316	-21.85	-26.559	-25.653
-2.7001	1.1607	1.1447	2.9578	-6.9624	-0.33805	-4.6246	-4.6963	-0.51451	-1.3396	-0.80907	-2.5103	1.6857	1.1852	-0.67362	-6.4077	-4.2917	0.8906	2.7867	-4.7728	8.6495	3.0499	-1.174	-3.13	-2.3613	2.8491	-2.2466	2.4831	-1.94	-1.8638	-2.5438	-4.3564	-5.115	-1.9453	-0.10024	-0.34216	-5.8827	-1.7886	-1.3126	1.9913	2.3038	2.7469	0.56848	0.60922	-5.9992	-2.0149	5.7872	-6.4841	3.0266	4.5777
-12.684	-14.479	-12.735	-11.524	-13.776	-6.0175	-5.5982	-12.423	-15.482	-13.421	-11.483	-15.555	-12.011	-16.122	-13.15	-12.697	-15.617	-4.4846	-13.02	-12.219	-16.33	-14.334	-10.051	-13.042	-10.418	-15.026	-11.893	-5.7132	-13.124	-10.393	-15.587	-16.185	-15.951	-20.651	-10.872	-10.311	-21.762	-13.559	-12.984	-15.253	-15.851	-14.833	-13.318	-16.6	-15.208	-14.641	-8.9418	-17.763	-11.125	-10.432
-6.9028	-10.033	-12.856	-10.268	2.7302	-6.3995	-8.1772	-3.341	-8.9896	3.0174	0.4996	-1.9621	0.093041	-0.76748	0.10384	-6.8127	-3.6533	-4.8732	-4.3237	-6.4297	-5.1691	-5.3036	-0.53803	-0.86509	-2.9327	-4.1399	-2.3541	-6.6075	-6.414	0.88032	-1.5421	-5.0539	-1.3111	-5.7657	-1.6478	-4.4321	-0.99103	-7.1407	-4.0338	-3.6112	-10.314	-4.3533	-5.5496	-2.4871	-6.6252	-3.5138	-1.3849	-1.082	-6.099	-3.103
-13.279	-14.008	-9.372	-18.392	-12.373	-15.408	-10.692	-14.483	-15.18	-17.819	-14.474	-19.791	-13.017	-14.567	-14.996	-9.1311	-13.59	-13.556	-10.057	-18.163	-13.712	-18.111	-5.4794	-12.225	-11.337	-13.108	-15.362	-13.736	-15.71	-13.804	-13.495	-14.002	-13.987	-13.619	-6.4192	-14.768	-5.5947	-14.498	-13.05	-21.438	-8.8484	-14.758	-12.007	-15.591	-16.359	-11.182	-16.24	-15.03	-12.845	-14.75
-14.302	-10.404	-14.082	-13.437	-11.886	-12.433	-14.499	-13.552	-16.411	-7.1438	-17.885	-14.617	-10.053	-12.951	-17.143	-20.536	-16.066	-9.9591	-16.825	-9.8227	-12.294	-7.9316	-11.389	-5.8318	-15.344	-12.39	-14.311	-3.2804	-9.5951	-9.2379	-24.912	-9.7154	-11.032	-19.348	-15.474	-14.449	-15.514	-11.224	-10.445	-19.473	-10.487	-5.5936	-10.549	-12.347	-13.07	-8.6688	-9.462	-15.048	-13.851	-17.713
-5.7343	-7.7589	-10.522	-12.505	-9.0813	-11.724	-13.098	-11.936	-8.1868	-8.6723	-6.8071	-16.387	-4.7588	-12.375	-12.836	-11.745	-12.944	-8.6658	-7.9507	-10.872	-4.743	-6.4019	-11.781	-5.8231	-15.075	-11.7	-7.6101	-1.9514	-2.7024	-2.0419	-8.5353	-11.582	-2.6862	0.88621	-8.8198	-7.0257	-6.14	-11.795	-10.953	-6.6567	-7.7603	-7.4821	-9.9662	-9.5054	-11.712	-15.817	-15.564	-14.631	-5.8873	-13.36
-2.6071	2.9464	-0.25814	-5.3584	-0.53296	-5.4059	-2.3076	3.9078	7.4761	-3.2374	1.5222	-1.2178	-0.11744	-3.1461	-2.1125	-5.3558	-1.7384	-2.7403	-3.117	-6.4682	-4.688	-5.5788	-2.1637	1.5263	-10.09	-3.6256	-9.0889	-5.0489	-2.7751	-5.1722	-2.9598	-3.8876	-0.3622	-2.2973	-6.8877	-8.8082	3.0899	-1.3512	1.1929	-5.5297	-1.3008	-6.4707	-3.5036	-2.2108	-0.22873	-4.738	1.2465	-3.1294	-6.244	-4.9417
7.2965	11.057	-0.05673	-0.87046	7.4828	6.3579	10.179	7.2827	-0.39348	3.7631	2.37	0.029672	6.6603	7.0843	4.0508	7.2037	1.6161	-2.2503	3.7823	5.0259	6.591	-1.4428	3.3686	2.6247	0.084295	5.8017	7.0111	4.9716	1.9684	4.7661	6.2297	7.4114	3.0835	5.5444	-0.986	4.2869	4.6612	6.2883	1.9663	7.3912	2.3383	2.4374	7.5555	5.0624	2.1845	13.575	10.156	1.2502	4.6885	6.2287
-23.549	-26.697	-23.225	-24.61	-19.045	-17.07	-22.302	-16.083	-24.45	-23.686	-18.169	-22.558	-16.115	-22.157	-22.913	-24.746	-20.743	-14.425	-31.017	-23.381	-25.001	-24.572	-23.895	-27.198	-25.024	-21.867	-20.56	-20.545	-27.923	-18.865	-23.604	-20.758	-22.465	-22.641	-26.218	-26.619	-24.759	-24.505	-22.05	-25.509	-25.052	-28.555	-21.508	-27.114	-22.182	-23.547	-24.165	-19.68	-20.047	-14.665
-10.487	2.2824	-1.6573	-7.557	-5.8795	-4.5936	-4.4335	-10.236	-1.711	-0.10391	-6.0811	-1.7728	-4.2682	-6.1355	-3.8398	3.0282	-4.6776	-3.8815	-6.6251	-3.6079	-7.2056	-8.0404	0.30685	-6.4458	-7.2728	-4.8061	-3.5311	-8.0892	-6.1704	0.60991	-9.2206	-10.834	-6.5416	-6.693	-5.9458	-2.7444	-7.7321	-3.4102	-11.747	0.35273	-0.74105	-6.1091	-2.6679	-9.3531	-1.0829	-10.897	3.5853	0.94962	-5.157	-5.5408
-16.877	-21.285	-22.329	-23.31	-16.382	-20.947	-29.326	-23.153	-24.331	-21.294	-17.244	-23.838	-21.443	-29.704	-20.879	-20.521	-22.858	-18.57	-21.45	-21.592	-22.189	-21.763	-20.389	-18.758	-25.583	-21.666	-15.405	-21.387	-17.535	-20.186	-17.069	-17.602	-18.047	-19.196	-17.283	-18.67	-22.363	-21.296	-30.422	-24.941	-26.824	-21.596	-22.79	-25.394	-20.452	-25.343	-16.25	-22.397	-20.791	-19.76
-2.7774	-10.959	-4.4196	-2.8862	-2.234	0.95692	-2.9207	-2.6177	-3.7449	-0.90403	-3.6452	-7.521	-5.1942	-4.5258	-5.4939	-7.4256	-7.5165	-1.1192	-7.5718	-6.1503	-1.6416	0.65414	-3.5464	2.1984	-0.7909	-6.6067	-0.47813	-11.609	-2.6126	-2.1717	-4.9373	-6.6069	-8.1988	-4.0409	-7.8808	-0.66211	-3.0561	-3.3204	-3.2028	-7.613	0.24405	-9.0071	-4.5318	-3.7421	-10.035	-0.050426	-3.6151	-2.6738	-4.4629	-6.1776
-11.959	-14.785	-6.1897	-14.468	-14.041	-9.7443	-7.3199	-12.422	-12.948	-7.2224	-14.606	-11.738	-12.635	-7.4494	-6.5353	-10.266	-9.7028	-10.006	-8.4381	-7.0653	-8.29	-12.441	-12.65	-6.8103	-13.123	-13.458	-6.2851	-14.662	-5.6298	-11.269	-14.77	-12.19	4.1599	-14.464	-14.971	-13.085	-10.471	-11.599	-9.274	-11.734	-9.2086	-6.3567	-11.09	-4.0968	-12.336	-13.202	-9.811	-11.464	-12.164	-8.8905
0.019319	5.4656	1.4694	-1.0959	-3.1507	1.8358	-0.90409	2.0821	5.0086	0.1992	4.0684	6.8606	-3.3595	1.7931	-1.4942	4.0146	-2.0121	2.5014	-2.8798	1.306	2.8004	-6.4766	-1.1782	2.1006	1.2644	0.1755	7.1282	1.4418	1.8812	0.94018	1.3983	-4.9736	0.85075	3.132	-1.2708	2.1318	5.4163	-1.7783	2.9746	7.3055	2.8151	2.7176	3.1249	-1.0045	1.4576	6.5727	0.90902	2.2247	4.1646	-1.0712
0.5766	2.6603	-4.7235	6.0941	3.5971	-2.6538	-0.87795	-1.0348	-1.5244	-2.1639	1.8793	-5.3134	-3.126	0.029532	-4.5399	-4.7332	-1.4928	1.7874	-0.40912	-3.8753	-1.5023	-2.4216	1.943	-4.5059	-0.76176	0.89122	-3.0577	0.073731	1.1729	-4.0497	-1.7408	-0.63236	4.919	-0.023373	-1.6638	-4.6414	-3.4676	0.037125	1.2002	-7.7018	0.53849	0.69545	5.1416	-5.5692	-7.0199	-1.2959	0.82732	-1.9951	-1.5671	-4.0838
0.7913	-3.329	-4.9269	-4.4033	-4.1879	1.1173	-1.4007	2.1404	-2.7473	-5.9845	-2.0174	-3.6865	1.8759	1.2915	1.4428	-5.995	-5.3288	-6.3264	6.4241	-6.7492	-0.39035	-3.0963	-4.1995	0.35152	-4.6484	-2.4038	-5.8009	-7.2629	5.7446	-6.628	3.5358	-0.10407	-3.792	-3.8291	-1.9188	-5.2327	-3.8675	-1.4363	-4.6488	-5.5484	-5.7738	1.303	1.7212	0.72498	0.25845	-5.8448	-1.9027	1.3843	-7.5464	-6.5717
-5.9205	-2.8766	3.0348	3.3803	-3.3007	-1.0846	2.4037	3.7674	3.7325	-0.27408	1.4292	-1.9633	2.1922	-4.4504	-3.0835	5.4961	4.1458	1.9783	-1.2427	3.9446	0.68436	-0.65276	-3.547	0.89121	-1.4421	2.7027	0.43924	-4.4096	-3.7284	4.4208	-0.67462	4.1456	-13.722	0.16586	-0.75727	-2.6445	1.4125	3.6473	3.9142	-2.1951	-1.3006	-0.99512	1.3473	-0.43565	-5.2579	3.098	0.55531	-0.32567	-5.953	-3.5883
-5.4845	-1.0333	-2.5259	5.3502	-3.3821	-4.5012	-2.4542	-4.9816	-10.176	3.7149	-2.6314	-5.135	1.0946	-4.4963	-2.2811	-3.5884	-5.0199	-1.0277	-5.5719	-8.7007	-5.3116	-7.1449	-4.2636	-4.7556	-6.9275	-5.3443	-3.9172	2.4996	-2.7234	-7.5999	-2.4873	2.4207	-2.0293	0.35637	-3.662	1.8123	0.58019	-6.2441	-3.9216	2.7257	-3.3369	-0.59502	-7.169	6.4474	-5.9007	-3.9909	-9.4731	-1.2884	-2.3875	-3.6015
-22.346	-22.948	-15.482	-20.271	-29.561	-21.814	-19.511	-17.421	-15.777	-16.763	-19.476	-22.849	-13.289	-18.468	-18.626	-24.544	-21.653	-20.936	-23.867	-17.558	-21.475	-15.196	-15.74	-24.622	-17.014	-18.354	-26.374	-30.106	-25.687	-15.178	-27.668	-24.085	-18.257	-20.581	-19.426	-21.593	-16.165	-20.249	-16.48	-24.339	-20.288	-18.291	-21.328	-24.314	-20.697	-24.566	-25.192	-22.627	-24.343	-23.462
-7.8275	-4.8991	-13.563	-13.647	-6.9569	-10.286	-1.8841	-15.979	-7.9406	-2.7111	-9.9099	-12.344	-9.0165	-11.514	-12.005	-7.5009	-9.7407	-10.234	-9.0168	-16.267	-11.747	-9.1138	-9.3892	-5.8647	-8.8663	-4.159	-16.134	-5.9974	-13.271	-3.9846	-8.3241	-7.3005	-12.552	-3.1092	-8.7762	-7.3734	-9.8921	-15.655	-3.5423	-9.9257	-10.505	-9.4946	-4.7477	-12.123	-10.145	-7.4198	-8.4059	-12.191	-10.224	-5.4286
-21.438	-15.071	-20.407	-17.237	-20.642	-18.137	-21.477	-21.428	-25.262	-19.147	-22.803	-20.385	-22.653	-28.104	-24.816	-19.943	-20.267	-24.69	-19.581	-16.12	-29.775	-13.447	-22.543	-25.564	-18.578	-19.512	-21.915	-17.672	-19.211	-16.127	-14.568	-20.569	-21.867	-24.303	-21.554	-19.121	-15.143	-19.401	-21.817	-26.102	-17.266	-19.278	-24.61	-20.121	-19.059	-26.126	-11.622	-20.545	-23.886	-21.624
-22.191	-18.248	-15.715	-21.357	-21.864	-19.789	-20.906	-23.196	-19.934	-19.056	-19.783	-22.18	-26.712	-23.33	-19.891	-23.169	-21.698	-28.411	-24.815	-21.106	-26.3	-20.225	-25.477	-21.413	-18.655	-24.126	-21.895	-15.676	-23.396	-19.924	-14.202	-25.634	-26.339	-24.379	-22.126	-20.059	-19.38	-23.927	-21.064	-19.742	-25.024	-20.208	-21.197	-25.659	-19.738	-20.429	-17.317	-32.224	-19.565	-19.323
-8.9464	-19.101	-8.2195	-12.725	-7.9244	-12.983	-13.948	-10.447	-12.032	-18.417	-14.255	-12.861	-14.98	-12.906	-8.7302	-9.8146	-8.9839	-11.57	-14.136	-6.1601	-11.815	-10.13	-10.229	-11.411	-18.853	-14.634	-13.211	-10.622	-9.3295	-11.545	-12.68	-11.992	-7.914	-10.017	-13.331	-7.8947	-12.258	-9.3173	-11.075	-12.939	-7.6386	-4.1732	-15.966	-5.1226	-10.632	-17.694	-14.442	-11.884	-14.408	-10.515
-27.777	-22.081	-24.975	-16.55	-23.927	-28.716	-15.897	-18.741	-16.401	-26.281	-21.649	-22.376	-23.887	-25.016	-16.104	-17.851	-19.503	-28.876	-19.158	-17.743	-18.69	-25.338	-23.236	-27.01	-18.671	-23.123	-15.506	-20.211	-24.307	-24.962	-20.736	-14.275	-28.708	-22.93	-23.118	-23.964	-26.338	-25.519	-19.4	-19.816	-26.579	-22.249	-23.575	-21.971	-25.169	-22.781	-20.349	-20.491	-25.293	-24.208
-8.4018	-12.609	-13.116	-4.7274	-14.856	-6.8877	-9.3371	-10.951	-10.897	-13.543	-6.0806	-13.039	-6.5694	-7.4627	-10.771	-18.433	-5.3439	-13.078	-13.184	-4.6716	-10.738	-6.6905	-10.031	-8.3802	-10.464	-8.1388	-5.0926	-14.113	-12.138	-12.511	-7.8398	-15.291	-11.868	-16.585	-10.647	-10.015	-10.771	-12.122	-11.403	-13.075	-11.569	-9.061	-7.5246	-4.4198	-14.183	-8.3053	-6.5668	-8.7817	-8.9349	-17.691
-0.96269	3.0954	0.75579	5.1258	-7.7876	-0.17787	-10.593	0.33023	-4.5973	-1.885	1.9991	0.39597	1.1989	3.8576	0.26581	1.4496	3.2385	-1.7565	3.3973	-2.9544	-4.8473	1.7008	3.1642	-1.8707	-3.1047	-1.4402	-4.0375	1.7037	0.0045774	-7.2195	-0.9944	-7.5086	0.56576	2.9825	4.023	6.5555	-2.6731	-2.5777	-1.4306	-2.9931	-3.8934	2.0957	1.131	-6.0029	5.1433	-6.808	3.8443	-1.9858	-0.22118	-4.3935
14.246	3.5824	9.0789	9.1734	6.1852	7.8492	2.9057	14.835	5.3116	6.7462	9.0027	3.9589	15.04	6.6122	5.6409	8.821	5.2223	12.512	7.012	4.669	7.1467	7.4171	8.0693	8.514	9.1334	11.744	4.697	8.0433	12.537	8.7165	13.757	15.643	11.966	8.0111	10.04	14.853	15.972	11.533	7.0103	3.2781	0.94231	10.117	6.4032	5.3508	0.8754	11.257	6.6107	12.598	1.4011	11.26
3.5225	11.036	12.153	11.102	7.8941	3.4276	0.47109	4.5267	13.398	5.9223	13.033	9.8286	11.585	8.3289	9.7348	9.8336	12.897	8.8732	9.463	4.9956	6.4337	3.3033	7.4361	6.4905	16.771	9.0433	9.2772	9.4329	12.606	6.5611	0.2484	8.5989	3.8319	6.238	8.1172	11.053	11.876	5.8213	9.8551	13.54	2.8643	8.8356	7.0028	11.833	7.8781	14.182	13.873	4.3262	13.309	5.5884
11.609	6.0939	1.7259	10.381	5.0026	7.3884	12.507	13.434	6.1121	8.8321	8.5505	10.598	12.785	13.613	9.0295	8.9611	4.5271	1.5967	8.0297	4.6594	11.916	5.2071	3.8701	4.8762	16.949	6.0613	-2.5358	1.819	4.6132	0.97588	7.4561	7.437	6.1894	6.0685	9.0937	4.5456	5.0853	6.6866	8.0834	10.582	4.0395	3.5217	12.016	6.4861	9.27	9.0467	4.2806	4.8041	10.187	10.166
-14.472	-13.754	-16.638	-10.409	-14.756	-10.341	-8.5484	-13.329	-10.891	-6.2567	-9.162	-13.856	-14.603	-9.6924	-6.4957	-15.907	-7.3144	-11.637	-11.088	-14.506	-6.6669	-11.724	-10.72	-19.907	-15.282	-12.545	-9.5468	-15.111	-16.197	-12.459	-6.4608	-12.446	-11.757	-11.757	-8.7857	-12.323	-17.796	-12.794	-16.772	-18.496	-15.918	-11.212	-9.9278	-9.9306	-3.3102	-12.687	-10.824	-9.9395	-9.0032	-13.346
1.5982	-7.9287	-6.8307	-0.21743	0.1192	-3.8246	2.6349	4.7382	-1.4848	-0.024492	2.9077	-1.0618	1.1293	-1.4481	-1.5764	5.7443	-4.0897	2.9808	-7.9504	-0.94982	0.45548	-4.5839	0.035096	-0.87137	-3.318	-2.0584	1.6392	-1.494	-1.3941	-4.3615	-2.3841	-3.0316	-0.6564	-1.822	-1.4459	-2.1822	1.9712	1.6722	0.96412	0.71322	-5.157	-0.56743	-1.166	1.1408	2.2698	-0.029883	-2.257	-0.32305	-6.2486	5.0555
-6.2638	-3.5034	1.4695	-0.34035	2.0925	5.552	-1.6628	1.3661	-6.6113	5.2323	-3.1154	-3.5793	-6.3722	1.0231	0.15338	-0.93294	-4.6686	-6.6955	-8.7907	-2.2997	1.7519	-2.1791	1.204	-4.9633	-6.7257	-6.8275	-2.2425	-3.4741	-4.8486	-6.6697	-6.5486	-1.2706	1.0347	2.6131	-2.0005	-2.8075	-0.71547	-2.3789	-5.075	3.7026	-3.7038	-8.6715	-0.32832	-3.9972	-3.5301	-3.9261	1.0673	1.7912	-14.296	0.79083
6.9973	4.9127	0.29773	-0.99965	0.93051	-4.805	0.46293	-0.90716	-2.3005	-1.3451	-4.3176	5.7107	-0.44884	7.2166	3.2362	6.8112	3.4843	5.5232	7.2102	4.3968	8.8055	-4.0198	-1.1813	0.7757	-2.7311	8.1903	2.3692	1.2832	7.7967	6.3143	1.8672	3.1957	3.5289	2.8799	-5.132	2.9538	6.0623	2.1458	1.6638	3.7713	3.0236	-3.3142	1.3402	2.9759	-2.9314	2.7112	4.4007	5.4813	-6.1355	3.6875
-6.5614	-7.7833	-11.279	-6.0015	-9.9898	-9.12	-21.219	-8.1827	-10.43	-7.3365	-7.2772	-16.629	-11.988	-9.4709	-20.428	-9.5181	-11.98	-8.7804	-12.746	-11.459	-12.207	-6.0524	-18.231	-13.476	-10.798	-18.297	-11.816	-10.758	-12.636	-13.092	-16.827	-11.402	-16.633	-12.122	-10.764	-13.838	-9.9904	-18.096	-15.265	-6.432	-9.2245	-6.2716	-10.596	-10.153	-6.9459	-13.412	-5.6807	-13.862	-10.389	-8.1062
-23.166	-15.773	-11.864	-12.343	-11.715	-14.604	-16.284	-16.656	-8.02	-18.446	-16.688	-16.96	-12.531	-19.46	-15.002	-17.308	-11.725	-17.374	-10.426	-18.023	-6.0589	-14.168	-15.757	-11.037	-11.73	-16.515	-11.141	-14.819	-9.0561	-12.219	-17.269	-21.753	-12.269	-13.042	-13.352	-16.308	-16.891	-18.672	-10.578	-9.1248	-16.168	-15.799	-15.513	-15.707	-12.342	-13.802	-12.307	-16.677	-15.141	-5.1584
-11.159	-16.168	-9.3872	-12.867	-8.5914	-9.0191	-8.2735	-11.688	-9.0772	-13.539	-7.9045	-18.73	-9.2431	-8.3269	-9.9965	-14.201	-14.012	-12.258	-9.1987	-12.077	-4.7879	-13.328	-10.411	-2.8641	-12.755	-8.0539	-8.9647	-19.624	-15.28	-12.618	-13.934	-11.191	-11.299	-6.4553	-9.2621	-12.292	-9.2975	-15.563	-11.858	-11.493	-11.757	-13.743	-8.0295	-8.9899	-11.002	-18.776	-7.218	-7.7245	-9.7664	-12.693
-0.44293	-3.9358	1.0629	-0.35062	-2.7073	0.79765	0.52908	0.37506	1.76	-6.1157	-4.04	-0.23426	7.5239	-4.8035	1.7799	-0.90822	-7.909	-8.5074	-3.2849	1.1546	1.5691	-7.8175	1.0481	-5.7461	-4.5126	0.11608	-8.4478	-1.8573	-0.17012	-2.1198	-3.7138	-4.4825	-3.9539	-3.9183	1.707	-3.6595	-3.9536	0.21893	-7.8566	-2.3596	-2.6332	-4.9026	-3.9342	-5.0265	-10.334	-1.7152	-9.4103	-2.9319	1.1793	-2.732
2.7317	-3.5681	-0.071334	-4.87	1.1853	3.4273	-8.0962	-1.6165	-3.3732	-4.794	3.6015	0.35807	-2.1844	3.3872	-3.3391	-6.6832	0.21633	-2.6051	-4.8587	3.612	3.1968	-8.7671	-0.60799	-2.1679	0.066769	0.51554	3.2498	3.0531	-2.8172	0.51156	3.3907	-6.7149	-3.7746	-4.6943	2.4612	-2.6377	-2.4722	-1.864	-8.5357	1.4955	-5.0204	-3.8839	-3.4725	-4.2695	0.033688	-2.3271	-4.6172	0.98717	-2.826	-7.4243
-2.9715	-1.3617	-3.1681	-1.7224	0.13356	2.7425	0.98477	-2.4771	-2.656	-3.1133	-7.2673	2.0081	-2.4393	-2.9338	-2.5501	-0.54386	-2.9946	-6.3384	0.30998	0.4909	-5.5235	3.3512	-1.7081	-0.96475	-2.4556	-2.5823	-0.93723	0.34692	-6.2778	-1.2719	-5.3549	-4.7088	-1.3679	1.9727	-2.8897	-4.1421	-3.9872	-2.9853	-8.4842	-3.8101	-5.2828	-7.8176	-1.323	-3.0152	0.42325	-1.776	-10.652	0.10473	-4.3859	-0.15329
-3.352	-0.13705	0.87048	-11.193	-1.5285	0.6456	-4.3876	-1.3415	-1.8186	-1.6932	-2.5951	-2.2404	-3.7692	-5.1068	-1.3485	-1.3928	-7.8492	-8.0485	-3.4818	-0.82599	-9.8905	1.4737	-3.0682	-1.4998	-0.63016	-4.4755	-7.1812	-4.217	-6.6147	-3.5734	-11.894	-0.49229	-7.9971	-3.5772	-1.7122	-1.0783	-9.2851	-2.3172	-4.6208	-4.7505	-6.9814	-2.528	-10.134	-5.2723	-4.9359	-4.9643	-6.5396	1.5604	-5.3817	-3.9839
7.762	13.164	2.5797	3.8532	12.784	8.6813	12.393	11.484	9.5011	13.199	10.923	2.9831	9.9276	8.5465	12.148	11.837	8.0922	12.66	5.8391	8.7505	9.4565	9.6903	5.6734	3.3027	9.5894	6.773	8.9238	14.872	12.623	8.6689	12.814	3.7117	8.8574	6.0067	7.7596	5.2481	6.8855	5.7867	8.0468	12.692	11.786	4.2423	9.2482	10.975	13.309	7.7207	6.5884	13.536	12.939	2.9638
4.7856	-0.82797	6.7088	-0.46181	3.6813	1.9657	3.1041	-2.8501	-1.3026	1.4514	-2.0755	3.5499	-0.4669	-0.17153	1.1751	-1.6151	-0.62183	-0.41816	1.0689	-1.5746	1.3795	3.2169	-0.036624	2.6429	5.2091	-3.0264	0.7335	-1.3466	-0.54636	0.68288	5.5349	2.6849	6.2195	4.6299	3.4914	4.296	6.2158	-1.0725	5.2333	6.2406	4.8336	0.36088	-3.8647	1.5902	-2.7475	-1.9295	0.023099	0.88013	4.3544	2.9712
-12.557	-12.739	-12.522	-15.206	-9.2435	-18.054	-8.0084	-22.293	-10.905	-18.033	-5.931	-14.006	-9.3352	-12.988	-17.134	-17.009	-6.656	-11.673	-11.425	-18.812	-13.044	-6.9429	-16.715	-12.228	-10.66	-20.787	-10.916	-6.8954	-17.999	-11.687	-7.4172	-14.814	-11.404	-14.136	-9.9908	-12.403	-12.057	-16.469	-14.836	-14.871	-14.652	-13.013	-18.091	-7.8222	-13.43	-12.457	-12.55	-15.852	-15.092	-13.841
-4.4396	-1.4628	-0.16863	4.1758	3.958	8.8055	4.3694	-0.53281	-4.0515	4.1223	4.2144	3.609	1.3932	1.248	3.161	2.1844	-3.4225	5.7736	0.059244	6.9697	-3.4638	3.1252	3.9996	3.4621	1.0541	0.79733	2.9946	9.5482	7.6356	-0.078531	13.367	4.8564	0.51072	4.0283	2.2073	1.8176	6.7736	-3.0166	3.3952	3.0244	5.3664	1.549	5.2358	0.69771	8.7962	4.0708	-5.2302	5.1618	2.0084	1.5237
6.8862	12.768	-2.9244	0.72698	9.8484	10.558	3.51	4.0145	5.9559	15.407	9.0106	-3.0564	4.9447	0.529	5.4052	2.3971	-2.9073	8.7592	9.3142	3.3494	5.6866	9.7334	7.4157	11.219	4.6806	6.3006	8.0812	4.7926	9.1672	4.5278	11.337	3.3878	10.141	7.083	4.1686	5.7562	7.1104	5.3346	-1.4865	7.5958	5.6226	4.1549	6.1701	5.8952	9.0605	9.2245	-6.4332	6.796	7.1505	4.561
4.2337	-4.0654	0.13475	-6.6253	3.7547	-6.722	2.6042	-2.1791	-4.0332	0.1748	-3.4455	-5.8403	-1.9161	-2.0495	0.59214	-3.3236	-0.25079	-0.81949	2.4364	6.3149	-1.7825	-1.3249	-1.1938	3.1792	4.5933	4.8142	-10.137	1.9924	3.0444	-0.93612	-7.8619	1.9231	-5.5925	1.4414	2.7989	0.95524	5.6741	-4.3852	-1.9367	-0.81884	-1.126	-7.3726	-2.586	-1.5814	1.1437	6.2212	-0.88844	3.4261	-3.8698	-5.1023
5.0485	5.3749	4.1705	4.8533	8.511	8.9632	8.003	2.6016	1.8688	0.21273	9.4873	7.0084	14.186	9.7569	5.0314	3.3266	5.08	2.1983	7.5925	10.765	2.4828	9.0138	-0.79767	8.5393	3.3045	6.1332	13.718	3.7641	9.1094	4.1421	5.0048	9.0191	6.2461	3.6929	10.521	11.598	1.6128	5.0397	6.363	9.5221	7.978	7.5992	10.871	0.88007	5.1873	4.8553	2.2964	5.7236	9.8086	14.146
0.18574	-0.6569	-0.60281	-1.6499	3.997	-0.29856	0.47583	-4.6748	1.7532	2.1553	2.5629	-0.017298	3.3857	-2.0379	-3.114	-0.35931	2.5816	0.015487	-2.4055	2.6998	1.6699	2.8825	7.8692	3.1615	6.0316	5.9927	-1.9371	5.1043	0.6859	4.6414	6.2711	3.068	1.5317	-0.44861	7.8121	4.6256	3.1469	-0.239	-0.87332	6.3314	-3.7829	1.3909	0.57036	2.8963	0.6807	5.4513	2.8496	4.6969	4.2289	1.0898
-5.7355	-11.344	-10.521	-14.941	-10.458	-9.9893	-9.9875	-4.9623	-10.928	-8.4808	-2.6431	-6.0386	-6.0571	-14.127	1.6526	-5.5497	-7.1981	-11.455	-9.1958	-12.472	-5.0373	-11.944	-12.964	-1.8688	-9.0006	-13.738	-6.8247	-12.521	-9.9496	-8.3936	-10.892	-13.499	-11.184	-6.9194	-13.491	-7.437	-6.0713	-10.631	-4.6563	-12.596	-5.5785	-7.5883	-8.1792	-9.0028	-13.068	-12.472	-8.9404	-13.234	-7.2369	-12.077
-18.622	-16.492	-15.607	-11.872	-11.188	-15.796	-17.802	-7.9629	-9.4403	-20.515	-20.173	-17.476	-12.625	-13.825	-11.626	-13.697	-19.712	-13.983	-15.677	-17.93	-10.075	-19.303	-12.898	-14.311	-15.829	-16.32	-18.87	-14.703	-14.903	-15.113	-13.049	-11.565	-11.802	-20.812	-18.003	-13.933	-17.748	-13.787	-18.227	-15.056	-13.987	-12.058	-17.006	-13.605	-12.731	-14.675	-16.291	-23.951	-13.618	-10.69
-2.7748	2.9409	5.6599	-2.9207	-3.1749	-1.4541	-5.7028	-3.5673	-5.2717	2.6631	-4.3111	2.8728	-1.6069	5.7527	-4.1436	-7.107	2.3051	-1.2435	-4.7228	-3.9461	-3.5942	-1.5874	-1.7898	-3.1763	-3.515	-2.7343	-4.0676	-2.7673	-8.7273	-3.4312	6.3175	-6.3048	-1.7862	-0.90362	-0.3159	-3.8188	-0.23559	-5.9367	-5.3747	-3.145	3.438	7.6899	1.3919	-1.0845	-0.47136	-1.745	-3.1376	-2.7056	5.2293	-1.2859
-7.5653	-7.8517	-12.465	-12.819	-8.0119	-10.945	-10.96	-9.2155	-13.058	-8.4297	-7.5877	-11.645	-12.648	-2.3811	-7.4299	-5.5808	-10.447	-7.9919	-15.908	-6.6859	-6.6235	-11.414	-9.2632	-9.0589	-8.6137	-9.1099	-8.9042	-17.574	-11.699	-8.196	-9.7531	-14.676	-9.7941	-13.839	-11.428	-5.0104	-7.6649	-7.7433	-12.695	-9.0471	-10.76	-8.401	-8.3302	-9.728	-10.193	-7.53	-12.38	-9.2015	-13.473	-9.7732
-12.407	-17.796	-17.619	-18.182	-10.479	-13.634	-15.815	-15.616	-16.062	-12.884	-9.8073	-13.752	-6.9055	-13.547	-12.347	-12.08	-12.955	-11.198	-18.469	-8.4657	-10.416	-12.746	-11.694	-10.919	-22.501	-7.9482	-7.7083	-17.124	-11.462	-9.2501	-10.121	-17.47	-1.4209	-9.8625	-8.6712	-11.61	-16.782	-7.7475	-15.662	-15.318	-12.074	-13.078	-15.009	-14.229	-13.931	-11.747	-16.45	-12.775	-15.491	-14.849
-8.9544	-4.1161	-16.682	-8.9785	-6.8594	-5.6018	-8.389	-6.9997	-13.429	-7.7406	-10.503	-8.4702	-4.2076	-9.1604	-5.8088	-8.3057	-6.3291	-6.3538	-13.425	-10.102	-6.244	-6.5705	-10.282	-2.9633	-4.8601	-14.626	-7.6383	-9.3562	-6.1582	-13.168	-6.9476	-9.3551	-9.9913	-7.3053	-12.375	-11.431	-8.3778	-17.067	-3.1254	-7.4267	-8.1689	-10.528	-5.2832	-6.742	-10.975	-9.0634	-7.9181	-4.9242	-10.552	-11.407
-2.0138	-2.5192	-5.0991	0.82258	0.48978	-3.0131	-2.1243	-5.7867	-3.4768	-0.65585	1.1562	-2.044	-1.677	-0.71397	-3.373	-3.4709	-2.8042	-5.7501	-1.7035	-1.9614	0.79707	-1.3943	-3.2015	1.2017	-5.9438	-3.0227	-0.56473	-7.2926	-3.4121	-10.045	-2.4214	-1.5123	-4.5586	-9.541	-5.3765	-4.2393	-7.1449	-7.0856	-1.1089	-6.9685	-6.8792	2.8711	-8.9224	-7.6822	-0.30666	-5.9527	-2.6349	0.43346	-0.046212	-8.4232
0.9561	-5.7054	-3.7219	1.8117	0.98419	-2.1207	0.21468	5.7098	-3.4279	-0.065002	-4.8712	1.7017	-0.247	-2.1241	-3.855	-3.5234	7.7564	-2.1343	-1.8502	6.7592	0.91494	-0.040477	2.4757	2.1962	-5.0282	-2.2725	-4.3876	2.6446	-2.3848	1.779	-2.196	-1.8253	-5.8606	2.2376	-3.2735	0.65489	-1.121	-0.18165	0.15796	-5.3365	7.2124	-3.7088	-2.3291	3.4108	1.2463	4.3932	0.53361	-0.76617	1.1468	5.073
1.5885	-0.59272	3.3823	-5.1724	-2.8001	-3.5585	0.74067	1.3602	-9.5972	-8.3107	-3.9398	-2.1538	-0.23534	-3.1845	-7.0704	-1.4918	-7.9647	2.0308	-6.2293	4.662	1.7581	-3.9118	-3.5793	-2.3226	-2.5233	-7.6818	-6.1859	-3.356	0.14356	-0.76014	-6.424	-1.4296	-3.8757	-2.5075	2.2577	-2.7001	-8.6384	-2.4208	-9.7329	-9.2876	-3.3219	-0.46579	-0.56734	-4.9262	-3.7291	-0.12046	-9.8874	-6.8681	5.5324	-6.222
1.4167	10.286	10.656	4.844	2.422	7.9812	-1.553	6.3534	1.4534	-3.8463	6.0806	3.8693	4.4043	2.9044	1.6097	5.9479	7.0611	2.7392	-1.3394	4.245	5.3097	-2.1738	3.087	7.5433	3.2548	0.93528	2.7191	4.9393	1.7017	9.4102	1.3831	6.4868	0.75065	10.332	5.2917	6.7833	-1.066	12.744	4.0989	6.4076	-2.2144	6.9738	4.9379	-2.4029	2.0487	5.6477	2.6544	3.4417	12.285	8.0186
-21.908	-25.628	-23.342	-24.617	-21.159	-22.552	-18.703	-17.827	-18.651	-25.368	-26.016	-24.014	-22.454	-23.062	-23.529	-22.904	-20.358	-23.92	-28.336	-21.714	-25.422	-23.065	-16.913	-23.659	-23.901	-24.531	-24.905	-25.538	-25.279	-14.519	-29.992	-17.258	-23.652	-21.027	-21.643	-21.795	-22.729	-15.867	-17.044	-21.593	-25.95	-26.163	-23.672	-22.547	-28.838	-20.916	-23.137	-19.061	-18.607	-25.679
-19.153	-14.329	-9.4623	-15.325	-14.861	-6.9501	-16.032	-11.698	-16.243	-14.742	-8.012	-15.027	-11.188	-13.938	-13.523	-11.931	-15.641	-11.554	-10.293	-2.5702	-12.974	-17.096	-11.712	-15.244	-16.24	-11.961	-16.256	-11.025	-12.302	-8.5791	-16.466	-12.548	-13.179	-16.326	-9.6597	-16.938	-12.527	-11.536	-14.563	-15.87	-8.1294	-14.59	-16.467	-15.875	-14.558	-19.933	-12.147	-10.674	-19.333	-14.854
0.73419	-6.7968	-8.7904	-6.8398	3.4775	-10.377	-8.5402	1.051	-0.53011	-8.2523	-1.4167	-5.736	-4.8986	-1.5996	-5.0214	-3.7916	-5.1309	-4.6817	-3.1389	2.2592	-3.0279	0.34396	-2.1852	-8.4843	-6.651	-0.32022	-6.9371	-3.078	-7.2418	-0.91831	1.3452	-3.1727	-11.78	-10.433	-1.4536	-13.357	-0.80859	-1.1026	-3.7511	-0.7373	-5.0704	-2.8413	-2.9846	1.71	-3.3988	-6.0393	3.0267	-6.9845	-9.0633	-0.54896
2.8363	5.441	10.225	5.7193	13.201	8.9365	10.594	10.452	11.278	7.6455	12.088	10.845	2.9907	12.646	10.497	5.8234	7.1072	7.3415	7.35	16.332	8.9936	10.109	6.9399	9.1838	5.2824	3.6551	1.9034	6.9324	5.5188	8.6215	3.6847	6.3187	8.4023	8.9997	12.922	10.114	0.66525	10.109	8.0359	6.9921	11.124	9.7207	7.4149	7.0367	8.0739	14.168	10.342	10.331	7.9999	7.5925
16.87	11.129	7.9362	10.55	11.951	18.24	13.63	7.5476	12.963	9.9989	11.926	11.623	12.015	11.804	8.3977	14.691	12.802	11.693	9.136	10.377	10.824	7.0628	7.4997	7.3416	14.592	8.9629	3.2475	10.943	10.653	3.3958	7.2606	7.8729	5.577	7.1291	9.236	6.3594	7.0799	12.729	8.5256	7.7277	10.42	11.304	9.3602	14.215	10.472	15.77	8.7987	13.344	12.013	7.7885
3.5789	9.4531	7.5324	9.9323	11.118	11.35	9.0333	13.351	9.4752	8.11	8.8408	7.5546	12.174	3.6791	5.4045	7.685	12.351	12.022	5.1154	9.1255	9.596	9.3797	9.7999	12.474	15.043	9.0412	10.31	12.161	5.1754	7.361	9.7048	8.0689	10.916	12.473	9.1766	10.347	10.436	5.9712	14.06	10.246	13.144	13.687	11.958	8.9001	8.085	14.704	0.80548	7.4661	11.437	10.986
-12.746	-16.138	-17.614	-7.5471	-9.205	-10.67	-10.881	-12.377	-9.4952	-13.563	-8.3996	-13.423	-13.25	-7.2754	-10.816	-7.3629	-9.9804	-11.445	-21.439	-15.643	-19.664	-16.447	-19.237	-12.899	-11.916	-13.382	-11.634	-17.258	-14.898	-16.886	-12.097	-15.066	-15.389	-11.782	-11.04	-11.181	-8.6182	-16.012	-13.748	-16.403	-11.18	-7.7362	-12.999	-13.406	-12.279	-16.496	-18.084	-13.277	-9.7823	-10.045
2.6588	3.0567	-2.4604	1.0776	4.9044	0.93475	-1.4688	4.397	3.9721	-2.9262	-3.5906	-4.6553	-4.1665	-1.7118	-3.4202	-3.9541	3.8152	-2.07	-0.061327	-3.2805	1.4302	-2.9261	-4.271	-1.8195	3.9149	-7.7866	-1.271	-6.2015	-2.2374	1.3647	1.0395	1.4162	3.7728	0.75423	-0.72215	-2.7264	1.436	-1.3066	-1.1121	-5.0974	-0.059902	0.83271	-1.8008	-5.482	-3.2521	2.6257	-4.5404	-4.9749	-7.919	-5.7177
-6.7972	-6.5338	-3.1468	-6.554	-12.027	-11.706	-10.554	-0.76332	0.020751	-6.1345	-10.775	-4.1429	-5.7045	-3.9351	-4.8632	-6.6894	-3.124	-6.4518	-0.60542	-0.69323	-3.5016	-4.4476	-9.7614	-3.786	-8.3784	-6.0358	-11.689	-4.0949	-2.0007	-2.5866	-3.0907	-5.5736	-5.5435	-0.39277	-0.86212	-3.1458	0.089634	-13.866	-6.3814	-3.98	-1.1169	-9.4694	-4.954	-0.19063	-5.8645	-10.793	-4.7107	-6.0954	-8.271	-1.963
7.7785	10.734	5.0857	7.8621	7.0016	6.5444	6.0669	6.0076	8.3623	7.9348	10.512	-0.76979	2.9582	4.9959	8.5748	10.567	6.7468	14.403	11.981	5.1683	7.592	12.323	11.459	6.8415	5.4487	9.102	9.363	0.032592	13.809	2.3625	5.0923	5.1187	2.6655	10.811	4.9906	5.6923	7.4365	5.8614	7.9094	8.9325	3.8949	6.9444	8.7143	8.7177	5.2219	6.5945	5.5645	3.3979	2.8118	8.545
3.337	7.2773	2.6401	4.248	6.6703	0.94458	4.9938	1.7936	4.3256	12.7	5.5534	9.5355	8.6338	1.6563	7.9468	6.0625	9.5331	9.7187	1.8267	1.6784	8.6721	17.625	11.175	8.4612	10.643	5.6831	9.4956	2.1649	11.548	10.092	2.8573	7.642	8.711	6.5377	2.5171	7.2705	10.639	0.29688	3.1016	3.1672	11.659	7.4231	5.0629	6.5626	4.9617	1.0167	10.737	15.439	6.2807	10.019
-5.7264	-8.7876	-10.478	-16.018	-9.8957	-5.3509	-11.608	-15.773	-13.186	-9.9271	-12.525	-13.957	-7.9215	0.65975	-15.168	-16.842	-18.495	-9.1521	-13.618	-11.677	-7.5432	-9.9134	-19.342	-9.3561	-13.156	-9.8685	-9.4563	-10.181	-4.6717	-14.148	-9.153	-5.9482	-16.381	-10.628	-9.1893	-10.014	-10.162	-6.9847	-13.731	-9.4478	-19.427	-11.182	-18.068	-9.8783	-9.2084	-11.664	-8.402	-16.726	-8.8101	-21.245
0.45216	-3.2597	-8.4654	-2.691	0.79766	-5.3639	-12.062	-0.074256	-0.92876	-7.903	-3.9708	1.5341	-9.7977	0.29885	-0.017444	-0.73056	0.0084631	-1.3763	0.59474	-4.1758	-0.91105	-5.8642	-5.6148	-4.2545	-1.5588	-2.1599	-8.9675	-8.8667	-4.1651	-4.9245	-2.8871	-7.5032	-7.9749	-7.3828	-2.4155	-3.9203	-4.762	-6.0928	-2.9183	-0.71989	-4.6273	-0.91043	-6.2533	-6.0513	-6.8456	-2.6548	1.9619	-3.8216	-5.0556	1.9178
-13.195	-15.204	-10.748	-8.7209	-14.476	-12.37	-9.2946	-11.852	-12.303	-17.432	-18.584	-7.662	-8.624	-13.61	-11.376	-15.261	-7.9989	-12.391	-12.424	-8.526	-13.096	-10.1	-14.79	-12.75	-6.5797	-9.394	-7.3445	-12.719	-9.0045	-13.48	-6.8805	-4.4008	-10.378	-10.596	-9.7706	-13.836	-12.767	-11.629	-10.21	-9.3212	-2.5892	-20.918	-10.776	-6.9362	-9.8596	-8.671	-12.894	-10.133	-9.6874	-13.432
-1.5012	-5.9289	-8.1473	-3.9055	-8.1848	-6.882	0.45119	-2.3486	-3.7219	-3.7931	-9.9435	-2.9697	0.91654	-3.3151	-7.5004	-8.5473	-7.5131	2.4653	-6.916	-1.0262	-6.0246	-2.1537	-4.3116	-5.121	-3.6726	-5.2933	-3.3441	-0.37501	-9.7664	-5.3616	-3.394	-13.952	-3.9508	-0.098045	-0.86111	-0.94819	-6.223	-3.765	-1.5287	-8.2932	-8.9006	-11.261	-3.6334	-10.36	-2.2454	-10.912	-4.8702	-3.7565	1.1632	-8.7908
4.4313	9.1913	10.056	4.1882	15.161	10.189	9.1454	1.1441	12.655	11.106	15.175	6.875	0.63939	7.6921	6.6506	8.9211	13.104	9.7791	12.794	7.9886	9.6379	9.7686	6.2463	9.177	7.6148	3.8488	4.8783	10.251	6.2858	10.724	3.4703	10.814	11.748	10.387	2.0793	9.1989	8.5453	8.7562	11.305	8.4152	11.815	10.15	6.1584	13.246	3.7641	6.572	5.4404	9.7413	6.6161	8.0528
-3.1484	-5.8936	-10.23	-7.7303	-3.5028	-3.7327	-4.0285	-4.1396	-3.2133	-4.8586	-10.22	-7.0852	-6.3605	-4.3118	-4.7121	-7.7521	-4.8919	-8.511	-5.2698	-11.154	1.0052	-5.9427	-6.9319	0.60967	-0.35178	-6.109	-2.5381	-8.0697	-2.9542	-5.1389	-6.7148	-4.5841	-1.3182	-8.336	-7.9956	-6.3312	-2.1998	-9.6444	-6.412	-5.2393	-3.9283	-4.8253	-3.3507	-2.0448	-2.8394	-7.0169	0.82525	-7.5284	-7.6807	-4.0646
-7.9603	0.50067	-5.7133	-1.5762	2.5473	-0.37333	-2.7272	2.0962	1.057	3.5421	1.6148	-5.023	-6.0393	-1.9122	0.93951	0.38034	0.23538	0.93441	0.24898	-2.7278	0.17133	-0.66527	-3.1949	0.49726	-0.30388	1.1057	-2.9953	-0.25252	-3.8251	0.097396	2.4481	0.60381	-1.0672	3.3478	-4.9877	1.2319	0.70232	4.89	-7.8631	1.307	0.49607	3.767	0.038509	-2.2089	2.9966	-4.1585	1.4386	-0.77777	0.3334	-0.89549
-17.502	-14.05	-9.9877	-8.0273	-7.7878	-12.547	-12.229	-13.217	-14.73	-13.77	-6.6156	-8.4745	-12.68	-14.813	-17.72	-9.4861	-7.3951	-8.8452	-9.1803	-13.729	-14.685	-12.721	-21.556	-8.7276	-8.9332	-11.725	-14.828	-4.8396	-9.9913	-14.067	-19.309	-13.155	-15.718	-12.96	-13.023	-6.4041	-11.871	-13.629	-11.761	-7.8774	-18.215	-8.0913	-13.906	-12.154	-14.239	-13.856	-12.281	-11.188	-9.8483	-11.17
-10.137	-9.5324	-11.762	-15.589	-10.023	-12.45	-11.695	-9.5245	-14.631	-10.678	-13.959	-14.859	-14.069	-15.007	-16.063	-12.043	-12.22	-9.9242	-9.5679	-12.821	-12.687	-14.924	-14.211	-6.591	-13.751	-10.091	-5.5416	-12.645	-14.768	-16.144	-5.9677	-11.879	-16.976	-12.247	-12.714	-8.3286	-8.5373	-17.294	-13.904	-10.124	-5.2461	-6.661	-10.787	-18.106	-15.112	-12.281	-8.7647	-11.2	-10.139	-13.727
-1.5192	-6.2651	-2.03	2.8025	1.9378	-4.3958	0.96163	-0.71481	-5.7966	3.3537	-2.8586	-1.2482	8.0266	4.5871	3.7309	-0.20836	7.0126	-4.6711	9.7586	-3.4399	4.4565	6.3702	-0.022469	1.3951	-0.09662	0.8605	6.5542	-1.8637	1.8429	4.9775	0.064064	-3.0232	-5.1518	-4.1686	4.2206	2.7875	6.5673	-1.0481	8.0175	2.3626	0.62193	2.929	-0.74523	3.1467	12.774	0.41269	3.5831	0.32132	4.6075	2.3074
-16.692	-16.69	-11.74	-17.46	-19.365	-10.85	-20.042	-10.183	-13.974	-18.906	-11.811	-16.303	-12.356	-13.748	-13.165	-8.2658	-7.143	-15.02	-12.659	-12.774	-12.312	-16.345	-9.4456	-16.026	-17.481	-14.626	-11.86	-11.327	-13.068	-16.168	-16.157	-14.509	-9.8508	-9.9561	-18.517	-8.4631	-16.471	-15.914	-19.742	-8.6698	-13.931	-2.466	-17.315	-14.901	-13.769	-9.6214	-8.523	-12.766	-17.096	-18.199
-11.681	-3.0575	-8.8919	-11.718	-14.112	-1.7925	-6.3324	-12.858	-4.6813	-6.4162	-10.22	-4.9255	-8.6245	-8.2116	-6.3636	-8.8772	-5.9071	-12.041	-9.5664	-11.656	-6.0565	-2.0852	-8.4744	-8.7909	-8.454	-15.117	-4.7402	-8.8312	-1.5248	-10.801	-7.5392	-12.048	-9.9321	-13.568	-12.397	-9.1347	-12.464	-14.059	-9.3831	-9.5673	-11.956	-9.475	-5.676	-10.154	-6.323	-15.293	-4.5925	-9.8919	-5.6867	-7.7273
7.809	7.1553	6.6251	4.2482	8.2916	7.0252	1.767	9.3552	5.2514	5.8124	1.4884	5.4005	4.8271	9.5654	2.6436	2.1409	4.8479	5.5969	5.2864	8.8973	1.3331	2.1789	8.9804	3.4438	9.4506	6.5612	7.5859	5.4912	4.5193	8.2019	5.8252	2.5215	-2.3068	8.5048	2.9954	8.6506	4.7594	9.3849	6.613	7.7928	5.0324	9.6328	4.9046	11.609	9.6502	7.5911	7.6406	3.2302	3.7007	9.3676
-20.446	-12.063	-14.849	-16.591	-12.6	-12.866	-17.098	-18.265	-17.993	-15.013	-16.765	-19.001	-17.786	-21.737	-14.448	-19.14	-12.898	-12.905	-8.1358	-17.559	-9.3192	-17.313	-13.503	-12.28	-16.886	-15.617	-8.6295	-23.783	-11.699	-15.201	-15.856	-9.9105	-16.458	-16.069	-14.626	-13.676	-14.249	-14.833	-11.125	-13.286	-12.27	-11.588	-14.408	-10.427	-13.527	-22.293	-12.288	-12.895	-14.111	-14.064
-19.563	-22.988	-25.495	-19.356	-25.785	-27.75	-21.423	-25.591	-19.641	-18.405	-20.742	-25.134	-22.358	-19.755	-26.49	-22.078	-21.959	-22.621	-26.924	-19.378	-23.908	-25.09	-17.914	-24.559	-23.471	-26.02	-24.354	-23.739	-19.436	-15.603	-17.186	-22.109	-29.08	-21.779	-19.447	-23.823	-26.129	-21.215	-24.056	-21.944	-20.895	-25.659	-23.253	-30.091	-19.372	-18.434	-23.928	-23.131	-20.389	-20.49
-8.871	-13.439	-5.1103	-16.988	-16.612	-7.766	-10.66	-14.519	-13.449	-9.8716	-15.415	-12.033	-15.719	-11.67	-14.785	-12.986	-20.268	-11.326	-10.616	-22.766	-11.943	-13.716	-14.483	-8.9982	-13.337	-16.525	-2.6077	-11.757	-12.17	-10.001	-11.142	-14.989	-16.737	-13.403	-12.841	-12.668	-7.4332	-12.34	-13.728	-19.266	-9.0336	-8.4493	-12.624	-10.632	-6.2221	-13.253	-15.284	-10.61	-13.2	-11.314
3.7747	-3.361	-5.4327	-2.9198	-0.61485	-2.293	-4.6541	-0.27867	2.207	0.46155	3.3924	4.8209	-0.24933	-0.39056	-1.928	-2.5019	-5.8499	-1.4054	-2.0946	-5.0925	-0.4074	1.8167	2.0599	-7.4173	0.19657	0.35434	3.0569	-0.39534	2.4455	4.0325	-2.3548	1.0874	-2.1661	5.6885	0.83113	10.779	1.6467	-1.594	1.7392	-1.2059	-0.19521	5.0792	0.14322	-0.48016	0.588	6.0663	-6.9118	-4.5606	2.8213	-1.3776
-4.308	-1.1389	-4.6316	-3.1715	-5.3555	-3.5427	6.3193	-1.1062	5.3069	-3.4148	0.57377	-3.5052	-0.41833	-1.2762	-1.3141	-0.19273	-6.8487	-0.23364	-5.3973	-0.68306	-2.8533	-5.1693	-2.9698	3.3908	1.1617	2.9628	-1.229	-8.3728	-3.8343	-5.0875	-4.7451	0.81178	2.7143	0.24066	-2.1004	9.5858	-3.0499	2.3167	-1.5679	0.46349	3.6089	-1.4535	-4.086	-0.56367	-7.7466	1.7373	4.3601	-2.0345	3.1074	-2.0899
9.6172	3.2818	7.6038	8.2438	8.4309	8.9598	4.7588	10.35	6.967	4.9135	11.35	8.5039	6.3562	5.6712	5.6613	9.7942	7.764	13.107	2.728	11.749	11.43	8.1024	2.2379	11.854	7.9638	13.087	3.3423	4.3459	3.8685	7.4216	7.4067	10.381	12.192	6.0676	6.6107	12.554	6.2639	5.3027	12.92	9.8341	3.9847	11.705	2.1867	14.419	6.1271	4.5633	7.8203	7.5268	9.7785	3.9737
-0.67008	2.257	4.2725	4.0061	0.81506	4.9105	2.9653	0.92991	8.1123	3.2364	-1.2535	-0.50451	4.2262	-4.26	6.0205	-1.3089	1.3346	-1.6906	-0.69585	1.3548	1.2817	0.66633	-6.768	3.4012	0.40792	6.6263	4.5531	3.5821	2.6598	-2.1152	-5.1846	-1.6103	2.9279	2.2442	-1.0759	-2.5786	2.1649	4.9707	6.4938	-1.9888	4.4649	-0.33335	-1.2974	-1.5581	-0.32484	3.7964	-0.48571	2.2856	-6.7424	1.8557
-10.643	-15.372	-16.44	-14.237	-9.0153	-12.278	-11.71	-10.98	-21.138	-13.777	-12.304	-14.495	-8.8897	-14.146	-10.629	-18.108	-11.06	-15.608	-20.27	-16.051	-13.927	-22.525	-13.977	-19.238	-17.336	-11.93	-13.69	-11.301	-14.923	-14.492	-13.479	-17.141	-15.257	-17.055	-17.608	-10.71	-11.493	-18.263	-16.77	-9.8201	-11.131	-11.388	-10.689	-17.761	-8.9553	-12.551	-14.299	-18.676	-12.494	-12.247
-7.0709	-19.695	-18.704	-12.294	-20.804	-16.859	-13.925	-12.537	-14.791	-18.466	-13.683	-10.584	-14.612	-15.257	-10.925	-12.974	-14.549	-11.04	-8.0491	-13.181	-7.7049	-14.978	-16.514	-22.64	-19.241	-9.0823	-16.931	-17.824	-13.002	-15.448	-18.623	-20.636	-12.344	-9.5385	-16.854	-16.21	-14.936	-22.82	-15.246	-13.134	-19.742	-14.145	-12.112	-14.749	-21.657	-21.075	-15.282	-14.162	-10.336	-8.9146
4.6317	11.758	3.4067	6.4409	3.514	9.1677	1.9379	11.861	9.9824	7.7014	3.014	5.6768	3.7859	4.0756	7.5188	6.6423	7.6661	6.3807	9.0591	5.4101	6.2549	9.0954	9.2939	4.4912	0.25425	-0.014074	10.668	5.4204	4.2199	2.8315	-0.19586	9.421	5.8627	9.9638	1.2202	11.161	4.6037	2.382	11.136	5.7363	13.418	6.933	9.0063	9.221	2.0181	3.5215	6.7464	2.7541	7.8509	10.905
-13.793	-9.5466	-10.882	-14.821	-12.668	-10.79	-17.515	-10.855	-14.178	-17.289	-18.048	-18.177	-12.879	-10.411	-17.994	-12.75	-6.3344	-12.277	-10.662	-13.635	-10.533	-10.182	-13.402	-10.818	-12.328	-10.734	-11.251	-12.105	-8.5306	-9.8211	-10.124	-7.5751	-22.163	-10.428	-11.995	-10.113	-13.88	-17.337	-8.4412	-10.437	-14.282	-14.928	-9.1561	-12.532	-10.514	-10.132	-9.9241	-8.64	-14.01	-11.088
4.8703	5.8977	8.7093	4.7129	10.412	2.8079	7.5132	4.179	6.2989	11.468	7.5262	7.8153	8.9987	8.0299	8.7979	10.671	7.0924	4.1875	6.227	6.6216	4.3721	9.208	5.3827	2.0851	10.64	7.9758	4.1096	3.1333	3.4669	10.781	7.1595	0.7879	9.3209	8.5097	7.841	8.9556	5.5453	7.8691	2.7902	4.5581	10.137	1.6594	7.0865	7.175	10.919	10.653	9.6314	5.1602	8.4973	5.6913
-19.518	-25.802	-23.474	-18.847	-19.765	-29.452	-16.347	-22.971	-23.932	-21.203	-21.023	-15.692	-21.777	-20.257	-24.493	-22.984	-19.016	-24.54	-17.652	-20.359	-19.908	-21.257	-15.481	-19.172	-26.206	-22.012	-16.68	-23.309	-19.849	-24.357	-16.235	-20.665	-17.556	-24.537	-22.636	-18.429	-17.434	-22.042	-27.215	-20.901	-20.639	-21.556	-16.22	-21.31	-26.679	-19.066	-19.773	-22.664	-27.563	-20.175
-5.9554	0.19291	-4.382	-3.8586	-6.3373	-8.2609	-5.227	-0.93963	-6.3932	-7.1904	-4.0972	-6.9308	-1.9741	-6.3679	-5.3387	-2.3954	-0.72962	-1.4633	-3.8473	-2.4057	-5.9319	-0.77312	-8.0722	-1.8185	-1.1322	-4.529	-9.0527	-4.7457	-5.3181	-6.2619	-5.7443	-1.5373	-5.6069	-6.9375	-7.4251	-5.9092	-4.8078	-14.091	-12.12	-13.242	-2.8152	-1.5472	-9.9052	-5.6713	-4.9555	-11.353	-2.8662	-6.3473	-8.8984	-7.0022
-10.324	-13.312	-9.248	-7.2731	-13.03	-14.761	-13.223	-6.0157	-8.3178	-6.1891	-7.9221	-10.462	-7.1554	-7.7629	-7.2969	-13.39	-7.9847	-13.547	-8.6511	-10.637	-15.311	-14.835	-10.787	-11.492	-12.288	-9.1285	-13.635	-11.194	-13.488	-10.489	-10.961	-14.131	-15.459	-6.7574	-17.089	-15.334	-13.453	-9.91	-8.3322	-11.638	-8.897	-7.145	-12.469	-8.4666	-7.3449	-15.012	-7.1087	-3.9146	-11.037	-14.01
-5.1942	-5.2546	-5.6201	-7.5501	-2.8626	-7.5662	-6.145	0.047981	-6.7272	-4.2576	-6.9927	-9.725	-4.6368	-0.46228	-6.3789	2.7933	-9.4046	-6.3714	-3.1194	-7.1886	-0.43953	-3.1569	-12.183	-2.4326	-6.4074	-6.1429	-0.51087	-2.6525	-5.6417	-11.438	3.1223	-7.6368	-9.3989	-9.1216	-3.8785	-6.6896	-6.2264	-1.0869	-5.3186	-5.1409	-5.2565	-7.6698	-9.4294	0.9391	-9.7398	0.037586	-3.5707	4.4026	-11.285	-9.6248
-9.5866	-7.9674	-13.597	-6.4369	-13.12	-10.275	-9.4928	-13.913	-13.671	-12.152	-11.189	-7.0561	-9.0155	-14.846	-7.8888	-10.565	-4.1099	-13.361	-9.0097	-16.101	-6.0287	-5.9961	-16.21	-12.181	-13.268	-9.9633	-6.0085	-5.0007	-13.213	-15.294	-18.631	-12.281	-4.3425	-12.072	-6.7051	-10.87	-15.86	-4.7587	-13.878	-13.418	-4.3162	-12.13	-7.2501	-12.381	-8.8079	-6.9467	-6.359	-14.059	-11.167	-12.954
-10.681	-0.25448	-5.6814	-11.496	-6.0815	-11.903	-2.9095	-0.097767	-0.46891	-4.7797	0.7114	-7.53	0.096308	-2.3231	2.6841	-5.6707	-3.8506	-4.2258	-9.1481	-11.344	-7.8761	-12.408	-1.9629	-1.3511	0.0057205	-1.851	-9.0167	-7.765	-8.4031	-8.9678	-7.6882	-4.9842	-4.4567	-8.7761	-4.9167	-9.2424	-2.7197	3.2832	-6.3458	-8.0927	-1.2365	-1.415	-6.3649	-6.5474	-1.4586	0.8022	-3.3166	-6.2972	-2.651	-1.4714
8.1385	7.2981	11.077	6.256	8.4183	5.2562	2.359	6.7035	9.3105	5.711	2.8708	11.537	9.2724	14.103	11.053	5.9561	9.2352	3.8779	8.8017	7.8061	6.5833	7.4716	6.8011	4.9703	9.9926	8.8638	9.0949	7.4391	9.2372	7.615	8.3062	6.3244	7.2179	7.1614	5.7953	12.711	15.231	11.379	15.31	9.2146	13.978	10.32	8.3024	6.8407	8.2055	1.9498	9.1886	11.5	10.475	7.6988
-9.2267	-8.7932	-13.251	-12.241	-19.818	-13.221	-14.944	-6.3217	-7.3687	-14.003	-7.7315	-9.2225	-14.48	-10.023	-9.407	-10.505	-7.0454	-12.608	-12.39	-7.7861	-14.554	-6.4279	-6.8471	-12.37	-12.424	-17.408	-13.567	-10.248	-12.15	-10.985	-12.8	-10.369	-4.8971	-8.1977	-13.514	-6.9963	-17.733	-11.045	-9.2603	-12.024	-9.2548	-11.81	-18.508	-12.044	-3.9324	-11.543	-13.92	-10.535	-11.371	-12.221
1.8219	-1.5585	-7.7412	-4.0744	-4.5816	1.2733	0.89745	-3.8008	5.4754	4.4839	-0.039924	6.7732	3.67	-2.6075	1.7276	-0.99272	-5.5326	6.2169	6.328	-3.7758	-3.4978	-0.56146	2.2693	-1.3973	-3.9387	-2.0995	-4.6263	2.9988	-13.284	3.9722	5.511	3.6507	-2.9202	-2.4332	4.0476	-5.6072	-11.43	5.6052	1.7918	0.87681	0.65113	1.7457	-6.5338	-2.602	1.1515	-2.7225	-0.54025	-2.4214	-0.22999	4.1134
-9.2402	-5.0507	-7.9955	-7.1772	-6.7608	-2.5944	-3.1774	-2.8833	-2.8057	-0.5714	2.9423	-6.1683	-6.7992	-7.1192	-1.5529	-1.7907	-6.564	-10.877	-10.454	-0.50623	-7.2575	-6.5941	-0.91955	-6.7015	-0.82842	-3.9559	-6.8516	-6.2855	-8.7789	-11.998	-6.9059	1.8479	-8.4818	-5.4531	-1.927	-6.71	-5.131	-6.585	-13.016	-5.6976	-4.4217	-1.1036	-14.309	-12.859	-4.9866	-4.3171	-8.4032	-4.8829	-7.4849	-7.1627
-10.857	-9.4112	-13.321	-15.141	-11.495	-11.21	-13.495	-11.718	-12.724	-18.685	-10.746	-18.103	-12.383	-12.863	-9.6903	-16.346	-8.8089	-13.243	-10.886	-7.8209	-7.7136	-10.948	-14.151	-11.266	-9.2182	-12.286	-15.213	-6.4975	-14.076	-12.644	-13.146	-11.526	-19.409	-10.908	-13.754	-10.989	-14.259	-7.9626	-10.037	-11.554	-17.28	-11.555	-10.944	-10.446	-17.247	-19.836	-5.0606	-12.247	-12.224	-14.765
-0.4898	3.1473	0.35422	3.7171	-1.1016	-0.44002	-0.14901	-0.45538	-2.5337	-0.37107	6.2817	-0.41249	0.79574	-3.3661	-0.14119	3.107	-4.4529	-3.4827	2.7903	1.4435	8.2855	-6.2985	1.7144	10.646	9.2585	2.4127	1.1208	2.2119	-0.85687	3.7029	4.4004	-4.7206	-3.5854	-2.4344	-2.2464	2.3932	4.7628	1.2323	4.0503	6.3638	-1.9847	0.44104	-3.8463	0.28615	2.1205	2.4272	-2.6388	3.0479	-2.5404	-4.9169
-3.663	-2.5128	-9.9808	-5.6495	-5.4672	-6.4471	2.2748	-7.4573	-4.8855	-8.5813	-4.3066	-9.6531	-6.2081	-13.915	-4.4509	-0.52886	-6.4545	-3.6842	-2.365	-14.103	-4.7065	-5.6193	-6.4649	-2.7865	-5.2973	-2.5126	2.7737	-4.3782	-8.3542	-10.01	-4.0021	-3.1479	-8.0571	-16.209	-13.783	-4.398	-1.1544	-3.4998	-3.3141	1.0777	-8.9622	-1.6661	-11.33	-4.873	-4.1155	-1.2483	-9.6925	-2.6036	-5.9924	-3.2534
-1.5007	-3.5787	-6.5742	4.8062	-5.1503	-2.5662	-1.743	-8.3502	-7.3897	-2.0317	-7.2601	-8.3946	-3.8763	-2.0298	-2.5662	-1.9096	-0.13293	-1.1943	-2.5918	6.5655	-5.9376	-8.7593	-4.9644	-8.7868	-8.2351	-7.9464	-2.8211	-8.7425	3.7787	-7.8131	-5.3213	-3.8413	-4.5189	-4.8605	-2.8306	-8.6731	-3.7518	-7.5611	-5.3789	-3.876	0.72844	-3.6902	0.25496	-7.8014	-3.3463	-1.8675	-2.2709	-4.0197	-6.3438	-8.4443
-13.236	-11.746	-15.892	-14.558	-16.034	-15.925	-13.47	-10.837	-16.616	-19.009	-16.781	-11.02	-16.292	-19.047	-17.602	-18.579	-12.273	-17.443	-17.34	-15.752	-16.908	-12.857	-9.585	-11.161	-14.351	-16.151	-10.333	-12.787	-14.405	-17.195	-23.477	-17.357	-9.0445	-11.913	-8.7831	-21.468	-12.844	-18.571	-17.442	-6.8864	-13.08	-10.134	-13.262	-14.425	-15.289	-10.398	-15.527	-16.821	-8.2537	-19.517
-6.0929	1.3891	-0.88699	-2.2708	-5.1144	-2.8199	-2.563	-8.2541	-1.6237	0.54733	-2.4516	2.1384	-0.4558	-1.0736	-7.9369	3.498	-3.3551	-2.7142	-7.7249	0.74181	1.2985	-1.0483	2.5215	-5.0525	-5.9466	-1.6496	-2.3946	-3.7549	-0.40742	-3.0621	-2.9368	-7.72	-7.3531	2.395	-6.1926	-0.74568	0.034939	-1.3273	-4.0092	-6.4119	-4.6435	-3.4808	-2.5151	-0.96115	-9.2547	-4.3297	-9.3703	-0.9769	1.6644	-4.4443
-5.2877	0.53186	-4.7251	-3.1505	2.2111	-2.2666	-0.65419	-4.8216	-1.898	-5.0568	-7.6504	-2.4725	-0.1688	4.1239	-0.57928	-2.1927	-4.4838	-11.652	-4.6024	-3.3315	2.768	0.83593	1.1365	-2.7426	8.7453	-2.0487	-4.0306	-8.2529	-2.5331	-4.8486	-0.1795	0.98716	-2.6631	-5.2087	-3.6711	1.6303	-5.5666	-1.0586	2.0807	-8.5853	1.3918	-2.9595	-2.6359	5.8195	1.1359	2.2236	-5.2749	-4.5967	-5.222	-1.7345
-1.3338	5.0284	-6.9036	1.4668	-1.0092	5.123	1.6243	1.2473	2.8445	-1.7039	0.5671	1.0663	-4.0205	2.5561	-5.482	1.1135	-2.5444	0.22645	5.5412	-5.2938	-1.9959	-3.8981	-1.7916	2.8568	-3.6773	1.7325	-0.12657	-0.054329	-3.0956	0.70507	-2.1266	-3.0887	-5.0643	0.10459	-0.44984	3.9407	-2.4101	0.46497	10.026	-4.5144	-1.7625	2.495	2.7178	-0.27788	-1.8192	-8.1893	2.0565	-0.67326	-7.1807	3.5945
-9.9836	-15.469	-13.74	-11.393	-16.958	-22.52	-13.736	-17.839	-18.39	-20.322	-15.967	-15.346	-12.992	-14.479	-16.595	-10.811	-18.107	-15.785	-11.244	-13.508	-8.8068	-16.018	-12.064	-13.74	-14.549	-14.758	-11.366	-12.249	-15.626	-13.796	-14.03	-19.157	-11.254	-15.741	-12.977	-15.055	-7.8016	-10.186	-15.838	-15.437	-13.272	-14.692	-14.702	-19.349	-10.773	-14.166	-15.429	-18.265	-18.499	-16.002
4.8259	3.2406	4.586	2.4617	-3.0905	2.5541	-1.2856	6.2731	0.71064	0.72726	4.728	1.6826	-1.4745	-4.8078	7.2288	-3.2534	1.9254	-1.8229	3.0123	1.2777	-3.1791	-0.084566	4.1412	5.8287	0.81852	5.0222	2.7248	4.462	0.27169	3.5694	-3.1284	4.3005	-1.1445	6.7111	-7.1465	1.4093	9.9117	1.9314	-1.4969	1.2733	1.7612	-4.5933	4.2129	1.0882	1.7623	0.72107	2.3164	7.3224	-2.4368	-0.38984
-0.6593	-4.9268	-4.1957	-2.6893	-7.9019	-1.4389	-4.5017	-4.3247	-2.5033	3.3065	-5.4774	-1.8775	3.3356	-8.0193	-3.7869	2.2693	2.3365	-2.7711	-1.2475	-0.15902	-3.73	4.0481	-3.3738	3.7306	-10.843	-4.5752	-2.2265	1.1045	3.0226	-1.6839	-4.3941	0.66002	-0.28261	-6.3451	-8.1086	-6.0408	-3.3734	3.038	4.5	1.7071	0.28593	-5.6466	2.0526	-3.1433	-1.7275	0.63266	-3.2137	-4.9052	2.2268	4.2024
3.0367	7.6977	-0.050712	4.9218	3.2636	3.7179	6.7549	4.5247	-5.4474	5.3782	2.7305	1.6716	3.1485	3.5592	-0.51063	0.11993	5.9767	4.6357	1.2682	6.5183	0.030782	13.113	4.4943	9.5171	1.9465	8.6582	6.2933	-1.72	7.9582	6.597	5.085	6.0078	0.53806	-0.87685	5.5015	7.2556	4.5208	4.6681	16.525	7.6799	9.0965	7.4915	8.4871	-1.1399	0.90816	10.777	4.1588	5.4869	2.3229	7.5716
0.86821	1.9063	-9.3609	1.3081	-0.61793	3.436	-1.8011	-5.645	-6.3676	1.3918	1.6652	1.0303	-6.0093	-9.1479	0.22462	-3.5679	3.7237	-0.93812	2.5524	-6.9311	-0.094923	-3.2324	1.4159	2.0651	-6.381	0.65537	-5.7208	3.8438	-5.6683	1.5351	-3.9606	-8.6883	-0.13784	-5.8751	-5.8991	-7.8148	-5.624	-11.336	1.1153	2.9533	-3.3473	-7.5202	-0.80446	5.5229	-4.7735	-2.7122	-1.6801	-3.8098	-1.7921	-0.66823
5.3533	0.16966	6.9587	5.1522	10.518	7.293	5.6506	3.0859	7.0642	10.433	7.3293	12.506	7.3823	7.8875	12.013	4.5827	10.327	14.587	9.5518	8.7802	6.7633	10.261	6.4362	1.2108	9.1462	4.8997	6.1558	3.0584	3.8243	4.7861	12.005	6.5971	7.6097	8.4407	12.512	8.5944	4.3372	10.224	10.681	8.6688	4.8893	7.8756	5.4432	10.296	8.2264	5.1013	11.139	3.9801	9.5377	9.0055
-3.7697	-4.5622	-6.2736	-5.4101	-1.9181	0.36414	-1.583	-2.1797	-1.4883	1.1221	-4.1978	-2.0123	-3.3539	-5.1208	-0.47796	-1.2012	-6.0239	5.242	-4.8725	-1.8919	-7.2997	-4.3063	-4.9996	-3.4179	-1.2991	-5.7139	3.0476	-3.2091	-3.492	-1.8836	-5.4715	-3.4762	-5.9986	0.22164	-5.1725	-5.5107	-10.826	0.20191	4.3407	-3.2198	0.15696	-2.9467	3.1132	-0.83165	-10.465	-2.4214	-0.49544	-3.966	-1.5644	-9.8327
-0.5394	5.3493	-0.022338	5.1652	-2.7121	5.7872	-0.50316	4.5138	2.6767	-5.5519	-5.4968	4.5087	0.32556	1.35	-4.2358	-2.4522	11.097	-5.2131	2.2198	6.5032	-0.76179	7.6978	0.32966	0.44518	7.5364	3.2494	4.3864	-2.0364	1.7891	8.0285	7.1208	-5.1913	-0.022544	-6.1339	0.84526	2.1427	1.9921	0.50792	-2.3507	0.47005	-6.2043	-1.4473	3.7552	2.4232	4.294	-2.1415	4.1999	-0.38444	2.2603	5.174
6.4678	5.6741	3.6045	5.9573	6.2196	8.3396	14.182	7.0543	10.774	7.724	5.3521	9.9767	3.2255	8.2642	6.6417	8.5364	7.2882	10.038	9.7484	10.361	7.7456	11.534	9.307	-0.31687	5.777	13.901	4.7393	3.6615	7.5212	8.7532	7.4557	8.153	4.1043	3.1045	6.2151	12.324	0.66837	8.5201	4.0987	7.9392	4.8191	9.5206	7.3408	2.6192	8.6135	3.9896	7.7751	1.2352	5.3069	6.977
1.334	5.1576	-2.6833	-8.1068	-2.145	-7.7157	-0.13562	-0.79211	-2.6463	1.3361	-4.1805	-5.1129	-3.2462	2.5154	6.5939	-0.41076	-0.63229	0.80076	2.5005	-4.0861	-1.7068	-3.237	-8.0218	0.60576	3.1809	-0.77168	-2.587	-0.32755	-7.9044	-1.9627	-3.2275	-3.3728	4.5619	0.52232	0.053087	2.1377	-2.0662	-3.8698	-0.9114	-4.3929	0.81668	2.2198	-1.5907	-2.2288	1.2742	-0.32012	2.4499	-1.0649	-1.9526	-1.2718
8.2842	4.295	4.9886	-0.089503	5.7902	8.8037	0.22723	11.439	2.3691	8.3431	12.099	3.0523	3.2666	4.1958	7.4019	8.9998	9.6911	4.1954	11.228	6.2729	6.5155	0.090698	14.678	14.977	2.0549	4.3167	5.8406	6.6002	5.9922	5.2233	6.3219	3.213	0.89446	9.889	6.9262	9.6184	6.9416	7.2388	10.261	4.3135	3.7748	6.6362	11.025	8.0738	6.5028	8.5578	7.3482	8.9945	4.2761	10.668
4.5088	-2.4679	4.3861	3.2334	6.8311	1.4265	3.2784	-1.7648	0.21836	6.469	4.9262	2.5923	-2.4022	3.8598	-2.0193	0.37108	1.2886	6.9211	-1.9029	4.8855	0.027213	-5.8084	-1.211	10.476	5.7055	0.65232	3.6187	-1.462	7.0524	-5.0128	-4.7879	4.6137	-4.8595	-3.1976	1.1246	3.6259	3.913	4.3146	1.9547	-5.974	3.3908	0.81609	7.6141	2.127	0.77187	0.73491	-0.079598	0.094609	3.3911	-4.813
5.3594	3.1851	1.4445	2.1868	-2.3514	-0.31373	-6.0466	1.2982	-7.5054	0.99557	2.3607	0.93609	6.9115	0.92181	-2.7521	4.6425	-0.22798	6.0334	2.385	-1.3962	-1.353	4.0704	1.42	-4.4962	-0.28238	6.4582	-0.64487	-2.9873	3.348	6.1642	2.579	-0.67329	1.6257	1.8898	-2.1569	4.9286	-1.9245	1.7642	2.8427	-1.5749	2.6543	0.25395	3.8714	6.2577	5.7197	-2.4261	-0.86218	0.31844	-0.010374	1.6235
-17.232	-21.091	-24.251	-23.337	-19.939	-20.754	-26.126	-19.869	-28.736	-13.2	-20.267	-21.146	-22.769	-18.527	-20.281	-16.364	-17.902	-24.672	-20.174	-24.362	-26.34	-14.285	-19.575	-20.445	-20.528	-17.491	-23.621	-21.413	-28.642	-25.422	-17.125	-25.121	-21.048	-15.962	-24.188	-27.191	-22.613	-25.487	-19.271	-20.79	-23.215	-21.494	-23.342	-25.088	-21.918	-21.54	-15.308	-23.739	-23.269	-22.661
-10.911	-12.053	-19.743	-12.013	-10.996	-13.335	-13.387	-14.975	-4.742	-18.84	-11.796	-14.263	-5.6977	-14.693	-16.255	-11.688	-7.0799	-10.064	-14.823	-15.427	-15.544	-11.392	-8.5632	-8.1619	-12.65	-17.546	-14.187	-18.036	-15.645	-6.7497	-8.5186	-13.849	-12.726	-8.6024	-7.6036	-13.843	-11.319	-16.382	-17.201	-7.3886	-14.182	-10.098	-14.397	-11.23	-8.7369	-11.764	-14.366	-17.607	-18.696	-12.598
7.9726	2.7163	2.0761	6.8504	7.4131	1.2411	11.393	1.947	4.372	12.52	5.1975	6.8826	8.8322	12.296	5.5331	8.2139	12.76	4.1632	5.918	6.0225	6.6053	7.8213	5.9473	6.4592	4.9895	6.7976	11.244	6.2799	5.0565	10.158	8.0003	7.4298	15.866	7.4548	3.3215	6.0135	10.866	8.2356	7.8714	10.842	7.3827	6.2051	9.1012	11.777	5.5296	6.4462	3.804	4.6225	5.3333	10.31
-3.9713	-8.8449	-7.1462	-0.44041	-7.029	0.35049	-2.3465	-8.9501	3.5534	-4.6158	-1.7822	-6.1323	-2.6511	-7.1483	-5.2781	-2.3294	-9.7757	-3.8216	-0.57691	-4.5434	-8.6897	-8.1715	-10.167	0.066778	-6.1216	-1.338	-2.0809	-5.6723	-5.5032	-5.0435	-0.11843	-6.0002	-0.37465	-1.5069	-0.52768	-1.9638	-2.7824	-3.0262	-0.57466	-4.1835	-3.4374	-0.96454	-3.8238	-4.4896	-0.60133	2.6951	-5.9718	-5.69	-1.2362	-7.0717
-2.0031	0.90621	4.0284	-8.3218	4.1092	3.1326	-0.17716	4.2621	-5.2576	9.2896	2.9727	3.9459	6.8638	2.6388	-0.10433	-2.1587	-3.2316	-4.1201	-3.7685	1.8775	4.4717	1.6891	4.9139	4.2963	2.0605	2.1325	-9.1996	-0.5608	0.97897	1.2849	4.4338	9.0604	5.6226	3.7955	-0.67407	-3.801	-5.0117	-3.3722	-3.0098	-1.5576	1.1742	0.96828	-0.79997	4.4963	-0.018282	-2.0096	-3.1441	0.50151	4.747	-1.657
-17.63	-10.891	-10.492	-9.2846	-19.334	-10.24	-14.95	-4.3972	-11.669	-14.686	-13.146	-11.39	-13.669	-11.64	-20.635	-10.992	-16.096	-16.299	-11.989	-19.779	-10.741	-14.048	-13.72	-18.157	-5.3196	-8.5036	-15.703	-18.144	-9.9447	-14.189	-11.55	-4.7213	-12.911	-5.0633	-18.064	-10.947	-11.671	-11.988	-12.685	-11.821	-12.664	-4.5511	-9.0223	-4.619	-16.458	-9.7176	-14.051	-13.898	-9.7675	-11.777
2.5544	0.70457	-0.35229	-0.53615	0.21957	-2.4642	4.2164	2.9349	2.4845	-3.4011	1.4783	0.43155	5.6635	-1.6393	-1.8512	3.644	3.1547	-4.6896	1.3107	1.988	5.3988	-0.99194	6.0909	1.7262	-1.9336	1.1889	-1.0553	-3.3218	1.8635	-0.75988	-1.4852	3.7412	-1.4729	0.13328	-2.4218	2.1322	2.6715	1.526	0.96608	6.4918	2.0303	1.6508	0.83338	7.658	1.9389	2.183	2.5702	-2.068	2.0701	1.0855
-2.4078	0.41667	1.5612	2.2973	-2.0963	-1.0502	1.0621	-1.5939	-4.6127	3.5406	1.4001	-5.2226	-7.6134	-6.439	0.554	5.1269	-1.6794	-3.9696	-2.4666	-0.18426	-0.61046	-7.3568	1.6006	-1.1365	3.1812	0.77011	1.36	-2.9385	1.6089	-1.2822	1.0499	-2.5801	-3.4598	-2.5483	-1.0823	-0.006488	-1.4268	1.9063	-7.4199	0.31358	-0.31277	1.0414	2.2067	6.4598	-0.67955	6.06	4.8493	-1.8738	0.49094	-4.2822
-14.985	-14.301	-13.569	-16.15	-13.824	-12.285	-15.459	-13.29	-10.593	-19.394	-17.245	-10.417	-12.583	-15.025	-12.271	-14.869	-16.15	-13.851	-17.06	-14.584	-9.6847	-13.819	-14.749	-14.569	-15.64	-9.1816	-6.7518	-12.177	-15.149	-10.039	-10.698	-15.919	-17.576	-8.1607	-9.0893	-13.741	-14.171	-15.724	-12.313	-12.145	-18.55	-13.261	-13.25	-14.555	-14.744	-14.782	-14.594	-10.399	-15.391	-17.118
1.4606	2.4553	0.074328	2.4244	4.3137	0.65733	-0.40105	2.1826	5.5299	-4.3105	1.9992	0.76861	4.8109	-1.518	1.0508	2.2027	4.883	9.8231	2.4513	2.9572	1.4474	7.4986	3.1335	-0.077688	1.4759	4.4577	2.1264	2.7982	1.7874	5.6997	-4.5681	5.6032	1.4683	3.5028	4.556	9.5473	-3.9488	-0.25658	3.5233	-2.5438	1.1734	0.42277	5.0734	-1.7929	-0.27168	-2.3478	9.2907	1.0647	4.0096	-0.63146
-18.616	-24.546	-22.606	-19.193	-22.838	-18.829	-17.273	-20.319	-16.537	-27.38	-23.11	-22.52	-21.588	-19.918	-23.002	-24.626	-17.063	-25.404	-15.83	-22.159	-28.757	-14.424	-16.708	-27.502	-19.982	-26.872	-21.706	-23.165	-18.52	-16.012	-21.991	-20.932	-23.486	-26.789	-19.859	-23.085	-17.524	-20.234	-18.259	-25.744	-30.068	-23.351	-25.987	-16.212	-20.784	-26.629	-20.585	-23.493	-21.873	-24.78
-5.0496	-11.169	-12.275	-4.4577	-4.9402	-1.0317	-5.6398	-7.4946	-1.1068	-5.4528	-5.6415	-6.0845	-5.1083	-7.5625	-1.7562	-7.6048	-5.5405	-4.9768	-6.1931	-6.833	-10.273	-13.323	-7.5667	-4.2453	-8.8774	-10.841	-1.6158	3.582	-2.0121	-9.4264	1.2545	-9.4145	-0.44068	-4.0021	-4.4722	-2.5675	-3.8772	-1.8174	-7.7987	-5.6359	-1.5358	-6.4853	-6.7307	-16.178	-2.9164	-1.7167	-1.4288	-9.7374	-2.5587	-2.6303
-3.3435	0.47969	-0.9135	-9.0335	-5.2206	0.39058	-5.9116	1.4545	-11.616	-4.4271	-0.79154	-2.9812	-10.044	-6.6556	-3.7071	-0.26848	-6.0608	-2.6085	0.5067	-2.6442	-5.0629	-2.4077	-1.3109	-6.0259	-0.14214	-4.0717	-6.5109	-13.706	-2.7068	-3.5529	1.7845	-3.3698	1.2442	0.83826	-3.5789	-6.4282	-4.7174	-1.9495	-5.3691	1.8939	-5.8799	-6.5304	-3.0306	-1.7527	-4.3947	-4.7072	0.45052	-1.8385	-9.5858	-2.802
-0.8545	2.1515	14.308	6.9613	10.403	12.491	1.9816	8.4985	8.0615	2.6932	-0.38304	2.704	-0.99065	-3.8135	2.9365	5.2662	5.6916	6.5796	8.6695	8.5321	4.4423	4.8406	1.8458	6.0946	6.4079	0.67965	6.8293	11.028	8.5714	10.079	8.571	-3.4588	4.3056	6.8233	6.169	4.9529	7.2605	5.4627	5.1012	5.3208	4.8324	8.6747	6.6796	-2.2575	11.008	9.1837	1.8257	-2.1006	6.5589	2.7644
-10.309	-5.7087	-7.3948	-8.4272	-11.817	-10.939	-12.514	-4.8222	-7.5226	-9.7809	-11.467	-8.4884	-8.9427	-12.15	-8.2478	-13.233	-8.2804	-5.6142	-9.0108	-11.272	-7.1339	-12.049	-9.2535	-8.0693	-9.0556	-8.7846	-6.9084	-9.0453	-4.7224	-8.7995	-4.985	-6.0973	-7.2757	-1.9756	-7.3539	-16.27	-4.9064	-8.8089	-9.8772	-7.1603	-12.329	-10.794	-18.805	-9.0277	-8.4321	-18.697	-7.2476	-7.6928	-1.6433	-10.221
-17.365	-12.311	-5.6904	-15.207	-20.792	-9.4274	-17.66	-13.893	-18.849	-15.67	-18.629	-11.922	-15.236	-11.315	-17.8	-15.426	-8.4836	-15.443	-16.816	-15.658	-8.4835	-20.849	-13.943	-13.891	-10.191	-12.866	-15.262	-13.996	-17.026	-12.154	-13.711	-14.493	-8.9212	-16.412	-17.35	-16.679	-15.403	-13.998	-9.3474	-16.607	-11.415	-16.264	-13.175	-19.599	-10.546	-17.853	-11.239	-11.66	-13.498	-16.939
0.92081	-5.7676	-12.196	-8.6046	-8.3545	-11.244	-6.9203	-5.4927	-7.2447	-8.2055	-9.7489	-7.7263	-8.666	-7.4135	-8.8092	-8.6616	-9.3742	-8.0971	-9.6106	-6.9426	-2.8016	-9.6945	-5.3034	-11.055	-9.3384	-8.2877	-2.1746	-7.965	-1.2565	-11.212	-12.755	-8.1802	-8.2324	-2.506	-10.5	-6.4331	-6.2001	-17.573	-7.2985	-9.3043	-9.0374	-8.3643	-14.211	-2.0371	-7.0475	-12.054	-9.8621	-13.467	-6.4558	-7.4127
-1.2315	-3.0617	-2.05	-6.395	1.5608	-3.2222	-1.5478	-2.2213	-4.3069	-3.2299	-4.8686	-3.4653	-3.0775	-2.0425	2.6647	-4	-10.355	-0.62623	0.94391	-2.5388	-3.3871	0.6666	0.56815	-1.9118	-5.3583	-12.194	-0.5228	1.2675	-3.2456	-3.1761	-2.1899	-4.7619	0.10397	-0.066166	-2.8974	-5.9804	-6.7774	-7.3236	-4.1639	-4.0768	-3.2955	-0.58555	-1.9674	-5.8146	-2.0389	-0.98773	-4.8235	1.6625	3.0836	-0.33791
-5.8482	-6.1997	-3.3562	-0.021432	-0.82115	-4.9322	-1.5537	-5.501	-5.6952	-12.095	-6.4965	-6.4662	-6.9409	-5.7224	-5.4045	0.48713	-11.374	-8.0204	-7.8619	-7.3622	-2.9739	-3.6997	-5.2329	-6.684	-7.296	-7.4368	-9.4541	-3.619	-5.0546	-1.0699	-3.4077	-10.999	0.038347	-8.2108	-9.6081	-9.459	-4.2973	-0.36611	-2.5566	-3.8275	-5.3869	-12.23	-7.3711	-1.8408	-8.81	2.4221	-4.485	-4.8355	-5.9765	-9.3377
-3.0432	2.5731	-2.715	0.2614	0.0024402	6.8336	-5.0948	-0.84865	1.8766	1.2306	-1.0715	-3.2596	5.2842	-9.5981	0.23838	-4.7415	-0.75626	-1.8494	-6.2065	-3.8051	-4.4453	0.089457	-2.5684	2.161	-6.8168	-0.17685	-3.0695	-4.8969	-2.8638	-1.0998	1.9233	-1.8478	-1.9962	1.8367	-0.6106	0.76205	-3.3404	3.2897	-3.934	-0.65599	-3.9955	0.74582	6.61	-1.0055	-6.3601	-6.7208	-2.2239	-5.3777	4.2654	1.3229
0.92693	-2.8791	-1.3424	-4.7779	-3.3706	-0.77376	-0.083686	2.6569	-3.3802	4.4025	-2.6258	-3.0102	-1.7196	2.2708	-1.4118	-1.1569	1.4985	0.019055	-2.5785	-3.8047	2.1821	-0.080911	-2.1459	0.49535	0.34203	-3.7074	-2.7005	-1.334	1.9622	3.3946	-3.395	-3.4008	-3.9223	-0.74444	-2.0007	-0.94478	4.0219	-1.4509	-2.5439	-4.8648	-0.030196	-4.7904	-1.7189	0.68051	-5.2833	-2.6144	1.0501	-7.0273	10.216	5.8885
-4.0868	0.03002	0.5164	1.0985	-1.1476	1.2521	-4.5461	-1.1893	-1.8498	-0.19284	-0.11818	1.7717	-5.6809	-0.72765	-0.15536	-0.2561	3.6141	-5.2446	5.3242	-10.689	0.60588	-0.80537	-0.44429	-1.178	0.32035	2.5566	-5.2338	-4.5133	1.7199	1.7585	1.0615	0.72314	-0.2368	-0.26294	-3.1656	-4.6194	0.11711	2.0082	-1.2555	2.5428	-1.7076	-0.75299	-1.0928	-7.1193	4.4668	-5.0367	4.5077	-4.7362	4.2704	-4.5823
-0.2084	0.557	1.1441	4.2462	-0.19246	-5.0584	0.98596	3.3781	7.4623	0.92205	-3.8189	2.2065	1.4126	0.79883	6.6448	-3.9281	2.9708	6.7473	-2.8617	-3.2457	5.962	-0.5347	2.3638	4.0892	1.7368	-3.9093	-1.3155	-2.5172	6.0168	2.4363	1.7336	3.1119	-1.388	-5.6472	-5.9131	-2.9892	2.9869	2.3397	0.64136	2.8416	3.0435	2.9258	2.1582	1.437	-1.2346	10.999	-5.7354	-2.1567	-1.9172	-0.9024
-16.498	-16.032	-7.6062	-11.471	-12.67	-11.758	-9.5038	-10.457	-9.947	-11.512	-11.324	-17.026	-18.342	-18.974	-9.3667	-11.918	-12.034	-11.455	-14.28	-11.117	-15.085	-7.0201	-15.525	-9.1975	-17.832	-15.369	-10.304	-16.566	-13.208	-16.625	-15.1	-12.744	-10.299	-12.325	-6.6336	-9.7109	-8.7219	-11.231	-9.3827	-21.131	-6.0924	-10.771	-18.21	-10.418	-11.099	-11.217	-12.648	-19.403	-12.089	-14.108
-5.0829	-12.96	0.28528	-0.49333	-3.7927	-3.7878	-6.2028	-4.3315	-1.5207	-4.3722	-4.099	0.41925	-8.6411	-1.3184	-8.7645	-4.1402	-2.1278	-6.3112	1.7257	-9.3007	-6.2487	-3.0603	-2.1376	1.587	-10.538	3.8727	-4.807	-1.9642	-7.2921	-1.3422	-0.19276	-2.7483	1.7781	0.1541	-2.3989	-2.1967	-1.5379	-5.3461	-7.035	-3.3395	-8.9916	1.1057	-2.9922	1.4825	-1.556	-2.2042	0.90675	-10.601	-5.8545	-4.7646
-2.152	1.4506	-0.24412	2.7088	-3.3595	-5.9027	-2.4742	-5.0196	6.5925	1.1142	-2.7456	-2.5052	-6.044	1.4452	-2.6068	1.8822	-8.7147	0.21265	4.8752	3.1411	-2.8141	-1.7688	6.5033	0.82673	-3.2729	-8.3532	-3.9825	-6.468	4.1372	3.0203	-2.4621	1.5001	0.40728	-8.3574	5.5532	-1.2938	-0.62099	-4.7037	4.7585	-3.9351	1.5938	1.6502	-1.8092	-4.2323	-1.8333	7.2232	-2.1279	1.2611	-3.1232	-3.3892
-2.9892	-4.2014	-4.3839	-10.755	-8.2689	-2.9871	-8.5307	-7.6201	1.0977	-5.3483	-3.4247	0.51119	-4.5058	-13.167	-7.2324	-1.4864	-9.9066	-3.6784	-10.656	-2.3309	-3.2319	-7.1712	-6.7122	-2.5978	-7.9594	-14.046	-9.3866	-6.2378	-9.1262	-3.5545	-0.42369	-11.041	-10.696	-4.52	-3.226	-4.4576	-13.137	-12.232	-0.85979	-3.6278	-4.623	-2.122	-6.0374	-5.2817	-4.3267	-7.6851	-7.4535	-5.9175	-6.3179	-6.0876
-3.2276	3.3578	-0.30061	4.4511	-3.7825	-8.3399	-5.988	-6.069	-10.428	-4.6658	-2.5765	-0.74719	2.9844	3.8708	-1.5854	-1.8819	-0.098345	-1.7262	-1.2144	-5.9157	-4.6707	-4.6709	-4.2087	-1.8783	-2.8833	-1.0223	-0.89262	-1.1589	-5.587	-3.1456	-0.063284	-1.7287	-2.6092	0.39892	-3.397	-2.8025	-2.0955	-4.9049	-3.5297	-3.2114	-3.8357	-3.47	-0.7418	2.188	-8.5389	-5.1069	-0.73789	-4.118	-7.8036	2.2826
-6.5235	3.5064	-2.846	2.4201	-0.20263	-2.9128	-4.4308	2.1027	1.6984	-9.9108	-2.7495	0.58696	-9.3448	-8.8616	-4.8325	-2.3627	-1.329	-7.4879	0.086388	-9.6618	-8.3958	0.94835	-6.8131	-2.4749	-0.29095	-1.3606	-4.7057	-1.3712	-4.3128	6.8713	-1.3548	0.38202	0.082852	-1.468	-6.6305	-4.5985	-0.037356	-7.7791	-4.6022	-1.2104	-2.5918	-4.3584	-6.1936	-1.2623	-5.1968	-6.5323	-7.5846	-3.4574	-3.0761	-2.5939
5.333	-1.2149	-0.29873	1.2211	3.7053	-2.9083	-4.215	-2.7344	2.3028	-1.344	-0.58484	1.339	-4.0673	-5.7683	3.1165	-1.7374	-0.82906	-0.51161	4.4444	1.3203	-2.2064	-0.090039	0.897	2.1963	-12.374	0.9625	0.79735	5.7441	2.0782	1.8432	-4.585	4.2543	1.3999	-6.0671	1.32	3.0207	0.81759	2.9604	-0.58764	-3.9842	-2.2732	3.5939	0.21162	-6.3012	1.5259	2.8463	-0.18965	5.0302	0.18952	0.0021452
2.1133	-0.88536	-2.5639	5.6591	3.1136	-0.42916	-5.2205	-1.4187	-5.2234	-3.195	2.1236	-2.739	-0.34523	-2.6546	-2.4108	-1.6382	1.726	-1.7384	-6.5505	-3.7794	-8.5564	-1.1866	-3.8346	2.2541	-0.59348	1.6564	-1.9518	-0.35856	0.14016	-2.1801	-7.2736	-1.8573	2.5951	-1.9399	-2.3073	2.1322	-2.2899	-2.016	-1.764	-2.5111	0.056008	5.5797	0.61303	3.7047	-4.763	1.2967	-0.76099	-6.1267	0.6927	-3.6531
-24.105	-25.751	-18.014	-24.698	-21.277	-24.279	-21.715	-12.827	-26.858	-13.432	-27.751	-24.601	-14.838	-24.285	-19.147	-22.894	-21.989	-21.564	-23.509	-17.446	-24.674	-21.802	-22.288	-24.306	-17.388	-15.862	-17.51	-19.51	-22.806	-20.806	-21.172	-22.595	-22.96	-26.619	-30.68	-19.811	-18.073	-21.649	-25.778	-29.446	-20.889	-21.791	-22.972	-26.52	-20.303	-26.466	-22.417	-20.689	-15.726	-23.843
-2.5448	-1.2249	-3.232	-4.6887	-4.9034	-0.974	-2.0201	-6.3969	-1.8257	-2.3513	2.2145	-2.622	2.189	-9.1309	-2.8882	1.3854	-0.81874	0.28653	9.7717	-1.3207	-8.8491	0.42347	0.3287	-3.4462	-3.2508	-1.8327	4.7323	1.7997	-1.4644	-2.2865	0.57074	2.3089	-1.9344	4.1364	-1.947	-4.4693	-3.252	-0.32201	-2.2612	-0.26466	4.4239	-8.7916	-5.8561	-4.7797	-7.6007	1.5114	3.3953	-0.88939	-2.5739	-1.899
7.1475	3.5394	-2.5563	0.62516	-3.3252	1.953	3.7051	-2.0137	0.10047	1.8365	4.6654	3.7196	1.0096	-8.5196	1.7978	2.1572	-1.1549	-1.3057	1.9583	1.1042	0.61889	1.243	-2.9549	2.8601	5.3984	-5.3959	1.4781	4.9187	-2.8179	2.898	8.4572	5.7693	2.1022	1.9873	3.8387	-0.089729	-1.6513	3.9464	-0.63857	4.2991	0.5896	0.67602	-1.9845	0.62308	-3.7108	-2.7232	-4.0366	-2.8366	0.46371	5.8806
1.5594	3.5787	1.4287	10.836	2.3974	8.9502	12.645	6.8207	9.6805	10.26	5.8981	8.1619	5.9881	6.6544	8.3393	11.263	5.1747	7.5216	6.8835	11.057	1.1261	10.754	7.7814	8.7136	3.2473	5.8597	10.186	6.1334	6.474	13.716	12.313	2.6996	10.712	8.6607	7.9523	5.67	3.7069	3.7524	13.515	9.2668	11.758	6.4155	7.1159	6.7883	2.9854	6.6783	9.367	8.4397	6.9649	5.3184
-13.517	-11.101	-13.6	-16.971	-12.652	-12.632	-13.179	-2.1786	-20.035	-3.1302	-14.3	-11.086	-13.098	-11.442	-14.874	-12.452	-10.521	-12.854	-12.271	-11.141	-15.941	-10.025	-12.358	-8.2332	-12.33	-6.2682	-12.143	-13.617	-17.001	-12.206	-7.6348	-13.492	-15.297	-4.9379	-5.9669	-9.3382	-6.4596	-11.597	-2.737	-8.6745	-14.454	-10.252	-9.8879	-12.953	-7.7606	-13.735	-6.0574	-10.652	-8.4925	-11.184
-5.6297	-8.3388	-7.1477	-1.3626	0.54022	-4.5765	-6.4691	-1.1161	1.1336	-5.5252	-3.551	-7.8787	-1.9606	-2.4908	-3.3109	2.2139	2.4424	-8.9077	-0.8686	3.6457	-3.5502	-7.7377	-6.5342	-2.8381	-1.0203	-6.5561	-1.5237	-3.8032	-1.0431	-5.9458	-2.5057	-4.3796	-10.937	-5.5204	-4.0654	-0.16708	-1.2616	-5.6872	2.2549	0.5434	-5.2717	-2.1616	0.8377	-3.1025	2.1332	1.7942	5.3151	-4.5234	-6.4257	-3.0025
-4.2368	1.485	-1.644	-0.56231	-5.3921	8.2491	2.1504	4.8683	0.65102	6.13	-0.69786	-2.407	-2.6714	-2.8605	1.5084	-9.424	1.1439	-4.0248	3.4093	1.3418	-3.4375	-4.3644	2.6472	-3.7818	-0.41343	5.1751	-3.5903	-1.0047	3.8989	-3.4826	0.18548	1.6922	-1.3782	-2.8212	8.4978	5.4486	-1.3952	5.2561	-2.4154	-2.5728	-6.9758	-2.8022	3.7432	0.2318	1.1567	-3.3187	0.45361	0.15118	1.8938	0.45286
2.8535	3.9836	-3.0506	-5.8237	-6.38	0.86535	-4.0867	-1.0602	-1.1256	-3.5631	-1.2997	-3.3768	-1.8066	-1.4383	-2.8656	-2.5264	0.32129	-0.018884	-3.6512	-1.8712	-3.6567	0.68333	-2.1192	-1.1794	-8.7748	-2.3379	-1.8791	1.3713	-2.3255	-4.1352	-1.949	-8.9476	-1.1409	-3.2025	-3.395	-9.8798	-3.2431	-3.2277	2.5341	-4.3033	-2.7507	-5.0492	-2.7218	1.1478	-8.9836	0.29343	-0.45168	-0.48213	0.97078	-0.75815
-17.879	-13.41	-15.954	-15.565	-10.335	-11.126	-13.888	-15.093	-15.928	-5.9645	-14.281	-11.056	-8.227	-13.556	-13.685	-12.476	-18.015	-17.777	-16.316	-9.0603	-11.172	-10.093	-15.622	-13.246	-17.805	-11.071	-19.304	-13.7	-15.649	-8.0292	-12.485	-12.047	-14.006	-11.66	-15.752	-9.9188	-15.514	-10.944	-11.268	-10.595	-10.903	-14.502	-16.863	-10.934	-12.647	-17.756	-20.234	-20.824	-20.496	-5.9105
-7.0967	-13.458	-10.789	-7.4767	-10.385	-9.2428	-2.895	-11.235	-17.506	-9.6029	-7.2752	-6.2188	-7.933	-4.4671	-10.913	-5.6686	-1.6576	-3.9253	-10.249	-8.3998	-15.17	-8.9515	-13.189	-3.4431	-6.6808	-15.955	-7.8837	-12.585	-10.035	-14.014	-17.513	-8.9404	-14.608	-16.081	-7.5074	-2.4185	-9.8823	-11.136	-5.9979	-13.667	-3.1282	-8.7706	-6.3059	-6.836	-8.7445	-6.5924	-4.4957	-6.3034	-7.5954	-10.88
-0.037535	5.0837	12.931	0.49631	9.2587	5.4405	6.2411	0.27335	13.273	5.6867	1.6354	10.678	1.1588	6.8537	9.7088	12.865	4.8331	6.8868	3.2768	15.008	-0.35508	3.8065	3.067	3.7677	9.0372	3.9639	3.0115	0.41927	9.9725	3.0886	7.9957	7.093	0.53081	6.5246	5.0787	2.367	2.0704	4.1785	2.0209	7.2122	0.15455	3.5062	7.2346	5.1852	8.7306	12.646	3.4515	3.6151	8.4594	3.5721
11.223	12.191	3.2293	7.1446	11.22	9.5768	5.5782	2.0002	10.397	9.2405	9.5302	9.3078	6.6268	5.2216	12.839	9.3465	5.6927	7.5256	1.7417	4.8414	7.7216	11.769	12.607	2.3805	8.2872	6.2124	14.881	8.3737	9.7036	8.736	10.191	1.9481	4.8605	5.7287	5.5864	7.2291	8.0707	5.997	4.9816	8.733	9.4974	9.6942	2.9521	10.389	14.57	4.542	9.2817	11.323	15.613	10.163
-11.088	-7.9171	-11.017	-11.939	-18.278	-17.516	-12.876	-7.9441	-13.494	-19.281	-11.171	-8.7947	-7.0941	-10.252	-6.6662	-15.188	-13.007	-6.0609	-8.8389	-12.437	-5.1384	-9.1852	-10.888	-11.741	-9.6637	-3.7631	-5.4766	-3.8859	-4.5755	-9.2094	-10.496	-13.501	-5.3605	-10.825	-11.192	-7.9215	-17.312	-6.9817	-8.5735	-14.594	-13.961	-9.9555	-10.659	-17.262	-12.77	-8.8887	0.54347	-12.81	-12.512	-12.232
-10.2	-11.48	-10.833	-13	-9.6048	-13.489	-12.503	-12.358	-19.04	-11.655	-11.967	-14.001	-13.146	-12.15	-10.602	-11.301	-8.1466	-14.039	-16.4	-7.5461	-19.315	-11.8	-12.799	-8.8871	-14.47	-13.239	-14.506	-9.3683	-12.743	-13.285	-13.21	-10.478	-4.7398	-16.242	-18.171	-8.674	-15.991	-7.3972	-15.603	-11.155	-15.352	-12.311	-6.7372	-7.8732	-7.5217	-19.526	-9.6645	-18.76	-10.88	-14.295
-16.816	-10.389	-8.1424	-11.928	-18.761	-9.222	-11.296	-11.63	-15.818	-13.702	-18.667	-20.589	-14.734	-17.101	-13.952	-12.373	-16.075	-17.668	-13.015	-15.971	-16.172	-14.469	-12.802	-11.762	-17.191	-15.611	-13.651	-17.844	-16.823	-13.036	-18.895	-14.277	-8.2167	-14.819	-19.349	-16.357	-15.592	-12.477	-16.149	-15.078	-10.389	-15.755	-21.181	-10.794	-17.304	-14.518	-14.393	-20.57	-19.246	-15.495
1.6717	2.9569	-5.3664	-3.0275	-2.0628	-4.3063	-1.199	6.5698	0.91633	6.5149	-1.1687	-1.1135	6.8067	4.2441	1.9483	-2.1671	-3.3762	5.5332	-0.82036	2.6637	-2.8113	2.4495	0.6167	-3.0876	8.9901	4.785	1.9687	1.7281	-0.68611	6.7616	4.1474	0.26691	5.2856	0.4137	0.50998	9.2252	2.9904	-0.20343	4.4721	3.1659	-2.9018	0.6433	4.9757	7.3312	-1.1158	5.6164	6.8393	7.4599	4.3303	-3.5957
-7.2624	5.4003	-7.433	-6.3159	-6.8854	-5.6098	-7.9498	-5.7558	-0.16643	-5.9166	1.5925	-13.873	-3.7556	-2.6604	-8.445	-3.0465	-6.0059	-9.6256	-0.53934	-1.7078	-7.4398	-8.3651	-5.8754	-5.4959	-3.9958	-5.227	-4.5834	-9.8665	-3.9924	-3.9741	-2.6865	-4.3218	-5.7148	5.5254	-4.176	-2.4051	-1.4956	-3.2204	-6.5983	-1.2228	0.0055091	-3.0157	-6.4435	-3.0159	-7.8331	-0.13289	-5.496	-4.8767	-0.91451	-8.7424
-5.6642	-2.6933	-7.1223	-5.1287	-1.2848	-8.1014	0.14781	-4.5038	-5.0027	-3.7035	-2.4602	-2.654	-6.3463	0.3578	-3.1867	-2.3077	-2.2878	-7.5245	-6.7836	1.2481	-7.8804	-0.89938	7.0938	-2.2277	-5.1705	-0.047612	3.1129	-5.3948	-2.4156	-6.2681	1.6843	-5.0856	-3.7202	2.1112	-4.3591	-11.156	1.6884	-4.6487	-6.194	1.5416	-2.2505	-11.193	0.47343	-2.5616	-1.6518	-5.6063	-6.6634	-5.0442	0.84047	0.20305
10.894	9.9753	15.545	15.697	4.9077	8.8966	4.4283	8.5234	9.2957	7.249	1.9598	5.9956	8.6738	5.2416	4.7216	7.5483	8.0906	6.682	8.4396	5.2791	7.1078	3.2717	9.3625	6.5992	10.852	1.5426	15.259	9.4948	4.7052	7.0261	2.8694	5.9861	4.2839	7.6688	8.1261	5.155	6.8049	8.7452	4.9885	7.0188	8.797	7.6768	2.9266	10.034	9.2244	11.162	8.4099	3.7321	7.3639	7.013
4.2912	-2.0732	-2.1821	2.2757	-2.9689	5.8151	-0.9915	-2.0978	-1.0207	-5.6483	-4.1989	2.5397	-2.4715	-4.0428	-6.4052	1.4908	-3.4529	0.16417	6.7929	-1.2751	-3.6363	-2.781	-9.0471	-1.5222	-2.8841	-6.7108	-3.4338	-9.6368	-2.4485	1.1351	-7.2371	-0.35718	0.5495	-0.10349	1.9676	-1.2813	0.79622	-3.7075	-5.9266	-4.1986	-0.39067	-1.5533	1.6578	5.7528	-0.71272	-2.1371	3.3218	-3.1913	-3.3504	2.4822
-13.549	-18.602	-13.264	-14.334	-12.856	-11.431	-8.8571	-11.064	-15.641	-12.065	-21.876	-8.3987	-15.731	-13.448	-17.374	-6.2394	-14.419	-10.599	-8.7086	-15.983	-17.507	-16.324	-9.3993	-10.411	-9.4332	-20.257	-9.4488	-11.747	-13.627	-9.3383	-20.098	-9.0169	-12.567	-18.369	-12.145	-17.119	-9.9439	-13.714	-17.016	-14.937	-16.274	-7.7062	-13.395	-16.103	-8.5751	-16.361	-9.6012	-10.25	-13.889	-18.543
9.2869	16.087	8.5608	10.764	7.3853	3.0829	3.6218	12.007	7.3431	6.0607	8.4599	12.075	7.5163	5.1129	4.7421	9.3004	1.9236	7.0432	9.0782	6.1013	7.3459	6.4438	12.359	13.222	11.85	10.054	8.3914	4.0591	14.677	6.472	7.3577	3.7614	8.5914	3.3257	5.2373	2.5247	4.8347	5.0233	5.5777	10.343	7.907	10.613	8.723	4.541	8.6943	8.2302	0.9516	13.092	6.5222	7.4407
-7.0477	-1.3733	-2.9286	-7.8889	-2.5523	-5.5648	-6.8306	-10.488	-7.4231	-4.0273	-7.9308	-7.7768	-2.0602	-6.6696	-4.2331	-4.4831	-8.4772	-4.76	-4.0419	-8.1213	-3.5176	-3.5711	-5.3485	-4.0441	-3.8457	-1.8055	-2.4566	-3.8758	-0.024866	-5.2562	-5.6388	-1.9163	-6.1681	-3.0531	-1.8772	2.3397	-2.9453	-4.3244	-1.981	-5.6154	-5.2799	-7.9089	-2.1973	-8.1157	-3.0085	-2.0813	-8.4886	-0.80108	-2.3112	0.99198
-1.5477	-1.2827	-3.0428	1.5378	-8.386	-4.261	-7.3643	1.106	-2.653	-2.2872	-7.7355	-4.9595	-0.53369	-9.4249	-3.643	-5.5944	-4.876	-3.2967	-5.5963	-8.2338	-1.438	-10.921	-2.3548	-6.2401	-7.6506	-3.0974	-6.9255	-3.7872	-5.0238	-7.6276	-10.656	-4.2981	0.15474	-3.1581	-7.5467	-1.5546	-11.304	-1.6013	-4.1301	-2.6624	-4.3187	-4.1928	1.2462	-1.062	-3.0813	-1.5457	-0.62087	-8.1579	-2.6545	2.4126
6.8776	4.726	1.128	7.6058	10.227	5.2754	2.2624	5.4365	2.7794	3.8361	7.9644	16.705	8.7668	2.6445	11.056	4.2891	15.054	10.508	10.181	11.509	3.0895	1.2878	7.8211	1.564	13.854	7.5048	6.75	8.3959	8.4243	9.9721	4.9136	7.0618	4.7131	5.5193	5.7215	5.8629	6.9185	3.7564	7.5065	8.2721	9.3901	7.6914	7.0703	6.327	4.2394	5.3683	7.2619	3.8503	6.7934	9.4224
-1.4949	-6.4891	-5.7501	-7.75	-0.7413	-4.4513	-4.5432	-4.613	-5.7175	0.31625	-6.4962	-6.5225	-12.016	-11.572	-8.2263	3.4493	1.2043	-1.2786	-3.9694	-4.5688	-3.0796	-5.7574	-6.0587	-4.2217	-7.446	-7.5638	-1.1679	-6.3232	-4.3951	-3.896	-7.6672	-3.0807	-8.2971	-4.8807	-6.2698	-11.464	-2.2768	-3.954	-5.336	-7.7179	-4.4906	-3.0078	-2.8433	-7.2042	-1.6228	-4.546	-4.8623	-8.5146	-3.4123	-1.6534
-6.563	-3.4167	-0.16759	2.6642	-8.2447	-6.1439	-5.9654	-7.1386	-3.1593	-3.9123	-3.2381	2.4959	-0.15593	-4.6419	-9.8035	-2.0812	0.15321	-4.4331	-4.732	-5.4351	-6.4578	-7.5458	-0.45768	-3.2831	-9.0486	0.29455	-3.245	1.7153	-2.2911	-9.4571	2.3448	-4.526	-1.9887	-10.086	-3.5725	-4.2612	-5.248	2.7302	-1.5422	-2.2468	-9.1163	-5.2236	-4.5242	-1.689	-0.24575	-4.4974	5.3016	-6.4164	-5.2335	-0.32756
-9.4185	-7.6559	-15.392	-12.45	-14.096	-6.2185	-11.389	-12.131	-10.768	-13.338	-6.878	-15.018	-13.582	-7.7146	-6.0254	-11.67	-16.305	-8.1891	-14.343	-10.044	-7.6205	-8.4947	-9.6415	-13.44	-8.5214	-13.767	-8.8364	-6.8787	-6.8598	-11.349	-8.1218	-2.489	-13.547	-11.855	-12.303	-8.479	-7.0512	-14.905	-9.3667	-11.218	-11.844	-6.0884	-12.328	-13.223	-10.05	-9.9616	-11.787	-13.619	-17.114	-14.014
3.2612	2.5103	1.1716	2.6955	-2.7319	-1.2537	-2.1277	9.1773	5.1715	-0.27264	8.0999	5.1199	2.6358	3.5081	0.31571	4.6538	0.23732	5.8431	-2.6308	-1.503	3.6976	-0.11358	-2.9975	-0.25353	5.3363	0.48801	-6.9562	1.5527	9.7781	4.9943	-3.4936	-1.3551	3.0293	3.9687	5.7572	1.2345	4.1463	0.23291	3.7252	2.6671	-1.7894	4.4283	4.0727	2.1846	0.45451	-0.10566	1.6426	0.093145	-4.2806	10.251
-20.691	-13.166	-8.5101	-4.1487	-11.982	-11.136	-12.678	-7.2539	-11.32	-16.086	-9.7831	-16.761	-10.719	-7.1707	-17.288	-6.0309	-14.494	-11.91	-12.864	-14.789	-12.069	-14.215	-15.37	-12.331	-9.9557	-14.673	-13.234	-7.6946	-9.482	-2.556	-9.5092	-13.689	-13.765	-9.0092	-12.716	-10.541	-10.231	-15.184	-18.91	-9.1491	-10.327	-5.9908	-10.714	-11.068	-12.707	-2.6819	-12.984	-12.583	-10.273	-13.626
-0.35201	-2.1755	0.74198	-1.7195	-1.8449	6.6858	3.1033	3.8663	1.3333	7.2717	3.4088	4.6737	-2.8963	-0.37961	1.2261	-3.4835	-0.75174	-4.3819	-3.08	2.3436	-1.2461	-3.3842	2.7015	2.7217	-0.85147	1.1056	3.1025	2.9983	0.34033	-4.1122	3.6803	1.3109	-0.97387	0.34109	-4.974	-0.5407	2.4816	-1.8094	-1.9702	4.003	-3.5214	-1.1935	-0.16519	-4.0461	0.74663	0.15271	0.57939	2.7647	0.34823	4.9969
1.2427	-6.8642	1.2665	-4.0256	0.28476	-5.0155	-0.45776	-2.1005	-2.6624	-3.4406	-0.96215	-1.3575	2.793	1.8323	-5.4337	-0.67067	-3.9447	-1.6806	-5.1115	-0.6489	1.5067	-1.9987	6.5086	0.12277	2.2881	-2.9608	0.12338	-2.5885	-4.602	2.2607	-8.733	-3.3604	-2.7386	-7.939	-7.6828	-5.5646	-2.2164	-6.5794	-0.57295	1.1936	2.6639	6.2919	3.3947	-0.16913	-2.462	-0.38072	0.19694	-5.8326	0.075187	0.36834
2.5569	3.4498	6.1558	12.617	1.614	6.0814	2.0937	6.4351	7.9082	1.5481	6.8725	-1.2611	-1.2667	3.3962	1.3445	11.476	0.969	5.4353	8.4722	9.1047	3.6862	9.8929	11.426	3.2816	5.097	11.542	11.266	6.6243	4.2437	2.6304	7.4999	3.9515	3.2148	9.8752	7.0588	5.3201	1.0143	6.8348	4.8204	1.4014	9.2361	-0.70049	8.5558	12.595	5.7521	-0.0272	12.144	-1.8525	14.756	12.693
-18.561	-18.328	-15.274	-11.544	-12.492	-20.487	-13.206	-11.302	-11.345	-12.775	-18.971	-17.773	-13.984	-14.199	-14.714	-16.133	-19.288	-21.06	-15.891	-13.832	-18.455	-14.031	-16.968	-15.162	-9.9927	-11.972	-22.669	-15.205	-11.499	-14.926	-15.969	-18.09	-12.245	-18.722	-12.086	-8.6243	-24.128	-14.945	-11.528	-15.415	-23.018	-16.901	-13.353	-13.366	-15.826	-12.327	-9.6895	-13.811	-12.817	-13.543
-1.3508	-3.4829	-8.1293	-7.1082	-7.4123	0.039005	-2.0595	-1.539	0.48994	-4.222	-5.4156	-4.2781	-5.0887	-6.2601	-1.813	-0.60642	-4.3431	-4.6761	2.4415	-5.6927	-5.3608	-0.37513	-7.1429	0.25508	-2.7581	-5.7662	-3.7049	-1.1152	-6.2527	-6.5505	0.73581	-2.0668	7.4959	-3.5434	0.29295	-3.6122	1.6696	-4.8926	-4.7785	-0.95768	-2.0627	-4.4897	-5.1821	-3.4148	0.3688	-2.3723	-0.84774	-1.9228	-0.6146	-9.8449
-1.291	-5.1329	-8.1354	-7.337	-4.314	-4.1723	-8.4087	-4.1331	-3.9802	-1.5996	0.65791	-4.845	2.2209	-0.41409	-4.5684	-9.3715	-9.182	-2.225	-0.42606	-1.444	-4.2311	4.6458	4.9338	1.7794	-0.76566	-2.3133	1.1075	-4.6299	-0.23878	-5.2689	0.62496	3.5393	0.0084473	0.4439	-13.167	-1.8138	-8.0061	-8.6175	-6.3314	-6.0129	-4.5583	-7.3959	-6.2883	-9.7928	3.3746	-3.4158	-2.8658	-1.8169	-4.5881	0.67851
5.5029	-3.3905	-1.9168	-0.056517	0.26666	0.23647	-2.3597	2.0263	-0.92126	2.9305	-5.258	1.08	0.99857	-3.2296	-2.0112	-1.4807	-3.1632	3.2229	-1.7617	0.46715	-0.28898	3.0476	1.7715	-5.4964	1.5518	2.3737	-3.9672	7.9097	0.4908	-2.8211	-6.7477	1.3505	-2.8907	-6.0606	-2.5096	-0.13548	-5.5409	-1.7447	2.714	-2.2807	6.1916	-0.94657	1.7153	3.3859	0.29005	-0.46214	0.94957	2.0653	0.59355	-0.68726
-2.5837	-12.55	-2.9771	-13.127	-2.7612	-9.6117	-9.1484	-10.25	-10.836	-7.2755	-7.0952	-5.1335	-6.8021	-4.613	-4.8482	-9.4923	-4.563	-7.0236	-3.4581	-2.833	-6.6658	-6.1087	-6.1874	-6.9661	-8.4632	-10.841	-9.0163	-8.0471	-8.4413	-9.4294	-10.175	-3.5615	-9.8541	-4.1656	-8.3006	-11.322	-12.606	-5.9364	-6.7797	-10.478	-9.6764	-3.2217	-12.915	-3.3704	-6.5303	-4.1921	-4.7994	-1.5984	-13.543	-7.2691
0.81362	-2.4769	-4.4995	3.9858	-1.0649	3.9999	1.6256	7.5334	-1.4879	2.5872	-4.8766	7.7432	1.349	1.0578	-4.3546	0.75852	6.4817	0.051938	-1.777	9.92	-1.9202	7.0358	0.11207	-4.6835	-0.47451	1.7088	3.3941	-1.1418	-0.77932	0.34731	3.7853	-0.43594	0.9903	6.7113	-2.3125	-0.5893	0.25287	2.1294	-3.8731	-1.503	10.542	2.083	0.90651	-1.576	2.135	-4.1954	9.9984	-1.1856	2.7247	-1.2583
3.0372	1.9165	-2.0121	2.727	1.4622	1.6081	0.55396	-3.3638	2.4402	5.4605	0.19857	2.5239	2.7882	5.09	4.0598	1.7064	6.1517	7.3965	3.7292	-0.18724	-2.2368	4.8805	6.8516	-1.6884	-0.003439	7.5033	6.3164	2.7788	3.5736	2.3082	-2.9652	-1.0377	0.56472	2.4736	1.6077	3.6333	7.0332	5.298	-2.5467	-0.25009	1.3737	-5.8969	4.807	5.7303	-0.097221	-1.5046	-0.63213	4.7624	-0.56576	7.7907
-13.631	-13.978	-18.192	-17.37	-17.712	-19.084	-14.84	-11.212	-12.846	-14.999	-16.113	-10.79	-16.298	-22.74	-13.372	-21.8	-12.313	-14.105	-13.827	-16.98	-12.612	-21.318	-11.459	-14.004	-16.933	-23.392	-16.399	-21.312	-20.95	-15.447	-9.2988	-13.762	-22.435	-8.5359	-16.1	-18.951	-11.454	-11.494	-12.177	-19.043	-4.1375	-10.503	-14.227	-17.158	-12.056	-17.759	-10.658	-14.167	-13.614	-14.536
1.9909	-5.9752	-2.3753	-1.4297	-6.6442	-4.8783	-1.738	-3.0709	-3.6909	-4.1102	-2.8983	-2.3705	-12.065	-7.3331	0.41156	-4.4001	-3.0556	-7.7666	0.0090655	-1.3663	-5.5788	-3.0655	-3.8784	-2.187	-1.0039	0.37959	-5.0739	-8.6958	-1.6012	-0.59861	-11.035	4.9916	2.2452	2.3106	-1.5498	-0.44765	-3.5778	-3.3176	1.8966	-4.2796	-3.2141	-8.849	-4.7671	-7.878	-3.8225	-2.8488	-4.7271	-5.0453	-1.9049	-4.7201
-8.6443	-5.5689	-5.3618	-0.57111	-2.3458	-6.1801	-5.0465	-1.4798	-6.3145	-0.076148	-6.1354	-5.8488	3.3262	-3.3609	-8.6809	-8.5025	-2.8388	-1.4706	0.51035	-2.4396	-7.2015	0.83571	0.4823	-9.8105	-6.1713	-4.943	-0.82573	1.6776	-1.4	0.65159	-2.6728	-4.1292	-6.9525	-0.57216	-8.1047	-0.41815	-3.955	-3.8501	-2.962	-6.4238	-2.6621	-0.52821	-2.5394	-1.5554	-8.5474	2.5134	-4.2333	-6.2391	0.2896	-3.3297
-14.233	-10.557	-13.116	-14.259	-13.215	-15.971	-12.352	-17.015	-17.654	-19.43	-17.613	-13.068	-17.302	-18.493	-8.2524	-9.7164	-19.439	-13.125	-8.513	-15.311	-17.778	-20.91	-18.434	-17.911	-14.548	-13.38	-15.397	-20.213	-18.079	-12.616	-16.551	-15.309	-19.006	-15.993	-18.01	-15.24	-15.543	-17.822	-14.914	-21.6	-23.055	-14.176	-18.893	-14.117	-18.548	-8.0946	-17.202	-16.971	-13.568	-12.359
-2.3539	-0.42934	1.5289	-7.5602	-7.8643	-1.6032	-8.6233	-4.5816	-1.7418	-1.1903	-7.9956	-3.5622	1.8537	-1.8081	-6.4761	-5.1254	-10.275	-7.2682	-6.276	-4.178	4.3514	0.20159	-0.64299	-0.88522	-0.82024	2.1871	-4.6333	1.4758	-7.1958	-5.6068	-2.2208	-4.148	-0.63975	-6.3381	-0.17668	-5.2031	2.6693	3.8662	-4.2211	-4.0889	-1.1742	1.3362	-3.864	-1.9102	1.5748	-3.1187	-4.8023	1.909	0.98477	-2.4057
-3.8292	1.3673	-1.1328	-6.1894	0.060104	-9.1883	-0.68303	-1.5765	0.67145	-0.69446	-7.229	-0.50809	-7.3832	-1.985	-6.6801	-4.8993	-1.5292	0.89146	-0.88546	-2.358	-4.3137	-3.3931	0.77238	-7.5889	-3.3566	-8.294	-1.8896	-4.3419	-5.0891	-6.1593	-1.7417	-10.683	3.0844	0.83261	-5.1192	-3.055	-5.9481	-5.4357	0.30079	-5.6384	-5.8757	-3.9645	0.12333	-7.1307	-0.41636	-6.1079	-3.1589	1.3618	-2.4512	-4.9997
-11.301	-12.824	-11.794	-8.6739	-9.9998	-16.747	-13.019	-10.164	-16.335	-15.388	-6.5426	-10.115	-11.161	-22.755	-12.84	-12.119	-9.9241	-10.823	-8.1743	-12.975	-15.757	-13.604	-17.088	-12.911	-13.776	-11.242	-13.163	-10.348	-11.486	-5.7872	-8.8642	-13.596	-17.457	-11.582	-13.724	-10.505	-11.427	-11.782	-16.922	-11.744	-10.487	-7.3302	-9.8109	-10.968	-4.2756	-15.544	-15.757	-9.411	-13.122	-13.733
-19.036	-23.473	-17.82	-21.691	-23.086	-25.503	-21.052	-17.904	-22.946	-20.032	-23.097	-30.593	-17.78	-28.541	-29.517	-21.67	-22.492	-21.235	-26.197	-22.181	-26.074	-28.827	-23.527	-21.251	-22.822	-19.333	-21.16	-18.065	-26.7	-25.986	-24.872	-22.965	-18.017	-14.143	-28.19	-21.639	-22.395	-21.529	-17.017	-21.717	-24.043	-20.768	-21.055	-22.108	-16.046	-18.985	-23.063	-24.456	-26.241	-27.403
-23.359	-27.958	-26.658	-18.486	-31.363	-25.263	-20.679	-26.227	-18.346	-21.978	-22.879	-17.84	-22.324	-30.526	-17.373	-24.317	-20.277	-17.726	-24.957	-22.219	-20.123	-19.536	-23.205	-24.976	-22.072	-19.062	-14.149	-24.711	-28.394	-30.007	-21.669	-28.205	-23.673	-30.332	-26.632	-25.276	-25.884	-23.664	-19.599	-22.343	-23.963	-19.989	-19.039	-20.569	-19.46	-25.313	-17.007	-21.545	-23.672	-25.169
7.4694	1.1595	-0.59348	2.3404	-4.0169	0.26873	3.8603	-0.13746	5.0016	8.1865	2.4442	1.9326	-1.8052	-5.7422	3.6746	3.5277	-4.9524	4.4375	-3.3497	0.4964	4.9776	2.4211	-7.4901	0.73087	2.4667	-1.7949	-2.9268	-2.3624	1.3765	-1.6032	1.4942	4.1725	1.1987	-2.2306	4.9567	1.8692	0.70778	-1.1467	-5.3705	-1.1991	-6.7561	2.6064	4.3588	5.5487	3.0187	-0.58014	0.67089	-2.9554	-2.6301	4.4952
-2.5777	-1.8293	-4.6127	-7.7146	-6.4212	-3.1263	-3.7629	-2.6819	-4.8841	-5.5066	-0.58994	-9.654	-13.418	0.11632	-0.81028	-3.6293	-2.7785	-0.23464	-0.52396	2.1448	-3.8212	0.2549	-2.2985	-3.6951	-0.66591	-1.7883	-2.1593	2.1427	-0.91372	2.5413	0.23738	1.7386	-3.4481	-1.221	-0.046797	-3.5797	-2.2097	-8.7825	-0.12	-3.9611	-3.7657	-3.7631	-1.362	-8.0043	0.20638	-5.7729	-5.9435	-0.93212	-0.32735	-1.7401
-14.523	-10.682	-20.518	-12.504	-15.112	-12.958	-14.522	-16.776	-17.918	-19.723	-17.384	-14.232	-21.597	-10.514	-11.824	-5.6016	-12.508	-15.498	-21.763	-15.067	-8.2789	-15.316	-13.556	-15.358	-9.8518	-15.252	-11.069	-5.9834	-9.2118	-9.1981	-11.534	-22.079	-11.122	-12.334	-14.448	-12.166	-13.476	-16.84	-9.6695	-16.69	-17.021	-17.163	-13.201	-13.805	-18.225	-9.6959	-8.7689	-8.823	-16.337	-17.593
4.1086	-1.9079	2.3805	-6.2171	-0.32339	-2.1566	-2.0006	-5.0301	0.353	-10.52	-2.4978	0.31119	-6.9118	-1.5228	-5.3518	-1.9915	-6.6262	-4.2052	-6.4002	-5.2857	-3.8155	3.5488	-4.7069	0.64364	3.0241	-3.0676	-6.2118	-1.6715	-2.2603	2.4723	-2.8722	-1.6041	-5.5734	-10.133	-4.9067	-3.5836	-0.29094	-6.8732	-0.35924	-3.2635	-4.5551	-4.8572	-11.025	-3.7137	-4.0559	1.1503	-3.1432	-4.2854	-3.7579	1.1588
-3.1345	-5.0863	0.6952	-0.32733	-5.3425	-3.3114	-4.3147	0.35158	-4.6091	-8.1145	1.9253	-3.2052	-1.1338	-5.4456	5.3545	1.2841	3.7826	-5.5601	0.51816	-3.9189	2.1553	-4.9052	0.029017	-8.3857	-0.77318	-4.157	0.71514	2.3005	0.059377	-1.0437	-4.1715	-3.1765	-9.6751	-5.2376	-8.7916	2.3457	-1.6992	-4.2055	-7.0805	2.7677	-5.8784	-3.7749	-4.1672	-0.738	-5.3529	-1.356	-8.1319	-5.005	-7.7877	-5.052
1.4405	4.0521	4.6886	2.889	4.6775	9.1703	-3.3554	-3.9263	10.271	-0.25581	2.662	7.7265	2.9052	4.1891	3.2675	5.4703	-1.2723	5.4728	0.20006	4.1053	-0.088177	-2.2176	0.078403	0.97446	5.0336	7.8426	0.24305	1.4846	5.3727	2.5584	-0.81443	-1.231	9.8208	3.4374	-5.0942	10.015	2.174	6.3364	12.097	3.5496	4.9942	-0.18185	-5.3168	4.1718	0.99923	-5.5231	-0.71204	1.9857	0.14402	0.033264
-16.345	-10.303	-16.287	-18.593	-12.561	-11.145	-8.1589	-13.144	-10.777	-8.9435	-13.641	-15.597	-11.975	-15.353	-7.6813	-14.425	-11.632	-12.53	-14.45	-11.172	-13.471	-14.185	-10.376	-16.602	-14.106	-11.716	-11.303	-14.325	-8.0358	-15.543	-13.341	-10.72	-12.895	-12.44	-14.12	-15.656	-10.025	-11.906	-8.26	-10.565	-11.195	-18.721	-14.363	-12.229	-15.897	-17.474	-9.9709	-18.367	-13.056	-14.539
-7.5087	-6.9408	-8.8479	-13.739	-10.26	-13.664	-13.627	-12.849	-9.8303	-10.827	-8.7806	-9.906	-9.441	-12.349	-8.2276	-11.835	-4.406	-9.7307	-14.283	-6.413	-7.9675	-4.7574	-8.1502	-6.3454	-4.3875	-7.4575	-16.391	-15.529	-8.3477	-1.7695	-4.427	-3.3426	-8.0669	-8.1087	-7.573	-9.0702	-9.8605	-16.319	-5.3247	-3.4176	-14.253	-9.105	-9.6638	-8.5911	-11.353	-3.7577	-3.6073	-12.564	-4.7689	-11.092
4.5252	6.7143	-2.194	7.5749	17.36	2.0867	11.288	7.6634	9.8026	11.49	10.201	5.2745	7.9534	9.6002	0.91798	9.8154	8.1636	1.4498	4.9392	3.3364	4.5469	11.695	10.792	10.357	6.2973	4.8242	12.401	8.7541	4.7897	7.2602	-1.3446	7.8397	1.3539	9.4684	6.6341	1.8918	3.9646	8.2921	7.8664	9.3483	10.658	10.26	7.6757	8.5491	5.1914	6.3912	11.967	10.984	8.4954	7.0414
-2.8682	-12.97	-18.266	-8.4484	-13.368	-9.8666	-7.5511	-13.476	-15.196	-13.194	-13.362	-7.3327	-11.035	-12.017	-12.915	-6.6981	-3.5185	-7.8511	-2.0633	-12.656	-10.326	-13.282	-9.6668	-8.7901	-8.975	-4.4057	-10.91	-14.247	-9.4782	-8.4897	-5.626	-6.3809	-7.4092	-10.423	-8.1289	-4.5035	-13.626	-17.281	-12.061	-2.9403	-2.9238	-14.604	-6.6759	-5.4571	-11.035	-6.705	-7.4158	-3.6172	-9.8863	-5.2803
-18.895	-17.571	-13.91	-17.88	-16.795	-13.985	-11.566	-20.648	-17.615	-13.78	-13.786	-13.162	-9.6308	-16.69	-15.061	-13.195	-19.129	-14.999	-15.659	-7.2923	-11.901	-12.102	-17.083	-9.5605	-8.7961	-15.083	-16.499	-16.04	-16.224	-9.0403	-14.066	-15.03	-10.349	-13.67	-12.507	-14.641	-7.4495	-15.957	-16.434	-15.93	-15.862	-10.668	-14.286	-22.351	-11.272	-15.282	-16.354	-15.647	-22.112	-20.071
-10.264	-11.761	-2.6751	-7.3129	-14.215	-5.3173	-10.849	-12.447	-7.7803	-4.9031	-6.3095	-12.566	-5.9458	-9.0901	-9.7943	-6.0126	-9.3244	-10.621	-9.6612	-6.3957	-6.5196	-6.2668	-9.5735	-8.4904	-7.2892	-7.597	-2.4502	-3.7462	-8.1378	-11.959	-10.205	-2.8511	-11.93	-6.4685	-11.224	-4.8468	-8.8632	-5.7641	4.0591	-8.4915	-6.8197	0.16994	-6.0848	-5.7085	-8.3341	-7.8786	-7.0552	-10.381	-10.73	-6.419
-1.1526	0.92506	3.2372	-1.3817	-4.51	-4.0746	-8.9099	-2.758	-1.1499	-0.32728	3.5539	-2.3461	-0.98357	3.8074	-12.585	0.67705	-2.938	1.5816	-1.3106	0.69179	-0.18041	7.8371	2.1604	-3.4708	-0.73707	-2.9894	1.372	-4.3345	-2.1295	-4.565	-11.466	-3.238	-4.5011	-1.8723	-5.5122	2.964	3.6795	-1.6335	-2.7258	2.5874	-1.6542	0.11923	-1.4836	2.324	-1.854	-1.0551	-1.1418	-1.0163	-2.397	3.7676
-4.0465	-6.5747	3.8115	-2.7217	-3.8414	-0.98197	-2.4419	0.81169	-2.5331	3.6086	-0.38726	-7.1664	-7.6462	3.0646	2.0586	3.4319	5.1478	0.34311	-7.9452	0.84487	-0.73354	-1.207	-2.914	-5.4542	2.2937	0.71661	4.9638	-4.8512	-0.13705	3.6144	-0.17345	-7.128	0.035871	3.7249	1.7202	0.91962	-4.6222	-1.4949	-5.8523	-8.8282	0.62063	-2.5463	-5.7931	-2.9312	-2.7699	-1.7468	-1.4402	5.5913	2.8113	-4.128
-4.5047	-14.225	-5.3379	-6.9043	-4.9246	-8.5993	-7.5597	-3.6671	-8.1938	0.57465	-10.016	-7.8261	-6.4946	-3.2923	-5.2661	-4.7206	0.76718	-4.6632	-0.26598	-1.929	-5.5731	-3.7136	-8.94	2.5718	-7.9926	-4.677	0.15349	-0.45175	-6.8541	-4.1696	2.2762	-5.9167	2.1613	2.4711	-2.2786	1.3248	-9.8654	2.0829	-0.36942	-4.3981	-5.8934	3.0249	-6.5008	-2.9432	-5.4322	-6.4668	-5.9081	-2.3939	0.40288	-7.581
-17.579	-14.749	-18.141	-11.424	-17.665	-14.458	-15.79	-15.497	-14.668	-16.445	-13.794	-19.132	-16.13	-12.371	-7.4362	-13.35	-10.641	-15.391	-16.175	-18.869	-17.279	-20.502	-11.034	-9.8433	-14.651	-10.7	-13.275	-14.46	-10.596	-15.258	-20.405	-14.987	-19.553	-15.011	-16.087	-11.948	-12.673	-14.93	-14.301	-13.21	-16.183	-22.5	-14.26	-20.795	-14.936	-16.478	-23.149	-14.088	-10.316	-16.261
-12.631	-18.91	-14.62	-19.784	-12.358	-7.599	-3.9835	-13.165	-13.724	-8.4606	-7.9909	-11.527	-11.77	-10.998	-22.435	-15.049	-14.142	-12.083	-7.6457	-12.513	-13.079	-11.194	-8.5711	-9.3095	-9.5637	-16.888	-16.091	-13.828	-8.4269	-10.433	-7.9338	-12.745	-13.258	-11.017	-7.8363	-5.077	-10.963	-11.33	-9.526	-5.3063	-10.872	-17.975	-9.0345	-14.563	-8.1228	-12.925	-14.144	-14.891	-13.803	-7.821
5.85	13.21	9.1283	7.3965	6.8075	3.9079	10.872	14.767	9.6563	9.4523	9.2738	8.8299	7.3248	8.8796	11.42	9.3736	6.3004	12.378	13.074	11.127	6.3676	9.2586	3.1664	3.4608	11.527	6.9163	13.851	9.7859	3.8915	3.9879	7.8507	11.931	10.075	5.6377	10.04	13.385	9.2709	8.7426	4.2382	3.1103	11.519	10.404	4.3781	6.0394	9.6619	8.0182	4.5165	7.9598	19.554	2.9649
2.322	2.0809	-2.6735	-7.2358	-5.2206	-4.4858	-6.4779	-10.078	-1.5409	-7.8696	1.9952	-6.3364	-10.372	-8.2203	-7.9541	-7.3911	-1.6931	-1.84	-5.2462	-5.1716	-5.2793	-1.0821	-4.4997	0.14872	-3.0677	-10.563	-4.8367	-11.314	-5.149	-6.4707	0.1673	-10.481	1.307	-7.3342	-2.5466	-1.7951	-4.5177	-7.0562	-4.1696	-5.6283	-3.8654	-9.9583	-5.1123	-0.59135	-2.1954	-8.5283	-5.4386	-0.68096	-8.1371	-3.3824
4.0074	-0.92834	4.0224	0.024553	5.9739	6.5574	-3.2639	0.094963	1.0826	5.2944	0.40176	6.806	2.2672	-7.5126	-5.7442	-0.82382	-0.83858	-4.0143	3.2135	4.8275	4.4661	-1.7695	1.7734	-2.6416	-0.4026	7.9911	2.8885	3.7133	1.8585	0.058116	2.624	1.7891	0.93468	7.4284	3.8599	4.3655	-2.7997	3.888	0.062632	0.76418	2.051	5.5049	7.0409	4.3804	-2.0539	-2.1066	0.9202	1.4593	-1.9996	3.8904
-3.6921	-1.6047	5.281	4.3741	2.2944	-4.8313	0.70004	-2.1015	-2.2048	3.5872	-0.77582	0.52889	-1.0377	-4.417	5.9822	0.89116	-5.2264	-4.1646	2.4734	-10.607	0.55103	-6.5664	2.1405	-4.3381	0.36116	1.0457	2.796	0.037913	4.2928	0.1555	4.8864	1.5843	-2.0267	-1.8849	-2.0543	-0.67244	5.616	-0.24372	-3.2279	-0.99467	3.7732	-0.94169	-2.3839	-0.23702	-0.46869	-5.1413	-5.1258	-1.7268	-1.5097	-2.1102
0.50448	-1.7879	-1.5746	2.1872	-0.69489	1.6074	-1.2059	-0.13059	-8.2958	-2.7402	-7.9534	-1.9432	-1.0184	0.091851	1.8506	-3.7149	-4.8791	3.0839	-0.57301	-2.0917	5.4768	-4.1964	1.0436	3.185	2.8062	-0.35242	-3.9776	3.3398	-3.2169	-0.42197	-6.0391	-0.11181	4.4491	-0.56545	4.6085	7.2508	-8.8392	0.22292	1.3269	-3.5679	1.2406	-0.63985	-0.16768	2.5447	-9.9222	1.1532	-7.3514	5.4641	0.73847	3.4287
-15.33	-11.889	-6.3181	-9.1028	-15.567	-17.734	-14.827	-8.7166	-8.4145	-10.901	-10.778	-9.0838	-13.399	-17.436	-17.504	-11.078	-11.884	-10.848	-15.001	-9.7755	-16.894	-13.467	-7.2214	-12.867	-12.718	-11.915	-6.8022	-10.218	-11.225	-13.712	-4.5755	-12.823	-4.4695	-13.661	-11.641	-11.15	-8.2158	-8.9576	-17.497	-10.602	-11.237	-19.228	-8.1255	-12.828	-10.22	-14.745	-14.599	-12.566	-11.574	-11.844
2.43	8.1555	0.04211	5.4541	5.8187	3.4064	4.9497	-0.4373	-5.733	2.6899	5.1796	6.4964	5.7715	4.7169	5.843	1.6566	14.42	10.91	2.7835	7.1022	7.2215	6.1084	6.6557	12	10.735	9.229	8.6892	-0.64828	4.0312	4.3977	4.1051	4.8048	9.2936	5.7953	-1.7383	5.197	8.4159	-0.10309	1.5284	-0.85772	5.6423	-5.1461	6.6008	-0.27195	3.1867	5.2032	2.2235	4.5735	6.2578	3.2395
-4.2143	-9.6277	-0.11247	-7.0626	-6.6355	-6.2642	6.4125	-7.4208	-0.86598	-11.316	-5.3334	-5.5161	-3.1871	-2.3629	-1.6077	-1.6099	-7.5917	-7.6529	-1.0019	-4.8531	-5.0596	-7.008	-3.434	-7.7758	0.65798	-4.2069	-1.6897	-4.8434	-6.4362	-2.7233	-0.91234	-4.859	-7.6316	-2.9345	-4.8681	-7.0706	2.9201	-1.3025	-4.9504	-3.9133	1.0237	-3.9537	-4.2031	-5.681	-0.55513	-5.0433	-7.1348	-5.5214	-5.1336	-0.44298
-10.347	-9.8304	-8.2308	-6.0588	-8.1936	-9.656	-7.1384	-10.062	-11.147	-12.732	-5.5306	-0.39832	-5.1926	-10.788	-9.5123	-7.9779	-7.7454	-3.9114	-8.0399	-3.9367	-5.647	-8.842	-5.8251	-8.748	-7.3372	-6.0718	-5.4664	-3.1394	-4.2018	-14.85	-12.377	-5.5465	-8.5934	-1.7853	-12.716	-6.6926	-8.8992	-8.6602	-7.5579	-7.0356	-3.7347	-6.0354	-4.4382	-8.0126	-6.7173	-8.9457	-1.6959	-7.3865	-6.1626	-2.5216
-6.5015	-7.0735	-2.7188	-6.5821	5.7446	-10.042	-2.9094	-6.426	0.50396	-7.1593	-1.6935	-2.9932	-5.0891	-8.1185	-7.9489	-1.8591	-10.261	-5.918	-14.349	-5.0386	-7.0491	1.3353	-6.2938	-7.5895	0.88978	-2.1474	-7.9289	-10.75	-6.5767	-8.3475	0.9545	-11.573	-3.3991	-9.436	-0.96406	-4.4953	-7.679	-8.2309	-1.3288	-8.0581	0.53171	-1.0545	-4.8554	-4.1478	-9.9081	-2.8644	-10.02	-3.4204	-1.4123	-3.93
-9.3549	-12.816	-13.371	-6.2338	-12.736	-8.9583	-12.276	-3.0151	-5.5448	-7.4899	-8.5206	-8.2845	-8.9224	-14.03	-9.7173	-8.2882	-14.874	-6.6223	-8.3203	-11.28	-6.9899	-10.081	-8.5252	-11.217	-12.766	-4.9134	-11.457	-11.544	-7.6671	-6.2507	-13.429	-11.183	-8.9411	-14.323	-7.7529	-8.494	-6.911	-10.298	-10.151	-8.7809	-13.643	-11.412	-9.4178	-10.896	-10.349	-9.6211	-6.8802	-9.0497	-12.415	-8.9235
-6.3678	-2.886	-2.5687	-5.9664	-2.1908	-1.7085	-2.8224	-0.49183	-4.2589	1.9113	-5.8962	-0.55692	-5.4263	-1.9197	-5.8317	3.9247	-4.5891	0.40631	2.0675	-4.5684	-6.6546	-10.72	-12.833	-2.7707	-6.7478	-4.2103	-5.2087	-4.436	-5.4705	-10.927	-1.7637	-7.1164	-5.791	-7.0448	0.018977	-2.0405	-11.371	-8.1933	-6.9869	-8.2002	-2.238	1.9991	-1.9519	1.4375	-1.6413	-1.092	-4.3806	-2.7197	-2.0744	-1.409
-4.5707	0.052423	-3.4313	-1.3956	1.6701	-0.096908	3.1359	-0.51794	-7.2753	3.0892	-0.52184	-6.302	1.7692	2.9393	-2.3761	-5.4039	2.2875	-6.2563	-5.2297	0.88749	-6.1892	-2.6606	-1.7889	-2.0956	0.15914	-3.6265	-1.5513	0.27562	1.863	-2.902	-6.8599	-4.0785	-5.0598	-4.5171	-1.1632	-11.594	-3.8351	-1.4238	5.2375	2.394	-8.4015	0.56087	-0.77114	-6.8166	-1.1242	-4.8171	2.1883	-0.87062	1.4799	-0.62509
-16.774	-17.285	-22.621	-16.437	-20.512	-18.12	-18.733	-24.911	-20.516	-23.599	-26.451	-22.461	-24.793	-22.751	-22.123	-22.404	-19.471	-18.276	-22.376	-18.99	-24.457	-20.715	-14.386	-22.718	-25.482	-18.365	-24.229	-17.347	-18.041	-17.374	-26.167	-18.073	-25.625	-19.47	-18.553	-20.843	-21.626	-21.488	-20.284	-27.129	-17.812	-22.742	-23.785	-23.98	-20.172	-16.589	-19.671	-14.646	-20.451	-19.282
8.4646	11.636	8.758	5.9645	11.976	8.6336	5.3067	8.9088	8.6443	6.0369	11.292	2.7206	8.0401	6.0397	6.8634	10.967	8.4672	4.0098	15.484	3.2169	4.5036	7.3021	9.7094	6.1441	6.0507	3.6142	5.9017	7.8988	10.181	11.625	11.86	10.55	7.825	8.0767	8.8319	6.4058	7.6999	2.1167	9.843	2.0727	7.7368	7.1989	19.609	1.5669	10.652	11.963	10.11	1.943	12.033	9.1914
-5.1915	-3.5834	-3.1761	-8.0542	-4.8526	-9.949	-5.1614	-4.3886	-11.551	-12.276	-11.159	-11.613	-5.9287	-3.3949	-4.2856	-3.5984	-5.3146	-9.3948	-6.6235	-4.4768	-11.688	-5.2117	-3.2587	-7.4886	-4.1294	-0.6352	-10.255	-8.2591	-4.6707	-6.2956	-10.156	-4.433	-10.252	-11.497	-10.684	-0.63372	-12.283	-8.3071	-10.058	-3.9685	-14.71	-7.1139	-8.8087	-7.1004	-0.71845	-5.8789	-8.0399	-3.2236	-5.7661	-13.793
5.8027	11.043	9.6373	4.9088	10.183	10.584	8.8987	6.1121	8.0938	6.3176	6.7428	11.688	7.0554	9.2355	11.104	11.073	7.7427	10.435	4.7919	6.7305	11.467	8.464	11.336	6.3136	9.6527	10.498	10.293	12.513	9.493	8.4055	3.4205	11.729	14.306	15.888	14.099	3.6747	10.544	3.0564	14.803	16.107	15.708	9.6803	9.8769	10.572	10.435	7.3365	13.741	9.9025	7.2706	8.8967
4.0124	0.12663	2.4113	3.7657	3.4882	-1.5579	5.5802	-1.379	0.24284	6.2866	-2.9073	-5.3694	-1.7523	-5.5069	-1.9382	-1.4257	-3.1992	1.4456	2.439	-0.59903	3.3641	4.6051	-1.5456	-2.389	-0.6224	0.97789	2.9812	-2.8518	2.1145	-2.342	1.3232	0.53452	6.143	4.2351	-3.5418	-0.69992	-2.6527	1.3381	4.9891	0.60418	5.2048	0.90072	2.4082	-3.7421	-0.35916	-2.5094	-1.5427	-4.0689	3.6255	-0.97321
-4.6651	-4.5372	-1.8853	-6.2574	-12.972	-5.191	-9.6551	-4.6912	-6.971	-3.8137	-1.5602	-5.1178	-9.4908	-7.5732	-2.1549	-1.5594	-5.2727	-10.103	-1.8737	-7.3083	-3.0383	-3.0263	-7.4168	-0.70567	-5.6608	-7.5103	-1.924	-3.229	-5.9215	-6.4724	-9.7557	-6.4268	-6.0819	-6.4762	-0.79568	-7.7083	-4.64	-0.66512	-2.707	-2.4258	-5.9421	-0.098441	-3.5822	-11.281	-5.8263	-8.8895	-4.328	-16.468	-4.6671	-1.7338
-6.8642	-4.9388	-7.9212	-1.1242	0.73778	-2.7984	-4.8163	4.1219	-2.9444	-0.059399	-1.3173	-5.0074	-7.3347	-4.3505	-6.4161	-7.3955	-3.3194	-4.5046	-6.6846	-8.1624	-0.629	-8.1706	-4.688	-6.9021	-0.432	-0.57478	-2.5938	-1.2961	2.9123	-5.0239	-2.3851	0.49823	-4.1273	3.1665	-2.4459	-0.32002	0.070609	-2.6851	-4.7654	-4.9237	-4.1081	0.1359	-4.636	-9.199	-4.3756	-0.58065	1.805	-7.1212	-3.5039	-0.9209
-5.0927	-3.1161	-8.9058	-3.0668	-3.0186	-2.0564	-5.7851	-6.0644	-11.63	-6.2908	-5.1924	-4.0621	-2.1125	-11.599	-3.9738	-5.828	-6.5223	-9.2667	-8.4523	-3.2913	-7.9022	-2.3419	-6.0716	-5.0989	-7.7096	-3.91	-11.436	-5.5048	-2.299	-5.2082	-4.2033	-10.002	-3.269	-10.293	-2.3401	-3.3901	-8.4851	-1.7496	1.7097	-7.8929	-6.4224	-2.7374	-10.762	-0.2231	-6.9588	-7.3177	-6.6847	-7.6238	-6.9314	-7.7157
4.1517	-3.4634	2.5959	4.1069	5.1408	-3.9514	2.3214	-2.7004	0.8326	-2.2345	0.73927	0.19187	0.84866	5.7276	2.3654	-0.9805	2.3841	5.6378	-3.324	3.1812	1.0009	4.9462	3.1472	-3.2346	6.1155	1.5702	4.398	1.7968	-1.4182	-1.7462	-2.8636	0.017691	7.7682	-5.1677	-2.7747	-4.6238	-0.33235	1.4095	1.6573	0.16517	9.6881	10.804	2.4611	1.3071	0.034787	-0.74214	4.556	0.68746	-0.046542	-0.93742
-1.2968	0.60735	0.33911	2.6778	2.2339	-2.3565	1.4575	-4.467	1.3618	2.0474	1.2563	3.16	-0.24049	0.16689	0.87907	-3.147	-3.0919	2.5419	-3.376	-4.128	2.1046	-2.9395	0.30706	-3.3581	4.902	-5.2744	0.81618	3.3192	2.7392	-1.8652	0.085113	3.878	4.1874	4.251	3.7195	-6.7831	-0.39066	3.0397	0.39763	0.55945	7.1092	0.77742	-3.2246	0.11342	-1.3849	-1.2856	4.156	-0.84409	2.3309	1.8104
7.1066	9.4339	5.3324	6.8988	10.678	7.6963	5.3046	13.774	5.4349	6.9269	12.169	11.273	15.489	5.8499	13.9	8.5998	7.4968	9.6132	9.0018	5.2176	15.092	3.5228	11.286	12.003	3.5987	11.969	7.2336	6.0087	10.901	10.822	11.143	9.265	12.563	11.424	7.1652	9.3942	7.5817	6.509	12.777	15.053	9.832	10.68	7.8691	11.923	9.7122	9.0825	10.952	13.909	8.4295	8.9593
5.832	3.8885	8.777	8.1374	1.0093	10.467	12.002	10.32	9.0751	5.996	12.154	9.234	7.5565	6.5294	12.359	1.8978	9.4759	9.5987	9.4196	6.2337	1.4312	6.3334	12.242	12.804	15.692	6.5148	5.6201	10.317	12.94	8.5932	9.0363	10.051	8.2903	12.005	4.6106	8.1601	2.047	10.713	6.4051	10.505	7.4052	8.5649	9.3226	3.7408	8.5219	9.4171	10.823	-0.62382	7.5917	3.6544
-11.922	-11.487	-11.669	-14.179	-5.6821	-8.8489	-8.4773	-6.8486	-8.8168	-9.5256	-12.937	-5.2754	-19.803	-15.85	-16.678	-4.1726	-9.4582	-9.3845	-12.615	-11.812	-9.3476	-9.5958	-14.378	-13.127	-13.323	-10.758	-11.392	-7.2226	-10.454	-14.406	-10.772	-11.41	-8.4154	-11.384	-10.637	-12.86	-11.228	-10.322	-5.6268	-11.06	-10.348	-17.311	-14.409	-5.6653	-8.3531	-11.794	-7.6951	-12.346	-14.297	-9.9373
0.44238	2.9875	2.0842	-1.0158	0.85655	4.2642	2.0228	-3.6763	2.3657	-6.0694	5.2708	3.2328	2.3446	-5.3793	-7.5598	0.13336	7.3045	-1.0739	2.6844	-3.9191	-1.2806	-0.61684	5.9696	1.0703	2.2838	-3.1826	-0.016478	1.4362	0.72987	3.0232	0.12352	5.2748	-4.7108	-1.821	-1.043	-0.23479	-3.2811	1.034	-1.8398	-1.811	-0.56103	0.65819	-0.5605	1.3343	-3.8775	8.1383	1.6542	-0.19324	2.7592	-10.601
9.0909	1.2402	4.6775	5.2671	8.5595	11.619	8.5608	11.764	11.293	12.374	3.8855	3.6424	13.327	8.8455	8.4722	16.135	3.2312	7.8984	10.576	11.43	7.874	7.3098	11.935	12.072	8.048	9.6259	5.9861	8.0202	7.3225	4.4173	7.882	3.5654	5.9316	2.6786	10.934	9.5345	11.184	6.5883	15.037	4.9705	11.694	5.4534	6.3812	8.4448	12.472	6.3604	1.6869	5.5047	9.1691	9.7601
-9.2882	-9.5653	-7.4225	-11.294	-8.9795	-11.331	-6.6473	-7.1448	-8.3152	-11.044	-6.9674	-10.801	-18.46	-6.2682	-0.18507	-7.4346	-7.9258	-2.9612	-5.5611	-3.1818	-5.3477	-8.0566	-2.1911	-5.1485	-4.098	-11.195	-4.2162	-3.6876	-12.999	-9.1949	-13.909	-8.8731	-9.4934	-5.4886	-7.2865	-1.671	-3.7377	-8.2263	-19.514	0.021331	-15.341	-2.7758	-5.9574	-13.894	-9.992	-6.4058	-4.9232	-12.359	-8.0144	-2.6205
-5.9714	-4.3974	-0.78697	0.47983	0.95792	0.78775	0.13394	-0.88295	-6.9313	-5.0884	-1.9782	-7.0279	-1.3643	-1.4524	-2.2227	0.32297	-3.8096	-3.0529	-0.027556	-5.9421	3.2938	-0.14898	4.1673	-1.4005	0.60169	-1.0095	5.6611	6.5114	-2.0295	-5.7766	-0.84881	-6.3254	-0.46101	-3.4367	-2.1452	3.1651	-0.96569	-7.0794	2.2934	-6.4498	-3.8537	-2.5019	-5.0362	-1.4572	-1.5101	0.69762	2.6536	-2.328	-3.5984	-2.8468
-8.4768	-2.8374	3.1923	-1.0715	-5.1232	4.3941	3.1906	5.4302	1.9103	-0.77442	-6.4795	-2.9642	1.8793	-2.8732	-3.9933	-5.8313	-6.1467	1.4492	6.9937	-0.88917	2.2003	-2.23	3.142	-5.1032	-0.83835	0.36172	-1.2938	-3.8711	2.577	-0.68232	1.7501	-3.3093	5.1525	2.0379	6.4226	0.81005	-6.5345	-3.5057	-5.6469	-0.63475	0.96353	1.5095	-3.8645	4.5894	-0.56124	2.0859	1.0057	-0.95015	3.9718	-1.3099
4.0406	5.6914	5.4591	5.4059	4.8642	2.607	0.74305	5.4369	2.9891	0.94715	3.2291	6.8458	4.7826	2.9469	4.9151	5.3887	5.2703	13.295	6.0836	10.272	0.54185	9.79	4.7459	10.491	7.8944	5.8067	6.1506	4.2466	6.5109	5.8559	4.9498	7.3578	3.0318	7.1704	6.3725	6.0106	12.829	5.7288	7.0901	-0.36591	7.8403	3.0668	2.2284	2.7349	-0.59033	8.6494	1.9966	6.8155	1.4535	5.7371
-2.247	-12.266	-4.3677	-4.4292	-10.025	-6.5192	-0.42428	-7.2661	-6.3118	-5.851	-7.1197	1.2663	-14.73	-4.5855	-0.17889	-10.063	-4.5828	-4.563	0.82142	-7.8372	-5.5763	0.8517	-2.717	-6.3384	-0.74921	-1.9209	-2.0721	-8.2668	-0.13165	-2.4406	-8.6797	-11.677	-10.361	-11.836	-6.4912	-6.3712	-10.657	-3.7414	-12.908	-14.025	-3.2457	-8.1462	-6.3913	-6.9238	-3.8895	-9.7346	1.7135	-5.4267	-1.6603	-5.7212
-1.7101	-4.2917	-0.010746	2.7607	-1.8741	-4.6964	-5.1268	0.79977	-0.57129	-2.3296	-3.3969	-0.13563	5.804	9.9107	5.2592	7.0756	-1.1824	-0.80684	-4.3964	-0.10707	-0.11032	0.45785	2.8144	-2.5803	-1.4334	-0.05937	5.5706	-0.41718	0.73986	-1.5834	1.0847	-1.5743	-1.8914	-5.1843	-0.55295	5.9828	0.96062	-4.1586	-1.3308	-4.9	0.28663	-1.0427	-3.7183	5.7668	3.3896	1.8492	5.2647	0.88064	8.6629	-3.6397
-21.742	-18.957	-19.926	-22.089	-23.435	-28.231	-24.55	-21.016	-24.507	-20.121	-21.905	-28.912	-20.361	-22.985	-24.159	-22.767	-29.187	-19.018	-26.839	-21.316	-28.546	-17.792	-25.293	-24.083	-20.027	-21.434	-22.865	-22.685	-23.983	-22.968	-21.438	-19.915	-21.851	-16.082	-21.344	-24.43	-20.109	-25.69	-22.757	-21.554	-28.086	-25.135	-20.753	-21.763	-34.028	-15.447	-21.393	-22.496	-21.322	-28.563
-1.2487	-3.9929	-2.0516	1.5954	-1.9767	-0.83377	-1.3773	-0.18973	1.011	1.0592	1.5558	4.8514	2.4116	-0.11593	-4.3262	4.4029	-3.046	4.261	-6.449	5.0693	6.578	2.6976	-2.7552	-3.6046	0.8026	-4.1267	2.119	1.3378	-0.17516	-3.2723	1.8127	-0.56002	-5.7658	-2.1603	6.3242	-8.807	1.2961	-1.0871	-6.5634	0.25879	1.8341	3.2706	-2.9634	3.9951	2.1973	1.0703	2.7377	0.83539	-5.7181	-0.96046
7.7521	4.1284	0.76378	4.7728	0.57741	5.0239	6.5941	1.8531	1.1381	11.659	2.062	5.0015	6.3158	-0.41579	1.2102	4.9535	0.51103	-1.4407	6.652	1.1662	1.7731	3.8754	2.4581	3.9687	2.7083	8.386	2.4528	1.4582	6.4834	1.885	3.3746	3.1946	2.4082	6.2223	1.3781	9.1253	9.6558	9.7586	7.7922	0.77637	-1.7564	8.0852	10.659	4.9725	10.848	11.394	3.5116	4.3223	9.17	4.3395
-2.1724	-12.2	-10.506	-7.3143	-8.517	-7.597	-11.863	-4.9576	-12.663	-9.2671	-12.854	-11.946	-9.4429	-18.885	-12.538	-4.9014	-13.887	-2.319	-9.3848	-8.4263	-13.696	-12.766	-13.38	-15.04	-14.95	-13.866	-7.227	-10.486	0.25143	-3.661	-9.138	-8.6641	-6.5494	-12.47	-1.7624	-9.8808	-7.2446	-3.0055	-9.1949	-10.813	-10.286	-9.4468	-9.3215	-12.07	-10.213	-8.0869	-7.7775	-11.021	-15.558	-4.3708
7.314	-4.1876	-0.52239	-6.6376	2.6938	0.84189	1.7395	8.0756	2.9354	1.4655	-1.918	-4.1568	4.1613	2.5096	0.59203	-1.1874	1.7985	7.6409	4.1015	3.7475	0.30868	5.7155	4.7847	0.42616	-1.352	4.7268	-1.8527	-3.1844	4.225	0.44621	8.4497	6.9705	1.5145	5.8229	8.8217	2.4827	2.7047	5.2149	1.8461	-3.3311	-0.39957	4.8506	6.5676	1.6747	-1.6087	1.4256	6.8939	1.4651	-7.0983	5.0025
-2.8681	-9.5011	-7.5608	-1.7369	-1.0254	0.65509	-0.22246	-1.9609	-0.20269	-6.2797	-4.3867	-1.9666	-4.2495	-6.435	-0.4913	-4.5389	-6.434	-0.82118	2.4823	-2.4092	-5.4348	2.5455	1.7306	0.076905	-0.63553	-5.7884	-2.155	-8.0438	-8.4666	-2.5942	-7.7405	0.16064	2.5953	-5.0863	-0.1968	-5.1654	-2.9603	0.1458	-5.5155	-3.0512	-0.76384	-2.123	-0.87003	-3.1041	-6.0261	0.86862	3.879	-4.6999	1.9453	-4.2842
0.24044	-0.88127	1.6783	4.7412	3.3362	-3.0194	-0.92524	-3.5237	2.0922	-0.83797	-1.0691	-0.95389	-3.2517	-1.467	1.7452	1.5865	1.6148	0.99129	0.14264	-1.3741	0.70642	1.3675	2.3885	1.5542	-2.2513	2.1843	6.85	0.48464	-0.77464	0.15375	-2.4584	1.8358	4.7321	1.9597	-1.7172	-4.9244	5.3339	-4.1804	4.645	2.4524	0.8379	-1.9693	-3.479	-3.4951	0.76293	4.5505	-3.5703	-9.0037	2.9849	2.6986
-1.6987	-0.068451	7.2192	-4.1292	1.3887	-0.63476	3.8673	-0.54697	3.5075	0.38966	3.8067	-1.7674	2.5105	1.1512	-4.9083	0.16261	-5.0023	-2.9733	0.39332	-4.655	-2.2408	-2.5347	7.2349	3.3208	0.21885	-3.5026	-3.3651	0.78666	-6.9618	3.7059	0.44706	5.4166	3.0011	-2.5381	1.6371	4.0757	-1.0008	-0.63058	-1.0725	1.3128	-2.6564	-9.21	-1.1429	-3.1448	-2.7227	-1.9626	-1.9201	-0.39154	2.6821	2.0455
-13.064	-14.585	-13.356	-7.3643	-15.719	-5.0859	-5.9816	-5.4471	-12.414	-7.7977	-9.5748	-10.343	-6.0035	-6.748	-13.278	-13.895	-11.769	-6.2887	-4.3013	-10.767	-8.6695	-10.125	-10.636	-14.272	-4.9749	-10.361	-6.6036	-5.6446	-6.2475	-8.928	-9.8349	-7.6816	-9.1621	-8.776	-3.95	-4.6486	-12.612	-12.134	-6.3599	-8.2826	-11.484	-9.3048	-9.7976	-13.63	-4.5923	-12.154	-6.8281	-6.306	-6.7883	-10.832
-13.14	-11.088	-17.369	-3.8166	-13.807	-10.778	-4.2534	-7.5209	-3.6284	-9.9386	-9.8616	-14.963	-6.9382	-10.49	-10.017	-12.784	-11.651	-7.9785	-8.4379	-5.561	-9.1818	-8.9264	-11.83	-10.593	-4.9097	-15.179	-9.3246	-9.2932	-15.931	-9.5177	-2.6556	-10.488	-10.944	-15.06	-15.101	-11.523	-16.9	-6.3915	-11.386	-11.315	-2.8962	-4.4952	-8.5291	-7.4913	-10.905	-7.4879	-5.4266	-12.884	-2.532	-9.6437
-9.7172	-12.34	-10.801	-12.852	-14.023	-9.7271	-6.5548	-8.6083	-10.692	-10.676	-12.719	-10.9	-10.752	-6.5812	-11.722	-12.331	-14.132	-15.612	-10.244	-12.734	-13.615	-13.068	-10.952	-9.9008	-14.362	-15.389	-10.952	-7.3457	-9.8078	-9.608	-11.569	-12.508	-12.574	-16.953	-8.3008	-10.679	-10.357	-12.503	-14.558	-21.125	-16.571	-9.7588	-15.077	-9.5506	-17.108	-10.978	-6.5807	-18.816	-13.885	-10.955
-3.6726	-7.5061	-2.9775	-6.1395	-1.1065	-5.6508	-3.0944	-4.4798	0.82492	-3.7423	0.60699	2.8672	-6.9631	0.11417	-6.0741	-3.5083	-0.81053	-3.7986	-9.0375	-5.3114	1.1695	-6.2939	-9.7671	-4.1544	-2.5039	-4.3454	-0.7363	-6.4636	-3.7962	-2.1205	-5.5565	-4.9994	-8.1877	-5.3161	-3.9893	7.3279	0.9922	-3.3869	-2.5549	-4.8745	-6.1051	-7.1201	-3.9637	-5.6733	-4.0346	-2.7851	-3.7385	-1.8908	-3.489	-4.6188
6.904	12.71	4.509	9.4583	13.061	11.023	9.8601	7.5778	4.9777	0.78077	6.8274	10.213	6.8307	9.6766	12.36	-0.26017	9.8649	5.6833	-0.55501	4.4629	12.134	11.954	5.7307	16.815	7.4147	7.7395	4.7104	12.605	4.7543	6.3669	1.9668	4.3291	8.9187	7.762	5.5816	-3.201	9.772	9.0966	4.3731	10.589	8.0142	11.416	4.8096	4.7155	2.9953	3.8203	12.587	10.406	5.9697	6.6114
-4.7553	-5.9685	-3.3846	-4.2837	-7.1605	-2.19	-2.9577	-4.2096	-7.9707	1.7189	-1.7512	-3.2595	-2.3928	-8.9289	-6.9435	-9.1247	-2.6646	-4.2263	-5.0305	-9.892	-8.2747	-2.125	-1.9901	-2.2673	-3.0672	-2.6276	-8.1946	-9.7127	-10.681	-2.6781	-7.0136	-9.2598	-4.9358	-6.9504	-9.6584	-3.0254	-3.2259	-5.8623	-0.038298	-1.1089	-4.9193	-8.7329	-6.8039	-6.2714	-2.5324	-1.4762	1.9254	-2.9875	-7.1974	-8.5148
-0.38503	-4.5352	-0.89966	-5.0615	-1.476	2.1933	-2.9198	-2.7361	-6.2088	-5.5759	4.5147	-4.2214	1.9608	-3.1529	-3.725	0.48728	-6.0086	-6.9332	0.75154	-9.0615	-2.0683	-10.293	3.5286	-3.8894	-4.714	-1.5411	-4.4474	-4.3605	-2.9588	0.91498	-8.6871	2.6539	-1.163	-6.6876	-3.1617	-1.5781	-6.1253	-9.8538	-0.14279	-5.8516	1.2374	-8.4101	-8.6944	-3.9503	-1.3377	-1.7684	-2.0842	2.5506	-9.0639	0.77613
-8.2199	-8.36	-10.516	-7.0384	-15.599	-6.0544	-8.9064	-5.4994	-0.88554	-3.5596	-9.4982	-6.8242	-5.3837	-7.5423	-8.7417	-12.386	-5.2877	-6.804	-10.581	-10.772	-9.3348	-11.588	-14.688	-8.8874	-11.355	-3.5466	-9.3792	-6.5267	-9.7107	-9.5461	-12.344	-6.8016	-12.333	-4.8698	-6.507	-17.766	-9.3583	-3.9328	-12.289	-13.877	-10.129	-8.0218	-13.604	-12.279	-11.414	-9.7195	-3.0279	-9.2063	-9.0086	-10.296
-2.157	-4.226	-1.9181	-1.2105	-8.4098	-1.5203	-2.3783	-4.9148	3.0682	-5.7912	-2.4771	-0.65786	4.9677	-3.0819	-0.35433	-5.0574	6.5309	-8.0756	-4.1319	0.26269	-2.3209	-1.0436	-4.1738	-3.3638	-5.6175	0.60017	-3.7776	-3.083	-4.861	5.4891	4.61	-3.7723	-1.8471	-6.7782	-10.07	-0.095273	1.6141	-2.7614	-5.7135	-9.2466	-0.2332	-7.4677	1.439	-4.706	-5.2496	-2.7591	-7.6583	-2.4878	0.23533	-5.1533
-13.532	-8.7057	-10.314	-18.593	-8.5578	-8.8369	-9.4799	-16.599	-15.466	-15.607	-14.712	-9.7699	-10.916	-11.962	-11.642	-20.88	-8.3121	-18.597	-10.413	-14.368	-18.388	-12.065	-14.278	-12.962	-7.2166	-11.036	-11.27	-15.103	-10.043	-19.119	-6.7579	-16.25	-18.866	-12.426	-7.1545	-10.419	-8.8641	-21.582	-15.509	-9.6346	-9.0155	-10.721	-14.385	-13.35	-7.4034	-12.303	-14.905	-11.564	-9.0361	-11.769
-0.67177	-4.1967	-7.1214	-10.382	-7.0347	-2.8721	-0.94259	-9.8958	-5.3153	-4.3427	-4.2277	-6.7109	-2.9754	-3.085	-3.5654	-3.0715	-1.1909	-1.6858	4.4607	-6.4779	-6.793	-8.5148	0.66491	-8.4414	-8.3384	5.0389	-0.58123	0.32738	-2.671	2.7061	-5.2372	-10.997	-0.32018	1.9282	3.5763	-1.0498	0.33644	-6.6914	-5.0962	-0.75806	1.2513	-4.6484	2.1133	-3.4356	-4.1063	-3.1961	-3.4888	3.2223	-4.7935	-5.4194
2.8816	9.6606	8.269	6.1449	-1.7292	6.1158	8.247	7.4536	8.5839	10.681	6.9426	8.635	3.7817	11.14	13.411	-1.3437	12.417	6.2628	10.808	9.4973	4.9497	9.272	4.6029	7.0982	12.598	7.6919	1.5492	7.7605	9.1247	5.435	4.9797	2.2037	-2.6407	1.8184	7.0707	10.001	3.1464	10.817	10.91	-0.94454	6.8052	11.38	7.7814	8.9719	11.038	8.0971	8.0471	6.5181	9.6922	7.2928
5.1776	6.405	8.6152	4.2339	3.8046	8.0645	13.31	6.3547	4.6591	12.975	13.858	2.2875	4.8971	14.137	6.8601	3.8733	10.34	10.564	14.819	11.187	3.8512	8.0093	6.3093	9.3756	-1.3889	2.4049	7.0592	9.5898	8.352	13.272	8.0651	8.7344	6.8318	17.249	9.3104	5.2145	8.8565	11.9	5.2633	6.1055	11.433	13.109	8.5361	13.804	8.2925	11.976	5.1041	11.856	8.9135	8.442
5.507	6.7062	4.5958	2.8022	5.3697	-3.8369	-2.4259	2.3716	3.7294	0.9	-2.8142	-1.0308	5.3262	-4.4361	3.8575	3.5231	-3.2896	-3.2437	-1.2286	-1.6152	4.6157	5.2946	-4.1731	4.0258	4.1623	1.1401	-4.355	3.4342	4.3042	3.211	2.3397	-1.347	5.7914	-0.40125	-5.0664	-9.4884	2.3157	-0.71066	0.20344	9.7789	2.3709	-0.17052	4.787	-1.0173	1.4475	0.84472	7.4177	4.9803	2.0324	1.7653
-5.0276	-5.1755	-1.3555	-4.9295	-2.6686	-1.3956	-7.0472	-6.4346	2.2534	-3.4361	-2.7282	-2.1994	-3.1404	-7.744	-2.9305	2.2888	-8.9957	-0.57109	-5.6988	-0.51453	-8.5786	-1.8772	-6.3065	1.5504	0.91824	2.7266	0.16194	0.72451	-2.6864	-5.3995	-7.448	-5.7594	-6.1168	4.1406	0.76266	-1.0574	-3.4311	-3.9688	-1.7111	2.8362	-2.9036	-2.5609	-4.9797	-0.58873	2.9004	-6.1817	-6.462	2.9191	4.057	-3.2036
-6.799	-7.678	-8.1046	-9.514	-10.434	-10.828	0.33144	-11.05	-12.058	-12.894	-11.203	-6.5337	-8.7058	-13.448	-18.822	-10.757	-15.646	-13.961	-9.1298	-10.663	-8.773	-11.74	-10.322	-4.6644	-17.16	-13.782	-12.831	-6.4456	-12.174	-18.038	-8.9038	-10.506	-13.243	-9.7133	-10.967	-8.4512	-9.7281	-11.767	-13.591	-8.9857	-5.8343	-4.2758	-16.063	-5.6718	-10.218	-10.743	-7.8801	-5.4326	-16.519	-15.054
-12.624	-19.153	-8.5365	-14.858	-12.736	-10.065	-16.603	-17.45	-12.44	-20.177	-7.5453	-11.4	-14.546	-22.087	-14.83	-19.119	-10.658	-19.062	-12.445	-11.645	-19.401	-14.157	-13.422	-12.114	-16.288	-7.6776	-10.973	-9.5133	-7.7281	-12.35	-10.925	-16.847	-18.911	-17.116	-4.9314	-1.804	-10.336	-13.942	-14.497	-10.255	-3.7559	-6.8264	-15.195	-19.875	-15.504	-14.988	-10.484	-8.9375	-12.255	-7.2565
-0.29649	2.0784	5.0632	-3.0314	-7.152	-0.67765	-3.4151	-0.18619	-1.298	-4.6799	-2.7619	-0.61888	2.8401	-3.4522	0.25338	-6.3372	2.2025	0.7879	-8.3339	-0.13115	0.53226	-0.61491	2.9394	1.2546	-1.2501	1.8433	8.574	-1.7444	-1.5465	2.8364	-4.5401	-6.1798	-2.5973	-1.2078	0.71426	-6.6665	-1.933	1.7667	-1.6834	2.39	-0.032217	-0.27584	-1.9935	4.6143	-3.5482	5.7525	-2.3573	1.4363	3.9578	-3.3267
-20.669	-26.271	-22.037	-21.157	-21.012	-22.386	-12.728	-23.155	-18.214	-21.869	-25.105	-15.938	-19.826	-28.578	-25.083	-20.788	-12.336	-15.988	-15.469	-22.746	-16.426	-20.14	-16.25	-23.912	-27.603	-19.303	-16.253	-17.241	-18.349	-15.005	-21.81	-22.507	-23.505	-18.579	-18.956	-21.993	-18.869	-19.151	-17.703	-13.137	-14.854	-21.12	-21.049	-21.831	-16.784	-27.732	-19.421	-18.357	-19.15	-20.562
-16.6	-16.736	-15.76	-10.233	-7.0999	-18.085	-15.795	-17.033	-12.3	-9.0813	-10.375	-15.276	-17.557	-15.95	-12.478	-4.419	-12.633	-19.038	-11.111	-10.597	-11.954	-12.577	-10.68	-12.567	-16.426	-15.131	-18.491	-13.668	-11.975	-14.69	-9.1111	-12.323	-14.594	-11.403	-8.5359	-8.1965	-15.387	-8.0627	-12.428	-17.6	-16.573	-13.464	-14.807	-6.2239	-15.644	-17.182	-12.838	-9.3764	-13.555	-12.015
13.991	12.057	2.7804	7.825	7.1684	10.053	3.2229	4.5993	2.2794	9.3139	5.9328	10.575	8.7442	-0.58851	7.6653	6.3593	0.79112	7.2045	10.53	2.3659	2.7015	8.3194	5.8292	6.0442	8.8399	3.818	5.516	0.4786	3.781	10.043	4.4624	7.7814	12.932	3.0258	8.7811	0.17457	8.1183	7.5723	6.5063	11.969	2.99	8.5294	7.7157	5.3909	7.7934	5.6061	8.9412	11.811	4.3127	0.43555
-20.045	-22.377	-21.684	-19.616	-22.526	-18.182	-22.645	-15.228	-26.566	-12.905	-21.525	-19.686	-16.326	-18.65	-22.579	-18.745	-18.672	-18.14	-20.46	-17.48	-21.496	-24.651	-20.391	-21.819	-19.561	-23.354	-16.821	-22.915	-22.327	-23.818	-13.831	-27.405	-21.618	-15.949	-19.836	-19.392	-23.051	-22.97	-23.796	-19.985	-18.291	-25.974	-27.778	-22.332	-23.216	-24.411	-18.542	-20.082	-21.399	-19.252
-8.6053	-3.9243	-8.617	-10.533	-2.5567	-10.382	-9.0498	-6.2253	-11.955	-6.8258	-0.15399	-9.8217	-6.475	0.19874	-3.2739	-4.9254	-13.483	-5.2736	-4.6126	-8.1674	-12.237	-7.43	-9.3755	-7.6098	-9.3972	0.097871	-3.3235	-5.4959	-6.5856	-5.1708	-4.8211	-5.6552	-6.6011	-3.7254	-4.8647	-8.4953	-9.944	-7.2789	-4.5327	-3.6686	-2.1371	0.070372	-15.862	-6.2113	-9.2228	-5.6644	-7.982	-4.0747	-2.6045	-6.4932
-0.9354	4.1851	-0.051594	5.1618	2.5799	1.8654	1.7726	-0.3947	0.97566	1.4088	-1.6511	2.0107	-6.416	0.0049375	1.7914	-2.1566	-2.388	2.4371	-3.2021	1.1981	-4.5038	6.0797	-1.562	3.923	-5.886	2.5557	1.9475	-5.4286	-5.0743	-4.9416	-0.94504	-6.5188	-4.6389	3.2967	-0.56223	3.8796	2.6663	7.5839	0.17673	-3.1676	-3.8964	3.5009	1.5033	-4.3395	7.0517	0.49222	-7.5434	-5.6862	-0.78167	-8.0241
-11.035	-0.44278	-6.2184	-4.7068	-1.1072	-4.5378	4.4741	-4.5809	-13.381	-2.4028	-2.5946	1.0995	-3.3687	-7.7573	-4.0173	-4.6027	-5.7354	-2.1566	-4.8594	-1.7813	-6.4358	-0.9931	-1.3773	-10.296	-3.3186	-9.1056	-7.5701	-7.9249	-5.5643	-9.2017	-3.3707	-4.8134	-4.6486	-6.9896	-4.5635	-7.1143	-4.7595	-4.871	-1.3496	-6.211	-9.6003	-10.744	-9.0706	-4.1564	-4.1278	-5.5985	-10.101	-4.5819	-0.32067	-5.7016
3.7884	-3.1625	11.718	0.29711	5.6797	11.029	2.9605	9.9488	6.1426	8.2304	3.5659	5.5472	2.0057	1.9824	6.7193	3.8657	1.7427	7.9941	4.3351	2.4528	1.939	1.4572	5.6502	3.9219	-0.89012	5.8785	6.3708	5.4687	3.8988	7.5908	1.2946	3.575	1.435	10.931	-0.029712	0.62521	2.1822	6.8533	7.5914	2.231	0.39462	1.64	0.45766	1.7575	1.4536	-0.4587	11.096	2.4656	0.95807	4.1469
5.3509	2.5363	4.8627	6.0315	11.673	0.94829	7.3304	8.1266	8.7989	-0.93646	-0.49916	2.6044	5.5333	1.3796	5.4713	2.0421	5.2509	-2.0414	2.4685	6.2254	8.2335	1.0983	5.66	3.7784	3.013	10.106	6.0086	6.0391	4.4881	10.461	9.6353	0.0010694	11.893	7.2191	9.6065	6.319	4.2659	9.3775	9.6036	3.2612	5.3982	7.2574	9.3427	5.7454	6.2212	8.4566	7.7964	5.0707	7.7339	4.0388
-12.207	-4.5839	0.24391	-4.31	-5.7348	3.5653	-0.95865	-2.046	-3.2872	-8.9939	1.4209	0.80325	-1.4705	1.7863	-1.1478	-0.38197	-4.7637	-5.5876	-8.9983	2.8026	-3.9981	-4.5612	-4.7252	-1.5467	-3.5311	-6.7272	0.51477	2.9306	-1.1731	-1.387	-7.8391	-5.1525	-1.5006	-6.3365	-0.53992	-1.0779	-6.0248	0.95598	-8.3865	-3.422	-1.0015	-3.8526	1.4368	-8.857	0.16052	-0.84076	-1.7504	0.90076	-8.5324	-3.9191
7.1627	4.3747	10.09	9.6147	12.811	10.501	3.5855	11.068	6.2037	16.115	4.807	10.198	14.493	7.8449	11.632	16.732	9.7084	10.205	12.626	15.936	11.464	6.8527	1.5819	11.312	14.973	11.732	11.567	11.948	7.6665	6.3125	7.866	6.5647	7.4378	0.42134	5.0631	14.429	8.6971	9.391	5.3632	7.228	4.8974	13.314	14.953	7.3346	11.387	7.9266	14.165	14.81	13.113	9.3505
-10.082	-8.5925	-11.907	-11.532	-12.555	-8.68	-10.495	-4.1881	-10.717	-8.5277	-9.0147	-19.253	-9.9529	-1.7274	-12.481	-3.3217	-9.5031	-13.984	-10.213	-14.299	-12.855	-11.909	-6.6233	-8.0775	-11.701	-9.1416	-11.1	-16.655	-14.308	-8.9392	-11.394	-12.684	-6.1935	-9.1524	-10.348	-7.0274	-9.5655	-16.81	-6.8734	-11.938	-11.599	-18.247	-9.8344	-15.144	-16.255	-6.831	-17.156	-14.745	-11.651	-13.127
-5.705	-10.322	-7.9551	-10.77	-8.9787	-2.5917	-7.7252	-8.4915	-15.951	-5.1661	-11.366	-10.885	-10.264	-7.234	-11.795	-12.994	-10.02	-12.014	-6.024	-3.7571	-20.794	-10.323	-2.6607	-12.894	-8.3259	-13.197	-12.317	-12.287	-18.13	-12.898	-11.209	-14.691	-11.864	-8.8368	-13.933	-10.535	-8.0498	-12.854	-7.7924	-7.5665	-16.611	-11.943	-11.364	-12.34	-4.8909	-7.5723	-14.347	-7.6706	-10.072	-7.963
-5.6805	1.2576	-1.4282	-5.0595	-8.5828	1.6146	-5.6522	2.661	0.24633	5.8201	-0.64319	-6.4709	3.7711	-2.3389	1.0547	1.4066	-0.1002	4.9151	-5.4745	-5.1665	-4.6434	3.3206	-2.7709	-5.3163	8.0429	-5.0212	-1.2815	-2.3464	-2.2403	5.8739	0.90758	-4.8442	2.2751	-4.6331	-11.929	-6.9705	-3.1834	4.3523	-5.5718	1.142	-3.9174	-6.1245	0.0068365	-4.2192	0.15757	-2.5464	1.8882	1.3473	-9.5303	-6.8348
-5.7241	-8.1713	-8.269	-1.3383	-2.7826	-4.9067	-11.705	-8.9259	-3.9991	-4.6383	-0.76105	-2.2445	-5.9264	-3.9769	-3.6874	-2.6313	-2.1225	-3.5428	-1.6359	-7.5707	-3.1785	-11.092	-1.4966	-13.046	1.284	-3.0413	-3.1097	-5.3832	-6.4808	-6.4465	-3.3976	-9.8503	-0.38183	-5.5094	-4.0633	3.549	-0.0087279	-3.1326	1.798	-2.2902	-5.6254	-10.234	-6.2275	-2.2716	-7.6742	1.4621	0.90975	-2.1186	-6.4213	-4.6532
-9.9731	-9.5338	-10.805	-2.7371	1.1763	-7.0043	-1.9754	-5.2924	-2.2303	-0.018116	1.2052	-4.978	-2.2407	-2.2532	-3.8067	1.4894	-2.0373	-5.5043	-12.095	-7.9085	-7.7745	-1.2742	0.87576	-8.2446	-10.765	-6.1702	-1.7106	-4.025	0.83884	-7.4257	-6.4107	-8.906	-1.5445	-7.3008	-5.6676	-10.637	-8.8414	-6.1363	-4.0745	2.5768	-8.101	0.21184	-0.3474	-11.409	-8.3755	-7.1372	-2.884	-1.8496	2.3472	-0.50638
3.5811	3.8076	1.2263	-1.7935	-4.3564	-2.9022	0.90428	-4.1148	-6.2059	-7.7956	-3.1905	-1.591	3.1063	1.3453	-3.8646	-2.9674	2.4767	-4.4674	-3.6637	-8.152	-0.77224	-3.1803	-3.9686	-2.5046	-2.5688	-1.9469	4.1206	-0.42346	-2.3138	0.43046	-2.8357	-10.587	2.4999	-1.2422	-4.8559	-3.7579	-2.8333	3.6739	-1.7843	-2.2439	0.044811	-0.57556	-2.1967	-5.7515	-4.2027	-4.5362	-3.9373	-0.37341	2.8031	-5.1141
-0.42441	-4.3113	3.3609	2.8961	-5.4014	0.86924	-0.7172	1.2524	-2.391	0.17122	-0.2357	-0.86374	-0.86298	-5.7593	-0.6195	-1.6294	-1.1217	-7.8601	-2.343	-1.7291	-2.9406	-4.9999	0.46414	-1.8795	-5.0286	-3.993	-0.016297	-5.7741	-5.7838	-2.8488	-0.81373	1.2979	1.8781	-6.7727	-4.5372	-2.9518	0.27571	-2.7521	-0.93806	3.5571	11.998	1.6086	-2.9263	-3.6099	-1.7047	-2.5844	2.6012	0.54466	-1.2642	-4.9434
-4.3418	0.81189	-9.4728	-3.2063	-3.229	-10.78	-4.8679	-2.32	0.053014	-8.7787	-2.5562	-5.4575	-6.4151	-3.4688	-3.6569	-1.1467	-9.03	0.95957	-4.0308	-5.2975	-2.4476	-2.8848	-9.3964	-2.9607	-1.0568	-8.7291	-5.4441	-2.4836	-12.528	-4.0189	-5.4042	-5.334	-1.9766	-5.6632	-2.8595	-5.2277	-4.0109	-3.9933	-4.3739	-0.95966	-8.0634	-1.5616	-4.6649	-4.4846	-3.2874	-6.5185	-5.3623	-7.3072	-6.6119	0.20344
-9.7146	-18.025	-15.157	-17.011	-15.15	-10.753	-15.142	-15.95	-12.833	-10.401	-10.292	-15.925	-17.212	-10.746	-19.78	-14.565	-11.714	-14.233	-16.705	-15.752	-18.002	-12.879	-10.535	-10.84	-11.972	-13.89	-11.633	-16.037	-9.2542	-8.6132	-10.177	-15.761	-9.054	-7.5913	-12.143	-8.8646	-13.002	-10.867	-13.116	-7.3882	-10.362	-13.346	-12.528	-11.525	-7.149	-13.893	-19.656	-9.0521	-12.883	-15.125
-9.1575	-1.3093	-5.5967	-0.68619	1.2121	-3.176	-1.6134	-2.7835	-6.0855	-7.7474	-5.5804	-3.0091	-7.0266	-5.2853	-14.941	-3.4732	-3.5155	0.40052	0.10992	0.57216	-6.4299	5.0696	-10.519	-4.6043	-6.8077	-2.0368	6.3471	3.9007	-5.9638	-6.1244	-0.48233	-3.3455	0.99847	4.6243	0.38301	4.4632	-1.2364	-3.6128	2.8438	-4.2466	0.42155	-3.8495	-2.9455	-1.6061	-6.286	-3.8131	-5.5823	-4.9752	-12.027	-9.4887
-4.2707	0.10558	-8.1017	0.57231	-7.914	2.0124	-10.736	-1.4302	-0.78891	2.5094	0.6783	-4.1427	2.5867	2.8908	-3.2435	-5.1461	0.032432	-0.37606	-2.9193	-5.1373	-2.9925	-0.24925	-4.2933	-3.4005	-11.307	-7.2443	-3.6269	1.2634	-7.6477	-1.5536	-9.7533	1.69	0.43994	0.21163	-6.2993	0.84255	-7.0624	-4.0037	-1.3592	-1.3403	1.5951	2.8155	-3.8684	-2.5851	-4.3848	-6.445	-2.8809	-1.557	-2.5644	-0.95945
-4.0281	-4.3612	-2.1321	-0.82131	4.8562	-5.233	-4.4334	-3.4101	-5.3081	-6.8957	-0.70735	-0.044812	0.81525	-6.8465	-6.2523	-5.4848	1.0018	-3.2597	-5.2311	-1.5032	-0.42178	-4.8682	-5.4883	0.29646	-5.8506	-2.7456	3.7004	-7.7789	-6.4616	-0.049265	-6.4909	0.76016	-4.1773	-10.77	-0.27884	4.856	-4.0388	-3.019	-3.1985	5.7788	0.45218	-1.4801	-7.8766	-1.0324	-3.6079	-4.9179	-1.7174	-5.4634	2.785	-3.6667
8.2569	-7.2078	-2.2548	0.85516	-1.2903	2.8624	6.0532	1.1003	-4.7136	6.3392	1.6898	3.3198	2.3853	0.766	4.0601	1.3453	-0.62995	2.362	-3.9242	-0.28974	-1.2845	-2.3084	3.9472	-2.6999	3.347	1.86	0.16707	1.9782	1.3809	-5.4571	7.4229	-0.6772	3.0765	3.8247	4.6602	-0.15793	6.1704	-0.53459	4.4237	4.5247	-5.2759	4.0317	0.73079	6.0818	4.4823	3.0128	2.4897	5.0769	2.8046	3.502
-2.0795	-1.8874	-8.2581	3.6156	1.2953	-5.7863	-1.0749	5.0854	-1.355	0.88863	-1.2996	-1.0561	-2.0697	-0.28417	-0.69116	-2.1921	-1.1934	3.3815	-1.3008	-4.4107	-5.4928	-1.61	0.41015	-1.8397	-3.2506	-8.8018	-1.1439	0.72651	-4.8845	0.66282	-4.2975	-1.2533	-7.8109	3.0202	-4.0113	2.745	0.53581	-2.8308	1.7001	-2.9811	-7.979	5.8579	-1.8237	0.24275	-1.6228	1.5273	-2.5736	-0.13302	7.3827	-5.5857
6.6327	12.087	3.1392	7.2223	5.7824	-1.2204	12.278	6.5988	4.9063	9.7907	5.9208	8.9547	11.444	10.102	3.5397	7.7855	8.1027	-0.60056	8.0892	5.5079	9.104	7.596	10.72	3.2383	9.3657	2.9214	12.238	-0.097962	9.6363	1.3413	5.36	2.8511	4.0485	5.5607	5.4782	11.155	8.513	4.9793	0.45395	9.0585	4.6705	8.1429	8.6481	10.711	6.9025	14.59	10.242	4.0398	10.454	7.2346
-19.952	-21.028	-10.196	-7.8795	-14.067	-17.623	-13.344	-15.129	-18.555	-18.901	-13.455	-14.231	-9.6656	-15.353	-11.211	-12.247	-12.974	-10.089	-12.685	-12.88	-10.406	-13.556	-12.912	-13.095	-9.6631	-10.658	-15.348	-11.364	-11.598	-8.9063	-10.288	-16.286	-11.62	-15.95	-14.326	-12.731	-10.475	-15.347	-13.88	-12.833	-15.83	-13.173	-17.912	-16.004	-10.555	-8.7489	-17.125	-15.628	-22.098	-5.3856
-2.7638	-7.5999	-2.3282	-3.3691	0.52208	-4.6169	-2.0422	-0.87321	-3.8421	-1.2665	-1.0718	-12.552	-7.033	-10.541	-2.0884	-2.0381	-0.33442	-3.2817	-5.1122	0.096721	-6.6946	-3.5899	-3.1639	0.39128	-1.2112	-6.2813	-12.497	-6.0012	-4.5806	-7.9544	-4.8958	-0.23384	-0.71845	1.1884	0.1199	0.2324	-3.2345	0.85559	-0.69275	0.44538	4.3078	-4.9229	-5.2762	-0.58388	-3.6474	-14.243	-4.4052	-2.5238	-2.9873	-2.3321
-17.311	-15.091	-5.1531	-13.996	-20.296	-19.167	-16.29	-8.7238	-14.364	-6.1951	-14.969	-10.173	-18.107	-9.2573	-15.663	-6.6414	-14.145	-13.613	-13.619	-16.462	-9.0845	-15.189	-12.812	-11.197	-13.027	-11.019	-8.6612	-11.23	-11.903	-19.552	-7.0798	-11.422	-8.8716	-11.32	-18.46	-11.31	-13.289	-10.646	-11.462	-13.303	-11.206	-15.941	-15.118	-14.391	-7.442	-3.4086	-11.507	-9.2637	-11.826	-12.924
-11.032	-14.125	-11.915	-7.4394	-5.5492	-10.448	-8.2689	-10.847	-8.6738	-12.582	-13.683	-14.904	-10.92	-11.398	-9.5096	-8.6227	-16.324	-14.028	-16.98	-9.6749	-10.51	-8.8907	-6.5116	-8.1359	-13.971	-6.8087	-10.865	-13.531	-16.034	-6.0327	-9.1759	-9.847	-8.495	-13.224	-12.664	-22.691	-9.7151	-12.879	-8.3168	-14.453	-16.383	-7.7489	-11.079	-7.7593	-10.338	-15.089	-9.1144	-7.9507	-12.563	-12.626
1.7884	5.5307	-0.89171	1.146	1.3906	2.2925	2.1109	-1.3379	-1.2762	9.8077	6.7475	7.4667	5.8635	8.1977	4.242	5.6332	1.889	4.6809	-0.38267	6.5066	6.5605	3.6018	4.6225	1.5466	2.3524	2.0425	-2.488	3.8117	1.9657	-1.0628	-0.065481	0.45068	-1.7122	2.9987	5.2063	1.5186	5.3478	-3.2069	8.2635	-5.7109	6.0006	8.6463	2.7049	8.8205	-3.5674	1.4058	1.9147	4.6019	3.3592	5.6796
-8.2405	-11.309	-11.149	-11.236	-11.516	-12.367	-0.18824	-9.1446	-6.3724	-15.93	-7.3818	-17.003	-8.5785	-8.8121	-8.4934	-17.17	-7.7484	-12.769	-7.1741	-8.9582	-6.2166	-9.7392	-10.08	-10.152	-6.6897	-8.7425	-10.082	-7.6697	-10.475	-9.5436	-13.66	-7.3152	-3.5509	-8.9638	-5.3618	-14.536	-11.565	-10.233	-11.077	-4.4114	-5.6541	-7.7473	-12.287	-8.4084	-9.4623	-5.0728	-2.6803	-7.9419	-13.623	-12.052
-19.388	-10.865	-12.662	-11.825	-18.554	-12.719	-10.69	-18.83	-11.819	-15.353	-13.444	-10.903	-14.664	-13.03	-14.12	-8.9098	-15.329	-18.475	-10.81	-14.129	-13.553	-14.581	-13.758	-18.065	-19.074	-11.845	-11.976	-17.413	-11.42	-12.408	-13.258	-13.901	-14.868	-18.079	-12.741	-12.842	-14.556	-18.752	-10.704	-15.41	-8.4548	-7.7316	-12.144	-13.324	-16.881	-14.896	-11.723	-16.877	-16.199	-19.685
-6.2181	-3.31	3.2973	-2.3405	-1.6778	-1.3458	-7.8165	0.39443	-0.57671	7.4407	4.8064	4.6304	-2.3295	0.90373	2.2922	-3.625	-5.6192	0.33371	0.07061	1.1915	0.79257	2.9263	2.397	0.21133	1.8519	0.86761	-1.4302	-0.63964	-3.6532	0.55959	-0.48468	-4.6534	-1.476	0.16954	-6.7971	0.50391	0.8152	-5.7168	1.4394	0.59116	-1.0701	-1.7969	3.2698	-3.1284	3.5114	2.8682	3.1631	3.6841	2.6114	1.9386
5.4864	-2.0362	-4.2695	-0.29226	-3.372	-9.0093	-0.46532	4.5356	5.2448	1.9539	-2.3075	-8.6381	-3.8977	1.4505	0.49628	3.0427	-0.67083	-0.58706	3.1261	-0.6975	2.7802	3.3676	5.2608	-0.67918	-0.36842	0.80927	-1.838	-8.9578	-1.7717	1.3336	3.4789	5.4297	1.9513	-2.1429	-3.6545	-2.0583	1.0178	1.058	3.2464	2.6067	4.8801	-1.2721	-4.2626	-3.0198	0.5835	5.8178	-1.6495	0.77037	3.4979	4.2663
-0.55724	4.4403	0.51902	8.0668	1.1073	-9.5535	-4.0308	0.10931	3.3784	4.2176	3.0881	-0.12795	-4.3082	-1.4945	3.1308	8.1092	0.12207	7.7773	2.709	3.3744	5.5304	-2.1788	2.6801	0.46868	4.7863	2.5807	-1.6776	-3.4817	3.3791	-0.6083	1.9943	6.0443	-4.7336	0.15297	-7.6215	4.5388	0.43825	4.5367	5.1637	-7.0029	0.63249	3.7994	-0.72954	1.8409	5.1746	3.0321	-1.2058	0.56752	6.7565	6.0949
3.1283	2.3112	4.7492	2.5592	12.521	7.8525	6.9644	5.5146	6.9482	-1.4373	6.5156	1.7531	10.711	6.3298	11.03	7.1171	8.1157	2.2039	1.1418	8.9525	2.1584	-0.53515	1.115	3.6476	-2.1575	6.0007	11.539	0.70554	11.723	3.6926	2.201	5.4574	3.7017	7.1574	8.8397	7.4377	2.0023	7.7478	5.3533	8.0954	0.31822	6.0218	6.6897	0.69454	8.1929	8.6288	5.3197	6.092	3.1567	5.2148
9.5825	7.9693	3.8892	-1.2698	2.9249	-1.2304	3.8032	5.3919	9.1784	3.738	-2.1823	1.4458	3.8756	2.4773	2.3895	0.69928	3.923	0.029536	0.85418	-2.342	6.8481	3.4335	8.1726	5.1414	0.69681	8.0476	7.1288	3.0625	-2.2898	5.2267	7.6024	-0.85562	4.6506	-3.1899	-2.3461	14.029	0.80761	-4.7243	7.2494	8.4204	4.1517	4.0429	-1.2682	8.3045	2.9722	-1.4284	4.6854	8.3402	-1.1955	8.0519
3.5886	7.8392	-0.23431	-1.8872	2.6108	2.4547	-4.6004	-0.69607	1.1231	-1.7463	1.0948	-0.5704	-3.7482	5.8719	3.8804	2.9863	3.8702	-0.040381	8.1455	2.6864	3.7193	3.1942	0.052896	-0.62979	0.70095	-2.627	0.80278	8.9472	3.7799	0.95524	1.029	1.6312	1.1003	-2.8724	0.43471	-0.13993	-3.115	7.4274	0.42325	8.57	3.7564	2.6836	1.0782	3.7991	3.9406	-0.61624	3.4411	-0.36331	1.6666	-1.8663
-3.7939	-4.3998	-5.4665	1.4775	-6.0145	-3.5942	3.4844	-0.76871	3.2814	0.41367	3.4719	-1.4736	2.3168	-4.6979	-2.084	-0.040782	-5.3087	5.3002	0.71743	2.8462	-9.2711	-1.736	-0.0057645	1.5713	-4.0432	-7.4818	-1.2651	-1.8805	0.13531	-1.7206	5.4875	-2.2297	2.3108	-9.0115	-0.89548	-5.1277	-3.7835	-2.5623	-3.114	3.2327	-1.647	-2.07	0.92638	0.83491	-4.8686	-1.6528	1.9263	-2.8552	1.9578	10.118
1.8355	-0.33832	-9.957	1.0734	-3.3153	-0.60955	-2.7149	-2.7262	-11.656	-10.283	3.0687	-3.2986	4.7236	-7.1084	-6.9184	-5.9866	-3.0366	2.4342	1.7838	3.3545	-1.6657	-2.2805	3.1975	-1.8214	-7.9602	5.2149	-6.1004	-7.2413	-2.0781	0.29139	4.0769	-5.7946	-2.8577	-2.602	-9.1116	-4.5074	-3.9634	2.0744	2.7304	3.962	-0.26721	-6.8237	-1.0705	-5.2066	-0.048895	-5.8716	2.0923	0.18729	-9.4694	-4.8251
-6.7229	-5.9462	-1.7096	-2.5675	-5.6583	-4.2711	-9.868	-6.6264	-6.8875	-3.5541	-3.4841	-2.1911	-4.3244	-9.7029	-8.4019	-4.5581	-12.756	-4.7596	-4.5129	-2.4352	-7.4648	-7.3658	-6.141	-9.2145	-7.9126	0.47485	-4.6317	-11.678	3.2331	-5.0674	-6.8561	-7.3234	-11.714	-13.26	-8.6103	-1.6354	-9.8488	0.9132	-6.6599	-9.8843	-1.7139	-2.9498	-1.3804	-5.1431	-3.1153	-6.9453	-8.8572	-9.7735	-0.20759	-3.0983
-26.663	-21.651	-23.429	-31.742	-16.457	-17.804	-20.116	-20.39	-25.098	-24.712	-28.727	-25.71	-26.421	-23.607	-24.351	-23.5	-19.124	-23.417	-27.548	-22.718	-16.565	-13.248	-18.13	-17.929	-17.075	-27.047	-22.064	-19.675	-22.741	-25.198	-22.082	-23.521	-25.282	-20.14	-26.686	-23.609	-24.539	-17.796	-23.521	-26.246	-21.33	-26.806	-19.783	-21.529	-20.141	-16.48	-22.283	-22.966	-19.271	-20.968
3.8922	-6.4726	-5.7631	-2.4107	-3.1519	-1.4631	-2.9808	-8.9486	-10.876	-12.675	-1.349	-6.0253	-1.0528	-10.666	-1.4855	-10.868	-2.8791	-3.1634	-1.1439	-4.1871	-3.3014	-7.4426	-7.1868	0.19934	-6.1451	-2.6794	-3.0071	1.3332	-6.991	1.5267	-12.668	-7.6471	-2.9376	-3.2279	-4.4752	0.14611	3.5778	0.23857	-8.95	-5.9801	-5.7646	-3.4853	-10.595	-2.4619	-0.56107	-6.0363	-6.0407	-9.3385	-8.0433	-6.7883
-22.133	-24.536	-17.746	-24.722	-22.906	-24.207	-23.186	-17.121	-16.762	-29.269	-22.215	-19.327	-20.372	-25.936	-19.339	-22.741	-23.451	-18.505	-23.407	-22.758	-23.751	-21.985	-21.426	-14.232	-26.719	-22.257	-24.169	-14.804	-25.388	-22.361	-20.344	-23.429	-23.497	-17.123	-27.21	-20.926	-21.773	-18.283	-22.739	-23.749	-20.687	-23.814	-20.207	-29.202	-27.809	-18.827	-22.244	-20.571	-23.861	-20.67
-10.634	-10.348	-8.6247	-10.71	-11.508	-13.528	-0.048316	-8.389	-14.092	-9.6947	-12.244	-10.741	-7.1527	-16.134	-15.153	-14.534	-13.513	-13.388	-8.0365	-15.754	-8.3411	-8.8912	-5.7021	-12.306	-8.1176	-13.311	-8.8871	-15.466	-11.597	-15.523	-11.811	-8.5722	-14.444	-11.6	-15.292	-10.655	-4.0448	-15.754	-10.675	-10.976	-10.417	-5.746	-10.037	-15.293	-13.491	-11.556	-3.5417	-10.396	-10.311	-10.086
-3.2198	-9.3461	-9.1574	-6.9511	-11.094	-4.3585	-10.683	-10.766	-7.2253	-6.4557	-3.4468	-13.788	-5.994	-5.7975	-3.6866	-10.49	-8.6291	-7.0567	-10.085	-1.8773	-10.33	-7.845	-1.5172	-8.3449	-3.0218	-4.0925	-8.9963	0.62521	-9.7988	-12.72	-11.576	-10.798	-13.576	-4.3431	-14.511	-11.505	-13.467	-8.9668	-9.0361	-10.714	-14.868	-9.0508	-8.6402	-9.2186	-6.0489	-4.8345	-3.8587	-9.1448	-4.156	-2.6771
-23.324	-24.66	-25.901	-22.331	-23.892	-23.486	-21.166	-27.196	-22.19	-24.746	-26.472	-19.636	-23.404	-14.919	-16.363	-20.524	-21.586	-22.998	-22.635	-17.4	-18.667	-20.732	-20.655	-19.556	-24.596	-22.788	-23.34	-19.595	-22.435	-20.806	-22.449	-19.663	-26.712	-20.586	-22	-23.078	-26.999	-19.965	-24.851	-27.416	-27.613	-24.587	-8.8526	-25.758	-27.322	-23.819	-33.59	-25.607	-26.338	-18.808
-1.6696	-0.6713	-1.7913	-6.0173	-1.6541	-5.4572	-1.4867	-3.251	3.9966	0.21266	-0.021068	-11.306	1.1529	-1.2371	-0.63783	-3.3599	-5.1852	-1.7004	2.8237	-4.1381	1.5153	-8.144	-1.1146	-2.3952	-1.8558	6.2925	-3.5676	-7.5202	-8.6642	-2.9582	-4.5362	-2.4298	-1.1001	2.4258	3.3912	-7.6337	-2.9349	0.64606	-1.3668	0.90755	-1.2725	-1.3349	-1.9458	-1.0617	1.6256	0.87024	-4.5263	2.8237	-8.8654	-0.96341
-3.6434	-7.6876	0.22644	-2.6242	-4.464	-4.7585	3.9666	-6.953	-0.11989	-4.7119	-3.8146	-1.7753	-2.1327	-2.517	-6.6999	-3.6406	1.9144	-0.55932	-2.2163	1.4508	2.1831	3.0337	-1.6476	-0.55213	-5.2905	0.12516	-0.66823	2.5249	-1.2895	-6.8949	0.75913	-0.15718	2.7899	0.70988	0.49839	-0.87804	-1.6118	-6.3145	4.2029	-3.6215	7.9264	2.8618	3.4733	-1.0912	-5.7174	-5.4863	-0.27072	1.0973	3.9409	2.5632
-6.4348	0.022614	-7.0368	-12.674	0.1416	-5.0195	-0.34875	-1.7696	-2.3206	-2.46	-6.7496	-2.8548	-1.3445	0.10379	-3.5736	-8.1205	-2.195	-2.5609	-5.5935	-6.1217	-7.6804	-1.1721	-5.4209	-0.40123	-5.3026	-2.6625	-4.7677	-4.7862	2.7927	-5.5888	-12.472	-9.0812	-4.7029	-9.0975	0.37323	-4.546	-8.8525	-5.5098	-7.0311	-10.654	-7.5089	-3.5203	2.1129	-12.16	-3.0413	-9.2937	-4.55	-8.7042	-4.1692	-5.758
-17.778	-9.8411	-8.9404	-11.442	-13.748	-10.228	-12.457	-12.183	-7.8212	-14.096	-13.15	-10.66	-10.54	-4.5035	-10.194	-11.456	-6.6767	-8.4298	-12.428	-16.732	-18.948	-7.2739	-12.12	-12.842	-15.03	-10.83	-10.853	-7.1813	-18.359	-18.762	-11.29	-14.722	-16.591	-9.9566	-13.421	-13.088	-16.694	-7.3044	-12.631	-8.0093	-11.442	-16.263	-16.235	-12.207	-9.8628	-17.465	-12.956	-15.061	-13.851	-8.8003
-12.46	-10.306	-15.347	-13.591	-13.713	-13.29	-12.182	-9.4494	-13.545	-11.749	-15.079	-16.376	-11.568	-11.125	-22.005	-15.702	-17.651	-10.207	-10.863	-18.937	-6.8758	-12.212	-16.188	-10.756	-3.2857	-4.8858	-2.6731	-7.2436	-11.062	-10.562	-15.464	-8.8765	-13.129	-11.308	-15.34	-11.431	-15.831	-13.044	-14.267	-7.503	-15.302	-16.216	-14.58	-21.878	-12.96	-11.546	-7.8596	-15.132	-8.17	-10.562
-12.892	-15.51	-7.0383	-18.923	-11.115	-15.254	-13.814	-14.557	-18.259	-11.114	-7.1962	-16.678	-15.218	-15.657	-13.143	-14.092	-16.254	-12.19	-16.602	-12.175	-13.254	-5.9431	-12.274	-16.765	-17.479	-13.217	-11.594	-10.123	-13.527	-9.6617	-15.641	-19.889	-13.011	-11.183	-14.142	-13.648	-9.9688	-13.256	-15.42	-8.3209	-15.163	-9.8816	-11.315	-16.839	-11.881	-6.8767	-11.34	-9.0703	-16.236	-7.9694
-2.6559	4.1064	7.666	7.8799	9.9025	1.5116	-3.451	9.3309	-1.6853	-2.4388	5.2705	3.1308	1.3769	6.4175	4.4885	4.771	1.2817	-3.9315	-2.729	1.2365	-2.7168	-5.4677	3.9769	7.6568	-0.60604	4.2914	-0.88838	3.8654	0.75937	-0.078645	7.3633	5.3582	4.4308	-0.77036	2.4711	-0.79853	5.1088	6.1964	6.4604	3.0167	-6.2151	3.921	3.6587	-0.98996	-0.17832	2.2972	1.7313	1.2847	-1.3044	-2.7954
-8.909	-5.8	0.16751	-5.0979	0.84871	-1.5109	0.30223	-4.2155	-5.8811	1.0336	-7.8703	-7.921	8.0862	-5.3779	-0.79057	-1.4606	-0.27587	-1.4088	-6.713	-3.7483	0.88966	-1.4286	-0.89391	-2.0684	-7.8529	-6.673	-1.9507	-8.8372	-9.2139	-3.8969	-6.6299	-1.6276	-4.7018	-4.1072	-2.1122	-3.2183	-6.2758	-1.5958	1.8242	-2.1753	-7.3731	-0.15516	-0.48308	1.4061	4.6762	-8.9386	-0.27488	-4.1362	2.6224	-2.8638
7.618	5.2898	4.2425	3.1967	10.705	5.1858	3.1082	0.81273	9.367	7.1031	5.4887	5.7428	9.4097	8.7093	-1.6438	5.9398	5.2194	2.2132	10.026	1.2403	4.0927	2.8042	0.40407	2.7255	0.67075	7.6097	6.119	5.1982	5.7031	7.1682	5.2418	14.171	8.8548	5.7689	8.537	0.39972	0.61876	-0.093137	8.3882	4.1245	2.877	16.178	2.7524	4.1634	7.4884	5.3096	11.66	8.7611	8.2433	14.296
-3.4202	-2.3786	-8.6981	1.198	-7.6172	0.38558	-1.2396	-3.4479	-2.7546	2.4636	-6.2899	-2.5652	0.089349	-0.6673	-4.8919	-5.5468	-0.8626	-5.56	-6.9704	-5.9989	-6.0432	-4.7903	-3.1908	-1.6977	-0.91614	-2.8744	-2.977	-3.482	-0.91133	2.9819	1.2693	-8.5458	-3.824	-7.4357	1.6144	-2.1252	3.7524	-7.7107	-8.2908	-1.877	-5.6318	-1.2312	-7.0315	0.16818	-2.6019	-2.8936	0.15078	6.0658	-10.313	-9.822
-2.4013	-0.69421	-4.6644	-1.8259	4.3738	-5.8122	-3.6751	-3.3127	-7.8463	2.6799	2.6732	2.5428	-4.2274	0.47322	-5.5669	-7.606	1.2508	1.2189	-3.3322	-1.8433	-2.7791	-2.0364	-5.2774	-5.2463	-6.0212	-6.3117	-1.1598	-4.3215	0.19963	-3.681	-5.0771	1.5818	-3.2058	-4.1009	-6.903	-5.1788	-4.3062	-3.8598	-7.0929	-1.1701	0.12656	2.2917	-6.5883	0.96627	-9.1087	-3.8994	1.0894	-2.294	-2.0628	-2.8785
-12.887	-14.794	-10.164	-8.4998	-5.8736	-14.636	-10.706	-14.89	-13.174	-14.137	-8.7377	-7.9612	-10.531	-14.621	-9.7842	-7.9265	-8.9747	-9.6134	-6.9068	-7.2301	-10.406	-10.258	-13.168	-5.4545	-13.826	-13.064	-14.412	-8.2368	-4.1981	-12.779	-10.136	-10.384	-7.4959	-5.2725	-10.09	-10.997	-11.099	-10.511	-18.65	-10.848	-13.384	-10.236	-14.416	-8.9522	-11.125	-5.7438	-6.5948	-11.604	-14.236	-12.57
-6.4096	-10.597	-7.3371	-5.5344	-7.3038	-8.207	-1.6224	-5.1584	-8.3666	4.1572	-8.7852	-5.0384	1.0369	-9.5545	-11.081	-4.4392	-7.3995	-7.446	-3.6179	-8.8069	-6.1509	-5.162	-5.9339	-10.74	-4.143	-0.81508	-6.2968	0.54432	-10.977	-9.2647	-6.0543	-6.8355	-0.45119	-5.2884	-3.0276	-4.7685	-6.2354	-7.6489	2.0964	-7.2004	-7.0421	-1.3221	-4.2467	-4.9066	1.0411	-2.1958	-10.634	-11.792	-6.7971	-11.143
-9.5553	-12.121	-9.8836	-9.8579	-3.0314	-9.5161	-13.297	-13.203	-7.396	-12.238	-7.6698	-10.601	-15.506	-10.814	-11.706	-11.512	-10.462	-8.6429	-9.86	-16.544	-9.8136	-6.4198	-12	-2.5505	-10.986	-12.221	-13.571	-14.568	-9.3717	-13.678	-8.2178	-7.5012	-11.795	-10.238	-8.9606	-14.025	-9.8326	-19.23	-8.7918	-6.5997	-8.8255	-10.624	-8.2263	-12.91	-11.789	-15.5	-13.343	-15.287	-17.762	-11.587
-1.1845	2.0478	2.1213	-1.2143	-2.5691	1.7079	5.6525	2.3291	-2.251	0.8134	3.8375	1.006	0.27421	-0.4042	-4.0947	0.91881	4.2786	-1.1005	2.0043	3.9819	4.1278	1.6232	4.4363	6.1874	4.0914	2.2821	-2.5142	0.85111	2.1247	-1.7683	-1.9577	3.7894	5.1944	6.762	6.4468	-3.8711	3.3292	2.3681	0.95246	-7.2015	-4.0736	0.88019	2.6781	2.9509	1.0661	-4.1629	2.8115	-0.94743	0.087861	0.96634
3.8444	1.0516	-1.2897	0.39552	-0.57729	2.6762	-0.7022	0.48387	2.6794	-7.1335	3.7966	-2.2628	-1.4009	-6.8512	-0.50152	-3.3206	1.1537	-2.5274	-0.014118	-4.4589	0.31282	-0.13914	6.2392	3.6363	-7.9952	0.57495	-4.5311	-1.8753	-7.044	2.7916	-3.8004	-0.59294	-3.3	-0.18593	-3.1305	4.3325	0.41222	5.6544	6.6437	3.9298	-4.0768	1.9755	-1.4556	4.5077	4.0599	-2.207	4.9191	7.3075	4.0205	0.34824
0.86151	-1.9145	-4.9668	-12.499	-3.143	-10.269	-3.601	-3.2713	-3.2082	-8.92	-2.6085	-5.5424	-3.2582	-6.4905	-3.054	-5.2837	-2.7218	-3.4232	-6.7704	-4.3729	-7.9804	-7.5735	-9.0951	-2.5088	4.3581	-9.9797	-9.7276	1.8738	-4.4078	-6.3657	-2.5299	-6.6339	-0.059663	0.30811	-2.2093	-11.561	-6.443	-6.3837	-0.2478	-5.6232	-14.515	-1.9105	-8.2193	-7.7583	-5.4748	-4.1434	-3.2767	-10.26	-3.6378	-7.8136
-0.33381	-5.1634	3.0131	-2.9651	-1.9142	0.99364	1.8063	2.8742	-2.5978	1.4596	6.102	0.64942	3.4758	1.3129	2.2198	4.3495	-4.6331	5.029	2.8702	4.0369	-1.4496	-1.6046	4.2118	1.6566	2.4943	3.8145	-3.0816	2.8859	1.2527	0.023012	-2.2411	9.2527	3.2379	-2.2855	-0.89136	2.8585	-1.2003	-2.3416	-2.0861	-2.2067	3.2181	4.5121	5.7022	-2.4151	3.4114	0.15676	-0.86986	-0.31445	-0.52416	-0.39529
-14.422	-10.218	-18.159	-9.8531	-8.8002	-13.622	-12.352	-6.0797	-10.441	-4.9367	-6.6937	-9.2887	-10.702	-10.455	-12.439	-16.093	-12.705	-3.0054	-13.668	-10.92	-12.45	-16.836	-16.487	-14.966	-13.436	-16.727	-15.195	-10.915	-13.262	-9.0582	-11.177	-10.019	-7.6348	-16.074	-12.163	-9.9794	-10.913	-9.3679	-11.142	-15.719	-16.708	-12.883	-16.267	-12.307	-16.788	-3.544	-13.653	-9.5401	-10.852	-13.808
-3.7967	-1.9698	-1.705	-2.5544	-3.056	-0.022593	2.3661	-1.8054	0.69279	-5.8508	-2.8191	0.20583	-7.4887	-7.8902	-4.5274	-3.0214	-2.3052	-6.689	-4.7827	-1.0813	-0.57905	-1.2266	-4.3994	-3.5043	-6.6858	-2.2229	-3.3381	-2.0261	0.15293	-11.305	-2.2908	2.9166	3.223	-2.7498	0.1108	4.7967	0.13914	-1.1203	-10.14	-4.3001	5.4229	-2.4546	-1.5494	2.0201	-3.114	-2.3723	-4.4229	-5.4772	-8.6671	-0.078282
-3.7852	-3.0921	-0.012859	0.85603	-4.4717	-5.6089	-8.1474	-3.4067	-6.34	-6.4608	-0.89211	-4.8294	-4.9881	-2.8613	-0.57597	-11.15	0.28762	-9.1596	-3.3816	-7.6268	-0.93323	-5.417	-6.0278	-2.7087	-3.6392	-2.6659	-2.8513	-2.2509	1.5924	-8.1001	-1.2648	4.6164	-0.13531	-1.9512	-4.4651	-2.4423	-4.6734	-9.346	0.070395	-3.38	-7.3649	-7.7438	-1.2489	-0.77355	-5.4142	-2.6058	-12.258	-10.302	-7.4875	-6.4427
0.22621	0.50683	-3.6897	-0.76663	-0.14471	-5.045	-3.1755	-0.5026	-2.3453	-5.8784	-1.7618	-5.709	-0.67524	-5.4254	-4.4188	-1.8597	-6.2003	-1.8564	-2.195	-2.165	-1.657	-2.1945	-3.5153	-3.307	-5.6441	2.6843	-2.4835	-5.4154	0.56209	-3.9097	-5.3935	-1.4566	1.0995	-1.9039	1.1909	-1.5125	-1.2032	-4.5471	-1.7289	-2.5307	-8.2054	-1.6223	-2.3935	-4.2414	-0.83091	-2.8232	-0.046417	6.3672	-3.3051	-6.7753
7.6984	9.1571	5.3368	12.002	8.2761	3.8335	11.963	11.95	12.375	8.9374	14.983	14.26	7.2244	10.287	10.508	9.2976	4.7277	13.59	7.763	11.81	10.42	3.5761	10.172	13.902	12.44	6.8746	7.4069	6.8646	14.028	13.499	8.5241	7.4495	8.4419	12.071	10.034	10.93	7.7165	9.8167	13.056	6.9579	7.4755	6.7701	5.4286	8.8609	9.7246	5.4887	7.8631	9.7503	10.212	9.7117
-2.7974	-3.8053	-5.4708	-0.96615	-1.1329	-2.5134	6.7667	-8.0838	-4.0076	-3.7949	-2.3543	-0.14961	-1.6964	-4.1947	-0.80429	1.7492	-2.6079	-5.7312	-1.4276	-4.6366	-0.080231	-5.116	-7.4961	5.8149	-0.74409	-6.0082	-4.1403	-4.4157	-2.5949	-8.4526	-1.8207	-3.2818	1.6784	-6.9888	-1.4355	-4.6636	-0.95546	-6.9239	-2.1915	-7.0066	-3.6765	-3.2432	-4.999	-8.1606	3.9489	-3.6555	2.4889	-11.518	-3.7557	-5.2478
-23.135	-21.337	-25.255	-17.772	-15.805	-20.751	-19.018	-15.187	-20.843	-20.637	-17.746	-19.988	-17.822	-23.678	-19.001	-22.43	-25.651	-24.018	-19.419	-24.604	-16.728	-20.836	-22.532	-22	-22.8	-22.208	-25.497	-23.756	-19.41	-16.935	-17.237	-22.052	-25.432	-29.819	-19.157	-24.339	-18.857	-20.621	-18.61	-18.869	-24.148	-18.272	-15.435	-23.676	-26.762	-22.34	-18.691	-13.193	-19.774	-23.981
-14.825	-11.64	-14.644	-10.614	-11.431	-9.1307	-8.9279	-7.1252	-7.6116	-14.655	-10.04	-13.438	-12.854	-12.3	-7.0464	-7.0232	-18.286	-10.33	-12.944	-9.4074	-12.223	-12.054	-13.219	-9.0396	-8.4338	-10.64	-13.564	-7.6727	-7.2175	-14.492	-11.959	-12.608	-16.949	-12.172	-9.5262	-16.222	-7.9535	-12.996	-8.6276	-5.6943	-7.0273	-10.8	-16.966	-11.043	-11.809	-10.073	-15.986	-15.283	-8.9229	-12.792
7.9491	8.5152	7.0475	7.5812	4.2889	2.1063	-1.5838	6.8761	2.3652	4.7323	-1.0286	2.4302	7.6794	0.12009	3.6902	-3.0925	-2.1761	1.5584	3.7002	1.9198	6.0142	1.2599	3.8498	1.2424	0.98375	6.0292	7.1925	-2.3008	2.1157	-3.0326	1.9755	-0.53397	-0.083946	2.5054	5.3726	5.4552	-0.16619	8.0106	-4.7024	4.3035	5.8271	3.2003	1.1873	2.1797	3.9904	-2.9077	7.6243	6.2676	5.764	-1.3445
-17.923	-14.807	-11.247	-10.153	-12.449	-11.683	-14.299	-7.2427	-10.187	-13.88	-14.238	-14.873	-11.688	-10.751	-12.722	-4.0269	-10.611	-7.1038	-11.546	-9.9423	-7.4181	-16.657	-6.5975	-9.8005	-8.8107	-9.6068	-13.725	-10.553	-14.396	-10.78	-9.4055	-15.669	-14.872	-12.335	-6.3031	-11.394	-8.4325	-12.075	-3.1188	-10.711	-6.7488	-9.7855	-9.907	-14.629	-11.32	-21.875	-7.0936	-10.873	-10.032	-8.402
7.3569	2.7422	7.4228	6.4338	4.0871	11.128	3.0717	6.8566	4.4272	6.398	4.8359	5.3006	4.052	-0.22831	7.5731	9.9831	5.9886	9.1712	3.3118	11.179	4.1563	10.847	3.8954	8.9649	4.099	8.4814	9.3931	0.94726	2.8608	7.3815	7.1964	7.2789	9.1665	11.33	12.485	4.8714	5.6304	5.1126	7.7103	3.5974	4.2496	6.7587	1.6536	-1.7212	7.24	-0.3846	6.2565	7.1396	2.3369	1.0761
-5.6949	-12.164	-4.9917	-9.4703	-6.4264	-8.3465	-6.3075	-7.8273	-19.004	-10.161	-7.8201	-4.7214	-3.4708	-13.648	-13.131	-6.3632	-6.9953	-4.88	-12.804	-12.841	-6.0325	-3.7399	-3.2223	-11.532	-9.4476	-12.338	-4.6665	-8.846	-12.191	-4.2135	-9.2196	-8.999	-11.272	-5.1332	-3.3683	-4.2064	0.49894	-11.445	-3.7399	-7.3106	-5.1248	-2.1743	-4.0412	-8.3381	-5.419	-11.597	-4.9837	-9.4399	-11.603	-9.3629
-6.6408	-6.7687	-4.5893	-2.1352	-3.0807	-3.5605	-5.5118	-1.3332	-0.17634	1.7094	-1.4038	-1.4023	-0.45432	-1.3823	1.9156	-6.372	-1.1736	-1.9472	-3.3847	-6.278	-2.8214	-4.9016	-1.3907	-4.0316	-2.1694	-2.4696	-5.4445	0.84964	-3.2231	0.16929	-2.2114	-10.118	1.5803	-2.3908	0.21163	-4.412	-0.76108	4.5121	-2.6445	-2.4812	-0.76176	-7.2341	-5.9987	-2.9328	-0.99461	-5.9153	-1.9866	2.7793	-4.9258	-6.2434
-2.105	-4.9414	-3.9804	-0.19544	-2.8473	-6.6415	0.73299	-0.47688	-7.9931	-2.3734	-2.9345	-8.9812	-0.40433	-6.9203	-3.3291	-5.034	0.47102	-1.2688	3.041	-9.3125	-0.21238	-3.8854	-3.406	1.0169	2.4997	-3.8323	-6.827	-3.3798	-5.808	-4.5582	-3.838	-6.6796	-3.159	-6.5234	-2.8108	-3.8211	-2.9568	-2.1614	-3.0389	-5.8034	-0.50985	-5.5599	-7.7122	-10.292	-2.0416	4.4743	-5.2146	-4.3807	-1.5326	1.9593
-22.201	-18.678	-26.382	-26.013	-25.184	-23.32	-24.193	-21.921	-22.913	-19.887	-23.857	-20.306	-20.921	-16.138	-24.474	-21.277	-20.523	-25.825	-27.272	-21.008	-23.494	-28.547	-21.107	-20.696	-20.312	-20.631	-17.191	-26.792	-22.44	-18.359	-22.516	-22.322	-19.214	-23.921	-23.172	-24.824	-20.213	-16.77	-16.425	-18.453	-22.551	-16.409	-22.11	-21.77	-29.814	-22.952	-20.671	-25.579	-17.915	-17.428
0.75571	-2.3861	-4.6568	-5.2981	-2.8465	-11.291	-5.37	-1.8274	3.1879	-2.3648	-3.4317	-4.643	-2.4609	-15.346	-2.149	-2.5056	-1.7106	-6.2555	-1.3391	-6.4825	-0.067488	-2.7037	0.76207	2.0268	3.6217	-4.5486	-2.3371	-2.2556	-3.105	-4.4799	-1.0668	-0.92606	-2.403	-3.198	-3.9526	-6.9532	-7.271	0.81861	-2.1551	-3.1345	1.3236	4.436	3.0565	-4.2117	-11.399	-3.3173	1.6738	-3.5177	-9.9045	-3.1485
-4.2681	-14.354	-11.148	-1.9475	-5.1711	-6.8883	-3.9184	-3.7153	-1.1233	-7.399	-5.227	-4.7953	-4.6124	-12.32	-6.4811	-4.6663	-1.4526	-1.2244	0.80041	-4.5335	-4.5703	-0.3077	-8.0357	-10.134	-1.1239	0.65719	-10.395	1.1583	-1.0605	-8.8999	-5.9058	-6.0425	-3.8456	-4.0926	-5.6503	2.2469	-5.389	-10.343	-7.37	-4.2132	-5.1936	-8.8635	1.9148	-2.4921	-4.6265	-3.8942	-1.8616	-3.0424	-4.3027	-6.4613
-0.40866	0.84325	-0.36523	1.4002	1.4478	-2.7904	-3.223	0.036621	-6.6916	-5.3449	5.3983	-2.236	-3.5046	-5.0134	0.24114	-6.3317	2.9882	2.7456	1.8723	3.966	1.7747	2.6619	2.9458	1.0291	-5.6937	1.1215	6.1099	-5.7644	-7.6814	-1.1935	5.9546	-0.65953	-0.20892	5.1948	-1.9409	4.5885	-0.66714	-2.4298	4.0501	-1.9875	5.8725	2.8982	1.95	1.1088	0.25281	-5.6046	-0.14566	0.8175	-7.2057	-6.4488
0.69551	3.5676	-2.6646	2.5556	1.8857	7.6922	9.3865	-1.8179	0.1004	3.8131	2.9458	0.42031	3.0009	-2.2626	5.4379	1.6828	-0.29186	4.2503	7.491	-0.97058	1.6943	-1.4992	8.3142	5.0781	1.9927	4.161	2.5013	7.0804	-3.3039	2.2283	1.8735	6.7122	1.1132	0.40566	2.1009	1.4199	5.1488	2.557	-6.5611	8.6103	6.0351	1.2428	3.0689	1.3289	3.718	6.9816	0.54447	3.2553	1.9809	5.1526
-7.8043	-10.131	-10.275	-17.343	-12.373	-9.4485	-12.347	-15.629	-15.134	-14.337	-11.662	-12.061	-18.616	-19.705	-19.001	-7.9194	-8.686	-18.6	-10.971	-17.672	-9.4767	-10.844	-14.477	-10.937	-12.415	-17.558	-8.8963	-13.563	-11.273	-12.297	-8.1195	-7.9841	-17.861	-18.607	-8.7016	-14.816	-12.632	-12.129	-16.507	-15.261	-19.565	-15.594	-13.57	-16.813	-5.4193	-19.952	-15.224	-11.656	-15.798	-20.883
-5.7892	-8.211	-0.54697	-4.5629	1.5237	5.8965	-3.253	0.056914	-0.62346	-7.254	-2.7467	-1.8601	-0.0048317	-1.8828	-10.782	-5.4431	2.6941	-9.5979	1.3575	-3.5164	-4.9763	-3.2804	-6.2536	4.4883	-4.353	-2.2206	-1.1162	7.8715	-0.68286	-1.3976	-5.2064	-6.2456	-6.8427	0.46507	-4.4461	1.127	-4.2491	-0.3839	-5.2959	-8.1327	-2.8715	-7.2658	0.076364	-5.734	0.489	-1.5998	0.13933	-3.243	-6.8422	-7.9769
-3.5562	-0.26231	-3.0974	-4.974	-2.5466	-0.83883	1.1786	-2.3969	-5.9783	-1.6556	-6.6821	0.82126	-14.203	-5.4141	-0.77365	-0.8671	1.9014	-3.6668	-10.362	-1.481	3.3009	2.2936	1.8668	-7.4495	-3.8839	-5.9751	-1.0989	-2.1781	-1.4024	-7.8385	-5.257	-2.9985	-1.0399	4.0552	-4.0129	5.8389	1.3747	1.2321	-0.21982	2.0456	-0.51071	-4.7915	-1.6445	2.9656	-3.8446	-0.47074	0.21894	-0.37587	2.7429	-4.9893
12.215	9.7732	11.201	3.8268	10.911	5.4214	5.0403	9.2447	15.124	5.367	10.799	8.4521	12.716	8.8584	9.3829	8.5865	4.5974	8.7304	14.32	17.773	7.1902	12.528	9.7254	6.9672	11.841	11.517	14.185	12.765	13.405	8.9578	9.9968	11.124	2.0753	8.768	9.6715	8.6571	16.171	11.124	10.604	4.614	16.256	6.7945	13.637	10.528	15.628	10.371	10.045	6.7399	7.8098	3.2677
-14.98	-10.607	-18.204	-12.619	-12.176	-19.871	-16.638	-15.015	-14.274	-11.884	-18.209	-15.151	-17.899	-19.743	-10.807	-16.121	-16.905	-11.308	-12.795	-14.241	-11.149	-17.951	-16.825	-8.7232	-14.008	-20.515	-12.417	-11.319	-14.07	-14.399	-15.629	-13.128	-9.9521	-10.596	-15.412	-16.47	-15.889	-11.982	-16.151	-5.2261	-13.009	-10.403	-12.998	-12.15	-14.595	-7.63	-6.9858	-13.677	-13.442	-2.2042
-6.3108	-9.6531	-3.7728	-8.0452	-0.33534	-5.182	-2.3551	-4.8241	-2.3636	2.5811	-1.971	-3.7079	-6.5939	-7.2615	-1.1926	0.861	-0.033345	-0.39824	1.4719	-0.97376	-1.3966	-7.7449	-0.97434	-4.4525	-1.5726	-6.4688	-0.8536	0.88839	-9.5939	-0.69023	-3.513	-3.8061	-8.9569	-5.4178	-5.232	-1.8053	0.49486	-1.6131	-3.1257	-7.3514	-7.9753	-2.4704	0.2455	0.93099	0.035987	-5.6498	-1.8783	0.011922	-5.1658	2.9663
-7.7116	-4.7839	-9.9831	-4.006	3.0092	-3.5316	-4.2391	-4.078	-5.4147	-2.223	-10.784	-2.1337	-9.5091	-7.4658	-7.3879	-4.1673	-4.9378	-7.8904	-10.368	-2.1507	-5.0675	-6.0484	-5.6733	-3.6564	-6.8082	-5.6923	-0.69163	0.8828	-7.2736	-7.1158	-4.8336	-9.853	-5.9308	-5.0202	-4.1256	-4.2232	-6.0541	-10.331	-3.8356	-4.9806	-10.188	0.18928	-9.6447	-2.2786	-8.1768	-5.3989	-2.5088	-8.3608	1.4595	-2.082
-12.873	-3.0379	-3.8467	-3.6753	5.2001	-2.7516	-0.16564	1.5159	-5.6794	-2.7272	-2.8773	-3.4464	-0.10574	-4.6214	-0.24576	-5.812	-4.0001	-3.7024	-3.2077	-7.1731	-3.2717	-5.6814	-4.7709	-7.8566	5.9696	-4.0482	-1.3979	-0.0671	-1.2149	-1.8892	-6.4817	-0.50891	-8.0431	-1.3404	-6.0854	-1.5783	-4.8112	-6.3429	-3.368	-6.3701	-3.6642	-4.9154	-0.4816	-6.2382	-1.3441	-2.2862	0.33835	0.88011	-1.9889	0.66017
-7.666	-0.098333	-2.0129	1.7125	3.8766	5.0056	-5.2613	-4.923	2.1122	1.3228	2.3456	3.894	-2.0977	1.144	1.9569	-3.2387	-2.7852	-0.9127	1.3529	-7.8751	-2.9547	-3.3665	-7.5883	2.5245	6.0067	-0.84027	-0.38598	-7.5424	-4.182	-2.9633	2.8463	0.32744	0.35335	-0.20154	0.19185	0.94169	4.695	1.9214	-8.5435	4.0584	0.78498	2.6071	-5.9876	-5.7262	-0.84189	0.85977	-1.5636	-6.9838	0.32526	0.30483
0.18517	0.19234	-8.6584	-8.4309	-7.4549	-1.2615	2.2846	0.11038	-7.0077	-1.8932	-6.9728	-7.9527	-7.7326	-6.958	-3.4882	-1.1936	0.85093	0.32686	-3.3058	-7.0075	-3.1991	-1.6398	-3.7274	-9.0072	4.5309	1.8548	1.4755	0.34246	-3.1121	-2.8122	-4.2707	-1.5912	3.6824	0.065765	-6.5932	-1.8021	-1.437	-3.0092	-1.432	5.4545	-2.0707	0.38075	-5.8816	0.56295	-2.1424	1.3104	-0.12324	2.6545	0.14719	-0.94985
-4.2668	-4.2087	-5.9333	-3.8571	-2.028	3.9232	-6.5127	2.7978	-5.8906	-0.54876	-7.5015	-4.7341	-5.5995	-3.755	-8.8803	-11.025	-3.9934	-5.1682	-5.2337	-1.4989	-1.5834	-8.7474	-3.8154	-3.0564	2.4289	-7.5697	0.18937	-2.9392	-0.33951	2.2217	3.7336	-3.9771	-0.25735	-4.9791	-0.52393	-8.7773	-3.7066	1.0346	-2.1883	-1.1224	-5.0956	-2.462	-3.4303	-7.117	-1.1371	-5.4755	-10.43	5.2388	3.2941	-0.44299
2.6285	5.9384	7.1908	3.1876	6.7253	7.4994	8.8304	4.9815	9.2157	11.487	12.144	9.7207	5.3132	4.5173	8.8548	11.271	9.0617	8.5461	14.519	7.6883	3.8215	6.6427	13.053	13.771	4.0824	9.7791	11.749	15.641	7.0671	10.1	10.501	7.941	10.296	9.5773	15.599	11.732	13.956	11.37	12.393	3.3177	11.721	10.593	7.6139	10.604	12.985	3.7422	7.6234	12.445	10.71	10.211
-14.123	-14.482	-13.708	-16.43	-10.625	-14.643	-13.946	-15.959	-12.434	-9.4008	-19.465	-18.611	-17.138	-16.679	-13.969	-18.212	-15.721	-13.911	-11.855	-22.07	-13.587	-16.217	-22.035	-19.546	-11.888	-16.273	-11.055	-18.065	-17.438	-9.5238	-18.015	-12.982	-14.465	-12.937	-16.965	-15.29	-13.386	-12.65	-16.547	-11.7	-17.22	-18.017	-20.062	-23.259	-19.945	-13.194	-14.96	-14.194	-12.274	-14.979
-3.4103	-4.8374	-2.1031	1.5831	-1.5378	2.8941	-2.2989	-1.7955	-11.257	-0.78518	-0.7687	-5.0294	-3.2523	-9.2287	0.3468	1.1536	1.9361	-0.63971	-1.7799	1.9547	1.3685	0.948	-5.6948	-2.1292	-6.9005	-2.6548	0.68786	-0.18926	0.10047	2.2079	0.22736	5.5694	-5.2278	5.6021	1.4384	-6.469	2.8325	1.4847	6.5201	-2.1141	2.4891	-2.5961	2.0406	-0.89641	-6.0058	1.5068	-4.6669	0.72997	-0.92678	-0.73757
3.6706	0.35468	11.626	-0.72152	5.5317	7.4358	1.6044	2.933	5.8327	-1.1492	6.9841	-2.063	1.4896	3.8397	8.3284	5.3316	10.78	-0.44898	8.8019	2.7073	3.429	0.9917	3.1406	-2.5894	3.2563	-3.5284	6.2884	2.5962	9.018	12.699	0.21451	5.4698	0.22028	1.847	2.5554	-2.2781	-0.92851	-0.048202	7.4268	-3.6521	-8.0398	-3.2182	11.398	5.4766	7.4627	9.215	7.5381	-0.52314	3.9201	7.8249
-10.471	-2.7979	-14.805	-12.979	-7.1377	-9.9484	-8.8754	-12.71	-7.8549	-7.61	-9.9534	-10.214	-16.881	2.259	-11.637	-3.6366	-10.773	-8.5594	-6.71	-4.3894	-8.9099	-9.6352	-9.4034	-12.994	-14.916	-8.2718	-15.175	-14.334	-3.9965	-13.899	-4.8574	-11.219	-3.699	-9.2892	-8.4332	-13.914	-12.379	-14.447	-11.848	-10.215	-13.158	-6.3003	-8.9688	-12.736	-10.111	-9.8773	-11.614	-9.1093	-13.308	-10.72
0.50006	-0.74917	-2.4524	-4.1443	-1.0129	-5.5766	-2.9203	-5.1246	3.7897	1.4398	-4.3638	2.2663	-5.307	-4.935	-0.65674	1.5456	-0.90058	-1.5776	-5.3642	-3.6237	2.2763	-8.1335	-9.3347	3.4918	-3.6943	2.0764	4.166	2.5292	-0.091818	-0.73749	-4.8837	-0.53427	-7.9058	2.4205	0.39439	-5.5622	-0.34085	-4.7794	-1.3264	0.76478	-5.232	-1.6312	-2.3098	0.17295	-1.8535	-2.6182	-5.048	-0.36628	-2.9475	2.449
-7.0836	-3.0412	-3.6638	-9.7924	-9.6858	-0.26396	-1.5349	-4.0647	-9.9477	-3.6971	-10.266	-9.9924	-3.7734	-4.2461	-1.4507	0.27551	-2.1519	-4.5323	-0.7908	-4.0584	-4.9435	-12.49	-11.85	0.66918	-3.7	-7.8814	-5.0835	0.18642	1.7137	0.21045	-3.2385	-4.997	-3.2576	-6.5512	-8.0848	-4.8703	0.6792	-11.1	-6.2792	-7.4749	-5.0033	-5.3311	-1.9696	-3.9978	-12.667	-5.5447	-1.6973	-4.8193	-3.5468	-4.4286
-3.138	-2.4807	-2.3562	-7.0446	0.17693	0.15258	2.0166	4.5305	-1.4604	-1.8646	-1.2831	-9.9364	-1.7534	-0.91213	-8.6256	-1.9536	-10.848	-1.3209	2.4522	-5.2692	-1.6852	0.62877	0.03443	0.51174	0.60909	-1.4473	-6.5846	2.2303	-11.467	-4.9991	2.3977	-0.62534	-1.3228	-2.5891	-7.2306	-3.8482	-4.8009	0.041965	-3.5236	-6.0448	-6.4587	0.79052	-9.1982	-3.8311	-7.7943	-5.8747	-0.51925	-5.5791	-0.59697	1.0895
-8.2717	-10.436	-4.3365	-13.552	-11.644	-16.452	-6.8378	-13.796	-8.7498	-13.447	-16.712	-15.946	-13.681	-15.861	-14.02	-10.288	-8.5158	-12.899	-12.218	-15.345	-8.1321	-10.686	-16.913	-19.617	-8.46	-8.3167	-11.624	-17.979	-13.953	-13.037	-10.802	-13.496	-8.9535	-14.009	-16.64	-10.626	-5.1911	-15.476	-15.871	-14.153	-17.539	-14.711	-11.591	-13.416	-10.727	-7.2353	-18.317	-17.544	-10.646	-19.068
6.0281	1.0093	-0.4542	-2.7074	1.8453	0.15694	1.5487	-3.1236	1.2293	-3.7381	-3.5677	-2.0629	-4.8549	-1.715	5.6009	-5.5798	-4.133	-2.5829	-0.1344	-1.3843	2.801	2.1573	-1.2225	2.7077	3.9712	-3.237	4.7877	-5.3745	-1.3381	1.4676	-1.1521	5.535	-0.70245	4.7376	2.4087	2.2913	-0.86318	-5.1934	-2.0342	2.2065	4.7012	-1.8551	-3.6521	1.4057	-2.0613	-4.1891	0.0085155	6.5556	-6.3378	1.5146
5.1092	-3.1512	4.1274	6.3684	-3.4462	-3.784	-2.4501	-1.3977	1.0039	-0.39347	-2.738	-2.146	0.55482	8.622	-0.2247	-2.4162	1.1308	0.43064	1.3958	6.4311	4.3535	-2.7802	0.61451	1.6544	-1.0354	1.803	0.11566	0.055778	-1.1017	-4.2103	0.44809	-1.0674	-1.7938	-2.8827	-6.5109	-2.2582	11.55	2.6466	0.55075	5.2906	1.0373	-1.8059	4.384	1.0047	1.9768	3.4352	-2.7838	1.3119	3.3533	5.0115
8.7626	4.9138	3.3215	4.7528	-0.69628	7.8372	6.8381	4.3971	3.3987	5.4027	7.0233	6.6037	6.0808	3.071	11.023	-0.089645	2.1211	-1.3353	1.5741	0.45257	6.1499	5.6752	5.1693	-0.23842	1.9315	4.0505	9.859	4.1755	3.2723	2.7023	2.3571	-0.47411	1.729	6.8383	4.4837	5.8141	8.9806	3.8591	6.2683	9.976	4.0737	3.5919	5.5821	7.1736	2.5798	5.9294	7.5968	9.3568	1.9739	10.545
-9.2027	-5.5165	2.8036	-6.6986	-3.4514	-5.6681	-9.1062	1.1033	-1.445	-3.0696	-5.9524	-1.8168	-0.19417	3.2252	0.47934	-1.7296	-2.1639	-2.4454	-2.164	-3.3769	-8.8797	-4.1235	-4.3454	-2.9656	-4.8885	-1.4041	1.5197	5.9752	-3.6876	-3.7968	-0.16477	-9.13	0.45378	4.9057	-1.8269	-0.54499	-2.7732	3.7128	1.2888	-3.0896	-5.5147	2.8434	0.78551	-0.89042	-0.10555	-0.71094	-8.0331	4.3777	-4.3996	-9.0603
-14.493	-9.2767	-11.844	-8.7609	-11.529	-15.113	-15.61	-8.6975	-10.931	-23.098	-15.878	-10.364	-9.1158	-12.315	-16.194	-6.4448	-16.248	-15.103	-12.104	-12.17	-8.1505	-12.156	-12.548	-12.061	-13.395	-19.05	-16.166	-10.38	-8.1527	-8.8084	-9.3823	-17.736	-12.764	-7.9074	-11.708	-9.3862	-11.794	-9.5572	-11.538	-11.264	-15.716	-14.002	-11.255	-12.987	-17.331	-16.309	-14.878	-10.318	-10.296	-6.7389
4.7209	2.1691	-1.0459	0.74131	-2.5277	-0.91966	-6.5931	0.34323	-1.9694	-3.6231	0.39211	-0.90003	3.3968	-1.45	-7.7437	-1.2504	-5.8329	1.9517	0.4984	-1.27	-1.5099	-7.8352	-0.24901	-7.01	-5.5727	4.665	0.75295	-2.0103	2.986	-3.2234	4.0135	4.7831	1.4263	-10.679	-6.1518	2.4118	-2.4001	5.3561	-4.688	4.9184	2.035	1.6742	-2.6874	1.3854	1.5617	3.7919	-1.2586	10.913	3.0554	-1.9613
-2.4117	-11.868	-4.3429	-9.478	-14.285	-5.5855	-11.173	-13.489	-5.7057	-10.1	-11.276	-25.128	-9.6675	-9.6393	-8.8757	-11.552	-14.083	-5.1337	-11.551	-7.7243	-10.452	-13.583	-7.2426	-11.134	-4.7009	-16.756	-11.27	-5.4838	-12.512	-11.56	-9.2748	-12.79	-14.967	-14.681	-11.457	-12.649	-12.829	-8.1675	-15.091	-7.3586	-14.619	-12.701	-12.52	-13.333	-12.8	-10.523	-9.8041	-11.732	-7.5555	-13.264
-9.9595	3.6813	-0.55804	6.2059	-1.4804	-1.0343	2.188	-2.1861	-5.6733	-0.54552	0.26738	-0.36495	-1.0931	9.0518	-0.25834	5.9621	-2.4709	4.5752	0.30549	0.24941	4.1967	0.5807	5.6174	2.2203	0.81226	3.7721	-1.2932	0.49349	3.1644	-1.5602	-2.7093	1.6974	7.6314	2.3751	0.86911	5.1198	2.7921	3.7454	5.9231	7.392	1.3899	0.37603	2.0826	11.691	-2.0756	-3.3013	3.6047	3.5364	4.3811	-1.3587
-8.0523	-4.1651	-3.7101	-0.97048	-0.89757	1.2222	0.67592	3.5399	-0.61202	1.0578	-5.9113	2.0271	1.1714	-3.7928	-2.2948	-4.3135	-2.3508	2.7725	-2.9143	-5.3337	3.4768	-0.026568	-0.8782	0.67524	-1.1494	1.3418	0.88778	-2.454	-1.8168	-4.288	4.9726	-2.3986	-0.79173	-1.9026	-4.8789	-10.611	-0.67063	-9.0459	-3.6505	-2.5171	-5.7037	2.6407	4.2885	-3.625	2.6493	-4.5984	-0.89248	1.7853	-1.1722	-3.5508
-7.8065	-10.809	-9.6376	-12.863	-14.491	-19.063	-8.6606	-13.036	-12.326	-12.984	-12.064	-4.2345	-10.521	-12.379	-12.085	-10.015	-9.2138	-7.8593	-17.663	-15.147	-8.5033	-7.7472	-18.525	-13.971	-9.7779	-13.959	-19.596	-7.8363	-11.454	-12.908	-3.0838	-13.571	-12.343	-11.883	-8.9948	-11.047	-14.112	-5.7535	-13.348	-8.2527	-1.5181	-13.308	-6.0259	-8.4737	-12.57	-13.319	-2.1324	-13.712	-10.303	-6.4313
-12.864	-9.9621	-10.682	-7.8113	-10.767	-6.7225	-10.782	-14.051	-10.115	-7.2102	-5.7769	-8.5317	-10.84	-11.04	-5.716	-11.408	-9.8246	-17.541	-7.2874	-7.3474	-12.161	-17.661	-11.532	-13.642	-9.7368	-11.642	-11.614	-16.109	-9.8643	-12.624	-10.258	-13.229	-15.292	-11.408	-7.4585	-12.121	-9.3526	-8.3957	-8.9871	-14.163	-16.35	-12.586	-10.42	-10.947	-9.1091	-13.706	-16.699	-7.8909	-7.8252	-8.8885
5.5556	-1.357	10.059	-5.2353	0.68077	4.2908	6.0107	5.102	2.7367	-5.6062	2.9728	0.00061469	10.266	1.8491	3.7688	0.40309	-2.2896	4.8286	0.061009	4.8437	-4.6837	-2.1129	2.6284	-0.086508	3.1743	-2.606	5.8333	2.3875	4.5677	6.3078	0.72017	3.6435	6.3173	2.4017	11.265	4.4873	9.2591	-0.48772	-1.1684	4.6692	-2.6013	2.1383	8.0905	2.074	8.4111	5.2672	3.3516	5.1507	5.4086	4.8927
0.20852	0.042624	1.4067	5.3565	-2.3327	-5.8873	-3.4246	-4.7721	0.84888	0.60585	-1.8704	2.1796	3.4983	-6.5287	-0.7185	-1.0947	5.5002	0.094073	5.7269	-3.3227	-2.8795	-2.8224	-0.37265	0.24082	-1.0596	-1.0328	-0.82775	-3.73	-3.7941	7.1565	0.55829	-0.42676	-7.291	1.2932	-3.4335	-1.7744	2.2636	-3.7421	4.4102	-5.4352	3.3238	-3.8115	-1.5171	8.4805	0.0069179	-3.8124	-7.7333	-1.2533	-6.5299	-10.395
3.5592	-2.3012	-5.9382	-3.9324	0.53269	11.051	5.5699	3.8578	7.3621	-0.19046	2.0971	1.7991	2.2371	1.2176	0.10521	2.4848	6.6505	4.5088	-2.3391	4.9793	1.29	0.62524	-1.1396	2.8191	7.0954	-1.8502	1.4287	1.5996	0.78082	-0.3668	3.8478	5.3651	-1.007	-0.35738	5.9714	-1.236	3.7173	-1.5485	2.678	1.5079	6.8517	3.2827	0.97108	-0.16741	0.71865	-3.4172	6.128	0.73735	2.6643	9.9871
-0.98858	1.9761	-5.911	5.3419	-7.754	-4.1806	-3.4917	-5.5725	-1.6304	-0.20014	-1.4666	-0.65303	-1.3671	-1.6424	-3.2535	-6.8399	-7.0771	-6.5028	-1.4834	-0.32564	-0.53105	7.7291	5.4403	-0.96926	-2.3594	-5.0313	-3.2453	1.5079	-2.3854	-2.4858	-5.2261	-7.2138	0.31157	-2.8694	-2.9361	-1.4157	-3.263	-1.7631	0.23259	-1.1254	-2.2254	-4.0855	1.2293	0.58259	-1.7501	2.0441	0.96339	-2.8956	-13.698	-6.4391
-11.513	-11.359	-18.043	-15.267	-9.8736	-11.529	-12.28	-7.0677	-14.673	-10.172	-16.052	-9.7421	-12.847	-11.775	-8.7829	-9.9378	-10.361	-12.736	-11.066	-12.614	-15.721	-15.644	-15.279	-18.471	-14.921	-13.06	-9.6165	-12.098	-14.151	-13.533	-17.538	-11.375	-15.301	-16.411	-6.5836	-11.624	-18.761	-11.641	-12.193	-11.543	-12.828	-16.37	-10.069	-10.849	-10.868	-10.697	-17.754	-11.516	-15.586	-11.477
-8.9212	-8.4354	-4.9847	-8.0945	-4.7161	-12.334	-4.373	2.0534	-0.72275	-9.2415	-11.671	-7.0744	-14.356	-2.9899	-1.4273	-11.105	-8.7962	-7.7088	-2.7959	-10.819	0.051652	-8.5461	-1.6564	-10.415	-7.0501	-2.2207	-2.6151	-9.6284	-5.9106	-5.9548	-3.9642	-7.6573	-7.8346	-4.3571	-5.4878	-7.2926	-6.7635	-12.361	-2.8801	-3.2667	-4.2537	-7.1315	-5.1789	-2.8712	-2.4922	-7.8299	-2.5483	-12.965	-6.018	-4.6114
6.9258	6.7738	4.2241	8.1919	7.6884	6.7769	4.1835	6.8016	-0.068434	2.1622	0.18415	5.4678	-0.41953	-2.2901	8.5576	8.9964	10.099	8.9122	6.38	5.6083	5.9284	5.5614	4.0771	6.4032	13.001	-0.62271	7.2962	10.958	9.8032	7.6639	7.039	2.5075	4.7821	9.1655	2.346	9.798	7.4881	6.0446	2.687	4.5673	4.2271	11.788	6.4106	7.195	7.3612	0.11726	8.0511	3.839	7.4481	-0.08718
7.0259	8.7409	3.052	7.7701	8.7401	7.3295	7.5327	12.971	8.5625	13.335	6.5196	12.591	7.9796	6.1479	8.5155	7.3966	5.1628	11.187	9.9793	4.6418	9.1442	13.561	8.471	13.816	8.2651	5.74	13.601	5.326	9.0695	7.4764	10.976	8.7291	3.1355	9.7685	11.689	6.3498	5.2828	6.1912	3.5846	9.4931	8.451	4.0034	11.15	6.1379	4.7964	7.8188	12.72	10.492	5.0069	9.3346
5.4529	-0.79212	-2.9854	-1.8995	-5.1967	-2.9494	-3.5862	1.1713	-5.6376	-0.50563	-7.6029	-4.4778	-6.4546	-1.6269	-6.0374	-6.5925	-0.80641	-0.18469	-2.0572	-3.9182	4.2822	-8.7066	-8.196	-3.3346	1.4494	-4.2953	-1.5384	-4.9226	-0.36449	-8.0623	-3.4013	-3.2728	-4.9091	-3.7988	0.23356	-4.4607	4.942	-2.1722	4.0217	-0.27388	-1.962	0.95398	3.3265	-4.9427	-2.8853	-0.37174	-2.8399	-4.4651	-0.15496	2.9467
1.6903	3.9455	-4.7078	-1.357	-1.4528	-3.0766	-1.5218	-0.9924	-1.3392	-3.0104	-4.4128	7.2279	-0.20224	-2.9441	1.2442	-3.0883	1.2654	-3.901	0.66319	-2.489	-3.6186	0.40826	-1.2742	-3.6879	-5.4351	1.2623	1.3877	0.15929	-2.1281	0.75277	2.473	1.1421	-6.2751	2.3686	1.5214	-1.0068	-4.3169	1.3982	-6.0699	2.7527	-1.6673	-1.1297	0.3038	0.99178	6.2199	1.8476	3.2777	6.9603	2.8329	-1.3585
-6.8606	-1.7596	1.0261	-0.52633	-3.9172	-2.9744	2.3035	-7.7229	-6.2279	4.452	-8.4676	-3.4462	-0.91035	0.31072	3.2002	-2.4559	1.3196	2.1288	4.694	4.0083	0.58224	4.9096	7.2669	-2.6008	-5.6148	-1.1731	4.6624	-0.84301	-2.1096	-2.4246	-5.5326	-6.5083	-1.3484	-1.2891	-3.4772	0.11308	0.92685	-3.1771	-0.50979	-1.8767	-3.328	3.3808	-3.9769	-3.53	2.3377	-4.699	3.4153	-0.64519	-3.1834	-4.3001
6.554	6.277	9.6623	-4.7271	6.5995	2.8461	8.5268	6.1911	2.1612	2.5122	7.9424	6.5127	0.68968	7.1234	5.7516	3.3899	6.5893	11.909	3.0619	-0.56829	2.9601	6.0878	5.1466	6.8232	0.34748	2.846	1.9304	3.4528	7.49	4.3462	4.4431	3.4046	7.6012	2.3049	-0.64193	2.1076	-1.414	4.1163	3.3862	3.0028	-0.73765	1.9129	8.1982	3.8454	10.521	-1.0554	1.0672	2.4769	3.7727	5.5626
-10.473	-6.6468	-13.397	-4.3839	-2.453	-6.6104	-2.3261	-4.561	-9.3497	-5.1883	-4.2786	-8.9082	-8.7542	-10.038	-12.77	-8.0223	-8.8512	-3.3327	-3.0169	-3.7669	-2.0258	-6.6596	-3.2949	-5.5492	-10.79	-9.6305	-0.081968	-4.7648	-10.219	-0.59	-6.3568	-5.2758	-0.69018	-9.2854	-2.9452	-7.5576	-6.5259	-7.3603	-9.2107	-8.0416	-6.6693	-6.7185	0.93786	-6.2673	-3.6781	-5.627	-4.0354	-5.6557	-4.9096	-5.6704
-2.8786	-2.6105	-8.5342	-11.305	-9.9895	-5.7592	-9.063	-1.3218	-2.9466	-5.0248	-6.8541	-7.3726	-2.317	-2.4467	0.94967	-5.733	4.0124	-0.73521	-10.437	-2.0126	0.61373	-2.2527	-9.4184	-0.46638	-6.4307	-0.26245	-0.29263	0.88082	-0.74835	-2.876	1.3111	-3.6191	-9.9963	-16.406	1.7565	-7.6857	-2.5828	-7.9403	0.94734	-5.4045	0.57607	0.528	-6.4232	-1.1357	-3.331	-2.6632	-6.5714	-0.13663	-5.5373	-6.2295
1.1869	-8.0837	5.1973	-4.3859	-2.5881	0.04349	-7.6548	-2.4056	-2.2992	-2.0729	-2.9764	-2.0705	-7.4312	-0.10114	-3.86	-5.8487	-3.2689	-4.6418	-6.1917	-9.6447	-1.0746	-3.2307	-3.1433	2.1284	-3.0975	-3.1086	-1.7393	0.051541	-6.0257	-2.1744	-5.1978	-3.2331	-2.9617	-1.4989	-0.81042	-5.5695	-4.1919	-7.0627	-6.1632	-6.3332	-5.5661	-0.53673	-0.31736	-2.7027	-7.872	-2.587	-5.4236	-3.5143	2.16	-0.63456
-8.9924	-15.303	-7.7668	-16.186	-16.782	-8.7754	-12.333	-9.001	-10.02	-14.203	-8.4733	-8.2305	-8.958	-13.227	-11.642	-11.513	-10.336	-12.565	-11.062	-16.824	-8.2794	-15.051	-9.6643	-11.118	-17.625	-16.736	-11.557	-7.7035	-14.408	-8.2204	-12.6	-12.834	-13.026	-17.67	-7.3206	-12.751	-6.205	-11.292	-9.3391	-9.675	-0.27419	-12.337	-13.366	-10.498	-7.1864	-13.206	-13.018	-18.151	-9.4817	-13.061
0.47903	-3.3168	-4.3536	-4.7299	-7.7013	-1.2294	2.4924	-2.4939	-6.5025	-2.7325	-3.0907	-0.72595	0.093755	-0.80729	1.4782	-6.7014	-6.2754	-1.5818	-0.13947	1.9881	-7.7298	-4.0447	0.14386	-6.5609	-12.8	-2.7955	-5.54	-1.5944	-0.89863	-3.0385	-6.3178	-1.1919	-4.8065	-5.543	-4.2137	5.9741	-5.4614	-3.6879	-1.2109	-1.5271	-3.9408	-5.6207	-2.659	-0.67977	-3.4526	-3.5256	-7.6195	-6.182	-10.838	-4.7063
-3.0912	-2.8806	-2.0866	2.4304	5.7261	-1.1525	4.152	-5.523	1.3183	-3.6927	-4.9914	3.5001	1.6676	2.1159	0.44902	3.0129	-0.37399	-8.2658	1.7194	4.8796	7.7544	-0.032844	-6.2462	-1.5155	-1.706	-0.050538	-7.8835	-0.31481	-8.5735	-2.8563	-8.5386	4.5421	-5.3971	-2.8937	0.41944	0.6844	1.955	-0.51167	1.8047	1.1804	-1.9803	0.36844	-3.2075	1.1471	-2.7442	0.83476	-4.8628	-2.3772	-4.3081	3.2392
-8.5466	-1.3163	-3.1795	0.72477	-5.7051	-2.2925	-9.7081	-6.1506	-5.2111	-4.4517	-6.0866	-2.4436	-5.2115	1.467	-3.2888	-7.6415	-3.1405	-0.54122	-2.9123	-1.9603	-4.1887	-4.4741	-7.2886	-2.7777	-7.0942	-6.9617	-0.47074	-9.4576	-1.869	-0.68497	-4.0563	-4.2985	-6.4855	-8.1038	-1.4568	-2.4637	-11.863	-6.3486	-10.571	-3.7006	-6.6835	-8.7021	-3.6997	-2.7139	-2.9496	-5.3535	-4.2262	-7.9272	2.221	-11.236
-14.317	-15.505	-15.679	-2.3297	-9.8645	-20.794	-18.37	-13.04	-9.273	-11.593	-14.37	-12.526	-12.817	-13.275	-13.145	-17.529	-19.51	-16.071	-11.333	-17.643	-13.311	-11.086	-12.935	-7.875	-7.4973	-13.833	-14.358	-16.158	-9.9809	-10.648	-5.6504	-13.171	-5.9121	-14.935	-12.605	-9.296	-14.413	-12.447	-8.7851	-19.066	-3.9356	-15.147	-12.394	-11.557	-15.829	-7.5482	-11.4	-16.887	-15.406	-11.312
-3.2701	-6.9055	-6.4125	-3.0089	0.71364	-4.8674	2.5632	-3.2795	-1.4758	-2.5629	-2.0455	-3.0403	-1.0009	-5.4306	-1.7809	0.28299	-1.5885	-0.35095	-1.7355	-1.9041	-6.3578	4.7041	-7.1768	4.4208	-0.053632	-4.6406	-7.3105	1.186	3.9293	-8.4175	-3.7962	-3.3077	-5.3352	0.15905	-5.1378	-1.9106	-0.60851	-4.2255	-4.9066	2.6481	-0.59301	-0.4825	-6.4462	1.5941	3.3552	-0.81854	-1.2583	-10.056	0.72981	7.425
15.14	4.1618	3.6817	4.7284	5.2819	7.8254	-0.57848	3.1996	1.3525	2.4423	2.1428	6.5704	0.65226	0.53871	2.4704	4.0409	1.1572	3.9467	2.3672	10.908	4.9699	1.5191	8.3456	6.203	5.4747	-1.3065	6.2672	6.8748	6.4529	0.042587	0.4023	0.9897	3.9862	2.803	-0.013006	6.4026	8.4756	0.96716	10.12	1.3177	0.49426	2.0012	6.5673	-1.0858	7.1344	5.7294	10.16	2.4457	4.2615	3.5181
-21.898	-16.86	-16.741	-19.267	-22.149	-24.458	-18.728	-19.682	-20.481	-20.778	-17.593	-24.248	-19.67	-21.891	-21.744	-21.798	-22.664	-14.331	-18.157	-18.445	-20.466	-12.994	-18.327	-15.748	-21.997	-22.331	-20.029	-17.52	-14.8	-22.764	-16.085	-17.947	-21.195	-17.338	-25.45	-22.026	-24.405	-24.927	-18.373	-24.869	-25.072	-22.276	-20.531	-22.66	-20.646	-28.016	-21.956	-19.563	-21.91	-16.276
-25.204	-14.845	-18.843	-14.308	-25.942	-19.498	-19.617	-20.158	-21.767	-20.549	-20.379	-19.361	-16.605	-25.932	-16.827	-23.444	-20.865	-27.048	-25.851	-23.786	-16.151	-32.298	-19.808	-29.575	-27.276	-24.095	-23.541	-18.908	-28.808	-27.258	-25.691	-16.333	-23.402	-23.487	-29.843	-19.988	-25.935	-22.702	-21.864	-18.873	-17.028	-17.58	-17.151	-24.814	-23.184	-21.005	-20.502	-21.069	-20.259	-24.068
2.564	-3.8336	-3.3684	-5.912	-2.1445	-2.5207	-14.631	-2.0531	-5.293	-0.62042	-2.5574	-2.2849	-6.6616	0.5962	-7.1708	2.9716	-3.8973	-6.7881	-2.6949	3.0144	0.12349	-7.0011	-2.312	-0.065462	-5.7137	-7.7249	3.0701	-4.3515	-7.6644	-7.8894	-1.8716	-7.1169	-10.747	-4.8673	-6.3035	-6.8143	-4.0349	-6.5071	0.33525	-8.8501	-7.7178	-1.1001	-1.225	-0.61732	-8.3281	0.7218	0.10442	-4.0857	-4.6341	-3.9709
-12.347	-6.4524	-5.8177	-7.8309	-10.116	-4.3955	-7.1254	-9.9793	-11.748	-9.7386	0.73738	-6.2605	-13.529	-4.6839	-10.743	-7.6055	-5.561	-5.3674	-6.5848	-8.8163	-6.3565	-7.2377	-14.756	1.4764	-9.4957	-9.3844	-5.5198	-10.46	-6.0874	-3.8822	-10.23	-6.3232	-4.7446	-3.8385	-9.6371	-8.7115	-5.1483	-7.8947	-11.068	-7.6019	-8.5031	-1.4282	-6.5817	-7.1117	-6.4998	-7.9628	-6.5298	-7.3958	-11.47	-8.7908
-19.103	-15.758	-21.329	-11.678	-16.754	-20.546	-17.448	-7.5104	-15.962	-12.907	-16.796	-12.681	-17.491	-11.946	-17.064	-13.218	-20.372	-17.047	-15.729	-8.8474	-14.578	-15.395	-15.66	-5.8448	-13.819	-10.777	-13.3	-17.534	-16.496	-17.681	-24.272	-14.798	-15.628	-14.457	-12.607	-16.615	-15.691	-20.557	-14.767	-17.045	-13.275	-16.892	-10.588	-25.626	-15.934	-15.486	-12.052	-13.633	-17.82	-13.225
-18.072	-12.904	-10.452	-18.997	-10.404	-11.379	-18.812	-12.775	-16.547	-12.517	-13.274	-7.8036	-11.478	-9.3612	-11.456	-9.3634	-16.39	-9.0284	-10.454	-10.773	-10.851	-8.9343	-15.196	-16.855	-18.268	-14.859	-13.326	-14.885	-17.602	-10.24	-17.294	-16.263	-15.959	-9.7449	-18.111	-10.93	-11.665	-14.445	-15.174	-11.384	-21.604	-8.8449	-7.794	-11.951	-10.017	-11.091	-14.116	-9.0635	-16.029	-10.254
2.998	-1.2927	3.2215	-3.4731	-9.6727	-0.88968	1.6178	2.9997	-2.9655	-9.7521	0.66641	-5.8425	-0.56011	-4.5991	-1.6297	1.7289	1.478	-0.12206	-3.4237	1.3138	-5.2424	-2.1631	-0.53731	-7.7499	-4.0409	-5.7712	-6.6942	-2.2243	4.0928	-5.349	-9.0914	-0.22208	-0.51971	-2.337	0.61879	-5.3923	1.9536	-2.0058	-0.59996	-3.6874	-0.54169	-12.035	-2.3769	-3.6618	-1.4262	-1.8946	-3.8468	-5.7361	-0.56889	-1.0762
5.6907	1.0114	2.4586	3.8782	-3.3438	-1.8823	5.6562	1.9197	5.142	2.0096	4.954	1.6812	11.474	2.4238	6.7383	6.2959	7.2181	9.0331	0.89557	0.67748	-0.43622	3.8297	1.301	6.5248	-2.0915	5.6848	3.4006	2.5659	-3.855	-0.12912	3.8002	-2.275	0.20315	4.9414	6.8569	2.395	6.6308	7.9456	4.1646	-1.5872	2.5188	0.69541	5.7184	6.6993	-2.4691	5.8038	6.2529	2.9575	5.6418	6.3117
-17.5	-23.412	-29.305	-20.94	-20.463	-23.999	-22.896	-19.767	-24.351	-19.996	-24.853	-24.761	-20.16	-29.719	-16.742	-22.503	-24.939	-19.788	-20.517	-21.849	-21.012	-23.176	-27.39	-25.099	-18.68	-27.381	-19.633	-22.955	-15.78	-19.471	-18.304	-25.958	-22.154	-25.29	-23.061	-21.307	-24.337	-24.908	-23.816	-30.364	-26.578	-28.241	-23.771	-22.789	-21.217	-26.695	-24.775	-29.911	-13.557	-17.888
-12.485	-4.1028	-3.7633	-11.332	-2.3827	-10.825	-7.8568	-2.2682	-1.4462	-11.864	-8.1745	-9.7896	-11.369	-1.1132	-3.7884	-9.0115	-4.9007	-10.722	-5.4934	-8.6452	-5.6307	-6.9229	-9.1385	-6.0401	-10.287	-7.972	-0.16474	-4.1741	-3.8876	-2.7352	-6.2354	-5.1311	-5.9654	-4.4953	-0.091099	-2.2284	-9.0094	-2.7801	-4.8192	-7.8428	-7.5266	-3.3589	-10.514	-7.5325	-5.662	-4.0892	-10.538	-8.8177	-3.417	-11.839
2.7681	0.52655	5.4057	0.20028	5.8333	-3.4928	7.9455	1.448	3.2103	0.84103	1.4723	-2.4728	-7.2677	-3.8919	2.79	4.3367	-0.1653	-2.967	2.027	6.7938	6.9765	4.1608	6.5657	3.7285	1.7027	11.519	6.7457	0.89992	-3.0752	5.3806	2.8626	2.5108	-5.3525	1.4384	2.7696	5.0766	-3.2733	-0.78365	1.1053	4.4528	1.3195	0.49275	-1.0452	0.57353	5.9424	5.2219	5.7285	1.7642	-0.076681	6.7135
-4.0677	-7.3256	2.2037	-2.1821	0.93857	1.3194	-2.7904	0.09974	-3.4672	-6.6461	-0.41699	-3.8719	3.1071	-7.0277	2.4205	-0.80971	-1.1135	2.5429	-7.8234	-0.54212	3.1624	2.5183	0.57209	-4.837	-5.434	-5.1392	3.0656	0.59775	0.044496	-0.25689	-3.9915	-6.6505	-4.4193	0.062903	-8.1288	5.6513	-1.8536	-4.2704	-0.12293	-2.1858	-5.8952	2.7084	-2.1314	2.1279	5.2177	1.8005	-3.6306	-3.531	1.4363	-3.7142
-18.305	-17.058	-13.486	-17.556	-15.108	-6.9292	-16.323	-15.017	-12.881	-9.9997	-15.968	-8.726	-9.6084	-17.675	-9.7287	-5.9532	-17.534	-17.171	-9.9395	-15.749	-19.14	-11.842	-10.434	-17.119	-16.542	-16.559	-17.976	-13.566	-13.86	-14.852	-17.844	-13.179	-9.7915	-14.899	-19.282	-15.779	-13.199	-10.315	-18.843	-20.082	-9.274	-15.588	-12.417	-13.099	-20.111	-11.181	-9.6728	-16.832	-14.218	-10.309
11.631	7.4606	4.7222	8.893	8.1663	16.889	11.376	1.9338	15.099	10.843	4.6933	9.4046	12.962	4.7538	4.2045	8.0294	5.732	6.3791	8.5338	6.7887	14.664	9.1049	4.5908	6.6494	9.8832	6.8698	6.8436	9.7318	5.0898	6.7334	4.3585	5.2974	8.2617	12.435	7.7633	17.188	7.0045	6.3032	4.6528	12.3	8.6983	14.744	-0.3708	6.6071	9.8132	4.9198	7.0878	9.7897	6.9062	10.327
-17.643	-15.217	-16.023	-8.4659	-10.374	-14.734	-6.114	-10.001	-8.4302	-10.185	-6.9301	-7.4473	-11.688	-6.86	-13.144	-10.588	-5.2064	-8.5473	-18.33	-5.8579	-9.2159	-12.479	-20.565	-13.327	-14.199	-12.923	-11.846	-7.0492	-11.405	-12.146	-9.8734	-14.227	-12.89	-11.176	-15.317	-16.07	-9.3819	-11.183	-18.168	-14.057	-15.724	-10.458	-11.114	-11.687	-9.0039	-13.541	-8.4876	-11.899	-9.2295	-16.803
-3.8929	1.5505	0.60605	-4.2169	-0.055337	4.678	0.7408	3.7908	3.0147	5.9032	-3.8173	3.2227	2.7678	7.6018	-0.31875	3.4763	3.3945	3.0637	0.028571	-1.4656	-0.084134	-4.9769	-4.1764	2.7375	-1.6231	6.1643	-1.2209	3.4396	9.8973	2.1209	4.9261	1.0277	3.3741	4.2281	5.5805	-0.31575	3.1557	4.1665	0.77262	-0.024313	4.3343	-0.11771	4.8944	0.0049046	0.10842	2.1715	-5.7338	-4.8708	4.2172	-2.8063
-3.887	-9.498	-4.1205	-6.5092	-13.234	2.3788	-3.904	-0.59943	-6.5732	-7.7508	-4.6156	-5.2099	-5.0954	-6.3212	-5.3228	-5.62	-4.6301	-1.1824	5.1136	-8.1443	-5.1889	-4.374	-3.4374	-3.6311	-1.9568	2.4345	-6.8637	-0.46098	0.40002	-5.4045	-8.17	1.0828	-7.5817	-4.2311	-5.09	-7.8647	-6.3607	-8.4217	-0.65249	-11.39	-0.37582	-6.8514	-4.7085	0.9244	-3.2319	0.92325	-3.1434	-6.1607	-3.6369	-2.9818
-7.1391	1.7577	-2.2885	-2.5366	0.74007	-2.8376	5.6972	0.48701	-1.1586	-2.3365	-3.2621	-6.7686	1.4731	1.2498	-4.1438	-0.33111	-6.2486	-6.5151	-7.4001	-2.901	-0.29567	-4.9783	-2.0869	-4.3709	-4.6537	1.5093	-3.599	3.1823	-8.9488	-1.0263	0.89347	1.186	1.2522	-0.68386	0.18325	-1.1665	-1.3446	-2.5207	-1.8265	-0.56009	-3.1287	1.0655	-6.1295	1.3072	-2.7794	-3.5956	0.28068	1.956	1.0991	-3.2381
-2.9408	-1.096	-5.4512	1.6277	6.3405	-8.4439	-2.3657	-4.0063	4.3016	-3.8134	-6.7045	-10.417	-0.61631	-0.62897	1.8585	-3.9809	1.9183	2.0153	3.734	4.6094	-9.4021	1.3581	-3.0778	-2.4653	-7.1573	-1.9657	5.2469	-7.4364	2.7126	-3.9638	-0.98213	-3.556	-4.4345	-6.1156	-2.5173	2.3266	-4.8137	-1.2718	2.5319	-8.4431	0.52241	-3.5256	1.7017	2.1334	-1.381	-0.34269	-3.1141	-3.0857	3.8724	-2.9802
-25.528	-18.158	-18.52	-22.655	-24.428	-24.286	-16.799	-22.625	-24.452	-17.967	-20.773	-21.244	-19.463	-19.079	-26.376	-12.442	-22.574	-20.639	-20.477	-25.368	-18.385	-24.804	-18.784	-19.51	-24.922	-28.881	-20.649	-21.21	-22.313	-18.798	-20.96	-23.951	-24.113	-17.35	-21.916	-23.09	-20.476	-28.441	-23.399	-29.436	-22.503	-21.459	-27.629	-27.044	-26.149	-22.936	-25.305	-24.234	-25.764	-26.075
5.2859	0.74445	-1.8283	-3.3754	-6.6077	4.5483	-6.5231	0.2944	-2.6097	-4.945	-4.4531	-6.9334	-3.5691	0.35616	-2.9225	-1.2762	-4.4155	-4.3132	2.5203	0.48804	-0.27286	-2.8468	-4.2482	-8.8937	-5.4209	-3.4933	-6.9876	-3.7659	-4.4725	-6.2329	0.014756	-4.98	-5.885	-1.4268	2.844	-10.128	-12.786	-2.1964	-3.5842	0.91512	-5.9507	-10.901	-3.7702	-6.261	-3.3778	-3.2861	-10.245	-4.9187	-0.71542	-2.6661
-0.18232	-2.6479	-2.8979	-3.0441	-1.4686	0.19574	-1.4941	5.1712	-3.1486	-6.4928	-1.1808	-0.23181	0.16725	-6.8043	-0.48255	-4.1671	-4.1121	2.0153	4.5118	-3.895	-1.2528	-8.7172	-2.7608	-5.3915	1.3079	1.8148	4.625	-5.3674	-2.5387	-0.58741	0.89137	0.55246	6.2324	-2.8764	0.11861	-3.285	-2.294	-6.1245	3.8278	-0.67937	-9.0049	-7.9818	-6.768	-0.3156	0.17896	-1.9805	-1.9504	0.10904	0.081531	0.49118
-11.445	-18.151	-13.436	-11.702	-10.373	-14.37	-7.9098	-13.35	-9.1042	-13.491	-14.764	-13.177	-15.87	-16.645	-14.228	-18.232	-11.388	-11.16	-8.4067	-18.087	-12.524	-11.519	-12.616	-13.314	-23.028	-17.214	-15.333	-21.411	-9.3872	-10.548	-13.775	-11.704	-17.213	-19.471	-16.777	-12.962	-22.046	-14.432	-7.1563	-15.986	-11.494	-20.293	-16.499	-15.125	-13.57	-16.889	-13.441	-9.6644	-12.028	-14.118
-8.728	-9.0996	-8.88	-15.876	-5.7753	-16.571	-17.467	-5.8955	-18.987	-12.978	-12.961	-9.748	-6.7779	-10.314	-13.375	-10.29	-3.9401	-8.315	-8.2666	-11.065	-12.828	-8.535	-14.431	-15.468	-13.951	-8.72	-16.697	-6.0984	-8.4332	-9.1418	-13.808	-11.179	-11.872	-13.765	-14.633	-14.643	-7.9852	-10.121	-11.758	-7.6485	-13.157	-15.93	-11.447	-17.207	-15.599	-9.0773	-17.107	-13.827	-18.781	-6.9181
-27.561	-19.844	-18.84	-16.053	-20.118	-14.678	-22.045	-23.672	-21.529	-17.015	-20.658	-22.097	-18.561	-29.146	-23.918	-14.625	-15.803	-17.785	-20.392	-13.67	-14.277	-18.705	-21.723	-20.912	-21.24	-20.4	-24.3	-15.046	-17.687	-29.463	-18.424	-18.14	-19.525	-22.354	-16.641	-21.081	-22.944	-21.947	-22.29	-22.011	-22.347	-24.573	-23.569	-24.423	-18.011	-20.709	-21.167	-23.177	-19.298	-16.896
-13.207	-17.265	-7.4985	-10.614	-18.854	-7.9228	-9.8063	-17.583	-12.923	-14.094	-11.082	-13.724	-17.971	-11.192	-10.987	-10.53	-11.861	-18.438	-12.082	-11.7	-19.429	-8.7938	-9.2812	-14.63	-7.8541	-12.833	-14.889	-11.923	-19.58	-13.597	-15.853	-15.168	-16.955	-11.885	-8.1346	-13.919	-8.6097	-9.0628	-15.649	-12.242	-9.5839	-16.467	-13.691	-18.132	-6.3264	-14.888	-18.793	-17.158	-11.838	-12.387
3.7931	2.2591	6.0041	-4.019	3.9195	-5.4795	4.2686	0.58961	3.2162	3.3219	1.9895	-2.2065	-1.293	-1.1039	1.3576	2.7868	1.3133	0.3299	-7.8072	-4.4517	3.7105	4.099	4.2277	3.5672	-0.93044	-2.2194	-5.8283	1.1219	2.9675	-6.2116	-0.5904	2.9876	-3.4785	0.41972	-0.10124	-0.23174	7.86	0.13805	3.2407	-0.29231	4.7855	-0.79364	-2.6043	-2.0136	1.7406	-5.3051	6.3548	-6.5641	4.8176	6.1699
-15.109	-16.953	-8.9099	-11.114	-15.788	-13.503	-15.508	-12.004	-15.193	-16.968	-10.437	-11.631	-14.111	-12.718	-13.942	-13.328	-20.401	-7.1375	-13.914	-13.274	-7.8719	-10.433	-13.831	-19.188	-20.739	-10.906	-16.599	-15.075	-14.169	-14.973	-17.285	-5.0092	-14.038	-12.226	-9.6014	-10.397	-10.089	-14.606	-18.356	-10.168	-8.4863	-11.051	-21.778	-9.7449	-21.338	-14.704	-6.8526	-15.282	-18.405	-9.1895
0.42697	2.9983	9.1318	10.916	1.6586	-1.6578	10.467	3.3843	1.0576	0.012903	9.087	7.8754	-2.109	6.0999	4.1836	8.0707	-2.0582	7.3814	11.508	4.8576	9.626	0.172	6.1799	4.8999	8.5206	8.7707	7.7375	-0.49027	0.3139	6.3834	5.6179	9.3739	10.665	6.8301	0.349	4.3274	6.8958	9.7415	2.7529	4.7156	3.3829	9.3191	11.131	4.5323	6.8598	5.5622	-0.014942	0.20391	4.8893	6.863
0.10678	5.0858	4.6852	6.9383	2.0353	-1.0005	1.5651	0.15362	-4.8228	-0.58857	3.5649	-0.39227	5.0609	7.1164	7.02	-0.54319	6.3033	-3.2157	-1.4962	1.5463	2.7499	4.251	-2.4434	0.40281	1.5777	0.36591	-6.3021	4.5793	-0.69468	-3.572	0.44167	1.6064	10.453	7.3926	4.919	-6.3364	3.034	-2.0507	2.2384	3.9385	5.0273	-1.4014	2.7367	-2.6763	-3.9795	-0.86305	-0.34643	-0.18586	3.1203	-4.0599
-7.336	-17.083	-14.993	-9.9478	-6.3931	-11.571	-5.1571	-4.7721	-4.7087	-12.596	-7.8895	-11.584	-5.5881	-12.588	-11.998	-12.201	-8.3528	-8.7619	-12.483	-10.619	-6.4375	-6.8131	-15.561	-14.534	-9.0319	-5.2587	-8.6711	-10.238	-11.159	-5.6682	-9.0747	-8.8609	-7.3328	-13.587	-11.252	-7.7469	-13.504	-17.312	-15.208	-9.4419	-9.7329	-11.808	-13.272	-11.461	-10.647	-10.014	-11.295	-9.4281	-8.9559	-9.5762
2.2954	-3.8207	-3.3779	-7.032	-1.3194	-5.2381	-5.795	2.0928	-4.9732	-4.409	-0.69992	-0.44309	-2.1001	-6.5525	-6.2992	-1.4284	-7.8594	1.9657	-4.3345	-2.5458	-6.105	-6.3809	-5.5429	0.98516	-6.1555	-4.8237	-6.0428	-5.4298	-7.7566	-5.1324	-10.904	0.10926	-3.1728	0.70385	-2.1173	-5.1868	1.1077	1.0622	-9.8865	-5.9815	-0.51976	-0.27628	-4.8602	-9.0035	-0.53977	-7.1736	-5.6549	-4.9974	4.9165	1.3088
-20.039	-19.364	-10.383	-18.876	-15.059	-17.998	-14.301	-12.812	-11.57	-17.752	-11.14	-17.113	-14.301	-15.009	-11.674	-12.019	-20.186	-9.88	-16.434	-11.33	-11.929	-11.368	-9.7203	-9.229	-15.904	-10.426	-11.666	-9.1588	-15.663	-14.306	-9.2237	-8.1322	-18.103	-13.107	-9.246	-16.487	-15.547	-10.048	-12.105	-3.5918	-11.68	-10.42	-12.182	-13.841	-20.219	-9.9182	-14.821	-17.386	-13.146	-17.257
-14.498	-11.893	-12.718	-6.5135	-12.016	-5.3136	-12.586	-5.2177	-10.631	-6.9697	-14.043	-9.7257	-6.318	-19.95	-8.0814	-11.716	-7.6849	-13.68	-9.9219	-10.279	-12.837	-4.525	-11.965	-11.807	-7.801	-2.9496	-9.1517	-4.0813	-6.2426	-11.996	-4.3977	-5.8479	-8.4687	-16.952	-12.505	-8.8435	-11.808	-14.084	-6.5002	-16.424	-6.0012	-4.5088	-9.4392	-5.2292	-4.0842	-10.579	-11.037	-10.933	-8.5134	-8.6142
-18.962	-15.468	-11.702	-17.828	-15.816	-15.98	-14.063	-14.741	-15.443	-16.814	-16.654	-16.497	-9.295	-18.35	-14.693	-11.459	-20.275	-15.683	-9.7099	-13.286	-13.548	-9.3442	-17.786	-18.424	-14.751	-17.153	-15.108	-8.5432	-15.847	-17.854	-10.956	-13.852	-13.962	-18.851	-19.697	-17.205	-17.449	-13.412	-14.973	-14.147	-14.376	-20.278	-16.806	-22.162	-14.36	-13.665	-16.923	-17.546	-20.786	-19.224
2.553	3.1857	-4.4121	-0.90033	-4.1932	5.7695	-5.346	5.3655	-3.3126	2.1828	0.27295	0.99633	-3.5867	0.54829	-2.2797	2.5591	-5.0802	-0.3446	1.6991	-0.098012	-4.4812	1.2051	-4.2691	6.5029	7.6863	2.9068	4.5793	-0.054243	-2.0578	-1.2278	-0.17069	5.6741	3.6996	-2.0203	-1.1033	-2.2086	-7.9532	0.6402	-0.94133	6.5293	-0.84244	-1.5865	-4.4126	-1.6727	4.3039	-4.3965	-1.1249	-1.4	-3.672	-2.3095
-9.6802	-7.4566	-14.307	-12.582	-17.03	-14.599	-7.7067	-6.8918	-6.6635	-13.509	-12.45	-13.372	-9.7101	-9.9864	-11.851	-9.8562	-9.2179	-9.9715	-7.6879	-8.3076	-7.1542	-10.687	-8.0671	-12.695	-9.4489	-11.649	-8.1116	-6.3651	-11.867	-11.819	-15.004	-5.9484	-4.5326	-13.155	-4.4511	-9.3681	-13.331	-23.8	-10.137	-12.902	-3.4689	-10.718	-15.491	-12.304	-4.6788	-7.909	-6.0538	-10.869	-8.3005	-13.431
2.017	-3.5594	-1.5426	0.18096	2.8603	-0.34315	5.3239	-0.04734	2.0362	-3.0501	4.3362	2.3879	4.811	1.9686	5.683	5.8893	0.62016	4.1791	0.52106	-1.4136	5.6649	-6.653	0.14342	0.70531	0.78848	2.8853	2.2132	11.262	8.8062	3.3501	0.05239	-2.3248	0.62096	-0.75086	-2.1361	5.2645	2.1635	-0.44961	-0.77306	2.9038	-1.1449	-3.745	4.0691	-1.2811	2.1488	6.6773	3.4329	5.1979	-5.4859	-0.63749
-15.393	-8.5772	-15.024	-15.593	-5.9287	-11.981	-15.906	-4.9008	-7.2829	-6.5487	-12.862	-10.78	-12.365	-10.386	-9.1826	-6.4657	-17.136	-8.7507	-2.8763	-10.711	-10.669	-10.472	-17.158	-7.0357	-13.813	-9.1791	-11.555	-10.687	-14.687	-9.5092	-8.0326	-4.867	-9.1129	-11.304	-8.2918	-3.7201	-12.411	-12.888	-6.9739	-6.6205	-15.81	-9.6924	-6.7632	-8.4844	-7.3929	-9.9039	-9.924	-13.244	-13.983	-10.948
4.794	1.7928	-2.8355	1.6158	-2.8826	-4.1488	2.5201	-6.1656	3.9502	-3.5276	7.006	3.7951	-3.3874	-0.14127	5.5662	1.1275	-5.9204	5.1828	-0.18431	-3.3606	-0.52438	-1.3251	-0.89321	3.375	4.8387	-3.1279	-7.9869	-0.27256	-1.1843	-1.289	1.9695	-4.0858	1.0134	1.0182	3.848	5.5339	-5.0639	0.28632	2.3407	-2.9484	4.6765	0.12841	-3.0433	-2.9631	-0.48802	3.1905	5.7621	-0.99632	-6.4873	5.4479
-6.1113	-10.003	-6.8685	-11.838	-11.746	-10.799	-12.226	-11.168	-13.133	-12.315	-10.53	-11.531	-10.219	-10.317	-8.6234	-7.9579	-12.017	-12.736	-7.34	-7.9963	-12.106	-5.5303	-13.715	-16.051	-13.078	-6.3017	-7.1583	-15.1	-13.872	-6.7138	-5.3503	-6.9136	-5.7595	-10.477	-13.39	-8.4139	-5.6092	-12.815	-3.4474	-1.5402	-11.322	-3.5224	-4.2324	-4.0888	-4.2035	-10.176	-7.2476	-8.2462	-14.824	-6.4155
6.4907	4.5404	11.168	1.35	3.9535	2.7876	6.3635	5.8416	1.241	1.7866	5.1434	-2.3401	3.9368	3.3501	1.5223	2.3731	7.5684	6.4624	4.8637	-2.5545	4.2929	9.3658	1.1039	7.7819	7.7007	2.3705	4.763	4.6143	3.9066	5.8995	4.1683	2.157	0.57631	2.25	4.0612	-1.3222	3.5933	3.3487	10.129	-0.44952	4.9658	4.8787	3.9238	10.099	0.12751	1.7209	4.0999	3.203	0.74742	4.3179
18.275	7.9712	14.634	4.9998	9.8792	12.609	11.922	5.8153	8.7926	5.4827	4.9958	4.9131	8.2771	11.06	10.868	11.934	12.364	3.9975	7.7474	5.0927	4.1585	7.7521	7.975	9.475	0.71077	8.6929	13.74	8.4201	7.0068	7.5495	15.534	2.7255	2.3384	6.5301	8.2279	8.7587	14.369	12.003	4.7007	6.0627	2.1534	10.438	13.457	8.8	6.6155	12.239	7.1085	7.8676	5.9982	1.7372
-4.6143	-1.92	-8.7211	-7.8952	-2.145	-9.6367	-12.67	-6.4952	-4.5333	-5.9086	-2.7526	-2.2628	-0.030873	-3.7456	-6.8389	-8.1916	-6.788	-3.9958	-12.793	0.16586	-6.0224	-4.224	-4.3594	-6.486	-10.411	-2.7071	-7.1783	2.0229	0.081943	-2.3092	-6.7718	-2.1672	-2.5958	0.55896	-0.31077	-10.599	-9.6145	-7.6421	-9.2272	-7.5078	-3.7661	1.1365	-5.0921	-8.0653	-8.3719	-6.7761	-2.6171	-5.4182	-5.5039	-2.2807
-10.499	-4.5194	-6.2339	1.3558	4.4899	-4.0517	-6.4159	-7.5158	-3.0625	-1.6881	-3.3894	-4.4132	-1.7014	-4.4164	-4.0705	-7.5624	-4.2871	-4.7426	-1.2193	-7.9561	-3.6408	-6.6484	-7.1527	-10.344	-4.5783	-6.2498	-4.8694	-2.9738	5.1638	-0.3843	-1.3875	-4.8696	-9.3942	3.1639	-0.52279	-10.931	-4.9094	-6.3382	-0.76003	-8.3988	-5.2786	-1.0923	-7.0622	-0.49464	-11.632	-0.92954	-4.5463	-10.689	-7.2176	-9.4954
5.246	-2.0497	-3.9041	-7.022	-0.32356	-0.43403	2.6586	3.5232	1.2922	-4.6635	4.8098	2.4185	5.2371	6.3614	-3.627	-8.2512	-1.3731	-0.59423	0.38109	0.18834	-1.3211	4.3335	7.7708	-2.7713	5.2437	-0.8881	3.5089	1.3063	-1.2179	0.38072	3.2433	-0.032839	1.3232	-2.446	0.088643	1.5052	1.3625	9.3326	5.2887	3.221	3.7506	-2.2171	-1.8516	2.2242	-0.60991	0.12475	6.5512	-1.2727	1.8605	0.74413
-9.2891	-6.8253	-9.7963	-7.6673	-3.662	-6.7922	-1.0669	-1.7054	-6.1277	-13.809	-7.7419	-10.487	-11.898	-8.6667	-7.2328	-8.3622	-7.343	-19.154	-11.388	-11.311	-7.4111	-2.2287	-9.862	-3.7266	-5.3549	-6.714	-6.3828	-6.3764	-4.5219	-6.0133	-9.3048	-2.6594	-4.8086	-3.2878	-1.3646	-10.326	-1.4875	-12.579	-7.8288	-6.4842	-15.057	-12.18	-6.177	-13.447	-5.1218	-3.0464	-7.8349	-12.575	-7.4566	-6.2306
4.857	7.0528	5.4612	3.9978	1.2009	4.4175	0.6739	12.135	1.6669	5.3572	4.5911	0.31801	11.063	7.2018	7.3797	11.764	1.4783	6.9976	3.585	8.8966	9.7114	3.085	5.1904	2.3731	11.417	6.0173	7.8902	-2.1987	12.373	9.329	7.7745	0.58554	4.4712	13.468	8.5438	7.9826	1.5884	4.733	8.9873	9.1416	8.8866	5.7781	1.5256	7.1274	7.1889	2.4093	6.1917	11.318	5.7281	7.6065
-3.2019	-7.4465	1.7674	-2.3976	-3.4449	-4.3101	-2.4174	-3.1082	0.064662	-4.8901	-5.6489	-1.9062	-2.2757	4.3576	1.6641	-5.0367	-5.7325	1.2491	0.056458	-6.7709	0.11325	-5.8679	-2.9905	5.4292	-5.7435	0.35	-5.4513	-2.6219	-4.7642	-8.5009	-7.149	1.8109	-0.9561	9.0743	2.4526	0.13525	1.9419	-2.0605	-6.7007	-2.9443	-3.1763	-1.0241	-6.1871	-6.7281	-5.7738	-3.1131	0.74737	1.3712	-4.2718	2.7965
-25.904	-21.584	-22.249	-24.668	-16.434	-22.608	-20.828	-22.733	-25.704	-17.417	-20.824	-25.626	-16.632	-17.289	-21.379	-27.347	-18.379	-25.983	-19.397	-15.317	-19.212	-20.653	-15.124	-30.162	-16.617	-21.17	-19.457	-14.63	-18.745	-23.997	-20.649	-21.3	-23.667	-29.548	-25.35	-26.604	-19.16	-20.895	-23.892	-19.647	-24.975	-28.302	-27.084	-19.94	-21.73	-19.217	-25.551	-24.876	-22.935	-18.12
-0.034332	-1.2025	-1.9869	-8.8874	4.1034	-1.6033	-0.44324	-0.85842	0.094723	0.10963	-7.7015	-1.9448	1.3311	4.2408	-5.4289	-1.4704	-1.468	-2.057	1.104	-3.0845	-2.4221	-4.8694	-4.961	1.8972	-5.8862	-4.4158	-0.74782	1.3898	2.8405	-6.8951	-4.3838	2.2109	1.27	-4.4103	-7.7956	0.69581	-2.5508	-3.1844	1.818	2.3244	-2.2644	-8.9565	4.6054	-3.775	-5.5921	-1.9452	-3.9771	-5.9293	-1.9585	-5.4384
-22.912	-23.988	-25.128	-29.147	-24.251	-24.781	-24.438	-20.818	-27.636	-22.351	-17.038	-27.238	-17.902	-24.745	-26.192	-20.549	-23.803	-21.16	-22.274	-18.068	-26.067	-25.429	-19.155	-22.524	-26.542	-22.309	-17.549	-26.57	-24.209	-22.324	-23.049	-14.652	-27.243	-24.559	-21.42	-17.593	-19.888	-27.15	-18.082	-26.267	-22.176	-28.926	-27.125	-19.335	-19.408	-24.825	-16.847	-17.319	-30.131	-19.869
1.2917	-0.33351	10.042	7.4102	4.9153	7.8214	4.3564	-1.9084	4.2067	6.3637	-0.32048	3.7162	5.2563	10.087	9.2574	3.195	8.8146	6.1613	3.7013	-2.9247	2.916	6.2508	4.1645	4.9543	2.1982	1.2572	4.6637	7.7621	3.3661	3.2962	-0.58284	1.9015	0.89477	-0.64641	7.2591	5.3467	1.3465	2.1139	3.1857	7.4544	8.3941	7.5579	9.1598	3.2876	-0.97383	10.28	8.1634	0.5103	9.0208	-0.85558
9.3826	-2.6361	1.8614	2.1472	3.4166	1.7873	3.2399	7.2231	-1.1987	4.7258	5.1231	-1.3501	-5.7718	-1.07	4.9324	4.3634	0.80108	9.6194	3.1087	4.2267	2.6463	-0.61088	2.5254	-0.96679	0.38267	0.060566	2.259	3.7679	2.3059	3.4483	-0.28229	3.9103	4.3976	7.0842	1.5182	-0.049726	6.2787	7.565	3.8976	4.0971	-2.4793	1.7783	1.4671	7.1715	-3.3689	5.3175	-2.5762	0.35963	2.4241	4.459
-12.495	-5.4202	-10.603	-12.468	-18.41	-15.118	-9.2074	-14.777	-14.686	-13.005	-21.016	-12.755	-17.875	-9.4554	-13.288	-14.028	-12.194	-14.952	-21.802	-15.777	-15.386	-15.506	-13.59	-11.332	-10.613	-12.347	-9.9446	-10.474	-14.647	-18.781	-12.702	-20.118	-9.7986	-15.612	-12.96	-11.219	-12.83	-11.025	-10.703	-17.005	-16.485	-14.915	-14.1	-19.261	-18.013	-7.9676	-2.8661	-6.7594	-16.089	-14.693
-8.2426	-11.414	-16.307	-16.848	-13.838	-17.567	-7.155	-15.754	-10.777	-12.012	-15.046	-11.304	-13.448	-13.086	-18.545	-9.7623	-9.13	-10.013	-10.071	-11.439	-14.015	-13.241	-7.4568	-16.802	-12.842	-8.8087	-11.746	-14.621	-12.43	-9.0671	-16.179	-14.273	-5.9805	-14.254	-12.726	-13.222	-9.9448	-8.2002	-22.39	-6.9883	-17.642	-10.135	-6.6542	-18.748	-14.459	-16.089	-16.211	-9.766	-21.17	-12.766
-7.9588	-14.284	-14.042	-7.9993	-11.59	-13.283	-9.3125	-8.8877	-13.414	-15.896	-10.516	-13.957	-9.4546	-8.6056	-18.47	-13.106	-2.7511	-16.354	-12.383	-9.1969	-19.249	-11.998	-9.3758	-15.096	-7.1646	-9.064	-13.339	-17.855	-13.779	-15.737	-13.202	-12.581	-8.7936	-12.724	-12.097	-10.126	-16.145	-21.719	-14.6	-14.776	-7.1388	-8.9879	-12.29	-17.843	-15.001	-7.5738	-16.845	-15.089	-12.826	-9.9895
-6.7094	-14.232	-14.115	-12.499	-12.663	-16.467	-10.154	-13.853	-21.789	-4.2754	-10.325	-17.672	-8.7397	-10.358	-11.016	-15.238	-10.545	-13.281	-5.2302	-11.758	-11.671	-9.8729	-8.8917	-8.8265	-13.713	-12.616	-10.804	-19.97	-15.854	-6.4633	-1.3657	-11.487	-17.69	-14.779	-9.8049	-6.417	-13.773	-11.373	-10.349	-12.162	-19.12	-9.8311	-16.643	-11.649	-16.141	-11.603	-13.222	-9.0877	-13.757	-13.815
0.34834	2.2504	-3.2161	-3.049	7.2798	1.3091	4.56	5.5676	5.0774	0.42462	3.0271	6.3415	5.5676	5.4727	7.8347	-4.3882	2.2746	3.0184	8.3616	7.466	7.7518	7.8556	6.0919	0.47939	3.1541	8.6537	-0.90049	9.892	5.6274	2.8529	1.0333	-1.0002	8.2343	1.7624	1.7687	1.9198	7.4027	-0.35696	6.5646	8.4722	4.032	7.0076	10.087	8.8122	2.4758	8.8177	6.804	3.498	2.6411	-0.72025
7.0257	3.8631	10.368	9.9209	10.757	10.165	13.097	5.3063	5.4446	3.3049	2.0754	8.9002	8.6494	7.9567	3.6011	5.7315	8.2086	7.4039	5.3384	6.6617	16.251	10.398	4.8648	10.433	11.976	6.314	7.7342	8.7797	2.4591	2.3764	2.2638	6.9088	8.7669	5.8134	7.6106	12.608	10.981	10.112	0.82009	8.2736	9.8687	8.6519	12.097	0.3922	6.0983	9.7296	1.3712	8.3292	5.9785	10.839
-4.449	-7.2786	0.27955	-8.6742	-7.8225	-8.7016	-5.5097	-7.7748	-8.7768	-8.9248	-6.51	-7.518	-8.5724	-3.9262	-6.2194	-5.2249	-3.6839	-6.3835	-0.65737	-11.614	-2.3297	-7.7061	-9.9877	-16.536	-6.3659	-9.7356	-5.9845	-6.4386	-3.0325	-8.9859	-2.3008	-5.8209	-2.3025	-5.508	-9.1307	-3.7216	-9.0784	-6.7302	-9.1932	-11.296	-4.6816	-9.2232	-6.6198	-10.905	-2.7871	-4.4245	-10.662	-15.911	-1.2555	-8.9535
-14.547	-13.07	-9.8841	-8.1642	-12.735	-11.357	-12.724	-9.7195	-17.411	-11.654	-18.797	-14.93	-13.509	-13.632	-11.849	-16.543	-10.243	-8.8478	-12.122	-12.121	-9.6719	-10.854	-11.244	-11.999	-12.746	-11.375	-13.502	-16.255	-6.43	-13.15	-16.258	-10.812	-17.805	-13.293	-8.773	-16.727	-12.059	-13.243	-18.474	-9.5821	-8.0657	-18.536	-15.167	-15.242	-9.4614	-15.419	-10.117	-12.062	-10.567	-15.853
-20.44	-17.291	-15.903	-7.0786	-18.802	-16.88	-9.5318	-19.917	-15.128	-19.239	-21.205	-11.969	-13.022	-13.56	-18.695	-12.74	-18.644	-15.089	-18.113	-21.353	-16.444	-16.847	-8.5603	-12.839	-7.763	-14.969	-23.014	-18.866	-12.352	-20.694	-6.7231	-14.778	-12.679	-19.589	-9.0849	-13.718	-8.6184	-11.583	-16.614	-16.875	-16.304	-15.981	-18.138	-12.915	-10.272	-20.264	-8.7227	-12.061	-11.138	-12.269
-16.667	-18.619	-15.012	-12.793	-19.341	-15.669	-14.743	-11.155	-13.227	-10.585	-9.6812	-15.409	-15.131	-15.894	-14.549	-23.751	-10.185	-16.98	-10.767	-15.47	-12.429	-10.145	-14.539	-10.762	-14.986	-18.465	-8.4915	-16.927	-11.361	-10.608	-20.248	-10.315	-16.821	-14.783	-8.8255	-3.1341	-11.464	-12.444	-12.209	-14.753	-13.083	-13.758	-17.358	-20.609	-12.673	-15.114	-10.642	-17.62	-19.385	-16.152
-6.4975	-2.501	3.7465	3.1397	4.663	-1.9377	0.54388	-6.411	1.1328	2.0917	0.16335	2.1636	-0.70568	-4.4341	0.87576	-2.559	-0.13765	-0.75919	-7.4112	-5.7539	-3.9055	-1.6956	3.9191	-1.3653	-1.8235	1.6503	-1.5524	-1.578	-0.21686	-2.3247	3.9799	-5.5461	-3.374	-5.4487	-5.9536	-0.043316	-5.7814	-5.5641	-7.905	5.8791	-5.0562	2.4775	-0.69792	0.95622	0.96634	-7.3064	2.0389	-1.8032	0.25479	-0.56955
3.1848	-4.4948	-6.4643	-4.6184	-3.7482	-3.0568	-3.5333	6.4478	-0.61383	-10.798	4.5586	-9.2421	-2.6659	4.9776	1.0216	-3.389	-5.325	3.1107	1.0001	-3.1445	3.0232	-2.5062	-5.528	-1.0874	0.096731	-1.6057	1.3457	-4.7851	1.0153	-1.0905	1.5312	1.0743	-5.0622	-1.3633	-4.2713	-2.6418	1.8008	0.12549	-5.6904	-0.62953	-8.4737	-6.6952	1.7398	3.7948	0.40782	-3.5572	1.7555	-2.1009	2.3488	0.19647
-9.6878	-9.9297	-10.759	-11.902	-11.524	-16.525	-11.166	-13.581	-16.476	-6.7326	-7.4498	-10.96	-9.8662	-11.125	-13.735	-6.9418	-7.9537	-11.795	-10.467	-15.522	-7.2553	-12.088	-13.914	-14.449	-5.9281	-16.752	-1.4727	-15.572	-14.454	-11.979	-10.289	-13.01	-10.145	-14.494	-15.258	-14.647	-9.1258	-12.288	-14.087	-10.388	-12.217	-12.832	-9.2509	-17.066	-13.578	-7.5928	-9.9685	-13.658	-17.468	-7.2442
-17.146	-14.968	-7.5912	-15.359	-8.4369	-12.974	-5.7919	-6.428	-15.73	-9.7946	-11.797	-15.095	-16.104	-10.166	-11.037	-13.54	-11.559	-10.907	-19.537	-13.611	-7.5262	-12.426	-16.966	-9.1622	-11.257	-14.713	-9.7535	-15.921	-19.826	-11.457	-7.45	-13.114	-13.605	-11.714	-10.518	-9.7854	-10.427	-11.084	-11.279	-18.222	-10.898	-11.157	-9.3493	-10.591	-14.287	-17.499	-9.2282	-10.64	-12.341	-10.564
0.00748	-1.2146	-0.086593	-1.6859	1.1027	6.8659	3.1876	1.8448	2.3089	0.0086859	2.0302	-5.0997	2.118	7.6515	3.7355	-0.14894	-1.7786	3.9191	1.3183	-1.1194	-4.6851	0.23127	2.8283	2.4067	-6.2555	-6.1702	5.0487	-1.8161	4.6491	-2.5307	8.1395	4.2153	4.5289	3.6417	-4.2305	-2.7194	-6.129	2.1391	1.2666	0.34103	6.6198	-3.5272	3.1218	-2.3202	2.6261	4.0904	2.5958	1.2667	1.8253	-2.4357
0.16222	-7.9137	0.41069	-0.1952	-4.8698	-4.6632	-0.0078012	-6.5194	-6.6704	-3.6727	-0.9716	0.20426	-2.6896	-5.8027	-6.431	-7.3866	-0.96048	-2.8582	-4.8005	-9.4143	-0.79806	-6.6463	0.99156	-2.5483	0.41724	-5.9739	-12.16	-5.9668	-9.0065	-8.7223	0.2863	-8.7364	-0.29319	-3.9834	-7.1658	-8.1642	-5.2296	-5.7222	-1.3705	-2.1746	-6.1253	-2.8275	-6.9617	-5.6725	-5.8214	3.8725	-6.8921	-3.7807	-1.107	-7.561
-14.778	-8.2574	-9.7174	-4.0134	-12.872	-19.049	-7.5738	-9.8405	-9.4555	-15.336	-16.513	-8.0601	-13.658	-14.865	-11.945	-13.337	-14.072	-5.9656	-11.989	-7.8721	-13.816	-10.452	-9.0926	-6.9192	-8.9674	-12.074	-13.604	-11.706	-5.8334	-9.2113	-11.588	-7.6586	-12.945	-11.912	-10.975	-15.155	-9.4285	-11.92	-7.1814	-5.3424	-6.3071	-9.4272	-12.507	-14.043	-10.882	-13.624	-8.9253	-8.4471	-18.778	-13.3
9.8231	4.13	14.17	12.743	11.999	11.217	13.94	15.373	10.258	13.058	14.908	6.4333	10.134	6.4388	11.543	8.3124	9.052	9.2486	9.3085	3.2333	10.219	9.4441	6.7413	13.905	6.3988	8.3575	8.7581	10.969	4.638	1.9221	14.454	5.1807	12.111	7.562	17.643	3.2424	5.4588	11.503	13.89	15.354	12.713	9.4894	4.0157	16.225	10.032	10.468	8.89	14.127	10.327	8.1408
-1.7113	-4.4791	-1.6738	0.30768	-9.4506	3.5067	-6.4064	-6.8414	-6.8282	-1.8078	-1.1843	1.3188	-5.2754	-6.5519	1.1762	0.10431	-0.6203	-5.1839	-0.86346	-4.3965	-6.0237	-0.7374	-2.7838	-10.856	-4.9416	-6.4297	1.3958	1.6493	-4.0693	-6.3687	-10.827	2.1605	4.1136	-3.3403	-2.259	-0.68133	-3.0936	1.55	-4.7126	-4.8872	-8.5443	0.64227	-1.5409	-3.034	-6.5278	-3.0316	-0.13862	-2.9351	1.9818	-3.9496
1.59	-1.7376	-1.5158	-1.8962	-0.30975	-2.1562	-3.2495	1.9355	4.0011	-1.2735	3.7176	-0.95869	0.058553	2.7138	-2.3688	-7.2853	5.7022	4.399	1.5741	-3.4788	1.9573	-0.17739	-0.65093	1.5241	-2.9003	2.0179	8.7843	0.75303	0.82753	-1.3927	3.4333	-0.64512	2.6476	-2.4998	0.60383	3.8385	0.72137	2.5558	-1.0789	3.0618	-8.2282	2.5382	2.9147	1.0217	1.2005	-0.0033514	3.1255	-2.2547	2.4879	8.4878
0.09177	-3.8598	0.33895	4.0114	3.9353	-4.1856	-0.42588	1.077	2.1442	-0.41465	-1.4517	-0.78973	-6.7247	-4.5812	-3.3372	1.6341	3.4908	3.6172	1.9996	-6.4202	-3.3094	1.1314	-2.9816	-10.281	2.0649	0.74083	2.7341	-5.0308	0.26102	-0.22863	-2.3787	-0.22039	0.83836	5.6505	2.5358	-3.5295	1.2764	4.2908	1.5469	-8.5374	-0.80828	-0.28135	-5.7553	-1.8116	3.5299	-1.3189	3.6602	3.8057	2.3633	-4.7468
3.7167	-0.49092	-5.2917	6.8067	-0.25109	-0.4001	-0.78326	-4.3014	6.748	-2.0282	0.80527	-0.030039	0.82848	2.0717	8.5625	-0.26313	3.4387	-5.8256	-4.6879	1.4321	-5.8971	-5.9171	-1.3744	-1.4246	1.9891	1.2154	3.5735	-7.3712	-3.4914	-0.76793	0.46573	-0.88645	-1.1902	-2.2592	3.5422	-1.5796	3.3654	-0.44241	-0.63263	-0.40319	1.7284	0.75439	3.5507	2.9507	-0.7536	5.02	2.2298	9.623	0.50463	-1.2763
-4.9715	3.7956	-4.3624	5.8608	-0.7925	5.6108	6.4496	-1.5021	2.2493	6.3023	-3.5541	6.0374	1.7373	0.70203	-3.4915	-4.1237	2.4333	8.4256	2.1486	1.707	9.4064	3.7426	-1.3743	1.0731	-0.39496	4.8421	3.2396	1.5856	6.4694	-7.3098	2.7516	3.4482	-2.951	3.2485	1.2919	-0.93035	-5.0622	5.1508	3.0528	2.0606	1.9347	1.1265	-0.63231	2.5239	2.476	-2.7271	2.5815	-2.649	2.1273	2.8546
-8.6562	-9.2316	-7.3118	-5.3959	-9.2616	-7.2439	-1.3988	-2.1689	-7.758	-4.319	-6.5716	0.76607	-5.055	-6.6774	-2.4046	-4.9686	-5.552	-1.0947	-2.7398	-3.5992	-12.042	-11.12	-2.9892	-1.1829	-7.5284	-2.3615	0.82448	-8.096	-9.204	-3.2868	-9.6354	-3.7425	-1.3039	-7.4151	-0.93737	0.48832	-6.729	-9.7209	-6.6615	-6.5841	-7.7455	-3.3347	-8.1063	-5.0302	-7.4088	-1.0176	-5.7868	-3.6899	-2.4473	-13.217
-3.6874	-4.4604	-3.3328	-1.1681	-5.601	1.6245	-2.8292	-2.2002	-5.4516	1.0571	3.4687	-0.67284	-1.5233	-6.0276	-8.1728	-0.40119	-8.2327	-4.4826	-1.179	-1.6301	-1.1016	-0.79319	-3.4289	-0.12994	-5.6246	-1.283	-0.36819	-2.003	1.2559	2.8434	-4.9534	-12.816	-1.0388	-8.2234	3.0487	-7.4768	0.38752	-3.8152	-6.6203	1.8442	-4.5505	-2.1186	3.2669	-3.5345	-5.3879	-0.92834	-5.203	-5.5762	1.8073	6.8774
0.32266	3.2772	2.4003	2.2905	2.6707	-0.89768	5.7932	2.2597	6.2178	0.25139	-0.70678	-1.3814	0.65647	4.9525	-0.79274	8.0228	1.9581	3.0567	-1.5876	1.4382	0.10522	2.8631	4.8277	7.9674	3.663	0.45323	1.3569	4.8905	-3.1723	2.1826	0.21653	-0.44794	3.5927	9.049	1.8558	-1.5508	2.6353	3.7225	2.9692	10.646	0.96927	3.3956	-0.73937	5.0939	0.94272	-0.37965	0.10673	-2.0592	5.1613	-2.324
11.637	12.907	8.2861	9.5691	8.5174	11.553	9.7874	8.2372	9.3238	5.0912	5.0829	7.2378	11.896	0.15032	8.3493	5.7198	7.7242	9.9224	8.0925	7.9176	10.43	4.7963	10.825	1.2609	4.3948	5.2387	8.8925	6.4617	11.807	7.9	9.1787	2.7236	10.019	11.007	3.8765	0.69238	4.6564	5.5226	10.511	1.8941	6.91	9.1983	4.5951	6.5166	8.2055	12.666	13.189	8.5903	12.856	11.087
-17.596	-16.098	-9.8427	-17.933	-6.8113	-13.555	-10.622	-15.8	-11.583	-19.005	-9.6704	-15.52	-14.283	-12.009	-10.322	-12.431	-10.363	-15.999	-10.371	-13.057	-13.475	-19.202	-9.3628	-16.42	-15.182	-12.557	-15.171	-11.114	-18.393	-14.231	-8.4207	-10.514	-13.589	-10.661	-16.004	-13.742	-13.694	-9.301	-15.729	-14.342	-11.985	-23.894	-14.869	-12.46	-13.105	-14.216	-21.41	-10.014	-11.269	-7.9801
14.394	2.6925	6.7144	-0.11575	11.457	5.7132	10.047	5.2028	11.874	15.266	7.0142	4.5527	13.658	2.8463	5.4081	6.0198	11.713	10.309	14.592	8.8837	10.894	17.96	9.4838	8.1368	10.184	9.6981	13.214	13.696	8.4071	10.036	10.812	7.4369	7.4562	6.7622	10.464	15.719	2.4243	10.775	10.384	5.9231	15.499	7.4862	5.9349	10.203	5.9802	16.887	7.5684	12.789	9.6824	6.5248
-11.859	-11.558	-9.6866	-17.124	-11.474	-14.967	-7.0992	-11.817	-18.611	-13.194	-16.274	-18.542	-17.003	-10.838	-12.257	-12.529	-10.178	-12.548	-12.54	-7.9213	-10.315	-8.901	-14.048	-11.404	-8.9203	-17.34	-9.6639	-18.421	-12.776	-14.113	-20.328	-6.1264	-11.107	-14.074	-11.035	-9.927	-14.8	-12.391	-9.8915	-14.961	-12.842	-14.824	-14.498	-14.934	-18.591	-12.693	-15.231	-11.793	-9.266	-14.456
1.1421	1.937	2.0008	-4.477	4.1993	3.9069	-2.722	-1.2467	4.4046	3.1064	-0.25938	1.8162	-3.4255	2.3632	-2.6812	0.001363	3.3182	-3.8368	-1.8529	-3.6278	5.3169	-2.2433	0.58	2.5597	-1.1015	3.429	-6.4191	2.258	3.9969	-4.6589	-3.8918	-4.9206	3.8673	-1.261	0.79903	2.326	-2.9373	4.4439	-5.9495	-2.0367	0.4443	1.0847	-4.8351	3.6416	2.2877	9.7284	0.9298	-1.4608	-2.0101	7.4949
7.7422	2.2663	5.4063	5.0888	8.927	3.4794	5.8106	3.8511	2.2699	5.8727	3.6414	6.0446	2.0502	8.7768	2.5993	2.278	2.9392	3.4271	1.3403	5.8235	0.04509	4.4225	0.70841	3.9916	4.9572	7.7882	-2.5051	4.4609	6.7345	2.6646	4.4457	7.2826	8.6568	4.779	0.39085	-1.9032	-3.9721	2.7481	1.7736	2.3763	7.5943	4.5948	3.3077	1.631	1.2192	2.6915	-0.95361	3.2356	1.7203	4.3334
1.7322	-7.3732	-0.37199	4.4526	-5.496	-1.0249	2.8364	-7.9624	-7.9261	0.58763	0.1411	3.3207	2.4803	2.235	-5.6067	-1.0264	-5.6353	-7.3322	-1.3131	0.77854	-0.40825	-8.6272	4.3676	-3.458	-2.8679	-0.99039	-2.3357	-3.2289	-4.7721	-6.5117	0.10704	-3.4652	-0.82604	2.8984	-8.2239	-3.8639	-6.6463	4.8854	-0.03121	-6.747	6.1256	-5.9549	0.78988	-2.3196	-0.038004	0.21375	-0.85055	-6.232	4.7895	0.047237
-10.05	-4.1658	-9.3574	-6.7853	-2.6137	-5.8755	-4.1567	-11.17	-4.6995	-4.4611	-7.7458	-6.9517	-5.6339	-6.6023	-12.18	-8.9745	-7.1287	-13.439	-1.9771	-4.0256	-1.5701	-1.7472	-12.209	-7.2947	-6.6466	-11.16	-1.753	-7.8459	-4.1291	-3.4078	-7.6902	-5.7411	-7.422	-4.5332	-5.1631	-7.2773	-13.575	-0.45537	-6.0226	-13.725	-6.4426	-6.9983	-9.5123	-5.5219	-2.0483	-9.6449	-6.6971	-12.246	-14.061	-6.2599
1.6292	4.3743	1.1246	-3.4444	-4.8542	1.7694	-7.3355	-0.3864	-1.5174	-2.783	3.9724	-7.8882	6.6456	7.0605	-3.9829	-3.0954	-4.2519	-2.4436	0.47597	3.982	-0.46101	2.5505	-0.29367	-3.8646	-1.7296	3.2703	-0.55454	-1.571	3.3814	-4.1571	5.6641	-2.1767	6.9363	0.16207	-0.14397	9.5497	-5.3506	-5.4544	-4.6322	3.5285	3.1998	-3.5693	-2.478	0.56964	-1.7678	-0.62631	0.89995	-4.5033	0.39359	-1.9617
3.7529	4.5077	3.1171	-1.6892	0.8653	-3.8872	2.203	4.2241	-3.4705	2.8764	-4.3436	2.8	0.3997	3.0559	-0.69016	2.2917	3.3666	1.7812	1.555	1.4977	0.88729	-1.0763	-0.87937	1.6201	4.1506	4.4793	-0.32628	-5.0849	-2.3167	-5.363	0.13006	-3.0179	0.57244	0.34637	-5.3214	-3.945	0.4362	-4.1744	0.71467	1.202	1.9845	-0.58834	1.9543	-5.2081	-0.010045	5.7905	-0.099334	0.7884	-4.0486	-7.8891
-3.3807	3.547	9.2965	11.216	10.094	3.1042	8.3944	9.0087	13.107	8.5537	5.4326	5.4101	3.8812	0.30641	12.074	6.5808	8.1625	5.8702	7.4564	4.1666	7.5573	0.064079	1.0469	3.4853	7.8358	4.821	4.3445	3.5264	4.5841	0.95486	-1.9835	2.7449	3.9568	5.0605	9.8639	5.3555	5.6085	3.1016	8.4416	6.7027	3.139	9.1455	2.1095	12.353	8.0203	7.2195	4.3478	2.6669	2.8005	9.3969
-2.0999	-4.9813	-7.9792	-3.0071	1.805	-2.6456	-3.1766	-4.7833	-4.2965	-9.8225	-2.3522	-4.7372	-9.3892	1.1498	-3.0811	0.746	-11.109	-0.048514	-4.9934	1.0122	-9.8826	-5.5395	0.26843	-3.2292	4.0966	-2.3887	-1.9916	-1.679	-3.7086	-6.5715	-6.5309	1.9675	1.6076	4.2713	-5.3496	2.5551	-7.8274	-5.8377	-3.4353	-3.2271	-1.6702	-6.5565	-6.5033	-6.4059	-6.0166	-0.072262	-0.54969	-4.7795	0.77808	-5.2638
-13.087	-7.5066	-7.7111	-17.203	-16.01	-11.464	-5.1575	-10.237	-16.253	-6.0217	-11.49	-11.965	-6.1397	-6.7165	-8.9817	-2.6276	-8.6455	-9.1268	-11.798	-6.9725	-8.0689	-13.967	-5.7399	-10.616	-7.9651	-10.041	-5.6413	-10.785	-5.8638	-12.383	-9.2621	-14.183	-3.1432	-11.741	-5.2041	-11.628	-5.8217	-16.054	-9.4557	-6.2693	-6.572	-6.2785	-9.0383	-6.5758	-15.285	-9.8787	-11.182	-10.666	-3.2313	-9.1799
-15.201	-8.7336	-9.7872	-8.9765	-10.958	-6.9085	-7.6369	-5.0372	-8.5692	-3.6842	-4.8129	-4.075	-5.1841	-13.684	-7.3992	-10.865	-12.733	-7.8565	-10.93	-15.746	-16.059	-5.2598	-6.3372	-13.416	-10.077	-9.4893	-7.6664	-8.8545	-8.5471	-6.3733	-14.253	-7.7658	-9.2356	-4.9506	-8.6778	-6.1721	-11.465	-8.2004	-8.0247	-16.048	-6.0356	-7.2413	-2.8214	-8.3517	-9.2804	-8.0482	-11.421	-15.007	-6.1154	-13.2
2.1175	-3.0341	3.3688	-3.3855	-2.0186	-0.76825	-4.8853	-4.1632	-5.147	-3.6073	-5.495	-4.4884	-4.9761	-11.024	-2.0364	0.37847	-4.0323	-1.6021	-9.0044	1.0128	-4.1867	-3.4917	-2.4696	-8.4224	-4.8617	-1.6764	-8.3308	-6.2626	-5.6603	-4.4568	-4.3924	-1.1132	-3.4298	-4.6834	2.1222	-0.2671	1.6014	0.79073	-8.0489	-3.3057	-7.7574	-6.5502	-2.3642	-3.9849	5.2655	-2.4735	-6.8651	-0.062064	-7.0428	-3.7377
-16.155	-11.639	-16.385	-9.6247	-16.233	-8.3182	-11.643	-9.0349	-13.206	-17.788	-15.323	-11.019	-14.211	-11.978	-13.191	-11.112	-9.4008	-9.3664	-13.719	-11.104	-14.683	-16.805	-11.841	-17.782	-12.071	-9.5463	-8.7208	-14.131	-13.407	-11.432	-14.348	-12.731	-12.454	-7.4295	-7.9766	-14.727	-9.7034	-8.9458	-15.803	-6.7658	-20.316	-8.4158	-2.4863	-10.562	-14.168	-14.391	-18.328	-16.356	-11.192	-13.711
7.067	0.97526	6.7115	13.556	10.812	8.6719	6.6624	13.132	7.1605	6.1462	5.2171	-1.3104	7.231	2.3418	4.7905	9.3488	6.845	10.17	8.4913	3.9253	11.474	7.1615	4.5833	6.397	7.9657	12.55	5.4662	11.125	3.9304	7.114	2.0364	7.6014	5.924	6.0961	4.8591	10.128	3.5604	14.754	3.1988	5.7753	4.483	11.997	6.1752	9.4768	3.8044	7.9588	2.435	5.9239	-5.5369	7.8649
-0.76934	-7.952	-0.96712	-3.4518	2.6039	2.8718	-2.2617	-6.4388	-3.3373	3.4801	-1.9196	-5.796	-4.2942	-5.965	-7.0009	-5.4663	4.965	4.1346	-5.8941	0.51635	2.3698	-0.79827	0.95457	0.10989	3.7509	1.6896	-5.038	1.9545	1.4362	-4.1105	-3.8093	-3.7183	2.3989	1.041	5.224	-4.5334	-5.6849	-9.3354	-7.3556	-1.9276	-0.63097	-1.184	-6.131	-1.5936	-1.6388	-2.7271	1.2602	-3.6322	-3.1387	2.1774
12.104	3.3415	5.7182	4.0045	7.5031	5.8919	13.489	10.155	7.3704	4.3689	8.91	9.7789	3.9454	8.6247	0.92259	6.5341	7.0331	7.1834	7.1137	4.9612	4.5824	1.3231	5.0457	7.5015	12.469	12.834	7.0714	0.020789	3.492	4.4989	3.1738	2.3352	15.511	12.489	9.7212	12.388	10.321	4.7151	12.873	9.9608	10.22	2.9285	7.7785	6.2492	8.7565	10.373	10.744	12.954	11.192	4.3307
-12.452	-13.838	-8.8982	-2.441	-3.2581	-6.0838	-7.7337	-8.9996	-10.422	-10.749	-8.2995	-6.4689	-7.1419	-10.381	-6.252	-10.939	-8.9301	-10.225	-12.243	-9.2339	-7.1775	-10.423	-8.2512	-10.666	-8.2905	-11.705	-9.9858	-14.753	-7.8513	-5.6873	-11.096	-9.318	-8.8707	-10.748	-7.7281	-12.166	-14.302	-5.4833	-8.8903	-4.4373	-10.019	-9.2441	-9.671	-1.3156	-10.503	-12.38	-12.12	-6.9133	-6.9266	-3.7433
-2.8481	-8.7862	-11.535	-5.3987	0.51488	-2.6879	2.2523	-0.56591	-4.9867	-4.6099	-3.2898	-7.2463	-6.5502	-8.2643	-9.7067	-4.8106	-7.4791	-7.9899	-8.7372	-2.6466	-0.072231	-1.8623	-6.0832	-4.6948	-4.744	-2.0621	-4.1907	-8.0357	-9.4879	-1.0703	-13.236	-2.9757	-3.3479	-5.7091	-4.5294	-7.1487	-2.821	-1.404	-3.1845	0.69077	1.7656	-4.4854	-3.0687	-7.4237	-1.2137	-1.9099	-5.7578	-5.4839	-4.9738	-5.3849
-26.028	-26.095	-19.735	-15.029	-29.987	-21.213	-27.89	-25.324	-26.122	-26.443	-22.719	-20.033	-21.499	-22.75	-16.111	-15.559	-23.372	-24.036	-23.034	-20.754	-19.41	-12.715	-25.019	-19.408	-22.603	-22.724	-27.257	-22.933	-20.43	-23.652	-27.518	-21.013	-21.461	-23.275	-22.698	-25.36	-19.045	-28.596	-24.224	-23.464	-18.841	-17.725	-25.941	-26.529	-19.851	-23.363	-22.266	-19.961	-24.42	-25.218
2.6895	-3.7546	8.864	-0.695	0.87942	-2.7184	-1.8256	2.4901	3.733	2.0011	0.063856	1.4562	1.0099	-2.7434	-7.1111	-4.7473	1.7031	-3.7234	-7.5191	-3.8688	4.9823	4.2742	-3.6323	-5.3654	-2.8578	-6.0585	0.95745	-1.8439	-1.7395	4.2893	4.4578	3.6578	-0.41809	2.6486	-2.1884	-5.221	-2.4864	-2.4792	-4.2077	-4.5938	-2.5073	0.35049	-0.07498	1.8285	-4.6079	-2.708	-6.0175	-0.38875	-4.1639	2.9116
1.0425	4.0123	7.2254	9.099	3.1473	-4.4418	2.669	5.8607	6.9032	8.7975	9.2444	1.3676	8.5743	6.83	4.3968	5.1495	2.03	0.032297	2.4866	2.2155	8.5405	4.0981	6.4946	5.0848	4.4161	-0.58901	-2.411	2.4712	4.2664	6.1753	-3.2369	3.8776	-0.44999	-1.005	2.0346	3.3762	3.2719	0.064263	6.9432	4.8652	1.8761	3.2894	-3.4415	9.3796	0.47193	8.6396	1.2726	5.7129	-1.1036	2.2047
7.8497	6.8366	11.262	3.1303	0.61021	5.1755	7.9508	5.5726	5.7182	3.8873	6.9432	2.1574	5.5949	8.7511	3.58	2.7498	5.4503	-4.5426	3.5283	5.9352	2.9095	5.7277	5.4787	7.0502	2.9849	5.3431	3.7715	8.0292	4.1598	9.5825	11.479	5.7269	-1.8345	5.3145	-0.63087	2.0955	3.2184	3.1259	5.7953	-2.1842	6.2473	4.127	8.8578	-0.47149	4.9247	1.0495	-2.1033	3.371	8.5919	5.0824
-11.845	-1.0151	-12.498	-1.4705	-8.4862	-10.399	-7.0241	-9.8697	-3.8817	-3.7258	-2.7478	-7.802	-9.2905	-4.587	-7.7001	-6.0159	0.55661	-2.1854	-4.4	-11.062	3.9663	-8.1851	-5.9287	-1.1059	-7.1205	-12.517	-5.2339	-8.1266	-2.8324	-4.5904	0.52903	-1.3187	-12.226	-6.8505	-9.7513	-9.2382	-3.6404	-10.851	-12.924	-10.153	-5.519	-1.2032	-6.7456	-9.3995	-8.7982	-5.4016	-5.1749	-7.4443	-0.79541	-9.5161
-10.126	-17.842	-10.85	-16.551	-8.737	-5.8246	-7.1668	-9.9785	-10.828	-17.29	-5.5857	-14.415	-10.701	-16.673	-13.781	-5.3521	-9.9513	-10.131	-8.2	-12.931	-15.718	-7.3365	-13.541	-16.019	-12.122	-8.7872	-10.605	-14.095	-13.681	-12.573	-13.15	-13.245	-9.3452	-5.1341	-19.634	-9.2516	-7.8322	-8.8201	-11.633	-13.928	-15.871	-14.652	-10.986	-10.192	-8.953	-12.173	-9.9759	-18.086	-14.437	-13.894
-1.6127	-1.7702	3.8124	-3.2762	-4.6501	-2.7661	-1.4067	-3.9696	-6.3185	1.2219	1.4836	-3.0497	0.66881	-2.2648	-0.010948	0.33298	-3.4851	-2.1447	-4.2087	-7.0102	-3.8146	1.6309	0.56675	3.6001	1.5003	0.99525	2.3495	-2.1128	-0.87595	-2.476	-4.4267	-6.1515	-0.22485	-0.99476	-6.9357	6.6848	-5.068	6.0359	2.1031	0.79926	-2.4253	2.2482	-3.1995	1.8248	-1.168	-1.4546	0.41882	-2.9939	0.21852	-5.3194
-8.8292	-2.5906	1.0707	-2.3529	-1.0091	1.3894	4.5444	-2.9167	-1.4856	-3.4017	-3.1304	0.29141	0.16672	5.9879	0.17242	-5.4129	-5.0357	0.67061	2.7102	0.28678	-3.5816	-1.5449	-2.6929	-2.0452	-2.5627	5.3498	1.0571	-1.2659	-5.4532	4.5996	-4.591	4.1567	-5.5863	-5.52	-4.5599	-0.97869	0.57624	0.14797	-3.1847	-1.1065	-1.8535	-6.7594	2.3352	0.71676	-0.80563	2.4871	-0.011214	0.56725	3.4531	-5.3551
-13.473	-11.883	-18.728	-17.495	-9.7547	-14.432	-9.1603	-19.711	-17.835	-12.663	-11.6	-11.841	-15.286	-13.029	-14.693	-12.854	-17.021	-16.26	-15.933	-10.966	-11.097	-13.692	-11.772	-16.471	-8.7136	-4.5768	-19.809	-9.4162	-15.254	-15.456	-11.433	-11.793	-17.199	-9.9064	-11.344	-17.245	-15.601	-9.8691	-16.775	-16.143	-19.577	-13.835	-9.1671	-15.906	-10.912	-14.556	-16.108	-7.7926	-9.9542	-8.6015
-26.748	-25.355	-17.456	-20.615	-24.355	-26.71	-22.614	-17.522	-23.182	-22.093	-20.189	-23.449	-19.126	-21.29	-20.619	-27.206	-23.525	-24.563	-14.989	-23.034	-21.636	-25.502	-18.119	-21.26	-22.662	-24.433	-22.133	-19.61	-19.636	-14.67	-26.089	-20.42	-24.446	-20.683	-22.802	-22.907	-23.237	-20.405	-23.661	-18.318	-15.805	-24.371	-17.692	-22.962	-26.831	-26.995	-23.707	-20.605	-27.645	-25.822
-10.623	-8.8884	-11.695	-8.4769	-10.399	-7.2154	-8.1893	-6.0652	-15.982	-5.2201	-0.83068	-14.818	-4.545	-6.3151	-14.784	-9.1019	-8.3583	-8.2397	-8.6438	-10.07	-12.523	-9.3882	-8.0785	-6.2651	-14.412	-5.9599	-17.006	-9.4356	-11.252	-3.4497	-14.937	-6.6939	-8.9048	-8.6486	-8.448	-12.011	-4.6928	-11.21	-11.661	-9.4697	-12.284	-10.27	-5.7482	-3.6912	-8.2409	-13.9	-6.9638	-9.8123	-10.194	-9.6923
-9.1045	-10.739	-13.207	-11.265	-17.472	-19.722	-7.9764	-17.564	-17.499	-13.506	-17.505	-7.735	-13.071	-15.79	-12.465	-13.411	-15.838	-15.918	-18.822	-10.226	-17.05	-14.049	-14.307	-16.522	-15.107	-14.932	-12.392	-15.166	-11.992	-11.044	-18.943	-15.479	-10.01	-17.969	-18.18	-18.568	-9.3028	-11.213	-9.965	-13.904	-10.378	-12.961	-11.982	-16.306	-18.561	-14.03	-8.34	-15.771	-12.52	-23.59
-1.3034	6.1547	-4.2702	-3.6984	1.2769	-8.5489	-5.0092	-2.4611	-1.609	2.0809	-3.6874	-1.0016	-0.39287	2.9924	0.22125	-0.46385	2.2995	-2.0188	2.9693	-4.0708	9.4165	2.0732	2.61	-4.8359	0.20522	-0.87348	-0.70733	3.5149	-1.6872	-3.0462	-3.4277	-3.6405	-2.4701	-0.56265	0.11439	0.22957	-4.7741	7.0388	0.18687	-6.2386	-1.9511	2.7452	2.4284	6.9365	-4.6753	-2.839	2.2453	0.30753	6.0147	3.3193
-2.0108	7.6341	1.9834	-0.48699	-0.76577	-9.0376	6.19	-0.80095	-2.0173	-0.30072	-0.97687	-2.3829	-10.282	3.3024	-1.1562	-3.7108	-9.1114	-5.8533	-3.2816	-3.4874	0.45328	-2.0142	2.4717	-2.7265	-1.4375	-2.1697	-0.31407	-6.4799	-0.65632	3.6997	-1.2301	3.7467	-0.79133	2.3905	-1.7174	-3.2938	-6.6217	-8.1387	0.21146	4.8105	2.7683	-2.5982	-6.8042	-6.1852	-5.0098	2.5212	2.8111	-6.6729	-0.85955	1.0645
0.51268	-0.13444	-3.3728	-1.2512	-0.21136	-5.9754	9.6083	-0.53266	-4.0674	-1.9613	-1.7885	-4.4524	1.1562	-0.26839	-0.60819	-1.5547	5.1799	-12.282	-1.8693	-8.2766	-11.281	1.2335	-5.028	1.4897	-8.7579	1.0268	-1.8262	4.7301	2.7359	-7.0644	2.9662	-1.4083	-2.4877	3.368	0.71755	-3.3835	-2.6405	0.99888	0.47184	-6.025	0.12757	2.4794	2.178	-2.1639	-6.3037	-1.0382	-4.3428	-2.9555	-4.1784	-0.30923
-7.3885	-1.0506	-6.2942	2.4916	-6.5588	-4.5955	-2.2786	-0.28169	6.9546	-4.3624	0.91489	-0.020449	-2.5683	-6.7377	-5.346	2.9499	-1.775	1.5189	-0.052735	-5.7139	-1.3976	-2.2749	-7.0924	-0.93715	1.0482	-3.5813	-2.5514	-1.8368	-3.4127	3.5721	1.1296	-5.5992	-12.54	-2.6681	-2.7333	-3.522	-5.3207	-5.6433	3.5866	1.9317	-1.2113	-4.5337	-4.9878	-4.7883	8.6109	-3.1849	-4.8191	2.5036	-8.9831	-1.5186
1.4847	3.6158	7.1268	-1.7977	8.084	3.2312	3.0722	-1.5063	-0.41824	2.3397	2.864	1.9903	4.2722	3.8874	5.7849	-1.8087	7.678	2.4409	6.2851	0.55874	2.626	6.4104	8.213	-0.85687	1.72	1.1703	-5.8614	-2.3129	-1.4834	1.4416	3.605	13.118	4.9115	-0.96545	5.4447	2.9071	2.7538	6.0995	11.843	4.1797	-0.19642	1.0078	3.4869	5.5479	3.7296	4.8117	2.8907	3.9816	-1.0381	4.2959
-17.386	-6.8181	-10.04	-12.418	-8.2849	-8.5418	-14.494	-9.3722	-12.008	-11.634	-14.547	-12.83	-8.9362	-8.8595	-13.949	-7.674	-11.871	-10.749	-8.9862	-10.247	-11.064	-7.2616	-14.695	-12.579	-13.91	-9.1496	-10.779	-15.427	-7.8562	-16.824	-11.099	-14.608	-9.4927	-12.122	-15.07	-14.397	-3.9438	-19.804	-8.3863	-11.78	-12.172	-12.254	-5.6447	-7.3055	-15.526	-11.29	-6.243	-17.01	-7.676	-11.629
-11.284	-18.782	-10.211	-15.748	-14.586	-18.58	-8.9009	-17.415	-13.139	-12.858	-17.583	-16.475	-12.223	-19.404	-17.625	-16.428	-13.782	-19.2	-7.2392	-12.392	-11.113	-14.76	-11.21	-7.161	-15.722	-12.979	-17.363	-13.364	-15.383	-16.557	-17.862	-15.64	-18.916	-14.919	-14.398	-16.016	-18.056	-13.096	-9.1383	-13.305	-11.349	-9.69	-15.308	-14.738	-8.3087	-14.045	-13.948	-18.468	-9.4585	-9.9095
-17.94	-18.959	-21.322	-19.951	-21.058	-20.612	-16.757	-22.313	-16.394	-30.696	-25.939	-20.102	-28.092	-17.275	-26.081	-20.465	-18.199	-18.269	-23.684	-23.102	-16.679	-28.254	-26.774	-17.672	-21.587	-25.457	-20.545	-30.873	-19.552	-26.315	-19.522	-17.912	-18.315	-22.643	-23.579	-26.24	-28.29	-19.81	-20.08	-30.996	-23.306	-23.851	-25.009	-19.82	-21.345	-28.607	-24.72	-16.853	-17.271	-23.266
4.0485	4.6854	3.4284	2.3532	8.1938	6.6302	7.2365	-2.7236	4.4636	6.7693	-6.9813	0.64714	2.413	-1.4499	-4.2253	5.2007	6.6827	7.5782	-3.8108	-0.05873	5.0826	8.4724	0.86903	-4.5322	-8.2377	4.459	1.5916	7.8575	3.4008	-1.2113	-0.4634	1.5161	8.9346	1.4855	0.86586	3.765	2.675	0.31706	0.65752	0.11233	5.1127	2.9983	1.1714	1.0813	8.4845	0.47372	-2.2643	1.4181	-0.14246	-1.3282
-7.0418	0.75719	-2.7562	-0.40865	-3.011	1.3338	-3.9846	5.6347	3.2551	-2.3039	-4.3455	1.572	-0.53688	-4.6609	4.0092	5.4602	-0.68646	-5.0698	-6.8796	2.3932	0.59177	-1.9541	-1.4552	-2.2021	1.2135	-1.14	3.3377	-1.7245	-6.283	1.2201	-1.2615	-2.397	2.0758	-4.0324	-5.3051	2.2667	-2.9922	1.753	-8.9008	0.19726	0.056822	-3.0082	-1.308	-2.4416	-5.4805	-5.6548	-1.1397	1.4908	0.5064	-13.906
-1.5214	0.47242	-1.0218	1.9736	2.7825	-3.7464	-9.8584	-2.5457	-1.5541	-3.3964	-7.5511	-5.3348	-9.29	-3.6361	-2.8713	-2.9269	-6.4228	0.60627	-3.6689	-9.131	-3.6413	-7.0696	-4.6995	-0.30953	0.8108	1.0252	-9.3857	-5.4419	-5.8155	-3.5305	-0.59055	0.98806	-1.2107	-7.6	-4.2242	-3.7641	-6.1418	-5.4317	1.7129	-1.0106	2.4898	2.7089	-0.70366	3.0929	-2.3124	-10.875	-6.9457	-2.8384	-1.1698	-7.0217
2.9738	3.1974	4.5843	-3.7275	0.24956	-0.24938	4.5997	1.8726	8.8098	-1.1618	0.0074685	-1.3987	0.88727	4.4129	5.7898	-0.015444	-4.919	1.6927	2.3094	3.1532	-1.2872	-0.45603	-1.3262	1.3327	2.5764	3.919	4.5225	-2.5597	0.7828	2.125	-2.318	2.9482	1.1812	2.4604	2.3896	4.2973	0.066414	-4.3907	2.6966	6.5774	4.1214	2.3974	1.6769	1.4009	-3.2985	3.8008	2.3502	4.8767	0.41271	1.1312
-0.94334	-3.0613	2.2062	3.216	1.6102	-0.22051	-1.0773	-6.5867	-6.7557	6.8811	0.22232	3.8273	-1.2825	-9.3222	1.3562	7.954	6.3683	-6.4053	4.4958	1.0861	6.0744	-6.2728	0.87895	-2.4397	1.92	-5.9658	5.7311	-0.97287	-2.2139	-3.6836	-2.5781	2.6636	-3.0981	1.9774	-1.8946	3.6037	-1.3432	1.4011	2.928	4.7152	-2.5318	4.6582	1.4796	3.2247	1.5913	-4.229	3.1901	-8.0943	1.0286	0.14163
-11.612	-18.461	-10.543	-10.718	-8.5256	-19.646	-10.515	-14.134	-16.088	-13.976	-8.8372	-19.931	-9.5066	-15.312	-15.64	-14.75	-10.989	-13.337	-14.713	-16.357	-13.661	-19.169	-14.314	-13.251	-23.85	-12.61	-14.351	-23.666	-13.609	-13.909	-17.474	-10.819	-14.737	-8.6211	-16.316	-23.19	-17.773	-12.021	-22.778	-12.891	-12.831	-17.886	-16.788	-15.288	-15.235	-8.7831	-18.911	-16.7	-15.606	-14.129
-17.814	-19.192	-20.171	-20.208	-21.174	-16.689	-26.424	-20.292	-25.074	-23.879	-24.36	-17.779	-21.114	-18.862	-24.316	-26.095	-25.838	-14.865	-16.731	-21.812	-20.756	-13.141	-18.883	-20.28	-23.266	-28.151	-17.022	-26.807	-20.971	-19.533	-16.09	-16.477	-24.329	-15.956	-10.875	-19.268	-19.825	-16.226	-22.808	-20.922	-21.226	-20.892	-18.537	-21.376	-19.631	-16.653	-19.893	-15.881	-25.018	-33.982
-14.053	-14.75	-14.44	-14.913	-18.781	-17.084	-8.4364	-11.484	-12.113	-9.1643	-8.3327	-15.402	-17.755	-15.145	-8.1004	-11.407	-13.826	-8.6489	-16.12	-17.995	-15.051	-16.68	-13.772	-11.859	-10.422	-14.225	-15.535	-10.519	-11.443	-5.5337	-12.481	-19.399	-17.073	-15.93	-12.469	-10.747	-17.659	-4.96	-14.684	-15.675	-10.694	-9.5925	-16.903	-10.396	-18.197	-8.9688	-12.593	-20.411	-16.867	-21.142
-8.2273	-5.4087	-8.0677	-5.9173	3.7905	-9.2567	-1.6013	-4.7962	-7.6976	-1.9108	0.69065	-5.0169	-1.8678	-3.6789	-5.3185	-7.8639	-3.6151	-5.7699	0.35362	-6.4105	-2.4701	-4.8142	-7.336	-6.605	-7.7405	-6.93	-3.1175	1.6252	-4.7246	-2.5311	-3.3138	-0.023981	-5.9302	-7.8182	-6.7554	-9.5665	-7.4479	-1.64	-3.1067	-8.8727	-5.4187	-3.3685	-1.871	1.2848	-6.1808	-9.696	5.0899	-11.393	-5.7922	-6.9692
-0.61458	-1.5396	-3.7759	-5.4055	-7.849	-0.94618	-0.23772	-3.0828	-5.2492	-7.114	-2.6224	-0.18836	-3.0951	-9.1757	-4.2972	-3.675	-4.1501	1.8287	-1.0325	-5.9906	-5.2524	-2.2327	4.3256	-9.4854	-2.4764	-7.5091	-6.3989	-6.8071	-2.3094	-2.3521	-0.24396	-3.8778	-6.0489	-3.9193	-5.6453	-6.0455	-0.40667	-8.3264	-3.8226	-8.4575	-5.6773	-5.4593	-8.0331	-5.1134	1.2341	-4.9654	-1.7541	-0.51687	-0.26556	1.8639
6.0538	-0.032823	-3.4375	-0.38267	-1.6164	1.1777	2.9636	-4.9665	-6.977	-5.4883	-4.8003	-4.3996	-6.2698	-1.1858	-1.1588	-4.3876	6.8588	0.99832	2.5161	-1.4359	0.72857	4.4734	4.3129	2.1713	1.2253	-1.0131	-5.9801	-2.4082	1.7832	3.882	0.65215	-7.1681	-3.943	-1.2594	1.0809	-4.8201	0.20386	-1.1446	-2.9109	-1.024	-1.0175	-8.5293	-3.7966	4.0874	-4.121	4.4708	-4.6576	-7.5172	-3.4383	0.41674
2.2098	1.3921	-3.4802	8.7595	-0.19001	0.18631	1.0154	-0.8646	-6.4782	-0.68935	0.74053	-2.998	-2.8852	0.17599	-3.7521	0.28631	-2.2925	3.2248	-1.4935	-2.8862	-1.2187	-4.5126	-0.034702	6.3883	-4.399	-4.1254	-7.5599	0.092924	-3.5234	-1.0186	0.32012	-2.6855	-2.4066	-1.2722	-2.2146	-3.0529	-2.4572	0.12442	-3.2915	-4.3451	-10.632	-2.7239	-1.5483	-4.196	-2.6915	-0.78651	-2.9218	-8.5032	-5.0392	-3.9459
2.5788	-0.84167	-2.2712	-6.1303	-1.1093	1.7441	-0.094859	2.168	9.269	0.38811	-0.46741	-3.5192	1.0871	-4.2189	-0.12644	-2.7257	4.2228	-4.3761	0.15169	5.8833	1.2098	-2.2748	-2.8798	6.7025	3.8893	-1.9896	0.3422	-2.6255	2.7524	-1.2589	-1.5746	1.4964	4.6983	-0.91525	-0.55375	-1.4758	-0.62603	2.2684	-4.4526	0.16042	-1.5577	-6.4267	6.312	-3.0422	-1.7567	2.7673	-1.5935	-0.14846	1.2098	-1.7724
-5.993	-7.5928	-10.135	-6.5453	-6.4307	-6.4904	-3.5479	-5.83	-6.9712	-6.5542	-1.323	-5.5994	-4.9348	-10.409	-9.4597	-8.4058	-1.1855	-10.351	-8.6221	1.4271	-6.8458	-14.022	-6.7518	-9.2947	-3.921	-7.2593	-10.512	-3.9673	-7.6979	-4.741	-15.169	-10.121	-7.9564	-7.9325	-3.9018	-14.104	-9.5502	-9.3138	-5.356	-3.4264	-2.4673	-4.7201	-8.3548	-5.3414	4.3188	-9.5266	1.3612	-6.4654	-9.8803	-4.2624
-15.372	-10.534	-14.857	-16.693	-10.692	-13.152	-17.856	-9.7928	-13.531	-13.904	-13.317	-17.631	-15.847	-15.164	-16.742	-14.57	-10.921	-8.9445	-18.062	-12.49	-13.732	-12.221	-7.5324	-10.244	-3.0788	-17.964	-14.864	-11.38	-12.289	-11.302	-11.018	-17.248	-16.928	-11.044	-12.557	-15.834	-6.5389	-8.5335	-11.537	-8.0868	-6.2264	-13.782	-12.971	-10.425	-14.664	-12.603	-15.507	-10.046	-14.664	-10.931
0.41023	-7.7809	6.5934	-0.78053	-1.9841	1.0126	4.049	4.5336	6.2091	-1.8261	-1.1919	-1.7712	1.0072	7.4567	0.91217	0.071493	-4.4766	2.8846	-2.3938	1.515	0.39632	9.6629	3.5968	3.9047	-3.042	-1.2142	-1.7366	0.50875	5.2244	-1.3405	2.5405	3.2518	-0.82446	-0.53947	-1.282	-1.6494	1.8445	1.0239	3.4192	-1.0167	1.1624	-1.7214	1.3133	1.1508	-1.8729	1.7314	-2.6478	-0.75888	1.7591	-3.9744
3.1114	2.9658	-1.5924	2.1139	-0.43036	1.6456	-5.9886	4.4166	8.1073	2.0707	4.5443	-1.4497	0.59092	3.5642	4.3055	7.3032	3.1839	2.6452	-2.0712	-1.4735	-2.2481	1.3904	5.4794	1.4971	6.3694	5.9525	-0.083256	-2.5874	4.9871	-1.5531	1.1284	-6.367	-1.2148	6.4877	6.5463	7.9028	6.3609	-1.2705	-1.4134	-4.7201	1.36	1.082	3.4437	-4.1419	-4.8631	-2.4233	3.7608	8.5237	0.16996	6.8826
2.6331	-10.239	0.1536	3.7635	1.7048	5.6793	-1.1193	-3.5102	0.99322	-8.8149	-0.82008	7.4667	2.8427	-1.6425	0.70269	4.9937	-0.030644	-5.5577	-1.6865	-0.88714	-3.0057	-2.7747	-1.8366	1.0663	-0.69443	-2.6049	5.6466	3.1149	6.9709	-0.4921	-2.5041	-5.5743	-5.602	2.1262	-2.6742	-7.3338	-3.8941	-3.2067	0.62406	-1.0323	-1.4762	0.057189	0.7926	2.754	0.10032	0.23292	-0.23607	3.9967	-1.5084	2.27
-4.0532	-0.7933	-2.1512	-4.8751	-0.72699	-9.8035	-5.9899	-4.8623	-3.5147	-0.7662	-5.9511	-6.9522	-4.1252	4.5291	-7.6375	-9.2079	1.3221	-4.6406	1.0479	3.8126	-4.2312	-8.5886	-6.669	-1.1737	-2.471	4.1817	-0.80924	-3.9927	-3.2105	-4.024	-1.8801	-3.123	-3.1474	-0.079028	-6.1959	-3.7924	-3.23	-1.681	-2.1192	0.45743	0.27975	-0.38207	-7.169	-4.5994	2.5225	-6.8352	-6.2214	-2.1244	0.073827	0.093352
-12.203	-13.211	-12.26	-13.304	-7.9881	-14.246	-12.496	-10.833	-12.254	-11.699	-7.118	-14.726	-13.159	-11.918	-11.709	-15.509	-11.878	-8.4181	-7.2135	-15.158	-13.136	-14.345	-11.47	-16.754	-14.941	-18.385	-9.8661	-11.463	-14.443	-10.183	-9.7951	-8.8615	-20.047	-15.92	-12.32	-16.024	-10.394	-12.163	-9.0256	-12.705	-15.545	-15.814	-7.1605	-16.199	-16.757	-9.0217	-12.993	-7.2185	-12.294	-11.439
-2.193	-14.394	-0.0015421	-5.2277	-3.371	0.11808	-4.8063	-5.2493	-4.3977	-4.3079	-2.0278	-12.428	-3.9186	-1.0375	-1.2061	-4.9069	-3.2974	-6.5245	-4.86	-6.1488	-2.0908	-7.5767	-4.4578	-2.8207	-6.4941	-0.81517	-2.5662	-7.5374	-1.8249	-5.0654	-3.8541	-3.0854	-1.1835	-1.3989	-3.8884	-6.8084	-3.8666	-5.1848	-6.1682	-8.7338	0.06239	-3.5435	-13.248	-2.7953	-1.4701	-5.473	1.7106	-7.8385	-0.7674	1.9197
11.239	10.145	10.63	6.0489	18.536	17.275	11.674	6.5451	10.401	10.452	18.165	7.9033	14.449	8.6368	10.947	3.2388	12.528	11.768	9.6475	14.976	10.699	7.3391	6.5828	7.5386	11.718	17.176	8.3722	5.8473	5.5692	7.0847	9.8622	5.7822	6.8129	8.523	5.2456	6.5883	-0.23095	5.857	14.089	3.0708	10.674	12.571	3.0426	10.684	9.5911	7.956	5.2303	8.3989	8.3776	11.947
-10.243	-0.66267	-1.5407	-6.3966	-6.1399	-10.019	-4.8412	-2.1469	-3.6138	-1.5476	-0.94751	-7.1255	2.1207	-6.86	-5.6364	-1.2911	0.65218	-3.8581	2.222	-4.7193	-3.1389	-3.536	1.5618	-3.7462	-1.1357	-0.59707	-1.6377	-2.7058	-3.7264	3.0652	-8.6856	-0.6796	-0.0533	-0.65809	-8.4167	1.2899	-7.4497	-0.048401	-4.6684	-7.6766	2.8408	-0.21258	-1.8211	-0.35249	-7.6396	-3.2262	-3.4105	-5.6068	-0.92994	-1.1774
4.4939	8.8685	8.6323	2.4656	5.4557	4.2973	4.133	7.5969	5.1221	3.8643	1.5365	2.0507	10.455	6.0931	7.6106	-2.29	-0.21851	4.9518	8.368	-1.0661	2.848	9.3644	13.236	3.293	3.6809	7.3396	8.536	7.37	7.4441	2.0797	8.393	2.8184	8.9316	6.9983	8.6366	3.1271	2.0175	4.9718	0.92977	1.3389	8.5038	7.6801	11.253	6.9242	3.1005	3.6922	10.618	1.7645	3.6891	4.5863
-0.26662	-1.3407	-0.57038	-2.0117	-2.9435	-7.648	0.8501	2.7773	-0.55121	3.772	-3.8917	-0.49	-2.0772	-3.1009	-1.7469	-3.6929	-0.2559	-7.018	2.0071	-4.6176	-3.4936	-2.8433	-4.4457	-6.064	-0.27102	-1.1609	1.2458	1.9583	1.5681	-1.5265	-1.1884	-5.6472	-4.5391	1.551	-6.1681	-8.2593	1.3339	-7.2686	-3.3215	2.8665	-2.7946	-3.9643	-0.82797	-0.69262	3.5964	-4.1409	0.78998	-7.2931	-2.1213	5.5226
-5	-7.8229	2.2371	-8.0256	-0.94885	1.1607	2.7667	4.6504	-3.6895	-5.1797	-3.273	-2.1787	-4.5114	-3.3394	-3.8879	-2.6558	-0.23713	6.6861	3.2175	-1.9448	3.7059	-4.4502	-3.5637	1.1567	-9.818	-6.1536	2.9468	1.5149	0.4659	7.0702	1.0799	-7.1641	-0.24157	2.5143	-1.4663	6.0514	2.2614	0.22117	3.1482	-2.4918	2.9386	-0.73005	-6.542	1.5347	-5.2625	-3.7543	-4.6736	4.9321	-3.9	-6.894
2.6116	-5.7777	-4.7993	-2.3387	-2.7173	-6.8179	7.4114	-4.9593	-2.0069	2.0282	-1.5489	-3.4826	5.9133	9.3933	-1.1303	-0.63926	-0.66556	-4.2368	-4.2345	-9.0162	-6.0876	-3.7994	0.47819	0.72738	1.5091	1.5997	0.22743	-4.0556	-3.2418	0.52623	-4.5434	0.14525	-8.6309	-3.4393	0.70442	4.6176	-3.9329	-3.5237	2.3636	1.647	10.009	0.051895	-2.9338	-4.105	-1.6106	-4.6597	2.0587	-3.8685	-3.5744	-5.8047
-16.626	-15.101	-10.867	-10.282	-16.099	-12.954	-15.224	-11.473	-10.297	-7.9103	-15.672	-20.09	-11.469	-8.2525	-12.191	-14.555	-14.725	-8.7731	-5.4697	-12.311	-12.197	-20.314	-15.655	-18.808	-15.347	-19.798	-7.0495	-15.116	-11.12	-14.626	-15.642	-15.654	-12.22	-14.19	-11.451	-20.492	-8.8658	-13.602	-11.931	-16.957	-18.21	-18.445	-15.68	-17.614	-19.11	-13.296	-9.6514	-16.411	-13.804	-12.132
3.9828	6.0146	6.2479	11.392	7.1894	-1.6747	7.9577	2.0289	-2.1909	7.5607	8.4485	7.4371	1.7779	2.3205	5.803	8.0471	5.6356	8.242	7.8205	4.8295	5.1104	0.32308	2.7672	3.2525	5.3633	5.157	6.1949	6.9887	-0.73031	2.806	0.99139	9.5929	9.9813	5.4594	6.705	11.097	11.646	1.4416	5.9639	2.3044	4.3301	10.369	6.2331	3.5375	13.27	2.9933	5.4049	9.3223	6.6609	9.8387
0.62718	1.6517	4.3315	4.2243	1.0155	0.90252	-4.6871	-0.98853	-4.7297	1.9411	-1.6575	2.2915	8.3037	6.0723	3.0225	0.57186	-1.417	-5.9953	2.9956	4.0639	1.2638	10.377	-2.334	5.0173	2.8018	-0.51194	1.0848	1.8536	-0.35631	0.32692	-0.12297	0.6773	4.661	1.1303	9.3837	-0.54202	6.4964	-3.9564	5.9846	8.3566	-4.1801	1.5266	5.6875	2.7891	4.2407	5.2806	-1.2636	-8.1057	2.0597	-4.7347
4.9732	-2.1416	-2.5892	-1.1519	1.0317	0.4903	0.28047	-0.90154	1.5017	1.5529	2.553	-1.3687	-7.1401	-2.1556	-2.8029	3.0381	-2.897	-0.50193	3.1301	1.5506	2.765	0.66758	-1.9839	-4.3223	-7.7879	-0.64043	-1.7442	0.12543	0.17499	2.915	-1.0495	-0.48807	1.069	4.9279	4.0645	-9.11	-2.2627	-4.4206	-3.6467	0.83238	0.064621	2.5164	-2.2593	2.6441	-3.8524	5.376	-2.1572	-0.62744	3.2963	3.0083
8.5912	-4.2239	-0.88358	3.0965	0.57017	4.8474	1.9663	4.5742	3.0215	3.5555	-0.73654	7.1724	7.6334	1.2304	1.6963	8.1124	-2.5916	5.1612	3.9591	-1.7986	0.6664	2.6016	7.5839	5.3984	-2.871	9.7511	3.6047	-0.84923	-1.5529	2.8062	3.5895	4.0558	-0.79301	-2.0652	9.763	6.3186	3.1314	-0.18072	3.5781	1.8946	3.8013	0.22587	0.13013	9.6986	3.4422	6.8292	1.4382	5.8753	10.872	4.8157
-7.3905	-15.204	-14.461	-15.133	-11.681	-14.453	-13.769	-11.184	-8.9834	-12.953	-8.5573	-16.919	-3.6931	-10.013	-16.6	-12.997	-11.653	-12.464	-10.829	-8.9033	-19.328	-10.423	-13.54	-12.193	-18.215	-15.324	-11.593	-8.7719	-8.834	-12.99	-17.151	-11.964	-13.128	-12.693	-18.635	-11.849	-13.188	-12.891	-8.4604	-9.4258	-13.51	-17.666	-16.728	-10.139	-10.547	-9.2964	-17.06	-12.202	-8.4222	-14.363
-8.1217	-9.8974	-14.047	-16.33	-20.196	-13.824	-14.622	-13.592	-14.922	-17.167	-7.8279	-9.8042	-14.8	-4.3677	-12.343	-16.558	-10.524	-15.837	-17.214	-10.695	-12.738	-17.898	-16.12	-8.0638	-6.9109	-14.486	-12.701	-14.185	-14.868	-10.288	-10.447	-15.228	-16.38	-12.082	-11.601	-10.425	-8.2826	-10.234	-15.261	-17.068	-12.269	-11.759	-14.525	-13.409	-20.659	-17.288	-7.2749	-6.7216	-15.46	-18.308
-3.0529	7.4387	1.3252	5.5016	5.4651	5.6107	3.0945	4.0337	6.8281	0.1855	2.4948	4.892	-3.1873	-2.8645	5.1626	1.6585	-0.65865	2.7833	-1.7149	4.3461	5.521	3.1412	-0.81863	5.8058	1.0678	4.2776	3.5125	-6.3416	-3.2612	2.3048	-3.5749	5.9126	3.8298	2.1316	10.584	-2.2781	4.4445	5.2427	5.0809	0.79339	1.8645	0.50828	8.8087	0.88325	-4.362	4.6354	2.2597	-1.9244	-1.7719	2.7639
1.9701	2.6456	1.8216	-1.7483	0.65689	5.5196	-0.41724	-4.4213	-5.7477	-5.0096	-0.94174	-0.72532	6.9017	0.68106	-3.9643	-5.8824	-4.5648	-1.6545	1.7165	-1.0668	-0.4738	-8.0791	-3.1685	-3.9491	5.4637	3.7431	4.4535	-0.24107	-6.0496	2.0308	1.7417	-2.1358	0.016966	2.9124	1.7008	0.31528	-3.87	0.8225	-3.0947	-1.8428	-8.6286	-6.9203	0.67306	-1.8204	0.77048	-2.2492	2.2753	-4.7918	0.21234	-3.5559
-10.112	-11.695	-18.46	-14.815	-11.787	-15.943	-14.47	-10.473	-11.837	-12.722	-18.455	-7.1157	-9.8992	-8.9879	-14.56	-14.599	-10.179	-17.222	-15.418	-15.87	-11.775	-12.677	-11.759	-16.348	-15.737	-17.075	-13.099	-17.344	-15.246	-10.021	-6.9999	-14.836	-9.5359	-13.134	-14.536	-14.337	-12.291	-12.11	-18.4	-13.296	-14.656	-15.361	-11.524	-15.939	-18.941	-9.9269	-8.5753	-6.2187	-14.968	-5.7459
7.0137	3.6825	4.2067	2.0753	-0.61038	6.9393	-0.78882	3.7393	8.3511	7.9718	2.1672	-1.4103	3.338	-1.78	-0.12026	-5.786	2.2942	6.6143	-0.37719	-1.2965	0.75103	0.87733	-2.6915	-0.48869	3.035	0.26673	2.011	1.7351	6.3334	-0.71189	4.8132	2.1036	6.3339	7.3889	-2.9911	0.35381	1.617	1.6898	3.3356	3.2632	4.6402	0.29876	3.1434	-1.1612	1.1426	1.5058	-1.2067	0.13094	10.609	-1.6611
0.63347	2.6391	-1.4284	3.2099	6.7129	1.6511	0.40302	5.0926	3.4461	-8.4731	1.696	-4.798	0.37105	-3.5121	-0.32332	-2.8163	4.3885	-2.7765	-1.0867	-0.062642	0.32663	-0.73327	2.5839	-5.4763	6.28	-2.6763	0.042211	-8.3307	-0.55707	-6.4796	4.8874	1.5897	2.3865	-0.68878	2.1583	2.467	1.4949	-0.47954	-3.503	-1.9986	1.8375	-6.4106	-0.63354	0.15209	-7.1102	-4.4779	-1.2249	0.047489	-2.3258	-4.6432
-4.8025	-8.0933	-6.3033	-7.3265	-10.195	-3.8737	-9.5795	-18.413	-5.2838	-7.8389	-12.062	-5.4669	-4.8957	-12.136	-10.191	-16.782	-5.5448	-10.346	-10.29	-12.724	1.3104	-3.4947	-8.6896	-10.091	-10.368	-5.7855	-5.6425	-5.285	-13.514	-8.0647	-12.731	-14.693	-1.8977	-8.0826	-8.6954	-9.921	-10.876	-4.3625	-12.41	-8.0494	-8.5633	-9.6466	-5.1928	-12.866	-12.858	-9.1779	-7.2753	-12.832	-7.0493	-3.982
4.6726	-1.0548	1.6559	-3.1836	-4.9196	-2.7927	-3.2944	3.2086	-2.2065	-2.5687	2.8789	-2.9755	4.2027	3.6634	0.60208	-0.18683	0.13583	-2.9809	-4.3773	-4.814	2.9883	-4.5512	-0.12631	-4.11	-0.87694	3.1932	-2.9206	0.4794	0.28342	0.60955	4.0014	-4.1913	-5.6667	-3.5411	-4.4164	-4.118	-4.562	-0.69837	-2.6633	-0.43197	3.35	-6.9167	2.6085	0.90961	0.9188	0.31241	-1.2826	1.3313	4.9807	-6.1015
-14.505	-15.241	-5.4982	-8.9927	-5.3804	-7.0864	-10.986	-4.8377	-15.451	-9.0609	-11.933	-13.103	-11.188	-9.7608	-3.7636	-10.035	-8.8536	-5.6235	-3.2791	-10.455	-11.575	-14.594	-5.9816	-11.631	-9.771	-5.1346	-15.124	-5.0071	-14.066	-11.658	-8.6946	-9.1663	-13.384	-11.469	-9.2751	-13.564	-7.7951	-10.644	-8.8786	-12.113	-11.266	-9.3533	-9.9179	-9.9669	-7.2576	-7.8752	-4.8472	-13.241	-10.349	-7.9466
-1.5401	-0.26077	0.070028	-5.9212	6.8271	3.1877	-0.96196	0.76638	2.5565	-1.3906	8.032	-1.6082	2.0065	5.5789	3.5636	3.0028	2.757	-0.47368	3.1107	7.9436	4.3961	7.0605	-1.3962	1.8986	8.1942	7.1494	8.7149	2.0057	3.9276	3.8727	-1.321	3.1524	0.35698	-1.7734	4.9693	6.4249	1.1365	-0.30041	4.9949	10.301	-2.8418	1.2867	0.72379	1.766	5.5051	4.7881	2.8292	1.6576	3.9078	2.7964
-22.545	-8.3576	-17.347	-7.2967	-12.788	-14.025	-12.465	-16.167	-15.681	-12.871	-13.662	-9.8219	-15.436	-11.711	-12.386	-17.452	-13.18	-16.497	-16.588	-12.085	-26.906	-9.8152	-14.844	-17.064	-11.81	-18.593	-17.362	-15.536	-18.231	-13.31	-12.123	-15.105	-8.99	-11.084	-17.718	-11.188	-12.624	-15.108	-19.534	-21.518	-15.841	-13.743	-10.047	-16.899	-10.839	-16.262	-14.671	-15.734	-11.937	-18.76
-5.6938	-8.5969	-3.6017	-5.6029	-0.83273	-3.2965	-1.5141	-0.59364	2.2972	-4.9096	-2.4756	-2.9793	-3.5663	-1.9268	-5.5776	-2.3702	-8.165	-3.6076	-1.8739	-10.296	-6.8685	-8.327	-0.99752	2.036	-2.1981	-2.5214	-4.1774	-7.1812	-3.8827	-4.6855	-8.6617	-1.8741	-7.6918	-2.657	-1.139	2.1114	0.35895	-6.3685	-3.3714	-1.9926	-2.3866	-4.886	-7.6812	-8.449	-0.16231	-7.5816	3.2087	-5.2315	-6.6106	-2.9669
-11.222	-9.969	-7.7592	-8.6436	-5.8086	-12.104	-2.0354	-9.1196	-12.624	-9.3852	-2.3195	-10.604	-8.1789	-7.4824	-9.6977	-5.3967	-7.6713	-7.7646	-9.5686	-11.414	-11.675	-3.1728	-9.5261	-12.381	-6.9981	-5.7794	-3.8503	-10.759	-6.0178	-5.8695	-12.119	-13.091	-2.5062	-7.997	-13.807	-11.184	-9.546	-9.5246	-8.6509	-9.6545	-9.3035	-12.266	-11.572	-6.9135	-9.7537	-11.985	-6.9559	-15.251	-8.4968	-6.8246
-23.94	-18.833	-20.777	-24.185	-26.32	-24.666	-21.108	-24.148	-22.271	-22.112	-25.958	-19.745	-22.428	-23.278	-17.873	-21.324	-19.209	-26.04	-21.125	-22.828	-25.885	-21.536	-16.52	-22.317	-24.751	-24.797	-18.705	-14.06	-20.378	-18.673	-22.821	-30.589	-23.301	-19.287	-22.017	-30.503	-22.949	-25.305	-19.063	-28.006	-22.452	-22.011	-21.808	-15.976	-16.187	-21.071	-19.349	-18.773	-19.606	-23.624
-12.653	-7.9774	-15.604	-8.4876	-10.97	-16.097	-11.799	-11.947	-10.488	-15.123	-10.664	-10.727	-14.653	-14.133	-11.606	-15.463	-5.0804	-13.129	-4.7108	-7.4491	-5.4771	-14.731	-8.1469	-15.174	-13.34	-6.3961	-11.646	-12.521	-13.085	-10.205	-7.588	-10.7	-10.372	-5.88	-6.5043	-8.7104	-11.913	-7.2192	-13.589	-11.227	-13.443	-13.476	-3.7971	-11.302	-8.3493	-10.696	-7.8945	-13.108	-13.678	-10.894
0.47401	2.9726	-1.3924	0.6219	4.2681	-4.1611	-0.80054	-1.6149	-1.4797	0.9638	2.991	3.0766	-0.91621	2.1222	-1.5033	3.6929	-4.6037	2.8366	0.1599	1.0922	-0.43661	2.3199	0.22144	-0.22259	1.5285	0.73212	0.094705	-2.9205	3.9894	0.33691	-5.6383	0.93981	4.2293	1.5206	2.1034	2.9306	3.3415	-0.86727	3.2424	-2.4367	-1.5352	-0.79875	-4.1075	1.05	-0.19731	4.8791	1.298	-1.2098	3.0082	2.2258
-11.865	-10.051	-2.1562	-3.2631	-4.8832	-7.1604	-17.32	-11.138	-8.5842	-6.7567	-11.104	-8.5321	-11.391	-5.4514	-6.648	-13.345	-14.842	-5.796	-8.7738	-9.0555	-10.992	-6.907	-11.555	-12.858	-8.4898	0.29086	-12.244	-8.7271	-11.655	-11.886	-7.1994	-8.2516	-15.785	-8.8651	-8.1165	-4.742	-5.8903	-13.331	-5.7768	-8.9686	-5.0504	-9.6527	-7.8704	-11.382	-14.277	-15.015	-6.707	-7.5188	-7.5117	-11.861
-4.0493	-4.2438	-8.2351	-5.8181	-12.761	-13.396	-9.2343	-7.5335	-7.4153	-11.952	-11.725	-4.3189	-9.5303	-9.5576	-8.6404	-4.1902	-11.944	-10.28	-13.002	-8.3594	-11.79	-8.4755	-5.664	-15.201	-9.1517	-4.3941	-12.008	-8.7677	-8.9703	-6.9645	-9.1476	-12.512	-12.969	-8.564	-6.6168	-6.8597	-6.0413	-11.797	-6.0031	-6.7924	-4.9304	-14.078	-11.783	-9.3262	-3.4101	-9.6665	-13.07	-6.3715	-19.81	-7.6701
3.7827	4.0688	3.0665	-1.7725	7.9011	0.5704	2.3939	0.29319	8.5327	-0.35035	2.591	5.7947	5.564	7.6436	0.17016	-3.3959	2.8749	-5.8177	2.8184	2.4027	1.1278	2.4421	3.6651	3.0299	1.069	-3.1355	4.2488	1.9379	3.0997	0.053586	3.8566	3.2848	1.7287	6.4792	2.8142	0.87374	-0.64854	1.1653	0.54476	2.4719	3.8558	3.8142	-3.1334	-2.6471	11.26	4.2928	3.9885	5.3859	4.7428	0.66992
-7.6921	-8.2332	-7.05	-5.5888	-3.3192	-14.941	-6.4648	-7.0411	-7.37	-12.519	-3.9021	-14.356	-11.145	-12.993	-6.1491	-8.8879	-7.7687	-12.405	-6.6061	-8.4447	-6.1421	-6.4267	-5.7141	-8.6503	-7.4788	-13.533	-13.434	-5.3789	-8.2743	-10.785	-8.5221	-14.52	-16.05	-12.832	-0.81828	-6.2328	-4.1322	-6.8854	-10.64	-6.0257	-11.806	-11.269	-14.394	-9.5888	0.74847	-9.5858	-14.097	-3.5878	-8.0515	-7.365
0.93783	-4.4168	-6.9104	-4.8852	-5.002	-6.3156	-1.7983	-6.2657	3.1203	1.7886	-2.504	-13.186	-5.3943	0.09928	-4.7409	-2.1905	-3.4695	-10.045	3.3773	-1.1326	-0.97352	0.83957	3.1955	-4.7561	-4.7726	2.1808	-6.8798	-3.3401	0.41166	-7.8907	-3.7955	-8.7274	-9.5285	-4.6234	-3.1567	-7.7211	-7.949	-9.9312	-1.3607	-5.2528	-2.1588	2.9512	-4.2087	0.83842	-13.495	-0.81392	-7.1527	-4.5425	8.0577	-2.2235
-14.559	-6.367	-6.3655	-9.9721	-9.7733	-10.745	-11.061	-6.4129	-2.1914	-6.7646	-8.3128	-11.817	-7.978	-11.655	-16.696	-5.6553	-6.3907	-10.804	-8.4843	-8.7011	-11.552	-6.388	-10.571	-9.9019	-8.764	-0.14792	-7.1339	-2.5616	-6.7067	-12.84	-7.7741	-6.7961	-12.208	-10.59	-1.2516	-7.3996	-7.8928	-9.1266	-9.6326	-13.426	-14.685	-8.7193	-9.0985	-11.374	-10.73	-8.4192	-2.2855	-10.077	-1.5887	-5.0692
-11.997	-9.8413	-12.987	-2.6988	-12.373	-10.479	-14.465	-7.7547	-11.313	-12.895	-13.09	-6.4908	-12.809	-5.8022	-11.674	-13.567	-15.397	-6.0595	-11.656	-8.7505	-6.4495	-8.533	-13.764	-10.689	-15.581	-12.169	-17.197	-12.57	-8.637	-11.46	-9.705	-10.553	-15.659	-9.4151	-12.417	-11.05	-13.223	-13.401	-14.399	-9.6983	-8.045	-20.871	-18.618	-10.216	-11.273	-12.979	-9.5172	-8.9068	-11.229	-11.935
0.55758	-4.0935	-9.7577	-10.455	-3.3649	-0.96286	0.90143	4.6624	-2.9528	-0.72602	1.5556	-6.6794	-2.4044	2.4368	-0.7111	-4.0979	1.0959	-1.2871	-1.0665	-0.78385	-3.8035	-1.3499	-5.2	-1.11	-9.7547	-5.8486	-2.3635	-7.5167	-4.9622	-2.0649	1.0266	-2.1825	-12.07	-2.4048	1.5914	-0.98387	-5.0868	-10.098	-7.2657	-3.327	-2.2304	-6.5586	1.5438	-3.4391	-5.2447	-11.124	-7.0126	1.0284	-10.51	-3.6863
2.2127	-12.088	-2.8061	-3.6768	0.13186	-0.56633	-1.2237	-3.422	1.9935	2.5283	-1.2754	-4.8144	-5.3141	2.2079	7.5556	-0.11143	1.4432	-0.21435	-0.66212	0.029417	-5.9931	1.5345	2.3401	1.612	-3.3227	4.3033	-3.9933	-8.6354	4.0169	-3.4249	-1.2977	-8.0605	-2.8185	2.9174	-0.53583	-1.6176	1.6643	2.8049	3.7393	-1.6691	-2.4274	-2.0888	2.1685	-2.2898	-1.1064	-5.7391	-2.2763	3.3952	1.5	7.578
-4.3453	4.9379	-4.3668	-4.4048	-1.9341	-6.0147	0.093705	-0.90795	0.19433	-8.2889	0.93465	3.4874	0.63473	-2.0978	-0.69711	1.3867	-1.4795	9.1425	1.6685	1.148	-8.1397	-3.6715	2.7121	-5.0075	-3.6454	-1.778	-7.8848	-3.6935	0.038841	0.94838	0.10245	-2.961	0.34575	-4.395	-4.772	-7.8869	-3.5237	-6.6542	-5.4573	2.2672	-5.1945	-0.014938	-1.2724	-12.493	0.03699	3.1621	-3.9975	-3.6053	-0.55854	2.9068
1.7409	-6.0082	-0.86172	0.41338	-5.9562	2.0958	9.3089	2.0757	-0.8911	1.2872	-0.30244	6.1779	6.4158	-1.5512	-3.0051	0.93765	-1.2195	-0.29527	-2.4342	1.066	6.8613	1.0647	2.4346	-0.11665	0.99524	5.2747	7.8463	-6.1717	-1.9829	2.0092	-0.34596	0.18653	-2.1967	-0.50368	-3.1009	-1.0527	6.5406	-3.9715	3.8274	11.772	2.7948	-3.1182	5.8514	3.0026	5.4484	0.61847	0.062187	2.2109	-1.8114	1.4358
-0.82149	-1.7986	-2.3907	4.9623	3.6484	5.5462	4.9996	3.3982	6.4947	-1.7483	-2.8592	-3.6817	2.9792	-2.4071	0.98101	-3.2139	1.229	-1.6087	-4.553	-3.5074	-1.4663	-0.81783	-3.0008	-3.4288	-3.3419	-1.6742	2.4349	-2.2956	-0.60911	-3.6908	3.9879	1.744	-0.078141	-3.2882	-6.6784	2.2086	2.0876	-3.2679	2.2031	-4.4431	6.8975	-11.196	6.2653	7.1501	0.48057	-5.5208	-5.9423	-1.8087	6.1987	-2.1243
-10.692	-7.0346	-4.6386	-13.16	-8.9588	-7.5359	-8.7862	-9.666	-8.4809	-6.5492	-15.546	0.98004	-17.739	-7.0204	-12.694	-19.571	-14.109	-5.506	-11.893	-10.333	-12.843	-7.634	-12.125	-11.953	-11.075	-7.8229	-1.9535	-13.673	-9.6027	-0.50174	-12.126	-8.0685	-7.1708	-12.707	-10.866	-6.7007	-10.725	-8.8737	-4.3891	-12.925	-1.5447	-9.1261	-9.9568	-10.669	-8.5159	-2.8964	-10.798	-6.8703	-10.613	-4.5034
-18.642	-10.248	-13.18	-11.601	-10.713	-8.1581	-9.3782	-19.112	-15.955	-16.868	-5.7587	-10.297	-8.9063	-14.368	-12.804	-15.08	-14.578	-15.649	-19.438	-15.045	-15.54	-13.06	-13.978	-10.57	-14.645	-13.205	-10.444	-16.417	-14.508	-13.746	-13.415	-12.621	-14.784	-8.1911	-12.984	-11.635	-12.593	-12.566	-15.697	-10.834	-9.8608	-10.906	-12.849	-9.9872	-22.994	-14.851	-15.743	-15.909	-12.927	-14.585
-3.8786	-0.79727	4.7159	-7.1474	-0.35241	-0.46136	-3.3839	3.0433	-0.53006	-2.7587	-6.9529	-3.4446	1.0939	-3.6948	-3.1294	0.58907	-3.8186	-4.8337	-0.87417	-5.3297	-6.3613	-3.4378	-2.8296	-4.2882	-3.5486	-1.4755	3.2471	-8.5425	-3.8494	-8.3095	-3.803	-6.8448	0.554	1.8554	3.2552	-2.7247	2.8043	-1.2782	-7.2274	0.37038	-6.9294	-11.364	-8.0238	2.8116	-9.1589	-0.3085	-3.771	1.1651	-4.0073	-3.2391
8.1513	5.2751	4.499	6.32	4.6636	2.6924	7.0844	7.1059	2.7018	6.3802	10.374	8.1319	6.985	4.375	8.4965	5.2591	1.1877	4.6884	10.178	2.4754	6.8915	7.5351	3.0092	2.8526	-1.6427	4.9988	9.7046	5.8198	4.6672	4.9056	11.047	9.1485	8.3771	4.5564	3.1013	11.227	8.7692	10.463	10.283	7.1409	6.7415	6.6296	7.6599	6.2732	1.4639	1.1436	9.9425	10.095	9.9341	2.2285
-11.446	-13.669	-11.638	-12.644	-8.4652	-9.2651	-6.7543	-11.7	-9.9354	-20.026	-15.999	-8.6065	-16.631	-10	-9.1837	-14.437	-15.897	-21.052	-14.398	-13.32	-16.854	-14.978	-10.342	-10.318	-17.735	-9.5122	-9.4552	-11.708	-15.096	-10.365	-8.4828	-7.2582	-18.922	-15.291	-17.423	-8.3908	-13.365	-13.428	-14.13	-8.1214	-18.991	-19.302	-7.9819	-17.31	-14.471	-15.843	-11.005	-6.178	-15.519	-11.498
-13.413	-10.001	-9.9487	-19.308	-12.771	-14.739	-13.353	-18.594	-17.253	-10.508	-16.797	-15.676	-22.423	-23.477	-13.668	-16.272	-12.024	-16.723	-20.65	-10.126	-12.409	-16.648	-14.007	-14.51	-18.478	-12.008	-16.339	-16.253	-20.318	-17.512	-16.793	-12.586	-13.765	-19.715	-12.012	-18.355	-12.192	-19.805	-14.072	-12.519	-8.2681	-15.161	-16.745	-15.271	-12.67	-13.891	-17.799	-18.371	-13.321	-11.623
3.8262	2.4648	-3.4992	-3.0872	0.87079	-4.2111	5.6215	5.3135	5.8854	-0.1021	-0.37521	6.4987	1.5883	-4.3353	7.0441	2.1117	5.0492	-7.0301	-1.9062	-1.1141	5.0985	1.4701	6.3644	2.0918	0.30448	3.7208	-3.519	-1.9993	0.056246	-5.2684	3.8275	-0.18522	3.2786	-3.5086	3.0456	4.9403	-0.029068	6.5967	0.49012	8.9073	-0.43876	1.3226	3.4735	3.3137	4.5455	2.9104	-2.5945	1.0159	-1.2151	3.5803
-8.5485	-8.8942	-8.9865	-15.064	-8.6123	-13.454	-14.053	-16.733	-13.117	-13.298	-10.484	-9.8529	-10.595	-8.8104	-8.9678	-9.1614	-4.5064	-8.354	-16.511	-12.243	-9.2546	-11.267	-13.207	-9.9919	-9.112	-5.664	-9.9832	-3.2369	-7.8697	-11.492	-10.162	-17.642	-9.0193	-10.603	-11.312	-8.3542	-8.3482	-15.007	-7.8206	-9.9339	-17.19	-16.265	-7.3456	-9.6907	-8.0507	-5.4633	-4.1509	-11.699	-9.9668	-15.006
2.2033	-0.41072	-2.9462	0.17439	6.8339	3.0466	-2.8636	2.5165	-2.6517	-0.85268	2.2208	7.8451	2.1196	-2.7693	0.68954	-4.1654	1.1647	1.615	2.492	1.8344	-1.4013	-1.1252	0.068017	1.4496	-5.1785	-0.14346	2.5049	-2.7735	1.6204	-2.8741	-1.1157	5.8008	1.9381	0.25618	-4.1532	-4.2914	-1.5008	-3.8911	6.0254	7.7475	-1.0796	-2.1574	1.0249	0.61075	1.6792	3.1791	-6.4713	7.46	-1.5382	2.4956
-3.0117	-2.3118	-0.97847	-1.4186	2.064	-3.1418	-6.4615	-1.267	-3.2333	-7.1252	-9.042	-0.55002	-2.9049	-3.8367	-6.1767	-1.3292	-8.4295	-1.9208	-0.37059	-3.6428	-1.4922	8.0508	-7.0831	-12.869	-8.3068	-8.1167	-4.6066	-5.5246	-9.9602	-3.9009	-6.3796	-2.9869	-8.1429	-2.5306	-12.602	-3.6017	-6.5928	1.3908	-2.888	-4.5506	-6.3942	-0.58538	-4.8876	-3.5687	-0.46548	-5.7915	-3.3007	-6.0063	-9.9389	-3.4031
-0.2867	0.81166	-4.2043	0.98856	-10.436	-9.1129	-2.8785	4.2986	-2.3532	-2.9803	-1.9963	-3.8564	2.5672	-1.5535	-4.2172	0.45864	2.1496	-1.731	-0.29501	-9.4731	-4.6203	0.46263	3.7127	1.2272	5.7833	-2.9748	2.3768	0.14182	4.8922	-2.3148	-0.80215	-11.312	-4.3164	-4.9741	-0.94426	-1.7665	-5.1034	3.5558	4.9119	-6.7279	-6.2306	-1.4366	-3.169	1.1746	-0.92679	-3.8309	-4.6645	2.8899	1.0834	-1.4828
-3.8553	-7.8656	-5.0123	-8.5888	-3.6886	-8.5047	0.77551	-11.992	-4.5295	-5.003	-3.0234	-8.3972	-2.0685	-3.318	-2.6173	-10.329	-3.0925	-8.3444	-4.4718	-2.5884	-2.0343	-5.4456	-6.8202	-6.6423	-1.5862	-7.7683	-2.5188	-12.723	-5.9445	-3.14	-12.715	-3.8022	-3.0382	-5.002	-1.3117	-7.6929	-2.5327	-5.7672	-5.7609	-7.323	-2.9687	-3.6176	-6.5244	-10.043	-8.3131	-8.3203	-1.3302	-2.2551	-2.4874	0.7911
-4.4974	-1.1035	-2.1438	0.56031	-7.3671	-3.329	-5.7089	-0.75457	-1.5337	4.7107	-0.61848	-5.6555	-1.8686	-2.4746	-7.7748	0.72723	-0.75476	-3.2107	-1.6894	-11.206	0.69903	-2.9482	-2.6695	-1.491	-4.1622	-4.7863	-3.4627	-3.3586	3.0695	-1.9774	-4.022	-4.1621	-1.8666	-5.2667	2.8275	-4.513	-5.9326	-2.7608	3.2479	-3.4081	-7.2516	-4.6838	-3.864	-2.1996	-2.7611	-10.103	-5.1885	-4.76	-1.8115	-4.5599
-1.9117	-2.1809	1.4141	1.7617	-4.4044	4.478	-1.7281	-5.4517	-0.19637	1.4279	4.0119	-4.1958	-2.7233	3.7068	-1.6995	0.41736	-5.9453	-0.2099	-1.7523	-6.618	1.2776	-3.4221	-1.9735	6.6718	-0.068105	-3.819	-0.40537	6.2248	-3.1678	6.9005	2.4304	-3.2975	-0.56213	-2.5109	-0.22379	1.0616	0.71483	2.1685	-1.0184	3.6244	5.8315	2.3291	-1.852	4.8036	-6.6021	3.8484	-4.9658	1.1522	8.8853	-3.3365
-10.512	-18.511	-8.9675	-12.127	-8.2612	-12.657	-13.347	-12.556	-10.552	-13.989	-12.809	-9.4379	-12.215	-9.9727	-9.2097	-8.7171	-13.548	-3.9808	-11.217	-22.003	-10.043	-8.0349	-10.458	-12.376	-8.9006	-15.091	-17.42	-11.001	-13.145	-14.216	-13.144	-8.6408	-17.375	-13.965	-7.0329	-7.3824	-4.547	-16.855	-12.719	-15.504	-3.6154	-12.868	-11.266	-9.0829	-17.403	-12.151	-10.606	-13.556	-13.385	-13.358
-11.176	-9.549	-8.8762	-9.5282	-9.0733	-9.0806	-6.5506	-12.449	-8.0129	-12.428	-7.2191	-15.322	-9.9323	-8.6599	-19.357	-7.2195	-7.79	-2.3172	-15.488	-12.163	-11.431	-9.465	-7.6925	-16.787	-16.07	-12.857	-10.022	-7.439	-15.141	-2.1875	-13.221	-15.43	-7.4123	-10.707	-12.8	-18.629	-8.1168	-9.2343	-10.902	-14.979	-15.812	-13.61	-7.4426	-6.1679	-9.9181	-11.008	-11.229	-14.084	-15.274	-10.095
-9.7145	-6.2683	-11.664	-13.516	-4.7393	-7.6867	-10.347	-3.211	-11.534	-12.52	-9.9475	-11.725	-10.297	-10.309	-7.73	-12.104	-10.493	-9.2784	-11.781	-11.343	-7.2898	-5.4996	-9.1548	-14.551	-11.572	-13.238	-12.522	-9.0725	-10.429	-12.241	-7.0934	-10.99	-10.228	-15.23	-9.7964	-11.891	-14.462	-13.117	-14.158	-5.8463	-16.087	-12.388	-9.8105	-6.5432	-15.745	-14.644	-12.479	-8.4658	-8.834	-8.4814
9.8649	1.9697	5.5972	4.2842	5.7976	5.0305	-1.9728	10.237	4.134	5.3271	7.3718	3.8999	10.395	3.2981	-2.1577	10.179	3.8751	9.9542	8.7891	2.1321	0.91504	4.5984	7.744	-0.30054	5.748	1.0714	7.769	7.8978	7.3637	6.4057	3.1893	6.1363	9.6352	3.5045	8.8577	5.4109	11.432	3.9787	2.7862	5.2059	1.4078	5.5023	8.3343	9.0127	3.7707	1.9118	-0.73947	3.3478	7.0935	8.7658
-5.1842	-4.3682	-0.20424	-7.4508	-5.6554	-7.253	-9.0806	-6.562	-2.9448	-5.393	-7.9221	-4.737	0.082302	0.98377	-9.5109	-6.3066	-5.7609	-9.4539	-7.1519	-10.137	-6.7905	-6.7966	-7.6667	-7.4755	-9.2248	2.1471	-1.9952	-18.71	-8.8426	-8.1993	-3.4866	-12.483	-8.5576	-5.3121	-5.5079	-6.4928	-3.2585	-3.5819	-5.3978	-8.1559	-1.0273	-4.012	-6.0154	-9.1403	0.83035	-3.4368	-10.713	-2.9225	0.21907	-10.641
-3.9713	-4.7365	-15.636	-9.6465	-7.6197	-10.066	-7.2525	1.0984	-2.4499	-2.8785	-2.525	-5.9346	0.95201	-4.8259	-7.4948	-9.005	-0.6917	-14.159	-5.9601	-0.5564	-4.5209	-11.013	-10.012	-2.9027	-11.55	-8.7512	-2.8697	-5.0959	-2.9403	-7.0421	-5.0751	-4.7433	-8.239	-5.028	-3.0896	-3.7525	-8.9655	-4.3918	-3.6592	0.2584	-5.646	-10.251	-7.6759	-10.469	2.8886	-5.6322	0.5801	-0.4402	-6.1621	-3.4246
2.8164	1.0458	4.2031	6.6908	6.1759	6.7859	-1.4202	1.4081	5.0059	3.5242	6.7195	4.707	6.5107	-0.12467	11.54	5.4626	7.877	4.2099	9.7717	0.24876	0.92947	10.041	5.7166	8.5964	2.504	12.236	6.3869	-1.4973	0.82873	4.0682	-0.35397	-2.1273	2.3205	3.3224	4.7901	10.866	2.8118	5.3279	4.3734	4.2675	5.9716	8.839	1.16	2.8877	2.4749	4.5481	0.5747	-3.0025	7.9091	10.149
2.9091	2.8943	-1.5573	6.2297	-0.4623	2.1698	-0.71781	0.56598	0.51792	-1.5606	-4.3923	-8.149	5.4771	1.8474	8.1931	5.6313	-1.1204	7.2606	-3.7013	4.3688	2.2097	-2.7037	-0.12323	0.68929	-2.3961	-3.4866	0.41139	-2.1319	1.9752	2.7061	5.8595	-1.2033	-2.8046	3.1254	-4.7204	2.8661	5.0809	7.6316	3.2114	1.8912	-2.092	-0.28784	2.9618	-2.7134	-12.582	-2.4469	-1.6174	3.827	1.0788	-10.045
-19.193	-22.08	-23.808	-17.504	-20.322	-28.516	-22.251	-25.891	-16.672	-20.353	-21.432	-20.191	-18.63	-27.667	-19.79	-20.07	-25.825	-22.832	-27.843	-24.563	-22.237	-24.291	-25.079	-25.464	-22.508	-28.251	-19.613	-20.702	-22.236	-21.521	-22.546	-21.984	-19.423	-19.375	-28.293	-17.108	-22.805	-17.761	-23.21	-18.54	-18.847	-22.449	-29.3	-24.194	-25.927	-24.753	-20.481	-21.461	-26.205	-24.057
-12.497	-13.484	-13.499	-12.049	-16.305	-10.744	-6.9711	-10.296	-12.269	-13.519	-12.701	-11.328	-16.174	-14.917	-11.667	-11.958	-1.1971	-13.483	-5.2254	-12.531	-7.5912	-19.541	-17.148	-9.5596	-11.531	-7.7693	-20.163	-12.799	-8.7569	-2.0012	-10.928	-7.5094	-10.338	-13.098	-8.298	-3.2584	-8.6551	-11.228	-10.736	-13.144	-14.405	-10.113	-10.559	-9.8067	-7.3271	-16.491	-12.401	-8.7528	-11.864	-11.363
-14.592	-21.738	-26.311	-24.632	-17.195	-20.238	-20.888	-28.088	-14.746	-18.86	-23.006	-9.1948	-18.09	-21.929	-22.881	-23.508	-17.405	-14.916	-22.748	-20.936	-12.63	-19.357	-22.624	-22.596	-22.981	-19.412	-21.546	-18.347	-13.579	-15.732	-23.849	-23.331	-23.311	-22.954	-17.395	-27.079	-22.202	-20.241	-24.71	-12.724	-23.731	-19.308	-18.587	-22.328	-15.365	-16.046	-15.768	-19.682	-25.837	-29.304
-1.2334	4.616	0.71663	5.3693	7.8307	4.3996	-3.2719	-4.8988	-1.7202	4.618	1.6762	3.848	7.9818	-2.3196	0.85356	-2.8109	-0.90416	1.8873	8.1868	1.9114	3.8454	4.6781	3.0936	-3.3665	0.14821	6.609	1.9889	5.0459	-3.792	4.0131	-1.5484	6.6757	-1.3447	2.4622	1.1721	-0.49559	-0.62977	1.2186	1.9788	7.0566	2.9688	4.8413	3.3221	-1.1999	5.0125	0.9942	-0.074659	3.4986	-3.9962	-0.73723
-6.8766	-6.4574	-1.0432	-6.1068	-0.89739	-6.8232	-10.38	-1.0833	3.2165	-0.94363	-8.3915	1.9904	-0.95146	-4.2897	-3.6854	-1.3445	-2.9829	-5.135	-0.83735	-3.969	-1.2694	-7.865	-3.6762	-5.0787	-3.8606	-0.2236	-7.3624	-4.6978	-8.1195	-5.5537	-4.0704	-3.2032	-5.9837	-2.3689	-4.1894	-5.1742	2.7572	-6.5605	-3.7302	-1.9573	-3.5281	0.63324	-12.573	-0.098481	0.75139	0.66736	-0.11208	-3.2283	1.9209	-1.03
-9.6384	-12.388	-17.522	-14.749	-13.339	-13.506	-10.657	-5.2424	-15.672	-14.856	-15.33	-20.439	-15.015	-8.2001	-13.63	-20.087	-12.553	-9.287	-14.476	-15.296	-7.6269	-11.215	-11.658	-11.934	-14.433	-6.9037	-8.6414	-18.779	-15.425	-10.353	-16.325	-14.379	-11.03	-6.3775	-9.9962	-6.9501	-12.799	-12.597	-16.972	-12.538	-13.143	-8.8724	-15.44	-11.991	-15.35	-11.554	-16.41	-13.363	-16.95	-16.469
7.2515	6.9334	13.33	13.117	2.6594	4.3548	4.9503	-0.81734	6.0138	0.60898	4.7576	2.6305	0.42595	8.8666	6.0513	3.5459	1.0687	7.0544	1.245	8.474	12.594	1.9195	1.8999	2.2218	6.1307	8.3477	-0.15299	7.3544	4.4239	3.2034	11.166	4.8308	1.9063	8.0015	2.6349	3.3883	7.8908	1.0742	5.7147	-2.0332	4.4989	5.3986	3.8032	3.1685	3.1441	0.78723	2.9665	1.7414	10.447	1.6634
-0.068464	0.17213	4.9076	-4.5029	-1.5689	1.2829	-3.5415	0.5109	-4.4688	0.44562	2.4174	-2.9796	2.6219	-4.8141	-3.6812	-0.85676	2.2579	1.0123	-0.97052	1.8064	5.9588	1.7748	-1.6579	0.75626	-2.8471	-5.7841	-8.0372	-5.5224	2.4342	-5.3877	0.089011	3.3781	-4.1564	0.94832	5.6064	-0.22273	-4.1773	-5.1237	3.3504	5.7316	-4.7342	5.5348	6.0292	-0.50664	4.6131	-4.293	-2.0788	-2.7035	-0.56457	4.5621
-2.9282	2.2744	-5.5575	-8.633	0.11177	-1.8798	-1.068	-2.6819	0.56255	0.55711	-1.8949	-7.7036	-2.6827	0.29416	2.2524	-7.0793	-2.0646	1.3685	-5.3229	-2.2116	-3.8061	1.7932	1.6636	-3.7452	0.6847	-1.5743	-0.62973	1.2232	-1.1542	-0.67933	4.7309	-4.0605	-0.41917	-1.1195	-5.2359	-0.37345	1.3077	0.72149	-3.4014	-0.78435	-3.9431	-1.7143	-3.7642	0.40071	-0.80507	-7.2113	-7.5184	4.3219	-2.3834	-2.7226
-0.31989	-8.4632	-4.7482	-2.9259	-5.029	-4.8761	3.8864	-5.6944	2.4551	-6.2597	-1.295	-4.8247	1.6931	2.4008	-3.5115	-6.9902	-4.2709	-4.2533	4.272	-5.2862	-9.5632	0.65508	0.87144	-1.3793	-4.9045	-2.5737	-7.3916	-3.3346	-2.0472	2.0682	-2.8828	-6.0646	3.3539	-1.1717	-3.0236	1.9242	-5.1887	-7.1766	-1.9853	2.8	1.1942	-7.5911	-1.8422	-4.4677	-1.0232	-3.587	-2.0126	-0.31148	-0.1504	3.7209
-0.048913	-7.5075	-6.1691	-2.161	-5.6608	-0.90674	-10.548	-3.9499	-9.3388	-2.0398	-3.5679	-9.0616	-9.088	-1.9843	-4.6732	-3.6128	-1.5179	-3.9284	-3.9179	-0.48246	-2.3027	-2.7567	-3.9675	-9.2891	-2.8544	-4.7845	-0.77613	-3.0064	-3.23	4.0169	1.0439	-4.9688	-2.6046	1.2624	-2.3803	-1.738	-4.7032	-8.2967	-9.599	-4.9674	-4.2444	-8.0154	-4.6323	1.6074	-5.1809	-3.2671	-3.6688	-5.0347	-4.5871	-2.5072
-19.046	-19.601	-16.543	-22.982	-20.052	-19.726	-20.405	-23.889	-24.997	-27.765	-28.506	-18.176	-18.15	-12.605	-19.58	-21.461	-15.288	-23.473	-21.969	-19.053	-21.145	-23.984	-19.8	-14.172	-20.415	-17.959	-20.611	-27.143	-20.811	-32.384	-16.607	-21.589	-22.663	-22.83	-26.403	-28.253	-24.697	-26.865	-23.301	-11.01	-17.366	-22.507	-22.596	-23.532	-24.069	-24.439	-26.845	-27.849	-15.59	-17.767
-3.2758	3.5827	0.37549	2.2747	0.71204	3.7128	1.2564	4.5244	-0.36759	-6.7614	-4.5292	-2.3881	-4.8811	-1.9719	-3.1461	3.6962	-1.8569	0.45822	-7.4118	-0.30517	-4.5759	-3.5965	-4.4567	3.7667	-0.69373	-0.09651	3.6732	-0.7361	8.6855	-5.6304	-3.2458	3.0644	3.2994	-4.4099	-7.6957	0.046961	-2.1536	-0.54683	-1.0355	2.6936	1.6291	2.0395	1.2536	-6.454	0.24335	1.5011	1.9027	-4.7524	0.81854	-4.5334
-5.7183	-2.0139	-9.6309	-5.1186	-6.0672	-2.7257	-13.922	-1.8981	-2.969	-5.6458	-5.7493	-7.3901	-2.0382	-5.3058	-11.522	-7.0174	-8.5934	0.67276	-0.83419	0.35814	-15.689	3.5032	-1.0501	-7.8134	-7.44	-4.0496	-8.8157	-6.8718	-7.872	-10.183	-6.7125	-8.4446	-2.2167	-0.39135	-6.1147	-3.0533	-1.9189	-6.7836	-17.503	-10.667	-3.3857	-13.313	-7.0451	-12.168	-4.2793	-5.9204	-4.652	-0.88366	-2.3928	3.0248
-3.8786	-4.83	-5.6058	-8.1802	-8.186	-7.6514	-1.3774	-3.7996	-7.2922	-2.5187	-6.4489	-9.1711	-10.212	-5.2993	-8.7436	-9.0171	-8.3048	-13.82	-13.748	-8.7142	-11.432	-11.114	-13.059	-5.0042	-13.307	-11.958	-11.269	-6.9841	-12.117	-10.336	-10.831	-1.8999	-3.0412	-11.129	-8.9835	-11.745	-2.8467	-5.2492	-9.9822	-14.628	-4.973	-11.976	-14.108	-14.31	-9.3669	-9.9807	-15.133	-9.9207	-8.5793	-7.9168
1.2837	-1.4707	0.76371	-3.578	1.823	-0.3887	-2.8024	1.4986	4.2493	6.0803	1.0746	-2.7983	2.3467	-0.038596	-5.288	4.5925	-4.8987	4.328	1.9196	2.9454	-1.8408	-1.6033	0.29907	-1.396	0.58387	-3.1638	1.2462	1.5224	-1.9459	-0.98153	4.5979	-4.9702	2.4459	0.35238	0.9981	-1.256	3.7958	-3.6983	-1.422	0.84357	1.3045	0.80191	-0.62483	5.6648	3.3452	-4.4569	10.151	5.3601	3.2502	1.4166
-7.8435	-14.365	-15.612	-12.18	-13.016	-15.811	-15.493	-12.212	-14.131	-12.707	-11.176	-14.271	-9.8794	-14.861	-16.292	-19.884	-12.302	-12.229	-15.053	-12.387	-10.379	-16.997	-20.553	-13.578	-12.27	-12.067	-10.653	-14.638	-16.096	-14.078	-12.574	-13.696	-11.126	-14.537	-11.095	-21.548	-13.897	-19.444	-12.471	-16.543	-12.921	-10.084	-14.721	-14.631	-13.096	-16.218	-15.888	-10.259	-12.585	-17.991
8.0564	13.094	8.5346	5.9197	13.701	8.5512	10.982	9.2564	8.8458	11.129	0.10225	0.89964	3.9607	6.8875	5.7685	7.5617	14.289	11.18	4.3984	0.58796	3.1289	4.1885	6.371	5.1783	11.109	9.6013	5.6174	12.612	7.194	9.3666	6.8321	10.548	12.017	5.5627	12.289	17.946	13.674	3.2559	4.756	8.4166	9.2441	4.9622	6.3074	9.2642	14.655	4.7191	8.7709	6.4301	2.9365	12.548
-5.544	-14.553	-9.4897	-12.876	-9.6007	1.135	-10.736	-10.09	-10.533	-15.942	-15.885	-7.9511	-5.6911	-12.488	-7.488	-14.24	-7.617	-8.9331	-13.248	-15.425	-9.7504	-3.654	-10.011	-10.483	-15.837	-12.962	-13.135	-13.268	-9.3954	-15.1	-16.482	-14.12	-13.862	-15.424	-9.8597	-8.7013	-8.7705	-12.308	-17.072	-11.2	-14.831	-11.311	-10.803	-12.169	-15.289	-15.118	-5.7678	-16.798	-8.8753	-9.4254
-12.39	-19.185	-2.0139	-6.7409	-7.1521	-13.373	-7.8433	-15.383	-8.6139	-20.871	-8.374	-14.411	-11.311	-10.685	-11.802	-11.112	-13.257	-9.7212	-13.48	-17.49	-13.076	-14.639	-18.908	-13.477	-14.281	-12.228	-15.243	-15.374	-14.782	-12.947	-8.351	-22.168	-14.862	-11.976	-16.853	-7.0749	-8.1243	-16.575	-13.245	-14.358	-13.383	-16.999	-12.583	-13.992	-10.684	-14.8	-14.097	-21.717	-14.897	-13.077
-2.268	-0.38666	-0.23209	-5.6781	1.6827	1.1417	-5.8617	-1.9414	-2.7908	1.5784	-3.6923	-4.7774	2.7837	0.80388	1.5837	0.33369	-2.4836	-0.78377	-3.4487	0.69183	-2.2555	-2.6598	-1.4255	-5.0062	-1.4346	-5.4831	3.924	-4.0953	-4.816	-4.9786	1.7256	2.9971	-0.45068	1.3656	-2.0676	3.8803	-3.7783	-2.6658	2.6734	4.2713	-2.8991	2.8823	0.22298	0.90278	-2.7951	-0.16986	-2.6165	3.5743	-9.3769	-2.6223
-1.5325	-3.5621	-2.6235	-4.8705	-7.9042	-2.7046	1.7538	-4.9833	-4.5361	-3.6289	-1.5364	-6.9327	-1.2988	0.34238	-8.5365	0.5718	-2.5856	-1.2222	-8.9132	-6.5285	-1.3349	-0.9304	4.3303	-1.5492	-6.7757	0.15974	-2.0022	-3.6841	-4.8038	-1.6449	-6.4923	-2.1886	-9.8847	0.30506	-4.8267	-8.5552	-5.8898	1.5634	-7.5843	-0.75603	-5.6206	-2.7282	-4.5949	-6.4049	-1.833	-10.354	-2.4339	-8.3553	-0.90498	-5.6491
-3.7821	-5.2228	-0.65002	-1.9936	-3.1889	-11.586	-1.445	-9.1582	-5.1556	-4.1227	3.5878	-3.449	1.0222	-4.2106	-5.9284	-7.1194	-1.5561	3.6266	0.45659	1.5724	-5.7751	-2.5852	2.8552	-3.4069	-5.0189	2.8657	-8.4681	3.8309	-6.6727	-3.5149	-2.5609	-7.5612	0.69426	-0.21601	-9.422	-4.6437	-6.3947	-6.5131	-2.6454	-2.1307	-3.3461	1.2288	-3.988	-10.974	-2.9913	-5.2693	0.76883	-4.7294	-8.2548	-3.9901
-7.8939	-10.04	-5.9619	-2.816	-8.5918	-8.1013	-6.0241	-7.6781	-9.8338	-10.334	-5.2369	-6.5894	-5.4638	-13.259	-6.7433	-4.5983	-4.9979	-11.325	-13.49	-9.7145	-5.6019	-8.0793	-6.6155	-7.6024	-10.02	-10.002	-3.1814	-0.53288	-9.0535	-7.869	-5.4358	-8.5905	-7.801	-8.8699	-5.453	-12.447	-7.53	1.2527	-10.458	-5.2867	-11.672	-6.072	-6.9245	-4.4308	-7.6845	-9.1343	-2.7063	-6.073	-4.985	-2.8003
9.6425	6.9338	8.5178	15.215	3.8753	4.8432	9.1237	10.409	10.455	10.64	3.8786	13.299	5.972	2.6876	12.639	6.8484	5.459	7.578	3.3469	4.0221	13.543	8.5004	10.303	-2.5073	1.3046	7.3488	4.819	5.5009	12.542	14.738	6.2624	6.7742	13.43	12.857	4.0094	3.8347	12.02	5.2555	8.5757	9.0444	10.011	11.899	5.1964	8.5336	5.4621	5.8675	7.2008	10.414	2.8791	8.6688
9.431	-1.1354	5.4639	2.2292	-0.514	1.0906	3.5107	6.2326	1.2245	2.6328	2.8469	-1.5275	2.8422	0.27825	1.8746	4.4383	0.28868	6.4435	3.2526	-2.9845	-1.6742	3.1285	0.20382	4.1215	9.0305	0.90097	2.0058	3.0681	-2.1592	2.9402	-2.1863	7.2826	-2.7464	-0.11281	1.3118	-4.4775	2.5029	-7.2201	2.449	0.87591	7.0024	-0.56707	-6.8045	0.94911	0.71728	5.2445	6.3819	2.6602	2.5681	0.50423
-14.803	-15.456	-12.84	-9.1723	-17.468	-18.066	-16.121	-7.6554	-17.441	-18.815	-10.432	-13.584	-7.6007	-3.8629	-12.124	-21.714	-15.238	-12.67	-13.779	-11.503	-8.8926	-9.2136	-12.565	-14.771	-7.8696	-12.344	-13.722	-11.873	-9.746	-15.727	-10.334	-8.2171	-15.907	-8.7123	-12.719	-7.0394	-9.1913	-12.507	-10.177	-13.022	-8.3956	-8.2331	-10.55	-11.35	-12.156	-15.51	-18.201	-9.3967	-18.853	-10.185
4.3334	1.8233	-1.6676	-0.88393	-7.5191	-1.6974	-3.6969	0.58792	0.32861	2.0086	1.2366	1.176	-1.5762	3.7873	2.0555	-8.8515	-3.3364	-0.99866	-5.7439	-2.0834	4.4446	2.5813	-3.1901	-1.6487	3.6111	-1.0289	0.47086	1.6315	5.9	-2.5077	2.0939	0.76705	0.55192	3.0006	7.6976	-2.9468	-4.1535	-1.9091	4.302	2.1146	2.6337	0.76737	-2.0017	1.3261	0.60948	-1.8589	-0.91723	6.0453	0.74691	-6.8243
4.9406	6.2498	1.8706	5.7323	1.584	4.9555	0.015301	3.0175	-2.5109	-2.7739	4.1526	0.049499	4.41	-1.3059	2.7855	5.8169	8.6741	2.1898	-4.9017	0.15691	1.5565	0.17681	2.4689	-2.6301	-0.24286	8.8273	3.7259	0.64196	-3.1704	-5.8835	4.2428	0.08558	5.4043	6.6082	4.3554	1.9515	0.74563	4.2132	1.3171	5.4912	5.9393	2.0821	1.5519	0.91754	-2.634	-1.8602	2.0825	1.7142	-3.1915	-0.56194
-8.2868	-10.264	-17.192	-13.242	-14.077	-6.7393	-11.693	-12.432	-14.063	-12.375	-6.5746	-8.6035	-7.6424	-13.203	-12.938	-8.4754	-13.751	-12.466	-13.677	-7.4587	-12.489	-5.8509	-12.01	-10.953	-7.6367	-9.9039	-14.111	-11.493	-16.583	-10.388	-6.3117	-19.85	-10.126	-6.9138	-3.9149	-11.202	-5.615	-17.485	-6.7775	-10.045	-7.2112	-8.8242	-6.4909	-14.474	-11.683	-12.132	-13.287	-8.0393	-9.1437	-12.381
-1.4025	-0.29601	-2.6682	-10.261	-2.3266	-9.6552	-5.0833	-0.42328	-6.8839	-4.7003	-3.8425	-1.8854	-8.057	-5.1832	-2.9053	-5.5416	-0.69831	-6.4026	-8.2344	-5.6934	-2.1116	-2.426	-1.9077	-4.0886	4.0288	-3.3227	-8.3101	-5.8868	-5.9668	-3.3385	-5.5866	-3.9389	-2.9936	-0.2117	-7.5943	-12.107	-5.4703	-9.8253	-2.8959	-6.4347	-9.8805	-4.5654	-2.8488	-6.3679	-2.8409	-8.9772	-2.5759	-8.2743	-5.1617	-9.7427
-8.1391	-4.166	-0.21334	0.81207	2.8511	1.098	-6.3735	1.0479	3.2504	-4.1945	0.43874	-2.3641	-0.18265	-3.3228	-0.599	-2.3746	-7.0157	1.4851	-0.28163	0.074875	5.9233	0.36436	-3.1342	-0.51155	-6.1703	2.9375	-0.94643	-3.5574	1.8323	-1.0002	-8.3423	-2.0188	-7.6876	1.9387	-1.0221	-0.88546	2.6755	-1.7748	-4.5373	8.5205	0.93302	-4.6339	-0.1736	6.5199	-0.13359	-6.5313	-1.7116	0.69985	-5.0964	2.3039
1.6726	-4.9012	-3.618	3.3637	-2.2043	-1.4279	-7.2333	-1.5251	-0.76382	-3.4987	-6.7695	-1.9999	-2.1844	-4.1426	-4.3176	3.928	-4.7504	-1.4225	-0.77711	0.049022	-1.0505	-6.3347	-4.4345	-5.9896	-1.6391	-11.296	-3.0949	-6.7878	3.3377	-3.577	2.3402	-7.7402	-0.90578	-3.7448	-1.2424	-1.1233	-2.0886	-6.11	1.6584	-5.8568	-2.0086	-2.259	-4.8715	-7.3672	-8.9051	-3.967	-11.882	-1.5812	-3.9751	-1.0272
-6.5403	-2.5602	-4.5433	-2.1472	-0.79581	3.6331	-3.904	-0.8114	-8.9757	-4.8211	-4.7771	-6.3218	-9.2677	-6.2202	-3.5905	-7.6823	-9.6736	-7.2631	-3.3714	-8.7902	0.60788	-2.1045	-5.0409	-4.0562	-5.6075	-6.5836	-3.5101	0.55624	1.4336	-3.071	-9.368	3.6603	-1.3644	4.8086	-2.5941	5.4588	-6.7284	-6.7276	-5.9589	-1.8887	-2.132	0.9495	-1.5101	-6.3451	-4.2306	-3.0384	-2.167	4.5532	3.3474	-5.1082
-8.9679	-7.2293	-7.3641	-7.5116	-9.3946	-15.209	-8.6964	-13.409	-10.205	-4.7633	-8.6647	-6.807	-7.1016	-7.8867	-7.0526	-17.023	-4.6281	-13.847	-10.701	-15.429	-9.2557	-13.737	-10.052	-15.152	-8.9169	-7.3477	-12.25	-6.9598	-14.037	-9.6228	-10.431	-9.7697	-8.3567	-11.796	-7.6885	-12.996	-14.278	-6.1891	-8.0434	-13.325	-10.791	-20.833	-9.8788	-10.669	-8.9581	-7.3388	-12.291	-10.666	-9.4653	-9.7762
-2.1358	0.10364	3.3896	4.9221	1.5667	-0.091419	1.4981	3.3437	1.2443	0.65835	4.5412	-0.95593	-1.8032	7.9691	0.025546	8.0738	2.5102	6.6157	1.0154	1.3285	-2.8807	3.0757	-0.21962	4.7557	6.5909	0.69705	7.1391	1.0255	-2.2826	1.6101	4.1133	2.2316	5.2236	5.0149	7.9461	6.5397	0.0084937	-3.8292	0.31244	-1.4374	1.4893	4.1235	1.2028	5.9145	2.597	1.9237	3.9362	8.5249	0.89513	1.5684
2.8862	-2.1928	-10.842	1.9223	0.93894	-0.84474	-1.8914	-1.9562	1.0919	-3.7557	-3.839	-1.9816	-0.81313	-1.3004	-3.399	-0.68521	-0.88592	-2.2195	-6.6345	4.733	0.2086	2.514	-1.7468	3.1094	4.2786	-0.35659	-4.9002	-3.3552	6.7403	1.1665	3.7021	2.3764	-0.94838	-2.198	3.4984	-6.3517	0.99789	1.7837	2.045	0.12866	-1.4121	-1.8716	3.9178	-3.5953	-1.5461	-4.7663	2.1894	9.1312	-7.4165	1.6808
5.5342	9.3851	2.8328	1.5072	12.429	4.7593	10.122	8.6311	2.8351	7.2926	7.4141	10.321	17.735	7.3114	6.3083	9.1474	4.9402	5.5393	5.7379	3.4301	2.5892	10.556	2.7168	7.6312	4.8721	3.6921	3.1742	6.2348	5.5548	1.2788	4.1106	3.8105	8.042	6.5571	9.9449	0.054903	3.3873	2.881	5.5436	10.106	8.5901	3.1233	5.3248	5.7692	3.0213	4.6285	4.8395	11.715	7.5175	1.0005
0.34743	3.4807	9.9391	4.5847	6.2766	3.1786	4.2852	1.1504	4.5395	3.552	-0.64282	1.5277	8.0496	2.9447	7.5494	4.3104	-1.2774	6.5797	1.7734	6.7877	3.6756	0.39233	2.7075	6.7628	1.6884	3.5327	2.0822	2.039	7.0186	-1.9485	1.5516	2.9325	3.5901	12.458	6.3704	8.7033	-0.43571	-0.69512	0.75352	8.5347	3.1659	-0.35134	-2.3895	6.322	6.1862	-0.31253	3.4202	-0.27089	0.13872	1.5509
-21.15	-20.342	-18.379	-23.064	-16.245	-20.445	-27.683	-30.428	-30.354	-26.936	-18.387	-21.346	-29.824	-18.072	-27.194	-21.351	-22.777	-24.361	-25.862	-21.828	-16.113	-23.354	-21.169	-23.065	-15.996	-23.886	-23.371	-17.448	-29.619	-17.62	-22.529	-14.859	-15.185	-22.82	-13.194	-22.954	-21.764	-20.989	-17.158	-20.321	-22.331	-17.537	-25.401	-20.66	-22.308	-25.233	-20.723	-23.764	-17.944	-24.734
2.2573	3.7347	-0.93115	3.1514	-5.9276	-6.1337	-5.5817	-1.4504	-0.13414	-3.0484	-7.927	-4.8268	-4.5604	-0.010509	-2.7909	-7.748	-3.0692	-2.2777	-1.2144	-1.2916	-8.2296	-5.8271	-1.1007	-1.9352	-3.7259	-0.80603	-0.87811	-10.513	-8.0776	-2.6343	-3.4912	-1.2317	-1.0426	-3.3698	-5.561	2.4232	-1.6282	4.1509	-7.0901	-2.361	-7.169	-5.8735	-0.50627	-3.6406	-6.0584	-4.8715	-4.1029	1.4851	-3.7503	-5.2776
-19.511	-21.307	-18.532	-19.066	-21.58	-13.226	-15.674	-24.425	-7.6605	-12.989	-11.579	-14.106	-18.199	-12.178	-15.674	-11.648	-13.378	-13.47	-19.784	-16.601	-17.324	-12.18	-20.419	-18.736	-17.931	-7.111	-16.671	-8.4735	-19.04	-19.123	-23.128	-17.998	-9.1729	-18.82	-17.433	-17.801	-13.66	-18.17	-15.352	-11.022	-11.412	-16.097	-16.366	-9.3782	-14.561	-13.261	-13.857	-14.299	-14.526	-14.407
6.2458	7.3267	9.1078	11.274	5.8444	7.445	11.091	6.9676	-0.051368	5.154	4.9133	6.5606	5.001	3.0493	7.8802	10.943	-1.4632	4.1497	0.17803	6.2962	4.144	0.81848	2.2244	6.4517	12.029	5.0385	11.532	4.0572	8.8249	5.8641	1.821	5.7077	11.217	6.0292	5.8858	0.5015	12.015	8.775	4.4001	6.2635	4.827	9.5179	3.2018	14.503	11.092	6.1107	0.93456	8.1998	6.0343	6.3009
0.26582	-3.6474	-2.9866	-11.051	-4.2478	-2.8466	-4.2014	-0.63236	-3.4153	4.1911	2.2201	-2.6996	-1.5051	-0.42827	-1.1969	-5.6322	-5.608	-5.5174	-1.5148	-7.4061	-2.9036	-1.1287	-6.4824	-6.8686	-4.0875	-1.7988	-3.4469	-2.7106	-1.3761	-2.5007	3.34	-2.6346	-3.5712	-10.492	-4.3772	-2.6564	-5.5862	-5.3362	-4.1892	-5.1248	-4.3642	-2.5855	-3.7845	1.5064	-8.6152	-3.8172	-8.5451	1.4351	-2.0923	-0.80248
-4.6167	-5.1026	-14.019	-6.7853	-10.82	-12.132	-5.7269	-14.666	-7.1918	-5.7968	-7.2416	-2.8886	-11.351	-16.399	-13.9	-15.581	-7.7728	-15.84	-11.043	-11.359	-14.41	-11.278	-13.209	-10.277	-14.179	-3.3086	-6.0259	-9.7316	-12.659	-8.0081	-11.091	-6.8044	-7.6787	-11.61	-6.7646	-11.079	-10.279	-8.3062	-8.4262	-11.133	-5.6529	-11.426	-5.7765	-7.8331	-8.4825	-10.975	-7.534	-9.1911	-11.281	-15.906
2.5083	-2.8448	0.73118	0.13627	-3.9489	7.7659	1.7446	-0.22306	-3.837	-0.6943	-3.9669	-3.9784	5.6111	7.6111	-0.52638	1.5677	-1.6061	6.1408	2.3842	2.6678	4.9244	2.9959	1.9701	-1.9879	1.816	8.4122	0.010726	1.6885	0.25431	0.66997	6.6881	0.14583	-2.0905	1.0953	3.8201	-1.1851	1.1097	0.32074	2.1357	-3.784	3.3197	-2.6089	-2.0392	-8.7396	3.379	2.093	7.441	4.5597	-2.9047	0.99502
-2.6837	-10.754	-9.1434	-11.281	-2.9305	-8.2383	-10.036	-11.175	-13.242	-9.3044	-11.706	-11.676	-7.8143	-3.1953	-3.5125	-8.0955	-11.211	-6.4114	-8.4222	-6.8332	-8.2918	-5.882	-6.796	-6.8993	-6.9156	-7.6533	-5.4877	-6.493	-5.2801	-1.6733	-14.548	-4.9501	-6.0655	-4.2713	1.0215	-4.5789	-10.936	-8.2193	-5.7553	-5.5534	-1.2463	0.032588	-10.258	-4.7156	-6.5596	-7.8065	-3.83	-9.8048	-6.6844	-9.5975
[truncated: 320 more rows]
[truncated: 150 more columns]
