# Supplementary material for: Genetic dissection of main and epistatic effects of QTL based on augmented triple test cross design
Source: PLoS One. 2017 Dec 14;12(12):e0189054. doi: 10.1371/journal.pone.0189054 (PMC5730204; doi:10.1371/journal.pone.0189054)
Supplement: S7 Supporting Information — (ZIP) [file pone.0189054.s007.zip › z2_1350_0.5_10.csv]

-12.467	-10.226	-9.3926	-12.079	-9.6665	-7.0746	-8.0675	-11.029	-10.117	-12.429	-9.1406	-11.644	-9.6019	-8.5282	-10.364	-9.2664	-10.677	-9.8496	-9.8215	-10.969	-9.3523	-9.4418	-10.136	-9.4633	-10.703	-13.237	-11.934	-9.7488	-9.839	-9.372	-10.173	-8.5551	-11.57	-12.407	-10.538	-8.2679	-10.588	-9.8326	-10.773	-9.7036	-9.5839	-10.601	-10.281	-8.3597	-12.482	-7.0138	-10.512	-11.702	-9.6116	-9.8023
-2.5061	-3.2399	-3.0771	-2.1427	-2.3987	-0.43687	-1.9726	-0.59519	-1.6971	-3.1662	-4.0607	-2.8641	-2.4335	-3.0466	-0.84608	-3.5465	-3.2425	-3.6508	-1.5808	-3.3629	-3.8279	-3.1769	-2.1088	-2.2684	-1.0197	-1.2062	-3.3309	-0.67653	0.14675	-1.0827	-1.8235	-1.2733	-3.2292	-1.9292	-1.9356	-4.2665	-0.59858	-1.7213	-1.8206	-2.8588	-2.0092	-1.4961	-2.1382	-1.1312	-1.34	-0.86569	-2.1707	-4.4869	-1.9253	-3.7118
-21.71	-22.273	-23.725	-22.713	-24.084	-23.34	-22.885	-23.662	-20.613	-23.413	-22.835	-21.831	-22.92	-20.527	-22.467	-21.57	-20.651	-20.658	-20.662	-24.293	-20.241	-22.47	-21.425	-21.257	-23.224	-22.638	-22.457	-22.913	-22.406	-22.545	-23.581	-21.101	-20.405	-23.453	-22.663	-21.964	-23.548	-22.032	-23.404	-20.248	-21.085	-22.408	-22.573	-20.339	-23.362	-21.436	-21.758	-19.112	-22.762	-24.387
-13.45	-12.725	-10.984	-12.04	-13.814	-12.073	-11.518	-12.22	-11.256	-11.811	-10.702	-11.721	-10.686	-11.649	-11.266	-10.853	-11.329	-12.094	-11.927	-12.095	-9.5779	-11.033	-10.865	-13.599	-12.864	-10.218	-10.359	-14.189	-9.5746	-11.156	-11.244	-11.409	-9.7026	-8.6139	-11.665	-11.19	-10.676	-10.599	-12.096	-12.674	-10.962	-9.2965	-11.71	-10.843	-10.411	-9.5209	-11.731	-11.871	-9.0782	-10.724
-3.0738	-3.0834	-6.3798	-2.8334	-2.6488	-5.9655	-4.4404	-4.8906	-3.6977	-4.7101	-3.9144	-3.7351	-4.1065	-2.0662	-2.4923	-3.6596	-4.1386	-3.4538	-5.0042	-5.2497	-3.7491	-2.9389	-3.3428	-6.7637	-1.8578	-2.5768	-2.6263	-2.6235	-3.9931	-4.2419	-5.0476	-3.9513	-5.3245	-5.683	-3.4434	-2.339	-3.4737	-3.4722	-2.9846	-3.8454	-4.2377	-3.741	-1.9472	-5.8519	-4.0245	-3.9114	-3.0941	-4.0398	-2.5023	-3.5935
8.2538	11.376	8.2382	8.407	8.3984	11.832	6.5292	8.9101	8.6529	9.6461	7.6603	7.2853	7.0764	9.4453	9.1576	8.78	10.741	8.593	8.3483	9.4771	7.332	7.3724	8.3652	7.3486	7.9986	9.403	6.8954	11.069	8.5622	9.14	9.5316	6.7302	8.5753	7.7894	9.8652	7.1391	8.9681	5.5347	8.3918	8.32	9.2571	7.2754	8.6306	8.2725	10.172	8.7423	8.7827	9.1087	9.6925	9.2386
-21.075	-21.448	-21.278	-22.905	-23.402	-23.093	-21.781	-22.189	-20.332	-21.796	-22.034	-20.344	-21.347	-23.283	-22.695	-22.538	-22.778	-19.094	-21.158	-21.152	-23.18	-21.488	-24.543	-21.769	-23.17	-21.618	-23.783	-24.662	-21.766	-22.407	-22.259	-21.818	-19.829	-23.169	-23.341	-22.267	-20.957	-23.159	-21.761	-21.286	-20.709	-24.426	-22.876	-23.192	-22.489	-21.074	-21.959	-22.766	-21.136	-19.151
-7.1702	-6.8368	-6.7483	-5.6411	-6.1535	-5.4559	-6.0359	-6.5153	-4.7229	-5.9829	-4.8539	-5.8501	-7.433	-5.3972	-6.5081	-2.7072	-7.9104	-5.2985	-6.7891	-6.1195	-5.5955	-4.1956	-6.8682	-4.6887	-3.3193	-4.8728	-5.1442	-6.3493	-9.3063	-7.174	-6.0042	-4.6298	-6.8462	-6.5073	-6.3858	-6.0944	-7.3937	-4.646	-2.9196	-4.4408	-3.7547	-6.6266	-3.7352	-6.353	-2.5943	-6.0042	-5.4969	-5.4747	-4.9492	-6.5866
0.91994	0.42317	0.076773	3.8745	2.6746	2.4992	1.8401	0.9175	0.071945	2.2199	2.7977	2.195	1.7706	4.0503	1.6511	4.7935	2.4091	2.4365	1.1871	2.6168	2.6923	1.623	1.1715	-0.07359	4.9827	1.3099	0.63885	1.4698	-0.48182	1.6025	-0.96059	0.42239	2.1621	3.3852	3.949	2.9792	2.2169	0.94388	2.1166	0.48372	-0.17304	-0.30722	0.17144	1.0065	2.5084	2.5368	-0.17664	1.8911	2.6874	1.2304
-8.5952	-6.8954	-7.7245	-5.3492	-7.3864	-8.548	-8.2045	-8.7126	-8.928	-6.8459	-7.4301	-8.7469	-6.1217	-8.8381	-3.2537	-4.3677	-10.102	-6.4418	-6.7854	-8.8913	-5.4435	-7.4532	-6.125	-9.6091	-9.4568	-6.8856	-7.4584	-7.5343	-7.7237	-6.2932	-5.1203	-8.8819	-7.1971	-5.8088	-6.2572	-8.3458	-8.2066	-8.4105	-7.8686	-7.0323	-6.4298	-9.3435	-9.3525	-6.2319	-6.9305	-7.6818	-6.8624	-9.3946	-8.3727	-6.9863
-3.2323	-3.3437	-3.5949	-1.8548	-2.1926	-4.2436	-3.8675	-2.9789	-4.4925	-2.9409	-3.0904	-4.2747	-0.16607	-2.624	-2.8498	-1.115	-2.6576	-1.1189	-4.8143	-3.3424	-0.4018	-2.4087	-2.4604	-3.1929	-3.821	-2.4576	-1.8741	-2.5785	-1.9757	-3.0095	-1.8926	-1.5628	0.015098	-2.47	-0.96427	-1.2699	-2.8784	-3.1358	-1.4747	-3.6847	-4.4378	-2.5018	-4.0478	-2.2993	-3.5526	-2.3634	-1.5017	-0.85828	0.081008	-3.5932
1.6502	0.0064302	0.086174	-0.80569	-0.19964	1.1023	-1.1163	1.9279	0.9803	2.416	2.1728	0.37229	0.98084	0.92115	2.5385	0.94159	0.90232	1.8897	-1.047	1.259	-0.19468	-1.1901	2.2042	0.037484	-0.43552	0.59344	-1.3796	0.6951	0.34748	0.53762	0.8354	0.21966	-0.24631	1.3009	-0.14139	1.186	-0.43532	0.75167	3.7341	2.3397	-0.83612	-0.26008	2.967	1.7745	2.1433	-0.11477	1.9871	-1.791	2.0308	-0.8393
-8.7179	-10.46	-9.1047	-7.4093	-8.9318	-12.308	-9.0977	-9.9034	-9.2319	-9.1608	-10.179	-9.5468	-8.916	-10.498	-9.1574	-9.8581	-7.6587	-7.7012	-9.0477	-10.206	-9.5451	-10.137	-7.2297	-10.838	-8.9461	-9.2619	-8.369	-8.9946	-9.6802	-8.7162	-8.0033	-9.4042	-8.0991	-9.1307	-6.7343	-7.3656	-9.349	-9.0394	-10.838	-9.5368	-9.7649	-9.9273	-12.12	-10.25	-10.022	-11.18	-9.7055	-9.799	-9.1393	-6.3751
-3.9313	-2.5126	-1.1799	-3.6157	-2.2801	-3.2925	-4.465	-3.2924	-0.51551	-2.531	-2.9269	-1.6931	-0.88087	-2.5104	-1.7168	-1.5132	-3.9254	-1.5267	-2.8338	-3.8272	-4.8087	-0.048086	-2.8801	-3.5762	-3.0787	-3.7227	-3.7785	-2.1487	-2.0195	-1.195	0.2107	-4.3349	-2.678	-3.8171	-1.5001	-2.6927	-5.5991	-4.5826	-3.0276	-1.2798	-0.60994	-4.6328	-3.7408	-2.6367	-4.4554	-3.6782	-2.8646	-1.3741	-0.43529	-3.1071
6.7352	5.5563	4.6846	7.5933	7.364	6.7654	5.1576	8.4873	7.3046	9.1419	8.0024	6.6994	5.1649	5.6409	4.7103	7.8414	7.0342	8.544	6.4248	9.2748	7.0183	4.734	6.0911	8.6138	6.7109	6.1874	7.278	7.2133	4.1789	6.9278	9.1029	6.6225	6.2293	5.9913	5.3829	7.3231	6.4699	4.2341	5.6138	7.4732	7.109	6.067	6.774	6.6442	8.2537	5.9062	7.3942	6.0142	6.9275	3.6269
7.512	8.2744	6.7211	6.8057	6.394	6.5312	6.1298	5.4673	4.6218	7.2553	4.7381	6.5769	8.4588	5.7286	5.5525	6.0291	8.2951	6.6264	6.813	6.2291	7.4173	6.8323	4.9664	7.7103	8.4249	7.2253	6.4836	7.5573	8.522	6.3634	7.021	6.6637	7.0177	7.2667	5.7304	6.0948	7.0045	5.1677	7.6886	5.0053	6.2765	7.9394	5.3556	9.0766	5.0727	4.6161	7.4918	4.7269	5.6011	7.5885
9.8879	9.5873	9.7961	10.597	10.157	9.9208	8.6692	9.9425	11.326	10.568	9.4478	9.567	9.6135	10.36	9.6283	10.833	8.6257	10.978	10.997	10.776	9.0555	11.296	9.656	9.5871	8.7438	11.272	10.23	9.5232	7.899	10.86	10.307	10.628	9.5898	9.1876	10.679	9.3221	9.696	8.6625	8.1083	10.8	10.119	10.909	10.638	8.8037	7.8174	10.007	10.061	9.4208	11.619	8.7089
-3.1621	-7.3666	-2.0502	-4.0215	-4.0975	-5.2383	-4.9506	-4.5566	-5.1923	-2.023	-1.7368	-4.106	-2.4595	-4.3456	-5.1192	-7.1221	-4.1855	-5.9339	-6.0422	-3.434	-5.6917	-5.0867	-3.5586	-6.0364	-5.3155	-7.7099	-4.0427	-3.9293	-6.0293	-4.1702	-3.8608	-5.9492	-1.3443	-2.4918	-4.9586	-4.0982	-1.9166	-3.3834	-4.481	-4.3252	-3.787	-4.0392	-2.3081	-7.7921	-4.1104	-5.2945	-4.3001	-5.5506	-5.5258	-2.9714
-14.403	-13.588	-14.862	-14.756	-13.419	-14.395	-14.111	-13.655	-14.117	-14.894	-14.343	-14.784	-14.588	-14.113	-12.807	-14.178	-13.521	-13.276	-14.091	-13.176	-13.128	-13.41	-14.72	-14.304	-15.88	-13.748	-14.074	-14.631	-12.979	-15.443	-15.758	-14.798	-15.358	-13.805	-13.403	-13.825	-13.022	-15.141	-12.019	-15.173	-13.519	-12.793	-14.597	-14.713	-14.786	-12.8	-16.277	-12.096	-12.765	-15.04
5.7032	0.94868	1.4047	0.59984	4.0077	3.3427	1.6288	3.4587	5.4956	0.2256	3.1182	2.8411	2.8092	5.2741	2.7975	1.9826	2.9052	2.955	4.4218	0.38781	1.49	1.6394	4.5406	4.7689	3.5881	2.1021	4.7958	3.9756	3.824	1.8426	-0.028462	1.6438	1.0288	2.2249	4.31	3.5422	3.7229	3.9858	4.924	1.2102	5.69	0.72641	2.6102	0.839	2.8629	2.4465	4.4772	1.9725	4.6665	0.21799
-3.7071	-4.283	-6.0572	-6.7716	-6.9275	-6.8452	-5.8427	-2.1818	-5.0089	-6.28	-5.0049	-4.5006	-4.8072	-7.2224	-3.7455	-3.8986	-4.3912	-4.4274	-4.8486	-4.9877	-5.0323	-3.8549	-6.2854	-4.3626	-6.394	-5.5608	-5.8262	-5.9507	-2.3409	-3.9577	-4.0996	-4.0672	-3.6936	-5.0199	-4.7036	-4.708	-3.3029	-4.5711	-6.4567	-5.0622	-5.029	-4.7737	-4.8524	-3.8418	-1.3553	-4.2731	-3.3001	-5.4598	-5.8086	-3.3641
-11.838	-13.352	-9.3692	-10.975	-11.143	-9.8731	-11.186	-11.798	-10.46	-10.057	-10.9	-10.069	-12.916	-8.8763	-11.153	-12.716	-10.089	-11.378	-11.898	-10.979	-10.422	-11.55	-9.6337	-9.2105	-10.059	-11.102	-10.308	-13.171	-10.551	-10.394	-10.214	-11.28	-12.554	-11.976	-9.2804	-10.275	-10.465	-9.4502	-12.038	-10.023	-10.209	-11.001	-9.8037	-9.4416	-12.355	-7.7068	-12.778	-10.481	-12.542	-9.4441
-5.0675	-4.5701	-5.9743	-6.8925	-6.3618	-5.806	-5.3135	-4.1802	-6.777	-5.0842	-3.8199	-4.2644	-7.4035	-4.7442	-4.3296	-5.9863	-5.4575	-5.53	-6.6762	-4.3788	-6.1813	-5.1168	-5.2645	-4.0509	-6.0777	-4.9848	-4.6088	-6.2604	-6.5971	-7.6673	-6.2245	-5.7976	-8.0482	-5.3682	-6.7579	-4.0453	-5.7842	-6.6873	-4.5231	-4.8229	-6.4475	-4.4678	-6.5391	-5.1933	-5.9574	-5.9608	-4.9353	-5.4914	-4.7376	-5.333
-9.2336	-9.6739	-10.538	-8.6624	-7.5226	-8.8785	-10.619	-9.6157	-7.5965	-9.1892	-8.2253	-9.9351	-8.4247	-7.8021	-9.4506	-9.7747	-11.898	-9.2718	-8.022	-6.6633	-11.656	-7.866	-7.2535	-9.4187	-9.696	-10.716	-10.176	-8.6586	-9.0506	-8.9839	-9.7797	-8.7892	-9.9855	-10.913	-10.604	-9.1516	-7.2033	-7.4327	-9.1872	-7.5169	-10.234	-8.8529	-8.1094	-8.6995	-7.3605	-10.384	-8.8097	-9.6952	-7.0038	-9.7023
-4.1354	-3.9167	-6.1969	-5.4962	-5.1076	-6.4929	-5.9791	-7.5328	-5.9176	-7.5414	-5.5412	-6.3224	-6.9769	-5.8905	-7.0594	-5.0174	-7.865	-5.2044	-4.8147	-4.0546	-5.1679	-6.1469	-6.8745	-4.9032	-2.5435	-6.9623	-5.3074	-5.2748	-5.1538	-5.4174	-5.1004	-5.344	-5.1298	-3.4406	-4.4804	-5.9811	-5.0764	-4.1158	-4.2728	-6.9855	-5.4996	-5.0833	-6.5294	-7.1348	-5.6185	-6.5241	-3.0292	-5.8141	-7.9369	-5.716
-21.343	-20.98	-22.381	-22.153	-24.061	-20.702	-22.536	-23.085	-22.611	-23.269	-20.94	-20.82	-22.2	-24.518	-22.611	-22.334	-23.109	-21.075	-23.175	-20.498	-21.6	-21.494	-23.384	-23.982	-23.395	-23.206	-24.7	-20.645	-23.52	-21.894	-23.048	-22.556	-20.59	-22.676	-20.516	-21.581	-23.327	-20.648	-21.845	-22.043	-22.125	-22.69	-21.67	-22.521	-22.487	-24.408	-22.868	-23.264	-21.371	-23.281
-5.3168	-4.5483	-4.6798	-1.0002	-6.726	-3.1635	-5.6969	-4.4871	-3.4849	-3.4986	-3.8317	-2.9349	-4.1996	-4.2705	-2.4229	-3.9932	-3.7421	-4.0627	-3.222	-4.1295	-2.7365	-4.0284	-4.669	-3.8336	-1.5055	-5.9895	-3.056	-4.4763	-3.7936	-5.5734	-3.0972	-4.3761	-4.4445	-3.5088	-4.7765	-2.7969	-4.8018	-3.9824	-3.5315	-2.9158	-2.8817	-3.653	-4.8312	-2.2708	-3.6059	-5.5479	-3.9895	-4.2574	-3.0587	-5.3548
-20.681	-19.951	-22.947	-21.726	-23.552	-23.065	-22.15	-22.811	-22.489	-25.825	-21.239	-21.821	-23.173	-23.52	-20.739	-23.742	-22.218	-21.664	-20.758	-22.401	-22.122	-22.417	-19.686	-19.136	-21.674	-21.914	-22.998	-21.555	-21.288	-23.413	-21.205	-21.48	-21.604	-22.167	-22.442	-23.793	-19.861	-20.119	-23.426	-22.495	-22.242	-23.103	-22.254	-20.906	-22.006	-21.943	-20.12	-20.584	-22.742	-23.008
-3.7145	-4.1468	-2.8832	-4.32	-2.4384	-3.1727	-3.8532	-5.1744	-1.8979	-4.1074	-0.84721	-2.415	-4.4291	-2.6621	-2.7519	-2.9172	-3.885	-3.9415	-3.0864	-3.8064	-1.9224	-2.7578	-2.8	-3.2773	-4.004	-4.5507	-4.0628	-2.7626	-3.7898	-4.3822	-3.4368	-3.8249	-5.7502	-1.0693	-3.3482	-4.5626	-4.8296	-4.4575	-0.9515	-3.9605	-1.4042	-4.8271	-4.2321	-2.225	-4.4088	-3.1859	-3.5872	-3.7837	-4.7456	-3.7821
-10.107	-10.624	-9.3217	-10.697	-11.09	-10.55	-12.564	-11.134	-9.9801	-10.211	-9.2247	-10.852	-11.841	-8.2798	-10.713	-9.6915	-10.9	-8.2959	-12.5	-10.398	-10.782	-11.204	-9.0869	-9.9741	-10.41	-12.514	-11.991	-12.319	-11.009	-11.035	-9.1028	-9.7365	-10.283	-11.222	-10.58	-11.183	-10.917	-9.3943	-11.797	-11.113	-8.6638	-10.627	-11.176	-9.7314	-12.319	-8.9015	-11.726	-11.035	-11.801	-11.901
-14.015	-15.855	-13.228	-15.33	-15.263	-13.676	-14.482	-13.302	-16.287	-14.971	-13.731	-12.806	-15.219	-15.662	-13.362	-13.218	-13.127	-14.911	-15.101	-15.609	-14.873	-14.113	-15.504	-14.87	-14.688	-15.74	-15.062	-13.949	-12.7	-13.89	-15.372	-14.912	-14.052	-14.126	-16.094	-14.244	-17.499	-12.131	-15.38	-14.367	-14.966	-16.547	-14.438	-14.451	-14.192	-14.133	-16.27	-15.466	-14.985	-11.61
-23.132	-21.797	-23.442	-20.654	-23.264	-24.89	-22.403	-23.244	-21.565	-23.193	-22.975	-23.289	-20.37	-21.853	-24.688	-20.373	-21.398	-21.222	-22.582	-24.883	-22.473	-23.417	-22.851	-22.641	-22.374	-22.307	-22.315	-21.102	-22.491	-22.053	-20.1	-22.517	-22.31	-22.529	-21.689	-20.41	-20.897	-22.432	-21.385	-21.876	-23.415	-22.255	-21.558	-20.104	-22.648	-21.56	-22.463	-21.094	-22.316	-22.081
-23.472	-22.345	-21.435	-22.839	-20.409	-21.279	-21.271	-22.154	-21.916	-22.236	-19.103	-22.141	-18.333	-22.33	-21.203	-19.178	-19.797	-20.484	-22.214	-23.448	-22.31	-19.986	-19.999	-22.747	-23.317	-23.795	-24.165	-23.002	-22.069	-21.029	-19.674	-24.051	-22.325	-22.259	-21.234	-22.953	-21.138	-23.017	-22.932	-20.828	-23.794	-21.54	-22.405	-24.013	-22.902	-20.086	-22.277	-24.079	-21.248	-20.544
-22.458	-21.201	-22.12	-21.583	-23.887	-23.483	-23.457	-21.158	-24.231	-22.283	-23.181	-24.093	-21.446	-22.422	-19.084	-23.942	-24.677	-23.627	-20.525	-22.692	-20.813	-22.638	-22.589	-23.274	-22.152	-23.136	-22.52	-24.091	-21.784	-22.681	-21.959	-22.267	-23.005	-20.023	-19.635	-21.039	-22.735	-19.73	-20.921	-23.088	-22.22	-22.943	-22.21	-20.701	-24.135	-22.59	-20.605	-24.619	-22.338	-20.244
-11.421	-10.246	-10.962	-10.631	-11.374	-11.071	-9.3581	-10.607	-12.062	-9.4176	-10.165	-12.877	-8.9497	-9.5041	-9.1757	-8.6476	-11.542	-11.5	-11.142	-10.594	-12.009	-11.176	-11.928	-10.894	-7.6888	-11.053	-10.177	-10.808	-10.661	-9.6085	-10.261	-10.95	-10.643	-11.774	-10.46	-10.635	-11.15	-10.455	-9.3241	-9.6088	-11.645	-12.99	-8.8163	-10.227	-9.2679	-10.001	-10.403	-11.157	-11.541	-9.5885
-2.049	-2.7237	-2.4664	-4.3477	-4.1886	-2.7773	-3.9626	-2.2016	-1.5429	-2.8398	-4.0274	-4.8904	-2.8357	-2.8379	-3.4839	-2.994	-3.2842	-3.6078	-3.0075	-2.3051	-3.9417	-3.0824	-1.6241	-3.0094	-0.61307	-3.4118	-1.8317	-3.5163	-2.895	-3.4228	-5.3177	-3.2122	-5.0102	-4.7442	-3.0886	-2.467	-4.3002	-5.3325	-3.7285	-3.327	-3.3043	-3.3553	-3.6327	-2.0832	-2.3729	-3.6543	-3.6963	-4.2649	-0.91471	-4.5859
1.1269	1.3445	0.33944	1.8356	-0.59653	1.0091	1.8027	-0.24047	0.8493	0.33144	1.3716	0.94362	3.6368	1.914	0.46817	2.2959	1.3235	0.83405	1.1604	1.5378	0.019972	0.70905	1.3286	2.8724	0.00079017	1.4899	1.6312	4.6141	0.10699	2.5571	1.9538	2.9422	3.6059	3.2869	2.9624	-0.53318	-0.80132	-0.0099093	0.090078	0.64259	-0.53941	-1.9012	3.028	2.0655	2.9138	0.17813	-0.91621	0.1209	-0.45652	3.3282
0.28594	-2.7142	2.2378	-2.1964	-1.3058	-2.0483	-2.6875	-0.57408	-0.46672	-0.35772	-3.0009	-0.5521	-3.3085	0.47851	-1.3599	-1.549	-3.0088	-1.187	-0.98743	-0.54068	1.0701	-2.5857	-0.70406	-0.92464	0.67856	-1.5298	-2.262	0.40092	-0.67832	-0.21512	0.28698	0.54239	-2.7682	-3.575	-0.34879	-0.63217	-1.4985	-0.93929	-2.2952	-1.2864	-0.24367	1.0806	-1.8412	-2.0503	-2.165	-1.8876	-0.00058737	-2.0276	-2.2728	0.12962
-3.2748	-3.6453	-3.3861	-4.5795	-1.7418	-4.665	-3.044	-3.7568	-2.4559	-3.8981	-1.105	-3.5801	-4.6669	-2.4002	-3.6557	-1.6631	-2.5385	-2.2603	-4.6143	-3.9854	-3.2679	-3.9914	-1.3842	-2.7527	-5.4294	-4.1259	-2.5185	-3.7359	-4.3284	-2.4434	-5.0417	0.23513	-2.8956	-2.9624	-2.9955	-3.8409	-2.967	-2.8773	-3.7984	-3.197	-5.0508	-2.6179	-2.8061	-1.7691	-2.6997	-3.8614	-2.7085	-2.2934	-5.1893	-3.5555
0.55198	2.8567	1.8317	3.3379	2.1305	2.303	2.46	0.48717	2.7884	2.3735	0.98174	2.0693	4.3896	1.3297	2.3018	1.2389	2.1437	-1.1587	2.7501	3.2488	1.0714	1.7847	3.7084	1.4653	3.4615	0.88767	4.8718	2.2669	0.79493	1.6597	0.83759	1.1726	2.7357	-0.050383	1.7111	2.3491	1.815	1.2671	0.46945	-0.068698	1.4684	1.0088	0.28806	3.635	0.97457	1.0972	2.6285	3.7952	0.3836	2.0084
4.863	5.4713	2.4303	4.9289	2.5401	4.3047	6.227	4.924	5.3853	1.4615	7.943	4.1034	4.1593	4.8511	3.6266	6.3529	5.1653	3.7808	4.4044	4.4247	5.0098	2.3559	3.0277	5.0457	4.2218	6.7328	5.2073	2.746	4.458	3.8877	4.9958	3.0973	4.4481	5.1753	5.0784	4.7641	1.972	4.8198	5.6516	6.0656	3.2367	5.2513	3.9341	4.9499	4.5633	7.1771	2.9929	6.0363	4.0207	4.3999
-4.404	-2.7937	-3.559	-4.6426	-3.4793	-3.8911	-4.6366	-4.5259	-2.8197	-2.8254	-2.9082	-4.5769	-3.9991	-3.3673	-4.073	-3.4141	-2.5976	-3.0304	-3.6275	-3.3891	-3.6897	-2.7468	-3.8735	-2.3331	-4.1231	-4.0945	-2.7755	-2.3269	-3.8027	-2.7582	-2.8832	-3.227	-2.6846	-7.3186	-3.6579	-3.1128	-5.4004	-1.8376	-3.1413	-1.1505	-1.8823	-3.7389	-4.0746	-3.3724	-5.2733	-3.0462	-4.5426	-1.6762	-3.9075	-2.3878
-3.8905	-3.9682	-2.5187	-3.928	-3.7213	-4.4604	-3.5837	-3.6702	-4.6233	-1.6506	-2.8921	-3.7265	-3.2073	-5.4859	-2.0658	-4.9444	-2.8363	-4.1155	-2.3691	-4.7228	-3.1081	-4.0093	-5.5979	-2.7182	-2.7099	-3.3703	-1.7868	-4.7315	-1.8117	-6.2935	-3.3902	-6.3271	-3.5774	-2.9798	-2.5851	-4.1148	-0.061063	-3.5964	-3.1182	-4.6336	-3.6554	-4.1886	-3.1451	-4.3456	-2.7161	-2.0645	-3.4137	-5.2743	-3.1	-4.1439
-14.09	-15.154	-15.18	-15.997	-14.303	-13.973	-13.736	-14.974	-15.142	-15.954	-13.068	-14.092	-14.543	-14.245	-14.859	-13.226	-17.391	-12.681	-14.289	-15.295	-13.951	-14.172	-12.912	-15.042	-14.638	-15.058	-14.616	-14.207	-13.521	-14.862	-14.049	-15.113	-14.154	-12.833	-12.123	-15.276	-14.805	-13.728	-14.91	-14.585	-16.321	-13.693	-13.031	-14.278	-15.481	-14.423	-15.014	-14.92	-14.199	-15.089
2.3639	3.2295	1.1445	2.4797	2.6266	0.39227	1.7365	2.6261	1.1012	2.2218	2.8307	2.4071	5.4886	4.3973	2.5252	1.2049	3.2493	2.0229	3.3602	2.9487	3.7391	0.10226	2.495	-0.10191	3.63	2.8918	3.0278	2.0159	4.5398	1.2553	2.2794	3.4303	4.8111	3.0083	2.8184	1.8062	2.2933	1.0479	1.5485	4.149	4.7679	4.687	2.1417	2.6124	3.2055	1.6802	4.8963	3.0032	0.7649	3.606
-0.97739	-2.9022	0.023027	-0.4491	-0.9135	-1.0451	-3.3271	-2.7462	0.47338	-0.11749	-1.5321	-2.7353	-0.67372	-2.6019	-1.4526	0.27377	-1.0909	1.8543	-0.13837	-0.87084	0.19889	2.2768	-0.27623	-0.59679	-1.4508	-2.1171	0.5608	-2.2994	-1.878	0.33632	-0.79935	-1.1809	-4.819	0.0447	-0.68009	1.6264	0.65808	-0.89756	-1.4528	-2.4486	-1.6942	-2.6823	-1.4939	-1.0814	-2.7687	-1.6874	1.0176	-0.41149	-0.27808	-2.0563
-2.6734	-0.079238	-1.527	1.7431	-0.89242	0.2838	-0.52616	0.54692	-0.51751	-1.7053	-2.6241	-1.5931	-0.45464	1.6978	-0.9109	-0.24102	1.1002	0.12056	1.0594	-0.83506	-0.17121	-1.0992	1.4474	0.59439	0.83839	3.03	-2.4887	-3.1217	0.012885	-0.40912	0.39229	0.17026	0.13398	-0.46999	-0.65037	-0.64008	1.1273	-1.0037	0.51803	0.16409	-0.39228	1.7857	0.18025	-0.1653	-4.4861	1.001	0.1403	0.41894	0.41512	-0.96769
-12.863	-11.904	-10.843	-12.335	-11.316	-12.522	-11.925	-12.848	-11.355	-12.524	-11.093	-10.878	-10.534	-11.224	-12.228	-10.087	-11.601	-12.775	-13.732	-12.784	-11.493	-8.2777	-12.367	-10.502	-11.713	-12.572	-9.9247	-10.587	-11.825	-10.308	-11.911	-10.785	-12.256	-9.7363	-12.061	-9.2684	-10.698	-12.11	-13.638	-13.299	-12.464	-10.665	-10.796	-11.526	-10.9	-10.351	-11.098	-11.928	-11.157	-8.2557
-3.6342	-3.9567	-4.4713	-3.6898	-4.8755	-4.7059	-2.9834	-4.1282	-3.4071	-4.9419	-4.1355	-5.582	-4.4432	-3.8176	-5.7027	-4.2132	-3.2645	-4.3501	-5.4553	-4.2372	-6.0864	-7.9096	-4.9764	-4.1253	-5.0653	-4.2397	-5.1728	-7.3164	-4.8775	-3.426	-3.9533	-3.9986	-5.8679	-4.3076	-4.167	-5.338	-4.9595	-4.5664	-4.4884	-5.2083	-1.2078	-3.0692	-4.7347	-4.6579	-3.4782	-2.9629	-4.5804	-6.1887	-2.44	-3.7162
3.6289	4.3906	3.6538	5.2847	4.7677	2.0096	5.4122	4.1657	4.5399	4.2716	4.8905	7.6544	6.872	4.1366	5.2058	5.9436	5.6487	5.7453	5.0498	4.2924	3.3665	5.5917	5.2428	1.6661	5.0114	6.0989	4.1668	4.2202	3.1756	5.4319	2.9484	4.7461	2.8961	4.5428	5.8285	4.7293	4.4872	4.3932	3.161	5.7994	4.1284	3.5116	5.1112	5.8269	6.1368	1.8671	4.4987	3.1141	7.388	0.91072
-0.80354	-1.5359	-1.3911	-1.769	-2.0903	-2.2701	-0.52894	-0.24137	0.44719	-2.501	-1.0391	-3.6894	-1.1001	-1.0404	-0.39345	-1.4578	-0.39035	-1.3826	0.18683	1.2149	-0.79204	-1.7323	-0.5551	-2.5631	-1.3127	-1.9034	-0.56418	0.43159	-1.5578	-2.1237	-2.8191	-1.642	-2.1182	-1.8758	-0.23866	-0.63328	-2.1996	-0.35383	-3.571	-2.2055	-1.392	-0.70941	-4.5826	-2.4462	-2.8503	-1.3127	-1.4816	-3.0947	-0.28923	-0.019536
-13.186	-13.298	-11.548	-13.373	-11.729	-11.429	-12.419	-10.601	-11.112	-12.61	-12.42	-13.906	-12.63	-13.404	-12.8	-12.605	-14.536	-13.29	-12.879	-14.056	-13.098	-15.492	-14.336	-13.31	-13.91	-13.32	-10.988	-8.7968	-13.863	-12.292	-10.074	-10.533	-10.685	-13.587	-13.088	-13.077	-12.821	-12.984	-13.04	-12.578	-12.99	-11.752	-11.832	-14.315	-13.575	-14.082	-11.843	-12.86	-16.307	-12.557
-23.151	-24.936	-23.261	-22.259	-22.636	-24.045	-22.018	-20.789	-21.821	-22.881	-22.605	-19.923	-21.625	-23.144	-22.815	-23.368	-21.514	-23.906	-22.372	-23.051	-22.515	-21.948	-21.193	-24.135	-21.61	-23.801	-21.305	-22.946	-22.021	-23.243	-22.542	-19.567	-23.239	-20.25	-23.137	-22.703	-21.814	-22.097	-24.247	-24.912	-21.884	-20.385	-24.443	-21.712	-22.045	-21.499	-23.463	-19.62	-20.693	-20.72
-9.2928	-8.8413	-6.8411	-11.887	-8.14	-8.7701	-6.8802	-5.9105	-8.6316	-8.1029	-7.2499	-10.546	-7.1388	-7.4444	-7.7697	-8.2854	-10.131	-8.0325	-7.7874	-8.526	-9.652	-7.0416	-10.687	-5.0214	-10.009	-9.1841	-8.853	-6.679	-7.6413	-9.1501	-6.9438	-8.6771	-11.164	-7.6383	-5.7889	-8.8981	-8.0112	-8.1496	-8.4275	-6.1173	-5.3635	-9.8386	-5.6478	-6.7133	-7.7513	-5.5688	-7.7376	-8.0844	-8.191	-7.3295
-8.1154	-8.417	-10.364	-10.039	-9.7217	-9.4037	-9.7861	-10.204	-8.346	-7.6865	-10.382	-7.8443	-10.912	-8.1656	-9.7736	-8.9813	-10.052	-9.8015	-7.8092	-7.4963	-8.4638	-12.205	-9.5088	-9.2928	-8.4828	-9.9945	-9.0519	-10.507	-8.6056	-9.1373	-8.3691	-8.7367	-10.369	-8.8663	-8.3727	-9.8436	-10.961	-7.2491	-7.8804	-7.3601	-9.056	-8.7847	-10.264	-10.714	-7.8919	-7.5931	-6.535	-8.2708	-8.1071	-7.2826
-10.524	-10.447	-7.896	-8.8211	-9.2703	-9.4021	-7.2627	-7.6277	-8.6311	-8.7605	-9.6428	-8.8304	-8.1795	-8.2416	-6.5287	-9.8786	-6.3376	-6.8754	-10.316	-9.5669	-9.0754	-9.9959	-11.587	-9.5551	-7.7983	-8.1717	-8.2779	-9.0937	-8.8624	-10.64	-8.8183	-8.6976	-7.4158	-10.573	-8.8623	-9.1599	-6.7306	-7.3365	-9.3785	-10.215	-10.08	-8.6759	-8.6035	-9.5553	-5.4578	-9.5558	-8.1571	-7.7505	-7.7702	-8.0352
-11.567	-11.155	-11.17	-9.3824	-10.551	-10.089	-8.9383	-9.3798	-8.0548	-8.2956	-8.2615	-8.5386	-10.869	-11.747	-11.291	-9.4701	-9.4669	-9.0271	-9.4584	-10.451	-6.8569	-8.2173	-8.9058	-11.899	-9.7359	-9.5678	-11.724	-12.252	-9.6285	-10.506	-10.498	-6.8202	-11.13	-5.9625	-12.983	-8.8796	-10.773	-8.3622	-9.2702	-10.024	-9.7593	-8.771	-10.494	-9.8334	-10.159	-10.742	-11.024	-12.879	-11.234	-9.9608
-2.5721	-3.5828	-5.4381	-2.0879	-3.4479	-3.1874	-3.8431	-3.3538	-3.3625	-3.8333	-2.307	-3.5859	-3.1785	-3.1455	-1.4802	-2.0257	-4.6922	-3.1039	-3.8683	-2.2571	-3.2822	-3.2997	-3.1258	-4.251	-1.8703	-5.0153	-2.0277	-3.0949	-4.3439	-4.4154	-2.9762	-2.8258	-1.9016	-5.8143	-4.7191	-3.4257	-0.55165	-3.6625	-4.1213	-3.1574	-4.1533	-2.2521	0.29299	-4.0828	-0.5736	-3.6436	-2.9938	-2.6458	-2.1756	-3.3941
-0.58604	-0.87695	-0.19682	-1.5018	0.46729	0.44752	0.23995	0.38448	-0.15532	1.8974	-2.0066	0.86932	-1.6345	1.7199	-0.37296	-0.62427	0.06309	0.01317	0.18039	-2.4349	-0.57419	-0.48696	-0.73877	0.15148	-1.463	-0.077937	0.83266	-2.4167	0.78648	0.30706	1.5155	0.86402	-0.94353	-0.99342	-1.3664	1.0048	0.34045	-1.5145	-0.73779	0.75403	-1.9162	2.2152	0.67773	2.4115	0.5844	1.0854	-0.94039	0.59894	1.9574	-1.654
-10.326	-9.1271	-12.962	-11.099	-11.236	-11.693	-9.5571	-12.467	-13.57	-11.423	-10.781	-10.989	-11.801	-11.141	-12.841	-13.515	-11.868	-13.461	-12.005	-11.291	-9.8188	-10.661	-12.669	-11.129	-12.226	-11.624	-9.7604	-13.269	-10.097	-12.785	-10.972	-11.32	-12.35	-11.17	-12.891	-11.975	-10.187	-9.2161	-10.554	-12.377	-11.55	-10.983	-8.6453	-8.5453	-11.234	-12.391	-11.825	-14.56	-11.351	-10.879
-15.661	-15.228	-11.939	-15.76	-15.074	-13.246	-15.077	-14.754	-15.826	-13.255	-15.191	-14.096	-12.896	-17.412	-13.816	-14.496	-13.634	-14.36	-12.843	-16.234	-16.317	-16.326	-14.062	-13.314	-15.215	-16.622	-15.419	-13.898	-15.649	-14.803	-14.407	-14.035	-14.068	-14.578	-15.034	-14.522	-14.774	-13.486	-14.802	-15.434	-13.313	-15.993	-16.46	-16.39	-13.425	-14.368	-13.231	-16.03	-14.576	-14.779
-9.7897	-8.7867	-9.6048	-11.289	-11.101	-11.676	-10.045	-10.472	-9.3983	-9.6858	-11.916	-9.649	-11.699	-11.625	-12.657	-12.779	-9.7525	-10.673	-12.524	-12.035	-11.008	-12.265	-10.339	-10.513	-9.3813	-13.188	-11.036	-9.7274	-12.915	-9.6655	-10.306	-9.5986	-11.609	-11.656	-10.759	-11.928	-11.927	-9.7933	-12.016	-8.7409	-11.189	-10.16	-12.122	-10.94	-11.653	-11.541	-10.83	-12.769	-10.464	-12.854
10.484	8.7365	9.3687	9.7914	5.5834	7.5402	7.5927	8.1532	7.7185	9.1708	7.5041	9.0176	7.5801	9.5421	9.3173	7.2272	7.437	9.1086	7.837	8.6731	9.5457	6.9448	8.1284	7.7231	8.0162	9.95	9.2658	9.7361	9.8068	9.6697	10.495	8.0992	9.6497	8.861	8.9697	7.0748	8.7622	7.3556	9.0299	7.5175	7.3977	8.6512	9.112	9.4079	9.0979	8.3213	6.7899	9.0638	9.4514	6.7228
-4.5462	-0.72299	-3.0146	-2.0695	-3.9491	-2.9497	-2.5338	-2.6664	-1.4741	-1.4481	-2.89	-1.6791	-1.1551	-2.0128	-2.2529	-4.9435	-1.8491	-3.4963	-3.565	-2.6243	-4.2255	-1.4644	-2.203	-2.4089	-3.2504	-2.0673	-3.243	-1.5834	-2.5365	-2.892	-0.37102	-2.7907	-1.1478	-3.1401	-2.9261	-2.6315	-3.6861	-1.705	-1.8493	-2.9917	-2.0036	-1.4856	-4.0104	-0.93755	0.55075	-0.83691	-2.2124	-2.378	-1.6551	-3.2351
-12.261	-11.932	-11.715	-10.713	-11.198	-10.531	-9.7373	-11.016	-12.724	-12.523	-11.364	-11.99	-12.146	-11.808	-13.063	-12.723	-12.677	-11.049	-14.785	-12.541	-11.773	-13.761	-12.562	-13.183	-12.629	-9.9098	-11.562	-13.174	-10.982	-11.299	-13.141	-12.54	-9.5	-14.104	-13.299	-12.384	-14.174	-12.201	-11.748	-12.734	-10.63	-9.9176	-13.01	-11.414	-14.098	-11.399	-11.63	-10.467	-10.699	-11.628
-2.077	-4.5802	-3.603	-4.5966	-4.5518	-3.049	-3.8918	-5.4411	-3.0545	-3.9479	-6.0766	-4.8033	-3.1307	-4.1821	-4.3769	-6.5577	-3.9155	-4.4895	-4.0617	-3.893	-3.9742	-2.933	-4.5643	-5.3718	-5.7295	-4.5263	-3.7563	-5.9923	-6.4142	-3.6183	-4.1066	-4.5449	-4.2624	-4.255	-4.0627	-5.8007	-4.9254	-3.115	-6.5226	-4.4743	-4.4714	-3.9255	-4.5991	-4.9302	-1.8956	-5.6747	-4.9918	-5.0723	-4.893	-5.134
-5.6329	-5.5052	-5.8439	-5.2963	-3.552	-6.3104	-4.5204	-4.0606	-5.329	-4.4738	-4.798	-7.2301	-6.0135	-5.397	-4.8592	-6.4326	-6.5867	-5.4947	-5.2824	-5.4467	-6.0539	-6.9222	-4.1727	-4.511	-5.3816	-5.4939	-4.9259	-6.2535	-5.3301	-6.2134	-7.7471	-3.6179	-6.0462	-6.2333	-4.3927	-7.8388	-7.1699	-8.3213	-3.7262	-5.2085	-4.9769	-7.3883	-5.5393	-4.3121	-5.7278	-5.488	-6.5765	-5.4284	-7.1617	-6.5638
-11.14	-11.215	-13.194	-8.8492	-12.273	-12.984	-8.5881	-11.585	-10.273	-10.632	-11.505	-10.466	-11.641	-11.473	-9.9296	-10.953	-12.55	-10.676	-10.867	-11.21	-11.739	-10.97	-9.2007	-10.734	-11.089	-10.311	-13.28	-8.6595	-11.025	-12.318	-10.629	-9.8242	-9.5984	-11.037	-10.06	-10.026	-8.5742	-9.1772	-10.47	-8.7076	-10.034	-10.502	-10.632	-8.6216	-10.459	-11.39	-12.038	-11.063	-12.786	-11.161
-3.6887	-5.391	-5.3516	-5.0134	-3.7849	-5.287	-4.7632	-4.6638	-6.7535	-6.4132	-5.9121	-5.5704	-4.8345	-8.3263	-4.5995	-4.872	-5.8099	-5.2024	-3.8161	-4.1248	-4.5938	-5.3203	-5.2371	-4.8043	-5.7868	-6.5513	-6.6534	-6.2182	-5.1627	-7.0289	-5.5327	-4.34	-6.6734	-5.5482	-3.2079	-3.4857	-8.0407	-5.7549	-5.0896	-4.8168	-5.474	-5.0937	-6.4634	-5.7292	-4.9986	-6.0438	-3.1972	-5.7873	-5.8805	-7.3375
0.20928	-1.5506	0.39958	-0.65615	-1.7595	0.50803	-3.5034	-2.4143	1.13	0.60811	1.1319	-2.8245	-1.4096	-1.1279	0.59199	-2.7455	-1.1032	0.7343	-3.5283	-2.1715	-0.63311	0.077174	-2.7749	-1.5604	0.61279	-0.31967	-3.2537	-1.6721	-1.4469	-0.26996	-1.6383	-0.60017	-1.5933	0.29492	0.23068	-2.0894	-0.85286	-2.3635	-0.76792	-0.11437	-2.3148	-0.50055	-2.5063	-1.3999	-0.59869	-1.8354	-3.8599	-1.3784	-1.8107	-0.76711
-8.9896	-9.8519	-9.6967	-11.865	-11.031	-11.843	-10.871	-11.18	-13.171	-11.293	-10.465	-13.606	-10.88	-11.867	-9.6818	-12.52	-11.325	-11.078	-10.231	-10.57	-11.45	-12.481	-12.638	-10.468	-11.213	-9.7537	-11.251	-14.681	-12.537	-8.0054	-12.093	-11.294	-11.035	-10.583	-9.9235	-11.516	-15.096	-10.974	-12.814	-11.648	-10.841	-9.7459	-14.569	-12.272	-13.307	-11.463	-13.108	-12.186	-12.863	-10.796
4.5709	4.2473	6.983	5.4346	6.1717	5.7391	6.3169	4.9503	6.1014	6.7702	7.1544	7.0914	5.0837	6.0686	3.7368	7.1401	5.0869	5.2191	6.5314	4.2479	6.4941	3.8934	5.4321	4.8204	7.045	8.2556	5.3104	5.1038	3.7862	6.5183	6.0062	6.398	3.5908	6.3041	6.5808	5.0414	6.0718	8.026	6.0485	5.5057	5.0391	5.0505	4.6159	5.7818	2.946	4.2805	6.5365	4.4833	3.17	7.1593
-12.348	-11.904	-11.497	-14.547	-11.97	-12.259	-12.032	-13.701	-10.319	-13.086	-11.662	-10.716	-10.733	-9.6486	-12.11	-10.432	-11.293	-10.667	-11.706	-9.9538	-11.269	-11.164	-10.237	-11.607	-11.772	-7.7569	-13.383	-12.807	-14.735	-13.871	-11.258	-13.554	-11.798	-14.523	-11.218	-10.132	-11.15	-10.672	-9.4559	-13.334	-12.364	-12.096	-13.76	-10.522	-13.632	-12.222	-11.76	-14.332	-13.283	-10.421
1.8772	-0.41259	0.79912	1.011	0.2429	0.67086	-1.0976	0.040742	-1.7809	0.12867	-1.1816	1.68	-1.7358	-1.0501	1.095	-0.82124	-1.7346	2.2575	0.25639	-0.25231	0.82525	0.14131	1.5691	1.044	0.45241	-0.91483	-1.2944	-0.39571	1.4574	0.2582	-2.4927	0.37852	-0.64346	-1.8807	2.0122	0.049853	-3.8713	-0.49254	0.35823	0.35158	0.13772	-0.4202	1.0612	0.64541	-1.4662	0.52716	-1.7855	1.3521	-0.068741	0.26474
-13.638	-14.742	-15.16	-15.039	-14.49	-12.297	-16.94	-17.005	-12.87	-13.228	-16.503	-11.773	-14.796	-14.672	-15.712	-13.87	-14.301	-13.036	-13.625	-12.965	-13.68	-13.553	-13.405	-16.38	-14.704	-13.056	-12.925	-14.425	-14.455	-16.206	-15.036	-15.633	-14.945	-12.965	-14.921	-14.408	-12.795	-16.073	-14.753	-16.108	-14.514	-16.059	-16.037	-13.406	-16.056	-14.315	-14.795	-13.995	-14.139	-13.778
-14.661	-15.167	-15.383	-12.506	-13.636	-11.994	-14.177	-10.152	-13.241	-12.578	-13.219	-16.319	-12.656	-11.972	-11.414	-15.248	-9.6705	-13.833	-13.669	-14.138	-13.369	-13.106	-13.169	-13.755	-12.847	-14.19	-13.68	-12.912	-12.212	-14.25	-14.206	-13.477	-12.741	-12.866	-12.441	-15.029	-15.6	-14.157	-16.912	-14.966	-12.36	-15.043	-12.334	-13.827	-12.08	-13.864	-11.99	-11.549	-12.16	-13.208
-12.844	-12.855	-8.8029	-14.034	-13.114	-13.091	-12.623	-12.458	-12.3	-10.176	-13.271	-13.511	-14.626	-15.267	-11.411	-12.333	-12.624	-14.397	-13.031	-12.937	-12.28	-12.376	-12.528	-12.747	-14.004	-13.046	-11.82	-12.787	-12.948	-14.589	-13.098	-13.125	-14.225	-11.849	-13.87	-14.258	-12.387	-10.787	-13.165	-14.483	-12.21	-12.066	-12.59	-13.922	-15.689	-12.806	-13.44	-11.868	-14.377	-10.739
11.288	8.9639	8.2304	11.364	10.458	12.086	9.4538	8.8211	10.392	8.7026	9.8497	9.61	9.6531	10.099	9.0621	10.998	8.5885	10.04	10.452	11.768	8.4992	8.9088	9.3769	8.2917	14.01	9.9093	10.207	9.6006	10.256	9.5289	9.9896	9.3026	9.2886	11.13	8.3507	9.7697	8.9369	11.755	11.624	10.21	9.2351	10.147	9.3428	6.5529	12.45	10.542	9.0339	9.001	11.461	10.349
-4.1698	0.43357	0.078466	2.3914	0.35264	-0.9278	0.38537	2.1807	2.4359	-0.060405	0.71966	-2.7505	-0.023753	0.36855	0.69754	-1.4262	0.5829	-1.0385	-2.7201	0.37834	-1.1659	-0.9674	-3.6705	1.7707	0.56402	-1.8778	1.6908	-1.3273	-0.26736	-2.8626	0.47042	-2.7257	-1.2591	-2.0832	2.3562	-0.58094	-0.25295	0.11018	0.21309	-1.8481	-3.832	-0.57881	0.82877	-0.006355	-0.97194	-1.4847	-2.4063	2.9931	-0.726	0.77564
-8.5428	-4.8782	-7.1205	-6.535	-7.3123	-8.1553	-6.5795	-5.8973	-6.5068	-8.3491	-8.5901	-7.5575	-8.1307	-6.7084	-8.043	-6.8313	-6.5624	-9.8104	-6.0455	-7.6855	-7.1938	-7.9709	-8.3701	-7.5983	-6.3213	-8.618	-7.9233	-9.5108	-7.599	-6.9022	-7.6188	-8.9072	-8.069	-6.9488	-7.8996	-8.3885	-6.1103	-7.4794	-7.387	-9.9861	-7.1993	-8.3464	-7.4728	-7.7534	-8.415	-6.7675	-8.3431	-8.2629	-6.0656	-8.0191
0.088651	-0.89521	-2.3635	1.7744	1.6223	1.1379	-0.46606	0.12462	-0.55179	0.41236	-2.0234	-0.45559	0.15582	0.68773	-0.67708	2.4032	0.66577	0.50196	-1.4897	0.95296	-0.28671	1.6769	-1.9936	0.57151	-0.64778	1.2942	-0.052778	-0.15904	1.2697	1.6479	1.3504	-0.65791	-1.2503	-2.5451	0.29978	-0.27879	-0.24493	-0.70131	-0.30579	0.13699	-0.20073	-0.73374	0.47832	1.1933	2.19	-0.37323	0.085813	1.1787	-0.067663	1.3389
-9.7904	-10.56	-8.3278	-7.637	-11.053	-10.37	-8.1085	-6.2837	-9.7166	-8.3067	-7.1472	-8.613	-8.2316	-6.3159	-7.1861	-9.2795	-10.139	-8.7948	-7.1449	-9.2134	-7.6782	-9.1337	-6.4091	-9.3709	-9.0897	-9.1058	-8.9976	-8.5404	-10.474	-8.2978	-9.9807	-10.729	-7.3157	-7.2622	-6.6001	-9.3946	-9.4409	-8.2168	-9.5477	-10.261	-8.3002	-6.4606	-10.552	-8.2558	-7.6375	-5.9792	-8.3094	-7.3627	-7.5919	-10.33
-9.4101	-11.175	-12.437	-11.818	-12.001	-12.507	-12.303	-10.981	-11.779	-12.821	-9.2734	-10.274	-9.0442	-9.8891	-13.096	-10.739	-12.44	-9.9622	-10.653	-12.445	-10.772	-10.549	-9.4697	-9.1783	-9.2985	-11.587	-11.997	-9.9832	-9.7858	-11.274	-9.8631	-8.6687	-8.8879	-11.274	-11	-10.007	-10.883	-8.2943	-11.326	-8.5093	-8.582	-11.894	-7.5467	-12.121	-8.3662	-10.771	-8.8403	-9.1572	-11.064	-13.852
-9.4039	-8.8929	-9.1906	-9.6222	-8.5239	-10.101	-12.02	-9.2781	-9.9774	-7.1979	-9.8972	-7.3406	-8.5704	-9.7456	-9.8715	-6.3468	-8.7823	-9.8549	-6.8521	-8.5853	-8.0044	-10.098	-7.9281	-8.8687	-10.926	-8.6789	-8.5821	-9.2371	-8.525	-9.507	-8.7376	-9.1549	-9.9712	-8.7799	-9.2015	-10.484	-12.445	-9.9952	-9.6571	-10.479	-8.1957	-7.5393	-7.948	-7.3399	-10.463	-7.6029	-9.272	-11.555	-8.4927	-9.3022
-15.003	-13.05	-12.598	-12.699	-15.84	-15.019	-16.439	-13.763	-13.491	-14.248	-13.726	-13.634	-15.51	-14.27	-13.978	-13.679	-14.346	-12.757	-14.349	-11.426	-13.803	-11.99	-11.965	-14.45	-13.308	-12.982	-13.909	-14.538	-15.704	-12.508	-13.319	-13.255	-16.32	-14.688	-15.271	-14.412	-13.246	-14.176	-11.323	-11.737	-13.545	-13.532	-15.521	-12.251	-12.959	-12.818	-12.809	-15.129	-14.119	-13.738
8.7598	7.8475	9.2859	8.6352	6.2962	9.148	6.8747	6.9522	6.5947	8.1436	8.5586	8.3527	6.9286	8.2055	7.3407	6.9533	6.498	6.7122	8.8604	9.7264	7.7562	10.432	5.9116	5.8501	8.5772	8.1131	7.1078	8.2074	8.3271	8.3306	8.2425	7.8792	7.2998	11.463	9.5477	9.0765	9.0034	8.7415	7.9452	6.2861	10.396	8.3133	5.4465	6.2649	5.9739	7.449	6.9457	7.3252	8.0722	10.002
-3.4981	-2.5912	-1.5421	-2.4839	-0.787	-4.1077	-1.4111	-1.175	-2.5413	-3.3212	-2.9441	-4.4983	-4.2319	-4.1984	-2.4152	-4.3179	-3.8506	-3.4062	-1.4208	-2.1876	-3.7112	-0.43016	-1.2996	-1.149	-4.5511	-2.8973	0.28837	-2.5273	-2.7084	-2.8171	-3.7166	-0.03496	-2.6961	-2.1951	-0.74438	-2.3947	-4.0104	-2.5098	-3.067	-2.9655	-2.7105	-3.6646	-0.39369	-4.6262	-3.8344	-2.931	-3.9384	-2.8117	-3.9352	-2.5174
-5.6929	-5.2363	-4.1074	-7.7385	-5.8368	-5.5058	-4.3435	-5.6715	-4.7275	-5.8796	-5.8737	-3.708	-5.6544	-5.7394	-3.7098	-6.4703	-5.1511	-6.6072	-4.5897	-5.9433	-2.2832	-6.6362	-7.5932	-2.7347	-5.61	-5.0842	-5.4864	-5.6608	-5.9558	-4.6071	-5.4328	-4.1724	-5.5997	-4.354	-7.2873	-3.9602	-7.3823	-5.1934	-6.2205	-6.2807	-6.8818	-4.4376	-3.5406	-5.6798	-3.2162	-4.8344	-4.9294	-5.7508	-5.9726	-5.2867
-13.04	-9.8445	-13.51	-12.915	-14.618	-12.27	-11.863	-14.075	-13.365	-12.092	-13.245	-13.226	-14.439	-15.356	-14.942	-15.398	-12.753	-13.627	-14.159	-10.448	-16.002	-14.349	-11.998	-12.739	-12.75	-13.981	-13.746	-11.095	-13.899	-12.89	-12.383	-13.432	-14.86	-13.341	-14.459	-13.009	-13.238	-10.714	-14.719	-11.729	-14.117	-11.464	-15.016	-11.835	-11.759	-11.581	-14.097	-12.979	-13.318	-13.173
-12.374	-11.326	-11.161	-11.16	-12.018	-12.514	-11.286	-11.226	-11.456	-13.102	-11.107	-11.47	-14.554	-12.546	-9.6332	-10.673	-11.761	-10.834	-9.6596	-11.506	-13.417	-11.774	-12.534	-11.843	-12.408	-10.118	-11.427	-13.046	-12.04	-11.479	-12.81	-12.707	-12.228	-12.309	-10.524	-11.113	-12.311	-13.543	-11.047	-10.776	-12.502	-11.885	-10.11	-12.394	-12.189	-10.852	-12.502	-13.689	-11.416	-10.717
0.51563	2.9466	2.135	2.4905	0.30754	3.6662	3.5373	3.3551	2.3413	2.557	0.64284	1.913	4.4489	0.63337	1.593	1.9811	0.58113	4.705	2.4039	1.7582	3.948	0.85723	3.4848	3.1171	0.65267	2.9206	2.6208	3.5018	2.7132	0.64345	-0.41506	2.5999	3.4391	4.8216	4.2578	-0.19203	0.60448	2.7999	2.645	3.2743	3.664	2.8416	1.5548	1.3143	2.6453	3.3817	1.2788	1.604	4.7827	2.3631
-10.143	-8.6055	-10.292	-10.402	-11.178	-9.9809	-8.9222	-9.3772	-10.535	-12.63	-10.255	-10.44	-10.545	-8.442	-10.23	-11.401	-9.5217	-10.979	-10.594	-10.595	-10.454	-10.503	-12.489	-8.6429	-9.2441	-9.2617	-9.3351	-8.4321	-11.754	-10.575	-10.251	-10.12	-10.435	-9.8281	-8.8932	-11.289	-10.048	-8.7942	-11.228	-9.5666	-12.156	-13.525	-11.8	-12.562	-7.4749	-10.979	-8.9555	-9.6233	-10.401	-12.768
-0.61124	0.49004	0.39561	-2.5355	-3.1896	-0.17279	-2.9994	-3.7362	-1.9129	-1.9144	-3.3681	-2.1705	-1.5726	-1.8214	-2.3684	-2.6351	-3.3943	-1.9584	-2.6755	-4.1584	-1.4487	-0.49589	-2.0397	-1.5795	-2.6645	-3.8149	-1.3187	-1.1259	-1.7074	0.48899	-0.28716	-2.1306	-1.8193	-0.95205	0.69923	-2.2606	-1.1037	-0.67521	-2.6574	-3.2398	-0.70101	-1.345	-2.9702	-1.9828	-2.435	0.60422	-0.35495	-1.3061	-2.7292	-1.3731
4.5955	5.9386	2.7507	3.0906	2.8906	4.4502	3.3064	3.0218	4.7084	5.6987	6.0844	5.9726	6.0032	4.7338	4.4708	5.048	3.5351	4.0937	5.38	6.5753	6.5671	3.144	5.1762	3.1589	3.3366	5.5111	6.6236	5.9066	5.7874	4.9025	3.9029	3.3824	4.8456	3.0611	0.79306	4.3274	5.5132	3.0658	2.4955	4.0275	3.1587	3.3427	5.235	4.0875	4.9504	5.4056	3.111	3.1133	6.5163	3.2356
-4.4355	-4.6549	-5.0478	-5.3352	-2.3158	-6.6111	-7.481	-5.5459	-5.4478	-4.8701	-3.3019	-6.778	-2.8914	-4.3594	-5.4941	-5.9564	-5.2726	-6.8442	-6.3173	-5.9685	-6.0399	-5.1667	-5.7546	-5.4233	-5.8986	-7.3968	-5.613	-4.9654	-4.3299	-7.6697	-4.7383	-6.4906	-3.1454	-3.3981	-4.5606	-8.2808	-5.9993	-5.9961	-8.5345	-5.5255	-8.4586	-5.6934	-7.1968	-5.8689	-4.8735	-4.222	-4.9454	-5.0779	-6.0105	-4.4015
-8.2705	-5.7452	-3.7709	-3.9499	-5.7987	-4.9395	-4.5296	-6.9221	-4.4617	-4.4954	-6.6596	-5.1652	-3.0928	-4.5385	-3.6704	-4.215	-3.6177	-4.5667	-2.4708	-4.175	-3.9829	-4.3089	-1.9189	-6.2333	-5.111	-7.196	-5.0383	-4.4352	-6.9758	-4.4968	-3.2435	-2.8996	-5.6897	-4.8719	-6.1058	-2.5712	-5.9804	-3.477	-5.1314	-4.7387	-3.2782	-4.7583	-4.6383	-3.8493	-4.0521	-1.9782	-6.0941	-4.9727	-5.4567	-4.2968
-22.452	-19.889	-20.278	-21.012	-21.263	-23.562	-22.111	-22.773	-23.264	-19.802	-21.645	-20.76	-22.393	-22.154	-21.698	-21.46	-22.894	-22.02	-20.985	-22.87	-20.712	-21.511	-20.997	-23.242	-21.944	-22.264	-20.466	-21.304	-22.735	-22.769	-20.411	-21.872	-23.308	-22.64	-22.46	-22.832	-22.157	-22.102	-22.281	-19.993	-22.887	-20.794	-21.456	-22.576	-21.913	-22.024	-23.349	-23.47	-22.587	-22.288
-10.083	-10.534	-10.077	-10.31	-8.9089	-8.6237	-10.919	-9.2225	-10.144	-10.613	-10.551	-9.9017	-9.579	-9.5036	-10.112	-8.644	-8.7248	-8.5712	-11.514	-8.616	-8.4048	-10.101	-8.4707	-8.5384	-9.405	-9.6727	-7.706	-8.8895	-9.6213	-9.9103	-7.93	-10.714	-9.3145	-8.4769	-7.4936	-9.0269	-8.7396	-11.04	-8.6789	-9.829	-9.3038	-7.4855	-8.3111	-12.4	-8.8163	-10.093	-9.9924	-9.0903	-12.091	-9.2761
-8.9476	-9.9987	-9.3909	-9.0365	-10.123	-10.904	-8.4452	-10.246	-8.0865	-10.809	-7.7273	-9.1645	-8.1282	-9.7571	-8.4067	-9.5474	-7.2708	-8.7696	-6.3716	-7.2857	-9.3668	-7.7445	-9.5757	-7.3534	-9.323	-12.475	-8.9072	-7.3076	-10.249	-9.5419	-11.414	-9.2323	-10.598	-7.8664	-8.2117	-8.0441	-8.0477	-8.5381	-8.3435	-11.235	-8.8642	-8.5236	-8.8201	-8.9134	-7.565	-7.9297	-8.4949	-10.858	-8.5695	-8.2094
-13.365	-10.162	-8.4344	-12.174	-13.585	-11.117	-10.615	-11.265	-13.23	-12.881	-11.454	-13.154	-11.366	-10.572	-9.7345	-11.775	-12.44	-13.065	-11.413	-10.121	-11.422	-12.679	-12.239	-14.493	-11.127	-10.238	-14.195	-10.935	-12.529	-11.856	-11.003	-12.982	-10.849	-12.396	-11.369	-10.549	-13.54	-11.495	-11.447	-13.188	-12.073	-11.017	-11.168	-12.591	-11.539	-12.032	-10.051	-13.348	-12.094	-14.191
1.4757	-0.28165	2.4846	-0.31507	0.80268	4.3025	-0.37628	3.1284	0.66952	0.71881	1.9333	2.8277	0.19365	2.7307	2.0701	3.4267	0.55815	1.0099	0.30292	2.4791	3.4151	2.2824	2.0217	-0.024445	0.78786	3.9158	1.8566	0.40172	3.0461	0.32245	0.93627	2.8876	3.1684	4.0245	2.5197	1.5122	3.268	0.94611	-0.062454	-1.5132	1.5644	4.5516	1.7704	1.5138	3.3937	-0.46527	0.33893	1.9875	3.8938	0.9297
3.5702	5.0652	3.8856	3.2821	4.2513	7.6533	4.7988	4.6887	3.7819	6.601	3.7569	5.7124	3.4238	6.4323	4.31	6.8413	5.0137	7.546	5.0622	4.9369	6.2072	5.4773	4.5595	5.6391	5.0052	5.68	4.908	4.3519	3.4297	6.4762	6.4092	5.1228	4.7297	4.5357	3.6503	4.9784	3.2891	5.6088	5.9564	3.6604	6.0937	4.4601	4.4935	2.6612	5.6155	3.9483	5.3842	6.9606	8.7838	3.7598
-1.2482	-2.2278	-2.9087	-2.7757	-0.36834	-1.9198	-2.63	-1.1392	-2.5278	-0.3655	-3.3696	1.551	-1.4987	-2.2523	-1.7584	-3.4306	-4.2143	0.054743	-2.6371	-2.5741	-0.30213	-1.9452	-2.8574	-1.8501	-2.8415	-4.5922	-1.9437	-0.14822	-0.38187	-2.7771	-0.9554	-0.82949	-1.4155	-2.916	-2.0189	0.5663	-2.1744	-1.3838	-0.47979	0.10168	-1.243	-1.1761	-1.1688	-1.925	-0.97114	-1.1615	-0.92199	-1.6513	-0.039748	-1.7925
-8.8176	-7.9698	-11.182	-9.3642	-10.855	-10.36	-8.1207	-9.8042	-9.4423	-8.9641	-8.2424	-6.7754	-9.1086	-9.6137	-10.487	-7.7514	-12.252	-8.3071	-9.982	-7.7536	-10.744	-8.7241	-10.691	-8.0829	-9.1128	-9.8915	-8.2516	-8.6124	-11.989	-8.9747	-10.584	-8.3531	-8.2773	-9.5188	-8.7336	-10.455	-11.266	-9.6483	-8.1008	-9.0061	-10.236	-9.4296	-8.854	-10.322	-10.249	-7.3724	-8.8511	-9.3152	-8.4777	-10.031
-7.9385	-10.091	-8.9336	-10.17	-6.0892	-8.5913	-8.9677	-7.6829	-11.388	-8.5063	-8.4334	-8.9111	-9.637	-10.064	-9.7248	-10.095	-6.5011	-7.3658	-9.9288	-9.4687	-7.9146	-8.7493	-8.8454	-10.937	-10.641	-9.1304	-8.5545	-8.4632	-8.9095	-10.929	-9.7193	-9.1897	-9.9815	-11.168	-9.5007	-7.6915	-10.368	-8.1626	-9.2475	-9.008	-9.1639	-7.7743	-10.342	-10.143	-10.213	-8.1597	-8.1423	-10.616	-10.079	-8.5622
-6.3565	-6.6637	-5.3155	-6.103	-4.9582	-5.4044	-7.7924	-8.0404	-4.649	-5.1169	-6.4587	-5.8603	-2.6288	-5.2757	-5.6121	-5.9917	-6.3679	-4.9042	-5.5273	-4.6552	-5.6669	-5.8958	-6.0248	-4.7282	-3.5909	-4.085	-5.7411	-5.2443	-7.6197	-4.5946	-5.4751	-7.2242	-7.9294	-5.8601	-3.686	-6.3954	-4.9481	-7.3474	-6.4656	-6.045	-6.131	-4.5919	-5.7996	-5.7885	-3.4886	-6.2387	-3.321	-7.8606	-5.0734	-4.6259
-22.854	-20.986	-21.334	-20.54	-22.26	-21.665	-22.623	-21.729	-24.064	-20.942	-21.434	-22.39	-23.22	-21.983	-19.46	-21.554	-23.917	-21.82	-22.67	-19.301	-23.796	-23.992	-23.9	-19.75	-23.229	-21.689	-20.168	-19.854	-22.07	-22.693	-20.278	-21.826	-22.84	-22.554	-21.87	-22.914	-22.691	-23.377	-23.874	-23.098	-21.913	-21.434	-20.304	-23.284	-23.404	-21.363	-20.642	-21.416	-21.926	-22.159
-2.1733	-1.7402	-3.46	0.12705	-4.6023	-1.6223	-3.1493	-2.3024	-1.9319	-4.1456	-0.30621	-3.3435	-3.089	-3.0896	-3.0064	-3.8912	-2.6384	-2.4445	-4.3683	-4.9213	-2.7199	-4.8676	-2.7138	-0.76286	-1.3149	-1.7307	-3.0137	-2.6927	-1.7004	-2.126	-2.359	-2.6154	-1.8802	-1.2429	-3.2255	-3.2226	-2.1954	-2.2745	-3.2773	-1.5763	-2.7828	-5.1194	-2.053	-4.7518	-1.497	-1.6053	-2.5725	-3.1	-2.6333	-2.6882
2.3039	1.6762	-0.3594	2.2478	1.5427	0.67302	1.29	0.12708	0.3917	1.4164	0.41507	-2.4573	-0.59854	-0.71837	1.3051	-0.51606	1.3162	0.83464	0.41873	-0.83622	0.44013	0.27995	0.5056	-0.38761	2.3325	0.94717	3.0416	1.0451	0.53711	0.68313	1.9942	1.1159	1.2242	0.69842	1.1638	1.3325	-1.4812	1.4954	2.2258	-2.7287	0.66981	0.6307	-3.0461	1.2226	-1.1403	1.7627	-0.72219	-1.1363	-0.21875	-0.0051845
1.5819	1.4413	3.6977	0.0070042	2.446	0.63716	2.8392	-1.0962	0.92028	1.8333	4.5494	2.5159	0.55457	1.6037	0.071731	3.5052	0.88817	2.5062	0.042445	-0.32888	3.6806	1.8686	2.0984	0.56846	4.6249	4.3155	1.9858	2.9884	2.1871	1.2442	-1.4245	3.7974	1.6335	1.8717	2.0292	0.090884	2.6533	4.3553	0.80724	2.7826	1.7958	2.1233	1.4126	0.97229	2.4356	1.7186	2.5389	3.4118	-0.19063	1.8076
-4.6391	-2.7488	-2.3893	-5.0742	-2.2843	-4.8876	-2.936	-3.8408	-3.9323	-3.9661	-4.3658	-2.9297	-2.9536	-3.6323	-2.2577	-3.3316	-3.5913	-3.3309	-5.8336	-3.7977	-4.2777	-4.0349	-3.2015	-2.1057	-2.7167	-2.0395	-3.5881	-5.0837	-4.033	-4.7622	-2.7089	-3.7906	-1.9453	-4.8521	-4.9236	-3.568	-3.8022	-3.4783	-4.8998	-1.9998	-0.7896	-3.9625	-5.1452	-3.1043	-4.4187	-3.2649	-2.9552	-2.0018	-3.8557	-1.2838
-4.9803	-4.0316	-1.8478	-4.5892	-5.1985	-4.0697	-6.6324	-2.5696	-3.8133	-3.0804	-1.8886	-3.216	-2.7768	-1.7259	-2.6833	-5.2584	-5.14	-5.8012	-6.4302	-3.8105	-6.7163	-4.4487	-4.4837	-5.0543	-3.8691	-3.26	-5.0795	-3.4387	-2.1373	-6.2338	-7.4347	-4.4994	-6.4663	-4.9053	-3.9206	-4.1596	-3.4471	-3.2473	-3.047	-2.0586	-3.1336	-4.8058	-5.6249	-3.4665	-2.721	-3.5145	-1.8991	-1.5924	-3.3678	-4.9411
2.4571	2.3089	1.9613	2.6605	2.028	2.0258	-0.87676	0.84977	-1.1209	1.3233	0.58036	0.0257	0.80924	0.98681	1.8725	1.7865	3.3973	0.4823	0.41568	0.7296	2.7926	2.0236	2.9585	0.59735	1.7907	0.67276	-0.40473	0.075747	-0.022142	1.5612	0.24041	-1.0282	0.19636	0.38972	0.31854	1.6678	-2.1366	1.4221	3.8534	0.43095	1.7073	1.1583	2.6661	1.0883	-0.24199	0.75305	3.33	2.9831	2.0314	-0.79745
-4.9976	-2.8589	-4.3024	-2.1044	-0.86059	-4.7837	-5.307	-3.0217	-4.5359	-4.1941	-5.1059	-6.9163	-4.0341	-3.2776	-3.4576	-5.1433	-4.3398	-4.7879	-3.5602	-4.2112	-3.1909	-4.248	-4.3505	-6.5682	-6.0165	-3.7132	-1.0917	-4.6225	-4.9242	-2.7445	-3.6312	-2.92	-5.7221	-3.581	-5.096	-5.6027	-2.3998	-5.2971	-5.2045	-4.4246	-3.9542	-4.416	-4.0335	-5.9337	-1.3084	-5.007	-3.4319	-4.9269	-3.6701	-4.3029
-22.011	-21.6	-22.423	-23.917	-21.739	-21.258	-21.703	-22.716	-20.522	-21.459	-22.825	-22.419	-22.392	-22.818	-23.966	-19.954	-23.326	-23.135	-20.079	-24.995	-20.686	-21.977	-20.14	-23.754	-20.939	-20.997	-20.98	-21.536	-22.795	-22.387	-23.247	-21.702	-23.824	-21.277	-21.268	-23.154	-22.85	-20.989	-20.647	-22.955	-19.749	-21.678	-23.2	-22.468	-23.532	-20.945	-23.498	-23.012	-21.091	-22.328
-4.4007	-3.8754	-3.1923	-5.6726	-6.8727	-3.6763	-3.425	-3.4304	-5.1169	-5.3715	-5.4598	-6.3612	-3.1504	-2.3501	-5.6407	-4.1117	-3.2699	-2.7086	-4.1496	-6.0622	-5.0607	-3.0261	-5.6543	-6.4003	-5.5449	-2.848	-3.7749	-4.835	-4.7627	-3.9004	-3.406	-4.9243	-6.7449	-5.2125	-8.3035	-2.9612	-4.3133	-5.3595	-5.7487	-2.7711	-3.3963	-4.2901	-3.6118	-5.9572	-4.1416	-4.5834	-3.7947	-4.882	-4.3836	-4.1184
1.2823	-0.24866	-1.5369	1.7549	2.96	3.6258	1.9604	2.2049	3.8308	1.8925	3.2633	2.5065	0.79958	1.4043	1.3533	2.9148	0.95055	4.0791	3.8642	1.8638	2.2656	0.73604	-0.95867	2.1098	1.9312	0.64231	1.4654	3.1928	3.2288	0.061604	-0.56244	2.5994	-0.044326	2.5846	1.0558	2.4539	1.8587	0.85915	2.6613	1.7683	1.2043	0.23868	1.5552	3.6573	2.9552	-0.85084	1.5314	0.64392	0.57567	1.0482
-21.883	-20.825	-21.343	-21.287	-21.351	-22.993	-24.169	-21.979	-22.855	-22.951	-24.271	-23.243	-22.431	-21.378	-25.002	-21.799	-21.315	-23.624	-21.348	-22.248	-23.307	-22.162	-23.207	-21.251	-21.42	-24.074	-21.843	-20.393	-23.071	-22.498	-20.046	-22.628	-22.199	-21.559	-20.966	-24.312	-20.861	-23.504	-22.948	-23.893	-23.202	-21.531	-21.496	-22.775	-22.026	-22.986	-21.669	-21.132	-22.077	-23.582
-3.4196	-0.096833	-2.241	0.50587	-3.5355	-2.2799	-1.4569	-3.9295	0.34728	-1.6132	-1.9451	-2.3665	-2.3839	-2.7053	-1.7632	-1.2357	-1.5865	-2.3308	-1.695	0.36892	-1.9388	0.29994	-2.1827	-2.8723	-1.7375	-0.31758	-1.6531	-1.7046	-2.2165	-1.0545	0.24934	-2.7643	-2.0582	-0.47208	0.84385	-3.4902	-0.08317	-2.1611	-0.43163	-1.8326	-0.50465	-3.681	-1.1299	-2.9116	-1.7406	-1.2404	-0.32144	-2.2933	-0.37384	-0.90597
0.39031	-0.84704	-0.9384	-1.7408	-3.4768	-0.33707	-3.574	-3.1884	0.40978	-2.4899	-1.0203	-4.9531	-0.94562	-3.6933	-1.1345	-2.1062	-2.9639	-1.8658	-1.0716	-3.3397	-3.1607	-0.17154	-0.8283	-0.0062518	1.2807	-1.3374	-0.82215	-0.28961	-0.12604	-1.451	-2.9835	-3.3733	-1.4269	-0.26776	-1.3329	2.4967	-2.8355	-1.0957	-3.0546	-2.0861	-3.3674	-0.54041	-1.1802	-2.0035	-0.80834	-0.24999	-1.7421	-0.25203	0.089179	-2.9248
-1.4992	-1.7269	-2.9107	-2.7493	-3.2623	-3.0676	-4.288	-3.5414	-2.5179	-0.69618	-1.9586	-0.83152	-3.984	-4.9811	-0.81715	-3.2506	-2.3063	-3.6214	-4.525	-2.1399	-1.7443	-3.0339	-1.7074	-1.631	-4.136	-1.961	-2.9515	-1.4981	-2.4403	-1.7105	-3.1629	-2.0761	-3.5357	-2.5631	-2.0936	-0.89367	-1.5316	-3.0183	-4.0727	-3.3723	-1.8846	-2.6431	-3.3894	-3.5105	-2.1073	-1.5859	-2.25	-3.0838	-0.80267	-1.7106
7.9076	6.3896	8.1545	6.708	6.61	6.7601	6.618	6.7602	7.1874	7.5879	4.0304	5.4236	6.597	6.6966	5.0116	5.0115	9.4321	5.6066	7.5374	6.902	5.5945	5.7286	7.6341	8.3583	8.1528	5.0143	4.8546	5.0698	6.3795	5.3878	7.1504	5.8994	9.0444	6.0362	6.9546	5.1744	5.8338	7.4963	5.224	8.808	7.11	7.2329	6.9645	6.5777	8.022	8.3754	6.3598	5.9718	7.2076	7.0614
1.283	-1.6052	0.70976	-0.61196	1.3399	2.4059	0.033444	0.28893	-0.021794	0.65456	1.6261	1.967	-0.66997	-0.88765	2.6242	1.2382	2.0314	-2.3661	-0.18367	0.57185	0.28181	0.53555	1.2683	-0.35911	0.90626	1.1867	1.0978	1.7421	-0.84304	-2.4472	-1.5673	-0.075405	2.0649	1.597	1.1282	-1.2565	0.58074	1.2707	0.28502	-1.138	0.7458	2.3953	0.93447	0.96047	1.2391	-1.3128	0.11444	0.010411	-1.6038	0.33279
-0.69585	-1.4076	-1.1256	0.57728	0.52242	-0.3283	0.89615	-0.33089	0.87616	-1.0166	-1.3869	0.25269	1.1682	-0.98157	-3.348	-0.78071	-0.32655	-0.91787	-0.80465	1.6841	-0.98908	-1.164	2.0921	-2.2428	-3.0287	-0.30104	-1.7475	-1.5092	-1.4969	0.2911	0.26653	-0.5664	0.94637	0.27857	-0.52393	-1.4606	0.20936	0.11354	-0.047405	-2.514	-0.89639	0.20704	-1.0831	1.3232	-2.8321	0.017897	-1.3642	-2.9873	2.6037	0.59138
2.3843	0.25931	-1.4965	1.1623	3.441	-0.159	0.38383	0.53265	-0.070608	0.46624	0.034209	-1.5065	0.31604	-0.33728	1.3736	-0.6539	0.55307	2.7802	1.4342	-0.01353	0.564	0.97948	-1.1834	0.62658	1.1373	0.817	-1.7674	1.6248	2.2882	1.4937	0.8796	1.3235	1.5533	-1.0904	-0.2193	-0.35166	0.64072	1.7487	1.7796	-0.17757	0.45302	-0.93998	-1.1813	-0.27969	0.53558	-0.79957	0.068259	1.8505	0.9997	1.052
9.664	6.8163	7.6879	7.4372	7.8195	9.4173	10.131	7.8438	7.3547	7.5247	9.1599	10.174	7.256	8.0699	5.9037	8.6118	5.4712	8.5061	7.6425	9.3714	8.1141	6.7972	6.9803	9.0804	8.8138	9.0956	7.4611	7.5545	8.5448	6.721	4.7695	6.8626	9.9525	8.969	11.156	6.3078	10.332	7.2003	9.7513	6.2419	10.016	8.5286	10.314	6.9303	8.8585	7.6334	7.4767	9.5031	10.422	8.0968
-0.1161	0.25661	1.1943	0.39073	-1.9218	-0.73906	0.27159	0.72185	0.99124	1.4792	0.081735	2.245	-0.96103	0.44136	1.3215	1.9448	0.17652	-0.66818	-0.13284	0.19142	-0.42495	2.8242	-0.88946	-0.26373	1.5857	-1.3163	1.1445	-0.98382	2.2173	-0.48289	-1.9331	-0.13018	-0.42055	-0.82766	-0.085202	-0.19182	2.9587	-0.17949	-0.90299	-0.15543	1.7429	-0.90581	1.2964	1.3341	0.82829	0.53868	0.73272	1.4746	0.70666	0.63867
7.9821	6.8814	6.1689	9.4959	7.6186	6.5709	6.6182	6.8711	5.3311	9.5042	8.0939	7.2102	5.9504	6.5649	10.069	9.0376	8.4301	6.6141	5.4821	6.736	6.7041	7.1098	7.4697	6.0224	6.5503	5.102	5.3766	7.6717	6.2264	8.1726	7.3457	6.689	8.0263	8.6097	7.8308	4.9927	7.3287	6.8221	6.9288	5.8427	5.7232	5.897	6.102	7.392	5.9008	5.9336	4.7399	6.9966	7.1348	5.8925
-12.93	-14.668	-11.927	-16.384	-15.15	-17.769	-16.536	-14.017	-16.566	-15.678	-11.41	-15.23	-20.988	-16.85	-16.192	-14.523	-14.823	-14.939	-16.136	-14.123	-14.08	-13.746	-14.013	-12.379	-15.511	-14.469	-13.305	-13.934	-15.088	-15.812	-16.833	-16.535	-12.711	-14.5	-14.422	-14.863	-15.407	-13.947	-16.425	-15.057	-17.722	-14.13	-13.592	-14.612	-13.988	-13.902	-13.27	-11.816	-14.382	-13.626
1.0401	2.6603	2.7334	3.4187	2.0798	0.82339	2.1474	1.9238	2.0111	1.954	1.7773	2.8898	4.3742	1.5604	0.87213	6.2475	2.2573	2.8906	3.0086	2.177	3.138	0.53197	0.96255	1.627	3.5702	1.5936	1.3644	3.6186	1.0582	5.4344	2.2956	1.1932	2.4507	4.7955	3.7032	2.5484	4.5625	3.3537	2.7074	3.7104	1.3842	3.0122	1.4639	3.6129	4.9059	1.9144	3.1011	1.8049	2.6924	0.84587
-8.1426	-9.2249	-8.7439	-9.6552	-7.4378	-8.8527	-10.405	-7.1882	-10.435	-7.7373	-8.0098	-7.2624	-8.4016	-8.0033	-10.211	-8.2379	-7.3309	-7.7901	-9.3023	-9.6166	-7.026	-10.576	-6.4019	-11.704	-8.1142	-6.9054	-9.04	-9.0685	-11.794	-7.2986	-7.8028	-8.4903	-6.4137	-7.4007	-8.8016	-9.2038	-7.6369	-10.921	-9.7481	-7.2524	-9.4353	-9.9815	-8.2124	-10.566	-9.2752	-10.382	-8.8455	-8.6974	-7.7782	-8.4172
-20.811	-22.589	-22.926	-23.925	-22.7	-23.157	-21.674	-22.445	-21.411	-22.159	-20.341	-19.418	-23.741	-21.755	-20.972	-21.806	-22.81	-22.368	-21.17	-21.777	-21.448	-22.942	-21.47	-22.546	-22.604	-20.732	-22.386	-21.255	-21.954	-20.404	-23.118	-21.791	-23.457	-22.622	-22.308	-23.214	-21.804	-22.102	-21.61	-21.613	-21.341	-22.372	-22.052	-20.474	-21.045	-23.28	-22.428	-21.669	-23.719	-20.359
-13.115	-10.985	-12.763	-13.105	-12.515	-13.43	-14.353	-13.399	-13.008	-13.25	-13.018	-14.632	-12.855	-11.519	-12.137	-14.114	-12.126	-10.88	-10.322	-14.373	-12.464	-14.384	-12.403	-13.188	-12.47	-13.447	-13.948	-10.869	-13.91	-12.032	-14.588	-11.054	-12.424	-14.188	-12.617	-13.153	-12.829	-14.758	-14.128	-12.783	-11.39	-11.757	-13.265	-13.083	-12.677	-11.232	-12.161	-13.485	-12.331	-13.47
-5.2844	-5.941	-5.6829	-8.7111	-6.2254	-7.6988	-5.3881	-6.2301	-6.545	-5.8812	-6.275	-6.6942	-7.6514	-6.4421	-6.0162	-6.5104	-6.3871	-7.1949	-7.0096	-6.6204	-6.4207	-6.3934	-7.7581	-7.6785	-5.1993	-5.2872	-7.0566	-5.554	-6.8756	-8.5493	-7.406	-7.8172	-3.7703	-7.162	-6.343	-5.9242	-7.1184	-6.6689	-4.9196	-4.5605	-6.2871	-7.7121	-6.962	-5.815	-6.8112	-8.0965	-8.8305	-8.2128	-7.3336	-6.1545
-13.163	-16.066	-15.2	-13.042	-14.982	-16.275	-13.919	-15.602	-13.111	-14.378	-14.743	-15.192	-13.993	-15.38	-14.162	-14.607	-13.676	-13.604	-14.135	-14.339	-13.202	-15.379	-16.974	-14.876	-13.32	-13.479	-16.31	-14.532	-16.452	-15.361	-14.921	-14.71	-14.971	-13.998	-13.872	-14.297	-16.397	-14.025	-17.639	-15.209	-13.921	-15.183	-11.675	-15.025	-12.367	-13.859	-16.74	-12.657	-15.235	-13.726
-11.91	-14.835	-12.787	-12.982	-13.895	-14.779	-13.325	-13.144	-15.089	-14.821	-12.452	-12.108	-10.518	-15.238	-13.964	-14.122	-14.492	-13.459	-14.897	-11.701	-13.506	-15.729	-12.885	-13.188	-14.533	-12.47	-12.633	-12.753	-14.595	-15.099	-15.893	-12.924	-12.993	-13.542	-13.386	-14.566	-12.981	-13.046	-14.035	-11.051	-15.102	-13.086	-13.294	-13.824	-14.015	-13.898	-10.821	-13.427	-14.196	-13.014
0.2845	0.83934	-0.9464	-0.84576	-0.27345	-0.098196	-0.021297	-2.0465	0.84783	-1.116	0.73176	-1.509	-0.90294	2.0053	-0.72775	0.48539	0.97054	-1.2278	-0.69933	-0.41336	-0.64657	2.9804	1.8685	-0.34947	1.0829	0.42538	-0.71715	-1.8168	-1.1052	-2.538	-0.11942	-0.98308	-0.89975	-1.5622	2.1449	-0.41183	-1.353	0.091914	0.070909	-2.4894	-0.98002	0.5212	-0.78436	-1.3141	1.0177	0.83695	0.52382	-1.3959	-2.1126	-0.1419
-3.1953	-1.7208	-3.6816	-1.7101	-2.785	-1.89	-1.7558	-0.88448	-2.7527	-3.5438	-2.5005	-0.37232	-3.5996	-3.7658	-2.9978	-0.93923	-3.1594	-1.68	-1.6813	-1.7544	-2.6058	-5.116	-1.8566	-0.81747	-2.7596	-0.53573	-1.2122	-3.0872	-3.0289	-1.1155	-2.859	-3.387	-1.6039	-1.949	-2.2654	-1.3301	-4.4441	-2.1118	-2.6544	-1.912	-4.2178	-3.3423	-2.8405	-2.2021	-1.9464	-2.0422	-2.568	-2.5758	-1.5672	-3.6093
-4.7417	-5.5207	-6.1432	-7.1604	-7.8681	-5.1652	-8.3481	-5.2024	-6.7323	-4.5006	-3.5986	-5.6798	-4.3839	-5.2805	-5.6422	-4.2801	-3.355	-6.1234	-7.9593	-6.1138	-5.9484	-8.3337	-5.2477	-5.9952	-5.9027	-7.4026	-6.5757	-7.8441	-3.9636	-8.8195	-6.7558	-4.3741	-4.637	-5.7743	-6.4081	-6.6241	-7.7102	-6.3399	-5.3379	-7.1197	-4.6158	-6.2366	-6.0382	-5.6939	-5.2828	-7.7797	-4.6058	-5.4198	-5.4057	-4.9011
-9.3697	-11.014	-11.205	-12.16	-9.7754	-12.138	-10.738	-11.628	-10.256	-8.9051	-9.1599	-12.97	-8.5598	-10.161	-7.2695	-12.227	-10.808	-12.991	-9.637	-9.7388	-12.276	-9.8299	-9.3669	-10.277	-10.384	-8.5176	-10.133	-11.575	-12.328	-11.168	-11.182	-10.017	-10.952	-11.171	-9.0378	-11.566	-9.3706	-13.046	-11.437	-9.7975	-11.829	-12.055	-10.716	-9.8944	-11.599	-10.601	-11.563	-11.471	-9.4088	-10.231
-12.254	-12.969	-12.346	-13.371	-15.406	-12.564	-11.808	-12.239	-13.527	-14.214	-15.638	-13.466	-14.843	-14.384	-14.154	-13.551	-13.668	-13.429	-12.868	-14.04	-14.319	-13.445	-11.762	-11.374	-14.121	-15.597	-13.621	-14.162	-13.247	-14.446	-13.058	-14.15	-12.775	-11.18	-15.109	-12.957	-13.785	-16.314	-13.651	-13.654	-12.358	-13.724	-14.506	-14.379	-12.194	-12.609	-13.843	-14.393	-11.726	-11.044
-2.293	-2.5561	-3.2887	-3.412	-2.1861	-2.926	0.282	-4.7343	-4.1843	-3.8869	-2.4533	-1.8874	-3.8726	-2.4874	-4.8737	-3.134	-2.3791	-1.6751	-1.6221	-2.2264	-3.7676	-2.7254	-4.7788	-3.2845	-2.7356	-2.5027	-2.1645	-3.2433	-3.7932	-2.3917	-4.3338	-2.6853	-4.1582	-2.793	-1.2936	-1.3317	-2.3492	-3.7587	-2.5512	-4.9704	-3.6727	-2.1019	-4.7269	-2.9626	-5.0335	-2.7023	-3.5303	-5.7008	-2.3866	-3.8698
-18.588	-22.546	-20.386	-21.441	-19.342	-23.459	-18.163	-20.759	-21.016	-22.719	-21.877	-22.092	-20.104	-20.179	-19.538	-19.694	-19.915	-22.757	-20.417	-20.046	-23.25	-21.907	-19.314	-20.055	-20.331	-22.137	-22.965	-18.222	-19.839	-18.871	-20.39	-19.951	-22.309	-20.164	-20.008	-20.195	-21.609	-21.58	-22.048	-19.468	-18.539	-21.295	-22.354	-22.584	-20.651	-18.683	-21.211	-20.861	-20.932	-18.109
-0.66207	1.0587	-0.063405	-2.0893	0.37566	0.69473	0.88693	-0.76455	-2.0402	1.2002	0.73364	0.15713	0.11267	0.17883	0.16339	-1.2192	0.97054	-1.0593	-1.4775	1.0272	0.58283	-0.61022	-1.439	-2.1863	2.0163	-1.1931	-0.34263	-1.8315	2.5418	-0.025228	-0.43864	0.47114	1.1613	-0.01972	0.71889	0.52012	-1.0235	0.74612	-0.36057	0.56271	0.15504	-0.97319	-2.3227	-2.3848	0.17662	-1.5355	-1.2031	0.15158	-0.16179	0.61409
-2.097	0.012822	-1.7871	-1.2002	-0.44756	-0.40825	-0.029181	-1.947	2.0474	-1.0631	-1.2571	-0.36586	-3.8978	0.63571	-0.2438	0.31085	-1.4848	-1.8016	0.0053255	1.2088	-0.72155	-0.33284	-0.12067	1.1588	0.6193	-0.20687	1.4537	-0.30179	0.62122	-0.79926	-0.70443	-0.37807	-2.3582	-0.39577	-1.0621	-0.23761	0.78251	0.60823	-2.9254	-0.85938	0.76081	-2.0471	-0.23068	0.45801	0.29533	0.53671	-2.3431	-0.3406	0.25286	-1.1113
-3.0307	-3.072	-1.1349	-2.0978	-2.4181	0.5507	-0.1035	-1.1676	-0.64059	-1.7861	-2.7284	-2.7996	-0.80617	-2.7784	-3.8767	-1.452	-2.5169	0.21892	-1.7374	-2.4253	-3.9317	-0.56236	-3.2221	-2.2665	-3.5877	-1.2297	-1.6916	-2.3061	-1.2514	-0.97558	-1.5274	-1.7568	-1.1478	-1.4767	-1.7327	-5.5605	-1.3264	-1.9515	-1.6907	-1.6934	-0.58807	-3.0912	-1.3701	-0.84254	-2.0336	-1.0967	-2.7557	-2.6797	-3.2338	-2.642
-10.817	-11.458	-10.725	-9.4311	-11.184	-10.774	-12.387	-11.846	-12.928	-11.504	-11.596	-11.12	-13.005	-11.339	-9.2155	-11.297	-10.766	-11.046	-10.875	-10.306	-12.921	-9.9124	-10.412	-10.315	-12.782	-10.378	-10.697	-13.118	-11.293	-12.257	-11.619	-11.242	-9.7395	-12.036	-14.433	-13.649	-10.632	-12.905	-10.959	-10.381	-12.474	-13.401	-12.476	-10.998	-12.144	-12.773	-11.71	-10.431	-11.238	-11.411
-6.2248	-6.2096	-5.5825	-7.5589	-4.1289	-5.1045	-5.031	-4.9171	-5.2359	-4.6831	-2.6879	-6.1786	-6.3007	-6.1604	-7.2723	-5.7627	-5.0603	-5.6425	-4.6502	-4.8206	-4.2554	-4.6216	-6.7275	-7.5434	-5.3366	-7.5218	-6.964	-4.9976	-5.1186	-4.749	-5.2183	-6.2247	-3.3454	-5.3611	-5.1348	-4.5628	-6.1588	-8.2941	-7.1631	-3.6074	-5.3658	-7.5198	-6.1034	-3.6373	-3.9059	-3.2546	-3.9262	-7.5187	-4.7738	-5.3415
-22.579	-22.062	-20.201	-24.211	-20.855	-23.229	-22.56	-20.139	-21.028	-22.134	-22.341	-22.009	-22.696	-20.99	-21.376	-22.025	-20.801	-23.313	-22.31	-23.851	-22.16	-22.524	-23.179	-22.861	-24.025	-24.273	-22.255	-22.884	-22.94	-21.1	-23.782	-21.302	-21.192	-18.712	-22.776	-19.918	-21.459	-21.345	-20.85	-22.782	-22.749	-20.953	-20.857	-22.684	-22.338	-21.06	-24.13	-21.278	-23.681	-22.557
-8.6488	-10.441	-8.9432	-8.1952	-8.6455	-8.3468	-10.292	-7.1988	-7.8945	-9.2209	-7.655	-6.6161	-8.2353	-9.0988	-8.1259	-9.8094	-8.8622	-9.2884	-10.511	-8.3765	-10.517	-9.1038	-7.7903	-5.2499	-9.0165	-10.58	-9.548	-7.1945	-7.7703	-9.5418	-8.3521	-7.9809	-7.451	-8.6079	-9.5001	-9.9739	-9.7105	-9.9048	-9.8954	-7.4334	-9.8756	-10.535	-9.5525	-9.069	-9.0396	-8.1929	-11.252	-10.656	-9.566	-6.8478
-4.7729	-1.2031	0.25313	0.0070291	-1.3788	-2.2894	-2.3426	-2.4009	-5.018	-0.63299	-2.4292	-1.5997	0.2452	-1.207	-2.5995	-2.2437	-3.7041	-1.6328	-2.7224	-2.9588	-3.6344	-1.9441	-1.3517	0.33586	-3.2814	-2.0439	-0.72317	-1.7642	-4.451	-1.1772	-1.8549	-3.6712	-2.8489	-2.1258	-5.201	-2.3237	-2.4484	-3.2172	-5.0407	-3.4996	-2.247	-2.9397	-2.384	-3.3633	-1.5737	-2.8131	-2.8766	-0.30714	-3.7255	-3.3109
-4.4058	-1.3739	-3.8408	-4.5431	-1.4426	-3.2849	-1.2883	-4.2104	-5.199	-2.8398	-2.013	-3.9557	-3.6632	-4.5315	-2.3104	-1.8155	-3.7303	-2.3862	-4.2893	-3.664	-2.3361	-2.7878	-3.2358	-2.8934	-5.2579	-2.4749	-4.7184	-1.0376	-2.5573	-2.9286	-4.6991	-4.9279	-5.1055	-3.4365	-1.1857	-3.3853	-3.3185	-1.5159	-3.0121	-3.4473	-5.0172	-3.756	-3.3692	-4.9955	-2.5658	-3.1627	-1.7992	-6.621	-4.6111	-4.5324
-5.9875	-7.3054	-7.6445	-7.4746	-6.5502	-5.4566	-8.8343	-7.3156	-8.3445	-5.7494	-6.0225	-6.8765	-8.3345	-6.5804	-7.0514	-5.433	-6.6028	-8.4242	-8.4044	-9.5082	-9.4915	-6.5117	-4.9526	-4.9244	-8.046	-7.0316	-6.2613	-7.5167	-8.3238	-7.0621	-7.0121	-8.1032	-7.4858	-4.9647	-5.2755	-8.678	-9.1717	-8.4824	-10.823	-7.2433	-6.0263	-7.7117	-7.8921	-7.9555	-6.7823	-6.9524	-8.885	-7.2107	-6.317	-6.6281
1.006	1.6136	0.95304	0.97178	3.3981	3.576	3.6293	2.8282	3.7262	3.573	1.4303	4.1118	0.74622	1.2956	0.39666	1.8874	2.1279	3.6372	2.2721	2.0819	2.6803	2.1327	1.8062	1.3191	4.062	3.7176	3.1343	1.2498	2.6457	1.1066	2.5743	2.8075	2.5104	2.6455	3.0347	3.1949	2.4552	1.313	3.0655	3.4637	2.5686	1.9182	3.9589	3.1594	2.6492	2.9609	2.423	2.4758	-0.066024	1.404
-7.4195	-8.7882	-12.296	-9.7297	-10.355	-9.7304	-8.9864	-11.277	-9.4762	-7.3466	-7.8854	-11.372	-10.605	-10.963	-9.6759	-9.5185	-8.7933	-11.314	-7.8853	-7.3628	-9.6125	-8.8057	-13.28	-8.3939	-9.5648	-9.5948	-10.067	-11.243	-9.1044	-11.17	-8.2351	-8.167	-11.558	-11.819	-10.238	-9.5893	-10.365	-9.5944	-9.256	-7.3002	-10.671	-9.5766	-10.736	-8.3552	-8.1307	-9.4156	-10.136	-8.7755	-10.919	-9.4936
1.1965	-0.74841	-3.5095	1.1552	0.16765	-1.437	-2.6071	-2.2388	-1.9828	-2.3764	-1.9579	-1.864	-0.89115	-0.15036	-1.9611	-1.8329	-2.1017	-1.6675	0.11857	-0.7167	-1.8142	-2.6464	-1.6789	-2.7081	-2.36	-3.3621	-1.6179	-3.5756	-0.53334	-2.2976	-2.1948	0.37942	0.53261	-1.8015	-1.7207	-0.46831	-2.6525	0.099855	-3.0415	-2.7536	-0.78647	-1.2048	1.0521	-2.4611	-1.5728	-1.9394	-4.0144	-0.62876	-1.574	1.0491
4.4223	6.3774	4.6073	3.6278	6.6223	5.1824	5.7209	5.5463	5.5546	5.1613	6.841	3.0686	5.962	5.6387	6.6601	3.6836	4.5253	2.1881	5.1347	3.549	4.3418	4.5734	5.2181	3.683	7.3775	6.9635	2.7458	6.3691	3.0026	3.3843	5.0124	6.4959	3.3378	4.7155	3.5925	5.9571	6.106	4.0835	5.8421	7.5056	4.6764	5.9493	4.1757	4.1655	4.369	6.7892	5.293	5.0627	5.6414	7.5768
-10.891	-10.821	-12.593	-11.489	-11.982	-12.144	-11.125	-13.817	-9.7356	-10.784	-11.487	-10.503	-9.6303	-12.019	-11.722	-11.01	-12.519	-10.875	-11.997	-8.7714	-12.985	-9.8488	-11.91	-10.275	-12.102	-11.894	-11.703	-10.692	-10.646	-11.018	-9.9615	-11.432	-10.404	-11.329	-11.601	-9.8182	-10.423	-9.8772	-13.05	-10.592	-12.013	-10.484	-12.376	-12.398	-11.087	-11.321	-12.658	-11.295	-11.959	-12.369
8.7557	8.6226	7.6336	11.193	9.557	9.9605	8.5604	8.8097	9.1672	10.448	8.6857	9.7837	10.262	10.825	11.62	11.854	10.679	9.8725	9.6665	8.5659	11.324	12.326	8.7394	9.3934	11.64	9.871	7.9856	7.6977	9.7004	10.174	8.6343	11.338	10.631	10.877	9.9615	11.28	9.9379	8.7173	13.376	11.404	8.6001	8.9104	9.1517	12.879	8.9847	10.118	10.321	10.943	9.7028	10.517
-7.0758	-9.6969	-5.9546	-6.091	-6.5519	-5.2159	-7.5629	-4.0405	-6.4267	-7.5484	-6.0702	-5.8816	-4.7969	-5.5888	-4.9329	-4.9616	-7.3087	-6.3554	-5.8634	-3.4823	-5.5025	-7.5561	-5.129	-6.8965	-5.1499	-5.9194	-8.638	-5.7372	-7.6073	-7.037	-6.1378	-6.6325	-6.5881	-4.9533	-5.8947	-3.9819	-5.747	-6.4411	-7.8381	-6.0023	-5.9457	-7.2348	-4.6253	-7.2757	-9.9567	-5.5622	-6.4227	-7.1081	-6.755	-7.7721
-20.144	-22.644	-23.118	-23.729	-21.776	-22.957	-20.484	-24.261	-19.254	-22.966	-22.127	-21.947	-21.623	-23.029	-23.433	-23.443	-21.746	-23.808	-24.08	-21.908	-20.877	-22.119	-21.098	-20.961	-23.131	-22.186	-22.156	-22.316	-22.895	-21.89	-23.936	-22.891	-22.19	-20.498	-21.169	-20.38	-21.788	-20.791	-22.044	-21.804	-22.117	-20.172	-23.551	-22.003	-22.179	-21.871	-21.727	-21.946	-23.658	-25.401
-4.4761	-4.988	-3.5631	-3.7487	-2.9418	-3.3417	-3.171	-2.7873	-5.2783	-2.7319	-4.7884	-6.1243	-5.3344	-2.1007	-3.5968	-1.9292	-5.0806	-5.9856	-4.1262	-4.3413	-3.3054	-1.7423	-1.7107	-4.5228	-0.31295	-5.3938	-3.5251	-2.7294	-3.4227	-5.9264	-4.1641	-6.1072	-5.3233	-3.4063	-2.1675	-4.0116	-1.194	-5.4384	-3.4213	-6.8389	-3.453	-4.5616	-1.7628	-4.5304	-5.3786	-1.3388	-1.8347	-3.1435	-1.4673	-5.8312
-1.1995	-1.6653	-1.3971	0.83068	-1.543	-1.2076	-2.3136	-1.8143	-3.0941	2.0321	-3.4034	-0.028229	-1.4657	-3.0314	-0.29668	-0.0269	-1.1421	-1.966	-1.6508	-1.7127	-3.5478	-0.56027	-1.6055	0.6002	-2.2679	-1.1638	1.9605	-1.0722	-2.3261	-1.073	-0.92123	-2.8465	-4.7043	-2.8115	-2.1176	-1.1082	0.4817	1.089	-1.2822	-3.0834	-1.7189	-0.7793	-1.1492	-0.23834	-1.5648	-1.4534	-0.14197	-0.43233	-0.53244	-0.78552
-8.0646	-9.2743	-10.231	-10.315	-12.038	-10.997	-8.6106	-7.7174	-8.963	-10.502	-10.231	-8.9127	-10.948	-10.033	-10.392	-11.876	-8.1794	-9.2944	-8.9279	-8.4844	-10.736	-7.4291	-10.904	-8.322	-9.1823	-10.79	-10.061	-10.26	-8.193	-9.848	-8.119	-9.2081	-10.425	-10.409	-13.258	-8.6532	-9.7866	-8.4377	-13.654	-8.4153	-9.1794	-9.2331	-9.7017	-10.466	-11.234	-10.892	-10.746	-9.1914	-7.7501	-10.575
-2.674	-2.345	-0.3161	-3.6481	-2.2621	-4.2489	-3.8407	-2.7617	-3.2215	-4.6289	-1.1978	-2.3867	-2.5698	-2.6319	-2.0061	-2.6828	-1.084	-1.7309	-2.6351	-1.2326	-3.5394	-3.2615	-2.8642	-3.0981	-3.7522	-2.2214	-0.95838	-1.9176	-1.4243	-2.7996	-3.8472	-4.0175	-2.3607	-5.1834	-3.541	-3.4381	-3.5486	-3.2907	-1.5518	-3.4003	-3.7187	-3.6143	-1.433	-2.466	-4.562	-3.1263	-1.7966	-4.0996	-3.5634	-3.3945
-1.0382	-0.19302	-0.039018	-2.9333	0.93266	0.23754	-1.4574	-1.9401	-2.097	-2.3376	-0.70946	-0.65361	-2.6292	-1.1724	-2.8751	-2.2279	-0.30465	-2.9674	-3.1269	-0.11696	-1.2973	-0.53418	-2.9464	-1.9892	-2.3495	-1.8026	-2.7648	-0.75542	-1.5948	-2.2291	-1.9506	-1.5625	-3.3326	-1.1811	-0.63096	-0.55195	0.2781	-1.952	-2.7539	-0.45783	-0.52677	-0.72352	-1.9068	-1.7309	-1.3049	-1.738	-3.4011	-1.4854	0.0019675	-0.51301
-16.847	-13.707	-16.708	-13.053	-14.53	-14.071	-14.796	-14.445	-14.303	-13.788	-14.756	-14.821	-15.904	-13.485	-12.305	-15.306	-15.965	-12.858	-15.54	-14.563	-12.543	-15.073	-12.575	-15.414	-15.006	-11.855	-14.651	-14.173	-15.338	-15.558	-12.989	-16.044	-15.215	-14.639	-14.963	-14.865	-13.224	-14.024	-16.258	-13.925	-13.953	-15.45	-14.832	-15.107	-15.32	-12.236	-14.685	-14.078	-12.848	-14.933
-7.5689	-5.9935	-3.8402	-5.4643	-5.9798	-4.1858	-4.798	-8.3356	-3.6161	-5.8182	-5.1406	-7.3647	-4.9281	-4.3711	-4.9263	-4.7462	-7.0924	-7.1535	-4.242	-5.363	-6.2351	-3.7842	-5.3373	-4.1893	-6.7111	-6.1567	-5.0205	-6.6771	-5.0298	-5.1284	-5.8768	-7.0082	-6.2964	-7.4615	-5.2517	-3.7335	-4.3071	-4.1449	-5.4695	-5.104	-4.7324	-7.0017	-3.9141	-5.3588	-7.2834	-4.4976	-5.5943	-3.7975	-5.8481	-6.616
8.7385	10.646	10.145	8.8129	6.7298	9.62	10.02	9.5713	9.7724	9.6316	11.165	9.1089	8.5143	7.8885	10.169	11.516	10.244	8.6462	8.5923	7.595	8.804	10.283	12.325	7.8861	11.036	9.2918	8.5211	9.3834	8.0993	10.185	10.967	8.7054	9.0917	11.877	7.0907	9.3779	10.216	8.8155	11.817	8.3145	9.9935	10.737	8.9253	7.3787	9.5143	10.92	11.013	9.5328	9.3949	8.88
10.634	8.8781	9.9622	8.6451	10.145	9.3489	9.6769	8.8302	9.3966	9.9135	10.793	10.041	10.458	10.136	9.8063	10.209	11.259	10.095	9.9023	8.9087	8.7339	11.342	9.5484	10.396	10.971	9.9713	8.9624	8.5302	8.937	10.036	11.068	10.343	9.1009	9.9244	11.263	10.501	11.388	9.0949	8.3807	10.156	11.181	10.978	8.7681	10.322	12.396	10.083	12.787	11.576	8.6082	8.1518
-13.314	-12.32	-13.55	-15.006	-12.78	-13.255	-13.266	-11.009	-15.088	-14.114	-12.464	-14.66	-11.383	-14.768	-11.142	-12.946	-15.898	-13.827	-12.122	-12.499	-13.092	-12.539	-13.853	-14.463	-12.696	-12.153	-14.768	-12.657	-14.307	-14.885	-13.075	-11.502	-13.474	-13.859	-14.363	-12.81	-12.629	-12.999	-15.314	-13.972	-14.437	-15.022	-14.159	-16.042	-14.29	-11.759	-13.242	-12.911	-11.398	-12.997
-14.084	-12.53	-12.076	-11.083	-14.144	-11.516	-11.233	-12.753	-11.427	-11.849	-11.668	-14.805	-13.201	-13.661	-11.225	-12.837	-11.293	-13.368	-12.081	-11.932	-11.78	-10.416	-13.757	-12.293	-9.3123	-12.894	-10.994	-14.178	-14.348	-14.31	-12.703	-12.797	-11.958	-10.906	-13.817	-13.625	-11.478	-12.506	-9.6008	-13.17	-12.407	-13.448	-14.111	-13.098	-13.522	-13.151	-12.262	-12.858	-11.03	-13.291
8.4508	6.5792	5.8141	8.5179	9.1983	7.7154	10.926	6.1813	8.5232	8.2669	8.1482	8.9802	11.753	8.6365	6.4014	8.1097	8.6929	5.912	11.546	10.974	8.0314	6.6113	8.6309	8.2462	8.521	8.2251	8.0446	8.5026	7.9033	8.7421	8.7917	7.8592	9.4243	8.614	7.8455	8.7908	8.3624	5.7661	10.274	9.2156	7.29	8.3409	9.698	9.0205	5.7754	7.1528	7.2179	8.3736	7.481	8.1014
8.4791	3.3699	8.6766	5.9032	7.4216	3.8247	6.3161	6.4589	5.877	4.7797	8.4162	5.5896	9.7973	9.4715	7.0349	7.1292	6.8662	7.1229	7.0663	7.1404	7.5443	7.6242	5.3181	6.1034	5.912	7.5493	8.1557	5.8959	7.9004	5.9203	8.8398	7.1034	6.041	4.6603	6.944	8.3147	7.9944	7.3134	5.2578	5.8786	5.9983	6.915	6.7693	6.3797	7.0134	7.6289	5.5055	8.002	6.0367	8.5912
2.0129	3.4314	1.5601	1.4695	2.1952	1.3524	1.1077	1.9088	0.84485	2.0115	2.6609	1.9118	1.312	2.3695	4.5692	1.3208	0.95234	1.3974	0.84175	-1.7855	0.73455	1.288	0.95572	1.7499	2.6233	1.5794	3.662	3.2939	2.4864	1.198	3.3883	-1.656	3.3688	1.0614	2.7778	2.1629	2.4546	-0.20221	0.75699	1.1794	3.6726	1.2111	1.2144	1.8476	-0.26441	1.318	0.98672	3.2098	0.36234	4.547
8.3382	7.3063	7.9697	8.0368	7.7985	6.8504	9.6525	9.3736	8.7225	6.9056	9.5632	7.6289	6.2053	7.7885	7.7706	8.4339	8.1917	7.2708	8.3411	7.8149	7.5996	8.9289	6.2919	8.3602	8.963	7.7001	6.2823	8.9391	8.7223	8.211	8.0839	8.0108	8.5539	10.512	8.3916	8.862	8.2277	6.7414	7.0735	8.8007	8.1894	8.9657	7.9205	7.375	9.6716	10.883	8.9993	7.2836	8.7448	10.842
-11.87	-13.855	-13.759	-12.667	-12.445	-12.52	-13.12	-10.869	-11.646	-12.931	-12.279	-14.302	-12.357	-11.319	-13.243	-12.584	-11.458	-13.978	-11.928	-14.062	-11.207	-12.641	-13.628	-14.673	-14.401	-10.034	-11.786	-12.454	-13.345	-12.611	-12.851	-14.594	-12.089	-12.145	-10.91	-14.312	-13.904	-13.896	-13.778	-14.504	-13.082	-14.162	-13.142	-12.875	-14.295	-13.214	-10.958	-14.441	-14.003	-13.671
-11.257	-11.304	-13.018	-11.378	-13.053	-11.094	-12.013	-9.5329	-12.218	-10.916	-11.607	-11.288	-11.07	-9.8409	-9.7191	-11.045	-8.5555	-9.9096	-12.856	-10.935	-10.734	-12.161	-10.011	-10.173	-8.0639	-10.123	-10.694	-9.9561	-10.282	-9.0936	-12.405	-11.004	-12.945	-11.712	-11.211	-10.222	-10.33	-8.8228	-10.722	-10.325	-9.8464	-10.548	-9.5487	-10.28	-9.9956	-12.846	-11.31	-10.626	-9.7194	-12.026
0.29489	0.20211	-0.35074	-1.7394	-1.2984	-0.20214	0.042138	-0.9927	-1.2657	-3.1539	-0.50877	-2.6238	-1.5094	-0.66032	-3.4	-1.7278	-3.0479	-2.3925	-0.1731	-2.4854	-0.61835	-0.65708	-1.8235	-2.8864	-2.4888	-2.7133	-0.99354	-3.4527	-1.8988	-2.1115	-4.396	0.16187	-2.9236	-0.85419	-0.82386	-1.6476	-2.1831	-2.1639	0.12114	-1.9497	-0.48631	0.7904	-2.7862	-1.8051	-2.6583	-0.019486	0.087342	-3.2499	-1.9104	-1.1976
0.29099	2.7462	0.4375	3.4295	2.0332	1.3879	2.2338	1.547	0.81192	-0.43228	1.8078	3.7486	0.11996	4.3973	1.7622	1.307	0.9654	0.59893	1.6456	1.8021	2.4293	3.2721	1.6494	3.8806	1.7694	-0.15427	2.0059	1.3546	-0.55563	3.184	1.9494	1.7473	1.4113	1.7935	3.9157	0.77209	0.14839	0.65221	-1.5833	2.7645	0.12523	0.98874	0.39269	3.7347	1.0347	2.9224	1.1578	0.44498	0.96668	2.3186
-1.6763	0.074264	1.5353	0.239	-0.028662	-2.5735	-1.0057	-1.0812	-0.57878	-0.91964	-0.20005	0.49366	-2.2181	-0.18054	-1.5914	-1.7448	-1.0823	0.85733	-1.2595	-0.17883	-2.2162	-1.0698	-1.3797	-0.29544	3.3418	0.6575	-1.6545	-0.73662	-0.40557	-0.1281	2.5381	-2.7571	-0.17287	0.11633	1.1855	-0.17811	0.77142	-0.068603	-0.52223	1.1535	1.5582	0.72949	-1.4171	-0.32805	0.53583	-0.82182	0.76174	-0.62561	-4.5385	-2.9031
-7.699	-6.3185	-6.9053	-5.7107	-5.7504	-7.7999	-5.5259	-5.4586	-6.5155	-2.8176	-4.8361	-6.1898	-5.9396	-5.8302	-3.5348	-4.9889	-5.6818	-4.95	-7.9746	-4.0832	-7.2458	-7.4883	-5.1171	-3.2897	-7.8208	-5.3549	-5.3945	-7.1815	-5.6136	-6.6137	-3.7615	-6.5678	-4.9529	-7.6975	-7.0759	-6.2153	-3.2571	-5.1131	-5.948	-6.1362	-3.4967	-5.4233	-2.6111	-3.593	-5.4807	-4.8948	-4.152	-5.8327	-5.4491	-5.0729
-2.6771	-1.9089	-0.3893	-5.2013	-1.6701	-2.8459	-2.9505	-2.4351	-4.6489	-4.5331	-2.7149	-1.2405	-3.6471	-3.493	-2.2295	-4.7696	-3.6963	-3.7866	-4.4298	0.36823	-2.1832	-2.1843	-4.2146	-3.0569	0.2833	-2.6106	-1.7328	-1.7816	-2.1907	0.010673	-2.6173	-5.5029	-1.8939	-2.9493	-2.3895	-3.4602	-2.6085	-3.3098	-2.7292	-1.2947	-2.4735	-4.5692	-2.4577	-4.2268	-1.8634	-3.2119	-2.618	-4.3122	-3.6866	-1.6681
-12.215	-10.438	-13.87	-14.223	-12.987	-12.024	-14.194	-9.8788	-11.386	-11.111	-11.341	-13.02	-12.07	-9.3148	-13.696	-13.162	-13.868	-13.163	-11.992	-12.765	-11.875	-12.334	-12.333	-13.308	-10.827	-11.545	-12.593	-12.226	-10.943	-13.035	-12.817	-13.557	-12.489	-15.542	-13.501	-11.476	-12.412	-10.871	-13.559	-12.565	-12.115	-11.723	-12.345	-13.483	-13.572	-14.085	-12.256	-12.965	-11.97	-12.062
-1.061	0.38836	-1.2493	-2.5228	0.65194	-2.3777	-1.1872	-2.0455	-1.7521	-0.99814	-1.5169	-2.0797	-0.71092	-0.97465	0.25803	1.5709	-0.27739	-2.0418	-1.5812	1.6463	0.42982	0.6683	-0.55955	-1.2366	-0.25625	-2.3623	-1.2653	1.3744	-0.3649	-0.14959	-0.99194	-2.237	-0.043837	0.70724	-0.72458	-0.95171	-1.0695	-3.0643	-2.8309	-0.65106	0.48643	0.20241	-3.4614	0.10812	-1.4495	-2.5204	-1.9335	1.5203	1.1319	-0.16357
-2.3874	-2.9943	-0.19323	-3.6725	-2.3975	-0.70402	-2.1678	-1.9338	-3.9177	-1.1136	-0.32098	-1.3815	-1.205	-1.5657	-0.99544	0.6421	-1.8601	-0.29953	0.11681	-1.8599	-1.7111	-3.1867	-1.9311	-4.0373	-0.68493	-0.52483	-0.26869	-2.6172	-1.0713	-0.64492	-2.7329	-2.0105	-1.1879	-1.7096	-1.9808	-0.17129	-1.4036	-2.7149	-3.5111	-0.91704	-0.46545	-1.9421	-1.5478	-0.10102	-2.0608	-2.235	-3.969	-2.9328	-3.1665	-3.1999
-1.5358	0.28758	-0.36746	0.90447	0.39788	-0.79503	0.38592	2.5862	0.64605	-1.3124	0.099721	2.1394	0.37372	0.16715	-1.8175	-0.19878	0.6098	-0.62028	-0.57021	0.8789	1.9265	0.4368	-0.76395	-1.3227	0.82042	0.30048	0.17436	-1.6677	0.53174	0.87071	1.308	-1.7728	-1.4632	-0.32999	-0.39366	-0.86632	-0.043927	-2.6851	-2.4747	0.7085	-1.9359	-1.1079	-0.78806	-1.1308	0.083558	-0.08201	0.21529	0.49591	0.79586	0.97324
6.4413	5.6996	3.9786	5.4641	5.6519	5.5561	5.044	5.2384	4.0369	1.4883	6.0303	5.9092	4.954	4.5498	5.1319	3.718	2.8007	4.7176	2.9799	7.3419	4.3628	3.3486	2.4486	3.7872	6.4155	3.2678	6.97	4.9359	4.887	3.668	4.9787	4.3681	4.1247	7.2776	5.4581	2.7529	6.8087	5.6878	4.6414	5.0325	4.4917	6.105	3.3626	6.5631	6.8553	7.0107	6.0055	5.3843	5.2371	5.7309
3.7694	7.0975	4.1658	4.2723	2.8574	1.8674	3.9056	4.6772	3.2185	2.4144	4.399	5.776	3.3238	3.7381	2.9108	6.734	1.9155	6.0375	4.3626	3.4902	4.0538	4.733	3.9531	4.3561	2.1352	4.5802	3.9708	4.3975	4.0224	6.9102	4.6177	4.6412	2.6104	4.7532	4.1064	3.4926	3.6403	2.3473	3.1018	4.1879	3.0799	6.4365	4.9029	5.0865	4.4365	5.2344	5.5058	6.2856	5.3762	3.6807
-22.008	-21.04	-23.759	-23.084	-23.482	-22.095	-23.376	-21.617	-21.457	-21.199	-24.908	-21.233	-26.382	-21.753	-23.403	-24.344	-24.755	-24.461	-23.691	-23.749	-22.001	-23.174	-22.317	-23.385	-23.229	-21.801	-19.042	-23.174	-20.975	-21.828	-19.07	-21.081	-22.661	-21.861	-21.603	-22.845	-22.051	-20.773	-25.002	-23.173	-24.07	-22.897	-21.927	-23.393	-21.066	-22.326	-22.762	-21.595	-22.214	-22.492
0.23616	0.94148	3.0202	2.3904	3.1965	1.6196	-0.1336	1.7535	-0.69762	1.6384	3.7979	0.47786	4.1346	1.9495	4.6826	2.6168	2.8658	1.9008	3.3378	2.356	2.0967	-0.032126	2.9023	2.5068	4.4008	4.4556	2.1443	1.7907	-0.00043787	2.2418	0.23392	2.997	-1.5712	0.28708	4.1315	1.6412	1.6167	-0.79665	2.3908	2.3645	1.3043	1.1895	2.1279	2.0882	3.7675	1.3341	3.9685	2.7296	1.2388	0.2594
-15.15	-10.35	-13.804	-14.327	-15	-12.594	-13.25	-14.897	-14.29	-13.741	-11.67	-13.267	-14.52	-14.575	-15.713	-14.914	-14.356	-14.833	-14.132	-12.058	-11.833	-12.414	-13.427	-14.96	-13.407	-15.671	-14.599	-13.972	-15.346	-15.284	-12.732	-11.764	-13.792	-15.942	-12.998	-14.662	-14.688	-12.084	-13.2	-14.735	-13.721	-12.926	-15.502	-13.422	-15.042	-14.441	-14.507	-12.265	-14.762	-14.189
3.046	-1.6707	1.3589	0.12634	0.45925	-0.1222	-0.31234	1.8061	2.2585	2.6506	-2.0494	1.1277	1.0432	-0.25062	-1.5092	-0.34219	0.030302	-0.54245	-0.88306	0.77976	1.6945	-0.15203	-0.021711	0.97327	-0.43589	-1.6212	-0.17124	0.22778	-0.59162	0.45488	-0.78644	-0.25304	1.8571	-1.7731	0.71662	2.5441	0.54321	1.8066	-0.81844	1.0706	1.5292	-1.0043	-0.28351	-1.5999	1.4126	2.2108	-0.10582	-0.36914	0.87993	-0.32408
-1.7462	-1.0641	-0.61403	-4.0272	-5.2316	-2.3131	-4.4151	-3.0658	-3.0284	-4.5414	-1.4705	-0.096142	-2.0956	-3.6449	-3.6738	-2.2702	-5.033	-1.087	-3.3434	-0.14995	-3.9652	-0.77062	-2.1494	-1.5636	-4.429	-0.93645	-2.7307	-0.77204	-1.7925	-4.0773	-2.1383	-1.5662	-3.4218	-1.7827	-3.2941	-1.713	-4.0059	-1.6993	-3.4151	-2.1324	-5.61	-3.3028	-0.58741	-2.4589	-1.9942	-4.0441	-3.9221	-2.3697	-1.751	-4.013
0.14958	-1.7673	-0.41759	0.38933	0.42598	-1.9922	0.47177	0.3841	-0.48383	1.7557	-0.83155	0.47443	1.6039	1.0726	-0.057825	1.1248	0.54338	0.15109	0.69404	-0.50511	-1.1324	0.39071	1.5083	0.56126	1.008	0.13315	0.9973	1.3611	2.4526	-1.4145	-1.2079	1.3552	0.20473	0.30018	-0.44466	0.60297	-1.0218	1.3677	3.572	0.32229	-0.27524	0.56509	-0.46441	1.4513	-0.26631	-1.4057	0.57666	0.7609	-0.46099	0.43904
7.4686	8.3559	7.1503	8.0184	8.4094	4.7314	8.4664	9.2098	6.4806	8.0429	6.755	6.9272	9.0012	7.7044	7.1046	10.514	6.3541	7.3287	7.341	5.5867	6.8104	9.3095	5.2522	9.2935	7.5175	5.7958	6.7983	7.0106	6.3355	8.8877	7.3214	7.828	7.8908	6.6945	6.9271	6.4483	4.6866	5.994	6.6145	6.3901	4.1969	7.6459	6.7261	7.4648	6.2712	5.2606	9.4387	5.5397	6.5197	7.3291
-13.048	-14.043	-16.248	-14.282	-12.984	-15.78	-15.958	-15.866	-13.031	-17.6	-15.464	-15.858	-13.31	-14.554	-13.78	-14.669	-15.313	-15.149	-15.8	-14.785	-14.89	-12.376	-16.149	-16.316	-13.959	-16.266	-13.806	-14.896	-11.852	-14.116	-13.423	-15.762	-13.678	-13.464	-12.688	-12.147	-14.606	-14.349	-13.892	-15.3	-17.543	-13.639	-14.339	-16.869	-14.186	-14.21	-12.282	-16.282	-12.934	-15.495
-5.2986	-4.5313	-3.2138	-2.4825	-3.0394	-4.4079	-3.5161	-4.8881	-5.1447	-3.5278	-5.2404	-4.484	-3.7495	-4.7426	-3.3451	-2.5899	-5.0588	-3.1257	-4.3495	-5.9938	-5.59	-3.0662	-2.4959	-3.4302	-4.2594	-6.6434	-4.5871	-2.1172	-6.9494	-4.304	-5.2532	-5.9401	-3.0442	-4.9976	-3.4386	-4.0087	-4.3534	-3.5009	-5.5758	-5.2624	-6.2739	-5.3857	-2.7574	-3.6773	-5.0129	-4.1179	-3.6936	-4.6549	-5.4491	-4.4461
-14.318	-12.221	-12.365	-13.512	-13.323	-13.484	-13.869	-11.258	-11.655	-10.967	-10.114	-13.696	-14.282	-14.293	-13.024	-13.563	-12.069	-12.037	-12.648	-11.469	-12.979	-11.277	-12.44	-13.458	-13.797	-14.447	-10.583	-10.454	-13.874	-12.019	-14.016	-11.635	-12.422	-12.593	-12.899	-12.107	-14.631	-11.609	-12.804	-12.615	-11.635	-13.877	-11.623	-11.085	-12.447	-15.875	-12.661	-12.671	-12.063	-11.162
-5.5	-8.4961	-8.0126	-6.6122	-4.1715	-2.3624	-5.6969	-5.3963	-7.7497	-4.9942	-5.9565	-7.7954	-6.4434	-2.6365	-5.4467	-5.7098	-5.6145	-5.7485	-6.6481	-7.0325	-3.5506	-7.2336	-1.2118	-4.9566	-5.8041	-5.0011	-4.0714	-6.3687	-4.0269	-6.2606	-4.5259	-6.1981	-5.1845	-5.4841	-5.5503	-4.583	-6.1775	-7.9064	-5.6239	-4.9068	-4.3612	-4.2056	-8.2849	-4.9589	-5.5911	-5.1572	-6.4048	-6.2071	-7.0017	-6.2298
-10.759	-9.2467	-12.006	-8.8956	-12.839	-7.6129	-7.1921	-10.166	-9.6733	-8.8617	-10.24	-9.2893	-9.7733	-9.4115	-9.0459	-11.621	-8.2336	-10.752	-11.799	-10.565	-8.1083	-12.893	-11.787	-9.5196	-10.929	-8.796	-9.9755	-10.11	-8.4055	-9.8012	-8.6005	-9.3622	-9.5955	-11.923	-11.582	-10.66	-11.15	-9.7803	-10.427	-9.9759	-10.843	-10.961	-8.6839	-10.6	-10.325	-11.606	-9.1366	-9.9324	-9.6965	-10.962
-9.3483	-8.9605	-9.3494	-7.2302	-9.0629	-10.349	-10.416	-9.0131	-10.844	-11.686	-8.7721	-8.4909	-8.1914	-10.086	-11.612	-10.516	-7.2209	-11.218	-7.5736	-8.8088	-11.009	-9.4032	-7.5756	-8.4084	-10.026	-10.304	-9.6575	-7.996	-8.0794	-9.8126	-6.8777	-10.964	-9.8489	-8.9666	-8.6188	-9.5462	-10.345	-7.7198	-9.2599	-9.5315	-10.174	-9.0973	-10.63	-7.6622	-10.529	-13.202	-8.1488	-9.8265	-8.923	-11.923
-13.982	-14.301	-13.104	-12.982	-12.755	-13.294	-14.375	-12.912	-11.49	-13.477	-15.754	-14.403	-12.481	-15.494	-11.604	-15.011	-14.245	-14.651	-12.608	-14.492	-13.474	-12.287	-15.616	-13.345	-14.702	-11.026	-14.843	-13.607	-13.726	-15.241	-11.885	-12.202	-13.641	-13.006	-13.605	-14.532	-14.566	-11.527	-14.422	-15.093	-13.31	-13.617	-12.337	-12.186	-12.784	-11.067	-13.697	-11.559	-11.934	-12.329
-20.39	-19.428	-20.269	-21.493	-18.173	-20.482	-19.257	-20.079	-21.461	-20.857	-19.001	-20.067	-19.037	-20.624	-18.725	-21.236	-20.856	-19.661	-20.144	-20.852	-21.882	-20.666	-22.423	-21.403	-21.418	-18.893	-19.324	-22.453	-22.333	-20.509	-18.435	-20.584	-21.72	-21.691	-21.071	-19.168	-21.046	-22.287	-19.664	-21.047	-17.912	-21.444	-23.108	-22.137	-21.444	-23.641	-19.813	-19.534	-18.309	-20.501
-13.934	-13.919	-13.51	-13.347	-12.19	-13.862	-13.815	-14.246	-13.89	-10.246	-15.997	-14.246	-13.659	-12.628	-12.926	-11.767	-12.902	-14.099	-13.987	-12.837	-11.438	-12.508	-11.352	-13.409	-14.151	-13.184	-14.157	-12.269	-14.111	-14.227	-12.263	-9.4206	-13.344	-12.288	-12.383	-12.071	-12.876	-15.159	-11.2	-12.527	-12.14	-13.266	-14.215	-14.204	-12.456	-13.2	-12.074	-15.149	-12.063	-13.795
-3.2385	-3.5357	-2.8284	-4.5858	-2.6	-2.0776	-5.3756	-4.8379	-1.8343	-3.2534	-5.7417	-1.8332	0.10016	-2.8223	-3.3431	-1.517	-0.8532	-1.5121	-1.8366	-1.5649	-2.2101	-3.3154	-2.2467	-1.7647	-3.2497	-2.925	-4.4193	-3.2418	-2.921	-0.81279	-3.0604	-5.2471	-1.195	-4.8167	-2.4123	-3.1544	-2.0218	-2.3854	-3.1781	-4.1861	-3.0235	-3.1783	-3.787	-3.534	-4.2503	-4.2826	-1.9791	-2.1506	-5.0175	-4.1458
-0.84484	-2.3954	-2.0276	-4.0581	-2.9775	-0.99194	-2.7004	-3.6449	-2.2874	-3.7828	-2.4328	-2.5156	-1.1736	-2.4155	-2.0539	-2.8462	-2.2014	-3.7226	-4.9032	-4.181	-3.1407	-2.9817	-2.2124	-1.4402	-3.6184	-4.1622	-2.1434	-2.023	-3.4265	-2.0695	-1.4455	-3.2338	-2.5044	-1.4895	-3.7139	-4.1738	-1.9685	-2.221	-1.2797	-2.9084	-1.7145	-2.4269	-4.2214	-4.5821	-2.869	-1.6085	-3.6829	-0.25466	-2.3865	-2.502
8.479	8.6241	8.0606	7.5923	7.7852	7.1338	5.3235	5.2456	6.1111	5.4249	5.9709	7.6429	8.8654	4.4634	7.3607	6.6536	6.8587	8.3135	8.0492	7.1705	7.8776	7.2696	7.4003	4.9723	9.4718	6.5688	7.7364	6.5114	7.2209	6.6187	7.3669	6.7782	6.6069	5.6057	6.6781	6.5097	7.3436	7.3664	7.4411	5.6977	7.4516	6.2976	5.6808	8.175	8.0456	6.669	7.1297	8.0077	8.6068	8.0506
-9.811	-7.856	-6.6793	-7.3506	-5.8226	-8.8334	-8.8348	-8.8014	-6.7115	-3.8881	-6.8488	-7.6955	-6.0123	-8.8439	-8.31	-7.9292	-7.4965	-9.614	-6.7897	-7.2796	-6.5539	-7.1808	-9.6862	-8.3786	-7.4147	-10.323	-7.5756	-5.0358	-8.6023	-7.47	-4.5582	-6.4293	-5.6775	-6.4104	-6.853	-8.338	-8.0224	-8.1029	-5.731	-7.9677	-5.7077	-8.1964	-5.5525	-9.3021	-9.4312	-4.5526	-8.0728	-5.5435	-8.6464	-7.2849
-5.3327	-3.9838	-3.1325	-6.8041	-6.2019	-3.381	-5.2323	-5.1303	-5.605	-4.2814	-5.239	-5.8822	-4.1381	-6.1882	-5.5309	-5.7391	-6.1204	-4.5968	-3.3516	-3.9218	-4.4157	-3.5248	-3.0798	-4.9733	-3.2415	-5.2303	-3.9538	-3.6458	-3.9257	-5.6844	-5.9522	-6.679	-5.7188	-4.7196	-5.0662	-2.85	-4.8678	-4.7088	-6.7619	-6.4055	-6.3163	-6.0245	-5.0298	-6.1998	-4.1569	-6.0953	-8.1905	-6.4305	-5.2078	-4.1553
-12.478	-14.066	-13.487	-13.462	-8.1186	-12.034	-12.618	-14.16	-11.698	-11.597	-15.305	-13.732	-13.403	-13.282	-12.527	-11.586	-14.423	-12.82	-12.412	-15.573	-12.682	-12.904	-10.42	-13.801	-14.64	-16.428	-13.076	-15.284	-12.53	-13.832	-14.97	-10.659	-14.324	-10.999	-13.428	-12.51	-12.439	-11.393	-13.275	-12.642	-13.782	-14.816	-10.901	-11.733	-11.449	-12.703	-12.887	-13.387	-14.076	-12.997
-3.5618	-3.3423	-4.0258	-1.0954	-2.3578	-3.2901	-2.5872	-3.8098	-3.1291	-5.0113	-4.1203	-5.1696	-1.5606	-2.8887	-1.5399	-4.0458	-4.0798	-3.5483	-4.4706	-3.9261	-3.7978	-5.0176	-1.2501	-5.8202	-3.5125	-4.9823	-2.0182	-2.1134	-3.7525	-2.3368	-5.0783	-3.8673	-2.5134	-1.7932	-0.81783	-6.1272	-3.3337	-3.4009	-3.9524	-1.3514	-4.8434	-1.9421	-4.4977	-3.1806	-4.0563	-2.5276	-0.51963	-6.4465	-1.8137	-3.9076
-8.5938	-9.0671	-8.9145	-10.428	-8.6422	-10.876	-9.7744	-8.9776	-10.13	-8.1135	-9.8087	-10.185	-8.54	-8.4061	-9.5664	-8.7476	-11.691	-8.1064	-7.0989	-8.6436	-8.599	-9.968	-8.8082	-8.9504	-8.0448	-8.0758	-9.2481	-9.43	-7.927	-7.7872	-7.9289	-8.5233	-9.0886	-9.983	-9.4793	-9.3602	-8.4834	-8.7002	-9.2356	-8.3947	-9.5805	-9.9631	-8.6001	-9.68	-10.763	-8.7429	-8.5298	-8.5654	-10.263	-7.8659
-4.5377	-3.4653	-3.7663	-6.8621	-3.2309	-5.4525	-3.2266	-5.1426	-3.3508	-4.2458	-5.9551	-4.2767	-2.4157	-4.2734	-2.9928	-5.1881	-3.8233	-4.3303	-3.3007	-3.9077	-3.1402	-3.5841	-1.547	-4.4762	-5.6439	-5.4278	-1.6832	-4.3447	-3.1331	-3.7117	-3.8476	-3.3407	-3.4533	-3.7368	-1.6693	-2.6092	-3.9289	-2.9477	-3.2487	-2.8124	-1.8836	-2.6376	-4.99	-5.177	-4.3994	-3.5322	-3.4792	-2.5339	-4.5903	-2.5266
-10.653	-12.083	-11.181	-10.991	-12.557	-12.005	-10.18	-10.567	-10.945	-8.2563	-13.467	-11.497	-11.175	-10.703	-11.15	-11.57	-10.837	-9.3482	-10.959	-10.799	-10.52	-10.153	-11.55	-12.382	-10.635	-11.848	-10.066	-9.4286	-9.5904	-10.899	-11.229	-12.198	-9.0153	-11.264	-10.342	-10.381	-12.481	-11.989	-11.633	-12.096	-11.199	-8.4698	-11.279	-9.683	-10.464	-9.3969	-14.536	-9.8169	-8.901	-9.59
-1.7974	-4.0376	-2.9104	-4.4142	-1.4092	-3.7103	-1.1804	-2.0592	-3.295	-3.216	-3.3648	-2.7012	-3.492	-2.5352	-2.0096	-2.4313	-2.8761	-5.6359	-0.66251	-2.3932	-4.7561	-2.6637	-1.557	-4.6481	-4.9607	-2.4614	-1.448	-3.1721	-0.023107	-1.7769	-2.8103	-2.8399	-3.8493	-1.9031	-2.8211	-3.7454	-1.4263	-4.3721	-4.5589	-3.2974	-3.1069	-2.8343	-0.73765	-2.5794	-2.8043	-1.0032	-1.7936	-2.877	-4.0419	-2.5797
-9.1951	-11.45	-12.301	-13.646	-13.833	-13.503	-11.237	-12.49	-13.975	-12.388	-10.807	-11.927	-11.787	-11.922	-10.537	-10.231	-13.117	-11.748	-11.132	-12.329	-14.784	-12.275	-13.913	-11.942	-12.306	-8.5048	-12.536	-9.7963	-12.904	-7.6993	-12.372	-12.738	-10.717	-10.225	-11.75	-13.662	-11.773	-9.967	-12.203	-11.929	-13.269	-11.763	-11.469	-13.114	-13.477	-11.241	-11.591	-10.781	-11.626	-11.935
-13.229	-14.485	-13.349	-11.811	-13.44	-15.336	-13.813	-12.207	-12.355	-14.68	-11.275	-13.451	-13.21	-12.559	-12.989	-15.795	-16.134	-13.478	-12.938	-14.607	-12.901	-12.69	-13.306	-13.739	-11.385	-13.708	-10.444	-15.98	-11.8	-13	-14.732	-11.291	-12.428	-14.14	-13.617	-14.037	-15.037	-15.161	-14.9	-12.645	-14.639	-12.661	-15.023	-13.836	-12.449	-13.254	-12.954	-12.163	-13.062	-12.68
2.8805	3.9767	4.6279	4.9124	3.8266	-0.03316	3.1345	4.0508	2.0846	1.8106	5.0035	4.1952	3.318	3.708	1.1562	4.35	1.97	6.3973	5.0737	3.2103	1.0668	4.819	5.0426	4.4741	3.1206	3.3317	1.6283	0.91123	1.5836	2.9155	3.2586	2.8249	2.5688	2.2985	3.6338	3.56	3.2791	3.4053	3.0886	1.125	2.6788	3.3311	4.6304	3.6441	3.2099	5.3237	2.0905	3.8424	0.99946	1.9071
-11.209	-9.3669	-8.0381	-11.444	-9.6596	-8.3705	-10.246	-9.155	-9.3059	-8.4098	-8.3072	-10.861	-7.8486	-8.6251	-8.137	-10.435	-9.4299	-7.7368	-9.2963	-8.6698	-8.1715	-9.5752	-8.0004	-10.442	-8.5438	-7.3554	-10.679	-7.9563	-7.854	-8.8474	-9.1376	-7.6447	-11.138	-11.075	-7.8415	-7.4542	-9.6397	-9.5109	-9.1549	-9.4732	-9.4693	-10.628	-7.8644	-10.466	-10.153	-9.8215	-10.024	-9.3949	-10.452	-10.172
-0.51056	0.35094	0.013062	-1.7441	-0.17255	-1.7173	0.92463	0.068122	0.42275	1.4709	0.34248	0.5114	0.28112	0.28144	-0.43686	-1.7488	1.1886	0.79178	-0.77904	1.0326	-0.44191	0.63654	-2.5612	1.0305	-2.8147	-1.4514	0.27645	-1.0558	1.1391	-2.5424	-0.71009	-0.12277	-1.9587	-1.4818	-0.9705	-0.85454	0.041291	2.2795	-0.89711	0.47829	-1.9484	0.78237	-2.1532	0.31402	-1.8803	-0.73404	0.6549	-1.3947	0.80179	1.14
2.1865	2.5703	1.8893	2.0328	1.7065	3.3914	3.8208	-0.12766	0.70134	0.83829	2.7727	2.4619	0.52792	0.81313	1.8354	0.13382	0.86626	0.055272	1.8033	2.0908	1.3347	2.7285	0.25324	3.0625	-0.5845	1.8664	3.2693	1.1763	-0.17741	0.47508	3.4729	1.3417	0.88867	1.3335	1.6727	1.9926	-0.8175	3.5217	1.7918	3.9335	0.50056	1.9108	0.5432	2.7513	-0.34941	6.7559	4.8294	2.1221	0.11827	2.0833
-12.856	-11.45	-10.368	-13.505	-12.426	-10.826	-14.45	-10.697	-10.624	-12.023	-12.953	-12.341	-10.67	-11.888	-9.8277	-11.584	-13.333	-10.086	-13.24	-11.69	-12.233	-13.421	-12.305	-12.341	-11.118	-12.719	-11.051	-12.169	-12.305	-10.535	-11.354	-13.276	-12.73	-12.425	-11.826	-10.126	-12.781	-12.495	-11.944	-11.857	-10.344	-12.911	-11.445	-13.836	-9.5446	-12.669	-10.945	-12.617	-10.731	-12.617
-5.4016	-3.523	-3.8141	-4.4133	-4.839	-2.1858	-3.2511	-5.8863	-5.159	-3.4775	-4.0213	-3.6546	-4.1038	-5.8913	-5.425	-4.3005	-4.7794	-3.5124	-6.0686	-4.9293	-5.3387	-2.499	-4.538	-3.7358	-5.7153	-8.3136	-3.8413	-6.1412	-3.3604	-5.0888	-5.0867	-5.2156	-4.4814	-5.4204	-4.343	-6.2707	-4.8734	-2.9415	-4.5652	-4.1182	-3.1045	-3.4941	-4.7639	-5.8893	-5.6964	-4.1667	-4.7861	-5.5972	-6.0389	-3.6177
-0.15385	2.5393	0.73381	0.32974	-1.049	-0.72863	0.23267	-0.71406	-0.62824	1.7404	-0.3604	0.97435	-1.7085	-0.80523	-0.84931	-0.4112	1.63	2.0165	-0.49437	1.3421	-0.18616	1.8555	-1.0683	-0.57214	2.513	0.30246	-0.16774	-0.57247	0.93499	1.1743	-2.5179	-0.67012	-0.34322	0.32454	0.72805	0.6601	-1.3828	2.2009	5.4095	-1.8982	-0.19538	-0.09715	-0.34815	1.2752	0.09539	1.3629	-1.252	-1.3338	0.34407	1.5429
-0.66564	-2.8581	-1.6573	-4.9028	-3.0665	-1.6115	-1.6022	0.32518	-2.335	-2.6841	-3.3716	-0.93647	-4.0015	-2.4162	-2.2216	-4.3456	-1.7443	0.069264	-0.51255	-0.38746	-1.9667	-1.7197	-1.2914	-2.3564	-0.68852	-1.8461	-2.0228	-1.245	-0.53935	-0.44665	-1.5322	0.53597	-0.23955	-0.52255	-2.5041	-0.26098	0.081005	-0.79849	-3.9631	-0.22284	-0.75195	-0.27383	-2.293	-1.7676	0.028482	-1.0058	-0.16977	1.2553	-3.1252	-0.4397
-1.0234	-0.23999	-0.11491	-1.2823	-0.59946	0.010625	-0.77711	-0.17224	-0.4362	0.81314	-1.6924	-1.3487	-0.64507	-0.60384	-0.65791	-0.12511	1.5616	-4.0785	1.7613	-1.355	-0.73815	-0.27587	1.2274	-0.091779	-0.21616	2.4286	-2.4862	0.22277	-0.32395	-1.0907	-0.32557	-0.87836	2.4854	-0.93496	-0.94448	-0.18975	0.89424	1.1996	-1.1464	-3.1023	-1.6779	-0.752	1.1543	-0.30485	-1.9505	0.58522	0.37689	0.84232	0.95318	-1.1444
3.9967	6.7073	6.7738	4.0084	2.897	4.5421	3.9505	2.8918	3.0615	4.553	2.9342	3.5175	5.8522	5.1093	2.5472	6.0819	4.3037	3.4051	3.9495	3.2587	4.4009	4.2233	4.2661	2.9475	2.8268	3.3684	4.4268	4.1937	3.5667	6.1367	3.8187	4.7464	4.7014	6.6767	5.0756	4.1414	6.1202	5.1928	5.2808	1.8883	4.33	4.3199	5.439	4.5854	5.1893	5.195	5.1123	6.082	5.0672	3.883
-4.7864	-6.8729	-5.0538	-5.2393	-4.8155	-7.5381	-3.3736	-3.6551	-6.5728	-2.247	-5.1316	-3.5697	-5.8938	-5.7878	-4.2756	-4.922	-3.3483	-1.8617	-5.3288	-4.499	-5.0979	-3.5753	-3.9018	-4.8911	-6.4206	-4.6707	-3.524	-3.9791	-4.3519	-5.5456	-4.2366	-3.0803	-3.5721	-4.5244	-1.9334	-2.2703	-7.8505	-4.6491	-4.3166	-5.2373	-7.0902	-2.9793	-3.0588	-5.3692	-3.8915	-3.5426	-4.3125	-5.8733	-4.359	-2.8126
-14.446	-14.571	-16.212	-17.674	-12.629	-14.201	-16.345	-15	-13.51	-17.073	-14.576	-13.303	-14.66	-18.11	-15.015	-12.977	-14.627	-15.135	-14.925	-15.717	-10.138	-14.502	-13.733	-16.8	-15.445	-14.011	-15.735	-12.537	-14.163	-13.503	-17.024	-15.08	-14.989	-14.167	-15.494	-15.111	-12.563	-13.953	-14.852	-12.759	-16.022	-16.481	-15.648	-13.877	-14.482	-16.5	-13.615	-14.422	-15.252	-16.091
-1.8371	-1.7077	-0.71393	-1.1174	-1.4501	-2.3916	-1.0695	-0.79698	-2.5399	0.18433	-0.35072	-2.5017	0.80257	-0.88164	0.18735	-0.35538	0.25783	-4.0812	-1.0556	0.7576	-2.47	-0.45031	0.28146	-0.99916	-1.2035	-1.2014	-2.6194	-3.027	-0.093252	-1.459	-2.0331	-0.69403	-2.2178	-0.95289	-1.9151	-0.86327	-2.1229	-0.77222	-0.72755	-1.5409	-1.4199	-1.7033	-2.9406	-2.9841	-0.53345	-2.625	-1.0951	-3.1029	0.8292	-1.8346
0.56472	1.7615	0.79702	0.29001	2.8532	3.4794	1.5882	0.040355	0.7594	1.0761	1.1368	1.7705	-0.6208	1.6455	1.9098	1.8127	0.70316	1.6352	0.41152	0.42162	1.9237	0.91241	0.71427	0.94943	-1.6903	3.3068	0.28743	2.8087	1.6919	2.4551	4.3096	2.3321	2.0712	0.85878	1.7647	4.0172	1.9738	0.93208	3.6325	1.7363	1.4496	1.2617	0.47716	1.2095	1.7654	0.52182	0.38367	2.76	1.5269	-0.12405
-9.7431	-11.893	-11.534	-8.8745	-10.277	-9.5017	-10.839	-9.7206	-9.0376	-12.414	-9.4156	-10.646	-8.7369	-11.093	-11.582	-11.773	-10.687	-9.6615	-11.291	-11.966	-9.8228	-12.314	-10.375	-9.047	-10.764	-11.059	-10.99	-8.9732	-9.1332	-10.404	-12.213	-10.872	-12.271	-8.4772	-10.84	-11.038	-10.351	-11.824	-12.777	-10.32	-11.586	-9.7016	-8.3172	-12.474	-8.2521	-12.14	-11.722	-11.201	-9.5862	-9.0565
-0.2869	-1.1697	0.26282	-1.0767	-0.24291	-0.77562	0.19622	-5.3071	-2.0132	-1.9315	-1.3865	1.0412	-0.44533	-0.1042	0.8357	-0.68821	-2.6911	1.5585	-2.4761	-2.265	-2.4822	-0.64179	-0.55405	-1.5465	-0.0083426	-1.6371	-0.52118	-1.1198	-2.6989	-2.0608	0.25454	-2.5267	-2.9446	-0.53771	-1.1605	-0.62422	-3.3874	0.20264	-2.0998	-1.754	-1.5337	-2.2264	-1.5473	-1.5232	-0.81485	-1.9293	-0.35503	-0.70646	-1.8287	-0.014505
-4.0493	-1.3355	-6.4398	-6.3994	-4.6426	-6.1799	-3.9801	-4.2316	-3.2134	-5.667	-2.9918	-4.3341	-4.7868	-3.6779	-6.6387	-3.3085	-4.3961	-2.796	-4.4409	-2.9094	-3.2775	-4.9431	-4.3022	-4.7991	-5.0099	-6.1151	-4.0018	-3.7429	-3.2137	-2.7954	-3.8092	-2.7717	-3.1986	-5.6736	-5.657	-2.5953	-4.9743	-4.004	-4.7056	-3.5299	-5.4664	-5.1416	-4.2327	-5.9875	-1.4233	-4.9492	-5.1243	-1.3275	-3.1228	-5.3193
3.7157	5.1057	3.438	4.1496	3.204	4.3867	3.7178	2.3055	2.9175	0.52266	0.12571	4.6199	0.27559	3.4462	4.384	2.7977	2.1681	3.1084	4.4533	5.3168	0.87869	3.3629	4.3933	3.2428	2.6093	4.0965	1.151	1.8416	2.7771	5.5424	4.1725	3.3585	1.4496	3.4238	1.8899	4.1681	4.3691	1.964	1.8921	3.342	2.5964	1.7642	3.2783	3.4647	5.3026	2.1351	2.8643	4.3657	1.8131	1.8874
-13.236	-14.349	-11.972	-14.221	-15.137	-13.028	-14.059	-13.442	-12.793	-14.751	-12.519	-13.147	-11.094	-13.088	-12.968	-13.349	-14.638	-14.052	-13.99	-13.137	-11.536	-13.991	-14.238	-14.347	-13.229	-13.01	-12.468	-12.202	-14.014	-11.529	-13.142	-11.96	-14.487	-13.253	-12.252	-11.596	-12.896	-11.986	-14.002	-14.009	-12.916	-13.627	-11.552	-11.715	-13.712	-13.841	-11.881	-13.317	-10.646	-13.692
1.5402	-0.33909	-1.2669	-1.5696	0.34249	-2.7886	0.86084	-1.6145	-1.2007	0.214	-0.64043	0.82109	0.063859	0.50351	0.30956	0.55041	-0.18581	-1.3119	-0.20425	-1.8409	0.0025796	-1.6209	-0.61499	0.31345	0.25609	-1.2036	-1.1547	-0.36593	-0.86432	-1.5415	-0.084136	-1.8237	0.041902	0.36857	-1.7463	0.78383	0.038761	-0.35427	-0.32661	-0.6032	-0.1323	-1.4285	-1.995	-1.0004	-0.61426	0.67995	-1.6527	-0.76168	-2.438	0.72059
2.3478	1.3012	3.3753	1.6716	0.69587	2.2711	3.8254	3.8668	3.782	3.9273	3.7496	2.5762	0.48489	4.5202	3.6563	2.8412	1.9933	2.5391	3.8508	2.0348	3.2161	3.1717	2.684	1.5017	4.2524	1.2697	4.6263	0.88341	3.4376	5.083	3.3025	1.2372	2.5099	2.3884	3.8421	1.1166	4.6209	2.7438	2.2337	1.4422	3.7395	0.98978	1.1954	3.0193	2.8231	1.1797	3.7582	3.1155	-1.5101	0.79285
-5.8194	-1.6133	-4.7869	-2.3061	-2.9872	-4.1731	-4.3299	-2.5281	-4.6669	-2.4041	-4.0297	-5.5124	-0.064481	-2.3579	-4.3991	-3.978	-2.7947	-5.2971	-4.2844	-2.8584	-3.7267	-3.0635	-0.69184	-5.4611	-4.9489	-0.3157	-3.0766	-3.2505	-4.7799	-1.64	-5.173	-3.4307	-3.9442	0.22705	-3.4582	-3.309	-2.544	-4.4938	-2.1385	-4.2	-2.6983	-1.9787	-3.662	-5.2636	-4.8363	-3.6395	-3.4726	-1.2245	-2.2651	-3.0452
-12.347	-16.792	-12.863	-14.75	-13.561	-12.172	-13.558	-13.781	-13.713	-13.613	-13.689	-13.021	-13.721	-12.618	-13.791	-12.008	-12.985	-11.248	-11.655	-13.201	-10.992	-13.19	-13.278	-10.886	-15.683	-14.763	-12.787	-14.863	-11.714	-15.297	-12.095	-12.308	-11.732	-14.366	-13.788	-13.365	-13.316	-12.476	-13.516	-13.735	-14.178	-12.066	-12.845	-15.733	-14.406	-13.409	-14.27	-13.197	-12.487	-12.542
-22.319	-22.698	-21.285	-22.798	-22.586	-23.719	-24.177	-22.326	-22.321	-24.573	-22.706	-21.758	-22.107	-22.883	-22.363	-21.091	-21.323	-21.922	-18.92	-23.751	-23.936	-22.712	-22.691	-21.772	-23.356	-21.796	-23.029	-21.559	-20.991	-22.213	-22.258	-22.581	-19.32	-21.686	-22.802	-20.56	-23.863	-22.423	-23.193	-22.912	-19.95	-21.428	-23.472	-22.238	-22.9	-24.046	-23.986	-23.614	-21.52	-20.522
-14.193	-11.466	-11.093	-11.104	-10.26	-12.329	-12.06	-12.227	-11.668	-9.5809	-11.033	-11.914	-11.8	-13.254	-8.1923	-11.258	-8.9205	-11.479	-10.152	-12.424	-11.118	-11.381	-12.218	-10.227	-11.439	-9.4861	-9.8572	-11.924	-9.8098	-9.9013	-9.6466	-9.2874	-9.5647	-9.9487	-12.884	-9.2298	-11.053	-10.746	-9.7099	-11.624	-10.588	-11.423	-11.309	-9.1177	-11.872	-10.369	-11.496	-13.275	-10.308	-10.985
-1.2011	0.74371	-0.42831	-1.2189	-0.60043	-1.3075	-4.1795	-0.76848	-0.7159	-2.0454	-0.10169	-2.5101	-0.49549	-0.85721	-1.6762	1.6079	-0.76026	-1.0962	0.19108	-1.7122	0.055071	-1.9023	-0.70939	0.10526	-1.7611	-1.9142	-0.19593	-1.5385	-0.40249	-1.1832	-0.93753	-2.8265	-2.1445	-0.12127	-0.57238	-0.09525	-0.33549	0.36898	-0.82909	-0.95438	2.0663	-1.1226	-2.9095	-2.6234	0.65866	-1.0125	-2.0332	-2.0574	-0.29572	-1.0276
-12.135	-13.755	-15.607	-11.322	-13.173	-12.629	-15.213	-12.436	-14.573	-10.961	-13.259	-11.82	-13.731	-11.674	-12.378	-15.115	-14.789	-13.413	-13.081	-11.748	-13.067	-12.532	-15.128	-12.414	-11.792	-15.037	-12.309	-13.803	-14.727	-15.944	-12.261	-13.145	-13.907	-10.272	-15.675	-14.118	-12.884	-13.533	-13.509	-13.268	-13.996	-14.375	-13.342	-12.484	-14.045	-12.401	-14.163	-12.585	-15.545	-13.084
-18.495	-23.363	-22.46	-21.372	-23.698	-20.856	-23.064	-21.574	-21.501	-23.454	-21.393	-22.806	-22.66	-22.016	-24.459	-20.38	-22.143	-22.883	-22.508	-19.976	-20.346	-20.759	-22.854	-22.889	-22.105	-21.58	-22.922	-20.003	-23.1	-22.194	-22.874	-23.12	-20.698	-21.941	-23.372	-24.297	-22.466	-23.298	-22.969	-21.596	-23.327	-20.097	-23.525	-21.803	-22.594	-23.015	-22.021	-22.483	-21.85	-22.004
-4.2815	-1.5674	-4.3801	-6.3072	-2.5963	-3.9806	-3.6711	-4.0658	-1.829	-1.3669	-4.3742	-3.3978	-3.2316	-4.3394	-5.9812	-3.1073	-1.6615	-4.1345	-3.3899	-4.8833	-3.3518	-2.4398	-5.7425	-4.0995	-3.4067	-2.5764	-3.7848	-3.4919	-3.6196	-2.6673	-1.3697	-4.1029	-2.2567	-3.3412	-4.4736	-3.2107	-3.005	-3.6143	-4.4708	-3.4572	-4.2291	-2.4487	-3.8124	-3.3489	-3.2782	-3.6609	-5.4818	-5.4397	-4.0808	-1.5678
-12.613	-11.524	-13.354	-12.598	-11.072	-13.226	-14.351	-12.08	-12.325	-12.843	-12.976	-14.958	-12.471	-11.649	-12.981	-13.516	-14.116	-13.931	-16.802	-14.594	-13.879	-13.516	-13.679	-13.398	-13.586	-13.795	-14.636	-14.34	-12.643	-16.13	-12.45	-13.314	-9.8429	-12.604	-14.269	-11.892	-14.547	-11.872	-13.645	-14.491	-13.149	-13.215	-13.698	-13.518	-13.692	-13.244	-14.186	-13.09	-14.25	-15.692
1.0816	3.1606	3.3822	0.6045	0.066921	6.097	1.204	1.9707	1.3516	3.1745	3.0472	2.8364	3.2308	1.803	0.59863	1.1299	0.37209	3.1288	2.8018	1.8084	2.1311	0.81837	2.4214	3.004	0.39244	2.818	0.9221	0.99823	2.3786	2.9424	4.0491	2.1988	2.405	1.1823	0.56224	3.8422	0.37005	-0.005303	1.2336	2.1367	3.2492	2.1653	2.6638	2.2773	1.6003	3.3093	-1.484	-0.89682	2.6523	1.6056
-1.638	-0.57618	-2.0501	-2.3791	-3.0697	-3.4296	-2.0442	-0.56332	-3.8835	-4.3321	-2.0961	-0.57164	-1.7431	-2.9258	-2.8941	-1.8788	-0.30038	1.0321	-1.3871	1.1822	-1.3954	0.69138	-2.1687	-1.9501	-3.3705	-3.2017	0.31733	-1.2888	-1.4942	-0.90948	-1.1412	-1.5875	-1.6629	-1.0121	-1.9678	-1.1092	-0.3137	-3.1717	-2.3548	1.3441	0.49582	-0.1796	-0.18617	-0.90933	-1.7344	0.088862	0.057988	-1.278	-1.3115	-3.0553
-1.9084	-0.20218	-0.91747	-1.97	-0.88145	-2.1173	-2.4689	-1.9469	-0.44556	-3.6858	-1.9099	-1.6265	-1.1991	-0.94734	-1.2883	-2.3953	-1.7658	-2.0479	-1.2735	0.2102	-2.0858	-1.1635	-1.5629	-2.4155	-1.6512	-1.1202	-1.9375	-2.7182	-0.85128	-1.8734	0.31996	-1.5996	-0.98451	-0.37413	-3.0756	-4.7186	0.54515	0.037475	-1.7049	-0.96842	-1.3753	-3.3603	-1.5169	-1.223	-1.4883	-1.937	-1.8466	-1.5381	-1.1844	-1.0022
6.4471	7.0713	7.9034	6.2308	7.6337	7.2838	4.5222	5.7554	3.792	7.5992	7.9636	7.0615	6.2287	6.093	6.9289	3.6553	6.1752	7.4691	4.6108	6.344	6.9625	5.2896	7.2669	5.1236	6.5609	7.538	5.9742	7.8472	7.4719	9.4514	6.7007	5.8911	6.1	5.6578	9.9608	5.5268	8.6963	8.5358	7.4142	7.1788	5.8041	6.8309	5.7585	5.7915	8.1978	5.9057	6.9364	3.434	8.074	7.7015
2.5394	3.7916	0.099505	3.9644	2.3171	2.7478	2.0905	2.0112	2.7642	2.8301	2.1168	1.2897	2.1885	3.807	4.3434	2.6608	2.6437	1.0045	1.8701	3.833	4.6651	1.8862	3.3439	2.4944	2.1182	3.8541	3.2908	4.9166	1.2921	1.4151	2.9552	3.5207	3.0456	3.4181	2.394	2.448	2.4182	-0.15243	3.2645	3.4004	3.3808	3.1037	2.8372	1.4199	3.0447	0.91867	-0.1115	3.9341	1.2851	1.3151
-3.3151	-0.26248	-2.5002	0.16261	-1.7668	-3.6051	-2.1935	-2.287	-1.6407	-3.1428	-2.3621	-0.84753	-1.5662	-1.7561	-2.131	-0.43392	-1.5835	-1.9882	-1.4265	-1.2509	-1.3851	-1.5582	-0.19033	-2.9372	-2.1668	-0.0081135	-1.4767	-2.05	-2.5907	1.3803	-0.37975	-0.46339	-1.7228	-0.72223	-1.3835	-2.7613	0.77458	0.48509	-2.3227	-0.63582	-1.3096	-1.5363	-2.3993	-0.9079	-2.6473	1.1139	-1.7364	-1.2279	-2.7024	0.72548
-1.7025	-2.3783	-3.1774	-5.2469	-2.3715	-3.7313	0.084821	-3.989	-1.6928	-4.3571	-2.8885	0.39292	-4.0338	-3.3708	-2.434	-0.28145	-2.8845	-2.3823	-1.63	-3.1124	-1.9859	-3.4074	-1.7228	-2.5569	-1.3672	-1.5214	-2.3172	-2.7805	-2.984	-2.7675	-1.8069	-6.024	-2.9523	-4.4345	-1.8831	-2.5083	-1.7272	-1.2953	-4.0743	0.30305	-3.5667	-3.1887	-3.4569	-3.3797	-2.8945	-0.26868	-1.9829	0.064715	-5.4596	-2.9711
-2.8042	0.02697	-0.40672	-1.9681	-3.3089	-1.4708	-2.1256	-2.1979	-1.6452	-1.3421	-2.193	-0.4878	-2.1371	-2.2183	0.14717	-1.3031	0.37521	-2.984	-2.4482	-0.08497	-0.27483	-2.2261	-2.2804	0.1426	0.83695	-2.5672	-3.1366	-1.626	-1.1899	-0.80192	-2.2016	-2.8847	-3.2036	-2.0794	0.69172	-2.338	-3.3473	-2.2289	-2.5773	-4.2995	-1.6122	-2.2188	-1.6407	-0.63544	-1.8776	0.099045	-2.3577	-2.1565	-2.8664	-4.0708
-12.903	-11.279	-9.1017	-10.167	-11.697	-9.2809	-10.67	-10.561	-10.061	-10.747	-10.269	-10.726	-11.819	-13.364	-10.508	-11.658	-9.1705	-9.806	-12.571	-11.369	-11.837	-11.391	-10.403	-10.059	-10.736	-12.125	-12.056	-10.151	-11.49	-11.684	-11.311	-10.385	-11.306	-10.539	-6.9867	-12.93	-11.148	-12.799	-12.262	-9.0417	-11.88	-10.33	-10.868	-9.3532	-9.7137	-9.0321	-10.413	-10.391	-11.696	-11.284
-12.767	-12.98	-14.69	-14.848	-13.495	-13.393	-14.22	-15.915	-12.509	-15.16	-16.932	-14.122	-14.334	-16.58	-12.344	-16.281	-13.565	-14.774	-13.682	-14.779	-16.051	-15.686	-13.656	-14.798	-13.118	-13.045	-13.301	-10.998	-14.988	-15.651	-13.848	-13.883	-15.036	-12.805	-12.933	-13.274	-14.273	-14.843	-13.408	-12.208	-11.238	-12.892	-13.814	-12.611	-16.323	-14.827	-14.869	-14.356	-15.305	-12.906
-1.5846	-2.602	-0.51488	-2.3922	-0.25815	-1.4563	-2.2526	0.47217	-1.2116	-0.84127	-0.62866	-1.2052	-0.91398	-0.27657	-1.0242	-0.24437	-2.2347	-0.84048	-3.238	-0.85122	1.5091	0.8324	-1.71	-2.5889	-3.2166	-0.93658	-0.26657	-0.74734	-2.5553	-0.32247	0.44026	-0.93078	-1.6406	0.076466	-0.3362	-3.106	-0.47519	-1.1009	-1.1976	-3.4702	-3.8043	-0.067156	-1.5829	-0.50388	-1.7157	-1.6042	-3.2538	-0.18577	-0.60315	-2.0445
-0.40814	1.4901	3.0444	0.6827	4.4124	-0.56858	4.5445	4.0211	2.817	0.67832	3.3995	4.8632	3.4844	4.0196	3.8648	3.4844	2.7625	2.8082	3.139	1.9248	2.2388	2.2944	3.8382	2.7602	1.6826	2.9081	3.5909	0.81723	3.1306	1.0877	1.5369	1.2933	4.4082	4.7269	2.2609	-0.80004	0.53353	1.8468	1.1962	4.4043	2.9383	2.4795	-0.12838	2.2883	4.0241	4.8835	2.745	0.57146	4.0954	3.2567
-4.7977	-4.1154	-4.3992	-6.9073	-4.7407	-5.5449	-3.4189	-3.1952	-4.3411	-2.9756	-3.3654	-3.9008	-5.5054	-3.794	-5.4704	-4.6113	-4.98	-2.2737	-4.4822	-3.3163	-2.3984	-5.5931	-3.4813	-3.8696	-5.1884	-3.3741	-4.0435	-3.572	-3.7178	-2.8469	-4.2009	-3.9475	-2.7686	-2.6058	-4.2099	-4.4745	-4.6023	-3.7821	-3.0506	-0.68099	-4.1989	-1.3325	-2.7622	-3.029	-3.9094	-2.5436	-1.6322	-4.4162	-3.3818	-4.2723
-8.4601	-7.4781	-6.581	-6.7731	-4.4778	-4.5524	-5.6406	-5.4243	-4.597	-6.0103	-6.0373	-6.3016	-7.6668	-5.0037	-6.1519	-8.1422	-6.775	-6.4209	-6.8309	-7.6107	-6.7595	-5.8104	-6.3109	-6.7313	-8.445	-5.9758	-8.2157	-8.5916	-4.708	-6.2239	-4.8285	-6.7235	-5.5126	-5.626	-5.5168	-6.8253	-8.4312	-7.7295	-7.3871	-6.5992	-4.0739	-8.2732	-4.8797	-6.1161	-5.9163	-8.506	-8.2683	-6.8379	-5.5604	-7.4156
-13.446	-15.212	-15.092	-13.338	-13.435	-15.601	-15.296	-13.896	-15.819	-12.966	-16.077	-13.927	-14.932	-13.974	-12.14	-15.041	-12.492	-14.081	-13.295	-13.267	-14.84	-12.974	-15.183	-16.675	-14.8	-16.159	-14.182	-15.259	-13.831	-13.435	-12.289	-17.76	-15.26	-14.482	-14.809	-13.731	-14.991	-13.141	-14.267	-15.406	-13.602	-13.7	-13.885	-17.45	-15.885	-14.64	-14.267	-15.922	-13.408	-13.524
-0.79176	-1.3803	-2.6078	-0.026192	-1.3111	-1.708	0.86336	0.006293	-2.2197	0.087997	-0.47872	-0.76824	-1.3179	-1.2331	-0.43168	0.54268	-0.68751	-1.0708	-2.6152	-2.4065	-1.267	0.42895	-1.9368	0.066144	1.3612	-0.64825	-2.0401	-1.4124	-0.35527	-1.938	-1.4256	-0.28457	-0.39461	-0.044275	-0.45159	1.4216	-0.49826	-0.41703	0.41563	-0.46369	-3.8101	0.91471	-1.6855	-0.46376	0.12063	-2.4537	-1.3664	-0.98753	-0.66308	0.046379
-0.12755	0.50648	1.5747	1.9433	-0.12904	1.3223	1.202	2.8071	3.6472	3.1292	0.96378	3.0235	1.4223	1.8492	-1.5824	3.1045	0.4911	3.551	3.6764	1.4575	-0.14854	0.79501	3.0687	2.8437	2.4044	1.5979	0.53195	3.221	2.3122	3.4933	1.7204	1.531	1.9833	0.40502	0.52799	2.1221	1.293	4.2856	1.937	0.59749	0.20499	2.4255	1.1432	2.5795	0.85507	1.6064	1.4881	2.74	3.2977	0.81401
5.3165	8.0461	4.4341	4.7181	3.4865	4.4395	3.8093	4.8942	3.3919	4.1966	4.4032	5.0907	5.132	4.405	5.0888	4.085	4.0528	6.2618	6.0159	3.6436	5.7627	5.925	5.4102	4.9325	4.8534	4.7754	5.8027	2.8915	3.3683	4.1303	4.0372	6.7808	4.9336	3.937	5.4394	4.4985	4.0107	4.9891	5.5048	5.5529	4.3141	5.1194	2.7461	3.2066	2.6049	5.8448	2.6873	5.464	4.8517	3.8967
0.58617	0.95725	-0.80975	0.50113	-0.90434	1.441	-1.1931	-0.2345	-0.22913	-1.5323	0.77676	0.44318	-0.79416	0.25115	-0.84683	0.85431	-0.045886	-0.30727	-0.95382	-2.6903	1.7557	-1.4823	0.79212	1.2158	0.99253	1.6378	1.5767	0.89233	0.8527	1.1557	1.7688	1.3201	-0.40343	0.52308	2.2111	2.7898	1.8129	-1.2116	0.78503	0.11397	-0.90556	-0.8293	0.93792	-0.22071	2.7495	-1.856	-0.52388	2.1361	-0.22968	-0.22134
-12.658	-9.9337	-12.202	-12.532	-12.855	-12.575	-10.904	-12.086	-12.762	-12.6	-10.739	-12.627	-13.017	-11.898	-12.548	-11.836	-11.809	-11.85	-12.291	-12.516	-14.864	-12.05	-13.064	-10.989	-10.481	-11.649	-9.8019	-9.9197	-11.616	-12.736	-11.024	-10.908	-11.187	-11.465	-12.548	-11.22	-11.668	-14.309	-11.613	-13.561	-10.356	-13.426	-12.246	-12.43	-11.297	-11.533	-13.197	-11.813	-11.432	-9.566
1.0772	-2.0474	0.10641	-1.2875	0.025964	0.87866	-1.1457	-0.35042	-1.391	-0.76621	-1.1783	1.697	3.2138	0.54649	-2.4437	0.60535	-0.22095	0.65144	-0.49431	-1.709	-0.34611	-2.3938	-0.75668	1.0095	-0.73826	1.3394	-0.83083	0.4184	0.0051982	-2.2738	-1.7062	0.36431	-0.16386	0.69881	-0.83471	1.1116	-0.8671	1.0999	2.405	-0.51467	-1.5762	-1.5574	2.2429	0.03591	-2.0434	-0.54274	0.46736	-0.35684	0.57806	-2.0146
8.6302	8.5213	8.0735	8.3306	6.6529	8.0312	8.0232	8.5219	11.074	7.9255	6.0324	10.486	6.5075	7.4694	7.0996	9.6479	8.1681	8.9162	9.0345	6.3014	7.2713	6.3267	8.3304	9.5229	8.631	8.255	6.7271	8.0481	9.1112	8.5861	6.6763	6.9474	7.7836	7.6649	8.0277	7.3106	6.1832	6.8527	9.8494	8.4783	8.6619	6.0498	7.9418	8.7138	6.5387	9.216	9.1108	9.4711	5.6548	9.4191
-1.9742	-2.6281	-2.8888	-1.2066	-1.3842	-0.081844	-3.6786	-2.5882	-3.1978	-2.8215	-2.1714	-2.8738	-1.1122	-3.4086	-1.5105	-2.5279	-1.4856	-1.0072	-2.3101	-4.5267	-1.7673	-3.428	-3.6006	-2.8533	-2.2502	-2.8391	-3.065	-2.2133	-2.0381	-2.3041	-3.1262	-2.421	-2.0615	-3.43	-1.9099	-0.71166	-0.74079	-1.2724	-1.0146	-2.5905	-2.8452	-3.0929	-2.6537	-4.8461	-0.82618	-1.5965	-2.2943	-1.2976	-1.869	-2.8846
4.0731	2.6174	5.183	4.2704	3.8461	3.4579	2.6127	2.4722	3.8922	1.4603	1.2203	2.1047	4.8107	3.1823	2.9163	3.1501	2.3167	1.7785	2.9277	4.6218	3.0042	4.5676	2.1463	3.1947	3.3164	2.9779	3.143	4.4231	3.8951	3.7275	1.9667	1.3028	2.8565	5.1211	3.046	2.2001	2.6786	3.1089	1.7947	2.7667	4.7231	2.0669	3.2422	4.8793	2.1401	2.9701	5.4198	0.6012	3.5845	0.89174
2.5286	3.6108	2.6145	0.5848	1.3714	2.9376	1.5348	2.0924	3.9389	2.1141	0.24384	2.2852	3.2637	2.2869	3.3604	-0.20745	1.7094	4.6393	0.40334	1.7857	2.8903	0.34864	2.0197	3.3655	-0.11213	2.2916	-1.0353	1.4537	-0.77459	3.2901	-0.12672	4.1861	0.85142	3.0759	3.6896	1.9977	4.2735	1.8879	2.6085	-1.027	-0.39623	2.048	0.849	2.0123	0.32131	2.8942	1.9325	2.5295	1.5773	0.62768
-6.2897	-6.4245	-5.2459	-6.9708	-5.2315	-5.8969	-6.5686	-4.772	-8.5108	-5.089	-4.671	-6.4299	-5.0791	-4.3455	-4.8061	-3.6965	-7.2831	-5.7917	-8.4897	-3.0664	-5.609	-5.7584	-5.6405	-6.0268	-4.5747	-5.3054	-6.976	-5.3433	-5.7934	-6.5646	-8.0995	-8.9828	-5.6109	-5.5431	-5.3149	-6.776	-4.7313	-4.1659	-6.0817	-6.9811	-5.7707	-4.88	-6.4454	-5.5615	-7.0335	-4.1588	-6.8403	-5.3698	-5.7942	-3.6574
6.4573	3.0432	5.8336	4.6212	2.3138	5.0489	7.053	5.3561	5.9129	4.2079	4.2491	6.2943	5.6135	6.1765	2.799	3.7059	5.3104	4.5495	6.1569	5.6085	6.3732	6.2987	6.6265	5.3122	6.0608	3.8798	7.8041	6.0697	4.4991	5.2262	7.2989	4.6742	4.2329	4.6651	6.803	5.8906	6.0928	4.9413	3.6796	5.8246	5.1446	4.6453	5.903	5.7038	8.937	5.3646	7.2174	6.0726	6.005	6.7301
0.90418	-0.58162	0.28359	-0.16598	-0.92648	1.2582	-3.4911	-2.8099	-1.0668	-0.9933	0.72977	-1.3603	-1.2991	-0.53405	-2.1838	-0.563	-1.6006	1.2709	-0.42433	0.39169	-0.59861	0.84611	-1.5175	-1.2949	0.45768	1.6299	-1.4949	-2.065	-2.2919	-0.090095	-0.61833	0.47473	-0.58198	-0.57419	0.53751	0.054661	-0.076967	-0.82674	0.4253	0.53493	-0.1056	-0.43998	0.022334	-0.89837	0.14311	-0.52963	-0.83724	0.83579	-0.5218	1.3792
-14.943	-13.507	-11.781	-13.897	-13.088	-11.763	-12.835	-10.195	-12.233	-13.926	-11.608	-11.77	-11.53	-10.76	-12.353	-11.405	-13.961	-12.703	-15.583	-10.444	-15.901	-13.143	-12.348	-14.004	-15.036	-14.312	-13.734	-14.91	-12.724	-15.462	-11.803	-13.102	-12.304	-12.212	-12.023	-12.455	-12.814	-12.031	-13.018	-10.99	-13.637	-13.332	-13.676	-11.652	-12.98	-13.92	-11.785	-13.877	-14.176	-10.834
8.4521	6.7645	8.431	9.5141	10.939	8.0908	8.4176	9.6435	7.6344	8.7116	10.341	7.5985	9.3609	7.3566	10.296	9.7417	9.0797	8.9034	7.5285	7.51	7.5432	8.782	6.9811	8.17	5.9437	8.9859	6.9361	4.7969	8.1351	6.8293	9.557	12.625	9.4115	9.8249	8.093	7.1178	7.8467	8.2772	9.0866	9.5352	7.5569	8.9663	8.0128	6.8628	9.1321	9.3148	7.6862	9.3784	7.6282	8.2917
-0.82815	-0.83271	-1.9013	-0.27517	-2.5401	0.348	-2.2188	-1.4686	-2.9169	-1.5161	-0.96528	-0.76927	0.075867	-3.5198	0.307	-1.3035	-1.1261	-0.1114	-0.5651	-0.85218	-1.125	-1.9003	0.095994	-0.37313	-2.411	0.16722	-1.9636	-0.69346	-1.4634	-3.9972	1.292	-0.84056	-0.98826	-1.0346	0.16705	-0.44639	-0.79442	-1.6889	-1.3885	-1.0124	0.68866	-1.7158	-0.97517	-2.8867	-2.101	-0.34385	-2.1967	0.089821	-0.58434	-1.1687
9.9551	5.6551	6.0446	7.2444	6.6652	7.2406	6.843	6.1757	6.8982	4.6507	8.1288	7.3589	6.2067	5.0569	7.4067	5.0032	7.845	5.3595	5.7467	5.9858	5.6692	7.7385	6.2039	6.11	5.8569	5.858	6.5442	6.2033	7.3341	8.6914	8.1223	7.7278	7.0077	4.3527	4.3643	6.4267	9.048	5.4553	7.1157	5.391	5.3571	6.32	8.2763	7.399	6.0984	7.0825	9.4638	5.1601	8.1155	6.4788
-8.6006	-9.2227	-7.4652	-6.6489	-8.9565	-7.819	-7.977	-8.9435	-6.6366	-8.6225	-9.8719	-11.683	-10.416	-9.3816	-8.5567	-7.9724	-9.3527	-8.8701	-7.7358	-6.9015	-10.523	-10.216	-9.7951	-7.31	-10.982	-8.8003	-8.5333	-7.4984	-8.1426	-7.0137	-11.154	-9.5436	-8.6003	-8.3093	-10.139	-7.6904	-10.944	-8.9433	-8.1137	-9.4295	-10.315	-9.6012	-7.1351	-8.7991	-9.3792	-8.6879	-10.995	-9.4201	-8.899	-7.7755
8.0759	7.1044	6.9008	8.0463	6.3252	6.9862	8.2912	7.6385	3.4476	5.7455	6.1002	5.5914	7.34	6.5034	8.2342	6.8925	7.3788	3.9425	7.4325	8.1383	8.2416	5.1316	7.3214	7.0537	7.9043	7.8876	6.4154	7.3943	7.3336	7.9093	9.0324	8.2324	6.4902	8.1514	5.3019	7.87	8.78	8.4111	6.9414	7.8841	3.9713	7.8534	7.1027	6.7494	4.7623	5.9196	6.2849	8.5325	8.7828	5.9322
-21.208	-21.897	-21.391	-22.339	-21.946	-20.883	-21.204	-22.024	-21.297	-21.602	-22.346	-23.174	-23.429	-22.332	-22.397	-21.596	-22.042	-21.51	-20.443	-22.311	-23.024	-24.093	-23.434	-24.23	-21.356	-23.055	-20.329	-20.971	-19.691	-24.481	-23.272	-20.768	-23.76	-21.762	-19.412	-18.696	-23.708	-23.216	-21.918	-21.869	-21.253	-22.515	-25.431	-22.184	-20.877	-22.962	-23.38	-23.424	-21.842	-22.285
-5.3022	-6.966	-5.976	-5.7142	-6.0351	-6.6341	-6.1765	-5.4102	-4.399	-4.2088	-5.2483	-6.6629	-6.2956	-5.2242	-4.561	-5.0524	-6.5442	-4.9906	-6.7477	-7.0812	-3.8488	-6.9665	-2.9477	-6.3653	-5.013	-5.2471	-7.0119	-6.2052	-6.3791	-7.4276	-4.6032	-6.8998	-6.5033	-5.237	-3.3797	-4.7076	-6.1816	-5.3935	-5.5953	-8.1202	-6.5988	-5.9458	-5.2395	-5.8701	-6.9797	-2.3941	-5.9066	-4.5803	-5.0035	-3.2048
-23.485	-21.504	-21.863	-24.805	-22.709	-23.352	-22.105	-19.17	-20.278	-24.449	-21.953	-20.892	-20.563	-20.454	-21.133	-24.343	-21.04	-22.924	-21.196	-22.498	-21.018	-23.918	-21.486	-22.298	-23.026	-23.237	-21.163	-25.115	-24.077	-23.82	-24.052	-23.002	-22.966	-21.93	-21.121	-21.809	-23.93	-24.716	-24.731	-22.382	-21.89	-23.286	-21.758	-22.663	-25.024	-20.428	-22.586	-21.502	-22.421	-20.949
-13.381	-13.142	-11.609	-11.85	-16.229	-12.294	-13.084	-12.176	-15.57	-14.783	-12.932	-11.807	-12.689	-14.644	-11.846	-12.796	-13.352	-16.562	-12.859	-11.792	-13.203	-10.703	-13.495	-13.794	-13.033	-14.361	-13.579	-12.936	-13.397	-14.176	-12.574	-13.1	-12.556	-12.324	-9.9263	-12.809	-11.696	-12.995	-11.968	-12.062	-14.412	-14.522	-11.113	-11.151	-13.134	-10.817	-11.828	-13.747	-13.545	-11.466
-4.5198	-5.3195	-7.2083	-4.2173	-4.5609	-5.2242	-6.9875	-5.7994	-6.9028	-5.9789	-7.0431	-4.3937	-7.6461	-5.5843	-4.3403	-2.8986	-5.2526	-7.7261	-4.4255	-3.0707	-5.1488	-6.6306	-6.8924	-4.7593	-5.9236	-4.238	-5.0908	-3.9136	-8.5959	-5.7845	-6.1533	-6.6446	-5.8312	-7.0489	-6.4498	-3.9737	-4.1841	-6.1029	-4.1982	-5.4236	-3.7381	-3.5833	-4.7206	-4.6257	-5.6753	-6.8219	-4.8551	-6.6428	-7.8007	-6.8492
-6.8342	-9.6092	-7.3959	-9.6144	-7.345	-9.1729	-10.582	-8.3221	-8.8503	-8.6522	-6.5734	-8.3481	-9.1321	-9.6275	-10.497	-9.2488	-9.8013	-11.668	-9.3542	-7.6599	-8.0307	-8.7748	-9.0757	-8.6788	-9.1595	-7.4846	-7.09	-9.9581	-10.305	-7.1994	-8.724	-10.467	-9.654	-8.936	-9.7212	-9.2605	-9.3507	-8.8114	-8.9445	-9.5272	-8.1516	-7.4186	-7.4048	-8.3607	-7.9125	-9.8723	-10.071	-8.3541	-7.8676	-9.0985
-10.106	-8.7008	-8.7178	-8.7422	-8.6837	-9.336	-10.079	-10.362	-9.0533	-8.5656	-9.1792	-11.354	-8.4058	-8.8187	-9.3	-10.15	-8.3629	-7.9826	-9.8874	-9.7049	-8.8328	-6.3977	-10.182	-10.904	-7.7306	-9.5865	-10.2	-9.9404	-5.99	-10.922	-9.2779	-7.0182	-9.6545	-8.8261	-11.99	-9.0215	-10.829	-7.6309	-9.7718	-9.4843	-10.315	-10.055	-9.6434	-8.7699	-11.364	-9.3614	-6.337	-11.041	-8.4053	-8.0337
0.40262	-1.5454	-2.3303	0.43447	-0.25732	-0.18194	-1.7215	-1.1684	-0.9794	-1.4757	0.73802	0.76997	-1.5464	-2.0904	-0.48873	0.56676	-1.8852	-1.0723	1.3256	-0.64752	-0.68209	-0.72136	0.21202	0.66821	-2.0419	-0.70544	0.15183	-0.57543	0.3334	-2.1828	-1.0089	-0.55845	1.8617	0.48498	0.041358	-1.2503	-2.3012	-1.8122	-0.34275	1.6246	1.4709	-1.0044	1.0874	-1.1776	-0.6722	0.12411	-1.6324	0.88461	-1.4479	-0.63343
-11.605	-11.956	-13.466	-13.802	-14.978	-13.302	-13.717	-14.376	-13.056	-11.25	-13.249	-14.762	-12.747	-12.645	-13.023	-15.086	-13.039	-12.627	-16.396	-13.566	-14.594	-13.399	-12.7	-13.097	-16.332	-12.82	-13.975	-12.716	-13.799	-13.844	-12.391	-13.592	-11.468	-13.05	-13.086	-14.843	-13.193	-15.954	-15.125	-12.805	-13.408	-13.78	-12.561	-11.783	-15.962	-12.336	-12.747	-13.594	-10.348	-11.229
-2.8651	-1.3272	-3.4022	-0.58427	-0.19806	-0.81272	0.29204	-1.0149	0.67418	-3.5291	-1.869	0.66801	-0.43214	-3.3717	-2.5317	1.1391	-1.5029	-4.9374	-2.8402	-1.1604	0.71872	-0.24934	-1.0506	-0.60304	0.2495	-2.3437	0.63399	-1.8784	0.97443	-1.8326	-1.5367	-4.2068	-1.7437	-2.4705	-1.8068	-1.0779	-3.0255	-0.96834	-1.0776	-0.83464	-0.62455	-2.864	-2.596	-1.1319	-1.8495	-1.9806	0.39956	0.33148	-1.0776	1.3772
-13.236	-11.715	-10.059	-16.915	-12.106	-13.186	-13.018	-13.732	-17.081	-14.194	-11.521	-11.196	-13.036	-12.376	-12.934	-13.858	-13.046	-13.151	-13.312	-16.222	-10.568	-12.572	-13.758	-13.237	-14.418	-11.452	-10.641	-12.151	-13.7	-15.246	-13.988	-11.517	-11.242	-12.871	-10.148	-12.871	-13.859	-12.527	-10.946	-12.628	-12.711	-12.32	-12.38	-13.003	-10.385	-11.22	-12.1	-12.295	-14.099	-12.362
-3.7514	-3.9988	-5.0053	-6.4604	-5.6411	-5.5355	-4.5517	-6.4098	-3.9706	-5.3686	-4.771	-6.0279	-4.536	-4.0659	-5.4819	-2.5358	-4.2426	-5.6591	-2.2508	-3.0218	-4.011	-5.312	-5.1733	-5.3412	-6.024	-5.7464	-4.5918	-6.4582	-6.6322	-5.3695	-3.6326	-3.5035	-6.1287	-4.8521	-5.1079	-4.3674	-5.8501	-6.9549	-2.5282	-5.1157	-5.581	-2.9344	-3.0286	-4.6965	-7.3975	-8.3077	-4.4894	-5.8345	-4.9559	-4.7821
-3.1772	-3.637	-4.9778	0.052047	-1.8453	-3.6758	-2.6226	-2.4854	-4.3435	-2.5239	-1.6707	-3.5302	-2.9007	-3.5722	-0.42099	-1.8908	-2.4441	-2.8055	-3.1434	-3.2197	-4.4992	-2.661	-1.4877	-4.6318	-3.1597	-1.8455	-3.4785	-2.1946	-3.5825	-4.0632	-3.715	-2.1953	-1.9642	-3.5715	-2.6044	-1.2341	-3.5961	-5.3107	-3.7841	-1.6068	-3.8707	-2.6646	-3.3443	-2.3745	0.18327	-5.2612	-1.8216	-3.1179	-4.4161	-0.68939
-13.315	-16.918	-13.911	-13.853	-15.164	-13.985	-14.517	-14.614	-11.343	-13.118	-17.101	-15.473	-13.429	-14.45	-14.788	-14.519	-15.625	-13.541	-14.34	-13.876	-13.533	-15.858	-14.451	-13.655	-15.922	-13.854	-12.922	-13.574	-13.107	-15.338	-12.657	-14.299	-15.196	-14.954	-15.208	-15.224	-12.237	-14.544	-15.365	-12.786	-15.307	-14.632	-12.002	-15.665	-13.64	-12.926	-13.682	-14.685	-13.588	-15.235
-14.274	-12.722	-12.828	-11.909	-11.985	-11.878	-13.361	-14.595	-10.856	-12.429	-12.187	-15.276	-13.908	-10.123	-12.962	-13.698	-11.289	-12.313	-10.356	-13.307	-10.848	-11.645	-13.816	-12.391	-10.455	-11.455	-14.458	-13.413	-11.519	-15.368	-13.143	-12.253	-12.139	-11.456	-12.975	-11.727	-12.064	-11.769	-14.394	-14.289	-13.529	-12.855	-12.053	-10.795	-12.657	-12.084	-14.376	-13.592	-11.264	-14.124
9.6986	6.9105	7.2655	8.7233	7.4227	7.3995	8.7988	9.3604	7.6644	5.7163	7.4752	8.1748	8.6141	7.6766	8.1432	8.222	6.6403	9.909	4.492	8.345	6.5518	9.3101	7.4357	6.3187	7.9285	10.562	8.308	8.3113	9.4601	7.7081	8.34	9.2167	9.2952	9.6456	9.5886	7.5715	7.1722	10.006	8.6595	8.1606	5.8831	7.0646	8.8243	7.5321	7.2007	8.41	6.8624	8.388	8.1284	7.628
-3.1217	-1.0827	-0.31554	-1.6466	-1.0268	-0.93961	1.6394	-0.47243	-0.87461	0.63139	-0.35575	-1.1239	-2.3005	0.23634	0.48963	0.28847	0.30101	-0.9251	-0.084768	-1.5099	-0.43811	0.71403	-2.8426	-0.044823	-0.64048	-0.018148	-1.4368	-0.24167	0.023373	-3.0324	0.14959	-1.4374	0.1315	-2.7133	0.3868	1.0117	-2.2969	-0.71889	1.8565	1.695	1.1122	-0.62594	-0.25921	0.10002	0.58026	-0.676	-0.036978	0.58159	-0.88625	-0.69065
-1.3558	-2.7125	-0.61034	-2.3032	-1.0298	-0.05043	-2.3521	-2.9787	-1.8123	-1.0776	-1.5135	1.4271	-0.75375	-1.2807	-0.95488	-1.3312	-3.2287	-1.6594	-1.1846	-1.1982	-0.15798	-3.1393	-2.1235	-1.6492	-2.7484	1.2576	-4.3264	-1.7016	-3.0487	-1.282	-2.5722	0.099446	-0.45454	-0.18983	-1.5455	-1.5401	-3.3968	-1.557	0.24001	0.12106	-1.007	-1.6936	-2.804	-0.40125	-3.0826	0.039096	2.5229	-3.6458	-2.3637	-2.5618
6.0121	4.1532	5.008	5.8061	5.8683	3.674	3.9639	5.6243	6.113	6.964	3.1397	5.9826	6.5299	3.6787	5.6715	4.6396	7.1032	5.8119	5.3278	6.3197	5.1009	4.6517	3.1749	4.6533	5.7129	4.6891	5.6139	8.1082	3.4092	5.0532	5.9521	5.8066	4.2106	6.2401	4.8269	5.2291	4.0351	7.6539	6.8648	5.5228	5.3817	2.3764	3.8581	5.5211	3.7213	7.574	5.2586	3.7571	4.4359	4.0828
-13.769	-17.214	-15.473	-12.944	-13.604	-15.789	-15.168	-13.785	-13.399	-14.343	-15.406	-14.378	-13.793	-15.263	-13.786	-17.209	-13.869	-16.671	-14.227	-15.325	-14.814	-16.551	-15.201	-15.366	-16.57	-14.048	-14.28	-15.164	-14.186	-16.01	-12.723	-16.563	-12.829	-12.914	-11.25	-14.844	-16.894	-14.25	-16.665	-14.371	-15.662	-13.833	-12.369	-16.983	-13.517	-15.755	-13.235	-13.956	-12.181	-12.857
-3.696	-4.1325	-5.245	-3.2534	-4.9295	-5.097	-5.4	-5.5752	-5.7848	-3.7353	-4.1859	-2.7695	-5.4201	-4.9618	-5.3276	-3.2341	-4.3195	-4.9525	-5.7514	-5.0847	-3.5802	-4.1643	-4.8345	-7.0482	-4.0985	-4.9666	-2.6466	-5.8727	-3.5344	-6.0908	-4.6559	-3.8918	-4.8337	-5.8112	-4.7164	-3.7401	-3.7636	-5.5911	-5.1398	-4.8732	-5.9285	-5.8358	-4.6394	-5.2161	-3.6307	-5.9185	-3.3449	-5.2706	-5.8849	-5.8492
-0.28278	-1.0351	-3.2658	0.91869	-1.2489	-3.2858	-0.45219	-3.3359	1.1727	-3.1545	-2.881	-1.2235	-0.70036	-0.78236	-0.16866	-4.395	-1.5839	-0.77182	-0.22189	-3.2772	-2.569	-0.69554	0.077222	-1.9706	-3.982	0.097756	-2.0229	-1.5714	-2.9261	-1.2681	-2.923	-2.7043	0.34835	-1.3351	0.64256	-1.7902	0.37588	-0.74485	0.93215	-3.2362	-1.4434	-1.7389	-1.5563	-2.5449	-2.0918	-0.39476	-0.93405	-1.1115	-0.28548	-0.9507
-3.8666	-4.1574	-2.9541	-4.17	-5.1284	-5.2763	-5.358	-6.4864	-7.5182	-7.2911	-5.2724	-6.6918	-4.2161	-5.2965	-5.1265	-6.0816	-4.396	-4.284	-5.9287	-5.8719	-5.545	-6.2964	-4.8768	-5.5938	-5.5937	-7.4016	-5.338	-6.4953	-7.093	-6.7359	-5.4734	-6.6161	-5.2933	-4.9517	-6.1863	-5.7519	-6.6222	-3.6456	-7.3806	-4.1438	-7.2251	-3.7061	-5.8866	-6.9176	-5.2243	-5.2449	-8.2273	-4.24	-5.9858	-6.4121
-14.367	-14.533	-12.28	-15.354	-12.947	-12.942	-13.48	-13.544	-13.236	-14.837	-16.053	-12.083	-11.15	-15.224	-11.921	-12.886	-11.844	-14.038	-13.969	-13.986	-16.499	-14.29	-13.028	-12.35	-13.253	-12.073	-12.772	-11.008	-12.783	-9.7671	-12.205	-11.949	-14.212	-12.21	-12.296	-12.07	-11.706	-13.935	-13.307	-11.982	-12.441	-13.232	-12.681	-14.748	-11.029	-12.293	-15.344	-13.767	-11.059	-14.474
-2.8069	-0.85446	-2.6056	-3.9298	-0.41417	-3.4775	-1.3587	-2.3299	-0.39732	-1.6421	-5.4723	-5.0575	0.52651	-3.3632	-3.0306	-1.6222	-1.0478	-2.4593	-3.9249	-1.9239	-1.1045	-2.1805	-4.5389	-0.9008	-4.1008	-2.7894	-2.9579	-2.0737	-2.2701	-0.97652	-2.1025	-2.8807	-3.6593	-4.3597	-2.2586	-2.9168	-2.3535	-1.4324	-2.1372	-3.7896	-1.7792	-2.7483	-2.2201	-0.30147	-2.4868	-2.4607	-0.96051	-0.059832	-2.9164	-3.0613
1.1381	-1.8866	2.3446	-0.33265	-1.3318	-0.33365	0.97835	0.88472	-1.1442	0.08189	0.49577	-1.0163	2.216	0.85257	-0.24595	1.294	1.3694	0.24494	1.508	-0.70468	-1.1022	-0.074373	-0.63218	1.1845	0.60433	-0.37735	-0.10739	-0.75899	-0.36702	0.053061	2.6881	-1.4046	-0.41667	1.9967	1.0228	0.08636	2.4841	-0.76985	1.3496	-0.56681	-0.8434	-1.6014	-1.2693	-0.36555	0.99839	0.058251	-0.63119	-0.0095542	1.3808	0.87323
-0.74535	-2.3309	-0.29399	-0.93343	-0.91764	0.55484	-0.61784	-0.147	-1.146	0.90084	-1.2186	-0.84225	0.05172	0.51273	0.78341	-2.4642	0.89179	-0.77751	-3.1755	-0.27471	0.49334	0.89982	-3.0463	2.2957	-0.81542	-1.6334	-1.7386	0.0012271	1.6286	-0.91208	0.48454	1.0451	0.85763	-0.69763	0.53813	1.8391	-1.0627	0.31158	-1.861	-1.8408	1.2498	1.6483	-0.94294	-0.99757	0.95559	-0.77709	-0.30096	0.81979	0.032482	-2.1524
1.0611	-0.6724	-0.88193	1.2007	-0.43753	0.10983	3.6533	-0.76978	0.12638	0.89289	1.5214	2.7783	0.11881	0.16321	-1.634	-0.6209	0.67811	1.1694	-0.49275	-1.2342	-1.0244	0.068852	0.085096	0.80683	0.37149	-0.32912	-0.71283	-0.22569	0.87459	-0.72714	2.9521	-0.949	3.5234	1.8383	0.99434	0.9987	3.7773	-0.44117	0.93841	-3.0476	0.547	-2.5018	0.033772	0.031594	0.21248	2.1797	2.5326	-0.80462	1.4892	0.858
-3.957	-2.5547	-1.937	-2.1226	-1.873	-2.8254	-4.5632	-1.2787	-0.68595	1.3782	-2.1359	-1.0767	0.22373	-1.8876	-0.76861	-2.5949	0.71026	-0.7922	-2.2661	-2.9651	-0.51826	-0.8104	-1.6992	-1.6934	-1.4925	-1.6205	-1.9421	-1.4457	-2.0389	0.016736	-1.0842	0.63354	-1.4216	0.51427	-1.7275	-0.89115	-3.1818	-2.854	-0.59864	0.72388	-3.6955	-1.2213	-2.5082	-0.99237	-2.1834	-0.55657	0.26544	-1.914	0.16192	-2.1927
9.869	6.9438	7.4751	7.5787	7.0467	8.206	5.289	8.4169	6.5201	8.5014	4.679	7.2064	7.6834	4.3008	9.4851	6.7039	7.6956	6.7146	7.1706	10.146	8.1333	7.9071	7.8674	7.4574	11.332	8.5698	7.5402	7.2829	7.4946	10.097	7.0734	7.5962	7.0637	8.0066	7.944	6.3724	6.0829	8.613	8.3995	9.3611	10.117	7.1382	9.0513	7.1902	8.8807	8.3812	7.4599	8.3667	7.4883	10.168
-2.5504	-0.037531	-1.5345	-5.1396	-3.8337	-2.1305	-2.9169	-3.6975	-3.9024	-3.1862	-1.3874	-1.7546	-1.4653	-2.1641	-2.3928	-0.5475	-1.1721	-2.3117	-2.6391	-1.6226	-6.2657	-0.48304	-2.3723	-1.1101	-3.9326	-3.8666	-4.7306	-2.6999	-3.418	-1.5096	-2.3919	-2.6538	-2.9162	-4.6589	-3.634	-1.7277	-3.1035	-3.3327	-2.8511	-2.0746	-4.895	-4.4624	-2.1001	-3.1352	-0.57132	-3.7473	0.074019	-3.7299	-4.2616	-3.4824
0.98544	-2.0451	-0.421	-0.89449	-0.85274	-1.7351	-1.6676	-1.5861	-0.038345	-1.7437	-0.10762	-3.0052	0.64566	2.0084	2.1627	-1.9457	-1.6964	-0.66448	2.1769	-0.12491	-0.50014	-0.54384	-0.22663	0.35698	0.20444	-0.50779	-0.44179	-1.4391	-3.1396	-2.1518	-1.7889	-1.4668	-1.938	-1.2371	-0.18788	-1.076	0.68162	0.0014295	-2.0892	-0.729	2.1444	-2.3941	-1.9635	0.12643	0.14374	-0.76392	-0.54549	-0.78692	-1.3082	-1.8928
-2.3352	-4.1043	-2.6933	-2.2658	-3.2325	-2.9959	-1.4828	-3.8828	-2.58	-3.8665	-5.1526	-2.5938	-2.9602	-2.2818	-3.5465	-2.4014	-3.8	-2.9446	-5.2464	-1.4384	-1.7325	-5.23	-3.4286	-2.0098	-1.7806	-5.9872	-1.3859	-3.188	-2.0027	-3.9919	-2.9996	-4.0495	-4.3458	-4.4006	-3.5979	-2.0202	-2.6232	-3.8453	-4.1748	-3.839	-1.7884	-1.6856	-3.5593	-3.5559	-3.9283	-3.7844	-1.365	-2.9082	-4.0031	-1.7849
-14.027	-12.297	-11.46	-13.189	-14.224	-11.716	-10.278	-12.823	-12.077	-14.937	-12.053	-13.01	-13.898	-11.776	-12.884	-10.462	-10.99	-13.955	-12.744	-15.211	-14.233	-11.066	-13.546	-13.547	-13.717	-13.5	-15.429	-11.62	-12.035	-11.749	-12.523	-14.495	-11.968	-14.013	-11.856	-12.499	-12.371	-14.782	-11.097	-14.176	-11.61	-13.006	-10.844	-13.671	-12.448	-14.481	-13.251	-12.782	-12.462	-14.291
-3.6086	-4.7111	-2.8185	-3.849	-3.113	-5.2399	-4.9063	-3.6276	-3.8051	-5.2645	-4.8186	-8.8395	-3.5443	-5.2876	-6.7879	-6.9989	-2.0755	-3.6764	-6.0496	-4.8286	-5.1223	-5.0109	-3.8623	-3.8607	-5.517	-7.178	-8.2841	-6.7786	-4.6707	-3.0782	-5.6055	-4.0378	-5.0919	-3.347	-3.8338	-5.2301	-3.5102	-5.5865	-7.4306	-4.1739	-2.5268	-3.2806	-4.2632	-3.9671	-4.5805	-4.0504	-5.8879	-5.7775	-5.3598	-2.9347
-14.77	-11.217	-13.39	-14.068	-11.398	-14.262	-13.643	-14.108	-11.837	-13.427	-14.18	-12.279	-14.085	-13.264	-14.257	-11.937	-10.421	-11.235	-12.341	-14.044	-15.155	-14.131	-13.137	-11.475	-11.565	-12.643	-12.622	-15.456	-12.94	-11.933	-14.766	-11.422	-12.724	-13.585	-12.843	-10.242	-15.435	-12.676	-12.177	-13.905	-12.943	-12.366	-13.225	-13.418	-14.285	-13.341	-12.154	-14.379	-12.91	-13.84
4.7562	2.2109	0.80181	3.5191	3.2684	3.191	0.84151	1.3565	1.2244	2.1566	3.4454	4.8004	3.0951	2.2383	2.6969	3.5257	1.3448	3.4232	2.9349	2.6859	2.422	2.8352	2.9701	1.8926	4.0319	3.2866	2.9824	3.4087	2.9436	2.2463	0.35999	3.3716	1.4159	2.2004	3.8408	1.7436	3.8846	1.9634	2.5951	2.0664	2.3347	2.6183	3.5346	2.5779	2.9491	2.2401	3.7743	2.5607	3.6993	0.54786
-12.813	-11.936	-14.244	-11.777	-10.69	-10.939	-12.015	-13.65	-13.433	-13.321	-10.373	-10.823	-10.892	-13.288	-11.918	-12.579	-13.212	-12.388	-12.271	-12.341	-10.244	-10.982	-10.366	-11.16	-10.201	-12.04	-13.785	-12.965	-10.885	-11.122	-14.1	-12.135	-11.918	-12.305	-9.9213	-13.83	-10.661	-14.344	-10.608	-13.062	-12.321	-10.83	-15.047	-12.724	-11.962	-11.593	-12.024	-13.094	-11.911	-9.829
-0.94921	-2.026	-0.10071	-2.8154	-1.0359	-3.107	-1.7521	-1.7524	-1.6851	-2.7013	-3.5244	-2.265	-1.2527	-3.342	-3.0138	-1.0917	-2.9261	0.73578	-2.3368	-2.6479	-1.7578	-1.0755	-3.6511	-3.9987	1.6081	-0.1183	-2.296	-0.10779	-4.947	-2.4867	-0.74909	-2.8025	-1.9582	-2.3476	1.1043	-1.9064	-1.9405	-3.3453	-0.50771	-2.3576	-2.5684	-0.16713	-1.9408	-1.5712	-3.7042	-1.7484	-1.5961	-1.9941	-2.0975	-0.2857
8.1001	5.7861	5.9573	8.8257	7.3665	8.928	8.9314	8.3603	8.1343	8.447	7.8581	10.178	9.4565	6.0737	10.144	7.4673	8.1231	7.6693	7.9009	9.3655	10.774	10.672	9.6948	12.086	9.5175	8.5389	11.099	7.4497	6.8776	10.135	9.6327	9.3172	6.2218	7.6588	9.1514	7.5069	11.286	6.4024	8.0328	6.393	6.7227	8.7496	9.5838	7.5861	9.1674	7.7852	7.0156	7.3943	9.6595	9.2719
-2.8081	-0.28407	-1.9378	-3.2756	-4.1249	-1.0036	-4.0616	-1.8287	-2.5143	-0.85591	-4.0895	-5.5044	-6.2313	-4.5113	-4.2732	-2.1624	-6.1855	-1.382	-5.0269	-3.1365	-1.9321	-3.7446	-2.1582	-4.7888	-4.6344	-2.3695	-1.2483	-3.834	-3.2931	-2.1721	-0.97225	-2.1236	-1.5825	-4.94	-3.1561	-4.0099	-4.3778	-2.5286	-3.7577	-5.37	-3.5551	-1.6767	-1.4251	-3.992	-1.0778	-3.2305	-4.4254	-1.3434	-2.9378	-1.3213
6.217	5.5138	5.9009	5.9451	7.1941	7	7.4255	6.6104	4.4467	6.3979	4.2362	5.9633	4.7781	4.8863	4.1216	4.8427	3.9342	5.1209	3.9729	7.1431	5.2281	6.1538	1.5189	7.0124	6.0083	5.9255	3.8182	4.7808	5.8389	6.6172	4.5499	4.0295	4.1734	3.7359	5.3338	4.7999	7.3632	6.8467	6.6412	3.0477	3.4692	4.9531	5.365	3.9534	4.1755	5.6543	6.0515	2.3025	7.5673	6.5955
-10.935	-12.953	-13.292	-9.5778	-11.697	-10.458	-11.04	-9.3282	-11.708	-12.06	-13.455	-11.006	-11.235	-11.927	-11.066	-12.522	-11.819	-12.578	-10.613	-13.36	-13.465	-13.3	-14.071	-11.557	-11.768	-10.36	-12.515	-10.45	-12.499	-10.282	-11.017	-10.251	-11.714	-10.58	-11.675	-10.369	-11.829	-11.307	-11.366	-9.4603	-12.827	-13.614	-11.799	-12.559	-10.335	-10.414	-13.668	-13.851	-11	-12.085
-14.69	-14.737	-14.367	-13.077	-13.052	-13.519	-13.55	-14.472	-12.126	-14.118	-14.996	-13.156	-12.133	-14.919	-15.068	-14.909	-15.59	-15.587	-14.006	-14.675	-13.501	-15.674	-15.424	-12.457	-13.928	-15.666	-13.872	-12.942	-15.472	-13.59	-13.845	-13.704	-13.278	-15.249	-12.78	-14.465	-13.888	-14.263	-12.604	-13.746	-14.378	-13.632	-12.341	-14.326	-12.897	-13.125	-14.64	-13.276	-15.329	-15.281
-0.22429	-0.27781	-2.2816	-0.13796	-0.00059309	0.69619	-1.8275	1.3725	-1.9528	-0.1864	0.48506	0.95066	-0.70255	-2.0799	-1.4324	-2.4552	-1.3179	-2.942	0.14891	-0.83046	-0.21242	-0.38099	-0.28252	-0.46668	-1.3641	-0.99853	0.71926	2.5938	-0.10148	1.8972	0.433	-2.24	-1.3321	1.3342	0.99896	-1.591	-0.83988	-2.9977	-1.5639	0.7256	-0.97976	0.74532	-2.2876	1.5356	-1.4421	-4.1584	-0.25197	-1.637	-0.093343	-1.7568
5.0909	6.6975	7.3618	6.473	6.9793	7.8703	8.1179	6.5067	8.3269	5.7793	5.7707	4.6016	6.452	6.3889	7.8933	8.0627	5.3718	8.0182	8.2336	8.1262	8.4159	8.288	6.1238	7.576	6.7893	8.2393	5.3738	7.0311	8.5005	5.2589	4.9038	9.6341	5.4152	6.1347	5.5777	4.9687	6.7266	4.7848	8.0127	7.0199	7.5573	8.4803	6.383	8.4004	8.0539	6.5076	8.8084	5.1207	8.7855	7.7831
-13.254	-14.896	-14.289	-12.01	-12.568	-14.601	-11.839	-13.93	-12.303	-11.894	-13.864	-13.1	-13.112	-13.181	-13.342	-12.676	-11.776	-11.703	-13.441	-13.748	-12.739	-12.044	-13.176	-14.315	-12.788	-12.279	-11.4	-11.669	-13.273	-13.123	-11.872	-12.828	-11.81	-15.785	-13.078	-13.486	-13.107	-12.282	-14.834	-13.272	-14.162	-12.01	-13.844	-15.596	-12.505	-12.336	-14.57	-11.077	-12.169	-13.88
5.6503	3.4855	4.3372	5.854	6.497	4.0147	4.8605	7.0297	4.7141	5.7948	5.1993	6.127	4.6927	4.6548	4.4313	4.7582	6.6425	4.1154	3.4682	6.1379	6.4615	4.7156	5.0572	2.8498	3.3638	5.9111	4.5083	6.5265	5.2242	5.007	5.0817	4.4449	6.1493	2.4852	5.5328	4.397	4.6193	5.971	4.3141	3.2726	5.5241	5.6137	4.7927	6.5908	7.3259	6.5033	5.299	4.9359	4.6867	4.1024
6.3901	6.6643	6.5694	5.5817	9.3787	6.0593	6.1523	7.238	7.1805	6.4413	6.1319	6.5373	7.3913	6.6553	4.398	8.0881	5.4497	7.6677	6.7768	6.6004	5.8732	7.2289	6.1931	9.2913	5.974	8.0617	8.7784	4.1443	7.1989	7.7605	6.4817	8.061	8.0019	4.9592	6.3158	6.7854	7.2613	6.0212	6.9646	2.4105	8.1872	10.099	6.9612	5.2819	6.7625	9.0778	5.3825	4.7508	7.2976	6.2686
-23.038	-23.109	-21.425	-21.322	-24.418	-22.248	-21.654	-22.484	-21.495	-21.869	-21.102	-22.902	-22.36	-21.536	-24.793	-22.074	-23.483	-21.878	-23.174	-22.632	-24.977	-20.683	-20.904	-21.635	-20.014	-22.27	-21.152	-23.527	-21.528	-23.988	-18.301	-23.097	-23.602	-22.444	-22.139	-21.902	-23.99	-21.689	-19.902	-22.016	-22.285	-21.267	-20.309	-20.437	-23.691	-20.594	-21.075	-23.561	-22.001	-20.221
-11.806	-11.326	-13.759	-12.451	-13.064	-13.105	-14.043	-13.399	-12.233	-12.134	-11.767	-12.992	-13.37	-11.63	-16.997	-11.8	-13.199	-13.056	-11.743	-12.719	-13.721	-11.089	-13.379	-12.61	-12.897	-9.9978	-12.373	-13.317	-13.022	-10.849	-12.957	-13.008	-10.332	-11.37	-11.399	-14.141	-12.083	-11.894	-14.548	-14.567	-11.942	-10.713	-13.042	-12.734	-14.263	-10.525	-13.421	-12.723	-12.869	-10.252
-14.276	-11.188	-11.616	-13.026	-15.119	-15.052	-11.008	-14.272	-12.783	-14.063	-11.991	-16.586	-11.063	-14.407	-13.342	-12.874	-12.379	-13.519	-15.193	-13.328	-10.915	-15.948	-13.713	-11.435	-11.324	-14.031	-11.362	-11.785	-13.122	-10.066	-12.942	-11.335	-13.527	-12.808	-12.86	-14.212	-13.471	-14.289	-12.065	-12.328	-14.052	-13.723	-14.551	-13.38	-11.458	-14.288	-13.129	-12.773	-14.11	-14.511
-4.6067	-4.2523	-2.4788	-3.7764	-4.6592	-4.1692	0.1377	-4.8033	-3.4422	-2.5016	-3.1677	-3.7669	-2.7057	-4.9406	-4.5584	-4.6351	-4.2795	-3.4334	-3.2029	-2.0438	-4.25	-1.5457	-3.2927	-3.3138	-3.9489	-2.2094	-3.7167	-2.5019	-5.8566	-3.3574	-4.2026	-2.519	-3.924	-4.1724	-3.7912	-4.0601	-2.9114	-3.638	-2.8016	-3.6294	-2.4465	-3.3082	-5.6612	-3.5256	-2.4449	-5.0103	-4.232	-5.4917	-3.4871	-4.1193
-11.35	-11.088	-10.995	-9.3985	-12.318	-10.642	-9.0944	-11.8	-13.336	-12.075	-11.012	-10.839	-9.0778	-10.443	-10.407	-10.898	-8.9984	-10.21	-11.466	-10.593	-12.119	-10.967	-10.822	-9.2322	-9.4368	-10.585	-10.192	-10.792	-13.465	-10.61	-10.23	-10.537	-9.5796	-10.922	-6.6883	-9.414	-11.897	-10.375	-11.655	-8.0254	-7.7026	-11.434	-12.724	-12.35	-10.321	-11.085	-9.9186	-10.279	-12.052	-10.868
0.33356	4.2722	1.3482	-1.3995	1.9041	2.5872	2.6881	1.5131	0.26114	3.2359	2.3492	0.16898	2.9592	0.51446	2.0121	0.96282	-0.19529	1.8508	0.6714	2.9987	1.0829	1.1271	4.0924	1.1809	-0.15442	-0.43551	2.7055	1.707	-0.45022	0.12602	2.7241	0.76049	1.9443	1.1583	1.8897	1.9337	4.5694	2.3843	2.5694	-0.56138	1.7283	2.9397	2.9551	2.2178	0.038781	0.5414	1.9057	2.2302	1.7475	0.60129
-10.61	-11.596	-10.287	-10.712	-10.97	-10.064	-11.484	-10.838	-10.436	-10.172	-11.323	-10.252	-11.043	-11.945	-12.069	-10.178	-10.462	-11.716	-12.68	-12.196	-11.784	-13.211	-9.5147	-12.528	-9.7035	-10.617	-8.4352	-10.427	-10.216	-10.803	-10.496	-11.702	-13.612	-11.317	-9.6371	-10.119	-9.7551	-9.5392	-10.606	-11.88	-9.23	-10.189	-11.232	-11.203	-12.336	-8.8918	-10.311	-10.233	-11.882	-9.5633
-3.3195	-6.1962	-3.4135	-5.6634	-6.2796	-5.4716	-5.7991	-4.6654	-4.7028	-5.2389	-5.4682	-4.9696	-5.3312	-4.3845	-9.2852	-7.8214	-6.609	-5.1213	-4.1798	-5.6369	-7.1953	-4.0654	-7.1563	-7.1999	-5.8113	-6.5904	-5.7171	-5.3863	-6.0796	-7.0335	-7.3874	-5.1082	-4.3415	-5.4457	-3.2678	-4.8672	-5.7017	-6.4908	-2.6474	-6.6239	-6.0505	-5.8589	-4.0555	-3.4417	-6.2178	-6.6877	-7.2655	-7.3875	-6.6723	-1.8294
-2.9759	-3.2915	-2.3567	-3.0647	-3.0468	-0.53639	-1.6791	-3.0767	-1.9659	-2.4662	-2.2211	-1.8921	-2.6276	-5.3615	-0.57703	-4.1522	-2.3949	-2.0318	-1.5855	-4.7699	-2.4973	-3.6335	-3.2927	-1.7898	-1.4197	-3.4504	-1.5473	-3.0794	-5.1904	-0.40906	-2.926	-4.3564	-1.4643	-1.0696	-4.7527	-3.9252	-0.56613	-3.2037	-2.9147	-4.4579	-4.9073	-2.0078	-2.7384	-3.7878	-4.2423	-4.3832	-4.1563	-3.2862	0.39268	-4.4101
-2.0349	-1.9543	-4.6889	-1.753	-2.9239	-2.8304	-1.2643	-4.3816	-2.6691	-2.5633	-1.6907	-3.4645	-3.306	-3.6482	-3.8215	-1.2303	-2.5644	-2.7192	-2.2245	-3.0222	-3.2358	-3.6247	-1.956	-1.9885	-2.1644	-3.9378	-1.853	-3.1572	-4.38	-2.3668	-3.9089	-2.222	-3.5469	-1.8413	-1.8851	-0.33552	-1.3985	-1.5813	-3.4037	-1.7753	-0.58648	-0.8618	-1.6869	-1.4994	-1.567	-4.0237	-4.036	-2.478	-2.6656	-4.1507
-3.673	-5.317	-5.1405	-7.9841	-4.8979	-3.4737	-7.2007	-5.1245	-6.4701	-4.9835	-5.4708	-5.0804	-6.1672	-6.3564	-5.6886	-4.759	-3.1807	-4.4736	-7.5887	-2.0226	-6.6547	-5.3373	-3.2437	-5.2865	-4.9107	-4.2067	-5.2649	-3.9373	-5.7755	-3.4312	-3.4187	-4.3954	-5.5651	-4.6196	-6.5386	-5.5292	-5.5125	-3.4596	-4.4774	-4.7258	-3.3277	-8.6678	-5.0295	-6.5778	-3.3132	-4.036	-4.707	-5.4184	-6.1081	-6.2635
-21.31	-22.688	-19.586	-23.9	-23.737	-22.759	-21.891	-22.245	-20.932	-23.622	-20.984	-19.958	-22.189	-22.079	-25.564	-21.71	-19.757	-24.037	-22.69	-21.682	-23.211	-22.589	-21.781	-23.915	-20.856	-21.672	-20.525	-21.866	-22.01	-23.401	-22.341	-21.79	-22.179	-22.652	-20.507	-18.689	-20.281	-22.42	-19.888	-21.996	-19.989	-22.331	-22.26	-22.097	-22.659	-21.605	-21.619	-20.899	-20.909	-23.469
-11.838	-11.101	-12.422	-11.56	-10.984	-10.019	-13.596	-11.611	-12.675	-11.075	-11.834	-8.1784	-11.158	-11.2	-12.509	-12.755	-13.589	-10.501	-12.996	-10.276	-13.629	-13.304	-11.69	-11.776	-13.428	-13.468	-10.929	-10.166	-11.586	-11.984	-13.224	-12.255	-12.589	-12.387	-12.105	-12.541	-10.781	-10.211	-12.463	-12.772	-10.689	-9.6522	-10.13	-12.316	-12.674	-11.222	-11.694	-10.49	-10.302	-11.294
-9.4003	-12.166	-11.04	-9.915	-11.456	-10.935	-13.143	-12.415	-12.183	-11.239	-11.661	-11.61	-11.845	-10.954	-11.885	-11.244	-12.51	-10.007	-10.567	-11.37	-9.3355	-13.137	-8.0112	-8.6154	-11.545	-9.8844	-12.579	-12.798	-10.16	-10.718	-10.016	-11.165	-11.31	-10.856	-8.4298	-11.148	-9.2888	-9.8271	-11.556	-12.027	-11.567	-12.809	-8.2838	-9.1672	-9.0032	-10.56	-8.4392	-11.16	-11.284	-10.253
-5.2445	-4.7515	-4.1251	-4.9738	-4.8307	-5.7911	-6.6707	-5.9046	-5.7314	-5.141	-3.724	-4.83	-7.0621	-7.4427	-3.082	-2.9897	-4.5127	-5.4486	-3.4899	-5.4969	-3.4233	-5.1107	-4.9327	-5.1924	-5.0911	-3.9296	-5.1197	-5.6533	-4.4786	-4.5422	-5.1177	-5.7969	-5.6144	-3.3061	-5.8587	-5.6964	-4.1312	-3.7211	-3.7283	-4.5887	-4.2048	-1.9488	-4.5561	-5.1819	-8.962	-3.9285	-5.3762	-4.5061	-3.203	-4.543
11.053	8.715	7.5205	7.7312	8.6057	7.9339	8.6244	7.128	8.9595	7.5164	7.1032	8.0949	7.3052	7.0195	10.023	6.0859	8.5461	8.3213	6.6952	6.4168	7.8236	8.1652	6.0427	6.4637	9.8805	7.6573	8.9719	7.1223	8.9791	8.0653	7.2844	7.6434	6.2634	10.111	9.0263	8.0403	7.2431	8.7407	7.1496	9.9378	7.9181	6.2071	9.3509	7.2757	9.431	8.1451	8.0943	7.8874	9.0664	7.5744
5.0882	5.4278	3.5964	3.2863	5.8846	4.0098	5.0937	2.5948	4.6469	6.2649	4.2936	6.5373	2.9059	4.6937	2.5625	3.7172	5.7116	6.943	3.2798	3.8524	7.3186	5.1489	4.705	4.4384	3.9712	4.2527	3.0924	3.7172	5.4209	3.4763	4.0877	3.1786	4.8738	3.3321	5.3127	4.5434	2.4375	4.8387	5.0088	2.9895	5.7984	5.6851	5.2299	6.4709	3.9217	5.8514	3.0301	5.6503	4.4204	3.9206
-11.551	-12.997	-12.748	-11.739	-11.094	-13.202	-13.008	-11.937	-14.931	-12.289	-15.775	-13.648	-12.794	-12.994	-12.576	-11.367	-13.806	-11.798	-13.081	-14.846	-15.02	-12.49	-14.471	-11.427	-14.869	-12.991	-12.817	-12.779	-11.881	-14.396	-13.483	-15.19	-13.839	-13.548	-13.874	-14.051	-15.217	-13	-13.174	-12.109	-12.61	-11.703	-12.084	-12.315	-12.866	-13.074	-15.131	-11.565	-11.726	-13.237
-22.185	-22.747	-21.36	-22.182	-20.282	-21.226	-21.485	-23.073	-20.473	-20.491	-23.13	-21.546	-21.13	-20.213	-23.917	-24.6	-20.951	-21.315	-22.339	-25.035	-20.244	-21.199	-23.189	-23.742	-22.078	-20.697	-20.51	-23.111	-22.665	-20.869	-21.005	-21.076	-22.606	-22.268	-22.188	-19.363	-23.225	-22.432	-21.472	-22.991	-20.033	-22.551	-22.616	-22.416	-23.247	-20.394	-25.015	-22.884	-21.662	-23.626
-11.824	-9.4321	-11.995	-10.619	-8.9398	-12.713	-12.686	-11.391	-12.468	-11.915	-12.837	-12.418	-10.796	-13.487	-11.548	-8.098	-12.202	-12.208	-12.394	-11.374	-8.5041	-12.802	-12.807	-13.204	-12.287	-13.376	-11.611	-10.94	-12.836	-10.911	-13.02	-10.953	-11.1	-13.591	-12.032	-11.098	-11.751	-12.898	-10	-10.637	-12.481	-13.39	-10.136	-10.038	-13.901	-10.974	-9.6941	-11.077	-12.093	-13.542
-14.119	-12.051	-11.577	-11.255	-13.328	-11.658	-14.846	-11.21	-15.086	-12.318	-10.702	-11.701	-13.227	-12.634	-13.645	-12.197	-14.564	-12.267	-11.971	-12.263	-13.396	-14.915	-12.927	-11.613	-13.319	-12.827	-12.571	-10.447	-13.432	-10.915	-14.866	-13.081	-12.183	-12.157	-12.484	-12.98	-11.853	-15.601	-13.718	-14.173	-12.927	-13.149	-15.591	-12.023	-13.955	-12.115	-14.114	-13.929	-13.337	-11.548
-11.105	-11.622	-10.093	-10.964	-9.8196	-11.012	-12.071	-9.4336	-10.973	-10.396	-9.8004	-9.8403	-10.781	-12.142	-8.3826	-11.367	-10.398	-12.326	-13.008	-11.209	-12.375	-10.644	-12.333	-13.749	-10.489	-10.888	-10.647	-10.5	-12.27	-11.025	-12.009	-9.2606	-10.848	-11.087	-9.5789	-11.376	-12.393	-12.146	-11.384	-9.3955	-8.8431	-10.217	-10.941	-8.2778	-10.455	-9.8125	-10.909	-10.524	-13.197	-11.987
-5.7572	-5.6846	-4.5987	-5.1204	-4.5488	-3.4664	-7.4094	-4.33	-6.4131	-3.4741	-7.0721	-6.2955	-4.8482	-6.4854	-5.2818	-4.9134	-2.7594	-5.6678	-5.1115	-5.8603	-5.3581	-4.8824	-5.612	-7.293	-3.1617	-9.5759	-7.6996	-7.4994	-7.569	-4.7965	-7.6458	-7.6013	-5.1627	-4.2745	-6.1643	-3.0751	-7.1234	-5.4873	-6.5166	-4.3579	-6.2081	-4.6438	-4.7719	-6.2838	-4.6226	-4.2005	-7.624	-5.3168	-4.4691	-4.7152
-11.514	-10.509	-10.429	-11.196	-12.983	-10.664	-11.794	-9.7022	-12.012	-10.045	-9.996	-11.431	-13.952	-12.232	-12.436	-12.168	-12.155	-11.647	-12.358	-9.8787	-12.116	-10.201	-9.65	-11.513	-12.323	-12.105	-11.664	-10.736	-10.935	-11.813	-12.124	-9.2696	-12.793	-12.147	-10.156	-10.968	-11.31	-10.941	-11.406	-11.776	-10.034	-11.809	-14.072	-11.565	-13.101	-10.519	-12.944	-11.699	-11.376	-10.825
-4.6023	-3.779	-2.7892	-4.205	-4.0999	-5.1013	-4.1106	-3.5429	-5.702	-4.3932	-4.3905	-2.5222	-1.9059	-3.679	-5.016	-2.9621	-5.3922	-4.8957	-1.6622	-2.8817	-6.0501	-5.3678	-5.5341	-2.6451	-4.752	-1.126	-3.5667	-1.764	-4.0377	-2.9577	-3.9843	-3.8837	-3.4885	-3.9481	-3.569	-4.5184	-4.5364	-4.2824	-3.887	-3.1442	-3.4809	-4.9219	-4.7769	-4.6526	-4.5684	-4.4963	-4.2971	-4.5596	-2.8989	-4.4475
-4.6148	-3.3236	-2.7006	-3.749	-4.17	-2.4519	-3.431	-0.87079	-1.4421	-2.7436	-2.8602	-3.1159	-4.8068	-4.1417	-0.87265	-2.076	-3.3737	-2.5996	-2.9226	-2.4602	-3.0491	-2.2048	-2.1522	-3.9993	-2.0258	-1.368	-1.8129	-3.1586	-1.9772	-3.0943	-2.1935	-1.6259	-3.9365	-3.0144	-1.1237	-2.0017	-4.7661	-3.147	-2.2514	-1.3507	-3.7358	-2.1366	-3.956	-2.4323	-0.0053464	1.0876	-0.95613	-2.252	-3.0591	-1.3919
0.11888	-1.6148	1.2964	-2.2946	-1.4777	1.4386	-1.7142	0.50641	0.072817	-1.6567	-2.3053	0.026406	-2.258	-0.46117	-1.4755	0.45661	1.176	-1.3937	-1.6564	-0.8189	-2.8544	-2.0949	-0.99629	1.5754	-0.78635	-2.5892	-2.6369	-1.082	-2.6354	-1.7328	-2.2731	-2.5167	-2.5688	-0.3815	-1.2507	-1.0224	0.19463	-1.5196	-3.4873	-0.6488	-2.2295	-1.2635	-0.52061	-1.6247	-1.0837	-2.5435	-0.49268	-2.0713	1.4724	-1.5015
-10.906	-9.276	-7.7281	-9.7071	-6.8427	-8.0156	-9.781	-8.9872	-11.107	-9.0567	-10.114	-10.807	-8.1032	-6.766	-7.6274	-7.6614	-8.3124	-9.4599	-9.8827	-8.6967	-10.698	-8.0551	-9.5812	-9.5268	-8.709	-10.662	-8.148	-7.7365	-10.43	-8.2376	-8.5648	-7.1016	-10.258	-10.658	-8.2398	-9.5684	-11.086	-7.9648	-10.43	-8.2369	-8.317	-10.089	-9.0594	-8.2279	-9.2203	-11.367	-8.5385	-8.9294	-5.6385	-10.853
-0.010509	1.2733	0.32684	1.1873	-0.35261	0.93685	-0.92436	0.89812	1.7932	-0.21652	-2.3231	-2.5575	-1.0337	-0.39837	0.66623	-0.057577	-1.9937	-0.4767	1.4486	0.46511	0.3981	-3.6333	-2.0006	-1.0483	-1.2959	1.6594	-2.2315	-0.63627	0.34903	0.07554	-0.42164	1.2772	0.90058	0.62478	-1.3011	-2.4188	-0.043273	0.050656	0.60221	-0.91917	-0.52917	-1.5255	-1.4975	-2.4115	-1.8387	-0.4213	0.33465	-2.0127	-0.12289	-0.65546
-0.80332	0.82386	-1.3903	-2.9409	-2.8406	-1.6209	-2.6548	-1.6401	-2.8634	-1.0985	-1.0195	-1.6846	-2.266	-3.6917	-3.172	-1.6511	-2.9806	-1.5071	-3.7252	-2.1805	-1.1085	-0.96504	-0.70502	-1.2319	-1.8461	0.077128	-3.27	0.55335	-3.4601	-1.0725	-0.88585	-1.9211	-1.7187	-1.7907	-1.2091	-0.65038	-2.4814	-0.2406	-0.62165	-4.0215	-1.1744	-2.8764	-0.83916	-1.0633	-2.5922	-1.743	-1.6277	-4.1846	-2.0723	-2.2359
11.471	11.519	9.37	12.039	9.1334	9.67	10.406	8.1431	7.4483	8.2868	9.309	9.8877	8.4869	10.895	10.141	7.9482	9.2063	10.85	9.2699	8.3585	9.3869	10.779	9.7143	9.6173	9.7428	9.5057	9.3858	10.188	11.206	9.1354	10.109	9.6097	7.996	11.252	8.1591	9.5224	8.3032	9.5743	9.7032	10.351	9.4196	9.1479	9.5813	11.573	9.1266	7.7749	9.5576	8.8487	8.0035	8.7045
6.7129	6.7016	5.4351	8.3835	6.1925	6.6289	7.7123	8.0114	7.2243	5.9239	5.7711	5.9747	7.2537	6.1731	6.3709	8.2474	8.4473	7.0754	5.5311	7.5091	5.5749	7.6715	5.7117	7.3885	6.0178	7.4016	7.7916	7.0454	5.5206	6.8474	8.7787	5.9049	5.9664	6.1109	8.9491	6.0036	5.844	8.2562	6.4827	7.2872	7.8187	7.7274	9.2157	7.6438	7.299	8.7493	8.6608	7.1395	7.254	8.0222
-4.4536	-0.8775	-4.828	-3.0337	-4.5626	-7.2117	-3.5264	-4.5125	-1.7389	-3.8672	-3.5579	-6.0024	-3.8685	-3.7493	-4.6603	-4.5511	-4.7829	-2.3364	-4.4388	-3.3714	-3.2653	-2.7389	-4.2305	-0.5526	-3.7194	-4.5231	-3.7799	-4.8781	-1.9448	-5.092	-6.4358	-3.1766	-7.0582	-5.1526	-5.161	-4.5083	-3.4148	-2.3753	-5.7361	-2.8228	-3.8117	-4.445	-2.9804	-3.9189	-4.3365	-4.5737	-1.8202	-3.4361	-4.4671	-0.55422
-1.4197	-1.0566	-2.64	-2.3377	0.58483	-2.2622	0.49806	-2.7381	-1.1495	1.6594	-0.94956	-1.1705	-1.357	-0.26279	-0.62284	-0.87512	0.54837	-0.63274	0.091889	-1.0383	-1.598	1.9963	1.4429	-1.0561	-1.7428	-1.8254	-2.1515	1.7192	-0.4482	-1.5387	0.17753	-2.0441	-0.35078	-0.613	-0.21883	-1.7743	-1.3872	-1.1514	-1.6619	0.15006	0.16017	-1.2204	-0.83624	-1.271	0.67994	-1.603	-1.3834	-0.19625	-0.57479	0.0087184
-6.0518	-6.6119	-1.7825	-6.374	-3.059	-4.0109	-6.4092	-6.1843	-3.9656	-5.5864	-4.7392	-7.37	-7.7456	-5.4114	-7.1811	-5.51	-7.402	-5.7748	-5.2243	-3.308	-8.7452	-4.0971	-5.278	-5.1007	-3.885	-5.711	-5.5747	-5.1486	-5.3102	-4.0207	-4.496	-7.8008	-4.1831	-7.4848	-4.1755	-5.2888	-6.6182	-3.2446	-6.0687	-5.6999	-4.9894	-5.0023	-4.1747	-5.0781	-5.825	-2.8685	-5.0711	-5.0489	-4.5528	-2.3589
7.1305	9.5075	6.951	6.4267	10.315	7.0419	8.168	9.3757	9.6398	6.0814	8.2479	10.927	7.7404	8.1411	8.5642	8.517	9.3044	6.6403	7.2839	8.1073	5.2817	7.2594	9.5008	7.8091	8.3662	7.9912	8.0177	8.8738	6.7306	9.7701	6.2261	7.188	9.4316	6.6145	9.0114	6.2836	7.2831	7.132	6.5317	9.2011	7.1052	7.3125	9.7782	9.1076	8.0954	7.4077	6.6383	10.039	6.7116	8.9996
-7.9919	-4.0942	-6.8086	-2.7028	-3.1818	-2.8276	-2.7829	-2.5023	-3.2619	-4.7815	-3.2631	-1.9603	-6.5355	-1.8062	-4.3782	-4.8209	-3.0444	-5.0474	-2.2573	-3.098	-4.0613	-4.0969	-3.5244	-2.4404	-3.65	-3.3737	-3.188	-4.1617	-4.1574	-4.1376	-4.9844	-3.5125	-4.9203	-4.8224	-4.7036	-6.0003	-6.1285	-3.8699	-3.1598	-3.8527	-6.3382	-3.7498	-2.9186	-3.7931	-2.5247	-4.9669	-2.2013	-3.8479	-1.1238	-5.1431
-7.0568	-6.4665	-8.4299	-8.9313	-5.7427	-6.9016	-5.4201	-6.6243	-6.1829	-6.0195	-8.2331	-5.9908	-6.3087	-6.3755	-8.4015	-6.3864	-8.764	-9.0415	-6.8226	-7.0282	-5.7247	-7.8122	-5.9159	-8.5913	-9.334	-8.6535	-7.2053	-7.4712	-11.522	-7.2748	-8.9662	-8.8065	-9.8931	-9.9649	-6.1448	-7.9813	-6.6885	-8.8959	-6.3105	-9.7743	-8.0711	-8.2183	-7.3842	-7.1602	-9.0491	-7.4117	-6.8117	-7.8783	-6.1854	-6.1741
-3.9055	-3.9777	-4.5753	-4.5331	-2.561	-3.7256	-5.139	-4.0354	-4.73	-3.8336	-6.6085	-5.3464	-4.3213	-4.7486	-6.1526	-4.0371	-6.404	-5.0834	-4.6872	-1.6389	-5.8157	-4.1858	-4.9705	-4.3463	-2.9809	-1.5757	-4.1426	-3.3502	-3.823	-2.8011	-5.2852	-3.8246	-4.1604	-5.4684	-4.6308	-4.1853	-6.0097	-4.7581	-2.2813	-4.0969	-4.5999	-3.6275	-3.6468	-5.4358	-2.2221	-4.2501	-5.9443	-4.4343	-2.3606	-5.7748
-7.2373	-7.4605	-6.855	-5.4224	-8.718	-6.5679	-6.4907	-7.3318	-10.165	-7.1199	-6.4336	-7.2773	-6.7512	-8.5136	-7.1377	-8.3739	-6.8375	-7.966	-9.5277	-6.7194	-9.0005	-8.9593	-8.6216	-6.1459	-8.8781	-9.2268	-8.4223	-6.8518	-6.4835	-7.3147	-9.2205	-5.3601	-9.6076	-8.832	-9.5517	-7.0158	-9.3891	-7.3181	-6.6483	-8.1704	-6.4244	-7.8268	-8.1953	-7.402	-5.8699	-5.4587	-6.6677	-8.392	-6.7571	-6.8486
-14.03	-14.583	-11.406	-14.587	-14.37	-13.974	-13.363	-12.575	-10.566	-14.021	-12.402	-12.769	-13.544	-13.592	-12.726	-15.202	-12.655	-12.981	-11.88	-13.73	-11.945	-14.168	-15.373	-13.489	-13.764	-14.057	-12.901	-13.852	-9.9189	-14.426	-11.005	-13.903	-14.266	-15.173	-16.279	-13.491	-12.915	-10.927	-13.06	-13.314	-12.949	-13.24	-13.951	-16.215	-10.009	-14.035	-14.786	-12.781	-16.258	-12.781
-2.743	-3.2112	-1.3835	-3.7801	-2.1302	-3.2363	-2.2897	-3.5052	-1.1122	-2.2973	-3.2178	-1.9551	-2.8116	-3.7274	-2.6468	-1.1686	-1.0906	-2.5867	-2.0654	-1.5842	-1.4776	-1.8524	-1.575	-0.51088	-2.5827	-1.4795	-1.9527	-1.8349	1.0577	-3.0364	-0.58258	-0.55582	-3.638	-2.0667	-3.3202	-2.2884	-1.2553	-2.1737	-1.6947	-1.7377	-1.7036	-2.6421	-0.84851	-3.2107	1.891	-0.99912	-0.80318	-1.1018	-2.5971	-2.428
-6.7035	-5.9378	-4.7547	-3.6492	-2.7598	-5.443	-4.6375	-6.4093	-4.7424	-4.7298	-5.0822	-6.1427	-3.1766	-4.1499	-5.7924	-5.7621	-5.2981	-4.2381	-4.3934	-5.3074	-7.2075	-4.377	-6.072	-4.5584	-5.4783	-4.9375	-2.2152	-3.3022	-2.8896	-4.2153	-3.8767	-5.0162	-5.1711	-4.8883	-6.6215	-4.1096	-2.3396	-3.8577	-4.3531	-4.4396	-3.5147	-4.5516	-6.0007	-5.6183	-3.8779	-2.9884	-5.2576	-5.0305	-6.1805	-3.6626
-4.9171	-4.7605	-3.2666	-2.724	-4.855	-4.7119	-3.7088	-5.8625	-4.1704	-4.8126	-4.4977	-3.1947	-3.7318	-4.9456	-4.7435	-3.9883	-4.0919	-3.668	-4.9923	-3.2972	-5.4571	-5.4872	-6.0538	-4.3584	-8.603	-7.1215	-5.0535	-4.5361	-5.7964	-4.5108	-1.9387	-2.7194	-2.8184	-4.9901	-6.6093	-3.0443	-4.3923	-4.2237	-3.0522	-4.2971	-4.552	-6.435	-4.1683	-4.7839	-6.1674	-3.4339	-4.9026	-4.4195	-5.4588	-4.3322
0.33675	-1.9412	1.1699	-1.1048	-1.2072	4.1455	-0.68062	1.4995	1.2365	1.4368	0.14651	1.1865	0.26003	-0.67638	-0.52568	-0.11443	-0.63173	-0.3943	-0.276	-1.3323	-0.29612	1.6475	-0.14837	0.16074	0.8021	-0.062423	-2.162	0.92328	-0.64171	0.055753	0.17977	-2.3956	-1.1136	-0.16199	0.75836	-0.30443	0.44073	-1.3053	0.62493	-1.7066	-1.0875	-0.5405	1.0252	-0.31061	-1.1866	-0.71981	0.82977	2.978	0.20828	-0.52118
0.15377	-0.63626	2.6957	2.0882	0.24411	2.9343	3.5758	2.2245	3.3138	2.2272	2.0744	2.1146	0.52024	0.70449	0.66638	1.8573	-1.2077	0.38102	0.31549	0.79731	3.1722	6.5077	3.1242	0.95035	0.5491	2.6671	0.003498	2.0379	1.769	-0.30819	2.8574	2.7384	2.6922	0.27024	2.3387	0.17001	1.2933	2.1495	2.4032	-0.27536	1.8152	0.59856	2.6597	-0.57469	-1.3338	2.1086	0.88583	0.45069	2.2843	3.2709
-1.548	-1.3104	-1.2417	-1.5848	-0.24581	-1.0566	0.49556	-0.85838	-1.9148	0.70204	0.2621	-1.6271	-1.4732	-0.90182	-1.8682	-1.1939	0.051518	-2.2727	-3.0063	-3.9475	-1.3943	-2.8516	-1.2684	0.25636	-2.3315	-1.8691	-3.026	-1.2586	0.86513	0.1063	2.1232	-1.8494	-1.5824	-0.9369	-1.8778	-0.04851	-2.4938	-0.93633	-1.3831	-2.3009	0.37089	-2.6523	-1.5473	-0.76573	-0.88702	-0.99507	-0.26729	-2.9121	-1.9794	-0.33292
7.6617	9.4913	7.1999	6.4637	5.5246	6.1425	4.2368	6.4284	6.3978	7.3707	4.5986	7.6775	7.6418	8.764	4.6361	6.1634	7.1697	5.7528	7.2323	9.1461	6.6721	6.6884	6.7756	7.0845	6.2325	8.5103	6.2893	8.3324	5.9823	4.8088	7.459	10.594	6.0947	7.1458	8.1668	7.2152	7.2522	7.8181	7.3644	7.5816	8.9779	6.5749	7.2104	6.6963	4.824	4.5201	6.8146	8.0248	5.7808	5.8074
-4.3835	-3.5421	-3.0483	-4.4203	-2.7259	-3.2324	-4.4373	-3.105	-4.1909	-5.6753	-4.2612	-4.5644	-2.9526	-2.6144	-2.6837	-1.6666	-2.7554	-2.7446	-2.6058	-3.9398	-5.6504	-4.9129	1.7283	-4.7968	-5.2836	-4.2552	-3.3333	-0.85981	-3.3039	-2.8176	-2.8624	-2.1893	-5.854	-1.7992	-3.1025	-4.1894	-2.7003	-3.1876	-5.0461	-2.6566	-4.3059	-4.4677	-1.3511	-3.6768	-2.4648	-3.7085	-3.0885	-5.6153	-3.1124	-3.9466
2.7328	0.99072	2.8204	1.7525	3.1652	4.1448	-0.45343	1.6533	1.3239	2.9424	2.8513	1.3513	2.9092	2.8859	2.1799	0.53299	1.2551	3.0571	0.11393	0.18748	0.74495	1.2125	1.8563	0.87112	1.1455	2.463	1.73	0.5725	0.99184	1.202	-0.14626	0.53163	1.921	2.1508	1.7768	2.4286	3.2945	-0.071072	0.70905	0.66916	0.40342	3.6469	1.688	2.7177	1.2218	2.3306	1.242	1.9676	0.30931	-2.0292
2.8136	1.3516	-0.047188	1.3443	2.3395	0.41448	3.2559	2.7779	-1.2778	2.8665	3.0107	3.3244	0.6341	4.5664	1.2675	1.0863	3.0593	3.5635	3.8659	0.65674	1.3703	1.3569	3.8733	2.5113	0.88076	2.1998	1.0165	2.9631	2.1731	3.1712	2.5559	0.45679	0.80388	1.3	0.51995	2.8451	0.88492	4.4703	1.6639	1.5227	2.3077	2.7716	2.6865	1.1926	3.1163	1.4516	5.182	-0.11123	0.93296	-0.013462
-10.782	-11.617	-12.675	-9.3695	-11.184	-8.8694	-12.144	-12.554	-9.7083	-10.626	-10.353	-12.168	-8.1268	-9.2446	-11.659	-8.3364	-12.457	-11.933	-9.2922	-9.7943	-13.173	-11.187	-11.226	-10.83	-8.5959	-9.2305	-9.1122	-10.115	-11.421	-11.663	-12.437	-9.2833	-11.773	-9.7987	-10.105	-9.337	-9.686	-10.932	-11.557	-10.888	-9.6758	-8.7378	-10.547	-10.001	-11.293	-10.142	-11.87	-11.03	-11.523	-12.238
5.1838	3.329	4.9777	0.99556	4.6798	6.3254	5.847	4.9954	1.4045	5.1764	4.6334	2.7222	2.3261	4.3227	5.2895	4.6766	5.0831	2.8466	4.3635	4.7964	2.8908	4.7756	5.2396	2.1466	5.3803	4.5576	5.5633	2.1524	6.5125	3.8453	5.6634	5.6423	5.7568	3.6592	5.9606	2.7243	2.7331	6.3759	2.662	4.3678	5.9377	3.8384	5.9672	1.0287	4.1037	4.2984	3.8795	1.2685	3.8863	4.1584
-5.5243	-7.2989	-8.3809	-5.7426	-7.5844	-6.8332	-6.8898	-6.504	-6.5512	-7.4549	-3.5177	-4.4071	-6.4845	-6.3366	-8.6723	-7.256	-7.7685	-6.272	-5.6985	-5.9172	-5.5908	-3.6583	-5.6703	-6.4619	-7.404	-6.3028	-4.9533	-6.423	-7.5031	-6.724	-7.1518	-9.8807	-6.883	-6.9896	-4.4269	-6.4672	-7.7663	-6.0215	-7.0084	-5.2187	-6.0471	-7.3743	-5.1721	-5.4852	-8.6432	-5.809	-5.7006	-8.1211	-6.1541	-5.9263
-2.7442	-2.6973	-1.9749	-1.9002	-2.4211	-1.1614	-2.2606	-2.3987	-0.61725	-2.2749	-1.6736	-1.3694	-0.99329	-1.9505	-2.7458	-0.45359	0.66641	-0.16533	-1.822	-0.39568	-1.3817	-2.9463	1.1593	-1.1901	-1.1949	-0.1263	-2.5548	-0.91452	-1.3087	-3.4315	-1.8167	-0.15093	-1.1347	-4.1923	-2.7235	-1.3252	-2.4475	-0.85422	-0.86743	-2.8427	-3.0796	-2.0966	-2.394	-0.90603	0.26599	-1.1993	-1.0634	-2.8816	-4.8893	0.19981
-8.4456	-10.427	-9.0426	-9.952	-12.119	-11.223	-12.16	-11.316	-10.504	-11.215	-11.464	-9.8042	-10.863	-12.037	-11.131	-8.7112	-9.7808	-10.487	-11.772	-11.171	-10.066	-11.041	-10.449	-10.698	-8.7387	-10.901	-9.5636	-12.224	-11.939	-8.9814	-9.5295	-11.039	-9.9079	-11.538	-12.028	-10.306	-10.966	-10.912	-10.412	-10.598	-11.17	-11.927	-9.6114	-11.085	-10.334	-11.966	-10.486	-8.3434	-10.141	-11.926
-22.256	-20.981	-22.663	-21.967	-22.793	-22.026	-20.885	-19.943	-22.077	-22.002	-23.428	-23.857	-20.881	-22.936	-21.374	-23.649	-21.739	-22.839	-24.43	-22.993	-22.06	-21.582	-21.86	-20.913	-23.002	-23.885	-22.608	-23.16	-24.671	-24.431	-18.951	-23.371	-23.199	-23.937	-24.279	-22.675	-22.599	-23.255	-20.901	-22.866	-20.011	-22.136	-24.824	-23.598	-23.9	-20.193	-19.674	-21.546	-22.543	-22.691
-14.26	-13.905	-12.146	-13.268	-14.228	-12.716	-15.062	-11.146	-12.77	-13.531	-12.668	-13.567	-10.694	-13.672	-12.392	-14.771	-14.214	-13.187	-13.623	-14.424	-12.856	-13.052	-13.984	-12.857	-13.45	-14.97	-15.097	-12.584	-15.13	-12.151	-15.689	-12.79	-13.614	-13.448	-14.073	-16.693	-13.039	-13.053	-10.428	-11.783	-9.4347	-14.213	-14.475	-12.973	-12.745	-13.458	-12.183	-10.718	-12.678	-13.457
-2.4885	-2.2325	-3.6527	-0.38164	-0.56753	-1.1561	-0.050868	-0.54932	-0.31304	-1.6309	-0.13392	0.036436	0.097921	0.28336	-3.9971	-2.023	-2.828	0.24347	-3.0159	-2.1716	-3.0533	0.40724	-1.7581	-0.1364	-0.80291	-2.3237	-1.8495	0.074402	-0.27735	-0.65841	1.8968	1.0633	-1.8398	-1.8876	-1.1658	0.56652	-1.0763	1.6996	-2.8415	-0.5952	-2.6919	-1.2826	-1.4208	-2.594	-0.48786	-0.95093	-0.74456	-0.49799	-1.0209	0.43596
-1.2663	-0.32052	-0.20982	-1.3361	-3.3759	0.88569	-3.0274	0.21296	-1.1729	0.97914	-0.4926	0.90737	-0.098374	-1.2623	-0.92964	1.7185	-2.7503	-4.0989	-1.792	-2.6767	-0.88125	-0.75532	-2.9228	0.048505	-1.0371	-1.1821	0.86536	0.28018	0.2505	-1.2101	-2.018	-2.2681	-1.0059	-0.92728	-0.35042	0.058764	0.64766	0.61521	0.32385	1.5356	1.0426	-2.1659	-1.9709	0.045796	0.62731	-0.13567	-2.1883	-1.5268	-0.96718	-1.4921
-13.89	-14.609	-13.947	-14.044	-15.198	-14.931	-13.025	-12.964	-12.504	-12.265	-14.154	-15.785	-13.991	-14.62	-14.494	-13.078	-13.71	-10.644	-13.531	-13.267	-14.044	-15.587	-13.813	-13.885	-13.765	-14.005	-13.81	-13.945	-15.07	-12.937	-14.757	-13.748	-11.756	-12.468	-14.125	-15.635	-12.232	-12.092	-13.782	-15.52	-12.334	-11.337	-12.266	-14.46	-13.707	-11.351	-12.929	-12.359	-12.762	-15.446
-3.6498	-1.9508	-4.4142	-3.6177	-3.8037	-2.1977	-5.3766	-2.0829	-2.7156	-3.4255	-2.9936	-3.3851	-1.7104	-3.5497	-5.0746	-3.7018	-3.3105	-3.8972	-0.45753	-2.0663	-2.0894	-1.6417	-2.2238	-3.9033	-1.1793	-3.0311	0.82747	-4.5082	-4.2443	-1.4401	-2.791	-5.7702	-3.2876	-0.78734	-6.9988	-3.212	-2.3589	-2.7626	-3.7773	-4.3773	-3.2621	-4.4808	-2.1172	-7.0248	0.54493	-2.4718	-4.4029	-1.8158	-3.8679	-2.5945
-5.2229	-5.9181	-4.6219	-3.9582	-4.6421	-3.4781	-5.1749	-5.5236	-4.2232	-5.5046	-6.9937	-5.1821	-5.0731	-7.174	-5.1127	-6.6412	-4.8797	-5.4288	-3.7997	-3.1548	-5.8655	-3.164	-3.9792	-7.1686	-4.5591	-5.7642	-2.6919	-5.9388	-6.7585	-6.1306	-5.2632	-4.6143	-2.9928	-6.7101	-4.9335	-6.1675	-1.7676	-3.714	-3.5242	-5.1069	-3.4936	-4.021	-5.7227	-6.4116	-4.719	-4.0417	-6.2075	-3.3238	-3.2912	-4.3655
-11.246	-10.612	-12.413	-9.8544	-10.855	-12.449	-12.445	-10.567	-9.387	-9.0933	-10.246	-11.493	-9.671	-9.1995	-11.896	-9.3007	-10.012	-9.0649	-11.131	-9.3062	-11.122	-11.746	-11.667	-8.6033	-10.441	-11.068	-11.827	-12.67	-10.124	-8.8455	-10.115	-13.315	-11.806	-11.345	-12.502	-11.794	-10.898	-12.358	-9.0247	-12.07	-11.426	-10.423	-9.657	-11.773	-11.054	-11.665	-8.3655	-10.667	-10.062	-8.8587
-6.8898	-3.8939	-6.0958	-3.6747	-4.9396	-5.629	-4.1807	-3.6143	-5.7218	-4.3107	-8.1335	-7.7669	-5.6934	-5.9886	-4.9632	-6.2201	-5.499	-7.5661	-3.9832	-6.7964	-4.8072	-7.4611	-4.9113	-4.4616	-3.4287	-5.2653	-3.6721	-5.5563	-6.9707	-5.822	-4.2912	-4.4316	-6.8615	-6.1176	-6.8466	-2.8825	-4.1436	-5.2437	-5.0292	-4.6771	-5.6214	-6.0678	-4.4588	-6.9871	-5.5181	-6.6549	-5.4948	-5.9223	-6.7016	-7.0316
-1.0154	0.38104	-1.2384	1.3717	-1.5405	-1.8105	-1.5877	0.60079	-1.1328	-0.011511	-2.1808	-1.0263	0.51207	-1.5863	-0.77978	-0.67194	0.33071	-0.96818	-1.1255	-1.6649	-1.3548	-0.74781	-2.1121	-1.7096	-1.5398	-1.4582	1.0037	-2.2823	0.15496	-2.5024	0.4899	-4.0656	-2.2058	-1.9164	-0.27277	-2.0092	-0.6772	-1.1222	-1.1409	-3.4042	-1.7207	-0.43107	-0.64831	-2.142	-0.059796	-1.4772	-0.38772	-1.404	0.36854	-1.5383
-10.299	-11.118	-12.167	-9.3673	-11.67	-8.9878	-10.286	-8.4444	-12.428	-8.5737	-10.631	-10.1	-10.355	-10.607	-11.848	-11.334	-11.768	-11.078	-10.653	-11.612	-10.52	-10.423	-11.442	-9.8855	-10.433	-13.603	-11.26	-10.79	-10.535	-11.758	-10.659	-10.898	-10.667	-9.7283	-9.8739	-10.155	-12.255	-13.158	-14.004	-9.4003	-8.8112	-8.5555	-11.103	-11.124	-10.855	-9.4193	-12.25	-11.338	-11.094	-10.843
-3.1163	-4.3381	-4.2645	-3.5705	-3.0372	-0.6513	-3.4182	-3.7089	-3.1714	-4.837	-4.5074	-6.6569	-3.084	-2.461	-2.0138	-4.1385	-4.3397	-5.5986	-4.8372	-1.6531	-5.0676	-2.5735	-2.3761	-4.2076	-1.6012	-0.21175	-6.4616	-5.3787	-2.4252	-3.4212	-4.1328	-3.503	-1.9803	-2.1237	-4.3337	-3.0744	-4.1257	-5.1904	-5.7936	-3.7449	-1.7719	-3.2943	-3.877	-2.2663	-4.3419	-5.0741	-2.6024	-5.9382	-1.9164	-4.1544
4.5025	3.9232	3.0686	3.382	2.8576	4.2723	1.3955	4.1951	2.9356	3.7966	3.2943	2.9954	1.0917	3.3001	1.2406	2.3078	3.9434	3.8491	3.1393	3.1386	2.9412	3.3642	2.4401	3.0301	4.7595	3.2895	1.5636	2.5416	2.3439	3.0925	2.5905	2.3769	0.19614	1.5892	2.0017	5.0679	1.4252	1.7079	3.2868	3.2882	3.1208	2.1425	4.8523	2.5012	0.78686	2.2672	3.5577	1.9828	4.0644	3.9284
-22.59	-21.535	-23.02	-22.08	-24.394	-19.927	-24.714	-23.193	-23.174	-21.705	-21.415	-22.336	-21.95	-23.595	-21.804	-20.025	-21.954	-22.975	-21.5	-22.163	-21.249	-20.477	-22.376	-23.673	-22.826	-21.183	-23.89	-23.675	-20.896	-22.104	-20.846	-22.899	-22.741	-21.367	-22.172	-23.532	-23.859	-21.691	-23.946	-22.811	-22.319	-20.005	-22.991	-21.824	-21.875	-21.861	-22.281	-22.405	-21.648	-22.362
-10.751	-10.5	-10.271	-9.6701	-10.497	-11.655	-10.597	-10.335	-11.768	-10.756	-12.377	-10.009	-11.824	-11.759	-10.491	-11.5	-11.5	-10.44	-12.243	-12.47	-11.486	-11.502	-11.599	-11.816	-12.687	-11.124	-10.347	-9.2137	-8.9643	-11.831	-12.003	-9.4496	-9.3122	-11.01	-8.2877	-12.164	-11.81	-11.512	-10.832	-10.982	-9.7627	-9.1139	-11.824	-11.874	-10.874	-11.383	-10.064	-12.4	-11.511	-13.704
0.51688	0.19672	-0.51466	0.10532	-0.060602	1.2193	1.7557	2.6067	2.2159	0.079779	1.5926	0.18641	3.6558	0.57175	0.94099	-0.49293	-0.050636	2.1607	0.16059	1.8567	2.2123	0.53627	-0.034883	3.151	0.30089	-0.58736	1.8249	1.006	2.7707	-0.077658	-0.65316	1.3596	1.1634	1.4312	0.37209	-0.55649	1.6563	0.92001	2.0262	-0.53761	-0.012222	1.4928	0.88899	1.228	1.0405	2.1782	2.2201	0.62124	0.089727	2.3805
0.97475	1.0151	0.12514	0.19445	-1.1709	1.2804	0.74173	-2.8344	-0.15279	0.86365	1.6126	-0.63742	-2.1668	1.4566	-0.84893	0.19984	-0.044446	-1.7222	1.922	2.0509	2.2112	-0.83988	-1.0966	0.6496	-0.55155	-1.0591	0.24293	-0.11122	0.89378	-0.71806	1.3069	-0.34361	0.011708	2.3197	-0.92444	1.0255	-0.23961	1.4042	-0.4881	1.7918	-0.77189	0.8355	1.2411	1.5254	1.8935	2.7807	-2.2918	1.7943	-0.40718	-1.4656
-0.27184	-0.82065	1.9404	0.83898	-0.97488	-2.0898	1.0515	0.46082	-0.69904	0.90485	-0.20514	-1.1285	-1.1234	1.1392	1.0902	-0.32523	1.3488	-1.6524	0.65073	0.92389	0.55774	0.46132	-0.03508	2.016	2.0598	0.64729	-1.5153	-0.41332	-0.10213	0.95285	2.016	-0.37406	-1.2168	-1.4023	2.6637	-0.93624	2.6096	2.0391	0.1706	0.12502	0.46502	1.7033	1.5726	-0.37654	-0.56714	-0.37164	0.47325	-0.80195	-1.0076	0.25222
-13.851	-12.745	-13.62	-15.329	-12.385	-13.417	-12.387	-9.5025	-11.961	-12.546	-13.287	-13.597	-13.611	-13.612	-14.012	-15.073	-14.936	-14.031	-13.409	-13.551	-10.55	-13.608	-14.445	-12.593	-15.123	-14.051	-14.07	-13.869	-15.529	-12.759	-14.484	-11.516	-10.743	-11.036	-13.646	-14.758	-11.218	-11.708	-11.108	-13.27	-12.852	-10.76	-11.827	-13.203	-11.305	-14.161	-13.396	-14.036	-12.561	-12.316
-3.0257	-2.4638	-2.9929	-3.6898	-0.91516	-1.8464	-1.7337	-2.4898	-1.4072	-2.7786	-1.1267	-3.481	-4.0712	-2.1694	-1.4966	-3.4203	-0.85098	-2.214	-2.3652	-1.368	-1.8756	-1.8266	-1.1584	-2.2782	-2.0352	-1.5463	-4.3113	-3.1984	-4.1129	-2.2356	-0.92968	-1.6729	-1.5979	-3.5585	-4.4574	-3.7499	-0.99359	-2.3686	-1.7974	-2.9704	-1.9385	-1.3613	-1.2028	0.62281	-1.8497	-3.8947	-3.1069	-4.1369	0.059323	-2.8108
-9.2825	-10.755	-12.002	-11.704	-9.0476	-9.171	-9.8467	-11.81	-8.9833	-12.493	-10.686	-11.769	-11.415	-8.6992	-11.401	-12.03	-11.041	-12.435	-9.7394	-8.4439	-10.836	-9.5608	-12.423	-11.354	-11.617	-10.081	-11.268	-8.1441	-11.327	-9.4243	-9.1142	-10.459	-9.9756	-11.346	-11.458	-8.2209	-10.161	-11.979	-10.117	-9.1924	-9.7937	-10.472	-12.122	-11.409	-11	-7.8519	-11.283	-9.0823	-12.189	-11.151
-1.0752	-1.1698	-0.67354	3.2229	2.2129	0.63328	-0.52669	0.37544	0.4429	1.7364	-0.19148	-0.90251	2.6575	-0.16332	1.4155	3.293	1.2331	-0.085871	-2.2472	2.1045	0.77997	2.8596	-0.80598	2.194	2.7897	-0.57679	-1.2718	-0.098046	-3.0734	1.1557	-0.2896	-1.9362	-0.31188	0.74711	-2.2058	1.9921	0.97622	1.3067	0.40394	0.04964	1.7579	0.054963	1.7941	-1.6272	3.3949	1.2181	-0.184	1.2675	1.4461	0.0041019
-2.2654	-2.6758	-3.7348	-5.2275	-4.0723	-0.42434	-3.8068	-3.3318	-3.3727	-2.6794	-3.3114	-3.7284	-2.1053	-3.7979	-3.9456	-2.5823	-4.8612	-2.9823	-3.565	-3.8754	-4.0392	-3.072	-2.4346	-5.7629	-1.0991	-5.1851	-1.8863	-3.5678	-2.8889	-3.5063	-3.4647	-4.4899	-1.9848	-5.8433	-3.2709	-2.2363	-3.3303	-2.9707	-0.80937	-2.6647	-1.0184	-5.8003	0.2187	-2.4646	-2.8177	-3.9117	-2.0658	-4.4824	-1.1458	-1.6066
-3.3055	-2.7651	-1.5442	-2.2944	-2.3995	-1.2252	-3.2784	-3.1413	-3.1703	-4.0371	-3.9293	-3.0901	-1.7152	-3.0817	-1.7171	-4.978	-3.3396	-2.4041	-3.223	-3.006	-1.3963	-1.4643	-2.0067	-2.1978	-1.4499	-1.0823	-1.6507	-3.013	-2.6648	-1.4089	-1.8308	-4.9326	-4.5199	-3.6396	-1.7667	-1.8541	-1.9874	-3.4546	-2.8322	-3.3986	-3.4829	-1.5172	-0.95892	-3.111	-4.0145	-2.8416	-4.8233	-2.7626	-0.80008	-1.4354
-3.0209	-1.1573	-1.4575	-0.65738	-2.2809	0.3895	-1.3636	-1.7705	-1.2752	-0.57307	0.27633	-1.9916	-3.2557	-0.8031	-2.093	-1.948	0.018253	-1.5067	-2.2351	-2.6576	-0.60745	-0.67259	-3.8713	-2.36	-0.08423	-0.82973	-2.2159	-1.7889	-3.0518	-1.4002	-2.3964	-0.92795	-3.6071	-2.367	-2.2583	-0.76088	-1.1172	-3.7195	-3.324	-3.1	-2.5969	-2.5531	-3.1287	-0.40548	-0.91151	-3.5105	-1.8306	-2.0474	0.095564	-1.632
7.6836	11.427	7.7056	10.217	9.4422	10.784	7.6187	9.016	9.7361	5.896	7.6735	9.9841	8.8522	7.9058	8.6649	10.397	9.2616	7.746	7.9286	9.9657	9.3785	7.8658	9.0652	9.1931	10.492	12.403	8.0697	8.2392	7.9669	8.8499	9.4753	11.004	10.399	6.1421	9.3344	8.0296	6.9247	9.5931	9.0123	8.0373	7.8703	10.079	7.7045	8.0661	9.0985	9.2885	8.8194	6.9813	9.1349	9.1819
-2.9035	-5.7236	-5.9587	-5.6458	-5.3421	-5.947	-5.3412	-4.5264	-5.4537	-5.6966	-4.2539	-5.5553	-4.1815	-5.1806	-5.7385	-7.1783	-4.7942	-4.6625	-5.9716	-6.7998	-5.6038	-6.834	-5.432	-7.2345	-6.5396	-4.1097	-6.7799	-5.3308	-3.5339	-4.5073	-4.6229	-2.5528	-6.7056	-5.029	-3.9595	-2.448	-5.3919	-5.145	-5.9767	-3.8308	-3.426	-6.3848	-3.6863	-5.1484	-4.874	-5.0333	-3.012	-5.9768	-5.1576	-3.0499
4.7567	5.5695	5.8414	5.3419	6.0216	7.1982	6.4828	6.9533	6.9913	4.7061	5.9856	4.5334	8.712	6.9479	5.4326	4.1111	4.9862	6.0059	8.15	4.1797	5.9157	5.3921	4.7582	4.3762	4.6286	5.7093	5.4433	5.2877	5.7549	3.2796	4.5922	5.9773	4.9818	6.325	6.8533	7.737	4.7746	5.3247	4.7615	5.5719	5.8656	5.7828	4.3732	3.7008	3.777	5.7125	6.785	5.7093	6.2716	6.2642
7.2767	6.3668	7.7743	5.9178	6.1095	8.2849	6.9485	8.4662	6.4169	6.0565	6.3214	8.0152	6.5811	8.3917	6.9158	7.0657	6.2813	5.2132	6.6758	5.9806	6.2278	5.6989	5.9789	6.0598	7.3479	7.745	5.5088	5.2256	6.8958	7.3949	4.7543	7.0424	4.5039	7.602	6.0625	8.024	7.3134	8.4056	7.5711	4.802	7.3715	8.5796	6.9364	7.8171	7.4968	7.4706	9.2447	5.6511	6.5414	7.8123
-0.92065	-1.8133	-2.1627	0.68438	1.6749	0.27245	-0.39335	-2.9299	-1.4701	0.59152	-2.0875	0.58564	-1.3873	-0.87273	-0.56988	0.39694	-0.24922	1.3732	2.7816	-1.215	-0.24014	0.63633	-0.74619	-0.63768	1.0329	-2.0922	-0.20082	0.60368	-0.32126	0.977	-2.0251	0.60991	1.4944	1.0113	-0.88495	-2.2809	-1.253	-1.3629	-1.2883	-2.3506	-1.7769	1.5835	-0.77273	-0.39524	-0.21953	0.067824	-0.084607	-0.59048	-0.64559	0.44799
-1.9965	-4.335	-1.4517	-2.0691	-1.944	-3.9727	-4.8407	-3.0345	-4.6305	-4.4418	-2.4835	-3.4943	-2.538	-4.5352	-2.8899	-1.6809	-6.0153	-2.6479	-4.0203	-3.868	-2.8642	-5.0189	-3.3674	-3.9248	-5.2305	-4.3797	-3.1945	-2.6646	-3.3343	-4.4845	-1.846	-4.4953	-2.5774	-4.8348	-2.9441	-4.5073	-3.6726	-5.2194	-2.2643	-2.6053	-4.744	-2.8436	-1.8045	-2.8042	-0.41401	-2.4451	-6.7201	-3.4283	-4.3737	-4.0233
-14.56	-16.435	-14.864	-15.077	-15.789	-14.753	-12.52	-14.53	-15.684	-12.941	-13.703	-14.117	-15.363	-15.43	-12.398	-14.294	-16.367	-13.863	-15.013	-14.546	-15.983	-13.563	-15.593	-14.505	-13.588	-13.807	-14.875	-15.487	-13.83	-13.877	-12.302	-12.949	-14.78	-13.276	-11.303	-12.904	-15.361	-15.984	-12.508	-13.772	-13.516	-15.046	-14.581	-15.326	-14.75	-14.614	-16.15	-13.68	-14.131	-17.281
-2.6372	-3.1853	-2.0961	-3.4429	-3.5379	-2.5997	-2.6852	-2.4021	-3.7691	-2.8077	-1.7027	-4.797	-4.6276	-2.7023	-3.5506	-3.7104	-2.1475	-3.0345	-3.2919	-3.4479	-3.2814	-2.0209	-2.0073	-4.4457	-2.1268	-2.9407	-5.4458	-2.9088	-2.6423	-3.948	-1.9602	-1.4892	-4.1252	-3.8588	-3.4227	-2.673	-4.1939	-1.267	-1.8596	-4.2428	-5.3737	-3.4437	-1.7737	-2.7917	-2.8276	-2.8598	-4.0791	-1.7681	-2.0222	-1.7382
-9.7268	-7.7133	-7.2158	-9.0506	-10.044	-8.5243	-9.0794	-7.9426	-9.6274	-9.1668	-8.9464	-9.6151	-7.6947	-10.283	-7.7571	-10.261	-9.0614	-8.6496	-7.74	-9.6434	-8.9158	-10.073	-10.729	-9.9478	-9.4473	-8.4015	-10.641	-9.5855	-8.4223	-11.22	-8.8599	-7.884	-9.5161	-8.424	-8.5729	-10.087	-9.0613	-8.3676	-7.9368	-9.7003	-8.513	-7.3786	-7.4129	-9.0071	-10.233	-10.863	-9.6113	-8.6682	-9.4669	-9.0831
-9.9831	-9.857	-9.1613	-8.8988	-8.5131	-9.3222	-9.8008	-9.7117	-10.711	-8.5391	-9.8515	-10.409	-11.242	-9.9443	-9.166	-9.5934	-7.9952	-10.63	-9.106	-9.0915	-10.261	-8.3625	-9.6865	-11.171	-8.899	-8.1363	-8.5805	-9.8622	-11.94	-10.407	-8.8418	-7.4362	-8.3255	-10.35	-10.28	-9.4532	-10.643	-8.0095	-8.9583	-10.094	-12.019	-11.21	-8.4347	-10.514	-10.214	-10.17	-10.233	-10.506	-9.2743	-8.7366
-3.6747	-4.0027	-2.4193	-1.4121	-3.559	-2.5365	-0.14247	-3.9136	-2.1708	-6.542	-3.8996	-0.54832	-1.2727	-2.3799	-3.007	-1.9762	-3.1626	-0.6696	-1.7358	-1.1605	-3.1056	-0.40713	-1.7537	-3.2828	-4.6985	-2.4143	-2.2379	-2.7747	-1.5756	-1.4697	-0.91615	-2.2511	-3.4606	-2.594	-0.56573	-2.3271	0.46327	-3.1241	-2.5646	-3.6339	-1.6507	-2.001	-4.2053	-2.8982	-2.4277	-2.8732	-2.3142	-2.9784	-1.2834	-2.7452
7.8096	7.8401	8.2846	8.3655	8.596	6.539	7.7288	10.939	9.0217	10.307	6.7519	9.0993	7.7017	9.1733	9.1588	6.6834	7.8908	8.5702	10.007	6.412	7.8498	10.608	10.175	8.4567	8.5542	9.5679	12.143	7.63	7.8445	9.0878	7.1259	8.4155	9.2073	8.4958	6.2845	7.4082	7.7616	8.7988	8.0013	9.7589	9.9154	9.9506	8.5476	9.3886	4.6298	9.846	6.4737	9.0525	6.9373	9.4886
0.067954	-0.29257	0.33024	-0.53078	0.35042	-0.49331	-0.42914	-2.3261	0.127	1.7421	-0.21279	1.1595	0.15238	0.47874	0.56175	-1.0892	-1.9845	0.31716	-1.0792	-1.2829	-1.2659	-0.33297	0.90968	-1.1325	-1.5781	0.26372	2.2283	-2.1047	-1.4118	-0.68868	-1.3197	-1.9172	-1.2713	-0.55434	0.043097	-3.1278	-0.20956	-1.9739	2.119	-2.1239	-1.2898	-0.82113	1.2096	0.29977	0.27414	0.2633	-2.362	-0.050263	-0.29294	-3.9206
-1.6184	-2.2897	-2.7238	-1.3922	-1.8182	-0.9829	-3.1341	-3.2138	0.77814	0.19719	-1.6816	-1.2201	-2.6412	-3.0867	-1.6749	1.1727	-1.0789	0.34703	-1.699	-3.8827	0.91365	-2.2477	-1.4766	-0.85104	-2.4916	-2.87	-2.4359	-1.44	1.5667	0.57379	-0.98134	-0.4959	-2.0007	-3.4471	-2.0559	-1.355	-2.6007	-2.0144	-1.5061	0.38178	-1.5305	-0.57902	-1.4351	-2.3401	-2.0233	-3.2539	-0.28777	-2.0369	-1.1286	-1.3869
-9.5096	-11.413	-13.187	-14.994	-12.101	-11.955	-11.928	-11.072	-13.072	-12.893	-11.827	-9.8079	-13.283	-13.361	-13.776	-11.648	-10.544	-10.17	-12.062	-12.394	-10.426	-13.179	-9.3014	-11.623	-11.49	-12.336	-13.375	-9.9522	-11.591	-13.553	-9.4794	-11.544	-11.695	-11.145	-10.996	-12.463	-9.768	-13.269	-12.063	-12.925	-11.647	-10.19	-13.806	-11.396	-13.546	-12.534	-12.656	-9.6627	-13.213	-10.202
-5.4523	-7.4674	-9.4633	-8.3594	-8.4014	-6.6349	-8.015	-7.8235	-5.0413	-7.0509	-9.378	-8.6929	-8.258	-6.4217	-5.4241	-6.5278	-7.5751	-5.5148	-7.4872	-7.3557	-7.5989	-8.628	-8.2205	-5.3412	-6.5694	-7.8401	-6.0956	-6.4133	-8.5144	-6.9373	-6.4207	-7.021	-8.008	-6.9007	-5.8789	-8.2121	-8.3621	-7.4469	-7.0327	-8.464	-8.6058	-10.126	-5.5975	-6.5722	-7.6166	-8.4614	-6.7067	-9.5359	-9.8902	-8.1077
-2.6983	-1.9619	-0.55957	-0.092344	-5.854	-1.5	-3.262	-1.0881	-0.64944	-2.4193	-2.3774	-2.5942	-5.0342	-2.3862	-6.0033	-2.0845	-2.9038	-0.79243	-0.58485	-1.4781	-2.0123	-2.3346	-1.7389	-2.8372	-2.9215	-3.1884	-2.3684	-2.9694	-2.6227	-0.85346	-1.871	-2.7598	-3.1423	-4.1674	-2.5397	-3.5777	-2.314	-5.1008	-1.0179	-0.96144	-1.3838	-1.3514	-2.2899	-2.2227	-1.027	-3.3349	-2.17	-3.9653	-1.5112	-1.4629
-9.1287	-10.046	-11.815	-10.573	-10.091	-11.435	-11.147	-8.5951	-11.42	-8.8501	-9.3432	-9.5758	-8.5685	-10.297	-9.625	-12.156	-8.3943	-7.9436	-10.344	-10.043	-10.062	-10.748	-8.8966	-8.793	-9.996	-9.4871	-10.736	-8.2044	-8.7641	-11.872	-10.666	-9.7699	-11.1	-10.975	-11.411	-8.2137	-8.4818	-10.79	-8.8269	-10.484	-10.797	-9.3792	-10.494	-10.775	-10.642	-11.538	-10.479	-10.595	-7.9709	-10.031
-0.48821	-1.4804	-0.44104	1.0598	2.2887	1.219	0.75752	0.6862	-0.91488	-0.77329	-1.5643	1.891	3.1614	1.8015	0.98725	0.012077	0.98846	2.642	-1.4384	0.6736	-0.51562	-0.85293	2.5321	-1.225	-2.1162	3.4134	-0.09172	-1.3404	1.1057	1.3409	-0.37258	0.84131	0.63347	3.4481	0.70425	1.3295	-0.33912	2.6932	0.0059957	-1.8326	0.23775	1.2946	-0.85022	0.33447	2.2866	-1.2573	0.70246	0.78818	1.614	0.1491
-4.1483	-3.014	-3.072	-4.2499	-5.4198	-5.982	-6.6186	-5.7566	-5.5573	-6.9942	-5.2079	-4.4265	-7.9082	-6.4552	-6.0786	-4.4534	-6.1112	-4.3627	-5.4896	-3.8779	-4.8124	-5.1699	-4.7291	-7.289	-4.4107	-5.2592	-5.2411	-5.2944	-5.9597	-7.9482	-5.1754	-3.5784	-5.9924	-2.0467	-2.847	-5.7017	-6.6935	-5.0029	-5.2218	-7.9457	-6.1613	-5.3069	-6.7732	-5.5312	-4.2885	-3.0585	-6.1023	-5.2525	-4.3847	-7.6065
-3.5894	-5.6096	-2.7044	-3.6011	-2.0204	-3.4076	-4.8443	-2.067	-4.7132	-3.7467	-4.1386	-3.0754	-3.0254	-3.2629	-5.4393	-5.2102	-3.0918	-3.9212	-2.0032	-3.6906	-6.6391	-4.2271	-0.15708	-3.5401	-6.0384	-2.7988	-5.0016	-3.519	-3.9388	-3.4096	-2.9057	-3.0471	-3.4328	-4.308	-5.2499	-3.7207	-3.7081	-4.4334	-3.6089	-3.6051	-1.0305	-5.5908	-3.8673	-1.9903	-1.2612	-3.0174	-4.8915	-4.3532	-3.2933	-4.4816
-4.5919	-4.0723	-4.2189	-3.0845	-3.8232	-4.2407	-2.0327	-5.2247	-5.083	-2.8814	-4.9455	-4.4936	-2.2045	-5.3865	-5.9897	-4.5113	-3.899	-4.3156	-4.6747	-4.588	-2.3099	-4.4077	-3.508	-5.333	-4.6792	-5.0312	-5.2322	-3.8135	-2.4064	-2.1304	-5.7525	-4.5012	-3.9181	-4.5668	-4.2412	-4.0622	-2.6552	-2.5904	-5.1042	-3.671	-2.6047	-2.7806	-2.9825	-3.4077	-4.7459	-2.8457	-1.9075	-4.2598	-2.9425	-5.7192
-13.298	-16.46	-14.06	-13.314	-12.572	-12.836	-11.257	-11.775	-13.38	-11.828	-12.22	-11.711	-10.609	-12.097	-11.432	-10.301	-10.87	-12.833	-11.367	-11.279	-12.051	-12.44	-11.853	-15.186	-12.483	-13.62	-12.435	-12.21	-10.039	-12.94	-11.263	-13.93	-11.67	-12.575	-10.063	-14.215	-11.486	-10.625	-13.774	-10.686	-13.21	-11.933	-12.366	-13.959	-11.995	-15.888	-11.864	-10.682	-11.475	-13.998
-14.724	-15.512	-13.969	-15.07	-14.216	-14.035	-14.352	-13.824	-14.364	-14.166	-13.88	-12.951	-17.518	-14.531	-16.641	-13.989	-13.72	-13.528	-15.298	-11.956	-14.489	-14.414	-15.498	-12.743	-12.138	-15.238	-12.709	-14.634	-15.669	-14.291	-15.408	-12.944	-12.269	-11.78	-17.238	-12.995	-13.452	-12.836	-12.74	-14.814	-11.533	-11.852	-13.821	-12.84	-15.921	-15.056	-15.2	-14.07	-12.591	-12.414
-0.58328	-0.97516	1.0333	1.3727	1.514	2.3072	-0.0090272	0.53481	1.9535	0.34077	0.92102	1.2572	1.1848	4.248	1.8325	1.529	1.7567	1.2275	1.087	-1.0115	1.8101	1.0057	1.551	-1.6833	0.053723	-0.32709	0.46823	3.5064	1.1893	0.37032	2.6471	1.2877	2.2406	0.9487	1.7287	0.3017	-0.23637	0.19457	0.76027	1.2474	1.857	-0.44211	1.927	2.0782	-0.0010082	2.8252	2.0873	-0.036223	1.4417	1.0658
-6.3919	-7.4026	-4.6394	-7.1356	-6.0545	-6.834	-6.8368	-5.529	-5.4998	-4.6777	-7.7269	-9.1333	-3.3938	-4.5618	-7.9232	-6.1571	-5.3205	-6.4156	-7.5751	-7.3189	-6.8168	-5.033	-6.4244	-7.2058	-4.7731	-7.4276	-6.0547	-5.7033	-4.856	-5.7813	-6.3144	-6.0005	-5.1337	-8.3224	-8.062	-7.5894	-6.2472	-6.354	-7.854	-7.1158	-6.6137	-7.4092	-8.5146	-8.4494	-7.4652	-5.6482	-6.5092	-7.2308	-6.9049	-5.967
-0.088072	-2.4059	-2.1985	-1.1892	-1.9366	-1.6651	-1.915	0.12032	-1.8149	0.74576	-0.97817	-0.0017589	-1.5272	-3.3526	-1.2649	-1.1266	-2.3785	-0.50455	-0.5613	-0.22335	-3.3183	1.9716	-2.9582	-0.17151	-1.755	-1.7798	-0.53441	-2.2786	-1.0329	-2.4238	-0.081362	-3.4826	-1.195	0.68908	0.00042548	-0.81945	-1.922	-1.0628	-0.31126	-3.9925	0.90842	-2.4752	-4.051	-0.6452	0.27037	-1.5865	-0.29667	-2.088	-2.3592	-2.7781
-10.922	-9.9974	-11.031	-9.4234	-11.068	-13.815	-9.4677	-9.0143	-10.837	-9.6539	-10.038	-13.08	-10.457	-11.332	-9.3946	-9.8359	-9.4229	-9.1837	-11.005	-11.436	-11.167	-11.28	-10.759	-6.8324	-10.251	-8.5913	-10.848	-11.538	-10.121	-8.1317	-11.287	-11.1	-8.6919	-10.688	-10.427	-8.129	-8.8045	-11.284	-9.8869	-12.296	-10.633	-9.3826	-10.281	-10.607	-8.298	-9.1203	-11.207	-10.842	-9.8044	-9.9335
8.3538	7.6969	9.1927	8.8184	8.1973	9.0373	8.3025	7.6173	7.9819	9.1033	8.3034	8.3793	7.3802	8.6754	7.6036	6.8196	10.001	9.2984	8.5611	8.5092	11.24	8.3293	7.9407	5.7688	6.7541	9.2301	9.1193	6.595	8.3808	8.4354	9.8929	9.5553	6.4629	10.663	8.4458	6.9619	10.893	7.4885	9.1979	9.1777	7.4847	8.0439	9.016	9.5694	8.1421	8.3079	8.5165	5.7199	8.9363	7.1732
-9.0197	-6.9923	-9.744	-8.7275	-5.1008	-8.2214	-10.58	-9.1109	-11.12	-7.4697	-7.2955	-9.8916	-7.5931	-7.9204	-7.8402	-9.1869	-9.0414	-8.7895	-11.151	-8.6896	-9.083	-9.5006	-11.049	-6.6133	-8.4278	-8.0976	-8.5123	-11.049	-9.0202	-8.6137	-11.532	-9.985	-8.7363	-9.4445	-8.1554	-8.6661	-8.2256	-9.8206	-8.1429	-7.3842	-8.1157	-11.4	-8.8369	-8.8172	-7.9031	-7.0195	-7.8933	-7.6131	-9.8445	-9.8945
5.0984	4.3007	6.8258	5.4481	6.3631	6.1549	5.9677	7.0046	5.0443	3.0492	5.8976	6.1347	6.6947	6.1698	4.9508	7.088	4.0832	5.8845	3.9354	6.0981	4.1804	4.2863	5.3511	6.5825	4.9029	5.9188	8.3763	5.2221	6.753	3.5144	4.7978	5.2958	4.7794	5.6711	4.1041	3.5791	4.6506	4.3272	6.3096	6.3912	5.014	6.591	4.2924	6.3767	6.4082	5.6611	6.1917	5.8783	3.9696	4.1376
-21.505	-20.649	-22.165	-22.09	-20.662	-21.191	-22.716	-21.88	-22.923	-22.854	-20.942	-20.795	-23.54	-22.525	-20.092	-20.074	-22.738	-22.761	-21.9	-20.838	-20.486	-22.489	-21.806	-21.061	-21.301	-22.992	-23.764	-19.214	-23.808	-22.764	-21.751	-21.481	-19.835	-21.614	-21.869	-20.503	-23.426	-22.183	-21.638	-24.157	-20.594	-21.608	-23.888	-20.999	-21.82	-21.315	-23.599	-21.295	-22.938	-20.663
2.6522	-0.87052	1.7381	2.1907	4.5043	0.56159	2.7784	1.5985	1.3845	1.1601	-0.23778	0.58795	1.6819	0.70506	2.4449	2.6072	-0.11494	1.2283	-0.33706	-0.063964	2.2087	-0.071004	3.1033	1.8791	-0.14699	2.202	1.001	2.5409	1.3574	0.56707	1.9405	1.5913	0.67536	0.13228	0.99506	2.6843	2.7012	0.94795	1.0934	1.4412	1.805	-0.040742	1.4	4.2633	2.8471	1.2416	1.068	3.4943	0.76924	2.137
-11.882	-12.719	-11.467	-11.53	-12.596	-12.485	-11.334	-13.512	-13.429	-11.659	-12.437	-11.62	-11.043	-12.708	-13.286	-13.124	-12.695	-10.466	-12.917	-11.75	-11.861	-10.799	-11.211	-12.03	-10.884	-10.977	-13.303	-12.374	-10.739	-13.034	-11.81	-13.409	-11.896	-11.557	-10.678	-11.729	-9.9311	-9.8347	-11.109	-11.337	-10.103	-11.086	-13.169	-12.119	-10.835	-13.286	-13.119	-15.241	-9.78	-10.958
-6.6394	-6.3626	-8.3128	-8.2281	-7.0172	-7.821	-6.4656	-8.7196	-5.7557	-7.0362	-6.6495	-6.8766	-5.774	-7.1051	-7.178	-6.3311	-8.1171	-5.8754	-8.6012	-9.2643	-5.9319	-10.057	-6.144	-6.8392	-7.1498	-7.5449	-8.1378	-6.8529	-5.488	-8.1496	-6.5446	-7.9144	-8.1754	-7.634	-5.9585	-9.3541	-6.5076	-6.6764	-8.0439	-7.6214	-8.7682	-8.4411	-9.0846	-8.092	-8.7766	-4.9618	-10.061	-7.9612	-8.1767	-8.7111
-2.1518	1.8587	-1.6158	-0.4052	2.5178	1.1639	-0.45057	-1.2898	-0.43608	-0.073383	1.0602	-1.7026	-1.5021	-0.19227	-1.7298	2.6149	1.0536	-0.68088	-0.2516	-0.15595	2.957	1.8827	-0.10376	2.1066	-1.0187	-1.4761	-1.8771	0.48256	0.55462	-0.41337	1.0613	0.58523	0.62167	0.57245	0.77924	-0.36053	-0.76469	0.66888	0.42438	1.2034	1.3932	1.9653	0.8956	-0.31538	0.02732	1.0024	0.36379	0.0070649	-0.13539	0.10655
-0.97826	-2.3482	0.034265	-1.4852	0.88239	-2.0522	-3.2188	-1.3449	-1.6781	-1.5924	0.45989	0.18989	0.31024	0.54229	0.61793	-0.83841	-0.29041	-2.848	-3.7944	-0.62931	-0.51181	-1.3151	-1.1522	-1.5196	-1.8768	-0.97083	-1.2996	0.20705	0.15001	-1.8757	-2.5312	-1.1856	-2.5654	-1.3666	0.50443	1.199	-2.1099	-5.7488	-2.3959	0.086208	-2.1362	-0.62131	-0.24537	-2.9293	-0.46471	0.51568	-2.4969	-1.748	-1.4253	-0.2256
-4.9094	-5.441	-4.179	-3.1743	-3.6726	-2.5855	-2.0355	-4.4016	-3.4123	-5.0078	-2.8314	-5.1306	-4.9837	-2.6595	-4.274	-3.8178	-5.3889	-6.198	-5.147	-4.1552	-3.6586	-5.3471	-5.0607	-6.0129	-4.3445	-4.5822	-5.9224	-4.0591	-3.1987	-5.4011	-5.7393	-4.2045	-2.7731	-5.4776	-5.9325	-3.5381	-6.875	-3.3365	-4.3152	-5.576	-3.8483	-4.983	-2.3276	-5.3935	-5.3158	-3.9432	-4.545	-4.9283	-4.5482	-3.8597
-12.278	-11.567	-13.661	-13.772	-13.211	-13.452	-11.556	-14.554	-14.878	-11.084	-12.638	-13.566	-10.718	-14.482	-13.992	-12.34	-14.522	-12.742	-13.873	-14.234	-10.739	-12.801	-15.083	-14.073	-9.494	-11.048	-12.326	-12.843	-11.542	-13.586	-14.123	-11.669	-11.096	-15.87	-13.911	-13.002	-14.591	-13.26	-15.014	-12.892	-14.186	-12.457	-12.808	-10.552	-13.653	-13.513	-12.583	-11.763	-11.97	-10.511
-23.655	-23.252	-22.016	-22.547	-22.351	-21.776	-23.744	-22.283	-21.74	-24.192	-23.869	-21.046	-21.937	-22.025	-21.662	-21.644	-23.707	-21.94	-22.188	-22.805	-22.775	-21.051	-19.913	-23.309	-21.896	-22.161	-22.287	-25.838	-20.786	-19.381	-21.02	-21.546	-22.507	-22.74	-20.543	-22.87	-24.153	-22.667	-21.302	-22.574	-21.932	-24.642	-20.349	-23.077	-22.32	-22.324	-23.41	-23.482	-22.167	-22.632
-3.8922	-3.2628	-3.4007	-2.8552	-1.3514	-3.1673	-2.1507	-3.604	-2.5266	-3.0847	-0.64179	-3.7023	-3.2722	-3.7525	-4.1797	-0.88983	-3.0066	-0.85419	-0.22147	-3.1531	-3.479	-3.1522	-2.1997	-0.43389	-1.2729	-2.3742	-2.2235	-3.8488	-3.3996	-4.0505	-4.7471	-0.28755	-3.4064	-0.19427	0.23981	-1.56	-2.2496	-2.4296	-1.5027	-2.237	-3.9734	-2.8788	-1.4707	-2.1735	-0.77014	-1.9374	-1.259	-2.3178	-1.9462	-2.4604
0.44146	4.1097	0.82498	0.22778	1.6711	2.3885	0.17835	2.0906	1.7544	0.34412	0.86907	2.436	1.788	2.6394	1.9035	2.4724	4.7803	1.8779	2.391	0.73034	1.5033	1.7746	0.0050089	1.4774	1.8261	0.39367	3.5697	0.88128	-0.81433	3.9394	4.5331	1.7253	2.5013	1.9359	3.2571	3.5001	2.8164	2.2511	2.1704	1.1421	1.0928	1.869	1.8934	2.5658	2.0386	0.92156	1.8513	-0.26778	0.47373	1.9908
2.724	3.2728	2.954	4.5716	1.5759	2.8719	1.2263	3.7251	1.3407	2.7921	3.8373	3.2981	1.5231	1.8803	3.6986	4.3922	2.128	2.5183	3.266	3.5841	4.769	2.2377	1.0279	3.5945	2.2	0.82207	4.4643	4.3493	3.6991	3.5904	2.3952	4.3927	2.0703	1.8598	2.9812	1.8645	1.6259	3.5764	1.3275	3.8333	2.2562	-0.43404	2.873	4.2322	3.4319	4.1868	1.9453	2.3404	3.1523	2.7991
-1.6756	-1.3776	-2.9888	-3.6723	-1.8024	-3.0173	-2.5653	-2.3066	-2.4012	-3.5521	-1.6353	-4.2126	-2.0736	-3.3383	0.29286	-1.8679	-3.3225	-2.8341	-3.0528	-1.9476	-2.4022	-1.1548	-3.3746	-3.3472	-1.5303	-3.4601	-4.9956	-1.8285	-2.4019	-1.2527	-2.5182	-2.1958	-0.28394	-2.2534	-0.79617	-1.5516	-2.2277	-0.048786	-3.6304	-1.2774	-4.1566	-2.644	-3.9606	-2.4548	-3.431	-3.5011	-2.8512	-2.3491	-2.7587	-3.329
-5.7548	-4.9494	-6.3349	-8.2488	-5.4566	-6.031	-7.1443	-8.2547	-7.9628	-7.2276	-8.5284	-4.7887	-8.7186	-6.101	-6.1528	-6.7811	-7.3137	-7.1514	-5.3979	-5.7421	-6.0505	-7.962	-3.4734	-5.8326	-5.7109	-7.3117	-6.8262	-5.5708	-5.8197	-8.7613	-4.8099	-7.0074	-6.8721	-7.0887	-5.6736	-6.2728	-5.6372	-3.3829	-7.6742	-8.0299	-7.6813	-5.1087	-6.9034	-7.3561	-7.0068	-5.7157	-4.5184	-7.0786	-5.8511	-5.0701
-12.814	-12.996	-13.948	-13.219	-12.044	-12.268	-13.121	-14.003	-13.014	-13.746	-12.669	-14.483	-11.006	-14.277	-14.692	-11.378	-12.413	-14.957	-11.623	-12.95	-13.574	-13.508	-15.056	-14.373	-12.87	-12.543	-15.818	-10.181	-13.884	-14.359	-11.738	-13.776	-12.309	-10.124	-10.699	-12.684	-13.114	-12.252	-13.891	-12.674	-13.903	-13.228	-11.491	-12.081	-12.716	-14.212	-13.469	-12.325	-14.107	-12.783
-10.897	-11.554	-9.5363	-11.887	-10.02	-11.764	-12.182	-10.122	-11.548	-12.072	-12.259	-11.461	-11.969	-13.07	-9.1434	-12.956	-15.528	-13.19	-11.923	-11.919	-12.139	-9.8292	-11.386	-13.324	-13.355	-11.503	-12.328	-10.663	-11.964	-11.075	-12.279	-9.8418	-12.544	-11.596	-12.394	-12.686	-12.876	-9.366	-13.85	-11.499	-10.609	-12.18	-9.9942	-10.739	-10.582	-11.246	-11.377	-11.826	-11.311	-11.347
-0.45471	-0.13343	-2.0182	-2.5949	-1.849	-2.0077	-3.0742	0.032963	-1.2676	0.51698	0.48954	0.25324	-2.3626	-0.68461	-1.5952	0.82719	-1.1117	-2.1394	-1.2946	-2.103	-2.1005	-0.71553	-1.1337	-2.6436	-1.6475	-0.82877	-1.0707	-1.5641	0.74858	-2.2053	-0.040113	-1.6076	-0.9021	-0.33772	-0.20395	-2.2484	-0.085042	-1.2837	-0.97909	-0.78022	0.83679	-0.64304	0.14837	-1.3687	-0.97794	-3.0743	-0.59254	-0.94498	0.17284	-0.38313
-2.8947	-3.4109	-3.3811	-3.444	-2.434	-2.8614	-3.9776	-1.5616	-2.1847	-4.5742	-1.2257	-2.943	-3.7699	-4.4146	-4.1393	-3.3504	-3.2738	-5.0597	-4.5829	-4.0756	-3.7168	-3.9625	-4.9486	-3.117	-4.639	-3.6159	-3.5152	-2.1916	-4.3458	-2.9308	0.2806	-3.909	-1.4354	-6.2499	-1.5992	-3.6138	-4.0454	-5.7151	-3.041	-3.1021	-3.5067	-1.521	-5.1563	-0.86017	-3.0879	-4.0302	-2.638	-4.7739	-5.741	-1.6141
-3.3225	-4.4631	-3.3437	-2.7592	-3.6926	-3.6936	-2.1681	-4.4126	-3.0428	-5.5017	-5.1839	-3.7803	-4.045	-3.516	-4.0124	-5.2552	-4.5996	-3.689	-6.2834	-3.7417	-4.2902	-4.0857	-3.9785	-5.2762	-1.7184	-5.1786	-1.6372	-2.3522	-3.1047	-2.7545	-3.9915	-5.1489	-2.7153	-1.9427	-2.3788	-5.312	-2.4235	-1.7232	-3.8297	-2.1679	-3.2994	-4.6261	-4.8004	-4.8319	-2.8788	-2.5805	-5.1761	-3.2134	-4.4648	-4.9461
-3.5168	-5.9499	-4.0822	-5.3649	-2.6408	-4.6694	-6.5735	-6.4309	-4.2091	-4.2449	-3.8722	-2.2427	-2.9106	-2.0657	-4.768	-6.3651	-4.3192	-3.731	-2.4525	-4.4602	-5.714	-4.9457	-3.8234	-3.9339	-3.2705	-3.4548	-3.2515	-4.0686	-3.3981	-4.7423	-3.801	-1.9648	-5.8787	-6.494	-4.9556	-4.7052	-3.8544	-4.5825	-3.8019	-1.7036	-5.9825	-3.4187	-5.0598	-1.811	-2.5035	-2.4593	-1.524	-4.3655	-1.9871	-4.0351
-10.733	-11.181	-12.689	-9.44	-12.564	-12.636	-11.871	-12.452	-11.671	-9.1351	-13.611	-11.531	-12.711	-11.156	-9.8751	-11.684	-12.463	-13.711	-10.352	-11.296	-11.976	-11.806	-13.223	-11.832	-13.417	-13.146	-13.722	-10.429	-13.853	-13.016	-11.648	-12.75	-11.623	-11.246	-9.3636	-10.442	-12.94	-10.55	-10.416	-11.756	-11.379	-11.533	-14.196	-9.6458	-11.688	-9.2819	-12.251	-13.374	-11.041	-12.035
1.3992	1.3639	-0.15734	-0.37054	-1.1646	-2.2673	-0.93977	-0.42835	-1.8086	1.1874	-0.49685	1.3225	-1.309	-1.0488	0.024466	-1.2728	-1.1197	0.7366	-0.12619	1.2443	0.18717	0.69703	-0.35596	-1.6764	0.27431	0.13771	2.096	-1.4033	1.0161	0.44327	0.47414	-2.0429	-1.0656	-1.5853	0.063158	-0.30143	-1.416	-1.9986	-2.8803	-0.090075	-0.86198	-1.1638	2.0519	-0.96788	1.6422	1.2388	0.62785	2.202	3.2278	0.34362
-2.7079	-2.6053	-1.2962	-1.5613	-2.0656	-1.827	-1.8861	-2.1557	-1.3506	-0.68116	-1.3542	-1.5112	-1.2872	-1.5585	-0.23229	-3.0536	-0.44764	-1.2372	-1.4577	-2.131	-1.1852	-0.69128	-1.4145	-2.0097	-0.93867	-1.3272	-1.0877	-2.7201	-2.2915	-0.53108	0.9001	-0.87311	-0.073245	-0.45803	-1.6614	-1.8976	-0.51995	-2.5676	-2.4959	-2.8686	-0.46296	-3.2307	-3.6978	0.16476	-1.0567	-2.3012	-1.2339	-2.7977	-1.1448	-2.4255
-12.926	-12.042	-11.427	-7.6687	-10.161	-9.1326	-12.606	-11.177	-12.546	-9.1899	-13.58	-11.623	-10.764	-12.69	-11.166	-11.104	-9.0052	-12.652	-13.32	-12.623	-11.882	-10.322	-11.118	-10.275	-12.932	-12.707	-11.213	-10.666	-10.65	-10.986	-7.2145	-11.584	-12.327	-11.424	-11.906	-15.194	-12.537	-10.457	-9.714	-10.903	-11.247	-8.9807	-12.17	-11.352	-12.676	-12.096	-11.633	-12.338	-10.773	-11.898
-14.125	-14.754	-13.012	-14.306	-13.885	-13.866	-12.961	-12.474	-12.209	-14.586	-13.997	-12.17	-14.75	-11.894	-12.176	-14.906	-12.128	-11.043	-13.692	-14.284	-13.75	-12.746	-13.792	-12.594	-15.678	-12.38	-12.537	-15.621	-12.49	-13.686	-13.19	-12.104	-14.96	-14.847	-13.695	-11.67	-13.394	-13.953	-12.699	-12.226	-11.542	-14.923	-12.777	-13.898	-13.743	-13.365	-14.034	-10.844	-13.057	-12.78
-10.786	-12.428	-12.317	-10.503	-9.8356	-11.352	-11.396	-12.738	-12.153	-12.279	-14.829	-11.1	-12.499	-11.623	-11.018	-10.444	-10.469	-12.896	-13.085	-10.371	-11.872	-12.301	-11.539	-13.066	-14.17	-11.527	-13.053	-11.213	-10.114	-12.271	-13.109	-10.691	-11.6	-10.094	-13.617	-12.373	-11.115	-13.87	-11.413	-10.848	-13.437	-12.186	-12.762	-11.434	-9.7651	-13.642	-11.852	-11.257	-12.89	-10.395
-13.093	-15.744	-14.737	-10.452	-13.631	-13.793	-12.898	-14.161	-13.302	-14.079	-14.683	-10.416	-14.002	-13.496	-13.515	-13.973	-12.956	-11.87	-13.417	-14.652	-12.547	-15.139	-13.27	-14.292	-14.69	-13.622	-12.874	-15.134	-13.888	-13.382	-13.611	-14.709	-12.177	-11.863	-10.986	-12.017	-15.47	-12.417	-13.131	-13.755	-12.38	-13.756	-13.664	-11.985	-12.077	-14.869	-15.161	-14.08	-13.266	-12.377
-4.0062	-1.771	-0.55077	-1.9385	-4.5299	-2.1732	-3.584	-2.1627	-2.8671	-3.3109	-2.2895	-1.8323	-0.51194	-0.81247	-0.99321	-1.7327	-2.2398	-3.3581	-3.2835	-2.6044	-4.6803	-3.0412	-3.5309	-3.3332	-3.439	-3.7692	-1.9897	-3.5229	-3.989	-2.2772	-2.9493	-3.0035	-2.8673	-1.077	-3.1546	-2.6876	-1.6386	-3.4673	-3.6654	-3.7869	-3.4057	-2.3647	-3.8604	-2.0781	-2.5721	-3.5078	-4.2615	-3.6496	-1.2436	-2.6195
-0.86008	-2.7869	-2.1702	-2.004	-1.5657	-1.6237	0.17412	-1.0841	0.54785	0.36427	0.46316	-2.5571	-2.4031	-0.42034	-0.44716	-0.87154	-0.16178	-1.6961	-2.1861	-1.4741	-1.8976	-1.5442	-0.24463	-0.57875	-2.6319	-0.86524	-4.2115	-0.38813	-2.2938	-0.71871	-1.4684	-1.4376	-1.0646	-1.1749	-1.6011	-3.8369	-1.1671	-2.1207	-2.5886	-2.7492	-0.053635	0.27224	-0.63681	-2.0331	-1.9362	-1.5622	0.22301	-2.013	-2.7306	-1.8928
-0.42864	1.6856	1.2815	-0.76626	0.024389	1.8156	2.3999	-0.17973	-0.6692	0.94411	2.889	2.2154	1.0327	0.1388	0.42008	1.0935	1.2291	4.2176	0.8033	0.44222	1.1958	1.6229	0.12695	-0.85715	1.6991	1.6234	1.9531	2.7089	1.0029	1.3518	0.49095	1.098	1.3987	2.3331	2.3897	2.2485	2.3736	0.4556	1.5895	-0.34758	0.6001	2.86	1.8607	0.92541	1.8924	-0.10171	-0.19113	0.62625	0.78699	0.11504
-2.1031	-3.4743	-1.9338	-3.0489	-0.45826	-1.3471	-1.4219	-3.7911	-1.8758	-0.49446	-2.0632	-0.84106	-0.95729	-2.4757	-1.4716	-2.2042	-0.95101	-1.7453	0.20737	-4.1942	0.46206	-1.385	-2.1886	-3.0023	0.5674	-2.5297	-1.7362	-1.4207	0.45564	-0.61708	-2.9012	-1.9501	-3.1017	-1.7994	-1.5376	-1.1764	-1.2914	-2.7749	-0.80734	-2.08	-2.0238	-1.9715	-3.4104	-0.065316	-1.546	-0.65164	-1.8993	0.2152	-1.9968	-2.8888
-3.578	-4.7248	-4.1666	-5.0091	-5.6264	-3.4411	-5.021	-0.73172	-4.0391	-4.2416	-7.2707	-4.2612	-5.4899	-5.364	-4.2475	-3.9662	-1.9599	-2.9029	-2.5582	-2.8641	-3.0502	-4.1739	-3.7138	-4.205	-1.9584	-4.8095	-5.6352	-1.7459	-3.3621	-2.306	-4.0738	-3.7068	-4.5388	-0.74657	-4.5596	-3.2656	-1.0134	-4.8451	-3.2956	-2.6338	-5.4076	-3.9148	-3.6667	-2.3705	-3.4335	-4.6896	-3.6172	-2.3401	-2.4144	-3.5105
-8.8456	-8.6384	-10.334	-9.1878	-11.982	-9.6811	-10.732	-9.3075	-8.8486	-9.3385	-9.1474	-9.9431	-12.437	-9.9485	-10.572	-8.7828	-9.0547	-11.342	-11.359	-11.062	-11.688	-9.7201	-10.828	-10.682	-9.027	-10.004	-9.4156	-9.428	-11.138	-10.328	-11.325	-11.016	-11.857	-11.411	-9.7703	-10.339	-9.0118	-10.33	-10.184	-9.6795	-10.753	-10.681	-10.526	-9.2567	-9.8082	-7.768	-10.384	-7.8383	-9.7474	-8.7145
-2.3729	-3.0185	-2.4672	0.34459	0.058242	0.37126	-2.06	-0.061329	-0.02414	-2.2084	0.24664	-0.7614	-0.26038	-0.038745	-0.44834	-1.7454	-2.5548	-0.73679	-1.6025	-3.0338	-0.85754	-0.34589	1.0959	-5.0759	-1.7596	-0.90109	-2.3991	0.5202	-0.227	-0.63618	0.86482	-1.4858	0.89414	-2.3466	-3.3931	-1.392	-1.9815	-0.4335	-0.28283	-1.5514	-0.097002	-2.0435	-1.452	-1.0928	-1.1382	-2.5015	-0.092481	-0.11399	-0.11969	-1.2739
4.7885	6.7532	2.7838	5.4575	5.4199	5.5789	3.2301	7.5711	6.0386	5.0712	3.5554	4.6475	7.7358	2.4574	4.8207	5.4364	3.3732	4.934	4.4687	5.6736	5.5583	7.0302	4.7401	3.4541	3.9284	5.4204	3.9182	2.5422	6.1422	5.3936	5.2844	6.3826	5.5345	6.0909	4.9535	3.4968	3.094	6.3204	5.1658	3.851	4.6268	5.09	2.1313	4.6059	3.6771	2.2955	5.3426	7.4486	5.0614	4.5181
-12.396	-9.0389	-11.205	-14.065	-11.598	-9.8504	-14.459	-10.529	-11.419	-12.723	-9.3661	-12.79	-10.096	-11.567	-12.042	-13.4	-11.185	-11.925	-10.799	-12.849	-11.491	-11.576	-13.257	-12.224	-10.546	-14.1	-9.4783	-13.015	-11.2	-13.837	-9.3179	-12.381	-11.506	-10.296	-11.659	-10.401	-11.23	-10.921	-12.286	-14.321	-9.6787	-12.266	-14.153	-14.105	-11.275	-12.321	-10.842	-12.241	-9.6702	-10.908
-10.949	-9.0013	-11.081	-12.968	-11.584	-10.718	-9.9729	-9.7102	-11.997	-11.67	-11.289	-12.036	-10.152	-11.827	-11.2	-12.01	-8.1906	-11.233	-9.8039	-11.736	-9.9078	-10.731	-11.729	-9.4273	-10.625	-14.432	-11.104	-9.5465	-12.692	-10.541	-10.679	-11.64	-14.242	-12.259	-11.638	-10.231	-11.246	-8.382	-11.81	-12.446	-8.867	-10.764	-10.131	-10.536	-11.515	-11.366	-11.625	-10.615	-11.044	-9.579
-4.9318	-1.394	-4.4784	-4.2849	-3.2062	-6.11	-4.254	-3.7122	-4.9973	-5.1169	-1.7952	-3.7646	-5.3086	-3.9257	-4.319	-4.4465	-2.7176	-3.4025	-4.6133	-2.5623	-5.9185	-2.8234	-4.1315	-3.3132	-4.4943	-6.0021	-1.6127	-4.0718	-0.99579	-2.6979	-3.9157	-4.927	-4.2001	-3.4622	-3.8987	-3.6685	-3.9799	-5.3813	-1.8881	-2.4192	-1.7479	-4.2793	-6.3567	-4.7642	-6.5642	-5.1658	-4.1485	-2.0314	-4.7303	-2.6781
-7.7843	-6.9346	-7.3469	-5.6264	-8.3276	-7.4433	-5.5423	-8.5977	-10.318	-7.1727	-7.0513	-9.1967	-7.6275	-6.896	-8.9316	-6.3097	-10.038	-7.5735	-6.689	-10.182	-8.8629	-6.0872	-8.3872	-8.5904	-7.3227	-7.8761	-8.7269	-5.9592	-8.2802	-8.0719	-7.1949	-6.5948	-9.8449	-6.8383	-6.6643	-8.6908	-5.6612	-7.2734	-7.8181	-7.6913	-8.093	-8.3329	-10.154	-7.2774	-6.7984	-6.7536	-5.5015	-6.7739	-6.8978	-7.4617
-1.4072	-0.80894	-0.82365	-0.78109	-0.81127	-1.5788	-3.7835	-1.9272	-0.83375	-1.342	-1.7998	-1.4672	-1.3882	-2.1812	-3.2291	-0.81019	-0.78162	-1.9775	-0.93939	-4.8466	-0.59945	-3.5761	-2.4796	-1.1583	-3.359	-3.8936	-2.9238	-2.0671	-1.5136	0.32528	-2.5496	0.1389	-1.8758	-3.0104	-2.4953	-2.0528	-2.0667	-2.0755	-0.49843	-3.306	-3.1054	-0.546	-3.5904	-3.6027	-2.9535	-2.6125	-1.0709	-1.1513	-1.0074	-0.026248
-11.43	-9.8854	-9.8153	-7.4886	-8.3014	-8.0881	-9.0872	-10.086	-9.3339	-9.1264	-10.24	-8.6146	-11.526	-7.1509	-8.9655	-8.2871	-7.5905	-8.852	-11.274	-8.4979	-9.6557	-11.217	-9.2649	-10.428	-9.2281	-11.137	-8.98	-9.7796	-8.848	-9.522	-8.9788	-12.04	-8.942	-9.3586	-9.7517	-10.233	-9.5362	-10.249	-8.8662	-8.8953	-8.9375	-9.0912	-8.3316	-9.1655	-11.583	-10.71	-10.783	-7.2261	-7.2445	-8.6165
-1.3293	-1.3521	0.32042	-0.66399	-1.7167	0.1741	0.63845	-1.5096	-1.816	-0.047821	-0.73088	-2.0656	0.35807	-0.75131	-1.1115	1.8266	0.12981	-1.128	-0.4138	-0.32897	0.39715	-0.39558	-0.40482	-0.66435	0.55685	-0.19466	-2.3397	-1.3833	-0.46925	-2.0989	-1.6519	0.48857	-0.29829	0.93576	-0.95998	-2.1898	-0.89752	-2.3603	0.91965	-0.37	1.6621	-1.0609	2.4381	-2.7831	-4.1142	0.78209	0.15851	-0.44071	-0.84463	-1.8852
0.61036	0.77854	0.47136	-1.8492	-0.63839	-3.3856	-2.5669	-1.8376	-3.7909	0.23281	-1.0571	-2.0438	-3.8505	-1.9098	2.0338	-4.3263	-0.76914	0.097682	-0.68642	-1.8374	-1.6551	-1.2562	1.2731	-0.5498	-3.2697	0.23362	-0.65053	-1.0733	-2.1777	-0.019624	-1.83	-0.40981	-1.1144	-0.046571	-0.80528	-0.26444	1.9762	0.4663	0.10578	-0.20138	-0.12575	-1.3682	-0.24849	-1.9309	0.60083	-1.4826	-1.751	-2.7084	1.2945	-2.1344
-0.69773	-4.11	-1.4343	2.4669	-1.3108	-1.5225	-0.36923	-0.31985	-3.7969	-0.44336	-1.6898	0.16537	-1.5686	-1.6879	-0.94889	-2.5804	-0.66693	-1.8193	-1.6411	-4.3349	-0.7968	-2.9213	-3.5324	1.2084	-3.9616	-3.6688	-0.11247	0.40357	-1.6348	-1.3343	0.051075	-0.23017	-1.8918	-1.5722	-2.0681	-1.3446	-0.32702	-1.7222	-0.63213	-3.0812	-1.9304	-0.0021816	-3.1528	-0.065641	-0.43239	0.48836	-0.67997	-2.149	-0.86704	-0.77134
-11.256	-11.432	-13.79	-12.35	-11.445	-11.95	-12.648	-13.3	-12.232	-9.6841	-9.6301	-12.135	-10.728	-10.304	-10.157	-12.79	-10.028	-9.5801	-9.323	-10.742	-11.903	-10.344	-10.749	-11.594	-13.834	-10.375	-11.353	-9.8012	-12.071	-9.828	-11.129	-8.6765	-9.6866	-12.897	-10.976	-11.417	-11.384	-12.408	-9.9547	-8.4774	-9.7854	-10.321	-12.726	-9.8322	-10.177	-9.0026	-10.865	-10.266	-9.5911	-12.197
6.3198	7.1848	4.4384	4.0774	6.0627	5.3333	8.2219	5.5143	4.2303	5.4976	5.9855	4.8747	5.5096	5.467	5.4585	5.0884	5.1229	5.8703	5.4704	5.5728	4.6263	5.6593	4.5957	7.3001	3.5047	6.8554	4.4314	5.4848	6.0402	6.8163	4.2114	5.7847	3.4912	6.13	5.9871	4.8199	5.6776	5.8489	4.1078	5.41	6.4754	5.1596	4.7206	7.658	5.4549	4.2235	4.2943	4.3519	5.2535	4.6119
-1.0193	-0.30309	-0.69859	-3.152	-3.4654	-2.0291	-0.29727	-1.9853	-2.5536	0.75213	-1.9287	0.24379	-3.4897	-1.5968	-1.2074	-0.32207	-2.8936	-1.1421	-1.1557	-1.682	0.46758	-2.3831	-0.68554	-0.87756	-3.1308	-1.5168	-2.457	-2.0775	-1.6966	-1.9921	-0.06427	-3.2749	0.40013	-2.4689	-3.6674	-2.9195	-1.9334	-1.009	-3.4195	-1.7871	-0.31611	-1.8002	-1.1955	-1.4707	-0.30794	-0.7776	-1.548	-2.7792	0.30921	-0.4039
-1.5976	0.75813	-4.7026	-1.3289	-0.76902	-0.92353	-3.4137	-1.1239	-0.85299	-1.5603	-0.42908	-0.43019	-1.053	-0.97942	-3.3985	-2.7587	-0.83455	-2.1671	-2.966	-0.64508	-2.0796	-0.50423	-0.41034	-3.0744	-2.8492	0.090703	-0.45997	-0.53472	-1.5425	-3.534	-3.4153	-0.6838	-0.44351	-0.45692	-1.7629	-0.88704	-1.2526	-2.6864	-1.907	-1.3298	-3.1794	-0.62365	-1.9716	-1.9775	-1.4947	-0.98024	0.1935	0.96028	-0.4116	0.154
-3.8788	-4.9474	-5.0871	-3.4994	-4.6657	-4.0501	-5.4575	-4.0101	-6.0795	-3.2449	-4.3397	-2.9082	-2.1451	-3.0585	-2.0318	-3.1116	-4.2063	-6.9238	-5.6563	-3.6136	-3.0258	-2.6579	-5.2693	-3.9409	-3.2279	-2.278	-4.1986	-4.3879	-5.8344	-3.3104	-3.642	-3.2412	-2.8662	-4.1843	-5.538	-4.1035	-3.2192	-4.6411	-3.9593	-4.7778	-3.6499	-2.5726	-1.6478	-3.9494	-4.5218	-4.4933	-3.6537	-4.361	-6.0322	-2.7768
-10.139	-11.8	-8.4011	-8.9231	-10.616	-9.8328	-7.9639	-10.545	-11.277	-9.4779	-10.178	-7.2698	-9.6011	-8.306	-8.3043	-11.086	-8.1727	-6.965	-10.946	-10.303	-9.4077	-8.0664	-9.8847	-9.7183	-10	-9.1119	-8.0384	-10.779	-7.2071	-8.5569	-8.9943	-10.255	-9.7199	-9.1819	-10.368	-9.7632	-11.463	-10.426	-11.099	-9.4752	-11.271	-9.2344	-10.412	-8.3167	-10.849	-11.066	-9.3784	-6.6849	-9.4579	-11.782
-10.767	-11.682	-14.563	-13.876	-13.088	-12.109	-12.21	-14.441	-12.548	-13.407	-14.598	-14.084	-12.483	-12.603	-12.392	-13.74	-14.413	-12.943	-11.501	-14.826	-11.508	-12.979	-14.004	-13.343	-12.334	-14.956	-11.447	-12.23	-13.284	-13.782	-12.799	-13.969	-13.593	-11.77	-13.731	-12.761	-13.813	-12.058	-12.836	-11.582	-10.964	-11.961	-12.314	-13.594	-13.973	-13.061	-10.275	-12.697	-12.163	-11.419
-3.418	-1.109	-4.9046	-0.99744	-2.8352	-2.4937	-3.9541	-3.3983	-0.37975	-2.1264	-3.7966	-3.245	-3.8556	-1.7577	-3.1143	-3.0699	-2.6928	-3.0419	-3.6352	-2.903	-2.0709	-0.58445	-3.5541	-5.4752	-3.4111	-3.646	-3.2691	-3.9561	-2.8663	-3.1606	-2.5912	-1.7511	-4.42	-3.5573	-2.8794	-2.7437	-3.4555	-4.1801	-3.0631	-4.4075	-3.4807	-3.3112	-2.0603	-1.0711	-2.6842	-1.6986	-3.5625	-4.4786	-1.6733	-2.8209
-11.678	-13.437	-10.467	-12.79	-10.796	-11.346	-15.056	-10.697	-12.052	-10.83	-10.662	-13.114	-12.698	-15.477	-11.463	-10.55	-11.664	-11.731	-13.283	-11.275	-12.437	-12.48	-11.219	-13.336	-12.082	-13.693	-11.331	-11.375	-9.2016	-11.843	-11.049	-10.137	-10.221	-11.026	-12.152	-11.611	-10.438	-14.03	-11.581	-10.516	-12.001	-9.3319	-11.728	-12.134	-10.1	-9.6418	-9.8275	-11.947	-10.062	-11.041
0.44959	-0.38243	-0.20474	-0.77589	-0.40636	1.1688	-1.051	1.4824	-1.5236	-0.37795	0.31882	-0.71323	0.28229	1.966	-0.33055	-1.2836	-2.0793	0.85475	-0.018459	0.95287	0.18032	1.2626	0.074544	-0.18638	1.5412	-0.049497	-3.1476	-1.2355	-1.8725	0.40196	0.3687	1.2274	0.57112	-3.0436	-0.020691	-1.8157	-0.061234	0.06675	-0.63656	-1.3651	0.81618	0.46743	0.27906	-0.28541	0.15465	-0.09899	-2.1835	0.33115	1.5747	-1.3468
-1.5204	0.29287	-1.1128	-0.22526	0.83114	-0.38019	-1.5814	-0.16057	-1.4735	0.0027952	0.47805	-0.30313	-2.3842	1.2779	0.91962	1.5186	-0.79436	-1.4439	-0.32537	-0.66928	-1.1015	-0.39553	-1.5276	-0.08402	-0.69602	-1.8876	-0.50692	0.28545	-0.88214	-2.8743	-1.4998	-0.53771	-0.025257	0.28789	-0.90833	-1.917	0.092042	0.16967	0.70453	-1.9682	-1.6662	1.1581	0.78704	0.30115	1.8636	2.8897	-3.2911	-0.78526	2.5378	-0.54975
9.0465	8.2038	8.3294	8.5957	8.7449	7.3305	8.5403	7.8138	7.3115	8.7967	8.8231	7.3197	8.5578	7.4681	7.8912	11.828	8.2715	7.6259	8.5148	7.4129	9.0171	8.6363	8.7789	8.7478	8.0732	9.2902	10.363	6.4964	6.8447	11.437	7.7363	7.3902	7.2721	8.1485	9.2299	7.953	6.6392	8.4979	8.3255	7.1978	8.4477	8.3057	7.3864	9.3501	9.2223	8.3617	6.6553	8.817	8.4571	7.4468
0.3025	-3.3532	-1.6829	-1.6131	-3.0944	-1.6036	-2.643	-4.0466	-1.8645	-2.4253	-3.083	-1.0421	-3.045	-1.5896	-4.402	-4.0153	-2.3112	-2.0744	-2.7227	-0.99445	-2.4796	-3.5277	-2.1321	-2.8773	-0.60329	-0.42873	-3.6222	-0.87745	-2.2913	-0.44162	-2.5218	0.30682	-2.537	-1.7227	-0.077604	-4.7412	-1.9377	-1.931	-2.3138	-1.1594	-2.5041	-0.81249	0.07534	-1.9762	-2.7733	-2.7355	-5.0938	-2.2554	-3.2818	-0.46591
-10.856	-10.654	-12.572	-12.462	-9.1859	-11.497	-12.266	-11.145	-11.853	-12.759	-12.458	-10.339	-11.565	-10.683	-14.794	-11.88	-11.286	-11.233	-13.43	-10.734	-11.505	-9.5064	-12.197	-13.671	-9.3698	-10.371	-10.83	-12.6	-9.8698	-10.12	-9.9093	-11.417	-13.163	-12.297	-8.3503	-10.144	-12.885	-12.368	-12.087	-11.619	-11.205	-12.281	-7.9629	-9.6854	-10.218	-11.825	-10.97	-10.419	-12.197	-10.684
6.954	7.1207	7.0369	7.3814	5.6716	6.0015	9.1256	7.4821	5.2864	6.5808	7.2426	6.4946	8.288	7.2015	8.1054	8.6006	7.8536	8.3652	8.2518	8.087	6.6977	7.6129	5.3751	6.2555	6.8934	6.684	9.1779	5.643	3.4123	6.3878	6.5096	6.7788	6.6725	6.0209	5.7839	8.0301	7.1907	8.0187	8.7649	6.4813	6.658	6.9934	5.1884	8.6446	7.4668	7.9918	5.2202	7.014	7.9916	6.2223
-8.8265	-9.2523	-9.9601	-9.8482	-7.6082	-9.5736	-6.8086	-8.0466	-8.5757	-11.799	-9.0185	-9.6443	-10.578	-9.0268	-10.506	-9.6714	-6.6016	-9.15	-8.7347	-9.5211	-9.7274	-8.9176	-8.4842	-9.7108	-9.0985	-10.388	-11.786	-11.111	-6.9908	-7.8121	-10.342	-9.5891	-8.8623	-10.111	-9.077	-9.5716	-9.9424	-9.1463	-9.1962	-9.9831	-8.9461	-9.9457	-9.1629	-7.6198	-7.787	-10.561	-8.0444	-7.6829	-8.7239	-8.7087
-9.6946	-9.3012	-7.361	-11.401	-10.512	-9.5365	-11.406	-10.806	-10.645	-8.9353	-10.312	-10.448	-13.44	-9.2365	-10.012	-9.9184	-9.0408	-9.1438	-9.6506	-7.9334	-10.63	-8.6075	-10.665	-12.069	-9.3549	-12.144	-12.57	-11.082	-9.8239	-9.7965	-10.23	-9.0662	-12.368	-10.188	-11.479	-11.059	-10.191	-10.738	-9.7549	-9.2109	-10.494	-10.29	-10.291	-12.064	-11.043	-9.6702	-8.5007	-10.03	-12.07	-9.7208
-3.2303	-1.7589	-2.3525	-1.6408	-0.35375	-0.66963	-2.3717	-1.524	-3.2159	-1.7571	-0.15473	-2.1673	-1.2464	-1.3086	-1.4106	-1.1586	-0.039277	0.65286	-1.4664	1.6758	-1.5889	-2.7469	-2.0004	0.10146	0.78891	-1.742	-1.8872	-2.8746	-2.413	-0.39159	-1.54	-1.9525	-2.6135	-2.4422	-3.5034	-3.7324	-1.4586	0.18921	-1.7252	-1.5298	-0.056926	-1.2595	-2.6692	-1.9034	-1.167	-0.27278	-2.3318	-2.1278	-1.8958	-0.81603
-2.1063	-3.2801	-3.3916	-4.3168	-3.33	-1.472	-2.9144	-4.1336	-2.5577	-1.7444	-2.4408	-3.6821	-3.1685	-0.096534	-4.0974	-2.9461	-1.7049	-3.6781	-2.2585	-1.6871	-0.88568	-2.8056	-4.6404	-3.0568	-2.9592	-1.4032	-0.55715	-2.9085	-1.0836	-2.0963	-1.2451	-3.0952	-0.92784	-0.77925	-2.701	-0.43431	-1.8061	-3.2491	-2.0254	-0.79674	-1.2808	-1.8821	-3.0807	-2.5207	-0.91125	-2.9923	-2.3299	-1.5159	-3.8595	-4.6886
-1.1972	-2.5518	-2.3321	-1.7721	-0.85676	-3.7792	-3.0841	-4.3786	-4.8146	-4.2646	-1.3011	-0.79593	-4.1133	-2.5333	-1.3057	-3.3915	-3.2224	-4.233	-2.5708	-2.5428	-2.1081	-3.4261	-3.8473	-3.7189	-1.8879	-3.0137	-2.7658	-4.6593	-3.1625	-2.7081	-2.869	-3.5633	-2.0368	-1.7451	-2.4079	-2.9869	-0.68006	-3.5769	-4.44	-1.662	-5.2144	-2.9175	-2.7857	-3.3312	-2.4723	-2.3457	-3.2572	-3.3281	-1.3214	-3.6397
-0.24121	1.6768	-0.3889	0.19186	1.9573	0.87356	-1.2837	1.0635	1.6615	-0.1819	1.465	1.9466	0.78595	0.19006	0.17429	0.72528	0.86469	-1.1321	-0.056251	0.49345	-1.2693	0.4513	1.42	0.11165	-0.57127	-2.1718	2.6207	-0.14492	-0.49816	0.37243	2.0516	1.3969	0.48643	-0.83239	0.92788	0.60387	-0.68307	1.1805	0.74304	0.14197	-0.93346	-0.58749	-1.112	1.2861	-1.2839	-0.61127	-0.82279	0.45985	-1.0703	-2.4893
1.5216	6.8084	2.3082	7.0794	4.4237	4.2336	4.391	5.5034	3.8197	6.0315	5.5899	5.7905	4.7083	5.9841	3.0263	3.5242	5.4404	4.5304	4.1583	5.117	4.9227	5.9724	4.6566	6.2197	4.8196	6.3161	4.7991	4.018	3.2344	4.3563	1.2738	7.1051	5.3652	2.9943	3.6487	3.3752	5.2459	4.1825	3.6397	2.0622	2.838	6.0554	4.5094	2.8669	4.0524	3.3042	6.9055	4.4706	6.6385	4.3562
-13.404	-15.216	-13.58	-15.605	-15.266	-15.36	-15.097	-15.922	-16.438	-14.629	-15.207	-15.733	-16.653	-14.301	-12.167	-14.136	-13.987	-15.381	-13.082	-14.192	-14.474	-15.216	-15.825	-13.631	-14.048	-13.881	-14.795	-14.827	-14.127	-16.23	-13.337	-15.256	-15.455	-15.502	-15.026	-14.698	-16.453	-14.815	-15.74	-13.391	-15.601	-15.26	-14.727	-14.379	-17.055	-13.861	-16.677	-14.875	-14.728	-13.504
-14.157	-13.301	-13.832	-13.534	-13.423	-13.154	-13.472	-13.794	-11.319	-13.762	-12.937	-15.036	-14.244	-10.297	-12.478	-13.676	-15.307	-13.046	-11.082	-9.6888	-11.915	-12.188	-12.527	-13.847	-15.16	-13.361	-13.638	-11.656	-13.327	-15.455	-13.898	-10.465	-13.224	-14.879	-13.029	-12.122	-13.421	-13.757	-11.188	-12.247	-14.266	-14.343	-12.312	-11.88	-11.654	-12.495	-14.238	-11.234	-12.737	-14.539
3.0438	3.2674	1.2739	2.5803	2.755	3.759	2.6606	3.3019	-0.74143	0.89458	4.5531	2.0764	1.0837	2.7825	2.217	1.6534	1.4812	1.9071	2.5613	0.3732	0.90334	0.41567	2.2055	2.2055	1.4849	1.5573	0.072568	2.9631	1.0659	0.42001	1.5024	0.92174	2.6676	0.19067	2.9865	2.7698	3.0943	0.77008	1.1048	2.1651	1.0353	3	1.599	1.801	1.8361	2.8534	2.7449	1.6398	2.6587	2.4413
-10.886	-10.336	-9.1695	-7.1346	-8.9955	-9.6816	-7.9853	-6.9199	-9.0792	-12.131	-10.985	-8.975	-9.857	-11.501	-10.162	-9.3229	-12.293	-8.9588	-10.791	-9.4621	-9.8132	-10.44	-6.6934	-6.9235	-9.2205	-8.9571	-9.11	-9.1277	-8.9187	-10.105	-9.4892	-6.8797	-10.927	-12.261	-8.4749	-10.461	-10.646	-8.7323	-7.0457	-8.9414	-12.038	-9.0024	-9.5257	-9.5083	-8.2821	-8.5981	-6.697	-9.8732	-9.2037	-7.0128
-5.3033	-5.6883	-3.1823	-5.7596	-4.6092	-4.5927	-4.8284	-4.4343	-4.3953	-5.9305	-5.3233	-4.4794	-4.7867	-6.0652	-5.2365	-6.7662	-7.2949	-4.9157	-5.1743	-4.599	-5.3324	-5.358	-5.0938	-7.5282	-6.2931	-5.263	-5.3528	-6.2035	-3.8467	-5.7585	-5.345	-5.0382	-4.298	-6.2976	-1.6242	-7.1714	-7.3284	-3.5689	-6.2869	-4.1267	-6.0248	-6.4456	-7.0616	-6.811	-4.2008	-4.8936	-5.9728	-5.4543	-5.7965	-5.5146
-0.21262	-0.83863	1.0599	0.28945	0.7644	0.3568	-0.12716	-0.42089	0.10747	1.9631	0.21407	-3.1034	0.28939	-2.1256	-0.57919	0.34624	0.73222	0.55154	-2.39	1.6368	0.71773	-0.84057	-0.93514	-1.3136	-0.24702	0.41713	-1.3257	0.68459	-1.7651	-1.7182	1.2558	0.22867	-1.7915	-1.1925	0.069383	0.53077	0.61777	-1.7671	0.87496	0.86665	0.33273	-0.12245	-0.6628	0.98034	1.0105	-0.044915	-1.1227	0.69715	-0.069018	1.955
-21.711	-21.245	-23.032	-21.924	-21.109	-19.818	-20.773	-22.999	-22.391	-20.895	-23.624	-22.259	-22.207	-22.134	-24.543	-21.821	-22.466	-23.297	-20.308	-22.928	-22.374	-23.088	-20.455	-21.012	-24.615	-20.394	-22.232	-21.736	-20.713	-24.368	-20.765	-22.4	-22.918	-24.495	-22.445	-19.95	-20.623	-20.814	-19.332	-19.928	-20.653	-23.112	-21.225	-23.705	-19.679	-24.169	-23.064	-21.451	-21.966	-20.387
-21.644	-23.555	-22.236	-24.193	-22.351	-22.214	-23.471	-20.799	-22.136	-21.225	-23.221	-22.59	-25.816	-21.561	-21.098	-21.565	-22.891	-22.561	-22.546	-21.878	-24.015	-23.037	-22.137	-19.63	-23.17	-21.13	-22.039	-23.547	-21.295	-21.306	-23.726	-24.385	-24.073	-21.893	-20.742	-21.003	-21.88	-22.788	-24.712	-21.475	-22.005	-22.566	-21.062	-20.93	-21.375	-22.34	-21.423	-20.95	-20.505	-21.484
-14.349	-11.353	-14.723	-13.476	-13.71	-10.974	-11.692	-12.889	-12.937	-15.575	-13.532	-12.955	-11.483	-14.067	-12.521	-11.923	-14.286	-9.8251	-13.744	-13.565	-13.051	-12.328	-12.794	-14.132	-15.559	-13.068	-14.146	-10.417	-13.898	-11.476	-15.465	-12.885	-14.602	-16.28	-13.595	-12.298	-13.532	-12.758	-13.513	-15.433	-14.398	-13.129	-15.613	-15.323	-12.155	-13.153	-12.208	-13.001	-13.591	-15.587
-13.144	-9.2873	-12.924	-11.158	-10.883	-10.975	-11.021	-12.405	-12.409	-13.101	-13.515	-9.0052	-12.051	-9.3803	-9.7211	-11.408	-13.784	-12.33	-10.677	-10.399	-10.644	-11.42	-11.616	-13.379	-11.438	-11.77	-11.42	-11.53	-11.992	-12.308	-11.379	-11.823	-11.597	-13.304	-12.098	-11.08	-13.497	-11.932	-13.34	-12.048	-11.866	-12.023	-10.525	-11.729	-11.816	-12.505	-10.199	-11.152	-10.702	-12.429
5.4165	8.1885	7.4342	7.2664	7.1367	10.116	7.2107	11.598	7.9294	5.4364	8.5812	5.4001	3.9781	8.6765	6.9784	8.717	6.4947	8.0082	6.7138	8.4896	6.0988	7.6524	7.3025	5.4644	7.9491	6.0707	9.1089	6.0835	8.7487	5.5065	5.7374	6.5483	9.1042	7.5731	7.1411	4.3349	7.0274	7.4784	9.4938	8.0477	3.0092	6.3037	7.3876	8.2517	6.9156	6.1059	8.0689	7.6483	7.308	6.8983
6.8245	2.6729	4.3503	2.834	3.5998	5.1106	6.038	6.3444	4.6211	3.1058	5.746	5.6099	6.3013	3.6739	5.6505	3.3385	6.466	2.6527	4.1549	8.0587	3.0419	3.8982	4.0202	2.6454	5.9728	4.6526	2.5767	5.0914	6.2342	5.5666	2.8025	1.9677	3.0428	4.3681	5.2617	5.4825	6.9842	4.9096	4.6213	5.1983	2.7582	4.1099	1.6851	4.4671	6.8856	6.888	7.6004	4.3209	4.4386	5.3057
-11.684	-11.286	-9.932	-13.081	-10.277	-13.196	-11.455	-10.641	-11.872	-11.823	-9.6342	-10.034	-14.168	-14.239	-13.021	-11.959	-10.789	-11.04	-11.962	-9.3482	-12.583	-12.015	-10.886	-10.121	-10.159	-11.29	-11.986	-11.574	-9.9315	-10.341	-10.736	-10.592	-13.411	-10.4	-10.397	-12.165	-10.854	-11.035	-11.905	-12.773	-11.161	-10.373	-11.63	-10.66	-12.48	-11.509	-11.585	-10.097	-10.823	-9.4258
-1.9973	-1.4373	-0.042968	-1.1623	2.09	-1.5738	-2.3151	-1.0622	-1.2298	-3.8242	2.8327	-0.88699	-2.3488	0.19127	-0.9164	-1.8944	1.0917	-0.026056	-1.2186	0.24405	1.0745	-0.045856	-1.955	-2.6323	-1.8741	-1.097	-0.054349	-0.69213	-1.6218	-1.0662	-1.0654	1.1917	-2.0639	-0.048023	-1.0982	-1.9774	-1.9926	-1.2619	-2.1387	-2.7439	-0.21026	-0.16787	-2.5749	-1.1836	-0.4893	-3.2701	-3.9286	-2.8529	-3.0359	1.0812
-1.1447	-0.27809	-0.8866	-1.3097	-2.0845	-0.77423	-1.7882	-0.19955	-1.739	-1.1386	-1.6497	-3.0861	-0.44506	-3.385	-0.30179	-2.7706	-1.6356	-2.3056	-1.1207	-0.078401	-1.4848	-0.79133	-0.97253	0.14068	-0.55273	-3.0084	-2.2171	0.66385	0.71209	-1.5648	-1.9321	-1.6023	0.64709	-1.8616	-2.2724	-0.12398	0.46	-0.58216	-1.5866	-0.29837	-0.17927	-2.0594	-0.64445	-2.2613	-3.3413	-2.1962	-0.85287	-0.76967	-0.82545	-2.4416
1.7911	0.083157	0.94702	-3.0333	-0.076088	-0.41752	-0.86962	-1.2747	1.2506	1.8895	0.49411	-1.2047	2.3474	-0.86911	0.50082	-0.31261	-2.8451	-0.04927	-0.18725	-0.079409	0.62473	-1.3606	-0.45569	0.50786	-2.9087	0.12224	-0.16381	-0.05143	-0.95525	0.57273	0.74102	-2.8539	-1.8012	0.30344	-0.98292	0.22736	-0.35759	-1.845	-0.18462	1.0627	-1.0988	0.85445	1.127	-0.69428	-0.20074	0.55001	0.23064	-0.42803	0.7347	0.23563
-14.162	-13.63	-14.08	-14.237	-14.954	-10.312	-12.992	-16.237	-13.022	-14.404	-11.754	-13.41	-12.89	-13.354	-13.558	-11.163	-14.004	-13.85	-11.199	-12.342	-9.7903	-12.805	-12.769	-13.325	-12.039	-10.487	-15.773	-10.596	-13.165	-14.176	-13.599	-11.068	-12.179	-11.365	-12.049	-12.229	-13.488	-13.262	-15.765	-14.207	-14.126	-13.76	-13.618	-12.471	-14.615	-13.652	-15.449	-11.169	-11.816	-13.291
2.9967	1.8175	3.0737	3.3042	-0.30528	2.2956	0.56017	1.3395	0.53699	-1.3323	0.99863	2.8127	1.2582	0.854	2.0787	3.6428	1.3115	1.8173	0.48077	2.9693	2.6969	-1.1073	0.97872	3.8053	2.7613	0.23768	-0.36592	-0.86806	1.7427	0.87751	1.8394	2.3055	2.5001	1.3554	1.1604	1.8457	-0.31534	1.6552	2.2551	-0.35985	2.0844	1.2215	1.248	1.6054	2.3684	1.773	1.4595	1.296	1.3979	2.4159
-1.0607	1.8868	-0.40449	-0.90808	-1.5425	2.3079	-1.7305	0.19042	-0.39965	-3.8952	0.50207	-0.65387	0.36675	0.82514	-2.455	1.4618	-1.5066	1.7773	-1.6225	-1.1561	-0.54915	0.84777	0.5421	0.75302	1.0694	-0.43393	-0.66764	-0.23541	2.252	0.011087	-0.50505	-0.96102	-3.3701	1.098	1.0281	0.90943	2.1205	1.5999	-1.3124	0.074322	0.19502	-0.27787	1.0908	-0.59884	-0.29156	0.77823	-1.638	0.63229	0.321	-1.6542
-2.6201	-0.31773	-2.2542	-1.4651	-1.0134	-1.6486	-2.2018	-2.4117	-3.2404	-2.0965	-3.0268	-5.0046	-1.7576	-1.9047	-3.872	-4.3505	-2.2928	-1.8885	-5.9891	-1.5743	-3.1874	-2.8377	-3.359	-2.7879	-3.7593	-3.8078	-4.4788	-1.22	-1.6865	-2.265	-0.54724	-1.6895	-6.6946	-2.1486	-4.5562	-2.3054	-1.144	-2.387	-3.2044	-3.3475	-2.1166	-1.1216	-1.4016	-2.584	-0.38861	-2.804	-3.6435	-5.0431	-2.2164	-1.8266
-21.572	-21.553	-21.484	-22.029	-21.839	-23.046	-19.703	-21.499	-22.146	-22.361	-21.293	-21.646	-23.884	-21.316	-21.485	-19.938	-22.348	-23.314	-22.148	-21.845	-22.936	-23.852	-23.965	-23.626	-22.278	-22.585	-19.995	-24.375	-21.275	-21.018	-23.708	-24.895	-21.435	-23.485	-22.17	-22.52	-19.48	-25.413	-20.71	-22.875	-23.045	-20.662	-21.13	-20.753	-22.281	-20.445	-21.824	-19.909	-21.248	-21.712
-4.0181	-5.7753	-3.1109	-1.7651	-5.5658	-3.2689	-4.7342	-3.4283	-4.1922	-4.7065	-3.8783	-5.3188	-1.5164	-5.7283	-3.8113	-5.2083	-3.6368	-4.6378	-4.1793	-3.5187	-6.6397	-3.3122	-4.7972	-3.1617	-2.249	-6.2645	-4.3048	-5.667	-3.2908	-6.1143	-3.4161	-4.0851	-5.4288	-3.1112	-6.6437	-2.9574	-6.6223	-4.6707	-3.9033	-4.2083	-4.035	-3.2001	-4.0975	-4.963	-4.4576	-3.9547	-2.9663	-4.7753	-3.566	-4.4046
-0.052532	-1.8249	0.39965	-1.2728	0.61211	0.048304	0.8241	2.1416	1.5718	0.647	0.49767	0.18223	1.2039	1.2246	0.59891	-1.8949	3.6038	1.3625	1.7472	-1.011	-2.4422	-0.90017	0.60124	-1.778	2.3751	-1.5742	0.29265	3.7034	-0.46896	0.50811	1.8088	-0.49517	0.32002	0.47016	1.9846	0.6263	1.2132	1.0963	-0.11624	1.2533	1.5141	-0.047889	2.3969	1.1505	0.45652	1.3274	1.0505	-0.10036	-0.42625	0.68114
-4.2824	-3.8681	-4.5825	-2.9728	-3.8123	-0.38196	-5.8594	-3.7704	-1.9006	-1.9461	-2.9198	-3.0753	-3.9761	-1.9485	-4.7838	-3.0623	-2.9724	-2.8459	-2.7695	-3.86	-1.4861	-1.5316	-2.4521	-2.6224	-5.0663	-1.9626	-2.0524	-3.5673	-1.0241	-1.7473	-2.6774	-2.8881	-4.7435	-4.8403	-4.9589	-3.0786	-4.7857	-4.0871	-3.7586	-4.184	-2.9501	-2.9615	-4.367	-3.3428	-3.6423	-3.4896	-4.352	-3.7193	-2.9081	-4.3711
0.12482	0.79323	-4.1256	-0.43754	1.0478	-1.1267	-2.2979	-1.0991	-0.86795	-0.052447	1.0141	-1.5477	-0.14156	1.7426	-0.71123	-0.89442	0.47495	-2.2001	-1.1871	1.3133	-1.0529	0.95367	-0.56325	0.63232	-2.0681	0.59078	-0.22324	0.64778	-0.30364	-1.5114	1.3199	-1.4969	-2.1758	0.57505	1.3322	-0.24159	0.31438	0.19702	0.766	-0.68273	-2.8572	0.45838	1.143	-1.1059	0.36822	0.32557	0.47747	-0.75085	0.51302	-0.66863
-5.4368	-6.7644	-7.2419	-3.9731	-6.099	-5.149	-7.0184	-3.4628	-6.276	-5.3074	-4.1788	-7.2092	-5.3333	-6.376	-5.0174	-7.0992	-6.3269	-7.6597	-8.9168	-7.2432	-6.0594	-7.1759	-6.3311	-5.4641	-7.2141	-5.2153	-4.272	-6.2552	-4.1821	-6.4841	-8.3453	-6.0988	-5.4613	-4.3736	-5.3483	-5.7941	-5.5819	-6.4833	-5.2664	-6.2116	-6.3043	-6.6088	-5.1272	-7.114	-4.9176	-6.0476	-5.1298	-5.0113	-3.0735	-6.389
-12.862	-13.284	-11.226	-10.939	-12.099	-10.388	-13.584	-12.115	-10.613	-11.853	-13.789	-12.341	-9.652	-10.096	-11.698	-13.034	-9.0438	-10.525	-10.976	-10.457	-11.301	-12.162	-9.4557	-12.095	-14.638	-10.938	-11.824	-11.422	-9.8922	-12.185	-10.86	-9.9385	-10.225	-11.54	-10.101	-9.2188	-10.793	-11.922	-11.122	-12.176	-12.439	-9.255	-11.487	-11.935	-10.069	-11.495	-12.037	-9.5661	-9.9882	-10.419
-4.2755	-5.824	-4.7619	-5.263	-6.5762	-5.5891	-5.1978	-5.1861	-6.3761	-3.8392	-4.723	-4.0347	-4.2975	-7.3312	-5.4616	-6.3094	-4.6348	-6.5603	-1.1369	-5.2299	-4.086	-5.0089	-2.1651	-4.68	-4.3854	-5.3125	-3.017	-3.6723	-4.7456	-3.1933	-4.6542	-6.5637	-5.9712	-6.071	-4.0431	-5.2746	-5.9199	-5.6448	-4.7297	-5.6638	-5.3365	-4.9902	-4.782	-3.1777	-5.9422	-5.8993	-5.4303	-4.5376	-6.4831	-4.5844
-5.9866	-3.4458	-3.9854	-6.0297	-7.1814	-5.6047	-5.4856	-6.6401	-5.8126	-4.114	-2.7687	-5.1393	-6.5058	-5.5474	-5.0178	-4.4647	-4.3118	-5.807	-5.0185	-4.4697	-4.4056	-6.4515	-6.3905	-4.4793	-6.7856	-3.5624	-5.2628	-3.7526	-5.1879	-6.8579	-3.7625	-5.6438	-5.7422	-5.1738	-5.9283	-4.5456	-6.2389	-5.2189	-5.9666	-4.4918	-4.8787	-5.2664	-4.3939	-5.0744	-6.7701	-1.3728	-3.7063	-4.3234	-4.5994	-4.7324
-5.845	-5.8808	-5.03	-6.936	-6.8809	-4.1304	-5.9489	-5.0465	-5.6752	-4.7509	-4.0523	-7.2938	-4.0947	-3.1313	-5.4098	-6.9546	-6.4689	-5.804	-5.9066	-4.0332	-4.2403	-5.8434	-5.2539	-5.0129	-6.7815	-5.0442	-5.9042	-6.5624	-5.5444	-5.0437	-6.7373	-7.7199	-4.7011	-4.9354	-5.8333	-6.814	-5.3827	-6.0816	-4.8551	-7.0154	-5.8128	-3.5431	-5.7316	-7.5352	-5.399	-5.7676	-3.9118	-7.4928	-3.559	-4.1482
-11.157	-10.837	-10.714	-13.138	-12.549	-11.286	-11.944	-10.604	-13.874	-12.94	-10.057	-13.766	-11.529	-9.5883	-11.706	-12.363	-12.605	-12.762	-11.932	-11.06	-11.575	-12.016	-11.169	-11.282	-11.942	-11.618	-12.049	-10.217	-11.031	-10.288	-11.742	-10.199	-12.318	-10.575	-12.429	-9.1164	-10.459	-10.379	-11.125	-11.326	-11.999	-11.339	-13.88	-8.8936	-12.143	-10.271	-11.276	-12.841	-11.98	-11.154
-1.2971	0.1194	-3.0484	-2.5339	-0.38115	-1.3393	-1.7576	-2.6565	-0.75099	-0.15627	0.3937	-2.0287	-0.19338	-3.273	-1.2174	0.58581	-0.41722	-4.7304	-3.1366	-1.8287	-2.1047	-2.3066	-3.8492	-0.60591	-0.13011	-1.9736	-2.5851	-2.9216	0.086068	-2.3254	-1.8555	-0.21392	-1.0782	-1.9269	0.56239	-0.82322	0.62061	-0.024057	-1.0563	-0.54475	-0.90114	-0.20243	0.13064	-2.38	-0.99306	-0.70201	-1.3736	-3.4948	-0.2377	-1.3744
-2.3122	-3.6385	-3.1568	-1.7587	-2.5486	-1.3957	-5.1846	-3.5864	-2.6348	-3.7594	-4.038	-0.99931	-3.5638	-3.976	-6.1154	-2.2668	-4.0245	-3.3478	-3.6225	-4.8562	-3.8918	-1.9011	-3.2645	-3.1412	-2.6479	-2.1489	-4.7924	-2.6597	-5.5757	-3.6727	-3.0981	-3.2769	-3.5362	-4.2776	-3.1662	-4.0408	-3.6667	-4.2619	-2.7148	-2.2634	-4.134	-5.1629	-0.68499	-2.8654	-3.9467	-2.7223	-3.3155	-3.9052	-2.4889	-5.5647
-1.6853	-0.13956	-1.7108	-1.6884	-2.3119	-2.5519	-2.1066	-2.395	-2.6326	-0.31598	-3.8827	-4.5405	-2.012	-3.4387	-1.9154	-1.279	-1.3209	-0.32662	1.6271	1.3657	0.36255	-2.2842	-2.9893	-1.324	-0.14033	-1.7951	-1.0715	-0.27731	-2.4692	-3.722	-2.5727	-3.0919	-0.97894	-0.43052	-2.55	-2.7201	-0.8659	0.47451	-2.7786	-0.86056	-2.1922	0.77898	-1.7841	-0.50662	-2.0353	-1.2075	-0.94948	-2.1128	-1.7556	-2.3725
7.1835	10.569	10.674	9.4187	10.443	10.246	9.0973	9.717	10.326	9.5202	11.688	11.107	9.8377	10.886	8.661	12.556	9.0896	9.7909	8.9113	8.3384	11.591	10.01	11.02	9.7879	10.232	9.2306	9.7559	11.797	11.329	9.2957	9.3195	8.7866	9.4205	10.29	9.2981	6.5736	11.331	7.7951	10.381	9.1406	12.47	9.7154	11.726	10.461	10.363	12.78	10.612	12.081	7.7101	9.3114
-0.94098	-0.65529	-2.1265	-1.4945	-5.9596	-2.3106	-4.2816	-1.1786	-2.5269	-3.4147	-1.7728	-1.8759	-2.2559	-4.2916	-3.2553	-4.9851	-4.4081	-2.1378	-1.0146	-2.1333	-1.0956	-2.2288	-2.5162	-3.6762	-3.0755	-1.763	-3.9061	-2.8459	-1.1875	-3.1162	-1.1918	-2.0129	-1.8342	-2.469	-1.1	-2.9907	-2.1061	0.57174	-3.132	-2.7173	-2.2814	-1.038	-2.041	-0.84281	-3.3757	-2.6574	-2.4376	-3.0433	-0.54889	-4.1327
-12.769	-11.88	-13.272	-12.341	-12.05	-11.909	-13.928	-12.515	-13.378	-13.744	-12.048	-12.983	-12.287	-12.897	-11.828	-14.226	-12.87	-11.855	-12.555	-12.296	-13.294	-11.438	-12.589	-14.011	-10.809	-12.533	-12.536	-12.371	-13.202	-13.288	-13.593	-12.102	-11.548	-14.511	-14.802	-14.728	-11.856	-13.558	-14.246	-13.291	-12.241	-13.977	-12.739	-13.463	-14.76	-12.088	-13.862	-12.412	-11.238	-12.941
-6.4815	-8.8994	-8.7237	-8.2374	-8.8659	-10.517	-9.0973	-10.674	-8.6562	-8.2342	-8.6399	-11.266	-8.8428	-11.302	-7.6205	-7.9948	-8.2045	-8.9049	-8.8553	-7.8719	-10.327	-7.5545	-7.7078	-8.4479	-9.5106	-10.605	-8.633	-10.687	-10.434	-9.2926	-8.8182	-8.0203	-8.8989	-9.5491	-8.4453	-8.0837	-10.031	-9.338	-8.2166	-8.8104	-8.4659	-6.2112	-8.6842	-8.9223	-10.55	-6.3998	-8.4768	-9.6593	-8.0506	-8.1505
-0.1565	-2.1328	-1.7956	-5.6945	-2.4167	-4.1956	-2.3233	-3.9802	-2.6036	-5.4221	-2.4354	-3.5549	-4.6232	-3.1323	-2.4176	-4.1492	-2.0416	-4.3111	-2.6264	-2.3547	-4.7186	-1.0966	-4.263	-2.0394	-2.9046	-3.7457	-1.8639	-3.4342	-3.7181	-3.1519	-2.5044	-2.9595	-3.1909	-2.7957	-3.1407	-2.9565	-3.6582	-4.8073	-2.6278	-1.7557	-3.9974	-4.8975	-2.5232	-3.8441	-3.397	-2.7687	-5.3421	-5.6957	-2.8084	-2.0887
-7.6337	-10.018	-7.2324	-9.6072	-8.2608	-7.9899	-8.9148	-9.3728	-4.2411	-8.8843	-6.3751	-6.6411	-10.168	-8.7058	-6.7472	-5.3583	-4.2327	-8.746	-9.0103	-7.6978	-4.8326	-8.1871	-7.9715	-8.1265	-9.6781	-7.3176	-7.511	-6.3545	-7.5989	-4.2958	-5.9558	-6.6793	-8.8103	-8.7162	-5.5422	-7.851	-8.752	-7.6263	-9.8022	-7.6896	-8.3042	-5.9123	-5.7094	-8.9093	-8.7476	-6.7306	-6.1828	-8.1659	-6.6076	-8.0871
-8.3356	-6.5823	-8.8061	-7.3725	-6.99	-5.9484	-6.4117	-7.872	-6.5994	-4.8342	-5.6635	-7.9016	-5.5496	-6.9541	-6.2378	-6.5707	-5.7558	-6.743	-4.6553	-6.0332	-5.6732	-6.3187	-5.6228	-5.9294	-7.553	-6.5785	-5.8791	-6.5238	-7.2479	-8.0274	-5.1774	-7.1723	-6.9611	-4.089	-7.556	-5.3351	-4.0889	-6.236	-6.5521	-5.5314	-6.3007	-6.2357	-6.467	-6.219	-5.0809	-6.0029	-7.27	-6.2935	-5.6845	-3.6179
3.9946	5.9667	5.9056	4.2506	4.7915	6.5045	3.0662	4.3484	4.9424	4.873	4.881	6.1586	3.5636	6.103	6.2837	5.3035	6.3398	2.7967	5.0997	4.1044	5.5036	4.877	3.5866	2.9039	6.2817	5.4883	3.6378	4.8063	5.7517	3.5808	3.7011	5.5356	5.567	4.5605	4.0908	3.9491	5.3405	4.3804	6.4726	5.9475	4.485	5.5488	2.6919	3.1711	5.0624	4.5525	4.1424	3.1514	3.5469	3.0559
-13.994	-15.02	-13.39	-14.629	-16.627	-16.105	-13.404	-17.122	-18.138	-14.047	-13.79	-14.777	-13.231	-13.716	-14.761	-14.984	-14.927	-14.956	-14.184	-15.591	-14.727	-13.827	-14.51	-15.74	-14.177	-14.99	-14.765	-14.909	-13.615	-14.944	-13.224	-14.301	-16.664	-13.749	-13.973	-13.173	-14.565	-11.875	-14.327	-13.084	-13.325	-14.412	-17.535	-17.475	-14.99	-18.498	-12.174	-13.972	-13.085	-12.988
2.736	-0.24591	-1.1289	-1.5015	1.2247	0.53212	-0.51633	-2.8742	-0.73342	-0.30178	0.16125	0.0696	1.4601	-1.2955	1.7951	-2.8583	0.14632	1.3744	2.1185	1.1955	-1.0675	0.14876	0.34348	-0.29024	3.0531	-0.8891	-1.1007	-0.69563	-1.8063	0.33793	3.2451	1.609	1.8356	0.67824	-1.0765	-0.019343	3.4973	-0.58202	1.8639	-0.85934	-0.49308	2.2808	0.46887	0.84528	-2.0122	0.80739	-0.2848	-0.25221	0.29313	0.44157
-11.941	-14.069	-13.918	-12.898	-13.853	-11.651	-13.556	-14.125	-14.245	-14.645	-13.817	-12.677	-12.135	-13.275	-13.517	-13.086	-13.287	-12.117	-11.387	-13.671	-13.692	-11.632	-14.86	-12.584	-11.543	-12.394	-13.286	-12.844	-13.253	-14.826	-12.374	-11.888	-13.246	-11.703	-12.993	-17.836	-13.536	-13	-12.647	-13.575	-13.838	-12.052	-11.803	-11.373	-11.5	-13.049	-13.086	-11.382	-13.869	-11.282
-15.269	-12.701	-11.851	-12.696	-12.52	-11.843	-12.762	-13.472	-14.816	-13.332	-13.436	-14.53	-14.549	-12.328	-13.016	-11.306	-13.547	-16.71	-15.183	-15.291	-13.074	-13.146	-12.393	-13.525	-12.24	-12.037	-10.508	-13.21	-11.592	-15.375	-12.851	-15.605	-11.958	-12.538	-15.894	-12.994	-12.286	-13.774	-12.664	-12.797	-16.194	-10.71	-11.194	-12.064	-12.581	-13.14	-12.276	-10.991	-14.505	-10.627
-13.814	-14.688	-14.516	-13.666	-14.74	-16.216	-12.88	-13.678	-15.278	-13.638	-15.889	-14.162	-15.836	-13.008	-16.382	-17.135	-14.579	-15.076	-14.127	-15.613	-12.214	-15.975	-15.374	-17.234	-13.763	-16.219	-13.866	-17.047	-16.756	-12.03	-14.123	-15.128	-14.332	-11.604	-16.527	-15.639	-13.051	-15.255	-13.113	-15.172	-15.076	-13.689	-13.566	-16.131	-15.239	-15.174	-12.825	-14.822	-15.996	-13.079
-13.03	-14.835	-12.462	-14.345	-13.269	-13.658	-12.526	-12.362	-12.727	-10.31	-14.804	-14.14	-12.376	-11.913	-12.899	-14.148	-12.124	-13.604	-12.291	-13.649	-12.071	-13.495	-14.16	-14.046	-11.849	-14.517	-11.458	-12.599	-12.108	-12.47	-14.188	-13.337	-12.836	-13.814	-14.436	-12.777	-11.426	-12.166	-12.936	-12.76	-14.835	-13.907	-13.288	-13.385	-13.792	-10.317	-15.028	-12.637	-13.798	-12.41
3.2108	-0.3953	1.2804	0.50058	3.5185	3.4569	1.4979	0.94826	1.1826	2.007	-0.46286	3.6027	1.7975	0.94689	1.5396	1.3547	0.91004	1.2719	0.74045	-0.40093	2.3395	0.027007	1.088	1.2932	2.4723	5.0917	0.54827	-0.72903	0.11538	2.5242	1.9016	-1.2772	0.42051	2.0555	1.4169	2.5223	1.0332	0.38563	2.9324	1.4823	0.038101	1.8121	1.2324	-0.30427	2.6571	0.19858	1.5128	1.4437	2.605	1.9599
-10.954	-15.463	-13.261	-13.63	-11.372	-13.162	-14.833	-13.515	-12.217	-11.383	-14.175	-12.685	-12.931	-12.679	-14.112	-13.076	-13.633	-11.889	-13.853	-14.004	-12.682	-11.078	-12.983	-12.927	-12.552	-12.909	-15.059	-13.473	-13.375	-14.66	-12.05	-14.895	-14.684	-16.061	-14.546	-14.137	-13.535	-13.503	-13.372	-14.896	-14.576	-12.917	-13.555	-13.176	-14.96	-14.269	-12.612	-13.515	-14.555	-14.33
-2.3804	-5.7491	-4.4564	-3.42	-4.1553	-3.2911	-4.8355	-3.8121	-3.2125	-2.5286	-3.2891	-3.3203	-4.6384	-5.1881	-2.4113	-5.2714	-3.8635	-3.7751	-1.3143	-2.1307	-4.5086	-3.4689	-2.8338	-2.7795	-6.1065	-3.0953	-4.0998	-3.6696	-5.5529	-3.1157	-2.6565	-5.1023	-4.2273	-3.729	-4.6002	-2.7999	-4.8209	-4.5269	-3.0142	-3.1597	-2.3574	-2.399	-3.2131	-2.8333	-1.3699	-3.6183	-2.679	-4.7332	-3.0979	-3.1145
-13.02	-15.065	-14.575	-10.625	-14.969	-14.971	-14.007	-13.349	-12.377	-11.395	-13.549	-14.395	-11.303	-13.74	-12.76	-12.156	-13.583	-12.455	-14.328	-11.142	-12.948	-12.396	-13.65	-13.559	-15.046	-12.556	-11.354	-13.215	-14.303	-14.484	-12.693	-15.787	-15.146	-13.451	-13.046	-11.445	-11.373	-13.373	-14.876	-13.466	-12.479	-13.237	-13.327	-13.499	-15.53	-13.12	-14.339	-12.473	-11.897	-11.688
-13.108	-14.011	-13.127	-13.965	-11.7	-14.332	-14.07	-15.441	-12.904	-11.238	-15.738	-13.265	-11.984	-15.543	-12.399	-12.539	-13.214	-14.066	-12.704	-13.702	-13.967	-15.507	-13.642	-15.221	-13.403	-13.37	-12.145	-11.157	-12.292	-14.08	-13.075	-13.164	-12.271	-13.087	-14.425	-13.811	-13.178	-12.725	-15.315	-13.141	-12.711	-14.681	-13.095	-11.915	-14.342	-13.788	-12.103	-12.277	-11.754	-13.362
-14.19	-13.603	-14.095	-13.072	-14.902	-16.713	-12.997	-12.607	-14.401	-15.302	-14.841	-15.981	-12.897	-12.932	-15.777	-12.942	-12.9	-14.687	-14.486	-14.276	-14.779	-14.356	-14.614	-15.156	-15.277	-14.047	-13.792	-13.097	-15.017	-13.985	-15.233	-15.086	-14.266	-14.838	-14.635	-15.139	-13.815	-13.715	-16.093	-13.893	-13.12	-15.595	-14.58	-14.339	-13.256	-18.14	-16.387	-15.491	-14.767	-14.293
-4.0207	-5.5899	-6.861	-4.6921	-5.4438	-7.7312	-0.95274	-4.6243	-4.279	-5.6749	-4.7637	-6.3863	-5.8828	-5.8105	-6.5568	-3.4056	-4.4775	-5.0658	-5.4286	-6.2252	-3.3506	-5.609	-4.4653	-5.767	-5.1503	-3.7492	-5.8218	-5.1881	-4.9972	-5.8981	-6.8449	-4.7808	-3.9155	-6.6461	-5.6362	-4.8979	-8.4748	-2.801	-5.3175	-4.7049	-2.8118	-5.6545	-7.8557	-3.8877	-6.213	-4.0951	-3.0937	-5.4144	-6.1268	-5.2631
-10.496	-8.677	-8.2702	-11.743	-10.331	-12.221	-7.7665	-12.19	-10.324	-11.289	-13.79	-11.418	-11.618	-11.757	-11.572	-12.931	-10.225	-11.941	-9.3667	-11.106	-7.525	-9.6386	-9.9009	-9.1809	-8.965	-9.974	-10.86	-11.44	-10.985	-11.306	-11.192	-8.8302	-12.023	-9.9566	-8.7008	-11.861	-11.279	-11.069	-10.702	-8.904	-10.776	-11.444	-9.0526	-11.036	-10.282	-11.973	-9.7217	-6.7846	-12.026	-10.474
1.744	4.4755	1.8217	2.7574	2.8838	2.4295	3.2774	0.58772	0.32217	0.64435	3.4169	3.6847	2.984	3.4145	2.9791	0.86369	3.5982	1.497	2.102	1.926	2.7723	-1.1338	1.0097	3.3797	5.236	3.3662	2.839	3.9082	2.9317	4.2005	1.8802	3.2073	4.1738	1.1981	0.046671	0.43832	0.82942	2.3294	2.9413	3.7575	3.085	0.29837	3.9549	3.5484	2.8123	1.3178	1.3351	2.7613	0.89581	5.255
-6.5885	-6.2088	-5.7853	-2.6805	-3.543	-3.3254	-5.313	-3.2172	-1.8936	-7.6227	-4.3425	-3.0964	-3.9679	-5.1857	-6.2913	-5.6972	-4.9496	-4.3331	-3.041	-4.4011	-6.438	-3.3831	-4.6297	-5.46	-4.428	-3.7025	-4.4858	-4.8901	-8.4033	-4.4112	-6.7022	-5.2655	-4.9727	-2.8612	-5.9106	-5.2714	-3.5908	-4.8357	-5.1906	-3.2503	-4.4236	-6.9732	-7.0811	-7.1711	-5.9249	-5.4671	-5.1697	-4.772	-2.0675	-6.4605
-14.473	-17.701	-17.212	-15.565	-12.621	-14.796	-14.628	-13.575	-13.919	-15.027	-14.395	-11.19	-13.867	-15.06	-14.087	-14.458	-14.312	-15.427	-15.21	-15.427	-14.887	-14.047	-12.904	-14.403	-11.909	-14.988	-15.537	-15.799	-13.066	-13.617	-12.289	-15.292	-15.126	-14.824	-16.315	-14.5	-14.365	-15.653	-12.759	-16.094	-14.366	-13.868	-14.171	-14.01	-15.85	-16.014	-16.337	-14.818	-13.617	-16.333
2.29	2.2892	3.3885	-0.36148	1.545	-1.5195	1.0538	-1.3551	1.1739	1.8271	1.6645	1.4657	1.0403	2.2992	1.0972	1.5269	1.9297	2.318	-0.97343	-0.58785	-0.35411	0.65161	1.9174	0.35621	0.79378	1.6977	0.92937	2.6814	-0.10476	3.3814	0.41019	2.1497	2.1298	0.9704	1.4532	0.067729	0.064145	2.3247	2.6134	2.2068	1.4937	0.41503	3.7753	2.0272	1.1754	0.79654	1.7976	1.078	2.5679	3.5773
7.7311	5.9358	5.3757	8.9256	8.5223	9.2756	7.9635	9.523	5.9228	8.6164	8.1123	7.4363	9.0022	7.8947	7.3025	7.6765	8.2459	7.2981	7.5606	8.5136	7.2844	7.0136	8.3474	9.7151	4.0845	8.47	6.3437	6.1675	8.4418	9.0691	4.8909	6.6634	8.2723	7.1061	7.4465	6.3231	8.4578	8.4573	11.043	7.2506	6.6761	7.3605	8.5901	8.641	8.3094	7.6592	8.611	7.6384	7.2756	8.5476
-4.7581	-5.5431	-3.459	-4.888	-5.7061	-4.0981	-4.8091	-3.263	-4.7325	-2.621	-4.9158	-5.7988	-3.759	-4.1171	-3.4889	-2.7289	-5.7728	-4.053	-2.5375	-3.0514	-4.8397	-2.6232	-3.6002	-4.5524	-5.3735	-2.1292	-5.6324	-3.1811	-5.7118	-3.8975	-3.8655	-5.5639	-2.7023	-3.6522	-2.3839	-3.3863	-3.1784	-5.1854	-3.0883	-4.9685	-2.6428	-2.8499	-4.722	-5.9937	-4.0596	-5.4892	-4.453	-3.3942	-2.6086	-2.8932
-23.391	-22.881	-20.335	-22.878	-23.302	-21.038	-20.727	-19.593	-24.226	-22.188	-23.262	-22.702	-24.544	-21.871	-22.082	-23.416	-21.452	-23.347	-22.035	-21.64	-22.191	-21.968	-21.325	-21.711	-23.785	-23.698	-23.259	-21.895	-22.903	-19.517	-22.389	-21.719	-19.436	-21.352	-22.351	-21.4	-21.572	-23.955	-22.054	-22.738	-23.695	-22.874	-19.317	-20.387	-25.098	-22.888	-22.548	-22.534	-22.491	-23.931
-2.5033	-3.9092	-2.6647	-2.2324	-2.5723	-2.3087	-3.4219	-3.612	-2.5159	-2.0073	-1.9266	-3.6332	-1.1272	0.37174	-3.0893	-3.9368	-2.8648	-2.7806	-0.5944	-1.1998	-4.3412	-5.4491	-1.6217	-1.7275	-3.1235	-4.1981	-1.7609	-2.8094	-1.9274	-3.2688	-1.2649	-4.4048	-3.5547	-3.3006	-3.2128	-1.1809	-2.2477	-2.3904	-1.749	-3.4398	-2.3883	-2.8807	-1.3079	-1.0564	-2.1923	-5.7584	-1.5144	-1.2031	-3.301	-3.1646
6.6235	3.2108	5.6533	7.2553	6.8427	2.5479	3.3212	5.0061	4.6213	3.6288	5.0894	6.7987	4.3797	6.1467	4.3315	5.39	5.0003	5.9792	4.8774	3.2062	6.9577	3.9284	4.9919	5.886	6.4696	2.4285	3.6058	4.0721	6.1011	4.0906	3.736	5.2111	3.9742	5.8814	4.3253	4.5566	3.1664	4.1786	5.802	3.9487	5.0605	5.0677	6.0877	5.1153	5.3521	6.4794	4.3178	7.2564	5.4017	7.5861
-9.4401	-9.7493	-9.4195	-10.271	-10.003	-11.674	-9.5588	-10.183	-9.5475	-10.801	-11.653	-10.119	-11.798	-9.6562	-9.0712	-10.497	-9.7157	-9.353	-10.611	-8.9059	-12.46	-8.7737	-10.817	-11.543	-9.0054	-9.8897	-9.831	-9.5157	-9.1773	-9.1048	-8.9108	-9.2974	-8.0037	-9.7268	-8.44	-9.7339	-9.0653	-9.2543	-8.9131	-11.041	-10.565	-11.25	-11.274	-10.675	-10.274	-10.614	-11.578	-10.889	-9.9962	-10.489
2.0144	1.1754	2.6184	2.8028	1.4005	1.5775	3.7113	-0.4338	1.5518	2.3318	0.57564	1.3642	0.7761	1.6787	1.0173	3.2346	1.2622	1.8431	0.5165	-0.066227	0.52112	2.8537	2.3384	1.9977	0.01197	0.82547	1.5158	0.87472	-1.2909	2.4759	1.9779	0.60823	0.99282	2.7033	2.171	1.1181	1.203	0.85168	1.3095	2.2257	4.2828	1.9064	0.71749	3.6053	0.85365	2.2278	2.6967	0.83997	0.3315	1.8104
-2.5357	-1.2684	-0.72258	0.6836	-0.52127	-4.3354	-1.1961	-0.25306	-2.2026	-0.40358	-1.4689	-3.5092	-0.23331	-1.4261	-1.5803	-4.3033	-3.7891	-3.5465	1.858	-2.4102	0.50545	1.58	-1.534	-0.34405	-2.1654	-1.9147	0.27551	-1.3716	-1.8119	-3.0478	-2.7205	-2.7766	-3.4815	-3.0075	-1.9042	-0.33327	-3.0674	-2.3597	-1.3755	0.71621	-2.2079	-3.9722	-0.66027	-4.5309	-2.1412	-2.5601	-2.4525	-2.6475	-1.8012	0.15251
-5.2369	-6.9537	-3.232	-4.3924	-7.5629	-4.9097	-4.2191	-5.8427	-4.7839	-5.4157	-4.8029	-3.3621	-4.0233	-3.9228	-1.5441	-5.202	-4.7916	-5.286	-5.0836	-7.3845	-3.865	-3.5985	-6.4121	-4.7278	-6.24	-6.8085	-5.3216	-5.1226	-2.844	-3.0002	-4.5437	-3.0787	-6.2612	-6.0226	-3.4387	-7.5636	-5.406	-4.4362	-5.7309	-8.6833	-5.8531	-3.2999	-3.7995	-5.3009	-4.7037	-5.7473	-5.5412	-4.5	-5.2452	-1.0671
-13.519	-13.645	-12.566	-12.04	-16.137	-13.701	-15.918	-13.969	-14.481	-14.761	-12.68	-14.875	-15.013	-14.236	-14.584	-14.76	-16.039	-16.371	-14.824	-11.825	-13.791	-11.671	-14.708	-14.485	-14.214	-14.55	-17.014	-12.929	-13.201	-15.086	-18.862	-13.177	-13.554	-12.584	-15.252	-15.168	-14.23	-14.929	-15.548	-14.817	-16.95	-15.593	-15.713	-13.79	-15.764	-14.547	-15.24	-17.472	-16.318	-15.73
-23.952	-21.687	-22.678	-21.75	-22.745	-19.788	-21.716	-20.951	-23.293	-21.971	-22.293	-23.091	-22.077	-22.129	-20.677	-24.37	-23.771	-23.628	-22.434	-21.263	-23.166	-21.955	-22.548	-22.764	-22.61	-22.323	-21.556	-21.703	-22.386	-22.324	-22.522	-22.051	-23.334	-22.052	-23.456	-23.379	-22.89	-22.732	-21.188	-22.388	-20.585	-23.272	-22.94	-23.163	-21.676	-21.403	-24.007	-21.325	-21.392	-23.048
-5.5193	-5.828	-3.4058	-3.6051	-3.1423	-4.691	-3.3082	-4.5992	-2.4156	-3.5387	-4.4897	-3.9674	-5.1904	-1.8321	-4.7574	-4.074	-2.6801	-3.8196	-2.9317	-3.0592	-1.7408	-1.7173	-2.8114	-5.626	-2.5422	-3.3796	-3.2704	-4.5627	-2.4871	-2.0624	-5.1535	-1.312	-1.2319	-3.4676	-5.953	-3.4777	-6.0184	-3.7512	-4.3928	-2.1937	-3.4004	-2.3465	-3.968	-4.523	-4.9916	-3.4488	-3.4904	-3.8451	-3.755	-2.1984
-0.59574	-0.78464	0.12584	-0.68648	1.9101	0.1985	-0.87277	-0.51988	-0.21007	0.14966	-0.54828	-0.6472	-0.39985	-0.6408	-1.787	3.1954	-2.1267	-1.7958	0.8506	-0.10681	-1.8502	-0.21739	-0.78044	-1.2803	-0.21124	-0.85038	1.1846	0.22049	-1.2671	-0.6795	-0.73574	1.7344	0.7514	-0.4375	-0.66963	2.11	-0.45101	-0.9213	-1.9159	-0.12998	0.62299	0.43511	-0.612	-0.021567	0.27799	-0.60104	-1.7701	-1.4134	0.30819	1.3614
-10.244	-11.458	-10.149	-10.548	-9.2932	-9.9687	-11.285	-9.3137	-9.9091	-11.575	-9.7807	-11.684	-10.157	-12.244	-10.797	-10.001	-11.518	-10.265	-9.6493	-9.3142	-9.7857	-13.941	-9.9924	-10.56	-10.164	-13.271	-8.3363	-10.101	-11.167	-8.9437	-10.271	-8.1819	-8.8231	-13.992	-11.534	-7.1708	-9.9998	-10.854	-9.6773	-9.0288	-10.415	-8.5571	-7.5201	-7.3184	-10.779	-9.3789	-11.214	-10.766	-11.66	-8.7152
-2.9235	-3.5718	-4.7639	-3.1543	-2.0297	-4.2321	-0.9634	-1.4231	-3.0282	-2.0655	-0.24973	-0.31863	-3.1447	-2.1008	-2.2705	-0.92866	-2.4012	-0.35852	-1.5059	-3.5937	-1.9875	-2.3553	-2.9293	-1.1	-1.1982	-0.66938	-1.7681	-3.9397	-3.8608	-2.1893	-1.7458	-4.0448	-1.3164	-2.9593	-0.86217	-2.7327	-1.7964	0.044437	-1.6366	-5.0657	-3.1413	-0.69362	-3.5674	-2.3293	-3.5639	-2.4561	0.30723	-4.5682	-4.1571	-2.4562
-11.676	-11.8	-10.933	-12.484	-14.686	-12.261	-8.3963	-12.622	-11.513	-12.316	-13.848	-12.196	-13.485	-9.7767	-11.807	-12.299	-9.9327	-13.029	-12.415	-10.186	-12.659	-12.036	-10.649	-12.223	-10.801	-11.308	-12.517	-13.657	-11.405	-13.112	-10.808	-12.025	-10.862	-12.091	-11.429	-11.652	-10.875	-11.103	-9.35	-11.461	-11.292	-11.206	-12.442	-10.026	-9.1409	-11.712	-9.5491	-12.262	-12.532	-11.652
-11.873	-9.7656	-10.046	-13.926	-12.351	-11.665	-10.603	-13.214	-11.293	-12.622	-11.487	-10.138	-12.598	-13.293	-11.166	-12.673	-11.172	-10.805	-12.248	-10.735	-11.904	-11.209	-11.852	-11.736	-12.162	-11.427	-9.7979	-11.111	-12.439	-10.704	-13.562	-11.69	-12.437	-11.805	-14.096	-12.977	-10.522	-12.241	-10.208	-11.732	-11.342	-11.934	-11.018	-9.7093	-11.775	-13.982	-11.223	-9.694	-10.184	-15.342
-13.801	-12.336	-13.019	-12.794	-12.354	-11.586	-11.187	-12.004	-10.688	-9.9649	-12.456	-12.35	-9.8196	-10.012	-12.522	-12.011	-11.901	-12.207	-10.729	-13.09	-11.083	-8.5754	-13.019	-10.741	-13.659	-9.5928	-12.222	-12.367	-10.041	-12.68	-10.838	-11.202	-12.163	-10.574	-11.483	-11.681	-10.825	-10.619	-11.073	-11.156	-11.273	-11.022	-11.568	-12.842	-11.664	-11.813	-10.569	-10.082	-13.783	-12.619
-3.9145	-3.4496	-7.1183	-6.2146	-7.4697	-4.8696	-3.2459	-5.8342	-1.7559	-5.6572	-3.8593	-3.4197	-4.739	-2.5556	-4.6095	-4.9955	-5.7451	-5.2114	-3.6675	-4.5507	-5.8996	-1.7431	-6.3303	-3.6287	-4.382	-4.3914	-4.8303	-7.1158	-4.2801	-3.1848	-2.6333	-9.0841	-4.3382	-3.9125	-5.0323	-4.5488	-5.2353	-4.4499	-4.9991	-4.5031	-6.1536	-4.266	-3.586	-4.7614	-5.4911	-3.1162	-3.9617	-4.0444	-4.9678	-2.9273
5.8002	4.7491	4.8223	3.8482	2.756	4.1577	4.6801	3.5479	2.7352	4.2619	4.3068	4.7089	5.3668	3.5389	5.269	3.8686	2.0916	3.9093	3.6829	3.8696	4.479	1.8836	4.9095	2.8463	5.0646	4.5452	2.6814	5.8397	4.3931	4.1905	3.1646	5.6586	3.8871	4.572	-0.051502	3.9736	4.6349	3.9058	3.7696	4.3794	6.44	4.7899	4.4249	5.279	3.7521	5.6046	2.9816	4.0086	5.1359	2.3054
1.1797	3.8296	0.40781	1.2039	0.70961	-0.68956	0.37623	0.87496	2.1662	1.2576	3.0126	0.98339	0.8164	1.0172	0.55647	-0.6046	0.95193	2.4495	1.9381	-0.7374	3.2393	0.19896	0.93129	1.3298	1.0218	0.65999	2.5642	-0.66115	0.48939	3.6021	0.25927	-0.54539	-2.018	-2.0116	1.9782	0.39941	-0.7145	0.16967	3.2206	0.93589	0.68084	2.1045	1.646	-0.50297	0.4666	1.9583	2.3273	2.9076	0.77405	1.682
-3.7182	-4.6244	-5.2629	-1.8643	-2.7469	-4.4146	-2.3897	-3.8334	-4.3505	-2.2365	-3.5457	-2.1784	-2.1262	-3.7953	-3.4151	-3.6576	-3.4073	-2.2037	-4.1502	-2.4412	-4.0873	-2.4364	-3.7034	-5.7682	-2.4149	-3.1926	-4.2984	-3.0382	-5.3355	-1.2148	-4.4044	-4.0722	-5.5099	-4.3305	-5.5778	-3.3045	-4.9435	-4.6608	-4.1493	-3.1153	-2.8179	-1.0086	-2.2949	-3.2735	-2.0045	-3.5471	-5.4868	-4.5033	-3.1245	-3.646
-8.9551	-11.285	-11.799	-10.598	-8.3874	-11.074	-8.0222	-12.927	-8.929	-9.7551	-8.1488	-7.0833	-7.3577	-11.361	-8.6753	-7.9921	-8.6194	-7.1506	-9.4967	-7.9798	-7.7151	-8.4691	-10.397	-6.7682	-10.221	-8.8446	-10.184	-8.901	-6.9716	-9.5714	-6.5661	-9.0506	-9.7486	-9.4704	-5.8583	-6.9502	-8.9641	-6.3415	-10.377	-7.8891	-9.1431	-8.4805	-7.5122	-6.8373	-10.065	-8.4603	-8.6096	-6.54	-9.2461	-9.629
6.3771	8.1756	9.0076	4.2792	6.5061	7.5703	7.6793	7.7229	5.3831	5.7963	5.2043	7.4577	6.3832	6.643	5.8171	5.8879	6.7026	5.8281	6.4785	7.9438	7.2672	6.089	8.0095	4.6719	2.3859	7.1124	5.865	7.0317	6.9304	6.857	6.8987	8.1368	6.6872	6.8788	9.729	6.4428	3.9616	4.9609	5.4466	5.0397	5.6516	7.3969	7.2543	8.0886	9.0141	5.2112	8.1813	8.3538	8.072	7.0191
3.3098	3.8926	6.0565	2.6098	2.4581	2.4647	5.9016	3.154	3.0712	1.4228	3.8721	2.7301	3.0679	4.7831	2.9959	3.2613	6.1502	3.6649	2.2581	3.2401	3.8944	3.8284	3.5844	3.7811	4.6895	4.3078	5.6836	3.9906	3.9439	2.7513	2.0984	3.672	2.6935	3.3388	3.4822	3.0152	1.5616	2.0278	4.9903	2.7894	2.383	2.6274	4.894	1.2538	4.1335	5.4698	2.7819	2.7077	2.4698	0.80635
-2.4998	0.93736	1.7877	0.32324	0.53337	-1.3905	-1.3688	-0.70846	-0.92109	-0.035601	1.9697	-0.13358	1.1368	-1.1016	-1.2941	-0.23673	-0.2252	2.3061	1.4124	-0.43613	1.3815	-0.19331	-0.70214	-0.31677	0.17088	-2.2215	-3.0717	1.5213	1.16	2.9785	0.36778	-0.21816	1.2199	-0.72353	-1.206	1.0591	-0.71155	0.96491	-0.74613	3.1803	0.45477	1.562	1.8215	-0.18699	-0.72676	-0.98524	-0.20734	1.0479	0.73207	0.76847
4.3075	5.3441	2.9195	7.4553	3.006	3.9941	5.1792	4.0536	6.8184	2.0203	6.4152	2.834	2.9757	4.8641	4.0383	4.0812	4.1353	3.838	1.2188	6.0976	5.4488	5.2713	4.2381	1.285	2.6355	4.915	5.2461	5.2595	2.8186	6.2878	5.4798	2.7244	5.7692	6.0815	4.3921	5.0345	4.8163	6.7391	3.3135	-1.0462	3.1762	4.8848	3.007	5.8318	4.0296	5.1557	3.5388	2.2806	4.2864	2.2498
-1.8309	-3.2403	-5.0143	-2.1945	-1.8403	-3.1588	-2.9509	-2.4969	-3.2345	-4.2129	-3.8238	-4.4633	-0.82478	-5.2863	-4.1058	-5.754	-1.7281	-4.9008	-2.9932	-2.8453	-3.7039	-3.1102	-1.8123	-2.4984	-4.5522	-5.3067	-1.4644	-4.0971	-2.5067	-3.8472	-2.4413	-3.7184	-1.1221	-1.8876	-5.5534	-4.5906	-2.6098	-3.8236	-4.2704	-3.2412	-2.9526	-4.4302	-2.9367	-1.6491	-2.6724	-3.0652	-4.4174	-4.0287	-1.8645	-3.1107
-7.7148	-9.8515	-8.06	-9.0648	-9.4976	-8.7994	-8.925	-6.4661	-9.2193	-8.5037	-8.7831	-7.3713	-8.582	-10.874	-9.3364	-8.5087	-10.073	-8.9532	-8.4196	-10.042	-8.2455	-8.2152	-11.287	-7.4808	-10.064	-9.6925	-9.223	-10.893	-7.4172	-11.296	-10.467	-9.8606	-9.2287	-8.9692	-10.887	-9.9663	-10.045	-8.2116	-9.1893	-7.0241	-10.01	-9.464	-7.5623	-9.4253	-8.6928	-10.515	-9.367	-10.133	-7.8017	-9.0321
-4.6107	-3.493	-5.3846	-4.8181	-3.4687	-5.9609	-8.1776	-5.7704	-4.5664	-3.958	-5.4065	-4.9755	-5.3064	-3.912	-4.1567	-5.7515	-5.5634	-5.7335	-5.4867	-3.7742	-4.0908	-7.2282	-6.2351	-6.233	-5.291	-3.411	-2.9023	-4.9666	-4.3706	-4.723	-5.234	-5.369	-1.1199	-1.8908	-3.7225	-6.1041	-3.8118	-7.6534	-3.1815	-6.5626	-6.0575	-3.7252	-7.1395	-4.3913	-4.2601	-5.4365	-5.3263	-5.3605	-6.4046	-4.3146
6.8903	6.8179	6.4472	8.3374	8.6413	7.5795	8.249	7.5776	5.0074	6.2026	8.6076	6.2823	4.9115	6.1804	7.3265	7.3381	9.8272	7.4164	7.1676	6.4071	8.61	5.8985	6.6812	8.8242	4.7946	6.0639	6.6364	4.3766	8.0211	6.884	7.7988	2.0542	5.6622	4.9633	4.6028	6.668	6.2732	5.6393	6.5962	7.0863	9.3025	8.7478	2.9367	6.8196	4.6581	5.7125	10.623	3.7754	6.4473	7.5847
-22.096	-18.715	-18.463	-20.335	-18.073	-21.684	-20.609	-20.78	-21.159	-20.634	-22.178	-21.708	-19.501	-22.23	-19.757	-21.027	-22.056	-20.907	-22.043	-21.604	-19.515	-20.896	-20.579	-20.438	-21.315	-18.65	-21.548	-18.582	-21.421	-21.599	-21.825	-20.078	-20.702	-19.125	-21.378	-22.069	-23.83	-21.39	-20.688	-20.063	-21.446	-23.368	-20.508	-21.804	-20.389	-24.258	-16.726	-19.925	-20.651	-19.937
-3.3768	-4.8045	-1.6559	-2.67	-5.3874	-3.9257	-2.971	-3.4441	-2.0683	-1.332	-0.033121	-2.8542	-3.8409	-4.1421	-1.9167	-4.4882	-5.0075	-3.0741	-1.0477	-4.9359	-3.18	-3.3057	-4.485	-4.4008	-5.2708	-4.4073	-2.7479	-3.7176	-2.5012	-3.383	-1.8492	-4.3764	-1.81	-4.8617	-4.9453	-3.8759	-2.2818	-2.9555	-0.022661	-5.2561	-3.7147	-0.43923	-4.2327	-4.4907	-2.64	-4.2779	-2.9863	-2.6545	-1.2777	-2.8946
-5.8304	-5.1822	-5.8014	-4.811	-3.9233	-6.2707	-4.1032	-4.1533	-4.7525	-8.6006	-6.3881	-6.7922	-5.6925	-4.9377	-3.995	-5.1034	-7.1221	-6.3944	-4.677	-4.3001	-4.7687	-4.6615	-3.1021	-4.0217	-4.7414	-4.6855	-7.1092	-3.595	-3.3759	-3.9805	-7.1341	-5.913	-4.3395	-5.2057	-3.3663	-5.0434	-6.2847	-2.6501	-5.8692	-5.4907	-5.8053	-3.1584	-6.1165	-3.6398	-1.9145	-3.1324	-4.967	-3.8808	-6.3348	-5.6195
2.2028	2.0162	1.4915	4.5087	2.802	2.8227	1.1968	4.0955	3.2478	2.7687	3.8236	1.3893	-0.57927	1.0668	3.1732	2.516	-0.18243	2.2984	1.7175	1.0194	1.093	1.5122	-0.44434	0.5504	-0.85503	2.1593	2.4707	4.3159	0.53725	0.16783	2.6448	5.2942	0.77642	0.54598	3.1939	1.1006	2.6913	1.3357	2.2323	0.39857	2.7867	1.1028	3.3136	2.8931	2.8304	1.6069	2.9172	0.33966	2.6778	1.4172
-4.814	-3.3612	-0.82803	-1.1999	-3.6154	-1.1656	-1.1624	-2.8887	-5.1449	-1.7191	-2.956	-1.3669	-0.95439	-2.7763	-1.9481	-1.2862	-3.8579	-1.2648	-6.0617	-1.4647	-2.3109	-1.6535	-2.8027	-1.1877	-3.0104	-3.1537	-1.6513	-1.5096	-3.4766	-3.311	-3.6123	-4.0449	-3.1405	-4.4338	-0.399	-3.0767	-1.94	-2.8744	-2.288	-1.6543	-2.5768	-2.2629	-2.0788	-2.7662	-0.42796	-6.6632	-4.3304	-4.4565	-3.2135	-3.8159
-21.597	-23.64	-21.885	-21.839	-23.694	-23.024	-21.237	-21.249	-23.559	-22.323	-21.747	-23.334	-22.167	-23.191	-22.472	-23.115	-22.258	-21.612	-22.256	-21.841	-20.424	-21.375	-21.655	-22.689	-22.786	-22.914	-23.254	-23.333	-21.517	-21.355	-21.639	-21.869	-21.319	-21.498	-21.512	-21.499	-21.357	-23.998	-22.142	-21.906	-22.607	-21.856	-20.692	-22.842	-20.21	-21.939	-24.959	-22.351	-23.003	-24.078
-13.173	-12.855	-12.562	-15.751	-12.331	-14.134	-10.538	-15.998	-13.703	-12.149	-12.288	-13.872	-12.3	-13.89	-14.034	-12.683	-13.837	-11.993	-13.013	-16.919	-12.284	-12.217	-14.351	-12.296	-13.607	-13.57	-12.386	-11.778	-12.173	-14.044	-12.444	-11.671	-13.105	-14.009	-13.792	-11.86	-11.458	-13.165	-11.234	-12.773	-13.312	-11.608	-14.905	-11.634	-12.191	-11.838	-12.395	-10.257	-13.308	-12.15
8.0259	8.3702	6.9766	8.5948	6.6967	8.1345	7.6206	6.4927	6.2721	10.437	7.9873	7.3078	9.2908	7.7099	8.3953	7.1042	9.8935	8.0881	8.5815	9.3784	7.011	6.9704	9.1938	7.8919	9.3411	8.7934	7.7142	6.9814	8.5564	8.3869	9.051	9.3075	10.341	10.32	7.8466	5.8719	8.736	10.619	8.1929	8.686	7.817	6.7822	8.5079	6.9253	7.0098	7.2772	7.6247	7.6161	7.1289	8.5737
-8.3087	-8.4001	-8.6797	-7.9048	-5.8089	-8.5015	-8.2573	-7.0404	-9.3834	-6.4485	-6.1632	-5.2601	-6.3338	-8.045	-8.4201	-9.1465	-6.9512	-6.293	-5.9597	-8.4776	-9.0731	-7.7408	-6.8461	-6.5893	-9.4378	-7.1278	-6.8259	-7.9629	-7.4283	-8.8019	-8.6257	-6.1808	-8.0224	-5.7672	-6.5233	-7.0316	-8.608	-7.415	-8.9771	-7.2093	-7.06	-7.0897	-9.174	-7.603	-7.2444	-6.354	-7.7051	-6.8345	-4.2063	-7.7037
-12.428	-14.22	-13.443	-13.07	-13.644	-12.284	-15.098	-14.848	-14.338	-14.359	-14.812	-11.894	-12.301	-13.055	-12.488	-13.101	-14.207	-14.653	-12.04	-12.526	-13.48	-14.216	-14.134	-11.591	-14.121	-16.132	-13.341	-13.174	-13.935	-13.484	-14.219	-13.298	-14.145	-12.778	-13.378	-14.325	-11.638	-13.111	-14.462	-15.562	-12.588	-12.393	-13.756	-12.29	-14.475	-14.792	-13.234	-13.353	-14.134	-12.549
-11.923	-14.807	-9.3024	-11.098	-12.731	-11.899	-12.985	-10.43	-11.972	-11.07	-11.519	-10.272	-14.194	-10.629	-13.645	-10.102	-8.9655	-10.937	-11.893	-11.467	-10.846	-11.061	-10.735	-9.3194	-11.839	-11.48	-11.091	-14.064	-13.098	-9.7254	-13.866	-13.004	-11.441	-10.631	-10.253	-11.089	-10.718	-12.4	-14.556	-12.202	-12.337	-12.485	-10.183	-11.144	-11.852	-11.11	-13.269	-11.599	-13.278	-12.735
-3.3084	-5.2954	-4.8341	-5.8429	-5.3964	-6.6344	-5.5973	-4.202	-3.4748	-7.8658	-4.5247	-6.0557	-6.3218	-2.7953	-4.4573	-6.7441	-5.6597	-7.2563	-3.616	-5.4703	-5.6126	-3.9434	-5.1571	-7.8679	-3.4966	-4.6533	-5.5698	-5.7503	-7.0778	-6.285	-6.7642	-6.6352	-6.9432	-6.1695	-6.6113	-4.9494	-5.9137	-4.9937	-6.5957	-5.6256	-6.9496	-5.9543	-3.9399	-5.4402	-5.1164	-5.1052	-6.4199	-7.1721	-7.1389	-5.8775
-12.014	-10.976	-10.02	-13.181	-11.657	-10.564	-10.022	-12.386	-13.72	-12.903	-10.104	-12.187	-12.047	-11.07	-12.483	-12.036	-8.5188	-8.537	-12.35	-11.647	-10.475	-10.707	-10.488	-11.593	-10.721	-10.766	-11.03	-14.227	-10.273	-12.2	-11.533	-11.965	-9.7736	-10.218	-10.989	-13.931	-12.457	-11.884	-12.423	-11.042	-10.824	-12.539	-13.534	-10.11	-12.023	-9.905	-10.487	-11.928	-11.773	-9.1777
-5.0104	-7.2123	-6.6682	-4.1539	-5.515	-5.9	-6.7919	-3.1595	-4.7232	-5.2891	-4.8121	-4.6755	-3.7309	-6.2778	-3.6905	-5.5134	-4.4904	-7.8283	-6.3162	-5.176	-4.1383	-6.0921	-5.6597	-5.5283	-6.0162	-4.3601	-3.8296	-5.8394	-4.1377	-7.3884	-6.0321	-4.5607	-5.0017	-5.9179	-4.7178	-6.7021	-6.6065	-4.4166	-7.6156	-5.8082	-5.0489	-5.475	-4.719	-4.005	-7.2878	-6.4419	-4.932	-4.759	-5.2198	-5.3201
-9.5441	-8.7123	-11.015	-8.9918	-8.7583	-9.8157	-10.292	-8.8449	-10.147	-6.5037	-7.8392	-9.2627	-7.1089	-8.7516	-8.282	-7.7638	-5.6105	-9.9028	-8.9912	-8.1988	-10.548	-8.5314	-7.2547	-8.8491	-8.5821	-10.876	-9.7506	-8.5731	-10.217	-7.8334	-8.2148	-11.837	-13.472	-9.9659	-8.0792	-7.4191	-6.1274	-9.006	-7.0705	-7.6371	-6.5809	-8.6417	-9.3883	-10.795	-10.601	-9.1837	-8.4177	-8.5319	-8.2037	-8.2766
-15.652	-16.177	-15.25	-14.395	-14.438	-13.304	-14.585	-15.709	-15.594	-13.73	-16.899	-14.01	-13.492	-13.709	-15.077	-15.387	-14.646	-13.961	-14.137	-14.394	-13.886	-14.524	-15.409	-16.204	-14.082	-13.42	-13.375	-14.17	-13.657	-12.618	-15.122	-13.062	-15.048	-11.814	-13.118	-13.925	-14.216	-14.72	-14.693	-16.273	-14.675	-13.093	-15.176	-14.323	-15.691	-14.777	-16.355	-16.092	-14.597	-14.465
-8.7237	-9.02	-10.013	-7.7776	-8.4753	-10.444	-8.0617	-7.94	-7.4218	-7.6974	-6.9303	-7.2975	-7.8188	-6.5637	-7.3882	-7.1739	-6.5688	-4.2264	-8.6375	-5.8397	-7.4727	-7.4517	-6.2657	-8.21	-9.5069	-5.973	-5.1138	-8.4538	-7.1988	-7.2079	-6.0928	-7.3284	-5.1099	-8.2092	-6.0077	-7.491	-8.3007	-4.8341	-5.3085	-8.1156	-3.3506	-8.2495	-4.566	-8.0576	-4.9047	-6.8666	-6.5834	-5.3103	-6.0436	-7.8418
10.472	7.8944	5.6195	8.8232	7.6252	8.8121	5.5399	8.045	9.2281	9.8341	7.3247	6.9569	8.6025	7.2649	8.5273	7.0802	9.2995	8.3074	6.5829	8.1691	9.6237	7.7283	9.4046	7.0089	8.1264	6.758	8.8266	7.3049	9.5334	8.9529	9.0776	8.4019	6.987	6.4737	8.4067	8.2584	9.5694	8.1572	8.5949	8.9378	8.8847	9.9031	9.5362	7.3514	7.5283	8.8585	8.7045	5.0548	9.268	8.617
1.5708	3.9883	2.5321	4.436	5.7084	2.0659	3.2221	3.7985	3.6647	2.4569	1.0566	1.5759	6.8329	5.1445	1.2081	3.2523	2.9151	4.1291	2.5216	1.4876	2.729	3.7497	3.7436	5.0393	5.4701	5.4172	3.7981	2.08	3.1599	2.6301	2.0077	3.7707	2.1852	1.7754	1.0708	4.2032	1.0153	3.5096	4.4739	3.2947	2.9875	2.4918	4.6742	1.0972	3.7363	1.793	2.9415	4.3803	1.7749	3.5333
4.5134	4.7283	4.3995	5.5331	4.2229	5.5336	5.4238	3.9671	3.9591	5.4711	4.1988	4.4579	7.1873	3.185	5.2786	7.2075	4.1278	4.5091	5.3723	5.6799	3.1447	4.3718	5.9212	7.0102	6.1976	5.3047	4.568	7.4622	4.2641	5.4148	6.0161	4.85	3.0073	5.9193	5.9928	3.8144	4.0384	5.1669	3.0238	4.869	3.057	2.1068	3.0778	5.7147	3.6618	4.9513	3.1858	3.5031	4.93	5.1839
-22.363	-22.764	-19.872	-21.03	-23.628	-22.754	-22.404	-21.659	-23.657	-21.03	-21.158	-20.967	-22.361	-22.49	-20.501	-24.265	-21.419	-20.534	-24.133	-22.149	-22.271	-22.667	-21.963	-24.327	-21.832	-22.592	-22.51	-21.743	-21.235	-22.813	-23.918	-22.011	-22.555	-19.486	-20.148	-22.78	-23.201	-21.353	-21.557	-23.706	-21.978	-24.299	-22.395	-22.011	-22.788	-23.506	-22.14	-21.342	-24.231	-22.506
0.39859	0.99321	0.37524	1.9525	-1.3281	2.959	3.2014	3.5287	0.55317	1.8371	1.4901	1.5532	0.68112	1.3959	2.7312	2.0795	1.9312	-0.066483	2.3075	0.16333	3.2864	2.2778	1.912	2.6357	0.3501	2.0961	2.4981	0.99938	1.0211	3.1781	0.88816	2.6355	2.2097	0.38558	0.05742	0.8648	2.8719	0.94137	2.0875	2.5592	1.2938	2.8063	3.3083	4.1127	1.3863	3.0148	1.7719	1.2369	-0.64359	1.5529
-12.896	-10.602	-15.454	-12.052	-13.13	-13.654	-14.329	-14.531	-10.948	-13.482	-13.731	-11.818	-13.286	-13.708	-12.724	-12.612	-11.831	-11.841	-13.956	-15.026	-11.312	-13.362	-12.866	-12.204	-10.843	-14.246	-13.329	-12.064	-14.129	-12.565	-12.086	-12.798	-10.464	-14.39	-13.721	-13.597	-12.63	-12.52	-13.566	-14.037	-11.644	-13.585	-14.546	-13.874	-11.13	-13.094	-14.121	-13.612	-12.41	-16.027
-1.4389	-1.223	-0.2739	-1.0094	-1.8207	-5.048	-3.4436	-2.3629	-1.5455	-3.8431	-1.5485	-2.5378	-2.8291	-3.4185	-2.1755	-3.6884	-1.5081	-2.225	-3.3033	-2.2281	-2.8315	-3.0178	-1.2602	-3.2817	-2.5946	-2.4311	-1.8449	-2.907	-4.1964	1.4784	-0.1772	-4.1052	-3.4712	-2.5464	-0.10092	-4.442	-4.2666	-2.7389	-3.7934	-3.4167	-2.8036	-1.8286	-1.6793	-2.9887	-1.7005	-3.7692	-1.692	-3.2277	-1.2533	-4.5345
-20.254	-19.828	-21.808	-23.212	-19.862	-19.049	-19.488	-20.187	-19.304	-22.824	-20.351	-23.17	-19.22	-21.842	-21.588	-20.365	-20.566	-19.52	-21.286	-21.817	-19.174	-18.683	-20.041	-19.436	-21.352	-20.703	-21.237	-22.472	-23.759	-21.008	-19.403	-21.541	-22.181	-20.685	-20.911	-20.88	-20.657	-21.651	-19.432	-20.987	-20.387	-16.953	-19.151	-21.338	-22.858	-20.443	-22.792	-22.091	-21.248	-20.967
-12.099	-11.5	-10.414	-11.893	-11.455	-12.566	-10.917	-10.58	-11.884	-11.925	-12.926	-12.394	-9.1957	-14.034	-12.304	-11.375	-10.771	-10.414	-12.456	-12.204	-12.638	-12.697	-13.281	-11.8	-12.683	-11.741	-12.327	-11.947	-10.708	-9.9392	-9.4862	-13.441	-13.07	-9.5747	-10.9	-11.103	-12.128	-10.627	-9.0809	-10.961	-13.131	-11.504	-12.043	-13.313	-11.398	-12.935	-12.448	-10.705	-11.492	-11.038
-2.8764	-4.6814	-2.8346	-3.3732	-1.8811	-3.1817	-2.0223	-4.4479	-3.8663	-0.35424	-3.0009	0.17286	0.69589	-3.585	-3.9439	-1.6431	-1.8864	-2.1713	-1.7647	-0.46885	-2.85	-1.0897	-3.0348	-2.8129	-3.4888	-0.98948	-2.2254	-3.5585	-3.6971	-1.0918	-2.9122	0.062215	-1.3802	-1.3257	-2.4988	-3.1377	-1.8488	-0.88347	-2.8856	-3.1004	-4.4093	-2.869	-5.8144	-3.2626	-1.704	-1.2769	-2.274	-2.0049	-1.1184	-2.4742
-22.149	-21.962	-21.624	-21.91	-22.669	-19.709	-21.215	-21.026	-21.641	-20.723	-22.698	-22.215	-19.841	-20.688	-19.212	-22.445	-20.984	-22.294	-20.56	-21.774	-22.197	-20.466	-23.522	-22.966	-20.43	-24.19	-24.547	-21.631	-22.745	-22.658	-22.165	-21.887	-23.192	-20.832	-23.3	-24.121	-22.024	-22.147	-24.034	-19.848	-22.621	-23.067	-21.921	-21.081	-22.244	-22.045	-20.921	-21.276	-22.833	-20.896
-11.036	-11.902	-10.222	-12.433	-12.581	-10.055	-9.9184	-10.594	-12.737	-11.943	-10.248	-11.009	-10.545	-11.18	-11.976	-10.937	-14.386	-11.286	-14.16	-10.768	-12.801	-9.7566	-12.855	-12.829	-11.967	-12.222	-11.905	-10.47	-13.717	-10.972	-12.399	-12.165	-13.239	-10.539	-11.966	-9.1618	-11.931	-11.472	-10.875	-10.666	-10.542	-10.87	-10.931	-12.537	-11.83	-14.397	-9.8496	-11.577	-11.161	-11.842
-3.2883	-4.1543	-4.5223	-5.309	-4.4464	-3.9323	-1.6038	-4.3435	-7.0429	-5.0947	-5.3322	-3.5736	-3.4657	-2.8886	-3.2173	-4.063	-5.086	-0.76701	-2.3711	-3.4284	-3.6455	-4.0131	-4.9846	-4.1615	-7.4758	-3.9309	-5.9221	-3.17	-4.2649	-5.9442	-4.0102	-3.9616	-5.2893	-3.1368	-5.8905	-3.4262	-1.0232	-3.5351	-4.5882	-5.5426	-6.0747	-8.6469	-4.8212	-3.9385	-4.8073	-4.4943	-5.0654	-3.9379	-4.8187	-4.5306
-4.9527	-5.7569	-5.7263	-5.9161	-7.4966	-4.84	-6.3385	-5.485	-5.6117	-6.383	-4.0013	-4.6271	-7.2622	-6.0711	-4.4875	-8.2069	-7.81	-5.7813	-6.0524	-5.742	-3.7587	-5.7544	-6.8257	-5.5816	-5.6052	-5.0145	-3.8482	-4.1356	-5.6111	-5.8751	-5.0686	-3.6308	-5.3888	-4.6538	-5.8033	-5.2983	-4.026	-5.6083	-6.5528	-6.6163	-5.8632	-5.9737	-6.9458	-7.0012	-5.3761	-5.7812	-5.5985	-3.9377	-6.6389	-4.116
-24.561	-21.954	-23.061	-23.503	-19.719	-20.191	-20.713	-23.02	-21.155	-23.061	-21.361	-20.719	-22.096	-22.245	-19.028	-23.16	-22.222	-21.656	-21.519	-22.795	-22.316	-22.965	-22.638	-23.826	-23.3	-20.744	-23.113	-24.359	-20.253	-20.457	-22.748	-21.814	-21.519	-22.598	-22.624	-21.36	-20.39	-21.339	-21.948	-22.662	-23.592	-21.983	-22.619	-20.625	-24.266	-22.855	-23.335	-20.452	-23.262	-23.907
-1.6509	-0.56899	1.4791	0.065126	-0.60195	-0.33399	1.5092	-0.048547	1.1	1.5165	1.3431	-0.87921	-1.2659	0.43197	-0.086087	0.29634	1.1907	1.5295	-1.5423	0.74205	1.9635	1.2114	-2.5932	0.29494	-0.12994	0.22609	0.37435	0.16573	0.74274	3.8793	-2.5438	1.3024	-0.47065	-2.2395	0.39887	1.8417	0.96311	0.22987	0.23644	0.56726	1.173	0.54555	3.842	1.3506	-0.59844	-1.3077	0.34361	0.67151	-0.30532	0.42871
6.791	8.9371	8.9128	4.4905	8.114	11.376	10.218	8.4844	8.104	6.2393	9.1789	6.9064	8.6938	5.9518	7.7715	8.6465	9.7311	7.7778	8.315	4.7998	9.3789	9.4409	6.5356	8.084	10.427	5.2284	7.4229	6.8825	5.7837	7.0742	8.9905	7.2014	9.6896	5.0997	7.1086	7.3243	10.773	7.0699	9.2389	9.5799	7.2285	9.7168	6.9192	9.2207	8.7596	7.6507	8.2238	8.3577	8.9185	7.0111
-8.5665	-12.832	-9.6794	-9.7814	-9.1555	-11.159	-12.456	-11	-9.7907	-12.676	-10.84	-11.897	-12.963	-13.167	-9.1329	-10.025	-9.8614	-9.4752	-13.61	-9.1682	-11.945	-11.46	-13.053	-11.811	-7.9376	-10.461	-12.473	-10.815	-10.546	-10.633	-8.7634	-10.794	-11.297	-11.107	-11.333	-12.421	-9.6059	-11.614	-12.43	-12.468	-9.4699	-9.1452	-10.115	-10.366	-10.252	-9.3929	-10.944	-11.199	-11.764	-12.001
-20.999	-21.871	-21.749	-22.619	-22.675	-24.686	-21.195	-22.161	-22.139	-23.748	-21.739	-22.125	-23.494	-23.431	-23.153	-21.587	-22.066	-23.393	-23.063	-20.27	-21.844	-21.063	-24.315	-20.571	-21.074	-23.341	-21.935	-23.95	-21.648	-21.979	-21.909	-21.434	-21.463	-23.208	-21.057	-22.05	-21.807	-19.253	-21.525	-21.216	-23.396	-21.288	-21.74	-22.73	-21.998	-20.495	-21.211	-21.253	-24.035	-22.062
-0.044785	-2.2137	-1.6591	0.29201	-1.8912	0.2129	-2.0863	0.82128	-1.4768	-1.7746	-1.3001	-2.0593	-1.1014	-1.8634	-3.1239	-1.0357	0.09959	0.50854	-3.1136	-3.9348	-0.62963	-1.1479	-1.7878	0.08103	-2.6355	0.48663	-0.04576	-1.6211	-2.4766	-0.87274	-0.78172	-2.5402	-0.73805	-1.5703	-3.7034	-2.0572	-4.1207	-2.8889	-3.4199	-0.71454	-1.2171	-2.6425	-3.5112	-0.57073	-2.9803	-3.7651	1.1971	-2.4784	0.10691	-1.7395
4.4698	5.1136	5.9611	6.1557	5.0494	4.6305	1.7387	5.0031	5.5371	4.6516	6.1955	3.9014	4.3552	4.3465	4.7571	4.486	6.5521	5.0519	4.0724	2.5058	5.2719	4.0596	5.1441	5.0817	4.2594	6.3585	6.3426	6.4424	6.1328	4.9874	3.9743	4.5592	5.9859	5.8325	5.0359	4.5468	8.0963	3.0793	5.1561	3.086	6.1207	7.0679	6.3275	3.1963	6.5924	3.5803	3.3711	6.1649	5.2807	6.8756
4.8397	4.242	7.0087	4.527	2.2071	4.0283	3.654	3.5149	2.0368	5.418	2.1866	6.8952	1.7399	4.8242	5.1644	5.9789	3.3907	6.2683	4.6165	5.215	7.2251	5.02	3.507	4.9112	6.7033	5.097	6.1934	3.7718	3.3555	3.9912	4.7882	6.638	4.8404	3.6981	4.3081	3.5032	2.635	3.7939	5.5993	3.0752	4.8431	4.9674	4.6396	4.0309	3.9812	5.1141	5.8091	5.0206	5.9684	5.7893
-0.30992	-0.933	-0.059051	-0.2464	0.97488	-1.7212	-0.68902	-0.57398	0.84145	-0.24812	0.96205	-0.051747	-0.6527	2.2968	3.7538	0.30684	1.0767	1.6985	-1.1805	1.0559	-1.314	0.88882	1.76	1.4488	-1.0676	0.75716	-0.94944	-2.2364	-2.6872	-0.059238	0.9043	-0.1467	0.046128	0.11348	0.27818	2.093	-1.3801	0.64213	0.79692	1.3967	-0.91615	-1.1601	0.87149	-0.5382	1.0777	-0.81745	-0.32935	-0.72004	-2.1084	1.6295
-16.761	-11.333	-12.748	-13.846	-14.822	-14.173	-11.996	-14.239	-13.185	-12.866	-16.307	-13.266	-12.079	-13.377	-13.678	-12.084	-12.775	-13.519	-14.452	-13.351	-12.517	-13.491	-11.546	-13.847	-15.448	-13.273	-12.763	-14.047	-13.923	-15.901	-14.294	-14.771	-13.019	-12.215	-14.77	-12.474	-10.541	-11.503	-15.229	-12.424	-14.103	-14.631	-10.226	-13.193	-12.605	-12.745	-11.938	-13.254	-9.8499	-14.565
-20.387	-19.085	-20.949	-18.135	-22.905	-19.758	-19.679	-22.437	-20.577	-19.839	-21.068	-19.402	-19.703	-21.317	-21.083	-24.28	-20.896	-19.808	-21.2	-21.347	-20.951	-20.769	-21.369	-21.54	-21.632	-21.67	-19.948	-20.885	-21.416	-21.132	-21.312	-21.337	-20.837	-24.272	-22.298	-21.122	-19.252	-20.91	-21.159	-19.67	-20.399	-19.292	-19.967	-19.042	-20.013	-19.492	-21.241	-18.503	-20.913	-21.195
-5.0867	-5.2224	-1.9876	-3.7976	-5.2029	-7.0668	-3.6064	-4.2391	-3.6817	-2.4029	-2.1529	-7.103	-4.1992	-5.7627	-4.1928	-3.453	-2.287	-3.9165	-3.5968	-1.7573	-4.4975	-3.5824	-4.2588	-3.896	-3.4843	-5.4215	-4.7816	-4.97	-4.9588	-4.0097	-3.3548	-5.8008	-5.376	-3.8771	-1.8571	-3.518	-6.6373	-1.969	-4.0848	-3.9492	-5.9023	-4.7495	-5.1116	-4.4299	-3.9632	-4.794	-4.9168	-5.7058	-3.0407	-3.9352
-15.008	-14.557	-13.293	-12.676	-13.597	-13.447	-9.9174	-12.801	-14.354	-13.703	-11.527	-11.738	-12.308	-13.658	-14.218	-13.532	-11.145	-12.703	-11.24	-14.326	-13.758	-11.863	-15.42	-14.691	-12.56	-13.685	-8.9847	-12.769	-14.97	-13.656	-14.843	-13.786	-14.147	-10.355	-13.973	-12.761	-14.147	-11.446	-10.491	-15.286	-13.042	-14.175	-14.142	-11.475	-12.075	-12.546	-13.306	-15.281	-13.475	-12.804
-3.4248	-3.7926	-5.6457	-2.8091	-4.2292	-4.7814	-4.6851	-4.5507	-5.1848	-3.8919	-3.8065	-4.0391	-2.4219	-3.8943	-3.086	-2.0997	-1.1594	-5.2751	-4.3722	-2.94	-4.1429	-2.9492	-1.8306	-0.81632	-2.4504	-4.6651	-2.5572	-1.0638	-2.9773	-3.235	-2.415	-3.8395	-4.6359	-5.0064	-3.8062	-4.1447	-0.92578	-2.0171	-4.1269	-0.47946	-2.6764	-5.6871	-4.139	-3.0385	-4.9894	-3.9392	-4.1499	-3.898	-3.3934	-4.6919
-12.239	-11.558	-14.536	-11.377	-12.904	-13.685	-12.467	-15.851	-13.99	-13.07	-13.35	-10.734	-14.67	-11.115	-14.086	-14.746	-13.63	-11.38	-11.136	-14.432	-12.966	-12.724	-13.309	-13.331	-11.787	-13.856	-11.495	-13.727	-14.811	-14.066	-12.214	-15.098	-13.392	-11.527	-17.422	-14.311	-14.289	-14.45	-14.239	-13.077	-13.848	-13.383	-14.793	-15.021	-12.772	-13.523	-12.55	-12.31	-13.862	-14.62
-11.726	-8.7708	-10.535	-6.9837	-8.2249	-12.928	-9.1224	-11.614	-11.414	-8.6604	-9.6164	-8.0051	-9.7812	-7.8859	-8.9557	-10.739	-8.5432	-11.76	-9.2969	-8.5813	-9.7136	-8.9924	-8.8799	-9.2924	-10.258	-10.279	-9.6739	-12.135	-8.7557	-9.0376	-10.188	-8.8669	-6.5465	-10.44	-9.2207	-9.3129	-9.6908	-10.654	-9.5004	-6.9594	-8.0655	-9.1006	-9.4896	-11.472	-10.651	-10.585	-9.9366	-9.7773	-8.9535	-8.5773
-13.105	-13.06	-12.744	-11.759	-13.824	-13.381	-13.289	-12.597	-12.976	-10.98	-10.917	-12.495	-12.825	-11.229	-13.175	-12.367	-11.006	-13.097	-13.634	-12.564	-10.097	-12.831	-10.588	-11.965	-13.714	-11.843	-12.68	-11.34	-9.834	-14.353	-12.826	-13.778	-12.69	-12.829	-13.314	-14.981	-12.4	-13.081	-13.259	-9.9668	-12.72	-12.716	-12.755	-13.081	-12.473	-13.415	-12.991	-11.614	-13.128	-13.37
-5.825	-8.7234	-6.3215	-8.3099	-7.7565	-10.632	-6.6701	-8.2244	-5.9629	-8.8676	-5.0384	-6.9309	-8.6207	-7.6975	-7.3794	-6.3677	-9.5304	-7.546	-10.207	-5.263	-7.2953	-4.6146	-6.9256	-7.738	-7.22	-9.6538	-8.0012	-7.3639	-8.0669	-8.3066	-6.359	-6.5262	-7.2246	-8.0131	-8.0161	-7.5112	-6.9437	-5.8657	-5.8208	-7.2194	-9.4822	-7.2827	-9.3331	-5.9654	-7.2273	-8.3351	-5.9449	-9.3358	-9.457	-7.9939
-5.476	-5.9521	-4.2972	-5.8399	-5.6993	-5.5072	-7.4173	-3.5178	-5.85	-5.9356	-3.575	-5.7424	-5.3928	-4.5068	-3.3443	-4.0579	-7.5379	-4.2061	-7.3715	-5.8123	-5.0317	-3.4244	-4.6154	-4.9407	-4.8485	-6.3296	-4.9976	-5.4256	-5.1214	-8.3988	-5.5742	-5.4806	-5.905	-7.7543	-5.0554	-5.7838	-4.9401	-5.1638	-2.0959	-6.9334	-5.1487	-5.255	-5.22	-6.1894	-5.1979	-4.8684	-6.5084	-5.5814	-4.4973	-4.9788
-8.7225	-7.0294	-8.5851	-5.541	-6.4561	-8.4552	-7.5777	-8.4223	-9.2059	-10.948	-7.382	-10.621	-8.3853	-8.7222	-10.016	-11.653	-11.559	-9.0808	-7.3891	-8.0813	-11.011	-8.6991	-8.4224	-8.6803	-7.4905	-9.9415	-7.2735	-7.442	-9.4043	-6.2226	-9.5164	-8.0471	-8.7103	-7.5838	-7.0414	-7.223	-6.6061	-9.7892	-8.9217	-7.9806	-8.9613	-9.6847	-10.557	-7.8884	-9.8034	-8.3798	-9.5059	-11.381	-9.6794	-8.9094
-3.6062	-1.0377	-3.5621	-1.5579	-1.7818	-2.5035	-1.3578	-2.9962	-2.8049	-2.4911	-2.2414	-0.52889	-2.0529	-0.79509	-1.6815	-3.6895	-2.2352	-0.18253	-1.7558	-0.093074	-0.50176	-1.03	-2.977	-3.1321	-3.2838	-1.4865	-2.469	-3.5333	-2.8254	-1.4429	-3.8483	-1.8308	-5.1362	-4.1223	-3.1925	-1.7882	-4.2848	-2.5482	-2.6423	-2.1575	-5.7624	-1.6067	-1.3003	-2.0463	-3.558	-1.3331	0.98847	-0.47741	-3.8644	-1.8579
9.3614	8.5888	10.52	10.566	8.6513	10.113	9.79	9.2101	10.473	11.473	10.704	7.695	10.667	11.699	9.8318	9.0353	8.2822	10.05	8.4656	10.892	8.296	9.7996	8.8052	10.139	9.2792	9.2947	10.125	8.1019	8.0457	8.5122	9.7525	8.1352	9.3381	12.53	10.553	10.73	9.3977	10.452	10.799	10.304	9.9962	11.197	12.322	7.6848	9.714	8.3191	10.638	11.892	9.7952	10.965
-1.6272	-3.0368	-4.9019	-0.84541	0.28735	-0.40017	-1.9024	-4.5843	-2.4678	-6.6175	-1.5018	-2.1288	-2.9817	-5.194	-4.0726	-2.9417	-4.1798	-2.6729	-3.1789	-3.8815	-2.3405	-4.5456	-1.4291	-3.9119	-1.3714	-4.1925	-4.8574	-0.87549	-0.87635	-2.3534	-3.0212	-0.19441	-3.3529	-1.8828	-1.1162	-3.9006	-3.1897	-1.6976	-2.9523	-3.9772	-2.5429	-2.1131	-2.5287	-5.259	-4.3917	-6.6161	-2.4087	-2.15	-3.8379	-2.6461
-14.826	-13.989	-13.534	-10.58	-12.911	-11.055	-10.702	-13.379	-11.999	-13.745	-14.476	-10.568	-13.927	-13.757	-12.478	-12.821	-10.721	-12.131	-13.77	-13.6	-10.869	-13.283	-13.52	-13.152	-11.067	-12.093	-12.113	-11.115	-12.464	-11.907	-13.57	-11.727	-11.108	-11.945	-12.603	-10.669	-12.731	-11.632	-11.216	-10.996	-12.139	-10.697	-13.179	-11.811	-11.379	-13.999	-10.436	-9.7934	-10.983	-12.578
6.5736	6.5811	5.4451	8.1339	6.6546	6.3757	6.2205	9.07	7.8475	5.3319	8.2409	7.3989	5.731	6.2084	5.6973	5.9359	7.5281	6.286	5.6345	5.704	7.1078	7.4246	6.9697	6.5201	6.5611	7.2324	6.3488	6.9315	6.3559	6.0778	8.78	6.5972	5.2528	7.2862	6.1042	6.2246	5.7676	6.1653	5.9433	6.7348	6.3083	6.5971	7.6947	8.5854	5.441	8.587	5.3125	8.0849	7.2263	7.7588
-2.5143	-2.2034	-3.3154	-0.32076	-3.3124	-3.1345	-3.5591	-1.1027	-2.9192	-3.2549	-1.6136	-1.5776	-4.2736	-2.6283	-2.1815	-1.8667	-2.0966	-1.9701	-3.6823	-4.1473	-2.4987	-2.9332	-1.7736	-3.9515	-3.3505	-1.5984	-2.0825	-2.6494	-2.4722	-2.9035	-2.0089	-2.0076	-1.2464	-1.4849	-3.1356	-1.43	-4.9836	-0.46773	-0.45003	-1.1998	-1.1668	-1.7758	-2.4472	-0.88893	-0.25384	0.15746	-2.6938	-2.0858	-1.9761	-2.9447
0.69391	1.9101	-3.1816	-2.0008	0.044666	-0.092411	0.72657	-0.55737	-0.31577	0.52079	-0.84894	-0.40417	-1.1318	0.34112	-2.0071	-2.0942	-0.68889	-0.42807	-0.53934	0.61096	0.792	-0.11156	-0.32316	0.20966	-1.4311	0.014159	0.82366	2.9748	-0.14691	1.2959	-1.1605	0.68341	0.4475	-2.0002	1.4197	-0.3838	0.45282	2.1228	-1.0507	0.33708	-0.60095	-1.6449	0.28761	-1.368	-1.4835	-0.30235	-0.73101	-0.73675	1.7502	-1.684
1.4529	3.246	1.6157	0.60178	2.8039	-0.065624	1.6515	0.232	0.32887	2.1816	3.528	0.57726	2.7916	1.3121	1.906	2.3953	0.84819	1.0558	1.6267	2.1167	2.5441	2.8337	-1.0313	3.6565	2.1999	5.2177	2.7127	1.2075	0.58904	0.76182	1.1539	2.3932	0.74619	0.17111	2.4622	1.5198	0.81667	-0.55326	1.724	0.59255	2.1745	2.3427	0.91654	1.8855	1.5399	0.77381	-0.57844	1.9557	1.7542	1.3681
5.6533	5.1486	4.0128	3.7707	3.9226	3.8503	5.523	3.614	4.2986	3.5876	5.8215	4.7971	4.2415	6.2523	3.2657	3.5619	4.78	3.9102	3.1074	4.9621	5.1974	4.0336	3.8228	3.4367	6.1625	3.8115	6.0965	1.5939	4.5574	3.4994	3.4742	4.4937	5.2357	4.1503	7.0994	5.0912	4.9636	5.4688	4.1366	6.3429	3.8886	4.9704	4.2878	5.5087	7.1163	3.4828	3.2085	4.1342	2.5537	2.4287
-3.4392	-3.0691	-4.3035	-5.3503	-1.8144	-4.089	-2.3243	-4.6145	-3.8455	-4.3313	-5.3579	-4.1623	-4.7046	-3.9804	-2.4927	-5.0554	-4.7789	-4.201	-5.4532	-6.9543	-5.9533	-2.7492	-5.3965	-4.3253	-6.1177	-1.9512	-3.7401	-1.3508	-5.5627	-4.7384	-3.2719	-3.4912	-2.9501	-6.1972	-5.1017	-2.996	-6.8359	-1.8528	-4.8317	-5.8254	-4.8683	-7.2181	-4.5134	-4.9473	-5.9299	-5.7256	-6.1586	-3.9263	-4.7933	-5.0025
-14.786	-14.267	-15.214	-13.08	-14.974	-13.181	-16.391	-15.702	-12.467	-13.772	-16.943	-13.181	-13.737	-14.938	-13.249	-15.49	-14.39	-13.713	-15.105	-11.978	-15.844	-17.074	-15.513	-16.076	-14.973	-17.057	-15.006	-16.609	-14.25	-14.162	-13.175	-14.598	-15.073	-17.148	-16.78	-15.088	-15.238	-14.515	-16.61	-13.722	-15.477	-15.518	-12.124	-14.748	-14.088	-13.948	-13.872	-15.585	-13.721	-16.923
-6.6861	-5.1122	-3.9364	-5.16	-4.6632	-3.3008	-3.1598	-1.0695	-3.1867	-6.0864	-7.2987	-5.3951	-3.0274	-4.0114	-4.1184	-3.2976	-4.7768	-3.7438	-5.3097	-4.9303	-4.5933	-2.9985	-2.0686	-5.5478	-3.9327	-2.9493	-3.855	-3.5899	-3.0588	-5.1015	-3.2162	-1.4128	-3.3763	-4.1733	-6.094	-4.1579	-2.9421	-3.9304	-3.329	-3.1836	-4.6876	-5.1242	-5.8432	-3.748	-6.1465	-4.5101	-2.1127	-4.8716	-5.4083	-5.385
-4.4268	-2.2476	-1.6359	-3.4843	-2.3774	-2.578	-2.8777	-3.5237	-1.161	-0.28041	-4.5828	-4.96	-3.6363	-0.59861	-2.8463	-3.2834	-4.3534	-2.0658	-0.88843	-5.5603	-3.0444	-2.4633	-3.8464	-1.3889	-4.4065	-2.856	-2.2959	-2.357	-3.7462	-4.0024	-3.5029	-4.171	-2.904	-2.942	-2.2531	-3.3888	-3.9601	-3.3306	-2.2404	-3.8745	-4.584	-2.5171	-3.212	-3.5953	-4.0551	-5.8162	-3.2457	-2.1017	-4.1556	-4.5225
-9.572	-6.341	-9.451	-9.5469	-9.8735	-6.5531	-8.4241	-8.8229	-8.12	-7.5991	-10.763	-9.1619	-10.225	-9.5906	-7.9397	-9.7213	-9.7563	-7.6941	-9.9858	-10.207	-8.4132	-8.1543	-9.6545	-8.5825	-7.5677	-9.2354	-9.5744	-7.5608	-11.151	-10.631	-7.3676	-7.8166	-10.26	-10.323	-6.8586	-9.1704	-8.7875	-9.3391	-10.281	-7.886	-10.634	-9.5892	-10.555	-11.378	-11.112	-11.336	-6.1592	-8.8728	-8.867	-7.1599
-9.6776	-11.274	-8.9165	-8.8879	-7.1637	-9.6934	-10.757	-7.3078	-10.6	-8.0194	-10.945	-9.4938	-7.6494	-9.1889	-8.846	-10.255	-9.9945	-9.781	-9.4666	-9.1275	-9.4157	-10.161	-10.315	-7.139	-11.882	-7.0013	-9.1091	-8.8132	-7.379	-8.7188	-9.0795	-8.3885	-8.6133	-10.258	-9.8869	-8.8263	-9.3314	-9.862	-11.839	-7.4007	-8.9272	-11.456	-8.6824	-7.9941	-9.5823	-9.4921	-10.069	-7.8366	-11.407	-7.0028
0.88189	1.9598	3.4812	3.4798	0.085911	1.2558	-0.27522	4.147	1.0102	0.4057	2.1216	2.3325	3.5246	0.67108	2.4949	0.97635	2.8159	1.7303	2.6324	-1.2896	1.9037	0.63851	0.52509	1.912	1.1585	0.79281	3.1229	1.1908	2.4097	0.40012	1.7311	-0.024449	1.7343	2.6089	3.0834	4.1607	0.23311	1.6258	2.152	2.8399	2.68	2.1599	0.24046	3.8131	-0.095022	3.8517	0.13994	1.7407	2.0942	1.0361
-12.209	-13.113	-15.048	-12.812	-13.084	-14.422	-12.582	-11.946	-14.581	-13.143	-13.306	-12.45	-13.642	-14.86	-13.41	-13.852	-15.505	-14.479	-12.042	-15.572	-12.071	-14.07	-12.575	-14.985	-14.161	-12.316	-12.807	-12.273	-13.424	-13.843	-12.606	-12.632	-12.758	-16.756	-14.687	-13.194	-15.699	-15.386	-13.306	-13.764	-12.984	-12.333	-13.803	-16.02	-13.605	-16.487	-13.437	-14.948	-14.186	-13.832
-21.641	-21.363	-21.634	-20.247	-23.185	-22.584	-21.809	-21.583	-21.517	-22.574	-24.273	-19.963	-21.516	-22.667	-24.229	-20.663	-21.965	-20.265	-21.019	-22.585	-23.406	-21.719	-21.875	-25.087	-20.635	-21.939	-23.604	-21.081	-23.227	-22.614	-22.172	-20.648	-20.967	-22.867	-21.812	-22.753	-20.55	-23.437	-22.398	-23.411	-23.97	-21.195	-23.538	-22.657	-20.813	-22.968	-24.496	-22.249	-22.865	-22.841
-10.77	-11.632	-8.441	-11.424	-8.7108	-9.1105	-11.427	-10.743	-12.752	-8.8784	-9.8002	-10.562	-9.9143	-11.599	-9.3127	-8.3696	-8.8233	-10.027	-10.3	-10.155	-10.448	-11.332	-11.737	-8.9423	-12.863	-14.576	-13.027	-11.575	-9.5849	-12.664	-9.9547	-10.45	-10.234	-10.936	-9.8325	-11	-10.921	-9.4325	-9.9846	-8.9141	-11.2	-8.7539	-13.331	-11.849	-10.731	-9.4283	-11.961	-11.587	-9.3515	-9.91
6.3953	6.9117	6.2923	6.0583	5.5624	6.469	6.6468	5.3823	6.7698	5.4117	6.6803	6.5883	5.5455	7.199	6.7499	8.0466	5.6923	7.1033	5.4537	5.7881	7.0549	7.9805	8.4253	4.4513	6.0753	6.2235	8.6734	7.3454	8.7127	5.5095	6.7457	7.2751	10.459	7.8505	5.8691	7.3351	8.3229	6.2402	6.539	6.448	8.2082	6.0515	5.0188	8.5615	6.7336	6.9365	4.6136	9.597	5.1119	7.4027
-3.0607	-2.8542	-2.1354	-5.6423	-4.6871	-4.6567	-3.7285	-1.1372	-1.616	-3.1277	-5.364	-5.424	-2.7605	-3.1862	-3.5308	-3.7431	-4.7611	-2.4986	-3.6573	-3.286	-4.6476	-3.4513	-4.0406	-2.5152	-4.1739	-3.913	-2.4585	-1.833	-3.4161	-3.4523	-1.8558	-0.96741	-3.2098	-6.6204	-4.0026	-0.67424	-2.8622	-5.5655	-2.6654	-1.6473	-4.6555	-1.7938	-6.4337	-2.174	-2.2777	-2.0255	-3.9891	-4.7155	-2.8854	-3.855
-3.5569	-2.3968	-4.3343	-2.7988	-3.9625	-4.2656	-2.6575	-2.5705	-2.6838	-4.6719	-3.7921	-1.4917	-6.4322	-5.408	-3.3093	-3.3606	-5.0198	-3.5552	-2.266	-5.3658	-3.1998	-3.9199	-3.5688	-5.1315	-2.3753	-3.3771	-3.7608	-3.3527	-2.5736	-4.6704	-2.3594	-2.9804	-3.8174	-2.4364	-2.9399	-3.6872	-2.7256	-4.1271	-4.6094	-2.3294	-2.4043	-1.9803	-3.1885	-4.3239	-4.2183	-4.971	-2.4187	-0.7883	-5.778	-3.5872
-4.0204	-2.9848	-0.92433	-1.0791	-2.9602	-1.7408	-1.656	-1.9403	-2.9091	-2.0001	-2.2302	-1.1099	-2.1999	-4.0663	-1.4919	-0.38679	-3.0329	-2.7026	-2.5084	-3.025	-3.7806	-2.2257	-2.6767	-2.9568	-0.77067	-3.8111	-2.7678	-4.1505	-3.52	-1.8503	-2.855	-2.8051	-3.3796	-2.0094	-1.5766	-1.2837	-3.3827	-4.8477	-0.85375	-3.3919	-2.8597	-2.3066	-0.88654	-2.4225	-0.33673	-1.8507	-4.2993	-3.8547	-3.298	-2.4003
4.4062	6.4097	6.1269	3.5829	3.7189	5.6472	5.1314	7.274	6.0588	5.8331	4.5256	5.3716	7.448	5.8347	5.6349	5.1554	7.4908	6.1999	5.4335	6.5644	4.8374	4.8531	5.8048	7.4535	5.4917	3.6429	7.6662	6.1711	3.992	5.4715	5.5189	4.3137	4.9815	5.0665	3.9824	5.5745	6.3007	5.7591	5.3992	5.5698	3.16	7.5763	5.455	5.4979	5.2778	3.9276	7.9608	6.5078	3.1075	3.4447
-13.275	-14.852	-12.541	-12.615	-12.674	-14.334	-12.516	-11.48	-12.058	-12.781	-11.494	-12.234	-14.519	-14.051	-12.62	-11.216	-15.06	-11.092	-12.799	-9.576	-13.604	-11.695	-13.316	-11.936	-11.836	-15.042	-13.099	-13.464	-10.596	-13.723	-12.242	-11.769	-13.121	-12.128	-14.478	-11.983	-14.107	-12.943	-14.622	-12.227	-12.177	-14.581	-14.576	-13.072	-12.364	-13.231	-13.758	-12.642	-11.331	-14.085
-23.176	-22.574	-21.783	-24.1	-20.755	-21.845	-22.543	-23.531	-22.011	-21.868	-21.987	-23.464	-22.802	-19.626	-21.557	-20.273	-22.399	-22.424	-21.869	-23.203	-21.388	-22.099	-21.364	-22.833	-22.316	-21.201	-22.309	-22.422	-20.873	-21.965	-21.832	-22.141	-22.695	-22.486	-22.773	-23.691	-21.538	-20.224	-22.273	-21.522	-23.469	-24.308	-22.212	-22.964	-19.461	-19.9	-21.521	-21.308	-22.888	-21.924
-11.339	-12.098	-11.078	-11.759	-10.138	-12.854	-9.086	-13.449	-12.303	-12.887	-12.179	-11.708	-13.974	-10.185	-11.142	-11.016	-10.825	-12.081	-11.37	-10.547	-11.632	-14.238	-15.164	-12.97	-10.529	-12.942	-12.617	-11.772	-12.824	-9.2716	-11.591	-9.8154	-10.407	-12.844	-11.698	-12.969	-11.884	-10.099	-13.194	-13.505	-11.552	-11.856	-11.958	-11.735	-10.429	-11.666	-11.758	-8.65	-9.1284	-11.623
-0.96106	-4.28	-3.7871	-4.2713	-2.5736	-1.9667	-2.3461	-3.1582	-2.2068	-2.9272	-1.0195	-2.8244	-2.582	-2.9994	-3.5714	-0.40859	-2.6471	-4.4979	-2.8272	-3.4794	-2.1778	-5.4336	-1.7655	-0.75089	-1.7216	-1.5048	-3.2113	-2.9233	-2.7944	-3.9934	-1.6959	-1.4441	-3.9528	-1.4476	-1.6756	-2.0817	-0.927	-2.395	-2.9634	-4.0223	-2.5287	-0.16604	-1.7888	-2.9364	-0.32887	-3.7863	-3.106	-2.6815	-2.1316	-2.0877
-1.9119	-0.44471	0.52931	-2.3466	-1.0683	-1.1292	-1.7301	-1.5629	-0.3276	-1.6445	-1.4345	-4.4088	-1.1275	-3.6282	-1.0294	-4.8759	-1.3568	-1.0371	1.0243	0.9289	-1.6912	-0.058754	-1.4621	-3.7343	-2.7452	-2.5825	-0.98264	-3.6633	-1.5595	-3.1511	-1.1553	-0.39321	-1.6781	-2.5234	-0.81253	-0.053016	0.60294	-2.3268	-2.3724	1.4994	-1.7749	-3.8739	-2.4163	-1.2134	0.78743	0.18211	-2.2315	0.2633	-0.29052	-1.349
-0.32333	-3.3698	-4.6643	-1.6638	-0.98721	-3.0902	-5.5844	-2.8673	-1.3171	-2.0492	-2.8283	-3.2746	-2.5657	-2.5204	-1.8319	-2.0757	-1.1145	-3.2833	-0.75287	0.033276	-1.3083	-1.239	-1.684	-1.4274	-2.3078	-2.611	-4.4701	-2.5012	-1.0305	-3.8243	-1.5836	-4.1223	-0.27695	-3.5288	-3.83	-1.5429	-2.4897	-1.5772	-3.6472	-1.8424	-2.162	-1.8932	-2.238	-2.9929	-1.4753	-3.5026	-1.884	-2.6198	-2.1882	-3.4478
-7.4334	-7.2856	-7.005	-7.3991	-9.1112	-5.9544	-7.4542	-11.049	-7.706	-8.4254	-7.4881	-7.8788	-6.4133	-8.203	-7.037	-5.6074	-5.2325	-6.5251	-6.2884	-7.2592	-9.6744	-7.9159	-8.8003	-8.6816	-7.4122	-5.9816	-8.961	-8.4779	-6.5958	-6.7386	-9.6288	-6.8405	-7.481	-8.2371	-6.0294	-7.816	-7.4403	-9.141	-8.9844	-8.1922	-9.4314	-10.135	-8.0321	-5.7033	-7.4908	-7.0575	-6.9016	-8.0089	-8.4	-7.0175
4.1678	1.4553	3.657	2.1111	3.4153	3.8884	2.3408	3.7399	6.089	3.1422	2.4464	1.6887	6.9965	1.3705	4.6818	4.7712	5.1626	2.437	0.27253	3.2679	1.7273	2.9828	1.4589	2.8284	2.1273	2.1829	4.2316	2.4181	3.5993	4.5188	0.65853	4.823	2.7696	3.2803	3.0878	1.9328	2.391	1.0165	2.0988	5.1311	1.4537	2.2272	2.4151	4.5278	2.4908	2.0695	2.1683	2.9679	1.84	3.6672
-8.2648	-7.7872	-9.4044	-10.038	-7.3034	-11.148	-8.8207	-6.7263	-8.3103	-10.26	-7.2064	-8.0692	-8.9066	-7.7106	-10.736	-9.0149	-8.1712	-8.4679	-9.9427	-10.487	-9.5372	-8.9836	-9.8245	-10.067	-10.101	-9.5198	-7.9942	-8.6432	-9.3028	-8.4908	-9.534	-9.5819	-6.9391	-8.1816	-10.308	-9.1099	-9.8743	-8.8185	-8.0526	-9.2914	-9.2785	-10.59	-10.567	-9.5333	-12.502	-10.1	-7.5234	-8.4484	-9.9789	-9.0721
-4.6974	-5.0756	-5.3443	-3.5287	-3.88	-5.8747	-1.8974	-2.4286	-4.0134	-5.5057	-5.6217	-2.2049	-5.2393	-2.7134	-3.4429	-3.4566	-4.7869	-2.2843	-2.976	-3.7763	-5.7463	-4.0506	-3.1676	-0.96911	-2.8231	-2.8848	-4.8676	-3.3893	-3.8572	-2.3007	-4.8388	-5.1416	-4.1161	-1.033	-4.0859	-2.2573	-5.1047	-3.3113	-4.0926	-2.1925	-4.4184	-3.2436	-3.1264	-5.2239	-4.2883	-7.0347	-5.085	-4.1486	-4.4799	-2.1142
-0.17454	-0.080011	0.93053	0.17239	-2.0284	-2.3988	1.9281	1.1515	-2.3624	-0.47511	-1.7053	0.47639	-0.49613	2.1705	0.40423	-1.4549	-0.61766	0.24826	1.1568	-0.24025	-2.0698	-0.91072	-1.0307	-0.30415	-1.3361	-2.5878	-1.3221	1.692	0.35042	0.89211	-1.5265	-0.2278	-0.054523	0.069883	1.0583	1.1359	0.96636	-1.0421	-1.7763	-2.0984	-1.0122	-1.2015	0.65459	-1.2025	0.24096	-0.20074	0.57078	-1.2914	-0.98896	1.1811
-15.222	-14.368	-15.322	-14.471	-16.931	-15.067	-13.24	-14.99	-12.618	-15.495	-12.067	-16.633	-14.834	-14.474	-13.891	-16.865	-16.535	-13.69	-13.931	-12.165	-15.334	-13.957	-14.523	-12.827	-15.216	-13.188	-14.683	-13.135	-13.158	-14.661	-16.899	-15.301	-14.523	-13.804	-14.847	-13.22	-13.801	-14.371	-15.146	-14.917	-13.959	-14.834	-14.124	-13.667	-13.94	-14.585	-14.65	-11.193	-14.89	-11.415
-9.7061	-11.107	-8.5398	-10.665	-14.558	-11.329	-10.409	-9.2897	-10.069	-9.309	-8.8157	-8.9434	-10.939	-11.091	-10.83	-12.321	-10.562	-10.402	-7.8619	-11.301	-12.117	-12.328	-10.171	-11.358	-11.192	-11.374	-8.8159	-11.386	-11.055	-10.596	-10.801	-9.1748	-10.828	-10.704	-11.128	-8.2193	-13.374	-10.998	-11.412	-10.964	-11.487	-9.5756	-11.993	-10.634	-8.8718	-10.2	-9.0196	-9.3098	-6.7614	-11.648
-1.0715	-1.7357	-0.66996	-0.61787	-4.491	-1.4515	-1.5395	-2.8781	-0.36701	-2.1248	-2.8	-1.1105	-2.0372	-1.6931	-2.1304	-2.5151	-1.3034	-0.092232	-0.85213	-0.96148	-1.1888	1.3988	-0.4102	-1.8407	-3.246	-1.5399	-2.0435	-2.5506	-1.4351	-3.2118	-2.6702	0.14484	-2.1772	-0.35	-2.7029	-0.7561	-1.5523	-1.8767	-0.48224	-3.8039	-3.2989	-1.8521	-0.27296	0.48666	-0.60408	-1.4265	-1.4524	-3.0786	-0.36419	-1.9524
-4.4998	-2.9201	-3.7052	-1.2933	-2.7105	-2.5659	-1.8671	-3.039	0.080592	-2.3223	-1.3769	-2.9885	-1.367	-4.1669	-1.8054	-4.0425	-4.2339	-3.1522	-1.7809	-2.8759	-2.7062	-3.9137	-2.1731	-0.73116	-2.9397	-1.308	-0.21623	-3.9151	-1.6861	-3.4166	-4.1366	-3.739	-1.323	-2.2081	-1.7117	-2.046	-1.413	-2.8782	-3.6957	-3.9369	-3.4614	-1.2938	0.15737	-4.11	-4.2164	-1.9281	-4.5744	-1.726	-1.8935	-3.2684
-12.424	-8.1082	-8.2263	-7.6026	-7.4637	-7.9629	-9.8132	-9.3838	-10.846	-9.8406	-7.9402	-8.9576	-8.1225	-8.9023	-9.1604	-7.6113	-8.7413	-11.684	-6.0323	-8.2146	-8.9151	-10.671	-11.09	-8.9576	-8.1287	-10.018	-8.121	-8.2217	-8.8111	-7.8176	-9.487	-10.076	-10.517	-9.5372	-9.3787	-8.8852	-10.972	-8.178	-8.9464	-10.089	-9.0879	-8.5195	-7.3084	-12.195	-8.8703	-9.754	-7.1971	-10.391	-8.0689	-8.3119
-3.798	0.40706	-3.7144	-2.2535	-2.2135	-2.8247	-1.9876	-1.2295	-1.5939	-1.2576	-1.1651	-1.402	-0.56029	-0.49083	0.2035	-2.0368	0.80937	-2.2148	-1.27	-1.9277	1.3467	-0.95762	-2.2863	-1.789	-1.2999	-3.3645	-1.2071	-0.068867	-0.42353	-3.7959	-0.1099	-2.8379	-2.0619	-0.39379	-0.18195	0.14952	-1.1374	-0.53639	-2.8424	-3.8412	-2.3207	-0.58141	-0.9555	-1.3615	-3.4592	-1.0261	-1.7343	-0.44297	-1.739	-1.589
-13.56	-12.313	-10.847	-12.28	-12.542	-10.996	-11.943	-11.265	-12.729	-12.454	-13.834	-11.777	-11.943	-11.856	-11.123	-11.152	-10.408	-10.223	-12.423	-9.5756	-10.681	-14.379	-9.7073	-9.1012	-11.101	-12.024	-11.894	-9.4749	-10.647	-13.618	-10.535	-12.728	-14.228	-11.041	-11.222	-11.597	-11.171	-12.148	-11.081	-11.031	-10.405	-11.273	-10.942	-9.0013	-11.549	-11.265	-13.123	-10.854	-10.766	-11.527
-0.30388	-1.6296	-3.1462	0.31103	-1.208	-0.70742	-2.3353	-1.7829	-2.1634	-0.46159	0.067349	0.25068	0.46297	-3.4542	-1.9216	0.11982	-0.89551	-0.95684	-0.083213	0.10573	-0.71806	-0.14575	-1.7951	-1.6604	-3.9763	-0.97648	-2.2151	-1.6991	-1.7883	-0.99125	-3.9672	-1.4528	0.10377	-1.448	-2.4305	-2.7163	-1.1507	-0.53875	-2.5874	-2.5464	-0.37736	-2.1917	-2.1876	-1.373	-2.6014	-0.31594	-1.6507	-2.3356	-1.3348	-1.513
-10.054	-12.248	-13.426	-13.505	-10.454	-13.249	-12.94	-12.029	-10.454	-11.743	-11.989	-11.511	-12.497	-13.994	-8.5343	-11.3	-11.473	-12.609	-13.279	-12.339	-12.411	-10.789	-10.523	-11.292	-11.964	-11.353	-12.273	-13.346	-11.087	-10.133	-12.339	-8.8598	-11.057	-11.734	-9.8728	-9.7233	-12.812	-12.994	-11.713	-12.86	-11.697	-11.564	-11.004	-12.415	-10.594	-13.383	-12.544	-10.304	-12.247	-10.654
-4.1994	-5.0883	-2.6418	-4.6267	-3.0647	-2.677	-5.4356	-5.4356	-6.5492	-3.0911	-3.7264	-3.6693	-4.2695	-3.5213	-3.9082	-2.2018	-3.5231	-3.9469	-4.7343	-3.2796	-4.0049	-4.496	-3.6837	-4.7695	-3.3045	-3.6559	-2.884	-1.5066	-3.6793	-4.1829	-3.9831	-2.9164	-4.3428	-3.7945	-5.2768	-4.4824	-1.7491	-4.9789	-3.2142	-4.9569	-4.186	-4.7649	-3.5767	-4.739	-4.3194	-4.2956	-3.8482	-4.2627	-5.456	-3.268
-0.4596	2.2748	1.74	1.1435	2.7536	2.0135	0.31	-1.4251	1.3265	-0.053539	1.7517	2.4155	1.1883	0.22798	1.0724	3.6725	-0.72642	2.5968	0.48672	1.0979	2.2125	0.93963	3.7437	2.2709	-0.98347	1.0612	0.76605	-0.63114	4.6871	1.8969	1.7859	1.9094	1.1097	1.7274	2.2429	0.66892	2.5467	3.1007	2.5543	1.0782	1.2632	1.6995	2.8639	0.4403	0.26088	-0.018166	1.4395	1.1914	3.9959	3.6367
-10.176	-8.1075	-11.06	-7.2272	-7.0687	-8.9799	-8.584	-7.5463	-9.2008	-7.3985	-10.109	-10.762	-8.328	-9.0048	-7.8079	-6.765	-7.9123	-9.566	-11.622	-9.9207	-7.6102	-9.5079	-6.4167	-10.011	-9.0219	-9.2057	-8.9369	-9.7547	-6.9821	-8.6127	-6.4186	-8.5805	-8.6132	-9.507	-9.6289	-11.817	-8.9346	-7.4301	-8.6997	-10.656	-8.2392	-8.8157	-9	-10.144	-9.3133	-9.947	-10.092	-7.4743	-11.668	-9.6964
3.7538	2.463	4.2052	1.7737	1.9715	1.933	2.695	2.9501	2.9677	4.1468	1.785	3.9365	2.2304	0.93857	2.9399	2.6186	2.2108	5.1025	2.5988	3.595	3.2582	1.9684	3.1452	3.5302	3.7964	4.0265	2.1185	2.7932	3.6087	4.665	3.7602	3.4709	2.0593	3.5568	1.0701	0.66634	3.1599	1.1535	2.3933	3.8852	3.5358	3.0443	4.4059	1.3232	0.8016	4.3989	3.1698	2.9186	3.456	3.3445
1.4603	2.8263	1.123	1.8317	0.59859	1.6729	2.2236	2.7102	1.2503	0.5094	0.27751	0.33461	1.5496	2.1514	0.85915	3.9473	2.4824	0.26236	4.6237	1.3397	0.94187	0.93632	1.3573	0.69492	1.5753	0.67764	0.66434	-1.1262	0.19246	4.6162	1.0275	0.087032	1.0988	1.8629	0.89611	1.1234	2.9696	1.5974	2.9061	1.1284	-0.0083841	2.0666	0.47646	1.771	2.0218	3.6797	2.3459	1.0506	0.83957	-1.2221
-13.43	-13.574	-14.752	-11.69	-13.041	-14.615	-12.864	-13.757	-14.11	-11.516	-12.917	-12.848	-11.462	-13.423	-12.683	-15.316	-14.407	-12.385	-12.157	-11.163	-13.345	-14.2	-13.571	-11.024	-12.728	-10.536	-12.6	-13.788	-13.506	-11.515	-12.5	-13.566	-12.527	-15.516	-12.847	-12.978	-11.779	-12.796	-12.336	-13.318	-13.559	-13.563	-14.055	-16.599	-12.822	-11.55	-13.71	-12.178	-11.096	-11.09
0.51187	1.4969	3.3656	2.0058	2.3588	0.26775	2.6337	0.61278	0.47743	1.2627	3.2544	0.26943	1.9543	1.4471	-0.20751	0.54032	2.5215	1.2938	0.64714	2.0145	1.238	3.0575	2.807	1.4464	1.8368	1.6386	3.3366	2.0174	2.8631	1.3292	1.6424	0.41546	2.2402	1.9144	0.78606	3.4908	4.6316	1.0674	-0.020841	3.4351	0.68475	4.4361	0.41258	0.40235	2.5133	1.1819	1.3968	1.0876	-0.22953	1.4611
-14.599	-14.328	-15.637	-11.435	-10.998	-15.064	-13.378	-11.898	-13.099	-13.375	-15.236	-11.947	-10.593	-10.871	-16.486	-13.589	-12.148	-14.755	-13.033	-11.032	-13.611	-13.055	-10.673	-12.788	-14.14	-11.467	-14.601	-12.716	-11.701	-12.05	-9.7524	-14.967	-11.709	-14.461	-12.718	-14.04	-11.789	-14.652	-13.407	-13.232	-15.483	-10.377	-14.418	-14.3	-12.591	-12.897	-15.168	-12.467	-13.8	-15.079
-7.8196	-8.0975	-8.021	-9.8659	-9.6488	-9	-9.3263	-11.039	-8.8793	-8.9539	-8.1714	-9.2828	-7.118	-8.3854	-7.8969	-9.4532	-9.5805	-9.1696	-8.2235	-9.8555	-8.7569	-9.0824	-9.7573	-9.4037	-7.8704	-9.9145	-9.1934	-9.0728	-7.2201	-7.2742	-8.6306	-8.4499	-8.3754	-9.582	-8.433	-9.9164	-8.6964	-8.5261	-6.7888	-8.1516	-6.7398	-9.5295	-8.0874	-8.706	-6.1354	-11.108	-8.8725	-8.9338	-7.9049	-9.4908
0.69288	-2.9291	-0.77121	0.037862	0.15396	1.1262	-1.3422	0.25601	-1.3861	1.4109	-0.96411	-2.1306	2.0596	0.69777	0.72961	1.5379	1.1244	0.88609	-1.7321	1.6767	0.23753	-0.20962	0.92495	2.7592	1.1536	2.3424	0.21275	-0.583	0.78018	-1.0006	0.50326	0.72637	0.76071	-0.56102	1.9361	-1.2236	0.35312	-0.63108	-0.43995	-0.21642	0.58896	0.53586	1.5804	2.0921	-1.6719	-1.4968	-0.33806	-1.9148	-1.8244	2.3088
-20.486	-19.191	-21.565	-19.417	-20.168	-22.121	-18.454	-19.194	-21.204	-19.238	-17.382	-19.73	-20.111	-19.928	-20.206	-20.855	-21.406	-21.42	-20.271	-19.84	-22.456	-21.302	-20.342	-21.379	-22.951	-18.988	-19.802	-19.088	-20.938	-21.655	-20.416	-22.012	-20.543	-23.009	-22.001	-21.595	-21.01	-19.173	-20.593	-21.713	-19.859	-20.942	-21.141	-22.204	-21.462	-22.015	-22.19	-21.067	-21.926	-22.212
-13.744	-13.621	-12.083	-11.866	-12.276	-12.858	-12.012	-14.544	-11.312	-13.878	-13.674	-13.537	-12.637	-13.455	-13.856	-11.354	-12.641	-13.815	-15.682	-15.02	-13.148	-11.152	-12.58	-15.444	-12.186	-13.823	-12.639	-13.379	-14.16	-11.897	-11.274	-12.927	-11.513	-12.849	-14.797	-12.928	-14.433	-12.845	-14.608	-12.657	-13.133	-14.955	-11.166	-12.923	-12.405	-13.957	-15.041	-13.685	-14.443	-13.483
1.7804	2.1166	0.96533	2.6709	2.5584	1.2095	3.1838	2.0753	0.4948	1.8669	-0.86247	1.3984	3.7222	1.6817	2.1748	1.1882	0.24366	-0.50329	2.474	1.0427	0.53167	1.9937	1.232	-0.48551	3.6386	1.5941	0.67037	1.1064	1.4361	1.54	1.4929	2.8167	1.5262	2.1061	-0.2442	2.8793	-0.50547	1.5274	1.0386	0.56107	0.58295	0.60056	-0.63782	1.9885	1.7285	-0.95386	3.194	2.1498	2.5239	1.3256
-12.641	-12.183	-14.764	-11.915	-12.152	-14.358	-13.525	-14.057	-10.275	-12.952	-13.299	-13.798	-12.887	-13.981	-14.583	-13.808	-13.518	-11.641	-11.405	-11.287	-13.929	-15.871	-11.828	-12.241	-14.279	-12.742	-13.988	-15.696	-15.641	-13.356	-13.111	-14.964	-12.254	-13.602	-13.034	-13.572	-14.029	-11.866	-14.336	-15.411	-13.07	-13.561	-14.937	-12.449	-13.682	-15.538	-12.369	-13.671	-13.917	-14.834
-5.9583	-2.5579	-1.9985	-3.2791	-4.302	-2.5801	-1.413	-3.5762	-5.0328	-2.802	-1.5139	-1.4754	-3.9406	-1.6849	-3.0702	-1.4534	-2.4782	-2.152	-3.6239	-2.076	-1.2057	-1.2854	-4.436	-3.6744	-4.2171	-4.2112	-1.984	-3.8005	-3.1072	-1.6682	-5.1153	-3.991	-1.1439	-2.8302	-1.8161	-4.0371	-2.307	-5.4869	-2.5248	-2.1937	-4.0127	-4.6189	-2.7153	-2.8913	-2.5989	-2.9264	-4.3974	-3.9865	-3.0487	-6.4194
-9.7623	-7.6326	-5.8383	-8.3142	-7.5667	-6.7011	-7.2175	-7.5097	-8.9555	-5.6242	-5.3033	-6.0777	-5.7993	-6.5856	-5.1461	-5.3918	-8.683	-7.07	-6.5121	-8.2587	-7.0271	-6.7156	-4.6973	-4.6754	-6.0943	-6.8248	-6.2334	-7.5264	-5.7279	-6.316	-7.3503	-7.0244	-6.62	-5.8643	-6.4836	-10.034	-8.0438	-5.6459	-6.1559	-5.0326	-5.715	-7.4143	-7.2335	-6.5503	-6.7107	-5.4384	-5.6777	-6.2685	-4.9636	-8.0517
-8.6538	-10.222	-7.9042	-7.9418	-9.5282	-10.331	-9.9723	-6.9821	-7.6909	-8.0925	-9.816	-8.8581	-9.1281	-9.2441	-10.485	-9.8756	-11.384	-8.2617	-11.259	-8.9376	-11.373	-8.4245	-7.9279	-8.5053	-9.5343	-9.3454	-10.193	-10.123	-7.2951	-7.3928	-7.925	-8.517	-10.459	-9.7711	-10.226	-10.292	-7.1841	-9.9696	-9.1198	-10.738	-9.2628	-6.7135	-8.1793	-9.6985	-6.475	-9.8263	-11.283	-7.469	-8.9878	-8.1115
-3.2553	-6.4482	-3.852	-2.259	-4.942	-2.5193	-3.4529	-4.6869	-1.628	-3.7694	-2.4985	-4.8861	-4.7897	-4.1258	-7.3269	-2.7566	-2.7935	-4.6668	-4.2452	-5.1047	-3.86	-3.1996	-4.8686	-3.2803	-5.2719	-2.2467	-4.2252	-4.9471	-2.9628	-3.8074	-4.5427	-2.1397	-3.2352	-5.1012	-2.8311	-5.7587	-4.8354	-2.2882	-2.8665	-4.8808	-5.0504	-1.3722	-2.2071	-2.8479	-2.9992	-4.7401	-3.1399	-3.2517	-4.9263	-4.4746
-3.981	-2.9198	-2.7493	-5.3426	-2.9461	-2.8073	-0.94505	-2.9995	-2.5965	-3.8349	-1.1423	-2.8358	-1.5621	-3.6034	-5.2201	-1.3602	-2.2773	-2.7774	-2.4103	-3.3398	-2.5623	-3.5957	-2.2847	-5.746	-1.5182	-2.1987	-1.8362	-0.62251	-3.2779	-4.1018	-2.779	-2.5601	0.063876	-1.1437	-2.7322	-4.9163	-3.7463	-2.6807	-4.4727	-4.3348	-3.7507	-2.9041	-4.9976	-2.8587	-2.293	-2.6801	-4.8223	-3.8504	-1.7988	-2.0321
-10.548	-12.722	-13.612	-10.793	-10.804	-10.888	-11.855	-11.678	-14.028	-11.433	-12.958	-13.667	-11.73	-11.607	-11.801	-12.533	-11.085	-10.78	-11.575	-9.8827	-10.258	-10.918	-12.314	-13.548	-12.746	-11.041	-10.73	-10.265	-12.748	-12.127	-13.516	-12.172	-12.346	-12.033	-11.209	-12.3	-10.357	-11.861	-12.695	-10.957	-11.897	-12.895	-10.116	-10.736	-11.947	-11.697	-11.943	-12.29	-12.768	-11.774
-9.294	-7.5033	-8.8297	-10.754	-7.5621	-10.892	-9.0941	-12.073	-11.029	-7.9746	-10.316	-9.4251	-8.4692	-11.437	-11.082	-7.5044	-8.9435	-10.579	-8.7924	-12.442	-9.2607	-8.5214	-9.8805	-8.9632	-9.0595	-6.8941	-9.6649	-7.8492	-10.24	-8.8903	-10.15	-8.912	-10.038	-8.5383	-8.7589	-8.3895	-9.4045	-11.046	-9.9606	-9.606	-9.4515	-8.7343	-9.3485	-8.449	-11.652	-8.9365	-7.4749	-8.1707	-9.2179	-11.113
-5.4758	-2.7964	-3.8695	-2.9457	-2.6648	-3.0029	-2.5204	-0.68252	-4.5391	-5.8728	-4.6986	-4.2506	-4.3164	-3.2226	-3.6289	-3.7273	-2.4639	-2.7764	-2.151	-3.849	-4.3623	-1.9308	0.09615	-0.4954	-1.5715	-4.1904	-4.0429	-3.9522	-2.6152	-3.0127	-3.0305	-3.2228	-4.5616	-4.2855	-3.3986	-5.4139	-4.008	-1.6395	-3.7149	-2.9428	-3.4977	-2.0874	-2.0077	-1.9511	-4.1862	-1.7415	-1.3725	-5.0219	-0.92203	-3.6789
-8.7404	-6.8185	-6.5552	-9.7494	-7.5359	-6.5094	-5.7364	-5.4979	-6.9952	-9.2815	-7.3818	-5.8682	-5.5236	-6.9738	-5.9687	-6.5482	-6.594	-7.435	-8.9178	-4.0077	-4.4091	-5.7988	-5.1588	-6.1751	-7.0148	-6.55	-7.1151	-6.9166	-5.4233	-6.2038	-6.8895	-6.4395	-6.419	-8.6126	-5.4185	-8.2441	-4.5167	-7.0771	-7.0292	-6.9036	-6.0195	-7.8847	-8.5962	-4.9723	-7.2926	-8.0156	-6.1375	-7.9976	-5.0351	-10.609
1.2992	-2.0108	1.1399	1.0719	0.38551	0.60034	0.22678	-1.2699	-1.5876	0.86003	1.188	-0.46939	-1.7393	1.2899	-0.62568	-0.84209	-0.74163	3.1136	0.59954	-1.0936	0.94227	-0.20875	2.1988	-0.48772	-3.0036	1.2253	-1.7367	0.74228	1.8672	-1.9203	-0.15892	-0.017855	1.2326	-1.9328	0.52442	-0.066501	-2.3334	1.3666	-1.2203	-1.6125	-1.45	-0.83038	-0.85141	0.27782	-0.57239	-0.3119	-0.84966	-1.0726	-0.33432	0.09558
-4.8122	-6.2214	-3.4189	-0.50636	-3.4507	-4.6081	-2.6326	-4.7534	-5.4579	-5.2771	-5.643	-2.5291	-5.6881	-4.2123	-2.5499	-2.5427	-2.8514	-4.7708	-4.0472	-2.0529	-3.9308	-2.7247	-3.7875	-3.4194	-4.1463	-3.3981	-5.5192	-2.5145	-6.032	-4.3574	-3.0736	-4.0523	-3.78	-3.3081	-3.2864	-0.55824	-2.8864	-5.3866	-4.3987	-1.5329	-3.9365	-3.6845	-3.3866	-2.8901	-2.8321	-2.8603	-2.7033	-4.1957	-4.629	0.069543
-1.9596	-2.6626	-1.384	-0.89698	-1.3024	0.82193	-1.2476	-3.0319	-0.23035	-0.93944	-2.143	0.5497	-0.47982	-1.7648	1.159	-3.9714	-1.0049	-3.7095	-0.49924	-2.4246	-2.032	-3.0089	0.18422	-1.9809	-0.92654	-0.57497	-0.95485	0.58614	-1.5124	-0.73333	-3.6019	0.26013	-2.1334	-0.2621	-1.4589	-0.49773	0.4829	-2.0052	-1.8329	-1.1623	-1.7426	-4.7802	-1.6158	-2.4931	-2.6661	0.63067	-0.54421	1.7793	-2.2784	-1.4178
-11.365	-11.583	-11.578	-12.705	-12.789	-11.549	-14.24	-12.353	-13.197	-10.943	-11.999	-10.493	-11.68	-11.747	-12.012	-11.807	-9.3467	-10.409	-11.768	-13.153	-13.13	-12.559	-13.297	-14.307	-12.067	-11.989	-10.666	-10.695	-12.99	-10.648	-13.291	-11.686	-11.312	-10.298	-12.026	-10.187	-9.6087	-11.914	-10.98	-13.49	-10.521	-7.7546	-11.035	-11.687	-15.572	-11.189	-11.07	-10.29	-13.021	-12.357
-1.3347	-4.7887	-4.6466	-3.7136	-3.5086	-2.1329	-3.9826	-1.7881	-2.6218	-2.5186	-1.982	-2.0368	-2.8137	-2.3594	-0.57153	-2.6369	-1.707	-2.6971	-4.3036	-2.6064	-3.4526	-4.6588	-6.2196	-4.3907	-3.0833	-3.7187	-3.007	-2.7222	-2.8451	-1.2809	-4.5046	-0.52064	-3.0768	-1.1972	-5.0259	-3.5937	-4.0997	-3.2407	-3.6042	-2.1466	-0.085943	-3.4293	-2.8788	-2.0402	-0.84559	-1.8913	-1.3688	-0.23219	-1.7131	-1.5975
-0.40865	-0.92853	-3.0639	-3.3039	-2.6645	0.43836	-1.5679	0.96696	-1.2085	0.85663	1.687	0.7885	-3.5503	-1.447	-0.3763	-0.54839	-0.6198	-1.6307	-0.51165	-4.0758	-1.0589	2.1032	-2.1813	-0.83769	-1.0776	-1.5065	-0.85801	-0.36277	-2.6197	-0.085088	-3.6423	-1.1875	-1.8001	-1.8222	-1.0607	-1.8128	-1.8336	-3.5186	-0.79605	-0.47913	-2.7469	-0.84974	-3.34	-2.7937	-0.35772	-1.7129	-1.5547	-1.3687	-3.8872	-2.3143
6.0692	6.1433	5.6897	5.9597	7.5518	6.2737	8.2662	3.5723	7.5205	4.6815	7.2065	8.0707	7.865	6.2719	4.4317	6.0415	7.5629	7.799	4.6834	6.422	7.6314	6.6989	11.616	5.6151	8.197	7.5968	7.5579	6.464	6.3865	7.0897	6.8811	7.5486	6.4167	6.3089	7.266	6.1389	7.9031	7.1389	8.7842	6.6167	5.3722	7.5192	6.4824	7.4227	6.5576	5.8141	9.1089	5.1682	6.0034	6.7054
-11.071	-10.385	-9.9208	-10.503	-8.7933	-10.348	-11.769	-10.348	-10.525	-9.3125	-8.8632	-13.062	-10.631	-11.898	-7.6663	-11.783	-9.8087	-11.342	-9.8969	-10.162	-10.88	-8.2686	-9.1398	-11.647	-11.285	-10.654	-8.9803	-7.4906	-9.8222	-11.005	-8.7611	-11.426	-9.2753	-12.249	-9.8325	-9.4769	-10.218	-9.7195	-8.3552	-10.057	-11.327	-11.794	-11.701	-6.9866	-10.614	-9.7582	-10.577	-8.8391	-10.82	-10.894
-15.39	-14.144	-15.06	-14.005	-14.688	-14.171	-15.479	-14.588	-14.8	-13.845	-14.161	-14.208	-12.278	-13.664	-15.548	-14.619	-14.97	-13.881	-14.803	-15.431	-14.225	-15.012	-14.862	-12.971	-15.684	-14.308	-14.485	-16.362	-15.759	-14.63	-12.321	-15.192	-15.733	-15.335	-16.007	-15.886	-14.983	-14.717	-13.136	-15.452	-14.521	-15.854	-13.633	-15.76	-15.241	-14.095	-16.407	-17.142	-14.905	-12.862
-5.8863	-5.0975	-6.1087	-3.4396	-6.4175	-3.4767	-5.9167	-4.4383	-3.2791	-4.0116	-7.1743	-7.0982	-4.9083	-4.9187	-4.2369	-4.2444	-3.6347	-4.3379	-2.779	-5.9588	-5.5691	-4.5828	-4.5461	-5.4526	-5.4559	-6.6737	-2.899	-3.2061	-2.8564	-4.2178	-4.5035	-7.2423	-2.6095	-6.0959	-4.1471	-6.5778	-4.1396	-6.0545	-7.868	-6.3432	-6.0047	-4.5797	-3.187	-2.9463	-4.2775	-3.3946	-5.7695	-5.9263	-4.3303	-4.6469
-11.931	-13.836	-13.308	-13.361	-12.773	-13.035	-10.704	-13.81	-12.048	-9.8888	-9.4823	-13.292	-13.786	-13.255	-11.761	-13.812	-13.151	-12.789	-13.313	-12.061	-11.726	-15.174	-14.014	-14.563	-14.03	-13.96	-12.409	-14.332	-12.872	-12.876	-12.493	-13.59	-15.177	-9.1251	-11.945	-13.361	-13.582	-14.394	-13.966	-12.976	-13.369	-13.882	-13.375	-14.506	-12.16	-14.094	-13.456	-14.17	-10.822	-11.205
-13.862	-13.154	-15.321	-15.73	-13.056	-11.642	-16.606	-13.924	-13.632	-13.671	-14.433	-15.451	-12.215	-13.858	-13.218	-13.8	-15.915	-15.222	-12.208	-14.049	-18.096	-14.85	-13.774	-14.777	-15.973	-14.795	-12.577	-13.863	-16.2	-13.803	-12.435	-15.353	-12.15	-13.359	-11.973	-14.352	-13.527	-14.275	-13.902	-11.412	-14.109	-15.511	-13.359	-16.134	-13.678	-11.489	-10.322	-12.917	-15.306	-13.586
0.58764	1.7654	1.1156	1.4306	1.1504	0.62944	2.0276	2.5924	-0.45945	2.2873	1.7216	0.057595	1.2449	2.9428	0.093856	0.51704	1.2193	2.2773	1.2717	2.2621	-0.19767	0.75868	-0.83574	2.3603	3.9085	3.7645	0.7865	2.3876	2.6693	0.45202	-0.7524	3.2818	3.736	2.6375	1.7999	0.28974	2.4977	3.6348	4.6445	0.17047	2.3929	0.15689	1.3502	0.082396	1.7071	1.6313	1.1842	0.53895	2.0955	3.5241
-12.352	-13.796	-14.501	-13.837	-12.157	-13.396	-13.754	-15.512	-13.778	-13.917	-14.446	-15.105	-14.145	-14.712	-12.717	-15.559	-13.758	-14.088	-14.568	-14.211	-14.109	-14.708	-14.314	-15.63	-11.762	-15.844	-16.802	-14.626	-13.592	-12.408	-13.677	-12.79	-14.558	-13.099	-14.806	-13.254	-16.848	-15.651	-15.037	-17.032	-14.475	-15.496	-14.893	-14.765	-12.605	-12.755	-13.645	-15.487	-14.348	-14.226
-2.3955	-1.1383	-0.98341	-1.4322	-1.1731	-2.8574	-3.5814	-2.5402	-2.3867	-1.1399	-0.53065	-1.2232	-2.7629	-2.6673	0.73083	-1.8618	-2.7364	-2.012	-2.4733	-1.0763	-3.8319	-3.9569	0.13739	-2.0584	-2.5381	-0.61406	0.65547	-1.2925	-5.9602	-2.6187	-1.5247	-2.2921	-1.5943	-4.0065	0.16477	-1.2158	-1.4211	-2.6123	-3.424	-1.0081	-2.8485	-2.4204	-1.5775	-0.98181	-2.9334	-1.3181	0.015769	0.13743	-2.5854	-2.5404
9.1411	10.301	10.745	7.3317	7.8667	7.6333	7.1547	8.5113	7.0352	8.0228	7.8535	8.2102	8.7615	9.3523	8.6952	9.8413	9.4913	7.5601	9.0976	9.3467	4.8493	10.098	9.512	8.5441	9.6119	7.3372	7.6668	8.0998	6.5034	9.3946	10.268	9.3206	8.3035	7.4024	8.2358	7.3592	7.3709	8.7582	6.2634	9.4569	9.4658	8.557	9.9429	6.8953	7.248	7.4698	9.22	9.2565	8.9787	9.8011
-22.636	-23.543	-21.945	-23.052	-21.774	-21.758	-21.844	-22.255	-23.29	-22.425	-18.973	-20.767	-24.308	-22.862	-22.125	-22.493	-21.612	-21.583	-22.634	-21.552	-21.756	-22.657	-18.422	-21.653	-21.868	-23.659	-21.166	-22.971	-20.119	-23.395	-22.985	-22.762	-20.476	-20.983	-24.608	-23.825	-22.835	-22.068	-19.727	-22.3	-24.337	-24.267	-20.867	-22.995	-20.937	-21.958	-23.365	-23.231	-23.277	-21.78
-1.5591	-2.4463	-1.4447	-1.4503	0.9351	-0.80204	-0.5672	-1.024	-2.6493	-2.0301	0.060286	-1.8666	-3.251	-1.3576	-1.7948	-2.1697	-3.3942	-2.166	-1.6093	-2.1516	-4.4533	-1.5867	-0.78266	-1.1901	-1.6479	-4.5951	-2.1993	-0.90273	-0.62339	-3.659	-2.469	1.1525	-0.26006	-4.2646	-1.5688	-0.86271	-2.0646	-1.0311	-3.5881	-1.5505	-1.3035	-3.1151	-2.1623	-2.4362	-0.73589	-1.9722	-3.3869	-2.8332	-1.1078	-2.6033
0.97674	1.943	0.60542	0.33566	-0.34919	-0.52501	2.1448	1.3776	2.1168	0.87021	2.2221	1.4874	0.59563	2.0923	2.7303	1.0361	0.039985	0.93012	1.2923	-0.0099757	2.9092	2.2134	0.69884	0.98567	2.2997	-0.53103	1.06	2.5706	0.81555	1.7664	1.3086	3.0811	-3.0799	1.1289	-0.13687	2.0923	0.62846	0.51505	1.1297	4.4094	1.419	0.92364	-0.92482	3.8476	2.1625	0.53254	-0.56795	2.4353	1.4327	1.9312
-7.2757	-10.166	-8.7223	-8.8287	-8.4536	-7.4502	-8.8603	-11.097	-9.6208	-8.1718	-8.7	-7.7843	-7.6752	-8.5401	-7.4684	-8.6408	-9.9673	-10.477	-8.2529	-7.1608	-8.2732	-7.2576	-9.9425	-10.969	-7.8908	-7.6636	-7.7076	-9.9275	-8.806	-9.0708	-7.7414	-10.092	-9.9849	-10.22	-9.065	-7.8562	-11.412	-9.1258	-11.18	-9.1066	-7.8751	-9.433	-8.6371	-10.776	-8.6718	-8.2859	-7.7545	-7.1842	-8.4053	-7.6342
-13.791	-11.334	-13.761	-14.852	-12.74	-12.141	-13.417	-12.364	-13.302	-14.809	-13.653	-13.855	-12.341	-16.609	-14.646	-12.25	-14.629	-12.509	-14.632	-12.066	-14.657	-15.789	-13.736	-15.051	-13.278	-13.393	-12.69	-9.7421	-10.727	-14.908	-14.513	-12.652	-14.875	-13.521	-12.953	-10.929	-13.604	-12.765	-12.765	-12.624	-13.516	-14.324	-10.559	-13.808	-10.781	-12.642	-13.312	-13.97	-13.817	-14.428
-7.8787	-11.25	-9.1529	-11.723	-11.414	-10.601	-12.121	-12.499	-15.421	-7.6403	-11.604	-9.5365	-12.365	-11.224	-10.748	-6.9141	-12.627	-11.121	-11.404	-10.625	-11.164	-11.59	-11.129	-10.485	-10.114	-10.962	-10.52	-11.773	-10.171	-8.6929	-10.029	-8.6259	-10.326	-10.536	-11.693	-8.1679	-10.135	-11.663	-11.343	-10.388	-13.458	-12.581	-9.297	-9.8762	-10.334	-11.668	-10.39	-8.5397	-11.217	-12.681
1.1126	-0.63602	0.99662	2.8311	0.9156	4.4327	1.9817	1.1883	-0.1323	2.3558	-1.0387	0.23469	-0.11439	1.6315	0.78393	2.9336	1.2874	0.69658	1.9866	1.1227	1.9512	2.4503	1.227	1.6732	0.26507	2.1473	-0.070231	2.6764	2.3915	1.2315	1.1668	1.2487	0.91895	1.5625	0.81696	1.741	4.181	1.7339	2.1508	1.4325	1.8173	1.3328	3.1681	-0.39342	-0.27365	0.91986	0.65961	-0.19664	3.127	3.2214
5.3991	4.3019	3.4843	6.4644	6.5744	4.7228	5.1255	4.5946	8.6393	5.2036	4.2193	6.8227	7.0567	5.6024	5.5654	6.2837	7.2419	3.63	4.0818	4.0255	5.7661	1.5762	4.6526	4.1573	4.5155	2.5658	6.0772	4.9462	5.5119	4.5478	6.607	5.7394	5.4034	4.8966	3.3346	2.9207	4.5422	5.4584	2.942	6.015	4.3212	4.6107	4.8372	2.8668	5.6215	7.5291	3.7295	2.212	7.2372	5.9709
0.24434	-0.45792	0.12379	-1.118	-2.1507	-0.92502	1.3446	0.0082257	1.4358	-0.27341	0.213	1.0228	-2.4011	-0.68624	0.24409	0.78724	-0.8868	2.7948	1.9755	-1.2577	-1.7894	1.0606	1.9533	2.937	1.2869	0.21115	-0.0048956	-0.92289	-0.4924	3.0365	-0.36669	0.38454	-0.59732	1.2291	-0.49477	-1.2341	0.18998	1.6796	0.96351	0.31348	-0.44815	1.6856	0.05708	-0.79121	0.50778	1.7818	0.88971	0.64245	0.29595	-0.13176
-4.2803	-5.6707	-5.0587	-5.8241	-6.1391	-2.2292	-3.2706	-3.2981	-2.5932	-4.5905	-4.427	-5.0114	-5.1448	-5.2464	-4.0071	-5.4337	-3.6758	-4.9706	-2.6137	-4.2424	-4.4662	-3.6696	-4.9439	-3.6516	-5.7509	-5.2033	-2.8199	-4.4656	-4.1686	-6.4576	-4.9837	-6.6651	-5.6964	-5.1388	-2.383	-5.801	-6.6772	-5.5802	-2.3566	-4.3071	-3.3387	-6.189	-2.6255	-5.5576	-4.234	-5.6454	-3.582	-3.818	-3.6709	-2.9522
-2.6637	-3.5978	-2.5829	-4.6836	-3.4587	-5.97	-4.4332	-4.0599	-3.1602	-5.011	-5.0727	-2.399	-6.2896	-1.1147	-3.9639	-3.5603	-5.2767	-3.387	-6.6174	-3.9492	-4.0581	-3.7015	-4.835	-5.203	-3.0336	-3.6193	-4.9096	-4.4662	-4.7707	-5.767	-4.9952	-5.9332	-3.9993	-3.1066	-3.105	-6.5059	-4.8461	-4.4385	-1.766	-1.8537	-4.5723	-4.9597	-4.3742	-3.5728	-2.9559	-2.3513	-3.3047	-3.986	-1.8209	-4.5596
9.6099	8.5397	10.404	7.1589	8.9556	7.7365	7.7213	9.8735	8.0039	7.7819	6.3052	8.1215	7.5379	5.745	8.5677	7.7507	9.8829	9.4753	9.8183	8.7747	9.1542	8.4511	8.7236	7.7341	8.3902	8.1724	9.6226	9.1798	9.9592	8.0365	9.0496	10.029	6.9055	6.7543	8.4664	7.5502	7.9211	9.5016	9.3692	8.9822	8.0788	6.511	8.5005	6.881	9.0121	6.6805	9.6895	8.9261	7.1884	6.8716
-22.351	-22.474	-22.821	-20.242	-20.763	-22.703	-20.924	-20.186	-23.374	-19.371	-22.292	-22.786	-20.039	-23.46	-21.852	-21.678	-21.475	-21.107	-22.98	-22.235	-21.481	-20.625	-21.885	-24.131	-25.822	-23.774	-21.668	-23.354	-22.133	-20.369	-23.416	-22.565	-22.434	-22.043	-21.174	-22.277	-20.461	-22.903	-21.725	-21.029	-22.365	-24.507	-21.505	-21.613	-22.124	-24.663	-24.795	-24.622	-22.917	-24.042
5.3863	7.7765	6.0565	6.9429	5.1805	6.0906	8.2539	4.7566	6.9262	8.5078	5.574	8.3364	6.5795	5.8056	7.3333	7.3644	6.4586	4.9637	8.5008	5.8558	5.8631	8.0829	6.4522	4.9906	5.6666	5.3937	7.5149	5.657	6.9206	6.8281	7.0965	8.7031	4.8086	8.384	5.7528	8.5261	8.2596	5.4019	7.5547	6.8607	5.1508	5.6172	5.8103	8.0985	7.2135	6.3611	6.9959	7.4032	6.9065	9.441
-2.8793	-2.2728	-3.3262	-1.3894	-1.7752	-1.7115	-1.9774	-2.6682	-2.01	-3.3705	-3.6809	-1.6532	-1.116	-2.4979	-3.2033	0.099722	-1.8685	-1.8606	-3.5803	-1.8115	-2.4125	-4.6701	-2.3862	-2.0781	-1.1712	-4.4123	-3.9214	-4.097	-6.5188	-1.226	0.59717	-3.4884	-1.5004	-2.657	-0.55141	-4.5657	0.26088	-2.8764	-2.7421	-2.0295	-1.6261	-1.7813	-2.9227	-2.4522	-0.25284	-1.7095	-3.288	-3.2447	-3.5591	-3.59
-1.3948	-1.7195	-1.6184	-0.76952	-2.8602	-0.25374	-0.48367	-0.50756	-1.4682	0.61176	0.96874	-2.348	-0.68219	-1.2006	-1.6668	-1.5246	1.526	-3.448	0.49289	-0.59944	0.094227	-0.64478	-0.60914	-3.0224	0.95669	-2.7416	-2.0884	-1.1273	0.97031	0.063507	-0.95917	-0.78805	-1.2704	-1.9403	0.067596	-2.6829	-0.13685	1.0434	-1.5253	-2.4485	-0.92941	-2.1898	-2.9563	-1.8874	-1.6416	-2.1404	-1.8635	-2.5762	-1.7644	1.154
-3.7407	-1.5732	-2.0784	-2.4832	-3.0049	-4.7237	-3.3341	-0.78642	-2.6059	-4.8551	-3.1131	-1.9402	-2.0303	-0.16354	-3.7546	-2.4875	-5.4613	-0.81857	-4.5264	-1.6534	-4.471	-2.3065	-4.8086	-2.6844	-2.2527	-2.0579	-2.4111	-1.984	-0.85037	-0.021504	-2.4343	-1.9236	-2.0555	-0.57966	-2.4154	-1.7796	-0.061266	-2.9222	-1.8639	-3.194	-3.7452	-2.2344	-3.3273	-1.6906	-3.113	-3.8262	-0.9119	-1.9241	-2.4286	-1.0884
-4.5054	-4.719	-2.697	-3.825	-3.1634	-2.2769	-2.8142	-2.8975	-2.8609	-2.8159	-2.4951	-3.9835	-3.6011	-1.082	-2.418	-3.8226	-5.0906	-3.6856	-2.7729	-4.4509	-3.5583	-4.762	-1.1533	-4.2579	-2.4433	-2.8252	-3.433	-2.2458	-3.5244	-4.9046	-3.259	-3.0791	-3.2648	-3.548	-4.4283	-4.6777	-3.8345	-4.7431	-1.477	-3.3964	-2.329	-3.1644	-2.7396	-1.7592	0.63738	-0.30607	-5.4707	-3.6962	-4.3169	-5.8465
2.6374	1.0947	1.5967	0.51117	0.21022	-0.072884	0.77065	-0.2473	0.23508	3.1489	2.5517	3.6947	2.7447	2.0822	-0.46215	3.0115	0.42173	-1.3777	0.0089164	3.7323	2.4159	0.29822	1.0122	0.92806	0.7545	-0.80665	1.8549	-2.1213	1.8947	3.4555	1.4832	0.87534	0.42542	2.0754	0.99056	0.5656	0.39718	0.75575	0.76878	2.1153	0.76157	2.0084	0.26523	3.3267	1.0824	2.8992	-0.7146	3.0232	4.6451	-0.49736
8.5693	12.784	9.9116	9.1659	10.204	10.138	9.8248	8.5144	10.03	9.8749	11.608	9.825	10.942	10.884	9.2182	7.3768	10.656	9.4569	10.222	9.1125	8.425	7.8397	9.8386	10.174	8.2631	11.772	11.129	9.7252	10.958	11.024	9.4448	10.717	8.1379	11.513	10.76	8.4192	10.98	9.2692	10.474	8.9162	11.223	10.227	8.645	9.5133	9.7477	10.495	11.794	9.8929	8.9114	12.31
-2.7969	-5.1215	-2.341	-6.0611	-3.6326	-2.3875	-2.3677	-1.8125	-5.1917	-3.3619	-4.6594	-5.1609	-5.6326	-5.0791	-1.4986	-3.7661	-3.1403	-4.8243	-5.9917	-1.8889	-2.2071	-3.0206	-4.1242	-2.5184	-4.3119	-3.39	-3.5493	-3.217	-4.1315	-4.405	-5.369	-6.003	-3.4714	-3.1812	-4.6722	-4.4822	-0.27041	-3.9386	-2.8667	-3.5364	-3.6945	-3.312	-2.7611	-1.9854	-3.3299	-5.3852	-4.5338	-1.8137	-6.249	-2.8787
7.2747	6.347	6.9851	5.6124	8.7623	6.9474	5.2403	6.7395	6.2078	7.4992	7.7777	4.2194	5.5049	7.5292	7.7017	5.4263	5.1533	6.6941	7.8796	7.0064	7.5422	6.7479	5.3006	9.0566	7.8031	6.8966	6.2385	5.8858	7.9806	8.9266	6.0146	6.2878	7.597	5.3151	4.6639	6.7728	4.5373	7.5587	6.0028	7.244	7.5858	7.8807	6.6464	6.2719	5.2618	6.1673	5.1939	4.8017	5.4102	4.8441
7.1622	5.2084	7.0218	3.4644	3.7829	4.7055	4.1789	5.2572	2.3299	4.0954	5.0459	4.5535	4.0971	1.2754	3.8652	4.1176	4.1652	3.9265	4.1857	2.1628	3.1595	4.5844	3.2528	3.8135	1.5458	2.0738	4.8153	4.3286	5.8322	3.9581	2.0432	5.7769	2.6878	4.3648	3.9849	4.9323	3.7052	3.1808	3.8252	3.6498	3.5002	2.3193	4.9868	5.3003	3.8497	4.8423	4.9579	5.014	6.017	3.009
-1.7367	-2.4974	0.21347	-3.947	-3.2135	-4.2013	-2.1908	-2.5014	-3.7116	-3.2641	-2.6975	-1.8718	-2.4777	-4.0136	0.17653	-2.8373	-2.4074	-1.3762	-0.94948	-3.6533	-1.7078	-3.3995	-2.2746	-2.9622	-0.79594	-2.924	-3.2319	-1.9096	-1.0916	-3.1324	-4.2818	-3.6656	-2.0956	-2.1715	-2.7525	-2.7044	-1.6747	-0.92326	-2.1015	-2.4703	-2.7288	-2.3374	-3.9668	-4.1812	-2.3283	-2.9848	-4.5845	-4.0073	-3.0465	-2.4786
2.4482	-0.080321	1.4203	0.59043	1.124	0.53772	0.91687	1.2219	-1.4549	2.4286	1.7924	2.0197	2.2916	1.2455	2.5471	3.8543	3.5075	2.6181	2.2938	1.8488	2.4232	-0.39019	1.3538	2.0055	3.1935	1.8133	2.6402	0.32689	0.19949	-0.26058	1.3969	1.5268	1.509	1.0149	1.3004	3.2894	0.69221	2.1792	1.7375	4.6969	2.1772	0.97457	3.6421	2.3818	1.894	1.8986	-0.46188	0.25333	3.2788	-0.75037
2.1826	-0.018224	0.11487	-0.54334	1.223	0.53577	0.25695	-0.81842	-0.79028	1.4404	0.7219	-1.0951	3.4867	-0.138	1.6519	0.4957	0.40861	1.6915	1.317	-1.4147	2.2052	-0.58443	0.64992	-1.3911	-1.9428	0.79443	0.61015	-0.15458	0.87834	-0.91331	0.40798	-0.83556	-0.83114	0.027342	0.59379	1.1236	1.0562	-1.8051	0.019615	-0.038748	-0.1562	1.2535	0.98963	-0.32659	1.1278	1.0423	0.21578	-1.5561	0.3965	-0.50434
-3.9131	-3.0398	-4.0457	-4.2103	-3.4554	-3.6944	-3.5951	-2.3502	-2.4016	0.99691	-2.5143	-0.22753	-1.5824	-1.2646	-1.2174	-1.1263	-1.6927	-1.34	-4.5795	-3.5637	-2.5906	-1.5484	-4.3788	-4.8646	-1.8715	-2.19	-1.9897	-2.009	-1.5274	-1.4763	-0.77998	-2.7702	-6.7586	-3.5003	-2.3116	-3.2459	-4.8023	-3.2918	-2.3336	-2.1722	-1.5173	-1.8526	-2.2314	-1.4319	-1.0894	-3.1851	-3.0224	-2.832	-3.9539	-2.5628
-13.467	-11.35	-12.941	-10.928	-11.812	-11.196	-13.765	-13.241	-17.243	-12.249	-12.16	-10.345	-12.047	-13.405	-13.598	-12.558	-13.084	-14.677	-12.795	-10.712	-11.219	-10.042	-13.299	-11.158	-8.7464	-10.794	-11.575	-11.502	-11.204	-10.663	-11.718	-9.2763	-11.493	-13.494	-10.909	-11.782	-11.215	-11.319	-11.299	-11.165	-11.977	-12.519	-11.718	-12.089	-11.773	-12.832	-11.659	-11.169	-10.722	-13.079
-3.5616	-3.0556	-3.0438	-3.9122	-5.1638	-0.027394	-1.0178	-4.6306	-3.5526	-2.0178	-2.8873	-4.0414	-4.5686	-4.3652	-2.4237	-5.662	-2.2366	-2.9511	-6.0973	-3.5905	-3.1818	0.014322	-3.7507	-3.7364	-3.0834	-1.5198	-4.1497	-2.6097	-0.31593	-5.057	-2.2502	-3.7271	-2.1955	-4.7778	-4.3663	-2.0472	-4.4211	-3.2612	-3.4486	-1.8844	-4.3609	-4.5949	-2.9467	-3.058	-2.0531	-4.9657	-3.4167	-4.6023	-5.1361	-2.9219
-5.8075	-5.1102	-4.9511	-4.6845	-4.2367	-1.8868	-4.0383	-4.7206	-3.1897	-2.8796	-2.1412	-3.2295	-6.7944	-5.2252	-4.8774	-2.6103	-2.471	-2.8989	-5.873	-5.7442	-4.2001	-6.1027	-4.4128	-5.0432	-6.6942	-4.1113	-2.3725	-2.3749	-4.6222	-4.6142	-2.8557	-3.6522	-3.1692	-6.065	-5.1907	-2.5395	-5.8361	-1.7533	-3.1336	-4.388	-4.8225	-6.0508	-3.7595	-3.1309	-5.6253	-4.3626	-3.8451	-4.0375	-3.8103	-3.7835
2.5246	2.2317	1.13	1.1687	0.78793	1.0514	2.7223	1.9574	2.3122	1.069	2.8499	1.2178	2.6911	1.07	2.4444	2.8949	-0.35425	1.3603	2.8027	1.722	0.60528	1.9161	2.4798	4.1061	3.6919	1.4749	1.4066	1.2634	3.8385	-0.33074	0.61061	0.06813	2.8062	2.3696	1.7569	0.12879	2.5398	-0.89076	2.4119	1.87	3.712	2.6126	-0.92181	2.8856	3.1573	0.6098	2.285	2.146	0.93058	3.2639
-6.7078	-8.4357	-5.2909	-5.9371	-6.6849	-5.5131	-8.2682	-7.0358	-5.2828	-7.1392	-7.9461	-6.4934	-7.6021	-8.2538	-6.5872	-7.2258	-7.6774	-3.3703	-6.3696	-7.0563	-5.7553	-7.1903	-4.9045	-5.3526	-4.2652	-6.7887	-5.0093	-8.6066	-8.1241	-5.9901	-5.3823	-7.9226	-6.184	-8.503	-6.9037	-6.2848	-7.2967	-4.8611	-5.7578	-6.0658	-3.2723	-8.0628	-6.8553	-7.3933	-5.0166	-4.786	-6.4718	-5.5906	-6.3465	-6.4277
8.3026	10.577	8.9822	8.614	11.569	10.394	7.6221	10.814	11.532	10.172	8.3802	9.6211	9.95	10.756	11.252	10.538	10.232	9.1817	9.1102	8.9817	8.9416	10.018	8.8661	10.927	10.583	8.5516	9.4617	8.7603	8.6207	10.986	9.6906	8.2252	9.9444	9.8617	10.041	10.975	7.2287	10.023	8.673	9.5314	7.7505	8.8795	10.299	9.4448	7.9753	10.628	10.059	10.483	10.613	11.03
-4.2942	-5.6501	-5.7844	-5.5064	-5.8365	-4.5478	-6.0863	-6.2513	-4.9188	-3.2967	-5.42	-4.0242	-4.7553	-5.166	-5.5602	-3.6678	-5.4636	-8.4865	-4.166	-5.7458	-4.4187	-7.77	-5.3755	-4.6556	-7.0089	-5.8745	-5.7994	-5.8215	-5.8784	-7.4589	-7.0073	-5.0745	-7.8082	-4.5162	-2.2808	-7.9339	-5.8534	-5.8001	-4.148	-6.1862	-6.8243	-5.4455	-7.4481	-2.9195	-5.7041	-4.3968	-6.7354	-6.934	-8.0913	-7.9347
-2.9345	-0.94807	-2.0428	-0.44519	-1.0907	-2.0726	-4.113	-1.6495	-4.2064	-1.7111	-3.7586	-3.1565	-0.26948	-2.6761	-2.0948	-1.7256	-1.6374	-1.7684	-1.0955	-3.2945	-2.8134	-2.208	-1.0775	-2.5542	-1.1306	-2.6961	-3.4246	-2.3324	-2.4198	-2.296	-3.6123	0.23482	-2.0381	-1.899	-3.0773	-3.3361	-1.083	-5.4867	-1.1136	-0.54859	-2.4885	-2.8438	-3.4139	-2.7183	-1.7806	-0.93046	-4.9988	-3.1583	-0.61005	-3.2325
-7.2074	-6.6932	-7.4296	-6.8827	-9.1243	-6.7171	-8.2921	-8.5678	-7.0214	-6.8489	-9.8021	-8.8847	-8.4468	-8.0547	-7.3362	-7.673	-8.3956	-8.4344	-8.8134	-6.8512	-7.7035	-5.5914	-9.6898	-6.2053	-9.1941	-6.8498	-6.4916	-8.8737	-7.97	-6.7768	-6.8833	-7.1825	-7.1581	-6.0815	-7.1934	-8.1617	-7.0536	-7.2195	-6.6048	-7.1163	-6.6145	-9.2534	-6.9622	-7.9859	-6.6116	-8.6627	-10.045	-7.4651	-7.4663	-8.371
-21.611	-21.58	-21.907	-21.782	-21.838	-23.382	-23.305	-21.809	-23.442	-23.383	-21.124	-21.398	-21.65	-22.686	-21.673	-20.115	-23.159	-21.003	-21.695	-21.694	-24.268	-21.78	-23.167	-22.412	-23.891	-23.089	-22.511	-22.906	-22.858	-22.742	-21.659	-20.102	-24.43	-24.703	-22.379	-21.073	-20.93	-20.57	-22.007	-22.121	-24.135	-21.434	-20.827	-24.263	-24.151	-22.965	-24.695	-22.577	-22.109	-22.602
-11.171	-8.758	-12.75	-11.404	-10.454	-12.329	-12.996	-10.871	-10.832	-7.9558	-11.516	-10.77	-12.59	-12.642	-12.864	-9.6507	-11.929	-11.891	-10.601	-11.552	-10.694	-10.621	-11.404	-9.2938	-12.458	-13.004	-11.561	-9.5692	-10.29	-11.888	-11.651	-11.61	-8.3825	-11.119	-11.064	-12.325	-10.237	-11.709	-10.64	-7.9468	-9.7816	-11.42	-10.125	-10.131	-11.656	-11.834	-11.8	-10.098	-13.261	-10.857
-1.5352	-2.4978	-3.6498	-1.811	-1.0014	-2.9533	-0.67371	-3.1721	-3.3099	-3.3844	-4.7342	-0.32161	-1.9032	-3.8306	-5.1975	-5.2541	-3.5916	-3.6321	0.35701	-4.0522	-3.2065	-2.4173	-1.6439	-4.0197	-4.5374	-3.2024	-4.1372	-3.6208	-6.7162	-4.4255	-3.5686	-3.1842	-4.4282	-3.8393	-4.8624	-3.8324	-3.3489	-3.198	-3.5075	-0.60251	-2.2428	-1.6246	-5.4251	-0.3111	-5.2363	-3.5701	-3.1758	-4.2648	-3.5156	-0.85017
-8.2251	-6.0492	-6.8195	-7.7814	-5.4035	-5.6081	-8.2708	-5.2948	-4.2614	-5.9385	-6.2349	-6.3641	-5.4565	-7.6818	-4.8178	-6.0866	-6.4851	-4.8001	-7.6615	-8.9333	-6.619	-8.5121	-5.9741	-5.9654	-7.1638	-5.6029	-6.8622	-6.5777	-6.0422	-4.9662	-6.6176	-4.152	-5.1595	-7.1989	-5.5481	-4.8652	-7.1907	-7.0055	-5.9306	-5.0007	-4.1186	-7.4433	-7.7025	-4.2299	-7.6756	-7.0401	-8.2365	-5.2913	-5.7977	-6.1429
-6.614	-3.0079	-3.6583	-5.4438	-6.8826	-5.3634	-4.0347	-5.2141	-4.389	-6.8039	-5.0924	-5.2137	-4.5245	-4.179	-6.9713	-4.165	-7.6783	-5.9237	-3.9949	-5.5757	-4.1933	-3.4184	-3.4281	-5.8132	-5.5506	-6.2745	-6.9385	-6.1101	-5.796	-3.2972	-6.0188	-4.312	-5.991	-2.7662	-5.51	-6.3614	-5.2399	-3.301	-5.5796	-7.1561	-7.8138	-2.9991	-5.8953	-5.1978	-6.8043	-3.466	-6.6827	-3.2125	-5.8384	-6.1592
-9.8574	-14.051	-13.867	-11.318	-10.173	-12.632	-11.385	-10.312	-11.871	-12.52	-12.221	-12.278	-10.058	-11.488	-12.806	-11.934	-10.629	-11	-11.139	-11.007	-13.951	-11.708	-9.0305	-11.277	-10.275	-11.582	-12.584	-11.784	-11.511	-12.207	-13.108	-14.177	-10.292	-12.608	-14.344	-10.075	-13.143	-9.3985	-12.282	-10.93	-12.27	-11.827	-13.753	-11.621	-8.694	-10.759	-12.554	-10.888	-14.093	-11.765
-5.4251	-3.7692	-2.4146	-2.1915	-2.4904	-4.2244	-3.4158	-4.7256	-2.0555	-3.3101	-2.176	-4.4655	-2.5233	-2.6423	-5.107	-1.3644	-3.1813	-3.254	-3.6181	-1.9943	-4.6066	-3.3713	-3.4276	-4.6792	-1.7703	-2.1926	-2.0634	-5.0972	-3.7005	-3.134	-3.6552	-0.5866	-2.6792	-3.2682	-1.8307	-1.0876	-5.3034	-3.2887	-3.2007	-3.4747	-0.1888	-3.5349	-2.5099	-1.2731	-1.943	-3.8024	-1.9283	-3.9618	-2.0593	-3.9907
-0.49281	-1.6204	-1.7779	-2.0262	2.5034	-1.7272	-2.2013	-0.22239	0.064345	1.125	-0.93143	-1.7795	0.256	0.22493	-2.1977	-0.43761	-3.0953	-2.4373	-2.5774	0.79685	0.073629	-1.2958	-1.3317	-1.9455	-0.71108	-2.1982	1.3276	-1.1385	-1.2662	-1.3976	-1.6896	0.20661	-2.0202	0.41595	-0.68716	-1.5078	-3.4872	-0.68842	1.1605	-1.8546	-3.0573	-1.5225	-3.0451	-3.5795	-2.3781	0.43329	-2.1018	-1.6317	-1.7568	-1.7632
-2.4368	-2.6316	-3.1164	-0.94455	-1.3324	-1.9256	-1.0932	-3.3153	-2.1622	-2.7217	-1.1253	-1.3514	-1.456	-1.9199	-1.4209	-3.0925	-0.29783	-1.7618	-3.905	-2.8271	-5.7677	-0.5864	-1.0608	-1.616	-2.9869	-1.9716	-2.3108	-1.8393	-1.6821	-2.3371	-4.7316	-3.2487	-2.8302	-2.8668	-3.7319	-2.2907	-1.4799	-1.4783	-4.504	-2.875	-3.8805	-1.9901	-3.7135	-2.7958	-2.4546	-4.8657	-2.1936	-1.5539	-4.6475	-2.0315
-2.7091	-1.0502	-4.4995	-6.2646	-4.7628	-2.6917	-3.8914	-1.6924	-3.2714	-2.5724	-4.4277	-2.831	-1.6418	-6.3997	-2.0311	-3.1181	-2.6897	-2.4748	-1.7804	-3.8807	-3.6479	-4.2035	-4.3865	-2.5946	-4.2202	-3.7192	-3.7619	-1.4277	-5.7698	-4.0141	-5.6593	-4.2458	-5.1662	-1.9142	-3.2992	-2.106	-4.1784	-3.4598	-2.2852	-4.4992	-3.7748	-2.1669	-3.9412	-3.7193	-2.7437	-5.0825	-3.9582	-5.8728	-3.7653	-5.1301
-1.5741	-2.6872	-2.9367	-1.8382	-4.0155	-2.4986	-2.9472	-2.006	-3.6065	0.1483	-1.6303	-2.3291	-4.5854	-3.2706	-3.5951	-3.2267	-4.0821	-1.056	-1.8737	-2.1488	-1.3267	-2.2765	-0.090078	-5.1644	-3.9151	-2.843	-2.3106	-2.5383	-1.4206	-1.8079	-0.73205	-3.398	-2.4705	-1.6848	-0.65036	-0.45268	-3.1533	-1.7858	-2.7517	-2.8856	-1.6884	-2.0704	-2.4256	-2.707	-2.6587	-3.8099	-3.373	-5.2117	-2.9256	-2.7357
-11.518	-10.981	-10.767	-11.613	-11.016	-11.599	-12.313	-10.279	-12.255	-10.69	-12.2	-11.236	-12.09	-13.194	-12.136	-10.655	-12.493	-10.791	-10.136	-11.744	-11.56	-11.805	-14.077	-12.031	-12.343	-11.214	-13.804	-13.566	-11.734	-10.526	-10.125	-9.7166	-10.361	-12.541	-11.648	-11.471	-11.31	-13.044	-11.678	-9.3608	-9.2366	-9.8168	-11.165	-12.6	-12.414	-12.477	-10.131	-12.517	-12.131	-11.028
-10.462	-10.368	-10.452	-13.39	-9.9654	-11.513	-11.394	-10.483	-10.082	-11.581	-9.5977	-11.5	-8.2764	-11.291	-11.838	-8.7523	-8.6748	-10.734	-8.9548	-11.637	-8.1688	-12.719	-9.5733	-8.63	-11.346	-11.361	-11.96	-9.8413	-11.719	-9.9374	-9.8161	-11.699	-11.216	-8.2603	-10.87	-10.27	-11.036	-12.367	-12.706	-11.294	-13.384	-8.5615	-11.296	-12.571	-10.558	-11.26	-9.9898	-10.645	-14.335	-9.527
-3.0045	-1.8467	-2.3516	-3.3544	-4.7139	-1.3982	-0.8761	-2.9385	-3.8742	-2.9292	-3.1982	-2.4678	-2.8049	0.64749	-0.88384	-2.3719	-4.0339	-2.826	-2.6071	-0.78041	-1.4753	-1.823	-3.5065	-1.9882	-2.587	-3.8191	-1.8954	-1.9431	-3.4448	-3.3024	-1.17	-2.5206	-0.93889	-3.1682	-3.2713	-1.9062	-3.6669	-2.9301	-3.3156	-3.39	-2.0872	-0.4092	-2.9913	-1.3956	-4.237	-2.0008	-2.9261	-3.8626	-2.7439	-1.0116
1.1487	0.72513	-0.35309	-1.2043	-0.0081156	1.5486	0.62119	0.68896	1.9173	2.756	-0.11307	1.8158	1.396	-2.0199	0.43287	0.77117	-0.71964	-0.36924	0.30474	-0.52232	-0.25099	-0.28642	-1.6131	1.0048	-1.1505	0.33353	-0.16264	2.0008	-1.0496	-0.1613	-0.50108	0.32489	-1.1529	0.15099	0.14932	-0.30697	0.42973	0.7658	0.22065	-1.5879	0.21279	-2.7639	-1.1955	-1.5884	-0.11339	-1.6778	-0.12036	-0.084627	-0.35773	1.8326
-3.8922	-4.8917	-5.6718	-3.6061	-6.045	-3.8171	-4.9438	-2.8	-3.5736	-6.0618	-2.9409	-4.0441	-4.7449	-5.1054	-5.5609	-4.1023	-5.4966	-4.8157	-4.772	-3.5809	-4.3643	-5.9195	-4.4151	-4.0399	-4.6993	-3.5258	-4.4669	-4.5512	-4.5202	-2.7847	-3.8336	-5.3142	-3.9821	-4.578	-4.3382	-4.0436	-3.4734	-2.5793	-3.9021	-2.8804	-4.8813	-5.5597	-5.1001	-2.5477	-2.2514	-4.3249	-5.1704	-3.7515	-6.4498	-4.9538
-1.1213	4.2063	0.019828	1.4134	3.5138	2.7556	-0.81185	2.9903	2.8673	0.46323	4.7718	1.4605	1.1566	2.3057	3.7078	2.2012	-0.61254	2.0788	3.4819	2.6267	1.1903	1.2442	2.5609	0.49333	2.3682	0.31082	1.5575	0.57214	0.17576	1.267	2.568	2.4251	2.6677	2.5271	2.4074	1.6965	2.3989	3.3374	1.3287	0.82988	2.7974	-0.053153	1.5227	1.0838	4.7572	0.80946	-0.06553	3.7962	1.7913	3.4206
-14.289	-14.018	-15.151	-11.182	-11.029	-13.883	-14.84	-14.482	-10.544	-12.321	-13.777	-14.445	-16.474	-13.931	-13.266	-13.566	-13.704	-12.779	-15.092	-13.788	-9.9243	-13.881	-14.097	-14.12	-13.949	-15.346	-13.335	-16.137	-13.926	-14.187	-14.357	-16.233	-14.306	-12.206	-13.566	-12.556	-13.654	-12.847	-14.783	-13.413	-15.162	-12.64	-16.047	-15.582	-13.615	-13.788	-13.824	-14.17	-13.765	-13.69
-23.509	-20.804	-19.173	-23.336	-22.26	-20.042	-20.759	-22.83	-20.739	-22.912	-22.199	-23.573	-22.554	-23.606	-23.133	-21.688	-21.981	-21.988	-21.25	-22.03	-22.296	-22.2	-23.129	-21.702	-19.543	-23.091	-20.558	-23.127	-22.834	-21.99	-21.781	-21.497	-22.463	-22.491	-21.935	-21.57	-22.862	-21.101	-22.867	-23.613	-19.372	-21.544	-23.647	-20.962	-22.736	-20.449	-22.053	-20.295	-21.922	-21.743
-11.716	-12.002	-9.9696	-12.418	-10.999	-10.859	-12.244	-10.611	-12.111	-8.9956	-12.573	-10.405	-10.534	-11.614	-11.378	-11.204	-11.717	-11.443	-13.23	-9.2164	-11.132	-11.066	-10.95	-12.253	-11.609	-9.6612	-11.737	-11.287	-10.349	-9.9889	-11.761	-11.668	-11.574	-11.167	-8.5206	-11.135	-10.494	-9.9531	-10.388	-10.071	-11.254	-9.5164	-8.7764	-11.95	-9.4873	-10.257	-7.9211	-10.169	-8.6228	-11.125
-13.158	-14.171	-13.728	-14.899	-11.102	-12.476	-11.743	-13.428	-12.069	-11.382	-13.431	-11.018	-15.264	-14.346	-13.372	-13.922	-12.238	-14.654	-14.938	-13.996	-11.395	-13.191	-13.032	-15.489	-13.787	-13.407	-13.531	-13.558	-12.669	-13.765	-12.564	-15.274	-12.585	-12.141	-10.867	-13.233	-16.428	-12.698	-12.143	-11.724	-15.83	-13.41	-13.334	-12.726	-12.214	-11.73	-14.859	-11.59	-14.013	-13.727
-1.6523	-0.99175	-1.3744	-1.7931	0.43839	-0.72902	-1.8836	-0.43163	-1.3299	-1.6646	-2.1434	0.76217	0.55612	1.0657	2.301	-2.1319	-2.1541	-3.133	-3.0649	-2.579	-0.38015	-3.1581	-0.62346	-2.5251	-1.688	1.9931	-1.1352	-2.6407	-1.5812	-2.5693	-2.0352	0.15885	-1.3032	-1.1189	-1.5023	1.297	-1.4636	-1.266	-1.7275	-1.9454	-3.1704	-1.9785	-1.0881	-3.177	-2.3342	1.1185	-0.95976	-1.6517	-0.98604	-2.0068
-11.722	-11.819	-11.137	-8.3892	-7.6252	-9.5123	-10.07	-9.1986	-10.164	-8.9769	-9.6198	-8.4919	-7.3365	-9.1693	-11.878	-8.6404	-11.465	-8.9349	-12.272	-9.6694	-11.806	-12.138	-9.6552	-10.995	-9.0736	-12.633	-11.283	-11.223	-11.278	-11.706	-9.6803	-10.687	-10.465	-8.6914	-11.578	-11.078	-9.1901	-9.9712	-11.696	-11.388	-10.613	-9.7316	-9.9445	-10.491	-8.99	-9.9307	-11.539	-10.475	-10.545	-10.791
1.1257	0.23504	1.5392	-0.39773	1.6084	0.19655	-2.4675	-1.1058	-0.29397	-2.8568	-0.86817	-0.31869	-0.0094336	-1.1874	-1.1185	0.26582	0.83544	3.212	-0.38727	-1.7237	0.97807	-0.1566	1.3942	-0.18612	0.14719	2.7251	1.3183	-1.5421	-0.22371	0.40311	-0.70455	0.41425	-0.60844	0.53316	0.657	0.15294	-0.86515	0.28686	-1.2598	-1.1826	0.81051	-0.86511	2.9444	0.87824	0.58095	1.5354	-0.69767	0.85088	1.4353	-1.0972
-20.862	-21.099	-19.231	-20.342	-20.882	-21.289	-22.51	-19.981	-23.238	-20.628	-21.972	-19.155	-21.42	-18.793	-20.274	-21.864	-20.805	-20.104	-21.345	-18.76	-21.902	-20.599	-20.131	-20.105	-19.49	-20.12	-20.162	-19.951	-22.718	-19.545	-18.943	-20.694	-18.868	-21.101	-21.276	-21.331	-20.118	-21.509	-20.154	-18.58	-20.9	-19.076	-22.358	-19.788	-21.01	-19.81	-21.423	-23.054	-19.573	-19.677
-19.782	-21.824	-19.747	-21.5	-20.656	-21.26	-19.464	-19.111	-23.033	-20.873	-19.413	-20.547	-20.924	-20.639	-22.052	-21.743	-19.643	-21.87	-20.423	-21.497	-22.332	-20.773	-21.013	-17.217	-21.9	-23.503	-19.89	-19.611	-21.395	-21.662	-21.784	-20.994	-22.778	-19.397	-22.978	-21.349	-18.301	-20.045	-21.677	-23.031	-22.789	-21.871	-19.051	-23.244	-20.71	-22.235	-21.243	-19.285	-19.694	-21.098
-11.208	-10.795	-10.003	-9.5094	-12.503	-11.853	-11.158	-7.4778	-12.698	-11.664	-8.4057	-10.883	-9.7352	-11.499	-10.102	-9.5262	-11.35	-10.328	-11.338	-10.623	-11.701	-10.626	-11.235	-9.1786	-11.715	-11.585	-9.497	-12.367	-11.803	-11.126	-10.209	-12.283	-11.247	-9.4012	-11.732	-11.287	-10.883	-8.2857	-9.4279	-10.135	-8.6642	-9.8038	-10.452	-10.341	-9.2388	-8.9752	-8.3885	-12.283	-14.277	-9.7647
-0.96633	-2.0952	-1.4409	-0.66185	-1.9202	-2.7242	-0.68673	-0.8872	-0.88833	0.014033	-3.1876	-3.0765	-1.2966	-1.7654	-0.83586	0.89764	1.2302	-1.0093	-0.71979	-1.2378	-0.91776	-3.6731	-2.1863	-2.0429	-3.386	-1.898	-1.6086	-1.4223	-1.8803	-4.5745	-4.3541	-2.0405	-0.98089	-0.80553	-0.40419	-2.6999	-1.5554	-1.346	-1.0048	-0.69212	1.0789	-0.20629	-0.86132	-0.97069	-1.953	-0.87518	-0.51791	-0.98321	0.27696	-0.68869
-2.2286	-0.23769	-1.4813	0.82159	-3.8356	-4.7426	-3.7638	-4.7539	-2.6168	-2.7579	-2.6925	-2.9705	-2.3467	-0.39285	-2.9279	-0.4531	-2.1785	-0.51922	-4.2085	-0.0389	0.33946	0.32827	-1.468	-3.5683	-2.7303	-4.2809	-2.0731	-4.2584	-3.027	-1.1114	-4.1974	-0.95668	-4.1395	-2.526	-0.72984	-1.9523	-2.2287	-1.385	-2.2226	-1.5687	-2.5858	-4.3876	-0.86959	-0.39531	-2.3828	-3.9262	-0.32755	-2.125	-2.9776	-0.34761
-11.758	-13.127	-11.804	-10.909	-10.304	-12.859	-11.345	-13.822	-12.603	-10.053	-12.963	-12.541	-11.386	-11.792	-13.871	-10.029	-12.473	-12.135	-10.997	-11.741	-11.233	-11.465	-14.191	-10.645	-14.47	-11.879	-9.9566	-13.812	-10.643	-13.385	-10.072	-12.116	-13.112	-11.828	-13.139	-14.257	-11.07	-12.163	-11.505	-10.145	-12.506	-13.844	-8.9498	-11.962	-11.291	-10.477	-12.044	-11.693	-10.581	-13.352
-11.656	-11.695	-14.293	-11.872	-14.198	-12.032	-11.914	-12.993	-13.152	-11.595	-15.036	-16.561	-13.917	-13.953	-15.154	-13.892	-12.564	-12.502	-12.317	-11.314	-13.135	-12.804	-12.707	-13.375	-12.864	-13.9	-12.781	-14.828	-15.017	-14.905	-14.177	-15.281	-12.461	-13.412	-12.517	-15.062	-15.341	-11.377	-12.789	-10.863	-14.349	-12.819	-14.925	-12.568	-12.857	-12.82	-9.4158	-13.753	-14.646	-11.146
6.8699	5.4721	6.3531	5.3547	3.1232	5.7718	4.4488	3.7719	4.6935	4.9725	6.0924	3.7405	6.9759	3.793	8.1149	3.9897	3.4687	3.7295	3.5803	3.6626	5.2973	3.8941	4.8912	5.0942	4.0421	7.1381	5.2981	6.8486	5.6887	5.4084	1.6875	7.1036	6.684	5.428	4.2002	3.6634	3.9016	3.0113	5.3933	6.0777	3.759	5.7185	5.1329	5.7129	5.1913	3.1019	5.569	5.8665	5.879	4.5036
-4.7769	-5.2557	-3.3872	-4.9776	-1.6054	-5.702	-5.1982	-2.4924	-6.7618	-5.2959	-2.8973	-5.6288	-6.5463	-6.7939	-4.8404	-5.7606	-4.4024	-2.8613	-5.4699	-5.6234	-4.5032	-4.373	-5.3574	-3.4583	-7.0851	-5.4395	-4.0067	-3.6038	-6.0832	-5.3828	-2.7806	-5.605	-8.1765	-5.1782	-5.0404	-6.683	-4.68	-2.9872	-1.9252	-4.6512	-4.6136	-4.7638	-4.1842	-4.4622	-4.977	-5.4826	-5.1696	-4.3043	-4.3671	-2.2884
-13.745	-12.129	-14.326	-13.02	-14.09	-13.04	-12.741	-12.782	-12.589	-12.261	-14.029	-14.836	-11.717	-14.871	-13.366	-10.834	-13.196	-11.317	-12.088	-12.671	-14.519	-15.53	-11.727	-14.562	-15.869	-11.576	-12.473	-13.824	-14.807	-12.366	-12.515	-11.63	-13.102	-13.237	-13.717	-13.66	-12.353	-10.579	-16.788	-12.413	-13.532	-12.518	-13.087	-12.622	-13.992	-11.409	-10.873	-11.736	-12.657	-13.732
4.1912	5.8167	4.516	4.9746	4.3311	3.104	3.9175	5.3091	4.9131	4.3937	4.3391	3.9374	5.0623	4.2116	2.4071	4.2029	5.0069	3.8519	3.9666	4.882	6.828	6.5968	4.7725	6.8082	1.8741	4.8933	4.408	2.3551	3.7393	6.267	4.2901	4.7409	3.0762	3.8684	4.0016	4.1421	5.0751	5.1006	2.7618	6.1974	4.3764	5.049	3.1008	5.5939	7.0208	3.5595	1.6727	5.2036	4.8886	5.4153
-5.8057	-6.1198	-6.3579	-6.6108	-4.6221	-5.349	-6.1447	-8.5449	-7.2298	-6.5467	-8.4453	-5.0521	-5.5543	-5.02	-6.8565	-7.8474	-6.5536	-5.9959	-5.232	-7.6077	-6.6719	-8.5986	-5.6307	-6.5576	-5.9056	-5.5426	-9.5302	-5.9444	-6.8486	-6.652	-6.1008	-5.8885	-5.371	-6.6029	-5.7803	-6.6969	-6.6383	-5.8288	-6.5622	-5.6836	-7.088	-6.144	-6.8285	-6.6116	-6.3464	-6.9234	-6.8208	-6.3118	-7.5074	-8.2406
-1.8126	-2.7031	-1.3189	-4.3894	-2.0912	-0.042464	-2.6401	-3.1452	0.22693	-1.6282	-0.24042	-1.7644	-3.1261	-1.9626	-2.3908	-2.244	0.27904	-0.099229	0.27091	-1.8053	-3.1098	-3.3815	0.23486	-4.078	-1.7533	-1.0628	-0.024932	-2.4401	-1.2239	-0.76009	-1.6247	-3.0494	-0.41171	-0.10665	-0.98988	-2.1913	-3.4536	-3.5163	-1.0434	-4.5393	-3.4417	-1.7516	-0.92307	-3.1312	-2.4538	-4.0413	0.86991	0.045081	-3.5419	-0.55713
4.0251	3.9108	2.6264	5.0417	1.6066	3.0088	3.5355	2.3426	4.0757	3.093	4.3846	3.7285	3.2848	4.0817	2.9616	3.1292	3.2239	3.3507	2.7325	3.9536	2.9293	4.0981	2.7867	3.8744	3.4736	3.2814	2.7642	1.9723	3.7806	2.5566	4.6	0.74317	2.9224	3.6408	2.0173	2.0615	2.5148	1.4277	0.17265	1.2248	2.1043	0.84947	2.3338	1.2645	4.7398	4.4547	3.6262	3.2507	3.6125	2.4031
9.5727	6.7273	7.9662	6.6778	7.6209	5.6185	7.1659	9.1266	9.7916	10.483	7.7992	10.948	6.718	8.4394	8.3044	7.2579	9.2923	3.6313	6.9183	8.2039	8.6145	9.565	6.2259	8.5119	7.0256	7.6625	7.8373	7.0621	8.0521	9.3567	7.5474	12.218	6.9914	6.6062	10.099	8.4081	7.0375	8.4808	8.6249	9.5491	6.8006	5.5548	11.059	7.1415	7.7111	8.5408	9.3128	9.471	9.3233	9.0783
1.4231	-0.93055	-0.80258	0.16379	1.4849	-1.4152	-0.50342	0.11903	-1.535	-0.68002	0.44118	-0.42791	-2.2058	3.7307	0.76507	-0.66227	-0.78751	1.6018	1.5903	-1.7994	0.68918	0.70088	0.87185	-0.17648	0.67118	0.10136	2.4674	0.35804	1.6543	1.2199	1.656	-3.1765	-1.9437	0.34943	0.95411	1.1447	-0.58888	1.7544	-0.33546	0.2851	1.0511	-0.49391	-1.2794	0.77608	0.43744	0.97514	3.3207	-0.56936	-0.85506	-0.76555
-8.931	-10.735	-8.3258	-8.8694	-10.304	-10.939	-7.1984	-9.0941	-9.2733	-10.16	-7.7556	-10.628	-8.2959	-10.551	-8.6861	-7.1553	-8.829	-8.5778	-9.9669	-9.3968	-10.255	-8.4174	-10.646	-10.157	-9.3903	-9.7305	-8.508	-9.315	-8.5526	-7.3979	-9.3704	-10.085	-9.5003	-8.4939	-9.0015	-9.6128	-9.5252	-10.098	-7.9092	-9.067	-8.9697	-12.497	-8.6593	-10.128	-9.509	-7.9204	-9.5152	-7.9799	-8.8823	-9.7325
-1.3144	-1.4356	-0.74019	-1.484	-1.1216	-2.2711	-1.3392	0.070489	-1.4509	-1.1491	0.67192	-0.34895	-0.93015	-2.7004	-0.86082	-0.68012	-1.5172	-2.8873	-1.837	-2.0881	-0.36076	-0.50317	-1.7486	-1.5861	-2.265	-2.5502	-0.40877	-1.5691	-0.7822	-0.70455	-4.5307	-1.406	-1.6757	-1.051	0.044673	-2.3762	-3.4115	1.7539	-0.46136	-1.3035	0.27736	-2.4636	-1.9923	-3.2097	-0.97384	-2.9417	-3.6495	-0.67891	0.019615	-2.2088
-4.1527	-6.1469	-3.7707	-3.7949	-4.0486	-4.074	-6.3094	-3.445	-0.83914	-5.7493	-5.0229	-3.2422	-2.1354	-3.2265	-2.7538	-3.3589	-4.7101	-3.275	-5.675	-4.4728	-3.8576	-4.648	-3.0717	-3.7827	-3.1562	-6.5638	-4.8001	-2.1182	-1.7774	-5.1886	-6.5301	-6.32	-2.9715	-2.5558	-4.1038	-4.4118	-5.2704	-4.5225	-2.9894	-2.7852	-3.3035	-2.4971	-3.6503	-3.3515	-4.0748	-4.3845	-2.7741	-2.1991	-4.684	-4.9737
-4.1736	-0.52072	-1.5817	-0.068258	-2.7156	-5.509	-0.677	-2.207	-3.1832	-4.6524	-0.63532	-0.23919	-3.7084	-0.88235	-3.9464	-0.011087	-4.9284	-1.5752	-2.0051	-2.0139	-5.2507	-1.8835	-0.4885	-3.0552	-3.0809	-2.9832	-2.7373	-5.9741	-2.3158	-1.2532	-2.0592	-2.3612	-2.6676	-4.3344	-4.5727	-5.6142	-2.2607	-2.421	-2.2147	-1.8836	-4.1137	-2.7858	-0.75979	-3.723	-4.4435	-1.7004	-1.4456	-4.5405	-1.8961	-1.4819
5.8704	4.1827	4.9572	5.1655	6.1831	4.3038	7.3566	6.3904	8.1212	6.8077	6.9305	5.2183	4.9457	4.3651	6.7355	4.5386	5.873	4.181	4.6945	4.6128	5.547	4.9118	5.7959	7.3415	6.541	6.4067	4.9424	4.4185	6.5119	5.6979	3.724	6.2413	4.8625	5.219	2.9874	4.3243	7.7582	5.3063	8.2579	6.849	6.369	6.0026	6.3872	4.3876	5.7497	3.7045	5.9863	6.598	4.3279	6.1093
-6.7085	-7.4314	-7.255	-6.8236	-6.8651	-5.3373	-6.5159	-6.6729	-6.0746	-8.0489	-6.9056	-6.9689	-6.2305	-6.6664	-7.2472	-4.8405	-5.9117	-3.6375	-5.5045	-7.1727	-6.3428	-4.1209	-4.8313	-5.9093	-5.8403	-8.3952	-7.6709	-7.6007	-5.8082	-7.7267	-5.2726	-6.6552	-8.2014	-7.648	-7.859	-5.5819	-5.2731	-4.8882	-6.4112	-6.2568	-6.2453	-5.1201	-6.1748	-7.8959	-6.1948	-7.5451	-6.6424	-8.3504	-5.7291	-6.5303
-3.0431	-9.32	-6.7668	-6.5827	-9.2345	-7.4824	-7.4201	-7.0018	-5.508	-6.4618	-9.5531	-7.2059	-4.9919	-5.9814	-7.1457	-8.5637	-7.9486	-8.249	-7.9766	-8.0954	-8.3553	-8.2326	-4.3357	-8.1193	-8.5376	-6.9555	-9.3942	-7.4487	-4.933	-7.5833	-10.323	-6.5675	-9.2622	-9.1952	-7.9451	-8.7728	-7.8406	-9.5936	-6.7238	-7.1646	-7.9961	-6.1406	-6.7303	-8.2163	-6.5288	-6.8797	-5.591	-7.0509	-8.5482	-6.469
-0.36344	-0.94023	-1.5611	-2.0086	0.34369	-2.2277	-0.15215	0.45175	-0.42877	-0.91768	-1.7769	-0.16226	-2.6801	-2.7877	-2.5518	-1.7613	-3.2482	-1.2722	-2.5	0.085372	-3.2619	1.1714	-2.5981	-3.6458	-1.9802	-3.2731	-4.0349	-0.82034	-2.1961	-2.5475	-1.1093	0.7779	-0.80718	0.44382	-1.8167	-1.7988	-2.7753	-2.0822	-0.7837	-2.2761	-2.721	-2.0967	-0.64098	-1.0751	-0.78579	-4.242	-0.33618	-2.5521	-2.0961	-1.1005
-0.13159	2.1065	2.19	-0.14831	-0.40472	2.964	1.2114	1.2278	2.4414	3.1932	2.142	0.39908	1.4755	1.1724	1.8257	1.2667	2.0789	0.75844	2.2109	2.843	2.2356	2.7187	1.3167	0.39964	1.1532	-0.65911	2.0658	1.8831	2.4076	2.45	2.9641	4.304	-0.76472	1.868	4.0771	1.4646	0.64094	3.2019	1.7709	1.1905	2.9424	0.8265	1.1757	1.3061	4.0091	2.492	0.43803	3.4574	2.3601	2.5247
-12.016	-11.579	-10.876	-13.301	-7.8518	-12.41	-9.7632	-10.111	-12.046	-7.5202	-8.8372	-11.115	-11.35	-11.529	-10.266	-10.755	-11.753	-13.489	-11.196	-11.631	-12.472	-11.416	-10.39	-11.137	-10.078	-11.142	-10.907	-10.654	-11.212	-12.482	-8.6387	-12.421	-7.2589	-10.237	-11.01	-10.757	-10.681	-10.637	-9.3215	-10.668	-8.0185	-8.1338	-11.392	-9.8099	-11.23	-11.02	-12.113	-12.466	-8.7814	-12.063
-0.36124	-1.5071	-2.3593	-1.8967	1.8266	-0.96606	-2.6663	-0.73276	-2.6324	-1.204	-0.58072	1.0609	-3.2142	0.016681	-1.1653	-1.9309	-2.3484	1.2009	-2.3669	-2.5468	-4.7601	-3.6824	-2.5279	-1.7827	-3.4743	-5.0005	-3.0487	-2.2597	-2.2647	0.55823	-0.96906	-2.8959	-2.8723	-2.1453	-3.1341	-0.98633	-3.0165	-1.1482	-2.0259	-0.18268	-3.7067	-1.5572	0.71682	-1.9873	-4.0219	-2.058	-4.1161	-0.055621	0.22686	-2.7187
-1.5067	-0.25984	0.051547	-0.65559	0.47387	-3.2994	-0.61345	-1.2084	-1.7845	0.48391	-1.0862	-2.6905	-2.4467	-1.0956	-2.0977	1.9116	-4.293	-3.0217	-2.3532	0.47067	-3.7989	-0.49443	-2.2972	-2.3565	0.26056	-2.2341	-0.48689	0.73442	-1.3717	-1.0983	-1.1963	-2.3653	-1.9142	-3.6712	-1.0536	-0.3066	-1.6083	-4.9698	-0.81189	-0.067015	-1.1347	-1.6545	-0.5298	-0.12551	-2.7129	-2.155	-2.5855	-1.1398	-0.76872	-0.70468
-13.577	-13.515	-12.752	-13.177	-15.487	-14.148	-10.631	-12.743	-12.779	-12.472	-14.938	-14.33	-12.305	-10.321	-11.543	-13.35	-13.104	-13.434	-13.841	-12.773	-10.913	-13.964	-13.189	-11.525	-13.123	-12.65	-14.622	-15.445	-10.671	-12.207	-13.574	-11.634	-12.24	-14.931	-12.109	-12.238	-10.514	-13.119	-14.086	-13.755	-11.792	-14.185	-14.574	-12.231	-11.159	-12.181	-14.187	-11.823	-11.276	-14.654
-9.7482	-8.3736	-7.9081	-9.3592	-11.371	-8.1277	-8.8739	-9.7426	-9.122	-8.4991	-8.116	-8.6903	-8.9963	-8.9267	-8.5712	-7.6079	-8.3867	-9.3586	-8.0962	-11.833	-7.8224	-8.9311	-6.5731	-9.703	-8.2226	-8.2263	-8.5809	-9.2815	-9.0025	-7.8685	-7.3684	-10.214	-8.7662	-7.7722	-7.5802	-11.589	-9.1571	-9.081	-9.5952	-10.343	-7.6411	-9.3745	-8.1136	-9.3467	-9.7805	-9.0148	-10.186	-8.6233	-7.5426	-9.7535
7.5178	9.945	4.5394	8.6241	9.2418	5.2141	7.8724	8.1107	7.6438	6.2011	8.4244	8.6357	9.749	7.0212	6.0822	5.6428	9.2457	10.247	8.4921	8.0288	8.535	6.5417	8.4074	6.9617	9.3948	8.7351	6.4874	8.91	10.476	8.1059	7.9597	8.8917	8.8134	6.416	8.0395	6.911	6.8426	6.4531	8.2254	7.4639	8.2074	7.8283	10.768	6.7725	8.2507	7.4432	10.473	5.7149	8.5129	8.8499
6.3708	5.8305	7.4042	6.7716	7.1061	6.1478	6.5669	8.2418	4.4217	8.4112	5.7074	7.125	7.1794	5.7103	6.8707	6.8251	4.6508	6.0124	7.1331	6.2863	6.1789	6.4611	7.7214	4.4128	6.9679	6.4637	6.4836	6.541	8.8049	8.9636	6.8432	7.9345	6.8646	9.6027	5.3876	6.0937	6.3033	6.7553	5.0249	7.6022	5.895	6.9559	7.7349	8.4137	7.4825	6.1139	4.8789	7.6997	3.7994	6.152
-14.163	-16.443	-13.705	-14.599	-13.766	-14.188	-13.026	-14.343	-14.19	-14.693	-13.924	-14.679	-13.331	-13.964	-12.973	-13.785	-14.083	-13.9	-13.868	-14.051	-14.538	-12.075	-15.744	-14.809	-15.811	-15.361	-14.752	-13.428	-14.606	-14.788	-15.726	-14.416	-15.145	-14.762	-14.399	-13.83	-14.365	-15.502	-15.385	-13.793	-15.238	-15.515	-12.437	-15.561	-15.085	-13.735	-16.839	-15.886	-14.59	-13.966
-12.518	-12.21	-14.673	-13.397	-14.91	-12.602	-11.677	-13.201	-14.069	-16.362	-11.738	-11.592	-12.485	-12.461	-13.054	-14.413	-11.295	-14.211	-13.465	-12.817	-12.175	-12.306	-13.076	-14.215	-12.342	-11.74	-13.193	-13.789	-12.179	-11.844	-14.888	-12.439	-13.25	-12.489	-11.22	-13.088	-11.461	-11.06	-12.097	-12.292	-16.63	-12.488	-12.632	-15.355	-15.877	-12.582	-13.767	-12.325	-11.52	-12.083
1.3494	-2.0997	1.9637	-2.4125	-1.2022	1.328	-0.67852	1.0747	-0.18107	-0.59207	-0.4777	-1.3005	-1.717	0.92427	0.36884	-0.27783	-0.82264	1.4072	1.0359	0.84743	-0.9016	-0.37058	1.7285	-1.0267	1.2882	0.71645	1.0665	-1.7223	1.8079	0.77579	-0.52987	-1.4585	2.1903	0.3552	-2.533	0.39936	2.3727	1.1801	1.9672	-2.0853	-1.5741	-0.37634	-1.0614	1.8504	-0.75744	-0.5559	-0.71237	-1.304	-0.39055	0.2519
-11.756	-12.324	-11.028	-10.487	-11.889	-14.259	-9.4291	-11.292	-10.943	-12.762	-11.688	-11.252	-11.826	-13.393	-9.6816	-10.019	-11.727	-8.8438	-10.975	-12.18	-12.378	-10.938	-12.318	-13.936	-12.729	-13.187	-10.191	-10.725	-8.1872	-10.341	-12.408	-10.418	-11.496	-11.308	-11.426	-8.4173	-11.101	-9.8436	-10.439	-11.382	-10.845	-11.154	-11.568	-11.725	-11.65	-13.625	-10.921	-10.957	-9.3408	-12.298
-12.948	-14.793	-14.786	-13.273	-14.103	-13.418	-13.993	-10.833	-15.114	-15.153	-13.58	-14.642	-13.64	-11.493	-13.404	-16.647	-13.275	-12.922	-14.605	-13.378	-13.953	-15.617	-12.863	-15.965	-13.377	-14.764	-13.277	-12.242	-14.265	-13.164	-12.834	-13.378	-14.851	-14.53	-14.694	-12.165	-14.123	-13.609	-12.438	-14.54	-13.775	-15.227	-14.831	-13.685	-13.059	-14.531	-14.731	-15.342	-14.126	-12.832
-10.175	-12.1	-11.97	-11.723	-10.263	-11.554	-13.662	-13.153	-12.357	-13.495	-12.595	-9.4007	-13.519	-10.325	-11.917	-12.247	-13.856	-9.6278	-12.535	-11.306	-12.387	-10.162	-11.567	-12.845	-9.4144	-12.401	-9.719	-12.157	-9.3392	-11.881	-10.357	-7.8338	-11.82	-13.062	-12.848	-13.222	-10.965	-12.115	-12.013	-12.234	-10.532	-12.825	-8.9894	-10.115	-11.752	-12.526	-12.788	-13.997	-12.897	-10.933
3.1525	-0.091084	1.5467	1.5182	1.5957	0.4284	0.53126	2.0235	2.4097	-0.68471	0.53227	0.2314	2.4846	2.9075	2.3277	3.9708	1.6629	3.5089	1.0286	1.0436	3.051	2.1875	1.0436	1.6454	2.6836	2.439	0.20832	2.7679	1.3436	1.7028	-1.0042	2.1296	1.2153	3.2504	0.55013	0.57705	2.2082	2.1	1.3782	0.34468	-0.15914	2.4407	-1.2992	1.8915	0.76722	2.6358	3.227	2.7423	1.472	1.2928
-12.136	-12.402	-15.044	-12.004	-14.175	-12.958	-12.49	-11.66	-12.781	-13.105	-14.595	-12.346	-11.669	-12.84	-12.543	-13.971	-15.225	-14.19	-13.863	-14.078	-12.345	-13.915	-14.535	-12.319	-13.154	-11.735	-15.474	-11.955	-13.437	-14.095	-12.828	-10.844	-15.412	-12.323	-14.357	-16.134	-13.084	-13.081	-13.06	-13.337	-11.69	-13.062	-12.259	-14.664	-12.752	-11.049	-13.889	-12.353	-13.779	-13.088
2.7733	3.0894	4.0386	3.1973	0.52393	4.1462	1.8773	1.4862	0.76332	5.8057	1.2057	5.5481	3.8302	4.204	2.6985	5.5476	2.158	2.4245	1.8085	4.201	1.5777	1.5299	2.4209	2.4188	3.7488	1.8636	1.4179	2.9951	2.6756	4.5335	2.3719	2.7452	4.7524	5.0648	1.3872	4.3317	1.8908	5.1343	2.8609	2.739	2.6666	4.4757	2.2316	0.59361	1.15	2.4152	4.8867	5.51	3.0144	1.8895
-14.111	-13.639	-13.129	-14.934	-16.034	-12.688	-11.729	-15.481	-13.562	-11.427	-12.567	-13.301	-15.327	-13.882	-13.455	-15.968	-15.14	-14.614	-14	-12.671	-16.188	-14.985	-16.662	-13.966	-12.991	-14.967	-14.411	-14.405	-13.787	-14.144	-14.749	-16.139	-16.399	-12.913	-13.414	-15.803	-13.77	-15.112	-13.571	-15.727	-13.937	-15.332	-13.016	-15.076	-15.181	-13.552	-15.61	-14.787	-12.69	-14.756
-1.9228	-0.20642	-2.0219	-1.0204	-1.5211	-0.63992	0.55982	-0.90126	-3.179	-0.15434	-2.5197	-0.11661	-0.91819	-0.7578	-2.8525	-1.8524	-0.96394	-1.3608	-0.9514	-1.4866	-1.7392	-3.2506	-2.5209	0.14419	-0.94335	-2.5717	-2.8329	-0.18424	0.23464	-4.6264	-1.2981	-1.5398	-1.2041	1.6313	0.29432	-1.6555	-1.5121	1.2252	-0.26695	-3.3947	-1.9124	-0.93801	-0.89058	-2.0075	-0.4292	-1.7774	-1.9364	-1.3858	-0.035281	-1.3443
-13.941	-16.793	-13.701	-14.331	-13.615	-13.521	-16.688	-12.676	-15.613	-14.288	-13.953	-14.519	-14.692	-13.824	-12.878	-16.167	-13.908	-13.471	-15.222	-13.744	-16.265	-15.44	-15.652	-13.549	-12.621	-14.989	-14.17	-16.066	-14.012	-14.232	-13.704	-14.763	-12.512	-14.069	-13.536	-14.523	-14.718	-14.259	-15.228	-14.045	-15.46	-14.773	-15.629	-14.367	-16.234	-16.996	-13.613	-14.611	-15.643	-13.184
-11.688	-12.367	-14.558	-15.705	-14.989	-13.189	-13.177	-14.046	-13.185	-15.227	-15.082	-14.214	-13.727	-15.189	-11.385	-12.817	-12.303	-11.373	-13.35	-13.555	-13.806	-13.237	-13.08	-13.613	-13.548	-11.916	-14.734	-13.799	-14.399	-11.946	-13.466	-15.658	-12.523	-13.858	-11.63	-11.798	-13.632	-12.063	-12.496	-14.603	-14.203	-10.92	-14.066	-13.158	-16.615	-15.255	-12.501	-12.616	-13.055	-14.644
4.7886	5.1973	6.9716	5.4699	6.3838	7.6898	7.5686	5.2605	8.3047	5.127	5.6974	5.5319	5.9518	5.0757	6.944	7.5705	6.6869	5.0549	7.5078	5.2281	4.4759	6.9805	5.0907	5.7324	5.3199	6.0904	6.1209	8.514	5.8874	7.3165	5.7178	5.4589	5.697	7.9003	4.8875	5.9649	6.8709	7.373	4.7775	6.6814	6.0966	4.2116	6.8823	5.7194	5.4905	7.1872	6.5445	4.262	7.7099	7.1401
-23.373	-23.842	-21.536	-22.689	-20.476	-24.201	-23.001	-20.511	-23.763	-24.305	-22.583	-23.248	-23.047	-23.36	-23.126	-22.076	-21.228	-20.646	-22.237	-20.94	-22.318	-22.166	-21.722	-23.348	-20.985	-24.451	-20.501	-20.912	-20.599	-24.216	-22.425	-21.483	-22.641	-22.017	-25.325	-23.421	-20.702	-22.146	-22.061	-23.649	-21.692	-22.978	-23.015	-23.703	-23.086	-22.177	-24.338	-19.616	-21.855	-22.387
9.0705	11.11	10.666	8.5016	11.175	8.431	10.208	7.1236	10.676	10.618	10.259	8.8059	9.7485	11.625	11.518	11.049	9.6718	8.487	10.7	9.6464	10.485	9.3991	11.202	9.5835	9.9385	9.9781	11.264	9.3959	6.4136	9.6996	9.6839	10.453	11.908	10.284	10.821	9.5243	9.3313	9.7885	9.8726	9.319	8.5269	8.533	10.682	9.97	7.8718	9.1196	9.1197	8.8242	9.5338	8.8248
8.3559	8.5624	7.388	7.5892	8.0891	7.8572	8.7997	9.1835	5.9209	8.3975	9.8321	7.1133	6.5802	6.9566	5.6693	8.9544	7.9282	9.1813	7.1981	6.1539	6.9319	8.5855	8.4911	8.5154	8.9793	5.6821	7.8707	10.048	6.3017	6.7668	10.273	7.522	7.9765	9.4077	9.2432	7.5514	9.2596	10.327	9.4207	6.7563	8.998	7.1284	7.2543	9.0372	7.3391	7.3291	6.5582	10.284	8.5657	9.6149
1.2526	-0.54941	-0.87976	0.39771	0.10348	-1.8246	0.24082	-1.247	-0.15782	-1.8411	1.9553	2.3959	-0.61184	2.1519	-0.83971	1.6071	1.0963	2.6435	-0.015808	-0.62002	-3.1879	-0.3257	1.7467	0.73075	-0.32405	1.0164	0.062253	-1.0259	0.49307	2.0974	0.8191	0.017581	-0.17359	1.5957	-1.9634	0.99375	1.1302	-1.3884	-0.77673	-0.06787	-0.64875	0.63897	0.91073	0.12314	-1.012	0.1714	-1.2859	-0.28161	0.28782	-1.5118
-13.688	-14.643	-14.987	-12.491	-14.703	-16.634	-14.164	-14.757	-15.498	-13.824	-16.604	-14.641	-12.9	-15.597	-14.184	-14.148	-14.731	-15.227	-15.238	-16.448	-13.054	-15.492	-15.599	-12.595	-16.613	-14.878	-14.497	-15.666	-15.312	-14.323	-15.2	-15.88	-13.519	-16.008	-15.772	-14.417	-14.619	-14.917	-13.16	-14.732	-12.888	-12.308	-16.328	-15.232	-14.384	-14.121	-18.611	-14.66	-14.487	-14.06
-0.90605	-5.1783	-3.1182	-2.1408	-2.1128	-0.99308	-2.8987	-4.007	-2.0958	-5.6968	-6.2771	-3.3583	-3.9918	-2.5293	-4.6608	-2.8423	-2.8584	-4.6981	-5.7686	-3.3603	-4.7918	-4.1388	-5.6933	-3.3118	-5.4822	-4.4076	-4.6098	-3.3405	-4.6895	-4.8632	-3.5177	-4.8553	-5.2191	-5.8114	-4.2932	-6.0922	-5.0634	-4.3622	-4.3361	-5.9454	-4.3713	-2.9059	-4.4618	-2.3821	-3.3625	-3.5539	-2.4064	-3.216	-3.807	-3.8512
-7.385	-7.0678	-7.9049	-8.0691	-7.6646	-7.8602	-5.6275	-8.056	-10.131	-8.7578	-9.4913	-5.597	-8.4736	-7.3049	-9.3789	-7.4998	-4.9715	-6.6401	-5.1047	-5.2599	-6.8863	-6.6021	-7.1301	-7.9012	-5.8625	-8.9812	-6.6614	-8.1914	-10.016	-8.8751	-6.9349	-5.6421	-5.7911	-7.021	-8.6339	-5.3648	-6.0423	-6.6083	-9.0247	-6.4687	-7.3004	-9.3756	-8.3514	-7.7499	-5.3717	-8.8417	-6.6929	-6.6637	-8.7078	-7.2776
1.4161	3.4126	5.1197	1.9727	1.621	1.5549	3.2924	3.2147	2.7219	2.83	1.3371	1.4715	4.1023	2.135	2.7101	0.11038	3.3834	1.5292	2.5711	2.0932	4.4229	2.1882	2.1889	3.2235	1.7163	2.4373	3.8223	2.3795	1.4761	3.9543	4.6706	4.8096	3.0068	2.6151	1.3265	3.4993	3.204	2.6187	4.2544	3.054	2.3332	2.8022	2.4448	4.2764	2.2039	1.2307	3.1136	1.3464	3.5307	2.7459
-12.032	-11.909	-12.156	-11.319	-11.24	-10.187	-12.129	-12.849	-10.953	-10.651	-14.102	-9.6916	-11.719	-12.433	-11.673	-10.652	-10.03	-10.878	-12.017	-10.727	-10.084	-12.463	-11.175	-12.019	-11.697	-9.6433	-10.759	-13.227	-13.184	-12.678	-12.026	-10.723	-11.69	-13.23	-12.519	-12.085	-7.6662	-11.449	-11.61	-9.1239	-9.9795	-14.014	-13.082	-9.3556	-12.675	-14.138	-11.35	-12.523	-12.036	-11.09
-7.0643	-9.0011	-8.4536	-9.5409	-7.8201	-9.1164	-8.0444	-7.6925	-9.2779	-6.7003	-5.5288	-6.3319	-6.7834	-9.895	-6.3229	-6.7593	-7.811	-6.916	-6.453	-8.3751	-9.3933	-5.0153	-6.664	-10.267	-8.7483	-7.6129	-7.8241	-8.1102	-6.6879	-6.9928	-6.8218	-8.7758	-7.2631	-8.0876	-7.2212	-7.6788	-9.4781	-7.0339	-6.0209	-5.9386	-5.9802	-7.0526	-8.165	-7.2591	-7.632	-9.9475	-7.362	-5.2341	-7.9992	-8.002
-21.322	-21.596	-20.585	-25.64	-23.298	-22.319	-24.279	-22.316	-22.752	-22.211	-24.336	-22.911	-23.148	-23.009	-20.919	-23.577	-22.632	-20.948	-21.633	-21.404	-21.933	-19.954	-22.74	-21.683	-23.09	-24.049	-21.121	-21.817	-25.493	-24.717	-21.675	-24.038	-21.384	-24.082	-19.336	-22.917	-22.026	-19.965	-21.432	-21.683	-24.463	-22.971	-24.386	-22.115	-21.935	-22.111	-21.994	-20.128	-23.207	-22.969
-5.5101	-4.2266	-5.8223	-4.9373	-5.5594	-5.0001	-4.6727	-7.024	-7.3792	-6.9132	-5.1836	-4.2755	-4.9132	-4.2949	-3.5805	-8.1338	-3.7486	-3.4283	-3.624	-5.3643	-3.9543	-2.5307	-5.1906	-4.2832	-5.0179	-5.2231	-6.2869	-5.4032	-6.8779	-8.4232	-5.2057	-4.2816	-6.8744	-1.9453	-5.4155	-5.7652	-4.2855	-3.7705	-5.6648	-4.9495	-4.9654	-4.7848	-5.0053	-4.2663	-4.9305	-5.2642	-3.8996	-5.4263	-6.3282	-4.3302
-12.323	-12.443	-11.49	-12.717	-12.247	-12.074	-10.964	-12.557	-10.947	-13.087	-14.273	-10.348	-10.537	-11.313	-11.556	-16.392	-13.051	-11.705	-12.86	-13.852	-15.532	-11.196	-13.301	-10.941	-14.771	-13.708	-14.912	-12.004	-12.396	-12.005	-12.338	-9.7948	-12.413	-14.141	-14.349	-14.545	-12.368	-11.79	-12.331	-11.087	-14.391	-13.272	-14.166	-13.484	-13.26	-12.587	-13.298	-12.661	-9.7106	-11.488
-10.17	-8.4028	-9.8659	-9.0915	-9.2583	-8.7409	-7.6675	-7.6209	-7.455	-9.2031	-9.1674	-8.6512	-8.6441	-8.2957	-7.8061	-9.3106	-10.165	-9.0384	-8.9259	-8.9158	-10.613	-10.09	-10.333	-8.9135	-9.9726	-9.592	-8.238	-10.559	-10.092	-10.64	-10.574	-11.216	-10.886	-10.944	-9.7302	-10.646	-6.6833	-9.8574	-6.638	-9.528	-9.7261	-9.2385	-7.1854	-9.8987	-8.5419	-7.5102	-9.9267	-9.8437	-10.123	-6.8307
-8.4368	-6.0938	-6.0568	-5.9659	-5.3436	-8.4191	-6.3982	-7.1718	-5.3485	-6.9377	-6.7315	-6.033	-8.3526	-7.0161	-8.2038	-7.7992	-7.8718	-8.2921	-7.9936	-5.7682	-7.6614	-9.2062	-9.4469	-7.7314	-7.9978	-6.905	-7.7151	-6.9878	-6.0229	-5.7023	-7.9829	-8.3613	-5.7436	-8.5792	-6.5821	-8.6214	-5.902	-9.2664	-8.213	-8.1276	-6.0368	-6.8903	-10.414	-7.3364	-5.769	-7.659	-7.0934	-8.4494	-7.8739	-4.8341
-3.9117	-4.4444	-2.684	-3.7575	-4.8895	-2.1454	-4.7739	-2.3224	-5.5644	-2.6073	-3.6105	-4.3785	-3.5378	-4.6962	-2.0345	-3.8458	-4.4328	-4.8925	-3.5441	-2.5628	-5.9831	-3.1499	-3.0846	-6.353	-3.4173	-4.7321	-2.3961	-2.5176	-4.0708	-4.1197	-2.2992	-4.5824	-2.1918	-4.2469	-3.3095	-3.5381	-5.5628	-5.4738	-3.4564	-2.5326	-2.532	-5.3294	-4.7917	-3.5429	-3.5262	-2.8875	-3.7086	-4.7013	-4.4796	-1.7315
-0.17443	0.69849	-0.14699	-0.079188	0.16273	-1.0776	-0.5444	-0.25385	2.2991	1.4622	0.95938	-0.071656	1.3559	1.0006	0.85902	1.8108	-0.099501	-1.8229	-1.0377	0.3377	-0.70064	0.44326	-0.44495	0.24228	-0.5177	0.35102	-0.53158	-0.97333	1.4018	1.233	0.45151	-0.67825	-1.8082	1.559	2.7253	-1.1327	0.56174	-0.078383	0.35534	0.83592	1.4836	1.2966	2.9959	-0.28806	0.3841	-0.080724	2.9872	-1.6007	-0.93343	0.59597
-12.825	-12.856	-11.841	-13.004	-12.879	-12.754	-14.003	-13.208	-12.212	-13.238	-13.797	-15.273	-12.348	-12.855	-13.352	-12.516	-13.847	-13.734	-13.437	-13.443	-11.752	-13.576	-13.303	-12.17	-13.989	-11.818	-15.039	-14.251	-12.751	-14.467	-14.601	-11.609	-13.38	-13.174	-13.835	-12.207	-13.929	-11.414	-11.946	-11.555	-15.789	-14.073	-15.17	-14.075	-12.321	-13.853	-10.41	-13.062	-13.512	-12.11
0.5325	0.040395	3.2567	3.1422	0.53485	2.4697	1.0356	0.5495	3.2333	2.155	1.502	0.50264	1.8502	4.1012	0.83584	0.19607	1.1139	2.2468	3.4003	3.1851	0.38313	1.7715	1.2125	3.2541	0.49564	1.4144	1.1572	0.86097	1.9287	3.0654	3.0501	-0.16027	-0.49871	4.8234	-1.382	1.1716	2.5257	0.47973	0.36976	1.7195	1.6294	3.5254	2.015	-0.6214	3.029	1.2167	2.0361	2.5673	3.1331	2.7398
9.2651	9.494	10.749	8.1432	10.071	10.101	8.4825	10.121	9.7829	9.3277	9.1388	10.649	7.791	7.5713	9.0495	10.02	9.2555	9.735	6.5081	6.8783	8.6064	9.8148	7.0276	8.6535	6.0498	7.7915	8.127	9.9733	9.776	10.691	7.9997	7.8491	7.0519	6.9934	9.1706	6.9998	7.8521	9.3522	7.2465	10.288	8.7185	7.3209	7.3577	7.7737	8.7899	8.8434	10.51	9.366	7.5058	8.7874
-8.6482	-8.635	-7.8582	-9.6245	-7.9358	-8.2022	-9.4166	-6.8834	-9.336	-8.8815	-7.0962	-8.0581	-9.687	-8.6101	-9.8576	-8.0569	-9.2741	-8.6283	-7.5979	-7.9606	-10.607	-6.811	-8.3545	-8.1935	-7.4679	-11.047	-7.5068	-10.098	-7.9876	-7.333	-8.1619	-8.2106	-9.0529	-7.6355	-9.9899	-6.7608	-5.962	-9.3663	-9.4092	-10.841	-10.02	-10.069	-8.7258	-7.8531	-8.9383	-9.2528	-10.004	-11.527	-6.9898	-8.7862
5.639	2.8321	6.7608	3.2291	1.6688	4.7398	4.9044	3.314	3.1334	3.0139	5.2148	6.7765	3.7832	5.1146	2.8025	5.6425	4.0504	4.0146	6.2352	5.802	4.098	5.2198	2.764	4.7518	4.5039	6.3961	3.9174	4.8407	4.9053	4.9398	4.8638	3.0112	3.6024	3.6761	2.2417	3.3531	1.9458	2.9994	6.3658	4.9726	4.539	6.4752	5.4539	4.7073	6.6829	3.5003	4.9492	3.197	4.4542	4.1437
-2.1256	-2.6148	-1.1537	-2.4558	-5.1783	-0.53693	-0.5723	-4.175	-2.3686	-3.122	-1.848	-2.9637	-2.9233	-1.275	-2.3646	-3.5033	-3.5366	-0.90723	-2.8558	-1.4927	-3.6132	-1.2727	0.17631	-2.2542	-1.7221	-1.4301	-0.60721	-3.7287	-1.1296	-2.1343	-3.6172	-0.22578	-2.2165	-4.6409	-3.2924	-4.632	-4.1151	-2.9304	-5.1879	-1.4065	-1.3124	-3.0997	-3.6621	-4.6577	-2.9802	-2.4841	-1.9405	-2.042	-5.1458	-4.1146
-3.3415	0.4421	-0.063905	-0.39244	1.78	-0.3974	-2.2027	1.0315	-0.75955	-0.44632	-0.56173	1.1296	0.30713	-0.97877	0.5924	0.38964	-1.3506	1.3473	1.1226	0.45248	0.39513	0.27856	1.4095	0.78417	1.6845	2.5444	0.57269	-0.24978	-1.9003	0.1487	-1.4435	-2.3067	-1.6338	-0.21824	2.6414	-2.0988	1.0704	1.6265	-0.60077	-2.8653	-0.8006	-0.1932	-3	1.4785	-3.1475	-2.9463	0.75463	-0.3642	-0.32197	0.28023
0.64234	-1.7263	-0.78805	-0.41341	-1.2262	0.73017	1.0543	-2.8068	-1.2344	-0.44842	0.19716	-1.4693	-1.7931	-0.51917	-2.2213	0.12902	-1.0833	-1.8073	-0.77094	1.2532	-0.14474	-0.042372	0.18389	-2.3009	0.023089	2.6531	0.33211	-0.66369	0.26095	-0.18039	0.4757	1.5547	-1.8244	-1.5329	1.1559	-0.51078	-2.3138	0.40166	-1.2353	-1.5437	0.18936	1.8283	-1.5201	0.6477	-0.1648	-0.86158	0.33721	0.42114	-1.6618	-1.2354
-0.57678	0.92332	-0.83599	-1.7252	-0.019517	-1.0812	-0.95067	-1.375	-4.4145	-2.7454	-2.5891	0.12493	-1.3545	-0.86063	-1.0589	1.3568	-0.74057	-3.8748	-2.1878	-1.3232	-2.4251	-1.4405	-0.069252	-2.256	-0.7303	-5.3367	-3.4419	-0.97542	-0.77003	-0.66323	-1.0732	-0.81575	0.28094	0.24389	-2.275	-2.4452	-1.9796	-1.993	-0.41349	-1.2302	-1.3477	0.82351	-2.432	-2.0838	-2.2245	1.3542	-1.1594	-3.407	-2.1821	-1.3947
-3.0337	-0.99927	-0.048581	-0.16151	1.9428	-3.3222	-1.3258	-0.71213	-1.9838	-0.67578	-4.0944	-3.0076	-0.86432	-0.61984	-3.1349	-1.4779	-2.8511	-2.3564	-2.1121	0.51787	-2.2849	-1.1487	-1.0791	-1.6376	-1.5368	-1.7425	-1.1611	-1.4662	-2.719	-1.7542	0.054083	-2.5991	0.25895	-1.5038	-1.2928	-2.4832	0.054928	-0.63257	0.040716	-0.61001	-1.4505	1.2562	0.1196	-2.2908	-2.3064	-0.050573	-1.0318	-1.6982	-3.0458	-1.3913
-7.0983	-7.801	-11.817	-9.0242	-10.403	-10.536	-9.9107	-9.1365	-8.9238	-7.5006	-7.6826	-9.561	-9.6099	-9.8234	-8.2689	-9.388	-6.4418	-7.3213	-10.41	-7.4534	-10.276	-7.8676	-9.2675	-9.199	-9.1968	-8.525	-7.9596	-7.7498	-7.8626	-7.2962	-8.3186	-9.1093	-9.5409	-9.1527	-9.9782	-10.652	-7.7551	-9.3146	-11.649	-9.3976	-9.5968	-8.0339	-7.9257	-7.9528	-8.0575	-8.965	-6.852	-7.5533	-10.189	-9.9799
0.54612	-3.7235	-3.0454	-1.9899	-1.8699	-2.183	-0.84349	-4.5253	-2.6609	-2.9246	-3.0186	-1.1029	-3.8989	-2.7057	-2.5496	-2.7813	-3.1429	-2.2702	-2.8488	-0.18791	-1.9967	-3.7084	-2.5382	-2.8376	-1.4141	-2.1985	-4.8701	-3.5655	-2.4303	-0.83956	-3.0123	-3.2836	-1.5821	-3.0128	-2.2378	-2.8871	-2.7179	-2.4529	-4.5805	-3.6729	-3.5842	-5.0994	-1.6786	-1.1205	-4.3695	-1.4407	-6.7002	-2.504	-1.0423	-1.3445
-14.785	-15.726	-16.125	-12.657	-17.529	-14.322	-11.849	-14.555	-12.304	-14.056	-15.078	-15.018	-13.125	-15.168	-16.131	-14.522	-13.507	-14.685	-14.499	-13.783	-14.882	-16.204	-15.161	-14.46	-14.619	-14.565	-15.285	-13.377	-16.831	-15.92	-14.218	-12.991	-14.217	-13.205	-16.279	-13.563	-14.995	-13.517	-15.833	-15.006	-13.422	-14.199	-14.356	-13.815	-14.161	-12.101	-14.986	-13.168	-15.71	-12.883
9.2474	8.2633	7.8469	7.9793	9.6857	11.274	11.64	11.101	11.463	10.276	10.95	9.9638	10.051	10.061	9.0345	9.7088	7.9015	7.6289	9.6716	9.5551	8.654	9.156	9.8003	8.5876	11.504	12.605	10.542	10.234	8.1972	10.283	9.9966	9.2019	11.772	9.7743	9.3422	10.352	8.7286	11.382	9.079	9.3744	11.228	11.232	11.312	9.3017	8.8855	9.4368	8.0073	10.91	8.9011	9.6343
-3.3564	-4.1003	-2.6851	-4.2343	-3.3631	-1.8291	-5.0822	-4.3747	-2.8793	-3.2306	-4.3464	-2.4023	-3.7864	-2.2762	-3.6118	-3.7591	-0.41821	-4.4892	-3.0409	-4.3487	-6.0496	-2.6447	-3.6117	-2.2504	-1.6139	-3.1835	-3.5868	-4.4702	-3.5361	-2.3919	-3.4974	-2.6081	-3.561	-2.8921	-2.6809	-3.7432	-4.6763	-3.8524	-4.4672	-3.161	-3.9512	-2.7286	-2.4329	-5.4145	-1.8127	-3.8328	-2.5946	-3.4926	-3.2723	-3.1613
7.6479	8.4138	7.546	7.126	6.486	8.7538	6.1017	4.5085	6.8452	6.5705	6.1661	8.0363	6.664	7.9139	5.7983	7.4899	4.7076	6.0603	7.1267	5.9057	7.9554	8.2401	6.2549	6.7082	6.7982	5.3765	7.0916	7.0171	6.5107	5.4914	6.0561	7.354	7.5505	6.6688	8.0034	7.6051	6.3496	5.7968	5.2764	4.9566	6.7752	9.0579	7.2834	4.5211	7.5993	4.8952	7.6941	7.3328	6.5533	6.0748
-10.225	-11.406	-7.6993	-9.7107	-9.6112	-8.7924	-8.6542	-7.4032	-10.205	-11.3	-8.3373	-10.636	-9.2798	-11.948	-9.3499	-8.3481	-9.1956	-10.24	-8.3279	-9.7332	-9.7953	-8.916	-8.9154	-10.852	-9.6836	-8.4421	-7.921	-10.952	-9.6793	-9.1049	-8.1475	-8.7819	-9.351	-10.462	-7.3983	-9.5626	-9.6789	-7.9173	-9.9743	-9.4981	-10.275	-7.579	-8.9952	-7.1214	-11.215	-9.8244	-10.275	-9.1512	-9.0216	-8.312
5.9549	6.2937	8.2245	8.7101	4.4139	8.1935	6.8002	6.7131	4.4751	8.8088	6.262	8.401	7.6429	6.99	6.6784	7.4174	6.0767	8.274	4.6302	8.2199	7.0581	6.6737	4.7419	7.7827	7.1036	7.3487	6.7649	6.4851	4.8692	5.4634	4.4539	3.6725	6.8846	9.681	5.6386	6.2487	4.5401	6.7724	5.3321	5.8522	6.5851	4.9837	7.4545	6.6097	6.95	8.461	7.3664	9.0688	5.8315	6.8112
3.368	4.0955	5.9869	3.7625	5.8966	6.932	6.2318	4.0843	3.3572	2.7139	4.3443	2.9873	5.2838	6.4122	3.6123	4.77	4.7668	4.8575	4.202	4.7721	4.2237	3.6434	4.3689	5.5716	5.1804	3.7773	5.1686	3.6969	3.4115	3.1672	4.5659	5.158	4.5385	5.4901	4.964	3.7888	3.9538	4.8194	4.1832	5.4098	3.7237	4.4131	2.7428	4.157	5.6233	4.4334	4.7803	0.39237	4.6362	2.3033
-21.021	-22.239	-23.838	-24.361	-21.825	-21.831	-22.185	-22.601	-22.366	-22.668	-22.573	-22.755	-21.903	-20.932	-21.1	-20.859	-22.184	-22.081	-23.301	-20.939	-21.075	-21.86	-22.117	-22.346	-23.257	-24.344	-22.323	-23.034	-22.93	-23.388	-23.602	-21.47	-23.084	-22.726	-23.057	-21.156	-21.123	-23.138	-25.673	-23.29	-22.887	-22.281	-21.598	-23.437	-24.315	-24.804	-21.74	-21.159	-23.55	-21.79
1.9524	2.5381	1.093	2.0182	2.8641	-0.64332	-0.94854	2.8725	1.294	2.7124	1.4832	3.168	-0.68174	0.58224	1.5341	1.8037	-0.52305	0.75282	-2.7857	0.37982	3.1367	1.1397	0.034798	-0.29582	1.2517	1.0601	1.235	1.5558	2.4847	1.3871	1.7069	1.5232	0.43818	1.4082	0.68091	-0.73263	0.23888	1.0527	-0.076058	-1.0439	3.1267	3.2662	3.1296	-1.0773	5.8782	0.13193	0.44687	3.292	0.98747	3.9671
-1.8694	-0.81767	-1.8488	0.87733	-1.4912	-1.1504	1.7599	0.10037	-0.3418	-0.032267	-1.5606	-1.8091	-1.6311	-2.3787	-1.5729	0.43496	1.4498	0.89434	1.3309	-0.29842	0.016218	-2.8647	0.27061	-0.96465	1.2968	1.807	-1.3288	-1.0334	-0.54075	-1.0233	-0.79645	1.0374	-0.10141	-1.2719	1.6679	-1.3539	-0.34368	-2.615	-2.207	1.0504	-0.15157	0.61562	0.45951	-2.1275	-3.1079	-1.6996	1.7242	-0.38572	-1.2383	1.7856
-2.2529	-1.0566	0.70543	-1.9733	-1.9883	-2.3791	-2.214	0.73518	-0.72206	-1.9128	-1.8914	1.3522	-2.0721	-1.3738	-1.3169	-1.0592	0.58395	-1.6202	-1.058	0.25859	-1.9604	-1.5283	-0.16856	-0.9115	-2.1029	-2.4156	-0.38024	-2.543	-0.50043	-1.9893	-1.7879	-1.3741	-1.8307	0.45784	-0.33293	-3.2429	-0.7732	-1.0727	-3.1602	-2.6255	0.13958	-0.29656	-0.9551	-0.53525	-0.33996	0.27057	0.37277	-1.4225	-2.697	-3.1055
-1.6131	0.55277	-0.030543	-1.4423	-1.1334	-1.2819	2.9394	-0.55983	0.3202	-2.0602	-4.2682	-1.1692	-0.1172	0.80596	-0.32977	1.3864	-1.0285	-1.0241	-1.4519	-0.073347	2.3164	0.44786	0.39768	-3.5302	0.047249	-0.60088	1.3055	-0.45503	1.1848	-0.80015	1.8469	-0.97472	0.30909	1.5866	0.36775	-0.6982	0.96572	-1.0652	1.9464	1.4034	2.0359	0.6736	-1.8485	2.2051	-0.44288	-1.4935	0.45011	-1.0023	-1.3995	1.1053
-21.916	-20.872	-22.642	-22.48	-22.397	-21.483	-20.368	-20.628	-22.814	-25.034	-22.658	-24.573	-21.093	-21.949	-19.789	-23.623	-22.217	-24.088	-21.46	-21.366	-21.338	-25.299	-23.112	-22.389	-21.959	-22.175	-20.382	-23.44	-21.13	-22.425	-20.269	-19.187	-21.569	-22.177	-21.893	-23.545	-19.644	-22.356	-23.513	-22.502	-21.901	-23.017	-21.525	-21.467	-20.564	-21.819	-21.192	-21.891	-21.553	-22.736
0.33532	-0.38586	0.13261	-2.0011	-0.80527	-1.2382	0.64659	-1.5666	-1.9421	0.41748	1.2843	0.24799	0.68001	-1.0582	0.30469	1.3451	0.019914	-1.4474	1.0077	-0.11191	-1.26	-1.3284	0.2064	0.95271	-1.6844	-0.06034	0.12933	-1.1248	-1.1653	-0.63147	0.035691	1.4696	0.096155	-0.31134	0.11734	-0.78268	0.84411	0.28433	-3.1893	2.3129	-0.26815	-0.082996	-0.60482	-0.1682	0.71405	2.2733	-1.5032	-0.21267	1.2273	-0.013872
-1.04	-0.78961	-1.5626	-3.0151	-2.4104	-0.83214	-0.69924	0.19577	-0.25853	-1.5006	-1.7726	-1.3445	-2.312	-1.1165	-1.5913	-2.3823	-0.29996	-0.97039	-0.59071	-1.5522	-0.3451	-0.52072	-1.3469	0.11018	-3.4921	-1.2111	-0.65928	-0.33015	-2.8369	-0.48521	-0.4406	-0.9384	-2.952	-3.7316	0.040979	-1.7094	-0.73068	-1.3119	-1.1451	-2.2004	0.58198	-1.2525	-0.39265	-2.0634	0.55072	-2.8652	-2.9278	-2.2929	-2.2118	-1.2849
-0.35614	-0.42249	0.54535	0.12788	0.13865	0.10913	0.11335	1.3663	0.22093	-1.5621	0.33261	-0.67321	-0.61307	1.4087	0.88906	-1.7822	0.36713	0.90562	-1.7247	-0.80512	1.0866	-0.46041	-0.75154	-2.0723	0.89799	-0.17272	0.16903	1.0464	-1.273	0.88511	1.8018	-1.0708	-1.6881	1.6058	0.81065	1.296	-0.57928	2.5019	-0.046951	1.3935	1.8868	-1.3642	0.17895	-0.38898	0.65953	-0.003504	-0.26361	0.10121	0.87169	0.7234
1.1793	-2.052	0.25171	1.2422	-2.1208	-0.89343	-1.3056	-1.8036	1.9266	0.42841	2.0398	0.084376	1.5304	-0.7218	-1.5269	-1.5207	0.33133	-0.23466	-1.3004	-1.6647	0.16939	0.98843	-1.745	-2.198	1.0326	-0.35786	-0.21961	-0.34916	-0.90724	1.6159	0.66173	-0.16425	1.1611	0.045643	-0.21065	-0.32832	0.80878	-0.28371	-1.1739	-1.9187	1.4601	-0.4414	-0.60988	4.1598	1.3786	-0.69148	-0.4384	1.4827	0.026027	-0.22182
0.59732	0.91828	-0.038254	0.81918	-1.9678	-0.61574	-2.6449	-0.46964	0.1648	-0.81054	-2.0508	-0.49927	0.1327	-0.7578	1.4302	1.4468	-1.1235	0.65706	0.28459	-0.66519	-0.17526	-0.70265	0.40501	1.3663	-0.4022	1.3951	1.1664	2.3036	-0.51435	1.4855	1.1603	-0.89319	-0.53056	0.36932	0.5984	1.1719	1.3277	0.96507	0.23137	2.2173	-1.92	0.069023	1.0887	-0.89158	1.4354	-0.062191	0.83792	-1.3172	-0.68649	1.1194
-11.858	-13.217	-12.579	-13.877	-13.542	-12.182	-12.015	-12.954	-13.092	-13.184	-12.979	-14.922	-10.844	-11.881	-13.4	-11.952	-13.967	-11.194	-11.966	-11.667	-12.746	-12.379	-13.551	-14.441	-13.503	-12.907	-12.837	-12.86	-15.757	-11.802	-15.875	-13.397	-11.543	-13.16	-15.347	-11.956	-13.65	-14.278	-12.08	-11.166	-13.22	-10.831	-11.933	-14.281	-14.328	-12.529	-12.3	-15.192	-14.686	-13.045
-8.5447	-10.238	-8.78	-8.267	-9.5755	-8.4845	-8.8042	-10.536	-6.504	-5.9473	-10.178	-8.006	-8.1953	-9.2843	-7.8416	-8.9448	-8.4969	-8.0454	-9.6849	-10.626	-8.2027	-7.2597	-9.187	-6.0706	-10.201	-9.5631	-10.997	-9.7672	-4.511	-7.7632	-9.092	-8.9555	-8.9013	-8.9361	-8.3107	-6.0074	-7.4775	-9.7257	-9.5048	-7.3841	-9.6347	-8.3794	-10.535	-8.9458	-6.5441	-7.2693	-8.9771	-8.7751	-8.8754	-9.9695
-9.5523	-8.7975	-7.8774	-6.2521	-10.782	-11.628	-10.963	-9.0552	-7.0528	-9.9992	-9.6738	-7.3954	-9.735	-10.654	-13.566	-9.9713	-9.9061	-9.0666	-8.7483	-8.1567	-8.6907	-7.9381	-8.5568	-9.4646	-7.7517	-10.308	-9.06	-9.8871	-7.3446	-10.716	-8.6971	-10.79	-10.312	-8.8965	-7.89	-9.4298	-8.0522	-7.3613	-9.6502	-8.7969	-10.137	-7.5004	-10.55	-8.2855	-8.6398	-11.329	-9.8224	-11.282	-8.8036	-10.466
-4.8761	-4.2601	-2.0739	-6.0884	-3.1024	-1.4243	-4.7868	-3.0812	-2.6147	-5.0223	-3.5992	-3.8462	-3.2557	-3.0369	-3.4317	-3.7166	-5.0042	-4.1868	-1.8453	-3.4971	-3.2618	-1.0904	-2.8229	-5.2375	-5.1471	-2.2626	-3.9155	-4.2245	-2.8952	-2.5156	-4.9083	-3.7059	-3.0702	-3.4013	-4.3466	-3.6368	-2.0915	-5.2743	-1.8146	-2.9428	-5.7877	-2.6388	-4.6163	-2.6629	-0.74781	-1.5019	-4.0593	-2.0263	-2.2164	-3.3799
-11.73	-11.351	-10.164	-11.608	-12.316	-10.187	-10.674	-10.478	-11.743	-12.611	-11.589	-11.256	-11.866	-12.909	-10.902	-10.976	-10.37	-13.546	-10.587	-10.77	-11.627	-9.8055	-11.121	-12.361	-12.243	-13.087	-11.615	-8.6589	-9.8355	-10.341	-11.155	-11.252	-10.582	-11.241	-12.572	-13.792	-12.304	-10.337	-10.454	-11.669	-11.579	-12.253	-13.135	-11.067	-11.145	-9.9848	-11.046	-11.981	-11.998	-11.645
-0.23394	0.43763	2.6413	3.3721	3.4144	1.9207	1.6756	0.79866	0.84346	0.17311	0.04048	2.3719	-1.3242	1.463	2.1281	1.2362	2.2638	-0.36353	-0.06505	2.5621	0.45824	2.9818	2.5866	0.38861	-0.046497	2.3983	1.8059	2.0823	0.26579	2.3436	2.1433	2.4788	2.3733	-0.68011	3.3829	2.1964	2.0904	3.1397	-0.37253	2.6334	2.3651	1.2711	0.75694	1.5416	2.4437	1.7563	3.0651	2.1558	-0.093422	2.4119
-1.1611	-1.7118	0.74552	-2.5753	-3.8884	-1.3257	-3.647	-2.7527	-3.7258	-1.978	-2.6592	-3.792	-1.8334	-1.3514	-2.0743	0.15147	-4.2567	-4.09	-1.3034	-3.4394	-1.2739	-3.3142	-2.71	-2.6046	-4.2815	-0.37519	-3.0445	0.29894	-2.3917	-1.5498	-3.4984	-2.3717	-2.2975	-5.4116	0.52804	-2.6695	-4.7376	-1.5235	-1.8274	-1.3516	-1.5629	-2.0503	-4.26	-3.8361	-4.1738	-3.0884	-4.2447	-2.4791	-1.0988	-2.4758
-11.552	-9.9843	-11.536	-11.531	-8.9851	-10.749	-11.186	-11.353	-12.448	-9.8018	-12.703	-10.36	-10.442	-10.035	-11.118	-8.5156	-10.804	-11.926	-12.745	-11.293	-11.085	-11.465	-9.0819	-11.666	-9.4989	-12.816	-12.939	-9.4659	-12.016	-12.417	-12.35	-10.773	-13.891	-11.784	-12.319	-11.247	-8.0168	-12.86	-10.351	-11.982	-13.217	-10.316	-10.344	-12.054	-10.39	-11.448	-12.204	-11.325	-12.648	-10.41
-3.6169	-2.3611	-2.5982	-1.6277	-1.6378	-1.9011	-3.9886	-3.7777	-0.10764	0.68907	-1.2405	-0.91789	-2.5585	0.031716	-0.96157	-0.82184	-1.8309	-1.2246	-1.7875	-0.1226	0.15722	-1.625	-1.7245	-3.0377	-0.031108	-1.527	-0.63096	-1.5944	-2.4489	-2.0346	-3.3778	-3.0767	-2.3148	-4.6538	-1.0593	-0.32436	-3.3505	-2.4625	-0.093369	-2.4	-3.4836	-1.7417	-3.3581	1.4894	-1.5011	-0.66233	0.40896	-1.6659	-1.9937	-0.53983
-23.702	-20.742	-20.714	-19.739	-21.327	-20.902	-19.726	-20.083	-19.615	-19.915	-20.66	-20.605	-21.889	-20.571	-20.377	-21.223	-23.443	-21.137	-21.854	-21.972	-21.414	-21.153	-20.567	-19.394	-20.274	-20.309	-19.948	-21.907	-21.028	-22.123	-19.856	-19.309	-20.26	-20.997	-22.99	-21.592	-22.18	-20.573	-20.743	-22.574	-18.931	-18.773	-19.198	-21.856	-20.676	-21.347	-19.869	-19.52	-20.943	-23.721
8.4023	7.9138	8.0828	8.6379	9.0434	10.456	9.9986	4.3561	7.9828	7.4389	8.6917	6.5439	6.5648	8.3055	6.0196	10.873	7.3358	8.7619	7.9195	10.012	9.647	10.178	7.8097	11.032	7.1102	7.5993	6.6326	6.6483	5.534	8.3721	8.63	6.3004	6.2017	7.1722	9.4887	10.132	7.0483	9.8203	9.2881	9.7395	6.6429	8.9157	7.498	9.2707	8.0772	8.4748	7.3372	6.7274	8.7396	9.8986
2.5112	0.8635	0.80748	1.5371	1.1827	2.5591	0.9579	1.535	0.89114	0.54425	1.5876	2.5516	0.64998	2.8354	1.7608	3.8274	1.1102	1.1656	1.3981	2.7344	0.49473	2.1807	2.412	4.2197	1.6141	1.9779	0.27843	3.0951	2.6773	0.0069961	2.695	0.21511	3.2489	-0.74996	1.6608	1.2277	2.0241	0.81721	1.6224	4.2036	-1.0903	2.1593	1.4324	0.86526	0.80699	2.2542	2.1306	1.2786	2.2685	2.0369
-16.037	-12.71	-15.829	-13.836	-12.17	-15.733	-14.212	-13.955	-14.504	-14.442	-14.618	-16.218	-13.665	-12.966	-14.578	-13.355	-14.845	-13.747	-14.468	-13.94	-11.421	-16.219	-14.769	-13.386	-13.462	-15.988	-15.718	-14.982	-10.939	-15.141	-13.277	-13.736	-15.148	-13.495	-14.758	-13.984	-13.278	-13.942	-14.406	-16.459	-13.057	-13.472	-14.431	-14.02	-14.589	-14.614	-16.592	-14.183	-13.262	-15.45
-8.366	-12.446	-13.22	-11.031	-12.125	-10.447	-11.83	-12.178	-9.5885	-10.944	-9.9826	-10.726	-10.284	-9.7149	-11.756	-11.577	-10.208	-13.932	-11.553	-10.759	-12.924	-11.792	-12.422	-11.629	-9.1783	-11.475	-13.285	-12.386	-9.7653	-12.609	-10.846	-11.95	-12.056	-12.37	-12.854	-11.802	-10.976	-9.6336	-10.9	-8.9257	-12.211	-11.46	-13.252	-11.967	-11.87	-10.377	-10.443	-11.609	-11.704	-12.625
5.8859	4.0863	3.995	5.7012	5.4639	4.487	5.9958	6.2853	5.9917	5.5528	4.9193	3.9734	5.0118	4.1931	5.7147	5.2595	6.622	4.9493	4.8543	5.7257	4.0754	8.4315	3.1411	4.3361	5.5698	5.388	6.3253	4.9279	5.2152	3.0364	6.8252	6.2334	7.0452	2.4091	7.6813	5.4988	7.0435	6.677	4.4882	3.9753	5.1029	6.0293	4.0326	7.0183	4.386	7.0373	6.6815	6.3291	6.1245	4.2147
5.1088	5.5255	5.5774	3.3498	6.4336	4.1524	4.3408	7.6072	3.3032	4.937	3.8505	3.2231	3.5107	6.752	7.0106	3.6541	2.2314	5.0712	5.7348	4.7901	5.5786	6.1294	4.736	5.5127	4.4105	3.2654	5.4999	6.1436	6.1377	4.7608	4.3591	6.65	4.3802	6.1299	2.2617	6.4257	3.7898	4.948	7.5993	3.1961	2.5824	2.852	4.415	2.9028	3.7093	5.0433	3.0693	6.0072	3.2886	6.8505
-0.42983	-1.1734	-0.62937	-2.7406	-3.0857	-0.36738	-2.745	-3.0287	-2.6998	-2.4598	-1.7596	-3.2686	-1.3773	-0.89694	-2.2741	-1.6197	-1.4103	-1.5623	-3.7577	-1.8933	-2.0296	0.017611	0.43166	-0.26732	-2.379	-1.6478	-1.7729	-3.6988	-0.22104	-1.7325	0.19011	0.27431	-2.4678	-1.7621	-3.5264	-0.72521	-0.12575	-1.4127	-0.61722	-1.8687	-2.0708	-1.5683	-2.0814	-1.8832	-3.1603	-2.0649	-3.0514	-1.3895	-2.5606	-3.4442
-4.5255	-4.3279	-4.5472	-2.2621	-5.5289	-2.2621	-3.8491	-3.3599	-5.0431	-1.9341	-4.3514	-5.0613	-2.9027	-5.6698	-1.9827	-4.5198	-5.731	-4.5343	-4.4146	-4.5929	-4.0362	-5.9532	-2.1514	-3.8413	-5.2691	-6.0372	-5.2296	-3.5422	-2.4328	-2.6518	-4.6798	-3.9668	-5.2567	-3.4728	-4.6837	-2.1615	-4.8347	-5.3843	-3.9216	-5.8408	-1.9495	-3.668	-2.696	-4.0673	-4.7302	-2.328	-2.0993	-1.2341	-5.0933	-3.6368
-7.4463	-7.628	-9.6399	-9.7754	-8.449	-10.49	-9.76	-9.2479	-8.6976	-7.9987	-10.573	-11.399	-8.8915	-9.2623	-11.268	-11.469	-9.6638	-8.433	-8.4764	-10.223	-9.8595	-10.698	-10.985	-11.759	-10.241	-9.6957	-9.9465	-10.634	-10.127	-11.496	-8.0664	-9.5259	-12.017	-10.999	-9.4684	-11.057	-12.634	-9.2127	-10.995	-9.5816	-10.305	-8.9905	-10.872	-11.122	-10.155	-11.774	-12.101	-7.1544	-10.7	-9.5819
1.0729	-0.96015	0.11139	-0.0098974	2.2619	-0.42868	0.87801	-0.10497	2.5843	-2.7017	1.9615	-0.95633	0.17051	-0.65007	0.38272	-0.034683	0.39681	1.1286	-0.079009	1.8258	0.096097	1.367	-0.56378	1.2287	-0.27804	-2.0087	1.5888	0.069907	-2.0796	-1.4885	0.96753	-1.2047	1.857	-0.14774	-2.6262	1.4094	1.1852	-1.3535	0.22638	-0.53617	-0.73775	0.68565	-1.1283	-2.6463	0.22085	-0.37012	-1.5492	-0.20406	2.5493	-0.40178
-7.8006	-9.2775	-11.441	-9.6402	-11.616	-10.132	-11.146	-10.479	-11.908	-11.233	-9.2123	-9.6483	-11.506	-10.338	-13.02	-6.9854	-10.912	-10.521	-12.225	-9.0668	-9.1395	-12.603	-8.6599	-9.305	-11.597	-12.52	-12.321	-10.781	-11.707	-9.9804	-10.916	-12.053	-10.841	-10.935	-11.46	-10.373	-10.762	-9.521	-9.588	-11.864	-10.678	-12.033	-8.8161	-10.796	-11.783	-11.368	-8.7038	-10.588	-11.775	-12.477
-4.9449	-3.7083	-4.9143	-1.7172	-3.2577	-4.6751	-5.1422	-4.8232	-2.318	-6.5366	-4.3746	-4.7937	-2.6901	-6.9148	-4.9585	-4.3075	-4.5591	-6.4647	-2.1808	-5.3647	-4.0878	-3.5198	-5.721	-4.5513	-4.7399	-4.959	-1.6719	-5.1079	-4.0515	-4.2991	-3.6971	-4.885	-3.776	-2.7646	-3.3877	-4.0442	-3.4729	-6.4058	-5.236	-4.0384	-4.088	-4.7162	-3.0179	-3.406	-2.7128	-2.6772	-3.1123	-3.3094	-5.2179	-2.797
-5.1896	-6.455	-3.8628	-0.95724	-5.0888	-5.1433	-3.9347	-3.3258	-5.1757	-2.3849	-5.0058	-3.5876	-3.663	-6.1908	-5.2308	-6.3403	-6.0675	-3.2375	-4.2349	-4.4371	-5.5746	-5.7817	-4.8099	-3.5799	-2.5818	-4.3339	-5.3346	-3.1125	-3.3613	-4.3709	-4.2709	-5.8191	-5.006	-6.4386	-4.1228	-2.4522	-6.287	-3.993	-3.525	-5.9734	-5.5133	-3.4848	-5.6474	-5.2138	-5.1378	-4.6691	-3.0679	-8.1209	-2.911	-4.7381
-13.883	-13.409	-15.333	-13.911	-13.169	-12.065	-14.332	-14.454	-13.388	-12.485	-13.615	-13.078	-14.668	-12.719	-14.019	-12.956	-13.469	-13.854	-12.028	-12.044	-11.836	-13.658	-14.662	-14.951	-13.359	-11.969	-12.86	-14.892	-13.597	-11.952	-14.818	-12.172	-14.721	-12.659	-13.014	-11.458	-9.7724	-12.462	-12.815	-12.931	-13.767	-13.083	-13.012	-14.313	-13.25	-13.76	-12.016	-14.616	-13.56	-11.07
-1.4529	-2.1234	-2.8736	-1.6088	-1.0811	-2.1449	-0.24094	-2.9196	-0.19013	0.65358	0.36142	-3.2717	-0.63285	-0.45657	-2.7352	-2.4344	-4.1527	-2.2813	-2.5202	-2.2363	-2.6568	-5	-0.60744	-0.29354	0.19268	-0.13127	-4.12	-1.0046	-2.7661	-0.83064	-1.4505	-1.759	-3.1509	-2.017	0.88203	-1.4504	-1.5371	-3.2787	-1.8468	-0.054943	-1.4086	-2.1453	-2.8213	-2.2203	-2.0071	-1.797	-1.9222	-4.9472	-2.1793	-1.7548
-0.87915	-1.6429	0.86133	0.10568	0.28522	-1.362	-2.2356	0.43287	-0.64796	1.7084	0.42202	3.3255	0.31657	2.4325	-0.77771	-1.4391	0.61417	-0.92612	0.49281	-0.9246	-1.1704	-0.6968	-0.72816	-0.42604	-1.9692	2.1363	-1.7422	-0.68008	-0.85502	0.088931	1.0298	-1.8191	0.42773	-1.2698	-0.63261	0.38038	-0.42953	0.5092	1.2339	-1.4716	-1.4503	0.77051	-1.8228	-0.53878	0.24114	-1.6862	-0.29506	-1.6163	-0.70829	-0.32222
-2.1579	-2.5297	-1.4719	-1.6376	-1.1043	-2.1839	-2.476	-0.6628	-1.7906	-1.5683	-2.0437	0.31385	-3.4071	-2.2566	-1.4886	-3.4306	-2.1422	-1.013	-3.4974	-2.2752	-1.0392	-4.3262	-2.7924	-1.2984	-2.1986	-1.2863	-1.3586	-0.35276	-1.8989	0.67508	-0.81217	-0.97544	-0.68841	-1.4282	-0.15905	-2.2	-1.9932	-5.2604	-3.2164	-0.17331	-2.2347	-1.2636	-1.7167	-1.3873	-1.8365	-3.339	-4.1437	-1.3601	-1.5443	-2.0907
-1.9111	-2.949	-2.6341	-0.6425	-1.3496	-1.6875	-0.59834	0.42861	-3.4991	-0.87922	-1.6557	-2.1789	0.072275	-1.0666	-2.3526	-3.0374	-1.4911	0.45378	-3.2594	-0.73191	-2.0717	-1.9369	-0.85896	-3.5958	-0.88863	0.88162	-1.3351	-0.54782	-1.7573	-1.6248	-1.9957	0.12209	0.12048	-1.6344	0.20615	-1.3946	-1.5924	-3.0093	-0.57044	-1.352	-3.052	-2.1181	-3.0624	0.091146	1.8448	-1.9881	-4.204	-1.6232	-2.9251	-1.7139
-4.1089	-4.4026	-1.0507	-3.0255	-4.8151	-2.5905	-2.6949	-2.6744	-1.8304	-1.0653	-3.1932	-3.3592	-1.4022	-2.0778	-3.8191	-3.8997	-1.6437	-1.336	-2.6596	-3.1733	0.11501	-2.7453	-2.7483	-2.6006	-1.1519	-6.5957	0.65198	-1.717	-3.5319	-0.44743	-0.77985	-2.6666	-2.2549	-1.1381	-1.324	-2.9622	-3.6058	-1.9546	-1.6765	-3.3024	-1.4035	-1.9709	-1.3501	-4.1095	-2.4742	-2.1793	-2.1953	-1.2115	-5.1582	-3.6966
-3.3414	-2.3837	-4.6441	-4.4779	-1.7272	-5.4469	-3.0378	-5.1858	-3.6365	-2.8457	-2.6737	-3.1973	-3.0082	-2.8149	-3.2199	-2.2584	-4.4473	-4.8728	-2.9337	-1.9012	-5.4184	-3.5287	-0.9868	-5.3444	-5.3636	-4.5689	-6.4435	-1.5347	-1.6066	-5.4056	-2.4788	-4.266	-2.4391	-1.7109	-5.0694	-5.6245	-3.7927	-4.1182	-3.413	-2.1636	-5.326	-4.248	-6.3656	-4.4542	-4.1232	-4.0135	-4.8104	-3.6617	-3.803	-3.5071
-10.017	-11.54	-10.837	-9.5984	-11.296	-10.961	-10.974	-11.411	-10.762	-10.935	-8.9833	-11.424	-9.2672	-8.9267	-12.456	-9.676	-8.7497	-11.33	-13.245	-12.749	-9.317	-8.8478	-10.307	-11.277	-10.062	-9.8934	-10.523	-10.886	-11.51	-12	-11.086	-11.449	-12.388	-10.858	-10.64	-10.237	-10.259	-14.269	-11.379	-8.8601	-12.009	-9.8126	-9.0892	-10.797	-9.461	-10.816	-13.227	-13.054	-10.426	-11.631
0.025817	-0.0027064	-0.4969	1.5223	-2.1086	0.89007	-0.78889	1.7149	0.51142	-0.52653	1.3034	1.2196	0.265	0.19148	0.94376	0.50257	-0.30479	1.9679	0.49505	1.4877	1.9337	-0.074983	0.017495	-0.34524	3.3716	-1.4005	-0.56899	-0.82903	-1.9933	0.42359	-0.45452	1.4864	0.78358	-1.3635	0.38812	1.4436	-0.46338	0.044625	1.6327	0.15196	-1.3271	-0.91366	-1.9848	3.1119	1.445	1.7605	-0.27513	-0.86791	2.1209	0.5473
-14.714	-12.569	-10.88	-12.302	-9.4043	-12.899	-9.8973	-12.475	-10.682	-10.424	-11.685	-12.608	-12.278	-11.091	-8.786	-11.853	-10.442	-10.694	-11.134	-10.786	-11.708	-11.257	-12.262	-13.374	-12.835	-10.287	-12.87	-10.522	-9.3531	-10.471	-11.327	-9.6234	-10.679	-11.461	-11.782	-11.595	-10.68	-11.714	-11.287	-13.352	-12.479	-10.39	-9.4552	-11.356	-11.586	-11.708	-12.244	-12.064	-9.9252	-11.833
-12.351	-11.493	-12.771	-13.425	-15.122	-15.528	-14.017	-12.327	-12.886	-13.703	-14.415	-12.429	-13.305	-13.681	-12.842	-14.233	-12.492	-15.133	-11.897	-13.591	-11.539	-12.629	-15.536	-15.901	-14.599	-12.259	-12.186	-14.296	-13.276	-13.981	-12.724	-12.477	-13.981	-12.575	-10.102	-13.867	-15.269	-12.704	-14.659	-12.605	-11.889	-12.208	-11.758	-13.572	-14.07	-13.343	-12.924	-14.112	-12.463	-14.604
-0.99636	-4.6223	-2.5473	0.080577	-2.8783	-1.13	-0.45999	-4.3208	-0.93082	-1.3766	-1.8979	-3.3363	-5.7883	-4.5932	-0.55894	-3.2916	-3.9257	-1.949	-3.964	-2.6944	-1.9099	-5.4091	-3.1144	-4.4656	-2.6359	-0.61796	-1.424	-4.5157	-3.7217	-0.8482	-1.3953	-3.3751	-1.6726	-1.7565	-2.1906	-2.312	-3.4834	-2.6227	-0.9552	-3.5678	-3.8988	-4.1338	-3.1959	-1.543	-2.7854	-1.5153	-2.5536	-3.139	-1.905	-2.6475
5.8719	6.822	10.31	6.4582	6.8802	5.923	5.6569	5.2587	8.2696	6.1945	5.489	7.6434	7.924	6.178	11.284	5.0021	6.2924	4.4487	7.5555	7.4524	9.283	7.3411	6.6112	7.735	8.7361	5.697	3.8954	9.3749	8.8296	7.6856	7.8208	6.1892	7.3189	7.2776	9.3437	5.787	9.0065	7.0055	8.2838	5.3585	7.4699	6.8278	7.3458	6.5319	6.5236	5.8354	8.1029	6.1682	7.2079	6.4815
-3.9861	-6.4589	-3.3814	0.51776	-3.762	-2.6216	-3.2642	-6.0867	-4.4918	-6.2457	-4.2579	-4.2012	-1.4337	-3.0751	-4.6365	-4.4304	-4.7496	-3.6596	-5.2099	-3.1842	-3.8918	-3.1831	-4.2945	-4.8717	-4.7879	-3.6223	-2.9515	-5.3478	-3.4952	-6.2606	-3.9678	-3.8198	-1.6524	-4.0465	-7.4199	-4.2478	-3.5128	-7.0773	-3.9081	-3.9953	-4.5175	-5.7874	-3.8603	-5.4738	-5.0723	-3.4619	-3.5621	-3.6811	-4.3029	-6.4282
3.8981	4.4884	5.3667	5.6304	4.2963	4.3433	5.9004	7.2353	5.8214	6.899	4.2687	4.3421	6.7478	5.0015	4.7287	6.6665	2.8178	4.9764	4.7543	4.2022	3.324	6.7429	6.5051	1.7941	4.4215	5.1054	5.4499	4.4114	4.3361	5.4677	7.3393	6.2277	4.7613	5.0831	5.7787	3.7396	6.6995	4.303	5.9806	4.6707	6.851	3.5041	7.2852	4.2172	5.9735	5.4026	5.9841	3.1508	5.4107	5.8699
-1.3678	-0.90475	-2.0378	-2.597	-3.245	-1.9969	-5.9734	0.15804	-2.2633	-2.0562	-1.5646	-1.5783	-3.077	-3.31	-2.1947	-1.7422	-2.5044	-1.7335	-4.1308	-5.388	-0.41041	-4.7996	-1.6317	-0.90061	-2.5177	-1.2062	-4.0231	-0.70499	-4.4639	-1.9587	-3.5284	-2.4229	-0.86911	-3.2272	-1.1927	-3.0046	-1.5503	-1.5744	-3.157	-3.2107	-2.0801	-2.8778	-3.3603	-2.6367	-3.443	-3.1926	-0.31199	-2.1966	-2.0467	-1.4878
7.6572	5.6873	6.7531	6.8304	6.8765	7.8191	4.9753	7.1975	5.4643	8.4048	7.2766	5.0982	6.4698	7.118	8.4323	6.3195	7.1733	7.7768	7.5347	5.911	8.8296	8.8382	5.4384	7.7705	5.6451	5.7077	5.4518	8.0195	5.3789	6.2856	8.1376	6.8525	6.7363	6.0675	8.586	4.8652	7.3174	3.5035	6.1396	8.3243	6.5203	6.456	6.3785	9.6619	6.801	7.9172	7.5894	9.336	5.3811	8.0909
-8.7142	-11.306	-9.0248	-11.828	-7.796	-11.446	-11.876	-12.69	-9.4009	-11.611	-9.3445	-13.812	-10.256	-11.707	-9.6789	-8.6264	-10.517	-9.908	-12.023	-11.822	-11.782	-11.545	-10.018	-11.55	-10.935	-11.226	-9.8287	-7.4823	-9.7133	-10.787	-10.342	-8.427	-9.9686	-10.854	-11.562	-9.3353	-11.634	-11.804	-12.098	-12.921	-9.1038	-10.362	-10.118	-10.504	-11.722	-8.2713	-11.862	-10.993	-11.052	-12.028
-12.451	-11.34	-10.269	-11.584	-11.784	-11.073	-9.37	-16.128	-13.364	-13.089	-11.608	-9.184	-10.657	-9.4462	-11.225	-12.442	-12.691	-11.047	-11.583	-10.112	-10.812	-10.662	-11.566	-9.7845	-10.285	-12.304	-11.115	-12.164	-12.3	-12.697	-10.345	-13.586	-10.727	-12.14	-11.294	-9.8796	-12.456	-10.738	-10.22	-10.486	-12.262	-12.357	-13.02	-12.494	-11.476	-11.253	-12.317	-12.546	-9.7775	-11.72
-1.6787	-0.89311	-1.0207	-1.8311	0.72407	1.6893	-0.40538	-1.201	1.7445	-0.43523	0.7379	-0.094034	0.74447	-3.7012	1.5171	0.73922	0.18983	-0.28605	-1.2986	1.2621	0.011759	0.4399	-0.59622	1.6311	0.22082	2.2641	1.151	-0.6178	-2.6414	1.396	1.0831	2.1323	0.090784	-0.18508	0.56168	1.2553	1.9115	-2.1278	1.0776	2.1822	-0.15064	0.92966	-1.3356	-0.23542	0.41032	-2.1656	0.058171	2.1729	-0.82931	1.5226
-14.748	-13.011	-11.816	-11.86	-13.089	-15.698	-12.598	-13.08	-13.88	-15.179	-14.093	-11.788	-12.255	-12.66	-14.159	-12.09	-16.54	-14.587	-13.495	-14.407	-14.247	-14.39	-12.278	-13.383	-15.47	-12.019	-12.596	-12.077	-13.296	-14.716	-10.16	-13.682	-12.982	-13.594	-12.689	-15.216	-13.309	-12.13	-12.189	-12.182	-11.652	-14.067	-12.956	-16.509	-12.361	-13.136	-14.117	-13.791	-12.914	-14.148
-14.156	-13.615	-12.755	-12.194	-12.159	-15.285	-11.316	-12.996	-14.798	-13.36	-13.295	-14.58	-10.683	-12.737	-13.453	-12.136	-13.053	-14.359	-13.464	-12.762	-15.112	-12.531	-13.487	-13.04	-12.54	-15.235	-12.386	-13.148	-13.308	-11.826	-15.271	-13.897	-13.837	-14.569	-11.934	-10.3	-12.257	-12.352	-12.835	-13.538	-11.757	-12.639	-11.792	-13.335	-13.929	-11.66	-12.246	-16.915	-13.134	-12.291
-3.4921	-3.3369	-2.2379	-4.4945	-4.8748	-5.347	-4.5305	-5.1669	-6.7353	-5.4832	-1.6832	-4.3855	-4.3774	-4.2653	-1.8483	-3.9084	-3.8992	-5.3099	-7.6569	-2.4326	-4.6555	-6.7669	-5.8882	-4.9178	-4.0228	-4.0645	-4.2728	-2.8205	-5.3771	-3.5036	-4.2751	-2.8847	-3.1125	-5.9798	-4.4314	-5.1928	-4.0977	-6.6892	-3.3414	-6.3378	-5.3262	-5.1415	-4.859	-4.6965	-4.8168	-3.5146	-4.085	-6.4217	-7.021	-4.5917
-11.989	-12.789	-12.464	-14.017	-14.678	-13.758	-12.954	-13.069	-14.393	-11.105	-12.826	-13.505	-15.117	-12.737	-11.858	-12.875	-10.961	-13.93	-13.205	-12.165	-12.253	-13.121	-12.888	-12.608	-11.378	-12.394	-14.156	-13.554	-13.677	-11.43	-13.486	-12.176	-11.374	-12.084	-12.098	-10.703	-14.07	-11.565	-14.233	-13.868	-13.841	-15.393	-10.797	-12.284	-11.435	-13.827	-14.313	-10.683	-11.801	-11.539
5.2589	6.8343	4.4905	4.0378	4.4317	5.5913	3.5457	4.2879	6.0265	3.8525	5.6808	4.811	7.3935	3.3433	4.5531	4.3159	4.5404	2.9903	6.735	5.4088	5.3458	3.7368	3.7895	4.4678	3.1222	3.4141	5.9031	6.0813	4.506	4.5123	7.794	5.4228	6.1331	4.5108	4.1555	3.4368	4.9638	5.1985	5.8284	3.4036	4.6202	5.7039	4.1804	5.3333	2.6762	5.8853	3.1596	6.0678	4.5923	5.1258
-10.811	-7.3278	-8.8763	-7.9372	-6.7428	-9.4977	-9.0638	-9.3175	-7.9696	-8.4741	-11.796	-8.9186	-11.359	-8.9825	-9.4145	-8.3812	-6.552	-6.8937	-9.223	-8.8233	-10.416	-8.7732	-9.5657	-8.253	-9.4535	-8.445	-8.0804	-9.8286	-7.1515	-8.9025	-7.3958	-7.5017	-8.8485	-7.0996	-7.1779	-8.2276	-9.6928	-8.3786	-9.8292	-8.1966	-8.5239	-8.2941	-9.0025	-7.2839	-8.8439	-7.3258	-10.139	-10.331	-8.6822	-8.5829
-8.1233	-8.0671	-7.6845	-7.0855	-5.7203	-7.6487	-6.43	-8.9288	-6.3422	-8.1115	-7.8991	-5.6137	-4.9825	-6.0794	-5.4615	-6.539	-5.8418	-6.8662	-6.7556	-6.6018	-7.3636	-5.5296	-8.5328	-6.9035	-6.5523	-7.0728	-3.9161	-5.2186	-4.7613	-6.5246	-7.1118	-5.2229	-7.79	-5.8783	-4.6132	-6.1921	-3.5516	-5.1455	-7.8971	-6.8178	-6.0874	-5.5575	-5.8802	-6.5426	-7.0147	-3.1299	-6.3417	-5.0618	-5.9694	-7.8156
-6.6868	-8.6889	-5.1067	-6.4854	-5.1884	-5.5172	-7.4828	-6.5269	-3.6262	-4.7239	-6.4025	-5.5077	-5.616	-6.2385	-5.7381	-5.8998	-4.7389	-9.2461	-5.113	-6.3463	-6.7687	-5.4889	-4.0949	-5.712	-5.0648	-5.7919	-6.995	-5.6013	-1.364	-3.2978	-5.0493	-6.3781	-3.9918	-5.7501	-5.265	-5.0741	-3.2347	-5.1243	-6.9316	-3.2806	-4.2881	-5.1995	-5.7928	-5.2387	-6.1231	-7.9852	-5.2258	-8.8196	-7.1413	-4.5453
7.7125	10.464	9.514	5.6367	9.4029	8.727	11.777	6.2907	8.5386	9.708	9.2738	7.834	7.8732	8.3479	9.7266	6.9251	7.7679	8.1203	9.0464	7.9032	9.0923	8.81	9.0173	10.123	11.141	8.603	9.2877	8.0785	6.7596	7.8969	10.072	9.3888	9.0606	7.5985	5.8862	10.444	9.9766	8.0688	8.4696	7.525	7.1967	7.4304	9.24	8.9549	7.6086	9.0525	7.9803	8.6897	9.3994	7.4751
-9.7465	-9.7826	-8.2355	-9.6293	-9.8502	-8.5734	-11.071	-9.9499	-8.4482	-6.6853	-11.001	-9.5508	-8.983	-8.5099	-9.2773	-11.314	-10.945	-6.4186	-8.8128	-9.9125	-8.0374	-9.4078	-7.0085	-8.0356	-9.4227	-10.047	-7.0938	-6.9227	-10.879	-7.3174	-10.485	-10.102	-9.4138	-6.462	-10.078	-6.3925	-11.717	-8.4757	-10.659	-6.9536	-9.7609	-8.5377	-9.9632	-8.1016	-10.247	-6.1325	-9.2206	-10.963	-10.122	-9.1878
-8.23	-11.627	-12.189	-10.876	-12.034	-10.247	-10.908	-10.289	-10.065	-10.209	-12.187	-9.2902	-11.561	-10.089	-11.046	-9.8956	-9.2534	-11.717	-12.376	-10.34	-12.283	-9.1926	-12.12	-11.596	-11.414	-10.485	-7.9319	-9.5416	-12.379	-11.598	-11.684	-11.207	-11.468	-10.356	-9.6817	-10.037	-8.7947	-12.598	-11.708	-10.439	-12.119	-11.468	-13.074	-9.6043	-8.6095	-11.294	-13.325	-9.2125	-12.679	-9.6714
-1.7424	-3.6841	-0.93014	-1.1552	-3.9161	-3.0734	-3.3628	-3.0785	-5.498	-4.5865	-1.7135	-2.0834	-4.8721	-3.7027	-2.9275	-3.4879	-1.2972	-3.1834	-3.3621	-4.4229	-1.2034	-2.5028	-1.1322	-3.5047	-3.4798	-2.7058	-3.5116	-3.9962	-3.5724	-1.133	-2.9435	-3.2163	-1.7497	-3.1858	-6.1968	-3.7189	-3.1608	-4.9868	-4.1412	-2.7585	-2.6753	-3.7888	-3.0528	-1.8723	-1.6224	-5.153	-1.9767	-0.70011	-3.9132	-2.2019
-5.6696	-4.2034	-4.1227	-5.4093	-5.2087	-2.2073	-3.0852	-5.5771	-4.2422	-3.0635	-4.4323	-5.1413	-4.2161	-4.7268	-4.1233	-3.9796	-4.6761	-5.8362	-3.251	-6.6891	-6.5364	-4.7935	-6.3078	-2.9412	-5.3232	-4.5692	-4.8465	-5.1109	-6.0968	-5.3724	-5.0126	-6.1496	-2.8521	-7.0859	-4.4182	-2.6643	-4.1854	-3.828	-7.2134	-5.719	-4.9543	-3.2827	-4.3076	-3.1227	-5.6603	-4.457	-3.9898	-4.0119	-4.4668	-4.9973
-6.0758	-8.9323	-7.8252	-7.3384	-5.7235	-6.5486	-7.2457	-8.4093	-8.574	-8.6591	-7.4487	-5.2661	-5.2849	-6.3929	-9.5805	-6.1113	-8.7261	-7.3482	-6.8535	-9.3056	-6.3642	-6.5618	-5.8123	-4.9287	-7.7434	-9.2377	-6.5548	-6.7103	-6.1364	-7.8107	-6.1568	-8.8472	-8.2428	-7.5415	-7.3109	-4.2474	-7.1933	-8.6142	-4.5467	-7.8968	-5.871	-8.3992	-7.3016	-9.9329	-8.7933	-5.9579	-8.7953	-9.2432	-5.684	-8.0971
0.85922	-1.9358	3.04	-0.7267	-1.5152	1.0922	-0.089884	-1.2408	-0.37927	-0.97272	0.84043	-3.5107	-1.617	-0.64546	-2.656	-1.2878	-0.47757	-0.18921	0.56601	0.28196	-1.461	0.65742	-0.63262	-0.61546	-1.3331	0.21795	-1.216	-4.7617	-0.659	0.43867	-0.54103	0.65132	0.58386	0.21483	0.19932	-0.28393	-0.71374	-0.31212	0.26556	0.2921	-1.2617	-1.1847	-1.081	-1.2415	-0.76832	-0.22936	1.5347	-1.0688	-1.9165	-2.0233
8.1743	9.2347	9.3097	8.6656	10.837	7.8967	9.6164	7.5252	8.4886	8.1542	9.2914	9.8023	9.2154	7.3914	8.665	7.7549	6.1953	7.7645	9.2281	5.0647	6.3828	7.5451	8.3654	8.435	7.5725	8.9678	9.5746	9.4541	6.3239	10.089	8.9043	8.3077	7.8914	10.889	7.9204	7.8251	9.6094	6.7971	8.6737	9.1387	8.7647	8.6835	9.1908	8.7981	7.4191	10.28	9.8365	6.0895	11.586	8.915
0.94523	0.090622	0.525	3.0478	0.52349	0.11283	0.25238	1.4759	0.39359	2.2293	2.3601	-0.93499	1.6299	1.9066	1.6982	0.90454	3.1502	-0.051973	2.9291	2.1653	3.1657	4.9163	2.3499	1.6106	3.4719	-0.59273	2.4319	2.5105	1.665	0.38209	0.089089	2.2867	-1.6589	0.8626	1.676	1.5667	-0.50926	1.7127	3.2904	3.7002	2.0751	-1.1018	-0.4717	1.6746	0.36647	1.3802	2.0301	-0.90956	2.9335	-0.75521
-1.7763	-1.5514	-3.7115	-1.9293	-1.086	0.56455	-0.19596	-0.63651	-2.6555	-3.4231	-0.86724	-0.86758	0.38161	-0.21464	-1.2359	0.33962	-1.6406	1.1467	-1.9941	-1.3772	-1.0519	-1.2508	-1.843	-1.227	-2.298	-2.1577	-1.0715	-2.4178	-3.3147	-1.7739	1.9492	-2.5583	-2.8473	0.74547	-0.95138	0.15696	-1.972	1.3636	-2.1452	-2.3208	-1.6352	-1.0329	-1.5964	-2.4045	-0.20029	-1.7789	-3.2006	-1.4355	-2.6983	-0.71288
-4.3369	-3.1806	-2.6439	-5.0812	-4.6749	-3.8091	-2.6997	-4.1842	-5.4465	-4.4146	-4.0552	-4.8792	-3.8128	-4.7219	-2.6778	-3.4567	-2.9567	-3.8427	-3.8932	-5.5053	-1.41	-4.0203	-3.7686	-3.7617	-3.6537	-4.803	-4.0764	-3.7627	-3.7904	-4.6651	-3.1647	-5.2947	-4.4068	-3.7683	-4.1113	-5.1957	-5.0821	-2.8347	-3.6235	-3.1637	-4.9246	-2.542	-3.3457	-5.0992	-2.9927	-5.5181	-3.4589	-5.4733	-5.4904	-4.8936
-8.6161	-8.5049	-6.8626	-7.6677	-8.1331	-8.3467	-6.4724	-6.9921	-7.8389	-6.4531	-7.9681	-7.8593	-7.6276	-8.4884	-8.8476	-8.6376	-9.27	-7.0921	-7.4692	-6.4429	-6.9501	-8.3871	-7.6155	-7.1512	-4.7883	-6.4157	-6.5253	-5.7165	-5.7119	-7.6769	-6.8059	-7.5132	-8.7148	-6.7626	-6.8384	-11.198	-7.1404	-6.5143	-9.7461	-7.1347	-8.8531	-9.592	-7.1109	-5.2234	-4.566	-6.498	-6.4517	-10.429	-5.3876	-8.8413
1.4741	0.31835	0.09366	-0.31419	-1.5598	-1.5588	-3.4848	-0.535	-0.58443	-3.5248	-0.43999	-1.0562	1.3233	-1.2058	0.55898	-0.14711	-0.018646	0.35713	0.4712	-1.1179	-0.48616	-1.9292	3.8703	0.81324	0.9184	-0.97827	0.58026	-1.0578	0.45914	1.0474	-0.37333	1.1485	-0.54481	0.85987	0.076788	1.3212	-2.2774	-2.1161	-0.24744	0.2114	1.4968	0.8695	-0.61203	-3.785	-0.19505	-0.78904	-1.169	-0.21652	1.7968	-0.032623
4.5282	3.0068	2.1031	3.7023	2.3093	2.0153	2.3982	0.94759	2.6086	3.4234	2.8003	1.8904	2.8209	2.6888	6.0541	1.2349	2.4759	2.4357	3.6234	1.4474	0.95738	1.9294	2.9648	3.8947	2.9169	1.7953	1.87	-0.18024	2.9221	2.01	2.7683	1.6463	5.068	2.0672	2.4456	1.6789	2.2608	0.7941	2.6305	2.8401	2.6468	2.9198	3.2554	4.0885	2.2133	0.31632	4.0519	2.8738	5.1979	2.0004
-13.863	-13.725	-16.635	-14.147	-12.824	-14.212	-12.686	-14.36	-14.495	-14.816	-14.736	-14.051	-12.746	-15.138	-15.561	-12.687	-11.88	-13.265	-14.424	-14.423	-13.48	-11.073	-14.522	-15.55	-13.519	-15.128	-13.892	-12.666	-12.955	-12.734	-13.373	-14.606	-13.678	-13.078	-12.161	-14.812	-11.641	-14.315	-11.879	-15.18	-14.198	-13.736	-14.196	-14.653	-15.67	-14.629	-15.713	-13.034	-15.304	-14.283
-2.855	-1.3115	0.75731	-1.5545	-1.3386	-1.3055	-2.2045	1.3151	-1.5139	-2.339	-0.83944	-1.4753	-0.55442	-2.3727	-3.9907	0.82644	0.0063524	-2.4624	-3.228	-0.5437	-2.0788	-3.178	-2.7517	-0.7355	-2.7674	-2.9614	-0.95935	-1.3753	-1.62	-2.8129	-1.6309	-2.3044	-2.1971	1.0336	-0.89547	-1.1805	-1.2658	-1.9187	-0.28415	-1.3029	-0.061077	1.1806	-1.7661	-1.2454	-3.0198	-1.2759	-3.9984	-1.3717	-0.37532	-1.9306
-4.862	-2.5484	-5.384	-4.6647	-4.0886	-5.1192	-4.89	-3.744	-1.858	-2.494	-4.4477	-3.4451	-2.6334	-2.591	-1.5552	-1.68	-2.7207	-2.1679	-2.7319	-2.9051	-2.9996	-3.9314	-2.972	-2.7588	-4.8629	-2.1161	-5.0829	-3.1677	-3.4784	-4.6357	-2.8129	-5.2617	-2.4896	-2.8573	-3.2781	-3.9326	-2.494	-2.525	-4.3807	-2.4231	-1.1393	-5.3388	-4.4482	-6.0077	-3.2214	-3.8612	-3.0185	-4.4428	-3.5091	-2.9462
3.4857	2.9092	4.0715	0.10061	2.9691	1.6972	3.5498	1.2894	2.5677	0.54642	3.0248	0.57592	3.0893	4.8844	4.4307	3.0933	2.9168	3.8589	3.335	2.3338	1.9847	1.9687	1.8222	0.40753	3.2504	-0.65566	2.7506	1.6504	1.3994	1.6901	2.5036	1.2707	5.3829	1.2361	3.0417	2.3237	2.503	2.1671	0.49023	3.1292	0.51498	2.2072	1.2315	2.4629	1.984	4.9251	3.0629	3.155	3.1235	4.0407
-22.507	-21.566	-22.065	-20.024	-21.652	-21.117	-22.788	-21.836	-21.952	-24.085	-20.609	-23.141	-24.684	-22.352	-21.058	-22.396	-22.852	-24.461	-24.047	-23.185	-22.19	-20.962	-23.28	-22.961	-22.54	-21.741	-21.511	-22.696	-22.861	-22.04	-21.658	-21.681	-24.426	-21.778	-23.032	-23.543	-23.945	-21.787	-24.734	-22.705	-21.643	-19.927	-20.088	-23.801	-21.963	-23.601	-21.27	-21.555	-20.274	-22.325
-14.994	-14.567	-14.791	-15.683	-13.177	-15.244	-14.825	-13.771	-15.683	-13.555	-13.47	-14.552	-13.472	-15.842	-14.525	-14.047	-13.839	-13.922	-14.067	-13.572	-15.663	-14.343	-14.728	-12.915	-14.919	-14.137	-15.635	-11.944	-15.26	-16.908	-12.696	-15.684	-15.094	-16.966	-13.495	-15.228	-11.966	-13.427	-14.92	-14.481	-15.323	-14.815	-13.501	-13.455	-15.697	-13.713	-15.148	-15.408	-15.415	-15.401
7.2877	5.3889	7.2186	7.3876	8.6473	6.0198	4.6708	7.3549	8.4091	7.7941	6.7937	5.2524	7.0217	7.8232	7.5135	6.9205	9.0423	8.5414	7.1953	7.697	9.2282	5.4283	7.5297	6.5488	8.0607	7.8078	6.1985	8.744	5.9785	8.0111	6.3938	6.221	5.0635	5.303	6.9843	5.4283	5.8572	4.511	5.0077	4.9613	7.4139	6.62	6.3774	8.0326	6.1993	4.2575	6.0412	6.786	4.5752	5.6149
4.3868	6.7868	2.2683	5.4787	5.3049	5.2975	5.3561	5.2421	4.1059	4.3111	2.9219	3.0971	2.6474	2.7582	3.2776	2.7394	4.116	3.9958	3.1748	3.422	5.2087	5.306	2.4797	2.6141	4.5451	4.5117	5.3299	2.5318	3.1471	5.3074	4.6932	4.9949	4.9209	3.6713	5.7275	4.6009	6.3051	4.8627	4.3874	5.4551	3.3116	4.8724	4.9851	3.4106	4.4632	5.0186	1.2827	4.0818	5.1708	2.1187
-13.496	-14.113	-15.362	-17.047	-13.562	-13.137	-14.656	-14.417	-15.34	-15.371	-14.95	-15.091	-16.369	-15.567	-12.635	-15.866	-14.321	-15.409	-15.801	-16.34	-16.743	-16.373	-13.593	-14.927	-15.491	-15.096	-14.999	-13.449	-14.776	-14.163	-12.697	-17.199	-15.575	-12.236	-13.89	-13.781	-12.803	-14.8	-16.441	-12.6	-15.393	-14.208	-18.364	-16.005	-15.165	-15.105	-13.462	-13.646	-14.208	-14.888
-16.136	-12.802	-14.882	-15.508	-12.895	-13.312	-15.589	-15.023	-14.048	-13.676	-14.552	-15.018	-12.5	-13.143	-11.756	-12.953	-13.914	-13.618	-14.056	-15.255	-13.488	-14.319	-16.161	-11.709	-14.331	-14.656	-13.987	-11.775	-14.647	-14.072	-12.566	-15.289	-12.845	-12.213	-14.687	-17.462	-13.178	-12.153	-12.409	-13.242	-16.659	-13.084	-12.219	-12.497	-13.211	-13.01	-15.643	-16.296	-11.936	-15.342
3.7715	2.3187	2.9364	3.2207	3.0988	0.79218	2.2696	2.6184	4.3144	1.3577	2.157	2.4521	1.8881	3.0068	1.552	3.1174	4.651	2.353	2.839	1.4676	4.0123	2.4144	1.3272	2.4539	2.5836	3.8513	3.2481	3.1278	2.1183	1.4234	2.3161	3.9747	-0.15116	2.9062	2.4942	2.4994	3.4742	4.2345	3.5237	4.1805	3.7827	3.9492	2.978	3.6161	1.6823	0.90554	3.812	3.5409	2.4457	2.5788
1.3055	3.2922	2.7396	1.6004	1.016	-1.4142	0.96615	2.9163	3.0773	2.1685	2.9712	1.1645	-0.014157	1.5818	2.1031	2.6526	4.5235	0.2308	2.3261	-0.16944	0.16546	-0.21186	1.5958	2.707	3.5682	0.45647	1.9457	0.28569	0.23183	2.1411	1.8204	-1.747	2.1597	1.8232	2.4972	2.0776	0.25285	0.38017	-0.49313	0.65351	0.78365	3.1198	2.186	2.608	-1.5718	3.1946	4.5161	1.7816	2.2257	1.7563
-11.497	-15.805	-12.75	-13.139	-13.512	-11.523	-13.926	-13.395	-13.455	-13.913	-14.383	-13.418	-13.495	-12.884	-13.01	-11.215	-12.691	-10.879	-12.13	-14.282	-10.751	-12.109	-12.918	-15.857	-13.202	-13.578	-14.21	-14.341	-13.881	-13.187	-11.181	-14.552	-11.72	-13.104	-12.709	-12.779	-14.009	-14.054	-14.643	-12.851	-13.871	-14.545	-11.407	-13.783	-13.287	-14.604	-13.975	-12.849	-14.215	-13.126
-7.9787	-9.536	-9.6216	-8.4301	-8.6505	-6.9211	-10.499	-10.125	-7.557	-8.9722	-9.5243	-9.5797	-9.739	-8.4515	-10.83	-7.645	-8.207	-8.5534	-8.5873	-8.9731	-9.1279	-8.1618	-10.933	-7.7879	-7.5088	-5.5341	-7.1511	-7.5742	-9.4951	-9.3756	-10.42	-9.1692	-10.359	-9.5707	-9.7478	-9.3044	-10.297	-10.88	-8.1139	-9.1896	-8.6428	-9.2413	-9.2126	-11.737	-8.6935	-9.3166	-9.5065	-8.572	-9.8548	-9.2472
1.2128	1.446	3.6593	4.3885	1.9608	3.7599	-1.0075	2.7952	2.0747	2.8127	5.4625	1.6168	2.7305	1.0757	1.3034	3.533	0.0031194	4.3711	4.5852	1.7964	0.036828	1.6756	2.9585	1.207	2.5818	3.3751	4.4121	2.5602	4.8394	5.305	0.89041	2.405	-0.43353	3.7362	3.4052	0.88701	-0.26839	2.9943	0.26767	0.69406	3.3661	2.0593	5.3509	2.4291	-1.0277	2.4241	1.3511	0.10084	1.4933	1.5435
-3.2006	-3.8788	-4.071	-3.1155	-3.5076	-1.6633	-1.6491	-4.4796	-1.2401	-5.7314	-1.9319	-3.3304	-2.2066	-3.4262	-2.5808	-3.5507	-3.9503	-4.4549	-4.4874	-2.7591	-1.9944	-2.4954	-1.3654	-3.3907	-5.2285	-4.7826	-4.0204	-4.4107	-1.9123	-6.6234	-1.7142	-2.5591	-2.6775	-2.9705	-4.3017	-2.25	-4.8861	-2.2229	-2.4122	-5.1573	-2.6543	-3.9094	-3.4736	-1.5516	-4.7296	-2.342	-3.7904	-3.4282	-0.80143	-1.8433
-14.283	-14.972	-13.17	-12.113	-12.063	-13.603	-12.351	-13.548	-12.247	-15.658	-13.098	-12.859	-10.707	-10.183	-14.757	-13.988	-13.674	-12.115	-13.331	-13.478	-13.25	-13.912	-14.077	-12.906	-13.213	-15.322	-15.34	-12.304	-14.05	-15.693	-13.432	-16.398	-14.472	-11.997	-14.455	-11.116	-10.947	-12.325	-11.289	-12.022	-12.784	-13.684	-13.302	-11.68	-13.818	-12.479	-12.239	-12.315	-12.632	-12.062
-2.3332	-2.717	-1.4215	-2.3647	-2.3034	-1.5955	-1.3924	-2.3425	-0.03856	-1.2138	2.6544	-1.6403	-1.8773	-1.3906	-1.8551	-2.0685	-1.545	-1.2887	-2.4034	-1.7264	-0.88804	-1.1041	-1.2166	-1.9872	-0.61168	0.93917	-0.7006	-1.2311	-1.8353	0.35622	-2.4984	-3.5856	-1.9889	-1.8391	-1.7755	-1.2427	1.6284	-1.1463	-4.6687	1.2652	1.0771	-1.3928	-3.0336	-1.0445	-0.92505	-0.91893	-1.956	-0.55005	-0.042225	-0.05309
-4.2134	-2.558	-5.4382	-3.9308	-3.5398	-2.7928	-3.6326	-3.7352	-3.3069	-3.7403	-3.5964	-2.344	-4.6515	-3.0193	-4.2984	-5.7737	-4.0931	-2.5843	-3.7247	-3.4488	-5.462	-3.0631	-1.5925	-2.4252	-2.3407	-3.9036	-3.6878	-3.3578	-3.0931	-2.4559	-0.45055	-5.0684	-3.3679	-5.7289	-0.70272	-3.8522	-3.2599	-4.6443	-5.1528	-3.2339	-4.3739	-2.5514	-3.6193	-2.7321	-2.1721	-2.9251	-2.2965	-4.2826	-2.6203	-2.1366
-1.7906	-0.58636	-3.8684	-2.1126	-1.7568	-2.4796	-0.55655	-3.9725	-1.8691	-2.4548	-2.4948	-3.0396	-0.81877	-2.075	-1.0417	-2.28	-5.4118	-3.7039	-2.4543	-2.8886	-2.4819	-2.3205	-1.3814	-3.5866	-4.4943	-3.3852	-3.8704	-1.7834	-2.1862	-1.2337	-4.0786	-3.1202	-2.8623	-3.1939	-1.4976	-3.9632	-1.2278	-2.9988	-3.6688	-2.4604	-3.748	-3.9138	-1.2692	-2.605	-2.4813	-2.7654	-3.4076	-4.7025	-4.8566	-0.58016
-1.2143	-0.074389	-1.6822	-1.1019	-0.73295	0.81361	-2.1867	-2.9903	-2.0281	-1.0884	0.25295	-0.04732	-1.3064	-2.6293	-1.6392	-0.22648	-1.3652	-2.1154	-1.5646	-0.40618	-0.027911	-1.4545	-1.8603	-3.9639	0.79026	-0.52518	-1.1799	-0.66699	-1.5361	-3.1984	-1.9072	-1.9664	-2.5576	0.17362	0.66603	-1.1815	-2.0261	-0.7186	-1.2374	-2.0235	-3.0922	-0.66872	-1.9333	-3.2169	-3.8561	-1.7013	-1.0592	-4.0682	0.46928	-2.7375
-2.3128	-1.0804	-4.3155	-3.8124	-2.1863	-1.3471	-3.6467	-1.6568	-1.8172	-3.4386	-0.2358	-4.2806	-6.9721	-4.2814	-3.0564	-1.1463	-3.2728	-1.1756	-3.9141	-3.4654	-4.1952	-2.102	0.23095	-4.1592	-1.9411	-3.9598	-1.032	-2.757	-3.2565	0.68002	-1.5958	-2.5989	1.3977	-5.0585	-1.5387	-3.0965	-0.72709	-3.944	-3.8073	-3.3492	-1.5646	-2.3323	-2.7882	-0.43188	-2.7495	-2.1748	1.0088	-1.5345	-2.8091	-1.7107
-12.061	-10.478	-11.579	-11.541	-11.851	-10.171	-12.116	-12.993	-11.633	-13.634	-10.575	-14.262	-11.236	-13.768	-13.525	-10.973	-11.9	-10.894	-10.589	-11.855	-10.653	-10.195	-11.705	-11.217	-12.133	-9.1621	-12.743	-11.259	-14.186	-11.581	-13.919	-14.351	-10.707	-14.033	-11.398	-13.446	-10.336	-11.807	-12.939	-11.857	-10.691	-11.434	-10.937	-10.937	-12.082	-11.623	-11.677	-9.4386	-14.556	-11.308
6.7585	6.3942	9.1899	3.2188	8.2529	7.9348	8.3696	7.284	6.6966	8.3561	5.0598	5.567	6.9434	5.7687	5.5534	8.1979	8.2242	5.1252	7.0064	7.6199	7.5779	7.7984	6.9464	7.3025	6.1743	6.3934	5.9979	6.2827	7.32	7.3426	4.906	4.5093	7.0352	7.2207	7.9761	7.1544	7.7679	5.2166	7.1588	5.6716	5.4472	7.6815	6.7519	5.1705	6.1919	8.6436	7.4611	4.0543	6.7662	8.3011
-4.7109	-3.767	-4.1286	-2.1794	-5.9279	-2.8907	-7.212	-4.7948	-2.4046	-6.162	-4.4355	-5.3409	-7.6549	-4.5525	-2.5944	-5.0402	-4.4806	-3.552	-4.7884	-2.5987	-4.6361	-2.9311	-6.517	-4.472	-3.1303	-4.7545	-5.2496	-4.9107	-2.8435	-4.5223	-2.8392	-3.1214	-4.1928	-5.3035	-4.641	-4.6235	-5.2579	-6.4994	-6.307	-5.2033	-5.8977	-5.7476	-5.3432	-4.1283	-3.8201	-4.5784	-6.4998	-5.0844	-6.3934	-4.8546
-1.6502	2.2888	2.5451	0.8604	0.79828	2.0602	0.1489	2.5376	2.4442	1.3084	0.42499	-0.028938	0.62359	0.23157	0.46831	1.8026	-1.0468	1.8714	-1.7258	-0.054936	-0.92332	-0.62403	-1.2629	0.68619	2.4681	-0.13456	-0.75806	-2.0449	2.9484	-0.58522	1.6614	0.037603	-0.095213	0.60926	0.6429	0.6242	2.7694	-1.1975	1.2548	1.9249	-0.49785	1.0201	0.46091	0.27086	2.6049	0.48996	2.297	0.5308	1.0147	0.76142
-12.518	-12.765	-14.752	-14.057	-12.573	-13.941	-17.103	-11.593	-14.767	-13.904	-14.516	-16.827	-14.308	-15.925	-15.364	-11.393	-14.636	-16.835	-17.226	-12.861	-16.791	-14.377	-14.905	-16.496	-15.031	-14.056	-14.062	-12.09	-16.221	-13.935	-13.55	-16.377	-14.999	-15.837	-17.06	-14.406	-14.152	-14.869	-15.478	-13.618	-14.064	-14.315	-15.323	-15.57	-14.517	-14.341	-15.331	-14.934	-14.902	-14.486
-5.6926	-4.2534	-3.6149	-5.9371	-3.8085	-3.7079	-2.2526	-4.5949	-3.7451	-4.5191	-3.6623	-7.069	-4.3034	-4.7365	-6.4908	-2.2265	-2.8175	-5.2634	-6.2117	-8.8386	-2.9587	-2.9202	-3.9808	-7.7213	-3.2152	-4.6038	-4.9892	-2.9257	-4.1265	-7.4575	-3.066	-4.4973	-4.088	-3.7286	-3.6458	-3.9175	-7.0671	-3.2332	-5.4273	-2.6993	-3.302	-1.4339	-3.3335	-3.7589	-3.5493	-4.754	-2.9527	-2.9139	-4.8131	-3.6482
-1.9422	-1.5149	-0.02608	-2.7062	-1.4873	-1.7647	-1.1719	-0.74087	-2.4413	-0.54687	-2.0761	-2.5495	0.38476	-3.2369	0.23076	-1.5509	-3.7162	-0.24308	-4.539	-2.3058	-2.78	-1.6337	-1.5803	-2.023	0.08611	-2.0517	-0.7236	-2.3238	-1.9771	-1.8309	-0.7833	-2.9495	-2.4044	-1.6294	-1.0254	-1.9416	0.86897	-1.7061	-0.09311	0.56892	-1.971	-2.534	0.57463	-1.6245	-3.5225	-0.20171	-0.7446	-2.9445	-2.5318	-1.173
-1.4142	-2.728	-2.2605	-3.7104	-0.41853	-2.4177	-1.6624	-0.9364	-3.2527	-4.4228	-1.4703	-3.2668	-1.0527	-2.858	-2.3669	-1.6817	-1.9555	-0.74619	-2.4641	-1.8183	-1.6428	-0.5577	-3.7505	-1.7881	-3.6725	-2.3017	-3.3193	-2.3498	-1.9665	-0.052311	-2.7965	-2.5459	-1.2522	-2.0013	-2.5641	-1.9138	-3.8484	-4.7892	-3.1899	-3.4369	-1.2737	-3.157	-2.0749	-2.9353	-1.4857	-3.8714	-2.5308	-1.6463	-2.5735	-2.4033
-1.0728	-0.21362	1.9718	-0.39977	-0.27434	-4.194	-1.4765	1.4993	0.72026	-0.57279	0.54077	1.0285	0.16387	-0.95592	0.99639	-0.23358	0.34644	-1.5881	1.3405	1.7033	1.8609	-0.23145	-0.819	0.8219	-0.14393	0.63928	-1.99	-0.38429	-0.44585	1.5842	-0.016252	1.4445	1.7783	-0.022714	-0.9388	-0.46369	-0.66224	1.3926	0.31815	-0.18726	1.4558	0.55072	-1.0239	0.80758	-1.7309	2.0074	0.25192	2.1132	0.57995	1.5501
-2.7178	-4.0913	-3.1205	-1.255	-0.070624	-2.1167	-2.041	-2.1825	-1.7224	-2.3184	-1.2048	-3.69	-0.95044	-1.7502	-2.3323	0.1186	-2.4319	0.022292	0.27702	-1.362	-4.5085	-3.0258	-0.91689	-0.79278	-2.129	-1.106	-3.2588	-3.1213	-0.69954	-1.4626	-1.2568	-0.037897	0.76672	-0.58656	-1.8373	-1.674	-3.9265	-3.4136	-1.0339	-1.7501	-1.0929	-3.2079	-0.13241	-0.69042	-1.8552	-0.35916	-0.55049	-1.3001	-0.2704	-3.273
-13.687	-13.083	-11.947	-15.134	-14.463	-12.459	-15.367	-11.007	-14.161	-15.473	-13.635	-13.91	-14.468	-15.62	-14.55	-12.489	-11.355	-13.802	-13.034	-11.922	-13.278	-13.82	-13.414	-14.536	-14.43	-13.609	-12.469	-15.091	-13.982	-14.078	-14.821	-13.079	-13.16	-12.961	-15.227	-16.468	-13.497	-14.47	-10.979	-12.589	-15.609	-13.389	-12.432	-15.282	-15.019	-13.956	-12.565	-14.558	-14.194	-14.159
6.2878	8.4408	3.9949	6.8857	5.818	9.3861	7.3085	6.1127	5.6036	7.3565	7.5555	5.4208	5.5541	6.3097	7.0307	7.2062	8.3022	8.4056	7.2456	6.7201	6.2744	7.6618	9.2281	6.6659	6.6929	6.715	6.447	5.8463	7.1188	8.7644	8.1219	5.9492	5.8422	7.952	5.8553	5.1155	5.8251	6.6727	7.8498	5.7308	6.997	5.8864	7.7248	6.8715	8.4919	5.9169	4.7289	4.8608	6.0474	7.5577
0.72908	1.661	-0.73264	1.2182	1.1415	2.1882	2.2427	0.93423	1.93	0.52491	3.2469	4.1886	0.66583	4.4677	0.81175	1.5164	4.2324	0.7398	0.71864	0.79455	2.7521	0.13945	1.2677	3.4251	1.0654	1.7117	1.5999	0.85935	-0.85749	3.075	0.19797	3.5485	2.1572	3.0562	0.49569	1.1281	0.2702	3.1579	1.2864	0.61502	3.0443	1.2183	1.4491	-0.69448	2.7206	-0.23876	2.2759	2.1114	3.1402	2.9557
4.4692	8.5549	5.6805	6.7377	6.8742	8.8088	7.9771	7.4169	7.7534	8.9365	7.681	7.4681	4.1347	3.9114	5.6941	5.223	6.8974	6.6174	6.7541	6.7382	7.465	6.1979	6.6172	8.372	6.8758	7.2869	6.6759	6.7648	8.8986	6.1558	7.0715	7.5428	6.3908	8.4081	9.014	5.8865	8.9285	5.8308	5.8182	5.6166	7.8564	7.0029	5.5367	5.0983	5.2152	3.7665	4.8136	4.5682	6.2821	7.5626
1.8897	1.2548	-1.7055	0.66111	1.3749	0.52864	-0.95099	0.095475	0.47944	-0.2267	0.18401	-1.1798	0.4866	-1.1463	0.048732	-0.33373	-0.96166	-1.0149	-1.6789	-1.0233	-1.434	0.55345	-1.1779	1.2783	-2.0498	-0.21994	0.98848	-0.78628	-1.1893	-1.0336	0.463	0.5563	-1.0062	-0.27353	-0.72299	-1.9762	-1.2228	-0.65993	0.81955	0.096733	1.7985	-0.31601	-0.37835	-1.7685	0.83125	-1.028	0.73319	-1.5638	1.0224	-1.168
8.0148	7.6836	7.0013	6.7282	7.5588	7.3294	5.4016	7.5249	9.1452	6.2113	8.5369	9.7965	7.7896	6.608	7.3388	7.0474	10.221	8.8556	9.05	7.306	9.2522	7.6536	8.8387	8.8815	8.5005	6.6642	6.9798	7.6289	9.4528	9.786	7.3893	7.1967	8.7532	8.15	7.8621	10.418	8.2075	6.9531	6.3129	6.4832	8.5574	5.7763	8.4224	7.7005	7.4146	7.2359	11.048	8.5452	9.3786	5.033
-19.802	-22.649	-21.182	-23.596	-23.356	-22.358	-20.148	-20.78	-20.398	-20.346	-22.221	-20.178	-19.705	-19.781	-19.119	-21.389	-23.179	-20.602	-19.125	-20.637	-19.391	-20.608	-22.783	-20.495	-23.046	-22.301	-21.556	-20.354	-19.58	-19.961	-20.607	-20.178	-21.252	-22.325	-21.345	-20.55	-22.122	-21.37	-20.009	-20.424	-22.782	-19.248	-18.554	-19.733	-22.53	-20.936	-21.441	-20	-20.728	-19.73
-1.1913	-1.3389	0.73263	-2.7509	0.60996	1.562	1.3507	0.47612	1.8027	-2.1138	-0.72059	0.33248	-0.3271	-0.0075754	-0.067485	1.5364	-0.71793	-0.95199	1.911	-0.84825	-2.0081	0.70891	-0.39028	-1.4593	-1.7944	0.80955	-0.12141	-0.45578	-0.086839	1.1333	0.70627	0.31022	-1.5421	-1.1104	0.91034	-2.462	-1.4949	-0.81241	0.24789	-1.6199	-1.7994	-0.65179	0.94796	2.1057	0.37951	0.33684	-0.78078	1.3983	0.41655	1.6685
-1.3596	-0.95186	-2.1944	-1.9431	-2.2525	-1.144	-2.0537	-0.13304	-3.2281	-1.9382	-1.4785	-2.6288	-0.85235	-1.0619	-1.7478	-0.95861	-0.88241	-0.62442	-3.4143	-0.24011	-3.2553	-2.8565	-1.524	-1.6456	0.83921	-0.6011	-2.0644	-1.5909	0.57377	2.4233	-0.69099	-1.8336	-0.13371	-1.0276	-2.2726	0.48956	0.43431	-1.5946	-1.8637	-0.028998	0.7221	-1.4413	-2.2467	-1.5685	-2.3246	-1.1481	-2.6385	-2.2219	-3.1154	-0.35954
-21.171	-18.232	-21.191	-22.816	-20.223	-21.055	-20.993	-20.088	-23.008	-22.37	-22.106	-22.474	-22.637	-20.679	-21.138	-20.333	-19.183	-22.246	-22.33	-17.802	-19.31	-21.116	-20.17	-20.99	-22.223	-20.785	-20.008	-20.184	-17.358	-21.379	-22.21	-18.985	-20.029	-21.921	-21.209	-20.325	-20.828	-19.923	-18.684	-23.14	-21.185	-16.988	-21.687	-22.53	-20.91	-19.522	-22.591	-20.398	-20.662	-20.258
5.8238	6.8688	7.9677	7.6539	5.8114	6.5305	7.026	8.9745	6.462	5.5248	8.2011	3.6675	7.3535	8.0458	6.468	6.7337	5.2657	6.4308	7.9581	4.0993	6.3947	7.9231	7.2637	7.0575	7.6826	4.8489	7.1759	5.8316	6.9753	7.8325	6.4947	7.4254	7.938	3.7228	8.4138	7.5207	7.2161	10.006	4.9622	7.4676	5.5145	6.5355	7.244	6.4887	6.0712	8.946	8.1761	8.1083	8.5644	4.0478
-1.6516	-4.7687	-2.7508	-2.3872	-3.9756	-3.5055	-4.0254	-2.0803	-2.8907	-0.45554	-1.8519	-3.1273	-1.6242	-1.8297	-4.9882	0.046254	-2.6337	-3.5738	-3.4656	-0.62551	-1.3917	-4.1947	-4.2265	-3.788	-2.2453	-1.2583	-1.3522	-1.6341	-1.8357	-3.1071	-4.4639	-0.66437	-4.3546	-4.1152	-1.5758	-3.2584	-5.5365	-4.4004	-1.9567	-0.7322	-3.0012	-0.9821	-3.2056	-2.5496	-4.7916	-3.0715	-1.0204	-2.6824	-2.4221	-4.9893
1.2639	3.7186	2.6497	2.282	2.7132	3.9707	0.30306	2.6695	0.93381	1.3781	2.5192	5.0985	3.4026	1.7644	3.3821	1.5904	3.8808	3.9136	2.5592	3.9446	1.8101	1.556	1.294	1.2503	0.80453	3.9764	1.4784	0.28051	3.5559	0.3202	2.9567	2.2356	3.9394	3.229	1.1779	2.0796	1.2851	4.191	3.4314	1.87	2.2208	3.3217	2.9614	2.4693	3.1827	0.88829	3.8588	1.5545	2.5009	1.8598
-10.934	-8.8697	-12.879	-10.915	-12.399	-12.794	-13.249	-11.877	-10.772	-10.145	-12.07	-11.968	-12.633	-13.143	-11.222	-9.0284	-11.779	-12.053	-9.5832	-11.461	-11.549	-10.43	-12.044	-9.9669	-10.109	-11.58	-11.416	-10.742	-11.604	-12.535	-11.876	-10.767	-11.844	-12.314	-11.556	-9.9143	-9.6477	-10.806	-11.551	-10.078	-10.452	-8.8394	-9.038	-13.108	-12.705	-10.959	-11.56	-14.055	-9.9308	-12.387
0.059518	2.4312	2.1234	2.6911	2.8577	2.8038	2.3284	1.3799	0.48108	1.1883	2.8708	1.7972	-0.14531	0.86822	0.14256	-0.0707	0.61072	2.7035	1.3916	2.5217	3.5738	3.462	0.61317	1.3424	2.1644	2.5934	2.4085	-0.37071	0.76724	-1.3689	-1.3222	-0.55665	2.4071	2.2518	2.7227	0.042496	0.46789	0.066476	3.2623	1.2279	2.593	2.5431	0.33789	1.2334	2.784	2.5096	1.3001	2.4909	1.7131	-0.17706
-11.446	-12.015	-10.362	-10.283	-9.8075	-10.78	-12.941	-13.076	-10.316	-9.6238	-11.386	-12.409	-13.521	-11.151	-10.086	-12.329	-11.792	-11.428	-9.7826	-11.7	-10.151	-12.308	-13.483	-10.722	-10.993	-13.841	-9.8208	-11.925	-10.736	-10.476	-11.267	-13.673	-12.252	-10.165	-10.178	-13.862	-13.294	-9.7962	-11.662	-13.145	-12.986	-11.672	-11.691	-11.284	-12.144	-8.6616	-12.458	-12.589	-12.765	-10.133
-21.321	-20.803	-22.496	-23.291	-23.248	-21.672	-21.605	-22.512	-20.866	-20.205	-21.967	-21.934	-26.131	-23.241	-20.195	-23.075	-23.112	-22.728	-22.672	-23.614	-23.479	-22.458	-20.811	-23.942	-21.806	-23.909	-20.69	-22.386	-20.11	-21.309	-21.861	-24.358	-21.021	-20.962	-22.118	-21.522	-22.493	-22.791	-23.47	-23.775	-23.961	-21.285	-19.804	-21.309	-24.312	-23.233	-21.755	-22.55	-22.532	-20.907
-8.2798	-7.7954	-7.4008	-9.9811	-9.0726	-9.4121	-7.5449	-6.79	-4.9642	-9.2697	-7.8057	-9.5906	-6.1932	-6.7102	-7.5447	-7.1512	-11.46	-9.5541	-7.9328	-8.8546	-8.4586	-7.74	-11.628	-9.0814	-9.2897	-8.5485	-10.623	-9.0683	-7.5245	-9.6648	-7.5803	-8.7015	-9.9437	-8.4844	-7.5766	-8.7592	-8.6276	-10.713	-8.808	-8.7473	-8.2862	-7.3225	-8.5045	-8.0374	-7.1919	-9.3405	-6.7674	-9.0312	-9.6035	-8.7253
0.4167	2.6054	3.596	-0.53257	-1.3472	1.2705	2.0141	2.2754	2.1757	-0.66279	1.0088	3.3394	-0.2206	1.1321	1.3352	2.2857	2.2365	0.86797	3.552	1.4542	0.55114	2.3917	1.58	4.9028	1.2159	-0.50659	3.0739	-0.010302	-1.1514	1.9551	0.99563	6.848	2.1211	2.7331	0.058141	2.9928	-0.39673	-1.3035	3.0927	4.1832	1.5913	1.3527	0.27185	0.40604	0.19479	0.56648	1.5267	2.1148	1.3325	1.2951
-15.85	-13.385	-15.246	-16.045	-12.611	-12.174	-14.577	-14.595	-16.168	-13.613	-13.919	-12.777	-14.228	-13.079	-12.866	-14.164	-13.287	-13.296	-13.534	-14.801	-13.803	-15.453	-14.257	-13.804	-14.635	-14.644	-14.52	-13.695	-13.005	-13.478	-12.592	-15.69	-11.809	-14.08	-14.959	-13.444	-13.785	-13.347	-13.592	-16.993	-12.952	-13.787	-12.979	-13.079	-13.073	-13.669	-12.843	-15.268	-14.233	-13.333
2.6104	3.0338	4.1413	3.4069	1.4259	0.57447	2.5036	0.98072	2.5876	2.8165	2.8726	4.8278	4.609	3.5156	5.2173	-1.1254	2.2968	2.8118	1.6533	1.7913	4.3737	1.6359	2.8847	2.6783	2.9889	4.3459	2.8089	1.1034	4.047	2.8334	3.6226	4.1914	3.4505	1.3437	2.5981	4.1751	2.3582	3.4881	3.8721	1.2763	2.8842	4.4218	4.4252	4.1384	2.863	3.0043	1.2546	3.4023	3.5542	0.65853
-7.5317	-11.603	-9.2053	-10.102	-8.7136	-8.3171	-7.4156	-8.9638	-8.3198	-9.1699	-8.6773	-10.378	-10.683	-8.8208	-9.0997	-9.6283	-9.2031	-8.3692	-8.6803	-9.3374	-7.5951	-7.4736	-11.554	-7.668	-8.9744	-10.007	-10.428	-8.0925	-7.9317	-11.064	-8.0794	-9.9735	-6.6451	-9.8216	-10.049	-9.9818	-8.67	-11.002	-7.3661	-6.3539	-9.8697	-12.177	-8.5214	-11.061	-10.733	-10.978	-7.8461	-8.9013	-7.5882	-8.1098
-22.221	-21.861	-23.579	-21.323	-22.045	-23.964	-22.313	-24.229	-20.866	-22.66	-22.898	-21.181	-23.987	-21.101	-19.861	-23.569	-23.102	-20.269	-21.325	-21.688	-23.126	-21.87	-21.305	-23.279	-20.775	-20.54	-22.471	-21.324	-23.099	-19.457	-23.183	-21.245	-23.979	-22.045	-23.773	-21.039	-21.478	-23.968	-23.271	-20.317	-21.363	-20.836	-21.541	-22.633	-22.842	-20.951	-23.357	-22.226	-21.633	-19.71
-1.4363	-1.6173	-1.4341	-1.3709	-1.631	-0.20355	-3.9901	-1.1954	-2.4539	-0.57284	-1.7971	-0.70927	-3.6332	0.6653	0.31487	-0.52124	-0.82746	-0.63405	-2.3544	-3.9137	-0.32076	-2.4685	-2.5011	-2.1953	-1.5402	-1.0472	-2.614	-0.95521	-0.8184	0.34755	-0.6927	0.14297	-2.1792	-1.1409	-1.4899	-1.4907	-3.3744	-1.1703	-0.5497	-2.6272	-2.5891	-2.382	-0.94657	-1.2486	-1.508	-2.2854	-0.64391	-2.0572	-0.58752	-0.31836
-13.356	-12.937	-12.151	-10.977	-14.837	-13.047	-12.298	-16.364	-12.255	-11.632	-11.407	-12.826	-14.073	-13.929	-12.111	-13.592	-12.865	-11.783	-14.884	-13.406	-13.686	-13.525	-10.918	-13.18	-14.904	-14.527	-14.038	-10.16	-14.185	-12.413	-11.235	-11.638	-14.48	-15.86	-14.348	-12.433	-12.508	-14.359	-13.155	-14.135	-11.582	-12.747	-11.627	-14.455	-11.909	-14.16	-14.007	-12.599	-14.637	-12.347
3.4545	2.0075	1.0304	2.6409	2.4095	2.4282	3.0047	3.7166	1.3047	2.9994	2.9162	3.9927	3.151	2.1553	5.1688	2.4114	3.4998	1.8524	1.8154	1.5632	3.7078	2.5707	4.6112	3.6315	2.0651	0.72062	2.314	1.1144	-0.1527	2.303	3.7509	1.3243	1.1737	2.1802	1.1976	3.8337	3.2963	1.4793	2.3859	4.8986	-0.26998	0.71356	2.1402	3.122	2.8488	2.259	5.2185	4.225	1.529	2.044
-15.213	-12.318	-11.167	-11.254	-10.254	-13.094	-12.222	-13.08	-13.425	-12.558	-10.078	-13.831	-11.9	-13.784	-12.692	-12.223	-15.88	-12.578	-14.286	-12.858	-12.127	-13.4	-13.276	-16.286	-12.69	-12.979	-11.467	-14.287	-15.082	-13.227	-11.559	-11.304	-12.91	-14.085	-12.404	-15.425	-15.205	-12.793	-13.616	-10.971	-13.156	-11.845	-13.787	-12.855	-12.308	-12.398	-10.879	-13.091	-14.01	-14.681
-2.4984	-4.3558	-2.487	-0.66189	-2.9534	-4.9305	-4.1524	-5.0471	-3.0031	-2.6731	-2.1127	-2.5811	-2.7536	-4.324	-3.4283	-3.0564	-5.2289	-4.212	-5.078	-5.4618	-2.227	-2.6745	-3.0782	-2.7171	-2.0523	-4.4841	-2.0119	-1.8983	-3.024	-1.6909	-2.4087	-1.0784	-4.0624	-3.5324	-2.708	-3.5373	-3.4616	-4.7048	-2.6391	-4.713	-4.563	-3.7417	-3.339	-3.0047	-1.6396	-1.9701	-2.7161	-1.3809	-5.1336	-5.1583
5.8167	7.1291	6.0049	4.8848	6.9681	6.8792	8.9969	4.8105	6.9755	4.8292	6.2712	5.0804	6.6507	5.3779	5.8415	4.5207	5.7999	5.8186	7.1545	6.4384	4.6298	6.5528	5.4463	7.0981	7.8777	7.1844	8.6142	6.3942	6.4231	6.2823	4.4118	6.0895	7.1313	8.3781	8.9427	7.6822	5.3293	6.9618	8.2732	7.612	6.4387	7.6093	6.445	5.7274	5.4279	7.9618	4.1214	8.6915	9.3696	5.1141
-22.688	-21.417	-23.588	-22.833	-23.013	-22.674	-23.135	-22.669	-23.012	-21.079	-24.62	-21.687	-23.23	-20.063	-23.621	-23.096	-21.961	-20.433	-23.381	-23.666	-21.682	-22.335	-21.018	-21.48	-25.008	-22.209	-21.463	-21.122	-22.054	-23.153	-22.34	-21.013	-25.977	-21.756	-20.711	-21.99	-20.609	-21.802	-22.031	-20.225	-24.037	-23.831	-22.62	-20.056	-23.311	-22.888	-21.197	-21.813	-21.88	-23.34
-15.274	-13.984	-16.544	-13.955	-12.933	-16.09	-18.627	-12.767	-15.921	-13.653	-14.154	-14.078	-15.107	-13.633	-12.836	-15.053	-12.455	-14.209	-15.658	-13.192	-14.642	-15.711	-14.256	-16.732	-16.271	-14.451	-16.871	-12.153	-16.268	-13.63	-15.285	-13.038	-16.109	-14.396	-16.268	-15.534	-15.909	-16.085	-13.582	-14.89	-15.1	-14.378	-15.014	-13.751	-15.92	-15.33	-14.932	-14.928	-13.007	-14.625
-1.1302	-3.8601	-2.4712	-2.4777	-2.8797	-3.2044	-1.405	-2.7191	-3.2313	-2.5493	-2.8115	-2.002	-2.2252	-4.6623	-3.3619	-1.9549	-3.6588	-4.5851	-4.2214	-1.9413	-2.9557	-1.9179	-1.5177	-2.1552	-1.2645	-0.95356	-2.9142	-3.1792	-2.1852	-0.20026	-2.6816	-3.9424	-3.4695	-0.46665	-2.9749	-0.89747	-1.0479	-2.089	-1.578	-0.44739	-2.6999	-2.2663	-4.4248	-2.5337	-3.896	-1.8363	-3.5552	-3.4364	-2.5325	-3.6923
-12.54	-12.084	-10.223	-9.3337	-11.146	-10.254	-9.6629	-9.8949	-11.984	-11.156	-10.813	-11.182	-13.677	-12.179	-10.642	-8.772	-11.131	-9.0683	-10.086	-10.246	-11.936	-11.207	-13.766	-12.026	-11.766	-11.411	-11.1	-10.429	-12.189	-10.21	-13.167	-11.889	-12.176	-10.007	-10.082	-9.4386	-9.6305	-11.703	-11.752	-10.629	-11.401	-11.056	-13.135	-10.53	-9.6717	-12.716	-11.794	-11.724	-9.8639	-11.548
0.086443	2.1518	-0.32879	2.0326	1.055	1.7348	0.05208	2.7796	0.38912	0.60056	2.2621	1.5555	2.1341	1.6445	1.5862	2.1287	3.0561	-0.11358	0.89796	1.2249	1.6029	1.1382	-0.43044	1.045	0.37463	-1.1706	0.73883	0.62419	-2.3684	2.6804	1.3768	1.2382	1.1434	1.8429	-0.0038097	3.4657	2.8804	1.3895	4.3725	0.93652	0.40692	1.7302	0.24025	1.7959	0.73934	0.34903	0.36954	1.5008	2.0583	-0.50392
-19.808	-20.196	-20.121	-20.262	-21.338	-21.725	-19.159	-23.409	-20.645	-19.14	-21.252	-23.059	-21.671	-22.129	-20.678	-21.394	-21.977	-20.642	-18.353	-21.232	-19.816	-20.609	-20.189	-19.953	-19.656	-20.215	-22.265	-20.469	-20.16	-19.049	-18.545	-20.263	-19.58	-21.65	-20.565	-21.271	-21.159	-18.327	-20.51	-21.59	-21.518	-20.682	-20.004	-22.034	-19.668	-18.817	-20.643	-23.086	-21.643	-19.001
-4.8296	-7.333	-4.0297	-5.3424	-5.2573	-5.9855	-4.5598	-5.5521	-5.6773	-4.1499	-5.9103	-5.1702	-5.7453	-6.3354	-4.599	-5.1743	-3.4413	-5.5544	-3.486	-5.1926	-5.4556	-5.7019	-4.7691	-4.0604	-5.6138	-5.2262	-7.0102	-9.0264	-5.7107	-4.9603	-4.0848	-6.333	-5.5594	-4.9574	-5.5099	-5.967	-7.5167	-6.7999	-5.6823	-5.9794	-5.2685	-3.3958	-5.0657	-6.4879	-3.7908	-3.8906	-5.279	-5.3796	-5.2579	-4.6463
-0.91894	-2.868	-3.551	-2.5014	-2.3693	-3.2922	-1.6643	-3.8395	-3.1717	-2.222	-2.8572	-4.7107	-3.2843	-4.4062	-1.4333	-2.4562	-3.5375	-3.9856	-5.0032	-4.2059	-2.1166	-3.578	-6.7352	-2.6919	-3.9224	-3.5996	-2.1365	-4.2014	-4.1623	-2.6092	-2.1123	-1.9775	-1.9873	-4.0572	-2.5846	-2.3608	-6.296	-2.1735	-2.1146	-2.4418	-3.9896	-3.9674	-4.3324	-2.3994	-2.2556	-4.047	-4.0433	-4.0372	-1.9575	-2.8177
[truncated: 329 more rows]
[truncated: 150 more columns]
