# Supplementary material for: Genetic dissection of main and epistatic effects of QTL based on augmented triple test cross design
Source: PLoS One. 2017 Dec 14;12(12):e0189054. doi: 10.1371/journal.pone.0189054 (PMC5730204; doi:10.1371/journal.pone.0189054)
Supplement: S7 Supporting Information — (ZIP) [file pone.0189054.s007.zip › z2_1350_0.5_5.csv]

-0.25701	0.18783	-0.43654	0.27377	0.34079	-1.2101	-1.2379	-1.4238	-1.246	0.58028	-1.0499	-2.5555	-2.9617	2.1538	-1.3437	-3.1021	0.53065	0.67234	-0.1827	0.24373	-0.49457	1.1028	-1.8395	0.5966	2.0645	-1.7158	-0.44698	-1.2043	-0.049194	-2.7456	-0.035657	3.4535	0.045965	-4.2234	-2.6217	1.7096	-1.0472	-1.4144	-0.55093	0.56235	-3.284	0.64427	-2.1233	-4.5683	-4.1952	1.1462	-1.518	-1.5153	-2.2453	-0.85917
-7.9627	-8.9151	-8.5498	-8.543	-7.6304	-6.8011	-9.5686	-9.2465	-11.625	-11.264	-7.9824	-8.5088	-10.616	-8.8337	-8.8463	-8.4944	-12.403	-9.5373	-8.9775	-6.9776	-10.623	-8.2374	-8.5343	-10.266	-7.4091	-9.4952	-8.3981	-9.8324	-8.0883	-6.1516	-7.8454	-8.4505	-8.5053	-4.6506	-6.8536	-8.9637	-8.5915	-7.0957	-11.842	-6.8081	-10.53	-9.2662	-7.9085	-8.1389	-7.7534	-9.3004	-9.3818	-8.0663	-9.4112	-8.9765
5.7088	4.0892	5.0463	5.3092	4.8553	3.2303	3.9922	3.9664	3.8287	6.5008	4.6525	6.7405	4.8251	2.8134	5.1932	2.8162	6.4006	3.1263	3.8986	6.7836	4.0706	3.0158	4.6186	8.2642	4.4005	2.5732	3.834	3.9118	6.2312	5.0859	5.6442	1.4826	2.7171	4.1158	4.8111	6.6292	3.7704	2.5733	5.4526	0.25423	3.8196	5.9539	2.2052	2.8094	4.1775	3.6445	4.1549	3.4855	3.2244	3.5776
-1.0678	-1.7513	-0.34672	1.5034	1.5497	2.4664	2.9084	1.155	1.0208	3.2096	1.3953	1.0012	3.697	3.3948	-1.6472	1.8246	1.1655	-0.20246	-0.6421	-1.9619	1.3334	1.6432	0.16616	-1.4503	2.4653	1.5374	0.75592	3.3265	7.0074	1.4989	3.7963	-0.87783	0.83314	2.0213	5.8529	1.6578	0.85883	-0.096726	-1.3292	-0.95165	-0.55721	2.4338	-0.10013	2.2452	-0.8672	4.3449	1.6914	0.99769	3.7335	1.3129
3.3147	5.3161	2.2876	4.5732	2.8044	1.3973	4.7338	4.7074	2.7688	5.83	4.455	4.7239	5.7239	3.4366	9.1011	4.379	0.81749	1.7424	3.4365	4.6822	4.8213	5.2224	3.7794	1.3909	4.806	7.2978	4.9523	2.2726	2.271	7.8758	5.6629	3.3876	4.9339	5.257	4.5802	4.0257	3.8389	8.7898	1.804	7.3628	3.0374	4.464	2.489	-0.25596	5.519	0.31742	6.5536	7.7575	4.7617	3.5452
-0.327	-1.9541	-2.9191	-1.4056	-0.61259	-2.1926	0.16492	-3.0378	1.4163	-0.026678	2.3961	3.5226	-2.9208	3.1752	1.0736	0.80393	0.041263	-2.6002	0.62213	3.6461	2.3201	-0.63919	0.14414	-4.1118	-1.5519	0.037773	0.044532	-2.953	0.40199	-2.7854	0.051949	0.088118	-0.4275	3.0835	-0.71164	-1.6444	1.7273	-0.26708	-0.29011	0.04748	-1.2056	-0.021259	0.56014	-0.36232	1.0438	-1.6222	-1.0471	2.5434	-1.2587	-0.79108
-2.0278	1.0392	1.7822	0.95806	-0.8878	-0.76853	3.8259	0.93897	-1.4594	-1.5558	-4.8694	-1.4799	-1.8104	0.083182	-0.48599	-2.1472	-0.4289	-0.093008	-0.17996	1.8089	2.9441	-4.3384	2.2835	-0.73628	1.6527	-0.67066	-1.2183	-0.525	0.73166	2.3456	-0.69899	-1.9978	-0.25235	-2.2643	-1.3634	-0.96173	-0.14867	0.17111	-0.13071	-4.8761	-0.20032	-0.25912	2.0107	-0.13514	3.0038	-1.0736	-0.18577	-1.8546	-1.7228	2.0939
-6.1178	-4.1416	-2.7381	-5.2476	-4.2734	-8.0368	-5.9058	-3.2434	-4.2271	-3.5501	-6.5688	-7.2142	-3.9838	-6.6572	-5.93	-8.5582	-5.2731	-5.3376	-6.8879	-7.2496	-7.7294	-5.6097	-2.7092	-6.7928	-1.6681	-3.3482	-8.3783	-3.5802	-5.1661	-5.8287	-3.9843	-2.9927	-6.0784	-5.3111	-6.2006	-3.9436	-9.6175	-6.0755	-5.0884	-7.8417	-4.1466	-7.0662	-3.0409	-4.4199	-8.4782	-5.5095	-0.84983	-5.4799	-5.9106	-5.9143
-0.50425	2.7661	-2.829	1.0996	-0.071128	-0.85791	1.3534	2.2675	0.23652	1.2905	-0.083162	-0.00034196	-1.3097	-2.6086	-0.20006	-2.0882	1.4856	0.54582	-2.2215	-2.8469	3.6193	-0.89126	-3.0988	-0.47248	-0.73826	0.63614	1.5988	-1.7577	0.7972	-1.7733	1.1052	-0.74541	0.6359	1.0556	-0.50807	-2.3276	3.8559	-4.9651	2.399	-1.072	-2.6698	-2.2534	-1.8644	-2.1494	0.34	-3.6922	1.1523	-0.97173	-3.2511	-5.7419
-4.5669	-4.5571	-5.7417	-5.4734	-5.6834	-3.7557	-4.3727	-2.8223	-6.1303	-7.0648	-5.832	-6.1096	-5.3086	-6.099	-8.2653	-6.368	-2.7384	-4.8734	-4.9489	-3.3839	-2.8255	-5.9312	-6.0252	-5.2946	-4.9974	-2.0033	-6.2529	-2.5247	-7.4832	-1.885	-7.7325	-4.8205	-4.0884	-3.5622	-7.9861	-8.8129	-4.7414	-9.3254	-6.0548	-6.8106	-4.1582	-8.727	-8.5267	-5.3561	-5.7875	-5.1589	-8.6833	-7.2096	-4.8168	-8.2774
-2.112	-3.1239	-5.9532	-1.2614	-3.7359	0.41632	-3.8319	-2.6951	-2.2591	-3.4588	-0.041042	-2.3372	-5.2255	-1.4916	-5.4542	-2.7294	0.56553	-6.0004	-2.4483	-4.2095	-3.1843	-1.7045	-5.8263	-1.3057	-0.97997	-3.6789	-1.6938	-2.1526	-3.0411	-6.3168	0.51339	-3.3615	-2.7249	-5.3542	-3.639	-5.5048	-4.7062	-0.98405	-3.0134	-0.61772	-3.7548	0.88002	-0.4818	-3.1992	-5.4478	-3.0183	-2.9223	-2.7731	-4.8827	-3.4516
-4.5573	-3.6526	-0.57093	-0.35828	-5.0738	-0.70606	-0.60705	-3.7406	-4.8196	-0.57573	1.0468	-0.29504	-0.82223	-3.2947	-2.6159	-4.5779	-0.94041	-4.423	-3.0694	1.6172	-1.1449	0.79351	-2.849	-0.21485	-2.5089	-3.0289	-2.8402	-1.6269	-1.1145	-4.2948	2.8601	-3.5235	-5.3149	-2.3718	-0.47322	0.16762	-1.4422	-4.2377	-2.1548	0.68084	-0.93795	-3.1842	-2.3551	-1.2598	-2.148	0.5678	0.34489	-2.8789	-1.9962	-1.5346
0.61579	0.87091	1.6443	0.90707	-2.6452	1.3694	3.5587	4.524	2.9786	2.8441	4.3845	3.7263	0.54601	2.6199	1.208	1.4088	2.9672	-0.22426	2.2156	1.8057	-2.6432	0.55614	-1.5327	3.8475	0.88568	1.9009	-4.1705	1.5411	3.1104	1.3226	0.057726	0.62522	1.5721	1.6625	0.4095	1.7393	3.0579	2.1797	3.6847	1.1068	1.1009	1.9487	-0.42082	2.362	5.8173	3.3189	0.039829	2.2552	3.5253	-1.3541
-10.313	-12.327	-10.164	-11.591	-13.725	-10.943	-8.0795	-10.711	-10.932	-8.4161	-12.786	-10.04	-12.459	-10.419	-10.621	-7.7736	-10.032	-12.783	-12.13	-12.036	-11.533	-13.016	-11.649	-13.759	-8.7918	-10.578	-10.829	-13.632	-13.955	-10.417	-11.451	-13.882	-11.262	-12.796	-11.654	-9.6215	-13.552	-6.0621	-10.211	-12.238	-12.696	-10.238	-11.202	-9.6941	-12.418	-11.433	-12.418	-7.8106	-10.432	-10.254
-0.51491	1.4404	-3.3038	-4.912	-0.46376	-4.2163	-1.6972	0.99631	-2.7349	-1.4522	-5.131	-0.54352	-0.81539	-2.0612	0.80664	-0.30907	-2.5843	-1.6116	0.95364	-3.4288	-1.2016	0.63813	-0.77579	0.35991	0.3779	-0.93823	0.62503	-2.6878	-2.8066	-4.0388	-0.44158	-4.0046	-0.96792	-0.92321	-2.5357	-0.82277	-1.8964	-1.1235	-3.7401	-1.3846	-2.5183	-0.46615	-1.385	-1.7321	-3.3181	-1.062	-3.2205	0.87918	-2.6436	0.46469
-8.0524	-8.9496	-9.1463	-9.1674	-9.8751	-8.7279	-5.1611	-11.536	-7.3899	-7.758	-10.104	-10.489	-5.837	-9.4605	-10.092	-7.7141	-8.8667	-5.3275	-10.239	-11.776	-5.6651	-7.9918	-11.354	-10.781	-9.7701	-9.6139	-10.346	-8.4343	-10.904	-8.2826	-13.122	-11.396	-12.071	-11.848	-7.1308	-9.6255	-7.4287	-13.389	-12.827	-10.119	-10.626	-13.134	-9.8672	-10.366	-7.678	-6.5486	-12.134	-8.297	-7.8111	-9.6416
-12.867	-11.504	-12.144	-12.243	-12.233	-12.55	-13.09	-10.872	-12.129	-11.866	-9.467	-15.494	-9.4082	-11.672	-15.468	-14.196	-17.775	-9.8713	-14.508	-14.348	-14.516	-11.671	-12.01	-10.012	-12.604	-12.992	-14.282	-13.946	-14.354	-13.379	-13.871	-12.546	-13.643	-11.06	-15.796	-12.142	-16.005	-12.917	-13.466	-8.5959	-11.951	-9.0783	-12.647	-13.044	-14.226	-13.725	-13.35	-13.76	-15.7	-16.581
-1.8494	-1.6767	2.2839	-2.5106	-0.88628	-2.8006	3.3808	-1.0129	-1.2559	-1.3594	0.61787	-1.6786	-1.5096	-1.549	-2.8419	-3.1768	2.1258	-4.0449	0.21288	-3.8315	-1.1429	-1.4313	-1.4375	0.18219	1.0774	2.4476	-1.892	-1.7523	-0.5775	-3.4578	-2.0076	-3.803	1.5727	-2.6677	-0.42398	0.27449	-2.5068	-3.4805	2.1654	-2.3849	-3.4112	-2.0376	-1.6488	1.952	-0.11589	-3.5379	0.35834	-2.5891	-3.6666	-4.0169
-11.842	-13.513	-11.343	-10.218	-11.658	-11.078	-8.8503	-7.9554	-8.995	-9.0113	-11.356	-8.616	-11.57	-7.3642	-8.7752	-9.5019	-9.9772	-7.5234	-7.2936	-11.118	-9.8252	-8.3806	-10.115	-11.934	-11.359	-8.9106	-7.5832	-8.3115	-8.8317	-11.349	-9.7863	-11.184	-8.319	-9.6818	-6.4314	-8.9289	-8.8311	-11.589	-8.3642	-8.298	-6.8295	-8.3671	-12.347	-7.6426	-9.9611	-11.134	-8.5859	-9.1085	-11.32	-9.7076
-5.3019	-3.024	-6.0036	-2.2293	-1.699	-4.2754	-3.1149	-6.5632	-4.6589	-4.3663	-3.5973	-4.1807	-2.0157	-5.8983	-6.0364	-2.6761	-4.3483	-4.9389	-5.0464	-4.167	-4.7845	-3.0919	-1.8482	-2.8534	-4.4586	-7.7876	-3.813	-1.45	-3.3942	-4.4567	-4.5105	1.5605	-3.5084	-3.8208	-3.7293	-3.0141	-2.4956	-5.3245	-3.021	-2.7408	-3.2637	-6.6696	-7.0253	-1.7002	-2.5553	-2.0014	-5.3653	-0.48194	-4.0507	-2.1554
-1.201	-2.2133	-1.7064	-2.9426	1.0611	0.11165	-4.082	-2.7338	-1.797	-2.4353	-1.7886	-2.4079	-0.80473	-1.7628	-3.1579	-0.84995	0.54234	1.0552	-1.8818	-0.99987	0.72462	-2.6753	-3.3998	-0.99088	-1.9146	-1.6962	-1.6888	-1.5555	-6.2751	-3.9662	0.44773	0.93464	0.50551	-5.5553	-0.72487	1.6095	-4.1639	0.19066	-0.79407	3.7803	1.7649	2.4256	0.86547	1.9896	-2.7072	1.5331	-0.01215	-0.36181	-0.28022	1.1212
-8.1822	-5.319	-6.6481	-7.0984	-5.6154	-4.6999	-1.8457	-4.2615	-5.5535	-8.5351	-7.6302	-6.4693	-0.72246	-5.977	-6.6803	-9.0299	-7.0353	-8.6271	-6.6583	-7.7924	-8.8945	-8.5079	-6.9139	-8.143	-6.5735	-9.729	-7.4586	-5.907	-5.2247	-6.3004	-4.4784	-9.9039	-8.86	-11.401	-5.8069	-7.0507	-4.2194	-9.2609	-7.1594	-5.2087	-10.264	-10.555	-9.6576	-10.353	-9.4156	-7.0583	-7.343	-7.4442	-8.444	-8.0228
-2.2285	-1.6943	-1.4832	-3.2994	-4.9618	-3.6621	-5.077	-2.3964	-1.4933	-5.3102	-0.65162	-4.5862	-4.3121	-3.7602	-3.4253	-4.1968	-2.992	-5.9048	-3.3367	-4.5675	2.2362	-0.56404	-1.1433	-4.7544	0.29542	-4.7676	-1.5725	-5.0549	-6.1789	-2.0438	-2.0786	-2.6608	-3.4127	-3.7684	0.12547	2.5596	-4.8451	-4.1766	-1.6738	-6.7431	-2.476	-2.225	-3.5286	-2.8621	-1.3105	-4.3857	-2.7144	-7.0769	-3.3791	-1.2537
3.9057	1.3206	-0.17977	1.9384	4.8699	0.82121	0.38045	1.4829	-0.22701	0.45854	1.2726	2.8274	3.0178	4.1003	2.9386	1.1793	3.9747	0.4632	2.1807	-2.6264	0.9891	3.0775	3.6241	2.7208	2.1089	1.7248	1.5773	1.1138	0.10719	0.61366	1.5859	5.614	-0.032908	0.45824	1.6276	2.557	2.6525	3.0935	2.5632	-0.94535	0.96552	2.0152	2.6243	1.4703	1.7773	0.98775	4.3582	-0.2272	1.0272	2.3475
9.9997	9.2773	10.861	8.4204	6.5156	11.143	11.516	7.9229	11.463	5.0912	10.848	10.263	11.373	9.8126	10.303	9.7543	8.1594	10.957	12.687	9.3799	11.653	9.8895	9.7971	10.803	11.306	7.7501	12.631	10.061	11.275	5.8276	14.883	8.6533	10.684	8.5058	9.1119	12.352	10.001	10.706	6.2181	5.6679	7.8659	8.2867	9.8781	10.432	9.262	10.705	10.229	9.4165	10.597	7.8292
5.9394	5.4307	6.5917	3.7466	9.4083	8.5931	9.8061	10.647	5.5741	7.1219	10.847	8.6612	3.6081	12.067	8.5456	7.727	5.0745	6.0218	9.6969	10.148	6.4811	5.4614	12.412	8.9235	11.479	8.5093	9.5762	4.3153	5.3187	9.1463	10.831	9.6906	8.4957	8.0076	10.381	13.089	10.414	10.565	8.4381	10.603	8.2972	4.96	11.158	9.2293	6.4059	9.878	9.012	9.5579	8.3762	10.876
-11.748	-13.369	-10.94	-13.582	-11.096	-12.718	-15.683	-13.799	-14.831	-11.88	-10.745	-13.213	-15.578	-12.606	-10.948	-15.35	-10.497	-10.709	-13.671	-11.95	-13.487	-17.083	-13.658	-12.887	-15.072	-12.795	-10.445	-14.887	-14.951	-11.557	-11.641	-10.799	-11.35	-12.735	-10.96	-10.986	-14.442	-14.529	-9.1939	-12.569	-15.351	-12.641	-13.715	-10.572	-13.177	-12.714	-12.043	-16.066	-18.18	-12.557
-6.1976	-5.1357	-2.3209	-4.346	-7.0851	-6.6731	-6.093	-6.5144	-5.3266	-5.1681	-5.8614	-4.2493	-7.9287	-1.5573	-4.9413	-6.4847	-3.3148	-7.786	-4.5469	-6.4413	-6.2319	-4.4923	-3.3364	-4.5051	-5.4559	-6.9204	-6.7892	-6.8361	-6.2498	-8.5292	-5.8891	-4.3506	-5.0084	-5.807	-5.6809	-3.6845	-3.6237	-8.556	-6.0016	-3.1445	-3.6454	-6.5249	-3.9233	-9.2115	-4.5209	-5.3378	-6.8832	-3.8431	-2.707	-6.5125
-4.0337	-1.9588	-3.8023	-3.3343	-4.2926	-3.1813	-3.924	-5.995	-4.9785	-1.831	-2.2092	-3.2076	-5.4754	-0.41104	-3.6849	-7.1025	-3.7942	-1.7319	-6.5583	-4.5787	-2.1993	-6.5572	-1.5218	-0.99348	-4.0574	-2.675	-2.5793	-2.9806	-5.6034	-6.5713	-3.6541	-2.7279	-7.4664	-3.7387	-5.0356	-6.5334	-2.7926	-5.5228	1.0519	-3.6069	-0.91498	-5.6397	-3.9937	-4.4623	-1.3515	-4.9053	-3.9353	-1.0711	-2.6535	-2.4229
0.75909	-5.1631	-0.26524	-0.96012	-0.12993	0.96493	-0.64825	-1.5623	-0.78895	-0.084483	0.33536	1.2375	0.36597	-3.145	0.78477	0.1394	-2.5461	-1.1563	0.47568	3.733	3.2114	-0.32571	-2.2873	2.1128	-0.52047	0.94041	-2.8033	-0.13773	2.0086	-0.041776	-1.5332	0.95525	-0.33097	-1.0802	-1.2733	1.7962	1.6947	2.3974	-2.741	2.3305	-3.8365	-1.4401	-1.7093	-0.20619	0.78181	0.40494	0.30866	0.7432	3.1136	2.0484
-6.6053	-4.9124	-5.0207	-3.3907	-4.5069	-4.4041	-3.6818	-5.3599	-4.0443	-4.4983	-3.4335	-5.2678	-8.3898	-9.4389	-4.4915	-1.7992	-7.3905	-4.8465	-3.9502	-6.9755	-6.0087	-8.0263	-5.6223	-1.5796	-4.8222	-6.3254	-5.3565	-4.9033	-7.1912	-7.6214	-3.6824	-5.6603	-9.0886	-2.7691	-5.5082	-5.7656	-5.589	-5.9872	-4.1229	-2.4717	-4.1841	-10.888	-4.9196	-5.3442	-7.9416	-6.7381	-6.287	-3.2634	-8.174	-7.6888
3.8148	-0.68383	1.6081	1.6465	2.8731	7.8995	4.677	3.7895	2.9252	3.6177	0.51961	1.7419	1.0007	0.7868	4.109	5.0896	1.1626	3.5693	-0.1826	3.4179	6.4004	2.8052	1.7062	4.2179	2.4428	3.2265	1.4941	-0.16338	1.9862	4.1317	2.1602	2.115	3.4488	6.0104	5.0555	2.1753	3.1025	4.3838	1.4927	-0.060298	3.7106	3.3791	2.9306	3.4083	4.1129	2.3251	4.8409	7.543	0.043495	3.324
-0.21981	2.2787	-3.0847	0.45135	0.5853	1.479	-2.2392	-0.47767	2.3528	2.6751	-4.3395	-2.3327	1.4396	-1.6287	0.12435	1.4345	0.40148	-3.9817	-2.0208	-1.7389	-2.4269	-1.6423	1.4945	-3.9615	-2.7738	-0.45239	-0.61337	-1.3704	1.0322	-2.5307	-3.369	0.067089	0.29325	-1.8534	-2.3741	-2.6798	-1.0284	1.1723	-0.77593	-1.7055	0.02816	-0.33742	-0.63681	0.7158	-1.6131	-3.1618	-0.22689	0.18663	-3.3661	-1.0132
-12.781	-13.451	-10.529	-10.338	-12.068	-11.517	-13.257	-12.805	-13.075	-17.141	-11.438	-10.402	-13.148	-16.298	-12.877	-15.236	-15.95	-13.039	-13.551	-13.656	-13.803	-14.749	-10.672	-12.142	-13.956	-11.811	-11.944	-13.518	-13.83	-13.675	-10.611	-13.518	-12.525	-12.598	-13.312	-13.81	-9.9634	-14.813	-12.855	-12.693	-12.635	-12.041	-12.149	-13.654	-11.587	-8.8453	-13.67	-15.624	-14.179	-9.6389
-8.8563	-5.9211	-3.621	-4.1958	-5.2206	-4.7914	-5.0242	-4.7507	-2.7337	-4.3009	-6.1778	-3.5607	-7.2103	-6.9965	-3.4253	-4.47	-6.2464	-6.5697	-8.1978	-4.7231	-5.6105	-3.5442	-4.5545	-4.9226	-3.6206	-3.1075	-5.3977	-3.1308	-3.7078	0.11978	-7.6309	-4.8129	-2.9942	-0.84223	-5.9013	-2.8045	-4.4755	-5.4218	-6.3792	-6.4285	-6.1877	-3.8606	-5.3152	-6.4104	-5.145	-7.6748	-2.1346	-5.1963	-3.32	-4.14
2.8466	0.66694	1.7142	3.9393	5.2519	5.5542	2.8245	0.6076	2.0604	5.448	3.2427	7.8254	7.354	6.0112	2.2924	4.6826	0.65336	5.3667	6.101	4.1181	6.1148	0.63976	8.3616	5.1465	6.0323	5.4061	2.5803	4.9971	3.5872	8.1836	2.0217	3.3935	3.4358	6.0002	5.3406	5.8454	1.7281	4.2737	8.8343	5.4505	3.9286	4.9257	2.69	7.0415	1.822	2.2721	3.933	4.0866	4.9025	3.5142
-12.026	-14.248	-13.089	-13.229	-14.351	-14.804	-16.383	-12.58	-13.191	-12.712	-10.791	-14.272	-13.2	-13.881	-13.745	-11.891	-15.144	-16.64	-13.708	-13.691	-12.552	-13.892	-12.104	-13.339	-13.231	-13.902	-14.755	-10.605	-10.421	-14.552	-14.322	-13.423	-12.929	-11.806	-13.786	-12.072	-14.262	-15.933	-18.319	-11.885	-12.983	-6.8349	-14.508	-11.308	-14.869	-15.201	-12.55	-11.568	-11.602	-18.23
-10.267	-8.4228	-9.8524	-9.9926	-7.4265	-11.613	-7.3173	-12.25	-8.6014	-7.7892	-13.705	-11.58	-10.096	-10.88	-12.11	-8.4193	-10.96	-13.897	-11.625	-8.4634	-9.5083	-11.64	-6.9295	-11.177	-12.166	-9.8263	-9.0843	-11.478	-9.4465	-9.0622	-9.2935	-12.98	-7.5818	-10.991	-11.83	-12.205	-8.5095	-12.276	-9.7611	-6.6473	-8.4272	-8.49	-10.127	-9.3147	-9.6209	-9.8613	-12.214	-10.822	-8.6193	-8.8108
9.6353	5.4891	8.9307	8.1134	8.0774	6.0536	7.6901	7.5278	8.6602	11.825	9.8891	6.3854	8.7337	6.8701	9.4964	10.425	10.921	9.5877	12.015	9.6572	5.587	7.3687	9.5923	11.536	7.3482	11.35	6.5535	7.0752	10.302	8.6861	13.015	7.4894	8.978	6.5528	9.5182	9.5952	12.47	7.8205	9.7961	8.0391	10.605	10.319	7.2232	7.5701	7.3481	9.2476	8.2534	6.6562	12.498	7.7002
-0.59046	-0.18238	-1.1673	-0.87114	-2.4131	-1.5027	0.23246	0.79767	-3.5248	-4.3594	-0.68096	1.2842	-3.8409	-0.60014	3.772	0.79492	-1.2156	-0.5727	-1.0275	-0.84517	-1.1495	0.52773	2.0022	-4.2597	0.53701	0.33555	-0.95655	1.3125	-2.0428	0.85704	-1.7116	-1.0911	-3.6322	-2.2241	-0.37257	-1.384	-4.6435	-1.1046	-3.2754	0.42688	-2.8625	0.92463	-2.8359	-0.22932	0.9461	0.38525	-1.5268	-0.86938	-0.95699	-2.3277
5.8576	11.666	7.521	12.427	9.2008	8.0655	9.5514	8.7446	13.759	11.412	11.451	11.409	9.7541	7.4698	8.8483	11.979	8.6514	8.4204	11.89	9.0713	14.103	10.986	11.626	11.586	14.053	10.521	8.6689	8.1328	12.658	12.504	9.0008	10.723	8.1483	8.9426	8.815	9.142	11.713	10.786	9.4448	12.733	11.36	8.7837	7.3466	10.969	8.7262	8.4865	11.015	10.016	8.5512	8.2677
-10.317	-11.778	-11.249	-8.8771	-10.277	-9.4802	-12.382	-7.4891	-10.672	-10.392	-11.975	-9.1925	-9.9674	-6.6711	-12.185	-12.482	-13.774	-9.304	-12.125	-10.595	-9.344	-7.3358	-11.305	-12.975	-8.9391	-10.107	-12.403	-9.4363	-10.877	-13.031	-9.4957	-10.526	-9.224	-12.703	-11.142	-13.164	-11.122	-11.655	-11.327	-11.898	-12.144	-13.937	-9.6597	-13.075	-12.079	-14.72	-11.012	-8.3197	-9.8917	-11.431
-4.3325	-1.4556	-4.3893	-1.0012	-4.6227	-1.4881	-2.8959	0.38926	-2.4873	-2.6641	-1.7276	-3.4276	-2.3707	-0.1661	-2.5859	-4.1295	-1.9563	-2.3034	-1.7643	1.1497	-0.13792	-5.548	-1.0041	-1.5116	-3.3792	-0.79848	-0.034282	-2.4299	-2.9842	-1.3551	-5.3354	-4.5188	-0.98093	-3.8519	-2.6841	-3.3045	-1.2573	-2.1221	-4.4486	-0.87953	1.0416	-3.3755	-5.1226	-3.3648	-3.4978	-5.0382	-0.28285	-2.431	-5.0176	-4.6795
-8.2562	-8.1157	-7.2262	-11.088	-9.3595	-9.8912	-8.986	-8.7804	-5.4363	-10.292	-10.879	-10.152	-9.9934	-7.6123	-8.6416	-9.0472	-8.63	-9.5138	-6.4655	-9.9231	-10.496	-11.639	-10.954	-8.1802	-4.6947	-10.222	-12.752	-6.7825	-8.1526	-6.3309	-7.5497	-5.2778	-8.0864	-7.3509	-9.9892	-9.5241	-8.4174	-10.948	-8.2752	-7.6177	-9.358	-10.01	-9.4501	-8.9011	-8.6393	-11.602	-11.921	-8.7316	-11.306	-9.9874
-4.833	-2.6516	-2.561	-5.9237	-5.4892	-3.3726	-4.1791	-5.2828	-1.2622	-2.4094	-3.6982	-5.5001	-1.239	-4.5671	-3.8591	-2.9497	-6.608	-2.5114	-2.3469	-4.6161	-2.7841	-0.68224	-2.3426	-4.1946	-2.5029	-1.8204	-2.8032	-4.1014	-5.7237	-5.5118	-3.283	-7.2041	-2.603	-5.3689	-1.3341	-4.3141	-3.6165	-4.6937	-3.3248	-1.3389	-1.4005	-5.1664	-2.5075	-0.40247	-3.2091	-2.3073	-3.6189	-3.7787	-2.5942	-6.9659
-19.593	-21.47	-19.572	-21.891	-18.845	-22.856	-17.475	-20.152	-19.029	-23.739	-20.321	-15.622	-22.696	-20.185	-20.763	-21.235	-17.921	-20.556	-25.019	-18.504	-22.014	-19.492	-27.49	-23.819	-19.384	-18.016	-19.238	-21.608	-18.932	-18.243	-21.112	-25.543	-22.247	-21.319	-20.857	-23.778	-17.452	-20.817	-18.994	-19.206	-21.286	-18.291	-19.179	-20.709	-18.35	-21.592	-22.41	-22.584	-22.32	-18.04
-11.779	-10.233	-10.577	-12.132	-12.719	-12.889	-10.129	-12.472	-15.402	-13.664	-9.4291	-13.754	-10.746	-13.21	-11.399	-12.931	-13.025	-10.525	-11.604	-8.8894	-9.8159	-11.728	-12.824	-9.5428	-10.465	-10.335	-11.681	-14.018	-11.006	-9.3375	-16.198	-15.141	-11.714	-10.953	-13.579	-11.607	-11.025	-11.609	-10.106	-11.469	-13.463	-11.263	-15.328	-16.241	-10.908	-13.087	-12.362	-11.561	-7.9331	-12.967
-8.6677	-8.7164	-7.6275	-9.7168	-7.5437	-9.8872	-6.8344	-12.51	-8.6175	-8.4523	-10.147	-8.7539	-9.7253	-9.189	-8.5354	-9.5008	-6.1447	-10.018	-9.2526	-11.398	-7.7682	-8.0285	-8.0663	-9.7657	-6.7274	-9.0955	-9.6141	-10.517	-9.1052	-8.7378	-10.468	-8.5119	-9.7429	-10.655	-9.266	-9.8671	-10.871	-8.3878	-6.547	-9.3841	-6.5974	-9.7737	-7.1146	-7.1858	-11.069	-9.8538	-5.7532	-6.6107	-9.5426	-7.4916
0.74396	1.9479	0.05975	1.3361	0.51243	-2.829	-3.2283	1.8999	0.69147	-0.623	-1.0246	1.1874	4.7229	-0.83853	-0.11944	0.0043529	0.25799	-0.45917	-0.43107	-0.60857	0.49185	0.13438	-1.4528	-2.2845	-0.058525	-2.2398	1.1385	0.15046	1.9854	1.5154	-2.3254	-0.71095	-7.2002	-2.4421	0.54343	0.21631	-0.24248	0.022954	-5.2762	1.1577	-2.7842	-2.5662	0.65875	0.66483	-0.75226	2.4923	3.8724	-1.3229	-2.281	0.56569
-2.6009	-0.72158	-0.81093	-2.6309	-1.4933	0.87545	-2.1329	1.3414	-2.1436	-0.10964	2.728	-1.368	-1.9164	0.44916	-3.0974	-1.8812	-2.4635	-3.3632	1.9675	-4.1987	-0.77049	-0.75392	0.75244	-5.794	-4.1849	0.57613	-1.7883	-2.2126	0.13452	1.088	-1.4978	-0.99344	-0.98755	-2.2777	-3.7972	-4.2269	-1.0919	0.18203	1.4213	0.74443	-2.0343	-0.96145	-1.1751	-2.8256	0.41905	-3.5604	-1.0332	-3.5621	0.32959	0.37896
-19.888	-18.899	-22.258	-20.241	-24.788	-21.579	-20.105	-22.459	-20.068	-19.345	-22.067	-21.382	-20.846	-20.998	-18.231	-21.377	-19.015	-23.148	-18.968	-19.314	-18.248	-19.555	-19.167	-18.76	-22.412	-20.337	-20.228	-20.911	-21.187	-21.834	-21.888	-20.329	-21.398	-21.795	-17.533	-21.607	-21.004	-22.12	-20.037	-21.916	-16.647	-22.888	-22.433	-21.078	-21.441	-21.339	-21.401	-20.834	-20.194	-21.103
-4.5651	-8.1682	-11.553	-8.6752	-10.388	-8.9961	-6.8502	-7.0528	-8.9474	-10.388	-7.3309	-9.5275	-9.2485	-9.0487	-8.8716	-10.547	-9.0326	-6.9772	-11.294	-6.2394	-6.0984	-5.761	-10.193	-6.6403	-5.4753	-9.1529	-7.692	-9.4382	-13.259	-9.4781	-10.94	-7.3233	-6.7111	-7.7415	-9.356	-9.6209	-6.8849	-9.166	-9.4584	-5.0427	-10.488	-8.7867	-11.391	-9.1084	-9.558	-10.288	-9.9028	-8.8318	-10.078	-9.8469
3.8524	4.4162	1.1442	4.1718	3.2652	-0.080049	2.5825	5.1082	0.30355	2.3284	1.1218	0.9905	2.948	4.1029	4.5151	3.5312	1.832	3.5921	-0.18559	0.013323	2.1883	2.1368	5.1281	3.414	3.9393	3.8679	2.5264	3.6588	2.405	-1.5523	5.2702	2.5209	4.2333	3.7509	2.4589	3.7992	2.6609	2.3633	3.6838	2.7836	4.8602	3.2282	4.0416	-1.4263	4.4137	4.859	3.2891	1.2648	1.1931	3.1282
6.414	6.7757	8.3889	7.939	6.8823	9.9419	6.4361	7.3214	9.7508	4.4029	6.2583	6.8021	6.8379	6.9881	6.6066	7.0277	8.7775	7.1937	5.5316	9.0454	6.8065	7.1996	8.1317	6.8544	9.3154	5.0961	10.241	5.5654	8.4495	8.0765	7.0213	6.1108	8.4512	7.0875	9.3947	6.5829	7.9629	9.4993	4.2145	6.4743	5.319	6.6432	8.1841	4.4335	8.1302	5.2849	5.5746	7.0126	7.6564	4.6969
-11.143	-10.043	-9.8741	-12.737	-10.739	-9.9877	-9.9687	-7.8428	-9.498	-7.3848	-8.8799	-8.2659	-10.498	-11.938	-8.6301	-7.7494	-6.951	-9.5697	-7.5876	-8.3698	-10.31	-9.0428	-10.966	-8.6195	-9.93	-9.0365	-7.8607	-10.947	-9.8223	-7.3176	-8.9564	-9.0103	-7.879	-7.0484	-10.398	-9.0259	-9.0012	-8.3492	-7.566	-7.3938	-9.0805	-10.783	-5.9185	-11.306	-13.829	-11.359	-8.5781	-8.6582	-9.9993	-10.64
-19.973	-21.939	-22.262	-21.083	-21.077	-19.286	-21.868	-19.627	-22.317	-23.399	-19.337	-23.223	-20.935	-19.894	-23.011	-20.65	-19.595	-19.941	-22.025	-18.326	-20.941	-19.651	-21.291	-21.031	-20.875	-23.064	-21.315	-21.704	-19.15	-20.714	-19.384	-18.929	-19.421	-22.085	-22.446	-19.063	-21.32	-19.66	-22.982	-25.325	-20.731	-20.324	-19.435	-19.155	-18.163	-19.548	-19.248	-21.915	-21.77	-18.457
7.2891	6.1847	8.1425	7.2099	3.8391	7.9846	4.8441	4.4452	6.5555	6.7032	6.7721	3.6477	5.6869	6.9645	3.9235	7.8831	5.5686	8.1341	5.0521	1.8104	1.0658	0.84616	7.9857	4.694	6.0776	5.6687	6.2663	5.9598	6.5874	3.3469	2.7114	4.8313	3.2674	3.3451	1.7955	3.5915	4.9374	7.1794	8.822	4.8215	8.8434	8.9465	4.8673	6.9521	1.8478	4.0808	5.8627	4.2777	6.2449	5.4911
8.4572	2.3261	3.6947	1.0956	1.889	2.8848	3.3292	4.97	0.33464	5.1145	0.79165	1.7073	2.3397	2.5214	4.7184	1.0456	1.6987	3.9407	4.8858	0.99363	5.0211	3.4465	5.0095	2.5178	0.84712	4.456	3.6825	2.7155	1.9542	2.5442	3.5995	0.72253	1.9852	4.1529	1.0392	2.4757	3.4807	2.7877	5.6522	2.3205	5.7682	3.2335	5.167	3.462	2.4072	3.1377	3.8253	2.9893	4.6183	-0.088738
-2.9191	0.36945	1.7316	-0.14771	0.035849	1.74	0.65904	-3.3053	1.0498	0.46317	-0.46593	-1.4246	0.28655	-0.49966	2.0054	2.5572	-2.965	0.86261	0.50252	0.21586	1.4669	2.359	-2.182	-1.0407	-1.4215	1.0083	-1.6418	1.0752	1.3152	-0.055472	-0.97461	2.1861	-1.4265	-1.1038	-2.5432	-1.1311	0.059038	0.85338	-2.3596	3.1714	-0.18183	-2.2318	-0.35774	-0.63416	0.63952	3.0369	0.97359	-0.58075	0.748	0.22888
2.6262	0.38431	1.9849	0.37834	1.2683	3.1455	-1.0895	-0.54473	-0.82988	1.3347	1.7149	0.76625	0.22237	-0.87502	-2.4307	3.4698	-1.1053	-0.14523	-0.26266	1.6106	1.0538	0.30849	2.3372	-0.17762	2.2141	-0.98222	1.3043	-0.11149	1.4506	0.45868	2.0621	-0.26468	1.2505	3.6439	0.34389	1.0361	-1.3885	1.0017	-0.39677	-1.7758	1.6646	3.251	0.35908	-0.19	0.88143	1.1234	-2.1866	3.5436	-2.1884	-0.74904
-2.6678	-5.9683	1.4444	-5.0186	-4.5979	0.095025	-0.36885	0.14428	-3.015	-1.1249	-1.4064	-3.7235	1.1796	0.045107	-3.5882	-6.3279	-3.2972	-1.69	-3.5588	-1.7065	-4.7804	-2.6154	-4.1228	-2.5392	-3.862	-1.7037	-4.5446	-1.9614	-3.0875	-3.8513	-5.3382	-1.4569	-1.5369	-3.0312	-5.435	-1.9619	-2.4907	-2.1718	-3.9902	-4.7939	-2.5168	-1.6072	-4.0163	-0.46878	-0.96831	-3.1449	-3.7226	-4.1405	-2.4022	-6.6395
0.13032	1.4875	-0.50947	-2.0702	-0.63081	0.67824	-1.5995	3.7111	4.7856	4.383	0.93002	2.2151	1.5374	1.8036	3.1164	1.5842	3.2942	3.4044	2.2318	1.7554	3.2402	1.4596	3.6159	-0.15737	2.0389	5.6773	0.44304	5.1188	4.2056	0.48358	4.6018	3.5629	3.2207	2.4479	2.7098	0.68751	1.2771	5.7354	1.0201	0.34499	3.799	0.69798	2.8316	-0.52118	2.7559	1.9848	1.4564	0.22292	-0.23598	1.6477
4.4232	3.8987	5.1942	5.0948	3.7226	4.4392	3.9816	6.2093	5.6327	6.2383	6.7869	4.3756	7.8482	2.8296	5.0857	5.6187	6.4393	3.9093	3.4284	7.165	5.7995	4.9144	9.5667	5.5123	5.0279	5.0369	3.9421	2.6924	8.0224	4.9103	2.3294	3.9079	4.663	4.3957	3.8186	5.1743	4.3371	2.394	3.8427	7.1152	5.4832	2.4579	6.0832	7.3292	5.1093	2.3488	5.2105	6.8591	3.4196	4.6494
0.005556	2.6054	4.6027	2.2311	4.613	-4.0286	1.4122	2.617	3.2572	0.50322	1.1286	1.9472	1.4564	1.7609	-1.2065	0.64953	3.125	0.73921	-0.83387	4.1006	2.4607	2.3372	1.0043	3.1228	7.4474	3.3897	0.28777	5.788	1.8733	0.95543	5.9333	6.8355	1.2907	1.2763	2.8111	0.23489	3.4328	1.3705	5.4422	4.4016	1.2542	-0.47538	2.1064	1.6537	2.8648	-1.9362	2.0977	2.2032	3.4321	0.86459
-9.3422	-9.5632	-15.266	-8.527	-10.995	-11.432	-10.195	-15.614	-12.314	-13.914	-11.929	-8.9414	-11.607	-10.485	-10.399	-12.463	-12.456	-11.132	-12.986	-13.08	-12.053	-9.7111	-12.508	-11.912	-6.8211	-12.159	-9.4558	-10.915	-13.269	-10.306	-11.351	-14.294	-13.051	-12.659	-11.032	-9.3066	-10.129	-9.616	-12.096	-9.802	-11.46	-10.937	-10.882	-11.785	-10.184	-10.755	-11.604	-12.798	-13.133	-11.665
-5.6601	-8.0664	-10.929	-8.3619	-9.1344	-8.0419	-9.3903	-8.3289	-8.2258	-8.4574	-9.5757	-11.339	-7.4777	-11.28	-9.4855	-5.9807	-9.1847	-5.1693	-7.7024	-8.1732	-4.3317	-7.1126	-6.2574	-9.1397	-6.4031	-8.5357	-4.6618	-5.7308	-9.106	-8.8835	-5.8735	-6.644	-4.2401	-5.0913	-6.7571	-6.9291	-10.003	-11.663	-4.5969	-7.1049	-7.7192	-8.7361	-10.201	-7.5948	-6.9578	-9.1598	-5.8289	-6.9293	-4.9312	-10.491
-6.2313	-5.657	-4.7207	0.82513	-2.585	-2.3792	-3.2969	-2.2804	-3.0885	-3.6404	-4.2711	-3.9439	-1.4474	-1.8572	0.95294	-2.668	-1.2451	-3.9626	-2.095	-3.1869	-4.375	-3.4243	-2.9052	-1.798	-2.8733	-4.9619	-1.2336	-3.9747	0.96058	-1.6911	-1.7966	-3.3257	-3.6014	-3.6857	-4.304	-3.2677	0.081028	-0.48105	-1.1142	0.11652	-1.1801	-0.98428	-2.996	-1.0417	-1.336	-0.5125	-2.8571	-4.4439	-4.1659	-4.1141
-13.575	-13.96	-10.495	-12.862	-14.435	-10.306	-13.935	-13.401	-16.267	-10.971	-15.078	-13.127	-14.337	-13.769	-13.86	-16.201	-11.142	-13.773	-13.742	-13.54	-13.388	-12.872	-12.6	-13.498	-12.571	-11.804	-13.487	-16.874	-14.413	-12.749	-12.267	-11.85	-15.232	-11.902	-12.479	-12.408	-13.325	-12.201	-11.644	-11.254	-14.075	-13.619	-13.008	-13.142	-14.59	-8.1769	-12.43	-15.363	-17.423	-13.129
-15.466	-13.142	-17.071	-12.363	-13.222	-15.434	-13.293	-14.045	-13.866	-16.887	-15.237	-13.618	-14.991	-14.25	-14.753	-15.578	-14.049	-15.006	-13.776	-11.336	-10.831	-16.941	-17.601	-14.433	-16.04	-12.472	-15.41	-11.649	-13.559	-13.382	-14.024	-11.495	-11.423	-14.566	-13.618	-17.238	-15.263	-12.366	-14.826	-14.444	-12.033	-13.928	-13.98	-14.087	-14.085	-14.763	-12.305	-16.826	-15.202	-13.67
-0.17175	-4.4771	0.75955	-5.5895	-3.0935	-3.7206	-0.31262	-3.6451	0.025864	-1.9493	-1.3898	-1.2765	0.11201	1.3721	-1.4106	1.1005	-0.11364	-4.0624	2.2716	-0.90998	-0.67242	-1.6738	-2.3466	-1.3482	-3.4336	-1.895	0.44087	-3.2425	-3.2053	-1.87	-4.4384	-1.9411	3.0285	0.19496	-0.94005	-1.2281	0.26593	-3.84	-0.37031	0.66714	-0.52005	0.78631	0.4438	-4.0916	-0.28166	-1.1242	-1.8087	-1.4593	2.1193	0.2513
2.2225	2.0168	5.4531	3.8512	-0.27121	-0.96944	3.0093	2.2892	-0.45515	4.2942	3.2232	-0.382	3.0347	1.4571	-2.7485	-0.043626	0.94482	3.8998	0.80088	0.89249	-0.50061	0.94545	2.1803	-1.5019	2.1572	2.9232	0.46296	0.98352	3.6453	1.2191	4.3944	2.0578	-0.070751	0.76478	1.1691	1.0443	2.3575	3.1713	-1.9273	1.6184	1.001	-0.57578	2.1321	0.654	2.6981	2.2175	3.3959	0.2156	1.7009	0.63895
-17.133	-16.158	-13.419	-15.782	-13.536	-14.874	-13.205	-11.813	-13.326	-14.332	-16.861	-14.538	-15.774	-14.365	-14.778	-11.853	-13.297	-16.317	-15.602	-14.983	-15.174	-14.385	-15.408	-11.771	-12.554	-17.436	-13	-12.051	-16.56	-10.801	-12.462	-14.902	-12.439	-17.11	-14.309	-19.404	-13.91	-14.212	-12.506	-14.737	-12.56	-13.787	-14.237	-14.819	-13.333	-12.761	-15.76	-14.179	-14.349	-14.03
-10.258	-12.602	-10.095	-14.631	-10.927	-11.212	-10.929	-10.013	-12.233	-10.258	-10.343	-11.563	-9.0135	-11.773	-10.513	-9.3717	-12.29	-11.918	-11.092	-12.571	-10.826	-8.0697	-11.775	-9.8346	-9.9709	-10.602	-10.377	-11.204	-10.528	-11.085	-10.481	-9.743	-8.1991	-13.447	-13.742	-10.624	-9.8532	-10.098	-9.6863	-13.686	-11.038	-8.9256	-11.695	-11.796	-11.099	-9.9522	-11.243	-10.767	-11.744	-12.375
-11.36	-12.016	-10.975	-9.3029	-12.207	-9.3338	-10.39	-9.4567	-8.7987	-9.8322	-12.386	-10.198	-6.5648	-11.457	-9.6023	-11.594	-10.935	-10.338	-9.4694	-7.6581	-7.9425	-10.497	-9.4126	-9.4935	-6.8481	-12.221	-10.816	-11.33	-11.435	-7.65	-8.0964	-13.849	-11.768	-7.991	-7.3337	-12.226	-10.414	-7.5858	-11.513	-14.325	-11.19	-11.927	-10.298	-10.158	-12.494	-13.144	-12.264	-10.03	-9.7644	-9.2661
-21.197	-23.389	-21.52	-18.313	-21.569	-22.863	-20.138	-17.981	-20.603	-20.743	-22.272	-23.693	-16.436	-19.968	-22.72	-21.624	-23.316	-20.007	-16.489	-22.607	-20.133	-16.941	-19.758	-21.074	-21.721	-16.865	-18.58	-22.48	-21.699	-22.588	-22.851	-20.847	-21.646	-19.796	-24.329	-20.988	-23.063	-17.643	-21.374	-22.823	-22.208	-22.694	-17.945	-18.415	-23.558	-20.13	-19.361	-19.789	-17.722	-22.488
-1.0959	-1.1432	-1.0771	-1.7087	-1.0795	-0.73542	-2.8758	-5.0108	-0.016579	2.0688	-1.5878	4.4126	-1.3113	-0.44391	-2.3489	2.2645	-0.68315	-0.44774	-0.47089	1.3754	0.85108	2.5093	1.0002	-2.0498	-0.50733	-0.84228	-0.050032	1.5877	-2.6566	0.39483	0.57704	-0.68896	2.8668	1.8183	0.064556	-0.04827	-2.0986	2.3516	1.4519	1.0517	-2.2666	-0.95532	0.59837	4.8806	-1.5318	1.6063	0.89944	-0.25259	0.57121	-0.61952
-1.2644	-2.562	-3.1761	-1.5706	-1.3613	-1.2978	-3.3249	-2.7495	-4.9742	-3.0777	-4.3919	-4.9478	-2.3235	-6.7739	-3.3016	-1.801	-3.2932	-0.81027	-0.87121	-2.9663	-5.9521	-3.8682	-2.2346	-3.1708	1.3136	-0.0049778	-2.7545	-4.2149	-3.3781	-3.6485	-2.6346	-0.47086	-5.4202	-3.8096	-0.045602	-0.45164	-3.3653	-2.2015	-0.92336	0.71147	-2.7942	-3.1096	-3.2071	-5.3379	-0.93026	-3.9904	-3.6155	3.0633	-2.9466	-0.62488
-5.165	-3.1801	-3.9004	-6.4321	-4.4965	-6.0925	-7.8427	-1.7766	-5.5511	-2.3362	-7.2531	-2.7153	-5.296	-2.5343	-7.1532	-4.2684	-2.0527	-3.7044	-4.3111	-2.6277	-4.8412	-5.3735	-4.4108	-5.4357	-5.6593	-1.8281	-8.524	-3.9319	-5.0737	-6.4921	-4.5878	-3.6404	-6.0418	-5.499	-5.1357	-7.6007	-4.89	-4.3123	-4.3122	-4.0745	-6.1343	-6.3631	-5.3323	-6.4042	-3.0441	-5.5713	-4.5093	-7.7767	-1.7779	-8.293
-2.6799	-2.4653	-4.3926	-4.2825	-3.5328	-4.0269	-0.6319	-2.605	-2.4263	0.74029	-1.8853	-2.7443	-4.2022	-2.862	-0.55137	-6.0823	0.84916	0.41935	-2.648	-3.304	-3.3241	-4.8774	-4.6049	-4.8254	-5.2915	-3.2703	-7.4647	1.5257	-3.3743	-5.221	-2.279	-0.65334	-0.40438	-1.4371	-3.8691	-1.2905	-4.7011	-3.2259	-1.067	-1.9627	-0.61216	-4.8189	-3.5308	-5.2587	-2.2353	-2.1941	-0.072053	-5.1938	-0.21313	-3.1992
-2.7999	0.7198	-2.0955	-6.0173	-1.9984	-0.90651	-0.66794	-5.3617	-4.3436	-2.52	-3.039	-2.4126	-5.9824	-6.8336	-2.3705	-4.935	-1.5851	-5.4923	-2.1383	-6.5504	-5.101	-3.7194	-3.5721	-3.0442	-3.4906	-6.2126	-5.3963	-2.0266	-2.0836	-4.9992	-6.5454	-6.2991	-4.0494	-4.5097	-1.4419	-5.8091	-2.0603	-6.7667	-3.3195	-7.4415	-3.3312	-1.2707	-5.2737	-6.2874	-4.9267	-4.2722	-4.4056	-3.7562	-4.9754	-5.1992
-3.3782	-1.927	-1.2834	1.2868	-3.2276	-3.3417	-3.3469	-2.0318	2.5028	-2.7474	1.4112	-1.8446	-0.86909	-1.6329	-4.0592	-2.2105	-1.2243	-0.7707	-1.5473	-0.49021	0.40855	0.98098	-1.1248	-0.27914	0.94064	-4.1783	0.17216	-3.0157	-2.714	-1.0621	-0.3524	-1.4148	1.54	-0.55239	-1.3894	-0.086997	-2.4674	-0.58928	-4.0448	3.4767	-1.3212	2.8507	2.2312	-3.4751	-1.7267	-0.054995	-2.4541	-3.7512	-0.25733	2.3837
-13.536	-14.746	-13.003	-17.716	-14.791	-12.328	-12.603	-14.107	-13.381	-15.22	-17.477	-13.518	-12.857	-16.539	-13.482	-16.412	-12.809	-15.11	-13.602	-17.244	-14.004	-12.314	-13.759	-16.635	-11.494	-13.366	-15.527	-16.748	-11.385	-14.349	-15.84	-14.975	-14.542	-12.405	-13.359	-15.209	-11.1	-18.246	-14.854	-14.568	-16.323	-13.047	-14.01	-17.833	-12.037	-17.156	-15.117	-10.736	-11.933	-14.181
-2.2798	-1.5423	1.3376	-2.4351	-1.6385	0.063813	-5.6041	-3.2801	-3.7041	-0.88148	2.8308	2.1927	-0.99034	-4.0148	-4.8841	0.86211	0.88916	-2.2805	-0.85841	-1.315	-0.40181	0.91802	1.2622	0.30872	-1.6852	-0.45985	-2.4513	-3.8499	-0.97949	-5.2373	-0.81783	-2.7423	-0.67923	-2.3304	-1.8119	-0.645	-0.44169	-1.344	0.13709	-4.389	-3.2151	-0.058015	-3.1874	-2.5365	-3.2714	-1.5471	-1.6645	-0.79995	-0.62154	-4.2413
2.6471	3.1812	5.3186	3.4176	1.3665	2.6652	3.5645	0.0052223	7.5658	2.3066	2.9274	7.187	2.9117	-1.2075	2.5597	1.0345	2.672	0.2596	1.8877	-0.34392	3.0481	2.5254	4.0333	3.3443	3.4883	3.7841	6.2412	2.8606	0.84286	3.5156	2.7137	1.2118	2.4601	3.7134	2.2598	5.6157	3.3357	1.803	3.2423	3.9915	2.7247	0.66838	4.6817	2.6319	0.27225	3.7391	1.2432	1.223	2.5995	2.7665
-1.9187	-1.1833	-0.79291	1.0703	-2.7394	-0.69498	-0.92045	-2.8529	-1.2762	-2.4073	0.73011	-2.5098	-4.2046	1.07	-3.2867	0.27532	1.5687	-4.6474	-1.2096	-0.5957	-4.0221	0.0035652	-1.1377	0.57121	-1.5915	-1.1934	-0.60308	-1.2337	-3.4521	-5.3459	-0.075503	-0.72737	-1.241	0.11334	-2.7925	0.36653	-0.087352	0.6027	0.58975	-3.7962	-1.5841	-2.2889	1.6041	0.29762	0.73207	2.7229	-2.3773	-2.9998	0.44775	-1.0773
6.5076	8.7693	7.8761	7.581	6.5778	8.6565	6.1014	4.3043	4.9744	6.7259	11.255	10.556	6.17	4.5333	5.7591	3.7367	6.4739	7.5418	6.4208	8.9816	9.2844	7.98	4.269	7.3455	3.0584	8.792	7.7161	8.3068	6.7586	6.5449	6.3675	5.9948	3.8726	10.56	4.2533	8.4017	11.81	5.6978	11.563	7.2421	8.2684	6.3002	5.1301	7.6822	8.6548	7.4021	3.6031	7.4872	8.4539	5.7449
0.22029	0.56796	-0.15844	1.0964	2.2717	0.38806	1.287	-2.2456	-0.86062	-2.4913	-2.187	-2.481	-2.5173	2.1695	1.5457	-3.7827	0.098584	-0.94101	-1.1217	-0.37249	0.99139	-0.91499	-0.36012	1.4619	3.4777	-0.10283	1.2325	2.6653	-0.58661	-2.0392	-0.33435	0.27044	0.2559	1.1246	-0.19875	-0.99514	1.5107	-1.3442	-1.9817	4.4386	1.8685	1.6822	-0.68117	-0.76997	0.033446	1.6562	0.83117	-1.4375	2.9425	1.5883
4.9221	4.6257	3.6384	-1.8926	0.39732	3.3356	1.7081	1.8625	2.9541	2.9038	2.7866	-2.1202	1.3997	3.4901	2.3508	1.9085	-0.69631	1.1546	0.70266	3.9178	-1.0898	-1.3024	4.7991	-0.46523	3.9867	0.30556	0.49441	-2.2916	1.1748	0.27598	0.91465	3.3469	-2.8267	-1.9102	2.1344	-0.88966	2.789	-0.51687	5.2946	-0.99179	3.1232	0.98769	-1.7288	-0.42481	-0.29082	-0.48169	-1.1929	-0.45833	0.084166	-0.53112
-20.019	-23.076	-24.243	-23.325	-23.043	-23.489	-22.576	-19.926	-21.181	-23.154	-22.841	-25.486	-20.705	-21.438	-20.033	-22.202	-21.903	-22.117	-21.083	-18.845	-24.876	-20.251	-22.608	-23.617	-22.111	-20.535	-26.747	-21.547	-22.312	-21.848	-22.093	-22.914	-21.272	-24.647	-21.944	-20.704	-21.204	-24.908	-22.608	-24.263	-20.681	-22.901	-22.535	-22.5	-21.487	-22.64	-20.298	-23.699	-21.623	-22.914
6.1274	7.5279	7.9389	9.0968	10.099	5.9807	9.9814	9.0021	8.0641	7.4091	7.929	12.866	10.827	11.79	8.3027	6.8386	9.9593	6.6953	8.6673	8.6259	7.584	8.2007	10.738	6.3393	8.3734	7.9603	8.9513	8.2271	5.9861	8.6855	11.549	10.339	12.31	7.7348	11.079	10.407	8.1226	9.2429	6.3197	10.075	9.6038	6.1894	9.4072	10.502	7.7777	8.0909	11.454	6.2965	8.8725	9.9695
-2.0329	-0.2302	-2.1115	-1.3862	-3.9985	-3.2531	-3.1402	-4.5074	-5.3667	-1.5632	-3.0789	2.1949	-1.8376	-3.9295	-1.5005	-2.2352	-2.8491	0.74247	-4.6685	-0.56269	-6.5608	0.39781	-4.2899	-0.094354	-1.7071	0.90589	-4.2913	-2.078	-4.5738	-2.0951	-0.60944	0.1343	-4.3215	-1.4522	-3.2621	-3.9414	-5.7775	-1.6052	-2.6284	-2.8958	-2.6727	1.2644	-2.33	-3.3561	-2.6658	-4.3207	-0.39893	-0.88506	-4.5005	-0.50863
-9.9989	-10.636	-11.429	-15.097	-17.895	-12.615	-13.799	-11.604	-7.5968	-11.94	-11.174	-11.438	-10.458	-12.643	-15.366	-16.339	-15.086	-13.241	-12.851	-14.731	-13.737	-12.41	-12.795	-12.236	-11.759	-14.589	-11.809	-14.588	-12.955	-9.8468	-11.917	-11.766	-15.142	-10.814	-14.479	-13.216	-14.228	-10.549	-14.357	-11.473	-11.595	-14.305	-11.359	-16.311	-12.776	-13.591	-12.447	-13.587	-15.683	-12.399
-10.161	-13.921	-15.002	-14.825	-16.242	-14.711	-12.76	-13.72	-16.468	-12.25	-16.696	-16.197	-12.543	-12.924	-13.632	-14.953	-12.443	-16.464	-16.23	-14.494	-11.753	-16.571	-14.46	-17.228	-13.832	-15.003	-13.928	-15.523	-16.202	-14.539	-14.668	-11.903	-13.302	-13.771	-14.86	-12.644	-12.694	-15.442	-16.559	-13.064	-14.877	-11.959	-14.593	-14.022	-12.676	-13.102	-15.882	-11.613	-17.374	-13.885
-10.223	-5.6403	-3.176	-3.8925	-6.0022	-6.8979	-3.7154	-7.2216	-5.9352	-2.064	-6.1757	-4.5556	-9.1546	-4.2427	-7.9425	-5.8483	-5.4344	-7.198	-2.2181	-4.5672	-7.3519	-4.9956	-5.502	-4.9691	-5.8378	-4.7781	-7.8225	-6.8803	-7.6076	-5.1278	-2.6853	-3.8272	-8.1088	-6.2758	-5.2855	-8.5408	-6.3449	-7.7528	-4.5689	-7.3044	-6.2412	-7.1376	-4.6508	-3.7955	-6.43	-5.5337	-2.9852	-7.8301	-3.3019	-4.6428
-15.986	-11.891	-14.741	-16.143	-13.082	-14.23	-14.801	-13.656	-16.327	-17.646	-14.967	-16.413	-15.524	-12.93	-14.317	-13.124	-12.979	-17.118	-10.908	-16.04	-16.773	-13.471	-14.921	-13.87	-13.946	-18.208	-13.48	-10.258	-15.974	-16.668	-11.72	-14.062	-11.573	-16.536	-10.258	-17.523	-15.194	-17.229	-16.106	-14.096	-13.493	-16.348	-13.526	-16.578	-13.203	-13.295	-14.483	-15.153	-12.572	-16.824
-10.223	-10.858	-12.123	-13.348	-8.0387	-13.202	-10.023	-9.9512	-11.667	-12.976	-16.027	-11.295	-9.8643	-15.402	-8.9256	-11.509	-15.524	-12.866	-13.376	-8.8974	-13.438	-14.644	-15.492	-12.308	-14.589	-15.05	-13.522	-14.539	-11.862	-13.014	-13.927	-16.589	-12.381	-8.9984	-16.219	-13.248	-15.62	-13.484	-14.446	-14.522	-11.74	-14.78	-16.576	-11.644	-10.067	-13.119	-13.692	-16.283	-13.891	-14.848
-12.335	-7.4776	-13.216	-9.6304	-7.5401	-10.267	-7.7217	-8.2836	-12.589	-9.5965	-10.229	-7.2876	-14.128	-9.512	-7.7341	-7.8382	-12.077	-10.995	-8.3291	-9.8425	-9.4744	-10.311	-8.5037	-10.225	-9.4114	-9.0872	-9.1877	-11.268	-9.9651	-6.225	-7.1721	-10.443	-8.654	-9.4096	-7.2424	-6.8048	-9.7554	-12.164	-11.97	-13.797	-7.5385	-8.6216	-10.595	-10.407	-10.882	-9.4275	-11.255	-9.424	-9.2454	-9.1965
0.81675	1.5924	-1.0037	2.2799	4.3484	2.3836	3.2875	3.0915	2.738	1.7332	0.91363	1.651	2.7723	5.5793	3.3732	2.141	3.2123	0.60922	2.8062	-0.68107	2.3313	1.6635	0.021162	2.2991	3.248	2.3623	1.1356	-2.1612	3.6842	2.3305	4.8482	-0.29514	2.1247	1.9726	0.63678	0.2778	2.4328	1.6192	-0.26609	0.85857	-1.3712	0.31451	4.4515	2.7691	0.45378	4.1912	3.1654	-0.34774	-0.14964	2.0397
-11.324	-15.475	-17.94	-13.741	-14.092	-12.333	-15.055	-13.288	-15.703	-13.82	-13.43	-15.234	-16.025	-14.261	-15.757	-14.308	-12.951	-12.493	-13.719	-16.021	-15.578	-13.544	-16.396	-11.289	-15.875	-14.117	-13.708	-14.416	-14.966	-15.256	-14.882	-14.321	-13.149	-14.561	-15.342	-16.01	-11.743	-14.354	-12.858	-12.479	-15.681	-16.314	-14.555	-13.765	-16.088	-15.96	-15.572	-15.447	-16.98	-16.016
-2.4845	-5.2207	-1.7641	-2.9986	-1.9092	-0.80139	-3.0993	-0.70528	-7.2929	-3.5702	-3.5873	-0.97321	-2.4717	-2.0663	0.41249	-4.1296	-0.69832	-0.5723	-5.5296	-4.7741	-0.58635	-0.063703	-4.326	-4.5016	-0.57838	-3.7877	-3.2036	-2.1315	-4.3734	-1.0475	-2.6214	-3.1682	2.8189	-0.34404	-1.9202	-1.8118	-4.2047	-2.7144	-3.9519	-1.6352	0.53547	-1.7309	-3.9481	-3.695	-2.6772	-3.6156	-3.8356	-0.20268	-2.2606	-4.0311
-11.372	-11.802	-13.569	-9.9922	-8.5392	-5.8374	-9.958	-12.212	-13.543	-10.726	-9.7928	-10.029	-9.9441	-9.1278	-9.5947	-11.706	-9.7381	-10.474	-8.1765	-10.531	-12.215	-3.2447	-10.883	-8.5772	-10.379	-11.765	-11.864	-8.9522	-7.4382	-8.3941	-10.409	-12.248	-10.835	-11.92	-8.8795	-10.804	-11.982	-10.416	-9.6747	-9.9567	-9.0588	-10.134	-9.1535	-7.9459	-10.202	-6.4595	-11.429	-8.3968	-12.466	-12.176
2.4788	2.378	2.1456	1.9958	3.8255	-0.035419	0.089005	3.2038	-0.45143	-0.059963	3.0954	2.2434	3.6437	1.4141	0.26632	2.6043	2.3767	2.2501	-1.0616	0.71445	-1.3829	-0.56184	-0.084944	1.205	-2.9236	4.2183	1.0429	0.40605	1.8337	1.7058	1.7515	0.45259	-0.053053	1.3987	4.9369	-1.0112	0.91014	-0.10084	-0.82367	-1.9094	0.091799	2.4153	1.628	-1.3849	0.8636	3.7131	1.61	1.2529	0.5466	1.172
-6.2649	-4.5747	-5.6139	-5.3322	-7.0149	-5.5036	-6.4693	-6.2287	-4.9945	-6.5097	-3.8135	-2.7341	-2.1613	-5.2299	-3.2945	-5.5571	-6.7425	-3.3445	-3.6916	-7.6743	-3.9495	-2.3096	-5.5436	-7.1509	-3.0044	-1.3623	-6.2834	-2.2256	-4.8851	-2.6952	-2.2039	-4.4228	-4.0524	-8.015	-9.041	-0.74267	-4.4103	-4.8825	-7.8329	-3.1945	-3.7911	-3.9452	-6.3414	0.1911	-4.0947	-3.6161	-6.3163	-4.4146	-5.1533	-3.7666
-2.8607	-2.4367	-1.5002	-0.95178	-0.977	-2.8885	-2.0742	-3.6176	-2.4977	-3.3769	-3.7759	-2.6175	0.0063423	-1.5652	1.0185	-1.1916	-1.0045	-2.6276	-5.6425	-4.3992	3.7451	-0.95554	-0.86953	-1.0274	-0.35778	-0.95959	-4.2908	-1.0498	2.3006	-3.6865	-0.99083	-0.87605	4.5152	-1.6952	0.37919	-0.50959	-0.40045	0.26691	-2.1157	1.23	-0.77682	-2.7774	0.20453	-1.1481	-0.28685	-2.0316	-0.79473	-1.5207	-1.0526	0.52578
-14.656	-15.4	-12.744	-14.021	-11.09	-10.838	-13.3	-14.866	-15.237	-13.992	-12.975	-15.45	-15.311	-16.916	-14.076	-13.832	-11.94	-16.421	-13.125	-13.069	-16.593	-17.496	-13.613	-16.519	-12.522	-15.976	-15.496	-15.373	-13.134	-13.234	-14.896	-16.321	-15.6	-15.865	-12.609	-16.355	-15.385	-10.486	-13.359	-13.453	-16.549	-15.362	-15.447	-14.574	-15.013	-14.277	-13.131	-13.097	-14.536	-15.908
-12.353	-11.668	-14.235	-16.193	-17.001	-16.192	-17.417	-15.753	-16.075	-16.893	-12.713	-15.631	-11.528	-14.734	-13.31	-14.108	-11.434	-17.23	-13.456	-15.182	-15.944	-13.493	-15.103	-15.873	-16.579	-13.612	-16.867	-18.587	-12.706	-13.079	-12.069	-17.043	-16.282	-13.865	-10.615	-13.933	-12.289	-17.23	-13.232	-12.903	-14.138	-12.218	-16.178	-14.963	-14.492	-13.694	-17.9	-16.322	-15.155	-10.991
-10.957	-10.815	-13.475	-8.7113	-11.654	-9.6438	-12.495	-6.1349	-13.881	-10.337	-10.917	-8.897	-7.2062	-12.624	-12.845	-9.9098	-12.045	-12.284	-12.132	-13.284	-9.4485	-10.8	-11.143	-10.525	-8.9704	-14.297	-10.034	-14.032	-10.218	-8.715	-10.787	-9.3655	-13.521	-11.158	-10.575	-10.481	-10.394	-10.067	-11.455	-10.757	-11.042	-6.7216	-13.32	-12.932	-12.651	-12.116	-12.083	-9.6913	-11.551	-13.32
-8.3861	-4.7172	-6.3711	-4.7149	-5.3579	-7.4763	-6.0857	-2.0228	-4.1383	-3.6564	-8.4402	-7.5103	-6.8288	-6.4264	-4.2664	-3.6274	-6.6242	-5.372	-5.3777	-2.7853	-4.8176	-6.757	-7.6806	-6.4291	-6.2731	-4.8725	-8.5732	-5.4421	-4.2933	-6.5299	-6.3227	-7.4523	-3.5443	-5.4487	-5.104	-6.1088	-7.7096	-4.4185	-8.4326	-9.9163	-4.3093	-4.0029	-3.8377	-5.6034	-5.3116	-5.9088	-6.4894	-4.0463	-4.99	-4.0498
-14.997	-14.436	-14.092	-13.663	-13.473	-13.669	-14.31	-13.72	-15.082	-12.473	-13.09	-14.615	-15.424	-14.702	-16.386	-18.081	-14.339	-18.014	-15.797	-13.462	-14.623	-14.93	-14.133	-16.261	-17.227	-12.129	-11.184	-13.283	-13.077	-15.469	-16.487	-13.071	-13.131	-12.882	-14.746	-14.639	-13.319	-16.298	-13.866	-9.5121	-17.593	-14.417	-11.605	-15.303	-12.125	-13.27	-13.255	-17.227	-13.288	-14.312
4.2499	-0.95126	1.4543	0.74268	3.5372	0.075796	0.70339	1.1271	-0.086638	0.56301	0.15266	-1.7928	-0.7504	1.0192	1.8663	2.815	-0.22164	2.2054	-0.65272	1.9942	0.29247	0.89349	0.84996	-0.30699	4.018	3.8897	4.2888	-0.84028	3.0333	0.038628	3.5174	0.91079	-1.6066	-0.84466	5.1962	-0.71755	-2.2541	2.7831	2.8256	-0.14176	6.3582	0.73718	0.81519	4.4709	0.85883	1.9875	4.8549	3.2539	4.3131	3.2109
-1.6113	-0.55857	0.68799	1.7474	-0.6962	0.036789	2.2122	5.105	-0.34247	1.5388	2.8055	-0.97623	1.0867	3.6549	1.7963	-0.74594	1.5737	4.2905	-2.3661	0.24204	0.2397	-0.16399	-3.5294	2.2528	-1.3638	-1.1456	0.65961	2.1306	0.25074	4.8824	0.62949	1.7946	4.2181	0.06962	3.4577	1.0568	-1.5411	2.1185	-1.1735	-2.1393	-1.7314	1.2362	-1.3794	-1.2141	-0.39321	-1.6424	-1.5531	1.4984	1.7027	-1.4451
-9.5371	-7.7312	-9.7496	-6.9639	-10.846	-9.9234	-9.7899	-9.3047	-8.8751	-9.1663	-7.1229	-10.73	-8.312	-8.4094	-8.6666	-12.054	-7.154	-9.0037	-9.2616	-8.334	-10.177	-4.9217	-9.4094	-10.4	-7.9073	-4.8365	-8.3897	-8.8728	-4.8124	-7.4335	-10.585	-8.0459	-9.6364	-10.466	-8.3429	-6.783	-5.9991	-6.1985	-8.8481	-6.8788	-10.861	-10.926	-11.75	-9.2077	-9.4418	-9.6346	-8.8069	-6.3732	-9.6043	-9.0235
-5.1412	-5.4431	-2.8373	-3.602	-2.363	-3.5037	-4.3788	-4.0972	-4.4054	-1.2766	-2.7875	0.90526	-4.3124	-0.2481	-1.6891	-1.5471	-3.7886	-1.9998	-1.8775	-4.9661	-3.1526	-0.57899	-5.597	-5.9349	-4.7767	0.865	-5.5126	-6.773	0.26699	-3.9886	-1.243	-2.8176	-2.0056	-2.0341	-4.6956	-1.0096	-2.5751	-1.0985	-3.6231	-2.3392	0.59967	-1.4584	-5.0724	-4.3572	-0.8575	-4.5638	-0.70874	-2.3256	-2.1694	-1.5629
-13.018	-11.39	-13.389	-11.761	-11.417	-11.727	-10.221	-12.76	-13.147	-13.97	-15.043	-11.478	-13.773	-8.9652	-11.375	-10.949	-11.725	-12.04	-9.7219	-12.739	-15.231	-12.269	-13.135	-10.612	-15.63	-11.815	-11.749	-9.4054	-13.274	-14.707	-11.352	-13.008	-9.8627	-11.167	-11.366	-11.239	-12.995	-11.334	-12.938	-11.882	-12.486	-14.698	-11.514	-12.089	-14.54	-9.9315	-10.264	-12.65	-11.865	-8.633
-1.9853	-3.3559	-0.92372	-0.34195	-4.3002	-2.1314	-4.4001	-7.4496	-4.4268	-0.9403	-2.38	-0.31608	0.29096	-3.2562	-3.9177	-4.1829	-0.68509	-1.0105	-4.2966	0.95136	-3.1986	-0.53535	-2.8862	-6.0693	-0.89513	-0.89507	-1.8957	-5.0408	-4.1604	0.046224	-0.2331	-6.5921	-2.5328	-1.8802	-3.1687	-2.8857	-2.5591	-4.9893	-2.725	-4.8097	-1.2188	-5.8994	-2.1381	-3.7801	-7.266	-5.084	-1.5823	0.79461	-2.6821	-2.6041
1.416	3.6823	3.0624	3.9572	-0.27557	1.9866	2.0632	0.35769	0.29282	0.43176	-0.47135	2.1515	3.474	6.9434	1.7978	1.2632	-0.97941	1.2012	2.146	-1.0338	2.1027	-1.4051	2.7085	-1.3173	1.9836	-1.1878	1.2848	1.4431	1.4289	4.2566	0.52614	1.1968	-0.40485	0.78039	2.1056	4.1326	2.7748	1.2788	-0.60435	-0.44905	0.49962	1.4959	0.0054889	-1.5023	3.1417	1.4964	2.9361	6.3318	1.6608	-1.3578
-1.1654	-2.9836	-1.9647	1.1033	0.42274	-2.0131	-3.5289	-4.3482	-5.5959	-2.2732	-4.4216	-1.3229	-3.8899	-3.2968	-5.7184	-2.8513	-4.3113	-4.3006	-2.5914	-2.7944	-0.95216	-2.3459	-3.3652	-1.145	-4.2312	-1.7409	-0.30485	-0.9199	-2.0152	-5.2149	-2.803	-1.6957	-2.4753	-4.6738	-4.2722	-1.8283	-6.7674	-0.87412	0.13993	-2.1196	-2.0156	-1.7271	-3.4283	-1.696	-5.9328	-1.1215	-3.17	-0.1701	-1.6334	-0.46958
-5.2719	-6.4654	-6.5339	-5.9671	-9.3725	-5.3879	-8.6343	-5.061	-9.2943	-8.4106	-5.5486	-9.211	-5.5021	-4.8917	-4.5792	-7.2296	-7.9382	-7.1468	-6.0816	-8.0157	-5.0416	-7.0044	-7.3068	-4.9512	-8.8147	-8.456	-6.3712	-3.3237	-4.3498	-5.2256	-5.8384	-6.438	-7.4313	-7.2834	-5.38	-7.0506	-4.6498	-6.8848	-6.5234	-5.1078	-4.3293	-8.0358	-6.2866	-6.2979	-2.244	-8.6129	-6.3213	-5.5268	-3.3412	-5.4516
-0.59146	1.2444	1.5651	-0.64162	-0.085561	-1.0915	2.7973	2.0303	1.616	-0.60509	0.17771	-1.5266	0.52621	3.1333	0.30653	-0.97313	-0.73362	0.088393	2.1867	-0.87397	0.59834	-2.066	-1.469	-1.1046	-2.3997	-1.3196	0.72503	1.6205	-1.2775	1.6343	-1.428	-1.202	0.27513	2.8217	-1.0036	-0.54453	-1.4146	2.213	-0.22032	-2.1243	-0.33898	2.3255	1.9431	0.89253	4.0987	0.10128	-0.68227	1.6517	1.0845	-0.19937
3.9515	2.5403	3.0612	5.2197	3.2964	5.248	1.9374	3.996	2.4861	0.83457	1.4542	0.8983	6.3068	4.5091	3.3684	2.4892	1.0991	5.0948	1.2586	3.667	2.3604	1.1538	4.3396	5.3559	3.4736	4.3524	3.855	2.8945	2.087	-0.061459	3.8739	6.0842	1.1579	2.5903	7.2141	2.0692	3.5085	2.0532	2.5116	-1.538	5.0566	1.7002	4.1384	3.4839	5.0463	4.45	3.8061	2.3697	6.8663	3.0576
-3.8329	-2.2191	-3.8583	-5.4227	-4.7061	-2.0321	-6.4533	-4.7293	-5.1767	-6.7999	-4.3917	-3.1147	-6.2615	-7.8038	-7.6802	-5.3719	-4.9974	-5.7679	-8.0906	-5.2724	-5.4997	-6.0231	-5.8028	-5.1922	-6.4269	-5.7534	-6.8302	-3.4169	-6.0434	-6.8143	-7.5485	-4.2681	-2.7431	-5.1848	-3.8153	-6.8786	-7.1207	-8.1786	-4.747	-3.2791	-6.3031	-3.4745	-4.9732	-1.7536	-5.7288	-2.7737	-5.0441	-6.3047	-5.6221	-5.6642
-6.3407	-2.7688	-3.6623	-2.924	-3.0805	-2.3959	-4.0872	-3.0151	-5.9434	-1.8244	-4.8929	-2.9649	-4.6727	-3.5917	-6.238	-5.1644	-2.3586	-3.3978	-3.4642	-2.5713	-4.5037	-4.9524	-4.6485	-1.989	-5.2607	-2.5267	-2.3438	-8.1874	-2.8845	-4.2207	-4.3647	-2.6847	-7.3177	-3.9822	-4.4823	-4.2101	-7.3298	-3.3613	-4.5895	-4.0141	-3.1472	-4.2732	-6.1675	-5.1406	-1.2871	-1.8095	-5.6124	-3.0727	-5.3533	0.572
-2.4474	-0.12131	-5.4901	1.0522	-2.7878	2.3574	0.14286	0.016023	3.5006	-0.49893	-3.6462	-0.76527	-1.6978	1.6042	2.2043	0.057021	-0.22063	1.9367	-2.5622	5.7191	1.7124	-0.62231	-3.5373	-1.637	-0.37823	-0.2231	-0.63045	-5.2924	0.34519	1.0978	3.255	-2.8191	0.62427	0.79226	2.2476	-1.6932	-0.61933	0.20601	-3.2074	1.2454	-1.0598	3.5547	-1.356	0.56353	-0.24724	-0.59689	-2.109	-2.6349	-0.097735	-2.0774
-0.71681	-3.8361	-2.3096	-4.308	0.92691	-2.4328	-2.5517	1.0432	-3.7152	2.6001	0.023183	-4.8382	0.19303	-1.2672	-1.1724	-2.6755	0.10274	-2.8193	-4.1459	-5.9262	0.1923	-5.5314	-3.6273	-1.6106	-2.784	-1.0901	-1.4091	-3.8091	-0.49052	-3.2998	-4.9089	1.0094	-3.1582	-3.0361	-2.3991	-5.7632	-0.85198	-4.4554	-1.162	-1.363	-2.1172	0.22373	-2.0988	-2.7027	-3.3276	-2.9066	-3.5223	-5.6894	-1.5413	-4.5462
-4.7702	-6.8171	-5.0178	-5.7136	-8.851	-7.8936	-6.8751	-5.6352	-8.8925	-4.0243	-7.5364	-10.854	-10.476	-8.7946	-7.1944	-7.8819	-11.761	-4.8012	-9.2068	-7.4973	-8.6845	-5.1996	-10.422	-6.612	-8.324	-5.7911	-8.3872	-8.439	-6.6863	-5.583	-5.5416	-8.4907	-3.5373	-7.0102	-5.2152	-7.664	-8.9359	-9.8076	-7.5411	-6.4202	-13.69	-7.3237	-7.8767	-5.5651	-9.2544	-5.1513	-5.3319	-6.8423	-8.2028	-7.5272
-7.4542	-5.5866	-2.1518	-3.8848	-2.4244	-0.55075	-5.9803	-3.5874	-1.3416	-5.4731	-5.3708	-2.5514	-3.5006	-5.4262	-2.0471	-3.4587	-1.7802	-2.2476	-3.227	-7.4479	-5.1717	-2.3156	-6.7666	-3.6173	-2.0189	-3.6961	-2.1439	-2.2376	-2.0699	-6.7447	-4.0563	-3.2634	-1.5221	-3.093	-3.5125	-2.8406	-4.5151	-4.8633	0.66745	-4.4545	-4.0079	-5.6134	-1.1385	-5.2261	-2.7295	-1.5851	-4.8646	-4.9541	-5.7787	-5.2262
1.6848	1.1982	0.84115	-3.4259	1.4494	-2.2572	-2.0759	-2.4243	2.4318	-0.15511	-0.36908	0.40807	2.0908	-3.1647	-0.054208	-2.1769	-2.1409	-3.5422	-0.8178	1.8598	-1.4998	-1.9961	-0.87463	-1.3342	0.4077	1.2079	2.5902	-1.0092	0.5313	1.7311	-0.64362	2.9402	0.45063	-0.52398	-0.29145	-0.034489	2.4104	-0.30076	1.9643	2.6933	-2.746	-0.57062	0.99462	0.061855	-0.79602	-2.4033	1.9077	-1.5469	2.0369	-4.7339
-1.5403	-3.8283	-2.6204	-2.2516	1.2849	-0.080608	-1.7478	0.24383	2.5213	-1.4316	-2.4111	-2.3616	0.59747	3.2531	3.5786	-0.69414	-1.819	0.53597	-2.1576	0.62449	0.072935	-1.3161	-1.8544	-2.0107	4.3086	-0.57674	0.22923	-0.61953	0.90256	1.2738	-2.5411	0.095235	1.4277	1.6675	2.0392	0.014509	-1.0943	-0.45812	-3.2709	1.3712	-0.44821	-2.9339	0.89788	-1.6579	0.42653	-3.1572	-4.5217	1.622	-1.6404	0.87768
-3.092	-2.0088	-2.6499	-0.68284	-0.44721	-0.78607	0.31815	-2.5758	0.35883	-0.72299	3.9112	1.3513	-0.35062	3.9014	-1.3902	-0.36154	2.8204	-3.0255	0.54222	-2.2558	-1.3986	0.2809	1.6338	1.2419	-2.8869	-1.7299	-0.080554	-0.70827	-0.36573	-0.6232	-1.946	1.4979	-0.12303	-2.4895	0.51893	0.51315	-0.53706	-0.15601	2.2295	0.70317	-1.0906	-0.67137	1.8851	1.0188	-1.7482	0.73756	-1.2205	-3.5981	2.7107	-0.66132
1.6634	3.3925	1.1323	1.1531	1.9137	1.1952	1.9708	1.3044	0.28019	2.9721	1.1047	2.7909	0.50605	0.20618	2.4267	-0.1304	2.8197	3.1656	0.62366	-1.1758	4.0279	4.0026	4.9418	1.4339	0.19118	1.6323	1.4015	-1.4665	2.0153	3.1044	-0.69543	1.5455	2.8056	1.8482	3.682	2.6008	2.3793	1.0107	3.229	4.8741	2.9071	2.3155	2.8407	1.5852	2.4767	1.915	-0.10511	0.5205	-1.3594	4.4654
0.86683	-0.66327	-1.2112	3.9326	1.2522	0.083049	-0.7264	3.3697	4.4128	-1.0776	2.1432	6.8474	0.84631	3.6471	2.0277	0.6641	1.3273	2.3707	2.2023	0.1075	0.96598	0.98842	5.0754	4.3665	-0.29374	0.94336	2.7966	2.1756	-0.16729	1.1609	-0.69637	3.9665	1.4741	-0.66499	2.223	1.9599	0.65128	-0.34496	3.1112	-0.17466	2.7752	0.041948	1.4073	0.70394	-1.6062	1.4186	4.1581	4.2301	0.096301	-0.35502
-13.399	-9.8024	-13.408	-11.966	-14.079	-11.496	-10.346	-12.079	-9.045	-10.335	-12.191	-9.9296	-11.984	-10.781	-10.05	-12.019	-12.046	-10.964	-11.138	-12.122	-10.531	-10.267	-12.031	-11.707	-8.9578	-14.169	-12.276	-9.4323	-8.5729	-11.546	-14.658	-11.153	-12.829	-10.217	-10.137	-11.416	-12.54	-9.7738	-11.696	-12.72	-12.419	-10.996	-9.6967	-8.9855	-10.102	-10.829	-9.6666	-12.393	-12.821	-9.1974
-1.9657	-1.7453	-3.5341	-1.214	-2.0078	-3.0167	-3.6023	-5.0178	-1.5064	-0.80044	-3.3387	-0.85689	2.1579	-4.5871	-0.74689	-2.6131	1.0677	-5.1203	-1.0691	-2.7245	-2.7756	-1.5006	-4.4433	-1.2575	0.45477	-3.3135	0.81915	-2.7296	-2.7937	-2.7893	0.44678	-2.4102	-1.4202	-3.0162	-7.0884	2.2394	-0.7278	-4.6164	-1.4166	-1.3607	0.39248	-5.3657	-3.3687	-2.3863	-4.9074	-2.0011	0.4412	-0.61306	-4.9162	-2.0998
-2.2462	-2.6854	-5.1128	-1.2871	-1.6926	-3.253	-0.76737	-2.4638	-3.2353	-0.96204	-1.6776	-1.8285	1.2451	-1.3064	-1.3069	-1.3836	1.7873	-0.49332	-1.785	-0.77669	-3.9536	-4.5152	-1.3427	-2.1142	0.32977	-2.2903	-0.22906	-2.2613	-5.798	-1.557	-3.2372	-2.2144	-1.7934	-3.962	-2.1839	-3.7257	-3.8483	-2.2582	-0.26318	-2.0675	-1.1917	-1.901	-1.1969	-0.5013	-3.2935	-5.4626	-2.6171	-0.96489	-5.6175	-1.6401
-0.24816	-3.4974	-0.26566	-1.933	-4.4023	2.3741	-4.0813	-1.8552	-1.6306	-0.55558	-3.842	-2.9176	-3.2898	-1.0719	-2.6285	-4.1176	-3.6771	0.72671	-3.3153	-3.2337	0.17396	-6.1502	-5.1222	-1.9193	-2.3968	-3.8157	-2.6999	-3.9119	-1.2272	-2.1229	-1.085	-2.7833	-3.1493	-5.8781	-2.0323	-0.82636	-2.0054	-4.7519	-4.9359	-3.6389	-2.7185	-5.4527	-4.1362	-3.6343	-4.9478	-4.6159	-0.76655	-1.2426	-2.1411	-3.2065
-0.62326	-6.2699	-3.6841	-1.6486	-4.0465	-3.6797	0.0045891	-2.9665	-2.2004	-4.6965	-3.2022	-2.1958	0.057801	-0.16445	0.30168	-2.7429	-3.7933	-1.0825	0.49937	-3.4403	-1.6701	-3.4951	-5.3916	-4.2181	-2.818	-4.5443	-4.6857	0.97896	-2.3319	-1.9985	-1.3422	-2.8007	-6.1566	-5.4343	-2.6222	-0.22633	-3.7353	-4.829	-4.2668	-3.8443	-2.6944	0.097756	1.5868	-0.16028	-3.9957	-6.1387	-4.0522	-3.146	-0.65854	-2.0201
2.955	0.64492	3.1145	-1.4226	0.94407	-0.044684	2.8056	4.6945	1.8917	0.51698	2.9549	1.2313	2.3782	1.6673	3.2092	2.6145	2.2049	3.4622	3.3066	3.7751	1.3817	-0.40529	-0.38832	1.3723	2.1756	3.4037	0.50165	0.076512	2.1105	3.0474	4.3663	3.3077	-0.42215	0.5803	-0.80491	0.85177	4.661	-0.78665	3.7492	-0.15013	-1.7146	3.2374	2.3671	1.3677	2.6573	1.6928	-2.0987	2.1235	3.8768	-0.93598
-0.22875	-3.0662	0.28859	-5.7122	-5.0097	-3.7713	-2.922	-0.13982	-1.2864	-7.7409	-1.2556	-2.2573	-2.3014	-2.8363	-0.19719	0.94127	-1.4841	-3.2068	-2.6181	-0.75342	-1.816	-0.18901	-3.5087	-3.2499	-4.05	-3.8412	-3.6211	0.18776	-2.6333	0.25829	-2.1769	-0.94615	-0.65904	0.24943	-3.0506	-0.49813	-4.3623	2.7705	-3.6826	-1.903	-4.3339	-1.1702	-1.4902	-1.1722	-0.52793	-5.4717	-1.944	-1.408	-2.3817	-1.1573
-3.5097	-1.4856	0.63467	-5.8204	-3.7792	-2.332	-0.83233	-3.3287	-1.3347	-5.6361	-3.9467	-4.4451	0.98582	-5.3379	-5.6384	-5.3589	-3.2287	-3.3696	-1.7589	-5.799	-3.1946	-6.7256	-3.9411	-0.55771	1.2229	-1.3724	-4.9234	-0.89491	-1.7424	-3.0204	-3.2569	-4.5589	-9.5764	-4.7193	-6.616	-1.8669	-0.34528	-0.56371	-1.3209	-2.9181	-1.6937	-2.1391	-3.057	-2.9231	-2.0892	-2.6323	-4.3036	-3.1594	-0.92772	-3.827
1.2398	0.92994	-5.5366	2.521	0.47093	-0.5066	4.4535	2.5442	4.3508	0.41932	3.5332	1.4726	1.1256	-1.7697	-0.30266	2.5873	2.3905	0.95189	3.7777	-0.31101	0.63952	0.090745	4.3919	1.1788	0.98724	4.9458	-1.0273	0.56919	4.5976	4.704	-1.8677	-0.41025	2.0613	1.6476	-2.0623	2.4654	-0.47746	0.69674	0.49142	1.1505	-0.094996	-1.5833	-2.1907	2.1909	-2.7082	2.5968	1.5561	2.4053	-0.53496	-0.55921
-2.6033	-1.2411	-2.0328	-3.9634	-2.0927	-3.1278	-0.0088671	-2.985	-3.5569	-3.9692	-1.4356	-2.6042	-1.1183	-5.1138	-4.0985	-2.5033	-2.8574	-0.99648	-1.5227	-2.2612	-3.6807	-2.3383	-3.8188	-3.9152	-3.551	-2.9702	-2.6174	1.2746	-2.7506	-0.17494	-1.1954	-4.4761	-3.0683	-3.2618	-1.2911	-1.0411	-5.8915	-2.5737	-4.2352	-0.37114	-2.1604	-5.1252	-3.2163	-4.3558	-3.2331	-3.2711	-2.9687	-5.2648	-1.636	-0.42636
-9.2679	-11.746	-10.46	-14.79	-10.474	-9.8607	-14.206	-9.4203	-13.31	-12.938	-9.4281	-9.6937	-8.9769	-10.637	-12.302	-16.098	-11.886	-11.76	-10.401	-13.615	-10.658	-9.8773	-13.168	-8.616	-8.4086	-8.9051	-10.55	-10.495	-9.1568	-10.001	-12.243	-11.894	-13.516	-8.167	-13.458	-11.532	-7.9712	-9.3888	-9.1717	-7.6043	-13.727	-8.4285	-11.643	-10.732	-10.991	-10.632	-11.685	-13.372	-7.4376	-12.507
3.4209	4.2269	-0.50461	0.50198	0.48303	-0.59025	-2.6551	-2.6943	-1.3341	0.13633	2.3832	2.5963	2.6734	0.72257	-0.68851	1.6162	0.03987	0.25474	0.1359	0.54874	2.9305	3.6119	1.3941	-1.7281	2.4389	-1.8327	1.8365	3.7001	1.6849	2.6834	0.17306	1.9701	-1.0595	3.6573	0.36017	2.3808	2.218	0.23807	-0.88055	1.6773	1.6478	2.2724	2.9517	0.21829	2.0812	1.3963	4.9249	0.92729	-0.12738	0.51626
-22.042	-21.4	-21.045	-21.263	-24.41	-20.445	-24.13	-21.836	-19.997	-24.007	-19.17	-24.258	-21.038	-23.259	-22.867	-23.718	-22.829	-22.385	-23.072	-19.768	-18.037	-21.437	-22.284	-18.9	-20.644	-23.766	-21.578	-24.265	-18.864	-20.559	-21.489	-23.344	-21.226	-23.152	-21.782	-23.289	-22.436	-22.21	-22.595	-21.178	-23.903	-23.561	-18.564	-18.495	-20.942	-21.457	-21.394	-23.712	-21.829	-19.96
-2.1131	1.4221	-1.0025	-5.4742	-0.50116	-0.695	-4.9435	-2.1924	-2.0385	-1.9682	-0.44314	-0.29649	-0.7112	-2.004	-0.29045	-2.3289	-1.5844	-1.9076	-3.6224	-0.67642	-1.66	0.5142	0.14038	-1.8058	0.14926	-1.5182	-6.2699	-1.1994	0.43209	-3.497	2.2217	-1.4689	-3.781	-2.469	-4.545	-1.8237	-1.4298	-6.6796	-1.0317	0.59894	-3.9236	-2.1021	-1.6821	-0.78603	-4.0991	-1.253	-3.7787	-1.6534	-2.1999	-1.9258
1.4383	-4.0549	-3.0854	-1.8262	3.2257	-1.0455	-4.5074	0.31359	1.7073	3.0338	-0.30629	-1.8865	-1.7284	0.4353	2.8516	-0.80225	-1.1337	-2.4598	-1.6099	-2.176	-1.1042	-0.46048	1.579	-3.6368	-1.4746	-0.84821	0.41997	-1.5223	-1.9957	-1.3986	0.41751	0.009344	-0.38426	0.35817	0.0019095	-1.6803	0.27998	-1.7208	-3.1954	1.3036	-3.5338	-1.9994	-2.7321	-3.7704	-3.0211	-2.5987	-1.7676	-3.8031	-2.4745	-3.9902
8.5324	9.4953	11.214	8.3228	8.9964	8.4307	7.4553	8.5453	11.712	9.6518	9.6526	11.753	9.96	13.752	6.1635	8.824	13.83	7.6166	11.16	9.7656	8.1212	10.359	10.24	7.1046	10.952	8.77	8.3295	10.621	10.747	7.9525	9.551	9.1802	9.6048	10.615	12.841	11.294	11.279	8.2501	12.091	8.8729	11.214	10.792	10.314	11.631	10.852	10.086	9.1595	8.3402	10.463	6.726
-11.707	-11.811	-10.942	-9.0761	-9.6368	-11.601	-12.918	-11.47	-7.0339	-8.8184	-9.4087	-11.216	-8.5154	-9.3563	-12.031	-11.961	-10.499	-8.7362	-10.462	-7.7865	-11.413	-13.038	-10.368	-13.385	-11.778	-12.168	-13.363	-11.451	-11.057	-8.3026	-7.1489	-9.3225	-12.044	-9.9429	-9.1761	-8.11	-9.6206	-10.526	-10.007	-10.706	-8.8976	-9.119	-13.113	-9.6359	-9.4224	-9.0379	-12.16	-8.6099	-11.733	-10.986
-2.7688	-0.62695	-0.87904	2.7005	0.11159	-1.3091	1.9029	-0.65288	2.1855	0.67165	-3.3726	-2.4002	-2.1495	2.1758	-1.248	0.31052	2.9509	-0.8413	0.34089	-3.3486	1.1911	-1.9858	0.18304	2.7844	-0.18368	-1.9087	-3.0016	0.79592	-3.3501	-1.4512	-0.78064	1.9956	-0.091799	1.0898	0.59775	0.21852	0.91387	1.5788	-1.191	-2.8541	1.9011	-0.90084	0.46524	-0.64315	2.3935	-4.067	-0.54017	-0.23369	-0.56443	-1.0934
1.5743	2.1372	2.9181	3.9823	3.1604	0.69367	4.2098	-0.063834	-2.1191	-0.71428	2.0797	1.0044	2.6231	2.6768	2.7178	2.8833	1.2624	2.5503	-1.5848	2.3594	0.88799	-1.3069	2.6978	3.219	1.5782	4.496	0.13048	1.7799	-0.84246	0.21241	1.5724	0.65206	3.0415	4.2084	-0.62879	0.81124	1.9137	1.2649	1.0424	2.457	1.537	3.6404	4.1009	3.6713	2.1961	2.788	3.651	1.0392	0.80359	2.7069
1.1548	6.3696	-0.23871	6.874	4.2972	3.4436	1.8014	2.5363	-0.69211	2.2928	3.4039	5.2557	0.49403	0.76825	3.0191	2.495	2.8777	4.338	-1.4782	2.7969	2.6142	1.2413	1.4073	2.7721	1.9152	3.6155	5.5583	3.6191	2.6378	5.0273	4.9563	2.5057	1.1275	2.8796	1.8083	2.8601	3.7151	1.9843	2.4657	4.8275	4.4606	3.0466	2.2454	3.7867	4.5502	0.97082	3.9483	-0.4975	1.5487	5.3362
-2.3103	-1.8476	-3.2613	-0.24513	-3.5094	-1.7981	-1.2112	-1.1856	-1.5913	-3.021	-0.46766	-5.0194	0.2174	-1.1928	-0.50516	-2.7026	-0.67708	1.9645	0.88819	-0.86145	1.7715	-0.1129	-2.1085	-1.4894	0.38811	-2.7191	1.8396	0.46187	-2.3357	2.0695	-0.51303	-1.8234	0.35619	-0.22041	-0.968	-1.2903	1.1068	-0.11975	-2.4201	-0.7897	-0.9103	-0.51058	-2.7481	-4.6155	-1.8039	2.0698	-3.4069	1.5241	-0.75223	-0.37883
-10.972	-14.948	-12.922	-9.6998	-13.29	-10.924	-13.704	-14.108	-13.029	-11.413	-13.416	-10.408	-10.388	-11.472	-9.9446	-9.031	-14.536	-15.413	-12.765	-13.15	-12.198	-12.735	-10.513	-11.58	-13.721	-12.008	-11.436	-9.9015	-14.134	-13.525	-10.61	-11.79	-11.389	-12.981	-10.974	-12.024	-8.5524	-13.172	-13.463	-10.306	-7.3957	-11.453	-11.99	-10.592	-12.601	-12.124	-12.6	-10.787	-11.262	-11.639
-25.431	-19.738	-15.769	-19.429	-18.837	-19.585	-19.178	-20.103	-23.822	-20.503	-20.572	-19.935	-19.554	-21.711	-23.476	-22.396	-22.147	-21.083	-23.463	-18.919	-22.508	-19.137	-18.509	-21.939	-22.275	-20.79	-22.073	-23.398	-20.332	-22.101	-20.547	-21.445	-22.307	-23.893	-22.352	-18.636	-19.665	-20.512	-21.476	-16.692	-20.718	-19.672	-21.347	-22.03	-21.264	-21.955	-21.644	-20.802	-19.987	-23.383
-5.1869	-9.2551	-10.795	-6.7795	-9.5659	-7.0977	-8.2627	-7.3469	-6.1709	-4.2985	-5.8195	-6.5123	-8.512	-5.1701	-7.6231	-4.6866	-6.8524	-6.9496	-7.625	-5.2822	-2.8419	-4.9895	-5.9106	-4.375	-5.4114	-8.9942	-6.9355	-5.7031	-6.5905	-3.016	-7.1276	-2.4931	-4.8974	-7.0771	-4.9922	-7.3654	-6.1051	-0.40344	-7.1172	-5.9529	-4.5454	-2.6222	-4.7359	-3.2212	-5.7727	-7.1384	-5.9093	-7.0612	-8.6585	-6.8466
-5.5941	-2.0973	-1.2368	-1.5753	-5.4614	-2.0708	-5.4499	-3.4372	-1.8528	-4.5161	-2.8777	-4.2249	-4.9013	-3.0801	-2.4953	-3.5523	-3.7536	-2.0971	-0.13833	-0.27342	-4.0751	-1.2084	-4.7871	-0.42878	-2.6027	-5.0042	-5.147	-3.1189	-5.0455	-5.5052	-2.7631	-5.1092	-5.0571	-4.5682	-2.3801	-1.9215	-3.9024	-2.5727	-2.4349	-3.7174	-2.2154	-1.9274	-5.1269	-2.4791	-0.40503	-4.4595	-2.3699	-2.5562	-2.4316	-5.8346
-3.0044	-6.2741	-4.7381	-2.0476	-3.7596	-3.9511	-3.6185	-3.0892	-2.6302	-5.0242	-1.9829	-3.2634	-2.1915	-4.0944	-4.3391	-5.408	-4.0723	-5.2743	-1.7907	-2.7349	-4.2853	-2.0433	-5.6996	-1.6546	-4.6398	-5.1433	-2.5013	-3.4683	-1.4621	-3.3055	-5.0957	-4.2789	-4.51	-5.8434	-4.1984	-4.6718	-1.8132	-3.6209	-1.2647	-3.9197	-4.1181	-1.6311	-5.2861	-6.444	-4.2481	-3.2292	-1.6466	-2.495	-7.0148	-4.6948
-1.0904	0.17241	-5.044	-3.666	-2.7316	-4.3345	-1.297	-3.2113	-3.2175	-2.1222	-1.9189	-4.1001	-2.51	-0.35579	-0.9291	0.56975	-5.4579	-4.0152	-1.5123	-2.5412	-3.2014	-1.6726	-4.3958	-1.4862	-6.81	0.38003	1.428	-4.317	-2.6649	-3.186	0.72538	-4.9729	-5.639	-1.7334	-1.9172	0.47328	-3.8519	-4.221	-5.6485	-5.3405	-3.2521	-2.9778	-1.6443	1.1414	-1.7987	-1.3966	-2.7006	-3.5906	-3.6321	-2.0213
-4.6854	-4.8441	-4.4786	-4.2963	-1.4881	-1.4536	-3.1738	-5.7099	-4.7316	-2.5553	-2.9098	-1.0913	-3.081	-3.6254	-3.2171	-3.8962	-4.7667	-3.2124	-3.623	-2.77	-2.9561	-3.9029	-1.7551	-2.2331	-2.0253	-0.81183	-3.6189	-4.1038	-2.6006	-4.7135	-2.2677	-6.1413	0.85857	-3.5883	-5.393	-0.45606	-3.9403	-2.1861	-2.4947	-4.3647	1.0854	-6.9642	-1.2892	-2.9171	-5.9477	-1.5601	-3.6632	-2.4184	-3.0842	-2.8406
-9.4465	-10.806	-8.9403	-11.416	-10.003	-9.6192	-9.2596	-11.189	-9.1754	-9.8205	-11.49	-7.9333	-11.301	-10.066	-12.446	-10.487	-10.706	-9.6831	-9.4803	-10.379	-9.4837	-7.5108	-9.8972	-5.2543	-7.1116	-6.8931	-8.9574	-9.3674	-11.144	-10.316	-6.9216	-8.9614	-9.1693	-7.289	-10.512	-9.564	-11.851	-7.4581	-5.3961	-6.8543	-7.9519	-8.7656	-7.4702	-5.8919	-5.7833	-9.8572	-10.41	-10.393	-8.6838	-10.22
-12.515	-14.036	-12.26	-11.965	-12.019	-11.58	-13.982	-13.217	-11.986	-13.466	-13.801	-13.684	-12.125	-13.278	-7.9404	-15.09	-11.676	-13.392	-11.743	-11.944	-9.3927	-13.619	-13.58	-13.965	-15.432	-12.967	-12.901	-12.757	-12.529	-10.513	-16.418	-13.127	-15.84	-10.897	-15.842	-11.981	-12.818	-11.575	-12.967	-12.528	-13.509	-13.871	-12.845	-12.328	-12.355	-12.558	-11.932	-13.102	-9.9696	-14.178
-12.055	-12.371	-10.083	-10.391	-10.147	-10.409	-11.274	-9.2265	-8.9992	-11.879	-12.373	-10.427	-10.152	-10.046	-9.5551	-7.9831	-11.544	-10.255	-9.5649	-10.502	-9.6702	-14.13	-13.682	-11.75	-13.042	-11.367	-9.9147	-9.6743	-11.787	-3.9387	-11.466	-12.142	-10.392	-8.8519	-11.93	-12.083	-7.0568	-12.459	-8.5558	-11.271	-9.8585	-6.965	-9.6582	-12.588	-12.254	-12.915	-14.344	-13.269	-9.3471	-11.093
-13.213	-10.766	-13.187	-14.182	-9.5957	-11.946	-9.4124	-11.325	-13.791	-11.001	-9.8907	-13.415	-13.174	-10.427	-14.537	-9.9653	-13.613	-8.5992	-9.5272	-10.127	-9.9989	-13.118	-11.967	-11.448	-12.269	-12.27	-11.222	-10.245	-13.298	-14.213	-11.852	-9.8667	-14.187	-10.265	-12.456	-10.423	-10.174	-11.818	-12.107	-12.422	-10.365	-12.863	-11.707	-11.199	-8.0813	-10.899	-12.956	-10.3	-9.5961	-9.2747
-10.164	-8.8254	-6.9105	-7.4289	-7.3509	-11.343	-9.1387	-10.158	-9.8604	-7.1604	-10.086	-7.0703	-8.9722	-8.8459	-4.6369	-8.2678	-8.7083	-7.4756	-5.1709	-8.2538	-6.5484	-9.4975	-11.283	-12.512	-10.52	-10.739	-7.792	-8.7473	-8.3751	-8.5745	-7.6072	-10.185	-7.1955	-9.5321	-8.7264	-10.957	-4.6199	-3.5341	-8.1951	-9.7181	-9.6947	-13.037	-9.7683	-6.9236	-9.6526	-12.192	-6.5081	-7.165	-9.0537	-9.4815
3.0935	1.5109	-0.21227	4.1281	1.6318	2.6349	3.5213	5.031	1.9682	1.4859	-0.049032	2.6382	3.5647	-2.0135	2.4941	5.4483	2.7071	-0.0092562	-0.829	1.1757	5.7206	2.2115	1.7495	5.0939	4.4213	1.3985	1.935	3.825	2.0174	-0.15856	6.1149	-0.83666	0.49947	2.7591	2.3551	7.2746	3.3199	0.60203	0.79161	4.8289	2.2608	1.1352	1.8686	2.4924	1.3561	-0.39863	2.9421	3.8987	4.6942	4.982
-0.76372	-0.46282	-4.131	-2.0025	-1.2998	-2.1106	-0.43162	1.3087	-1.7254	-3.3797	2.9758	-2.3237	1.8292	-1.7539	-2.8868	-2.012	0.55977	0.18448	-3.2358	-2.4227	0.94011	-2.8375	0.54251	-3.4964	0.49734	0.73713	-2.8908	-3.367	-6.094	-3.1802	-3.1759	-1.0147	-1.2949	0.031395	-1.5213	3.5108	-1.4713	-1.0934	-2.9916	-3.5565	-5.4444	-3.1919	-2.3264	1.6137	-1.0485	-0.63089	-1.6008	-3.3594	-3.677	-1.706
-3.5757	-0.62782	-3.8306	-4.4132	0.0072725	-4.8275	-0.72873	-2.9235	-1.371	0.50562	-4.0657	-1.6979	0.34092	0.16573	-1.5539	-0.77393	-3.4963	0.70691	-2.6291	-2.552	-1.7381	-1.2043	-0.41643	-1.2942	1.3535	-2.69	1.4764	-1.3354	-3.0239	-0.55678	-1.4643	-1.8119	-5.8491	-4.8085	-2.9662	-0.77512	-3.1286	-4.1313	-0.93027	-3.546	-2.5815	-3.1959	-1.2539	-0.88117	-2.2499	-0.72116	-2.5424	-3.2054	-2.6692	-1.8736
-3.6162	-5.6202	-5.7953	-2.7079	-2.4271	-3.8956	-2.926	-2.3387	-2.0096	-4.8406	-1.5653	-3.4433	-3.0292	-2.7651	-3.1266	-2.6999	-5.2599	-1.1834	-2.5667	-4.4085	-3.6011	-2.1937	-2.3475	-2.511	0.40545	-3.8721	-4.2232	-2.9883	-2.594	-5.2006	-6.0596	-3.4427	-2.4155	-2.5444	-4.1673	-5.3586	-5.0246	-2.0489	-4.1481	-5.1977	-3.5262	-3.6924	-1.6404	-4.019	-5.2762	-4.2196	-3.9813	-4.2739	-2.9196	-6.9181
-14.18	-15.165	-14.035	-13.561	-14.145	-12.261	-12.525	-15.936	-11.719	-14.75	-15.375	-15.564	-12.336	-11.223	-14.479	-15.21	-14.129	-13.444	-12.144	-12.663	-14.831	-14.37	-13.12	-11.77	-14.132	-14.959	-19.436	-11.099	-15.563	-12.243	-13.267	-15.078	-13.873	-10.844	-13.353	-17.045	-13.245	-13.468	-11.312	-14.6	-15.328	-13.253	-13.801	-16.809	-15.701	-15.658	-13.863	-14.707	-13.817	-10.703
-6.3961	-5.9341	-5.7679	-6.2168	-2.7608	-8.1749	-3.7902	-2.6387	-4.686	-3.6325	-5.3968	-2.3752	-3.0178	-8.3593	-1.6469	-5.4615	-5.0628	-5.6141	-4.0429	-5.1514	-5.2295	-4.7157	-5.5634	-3.4591	-3.2323	-5.2307	-7.3303	-6.6008	-4.0567	-5.5184	-2.8565	-2.3256	-4.5745	-2.4243	-6.3782	-7.8058	-6.9898	-4.5958	-5.9259	-3.6488	-6.7963	-2.3812	-4.4238	-2.3855	-3.5007	-4.1484	-6.6656	-3.1557	-6.669	-2.3919
-0.76576	1.3522	-0.013228	-0.46419	0.98398	1.7035	0.41695	0.62426	-0.063568	-1.1618	3.577	-3.2521	-0.95677	-1.9311	-0.66171	1.4433	3.9132	1.1757	0.62883	-0.51737	-0.64187	-1.969	-0.040818	1.2376	0.54758	1.4909	-0.94301	0.08057	-1.9755	-0.21008	-3.3536	1.8971	0.68144	1.666	-0.29426	1.255	0.39367	1.5388	-4.7422	1.6967	-0.20301	3.436	3.0455	-1.4901	-1.418	-1.3353	0.815	0.54729	-0.33636	1.1069
-3.4913	-2.4001	-2.3066	-3.911	-2.973	-4.7426	-3.8719	-3.8969	-3.1389	-5.928	-3.4135	-3.9196	-3.9667	-4.3822	-5.7977	-7.5483	-3.2634	-5.6196	-2.9693	-5.6932	-3.7191	-2.9281	-5.1816	-4.2662	-2.2972	-4.9579	-3.4706	-2.7775	-5.7863	-1.6815	-1.8813	-2.1703	-2.6551	-4.8761	-2.3006	-5.8918	-5.446	-5.1897	-1.4414	-1.2673	-4.4891	-2.3232	-3.3935	-6.2005	-4.8472	-3.8903	-4.2886	-4.5512	-4.3457	-2.9638
-14.898	-15.078	-14.699	-14.088	-13.981	-14.454	-14.122	-12.761	-14.939	-13.813	-15.491	-11.891	-14.467	-14.312	-17.678	-13.511	-13.958	-15.925	-12.11	-13.873	-13.861	-14.774	-13.357	-15.504	-16.909	-14.147	-12.099	-10.973	-16.913	-15.456	-16.498	-13.19	-15.816	-15.789	-14.608	-16.147	-11.652	-16.299	-14.93	-14.274	-15.703	-13.729	-14.358	-15.29	-12.011	-16.001	-12.753	-14.011	-14.287	-14.829
0.85838	1.5952	-0.69663	2.0944	1.5567	2.1392	-1.4496	-1.5417	1.6434	0.18738	-2.7586	-1.3004	-2.2165	-1.9939	-2.2162	1.2307	1.9783	3.135	-3.3077	-0.58516	-0.32509	-2.2229	2.4011	-0.11402	-1.751	-2.4088	0.40044	-1.9663	1.3245	1.5636	0.26453	0.025232	1.4596	-1.4568	2.6132	1.0343	2.4252	-2.3905	-0.25719	-1.5119	-1.9064	0.80497	2.4964	1.0982	1.501	-0.19719	2.4689	-1.7613	0.84487	0.27006
-1.3029	-3.2437	-6.9892	-2.2868	-4.8062	-5.0324	-6.0437	-7.6703	-6.949	-5.5176	-5.4015	-9.2015	-6.8163	-8.0567	-5.961	-7.2055	-5.1817	-5.1588	-7.9151	-4.5727	-3.9663	-5.1752	-1.0536	-5.4183	-4.6842	-5.5106	-6.4005	-2.4667	-9.0778	-5.1863	-6.896	-7.0395	-5.8195	-5.7987	-7.2455	-7.5815	-9.0403	-5.2426	-4.0294	-6.1623	-7.3678	-5.882	-7.1021	-6.046	-8.0222	-3.8382	-4.4751	-8.0787	-3.7556	-8.1667
-24.915	-21.913	-21.708	-22.377	-22.418	-26.009	-19.991	-25.383	-23.174	-22.375	-23.263	-22.423	-20.543	-21.773	-23.329	-22.681	-24.503	-22.798	-24.029	-20.736	-20.187	-24.318	-19.387	-22.691	-19.994	-23.776	-22.022	-25.108	-19.235	-21.674	-20.774	-24.302	-25.186	-19.868	-22.254	-19.971	-22.122	-22.87	-17.348	-22.414	-24.86	-22.873	-22.514	-22.73	-16.985	-24.568	-21.341	-22.318	-23.243	-24.129
-5.8258	-5.3993	-2.7388	-4.903	-6.0162	-3.1184	-8.4929	-5.1163	-8.7013	-5.5413	-4.4327	-6.9941	-6.9547	-9.4154	-6.9462	-4.1712	-5.279	-5.8704	-7.9063	-6.9224	-2.742	-7.316	-3.2903	-9.6431	-7.9482	-1.9439	-0.98636	-6.1769	-6.2875	-5.8401	-5.7576	-8.4723	-6.7546	-5.5235	-2.5108	-4.7577	-6.0693	-3.1918	-5.0512	-5.5777	-7.6247	-6.4133	-2.8583	-2.5437	-6.2862	-2.3671	-4.5764	-7.2005	-6.1123	-8.4027
-9.4164	-9.0093	-5.58	-7.5984	-8.5075	-12.19	-10.821	-6.9765	-8.5569	-11.238	-10.284	-6.5071	-8.3483	-9.6094	-7.7658	-8.0574	-8.5765	-7.9794	-6.6351	-7.4591	-6.1486	-9.5811	-9.4148	-11.631	-11.916	-9.8714	-9.0204	-6.2945	-6.6038	-10.476	-6.7442	-7.2761	-9.425	-5.9027	-9.9998	-6.7391	-8.3324	-6.2937	-9.1887	-9.2981	-9.4489	-9.7172	-7.402	-4.6771	-7.7615	-4.2118	-7.2724	-10.611	-7.2377	-8.8233
-8.5428	-6.7658	-7.5885	-9.2608	-6.3736	-8.3741	-11.901	-7.6302	-9.276	-8.1746	-7.5592	-9.3592	-8.3701	-7.4666	-9.0862	-9.6592	-5.9762	-8.8052	-8.2771	-8.6136	-10.031	-7.4228	-7.1921	-8.7257	-3.8315	-7.0994	-4.8864	-5.3375	-10.486	-6.7217	-10.251	-7.2766	-6.4485	-9.1028	-3.8913	-2.3195	-11.067	-6.4869	-5.1297	-5.1777	-8.5641	-6.6996	-5.601	-7.0206	-4.4761	-6.9357	-6.0733	-6.646	-8.7269	-9.7578
-9.241	-5.6653	-8.5889	-10.772	-9.6888	-4.6038	-8.6062	-9.2249	-8.625	-10.754	-7.7964	-6.9418	-8.8586	-8.1114	-10.153	-7.0365	-8.7513	-10.421	-5.3387	-10.879	-9.0887	-9.7746	-6.839	-7.0959	-7.8047	-9.5226	-11.549	-9.8613	-7.6432	-7.8204	-6.7971	-7.5821	-8.4402	-9.2641	-8.4901	-9.8423	-6.957	-7.7902	-7.8709	-11.525	-8.4034	-9.8065	-7.8391	-10.12	-8.7478	-10.684	-6.3641	-7.5814	-7.2252	-8.8778
-21.807	-21.497	-21.365	-20.206	-24.315	-23.879	-23.736	-19.715	-20.843	-24.35	-21.876	-18.723	-24.421	-22.197	-22.135	-22.847	-20.483	-21.141	-25.889	-21.618	-22.217	-21.099	-22.753	-23.236	-22.608	-27.488	-24.665	-24.257	-20.874	-21.441	-21.521	-20.599	-22.298	-26.01	-20.358	-24.77	-24.52	-21.389	-22.137	-22.49	-21.733	-21.842	-23.516	-18.213	-19.622	-26.277	-21.621	-20.341	-21.922	-22.579
-0.41697	-1.1063	-3.123	-1.1905	-0.36078	0.84025	-2.5113	-1.5729	-1.6357	-5.2186	-3.6466	-1.0791	0.18741	-0.17418	-1.7844	-3.1761	0.507	-1.1304	-2.9449	-5.0744	0.28721	-4.8454	-0.19435	-0.055662	-1.8537	0.96263	-5.2149	-3.1662	0.061934	0.20906	-2.1119	-0.48273	-1.8549	-0.16102	-4.1308	-0.39959	1.0968	-2.2383	-0.28767	-0.086564	-2.2094	-4.5945	-4.8799	-6.3396	-1.734	-2.4639	-2.6302	-2.2163	-2.7511	-0.59323
-12.659	-15.017	-16.662	-14.03	-14.921	-15.159	-9.1457	-16.574	-17.637	-16.195	-13.767	-13.583	-17.293	-14.019	-16.6	-12.476	-15.64	-15.504	-13.151	-14.404	-16.892	-16.331	-12.456	-12.536	-15.027	-13.463	-13.592	-16.487	-14.179	-13.756	-13.797	-14.08	-16.982	-13.35	-20.669	-12.975	-15.339	-14.125	-16.931	-18.567	-16.69	-12.998	-13.215	-14.637	-14.023	-14.457	-13.428	-16.846	-14.401	-13.532
-13.331	-12.556	-13.564	-10.059	-11.728	-9.8877	-11.068	-12.261	-12.333	-12.146	-14.839	-11.664	-16.003	-11.44	-15.043	-13.221	-13.641	-14.352	-12.325	-13.488	-8.9183	-13.943	-11.839	-14.375	-10.333	-14.081	-13.243	-12.707	-11.799	-14.876	-11.774	-12.885	-15.942	-12.585	-15.915	-10.473	-10.371	-11.604	-12.115	-14.53	-11.38	-11.941	-13.53	-9.994	-15.707	-12.964	-14.199	-11.203	-12.024	-13.522
-15.452	-15.256	-14.877	-14.569	-13.686	-14.327	-16.496	-13.476	-17.512	-15.696	-15.384	-15.917	-14.931	-13.316	-14.184	-11.365	-12.411	-14.741	-13.154	-18.232	-17.117	-15.411	-13.619	-11.525	-13.878	-14.291	-15.551	-14.698	-14.675	-12.553	-18.034	-13.365	-14.648	-15.736	-13.396	-13.711	-14.715	-11.45	-14.02	-16.12	-13.27	-15.201	-13.193	-13.808	-13.943	-15.202	-14.505	-15.529	-12.731	-12.439
-0.49701	-0.024436	1.5882	-1.4987	-1.3811	0.20095	-0.46097	1.8093	-0.34894	-0.0058007	3.0667	-0.035788	2.3744	-1.2624	-1.8962	0.70098	-0.92428	2.1841	0.529	-0.4541	2.4063	-1.3069	0.49021	-1.4001	-0.42937	0.20112	0.017368	-2.1901	-0.18128	1.0965	-0.75041	4.4851	-0.30489	1.5485	2.2861	0.47837	1.6649	0.39489	1.5642	2.9426	-2.8313	-1.5792	-1.5209	3.8369	0.71334	1.6468	1.6459	-0.95484	-0.23952	0.92372
-15.39	-13.529	-15.603	-13.293	-14.402	-13.892	-12.686	-10.626	-12.569	-13.118	-14.104	-13.241	-10.946	-11.909	-13.882	-12.689	-15.919	-13.872	-12.532	-9.5199	-14.222	-15.569	-9.8362	-12.814	-11.333	-14.995	-11.728	-13.165	-13.425	-12.952	-14.4	-12.302	-14.442	-11.956	-11.759	-13.277	-15.542	-14.159	-11.841	-14.017	-10.651	-15.833	-13.668	-15.045	-11.271	-14.928	-14.895	-13.798	-12.237	-12.029
-13.055	-8.3371	-11.352	-8.3764	-13.354	-14.021	-10.089	-12.581	-11.619	-10.649	-11.989	-10.182	-10.293	-13.504	-9.2005	-13.238	-11.293	-10.201	-10.81	-11.307	-11.952	-10.342	-10.927	-12.051	-11.66	-10.017	-5.7922	-10.522	-11.621	-11.903	-15.041	-13.105	-14.043	-9.4532	-13.319	-12.183	-12.224	-14.014	-10.145	-10.109	-12.981	-13.436	-9.7243	-9.3648	-10.658	-11.96	-12.165	-9.8041	-11.633	-11.542
-1.6489	0.42209	-0.61593	0.22867	1.3042	0.8254	1.238	-1.8598	-1.0445	-1.6686	1.902	-2.7384	-2.3989	-3.0249	0.19457	2.536	0.24323	-0.76389	0.39771	2.302	-0.79238	2.0172	-4.6053	-2.2189	2.3616	-2.2768	0.22206	-0.032659	0.47378	-3.7064	-4.5894	-1.3912	1.0081	-3.3354	-1.3073	-3.6599	0.52032	-3.7983	1.4866	0.3928	-3.3484	0.16506	-0.093544	-3.3842	-1.1076	1.4356	-2.3273	-1.8223	-1.8995	3.0041
-15.24	-12.802	-11.91	-13.372	-11.144	-12.182	-14.344	-17.947	-14.666	-14.512	-11.608	-11.882	-14.32	-12.604	-14.226	-14.759	-11.116	-13.825	-9.6538	-13.806	-15.07	-12.413	-13.271	-12.759	-13.379	-10.99	-12.782	-12.846	-13.248	-13.932	-14.297	-13.186	-11.584	-12.35	-13.014	-13.136	-8.3041	-14.178	-13.318	-10.882	-12.051	-8.4411	-11.479	-9.7952	-13.383	-8.9232	-13.424	-7.6483	-11.691	-13.939
-2.6657	-5.1394	-1.8494	-6.8347	-5.6918	-2.4271	-6.1398	-5.7148	-3.6547	-8.0203	-5.2151	-5.3427	-5.6362	-8.1927	-3.8228	-4.3758	-2.9116	-4.4246	-5.2637	0.47087	-4.4383	-2.0593	-3.1485	-4.0866	-4.5951	-4.2911	-2.312	-4.0159	-5.4516	-5.6635	-5.7042	-4.3853	-5.7724	-3.0006	-2.7762	-3.4721	-4.6768	-3.9617	-6.0841	-7.4319	-5.4778	-5.1762	-2.7543	-5.3719	-5.9626	-1.411	-3.5984	-3.6375	-4.6464	-2.1964
-7.3847	-8.2943	-4.6729	-5.8211	-5.6979	-7.779	-6.3543	-8.0228	-8.7739	-7.5792	-6.8686	-3.9663	-4.9877	-4.4904	-2.4926	-4.7248	-4.6509	-5.035	-4.0298	-6.6378	-4.5928	-7.4381	-7.8724	-6.0823	-4.465	-1.6432	-4.343	-3.2065	-6.9408	-5.9387	-6.5235	-3.585	-7.4906	-5.446	-6.1899	-5.6699	-7.7704	-8.4589	-3.6417	-8.5045	-4.9455	-8.1207	-5.0173	-7.7517	-2.1167	-5.4167	-6.1823	-4.0489	-7.6887	-2.4742
-4.7547	-2.5773	-2.9016	1.4803	-3.4487	0.5176	-2.1851	-2.8375	-1.8207	-4.4999	-7.0257	0.11892	-4.5972	-1.753	-2.4752	-2.7759	-2.688	-5.2694	0.0121	-2.0386	-2.8457	-1.7664	-0.32849	0.33675	-5.7582	-5.1625	-6.5682	-1.9748	-1.6691	-1.9751	-2.1282	-3.2288	-1.5809	-3.3479	-3.2416	-2.4265	-2.0658	-2.0168	1.4776	-4.3469	-1.9101	-1.9359	-2.7034	-3.8301	-0.37575	-1.8179	-3.4079	-1.2129	-1.8675	-3.0237
-18.037	-18.837	-19.701	-23.363	-20.37	-19.183	-22.092	-19.105	-20.544	-18.393	-20.575	-19.263	-18.321	-20.747	-25.229	-19.06	-18.567	-18.416	-20.218	-22.208	-21.726	-16.853	-19.996	-18.644	-22.08	-20.099	-20.605	-21.863	-22.888	-19.583	-20.355	-22.957	-22.598	-22.876	-20.832	-22.916	-19.261	-23.155	-19.988	-19.329	-21.277	-23.56	-18.342	-21.196	-21.496	-19.492	-21.275	-19.866	-21.976	-19.856
-1.7814	-2.0932	-5.284	-3.9628	-3.8775	-2.3711	-1.2153	-0.14915	-2.9036	-6.2824	-3.7951	-4.2942	-3.4422	-2.781	-2.7532	-3.2955	-2.6257	-2.5291	-3.0453	-4.9223	-3.8362	-2.6815	-1.3881	-2.7564	-0.73667	-4.3789	-2.3192	-4.813	-1.5312	-5.5736	-1.66	-3.2056	-4.8854	-1.3799	-4.205	-7.1142	-2.882	-0.40709	-7.2361	-0.63383	-1.0834	-2.493	-1.9601	-3.8411	-1.8138	-3.4551	-4.8681	-0.32611	-3.1919	-2.5028
8.0268	5.2586	2.9315	7.7008	5.9361	6.1445	5.0406	6.3442	8.5445	7.6203	6.4223	5.2284	7.2356	6.2191	3.9429	7.0357	7.4737	6.4846	9.1304	5.5887	3.4794	7.0692	8.8099	4.682	3.8679	8.2702	5.5182	5.0295	6.6157	9.316	5.8366	5.8408	5.4545	4.1633	3.3755	3.9337	5.5048	4.8713	9.0559	6.4874	9.4537	6.8875	8.9379	9.6744	7.3338	7.1102	2.9366	3.9491	7.9617	7.8553
-4.6568	-3.5651	-2.8407	-0.70705	-3.4862	0.27437	0.12191	-2.4459	-1.5992	0.098315	-2.8213	0.0032009	-2.4345	-1.2253	0.79574	-1.8227	-0.038582	-1.4433	-3.1044	0.05816	-3.6727	0.39111	-2.0485	-2.7913	-0.62265	-1.1345	-3.1296	1.2163	1.0373	2.1873	-0.61803	0.73178	-2.3501	-2.2874	-2.8262	-0.68418	-0.95414	-2.0881	0.24638	-2.2837	-2.8005	-1.9458	-1.1809	-1.6194	-3.3986	-2.9513	-2.3096	0.010436	-1.3566	-0.71654
8.3216	5.7869	8.0158	7.0308	7.2155	9.7663	8.1736	4.4344	7.205	9.7118	6.2651	9.5062	8.542	9.3595	10.296	8.5369	7.0103	8.9919	6.0168	13.127	9.238	9.5652	6.4217	5.9206	9.3517	7.703	9.6552	10.254	7.2753	9.8406	10.489	8.127	10.319	7.4705	10.765	10.753	9.4103	9.6548	8.0935	7.0541	6.6319	7.6467	6.3723	9.5972	11.731	6.6584	10.367	5.9217	8.8793	8.6663
-4.0305	-4.1649	-6.2442	-0.90306	-3.3162	-3.1015	-2.9832	-4.7629	-1.4017	-1.9828	-3.988	-3.3941	-3.6067	-2.2116	-1.5173	-4.1069	-2.126	-5.607	-4.9155	-0.12581	-4.8481	-2.4761	-6.1941	-4.5074	-6.1013	-3.8047	-3.6034	-3.7447	-2.9365	-1.8259	-5.6604	-6.7002	-1.3813	-1.8578	-5.6757	-2.8029	-7.0646	-5.0239	-4.6905	-4.0774	-2.0802	-3.8151	-2.617	-0.48286	-3.6164	-1.2282	-3.5691	-2.2297	-5.6322	-1.9309
1.4078	-1.9489	-1.2386	-1.0437	-2.6149	2.8874	-0.76724	-1.653	-0.20862	-0.76443	-2.7082	2.9403	-0.86978	2.0111	-3.6045	-1.592	-0.40425	-1.8025	-1.0204	-1.9045	-2.4849	-0.31672	-2.6422	-0.14156	-0.89176	-0.21551	1.3674	0.29912	-1.6789	-1.2649	-0.13535	-1.3541	-1.8656	-2.666	-3.8185	-0.2371	-2.6084	1.0018	1.3194	-0.56587	0.41261	0.59475	0.20934	-2.7889	-0.93872	-3.835	-2.5871	2.0401	0.4799	1.0592
-4.7255	-2.9691	-5.9933	-6.6927	-3.2712	-4.3344	-6.9868	-6.4902	-1.8274	-5.5354	-6.0341	-10.433	-6.9869	-5.7517	-6.0135	-6.4596	-5.191	-4.261	-8.261	-3.6022	-8.2941	-3.9692	-4.7642	-4.3784	-4.8633	-6.2908	-5.989	-4.1705	-7.9225	-6.7588	-3.2608	-10.287	-5.8781	-4.1164	-4.2806	-7.9126	-5.1539	-4.0469	-4.6946	-6.2281	-5.2045	-7.3494	-4.2974	-8.1687	-3.5695	-7.9889	-4.5323	-8.0883	-7.1397	-3.2731
-21.652	-25.231	-24.837	-20.946	-22.038	-18.349	-23.611	-21.884	-23.859	-22.761	-21.622	-21.927	-27.754	-22.522	-23.434	-22.356	-18.576	-22.793	-19.246	-22.931	-22.071	-19.781	-21.077	-20.4	-23.407	-17.645	-23.856	-21.45	-19.912	-20.694	-19.692	-22.331	-24.399	-22.833	-21.663	-21.181	-24.067	-24.07	-20.74	-21.699	-27.519	-24.654	-23.539	-21.47	-20.543	-23.586	-21.654	-27.097	-23.177	-21.35
-15.038	-15.463	-16.12	-10.584	-11.994	-13.001	-12.628	-13.082	-12.514	-10.882	-12.691	-12.27	-12.536	-15.872	-14.653	-14.455	-9.814	-12.109	-15.042	-6.3148	-13.909	-10.951	-18.266	-11.338	-10.186	-15.898	-16.107	-13.044	-14.066	-12.436	-15.113	-13.08	-10.101	-16.188	-14.327	-13.143	-12.3	-12.685	-15.506	-14.575	-14.774	-11.939	-16.31	-12.778	-14.695	-10.198	-12.069	-13.076	-14.413	-12.434
-2.6079	-1.7736	-4.6364	-2.7746	-3.3104	-4.2012	-8.6163	-2.9172	-5.7869	-2.7696	-2.7705	-2.8108	-3.7784	-4.6825	-0.75527	-4.8412	-3.5098	-2.6034	-5.2099	-1.9761	-3.7425	-3.305	-3.5909	-4.1718	-1.6105	-1.5202	-4.4548	-4.6407	-1.8252	-1.694	-0.44203	-5.3436	-5.2304	-2.6767	-2.7004	-4.5429	-5.612	-3.712	-6.6534	-1.6393	0.20777	-1.6602	-2.3187	-4.2543	-5.3235	-4.8371	-2.4145	-7.8799	-1.7108	0.68547
-7.1622	-7.0243	-6.6517	-9.7717	-4.5347	-7.5031	-6.1269	-8.0441	-10.546	-6.3652	-7.7943	-7.7898	-7.2913	-6.8838	-6.2242	-8.8188	-9.3257	-7.8761	-8.6821	-5.5813	-4.9204	-8.2202	-7.5179	-7.4856	-8.4212	-8.4727	-6.602	-8.3914	-9.0932	-5.0441	-6.621	-8.4629	-6.0348	-4.8075	-2.7658	-8.4743	-9.7326	-8.1767	-7.9474	-7.938	-3.6412	-10.952	-8.298	-4.0376	-7.4343	-9.2657	-8.1664	-7.0812	-6.0441	-7.7127
5.2726	7.8044	6.9514	5.8632	7.0313	6.2534	3.5184	6.6944	4.5787	6.006	6.5025	7.9483	6.2618	3.4846	6.7635	5.8979	5.1288	7.6626	5.2569	5.298	5.5205	4.7547	9.3822	7.8038	4.7427	5.6363	5.6795	7.4248	4.2567	5.2362	4.1899	5.3773	7.9028	3.5148	4.1506	5.6883	6.1845	5.1408	9.5007	3.9946	6.2867	6.4531	8.5556	3.4587	5.907	3.8945	3.1199	1.7698	5.2751	5.7983
-9.6976	-7.7271	-7.8749	-8.5118	-12.102	-8.7829	-8.0608	-10.358	-10.827	-8.8937	-7.2426	-6.5447	-10.033	-8.15	-7.5953	-11.018	-11.695	-8.4544	-9.1021	-10.902	-12.886	-11.318	-10.598	-9.3555	-8.7436	-6.2297	-8.1331	-10.132	-10.057	-10.398	-8.1427	-6.4875	-7.301	-11.368	-6.7959	-9.6221	-6.0598	-10.621	-12.953	-9.0418	-11.298	-9.3426	-9.9269	-8.3602	-9.6345	-11.396	-10.393	-8.5887	-6.8376	-8.3295
-11.383	-9.1839	-11.711	-9.721	-11.921	-15.562	-10.176	-12.222	-10.02	-12.439	-10.773	-11.839	-8.5056	-11.5	-12.566	-11.039	-11.355	-14.035	-10.608	-11.437	-13.42	-11.596	-13.255	-11.214	-9.7682	-14.8	-13.39	-10.843	-11.257	-10.004	-8.8686	-11.121	-8.9083	-12.867	-8.857	-13.693	-12.654	-9.0063	-13.143	-10.766	-12.196	-12.005	-10.146	-9.4072	-12.516	-12.811	-11.524	-12.947	-8.9342	-13.531
3.9678	2.6842	3.2534	4.7949	4.1451	1.6705	1.4334	3.999	-1.6348	4.2575	1.3087	3.9847	3.501	4.0395	5.8558	4.627	3.5003	4.4116	3.2119	-2.1739	0.96148	2.8526	3.5559	4.4743	5.6251	1.574	2.2415	4.9493	-0.16579	3.7821	0.17039	2.2479	0.5376	1.9846	4.3057	1.7362	2.7591	4.6974	2.2332	2.1531	8.978	1.1389	-0.23775	3.8216	4.6186	2.4684	4.5189	0.70639	4.4732	2.8725
-5.1995	-4.9697	-7.3652	-1.3998	-2.177	-4.7661	-5.822	-4.0997	-4.2456	-3.9602	-5.0809	-4.3553	-2.8353	-4.1164	-3.4567	-3.5015	-2.6957	-4.5356	-5.0139	-3.0796	-3.0092	-6.1988	-2.1482	-1.6283	-3.9237	-4.4437	-3.6445	-3.61	-2.7211	-4.4391	-1.9754	-0.56656	-4.3128	-3.7525	-7.2946	-2.809	-5.7297	-1.7025	-6.8241	-7.5543	-6.925	-5.2688	-7.9896	-3.1031	-6.9013	-7.463	-4.9586	-1.4484	-6.5934	-5.3235
9.9091	6.4995	5.3262	9.8693	6.5504	5.8159	6.5354	11.514	8.0081	8.4425	9.7187	9.7139	9.2527	8.4633	10.703	5.8144	5.4803	8.1913	7.7922	8.2851	11.791	5.9856	9.7579	7.1798	7.7774	7.5632	6.6353	10.376	6.2661	8.5505	8.5386	7.7044	8.646	8.72	10.751	8.1402	7.6524	6.5619	5.7644	5.7929	11.598	8.828	7.9265	5.6974	7.6226	9.0718	8.4499	6.5079	9.0358	7.077
-7.9015	-6.7671	-7.8494	-7.4133	-3.1509	-5.4219	-10.376	-7.2779	-9.6138	-5.8768	-9.1107	-5.4561	-10.852	-11.397	-5.9163	-6.808	-8.388	-7.543	-9.3939	-9.8113	-7.6066	-10.095	-9.9426	-8.0907	-7.558	-5.6792	-7.7237	-6.3336	-9.3007	-8.6286	-7.131	-11.09	-5.2576	-7.2232	-9.0919	-7.5365	-9.0434	-7.8161	-8.292	-5.5431	-11.287	-5.9782	-5.9257	-6.4215	-8.7304	-7.0361	-4.9546	-8.6988	-8.219	-5.0019
-24.171	-21.452	-23.144	-23.799	-21.986	-23.74	-23.898	-23.263	-18.507	-23.035	-19.75	-25.129	-23.932	-23.847	-22.027	-21.072	-22.006	-24.56	-25.822	-21.87	-22.772	-21.109	-24.383	-23.79	-19.041	-21.684	-23.793	-20.05	-22.733	-20.711	-23.238	-22.295	-21.582	-22.96	-24.006	-19.8	-24.087	-24.05	-23.792	-22.866	-22.95	-22.56	-25.983	-20.209	-21.187	-24.605	-22.709	-21.635	-19.992	-23.636
-14.618	-10.392	-10.714	-11.334	-9.9824	-11.94	-12.843	-15.44	-10.344	-11.972	-11.215	-10.247	-13.421	-11.412	-12.959	-12.445	-9.4538	-10.902	-11.974	-11.324	-11.386	-11.541	-9.8306	-11.98	-13.896	-12.995	-9.227	-11.599	-9.4352	-12.713	-11.517	-9.1224	-10.746	-11.449	-10.988	-11.982	-11.218	-12.661	-11.243	-12.702	-11.875	-12.888	-13.717	-12.439	-11.376	-14.399	-10.486	-8.1196	-12.139	-15.394
-10.87	-8.4589	-8.0057	-7.7925	-5.2706	-4.5549	-6.0269	-11.16	-5.6271	-4.9993	-4.9387	-10.971	-9.0039	-5.133	-6.3789	-6.7039	-8.4805	-9.8719	-8.535	-8.4341	-7.7815	-8.0347	-6.7937	-9.5759	-4.6925	-9.1205	-6.3253	-6.953	-6.1459	-3.4325	-10.52	-9.2242	-7.3447	-7.0666	-8.2487	-6.2902	-7.6666	-10.246	-8.5179	-10.54	-6.7875	-9.1568	-5.4344	-7.4868	-6.5472	-6.457	-11.118	-12.108	-5.6082	-10.522
1.6382	1.8128	-6.3092	-0.4815	-0.47113	-1.763	0.61479	-0.69162	-1.1776	1.7213	-1.0149	0.19094	4.0625	1.396	1.0896	-2.457	-2.0581	0.77999	-3.868	-0.8177	2.8578	-0.32086	-0.57677	-1.1256	-3.1687	-0.42263	-0.73818	1.5258	1.148	-1.5332	-0.7373	0.3193	0.2475	0.30259	0.77246	0.13414	1.2382	-5.5198	-2.4781	0.62292	0.96089	-2.9182	-1.4389	1.2769	-0.90151	-0.63921	-0.36642	1.2006	0.85949	-1.3565
7.9254	3.763	3.6952	4.8147	2.7132	5.7477	5.6152	7.3107	4.7295	5.7084	5.734	4.7801	2.6036	3.3289	4.3356	5.7616	2.3329	7.5371	4.3402	3.7319	3.9745	2.3681	6.0585	5.4986	5.6647	3.4218	5.7019	2.1802	6.0996	1.9548	7.1866	4.1484	5.2475	1.9188	5.6285	6.2357	4.4089	4.5336	4.1103	7.7146	1.1653	1.8694	5.2439	5.7779	4.2002	2.2149	7.1374	4.4167	7.3456	6.7087
-2.5464	-1.7642	1.8981	2.3891	0.40259	0.46578	-0.4792	-0.19585	-5.073	0.19534	1.3722	1.5051	1.0181	0.89572	-1.958	0.94818	1.3313	0.92218	-2.3009	1.6802	2.9917	-2.0361	-2.3067	1.3038	2.1199	-2.1763	0.48216	2.3308	-0.24331	0.27386	0.3717	0.63511	-0.11654	1.9759	0.018216	0.60404	-0.49925	0.92544	-1.6225	2.31	-3.6641	1.4918	-1.9715	1.8501	-3.6797	1.561	-1.0657	0.82178	0.81281	-2.444
-8.4151	-12.147	-13.669	-13.629	-10.692	-11.03	-12.093	-10.475	-13.283	-12.628	-10.471	-10.798	-11.429	-11.457	-7.8848	-10.866	-12.437	-11.342	-11.096	-8.975	-14.501	-10.84	-11.531	-12.847	-9.957	-11.184	-14.753	-11.449	-10.571	-9.9341	-11.566	-15	-12.041	-9.2962	-10.915	-11.796	-10.007	-10.459	-13.514	-8.4318	-11.723	-12.112	-11.258	-11.592	-9.5482	-11.111	-11.431	-12.496	-12.071	-12.932
-17.266	-18.923	-21.846	-19.141	-23.212	-18.799	-22.897	-21.958	-20.532	-21.241	-22.118	-22.148	-19.319	-19.445	-19.936	-22.206	-17.707	-19.757	-19.112	-19.675	-19.984	-20.727	-22.167	-17.18	-19.638	-22.405	-18.868	-20.105	-18.181	-19.808	-21.958	-19.922	-17.833	-18.362	-20.976	-22.115	-23.356	-20.427	-21.215	-20.928	-19.523	-20.49	-20.1	-20.714	-18.755	-22.997	-21.568	-19.267	-23.388	-21.511
-3.2218	-0.46585	-1.9105	-1.6025	-1.6549	-1.5807	1.5887	-0.27161	-0.5796	-3.7553	0.24634	-2.683	-1.0373	-1.5259	-4.313	-2.9688	-3.6806	-2.9316	-0.36657	-2.1437	-2.9621	0.4811	-3.534	0.1792	-0.6262	-3.5699	-3.1015	0.62495	-1.5364	-2.2808	-2.8608	-1.1129	-0.91447	-1.1411	-1.2554	-0.18988	-1.091	-0.52185	-3.3317	-1.7306	-0.87975	0.068474	-0.45089	-0.39101	-0.071874	-0.23699	-2.598	-3.1624	-0.98499	-2.9647
-4.9005	-0.93621	-6.0079	-3.0511	-5.7661	-4.5453	-6.0145	-5.4273	-6.2554	-3.1293	-5.6933	-4.2836	-7.7699	-5.0735	-7.3814	-0.63623	-5.0795	-5.4845	-0.0028065	-3.7279	-5.9969	-1.5113	-4.1168	-0.61687	0.65709	-2.3736	-2.9636	-3.7132	-2.3025	-0.73889	-3.808	-2.3208	-6.2951	-4.3652	-5.7155	-4.3155	-6.7407	-6.4576	-5.0734	-4.2256	-4.6296	-7.3419	-2.6593	-4.1835	-2.4529	-0.022214	-6.5521	-4.5233	-1.7397	-6.962
-3.1003	-0.99619	-4.3054	-2.8206	-3.6483	-3.1475	-3.8175	-2.8946	-2.0577	-5.554	-5.1223	-5.8048	-4.0016	-1.6166	-3.5326	-3.3335	-3.0198	-1.153	-6.4761	-2.5356	-5.8526	-5.0241	-5.0113	-3.2921	-4.2365	-1.5114	-5.1281	-2.3046	-3.4182	-3.8498	-3.6494	-0.1688	-1.0583	-5.9305	-2.9324	-3.3832	-3.4304	-0.27511	-3.2598	-3.0635	-2.6017	-2.3958	-3.3189	-3.5667	-3.2387	-4.3193	-3.1897	-5.6369	-1.9555	-4.0533
-4.7639	-5.8434	-4.2964	-7.5671	-6.4069	-3.8406	-3.4027	-7.8971	-3.1687	-3.9936	-4.3579	-5.0039	-3.3962	-5.6668	-6.4865	-2.4979	-3.9811	-3.0758	-2.9176	-2.7187	-6.3906	-3.7427	-1.4472	-7.8651	-6.5033	-3.0299	-5.6825	-5.1835	-6.7022	-4.8919	-4.6561	-4.713	-1.9921	-5.3297	-6.3221	-5.1569	-7.9214	-6.4337	-5.355	-3.6297	-3.6939	-4.0343	-6.1098	-6.6102	-6.1222	-5.6747	-3.1631	-4.7617	-4.8512	-4.1577
-10.995	-12.688	-12.927	-12.443	-8.2299	-11.458	-10.977	-12.67	-14.435	-11.52	-12.056	-10.318	-10.207	-11.52	-11.403	-12.379	-13.218	-14.396	-15.957	-13.72	-12.364	-13.551	-8.243	-10.126	-9.2465	-7.7149	-14.008	-9.6624	-10.706	-11.128	-11.717	-12.072	-10.829	-14.119	-12.941	-13.345	-12.636	-11.588	-13.444	-10.884	-8.1118	-13.31	-11.021	-13.89	-14.007	-11.51	-14.584	-9.4166	-10.949	-13.488
5.3589	7.4048	9.2184	4.6991	7.4254	8.0855	6.0453	5.6764	9.5712	6.9841	7.105	8.3916	3.9431	9.132	7.2845	5.0005	6.3797	8.1053	7.4513	7.5766	9.752	11.923	4.3549	4.2972	9.2466	8.6313	6.0551	5.8576	5.8357	6.8455	9.2533	9.3387	4.1791	6.5041	10.505	6.813	7.214	6.1928	4.1208	7.4437	6.4467	7.3255	7.153	9.3214	10.082	7.2835	5.6001	5.5409	7.2697	7.4863
-5.5574	-6.3858	-5.4684	-6.5354	-4.5524	-3.705	-1.8299	-2.1497	-7.5089	-5.241	-3.0446	-6.1793	-6.6888	-2.8777	-5.1609	-5.2752	-2.8948	-3.8289	-4.7775	-1.592	-4.883	-4.3417	-4.95	-4.3375	-4.9777	-6.8342	-2.0322	-3.3449	-6.1979	-2.2184	-5.1794	-4.6821	-5.9576	-6.173	-4.0384	-5.0602	-5.5059	-4.2141	-5.455	-5.7711	-3.6133	-5.3952	-8.0277	-7.186	-6.0542	-3.2963	-2.6928	-8.6355	-4.8422	-3.2535
8.4533	10.861	7.7265	8.4707	4.4688	8.8914	9.3462	8.901	8.5076	7.2245	8.4394	3.5575	11.209	11.776	9.3591	9.0095	8.7964	10.021	9.0763	11.122	6.497	7.6361	11.267	8.3804	8.6749	8.2155	9.1584	7.1782	9.1496	8.1268	8.9369	5.5475	10.008	9.8775	5.943	8.9231	12.295	4.2719	8.8194	8.5279	7.8321	9.4445	6.8878	7.3188	8.8357	6.8452	4.125	12.139	9.8866	3.7691
4.6251	2.5451	7.6734	3.8002	3.756	5.016	4.084	6.1213	2.6913	4.8495	3.3626	10.891	8.4021	4.5336	2.4639	4.8676	6.527	5.1425	3.0497	5.7465	3.1448	3.1354	8.0628	5.8806	4.911	4.9004	5.8177	5.2933	4.2455	3.7926	6.0997	8.3212	4.0305	3.089	4.1841	3.9886	6.5518	6.6891	6.4921	4.9464	3.3376	4.3937	6.1757	5.1698	5.8875	5.1638	2.1136	6.2531	6.3798	8.8457
-8.529	-10.272	-9.6041	-9.2655	-9.1807	-12.176	-9.7286	-8.8432	-8.3229	-9.1362	-9.393	-8.788	-12.553	-12.599	-11.251	-8.3205	-13.142	-8.7742	-8.9775	-11.825	-12.105	-10.529	-11.709	-10.866	-9.5975	-12.132	-10.955	-11.127	-8.3412	-7.8932	-9.5153	-10.411	-9.0295	-11.159	-7.8838	-11.147	-7.5991	-9.0214	-9.1905	-9.0922	-7.9632	-9.3722	-7.0452	-11.711	-11.663	-9.4339	-12.45	-9.616	-12.741	-8.6844
-10.132	-7.5141	-9.7367	-8.6987	-4.6513	-6.8377	-7.7956	-10.984	-10.06	-8.8026	-9.5196	-10.02	-12.68	-8.5466	-9.8389	-11.024	-8.166	-3.2068	-8.7435	-10.943	-10.1	-7.7958	-11.099	-9.378	-8.415	-6.4702	-10.92	-10.875	-11.444	-9.1197	-7.5871	-5.7858	-8.223	-6.5632	-8.383	-8.1629	-6.9275	-8.8456	-7.611	-9.206	-8.0563	-7.8926	-6.7091	-6.1015	-7.3301	-9.0247	-7.7198	-9.1653	-9.4386	-7.834
-14.406	-11.841	-11.061	-10.642	-13.733	-13.188	-14.341	-12.05	-10.265	-10.468	-11.96	-11.557	-12.868	-16.088	-10.666	-15.357	-15.268	-13.008	-12.889	-13.136	-9.5825	-12.271	-12.558	-13.02	-12.987	-17.7	-17.854	-10.383	-13.829	-14.764	-10.482	-9.9245	-11.984	-12.779	-9.7231	-15.235	-12.819	-13.267	-12.5	-13.202	-14.68	-14.559	-14.332	-11.444	-12.374	-15.966	-9.3003	-16.459	-9.3005	-13.674
4.0857	5.3117	5.2256	6.2248	7.865	6.6713	8.5003	5.8649	6.9738	4.7052	5.946	4.8115	6.8826	5.3681	3.7733	5.7465	9.5963	3.1208	4.6436	4.0501	6.0509	5.791	6.9423	4.4383	3.7017	7.6532	6.1855	5.5016	7.6223	6.0798	4.843	6.6342	5.4382	4.2655	9.4959	2.6173	4.6757	7.498	6.5038	7.6804	3.6043	7.697	6.1541	5.2759	6.8074	8.5277	5.8051	7.1936	3.2483	5.2145
-4.7012	-8.6486	-4.8093	-5.5242	-7.4119	-8.0772	-4.9104	-8.3923	-9.5744	-10.109	-8.5036	-7.0125	-6.6543	-7.4194	-4.7436	-4.8377	-6.7414	-9.8011	-6.5833	-7.5875	-7.8834	-7.8923	-5.3904	-4.5134	-5.6553	-6.5526	-8.0101	-5.736	-7.5962	-6.6642	-8.0117	-9.5489	-12.481	-7.7362	-6.9921	-2.4247	-7.8469	-8.8977	-3.461	-6.6026	-5.103	-3.5655	-4.1954	-7.9225	-8.3482	-8.7891	-6.4764	-6.174	-6.5043	-8.2341
-10.182	-17.698	-15.357	-16.68	-13.075	-13.235	-13.724	-14.929	-13.645	-14.933	-11.719	-16.174	-14.38	-15.025	-12.132	-18.045	-12.052	-11.989	-14.164	-13.54	-12.881	-10.765	-13.754	-12.353	-13.811	-13.711	-15.334	-14.987	-10.757	-11.445	-15.699	-14.909	-15.889	-15.722	-12.056	-13.082	-14.207	-15.689	-13.658	-16.386	-11.455	-12.698	-13.657	-12.327	-11.407	-13.902	-14.818	-13.519	-14.997	-12.815
-0.52238	-1.398	-2.3144	-1.6073	-2.9607	-0.11185	-6.315	-3.859	-1.6828	-4.6927	-3.055	-1.4142	-0.67866	-3.0878	-5.6256	2.8426	-4.8142	-2.3499	-4.3491	-2.9686	-3.2948	-2.7268	-3.0321	-4.3756	-2.9137	-3.8538	-0.21011	-4.9278	-3.5179	-4.2412	-3.3643	-3.8586	-1.5415	-3.027	-2.9405	-0.025955	-5.309	-7.7511	-2.6938	-4.4257	-3.1021	0.058953	-3.8964	-0.7585	-5.6228	0.11708	0.044444	-6.0652	-2.7823	-2.6554
-4.344	-1.013	-2.7037	-4.8923	-3.7089	1.2641	1.3469	2.5137	-1.2973	-2.8289	-0.12457	1.5915	-3.188	-1.9996	-5.2191	-5.2046	-1.0855	-4.3719	-3.668	-1.6329	0.0069503	-1.4851	-1.8124	-2.6947	-4.2613	-2.3212	-0.90182	-5.1552	0.94722	-2.7961	-1.8616	-5.7706	-1.9684	-1.9046	-1.2258	-2.8387	-1.9655	-2.5426	-1.9649	-3.6004	-0.92754	-4.2362	-4.5795	-1.5775	-6.17	-3.0238	-1.6158	-1.2893	-4.9169	-5.0724
-1.7796	-3.0396	-5.4908	-2.1429	-3.7138	-4.8059	-4.2078	-4.3083	-1.4525	-1.5457	-3.4054	-1.4389	-6.1149	-4.9511	-4.7796	-3.7167	-2.9081	-6.3111	-4.7895	-4.8442	-3.4469	-3.8515	-3.6058	-1.8529	-6.5488	-5.855	-4.4814	-3.8231	-1.8746	-2.1474	-5.4387	-4.9101	-3.1058	-3.9006	-2.4455	-1.9634	-2.0855	-2.1021	-4.0038	-4.549	0.162	-4.7851	-2.0636	-4.2451	-2.591	-3.5021	-3.1764	-4.8399	-4.5557	-1.6246
-1.2956	-3.031	-5.6129	-6.133	-4.6857	-3.6938	-2.7497	-6.8521	-3.6961	-2.1497	-4.7613	-1.0689	-3.3523	-1.2501	0.12488	-5.1468	-5.0516	-2.5426	-1.7903	-3.9098	-5.839	-6.9552	-3.3512	-4.8055	-4.0083	-1.5285	-2.7666	-4.5201	-1.0015	-5.0572	-7.43	-3.9571	-5.9696	-5.1258	-2.6927	-4.871	-2.2273	-3.5721	-1.5564	-4.8223	-2.7743	-2.635	-3.4057	-5.7496	-4.9918	-3.2587	-3.6599	-4.0203	-2.2775	-5.3231
-4.6368	-3.1317	-0.68368	-2.8234	-5.9039	-4.5307	-2.7957	-2.4174	-1.6771	-4.6669	-0.50681	-2.7049	0.71242	-1.3051	-5.5775	-4.6203	-4.795	-5.3068	-2.9823	-3.0958	-5.1517	-2.5348	-2.3484	-1.6047	-2.8924	-4.3766	-3.6036	-0.83161	-3.8071	1.202	-1.5795	-2.7079	-5.9714	-0.36646	-6.2537	-2.9605	0.70929	1.5842	-1.8063	-5.3119	0.096558	-2.6154	-3.5715	-2.9596	-2.7007	-6.7867	-4.0119	-2.0824	-4.6134	-0.4657
-1.9864	-3.5825	-2.7922	-2.9876	-5.2436	-3.8084	-1.4786	-0.38241	0.99669	-0.31358	-1.3353	1.2701	-1.1914	-5.0724	-2.1194	-2.6595	-3.5989	-3.1499	-4.6586	-0.88743	0.36496	-3.61	-1.8524	-1.2022	-4.369	-4.5901	-1.6397	-4.6122	-2.2794	-5.4061	-4.1208	-2.379	-3.5685	-4.4308	-3.2969	-4.3409	-2.1454	-5.7948	-1.4917	-5.2428	-1.1143	-1.5762	-3.1765	-2.2576	-6.955	-3.6307	-8.1525	-3.1901	-3.8102	-5.4712
-3.6966	-4.957	-9.1131	-5.5433	-6.6716	-3.1304	-6.3219	-9.9259	-7.9719	-6.6888	-3.2096	-4.2062	-4.0889	-6.842	-7.2565	-5.7777	-4.3114	-7.3686	-7.2499	-9.6303	-7.8142	-5.2681	-7.3485	-6.9608	-3.5387	-2.0089	-5.9923	-6.5008	-5.9012	-7.1864	-5.0547	-7.5523	-4.0433	-2.5346	-3.4539	-5.2311	-5.3285	-6.1098	-6.5753	-6.0892	-6.5969	-4.385	-4.9039	-5.606	-5.4756	-7.6018	-7.3513	-8.0695	-5.6569	-5.1913
1.2112	5.9854	3.803	4.3632	4.0476	5.661	2.7822	0.047053	3.5391	4.081	4.7861	5.5469	2.4635	2.933	5.1578	1.329	3.5017	4.0864	2.5472	2.106	2.5884	2.0495	1.4487	3.571	1.6495	5.7828	5.0757	-0.15261	-0.21182	0.83167	4.3151	2.3596	3.8279	3.9888	2.888	1.9999	0.20419	2.3073	2.6978	1.6964	4.1511	5.3218	4.328	2.8867	2.92	4.0142	1.6616	1.9042	4.0563	2.8182
-5.2792	-2.917	-5.0511	2.0204	-5.246	-3.0313	-5.509	-4.5453	-3.5196	-1.7864	-2.0573	-2.3747	-0.7954	-4.9342	-5.2165	-1.4019	-2.2371	-4.0498	-0.43008	-4.5995	-0.72898	1.0918	-5.762	-0.79035	-3.3723	-0.79065	-6.1559	-4.5201	-2.7065	-3.2322	-2.8969	-0.44451	-4.8405	-0.037045	-1.9975	-1.8729	-4.8007	-1.4442	-3.755	-1.7154	-2.9573	-0.71804	-2.5622	-4.7805	-7.2764	-2.7511	-2.022	-0.7318	-4.4722	-4.2784
-9.1288	-12.756	-9.2979	-9.2964	-6.6729	-9.9981	-8.7738	-8.5373	-10.888	-5.7246	-8.0197	-8.1221	-8.9058	-9.2171	-5.4847	-10.885	-8.2983	-8.8123	-8.6301	-7.9501	-5.4081	-10.715	-7.2881	-9.4448	-8.6462	-7.4347	-11.231	-11.64	-10.912	-9.0028	-7.426	-8.7307	-6.381	-6.7679	-5.3534	-9.0828	-11.457	-11.504	-8.2892	-10.809	-6.7555	-8.6873	-12.065	-6.8447	-8.1027	-9.9489	-7.6598	-8.8568	-9.2751	-8.8953
1.6793	0.52802	0.79279	1.9394	3.4498	-1.9873	-0.95602	2.6077	0.7023	-1.861	4.6728	1.8837	2.8613	3.1935	1.8651	-1.3862	-2.9455	-2.2101	3.0031	1.9088	-0.16403	0.70476	0.22698	-1.6798	-0.93116	-3.0011	1.8707	-0.051307	0.59132	2.2593	0.9835	2.8437	-1.1563	-2.5364	1.4286	-1.1722	1.0519	0.27999	0.40598	0.73694	-1.9925	0.12452	4.0284	2.4336	-0.95976	3.2532	-0.16832	-3.0188	1.9501	4.861
-8.8091	-9.0019	-9.8303	-8.6102	-6.7727	-9.082	-8.9515	-10.122	-6.71	-13.79	-10.864	-10.922	-8.7087	-9.3076	-11.451	-7.7037	-13.385	-6.0357	-10.647	-10.948	-8.3213	-8.3395	-6.5312	-5.4295	-9.4624	-8.3503	-10.227	-9.4805	-10.46	-11.181	-7.9796	-14.418	-9.9174	-9.6424	-11.122	-11.123	-9.7279	-9.3484	-8.1586	-7.5778	-9.2801	-6.6565	-11.252	-10.138	-7.4669	-10.679	-11.079	-8.0047	-9.2728	-6.5877
-4.4425	-3.1437	-4.5496	-4.4309	-1.4353	-4.034	-5.9641	-5.8638	-4.8629	-8.1643	-5.1406	-2.7165	-5.9656	-4.5906	-4.6494	-3.7239	-6.6203	-6.4497	-6.9732	-4.5601	-6.3226	-5.3353	-4.5155	-7.4793	-6.2599	-5.5284	-4.1058	-2.1339	-5.7549	-4.2563	-4.1656	-1.8268	-2.0323	-5.2164	-5.0737	-3.059	-6.6722	-4.7266	-5.7981	-3.8837	-5.2942	-6.1395	-4.1216	-6.7291	-3.9263	-4.616	-3.8608	-1.9479	-1.9751	-1.9394
-1.8523	-2.7855	-4.2483	1.6171	-0.38171	-0.64543	-3.8467	-3.0835	-1.5884	-1.2946	-2.7999	-1.1066	1.1716	2.3267	-2.1783	-2.1303	0.46787	-2.6378	-2.1746	-4.6139	-0.94449	-4.1792	-1.784	-3.4581	0.10351	1.0766	-1.345	-2.5431	-1.5031	0.51539	-2.3543	2.4938	0.026058	0.5532	-2.2001	-2.4506	-0.21618	-1.3541	-2.0032	-0.32759	-1.2164	-2.9064	-1.2728	-2.248	0.38873	-1.7667	1.125	0.17364	-1.5918	-2.7554
-3.4683	0.27468	-2.2922	-4.4572	-1.2267	-4.3775	-2.6214	0.62236	-3.9412	2.0487	-0.64759	-1.5653	-1.8664	1.0061	-1.3622	0.04602	0.57514	-1.3509	-2.9348	-0.79092	-3.6725	-0.24284	-4.2551	-1.9515	-0.069841	-3.1209	-3.9255	-3.2098	-3.7794	-2.2158	0.43148	-2.1935	-3.8468	-2.8556	-2.1101	-4.4686	-0.0064757	-1.6969	-3.1491	-0.17005	-1.1641	-5.1254	-1.5451	-4.5424	-1.1274	-5.5058	0.32566	-3.5671	-2.6073	-1.5847
9.2665	11.942	10.909	10.857	9.7212	10.882	9.1222	10.706	9.2663	8.5847	9.0925	9.6402	7.7405	8.8248	8.8496	12.062	9.1573	6.8036	6.8888	7.7866	9.7259	9.4928	9.9995	10.166	12.243	11.704	7.9327	10.507	9.4728	9.2891	9.4656	10.579	9.7431	10.431	11	9.7338	9.0574	11.225	8.3214	10.174	10.145	8.63	8.6035	11.439	9.737	9.5058	9.1036	13.724	7.6597	8.0482
-10.184	-12.043	-9.1243	-6.7704	-9.9457	-10.181	-11.627	-11.695	-10.903	-8.5189	-11.281	-9.2474	-8.9973	-8.446	-7.9409	-8.8786	-11.6	-9.0532	-11.442	-9.599	-10.014	-10.153	-12.204	-13.095	-6.6296	-8.3665	-9.5742	-14.155	-11.955	-10.309	-10.691	-10.702	-9.1046	-8.0059	-11.721	-9.6799	-8.9382	-8.8505	-9.2175	-11.995	-5.0697	-11.046	-10.532	-9.3212	-8.8591	-10.135	-8.5169	-9.5034	-15.431	-10.762
-2.2744	-2.1874	-1.8204	-1.1895	-2.3314	-2.1593	-1.176	-2.6683	1.3403	-1.0781	-4.1427	-0.54339	0.030481	0.4975	0.75785	-1.9984	-1.5164	-3.6122	-2.5853	-5.4191	-0.79208	2.001	-1.9655	0.81926	-4.0042	3.1828	-1.2408	1.3351	-1.6307	1.1254	-1.089	-0.24513	-1.0245	-1.7171	-1.7274	-1.8509	-3.0494	-3.3197	-4.4036	-1.0472	2.0493	0.27931	-0.67533	-1.4502	-2.2563	-1.7236	-0.095835	-0.96174	0.45563	-2.9312
0.26179	3.1847	-0.48521	-0.76131	-1.174	0.20588	0.52806	-0.46463	3.0341	-0.19253	-0.29798	-2.1352	-0.49728	-0.96162	1.2594	2.6938	3.5203	1.9935	-2.0501	1.3948	0.45136	1.278	-1.2296	2.8045	-2.3732	-0.38592	-0.31361	2.4418	0.92986	0.80057	1.8889	-2.7657	0.82314	-0.8246	-3.0225	-1.0871	4.2428	2.848	2.3278	0.85933	1.0982	1.3903	-1.5727	2.2975	2.0392	3.1839	-0.9328	-3.6713	0.65421	1.0937
-10.206	-10.109	-11.8	-8.4363	-10.513	-13.054	-12.809	-14.149	-10.36	-8.5204	-13.94	-10.075	-11.82	-13.072	-12.262	-12.714	-15.88	-7.7681	-11.436	-11.583	-11.221	-12.049	-10.633	-11.127	-13.585	-10.8	-13.656	-9.6395	-12.686	-12.94	-10.796	-10.517	-11.94	-11.824	-13.999	-12.644	-11.112	-11.535	-13.252	-11.516	-10.447	-10.108	-11.962	-10.964	-11.331	-11.563	-13.25	-12.746	-9.3412	-12.678
5.0999	6.4061	6.7446	7.2723	7.4258	6.4544	8.1811	6.1035	7.8684	6.4725	7.3655	7.1433	11.292	7.8296	5.1991	6.8684	8.3606	6.8546	7.2263	3.4706	5.3164	5.5134	5.5616	8.747	7.775	7.6175	5.0082	8.7205	4.1668	3.8488	2.956	5.6764	4.9979	6.0302	4.0098	2.4742	8.28	4.3001	8.1169	5.8769	5.8391	4.7359	8.229	4.882	5.035	5.2227	8.0996	7.969	6.3215	7.2468
11.851	7.1491	9.8025	12.635	6.6657	10.272	10.206	12.545	6.303	12.345	10.171	7.303	7.3508	8.8135	12.489	5.8926	11.836	8.6901	10.445	9.5067	11.294	9.4632	9.5415	9.0713	8.9405	10.886	6.6306	7.7492	10.245	9.9302	5.0356	11.539	8.9419	11.122	8.2294	11.919	10.318	12.432	6.3955	8.9889	9.0972	11.914	9.0198	10.004	10.769	8.3943	8.625	8.9331	10.517	8.8407
-12.691	-16.54	-14.245	-15.447	-15.522	-14.346	-14.354	-14.009	-16.699	-17.159	-16.098	-13.166	-13.915	-13.235	-15.766	-12.953	-14.377	-16.945	-16.563	-16.722	-12.805	-11.533	-15.796	-15.703	-14.662	-13.244	-13.769	-13.969	-17.643	-12.738	-19.074	-15.513	-12.638	-14.258	-14.577	-18.592	-12.139	-15.127	-15.22	-14.793	-15.674	-12.749	-11.635	-14.412	-16.684	-15.972	-12.592	-13.851	-15.674	-15.115
-0.44996	-2.0688	-1.2439	2.7917	1.4124	-0.44046	1.5508	-1.5641	-0.81666	0.19947	-1.0678	0.91061	0.60658	0.91513	1.3374	-0.36796	1.6616	-1.8502	0.8865	-1.8976	-3.1455	6.6237	-1.7734	-1.5298	1.2391	-2.1765	-0.98166	-2.5467	0.16652	-0.41567	2.3169	-1.8271	-0.9789	1.4989	1.5482	-0.80164	1.4581	-0.39017	3.3929	-1.3923	-0.35514	-1.2435	-0.41005	-0.038117	-0.78022	1.2252	2.5153	-1.6775	-0.49439	-2.4082
-0.5567	5.3957	2.3009	6.1896	9.7339	5.1961	3.7878	5.5626	5.502	6.3326	5.4496	2.9131	7.2345	5.8161	6.731	4.6142	5.8228	6.132	3.283	7.201	5.5819	4.1799	5.1513	3.7546	3.3654	4.0925	3.6468	8.4423	6.046	3.1172	3.0423	1.894	4.3797	8.075	4.4627	3.4549	3.6045	3.8639	3.877	6.2098	3.977	3.6918	4.135	2.7059	4.5334	5.5415	5.8334	2.3713	3.9163	7.6964
-1.1185	-4.6266	-4.2735	-2.1678	-1.532	-6.1219	-5.5076	-5.682	-2.4724	-4.4594	-1.5228	-3.7717	-5.1814	-4.9954	-1.2535	-3.9382	-2.9613	-2.2062	-3.8582	-2.7303	-2.4274	-1.7105	-5.0513	-3.9602	-3.9394	-6.0312	-3.8886	-5.9614	-5.1068	-5.5385	-1.4692	-6.8051	-1.8671	-2.9518	-5.1974	-2.4311	-4.3847	-5.2527	-2.8974	-5.4914	-3.8461	-3.617	-5.0317	-1.9319	-5.1809	-3.2952	-5.9218	-5.0541	-3.8739	-9.253
11.477	8.4368	5.7346	9.1597	10.175	11.315	9.3397	8.5579	7.9818	13.932	7.3507	9.0809	6.2427	12.058	5.5423	8.8039	11.957	7.6538	8.8019	13.467	10.416	9.0248	10.851	11.413	5.6803	6.9294	11.507	11.079	7.5804	10.341	9.7371	9.5767	6.8272	8.3227	10.988	8.5452	11.433	8.8974	7.8938	9.6223	11.993	9.0694	8.6399	9.6306	10.779	12.082	11.935	11.682	8.8457	5.6672
2.7837	-2.4734	-4.3579	2.6441	-3.9188	-3.6694	-3.0645	-3.7055	0.63603	0.52721	-0.57339	-3.1227	-0.10576	0.18448	0.13628	-3.1953	-3.0364	-2.4802	-0.81478	-1.4409	-0.16782	-0.077261	-1.5675	-3.2272	-0.2294	0.58556	1.1722	1.0283	0.076743	1.8278	0.49877	-1.7034	1.854	2.5316	0.4248	-4.5577	-1.6231	-1.6541	-1.6586	-2.565	-0.79291	0.21686	-4.5157	-2.1185	-1.322	-3.2501	-0.62621	-1.5975	-1.2405	-1.5301
1.2859	-0.501	2.807	-1.6195	0.14471	-0.69988	-1.4249	-2.6291	0.54419	-0.5834	-2.0016	-2.6695	-3.5278	-5.2556	-0.22811	0.31192	-3.6128	-2.6381	0.53489	-0.76378	-2.2156	-1.7794	-1.7376	-4.1011	-3.7038	-1.3628	0.51139	-2.0564	-3.5472	-4.891	-3.0465	-3.2904	-2.4406	0.74069	-0.7843	0.69064	-1.5658	-1.0742	-2.6655	-0.58522	-0.19678	-2.4866	-5.0476	-5.2946	-1.185	-0.95407	1.7007	0.57626	-0.55226	-3.3036
-9.5073	-9.925	-7.3132	-7.3883	-3.9948	-8.0117	-8.1415	-8.1966	-10.413	-6.3535	-9.7232	-9.05	-9.182	-9.4004	-6.3031	-10.722	-7.8289	-9.5063	-8.0429	-8.3885	-7.9338	-8.1895	-5.8863	-5.5116	-6.4952	-8.8399	-8.1844	-8.6039	-7.9463	-8.2611	-9.9001	-6.5118	-10.52	-8.1991	-4.3815	-6.9411	-11.449	-2.8903	-5.8223	-7.8693	-6.8115	-5.9399	-7.1373	-7.021	-8.0175	-12.072	-6.6145	-8.9158	-6.6984	-7.7098
-15.381	-14.937	-11.877	-13.818	-12.29	-10.816	-12.003	-9.8335	-12.408	-14.789	-12.507	-11.584	-12.529	-13.143	-16.359	-14.369	-11.117	-9.997	-14.008	-13.486	-12.01	-9.9013	-10.019	-15.944	-13.546	-11.593	-12.874	-16.384	-14.573	-13.856	-10.468	-11.625	-12.872	-10.07	-16.529	-12.833	-10.619	-15.668	-11.721	-12.331	-12.219	-12.927	-14.981	-14.03	-12.938	-12.444	-14.586	-13.616	-12.737	-13.35
-13.57	-12.37	-10.253	-10.608	-11.704	-12.362	-14.542	-15.288	-10.888	-15.943	-12.238	-14.306	-13.286	-9.3976	-13.732	-11.233	-10.811	-9.4276	-8.7382	-12.046	-10.742	-12.895	-11.367	-16.046	-12.223	-8.8539	-12.759	-14.365	-11.959	-10.831	-10.99	-12.959	-11.157	-13.41	-10.911	-12.277	-10.883	-10.828	-13.338	-10.513	-11.082	-9.6762	-11.134	-9.2243	-11.209	-11.715	-11.154	-10.202	-13.7	-11.465
-1.5352	-4.1392	-6.2173	-6.0901	-3.6806	-4.7827	-2.1379	-3.6105	-4.2777	-3.1649	-5.3489	-3.8821	-4.3411	-4.397	-2.8419	-5.0633	-8.8254	-5.9545	-5.2691	-3.2539	-2.2895	-2.1093	-2.017	-4.3778	-3.5275	-3.0529	-5.0546	-4.2146	-6.4415	-9.2532	-5.4423	-5.3079	-4.7214	-6.6762	-7.03	-7.0512	-4.8587	-5.514	-4.1804	-6.7026	-3.7602	-4.652	-1.865	-2.7352	-6.7068	-5.3121	-3.4777	-1.5332	-7.8002	-5.8836
-1.8724	8.3063	6.7438	4.8183	4.9188	1.6008	1.1041	3.6962	9.5369	2.8245	2.5589	5.3723	4.9895	5.3328	4.3838	0.41854	5.9571	1.4064	4.632	4.0485	2.8182	6.037	6.4654	4.2221	5.911	2.9684	2.3431	6.56	3.9049	5.2801	2.2678	5.1289	4.159	6.1195	5.0338	7.0487	8.6649	6.4022	5.2083	4.4478	4.5571	7.3403	7.1347	4.9809	4.0258	3.6936	5.5302	3.7269	5.9243	3.7092
-13.309	-10.823	-12.816	-10.21	-11.749	-8.1361	-9.0729	-9.5805	-9.8687	-10.771	-9.4245	-9.1416	-10.334	-11.088	-8.0401	-8.4761	-9.9548	-11.322	-11.497	-12.589	-10.912	-10.076	-8.3087	-13.32	-11.202	-11.522	-10.436	-10.963	-8.018	-8.5456	-11.604	-11.282	-14.269	-9.9322	-11.535	-9.2069	-10.939	-10.612	-11.04	-10.501	-9.4578	-8.6642	-6.2785	-8.9949	-9.8836	-11.334	-9.4433	-13.325	-12.443	-13.955
-2.3072	-4.3963	-4.8219	-3.4072	-5.6519	-5.334	-7.4389	-4.0135	-2.5475	-2.6064	-3.4319	-1.1019	-3.0198	-1.821	-0.92344	-4.5675	-6.514	-5.2512	-5.3768	-5.924	-4.6171	-2.8878	-1.7736	-7.618	-2.71	-5.7116	-2.7414	-4.6842	-3.6483	-3.6033	-3.2374	-4.6586	-4.5795	-6.1261	-6.0088	-5.739	-3.181	-5.1693	-0.72746	-3.3695	-3.9513	-5.2647	-3.0059	-4.9732	-5.787	-6.4975	-3.5433	-3.6172	-6.3546	-1.8207
-6.5926	1.5623	-2.9885	-1.679	-0.71463	-2.6341	-0.14392	-3.726	-0.91205	-3.1471	-3.5836	-3.5694	-2.4705	0.21372	-0.33846	-4.0483	-2.3569	-3.089	-2.3504	0.59271	-1.8085	-1.5435	0.15313	-1.239	-1.9169	-0.16451	-3.8909	-0.9038	-4.6823	0.24946	0.11956	-2.293	-0.6013	-0.13646	2.7313	-0.60955	0.69325	-3.0941	-0.60468	-0.30895	-1.5388	0.98121	1.0993	-3.0998	-0.0032364	-3.6969	-0.41258	-4.1849	-0.14929	-2.7608
-2.4166	-2.5209	-3.7953	-3.1458	-4.9434	-3.3688	-3.5837	-2.7363	-3.6388	-0.96493	-2.69	-5.5284	-2.9136	-4.6854	-4.1118	-2.5667	-2.7621	-4.4157	-4.9528	-2.4603	-3.4959	-2.354	0.62874	-4.2302	-1.5426	-3.2473	-3.0735	-6.7272	-3.1355	-4.7801	-1.9612	0.29465	-2.1611	0.10522	-3.5761	-4.3282	-3.2061	-0.74284	-3.8592	-2.0014	-0.0030475	-4.3861	-1.0948	-3.091	-1.3503	-1.9701	-3.3179	-2.2893	-6.3049	-4.7616
9.172	6.8092	9.0899	9.162	8.5914	7.4045	7.5069	10.469	8.3971	7.8322	9.5713	9.4467	9.1359	11.565	8.7736	6.7519	8.2764	8.5988	8.7954	4.5033	10.728	8.3242	6.0918	10.386	5.3457	9.1228	9.2163	5.9646	8.5356	7.7384	10.347	7.7523	6.5705	8.1007	10.541	7.4393	7.3221	7.2151	11.165	7.9976	6.1644	6.8546	4.4708	8.9642	11.58	5.2792	10.115	8.2758	7.6621	8.6989
-14.275	-12.24	-14.306	-11.635	-12.914	-17.246	-15.886	-12.219	-14.426	-17.44	-12.088	-15.78	-14.628	-12.207	-14.868	-13.761	-14.547	-15.494	-18.605	-12.471	-13.777	-14.083	-14.547	-15.224	-13.345	-16.941	-18.791	-16.126	-18.49	-16.041	-14.979	-12.395	-14.55	-16.386	-12.499	-11.922	-9.7029	-16.777	-13.49	-13.598	-11.315	-18.239	-13.753	-17.842	-13.959	-15.757	-14.046	-11.256	-17.665	-13.592
10.415	7.8872	8.0478	8.7062	5.5104	9.6103	7.7086	6.8492	4.5942	8.1322	8.1069	9.5425	9.9795	7.3748	7.3114	10.151	8.1237	8.1734	8.5088	9.1593	10.059	9.7522	9.1968	8.9048	8.1345	7.1217	9.6052	8.2587	5.9435	10.971	8.1784	7.2814	7.8954	9.8651	8.2648	6.4164	10.861	6.0197	8.3635	8.2252	7.7154	8.4776	9.6787	5.6463	5.8162	8.2585	8.9237	7.9402	7.1044	7.1935
1.9453	3.4569	0.50731	-0.30664	-0.6314	-3.0705	-0.72155	0.12656	-1.9549	-3.774	0.48953	0.75025	-0.029396	3.6314	0.020843	-1.064	-0.21569	-1.9561	0.69834	-5.0315	-1.028	-0.41205	0.5945	-0.099572	-0.34933	-0.39695	1.2978	-1.4342	0.45336	-0.071769	1.126	-1.9082	0.19221	0.5846	2.3104	0.14129	-0.60858	-1.588	-0.071582	0.26677	-1.2861	1.5284	-1.845	-0.0057618	-1.2229	-2.2126	-0.089665	1.7235	-0.1419	0.54103
-4.9318	-1.6693	-3.7009	-0.59789	-3.9295	-2.697	-7.0862	-4.4384	-5.9123	-3.9503	-3.2949	-5.4087	-3.8584	-1.1122	-6.8716	-6.0726	-3.965	-4.71	-4.9054	-0.45451	-6.5235	-3.9273	-0.36632	0.81877	-4.2258	-2.0942	-2.6696	-3.7443	-4.5405	-4.268	-4.8136	-5.1791	-6.7516	-6.2792	-5.3537	-3.9635	-2.5115	-3.8967	-5.6894	-6.2373	-3.353	-0.21821	-4.9097	-5.3105	-3.1335	-4.7923	-6.6134	-3.3995	-4.5374	-1.138
2.5662	0.23154	-1.6605	0.38099	-0.30928	-1.0385	1.289	1.0867	-1.8753	0.6813	-1.6262	0.78375	0.047506	0.099419	-3.0475	-0.53492	-0.19899	-2.254	3.6788	-3.4397	-3.5537	2.1405	-0.81039	-3.394	-0.90171	1.4251	-1.5063	1.9047	0.4457	-2.0247	2.2568	0.16007	0.40798	-0.39545	-2.2896	-2.9797	-2.6043	-0.28048	-1.2652	-1.6816	-3.7653	-2.3387	-0.35177	-0.7292	-1.7654	-1.7629	-0.88648	-1.8268	-1.1338	-0.65218
8.2583	5.9827	11.863	8.7231	7.9005	10.129	8.1052	8.3038	10.757	5.8121	11.106	7.7958	8.8947	8.0613	7.4659	8.2131	6.4549	8.8904	8.336	9.3968	7.2	8.2189	7.5076	6.066	10.163	5.6607	7.358	9.5748	7.4646	8.1331	12.286	10.688	8.0368	7.4803	11.22	5.992	10.319	9.9825	6.9159	8.1854	6.2407	6.085	9.9007	7.9234	7.9995	5.7447	10.457	7.5449	11.996	7.6183
2.9791	2.9105	1.49	3.1348	3.1235	0.26128	0.16701	1.128	0.78294	1.2476	2.6522	-1.1822	1.0327	-0.47059	2.0202	1.2216	2.6354	5.8443	3.1691	4.1863	1.1811	2.1301	2.2403	3.962	-1.3633	0.38	2.2219	3.563	0.53828	2.8564	2.3372	0.80054	-1.967	0.73389	0.72605	2.3443	2.8691	2.4403	2.5171	0.41972	1.6028	1.6555	0.7682	0.95788	0.59914	3.3911	1.1093	-3.5093	3.1164	0.95494
-1.9775	-1.7274	-1.963	-3.9136	-2.42	-2.0409	-1.0843	-2.7552	-1.2029	-1.4635	-5.6738	-0.92714	-4.3368	-2.2417	-4.8095	-3.6681	-4.37	-2.9629	-2.1149	-0.82032	-3.3088	-3.9444	-2.7457	-0.53945	-3.7925	-5.7843	-3.4752	0.21616	-1.1854	-3.8777	-1.3252	-3.7099	0.68436	-1.4054	-4.842	-2.8855	-4.734	-1.3043	0.42601	-0.52968	-1.8056	-2.1945	1.5602	-1.3942	-0.092269	-2.6633	-1.2688	-0.85506	-4.698	-1.5268
-23.168	-21.617	-20.51	-19.495	-25.299	-20.454	-24.684	-22.23	-23.067	-23.47	-21.657	-19.736	-21.704	-21.028	-20.913	-23.978	-23.646	-21.461	-24.363	-19.814	-22.758	-24.039	-21.742	-23.873	-21.607	-20.736	-24.109	-21.844	-22.168	-19.203	-23.68	-22.054	-23.234	-21.278	-19.604	-22.565	-22.342	-19.379	-25.121	-23.54	-24.244	-21.176	-20.608	-23.561	-20.45	-21.767	-22.003	-22.032	-19.245	-22.106
-2.6157	-3.2098	-1.0741	-1.5565	-4.5382	-1.907	-4.0467	-1.8367	-2.2356	-3.1465	-2.2858	-0.92565	-7.4833	-2.0924	-3.8433	-4.5446	-6.3786	-3.7348	-4.2386	-1.8789	-0.59296	-6.6878	-4.2384	-4.3791	-3.7778	-4.2579	-5.118	-7.5389	-3.6478	-5.1549	-5.5797	-3.8843	-3.024	-4.7944	-4.1946	-4.1856	-3.1751	-1.5909	-2.8647	-2.9533	-5.0742	-6.9503	-4.9818	0.16181	-3.9192	-1.6065	-0.3213	-5.1717	-4.1825	-2.7607
1.7192	0.14093	3.5693	-0.88645	6.4266	-0.37694	2.0918	5.5187	6.3324	2.6476	1.4094	2.266	0.29576	0.092403	1.849	-0.98435	0.87563	-3.1398	2.6051	6.6241	2.7469	2.8223	5.7757	6.4864	4.8351	1.3959	5.2035	-0.96673	1.34	2.6693	-0.81736	4.7313	1.9372	5.1662	5.4697	1.0713	4.7275	1.7672	6.1211	1.0642	1.9049	5.4761	4.1618	2.9501	5.7816	0.77344	5.9196	3.0161	3.8879	0.52602
6.8949	8.8183	8.075	5.5206	4.0174	5.5614	7.3399	4.5666	11.632	8.4387	7.8001	3.9875	2.8455	5.114	8.4039	6.3383	10.099	6.0047	4.6047	4.1977	4.4558	6.9825	4.8954	8.362	9.2703	8.9523	6.2109	6.8208	6.3919	5.3399	8.4416	4.6894	7.6375	3.8968	7.0053	8.0901	7.549	4.9047	8.8294	4.9074	8.7619	8.5734	6.5688	6.4188	3.7005	6.0317	7.0763	7.3385	6.8245	7.2175
-2.0932	-2.3921	-1.9153	-3.9149	-4.0522	-0.84448	-0.62987	-2.2095	-3.4955	-2.443	-1.4147	-2.2045	-0.41311	-1.4659	-0.33904	-3.0964	-6.5207	-1.8756	-3.3204	-5.3282	-3.3126	-2.6834	-5.8459	-1.5501	-1.4196	-5.2155	-3.6944	-4.0618	-3.4943	-2.7426	-1.1397	-0.69195	-2.4527	-4.5096	-2.4192	-2.3613	-2.3758	0.14656	-3.0797	-5.2402	-1.0704	-4.8603	0.53747	-3.058	-1.6831	-5.4211	-1.1444	-3.2895	-2.4057	-2.6959
2.8387	4.7894	4.3475	4.7219	1.2266	4.7758	4.1857	0.9724	8.6107	1.2338	3.3136	3.6339	4.9493	-2.4351	2.6187	2.9937	3.6688	2.4862	3.8054	4.6307	3.2637	0.37808	2.7063	2.7794	2.3839	3.3922	4.0342	5.2199	-0.75193	4.2121	4.9647	0.14556	0.62847	-0.98351	4.287	0.12025	0.090944	0.81684	4.6786	2.553	4.8247	4.4305	1.7324	2.9845	6.8841	0.88623	-0.51233	2.8881	-0.20019	2.2976
1.3591	3.4372	0.46251	-0.56856	2.6471	4.2154	1.3569	2.599	2.564	0.2164	2.3824	-1.5041	1.6812	1.9745	1.6898	3.7594	1.1097	1.8873	2.2631	2.551	1.0077	2.8845	2.8213	3.7076	0.74207	2.6302	1.4819	2.2766	0.74638	1.7464	2.5052	2.2241	4.2226	1.5729	1.7759	3.2593	1.9753	-1.1819	-0.53938	4.7442	0.40851	1.4587	-0.28308	-0.60064	2.492	2.5125	2.4075	-1.9328	2.184	2.4978
0.37978	1.8079	2.9129	4.2229	4.5211	-1.7663	-0.4319	2.4419	0.22307	0.3203	4.5235	0.61504	4.3853	-2.3609	5.4933	1.8611	4.7267	0.57929	-3.9197	3.9807	0.7161	1.7406	-0.61422	4.2819	-0.12706	-0.29422	-1.0223	4.0057	2.458	5.0553	3.5495	2.3809	0.64091	0.21464	5.3636	-0.64115	-0.59117	2.3015	2.6328	3.9097	-1.8164	3.6988	6.6979	1.2528	3.9103	2.2329	3.5417	-1.1977	0.48104	0.28518
-10.735	-10.853	-11.032	-15.182	-13.511	-13.272	-12.3	-7.817	-14.492	-12.533	-13.33	-12.271	-11.699	-9.8801	-11.048	-10.025	-9.3019	-10.957	-11.443	-9.8842	-10.154	-9.511	-12.035	-12.154	-12.359	-11.592	-10.113	-10.225	-8.6393	-11.678	-10.858	-14.568	-12.576	-12.315	-8.4668	-13.378	-12.666	-11.241	-13.022	-12.748	-7.8765	-11.417	-13.101	-10.623	-9.2256	-15.175	-12.596	-12.02	-10.889	-9.3505
2.5831	-1.627	2.7958	2.8329	3.0016	3.686	2.5513	5.5073	-1.7621	3.6057	2.5604	-1.0544	2.0553	-0.16991	2.0967	5.2798	4.4065	0.1296	3.5444	3.9446	3.1692	1.5339	-0.52842	4.7863	2.466	2.5611	4.662	4.496	-0.22445	5.1165	2.0816	0.77196	3.351	5.3672	2.4803	1.5523	0.72459	4.4066	5.9834	3.0638	5.6772	1.7345	2.5577	1.7397	1.7775	0.7335	0.98253	1.9223	3.2731	0.85778
-11.752	-8.3854	-7.0654	-9.653	-10.243	-6.4087	-8.1834	-9.1458	-10.566	-8.5473	-9.5153	-12.593	-8.2747	-10.458	-10.406	-6.7905	-4.8883	-10.879	-10.848	-7.538	-9.0909	-8.426	-8.876	-7.9307	-10.618	-7.3796	-7.7302	-7.6866	-6.4783	-10.214	-10.887	-9.1145	-4.3935	-8.866	-7.4778	-9.3797	-8.4627	-8.9155	-6.9306	-9.5321	-9.7208	-8.4035	-9.5057	-6.966	-7.4461	-9.7423	-10.19	-9.6317	-9.4145	-7.7835
-5.4096	-4.6928	-3.9416	-4.0257	-5.5389	-1.9998	-3.1841	-3.4257	-4.8947	-4.9722	-6.0192	-4.4598	-4.6285	-4.0327	-3.4094	-3.476	-2.1939	-3.8129	-6.1295	-2.3456	-5.7801	-4.0554	-3.2536	-2.1451	-2.7283	-7.1538	1.6376	-3.9935	-3.5894	-3.9664	-5.7185	-4.5989	-2.872	-1.5961	-4.4977	-3.7403	-0.8015	-5.4795	-4.6849	-3.1912	-6.4735	-3.2217	-3.7282	-3.7241	-5.1405	-2.471	-1.1712	-4.8205	-6.2815	-3.2672
2.9701	-2.4527	-1.4905	-1.2556	-2.7305	-2.7718	-0.29248	-3.0868	-1.45	-3.5633	0.25886	-0.15393	-2.1343	-4.0782	-0.26027	-1.1591	-3.8514	0.056461	0.54149	-2.965	-3.4142	-0.54868	-2.72	-3.0187	-0.46164	-5.6452	-2.0015	-3.294	-1.0002	-3.6232	-2.816	-3.443	-3.3571	-0.84704	-5.6784	0.10494	-3.4472	0.060689	0.21052	-1.1717	-1.6122	-1.4478	-2.5959	-4.1912	-2.0281	-0.83277	-5.2855	-3.5741	-2.7051	-7.3391
-13.376	-15.386	-11.6	-11.173	-13.739	-8.6696	-13.953	-12.568	-12.191	-16.676	-12.327	-11.837	-13.428	-10.314	-13.134	-12.134	-15.724	-13.846	-13.212	-17.377	-10.548	-13.489	-12.397	-13.795	-12.002	-13.883	-12.489	-12.49	-13.035	-12.769	-12.518	-10.079	-12.245	-12.783	-12.1	-11.688	-12.246	-9.9714	-12.6	-11.94	-12.692	-12.934	-14.858	-12.346	-11.296	-13.279	-9.0263	-14.785	-14.647	-13.366
7.6433	6.7794	13.228	7.998	8.2902	7.1847	7.54	4.378	5.5929	3.9106	6.0301	7.2884	6.4059	4.909	9.4337	4.8693	5.8598	6.2142	8.2644	7.1626	4.5158	5.7905	7.4059	7.2587	5.3707	5.146	6.0965	6.6635	8.1124	6.0491	5.6895	6.8219	6.3589	6.9516	6.9081	5.2201	5.0699	6.4845	5.1128	4.628	6.745	7.0859	7.3163	9.4493	7.5205	7.2647	5.6177	6.6851	8.6213	4.054
-1.7848	-3.6479	-3.945	2.1618	-4.5249	-0.46041	-1.3841	-4.2624	-1.6673	-4.5068	0.076736	-1.7935	0.60083	-5.1302	-3.4962	-0.24079	-1.8095	-3.054	-2.9235	-1.6792	0.39667	-4.8498	-5.0459	-1.9009	-5.1728	-0.036795	0.53082	-0.59037	-4.4165	-2.8556	-4.3807	0.042947	-3.9546	-1.0739	2.1722	-1.9149	-2.0895	-2.9147	-2.9281	-1.6479	-3.3316	-3.9298	-0.70424	-2.5282	-1.9543	-3.8705	-3.7147	-0.63075	-4.617	-4.267
6.7409	9.5806	8.9503	6.2687	7.3327	6.3285	7.267	5.811	6.2519	6.827	4.6354	8.2505	7.9002	9.0985	6.5989	5.7216	6.5208	4.9877	6.2494	5.6468	7.3145	6.166	6.3794	6.9138	6.9269	5.4372	6.5894	6.9843	7.1413	6.861	8.12	5.5489	7.6796	8.0103	8.197	4.5316	5.925	7.9934	3.8472	7.8791	5.2671	7.6427	6.0276	5.5118	7.7647	5.7535	7.5349	7.2721	5.1321	6.8698
1.6528	4.9675	2.8555	2.2827	2.618	2.0415	1.2217	4.9145	0.99121	0.96338	-0.62021	1.5096	1.8167	4.6648	-0.87728	5.879	0.39174	-2.3347	0.52411	0.5084	3.6761	1.8674	2.7796	0.92473	1.3317	3.7824	2.8408	0.66637	1.5165	2.14	0.42132	-0.055472	0.89765	3.1441	-0.10585	1.5896	3.4067	-0.35626	0.36734	1.1577	3.9141	3.123	2.6062	0.97161	1.5651	3.1337	-0.034428	1.0418	1.8184	3.057
-7.0793	-10.554	-5.5287	-8.0548	-8.5022	-5.3017	-5.5269	-5.7654	-6.0705	-5.6064	-4.197	-8.484	-6.347	-4.6803	-7.4731	-6.2816	-7.799	-5.0998	-8.6189	-4.0779	-7.7984	-4.1201	-4.9722	-6.1929	-7.6031	-7.2357	-5.7757	-6.6145	-7.3101	-4.3936	-7.4886	-5.1779	-3.3092	-5.5053	-6.4415	-6.0069	-9.7634	-6.3704	-9.4076	-7.3797	-6.9366	-3.4945	-5.1396	-5.796	-8.8269	-3.8538	-10.853	-5.6158	-6.2975	-8.8363
-0.36575	3.0423	3.7613	0.7547	1.6876	3.4084	2.0983	-0.18619	1.3577	-1.3546	1.3313	3.3258	3.2868	-1.4345	1.6043	3.6069	1.6184	2.4271	3.595	2.6216	0.050985	3.5578	1.8477	3.6858	3.4536	2.1518	1.6992	1.8476	4.1789	1.7924	2.2851	3.5186	1.1198	2.0862	3.0561	0.49108	-0.96459	-0.082992	3.2685	2.2902	2.0115	-0.20514	4.3057	1.1435	2.5797	2.8347	4.7797	-0.23055	1.726	-1.8051
-4.0578	-5.5707	-4.0372	-5.1026	-7.6962	-4.1165	-6.2722	-3.1861	-2.262	-7.9804	-6.7087	-4.9964	-6.4932	-7.8294	-3.545	-5.534	-2.6217	-2.3229	-3.886	-8.2051	-5.5902	-2.1849	-4.7114	-7.0285	-7.1848	-5.5165	-3.0164	-10.278	-5.4019	-5.3275	-3.5289	-3.2973	-4.8862	-6.3364	-6.8017	-2.7716	-6.6956	-5.5074	-4.0634	-2.8501	-9.0534	-5.9197	-5.4942	-6.3304	-5.4334	-6.3636	-7.7943	-6.337	-5.9531	-9.7766
0.16301	0.47976	-3.0049	-3.7228	2.4265	-4.2681	-1.3172	-3.0996	-4.0698	-3.0215	-0.83427	-4.263	-3.6777	-5.8259	-2.6694	-1.6817	1.4434	-4.33	-0.71631	-2.9764	0.062775	-3.7407	-2.025	-1.7129	1.1798	-0.26055	-4.5447	-3.9894	-3.1338	-0.32415	-0.53291	-3.153	-4.6831	-2.2779	-1.119	0.066512	-2.8077	-3.0403	-5.4243	-2.2826	-0.17414	-3.1683	-2.3278	1.2298	-3.2869	-2.3815	-2.3358	-0.39334	-2.4638	-5.1188
-8.6063	-8.3252	-9.3774	-7.9621	-7.9713	-9.1635	-7.6575	-8.3684	-10.706	-6.5491	-7.6523	-7.8829	-8.0212	-7.3169	-7.7785	-10.486	-7.8577	-9.4894	-8.5498	-7.7924	-6.7364	-6.3453	-9.6834	-7.7991	-8.0627	-12.89	-11.307	-8.1345	-9.8615	-10.653	-10.668	-11.509	-8.5625	-10.934	-10.048	-8.4366	-8.0898	-8.2206	-6.71	-8.4646	-7.3417	-7.0234	-12.796	-11.04	-7.3924	-7.7491	-6.4208	-8.559	-5.6567	-4.9606
-3.1826	-3.0024	-4.7674	-1.4667	-6.332	-5.9366	-3.6696	-3.933	-2.5938	-4.3157	-2.6584	-0.44603	-2.3822	-4.9213	-5.4953	-1.979	-4.8586	-4.6637	-4.833	-2.7195	-1.3443	-5.6401	-4.283	-4.8672	-3.0962	-3.2104	-3.7964	-0.56107	-3.9141	-3.5358	-2.7532	-2.4308	-2.123	-3.8924	-2.9222	-0.8907	-5.9442	-6.2643	-4.1861	-1.3895	-4.5777	-4.5716	-2.9204	-3.6112	-3.3547	-6.4016	-4.1981	-4.0111	-7.8472	-3.6402
-5.2068	-7.7245	-6.5823	-8.6101	-7.0657	-7.1879	-3.8397	-10.119	-7.1079	-7.1484	-6.6893	-8.8193	-9.5056	-12.785	-5.9973	-8.2821	-6.3619	-7.1425	-8.1719	-9.4012	-2.9127	-6.2782	-4.3537	-12.629	-5.6258	-6.7826	-9.0001	-8.0511	-9.385	-7.6475	-8.5619	-8.4078	-8.7547	-7.8187	-4.1122	-7.2496	-7.3793	-6.1598	-6.7645	-7.4691	-8.3233	-10.85	-6.3556	-6.7954	-6.3283	-5.1291	-4.4706	-9.8189	-9.2003	-5.9448
-6.1484	-5.55	-9.8027	-5.3237	-5.0969	-5.1097	-10.104	-5.5124	-4.3304	-8.8891	-7.9153	-5.2856	-6.6138	-8.3619	-5.4281	-9.439	-6.901	-7.6793	-6.8336	-8.4291	-7.6906	-7.142	-5.3287	-7.2373	-8.6364	-7.6072	-2.2183	-8.4028	-7.7563	-5.7906	-6.2813	-7.6228	-6.772	-8.9708	-6.5436	-5.3023	-8.9188	-2.3806	-5.4585	-6.6127	-4.4956	-6.689	-1.3355	-7.0534	-8.8894	-9.3205	-5.3188	-8.5962	-8.3811	-2.8999
-14.083	-15.172	-12.876	-10.934	-14.829	-12.769	-9.8056	-13.91	-15.022	-11.013	-11.814	-12.635	-13.369	-13.201	-15.894	-9.5915	-13.739	-14.087	-14.873	-12.261	-14.8	-10.03	-13.551	-13.171	-11.035	-13.551	-15.028	-6.4485	-14.215	-10.305	-12.243	-14.579	-9.5325	-12.85	-14.272	-14.16	-13.667	-13.767	-14.347	-16.136	-12.207	-14.909	-15.335	-14.173	-14.489	-14.961	-16.485	-12.037	-12.024	-10.795
-14.449	-13.38	-16.034	-12.791	-17.228	-16.242	-13.849	-12.738	-10.501	-11.972	-13.076	-14.349	-12.514	-10.33	-11.707	-11.903	-11.696	-13.931	-12.569	-13.663	-17.568	-11.626	-13.81	-13.226	-15.018	-13.742	-12.188	-12.772	-12.751	-11.86	-12.147	-13.042	-13.718	-13.516	-15.514	-10.892	-14.098	-15.1	-12.34	-14.043	-12.705	-17.336	-16.332	-10.843	-12.024	-13.132	-15.033	-15.466	-13.623	-13.934
-4.8641	-1.7683	-4.133	-4.4256	-3.0911	-2.759	-3.0365	-2.2079	-2.8866	-3.6043	-5.2109	-2.6336	-4.2144	-2.7834	-0.43143	-1.3025	-3.3682	-3.0617	-5.3523	-1.615	-4.3446	-2.6259	-0.46466	-7.4509	-1.3713	-6.1073	-6.3007	-1.5586	-3.3962	-4.2546	-2.0702	-3.7667	-3.0301	-3.8225	0.17344	-0.33387	-4.3222	-1.2196	-3.5563	-3.3507	-3.455	-1.3519	0.55776	-3.3444	-3.5657	-3.3999	-3.1771	-1.1115	-0.99792	-0.72533
-3.3446	-3.5347	-8.2977	-7.9916	-5.9546	-6.2964	-6.2653	-4.9389	-6.6124	-5.8574	-4.7277	-5.6321	-3.1401	-4.635	-7.7331	-4.0233	-5.9446	-7.4495	-6.2595	-2.7354	-8.7592	-3.5154	-7.8952	-6.0431	-4.6397	-2.7937	-2.7189	-5.5256	-6.9668	-3.9711	-6.0194	-6.0347	-7.0873	-5.3207	-4.7297	-6.8686	-6.8803	-4.2532	-3.0976	-4.9212	-6.2255	-3.5381	-7.064	-6.9381	-5.4055	-8.9784	-1.0341	-8.3559	-5.8235	-6.5451
10.04	6.5294	5.8481	10.269	8.1895	6.856	6.9183	7.7792	8.3666	10.644	9.3138	4.7631	5.3277	9.2343	9.1673	5.7632	9.1111	8.1983	6.6769	6.6442	8.4644	6.5255	7.4736	4.8323	7.0149	6.9208	8.4161	6.2063	5.4721	9.0389	6.5593	8.4815	7.8256	8.0229	4.6371	4.7868	8.7597	5.2647	9.415	7.314	6.2361	7.9563	6.8907	8.5994	6.045	10.319	8.5682	8.6727	5.4285	8.4074
-0.53995	-0.72239	-2.8428	-1.1702	1.5337	-0.42985	-2.7268	1.2183	-0.37926	0.13107	2.846	1.565	1.337	-0.80261	4.4299	-3.3843	-2.9856	-0.16998	-0.48067	0.52386	1.4843	1.853	-1.3282	0.56087	0.30703	-2.0303	0.17902	-0.19511	-0.35926	4.3488	1.5181	4.2079	1.452	3.3718	1.512	0.28452	4.4454	0.040015	4.1296	1.107	-2.0488	-0.015273	-1.1184	-0.26138	-1.4965	-0.18514	0.50194	-3.9574	0.78215	3.4692
-9.2003	-11.676	-11.803	-11.181	-11.805	-14.607	-12.464	-11.953	-10.191	-13.265	-12.021	-12.894	-8.4201	-12.009	-13.018	-10.81	-12.057	-7.8622	-14.606	-10.997	-16.147	-11.125	-10.148	-11.2	-12.851	-13.118	-7.0792	-12.522	-10.592	-8.5322	-10.16	-9.8648	-8.4121	-12.033	-9.7581	-13.549	-9.1633	-11.66	-11.476	-11.435	-11.937	-10.927	-12.515	-11.62	-9.9361	-12.892	-14.199	-9.704	-10.848	-11.874
-1.67	-0.58163	-3.366	-2.993	-7.48	-2.6146	-4.4261	-3.2288	1.0227	-3.8486	-5.3036	-6.1145	-4.9491	-2.2027	-5.9755	-2.9904	-4.4065	-8.5011	-2.4105	-5.0366	-4.4832	-3.4134	-5.853	-5.6026	-6.9121	-3.7552	-5.9318	-7.1819	-3.5231	-2.6396	-2.458	-5.2175	-1.4876	-2.5592	-5.5204	-7.8036	-4.8833	-1.608	-2.9673	-1.5931	-3.5851	-6.2865	-4.1619	-4.6021	-3.2181	-4.4411	-1.1043	-4.2084	-1.3576	-5.1765
-9.0133	-6.5839	-10.68	-10.975	-12.574	-13.169	-9.9434	-7.2283	-10.244	-12.9	-9.8787	-11.781	-14.192	-7.7435	-10.185	-11.572	-11.181	-6.3541	-7.1261	-12.118	-12.664	-14.318	-9.6486	-10.588	-12.553	-11.602	-7.4952	-10.839	-10.855	-12.815	-12.444	-10.741	-10.409	-9.7266	-6.3708	-11.033	-10.582	-6.6657	-7.9818	-8.8903	-8.5725	-12.928	-8.688	-11.939	-8.6425	-9.5667	-11.104	-11.611	-6.0534	-11.372
-10.456	-14.106	-12.192	-11.634	-11.475	-11.255	-14.943	-12.271	-11.508	-12.471	-9.1584	-9.9046	-10.325	-10.726	-9.8878	-12.635	-10.829	-9.2987	-12.897	-13.052	-11.836	-8.1156	-9.4788	-10.789	-9.9169	-13.256	-13.898	-11.085	-7.5915	-11.27	-10.627	-11.331	-12.909	-15.992	-10.314	-13.1	-11.818	-14.741	-12.73	-11.915	-10.322	-11.584	-10.53	-12.376	-13.275	-14.283	-10.963	-11.054	-10.771	-13.191
-1.7308	-5.1474	-3.1061	-4.071	-3.2036	-5.0368	-2.625	-5.6839	-2.6498	-4.8944	-3.3696	-1.1114	-5.7469	-7.5416	-4.2766	-0.64239	-6.3815	-2.6246	-4.8337	-6.1416	-3.1611	-2.5781	-4.705	-2.7375	-4.0961	-1.7842	-3.7717	-0.91659	-2.3992	-3.9649	-3.2784	-3.5328	-1.8233	-1.8439	-5.351	-6.2553	-3.3927	-1.004	-1.8069	-3.783	-4.0373	-2.7877	-3.7562	-3.1843	-4.9028	-0.25424	-3.1147	-2.3547	-2.5016	-1.2584
-3.011	-0.2686	-0.40433	0.20517	-0.88895	-2.8062	-0.81213	-2.6971	-6.5429	-3.3664	-1.0258	-0.65406	-1.8692	-3.4866	1.3458	-1.7952	-0.59595	-3.5823	-1.9761	0.20145	-0.44096	0.70159	0.13211	-2.201	-1.8339	0.59156	-2.371	-0.015772	-2.8966	-0.51185	-1.6112	-1.1477	-1.3586	-1.4347	-1.7267	0.22983	3.0131	-0.55096	0.65561	-5.8597	-3.2691	-2.694	-1.5865	-0.87686	-3.4139	-0.25737	1.5759	-1.6657	-2.6482	0.79268
9.3442	5.423	8.7433	10.085	8.2037	8.027	7.6054	8.2787	8.0671	9.5799	8.6081	11.443	7.455	9.1355	6.8991	7.2002	8.5679	7.4434	8.0954	6.0457	5.9356	10.646	10.012	6.6282	7.3258	6.432	6.308	9.0988	8.1769	9.1979	11.05	13.332	9.489	10.045	7.7245	6.9313	8.1464	9.4714	4.5797	8.3381	8.2247	9.8818	7.915	7.4848	8.8277	12.463	6.9022	8.9726	6.2431	5.591
-2.8113	1.0938	-2.1007	1.9003	-0.47283	-1.8308	2.3538	0.19046	1.6271	-0.58565	2.4846	-2.8569	-0.93536	0.91763	2.4832	-2.7237	-0.040498	-0.96321	-1.7708	1.2658	-0.5358	1.0618	-0.9164	1.7785	1.404	0.28963	1.1894	-2.9619	-1.0725	2.1816	-1.681	0.82271	-0.1543	0.028695	-0.58713	-2.3858	-1.3215	0.6699	0.58388	-2.4006	1.3413	0.51899	0.91003	-2.702	-2.8143	-1.1002	-2.505	-1.0935	0.9847	-2.4207
-7.6064	-6.6414	-8.4707	-6.7783	-4.8923	-5.7947	-7.2625	-7.8876	-4.6534	-3.9979	-5.3433	-5.8308	-5.5442	-6.1758	-6.8402	-6.9185	-9.1545	-7.7478	-5.9183	-5.8946	-5.6334	-6.2515	-6.3954	-7.092	-5.3928	-8.3798	-7.485	-7.8761	-8.8498	-7.3811	-8.4879	-8.1291	-7.4555	-7.5989	-5.3202	-5.5545	-7.2069	-5.5374	-4.9333	-7.4695	-6.8834	-6.272	-4.6029	-5.4698	-7.1399	-5.5177	-8.1753	-3.538	-6.927	-6.8701
-11.63	-15.634	-14.596	-9.3906	-14.314	-12.843	-14.463	-16.402	-9.2681	-11.03	-14.809	-12.53	-16.029	-15.406	-10.693	-14.573	-8.5733	-10.975	-14.225	-14.118	-12.825	-12.334	-12.901	-14.726	-9.7761	-11.922	-15.24	-14.04	-10.433	-11.242	-13.556	-13.115	-13.617	-11.902	-13.203	-12.459	-15.521	-11.777	-14.327	-14.271	-11.728	-14.911	-7.6846	-13.501	-13.935	-13.072	-11.403	-13.176	-13.333	-14.172
-0.37234	-0.10146	0.98409	0.51623	3.1525	1.949	0.42245	3.3914	2.3502	2.0868	1.7053	2.4535	1.4205	3.4918	0.88826	2.2139	3.9723	1.337	-2.6017	0.69859	2.5853	3.1509	0.39088	2.5392	2.6245	-0.5029	0.012546	2.6994	0.84801	0.67725	-1.9033	3.0161	-0.15217	1.5803	1.0369	0.10008	1.0209	1.9106	3.6902	1.4369	0.0093234	3.0924	-0.64302	-1.33	3.0729	2.1073	0.72735	1.8565	1.1345	2.0424
-0.50498	1.9438	1.277	-3.0754	-2.9477	-0.9057	-0.20128	0.44143	-3.4911	0.43471	-0.76222	1.9718	-2.7915	-0.31133	0.017769	-1.2305	4.0292	-0.057728	1.5712	-0.031413	2.2287	3.2023	0.89522	0.49043	-2.3205	-0.10419	-1.7579	-1.1869	0.84816	-1.2393	-1.7681	-0.47821	-0.22003	-3.4143	-0.65657	-0.29792	-2.3686	1.5303	1.7593	-1.6872	-3.9159	2.5151	-0.62897	-1.3804	0.36756	0.86387	3.2842	-1.0595	-2.2901	0.94724
3.3833	3.0843	2.1921	3.3587	2.9692	0.26947	0.70206	0.49459	0.37496	0.91828	0.56518	-1.8641	1.984	-0.42519	2.0678	3.3207	1.6218	1.6281	-0.11673	-2.7499	2.4997	1.3926	2.286	2.6741	-1.4974	3.3681	0.40413	1.8997	2.8318	4.0675	2.4497	-1.0546	1.1138	4.1313	1.0803	-1.8034	1.2839	-1.0473	5.561	5.2084	2.4635	0.82816	3.5874	1.6019	0.28032	3.1281	0.62221	0.95543	-2.8569	0.93412
8.8344	8.3105	6.3626	3.3855	6.1579	5.4849	10.883	5.9718	5.8148	9.2529	6.8757	8.1055	6.1097	4.4406	6.4471	9.588	5.8788	4.3146	8.0697	6.2395	4.4965	3.8654	7.7048	6.2952	8.3064	6.4031	4.6551	7.5202	5.9994	5.6063	3.6394	5.3735	4.8569	7.5542	6.8725	7.5542	7.997	3.5935	4.2588	9.0942	8.4298	7.4305	6.8471	7.4276	9.727	5.425	7.6514	7.9666	7.2904	5.873
-6.8973	-2.2057	0.61531	-1.9581	0.71928	-4.2225	-1.8664	-3.6658	-2.9576	-1.1078	-4.8684	-0.85354	0.18859	-1.223	-4.0338	-3.1206	-1.1149	-1.8871	-3.3952	-3.0715	-1.6531	-0.94522	-5.8306	-3.1678	-3.676	-5.2501	-3.6481	-1.8073	-2.5791	-2.1154	-1.1218	-3.36	-2.2221	-1.8129	-1.5731	-1.8024	-1.2358	-2.516	-4.7011	-1.6075	-0.85492	-1.489	-2.3534	-2.7007	-4.0183	-2.5236	-1.8642	-1.6849	-4.2439	-1.7194
-3.8351	2.5837	-2.0249	0.3043	-0.79001	-2.4529	-2.2423	-0.91452	1.7363	-2.2097	2.5653	0.040192	1.9483	-0.55754	2.7277	-0.70387	2.0282	2.3468	-0.86363	-0.7056	-0.34571	-1.4789	-0.0041625	0.80571	0.31096	1.4755	1.1621	-1.4405	1.5149	-2.4522	0.69196	-0.18629	-1.3538	0.092215	0.51847	0.15967	1.1806	2.3147	1.4424	1.5075	-0.4182	1.4119	-0.28396	0.95895	-1.4049	1.6214	3.8581	-0.31991	-0.21326	-0.9566
6.4551	5.7692	5.5956	3.5664	5.8828	5.591	6.2722	3.985	6.2909	4.2395	7.8748	9.4702	3.5948	3.1703	3.5368	7.9952	5.6424	2.2022	8.2429	6.4033	7.0976	4.3013	6.3387	4.9246	4.5223	8.4968	2.2278	5.7256	5.0724	6.9944	3.293	5.162	5.1455	3.1334	4.2323	7.795	6.1234	6.1955	4.8755	1.1638	7.5688	4.8978	4.7777	2.2468	5.2516	4.3822	6.0096	2.7285	7.823	6.8201
-0.53835	-1.1558	-0.089316	1.6901	-0.40294	0.015526	-1.4437	-0.42165	-1.4919	5.2131	-2.7802	2.2885	3.2149	-0.16649	-1.3026	1.0676	1.5335	1.9412	-1.614	0.22069	-1.3394	1.3981	0.93095	-1.1036	0.90967	0.21667	0.49102	3.8372	-1.3004	0.1353	-1.9829	-0.26508	-1.6382	-2.3127	1.9875	-1.0736	1.4867	-0.85767	-3.4253	1.3934	0.5668	-3.5424	0.63793	-0.017681	-2.809	-2.086	-0.8092	2.1076	-1.2762	1.1517
-4.7676	0.031742	-0.55236	-2.955	-5.7522	-4.0533	-2.7502	-5.5354	-3.6446	-4.0808	-3.8472	-2.1773	-5.171	-2.3801	-4.8265	-1.7366	-6.0877	-3.3162	-3.0193	-5.3205	-1.7551	-4.9708	-3.4825	-2.752	-2.0176	-3.5215	-2.655	-5.6745	-2.0293	-3.3661	-4.5174	-3.4157	-5.065	-4.2564	-2.6251	-1.8505	-2.5355	-2.0426	-1.0006	-3.7373	-4.1311	-2.0533	-6.7014	-1.989	-0.82133	-4.3604	-0.99638	-4.9712	0.17057	-3.8996
2.8251	-0.6606	0.83175	-2.2455	-0.42455	-2.6376	-0.70237	0.70208	1.1562	-1.4192	0.5444	-0.54162	-1.3538	-0.71357	-0.18864	1.1361	2.3381	-0.028294	-0.58107	-1.4237	-0.93416	1.2991	-2.946	-0.81806	3.1922	-2.4867	0.22925	-3.7319	0.88458	2.0625	1.6363	0.31854	-1.2404	-1.4391	1.2832	-1.65	2.0807	-0.90497	2.1257	1.0221	0.33511	-2.2113	1.5642	-1.2297	0.051812	0.42283	-1.7499	-1.4323	-1.767	3.776
-7.0922	-10.525	-16.572	-11.507	-9.9098	-9.6881	-8.222	-9.901	-8.3811	-11.511	-8.641	-11.291	-6.7249	-10.676	-12.92	-9.7589	-9.3755	-10.25	-11.177	-10.735	-9.0661	-5.7582	-9.8695	-6.4462	-5.8415	-12.966	-11.84	-10.386	-10.709	-12.81	-9.9751	-10.029	-10.401	-13.607	-10.024	-10.366	-9.8692	-5.7039	-8.4404	-12.463	-6.7926	-10.885	-10.169	-11.07	-13.017	-8.9853	-10.564	-9.9055	-9.472	-9.7935
-21.507	-20.071	-21.468	-25.65	-21.029	-24.667	-21.552	-22.029	-21.715	-23.587	-21.905	-21.659	-23.743	-19.188	-20.087	-22.021	-20.738	-23.25	-23.499	-19.966	-19.926	-20.641	-24.16	-23.676	-20.72	-24.43	-20.702	-23.285	-21.068	-23.213	-23.715	-20.85	-23.703	-22.698	-23.029	-25.26	-24.541	-20.531	-23.259	-23.254	-24.099	-21.744	-22.273	-23.272	-25.39	-20.079	-23.942	-18.976	-21.4	-23.18
-12.813	-16.276	-14.865	-12.892	-10.881	-11.556	-12.736	-9.6539	-11.405	-11.549	-11.177	-9.085	-14.583	-14.822	-10.773	-9.1429	-14.318	-13.635	-13.567	-11.677	-12.135	-12.431	-14.18	-12.691	-12.712	-13.095	-15.937	-10.854	-14.029	-13.739	-15.354	-16.223	-12.646	-11.751	-15.301	-14.47	-10.001	-13.108	-11.876	-14.724	-13.947	-12.361	-13.375	-10.529	-13.174	-9.8448	-13.407	-13.761	-14.528	-13.178
-9.9916	-12.521	-8.256	-8.0223	-9.8573	-12.057	-8.0867	-12.315	-9.3345	-6.9887	-13.169	-7.6787	-7.6116	-7.2977	-10.624	-7.4696	-11.25	-6.3232	-8.2482	-9.6043	-8.3033	-10.146	-8.0029	-9.2535	-14.075	-10.174	-9.7724	-9.0927	-9.0372	-9.9805	-6.5428	-8.1511	-8.553	-7.4124	-7.3711	-13.327	-10.296	-7.686	-11.026	-5.5776	-7.424	-5.1172	-8.5761	-8.914	-10.659	-7.7524	-8.9873	-8.284	-8.065	-8.2512
-1.3522	-4.7273	-0.89653	-1.3909	-2.2448	-2.0112	-5.2547	-2.5682	-4.6808	-3.1824	-3.5827	-4.5177	0.91559	-4.4257	-1.7996	-1.9998	-0.0841	0.14702	-3.721	-0.054855	-3.1262	-2.4604	-3.8149	-4.6878	-4.9213	-3.4036	-4.6759	-4.8702	-4.9424	-2.664	-3.3054	-1.1517	-1.7418	-1.0804	-4.2752	-1.7437	-4.3945	-3.7548	-3.6528	-3.2707	-5.325	-1.1046	-3.1801	-2.0047	-4.5527	-2.733	-1.1598	-3.0257	-2.3905	-4.2161
-8.7306	-15.467	-15.315	-11.669	-12.824	-10.838	-15.277	-13.035	-15.547	-12.104	-12.336	-9.7696	-13.478	-11.93	-10.672	-14.395	-11.999	-15.217	-12.799	-13.293	-13.156	-12.923	-14.486	-12.527	-11.075	-9.3809	-12.82	-14.372	-13.025	-10.657	-9.348	-14.15	-11.582	-14.008	-13.592	-11.207	-15.871	-11.175	-10.894	-12.728	-12.221	-11.664	-10.942	-16.061	-13.59	-14.65	-14.398	-9.5245	-9.1074	-14.08
-8.5149	-10.905	-12.048	-8.1845	-5.2733	-9.3379	-10.065	-10.301	-13.552	-11.773	-10.129	-9.0379	-8.6637	-7.236	-9.6641	-7.6526	-9.9828	-6.3958	-8.8599	-10.199	-8.8883	-10.763	-10.208	-11.557	-8.7777	-8.1856	-13.952	-7.7363	-13.036	-9.1948	-7.8951	-12.02	-8.9554	-8.4641	-12.698	-7.2271	-9.157	-10.04	-10.411	-7.87	-11.073	-9.7443	-13.886	-10.061	-10.771	-10.314	-13.359	-12.775	-10.08	-9.5044
-14.753	-12.901	-13.401	-15.295	-13.205	-14.771	-15.844	-9.8533	-15.522	-14.706	-14.776	-14.237	-11.743	-12.007	-14.49	-15.629	-12.277	-15.381	-13.087	-13.995	-14.203	-14.819	-17.448	-13.006	-10.75	-16.033	-10.031	-12.469	-14.444	-13.381	-13.375	-11.407	-12.515	-12.816	-13.83	-12.92	-14.495	-12.466	-16.004	-12.152	-13.72	-17.058	-11.459	-17.079	-14.585	-13.523	-12.963	-15.8	-15.015	-15.213
-8.0214	-3.9288	-2.9882	-4.2805	-5.0957	-6.6715	-7.1215	-8.4521	-4.5181	-5.642	-5.388	-8.2431	-7.0979	-9.119	-5.3495	-4.9135	-8.3526	-5.7427	-4.8311	-3.945	-6.433	-5.4857	-6.3769	-5.5537	-4.9298	-4.5689	-4.1631	-6.522	-7.6132	-5.3381	-9.0794	-7.8812	-6.2508	-9.788	-5.1291	-7.164	-6.1337	-7.8987	-7.1892	-5.9521	-6.498	-6.4846	-3.9622	-6.1059	-7.6041	-5.7535	-5.1682	-6.9036	-3.3321	-6.7795
-14.33	-12.528	-12.492	-12.701	-14.383	-14.68	-11.811	-10.887	-13.193	-13.974	-12.077	-12.052	-14.653	-10.023	-9.5748	-13.019	-16.86	-11.94	-14.276	-15.438	-10.699	-13.266	-16.64	-14.621	-10.456	-14.794	-11.893	-12.742	-13.928	-14.256	-13.518	-13.067	-13.223	-12.323	-10.738	-14.477	-13.335	-15.616	-13.706	-17.48	-9.0721	-15.009	-12.208	-12.754	-9.7222	-13.737	-14.058	-14.902	-15.553	-12.159
4.5013	3.3408	0.588	2.7507	0.60173	1.5205	-0.86091	2.3572	4.6881	0.50068	1.8813	1.5505	4.5573	-0.56343	1.9164	2.147	3.6294	4.5718	1.7825	1.9386	0.74709	0.55022	1.4621	2.9967	2.7609	0.66456	2.0617	3.6195	1.9351	2.5872	1.1855	3.1102	0.15425	2.1295	-1.7941	1.5457	0.21177	3.6906	1.6146	0.27683	0.8225	1.696	4.071	0.36326	2.3924	1.4298	-2.1511	6.1473	4.2729	3.6407
-1.0398	0.63003	-2.5825	-1.0228	-1.746	0.3811	-1.5559	2.7764	-0.84232	-5.3319	2.1041	-0.085812	-1.4952	-1.1268	0.20796	-0.40531	-2.2882	-1.1362	-1.6676	-3.719	-1.1524	-1.119	0.77444	-1.6156	-1.4215	1.4962	-1.5382	-3.4998	-1.6461	-0.020721	0.37185	-0.34042	-0.071172	-3.9782	1.4403	-0.28776	-1.7342	-3.0388	-0.39866	-0.22289	0.43633	-2.1588	-1.7894	-1.0771	-1.057	-0.92888	-1.9075	0.34212	-3.2677	-4.1401
2.4786	-2.3426	-0.081448	-1.5551	4.0854	-0.61825	-1.3484	-1.7651	1.2211	0.129	0.68801	0.065876	-1.584	-0.44908	0.70713	-0.081166	-3.1391	1.5908	2.2722	-0.18324	-3.7326	-0.7849	-1.2293	1.1153	3.0847	-0.35513	0.29598	-0.6083	-2.5287	-0.39811	0.93977	-2.5458	0.54267	1.274	1.1435	0.9399	-0.062584	-0.31025	-2.0364	-0.14051	-0.81274	-2.257	-0.96456	-0.2288	0.90792	3.8526	5.4481	-1.2869	3.1132	-0.38381
-4.3388	-5.7049	-3.7812	-1.9327	-1.2832	-5.2168	-1.8462	-4.0418	-3.7479	-5.0342	-6.2105	-5.4714	-7.2736	-0.14836	-3.9254	-2.6967	-6.0755	-4.1708	0.90446	-4.5977	-9.6479	-2.1983	-3.8454	-8.2659	-3.4909	-6.7377	-2.8606	-4.2047	-1.3598	-5.9424	-6.3142	-2.4784	-4.4364	-5.6694	-5.5258	-7.1886	-5.4745	-5.236	-4.6545	-4.1215	-5.8439	-3.6349	-3.3973	-5.8995	-6.5864	-5.6994	-1.8955	-1.836	-2.9002	-4.8468
-13.021	-12.259	-10.094	-9.9682	-8.8915	-14.464	-8.575	-10.69	-13.888	-13.854	-11.023	-14.34	-11.475	-10.428	-11.026	-12.779	-11.604	-13.861	-10.584	-10.979	-12.023	-13.608	-9.2304	-10.6	-8.1263	-14.429	-12.308	-10.844	-13.925	-9.5189	-8.7948	-9.1188	-9.399	-13.274	-11.752	-8.4048	-7.693	-10.148	-11.933	-13.069	-11.349	-11.805	-11.815	-10.912	-13.34	-9.8321	-12.735	-13.459	-9.5694	-10.875
-3.8824	-3.5956	-5.2852	0.57333	-0.28301	-2.6502	-2.3433	0.046406	-4.7024	-5.7453	-1.8646	-0.072159	-1.8795	-1.7932	-5.1301	-4.22	-1.8998	-2.4161	-1.1732	-1.605	-1.0343	-5.1242	-2.7721	-0.77222	-4.8072	-2.1792	-0.79267	-5.7975	1.1441	-1.3716	-5.3035	-2.2332	-2.9152	-2.0854	-0.9053	-4.2635	-1.64	2.4367	-0.44669	-1.0738	-2.8617	-4.3185	-0.5133	-3.504	-2.2898	-3.7729	-7.0813	-0.57164	-1.8171	-2.6149
-4.615	-0.34173	-6.526	-6.3553	-4.3504	-1.6669	-4.3658	-4.9821	-0.47287	-3.2672	-3.6315	-6.1884	-6.7097	-6.1171	-2.2002	-4.5268	-4.3003	-4.2763	-4.8499	-4.5854	-4.2824	-4.7996	-3.8097	-5.0254	-4.6639	-4.14	-9.2094	-4.8965	-3.317	-9.0726	-2.2659	-5.3104	-1.8652	-6.2307	-4.1854	-3.441	-5.3145	-3.8361	-4.0335	-2.1415	-6.7515	-3.9118	-8.4744	-0.94766	-5.1808	-7.5129	-3.9821	-6.9131	-4.7843	-6.341
-0.39808	-1.6301	1.9418	0.40864	-0.59994	0.54846	0.64246	2.143	4.2281	0.022915	2.4719	3.2017	1.2827	1.5088	0.53778	2.7864	0.5335	0.73544	2.4775	1.081	1.7471	-1.9648	-0.8336	-0.67805	1.4948	-1.0202	-1.7293	1.5527	3.0622	-0.94124	1.706	0.29648	3.3151	3.8403	3.2995	2.7932	0.57459	1.5711	-1.405	0.18375	-0.96294	-2.9283	0.386	-2.822	-0.67137	-2.052	3.4563	-0.29881	-0.18608	1.2768
2.0335	1.1652	1.6627	1.8519	4.0331	0.7114	-1.115	5.2838	3.6954	3.6847	-0.18131	1.2492	1.521	3.8589	2.4352	2.916	3.508	0.98142	3.1456	3.3943	2.5807	1.7454	-0.31554	3.1432	1.2421	0.52892	4.6485	0.69517	4.9502	2.6897	-0.74717	2.1096	2.5675	2.3364	2.8797	3.1269	2.7631	1.8326	-0.053624	0.28002	1.8386	-0.74994	1.2258	1.3114	1.3751	1.0525	3.9355	0.35531	0.43519	2.0467
-5.6004	-4.4477	-6.4816	-3.3088	-5.4553	-7.4009	-6.7757	-4.8945	-5.7039	-9.1021	-9.9378	-6.545	-7.9096	-7.2886	-5.2937	-5.4988	-6.6436	-8.4951	-9.1797	-9.4326	-4.0093	-6.6594	-6.379	-4.8091	-5.5018	-8.4468	-5.4756	-5.2026	-6.5441	-4.3793	-6.9189	-7.6126	-3.2811	-6.0998	-8.5534	-7.5823	-8.15	-8.0556	-7.9371	-6.6701	-3.8765	-2.8116	-7.9917	-5.8285	-5.9167	-4.6829	-7.3093	-7.8177	-9.8785	-3.6992
-9.5466	-7.2111	-9.5005	-13.499	-6.6759	-10.437	-12.169	-12.045	-11.404	-13.127	-11.317	-12.401	-9.6872	-8.5461	-9.5671	-5.7212	-11.809	-12.003	-10.018	-12.885	-12.999	-11.6	-10.073	-14.41	-10.684	-11.7	-10.5	-10.713	-12.023	-11.394	-9.8136	-10.657	-9.7445	-11.209	-11.195	-10.254	-9.2195	-10.892	-8.1812	-12.498	-10.237	-8.0346	-14.831	-12.9	-12.484	-9.8324	-8.9939	-9.4566	-11.318	-10.996
1.6929	1.5773	4.4169	2.5011	4.6926	3.3031	-1.3265	2.9151	4.592	1.9474	3.209	2.9196	6.0222	1.0688	4.7771	1.2446	5.06	1.0647	3.3246	2.4035	1.3698	3.7609	2.5811	2.2394	4.4389	4.8947	0.65393	1.9018	3.7723	2.6325	3.4556	1.4261	2.5537	1.3303	2.5361	4.9947	5.2572	3.7408	4.3859	2.7524	3.009	-1.7059	3.7216	0.30077	4.0526	4.1138	1.0965	2.4494	3.4582	1.471
-12.461	-16.086	-12.238	-14.146	-14.038	-7.5344	-14.8	-13.76	-15.788	-10.871	-15.587	-12.946	-11.253	-13.075	-15.802	-14.206	-11.685	-11.921	-12.025	-12.091	-9.1526	-14.412	-16.147	-12.981	-13.152	-12.026	-12.443	-16.331	-12.116	-11.058	-11.919	-10.843	-12.958	-11.605	-16.574	-12.58	-11.872	-12.226	-11.231	-15.375	-12.988	-16.104	-13.019	-9.9743	-12.906	-14.259	-11.732	-13.904	-9.9828	-13.813
-8.2746	-7.7091	-5.4101	-2.826	-1.9945	-2.8913	-3.6549	-2.7682	-5.7952	-4.5517	-6.7765	-1.7786	-3.7517	-5.1856	-7.645	-3.0522	-7.094	0.89579	-5.6643	-3.7945	-4.1939	-1.0173	-6.1174	-4.1866	-1.0907	-5.8361	-2.701	-4.3024	-3.7803	-4.0652	-3.296	-5.2344	-4.3893	-5.009	-5.2208	-2.8572	-8.0552	-4.0208	-4.149	-2.2559	-5.6335	-3.6779	-4.5248	-8.1467	-3.1995	-3.2257	-3.6982	-1.2999	-2.3311	-3.2123
-10.112	-11.59	-8.2186	-10.234	-9.2983	-10.014	-6.7505	-9.3974	-9.3791	-7.2696	-6.1941	-7.1522	-10.105	-10	-12.651	-9.9763	-9.0514	-8.1096	-7.5213	-9.6451	-9.5884	-9.1002	-13.698	-12.098	-9.2253	-8.316	-12.566	-8.6597	-8.8605	-10.6	-7.9162	-9.9822	-9.9284	-6.3789	-5.8354	-8.1908	-8.8824	-8.4597	-11.438	-6.9859	-9.8394	-11.195	-9.1832	-7.6881	-8.4975	-11.163	-7.6222	-6.8877	-9.1139	-9.8818
-13.226	-15.113	-14.727	-14.448	-14.403	-13.385	-15.714	-12.02	-14.014	-12.636	-15.014	-14.4	-10.792	-12.73	-14.888	-12.983	-13.78	-12.653	-14.645	-15.409	-14.353	-11.544	-15.303	-13.408	-12.458	-14.147	-17.149	-15.654	-16.154	-14.511	-12.768	-11.087	-13.769	-14.799	-13.899	-10.142	-11.916	-11.901	-14.441	-14.401	-15.755	-15.394	-13.396	-14.384	-14.37	-15.581	-11.318	-15.576	-14.397	-13.704
-2.3382	-3.9589	-5.125	-5.4799	-2.5217	-2.145	0.3281	-1.9171	-5.9279	-5.3617	-3.4968	-1.8009	-4.7622	-8.9886	-2.1425	-6.7796	-3.5845	-9.489	-5.6863	-4.133	-6.825	-4.2063	-1.192	-1.4959	-4.4761	-5.0578	-6.6103	-7.2952	-5.0661	-5.7364	-3.9048	-1.6212	-2.0045	-6.0602	-3.5961	-7.6124	-5.988	-3.3912	-4.437	-4.2858	-2.5795	-4.1778	-2.6066	-1.844	-5.1545	-4.2412	-1.4315	-4.2063	-6.8841	-2.909
-1.7109	0.82246	1.5075	-1.1923	-1.0856	0.44999	1.0057	-2.0353	1.8134	-1.2836	3.1261	-0.56626	-1.117	2.3909	-0.59247	-1.5057	1.0924	-0.29239	0.41912	0.28274	2.15	1.7865	0.52723	-0.26383	-0.064555	1.879	1.4815	0.60145	0.23556	-0.40821	1.751	-1.1254	-2.4637	0.04154	-1.173	-1.343	-0.050231	-3.1852	0.18613	1.4568	0.085242	1.8744	1.6912	2.6523	3.6457	-2.139	-0.6908	0.28733	-0.14168	-0.47378
-1.6232	-1.8348	-5.2919	-3.6154	-6.8491	-1.4768	-2.7529	-2.4533	-5.1573	-5.458	-3.6641	-3.4754	-2.2457	-4.095	-7.7368	-0.98439	-1.3897	-2.9529	-3.8267	-3.0481	0.63292	-1.7992	-5.4494	-3.4692	-6.6189	-4.0789	-3.044	-5.6696	-4.7178	-1.5512	-0.8052	-5.0939	-3.9595	-3.628	-4.2611	-2.8035	-4.008	-3.4854	-0.21094	-3.31	-2.7088	-4.109	-2.7204	-1.1458	-2.8874	-3.8269	-2.5295	-5.2488	-2.0384	-3.9386
-11.803	-11.361	-9.1677	-12.738	-10.799	-10.445	-5.5328	-14.126	-10.914	-10.826	-8.0999	-9.3322	-13.679	-10.688	-10.475	-10.164	-8.1977	-11.066	-13.454	-8.9146	-7.9253	-12.544	-7.7704	-11.145	-8.5921	-10.956	-9.4261	-14.526	-9.7884	-10.933	-11.175	-11.682	-13.446	-12.536	-7.568	-9.9054	-10.406	-8.2465	-11.264	-9.6507	-11.961	-12.005	-13.36	-11.335	-11.094	-12.84	-10.226	-13.94	-7.4509	-12.054
-13.953	-14.046	-15.369	-15.222	-13.376	-12.992	-15.771	-15.88	-11.155	-10.237	-16.536	-14.174	-12.325	-14.382	-12.647	-16.415	-18.993	-13.893	-14.136	-16.657	-18.036	-15.104	-15.364	-12.963	-12.464	-12.952	-12.671	-15.248	-15.618	-13.333	-14.955	-16.548	-16.287	-13.954	-12.958	-16.177	-16.523	-15.785	-11.784	-14.622	-12.049	-15.696	-15.43	-16.079	-14.906	-14.769	-15.483	-14.542	-16.791	-15.492
-13.799	-14.089	-11.661	-14.63	-14.485	-12.165	-12.397	-14.564	-12.266	-15.182	-14.27	-14.742	-14.577	-14.189	-15.94	-12.48	-12.588	-13.405	-11.922	-12.964	-14.343	-14.419	-12.025	-11.916	-12.178	-13.586	-13.72	-14.73	-12.797	-11.404	-14.38	-18.965	-14.484	-11.92	-13.463	-11.075	-14.444	-12.589	-12.972	-18.393	-12.642	-12.47	-13.558	-12.73	-12.836	-14.685	-13.834	-10.625	-12.744	-11.684
2.8898	3.6084	2.7715	5.2881	2.2428	2.5596	3.2068	3.4145	2.3613	2.7162	0.55405	5.5393	7.3163	3.1705	1.9504	5.2185	4.9037	0.96762	0.24276	6.0314	3.3616	6.7366	1.2981	5.1144	3.2434	4.0731	4.9128	2.5911	4.3192	1.0261	0.24877	2.0051	2.7063	-0.79465	4.4548	4.593	7.2257	3.7292	3.8186	2.1852	6.8848	3.563	5.1119	5.0587	1.684	0.42869	0.76196	3.8754	3.1261	5.2235
-6.8246	-8.351	-8.3599	-6.0979	-7.9214	-7.8598	-7.4473	-10.593	-8.4078	-9.6904	-5.4791	-5.1	-7.2036	-7.6904	-6.3848	-8.4371	-7.129	-5.1234	-8.3705	-8.7341	-6.2661	-7.2515	-10.554	-5.2073	-8.2321	-9.4307	-5.9058	-9.8466	-9.2088	-8.4166	-9.3109	-6.9736	-8.5881	-7.4103	-5.2897	-8.457	-8.6788	-10.011	-4.6338	-8.9142	-6.5308	-8.9158	-7.0323	-9.2018	-5.8873	-7.4405	-6.4843	-6.9961	-9.9931	-9.3123
10.975	4.6377	5.0957	10.344	5.7251	8.5077	5.8745	3.6086	5.3681	6.6018	3.1928	8.4284	5.3589	7.0715	6.9594	5.1304	6.8484	3.152	6.4564	7.4883	6.6292	6.2949	10.299	9.8426	10.317	7.1217	9.754	5.4991	7.9956	9.4891	5.8233	4.2728	6.601	7.9496	5.59	6.7655	6.8749	6.418	4.929	7.8483	8.6784	4.469	5.092	6.7805	7.0903	6.2718	8.2535	6.7865	5.5951	4.9654
-5.5948	-3.2373	-3.7109	-1.6278	-1.7018	-2.6482	-3.0758	-3.823	-2.043	-6.5415	-1.5319	-2.1085	-2.0539	-2.8372	-5.8847	-2.4676	-3.444	-4.8503	-4.0568	-2.1397	-4.7242	-5.6809	-2.7824	-4.2755	-4.5039	-2.0969	-1.5873	-1.9074	-5.1596	-5.387	-5.0066	-2.5886	-2.3872	-4.9148	-2.7416	-6.8295	-3.1275	-2.5809	-4.5367	-1.1176	-3.8677	-2.837	-3.191	1.8748	-4.3986	-3.6068	-4.8267	-6.0659	-4.0921	-2.8443
3.9208	2.679	2.2284	2.6499	1.9593	1.9493	1.6526	0.60905	2.5294	-0.21447	2.4237	1.8798	1.0216	1.0705	2.4861	4.3786	1.3088	0.31543	1.2064	3.8129	1.2561	1.841	0.027678	3.3882	4.7613	4.8002	2.8829	0.83866	0.30339	-0.39827	4.104	0.51067	2.3796	-0.045015	1.5778	-0.6062	1.6997	1.568	1.9643	2.2489	0.19604	-0.53503	1.3479	3.5872	-1.5093	1.0222	-1.1395	5.2951	3.3363	3.3227
-0.76941	4.2494	4.1097	1.1333	0.74641	0.44442	1.3987	-0.57676	-1.7552	-2.199	-0.74844	1.4696	3.1931	0.69301	3.0673	1.7677	2.1198	4.3767	5.0737	4.4349	0.66882	0.93197	-0.2441	2.1885	-0.99262	-0.9894	2.3811	-3.0616	2.7399	3.9443	1.7933	1.3429	1.6323	4.2747	2.8765	1.3629	1.3365	2.3744	3.0869	2.6882	0.6279	2.6688	-1.831	1.1819	0.80639	1.6529	5.1607	0.0025566	3.9095	1.0506
5.9377	6.6648	6.1465	8.7164	10.036	6.7229	4.7491	6.0971	8.8638	6.3315	8.0373	5.5692	4.9677	6.5049	2.935	7.0536	6.7068	7.7396	2.3883	5.7045	5.695	8.5954	6.1437	4.3376	7.1777	3.6483	6.0925	3.956	8.2505	7.7059	6.581	4.2402	4.6138	-0.46877	4.0867	6.467	8.4698	4.6311	5.1066	3.113	6.0953	5.8914	6.1685	5.5424	5.9587	8.2743	5.8235	7.1232	5.3278	4.9449
0.71202	0.87104	-2.4592	-1.3527	0.30518	-1.7122	1.8106	0.68908	1.6831	1.8008	-0.43488	5.6067	1.2788	-2.0498	-0.48482	-0.95414	0.25743	1.0933	-1.7318	-2.5314	-0.25787	-0.40276	0.25938	0.65314	0.44956	1.664	1.1632	0.60965	1.9917	-1.359	2.6398	1.7348	0.56825	0.096739	0.12666	-3.1057	2.0298	1.9982	-0.59032	3.0963	-0.87066	2.8328	4.8791	-0.91389	0.82549	1.5604	0.7704	1.669	0.90006	-0.80126
-1.418	-1.16	-1.4567	-1.0487	-0.088392	-0.64496	0.4311	-0.51719	-1.3561	0.31854	1.4874	-1.2333	-0.78842	-0.031155	0.30584	-1.7296	-1.2996	-2.2041	1.3241	-0.84344	-2.4601	1.4194	-0.47722	0.94208	-0.92534	3.3042	-0.8685	-0.018866	0.84426	-0.12004	3.6255	1.7871	-0.035658	-0.96245	2.6751	-1.7147	2.0178	-1.2114	-0.92954	0.89436	-3.4654	3.0489	1.9573	-0.12382	0.54622	0.44385	-0.94495	-1.0578	-0.98871	0.93611
-21.157	-19.942	-22.408	-23.124	-20.621	-21.2	-22.869	-19.814	-21.557	-22.959	-23.03	-23.446	-20.191	-23.29	-23.368	-24.033	-25.76	-23.399	-20.948	-24.165	-23.321	-21.173	-23.314	-18.766	-19.556	-21.441	-21.994	-22.722	-24.596	-22.677	-22.471	-19.671	-21.82	-22.625	-19.794	-24.745	-21.154	-24.82	-20.221	-22.315	-22.991	-24.608	-21.955	-19.062	-19.619	-24.208	-23.113	-22.521	-22.662	-22.346
-17.72	-18.309	-19.588	-22.627	-21.323	-22.406	-20.684	-24.951	-19.945	-21.517	-23.551	-21.563	-20.998	-20.99	-21.177	-17.886	-20.157	-22.199	-20.686	-21.724	-20.042	-20.221	-23.173	-18.312	-23.703	-19.61	-20.798	-21.461	-21.074	-20.083	-21.608	-18.035	-22.966	-22.33	-20.226	-21.865	-21.374	-16.358	-21.769	-22.221	-21.618	-19.532	-21.857	-20.742	-20.614	-21.69	-23.2	-20.052	-20.994	-20.913
-2.0617	-1.3695	-1.6833	-2.1772	0.82297	-4.2678	-0.35158	-3.0361	-4.0038	0.93685	-2.8652	-2.9649	-0.61705	-1.6905	-0.0010869	-1.9474	-3.9237	0.46445	-1.6758	0.22521	1.5339	-0.97064	-1.9422	-2.3929	1.9223	-2.479	-6.051	-2.869	-2.2848	-2.5631	-3.4394	1.162	-2.0737	-1.334	-1.0867	1.5746	-2.6522	-6.6095	-3.9311	-3.1968	-5.3496	-1.6547	-2.3469	-2.0199	-2.573	-5.8942	-0.32843	0.13222	-1.5285	0.27154
-8.4596	-8.6282	-11.801	-9.938	-13.707	-7.0258	-8.569	-11.062	-11.599	-9.5061	-15.208	-6.6253	-10.746	-9.147	-13.908	-11.759	-10.867	-7.471	-11.408	-7.6918	-11.265	-15.552	-11.631	-10.602	-11.172	-11.36	-12.553	-10.611	-7.856	-11.434	-9.9055	-10.159	-13.671	-9.515	-9.4761	-7.6244	-8.0166	-10.377	-10.141	-8.3194	-9.0026	-11.418	-7.8682	-7.7485	-11.566	-11.105	-6.7527	-8.4971	-11.257	-14.033
-2.2362	-1.8796	3.4329	-0.31376	0.030897	0.62581	-0.51956	-0.57287	0.60434	-2.8695	-1.8059	2.7251	1.7472	-2.0588	-1.4218	-1.2563	-0.30352	-2.8737	-1.7864	-1.4333	-4.0761	-0.37683	-1.062	0.23613	-3.1196	-0.37676	-2.6922	-1.1463	-1.4278	-2.1542	-4.7361	-0.95973	-2.6655	1.0281	0.34623	-0.58073	-1.1122	-3.3288	-1.6633	-2.8365	-4.0153	3.2532	1.0011	-2.5161	-0.22279	-2.0671	0.6377	-0.60863	4.1139	-2.3683
0.72746	-2.586	-5.7291	-3.0772	-3.4466	-5.4828	-3.7357	-3.2698	-5.1668	-4.9631	-0.58175	-5.1341	-3.7014	-0.3469	-0.6087	-3.701	-6.8252	-1.6895	-4.4907	-6.4377	-0.29002	-5.359	-3.0396	-7.6024	-4.9383	-4.325	-3.7555	-5.7361	-3.5158	-2.8657	-2.9479	-3.8349	-2.0048	-2.0099	-4.6327	-2.5862	-2.0407	-1.6981	-3.7629	-2.9395	-4.554	-1.3038	-3.703	-4.7873	-3.6279	-6.1644	-8.1578	-7.3057	-3.1949	-3.3663
-0.73782	-2.9251	-7.2048	-0.38705	-4.8209	-0.72751	-3.628	-2.9489	-0.96942	-1.3626	-7.1553	-2.2929	-3.7566	-5.1627	-2.71	-0.73183	-3.4214	-4.724	-4.4844	-6.3288	-6.282	-6.8962	-6.3849	-3.5014	-2.9692	-5.5938	-4.6654	-5.3081	-5.4007	-2.0557	-3.0569	-8.1506	-4.7463	-6.5674	-2.8678	-3.8897	-4.8399	-3.8536	-4.0053	-1.5567	-0.93038	-5.1344	-3.8988	-5.4005	-3.515	0.06717	-7.2247	-5.9471	-3.3482	-2.5969
-3.0114	-3.0842	-7.9233	-2.0298	-5.2335	-0.57984	-3.2714	-2.3988	-1.4765	0.40315	-1.9748	-2.9394	-1.0521	0.50166	-4.0314	-0.68342	-2.3449	-3.2114	-1.5819	-1.3943	-1.9737	-3.9546	-0.50863	-4.2787	1.062	-0.44646	-5.464	-4.3488	-4.7915	-0.96512	-0.88509	-2.4573	-4.789	-2.1801	-2.8498	-2.0671	-2.4546	-0.2092	-4.9103	-2.3247	-0.51751	-0.97985	-4.2503	-3.9322	-1.0537	-3.3814	-1.0538	-5.5222	-3.3915	-4.6091
-3.4179	-0.010608	0.094284	1.409	-1.0326	1.932	-0.10293	0.52877	-2.2039	1.049	0.74754	-1.5274	0.59813	-2.097	-2.2474	-1.9462	-0.25767	-2.7506	-2.2255	1.573	-3.8061	1.1765	0.81339	1.5214	-2.5661	0.026304	-1.5524	2.2948	1.593	1.5599	-1.9734	0.87566	-0.30506	-1.3456	1.4592	-2.2693	-0.073421	-1.4456	0.066459	2.0956	2.7468	0.40648	0.34488	-0.65228	3.1755	-0.77385	1.596	0.93837	1.2577	-1.1031
5.9175	3.7238	3.826	4.8037	5.4764	3.626	1.458	3.1389	5.8968	0.66097	2.9922	6.0177	7.4586	0.54262	1.9141	3.4259	5.0323	3.3041	3.9634	3.0776	2.3189	4.0083	2.4039	1.9579	4.7361	4.7003	2.2735	3.4833	4.6589	4.7564	1.5245	2.6591	3.8059	-0.0055821	3.2036	2.1856	5.1461	2.7732	1.3226	4.0168	2.8728	0.71094	4.6118	3.062	3.9111	3.0577	1.9017	4.033	4.0594	5.5121
4.262	6.9208	6.4083	4.8433	4.924	6.6459	7.3087	6.9869	5.4764	7.4858	7.1106	6.1765	6.8034	4.8827	7.2003	4.705	5.4007	4.2727	6.9112	2.0394	2.3422	3.3417	4.562	6.8223	6.2173	8.2565	4.8504	6.5106	6.837	6.387	5.9226	5.046	7.0885	5.0703	8.2027	5.4513	4.3332	6.898	6.9672	2.3664	6.9402	6.966	4.1784	9.8002	3.9116	4.5816	9.1313	6.7594	6.2715	3.9779
-4.8299	-2.1645	-1.7672	-1.7123	-3.8192	-6.6751	-1.5993	2.4604	-3.7242	-5.9842	-0.24772	-3.5181	-5.3637	-3.084	-0.594	-3.9409	-3.2003	-4.1441	-4.8325	-3.1506	-4.4361	-3.0517	-0.11026	-5.0207	-1.8731	-4.1797	-4.3744	-3.4431	-1.7469	0.097726	-3.0671	-1.7312	-1.894	-4.6051	-0.4073	-2.99	-4.6875	-1.5119	-0.72012	-3.9449	-4.4784	-4.2641	-1.1883	-6.6387	-1.7156	-3.4892	-4.0775	-5.1721	-2.8868	-3.3781
-12.036	-9.5965	-12.09	-13.518	-11.874	-11.078	-11.038	-9.1996	-9.1826	-10.076	-10.298	-13.688	-12.477	-9.3052	-9.0138	-11.316	-10.411	-7.1478	-10.64	-11.125	-12.019	-9.8172	-16.223	-7.0232	-13.04	-9.0229	-10.725	-8.6948	-9.6285	-11.538	-9.8943	-10.578	-10.425	-9.5253	-15.843	-10.888	-12.765	-10.681	-10.996	-9.3179	-12.173	-11.472	-9.4264	-8.5677	-13.707	-11.682	-10.167	-11.533	-12.349	-13.534
-12.208	-9.8609	-9.3785	-11.108	-10.136	-8.7056	-12.706	-9.3484	-10.544	-12.432	-10.421	-14.273	-13.041	-12.265	-9.0869	-12.051	-13.073	-11.412	-12.265	-11.972	-13.701	-13.528	-11.124	-12.311	-12.161	-12.799	-11.53	-9.0248	-10.809	-12.326	-9.8705	-12.29	-12.658	-11.651	-12.815	-11.051	-11.981	-10.138	-12.119	-8.3619	-15.338	-11.147	-13.08	-12.778	-12.723	-10.485	-12.577	-12.7	-9.0276	-14.605
-22.874	-22.283	-23.51	-18.106	-22.498	-21.035	-22.647	-21.394	-21.226	-20.436	-21.403	-21.361	-18.321	-22.386	-22.76	-24.02	-22.699	-21.334	-23.965	-22.556	-21.643	-21.178	-22.842	-22.45	-21.479	-25.692	-25.136	-25.81	-22.322	-22.962	-20.841	-22.456	-22.31	-23.058	-19.067	-21.702	-24.376	-20.351	-22.08	-22.897	-25.587	-21.973	-24.767	-22.333	-26.505	-21.405	-20.674	-26.837	-22.12	-20.638
-20.208	-22.13	-18.996	-22.014	-21.718	-21.044	-22.964	-21.686	-19.588	-24.696	-23.12	-17.512	-17.204	-18.109	-19.356	-21.472	-21.092	-24.683	-22.429	-20.712	-19.146	-21.69	-20.216	-23.405	-19.806	-20.166	-19.505	-21.731	-21.667	-19.199	-21.43	-18.447	-23.689	-22.169	-23.255	-23.063	-21.177	-19.772	-20.888	-19.499	-24.309	-19.735	-23.706	-21.018	-23.828	-19.261	-19.272	-23.699	-23.36	-21.846
-7.2014	-11.988	-13.358	-13.608	-9.9156	-12.1	-11.296	-11.037	-12.846	-9.1852	-11.123	-11.636	-12.138	-10.527	-11.528	-11.39	-7.9702	-10.425	-14.263	-11.051	-10.431	-12.256	-11.28	-11.512	-12.775	-13.373	-13.607	-12.282	-12.191	-11.071	-9.1403	-13.706	-11.222	-12.601	-12.726	-12.383	-8.1653	-9.0364	-8.6241	-10.873	-11.672	-10.189	-10.973	-13.191	-12.921	-6.7017	-9.8986	-14.802	-11.679	-15.958
-0.2092	-1.9811	-3.6948	0.90705	-1.6924	-3.8249	0.24789	-3.6846	-0.2766	0.038271	1.2524	-2.2158	3.7536	-4.1495	-4.1624	-1.0837	-2.0042	-3.2001	-1.4726	-0.31167	-0.91876	-1.5051	-4.9865	0.58643	1.2842	0.74432	-0.68222	1.4772	-5.1651	-2.3185	-2.0707	-2.0114	-1.4794	-3.4896	-2.3916	-2.6681	1.962	0.99977	0.96595	-4.1309	-1.4956	-1.7533	-0.29105	-4.076	-2.3668	-0.5633	-1.9539	0.49671	0.17693	-0.0013277
7.3021	8.1272	6.8173	9.8641	6.6898	8.0092	9.3202	7.5593	5.8606	6.3639	10.077	5.5303	7.2866	6.2155	6.5803	5.4639	6.0242	6.8641	7.3368	8.3021	7.7317	8.1923	3.7015	7.8298	6.447	4.5906	5.9625	10.05	6.4179	7.9326	6.085	7.311	5.6621	7.9637	5.0351	5.6148	5.9538	8.5839	7.1986	6.5872	8.2365	7.6708	8.6338	6.2226	5.0658	9.8081	8.115	4.3523	7.6087	8.7363
-11.938	-8.0075	-12.915	-9.7514	-11.468	-8.9555	-10.661	-11.343	-9.9323	-10.627	-10.622	-13.444	-11.689	-11.361	-9.3575	-10.937	-11.627	-8.4961	-11.388	-11.903	-11.75	-10.949	-10.575	-11.176	-7.4544	-10.077	-11.96	-13.015	-9.9454	-13.385	-12.209	-12.359	-14.072	-10.64	-12.306	-12.546	-12.553	-11.817	-9.5795	-13.342	-10.85	-14.255	-11.882	-10.658	-11.098	-11.242	-9.994	-9.5971	-10.45	-9.4706
-14.651	-13.218	-12.996	-10.677	-12.926	-17.566	-9.5475	-12.71	-16.062	-14.13	-11.702	-12.315	-11.856	-15.34	-15.424	-10.442	-15.813	-13.522	-10.894	-13.612	-11.121	-10.583	-15.599	-11.614	-11.109	-14.875	-12.113	-12.308	-14.169	-13.273	-11.004	-14.54	-10.262	-10.283	-13.701	-11.241	-13.851	-9.797	-14.172	-12.46	-13.766	-11.553	-13.164	-16.955	-13.312	-13.081	-14.966	-14.492	-11.107	-14.491
-5.6702	-0.38747	0.30047	-1.266	-0.44506	-1.2126	-0.9138	-0.29117	0.5239	0.34813	0.65069	-1.5057	-0.68387	-2.1884	0.87497	-1.7761	0.0062455	-3.9117	-0.59162	-2.3722	0.1239	0.79168	0.50326	-2.4757	-0.71927	-2.035	0.83388	1.2745	1.5341	0.1587	1.5005	0.90858	-1.7489	0.58537	-0.39837	-1.6757	-0.55443	0.51875	-2.2591	-2.714	-0.35342	0.57271	0.82858	-3.9713	-0.69132	-0.6241	0.76695	-0.77447	2.0941	5.6526
0.19981	-1.7182	-0.2144	0.17535	1.966	-2.1986	0.33853	0.60243	-0.85579	0.73467	-0.57331	-0.90177	0.42308	-1.1405	1.5738	1.0022	1.567	-0.21416	4.632	0.7095	0.25581	0.65708	2.0579	-0.99224	-1.8608	0.63227	2.8314	2.1541	2.3927	0.97324	2.3848	0.64015	-1.5983	0.31052	0.79022	2.3548	1.9965	0.052067	1.1197	-1.7648	0.049765	-1.2079	-2.1379	-1.6834	-1.1299	-2.4457	2.0196	0.34377	-0.28952	0.48926
-8.5354	-10.345	-6.7439	-11.094	-7.7465	-8.9926	-9.3893	-10.805	-8.2852	-10.001	-8.6134	-7.9659	-6.6455	-12.332	-11.237	-6.928	-9.7755	-7.4479	-10.323	-8.56	-7.1712	-6.9028	-8.2408	-9.6718	-11.125	-9.4909	-8.3812	-9.9796	-10.8	-9.2563	-9.5582	-8.7252	-4.7231	-5.7113	-11.462	-8.6508	-8.0944	-9.9832	-8.6105	-8.7697	-11.609	-10.682	-6.7874	-8.8048	-10.695	-6.8887	-7.6828	-8.3614	-6.3935	-8.6683
-8.2201	-10.178	-4.8513	-5.2828	-8.0659	-7.4216	-4.1373	-1.1666	-7.5655	-6.5892	-6.8087	-8.6779	-6.5155	-5.5366	-7.2483	-8.1473	-6.2567	-5.7169	-6.784	-6.3984	-4.2522	-5.7375	-4.2036	-6.1279	-3.3312	-8.9261	-5.318	-5.7817	-4.8007	-8.9069	-7.1332	-4.4796	-5.6624	-6.8618	-9.3602	-3.4509	-8.2465	-5.2099	-5.1475	-7.0205	-6.5609	-5.4807	-6.2528	-5.3014	-3.6682	-4.4616	-6.3261	-6.9917	-7.0013	-6.7306
1.0361	-2.0709	-1.0204	-2.4112	-0.32305	-1.6629	-2.7264	-1.5909	-2.2419	-3.5674	0.51818	-1.8909	-3.7318	-2.5528	-2.3392	-4.0107	-2.3607	-3.331	1.7709	-4.1732	-4.9312	-2.0177	-3.4567	-0.62091	-3.1465	-3.1225	-1.4823	-0.13438	-0.95377	-1.8489	3.0979	-1.9955	-0.55764	-1.3309	-2.6332	-2.1173	-1.1464	-2.0023	0.17077	-3.9558	-0.79947	-3.6696	-4.8786	-2.8212	0.033892	-2.6973	1.4326	-2.7321	-2.0976	0.33856
-3.7644	-4.0435	-6.2401	-1.462	-2.6678	-3.6527	-4.6622	-4.9358	-0.61395	-4.0705	-3.1754	-1.9848	-3.319	-3.011	-4.1883	-2.4489	-2.1156	-1.1378	-5.2123	-4.1736	-3.9554	-2.7713	-1.7963	-2.6312	-4.5918	-1.7052	-0.11911	-1.1815	-2.1677	-3.5421	-6.3537	-2.5386	-6.3	-4.2223	-4.1927	-4.288	-3.5918	-4.0848	-0.58664	-4.2344	-2.9454	-8.6049	-6.0976	-3.7424	-4.8903	-3.9542	-6.0117	-7.2808	-2.8473	-5.0722
-2.83	-4.7634	-3.2107	-3.1367	-2.3855	-5.2157	-3.7504	-1.2364	-2.7153	-4.7078	-5.1529	-1.7708	-4.4392	-2.0134	-1.6369	-4.6829	-3.8609	-5.5489	-4.3441	-4.8442	-1.0432	-5.7771	-3.7342	-4.5294	-7.1413	-5.4158	-3.4628	-2.9042	-5.2353	-4.5869	-4.4704	-5.4961	-4.0649	-5.7829	-2.8685	-3.3315	-0.22147	-3.885	-1.77	-3.5806	-2.6349	-5.9691	-7.4438	-2.0633	-4.5101	-3.6069	-1.9657	-7.2214	-3.6457	-3.2988
-13.029	-13.069	-16.352	-15.312	-16.845	-14.941	-13.759	-15.336	-15.018	-14.362	-15.049	-14.225	-15.37	-16.252	-17.083	-17.361	-10.013	-12.971	-16.885	-11.802	-15.856	-13.621	-12.286	-10.164	-15.089	-15.229	-14.96	-14.532	-14.237	-15.935	-13.763	-15.572	-13.4	-14.436	-15.07	-15.246	-13.66	-14.649	-13.437	-15.442	-10.72	-14.987	-12.885	-14.752	-9.8965	-15.886	-13.621	-13.377	-13.854	-13.286
-12.486	-11.677	-11.482	-8.8551	-11.298	-9.8211	-13.392	-11.468	-9.7542	-8.651	-9.6606	-11.544	-11.231	-15.524	-10.779	-11.871	-13.86	-11.299	-11.606	-10.667	-10.829	-9.1256	-10.79	-9.7685	-11.499	-8.7609	-10.696	-11.902	-9.9619	-9.388	-11.538	-6.2904	-10.832	-13.777	-13.884	-12.387	-8.4885	-10.77	-12.299	-13.537	-13.448	-7.332	-12.773	-12.745	-11.318	-11.088	-9.778	-12.486	-10.729	-13.733
-14.992	-12.95	-15.949	-13.022	-13.783	-11.91	-10.369	-11.453	-15.431	-14.301	-13.082	-15.014	-12.452	-13.723	-12.621	-13.634	-12.403	-11.861	-10.152	-13.889	-13.514	-14.416	-14.295	-8.7071	-15.956	-11.762	-11.338	-16.292	-14.983	-10.31	-14.347	-13.953	-13.768	-14.341	-14.422	-12.129	-13.842	-10.844	-13.726	-13.691	-10.583	-14.111	-13.419	-14.083	-13.62	-10.788	-13.257	-13.436	-15.613	-11.182
5.868	2.4889	3.2908	6.7743	6.4929	6.8142	7.1124	3.6027	6.2369	7.5057	9.7165	7.4583	3.4541	7.1898	9.6666	7.3452	7.9189	5.8364	6.2182	9.702	7.4723	6.5769	11.314	8.399	6.4565	11.149	7.3918	5.7961	6.8017	8.467	10.214	9.4363	8.6819	8.3996	11.53	8.9333	6.1862	5.9101	5.2342	8.8951	6.6873	4.8299	6.2303	10.503	5.9161	4.2645	10.424	7.4942	10.509	6.6295
-22.336	-19.395	-24.085	-20.356	-23.4	-17.462	-21.605	-21.568	-22.516	-22.867	-21.843	-23.051	-21.259	-20.02	-24.662	-21.827	-21.315	-23.727	-25.464	-21.683	-22.174	-21.497	-22.947	-22.86	-20.273	-23.569	-22.244	-20.782	-21.146	-23.872	-20.279	-24.234	-18.728	-21.974	-20.496	-21.835	-23.594	-22.112	-23.015	-22.991	-24.329	-21.671	-21.389	-26.014	-23.254	-24.181	-25.212	-22.173	-25.644	-20.136
1.9297	-0.090114	0.034754	1.5556	-1.1887	0.33141	-0.42669	-2.1327	-2.3247	1.4273	1.2608	0.97768	-1.6238	-0.65706	-3.2188	0.80966	-0.91897	-2.7701	-4.0858	-0.43383	-0.62504	-3.9548	-1.8115	0.66379	-0.76303	0.61228	-3.6236	-1.3626	-0.49923	-0.3247	1.489	-2.5397	-2.4813	-2.6507	1.8844	-1.1956	-1.9633	2.9008	-1.6913	-2.7282	-0.17076	-3.4811	-1.9963	-1.5594	-1.6928	0.099603	-1.3549	3.0515	-1.1377	-1.3085
8.0656	8.8827	5.8066	5.1864	4.6751	5.8263	7.3599	4.9794	6.6268	7.2259	8.6763	8.4024	6.4591	5.0877	6.4941	4.1555	7.1607	8.4991	9.1778	6.1247	4.9869	7.8448	5.3927	6.2877	4.637	7.2771	5.9956	7.672	7.1366	8.9873	5.7992	11.244	6.0132	3.391	2.3678	5.5134	9.5628	6.6839	6.8055	10.333	3.6351	5.984	6.6182	7.8073	7.099	5.6366	5.2583	6.6945	5.0537	6.2945
-13.113	-13.749	-12.706	-15.033	-13.155	-12.923	-12.113	-14.79	-14.743	-13.572	-11.19	-12.584	-11.025	-11.574	-13.906	-15.357	-15.243	-11.06	-9.5249	-12.355	-12.476	-14.323	-13.979	-15.079	-8.2276	-11.185	-12.238	-15.475	-14.126	-13.197	-12.793	-13.099	-12.678	-15.223	-13.685	-10.713	-11.208	-12.851	-14.378	-11.265	-13.036	-13.086	-15.177	-11.951	-11.459	-11.598	-12.702	-9.8798	-14.33	-11.772
-12.392	-13.096	-11.857	-10.236	-14.767	-11.527	-16.909	-13.886	-12.462	-12.7	-12.093	-12.153	-8.929	-12.046	-11.04	-11.88	-9.7309	-13.431	-12.869	-8.6102	-11.56	-11.209	-10.519	-10.736	-10.345	-12.136	-9.9625	-10.252	-9.8899	-8.906	-10.268	-13.077	-9.7844	-10.852	-11.102	-6.6006	-11.548	-14.558	-11.125	-10.543	-11.881	-11.447	-11.216	-14.317	-12.013	-12.855	-10.591	-12.124	-8.7439	-11.166
5.1047	7.955	5.9671	2.7085	4.0488	4.4235	2.4165	4.1948	4.3722	4.9848	4.2202	7.7619	7.0066	5.583	4.3301	5.2106	7.6082	7.4442	3.6343	4.2794	1.8664	4.0637	4.7367	2.0566	5.557	6.2824	8.7482	2.076	5.3524	5.7796	6.8689	5.8177	4.9348	7.0254	4.2578	4.3853	5.8852	4.6908	5.5326	3.9452	3.0267	3.066	4.5652	6.7463	3.7598	5.6743	4.9737	4.1155	6.3126	3.0832
-5.4364	-4.769	-3.2266	-5.772	-6.1235	-6.4436	-5.1492	-6.5356	-6.7078	-5.0686	-4.3389	-3.515	-3.923	-2.6097	-6.2948	0.087697	-1.3999	-2.6405	-0.069201	-3.7994	-3.4691	-7.3496	-3.9701	-5.9274	-2.5201	-6.4926	-6.0314	-2.1477	-7.6627	-6.0558	-4.9896	-4.2055	-4.7909	-0.82226	-5.0234	-3.4861	-8.2732	-6.0907	-7.1884	-5.3818	-5.2524	-5.6442	-5.2486	-7.1754	-4.8479	-7.6261	-5.4616	-4.0967	-3.4316	-4.2538
-2.0611	-4.1211	-3.259	-2.8013	-0.029465	-2.5881	0.45267	-5.5376	-1.1279	-3.3173	-3.6996	0.53647	-2.9671	-4.4814	-0.8154	-1.6235	-2.0074	-0.47008	0.25307	0.64479	0.28056	-0.58558	-2.544	-0.94829	0.91383	-0.52182	-2.3012	-2.9098	-1.1479	-0.076206	-0.16647	-3.5904	1.1114	-0.49441	-4.9036	-1.7613	-1.3235	1.212	-2.4948	-1.2959	-3.6389	-2.7539	0.10879	-2.5981	0.33297	-1.8505	-0.51276	-1.9578	0.9147	1.1495
-13.698	-13.643	-15.802	-14.553	-13.121	-15.695	-16.423	-12.928	-15.568	-14.825	-13.264	-12.637	-11.291	-16.807	-16.576	-13.633	-16.604	-13.149	-15.244	-14.95	-13.823	-16.291	-11.478	-14.931	-15.882	-16.13	-14.224	-14.508	-14.826	-14.071	-11.13	-13.21	-14.206	-17.899	-14.987	-14.381	-12.219	-14.755	-13.432	-16.533	-13.281	-15.529	-14.393	-14.253	-13.933	-12.975	-15.858	-15.665	-16.787	-14.764
-16.171	-12.317	-11.193	-9.1609	-9.6468	-12.65	-14.392	-9.0864	-12.636	-10.635	-11.304	-8.0429	-12.798	-12.517	-11.481	-9.9976	-12.723	-11.09	-11.527	-14.19	-14.935	-13.756	-14.093	-13.574	-10.873	-10.015	-11.416	-8.6779	-9.6809	-12.869	-9.4813	-14.695	-12.806	-12.96	-10.313	-13.334	-13.872	-8.7769	-13.693	-10.497	-10.696	-11.3	-12.001	-13.965	-6.1934	-9.0189	-13.674	-12.114	-11.093	-10.065
0.61983	-2.8092	-1.4949	-3.8899	-1.0648	-2.1821	1.5979	-3.9965	-0.80833	-0.436	-1.7356	-2.0043	-0.021524	-0.086271	-2.518	0.57387	-3.4912	-0.81335	-2.7614	-0.014883	-3.0448	-3.7485	-3.0125	-3.2902	-0.94198	0.8494	-3.1557	2.7285	1.0373	-2.7396	-0.89068	-2.7661	1.8352	-0.54961	-0.30027	-1.7667	2.8661	-4.1835	-2.3432	-2.3357	-5.14	-3.8824	-3.6987	0.498	0.4404	-3.5049	-1.7277	-3.143	-0.23531	0.17018
2.147	6.7091	10.079	5.3318	8.6221	6.5864	6.0234	9.0234	7.8551	10.749	5.7795	3.9271	6.873	4.641	5.2974	5.8939	10.372	7.037	4.7738	7.7685	6.9581	4.2571	9.391	6.8223	8.4065	6.0036	7.5372	6.7036	6.8383	8.5332	5.4313	9.1974	6.7527	9.9716	5.1798	3.4455	7.7929	10.726	3.559	1.9095	7.3947	5.4674	8.1387	9.4724	4.0276	6.1717	9.2522	6.767	4.499	7.449
-12.552	-13.969	-11.758	-10.356	-14.449	-10.344	-10.142	-10.247	-11.052	-14.424	-10.012	-12.684	-6.0911	-10.988	-10.852	-11.252	-10.946	-14.395	-12.414	-9.9822	-12.48	-11.588	-10.023	-10.758	-12.753	-11.431	-14.166	-9.4213	-15.231	-11.431	-14.914	-12.14	-11.239	-13.583	-13.836	-11.175	-9.8488	-13.302	-11.864	-14.259	-10.411	-11.224	-10.336	-10.535	-12.07	-10.973	-11.961	-11.877	-15.679	-11.817
-12.765	-15.004	-12.77	-11.456	-15.991	-10.429	-12.676	-14.662	-12.645	-11.243	-15.029	-12.452	-11.905	-15.836	-11.418	-16.536	-16.673	-16.659	-15.889	-11.662	-13.524	-12.725	-12.621	-10.277	-14.662	-12.7	-9.9203	-9.8997	-10.905	-16.717	-10.259	-13.321	-13.134	-14.74	-13.518	-13.435	-12.285	-11.516	-13.786	-14.333	-11.627	-17.094	-13.404	-11.341	-13.644	-11.355	-12.142	-13.103	-12.889	-12.292
-2.9468	-5.7706	-0.83683	-4.6632	-1.5856	-3.1452	-4.358	-3.1696	-0.77157	-2.7804	-0.48313	-0.017365	-5.5328	-0.037934	-3.7001	-2.3978	-6.7435	-0.16077	-2.9034	-1.276	-4.2186	-5.3611	-2.8448	-1.9056	-3.7597	1.6867	-3.693	-3.8987	-3.1388	-4.298	-3.7449	-3.2882	-4.7959	-1.1897	-1.1202	0.59007	-1.0256	-3.9694	-0.90467	-0.27092	-1.6691	-5.1459	-1.2267	-2.4696	-5.7627	-2.0744	-2.9417	-0.92802	-1.1859	-1.5491
-13.239	-13.264	-9.8153	-10.097	-13.548	-11.312	-14.021	-11.517	-14.038	-15.555	-11.256	-10.455	-14.46	-14.967	-14.157	-11.855	-9.8466	-15.296	-12.859	-16.728	-12.799	-10.234	-12.344	-13.985	-14.562	-14.917	-14.04	-14.222	-13.607	-14.503	-12.843	-11.57	-15.535	-14.068	-13.292	-13.938	-8.5826	-10.493	-14.404	-10.821	-12.848	-11.966	-13.042	-11.987	-15.459	-13.121	-14.404	-15.238	-15.606	-11.332
-11.437	-6.2925	-10.93	-8.0743	-13.39	-9.0042	-10.302	-9.5342	-10.857	-7.7238	-9.8625	-8.6307	-12.22	-9.0872	-12.126	-12.304	-9.1907	-11.293	-8.4739	-8.8189	-9.0114	-10.196	-8.89	-9.9049	-10.591	-11.176	-10.354	-10.712	-9.3508	-13.102	-11.354	-10.274	-8.846	-12.786	-9.745	-10.151	-11.019	-11.082	-11.179	-12.993	-13.373	-7.8712	-7.7963	-12.445	-13.851	-9.4969	-14.503	-10.451	-12.807	-13.521
-22.134	-22.928	-24.372	-21.022	-25.283	-20.61	-22.149	-19.404	-21.611	-22.669	-20.771	-25.034	-19.662	-24.449	-21.887	-19.439	-21.656	-19.526	-23.343	-22.653	-21.906	-25.242	-22.739	-21.954	-24.568	-22.649	-24.68	-18.652	-23.021	-22.542	-22.121	-24.055	-21.19	-22.174	-22.109	-22.742	-21.433	-24.531	-18.077	-19.78	-20.602	-23.912	-22.619	-24.248	-24.342	-22.941	-18.624	-22.702	-25.222	-23.491
-9.1409	-10.008	-9.9818	-10.76	-11.048	-13.213	-11.989	-12.98	-11.47	-13.038	-14.236	-12.453	-12.736	-14.122	-10.144	-12.551	-11.657	-8.955	-13.64	-10.854	-13.244	-10.863	-13.967	-11.376	-11.034	-12.446	-11.48	-11.84	-13.062	-12.202	-14.88	-9.3484	-11.114	-11.727	-12.052	-13.654	-14.93	-12.312	-10.922	-10.103	-13.74	-11.182	-12.139	-9.2042	-9.7525	-12.351	-12.323	-10.241	-13.842	-8.9784
-4.5036	-6.6461	-5.6778	-5.0344	-2.1861	-6.1362	-7.8931	-6.7604	-5.8645	-5.3153	-4.5096	-7.5933	-3.454	-4.1748	-5.8028	-8.0959	-4.842	-3.6328	-6.1409	-3.833	-4.4102	-7.517	-5.6379	-2.8712	-5.2039	-4.67	-5.0084	-6.0034	-6.531	-6.8398	-1.4793	-5.0432	-4.6198	-5.2192	-2.8638	-4.1788	-6.8712	-8.1871	-5.8342	-4.985	-7.2299	-2.6619	-6.1854	-6.9922	-4.3907	-4.8824	-6.6422	-6.3376	-7.3488	-5.5966
-1.4006	-4.2198	-7.0232	-6.8706	-1.8062	-6.2782	-3.0056	-6.2298	-7.4169	-1.1372	-5.7646	-7.4184	-6.1481	-4.7312	-5.7048	-3.4267	-3.8706	-3.8358	-5.0478	-4.7878	-5.3165	-3.5529	-6.0719	-1.0241	-9.1643	-4.7274	-3.666	-6.6924	-2.0971	-4.9746	-4.5996	-2.3003	-4.4912	-3.1203	-5.5	-6.8907	-8.3247	-3.082	-5.5616	-2.3269	-4.838	-5.8106	-7.2115	-3.5455	-6.018	-5.2335	-6.5394	-1.3634	-5.5856	-3.8804
1.7197	-0.31708	-1.52	-2.7621	1.9266	0.55286	-0.84976	-0.1592	-0.19522	-1.7844	-1.8706	-1.6905	1.0954	-0.047697	0.17407	-1.1476	-5.2138	-1.2757	-2.8315	-0.21327	3.6366	-1.628	0.87465	-0.047746	2.576	-3.6976	-4.0063	-5.0449	2.2202	-1.2368	-0.47814	1.0773	0.75773	0.48374	-1.2302	0.89364	-0.94449	-0.98017	-2.6241	-3.991	-0.82931	-1.4543	2.9472	-1.5343	2.5776	-0.51018	0.047776	-3.359	1.6461	3.1448
-8.2739	-11.908	-7.5488	-11.286	-12.832	-12.26	-9.7377	-9.2243	-8.8331	-10.511	-10.431	-7.7883	-8.9296	-8.3813	-9.7109	-5.0695	-8.7899	-4.7812	-8.129	-8.3878	-11.671	-8.4487	-9.7492	-5.6404	-11.159	-9.6154	-12.621	-10.858	-7.0359	-10.979	-11.987	-5.3404	-5.7361	-8.9883	-11.42	-8.7186	-11.442	-7.3693	-5.4388	-11.519	-7.7994	-9.195	-9.2048	-10.652	-7.8068	-7.7369	-10.049	-10.883	-9.7043	-12.059
-2.3413	-2.0542	-5.0285	-0.92394	-1.995	-3.7524	-2.8302	-0.90087	-5.5762	-4.7964	-2.6541	-3.7209	-7.0518	-2.4871	-7.0443	-8.1478	-3.1897	0.79196	-3.9427	-5.0035	-1.9519	-1.7425	-4.8043	-5.9745	-4.0018	-3.012	-1.1437	-1.8027	-4.0502	-4.2424	-2.9667	0.44668	-2.3511	-6.2834	-3.651	-3.9114	-2.8379	-2.4633	-0.37987	-5.0523	-5.1458	-2.9433	-2.6673	-1.1637	-4.8503	-5.0303	-5.4381	-3.0486	-3.98	-0.82262
-0.63329	-1.1047	-1.4739	-3.4131	-4.8864	-0.72295	-0.64202	-2.4304	-2.0392	-1.0926	-2.9051	-1.4374	-1.9882	-1.7266	-4.1861	-1.7529	-3.4649	-6.6996	-3.4893	-5.6047	-2.7086	-2.6849	-0.79495	-3.449	-2.6858	-0.93098	-2.4212	-3.1205	-1.781	-5.2117	-5.1627	-0.45079	-5.391	-3.5672	-2.3215	-2.3185	2.0706	-3.2212	-5.1955	-2.2098	-6.2603	-4.2329	-1.6242	-0.49958	-3.838	-5.2306	-2.6951	-3.8969	-0.52301	-2.0318
3.7964	1.9941	5.0779	3.8224	1.7212	3.1725	1.9571	4.6092	-0.2486	2.0068	0.16467	-1.5491	3.3314	0.77577	-2.0768	0.72464	0.30432	3.1635	0.52073	4.3417	-0.13464	-1.089	0.63206	3.0841	3.8259	1.7199	1.113	-0.11982	-0.20124	1.0891	3.3666	1.2733	1.176	-0.33878	2.8898	1.0024	0.12321	3.031	1.718	0.71936	2.0814	3.0656	2.0498	-2.9391	1.7178	4.3355	6.393	2.9963	2.0387	-1.0959
4.7168	6.902	3.6425	5.4554	9.1572	7.8993	1.4122	6.8979	4.8213	3.5433	4.4325	4.4871	4.3927	4.0881	4.8902	5.5736	3.1827	6.6093	7.8468	3.1781	4.6817	7.3572	3.4722	2.1469	3.2519	6.5896	3.7422	3.4867	5.1403	3.0785	0.63923	5.1117	4.2134	3.0946	8.6804	3.7742	6.7142	8.2808	3.6477	2.7842	5.9272	5.1881	6.5506	1.5921	2.6636	7.8405	4.0303	2.0696	4.402	7.4402
-1.6887	-2.3377	-3.301	1.5432	-3.2555	-2.8615	-1.5739	-2.3898	-2.4499	-1.9732	-3.9652	-0.99973	1.4845	-2.0954	-3.6706	1.8687	-3.9464	-3.4771	-3.2927	-0.68038	-1.2861	0.13201	-1.6717	-1.9837	-2.7079	-3.8642	0.41857	-1.4066	-0.93296	-2.5869	-4.32	-2.3243	-0.70264	-3.675	-0.45445	0.072714	-2.742	-1.3804	-0.27829	-4.9996	-2.7963	-1.7523	-1.126	-3.3964	-3.6691	-0.42037	-3.7071	-1.8505	-5.0998	-2.8973
4.4369	8.6798	7.7545	5.649	5.1401	7.9119	5.9821	5.9737	3.6626	7.6984	5.357	3.9831	5.9805	8.947	4.3847	4.2145	7.5749	9.8237	4.6153	5.563	5.9525	8.5609	7.043	5.0389	7.6785	7.7448	7.5014	4.4302	5.8109	7.4113	8.9396	8.7469	4.3771	4.173	7.8949	7.6557	6.0013	6.8853	6.8683	3.8803	3.4012	9.9222	4.9844	7.2396	4.4009	2.5754	7.4662	7.5195	5.8551	6.5434
-4.5917	-8.4632	-2.8607	-6.1384	-4.8353	-4.5136	-4.8934	-0.71761	-7.795	-3.5971	-3.6058	-5.798	-5.4303	-8.358	-7.4474	-1.9739	-6.7402	-6.0524	-6.1842	-4.2165	-4.3883	-6.4771	-5.2425	-8.2585	-4.1723	-5.522	-7.4728	-7.7702	-4.1009	-4.9206	-4.4547	-2.9155	-3.4368	-6.934	-6.9011	-3.3135	-4.6336	-5.9693	-8.5379	-4.3947	-5.3928	-6.0716	-5.6355	-6.5001	-2.094	-4.714	-8.4485	-5.2098	-5.6686	-6.2553
-4.0635	0.58918	-5.2884	-4.6364	-2.385	-1.2145	-3.5271	-3.0992	-3.9003	-0.2046	-0.77141	-5.0261	-3.8942	-0.68468	-4.5841	-4.278	0.15552	-1.8348	-3.1575	-2.9151	-2.4511	-3.6212	-4.7867	-3.6623	-2.4841	-2.0697	-3.2905	-3.2557	-5.6257	1.2175	-0.62711	-2.5353	-1.6409	-3.1959	-3.7579	-0.25954	0.061302	-3.3583	-5.8586	-2.5852	-0.54272	-4.5271	-5.2047	-1.9455	1.6311	-3.6166	-2.3608	-2.141	-2.3366	-0.48209
-2.5738	-3.3868	-2.9315	0.052527	-2.2306	0.65233	0.42528	0.66333	-0.047849	-3.7723	-1.3514	-1.4698	3.4581	1.1346	-0.92654	0.55785	-0.25768	-0.78917	-0.40127	-2.642	-1.3456	-0.12175	0.44548	-0.6361	-1.9975	-5.0971	-0.4743	-0.47223	-2.7088	-1.4618	-1.9952	-5.4278	-4.3516	0.3819	-1.8552	-2.4734	-0.93059	-2.4102	-2.1942	-1.2916	-2.141	-1.474	-0.42548	-0.69584	-6.3735	-0.69037	-3.0283	-0.21049	-3.9488	-1.9479
1.3268	1.858	0.16449	0.17861	-2.6176	-0.36524	0.51554	-1.7862	0.92604	-2.2532	-1.2944	0.031017	-3.1702	-2.8599	-1.8688	-2.9013	0.92724	-1.2136	-5.046	-1.6329	-3.1992	-1.6785	0.85829	0.1767	0.032755	-2.6104	-0.37155	-5.0692	1.6195	-5.364	-2.8866	-2.6011	-3.6785	-2.2959	-3.6386	-1.9942	1.7473	-2.3031	-1.1954	-6.0944	-0.11321	1.5782	-0.038084	-1.0988	-0.68404	-1.5052	1.2549	0.405	0.36638	0.56615
-12.071	-15.001	-14.352	-14.938	-11.399	-10.562	-12.282	-15.026	-12.895	-10.979	-14.158	-13.048	-12.527	-10.193	-13.069	-13.209	-11.5	-13.295	-10.733	-10.553	-12.13	-16.694	-15.909	-11.103	-8.7324	-15.536	-12.806	-13.186	-13.122	-14.017	-11.911	-14.583	-11.682	-12.434	-13.313	-14.614	-14.985	-9.3966	-14.979	-15.344	-16.309	-12.499	-12.764	-13.324	-16.909	-10.268	-12.927	-16.012	-12.994	-12.594
2.0191	4.55	3.363	3.1687	3.6678	8.1458	6.4732	3.5362	5.0963	0.87827	3.9489	6.4701	6.8014	4.2017	5.1187	3.7138	3.6012	3.1544	5.1138	2.8791	2.4486	4.4476	2.0123	3.3619	2.2981	2.5535	2.8582	3.4341	3.6438	4.8404	6.4136	6.5261	4.6829	3.2942	3.9792	4.4967	2.165	2.1616	6.8037	6.7105	4.6783	4.2303	4.3614	3.3423	3.9329	4.2127	6.4105	6.0338	5.6688	5.6376
1.2141	2.7563	-2.2025	-1.5564	-1.1047	-1.1819	0.09933	-1.2555	2.8053	1.7358	-0.59687	2.7976	4.4305	-2.2652	-1.2026	5.3472	0.3451	2.5204	0.76502	1.0542	0.60446	-1.106	5.1931	2.9257	-0.28104	1.4742	-0.32134	0.86126	3.6592	-1.7848	0.36953	1.0036	0.93303	0.96261	1.7027	-0.79032	-3.5057	-0.5124	3.327	0.29456	0.879	-1.0496	0.26489	-1.6886	2.4659	0.7737	-1.4598	-1.5764	-1.0577	3.0359
-12.762	-16.12	-12.807	-9.6011	-10.967	-12.118	-12.104	-12.425	-12.817	-12.898	-13.417	-12.598	-12.027	-10.259	-10.978	-11.796	-13.545	-13.526	-9.7009	-14.291	-13.086	-11.572	-11.375	-8.9386	-12.545	-11.597	-8.7744	-11.692	-9.6287	-8.1923	-6.5835	-10.397	-10.282	-13.946	-12.041	-13.724	-11.933	-10.022	-11.777	-11.337	-14.38	-12.796	-11.612	-10.585	-11.906	-10.742	-11.73	-8.9496	-11.286	-12.368
-10.425	-8.9321	-11.095	-13.032	-10.383	-8.6836	-10.683	-8.1535	-12.428	-13.376	-13.231	-9.1396	-12.931	-11.604	-9.8889	-9.5751	-10.797	-6.8242	-9.6212	-9.4333	-8.9108	-9.9237	-11.08	-8.9262	-8.118	-8.4174	-13.122	-11.907	-10.399	-9.4181	-9.6311	-8.8764	-10.209	-8.4402	-12.362	-11.257	-10.883	-15.6	-9.0328	-13.213	-12.423	-9.4809	-11.254	-10.228	-12.289	-7.9765	-6.6819	-12.057	-12.075	-10.053
-10.808	-13.258	-15.672	-12.953	-13.519	-10.927	-12.505	-11.201	-16.332	-11.836	-12.44	-14.697	-10.815	-12.422	-14.098	-14.336	-11.812	-13.868	-11.817	-10.186	-12.281	-13.75	-12.671	-12.703	-10.307	-14.959	-11.183	-12.378	-7.0582	-15.178	-12.686	-12.138	-13.986	-13.078	-15.207	-13.617	-14.561	-13.731	-17.881	-10.443	-13.938	-14.061	-12.822	-16.958	-12.376	-14.736	-12.513	-14.421	-12.586	-8.7696
-2.9451	-5.1436	-2.0397	-5.3804	-3.7096	-5.0562	-3.2297	-4.2823	-3.6585	1.3101	0.59554	-2.1569	-3.0286	-2.0248	-2.3594	-2.6489	-3.4909	-0.92775	-5.8804	-1.7267	-1.6814	-2.04	-2.5366	0.79816	-1.5865	-3.4552	-2.9972	-2.1972	-0.11748	-2.4399	-2.9572	-0.32002	-2.6689	-3.5544	-3.6756	-4.2836	-3.1228	-2.0303	-0.09203	-2.3357	-5.1111	-6.5328	-2.8804	-3.8484	-2.5949	-3.6283	-4.1812	-1.9751	-4.4755	0.18735
-10.819	-14.77	-13.015	-12.649	-10.746	-13.084	-10.504	-11.286	-11.541	-13.818	-13.761	-13.023	-13.217	-8.6563	-12.548	-8.3592	-12.19	-14.767	-15.598	-8.6595	-12.84	-11.319	-11.564	-13.327	-14.275	-15.412	-10.971	-14.293	-10.302	-12.857	-11.221	-12.051	-10.565	-11.209	-13.887	-11.148	-12.05	-11.577	-13.428	-13.512	-12.306	-11.561	-12.35	-12.702	-11.282	-17.292	-13.922	-11.265	-15.799	-14.836
8.6929	10.958	9.5912	7.6902	5.888	6.5372	7.3555	10.367	8.7426	11.378	7.6078	8.5976	9.3811	10.469	7.9223	8.0631	7.8799	8.8184	8.2108	11.005	7.5911	5.8021	9.1222	9.8106	6.3033	7.4989	9.0276	6.9932	4.3802	7.0085	8.7105	6.207	8.3974	10.306	8.5982	9.3666	4.3267	7.1845	8.9072	7.6029	7.295	5.7969	8.4597	5.7144	10.752	3.2586	8.2575	9.5834	10.779	7.4522
-3.3191	-0.19929	-1.4554	-0.29256	-2.3883	-1.1497	-2.3361	1.0453	-0.17029	-0.065151	-3.6899	-1.1471	-0.35707	-0.3515	-0.2058	-0.17341	-2.6299	1.7028	0.34724	-1.6854	2.4499	1.0039	0.4461	-1.5878	2.7111	-1.0604	-3.144	-1.938	0.42254	-0.99996	-1.7063	-0.86812	1.1837	0.13732	4.078	0.99166	1.7554	-0.30781	-1.9649	-1.427	-0.48775	0.55523	-3.277	-3.5642	-1.4034	-1.371	0.32474	-2.144	0.10116	-1.5504
-11.54	-11.569	-13.172	-13.17	-15.532	-11.344	-14.451	-11.231	-14.726	-18.173	-13.904	-8.5752	-15.921	-16.01	-15.753	-15.002	-17.432	-9.7677	-12.616	-11.485	-12.956	-14.246	-12.267	-13.802	-8.8756	-14.113	-12.597	-13.126	-15.926	-13.921	-14.457	-12.147	-14.182	-14.526	-13.927	-11.397	-14.828	-15.229	-13.305	-15.969	-12.447	-15.957	-14.087	-17.456	-13.815	-15.543	-15.789	-10.996	-15.773	-12.541
-2.1351	-2.63	-1.6824	-2.0977	-1.3624	-3.3108	-0.68714	-0.032371	-3.5019	-0.54825	-2.4837	-2.496	-1.2234	-2.0411	-0.68045	0.3542	-3.1538	-0.6628	-2.3853	-1.8099	-1.0561	1.5826	-2.7017	-1.5341	-3.0024	1.938	-0.81847	-0.11071	-3.0128	0.15511	0.56624	1.0617	-3.4703	-1.8067	4.2061	-0.30276	0.58295	-3.5158	-1.5168	-2.0573	-1.8148	-2.2607	-0.048005	-1.6664	-0.18222	-2.5003	0.83014	-1.1709	-0.52808	-2.1881
2.0057	0.024825	-0.17228	2.0993	-4.3986	-0.94453	-1.6359	-5.1835	1.2651	-0.75905	-1.0486	-0.047256	0.45943	-5.9887	0.63529	-1.2002	-2.4419	-1.7953	-2.7304	-2.1675	0.40606	-5.5762	-5.5257	-2.976	-3.5949	-0.11549	-2.5205	-3.5169	0.22304	1.3404	-4.9699	-0.15138	-0.41876	0.21281	-1.7541	0.1609	-2.7479	-1.9135	-1.2477	-1.5007	-3.7567	-2.7924	-0.52569	1.1311	-1.6845	-2.2721	-1.4353	-1.5984	1.2224	-0.82021
1.1597	1.6528	1.1843	0.3993	0.55446	1.393	-1.6238	-1.6165	-0.28637	5.231	2.3546	3.3306	0.031892	1.6829	-2.9203	3.1628	0.21141	3.0846	0.61432	2.8136	-0.78718	1.4512	-0.17206	-0.57178	-1.7776	3.739	2.2243	1.2774	-1.5784	0.81701	3.1556	5.416	3.0932	3.0539	2.5051	1.4437	1.2366	2.3271	0.33111	1.1367	2.9923	0.3969	2.6699	1.871	4.3337	1.4848	-0.38907	0.73827	1.4384	2.6161
0.37806	2.4013	1.4608	0.65378	-0.71199	0.56791	-2.9789	0.25375	2.2296	-0.85872	-0.30365	4.0036	1.3176	0.015109	-0.81446	0.14947	1.2528	-0.64731	0.4774	3.8146	1.9746	4.268	1.5671	-1.9098	4.8711	1.6942	4.1729	1.5676	1.608	0.71556	2.2582	0.13427	-1.5664	1.3576	2.548	1.3042	2.8175	1.4589	2.0839	2.6602	0.45243	1.2004	1.5926	1.307	2.9442	2.7206	0.078018	0.96704	4.9152	3.4462
-4.7749	-7.1254	-3.1213	-3.7346	-3.4746	-8.387	-5.7508	-3.1359	-3.8137	-3.9973	-4.1192	-4.5661	-3.8358	-8.3619	-6.4637	-2.6115	-5.7945	-3.7493	-7.6759	-7.8135	-3.8625	-4.1743	-6.3074	-3.578	-6.0049	-5.9772	-5.1164	-3.5239	-0.47032	-4.4624	-5.5041	-6.178	-4.6437	-7.1747	-4.2218	-3.6767	-5.4941	-7.5356	-4.798	-6.3639	-3.7144	-0.64859	-4.9116	-0.97176	-3.1821	-5.7088	-5.8588	-8.973	-5.7183	-3.3273
2.029	-1.0981	-0.13532	-1.5783	-1.0803	-0.031737	-0.35659	1.6837	-0.90388	1.3119	-0.94001	-0.40686	1.1669	-4.4949	1.1609	1.3896	2.473	-0.61459	1.8298	-0.48903	-0.25327	-2.1908	-1.8933	1.0042	-0.32248	2.3675	1.2579	-1.4144	1.6983	-1.0391	-0.3425	0.81412	1.7325	-0.30764	-0.94407	-0.0026541	-0.24665	-0.16198	-0.20753	-0.54324	0.8491	-2.1205	-1.0186	1.661	1.7662	-0.60693	0.4191	2.4197	2.5831	-1.4919
-14.845	-12.907	-13.203	-16.93	-12.579	-16.533	-16.202	-11.94	-16.12	-16.912	-12.85	-8.3121	-11.669	-11.355	-13.547	-13.334	-14.66	-14.035	-13.304	-9.2554	-10.999	-15.123	-11.223	-14.066	-12.23	-13.542	-12.322	-16.421	-11.895	-11.456	-13.624	-13.059	-16.303	-13.218	-14.796	-15.345	-12.513	-11.254	-12.984	-14.765	-12.639	-15.128	-13.088	-14.075	-14.637	-13.138	-13.219	-12.469	-13.495	-15.003
-3.0244	-2.6663	1.1092	-0.74994	2.2332	-0.44323	-1.6911	1.0625	-2.4478	-3.6809	-3.1888	-2.7102	-2.4562	-0.96456	-1.841	-3.7808	-1.2581	0.38203	0.12998	-0.99455	-1.2796	-0.32138	-0.69993	-4.5	-2.8201	-2.367	-2.1237	-0.24831	-3.9256	-0.91125	0.92285	-1.26	-0.94981	2.9028	-2.7001	-3.1024	0.098183	-2.698	-2.831	-3.2335	-3.5127	-1.613	-3.7852	-3.0161	-0.72143	-1.1746	-1.5933	-4.064	-2.1106	-0.92752
-23.915	-23.737	-21.57	-19.629	-22.632	-24.442	-24.328	-20.242	-22.859	-24.654	-22.579	-20.445	-23.788	-27.781	-23.077	-21.46	-22.153	-20.313	-22.727	-16.72	-20.667	-21.989	-21.264	-19.718	-22.612	-21.501	-21.943	-23.738	-22.743	-20.957	-21.988	-24.683	-19.044	-22.208	-23.124	-20.48	-23.595	-20.826	-22.938	-21.106	-25.104	-19.647	-21.842	-25.148	-22.102	-24.273	-21.589	-23.554	-20.969	-22.883
-1.7438	0.57205	-2.3995	-0.41466	2.9499	-0.28784	-0.52469	-3.0927	-0.44646	-2.3406	-0.48592	0.46557	-2.4176	-0.84747	-1.0235	-3.3569	0.013882	-4.2353	0.3554	2.0808	-0.75493	0.02957	-0.65009	-0.49588	0.20849	-0.53554	-3.6155	0.14446	-3.0291	-1.1498	0.37222	0.49148	-1.334	0.87953	2.0193	-1.2452	-2.3821	-2.8249	-2.532	-2.7339	1.0916	0.94285	-0.66656	-2.6896	-0.71815	-2.6011	-1.1697	-1.8367	-1.1874	-0.51853
1.1504	4.1158	5.0602	2.0568	0.71124	2.7746	2.5204	3.2178	-0.1751	5.0019	3.8281	1.2878	1.7602	2.2772	2.8902	3.4889	2.8117	3.9124	4.0785	3.0663	-1.9513	4.3101	2.7454	1.9252	3.7154	2.0421	3.722	3.0539	4.8458	2.5595	4.5587	2.6034	3.2477	2.41	4.7177	1.7957	3.4529	1.378	3.9106	7.7343	1.78	4.6396	7.196	3.2099	2.7134	5.3659	3.762	2.7672	0.79621	4.4768
-2.5808	-8.8164	-5.5801	-4.8518	-4.9907	-7.8936	-7.441	-7.3131	-6.9329	-5.0563	-6.1769	-9.3686	-5.6496	-6.7769	-8.277	-4.9967	-8.2118	-3.6395	-6.0566	-2.4144	-6.165	-7.6464	-6.5128	-5.4651	-9.8614	-4.5459	-5.4901	-3.9336	-6.7691	-5.5509	-8.7964	-5.1919	-4.6443	-5.1498	-6.9267	-4.3581	-6.2829	-6.2731	-5.1952	-9.6958	-5.6196	-5.5746	-8.223	-7.1721	-8.055	-8.0546	-5.8222	-5.4793	-7.522	-9.3186
-11.55	-12.792	-11.389	-10.507	-15.278	-12.643	-10.377	-11.785	-11.648	-13.88	-13.491	-12.394	-14.676	-13.54	-12.636	-10.018	-12.455	-12.72	-12.369	-12.85	-14.323	-14.383	-11.765	-14.627	-10.68	-16.931	-13.138	-13.81	-9.8036	-11.052	-14.451	-13.716	-12.672	-13.957	-12.822	-12.638	-12.401	-12.209	-12.58	-10.746	-12.102	-14.743	-12.079	-11.562	-10.4	-12.899	-12.412	-11.54	-14.963	-13.561
-4.0748	-1.6323	-2.9755	-3.1233	-0.41691	-3.4746	-3.2521	-2.7017	-1.2893	-6.3091	-3.1983	-3.2287	-2.578	-3.0248	-2.2209	-4.0313	1.286	-3.3842	-4.1138	-4.1222	-5.5803	-2.1161	-1.2701	-2.4722	-5.4441	-3.3641	0.73971	-3.3848	-2.554	-1.5738	-4.5142	-2.8919	-2.079	-1.9875	-5.652	-6.4515	-4.4369	-5.7105	-4.4755	-2.7844	-2.8809	-4.524	-3.4987	-2.2639	-3.2082	-5.6241	-5.3948	-1.5853	-3.8825	-2.0642
-1.1562	3.4796	1.7182	2.6338	1.1297	2.0249	2.5583	-2.5506	1.3327	-1.5153	-1.9385	0.76419	-1.0262	1.7283	-0.57206	2.0051	3.5522	-2.0434	-1.2263	0.51288	2.5876	4.6115	0.45867	-1.5454	-0.78529	0.54304	0.58739	1.1074	0.89824	1.2214	1.7542	-2.2283	4.47	1.6252	1.7769	1.8808	1.1012	-0.90127	4.1039	2.9534	2.7945	1.2857	-0.08132	1.7921	2.2266	0.47843	-0.20781	0.5443	2.1026	1.5129
-6.2638	-3.9495	-4.4796	-7.1401	-4.1088	-6.7415	-7.3046	-6.6845	-7.606	-5.107	-5.5043	-7.5869	-9.2514	-7.0515	-7.989	-5.6921	-3.8429	-8.1944	-7.7173	-6.0534	-5.7148	-10.707	-6.162	-8.3558	-10.203	-5.4543	-7.2307	-5.0588	-9.2235	-4.9059	-9.6369	-5.3669	-2.2652	-6.955	-6.7151	-6.0157	-5.6392	-5.6421	-9.7287	-5.9836	-5.8263	-8.0989	-5.8101	-7.1	-6.9559	-6.2089	-6.2108	-9.1068	-4.1443	-6.0687
-16.215	-14.142	-15.018	-11.59	-13.043	-15.885	-14.827	-11.735	-13.951	-14.649	-13.805	-11.876	-13.151	-16.308	-15.711	-13.579	-11.696	-14.822	-18.252	-14.945	-16.151	-15.989	-14.65	-13.864	-17.378	-12.615	-15.62	-17.114	-15.668	-13.929	-13.821	-14.563	-15.759	-17.428	-14.205	-17.94	-14.684	-17.807	-17.955	-12.989	-14.327	-16.146	-12.273	-16.046	-12.325	-15.653	-16.775	-15.738	-14.056	-15.66
1.7939	1.7071	1.694	-1.6719	-1.4344	1.7337	-0.77233	-3.654	-1.5167	1.6656	-0.95199	1.0351	-1.7849	-1.6745	1.3755	-1.28	0.74653	-0.60427	-2.7922	-2.2458	-1.7606	0.16073	1.1525	-2.6049	-4.164	-0.80122	0.94509	0.31128	-3.3563	-1.3257	-0.23241	-0.51439	0.30013	-1.0277	0.83965	-2.2707	-0.30572	-0.52035	1.5593	1.484	-1.0771	1.2592	1.7313	0.70591	1.31	0.55893	1.3792	-0.51082	-0.97555	3.4067
-3.5429	-1.0197	-2.0182	0.6349	-2.0122	-1.0268	-1.6087	-0.42985	-0.26357	-1.3554	-2.6935	-4.0489	-1.9515	-2.7657	-4.5245	0.95444	-5.8644	-0.60713	-0.13005	-5.6441	-1.499	1.1914	-0.1124	-0.53024	0.37745	-1.5659	-0.57551	-3.2567	-4.4793	-1.9954	-4.2169	-0.40508	-2.4015	-1.4389	-1.5051	-2.1552	-0.4368	-2.8728	-1.1369	-2.5913	0.021619	2.5567	-2.9649	-4.3838	-1.1681	-3.7489	-3.3041	-2.0478	1.3469	-1.2904
-1.4402	-0.34222	0.3758	0.37389	0.22499	-1.3746	-4.4212	-3.9081	-3.364	-2.0978	-0.95969	1.1215	-3.8867	-3.0881	-1.8937	-2.6725	1.9854	-1.1993	0.13345	-1.211	0.38366	0.1206	-1.7943	-0.38971	-1.6436	-0.10731	-1.7655	-0.1083	-0.11301	-2.3942	-2.0706	-1.2436	-3.7437	5.103	-2.2135	-2.472	-1.4367	-2.215	-2.2813	-0.44951	0.89063	-0.39831	-3.1608	0.875	1.2117	-2.2919	-0.88546	-2.1488	-2.1343	-1.2221
-13.312	-10.706	-10.585	-9.2204	-8.4706	-11.195	-9.5793	-12.768	-12.064	-7.1159	-10.206	-8.6055	-12.613	-8.4999	-8.4036	-8.4959	-12.917	-12.946	-8.9238	-10.543	-11.956	-11.368	-11.756	-12.316	-11.629	-12.409	-10.482	-12.649	-12.756	-14.271	-13.83	-11.603	-11.423	-13.083	-10.802	-11.889	-11.983	-8.7751	-11.306	-10.177	-11.149	-11.309	-11.179	-13.294	-8.9867	-10.067	-10.106	-14.792	-12.706	-12.124
6.2116	7.0448	4.2495	5.9891	5.0716	6.7871	6.922	5.1681	7.2643	7.4457	2.9063	5.4177	4.5643	5.7346	6.0759	6.9421	3.9956	5.2238	6.4941	5.0668	6.0089	8.6097	5.7408	9.3017	8.6618	6.9022	2.5413	3.3889	6.6452	5.8362	6.5729	5.0605	0.70065	4.3415	8.02	3.7529	1.9909	6.8945	4.773	5.4095	5.6059	2.6186	6.2213	4.136	4.4527	3.2314	7.0006	5.5925	4.4242	0.87103
-4.2794	-1.4177	-4.1382	-4.51	-0.20528	1.7395	-3.2452	-0.95057	-2.6016	-0.84864	-0.91637	-2.9796	-5.7315	-0.75101	-3.5929	-1.9956	-3.2945	-0.99264	-3.972	-5.2771	-1.8105	-0.7632	-3.9249	-2.9037	-1.9585	-2.4492	-0.43816	-1.4798	-0.92622	-3.9643	-2.2275	-0.81901	-5.5004	0.28099	-1.5754	1.5826	-0.47372	-3.74	0.44251	-4.1378	-2.2395	-4.11	-3.9635	-0.7105	-2.9951	-5.9733	-5.3708	1.1879	-2.7576	-1.3981
-13.501	-11.112	-9.5068	-9.6138	-11.133	-11.373	-11.452	-15.137	-12.435	-12.407	-14.979	-11.628	-12.685	-11.497	-16.294	-11.254	-13.205	-10.641	-12.599	-13.221	-10.065	-8.9094	-11.864	-11.453	-10.743	-11.635	-13.701	-14.2	-9.278	-8.9349	-12.894	-9.7837	-10.161	-9.1347	-11.437	-14.571	-12.165	-11.577	-13.952	-11.415	-12.873	-11.439	-11.842	-11.288	-10.03	-12.055	-13.093	-10.482	-8.4215	-10.258
5.1609	7.9449	5.8888	6.0522	6.7354	5.7524	6.8722	6.9275	8.3653	3.7624	5.3888	10.849	2.8736	6.8057	6.9056	7.8039	8.3879	5.4923	8.302	6.0759	7.148	5.7557	7.2623	8.8754	8.6639	5.6234	6.0471	8.4	8.8718	5.6831	8.3488	7.4397	8.0038	4.4756	10.111	4.0437	5.3375	5.0357	5.5423	7.9658	9.5851	8.6395	6.6557	6.9246	6.7878	7.1612	8.5067	6.8459	5.2366	2.7855
-5.5086	-4.7667	-1.7033	-5.1719	-3.5273	-8.578	-2.1139	-6.9803	-5.2044	-7.2064	-2.3427	-5.8425	-7.2195	-3.1887	-7.354	-5.5323	-4.3123	-3.3753	-4.8863	-5.2207	-8.8549	-7.2424	-7.3498	-1.2244	-5.8859	-6.6294	-4.8521	-1.742	-2.107	-7.9778	-5.499	-6.1211	-4.384	-4.5497	-6.7845	-6.1998	-8.4475	-3.7512	-5.8534	-6.0065	-3.7127	-6.185	-7.3203	-6.6597	-4.985	-7.189	-4.8941	-5.9663	-5.897	-3.9318
-13.138	-11.334	-6.5605	-9.3962	-10.822	-10.331	-10.957	-10.74	-11.984	-11.621	-11.886	-9.5104	-11.41	-12.102	-8.8385	-9.6966	-10.023	-14.309	-12.108	-11.914	-12.726	-12.603	-5.2462	-8.921	-9.9986	-11.28	-9.2862	-11.355	-8.76	-11.755	-11.394	-10.456	-9.8306	-8.2647	-14.777	-11.922	-8.2141	-11.43	-9.5918	-12.211	-11.316	-10.538	-13.104	-12.422	-11.048	-13.213	-9.4479	-9.5311	-14.019	-12.43
-9.2183	-8.9908	-7.7876	-5.855	-6.5238	-5.0524	-7.3217	-10.559	-10.101	-8.3816	-9.1235	-10.143	-9.5356	-6.5579	-9.855	-6.7793	-9.3706	-10.551	-11.42	-7.9177	-12.95	-8.685	-8.6542	-10.045	-7.9338	-8.0671	-6.7561	-10.377	-7.8583	-9.2271	-9.2023	-9.2253	-11.121	-10.304	-9.7873	-9.6581	-10.589	-11.044	-7.3929	-6.6783	-8.4089	-10.936	-8.5666	-9.3415	-6.3613	-8.3496	-8.1333	-11.183	-6.9974	-9.0308
-16.322	-13.844	-12.744	-13.685	-13.265	-11.867	-12.743	-15.146	-10.981	-13.39	-14.278	-13.118	-13.456	-13.188	-12.164	-15.177	-11.674	-12.312	-12.995	-13.976	-10.557	-14.398	-12.832	-14.099	-10.583	-13.235	-16.664	-11.594	-14.324	-11.648	-14.026	-13.448	-14.598	-12.208	-11.462	-13.718	-15.675	-13.038	-13.329	-11.721	-14.095	-13.501	-14.379	-12.545	-10.68	-9.2863	-8.5099	-11.933	-14.755	-12.465
-11.552	-11.866	-15.315	-13.868	-10.228	-11.337	-13.562	-13.931	-14.535	-12.903	-11.698	-10.465	-11.342	-12.971	-11.043	-14.275	-11.998	-11.3	-10.787	-11.747	-9.3577	-12.335	-11.192	-13.354	-12.43	-13.035	-12.351	-9.5673	-11.066	-11.454	-8.4953	-12.366	-11.866	-15.686	-12.487	-13.83	-7.7708	-12.282	-13.03	-12.968	-12.263	-9.8024	-12.841	-9.141	-14.105	-9.428	-12.907	-11.417	-10.015	-8.998
3.3312	1.4079	0.77285	0.88987	0.97524	-2.2025	1.2293	1.7708	1.2768	0.08191	0.19927	1.3058	1.2391	-2.8891	0.59102	-0.21051	-1.9926	-0.041124	3.1696	0.4282	0.27843	2.8821	1.7529	-3.7068	-2.2872	1.7226	-0.93643	-0.93387	1.8767	0.40112	-0.91399	-0.74214	1.9157	-1.6136	0.80845	0.64111	0.01669	-1.6349	1.9478	0.099481	2.0835	2.3341	-0.038626	0.20896	-1.0818	-0.043504	1.7563	-0.37953	-1.347	0.39335
-16.345	-12.41	-14.884	-14.074	-12.398	-13.849	-15.131	-13.825	-13.03	-17.634	-11.465	-13.202	-13.633	-13.463	-14.524	-13.037	-12.946	-14.307	-15.165	-10.989	-12.593	-11.676	-7.987	-10.339	-12.093	-11.829	-15.839	-9.5542	-14.088	-9.4123	-11.448	-14.611	-15.342	-13.092	-11.54	-17.217	-10.866	-16.783	-15.241	-13.812	-9.947	-9.7029	-13.29	-11.215	-12.07	-12.542	-15.097	-13.694	-14.164	-11.081
8.2984	10.297	8.5233	6.5183	9.0503	10.621	9.6897	9.028	6.7669	6.7716	12.051	8.5032	9.0257	6.9283	14.448	11.447	6.9834	10.665	11.312	7.5929	7.2582	12.87	12.314	11.765	13.312	6.5579	10.435	10.784	8.4134	7.1695	9.7705	8.8016	9.1327	10.592	10.489	9.8152	9.216	11.161	9.384	9.017	9.6596	9.886	8.2013	10.546	11.349	8.0618	9.1158	10.271	9.1318	9.1033
-5.3474	-3.8631	-1.5779	-4.2976	-1.5044	-2.0909	-1.8792	-1.0374	-7.3464	-4.4868	-5.1437	-4.7521	-3.4523	-4.8857	-1.9606	-0.5812	-2.4897	-4.1855	-1.0849	-0.79256	-2.1333	-5.1036	-1.6604	-1.7567	-2.0348	-3.435	-3.0879	0.14176	0.37754	-1.1002	-3.3108	-2.8091	-1.454	-3.7871	-3.8845	-0.2295	0.0030273	-6.3815	0.80371	-4.2651	-0.075317	-2.9353	-5.5163	-0.79636	-2.4426	-4.6168	-1.89	-2.0186	-3.5803	-0.81751
-24.104	-19.95	-20.555	-21.075	-24.045	-23.039	-21.805	-22.895	-21.075	-20.374	-18.745	-21.381	-22.858	-22.192	-21.121	-22.814	-21.155	-22.713	-22.809	-23.998	-21.601	-24.103	-21.893	-19.512	-23.114	-21.46	-20.867	-26.232	-20.008	-21.784	-20.507	-21.653	-21.97	-22.335	-23.046	-25.625	-20.084	-22.621	-21.574	-23.482	-24.064	-20.323	-22.525	-20.555	-19.902	-22.406	-20.647	-23.713	-23.717	-25.563
-0.45952	-1.2578	-3.7004	-1.7509	0.96423	-0.55153	-0.22468	-2.4665	0.27588	1.4134	-4.0471	-3.2951	-0.24955	-0.89163	1.2635	-4.603	-0.36006	-1.7951	-1.6034	-1.6308	-5.8782	-1.472	2.4312	0.30273	-0.87038	-4.6472	-3.0053	0.03539	-2.5064	-0.30699	-0.4922	-2.7313	-2.1518	-1.1272	-3.8859	-0.077808	-4.9217	-3.6366	-0.8503	-2.8807	-0.65609	-3.5383	-0.13738	-0.87607	-2.605	-1.6442	-2.6279	-4.5829	-3.6714	1.9547
5.6646	8.1965	5.8602	7.0651	6.5209	7.3521	6.7449	3.8272	4.8438	8.0003	8.4164	7.4625	7.2265	8.1026	7.9488	5.8957	6.7513	3.7077	6.1819	6.4278	3.8211	9.2945	5.908	5.5103	7.2682	9.9151	10.671	7.5971	6.3776	7.5611	7.213	7.1868	8.0978	5.8614	8.705	7.4805	6.313	5.0543	9.2015	7.4293	7.3693	7.2093	6.4397	5.4684	10.489	9.0994	6.5538	6.9889	4.9066	6.9108
2.2825	6.2729	5.098	4.5174	4.7763	-0.50496	3.0253	5.7085	4.0023	3.1538	3.8482	6.3865	3.9751	4.0036	3.1798	1.849	3.01	5.1486	4.562	4.1038	8.0748	3.7796	6.6938	4.0798	0.97866	1.074	4.9095	2.3505	-0.33915	4.8881	7.1301	2.5225	1.6464	4.7037	2.8864	2.8502	2.4205	3.5878	4.3437	2.3732	4.2486	3.8473	3.8001	4.3913	2.6157	2.7927	6.4506	4.2229	6.1123	6.4156
-9.2428	-12.054	-11.392	-11.261	-12.081	-10.246	-11.758	-9.4884	-10.604	-9.986	-9.3674	-9.9247	-12.137	-8.847	-11.906	-11.484	-9.327	-11.108	-11.296	-10.365	-11.163	-9.5694	-8.4623	-11.06	-10.456	-9.5394	-13.153	-11.606	-8.5666	-11.799	-11.147	-11.921	-9.8698	-10.067	-11.967	-9.102	-12.84	-11.317	-8.3196	-11.007	-8.7569	-11.97	-9.7411	-11.342	-8.6429	-12.246	-11.29	-9.9712	-10.803	-12.875
-15.994	-17.254	-18.048	-19.147	-15.471	-12.773	-17.25	-14.72	-15.609	-12.57	-16.188	-15.186	-12.954	-17.021	-13.511	-15.027	-12.758	-15.112	-13.049	-12.936	-13.798	-15.231	-13.515	-14.341	-13.431	-12.035	-12.466	-13.65	-16.649	-14.537	-17.898	-15.692	-13.271	-16.159	-15.213	-15.806	-13.145	-14.055	-15.675	-16.831	-13.145	-14.54	-12.124	-13.665	-16.519	-12.791	-14.013	-14.443	-19.512	-14.046
5.5475	7.0219	6.2594	5.8515	5.4967	6.3289	7.1585	6.8789	6.3653	9.4961	8.6289	11.985	6.2295	10.862	6.2289	8.1267	7.0679	6.751	6.3615	6.8388	7.5503	8.0194	4.4856	5.7456	7.2841	5.3287	6.9011	9.9065	6.4939	3.0656	9.5439	4.5853	8.1049	8.5374	2.7011	8.9224	7.5283	6.8312	7.4248	7.1276	5.1147	7.0857	4.0697	5.5132	9.4698	11.281	7.2246	7.2125	6.4166	5.0612
-5.817	-6.1377	0.093436	-4.352	-3.561	-3.7137	-4.887	-4.2636	-3.2569	-1.8262	-3.5003	-3.8318	-1.7711	-5.8839	-5.5219	-0.40042	-2.3147	-2.7628	-5.3029	-0.68411	-4.0576	-2.1695	-1.3825	0.5748	-2.0931	-3.5082	-5.2971	-4.3375	-4.4655	-4.3883	-3.1443	-4.5503	-2.1865	-3.6815	-2.9836	-3.1915	-3.7477	-3.0777	-3.5554	-1.4656	-3.6426	0.27203	-1.2461	-2.576	-1.9081	-5.496	-5.1938	1.8153	-1.1082	-2.2474
-15.052	-13.922	-13.338	-11.649	-15.945	-12.158	-12.62	-10.553	-16.852	-12.015	-13.826	-14.396	-10.723	-14.306	-11.971	-11.419	-14.43	-9.4033	-15.252	-11.669	-12.77	-9.5057	-13.414	-12.158	-12.679	-16.476	-15.078	-16.597	-13.089	-14.791	-14.809	-11.061	-16.04	-14.231	-14.195	-11.612	-10.608	-11.495	-8.8496	-10.906	-12.31	-15.161	-14.072	-12.272	-11.854	-13.258	-13.284	-11.957	-11.489	-12.227
-1.0984	-2.3922	-0.53186	-3.3954	-2.9958	-2.9925	-1.8386	-1.2675	-2.7536	-1.3247	-2.2575	0.43683	-1.6177	-2.6804	-1.5584	-1.1709	-0.48706	-0.66083	-3.2033	-3.0745	-6.103	-1.9893	-3.1243	-0.79951	-5.5135	-1.9019	-0.38358	-3.3993	-5.6928	-3.361	-0.69154	-3.0263	-3.2864	-1.9514	0.18498	0.84997	-2.2674	0.30656	-4.1418	-1.7065	-3.7465	-1.1637	-0.766	-4.4129	-3.9632	-3.2065	-4.1376	-0.89852	-1.8286	-6.0736
2.6591	1.9053	1.6693	3.6454	3.568	-1.7502	1.6396	2.2795	0.022913	3.548	-1.6635	2.5943	2.2215	4.6089	3.2974	4.3196	2.7056	-0.29239	0.79587	-0.84071	2.0295	0.61382	2.2373	2.9376	-0.24148	4.9427	5.7573	3.6405	4.2159	0.46255	2.7382	0.688	-0.72269	2.5647	2.0606	3.4593	-2.2229	2.7863	1.2299	3.873	-0.29655	3.1564	0.1585	3.7502	2.6839	1.6861	2.6955	-1.184	3.48	2.3806
5.6006	0.90726	4.4071	2.2439	5.2795	3.0668	0.62201	4.099	2.5179	0.73888	0.59771	4.3444	1.7726	-0.9039	1.5415	5.9993	1.7313	0.45243	1.9396	2.6068	1.1283	3.444	2.0461	3.6316	1.1817	2.3567	2.4102	2.0966	1.4789	4.7088	2.5366	3.6592	4.0462	3.361	3.1336	1.6087	4.3839	2.1778	3.8634	3.0641	1.853	5.5606	6.0583	1.3239	3.3146	3.8848	1.7277	4.6935	1.9631	2.775
6.3454	11.25	8.8548	6.1879	9.3054	11.449	6.852	12.997	9.938	9.0219	8.9173	11.739	12.973	9.2073	9.3795	11.533	10.843	9.0633	9.4863	10.464	10.727	13.403	10.982	13.227	8.1735	12.536	9.808	11.301	6.6675	9.7649	11.522	11.403	12.578	7.7396	9.2138	5.7865	9.7083	9.24	10.635	9.6633	9.8403	8.6607	7.3273	7.6587	12.296	10.1	9.0279	7.9834	10.042	11.277
-9.726	-12.552	-13.416	-14.542	-13.36	-12.467	-13.368	-14.49	-10.122	-13.255	-15.067	-12.796	-14.862	-9.7511	-12.573	-13.584	-12.311	-12.372	-13.554	-11.718	-12.265	-12.546	-14.642	-14.307	-16.905	-11.346	-14.434	-13.746	-13.547	-14.477	-10.545	-14.428	-13.039	-11.882	-14.909	-14.516	-13.76	-13.24	-13.567	-10.747	-12.879	-11.566	-14.361	-13.287	-14.323	-11.985	-14.27	-11.036	-13.701	-11.931
-10.796	-10.213	-10.532	-11.139	-9.678	-17.199	-11.298	-11.874	-12.856	-10.966	-9.3363	-8.6878	-13.731	-11.512	-15.28	-11.275	-8.2945	-9.311	-9.984	-12.358	-8.8068	-12.258	-8.2812	-10.597	-10.345	-7.7283	-9.3455	-10.874	-9.6004	-11.603	-12.56	-9.1556	-12.33	-13.144	-9.8506	-11.637	-12.216	-9.3767	-11.392	-11.469	-9.8998	-12.497	-8.2771	-11.381	-9.9107	-12.421	-12.391	-9.1041	-11.617	-11.653
0.79634	-3.7845	-5.214	-1.5717	-4.9192	-2.2969	-3.751	-3.8191	-4.0915	-3.4598	-1.2918	-1.8306	-2.1058	-2.4249	-2.7688	-3.2099	-2.9416	-2.1334	-5.0987	-1.5661	-0.81018	-4.3074	-4.0511	-6.3241	-1.0956	-2.978	-2.9681	-0.38329	-4.8739	-3.9799	-5.1388	0.43157	-5.1931	-5.0624	-2.0258	-3.9234	-3.4933	-4.7834	-6.0499	-5.1584	-3.8905	-3.6186	-0.66968	-3.5189	-1.6884	-5.4775	-4.1575	-4.7704	-4.0518	-2.2103
-0.61685	-2.3552	-0.69812	-4.1344	0.14271	-1.7782	-4.3673	-0.5495	1.1731	-1.6088	-1.0494	-0.26282	-1.4286	-1.0903	0.66678	1.509	-0.90132	-2.0061	-3.9364	-1.1442	-0.80516	-2.9631	0.83417	-0.6111	-1.5223	0.063274	-6.1252	0.94038	-2.7101	-0.2746	0.37775	-0.74089	-2.0842	3.5313	-2.3415	-3.484	-1.7315	-0.46314	0.45037	-2.7473	-1.8735	-2.7656	-0.84524	-2.1927	-1.4324	-3.6594	0.66557	-0.59749	-1.5787	-1.7979
-13.149	-14.594	-14.386	-16.114	-15.98	-15.356	-17.059	-13.652	-11.158	-14.293	-13.695	-14.401	-16.799	-11.99	-16.296	-12.855	-18.685	-13.662	-14.601	-13.711	-15.637	-12.604	-14.344	-14.449	-11.116	-16.341	-11.818	-12.995	-11.601	-12.443	-15.628	-14.326	-13.573	-11.037	-12.855	-12.693	-12.315	-14.485	-12.815	-15.84	-14.405	-16.641	-15.604	-13.579	-11.09	-13.7	-13.724	-15.216	-13.06	-13.288
-20.684	-19.696	-21.673	-20.48	-21.212	-21.875	-23.269	-19.33	-17.522	-23.517	-19.912	-22.839	-20.591	-19.682	-18.892	-20.962	-17.596	-22.168	-19.152	-22.368	-23.277	-21.175	-19.328	-21.92	-21.014	-19.979	-22.187	-22.517	-18.222	-22.22	-22.044	-21.144	-19.807	-18.189	-19.877	-22.719	-21.015	-19.099	-21.976	-18.328	-21.014	-23.537	-23.503	-22.456	-21.685	-22.682	-18.016	-20.418	-20.638	-16.831
8.8349	7.4139	1.5819	7.6295	5.16	3.7686	7.2375	9.6214	5.2962	5.4918	7.1394	6.3464	7.979	2.1815	6.5852	5.7719	5.6745	7.3562	5.9463	-0.8512	5.9787	2.4744	5.1141	3.927	5.6508	5.4941	6.9153	5.4313	6.167	5.53	5.6366	5.4835	7.2785	6.1242	8.0268	4.0209	5.4349	6.9659	6.5832	5.2518	5.5064	5.5379	6.626	5.5394	6.583	8.4884	2.0564	3.5004	6.7459	6.2815
3.4503	2.7629	3.6638	5.4722	2.2951	2.6416	1.8859	2.2697	1.4988	2.4844	2.0854	2.7976	2.3101	5.2388	0.18528	1.9477	4.9426	0.020981	3.1009	6.5671	2.7016	2.6964	5.212	2.8961	4.555	1.2391	2.1262	1.7691	1.9839	7.472	6.9584	1.8791	-1.2004	2.3433	5.5307	1.7304	4.7862	4.5985	0.8451	2.7791	2.8121	3.1982	1.9271	4.2465	3.8171	3.2941	4.441	4.7911	3.4579	1.7633
-11.554	-7.4506	-10.088	-10.32	-9.6903	-10.366	-10.72	-9.788	-10.115	-10.251	-10.27	-8.8288	-9.3549	-15.044	-8.9929	-10.612	-12.78	-12.153	-12.4	-11.707	-11.658	-12.971	-10.165	-13.657	-14.206	-9.4622	-10.856	-10.262	-11.134	-11.16	-12.597	-11.082	-11.871	-13.376	-9.1952	-12.573	-8.6604	-11.644	-9.0091	-8.2046	-9.1429	-13.202	-13.025	-10.083	-12.034	-12.658	-14.564	-11.981	-12.21	-12.159
2.8233	0.030859	1.7608	0.44893	1.083	-3.4775	0.53071	-0.44182	-1.4047	-1.7238	-0.99112	1.6162	0.65044	1.9173	-0.57733	1.7232	0.56061	0.61134	1.8833	0.81382	-1.665	0.95762	-2.9823	-0.043685	1.0124	3.0444	3.3247	0.74713	1.1997	-0.14109	-2.0221	1.7441	-0.11706	-1.0001	-0.70441	-1.9647	1.5466	1.8211	1.583	0.3233	2.3053	-0.20499	-0.079206	-2.6502	0.70375	1.5476	-1.9895	2.612	-0.6405	0.53608
-2.5673	-3.0115	-4.8351	-1.1483	0.52956	-0.72722	-1.2394	-2.4551	-1.7555	-0.51643	3.2419	-1.2851	-1.9544	-1.0894	0.51966	-1.3362	-2.0886	-1.6724	-1.5927	-1.7036	0.11015	-2.2913	0.12026	0.80483	-2.7533	-1.1828	0.20713	-2.0337	0.54427	-2.555	-5.271	0.35213	-0.74813	-2.9038	-2.8151	-1.7977	-2.1197	-0.18981	-2.487	-0.042023	1.0741	-0.94852	2.2869	-1.7758	1.4882	-1.5834	-0.15374	-1.6347	0.28153	-4.8384
-8.7486	-7.7576	-7.2701	-7.9711	-5.3525	-3.7971	-3.9853	-4.99	-6.2734	-8.0211	-6.5929	-4.7942	-6.2425	-5.8307	-6.06	-5.4466	-3.8186	-5.5555	-5.6906	-8.8202	-5.9816	-8.7693	-5.0574	-6.9372	-9.8932	-1.4347	-5.9325	-7.336	-4.668	-7.1814	-5.6986	-7.4543	-5.3559	-3.4352	-3.5482	-6.028	-3.2438	-5.3114	-3.2746	-6.7999	-5.2719	-7.5974	-4.055	-7.3025	-3.6441	-9.2979	-3.7259	-6.402	-5.4212	-6.9293
-1.668	-1.2837	-0.17295	-2.2006	-1.1739	0.035539	-1.0609	-0.73666	-1.5501	0.13453	-1.0237	-0.44567	2.3834	4.827	1.9158	-4.4376	-2.0338	-1.3666	-2.5946	-3.5015	-2.1081	-2.5707	-0.71681	1.0984	-0.014681	-2.4371	-0.64214	-2.9463	2.0616	1.175	-1.7876	-0.22161	-0.83072	-3.9417	-2.343	1.8726	-1.4456	0.072549	-0.88139	-1.39	1.4695	-0.70347	-1.203	-2.0505	-1.5261	-2.9	1.2961	0.048152	-2.6439	-1.2568
-14.747	-12.543	-14.262	-12.188	-13.615	-13.833	-15.687	-15.645	-13.934	-14.046	-18.595	-14.112	-15.814	-13.241	-15.685	-12.758	-12.894	-14.192	-15.011	-13.697	-18.024	-14.213	-15.912	-14.38	-15.532	-14.973	-12.872	-18.254	-15.973	-15.612	-10.54	-14.195	-17.27	-16.663	-13.578	-15.47	-14.481	-12.358	-15.926	-16.192	-17.784	-15.284	-14.826	-14.4	-13.464	-12.617	-11.714	-14.554	-14.916	-18.844
-21.447	-22.95	-22.938	-23.088	-21.457	-21.35	-22.538	-24.166	-22.732	-23.669	-20.739	-19.844	-21.24	-22.41	-22.886	-21.204	-25.549	-24.468	-20.666	-23.537	-20.5	-21.956	-22.234	-21.672	-21.619	-20.641	-23.864	-20.762	-23.496	-23.799	-21.704	-22.871	-21.294	-21.363	-19.057	-22.312	-19.757	-21.459	-21.763	-22.445	-22.517	-21.211	-21.959	-23.679	-22.538	-21.409	-19.926	-20.055	-20.887	-20.973
9.8774	11.919	10.1	9.3671	7.4919	9.6077	9.5603	7.117	5.9243	7.9486	5.3339	6.9041	8.5694	5.1565	9.7768	6.7448	10.824	8.1556	8.8225	6.173	6.0349	5.342	9.1241	7.6683	10.839	11.037	10.026	8.5786	11.816	9.8941	5.9283	9.2645	7.6651	6.6607	9.5939	9.5463	7.9398	9.9869	10.688	6.8274	9.4802	7.8541	10.708	4.3786	7.227	8.6798	5.4728	8.1679	11.645	5.6807
0.43482	1.245	-0.68332	-0.57598	0.070501	5.3711	1.831	-0.7699	-1.4316	1.5418	1.2785	-3.0946	-1.8488	-3.6433	-0.68585	-1.3689	0.80329	-0.0090103	3.3476	-0.34702	-1.5659	0.30127	1.1174	-1.153	-0.029922	-1.3151	0.014162	4.8704	5.9274	0.3507	2.2911	1.3363	0.2867	-0.89659	-2.2467	2.9207	3.3248	-0.5015	2.3848	2.8292	0.046416	-2.4493	1.4281	-0.55286	1.7541	-0.29926	-0.23573	1.5516	0.45788	0.47172
-5.4016	-0.25366	-2.0005	-4.1101	-4.2484	-5.6618	-5.5978	-2.5151	-3.0258	-3.347	-1.3679	-3.6716	-2.0967	-2.4893	-4.6612	-3.383	-3.5894	-2.3262	-1.6	-7.345	-5.009	-3.1696	-4.3925	-3.577	-2.4688	-3.0279	-2.4315	-1.8758	-2.132	-3.7949	-4.1287	-2.4859	-3.9521	-3.71	-1.5123	-2.3805	-3.8326	-4.9833	-3.7739	-3.3674	-3.428	-2.1523	-2.6075	-4.1153	-5.7408	-3.6856	-5.9013	-4.4585	-5.0586	-2.0001
-5.3303	-3.1666	-5.8976	-5.3679	-4.4352	-5.137	-6.1813	-6.4606	-4.427	-6.6956	-4.6099	-5.0178	-1.6516	-3.1676	-3.9505	-6.1069	-3.1861	-4.4312	-2.3524	-6.7247	-4.5582	-4.5856	-7.1294	-3.7765	-5.6897	-5.7204	-4.6827	-4.2349	-3.143	-4.0718	-5.2278	-5.9954	-5.2177	-6.1837	-3.3004	-4.452	-4.1057	-3.6898	-5.8417	-4.7369	-6.7632	-5.7127	-5.2093	-5.131	-4.3014	-2.7981	-8.0833	-4.8347	-4.4305	-3.3126
-13.239	-14.12	-13.499	-10.227	-14.436	-12.108	-9.6049	-13.609	-8.9493	-14.577	-15.297	-13.076	-12.972	-9.4878	-15.039	-11.075	-14.228	-16.316	-14.531	-13.25	-16.252	-11.133	-13.426	-12.537	-12.711	-10.808	-14.1	-10.796	-12.546	-12.053	-15.516	-11.371	-12.307	-12.081	-14.133	-12.69	-11.852	-11.843	-14.199	-13.061	-13.765	-12.857	-12.742	-11.626	-15.283	-12.053	-15.453	-15.152	-14.313	-13.964
0.48841	-0.06071	0.66797	0.45037	-0.66131	-1.0953	0.64444	1.917	2.1356	-0.11394	-1.8083	0.3768	3.111	-0.53587	-2.8286	3.6273	-1.9239	-0.6428	-1.9917	3.3954	0.49915	0.4487	0.31598	-0.71537	-0.93707	-0.91437	0.8789	1.4281	-0.42269	1.9743	0.15278	2.1728	-1.6402	-2.5774	1.6565	0.30601	-1.4912	-0.88855	-0.19564	-1.8597	-0.68899	-2.3023	-1.2607	1.4101	2.2767	1.3021	1.5815	-1.3436	1.228	-0.1286
4.3495	3.0172	3.1186	0.66672	1.8916	4.5622	0.38639	3.0297	0.21324	2.1285	4.3878	4.4774	5.7891	3.0363	4.0096	2.041	5.1577	5.5696	1.5603	3.6954	4.9464	4.2885	6.1301	2.9733	6.2675	1.4489	4.2722	3.7335	0.09052	5.7379	5.782	1.7969	2.5777	2.1517	1.3537	4.1024	3.4249	1.928	1.9576	2.0848	3.4626	5.0456	2.6887	2.0914	0.83802	3.0844	0.90864	1.2405	3.4926	1.7007
4.1208	3.3866	3.5756	0.80907	1.4786	0.020345	1.9328	4.6154	5.9259	1.2546	4.1496	3.5476	2.8933	1.9165	0.6967	1.3422	0.82617	4.6265	3.1427	4.2522	1.944	1.3023	2.158	2.3913	4.962	3.1562	4.9522	3.5933	3.3315	0.65776	2.8479	2.655	3.5989	2.6673	1.0317	0.67044	4.8225	3.8469	0.84329	0.11742	1.0352	3.5317	2.2065	3.4087	2.9129	2.3159	3.6935	1.9201	3.4357	2.497
-0.45165	1.4528	-1.2253	-0.85756	-2.5949	0.2741	-1.0332	0.091086	-1.9012	0.66606	-4.5419	-2.234	2.9351	0.7292	-1.0399	1.1123	-3.1834	2.872	-0.3601	1.2962	2.9995	-3.1276	-0.1199	-1.3787	-3.6671	-3.2685	2.3419	1.9706	0.43777	0.48089	-1.7202	1.1792	2.8409	-0.93449	2.1435	0.74484	-0.43806	3.7899	2.4978	2.5426	-0.47746	-1.5318	-0.965	-0.10353	0.75473	-0.60924	3.2947	-0.64228	1.798	-0.53252
0.091763	-1.9774	2.5287	-0.54354	0.80712	-1.1853	-1.1398	2.1285	6.2356	1.2544	-1.2212	0.060994	-0.62003	-1.0451	3.4058	0.074967	2.6431	1.8753	1.8826	0.92822	2.9251	-0.55206	0.55035	-0.56853	2.0343	3.7147	4.5339	0.54741	2.3325	0.7585	0.86322	1.2817	0.95712	-1.0084	0.68243	1.0011	1.0614	2.9346	0.6539	1.7743	2.9733	1.1895	0.31041	1.465	-1.0179	4.929	1.5685	1.0009	6.7296	1.0525
-13.035	-10.115	-7.3093	-10.936	-11.455	-7.1692	-9.7612	-11.693	-6.9185	-10.225	-7.2296	-7.8719	-9.7922	-8.3879	-8.9831	-10.058	-8.5406	-5.868	-8.0981	-9.2756	-7.1634	-8.4949	-7.9767	-7.0702	-7.2716	-9.7987	-4.4947	-5.2769	-7.8382	-9.52	-7.1425	-7.5594	-10.807	-9.4779	-8.4577	-9.6592	-8.3131	-10.147	-7.571	-9.1745	-8.1321	-11.273	-8.5064	-10.984	-7.236	-9.849	-8.7679	-7.242	-10.662	-10.29
3.0772	4.5982	1.4976	2.1383	-0.68177	1.0783	0.9794	3.4823	4.6535	3.8414	2.8415	2.0981	4.3206	0.65119	2.7571	1.1604	3.1993	5.6717	0.45494	2.0092	1.4663	3.3283	3.4345	4.3312	1.3957	3.5034	2.8501	2.51	1.0163	4.8346	3.8027	1.6572	2.7329	1.5329	-0.025029	0.19612	1.4622	3.3583	3.9422	6.0737	0.25248	3.4305	5.1158	2.5133	3.1533	3.4138	-1.926	2.9843	4.4264	3.1406
-11.987	-11.849	-10.869	-12.063	-9.9684	-10.617	-11.723	-9.0871	-12.449	-11.506	-10.555	-13.855	-9.828	-10.057	-10.842	-9.1405	-10.881	-11.124	-12.89	-10.299	-10.663	-9.807	-10.864	-10.949	-10.343	-9.6581	-10.411	-9.7226	-12.72	-11.54	-12.65	-12.438	-9.6287	-8.5505	-8.5999	-13.393	-8.0543	-12.312	-10.097	-10.952	-11.539	-13.632	-10.056	-12.937	-9.5645	-10.955	-9.1712	-10.926	-11.023	-11.228
11.969	9.1916	11.107	7.8782	9.1209	9.6652	7.3949	7.4868	6.1805	7.9183	8.7787	9.5224	7.4466	7.5475	11.482	9.1965	8.7996	9.7088	10.564	5.206	9.4955	10.906	9.7827	6.894	8.7192	9.3732	9.8329	7.5785	7.3503	8.8957	10.508	8.4022	8.9423	9.5179	8.3391	7.3422	11.457	10.768	9.0816	9.5522	4.5252	6.4802	7.2141	10.5	6.7692	10.479	10.153	7.7663	10.857	4.7399
4.6934	3.8351	3.4366	2.3949	6.1683	8.3001	6.361	4.4623	2.0411	5.4193	5.3713	4.2753	7.0394	6.9952	5.5535	2.8901	3.6428	5.1906	4.2793	7.105	5.972	5.8358	5.8848	3.1617	4.4046	5.9714	5.3742	5.7364	7.7171	6.5973	5.2656	6.3374	3.1824	4.1277	6.1411	5.2447	1.6844	3.7443	4.0905	3.3442	3.5845	4.9794	4.4084	5.8901	9.7742	5.293	3.0008	5.1466	4.501	4.747
-13.202	-14.05	-14.504	-11.874	-12.298	-15.954	-13.976	-11.284	-9.3929	-13.761	-17.006	-9.8205	-9.6961	-17.178	-13.477	-14.599	-8.8323	-10.378	-12.561	-15.813	-13.884	-16.204	-14.218	-14.171	-11.653	-14.433	-11.816	-12.479	-13.825	-13.561	-15.057	-13.677	-16.568	-15.301	-14.709	-11.46	-13.449	-12.187	-12.555	-15.7	-14.373	-14.941	-15.742	-14.343	-14.225	-14.824	-16.878	-15.497	-12.981	-12.971
-2.0515	-1.7516	-2.2909	-0.59035	-0.84947	-1.3325	0.32776	-0.65425	0.45959	-2.9346	-4.3904	0.9806	-1.2802	0.66328	-1.3954	-1.242	-0.84162	-2.6041	-0.89679	-0.018368	-4.423	-1.7978	-3.3576	-0.33518	0.27444	0.78394	-2.2957	-1.644	-4.3222	0.068854	-0.28751	-0.030464	-1.6191	0.67017	-5.1024	-2.1653	-1.0582	-1.1012	-2.0998	4.0046	0.55667	-0.85484	0.61845	-1.72	0.76942	-3.0068	-1.5334	-0.039493	-2.1344	-2.0181
-2.1461	-5.2873	-0.38561	-1.0477	-2.7104	-3.9097	-1.5134	-4.7024	-5.5028	-3.8539	-2.4156	-5.5478	-5.4191	-0.82192	-2.9003	-1.3874	-1.7145	-5.6466	-1.7445	-5.991	-4.0292	-2.2287	-2.6901	-4.7227	-2.7477	-4.2386	-2.1686	-8.1419	-0.9006	-3.5631	-5.3863	-4.7595	-1.4829	-2.3038	-2.1748	-4.2131	-5.1069	-1.6067	-3.9505	-1.4505	-2.8144	-3.9973	-2.4459	-2.0417	-2.7103	-4.028	-1.2653	-5.51	-3.8544	-4.1884
-1.6722	-1.8312	-0.95139	-1.5172	-3.0217	-2.6862	-4.399	-3.3028	-3.405	-1.5539	-3.5393	-4.5468	-5.2277	-1.1754	0.56137	-4.2304	0.64117	-0.46262	-1.9753	-0.78866	-6.5822	-1.7895	-3.3905	-1.2012	-3.0001	-4.483	-3.7724	-0.61567	-2.4295	-3.6696	-5.5588	-1.4127	-3.0106	-0.038996	-2.2712	-5.6997	-1.8703	-2.8001	-4.2676	0.60278	-1.2877	-5.2102	-2.3562	-6.46	-5.4038	-5.0678	-1.6253	-4.1406	-3.1831	-1.1268
-12.317	-12.599	-14.003	-13.498	-14.933	-15.965	-16.355	-13.265	-18.795	-11.697	-15.885	-14.631	-15.689	-10.73	-15.407	-15.551	-16.636	-10.42	-13.592	-15.874	-12.088	-15.006	-15.781	-14.338	-15.931	-14.79	-10.605	-15.458	-11.884	-15.356	-14.94	-11.771	-13.93	-12.488	-13.01	-15.636	-14.118	-17.692	-12.508	-14.661	-12.081	-12.596	-13.21	-15.678	-15.042	-13.084	-12.371	-14.726	-12.436	-10.712
-0.86283	-2.0077	-0.91592	-3.7548	-0.11893	-1.0592	0.3806	-4.3549	-2.1301	-0.31229	-2.8699	-3.0832	-2.7517	0.10507	-3.0998	0.89895	-0.39917	-4.1918	0.70331	-0.28565	0.76328	0.511	-3.4362	-0.45587	0.24337	-5.3166	-3.3506	-2.8244	-2.6149	-1.1054	-3.4051	-4.3609	-0.74587	-2.9173	-1.7693	-2.8341	-1.0454	-3.1669	-0.63997	-4.5211	-1.4964	-0.81262	-0.54735	-2.7749	-1.108	-1.4632	-4.2848	0.36474	-2.3036	-5.194
-22.133	-20.557	-21.303	-20.707	-23.269	-20.778	-20.16	-20.622	-23.148	-21.939	-20.103	-22.298	-20.734	-19.704	-21.378	-21.405	-22.424	-20.28	-19.799	-20.216	-23.866	-21.778	-20.813	-20.287	-19.795	-19.431	-21.923	-22.314	-16.341	-19.753	-22.898	-18.786	-20.114	-24.875	-21.313	-22.489	-22.484	-18.904	-22.412	-22.436	-19.828	-20.768	-17.418	-24.002	-21.027	-20.553	-20.124	-19.568	-19.246	-18.94
-15.248	-14.117	-15.527	-14.801	-15.856	-14.283	-16.41	-11.649	-14.649	-15.483	-14.513	-17.353	-13.349	-15.965	-12.14	-13.586	-15.878	-15.448	-15.747	-16.907	-15.75	-15.699	-12.165	-14.786	-16.152	-16.607	-14.459	-12.419	-15.514	-13.651	-11.673	-14.286	-17.796	-11.834	-15.303	-16.694	-14.407	-16.298	-15.92	-13.631	-15.57	-13.367	-12.173	-12.528	-14.072	-12.556	-15.181	-13.363	-15.744	-14.387
-2.1347	-0.54401	-2.5016	-2.3485	-2.5641	-3.5977	0.22902	-0.41558	-3.6526	-4.7335	-2.4709	-1.4313	-3.3599	-1.6382	-3.1471	-1.17	-0.96783	1.1113	-3.0123	-5.7735	-1.8416	-2.5445	-0.64487	0.8189	-1.3119	-2.2698	-3.7466	-2.0938	-4.9879	-0.72187	-2.5711	-2.8429	-1.2563	-4.9056	-0.56804	-5.1706	-4.0255	-1.1082	0.67219	-3.4867	-1.9738	1.0177	-1.0515	-4.2569	-0.5685	0.33217	-4.5197	-2.2738	0.34679	-3.5318
-0.16246	0.35627	-1.295	-0.070778	-1.2678	3.6553	0.40542	0.2285	-1.0174	-0.16939	0.25015	-1.0453	-2.7817	-2.1949	2.587	3.0614	-2.5204	-0.94057	1.2473	2.0844	-3.3474	-1.6726	-1.7753	0.37904	-1.0169	0.26917	1.0959	1.688	-0.097916	2.68	0.28988	-0.17782	-0.21963	-0.30172	1.083	0.68338	0.4771	-0.67751	1.339	-0.021484	-1.422	0.81152	-2.088	1.3285	0.97946	1.5623	0.70766	2.3746	0.38569	-0.97006
-2.2772	-2.1917	-1.2125	-1.6489	-0.66408	-2.0228	-4.4101	-0.66274	-2.4192	-2.6936	-1.7418	-3.1374	-2.8443	-1.3764	-2.8586	-2.693	-0.1548	-4.8162	-4.1109	-2.1992	0.59392	0.23608	-3.5607	0.0037875	-0.84127	-0.6196	-0.6613	-2.4418	-2.4106	-4.6148	-0.96388	-1.0419	-3.2797	-2.0153	-5.3312	-3.8881	-3.4836	-1.2286	-0.3105	-4.5931	-1.1981	-0.96634	-3.2793	-0.13719	-2.0827	-1.5984	-2.2044	-1.7857	-1.9342	-1.8454
-15.229	-14.257	-13.532	-13.057	-17.629	-15.083	-15.71	-18.468	-14.766	-17.043	-14.55	-15.85	-14.44	-16.113	-16.005	-15.896	-13.568	-18.084	-12.396	-14.494	-11.806	-17.321	-12.399	-17.251	-15.907	-12.561	-14.589	-15.092	-12.798	-12.915	-10.511	-15.859	-15.175	-15.354	-13.086	-15.258	-15.432	-12.511	-14.809	-16.744	-16.017	-15.453	-14.257	-15.24	-14.657	-14.564	-13.195	-16.164	-15.348	-15.434
4.5444	3.9483	1.8328	5.2396	3.4445	0.3232	0.97655	1.2653	1.2095	1.1665	2.3947	-2.0625	5.3436	1.5206	-0.7698	2.4669	0.95323	2.1332	3.0977	1.6731	-1.918	3.4651	2.4082	2.3066	2.896	1.6793	2.8938	0.23517	-1.8862	2.0739	-0.073775	3.8225	0.1913	0.90022	-0.38058	-0.63902	-0.074288	1.466	-0.012739	1.2074	-2.1907	4.8535	1.8208	5.4888	0.87721	-0.59937	3.7824	3.3692	2.3023	1.4921
6.8999	5.1773	8.3673	6.2058	4.9829	4.0658	6.5372	4.2747	5.4147	4.4622	5.4962	5.2725	3.4273	3.6805	3.6184	4.1686	4.048	3.9578	4.679	5.5497	4.277	5.5902	4.6181	4.7338	4.1585	8.9502	4.4574	2.4962	5.4633	6.4168	5.7918	6.2022	4.1754	5.0012	4.1511	2.229	6.303	3.8114	4.5374	3.6244	5.6529	5.0401	6.6437	3.6935	2.4995	4.6745	1.7378	4.3675	5.0776	6.0855
-1.6502	-4.9955	-7.6922	-3.8795	-4.1856	-4.8794	-2.2476	-7.3677	-1.6766	-6.7561	-2.0315	-4.8364	-5.2908	-5.4025	-4.6638	-3.0627	-6.2653	-3.361	-5.727	-7.5116	-6.2739	-1.246	-4.5435	-3.3442	-3.5395	-3.732	-4.3002	-3.877	-2.8616	-4.5724	-3.3913	-1.168	-3.2633	-4.8115	-4.4952	-2.6374	-3.1381	-6.5932	-3.7609	-3.6485	-4.3366	-5.6422	-4.9522	-3.2856	-3.8272	-7.8822	-6.4474	-4.3946	-3.7187	-3.7764
2.9447	-0.15282	3.6334	-1.366	2.9761	-1.8184	3.2766	7.4209	1.237	4.0104	3.0257	2.3833	1.2334	-1.0768	4.7404	-0.79057	-0.17961	4.1775	-2.745	-3.5261	3.3135	3.3939	2.7172	1.4076	-0.89332	2.2321	-0.12788	1.7868	3.4251	-0.6762	3.6176	0.19536	6.2758	1.1777	-1.0166	4.4055	-1.0058	1.0934	2.1169	3.0186	-0.25518	2.733	0.092149	1.4892	1.3546	2.0547	1.1685	0.015204	1.5765	2.3833
-6.3607	-0.32536	-1.2203	-3.4313	-1.8465	-2.9287	-2.5037	-2.6741	-3.0515	-2.2197	-2.6698	-3.2898	-0.60572	-1.556	-3.7538	-3.7979	-1.0417	-5.1776	-4.5183	-1.055	0.016826	-3.9575	-2.9944	-1.7694	-4.5567	-2.2468	-3.8481	-4.2425	-2.6238	-1.6829	-2.8078	-1.3679	-5.1815	-3.711	-3.7313	-3.7446	-3.5572	-3.9928	-1.8881	-2.5811	-1.1748	-1.6094	-1.4326	-0.11521	-4.4326	-0.80278	-2.3268	-2.5669	-4.3105	-1.6125
4.2995	-0.89687	-0.65786	0.95184	-4.1287	3.0809	-3.5912	2.7375	2.3645	3.0622	1.4632	-0.13408	2.4909	-1.5585	2.4352	-1.3699	-0.11288	1.3085	-1.628	-0.18354	-4.8338	0.082282	0.83025	-1.8538	1.2851	1.8521	2.3469	-0.41089	-0.53265	1.0069	-0.65335	-0.44298	3.5059	1.5053	-0.75961	0.20275	-0.73122	0.029264	3.672	2.8145	-3.5313	-0.18333	1.5169	-0.30811	1.4879	3.1959	-0.61832	-0.6227	0.9723	-0.68611
-0.32566	-1.4659	1.0927	-1.9955	2.3791	-1.9243	-1.226	0.2929	0.90514	1.3901	0.25619	1.1581	1.1975	-0.90878	-0.90929	1.8213	-1.7086	-2.4658	-1.0114	-1.7884	0.787	-0.6513	0.022782	0.65924	0.25526	-1.6562	-1.9759	-0.36218	1.6799	1.8278	0.034464	0.42187	1.4399	-1.5025	1.4282	-0.2638	0.49178	1.1811	2.3069	-2.7696	0.50035	-0.27842	0.29654	-0.21426	1.472	0.88744	1.928	-0.11591	1.0038	-1.1905
-7.9105	-4.2159	-5.3393	-3.8626	-6.2604	-5.8825	-5.8076	-4.0052	-4.9018	-7.8901	-8.2422	-7.0376	-7.0566	-5.8222	-7.2038	-6.1482	-5.7376	-7.8793	-2.8993	-5.4171	-7.8548	-7.931	-3.9412	-6.738	-4.4655	-5.0643	-5.9635	-5.3859	-6.0855	-6.2516	-6.4746	-9.4309	-6.1736	-5.5711	-5.9036	-7.1404	-6.1952	-7.1572	-5.813	-4.6366	-7.0301	-6.6436	-4.5261	-5.2923	-8.7591	-8.7519	-6.7613	-7.2291	-10.15	-5.9723
-1.8287	-2.3574	-0.29683	-1.858	1.7684	-1.8385	-3.8265	-0.73773	-1.9918	-0.041117	0.066433	0.814	-3.4554	1.2537	-1.6155	1.0476	-6.9096	-1.9435	-2.4489	-1.9812	-2.489	2.4595	-3.1512	-0.59282	0.45454	-2.5387	0.023265	-1.3277	-1.5452	-1.7454	-3.9744	0.44662	-1.65	-2.3483	0.012716	-2.5264	-2.1567	-2.9986	2.1039	-0.97018	-4.1332	0.58312	-1.9864	-1.526	-1.9316	-1.6853	1.222	-1.5072	-0.56341	-1.5615
-15.658	-12.651	-11.426	-8.278	-9.8511	-12.294	-12.311	-13.588	-15.055	-11.813	-11.25	-13.985	-12.815	-11.119	-14.089	-12.189	-11.359	-12.194	-12.259	-15.296	-12.364	-11.982	-10.95	-14.962	-13.804	-11.1	-14.681	-9.4076	-10.024	-9.4352	-13.599	-8.8366	-12.997	-15.297	-15.725	-10.073	-12.416	-18.298	-12.466	-11.383	-13.915	-11.186	-14.93	-13.118	-15.28	-12.589	-12.188	-10.869	-11.59	-13.393
-0.52969	-1.1169	-0.90721	-2.6104	-0.18488	-0.88595	1.0552	-0.72148	-0.75795	1.0173	-1.3612	-2.7242	-0.7412	2.2221	-1.232	0.95322	-2.6639	-1.4448	1.7426	-1.727	-0.64486	-2.2665	-2.5407	-0.44714	-2.9218	-0.66909	-0.59577	3.8752	-2.127	0.29869	-5.6146	-1.3584	-2.4169	-1.4142	-3.6668	-0.56059	0.51163	0.79712	-2.8479	-1.7709	1.2841	-1.7935	-1.0763	0.066299	1.3471	-1.7699	-2.7654	-1.2242	-2.6125	-2.2813
-0.63235	2.4774	5.6377	-0.4372	0.62113	-0.69479	0.94608	1.8075	3.5794	-1.9298	1.5737	4.4055	-1.9125	1.5603	1.1427	2.2163	0.57115	4.6021	1.3211	-1.3327	2.7691	-0.73632	0.73291	4.8067	3.9082	1.1065	1.3838	0.094913	-1.0051	0.88351	4.1391	3.2209	1.6665	1.4203	0.046092	1.4504	0.23716	1.5942	4.361	3.1962	2.2134	-0.41924	4.8352	-0.28997	1.4841	1.4065	-1.0969	3.6915	2.1024	1.8284
5.2048	5.0819	9.6592	8.1266	6.8193	3.8425	8.3903	7.0688	5.3791	6.4284	8.6124	10.013	8.2221	7.4301	7.8827	6.777	6.8954	6.9766	7.3604	6.7763	8.0226	8.7207	5.7116	8.1275	7.3538	8.923	6.3375	7.0844	4.0213	9.1247	6.5648	6.6466	9.2768	5.7402	6.71	7.8706	6.0369	5.8522	5.9667	5.784	6.5633	6.1016	7.6887	6.5359	3.8799	4.3987	4.8676	10.96	6.9615	8.3665
-3.5332	2.6235	-2.6346	-5.0336	-2.7171	-0.45926	-4.5446	-4.6212	-2.6323	-3.5464	-2.3154	-1.7228	-1.5916	-3.4847	-2.0178	-4.664	-3.7744	-7.4585	-6.4605	-4.4542	-3.9804	-2.913	-1.2048	-1.8837	-3.0212	-0.40424	-2.2654	-4.1653	-4.6352	-0.98598	-1.4769	-0.31555	-4.7528	-3.5231	-2.2528	-1.8854	-5.0598	-3.9582	-7.1683	-3.9437	-2.6447	-3.112	-4.2932	-3.0468	-2.9505	-5.0922	-2.889	-2.8674	-4.154	-2.7907
-4.8506	-2.8916	-2.2766	-5.284	-1.9835	-4.7071	-3.7423	-3.0656	-1.1576	-2.1337	-4.7739	-6.6962	-4.7209	-2.8925	-5.1409	0.52732	-4.0189	-2.0057	-2.9545	-5.3857	-4.4897	-0.89222	-4.0763	-1.1223	-4.9705	-2.4527	1.3934	-2.9447	-3.1752	-5.0341	-5.6152	-1.5462	-2.4233	-1.72	-3.278	-5.7628	-2.4379	-0.63246	-3.9231	-0.791	-7.7929	-6.8026	-4.1385	-3.8091	-1.5541	-5.3406	-3.7305	-2.6335	-0.76881	-3.0804
-12.866	-9.6578	-15.748	-9.663	-11.741	-11.627	-11.745	-11.999	-12.483	-10.561	-12.589	-12.479	-12.567	-10.636	-12.33	-10.221	-8.6927	-10.249	-11.727	-14.331	-14.114	-8.149	-13.414	-10.729	-10.182	-10.805	-13.366	-13.345	-11.418	-11.967	-12.104	-10.672	-11.02	-12.097	-11.482	-11.444	-12.068	-12.716	-9.7343	-11.877	-13.277	-13.155	-11.871	-8.8703	-14.671	-11.293	-13.76	-9.8028	-12.265	-12.111
-11.077	-11.178	-10.696	-9.9409	-11.293	-12.212	-9.9532	-13.42	-11.31	-10.347	-13.151	-11.551	-13.276	-9.8887	-9.4232	-11.837	-10.429	-10.514	-11.487	-10.927	-12.026	-11.466	-14.971	-12.604	-9.9265	-12.527	-12.761	-12.864	-10.156	-11.337	-12.914	-11.894	-8.0047	-12.195	-11.009	-9.9484	-11.275	-12.862	-12.704	-8.7077	-7.3744	-13.288	-14.38	-13.656	-14.211	-11.86	-8.5207	-16.433	-12.536	-10.148
-2.5348	-4.4077	-2.8563	-6.1805	-2.8885	-2.201	-3.6418	-3.2697	-3.3509	-4.7384	-0.84806	-3.6782	-2.7016	-4.881	-2.4982	-2.939	-4.2467	-6.633	-2.915	-0.6926	-2.8242	-3.4335	-4.1347	-4.2427	-4.0852	-3.9113	-4.6309	-3.0448	-0.10326	-4.1468	-1.2949	-4.9079	-3.6713	-5.3239	-3.5392	-2.5364	-4.3497	-2.8415	-4.2709	-1.8836	-3.9278	-4.3389	-6.7933	0.087533	-3.6392	-4.1987	-1.524	-3.6355	-7.0475	-3.7058
4.057	3.4812	1.6154	5.7849	2.8955	6.9978	5.1304	4.8363	6.4542	3.3399	5.4722	2.3229	2.5236	3.8585	5.4437	4.1574	0.92425	2.4813	5.9106	4.1575	5.7967	6.1868	4.171	8.1288	4.7684	4.895	4.019	5.6712	4.1781	5.4094	4.854	5.0991	5.5477	3.8838	4.0632	1.2309	1.9024	4.622	3.5392	3.1515	2.6762	6.9974	7.0716	4.886	2.588	6.0915	4.0058	3.4591	4.0478	5.7293
14.159	11.805	9.0573	7.6698	7.6417	7.6275	9.9324	12.973	10.052	11.986	7.1144	10.246	7.2955	8.7393	10.559	8.3155	8.1193	11.571	7.5137	12.407	11.943	11.606	8.454	9.7757	7.4536	14.177	10.004	10.336	9.9492	7.3228	9.4023	9.1872	11.702	7.3564	11.304	9.0732	8.8747	9.6968	11.696	10.417	11.021	5.5096	8.9583	10.094	14.314	9.4488	11.273	11.354	13.514	8.2682
-2.9274	-6.9349	-2.0641	-4.7017	-6.3649	-2.7771	-3.7966	-4.1725	-3.7385	-1.9383	-0.37063	-8.9397	-7.6145	-3.5783	-1.7653	-1.0756	-3.8305	0.45491	-6.6961	-5.8497	-3.5487	-3.685	-4.7136	-5.5256	-2.1214	-2.5146	-2.8621	-1.9935	-4.2201	-5.9655	-3.0645	-2.9469	-4.5368	-6.8652	-3.798	-4.6249	-1.3624	-3.6551	-4.9619	-2.2515	-3.4216	1.6559	-5.4885	-2.2285	-2.7842	-3.6447	-1.832	0.04029	-7.9048	-4.3247
0.84706	-3.9014	-1.6626	-4.9035	-2.6913	-1.3474	-1.4623	-3.6862	-1.7864	-3.8277	-1.9204	-2.8503	-3.379	-1.4594	-2.8775	-3.193	-3.7163	-2.372	-3.5034	-1.0053	1.1642	-0.79518	1.4482	-0.62671	-3.3576	0.54851	-2.8077	-1.1144	-0.81572	-2.122	-0.23629	-2.9112	-4.718	-0.74495	-1.7884	-3.1416	-4.3667	-3.8075	-2.6142	-1.8377	-4.7715	-1.7654	-7.4839	-3.9346	-4.7371	-1.4467	-3.1743	-2.9236	-1.4204	-4.9697
5.2463	3.5515	5.4981	4.7088	5.6903	5.1931	1.0963	5.165	8.314	6.5727	8.1286	4.7169	5.9923	7.7509	9.3954	8.4567	4.2989	8.7193	6.5461	5.3309	3.0393	5.1689	4.9048	2.576	6.1044	4.6975	0.83549	2.3774	7.4845	7.2792	5.7328	7.7904	9.0549	7.7578	5.5601	4.6971	2.9959	7.7724	5.1192	8.0114	5.3286	1.4197	9.8174	6.5257	4.5118	4.0207	7.6688	7.1097	5.432	4.1551
-10.112	-10.462	-7.0497	-11.237	-12.267	-13.857	-11.227	-11.805	-8.3866	-10.215	-9.5324	-10.665	-10.968	-8.7618	-10.527	-13.798	-11.008	-11.529	-10.527	-11.079	-6.9716	-10.729	-12.094	-9.4974	-11.223	-12.566	-12.312	-11.818	-15.406	-8.3062	-11.881	-10.991	-8.7435	-10.571	-11.145	-11.462	-10.795	-10.29	-8.3565	-11.056	-11.975	-7.3995	-10.5	-10.586	-9.6109	-8.9685	-12.67	-9.5017	-10.919	-12.428
-1.4771	-2.0053	0.93273	-0.7476	-1.1336	-0.29425	-2.0886	2.414	1.942	0.064332	-1.8519	-2.1541	-2.4324	-3.5977	-3.4924	-1.3727	-4.976	-3.4938	-1.3661	-4.9167	-2.5558	-3.3949	-0.63453	1.7796	-4.8141	-2.0245	-3.7108	-1.104	-2.6457	-0.81182	-0.56651	-3.9961	-1.9148	-4.3918	-2.3772	-5.8716	-2.6029	-0.43567	-4.8059	0.078378	-0.30601	-2.0564	-2.258	-3.4862	-0.3941	-1.7836	-3.8431	-1.1547	-2.8932	-2.191
2.6926	3.0583	7.0908	3.6425	7.0162	5.813	3.8119	6.7121	4.698	7.1708	2.097	5.2893	5.152	4.3147	6.2787	4.5539	3.7982	4.6832	2.7247	3.3284	4.0401	5.0964	6.9079	4.6242	4.713	7.3791	8.3008	4.2987	5.376	7.5041	7.6879	3.7476	6.1031	6.8585	7.2473	7.4319	3.7655	6.7689	6.4943	7.164	7.3549	4.2266	5.877	2.7962	1.7863	6.3842	5.1114	8.2108	3.1593	2.8085
8.1466	5.9499	5.591	6.5552	7.2395	4.7989	8.0432	8.7371	6.0264	7.9279	8.3793	6.9711	5.8001	5.6783	7.2178	7.6542	9.3395	8.7486	3.5367	9.4396	3.4674	9.9739	5.9872	8.162	6.7182	6.6708	4.4186	5.6597	6.79	3.3699	6.0558	7.646	8.1392	5.3295	5.3687	8.451	7.8929	4.612	3.9861	3.9137	4.7504	9.0578	5.6167	7.2581	3.1559	9.4587	8.9674	7.5666	6.2054	3.9772
-0.89262	-1.8084	-2.0026	-3.4282	-1.9387	0.61614	-3.4492	-2.7023	-0.43343	0.97448	-1.1227	-0.21287	-2.515	-2.7242	-2.6901	-2.1848	-0.80995	-0.21206	-1.3798	0.12453	-3.6632	1.194	-1.5083	-4.0912	-0.29033	-2.2798	0.43835	-2.2443	-0.30238	-1.282	-3.0359	-2.8483	0.56802	0.030619	-1.9025	-2.958	2.579	-1.2343	1.4444	-2.3922	0.057451	1.5291	-3.15	-3.418	-3.9748	-2.446	-2.8986	-3.6998	-2.3561	-1.1138
-0.54795	-2.8651	-1.0198	-0.95026	0.56431	-2.4814	0.93009	-1.034	-0.19197	-2.1652	0.13971	-3.4653	-3.5324	-1.9411	-2.0859	-0.74264	-3.6545	1.2976	1.1833	-2.2895	0.55893	-0.4378	-0.25901	-1.6897	-0.85694	-3.0491	-1.711	-0.88141	-1.0378	-2.092	-2.1462	-2.8077	-1.9249	-1.8653	-4.9028	-3.8378	-1.0376	-1.3642	1.683	0.65975	-2.7469	-0.8444	-0.10646	0.0051986	-1.7156	-3.9916	-2.2065	-5.0781	-2.0207	-2.3882
9.356	6.5693	7.9697	9.697	7.058	4.7073	6.9849	7.7191	7.2055	7.043	7.924	6.8919	8.2573	7.6014	5.6228	6.4768	5.9928	7.0687	4.2468	6.4872	6.0299	5.7297	5.8857	5.146	3.561	7.6368	8.2024	9.1524	5.1848	7.0137	5.7775	7.0934	7.8409	7.7464	4.5484	5.1352	9.9024	7.7308	4.4762	3.374	4.4724	7.1475	6.9715	4.7453	5.0755	6.9666	7.2415	5.768	6.2535	6.6544
-12.044	-12.861	-14.098	-11.64	-11.058	-12.164	-11.743	-13.315	-15.404	-14.875	-13.842	-12.419	-13.304	-12.985	-13.068	-14.424	-13.693	-10.944	-12.422	-18.096	-14.357	-13.441	-15.961	-10.345	-14.63	-18.113	-13.064	-15.623	-17.155	-12.79	-12.557	-13.127	-13.349	-14.799	-11.77	-13.638	-12.331	-15.016	-12.9	-15.294	-10.559	-10.44	-15.092	-14.066	-12.741	-11.375	-14.378	-17.303	-10.059	-13.286
-0.19666	1.7016	3.5956	-0.67582	-3.1496	-0.29682	0.30699	1.0132	-2.2258	-4.0993	1.9616	0.64475	0.72051	-1.4325	1.0276	-1.4213	0.3838	-1.9383	-2.004	0.18195	-0.57033	-1.3693	-0.96232	-0.56049	-0.27298	1.1521	2.6186	-0.663	-0.36413	-0.74302	-2.3461	1.6338	0.64333	-2.1569	-2.4784	-2.5584	-0.60777	-0.10965	-2.7226	-2.3163	0.39353	-1.5737	4.118	0.40688	0.95317	-0.52867	-3.001	0.8884	2.3636	3.6612
1.8827	0.58814	-2.3431	-0.21201	1.402	-1.6627	-1.763	-0.48	-1.5755	-0.89818	-0.8773	0.1987	0.71161	0.84606	-0.12098	2.3125	-0.15826	3.392	-0.16353	1.2169	4.4796	0.11313	-0.5871	0.89274	1.4039	-0.19267	2.6696	4.9726	2.6738	1.7273	-0.73189	-3.0522	2.2376	-1.0605	4.0903	2.0111	2.0092	1.771	-1.1792	-0.52585	0.59328	-2.8108	1.5323	0.76121	2.5635	-0.88994	-0.35862	1.1699	0.38792	-3.7147
1.7937	0.79938	-1.1582	-1.5449	-0.50454	-2.3344	2.5133	-1.6244	-0.32686	0.13335	-2.4879	-2.2382	4.7372	-3.0822	0.58428	-2.4549	-2.7277	-1.912	-0.47911	-4.0648	0.67943	-0.39104	-1.0696	2.1386	0.35633	-1.9804	1.2044	-0.044534	0.75266	1.4998	0.7049	2.3384	-0.95478	1.8544	-0.54067	1.2167	-3.2321	-3.4345	3.5421	-1.1957	-1.1224	-0.67277	-1.5038	-0.62647	-0.84315	3.7132	1.2803	-2.0985	1.8012	-0.16527
8.4122	6.5452	9.5544	6.0798	7.1212	5.2501	8.3009	6.9787	4.6987	7.9314	5.7084	7.0539	7.7683	6.595	7.7723	4.3345	8.8181	6.2525	8.266	6.5199	6.7784	4.9817	6.3964	7.204	4.0157	3.8522	8.2649	7.3403	5.8962	5.5733	5.61	3.516	8.2357	7.4377	6.7711	5.7278	3.562	5.7889	4.0062	5.8236	5.8077	4.7361	7.9836	7.2603	5.5192	7.4235	10.737	4.9113	6.0979	6.2388
-0.79857	0.017412	1.5244	1.9227	-3.0868	-0.17067	-0.64113	0.93808	4.1589	-0.48968	4.2102	-1.6367	-2.1304	-2.9169	-3.4345	-0.55801	1.8839	-1.4372	0.43282	1.0193	-1.6004	0.025651	2.5107	-1.1868	2.1474	3.7773	-0.56775	2.8075	1.8516	1.1513	0.77928	1.365	3.5528	-0.64351	0.86293	2.4624	-0.16441	-2.121	-2.4283	-3.3556	-2.6253	1.3099	3.9577	-1.2678	-4.4495	2.2194	-0.70959	-1.6526	-0.80562	-1.0454
-6.8878	-1.5074	-4.5145	-6.3854	-6.9268	-7.7136	-5.9746	-6.1777	-7.7509	-7.2613	-7.1497	-2.5193	-6.4242	-3.6822	-2.7158	-2.7891	-7.585	-4.8391	-5.6372	-8.0132	-4.159	-3.867	-7.8523	-7.0684	-2.67	-5.368	-4.5543	-2.4823	-7.5074	-4.3802	-8.1674	-3.6832	-5.5465	-2.9513	-3.427	-6.9628	-5.1254	-3.6155	-5.7065	-6.3209	-6.1185	-8.5738	-3.7248	-4.5431	-5.728	-4.6519	-4.5942	-5.7556	-4.9262	-3.6686
1.2299	4.4888	5.0019	1.6711	0.61949	3.1395	0.84411	1.3683	3.6828	2.0122	3.8947	-1.1588	2.4076	0.011785	1.8731	1.8308	0.46237	1.5932	3.7368	0.010369	2.2395	-0.48965	3.3869	-0.23184	0.62882	0.48268	2.8138	-2.1369	5.3327	4.4099	1.3406	3.2073	2.2091	2.94	2.5897	1.4416	0.53117	0.62158	4.1722	1.75	3.0854	1.6185	-1.4877	1.6544	2.5448	0.79002	2.1436	4.8933	1.342	1.0803
-20.034	-21.705	-23.708	-22.933	-20.572	-23.528	-20.936	-19.455	-20.2	-17.661	-20.085	-19.561	-20.692	-19.542	-17.208	-22.527	-19.731	-20.098	-17.648	-25.296	-22.255	-23.219	-22.336	-19.584	-17.956	-20.689	-20.971	-21.993	-18.567	-18.482	-19.942	-19.144	-21.051	-21	-21.376	-20.476	-22.017	-23.035	-19.327	-21.925	-21.121	-21.311	-21.759	-21.184	-20.145	-21.992	-22.06	-19.237	-18.127	-20.115
-8.0015	0.43544	-1.5268	1.4884	-3.0018	-0.03458	0.64158	0.97796	-2.6506	-1.7562	-1.8288	-3.104	-3.8141	-0.1084	1.4956	0.6091	-0.014475	-0.91398	-1.0619	1.0243	1.2622	-1.0956	-0.35905	-0.14868	0.32613	-1.0972	1.2135	-0.40261	-2.3456	-1.9807	-2.5901	-2.8009	-1.4084	-4.3467	-2.3495	2.5943	-1.8127	2.2444	-0.93037	-0.37462	-4.0539	-3.8144	-0.15511	1.1906	0.58954	4.2092	-1.5519	-2.4485	-0.033534	-2.7872
-0.18011	-1.9976	-0.94077	0.59086	1.1553	-0.54189	-0.35048	-2.2756	-4.1315	0.40516	-1.3819	-0.73711	0.58484	-1.0187	-3.4099	-0.45803	-1.3961	0.16209	-3.703	-2.9854	-3.4638	-1.6271	-2.5178	-4.1291	-4.2539	-1.8972	-3.5743	-2.0718	-1.9046	-0.99087	-0.54499	-0.32987	-2.0085	-0.12584	-0.70552	-1.8596	-1.9372	-3.1336	-2.4733	-0.59721	0.95058	-0.91114	-2.8422	-2.084	-1.1978	1.3916	-2.3999	1.0948	-4.2094	-0.57555
-13.715	-10.586	-12.365	-12.238	-10.662	-13.344	-11.558	-11.868	-12.369	-13.023	-13.079	-17.493	-12.604	-14.234	-12.112	-12.366	-11.914	-12.897	-16.028	-14.149	-12.182	-11.773	-12.647	-13.628	-12.149	-9.4043	-12.059	-13.428	-10.591	-13.418	-14.68	-12.524	-14.346	-11.896	-13.331	-13.594	-11.505	-17.778	-11.954	-10.592	-11.152	-14.689	-13.835	-12.295	-8.1389	-13.544	-12.083	-12.69	-13.003	-12.349
-5.1663	-2.9078	-2.9234	-2.1934	-2.0581	-2.3867	-4.0048	-2.347	-3.6403	-2.2211	-3.1718	-4.2096	-0.99428	0.059122	-2.838	-1.8466	-2.6546	-2.5262	-2.7011	-1.4968	-2.3194	-1.5715	-2.008	-5.5031	-1.8818	-2.9933	-2.8129	-4.3611	-4.4357	-1.9571	-4.0499	-0.70931	-2.4116	-2.9831	-7.4669	-0.63607	-5.2213	-4.7549	-3.0246	-2.101	-2.0129	-4.2683	-3.2062	-0.36701	-4.6534	-4.7753	-0.33038	-2.0918	-4.0346	-1.2302
-10.439	-10.829	-10.246	-12.635	-12.369	-13.259	-11.237	-9.8669	-9.493	-10.919	-14.558	-7.6359	-10.764	-13.128	-14.717	-9.0887	-12.152	-11.533	-11.915	-8.8792	-11.611	-13.189	-11.223	-15.52	-11.907	-11.561	-14.087	-12.79	-12.298	-11.954	-12.631	-15.909	-11.719	-11.554	-8.6314	-13.424	-7.048	-9.7111	-14.422	-9.6788	-12.466	-10.177	-13.715	-9.3003	-13.811	-12.02	-10.429	-10.738	-11.001	-10.842
0.43714	-1.6881	3.529	1.1609	1.9199	3.2563	0.12745	3.7544	1.783	6.3949	-3.5513	3.7688	0.48434	3.3191	1.8755	3.1744	0.6097	1.6162	3.964	1.539	-0.31681	2.4453	3.4686	0.87323	-1.1678	2.7275	2.8131	0.98628	3.2246	0.24119	2.783	-0.2695	0.8372	-1.7717	1.9524	-0.091386	4.486	2.3312	3.2927	1.3306	1.8432	-0.15182	4.571	0.86878	3.9618	2.1566	3.1115	3.2128	3.6192	2.3165
-12.077	-9.7021	-13.24	-11.828	-10.89	-9.8887	-14.267	-13.66	-9.4586	-15.772	-10.854	-12.723	-14.288	-12.762	-12.666	-15.412	-11.074	-7.7908	-12.994	-12.284	-9.4193	-10.342	-13.964	-8.3105	-10.534	-14.058	-12.337	-12.682	-11.406	-10.856	-14.36	-9.7892	-11.915	-14.747	-10.952	-6.9764	-8.646	-5.7854	-12.852	-11.445	-12.297	-8.9958	-11.45	-11.229	-7.794	-12.778	-12.483	-9.9515	-8.357	-11.442
-2.3517	3.2464	1.0573	-1.4924	1.0928	-0.78613	1.3535	-1.829	1.6111	1.208	2.4583	1.3776	2.3849	1.3791	-0.071907	-1.7859	-1.4119	-0.28743	3.4221	-0.45476	1.3036	-1.7119	0.095959	0.7289	1.8641	1.4324	-1.4567	-0.8369	1.8054	0.60682	-0.33369	-0.49568	-3.654	-0.26172	0.8226	1.0135	-3.1878	-3.3321	-0.61654	0.12087	-1.6692	-1.2248	1.9976	4.3679	-0.82448	1.9828	1.2754	-1.0691	1.68	0.3783
1.2547	1.6875	1.7806	-0.17479	1.4352	2.0027	1.3029	1.9422	0.95326	3.287	-2.2498	2.4073	4.6635	1.0606	-2.387	-0.030658	1.5921	-0.94097	2.3033	4.7274	0.58128	1.1837	3.6821	-0.27333	1.8517	3.9724	0.25985	0.77488	2.66	3.2809	-2.4858	2.5112	0.67286	0.0052149	4.362	1.991	1.4598	-0.43636	2.6854	0.10454	1.0412	-0.38178	1.8035	3.4507	0.58742	-1.632	2.4019	0.47511	3.2702	2.5228
-0.55041	-6.189	-1.6662	-1.0704	-5.3416	-2.6727	-1.154	-5.3546	-5.2577	-6.2184	-3.3304	-1.6125	-6.709	-3.7205	-2.3837	-3.4228	-5.0296	-7.2696	-5.5633	-5.2489	-5.3453	-6.0151	-4.6441	-4.9064	-3.1767	-4.0436	-4.8152	-4.934	-6.7045	-1.9072	-4.2523	-4.2089	-2.7735	-7.1676	-4.1918	-4.9987	-2.7558	-4.2648	-5.0927	-5.4951	-2.4136	-5.1279	-1.7873	-8.0487	-5.2289	-6.9835	-4.0576	-8.358	-3.5153	-5.2041
-3.3178	-3.7782	-2.5371	1.4982	0.20476	-2.0707	-1.0372	-1.6855	-1.7387	-1.615	-0.51864	-1.7286	-0.00533	1.2063	-3.3061	-0.43408	-1.6479	-3.3272	-0.56499	-0.88419	-0.56284	-2.5656	-2.7542	-2.0302	-2.8286	3.3814	-1.2013	-1.1968	-0.81268	-1.0526	-1.5567	-1.7839	-2.4186	0.58521	-2.0764	-4.4956	-0.26839	-1.9462	2.4392	0.76354	-0.96172	0.17566	-1.2004	0.23118	0.15383	-2.6293	-1.4833	-0.80689	-2.0939	0.99277
1.1681	3.6324	0.27345	3.147	2.2775	-1.2489	0.16163	-0.96425	0.7382	-3.2399	0.77587	0.15258	-0.72403	1.4127	-1.1591	0.22013	0.37275	1.8003	0.74887	1.1572	-0.92969	-1.7883	0.55121	1.6173	-0.21224	0.30428	-0.47844	-1.2516	1.1827	0.29536	1.0131	-0.51834	1.8698	0.033893	2.8607	0.19275	0.49061	-1.6897	0.90294	-0.23306	-1.5274	1.8269	1.2036	0.08399	2.3462	1.9518	3.8282	0.23656	1.6984	-2.1171
0.047274	0.36593	-0.49863	-0.34989	-4.9605	-3.1633	3.1675	-0.11115	0.16004	-4.0724	-0.97336	-2.3275	-1.4129	-0.87399	-1.6254	0.85789	1.6541	-1.3644	-2.165	-2.5724	0.22774	1.4029	-2.2644	-0.76606	-0.25262	-1.9719	-1.4179	-2.9041	-0.78987	1.017	-1.0354	-0.04937	-2.8525	-0.98135	-1.4713	-0.93561	1.048	0.77192	0.12084	-0.97786	0.0048039	-1.0175	1.022	-0.21586	-1.0527	-1.2464	1.1958	-2.0092	-2.1977	-2.1982
2.807	-1.566	3.9955	2.2237	-1.1622	0.69608	1.5625	1.5333	3.1453	0.37401	1.0338	0.5194	1.2326	0.92765	1.6644	2.2589	1.8927	0.75939	3.1205	-2.0415	-0.62833	2.0322	4.9322	1.5565	1.9629	0.49077	0.56821	0.40038	3.2461	1.1267	1.3583	-0.12471	-0.44827	-0.45657	4.2241	0.14646	-0.4112	2.3059	4.269	3.0312	1.8245	2.7325	1.4181	-0.61357	3.8094	2.1656	3.3459	2.6776	3.6616	1.5316
-13.155	-9.6979	-10.122	-9.7581	-8.4471	-11.909	-9.1018	-10.147	-10.223	-6.7784	-13.457	-8.2033	-9.6739	-9.058	-10.959	-7.5837	-10.183	-9.7705	-13.22	-9.341	-8.9651	-11.624	-10.025	-13.079	-9.3469	-10.93	-15.759	-10.01	-10.178	-12.251	-7.903	-9.1057	-7.319	-12.481	-10.88	-13.296	-10.067	-12.667	-11.026	-10.684	-10.685	-9.8908	-11.367	-13.104	-8.1101	-11.015	-11.694	-7.9898	-7.0947	-9.9194
-2.1979	0.45246	1.9834	-1.0177	-2.8316	-4.2432	0.80203	-1.5172	-2.0214	-1.9241	-1.4896	-0.31002	-1.7147	-3.0074	-0.57866	0.15242	-3.0232	1.0786	-1.0287	-0.23509	-2.2471	0.65246	-2.548	-3.6093	-1.2572	-3.342	-0.76784	-0.21228	-3.9177	-1.0871	-3.7626	0.043086	-2.018	-0.44223	-5.5257	-3.7664	-2.1492	-2.8022	-1.9076	-2.7993	1.8971	0.24448	-2.4278	-0.17769	-2.5988	0.034929	-0.59702	-0.8535	0.83336	-0.40568
-8.3829	-4.6339	-7.7599	-7.867	-8.7573	-6.4295	-7.5127	-8.5381	-8.8324	-9.5017	-11.93	-9.3083	-9.3025	-9.0579	-11.29	-9.5809	-8.6446	-10.688	-8.9965	-8.9351	-11.959	-10.464	-10.813	-11.631	-10.081	-12.263	-8.8991	-8.1394	-12.362	-9.32	-10.261	-4.682	-9.7346	-10.754	-12.585	-8.3617	-6.4345	-9.0958	-11.239	-12.486	-8.8621	-7.7512	-11.115	-5.8167	-7.3711	-9.9641	-9.2401	-9.8409	-14.735	-7.4732
-10.799	-11.197	-9.9778	-9.2414	-9.8554	-9.5926	-12.698	-11.286	-11.617	-11.612	-6.8396	-12.689	-10.759	-10.406	-8.7651	-8.0771	-9.6715	-13.049	-10.21	-12.798	-8.4449	-11.351	-8.3592	-12.675	-11.186	-8.2182	-10.605	-7.5066	-9.7511	-12.576	-12.614	-13.437	-10.865	-11.53	-11.156	-8.3566	-9.489	-12.762	-9.429	-10.806	-9.9056	-7.5184	-11.599	-11.866	-8.5225	-13.64	-9.0239	-8.6994	-8.208	-7.883
-22.289	-20.279	-20.839	-21.749	-21.564	-25.142	-20.694	-22.678	-24.197	-18.826	-23.135	-20.453	-22.738	-23.017	-26.457	-19.97	-23.298	-23.747	-20.869	-20.551	-22.43	-24.381	-21.748	-25.64	-25.391	-19.763	-21.528	-25.546	-20.984	-20.38	-19.551	-22.16	-23.43	-22.264	-21.146	-24.155	-19.63	-23.335	-23.004	-23.341	-24.608	-22.474	-19.588	-20.136	-19.854	-23.279	-20.888	-21.687	-23.414	-22.879
-14.109	-14.373	-14.58	-11.488	-12.702	-14.886	-11.493	-14.162	-7.4858	-16.233	-14.206	-12.198	-14.371	-13.106	-14.109	-14.982	-11.499	-15.524	-12.291	-14.784	-11.455	-12.584	-13.545	-11.465	-14.791	-13.919	-12.925	-13.636	-14.469	-14.698	-15.599	-14.47	-11.097	-14.149	-10.019	-12.843	-12.592	-11.968	-13.98	-16.355	-13.302	-15.607	-11.753	-12.246	-13.604	-14.007	-9.8977	-13.633	-15.413	-14.596
-10.311	-9.9652	-6.9381	-8.0939	-9.9063	-12.095	-9.8315	-10.046	-9.1051	-10.542	-7.5248	-10.93	-8.0611	-12.002	-5.5185	-12.193	-10.45	-10.341	-10.892	-7.1324	-9.053	-7.959	-11.888	-10.567	-11.306	-9.6256	-7.0414	-10.129	-6.3368	-10.995	-11.375	-11.261	-9.4914	-10.884	-9.7065	-13.467	-9.3364	-10.428	-10.7	-10.291	-7.2866	-14.086	-10.048	-8.6388	-12.118	-10.803	-10.464	-11.658	-12.053	-6.2839
0.70033	0.57413	0.38491	0.34945	-2.2599	1.6073	2.6142	0.42014	-0.99761	3.4482	2.1041	-0.11488	-2.6123	0.079079	-1.7532	-0.06835	2.5334	3.0241	3.276	0.93274	0.79469	1.6315	-0.53523	1.0702	-2.3491	2.26	-0.2576	-2.2377	2.6438	-2.9287	1.7046	1.0592	-2.2299	-2.6839	1.3299	0.071411	0.96342	0.44995	2.2723	1.6572	0.56129	0.19114	-0.31413	-2.0346	3.2762	0.47347	1.0814	0.602	2.6957	-2.2651
0.83965	-0.93208	0.71724	-2.8023	-2.7033	-0.74151	-1.0857	-1.8516	-1.6403	0.47384	0.53904	-4.0155	-1.3728	-0.1128	-0.58003	-3.0378	-0.73066	-2.65	-1.5772	-1.6997	-3.3696	2.8608	0.45647	-0.56085	-5.1196	1.8312	-2.3285	-1.0503	0.86364	-3.1279	0.2178	-3.0937	1.411	-2.8913	-1.8969	-1.0377	-2.3677	-3.2353	-2.6283	-2.9432	-2.3993	-0.87465	-0.79434	-2.2406	-1.7539	3.0232	0.31648	1.5847	-0.12093	0.26443
-1.6268	-0.11075	2.872	-2.235	-1.4043	2.6817	-1.7866	0.88602	2.9474	3.8904	-3.3252	0.34713	1.7639	-0.042423	-0.15287	-0.81	-2.6917	0.27559	-2.7458	-0.62106	2.8652	-0.9741	-1.4777	-2.4115	-2.016	-0.10399	-1.6781	0.1263	-0.33421	0.42025	0.43879	-2.8798	-0.68305	0.37733	-0.96918	-0.49307	-0.76606	-0.4046	-0.77989	0.3309	-4.13	2.242	-1.1682	-1.7967	0.22672	-0.89642	-0.66034	-0.26061	-0.93225	-1.1771
2.7373	-0.81928	2.648	0.87524	1.5853	1.3496	3.7112	1.7427	3.4598	5.5438	-0.89712	6.2788	3.3409	5.142	2.2801	3.9972	2.3245	0.64296	2.717	3.6347	4.0597	1.6852	4.4745	2.5686	6.2291	5.4799	3.3658	3.3488	3.0867	1.1532	5.0352	0.7184	3.6365	1.3508	3.5261	4.0805	2.8177	7.9277	1.4771	2.0855	3.4672	0.87471	5.3015	3.685	1.896	4.6078	4.4457	3.9309	5.2793	2.3587
-1.7201	3.2158	4.1327	2.5129	5.2569	2.3167	3.8158	-1.2267	4.045	1.0339	-0.77022	2.1949	3.3442	-2.5701	0.6796	2.9582	-0.13179	-1.2959	2.4715	0.054038	2.4396	1.3402	-0.0052745	1.8872	-0.67415	-0.13976	2.3493	0.31867	0.24751	-1.1258	-1.4775	3.3264	-0.48044	-1.1509	0.77985	4.9964	1.6618	-0.2953	0.3218	2.9255	2.2901	3.4581	-0.84961	3.8271	1.5969	0.045936	0.094412	1.9931	1.238	3.6665
-10.912	-10.273	-7.3751	-10.827	-11.808	-12.781	-14.623	-12.203	-11.083	-13.953	-10.539	-11.771	-13.133	-14.025	-12.292	-11.872	-16.257	-10.782	-9.1115	-11.578	-13.812	-10.865	-10.842	-10.514	-12.092	-11.077	-15.22	-13.799	-13.4	-9.7001	-9.8199	-12.539	-14.185	-9.1484	-6.8993	-13.766	-11.513	-13.213	-11.294	-11.748	-13.094	-12.991	-14.764	-9.4087	-10.29	-12.753	-15.163	-13.537	-13.319	-10.203
-5.2191	-6.558	-4.9962	-3.7165	-5.9362	-4.4129	-3.7392	-3.669	-6.3694	-7.2865	-6.4233	-5.3348	-5.6866	-6.9949	-4.654	-5.2708	-6.5717	-6.0864	-4.3342	-5.9858	-5.631	-5.2776	-7.7121	-4.443	-7.7358	-8.1584	-8.6057	-8.9575	-4.3592	-4.4474	-0.95182	-4.569	-6.6706	-6.7772	-3.785	-5.8968	-7.1109	-9.4644	-5.0915	-6.355	-3.8771	-5.7607	-8.4644	-1.4217	-7.8582	-1.7557	-4.5252	-6.799	-6.5877	-5.6774
-4.803	-4.6187	-0.47345	-0.70204	-0.35582	0.045408	-0.65945	0.63162	-1.8299	-1.5851	-3.0003	-3.4296	-0.40454	-3.2014	-1.0998	-3.1936	-1.0515	-1.183	-1.9601	-3.244	-0.91681	0.84299	-0.32325	0.59729	-1.6437	1.3044	0.1221	-5.1457	0.20723	1.1612	0.50014	-0.36631	-0.94775	0.27342	-1.3177	-0.81922	-3.6479	1.5273	-1.3574	0.78089	-2.3615	-0.17221	-2.4027	-1.4436	-0.90424	2.1769	-4.8512	-0.36284	-5.368	0.14647
3.6403	4.4951	7.7234	1.015	6.6171	2.3922	4.0172	3.6769	2.7006	2.091	5.6687	8.6224	6.1481	4.9107	5.2182	6.9124	5.3668	3.418	7.1512	5.597	3.1235	5.8775	6.6323	5.2102	3.8617	4.8468	4.6978	5.8779	3.9117	5.6775	4.1582	3.0492	3.2467	7.2808	3.576	3.9018	3.434	6.3261	5.2975	7.0085	4.5067	1.1021	1.7738	5.1184	1.3913	3.4326	4.67	5.3376	4.5104	4.9532
-10.559	-9.8577	-10.556	-13.098	-10.316	-14.861	-11.457	-12.584	-10.653	-11.705	-10.788	-11.718	-10.46	-10.923	-11.94	-10.516	-10.353	-9.3965	-11.914	-8.1198	-15.282	-12.904	-11.018	-10.26	-11.569	-12.481	-12.24	-14.59	-11.121	-12.705	-9.9257	-12.182	-10.923	-8.54	-11.309	-11.612	-10.077	-13.564	-9.2022	-8.7737	-11.22	-10.534	-8.9184	-9.1323	-12.47	-13.592	-9.4152	-14.132	-9.2624	-11.359
3.5003	2.1817	2.9325	2.0701	1.2301	5.5627	2.2671	3.8722	0.92771	0.9906	5.1812	5.2568	4.0541	2.318	3.8623	2.9878	4.8842	3.5167	2.2834	1.7945	2.5312	5.3201	1.8414	2.8896	0.33603	4.0818	5.1139	1.8512	1.7874	4.3674	-0.088691	0.87605	1.4059	6.2399	2.1508	0.77609	3.7112	3.6834	3.2759	6.1772	4.8606	3.7663	5.0936	3.7525	-0.85901	2.4931	4.8869	4.6067	5.5139	0.64494
-12.714	-8.2215	-10.289	-10.448	-11.755	-8.8828	-11.572	-8.4921	-9.7135	-8.8151	-10.307	-6.9977	-9.781	-10.876	-9.718	-9.5705	-10.477	-10.492	-7.9365	-11.046	-8.5784	-9.2323	-11.347	-9.2852	-10.561	-10.308	-7.6721	-9.6165	-8.2566	-9.428	-9.638	-8.2379	-8.6192	-7.275	-8.7703	-6.0781	-7.4315	-9.7177	-10.935	-8.5538	-5.9917	-12.291	-9.0172	-10.535	-7.3961	-12.077	-5.8266	-12.138	-7.7706	-9.3378
9.1505	6.8034	9.3488	10.837	7.2662	7.6637	10.11	10.556	12.211	7.2534	7.0363	6.3349	9.8517	8.3235	8.342	8.0168	10.718	8.8901	8.1885	7.1073	8.4105	6.1511	8.9949	9.7079	7.4526	10.08	11.076	10.115	4.5308	8.868	8.7051	8.1457	5.9679	9.1288	8.2686	5.4024	6.7149	6.141	5.7867	5.5787	10.35	8.164	8.3592	9.1589	8.3517	10.907	7.9488	8.2638	8.1618	9.5626
-0.18918	2.1189	0.99321	3.8072	1.6729	0.99572	1.4047	-0.50958	0.16756	2.0528	5.7179	1.9105	1.0258	1.0781	0.85163	-1.411	2.1496	2.365	0.8787	2.8316	5.3316	4.595	3.285	1.8724	4.0736	3.1616	4.1885	1.812	-0.019728	1.6157	4.4724	2.352	0.38388	2.4459	1.4817	2.7236	3.4488	2.6698	0.97505	1.7854	0.11162	2.3159	-0.10946	-1.24	0.23488	1.1835	2.2771	-1.2604	2.7238	2.3552
-9.5359	-14.331	-11.502	-12.872	-11.52	-11.724	-11.275	-12.464	-13.599	-11.689	-13.488	-11.38	-14.882	-14.323	-12.655	-11.294	-14.789	-14.521	-10.997	-11.613	-13.34	-16.17	-11.129	-11.402	-11.029	-13.135	-13.817	-13.73	-12.975	-15.22	-15.606	-18.532	-13.476	-14.991	-17.67	-16.073	-10.949	-15.547	-15.525	-12.955	-16.206	-16.629	-11.6	-13.292	-14.363	-13.331	-13.841	-12.773	-14.77	-13.645
-6.6293	-3.7417	-4.2161	-2.352	-6.3678	-5.5217	-5.4965	-1.0586	-3.6872	-5.8528	-5.2765	-4.176	-6.9214	-6.3783	-2.2932	-4.3178	-5.0986	-4.4789	-4.275	-4.3963	-4.583	-2.1036	-3.8159	-5.2115	-3.6987	-4.4899	-5.7165	-3.8874	-4.2037	-2.7078	-2.8125	-5.5586	-4.4846	-4.9704	-2.7671	-1.3295	-3.4126	-6.7799	-4.4273	-4.0679	-3.8702	-7.0977	-5.2582	-4.611	-3.0131	-6.9254	-7.1076	-2.9966	-7.3104	-6.7072
-0.77557	0.50505	-0.18471	-3.0543	0.96891	4.0764	2.4631	2.7791	-1.1545	1.0158	0.47143	0.42495	-1.49	-0.39455	-1.3514	0.41386	-1.6771	-0.072465	-4.5561	-2.3586	0.2626	4.3102	-0.58909	-0.99984	3.7162	-0.63512	-0.30524	1.9948	-1.677	1.2644	-1.6236	-0.74115	-1.9681	1.1942	-4.1709	1.3395	-0.54583	-0.30788	-4.0448	-0.65629	-0.24271	-2.3685	-5.1074	-3.179	0.35296	-1.813	0.49997	-0.47509	-3.0636	1.041
-11.446	-11.809	-13.748	-11.796	-9.0839	-8.9838	-13.742	-7.9921	-10.289	-10.577	-13.313	-7.8517	-11.189	-13.026	-11.603	-12.531	-10.304	-10.401	-9.2215	-10.375	-8.8494	-11.492	-10.895	-13.398	-7.8818	-12.051	-10.998	-6.8822	-9.465	-12.388	-11.029	-7.7257	-8.611	-10.614	-12.293	-12.377	-12.233	-9.3277	-13.68	-13.098	-12.192	-12.204	-11.275	-10.327	-10.876	-11.499	-6.0198	-12.777	-9.113	-10.649
-7.644	-9.8355	-5.623	-12.31	-8.9802	-7.1101	-8.1191	-11.057	-6.4064	-7.4672	-5.2453	-7.1798	-8.2804	-11.577	-8.2375	-8.7901	-9.0719	-11.009	-7.4865	-10.097	-11.426	-9.082	-9.2797	-7.377	-8.2686	-10.455	-9.7671	-10.129	-10.686	-8.6775	-9.8278	-7.4976	-11.032	-9.1406	-6.3016	-8.737	-9.8221	-10.437	-9.288	-8.6289	-7.8183	-5.6889	-9.1007	-5.9091	-12.404	-9.8583	-8.1442	-7.009	-11.164	-10.411
-7.3875	-10.872	-11.06	-7.2335	-10.076	-10.054	-7.2482	-9.8416	-6.1623	-12.28	-7.4345	-8.4503	-10.156	-9.565	-8.085	-12.032	-9.9384	-9.8955	-10.29	-7.7742	-9.098	-10.052	-9.0619	-9.1008	-10.553	-11.863	-10.029	-11.232	-7.337	-11.369	-10.563	-10.058	-11.383	-10.08	-7.8072	-8.6298	-10.602	-6.8467	-7.9212	-9.6466	-7.8838	-13.23	-13.709	-8.8822	-7.7926	-10.383	-11.58	-11.074	-10.752	-11.335
-9.8766	-14.446	-11.511	-10.716	-11.238	-10.351	-8.308	-11.819	-10.658	-11.915	-9.5752	-7.7039	-12.478	-13.154	-14.505	-11.658	-13.18	-14.06	-11.884	-12.566	-13.363	-9.2253	-10.476	-10.766	-13.181	-10.71	-13.203	-13.353	-13.631	-8.4349	-12.949	-11.705	-10.488	-13.581	-12.33	-11.18	-15.08	-11.923	-11.555	-10.746	-9.898	-12.041	-11.547	-12.559	-11.029	-12.489	-10.374	-12.381	-11.06	-15.202
1.0918	0.15547	-0.254	0.057341	-0.9888	0.0074198	0.81083	2.6689	0.36657	-0.14754	1.4057	0.2161	-1.2486	-0.64832	2.1105	2.9037	1.4063	2.9863	0.40341	0.7456	-0.15799	-1.5396	0.98927	-1.3616	0.81116	-0.73152	2.9329	2.7832	-0.018031	2.7003	0.19716	1.1173	0.57375	-1.442	2.2043	1.6329	1.0039	1.0743	0.13474	2.3939	-0.22951	2.3051	1.0146	3.0185	0.64694	3.2941	1.8957	4.1009	3.6686	-0.92087
-14.801	-13.233	-15.473	-12.333	-11.372	-13.204	-11.886	-13.697	-14.761	-14.835	-11.268	-15.099	-15.206	-14.243	-12.607	-14.696	-17.071	-13.787	-15.264	-10.926	-10.814	-10.78	-10.898	-15.599	-13.141	-12.966	-12.579	-14.958	-14.72	-15.03	-14.422	-14.884	-14.91	-12.49	-13.872	-11.56	-18.106	-12.963	-14.969	-14.405	-11.53	-12.375	-15.379	-11.01	-14.712	-12.779	-13.148	-14.077	-11.26	-10.974
-14.587	-14.075	-10.679	-13.79	-10.428	-13.018	-14.191	-15.376	-12.078	-13.871	-13.965	-15.295	-11.768	-12.433	-12.128	-15.054	-13.052	-13.044	-15.582	-16.689	-9.4798	-11.352	-11.844	-15.098	-11.205	-14.712	-12.42	-15.297	-14.654	-11.588	-16.461	-12.988	-13.41	-15.154	-14.269	-13.999	-14.905	-12.465	-14.85	-11.995	-12.188	-12.274	-14.457	-13.059	-10.716	-13.467	-15.262	-13.291	-15.652	-12.576
0.64432	5.6436	1.5109	1.7424	-0.01666	3.7069	2.2977	4.7311	2.8234	2.244	7.9763	6.9058	4.6854	3.734	0.65833	2.4805	0.3251	6.6372	2.3908	5.5881	3.7914	6.4329	4.4766	5.1704	6.2327	3.0795	3.0846	5.4985	1.9372	4.6701	6.3788	1.8155	-0.43982	5.5974	3.3287	4.8006	3.017	3.3767	0.090832	4.1497	0.95175	3.2255	1.4763	2.788	4.3004	4.7463	0.30751	-1.0259	0.71095	3.9583
-0.2109	0.45743	1.1668	0.32042	-2.3377	3.7001	-1.3723	3.094	-3.9517	2.5525	0.15482	-1.4156	-0.083175	0.72294	-0.87793	-1.5136	-2.7317	1.4871	1.8642	-0.099981	-1.4733	1.3898	3.3118	1.2309	1.7007	-1.1012	-0.93681	-0.64315	1.0503	-0.6378	1.2078	0.51784	0.13427	-0.34657	1.8992	4.2264	-0.71435	0.17437	0.79401	0.56795	-1.1985	-0.65948	-0.30586	0.22376	-2.5197	-3.1268	-0.66592	3.2391	-0.23485	0.64967
1.3168	2.2768	1.761	0.67818	3.1449	0.78035	2.4192	1.7095	2.389	1.7885	3.2124	3.516	0.33415	2.0752	-0.29349	2.1905	1.7021	2.6107	1.5342	2.1838	-0.61593	1.7611	2.8139	0.69362	1.5648	0.22529	0.66314	-1.808	-0.71055	2.3484	2.8098	3.5474	0.026538	2.5573	0.85076	2.0835	0.77121	3.3074	0.91486	1.2818	4.5027	-0.21473	2.818	2.726	1.1871	2.128	1.0568	3.9482	-2.0697	2.0431
-1.4728	-1.8321	0.37367	2.6184	-3.7402	-1.3603	2.6288	2.1966	1.513	-0.91652	3.2886	0.26125	-1.116	0.34038	-2.208	-3.4611	-0.50444	1.2392	-0.62719	0.74288	0.047924	1.237	0.33619	-0.90327	-0.31079	0.42336	1.8092	1.1627	0.84101	0.46003	4.1982	-1.7171	-2.6661	-0.051211	-1.6593	2.7665	-0.53815	0.66418	-1.0423	-0.0011434	4.0065	1.0814	-0.76832	0.65954	3.4671	0.053038	-2.3517	-0.48888	0.44461	-2.2448
-9.3283	-10.213	-11.991	-14.159	-12.112	-10.504	-14.089	-12.521	-13.495	-13.107	-15.909	-11.512	-11.603	-11.577	-13.683	-12.78	-13.424	-15.565	-15.676	-10.199	-11.906	-13.857	-11.827	-10.2	-16.522	-14.713	-13.54	-12.109	-11.777	-15.929	-14.293	-13.005	-12.474	-14.085	-13.512	-14.23	-11.759	-12.495	-10.993	-12.285	-11.015	-12.672	-13.891	-13.11	-10.298	-13.035	-8.9929	-12.601	-12.101	-12.307
-3.8636	-5.3325	-4.3972	-2.6806	0.18379	-0.61593	-2.9323	-1.3072	-1.634	-2.5915	-2.3051	-0.047311	1.5696	-7.1693	-2.4804	-3.8023	-2.3235	-4.3701	-1.9843	-2.2804	-3.3973	0.68732	-4.1466	-2.7311	-4.8856	-3.2015	-4.2884	-4.9523	-3.8179	-2.879	-5.426	1.1098	-1.8226	-4.9661	-3.0087	-4.6753	-1.3425	0.18522	-1.5212	-3.8788	-2.7708	-2.7965	-3.0482	-3.0597	-4.0757	-3.1424	-4.0343	-2.2354	-1.3984	-3.7788
-9.6174	-12.092	-10.12	-11.015	-12.744	-13.388	-11.776	-12.395	-10.797	-7.5216	-9.1605	-12.595	-10.944	-7.9646	-10.446	-11.186	-14.312	-12.319	-10.989	-13.746	-11.774	-12.033	-12.73	-11.425	-13.782	-12.506	-11.479	-10.922	-12.025	-11.37	-11.44	-10.891	-13.377	-11.275	-10.243	-10.977	-12.667	-8.2864	-9.3837	-11.064	-12.026	-11.854	-11.529	-10.867	-10.544	-9.2146	-10.78	-9.0012	-13.188	-12.915
4.4771	6.5864	2.7875	4.7139	5.526	2.2352	3.9469	0.64794	5.6866	6.9067	2.5292	3.7762	3.8552	4.4138	6.9569	5.3545	4.562	3.1973	3.3116	4.1937	3.4095	6.0006	3.7242	7.5023	4.3255	5.3771	4.9828	4.5535	8.2627	6.1219	4.6995	3.0097	4.3409	3.2879	5.382	4.8755	1.9868	2.521	3.9884	3.336	4.5737	2.8275	7.3504	3.2886	2.3339	5.4522	2.9204	1.6365	6.3058	5.2746
2.2108	-0.03863	-2.4086	-1.3264	-0.30078	-0.9751	-1.3958	-1.5778	-1.3441	-4.5886	-0.74194	-2.2769	0.69719	-2.8033	-2.2698	0.53141	-3.7335	-1.3621	-0.79925	-0.70936	-0.58076	2.6572	-3.5377	-3.1514	-4.1335	-2.7442	-4.0862	-3.5723	-0.71775	-0.15182	-0.57961	-3.2604	0.85745	-1.3315	-0.93276	-0.58143	-1.882	-1.0366	-3.0545	-3.074	-0.86414	-1.3272	2.4106	-2.1116	2.0271	0.31252	-1.2649	-0.79528	-1.869	-1.5653
-0.50271	1.1195	-0.018388	-1.0486	-1.2194	0.26148	2.244	0.29478	0.058357	-1.781	2.3899	-0.69194	-1.0831	0.98661	1.22	0.74838	2.3783	0.11268	0.14911	2.0148	0.76179	5.9485	-0.81439	2.3043	3.4834	0.014985	-0.83979	1.9417	4.0599	0.032065	0.5111	1.2743	-0.0070099	0.87224	-1.6116	-3.3289	-1.4416	0.2487	4.6947	-3.0898	1.6726	-1.3957	4.7679	1.453	0.75959	3.8013	-1.1497	1.0941	1.5977	0.22043
-2.4271	-3.3448	-3.8891	-4.8285	-4.4383	-0.79382	-4.3039	-3.7076	-7.1464	-3.5064	-3.4817	-5.0159	-1.7663	-4.9425	-6.0454	-3.6858	-4.1595	-2.4316	-5.0804	-1.9498	-2.3224	-4.086	-4.7805	-2.1088	-1.484	-3.9459	-4.4708	-2.8221	-4.1985	-2.7907	-2.7253	-3.8494	-2.372	-4.8129	-4.1838	-4.4056	-4.456	-7.2384	-2.1277	-1.8682	-0.46658	-6.2033	-0.31984	-4.9413	-2.8482	-2.1935	-3.8695	-4.7546	-2.7011	-3.1344
4.4936	6.7026	4.5692	7.5352	7.5258	2.5266	4.8016	5.1837	5.4366	3.5762	5.3383	7.1586	4.3544	6.1788	1.9228	5.8886	4.5376	8.337	4.4663	4.8307	6.4914	1.4735	11.191	8.6487	3.3407	3.9875	6.0738	6.0004	6.4767	5.7179	6.5839	4.058	5.5172	5.4573	6.2634	3.8422	4.4146	6.9151	6.5667	5.9967	5.5381	5.9536	6.1097	3.1682	6.2594	3.1683	7.0685	8.6156	6.0336	7.7174
-4.6781	-3.811	-3.5147	-5.1812	-3.8987	-3.9829	-4.2448	-2.8433	-3.1815	-0.97502	-4.8221	-4.6359	-6.6705	-0.90264	-1.0984	-3.3247	-4.2549	-0.43659	-1.8284	-2.5859	-1.2603	-1.1988	-4.5085	-4.7771	-0.0092522	-2.2554	-3.2216	-3.8846	-2.2768	-4.1475	-0.83191	-1.6857	-3.9422	-4.9037	-1.2498	-2.8711	-2.1522	-4.0437	-4.9953	-5.6849	-5.051	-1.8992	-3.3525	-4.7444	-3.6538	-5.3461	-2.2415	-4.5831	-4.306	-1.4403
8.92	10.058	10.219	11.705	7.7574	5.9086	6.3573	7.4502	10.645	7.623	8.2326	6.8249	10.477	8.8342	8.7827	7.9186	9.8902	7.568	8.8576	10.557	9.1825	4.6402	9.1509	4.4674	8.7074	7.1021	8.3263	8.2156	12.738	9.7929	7.1422	9.9423	7.426	9.5269	5.8073	9.5398	4.7997	7.4864	6.5528	8.4927	6.562	7.0859	6.5758	6.7357	9.9606	10.043	5.7762	8.4223	9.7593	7.9015
2.633	2.3503	0.52557	-0.84312	1.4177	1.141	-0.63692	3.8572	-1.3486	0.29055	3.0328	-0.71589	1.9786	1.1257	4.2372	3.1141	4.033	1.8916	-0.61834	2.3839	2.9726	0.19207	-0.32589	3.1068	3.3021	0.35223	1.3005	3.1113	3.7067	1.5467	2.2195	0.85923	1.3837	4.0503	0.71071	1.6231	2.8621	1.5995	-0.90713	0.1785	2.2664	1.1202	7.7815	2.2882	2.7075	1.7168	2.0906	-0.063452	1.3174	3.3656
1.9031	1.8809	1.4015	1.1982	4.3581	1.0984	-0.29881	3.1405	2.4882	3.642	-1.1808	0.66435	0.22601	-0.55692	2.6377	-0.88252	-3.548	3.1149	2.4971	-0.85977	-0.61931	1.0747	-0.8827	-0.42867	2.4189	1.8581	0.78571	-1.452	2.0878	1.2632	0.08652	0.41439	1.4697	1.076	-0.29235	1.1082	3.3311	-0.43228	0.75697	3.8956	2.0523	-2.2072	2.501	2.9562	0.70041	1.4869	-0.45712	1.5726	1.5112	3.8309
-6.4241	-4.3103	-4.8818	-4.2989	-6.6132	-4.3156	-6.0743	-5.019	-4.7696	-4.4821	-3.6194	-4.0492	-4.3667	-3.2	-2.9662	-4.3487	-4.8453	-3.7034	-3.0273	-1.3667	-3.1271	-4.7596	-4.4866	-5.0712	-4.5444	-6.3859	-3.2969	-4.4507	-6.1787	-5.3983	-4.7281	-4.3255	-5.6113	-7.145	-3.3261	-7.0524	-4.4707	-5.2516	-7.6276	-4.084	-3.4975	-5.7399	-5.9409	-4.2507	-7.4422	-5.8968	-0.38156	-3.8502	-4.9158	-4.7877
-6.375	-1.2058	-4.1379	-7.3434	-6.9054	-6.6382	-6.0316	-8.7577	-4.8925	-4.6001	-4.8845	-6.3982	-5.3706	-4.3714	-3.7845	-6.4411	-5.225	-7.0198	-6.6774	-4.3066	-2.648	-7.0954	-3.2592	-4.4529	-5.0037	-4.4542	-6.2935	-6.6721	-6.5047	-5.7093	-4.0827	-4.6325	-6.4451	-3.4998	-5.1325	-4.6346	-5.5832	-6.2414	-3.6783	-9.8511	-4.9197	-5.4746	-4.5703	-3.4814	-8.5058	-4.5407	-5.7323	-10.587	-4.8706	-4.972
-10.502	-11.804	-12.332	-11.667	-11.559	-13.285	-13.09	-18.422	-12.703	-13.64	-10.313	-12.575	-9.9718	-12.458	-13.078	-13.082	-13.308	-14.276	-9.3006	-12.345	-9.7349	-14.797	-12.393	-8.7618	-10.827	-12.653	-11.051	-14.538	-14.813	-14.883	-12.146	-13.116	-13.455	-11.789	-13.922	-13.07	-13.602	-13.144	-11.332	-14.362	-12.536	-15.543	-8.4741	-13.792	-11.942	-10.655	-11.692	-17.07	-12.762	-14.355
1.5653	0.3005	-1.184	0.54619	-1.1017	-1.4632	3.0209	-0.19689	2.3343	1.6266	-0.069338	-2.3391	-5.1399	0.73324	0.719	-1.0576	-2.7748	-1.5986	1.5874	1.3042	0.22523	1.7667	-1.1776	1.0268	3.0236	2.3217	-1.1494	0.38609	-1.8604	-0.76948	0.43003	-1.9475	2.1385	2.5305	-1.1845	1.6694	1.0921	0.84	0.84869	-0.86665	-3.2835	-1.6879	3.5095	-0.1658	-2.5919	-2.3315	-3.2401	1.9622	-1.0055	1.5067
-13.112	-13.515	-15.343	-15.859	-14.028	-13.883	-14.644	-12.195	-12.965	-13.549	-13.638	-12.948	-14.298	-13.93	-14.479	-11.396	-17.506	-14.645	-16.221	-14.069	-12.369	-14.385	-16.016	-17.213	-13.858	-16.198	-11.667	-13.957	-12.657	-16.483	-16.439	-11.04	-14.033	-12.922	-13.655	-13.255	-13.661	-12.659	-11.948	-14.125	-13.167	-14.762	-14.137	-16.243	-14.184	-18.322	-13.094	-12.607	-14.818	-14.256
-15.79	-16.184	-15.981	-14.33	-11.185	-13.641	-14.518	-16.334	-15.299	-14.846	-19.112	-20.036	-14.909	-14.525	-15.233	-13.73	-15.354	-14.829	-18.794	-13.934	-13.994	-14.331	-14.986	-13.061	-16.08	-17.925	-12.429	-14.706	-15.461	-15.476	-14.81	-16.976	-17.234	-18.558	-15.157	-16.709	-14.681	-14.677	-15.091	-17.617	-15.067	-14.435	-12.146	-12.167	-16.979	-17.387	-13.691	-13.26	-9.4108	-14.871
-11.923	-15.252	-15.672	-16.424	-15.731	-13.885	-12.972	-14.257	-14.893	-12.852	-13.375	-13.661	-13.709	-15.792	-15.249	-14.443	-15.512	-13.756	-15.085	-12.083	-14.464	-10.932	-12.261	-12.44	-11.271	-11.418	-12.334	-12.897	-12.958	-12.846	-12.834	-14.578	-16.586	-13.892	-15.525	-12.38	-12.184	-10.714	-14.072	-12.287	-12.985	-13.082	-14.763	-14.174	-12.548	-12.304	-14.188	-10.833	-13.119	-14.177
-2.0666	-5.8378	-0.88801	-2.7874	-3.4287	-0.38092	1.4304	0.49126	-3.0787	-3.5439	-3.9439	-5.7467	-4.6992	-3.2359	-5.2426	-1.6662	-4.2092	-3.7107	-3.75	-1.1106	-4.2647	-0.4575	-4.3823	-3.5207	-3.4058	-4.0758	-2.3588	-3.281	-6.163	-5.5901	-0.52417	-4.8472	-2.9502	-2.2836	-4.1821	-6.2036	-2.4377	-0.99508	-3.3495	-1.6175	-5.171	-2.3943	-2.8974	-3.342	-2.9286	-4.7541	-4.4318	0.56345	-4.1341	-5.379
7.4966	4.7439	7.7081	5.9939	7.221	6.3742	8.5016	8.0867	9.3009	7.3932	5.4645	8.5492	3.3687	6.1291	6.9336	6.4372	8.2036	6.1287	8.6885	5.3047	5.6762	6.5323	7.1674	7.1272	5.911	9.4269	4.1429	7.4466	8.3607	6.1543	9.4771	5.553	5.9907	3.5738	6.1351	5.7855	3.2638	7.2701	6.7268	6.3957	7.4127	7.6836	6.0597	5.0836	10.111	5.5401	7.1601	5.812	6.839	8.8482
2.6747	0.64286	1.0961	0.75416	4.9961	1.6975	-0.63995	0.46418	1.7433	1.8912	0.84706	-0.31334	-0.81908	3.4986	3.3049	1.5302	1.9132	3.9118	5.8728	1.092	3.318	3.8388	0.61902	1.6098	1.7915	6.3625	4.2553	4.7578	-0.23749	2.6699	1.8657	0.9253	5.4089	0.78586	1.545	0.81542	4.6498	0.95965	-0.889	5.4478	3.3381	1.4892	2.5601	2.9447	4.9686	0.68945	3.3892	0.11389	0.3154	3.6139
-2.2718	0.095991	0.36362	-1.9446	0.20246	-0.067363	1.2396	1.1712	0.23951	-0.61206	-2.1796	-2.3318	-0.29944	-0.15528	-0.51739	-0.15141	0.37346	1.8389	1.4223	-1.3261	-1.0235	0.51718	0.48769	0.98307	-2.4466	0.48723	2.2143	-0.93747	1.2095	-1.6793	-1.6185	0.45036	0.84161	1.6822	-0.20226	2.8472	-0.070767	-0.33465	-0.45373	-1.0391	-1.0359	-4.4401	-0.49141	-0.1708	-1.7608	0.023278	-2.2792	-1.7473	3.0169	-4.1509
-5.6453	-4.6751	-1.3292	-1.2342	-2.1943	-0.36606	-4.5764	-0.61242	-2.8214	-0.27145	-7.9936	-1.4936	-1.8081	-3.8438	-3.8648	-4.4506	1.0734	-4.049	-4.5244	-0.023104	-4.7533	1.0136	-0.33696	0.12942	-2.6318	-1.6285	-3.1472	-4.1726	-3.4571	-0.32281	0.28567	-1.9022	-0.74966	-3.3871	-1.8251	-0.083178	-2.2886	0.49528	-2.2401	0.86925	-0.57757	-2.6885	-5.037	-4.6569	0.78621	-2.1264	-4.2334	-2.5001	-0.81145	-0.65693
-0.55297	-0.44803	-0.69342	-1.7103	-1.2394	-1.8198	-1.3161	-3.1234	-3.1401	-0.8065	-4.6185	-2.8828	-2.7704	-2.9148	-1.6998	-1.7873	-1.5901	-2.528	-0.58837	-4.8639	0.069104	-1.2888	-3.9334	-2.1617	-3.3835	-3.0152	-0.35281	0.37992	-3.2767	-4.6104	1.5208	-0.39855	-0.86719	1.1988	-1.0923	-0.76491	-5.3232	-3.1935	-4.4632	-3.8347	-2.5418	-0.022062	-3.9498	-3.4816	-7.8779	-4.5166	-0.40104	-2.9953	-1.8034	0.40092
2.8836	-2.6563	-0.91341	-0.1924	0.97046	-0.50878	-1.0933	1.2896	1.1325	-0.057232	-1.7827	-3.1754	0.32448	0.26178	1.7489	-0.14107	-1.2533	0.48601	-1.8369	1.2979	1.6054	-1.1735	-1.7407	1.6432	1.8954	-3.2964	-0.98462	-0.93267	4.6994	-1.3274	1.5227	-1.7486	1.3507	-0.29306	1.8158	2.3944	-3.2198	-0.65024	2.3912	-0.94082	-1.3333	-0.5482	0.24009	0.30937	2.1652	1.0785	-3.952	3.0519	1.9113	1.1698
10.609	8.1238	11.232	5.8029	10.283	7.7923	7.2907	7.707	7.4766	2.5839	7.4244	8.7539	10.048	6.9933	6.7243	5.4488	8.2843	6.6952	10.52	9.4237	5.2664	5.9727	5.9977	8.3469	7.3144	7.6308	4.1678	9.3333	4.4427	5.9832	5.796	6.0937	5.7033	6.9025	6.2129	8.9114	5.4232	8.8109	6.6148	10.256	8.4379	9.8603	8.9688	5.3308	9.5873	5.6875	10.089	9.9267	7.3824	8.1023
-1.1088	-1.0832	-0.30928	1.8678	-0.69362	-4.0176	-4.3847	-1.9252	-2.4871	-6.0656	3.1558	-3.8044	0.97882	-1.7886	-2.9505	-3.3766	0.098109	-3.9183	-5.0616	-3.0892	-2.239	-1.571	-1.6459	-0.88791	-2.9882	-2.3179	-1.9534	-4.3314	-2.1214	-2.2817	-2.4086	0.54008	0.93457	-5.6904	-5.5879	-5.7447	-3.5348	-4.1911	-3.313	-2.3716	-3.8352	2.0688	-3.0767	-3.6816	-1.3041	-2.645	-3.5683	-1.1447	-0.034869	0.66205
-7.2746	-11.698	-7.4178	-7.5589	-10.059	-9.8201	-10.618	-13.027	-8.6398	-11.037	-9.4684	-8.339	-12.035	-8.8588	-12.561	-15.553	-13.169	-10.213	-11.146	-8.9631	-12.619	-10.369	-12.177	-10.641	-10.865	-11.907	-8.4345	-7.2031	-12.662	-10.096	-10.433	-12.296	-8.2225	-12.278	-11.615	-12.098	-13.313	-14.526	-10.304	-11.642	-12.439	-11.37	-9.9161	-10.555	-13.003	-9.3177	-11.561	-6.5425	-11.33	-8.0809
-5.3111	-2.618	-2.3572	-1.8812	-1.7114	-0.84756	-4.0396	-3.1129	-5.7277	-4.7127	-3.1102	-3.4161	-2.7762	-3.6887	-3.4375	-1.6762	-5.848	-3.5847	-6.3305	-2.8832	-5.1999	-3.0404	-4.311	-5.7468	-1.8661	-2.4641	-1.0245	-7.1392	-2.8919	-3.9188	0.65404	-4.5876	-3.7037	-1.0124	-1.3557	-3.8716	-5.0009	-2.9501	-4.8698	-4.0184	-4.2647	-3.6671	-2.8679	-4.21	-5.8527	-3.4124	-5.6318	-3.2188	-7.6587	-1.2328
6.9502	7.7987	6.8648	10.306	3.7012	6.5133	8.6519	9.3384	4.6655	7.2631	5.9073	9.0701	6.6718	5.4203	4.2901	9.3124	8.2174	6.87	7.3085	9.311	7.8123	5.364	7.293	6.7641	7.4343	9.3864	5.184	7.4107	7.2777	7.8443	7.3183	9.0663	8.0587	6.5235	6.7	7.2382	6.5945	5.7525	8.2906	1.2857	8.2007	7.2079	6.5453	4.9946	5.7822	6.762	6.3927	6.4328	4.9012	6.8541
-8.889	-11.134	-9.6956	-9.8182	-11.246	-10.834	-9.62	-10.048	-6.4892	-9.0305	-5.9384	-6.769	-5.171	-8.643	-8.4523	-8.3499	-6.3726	-11.809	-9.8793	-8.6362	-8.6656	-6.7895	-6.9697	-8.7106	-9.5545	-8.4435	-9.1975	-8.573	-9.0531	-9.6659	-11.464	-8.9027	-11.051	-7.916	-11.455	-8.6834	-7.9389	-11.953	-9.657	-12.564	-9.5556	-9.9814	-12.179	-9.5488	-11.348	-11.912	-11.931	-9.3686	-8.9827	-7.5399
-3.6483	-3.5116	-2.2676	-1.0106	-2.4416	-2.6909	-3.3672	-0.33653	-1.0308	-1.4779	-2.874	0.13445	-5.932	0.14026	-2.3171	-2.0313	0.58612	-2.0447	-1.9142	-3.2541	-3.3154	-1.6436	-0.47903	-2.5642	-1.1485	-3.1218	1.1362	1.1894	-6.4774	-3.4537	0.090594	-3.0616	-2.5573	-3.9634	-1.9105	-3.1563	-4.4741	0.43541	-1.6431	-1.4239	-1.7042	-1.9515	-2.7934	-5.0083	-4.7749	1.966	-3.8919	-0.91807	-1.6556	1.7744
4.1338	0.080804	2.0326	2.8901	4.1582	0.5875	1.2523	0.73783	4.1499	3.2739	3.5495	-1.3857	1.1876	-0.58157	2.4138	1.4787	0.10642	2.8925	1.596	1.5387	0.87176	2.6501	2.209	1.8789	2.6344	-0.37782	1.0373	1.9677	1.9053	3.3115	0.0082284	2.8761	2.277	2.3926	6.0143	2.5883	0.7549	2.7395	0.19001	0.67876	4.5555	0.13913	1.1006	-0.53603	1.3486	1.1887	0.33246	-0.68152	0.30233	0.025452
-1.5334	-2.0133	-1.3723	-4.947	0.015344	-1.4817	1.1844	-1.6503	-1.7251	-0.22882	0.46087	-3.0831	-0.1764	-3.0379	-1.5396	-2.6332	-2.1664	-3.2441	-2.9269	-1.7493	-1.3819	-1.5698	-1.0609	-1.3474	-5.296	-4.4189	-4.8219	-2.9603	-1.2858	-3.331	0.62518	-2.2962	-0.80733	-3.3257	-3.2638	0.70144	-1.6898	-0.002737	-1.069	-0.15857	-2.4961	-1.0951	-0.79608	-0.16099	-0.59476	-4.6887	0.47719	-2.2746	-5.0892	-2.5097
-10.001	-14.365	-13.653	-16.238	-9.5464	-13.266	-12.941	-16.101	-13.544	-11.708	-16.156	-11.711	-13.24	-12.754	-12.495	-10.841	-14.298	-11.063	-13.168	-16.138	-12.359	-10.665	-12.886	-15.071	-12.436	-10.007	-10.946	-13.195	-16.274	-12.081	-14.06	-13.773	-12.216	-13.218	-14.439	-7.3725	-13.048	-17.168	-13.993	-16.769	-14.35	-15.241	-14.972	-15.742	-12.686	-10.208	-11.409	-16.915	-7.5995	-12.32
-9.1095	-9.7835	-10.821	-8.988	-11.905	-11.089	-8.8621	-7.5642	-12.385	-11.758	-9.3352	-10.436	-9.4866	-11.046	-10.586	-8.6496	-6.9321	-9.5152	-10.145	-7.7045	-12.038	-8.7414	-11.264	-8.9335	-13.732	-7.6719	-7.7053	-13.88	-11.669	-5.9034	-11.524	-8.1057	-13.035	-6.1719	-11.258	-9.8406	-10.974	-9.9609	-11.88	-14.108	-7.7794	-11.463	-12.031	-11.46	-11.57	-12.485	-10.453	-13.217	-7.8875	-8.0028
-18.572	-23.071	-19.08	-21.13	-22.147	-20.231	-22.656	-21.41	-21.209	-19.801	-22.377	-21.153	-21.76	-17.72	-22.081	-21.354	-21.887	-21.185	-22.435	-17.713	-21.159	-18.284	-23.816	-19.926	-19.752	-23.218	-18.114	-20.276	-22.413	-21.564	-19.034	-19.357	-22.028	-20.73	-21.13	-19.802	-22.516	-18.822	-21.136	-18.094	-18.42	-18.378	-16.018	-19.981	-20.278	-20.113	-20.41	-24.866	-20.372	-18.06
-6.5835	-9.0855	-10.342	-8.3182	-10.746	-7.87	-6.6419	-9.1625	-8.2633	-10.204	-6.7906	-9.4627	-10.957	-8.7004	-10.442	-6.4594	-8.4338	-5.7835	-12.522	-12.092	-7.1228	-7.9576	-9.0449	-7.8372	-5.5144	-9.4845	-11.057	-9.2379	-10.359	-9.8912	-11.216	-9.2441	-8.775	-9.1048	-11.157	-7.7843	-8.7352	-8.2567	-7.9692	-11.398	-10.469	-7.0187	-10.996	-9.7146	-8.0464	-11.118	-8.0031	-9.4287	-7.5579	-7.6499
4.6337	9.4623	5.5651	8.6468	7.8457	7.5455	3.8252	7.6605	6.0559	5.1676	9.0912	8.5581	7.8503	7.9915	6.4377	7.7757	5.2077	8.6165	5.2935	6.7545	5.6082	7.1452	5.0581	9.3104	11.239	10.474	4.6102	6.6896	7.4778	7.4223	7.0232	6.1812	7.8442	7.1391	5.5583	6.1946	4.2239	6.4517	10.201	8.0448	6.3342	4.8675	6.0328	5.1537	5.3334	8.3522	6.5947	8.1596	5.0028	4.4645
-24.54	-24.729	-21.098	-22.414	-22.17	-21.715	-20.266	-21.977	-19.844	-19.386	-25.071	-21.765	-18.356	-22.706	-22.644	-22.795	-17.16	-24.007	-22.871	-26.929	-24.057	-23.637	-21.228	-23.657	-23.103	-22.713	-17.35	-23.161	-21.493	-22.981	-22.927	-24.252	-20.928	-20.318	-20.212	-19.552	-20.928	-23.332	-22.446	-23.651	-22.649	-23.244	-17.501	-20.804	-18.402	-22.007	-21.466	-24.85	-21.86	-23.025
-23.137	-25.367	-24.908	-20.576	-22.059	-20.676	-22.908	-21.285	-19.076	-21.662	-20.998	-20.642	-24.941	-25.081	-21.712	-20.33	-22.899	-22.469	-20.332	-23.858	-22.268	-21.716	-26.352	-24.563	-22.547	-23.442	-16.561	-20.685	-23.613	-22.151	-23.969	-22.742	-23.049	-22.444	-22.232	-21.932	-19.413	-22.295	-25.674	-18.635	-21.533	-20.582	-23.528	-21.982	-21.96	-23.24	-22.895	-22.446	-19.366	-25.419
6.3063	3.2239	5.556	8.7574	7.2908	5.3358	5.5888	5.7462	4.5608	8.1151	4.9804	6.9276	6.8243	5.0216	3.1446	7.1694	8.8246	6.1824	6.725	7.7656	6.2708	5.1619	7.6809	6.4726	6.1679	7.7027	6.9466	6.0744	4.7133	5.0102	5.6141	8.3762	7.9625	6.1889	6.0772	5.4718	7.9604	6.2135	6.5162	8.2604	5.2166	10.857	8.9213	5.7998	6.9837	5.3918	6.7737	4.8897	8.6464	8.1259
-2.0952	-4.9785	-2.7081	-4.5496	-3.0271	-2.7132	-4.2326	-7.2297	-1.6287	-3.5437	-5.0676	-4.6914	-5.0141	-2.3396	-2.2218	-3.2967	-6.3607	-4.1227	-5.5108	-5.3988	-2.9968	-7.1631	-4.1713	-6.3275	-2.0763	-6.5679	-5.1378	0.28499	-2.2747	-1.0914	-1.5143	-4.3734	-1.4689	-3.3435	-6.7397	-4.4411	-3.6168	-6.4994	-2.9007	-4.6382	-3.199	-0.68531	-2.1658	-2.5565	-1.9893	-3.3858	0.47418	-0.75585	-4.8133	-4.9547
-12.688	-11.976	-13.682	-14.995	-10.475	-12.7	-14.198	-10.533	-15.85	-13.893	-9.0057	-13.978	-17.739	-14.024	-14.82	-15.725	-17.06	-16.396	-12.574	-13.165	-11.835	-15.143	-15.984	-15.959	-15.528	-15.923	-13.62	-14.209	-15.49	-12.71	-12.246	-11.88	-18.448	-16.518	-16.469	-10.807	-15.523	-13.472	-15.001	-13.163	-14.307	-15.054	-12.844	-13.499	-13.664	-11.041	-12.636	-17.071	-18.326	-17.143
2.247	4.0849	-0.70665	3.626	5.3368	1.9647	4.9345	3.7787	1.2817	1.5178	4.7512	5.4609	3.1882	4.6808	2.7648	3.8303	4.9115	3.4003	-0.023274	6.3367	4.254	3.9804	2.3696	2.7477	4.006	5.7741	4.7331	0.25133	2.3744	2.1076	0.85149	1.6084	6.3341	1.299	3.5326	0.73008	2.1898	1.6709	0.5623	-0.51646	3.5892	4.2602	3.887	0.79302	1.1546	2.2913	1.3466	3.6507	2.2356	2.9728
-15.31	-14.345	-15.015	-11.694	-12.088	-13.993	-15.717	-14.42	-16.115	-14.985	-11.643	-11.571	-14.196	-11.942	-11.7	-11.694	-15.896	-12.129	-11.781	-15.992	-13.273	-12.79	-14.956	-15.589	-10.856	-11.475	-11.391	-10.184	-12.922	-13.784	-15.224	-9.8036	-17.005	-14.797	-12.349	-12.385	-8.9573	-15.968	-14.219	-11.803	-13.669	-15.205	-13.94	-11.934	-10.256	-15.991	-12.234	-14.321	-15.871	-11.799
-20.687	-24.06	-25.797	-23.425	-24.055	-21.526	-20.808	-20.301	-20.27	-22.104	-24.543	-20.271	-20.603	-23.786	-23.843	-24.118	-25.807	-22.084	-23.538	-25.438	-23.574	-19.576	-22.309	-19.678	-21.189	-23.154	-20.633	-25.747	-23.084	-24.151	-20.833	-21.719	-21.788	-22.134	-22.485	-20.335	-23.34	-20.137	-21.837	-23.505	-22.24	-21.377	-25.607	-23.497	-26.345	-22.59	-21.052	-23.789	-19.251	-22.335
-17.307	-20.01	-21.096	-22.322	-23.171	-20.185	-18.015	-19.356	-20.667	-16.939	-21.325	-19.461	-23.833	-20.717	-21.804	-20.667	-19.681	-20.258	-21.071	-19.399	-18.18	-23.105	-19.867	-17.207	-21.442	-19.688	-20.772	-20.35	-18.335	-20.852	-21.109	-19.678	-19.144	-19.635	-19.439	-21.59	-21.748	-18.339	-18.168	-18.083	-23.27	-22.971	-21.8	-20.042	-20.253	-19.132	-19.708	-21.378	-22.058	-22.349
-7.8509	-11.309	-9.5942	-8.5298	-8.6263	-10.605	-9.8314	-5.7217	-9.2025	-10.601	-8.3114	-8.764	-7.0268	-7.5055	-8.6627	-7.1961	-6.1515	-10.307	-8.5836	-8.5026	-9.3665	-7.5359	-11.911	-12.292	-12.38	-8.3599	-13.097	-7.0839	-9.1589	-10.832	-10.23	-7.9122	-12.132	-7.9547	-7.932	-8.4861	-9.3766	-5.1107	-8.8263	-7.3928	-7.6519	-10.201	-8.4394	-7.4842	-6.4113	-8.6341	-7.4659	-8.6912	-7.7111	-8.5251
-13.365	-12.732	-14.185	-14.961	-12.078	-11.533	-15.913	-10.822	-12.609	-10.918	-13.052	-13.767	-15.781	-13.632	-13.438	-10.432	-13.475	-14.675	-13.126	-13.368	-16.066	-12.128	-11.963	-11.258	-13.688	-11.357	-13.206	-10.529	-11.806	-16	-11.515	-11.04	-12.827	-10.533	-10.082	-13.664	-13.575	-11.464	-13.835	-11.191	-10.285	-12.265	-14.326	-11.521	-13.952	-12.028	-12.486	-14.024	-12.445	-13.153
-2.2444	-3.8417	-1.116	-3.8223	-5.0284	-6.5369	-0.90325	-2.6833	-5.8944	-3.5653	-4.458	-4.2711	-3.7956	-3.519	-3.7573	-4.786	-2.7118	-2.6704	-3.5068	-3.622	-2.032	-4.066	-6.5596	-3.3	-1.3601	-4.0205	-3.6441	1.2385	-0.77334	-3.8283	-1.3263	-3.7481	-6.009	-3.1653	-2.4221	-1.8746	-3.2917	-2.593	-4.5435	-0.33405	1.2326	-4.1227	-4.2059	-4.9405	-2.7614	-1.4531	-1.6909	-0.0075572	-2.8127	-6.2195
-11.145	-13.424	-12.634	-11.416	-15.445	-13.517	-12.754	-13.88	-14.044	-12.813	-13.116	-11.445	-12.856	-10.241	-11.554	-13.404	-13.376	-14.492	-13.835	-15.595	-13.706	-15.187	-12.742	-14.79	-11.846	-10.857	-11.405	-16.919	-11.452	-14.736	-13.156	-13.227	-11.405	-12.931	-13	-12.78	-12.614	-13.901	-14.059	-13.746	-15.534	-12.048	-13.745	-12.1	-15.072	-15.244	-16.095	-14.016	-15.418	-12.137
5.7567	8.085	5.1673	5.4957	9.5051	5.7768	9.8682	5.9871	11.608	10.751	6.2985	6.7867	10.945	7.4886	10.833	5.4281	8.4039	6.6009	7.7485	6.3788	8.7117	4.3359	8.9255	7.6758	9.9059	9.4415	3.2747	7.5475	8.4564	6.2798	9.1319	7.4443	8.6704	11.707	8.7325	6.9336	7.0748	7.1371	8.5968	5.8463	9.7528	6.0206	7.6843	8.7286	7.081	8.6841	8.1398	7.0662	4.5992	12.035
-4.3349	-4.5733	-2.9713	-6.4735	-3.4301	-0.89485	-4.628	-1.8459	-7.0538	-2.8126	-3.059	-5.2377	-2.4932	-5.941	-2.3763	-6.6107	-2.8295	-4.0806	-2.2758	-6.9783	0.36703	-2.8134	-5.1711	-5.4376	-3.984	-3.4039	-3.3118	-3.7609	-6.9116	-4.2999	-4.202	-2.4382	-4.3176	-2.7844	-1.236	-3.6544	-4.0624	-3.6539	-2.489	-5.2998	-4.0674	-5.5164	-2.2847	-3.4052	-5.4276	-3.9471	-6.0074	-0.4132	-2.6005	-2.9009
-0.15557	0.84308	-2.2636	-0.76184	-4.4859	-1.3731	1.0148	0.81006	0.59274	-1.9272	-2.7856	0.28975	-1.3698	0.8756	-1.0923	4.8867	2.7282	1.4184	0.55301	2.5515	-2.6287	-1.9239	-1.4095	0.19172	-0.55789	1.2586	0.45893	2.979	2.4473	0.74016	3.1109	-0.98824	-1.2181	-0.055788	0.95047	-1.4369	1.1471	0.45984	-1.2035	0.80047	-1.1813	1.3159	0.51142	-1.5326	2.0599	-2.4511	3.0676	1.7341	-0.62967	0.81333
3.8168	3.0387	0.18673	1.0673	4.2864	2.2055	1.0732	3.6356	0.4147	1.3856	-2.4092	0.065017	-0.011613	1.8223	1.0733	-0.16234	0.79064	3.4344	-1.08	-0.57198	1.3154	2.3731	3.9894	3.0642	0.48872	3.5786	2.5632	2.7512	0.68209	0.74739	2.7845	2.6494	0.15636	1.4271	1.6739	0.60876	0.78406	-1.4694	1.527	2.8381	5.7288	-0.12439	3.5629	3.6175	2.8161	2.0307	0.74239	1.9973	0.26581	2.4782
-11.721	-12.368	-13.062	-9.7282	-10.295	-12.23	-12.665	-12.723	-13.368	-13.702	-10.438	-7.0635	-12.071	-12.306	-10.646	-10.82	-10.907	-9.0801	-11.387	-9.9037	-11.98	-10.606	-11.54	-15.2	-9.0195	-12.258	-10.484	-13.327	-10.015	-11.112	-11.661	-9.6001	-9.6776	-10.43	-12.138	-11.086	-10.912	-12.722	-11.726	-10.825	-10.681	-13.151	-9.0953	-10.01	-11.65	-13.345	-12.568	-7.2669	-11.129	-12.205
-0.26547	-3.3992	-1.3071	3.5638	-1.4377	-0.82632	0.16337	-0.10619	-1.9898	1.1947	-1.6181	-2.3649	-2.4113	-0.2575	-1.2512	-4.4597	-3.9315	-4.0003	1.0654	-0.24954	-4.6966	-4.338	-2.1285	-1.1295	-0.61457	-1.2864	-2.1749	0.39545	-1.7337	0.64405	-0.039737	-0.67799	-1.3405	-3.8422	-2.4643	-0.56501	-1.6677	-4.5635	0.34248	-3.2563	0.53162	0.41277	-0.51612	-0.048628	-1.6278	0.23358	-1.1927	-3.4408	-0.04139	-3.3197
-11.994	-14.614	-12.096	-10.398	-17.159	-11.079	-13.496	-10.977	-10.81	-11.18	-12.027	-14.657	-11.804	-11.483	-14.246	-12.07	-10.646	-13.589	-15.083	-13.003	-15.173	-11.92	-13.38	-14.324	-12.546	-11.759	-12.054	-14.037	-11.79	-11.006	-11.721	-12.076	-15.376	-10.917	-18.106	-13.875	-14.176	-13.744	-16.245	-13.396	-13.539	-16.028	-13.185	-14.345	-11.452	-12.84	-12.362	-14.977	-12.137	-9.9741
-8.9994	-13.895	-13.685	-11.104	-12.408	-14.048	-16.643	-10.862	-15.173	-11.405	-11.789	-12.887	-8.9147	-8.8645	-10.216	-12.004	-11.231	-12.348	-12.098	-12.996	-11.302	-12.967	-12.817	-11.175	-12.097	-12.058	-11.771	-12.102	-12.75	-11.255	-11.578	-14.967	-11.335	-16.238	-12.772	-10.715	-12.796	-10.706	-13.356	-9.1869	-11.108	-10.482	-12.688	-11.794	-14.63	-11.715	-8.6405	-13.692	-12.485	-10.953
-1.4299	-2.1445	-1.2785	-5.3142	2.0936	-1.6776	-2.4781	0.044379	0.70764	-1.387	-1.5582	0.26946	-1.2014	2.9861	-0.76423	-2.0655	1.2612	-1.0707	-2.8016	1.839	-0.30929	-3.1252	-1.7169	-1.8813	0.60476	-0.40978	0.34905	-1.0891	-2.6164	-1.1753	0.45086	-1.8705	-1.011	-2.4998	-1.0058	2.6444	-0.79078	-1.0829	0.44003	-0.54569	-0.83332	3.2478	0.96546	-1.8665	-1.9719	-1.3098	-1.9496	-0.59411	0.38846	1.4336
-5.4846	-3.5891	-2.3169	0.28553	-1.9954	-3.1913	0.0050471	-4.4343	-2.5033	-2.0954	-2.6707	-0.63246	-4.0126	-3.3879	-3.3277	-2.4157	-2.8503	-3.5062	-2.9349	-3.4522	-4.2243	-4.6996	-4.3671	-0.633	-3.4603	-2.6948	-2.6588	-0.14275	-3.1838	-3.5903	-0.92796	-0.64193	-4.3327	-6.4211	-0.44097	-1.4886	-1.8629	-3.4161	-4.8529	-5.3931	-3.3776	-4.8938	-2.7714	-5.1968	-7.0809	-3.4475	-1.4986	-1.0806	-1.8594	-5.5048
-6.5282	-9.325	-9.7696	-5.3354	-5.337	-9.5566	-6.573	-8.2207	-8.175	-5.5761	-7.7055	-5.569	-7.0041	-5.0335	-7.9242	-7.9206	-5.7633	-8.6181	-6.6408	-9.5362	-2.4884	-8.9162	-7.3748	-9.6874	-3.4997	-4.8611	-9.1593	-10.09	-6.5745	-4.8808	-8.9468	-7.471	-9.8698	-5.4312	-10.421	-1.6337	-4.3914	-8.6934	-8.2142	-9.542	-7.9942	-7.6525	-6.7405	-3.962	-7.0861	-6.2232	-6.8769	-7.144	-8.1258	-6.9166
-19.28	-19.237	-23.093	-20.029	-20.659	-22.644	-18.446	-23.959	-23.133	-21.438	-21.248	-19.761	-19.532	-24.021	-21.12	-20.187	-22.854	-19.479	-22.169	-19.391	-24.12	-20.248	-16.659	-19.817	-21.015	-22.503	-21.137	-20.13	-19.584	-19.374	-21.973	-19.561	-20.703	-19.638	-21.243	-15.178	-19.628	-19.292	-21.855	-23.059	-22.027	-18.864	-22.464	-22.007	-21.937	-19.454	-19.834	-20.586	-19.768	-19.307
6.1697	5.9109	8.7045	5.8119	6.6289	6.0079	6.9649	5.8598	7.2758	6.5443	8.4714	7.9962	7.855	7.2923	6.4716	8.5322	9.0412	5.571	5.3073	6.65	8.2359	7.0383	6.8651	7.5287	5.3451	7.3636	7.8915	4.5688	6.4594	7.2389	5.6605	4.914	8.0297	7.4381	7.4422	8.1556	5.7293	6.8809	8.6295	8.807	8.892	5.6898	7.1615	7.0083	7.4561	6.9204	8.3226	5.0164	3.708	5.464
-0.20262	-6.5236	-1.9481	-5.4201	-2.3589	-1.1898	-1.1018	-3.707	-4.0836	-2.0088	-1.8631	0.45131	-2.4607	-3.0095	-1.8763	-1.4015	-0.64922	0.22018	-2.5582	-3.0875	-2.2362	-2.7304	-0.44469	-1.7824	2.5888	-3.3175	-1.3577	-2.1897	0.91565	-3.6504	-1.1306	-4.4983	-3.3088	0.20789	-0.74988	-3.1941	-0.56066	-5.8797	-2.1563	-4.6463	-1.3215	-0.89833	-2.9948	-5.044	-1.859	-1.7961	-2.4466	-3.3444	-1.2765	-2.3848
-0.51151	-0.57732	-1.1081	-0.8367	1.8555	-0.49083	-1.7023	-0.12403	2.2389	-1.327	0.44203	2.2541	-4.0047	-1.2561	0.038315	3.1359	0.3759	0.4446	-3.1642	0.99149	-1.4029	-2.2161	-1.4302	-1.8509	-2.1242	-0.75071	-0.54096	-1.5109	2.5832	-0.86355	-2.0672	-0.254	-3.9727	-0.98568	0.65745	-1.2982	-0.1332	1.3192	-1.8132	1.3269	-1.3367	-1.0025	-0.67872	-1.7937	-2.0252	-1.5513	-2.0775	-2.1186	-0.3402	-0.74177
-3.2068	-2.8743	-2.8008	-5.7521	-1.7716	-4.1112	-3.8487	-0.75544	-4.1909	-4.2449	-3.7895	-2.6532	-3.375	-2.8386	-6.3602	-3.966	-3.3124	-2.525	-1.0984	-0.7008	-4.9575	-4.6623	-5.3755	-1.7973	1.0011	-2.7756	-5.5925	-4.3475	-2.4618	-3.1026	-5.3011	-4.3696	-1.0401	-4.8706	-3.0911	-3.1773	-3.0893	-4.7089	-5.4192	-6.4748	-4.825	-5.2685	-1.6825	-3.1583	-3.3019	-1.1709	-7.2193	-3.3892	-2.3961	-2.3064
-10.197	-13.043	-14.102	-11.447	-15.196	-11.403	-10.936	-12.91	-11.134	-14.056	-11.555	-10.288	-10.507	-12.363	-9.5901	-9.8927	-12.515	-10.727	-11.564	-12.03	-11.144	-12.381	-10.3	-9.6092	-14.018	-13.459	-13.137	-15.415	-15.891	-11.804	-12.139	-13.237	-9.2295	-12.133	-15.435	-10.584	-13.033	-12.124	-9.2309	-13.545	-13.677	-12.63	-12.222	-12.085	-15.38	-9.0745	-10.401	-13.897	-15.534	-11.268
-15.267	-15.56	-13.565	-10.255	-13.514	-11.876	-13.715	-13.594	-13.771	-12.628	-15.811	-15.795	-15.148	-16.542	-13.158	-13.588	-15.9	-13.592	-13.568	-14.803	-15.455	-15.205	-16.224	-13.658	-13.949	-15.506	-19.095	-13.64	-14.551	-15.557	-13.877	-12.617	-16.797	-14.219	-13.005	-15.902	-13.108	-15.45	-15.437	-13.231	-17.337	-12.836	-14.303	-15.907	-16.974	-13.396	-16.036	-12.892	-14.536	-13.656
-4.2911	-4.2772	-5.5935	-6.0076	-8.5381	-5.099	-4.9386	-3.6422	-2.2579	-5.1521	-2.5136	-8.0023	-6.4409	-5.8302	-6.3067	-4.0896	-1.2093	-5.2529	-5.6636	-4.2095	-3.7047	-4.5471	-4.2977	-3.243	-3.8924	-3.9245	-6.0106	-4.3923	-2.8863	-5.4687	-3.9427	-3.4974	-3.5708	-3.3837	-5.2392	-3.1434	-8.4801	-6.1542	-4.2076	-4.4772	-2.5972	-4.829	-4.2942	-4.7718	-2.2653	-8.0961	-7.0612	-4.7005	-7.9995	-5.7292
-1.9119	-4.2952	-5.875	-3.2655	0.053375	-9.3227	-4.1713	-5.8201	-3.6979	-7.7877	-6.1376	-5.7064	-4.4636	-6.7491	-8.406	-4.3153	-3.244	-6.1917	-4.5757	-7.6298	-4.3364	-8.0303	-4.6567	-4.7699	-8.1136	-5.6226	-5.1909	-8.5595	-6.0627	-2.119	-5.3437	-3.7329	-5.952	-4.0137	-7.7377	-5.0677	-5.8141	-5.831	-7.0123	-6.6069	-4.9294	-4.0807	-5.5075	-1.93	-2.1042	-5.6752	-4.4093	-7.0939	-3.0802	-6.5912
-0.73583	1.2969	-1.0375	-2.1964	-1.8586	-2.1968	0.64767	-0.63467	0.023	5.1608	5.1253	-1.2502	-0.0012551	2.5566	0.24069	0.52313	3.7507	0.40631	1.5276	0.86345	1.2015	1.998	-0.29018	-2.4564	-0.47307	3.8619	0.24307	-1.2336	1.1213	-0.12525	-0.56972	2.2234	0.71638	-2.0486	-1.2724	1.6704	-0.11493	3.5229	0.52625	-1.2371	0.81262	-1.8439	-2.3043	2.3552	1.1867	-0.050013	0.28958	-1.8026	-2.5827	-1.5863
-22.477	-21.903	-25.188	-21.99	-23.556	-20.033	-20.66	-21.315	-22.129	-24.124	-24.16	-21.751	-21.676	-23.24	-21.338	-18.87	-20.064	-25.706	-22.415	-19.141	-23.364	-19.995	-21.271	-22.95	-19.915	-20.754	-20.459	-23.104	-22.8	-22.201	-21.297	-21.883	-22.056	-22.677	-19.751	-23.671	-24.279	-21.816	-24.246	-23.353	-23.406	-22.07	-22.45	-22.792	-22.115	-20.58	-25.802	-21.919	-22.25	-21.307
-5.2338	-6.4775	-2.7378	-5.1179	-4.8178	-5.6159	-5.0752	-5.1687	-2.3042	-8.6008	-7.8197	-2.6279	-6.5532	-6.6713	-3.639	-5.0891	-6.3028	-4.2343	-4.046	-9.3818	-2.6655	-8.3496	-6.2169	-5.8413	-4.083	-7.6195	-1.9559	-4.2726	-1.7865	-4.7639	-2.194	-6.8155	-7.2818	-4.7678	-5.8959	-4.6155	-5.812	-5.3701	-3.2415	-3.3882	-5.6704	-5.9383	-5.0955	-4.9186	-3.344	-6.4417	-5.149	-5.9515	-6.8962	-2.3945
-1.1676	-3.7118	-5.3694	-4.7199	-1.9803	-2.7307	-4.0194	-2.4336	-2.8369	-4.1463	-3.5871	-5.1239	-6.0336	-3.7203	0.68906	-3.2797	-2.3153	-4.9898	-4.6509	-3.0682	-1.6849	-3.4665	-3.6103	-5.8808	-2.3291	-2.1729	-4.0779	-7.0893	-2.4744	-1.1516	-7.0799	-2.7952	0.80419	-5.321	-3.7257	-5.7528	-0.936	-4.1412	-4.9321	-0.34094	-1.9022	-3.0703	-4.572	-2.1512	-5.4303	-3.9557	-3.7023	-3.9615	-3.0391	-1.096
-4.4153	-2.4449	-1.2815	-5.4588	-4.1492	-4.0004	-1.5544	-1.949	-1.57	-4.1278	-3.4989	-3.5141	0.98246	-4.7389	-4.1786	-3.0925	-0.33103	-2.1308	-1.1702	-6.6288	0.39947	-0.87812	-4.5631	-1.2831	-2.3254	-1.3737	-2.863	-2.7809	-4.1005	-4.031	-1.6349	-4.5796	-2.7067	-2.1033	0.52038	-2.6615	-3.4951	-4.3244	0.67375	-3.8106	-0.4929	-2.4676	-4.8092	-4.2042	-4.4225	-4.1119	-3.5026	-3.7205	-1.6846	-3.2033
-21.251	-22.021	-18.889	-21.848	-19.065	-22.267	-19.08	-21.761	-22.768	-22.68	-26.179	-19.745	-23.032	-24.664	-20.552	-25.139	-22.417	-24.185	-20.194	-21.831	-22.043	-27.156	-23.546	-25.005	-23.299	-20.679	-22.418	-23.703	-21.089	-20.618	-22.851	-20.874	-23.084	-22.523	-23.433	-21.578	-20.097	-20.913	-22.571	-22.196	-19.589	-23.186	-23.658	-18.967	-23.183	-20.081	-22.172	-20.745	-25.251	-19.465
-15.21	-14.105	-15.916	-14.37	-14.987	-12.976	-16.348	-12.002	-13.063	-14.723	-15.74	-15.516	-16.952	-17.937	-13.568	-14.98	-14.34	-17.255	-13.907	-13.311	-12.743	-14.926	-14.364	-14.344	-15.397	-13.046	-14.036	-14.4	-14.534	-13.005	-14.122	-18.839	-14.931	-15.709	-11.456	-13.262	-14.837	-15.183	-9.0602	-13.631	-14.445	-13.278	-12.497	-17.015	-15.192	-11.505	-16.08	-17.093	-12.257	-15.844
0.79417	-2.9296	-2.0039	-6.0735	-5.3069	-2.538	-1.1584	-1.6002	-4.4924	-5.3287	-2.4886	-6.0189	-5.7812	-4.7609	-0.77929	-4.0328	-2.524	-1.1488	-8.1314	-3.7392	-4.574	-2.6925	-4.5814	-4.347	-4.2058	-4.2341	-3.9352	-5.0846	-2.4082	-3.1196	-5.7916	-1.4344	-4.737	-0.78135	-2.5196	-1.3912	-6.0271	-4.352	-2.2237	-4.4248	-6.1182	-1.6613	-3.472	-1.7648	-2.5942	-1.8001	-3.6465	-2.0496	-3.5873	-2.8826
-5.1772	0.28146	-0.95017	0.87044	-1.8945	-4.3705	-4.4454	0.012552	1.0724	-3.2328	-0.45644	-0.94198	-2.6614	-4.1475	-1.1639	-1.3703	0.74559	-1.1691	-0.13777	1.8006	-1.1447	-1.6965	0.042815	-0.44964	-1.263	-2.8674	0.82732	-2.4387	-0.95832	-2.3088	-0.42419	-1.8763	-1.5064	-1.2984	0.49687	-2.0799	-2.6318	-4.3922	-2.7052	-2.2896	-3.0982	-2.6835	-0.79452	1.9684	0.57893	-4.1692	-0.9129	-1.7387	1.3324	-3.0178
-4.0183	-3.0063	-5.7568	-2.4131	-1.6199	-0.94748	-1.0566	-1.8817	-4.4246	-4.4484	-1.3051	-0.33273	-4.3314	-4.7876	-1.2964	-0.34248	-4.9881	0.31156	-3.8967	-2.4418	-2.6808	-2.8967	-5.8039	-4.3243	-4.7146	0.7646	-6.8386	-5.3885	-2.7238	-1.1439	-2.8889	-2.9958	-5.2578	-1.7342	-0.32034	-2.9918	1.3951	-2.6996	-1.2988	-6.4212	-2.4218	-1.9879	-4.8687	-1.9972	-0.85741	-4.0472	-6.279	-2.896	-4.8772	-2.1374
6.7381	6.0847	6.7689	3.0574	3.0573	5.7884	6.7724	4.6187	4.0206	4.5335	5.0237	4.8026	6.0292	6.065	1.699	6.7879	3.4917	5.344	5.671	3.5055	4.0288	4.9778	6.7529	4.0076	3.0149	4.6991	3.599	4.9392	7.9738	5.8585	7.1227	5.1011	6.2935	-0.3742	6.1998	4.6419	6.6042	6.0021	8.2875	2.3677	3.4844	5.773	3.2953	4.1832	4.2799	4.8333	2.2309	9.4175	5.6044	8.0194
-6.644	-4.8167	-8.1845	-7.1647	-6.0649	-5.5499	-6.0955	-5.6074	-5.1871	-6.0968	-8.3014	-7.5657	-4.6241	-5.1668	-5.0861	-7.5588	-6.1519	-8.3985	-5.3784	-7.6169	-7.304	-5.4375	-6.9055	-6.9808	-5.5647	-6.308	-5.5512	-4.7455	-7.0846	-7.8855	-8.5889	-6.3829	-3.9797	-6.9257	-6.0138	-7.8096	-3.8601	-7.2842	-3.8647	-8.485	-6.1891	-7.5761	-7.1528	-5.1967	-3.6311	-6.6526	-2.7377	-4.4992	-5.6557	-7.159
-4.3475	-1.1039	-2.2994	0.92444	-1.9978	1.2229	0.37456	-1.031	-0.66843	-1.2491	-1.8687	-0.16015	-2.6109	-2.0261	-2.1428	-1.8322	-3.3694	-4.1982	-0.75377	-2.2226	-2.3443	1.5515	-0.97928	-2.8534	-0.794	-0.82069	-0.059091	-1.7171	-2.8187	-0.96043	-5.0278	-1.1289	-2.6832	-1.7941	2.059	1.4786	-1.1184	1.2237	-2.8198	-1.4383	-0.64577	-1.5015	-1.6851	0.50337	0.27166	-0.68764	-0.35965	0.58059	-0.45317	-2.5547
-1.206	0.63094	-0.8979	-2.406	0.83071	0.52128	0.96058	-2.0866	1.5494	0.32903	-2.3406	0.099412	-2.8556	3.9142	2.0967	-2.8498	1.3238	2.5239	0.57246	0.8557	-1.6669	-1.013	0.71948	3.4239	-0.64142	-5.5768	-1.8472	2.2751	0.088452	-1.1885	2.145	0.98784	-0.78061	-0.73887	-0.044157	-0.39113	-0.25027	2.0533	1.3408	-1.4942	0.9215	0.00010049	1.0232	1.8616	0.64292	-0.44543	-1.4504	-2.5106	0.71992	-1.5377
-2.2009	1.4724	-0.29148	-4.8863	-5.6875	-0.62427	-2.5644	-4.6396	-2.7691	-1.244	-1.9805	-2.2967	-7.2217	-0.90386	-3.321	-4.5391	-4.0392	-3.6644	-3.2748	-2.139	-2.646	-2.8919	-3.5663	-3.7972	-1.2842	-1.0418	-2.266	-2.7156	-3.4873	-2.7705	-1.5058	-6.378	-5.4125	-1.877	-3.2015	-4.7893	-4.148	-3.8881	-3.7038	-3.3361	-3.5189	-2.1034	-4.3303	-2.0515	-2.2877	-1.7333	-2.3257	-3.164	-2.1364	-5.6059
-4.2566	-4.512	-3.4935	-2.8434	-3.7065	-2.0597	-4.4879	-3.4798	-4.5413	-1.7966	-3.9	-2.0251	-4.7334	-0.70137	-4.1721	-5.9422	-1.8649	-1.8621	-2.5106	-6.9462	-6.3523	-1.5538	-5.2296	-5.1935	-3.652	-1.9992	-6.7513	-2.6001	-4.5663	-0.34367	-4.2445	0.016445	-4.0674	-5.9061	-8.1053	-2.6285	-2.2055	-0.75619	0.070369	-4.8684	-4.5366	-4.5936	-2.2746	-6.8432	-3.3338	-2.4977	-3.3705	-2.657	-3.4584	-3.822
-9.7303	-13.055	-9.3311	-12.276	-7.6474	-12.789	-10.73	-11.01	-6.8637	-11.264	-11.379	-9.9236	-11.702	-9.2412	-8.8357	-9.3124	-13.029	-7.473	-8.9928	-12.265	-11.601	-8.9219	-10.253	-8.5046	-10.656	-10.891	-9.2253	-12.061	-10.998	-10.736	-10.365	-6.4833	-9.0058	-11.919	-12.696	-11.96	-9.9733	-4.9981	-9.7388	-12.548	-9.8523	-10.877	-9.1813	-10.953	-11.476	-9.2844	-8.8741	-11.095	-7.2834	-16.589
-12.833	-12.738	-14.773	-12.133	-14.759	-17.918	-14.037	-16.381	-16.708	-16.446	-14.979	-12.25	-13.516	-15.563	-15.296	-17.831	-15.074	-14.925	-17.35	-15.259	-14.673	-12.492	-17.662	-15.825	-16.257	-14.342	-14.048	-14.925	-13.59	-15.673	-15.214	-15.48	-14.009	-14.875	-14.904	-15.506	-11.098	-12.042	-18.13	-16.081	-13.847	-14.347	-15.66	-13.292	-11.758	-12.232	-13.084	-11.718	-15.708	-17.301
-1.1807	-2.7077	0.97235	-0.60837	-3.5011	0.24897	0.0036271	1.2331	-2.6582	-0.44928	-1.5305	0.71863	1.0541	0.46571	2.2389	0.10293	-0.86057	-4.4815	2.6446	-1.981	0.3485	-1.0745	-0.70067	-2.9537	-0.92041	1.173	-0.48303	-0.82266	1.1886	-2.0988	-1.1838	-2.7895	-4.8611	-5.3936	-0.24753	-0.70877	-1.434	-1.7077	2.0321	-1.1072	-0.16393	-2.5225	-1.6633	-1.4838	-4.3178	-1.5878	0.66339	-2.8582	3.0902	3.4873
-3.155	0.66417	-1.5206	-0.25255	-1.5255	-3.2119	-0.1527	-2.0056	-1.5855	-0.73216	-0.53819	-3.0993	-0.962	-1.7895	-2.4504	-0.13402	-4.9665	-1.2864	-2.5251	-2.3216	-0.97552	0.16029	-0.32342	-3.0154	-1.2088	0.76185	-0.35901	1.4536	-0.42257	-0.57308	-4.6923	-0.52244	-0.37459	-1.6689	-0.67668	-2.1783	-3.0787	-2.2856	-1.3154	-3.0893	-2.3779	-1.7569	-2.7313	-1.2159	-1.302	-2.9242	-1.7093	-2.0777	-3.256	-1.2771
-8.1708	-5.1112	-6.3531	-4.5378	-4.5239	-7.7651	-6.1407	-4.9212	-2.8631	-7.3282	-6.9816	-5.2065	-6.7912	-7.1913	-8.0266	-6.2778	-8.0312	-3.8527	-6.7819	-6.4528	-7.7282	-7.3246	-5.1654	-7.2844	-4.9219	-3.4925	-5.9004	-8.0959	-8.034	-4.1061	-3.1492	-9.1393	-5.3007	-7.1325	-2.3643	-3.0361	-8.3048	-4.9568	-5.9047	-3.2387	-8.4298	-5.2299	-6.5219	-5.3862	-4.562	-6.964	-5.0724	-5.336	-5.6951	-4.7228
-1.7217	0.94271	-1.3296	0.85016	-2.7431	-3.095	-0.15585	-1.102	-2.4899	-0.26754	-0.62099	-2.6166	-0.083067	-2.6753	0.88733	-0.40876	-2.279	-0.60229	0.034471	-2.0436	-1.3117	-0.86171	1.6347	-3.7813	-4.8473	-4.3053	-2.0785	-1.1864	-0.80287	-2.1016	1.1939	-3.6226	-3.9437	-1.9427	-2.0226	-1.6622	0.4113	-2.4515	-2.2081	-1.4093	-3.5536	1.4821	-0.87006	-2.0325	-1.9983	0.24294	-3.5236	-0.36943	-3.8148	-0.19648
-21.83	-18.602	-22.617	-22.056	-24.08	-18.996	-19.217	-19.269	-22.73	-17.727	-20.158	-21.906	-16.727	-19.614	-21.569	-22.469	-19.683	-22.122	-21.381	-18.661	-19.066	-21.639	-22.797	-21.756	-20.499	-19.73	-20.514	-21.638	-22.055	-20.147	-17.922	-17.945	-21.754	-18.317	-19.949	-20.675	-18.804	-22.297	-22.208	-21.317	-21.169	-22.32	-19.651	-17.552	-21.076	-21.556	-21.273	-20.815	-21.443	-20.345
-1.4867	0.9023	1.5614	-1.5132	-1.5292	1.5919	-3.5291	-3.4505	-0.38885	-1.1658	-2.412	-1.2798	-1.1744	-5.5054	-3.6842	-0.47937	-2.3867	-3.5192	-6.0683	-0.75831	-3.0443	-2.9034	-0.0024003	-0.2473	1.0435	-0.5416	0.4205	-0.33764	-0.25495	0.46975	1.1858	0.2529	-1.5337	-2.7207	-3.2915	-1.8599	-1.076	-0.85268	-1.6841	-1.5901	-2.9126	-2.8558	-3.0375	-3.5447	-2.6327	-0.56066	-1.2438	-0.35618	-3.0587	-2.3011
-0.8234	-0.56646	-2.3412	0.67082	-2.6148	-3.5201	-1.1989	-1.3607	2.312	-0.63495	0.7242	-1.7743	-1.6077	1.0418	-2.1193	1.105	1.9766	0.049058	-2.2079	-3.5855	1.5026	-4.9647	-1.6566	1.6472	8.4837e-06	-1.8802	0.7754	1.7207	-4.7211	1.5262	-2.2721	0.51384	-1.0918	1.4803	-1.1993	-0.36877	-1.8864	3.8759	1.2316	1.1297	-0.3233	1.4509	2.2487	0.39094	-1.4087	0.16449	-1.3269	0.73879	1.2952	-3.4725
2.3733	-1.957	0.39804	-3.5321	0.65731	-1.7986	-1.3807	-1.3015	0.35712	-1.6794	0.94423	0.7097	-2.6206	-2.6339	-4.7191	0.54538	-1.4881	-1.3871	-2.4776	-0.37069	-4.4621	-1.3971	-2.5554	0.42925	-2.9367	-1.5433	-1.3056	-0.98276	-2.3498	0.059751	1.5915	-2.3941	-0.3948	-0.76196	-2.8576	0.15617	0.71944	-0.36255	0.18393	-2.4936	-3.1317	-0.5806	0.47815	-1.3798	-5.5697	-1.5839	-3.9002	0.58525	-1.9128	-3.3589
-2.822	-4.0758	-3.6236	-0.66485	-2.072	-2.9278	-6.0529	-1.2895	-2.855	-6.2237	0.24782	-3.3054	-2.7414	-4.0263	-0.056345	-2.0965	-2.2544	0.14697	-2.8155	-1.948	-3.8556	-5.6505	-0.60846	-2.738	-1.4023	-5.9501	-2.6347	0.060396	-4.2534	-1.8486	-0.69588	-3.9797	-2.5534	-4.1588	-2.033	-4.8292	-5.646	-3.3447	-3.9951	2.347	-2.3632	-5.1501	-2.6732	-3.8551	-2.9705	-4.0026	-4.2407	-2.1388	-4.9154	-5.5669
7.3863	2.6825	2.0937	3.5385	4.3861	5.8118	3.9508	7.5802	3.6209	5.9909	1.6911	5.2926	5.3914	3.9902	4.5694	4.8472	0.34012	5.3783	5.6404	4.9812	1.3663	7.2127	4.8625	1.2815	4.4653	2.0247	4.8636	2.192	3.2514	7.4469	5.4423	4.3345	4.5463	4.6217	6.6252	6.0384	6.0831	8.7497	4.7549	5.8086	0.42011	4.3418	5.4	6.2912	3.686	6.3218	7.1037	3.414	6.628	4.1732
-13.44	-12.51	-11.839	-10.686	-14.544	-14.855	-11.214	-14.276	-13.003	-12.07	-11.671	-10.631	-11.044	-10.664	-13.116	-10.642	-10.385	-11.141	-10.964	-10.182	-13.523	-11.648	-9.6654	-9.8324	-11.558	-10.739	-11.986	-10.56	-10.926	-12.439	-8.61	-10.71	-11.039	-9.9262	-10.771	-12.355	-10.114	-8.3432	-12.374	-11.698	-13.619	-12.09	-11.729	-8.5961	-14.775	-11.568	-13.315	-9.9307	-10.618	-9.7222
-4.5757	-5.4216	-6.0142	-4.3307	-9.8729	-5.4279	-5.9641	-7.1714	-6.9634	-5.0416	-5.6727	-5.1477	-9.2855	-5.6938	-3.8845	-7.7128	-9.4222	-8.0926	-8.5342	-4.3227	-5.7306	-8.024	-3.6031	-4.3256	-5.0482	-5.6616	-8.6695	-7.7787	-7.864	-7.1948	-6.2887	-4.2333	-5.8046	-7.5371	-7.8404	-8.4681	-5.6838	-7.9983	-5.5744	-6.7273	-9.249	-8.5338	-6.4993	-5.7668	-6.3801	-5.7556	-5.6802	-6.2001	-9.3461	-5.9641
-16.778	-12.181	-10.537	-14.015	-13.806	-15.769	-13.14	-14.924	-13.196	-14.782	-12.2	-12.705	-14.263	-17.047	-12.059	-12.129	-14.778	-14.408	-12.583	-13.398	-11.319	-14.574	-17.291	-14.012	-14.314	-13.664	-13.936	-13.795	-13.521	-15.072	-13.869	-14.637	-15.775	-16.058	-10.827	-13.171	-14.788	-12.451	-15.131	-14.821	-13.736	-12.04	-12.131	-15.497	-15.592	-13.764	-13.064	-16.732	-12.533	-11.241
-7.1902	-1.6998	-3.2415	-5.0273	-0.15934	-3.9579	-1.2102	-1.8648	1.2229	-3.5958	-3.9931	-1.9885	-1.509	-3.7389	-3.9808	-2.1806	-2.8935	-2.8145	-2.2015	-3.6576	-2.249	0.14069	2.0564	1.3091	-3.674	-6.0493	-6.315	-3.4356	-2.5404	-1.451	-3.338	0.28717	-1.6077	-4.4527	-2.0075	-2.8445	-4.1364	-3.1209	-4.1527	-6.6791	-0.71505	-3.885	-2.3457	-1.5195	-2.0981	-0.38507	-4.9855	0.22108	-4.4055	-2.6168
-1.055	-1.173	-1.8263	0.22725	-3.6756	-0.5596	-1.9995	-0.61896	-0.56453	-2.3049	-2.1286	0.26531	-3.4125	1.356	-2.6539	-0.93497	-4.6881	-3.4294	-0.95436	0.30616	-2.3398	1.927	-1.6469	-0.13526	0.73184	3.4237	-4.7493	-1.0893	-2.8557	-2.3045	-1.1527	-0.78317	-0.81189	-2.1612	-1.6036	0.42401	0.51411	-0.7443	0.57305	1.0709	-1.8416	0.50537	-1.5087	-2.1746	1.2166	0.10933	-2.0922	0.94036	-4.3664	-2.1102
8.1202	10.946	7.4008	7.2265	11.099	9.4334	12.6	11.056	8.8179	7.76	13.259	12.087	7.0463	12.788	9.5523	12.239	11.703	10.88	10.02	7.5388	8.0357	8.3024	11.3	10.336	12.347	10.131	8.8961	9.912	10.501	10.338	12.567	7.9689	11.412	10.957	9.7901	11.158	10.741	8.3543	9.217	8.512	11.663	11.059	7.5981	8.3142	10.156	10.246	9.8827	10.099	10.474	12.238
0.80146	2.4557	2.1474	-0.86368	1.7503	-1.5865	-5.9538	-0.85181	-0.36201	0.85851	1.0486	0.97539	-2.4871	-0.71967	-0.6199	-1.6392	-0.090087	-3.2664	-2.7474	1.3566	-0.17893	2.5609	-3.3547	-0.28739	0.88988	0.044051	-1.8792	-0.63204	-3.1349	-2.9871	-2.2437	-1.7435	0.13717	-1.4799	-2.7764	-2.6941	-3.2304	-3.2078	0.70979	-1.2594	-2.9501	-4.2317	-0.26979	2.4838	1.2241	-0.6595	-0.063515	-2.9489	-1.4225	0.20699
2.5524	3.6857	7.5185	3.2362	4.4182	5.9037	6.0393	-0.13438	2.6471	5.1183	1.984	4.5303	3.082	9.4749	8.739	3.9676	3.7908	4.4283	3.8217	5.7675	4.8178	8.138	6.4206	5.128	5.1406	3.9463	6.309	0.5563	2.9055	1.4318	3.3421	3.988	5.2474	6.6493	3.5988	6.8934	8.6878	5.1804	6.2166	8.0354	5.7956	3.1452	2.6313	4.717	1.8955	6.3284	5.2079	5.7671	3.1024	6.367
2.1299	3.0316	3.0163	-1.667	1.5974	2.9879	3.5703	2.8052	1.2049	0.50621	1.2055	2.348	3.3766	1.3807	4.1139	4.7264	3.7386	0.1286	1.4431	2.9013	2.1876	-0.4529	1.914	3.0717	2.5293	4.624	2.5796	1.9911	-0.23868	-0.077364	0.50808	-2.2078	2.7229	5.1778	0.33637	0.59277	0.72936	3.4041	0.88547	1.358	1.7501	-1.2538	-0.64316	1.2851	-1.2201	1.8241	0.40515	0.36379	0.60826	2.2899
-0.33893	-3.9948	-2.6557	-1.4263	-1.7435	-1.2535	-1.1084	1.3648	-0.2421	-5.7675	-2.2546	-2.1467	0.90642	-2.2247	1.1725	0.024854	0.39284	-0.82853	-1.7879	-0.66693	-0.84542	-1.6679	-1.622	1.834	-1.3551	-1.3918	-2.8124	-2.8075	-0.8251	-0.70878	0.28428	1.7168	-1.4836	-1.7704	-0.63631	0.9214	-1.2698	-1.0251	-0.37471	-0.67518	-3.327	-2.9538	1.9107	-2.1456	-3.3174	-0.074732	-1.8599	-0.15021	-2.0052	-2.0638
7.0141	5.478	4.3807	3.6364	4.9076	4.5413	7.0134	5.4366	6.4763	1.8098	7.2511	3.6336	7.666	6.5308	2.6853	2.473	1.0966	0.61758	4.1045	5.496	5.4142	5.3069	7.336	4.7011	6.0117	5.7485	7.2499	3.2633	3.6088	8.164	5.7138	5.2333	7.5746	8.0069	4.7811	4.4485	2.609	4.7983	8.474	6.0612	7.3213	5.697	6.7645	2.7826	8.2597	4.3701	6.5072	3.5207	8.1408	7.0076
3.3205	4.2456	4.4971	3.3373	4.1864	8.2567	4.9795	7.0161	3.6965	4.7039	5.639	5.8763	3.3665	5.5893	6.6113	5.872	4.67	3.827	4.8704	3.7263	4.909	6.5044	9.4563	2.4133	3.5411	4.8652	3.7827	4.0081	9.6698	4.5096	5.6042	2.5403	6.7128	2.2591	4.0987	6.0573	7.1323	5.6181	3.768	2.7949	5.0576	6.9458	6.8765	4.398	5.0662	5.1335	5.619	3.0853	2.9538	5.3807
-9.2293	-8.2224	-9.9495	-5.0426	-6.7385	-9.2983	-8.5967	-7.2221	-6.6375	-5.6597	-10.935	-7.5205	-7.3034	-9.3291	-5.357	-6.0784	-9.2077	-5.6455	-6.9781	-9.7608	-8.8903	-6.3272	-8.4871	-9.3803	-5.4242	-9.4085	-7.7525	-6.0228	-6.5026	-6.5137	-8.3854	-5.4822	-9.3379	-7.8804	-11.485	-6.4171	-8.1517	-6.7608	-9.4825	-4.8852	-7.0326	-8.693	-7.7536	-6.4568	-8.9359	-5.9643	-9.2753	-6.4439	-8.9432	-10.918
-8.7767	-8.8847	-9.3406	-13.52	-12.325	-12.378	-13.234	-13.523	-13.394	-11.923	-10.04	-9.74	-10.331	-11.404	-10.912	-9.8698	-12.903	-11.575	-13.879	-9.1435	-12.753	-12.06	-11.249	-11.859	-10.813	-10.68	-9.2887	-14.802	-11.776	-12.454	-13.451	-11.446	-11.952	-12.609	-13.342	-11.06	-9.8366	-11.059	-10.929	-12.599	-14.428	-11.368	-10.215	-9.7629	-12.008	-8.5789	-11.33	-8.9467	-13.109	-10.1
3.8826	-1.2995	3.1846	1.7116	1.831	3.5821	7.0502	4.1383	2.1324	2.256	2.4387	4.6656	0.99052	0.94991	2.05	1.7172	4.5672	2.1946	3.2117	2.6493	2.8397	1.5048	2.0259	3.4023	5.0625	2.9862	3.7667	1.1023	4.1049	5.561	1.0785	2.353	5.7947	2.977	1.698	4.1534	3.3275	4.0263	4.3867	0.49732	3.1485	1.4974	0.95441	1.8807	1.9021	5.5635	1.2483	1.739	4.1183	2.5307
5.3662	6.5169	7.6014	6.5554	9.7346	6.3276	6.2573	7.4821	5.6475	6.9811	5.0575	5.387	7.194	5.0502	5.7772	5.2154	4.6576	5.2277	7.6611	5.6285	4.5285	6.9793	8.5228	8.4919	8.3099	5.4554	7.3367	6.6805	7.0734	9.6206	8.3973	7.2741	6.295	6.6087	5.2356	8.5795	6.0908	4.7113	6.1966	8.9513	7.2924	3.3857	8.0588	6.0964	7.1821	7.2579	7.6596	5.6898	8.0107	6.6926
-2.8882	-0.36377	1.9969	2.4676	0.45824	-0.73216	2.0342	3.6753	-0.085411	-4.6461	1.6898	-0.25713	2.1029	0.36167	0.86868	0.84919	3.6101	-1.1887	-1.8293	1.6492	0.08992	-2.2132	-1.9478	0.081147	-1.423	-0.44234	1.9632	1.3409	2.4091	1.1109	0.71764	0.09007	-3.4392	-0.95004	0.86472	2.1657	-1.9096	-1.7473	0.21182	-1.689	-0.79103	-0.45698	0.68727	-3.5534	0.32951	2.1792	0.29277	-1.6988	-3.8514	4.1091
-24.87	-21.716	-20.87	-22.218	-22.865	-24.4	-23.391	-22.006	-25.642	-22.064	-23.967	-22.795	-22.244	-22.106	-21.369	-25.536	-21.298	-20.573	-24.886	-22.857	-22.205	-22.391	-25.7	-23.577	-19.249	-21.04	-22.515	-20.983	-21.59	-19.573	-21.05	-28.405	-22.757	-19.533	-20.119	-24.179	-22.075	-20.28	-21.667	-21.553	-19.53	-21.419	-21.712	-22.505	-20.247	-22.919	-21.67	-21.686	-22.23	-22.037
-1.6041	-4.1019	-4.9404	-6.8742	-4.4195	-1.3644	-3.5504	-5.0957	-5.2091	-6.4406	-5.6513	-3.389	-1.0097	-3.3039	-5.7656	-4.831	-5.9813	-4.1441	-5.0039	-5.093	-5.5326	-5.3347	-6.9735	-6.4898	-3.5543	-6.4878	-4.886	-6.862	-4.5276	-4.3183	-4.8591	-1.9186	-4.5967	-7.4561	-3.9521	-2.8294	-4.0305	-1.5405	-4.6128	-4.7444	-4.5601	-3.7274	-4.4711	-1.6977	-5.2914	1.0902	-4.7581	-1.5771	-4.8669	-5.8589
-4.9021	-4.0027	-4.3801	-3.3205	-5.7018	-4.9126	-3.3337	-6.9309	-6.6922	-6.4746	-5.798	-5.9394	-4.5894	-5.0707	-6.4563	-5.193	-6.0463	-3.5979	-8.2007	-3.9521	-6.1328	-5.7865	-8.9593	-5.9042	-3.5496	-5.5621	-2.433	-8.8025	-7.4132	-6.2094	-3.3227	-7.4098	-7.0167	-3.2902	-6.165	-6.5492	-4.3705	-6.1356	-6.413	-4.1295	-5.2278	-2.3754	-5.5885	-4.7781	-7.1936	-7.701	-0.7697	-5.4512	-4.4611	-6.2822
-21.528	-18.471	-21.159	-18.119	-19.595	-21.898	-26.104	-19.769	-21.41	-20.456	-18.993	-21.393	-19.53	-20.123	-20.792	-18.427	-18.652	-23.07	-20.681	-22.247	-19.941	-23.232	-21.473	-23.712	-22.464	-17.497	-21.98	-21.231	-19.618	-19.435	-21.619	-19.175	-18.766	-20.057	-20.398	-20.939	-20.675	-19.296	-20.341	-21.999	-18.473	-22.32	-17.964	-15.816	-21.52	-21.992	-20.05	-21.124	-22.026	-17.428
-8.1195	-5.785	-4.5385	-5.0058	-6.7209	-3.0017	-5.6626	-4.3173	-4.6682	-5.9124	-4.2155	-5.2216	-4.5799	-7.0972	-1.4945	-7.0004	-9.418	-1.5873	-4.4221	-4.9456	-6.1883	-6.0705	-4.3763	-5.0356	-3.0279	-2.4193	-5.0514	-8.0116	-4.5853	-5.379	-1.5332	-5.1813	-5.5915	-8.9731	-5.0808	-4.8772	-3.0005	-6.8664	-4.4836	-6.8184	-3.3169	-7.2434	-4.9917	-3.2717	-4.1758	-7.4606	-6.4116	-6.6665	-5.8081	-4.6072
-22.218	-22.409	-21.078	-21.805	-17.509	-19.8	-20.183	-17.491	-21.91	-22.498	-19.925	-16.336	-19.516	-21.371	-19.445	-19.346	-19.916	-21.064	-16.525	-22.738	-19.252	-22.098	-20.482	-21.205	-22.2	-21.594	-19.329	-20.542	-19.364	-21.977	-23.11	-21.004	-22.588	-20.516	-23.419	-19.892	-22.312	-21.159	-20.985	-18.19	-20.535	-21.585	-18.755	-18.684	-19.875	-14.669	-20.505	-18.661	-20.905	-19.097
-9.9253	-11.132	-11.9	-8.8137	-12.334	-11.314	-12.585	-11.626	-14.066	-9.8176	-10.604	-9.2975	-12.71	-8.3213	-12.82	-12.864	-8.879	-9.2463	-12.507	-11.229	-11.808	-11.831	-13.659	-10.039	-10.12	-12.684	-10.625	-6.1551	-11.918	-10.287	-10.535	-7.967	-11.769	-12.246	-8.6566	-8.8873	-12.055	-10.269	-9.6067	-12.86	-11.868	-10.756	-11.942	-10.231	-11.757	-11.627	-9.564	-12.573	-11.765	-11.2
-2.9267	-3.8797	-0.16316	1.8473	-0.095012	-0.53867	1.8197	-0.52575	-0.91721	1.53	1.187	2.153	-0.27635	-1.8395	-0.25069	3.0841	0.99941	2.092	-2.8465	-0.75606	0.36101	-1.145	0.79131	2.5956	0.077992	-3.7881	-1.545	1.339	1.2784	-0.88551	0.44517	-1.2055	0.0747	1.9288	-1.5195	-1.756	0.14994	0.82693	-1.6652	0.83451	-0.26033	-0.82483	1.9942	2.2987	2.4118	2.1178	-2.0356	3.3631	-1.7243	1.5593
-2.0271	-3.2377	1.4784	0.077477	-1.9282	-1.5935	-1.3309	0.44584	-1.3892	-4.2716	-0.99416	0.2479	-1.9385	-2.2143	-1.8424	-2.4665	0.09416	-3.2485	-3.5188	-1.0376	-3.9015	1.6103	-3.0527	-4.6161	-1.2416	-1.0282	-1.9044	-0.60956	-1.876	-2.9561	-3.7389	-1.1698	0.91716	-1.8699	0.4981	-2.4364	-1.2227	-3.3054	-0.66251	-3.1051	-2.4432	-0.35627	-3.1254	-1.432	-3.1236	0.16428	-1.7591	-3.1721	-1.9949	0.063377
-4.5491	0.41579	-1.4014	-1.0603	0.82482	1.3489	-2.8408	-2.0154	-3.9432	-1.8173	-1.1186	-1.6233	-2.0852	-2.3127	1.6086	-1.9792	-1.7622	-6.0679	1.8819	0.053019	-1.0298	-0.80762	-1.0474	-3.6115	1.0844	-0.65185	-0.94312	-1.3607	-0.9523	0.68421	1.3133	-0.095887	2.6131	-1.5065	-4.9434	-1.5514	-2.1624	-3.0097	-1.1999	-3.6225	0.56524	0.70478	-3.0258	-3.1432	-0.027636	-1.3761	-2.8984	-1.9857	-2.3825	-2.1241
2.8985	-1.6567	1.1436	2.7043	2.2132	-0.87765	-1.66	1.9698	0.55236	-0.53531	-0.4354	-0.98097	1.6444	-0.22132	0.75827	1.9647	-2.1959	-2.9825	-1.8812	2.2718	-1.0632	3.3374	-2.4478	-0.070067	-4.4261	0.73499	-0.80179	1.4552	-0.65152	0.44203	0.43422	3.6931	0.54804	-2.2856	-1.0912	-1.2725	-1.1677	-2.4908	1.3498	-0.1219	-0.28013	1.2594	-1.0421	-2.4902	-0.15105	-2.0526	2.6391	0.35973	-2.1151	3.0652
9.8155	4.0405	6.9768	7.7889	7.9155	6.45	5.3405	5.7086	9.2595	5.9788	6.9732	5.5272	5.9153	9.0697	8.5636	4.8546	7.0684	7.8297	8.7533	2.9499	3.3938	10.304	5.0284	7.538	3.7129	6.7481	5.9436	6.8701	1.2021	6.6928	5.6333	6.1625	8.1086	8.7156	5.2774	10.635	9.8339	7.7148	9.1846	6.0474	9.4592	7.2173	7.4095	2.1541	9.0069	7.3244	6.8761	7.7424	7.3514	7.5867
-10.366	-11.14	-9.6574	-10.27	-14.958	-13.276	-12.791	-13.811	-16.168	-7.9897	-11.276	-13.181	-12.73	-11.685	-14.44	-12.372	-16.301	-10.731	-11.706	-7.9744	-13.534	-12.698	-12.137	-12.855	-11.114	-12.849	-10.753	-8.5094	-12.035	-12.483	-9.6652	-12.398	-10.888	-9.0033	-12.289	-9.1369	-11.691	-9.0187	-11.166	-9.4195	-8.934	-10.958	-9.5164	-7.9235	-11.151	-12.509	-13.115	-12.318	-13.195	-9.3933
3.022	1.573	0.82223	0.036087	0.43673	-2.1634	-0.66899	-0.71082	0.044113	-1.0755	1.853	3.5707	0.47107	-2.7654	2.0732	3.4541	2.1374	2.0428	-2.115	-2.0056	2.2426	3.6235	-0.028114	-0.031496	-4.7761	-1.1518	0.53519	-0.60098	-0.46558	-0.32377	1.5804	0.39704	1.1765	5.5327	-2.2021	3.0484	1.3829	-0.038629	0.29356	-0.2905	-1.152	2.3088	2.7338	-0.83838	-1.5148	0.032949	3.2173	1.0371	-0.4032	3.1314
2.0959	2.3073	0.16221	4.967	2.9346	-0.64378	7.6341	1.579	-1.3531	2.9294	3.3773	1.1434	2.0205	4.4648	1.1078	0.24413	3.3741	-2.818	2.983	2.7961	4.0408	1.2843	1.8915	0.11995	2.2336	0.79288	3.7806	1.6364	2.6905	0.082503	3.9233	0.03426	3.4493	3.7753	3.2695	2.0877	-0.068303	1.7215	2.6401	3.3991	4.6688	3.7077	3.7079	-0.040521	0.08102	2.147	6.2004	0.36076	1.6327	1.8381
-0.31422	-1.1489	-1.7363	-2.2614	-2.0125	-3.5271	-0.75319	-3.9143	-5.238	-2.8445	-1.5461	-4.9366	-2.1292	-1.384	-2.1711	-5.0634	0.2326	-1.2218	-4.3612	0.17522	-3.4196	-2.1137	-5.9561	0.13864	-3.9148	-4.3209	-0.98945	-2.1818	-2.1856	-1.1086	-0.83849	-2.9937	-0.21767	-3.9468	1.2171	-3.3615	-4.1344	-0.88184	-0.81318	-3.9383	0.67287	-3.8321	-1.2114	-0.25422	-4.4738	-6.8198	-4.7053	-2.6296	-2.1031	-5.5385
1.2567	4.1924	2.9341	3.3565	3.4981	2.2937	0.086093	1.7828	0.69176	0.06166	3.4648	6.0126	-1.3479	5.1373	4.5941	1.6377	3.1231	4.8248	1.6514	0.97792	5.3747	4.4344	5.2315	1.6114	4.9854	2.9481	1.2823	3.3688	3.6953	3.2249	1.3633	2.4498	4.9414	3.7657	4.8886	1.5648	4.8924	0.9713	1.0569	3.9956	3.2785	1.0261	2.1684	1.8251	2.2364	3.8786	2.349	3.8652	1.7285	3.7498
-14.291	-16.821	-14.742	-17.901	-19.24	-17.218	-14.977	-16.399	-17.764	-14.422	-15.38	-15.145	-15.462	-13.322	-15.199	-14.933	-14.033	-13.972	-13.825	-13.141	-10.519	-15.233	-14.177	-13.592	-13.231	-12.141	-11.738	-13.023	-14.83	-12.385	-15.251	-13.548	-16.752	-12.388	-16.505	-17.785	-15.93	-11.99	-16.295	-14.203	-16.787	-14.724	-12.061	-17.52	-14.091	-15.444	-15.118	-18.525	-13.05	-16.48
0.16847	-5.1599	-1.3664	-5.851	-1.4528	-5.2711	-6.3245	-3.3125	-4.1127	-2.5462	-2.9322	-0.54792	-4.5402	0.72729	-0.83111	-3.7806	-1.2533	-2.0616	-3.0388	-7.4691	-2.2605	-3.4464	1.9059	-4.2454	-2.4153	-2.2712	-2.6339	-3.1681	-0.84355	-2.9001	-4.5576	-3.008	-4.5012	-4.5921	0.0038027	-4.7734	-1.0384	2.3007	-4.0052	-0.24314	-4.9648	-6.1794	0.13402	-2.3005	-0.015527	-1.8342	-2.9424	-0.51759	-1.3355	-0.91009
-3.9275	-0.85751	-4.0121	-3.7254	-6.1477	-5.2429	-1.5165	0.2718	-1.9456	-3.9762	-1.6363	-5.1596	-3.3787	1.0564	0.17321	-2.9854	0.79058	-5.7974	-5.6889	-3.6086	-5.4165	-4.0125	-3.3697	-0.27971	-3.1541	-2.6064	-5.6918	-4.0273	-2.5196	-2.4012	-1.5359	-2.8564	-1.793	-3.9539	-3.0996	-3.4563	-1.8399	-3.0098	-4.7196	-4.6148	-4.8826	-4.8229	-6.256	-6.864	-5.1263	-0.80852	-1.6367	-0.80381	-4.0253	-3.042
-0.918	-2.9177	-0.59653	-1.5118	-0.61685	-2.9303	-0.91835	-1.846	-1.5765	0.23898	-0.41485	-1.8621	-2.0476	-2.9374	2.3495	-1.4802	-2.2321	-1.8774	-2.0095	-1.7384	-0.42401	-0.62817	-0.64456	-1.8892	-2.0765	0.70008	-2.6366	-1.9619	0.15157	-0.79171	-2.8053	-1.7038	-2.9912	-3.7599	-0.90445	-1.4054	1.3917	-1.0403	-0.99588	-1.3968	-0.72123	1.1576	-2.5922	1.0963	-3.494	-0.61885	0.7334	-3.2981	-1.3299	0.77587
1.8661	0.36497	-0.063874	1.9391	0.74451	0.57071	1.3533	2.305	1.3948	3.4748	-3.5428	2.6866	-2.2906	1.1564	-0.27419	1.995	2.2469	1.7409	4.6819	-0.57508	3.536	0.89696	0.86824	0.31081	2.5225	2.0733	1.2562	2.7559	-1.5727	3.0377	1.0646	1.8337	3.338	1.7696	3.5834	2.6678	5.4961	3.1997	0.92934	-1.0881	-0.68864	2.5921	0.42165	0.8625	1.2598	1.3223	1.7115	2.4642	1.4235	0.082767
1.5023	2.7969	2.55	3.2773	3.4489	3.0066	4.0364	4.0835	5.4628	2.8934	2.7211	1.6462	3.0531	0.10118	4.5248	3.6152	0.63981	1.8184	3.541	6.0524	6.4973	4.6968	1.9054	3.527	1.0981	5.0169	0.19069	2.7426	4.696	4.9526	3.2899	1.9555	1.5807	4.3233	1.8683	3.2291	-0.1711	2.0477	0.56286	4.59	2.1514	2.4301	3.4887	0.77334	6.5393	0.70539	3.6925	1.5523	-0.35024	4.9883
-1.8475	-1.3374	-2.4105	-3.3954	-2.2391	-3.3378	-3.3882	-3.9926	-2.2742	-2.2416	-3.0372	-0.93431	-3.5611	-1.7933	-3.1108	-1.6563	-2.6023	-0.67773	-0.46482	0.17018	-2.2925	1.2963	-0.45377	-1.5313	-0.60615	0.004912	-3.4402	-1.1516	-0.75363	-2.2337	0.61023	0.10299	-2.5765	-7.8806	-3.3566	-1.6059	-0.70756	-3.2317	-3.3402	0.52096	-6.3608	0.81437	-2.4991	-3.6645	0.54041	-0.96887	-0.8203	-0.42091	0.74357	-2.0368
-12.268	-11.197	-8.9927	-13.386	-7.9781	-12.493	-11.525	-8.5729	-10.645	-10.422	-10.724	-13.308	-12.813	-11.511	-13.321	-8.129	-11.633	-13.023	-10.7	-13.341	-10.375	-11.77	-11.243	-13.378	-11.908	-11.309	-12.508	-13.709	-9.1966	-12.498	-12.39	-10.242	-11.591	-12.507	-10.298	-11.306	-15.998	-9.2119	-11.338	-15.21	-8.676	-11.167	-10.967	-12.297	-12.488	-11.125	-11.965	-11.815	-13.379	-16.154
8.0136	10.754	4.6414	3.6936	8.5534	7.1556	8.0276	10.898	9.8061	9.2575	8.9243	10.712	8.7863	10.46	7.2195	10.027	6.5625	5.0055	7.7863	8.3502	6.9694	8.2537	6.487	7.9701	9.9441	10.175	8.2439	7.6115	7.0054	8.4294	7.6859	10.866	9.0558	6.3499	6.7296	6.6645	10.198	7.942	7.8392	7.9493	8.5642	8.3989	8.3925	10.529	8.2249	2.9321	13.477	6.8336	7.424	10.182
-10.234	-10.723	-9.3268	-11.816	-13.388	-12.707	-8.0564	-12.269	-12.331	-8.2565	-9.8148	-8.0451	-11.308	-14.486	-10.522	-11.377	-11.386	-12.353	-11.064	-7.0872	-11.593	-8.4968	-8.5083	-8.6271	-10.035	-10.164	-8.9801	-9.3825	-13.07	-12.718	-8.5007	-10.228	-10.779	-12.236	-10.469	-7.9633	-8.5993	-6.0629	-8.4682	-11.434	-10.434	-10.461	-12.389	-11.388	-9.2368	-9.3255	-9.7608	-10.22	-9.8843	-11.745
8.9307	11.33	8.985	7.3565	9.5204	6.3924	7.6413	10.55	7.9756	9.2635	8.9322	8.1165	5.8605	6.4656	8.0683	8.9366	8.6146	8.1784	4.6527	8.5735	3.8833	5.6789	9.378	7.8014	8.439	8.6413	7.3864	7.667	9.3384	8.2967	8.2693	8.1262	8.3855	6.9888	6.7448	7.4483	9.3302	10.211	4.9787	5.7027	9.2614	7.983	5.8868	8.6692	8.7424	7.883	8.5698	8.3946	9.5154	9.3265
1.9921	-0.7993	-1.4471	-2.9481	-3.3354	-1.9341	-1.0529	0.9402	-1.3355	-1.6735	1.5065	-1.9695	0.19981	-3.4454	0.27503	-1.5069	-1.6673	-2.6412	-3.1055	2.1478	-3.0814	-3.1716	-1.9372	-2.6684	1.4102	-5.1485	-2.9469	-2.8699	3.5126	-2.5409	0.33052	-4.2042	-1.7551	-0.34935	1.9678	0.66495	1.0923	-1.9171	0.73347	-0.88071	1.3807	-1.4169	-0.9016	-2.5427	-0.61953	-0.89201	-5.1278	-0.67024	-1.8939	0.33816
8.7578	8.9612	6.9709	8.6709	8.2587	10.564	4.2739	6.6287	7.6105	6.5561	7.074	6.9133	7.0725	10.212	7.2986	7.4397	6.1842	9.4552	9.0931	7.457	5.3419	2.7968	5.2878	5.7321	6.8062	5.1493	8.4794	9.5651	6.9399	10.224	7.5692	5.238	4.0975	6.8067	4.0304	5.7429	7.9556	5.0717	6.1699	8.4257	7.02	4.0316	6.2476	9.1936	6.8393	6.9786	4.5929	5.5869	8.2663	4.8505
8.1591	8.2982	9.7919	9.6842	5.2732	9.9299	10.11	8.9847	8.5164	6.4868	6.7933	10.773	7.8851	6.8917	8.1452	11.136	6.0427	4.9291	7.5798	7.6216	7.6431	3.9484	7.0025	8.0089	4.3117	9.8583	8.8293	5.5704	8.1243	7.7746	7.3658	7.4503	9.0452	7.0947	7.3473	7.0478	7.3132	5.2421	7.4398	3.2845	9.0473	10.142	8.6999	9.4529	6.0216	6.1177	8.1887	10.833	8.5264	7.3338
7.5073	6.5743	7.2349	8.3579	7.7475	2.9147	8.9249	11.825	7.8797	6.8061	4.5853	7.5331	6.4318	2.4641	10.666	6.9067	4.6574	10.16	7.9181	9.0056	5.7598	9.7426	8.8619	5.5959	7.8389	5.4032	7.4121	4.8842	4.609	8.0528	5.9218	5.4482	4.0365	6.2393	7.0483	5.8531	9.0806	10.439	8.3857	7.2705	6.6931	6.8608	4.4779	9.5258	5.6826	4.119	6.3416	5.3389	4.6322	6.3989
-4.1641	-4.1838	-2.8418	-0.22291	-4.4217	-2.5167	-5.389	-1.2279	-3.1182	-7.7715	-6.4012	-3.8142	-1.3654	-2.6307	-1.5999	-1.0267	-5.1894	-1.2232	-2.2853	-3.2299	-3.3019	-4.2319	-5.9895	-2.8638	-3.259	-1.6796	-3.7644	-6.1425	-1.085	-1.9757	-4.4171	-1.6835	-5.1689	-3.8075	-4.2725	-5.229	-4.28	0.27216	-1.7315	-7.0418	-5.8069	-3.4359	-2.5686	-4.7675	-1.5888	-4.3457	-4.9633	-1.3852	-4.2739	-1.7121
0.046609	-1.2866	-3.0327	-2.5575	2.8661	-2.0725	-1.7792	-1.0732	-1.0423	-1.6592	-1.3852	1.9179	0.070885	-2.3199	0.21981	-0.99273	-3.8641	0.24572	-1.0114	-2.9938	-1.7366	-2.9458	-0.24288	-4.9463	-1.923	-1.4451	0.42853	-1.8411	-1.5321	-0.55676	-1.0758	-2.5302	2.1361	-2.1395	-4.4491	-2.3975	-3.8877	0.88779	-2.3498	1.5478	-1.7047	0.93809	3.5293	-0.42818	-1.6129	-4.0762	-1.1191	-3.798	-1.9798	0.37144
-3.6959	-2.7922	-2.4177	-1.6629	-2.9073	-3.0855	-2.8994	-3.4752	-1.6666	-6.3988	-4.6882	-6.3747	-0.54391	-0.33063	-2.8289	-0.72787	-2.7676	-3.2803	-2.6339	-7.1018	-2.1669	-3.2877	-2.1342	-4.7253	-1.7432	-2.4595	-1.6479	-0.88092	0.45008	-1.345	-0.71562	-3.3852	-0.58106	-1.107	-0.65666	-1.4328	-2.6023	-2.7601	-4.2533	-0.80153	-3.9015	-2.6216	-5.1075	-4.3221	-0.70838	-3.2407	-3.5886	-5.2978	-2.1455	-1.1651
-0.064227	0.47806	1.4926	0.53935	-0.22228	-1.8132	-0.5516	1.3266	0.50427	1.533	0.64196	-2.6289	-1.916	2.0895	0.20199	-0.33945	-0.61323	3.0317	0.47361	3.404	-0.29978	0.21762	0.020882	1.0162	2.5274	-1.3689	-1.7161	-1.1699	2.5919	0.5744	1.1419	-2.7537	1.1041	0.69249	-2.2943	1.8062	-1.0852	-3.6785	-1.6027	2.5693	-2.5754	-1.2009	-0.9275	0.21228	2.6857	-0.45927	0.15446	3.137	-2.6076	-3.4911
1.2354	-0.14531	-1.3491	-1.713	-4.4478	-3.475	-0.1048	-1.3986	-2.1645	-0.5096	-1.4779	-1.8948	-5.2541	-0.20525	-0.4917	-0.27485	0.83567	-0.47531	-2.999	-0.8308	-2.9554	-1.5772	-3.6895	-1.4936	1.3741	-3.7144	-5.3693	-0.64503	-1.2888	-1.821	-2.6926	-0.38744	-3.6227	-2.2397	-2.6397	1.8888	-0.32296	-1.3518	-1.0261	-3.0259	-0.25838	1.416	-2.4225	-2.1728	0.0091716	1.5828	-1.6971	0.61074	-1.1633	-3.431
-11.881	-13.953	-14.514	-12.388	-12.87	-14.677	-13.014	-15.379	-13.494	-12.359	-11.616	-12.959	-11.955	-14.565	-14.894	-10.412	-12.667	-13.617	-11.113	-10.988	-10.617	-12.261	-14.606	-16.72	-15.406	-14.937	-13.162	-8.4237	-12.711	-12.529	-15.509	-11.591	-12.8	-13.002	-12.673	-13.062	-14.168	-12.156	-15.109	-12.957	-12.7	-14.386	-10.862	-11.909	-9.4225	-11.818	-9.6361	-12.163	-14.517	-14.095
-11.42	-11.666	-11.621	-11.162	-11.145	-12.246	-8.0383	-10.18	-10.991	-12.165	-9.5385	-8.0122	-8.9626	-11.302	-8.4506	-9.0006	-10.306	-9.6588	-11.025	-11.571	-11.137	-10.844	-9.4065	-9.6197	-11.571	-9.1	-12.05	-10.744	-10.347	-8.8752	-10.144	-10.357	-13.45	-12.034	-9.5323	-10.166	-9.5325	-7.4759	-8.327	-8.0322	-10.797	-10.388	-12.383	-10.849	-11.022	-8.2462	-10.753	-11.179	-9.5364	-13.598
-4.6457	-4.8592	-2.8266	-6.86	-5.5967	-6.139	-5.158	-6.2073	-4.7362	-5.7111	-3.893	-5.7047	-6.0947	-4.0663	-4.1705	-4.3275	-4.1179	-4.4052	-1.8005	-5.7172	-3.9052	-4.5089	-2.9734	-6.061	-4.8614	-2.0466	-5.2639	-4.983	-3.3506	-5.733	-4.8264	-5.2413	-4.2662	-3.6802	-4.0165	-4.9807	-5.7091	-5.806	-6.3671	-4.7798	-4.9676	-3.7253	-2.4912	-2.5493	-2.6461	-2.7995	-4.1706	-8.2013	-1.5511	-3.3708
-5.4313	-9.4328	-5.8166	-5.8613	-1.8638	-4.8606	-7.013	-5.3299	-4.057	-4.1243	-6.446	-4.228	-4.4065	-8.9292	-8.7693	-5.3204	-5.0866	-5.2101	-8.8494	-4.0453	-5.376	-5.8294	-6.5149	-6.4083	-5.5008	-8.9869	-4.0952	-6.0375	-7.9876	-8.6403	-8.5569	-4.5977	-3.8071	-3.5286	-9.9972	-2.5998	-6.7008	-5.2684	-5.3355	-5.3963	-7.2	-3.3151	-4.3682	-7.5442	-6.9906	-5.5348	-8.8648	-4.0827	-7.059	-5.3215
-5.5572	-5.6454	-6.1451	-8.6934	-7.6161	-7.2688	-7.0557	-5.8264	-9.9464	-8.4663	-9.3298	-5.2435	-7.1189	-7.1204	-6.8827	-8.8683	-5.2627	-7.1867	-10.732	-6.4193	-5.2397	-5.7373	-8.2253	-4.0175	-9.3357	-6.4078	-7.1817	-6.5292	-7.174	-8.5405	-9.4387	-6.4347	-8.3724	-6.6878	-9.1124	-5.6548	-8.3936	-9.1455	-8.7575	-4.679	-5.9102	-8.6244	-7.3309	-8.2057	-9.2833	-9.0384	-7.073	-9.6165	-4.3302	-9.2318
7.2538	7.0099	7.3729	10.209	9.6237	7.52	7.4098	7.8381	7.5177	10.801	8.8266	6.1155	8.3626	7.432	9.5518	11.915	7.8244	6.3408	4.4875	7.8454	6.2514	8.2497	8.7857	10.235	9.6992	4.2378	9.978	11.916	9.1261	4.9085	3.0362	5.1535	9.3148	9.2421	3.4233	10.75	8.6327	9.6681	8.1066	8.1758	5.4361	8.7535	8.3666	10.374	6.9712	9.0333	8.2891	7.4307	6.8902	6.418
-8.6436	-9.3886	-12.009	-6.9944	-6.6453	-9.2824	-9.9867	-8.001	-8.8435	-6.4768	-9.0929	-7.6838	-8.1784	-7.8965	-9.6524	-7.5581	-9.5045	-10.971	-8.1799	-7.2112	-8.7609	-8.7813	-7.5608	-8.0625	-9.3062	-10.727	-9.9645	-10.766	-9.1506	-10.303	-10.632	-8.3049	-9.7035	-10.387	-8.2704	-10.369	-13.511	-8.8207	-8.6612	-10.412	-10.683	-12.947	-12.173	-11.533	-10.91	-8.1579	-10.028	-5.2246	-7.5795	-8.5148
-0.3326	-2.2133	2.6182	-5.1217	-6.6459	-4.8969	-2.6138	-0.9316	-4.9487	-2.9187	-5.2298	-1.8166	-5.1747	-2.1566	-3.5894	-4.2233	-3.1813	-1.8828	-3.5381	-0.75063	-3.377	-2.5719	-1.8164	-5.8101	0.78397	-0.85249	-3.6925	-1.7068	0.5768	-3.2172	-4.4065	-3.5216	-0.71402	-3.8863	-3.012	-4.5975	-2.1796	-2.3924	-1.8108	-2.9651	-1.0106	-5.361	-3.7243	-0.66354	-1.7388	-3.988	-4.8456	-2.7065	-1.9813	-3.0691
-0.39688	5.2332	3.8582	5.0794	3.7012	6.5127	3.3754	5.1367	3.5519	5.405	3.7369	4.2672	1.5189	6.1372	6.1077	5.6485	4.7568	8.4811	2.4836	5.8598	2.0346	6.3036	6.1394	5.6614	4.781	7.013	4.2643	5.9606	6.544	5.6884	4.6145	4.0892	5.4759	6.3022	4.8831	4.0137	9.3143	3.5523	5.5679	7.7524	6.8333	5.3412	5.0932	6.374	4.3351	5.1359	4.8881	2.8275	6.3496	6.5716
0.90321	-0.24837	1.6876	-3.528	-1.3432	2.107	-1.6603	-2.4436	2.4636	-0.46999	1.3077	2.2308	3.0181	1.1671	0.2364	3.8502	1.8183	-1.6435	3.7361	1.6076	1.3578	1.1104	2.3756	-0.14957	-1.0386	-1.4984	2.6021	0.43273	0.35594	-1.9479	-1.5085	-2.7512	1.0054	-1.3386	-0.19261	1.2585	1.5701	0.09351	3.0545	1.0847	1.5385	-1.1456	-4.7454	-2.0645	2.0145	1.727	2.2523	0.2455	1.9579	0.083468
-0.21436	2.4969	5.8223	-1.1945	0.57394	4.0008	2.3572	0.87985	-0.058995	1.7466	2.8902	3.1741	0.23538	4.4533	3.3249	2.9565	-1.0067	0.38487	3.3276	2.3611	0.82846	-0.88909	0.44813	2.4627	1.2633	3.9969	-1.3773	-0.48557	0.67787	-1.881	1.4083	1.1679	-1.539	-0.37984	1.5257	1.9795	4.5503	0.7587	0.14131	1.2581	3.7551	2.7216	0.68759	2.2459	3.3552	3.2995	0.87522	-1.606	1.5589	1.855
0.56788	1.5183	0.9831	0.39518	-0.96766	0.094024	-0.72564	-4.2508	-2.3202	-1.9635	2.2167	-0.63821	2.942	2.6872	0.54282	0.42888	1.0635	-3.5017	-0.53665	1.417	-0.16337	1.7935	-2.1437	4.1105	4.318	0.53996	1.403	0.51271	1.3831	-1.7104	-0.67125	2.2063	-0.51297	2.8351	1.6411	-3.6399	-1.51	-0.92961	-2.4753	3.0094	1.6088	0.060187	-0.63064	0.44975	-0.90578	0.20275	-1.2389	2.1595	1.5838	-1.7298
-8.8152	-10.15	-11.834	-13.528	-10.677	-11.669	-12.39	-12.139	-10.57	-8.858	-9.4829	-13.271	-8.9105	-10.874	-14.157	-10.519	-14.471	-12.055	-10.671	-11.119	-10.234	-9.7153	-10.795	-10.636	-9.6504	-11.285	-10.06	-14.089	-11.02	-10.893	-13.03	-12.74	-11.057	-10.189	-13.627	-9.1042	-11.875	-12.58	-11.717	-11.812	-13.417	-12.668	-11.017	-13.397	-12.984	-13.934	-12.945	-10.833	-13.437	-11.54
-2.5101	-0.5797	-5.1389	-7.8098	-5.5456	-3.4447	-5.587	-6.639	-5.2952	-4.2115	-5.6469	-3.0372	-6.4696	-5.1669	-2.607	-7.8331	-4.5473	-1.6251	-5.2165	-8.0629	-0.85503	-4.094	-5.9923	-2.0009	-1.2735	-0.9334	-5.8718	-2.5161	-6.8285	-3.4793	-3.996	-4.8789	-6.8968	0.2215	-6.651	-5.8918	-6.9292	-1.9426	-1.8905	-2.798	-3.7065	-1.9693	-2.0803	-3.5659	-2.7711	-3.5593	-4.1883	-5.0781	-4.2864	-3.7901
6.8197	8.9658	6.7046	9.2939	7.8947	9.219	10.62	8.9371	11.721	9.7604	8.0834	9.3512	8.2454	8.3993	10.079	10.576	9.9734	7.3111	11.238	6.7129	9.4002	6.7689	9.5132	10.245	8.33	4.1799	5.1663	5.9495	8.3751	9.7418	9.8751	7.5819	7.0852	9.0678	7.1584	8.1284	6.2016	7.7623	5.4623	11.336	8.164	12.32	8.9756	7.3815	6.811	7.2678	5.8487	8.52	7.2761	8.4381
-3.6088	-5.8653	-3.1739	-4.3888	-5.0551	-4.1125	-3.8922	-8.3597	-2.4834	-3.777	-2.0072	-1.6329	-2.3582	-4.981	-5.0079	-4.6551	-4.3538	-5.0868	-6.6807	-3.9533	-2.9912	-4.0111	-3.5403	-3.1536	-5.6936	-5.8138	-4.335	-5.8904	-3.5038	-5.8044	-4.704	-6.3283	-4.3294	-4.4246	-4.5118	-1.615	-5.133	-5.4187	-0.11585	-7.2377	-2.6605	-4.5661	-4.3728	-6.0958	-1.6468	-3.9298	-3.2182	-4.1609	-4.9548	-3.6276
0.048121	-1.3383	0.51726	0.21062	1.4903	-1.9404	0.89248	2.5511	-3.4062	1.4382	-2.7013	0.32244	0.76472	3.2584	-1.8845	0.30184	1.5765	-0.12763	-0.057593	-0.45775	0.16971	3.0043	1.7642	-1.3885	0.55922	-0.52873	-0.72223	-2.4399	5.0643	-0.77758	-1.5464	-1.5746	2.1192	0.042747	0.19385	1.163	0.089573	-1.2923	1.9971	0.43073	-0.37175	4.2713	-0.17482	0.71948	1.8516	1.8973	2.7446	-0.94801	-1.6662	-0.37419
-1.2046	-3.4833	0.53029	0.48232	-0.59493	-1.4887	1.4733	-2.5098	1.1241	1.8792	0.52942	-2.2899	-1.042	-1.1911	-2.46	-0.3756	0.92735	-1.7407	-0.53356	1.2637	-0.78627	-0.10059	-3.3423	0.51661	-2.5935	-0.48225	-1.1775	2.7163	-2.4931	-0.22539	-2.3901	-3.1473	-3.6992	-0.18159	-1.2873	-0.2448	-2.2044	-1.7891	3.7215	-0.4585	1.4677	0.97031	1.9993	-0.053683	-1.3443	-0.50244	0.0842	0.42745	1.9316	-2.6794
7.646	6.4135	7.6419	5.9607	8.2892	4.4851	9.4335	5.8785	8.5645	7.7048	6.6519	5.74	9.2635	8.4229	6.0553	7.0776	7.66	8.0869	6.2831	5.3995	8.8209	7.5173	3.4563	9.7155	7.274	5.1911	2.7188	6.1062	5.1397	4.3847	7.0247	6.0529	7.488	7.7033	5.3852	8.7552	8.3297	5.8719	7.3845	5.4987	5.834	6.6154	6.3716	2.7822	6.0015	6.541	9.2824	4.248	3.8145	6.8358
-0.17371	-1.1846	-3.6055	-4.518	-2.409	0.061554	-1.222	-2.7426	-1.6132	0.72073	-5.0639	-2.6544	-3.662	-3.9259	-3.8207	-2.3637	-0.16584	-1.7435	-2.7696	-0.99866	2.3594	-3.3558	-4.3371	-2.9048	-3.4152	-1.6362	-2.8368	-0.92866	-1.0896	-1.2547	1.7679	-4.3447	-2.6608	-0.58705	-2.6042	-2.7744	-3.21	-0.57154	-0.13672	-3.9816	-0.74755	-1.197	-2.8612	-0.98866	-3.9783	-1.3985	0.21124	-0.31371	0.5321	-1.6146
-20.88	-20.423	-22.051	-17.555	-22.328	-22.187	-21.431	-21.564	-22.047	-22.2	-24.258	-21.298	-23.542	-22.226	-23.996	-23.778	-23.045	-21.753	-21.112	-22.035	-20.83	-22.76	-21.735	-21.211	-21.789	-22.69	-23.737	-21.928	-24.832	-21.093	-21.637	-18.448	-21.574	-26.026	-21.985	-20.976	-23.7	-27.096	-23.494	-23.623	-21.261	-23.091	-20.603	-19.964	-22.053	-23.319	-22.074	-19.993	-23.43	-21.764
-2.3889	-0.80803	-0.5684	-0.65961	-1.236	-0.77947	0.11437	1.0265	1.7145	-0.70056	-2.818	-1.4723	-0.11101	-2.7619	-2.1068	-3.4539	-0.65652	0.13081	0.44019	-4.0088	-4.475	-4.2257	-0.45913	-2.0367	-3.0522	-1.9754	-2.7711	1.8099	-4.1855	1.4254	-2.3277	-1.7093	0.2525	-2.0919	-3.0198	-2.9042	1.0335	-3.4733	-3.0226	-0.48255	-4.6359	-3.3233	-2.267	-2.4183	-1.2018	-3.7418	1.0067	1.4234	-0.18116	-4.5052
-24.2	-15.721	-18.272	-22.372	-20.572	-18.927	-22.913	-20.734	-18.762	-21.82	-18.917	-23.254	-19.679	-20.248	-20.93	-20.315	-24.753	-20.212	-23.698	-21.653	-23.403	-20.625	-19.011	-22.167	-21.321	-21.587	-19.333	-22.153	-22.432	-20.749	-19.321	-18.628	-19.275	-21.728	-22.598	-20.55	-19.425	-21.429	-22.786	-19.025	-17.061	-22.04	-20.868	-22.029	-20.908	-21.731	-18.843	-22.678	-21.757	-22.036
-18.664	-16.367	-16.453	-16.601	-16.68	-16.51	-14.595	-16.38	-16.667	-13.861	-17.801	-12.848	-15.552	-14.307	-13.99	-17.328	-16.428	-15.366	-15.228	-16.546	-12.273	-14.821	-17.409	-15.546	-16.289	-12.801	-11.645	-13.25	-12.451	-15.073	-14.193	-16.344	-13.673	-16.306	-14.263	-15.565	-16.092	-12.04	-15.551	-15.172	-12.307	-16.669	-14.465	-13.546	-12.872	-16.837	-16.47	-14.216	-15.078	-15.787
2.8298	-3.038	-0.48109	-0.12537	0.21709	0.75213	2.0113	-3.4493	4.4203	-2.4543	-0.4531	-0.72768	0.93027	-0.26416	-0.44687	2.2355	1.2415	-0.72036	-3.0718	2.2833	-0.49454	-2.5338	-1.0816	0.40643	0.18146	0.52217	1.4906	-1.3123	0.91129	-2.1918	-0.71781	0.3688	-0.94116	0.58847	-2.8973	0.28463	-2.1465	-2.8082	-0.85635	-2.2857	-4.3854	1.2339	4.8904	-0.073536	1.3576	-1.9359	0.73867	0.96037	-1.7157	-4.3613
-7.7691	-7.0058	-12.515	-11.516	-9.4262	-11.678	-12.144	-10.849	-11.21	-10.736	-10.896	-11.167	-5.4768	-10.436	-12.643	-8.639	-9.1516	-7.9462	-10.284	-8.2598	-9.8148	-11.26	-11.347	-9.6691	-11.603	-8.124	-12.056	-11.743	-10.979	-9.8511	-10.065	-11.574	-13.086	-9.5966	-12.662	-10.544	-12.46	-10.284	-10.891	-10.044	-10.25	-7.1904	-7.1375	-13.818	-13.2	-10.913	-8.6559	-10.845	-9.7627	-7.9158
4.3675	6.6775	3.9092	5.6649	3.424	2.3094	5.9932	4.3093	7.1989	7.1923	5.7186	4.9206	2.7375	3.3009	8.1617	5.074	4.4385	9.2084	4.7929	1.3605	6.1005	4.5191	3.9836	6.8796	6.9186	3.7142	9.686	8.0808	3.7258	6.8172	6.5431	7.6888	7.3351	4.5352	5.9104	3.7925	5.3856	3.5467	4.4747	4.2611	8.2571	4.8099	5.1987	5.668	3.4247	4.7478	5.1184	8.6973	5.1581	5.8915
2.8922	-1.5244	-3.6193	2.5367	2.2302	-2.6671	0.77015	0.43682	-1.6389	-1.3977	0.92574	-3.075	-1.6188	1.3888	-1.2607	-3.1727	0.70942	3.4579	0.35319	1.2001	-2.8632	-1.5074	-1.3947	0.82434	2.4685	-0.67822	0.35898	-0.75903	1.1762	0.089469	-0.9242	-1.6144	-2.553	0.50186	0.27503	-1.3128	2.9712	1.1811	-4.7727	-2.4048	1.6909	-2.2041	-2.3519	-0.29891	-0.30723	-0.52859	-1.2118	-0.76586	0.087524	-2.2535
1.5312	-1.4877	-1.6016	-3.6874	-0.21185	3.8892	0.93902	0.36553	-0.073007	4.4197	-3.4837	-1.694	1.5944	0.35014	0.75735	0.12186	0.74039	-1.447	1.8347	2.0002	3.6956	-1.1207	-0.32736	0.75748	3.5664	2.4048	0.15351	0.064487	-1.5449	0.49422	0.86568	-1.2605	-1.4744	0.012386	1.0663	0.64592	-0.60474	-1.3621	1.8253	2.3104	0.39277	3.0984	3.7353	1.5818	2.0907	-0.79417	1.4917	0.20602	-0.3124	0.17223
-11.359	-11.238	-6.4332	-9.4134	-9.6368	-12.517	-12.097	-11.538	-14.191	-12.358	-11.096	-11.961	-8.8785	-13.085	-14.363	-6.8544	-12.503	-10.667	-10.143	-15.722	-11.647	-13.195	-8.1005	-13.654	-10.109	-11.716	-12.898	-10.397	-13.183	-9.7908	-12.588	-12.133	-12.495	-10.029	-10.333	-13.071	-15.229	-11.871	-12.907	-11.751	-14.202	-11.415	-14.077	-13.531	-8.3546	-13.206	-9.0656	-11.355	-13.436	-9.2207
-5.334	-5.6162	-2.8673	-4.0157	-5.147	-5.8094	-5.9795	-4.8491	-5.9394	-6.7616	-7.4535	-4.0703	-6.5953	-4.1667	-7.5607	-7.3893	-8.1154	-6.6661	-2.7007	-7.2103	-7.618	-6.6263	-5.0816	-9.3031	-5.8923	-6.6559	-4.5799	-7.8082	-5.1059	-9.5008	-6.5067	-4.8135	-4.873	-4.2325	-7.7736	-4.0089	-6.9609	-5.1106	-5.6136	-12.002	-7.6959	-5.6608	-5.3337	-10.785	-5.4235	-6.6936	-10.133	-3.4128	-6.5957	-10.53
-2.8264	-1.1193	0.67469	-3.0514	-1.8821	0.95834	-1.9442	-2.5102	-2.1933	1.331	-2.1664	0.7862	-3.1184	-4.2936	0.10908	-4.0909	-1.7936	-2.6084	-0.57512	0.0035849	0.10872	-0.57852	-2.5776	-0.049217	3.1038	-2.2961	-6.5645	-1.8076	-5.7797	-3.1875	-4.308	-0.71312	-0.71138	-3.2164	-1.3891	-1.4143	-2.281	2.1917	-4.3742	-3.8666	-2.4593	0.85027	0.036586	-0.16591	-0.51913	-1.1332	-2.0397	-1.3907	-2.8165	-2.293
-6.9162	-10.919	-9.3202	-12.011	-10.864	-9.2706	-6.9258	-11.025	-9.7418	-10.316	-9.3884	-10.904	-10.885	-13.75	-10.341	-7.1974	-12.683	-11.032	-12.77	-9.5241	-10.68	-8.6112	-8.2162	-10.459	-10.088	-12.472	-14.354	-12.224	-8.3311	-10.466	-12.672	-10.325	-13.627	-12.521	-10.603	-11.455	-8.8028	-11.308	-8.5154	-11.255	-8.0571	-13.058	-11.82	-10.338	-10.722	-12.071	-12.007	-11.929	-15.01	-12.704
2.1026	0.95908	0.62766	-4.9243	2.1588	2.1048	-0.67348	1.3953	0.83033	1.0565	-0.27181	1.9565	1.2642	2.1239	2.5363	-1.0416	-0.11189	-5.3943	-3.6815	0.70507	-1.2523	2.1306	-1.6703	0.2424	1.9047	-1.0441	1.6042	-1.0897	0.19171	1.5286	0.29299	-0.18992	1.5237	1.1883	-0.48806	1.0345	-1.0761	-1.2006	1.4632	0.38904	0.67894	-0.36263	-1.5267	2.3767	0.83314	-0.16669	-2.0132	0.76002	1.3804	-0.23726
2.1534	2.712	4.5875	0.18683	1.437	4.1507	0.30595	3.4186	0.42218	6.1489	2.1545	2.1798	1.9453	0.80429	2.5258	0.64094	3.9352	1.3547	2.6954	0.679	3.3715	1.1236	2.2563	0.77931	3.6818	2.1444	5.189	1.0944	0.25444	1.565	1.2964	-1.2064	3.6475	1.7389	2.217	0.63954	4.8333	1.728	2.0554	1.3799	-1.7769	3.9881	1.2039	0.017786	-0.30474	2.6591	3.0535	0.63554	1.1509	0.58564
-12.971	-11.188	-12.866	-13.167	-13.866	-12.791	-12.101	-13.047	-12.123	-12.966	-14.553	-12.142	-11.202	-17.069	-9.1406	-11.427	-14.737	-13.788	-10.612	-12.562	-9.5114	-15.62	-14.041	-13.621	-12.038	-13.219	-13.704	-8.6069	-12.171	-13.191	-11.181	-13.79	-14.646	-13.031	-11.245	-17.305	-15.363	-15.494	-15.018	-12.15	-11.396	-10.317	-14.873	-13.26	-11.506	-12.495	-11.009	-9.5993	-8.8049	-16.381
-10.152	-11.725	-11.836	-14.673	-13.922	-11.793	-11.244	-7.9986	-13.667	-11.512	-12.065	-12.654	-12.053	-9.3544	-9.1712	-10.853	-13.406	-12.261	-9.5313	-7.2152	-10.426	-10.493	-10.899	-10.656	-9.5998	-10.669	-10.23	-10.268	-9.6294	-10.355	-9.782	-11.48	-8.7032	-8.921	-11.201	-11.556	-11.803	-13.425	-16.261	-8.6701	-14.003	-10.319	-12.44	-8.1024	-10.957	-8.4515	-12.099	-12.367	-13.307	-11.758
9.7338	10.673	9.9257	5.1599	7.0681	9.3371	6.4598	7.6521	8.3978	9.8348	7.2761	10.42	10.29	11.896	11.588	8.2171	7.9063	9.751	10.8	5.8467	11.228	8.6013	8.5135	6.7231	12.37	5.3139	6.4477	9.8216	8.4144	11.059	9.2239	9.5114	10.689	8.7863	12.618	9.4897	7.2254	7.4745	7.3807	7.0145	9.0176	7.2873	7.5116	8.6793	9.1472	10.784	9.6629	12.297	7.7338	9.83
-24.845	-21.354	-21.09	-19.21	-18.721	-20.003	-22.398	-19.678	-21.317	-18.732	-21.712	-18.899	-21.803	-20.307	-19.84	-20.389	-19.728	-20.809	-22.099	-22.25	-21.019	-22.298	-19.9	-21.691	-22.919	-20.437	-23.684	-18.686	-18.028	-21.267	-19.272	-20.779	-18.231	-20.794	-18.111	-18.945	-20.418	-20.068	-22.102	-21.527	-20.92	-17.506	-20.63	-20.535	-19.613	-20.817	-20.585	-18.722	-20.026	-20.542
-10.973	-12.482	-10.089	-12.878	-11.248	-10.323	-9.8419	-12.292	-10.775	-11.11	-10.68	-10.077	-11.728	-10.527	-10.301	-9.7128	-15.12	-10.777	-11.745	-9.7725	-14.772	-12.375	-10.586	-9.7232	-11.715	-6.2364	-11.317	-11.169	-10.002	-17.645	-9.6539	-15.285	-10.039	-12.595	-10.04	-12.871	-11.999	-13.032	-11.104	-12.29	-12.26	-11.305	-12.123	-8.5929	-10.135	-12.295	-11.173	-10.876	-14.154	-9.6866
-2.0332	-3.084	-1.1576	-2.5722	-2.0769	1.915	-0.013185	-4.0436	0.57684	-1.5306	-0.39761	2.0277	0.40626	1.1262	-0.65504	0.70189	-4.0895	-3.2119	-0.79378	-0.72006	-1.638	-2.5787	-0.8102	0.31113	-2.219	-2.7191	-0.00080215	0.68025	-2.2872	0.21054	-0.96849	-0.30405	-0.99169	-4.5391	-3.0204	-0.80293	0.3266	-4.5886	-0.90307	-1.5717	-0.72771	-2.9817	-3.8293	-1.4036	2.5521	-0.633	-1.1079	-4.6945	-0.8474	-2.1991
-12.135	-11.11	-12.78	-10.941	-12.27	-9.1971	-16.38	-14.713	-14.327	-16.243	-12.134	-12.763	-10.488	-12.45	-12.566	-13.774	-14.175	-12.25	-13.265	-12.599	-12.508	-9.9819	-14.777	-10.83	-12.144	-9.5558	-14.962	-12.434	-15.952	-12.563	-14.136	-16.266	-14.957	-12.462	-9.547	-10.968	-10.404	-11.062	-12.975	-13.355	-13.001	-12.541	-12.731	-12.123	-16.017	-13.427	-11.998	-11.684	-11.474	-12.521
-8.9707	-12.037	-12.192	-11.822	-12.058	-10.628	-12.855	-12.446	-11.453	-14.488	-14.127	-12.438	-9.9098	-12.8	-11.652	-11.79	-14.125	-14.411	-12.85	-15.268	-13.389	-12.238	-11.775	-15.941	-13.425	-13.342	-11.954	-11.377	-14.323	-10.853	-11.571	-13.464	-13.087	-12.571	-11.953	-13.889	-11.555	-16.448	-13.775	-15.13	-12.334	-12.927	-13.398	-13.551	-12.764	-11.653	-11.127	-14.836	-12.515	-15
8.051	7.192	4.6045	8.1464	6.5012	2.7548	2.6552	7.6867	8.8192	1.165	9.0565	6.2118	10.236	6.2619	8.3861	10.872	9.5461	5.5519	6.7205	8.9905	7.9903	7.6283	7.8082	8.6416	6.1302	7.5995	2.4921	5.6515	3.8464	4.9444	8.6284	6.4479	7.9324	6.1847	7.1926	6.1687	7.7713	5.8535	6.5556	8.2276	4.5837	6.2489	3.0709	6.296	8.449	6.375	6.4924	7.9335	7.0903	6.6988
-2.0876	0.71885	2.5211	0.52164	-3.6401	-4.1275	-3.3436	-1.5861	0.66731	1.099	2.8954	0.14161	-0.57922	2.3243	1.0934	0.65167	1.5416	-2.0407	2.6771	0.87888	2.2486	1.7981	-1.5328	0.65142	0.85503	-0.81406	1.5949	-0.48918	0.060631	0.80438	-0.59496	-4.357	-2.3415	-2.1923	-0.52235	-0.66402	0.73738	3.2984	2.5477	1.3071	2.0789	0.40917	2.6014	-1.802	0.14826	0.46525	0.60524	0.67423	3.0187	4.0106
-21.042	-20.074	-21.96	-21.61	-20.978	-20.129	-20.167	-20.068	-18.2	-24.055	-22.526	-21.614	-21.606	-17.934	-22.752	-22.131	-20.274	-20.316	-20.196	-21.697	-21.453	-19.386	-20.438	-18.406	-20.472	-21.208	-20.335	-22.17	-22.46	-21.584	-19.58	-22.18	-21.036	-23.153	-18.812	-20.535	-18.69	-19.35	-23.786	-21.314	-21.996	-20.881	-19.852	-21.293	-17.923	-18.718	-22.814	-24.472	-21.067	-20.097
-10.413	-7.2686	-7.968	-15.698	-9.3458	-12.665	-10.059	-9.7892	-9.4175	-7.4975	-10.55	-8.5651	-12.117	-8.3585	-13.774	-10.9	-11.762	-12.793	-13.334	-12.722	-12.759	-13.023	-11.663	-11.943	-10.62	-13.38	-9.2717	-15.113	-8.8299	-8.573	-10.939	-11.756	-11.204	-11.001	-9.9465	-10.065	-10.783	-12.655	-9.6907	-8.575	-7.3397	-9.7108	-13.188	-8.6514	-11.803	-7.8057	-10.084	-13.35	-12.36	-13.445
0.90048	1.9792	1.5134	0.077885	1.7681	4.4852	1.7764	1.1716	2.5284	2.9505	0.66816	-1.9601	0.92268	2.1303	4.9346	4.2025	1.4724	0.021026	0.15305	4.0286	2.0735	0.16362	1.5964	0.97185	0.19996	3.4048	0.19731	2.8613	-1.1864	0.60958	-1.7879	1.6095	0.16743	-3.1303	0.75517	1.9091	1.8457	-2.4088	2.0341	1.1421	4.4804	-0.71411	-1.0448	1.0824	4.1326	1.9455	0.25403	4.4983	-0.12702	5.1764
-18.827	-20.893	-25.213	-21.573	-21.943	-22.516	-20.819	-25.235	-20.341	-21.402	-22.677	-18.665	-24.211	-20.674	-23.236	-24.611	-17.31	-19.474	-22.61	-21.901	-21.564	-21.316	-19.869	-23.39	-23.354	-22.16	-23.483	-26.21	-22.13	-22.427	-23.623	-20.308	-21.488	-24.699	-23.106	-25.205	-26.562	-22.671	-20.966	-21.285	-20.532	-22.514	-21.656	-22.382	-19.167	-21.926	-21.114	-24.079	-20.009	-20.635
-0.48494	3.1142	-0.13689	-0.028717	4.0524	2.6571	-0.44664	2.9366	1.4392	3.0154	1.621	-0.096158	1.9336	2.3678	0.72719	-0.69312	3.3351	1.3568	-0.085388	1.545	0.04134	4.4803	3.0121	2.3631	-1.4131	0.96913	1.4529	-0.47742	0.19186	0.87009	-1.3193	0.78973	1.642	2.9538	-0.0021317	1.5661	1.7356	3.294	5.0098	2.7896	3.2625	1.7369	0.52242	1.2546	0.028007	1.4374	2.1945	3.99	3.6668	4.1976
-6.7786	-5.7006	-1.4653	-2.6319	-6.4212	-2.4454	-3.6955	-4.2771	-5.4921	-3.9475	-8.4088	-5.6702	-5.2515	-0.68726	-4.2806	-2.8346	-2.0461	-6.2753	-6.7678	-7.6455	-4.932	-2.1906	-2.1426	-2.5002	-4.8366	-2.7169	-4.4006	-0.63824	-2.7138	-6.9299	-6.0974	-3.2397	-5.5188	-3.3978	-7.1544	-4.1699	-5.8666	-5.3721	-0.95002	-5.1517	-5.5261	-2.6869	-4.005	-3.5809	-5.4037	-5.3472	-4.3633	-4.3658	-5.1857	-5.7323
-11.009	-14.036	-10.455	-11.5	-8.949	-10.458	-12.033	-11.803	-11.736	-13.018	-8.646	-14.199	-12.883	-7.9972	-10.508	-13.972	-11.66	-11.405	-8.2598	-11.643	-13.695	-11.442	-13.021	-6.9377	-9.91	-11.319	-8.9903	-12.355	-14.516	-11.076	-15.512	-11.15	-11.728	-12.066	-10.38	-12.997	-9.4947	-12.51	-11.65	-13.338	-8.4286	-11.316	-13.045	-8.7069	-10.759	-12.142	-12.781	-9.3618	-12.755	-14.472
-1.451	1.1124	-2.1116	4.6967	-2.0052	0.027872	-2.3741	-0.5331	0.13781	0.36297	0.56177	0.1562	-2.0063	-1.5569	2.345	0.91398	-0.013824	0.92078	-1.0242	-0.25036	-3.9366	2.5221	0.50453	0.80083	-1.9215	5.8743	0.59874	1.3629	2.2505	1.9465	-0.59065	0.65135	-0.019445	3.0074	0.84901	1.4641	2.0201	-0.14253	2.1299	0.68535	0.92735	-1.7338	2.149	4.2449	2.3138	1.0089	4.9084	-1.2288	-1.325	1.0505
-3.088	-3.9373	-4.4621	-3.9541	-5.3708	-7.0988	-4.5533	-3.9532	-4.4889	0.1747	-4.1531	-1.7519	-5.2925	-4.443	-7.0048	-3.4824	-3.0236	-2.3625	-5.7232	-4.375	-4.9766	-7.0614	-3.9663	-5.6563	-4.4754	-5.3816	-5.4292	-4.1774	-5.6636	-3.6977	-2.3528	-3.4422	-7.1756	-3.1947	-4.0581	-6.7837	-1.9119	-3.3449	-5.4728	-4.4406	-5.2217	-3.0914	-2.9472	-3.4908	-2.3855	-5.3883	-2.6107	-6.1147	-5.8992	-5.0675
-18.896	-23.034	-18.4	-22.784	-20.433	-24.295	-23.379	-20.533	-21.323	-23.063	-22.863	-24.584	-22.797	-20.027	-25.731	-22.716	-16.759	-20.848	-25.804	-20.498	-25.856	-18.211	-26.951	-23.248	-21.374	-21.296	-21.474	-20.263	-21.059	-23.756	-21.215	-24.811	-18.743	-21.857	-22.591	-22.547	-19.664	-22.692	-21.116	-19.695	-22.039	-23.315	-21.374	-18.472	-20.149	-22.843	-21.371	-24.245	-24.278	-23.865
0.10927	-2.2654	-6.0943	-5.1193	-2.8048	-6.8129	-2.1617	-2.0889	-3.1327	-2.1616	-1.2655	-4.5165	-1.1184	-1.2857	0.37221	-2.7023	-3.5881	-1.2024	-4.9452	-3.3328	-2.3182	-3.2223	-3.7825	-0.13771	-0.85236	-2.1797	-2.9392	-5.1721	-3.8948	-8.0398	-0.59883	-2.1155	-2.7586	-1.1106	-3.7447	-0.16232	-1.0127	-1.8576	-2.8468	-0.83312	-4.5636	-2.912	-1.1551	-4.4554	-0.97575	-2.1823	-3.7324	-4.5472	-2.3122	-1.2525
-4.351	-6.8661	-6.9324	-7.5362	-4.4727	-3.7354	-5.1978	-7.8763	-2.2994	-5.4744	-3.6224	-4.6083	-4.6358	-5.9126	-6.279	-7.8607	-3.6382	-4.2259	-5.9662	-7.851	-3.8056	-2.5476	-4.6063	-7.4452	-7.332	-5.9936	-4.3928	-5.6834	-4.6691	-4.7103	0.7226	-6.8056	-5.7217	-6.6876	-7.3975	-5.1984	-3.1246	-4.9734	-2.7753	-2.2858	-4.1654	-5.5648	-5.3427	-8.6618	-5.7144	-5.4388	-7.0393	-3.4974	-4.2498	-0.71621
-13.886	-15.083	-13.211	-10.9	-11.88	-10.507	-13.267	-10.934	-13.247	-12.566	-10.851	-12.163	-13.395	-10.692	-11.371	-12.031	-13.548	-14.597	-14.974	-12.653	-13.851	-13.981	-12.423	-12.845	-13.675	-12.539	-15.134	-10.869	-12.688	-10.356	-13.485	-13.992	-12.845	-11.992	-13.927	-13.546	-14.657	-14.815	-10.944	-14.362	-14.558	-14.185	-12.533	-5.9426	-10.003	-12.369	-12.236	-15.137	-14.914	-10.004
-20.453	-17.874	-23.329	-25.069	-23.293	-17.334	-23.686	-17.78	-20.732	-24.717	-19.038	-16.835	-18.554	-20.501	-21.899	-15.892	-22.737	-21.619	-23.327	-20.665	-22.977	-21.543	-18.948	-21.807	-19.917	-22.247	-20.353	-23.193	-24.35	-21.904	-22.404	-21.19	-20.232	-20.896	-19.485	-19.658	-24.737	-19.909	-17.138	-20.495	-21.743	-20.883	-19.627	-19.081	-21.005	-19.959	-21.228	-22.799	-20.404	-19.218
-15.616	-15.61	-12.791	-15.405	-15.761	-12.454	-14.011	-10.609	-15.707	-14.219	-14.2	-12.929	-17.836	-13.53	-16.214	-11.993	-15.278	-12.444	-13.483	-15.641	-13.55	-15.694	-15.426	-11.925	-14.565	-15.602	-15.377	-18.91	-17.225	-11.726	-14.136	-12.144	-16.671	-13.764	-12.991	-14.639	-16.155	-14.423	-14.562	-15.991	-14.047	-13.712	-13.5	-15.457	-14.513	-14.211	-14.18	-10.173	-15.187	-15.472
0.41223	0.20226	0.44377	-0.74754	-2.3122	1.6643	-2.8252	-0.33979	1.2889	1.8096	-0.25171	0.52805	-2.1217	2.1105	3.8728	1.9608	0.39341	-0.168	1.9045	4.1026	0.51182	3.1938	-0.037047	1.7963	1.9028	-3.5068	-2.4498	1.6632	3.9212	1.2168	1.2279	0.0075321	0.45774	1.2478	-1.913	-2.0536	-1.0734	0.86441	2.1618	2.1466	-0.17663	1.6168	-1.6303	-0.66499	0.68925	-0.052436	-0.71559	2.0273	0.75748	-1.042
-0.9254	-2.2673	-3.5255	-5.7132	-1.1264	-4.3823	-2.0907	-3.7578	-5.3264	-3.4096	-0.12962	-0.4289	-1.1695	-1.9464	-0.77215	-0.88185	-2.6623	-4.1957	-3.5801	-3.0443	-2.0883	-0.48288	-3.6214	-4.3711	-2.0945	-3.0181	-0.82665	-4.0542	-2.8678	-0.10554	-0.74635	-1.8504	-0.82896	-0.43395	-3.3899	-2.4866	-3.2936	-3.7718	0.86393	-3.3356	-2.5838	-3.4943	-0.15131	-2.2332	-3.2017	-2.166	-2.1413	-0.64565	-2.132	-2.1779
-14.304	-8.753	-9.2449	-12.427	-12.513	-11.726	-12.603	-11.716	-8.7109	-8.882	-8.1935	-13.459	-12.868	-9.5182	-8.7275	-10.719	-10.668	-11.416	-8.3338	-9.7898	-11.329	-11.505	-12.574	-11.003	-12.087	-8.7104	-10.326	-11.479	-10.308	-12.115	-11.631	-11.427	-11.086	-7.0219	-8.4546	-12.999	-10.958	-17.24	-14.502	-9.5813	-11.39	-9.2628	-11.21	-12.341	-8.9959	-9.4849	-11.188	-10.819	-11.317	-12.097
-0.91019	2.2896	-1.6756	1.0481	0.14974	-0.73774	0.2401	-0.81529	-1.8423	1.1057	-2.7571	-4.1489	-1.8306	1.6439	-0.3424	1.567	2.3474	-1.5472	-0.9529	2.341	-0.73739	0.92807	2.7725	-1.7536	1.2472	-0.63472	1.0829	1.0606	0.31727	0.28633	1.1215	-1.5983	0.71244	-2.5068	0.087808	1.1381	0.11296	0.3415	2.477	-1.1268	-2.3934	-0.26115	1.5019	-0.047223	-3.2207	0.12865	0.89474	-2.1461	1.5202	1.8616
-16.69	-14.7	-12.609	-13.07	-13.462	-13.876	-13.414	-18.043	-13.383	-15.054	-13.368	-13.648	-16.902	-13.584	-14.04	-15.085	-15.624	-14.028	-14.151	-15.87	-16.561	-14.547	-14.645	-16.326	-14.411	-19.255	-17.006	-19.474	-12.563	-13.559	-14.546	-13.604	-15.713	-15.408	-14.745	-12.923	-14.678	-13.447	-10.208	-15.892	-13.464	-15.644	-13.704	-13.519	-16.897	-15.688	-13.735	-14.21	-14.516	-13.221
0.28266	4.1901	3.5338	6.6979	4.5276	2.2299	6.287	3.488	6.288	3.8676	0.75066	3.9844	2.1096	2.2186	7.8624	3.0111	2.6417	2.2135	3.3302	3.4399	3.1374	4.6139	1.014	3.3766	2.7976	5.8827	0.14229	1.9418	5.7608	0.74388	3.105	1.5453	4.2295	1.7384	2.1546	3.0244	0.16867	1.7773	3.9562	2.3863	2.8783	3.9675	1.0192	0.5838	3.4081	2.3796	1.0896	1.4042	-1.4976	3.3627
-16.526	-12.675	-9.8335	-9.2906	-9.9945	-12.126	-14.223	-10.28	-14.135	-12.13	-14.818	-11.208	-15.444	-12.611	-16.231	-11.716	-9.1518	-14.061	-14.813	-12.624	-12.488	-15.56	-11.992	-12.336	-12.893	-10.589	-13.369	-13.396	-8.5668	-12.741	-14.705	-11.293	-15.552	-16.328	-18.938	-12.112	-11.278	-13.488	-11.866	-14.707	-11.996	-15.035	-12.334	-13.298	-11.509	-13.24	-13.615	-12.384	-13.987	-12.124
8.4769	6.9543	5.2727	8.5861	8.2025	7.0438	5.4453	6.8958	7.7481	7.2039	2.7811	5.7796	8.152	8.4202	7.2678	6.4486	10.58	5.2466	7.186	6.9363	6.7176	5.5571	3.7342	5.8568	4.3421	7.3795	7.0402	7.2582	6.9168	8.2915	7.6506	7.7097	5.185	7.8603	5.2201	7.8947	6.687	7.2254	5.1013	9.182	7.7098	8.2165	8.1139	8.1992	9.6804	8.2047	6.9913	5.2427	9.3121	1.7368
8.867	8.867	7.6168	3.9325	7.2091	7.8389	5.8438	7.9116	8.3084	5.6583	8.0003	3.5481	11.243	8.1593	5.3505	6.5822	8.6236	7.4505	5.9362	9.3544	6.445	8.5127	7.4609	7.1621	6.0073	7.4206	7.5947	8.1181	9.5714	10.396	5.3179	6.0292	9.2322	9.6284	10.922	11.241	9.1874	7.4175	7.0482	8.6742	7.843	8.4395	7.3635	6.626	7.3747	4.2619	7.2533	10.168	6.6168	10.919
-22.119	-24.027	-18.485	-20.225	-23.149	-22.244	-21.221	-19.756	-17.495	-21.687	-21.194	-19.415	-16.233	-24.467	-23.567	-19.269	-18.855	-20.162	-20.037	-21.377	-16.915	-17.63	-21.135	-18.79	-20.115	-18.858	-21.997	-21.095	-21.948	-19.168	-20.669	-18.754	-19.734	-23.588	-24.075	-19.927	-22.316	-18.53	-20.6	-20.354	-23.129	-22.988	-19.024	-23.542	-24.23	-19.466	-20.428	-22.87	-19.928	-22.602
-9.9153	-10.666	-12.353	-9.3605	-11.73	-11.994	-11.113	-8.2921	-10.626	-10.765	-10.928	-13.408	-10.231	-7.9456	-11.368	-8.7215	-7.7018	-11.631	-10.979	-11.717	-7.9307	-14.461	-13.547	-10.744	-8.0062	-11.558	-11.698	-12.474	-11.139	-9.5281	-12.778	-10.416	-7.8324	-10.687	-11.516	-11.191	-11.058	-12.214	-9.9489	-6.9642	-11.23	-12.07	-12.84	-8.6724	-9.0568	-9.9943	-11.878	-10.569	-11.888	-8.3783
-15.028	-12.898	-13.859	-13.015	-14.009	-13.398	-6.3978	-13.041	-12.727	-12.244	-11.662	-10.63	-13.185	-11.808	-12.62	-13.541	-9.2894	-11.434	-16.221	-14.177	-13.219	-13.427	-13.327	-10.248	-13.306	-17.134	-10.499	-11.885	-13.738	-10.041	-13.468	-14.504	-11.663	-13.339	-10.358	-12.682	-9.1976	-13.022	-11.848	-15.668	-12.77	-11.121	-14.117	-15.921	-14.454	-14.182	-13.848	-12.911	-12.821	-13.564
1.0287	-1.4181	-3.0164	-4.0741	-3.1264	-2.6216	-3.8509	-1.8423	-3.8186	0.55034	-2.066	-2.9392	-2.1688	-0.70372	0.77187	-1.4136	-1.7324	-1.3372	-2.7325	-1.8517	-1.4922	-2.8532	-1.0852	-1.4026	-1.5614	-1.1036	-0.24641	-3.7766	-0.28265	-2.1061	-3.8747	-1.1111	-3.6526	-3.5867	0.0017356	-0.70691	0.52222	0.56803	-2.1303	-2.9544	-3.7039	0.81359	-3.2041	-4.0108	-1.4839	-2.6284	-0.12318	-2.9574	-0.7357	-1.8321
-12.11	-9.6281	-10.879	-10.835	-13.231	-10.193	-10.999	-9.6849	-11.923	-11.598	-9.8712	-9.7845	-9.7733	-9.1259	-10.462	-14.288	-11.815	-10.565	-12.457	-13.859	-10.309	-12.93	-11.667	-9.5484	-8.7684	-11.169	-11.892	-10.093	-9.8308	-9.8233	-14.459	-10.629	-6.9784	-12.147	-12.28	-11.157	-12.934	-11.442	-9.9898	-8.9506	-11.964	-9.7292	-9.6861	-11.749	-15.724	-12.817	-13.848	-12.604	-11.942	-10.956
-10.605	-6.7953	-10.085	-12.558	-7.8311	-10.519	-12.499	-9.0165	-10.863	-7.7008	-10.874	-9.4348	-9.4814	-10.256	-11.822	-9.2869	-8.2876	-11.874	-8.227	-9.1828	-6.0364	-7.5163	-7.2578	-9.0674	-8.3398	-9.9314	-8.1555	-10.011	-9.6096	-9.7686	-11.172	-8.5271	-10.401	-11.473	-10.345	-8.7957	-6.7107	-7.9906	-8.5581	-7.2039	-8.2663	-8.8638	-8.1115	-11.06	-9.2207	-8.7552	-9.1583	-9.4362	-6.5163	-10.929
2.0979	2.6548	1.1054	-0.25361	1.585	5.9131	0.8911	2.5918	3.2562	-2.5126	4.9897	2.5194	-0.54155	-1.0566	2.2137	-1.9227	3.2415	2.9776	2.2799	-3.5066	1.2915	0.28876	4.4559	-0.25191	-0.23613	3.0563	3.0136	3.6703	-1.8156	2.2778	0.8597	2.2934	0.44712	0.16355	4.2602	1.9869	1.836	2.1372	0.19158	3.9121	0.38206	3.9993	-0.74325	1.5229	2.7622	2.3067	-0.85405	1.3474	0.55323	2.2053
-4.3519	-3.5867	-5.2472	-2.776	0.22731	-4.0794	-4.4265	-0.98034	-0.55768	-0.0076475	-5.2003	-2.0127	-1.9139	-1.3185	-2.9561	-3.3703	0.28002	-5.7025	-4.503	-0.25769	0.4304	-5.8072	-1.9248	-3.582	-3.0804	-0.13041	-4.0835	-1.569	-5.3669	-1.7166	-2.2742	-3.7221	-1.4196	-3.1623	-5.7676	-5.4526	-2.6362	-4.4707	-1.8311	-1.9276	-1.0883	-4.5262	-5.8855	-4.537	-4.108	-2.2625	-2.8159	-1.1572	-2.5341	-1.8781
1.3178	0.28699	2.1888	1.4428	-1.1317	2.0093	3.4603	-1.2522	2.251	-1.3762	-1.2109	-1.7088	-0.49075	3.6564	0.51702	1.7353	-2.1418	3.2532	1.4893	3.0962	0.81759	2.0326	2.0975	1.8485	1.5009	-1.2259	-0.34789	0.78786	1.4151	2.3405	1.9025	1.0347	-1.0806	2.195	1.8045	0.84014	1.9382	1.8933	-0.3878	0.45394	-2.6324	-1.5095	1.9846	1.8218	-0.078683	0.91303	2.0278	2.3623	0.85263	0.45783
-14.379	-17.575	-12.353	-14.809	-14.236	-14.799	-16.654	-12.995	-15.109	-15.742	-14.119	-13.983	-11.67	-12.977	-13.456	-14.79	-15.023	-17.131	-13.555	-15.825	-14.945	-12.19	-15.335	-16.654	-15.652	-15.88	-16.731	-11.458	-14.982	-12.874	-16.442	-15.855	-15.359	-15.737	-12.999	-13.519	-13.254	-13.612	-13.047	-13.579	-11.52	-8.9453	-11.762	-14.743	-11.762	-15.394	-15.563	-16.337	-17.86	-11.342
-14.065	-13.108	-14.45	-13.87	-15.8	-12.978	-11.177	-12.392	-10.601	-9.5315	-14.111	-14.5	-11.167	-9.628	-13.12	-12.564	-13.878	-14.522	-12.54	-13.328	-14.379	-11.797	-11.48	-11.49	-13.021	-14.752	-11.207	-9.9437	-9.7626	-11.533	-10.069	-14.049	-13.58	-11.708	-14.228	-12.884	-12.572	-11.323	-13.94	-10.778	-13.893	-14.329	-16.104	-12.899	-13.166	-11.954	-12.421	-15.018	-11.667	-11.691
-15.323	-10.789	-9.4306	-11.28	-8.059	-10.812	-8.4073	-10.776	-13.216	-9.8479	-10.433	-12.118	-6.7958	-9.285	-10.445	-7.1408	-12	-10.448	-13.767	-11.891	-12.45	-9.7696	-10.68	-8.6471	-8.3689	-13.146	-10.855	-6.9755	-10.271	-8.714	-12.065	-11.863	-10.946	-10.512	-10.462	-7.4386	-11.842	-9.5672	-8.865	-10.132	-10.178	-13.317	-11.778	-8.2636	-11.332	-10.12	-10.359	-10.793	-7.2814	-11.356
-1.6224	2.87	-1.9173	-0.76606	1.4472	0.38792	2.268	0.35803	3.4265	-1.7298	1.3282	-1.3978	0.87241	-1.2608	-0.2365	0.44352	-1.5219	-2.6043	-2.8012	0.35405	-1.281	-2.7822	1.4037	-0.86291	0.32327	1.1936	0.63913	-0.072791	0.25462	2.5531	4.6718	-0.92954	-1.2505	3.0109	0.23306	-0.099661	-0.4201	2.3647	0.97468	1.2056	-2.253	-3.209	1.4003	2.6556	0.67851	0.21001	2.6078	-0.82274	-2.5603	-3.3135
-2.6971	-1.1295	0.58434	-1.7531	0.53607	0.4023	0.11567	-1.4511	2.5183	-1.3398	-1.8964	0.95381	-0.96406	-1.9681	2.5921	2.3084	2.0514	0.045213	-0.046795	2.2625	1.9096	-0.693	2.5186	2.5818	0.33478	0.10651	-1.5646	0.97665	-2.7523	2.9915	1.3869	0.3385	-2.3061	0.10243	-0.40602	-2.3035	-0.37403	-1.9934	-0.83175	-1.3959	-0.54773	-1.1372	2.6976	0.19839	-3.3582	2.3812	-2.9264	0.60673	-4.5074	-0.15613
-15.681	-12.655	-12.937	-12.935	-12.975	-14.444	-13.611	-11.644	-11.897	-13.798	-16.436	-13.937	-12.844	-13.452	-16.674	-13.552	-11.493	-15.17	-13.449	-13.16	-12.76	-12.561	-13.453	-10.104	-11.152	-14.98	-16.686	-11.12	-13.124	-11.574	-14.334	-11.66	-10.896	-12.433	-12.571	-13.348	-13.712	-15.071	-13.553	-14.772	-14.821	-14.653	-15.277	-15.253	-12.518	-13.815	-13.334	-14.738	-12.398	-14.945
1.8013	-0.88121	-1.7696	1.2227	1.6718	-0.19627	-0.85105	-1.9118	1.7975	3.9931	0.49455	-1.015	1.1263	-0.45625	3.2929	0.81534	-0.60432	0.98455	-2.0175	2.9377	3.4754	-0.45208	-2.5659	-0.94738	0.1575	-2.2071	-0.69246	0.73684	1.0536	-4.6605	0.99319	0.097239	-0.70712	-2.0588	-0.86782	-0.24214	1.5349	-0.88627	-1.3212	-1.0045	-0.0028755	-2.6778	-2.662	1.134	0.20502	0.048535	-1.616	0.90338	0.83176	3.5481
-2.6698	-4.383	-0.82466	-2.5577	-5.0422	-2.7937	-3.5058	-3.3274	-3.7132	-3.5578	-1.9659	-2.4185	-3.9668	-0.61401	-0.97314	-5.4088	-1.7874	-4.355	-3.0017	-2.9532	2.5794	-3.7836	-4.7627	-1.4137	-1.1102	-3.3703	-6.387	-4.8057	-4.9459	0.87828	-2.6051	0.66466	-4.3686	-0.4093	-3.8072	-5.649	-2.2498	-0.7982	-2.3071	-4.8063	0.80199	0.31527	-4.5222	-4.1851	-0.39194	-2.5896	-3.5427	-2.0262	-2.2432	-3.8682
-11.159	-16.189	-10.54	-14.059	-11.957	-14.419	-13.398	-13.926	-13.347	-15.625	-13.528	-12.5	-10.3	-13.401	-16.367	-15.889	-15.854	-12.813	-13.487	-12.839	-12.467	-14.613	-12.616	-12.358	-14.153	-13.208	-14.169	-13.796	-14.838	-13.669	-15.187	-11.178	-13.099	-12.394	-11.178	-10.303	-9.8737	-13.976	-13.753	-14.018	-14.09	-12.082	-13.652	-11.674	-14.5	-10.979	-10.277	-12.156	-15.298	-13.557
-12.938	-15.199	-15.052	-15.557	-15.179	-14.005	-10.403	-14.241	-11.367	-12.998	-13.282	-12.292	-11.518	-11.555	-16.488	-10.662	-11.466	-13.756	-12.132	-13.011	-14.285	-15.036	-11.82	-10.882	-12.332	-12.983	-14.242	-14.602	-14.125	-15.111	-10.334	-13.736	-14.59	-14.43	-12.445	-12.633	-12.346	-12.28	-16.052	-14.534	-13.569	-13.474	-11.41	-10.369	-12.469	-11.058	-12.384	-13.479	-10.733	-14.691
8.9265	11.954	5.3881	13.992	9.7077	7.6127	10.93	9.1186	12.503	14.127	13.17	11.1	8.3066	9.8115	8.5881	6.8094	9.6934	8.0307	13.035	9.2464	10.042	9.1384	10.669	9.886	7.1273	9.0732	6.7498	9.8592	11.078	6.6932	7.4543	9.9329	8.1231	9.3028	13.018	12.28	9.2157	9.288	8.3167	8.9803	8.2697	8.5633	11.121	12.04	8.3018	10.402	7.1245	10.957	8.8731	8.5897
4.4415	2.4746	3.1396	4.3833	4.5424	4.4842	2.0023	4.5176	1.421	7.1957	2.6393	3.9196	3.8431	5.617	2.2585	6.1921	8.4106	8.8927	6.9181	8.2326	4.517	6.4768	5.9853	6.5895	6.49	0.22101	8.2744	6.0318	5.3398	8.9012	6.4475	5.5764	5.6413	5.9945	3.6203	6.0927	4.5935	2.0775	5.4915	4.5397	7.066	4.2762	7.2387	1.8783	2.6847	6.4965	2.5289	5.3533	4.8832	2.495
-0.42696	1.0817	0.52163	-0.07525	-0.29251	1.3774	-0.81044	0.091019	0.53523	0.77985	1.6489	2.3779	0.18063	1.0409	3.2689	1.8718	1.2072	-0.47686	0.47901	1.5527	0.56499	2.2451	-2.1178	-1.9146	-0.8587	0.48406	-0.035776	-0.74712	1.8779	2.1458	1.1661	-1.1053	-1.151	-0.60437	-2.9643	0.7651	-1.6724	1.6992	-1.4685	1.2151	2.6693	-0.23164	-0.12387	-2.5761	-3.5707	1.2498	-0.675	0.40815	-0.52139	0.48782
-1.6539	-2.4182	-4.5072	-2.5285	0.32945	-1.8908	-1.3823	-4.0862	-7.1732	-1.5495	-1.9462	-3.4963	-5.3197	-2.4479	-4.6224	-2.0325	0.22401	0.27391	-1.7594	-0.6807	-3.7691	-3.606	-6.1269	-3.6943	0.36442	-3.5384	-0.54275	-1.8516	-3.4666	-1.8614	-4.1165	0.089862	-1.3153	-3.3339	-3.4084	1.1652	-4.3477	-2.3808	-1.9204	-1.8828	-1.9843	-1.0136	-6.2818	-3.5009	-2.8986	-4.6825	-2.9964	-2.2068	-2.6848	-1.0978
-3.546	-3.063	-1.9134	-0.89103	-6.9784	-0.79569	-5.2531	-0.28397	-2.4018	-3.7691	-0.71757	-4.8538	-2.7826	-2.2986	-0.62643	-2.7002	-0.88679	-4.9392	-2.9423	-2.0435	0.38357	0.79182	-3.9107	-3.8689	-3.7499	-4.3698	-1.3823	-3.646	-2.1686	-3.77	0.69585	-5.0354	-1.2018	-5.0083	-2.4585	-1.5367	-2.11	-5.2205	-2.9144	0.50812	-1.1137	-3.8838	-4.9723	-0.95146	-1.6726	-0.92956	-2.7561	-1.7225	-0.14978	-6.8763
0.020637	-0.47377	-0.6839	1.6013	-1.3858	-1.1852	-3.8099	1.2455	-1.7379	-0.39259	0.1763	-2.8037	2.5103	-2.2186	0.95423	-0.33583	1.1431	-0.97182	-0.86945	1.4645	2.4802	0.62273	0.012406	-1.1288	1.1445	3.2297	1.6674	-1.2751	-1.5742	-1.0257	-2.3899	-1.7418	-0.35204	0.028657	-0.97572	-0.41127	2.6665	-2.6621	-2.213	1.865	-1.7188	-1.1812	-1.2164	1.8832	0.63091	-0.010213	0.93936	0.21604	2.8689	1.6698
-12.089	-16.204	-13.782	-14.031	-13.074	-14.051	-11.932	-13.582	-14.762	-14.893	-12.201	-15.927	-15.97	-10.26	-15.991	-14.974	-14.442	-12.301	-15.268	-16.658	-14.419	-12.568	-15.356	-18.366	-14.64	-12.377	-11.563	-14.984	-12.801	-16.375	-13.534	-14.198	-13.537	-16.727	-10.76	-17.135	-11.534	-14.239	-12.625	-15.375	-18.438	-17.309	-10.893	-14.939	-13.859	-14.291	-14.706	-12.892	-17.158	-20.256
-1.7046	3.9101	2.2093	2.0253	-1.4957	-0.17689	-0.013734	1.5164	-1.6354	1.1931	-2.0301	-3.7796	-5.4216	-2.0164	-3.2704	-3.9169	-0.052529	-3.8089	-4.6599	-2.0631	-2.3616	-0.45886	-1.0017	0.88592	-1.9075	-4.2626	-1.4993	-0.88055	-3.103	-2.3177	-0.36488	-0.45839	-3.1406	-3.6512	-3.3751	0.62693	-1.1449	-3.3687	-2.6768	0.75689	-2.9909	-0.86836	-1.3596	-3.471	-0.96279	0.37981	-1.6446	-3.5574	0.89217	-0.43772
9.5762	8.0178	8.3685	8.2351	7.8698	8.5609	8.5078	11.619	9.0353	9.2835	9.3454	9.2121	7.461	7.4843	5.8834	7.9704	7.0253	12.948	10.209	5.5436	8.3704	8.7504	8.1755	9.0971	7.7847	10.008	8.3019	9.998	11.001	7.6305	9.5728	9.9518	9.1026	7.9866	9.5944	10.72	10.784	7.8906	11.002	11.692	9.3822	9.0821	6.2032	11.88	9.8714	8.8146	7.5422	8.0619	9.7281	10.073
-5.4977	-4.1088	-5.5424	-3.6439	-3.2283	-4.9088	-6.0808	-7.2723	-4.0626	-6.4042	-4.777	-9.49	-4.5934	-5.3642	-7.5663	-6.8246	-6.7604	-7.1898	-3.8453	-3.8705	-4.4947	-5.6797	-4.4282	-3.3905	-8.1442	-7.267	-5.8172	-8.162	-3.006	-3.5622	-9.772	-5.0756	-5.5395	-6.4442	-5.4092	-7.5797	-6.918	-4.9124	-8.2625	-1.6887	-6.059	-2.4652	-3.5938	-6.1137	-5.9713	-3.279	-0.53785	-3.9077	-6.6372	-5.3307
-5.5391	-5.7168	-4.1967	-5.7009	-6.8037	-3.0157	-4.7808	-3.3339	-6.5288	-6.8081	-3.0247	-7.0059	-4.3682	-4.8277	-2.8792	-2.0321	-2.8158	-4.2382	-5.1423	-4.1812	-5.5932	-4.2256	-4.9486	-3.7333	-2.9916	-5.6221	-3.4924	-4.4805	-1.4443	-4.982	-1.4484	-6.3978	-2.9603	-4.4069	-3.5753	-5.4868	-3.7243	-1.8438	-5.8653	-5.6711	-4.7045	-3.4532	-4.9378	-4.2608	-2.8792	-2.1069	-4.4465	-9.021	-4.3868	-5.0932
-15.254	-16.31	-9.5651	-13.332	-16.03	-12.911	-15.795	-11.33	-13.729	-13.069	-15.02	-13.391	-16.532	-13.582	-16.552	-16.054	-16.268	-15.812	-14.202	-11.303	-13.005	-17.646	-11.454	-13.179	-14.47	-15.96	-13.727	-16.605	-12.07	-14.676	-15.763	-14.067	-15.785	-17.146	-15.282	-17.42	-13.912	-11.044	-15.457	-13.571	-14.479	-16.567	-10.596	-12.951	-14.831	-14.853	-8.5202	-13.188	-14.3	-15.611
-6.1991	-10.084	-7.2535	-12.074	-7.9381	-10.364	-9.1149	-11.67	-10.021	-8.5778	-9.5363	-7.7352	-9.8367	-7.914	-10.458	-12.309	-7.6538	-9.3972	-10.079	-7.6457	-8.1485	-12.753	-8.4093	-11.875	-9.014	-9.4199	-7.9433	-9.7689	-13.697	-12.649	-10.376	-11.112	-9.004	-9.8631	-9.3259	-8.7723	-10.467	-7.1902	-11.802	-12.016	-9.2377	-8.824	-10.282	-11.753	-11.326	-7.5703	-10.611	-13.445	-12.583	-14.621
-4.1946	-6.6772	0.10162	-2.2333	-2.3649	3.3713	-2.3954	-2.1533	-1.2128	-4.982	-3.0825	-0.62583	-2.0485	-2.0745	-2.1576	-3.184	-2.3625	-2.1451	-0.29071	-1.9548	-2.6408	-4.9668	-1.5017	0.88379	-3.0388	-0.58698	-3.9496	-0.9388	0.4446	-6.1528	-4.2516	-2.0585	-3.3908	0.060339	-1.7588	-3.5316	-3.6225	-4.356	-2.5281	-1.9584	1.8326	-2.5996	-2.7927	-3.4278	-2.0871	-2.859	-1.5925	-2.7417	-4.3612	-2.247
-3.9041	-6.3726	-6.0864	-4.6133	-4.2883	-2.2123	0.51914	-0.026535	-3.8476	-3.3982	-4.6696	-2.0777	0.2723	-1.0817	-4.1785	-1.4863	-3.0192	-7.6917	-4.9821	-5.5714	-1.8611	-2.4904	-3.2769	-5.822	-2.7108	-2.8396	-0.63418	-2.9424	-1.1781	-3.5176	-4.1923	-4.649	-4.1275	-2.4728	-2.5896	-6.1198	-3.1302	-1.8598	-5.8391	-6.763	-1.1179	-7.0009	-2.6314	-5.3069	-1.5858	-5.6845	-1.1201	-2.8019	-3.3307	-4.3478
1.0554	-4.0631	-1.0312	1.0551	-0.12882	-1.3072	-2.0507	0.66349	-2.7621	-3.3826	-3.5247	-3.6603	-2.7551	-1.8913	0.94175	-0.94962	-1.3282	-2.1368	1.8179	-2.2242	-0.72536	-1.1272	-5.0573	-2.1931	-1.0319	2.4637	0.9858	-0.0055846	4.6348	-1.1509	-0.55134	-1.3965	-1.5494	-1.7735	0.41306	0.77691	1.9467	-1.9031	-2.8404	2.2101	0.81032	-4.1975	-0.66315	1.187	-5.0788	-1.8892	0.42998	-2.7844	-6.0055	-2.2239
-2.12	-0.48695	0.41633	-0.54052	0.11111	-0.56217	-3.7865	-0.1418	-1.1637	0.78516	-5.3185	-2.2403	-4.2714	-2.1876	-2.4802	-0.21323	-3.6455	-0.53654	-3.3549	-3.8201	0.30888	0.47102	-2.2382	0.44308	1.2537	-1.2698	0.00027473	-2.3911	-1.8656	-6.1937	-0.97331	-1.7742	-3.2237	-1.6317	-0.5081	-3.9924	-3.2734	-0.23892	-0.9014	-1.7891	-0.79451	1.7726	-0.39132	0.07203	-0.13202	-1.7322	-2.548	-1.0517	-1.514	-2.3765
9.7736	9.6499	8.7813	5.839	12.122	10.204	5.9676	8.2787	7.4359	8.5762	9.3815	9.2189	8.0215	9.3226	8.3781	10.377	9.8873	10.247	7.0941	7.4665	4.7219	7.2949	6.0793	8.6679	10.964	8.6562	6.3328	7.2853	3.8841	7.0606	4.9694	9.2328	8.915	10.244	4.0241	7.5821	7.2089	10.55	6.2421	6.9141	10.274	7.8212	6.0993	10.966	6.274	9.0732	9.3157	6.241	7.3128	5.8557
-1.1518	0.9034	-1.339	-0.79891	-2.518	-4.1012	0.11476	-0.24936	-2.1171	0.32889	2.249	-0.6842	-5.2712	2.3621	-0.061006	-1.6274	-1.6153	-1.1822	-3.1957	-1.2688	-3.0509	-2.5352	-0.49888	0.016467	0.019187	-1.5778	-2.376	0.21219	-3.6712	-1.1911	0.36367	-4.6845	-1.7238	-2.5391	-2.9018	-2.1822	2.3635	-1.909	-2.2809	-0.54743	-2.7891	0.21538	-2.1681	1.2585	-4.4387	-0.59524	-0.97392	-3.4891	0.47233	-2.0415
-3.2153	2.674	-1.2541	-2.5905	2.3852	0.21069	-2.6982	-0.74871	-2.275	0.29753	-0.62559	1.8157	1.7819	-1.7498	-0.78381	0.62222	2.8279	-1.7333	-1.9323	1.6195	-1.3259	-2.6196	1.0014	-0.62688	-1.6778	-3.8548	-5.4306	0.64229	-1.6566	-1.6359	2.3629	0.90653	0.96683	1.52	-0.83309	0.18245	-2.4348	-0.88875	5.0031	0.23696	0.0062372	1.1949	-2.434	0.58705	0.4992	-1.0282	-2.4699	0.1767	1.1669	-1.0174
-9.7659	-11.325	-11.277	-12.491	-10.49	-11.85	-9.0642	-10.802	-9.5416	-13.012	-12.065	-11.267	-13.275	-9.0192	-10.721	-11.167	-11.675	-11.124	-9.7813	-12.919	-9.8284	-10.148	-12.318	-8.713	-9.7929	-10.799	-11.696	-12.223	-10.926	-9.0117	-16.176	-10.246	-8.3094	-9.0138	-11.238	-7.2145	-13.028	-11.094	-13.764	-10.59	-10.888	-10.172	-11.687	-8.0177	-10.094	-11.192	-8.6501	-9.1228	-10.158	-7.2819
-1.0443	-2.1146	-1.3976	1.2504	-2.12	2.1898	-2.8922	0.7363	-3.2482	1.9736	0.12428	1.0078	-3.422	-3.1965	-1.2298	0.76838	1.4499	-0.097926	-1.5054	-3.6644	0.12853	0.028175	0.45659	1.7245	-0.95166	-1.77	0.26358	-2.6832	-0.64432	2.253	-0.25221	-0.88716	-2.4899	-0.10635	-4.3303	-3.2705	-2.8622	-0.7081	-1.3093	-2.1195	-0.92386	-1.7849	-2.2019	-3.15	-2.3225	-1.4966	-3.2958	-2.659	-0.42779	2.5365
-19.066	-19.82	-22.858	-20.571	-21.682	-18.177	-20.317	-18.367	-21.514	-21.651	-20.487	-19.654	-20.103	-20.716	-20.415	-21.692	-18.372	-21.044	-18.477	-22.767	-20.823	-18.122	-22.324	-22.288	-22.157	-20.144	-22.128	-20.684	-19.735	-21.978	-22.028	-22.161	-19.399	-22.006	-20.872	-19.376	-24.953	-20.846	-20.366	-22.412	-21.066	-18.336	-19.205	-21.702	-21.13	-20.826	-22.6	-23.028	-21.586	-20.985
1.9382	3.2039	1.5811	1.6433	2.7378	-0.26523	0.26175	2.4471	1.8765	-0.7555	2.9141	2.362	2.5811	-0.42039	2.1402	4.9819	1.9597	2.2596	-2.3769	4.0944	1.1464	0.95267	-1.2041	3.095	1.3144	0.1403	0.81957	0.82697	2.7335	0.18635	4.6141	2.5001	2.4762	0.2487	1.2318	1.7583	3.0521	1.9776	3.3063	2.071	2.3832	5.3988	2.6689	0.24676	1.6512	4.8645	-1.0019	5.6634	2.2187	-0.84922
-0.3777	-2.7442	-2.4019	1.3729	0.97238	0.65878	-2.065	1.2567	-0.046356	3.5519	-2.9235	3.7796	-2.5812	-1.8452	-0.21723	-0.66841	-1.0106	2.7246	2.2328	-2.9006	-0.51253	0.22333	0.76982	1.0329	0.36847	0.80884	0.85601	1.7992	-0.71981	-2.9494	-0.31799	2.1773	1.1265	0.99921	-4.0063	-1.8808	-0.19448	0.5443	2.0791	-4.6092	-0.45018	1.0846	-0.45479	-0.77671	-0.29495	-1.9843	0.51033	-0.18265	1.6516	1.6134
-5.5776	-11.164	-7.2283	-10.688	-8.8337	-6.7196	-9.6401	-7.5412	-8.0942	-10.319	-3.8919	-5.6205	-5.2235	-7.7202	-7.7849	-7.6254	-10.608	-13.241	-8.2447	-5.5282	-7.5623	-6.5369	-7.0233	-8.8931	-7.5418	-8.9942	-6.8217	-9.4808	-4.6583	-3.0825	-9.2477	-8.636	-8.2406	-6.1277	-6.588	-8.3357	-8.9179	-7.7676	-8.0989	-5.6011	-5.8128	-6.6607	-7.8368	-7.0152	-5.2099	-6.2519	-2.586	-3.3261	-7.5699	-6.3591
2.8996	0.862	3.8756	1.9678	-1.6566	1.931	0.060722	2.9051	4.1636	3.1495	0.82747	0.63751	-1.5617	1.6858	2.458	0.21159	-0.59177	-0.90682	2.7142	0.68519	3.5412	3.4869	-1.0414	0.038392	4.3769	0.18829	-1.4044	0.9385	-3.881	0.74487	-0.94525	1.4624	1.3243	3.9443	2.6678	0.71951	3.2646	1.4129	-1.6947	2.1121	-1.4014	3.1751	2.3948	4.5032	2.5715	1.7027	3.4558	4.2963	1.102	1.0363
-4.9479	-6.7385	-7.2587	-5.529	-5.0573	-7.2914	-6.5184	-6.4073	-6.0891	-6.7708	-5.6556	-9.1031	-5.6861	-5.7607	-7.833	-6.971	-5.7209	-5.9051	-6.5795	-4.265	-4.4072	-3.6042	-3.0273	-2.3813	-7.5944	-4.709	-2.4122	-6.8583	-7.4635	-7.1532	-3.8463	-6.7512	-2.9625	-4.9662	-2.1501	-5.6997	-8.4068	-3.0962	-4.7372	-3.8277	-6.9696	-3.9999	-5.9598	-10.213	-7.7045	-5.5042	-6.7832	-4.3806	-5.7951	-7.7846
2.8965	-0.54113	-0.21719	1.3395	3.2101	1.8298	0.98574	-1.1835	-0.19245	4.2037	0.64062	2.5677	2.0709	0.29211	0.48621	-2.5285	0.44433	1.4293	2.5216	4.9961	0.32098	3.4563	1.4944	-0.65073	2.2256	1.2851	4.102	-0.86743	3.1251	-0.7281	-0.56431	1.7889	1.0543	2.5568	0.3367	4.8026	2.6627	3.999	-0.65196	3.7424	-0.99169	0.15968	1.4742	-0.12898	1.213	-0.93385	-2.3197	2.0077	1.7448	2.9746
-9.6171	-10.203	-6.3778	-8.7868	-9.8041	-10.935	-9.4251	-11.987	-15.582	-8.8667	-8.4928	-5.4416	-7.9996	-8.5946	-7.148	-9.4213	-8.2593	-7.758	-11.369	-6.3496	-10.705	-13.655	-9.6608	-6.9167	-10.848	-10.226	-6.868	-8.1198	-8.0427	-10.615	-8.8663	-7.5525	-9.7375	-8.9123	-11.181	-5.2281	-8.0932	-6.3805	-8.8759	-10.129	-11.731	-9.3774	-7.8205	-8.4236	-9.9579	-8.7698	-10.116	-8.6867	-7.2498	-6.9912
-12.231	-11.514	-11.238	-14.013	-12.268	-9.7968	-12.09	-11.055	-11.734	-10.438	-12.339	-13.654	-12.013	-13.051	-14.469	-16.398	-13.886	-13.281	-11.603	-14.032	-14.434	-14.939	-14.949	-11.573	-12.399	-11.1	-13.897	-16.02	-13.418	-10.417	-13.47	-11.631	-15.347	-12.689	-13.371	-14.055	-15.328	-11.275	-12.391	-15.487	-14.039	-11.29	-12.595	-14.743	-15.11	-13.296	-12.708	-12.042	-16.006	-12.726
-0.28533	1.5746	3.6341	-0.91191	0.65332	3.7104	4.2613	6.0869	2.9747	4.274	3.6076	-0.28314	2.0958	0.31104	1.1733	1.813	1.5639	2.3245	2.2903	1.7167	1.0061	-2.3637	3.512	4.3463	2.648	2.5992	4.8398	2.3592	0.22966	2.2704	-1.2405	1.7416	0.59513	0.83844	3.2395	-0.26163	0.12883	1.5677	0.72145	-0.13117	1.6188	-0.50817	1.9944	0.77263	1.0673	1.354	4.7328	1.279	1.7239	0.32647
-13.502	-14.903	-12.248	-11.835	-17.427	-13.287	-11.898	-11.4	-11.627	-11.317	-16.772	-11.353	-13.652	-13.85	-15.08	-12.083	-14.568	-9.067	-11.939	-11.158	-13.95	-12.208	-10.424	-13.617	-15.508	-13.409	-15.194	-12.827	-15.364	-10.509	-16.363	-15.493	-11.404	-13.696	-12.329	-12.106	-11.149	-14.141	-14.574	-13.454	-10.398	-12.085	-12.664	-11.8	-12.912	-9.7943	-13.889	-11.524	-14.422	-15.171
-3.3717	-0.82922	-1.2391	0.63325	1.7662	-1.5546	-2.3457	-1.3893	1.8622	-2.6206	1.9098	0.66868	-0.56964	-1.9252	-0.37343	-3.2086	-2.2234	-1.1399	-1.8328	-1.6213	-3.0279	0.38877	-4.2504	-2.5449	-1.2519	-2.2645	-0.2591	-3.119	-5.4682	-2.6536	1.0741	-1.232	2.5385	-2.0898	0.094008	-2.8226	-1.9679	-0.66434	-3.1304	-0.34656	-1.0862	-2.0777	-0.37167	-0.45163	-1.4117	-0.14291	-1.8067	-1.7271	-2.2661	0.67696
-13.264	-12.81	-11.856	-13.089	-13.662	-13.556	-16.45	-14.299	-11.514	-12.159	-12.07	-14.064	-10.078	-12.935	-11.26	-15.544	-15.211	-13.528	-12.273	-14.265	-16.636	-12.329	-14.081	-12.606	-12.519	-14.643	-9.7813	-10.662	-15.724	-10.961	-10.316	-17.013	-12.956	-12.286	-12.2	-9.994	-11.524	-15.129	-12.212	-10.828	-14.209	-13.2	-14.934	-11.669	-12.533	-13.411	-11.645	-13.599	-13.2	-11.772
-13.567	-13.03	-11.764	-12.416	-15.403	-11.753	-13.495	-13.074	-14.962	-13.105	-15.279	-14.527	-16.55	-13.062	-13.732	-14.144	-14.896	-13.199	-12.99	-11.615	-13.419	-13.187	-14.404	-14.511	-14.972	-14.719	-16.045	-16.802	-14.076	-14.787	-12.49	-12.98	-12.626	-13.784	-13.679	-13.387	-12.208	-14.027	-13.364	-12.966	-17.348	-14.263	-12.661	-10.622	-15.428	-17.921	-15.72	-14.084	-9.2029	-13.855
-3.7598	-2.9504	-3.1303	-5.4115	-2.1591	-1.4333	-2.2733	-0.66789	-2.1734	-1.2972	-5.6155	-3.2616	-4.2929	-2.7886	-4.1426	-2.8151	-3.6572	-2.1708	0.11013	-1.1115	-1.8657	0.13755	-3.143	-4.7877	-3.5756	-2.1167	-3.9727	-3.5885	-0.99527	-1.6964	-1.1792	-2.0001	-5.0701	-0.86065	-2.5085	-4.7267	-3.1896	-5.3278	-3.9626	-3.0415	-4.1151	-1.9126	-1.8305	-1.535	-4.7363	-1.4654	-1.6865	-2.5272	-2.1542	-1.7015
-0.9434	-1.4417	-1.4025	1.9998	-2.8371	0.13692	0.95627	-2.9335	-0.99477	-2.8321	-6.9205	3.0709	-0.91455	1.104	-5.7674	0.2574	1.9458	0.80089	-3.5717	0.37684	-3.94	-0.38043	-1.1643	-2.0458	-0.27991	-4.2605	-2.2507	-3.0123	-1.2589	0.8736	0.61753	-4.9368	-2.6511	-2.7283	-2.4127	0.5456	-1.8089	-2.2684	-0.10781	-1.4533	-4.3148	-0.75488	1.8148	-3.0744	-4.7673	-1.3935	-0.30904	-0.74321	1.574	-1.8515
3.0508	2.6113	4.3763	1.7275	-0.88283	0.20931	1.1773	1.6962	-0.47592	-0.68468	0.85551	4.7189	3.4047	2.639	-0.79229	1.0594	-0.60706	2.4004	-0.39332	-0.42545	-0.26712	1.764	-0.41474	1.2942	0.48325	-3.8627	2.0449	5.0296	1.007	-0.28511	-0.64586	-3.4808	1.2011	3.5967	-0.14225	1.151	0.38138	0.89808	-0.88539	0.25165	-0.1072	-2.2837	-1.892	2.3584	-1.0549	-0.44161	1.8067	-2.7079	0.98962	-0.87415
3.5936	0.87902	-0.30301	2.7603	0.13298	-0.95648	-1.5202	1.6774	-0.7852	3.15	-0.20505	-0.2458	-0.055508	0.853	-1.9276	1.8638	1.1554	-2.3408	2.2529	-1.0075	-1.5512	-1.7119	3.0206	0.30159	-0.36763	0.4875	-0.59156	0.78213	-1.2365	-2.0397	-0.78885	3.1739	1.0756	0.53973	-0.68918	-0.72596	0.69932	-0.46088	4.1288	-0.34733	1.0719	-4.2887	-0.175	-0.4563	0.44747	-0.6129	0.07657	-2.0724	2.4448	-2.2566
4.4363	6.7718	3.9499	5.9861	6.6739	8.932	5.612	6.4937	6.9846	3.2125	1.3282	5.4413	5.1674	4.992	4.8617	6.6466	5.1028	5.2198	6.7823	1.4165	4.5673	4.9385	6.9486	5.291	6.5023	4.2685	7.422	6.0618	3.8179	5.8107	5.0253	5.1692	7.6923	9.78	7.4674	5.2111	7.108	6.7692	8.0263	2.9887	4.5101	6.7548	3.1517	5.3762	5.7015	2.8086	2.6073	5.4279	3.9573	4.591
0.0049923	1.5774	1.056	2.0762	-0.32444	1.4653	1.6495	1.8045	0.67161	5.1986	1.769	2.4966	1.7517	0.24719	1.0378	1.019	5.4384	1.0462	-0.30242	3.4061	2.8488	2.221	2.9819	0.73601	3.7441	2.7744	2.8166	-1.4931	-0.13158	1.7221	-1.6347	2.4437	3.1107	2.4782	0.82093	2.4266	1.6225	1.1323	3.6721	1.8685	-0.055329	0.82406	2.0798	4.1536	3.7885	1.6184	1.5161	0.029326	0.19999	2.1661
-2.2323	2.8112	0.064229	-0.00095746	0.63448	2.2803	-1.416	-1.6699	0.64869	0.96781	0.23739	-0.46825	0.80164	-2.6258	1.0522	-1.0075	0.55679	1.6587	-1.7146	-0.11482	-0.26369	0.18469	-1.9115	0.6756	-1.8692	-0.26349	1.2665	0.19657	2.2929	-1.8795	-1.0047	0.26883	2.4008	-4.0694	1.6534	-4.5245	0.67127	0.1245	-3.3301	-1.0308	0.24219	0.33025	0.21615	-0.602	-1.7054	1.4738	-0.67949	1.5137	0.77944	-2.243
-1.7286	-3.8693	-2.942	0.3651	0.54492	-1.5827	-0.28475	-1.495	1.0707	-0.85958	-1.904	-2.7395	-0.6643	0.82387	-0.49175	0.32459	-2.062	1.5598	-3.2712	0.22422	2.2931	-0.79657	-1.074	-0.6629	-0.11411	-2.2973	0.22039	-2.2792	0.64449	0.19624	-0.20424	-1.3947	-1.2216	1.6384	-1.8727	0.56585	2.2079	-1.3675	0.09441	-1.2211	3.6912	-3.879	-0.63423	-2.5988	0.31899	0.074784	0.36198	-0.83545	-0.97162	-1.1039
0.80599	-1.1206	5.9642	4.9322	-2.1696	1.1526	1.6628	-1.5466	1.039	-0.76904	2.0404	0.88248	-2.7642	0.056071	-1.0284	1.9444	2.0524	-0.63749	-0.46542	2.5507	1.4844	2.1189	-0.10216	-0.026952	2.3558	-0.77937	1.6697	4.2531	-0.47952	3.7861	2.5327	1.6602	-1.2391	-1.8281	0.81934	-1.1895	0.70922	-0.26736	1.5523	0.3069	0.87959	1.5364	2.6389	-0.87853	-2.7139	0.28897	1.4527	2.1537	0.72582	-0.70007
-12.85	-11.468	-9.4051	-7.3732	-13.589	-9.3455	-10.161	-9.6402	-10.134	-14.431	-12.514	-10.325	-10.497	-8.1496	-11.16	-11.364	-8.4384	-10.151	-9.5746	-6.1659	-9.48	-11.188	-10.343	-12.206	-11.312	-10.659	-13.744	-9.2498	-10.793	-13.558	-10.961	-10.36	-9.1365	-8.3009	-8.8722	-10.793	-8.3558	-8.9715	-11.066	-7.0471	-12.844	-9.1594	-9.3795	-11.544	-10.069	-11.172	-9.7766	-10.398	-12.368	-11.161
-11.346	-9.9214	-12.287	-9.1101	-12.323	-9.9752	-9.9911	-11.29	-7.5993	-11.042	-8.9274	-5.7593	-11.481	-13.897	-9.0449	-9.0837	-7.2981	-13.36	-12.149	-10.217	-8.8387	-8.7929	-13.186	-9.4189	-8.3179	-11.579	-10.248	-10.268	-11.178	-7.5894	-9.0767	-8.4919	-7.7173	-9.2057	-8.7533	-9.976	-12.132	-8.4294	-10.715	-11.367	-7.2477	-14.613	-11.067	-10.336	-10.639	-10.028	-10.624	-8.6957	-11.044	-7.9019
-1.7757	-3.3718	-2.0447	-1.8107	-3.6121	-0.66201	1.9129	-0.76983	-1.4597	-0.8157	-3.4397	-2.7436	0.72491	-3.3153	-3.2825	-1.3695	-0.45376	-2.5248	-1.1612	-3.6379	-3.4422	-1.6848	1.0592	-1.0084	-0.27636	-1.8461	-0.074368	-1.4683	-0.93948	-1.8859	-1.9417	-1.9204	-2.9427	-3.6325	-0.80024	-1.3912	-1.6711	-5.1495	-1.9174	-0.44435	-0.682	-0.55962	-3.0995	-2.4217	-0.41118	-3.2865	-4.0725	-1.4264	-0.67999	2.5587
-11.64	-7.7267	-16.561	-13.039	-13.643	-13.139	-11.541	-13.276	-12.978	-9.4975	-9.7129	-14.051	-13.481	-13.943	-12.54	-12.885	-11.254	-13.057	-10.259	-11.789	-10.72	-10.257	-12.595	-11.575	-10.035	-12.819	-10.545	-10.059	-9.1016	-12.241	-12.233	-9.0277	-12.838	-10.742	-12.955	-14.388	-12.13	-14.469	-9.641	-12.558	-11.335	-11.905	-11.775	-10.701	-11.927	-11.148	-13.894	-10.716	-11.71	-11.693
-1.8918	-2.1263	1.6612	-1.2927	-0.52748	-1.3282	-3.3551	-1.4452	1.1874	0.85148	-1.4909	-2.0813	1.6454	-4.1149	-0.13337	0.10957	-1.0657	-2.1249	-0.43669	-0.562	-0.74268	-0.79534	-1.6659	3.1828	0.57199	1.4832	-1.9607	2.782	1.1764	1.0884	0.67297	1.4741	-2.9929	-2.4434	-1.5626	2.9422	2.7795	2.2381	-2.0597	-1.0813	-0.64648	-1.1198	-0.35025	-0.5411	1.0883	-3.0911	2.272	-0.89521	-2.8495	-0.38712
1.1722	3.0148	-2.7397	-2.8807	2.1169	-4.1723	-0.039004	-3.2046	3.7098	1.369	0.86431	-2.3644	-3.5245	0.70287	0.08997	0.65296	-0.91631	-1.0208	2.6369	-1.5499	-0.17536	3.8023	2.3455	1.3873	-0.38938	-0.24391	-1.3823	-3.5025	2.103	-0.84928	-0.32986	0.027575	-0.52945	0.50086	1.1255	-2.4005	-1.1621	2.6918	0.9438	-1.3843	-2.9561	-1.1116	0.40185	0.20162	-3.5155	-4.0661	0.45822	3.1459	2.7727	-2.2397
4.1303	6.6888	2.6659	3.4279	2.2929	5.84	6.2705	3.6785	6.6617	3.3866	4.2535	2.2383	2.2617	3.9424	5.3875	3.5829	3.5629	2.3162	3.7735	1.9617	5.094	2.4051	3.6388	1.7218	5.5514	5.7931	3.6106	0.65482	4.6743	2.5484	1.0781	4.5423	3.7989	3.3728	6.5594	2.7324	3.5634	6.6112	1.4891	5.7346	5.3982	2.7417	2.6404	4.4317	5.2519	6.8329	4.1101	6.3169	7.789	5.796
-4.5323	-6.7624	-3.6054	-4.5613	-8.957	-8.4755	-4.1681	-5.0354	-5.2505	-6.5457	-3.8163	-3.2267	-6.5609	-2.6924	-6.2362	-3.7633	-1.5448	0.067465	-3.7105	-2.6745	-4.7662	-5.8665	-5.4017	-1.3224	-5.5076	-6.3753	-6.4897	-1.3676	-5.1324	-5.7513	-5.2457	-4.0801	-6.6101	-4.4589	-5.5794	-3.2946	-4.4547	-2.983	-5.6225	-3.7643	-5.1638	-5.6362	-2.3385	-4.374	-6.561	-5.9127	-2.7909	-7.3123	-3.0882	-4.4859
3.1392	1.4811	4.9602	1.8153	1.3421	-0.40486	-0.99205	4.7689	2.1702	1.8968	3.1291	3.4328	3.2813	2.2004	2.8985	0.49163	2.972	3.8367	1.266	1.6311	0.54601	3.8042	0.99796	0.475	-2.0757	1.5216	1.5063	2.3226	3.182	-0.49121	2.115	1.5589	2.103	3.048	3.6502	3.7083	2.6894	1.5592	-0.90273	4.7306	4.6255	3.2292	3.2601	2.5492	0.9528	1.2201	1.6594	0.14652	-0.23579	3.167
-0.94448	-0.10615	-3.5592	-2.2917	-1.102	-0.72438	-2.7295	-2.2986	-5.7042	-2.7275	-2.131	-5.5171	-4.8163	-1.4461	-2.0515	0.56684	-2.0944	-3.1258	-3.9507	-5.8934	-3.9608	-3.2935	-2.3948	-0.62063	-3.2262	-2.7545	1.3392	-2.2287	-1.5423	-4.2279	-3.8236	-5.3884	-2.4343	0.55	-2.3936	-3.6624	-4.3252	-1.6051	-2.3154	-2.3055	-3.3592	-2.8371	-1.9514	-3.5248	-2.3332	-2.8879	-1.2205	-2.643	-3.1196	-2.7577
-1.3972	-2.5178	-0.356	-1.815	-3.346	-2.6783	-2.1917	-0.69576	0.53406	0.39073	1.013	-3.3713	1.7718	-1.1027	-0.57008	-2.2376	-0.49605	-0.86586	-1.9901	-1.5557	-0.13378	-1.7639	-2.8611	0.15567	-1.3048	-1.05	-0.19904	-0.43245	-0.93349	0.21805	-2.7104	1.9969	-0.055354	-0.3636	-3.0591	1.1724	-1.1455	-0.68041	-0.98761	-1.3764	0.39798	-3.1758	-3.9638	-1.9837	-3.8024	0.020242	1.2334	-3.0219	-1.9931	-3.7704
-16.155	-16.142	-16.51	-13.229	-16.748	-16.972	-11.262	-12.197	-10.962	-16.492	-10.879	-15.535	-13.25	-12.083	-16.919	-14.156	-16.906	-14.788	-14.586	-17.202	-13.651	-13.397	-16.471	-11.475	-12.61	-17.162	-15.221	-16.278	-17.346	-15.309	-15.619	-12.939	-17.136	-15.381	-16.802	-15.018	-13.256	-13.139	-18.125	-12.481	-14.797	-14.729	-15.479	-13.819	-13.19	-15.918	-11.076	-13.782	-13.453	-15.084
-4.5257	-1.1858	-4.3887	-1.1624	-5.0944	-3.4115	-2.1638	1.4531	-3.7727	-3.4916	-2.6508	-1.2826	-1.6676	0.98689	-0.46164	-2.4646	-4.2228	-4.163	-3.1834	-4.1891	-1.9621	-2.5611	-1.7554	-2.052	-1.333	-1.2893	-1.0034	-1.9014	1.462	-4.0182	-2.1642	-2.7528	-2.9327	-1.8111	-1.8558	-1.2619	-4.5973	-2.085	-2.8302	-2.8296	-4.3009	-2.4558	-4.8242	-5.9021	0.069918	-0.67164	-1.4566	-7.6829	-2.1066	-3.0158
5.1702	7.6489	9.1334	4.3191	5.0008	3.7073	5.1219	8.7073	5.1921	5.9439	5.1993	4.909	6.007	6.2779	7.2866	6.9084	5.8419	6.9681	8.2568	5.9337	5.1268	5.9819	8.3779	6.4445	8.0772	4.3153	6.5706	7.7328	2.6856	9.1939	8.074	7.3109	7.4135	5.001	5.6869	7.2087	7.0284	4.6863	6.1494	3.023	6.6993	7.0494	8.7972	3.599	4.2467	6.661	5.4617	11.219	4.4468	9.7504
7.1618	7.332	8.7748	9.1523	6.5927	6.9957	7.1505	7.3648	9.1927	8.7679	8.9535	9.8579	7.9418	9.3391	7.7992	5.6479	8.2925	8.5532	7.4762	10.672	9.6236	6.9952	9.1576	7.1473	8.4086	8.2357	7.8642	5.5757	10.316	7.2731	6.902	8.1609	8.3873	6.4348	10.158	6.523	9.2433	8.0273	7.8623	7.0563	9.9806	4.9897	4.9411	5.2946	11.912	9.386	12.436	6.8636	5.0345	6.3391
13.69	11.617	11.58	10.447	7.871	10.348	14.236	8.5646	9.8724	9.4683	9.6596	9.7912	10.646	8.2279	12.436	10.241	10.299	10.621	10.875	7.2507	9.0259	5.1954	10.859	5.4218	9.3484	6.1373	8.7418	12.263	6.5515	12.262	11.071	6.9515	6.8525	10.008	7.6092	9.5201	9.9102	8.6459	11.099	8.1915	9.7521	7.9697	7.2028	7.4567	8.5375	8.1497	12.328	9.4573	8.6367	8.3148
-12.388	-12.813	-13.978	-14.819	-13.183	-15.005	-14.914	-11.579	-14.359	-14.951	-14.76	-15.092	-18.325	-15.444	-10.676	-12.418	-13.442	-15.024	-14.977	-13.477	-14.778	-12.62	-15.707	-12.97	-15.077	-10.184	-15.418	-15.972	-15.054	-10.529	-12.45	-12.714	-11.871	-18.119	-12.786	-15.263	-15.228	-16.313	-12.834	-14.82	-13.482	-15.253	-11.156	-14.717	-18.843	-14.514	-15.945	-13.401	-14.075	-8.5324
-5.9183	-3.9294	0.20364	-5.4875	-5.3161	-3.0515	-5.4729	0.019974	-3.2415	-5.8017	-5.3291	-4.0279	-3.3344	-3.0595	-6.287	-1.7941	-4.5101	-4.4852	-3.1285	-6.9059	-5.3124	-5.6012	-3.4628	-6.4562	-3.7601	-7.4663	-2.814	-4.4004	-4.9562	-1.3023	-3.0826	-3.0461	-5.1219	-6.5927	-5.6552	-1.8323	-4.0762	-4.4943	-2.0685	-6.5918	-2.9056	-3.6559	-4.9434	-7.9323	-3.6819	-4.9481	-4.4476	-4.9929	-1.8167	-4.1675
-25.151	-19.132	-22.264	-24.866	-22.145	-17.712	-21.709	-22.565	-24.387	-22.521	-23.558	-19.685	-19.757	-24.091	-22.545	-22.848	-23.443	-24.055	-22.357	-21.908	-22.313	-20.339	-24.671	-21.91	-22.847	-27.28	-21.18	-21.274	-24.265	-21.92	-19.495	-21.573	-20.988	-20.952	-19.473	-23.87	-24.678	-23.76	-25.232	-25.419	-25.102	-21.243	-24.074	-23.216	-22.945	-20.438	-20.445	-20.618	-22.488	-23.206
8.7415	8.2855	10.675	10.448	8.2155	7.3057	6.125	9.8023	7.2379	12.862	7.5027	10.982	6.0145	8.6305	4.5477	9.7449	7.4955	11.885	7.6611	9.0121	7.3771	9.6631	8.8604	10.056	5.4804	7.7052	8.3606	8.2567	8.2846	10.726	6.3648	10.672	11.218	10.405	10.179	8.2868	8.5656	9.8665	12.48	9.9982	7.0874	9.0142	9.553	8.8871	11.12	8.3936	8.1446	7.8002	9.4646	9.4334
-8.9986	-10.778	-12.209	-14.881	-10.303	-11.219	-16.124	-13.251	-8.3407	-10.8	-11.196	-10.005	-10.834	-11.92	-10.422	-14.199	-9.9391	-11.367	-11.216	-11.737	-15.149	-11.768	-11.844	-12.044	-6.9692	-9.4817	-17.648	-11.431	-10.534	-13.187	-11.537	-12.658	-9.7976	-12.262	-15.252	-13.682	-10.98	-14.13	-10.664	-10.137	-13.544	-15.821	-9.887	-11.565	-13.941	-13.444	-12.585	-9.8639	-12.661	-10.094
2.9584	6.7983	4.1725	3.8014	6.1506	4.2361	7.834	5.3621	2.2251	5.1501	4.6176	7.0538	4.3009	5.0078	4.1925	5.0709	5.1604	3.1741	3.1921	3.5913	5.6968	4.3562	5.7913	3.1994	6.559	6.1819	8.327	3.7023	2.5013	3.0408	7.0198	7.0914	5.5737	3.8028	5.0505	6.3377	4.1719	3.8497	5.2493	5.2927	6.1117	-0.52165	3.8001	7.282	1.6832	3.9994	4.4945	7.3564	9.1683	5.7597
-3.0659	-5.5467	-3.4902	-8.4097	-3.2533	-4.8074	-6.5703	-1.4623	-6.7853	-5.9843	-4.2213	-7.1898	-3.5491	-4.8327	-5.4329	-8.5335	-6.3951	-3.5902	-3.3196	-4.842	-6.1182	-7.1593	-3.6464	-4.0449	-4.6073	-6.3338	-3.1545	-8.295	-4.4366	-5.7546	-6.2884	-3.5431	-7.8624	-7.9083	-3.8954	-5.8458	-5.0697	-5.2019	-1.8813	-5.8562	-5.0504	-4.4938	-2.0712	-6.2532	-5.2011	-5.0595	-4.7768	-2.9594	-7.9475	-6.3761
-9.7311	-9.8311	-12.343	-11.379	-12.556	-13.062	-12.097	-13.013	-10.812	-11.93	-12.217	-11.393	-10.882	-8.2482	-12.231	-12.188	-11.499	-9.9804	-12.889	-11.508	-11.001	-12.858	-14.023	-10.381	-11.561	-10.209	-14.684	-13.981	-12.433	-11.47	-10.527	-12.876	-11.451	-12.953	-10.637	-15.717	-13.554	-12.422	-10.38	-14.21	-12.625	-10.691	-13.017	-15.674	-12.751	-9.9515	-13.888	-10.81	-13.773	-15.46
0.70442	1.968	1.652	4.4441	3.1319	-0.79985	0.9977	-2.0048	2.9302	1.4211	4.505	6.3246	1.2683	0.57269	0.34321	1.6398	2.7403	1.8375	0.35395	1.3556	0.56233	5.2547	3.8585	0.60865	1.5421	1.5104	0.51198	0.31033	1.4212	-0.052051	-1.7039	2.9418	0.72159	1.7944	-0.15693	2.1241	-0.069948	2.7793	1.2753	-1.3433	-0.98623	3.6724	4.0638	-0.6705	0.92341	-1.0815	0.96095	2.7042	-1.4719	-0.4586
-3.4723	2.5701	1.9304	9.1245e-05	1.91	0.22615	1.0877	-0.58475	-1.0518	-2.3337	1.1682	0.0080282	-0.32437	0.18048	-1.7275	-2.5468	-0.91123	0.98377	-1.3935	-0.63394	2.8502	-1.3482	-1.3994	-4.0945	-0.29593	-1.8683	-3.8888	-0.84128	-1.8599	-5.3832	1.9748	-2.97	-1.0759	-0.29112	1.5989	-3.5241	-1.1364	-2.7291	0.75301	-3.8901	-0.06209	-0.83783	-3.3667	0.40012	0.08099	1.1197	-1.8459	-0.42431	1.0168	-2.7394
-1.3726	-0.61493	-0.85711	0.14844	-1.3789	-3.0889	2.2697	0.30954	-0.60788	-4.062	-2.6607	2.0068	-0.5196	-1.4348	-1.276	-1.1674	-0.028339	-0.51053	-1.8019	2.1214	-0.62985	-4.388	-0.4501	0.13913	-0.064786	-1.6176	-2.3842	-3.4007	0.63617	-2.0839	-1.7403	-2.2122	-2.3385	-4.886	-0.013964	-4.8949	-2.4801	-2.2383	0.81459	1.2016	-1.6266	-1.5859	-5.1739	-1.2182	-0.47893	-1.6326	-0.81364	0.25073	-0.064449	-3.078
-6.5407	-9.0944	-9.2672	-6.4409	-7.8068	-6.5725	-9.2581	-9.656	-7.1578	-7.463	-8.4974	-8.1206	-10.327	-7.2414	-6.2279	-7.6738	-11.991	-8.1339	-10.42	-6.9933	-6.8716	-9.105	-7.2008	-9.1731	-8.1968	-7.5109	-6.927	-5.4603	-3.2245	-5.4924	-11.732	-7.9237	-8.3843	-7.7599	-3.7363	-11.826	-6.2562	-8.4545	-8.2233	-8.5959	-9.7995	-7.5314	-9.6662	-4.3804	-7.6423	-5.5603	-6.5457	-8.268	-7.1448	-7.6959
7.5522	3.6949	7.8281	7.2847	8.4341	8.3206	5.4192	5.6775	2.5816	6.9744	5.1152	7.0111	6.5348	7.3433	5.7636	4.6434	7.7247	6.394	8.7355	8.9674	7.3279	8.2268	7.1494	7.0588	7.8295	6.3996	8.6527	6.1172	7.6914	6.9256	7.6136	6.1285	11.593	7.5363	4.0696	8.2785	8.3879	7.1497	6.2099	4.2443	5.7996	5.8411	8.5074	7.7705	9.3719	10	5.8743	5.161	5.6102	6.002
-4.8147	-4.6515	-1.4206	-0.62397	-1.6506	-5.0027	-2.3411	-1.8452	-3.0988	-2.5381	-3.8329	-1.5757	-0.51946	-3.5148	-0.32064	-2.5849	-2.0307	-2.1061	-4.9682	-5.5946	-2.9635	-3.5225	-2.4623	0.91315	-1.3813	-2.0867	-2.1801	-3.247	-4.7502	-1.576	-3.7183	-6.8978	-2.8582	-3.3206	-4.717	-2.6886	-3.0634	-2.0877	-0.66069	-2.4891	-1.4811	-5.2653	-5.4118	-0.31671	-3.0086	-2.3301	2.2353	-4.5759	-2.1308	-1.5628
-2.5687	-2.3325	-2.9691	-6.2819	-4.0606	-5.9223	-3.1316	-4.8563	-3.7157	-3.0008	-2.5883	-5.6099	-5.8157	-6.4187	-5.4086	-5.5211	-1.4582	-3.6733	-3.8832	-0.37038	-3.1941	-4.6936	-3.8109	-2.8488	-3.9387	-4.9992	-3.7075	-4.7128	-2.5391	-3.9164	-3.4214	-0.41667	-3.9054	-3.6487	-2.3769	-6.3362	-3.2362	-4.2366	-3.9444	-3.3636	-1.9193	-3.6792	-5.9346	-3.5898	-6.6393	-0.87891	-0.79713	-5.0258	-4.9016	-4.35
-12.53	-15.6	-10.595	-10.181	-17.008	-14.192	-10.309	-8.4073	-9.7096	-12.371	-10.807	-13.377	-11.15	-12.507	-13.286	-12.729	-12.271	-10.282	-14.361	-12.254	-11.84	-14.583	-14.121	-12.892	-8.282	-11.471	-10.522	-14.187	-12.79	-13.709	-12.259	-12.724	-11.666	-12.019	-11.054	-13.113	-12.566	-12.104	-11.628	-15.005	-10.724	-10.248	-11.123	-11.043	-10.483	-9.8852	-10.694	-10.568	-9.4891	-12.26
-4.0751	-2.4416	-5.7274	-4.5156	-7.2414	-2.4547	-2.7901	-2.6987	0.61894	-4.7435	-2.961	-2.5817	-2.5287	-2.858	-1.8182	-0.10314	-1.5997	-4.0826	-1.884	-4.0518	-1.9353	-4.19	-1.7118	0.077277	-3.4042	-1.4979	-3.2955	-4.5632	-4.6654	-6.7909	-3.5917	-2.7134	-3.5971	-4.9632	-1.1333	-6.7644	-3.4361	-1.8466	-1.1743	-0.57653	-5.995	-2.4362	-2.4244	-2.0738	-1.8923	-4.3293	-2.3048	-3.2443	-1.6522	-3.1926
-9.559	-13.611	-9.182	-11.908	-9.907	-13.483	-8.6698	-12.62	-12.643	-9.2843	-13.057	-11.779	-11.019	-12.004	-14.148	-13.122	-14.664	-12.278	-10.547	-12.288	-12.419	-11.163	-8.3456	-16.135	-12.325	-11.987	-12.925	-15.631	-11.359	-8.0364	-11.207	-13.431	-13.98	-10.562	-10.856	-12.75	-8.021	-10.641	-12.497	-13.008	-13.138	-11.572	-14.827	-9.9296	-12.431	-11.534	-10.101	-10.798	-10.538	-10.943
-18.782	-19.03	-22.271	-20.803	-18.992	-20.599	-21.496	-17.017	-21.287	-23.164	-21.398	-21.162	-24.453	-20.696	-17.598	-22.375	-21.011	-20.677	-20.646	-19.147	-21.286	-22.148	-20.774	-21.177	-21.402	-18.657	-22.039	-19.262	-18.546	-25.059	-20.861	-22.304	-25.375	-19.628	-20.698	-19.862	-23.69	-21.227	-19.265	-21.982	-20.113	-18.986	-21.615	-22.051	-22.199	-18.126	-21.326	-22.186	-25.385	-20.337
1.4823	0.65806	2.6392	1.7606	2.7127	-1.1478	1.0046	3.3979	-0.93385	0.47933	4.4632	0.61611	0.93915	-1.0565	3.3194	-0.90957	-0.65446	-2.3915	2.2226	-0.12186	3.4048	0.16744	-1.2684	0.10492	-0.87357	1.2582	1.3391	-1.9692	-0.00065695	0.9489	0.33926	-2.7108	-1.878	-0.52493	-1.3561	-0.78594	-0.056197	0.20396	-2.2213	-0.59003	-2.4828	-0.0075773	-1.8229	-2.8165	2.64	-1.1075	3.6405	-1.5401	4.0374	2.5627
-7.0369	-7.3254	-7.3125	-6.754	-5.2102	-6.07	-9.1629	-4.3561	-6.9647	-7.0535	-7.9545	-2.7768	-3.7882	-4.4987	-4.1504	-5.0546	-7.2072	-9.0578	-6.4412	-6.6193	-8.6242	-6.7606	-4.522	-5.1477	-7.298	-7.0482	-7.7247	-7.8956	-3.2627	-5.6395	-8.1239	-7.7187	-10.161	-6.1608	-7.7778	-7.8687	-2.9905	-8.5082	-9.0055	-5.8948	-7.5164	-4.6973	-6.7467	-5.6215	-7.1824	-7.5405	-7.3416	-7.7707	-5.0073	-7.4958
-10.357	-9.2242	-7.0585	-8.1213	-8.6761	-8.6968	-11.327	-8.382	-8.448	-13.555	-10.61	-8.5698	-9.0103	-10.567	-10.413	-10.419	-12.212	-9.8437	-9.188	-8.9147	-9.8077	-9.3237	-11.503	-7.3978	-9.0222	-9.1125	-9.1087	-7.8932	-7.5356	-9.8415	-9.9806	-8.9692	-9.0411	-7.1734	-11.18	-9.0129	-3.9346	-10.175	-11.679	-9.2389	-7.87	-8.2889	-9.0242	-9.6046	-8.2835	-7.6736	-6.9889	-13.744	-10.408	-8.2848
-4.3235	-4.1666	-3.7183	-2.5161	-1.5772	-3.7338	-2.8522	-7.2433	-0.38567	-2.7394	-4.1169	-3.7325	-0.059475	-1.2655	-1.4236	-2.509	-1.8566	-5.3195	-0.55156	-1.2522	-2.455	0.12861	-3.9321	-3.652	-2.471	-5.9451	-2.3458	-0.87243	-4.3508	-5.6875	-2.7109	-3.4332	-2.8957	-2.3891	-4.8035	-3.8092	-0.94276	-3.5901	-3.6113	-1.4143	-5.4306	0.46075	-5.7808	-0.079624	-2.4752	-3.4936	0.38214	-4.774	-4.6738	-3.0606
-1.6863	-3.117	-0.73564	-3.1849	3.2058	0.24785	0.12843	-1.1923	-2.0349	0.33994	-1.9433	-0.36208	-3.6911	-3.039	-3.5062	-3.4112	-2.9916	-1.9588	-1.6273	-1.2658	0.42403	-2.3572	-3.4348	-1.3248	-2.7221	-1.1366	-0.62976	-4.7833	-3.2956	-0.52407	-1.9153	-0.74168	-0.48998	-1.8141	-0.95727	-0.40879	0.57945	-1.6083	-3.649	1.0593	3.4669	-1.6776	-1.0426	-5.5648	-3.4202	-0.15677	-2.6099	-0.33404	0.35728	0.86667
-1.3078	1.7932	1.4533	0.97329	-3.0267	-1.5346	-0.68334	0.35211	1.5788	-2.2501	-3.3772	1.35	-1.4098	1.0785	-0.67254	-2.8993	0.928	-0.64407	-1.3252	-1.9718	-2.4318	-1.7855	-1.1081	0.59254	0.99179	2.2009	0.2022	0.09218	-3.2076	-0.75736	0.26597	-0.21813	1.9211	0.26945	1.5907	0.48208	-0.13927	-1.4363	1.2495	0.66424	1.4959	0.99195	3.3352	0.73437	1.4219	0.16582	-3.4128	-1.4573	-0.63177	3.1026
-6.5051	-5.9246	-6.4012	-6.9548	-3.8417	-2.263	-7.0514	-4.6056	-6.1229	-5.9722	-4.3537	-5.6176	-7.8847	-2.3194	-5.2277	-5.2932	-4.125	-6.5592	-5.4877	-6.9523	-7.375	-6.5803	-6.4741	-5.322	-3.7572	-1.4465	-3.2387	-4.506	-4.2188	-6.0159	-3.9526	-5.7864	-6.7009	-0.3944	-6.0005	-4.0675	-4.9353	-5.094	-2.4743	-3.5186	-6.2811	-3.7737	-6.0619	-2.9478	-4.1737	-5.8529	-7.3557	-4.6796	-5.9573	-5.2138
-8.187	-8.917	-6.883	-8.1547	-5.3242	-2.8408	-7.737	-10.834	-6.2713	-5.3132	-4.9607	-4.6105	-9.1417	-7.4502	-3.6163	-7.4644	-8.957	-9.4272	-1.768	-7.5441	-5.2118	-4.6197	-4.1864	-4.4176	-5.2518	-4.3003	-4.8414	-5.5742	-5.7102	-6.0398	-9.0646	-6.4735	-6.9846	-5.1231	-8.7377	-8.0028	-5.6071	-8.7695	-2.5018	-5.6133	-5.5785	-8.0203	-6.1028	-5.6728	-2.3442	-7.6861	-5.1625	-6.0017	-7.0622	-7.944
0.16019	-3.4528	-3.25	-1.9843	-5.0104	-5.9257	-4.3167	-5.1942	-5.4477	-3.2152	-0.83212	-5.8557	-4.8414	-4.3085	-5.8904	-3.6398	-2.2351	-3.6855	-5.6636	-4.9409	-5.9278	-2.3001	-2.9214	-4.1078	-2.2591	-1.2426	-0.47796	-5.9861	-1.9438	-2.9108	-2.0064	-0.40112	-1.3737	-2.139	-0.77318	-5.4665	-3.912	-4.4654	-3.9901	-2.5436	-0.40052	-2.4643	-4.6706	-1.6111	-0.81967	-4.7803	-3.9196	-4.7833	-2.5098	0.38363
-21.409	-22.656	-19.688	-19.626	-20.259	-21.379	-25.465	-20.29	-19.811	-20.291	-21.093	-18.89	-23.301	-21.713	-24.968	-23.241	-21.881	-20.55	-20.705	-21.301	-21.614	-19.757	-20.349	-22.942	-20.021	-20.954	-24.469	-25.313	-19.4	-23.334	-17.436	-20.707	-22.261	-23.553	-21.769	-21.36	-21.691	-25.155	-23.18	-24.266	-22.595	-18.975	-22.229	-23.103	-22.142	-23.162	-21.441	-23	-19.059	-23.16
-3.046	-5.9814	-3.2752	-7.5542	-5.0749	-4.6981	-6.5427	-4.7678	-7.6748	-4.0124	-3.6161	-5.8097	-5.2401	-4.4574	-3.2412	-6.0976	-5.4549	-7.8267	-5.0365	-4.9316	-4.5504	-2.8198	-5.0623	-5.265	-4.2744	-4.2616	-6.8455	-3.971	-5.6896	-7.2497	-8.5246	-9.0291	-9.0697	-4.6866	-2.506	-6.5161	-5.6793	-5.1743	-6.9491	-7.4899	-7.1516	-6.4019	-5.91	-3.0256	-7.6694	-7.0223	-4.7844	-4.387	-2.7635	-6.8445
-5.1114	-5.154	-2.0585	-6.3321	-5.0989	-4.848	-5.0789	-7.7914	-8.0683	-6.3697	-2.4886	-3.7984	-8.6274	-6.9007	-3.6929	-5.2647	-6.6649	-5.8954	-4.1507	-6.063	-5.8378	-3.295	-5.7575	-2.2929	-8.9497	-9.2701	-8.1789	-4.9712	-2.4084	-6.0637	-5.0233	-5.3853	-6.5349	-5.9097	-9.6823	-5.629	-5.7943	-8.0547	-7.3637	-5.9306	-4.054	-5.4275	-6.743	-6.577	-4.9756	-3.1652	-8.8223	-3.8276	-6.5967	-7.9425
7.4594	9.4428	4.4734	3.5245	6.464	5.9182	8.1036	6.7884	9.6238	7.2402	5.6153	8.0811	5.4172	9.3072	4.9692	5.9734	10.841	7.4524	6.2654	7.318	11.017	4.3154	7.0639	5.1787	6.1888	7.4731	6.8086	6.1021	7.8819	7.0077	8.7943	6.2203	2.0011	7.9467	9.2202	9.6736	6.2428	8.2664	7.1716	8.9134	6.0937	6.8682	4.6756	7.9885	6.5223	7.7873	4.5993	5.0729	4.7127	6.7267
-1.8054	-3.505	-3.9359	-2.9276	-1.6355	-1.7127	-2.8805	-3.4188	-2.5217	-5.6598	-0.62349	-1.8298	-5.5329	-6.1527	-0.66101	-0.54499	-5.0762	-4.8079	-4.5666	-5.0278	-3.6745	-3.9593	-3.8392	-1.5778	-6.1243	-5.6259	-6.0882	-2.6693	-5.9656	-4.5485	-5.0379	-2.0843	-5.4199	-6.1575	-5.5361	-3.7683	-4.7238	-5.2823	-5.6941	1.2161	-5.2783	-3.7684	-4.1511	-2.8632	-3.9138	-1.1874	-5.1743	0.24548	-4.2285	-4.6617
-7.4705	-5.9999	-6.9898	-10.54	-8.1316	-7.9594	-8.8767	-5.7983	-10.884	-8.1988	-9.2386	-8.0206	-8.342	-8.6498	-7.8005	-7.1836	-6.221	-9.2319	-6.3296	-5.1438	-4.4373	-9.1364	-6.2674	-8.0206	-9.3856	-6.1263	-7.305	-10.726	-6.7794	-7.593	-3.2285	-7.9256	-7.8429	-7.5375	-4.7809	-6.5917	-8.0997	-6.2042	-8.1856	-7.4845	-6.1694	-6.7903	-8.5018	-5.1857	-6.1614	-7.305	-6.4258	-7.8424	-5.6201	-8.9717
-9.4611	-9.6263	-11.734	-11.222	-8.9702	-16.695	-12.459	-12.279	-11.03	-11.03	-11.666	-11.645	-11.707	-10.192	-9.0142	-15.489	-11.524	-14.208	-11.411	-8.1	-13.925	-15.174	-10.734	-9.9085	-10.916	-13.767	-10.3	-10.388	-13.784	-9.0235	-8.3382	-13.058	-11.55	-12.048	-11.264	-12.117	-10.346	-12.42	-9.1576	-10.032	-13.06	-9.0288	-12.904	-14.112	-14.966	-14.245	-10.41	-15.144	-11.468	-13.055
5.5739	-0.67494	0.8658	7.9423	5.5686	0.75927	-0.58802	3.4765	6.1279	4.5934	3.3267	3.549	0.40039	2.0593	2.79	3.8602	3.4331	3.0206	1.8005	3.1717	0.82726	2.5405	2.5931	4.0029	5.1568	3.797	0.01809	3.3857	3.1386	4.2635	1.6104	5.1055	2.5061	3.8077	5.9437	0.31591	3.9808	2.2231	5.2364	4.1001	-0.67109	3.292	6.2931	2.271	-0.20911	-0.4291	2.7411	0.3396	3.9131	2.7056
-14.413	-13.844	-10.531	-15.031	-14.013	-13.446	-9.8572	-13.79	-12.766	-14.278	-15.204	-12.342	-9.6153	-11.96	-12.574	-13.2	-10.805	-13.812	-12.695	-10.659	-13.229	-12.661	-10.307	-10.586	-11.702	-16.799	-12.649	-14.971	-11.775	-11.059	-10.764	-11.131	-12.034	-15.426	-14.444	-12.666	-15.656	-11.513	-13.311	-9.1772	-12.512	-13.005	-10.8	-12.146	-14.821	-10.625	-13.069	-12.278	-12.235	-13.449
0.22919	2.0492	-1.304	-0.94797	-2.4585	0.35104	1.1908	-3.5521	1.3728	-0.24322	2.4396	2.2383	-0.50139	-3.514	-1.8943	-2.1713	1.1958	-0.92083	-0.96016	-0.61623	-5.1168	1.404	0.56658	-0.81333	4.9772	0.33311	-0.22411	-0.1853	-4.399	0.35078	-2.171	-3.7635	-2.6205	0.25457	0.66649	1.0863	-1.7652	0.68083	2.1477	1.2079	2.9032	-0.61942	-0.12856	0.30314	-0.87046	-0.67033	-0.63043	0.5483	-1.9127	-0.034341
-11.03	-7.0757	-9.4955	-9.3087	-10.398	-8.6153	-6.8221	-10.621	-9.038	-8.8391	-7.5704	-7.162	-11.74	-8.3523	-8.8298	-10.797	-6.8296	-9.2144	-8.9245	-8.7242	-7.0614	-9.2765	-9.6767	-12.117	-10.308	-9.9765	-5.7181	-9.8135	-9.6658	-9.338	-7.6501	-11.065	-11.8	-13.332	-10.689	-9.9953	-7.8515	-8.6643	-8.0608	-9.9536	-6.5896	-8.3738	-7.6217	-9.3345	-6.8707	-6.9758	-8.0214	-10.58	-9.6089	-9.6962
-7.1269	-2.8873	-3.5374	-6.704	-7.7311	-7.0576	-6.8872	-5.9278	-4.5844	-3.7457	-3.8306	-6.4891	-4.0789	-7.7038	-4.5479	-8.6413	-5.3742	-7.7638	-5.5203	-7.8727	-6.6552	-5.6058	-10.06	-5.2308	-5.4939	-5.2699	-5.0116	-6.2209	-5.6402	-5.3338	-5.9781	-8.1283	-6.564	-6.4043	-8.1462	-4.9714	-4.9416	-3.7809	-6.9222	-5.2326	-5.1111	-7.2312	-2.9945	-7.5611	-7.8001	-7.7029	-3.296	-6.617	-6.5987	-6.3717
-11.729	-11.862	-12.755	-9.5096	-9.7328	-12.247	-7.676	-11.511	-9.9586	-10.217	-13.207	-13.308	-8.7168	-11.596	-13.272	-12.876	-9.7974	-12.229	-13.685	-13.112	-10.191	-11.729	-12.324	-10.219	-10.911	-10.053	-9.5122	-13.994	-9.3305	-11.63	-12.003	-10.36	-9.0157	-6.0954	-10.483	-10.936	-9.4037	-8.1814	-11.021	-9.4151	-15.72	-8.082	-10.988	-14.3	-11.602	-14.287	-11.427	-15.697	-12.703	-8.2411
-26.014	-21.233	-21.725	-18.919	-23.477	-22.899	-22.55	-23.382	-23.848	-21.536	-22.733	-22.069	-23.749	-22.589	-20.633	-22.002	-22.306	-22.869	-23.782	-24.799	-21.41	-23.331	-23.634	-22.35	-24.007	-23.269	-24.245	-18.917	-22.754	-23.905	-22.872	-19.437	-23.599	-23.059	-23.342	-23.223	-23.274	-20.587	-24.397	-21.345	-20.561	-21.259	-16.931	-23.884	-22.927	-21.999	-21.06	-20.971	-21.284	-25.661
-5.5241	-1.8462	-6.0285	-2.2725	-1.5771	-5.2221	-0.23452	-2.0167	-4.8689	-2.2471	-1.1752	-4.8474	-3.4536	-2.9206	-2.8194	-1.1573	-6.5873	1.6952	-3.2523	-1.7865	-3.1912	-1.1718	-5.9421	-2.6626	-1.6852	0.0071952	-3.5015	-1.6336	-0.039947	-3.9245	-2.6056	-3.1293	-0.94158	-3.8904	-3.8752	-2.7195	-4.1942	-2.6046	-2.8021	-4.9809	0.41411	-3.5754	-0.56758	-1.7442	-5.8047	0.19412	-2.0806	0.38671	-3.1149	-2.9015
1.7561	-0.13604	-2.9777	1.9961	3.1274	-0.86254	4.5029	0.31629	2.5496	2.8745	5.1121	0.24769	-0.032878	-0.03068	-2.1092	0.72231	0.15744	-2.2505	-0.35154	2.9247	-0.97039	0.37845	2.8817	1.3884	0.61232	0.34748	0.79994	1.002	1.714	1.3693	-0.0010314	0.8831	0.75831	-0.77226	-3.4449	0.67622	-1.073	0.18114	0.98341	1.4707	1.4709	1.1545	0.21252	0.36005	-2.1562	-1.8894	1.4095	1.1267	-0.15775	-0.21334
-13.486	-14.121	-13.642	-15.083	-12.916	-14.184	-13.511	-11.935	-15.355	-11.049	-14.04	-13.591	-11.842	-14.142	-11.997	-11.886	-12.175	-13.055	-15.519	-13.484	-17.067	-11.781	-16.331	-12.89	-15.385	-14.35	-13.502	-14.114	-16.894	-16.701	-14.907	-13.516	-13.036	-14.344	-13.042	-12.152	-14.19	-16.95	-13.236	-11.872	-14.864	-15.603	-14.428	-16.251	-14.04	-12.293	-13.145	-12.876	-10.639	-16.197
-11.62	-12.832	-16.5	-14.657	-15.339	-12.369	-13.986	-11.065	-10.793	-12.579	-11.064	-13.237	-12.025	-14.612	-12.816	-13.677	-16.919	-14.339	-12.439	-12.442	-13.716	-11.272	-17.951	-13.706	-13.512	-10.631	-12.757	-12.62	-12.592	-11.678	-11.079	-11.48	-12.739	-15.915	-12.545	-13.705	-13.885	-12.283	-16.357	-12.794	-9.4251	-13.181	-14.653	-15.412	-16.989	-11.082	-11.646	-14.565	-12.141	-12.854
1.5731	6.3429	6.6884	6.1215	4.869	7.1195	3.929	7.0649	5.5539	6.1621	5.7865	7.016	8.2626	9.1779	4.0482	5.8569	5.3827	5.1749	4.271	4.8736	8.8199	6.0753	6.8368	6.0309	8.1892	6.5079	6.7945	3.1767	4.7391	7.3617	4.4648	3.5815	2.052	4.7572	5.4697	6.8418	6.11	5.3761	5.9319	4.9705	7.1549	5.1496	6.3759	0.82969	5.8679	5.0179	6.7938	4.0104	7.3347	5.0903
-1.3381	0.18297	0.4114	2.3113	1.242	0.76143	-2.1008	0.31422	3.3896	1.4591	0.4548	-0.30017	0.6818	0.83904	2.2743	0.21888	-2.9027	2.6198	1.094	0.89724	-0.28634	3.3704	-0.1047	-0.62922	0.76355	1.5894	0.12878	1.603	3.8605	2.0277	3.5091	0.30053	-1.8525	0.26869	0.53003	1.9294	2.077	3.7998	2.8165	0.64212	1.8081	1.7948	2.4568	2.8261	2.0661	1.2474	1.4615	-0.059424	-1.2137	0.37045
-9.175	-9.9521	-11.166	-14.787	-10.872	-13.054	-9.105	-7.9206	-11.882	-10.527	-11.117	-11.659	-10.935	-11.916	-12.662	-8.6713	-11.464	-9.7	-12.638	-12.4	-8.5838	-10.397	-13.424	-11.589	-15.733	-13.503	-15.048	-11.34	-11.734	-12.338	-11.252	-11.161	-13.791	-9.9964	-12.5	-11.85	-9.7055	-9.7512	-12.668	-11.392	-7.7222	-11.845	-10.037	-11	-10.587	-12.712	-10.039	-12.373	-7.5234	-11.717
-3.0576	2.4504	1.4895	-2.2616	0.23339	3.059	3.0055	4.2093	-1.8481	-1.3971	-1.2515	2.8675	-2.1622	0.33639	-0.376	-2.3069	2.782	-0.24445	0.078268	-2.5498	-0.14322	-1.8044	-3.3232	-1.3715	-1.1288	1.6669	2.2034	0.65408	-1.0056	-1.0961	-2.6098	0.61845	-1.8266	-0.33738	0.56173	-1.1081	3.8518	0.17768	0.04939	0.54659	-1.2116	0.27172	-0.66563	0.70024	0.7342	0.09959	0.063675	1.6549	1.6032	-0.60743
-11.448	-12.737	-12.155	-17.829	-13.267	-14.642	-10.699	-16.36	-11.738	-11.592	-10.929	-13.701	-12.367	-14.193	-12.981	-9.8733	-13.014	-12.269	-13.91	-13.622	-10.58	-11.445	-13.548	-11.852	-14.093	-13.373	-14.489	-11.812	-16.901	-14.876	-12.881	-15.341	-9.8517	-12.901	-12.863	-15.151	-12.49	-13.195	-14.845	-11.318	-15.624	-12.435	-13.711	-10.901	-13.178	-14.063	-16.491	-16.304	-14.848	-12.233
1.6233	-1.9656	-2.1082	-1.8153	2.1248	-1.0937	1.4725	2.0581	-4.6418	-4.7864	-0.2326	-2.5034	-1.863	0.19289	-4.6821	-0.070825	0.7319	-2.1242	0.39802	-0.73551	-2.9105	0.73173	-3.3468	-0.87836	-0.70283	-1.6702	0.57824	-2.3907	1.6308	0.70367	-1.6996	-0.68409	-2.5574	1.9213	-2.6284	1.1467	0.088577	-3.4401	-1.777	-1.6471	0.99923	0.8137	-1.4135	-1.0714	-1.0352	-3.2711	1.4514	-0.62604	-0.14474	2.1509
-7.1529	-4.9967	-7.7908	-8.5617	-6.8365	-5.5379	-5.2457	-7.1219	-6.9774	-6.0255	-4.2342	-5.8832	-7.5047	-4.5894	-6.9695	-7.9889	-5.9343	-5.054	-7.1578	-4.9216	-6.6068	-6.0829	-6.7369	-9.2525	-7.6995	-7.7191	-5.839	-9.4271	-6.4406	-2.3425	-6.7032	-6.7213	-6.5975	-6.2955	-6.4786	-6.4301	-5.2949	-6.4315	-5.7061	-9.1381	-7.0816	-5.1485	-7.3238	-5.3944	-5.6377	-8.6749	-7.5849	-7.315	-6.2667	-5.4739
-0.84362	-2.5658	-0.93821	1.6095	-2.1686	-3.1801	-1.1228	-2.6301	-2.7815	0.88495	-0.49437	-0.61493	-0.46193	-1.9294	-4.2166	-1.9	-2.3855	-3.1936	-1.6922	-3.6217	-4.1455	-3.0627	-3.1197	-3.0548	-1.2293	-0.027814	-1.8162	-2.9702	-5.2729	0.074092	-3.359	-4.612	-4.1832	-2.8672	-5.892	-1.3147	-1.5741	-2.231	-1.9768	-0.29381	-0.2891	0.53885	-1.9304	-3.9773	-4.964	-6.0563	-1.3792	-0.82733	-1.6459	-0.049323
-3.7456	-5.1359	-4.7048	-1.4954	-4.194	-8.9553	-5.1325	-4.6784	-2.8025	-4.158	-4.5827	-1.6016	-6.0538	-1.9515	-6.0224	-2.7288	-1.1482	-1.6194	-5.7656	-3.0564	0.049265	-5.3674	-6.1733	-4.6897	-5.925	-5.7701	-2.8626	-0.81143	-4.5388	-2.4904	-3.3835	-2.2601	-4.4501	-5.2195	-2.6881	-3.2356	-3.1822	-2.6275	-5.6114	-4.0767	-3.2045	-3.2734	-2.4846	-2.3856	-5.8521	-6.4024	-2.7066	-4.1852	-2.8319	-2.1819
-17.889	-13.533	-10.889	-15.16	-15.014	-14.995	-11.743	-12.716	-15.071	-11.371	-15.853	-14.191	-12.436	-13.78	-15.037	-11.767	-14.682	-12.406	-13.577	-12.743	-15.871	-14.15	-13.747	-10.709	-13.479	-11.121	-12.043	-13.675	-9.6899	-15.825	-10.724	-14.863	-14.522	-12.993	-12.382	-12.91	-13.339	-14.326	-16.066	-15.161	-17.822	-14.432	-11.654	-10.379	-13.39	-11.833	-13.712	-15.202	-11.415	-13.78
-10.271	-5.9229	-8.3623	-8.0845	-10.629	-10.97	-11.302	-11.203	-10.031	-9.6453	-9.5959	-8.3973	-11.786	-8.5417	-10.789	-9.3775	-11.373	-10.281	-10.107	-9.3103	-9.9573	-13.261	-5.9295	-12.759	-11.057	-9.4734	-11.333	-10.434	-7.4949	-8.4283	-9.1918	-9.4367	-8.7902	-4.6106	-8.9431	-11.847	-10.75	-7.6379	-7.2186	-11.624	-8.2903	-12.333	-5.5486	-8.1587	-11.975	-8.8742	-10.867	-8.2578	-8.3072	-9.0104
-11.273	-12.053	-8.9776	-11.508	-9.8143	-8.172	-11.775	-9.507	-9.7185	-10.246	-9.526	-14.383	-14.132	-11.166	-9.3632	-10.003	-9.8404	-8.5481	-10.364	-8.1579	-11.451	-12.437	-12.656	-9.9356	-9.6434	-12.91	-9.6669	-11.597	-10.291	-12.842	-8.1179	-8.9779	-10.676	-9.6136	-9.674	-10.027	-9.4094	-9.5583	-9.6752	-8.1972	-10.561	-7.1185	-10.045	-14.156	-11.625	-12.335	-10.808	-12.04	-13.398	-13.684
-12.362	-16.402	-11.361	-13.675	-9.2376	-12.124	-15.404	-11.811	-14.88	-14.538	-10.08	-9.7415	-16.047	-12.828	-14.639	-13.305	-14.887	-14.033	-14.862	-15.644	-14.831	-14.336	-13.21	-15.776	-11.732	-13.373	-17.343	-12.987	-11.476	-12.722	-15.118	-14.724	-10.387	-10.73	-15.445	-13.956	-10.034	-12.626	-12.774	-14.305	-12.447	-12.438	-10.398	-14.117	-12.676	-16.708	-11.91	-16.693	-14.763	-16.961
-3.1058	-1.4504	-2.9152	-1.3564	-3.0237	-7.1047	1.3399	-3.146	-5.5476	-5.2544	-2.0494	-0.61618	-4.5053	-4.8953	-3.4061	-3.8286	-0.96759	-2.4373	-4.5464	-1.149	-2.5753	-2.3404	-3.4	-4.3411	-4.8492	-1.5058	-0.97741	-4.1333	-3.6606	-2.825	-2.7307	-1.0336	-3.6509	-1.657	-0.81955	2.5524	-3.9535	-3.2166	-5.6835	-5.2196	-5.6762	-3.1214	-3.6722	-5.1941	-0.65359	-2.6964	-2.6794	-3.6983	-1.4338	-4.2685
-0.71682	-2.391	1.3559	0.54006	0.60969	1.2218	1.5992	-1.4122	4.1548	4.3122	-2.2957	1.626	0.59811	-2.2191	1.5552	-0.16576	2.1463	1.6106	0.96931	-0.4576	0.030727	-0.79655	-0.97948	0.5284	0.85801	3.4536	1.8793	1.0467	-0.62876	1.636	3.7633	1.2692	1.419	3.3721	0.94782	0.34031	-0.44149	2.3503	-0.87887	-0.38668	0.352	0.5535	3.4816	2.4115	3.7424	-2.1387	1.5833	0.46166	-1.3751	0.88932
1.8509	-2.1719	-0.90526	0.7031	-3.2455	0.5582	-0.56298	-4.25	-3.1566	0.89814	-4.8632	0.84792	-1.6273	0.3416	-2.1154	-0.61697	-2.8064	-1.9228	-3.1901	1.7818	-4.6788	-4.2334	-1.6024	-4.2211	0.81278	-0.37797	-0.54159	-0.63637	-4.0411	-2.4686	0.75893	-3.2408	-0.084846	-0.89111	1.6474	-2.1254	-2.077	-1.986	-3.4289	-1.55	-2.4352	-1.0636	-4.1058	2.0691	0.15581	-0.92354	-3.1585	0.61095	-0.54011	-1.6546
9.5159	5.5437	7.2746	8.8001	5.1763	9.7796	4.1572	6.781	10.977	7.1189	7.2296	7.8715	6.208	7.1539	6.7377	6.0579	7.0681	9.0462	6.5922	8.6557	8.1998	8.4069	8.982	6.8515	9.5213	5.1897	5.379	9.8861	8.6716	10.492	11.762	8.9646	8.2518	4.5246	6.863	6.3752	6.0387	6.2561	8.3487	8.3718	8.1438	6.9363	11.032	3.6272	7.397	6.8348	10.143	10.921	5.6316	5.239
-6.1192	-5.5968	-5.5568	-6.1096	-6.2356	-5.9182	-4.361	-3.9477	-5.2094	-5.9584	-5.5338	-6.2615	-3.6038	-7.6137	-6.0769	-6.8572	-6.1468	-4.9814	-5.4183	-8.2983	-2.1044	-5.025	-5.3777	-4.6605	-5.3086	-6.1671	-5.0138	-8.5002	-4.347	-5.2951	-3.4306	-6.8429	-9.2269	-6.9697	-2.3339	-6.6627	-3.9564	-5.8554	-8.4306	-3.4023	-9.3245	-4.2686	-4.0846	-9.4112	-5.4448	-5.4348	-5.0836	-2.7379	-6.9336	-5.9477
-11.652	-10.653	-8.6681	-8.8506	-7.8308	-8.4677	-6.9118	-7.7979	-11.041	-9.648	-9.6702	-8.8378	-8.2378	-8.1969	-9.4849	-7.0873	-9.1231	-8.3867	-10.34	-9.4502	-11.06	-11.338	-6.3726	-10.472	-10.944	-8.5913	-10.314	-7.6846	-8.4609	-7.4388	-8.6761	-12.392	-5.5522	-8.1705	-11.069	-12.439	-7.4898	-9.3285	-8.1965	-8.1524	-11.718	-4.0536	-7.5458	-3.1546	-9.9159	-10.548	-7.0274	-6.5595	-8.4031	-8.2624
8.309	10.524	8.4324	6.3685	10.012	9.1024	9.6748	10.571	9.0858	11.404	6.8523	9.166	8.9624	10.259	7.3441	11.989	8.6038	13.745	13.009	10.924	9.2017	8.8877	14.543	10.729	9.6983	10.016	9.3319	8.1888	9.9278	8.6361	8.724	12.32	8.352	9.1585	8.1461	6.0975	8.1379	7.7036	9.4408	11.155	8.9542	9.2381	9.7815	6.8437	7.7437	10.411	10.344	10.8	10.946	8.8276
8.7307	10.997	10.541	10.797	10.039	7.9223	11.258	10.411	8.8876	10.019	5.3162	8.083	12.559	8.285	9.6292	8.4117	8.9517	14.61	6.4376	9.4402	11.7	7.1001	9.0422	12.866	5.3687	11.265	10.097	5.5059	6.8546	6.6999	8.1291	8.1883	11.533	11.362	10.443	9.549	12.656	8.4412	10.678	11.113	11.344	12.974	9.5059	11.703	7.9628	8.9907	9.5275	10.578	10.272	8.3253
-8.2671	-9.512	-6.2921	-8.7523	-4.8354	-8.5844	-8.2126	-6.5625	-4.2091	-8.4398	-8.2546	-7.817	-8.451	-5.9975	-7.5729	-7.595	-5.5687	-3.202	-6.4288	-5.4004	-9.362	-6.3929	-6.8982	-6.8345	-4.2571	-7.1665	-4.1839	-5.621	-6.4335	-7.5366	-7.8204	-9.6072	-9.5876	-5.3666	-5.291	-7.9719	-4.0578	-4.8065	-8.0186	-4.7121	-4.6399	-9.4574	-8.9065	-6.1917	-5.29	-5.4402	-5.6738	-7.7374	-6.7373	-9.0841
-13.394	-14.152	-14.129	-11.995	-12.576	-12.895	-12.574	-12.113	-14.15	-11.724	-12.828	-10.032	-14.811	-13.117	-16.742	-10.778	-9.1636	-11.057	-12.685	-16.494	-12.583	-13.544	-8.9836	-14.966	-11.78	-12.102	-12.839	-10.347	-14.894	-11.751	-14.884	-11.447	-11.316	-14.15	-13.717	-13.578	-13.133	-14.38	-13.853	-9.8705	-13.582	-13.326	-13.512	-11.202	-13.348	-13.838	-11.757	-13.694	-12.707	-10.441
-20.818	-20.229	-20.278	-19.004	-19.971	-21.472	-18.741	-19.652	-19.119	-23.171	-22.582	-21.704	-20.356	-21.734	-19.978	-20	-24.105	-21.352	-19.296	-21.2	-17.879	-17.907	-20.954	-17.841	-18.122	-20.384	-19.171	-19.971	-20.849	-19.124	-23.022	-18.908	-19.927	-20.953	-21.13	-17.257	-24.87	-21.133	-22.645	-22.77	-20.055	-18.184	-23.904	-21.678	-22.865	-18.8	-21.136	-20.541	-22.19	-22.005
9.3766	9.0635	14.307	8.5896	9.7651	7.024	7.5019	8.4716	7.6273	8.8926	12.47	7.8846	12.027	11.116	12.359	10.565	12.982	8.6549	8.8987	5.8629	12.076	6.8089	7.2711	10.126	10.507	11.898	7.2368	12.113	10.197	7.1177	10.729	8.9675	8.6244	11.302	9.5389	9.6089	7.3113	10.515	8.9455	9.7717	10.963	10.017	9.7058	11.699	10.546	7.3148	11.136	10.583	8.9057	8.9568
-0.94944	1.1991	0.52471	2.908	2.5723	0.7293	0.6636	-0.53441	1.6748	-2.792	1.8569	1.3814	-0.93127	-1.5794	-2.9905	1.3106	-2.2126	0.1336	1.0733	-1.0653	-0.25978	-0.31423	0.68288	0.76938	-1.1274	-0.94886	0.78773	-0.89879	1.9419	-2.6801	-0.18561	-0.69171	1.5317	-0.2931	1.0376	0.86758	0.72795	-3.7449	-3.008	-0.76384	-3.9513	-0.27641	2.3484	-0.29036	-0.41711	-2.4163	-0.90145	-2.801	-3.3532	1.4214
-1.5982	-4.6991	-3.3692	-1.4626	-5.6381	-3.2387	-4.7893	0.66945	-5.0917	-5.1869	-2.6128	-5.0107	-6.1085	-5.3167	-2.8337	-0.97223	-4.3646	-6.4215	-5.8928	-3.7977	-5.8774	-2.2898	-2.6354	-3.9354	-5.3757	-3.53	-1.8441	-3.7221	-0.80131	-4.1973	-2.1908	-4.2389	-2.4992	-1.5464	-1.2012	-5.4811	-3.5282	-4.9338	-5.0361	-2.4558	-3.3321	-5.1123	-3.7966	1.0373	-6.3996	-5.328	-1.0972	-2.7845	-2.9953	-5.0454
-4.0337	-6.3813	-5.9144	-2.2983	-4.3576	-7.75	-3.6245	-4.5468	-0.20619	-4.9604	-1.4755	-4.092	-3.7235	-3.8153	-4.0257	-2.2359	-4.3072	-4.9347	-2.8362	-1.558	-5.3366	-2.9129	-6.9572	-4.0509	-1.4905	-2.9323	-0.81564	-2.992	-2.4654	-6.718	-0.69341	-2.6653	-3.6584	-2.9001	-4.6946	-5.8099	-2.4792	-3.6695	-1.5281	-2.804	-3.3098	-4.0465	-3.4742	-3.4936	-1.6809	-3.1856	-6.7228	-1.372	-2.397	-4.4817
2.866	-0.19351	3.1592	0.83037	1.4815	1.7431	2.6332	1.8609	0.91718	4.9869	-0.23204	3.1125	3.0702	0.47543	2.5406	3.0795	-1.8719	1.4266	-0.0049034	5.9637	6.1131	0.91531	-0.14755	1.7074	-1.359	0.29472	-0.028555	-0.48155	2.6531	2.9921	1.8543	0.32617	0.68695	1.1078	-0.41141	0.34482	1.53	0.9827	1.6516	0.19783	2.2386	1.5983	3.9675	-0.5278	1.1829	2.8847	2.1834	2.3712	1.0381	2.6065
-13.776	-11.62	-11.685	-10	-12.875	-14.046	-10.554	-13.232	-10.389	-11.517	-12.283	-7.825	-9.514	-10.482	-15.09	-12.036	-9.2676	-7.8463	-10.921	-12.73	-11.348	-11.486	-14.184	-10.98	-11.68	-8.3464	-12.038	-8.6647	-9.1356	-10.82	-12.698	-13.134	-11.251	-9.0504	-11.225	-10.752	-13.709	-10.689	-11.213	-8.3474	-9.4731	-11	-12.648	-12.694	-11.958	-9.6483	-12.435	-15.459	-11.685	-7.9243
8.6175	10.718	7.1702	8.5929	7.3436	10.271	10.449	6.0197	8.6798	9.7067	8.7977	10.549	8.5719	7.4951	8.0954	5.2855	9.4431	7.6047	9.0855	8.3005	9.4909	7.665	11.641	7.6502	9.4557	10.416	4.0863	8.1519	9.3415	13.054	4.4889	11.816	6.3294	5.7665	8.4659	7.2752	7.527	10.074	9.2597	4.339	11.454	7.2446	10.727	9.1894	9.4888	10.143	9.9061	7.5518	9.0587	9.9548
-14	-17.894	-15.059	-12.823	-15.982	-16.083	-15.636	-12.81	-13.241	-11.952	-14.996	-12.736	-16.458	-16.102	-16.616	-13.921	-10.923	-13.299	-13.773	-16.421	-14.765	-12.522	-11.967	-16.364	-12.552	-14.261	-14.802	-15.169	-16.993	-14.408	-14.707	-13.537	-13.672	-15.43	-13.83	-12.976	-15.101	-12.087	-10.541	-14.167	-15.545	-15.173	-15.611	-14.895	-15.264	-13.621	-15.212	-16.545	-13.884	-14.67
3.135	-1.3096	-1.8571	0.7808	-0.32237	2.3621	0.58596	-1.7457	-3.2978	-1.9734	-0.6424	-0.31971	2.1738	-2.1018	-2.0308	1.9588	0.095268	-0.054743	-1.258	-1.1387	-1.1397	0.30452	-2.1938	-1.4141	-0.87142	-1.3435	-1.4365	0.46513	-3.1396	-7.3999	-1.2586	1.075	-1.5807	0.72969	1.0236	-2.117	-2.2918	-1.4436	-0.60769	-0.67441	-1.6084	-3.7426	-1.0453	-1.5353	0.17868	1.9644	0.17596	-1.3586	2.1316	-0.11401
-10.977	-7.999	-10.021	-7.8646	-10.536	-10.962	-9.3794	-9.5354	-8.9018	-8.8715	-10.594	-8.3441	-13.026	-10.669	-11.734	-8.0396	-11.22	-12.557	-8.0721	-9.0495	-10.49	-10.374	-10.399	-11.423	-8.7329	-6.2719	-10.857	-8.232	-10.197	-10.238	-10.346	-11.244	-7.6919	-11.352	-13.441	-9.9092	-9.2292	-11.733	-8.0931	-7.0852	-7.6284	-10.974	-8.5907	-10.736	-6.9767	-10.957	-10.917	-12.869	-10.558	-12.155
1.9588	2.8337	-0.42723	5.4055	0.59043	0.42575	0.71565	1.0135	4.7628	3.0194	1.5333	3.044	2.0313	-0.087074	0.87118	-0.50759	2.8185	2.4021	4.4036	5.3281	1.0569	2.4552	-0.67731	2.7471	3.1582	-1.9181	-0.50174	2.8748	-1.363	1.9366	0.59928	2.2555	2.3896	1.9571	0.80366	0.13301	2.6023	-1.4358	-2.0217	2.1345	1.9955	2.4557	3.0176	0.80326	1.219	0.87245	0.73327	4.2653	3.5173	2.9683
0.20494	0.27449	-1.9759	0.59234	-2.9552	1.2339	-2.3846	3.7419	-0.30045	0.34499	-3.6958	-1.6205	-1.5818	-2.4562	0.43515	2.9686	-0.4738	2.0423	1.6572	3.024	0.2064	0.97528	1.5497	1.9816	1.1053	-3.1453	-1.3327	1.0237	-1.9527	3.0459	-0.81641	-4.7339	0.33163	2.5094	-1.973	0.9573	0.68808	-0.13355	1.6497	5.3829	1.2823	-0.90516	3.0577	0.14905	-0.92782	1.7891	1.7014	3.4637	-0.66819	0.35719
5.4807	5.9423	6.3004	8.0498	7.4258	8.1231	3.6027	7.0107	1.5107	5.6239	5.5173	8.1991	7.7084	7.6286	3.9301	4.8376	2.8913	7.0029	5.1288	5.418	3.6878	7.3392	4.0102	7.1316	3.1773	7.234	9.3087	6.3482	7.3281	6.3157	4.8107	2.4588	6.5102	6.1773	5.6271	4.1427	6.1278	4.1357	5.6746	5.3355	6.4569	4.3339	7.2094	5.8464	10.492	5.1455	9.3073	4.8734	8.0812	2.6139
-5.0469	-4.6444	-4.8406	-3.3707	-7.2478	-6.4327	-8.0825	-6.812	-7.0916	-5.3408	-6.1737	-6.258	-4.7578	-3.9303	-1.4971	-4.2915	-5.1106	-5.185	-6.5168	-3.9051	-7.6611	-4.7714	-3.0396	-4.8324	-4.0539	-5.419	-3.8885	-5.1398	-5.6063	-6.7409	-7.5714	-6.2989	-2.879	-9.7646	-3.1594	-3.5198	-5.0553	-3.9424	-2.39	-3.419	-4.0324	-7.3655	-4.6149	-2.6458	-5.8599	-7.9667	-4.8002	-7.5494	-5.992	-6.972
-8.0352	-15.324	-13.488	-13.158	-10.375	-11.797	-12.164	-10.306	-9.4819	-9.8032	-10.427	-13.833	-11.754	-9.6888	-8.1823	-9.9635	-9.6524	-9.553	-8.557	-10.067	-9.7251	-12.68	-11.498	-12.592	-9.4981	-10.149	-9.475	-8.8147	-10.597	-10.522	-13.68	-9.5097	-9.3543	-8.5391	-11.908	-9.0347	-13.354	-10.061	-12.441	-8.4331	-7.9992	-11.91	-7.0493	-11.292	-8.9145	-11.271	-13.221	-10.546	-11.437	-9.9388
-12.151	-14.417	-12.786	-17.724	-12.789	-13.076	-13.001	-13.926	-13.135	-10.195	-15.825	-11.619	-15.187	-15.543	-16.839	-12.73	-17.877	-14.812	-16.321	-15.671	-13.241	-14.078	-14.337	-15.849	-15.797	-13.011	-14.309	-13.059	-13.669	-13.936	-14.511	-12.48	-13.143	-11.375	-16.958	-15.218	-11.14	-15.717	-14.639	-15.213	-15.329	-13.815	-14.804	-12.644	-15.262	-11.126	-10.463	-12.321	-17.221	-13.485
-5.4597	-10.173	-8.7919	-5.8883	-12.316	-12.086	-7.9516	-9.3773	-7.3099	-6.9895	-9.275	-11.507	-9.7663	-7.2107	-9.0278	-11.631	-11.085	-12.06	-5.62	-7.4702	-11.684	-5.9216	-9.1185	-9.1931	-7.871	-10.598	-9.4222	-8.3167	-10.216	-10.742	-9.139	-8.4381	-10.463	-9.1293	-7.7221	-11.27	-8.4699	-10.198	-7.9022	-8.2056	-7.0514	-8.5798	-8.6932	-9.7933	-8.5837	-8.4187	-7.8412	-7.372	-8.2592	-8.6535
-4.5515	-3.6392	-1.4204	-1.8454	-3.7458	-4.2097	-1.6481	-1.6743	-1.4613	-4.1528	-3.6832	-2.3397	-2.2864	-0.75379	-4.1548	-3.8353	-3.7517	-0.5823	-2.8244	-2.5593	-4.518	-3.682	-2.1743	-1.0713	-3.1642	-5.2706	-3.1332	-1.5031	-3.3812	-3.8453	1.1354	-2.8775	-2.5704	-0.91418	0.1088	-1.1781	-1.2122	-2.7419	-3.4633	-2.1054	-0.35643	-2.8924	-3.6439	-1.471	-2.6329	-2.6559	-1.0754	-4.1599	-2.2366	-2.9505
9.5442	6.9897	4.4127	5.6719	6.0312	5.3246	8.8271	10.493	6.1092	10.459	10.574	8.7531	8.6995	7.8622	6.371	7.8339	9.7286	14.147	4.4429	5.6755	9.1951	6.1776	7.3837	10.659	9.555	6.215	7.1676	8.9457	8.8808	7.2649	7.9005	7.0739	7.0065	5.9482	10.028	9.5109	10.318	7.4248	12.007	7.8775	8.767	9.31	7.5106	8.6671	8.0635	7.4644	9.0346	8.576	8.2532	6.7577
-4.8518	-2.2206	-3.886	-1.7266	-3.0154	-4.6869	-5.0445	-1.0397	-8.8008	-4.5214	-3.2238	-7.2964	-2.9759	-3.1382	-3.9776	-8.8561	-4.0512	-7.6169	-2.2835	-3.7042	-4.1267	-3.2222	-2.6986	-7.5351	-4.8566	-4.597	-3.728	-1.6096	-2.2135	-7.9632	-6.2596	-5.9296	-3.7185	-5.6688	-5.7583	-3.7844	-4.8549	-6.2497	-5.4787	-5.0268	-5.8195	-5.56	-1.5298	-3.8902	-5.134	-6.2821	-4.4622	-4.9257	-2.0163	0.16108
-1.4345	2.3329	3.7475	3.0576	-1.3179	-1.8796	-0.39967	2.8883	1.4616	0.61551	-1.2413	1.6223	0.29632	2.2517	1.0628	1.3613	2.4353	0.78057	-2.4622	4.1446	2.7982	-0.37909	6.1183	2.2403	1.0568	2.4183	2.1487	-1.2996	2.2066	-0.68946	2.1261	-2.4987	2.6571	-0.9534	2.6477	1.9097	3.2921	1.3474	2.2352	0.67269	0.75988	1.5196	1.2051	0.91113	0.24236	-0.78536	1.1545	-0.9457	-0.17153	1.473
10.565	8.0137	5.3918	10.235	5.9394	10.327	6.6449	9.5443	10.985	3.6978	6.797	10.688	6.4888	8.4447	8.0823	6.8421	6.9376	9.4405	11.375	6.6052	9.1307	9.1369	7.2012	7.5282	10.784	5.7221	7.3644	6.4798	8.2983	9.3986	6.9906	8.2793	10.55	8.0918	6.693	10.75	9.931	6.5849	8.667	10.032	8.9229	6.67	7.9405	7.723	9.8381	8.8912	9.4304	6.2416	7.8889	7.2513
[truncated: 326 more rows]
[truncated: 150 more columns]
