# Supplementary material for: Genetic dissection of main and epistatic effects of QTL based on augmented triple test cross design
Source: PLoS One. 2017 Dec 14;12(12):e0189054. doi: 10.1371/journal.pone.0189054 (PMC5730204; doi:10.1371/journal.pone.0189054)
Supplement: S7 Supporting Information — (ZIP) [file pone.0189054.s007.zip › z2_1350_0.8_10.csv]

-7.4782	-7.8365	-7.211	-8.0619	-8.35	-7.5701	-7.2717	-6.7901	-8.6228	-8.3481	-7.6637	-7.977	-8.0755	-6.8771	-7.2537	-7.9534	-9.2278	-7.4099	-7.9496	-7.3722	-7.5892	-6.8446	-7.7429	-7.8372	-8.0017	-7.8402	-8.0457	-7.6001	-7.0218	-7.672	-8.1365	-7.8681	-8.1743	-9.0982	-8.1254	-6.4631	-7.6625	-7.5919	-7.307	-8.3406	-8.881	-7.6766	-7.228	-8.2058	-7.9518	-7.7497	-7.7123	-7.386	-8.1612	-7.9145
-3.9697	-3.6895	-3.046	-2.762	-4.3925	-2.719	-3.6605	-2.7421	-2.9466	-2.7522	-2.6923	-3.7772	-2.4681	-3.4021	-3.724	-2.9759	-3.3651	-2.9999	-3.4793	-3.766	-4.1865	-2.2581	-3.7252	-3.2012	-3.2547	-2.4559	-3.5339	-2.8546	-3.4701	-2.8378	-3.0508	-3.2775	-3.7193	-3.8741	-2.8303	-2.6506	-3.0811	-3.2891	-3.8689	-3.248	-3.4831	-2.3512	-3.8717	-4.5547	-3.8239	-4.1629	-3.9286	-3.807	-2.863	-3.2602
0.48198	-0.71763	0.0975	-0.13927	0.54549	0.5491	1.274e-06	1.0331	-0.083048	-0.85033	-0.56586	0.21473	-0.23825	1.3501	0.48044	-0.35598	0.12231	-1.4263	-0.20467	0.24878	-0.89631	0.11682	0.53195	0.67962	-0.2331	-0.073883	0.38502	-1.4386	0.73515	0.30647	0.42806	-0.79594	-1.2699	-0.70606	-1.0889	-0.72817	0.17378	-0.95598	0.90234	-0.45364	0.31311	-0.743	0.542	-0.93847	-0.075136	0.080775	0.033287	0.96245	1.0651	0.20786
-2.3154	-1.7495	-2.4224	-1.9627	-1.872	-3.1399	-2.7557	-2.424	-1.9889	-1.2316	-2.5778	-2.3622	-1.7475	-2.8543	-1.7344	-3.1881	-2.2982	-3.0725	-2.3745	-2.558	-2.9317	-2.2217	-2.5592	-3.197	-2.5125	-2.3621	-2.2807	-1.5744	-2.8159	-3.1579	-2.4497	-1.9775	-2.1467	-3.2894	-2.0348	-2.7888	-3.8261	-3.6376	-2.0384	-2.1566	-3.2174	-2.202	-3.3386	-2.5943	-1.94	-2.9312	-2.8907	-2.0983	-2.1573	-3.3868
-1.0771	-1.6698	-1.6592	-1.8618	-2.8473	-1.8648	-2.2975	-2.5716	-2.1836	-1.9188	-1.861	-1.6826	-2.9494	-3.8013	-3.529	-1.9652	-2.2434	-2.241	-3.8166	-2.7295	-1.3599	-3.541	-2.5486	-3.0434	-2.9464	-1.6314	-2.8095	-2.5184	-2.1408	-2.1207	-1.7066	-2.3786	-2.0325	-2.6431	-1.4137	-2.3803	-2.7905	-0.96383	-2.3289	-1.0748	-2.3577	-2.2051	-2.5882	-1.4452	-2.0729	-1.7636	-1.8132	-2.5693	-2.2337	-3.2024
-9.2017	-8.5508	-8.8673	-8.5507	-8.6553	-9.7742	-8.7358	-8.1696	-8.5556	-9.0106	-9.7334	-9.0361	-8.9662	-9.0074	-10.132	-10.385	-9.9202	-9.8432	-9.0143	-8.3504	-8.8969	-7.6907	-9.2957	-8.257	-9.3799	-8.8539	-9.0733	-8.8269	-9.6748	-9.3504	-8.9697	-9.5013	-8.6848	-7.3241	-9.2936	-9.0326	-8.4575	-7.8682	-9.5208	-8.5872	-8.8513	-9.3638	-8.253	-7.8368	-9.0975	-9.3264	-7.828	-8.7342	-9.2618	-9.3879
-4.9777	-5.056	-4.0381	-3.5941	-5.043	-4.4662	-5.2177	-4.2104	-3.1725	-3.6307	-4.8153	-3.461	-3.5722	-3.6576	-3.8799	-4.5586	-4.4867	-4.2292	-5.1232	-3.901	-3.508	-3.976	-4.0945	-4.5518	-4.398	-4.9738	-4.1899	-4.1201	-3.905	-3.8919	-4.0873	-3.8842	-4.2625	-4.4669	-4.4219	-3.1417	-3.8971	-3.2595	-4.4162	-4.6334	-4.4911	-3.7646	-3.9945	-3.8945	-4.4356	-3.5713	-4.4731	-3.7038	-3.5833	-4.7502
-3.668	-3.2898	-4.0233	-3.8268	-4.4192	-3.7788	-3.4851	-3.3968	-4.1421	-3.5448	-4.4266	-4.4532	-3.1576	-4.6769	-3.0822	-3.2157	-4.8497	-3.0621	-4.0244	-2.4221	-3.3549	-2.003	-5.1272	-3.8792	-3.7653	-4.1342	-4.4038	-5.1207	-3.2063	-3.9884	-3.6782	-3.7765	-4.0152	-4.7326	-4.496	-4.0305	-4.5862	-3.7652	-3.2325	-4.3117	-5.2288	-4.5454	-4.4781	-4.2981	-3.4648	-3.9363	-4.3653	-3.2102	-4.692	-3.7976
-12.406	-11.879	-13.57	-13.002	-11.77	-13.983	-13.235	-13.056	-12.435	-13.533	-14.26	-13.776	-12.833	-13.182	-12.771	-13.024	-13.046	-12.929	-12.6	-12.999	-12.525	-12.531	-13.684	-12.818	-13.265	-13.085	-12.829	-13.391	-13.384	-12.619	-13.781	-12.371	-13.554	-13.003	-13.279	-12.55	-13.511	-13.594	-13.199	-14.083	-13.938	-13.199	-12.408	-14.323	-13.612	-14.356	-12.616	-13.107	-12.244	-12.681
-8.2005	-8.3602	-6.6357	-8.2737	-7.5122	-7.2796	-7.2414	-6.4513	-7.3283	-7.5847	-7.6625	-8.9052	-6.7195	-8.0545	-7.7159	-7.8698	-8.2399	-7.1716	-8.0829	-6.5473	-7.7635	-7.3478	-7.1777	-8.0504	-6.7719	-7.4152	-7.9236	-7.4454	-8.01	-6.025	-6.3056	-7.0558	-7.0767	-7.5384	-8.2846	-7.0105	-7.0632	-8.4151	-7.2185	-7.6567	-7.8822	-7.4855	-6.4347	-6.9712	-7.4819	-7.8276	-7.9614	-6.9158	-7.4646	-8.0265
-11.209	-10.868	-11.758	-11.8	-12.279	-11.124	-10.169	-12.163	-12.387	-11.69	-11.02	-11.166	-12.996	-11.966	-11.859	-11.157	-12.117	-12.653	-11.645	-11.511	-12.051	-11.96	-12.743	-10.389	-11.876	-11.544	-11.519	-11.908	-12.029	-11.613	-11.371	-11.561	-12.064	-11.302	-11.767	-11.403	-12.253	-13.817	-11.349	-11.91	-12.165	-12.142	-11.794	-11.322	-11.754	-11.883	-11.988	-11.148	-12.119	-11.544
9.1285	9.6133	9.9258	9.0706	10.091	10.184	9.0627	10.475	9.3583	10.483	11.054	10.862	9.6174	8.9325	8.453	9.385	10.845	8.8524	10.706	9.9863	10.628	10.56	9.8092	10.075	8.9901	9.5319	9.2324	8.8794	9.5934	9.6589	9.8801	10.698	9.4401	9.588	9.5792	9.7839	10.012	9.2081	10.384	10.268	8.8023	10.157	9.9981	10.263	10.688	10.074	10.053	9.7544	9.5819	10.523
-13.108	-13.683	-14.536	-13.251	-12.216	-12.319	-13.238	-13.587	-13.534	-13.722	-12.681	-13.102	-12.587	-11.065	-12.752	-13.529	-12.471	-11.725	-12.792	-12.714	-12.536	-12.487	-12.982	-12.061	-12.269	-11.568	-13.959	-11.919	-14.626	-12.188	-11.98	-12.552	-13.303	-12.852	-12.368	-12.882	-12.32	-13.102	-13.189	-13.256	-11.668	-13.311	-13.489	-13.452	-12.245	-13.891	-13.531	-13.311	-12.678	-11.947
-1.8255	-2.0983	0.17231	-0.58174	-2.0842	-2.3339	-1.0481	-2.7718	-2.0029	0.12606	-2.6818	-0.8377	-1.654	-1.3756	-2.4353	-1.5454	-1.2391	-2.1373	-0.91327	-1.7413	-1.5367	-1.5617	-1.0279	-1.1766	-0.54411	-1.1344	-1.3805	-0.11799	-1.9458	-2.085	-1.4206	-1.6058	-1.5027	-0.52613	-1.5337	-1.813	-1.7968	-0.6178	-0.92106	-1.339	-2.0714	-0.93586	-0.298	-3.1893	-2.2616	-1.3959	-1.5767	-2.7811	-1.7288	-1.2897
5.7348	6.5243	7.3713	6.393	7.1549	6.2217	7.9307	6.4033	6.3754	6.7672	7.2567	6.2779	6.4088	6.8957	6.1162	6.5831	6.838	6.2323	6.8761	6.9134	6.7394	6.2643	5.7882	6.8372	6.5631	7.1302	6.593	7.5616	6.8584	6.0948	7.0128	5.8486	7.0685	6.7906	5.9346	6.8816	6.289	7.0349	7.5554	7.1641	6.1771	7.5919	7.7215	6.3113	6.1244	6.6067	6.1925	6.7261	6.6831	7.303
-1.7612	-1.4427	-0.83122	-2.5543	-1.4214	-0.70797	-1.4786	-0.90409	-1.8362	-2.1239	-0.42182	-0.50849	-0.72766	-0.90547	-2.8667	-2.082	-1.6863	-1.2785	-1.4938	-1.1906	-1.1972	-0.65042	-0.24628	-1.1035	-1.3781	-1.3875	-1.7399	-0.59433	-1.3169	-1.7467	-1.6284	-0.8035	-0.40296	-1.4508	-2.0475	-1.2799	-1.0155	-1.8816	-1.7685	-2.2301	-1.2753	-1.8845	-1.433	-0.066619	-1.1112	-1.4059	-2.2478	-2.4291	-0.58662	-1.2624
-23.726	-22.965	-23.489	-22.768	-21.983	-21.835	-22.57	-22.295	-22.414	-21.546	-21.65	-23.017	-22.382	-22.069	-22.245	-22.175	-21.909	-23.354	-21.608	-21.615	-21.246	-21.791	-22.23	-21.807	-23.051	-21.902	-22.291	-22.307	-20.834	-22.806	-23.137	-21.532	-21.634	-22.564	-21.875	-22.051	-22.078	-21.645	-21.68	-22.277	-22.642	-21.6	-21.875	-22.408	-21.603	-22.722	-21.236	-23.458	-22.427	-21.858
6.4921	6.5275	6.9894	7.0955	6.1804	7.8253	5.6162	7.7482	6.7625	7.0317	7.5305	6.8328	6.2701	7.3267	6.8357	7.3048	7.0303	6.3802	6.0977	6.1698	6.593	6.2311	6.5685	6.9684	6.3952	8.2211	6.2569	7.416	6.1237	7.7283	7.8831	7.6843	7.5232	7.5861	6.0319	6.1643	6.873	6.7186	6.9042	7.4486	5.951	6.554	7.7886	6.5868	7.216	6.8308	8.0491	6.2279	6.8075	6.5137
-4.5355	-3.7364	-3.482	-3.6014	-3.5828	-3.4294	-3.5092	-4.1564	-4.066	-4.2295	-2.9174	-4.1845	-3.4026	-3.191	-4.0179	-3.8786	-4.1531	-4.0194	-3.4167	-2.9279	-2.7001	-4.7574	-4.1116	-4.0387	-4.2379	-2.9703	-4.7123	-3.9984	-3.6715	-4.1777	-4.2985	-3.2758	-3.7496	-4.5716	-3.4071	-4.7056	-3.8762	-3.3389	-4.3495	-4.3677	-4.7592	-4.2109	-3.8905	-3.554	-4.418	-4.3695	-5.1368	-3.9149	-2.9093	-3.2813
-8.7152	-8.9967	-9.6965	-8.041	-9.2751	-8.8003	-8.9434	-9.3405	-8.3743	-10.442	-9.3321	-9.6046	-9.3715	-8.949	-9.2301	-9.3974	-8.6854	-8.7329	-10.121	-10.628	-9.254	-9.4431	-9.8568	-7.7331	-9.8026	-9.1085	-8.6435	-8.2774	-8.3875	-8.7656	-7.4703	-8.5313	-9.1059	-9.2524	-8.6147	-9.1469	-8.9543	-8.5631	-9.0101	-8.4982	-9.102	-8.8799	-8.8267	-9.1198	-8.615	-9.642	-9.0087	-8.1249	-8.4106	-8.1455
-1.4529	-0.97851	-2.5846	-1.3794	-1.7389	-3.3174	-2.2906	-1.8159	-2.9306	-1.9732	-1.564	-1.2849	-2.4011	-0.77643	-1.3837	-1.7194	-2.1604	-2.3702	-2.2557	-1.3035	-0.98328	-2.5394	-2.3763	-1.4228	-0.69864	-1.0947	-1.3924	-0.64589	-1.8016	-2.973	-1.2195	-2.6525	-2.2271	-2.5872	-1.4977	-0.4186	-2.0817	-3.0184	-2.462	-2.9926	-2.0816	-2.4677	-2.1521	-1.6055	-1.5278	-0.85905	-2.1998	-1.4701	-2.1441	-1.5035
1.8921	3.2368	2.7487	2.1298	2.7922	3.127	4.0075	4.0412	3.222	3.0447	3.1085	2.9566	3.6276	3.46	2.1319	3.5823	4.0695	4.4633	4.3179	2.8413	3.7665	3.7076	4.2809	3.3144	3.2101	2.9949	2.5225	3.6564	3.3343	2.1223	3.4247	3.1063	3.3305	3.1977	3.4325	1.6484	2.5878	3.6812	3.3013	1.8442	2.3504	2.9379	3.8012	3.1315	2.5148	3.7734	3.8207	3.1299	2.806	2.9729
-14.673	-13.409	-13.474	-14.598	-14.237	-14.86	-15.078	-14.85	-14.075	-14.761	-14.35	-15.068	-14.751	-13.96	-14.321	-14.427	-14.67	-14.222	-14.096	-14.996	-15.181	-14.879	-14.224	-14.458	-14.447	-13.845	-14.947	-14.679	-14.357	-14.97	-13.19	-13.877	-16.33	-15.491	-15.124	-15.004	-14.276	-14.419	-13.093	-15.187	-13.583	-14.669	-14.483	-15.034	-15.197	-15.172	-14.593	-14.598	-14.656	-14.713
-11.932	-11.68	-11.917	-12.156	-12.159	-11.217	-12.109	-11.102	-11.689	-12.362	-11.934	-10.253	-11.834	-12.312	-10.72	-11.686	-11.224	-11.044	-11.129	-11.868	-11.43	-12.998	-11.485	-12.82	-12.224	-11.13	-10.841	-11.212	-12.692	-11.035	-11.593	-11.582	-10.945	-12.527	-11.703	-11.295	-12.025	-12.346	-12.187	-11.126	-11.186	-11.635	-12.063	-12.462	-11.678	-12.161	-11.137	-11.604	-10.28	-12.306
-12.699	-13.407	-12.076	-12.756	-14.023	-13.639	-12.905	-11.926	-12.98	-11.817	-13.671	-13.227	-12.878	-12.758	-13.633	-14.733	-12.763	-12.722	-13.173	-13.061	-13.193	-12.672	-11.584	-14.17	-12.691	-13.149	-12.421	-13.215	-12.557	-13.17	-12.378	-13.039	-14.346	-12.687	-13.27	-13.13	-13.901	-13.908	-12.411	-14.374	-13.597	-12.758	-13.442	-13.481	-13.359	-13.931	-13.83	-13.202	-14.145	-12.697
-14.98	-15.061	-13.817	-14.28	-15.242	-14.141	-13.302	-14.73	-14.364	-15.17	-15.413	-14.469	-15.085	-14.705	-14.246	-15.445	-14.615	-13.33	-14.606	-14.908	-13.783	-14.812	-14.771	-13.272	-15.218	-14.706	-14.794	-14.428	-13.506	-14.449	-15.712	-14.906	-14.392	-12.949	-13.935	-14.405	-14.527	-14.648	-14.023	-15.029	-15.011	-14.472	-14.492	-14.93	-16.081	-13.878	-15.718	-14.046	-14.005	-15.654
1.1772	3.1235	2.1933	2.3311	1.877	1.7813	1.1767	2.0967	2.0344	2.1334	1.0556	2.1087	2.687	1.9326	1.0705	1.6314	2.6327	1.3227	1.0881	2.4425	1.8755	1.8114	2.7139	1.543	3.4403	1.5531	1.112	0.87657	2.0947	2.9734	1.5395	2.6572	2.5013	0.80596	0.63495	2.0577	1.5802	0.95075	1.6033	1.7088	2.6613	1.2925	2.9524	2.3711	2.2016	1.7914	2.4319	1.9331	2.9064	1.7417
-0.84382	-1.0779	-0.67877	-0.59037	-1.4865	0.0018636	-0.32712	-2.0171	-0.45193	-0.49836	-1.469	-1.3308	-1.8829	-0.4894	-0.91767	-0.9905	-1.8309	-2.1295	-1.8098	-0.46834	-0.9869	-1.2236	-2.1262	-0.60864	-0.40939	-2.2355	-1.8002	-0.69716	-0.55403	-0.7278	-1.4899	-1.0698	-0.74797	-1.6368	-0.63222	-1.7987	-0.71537	-1.0393	-0.82079	-1.9693	-1.2778	-0.72753	-0.46784	-1.5496	-2.4172	-0.56624	-2.1138	-1.5673	-1.4987	-2.2062
-21.402	-21.717	-21.853	-21.779	-22.069	-24.222	-21.708	-21.088	-21.42	-22.582	-22.525	-21.988	-21.215	-21.706	-23.019	-21.625	-21.665	-21.805	-21.702	-22.692	-22.062	-21.613	-22.399	-22.031	-21.65	-21.662	-21.639	-22.166	-22.457	-21.895	-22.595	-22.183	-22.277	-23.545	-22.421	-22.711	-21.96	-22.127	-21.684	-22.827	-23.16	-22.016	-21.879	-22.361	-23.386	-23.416	-22.429	-21.494	-21.267	-22.673
9.6552	9.8199	10.871	10.731	9.7709	10.073	9.0567	9.6255	10.959	10.564	10.291	10.54	11.282	9.2914	10.335	9.2436	9.3836	9.1666	8.7443	10.54	10.006	9.3477	10.843	10.263	9.5986	9.4	10.42	8.5305	8.4239	9.6279	9.2398	9.4452	10.59	10.473	9.7251	10.859	10.459	8.6895	10.07	8.5457	10.476	9.7767	10.21	10.565	9.3972	9.6542	10.292	10.27	9.8817	10.028
-11.491	-12.57	-11.218	-11.951	-11.572	-12.095	-13.581	-11.27	-12.385	-10.699	-10.749	-10.479	-12.384	-11.981	-11.781	-12.218	-11.685	-12.094	-11.711	-12.184	-12.495	-12.111	-11.539	-11.846	-11.287	-10.442	-10.755	-10.498	-11.992	-11.757	-11.851	-11.203	-11.684	-11.593	-11.867	-11.595	-12.571	-12.059	-11.271	-11.443	-11.75	-12.488	-12.06	-10.455	-10.846	-11.652	-11.993	-12.543	-11.936	-11.116
-13.405	-12.862	-13.295	-13.164	-12.255	-11.842	-12.685	-11.699	-12.497	-12.902	-11.681	-11.999	-11.419	-11.849	-13.545	-11.915	-13.069	-13.67	-13.057	-13.048	-12.958	-13.44	-12.155	-11.999	-12.253	-13.457	-12.487	-11.884	-12.921	-12.898	-11.972	-13.416	-12.072	-13.33	-13.372	-12.741	-13.355	-12.03	-12.803	-14.405	-12.64	-12.903	-12.659	-12.753	-13.533	-14.292	-12.076	-13.096	-13.076	-12.851
-0.15851	0.75061	0.095066	0.77227	-0.065867	-0.5916	0.57952	-1.4412	-0.83968	0.4039	-0.4018	-0.95007	-0.085734	-0.059596	0.54897	-0.40793	0.087147	1.0256	-0.65077	0.52813	0.057769	0.5929	-0.21002	-1.0699	-0.089765	0.075633	-0.9029	-0.26324	0.20677	1.0405	-0.75363	0.095215	-0.97872	-0.69222	0.26605	-0.20542	0.7901	-0.55701	-0.89426	-0.75413	-0.32826	0.074663	-0.053113	-0.021011	0.057837	0.48607	0.98926	-0.0057142	0.24178	-0.1551
-4.5704	-6.393	-5.6937	-6.0879	-5.0777	-5.8796	-6.0164	-4.8007	-7.1031	-5.3349	-6.5223	-5.9408	-5.3096	-6.3218	-5.7953	-5.5018	-5.1874	-5.9994	-5.7708	-5.0665	-5.0087	-6.1256	-6.0988	-5.7512	-5.2748	-5.8294	-5.6669	-5.8221	-6.2579	-5.642	-5.5078	-5.3383	-5.177	-5.8038	-6.33	-5.8715	-5.4294	-5.654	-5.1811	-5.7798	-6.0911	-4.6557	-6.5201	-5.1123	-5.6968	-6.5347	-4.9658	-5.3558	-4.844	-4.8946
-4.141	-3.7471	-3.6601	-4.205	-3.6337	-5.3547	-3.2677	-4.4828	-4.5537	-3.9182	-4.3894	-4.8258	-4.9113	-5.171	-4.9523	-3.5138	-4.7515	-4.6725	-4.3139	-3.3272	-3.43	-4.0122	-4.5248	-5.0993	-4.9006	-4.4531	-4.5369	-4.4525	-3.6112	-6.0457	-4.3993	-4.3387	-3.5185	-4.9904	-4.254	-4.6596	-4.9586	-4.5681	-5.2122	-4.4411	-4.1623	-4.601	-4.8726	-4.3455	-4.5107	-5.2612	-4.4698	-4.8467	-4.4439	-3.9706
-4.119	-4.7415	-4.5816	-4.2284	-5.2192	-5.3961	-5.2881	-4.9391	-4.5703	-4.4084	-4.4733	-4.9119	-5.007	-5.1512	-5.0181	-4.0973	-3.9377	-3.6874	-4.8919	-3.4968	-5.5635	-5.1279	-4.189	-4.979	-5.5226	-5.2669	-4.5308	-5.3077	-4.7477	-4.5741	-4.1116	-4.3107	-5.7089	-4.7907	-4.1349	-4.686	-3.6888	-4.0043	-3.9007	-5.0091	-4.0424	-4.6673	-4.1019	-5.7494	-3.9034	-5.3537	-4.6117	-3.8312	-4.7105	-4.2369
4.6001	4.0239	5.8448	4.1504	4.6538	4.7995	5.0077	4.2975	4.2198	4.5029	4.0816	4.2968	5.3613	5.0008	4.809	4.4333	5.0701	5.0532	5.1552	4.9377	4.4238	4.2358	4.3477	4.1547	4.2421	3.8439	4.599	3.1544	4.1581	4.2396	3.9675	4.8096	4.9958	4.2201	4.243	4.158	4.263	3.4261	3.6517	3.8377	3.8584	4.8834	4.3894	4.3891	4.4745	4.5205	4.9709	4.731	4.4999	4.7539
-11.788	-11.857	-10.943	-11.84	-10.484	-10.564	-12.578	-11.647	-11.301	-11.279	-11.506	-10.945	-11.692	-11.425	-12.04	-11.167	-11.497	-11.883	-12.254	-11.578	-12.639	-11.521	-12.201	-10.696	-10.714	-11.769	-12.082	-11.851	-11.987	-10.831	-11.885	-12.11	-11.72	-12.188	-11.708	-12.423	-12.505	-10.595	-10.379	-10.752	-12.69	-11.075	-11.241	-11.466	-12.365	-11.26	-11.498	-10.042	-12.085	-11.422
1.9739	0.99166	2.4866	1.7039	1.9784	1.1706	1.457	0.97384	1.221	0.87099	0.80478	1.3202	0.74068	0.99113	0.87708	2.2413	1.0384	0.98799	2.4321	0.70462	1.6784	1.6025	1.788	2.0363	1.024	0.82418	-0.21263	1.9975	1.7349	0.4785	1.3676	1.8563	1.6238	1.6275	1.7951	2.0076	1.7971	1.2911	0.97209	2.3387	2.1188	1.9031	1.2956	1.3318	2.2608	1.4712	2.6914	1.3614	0.94797	2.4822
-2.7394	-1.2784	-3.4193	-1.7066	-3.2724	-1.0022	-2.5288	-3.2156	-2.9001	-3.3271	-2.552	-2.1421	-2.1765	-1.4916	-2.2298	-3.328	-2.9478	-2.247	-2.3913	-3.5776	-2.0023	-2.9696	-1.3767	-3.43	-1.9372	-1.8436	-3.7448	-2.0502	-2.3422	-2.8192	-3.0852	-2.9703	-3.486	-3.5347	-2.8986	-2.0141	-2.7347	-2.4177	-4.0365	-3.6801	-1.6619	-2.8634	-2.1811	-3.001	-2.0133	-2.8707	-3.1288	-3.0596	-1.8492	-2.4095
-1.5997	-2.5932	-1.3036	-1.2649	-2.0436	-1.0614	-1.1562	-1.5335	-1.3101	-1.9421	-1.732	-1.0116	-0.94282	0.40667	-2.3192	-2.5119	-1.2937	-1.7279	-1.2679	-1.7658	-1.5364	-0.091184	-1.4034	-1.7196	-2.1697	-1.7282	-0.99643	-1.2016	-1.6856	-1.69	-2.4621	-1.6709	-0.81161	-1.0823	-0.91231	-1.6572	-0.88025	-1.6988	-0.42662	-1.4273	-1.6458	-2.1334	-0.76407	-2.4512	-2.0481	-1.1866	-1.6076	-1.9684	-1.1141	-1.602
0.9409	-1.5878	-0.14325	-0.45551	0.59028	-0.37174	-0.067619	1.0208	-0.30433	-1.1939	0.071909	-1.3528	0.56123	-0.23659	-0.49507	-0.041918	0.54501	0.54902	0.7271	-0.043426	0.9039	0.053767	0.34903	-0.12425	0.12745	0.19155	0.43204	0.13949	0.41557	-0.53519	-0.32851	0.28676	0.30994	0.95068	1.3186	-0.60557	0.33643	-0.99452	-0.93418	0.021031	0.41562	-0.9248	1.5222	-0.59155	-0.17734	-0.6847	-0.90928	0.82114	-0.90022	0.62249
-1.841	-1.6701	-1.9784	-1.0749	-2.1715	-1.309	-0.98243	-1.8226	-0.60695	-0.89652	-0.69379	-0.22538	-2.1454	-1.2414	0.7552	-0.97747	-1.7148	-1.2348	-0.35361	-0.83845	-2.164	-1.7635	-2.2898	-0.95089	-1.9856	-0.3518	-1.7043	-1.5864	-1.6812	-2.322	-0.87745	-1.0899	-1.2786	-1.7626	-1.062	-1.3567	-0.9819	-0.6907	-1.524	-1.1347	-1.0791	-0.79679	-1.9372	-0.55236	-1.1172	-1.1089	-1.4654	-0.76053	-1.0186	-1.4576
-9.1979	-10.574	-8.6955	-8.9475	-8.4439	-8.4218	-8.3304	-9.4616	-8.4217	-9.0071	-9.1451	-8.393	-8.411	-9.3704	-8.2454	-9.1621	-8.5528	-9.0591	-8.2783	-8.3877	-8.0786	-9.5824	-7.4054	-8.8657	-9.265	-9.9411	-9.385	-8.5848	-9.2173	-8.0939	-9.9472	-9.8666	-9.2888	-9.1404	-8.138	-9.5848	-10.844	-8.9531	-8.5465	-9.2013	-8.4256	-7.9118	-8.801	-9.9423	-8.6986	-10.001	-9.3939	-8.7724	-9.5457	-9.5957
-11.243	-10.9	-13.14	-12.252	-12.177	-11.541	-11.38	-11.323	-11.696	-12.402	-12.91	-11.498	-10.651	-10.985	-13.094	-11.272	-11.43	-11.518	-11.83	-10.93	-10.365	-10.782	-12.046	-11.938	-11.845	-12.521	-10.64	-12.269	-11.378	-11.87	-11.47	-11.382	-12.09	-11.351	-9.32	-11.182	-10.723	-11.288	-12.114	-11.919	-11.22	-11.576	-11.996	-10.795	-11.955	-12.923	-11.144	-11.639	-11.765	-11.903
-22.797	-22.551	-22.494	-22.746	-21.067	-22.335	-23.089	-23.929	-22.631	-21.255	-23.402	-22.377	-22.458	-22.008	-22.593	-21.531	-22.122	-22.76	-22.802	-21.185	-21.56	-22.489	-23.435	-22.962	-22.725	-22.271	-22.827	-22.34	-20.465	-22.509	-21.875	-21.92	-22.541	-22.325	-22.151	-22.54	-21.862	-21.319	-22.441	-22.306	-21.127	-22.064	-20.97	-22.686	-21.6	-22.115	-22.725	-23.573	-22.738	-23.079
9.0726	8.553	6.689	8.1289	7.7629	8.6436	8.6489	7.4077	8.9708	8.1305	7.0146	7.8442	9.1001	8.6767	8.8221	7.254	8.7727	8.944	8.2825	8.7622	7.1697	7.901	8.1918	7.4202	8.5652	7.1263	7.8055	7.652	7.5716	8.7012	8.8424	7.9568	8.3499	7.3919	7.3314	7.8642	7.3409	8.1878	7.5762	7.993	8.334	8.5568	8.2934	8.6217	7.9751	7.8833	7.5622	8.2197	8.0737	8.2877
-14.288	-13.307	-14.446	-14.921	-14.361	-15.301	-14.625	-15.407	-13.724	-13.575	-14.959	-15.256	-14.656	-13.773	-14.816	-14.03	-14.73	-14.5	-15.822	-14.167	-14.357	-14.87	-13.337	-14.856	-13.789	-14.991	-13.783	-14.625	-15.659	-14.571	-14.922	-14.328	-15.281	-14.035	-14.256	-15.489	-15.218	-15.035	-15.045	-14.947	-14.347	-14.214	-14.265	-13.884	-14.424	-16.03	-14.308	-13.951	-13.767	-12.948
-4.8096	-5.1111	-5.587	-2.6766	-4.1442	-4.9088	-3.5377	-5.3901	-3.8054	-6.4655	-4.5885	-4.7029	-5.8669	-4.2834	-4.2638	-5.4739	-4.0168	-3.3885	-4.6039	-4.304	-5.086	-4.0101	-4.7856	-5.1241	-4.9712	-4.6193	-4.8467	-6.1074	-4.4833	-4.4439	-5.5455	-4.7013	-4.2394	-3.9392	-4.7122	-5.1202	-5.7925	-3.9673	-4.7361	-5.4035	-3.3794	-5.2708	-5.2739	-4.9735	-4.3405	-4.2688	-5.5741	-4.8791	-3.8223	-4.1104
-11.549	-11.377	-11.589	-10.854	-11.276	-10.405	-10.999	-9.6944	-12.562	-10.105	-10.992	-11.231	-11.435	-9.5104	-10.279	-10.48	-11.357	-11.461	-10.856	-10.672	-9.1486	-10.738	-10.529	-11.183	-10.449	-10.694	-10.328	-11.657	-9.7597	-11.422	-11.195	-10.752	-10.425	-11.33	-9.7758	-9.8203	-12.229	-11.571	-10.28	-11.951	-10.01	-9.4137	-10.535	-10.103	-10.499	-11.764	-9.8717	-10.598	-10.279	-10.336
0.53705	1.5375	-0.34571	-0.060237	0.69954	0.17439	1.333	-0.042614	1.3279	0.25547	1.4454	0.38901	0.10011	0.7434	0.28027	0.92347	0.60748	0.55766	0.6283	0.58713	0.081364	0.021049	0.068081	-0.68237	0.75719	0.48731	0.043837	0.94012	0.99209	0.62849	0.32636	0.18362	0.51472	-0.33479	0.97473	0.22517	0.79798	0.60881	0.11981	-2.094	0.1878	1.036	-0.1064	-0.31538	0.08019	0.55554	0.68028	0.85428	1.0623	-0.10853
-11.089	-9.7992	-9.8267	-9.913	-11.253	-10.447	-9.5311	-10.875	-11.298	-9.8679	-10.399	-11.333	-9.4873	-11.142	-10.372	-11.235	-11.058	-12.402	-9.636	-10.946	-9.598	-11.161	-11.274	-10.302	-10.716	-11.081	-9.6627	-10.97	-11.604	-10.082	-10.721	-11.749	-10.979	-10.776	-10.242	-10.733	-10.71	-10.075	-11.53	-10.82	-11.171	-10.413	-11.207	-11.385	-10.24	-11.872	-10.03	-10.881	-10.263	-9.8175
3.3956	3.2874	3.6116	2.1932	3.7792	3.8608	2.8179	2.6409	2.5287	3.3195	3.6621	2.8497	2.2336	3.7973	1.5327	3.9179	3.0654	2.2476	3.102	3.1677	2.3678	3.6996	2.6773	2.7115	2.7501	3.2942	2.2205	1.194	3.647	3.7429	3.3269	3.0634	2.5933	2.7841	2.3645	3.4085	2.8396	3.1438	1.9605	2.6361	4.1116	2.6507	1.8977	3.1741	4.4119	3.7173	3.3041	2.4056	2.0193	4.7434
-2.1022	-1.5857	-2.2358	-2.1562	-2.6226	-2.1574	-3.0746	-1.8381	-2.0618	-2.146	-1.9797	-3.0871	-2.9774	-2.3859	-2.9535	-2.1615	-1.3334	-3.2424	-3.7074	-2.986	-2.601	-2.4914	-3.3315	-2.7977	-1.9534	-3.7237	-3.5624	-2.758	-3.2611	-3.136	-2.5456	-2.2857	-2.3969	-2.1552	-1.8987	-1.6869	-1.7493	-2.8034	-2.937	-1.4999	-3.2999	-3.6698	-1.9087	-3.8067	-1.9529	-3.1149	-2.4154	-2.4146	-1.5669	-2.9484
-3.1836	-2.5651	-2.7695	-4.3285	-3.1082	-4.1747	-3.5256	-3.0087	-2.488	-1.2454	-2.7765	-2.2694	-1.8087	-2.9585	-3.22	-3.3235	-2.8237	-4.0213	-3.4812	-3.0983	-2.2633	-3.8089	-2.9816	-3.217	-3.0671	-3.6591	-2.4868	-4.3181	-1.8783	-2.5599	-4.22	-3.0894	-2.7362	-3.2323	-4.2205	-3.7294	-2.8925	-1.9922	-3.2059	-3.5451	-2.7241	-3.2506	-4.6678	-3.4647	-3.1493	-2.0484	-3.1293	-4.3686	-3.684	-3.2538
-12.074	-12.122	-11.345	-12.015	-11.864	-12.138	-10.655	-12.094	-12.043	-11.641	-12.288	-12.409	-12.483	-12.138	-12.267	-11.846	-11.882	-11.769	-12.231	-12.327	-11.355	-11.797	-12.303	-12.187	-10.818	-11.798	-11.385	-12.288	-11.36	-11.918	-12.286	-12.081	-11.802	-11.946	-12.938	-12.359	-11.567	-11.674	-11.138	-12.127	-10.926	-11.252	-10.615	-10.874	-10.858	-11.157	-12.099	-12.765	-13.196	-10.875
-1.4836	-1.4729	-0.98359	-1.4727	-1.9859	-1.8836	-0.45609	-2.2725	-1.6634	-2.4147	-0.80603	-2.0889	-0.45517	-2.1047	-0.64416	-2.5661	-2.1357	-1.9033	-2.653	-1.2424	-3.0331	-1.879	-1.1246	-2.1912	-1.5567	-1.7756	-2.4589	-2.0683	-1.9225	-2.1675	-1.7421	-2.1827	-2.5808	-2.594	-1.6929	-0.96905	-2.4928	-1.9105	-1.4636	-1.5678	-2.2616	-2.5933	-1.3246	-2.1307	-1.4472	-2.6974	-2.0413	-0.23665	-2.8466	-2.1539
-4.2019	-2.7239	-3.2899	-2.0993	-3.3319	-3.5606	-2.6863	-3.3427	-2.4444	-4.1544	-3.3194	-2.1526	-2.7957	-2.2568	-3.8046	-3.0551	-1.6894	-4.398	-3.5898	-2.9815	-2.8986	-4.6478	-3.355	-2.9623	-4.5424	-2.4868	-3.3537	-2.9826	-3.7023	-4.36	-3.192	-2.802	-2.9475	-2.5741	-3.2626	-2.8916	-3.5683	-3.4811	-2.9372	-3.2906	-3.4662	-2.1852	-3.6435	-3.5177	-1.7197	-2.1914	-3.2136	-3.2485	-3.1169	-2.3506
-14.188	-14.162	-14.498	-14.976	-14.637	-14.751	-12.554	-14.651	-14.058	-15.346	-15.83	-13.582	-15.089	-16.184	-14.48	-14.829	-13.878	-14.176	-14.548	-14.882	-13.988	-14.393	-14.958	-13.736	-15.4	-14.521	-13.819	-14.144	-15.965	-14.676	-14.01	-13.939	-14.895	-14.299	-15.292	-14.671	-14.261	-15.645	-14.78	-15.327	-15.156	-13.336	-14.448	-14.493	-14.35	-14.831	-14.227	-13.568	-13.972	-14.317
-20.52	-21.048	-19.958	-21.181	-21.29	-21.539	-19.957	-20.022	-20.468	-21.661	-19.515	-20.221	-22.414	-20.683	-20.104	-21.466	-21.893	-20.998	-20.979	-21.254	-20.323	-21.489	-20.549	-21.048	-20.586	-21.119	-20.294	-22.251	-20.747	-21.396	-20.63	-21.68	-21.771	-20.447	-20.845	-20.661	-20.72	-21.568	-20.855	-20.372	-20.837	-21.617	-20.884	-20.194	-20.574	-21.794	-20.349	-21.419	-21.517	-20.288
-11.421	-10.114	-10.532	-9.5269	-10.721	-10.597	-11.723	-10.547	-10.235	-10.704	-10.315	-11.379	-10.569	-9.9504	-11.194	-10.032	-11.208	-10.635	-10.799	-11.313	-10.307	-11.176	-10.68	-11.295	-11.13	-10.765	-11.897	-12.451	-9.8676	-10.648	-10.878	-10.424	-11.845	-11.55	-12.205	-9.6539	-9.7752	-9.9249	-11.891	-10.904	-10.588	-10.802	-10.99	-9.9931	-10.326	-9.1165	-9.9239	-10.892	-10.113	-11.316
-2.1022	-1.5242	-1.1038	-0.7577	-1.8294	-0.53735	-0.76601	-1.6274	-1.2658	-0.88348	-2.2738	-2.1636	-1.3304	-0.83701	-1.055	-1.417	-1.2634	-1.2924	-1.1517	-3.255	-2.236	-0.35142	-1.2251	-1.8814	-1.2946	-1.0847	-1.2675	-2.4794	-1.6348	-1.6169	-0.66415	-0.7441	-1.1673	-2.201	-1.4399	-1.1623	-1.9083	-1.5293	-1.5602	-0.71543	-2.6716	-0.82068	-2.0076	-0.92571	-1.2707	-2.6352	-1.5559	-2.6891	-1.2531	-1.4218
-10.625	-12.196	-11.776	-11.106	-11.43	-9.9579	-11.843	-11.666	-11.282	-11.422	-10.675	-11.464	-11.356	-13.196	-11.056	-11.152	-11.67	-11.799	-12.985	-11.173	-12.979	-12.05	-11.84	-11.942	-11.507	-12.073	-11.839	-10.755	-11.846	-11.163	-11.609	-12.192	-11.187	-12.03	-12.357	-11.626	-12.19	-11.491	-11.73	-12.404	-11.641	-12.096	-11.586	-12.001	-11.249	-11.732	-10.707	-12.214	-10.865	-11.53
-1.2688	-1.3695	-0.9936	-2.0729	-2.147	-1.0525	-1.5213	-1.5886	-1.8757	-0.15324	0.079305	-1.7474	-1.4026	-1.5723	-1.0964	-2.9914	-1.9447	-0.7588	-2.3097	-1.23	-0.67121	-0.48721	-0.90521	-1.3987	-1.4971	-1.2405	-1.6716	-1.569	-2.3472	-0.43736	-1.0166	-1.1899	-0.92473	-1.4138	-2.1364	-1.2092	-1.0395	-1.7469	-0.78434	-1.0886	-1.8917	-0.75393	-1.0016	-0.41541	-1.4222	-1.8672	-2.6704	-0.64437	-1.4407	0.060709
-2.6687	-3.1949	-3.1554	-3.039	-2.1946	-2.8908	-2.9309	-3.9688	-3.7018	-2.4109	-3.7782	-2.4504	-2.5101	-3.1498	-2.6712	-4.1321	-4.0018	-4.0196	-2.9806	-3.5577	-2.6379	-2.5531	-2.9439	-3.3773	-3.1229	-3.1207	-3.4	-2.1287	-2.7445	-4.5396	-3.5604	-3.6148	-3.2432	-4.6559	-3.4961	-3.6832	-2.4833	-2.6918	-3.362	-4.0886	-3.5309	-3.3563	-3.1879	-3.7596	-3.918	-3.8989	-2.3676	-4.0662	-3.1928	-3.4632
-21.761	-21.631	-21.437	-22.295	-23.092	-22.479	-21.811	-22.356	-22.731	-21.472	-22.443	-21.812	-22.156	-21.583	-22.807	-21.973	-21.005	-22.859	-21.454	-22.57	-22.435	-21.439	-22.753	-22.029	-23.136	-22.134	-20.869	-21.449	-23.375	-23.044	-23.427	-20.65	-22.859	-21.831	-22.523	-23.053	-23.244	-22.271	-22.143	-22.313	-23.111	-22.513	-21.469	-21.815	-21.342	-23.002	-22.19	-22.124	-22.688	-23.095
0.064041	0.86078	0.36766	0.21467	-0.020138	-0.37172	0.67857	1.4871	-0.11664	-0.022463	0.74	0.063063	1.2806	0.32976	1.0604	0.042751	1.0045	0.12007	0.86796	0.93848	1.2768	-0.38998	0.085483	0.94074	-0.87951	0.35221	-0.84515	0.45997	0.53282	0.48009	0.18485	-0.85157	0.4119	0.060822	1.4632	-0.42292	-0.21459	0.0081914	0.88598	0.28884	0.84056	0.22177	0.3116	0.58912	0.63281	0.053307	1.2174	1.5194	0.51053	-0.011018
-4.2268	-6.2754	-5.5866	-7.3358	-5.2389	-6.7009	-6.583	-7.0793	-6.2272	-6.9786	-6.4183	-5.7476	-5.943	-6.578	-5.8128	-6.5703	-5.7651	-6.3929	-6.5103	-7.524	-6.4029	-6.0017	-6.3895	-6.9877	-7.0367	-7.7854	-6.4434	-6.3516	-5.6577	-5.4236	-7.0424	-6.9946	-6.2932	-5.7037	-6.3451	-5.9115	-6.2143	-6.8276	-7.4022	-6.3009	-6.6147	-6.2384	-7.9246	-6.2149	-6.4352	-6.8041	-6.8489	-5.8099	-5.8074	-7.5037
-4.4849	-3.7281	-4.6641	-4.9851	-4.1625	-4.7162	-5.6143	-4.6858	-4.3648	-5.4448	-4.3932	-4.289	-5.1972	-5.135	-4.3312	-5.1557	-4.145	-4.3691	-4.5116	-4.7328	-5.5982	-5.0304	-4.5075	-5.4553	-4.1734	-4.6423	-4.5145	-5.6368	-4.8791	-4.17	-3.9013	-5.6102	-5.1288	-4.8514	-4.1595	-4.9146	-5.6106	-3.888	-5.4051	-4.0127	-5.1183	-3.9116	-5.0838	-4.094	-4.9639	-3.8068	-4.9506	-4.1231	-6.6268	-3.7614
0.53663	0.020707	-1.0496	0.028472	0.26737	-0.29303	0.35313	-0.088546	-0.38926	-0.32979	-0.81776	-0.3117	1.2798	-0.10598	0.28472	0.33182	-0.35928	0.95796	0.61373	-0.59285	-0.24057	-0.24587	-0.19058	0.37378	1.2614	0.0086549	0.42661	-0.89072	-0.66404	-0.45865	-0.72768	-0.47358	-1.1849	-0.27124	-1.1045	-0.88722	-0.49795	-1.2543	-2.3894	-0.70246	-2.2655	-0.45046	0.65204	-0.003025	-0.022403	-0.24514	0.5148	0.28453	0.18623	-0.04333
0.38157	1.57	2.0697	1.5793	0.56217	0.98818	1.7049	0.97801	2.1761	2.6188	1.0839	2.2653	1.7467	0.94318	0.42771	1.0275	2.2365	2.0059	0.88709	2.0893	2.2689	2.0742	0.60095	0.33319	2.3327	0.82603	1.5932	1.3639	1.2862	1.3888	1.2627	1.219	1.3394	1.7903	1.4411	2.8073	1.3686	1.9202	0.76882	1.5173	1.7712	1.9444	2.0195	1.2236	2.3774	2.2615	1.6171	2.4558	1.3952	2.3254
-3.7415	-3.9674	-3.4186	-3.4497	-4.2426	-4.4605	-2.4998	-4.0968	-2.4274	-3.3974	-3.8214	-2.5169	-4.1906	-3.3712	-3.8252	-4.4595	-3.6737	-4.7021	-3.5731	-4.1512	-3.8699	-3.9265	-3.2857	-3.7678	-3.7485	-3.4194	-2.8148	-4.8054	-4.1295	-4.1218	-4.7309	-3.7463	-3.7018	-3.6108	-2.791	-3.6964	-3.3209	-4.0614	-3.537	-4.3754	-2.7404	-4.2826	-4.3102	-4.6417	-4.0025	-3.2114	-4.5678	-4.05	-3.8058	-3.8255
8.721	8.2132	9.1545	8.9381	7.4824	8.6293	8.9158	7.6249	8.1629	8.7723	8.4633	9.2622	8.6347	7.3329	8.5737	8.2145	8.3477	9.1698	9.1949	8.4546	9.1655	8.7979	9.1787	9.4708	7.7399	9.8271	9.2111	8.7523	9.667	7.9303	9.2183	8.8169	8.5489	8.1303	9.1126	8.6663	8.5998	8.2083	8.4074	7.5505	8.3831	9.398	9.3926	8.6091	8.7141	8.6956	10.301	9.4515	8.4466	7.4951
-14.538	-14.676	-14.897	-13.513	-15.447	-13.817	-15.799	-13.871	-14.802	-15.009	-13.613	-14.561	-14.205	-14.706	-14.751	-14.288	-15.296	-14.935	-14.629	-14.539	-14.775	-15.24	-15.569	-13.823	-14.959	-13.207	-14.351	-15.571	-14.726	-14.1	-13.149	-14.944	-14.258	-14.964	-14.113	-14.761	-14.205	-13.646	-15.621	-13.941	-13.867	-14.487	-15.331	-14.932	-14.44	-14.365	-15.053	-15.012	-14.875	-14.613
-3.5714	-4.1147	-4.1922	-3.2073	-4.6325	-4.3182	-2.9073	-3.5241	-2.7478	-3.4177	-3.4486	-3.5198	-3.089	-4.2944	-4.4459	-4.4167	-3.5943	-3.6416	-3.2791	-3.7304	-3.5953	-4.2064	-3.227	-3.7422	-3.3098	-2.6903	-3.6902	-3.9939	-4.483	-2.9568	-4.1581	-3.6957	-3.7844	-2.9366	-3.7557	-3.9666	-3.1443	-4.067	-4.4431	-2.8106	-4.0405	-2.5238	-3.2166	-3.9096	-3.4809	-3.939	-3.0768	-3.8725	-3.3514	-3.8235
3.9534	4.629	4.0008	4.5498	3.344	4.4611	4.9836	4.2029	4.6194	4.4908	5.1687	4.7731	3.0939	4.4208	5.8069	4.0865	3.8429	4.559	4.5368	3.3694	3.4971	4.762	4.4451	4.4217	4.6246	3.7763	4.682	4.9111	5.5027	4.9832	4.0785	4.3512	3.799	4.4118	5.4628	5.0786	4.1117	5.2852	3.853	4.4021	4.7664	3.4606	4.7711	3.4947	3.9042	4.1752	4.3231	4.6676	4.1203	4.7623
-6.2009	-6.6622	-5.6407	-7.8266	-5.8275	-7.9997	-5.6644	-6.5431	-6.1995	-5.8288	-6.3004	-5.3919	-6.2003	-7.2183	-6.7799	-6.3882	-6.702	-6.571	-6.8037	-6.3144	-6.178	-7.8436	-6.597	-6.5792	-6.4127	-6.4549	-5.7784	-5.9894	-6.509	-5.4703	-6.7315	-7.0142	-6.3877	-6.5288	-6.9273	-6.4135	-6.8846	-7.7068	-5.03	-6.3702	-6.5943	-8.0342	-6.7033	-5.8964	-5.8873	-6.8155	-6.646	-6.9459	-4.7992	-6.0824
-0.98434	-0.42947	0.51179	0.16393	-0.072517	-0.36573	-0.13638	-0.26276	0.53341	0.12625	-1.533	0.31436	-0.081375	1.7571	-0.43895	-0.29436	0.34423	-1.0125	0.10806	-0.30117	0.67148	0.31402	0.29821	0.52204	-0.64652	-0.55947	0.77877	0.57524	0.63123	-1.4521	-0.93022	-0.30642	0.60502	-0.44118	-0.35883	0.096459	-1.2726	0.022738	0.13485	-0.75141	-0.10262	-0.044109	0.16737	0.3773	-0.18002	-0.86915	0.90899	-0.12789	0.013958	-0.7871
3.458	2.0956	2.8673	2.9887	2.5129	2.8554	3.2044	1.9371	2.4084	2.3199	2.8744	1.3143	2.4521	2.822	2.4871	2.9429	2.9185	3.0148	2.1393	1.4339	2.9345	2.3789	3.1913	2.7019	1.8351	1.6861	2.8361	2.619	2.6198	2.5568	3.3262	2.4851	3.0068	3.2267	2.5377	2.6645	2.5635	1.2912	2.0875	1.9521	3.1037	2.0511	2.0468	2.5557	1.609	3.5654	2.4838	2.3131	2.9722	2.0412
-3.3821	-2.8913	-3.4965	-2.3669	-3.1818	-2.825	-3.8819	-3.3926	-3.8495	-3.4255	-3.3215	-3.4461	-2.5824	-3.3996	-2.9877	-2.9135	-3.7163	-3.3653	-2.3035	-4.3249	-3.7848	-2.5208	-3.0002	-4.0912	-3.5633	-2.3493	-2.123	-3.1996	-3.2671	-2.7853	-3.3506	-3.8726	-2.932	-4.5732	-3.8592	-3.1766	-4.5156	-2.721	-4.2974	-3.8336	-2.8791	-3.6865	-3.6544	-3.3865	-2.8563	-3.6735	-1.6358	-2.9594	-3.068	-3.8962
-10.568	-11.806	-11.646	-11.339	-11.11	-11.208	-11.302	-11.308	-10.875	-11.148	-10.666	-12.151	-11.346	-11.029	-11.499	-11.113	-11.028	-10.786	-11.924	-12.284	-10.41	-12.411	-10.802	-10.776	-11.117	-11.376	-11.824	-11.419	-11.447	-11.075	-11.151	-10.274	-10.838	-11.844	-11.43	-11.21	-11.966	-11.761	-10.806	-12.52	-12.013	-11.794	-12.349	-11.395	-11.817	-10.868	-11.019	-11.31	-12.672	-11.508
-13.277	-13.592	-13.261	-12.178	-13.508	-13.119	-12.576	-13.347	-13.233	-13.052	-13.087	-12.845	-13.042	-13.369	-12.966	-12.744	-12.17	-13.532	-13.565	-13.479	-14.281	-13.155	-11.856	-14.055	-12.416	-13.034	-14.769	-12.801	-12.459	-12.506	-14.145	-13.162	-13.269	-12.664	-13.903	-14.147	-12.846	-13.335	-12.661	-12.684	-12.168	-12.969	-12.511	-13.184	-13.49	-13.065	-13.157	-12.332	-13.876	-14.325
-13.466	-12.605	-12.531	-12.37	-13.733	-12.64	-11.87	-12.832	-13.294	-12.543	-12.394	-13.527	-12.982	-12.682	-13.272	-12.347	-13.216	-12.969	-13.919	-11.696	-13.314	-13.331	-12.797	-12.786	-13.415	-12.859	-12.122	-13.155	-12.574	-13.439	-12.581	-12.222	-12.477	-12.148	-11.997	-12.623	-13.697	-12.99	-13.562	-14.316	-12.214	-13.09	-11.949	-13.494	-11.579	-12.706	-13.098	-13.205	-14.634	-13.564
-3.5555	-2.8849	-2.9728	-3.5677	-2.8466	-3.0227	-3.3255	-3.8567	-3.5825	-3.8841	-4.7963	-3.5554	-4.0051	-2.8018	-3.4868	-2.9039	-4.9956	-1.9968	-3.6669	-3.5594	-3.3182	-2.529	-2.8164	-2.9139	-2.6143	-3.413	-2.573	-2.8846	-3.4734	-3.4629	-2.6749	-2.8453	-3.5315	-2.9769	-4.1161	-3.4877	-3.3837	-3.7564	-2.7305	-3.9004	-3.828	-2.9271	-3.7194	-2.9806	-1.3585	-4.064	-3.3503	-3.1636	-3.1179	-2.2181
-11.001	-11.752	-12.262	-12.225	-12.942	-11.364	-11.872	-11.632	-11.132	-12.202	-11.735	-11.477	-11.773	-11.836	-11.727	-11.659	-11.008	-11.15	-11.23	-11.485	-11.622	-10.489	-11.58	-12.821	-11.337	-10.982	-11.783	-11.033	-11.713	-11.079	-11.213	-11.184	-13.46	-11.651	-13.795	-13.272	-11.529	-12.736	-11.874	-13.526	-12.078	-11.467	-11.777	-11.24	-11.247	-12.442	-12.436	-12.492	-11.677	-11.858
-11.268	-12.522	-12.665	-12.411	-12.324	-12.935	-12.06	-12.892	-13.165	-12.097	-13.543	-12.747	-12.217	-13.963	-13.395	-12.349	-13.88	-13.926	-12.773	-12.843	-13.416	-13.083	-12.852	-13.286	-14.01	-12.818	-12.313	-12.156	-13.264	-12.054	-12.474	-13.512	-13.928	-12.869	-13.389	-12.539	-12.311	-12.625	-11.746	-11.779	-12.683	-12.63	-12.076	-12.805	-12.369	-12.769	-12.8	-12.175	-13.583	-13.251
-1.3014	-1.3277	-1.3403	-1.6831	-1.0848	-0.96901	-0.45763	-1.5356	0.53039	-0.53886	-1.1349	-0.29443	-0.9002	-0.4831	0.24892	-1.8148	-0.98059	-0.25455	-0.9534	-0.90147	0.17392	-1.0351	-1.1495	-0.20529	-2.1078	-1.6631	-0.37756	-0.58708	0.30625	-2.2358	-0.42975	-0.77147	-1.7376	-1.1523	-0.91713	-0.78054	0.1469	-1.4608	-2.104	-0.73724	-1.0135	0.059162	-1.1316	-0.77742	-0.99585	-0.75957	-0.84245	-0.72065	-1.3186	0.10165
-3.8777	-4.6093	-3.3291	-2.9477	-4.1282	-4.792	-3.6705	-2.9741	-3.7669	-3.8413	-3.2108	-3.4957	-4.4429	-3.3135	-2.2344	-4.174	-3.7663	-3.767	-3.367	-2.3282	-4.4246	-4.3071	-3.715	-3.0932	-3.5002	-4.3244	-3.4999	-4.1052	-3.5471	-3.8813	-1.8773	-2.8429	-3.1103	-4.1758	-4.3415	-3.6427	-4.4159	-4.2907	-4.6343	-3.8958	-3.1655	-3.3594	-3.9988	-4.1997	-3.2312	-3.1025	-4.4038	-4.0876	-3.4246	-3.7534
-9.2761	-10.086	-10.721	-9.0743	-10.355	-9.4793	-10.661	-9.0384	-9.1882	-9.8052	-9.0047	-9.2502	-9.9944	-8.3834	-9.063	-8.8283	-9.8669	-10.525	-9.2974	-9.0466	-9.7918	-8.7775	-9.8246	-9.1812	-8.9925	-9.3434	-9.4886	-9.6643	-9.4118	-9.2301	-8.6982	-9.9485	-9.0094	-9.5843	-8.7895	-10.485	-9.1914	-9.115	-8.9279	-9.8498	-9.0235	-9.6395	-9.8025	-8.9754	-9.4491	-9.3846	-9.4136	-8.3389	-9.3151	-10.032
7.0029	7.3237	7.8194	6.6505	7.1846	6.9427	7.6269	7.2416	6.88	7.0384	7.3414	6.1549	6.4418	7.3319	7.7109	7.4548	6.7406	6.8703	7.7681	7.2983	6.9594	7.5152	7.1864	6.9867	6.3197	5.9728	7.3713	6.8054	7.3445	7.6466	6.6445	6.3156	5.9453	5.7837	7.0538	6.2243	6.5203	6.3404	6.8381	5.9002	6.8279	6.2801	6.6127	6.2409	6.5991	7.2351	7.4934	6.42	6.4122	6.3347
-1.443	-0.15408	-0.64534	0.82856	-0.25879	0.28712	-0.57654	1.1936	0.41866	-0.087498	-1.2504	-0.40613	0.16884	-0.105	1.0263	-0.060823	0.19071	-0.49096	-0.045625	-1.6399	-1.211	0.32968	0.52157	-0.3249	-0.43058	0.065874	0.068735	-0.094136	-0.46522	-0.60114	0.90559	-0.57895	0.46387	0.81267	0.26154	0.7988	-0.83101	-0.35823	0.20803	-0.46999	0.22367	0.63813	0.085956	0.49082	0.41503	-0.7865	0.56179	0.019404	0.23619	-0.75811
-2.31	-3.0483	-2.7951	-2.6521	-2.5579	-2.4677	-2.0751	-3.6506	-3.5532	-3.3232	-2.6336	-2.4781	-1.8389	-2.4618	-2.7189	-2.3697	-3.5276	-3.1404	-2.3684	-3.055	-2.5483	-3.839	-1.4358	-3.1343	-1.0763	-2.5819	-3.2119	-0.90807	-3.074	-2.2035	-1.212	-3.2926	-2.3088	-2.319	-1.7701	-2.21	-2.5108	-2.4985	-2.6133	-2.4063	-2.2461	-3.0934	-2.6371	-3.144	-2.6662	-2.2403	-2.5153	-1.8058	-2.9023	-1.961
-0.053102	0.24423	-0.73467	-1.1408	-0.51281	0.77267	0.30329	0.039993	0.081774	-0.9689	0.12039	0.33562	-0.29948	-1.506	-1.025	-0.88336	0.31837	-0.044912	0.2204	-0.037277	0.23172	1.2159	-0.49532	-0.50809	0.77816	0.7363	0.60344	-0.34566	-0.24186	-0.19643	0.26849	1.0723	-0.056232	-1.2685	-0.74864	-0.13869	1.0509	0.1282	0.013188	-0.72963	-0.51081	-0.049931	-0.88203	0.91469	-0.056295	-0.56481	-1.2444	0.0013952	1.0727	-0.63921
-13.678	-13.171	-12.464	-12.99	-12.982	-14.164	-12.325	-12.755	-14.641	-13.538	-12.96	-13.864	-14.447	-12.825	-14.158	-13.189	-12.544	-12.758	-13.962	-13.448	-12.56	-14.723	-13.483	-14.025	-13.799	-13.481	-13.041	-13.628	-13.169	-13.783	-12.679	-13.473	-12.938	-13.765	-13.06	-12.637	-13.929	-13.505	-12.313	-14.64	-12.351	-13.592	-12.314	-13.777	-13.31	-12.789	-13.089	-11.833	-12.874	-12.538
-0.37007	0.40048	-1.2286	0.019122	-0.20558	0.26425	-0.17692	-0.24923	0.88423	-0.1704	0.18942	0.86634	-1.0053	0.35714	-0.48568	1.467	-0.030127	-0.90603	-0.73327	0.84683	-0.12902	0.51324	-0.55175	0.80046	0.42624	1.2674	0.61228	0.64401	-0.15472	0.36003	-0.65238	-0.56678	-0.74742	-0.10081	-0.32649	-0.46262	0.10304	0.35172	-0.55423	-0.11407	-0.17954	0.0033108	0.61536	0.086902	0.52389	0.17665	0.76287	0.76799	0.096998	-0.078099
-10.856	-12.377	-11.665	-10.723	-10.076	-10.278	-10.408	-11.14	-10.398	-11.05	-10.447	-10.621	-10.417	-11.152	-10.184	-11.057	-10.262	-10.86	-11.605	-11.266	-11.058	-10.616	-11.556	-10.43	-11.198	-10.38	-9.4205	-10.445	-11.044	-11.763	-11.985	-10.258	-11.576	-10.615	-10.778	-10.679	-10.103	-11.668	-11.72	-9.6367	-11.086	-11.515	-11.567	-11.204	-10.828	-9.8395	-10.095	-10.778	-10.43	-10.541
-2.31	-1.731	-0.72773	-1.2538	-0.49886	-1.7612	-2.188	-1.6025	-1.2324	-1.3766	-0.43777	-0.34404	-0.94614	0.17687	-1.4068	-0.57327	-0.95424	-1.2805	-0.71279	-1.8651	-1.1907	-0.6891	-1.2118	0.020549	-1.1539	-0.62963	-0.3587	-1.5892	-0.41955	-1.2814	-1.5647	-1.0234	-2.0121	-1.5473	-1.3622	-2.1973	-0.11536	-1.8998	-0.97622	0.047417	-1.7552	-1.3093	0.40553	-1.2837	-1.3376	-1.5339	-0.92023	-1.7357	-0.89478	-1.5299
0.19236	0.40059	-1.1097	-0.3987	1.6036	0.52388	-0.72441	-1.0948	0.66093	-0.87912	-0.0021893	0.012375	0.060983	0.77096	1.3269	0.15061	0.7385	0.78288	0.23943	0.61952	-0.15385	-0.46419	0.30432	0.25121	0.96535	0.27586	-0.040767	0.15114	-1.0703	-0.35381	-0.30264	0.23027	1.2092	0.21599	0.16849	-0.2168	-0.46803	-0.16977	1.3016	0.43903	-1.021	-0.70691	0.063934	-0.28624	-0.87706	0.43397	0.70411	0.74885	-1.0369	0.59229
0.22764	0.35075	-0.50466	0.62043	0.22039	0.43373	0.20069	0.65782	0.31496	-0.17092	-0.41993	0.12109	0.3248	-0.46907	-0.68508	-0.32247	-0.9116	-0.45004	0.28818	0.25706	0.22895	0.98605	-0.09897	0.033877	0.53766	-0.50844	-0.4554	-1.5705	0.023648	-0.044341	-0.77188	-0.87508	0.0019449	-0.35437	0.014722	0.47378	0.66988	-0.42411	1.0793	-0.11547	-0.39302	-1.2428	0.06985	-0.31719	-0.57543	0.18663	-0.22256	0.33376	1.0934	0.10969
-12.766	-11.845	-13.215	-12.896	-12.896	-12.917	-12.564	-12.542	-13.402	-12.809	-12.058	-12.795	-13.608	-13.652	-13.165	-12.866	-12.871	-12.554	-12.08	-13.391	-13.651	-12.876	-13.001	-12.857	-13.38	-13.09	-12.556	-11.89	-12.142	-13.732	-13.279	-11.924	-14.187	-12.644	-13.363	-12.56	-12.747	-11.209	-13.482	-13.105	-11.867	-12.516	-13.79	-13.235	-13.122	-11.951	-12.342	-13.378	-12.36	-13.239
0.41542	0.61863	1.1663	0.24063	0.11482	-0.71294	0.2009	0.77388	0.54987	-0.63923	1.0283	0.059447	-0.20493	0.67626	-0.61308	0.28296	-0.19902	1.6456	-0.1623	0.47266	0.5003	0.72784	0.64158	0.77123	0.55296	0.19543	-0.14255	0.69948	0.88147	1.4868	0.60208	0.45249	-0.031842	0.57549	-0.85046	0.32436	0.41335	-0.78686	0.34318	0.41176	0.72093	0.47095	-0.031881	1.3273	1.395	0.93495	-0.041055	1.0665	0.20707	0.69553
-10.645	-9.6071	-10.419	-10.741	-10.012	-9.6004	-9.7885	-11.316	-10.596	-9.6672	-11.878	-10.587	-10.483	-10.162	-10.549	-10.394	-9.5367	-10.25	-10.547	-9.6672	-11.032	-10.105	-9.7038	-10.097	-10.247	-10.553	-10.419	-10.222	-10.849	-9.5924	-10.271	-10.419	-10.829	-9.5139	-11.574	-9.6105	-9.3598	-10.327	-8.6307	-10.671	-9.8955	-10.919	-10.591	-10.642	-9.5573	-9.8823	-9.9255	-10.988	-9.9095	-10.433
-12.04	-12.783	-13.367	-12.717	-13.02	-12.251	-12.979	-13.523	-12.053	-12.966	-12.488	-13.467	-13.121	-12.909	-14.099	-12.484	-13.411	-12.426	-12.834	-12.855	-13.506	-12.117	-12.193	-13.094	-12.122	-13.244	-13.767	-12.527	-13.399	-14.306	-13.344	-12.665	-12.507	-12.126	-12.418	-13.025	-12.84	-13.015	-12.521	-12.436	-11.352	-12.78	-12.725	-12.745	-12.433	-12.899	-12.012	-13.308	-12.172	-12.413
1.1074	0.11178	0.16463	2.1113	1.5394	0.17045	0.50033	2.6656	2.5267	1.3234	1.3234	0.73263	1.5057	0.68689	0.9973	1.8692	0.009805	2.8713	1.6986	1.1214	1.8173	1.0402	0.74491	2.0817	1.0142	2.0676	0.35503	0.69034	0.33627	0.7998	0.86795	0.35223	1.7713	2.6474	0.12841	-0.031315	1.3512	0.85539	1.3862	1.4868	2.334	2.3988	1.0342	1.265	1.2591	1.6191	1.7428	1.147	1.4576	1.2849
2.1281	2.3559	3.4808	3.3138	2.8889	3.3476	1.6724	3.2478	2.1683	2.5411	3.571	3.0308	3.0217	2.3856	2.2422	2.2929	2.9016	2.5414	1.6287	1.9377	3.3075	0.53785	2.1895	2.4028	4.2484	2.4433	2.7656	3.0123	2.9879	2.2064	2.8211	2.6721	2.4187	1.8525	2.0042	2.7595	2.371	2.7024	3.0198	3.3864	3.349	3.316	2.3751	2.2881	1.943	3.0482	2.1917	0.69916	2.2305	3.95
-7.3238	-5.7977	-5.4468	-5.8478	-6.3702	-5.4188	-6.7436	-7.0118	-7.5876	-5.8649	-5.7917	-7.043	-5.6705	-6.7329	-6.1186	-5.8271	-6.5645	-6.2749	-7.0197	-6.5652	-5.1801	-6.9578	-5.7161	-6.485	-6.3259	-7.4504	-5.6254	-6.1837	-6.4734	-6.8617	-5.9032	-5.9853	-5.4663	-6.4209	-6.5472	-6.7154	-7.4576	-5.9564	-7.2678	-6.3951	-6.4052	-7.4234	-6.4679	-5.9891	-6.3461	-6.5476	-6.0186	-6.056	-5.9889	-5.7188
5.0851	5.5003	5.9593	4.6602	5.4504	3.7338	4.5256	4.7429	5.1674	4.3569	4.7549	3.983	5.6339	5.1568	4.4111	5.5282	3.3967	5.5177	5.5634	5.1871	3.7872	5.2438	4.7608	4.9045	5.0613	4.7715	5.6413	4.3914	5.3558	5.836	3.8667	4.8611	4.3874	4.9793	4.2975	5.4856	6.3347	4.8604	5.1532	5.0757	5.1579	5.2885	4.5024	5.271	5.1469	4.7921	4.6513	5.0497	4.348	3.6441
2.4692	4.2478	2.0711	2.4808	2.3493	2.189	1.8861	1.9219	1.8706	3.2391	2.6003	2.438	1.8509	2.3732	2.3842	1.0817	3.7775	2.0864	2.3027	3.0621	2.9062	3.2356	2.919	3.6834	2.5406	2.2548	1.9383	2.6996	2.5571	2.7176	2.1829	1.1772	2.902	1.7716	3.4374	2.5735	3.0994	2.6347	3.8453	2.7759	2.6648	3.7712	4.025	2.673	2.1709	2.7423	1.9718	0.95273	3.1761	3.0059
-4.7556	-3.8456	-3.5187	-4.64	-3.0952	-4.1572	-3.8149	-4.1849	-3.4761	-3.2955	-3.9537	-3.0603	-3.591	-4.466	-3.823	-3.8355	-3.1053	-3.7774	-2.5894	-2.7394	-4.4993	-3.5534	-4.528	-4.107	-3.9729	-3.6866	-3.7303	-4.1084	-4.187	-4.5077	-4.1361	-4.6685	-3.9664	-4.0438	-3.5284	-3.115	-3.0767	-3.9516	-3.6276	-2.8411	-4.3931	-3.579	-3.3005	-4.0088	-3.7838	-4.263	-4.5093	-3.4266	-3.9674	-3.8203
-15.414	-13.853	-14.299	-14.499	-14.36	-15.076	-14.6	-14.121	-15.349	-15.612	-14.901	-13.359	-15.052	-14.228	-14.23	-15.012	-14.634	-15.111	-14.591	-14.079	-14.59	-14.9	-15.05	-15.117	-13.613	-14.166	-15.205	-14.227	-14.338	-15.664	-15.212	-13.921	-14.565	-14.404	-15.192	-15.209	-14.485	-14.46	-14.059	-15.179	-15.816	-14.525	-14.81	-14.916	-14.642	-13.447	-14.353	-14.924	-15.273	-13.955
0.19282	1.5134	1.7503	0.97956	2.385	1.28	0.67149	1.6409	1.8783	1.8333	2.9362	3.1262	1.7244	3.2852	3.2137	1.7226	1.8182	0.86814	1.379	1.5849	0.65696	1.4221	0.68123	2.2519	1.9665	1.4257	2.5168	1.6178	2.3617	1.783	1.8965	3.0393	0.95628	2.3086	1.4615	2.4874	1.1959	1.9356	1.9178	1.7173	1.3125	1.8981	1.7476	1.595	2.7434	1.2145	2.0597	0.96099	1.5399	3.1214
-0.33856	-0.79204	-0.97507	-0.7215	-0.83522	-2.3124	-1.3735	-1.714	-2.6132	-2.0633	-1.4278	-1.2004	-0.63101	-1.7973	-1.4045	-1.6155	0.30488	-1.2742	-1.5051	-1.4234	-0.75252	-0.34525	-1.1951	-0.96661	-1.6453	-1.5593	-1.0106	-2.6041	-1.6874	-0.67515	-0.79182	-1.3459	-1.2813	-1.4085	-1.6916	-1.8637	-1.5481	-1.1926	-1.2992	-1.5376	-1.0401	-2.4997	-1.2392	-0.79277	-0.99107	-0.84207	-1.4433	-1.1179	-2.1157	-1.0788
-11.822	-11.285	-12.533	-10.487	-10.365	-10.575	-11.65	-11.879	-10.822	-11.197	-11.464	-11.253	-11.566	-11.8	-10.835	-11.435	-11.401	-11.747	-12.006	-12.179	-11.805	-11.399	-12.134	-11.917	-11.022	-12.183	-11.829	-11.591	-11.216	-11.574	-11.521	-12.425	-11.44	-11.49	-11.669	-11.661	-11.376	-12.521	-11.899	-11.691	-9.7155	-11.808	-12.835	-12.099	-11.947	-11.951	-12.439	-11.954	-12.196	-11.042
-0.69764	-0.57604	-1.3438	-0.75619	-0.83361	-0.3264	-0.50253	-1.4181	-1.4405	-1.8123	-0.48186	-0.80401	-1.0858	-1.7084	-1.1902	-0.78953	-2.4917	-1.0571	-2.1598	-1.8471	-0.70244	-1.9288	-0.55441	-0.85068	-1.7818	-0.95284	-0.62932	-2.413	-0.59761	-0.93852	0.14415	-1.1163	-0.84946	-0.72745	-0.048516	-2.0759	-1.7052	-0.4251	-1.6344	-1.4704	-2.2911	-1.2273	-1.4191	-1.0033	-0.41261	-1.6025	-2.1417	-1.7118	-1.4976	-0.47021
-8.2608	-9.549	-8.9843	-9.1748	-8.7141	-9.3265	-8.6169	-9.4975	-8.0745	-8.2105	-9.6048	-9.222	-9.6306	-8.0708	-8.1131	-8.802	-10.42	-9.4279	-8.7168	-9.0312	-10.046	-9.6545	-7.9707	-8.6197	-9.3309	-9.5342	-9.1622	-8.6379	-9.4155	-8.9783	-9.5427	-8.8096	-7.614	-9.2512	-8.4075	-8.7716	-8.5404	-8.8543	-8.2485	-9.4105	-9.315	-8.8984	-8.3683	-9.9432	-8.6514	-8.4173	-8.712	-9.4812	-9.4941	-7.8318
-10.048	-12.393	-10.491	-10.738	-11.487	-11.139	-11.597	-11.562	-12.104	-12.111	-11.656	-11.981	-11.02	-10.74	-12.551	-11.721	-10.676	-12.764	-11.033	-12.36	-11.104	-11.48	-11.946	-11.76	-11.966	-11.516	-11.698	-11.696	-11.709	-12.36	-10.984	-11.579	-11.879	-12.763	-11.478	-11.901	-12.416	-11.257	-12.009	-12.178	-11.039	-11.652	-11.908	-12.142	-12.771	-10.664	-10.84	-12.093	-11.159	-12.116
-4.505	-5.2027	-5.6501	-5.4827	-4.7491	-5.7463	-5.2483	-6.2134	-4.4787	-5.0431	-4.643	-5.5392	-5.0037	-6.2314	-4.544	-4.3462	-4.9009	-5.1081	-5.0141	-4.959	-5.3888	-4.8715	-5.0251	-4.8664	-5.422	-5.8775	-4.4304	-4.7462	-4.3023	-5.3775	-4.2068	-4.9937	-4.4734	-5.2799	-4.5301	-4.846	-4.8429	-4.3719	-5.5143	-5.9455	-3.6522	-4.6542	-3.9925	-5.7141	-4.625	-4.5002	-5.8525	-4.8285	-4.8114	-4.7575
0.25751	0.4156	1.3762	0.925	0.19641	0.84718	1.4076	0.66626	1.1581	0.67892	-0.12225	-0.98406	-0.92602	0.13007	2.2713	1.1005	0.11945	0.56168	0.28493	1.918	-0.69111	1.3513	0.71156	-0.36883	0.66917	1.1821	1.3589	1.4493	0.44751	0.66267	-0.083588	0.47718	1.2473	0.90308	0.63571	0.92149	0.35792	0.38523	0.61641	0.74993	1.11	-0.51158	0.32177	1.4628	0.58508	0.62457	0.52508	-0.537	-0.15583	-0.15633
-6.2208	-5.9196	-6.0395	-6.7131	-5.0918	-7.1394	-5.3296	-5.9203	-6.0799	-6.6253	-6.3457	-6.9572	-6.78	-6.3743	-7.1842	-6.6616	-6.2953	-7.2768	-6.8975	-5.2461	-6.4141	-7.0072	-7.6995	-6.5329	-7.0407	-6.835	-6.3793	-6.785	-6.4331	-6.3998	-6.166	-7.0592	-5.5114	-5.7535	-6.5749	-5.906	-6.4752	-6.125	-5.0158	-5.7696	-6.0327	-7.6661	-7.047	-6.3157	-6.4995	-7.3043	-6.6524	-6.0535	-6.5985	-5.923
10.423	9.9022	8.706	9.7408	10.586	10.455	8.0269	9.9965	9.405	10.332	8.8579	10.561	10.005	10.176	10.684	9.9169	10.216	8.7494	10.725	9.7268	10.5	9.6889	8.58	10.509	9.0261	10.355	9.7808	9.9483	9.9903	9.8032	9.9453	10.213	10.183	10.382	8.9448	10.312	9.796	10.216	9.6194	10.246	9.2661	9.8223	10.343	10.334	10.054	9.2087	10.144	9.6887	10.261	9.161
0.37186	-0.86802	-0.40595	1.2542	-1.275	0.96621	-0.43637	-0.14031	-0.33385	0.47544	-1.5577	-0.024941	0.66249	0.26978	1.105	0.010116	-0.022206	0.58841	-0.25758	0.12298	-0.23705	-0.74786	0.43419	0.35218	0.57436	-0.096903	-0.70492	0.83186	-0.023431	0.86823	-0.55929	-0.6085	0.72219	1.5725	0.78186	-0.81799	-0.70981	0.2791	0.27128	-0.89725	0.2214	0.57978	-0.67175	-0.022692	0.23836	0.34836	-0.67013	-0.48521	-0.63286	-1.1267
2.6403	0.97658	1.6385	1.4276	2.6817	0.96921	2.3106	1.9826	1.3475	2.1311	1.9366	1.2573	0.98058	1.575	2.1829	2.0914	0.79019	1.5794	0.67445	1.0456	2.1169	1.9144	1.753	2.235	0.87565	2.2859	1.7965	1.8526	1.8881	1.6639	1.5624	1.7974	1.696	2.0466	1.8798	2.2211	2.0027	0.71895	1.6199	1.9827	1.3817	2.6445	2.1333	2.4307	2.863	1.1258	1.6052	1.6687	1.4846	2.0266
2.3028	1.0186	2.3626	1.8292	1.2077	0.51043	1.461	1.7219	2.2988	1.1153	2.2762	0.41964	2.0152	2.4644	1.0739	0.81728	1.7065	2.3775	2.5812	1.2179	2.0955	1.4454	2.1179	1.394	1.7503	0.52259	2.5447	1.7392	1.4658	3.0568	2.6996	1.4925	0.81181	0.33678	0.50275	1.3573	0.68418	1.7759	1.6522	1.7011	2.5143	1.3729	0.97231	0.58519	1.418	1.5711	1.5825	2.3579	2.6749	1.4391
-0.26537	0.79571	0.4714	-0.24124	0.25391	0.38079	1.0757	-1.1284	0.021057	-0.76355	-1.612	-0.12581	0.031021	-0.003176	-0.89413	0.49982	0.89578	0.66781	-0.44837	-0.36943	0.14858	-0.92987	-0.58522	-1.7977	-0.65275	-1.1743	-0.55733	-0.43912	0.01335	0.44528	0.11747	-1.1601	0.3555	0.13792	-0.034706	0.36169	-0.55667	-0.032751	-0.86338	-0.16222	0.5231	-0.90045	-0.067299	-0.14688	-0.70895	0.99965	0.023608	-1.0021	-0.73479	0.39393
-9.7919	-10.632	-9.6747	-9.2703	-10.179	-9.4723	-10.423	-10.348	-10.26	-9.8492	-10.265	-10.414	-11.137	-10.25	-10.88	-9.9818	-11.136	-10.319	-10.94	-9.9413	-9.8292	-10.373	-10.714	-10.303	-10.065	-11.027	-9.0361	-9.938	-9.8873	-10.27	-10.83	-9.2367	-9.9231	-9.3663	-11.341	-10.109	-10.083	-9.418	-9.566	-10.276	-10.741	-9.9332	-10.377	-10.449	-10.038	-9.2134	-9.3277	-10.215	-10.361	-9.6143
-8.4833	-9.1352	-9.7613	-8.7016	-9.2556	-9.1387	-8.6618	-8.8046	-8.239	-8.8622	-10.18	-8.8149	-9.1017	-8.9685	-8.312	-9.5295	-8.7926	-10.02	-8.4782	-8.9693	-9.0709	-8.9892	-8.9963	-9.2978	-9.864	-8.6282	-10.172	-7.5641	-9.6299	-7.7273	-8.5939	-9.1291	-9.2797	-9.5546	-9.2863	-9.3997	-8.9953	-8.9566	-8.5922	-8.5694	-8.4292	-8.9149	-8.106	-8.0666	-8.7385	-8.4485	-8.5954	-7.3975	-8.1532	-10.039
-0.47423	-0.26019	0.48152	0.86307	0.042248	-1.221	-0.13205	-0.65081	1.2987	0.10792	-0.29829	-0.28177	-0.03151	-0.38345	1.1731	-0.6723	0.37119	0.35218	-0.92418	-0.42897	0.072441	-0.0050768	0.40047	-0.44514	-0.44513	0.50312	-1.9868	-0.048352	0.99097	-0.57058	0.23501	0.61455	-1.7597	0.65847	-1.7209	1.3318	-0.57135	-1.2165	-0.4864	-0.71539	-1.1998	0.2957	-0.45868	-0.31421	-0.059385	0.72388	-1.9591	-1.007	-1.4413	0.3906
5.9331	5.7432	7.3582	5.6436	5.1642	5.7556	6.791	5.9619	5.3324	6.249	5.8783	5.917	4.8441	5.066	4.914	4.1776	6.2712	5.1004	5.3387	5.8293	6.1153	5.1168	5.0898	5.7804	5.6255	5.9747	5.9765	5.8936	6.2239	5.2292	4.5803	5.9684	4.9512	4.3823	6.2927	5.8487	4.6068	4.9249	5.8781	5.2062	6.1574	5.2783	4.7562	5.1053	5.1454	6.0614	4.8675	4.8317	6.7458	4.5916
-2.7767	-2.4594	-3.2735	-1.6353	-1.759	-2.177	-2.7731	-2.9895	-2.5733	-1.4831	-2.7366	-2.6454	-2.6824	-2.0965	-2.053	-2.4029	-3.2935	-2.6033	-2.8642	-3.3573	-1.4849	-2.8397	-3.259	-1.6193	-3.9672	-2.6005	-2.5901	-3.264	-2.5045	-3.1986	-3.1128	-2.9365	-1.8172	-2.7483	-2.7721	-2.2271	-3.6111	-3.2873	-2.4131	-2.3527	-1.6635	-1.7501	-2.669	-3.706	-2.23	-2.6845	-3.6797	-2.5244	-3.1644	-3.8248
-8.4622	-8.6525	-8.9283	-8.1544	-8.2483	-9.154	-7.9394	-9.2389	-8.59	-8.0806	-9.6149	-8.7088	-9.4705	-7.8447	-9.1754	-8.8947	-9.6015	-8.828	-7.3203	-9.6971	-7.733	-9.8309	-8.2793	-8.2599	-8.1835	-9.1394	-8.4585	-8.9964	-9.2242	-8.3039	-8.5429	-8.9813	-9.8362	-10.24	-8.9843	-9.4838	-7.8046	-9.7078	-8.9376	-9.853	-9.4345	-9.3217	-9.3677	-7.8131	-9.8536	-8.7125	-9.5652	-9.4469	-8.1763	-9.1369
-9.5657	-8.6188	-9.5584	-8.7211	-8.1709	-10.378	-8.6204	-9.3007	-9.6495	-10.162	-9.6212	-9.7936	-9.5797	-9.1239	-8.9654	-9.7216	-8.4568	-9.0546	-9.3027	-8.7417	-8.3433	-10.029	-8.7155	-9.3426	-9.0908	-8.858	-8.9582	-9.6988	-9.8693	-10.346	-10.128	-9.4798	-9.6703	-10.144	-9.8727	-10.335	-9.667	-9.0416	-8.9088	-9.6311	-9.0341	-10.259	-9.4603	-9.6091	-10.309	-9.3077	-9.1713	-9.0048	-9.6835	-9.5483
-13.158	-13.432	-13.025	-14.179	-13.133	-13.24	-12.586	-13.172	-12.87	-12.597	-12.363	-13.538	-12.992	-12.953	-12.641	-12.781	-13.516	-13.355	-13.656	-14.096	-13.131	-14.06	-13.419	-13.383	-12.077	-12.71	-12.667	-12.956	-14.062	-14.034	-13.198	-13.022	-12.63	-13.016	-12.885	-11.951	-12.919	-12.865	-13.111	-12.444	-13.327	-13.791	-13.519	-13.474	-12.457	-12.995	-12.488	-12.674	-13.276	-13.455
0.6293	1.7733	1.3439	-0.14269	1.6213	1.2381	-0.10282	0.93945	2.1377	2.1092	2.2241	1.6402	0.23774	1.9555	0.4723	1.456	2.0231	1.32	1.4665	2.0039	0.83462	1.1	0.13293	0.78811	0.88538	0.72427	-0.40465	2.5403	0.62797	0.68262	1.6614	1.2405	0.98171	0.67807	1.3243	0.38494	0.80508	0.74659	2.878	1.4679	2.351	0.43513	1.1247	0.567	1.0256	2.3	1.1468	1.2865	1.394	1.5491
-1.6909	-1.6693	-2.1408	-1.5442	-0.46683	-2.0037	-2.1624	-0.88311	-0.79577	-0.36626	-1.5168	-1.6809	-0.34601	-1.1814	-0.75622	-1.229	-2.5934	-0.73847	-1.1853	-1.9725	-1.1812	-1.5097	-0.84814	-1.3689	-1.6717	-2.6383	-0.83489	-1.6935	-1.4322	-1.4955	-1.9218	-0.81948	-1.4359	-1.0739	-1.3597	-0.88003	-0.64887	-0.97821	-1.0284	-1.031	-0.56268	-0.98137	-1.1638	-2.3141	-1.3453	-1.6611	-1.5503	-0.36151	-2.1353	-1.5305
-1.6704	-1.2948	-2.3214	-1.2828	-1.9758	-0.7901	-0.71026	-1.3726	-0.16045	-0.88186	-0.42584	-1.462	-1.9997	-1.221	-2.651	-1.4221	-1.3146	-1.9203	-1.543	-1.323	-0.71602	-2.6305	-2.3678	-1.8906	-0.62731	-0.84705	-1.1288	-0.62094	-1.413	-1.9475	-1.8552	-1.5719	-1.2546	-1.689	-2.1771	-2.3048	-1.8847	-1.8464	-0.44509	-2.4953	-0.3879	-1.4305	-0.68515	-1.2789	-1.5305	-0.54545	-2.235	-0.96246	-2.2186	-1.3608
-7.9551	-7.5683	-7.6419	-8.4734	-7.7111	-6.9937	-8.5774	-7.6112	-7.0167	-6.5319	-7.4122	-7.234	-8.8938	-6.7285	-6.6565	-6.9732	-8.4005	-7.2869	-8.7481	-7.2397	-7.9283	-6.8853	-7.7709	-7.6385	-6.7924	-7.6739	-7.5381	-8.0843	-7.2181	-7.9355	-7.2714	-7.9884	-8.1632	-7.3788	-6.088	-7.6451	-8.0658	-7.9225	-8.5117	-6.6603	-7.8409	-7.4795	-7.781	-7.0083	-7.7746	-7.373	-7.7609	-7.7876	-8.8814	-8.2942
-0.8393	-0.055945	-1.0851	0.059136	0.19431	-0.21643	0.23707	1.1827	0.064435	0.078907	0.086196	-0.48024	1.005	-0.06545	-0.54739	-0.44889	-0.44639	-0.71161	0.30996	-0.5867	0.50072	-0.079972	-0.52212	0.10347	0.26958	-0.47281	-0.38795	-0.68627	-0.32468	-0.65312	1.546	-0.33919	-0.22515	0.92144	-0.45559	0.78081	-0.65341	-0.59606	-0.3426	-1.2195	-0.32485	1.2956	-1.0756	-1.0461	1.032	-0.35156	-0.85221	-1.1171	-1.2469	-0.8229
-1.5789	-2.0983	-1.1113	-1.5732	-1.5508	-1.8296	-0.57098	-1.5628	-1.3829	-0.14689	-1.1101	-1.3976	-1.8063	-1.5026	-1.6431	-1.3557	-0.17364	-0.85598	-1.2019	-1.698	-1.8372	-0.32517	-1.6846	-0.79	0.34482	-2.0773	-1.329	-0.73133	-0.92978	-1.3121	-2.0738	-0.85153	-0.44569	-1.4013	-1.4296	-1.6373	-1.1927	-0.31994	-1.9605	-0.20517	-0.44687	-0.71869	-2.6426	-2.0651	-1.3437	-1.8536	-1.2564	-1.6815	-1.3044	-3.024
-22.059	-21.477	-23.755	-21.549	-21.823	-22.087	-21.974	-22.631	-21.637	-21.962	-21.632	-22.241	-22.585	-21.011	-21.26	-22.664	-22.476	-22.599	-22.827	-21.916	-22.24	-21.969	-22.158	-21.929	-21.775	-21.418	-21.924	-22.443	-21.76	-21.707	-22.339	-22.441	-21.97	-22.346	-21.611	-22.893	-21.685	-21.846	-23.996	-22.444	-21.866	-22.331	-22.13	-21.11	-21.918	-22.854	-22.57	-23.068	-21.783	-22.432
4.7843	6.032	4.4271	5.2249	5.0397	5.9274	4.9848	5.0765	5.4397	4.9878	5.0788	5.093	5.4506	5.122	5.8725	5.551	4.7298	4.3694	5.3486	6.1853	4.9808	5.7383	4.2337	4.7409	5.224	5.7963	4.06	3.7813	5.4458	4.5499	5.2592	4.5989	4.9176	5.4841	5.567	4.5826	5.9376	5.0652	6.1308	4.993	4.9086	5.4826	5.5493	5.532	4.7294	5.012	4.0244	5.0876	4.7315	5.6408
-11.307	-11.23	-12.438	-13.481	-11.636	-11.115	-12.579	-11.45	-12.357	-11.655	-12.003	-12.665	-11.094	-11.093	-11.723	-12.068	-10.668	-12.07	-11.257	-11.866	-12.054	-11.647	-11.977	-10.896	-11.51	-11.082	-12.522	-11.917	-13.329	-11.271	-11.763	-11.574	-11.365	-12.248	-11.106	-12.234	-12.259	-11.782	-10.653	-10.949	-12.116	-11.773	-11.769	-12.351	-11.877	-11.089	-11.169	-11.835	-11.824	-11.403
-10.637	-12.772	-11.224	-10.634	-12.194	-11.398	-11.518	-11.602	-11.428	-11.723	-11.724	-11.945	-11.903	-12.213	-10.307	-10.224	-11.387	-12.078	-10.864	-11.311	-12.036	-11.158	-11.432	-10.985	-11.213	-10.607	-10.9	-11.07	-11.552	-10.563	-11.34	-10.868	-10.522	-11.465	-10.613	-9.9302	-10.396	-11.659	-11.708	-11.62	-10.474	-10.868	-10.588	-11.591	-10.956	-11.621	-10.489	-11.644	-11.885	-11.994
0.61178	0.10742	0.35024	0.17269	0.14018	0.35172	0.6265	0.86989	0.77938	0.27433	0.73387	-0.56128	0.076169	0.5394	-0.15645	0.75306	-0.57025	-0.40924	0.054685	-0.13776	0.29522	0.13135	0.66583	-0.14117	1.8653	0.027412	0.26981	0.70312	-0.14533	0.56062	0.14602	0.46847	-0.26443	-0.025098	-0.11901	-0.32437	0.56252	0.36646	1.5294	1.3013	-0.4275	0.98716	-0.36987	0.15923	0.064572	0.83765	0.33921	-0.29133	-0.37957	1.2914
-3.163	-3.6344	-3.5185	-3.6056	-3.8584	-2.921	-2.5509	-3.5843	-3.158	-3.7288	-2.8122	-1.9182	-2.9474	-3.1656	-2.9438	-2.6252	-3.782	-2.0249	-3.7503	-1.5665	-2.3606	-3.6132	-2.3904	-3.7322	-3.434	-2.6662	-3.9475	-3.0866	-2.6539	-2.6537	-3.8955	-3.9485	-3.482	-2.364	-2.6008	-2.9558	-2.6314	-2.5744	-2.0595	-2.8613	-2.7318	-4.064	-2.9672	-2.93	-3.7857	-2.2923	-3.9887	-2.8978	-2.5697	-2.7004
6.1787	6.8605	6.5735	6.3004	5.7621	6.9585	6.9198	6.7367	6.5494	6.0916	6.927	7.1254	6.6961	7.9216	6.7637	6.9383	6.887	6.4542	6.4043	6.9844	6.7648	6.5707	6.377	6.8413	7.5532	6.9655	6.1308	7.2643	6.1852	6.3056	6.9021	7.5827	6.3015	6.8319	6.2235	6.6463	6.9352	7.4019	7.2104	7.4612	6.9262	7.002	6.8893	6.5304	6.4037	6.501	6.8296	6.0965	6.2464	6.3191
-6.5894	-6.3464	-6.1016	-5.527	-5.7701	-6.3347	-6.1413	-7.2497	-6.3501	-6.8308	-7.3229	-6.1402	-5.8155	-6.0237	-6.4496	-6.0938	-7.0178	-7.1934	-5.097	-6.7158	-7.1805	-6.9949	-5.5731	-5.9534	-6.6409	-6.6727	-6.1367	-6.3622	-6.3649	-7.2273	-5.7421	-6.5595	-6.7336	-5.3529	-7.3148	-5.844	-7.022	-6.7	-6.6291	-4.8485	-5.6312	-7.0341	-5.3027	-7.3747	-6.9966	-6.2904	-7.6008	-6.3448	-6.1813	-6.2236
2.5676	1.4158	1.1714	2.2053	1.7285	1.5966	0.69332	1.6331	0.91453	1.5585	1.9369	1.5821	1.3532	1.2978	1.9292	2.7159	2.2721	1.4655	0.67895	1.2645	1.7591	1.3698	2.1253	1.3437	1.5482	1.7586	-0.81859	1.4461	1.5857	0.48291	0.62159	1.3372	2.0412	1.7577	1.5714	2.4259	2.0397	0.84088	1.8717	2.4769	1.3857	0.80875	1.4846	1.6165	1.566	1.156	1.4992	1.4422	1.3318	1.8098
-3.6217	-3.1305	-2.4361	-2.647	-1.8751	-1.9367	-3.1764	-2.9023	-4.1774	-2.7338	-3.1232	-3.1259	-2.1814	-1.6019	-1.7636	-2.5223	-2.7739	-3.6049	-2.2532	-3.7138	-3.5983	-2.7968	-2.1947	-1.4644	-3.0935	-3.1741	-2.3288	-1.4695	-2.4848	-2.0904	-3.8313	-2.7646	-2.8867	-4.1138	-3.4275	-2.9813	-2.3743	-2.3017	-2.8165	-3.5975	-1.8161	-2.8364	-3.8583	-2.4136	-2.188	-1.9057	-2.0326	-1.9696	-3.0514	-3.0037
2.0816	1.5837	1.3661	1.9514	0.99954	1.6359	2.2005	2.0414	1.0165	1.601	1.8236	1.9496	2.0941	1.3566	1.096	1.6537	2.298	1.348	1.4427	1.6837	1.9143	2.2021	1.6828	1.8262	1.9353	1.8974	2.2038	2.8745	2.0615	1.7149	2.7145	1.8764	1.6069	1.9206	0.94894	2.7777	1.5423	1.8501	0.70212	0.95265	2.5834	1.953	1.9648	1.146	1.4981	1.6769	1.5923	0.84416	1.4547	0.95441
-1.7986	-1.4093	-0.99036	-1.5775	-1.4411	-1.9944	-1.4108	-1.2032	-1.1667	-0.74678	-1	-2.0711	-0.98853	-0.66823	-2.7975	-1.4691	-1.3624	-0.78891	-1.292	-1.66	-1.8278	-1.2597	-0.84711	-0.58281	-1.2408	-2.1685	-1.9723	-1.0138	-0.80632	-1.5145	-1.199	-0.94203	-1.1549	-0.36225	-2.5949	-1.6346	-3.0609	-1.0118	-2.1575	-1.3032	-0.73435	-0.72583	-1.0317	-2.0968	-2.5226	-2.3703	-1.6186	-0.8697	-1.1344	-1.085
6.5669	7.3458	6.104	7.1934	7.1073	6.9981	5.949	7.6523	7.6593	6.887	6.502	7.6599	6.2737	7.1422	7.1491	6.1708	6.8771	6.8902	6.4611	6.7604	7.0194	5.8808	6.9415	6.175	6.9141	7.5294	6.3005	7.4675	6.7343	6.7756	6.6538	7.6133	6.8245	7.2498	6.195	6.9423	6.478	6.1702	7.7109	6.6936	6.0276	6.9639	7.4451	7.6047	7.2745	6.5729	6.8164	7.6371	6.5427	7.4965
-20.39	-21.102	-20.566	-20.869	-20.908	-19.914	-20.64	-21.012	-19.392	-20.901	-19.882	-20.899	-20.903	-19.759	-21.95	-21.134	-21.211	-20.374	-20.608	-21.017	-19.07	-19.431	-19.761	-19.559	-21.365	-21.057	-22.009	-21.612	-21.496	-21.192	-21.255	-21.227	-20.423	-20.474	-21.06	-20.042	-20.191	-20.867	-20.903	-20.938	-22.055	-19.611	-22.106	-21.2	-20.058	-20.588	-20.193	-20.761	-20.48	-21.045
8.5675	8.4368	8.5181	8.2029	8.8029	8.2649	7.8028	8.0808	8.9667	8.0344	8.6095	7.8512	9.0208	8.5901	8.4451	8.7892	7.4659	8.8782	9.8097	9.3715	8.5412	8.7707	8.05	9.5118	8.5592	8.7829	8.619	7.9415	9.0046	9.7218	8.0172	8.1124	8.5618	8.0681	8.6749	8.306	7.2395	8.3685	8.4057	9.351	8.727	8.7301	7.6818	7.4295	7.5876	9.6211	7.5671	8.7648	8.2697	9.1007
-6.1852	-6.8356	-8.1333	-7.2453	-6.7174	-7.0869	-6.2102	-6.4942	-6.6747	-6.9293	-5.4491	-7.0457	-6.1159	-6.2172	-5.9244	-6.339	-5.8249	-6.5549	-6.512	-6.1026	-6.6914	-6.3646	-6.1547	-6.5879	-6.2027	-6.7684	-5.6526	-5.7342	-6.5011	-6.5529	-6.7715	-6.7317	-6.5998	-6.4702	-7.4531	-7.2315	-7.1194	-6.312	-6.8292	-5.147	-7.3121	-6.9682	-6.753	-7.0408	-6.7207	-5.4493	-6.4203	-6.4128	-6.1032	-5.9876
-3.4087	-2.9083	-2.5471	-2.0902	-2.6068	-3.0321	-2.3509	-3.1208	-2.778	-2.5011	-2.9307	-3.7895	-2.0404	-2.2591	-3.8924	-1.9548	-2.583	-3.8426	-3.1257	-3.0074	-1.8599	-2.0528	-2.6382	-2.8469	-3.1694	-2.1217	-2.2813	-2.9523	-1.9478	-1.6794	-2.8362	-1.5024	-2.5374	-2.8713	-3.5121	-2.9799	-3.2645	-2.4904	-3.6145	-3.3708	-1.5851	-2.8923	-1.3438	-1.9472	-2.4407	-2.8373	-2.5928	-3.9472	-3.9105	-2.5255
-5.8186	-5.2932	-5.4395	-5.2253	-5.5222	-4.3113	-6.0944	-5.9602	-4.1073	-6.3002	-5.6121	-4.5948	-5.2448	-4.5795	-4.8279	-5.6609	-5.3534	-4.8175	-4.2174	-4.0403	-4.7479	-3.908	-5.5368	-3.8515	-5.1254	-5.4236	-5.6288	-4.6774	-4.9944	-4.8204	-4.9739	-4.827	-4.1967	-5.3003	-6.4751	-5.1441	-5.1806	-4.2005	-4.5492	-5.0216	-4.4383	-5.3549	-5.1342	-5.4099	-4.9446	-5.3934	-5.5983	-5.7056	-5.8135	-4.4187
-3.1534	-3.0704	-4.2175	-3.0486	-3.2554	-3.5386	-3.3896	-3.2407	-3.4509	-2.0552	-3.3522	-3.5993	-3.5037	-2.2946	-3.3425	-2.2765	-3.1861	-2.6842	-3.9428	-3.1122	-2.7925	-2.6617	-2.8236	-2.5379	-2.7504	-2.986	-3.7764	-3.3913	-3.3693	-3.2972	-3.2282	-3.6382	-3.118	-3.4155	-3.0941	-3.8314	-2.1984	-4.2166	-3.4518	-3.4042	-2.7294	-3.0894	-3.6426	-4.5187	-3.0242	-3.9387	-2.2613	-2.6387	-4.2426	-3.7979
-3.9463	-2.9095	-2.832	-3.3473	-3.3966	-2.9052	-3.129	-4.1665	-4.0492	-2.2591	-4.4894	-4.5329	-4.944	-4.7006	-3.2347	-2.7157	-4.1802	-3.7772	-3.9633	-3.7053	-4.9227	-4.6115	-3.8522	-3.3731	-4.5032	-3.4524	-4.0442	-3.4378	-4.3318	-4.2539	-4.8248	-3.2581	-3.0482	-4.6888	-3.8128	-3.835	-3.6816	-4.6902	-2.6774	-3.9764	-4.174	-4.2068	-3.9366	-4.2984	-3.2942	-3.0014	-4.5571	-3.7822	-2.9048	-3.3119
5.5065	5.5805	5.1375	4.1774	5.1459	3.677	5.8848	4.6541	4.4818	3.7512	5.0612	4.5144	4.7649	5.3599	5.4461	4.8035	4.0414	4.9252	5.8658	4.5433	5.4944	4.5975	4.0384	4.9199	5.0693	4.493	5.7193	5.4765	4.6569	5.5704	4.8246	4.7539	5.1064	5.3573	5.9338	5.1861	5.158	4.9598	4.6505	4.1366	4.009	5.6579	5.5444	5.9444	4.8412	6.3061	4.6332	6.2126	4.7277	5.2312
6.2647	7.6997	6.2414	5.6598	5.7367	5.1319	7.4975	6.3143	7.5123	6.1321	7.1407	7.2945	6.8256	6.4917	6.2785	6.6075	5.8896	6.3435	6.2522	6.8984	6.8173	6.7867	7.6675	5.9029	6.8772	6.951	6.8742	6.2718	7.2993	6.3751	7.0551	7.7758	6.2785	7.5401	7.161	6.5118	6.3014	7.0937	6.0832	6.2808	6.9944	6.7481	6.5575	7.29	6.2864	5.9364	7.2285	6.4108	6.8425	7.4454
-14.176	-14.412	-13.307	-14.568	-13.223	-14.696	-14.66	-13.362	-13.747	-14.737	-14.311	-13.896	-12.378	-14.913	-13.986	-12.644	-13.499	-14.667	-13.052	-13.385	-14.625	-14.245	-14.611	-14.059	-13.599	-14.114	-14.854	-14.067	-13.084	-14.482	-14.368	-13.627	-14.04	-13.852	-13.43	-12.736	-14.167	-14.396	-13.829	-13.96	-13.655	-14.404	-13.992	-13.454	-13.855	-13.959	-14.863	-13.249	-14.457	-14.776
-0.59463	-0.29045	0.34639	0.3236	-0.33711	-0.32058	-1.1486	0.56948	0.61644	-0.41406	-0.0016958	0.35763	-0.76754	0.84074	-0.81767	0.28764	-0.52736	-0.24362	0.018604	-1.0274	-0.43286	-0.85464	-0.70789	-0.39083	-0.61147	0.21709	0.50795	0.27138	0.35218	-0.56907	0.38891	-0.10074	-0.11514	1.2624	0.2445	0.48333	0.44889	0.10229	0.042762	0.55332	-1.4459	-0.40559	-0.60967	0.94529	0.2321	0.055462	0.026606	-0.68041	0.079374	0.49906
-9.896	-9.8858	-10.546	-10.123	-10.502	-11.035	-10.75	-11.66	-10.014	-11.046	-10.388	-10.511	-10.962	-12.034	-10.721	-10.273	-9.6225	-9.255	-10.672	-10.374	-9.973	-10.695	-11.444	-10.564	-10.2	-11.076	-10.842	-10.255	-11.223	-10.478	-10.388	-10.574	-11.171	-11.004	-10.671	-10.738	-10.981	-11.692	-10.448	-10.477	-10.529	-10.596	-10.533	-10.818	-10.918	-10.919	-10.571	-10.65	-10.177	-10.163
-8.7761	-8.6507	-9.0583	-9.0908	-9.4638	-8.9356	-9.135	-8.5981	-8.9197	-8.9243	-9.0061	-8.4523	-9.0821	-7.7263	-7.7911	-8.881	-9.0706	-9.1289	-9.9698	-10.109	-9.3869	-7.7739	-8.4139	-8.9108	-8.2489	-9.9897	-8.4347	-8.4871	-8.6668	-9.2286	-8.5077	-8.9224	-9.0558	-8.8301	-9.8147	-8.421	-8.9227	-8.4214	-8.6533	-8.9729	-8.9547	-10.271	-8.833	-8.8081	-8.5849	-9.9187	-8.9792	-9.0528	-8.3916	-9.236
3.0454	2.7671	2.6842	1.5504	2.8121	2.9893	1.3577	3.0648	2.7004	2.9519	2.7366	2.3933	3.1768	2.9098	3.3966	3.6882	2.4388	2.33	2.9832	3.0864	1.5105	3.4841	2.2665	1.4653	2.5867	2.089	2.7319	4.1911	2.3157	2.6894	3.1991	2.3466	3.0841	2.3077	2.758	2.3956	1.9166	2.706	1.967	2.569	1.9144	1.5685	2.8217	3.3525	2.3893	3.1018	2.1733	3.663	1.8832	1.3744
-5.8048	-4.6164	-5.0181	-6.0793	-4.6687	-6.3594	-5.2594	-5.7207	-5.3647	-5.1952	-5.2618	-6.3651	-7.1853	-5.4621	-6.4612	-3.7992	-5.3542	-4.9164	-5.7684	-5.2629	-6.2795	-7.2757	-5.5122	-6.5164	-5.5719	-6.5582	-5.2279	-6.7248	-6.9215	-4.756	-4.9934	-5.3796	-4.967	-6.4619	-6.079	-4.7751	-6.711	-5.8306	-5.5805	-5.3132	-5.4516	-5.0577	-5.1172	-5.9292	-5.8541	-6.3492	-5.5156	-6.6716	-5.3436	-4.9112
-21.215	-20.605	-20.78	-19.8	-20.573	-21.118	-20.124	-20.308	-21.1	-20.398	-20.446	-20.714	-19.158	-22.323	-19.555	-21.381	-21.3	-22.037	-20.722	-20.294	-21.379	-21.098	-20.331	-22.088	-21.007	-20.916	-22.21	-21.356	-20.525	-21.231	-21.515	-20.247	-21.557	-20.758	-20.477	-21.448	-21.11	-20.471	-20.779	-21.641	-21.572	-20.518	-20.916	-21.159	-20.908	-20.944	-21.282	-22.003	-21.144	-21.017
10.185	9.7966	9.8044	9.1314	10.862	9.3161	8.2071	8.6262	9.3295	10.376	9.8925	8.8507	10.278	9.8238	9.5327	10.383	10.997	9.4723	10.981	9.3099	9.6749	9.9957	9.7816	9.7985	9.5274	10.027	9.9453	9.8236	10.001	9.8876	9.6091	9.9971	9.9045	10.184	9.5849	10.231	10.318	9.1029	8.9284	9.1494	10.32	9.3601	10.847	10.474	9.163	9.776	10.304	9.8497	10.04	8.7806
-5.3633	-5.8512	-5.2714	-4.0346	-5.2421	-5.0904	-5.5522	-5.5885	-6.0762	-5.1853	-5.2474	-4.5127	-4.8926	-5.7115	-4.9945	-4.9205	-5.7383	-6.4703	-5.2142	-4.6841	-5.633	-5.3271	-5.6312	-5.1847	-6.0431	-6.338	-5.4548	-4.7325	-5.6862	-5.9216	-5.633	-5.6063	-4.8601	-5.6659	-4.5479	-5.6035	-6.5832	-6.0424	-5.3107	-6.5317	-5.4936	-4.8813	-5.3616	-5.6858	-5.5053	-5.5206	-5.4077	-6.0477	-5.5235	-5.7295
-0.92296	-0.40765	-0.73114	-0.28793	-0.87307	-0.47109	-0.18254	-0.66571	0.12292	-1.2124	0.27692	-0.72268	-1.0801	-0.15839	-1.2639	-0.38692	-0.75007	-0.34552	-0.80544	-1.4757	-0.026072	-1.9102	-1.5881	-0.77816	-0.53682	-0.443	0.55822	0.68968	0.37377	-0.37399	-1.3733	-1.1029	-0.30276	0.31033	-0.97579	-0.89225	-0.092671	-1.3776	-0.37501	-1.5365	-1.4455	-0.62297	0.35594	-1.1903	0.2804	-1.2742	0.014007	-0.81833	-0.75958	0.43742
-12.656	-14.583	-13.584	-12.363	-13.425	-12.443	-13.27	-13.981	-12.608	-12.386	-12.848	-13.478	-13.653	-13.385	-13.584	-12.929	-13.872	-12.847	-13.176	-13.187	-13.316	-12.082	-13.93	-12.862	-14.105	-13.659	-12.29	-13.542	-13.94	-13.692	-13.3	-14.261	-13.041	-13.073	-13.149	-15.227	-13.134	-13.41	-13.137	-11.908	-13.901	-13.889	-13.096	-14.161	-12.994	-13.762	-13.56	-12.993	-13.892	-14.499
-11.924	-11.109	-11.075	-11.657	-10.941	-11.892	-11.665	-11.465	-11.159	-12.044	-12.68	-12.554	-12.348	-13.101	-11.334	-11.826	-10.27	-11.859	-10.789	-11.822	-12.064	-11.68	-11.24	-10.973	-11.524	-12.07	-12.041	-10.968	-11.351	-12.117	-12.505	-12.023	-12.371	-11.561	-12.335	-11.589	-12.374	-11.38	-11.541	-12.152	-11.414	-11.135	-10.904	-11.028	-12.954	-13.099	-11.371	-9.7949	-11.746	-12.774
-14.423	-14.832	-15.133	-13.626	-14.891	-14.051	-14.626	-14.148	-13.117	-14.128	-14.379	-14.215	-14.992	-13.951	-15.219	-14.047	-15.428	-14.927	-14.812	-14.036	-15.739	-15.111	-14.424	-15.488	-14.151	-16.192	-13.894	-15.361	-14.508	-14.663	-14.019	-14.263	-14.088	-14.654	-15.566	-14.594	-13.887	-14.767	-14.849	-14.546	-13.589	-14.185	-13.956	-12.889	-15.079	-13.237	-15.476	-13.908	-14.816	-15.687
6.2047	4.7221	4.982	4.3146	3.8044	5.5327	5.9653	4.5317	4.6393	4.9216	4.4368	5.8848	6.3551	6.3479	3.7985	5.0462	4.4921	5.1723	3.8963	4.5223	3.3784	5.7183	3.9324	6.2319	5.3319	4.3614	5.9609	5.5106	5.164	4.7509	5.1378	4.1935	6.1199	5.7129	5.415	5.078	5.3748	5.2722	5.087	4.7436	5.0115	3.7171	5.195	5.2428	4.8226	4.257	6.2505	4.838	4.8318	4.9187
-2.9437	-4.4459	-3.7807	-3.9451	-4.1995	-2.878	-5.0886	-2.8564	-4.393	-3.5269	-3.208	-4.3386	-3.8041	-3.5772	-3.8977	-3.2305	-4.1687	-3.7662	-3.9882	-4.2326	-5.0412	-4.3135	-4.0345	-3.7625	-4.4622	-2.3826	-4.6588	-3.3678	-4.3473	-3.8124	-3.6967	-4.7676	-4.4199	-4.3063	-3.809	-3.7913	-4.2407	-4.257	-4.6484	-3.1186	-2.9124	-3.5353	-4.4561	-2.9589	-4.9013	-3.2767	-3.923	-3.4049	-3.7793	-2.5955
-11.981	-11.428	-11.08	-12.113	-11.149	-12.3	-11.44	-12.623	-11.616	-12.204	-11.612	-10.854	-10.96	-12.037	-11.27	-12.194	-10.762	-11.346	-12.07	-11.582	-11.312	-12.111	-11.467	-11.593	-12.475	-11.593	-10.868	-11.22	-10.737	-10.961	-11.873	-11.892	-11.304	-10.646	-12.907	-10.521	-10.625	-12.806	-11.694	-10.816	-11.967	-11.327	-11.807	-11.345	-11.974	-11.213	-12.238	-10.669	-11.284	-10.992
-5.9964	-6.8062	-5.9515	-5.8069	-4.8257	-4.3325	-5.8612	-6.1799	-5.3207	-5.5911	-6.3338	-5.6581	-5.7783	-5.9854	-5.4043	-5.9676	-5.7694	-5.3105	-5.6347	-6.3259	-5.8864	-5.9898	-5.4655	-5.4361	-7.0223	-5.5962	-6.4191	-5.836	-6.2007	-6.1968	-5.0167	-4.1682	-6.0319	-6.3086	-4.5438	-5.9547	-6.8344	-5.9335	-6.1757	-5.1879	-5.3299	-6.6982	-6.7823	-5.6616	-4.9796	-5.6738	-6.2802	-5.5174	-5.6468	-6.6634
-0.36768	0.31768	0.54352	-0.81257	-1.0289	-0.4801	-0.38294	-0.34597	-0.72951	0.33135	-0.23971	-1.1757	0.85498	-0.23872	-0.27154	-1.4064	-0.079114	-0.17321	-0.14519	1.1703	0.58323	-0.70003	-0.68023	-0.4463	0.058158	1.0226	0.71905	0.59443	0.99093	-0.90299	-0.15971	1.2899	1.1808	1.1863	-1.222	0.66692	0.74327	1.0335	-0.39382	-0.34619	0.26421	1.3235	0.50129	-0.77745	0.21096	-0.31664	-1.1926	0.025274	0.76779	-0.9855
2.8564	2.1082	2.5411	3.9792	3.0561	2.7516	2.7288	3.232	2.0531	2.9566	2.53	2.2948	3.2366	2.2541	2.0676	3.9872	3.2366	3.2398	2.7385	2.9308	1.738	3.3427	3.9019	2.5759	2.7791	3.5969	3.477	2.5131	3.1947	3.547	3.4989	2.4385	3.1979	3.4318	2.4011	3.424	3.416	2.9708	2.0664	3.0838	3.8581	2.3892	1.9797	3.3204	3.0397	2.4826	4.0572	3.1251	2.8479	1.954
-11.606	-11.462	-11.665	-12.65	-12.072	-11.636	-10.865	-11.712	-11.066	-11.472	-11.541	-11.679	-11.781	-11.668	-11.736	-10.664	-11.179	-12.775	-11.972	-11.086	-10.387	-11.354	-11.226	-11.287	-11.388	-12.705	-11.958	-11.406	-11.832	-11.727	-11.391	-12.15	-12.026	-11.491	-12.09	-12.54	-11.544	-12.251	-11.921	-10.742	-11.906	-11.942	-11.629	-11.237	-10.88	-11.611	-11.49	-12.649	-11.722	-11.589
3.7397	4.4989	4.9602	3.9921	4.9466	3.7492	5.3274	5.38	5.2037	4.9676	5.5312	4.8633	5.8735	4.9318	4.5805	4.6241	3.4282	5.7129	3.9009	4.1367	4.2939	4.2321	6.4547	5.186	4.4254	3.887	4.97	5.5357	5.3721	4.7019	3.94	5.2486	6.5924	5.5118	5.3752	4.8661	5.8078	4.1413	4.7389	5.1302	4.6968	4.8587	4.8641	4.5542	5.1006	5.3354	4.3769	5.0036	4.9817	4.3243
-13.225	-13.166	-13.553	-13.824	-13.582	-13.436	-12.149	-13.012	-12.52	-12.768	-12.433	-12.689	-12.621	-13.459	-12.043	-13.588	-12.982	-12.22	-13.101	-13.566	-12.859	-12.446	-11.943	-13.576	-11.561	-13.524	-14.3	-13.146	-12.975	-13.138	-12.942	-12.314	-12.408	-13.475	-14.018	-13.849	-13.317	-13.152	-14.056	-11.457	-12.95	-12.974	-13.015	-12.723	-13.844	-13.826	-13.32	-13.759	-14.006	-13.46
-12.923	-13.299	-12.659	-14.135	-13.59	-13.492	-13.254	-12.652	-11.971	-12.766	-13.028	-12.826	-13.504	-13.722	-13.502	-14.007	-13.165	-12.8	-13.264	-13.463	-12.992	-13.275	-13.808	-14.12	-13.871	-13.146	-12.729	-12.848	-13.292	-13.953	-12.116	-12.021	-12.941	-13.158	-13.99	-13.171	-13.5	-13.237	-13.27	-12.942	-13	-12.898	-12.967	-12.806	-13.608	-13.064	-13.563	-13.454	-12.479	-12.42
0.41227	0.14611	0.54391	-0.06091	0.10709	0.72164	0.16817	1.5555	1.1897	-0.64008	0.36585	-0.24426	-0.11797	-0.32712	0.15921	1.0871	1.2029	0.88948	-0.20666	0.41289	-0.31192	0.91177	0.29028	0.74021	0.14721	1.0874	-0.3773	-0.23019	0.4177	0.56116	1.3937	0.0034529	0.74786	-0.094904	0.16802	0.046791	1.0123	0.67939	0.18235	0.27847	0.43298	-0.010267	0.46127	0.97168	-0.47064	0.74702	0.45269	0.093281	0.36651	0.77575
0.69324	0.45436	0.15546	0.14192	1.7692	0.80929	-0.39445	-0.011013	0.45666	1.3571	1.0451	0.28037	1.5028	-0.079106	-0.076703	1.1846	1.4717	0.19957	0.91547	0.18088	-0.11592	0.57855	1.2134	-0.8557	0.78908	-0.031035	0.25317	-1.0295	1.2033	0.28404	0.83067	0.86172	1.6581	1.1792	1.4242	0.1557	0.65216	0.28053	1.4524	0.23454	-1.1079	-0.50327	1.063	0.94502	0.59873	0.86671	0.30988	0.58235	0.057284	-0.010738
-0.06007	-0.060307	-0.38649	0.76296	0.49984	0.071331	0.64929	1.6225	0.29045	-0.36713	1.1344	1.4303	0.40426	0.63445	1.2034	-0.33681	0.22315	0.64217	0.55676	0.35492	1.5011	1.0339	-0.45641	0.74188	1.1171	-0.11341	1.6384	0.16751	-0.31727	0.29402	0.16535	-0.056243	0.32207	1.0604	0.013148	0.50734	1.3715	-0.87246	0.34866	0.43963	-0.17936	0.059943	0.024592	0.10037	1.7018	0.60381	-0.24924	0.7696	0.3295	0.6766
-14.008	-14.018	-12.85	-12.844	-14.196	-12.617	-12.175	-12.318	-12.758	-14.51	-14.003	-13.958	-13.868	-14.483	-13.785	-12.426	-12.991	-13.202	-13.176	-13.065	-12.996	-13.137	-13.878	-12.146	-13.276	-14.263	-13.337	-13.324	-13.589	-12.007	-12.685	-12.832	-13.797	-13.426	-13.554	-13.268	-13.615	-12.906	-13.555	-12.367	-12.679	-13.063	-13.423	-12.351	-14.069	-13.192	-13.881	-13.902	-12.874	-13.071
-4.3014	-3.7481	-2.7797	-4.8955	-4.4425	-3.0883	-3.6496	-4.6812	-3.5897	-4.5975	-3.1612	-3.5792	-3.7516	-3.9116	-4.1363	-4.0528	-4.0791	-3.3746	-2.8272	-3.8511	-4.2166	-5.2173	-3.9515	-4.215	-3.2762	-3.5267	-3.97	-4.4931	-3.6788	-2.8415	-3.4795	-4.5912	-2.7395	-3.9684	-3.7078	-3.4824	-3.8791	-3.3591	-3.531	-3.5793	-3.3539	-4.0124	-3.6	-3.1488	-4.3712	-4.3185	-3.7038	-3.9951	-3.175	-4.1208
-7.6261	-6.211	-7.4147	-7.8358	-7.4596	-8.0671	-7.1323	-7.4037	-8.2333	-8.1303	-9.1	-6.5703	-7.6555	-7.7656	-6.8266	-8.0253	-7.9262	-7.508	-7.7756	-7.6328	-7.8248	-7.2903	-7.2818	-7.992	-7.7203	-7.5227	-8.5577	-8.3522	-7.9921	-6.3451	-8.1921	-7.4737	-8.1252	-7.6962	-6.7827	-7.5294	-8.1035	-7.4007	-7.6801	-7.8414	-7.8782	-6.9101	-6.8124	-8.1552	-7.4461	-7.0048	-7.7444	-8.096	-7.2477	-8.6517
-11.806	-11.756	-10.855	-12.172	-11.715	-12.646	-12.77	-12.314	-11.463	-11.415	-11.891	-11.723	-12.633	-11.414	-11.483	-11.259	-12.782	-10.837	-10.922	-11.423	-11.982	-13.047	-13.07	-11.721	-13.077	-12.96	-12.809	-11	-11.166	-11.904	-12.591	-12.389	-12.147	-12.373	-12.089	-11.875	-10.706	-11.356	-11.526	-12.179	-11.077	-11.652	-12.423	-11.583	-11.006	-10.871	-12.34	-11.866	-10.947	-12.834
0.42323	0.96972	0.75979	1.7856	1.1813	1.6143	1.6388	1.7986	0.58691	2.3893	1.6355	1.7769	1.1474	2.042	2.1597	1.4533	2.8115	1.5383	0.85475	1.2291	1.2106	0.73505	0.91872	0.55095	1.0439	-0.0063566	0.98458	0.59789	1.792	0.66695	1.4793	1.7215	0.48364	1.9292	1.1816	-0.017542	1.099	1.6349	1.2438	1.1045	0.095256	1.5495	0.72362	1.2168	0.42294	0.91533	1.4652	1.4323	1.4145	0.74972
-8.8769	-9.4236	-9.0661	-8.5812	-8.5495	-8.5191	-8.1752	-8.9759	-9.6749	-8.6744	-8.0863	-8.5067	-9.2006	-9.4947	-8.9499	-8.891	-8.756	-9.4443	-7.9287	-8.4118	-8.3907	-9.3556	-9.7607	-9.2427	-9.6645	-9.2759	-9.4339	-8.759	-9.3256	-9.3208	-9.3273	-7.8147	-8.767	-10.174	-9.3148	-8.0234	-9.4029	-9.7034	-9.0465	-7.5417	-8.5975	-8.9225	-7.9866	-10.179	-8.1202	-8.7527	-9.0653	-7.6569	-8.8165	-8.5542
3.1754	3.2143	4.7968	2.3957	3.533	2.6477	2.7814	2.8835	2.1322	2.2128	3.4767	2.5138	3.2772	3.2486	3.0741	4.0278	2.6534	2.0068	2.1358	2.9665	2.5826	3.559	2.2165	3.0296	2.5614	3.1441	3.6433	3.5797	2.505	3.1084	2.8096	3.4015	2.8051	3.1948	2.7893	3.8818	2.2041	2.5692	3.3295	3.4964	4.1763	3.171	2.4252	3.5248	1.4102	3.6577	2.2442	2.4635	2.4773	2.3211
-4.3935	-3.0867	-3.0564	-3.5771	-3.4139	-3.2555	-3.2833	-4.4571	-3.6337	-3.6069	-3.876	-3.4544	-3.2031	-2.9854	-2.7626	-3.3697	-3.9168	-3.2798	-3.5867	-3.2913	-2.7904	-4.3212	-1.6384	-2.4679	-3.8231	-3.5114	-3.623	-3.6054	-3.8046	-3.0218	-2.4253	-3.6188	-4.2795	-2.1553	-2.2765	-3.0963	-3.2896	-4.0489	-4.0157	-3.009	-2.93	-3.0623	-4.6866	-3.1872	-3.2996	-2.6765	-3.4318	-3.0973	-3.7268	-2.0881
7.762	7.1687	8.5157	8.4941	8.5229	8.39	7.8829	8.4451	7.8861	8.906	7.5943	7.7827	9.3556	8.0686	8.2874	8.1308	8.2923	7.8491	9.0969	7.5316	8.3747	8.8102	7.8876	8.0613	7.8063	8.0132	8.1926	8.3738	8.9591	6.957	8.2165	7.882	8.5604	7.0691	8.6703	7.5981	8.3348	7.8673	7.3664	7.8557	8.5859	8.5899	8.0885	6.8474	8.4072	9.4969	7.9955	7.8943	6.8359	8.2017
-22.557	-23.003	-21.258	-21.525	-22.694	-22.616	-21.977	-22.536	-21.624	-22.339	-22.758	-22.619	-22.581	-22.497	-21.675	-21.488	-22.269	-21.441	-22.373	-22.962	-21.56	-21.482	-22.347	-20.259	-21.999	-22.141	-21.849	-22.153	-21.941	-21.642	-22.035	-22.277	-21.827	-22.758	-22.569	-23.146	-22.798	-21.517	-21.795	-21.911	-20.641	-23.801	-21.644	-21.395	-21.752	-21.844	-21.86	-22.352	-22.088	-22.389
-7.923	-7.4883	-8.228	-7.2583	-7.2676	-7.2807	-7.3579	-7.73	-6.991	-8.8058	-8.1624	-7.8438	-7.1705	-6.5851	-7.0439	-6.5231	-7.7739	-7.0079	-8.3984	-7.6389	-8.03	-7.1156	-7.2925	-7.9415	-7.7832	-7.4237	-6.6583	-8.0316	-7.7019	-6.7509	-7.9346	-7.4307	-7.6969	-7.1881	-7.5483	-8.0991	-8.0597	-7.6377	-7.8521	-7.8486	-8.1537	-7.37	-7.4861	-7.5616	-7.7124	-6.7095	-7.4877	-7.9044	-7.2882	-7.7371
7.8933	6.6049	8.1359	8.7532	7.1011	9.0634	8.2341	7.8272	8.5403	8.4537	8.762	8.0481	6.9518	7.4361	8.0309	8.8401	8.6691	8.1698	7.3203	7.4466	8.4627	8.4082	7.5382	8.813	7.1514	8.0596	8.5918	7.5944	7.3927	9.9479	7.96	7.7906	8.4713	7.3514	8.3154	7.3234	7.8531	9.066	8.8082	7.9332	8.2464	8.0892	7.8546	8.1165	8.5759	7.2553	7.713	8.6777	8.5602	7.7574
7.3244	8.2508	8.1898	7.6714	9.7194	8.2111	7.7346	7.9195	8.2633	7.1529	8.5765	9.7524	8.6782	8.5054	7.7185	7.9588	7.8963	7.2428	7.4017	7.3643	8.0973	8.5143	7.242	7.9339	7.3577	7.0585	7.8011	8.2112	7.876	7.5343	6.3907	7.8107	7.9846	8.2743	7.7112	7.4138	8.062	8.0514	8.542	7.9532	7.7076	8.1102	8.0016	8.0955	8.3819	8.4861	8.8982	8.6732	8.2275	8.013
-4.0209	-2.8259	-3.0944	-4.0703	-2.3586	-2.6958	-2.9774	-3.4534	-3.9729	-2.9812	-3.5404	-3.4149	-3.0796	-2.4266	-3.8687	-5.0466	-3.1223	-4.8438	-3.0703	-2.5049	-2.6835	-1.8341	-3.5812	-2.7405	-2.8656	-4.2103	-2.6998	-3.3332	-4.7882	-2.5084	-2.7831	-2.2742	-2.3193	-4.094	-2.9876	-3.5078	-5.2361	-2.7253	-2.5686	-3.3744	-3.0327	-3.738	-3.2192	-2.7999	-3.9037	-3.8388	-3.1353	-2.2727	-3.9973	-3.0154
-1.4377	-0.8698	-0.97284	-1.9232	-1.071	-1.7044	-1.8702	-1.7491	-1.4088	-1.8933	-0.53282	-2.4323	-1.1456	-1.5272	-1.756	-2.7831	-1.7042	-1.4154	-2.1656	-1.7475	-1.7847	-2.1085	-1.2778	-1.4368	-1.8382	-1.4057	-1.7668	-2.2333	-1.8628	-1.0791	-1.7385	-2.1176	-1.1576	-1.4104	-2.0928	-1.1126	-1.2736	-1.3785	-0.90093	-2.8311	-1.2497	-1.8811	-1.8862	-2.3411	-1.6812	-1.5456	-0.14994	-1.1517	-1.9412	-0.57081
0.93938	1.2792	1.1975	2.8521	0.80231	2.8682	1.8993	0.83842	1.9551	1.6473	2.0644	1.0836	2.2901	1.607	1.5767	1.8521	1.6623	0.8805	1.4111	0.84913	3.0905	1.8214	0.67832	2.1295	1.6461	1.1824	1.7358	2.219	1.2841	1.3762	1.4371	1.8673	1.491	1.7986	2.6735	2.4931	1.2045	1.0874	1.5054	1.4344	3.0492	2.1086	1.1347	1.2055	1.2107	-0.53782	1.0467	2.5519	2.5134	1.4897
-3.6993	-3.2618	-4.9411	-3.7602	-3.4661	-5.6027	-5.0928	-4.9236	-3.2893	-3.1769	-2.9526	-4.3071	-5.0738	-4.2602	-4.4589	-4.8506	-3.794	-4.2048	-5.1229	-3.5641	-3.4555	-4.6517	-4.3379	-3.6055	-4.658	-3.7772	-4.9331	-3.8593	-3.4072	-3.8404	-5.0953	-3.3626	-4.3783	-5.2908	-4.6004	-4.3709	-3.3822	-3.9773	-4.2195	-3.4942	-4.9884	-3.2146	-3.9854	-3.4922	-5.3574	-3.5682	-3.6998	-3.7297	-5.3231	-4.1097
-3.0564	-3.2638	-3.2557	-3.7185	-3.2522	-3.1579	-4.5777	-3.5608	-4.2736	-4.1329	-3.5659	-3.0478	-2.7356	-4.0578	-2.8916	-2.9055	-3.6474	-4.407	-4.3739	-2.9566	-3.9507	-3.9937	-2.9521	-2.8434	-3.9115	-2.8327	-3.4059	-2.6009	-3.7129	-3.0161	-3.5398	-4.5894	-3.8136	-2.7724	-3.0964	-3.1557	-3.3558	-4.1287	-2.6139	-4.0126	-3.892	-1.9734	-3.2243	-1.6565	-3.6673	-2.9373	-3.3546	-3.529	-3.1833	-3.6316
-2.7545	-2.9684	-2.6266	-3.2026	-2.4537	-2.7227	-2.5637	-2.5898	-2.52	-3.1952	-2.5569	-1.6076	-2.0791	-2.6532	-3.0216	-1.8897	-2.7432	-2.7819	-2.0435	-2.151	-2.8655	-2.506	-3.3468	-2.9121	-3.3816	-3.6842	-2.5093	-2.5393	-2.5625	-2.9629	-3.7007	-2.6902	-3.6092	-3.5169	-2.4968	-2.0351	-3.396	-3.0981	-3.7887	-3.1693	-2.4267	-2.9631	-2.9756	-1.9974	-2.9272	-1.227	-2.5542	-3.3351	-2.1092	-2.5396
-1.1617	-0.92182	-1.9493	-0.2272	-1.258	-1.7425	-1.0856	-0.50016	-1.3059	-1.4821	-0.79748	-1.0059	-0.13331	0.22358	-0.6391	-1.3686	-0.51001	-0.95271	0.1009	-2.0192	-0.99285	0.40601	-1.0357	-0.16083	0.81031	-1.3986	-0.42587	-1.0267	-0.18641	0.8817	-0.99147	-1.312	-1.0659	-0.91903	-1.0476	0.39319	-1.1586	-1.6648	0.54938	-1.2916	-1.1677	-2.7211	-0.62574	-1.1086	0.10333	-1.0322	-1.4041	-1.4868	0.87125	-0.73676
-3.9688	-3.1279	-3.5353	-4.1009	-3.4131	-3.9287	-4.33	-3.9467	-2.9601	-3.5058	-3.6333	-3.8875	-3.6112	-4.0911	-4.6336	-3.0273	-3.9832	-3.6793	-3.9741	-2.8728	-4.0189	-2.4906	-3.8722	-4.3904	-3.1048	-3.4049	-3.3803	-3.2017	-4.313	-3.1085	-4.2928	-2.5382	-3.5464	-3.0844	-4.2223	-3.8744	-3.5101	-3.7498	-4.1978	-5.0841	-2.6828	-4.2132	-4.1243	-3.5948	-4.2101	-4.1998	-3.6255	-4.3113	-3.0321	-3.2445
-4.438	-4.9521	-3.4424	-3.3451	-4.059	-3.4175	-3.8399	-3.9975	-2.9252	-4.7828	-3.0505	-3.6505	-3.9593	-3.1568	-4.1836	-4.9587	-3.7695	-4.1912	-4.0787	-3.139	-4.2024	-3.7101	-3.6822	-3.49	-4.7761	-3.7823	-2.999	-5.2441	-4.3261	-2.9245	-3.7535	-4.5526	-3.4243	-3.8205	-4.7855	-4.0364	-4.5804	-2.1514	-4.2036	-3.2362	-3.5652	-4.5091	-3.547	-4.1264	-3.9173	-4.3102	-3.7527	-2.7936	-3.4414	-3.0839
-4.7336	-3.7633	-4.0814	-5.2107	-5.1807	-4.6086	-4.9168	-4.8444	-4.6963	-4.663	-5.632	-4.38	-4.5932	-5.7117	-4.0094	-5.1359	-5.2747	-4.4354	-4.3122	-4.2083	-3.928	-4.3349	-5.1019	-3.6151	-4.2088	-4.2293	-4.7695	-5.0075	-4.1486	-4.1023	-5.643	-4.2697	-4.5473	-5.605	-4.604	-4.466	-5.4285	-5.0689	-5.2581	-4.9371	-5.4429	-5.8611	-3.7091	-3.9195	-3.8373	-5.9654	-3.9404	-5.5442	-4.5182	-4.9817
1.7509	1.6785	2.5761	0.73328	2.3888	2.2367	0.42289	0.8459	1.5435	2.4054	2.0494	1.8435	0.72773	2.692	1.5119	0.77614	1.6467	0.85764	1.436	1.8791	1.4478	1.6225	1.131	2.1043	0.75618	0.49523	0.96938	1.3605	2.1611	1.2807	0.88974	1.0638	1.1791	1.6634	2.3729	1.5941	2.0269	1.723	1.4628	1.9545	1.2662	1.4285	1.6584	2.2113	2.5771	0.95066	1.9737	2.4075	1.8947	1.8387
-5.3039	-5.444	-4.9145	-6.0751	-5.5493	-5.6126	-5.8189	-5.418	-4.7795	-5.9603	-5.6157	-4.8861	-5.2582	-5.985	-5.9074	-6.4019	-4.7512	-6.3199	-7.077	-5.1497	-4.5177	-4.7464	-5.143	-4.2547	-5.3573	-6.3217	-5.3945	-6.555	-4.9509	-5.3505	-4.9309	-4.1368	-6.3342	-5.5246	-5.7228	-6.9049	-6.3349	-4.9234	-5.3382	-5.6034	-4.7177	-6.2184	-5.1733	-5.7892	-5.5173	-5.7743	-6.4786	-5.4718	-6.7661	-6.4239
-13.169	-13.423	-12.268	-13.28	-14.226	-12.741	-12.735	-12.23	-13.687	-14.119	-12.83	-11.923	-13.103	-13.071	-13.277	-12.202	-13.22	-12.673	-13.662	-13.647	-13.834	-12.117	-12.134	-12.718	-13.622	-13.735	-13.581	-13.705	-13.51	-13.751	-13.986	-13.13	-12.453	-12.809	-13.142	-12.841	-13.119	-13.14	-13.304	-13.541	-13.953	-13.859	-13.098	-13.138	-13.45	-13.516	-12.72	-12.684	-13.453	-13.395
-0.40941	0.050223	0.29146	0.78352	-0.35488	0.096065	1.305	-0.020896	1.3836	0.18326	-0.94332	0.26955	0.80307	0.75558	0.10807	0.057746	0.61552	-0.98081	-0.68641	1.2942	-0.32804	0.42025	0.21947	-0.15872	-1.0025	0.37514	-0.031772	0.04567	-0.40304	0.65396	-0.88646	0.49461	1.0017	-0.7913	-0.49063	-0.23025	0.10583	-0.9904	0.74311	-0.6326	-0.20859	0.17748	-0.17253	-0.17573	-0.26117	1.2616	0.1925	1.3799	0.21909	-0.98794
-11.269	-11.265	-11.387	-10.448	-11.177	-12.188	-12.18	-11.232	-10.888	-11.074	-10.037	-12.093	-12.482	-12.026	-11.671	-11.416	-11.506	-12.264	-12.407	-12.498	-11.164	-11.77	-12.084	-12.327	-11.553	-11.962	-11.731	-12.371	-11.561	-12.576	-11.794	-11.824	-12.093	-12.198	-12.799	-11.927	-11.874	-12.125	-11.186	-11.841	-11.093	-10.854	-12.787	-11.078	-11.499	-10.601	-12.287	-11.27	-11.657	-11.331
-14.579	-14.143	-14.192	-15.035	-13.872	-13.836	-15.088	-13.236	-14.743	-14.207	-14.468	-12.938	-14.211	-14.96	-13.868	-13.733	-14.02	-13.48	-13.645	-14.153	-13.803	-14.809	-14.449	-14.847	-14.13	-12.933	-14.615	-14.558	-14.133	-14.245	-14.065	-14.28	-13.317	-13.197	-13.666	-14.848	-14.077	-13.946	-14.319	-13.022	-14.444	-13.68	-14.2	-13.252	-13.828	-14.193	-14.103	-14.608	-14.16	-14.524
4.0873	4.1471	4.0509	3.1568	4.4852	3.9379	4.5291	3.9958	4.1183	4.0967	4.359	4.6557	3.8778	4.4974	4.744	3.5856	4.3341	5.1171	3.9051	4.8331	4.993	3.9417	4.6136	3.6183	4.3133	4.8198	5.0542	5.4291	5.383	5.3472	4.216	4.4831	4.0922	3.7355	3.4803	4.532	5.3781	4.6517	4.9117	5.1117	3.7434	4.2813	4.3224	3.4871	4.1839	4.9607	3.4138	4.0302	3.8217	3.3322
5.3478	5.4848	5.7921	6.0754	4.901	5.8179	6.094	4.4564	5.6001	5.7258	4.6598	6.5907	6.0132	4.9533	6.1291	6.0464	6.2389	5.4855	5.4764	5.0356	5.8909	6.2724	6.1409	5.6231	6.3112	5.5276	5.0069	6.6828	5.4009	6.2903	7.0406	5.2904	5.8438	4.9911	6.3281	6.1768	5.6476	5.456	6.3784	5.8348	6.4608	6.356	6.1466	7.0874	4.8185	5.9703	4.9655	6.679	6.1318	5.0077
-2.3963	-2.5237	-2.1409	-2.2376	-2.1579	-3.2891	-2.5933	-2.7571	-3.147	-1.4094	-3.2569	-2.5955	-2.8977	-2.7586	-2.495	-2.355	-2.5369	-3.6939	-2.0696	-2.8624	-2.4817	-1.8869	-3.0125	-2.6132	-1.852	-2.3982	-2.4847	-2.5716	-3.8254	-2.4461	-2.3737	-2.1069	-2.5827	-2.8625	-2.8744	-3.147	-3.0145	-1.8775	-2.2767	-3.2256	-2.2719	-2.5945	-2.0367	-3.5155	-3.2829	-1.8843	-3.6339	-2.5469	-2.8642	-1.6065
2.3086	1.275	2.152	0.64018	0.99881	0.56553	1.7278	0.40639	0.76622	1.1996	-0.25344	1.0718	1.6215	1.7495	1.5887	1.2493	0.87627	1.8296	0.77618	2.0104	0.12373	1.2313	1.0897	1.3713	1.7158	0.94257	1.718	1.1095	1.8014	0.82303	1.7085	1.178	1.0818	1.6071	1.4826	1.8802	0.76769	1.5973	1.0201	1.0679	0.68756	0.14182	1.6301	-0.54162	0.49776	2.5612	0.7424	0.85439	0.98978	0.59301
2.438	3.6281	2.658	2.4398	2.3797	2.3575	1.3459	2.449	2.766	2.2746	2.7338	2.8053	2.3701	3.5527	3.3069	2.5971	3.3185	2.8254	3.2634	2.1493	2.8843	2.1406	3.618	2.4552	1.9932	3.0113	3.8853	2.9982	2.7237	2.0786	2.3985	2.7097	3.3592	2.8615	2.8323	2.6705	2.1972	3.6579	1.8401	2.8092	3.3106	3.0044	4.4808	2.9058	3.3902	3.727	2.8466	2.6059	2.9754	2.4106
-22.775	-22.05	-22.604	-22.699	-22.498	-21.527	-21.609	-20.671	-21.204	-21.372	-22.901	-22.699	-22.444	-22.09	-22.838	-21.613	-21.977	-20.418	-22.218	-22.031	-22.314	-21.88	-22.668	-23.476	-22.751	-22.793	-21.699	-22.846	-21.689	-21.576	-22.852	-22.268	-22.854	-22.411	-22.123	-21.059	-21.799	-22.9	-23.364	-21.266	-21.922	-22.585	-21.259	-23.052	-22.316	-22.685	-22.626	-22.306	-22.006	-21.99
-11.016	-10.224	-11.059	-10.582	-11.06	-12.234	-10.717	-11.212	-11.656	-10.66	-11.249	-11.156	-10.796	-11.185	-10.58	-10.545	-11.766	-10.841	-10.265	-10.84	-11.364	-10.397	-10.397	-10.105	-10.737	-11.409	-10.99	-11.879	-10.799	-10.992	-10.623	-11.067	-10.213	-11.918	-10.206	-10.14	-10.401	-10.987	-10.969	-10.005	-11.674	-10.674	-10.223	-11.565	-11.564	-10.987	-10.48	-12.016	-10.75	-10.732
-0.17336	-0.2398	-0.281	-0.14996	-0.024066	0.32211	-0.24916	0.36635	0.18808	-0.88948	0.32496	-1.2547	-0.20062	0.44881	-0.64785	-0.45473	-0.58532	-0.36835	-0.10387	0.14572	-0.31703	0.28136	0.3795	0.15674	-1.816	-0.078119	0.50233	-0.32384	-0.15851	-0.25777	-0.06544	-0.43662	-1.5734	0.51513	0.69505	0.51125	0.21194	0.037586	-0.49994	-0.32993	-0.10021	0.040667	-0.62077	-0.010579	0.72309	-0.47765	0.17984	-0.50437	0.010077	0.57374
4.1318	4.1326	4.469	3.7557	4.208	3.9364	5.1703	4.4655	3.4291	5.3272	3.2812	4.1686	4.8205	5.5535	5.5264	5.1942	3.7876	4.7553	4.5162	4.8291	4.7323	4.9324	3.3475	4.0406	3.1567	3.9977	4.4196	4.7269	4.2978	2.9695	3.9192	4.4519	4.5769	5.2716	4.2588	4.297	3.8255	4.611	4.3923	4.7598	5.2346	5.6423	3.8936	5.2192	5.0402	4.0136	4.9121	4.9833	5.1355	5.2318
4.7476	4.0409	3.6235	3.2127	3.9144	4.7252	4.3872	5.6275	4.1799	4.288	4.2077	4.581	4.8222	4.7438	3.8791	4.5986	4.0134	5.1608	4.8489	4.2938	3.7658	4.736	4.484	3.3213	3.9006	4.6503	3.5407	3.6011	4.1422	4.6028	3.7108	4.4132	4.1823	3.3417	4.685	5.0346	3.3486	3.8491	4.3947	3.9775	3.4434	4.6447	3.9415	4.1021	4.3102	3.8539	3.8605	4.1	3.6431	4.2233
2.749	0.98454	1.9556	1.3327	2.2233	1.8672	2.1691	1.1446	2.6475	1.6551	2.5809	1.7308	0.89233	3.0601	1.8494	2.9403	1.402	1.663	1.4162	1.9349	1.904	2.0419	2.2754	2.1774	1.7158	1.7295	1.6367	2.6991	1.8508	1.8039	2.0629	2.2388	1.207	1.6858	2.4799	1.5428	1.763	2.5878	2.1223	2.3593	2.5462	2.0156	2.6804	2.1248	0.83398	3.5374	1.0708	1.9986	1.7528	2.2389
-20.276	-19.696	-21.142	-21.849	-20.812	-21.726	-21.292	-20.201	-21.524	-20.817	-21.129	-21.591	-20.666	-20.979	-21.138	-21.326	-21.137	-20.801	-21.521	-21.749	-21.043	-20.11	-21.753	-20.636	-21.306	-21.604	-21.235	-20.811	-21.335	-21.125	-19.881	-20.538	-21.658	-21.562	-21.986	-20.956	-20.593	-20.6	-21.721	-21.78	-20.528	-20.534	-18.876	-20.378	-20.622	-20.575	-20.716	-20.959	-20.388	-19.946
-3.4823	-5.0096	-3.7283	-4.7655	-5.3724	-4.8713	-5.2654	-5.3426	-4.1981	-5.4378	-5.2492	-5.8396	-4.4772	-5.3661	-4.4908	-4.3307	-4.5355	-3.2098	-5.6359	-4.2359	-4.5393	-4.5104	-6.1126	-5.0281	-5.0123	-5.4308	-5.1425	-4.1357	-4.3059	-4.5504	-5.0758	-4.3954	-4.4764	-5.031	-5.0113	-4.35	-5.7095	-3.6927	-4.9338	-4.6668	-6.6249	-3.7764	-4.6305	-5.6706	-5.2088	-4.0422	-3.5157	-6.0925	-4.8543	-5.0374
-5.6417	-5.3135	-5.4894	-5.6296	-5.0352	-5.377	-4.9043	-4.0728	-5.1094	-5.2932	-4.7534	-4.6511	-4.2282	-4.887	-4.9089	-4.8033	-3.875	-4.6092	-5.3442	-4.7216	-3.8459	-4.9611	-4.6125	-4.0869	-3.9836	-5.2688	-5.017	-5.3839	-4.683	-3.7425	-4.9337	-5.1276	-4.6167	-4.3051	-4.9374	-6.0118	-5.0347	-3.6311	-5.4593	-4.764	-5.4744	-5.0569	-5.5011	-5.0881	-5.83	-4.7632	-4.7968	-5.4616	-5.0043	-4.6752
0.86106	-0.66889	-1.4235	-1.8976	-0.54671	-0.31019	-0.41163	-0.36807	0.66259	0.055273	-0.049148	-1.3835	-1.0011	0.26482	-0.58266	-0.40976	-0.66077	-1.2699	-0.18393	-0.27137	-0.25742	-1.9502	-1.3408	-0.9691	-1.5811	-0.7924	-1.1366	-2.1167	0.30013	-0.10472	-1.3652	-0.38942	-0.79498	-0.49343	-1.4704	-0.54476	-0.1111	-1.8779	-0.14826	-1.7515	-0.90665	0.16399	-2.2002	0.71391	-0.60683	-0.99595	-1.6948	-2.7948	-0.87628	-0.6804
-2.1399	-0.89138	-1.6203	-2.3042	-2.0255	-1.793	-2.068	-1.3662	-1.1157	-0.62275	-1.1039	-2.1649	-1.1299	-0.89894	-0.61598	-1.4487	-0.61517	-1.5749	-1.1086	-1.8206	-1.719	-1.6995	-2.122	-2.4209	-1.579	-0.5496	-0.49905	-1.527	-2.3665	-1.6005	-2.543	-1.2609	-0.89198	-1.2594	-2.4202	-1.2385	0.31758	-0.2493	-1.5458	-1.4469	-0.35948	-0.98541	-1.8122	-1.2792	-0.76409	-0.69925	-2.044	-1.5052	-0.77118	-0.39735
-13.717	-12.894	-12.925	-13.518	-12.784	-13.195	-13.128	-14	-13.116	-14.196	-12.681	-12.807	-13.324	-13.098	-13.04	-12.841	-12.18	-13.734	-12.465	-14.239	-12.181	-14.068	-13.485	-13.052	-13.814	-12.703	-12.394	-12.299	-13.512	-12.166	-13.212	-13.407	-13.129	-13.409	-13.784	-13.382	-13.777	-12.83	-12.861	-14.119	-14.22	-14.163	-12.25	-13.201	-12.537	-13.533	-13.791	-12.305	-13.036	-12.975
-14.45	-15.413	-14.464	-14.592	-16.09	-13.608	-14.798	-14.766	-14.948	-14.965	-15.128	-13.697	-15.597	-15.045	-14.555	-12.926	-16.081	-14.621	-14.955	-14.187	-14.617	-15.054	-13.546	-15.144	-14.291	-14.315	-13.225	-14.698	-15.901	-14.28	-15.024	-14.708	-15.432	-13.884	-14.469	-14.425	-13.648	-13.676	-15.465	-14.326	-14.586	-15.266	-13.586	-14.601	-13.236	-14.995	-14.003	-14.085	-14.976	-14.773
-4.3513	-4.6354	-3.9209	-3.6227	-4.9903	-4.1936	-4.621	-5.0925	-5.3129	-3.933	-4.2051	-4.5206	-4.7348	-4.2068	-4.1287	-5.2512	-3.5415	-5.55	-4.5887	-4.5829	-4.4895	-5.2327	-5.6863	-5.2618	-5.166	-4.5853	-3.5209	-4.8133	-4.3377	-4.0515	-4.6652	-5.342	-5.0726	-4.3935	-5.9418	-4.4973	-4.884	-5.3298	-5.1957	-4.4462	-5.044	-5.4108	-5.526	-4.0456	-4.4857	-5.124	-4.2665	-4.4574	-4.3145	-4.2393
-1.1452	-3.2712	-3.284	-2.4074	-1.6743	-2.4314	-3.2654	-2.7091	-2.9085	-3.4714	-4.1941	-3.1863	-2.3508	-2.1507	-2.4806	-2.7952	-2.9094	-3.435	-2.1186	-1.3121	-2.277	-3.0697	-3.2095	-3.8123	-2.2827	-1.8903	-1.9267	-2.2191	-1.9284	-2.9181	-3.4446	-2.9452	-2.4132	-3.7835	-3.0566	-2.331	-2.812	-2.755	-1.6509	-3.6458	-1.993	-1.7397	-3.3172	-2.0031	-2.5023	-2.1337	-2.9993	-2.5072	-2.8868	-2.9502
-1.5803	-1.5366	-1.9234	-1.2255	-2.345	-1.752	-0.057327	-0.90248	-2.5708	-1.4742	-1.0507	-0.38133	-1.6882	-0.35687	-1.4213	-1.4491	-1.0428	-1.0378	-0.62941	-0.87899	-2.5002	-2.1414	-1.4713	-1.4368	-2.4479	-2.5055	-0.66598	0.24987	-0.85246	-2.4837	-1.7132	-0.70579	-2.0927	-0.64397	-0.18571	-1.4503	-1.3899	-1.6473	-1.2088	-1.1657	-0.39066	-1.5759	-0.84353	-1.4378	-1.0063	-1.0354	-0.89433	-1.0116	-0.58847	-1.6549
8.7468	8.0957	8.4784	8.0862	8.7324	9.1216	7.4772	7.7279	8.8912	8.6573	8.713	8.7541	7.4759	7.984	8.7447	8.9655	7.49	7.2931	8.6696	9.1522	7.6508	9.3222	8.1838	8.415	8.5673	8.1858	7.7874	8.2586	8.7577	8.2798	8.5579	9.6811	8.5933	8.3764	8.9176	9.6211	8.3264	7.6217	8.4052	9.1572	7.5453	7.7302	8.6632	9.6023	8.7473	8.1409	7.5834	8.1285	8.8473	7.7947
-3.2501	-2.6535	-3.1295	-1.7468	-2.5374	-2.3741	-2.5532	-2.9976	-1.5054	-4.1332	-2.8337	-3.5862	-1.885	-2.7102	-2.0645	-4.2989	-2.6007	-2.4418	-2.1679	-2.8072	-3.1918	-2.2285	-2.1651	-2.0692	-2.2296	-1.9613	-2.6623	-1.8765	-2.5994	-2.8349	-2.6642	-2.0181	-2.9483	-2.7543	-1.8175	-2.0231	-2.4673	-1.9152	-1.8397	-3.0951	-1.752	-1.7776	-2.6339	-2.4254	-2.6236	-2.3915	-2.9277	-2.6137	-3.0253	-2.1304
-12.461	-12.313	-13.146	-10.977	-11.457	-10.386	-11.108	-11.457	-11.504	-11.808	-12.17	-11.242	-11.631	-11.675	-11.594	-10.953	-11.432	-11.457	-11.106	-11.792	-10.418	-11.133	-11.511	-12.302	-10.848	-10.199	-12.028	-10.738	-11.874	-11.845	-12.838	-11.59	-12.189	-12.256	-11.145	-10.24	-11.579	-11.975	-10.948	-11.91	-10.916	-10.672	-11.095	-10.852	-11.413	-10.996	-10.877	-11.225	-11.506	-11.73
-12.073	-13.026	-12.663	-13.36	-13.597	-13.763	-13.055	-13.707	-12.844	-12.084	-13.269	-13.035	-12.611	-13.214	-13.744	-12.798	-13.604	-12.738	-12.452	-13.271	-12.994	-14.3	-13.204	-12.932	-12.715	-13.187	-13.855	-12.551	-14.382	-12.148	-12.702	-13.222	-12.787	-13.142	-12.458	-13.081	-13.188	-13.497	-14.552	-13.062	-13.257	-13.163	-13.366	-13.441	-12.279	-13.563	-12.641	-11.572	-12.243	-14.265
-5.3244	-5.4504	-5.2521	-6.836	-7.0873	-6.0302	-6.0222	-4.7176	-4.7805	-5.141	-5.6028	-5.1138	-5.3904	-5.3169	-5.2171	-5.3207	-6.0107	-5.3378	-5.0554	-5.7279	-4.1354	-6.245	-6.0787	-5.0063	-4.8559	-7.017	-5.7077	-5.3954	-6.5056	-6.2782	-5.4401	-6.6211	-5.5955	-4.7314	-5.9275	-5.3623	-5.7779	-6.4071	-3.9644	-5.3482	-5.2842	-6.0712	-4.8958	-6.23	-5.5157	-5.7697	-5.4065	-5.5664	-4.7922	-5.1972
-3.1262	-3.243	-3.9363	-3.7496	-4.1046	-4.4226	-4.8125	-5.0365	-2.9833	-4.3366	-3.2738	-4.1879	-3.2134	-4.4082	-3.4845	-4.0549	-4.221	-5.5229	-2.8829	-3.2503	-3.2876	-4.3738	-4.3378	-3.9983	-3.8957	-4.0572	-4.7931	-4.1445	-2.7686	-3.3213	-2.8019	-4.8553	-3.7254	-4.0605	-3.4662	-4.1306	-4.1469	-3.252	-3.8231	-3.7891	-3.9375	-3.2511	-4.427	-3.7512	-5.3753	-3.7983	-4.0112	-3.2218	-3.9669	-3.7809
-6.8316	-7.3038	-6.8973	-5.6225	-6.6986	-6.6253	-6.6585	-5.3312	-5.7388	-6.2821	-6.4023	-7.3941	-6.4673	-5.8888	-5.3503	-7.444	-7.162	-7.4569	-6.6123	-6.4525	-6.5687	-5.7806	-6.8601	-7.056	-6.6428	-6.2322	-6.2773	-7.539	-5.5834	-6.5258	-6.8467	-5.1731	-6.7822	-5.5355	-4.793	-6.7397	-6.8774	-6.8719	-6.7747	-5.9153	-6.9378	-7.3835	-6.8442	-5.6599	-7.7683	-6.5376	-7.3619	-6.2539	-6.5409	-7.1765
-11.361	-11.181	-11.124	-11.635	-11.338	-11.668	-12.196	-11.785	-11.038	-11.464	-11.031	-10.671	-11.536	-11.764	-10.768	-12.013	-11.296	-10.828	-11.181	-10.771	-12.305	-11.422	-12.217	-11.803	-11.17	-10.941	-10.895	-12.069	-10.615	-11.561	-10.888	-11.107	-10.881	-11.758	-10.505	-11.457	-10.799	-11.271	-10.527	-10.948	-11.118	-11.76	-11.378	-11.486	-11.264	-11.055	-11.543	-10.88	-9.9591	-11.957
-0.059491	1.3219	2.246	0.75831	0.95205	0.71234	0.50655	-0.8213	0.13672	0.43301	0.892	0.48424	1.3687	2.4642	0.83747	0.39653	0.94966	0.53799	0.55607	0.38569	0.4533	-0.66458	1.0683	0.64765	1.0368	0.35758	0.40786	0.4591	0.12216	0.69995	0.98414	-0.22767	0.15573	0.94931	1.0918	0.95004	0.82183	1.0101	0.43503	-0.528	-0.41536	0.90936	0.73793	0.20264	0.96811	1.2167	0.63303	-0.023896	0.43733	-0.40296
0.14454	-0.15174	-0.21745	-1.3276	1.5176	1.0673	0.74585	-1.2567	-0.88977	0.56738	-0.05266	0.24677	0.34805	0.3548	-0.039307	0.074452	-0.20742	0.59004	-0.64416	-0.33422	0.44013	1.1269	0.15265	0.56533	1.7145	0.20879	0.49518	0.38003	-0.14181	0.9565	1.462	0.48544	0.22202	0.8952	-0.76132	-1.24	0.24984	0.34799	0.2704	-0.17032	-0.7901	0.85835	0.51151	-0.56215	0.7808	-0.24077	1.8374	0.27682	0.3146	0.88892
-1.5795	-1.4062	-1.0309	-1.6095	-1.9753	-1.7303	-0.75376	-0.89666	-1.4644	-1.6946	-1.2881	-1.4615	-1.7378	-0.77571	-1.5771	-2.3258	-0.8427	-0.88625	-1.009	-1.3828	-1.9077	-1.0592	-1.6353	-0.27355	-2.3236	-2.0277	-0.46802	-1.8858	-2.2956	-2.77	-0.65888	-1.9326	-0.84951	-1.5748	-2.2942	-1.7714	-1.0244	-1.3671	-1.1018	-1.4079	-0.70565	-0.79452	-2.7511	-1.2246	-1.4903	-0.87467	-1.4103	-2.4997	-1.8268	-0.4343
-0.2408	1.142	-1.1761	-0.62818	-0.3976	-0.24251	0.50587	-0.57208	0.85109	-0.043635	-0.081566	-0.70458	-0.28991	-0.1426	0.11739	-0.63088	-0.12783	-0.64173	-0.28641	0.12243	0.96823	0.79939	0.66246	1.0438	-0.2327	-0.10832	0.005742	-0.56274	0.39563	0.54114	-0.11652	0.54784	0.26113	-0.62613	0.29085	0.7346	-0.34927	-1.3317	-0.13865	-0.92534	-0.38973	0.91322	-0.46745	0.56912	0.93674	-0.28554	-0.11602	0.97746	-0.1707	-1.0093
-20.542	-21.688	-21.032	-22.008	-20.694	-20.872	-20.854	-20.757	-21.083	-21.254	-20.439	-21.763	-20.714	-21.4	-20.226	-20.974	-20.827	-20.775	-20.218	-20.775	-21.748	-20.892	-20.573	-20.474	-20.868	-20.663	-21.669	-19.988	-20.337	-19.356	-20.441	-20.117	-20.455	-20.706	-21.435	-21.255	-19.951	-21.606	-21.537	-20.76	-19.887	-21.205	-20.043	-20.741	-20.315	-20.397	-21.19	-20.953	-20.703	-20.605
-13.998	-13.31	-12.934	-13.461	-12.983	-11.793	-14.084	-13.318	-12.655	-12.832	-12.769	-13.834	-13.289	-12.606	-12.785	-13.958	-12.506	-13	-13.571	-12.968	-12.481	-13.731	-13.682	-12.498	-13.613	-13.254	-13.743	-12.643	-12.766	-13.54	-12.8	-13.912	-13.959	-12.825	-12.408	-12.958	-13.763	-14.203	-12.916	-14.141	-11.695	-14.051	-13.604	-13.837	-13.718	-13.359	-13.478	-12.887	-14.044	-13.452
4.3553	4.5688	4.3519	5.0774	3.5812	3.8019	3.9746	4.5129	4.5669	5.1097	3.0937	4.0023	4.7671	4.8157	4.4456	4.551	4.8057	5.4558	4.3354	4.1974	3.448	4.2455	4.0986	5.8211	3.3155	4.0371	4.4836	3.9783	4.8267	4.9368	4.8279	5.579	3.9885	3.5482	5.3628	4.9438	4.9679	4.9997	4.4272	5.3896	4.2923	4.9586	5.5161	4.7371	2.2009	5.3881	4.1201	3.3051	4.0891	4.2787
9.7282	9.631	10.068	11.442	10.751	9.405	9.6409	9.786	8.9208	10.129	9.52	10.108	9.612	10.274	10.475	9.3562	9.5135	10.249	9.729	9.0827	9.1675	10	9.2912	10.358	9.1281	9.2679	10.49	10.248	10.282	9.7385	9.8573	9.1951	10.275	9.8193	9.8707	9.7256	10.541	9.6346	9.6172	10.569	10.452	9.0334	8.9648	9.8174	9.9883	9.2278	9.0976	10.553	9.1708	10.145
1.7251	1.2363	0.28925	1.2539	1.7248	0.52647	0.74625	1.8701	1.3532	1.2266	0.70384	0.8058	0.2971	1.4751	1.6515	1.6312	0.45532	1.1196	1.1733	0.98192	1.4147	1.8079	1.3036	1.2997	0.90364	0.41189	0.57247	1.4945	0.41936	0.83805	1.4375	0.93812	0.25981	1.3428	1.0041	1.0387	1.6293	1.8557	1.6075	2.3542	-0.062416	1.8136	1.1181	0.74329	1.9303	1.4633	0.98841	1.4819	1.7019	0.87718
-0.80642	0.051644	0.42878	0.097437	-0.59643	-0.36871	1.1885	0.0068096	-0.24284	-0.2558	0.94233	-0.074499	0.34154	1.0206	0.70659	0.15021	-0.086542	0.31261	-0.95251	-0.76616	0.83614	-0.54327	1.0932	0.28617	-0.17558	0.91482	0.45228	0.38669	0.92509	0.06578	0.97405	-0.11183	-0.92754	-0.60657	-0.1793	-0.078302	0.64726	-0.29443	0.15475	-0.39764	-0.5544	-1.0327	-0.046702	0.10059	-0.7134	0.59599	-0.082161	-0.24512	0.33131	-0.46573
-2.8833	-1.4277	-2.8674	-1.556	-2.1051	-2.9819	-2.2458	-1.9701	-1.8878	-2.1571	-2.4661	-0.82411	-2.5515	-2.0802	-1.8072	-1.8955	-2.9127	-2.0211	-2.3807	-2.4383	-3.2193	-2.9561	-1.5869	-3.0559	-2.1693	-2.6783	-2.6148	-2.5665	-4.018	-2.7673	-2.6647	-2.7184	-2.526	-2.982	-2.8051	-2.5361	-2.529	-3.1385	-2.5597	-2.8318	-2.0666	-2.6359	-3.5826	-2.0009	-2.9592	-1.9547	-2.9058	-2.1716	-2.6791	-2.1594
0.23158	-0.3554	-0.34025	-0.196	0.32636	-0.29592	0.45652	1.1744	-0.10712	0.1136	-0.27373	0.41593	-0.20948	0.53402	-0.41896	-0.25215	-0.17511	0.31678	0.14553	-0.88511	-0.7123	-0.060574	-0.17348	0.095203	-1.368	-1.4615	0.86951	0.09922	-0.49461	-1.1808	0.76773	0.50258	-0.32769	-0.28999	-0.36904	-1.3423	-0.063625	0.95998	0.0046787	1.1649	0.099149	0.23238	-0.7646	0.31977	-1.1575	0.21917	-0.2854	1.2474	0.34559	-0.0021161
9.7168	9.8748	9.1888	10.346	8.405	10.411	9.8477	10.531	9.9169	10.611	9.5976	9.4958	8.7598	9.9411	9.4662	9.775	9.4871	9.3497	8.8606	9.8695	8.6067	9.2615	10.19	8.8692	9.5321	10.233	8.6524	9.1515	8.7467	9.1925	9.9325	9.7813	10.696	9.1926	9.7716	10.328	9.9484	9.0078	10.478	8.9542	9.7566	9.9717	9.9065	10.002	9.9037	10.349	9.9437	11.179	10.189	8.6763
-11.511	-11.126	-11.885	-10.772	-11.304	-11.549	-12.482	-12.266	-12.502	-10.927	-10.715	-11.58	-11.781	-12.096	-10.724	-11.82	-11.778	-11.185	-11.884	-11.358	-11.549	-12.157	-12.468	-11.128	-11.406	-12.562	-10.388	-10.839	-12.617	-11.467	-11.584	-11.269	-11.078	-12.736	-12.974	-12.064	-12.071	-11.458	-11.176	-11.575	-10.402	-10.701	-12.213	-10.914	-12.091	-11.782	-12.839	-11.581	-12.457	-12.583
-11.038	-12.139	-10.728	-11.948	-11.445	-11.256	-11.133	-12.099	-10.178	-11.607	-10.289	-11.252	-11.523	-11.244	-11.782	-11.285	-9.6668	-11.549	-11.347	-10.512	-10.82	-10.6	-11.018	-9.6292	-11.069	-11.184	-11.459	-10.956	-10.491	-11.13	-12.282	-12.044	-11.394	-11.333	-11.036	-10.932	-11.393	-11.648	-12.439	-11.749	-11.571	-11.12	-10.367	-11.544	-11.534	-11.547	-11.623	-10.79	-11.13	-10.763
-21.513	-20.741	-19.823	-21.665	-20.851	-20.525	-20.333	-20.55	-21.721	-19.901	-20.878	-20.882	-21.139	-20.86	-19.567	-20.316	-19.89	-20.408	-21.11	-19.648	-21.176	-19.761	-20.436	-21.076	-20.417	-20.42	-20.927	-21.389	-20.172	-20.771	-20.346	-21.1	-20.348	-20.921	-20.328	-20.69	-21.853	-19.742	-20.733	-22.443	-20.518	-21.253	-21.445	-20.271	-20.547	-20.814	-20.944	-21.11	-21.647	-22.385
-2.7568	-1.9115	-3.2436	-2.2915	-2.4344	-2.3639	-1.6321	-2.763	-2.1757	-1.8014	-2.4037	-1.6611	-2.5663	-3.0869	-2.1845	-2.4051	-2.7445	-2.9152	-2.2361	-2.6747	-1.0639	-2.4396	-2.8221	-3.121	-3.2042	-2.9423	-2.7022	-2.4106	-2.4253	-2.9138	-2.7755	-3.3106	-2.8567	-1.6121	-2.5643	-1.4883	-1.567	-2.501	-2.5637	-2.2025	-3.0171	-3.8955	-1.8921	-2.8039	-2.9998	-2.2598	-2.9198	-2.8105	-2.3074	-2.8441
-9.1474	-7.833	-8.5453	-9.5599	-8.9312	-8.1321	-9.1993	-8.0705	-8.7532	-9.3891	-8.9602	-8.88	-8.376	-8.8325	-8.8448	-8.1539	-9.1637	-9.6835	-8.8293	-8.8239	-9.3703	-9.9491	-8.7557	-8.9145	-8.8123	-8.7043	-7.9094	-9.2567	-10.305	-9.8439	-9.2937	-9.5544	-8.087	-8.9956	-8.7652	-8.6366	-9.7476	-9.606	-8.8873	-9.2415	-9.9496	-8.7825	-9.1015	-9.382	-8.0204	-8.7255	-8.9457	-9.1313	-8.9935	-8.8118
-4.0349	-4.6974	-3.6513	-5.1399	-3.7407	-3.873	-3.3329	-3.6701	-4.3136	-3.9897	-4.0971	-4.3969	-3.9235	-3.9042	-4.3028	-3.9063	-4.3158	-3.9514	-3.859	-2.9609	-3.1601	-4.7371	-2.0515	-2.4357	-3.397	-3.6884	-4.0537	-3.5324	-3.2199	-4.5285	-3.5843	-3.283	-4.0313	-5.0893	-3.6971	-2.4774	-3.5235	-2.9967	-3.5884	-5.4704	-3.8792	-2.8604	-4.2709	-3.9961	-3.481	-3.5671	-3.6488	-3.7164	-3.7875	-4.0853
-2.7162	-3.4773	-2.5416	-2.6255	-3.0728	-2.3348	-2.1168	-2.5925	-2.2054	-3.2661	-2.1927	-2.1126	-2.3438	-1.9328	-2.0929	-3.0335	-2.3661	-2.2688	-3.705	-1.8159	-2.5437	-2.8241	-2.6721	-3.2871	-3.148	-2.4681	-2.7444	-2.3739	-2.7299	-3.3077	-3.5259	-2.5532	-2.6068	-2.22	-2.6191	-2.0977	-1.5139	-2.619	-2.5438	-2.7005	-1.4404	-2.0084	-2.279	-2.3081	-2.1614	-3.6319	-1.9753	-1.5807	-2.677	-2.2348
-11.064	-9.9309	-10.465	-11.381	-10.816	-11.661	-9.6996	-9.945	-10.02	-10.661	-10.851	-10.48	-10.915	-12.064	-10.163	-10.706	-10.97	-10.693	-10.69	-11.16	-10.436	-11.379	-10.613	-9.8075	-11.731	-9.7384	-10.308	-10.488	-11.387	-10.817	-10.64	-11.664	-9.9697	-10.318	-11.346	-9.8661	-11.009	-10.511	-10.338	-10.916	-10.12	-10.878	-10.535	-11.921	-10.776	-10.939	-11.722	-11.687	-10.765	-10.44
-21.6	-20.589	-21.491	-20.269	-21.299	-19.593	-20.491	-20.793	-20.59	-21.156	-20.76	-20.45	-20.068	-20.77	-20.492	-22.325	-21.513	-20.623	-21.497	-20.757	-21.362	-19.887	-19.792	-20.3	-21.19	-21.864	-21.662	-21.134	-20.644	-20.574	-20.915	-20.912	-21.136	-21.074	-20.937	-20.659	-21.695	-20.91	-19.528	-20.925	-20.953	-20.309	-21.094	-21.439	-21.003	-20.433	-21.344	-21.67	-20.552	-20.703
-4.2795	-5.1669	-3.3491	-3.6781	-4.5562	-3.6952	-5.5887	-4.4599	-4.7782	-4.275	-4.6806	-5.2654	-3.0724	-4.3714	-5.0754	-3.7775	-3.9495	-4.0775	-4.637	-4.6526	-5.3227	-4.1134	-3.3915	-3.584	-3.268	-5.1647	-4.6716	-3.4699	-4.9249	-4.2837	-4.3017	-3.0988	-3.8194	-3.5808	-3.6553	-3.7557	-4.5611	-5.1699	-4.6457	-4.3347	-4.7261	-4.1449	-4.3826	-4.4798	-4.5336	-4.1583	-4.1619	-4.6146	-4.5849	-5.926
-13.489	-12.719	-11.774	-13.284	-11.627	-12.508	-12.896	-13.11	-13.158	-12.696	-12.356	-12.762	-13.339	-12.369	-12.715	-13.314	-13.066	-11.996	-12.533	-12.715	-13.719	-12.906	-12.865	-14.402	-11.695	-12.608	-13.86	-12.393	-13.619	-13.545	-11.891	-13.155	-12.748	-14.119	-12.413	-12.949	-12.565	-12.334	-12.57	-13.22	-13.031	-12.489	-13.132	-12.64	-12.994	-11.869	-13.702	-13.154	-12.413	-12.891
-7.3036	-7.2038	-7.9201	-8.5349	-7.8359	-7.1838	-8.8133	-7.6448	-7.2792	-8.36	-7.4308	-8.1535	-8.8612	-7.4264	-6.754	-7.7927	-6.9434	-8.9942	-7.7549	-7.4047	-7.6737	-7.4468	-8.0339	-6.4336	-7.717	-8.5475	-7.624	-7.1438	-8.1483	-7.1409	-7.5131	-5.8991	-7.5302	-7.4615	-7.2236	-7.8748	-6.8333	-7.2042	-5.2688	-7.2966	-7.3444	-7.3079	-8.1916	-7.5954	-6.9999	-8.1958	-8.4125	-6.9546	-8.2362	-7.5402
-1.9822	-3.0167	-4.0224	-3.9476	-3.7502	-1.306	-1.488	-1.8345	-2.9072	-2.0152	-3.3486	-2.3222	-1.2512	-2.0357	-2.1395	-2.945	-2.207	-2.5355	-2.5565	-3.0988	-2.2262	-2.8256	-2.047	-3.0304	-3.4441	-2.73	-2.476	-1.9907	-3.0502	-3.5592	-3.287	-1.71	-1.9908	-2.1463	-4.0106	-3.0732	-2.5902	-3.0514	-2.4654	-3.7239	-3.123	-2.8754	-2.1421	-3.4706	-2.5918	-2.5762	-2.776	-1.7572	-2.2567	-1.5094
2.1109	1.9189	2.1805	1.8274	0.4059	2.1503	0.64116	2.971	1.5153	1.6545	2.4559	1.1226	1.345	1.721	2.1855	0.47898	1.1603	1.7165	3.5676	2.3627	2.2817	1.2477	2.0675	2.4792	2.011	1.5897	1.3922	1.5254	1.8821	2.1071	0.88308	2.0983	0.59311	2.1496	1.2464	1.2349	2.2426	1.727	2.0828	2.1674	1.3512	1.8983	2.3253	1.6049	2.1428	0.68743	1.3214	1.6162	0.96649	1.8778
-13.802	-13.66	-13.078	-13.229	-12.626	-13.16	-11.738	-13.245	-13.111	-13.141	-14.031	-12.092	-11.94	-12.884	-13.574	-12.867	-14.063	-13.19	-14.385	-13.421	-14.831	-13.73	-13.169	-13.004	-12.865	-13.608	-12.71	-13.7	-12.82	-13.317	-13.082	-13.773	-12.336	-12.412	-13.298	-13.455	-13.041	-13.932	-12.585	-12.82	-12.042	-13.688	-14.285	-12.207	-13.416	-11.99	-11.873	-13.336	-13.247	-13.362
-3.2782	-3.4162	-3.4107	-3.0086	-4.7932	-4.489	-3.0617	-3.5578	-2.3269	-2.7936	-3.6021	-3.4488	-2.3304	-4.0873	-4.474	-2.9053	-1.9869	-3.5662	-3.3237	-4.8399	-4.0807	-3.4073	-4.2436	-2.8118	-4.3819	-2.4408	-2.7671	-3.8789	-3.997	-3.9107	-3.1247	-3.1024	-3.6062	-3.4246	-2.9822	-3.6073	-3.5229	-2.2084	-3.1661	-2.7534	-2.8172	-4.2976	-3.1994	-3.541	-4.0434	-3.2705	-2.6431	-3.2394	-2.5098	-3.9433
-12.594	-13.06	-11.829	-12.409	-12.959	-12.06	-12.542	-11.817	-12.902	-12.479	-12.627	-13.698	-11.876	-13.34	-12.829	-13.206	-12.356	-13.057	-12.516	-12.531	-14.221	-13.611	-12.786	-11.805	-13.27	-12.449	-12.494	-12.488	-12.806	-12.966	-12.37	-14.229	-13.088	-12.976	-13.528	-12.291	-12.705	-12.523	-12.834	-13.495	-12.844	-13.21	-12.588	-12.624	-14.069	-13.152	-13.752	-12.729	-12.955	-12.726
-4.966	-5.2331	-5.6772	-3.5327	-4.757	-4.0229	-5.0465	-4.5839	-4.8925	-5.0767	-4.3961	-5.4035	-4.8503	-5.3288	-5.2061	-6.1733	-5.5263	-4.3295	-4.5823	-5.214	-5.6323	-4.7627	-4.9418	-6.169	-3.7864	-5.2979	-4.8387	-4.3457	-5.0187	-4.4118	-5.2265	-4.6502	-5.5403	-4.0447	-5.1677	-5.7655	-4.265	-3.4058	-3.874	-5.3165	-5.1936	-5.7255	-5.4696	-5.082	-4.995	-5.3494	-5.9574	-4.9756	-5.4594	-5.485
-6.5042	-6.1662	-6.6614	-6.1929	-5.1175	-6.4624	-6.7703	-5.3153	-5.4208	-5.0391	-6.2663	-5.4428	-5.5951	-4.7084	-6.1072	-4.8599	-5.0869	-5.7936	-6.7188	-5.899	-5.1345	-6.0505	-5.0993	-5.3638	-5.4154	-5.5731	-5.3456	-5.3814	-5.0573	-6.2697	-5.5031	-6.134	-6.0328	-5.6262	-5.4131	-4.1509	-4.6779	-4.0614	-5.373	-6.8658	-5.5834	-5.3607	-5.4406	-5.4979	-4.8316	-4.8618	-5.6558	-4.8634	-4.7033	-5.0065
7.6591	8.1018	9.5369	8.7503	7.9948	8.6797	7.9591	8.6055	7.1292	8.2145	8.0365	7.2549	7.7019	8.4726	7.5878	8.7064	7.132	8.3011	7.1033	7.6506	7.2097	8.4526	7.55	8.5107	9.1193	7.332	8.4525	7.281	8.4648	7.9961	8.2522	6.9222	7.872	7.975	7.5051	8.3078	8.2865	7.4713	7.7	8.6293	8.2602	6.4759	7.593	8.4922	8.0116	8.6326	7.1248	8.0886	8.2604	8.2915
-2.1301	-1.4958	-0.57489	-0.44361	-1.512	-1.6321	-2.3923	-0.99635	-0.96769	-1.7212	-0.84024	-0.89891	-2.1715	-0.98687	-2.1026	-1.1556	-1.0411	-1.8909	-0.72539	-0.75626	-0.59712	-1.4975	-1.2024	-2.9939	-1.1084	-1.5843	-1.3053	-1.3921	-0.88987	-1.3003	-2.0498	-0.51436	-1.338	-1.3182	-1.6102	-1.0582	-1.1343	-1.2204	-0.23904	-0.75475	-2.7726	-0.67416	-0.4988	-0.53406	-1.6513	-1.9438	-1.2791	-1.2801	-2.1686	-0.78243
2.9559	2.837	3.0681	4.0297	2.605	2.9588	3.0593	3.1777	3.1194	2.2507	2.6902	4.5444	3.0913	2.6246	3.5408	3.5645	1.7493	4.3382	3.1495	3.0844	3.2217	3.4552	2.1886	2.2895	2.844	2.9551	2.9815	3.1974	3.1677	4.0527	3.047	2.7573	3.4663	3.6121	0.81777	2.8112	3.48	2.229	3.0057	2.8938	1.6603	1.9386	2.5357	1.6502	2.4638	3.354	3.4697	2.5747	3.3827	2.9983
-5.4645	-5.4409	-4.6621	-5.35	-4.8668	-5.4011	-6.2576	-5.738	-4.1357	-6.0647	-5.8518	-5.2605	-5.2374	-6.6734	-6.3796	-6.7608	-6.4563	-4.9832	-4.6047	-5.3056	-5.9827	-5.6459	-6.3024	-5.0719	-5.736	-5.1221	-5.6894	-5.9767	-5.7167	-4.9388	-4.9896	-5.8506	-5.4784	-6.3348	-4.4623	-5.7417	-4.709	-5.3698	-5.3218	-4.6821	-4.7232	-4.3304	-5.197	-7.1296	-5.4765	-5.0557	-6.086	-5.1778	-5.0219	-5.0507
-21.815	-22.16	-23.245	-21.39	-21.853	-22.092	-21.98	-22.38	-21.584	-23.083	-22.049	-21.052	-21.683	-22.343	-22.299	-21.981	-22.788	-22.269	-21.993	-22.096	-21.801	-23.158	-21.756	-22.377	-22.314	-22.76	-22.463	-22.395	-21.091	-21.993	-22.637	-22.547	-23.183	-20.991	-23.045	-22.239	-22.078	-22.243	-23.292	-20.902	-22.554	-22.006	-22.51	-22.855	-22.585	-22.916	-22.29	-21.982	-22.465	-23.275
-1.3155	-2.5165	-2.9186	-2.3543	-2.311	-1.8557	-4.1113	-3.1731	-3.2134	-2.7761	-2.5795	-1.7797	-3.7302	-2.7805	-2.4894	-3.3025	-2.1301	-2.8333	-3.126	-2.6828	-2.6966	-1.9054	-1.8476	-3.4042	-2.538	-3.217	-2.17	-1.442	-2.7553	-3.1778	-3.0473	-2.2494	-2.6205	-2.6855	-2.0509	-2.4803	-2.8087	-3.3562	-2.4277	-2.8832	-3.8521	-1.6475	-3.0275	-1.9055	-2.2826	-1.8511	-3.0164	-2.2886	-2.2809	-3.5331
-12.004	-12.17	-12.409	-12.69	-12.371	-11.471	-11.862	-12.733	-11.533	-12.018	-12.43	-11.762	-11.263	-10.821	-11.525	-11.613	-11.756	-11.056	-11.338	-11.245	-11.77	-11.423	-12.15	-11.42	-12.448	-11.982	-11.688	-11.728	-11.305	-12.06	-11.117	-12.218	-11.885	-11.915	-10.945	-12.057	-11.831	-12.299	-11.976	-12.061	-11.777	-11.886	-12.198	-12.535	-12.057	-11.414	-11.001	-10.639	-11.291	-11.744
-10.441	-11.478	-10.116	-11.488	-10.736	-9.7729	-11.719	-10.937	-11.677	-10.004	-10.997	-11.853	-9.9986	-11.545	-11.78	-11.255	-11.12	-10.394	-11.396	-10.081	-11.266	-11.634	-11.246	-10.285	-12.829	-10.496	-11.384	-10.936	-10.555	-11.471	-10.659	-10.667	-10.483	-11.173	-10.3	-10.733	-10.789	-9.9903	-10.793	-11.077	-11.98	-10.92	-11.404	-11.645	-9.3661	-10.452	-11.483	-10.33	-10.257	-10.83
-23.39	-22.634	-22.064	-22.634	-21.787	-22.887	-22.093	-22.7	-22.959	-22.528	-22.407	-22.168	-22.46	-21.619	-22.076	-21.989	-21.981	-22.638	-22.939	-21.969	-22.246	-22.123	-22.962	-23.001	-21.869	-23.354	-22.221	-21.699	-21.893	-21.825	-22.102	-22.383	-22.395	-22.972	-22.603	-21.34	-21.176	-22.045	-23.211	-22.381	-22.517	-21.595	-21.129	-21.948	-22.238	-21.778	-21.783	-22.923	-21.993	-21.053
-1.8712	-1.3038	-3.1374	-1.5472	-0.1986	-1.2446	-1.3402	-0.50661	-1.5973	-0.97263	-0.091072	-1.0183	-0.70165	-0.99225	-1.5511	-1.9867	-1.0192	-1.2656	-0.97229	-1.3944	-1.3349	-1.2286	-1.2437	-2.1746	-0.1606	-1.6863	-1.2305	-0.25747	-0.98342	-1.189	-2.0459	-2.5221	-0.60783	-1.0768	0.29098	-0.50685	-0.74874	-1.0032	-1.3086	-1.1962	-0.68667	-0.47791	-1.0064	-0.64818	-1.9159	-1.6597	-2.0805	-0.46294	0.34391	-2.1707
-21.572	-19.655	-20.688	-20.127	-21.029	-21.553	-20.496	-21.584	-20.072	-20.362	-21.41	-21.65	-20.604	-21.35	-19.346	-20.421	-20.792	-20.798	-21.096	-21.241	-20.412	-20.622	-19.774	-21.218	-21.57	-20.165	-21.34	-21.411	-20.95	-22.211	-21.299	-21.186	-20.11	-19.975	-21.243	-22.031	-20.469	-20.705	-20.553	-20.348	-20.889	-20.153	-20.294	-20.276	-21.533	-20.608	-20.056	-20.925	-20.958	-21.085
5.386	4.7576	5.8598	4.7826	4.76	4.9376	4.3609	4.9436	5.5732	6.4535	5.7543	6.3152	5.342	6.5349	5.6261	5.5553	6.0786	5.6352	5.9904	5.4495	5.1704	5.406	5.7707	6.0086	5.8097	4.9347	4.5525	6.3398	5.0449	4.107	6.4038	5.1152	5.1949	5.9386	4.8854	4.9925	6.3916	6.615	4.7999	4.9883	5.1268	5.6716	5.8489	6.3157	6.3758	5.7176	5.0135	6.5622	6.1099	5.7579
-1.2157	-1.3142	-2.0572	-2.5219	-1.1997	-0.669	-2.3548	-1.1737	-1.3539	-1.4688	-2.7563	-1.2456	-1.6929	-0.82837	-0.87852	-1.6723	-1.5938	-1.0716	-1.126	-2.123	-0.61031	-3.2176	-1.5271	-1.4355	-1.1962	-1.6297	-1.7976	-1.5996	-1.5501	-1.5129	-1.7119	-0.33799	-2.0175	-0.90082	-0.25564	-2.1848	0.47908	-0.25006	-0.96125	-2.9049	-0.96409	-1.6773	-1.8373	-0.89087	-1.7019	-0.91925	-1.2925	-0.38497	-1.6439	-1.2759
2.0389	1.5603	0.86017	1.407	1.8377	0.67306	1.4571	1.4825	2.2953	0.8545	2.2278	0.72731	1.7542	1.1612	1.6345	1.6001	1.7226	1.4092	1.7179	1.4333	1.2512	1.4137	2.0589	0.85395	1.4509	1.9386	0.48638	0.30235	0.97783	2.5715	1.4264	2.4626	1.1339	3.354	2.3477	1.4191	1.3464	1.5515	1.7527	1.7211	1.9661	0.81115	2.3348	0.86142	2.0051	0.65416	0.78762	0.99813	1.0306	2.4167
-3.5637	-4.2878	-3.5867	-2.8029	-4.1406	-4.5325	-3.1765	-3.9643	-3.7312	-4.4801	-4.1487	-4.36	-4.2154	-3.6628	-3.0191	-4.6847	-2.8442	-3.8684	-3.8555	-3.647	-3.2315	-3.6178	-3.3292	-4.0967	-3.6277	-3.9419	-2.3128	-4.0621	-2.8874	-4.2897	-4.6846	-4.5955	-4.306	-4.0733	-4.2041	-3.2533	-4.6308	-3.8202	-3.9112	-3.881	-3.7651	-4.5475	-2.9254	-3.0341	-4.1964	-3.4837	-4.5436	-3.2794	-3.4505	-3.287
-0.14216	-0.17413	-0.69699	-0.23942	-0.029349	0.053557	1.0683	-0.83333	-0.99595	-0.022455	-0.14746	0.5454	0.16158	0.09051	-0.49919	0.084036	-0.079151	0.15485	-0.65562	-0.4991	-0.75916	-0.9997	0.85526	0.2089	-0.63535	-0.50095	-0.3214	0.24894	-0.97485	-0.13442	0.0025339	-0.049082	0.70595	-0.29219	0.1409	-0.22393	0.19369	0.05909	0.67313	0.30671	-1.4863	-0.85548	0.26802	-0.37344	-0.0222	-0.11828	-0.55203	0.35624	-0.29605	0.35784
-1.222	-2.3115	-2.3001	-1.7009	-0.44418	-1.8007	-2.5495	-0.60005	-1.4419	-2.6533	-1.7053	-2.2224	-0.95283	-2.1288	-1.348	-1.7245	-1.4708	-1.5743	-2.72	-1.5717	-1.3638	-1.6709	-1.6604	-1.8736	-0.21708	-2.0791	-0.99492	-0.58198	-1.7754	-1.6699	-2.8367	-2.0059	-1.7181	-0.35189	-0.98453	-0.81975	0.046085	-0.59836	-1.2437	-2.5998	-1.3565	-1.7197	-1.2487	-2.1232	-1.0286	-0.97216	-1.6294	-0.42315	-0.25053	-1.5798
-3.1769	-3.1612	-3.6617	-3.333	-4.4528	-4.9603	-3.3403	-4.3001	-3.2165	-1.9861	-2.935	-3.2396	-3.4425	-1.3495	-3.0374	-3.8036	-2.9806	-3.1504	-1.6182	-2.8197	-3.3767	-2.8605	-2.9008	-4.2933	-1.9919	-4.0835	-4.8896	-3.8926	-3.2337	-2.5989	-3.5452	-3.3603	-2.6417	-3.4561	-1.3311	-4.8717	-3.0446	-4.0358	-4.0289	-2.6738	-3.7112	-4.2825	-2.9024	-5.1262	-3.4953	-3.5057	-3.6989	-3.109	-3.4179	-2.795
0.62276	-0.51846	-0.21909	1.1705	-0.92225	0.97411	-0.54029	0.38274	0.80188	0.33365	1.3509	-0.38264	-0.59157	-0.035771	-0.37591	0.078415	1.6705	1.1387	0.11226	1.9803	0.20125	-0.9219	-0.16805	0.24366	-0.25277	0.75344	0.77114	0.10274	0.29882	1.0539	0.83375	1.208	1.3269	-0.12481	0.89262	-0.18585	1.2713	1.1346	1.225	0.2912	1.1266	0.1004	-0.78064	0.59991	1.0715	0.63886	0.45684	1.4275	0.96522	0.65303
-5.56	-6.048	-5.4536	-4.5921	-5.7152	-6.0368	-5.3307	-5.6388	-7.0625	-5.0458	-5.1819	-5.2708	-4.7783	-5.4283	-5.6512	-5.8525	-6.0768	-4.4311	-4.7061	-5.4717	-4.2169	-5.1718	-6.062	-5.3359	-5.3217	-5.9114	-4.835	-5.1041	-6.422	-5.3654	-6.5884	-5.2393	-7.0784	-5.662	-5.3727	-4.3022	-4.5454	-5.886	-5.4075	-6.1211	-6.1822	-5.2681	-5.7147	-5.2726	-5.6194	-5.3384	-5.4754	-5.7757	-6.2255	-4.9612
5.0469	5.8164	6.199	6.4018	5.9137	6.1788	5.3494	5.664	5.2043	5.9729	5.1714	4.9358	5.3117	6.4822	6.7981	5.9732	5.1586	6.1545	4.6579	6.22	5.7062	5.6945	6.5252	5.7424	5.7456	5.5768	5.5833	4.8076	5.867	5.5588	5.1167	4.7028	5.5748	5.5421	6.0141	5.2391	5.2446	4.7991	4.1439	4.5345	5.1682	5.9378	5.7523	4.6137	5.2436	5.5384	6.2954	5.3233	6.2443	6.0848
-8.7759	-8.3234	-7.1317	-6.961	-7.3917	-7.1479	-8.3465	-7.0057	-8.6073	-8.1092	-7.9175	-7.6062	-6.5236	-7.7751	-7.5244	-6.5677	-7.5112	-7.4112	-7.9339	-7.0288	-7.2669	-7.3217	-7.6638	-7.9218	-7.3523	-6.9021	-7.3181	-7.1198	-7.5099	-7.9175	-7.4347	-7.4444	-7.8022	-8.1431	-6.9364	-6.9829	-9.1942	-7.2787	-7.4797	-9.224	-6.7573	-8.1903	-7.0934	-7.4154	-8.1474	-8.3034	-7.6065	-7.8237	-7.9615	-7.226
5.0893	5.8483	5.8691	5.137	5.7393	5.9673	5.4703	5.1766	5.1508	5.7627	5.8238	5.3317	4.8105	5.9013	5.8633	5.8869	4.5718	5.4407	5.6134	5.739	4.5171	4.7541	4.8779	4.9243	4.6048	5.452	5.313	5.82	5.4358	5.2632	6.1619	4.689	4.8061	5.9111	4.8786	4.5059	4.9484	6.0128	5.6489	5.8415	6.1928	6.2171	5.7048	5.08	4.7884	5.2223	6.1449	5.4331	3.4674	4.8079
-12.776	-12.824	-13.061	-12.375	-12.223	-12.918	-13.498	-13.764	-13.238	-12.476	-12.708	-12.582	-12.911	-12.634	-12.47	-11.928	-13.407	-13.168	-12.234	-13.079	-12.908	-13.74	-13.851	-12.246	-11.26	-12.411	-13.145	-12.977	-13.451	-13.028	-11.688	-12.573	-12.922	-12.821	-13.117	-13.159	-13.225	-13.113	-13.125	-12.464	-13.783	-12.523	-12.203	-12.556	-12.413	-12.727	-11.778	-13.203	-12.807	-13.098
-12.149	-14.048	-13.941	-12.95	-12.548	-13.653	-12.746	-12.721	-11.684	-12.845	-13.478	-13.245	-12.93	-13.604	-12.03	-12.857	-13.187	-12.88	-12.254	-12.447	-12.762	-12.941	-13.31	-13.653	-13.852	-12.255	-12.227	-14.168	-13.743	-12.976	-12.844	-12.722	-12.3	-12.856	-11.702	-12.349	-12.375	-13.741	-12.877	-12.558	-13.11	-12.996	-14.171	-12.797	-13.251	-12.296	-12.212	-13.394	-14.227	-13.517
-22.405	-22.8	-22.084	-22.258	-22.022	-21.152	-22.182	-21.862	-22.12	-22.09	-22.13	-22.399	-21.903	-22.597	-22.402	-21.649	-21.965	-21.661	-23.405	-22.352	-22.152	-22.14	-21.062	-21.858	-21.736	-22.55	-22.306	-22.586	-21.928	-22.965	-21.208	-22.048	-22.082	-21.599	-21.03	-21.895	-21.216	-21.94	-22.363	-22.066	-22.406	-22.82	-21.356	-22.011	-22.206	-23.075	-20.905	-21.988	-22.534	-21.296
3.8583	3.3152	3.3484	2.9562	3.3698	3.1355	3.3975	3.0389	1.6601	2.8896	3.2349	3.1674	2.852	3.1664	2.2671	3.5025	3.0981	4.0987	2.046	3.2553	2.6479	3.5571	2.8512	1.709	2.3787	2.4959	3.0086	1.2366	3.5674	2.5043	3.4508	2.874	3.1427	3.0578	3.7675	2.1715	2.5152	4.0495	4.5213	2.6095	2.6441	2.6683	2.6319	2.3501	2.9469	2.2753	2.9099	3.0923	2.6757	3.5413
-12.521	-12.249	-11.324	-11.791	-11.732	-11.477	-11.522	-11.425	-11.111	-11.426	-12.253	-11.718	-12.138	-11.449	-11.363	-11.095	-11.237	-11.455	-12.062	-12.698	-10.941	-12.089	-10.708	-11.884	-11.812	-11.204	-11.424	-10.181	-11.516	-11.225	-11.75	-11.793	-10.385	-10.657	-10.983	-12.535	-10.652	-12.587	-11.095	-10.42	-12.53	-12.367	-11.283	-10.677	-12.474	-9.9574	-11.893	-11.377	-10.873	-10.978
-2.9295	-2.4019	-2.6581	-2.1203	-2.9067	-2.8693	-2.2221	-2.4529	-2.5664	-3.1472	-3.0628	-3.4772	-2.6082	-2.2916	-2.4059	-2.3251	-2.6472	-2.2964	-3.1155	-3.817	-2.5183	-2.5271	-2.0325	-3.2197	-1.7973	-3.1617	-3.2185	-3.0816	-1.698	-0.71721	-2.9967	-3.7595	-2.5938	-2.4189	-2.9518	-2.8155	-2.8166	-2.9082	-4.0083	-2.0851	-2.1517	-2.2184	-3.005	-2.296	-3.0066	-2.5239	-2.478	-3.9135	-1.9577	-3.6383
-12.588	-12.962	-12.256	-11.783	-11.8	-12.747	-11.708	-12.62	-12.546	-12.53	-13.004	-12.311	-12.651	-12.234	-11.878	-13.048	-13.081	-13.803	-11.785	-12.669	-13.15	-14.459	-13.079	-12.876	-12.461	-13.686	-12.222	-13.291	-12.314	-11.228	-13.705	-12.57	-13.098	-13.365	-12.517	-13.115	-13.187	-13.182	-11.967	-13.289	-13.147	-13.261	-11.978	-12.985	-12.082	-13.32	-12.757	-14.101	-13.251	-12.765
-1.0684	-1.9562	-1.5774	-2.5449	-1.0313	-1.6579	-1.8587	-0.5029	-0.89378	-2.0138	-1.4166	-1.7626	-1.1392	-1.2375	-0.55862	-0.88136	-2.1702	-1.685	-1.6757	-2.1368	-1.5076	-1.5883	-0.5598	-2.4491	-0.47002	-2.5261	-2.1449	-1.2282	-1.8078	-2.6407	-1.6768	-1.9746	-1.3754	-0.32561	-1.4533	-0.26139	-1.0842	-1.0781	-2.1392	-2.0047	-3.2927	0.50812	-0.93936	-2.728	-0.71581	-1.8675	-1.1889	-0.99413	-1.3049	-2.4347
-0.39321	0.14922	-0.80288	-1.1585	-0.59143	-0.12881	0.68637	-1.596	0.020536	-0.22653	0.09817	0.04981	-0.16003	-0.69398	-1.5501	0.38269	-0.03042	-0.55918	-0.34898	-0.78412	0.62003	-0.035278	-0.27953	-1.4707	-0.83932	0.10578	0.32466	0.45767	0.40783	-0.68445	-0.43725	-0.011819	-0.22945	-0.080699	-0.63587	0.24533	-0.59251	-1.077	-1.9923	0.06666	0.32601	0.33288	-0.61193	0.67779	-1.0451	-0.68086	-0.67471	0.49145	-0.23652	-1.0516
-5.791	-5.5286	-4.2495	-5.6997	-4.7882	-4.6197	-5.0805	-5.8584	-5.4154	-5.5712	-5.4883	-5.9826	-5.3707	-5.3748	-4.9885	-4.898	-6.4863	-5.0682	-5.8059	-5.1766	-5.5312	-6.3251	-4.935	-5.7842	-5.0506	-6.6118	-5.7283	-5.8722	-6.9841	-4.7402	-6.0105	-5.2134	-6.0308	-6.149	-6.1951	-4.2698	-5.5251	-5.7898	-5.5053	-4.7735	-6.1048	-5.5198	-6.3234	-4.6075	-4.9312	-5.3056	-5.6309	-4.9905	-5.2644	-5.7094
0.21988	0.77737	-0.81882	0.96236	0.097806	0.662	0.48203	0.46163	0.058958	0.31466	-0.79273	-0.78106	0.43304	0.047902	-0.44225	0.49378	-0.85901	-1.2336	0.16979	-0.89781	0.35826	0.20854	0.75729	-0.26393	1.0518	-0.66718	-0.563	-1.8935	-0.88779	0.80829	0.51406	0.33524	0.67048	0.26741	-0.21446	-0.057855	-0.76826	0.54977	-0.86013	-0.50298	0.58911	0.1844	0.30692	-0.85647	0.44828	0.0084275	1.4037	0.42762	-0.3742	-0.97351
-1.9313	-1.9892	-3.2343	-2.9815	-2.5131	-3.0562	-2.897	-2.9829	-2.5235	-2.7377	-1.2368	-2.957	-2.6547	-1.783	-3.4342	-2.5051	-3.076	-2.187	-2.1049	-2.4287	-2.564	-1.9602	-3.332	-1.7159	-1.2132	-2.1616	-1.5316	-2.2103	-3.0231	-2.4413	-2.9034	-2.4198	-1.7031	-1.8844	-3.6505	-2.6749	-2.3493	-2.269	-3.5637	-2.3088	-2.3034	-2.319	-1.7657	-2.9083	-3.7312	-2.9758	-3.2032	-1.6103	-2.4876	-1.8128
7.9418	8.4282	8.4151	8.1882	6.9353	8.097	7.6806	8.6575	7.3072	7.3021	8.3446	6.4813	7.1605	7.0509	7.9635	8.0523	7.8655	8.417	7.3247	8.0174	9.2647	7.726	8.6763	7.7201	9.373	8.4873	8.3925	8.4137	7.3579	9.2101	7.3481	8.6922	7.0426	8.0671	7.7417	8.6288	8.0172	8.4654	8.3119	6.7748	7.4665	7.8487	6.6581	8.1064	8.1579	8.2972	6.943	7.1946	8.2578	7.7515
-0.91527	-2.1824	-1.0014	-1.3039	-2.1401	-1.1277	-1.886	-1.6612	-1.501	-0.35528	-0.72084	-0.93515	-0.65022	-0.43287	-0.57308	-1.0621	-2.0509	-1.29	-1.8563	-2.0101	-1.7075	-1.533	-2.1894	-0.7047	-1.6651	-1.8424	-1.6329	-1.736	-2.5007	-0.9553	-1.6393	-2.3353	-0.17756	-0.5807	-1.9784	-1.6774	-1.8322	-2.2521	-1.354	-1.1883	-0.83828	-1.3569	-1.2619	-1.2416	-2.2881	-1.7523	-0.65311	-1.3342	-0.71557	-0.46866
-11.211	-11.29	-11.824	-11.293	-10.7	-11.458	-11.519	-11.021	-10.541	-12.038	-11.38	-11.65	-10.602	-12.237	-10.604	-12.849	-11.304	-10.261	-11.049	-12.113	-11.528	-12.261	-12.523	-12.19	-11.946	-11.77	-11.545	-11.203	-11.065	-11.486	-12.544	-12.675	-11.873	-12.423	-11.952	-12.135	-10.886	-11.984	-12.662	-12.024	-11.139	-10.918	-11.742	-11.713	-10.989	-12.006	-12.309	-10.632	-11.538	-11.369
-1.2439	-1.4145	-1.0951	-0.82599	-0.74814	-1.3305	-2.034	-1.3994	-1.4788	-2.3145	-2.2831	-0.39526	-0.56246	-0.80557	-0.40078	-1.1963	-1.2169	0.31556	-0.82841	-0.72168	-1.8403	-0.64492	-0.53122	-0.95386	-1.7744	-1.6527	-2.2413	-2.0116	-1.3432	-2.2833	-1.3117	-1.6532	-0.55496	-1.38	-0.8145	-0.92584	-2.226	-0.92596	-1.1779	-1.5536	-0.39328	-1.7347	-1.9013	-0.98058	-1.3705	-2.0304	-2.0097	-1.6837	-1.1469	-1.2701
0.37138	-0.013552	0.58794	-0.15091	0.36084	-0.25127	-0.55204	0.39332	0.69531	0.47514	0.39048	0.087412	-0.071365	-0.83073	-0.095833	-0.75278	0.32305	0.25916	-1.3332	0.7116	0.54854	-0.088187	-0.42465	0.15163	0.061715	-0.58814	-0.6095	0.67093	-0.6125	-0.015826	-0.77804	-0.039245	0.039147	-0.062696	0.42772	-1.5919	-0.66776	-0.47216	0.99327	-0.88086	-0.98724	0.15598	0.59081	0.59311	-0.31891	-0.96745	0.61463	-1.1716	-0.16759	-0.26835
-3.5448	-3.3829	-1.4773	-2.3555	-3.127	-3.2992	-2.5229	-2.2614	-2.8087	-2.2354	-2.0224	-2.1479	-2.9643	-1.4865	-1.9248	-1.6253	-3.4425	-2.3827	-2.5535	-2.8174	-2.7757	-2.413	-2.0748	-3.4222	-3.2685	-2.8039	-2.1614	-1.4255	-2.1414	-2.5439	-2.5327	-2.4788	-1.5749	-3.1166	-1.3808	-2.8596	-1.7845	-1.497	-3.9305	-2.6417	-2.584	-2.996	-2.581	-2.4884	-2.323	-2.1834	-2.6924	-3.654	-2.3386	-1.4066
-22.667	-22.948	-21.464	-20.831	-22.13	-21.396	-21.66	-22.619	-20.447	-22.288	-22.249	-21.856	-20.933	-22.533	-21.86	-22.46	-22.66	-22.482	-21.266	-23.252	-22.594	-22.437	-22.107	-21.858	-22.448	-23.341	-21.9	-22.119	-22.733	-21.487	-22.452	-22.434	-22.631	-22.525	-22.643	-22.002	-21.719	-22.967	-21.926	-21.596	-21.737	-21.756	-21.98	-22.381	-21.908	-22.349	-21.878	-22.05	-21.682	-23.227
-2.7736	-2.5273	-3.5075	-2.4099	-3.1237	-1.5085	-1.4527	-0.77386	-3.1076	-2.8013	-2.6694	-1.2658	-2.5035	-3.2704	-2.5837	-3.4331	-2.7413	-2.4472	-2.9436	-3.5476	-2.3993	-1.3617	-1.8723	-2.8583	-2.4593	-3.5196	-2.184	-2.4664	-2.5518	-2.4315	-3.366	-2.1256	-1.9078	-2.6925	-2.8072	-2.9531	-3.9786	-3.0106	-2.3771	-3.8958	-2.0389	-1.2669	-2.9654	-2.338	-2.3436	-2.4246	-2.7387	-2.6676	-2.5519	-3.244
-21.471	-19.666	-20.674	-20.448	-20.34	-20.628	-20.685	-21.256	-20.5	-21.209	-19.131	-20.08	-20.855	-21.053	-20.076	-19.938	-21.45	-19.896	-19.233	-21.51	-20.405	-20.651	-20.107	-21.365	-20.497	-19.849	-21.182	-21.09	-19.938	-20.945	-21.152	-20.022	-20.412	-20.723	-20.475	-20.811	-21.639	-21.27	-20.573	-20.464	-21.506	-20.356	-21.586	-22.333	-21.779	-19.56	-21.668	-20.246	-20.498	-20.515
6.3604	8.3045	7.0037	7.0384	7.7154	6.6706	6.5892	7.6615	6.0981	6.3054	6.5629	5.7779	7.0284	7.4718	5.9823	7.1608	7.0265	6.6163	6.9452	7.6014	6.7817	7.1353	6.0431	6.0869	6.5568	7.5649	7.5931	7.2997	7.7203	6.4518	6.0796	6.0535	7.4394	7.5136	6.2061	7.3277	5.2707	7.2118	6.9263	6.474	6.3977	7.4441	7.1304	7.4817	7.5246	5.5566	5.9659	6.5507	6.5819	6.7852
0.94155	0.40705	1.0817	-0.69946	0.17739	0.90416	-0.60764	1.0001	0.4667	0.92317	0.018802	-0.14724	-0.25991	-0.093688	-0.3098	0.030095	0.35832	-0.16605	0.2843	0.91259	0.6721	0.95759	0.64669	-0.37465	-0.2618	0.65382	0.63974	-0.19717	-0.444	0.39206	-0.013469	0.46249	0.97032	0.72863	0.50035	-0.071742	1.3131	0.25154	1.3943	0.8989	-0.24656	-0.40751	0.18273	0.93124	-0.25233	1.4499	0.80928	-0.042028	0.5439	-0.91913
3.1248	2.7698	2.6066	3.7627	2.425	3.5825	2.031	3.3385	3.3209	4.2984	3.2057	3.1886	3.2978	2.312	3.3069	2.3928	3.9988	2.681	3.0174	3.8229	3.3904	3.1099	3.2401	3.293	3.1068	2.7232	2.637	3.274	3.9109	3.7611	2.8571	3.0621	2.6446	3.2932	2.7256	1.2599	3.1969	2.2996	2.4008	3.9339	3.0885	3.6684	2.2456	2.0021	2.2664	2.5601	2.7276	2.4235	2.6135	3.3272
-12.551	-11.355	-12.367	-12.023	-10.625	-10.821	-10.832	-11.851	-11.993	-10.512	-10.127	-11.281	-11.337	-11.279	-11.954	-12.015	-11.175	-10.743	-11.297	-12.395	-11.539	-11.093	-11.703	-10.56	-11.494	-12.14	-11.067	-11.847	-12.169	-11.171	-11.52	-11.354	-11.97	-10.64	-10.655	-12.699	-10.97	-11.774	-11.167	-12.115	-12.159	-11.413	-12.194	-11.228	-11.663	-11.146	-10.693	-11.408	-11.78	-11.27
-14.61	-14.153	-14.484	-14.331	-13.984	-14.759	-16.498	-14.424	-15.152	-15.233	-15.289	-15.344	-14.711	-15.58	-14.862	-13.609	-14.076	-15.088	-15.161	-15.478	-14.349	-15.017	-15.275	-14.837	-15.941	-14.598	-13.767	-14.31	-14.584	-14.969	-13.614	-14.421	-15.064	-14.931	-15.535	-14.743	-14.188	-15.202	-14.459	-14.337	-14.68	-15.349	-13.519	-14.715	-14.291	-14.353	-14.937	-14.177	-13.434	-15.457
-13.192	-13.942	-13.647	-11.951	-11.852	-13.031	-13.586	-13.694	-13.75	-12.517	-13.286	-12.855	-13.585	-13.141	-12.943	-11.978	-12.092	-13.185	-12.519	-13.185	-12.193	-13.332	-11.899	-13.271	-13.058	-11.204	-13.493	-12.789	-12.199	-13.142	-12.047	-13.481	-12.639	-13.363	-13	-14.252	-12.196	-12.188	-13.08	-13.538	-12.79	-12.741	-11.898	-13.633	-12.891	-12.854	-13.054	-13.678	-10.851	-12.821
-4.6631	-4.56	-3.9176	-4.5173	-4.0137	-4.2905	-3.3487	-4.4087	-4.8557	-3.0408	-3.3058	-2.894	-4.4109	-4.7755	-3.1734	-4.5448	-4.0078	-4.8479	-4.8933	-4.258	-5.0133	-4.1173	-4.0658	-4.2752	-3.913	-5.033	-3.9249	-3.2402	-5.6049	-3.2716	-3.9211	-4.2062	-4.7153	-5.5393	-4.3986	-3.8796	-3.6391	-4.7062	-4.2634	-3.7658	-3.5016	-3.8615	-4.5535	-4.2234	-4.0977	-4.2778	-4.2658	-4.4921	-4.3711	-5.0395
-11.352	-10.469	-11.284	-11.837	-11.749	-12.721	-11.338	-11.311	-12.058	-10.969	-11.157	-11.006	-10.978	-11.023	-12.206	-11.343	-10.571	-13.009	-10.436	-11.921	-10.971	-11.161	-12.66	-11.676	-12.176	-10.97	-11.688	-12.266	-11.426	-10.456	-10.804	-11.209	-11.572	-11.064	-11.71	-12.652	-11.799	-12.084	-12.344	-10.856	-11.887	-11.411	-10.192	-11.617	-12.329	-10.803	-11.028	-10.986	-11.288	-11.341
-0.93831	-0.40306	-0.44169	0.072515	0.2659	-0.46771	-0.070767	-1.4985	0.070524	-0.94984	0.1426	-0.19192	0.41359	-0.6051	0.20231	-0.5262	1.0314	0.16645	-0.86577	-1.2575	-0.44217	-0.59044	-0.0073653	-0.28744	-0.8718	0.082893	0.023717	-0.47562	-0.8544	-0.058043	-0.37337	-0.50552	-0.57679	0.47734	-0.79816	-0.31261	-0.043763	0.0092164	-1.0385	-0.12219	-0.31776	-0.01046	0.89781	0.075262	-0.39965	-0.71311	-0.51453	-0.016026	0.78244	-0.40016
-22.651	-22.263	-23.301	-22.812	-22.014	-21.866	-21.518	-23.135	-20.787	-22.83	-21.595	-22.801	-22.383	-21.48	-22.658	-21.676	-22.68	-22.322	-21.833	-22.421	-21.223	-22.323	-22.274	-22.057	-22.722	-21.432	-22.637	-22.473	-22	-23.297	-21.912	-23.386	-22.24	-22.705	-22.526	-22.12	-20.777	-23.136	-22.485	-22.478	-22.384	-21.846	-22.242	-22.84	-22.17	-22.559	-22.47	-22.645	-21.871	-21.55
-7.3167	-7.1374	-6.8255	-6.5921	-6.4651	-6.8604	-7.3404	-6.3884	-6.55	-6.8261	-6.8551	-6.087	-5.6406	-5.7524	-6.1215	-5.9209	-6.9615	-6.3908	-6.6468	-6.5305	-6.2177	-6.677	-5.9558	-7.0301	-6.6077	-7.3166	-7.5005	-6.5431	-6.5456	-6.8595	-6.0643	-6.2114	-6.7644	-6.3096	-6.783	-7.1352	-7.0234	-6.2281	-6.4428	-5.5437	-6.6968	-6.3954	-6.4698	-5.6106	-7.2074	-6.4958	-6.2392	-6.9457	-6.0184	-6.9518
-0.62216	-0.57519	-0.51518	-0.66297	-0.53772	-1.6425	-0.75175	-0.011659	-0.24148	-1.1233	-1.0595	0.13476	-0.32373	-1.8405	-1.5425	-1.4881	-1.0164	-2.1122	-1.7892	-0.79551	0.52338	-1.0245	-1.065	-1.1977	-0.53249	-0.47702	-0.75129	-1.2984	0.67251	-0.67988	0.40138	-0.3961	-1.2658	-1.1359	-0.46743	-1.1188	-0.007736	-0.74949	-0.57929	-0.99239	-0.52691	-0.35698	-0.6872	-0.6593	-1.9492	-1.3301	-0.35354	-0.58055	-0.56646	-1.5522
-14.339	-12.553	-12.865	-13.938	-13.417	-14.62	-13.849	-13.976	-14.164	-13.165	-14.828	-15.07	-14.029	-14.242	-14.934	-13.525	-13.341	-13.965	-13.984	-13.607	-13.638	-14.261	-13.382	-13.593	-14.53	-13.64	-13.149	-13.908	-13.467	-13.439	-14.04	-14.946	-13.812	-13.445	-15.426	-12.969	-13.945	-14.233	-13.893	-13.764	-12.947	-14.04	-14.344	-14.118	-13.757	-13.68	-13.469	-14.087	-14.573	-13.429
-2.5483	-2.1324	-1.754	-2.2881	-2.3622	-2.0753	-2.4044	-3.0939	-2.7716	-2.2472	-3.0619	-2.2921	-2.4732	-1.8602	-2.6629	-2.5421	-2.9189	-1.9235	-1.8788	-2.3607	-2.6415	-2.0285	-1.2918	-2.2759	-2.2343	-2.8529	-1.7871	-3.2633	-2.7176	-3.782	-3.7218	-2.4902	-1.3532	-2.7222	-2.9811	-3.3673	-1.9727	-2.4848	-2.9471	-3.4005	-2.1542	-2.9924	-1.9553	-1.6841	-2.7588	-2.6632	-2.0917	-2.7045	-2.5259	-2.2642
-14.379	-15.172	-14.969	-14.199	-14.485	-14.667	-14.513	-14.044	-14.637	-15.385	-15.336	-13.849	-14.158	-14.252	-13.658	-14.907	-14.968	-14.668	-14.051	-14.726	-14.737	-13.374	-14.999	-14.662	-13.385	-14.759	-14.485	-15.257	-13.467	-13.345	-13.648	-15.455	-15.378	-15.025	-14.198	-15.555	-15.682	-14.779	-15.198	-15.519	-15.496	-14.303	-14.054	-15.155	-14.584	-13.015	-15.138	-14.6	-15.062	-14.108
-0.23947	-0.47917	1.4312	-0.74753	-0.44941	0.2594	-0.84329	-0.21202	0.12668	-0.59093	0.61916	-0.42224	0.68981	-0.29291	0.48883	0.069464	-0.17404	-0.68861	0.22879	-1.9645	-1.1856	0.065769	0.17517	-0.9513	0.09085	-0.07992	-1.6816	-0.37231	0.014796	-0.11469	0.69032	-0.81758	-0.32498	-0.14373	0.016565	-0.29117	-0.39118	0.47785	-0.89155	-0.28952	-0.82921	-0.26469	0.67612	0.60152	-1.2203	-0.46572	0.17303	-0.018615	-0.2695	0.42534
-0.21892	-0.7247	-0.92653	-1.7251	-1.7035	-0.22461	-1.3913	-0.43683	-1.5754	-2.207	0.54958	-1.8572	0.17208	-0.28269	-1.5512	-0.96074	-1.5142	-0.38637	-1.3533	-1.4318	-0.58874	-1.0242	-1.2203	-1.533	-1.3606	-1.2881	-0.53075	-1.5419	-1.3429	-0.97725	-1.1302	-0.92203	-1.9552	-0.74281	-0.3392	-1.2334	-1.1196	-1.1121	0.13529	-0.43736	-0.22311	-2.1569	-1.8922	-0.63947	-0.48496	-1.8639	-0.69685	-2.0331	-2.1511	-1.1573
-22.231	-21.429	-22.913	-22.566	-23.129	-22.154	-23.207	-21.899	-22.663	-21.861	-22.009	-21.694	-22.092	-22.473	-22.48	-22.629	-22.75	-21.65	-22.084	-21.975	-21.787	-22.699	-22.769	-21.319	-22.238	-23.405	-22.931	-23.265	-23.134	-21.196	-22.418	-22.856	-21.933	-23.38	-22.46	-21.799	-21.848	-21.807	-22.538	-21.058	-22.821	-22.847	-21.817	-23.449	-22.296	-22.969	-22.438	-21.74	-23.096	-22.435
6.8111	6.7445	7.3799	6.8856	6.5441	6.0153	7.3172	8.0246	6.6608	5.568	7.9654	6.1625	6.5567	6.11	6.9833	7.6306	7.0193	6.5524	5.9523	8.5928	7.3319	6.9297	7.1893	6.4719	5.3899	6.5916	6.7939	7.2494	8.1751	7.1064	6.8074	6.0351	6.948	6.9228	6.8277	6.7546	7.0062	6.8147	5.7545	7.0591	7.4395	6.2434	6.9484	6.3152	6.7792	6.2825	6.8245	6.5613	7.2191	6.4179
-22.496	-22.184	-22.148	-22.951	-22.386	-21.433	-22.526	-22.828	-22.864	-22.427	-21.419	-21.968	-22.177	-22.279	-20.91	-21.533	-21.911	-23.122	-22.435	-21.793	-22.478	-22.207	-22.658	-22.376	-21.866	-22.908	-22.381	-22.212	-22.458	-22.876	-22.677	-21.893	-23.013	-22.399	-21.521	-21.215	-22.092	-23.252	-22.032	-22.675	-23.649	-21.96	-22.65	-22.233	-21.343	-21.763	-22.993	-22.921	-21.363	-21.808
6.1377	6.9471	5.8501	6.524	7.5544	6.5713	7.3528	5.2132	6.6057	5.5868	6.641	7.3216	6.1281	6.3338	6.2429	6.6815	6.9032	6.6287	6.6622	6.6902	7.1395	6.8843	7.0081	6.0591	7.1435	5.1102	6.0564	6.9119	6.6178	6.9759	8.0275	7.3991	6.6607	7.4149	6.6544	6.2942	6.3113	6.4479	5.5609	5.8866	6.1463	6.586	7.4817	6.3252	6.0035	6.7311	7.2223	6.1238	6.6651	7.0085
3.3544	2.4417	1.4683	3.717	2.3456	2.358	3.6873	2.2385	3.3146	2.8095	3.5773	3.7432	3.12	3.043	2.0702	3.724	2.0584	3.5374	3.2691	1.7097	3.6326	3.0956	2.301	3.1873	3.2163	3.3134	2.6576	1.8947	3.0773	3.2593	1.9056	2.5374	3.0463	2.6266	1.6393	2.3912	2.9255	2.7876	2.7165	2.833	2.4722	3.3663	2.921	2.7435	3.9423	3.2444	1.7591	3.0665	2.1919	2.7076
-11.22	-11.519	-11.016	-11.793	-12.27	-12.425	-12.119	-12.032	-11.472	-13.048	-12.055	-11.856	-11.803	-12.578	-11.888	-11.555	-11.404	-10.263	-11.67	-11.871	-11.287	-12.826	-10.57	-12.109	-11.525	-11.73	-12.772	-12.051	-10.969	-10.947	-11.597	-11.665	-12.314	-11.523	-10.887	-12.148	-11.444	-10.597	-11.603	-12.442	-12.277	-11.279	-11.319	-10.899	-11.286	-11.296	-11.124	-11.121	-11.664	-11.763
3.98	4.7493	5.4672	5.6645	5.2285	4.9944	4.9385	5.1071	5.8091	4.889	3.9571	5.9005	5.4489	4.6561	4.6432	5.6198	4.1286	5.1958	5.7485	4.8602	5.0777	3.7177	4.9941	5.3445	4.4864	5.7802	5.7374	5.5156	4.9897	4.9065	5.4795	5.7305	4.5674	4.5648	5.4399	4.6806	5.7457	5.1145	4.1826	3.9683	5.6212	6.0965	4.2727	4.9586	5.0932	5.3152	4.8667	3.9376	5.056	5.2253
2.7363	3.6635	2.7152	3.7101	2.5875	1.9271	2.4069	2.7191	3.0864	2.5588	1.9376	3.1914	1.4535	2.8463	1.7612	1.7562	2.9897	1.7513	3.6343	2.2432	1.9416	2.6755	2.7999	2.556	2.3641	2.3885	2.274	3.419	4.175	2.4851	2.4696	1.7897	2.6037	2.7143	2.9527	1.7417	3.2746	1.9004	2.7081	3.0093	1.9884	1.7011	2.8789	3.8947	1.67	2.0176	2.2334	3.2045	3.559	2.8582
9.4476	9.7025	9.4893	11.109	10.378	10.657	10.954	10.615	10.482	9.9399	9.1672	10.213	9.815	9.6823	10.041	8.9312	9.8658	10.174	9.3984	9.4484	9.8904	10.027	10.278	9.7994	10.368	10.796	10.529	9.9927	10.118	9.4056	9.9702	9.7654	10.315	9.4419	11.103	10.752	9.6889	8.6249	9.6941	10.136	9.3129	10.838	8.8017	9.7219	9.3844	9.6788	9.4181	8.9236	9.6409	8.5031
-5.5098	-5.3095	-5.2406	-4.3596	-5.6148	-5.3366	-5.6533	-4.7072	-4.9232	-5.6736	-5.0608	-5.9753	-5.0144	-4.3977	-4.442	-5.5916	-5.5912	-5.7871	-5.1256	-4.695	-6.1819	-4.275	-6.185	-6.1592	-5.4136	-5.8832	-4.6284	-4.0481	-5.0013	-5.2189	-5.951	-5.0185	-5.7495	-4.1204	-5.1637	-4.7093	-4.4864	-5.2991	-6.052	-4.6357	-5.1056	-4.5954	-4.916	-5.4805	-5.2376	-4.6739	-5.5076	-5.8311	-5.3481	-3.9422
-11.997	-11.687	-11.791	-11.502	-12.183	-12.325	-12.058	-11.534	-11.437	-11.541	-12.609	-12.719	-11.31	-10.966	-11.622	-10.693	-10.304	-11.982	-11.118	-12.21	-10.872	-11.397	-12.418	-12.426	-10.965	-12.191	-11.173	-11.026	-12.822	-10.967	-11.876	-12.159	-11.266	-11.732	-12.545	-12.001	-11.473	-11.967	-12.585	-11.367	-12.146	-11.566	-11.289	-11.507	-11.17	-13.017	-12.498	-10.778	-12.658	-11.827
-11.958	-12.124	-11.742	-11.134	-12.051	-10.759	-11.229	-11.235	-12.695	-11.55	-11.544	-11.616	-12.1	-10.978	-11.671	-11.187	-11.132	-11.136	-10.596	-12.329	-12.342	-12.454	-11.786	-10.207	-12.059	-11.786	-10.294	-11.413	-11.746	-11.964	-10.966	-12.223	-10.013	-11.212	-11.185	-11.662	-10.678	-11.36	-11.785	-10.482	-12.193	-12.369	-10.864	-12.046	-10.615	-11.305	-12.262	-11.399	-12.536	-11.276
-3.8526	-3.2709	-2.5514	-3.6946	-2.1968	-3.3336	-3.9932	-3.3805	-2.4336	-2.3842	-2.7475	-2.0715	-2.8421	-4.1421	-3.5041	-2.9663	-3.7855	-3.9974	-2.6727	-2.6421	-4.2128	-3.3726	-4.4927	-3.0794	-2.9596	-3.8914	-3.4761	-3.415	-3.7807	-2.7936	-4.1478	-3.293	-3.7376	-3.4544	-3.1842	-2.4118	-1.9823	-3.786	-3.1129	-3.2172	-3.6214	-3.8502	-3.4102	-3.4643	-4.2004	-3.5433	-3.593	-2.1595	-3.6324	-3.2622
-10.598	-11.93	-12.457	-10.901	-11.544	-11.643	-11.672	-12.121	-10.878	-12.206	-12.074	-11.281	-11.644	-11.912	-11.514	-12.037	-10.912	-11.152	-11.522	-11.994	-12.033	-12.222	-11.975	-11.305	-12.331	-11.661	-10.728	-11.424	-11.696	-11.378	-11.163	-11.902	-11.581	-11.414	-10.767	-11.034	-12.038	-10.912	-11.621	-11.343	-12.259	-12.58	-11.678	-10.685	-11.382	-12.977	-11.884	-11.916	-11.436	-11.012
7.4045	7.5715	8.2897	7.0769	7.3859	8.25	7.7053	8.7894	7.549	8.8135	8.173	8.4645	7.9341	8.441	8.1075	6.0951	8.8477	7.9743	8.8285	8.3549	7.5656	8.4277	8.2367	8.3597	8.0994	7.0819	7.8012	7.7431	7.2314	7.6038	7.3651	9.0322	8.8961	8.5235	7.925	6.734	7.5716	6.7619	7.3212	8.5683	7.4091	8.7584	7.8724	8.4116	8.6266	7.9597	7.7546	7.9624	8.7373	7.7861
-2.4885	-3.8657	-2.5704	-2.4632	-2.9377	-2.8107	-2.6707	-2.7492	-2.8661	-2.9946	-2.6945	-2.3483	-1.9808	-2.9087	-2.4215	-1.9161	-2.5179	-2.7839	-3.0022	-3.4744	-3.3633	-2.2812	-1.9645	-1.7902	-3.2478	-2.2719	-3.3765	-1.7298	-2.158	-1.9871	-3.5031	-3.2486	-2.6126	-1.8514	-2.7867	-2.5215	-2.5769	-3.2767	-2.2717	-2.406	-2.687	-1.4034	-1.7064	-3.6812	-3.1298	-1.0593	-4.033	-2.7629	-3.5474	-3.4658
3.2828	2.5004	2.7213	2.133	3.0832	2.8204	2.4347	1.6771	2.9314	2.8693	2.4852	3.1388	1.9802	1.9001	2.9448	2.5343	2.4017	2.5911	3.3842	1.6919	2.5778	2.9583	2.7117	2.6675	3.3972	2.4748	3.1515	2.6511	2.4635	2.274	2.1056	2.991	1.9453	2.8228	3.5911	2.3018	1.9497	3.5466	2.9529	2.8115	3.814	3.2219	3.6526	3.1144	2.5574	2.7611	2.0947	3.0088	2.9525	0.88269
-3.5635	-2.9142	-3.0248	-2.9877	-5.0524	-4.2493	-3.931	-2.3429	-3.609	-3.6217	-3.8701	-3.1795	-4.0044	-2.3821	-3.7609	-3.6064	-3.2497	-3.2118	-2.9307	-2.9747	-2.7715	-2.9974	-4.4182	-3.8019	-3.5204	-2.7612	-2.455	-3.4405	-2.0333	-3.7745	-3.5233	-3.4507	-2.1329	-2.9305	-2.9913	-3.1374	-4.0672	-2.4227	-3.1917	-3.9104	-3.4775	-3.8643	-2.7766	-4.2413	-3.2463	-2.5945	-3.4253	-4.6952	-3.669	-3.137
-2.9069	-2.1921	-2.5503	-2.3579	-3.3174	-2.2367	-2.1378	-2.7519	-2.9197	-2.0287	-2.2982	-2.8501	-2.7714	-2.8171	-3.3311	-2.6381	-2.947	-2.0716	-2.1546	-3.4013	-2.6633	-2.2415	-2.2858	-1.6013	-2.2457	-4.0331	-2.7821	-2.9314	-1.7541	-2.1173	-3.5214	-3.3921	-2.6302	-2.8844	-1.8505	-2.8163	-2.2293	-2.1664	-2.5156	-2.1435	-3.1026	-2.3954	-3.8605	-3.0761	-2.5847	-2.0264	-2.8974	-2.6942	-2.5972	-2.1909
-1.4111	-2.346	-1.4004	-3.2132	-3.3002	-2.7873	-2.4567	-3.0325	-1.9171	-1.7733	-2.1416	-3.5111	-2.1302	-2.6201	-3.2324	-3.2458	-2.3107	-3.6408	-3.3922	-1.6655	-2.638	-2.4047	-2.6599	-3.0185	-2.3704	-3.4261	-2.166	-2.9398	-3.1003	-3.4002	-3.622	-2.1635	-2.9162	-1.8804	-2.4999	-2.3847	-3.0484	-2.9164	-4.1783	-2.0044	-1.7739	-1.9294	-3.4597	-2.7027	-2.521	-2.0561	-2.3313	-3.008	-2.2765	-2.4846
-14.056	-12.746	-12.642	-12.361	-12.599	-12.1	-12.611	-12.784	-12.824	-13.594	-12.67	-12.153	-13.826	-13.492	-13.058	-13.003	-13.513	-12.565	-12.579	-12.542	-12.634	-13.17	-11.991	-12.277	-13.39	-13.181	-13.571	-12.46	-13.075	-13.315	-12.283	-13.762	-12.046	-12.221	-12.302	-11.137	-13.542	-12.266	-12.243	-12.862	-13.366	-13.438	-12.489	-12.68	-12.533	-12.798	-12.57	-13.156	-12.77	-12.977
-9.4874	-8.1645	-8.7391	-9.1618	-9.8133	-9.2199	-8.3607	-10.692	-9.1135	-8.7206	-7.9824	-9.2352	-10.386	-9.8957	-9.3561	-10.577	-9.7427	-8.8111	-9.2976	-9.5389	-8.5328	-10.657	-10.195	-8.6809	-9.6964	-9.2467	-9.4093	-8.1815	-10.128	-9.9554	-8.588	-9.1104	-8.7172	-9.2776	-9.1237	-8.8714	-9.0646	-9.945	-8.7996	-9.7868	-10.084	-9.439	-9.9323	-9.7767	-9.1441	-8.7117	-9.5333	-9.3652	-10.56	-9.9503
4.3047	1.4064	2.7625	3.0539	2.0635	2.9448	2.2441	2.0703	4.3638	2.2893	2.7382	2.3138	3.4119	2.8867	1.4835	1.9468	2.3197	2.1282	3.329	3.8555	2.3634	3.1158	2.1304	1.1803	2.2413	2.5482	3.2385	2.817	2.2278	3.4214	2.3969	1.5503	3.5958	3.1681	3.9289	2.1998	2.6893	1.7952	3.0408	1.9284	3.1905	1.8457	2.6659	1.2554	2.6032	1.9235	2.1857	2.5779	1.2449	1.9452
-11.422	-10.251	-11.88	-12.28	-10.029	-11.536	-12.209	-11.59	-10.718	-11.886	-11.982	-11.86	-11.704	-10.539	-11.298	-10.388	-12.187	-11.411	-12.198	-12.048	-11.17	-12.392	-12.073	-11.479	-12.492	-11.534	-11.563	-12.199	-11.654	-10.209	-11.48	-11.835	-10.832	-10.896	-11.172	-12.065	-12.491	-11.712	-10.811	-11.589	-12.07	-12.51	-11.026	-11.784	-11.937	-11.164	-11.607	-11.449	-10.923	-12.894
-4.0465	-6.035	-3.9872	-5.264	-4.6357	-4.2545	-3.8366	-4.6105	-3.7549	-4.2007	-4.3591	-4.5549	-4.2797	-4.558	-4.603	-4.4718	-4.1845	-3.4836	-3.8475	-3.8639	-5.0205	-3.123	-3.6783	-3.2856	-3.9552	-4.5825	-3.739	-3.7056	-3.2388	-4.9774	-4.9667	-3.6139	-4.0557	-5.7634	-3.8241	-3.7415	-5.0631	-3.9881	-3.8676	-4.4377	-4.2205	-3.8396	-4.1748	-3.3613	-6.2017	-5.2687	-3.6629	-3.8803	-4.6039	-3.9958
-13.417	-12.326	-12.817	-12.589	-12.949	-12.7	-12.542	-14.625	-13.31	-14.363	-12.525	-13.176	-12.927	-13.593	-13.45	-13.074	-13.724	-12.948	-12.986	-13.467	-12.139	-14.537	-12.507	-13.371	-13.751	-13.382	-12.455	-14.428	-13.651	-11.774	-12.516	-12.768	-13.054	-11.734	-13.544	-12.942	-13.56	-14.134	-14.199	-13.685	-12.403	-13.259	-13.356	-13.01	-13.588	-14.076	-12.628	-13.587	-12.821	-13.987
-11.386	-11.262	-11.618	-12.174	-12.147	-11.122	-10.58	-11.706	-12.23	-13.346	-11.765	-10.189	-11.857	-12.263	-12.44	-11.988	-12.542	-11.886	-12.122	-11.223	-12.698	-12.397	-11.708	-12.405	-12.507	-11.017	-11.503	-11.393	-11.282	-12.094	-12.117	-13.228	-11.798	-11.995	-12.569	-11.331	-11.239	-13.86	-12.694	-11.567	-11.534	-12.201	-11.29	-12.315	-11.874	-11.898	-13.012	-10.946	-11.192	-11.314
-11.735	-12.562	-11.989	-11.149	-11.835	-10.912	-11.951	-10.938	-11.635	-10.944	-12.321	-11.808	-11.168	-11.705	-11.63	-11.886	-11.221	-11.347	-11.281	-11.78	-11.804	-11.503	-10.884	-11.298	-11.705	-12.883	-10.048	-11.298	-12.764	-12.493	-12.069	-12.342	-10.813	-10.746	-10.309	-10.465	-13.082	-11.723	-11.211	-11.966	-11.938	-12.482	-11.077	-12.128	-11.343	-11.363	-11.318	-11.896	-11.327	-9.7623
-2.8273	-3.4564	-2.0007	-3.9994	-2.4222	-3.0753	-3.0113	-4.1216	-3.1401	-3.0906	-4.2223	-3.9886	-3.6754	-2.9115	-2.9798	-2.7651	-3.7126	-4.7967	-3.1027	-2.3699	-3.1665	-3.7042	-3.8256	-2.6593	-3.2581	-3.1711	-5.2579	-3.8364	-2.5676	-2.7676	-3.1645	-3.3506	-4.4988	-3.3017	-2.9099	-2.8847	-3.4245	-3.8233	-3.7607	-2.8632	-3.4326	-3.6499	-2.5453	-1.9192	-3.7105	-4.0782	-2.6895	-2.9255	-3.5969	-3.722
-4.9662	-4.7619	-4.0108	-4.9958	-4.33	-4.067	-5.3335	-5.0615	-4.939	-4.2022	-4.4125	-4.7368	-2.8844	-5.02	-4.7033	-4.6323	-5.2265	-4.518	-5.6863	-3.5714	-3.9155	-5.51	-4.6977	-4.0742	-4.6134	-5.2465	-3.5815	-3.9648	-4.9015	-4.7018	-5.3936	-4.1965	-5.9913	-5.5839	-4.6672	-4.8604	-4.6714	-5.1728	-4.9458	-5.4411	-5.0414	-4.8393	-4.0685	-5.3287	-3.7517	-4.4766	-5.118	-3.4246	-5.4089	-3.9685
-2.1025	-1.2898	-2.5371	-2.0577	-0.47158	-3.0777	-1.5634	-2.0548	-1.739	-1.9803	0.015659	-1.8359	-1.7584	-2.1173	-1.1578	-1.6745	-1.5045	-2.1688	-1.626	-1.0267	-2.1668	-1.2813	-1.1355	-1.7865	-0.6604	-0.53599	-1.9308	-1.3065	-0.90236	-1.7415	-2.6583	-1.7703	-1.8401	-0.88309	-1.8912	-1.934	-1.3929	-2.2144	-1.6709	-1.7791	-1.3909	-1.4412	-1.9385	-3.0746	-1.1316	-3.248	-1.8464	-1.7536	-2.7564	-1.0094
-14.146	-14.124	-14.55	-13.379	-13.15	-14.515	-15.138	-13.72	-14.126	-13.791	-14.049	-13.948	-15.252	-13.066	-13.77	-14.377	-13.945	-14.169	-13.613	-13.895	-13.238	-13.348	-14.321	-14.356	-13.989	-14.398	-15.029	-14.605	-13.378	-13.336	-13.854	-14.707	-13.146	-14.267	-13.984	-13.534	-15.136	-14.656	-14.313	-13.279	-13.044	-14.497	-14.184	-13.848	-13.916	-12.976	-13.977	-14.944	-13.459	-14.4
-4.4219	-5.0435	-5.5222	-5.4347	-4.8961	-4.6196	-4.4246	-5.1086	-5.3686	-5.1537	-4.5942	-4.7843	-4.569	-5.4943	-5.2643	-5.6259	-4.4818	-4.6732	-4.4453	-2.8125	-5.0044	-4.8167	-4.6589	-5.1063	-5.8529	-5.2585	-5.0289	-5.4814	-5.1353	-5.0852	-4.9421	-4.1237	-3.9106	-4.1033	-3.9427	-5.2574	-4.4208	-4.0854	-4.594	-3.7405	-3.5351	-5.0394	-4.3301	-6.1209	-4.5423	-5.5745	-5.2192	-6.1649	-5.3321	-5.1869
-13.106	-13.125	-14.371	-12.941	-13.051	-12.001	-12.881	-12.483	-14.108	-13.694	-13.163	-13.984	-12.824	-13.116	-12.096	-12.117	-11.849	-12.862	-12.261	-13.83	-12.8	-13.387	-12.741	-12.62	-12.281	-12.633	-11.866	-12.3	-12.685	-13.068	-12.391	-12.26	-13.457	-13.68	-13.042	-13.831	-13.167	-13.155	-12.372	-12.469	-13.405	-13.284	-13.476	-13.828	-13.647	-12.088	-13.046	-13.402	-13.481	-12.866
-5.2705	-5.129	-3.961	-5.066	-4.3681	-4.4641	-4.9453	-4.8218	-3.9546	-4.5692	-5.0957	-4.6937	-4.8751	-5.9319	-4.5344	-5.0094	-4.018	-4.1536	-4.8777	-5.5786	-4.0244	-3.5882	-4.3675	-5.0083	-4.3428	-4.1715	-5.6939	-4.386	-4.4025	-4.7799	-4.3437	-4.2573	-4.5606	-3.8846	-5.4337	-5.64	-5.6376	-4.6498	-4.7856	-6.2861	-3.9465	-4.8022	-4.5718	-3.8035	-3.8584	-5.3136	-4.8583	-5.0637	-4.2035	-4.839
-15.064	-14.816	-14.46	-14.479	-14.661	-14.89	-15.542	-14.635	-15.513	-14.187	-14.444	-14.24	-15.85	-12.882	-14.337	-15.183	-13.58	-14.497	-13.567	-15.178	-14.487	-14.283	-14.155	-15.653	-15.09	-15.541	-14.009	-15.22	-13.802	-14.624	-14.712	-14.777	-14.312	-14.276	-14.748	-14.419	-15.399	-15.278	-14.549	-13.247	-14.104	-14.16	-14.495	-14.457	-15.857	-14.326	-13.755	-14.82	-13.299	-14.641
6.5941	7.3577	7.4175	6.3631	5.711	6.6349	5.9765	6.6433	6.9746	6.9851	6.5809	5.8862	7.1747	5.0617	7.2025	6.9822	6.4454	6.9201	6.5716	7.5276	7.6311	7.5035	7.1918	8.0847	6.3475	6.1181	6.3118	5.0293	7.1394	7.0784	7.3538	7.1396	6.9948	6.4238	6.3304	6.2056	6.5204	5.946	6.9475	6.6044	6.2947	6.8753	6.3226	6.8033	5.8231	6.969	7.3948	7.1185	7.3181	6.9615
-3.5988	-4.4751	-4.352	-3.9944	-3.6096	-3.0804	-3.4123	-4.2799	-5.3201	-4.6048	-4.2639	-2.9934	-2.2656	-3.7783	-4.1202	-4.0798	-3.0077	-3.7781	-3.3092	-4.6198	-2.84	-2.4998	-4.7945	-1.9744	-4.9049	-4.1985	-3.8406	-4.4224	-3.8816	-5.1588	-4.6123	-4.9415	-3.7327	-4.9952	-4.9363	-3.481	-4.3651	-3.6351	-3.8317	-2.5307	-4.5414	-4.3168	-4.0844	-3.0965	-3.795	-3.8282	-3.4548	-5.0109	-4.2902	-3.5604
0.40158	1.6347	0.9829	-1.2121	0.22693	0.36826	-0.24922	0.96326	-0.11317	0.134	0.066055	0.048163	1.4432	-0.48013	0.19895	0.95784	0.23429	-0.37392	1.2521	-0.42602	0.11973	-0.52928	0.18432	-0.049946	0.34801	0.4806	0.61158	-0.2757	0.38276	-1.3015	0.64001	0.25355	0.24547	0.97016	-0.70531	-0.41968	0.050631	0.25549	0.37562	0.56689	-0.093755	0.0082349	0.09532	-0.093283	0.29754	-0.35488	0.20241	-0.24612	0.64417	0.053225
-5.8323	-5.8389	-5.8342	-6.7014	-6.4096	-5.5433	-5.6974	-4.9292	-5.496	-4.9715	-5.733	-5.5331	-5.2723	-4.8996	-5.0613	-4.7145	-5.9825	-5.7566	-5.6605	-5.7374	-6.6376	-5.4084	-6.7624	-6.0027	-4.942	-6.3382	-6.6428	-7.2769	-4.7088	-6.5199	-4.9317	-5.6518	-6.0409	-6.2344	-4.1571	-5.7077	-6.516	-5.9187	-5.9908	-6.3595	-4.2725	-5.166	-5.5564	-6.612	-5.6644	-5.9052	-5.0244	-5.7036	-4.8229	-5.4953
-7.7354	-5.4143	-6.2422	-7.6001	-6.6304	-6.8387	-6.9325	-6.0893	-6.6227	-6.0582	-6.8827	-7.079	-6.4504	-6.9289	-6.7981	-6.4914	-6.4878	-6.4985	-6.2538	-6.6145	-7.0049	-6.8118	-6.6378	-5.5886	-7.0994	-4.9155	-5.5011	-8.0324	-5.7488	-6.621	-6.984	-6.5968	-7.0427	-6.4022	-6.7253	-7.0745	-6.4615	-6.5651	-6.4377	-5.9559	-5.7069	-6.2499	-7.5054	-6.276	-6.2944	-7.151	-5.6433	-6.7179	-6.277	-5.7898
-4.6088	-4.253	-4.9008	-5.9976	-4.4561	-4.5271	-5.4621	-4.5313	-4.4188	-4.5849	-4.457	-5.7687	-4.4861	-4.1186	-5.4185	-4.3489	-4.1114	-5.9593	-4.401	-4.6544	-3.3677	-5.2713	-5.3258	-4.1942	-4.8285	-3.7665	-4.7147	-3.7095	-5.7263	-4.6275	-4.0996	-3.7292	-4.2608	-5.3454	-4.028	-4.7482	-4.5965	-4.8181	-4.6571	-5.1529	-4.1836	-3.8568	-5.1265	-3.4819	-4.0122	-3.5314	-5.1231	-4.9785	-3.926	-3.8531
-7.9468	-8.3931	-9.1263	-8.6073	-9.7234	-8.8102	-8.7815	-9.136	-9.0926	-8.9453	-9.6807	-8.7546	-8.2751	-9.2476	-8.6443	-9.6196	-9.1079	-9.8918	-8.8687	-9.0728	-8.996	-8.57	-9.4544	-9.0836	-9.0075	-9.3855	-9.8391	-8.5178	-7.9852	-8.1353	-8.4389	-9.0559	-9.0089	-8.369	-8.8004	-9.404	-8.172	-8.8214	-8.8663	-10.134	-9.0112	-9.4211	-8.9598	-9.7078	-9.2746	-9.2755	-9.4561	-9.414	-9.1698	-7.2396
1.4206	1.8907	1.0756	1.727	1.3168	2.2928	2.3093	2.6806	1.1275	1.648	2.6001	1.8952	1.7745	0.91312	0.015111	2.8448	1.2768	0.66949	0.75773	1.848	1.5149	1.8042	2.5259	1.8627	1.7037	1.9112	0.26089	0.90226	2.2311	0.90753	2.6452	0.92141	2.494	1.6169	1.8699	1.5529	0.53821	1.913	2.7029	1.4891	1.9709	1.6444	0.64298	1.4449	1.2087	0.78238	0.74292	1.3393	1.8511	1.4665
-11.731	-12.504	-10.383	-11.75	-10.673	-12.436	-12.384	-11.876	-11.692	-11.92	-12.196	-11.654	-11.647	-10.645	-11.344	-11.711	-12.28	-12.041	-11.726	-11.953	-11.42	-11.104	-10.94	-11.642	-12.29	-11.653	-11.974	-10.418	-13.317	-11.613	-10.72	-11.59	-11.481	-11.433	-11.539	-11.47	-12.395	-12.245	-11.582	-11.433	-11.42	-11.555	-11.134	-11.936	-10.317	-11.282	-11.787	-12.941	-11.254	-10.93
-1.5044	-1.9453	-2.0928	-1.0829	-1.5075	-2.1223	-1.1602	-1.5979	-2.1085	-1.1511	-1.3105	-0.76278	-0.9746	-1.1061	-1.1166	0.94358	-1.7305	-1.6145	-1.6798	-0.77356	-1.3807	-1.3859	-2.136	-0.92994	-1.4756	-1.3763	-2.1677	-2.1348	-1.11	-0.87421	-1.4453	-0.95918	0.58236	-1.9921	-2.0067	-1.7516	-1.6304	-2.4037	-1.4324	-0.98397	-0.97614	-0.99853	-1.0431	-1.6923	0.20757	-2.1032	-1.5352	-1.2174	-0.38704	-1.4337
-14.116	-15.49	-14.735	-14.376	-14.561	-13.701	-14.388	-14.742	-15.643	-14.794	-14.128	-15.17	-13.501	-14.433	-13.957	-14.671	-14.081	-14.886	-14.824	-15.185	-15.235	-16.278	-14.72	-14.183	-14.821	-15.912	-15.385	-14.35	-15.491	-14.452	-14.563	-15.138	-14.22	-14.324	-14.301	-14.401	-13.939	-14.36	-15.733	-13.731	-14.146	-14.137	-14.783	-15.51	-13.801	-13.99	-14.671	-15.232	-14.332	-14.321
-0.069755	1.5115	2.5703	1.1878	0.92223	1.5499	1.5809	1.9743	1.9997	1.4574	1.4177	1.2676	2.4829	1.5397	2.3651	0.29876	1.7321	1.6307	1.4587	1.7501	1.4875	2.2283	0.25158	1.539	0.85338	2.7192	2.6511	1.5219	1.8197	1.284	0.94405	0.94101	1.6826	2.3212	1.5606	2.1164	-0.03137	1.0738	1.5443	2.3359	1.1536	1.0672	1.3768	1.3971	1.12	0.95477	0.68789	1.3432	1.4774	0.067536
-13.181	-12.349	-12.95	-12.348	-12.275	-12.978	-12.334	-12.401	-12.202	-12.376	-12.716	-11.052	-13.055	-12.09	-12.788	-12.177	-12.371	-12.972	-13.09	-12.564	-13.445	-13.252	-13.206	-13.552	-13.261	-12.806	-12.61	-13.489	-12.346	-12.266	-12.502	-13.254	-12.5	-12.95	-12.316	-13.268	-13.606	-11.302	-13.111	-12.855	-12.417	-14.251	-13.273	-13.853	-12.803	-13.251	-12.581	-12.215	-12.348	-13.727
-4.8882	-5.1534	-5.076	-4.285	-5.2146	-4.337	-4.5946	-6.1351	-4.3425	-5.0632	-4.3489	-5.3769	-5.1481	-3.9045	-5.5563	-4.9253	-5.2433	-5.7187	-4.9843	-4.4992	-5.7405	-2.8098	-5.5585	-6.1902	-4.6991	-4.4438	-5.314	-5.0336	-4.9146	-5.1713	-5.2941	-3.9413	-5.7848	-4.8149	-3.482	-6.4824	-5.7433	-5.5056	-5.6322	-3.9263	-5.8416	-3.318	-5.9922	-5.3911	-3.9316	-4.4531	-3.6019	-4.955	-3.6783	-5.6142
-15.225	-14.477	-14.644	-15.186	-14.843	-13.942	-14.637	-13.957	-14.787	-14.853	-14.889	-13.393	-13.614	-14.482	-14.174	-15.402	-14.607	-14.559	-14.326	-14.88	-15.493	-13.206	-14.619	-14.084	-15.978	-14.965	-13.086	-14.23	-14.504	-14.987	-15.536	-14.867	-15.367	-15.099	-14	-13.617	-14.24	-15.051	-14.682	-14.163	-14.527	-14.083	-14.989	-13.132	-14.709	-14.246	-14.737	-13.93	-14.558	-15.007
-14.743	-14.928	-15.346	-14.215	-13.957	-13.852	-15.322	-14.777	-14.603	-14.329	-13.418	-15.004	-14.684	-13.58	-14.257	-14.789	-13.653	-14.138	-14.93	-14.755	-14.444	-14.757	-14.621	-14.134	-14.591	-14.923	-14.03	-14.22	-14.674	-14.904	-15.598	-14.569	-14.802	-14.01	-13.908	-15.12	-15.108	-14.5	-14.096	-14.857	-14.469	-15.367	-15.699	-16.284	-15.205	-13.912	-14.109	-15.109	-13.609	-14.985
1.4008	1.0837	1.2742	1.4527	1.9994	1.8471	1.0211	1.8184	1.7021	1.9021	1.326	1.4329	1.2886	1.222	2.6483	1.0914	0.193	1.6231	2.7	1.5466	1.0947	1.2886	2.65	2.0208	1.7667	1.4271	1.6611	0.8166	1.5853	1.1454	2.0924	3.0645	1.158	1.2967	2.5843	1.7879	2.1507	1.5116	1.6425	1.178	1.0353	1.6238	2.4388	1.6113	1.7669	1.259	1.1198	1.5097	1.7839	2.087
-3.2418	-2.3756	-3.6238	-4.9044	-3.6161	-3.6471	-4.3235	-4.298	-3.1121	-3.6578	-3.4483	-4.548	-2.2585	-4.4534	-3.9485	-5.2293	-4.2115	-3.9066	-5.1529	-3.1353	-3.079	-4.412	-3.8921	-4.3435	-3.7667	-2.8506	-3.5028	-3.6137	-3.694	-3.2427	-4.4345	-3.671	-3.7997	-4.6437	-4.9028	-3.5921	-4.2001	-4.3216	-4.1738	-3.8612	-2.8667	-4.2618	-3.6485	-3.4418	-2.9149	-3.7683	-4.1556	-4.0882	-4.4022	-3.0117
-14.098	-15.822	-15.387	-15.211	-15.251	-14.243	-14.892	-14.079	-14.491	-14.276	-14.327	-14.986	-14.753	-13.56	-15.549	-14.949	-14.89	-13.731	-15.029	-14.299	-15.366	-15.157	-14.255	-15.038	-14.244	-15.539	-13.791	-15.073	-14.177	-14.478	-14.493	-14.517	-14.544	-15.627	-13.57	-14.882	-14.9	-15.214	-15.638	-14.331	-12.759	-15.08	-15.093	-15.662	-14.696	-15.656	-14.483	-13.199	-14.352	-15.17
3.4184	3.3971	3.1816	3.7547	3.2375	2.9153	2.5941	3.5977	2.1879	3.0279	3.8445	3.0079	1.9593	2.9648	2.1356	2.7206	2.2998	4.0284	3.0291	2.153	1.8879	1.8271	4.3941	3.3085	2.5301	2.58	3.9284	2.0762	2.9457	3.5758	4.1349	2.159	2.7469	3.0984	4.116	2.8797	2.9157	3.4278	3.5885	3.9816	2.5503	2.6292	3.4211	3.6707	3.8001	3.7372	2.4727	3.4657	3.0491	3.0857
-9.0778	-8.2445	-7.8773	-8.7176	-8.9214	-9.4757	-9.3381	-9.5283	-8.4209	-8.0245	-10.061	-10.021	-8.8582	-8.8929	-8.2234	-8.7213	-8.4035	-8.7061	-9.8343	-10.131	-8.8989	-8.5545	-9.5411	-7.7467	-8.2466	-7.0575	-8.4994	-9.9329	-9.2543	-9.9462	-9.338	-9.4173	-9.1684	-10.104	-8.7028	-9.5026	-9.4523	-8.2892	-8.1603	-8.816	-8.8646	-8.8993	-8.6636	-9.6159	-9.9735	-9.8075	-7.8278	-8.7069	-8.3082	-9.0225
-6.4278	-6.6757	-5.2345	-6.2381	-5.3157	-6.2406	-4.9585	-6.0568	-6.4481	-5.5023	-5.1791	-6.0275	-5.1061	-5.6212	-5.7984	-5.6066	-6.0209	-5.3613	-5.4122	-5.0584	-6.3006	-5.3183	-5.4969	-5.0262	-5.7836	-5.7388	-6.3698	-4.9534	-5.695	-5.6874	-4.9062	-6.2283	-4.823	-6.2019	-5.612	-5.6437	-5.3491	-5.1745	-6.167	-5.1813	-5.8097	-5.5985	-6.6224	-5.6279	-4.4133	-5.005	-6.5081	-5.6887	-5.5882	-5.1998
3.3841	2.07	2.0887	2.8016	1.7019	2.5544	2.9079	3.4182	3.0772	2.9667	2.8377	2.522	2.0479	2.2961	3.0841	1.7862	3.1101	2.586	2.6227	2.4258	3.1866	2.9176	1.9429	0.96009	2.1323	3.055	3.0695	3.4265	2.54	2.3669	2.3355	1.8112	2.8745	2.318	3.5214	2.6058	2.7276	2.6014	3.1512	3.3456	2.5205	2.6409	2.4722	2.3962	1.6596	2.6129	2.7591	3.2704	2.6409	2.7194
-11.346	-11.386	-12.178	-12.425	-11.829	-12.123	-12.23	-12.624	-11.485	-11.675	-11.083	-10.896	-12.061	-11.014	-12.214	-10.559	-10.821	-11.363	-11.206	-12.365	-10.263	-11.603	-10.142	-11.275	-12.443	-11.411	-12.289	-12.761	-10.241	-11.542	-12.486	-12.226	-11.265	-12.229	-10.87	-11.332	-11.433	-10.815	-12.47	-11.659	-12.25	-11.311	-11.389	-11.198	-12.019	-12.062	-12.838	-12.119	-11.214	-12.02
-3.6128	-5.0678	-5.0233	-4.8892	-3.9288	-3.9892	-5.0872	-4.7796	-3.708	-3.3817	-4.5005	-4.3597	-3.996	-4.3378	-4.1318	-4.9192	-3.1508	-2.9839	-5.0566	-4.2728	-4.1287	-4.6025	-4.0225	-5.1297	-4.9114	-4.4254	-4.4261	-4.9717	-4.2935	-3.7562	-3.8265	-4.4885	-4.1647	-3.1939	-4.3626	-5.7896	-2.9193	-3.522	-4.2398	-4.0295	-3.4778	-5.0841	-5.1186	-4.3549	-4.0172	-3.9398	-4.5308	-4.1268	-5.5468	-3.7288
-14.189	-14.969	-14.863	-14.976	-14.914	-14.993	-15.143	-14.297	-13.735	-14.971	-15.444	-14.748	-15.097	-14.595	-14.964	-14.458	-14.316	-13.109	-14.193	-14.316	-14.784	-15.366	-13.776	-13.839	-14.642	-15.264	-14.89	-14.636	-14.533	-13.598	-13.91	-14.836	-14.379	-14.028	-15.175	-14.238	-14.347	-15.143	-13.956	-14.739	-14.073	-14.997	-14.644	-14.05	-15.637	-14.335	-14.693	-14.836	-14.007	-15.835
-4.2045	-4.7979	-3.9527	-3.3958	-4.4431	-3.8868	-4.7727	-4.1943	-4.5378	-3.7928	-4.6795	-4.4763	-4.5431	-4.1806	-5.9118	-3.9581	-4.1934	-4.3812	-5.5842	-3.755	-4.6682	-4.3283	-5.2726	-4.0597	-4.5491	-4.5273	-3.3998	-4.1292	-4.3163	-3.7554	-4.6852	-4.6713	-3.4637	-4.9286	-4.6868	-4.757	-4.2572	-2.9985	-3.3375	-4.5403	-4.2795	-4.1779	-4.7073	-5.2935	-4.4321	-4.5439	-5.5234	-4.7227	-5.0117	-4.8365
-2.437	-2.9861	-2.4737	-3.3128	-1.8641	-2.1434	-2.0643	-2.0739	-2.8786	-2.1012	-2.654	-2.6765	-1.9633	-1.8831	-3.3545	-2.0539	-3.4696	-2.0567	-2.9385	-3.8354	-1.51	-2.8218	-4.3215	-2.8607	-3.2825	-2.4244	-2.1088	-2.9315	-2.9552	-3.2626	-2.4466	-2.7181	-2.9297	-2.2247	-3.2675	-2.1176	-2.2731	-3.5822	-2.8998	-2.229	-2.3988	-0.81668	-2.0883	-2.3352	-3.0073	-3.0576	-3.9462	-2.323	-2.0293	-3.9645
-0.4173	-0.72801	-1.1603	-1.0269	-1.3544	-1.3359	-0.96303	-0.69607	-0.78292	-1.8503	-1.6565	-1.1456	-0.67835	-2.1932	-1.3579	-2.2305	-0.94227	-1.5585	-2.5562	-0.051833	-1.5556	-0.63363	-0.079777	-1.2753	-2.0785	-1.6965	-1.8952	-1.8897	-1.4962	-0.94936	-1.5058	-0.13349	-0.23546	0.014171	-0.90302	-0.86406	-1.9926	-0.55605	-1.7941	-1.3062	-2.3207	-0.48486	-1.3554	-0.89912	-1.5631	-1.4303	-1.767	-1.2083	-1.7341	-0.62162
-22.154	-21.19	-23.204	-22.974	-23.062	-20.359	-21.396	-20.976	-23.017	-21.667	-21.344	-23.38	-22.135	-23.846	-22.889	-22.319	-23.57	-22.615	-22.272	-21.188	-22.322	-22.371	-22.073	-21.771	-22.502	-23.223	-23.672	-22.717	-21.933	-21.676	-22.803	-22.861	-22.201	-21.725	-21.033	-22.969	-22.869	-21.863	-22.241	-22.191	-22.485	-22.491	-22.012	-21.996	-22.03	-21.558	-22.271	-21.973	-21.452	-21.793
-14.375	-14.725	-13.668	-14.871	-15.626	-13.671	-13.705	-15.348	-14.884	-15.678	-14.867	-14.66	-14.85	-15.621	-14.043	-14.308	-13.637	-14.868	-15.702	-15	-13.812	-13.97	-13.859	-14.82	-14.189	-13.947	-15.84	-15.037	-14.485	-13.472	-14.829	-14.156	-15.365	-15.652	-14.176	-14.718	-14.902	-14.268	-14.477	-15.25	-15.425	-14.045	-15.325	-13.606	-15.011	-14.187	-14.472	-14.299	-15.451	-14.367
-2.1798	-1.6578	-1.897	-0.98009	-1.7785	-0.80871	-0.40443	-1.6369	-0.76101	-1.7083	-1.7901	-1.3783	-2.2812	-1.815	-1.8464	-2.217	-0.92356	-1.6232	-1.0347	-0.91904	-2.0742	-1.0739	-0.092526	-2.718	-1.7085	-0.61095	-1.9936	-2.3532	-2.3768	-1.4447	-1.2268	-1.2542	-0.73923	-1.6304	-1.1207	-1.7986	-0.81871	-0.43598	-0.32544	-2.1434	-2.0242	-1.6915	-1.0624	-0.96531	-1.1906	-0.33269	-0.90422	-1.712	0.05951	-1.0716
-0.96295	-1.3138	0.17275	-0.43368	-1.0803	-1.5319	-0.44243	-1.0238	-1.2175	-0.72462	-0.83675	-1.5967	-0.74557	-1.254	0.21563	-0.27662	-0.72646	0.030916	-1.228	-1.0718	-0.50523	-1.0988	0.2174	-0.53628	-0.066696	-0.77295	-0.056716	-0.91779	-1.0875	-1.4981	0.29781	-0.47812	-1.4581	0.36847	-0.76865	-0.15495	-1.143	-0.99223	-1.0913	0.071751	-1.4801	-0.31109	-0.24213	0.21381	-0.76729	-1.9887	-1.587	-0.31461	-0.85756	-0.28107
-2.0841	-1.7968	-0.99559	-1.0938	-1.925	-1.2239	-1.3819	-0.47019	-0.51957	-1.56	-1.2435	-1.4567	-1.8566	-1.3291	-1.4966	-1.3104	-1.58	-1.1453	-2.2142	-1.518	-1.8062	-2.4013	-1.5177	-0.82721	-0.82776	-2.1023	-1.7678	-1.5578	-1.4927	-1.2162	-1.7698	-1.2831	-1.2281	-0.42212	-1.4419	-2.704	-2.1008	-1.2208	-1.6466	-2.0769	-2.0086	-1.6864	-1.5006	-1.9977	-0.73369	-1.8257	-0.82423	-2.2761	-0.52584	-1.3849
-2.8583	-2.9188	-2.0823	-1.3616	-2.6209	-3.3532	-1.9634	-1.546	-2.1294	-1.9837	-1.6866	-1.3522	-3.1816	-2.0434	-2.4713	-1.7275	-2.071	-2.5915	-1.8681	-2.4655	-1.9044	-0.68182	-2.0339	-3.8963	-2.0094	-2.402	-2.8568	-2.6673	-2.2839	-1.8305	-2.4841	-2.5384	-2.5596	-2.8894	-2.5267	-3.0824	-3.5086	-2.5093	-2.3574	-2.2678	-2.4061	-1.6562	-3.2738	-2.0325	-2.9423	-2.6192	-2.2193	-2.6093	-2.5485	-2.6255
7.7758	8.9913	6.6761	8.1895	8.4081	7.9946	7.5379	7.4476	8.3802	7.663	7.0253	8.7942	7.839	8.0641	9.4646	7.6433	8.4291	8.3989	6.508	7.6063	8.6254	6.5364	6.7434	7.5313	8.9206	8.2471	8.3227	7.4116	8.192	8.5439	8.8529	7.6377	7.7584	7.7684	7.2093	8.3955	7.1748	7.9906	6.9301	7.9822	7.3677	7.7115	8.8236	7.3507	7.964	7.7918	8.3354	8.2449	6.8615	7.8126
-11.645	-11.646	-11.145	-12.157	-11.109	-11.308	-10.6	-12.682	-10.36	-12.938	-12.504	-11.354	-12.424	-11.874	-12.06	-11.64	-12.105	-11.602	-11.182	-10.532	-11.356	-11.27	-11.414	-10.921	-11.877	-11.589	-11.492	-10.433	-12.436	-11.361	-12.245	-12.297	-11.162	-12.489	-11.056	-11.832	-11.336	-11.309	-11.79	-12.038	-12.082	-11.966	-11.601	-12.148	-11.59	-10.799	-12.513	-10.95	-12.397	-10.781
-20.975	-20.647	-20.9	-21.09	-21.474	-19.81	-19.461	-21.225	-21.133	-20.375	-20.5	-21.227	-20.668	-20.761	-20.769	-21.265	-21.027	-21.018	-20.33	-21.058	-21.635	-20.397	-21.563	-21.415	-19.866	-20.649	-20.884	-21.065	-21.864	-20.967	-20.286	-20.999	-20.774	-20.537	-20.8	-21.069	-21.074	-21.105	-20.628	-20.374	-20.172	-21.713	-20.499	-20.751	-21.779	-20.654	-20.898	-20.102	-20.536	-21.708
-6.5719	-6.2165	-7.1534	-7.6211	-6.9101	-6.1994	-5.7088	-6.123	-6.1532	-6.5023	-5.6766	-5.6018	-6.7965	-5.9296	-7.0717	-5.4933	-6.581	-6.9595	-6.8096	-6.3607	-6.1155	-6.4867	-6.865	-7.4279	-6.5298	-6.771	-5.8125	-5.8875	-8.142	-7.3112	-4.4823	-6.7749	-6.1837	-5.3688	-5.3378	-5.9371	-6.0619	-6.4483	-7.1696	-6.4997	-5.9232	-7.3504	-6.6052	-7.1407	-5.5208	-6.9876	-6.3431	-5.8069	-5.3904	-6.028
3.9063	4.4867	5.3548	3.1989	4.6133	3.5966	5.0148	4.8807	4.4657	4.9741	4.4307	3.3899	3.6309	4.927	4.5326	4.2287	5.0895	3.7358	5.2785	3.3293	3.4843	4.4039	4.9157	5.236	4.1003	3.8333	3.8408	3.9891	4.5007	3.9571	5.125	4.9687	4.8952	4.5837	4.9492	5.1703	5.1877	3.8648	3.7381	4.6666	4.4799	4.287	4.297	3.7369	4.3977	3.8005	4.3962	4.5579	4.8984	4.3891
-6.6261	-5.6065	-5.2092	-5.633	-4.747	-4.9914	-4.7075	-5.6013	-4.8236	-5.3372	-5.819	-4.6929	-5.4448	-5.5476	-5.4909	-5.73	-5.5101	-5.4816	-5.2928	-5.4877	-5.2243	-5.1342	-4.3017	-4.6627	-5.4094	-6.6473	-5.2035	-4.88	-4.8762	-5.0018	-4.3128	-5.4733	-5.8313	-5.0754	-5.4319	-6.7106	-6.3404	-5.4653	-4.5849	-4.8396	-5.2263	-4.6544	-5.7525	-5.3994	-4.6475	-3.987	-4.6715	-4.562	-5.6529	-4.4583
-10.806	-11.263	-11.361	-11.354	-11.844	-11.677	-12.19	-10.827	-10.532	-12.562	-12.087	-11.668	-10.677	-12.168	-10.715	-11.227	-11.238	-11.434	-10.901	-11.718	-11.267	-10.982	-11.071	-10.633	-11.374	-11.145	-11.156	-11.523	-11.609	-10.134	-11.763	-10.74	-11.577	-12.268	-11.57	-11.689	-9.9851	-11.094	-11.735	-12.025	-12.085	-11.796	-13.046	-11.517	-11.791	-11.274	-11.961	-10.96	-11.578	-10.522
-5.6982	-5.4461	-5.0044	-5.7812	-5.1687	-6.335	-6.2792	-4.7013	-5.7095	-4.691	-6.5208	-4.6967	-5.0143	-6.4275	-4.6315	-6.277	-5.2326	-5.3455	-5.6403	-4.8986	-4.7792	-5.8388	-5.6288	-6.1206	-6.2648	-6.9611	-5.6834	-5.0562	-4.9663	-5.3903	-6.5581	-6.0426	-4.3584	-6.0775	-5.0046	-5.8811	-5.8656	-5.6725	-6.3831	-4.9597	-5.8605	-5.7506	-5.4275	-4.6351	-4.9445	-6.6092	-4.9359	-5.9502	-5.5475	-5.4679
1.9329	2.0453	2.5004	2.6656	1.7601	2.9449	2.3773	3.0673	3.2095	2.2357	2.9717	2.6269	3.5965	3.8392	3.6594	2.2722	3.107	3.0376	2.1409	3.1755	2.0777	2.6051	3.06	3.7102	2.3492	2.8906	2.2094	3.4204	2.7212	1.7149	3.4697	3.0301	2.582	3.2616	2.7682	3.0292	2.4761	2.7886	2.7591	3.2605	2.2737	2.3075	2.626	2.3805	1.8865	2.435	1.8289	2.6115	2.4558	2.4231
-10.337	-9.7448	-10.738	-11.233	-11.551	-10.221	-11.476	-9.9227	-10.843	-10.936	-10.524	-10.226	-9.6874	-11.561	-9.8881	-11.105	-10.983	-11.566	-9.9019	-10.274	-11.133	-10.502	-10.558	-10.708	-10.546	-9.8026	-10.437	-10.129	-11.348	-10.372	-11.602	-11.997	-11.157	-11.333	-10.705	-10.03	-11.434	-11.153	-10.185	-11.665	-10.848	-11.385	-10.234	-11.756	-10.493	-10.481	-11.19	-10.177	-10.299	-10.279
2.2198	3.2264	2.5907	2.1431	2.4839	0.67745	2.5321	0.77515	1.8268	1.5237	1.7364	2.544	1.3588	2.8329	0.91862	1.763	2.0973	1.932	1.4405	2.0484	1.8109	1.7318	1.3989	1.8544	1.2183	1.4646	1.4737	3.0983	2.4823	2.1454	2.2068	0.59377	0.70313	2.2866	1.0393	2.2934	2.7637	1.9173	1.4971	2.557	1.3138	2.1926	1.4573	1.8004	1.896	1.5239	1.4454	2.7713	1.2103	2.8581
0.65031	2.2062	1.7998	1.2857	1.997	1.4013	1.5384	2.1317	1.8376	1.8257	0.87991	0.76783	0.5879	1.1693	2.0122	1.4285	2.7453	2.4099	1.1747	1.7983	1.5018	1.1979	2.4275	2.2256	1.3563	1.9824	0.93885	2.3062	3.1666	1.1622	0.91864	1.5531	2.2021	2.238	0.53578	0.51618	2.41	2.4469	3.2279	2.31	1.5514	1.5768	0.97688	1.4043	1.9888	1.3551	1.828	0.65221	1.2768	1.6552
-10.498	-11.304	-10.797	-11.986	-11.382	-11.264	-12.046	-11.535	-10.773	-11.872	-11.725	-11.124	-12.006	-9.8346	-12.224	-10.827	-11.143	-11.861	-11.935	-11.231	-11.08	-12.17	-12.009	-10.875	-10.493	-10.761	-10.683	-11.686	-12.385	-10.353	-11.93	-10.796	-11.999	-11.406	-12.559	-11.837	-10.966	-12.258	-11.463	-11.88	-12.03	-11.88	-11.513	-12.286	-10.981	-11.768	-11.181	-11.364	-12.072	-11.863
-13.161	-13.203	-13.97	-13.166	-13.499	-12.747	-13.246	-13.505	-13.131	-12.114	-13.607	-12.645	-12.88	-13.619	-12.851	-14.474	-13.66	-13.801	-13.042	-13.904	-13.286	-13.817	-13.435	-13.405	-13.293	-13.367	-13.1	-12.625	-13.047	-13.243	-12.62	-14.284	-12.262	-12.269	-13.547	-12.906	-13.53	-13.183	-13.319	-13.371	-12.888	-12.013	-13.102	-12.266	-13.392	-12.293	-11.697	-13.115	-14.538	-14.007
0.080328	-0.13803	-2.4116	-1.6607	-0.1237	-0.65204	-0.59463	-1.845	-2.5163	-1.0969	-1.1348	-0.89183	-2.3317	-1.1167	-2.2935	-0.97381	-2.4664	-1.2654	-1.9166	-1.2266	-2.5951	-1.6407	-1.098	-1.7722	-2.2327	-1.4914	-2.0715	-1.6454	-1.7718	-1.3671	-2.501	-1.2498	-1.8411	-0.47408	-0.39964	-0.4949	-1.0116	-1.6687	-1.7167	-2.0264	-1.1635	-0.40963	-1.3079	-1.3414	-0.35852	-0.83448	-0.8436	-1.8453	0.055906	-1.5905
-13.711	-14.404	-15.459	-14.873	-14.039	-13.985	-13.702	-13.753	-13.617	-14.311	-13.842	-14.465	-15.768	-12.601	-12.734	-13.411	-13.112	-13.325	-14.629	-14.978	-14.311	-14.065	-13.515	-13.839	-13.889	-13.755	-13.764	-13.761	-14.47	-14.972	-13.923	-13.77	-14.358	-14.008	-13.949	-14.008	-13.56	-13.787	-14.17	-14.894	-13.486	-14.189	-13.645	-14.364	-14.122	-14.068	-14.723	-14.949	-14.248	-14.025
-2.643	-3.5992	-3.6917	-2.5754	-1.4904	-3.3706	-2.3025	-2.8156	-2.0481	-2.7726	-2.8442	-2.329	-2.6785	-2.021	-2.663	-2.865	-2.5708	-1.9051	-2.409	-2.3426	-1.7797	-1.7346	-1.6255	-2.7989	-1.6215	-2.103	-2.8733	-3.2202	-2.9115	-2.5297	-2.8216	-2.0898	-2.7174	-3.7818	-3.0625	-3.4664	-3.1697	-3.1497	-2.5238	-1.6464	-2.5308	-2.7798	-1.3395	-2.3581	-3.5722	-2.8576	-2.8261	-2.2508	-1.6521	-2.7135
-7.401	-7.0729	-7.7683	-8.2006	-7.126	-7.8436	-8.2729	-8.509	-7.4293	-7.5647	-7.3264	-7.0845	-7.4082	-8.0388	-8.3079	-6.9304	-7.6535	-7.5952	-7.8845	-7.6881	-7.2101	-7.3626	-7.0714	-7.9919	-7.1256	-9.1143	-8.379	-8.206	-7.3741	-7.8021	-6.6137	-7.3603	-9.1777	-7.253	-8.0358	-6.8076	-8.0728	-6.5198	-7.4898	-7.1916	-7.3326	-7.2921	-7.298	-7.7124	-7.36	-7.2738	-7.4549	-7.1048	-7.8578	-8.3419
-4.755	-4.4836	-4.9704	-4.174	-4.733	-4.938	-4.4738	-4.5596	-5.235	-5.2878	-4.8741	-5.1807	-4.6137	-4.2455	-5.0676	-4.4707	-6.9065	-4.5993	-5.5503	-4.5609	-4.9358	-5.0878	-5.4631	-6.3046	-5.1628	-5.7122	-4.0479	-4.3012	-5.6148	-4.98	-5.5332	-3.7706	-5.0637	-5.3679	-5.2391	-3.5669	-4.824	-4.677	-4.1903	-5.1558	-6.1637	-3.32	-4.0811	-5.8889	-5.2376	-4.0806	-5.3451	-4.8751	-4.6835	-4.9862
-22.211	-21.428	-23.63	-22.545	-21.38	-21.38	-22.787	-21.083	-22.292	-22.813	-23.149	-22.713	-22.989	-22.784	-21.931	-22.639	-21.594	-21.748	-22.472	-21.906	-21.975	-21.865	-22.412	-22.282	-22.008	-22.172	-22.665	-22.254	-22.206	-22.176	-21.669	-22.044	-21.607	-22.827	-22.073	-24.739	-22.184	-21.891	-23.269	-22.163	-21.95	-21.642	-21.598	-22.11	-22.094	-21.639	-21.356	-22.821	-21.726	-21.987
-4.5287	-6.5461	-5.4559	-5.07	-6.3058	-5.3018	-5.1372	-4.8023	-5.6699	-6.5385	-5.9144	-6.1156	-5.2741	-5.9969	-5.2862	-6.4484	-6.3684	-5.3405	-5.0437	-5.8626	-6.1782	-5.774	-5.6916	-5.3611	-5.5069	-5.8595	-5.4029	-4.8077	-5.4188	-6.887	-6.0612	-5.869	-5.0183	-5.5379	-5.8329	-5.609	-5.4736	-5.093	-5.8276	-6.541	-4.9591	-5.9373	-4.8362	-6.0025	-6.4891	-6.7878	-5.9594	-4.5745	-5.1749	-6.7939
-10.723	-10.1	-10.87	-11.945	-10.562	-10.383	-10.951	-10.218	-12.17	-11.121	-10.44	-11.044	-10.698	-11.598	-10.739	-10.604	-11.464	-11.197	-11.74	-10.939	-10.771	-10.22	-10.807	-10.922	-10.072	-9.539	-9.1603	-10.618	-9.5584	-10.867	-10.779	-11.258	-10.719	-11.466	-10.858	-10.613	-10.4	-11.02	-11.165	-11.398	-11.975	-10.779	-10.181	-10.864	-10.579	-10.092	-10.149	-10.536	-10.663	-11.596
-12.322	-12.534	-12.722	-11.943	-12.887	-13.07	-11.997	-14.135	-14.46	-13.134	-12.734	-12.099	-13.157	-11.138	-14.813	-12.722	-12.877	-13.193	-13.293	-12.136	-12.939	-13.456	-13.859	-12.407	-13.296	-13.451	-12.75	-11.943	-13.126	-12.371	-12.03	-11.917	-12.817	-12.796	-13.209	-12.736	-13.243	-12.895	-13.112	-13.632	-12.686	-12.348	-12.23	-12.673	-14.441	-12.39	-12.024	-12.426	-13.246	-13.437
-2.7481	-1.5096	-1.6953	-1.0026	-1.0323	-1.9984	-1.412	-1.3023	-2.475	-2.0029	-1.0716	-0.37187	-2.2248	-2.1922	-1.6681	-1.5482	-1.8568	-1.1276	-0.16554	-1.4381	-0.91591	-1.9036	-1.4035	-1.875	-1.6854	-1.306	-1.3334	-1.1127	-1.6592	-1.0291	-1.3404	-1.3166	-1.8328	-1.4124	-2.9142	-2.0956	-3.0552	-1.1069	-1.9048	-1.8353	-2.2918	-1.1567	-1.4784	-1.3796	-0.6425	-0.86594	-1.7556	-1.7616	-1.7242	-1.93
6.1388	4.6245	6.2113	6.7424	4.7392	5.6164	5.4515	5.0764	4.3038	5.4168	5.3695	4.6206	5.314	4.9486	5.5225	6.271	4.0855	6.1444	6.3986	7.0457	4.6215	6.2417	5.367	6.1172	6.522	6.4963	5.8371	5.0435	6.1818	5.8331	6.0589	6.3557	5.4767	5.971	5.154	5.1953	6.5075	6.0384	6.6525	5.0088	5.5957	7.2574	6.1451	5.6728	7.5688	4.2042	6.8242	6.4928	5.1354	5.1609
-12.499	-10.341	-10.317	-11.094	-11.144	-10.288	-10.389	-11.138	-11.005	-9.5694	-11.415	-10.94	-11.343	-10.231	-10.697	-10.624	-10.737	-12.567	-10.462	-10.819	-10.991	-10.826	-10.505	-10.474	-10.464	-10.564	-11.411	-10.498	-11.274	-10.764	-10.613	-10.197	-10.492	-12.414	-10.539	-10.302	-9.1874	-11.474	-9.9595	-11.559	-9.6186	-11.515	-11.569	-11.207	-10.658	-9.8396	-10.618	-11.274	-11.448	-10.729
-12.643	-11.845	-12.132	-12.841	-12.582	-12.903	-13.352	-13.189	-12.411	-13.372	-11.889	-13.672	-12.666	-13.025	-13.144	-13.143	-12.782	-13.303	-13.386	-12.236	-13.752	-13.818	-12.748	-13.655	-13.011	-11.873	-12.505	-13.921	-12.284	-12.686	-12.527	-12.509	-12.29	-11.825	-11.928	-12.858	-12.786	-13.14	-11.813	-12.824	-13.209	-12.511	-13.156	-12.319	-13.597	-12.879	-13.597	-13.101	-13.217	-12.794
-4.7483	-5.6751	-5.4618	-5.4544	-5.2144	-4.9623	-4.7561	-5.6453	-4.1727	-6.8737	-4.6696	-4.786	-5.8792	-5.199	-6.0394	-4.7743	-5.6077	-5.346	-4.5279	-5.2875	-4.7158	-4.6293	-5.1735	-5.8887	-4.7352	-4.542	-4.0443	-4.0776	-4.2989	-6.064	-4.9986	-4.26	-4.8887	-5.017	-4.7118	-4.7307	-5.1374	-5.4936	-4.7351	-4.5448	-5.6027	-5.168	-5.4602	-5.5653	-4.8515	-5.0728	-4.9685	-4.5433	-5.5415	-4.3843
3.6146	4.924	5.2265	4.1605	4.9583	4.5765	5.8019	5.3941	3.4174	5.3488	5.644	4.451	4.779	7.0743	6.076	4.9432	5.2622	4.655	6.2011	4.8904	4.3802	5.0657	3.9189	5.3443	5.3343	5.1994	5.5173	5.088	4.4296	4.2101	5.3683	4.3067	4.025	4.8525	6.1101	4.8226	4.402	3.5756	5.0826	5.5345	6.3692	7.3279	5.5599	5.4402	4.1079	4.9945	3.9892	4.8419	4.8582	5.9587
-1.9228	-2.5705	-1.5453	-1.6707	-1.5259	-1.8776	-2.1917	-1.9106	-1.5628	-2.4154	-1.56	-2.2333	-1.2299	-2.1128	-0.75272	-2.2164	-1.1446	-2.2875	-0.68533	-1.9588	-1.5586	-2.6873	-1.3167	-1.2381	-2.9483	-1.932	-2.675	-0.79959	-1.2014	-1.3282	-1.9402	-2.4181	-1.1149	-1.628	-1.4165	-2.3187	-0.75908	-2.9188	-2.4505	-1.8741	-1.4233	-0.97961	-0.91141	-1.5387	-1.9915	-1.0395	-2.9521	-0.65681	-1.4695	-1.7993
-12.136	-12.325	-12.956	-12.828	-11.54	-13.748	-12.277	-13.548	-12.525	-12.279	-12.594	-11.917	-13.321	-13.03	-13.242	-13.749	-12.217	-12.383	-12.224	-12.797	-12.945	-13.044	-13.72	-12.455	-13.45	-12.63	-12.677	-13.014	-11.468	-12.453	-12.845	-11.948	-12.988	-12.715	-12.808	-13.173	-13.946	-13.098	-13.403	-11.571	-13.066	-12.86	-13.814	-12.916	-12.761	-11.993	-12.885	-13.078	-13.061	-11.711
-5.2654	-5.6784	-5.6849	-4.8448	-6.1658	-5.4272	-5.5887	-4.9185	-4.9958	-7.1871	-6.4867	-5.13	-6.2805	-5.8418	-7.7546	-6.5242	-6.1164	-5.8086	-6.1801	-5.521	-5.5281	-5.2168	-5.6122	-5.2367	-4.5656	-5.4973	-5.0316	-7.1674	-6.7155	-5.3155	-5.4154	-6.7347	-5.5134	-4.5447	-5.5158	-6.1051	-6.1315	-4.9439	-4.9234	-5.9121	-5.5279	-5.999	-5.1584	-5.8596	-6.011	-6.5803	-6.4668	-6.2273	-4.2774	-5.4417
-10.732	-12.445	-11.866	-10.186	-11.341	-10.555	-11.917	-11.407	-12.168	-12.641	-11.817	-11.797	-12.007	-11.581	-12.213	-11.907	-11.28	-11.461	-11.094	-11.097	-10.265	-11.723	-10.555	-10.812	-11.084	-12.451	-11.73	-12.387	-10.093	-10.599	-9.8626	-11.881	-10.939	-11.809	-10.275	-12.433	-11.19	-12.253	-12.228	-11.645	-10.812	-10.98	-11.709	-11.608	-12.224	-11.32	-10.798	-11.426	-12.519	-11.017
-8.8251	-10.348	-9.0789	-8.6104	-9.0908	-9.2678	-8.916	-8.3652	-7.0917	-9.2187	-9.2143	-8.4909	-9.2133	-9.1912	-10.167	-9.1673	-9.3254	-8.8978	-9.1228	-8.597	-9.1525	-8.8155	-10.133	-9.1743	-7.7946	-9.695	-9.5259	-8.6055	-9.2266	-8.8715	-8.6555	-9.3106	-9.6319	-8.697	-10.037	-9.2497	-9.2166	-9.2257	-8.7445	-8.6652	-8.2367	-9.0098	-9.4912	-8.7109	-8.2566	-8.2815	-9.1589	-9.2762	-9.7241	-8.2998
0.11095	0.18808	0.5515	-0.15329	-0.39187	-0.16433	-0.35809	-0.24696	-0.43078	-0.009248	0.6786	0.0024803	-0.53447	0.16211	0.61427	0.66891	0.031399	-0.11269	-0.3816	0.0097885	-0.53971	0.63533	0.46713	-0.091987	-0.65313	-0.075106	0.17681	-0.12882	0.008253	0.52967	-0.77137	-0.16035	0.52922	0.99162	-0.22914	1.2876	-1.0024	-0.66242	1.2648	-0.55625	-0.067005	0.58438	-0.98162	0.5844	0.42456	-0.17271	0.67269	0.099997	0.54037	0.87546
1.6271	1.2362	0.89742	1.1475	1.1258	0.70393	2.2468	1.1458	0.78993	1.7059	1.4479	1.7924	1.3103	1.5887	1.273	2.5071	2.1015	2.4286	1.174	0.7118	0.74493	2.2389	1.626	1.1094	2.0515	1.5834	2.0046	2.4279	1.138	1.7792	1.9816	2.3573	1.9176	1.7681	1.1694	1.9226	1.5069	0.90763	1.5768	1.505	1.5546	1.7299	0.096701	2.0254	2.077	0.58183	1.3624	1.4241	0.70298	0.82079
-4.4767	-4.2326	-5.0303	-5.6977	-5.6259	-6.308	-5.3167	-6.3771	-5.3046	-5.1059	-5.4081	-3.6077	-5.2875	-4.9246	-5.2879	-5.078	-6.6975	-4.4085	-4.9651	-5.822	-5.746	-5.1299	-4.5427	-4.8169	-5.1372	-5.5386	-4.3871	-4.5172	-4.0774	-3.9212	-4.0921	-5.6683	-4.4446	-5.1789	-3.5908	-5.1337	-4.8351	-5.0264	-5.9207	-5.6432	-4.2338	-4.7683	-4.5504	-4.9238	-3.9583	-4.3893	-5.2145	-4.3943	-5.1062	-5.6465
-0.16666	-0.16661	0.017024	0.59837	-0.1914	-1.1691	-0.47966	-0.3238	-1.0067	-0.52692	1.055	-0.90174	-0.71036	0.66717	-0.058946	-0.72316	-0.6039	-0.33029	-0.77756	-0.42356	-0.50021	0.094758	-0.25716	0.053785	-0.32724	0.38366	0.071068	-0.4678	0.12294	0.31503	0.14875	-0.48157	-0.20543	0.59699	0.1244	-0.3195	0.77264	-0.86919	-0.21227	0.24353	-1.3998	0.55442	-0.42891	0.20979	0.26285	-0.39761	-0.09869	-2.041	-0.47327	-0.33443
-1.4474	-1.1661	-1.5914	-0.86472	-0.79073	0.1278	-0.63011	-0.36863	-1.4299	-0.75571	0.38862	-0.50669	-1.8852	0.1419	-0.43188	0.093518	-0.12296	-1.308	-1.0977	-0.46187	-1.3217	-1.1215	-0.16845	-0.87817	-2.2615	-0.53515	-0.46475	-0.20181	-1.156	-0.59678	-0.71944	-1.5792	-0.81969	-0.87666	-1.1263	-0.37157	-0.54324	-0.78825	0.063335	-1.33	0.4141	-0.79503	-0.84588	-1.7548	-1.2484	-1.0707	-1.2433	-0.90871	-0.30974	0.51184
1.781	2.0709	1.3783	1.3953	2.359	1.9503	1.5912	1.0001	2.0093	2.5253	1.311	3.1006	3.1615	1.1987	2.324	1.5205	2.7111	1.2421	1.5332	0.96713	2.452	2.4627	0.75908	1.7411	1.6802	1.4995	1.6285	0.87929	1.2101	2.3847	3.3207	2.8772	1.2862	2.9816	2.2264	1.4211	1.9828	2.0239	3.0278	2.1807	1.2624	1.8589	2.1103	2.8716	1.8188	1.0167	2.0932	1.8293	2.1724	1.1188
1.405	2.9144	1.902	1.3787	2.2439	2.3937	2.3693	1.1569	1.7692	1.0896	2.1113	1.9842	1.8413	2.5392	2.3582	2.5839	1.2467	0.77236	1.154	1.7011	1.2661	1.6692	2.0752	1.2073	2.6346	0.55858	1.6014	2.126	1.5101	1.2198	0.32213	1.4069	1.5287	2.1454	1.6335	3.1395	1.5893	1.6533	0.08682	2.0631	2.1412	2.2345	0.41577	1.38	1.4747	1.7444	1.7447	2.2232	1.5971	2.1763
-4.2417	-2.8836	-2.4582	-2.7382	-2.6156	-3.0854	-2.446	-3.9774	-3.2987	-2.5272	-3.3361	-2.7379	-2.4598	-2.9088	-2.5951	-3.4643	-3.643	-2.4206	-2.5496	-2.9787	-3.5346	-4.0626	-3.9519	-2.7972	-3.9454	-3.7168	-4.8585	-3.8281	-4.3195	-4.0477	-2.8797	-3.2249	-3.8739	-2.7684	-2.2961	-3.3245	-2.1834	-3.9911	-3.1039	-2.3707	-3.8493	-3.4324	-2.5865	-3.916	-4.2032	-3.3098	-2.5886	-3.8393	-2.801	-4.3312
-1.9444	-0.70639	-1.8561	-2.0571	-1.1904	-2.289	-2.1018	-2.2193	-1.5546	-2.6207	-2.8342	-1.2833	-3.0285	-1.2721	-0.77655	-2.1075	-2.7455	-1.3495	-2.6293	-1.0722	-0.90013	-2.3241	-2.3857	-0.91852	-2.2716	-1.6051	-2.1165	-1.5411	-1.9228	-2.6749	-1.1234	-1.246	-1.7079	-1.7888	-2.2255	-2.4879	-1.2664	-2.3639	-3.2486	-2.337	-1.5349	-1.566	-2.3058	-1.9305	-0.86865	-2.538	-1.5496	-1.7119	-1.2154	-1.3908
-13.902	-13.311	-14.22	-13.697	-12.783	-14.086	-14.054	-12.014	-12.143	-11.702	-13.248	-13.33	-12.732	-12.868	-11.331	-14.123	-13.164	-12.789	-13.789	-13.981	-12.78	-13.311	-12.601	-13.724	-13.082	-13.127	-12.797	-14.124	-12.855	-14.066	-12.55	-13.063	-13.486	-13.947	-12.811	-13.251	-13.693	-13.335	-13.158	-11.624	-13.842	-12.908	-13.768	-13.265	-13.23	-12.836	-13.895	-12.833	-12.691	-13.671
-8.1673	-8.1419	-9.9305	-8.4203	-9.4203	-9.0996	-9.96	-7.63	-8.0531	-9.3474	-9.6571	-10.549	-8.743	-9.1144	-9.4325	-7.5658	-9.2762	-8.0499	-7.9411	-8.8666	-8.5706	-8.4508	-8.6065	-9.2686	-9.4095	-8.9399	-8.7799	-8.5636	-9.6587	-9.1409	-9.0583	-7.5035	-9.2196	-9.6264	-8.6306	-8.8072	-8.2474	-8.2368	-9.7902	-8.9203	-9.3578	-9.6275	-9.7399	-9.2722	-8.7274	-9.2773	-7.4939	-8.7443	-8.908	-10.179
-8.9435	-10.251	-9.3649	-9.08	-9.4715	-9.5317	-10.02	-9.2642	-8.3572	-8.6174	-8.9284	-10.259	-8.9094	-10.224	-10.756	-10.194	-10.12	-9.049	-9.2873	-9.4352	-9.0861	-10.711	-9.4239	-9.9982	-10.759	-8.8495	-9.0422	-9.2995	-8.1319	-8.1197	-9.7155	-9.2025	-9.0713	-9.069	-9.4134	-8.9133	-8.9345	-9.5309	-9.461	-9.166	-8.9393	-9.6985	-9.0863	-8.9211	-9.2951	-8.8022	-9.8712	-10.341	-10.123	-8.8984
-3.2647	-4.3809	-3.6469	-4.0994	-5.1668	-4.2625	-3.8519	-3.8414	-4.3414	-4.0471	-3.2835	-3.783	-4.6383	-4.043	-3.9948	-3.169	-4.813	-4.3438	-4.4029	-3.7884	-4.1163	-2.9906	-2.4923	-3.9067	-4.7122	-3.0934	-4.0976	-4.3242	-4.0483	-3.761	-4.1714	-3.7547	-4.8528	-3.3229	-4.0172	-3.7651	-3.0335	-5.4017	-3.1945	-3.5509	-3.9321	-2.7521	-3.3395	-3.5997	-3.3224	-4.4163	-3.1392	-3.7539	-3.3382	-3.8121
-2.9097	-3.2808	-3.1011	-2.7712	-2.3626	-1.912	-2.211	-2.5295	-2.623	-2.1066	-1.0988	-2.7309	-1.5902	-2.6716	-2.8737	-2.7012	-3.1472	-2.6539	-2.0456	-1.8916	-3.221	-1.7943	-2.4749	-4.3386	-2.9111	-2.628	-3.4953	-3.2999	-2.5184	-3.1886	-3.5201	-2.666	-1.4892	-2.2847	-3.4151	-2.1489	-3.4496	-2.3392	-3.9551	-2.6509	-2.8861	-2.8164	-4.1523	-3.0478	-3.2936	-1.8485	-3.5943	-2.3109	-1.526	-2.6055
8.7663	8.817	9.1218	9.4801	8.8554	9.7666	9.0951	10.573	9.3828	10.026	10.432	9.2821	9.3373	10.244	10.094	9.5221	10.537	9.1385	8.9524	9.3026	9.6569	9.4261	9.7721	8.9347	10.523	9.7526	10.018	9.8264	10.093	11.069	10.482	9.0057	10.025	9.5075	10.093	10.017	9.6981	8.3783	9.0457	11.066	10.005	10.766	10.654	9.8088	9.7523	9.4355	9.617	8.8638	9.0094	9.6896
-5.8863	-5.0505	-5.0046	-4.9781	-3.3702	-5.385	-5.288	-5.5815	-6.1883	-5.4906	-4.8543	-7.4291	-6.4702	-6.4129	-6.7555	-4.9573	-6.1766	-5.4136	-5.9969	-6.1702	-5.8004	-5.8103	-4.9933	-4.8127	-5.7424	-4.8623	-5.9886	-6.2707	-5.9995	-5.6231	-5.1175	-6.4308	-6.1012	-6.8166	-5.0695	-5.9153	-6.003	-6.1777	-5.9589	-4.8817	-5.0187	-6.109	-5.2185	-5.641	-6.8522	-5.5756	-5.984	-5.1116	-6.5854	-5.3887
1.0501	2.0402	2.2438	2.8121	1.2285	2.6774	0.43313	1.355	1.4538	1.0297	0.67615	1.3161	1.4443	1.7529	1.1447	1.5039	2.9288	1.1528	1.5077	1.3345	1.3812	2.1385	2.2892	1.9486	1.6895	2.5433	1.4502	2.2326	1.5486	1.7225	3.1619	2.8512	0.91441	1.7792	1.9875	2.4557	2.9793	0.35263	1.8432	0.91394	0.56092	1.6684	2.8482	1.4051	1.383	1.504	1.6445	1.5474	2.9029	1.9791
0.084149	1.2506	1.2356	1.3783	1.7043	2.3043	2.9482	1.5513	2.1414	0.79623	2.5128	1.3949	2.3845	1.7474	2.1694	1.6143	2.3369	1.8359	1.0484	2.0243	1.8125	0.63558	1.9802	1.5909	1.1787	1.6581	1.959	3.405	2.2178	1.6905	1.0553	1.2423	1.8216	2.1507	3.1163	2.1171	2.0476	0.97134	2.1167	1.6255	2.2836	1.9509	1.4206	1.9272	1.8719	1.1362	2.2402	1.3967	1.1781	1.6002
-12.159	-12.963	-12.94	-13.415	-12.531	-11.843	-13.171	-13.665	-13.18	-12.886	-13.659	-12.755	-13.728	-13.479	-13.958	-13.5	-13.717	-13.343	-12.886	-13.129	-13.988	-14.183	-13.599	-13.766	-13.909	-12.691	-13.908	-12.485	-11.772	-12.277	-12.6	-13.632	-12.746	-13.836	-13.01	-12.852	-13.322	-13.297	-13.721	-12.965	-13.09	-12.535	-13.715	-13.519	-12.262	-13.213	-13.375	-14.018	-12.925	-12.643
1.3021	2.331	0.61963	1.702	1.8906	0.8361	1.8095	0.83257	1.5899	1.0046	0.37519	1.5093	2.2433	1.2505	1.1006	2.6222	1.5793	0.83211	1.3865	2.7353	0.86558	1.7538	1.9783	2.0373	0.40173	1.1521	2.0562	2.5217	1.6478	1.5007	1.8294	1.8303	2.1303	2.742	1.3732	1.3854	1.7369	1.0418	1.6707	1.8206	1.6413	0.9799	0.40001	1.0564	1.4924	0.43563	1.1897	0.9632	3.4603	1.5772
-4.4869	-4.8492	-4.0501	-3.4867	-3.5776	-4.0497	-5.1541	-3.833	-4.6331	-4.1583	-3.2289	-4.67	-4.5883	-3.8449	-4.5745	-4.1614	-3.9536	-3.3902	-3.379	-4.4131	-3.8791	-4.1881	-5.0082	-3.3865	-3.6984	-3.9174	-3.7114	-3.3913	-3.1935	-3.5205	-4.3243	-5.5635	-3.0592	-4.0945	-3.596	-4.0503	-3.3303	-3.2688	-2.1228	-3.3121	-4.3275	-3.4731	-3.4767	-3.1004	-4.5977	-3.4992	-2.5138	-4.0939	-3.9949	-4.0685
-3.7115	-1.4093	-2.6748	-2.4673	-2.9669	-2.9271	-2.9658	-1.8965	-2.4938	-3.0768	-2.4825	-2.308	-1.6309	-3.3827	-3.53	-2.2915	-2.1036	-2.7408	-2.7526	-2.3551	-2.116	-1.8168	-1.2224	-3.0863	-3.4153	-2.6634	-2.2493	-2.5525	-3.1612	-3.3139	-2.9456	-3.0751	-3.0541	-1.2571	-2.0776	-2.9612	-3.1937	-2.1872	-2.8231	-2.5042	-3.0119	-2.9275	-2.7339	-2.4813	-2.3202	-1.2069	-2.1919	-2.2028	-3.2092	-2.9824
-13.771	-14.777	-14.331	-15.412	-14.641	-15.009	-15.053	-14.833	-14.413	-14.476	-12.998	-15.331	-13.5	-13.841	-15.796	-14.773	-15.434	-14.252	-14.57	-14.026	-15.481	-13.788	-14.964	-14.415	-15.105	-14.937	-13.916	-15.523	-14.088	-13.533	-13.646	-13.945	-14.957	-15.545	-13.707	-15.589	-15.51	-12.645	-14.717	-14.641	-15.111	-13.262	-14.645	-14.711	-14.644	-14.176	-15.339	-14.221	-13.964	-15.413
-5.8707	-4.665	-5.5047	-4.804	-4.7824	-5.0752	-4.87	-4.4175	-5.2248	-5.4009	-4.6679	-4.9983	-4.7291	-3.6645	-4.9937	-5.4516	-4.4596	-4.2885	-4.7262	-5.3497	-3.3374	-4.6852	-5.8552	-4.2359	-3.9201	-4.1204	-4.8028	-3.9357	-4.5366	-4.4228	-5.1481	-5.541	-5.2618	-3.8458	-5.8332	-4.2817	-6.1896	-4.1143	-5.1836	-4.138	-4.7166	-4.7735	-4.382	-4.1992	-4.209	-5.0451	-4.588	-6.0545	-4.9953	-4.989
-13.493	-14.832	-13.399	-13.874	-13.944	-13.214	-12.819	-12.464	-13.047	-13.843	-14.358	-13.176	-12.31	-12.292	-13.067	-13.023	-14.462	-12.496	-12.489	-12.673	-14.437	-12.457	-12.927	-13.98	-12.841	-13.346	-13.838	-12.358	-12.288	-13.277	-13.192	-13.507	-13.309	-14.097	-12.58	-12.892	-13.496	-13.848	-13.749	-13.597	-13.622	-14.242	-13.775	-12.414	-12.831	-13.054	-13.86	-11.848	-13.231	-12.09
-9.1679	-10.411	-9.6205	-10.148	-11.134	-10.995	-9.9704	-10.266	-10.79	-9.4217	-8.8115	-9.9679	-8.6821	-9.8822	-10.331	-10.132	-8.8366	-9.6996	-10.306	-10.472	-9.836	-10.292	-11.227	-10.278	-9.9934	-9.9758	-10.896	-8.7658	-11.968	-9.4679	-9.6905	-10.279	-10.413	-10.61	-12.271	-9.6486	-10.289	-9.7524	-10.098	-10.3	-10.394	-11.612	-10.337	-9.9401	-11.038	-10.717	-9.4057	-9.1023	-9.6186	-8.8279
1.4517	2.4661	1.9095	1.8914	2.2652	0.57871	1.7551	1.4727	2.0019	0.91655	1.2862	2.7896	0.75937	2.074	1.2164	0.5341	2.061	0.5873	2.59	1.9225	1.8936	1.3904	0.84694	1.5532	1.0207	1.4244	-0.11454	2.4933	2.1393	1.3927	1.5091	2.4465	1.9525	1.4152	1.5489	1.6729	2.4262	1.4753	2.0667	0.9162	1.4645	1.4145	2.6689	1.9412	1.8619	1.3559	2.8527	1.3977	1.6995	0.16557
8.8056	8.8943	8.7913	9.1031	8.5066	7.2498	7.7021	9.1831	7.1959	8.0319	8.1097	8.34	8.3191	7.7865	8.7809	7.8982	7.9899	8.6602	9.0541	9.1841	8.8364	8.3116	8.2613	9.164	9.3511	9.0199	8.0388	9.5169	9.5875	8.9893	8.3243	8.4632	8.9363	7.8743	7.9182	8.6614	8.5621	7.9568	9.3984	9.3109	7.9401	8.4455	8.3947	8.5502	7.6504	7.9008	8.5255	7.784	9.979	8.7225
-9.9916	-10.178	-10.062	-8.9062	-10.047	-9.0112	-9.7913	-10.965	-10.013	-10.332	-10.204	-9.271	-10.688	-9.3305	-8.5013	-11.225	-10.667	-9.6924	-11.043	-9.9584	-10.673	-9.5283	-10.41	-11.032	-9.1649	-10.324	-10.377	-10.279	-10.06	-9.3924	-10.886	-9.8286	-11.074	-8.6095	-10.326	-10.649	-8.7603	-10.683	-8.6445	-10.621	-10.073	-10.168	-10.659	-10.34	-10.228	-9.7202	-10.47	-9.5713	-11.049	-10.183
-1.0966	-0.86179	0.18967	-2.1396	-0.58148	-1.6804	-0.7813	-0.77859	-1.1548	-2.0916	-0.75454	-1.2932	-1.4671	-1.3005	-1.2588	-1.5602	-1.981	-2.0844	-1.6706	-1.2148	-2.0438	-2.4181	-1.8565	-1.8015	-0.78022	-0.99778	-0.65692	-1.0905	-1.2236	-1.6376	-0.84642	-1.9007	-1.5597	-2.0648	-1.0674	-1.2188	-0.7608	-1.2365	-1.3426	-1.8742	-1.4729	-2.998	-1.7962	-1.2276	-0.90253	-0.8869	-0.79938	-0.55991	-1.5218	-0.79189
-15.611	-14.05	-14.823	-15.367	-14.576	-15.096	-14.44	-14.524	-14.716	-14.209	-14.486	-13.825	-13.95	-13.938	-14.486	-14.823	-14.268	-14.4	-13.842	-14.448	-14.383	-15.682	-14.953	-14.887	-16.002	-14.369	-14.251	-14.472	-14.938	-15.122	-14.512	-14.612	-15.382	-14.59	-14.549	-14.045	-14.95	-14.534	-14.598	-15.345	-14.405	-13.986	-13.319	-14.219	-14.898	-15.157	-13.932	-14.265	-14.37	-15.814
-1.1578	0.099989	-1.4674	-0.83898	-0.088017	-1.6535	0.24862	-1.3243	0.15901	-0.093124	0.16021	-0.43783	0.57554	0.39852	-0.47316	0.53848	0.64006	-0.92335	-0.40154	-0.4806	0.54431	-0.48759	-0.35136	-0.19014	0.48409	-0.59203	-0.15054	0.20502	-1.3685	-1.0305	-0.8686	1.0776	-0.069697	-1.3745	-1.8543	0.033646	-0.23666	-0.080952	-0.71964	-1.1291	-0.18995	-1.7269	0.095071	0.26983	0.19704	-0.55824	-0.96668	0.07821	0.20756	0.17971
5.8271	6.5229	7.3966	6.5211	6.6955	6.2807	7.8219	7.7567	7.8374	6.7495	6.1302	5.6843	6.4212	6.5303	6.6735	6.7948	7.339	6.1575	7.0861	6.2339	7.9411	6.7299	6.8412	5.6638	6.5166	6.7895	6.7238	7.3568	7.1593	7.2581	6.0088	6.8528	6.9053	6.4256	7.5617	7.0108	6.7835	6.4693	5.6162	6.4481	6.2025	6.4308	7.6692	6.2852	7.3739	7.6913	7.3617	7.0214	7.7366	6.2166
4.42	5.1762	5.2463	4.1649	5.3367	5.1452	4.7179	5.2914	4.4462	5.2103	5.9779	4.6749	5.0235	4.0101	4.9099	5.2721	4.7013	5.192	5.1129	5.115	5.4784	4.9427	4.2926	4.5612	4.5591	4.1753	4.1745	4.6108	6.4173	4.8571	5.9492	5.2121	4.4782	4.6046	5.0631	5.0875	5.2105	4.5602	4.8511	4.5037	5.0743	6.0343	4.6384	6.1213	4.1092	5.7836	5.1685	4.1204	5.3898	5.5988
-1.0535	-0.20756	-0.8422	-0.55763	-0.037995	-1.2823	-1.175	-1.3778	-1.4916	-2.0958	-1.4482	-1.3575	-2.1128	-1.3614	-2.5425	-1.4293	-1.0756	-0.98125	-3.0364	-1.4493	-1.5802	-0.013648	-0.58622	-0.59646	-1.7256	-1.9827	-0.87709	-1.6031	-1.9001	-1.751	-0.33303	-2.0223	-1.7308	-0.18731	-0.96606	-1.4732	-1.1468	-1.2629	-0.82261	-1.8978	-1.041	-1.7798	-1.3103	-1.3314	-1.8354	-1.237	-1.1672	-2.0904	-2.5177	-1.8022
-1.7176	-2.4236	-0.38972	-0.37004	-0.78972	-1.3467	-1.4135	-0.39215	-0.97159	-1.8427	-1.5037	-2.5335	-0.28619	-2.193	-1.21	-0.5086	-1.6722	-1.5835	-2.7344	-2.0841	-0.29385	-0.53412	-0.43846	-0.42551	-1.0488	-2.3439	-1.4067	-1.2897	-1.5166	-1.4971	-1.4993	-2.3189	-0.64051	-1.7179	-1.3108	-2.0828	-0.37529	-1.4085	-0.63135	-1.5586	-0.49918	-1.3156	-1.8273	-1.8271	-1.1585	-1.2091	0.098258	-0.46785	-1.6555	-1.0433
-8.5102	-9.5884	-9.4534	-9.0669	-8.1568	-8.7539	-7.904	-9.0823	-9.5728	-10.151	-9.9286	-9.0059	-8.96	-8.4929	-9.1062	-8.8347	-8.5224	-9.1202	-9.4798	-9.2387	-7.9805	-10.025	-8.8552	-8.8364	-9.6543	-9.4798	-8.6581	-8.9667	-8.3022	-9.3606	-7.9288	-9.3458	-8.4112	-8.4097	-8.0586	-10.072	-8.5636	-8.9205	-9.194	-9.0986	-8.6857	-8.824	-7.1989	-8.9326	-9.3399	-8.9595	-8.789	-10.427	-9.0316	-10.051
-2.9991	-1.8616	-2.1102	-2.6125	-2.3954	-4.4903	-2.9149	-2.0621	-2.7199	-2.6347	-1.4091	-3.0926	-3.2752	-2.582	-2.5772	-3.3229	-2.4109	-3.0381	-3.3263	-2.6189	-1.2748	-1.9874	-2.5621	-2.2308	-2.7904	-1.4777	-2.9592	-1.5673	-2.3069	-2.9548	-2.2233	-3.1085	-2.9774	-1.8323	-2.1132	-2.8658	-2.9666	-2.734	-2.304	-2.0691	-3.6188	-2.625	-1.5964	-1.9549	-2.4498	-1.8524	-2.1776	-3.0251	-2.6679	-2.966
-11.668	-13.066	-11.612	-13.077	-12.568	-11.436	-12.418	-12.824	-11.558	-11.94	-10.768	-12.866	-10.709	-11.759	-10.854	-10.959	-10.899	-11.65	-11.975	-10.928	-12.725	-11.967	-11.878	-12.839	-10.833	-11.691	-11.213	-11.593	-12.043	-10.722	-12.069	-10.881	-11.355	-11.562	-11.652	-11.266	-13.467	-12.549	-11.239	-10.878	-11.782	-12.348	-11.904	-12.028	-12.765	-10.898	-11.951	-12.612	-11.444	-11.623
-0.9187	0.33354	-0.78297	-0.88309	-0.16627	-1.3915	0.56023	-0.79878	0.35417	-0.98915	-0.014406	-0.036695	-0.030327	0.24149	-0.52596	1.335	-0.36936	-0.23719	0.33634	1.4794	0.27565	-0.67023	-0.41377	-0.32899	-0.95941	-0.23956	-0.65416	0.20756	0.57113	0.18603	0.1597	0.025125	0.97169	0.40238	-0.62336	-1.1676	0.35427	0.73045	-0.67448	-0.024608	-0.46612	-0.10692	-0.5923	-0.028617	0.91721	0.13866	-1.0428	-0.91895	-0.59544	-0.1972
-10.628	-11.529	-11.133	-10.448	-10.95	-10.689	-11.981	-10.339	-10.185	-11.011	-11.013	-11.592	-11.715	-10.227	-10.44	-10.028	-10.442	-11.121	-11.082	-9.7968	-10.885	-9.4836	-9.9473	-10.133	-10.962	-10.162	-11.092	-10.313	-11.259	-11.041	-8.5715	-11.477	-10.484	-10.7	-10.338	-11.117	-11.628	-10.832	-10.327	-11.101	-10.961	-10.62	-10.586	-10.886	-10.254	-10.215	-10.344	-10.775	-9.9363	-9.815
1.1405	-0.43144	-1.1513	0.39763	0.8906	0.0058844	0.7986	-1.2439	-0.35883	0.10506	0.45402	0.19099	-0.50242	0.79919	-0.2191	-0.34969	0.74454	-0.42282	-0.86877	0.63955	-0.48276	0.15485	0.19212	0.47337	-0.86954	0.11765	0.8889	0.70089	0.4752	-0.20276	-0.10899	-0.17343	-0.2852	0.78439	0.29728	-0.20889	-0.35649	0.10477	-0.90113	0.179	1.1044	-0.16956	-0.21129	-0.77824	-0.83724	-0.61158	-0.040538	-0.34323	-0.60628	1.6586
-2.7719	-2.3052	-2.382	-1.6811	-3.3222	-2.5292	-3.1442	-2.5595	-3.0042	-1.9313	-2.5664	-2.3225	-2.4634	-3.4092	-3.2207	-2.4457	-3.2886	-3.0123	-1.5295	-2.9634	-2.8827	-2.6566	-2.6055	-1.9008	-2.7636	-2.9805	-2.8502	-3.3221	-3.1293	-2.596	-2.3428	-1.66	-2.0906	-1.8802	-2.0838	-2.5445	-1.6093	-1.9471	-2.0654	-1.8909	-1.4233	-3.1787	-3.2741	-1.6794	-2.5263	-2.602	-1.7807	-1.5746	-1.9216	-2.3306
-2.1533	-2.7921	-2.9524	-2.084	-3.3002	-2.4528	-2.8121	-1.8081	-4.4583	-2.9939	-2.8757	-1.6054	-2.5473	-2.1243	-2.9302	-3.3691	-1.8147	-2.5249	-3.0264	-2.186	-1.5138	-2.2644	-2.7102	-2.7592	-2.3268	-2.2084	-2.2946	-2.0802	-4.3267	-1.5148	-2.9299	-3.3635	-2.9901	-2.149	-3.1732	-2.961	-1.8658	-3.0337	-2.136	-3.471	-3.365	-2.4941	-2.3533	-2.548	-2.9505	-3.7985	-3.1831	-3.0259	-1.9317	-2.7389
-21.671	-22.787	-22.007	-22.639	-22.884	-22.198	-20.352	-22.399	-21.532	-22.877	-21.776	-22.896	-22.381	-22.716	-21.642	-22.615	-22.156	-22.273	-21.891	-22.831	-22.025	-23.224	-21.044	-23.161	-20.95	-22.24	-21.677	-22.793	-21.811	-21.642	-21.478	-21.921	-22.448	-20.81	-22.142	-20.659	-22.316	-21.824	-22.371	-22.003	-22.546	-22.997	-22.502	-21.623	-21.174	-23.497	-23.016	-22.979	-21.526	-21.816
-11.334	-10.174	-11.708	-11.375	-11.728	-11.937	-12.565	-11.765	-11.379	-12.469	-11.2	-12.621	-11.751	-12.249	-10.514	-12.869	-11.256	-11.391	-10.676	-12.986	-10.989	-11.332	-11.48	-11.752	-11.099	-12.131	-12.324	-12.639	-11.577	-10.916	-11.287	-11.146	-11.689	-11.126	-11.642	-11.07	-12.062	-11.521	-11.64	-11.161	-10.833	-10.361	-11.13	-12.912	-11.57	-11.544	-11.55	-11.058	-11.332	-11.811
-11.247	-11.041	-12.11	-12.073	-11.679	-11.537	-11.459	-11.881	-12.545	-11.245	-12.874	-12.136	-11.631	-11.95	-11.728	-11.503	-13.603	-11.672	-11.618	-11.72	-12.485	-12.83	-11.786	-11.015	-12.237	-11.926	-12.094	-11.514	-11.739	-11.948	-11.172	-12.019	-11.626	-12.035	-12.104	-12.199	-11.563	-12.793	-11.766	-11.603	-12.332	-13.058	-11.858	-13.199	-10.625	-13.01	-11.869	-11.503	-11.188	-9.8811
0.32876	1.7765	0.73405	2.974	0.99928	1.2063	1.4775	0.65704	1.5674	0.9261	1.0141	0.61433	2.5683	1.0519	0.14167	1.5752	0.79592	-0.43436	0.86544	0.18999	1.1782	1.2602	1.6279	1.7119	1.4221	0.92623	1.3098	0.86934	1.5615	1.8156	1.1505	1.5948	0.34715	1.3554	0.86191	0.31953	0.58461	1.3275	0.56087	1.1379	1.7617	0.013214	1.7514	1.7898	1.2411	0.5434	0.93118	0.21161	1.5213	1.3267
-8.7493	-8.3473	-8.3023	-6.9475	-6.4507	-7.4311	-7.0415	-7.896	-6.5872	-7.2789	-8.2469	-8.0821	-7.7089	-7.8925	-8.3217	-6.914	-8.4627	-8.4166	-7.676	-7.6475	-8.635	-7.6139	-7.6972	-7.3534	-8.9395	-6.9759	-7.1595	-8.0017	-7.9198	-5.7863	-7.3638	-7.8835	-7.7817	-7.9234	-8.334	-7.3833	-6.7931	-8.3755	-8.1172	-7.5614	-8.7128	-8.1676	-7.6885	-7.7503	-8.5951	-8.0232	-7.8452	-7.0216	-6.7175	-8.0402
0.40055	-0.02797	-1.5733	1.0914	1.5266	1.3404	-0.075952	0.27389	0.71048	1.1037	0.45499	-0.13165	0.67	0.50407	-0.25868	-0.52284	1.3033	-0.6854	0.55439	0.83743	-1.1261	0.72913	1.1817	1.0173	0.11393	-0.042191	0.45247	0.22217	0.56315	0.44184	0.71328	0.20305	0.36415	0.98702	0.051005	0.058065	0.88697	0.0069202	0.12508	-1.3581	-0.33802	1.4532	1.4925	0.038215	0.67563	0.06039	-0.10723	0.11412	0.35424	-0.16596
-5.9342	-5.1345	-5.0112	-5.6627	-5.5551	-5.593	-6.3417	-5.2373	-6.0645	-6.1741	-6.1763	-4.392	-5.6818	-5.4568	-4.8816	-5.3149	-4.6998	-4.6155	-5.9089	-5.2427	-5.079	-4.6999	-5.9113	-4.631	-5.2049	-5.3526	-5.3107	-6.2653	-5.2171	-5.6173	-6.9532	-5.3125	-5.0725	-5.338	-5.4416	-6.4052	-5.7408	-4.7174	-5.4808	-6.809	-4.695	-5.0968	-4.4464	-5.8239	-5.7307	-4.9712	-5.5147	-5.4893	-5.486	-5.8882
-10.446	-10.138	-9.5625	-9.6282	-11.215	-9.2086	-10.565	-11.034	-9.8078	-11.138	-10.596	-9.6033	-9.87	-9.5347	-10.383	-10.303	-9.2268	-10.61	-9.5977	-9.7725	-10.829	-9.3506	-9.3398	-9.4194	-10.664	-9.5961	-9.9847	-8.6614	-9.3131	-10.654	-10.156	-9.2026	-10.027	-9.4778	-9.9788	-10.691	-10.085	-10.898	-10.488	-11.357	-10.186	-9.6858	-10.835	-10.422	-9.7409	-10.192	-9.8717	-9.9216	-9.6782	-9.1614
7.2694	7.7929	8.4507	7.8504	8.4888	8.8853	8.666	7.717	8.7801	8.6972	7.9689	7.6354	8.6198	8.2779	7.3876	8.4766	8.618	8.4807	7.9617	8.1378	8.4485	8.6955	8.4815	8.0841	8.3108	7.7058	8.8682	7.6454	7.8356	8.902	8.1384	8.8314	7.5481	8.2339	6.9212	8.3909	7.945	7.478	8.8913	7.026	8.4177	9.5121	7.1664	7.8327	8.168	7.6952	8.4145	9.0589	7.4305	6.5937
5.0413	5.7268	5.4951	6.7366	5.9432	6.1164	5.5728	5.3796	4.7684	6.0269	4.8497	4.823	6.32	4.4549	5.8087	5.9153	5.9632	5.2097	5.9557	5.7089	4.9659	5.0688	5.4958	5.1261	5.4115	5.6456	5.6098	5.0377	5.5416	5.6146	4.4098	6.1313	5.926	5.2409	5.7473	5.6228	5.4634	4.7711	6.466	5.8531	6.1604	4.6146	5.965	5.4933	5.6311	5.3036	5.4463	5.5872	6.289	6.4573
-2.9189	-2.6625	-3.5317	-2.9103	-3.0424	-2.4212	-2.278	-2.9965	-2.7627	-2.1186	-3.2626	-3.463	-3.3144	-3.4224	-3.9842	-2.3673	-3.6305	-2.2594	-3.1292	-2.4924	-3.2165	-3.3426	-1.8306	-2.1634	-3.0062	-2.9031	-2.4394	-2.3655	-1.707	-2.6676	-3.1113	-2.3847	-3.2151	-3.3408	-2.4848	-2.7792	-3.5073	-2.8211	-2.7326	-3.572	-2.1847	-2.6765	-2.6852	-2.9505	-3.5253	-1.6842	-3.528	-2.978	-2.5814	-3.3028
6.812	6.0717	6.1863	5.3341	7.4787	7.3827	6.1711	6.5893	7.1255	7.144	6.2151	6.2813	6.1436	6.0021	5.4014	6.9223	7.5125	6.5546	7.53	7.0678	6.1699	6.4318	6.2945	7.0329	7.9333	7.2017	6.3282	6.7701	6.2342	8.0317	7.0681	5.783	6.6131	7.9441	6.5368	7.4484	7.0201	8.0675	6.2549	6.473	6.8807	6.787	7.1087	6.409	6.5822	7.4994	6.4403	5.1091	6.598	6.0071
-13.681	-12.463	-13.22	-12.834	-14.681	-12.618	-11.904	-13.471	-12.831	-12.851	-13.627	-14.011	-12.414	-12.628	-13.223	-13.275	-12.348	-13.308	-14.885	-12.341	-13.616	-13.508	-14.025	-13.811	-12.534	-13.675	-13.537	-13.69	-12.104	-13.398	-11.992	-12.426	-13.483	-12.968	-13.707	-12.989	-13.236	-13.952	-13.304	-12.927	-13.93	-13.303	-11.586	-14.539	-14.607	-12.215	-12.208	-14.283	-12.86	-13.461
8.7129	7.8457	9.0965	7.4952	8.838	8.3122	9.0959	8.1674	8.0622	9.6631	7.6956	7.7413	7.9099	8.8832	8.0902	8.8215	8.126	8.3432	9.2153	7.8587	8.0305	8.1778	7.0747	9.1972	8.9302	8.8776	8.8471	9.0892	7.5376	10.473	8.5781	7.2859	9.9604	8.9748	9.2915	8.1711	9.29	8.8459	7.5731	8.3112	9.0845	8.2807	7.6837	7.9417	7.7702	8.5342	7.7928	8.5435	7.5276	8.1555
1.7442	1.422	2.3815	1.7698	3.0799	1.4355	1.7413	2.0704	0.71435	1.1609	1.5415	2.4363	0.74846	1.271	2.1666	2.7383	1.7294	2.1683	1.8231	1.1962	1.1582	0.4509	2.7628	1.7279	1.5854	2.1894	1.6814	1.404	1.0916	2.3133	1.9563	1.134	0.85949	2.2216	1.3119	1.6104	1.5714	2.1124	1.6018	0.91604	1.2102	2.5451	1.5034	1.4109	1.4313	0.64547	1.9386	2.0544	1.4074	1.5147
-3.3755	-4.4497	-4.2499	-2.9594	-3.4253	-4.0807	-3.5031	-3.1472	-4.1411	-3.8654	-4.0181	-3.8141	-3.1749	-4.4835	-2.9675	-3.8282	-3.4648	-4.677	-3.2177	-4.2191	-3.6462	-3.7806	-3.9727	-3.311	-3.093	-4.1637	-3.5789	-4.1421	-4.0083	-3.2973	-3.0835	-3.8638	-3.9914	-2.8383	-3.4296	-2.0182	-3.6962	-3.4596	-3.898	-4.1268	-3.9144	-4.2382	-2.6431	-4.0056	-4.01	-3.501	-3.8008	-3.2352	-3.4714	-3.2885
-0.37023	-1.3361	-0.58497	-0.55498	-0.4755	0.2501	0.34668	-0.8496	0.52514	-0.24046	-0.26932	0.9258	1.1812	0.17588	0.86776	0.43961	0.165	0.16444	-0.76992	-0.24517	-0.33905	0.29451	-0.63862	0.47144	0.15208	-0.68611	-0.35695	0.48157	-0.65066	0.059013	0.75855	0.4021	0.038484	-0.13789	0.15369	-0.3937	0.63236	-0.46097	-0.40205	-0.43182	0.58885	0.14227	0.69354	-1.0622	1.008	-0.78138	-0.12162	0.13257	0.043129	-0.32317
-0.48842	-1.6095	-3.05	-2.1172	-0.91465	-1.7516	-1.1269	-1.2138	-1.8497	-1.5323	-1.4555	-1.8696	-0.88569	-1.2496	-0.90998	-0.98249	-1.546	-1.9929	-1.1387	-1.7231	-1.5801	-0.50705	-1.0034	-1.25	-1.7473	-1.4498	-1.1106	-1.1426	-1.6638	-0.97801	-2.149	-1.9935	-0.58346	-1.3834	-1.472	-0.74638	-1.4193	-1.7633	-1.9757	-1.5822	-1.343	-1.6159	1.1127	-1.555	-0.95658	-1.2686	-1.4016	-0.95006	-1.668	-2.9615
-0.45274	-0.17576	-1.1037	-0.51601	-2.2145	-1.0255	-2.2083	-1.8269	-2.0157	-2.6947	-3.1375	-1.3416	-1.23	-0.38871	-1.2105	-2.036	-1.723	-0.70518	-1.8991	-1.1435	-1.607	-1.169	-1.6479	-1.0981	-0.69735	-1.5277	-2.1201	-1.3785	-0.97499	-1.9197	-0.97631	-1.1625	-0.45209	-0.35258	-1.8062	-0.75959	-0.83282	-1.4451	-1.0053	-1.633	-1.0442	-0.58066	-0.55684	-1.9217	-1.9338	-1.1776	-1.144	-0.9657	-1.9238	-1.5254
-11.743	-11.054	-11.426	-10.328	-11.805	-10.086	-10.551	-9.6914	-11.012	-10.837	-10.622	-10.097	-10.649	-10.709	-11.338	-10.766	-11.006	-9.5147	-11.036	-11.489	-11.251	-10.922	-12.106	-11.242	-11.082	-9.5299	-10.305	-11.356	-12.651	-10.298	-10.862	-10.689	-9.7429	-10.963	-11.252	-11.058	-11.049	-10.25	-10.912	-11.969	-9.1067	-10.942	-10.777	-11.003	-11.156	-11.146	-11.362	-10.005	-11.08	-11.28
-5.896	-6.9574	-6.2099	-5.699	-6.9848	-6.9604	-7.3124	-5.7628	-5.9663	-6.0216	-6.8116	-5.1164	-6.3736	-6.6904	-6.1209	-5.906	-6.6317	-6.9159	-6.568	-5.8518	-6.3504	-5.2939	-6.9577	-7.6563	-6.2151	-5.5142	-6.1389	-5.5245	-7.5309	-6.2904	-5.7144	-6.561	-7.0528	-6.4111	-7.3295	-6.4581	-6.1063	-7.106	-6.2499	-5.2268	-6.1962	-6.0206	-7.6484	-5.372	-7.0326	-6.1556	-6.9878	-5.9667	-6.8913	-8.0881
10.179	9.7155	9.0561	9.4838	9.8871	10.148	9.2278	9.5768	9.3379	9.1944	8.8014	10.249	10.344	10.139	9.8234	10.72	9.2924	10.082	9.9739	10.838	10.19	9.343	9.8646	10.452	10.768	10.529	10.094	10.284	9.9194	10.038	9.285	10.123	10.122	10.276	9.2393	9.9898	9.0277	9.1732	10.106	9.9587	9.9276	8.8448	11.292	10.374	9.4968	10.579	9.6786	9.8984	9.4113	9.564
-3.8085	-2.4412	-3.7666	-3.8278	-2.8064	-2.5897	-2.5356	-2.5376	-3.2344	-4.6198	-3.3371	-1.4103	-3.8208	-4.0095	-3.6204	-2.9961	-3.8666	-3.1686	-2.5634	-2.9343	-2.8156	-2.1281	-3.8814	-3.1604	-2.8542	-2.6492	-3.0233	-4.414	-3.0646	-2.7044	-3.2211	-2.9984	-3.3868	-2.8606	-4.0672	-2.6663	-2.9803	-4.6068	-3.1793	-3.4245	-3.8662	-3.4895	-3.7872	-3.3467	-2.8315	-3.4392	-2.5748	-3.0232	-3.3897	-3.9184
-9.5839	-9.1091	-8.5446	-9.5526	-8.3897	-8.8357	-8.7688	-9.9359	-9.6414	-8.7012	-8.0067	-8.6172	-8.4946	-9.1196	-10.515	-8.8146	-8.4036	-9.7839	-10.01	-9.7564	-8.3823	-8.6105	-8.3925	-9.1156	-9.078	-9.6499	-9.1936	-8.6095	-7.4798	-9.2373	-9.5266	-8.3882	-9.1698	-9.5353	-8.1454	-9.0642	-8.6846	-8.4785	-9.0682	-8.9581	-8.6394	-8.6599	-7.9548	-8.9787	-8.5566	-9.7608	-9.2631	-9.2789	-8.411	-8.3259
-22.085	-21.496	-21.432	-21.897	-22.146	-23.041	-21.878	-21.56	-21.083	-21.396	-21.663	-22.947	-22.446	-22.097	-22.103	-21.914	-21.886	-21.897	-22.387	-22.198	-21.761	-22.43	-22.077	-22.137	-22.368	-22.106	-22.042	-22.494	-21.446	-22.819	-22.312	-21.638	-21.492	-22.304	-23.403	-21.501	-21.081	-21.257	-22.32	-22.216	-21.289	-21.272	-23.284	-22.551	-22.123	-22.421	-22.673	-22.953	-22.593	-22.808
-3.9632	-3.3518	-3.4598	-2.7315	-2.9737	-3.9513	-3.4589	-3.0533	-2.663	-2.3296	-3.3336	-2.5921	-3.4518	-4.7398	-3.0663	-3.3623	-3.9536	-3.1837	-4.8748	-2.3686	-2.813	-3.2259	-2.6976	-4.3753	-2.8274	-4.1655	-3.0826	-3.6811	-3.687	-2.574	-2.391	-3.537	-4.3103	-3.9775	-2.74	-3.6154	-2.8857	-3.1399	-3.5335	-3.0082	-3.2635	-3.989	-3.3946	-4.8069	-2.6032	-2.9385	-2.862	-3.6298	-3.2596	-3.4081
-13.481	-12.201	-13.109	-12.502	-12.728	-13.559	-12.293	-12.478	-12.682	-13.158	-13.295	-12.849	-13.501	-13.176	-12.838	-12.684	-13.428	-13.101	-12.338	-13.667	-13.553	-13.831	-12.684	-13.212	-13.474	-13.73	-13.795	-14.237	-13.013	-12.578	-13.503	-13.398	-12.746	-13.82	-12.887	-13.185	-12.924	-13.948	-11.812	-12.209	-13.045	-12.47	-13.109	-13.075	-13.631	-13.686	-13.456	-14.343	-13.698	-12.126
-2.092	-2.1943	-1.3704	-0.6994	-1.27	-0.70449	-0.87013	-1.3932	-0.13831	-0.89647	-0.83056	-2.0897	-1.776	-0.96294	-1.0385	-1.5927	-1.387	-0.85628	-2.279	-2.2916	-0.57175	-0.1562	-1.6626	-0.022704	-1.7556	-0.68683	-1.7185	-2.3971	-1.3233	-1.1774	-0.90725	-1.8884	-2.0096	-1.5131	-0.89488	-2.4075	-1.2814	-2.7903	-0.84336	-2.0217	-2.0295	-0.97099	-0.041914	-2.0186	-0.5991	-0.67457	-1.5372	-1.0968	-1.4446	-1.7031
-0.2496	0.16396	0.31052	0.50029	-0.49582	-0.014979	1.2334	0.45655	1.1825	0.2388	-0.41141	0.46827	-0.45183	0.41901	0.15784	-0.16783	-0.1543	0.92796	-0.49072	0.1858	0.57111	0.22482	0.83671	-0.03118	1.056	0.076126	1.3182	1.634	0.71024	0.35865	2.096	0.36501	1.0002	0.24774	0.24621	-0.59907	0.56027	0.74388	0.59989	2.1934	0.77228	-0.095424	0.35009	0.9153	0.023843	0.54583	1.5506	0.96558	0.74079	1.0633
-15.535	-15.192	-13.966	-14.435	-15.091	-14.834	-15.621	-15.152	-14.125	-14.624	-15.534	-14.778	-14.617	-14.923	-15.315	-14.663	-14.325	-14.757	-13.934	-14.575	-14.759	-13.968	-14.894	-14.4	-14.061	-14.139	-15.154	-14.366	-14.009	-14.142	-15.011	-14.329	-15.379	-15.973	-14.628	-14.808	-15.063	-14.026	-13.77	-15.272	-14.738	-13.751	-14.866	-14.732	-14.059	-15.653	-15.203	-14.744	-13.717	-14.327
8.048	7.692	9.1067	8.0714	9.3397	9.4577	9.083	9.0985	8.5814	7.8178	8.5563	10.24	9.2213	9.1985	7.9808	9.2443	8.5957	9.3213	8.4354	7.1691	8.4131	9.4368	8.3947	8.2143	8.154	8.9124	8.5468	9.318	8.2262	8.0324	8.1753	8.3988	8.8129	10.452	8.0039	8.9534	8.7829	8.1181	9.0481	8.9359	9.5461	8.3133	8.7541	8.3308	8.4513	9.2651	9.0091	8.933	9.0328	8.2674
-20.498	-21.154	-20.923	-20.656	-21.021	-20.612	-21.597	-21.897	-21.182	-20.528	-19.338	-20.756	-22.26	-21.459	-20.455	-20.342	-20.708	-21.634	-21.628	-20.845	-21.903	-20.637	-20.06	-21.306	-20.59	-20.999	-20.537	-21.4	-20.51	-21.014	-21.701	-21.163	-21.165	-20.695	-21.286	-20.41	-21.595	-20.359	-21.561	-22.125	-20.492	-20.368	-20.526	-21.389	-20.758	-20.063	-20.069	-20.538	-20.747	-19.562
5.6409	4.8416	5.8036	5.256	4.4453	5.1561	4.9229	6.1179	4.8052	6.3874	5.6687	5.9157	5.6911	5.6806	5.1497	5.7941	5.0701	5.4236	4.8766	5.8274	4.611	5.4841	4.7169	5.2447	4.8112	6.8208	5.8643	5.6852	5.6791	6.2272	5.2497	4.2347	5.7617	5.2912	5.4992	4.54	6.2278	4.6564	5.1928	5.406	5.2129	4.6645	5.6045	6.3282	5.4341	5.8119	5.149	5.4148	5.3998	5.7867
-3.382	-2.3966	-3.6561	-2.1543	-2.9149	-3.0142	-3.871	-3.491	-3.2709	-2.8198	-3.3944	-4.4152	-3.2719	-1.7946	-3.6243	-2.7738	-3.9054	-3.214	-2.1212	-4.0116	-3.3425	-3.1617	-2.1911	-2.8395	-3.355	-2.7749	-3.3256	-1.899	-3.2752	-2.9339	-3.3766	-2.1243	-3.565	-3.2334	-3.5574	-2.0542	-3.2478	-3.0157	-3.4274	-3.816	-3.0822	-4.4136	-2.1317	-4.4862	-4.336	-4.4127	-3.3184	-3.1218	-3.1398	-3.1032
-0.76632	-1.8909	-2.1515	-0.7816	-1.4128	-0.74531	-2.2018	-1.0643	-1.4947	-1.1152	-1.0882	-1.1534	-0.89715	-0.86972	-0.55002	-0.47103	-0.70759	-1.8293	-1.5972	-1.7167	-1.3532	-2.0452	-1.8109	-1.819	-1.9704	-1.645	-1.1411	-1.3081	-1.9349	-0.69485	-1.789	-0.66682	-1.3367	-1.23	-2.0725	-0.98759	-1.805	-1.5888	-1.1382	-1.6237	-1.6766	-0.44083	-0.76708	-1.0682	-1.1646	-1.3643	-1.6032	-0.89452	-0.48673	-1.6302
5.1339	6.11	5.7386	5.9364	5.4468	6.0109	5.4521	5.9834	5.2134	5.8915	5.0095	5.6682	5.5451	5.799	6.5692	4.7787	5.1835	5.5323	4.9257	5.0055	6.0355	5.498	5.4205	5.8111	5.6732	5.0728	4.9616	5.1098	6.0022	6.0393	5.1902	6.0778	4.9118	5.3516	5.2491	5.0241	5.8387	5.0759	5.1833	5.7304	5.7369	4.6531	5.6661	6.0202	5.7806	5.5419	4.9582	5.554	6.2012	6.2677
-4.3768	-3.8696	-2.411	-2.8494	-1.3968	-1.983	-3.3175	-1.8983	-2.5188	-2.7745	-3.005	-2.8358	-3.3133	-2.8224	-3.7703	-2.8214	-2.2796	-1.502	-2.8925	-2.8038	-3.2286	-3.2476	-2.644	-3.242	-1.6515	-2.8442	-2.5066	-2.4305	-2.4397	-1.9429	-1.6055	-2.2112	-2.2474	-2.193	-2.8732	-2.7798	-3.5637	-3.218	-2.1049	-3.3038	-2.4251	-2.3637	-2.3543	-2.9287	-1.9565	-2.0769	-3.4436	-2.2475	-2.0852	-2.6355
3.4694	2.5749	3.0067	2.5925	2.9082	2.3649	3.06	2.9026	3.1669	3.3141	2.7205	3.6719	2.5256	3.5046	3.4525	2.6257	3.5693	2.4627	3.18	2.7215	1.8233	2.9144	1.5911	4.077	3.2284	2.6795	3.8028	3.2756	1.9297	3.0873	4.1191	3.5792	3.8986	3.3519	3.947	2.9172	3.0127	3.3218	3.0944	3.2996	3.2427	3.7657	2.7869	3.9823	3.4266	2.5499	1.9288	2.5484	3.4094	1.5245
-10.041	-9.6231	-8.107	-9.292	-9.8794	-9.606	-8.8875	-8.8733	-9.388	-8.8737	-9.8528	-9.572	-8.4445	-9.0187	-10.096	-10.019	-10.224	-9.0023	-8.5975	-8.8353	-8.4824	-8.989	-10.195	-8.6599	-9.297	-9.5697	-9.5228	-10.064	-8.7631	-9.8008	-8.5518	-10.135	-9.0772	-9.7572	-9.5434	-9.7871	-8.537	-8.9415	-8.9096	-9.2976	-10.457	-8.4615	-10.372	-9.0883	-9.1789	-8.8585	-10.39	-9.7715	-9.4368	-9.2323
-8.8426	-9.8941	-9.4711	-7.6509	-8.855	-8.812	-8.897	-8.6723	-8.484	-8.5607	-9.475	-8.9921	-9.291	-10.15	-9.6699	-9.1714	-9.3159	-9.3004	-8.0381	-10.256	-9.125	-9.0373	-9.2931	-8.1102	-8.2947	-7.2928	-8.2898	-8.7912	-7.9486	-7.6273	-9.3658	-8.9678	-9.5588	-8.6715	-9.633	-7.1652	-10.122	-8.1063	-7.785	-7.9064	-8.3431	-8.792	-9.6516	-9.6291	-9.3897	-8.5322	-9.1273	-9.9862	-9.3924	-8.6643
-5.1982	-5.3417	-5.3348	-5.9589	-5.5733	-5.7938	-4.8833	-4.698	-5.3648	-5.7235	-5.5298	-4.5412	-5.9279	-5.7533	-4.9859	-5.8803	-6.493	-5.8461	-5.8278	-4.9589	-5.6496	-6.1514	-5.2262	-5.7566	-4.5901	-6.1594	-6.2316	-5.7386	-6.0542	-6.1898	-5.1921	-5.6214	-6.1893	-5.4646	-5.7303	-4.878	-5.729	-4.8737	-5.6267	-5.6279	-5.991	-6.8646	-5.7137	-5.5946	-6.245	-5.5344	-5.2103	-6.1973	-4.9488	-5.3518
6.7539	7.2645	5.0827	7.0806	6.7205	6.447	7.3755	5.8609	6.8351	8.3685	7.8526	8.0765	6.4692	6.964	6.8594	5.2076	7.1419	5.8105	6.9256	6.1638	7.4361	6.0962	7.8168	7.0935	6.3674	6.6968	7.5865	7.6293	7.042	6.1954	6.148	6.8891	7.2298	6.4182	7.1355	6.8838	7.2253	7.7599	6.4269	6.7012	6.1745	6.8379	7.1084	6.7494	6.8974	7.2721	5.9895	6.5146	6.3508	6.6122
-2.5244	-1.564	-2.8049	-1.4346	-1.9956	-1.8353	-1.4175	-1.926	-2.2927	-2.4592	-0.54036	-2.323	-2.2405	-2.1789	-2.0245	-0.61355	-1.9261	-3.082	-1.862	-2.439	-2.6693	-2.24	-1.5899	-0.85589	-2.6544	-1.1049	-1.9161	-1.5257	-1.1259	-1.9687	-2.9458	-1.6672	-1.6173	-1.4239	-2.3428	-2.7724	-1.4542	-1.7528	-2.0115	-1.6732	-0.71698	-2.4688	-2.89	-2.055	-1.7815	-1.2478	-1.9469	-2.3345	-1.5531	-1.852
6.8302	8.4923	8.26	7.2132	7.5084	8.1323	7.1808	7.8693	7.802	7.7512	8.1103	8.8185	8.714	7.3827	7.1118	8.538	7.2878	7.9984	7.6764	7.623	8.0739	8.9468	8.3962	8.2297	8.3087	8.0891	8.7751	7.5401	8.9171	9.6929	7.1426	8.6214	8.422	8.7326	8.716	6.2779	6.5386	9.16	7.7379	7.4278	8.5806	8.809	7.3273	6.7479	8.3845	7.9155	8.6343	8.0861	6.3323	7.3815
-9.7645	-8.6185	-8.2437	-9.9803	-8.9424	-10.293	-9.3724	-8.1292	-9.0065	-9.5531	-9.412	-9.198	-8.9557	-9.755	-8.8417	-9.4343	-8.5145	-9.6526	-8.0122	-9.551	-9.6018	-8.4799	-8.9366	-9.7978	-9.9049	-9.8793	-9.0369	-9.8252	-8.286	-8.7295	-9.6029	-9.6254	-8.7119	-9.2441	-9.3124	-8.9046	-9.6286	-9.87	-9.8443	-9.3038	-9.2413	-9.423	-10.263	-9.5246	-10.161	-8.4414	-9.9573	-9.0765	-8.5094	-9.6233
0.82484	1.9027	1.379	2.1253	2.3434	1.1583	1.6751	2.4117	1.0081	1.6204	2.3364	0.77813	1.6988	1.6655	1.0906	1.8674	1.8006	1.5502	0.86985	2.1859	2.496	2.7578	1.9945	1.4581	2.2328	1.6621	1.7751	1.9067	1.029	1.7404	1.3096	2.2935	1.5201	0.55608	0.72896	3.7723	1.909	2.1435	1.1409	2.2635	1.6273	0.72886	1.3533	1.0108	1.1099	3.0702	1.5576	0.25684	1.9416	2.5542
8.4134	7.5232	8.0504	7.6483	8.0251	7.7117	7.0115	7.2897	8.549	6.9997	8.2982	7.5753	9.2584	8.2268	7.7845	8.4752	8.0497	7.7402	8.1151	8.6679	8.2162	7.5701	8.7962	7.4828	6.8015	8.4822	8.3013	9.0857	8.2225	7.4349	7.4884	8.0073	7.7458	8.3948	8.0136	6.6707	7.9543	9.0822	7.4393	9.0553	7.5289	8.5439	6.9419	7.8035	7.2475	7.4667	7.9142	7.3233	8.2458	7.543
-6.9062	-8.583	-6.7387	-7.0535	-8.1773	-7.9933	-6.658	-6.8167	-7.1679	-6.8749	-7.5914	-7.6481	-8.1871	-6.886	-6.9008	-7.6057	-7.1052	-7.1915	-7.4502	-6.5921	-7.1143	-7.9102	-6.1862	-7.5632	-8.1368	-6.36	-8.8871	-7.4731	-7.1402	-8.5608	-7.852	-7.2513	-7.4872	-7.6607	-7.4713	-7.808	-6.644	-6.9995	-6.098	-7.5884	-7.4785	-6.4798	-7.1488	-7.5244	-8.2517	-8.7224	-8.3303	-8	-7.2399	-7.746
-11.629	-10.487	-10.976	-9.7085	-9.6583	-10.736	-10.25	-10.781	-10.033	-11.372	-10.53	-11.233	-10.432	-11.294	-10.282	-10.732	-10.644	-10.231	-10.71	-11.485	-10.764	-11.412	-10.402	-9.6463	-10.751	-11.585	-10.364	-10.643	-10.507	-10.748	-10.586	-10.575	-11.331	-10.978	-10.652	-10.515	-11.758	-9.8442	-10.658	-10.924	-11.628	-9.9313	-11.689	-9.9477	-10.808	-11.419	-10.555	-11.039	-9.6513	-10.834
-2.6337	-1.7649	-1.8372	-2.3175	-2.2522	-0.85571	-1.9697	-2.4949	-1.528	-1.7625	-2.9073	-3.5643	-2.9729	-2.1926	-2.9652	-2.037	-2.4632	-2.5269	-2.0801	-2.8041	-2.385	-3.1316	-1.7606	-2.1773	-3.2718	-2.0174	-1.8745	-2.2162	-3.1226	-2.1916	-2.6065	-1.0089	-2.3606	-2.6067	-2.7263	-2.5786	-2.2703	-2.68	-3.5038	-2.4768	-3.0183	-3.4327	-3.1575	-2.8147	-3.1183	-3.3321	-2.4825	-2.9887	-2.3549	-1.4567
3.177	3.2615	2.008	3.1251	2.9713	3.1102	1.4472	3.1946	1.5874	3.0253	3.5468	2.6948	2.5456	4.1753	3.1911	3.5425	3.1149	2.5043	3.5839	2.7052	2.4321	3.7188	3.1156	2.7825	2.4313	2.6985	2.8592	3.61	2.3089	3.6394	3.406	2.9399	3.8556	3.0586	2.8317	2.2812	1.7147	2.701	2.7633	3.5929	3.5274	2.0402	3.2844	2.8818	3.0346	2.9894	2.7446	3.3478	2.3224	2.8266
0.19368	1.1372	-0.2005	0.55781	-0.33525	-0.10003	0.61606	-1.118	-0.21874	-0.83918	0.10186	-0.86249	-0.23634	0.53046	-0.3954	-0.49298	0.20566	0.61184	-0.017291	0.32847	-0.25829	0.39034	-0.045522	1.0219	-0.039271	0.92	-1.2616	0.85268	0.28223	-0.61181	-0.054246	-0.4364	0.53347	-0.83129	-0.31591	0.38305	0.21488	-0.40477	-0.85215	-0.48053	1.8288	0.21367	-0.94083	0.0074649	-0.37579	0.76799	-0.35479	0.79971	0.021509	1.2538
-4.0891	-4.3161	-3.8637	-4.2455	-4.6306	-4.6528	-4.3286	-4.6525	-4.41	-4.6887	-3.8253	-5.4472	-3.7603	-4.6662	-3.9301	-4.0497	-4.5079	-4.8956	-3.1331	-4.2669	-4.7633	-4.0716	-3.9476	-4.6477	-4.2215	-4.9038	-4.5047	-4.3888	-4.0548	-3.5086	-5.57	-3.4579	-4.3839	-5.0976	-4.0615	-4.0432	-3.7454	-3.7237	-6.0098	-4.237	-4.4335	-4.8887	-3.7675	-4.4974	-4.4774	-5.1823	-3.6993	-3.5071	-5.1999	-4.6339
-2.3376	-1.0391	-0.6921	-1.9857	-1.4935	-0.68486	-1.2532	-1.9905	-1.6417	-2.4957	-1.3471	-1.1283	-0.64447	-1.9311	-1.9031	-2.5273	-2.2953	-1.4363	-1.3017	-3.3342	-0.54053	-1.3159	-1.2173	-0.36965	-1.7881	-1.2388	-1.4274	-1.1641	-0.88133	-1.1101	-2.0682	-1.6053	0.12033	-1.6267	-1.662	-1.5342	-1.3526	-1.1731	-0.64009	-0.85216	-1.9774	-0.9558	-1.6429	-1.8472	-2.6928	-1.3109	-1.3751	-1.6841	-2.004	-1.1752
-11.521	-11.712	-11.585	-12.877	-10.766	-12.214	-11.976	-10.789	-11.491	-10.944	-12.668	-11.061	-11.247	-10.339	-11.949	-12.176	-10.788	-11.528	-12.361	-11.564	-11.176	-10.896	-11.886	-12.199	-11.248	-12.041	-12.491	-10.945	-11.671	-11.663	-10.898	-11.513	-12.219	-11.99	-12.127	-10.85	-11.83	-11.911	-11.757	-12.412	-11.557	-11.606	-11.744	-12.585	-10.302	-11.433	-10.81	-11.644	-11.291	-12.105
-9.6466	-10.259	-9.6913	-10.146	-10.341	-11.023	-10.93	-9.3438	-11.153	-10.191	-11.977	-8.743	-10.747	-10.338	-10.362	-9.2733	-9.7017	-10.05	-10.101	-9.9382	-10.652	-10.14	-9.8722	-10.074	-10.059	-9.0597	-10.008	-9.2816	-11.175	-10.425	-10.909	-9.2723	-10.432	-9.7085	-9.5045	-10.136	-9.7341	-10.049	-10.255	-9.6304	-9.9179	-10.365	-9.9118	-11.547	-9.5605	-9.6018	-8.9767	-9.9613	-10.146	-11.133
-2.7449	-2.4018	-2.4987	-2.8572	-2.3029	-2.7888	-2.1852	-2.0012	-3.3573	-2.8837	-1.7592	-2.5777	-3.9295	-3.096	-3.3568	-2.8647	-2.2905	-1.793	-3.0072	-2.5463	-1.8619	-1.3019	-2.4309	-2.2728	-3.323	-3.2017	-0.87011	-2.2012	-2.8165	-1.8972	-2.4616	-2.6783	-3.0876	-2.3777	-1.8599	-1.2833	-2.3761	-3.2125	-3.0945	-3.3545	-1.9159	-2.7912	-2.1916	-2.8294	-2.8354	-1.4989	-3.0386	-1.6567	-3.5871	-2.7323
5.5784	5.0782	4.596	5.1608	5.6555	4.7916	5.4941	4.9344	6.3143	5.5713	6.7379	6.6043	5.1278	5.768	5.0941	6.0782	5.5752	4.9944	5.3553	6.2863	4.8488	6.6617	5.7365	5.5759	6.9853	4.8305	6.2958	6.7081	6.1093	6.4736	6.0802	5.9669	5.593	5.6413	5.6914	6.0936	5.4426	5.2719	5.7261	6.1275	5.0482	4.5006	6.2278	5.3369	5.0256	5.7103	6.6245	6.3865	5.3703	5.5745
-0.85564	-1.9381	-0.61009	-0.92344	-1.2753	-2.0921	-0.65599	-0.75507	-1.2539	-2.3384	-0.96475	-0.91547	-0.61792	-1.7274	-1.6123	-0.42876	-2.0113	-1.2409	-1.7771	-1.7115	-0.1552	-2.3368	-0.53717	-1.5546	-1.5845	-0.90276	-1.3121	-0.75622	-1.2743	-1.2089	-2.1527	-0.73517	-1.8327	-0.56601	-2.3321	-1.1499	-0.85906	-0.41538	-1.7954	-2.8904	-1.0647	-2.2321	-1.4961	-1.0779	-2.6448	-1.6476	-1.4281	-1.2308	-1.0347	-0.78872
-5.8662	-5.2404	-4.076	-5.1334	-5.0338	-5.4741	-5.1814	-5.4577	-4.8717	-3.9509	-5.3778	-5.0268	-4.9739	-5.3253	-4.519	-5.2286	-5.1258	-5.3087	-4.2257	-4.744	-4.3123	-5.8407	-5.7924	-5.3621	-4.7264	-5.7034	-5.4379	-4.7899	-4.8572	-5.4989	-4.4073	-5.1449	-5.8561	-5.6492	-5.1841	-5.4186	-3.7336	-4.8668	-4.3581	-5.5052	-5.1888	-3.7042	-4.3103	-4.6176	-5.062	-4.4232	-6.189	-4.1205	-4.7889	-5.7403
-10.766	-10.145	-10.619	-10.953	-11.501	-11.886	-10.599	-9.5773	-10.996	-10.896	-11.372	-10.372	-10.204	-9.4216	-11.801	-10.898	-10.811	-10.929	-11.484	-10.716	-10.888	-9.7933	-10.015	-10.057	-12.266	-9.7495	-10.206	-10.607	-10.013	-10.693	-9.961	-11.155	-10.645	-11.013	-10.301	-10.271	-10.456	-11.48	-10.478	-11.408	-10.245	-10.091	-10.913	-10.609	-11.698	-10.434	-10.839	-9.9397	-11.209	-11.233
-1.6041	-1.6921	-2.3575	-1.2485	-2.1963	-1.3476	-1.082	-0.89452	-2.1201	-1.7252	-0.89809	-1.8151	-0.46957	-1.8289	-1.8585	-0.85524	-1.5188	-1.3897	-2.5595	-0.89179	-0.47624	-0.84229	-1.1313	-0.6443	-0.33537	-1.8112	-0.38562	-1.1524	-2.4131	-0.99983	-0.93423	-1.4891	-2.6662	-1.3433	-1.0931	-1.157	-0.62667	-1.4963	-1.203	-1.7222	-1.5285	-1.1105	-1.426	-0.77785	-1.2512	-2.1257	-1.1232	-1.1083	-1.1683	-1.7987
-12.327	-13.886	-11.284	-13.166	-13.097	-12.864	-12.531	-12.83	-13.114	-13.712	-12.653	-12.373	-12.837	-12.044	-13.391	-12.68	-13.972	-13.543	-12.329	-12.157	-13.218	-13.242	-12.766	-12.687	-12.589	-13.086	-12.638	-13.02	-12.58	-12.59	-14.679	-11.401	-13.17	-11.829	-12.586	-13.679	-12.102	-12.526	-12.569	-12.541	-13.658	-13.163	-12.589	-12.531	-12.902	-12.435	-12.778	-12.384	-12.563	-12.852
-13.434	-13.126	-12.932	-14.015	-13.973	-12.871	-13.004	-12.021	-12.789	-13.592	-12.486	-13.28	-12.505	-14.082	-12.754	-13.552	-12.367	-14.548	-13.031	-12.848	-13.083	-12.165	-13.372	-13.192	-14.462	-13.407	-13.466	-12.542	-13.032	-13.942	-13.187	-13.177	-13.017	-12.08	-14.364	-13.066	-13.378	-12.714	-13.531	-13.719	-13.583	-13.644	-12.741	-13.006	-13.425	-12.756	-13.073	-13.621	-13.474	-13.374
2.2693	4.3137	2.7447	3.7504	2.5286	3.5747	3.1592	3.449	1.9308	3.3406	2.8358	3.1622	2.9434	3.6974	2.0569	3.4283	1.4279	2.9793	3.2073	2.959	1.919	2.7234	2.2686	3.0314	3.6547	2.4524	3.7295	3.18	3.5164	3.4609	2.95	2.8406	3.2234	3.3242	2.0546	3.2848	3.133	2.6064	2.1024	1.9417	3.1142	2.8196	2.3036	2.2978	2.7817	3.1073	2.0924	3.574	2.5567	3.7082
-0.91293	-0.36601	0.11483	0.12439	-0.041378	-0.051547	-1.1614	-1.3727	-1.2876	-0.98083	-0.68428	0.35998	-1.9599	-0.88362	-0.98274	-0.86918	-0.26065	0.020276	-0.40682	-1.397	-0.87059	-1.0315	0.17894	-1.3185	-1.6061	0.53249	0.26983	-0.98193	-0.93977	-0.37647	-0.36906	-0.75526	0.040321	-1.2433	0.55438	-1.0483	-0.76282	-0.90952	-1.2374	-0.76868	-0.27566	-1.2516	-0.24218	-0.113	-1.3284	0.17654	0.32319	-1.1239	-0.30469	-0.74561
-6.6885	-7.201	-7.0498	-7.3727	-6.9689	-6.9387	-6.8076	-6.0493	-6.6624	-6.9768	-5.3537	-6.1777	-7.9018	-6.0342	-6.5397	-7.2876	-6.6233	-8.2637	-6.114	-6.9339	-5.9564	-7.3837	-7.1462	-5.8669	-6.0925	-5.9198	-5.8358	-6.0551	-6.343	-6.3723	-6.1037	-7.2111	-7.0748	-6.8107	-6.6258	-5.9059	-5.466	-5.8764	-5.682	-5.8716	-6.0672	-5.6175	-5.8971	-5.5981	-7.0185	-6.5508	-6.5524	-6.7178	-7.0329	-6.3347
-14.704	-14.297	-13.757	-14.704	-14.297	-14.247	-14.868	-14.642	-14.745	-14.738	-14.174	-14.693	-14.623	-14.517	-14.783	-13.934	-13.579	-16.525	-14.408	-15.05	-14.359	-14.409	-15.203	-15.192	-15.055	-14.905	-14.635	-14.733	-14.568	-14.173	-14.588	-15.135	-14.1	-15.021	-14.717	-14.126	-14.202	-14.074	-14.407	-14.208	-15.581	-14.176	-15.467	-12.748	-14.794	-13.821	-14.695	-14.593	-14.615	-14.716
-12.163	-11.497	-10.371	-11.09	-11.147	-10.841	-10.949	-10.795	-11.121	-10.05	-10.6	-10.821	-10.867	-11.155	-10.291	-11.409	-11.188	-10.496	-10.665	-11.119	-11.013	-10.996	-10.867	-11.572	-10.758	-10.961	-10.669	-10.291	-11.005	-9.5893	-10.88	-11.545	-11.139	-11.718	-10.571	-9.7567	-10.812	-11.228	-11.489	-10.542	-11.692	-11.122	-10.09	-11.507	-10.914	-10.207	-10.736	-11.019	-10.108	-9.3434
-10.948	-11.283	-10.312	-10.599	-9.951	-11.053	-10.447	-9.9941	-10.457	-9.3654	-9.8813	-10.968	-10.216	-10.369	-10.715	-10.002	-9.8231	-9.7014	-10.932	-9.9984	-9.8918	-10.611	-10.42	-10.994	-11.376	-9.3955	-10.747	-9.9179	-10.148	-10.295	-11.477	-9.9956	-8.7655	-9.6542	-10.361	-10.86	-9.7796	-9.6803	-9.2079	-10.478	-10.418	-9.0731	-10.179	-10.397	-9.5621	-9.6511	-10.741	-10.774	-10.603	-8.9628
-1.4724	0.40668	-0.5412	-0.84936	-1.9876	-1.2293	-1.1557	-0.78009	1.0236	-1.3143	-1.3264	0.25129	-1.8596	-0.87528	-0.98774	0.26837	-0.51475	-0.87573	-0.16955	0.53789	-1.3293	-1.605	-1.7985	-1.5946	-1.2141	-0.92453	-0.44646	-1.7224	-1.4021	-1.9272	-0.18445	-0.45078	-0.81296	-1.1893	-0.028858	-1.0898	-0.11323	-1.0637	-0.47281	-0.36879	-0.58769	-1.6311	-1.1316	-0.82424	-0.44738	0.019297	0.15728	-0.40548	-0.30572	-0.43529
-13.278	-12.968	-12.061	-12.483	-13.913	-13.038	-13.666	-13.55	-12.173	-12.952	-13.114	-12.71	-13.296	-12.029	-13.415	-12.651	-13.383	-13.628	-11.215	-12.098	-13.627	-13.078	-13.198	-13.328	-14.095	-12.572	-13.126	-12.787	-12.583	-12.574	-12.654	-12.87	-13.317	-13.639	-13.524	-12.395	-12.11	-13.637	-12.758	-13.282	-13.547	-13.073	-13.003	-12.562	-12.888	-12.984	-13.594	-12.137	-13.019	-13.655
5.2496	4.1577	4.5026	5.3623	4.7065	3.879	5.1559	4.9438	4.2524	4.9352	5.8534	4.837	4.5863	4.952	4.5986	4.4344	5.7091	6.185	5.2173	4.3973	5.7187	4.1481	4.3373	4.825	5.7239	4.8986	4.3385	5.3696	5.4576	5.7633	3.7407	4.5534	5.9897	4.6574	4.935	5.1997	5.6667	5.7359	4.4847	5.0306	4.8813	5.3167	5.1298	4.4957	4.4379	4.874	3.7223	3.7503	4.9403	4.1477
6.2774	5.8909	6.2128	5.5707	5.6686	5.2236	6.8713	5.5624	6.539	6.5344	7.4901	6.476	4.8275	5.0159	6.2411	6.1665	5.6237	6.6722	6.3807	6.2375	5.6387	4.565	5.2983	4.9369	6.0246	5.3977	5.9391	5.7467	6.5347	5.3977	5.0838	4.8316	6.7969	6.0615	5.7765	4.2336	5.526	5.1389	5.609	6.3633	5.5021	5.038	5.5791	4.8879	6.3107	5.5158	5.8435	5.4028	5.0205	5.4771
-2.8903	-3.2865	-2.3591	-3.0145	-2.3627	-2.8647	-3.2051	-3.0159	-3.1928	-2.8141	-3.5485	-2.8743	-2.414	-3.669	-2.1737	-2.1647	-2.5179	-3.4185	-2.0455	-2.241	-2.0503	-1.5708	-3.7553	-2.6628	-1.4528	-2.4658	-3.7068	-3.6345	-1.9249	-2.027	-1.404	-4.2232	-2.2987	-3.1087	-2.5985	-3.8447	-2.5249	-2.9994	-2.0362	-3.6926	-1.9512	-1.6426	-2.2778	-2.9351	-2.4136	-3.0674	-2.0765	-2.751	-4.161	-2.5555
1.5624	2.2771	2.8421	3.1602	2.0331	2.7111	2.5701	2.7675	2.8837	2.8887	2.6177	3.0667	3.6514	2.9669	2.7331	2.1775	2.8079	3.1329	2.6118	3.267	2.5631	3.4404	1.9596	1.2334	2.1525	1.5737	1.8082	3.6355	3.0178	2.8281	1.2966	3.2998	3.9034	2.3443	2.5888	1.9087	2.2973	1.842	3.0451	2.5341	3.1194	1.1693	2.9369	2.8654	2.0279	2.7099	2.9138	2.7176	1.9857	3.1094
-2.6975	-2.5039	-2.7425	-2.9012	-3.2424	-3.4908	-3.8203	-3.5322	-3.9036	-2.9219	-3.2807	-2.9142	-4.4188	-4.8466	-2.6149	-2.643	-3.5222	-3.4407	-4.2829	-3.7498	-2.2032	-3.1663	-2.366	-2.3591	-2.7489	-2.1041	-4.0483	-3.6607	-1.8752	-3.7678	-3.6662	-3.6905	-3.6182	-3.2407	-2.9021	-2.6665	-3.0678	-4.6599	-4.6651	-3.8815	-3.3666	-3.8297	-3.0786	-2.8482	-3.2989	-2.5227	-3.5387	-4.071	-2.8998	-3.0055
2.426	0.74061	2.3797	1.2757	1.417	1.757	2.7941	1.3986	1.5022	1.37	1.8427	2.258	1.8338	1.7313	1.9622	1.521	1.5824	0.99719	2.7046	1.4379	1.9577	1.7204	1.9285	2.386	2.2934	1.1031	3.0277	0.9119	3.0978	2.1489	0.47504	2.373	1.0766	1.3778	0.48457	2.9138	1.8255	1.4139	1.3737	2.0391	1.4626	1.4473	2.4239	1.3	1.5995	2.6811	1.6672	1.7895	1.5703	0.85432
-1.2889	-0.28044	-0.70569	-2.2693	-1.0675	-0.3431	-1.6527	-1.4571	-1.1262	-1.4083	-1.3259	-1.0067	-2.232	-1.1334	-1.9786	-1.9995	-1.7712	-1.286	-1.3575	-1.896	-1.881	-1.0784	-0.1846	-1.0328	-1.4919	-1.743	-0.94525	-1.7569	-1.4621	-0.92731	-0.94102	-1.4306	-1.114	-1.7491	-2.6945	-1.7748	-1.5098	-0.97468	-0.84929	-1.357	-1.7703	-1.6522	-2.1371	0.086566	-1.8903	-1.879	-1.55	-2.1726	-2.7192	-1.9251
-4.445	-3.0775	-3.5836	-4.3161	-4.9301	-3.4355	-4.6693	-4.5693	-4.1932	-4.8994	-3.9555	-3.766	-3.7099	-4.8136	-4.2059	-3.8024	-4.5828	-4.2404	-4.6105	-4.3956	-5.1299	-3.9681	-4.3569	-4.2352	-4.199	-4.1551	-4.2472	-4.637	-4.8341	-3.8407	-4.4353	-4.0912	-4.6808	-4.8335	-4.7366	-4.3453	-5.0246	-5.1753	-3.8208	-3.5158	-3.8943	-5.4091	-4.689	-5.0622	-3.3885	-4.3223	-3.5039	-2.7498	-4.5467	-3.7915
-1.7821	-3.4597	-2.2542	-3.69	-2.6614	-1.7045	-2.0604	-2.6529	-2.6501	-2.154	-2.6759	-2.2744	-2.8406	-1.8527	-2.5515	-2.8463	-0.94973	-1.6742	-1.7409	-1.4474	-2.8617	-3.5041	-2.0102	-2.4558	-3.572	-1.654	-2.7994	-2.7203	-3.2388	-2.4035	-2.5342	-1.5932	-2.4405	-2.5887	-3.607	-1.7262	-1.7524	-1.3782	-2.6122	-2.4352	-1.6759	-2.5087	-3.1588	-1.6471	-1.6576	-2.8832	-2.2806	-2.0971	-2.3519	-2.3984
-12.482	-12.341	-12.655	-12.389	-12.609	-13.609	-12.191	-13.439	-13.266	-12.604	-11.99	-13.139	-11.791	-12.269	-11.91	-13.235	-11.912	-13.089	-13.147	-12.903	-12.381	-13.023	-12.963	-12.714	-12.35	-13.472	-12.988	-13.756	-12.942	-12.341	-13.241	-13.37	-13.192	-12.2	-11.954	-12.21	-12.379	-13.026	-13.371	-12.81	-13.011	-12.679	-11.704	-13.354	-12.824	-11.937	-12.938	-14.072	-12.592	-11.543
-1.8666	-2.9084	-2.4247	-1.5764	-4.1471	-2.9562	-2.2829	-1.8151	-2.0499	-2.3107	-2.1398	-1.9184	-2.5536	-1.599	-2.1334	-2.1991	-3.1559	-1.1881	-0.9368	-2.3752	-1.8208	-2.9592	-1.789	-2.998	-2.3018	-2.3687	-2.3704	-2.0249	-1.6023	-2.7898	-2.0179	-2.4628	-2.893	-2.3989	-2.2629	-2.1047	-3.0833	-2.1805	-3.4811	-2.3047	-2.8797	-1.5686	-1.2411	-1.6814	-2.7479	-2.6177	-1.8072	-2.6003	-2.632	-1.8444
-4.9323	-5.7348	-5.43	-4.8255	-4.7214	-5.6899	-4.2897	-5.3134	-6.3975	-5.1054	-4.2767	-4.8635	-4.5199	-5.7866	-4.4552	-5.6721	-5.5898	-4.7935	-3.6374	-5.6172	-4.311	-4.5006	-4.3156	-4.4822	-4.2964	-5.4141	-5.7019	-5.4328	-5.3545	-5.9534	-4.6507	-6.8091	-5.1905	-3.6618	-4.7749	-5.1514	-5.0168	-5.472	-4.485	-4.6935	-5.6034	-5.9605	-5.0409	-5.1178	-5.5896	-4.8037	-4.5768	-4.4501	-3.5514	-4.1427
-11.472	-12.656	-11.135	-12.137	-11.106	-11.883	-11.131	-11.076	-12.809	-11.368	-11.252	-11.555	-12.57	-13.11	-10.926	-11.603	-12.045	-11.992	-11.618	-11.876	-11.492	-11.865	-11.869	-13.232	-11.05	-10.897	-11.023	-11.633	-11.348	-12.715	-11.595	-10.633	-12.19	-12.367	-11.173	-10.925	-11.411	-11.695	-11.992	-12.568	-12.688	-13.079	-11.903	-11.58	-12.366	-12.073	-12.23	-11.594	-11.683	-11.097
-11.036	-10.699	-10.752	-10.279	-10.355	-10.648	-10.106	-11.575	-10.795	-10.496	-11.831	-12.244	-11.926	-10.821	-11.514	-11.06	-11.038	-10.188	-10.353	-10.687	-10.428	-10.716	-10.656	-11.645	-10.745	-10.902	-11.059	-10.946	-10.819	-10.451	-11.74	-10.548	-10.287	-10.634	-11.705	-10.977	-9.9279	-10.813	-10.719	-9.6603	-10.847	-11.645	-9.7831	-9.312	-10.999	-10.585	-10.783	-11.122	-10.334	-10.589
5.7676	8.1103	6.1779	6.2051	6.4147	7.4121	6.316	6.7229	5.9989	5.759	7.4543	6.4996	6.7593	6.4126	7.5575	6.3295	8.3406	6.3752	5.4937	6.17	6.4243	7.357	6.6648	7.4288	6.8772	5.8319	6.6717	6.2454	6.5581	6.8372	6.1028	8.4962	6.1066	6.741	6.5143	5.9945	7.3726	6.7727	7.3591	7.3589	7.047	5.0353	7.3366	7.6882	6.8462	7.2669	7.6168	7.0772	6.6897	6.6506
-2.9335	-4.3296	-4.0874	-1.7881	-2.5026	-3.7089	-3.8372	-3.1365	-3.5036	-3.8384	-3.0826	-3.3707	-3.5477	-3.0397	-4.1984	-3.822	-4.0925	-4.2606	-3.0706	-4.5888	-4.0993	-2.4715	-4.2224	-3.2228	-4.1759	-2.9835	-2.638	-2.6015	-4.5024	-4.2766	-2.1588	-3.9561	-3.1908	-4.2234	-3.0854	-4.4847	-3.326	-3.0066	-3.0505	-3.3619	-2.4964	-3.4045	-3.2855	-3.9321	-3.1293	-3.4132	-3.9792	-4.1026	-3.1973	-2.6371
-11.06	-12.598	-11.518	-10.755	-10.647	-13.378	-12.606	-10.682	-12.052	-12.008	-11.182	-11.662	-12.568	-12.766	-12.195	-11.507	-10.587	-11.672	-11.605	-11.407	-12.195	-12.168	-10.469	-10.965	-11.812	-10.634	-11.461	-11.529	-12.149	-10.761	-11.5	-11.229	-11.475	-10.979	-11.345	-12.052	-11.546	-11.397	-11.528	-12.197	-11.834	-10.519	-12.418	-11.338	-11.704	-11.182	-11.948	-11.615	-11.714	-11.938
-10.399	-11.067	-11.547	-10.331	-10.974	-11.336	-11.845	-11.301	-10.691	-11.322	-11.041	-11.789	-12.266	-11.871	-10.54	-11.719	-11.291	-11.844	-11.716	-11.709	-10.505	-10.849	-11.318	-11.945	-11.815	-11.613	-10.626	-11.445	-10.525	-11.42	-10.998	-11.443	-12.263	-11.174	-12.783	-11.69	-11.737	-11.508	-11.5	-11.305	-11.585	-11.177	-10.825	-11.004	-11.211	-11.123	-9.7794	-12.012	-10.591	-10.828
-11.176	-10.484	-10.257	-10.747	-11.474	-10.511	-10.273	-10.821	-10.29	-10.265	-9.6532	-10.215	-10.112	-10.219	-10.967	-9.7962	-11.321	-10.62	-10.903	-10.382	-10.983	-10.684	-10.92	-11.43	-11.387	-11.442	-10.761	-11.281	-9.7495	-10.446	-11.721	-10.64	-10.285	-11.806	-11.292	-10.77	-9.6558	-10.755	-11.047	-10.657	-10.63	-10.362	-10.18	-10.919	-9.855	-10.578	-10.267	-11.017	-11.836	-11.303
-14.15	-13.935	-14.173	-14.787	-14.929	-14.316	-12.44	-14.046	-13.634	-14.338	-14.304	-14.571	-15.063	-13.49	-14.569	-15.333	-14.265	-14.483	-13.6	-13.537	-14.061	-13.534	-14.819	-14.457	-13.387	-14.457	-13.249	-14.266	-14.297	-13.924	-14.384	-13.922	-14.531	-14.143	-13.876	-14.437	-13.453	-13.796	-13.458	-13.277	-13.825	-14.292	-15.353	-15.332	-13.55	-13.613	-13.485	-12.595	-13.379	-14.49
-5.3882	-4.8051	-5.6463	-5.4844	-5.4469	-5.3877	-4.7638	-5.426	-5.3768	-5.4415	-5.3256	-6.2502	-6.0956	-5.8286	-4.5459	-5.6006	-6.4843	-5.424	-6.2041	-5.8315	-4.6209	-5.9675	-5.9564	-5.7771	-5.4566	-5.4327	-7.318	-4.5812	-6.1965	-6.025	-5.9201	-5.793	-4.2143	-4.7429	-4.7937	-6.3745	-6.2515	-5.7053	-6.9375	-5.7127	-5.6897	-5.6024	-6.4635	-5.2001	-6.4134	-4.8217	-5.2486	-6.0702	-6.1064	-5.2599
-11.312	-10.699	-11.666	-10.325	-10.699	-11.49	-10.842	-10.603	-10.262	-11.353	-11.423	-10.814	-10.508	-10.543	-10.688	-11.084	-10.373	-11.655	-9.8764	-11.779	-10.734	-9.9765	-9.9915	-11.666	-10.537	-10.787	-9.7246	-8.9505	-10.703	-11.681	-10.646	-10.787	-11.094	-10.082	-11.007	-9.6914	-10.893	-10.862	-10.213	-10.287	-11.028	-10.277	-10.76	-10.722	-11.821	-11.921	-11.072	-10.263	-10.239	-10.368
1.7347	2.2089	1.6954	-0.332	0.81079	2.527	1.1689	1.3597	1.9662	1.71	0.74084	1.9306	1.5098	2.3371	0.56455	0.69254	0.41527	1.373	2.051	1.4929	0.79025	1.5487	1.5733	1.6648	1.3169	1.9038	1.699	2.5706	1.8239	1.9278	0.64995	1.1111	2.6673	1.9161	0.86002	1.9065	2.1113	0.89737	2.4361	2.4561	1.4119	1.7788	1.987	2.3763	1.8564	1.8377	2.9519	1.6729	0.83075	1.6428
7.1467	8.9632	7.2585	6.9427	5.7409	7.0201	6.4896	6.6125	7.0423	6.1335	7.0192	6.8757	6.6072	7.4535	6.0067	4.7244	7.6503	6.4336	6.9743	6.7298	5.7721	7.0934	7.0978	5.7972	6.2645	6.7921	6.5839	6.2044	7.0356	7.1167	7.4993	6.7665	6.2342	6.998	6.5777	5.2798	7.2773	6.3489	6.7776	6.5826	7.9319	7.5808	6.5532	6.9428	6.4376	5.9984	7.3678	6.708	7.6859	6.5096
-4.4924	-4.5791	-4.4968	-3.0839	-4.2865	-3.8612	-4.3531	-4.454	-2.6581	-4.1875	-4.6076	-4.2106	-5.5123	-4.0586	-3.6359	-4.3299	-4.5837	-4.132	-4.3142	-3.2808	-4.0094	-3.906	-3.5196	-3.9844	-4.7368	-4.3941	-4.6302	-5.0734	-5.8862	-3.6398	-4.042	-3.9554	-3.1746	-4.5651	-3.3201	-4.1221	-3.6241	-3.7384	-4.9881	-4.4707	-4.5948	-4.3651	-4.8724	-4.5825	-5.2327	-4.9485	-3.6061	-3.8392	-3.8264	-3.5785
-9.3082	-8.5861	-10.319	-9.03	-8.9029	-9.1503	-9.4406	-8.5671	-8.9405	-9.7218	-9.1889	-9.4944	-9.2714	-9.0932	-9.7291	-9.3589	-9.6645	-10.714	-9.8376	-9.5034	-9.0071	-9.0282	-9.2027	-8.8266	-8.7114	-10.051	-10.267	-9.1208	-9.7478	-9.1757	-8.5408	-10.408	-8.9389	-11.057	-9.1033	-9.6924	-9.4579	-9.5682	-8.086	-8.9601	-9.4016	-10.261	-10.29	-8.5692	-9.4369	-9.7462	-9.7964	-9.5241	-7.8007	-10.309
-1.46	-1.7927	-1.3148	-0.91353	-1.0551	-2.0501	-1.3974	-1.9386	0.095599	-0.94882	0.018451	-1.0534	-1.4926	-0.30861	-1.2571	-1.1183	-1.238	-1.6847	-0.76822	-1.1516	-0.96135	-0.97913	-1.5096	-1.0959	-0.78164	-0.19107	-1.4901	-2.3445	-1.2508	-2.1243	-2.6527	-0.15824	-0.50505	-0.57006	-1.3459	-1.4853	-1.2238	-1.9169	-1.4773	-1.386	-1.2599	-1.6643	-1.5312	-1.4228	-0.71278	-1.2703	-1.5355	-0.68802	-1.5747	-1.951
-1.8504	-3.3921	-2.4666	-2.2897	-2.2971	-2.0823	-1.8512	-2.4553	-2.7161	-1.821	-2.9873	-2.0896	-2.8836	-2.1909	-2.6624	-3.4783	-2.9677	-1.4085	-1.8198	-3.216	-2.1474	-3.3815	-2.5163	-2.436	-3.2743	-2.8948	-2.1369	-3.021	-2.2796	-1.9033	-2.5269	-2.7594	-2.9484	-2.8458	-1.1715	-1.9979	-2.3417	-2.1936	-1.9756	-2.1636	-1.9094	-3.3165	-1.677	-2.4122	-1.7061	-1.0133	-3.776	-3.1063	-2.4649	-1.8636
-9.4729	-10.656	-10.316	-8.7964	-9.1719	-9.4604	-8.8328	-10.473	-7.2661	-9.5923	-9.3261	-9.0445	-9.7869	-9.2635	-9.0347	-9.6781	-10.979	-10.119	-9.6493	-9.2368	-9.0667	-9.4962	-9.18	-9.3445	-10.224	-10.677	-10.717	-8.9219	-9.973	-8.9192	-8.722	-10.506	-9.3588	-9.8704	-8.8165	-9.3963	-8.7431	-9.6597	-9.9346	-9.7106	-9.4319	-9.5761	-9.2245	-9.3418	-8.7382	-8.9426	-8.5465	-8.8852	-10.402	-9.2816
3.557	3.3554	3.9452	2.7096	2.1839	2.6238	2.9319	3.2445	2.9563	2.5673	4.4054	4.1908	2.3767	3.619	2.5727	3.2152	1.9358	2.644	2.7003	3.231	2.4757	3.2647	2.105	4.0011	3.5151	2.4106	2.8974	3.0753	3.2195	3.4391	4.0252	2.756	3.544	3.7983	3.152	2.352	2.7877	2.3843	2.1015	2.0334	3.0931	2.1799	3.0034	3.6738	2.7276	3.3565	3.8364	4.4294	3.1855	2.3255
-7.4947	-7.2899	-8.8555	-5.9083	-7.5921	-7.2983	-8.4442	-7.767	-7.5212	-8.7339	-7.3464	-8.1814	-6.7633	-8.3088	-7.3164	-7.8767	-7.3359	-6.8698	-8.2258	-7.0743	-7.4222	-8.7264	-6.9318	-7.1458	-7.207	-6.3598	-7.2895	-8.7216	-7.809	-6.58	-6.7041	-6.3081	-8.4981	-8.0742	-7.93	-7.8734	-8.0152	-6.8961	-8.1082	-6.8149	-7.5897	-7.8187	-7.9325	-6.7496	-7.7385	-7.5234	-8.0167	-9.0311	-8.4799	-8.1126
-9.5882	-9.4291	-8.7158	-9.5194	-8.9883	-9.3427	-9.7838	-9.1431	-8.8872	-10.099	-9.0306	-9.4469	-8.485	-10.2	-8.3188	-9.0676	-9.6258	-9.1659	-9.2297	-9.4036	-9.9015	-8.8757	-8.9487	-8.9283	-8.5155	-9.3511	-8.4119	-10.13	-9.0948	-8.9767	-9.1506	-7.8641	-9.3403	-9.3069	-9.0627	-9.0953	-7.4759	-10.158	-9.8912	-8.8785	-8.7823	-9.0361	-8.6548	-9.0151	-7.9705	-8.606	-8.9522	-8.9139	-9.1735	-9.7653
-1.971	-3.2711	-2.1201	-3.0016	-1.9161	-3.1551	-2.8082	-2.3605	-2.9122	-2.4348	-2.0608	-2.7791	-1.8599	-2.9948	-1.8612	-2.5799	-2.1071	-2.2867	-3.1201	-3.2658	-2.3978	-1.9511	-1.9767	-1.8129	-1.6868	-3.3058	-2.1928	-1.7098	-2.4817	-2.4571	-2.6958	-2.2582	-2.562	-2.2762	-2.9563	-2.6999	-2.3976	-1.7313	-2.1578	-2.3589	-2.7162	-1.9013	-2.7805	-2.0101	-2.5463	-3.3555	-2.4413	-2.2943	-3.3291	-2.3604
1.6934	1.3256	1.1663	1.4688	1.2876	0.27283	2.2883	0.81445	2.283	2.5894	1.6708	0.61332	0.023593	1.4548	2.5543	1.9386	2.5829	0.8891	1.9245	1.0459	1.7034	1.1417	1.5312	1.0388	2.478	2.3423	1.6843	1.164	2.1808	1.2918	1.5607	1.3941	1.9529	2.1685	1.2937	1.1072	1.3035	1.6452	2.0484	0.75419	1.3104	1.5316	1.9249	1.1736	1.0427	1.2267	2.4207	1.0372	0.72318	0.79142
4.9871	4.4481	4.0051	4.6765	4.9863	5.6583	4.8754	5.2728	5.0373	5.1803	4.8513	3.8989	4.3	5.7057	4.9099	5.408	5.0733	5.6323	4.6432	4.9635	5.8036	5.0504	4.3515	4.6889	4.9855	3.9205	4.4977	5.4988	5.4796	4.8472	5.0332	5.0137	4.1447	5.3419	5.1821	5.7986	5.3283	3.3354	4.8267	4.9503	4.7685	5.1108	5.741	3.9715	4.808	4.5027	5.4163	4.4431	5.4767	4.3972
-20.359	-21.154	-20.27	-19.355	-20.837	-20.946	-20.266	-21.064	-20.734	-20.705	-21.175	-19.51	-21.115	-20.817	-21.056	-22.383	-19.197	-20.755	-21.533	-21.444	-21.021	-19.806	-21.882	-20.598	-22.255	-20.126	-20.13	-20.834	-21.501	-20.905	-21.332	-21.629	-21.174	-20.378	-21.917	-21.359	-21.439	-21.919	-21.067	-19.578	-21.29	-19.487	-20.799	-21.626	-20.176	-19.853	-21.406	-21.241	-21.41	-20.891
1.2184	0.94451	1.1079	0.32113	2.2602	1.5247	0.97765	1.3065	1.0079	1.4402	0.70409	0.86517	1.3266	0.81629	1.909	1.7927	1.1459	2.39	0.90574	2.4606	2.0649	1.6195	0.68251	1.1173	1.2421	2.2742	1.1171	1.8402	2.0152	1.4396	1.2662	1.819	1.5365	1.7394	2.1736	1.4368	0.94095	0.56891	2.5397	0.85472	1.4445	1.673	0.42191	1.9608	0.52332	1.5241	0.49091	1.6222	2.1428	2.2365
2.9537	3.7721	2.7951	2.5479	3.9137	3.6158	3.6392	2.8658	3.5974	3.3918	3.197	2.3346	2.7654	3.1891	3.5761	4.0259	2.1116	1.7603	2.793	2.8994	2.3889	2.9139	4.0077	2.288	3.4501	3.0852	1.3847	2.6186	2.5076	1.9784	3.5141	3.0954	3.4065	2.5132	3.3137	3.1091	3.3667	2.4541	3.0667	1.8655	3.3567	3.392	2.7605	3.2593	1.9236	2.5323	1.5428	1.9408	1.4363	3.4357
8.1329	7.9204	7.6263	8.5168	7.9058	8.6004	8.5917	8.2528	7.2583	9.1373	7.5806	8.5825	8.6069	8.2454	7.9935	8.3957	8.2194	8.0478	7.7395	7.124	7.5788	8.7459	8.4079	8.0093	9.0145	7.9933	8.8089	8.0979	8.3297	8.434	8.1629	8.3532	8.4797	8.3358	8.0649	8.4088	8.1116	7.6389	8.9617	6.8392	9.2445	8.1762	7.0424	8.8138	8.2765	7.9985	7.8114	8.1592	6.736	7.6632
-22.722	-22.299	-22.123	-21.204	-22.739	-22.721	-22.799	-22.471	-21.94	-22.252	-21.642	-22.299	-22.421	-22.022	-21.987	-22.206	-22.389	-21.659	-21.97	-21.256	-23.238	-21.446	-22.482	-22.446	-21.141	-21.106	-22.872	-22.136	-21.846	-22.282	-22.433	-22.038	-23.046	-22.937	-22.193	-21.77	-22.052	-21.825	-21.69	-20.503	-22.612	-22.558	-22.553	-22.553	-22.185	-21.637	-21.571	-22.176	-22.354	-22.554
-10.282	-9.2381	-10.83	-9.4641	-9.4743	-10.568	-9.1364	-9.4561	-9.833	-10.867	-10.536	-11.391	-9.8144	-9.2693	-10.24	-9.6458	-9.3506	-10.635	-10.311	-10.188	-10.201	-8.8603	-10.491	-10.342	-10.884	-10.612	-10.064	-9.7122	-10.332	-10.28	-10.231	-11.329	-11.339	-9.71	-10.815	-9.4686	-11.374	-9.5288	-10.217	-10.216	-11.256	-10.8	-9.6235	-9.3321	-10.319	-10.211	-9.9022	-10.323	-9.3991	-10.033
-1.7308	-0.6541	-1.9153	-1.7065	-0.83554	-1.9376	-1.3531	-0.50578	-1.0196	-0.59635	-0.60491	-1.1496	-2.0971	-0.73879	-1.8339	-0.75072	-0.98259	-0.8457	-0.55865	-0.96746	-1.6081	-0.47409	-1.3012	-0.81608	-1.1758	-0.29869	-1.9362	-2.0899	-0.84991	0.2085	-0.58437	-0.74566	-2.6236	0.18516	-0.70777	-1.4243	-1.1198	-1.7091	-0.42817	-1.8679	-1.1892	-1.0832	-0.10036	-2.6773	-1.706	-1.5005	-0.89599	-1.0969	-1.0567	-0.63399
-3.0387	-1.5665	-2.4409	-1.8203	-1.2273	-2.2238	-1.9108	-2.8699	-1.4015	-1.8729	-1.3416	-2.42	-2.5683	-2.3812	-2.5152	-3.1946	-2.2016	-1.2933	-2.3856	-2.5564	-2.8572	-0.99004	-2.3336	-1.6135	-2.3265	-1.6747	-2.3819	-2.8055	-1.408	-2.8329	-4.0983	-3.404	-2.6613	-1.8507	-2.5947	-2.8033	-2.5718	-2.7202	-2.1622	-1.4015	-2.1278	-2.6824	-3.2755	-2.7044	-2.2549	-2.4952	-2.8553	-2.3965	-2.4314	-1.6765
-1.87	-0.95952	0.79893	-1.1179	-0.99521	-1.7211	-0.23115	-0.63019	-0.22895	0.13308	-1.5339	0.3058	-1.0299	-0.95065	0.87605	-1.0367	0.015658	-0.40833	-0.047637	-0.23526	-0.38026	-1.5222	-1.5009	-0.29589	-0.30721	-1.7059	-0.87817	-0.51816	-1.3108	-0.77226	-1.1149	-0.4274	-0.54022	-0.8989	-1.0301	-1.5225	0.092173	-1.3295	-0.19485	-1.373	-1.3361	-0.93037	0.27351	-0.76262	-0.5979	-0.4175	-2.0743	-0.64755	-0.81745	0.049141
0.22828	-1.2685	1.8824	-0.35275	0.030582	-0.64007	-0.33629	0.21466	0.033941	0.30832	1.0468	-0.024991	0.65513	0.34943	-0.42109	1.2619	0.41441	-0.565	0.90389	0.37786	-0.68162	-0.88369	-1.0736	-0.28102	-0.16094	-0.74533	-0.34745	-0.37836	1.1163	-0.13105	0.1905	-0.74777	0.65448	0.83929	0.19418	0.031065	-0.72693	-0.61889	-0.65556	0.37537	-0.65647	-0.44755	0.94251	-1.014	-0.28524	-0.76034	0.3909	-1.0522	0.92138	0.57598
-2.7785	-2.8472	-2.0407	-2.1637	-2.6458	-2.3245	-1.7119	-2.4972	-3.245	-2.759	-2.9977	-3.0668	-2.7415	-2.4825	-1.7064	-2.4572	-2.7427	-2.0082	-1.7209	-2.4243	-2.2141	-2.2798	-1.9394	-3.0312	-3.0683	-2.8324	-3.5456	-1.321	-2.6933	-2.6058	-2.4927	-2.0542	-1.8184	-1.929	-1.6899	-3.201	-2.6783	-2.5585	-2.8401	-1.5836	-1.5632	-1.7367	-3.8317	-3.0756	-2.3318	-3.6013	-2.2254	-2.3484	-1.0533	-2.6877
-3.0493	-3.7141	-3.8942	-1.9791	-3.8924	-1.6726	-2.7554	-2.4464	-2.1666	-2.4561	-2.8367	-1.9803	-2.9404	-3.5793	-1.7629	-2.0255	-3.7924	-2.2339	-2.3901	-3.3977	-3.486	-1.7355	-2.8925	-2.7548	-2.189	-2.3166	-2.6943	-1.4921	-2.604	-2.9206	-3.5977	-2.9941	-2.4141	-2.3812	-3.7536	-1.6337	-2.5452	-2.856	-1.382	-2.4728	-3.4946	-2.2735	-2.7248	-2.6139	-2.9389	-2.6357	-2.3505	-2.075	-2.6953	-3.2764
-10.049	-9.157	-9.3757	-8.6009	-8.9003	-8.5463	-8.728	-9.4288	-8.4081	-9.3425	-8.5974	-9.3764	-9.2791	-8.6888	-8.374	-9.3432	-8.9114	-9.1678	-9.5292	-9.0373	-9.3712	-8.8678	-8.5344	-7.9165	-8.6376	-9.1085	-9.2307	-9.3517	-7.893	-9.4011	-9.2528	-8.3828	-9.7146	-8.2609	-9.4047	-9.4651	-8.261	-9.6653	-8.7607	-9.4566	-9.8209	-10.306	-9.1802	-9.3338	-8.7709	-9.941	-8.8512	-9.4575	-8.6474	-10.268
-3.9661	-4.0807	-4.8671	-3.8007	-5.0364	-4.9671	-4.7713	-4.3807	-4.9612	-3.3251	-4.082	-3.7145	-5.099	-4.1521	-4.5774	-4.7543	-4.8409	-4.5195	-3.6476	-3.6706	-4.1213	-3.9878	-4.7056	-4.8025	-4.0306	-4.2082	-4.5038	-3.9936	-4.5604	-4.1101	-4.2796	-4.0185	-3.9775	-3.8802	-5.329	-4.1644	-4.5779	-4.2293	-4.0797	-3.2664	-4.6545	-5.4187	-4.4468	-4.8914	-2.978	-5.3769	-4.516	-3.9084	-4.4317	-4.1384
-0.79216	0.1204	0.33338	-0.62686	-0.18434	-0.37016	0.86657	0.70689	-0.051089	0.36131	0.57279	-0.19002	-0.49787	0.47803	0.24449	-0.63582	-0.67407	0.92407	-0.10451	0.21312	-0.4851	-0.016646	-0.10152	0.25946	1.4199	0.024927	0.88984	-0.39	0.21994	-0.53116	0.075066	0.62346	0.4739	-0.54753	1.3633	0.46217	-0.20121	-0.77596	-0.022035	0.034882	-0.092569	0.044077	-2.0385	-1.0502	0.13942	-2.1223	-0.095447	-0.24308	0.10638	-0.068082
5.3235	6.0631	5.1096	5.3364	5.0394	4.7359	4.1025	5.5052	5.0551	5.2294	6.042	5.4014	5.4316	6.2977	5.4125	4.414	4.7929	5.0041	3.6896	6.8952	4.5527	4.6422	4.6333	5.5227	5.6403	4.5855	4.8152	3.7201	4.0843	4.9669	4.7585	6.1143	4.5681	5.8398	5.1171	4.536	5.0719	5.1935	4.3697	5.048	5.3006	4.489	4.2303	4.4982	4.6097	6.274	5.4035	5.5997	4.5203	4.4517
7.9573	7.7132	8.66	7.8082	7.9228	8.9716	8.8764	7.6105	8.8904	8.3584	8.2527	8.029	8.6127	8.4711	7.9605	6.9214	7.2853	8.7123	8.6216	8.3406	7.8732	7.2503	6.4017	7.664	8.9782	7.6353	8.6645	8.3198	7.9205	8.9503	7.4293	7.3916	8.1915	8.0555	7.3803	8.8211	7.8614	8.1469	8.0831	7.2437	8.5655	7.9086	8.1702	8.3674	7.7484	7.9467	7.9477	7.4988	7.0044	8.3409
6.0802	7.6388	7.206	6.8417	7.3268	7.3667	7.921	7.0709	6.6665	6.6742	5.6279	6.0443	7.0416	7.3572	6.81	7.0329	7.2271	6.9033	5.2234	6.2812	6.6179	6.7885	6.3734	6.5231	5.8812	5.8477	7.0911	5.2488	7.5398	6.2556	6.5253	6.1706	6.4815	5.8844	6.176	7.6709	6.3982	6.1494	7.0646	6.1442	6.723	6.25	7.197	7.4738	7.7786	6.6328	7.0119	6.0098	4.76	6.3981
-11.697	-11.307	-11.956	-11.65	-12.332	-11.156	-10.964	-10.846	-11.387	-10.968	-11.687	-11.607	-12.214	-11.965	-10.902	-12.049	-11.051	-11.226	-10.93	-11.834	-12.047	-10.891	-12.481	-11.124	-11.334	-10.824	-12.13	-10.872	-11.004	-11.059	-10.883	-10.556	-11.888	-10.492	-10.967	-11.814	-11.538	-10.407	-11.373	-10.967	-11.122	-11.501	-11.6	-13.008	-10.789	-11.508	-10.918	-11.285	-11.617	-13.199
-1.0432	-1.6376	-0.92085	-1.2069	0.61995	-0.66171	-1.053	0.12312	-0.88395	-1.1142	-0.48063	-0.67546	-1.3002	-0.46321	0.14322	-0.99365	-0.079082	-0.73208	-1.641	-1.7069	-0.076009	0.54478	-1.0597	-2.3548	-0.61111	0.1359	-0.4875	-0.85579	0.55905	-1.1759	-1.484	0.030994	-0.96903	-0.56695	-0.67846	-0.72075	0.20506	-0.54694	-0.46048	-1.2864	-0.93575	-1.2662	-2.7003	0.56533	-0.66384	-0.86643	-0.2311	-0.77115	-0.57938	-2.1997
5.3744	4.393	4.5359	4.5841	4.5695	4.121	3.709	3.8768	5.2131	3.8968	4.3671	4.5728	3.4508	4.192	5.6302	4.8944	5.504	4.0053	4.1937	4.1168	5.0404	5.1135	5.0241	4.1812	3.361	3.4207	5.0179	3.4068	4.9971	4.8801	4.3256	3.4653	4.0922	5.0921	4.3514	3.6729	4.0604	4.4955	4.1505	4.7581	4.2333	3.8305	4.6899	2.6789	4.4413	3.7507	4.4112	4.4946	3.1996	6.0374
-2.3778	-3.0673	-1.2847	-1.516	-1.7451	-1.3224	-2.0121	-2.8388	-0.98067	-0.64065	-2.0618	-1.6595	-2.262	-1.5743	-2.3036	-1.4792	-1.4183	-1.2476	-2.2591	-2.3541	-1.436	-2.108	-3.1565	-2.7656	-1.1463	-1.597	0.13518	-1.2856	-0.94047	-2.3873	-1.5256	-2.077	-2.3299	-1.8412	-2.1887	-1.3523	-1.7193	-2.7441	-1.8478	-1.6933	-1.8459	-2.4307	-1.9985	-1.9491	-1.6808	-2.1257	-1.7811	-1.7859	-2.9509	-0.9613
-10.532	-11.448	-12.04	-10.516	-10.188	-12.042	-10.54	-11.118	-10.323	-11.953	-11.599	-10.549	-10.574	-11.357	-10.411	-12.208	-10.333	-11.202	-11.111	-10.911	-9.7806	-9.877	-10.832	-9.4379	-10.39	-11.424	-10.675	-10.164	-11.453	-10.984	-10.398	-11.069	-11.78	-11.197	-10.834	-10.687	-11.377	-10.323	-11.218	-11.134	-9.9283	-10.317	-10.384	-10.724	-10.489	-11.675	-10.59	-10.546	-10.174	-10.415
-7.7599	-10.072	-8.295	-8.9768	-8.8807	-9.272	-9.554	-8.2053	-8.9628	-10.237	-8.0594	-9.1115	-8.7363	-9.9064	-9.2914	-8.2759	-8.7653	-8.7576	-9.2102	-9.1453	-8.4664	-9.2262	-9.3764	-9.7305	-9.8675	-8.6439	-8.654	-8.2629	-9.2918	-7.4291	-8.7055	-8.7647	-9.1935	-7.775	-9.1509	-9.2361	-9.6549	-8.8747	-8.359	-8.3385	-8.2335	-8.7629	-9.3751	-8.3739	-8.8203	-9.1766	-9.0233	-9.4523	-8.4156	-9.6342
-12.452	-13.001	-13.291	-13.453	-12.736	-12.813	-11.752	-12.44	-12.908	-12.227	-12.685	-12.329	-11.615	-12.267	-13.279	-12.671	-12.904	-13.634	-11.738	-13.002	-11.405	-12.394	-13.162	-13.827	-12.913	-12.059	-13.289	-12.439	-13.043	-13.114	-13.311	-12.809	-13.291	-12.283	-12.081	-13.003	-12.794	-12.314	-11.961	-12.557	-12.777	-11.456	-12.522	-13.521	-13.098	-14.059	-13.337	-13.669	-12.554	-12.836
-1.1095	-0.52431	-1.3698	-0.11921	-0.84259	-0.74762	-0.89811	-0.34322	-0.52067	-0.46127	-0.52279	0.060213	-1.3374	-2.076	1.1177	-1.095	-0.86464	-1.4928	-0.77171	-1.2781	-0.041091	-0.19698	-0.12271	-0.65348	0.24701	-1.132	-1.0073	-0.29793	-0.16714	-0.46231	-2.1874	-0.32399	-1.0762	0.10816	-1.0468	-0.18105	-1.5721	-1.3761	-0.74416	-1.6014	-1.0609	-1.0972	-0.5853	-1.077	0.17	0.17296	-0.86299	-0.076236	-1.2013	-1.7932
-3.1763	-3.5445	-2.9875	-2.3085	-3.229	-3.5093	-1.6757	-3.8336	-2.5016	-3.6342	-2.9914	-2.802	-2.7095	-3.9557	-2.7033	-3.7303	-2.9449	-3.2149	-3.2534	-2.7174	-3.85	-4.6739	-3.5197	-3.519	-3.0351	-3.8432	-2.8931	-3.5577	-2.4638	-3.3862	-2.4624	-3.7848	-3.2222	-2.4933	-3.8444	-2.8618	-1.9473	-2.5167	-3.8754	-3.5315	-3.4525	-2.1674	-3.7843	-2.8238	-3.0249	-3.0674	-2.7981	-3.4078	-2.964	-2.5689
-0.3225	-0.82214	-1.0744	-0.5446	-0.86785	0.20962	0.19203	-0.81498	-0.80013	-0.80125	-1.5051	0.12887	-0.060889	0.23898	0.44617	0.069422	-0.55198	-0.19643	0.11623	-0.020582	-0.24053	-0.76255	0.2357	-1.1217	0.23612	-0.56222	-0.19777	-0.73706	-0.052609	-0.43546	-0.46954	0.94352	-0.51367	-0.25702	-1.1256	-0.66172	-0.086641	-0.6626	0.12261	0.07964	0.39684	-0.30531	-0.49849	-0.27117	0.61435	0.27066	-0.22681	0.4823	-0.29997	-1.4893
-0.20101	-0.60755	-0.66292	0.19309	1.1265	-0.546	-0.21043	-0.16482	-1.1083	-0.59787	0.26496	-0.61018	0.62538	-1.5665	-0.064926	0.12818	-0.72638	1.2128	-0.72838	-0.14274	0.087025	0.98439	-0.14777	-0.75928	-0.067238	-0.5326	-0.27835	0.44362	0.15406	0.19712	-0.44621	-0.44673	0.73865	0.45144	-0.41321	-0.20399	0.069375	-0.89228	-0.64643	0.3086	-0.45522	-0.584	-0.60352	1.0282	-0.010619	0.33041	-1.1377	0.21038	0.76417	0.29744
-7.0514	-9.2769	-9.4517	-8.3892	-9.5201	-9.4259	-9.6104	-7.4688	-8.7423	-8.584	-8.9122	-7.7556	-9.2065	-7.96	-9.996	-8.9975	-7.9673	-9.0855	-8.343	-8.7733	-8.4495	-8.0506	-9.5262	-8.685	-8.205	-9.4368	-9.6273	-9.7373	-8.668	-9.9907	-9.1209	-9.6854	-9.0713	-7.9626	-8.6911	-9.1265	-9.1153	-9.3049	-8.6246	-8.899	-8.9622	-9.0744	-8.4306	-9.5167	-9.7697	-9.7802	-9.2237	-9.0674	-8.9911	-8.9755
-1.8518	-1.0141	-0.29136	-2.5767	-0.93598	-0.9781	-2.3474	-2.2006	-0.1161	-1.6179	-1.5973	-1.2281	-1.8428	-1.2781	-1.4463	-2.0517	-1.1167	-1.4456	-1.7782	-0.95629	-1.3626	-1.3179	-1.629	-1.7387	-1.1761	-0.66764	-1.4101	-1.3483	-1.4787	-1.6559	-1.852	-1.2598	-1.3097	-2.7125	-1.5569	-1.2167	-1.7413	-0.81487	-1.0656	-2.2499	-1.0982	-0.72331	-2.3583	-1.6549	-1.8781	-1.7446	-1.2765	-1.3899	-0.8041	-2.0006
-8.2266	-9.0999	-9.6251	-8.7218	-9.7095	-8.9414	-8.7663	-9.6282	-9.5199	-8.984	-9.7581	-9.8112	-9.8912	-9.3326	-8.3755	-9.4321	-7.6529	-7.4915	-10.17	-8.6631	-10.321	-9.444	-8.8218	-8.4758	-8.7627	-8.5836	-8.742	-9.238	-9.1159	-8.5996	-9.0847	-8.6634	-8.9066	-10.012	-9.1445	-8.55	-8.9318	-10.528	-9.3346	-9.6879	-8.8999	-8.7201	-8.4005	-9.8456	-8.7362	-7.9449	-9.4488	-9.5722	-9.8924	-10.319
4.5842	3.1571	3.3566	2.8206	2.7856	2.192	3.0019	2.6191	3.377	2.9813	2.982	3.2075	3.35	4.4783	2.7534	2.6636	2.7326	2.6783	2.9815	3.6345	2.9407	1.5946	2.8325	3.3042	3.7042	2.4928	3.3877	3.53	2.3889	3.1209	3.6444	2.7043	3.6031	2.4125	3.1278	2.2649	2.7637	3.2254	3.1095	3.0832	3.3653	3.6977	1.9193	3.4937	0.89504	2.9621	3.0161	2.4602	3.4488	1.9458
-10.107	-11.509	-10.605	-11.502	-10.168	-10.567	-10.8	-11.369	-10.662	-11.029	-11.164	-11.319	-10.502	-11.138	-11.097	-9.6975	-11.189	-9.5267	-9.9018	-11.321	-12.258	-10.258	-11.191	-9.6755	-10.913	-11.432	-10.82	-10.024	-11.621	-11.238	-10.941	-10.664	-10.435	-10.366	-10.699	-11.133	-9.6264	-10.682	-10.275	-10.542	-10.401	-11.235	-10.793	-10.365	-11.677	-11.564	-10.96	-11.028	-10.688	-10.304
4.6326	4.8154	5.2004	4.2516	4.5499	4.7233	4.083	3.8028	4.4688	4.2731	4.0891	4.7299	3.1505	3.7583	3.4286	4.6833	4.0898	5.1279	4.3447	3.6426	5.2216	4.2857	4.7504	4.1844	5.0244	4.6389	5.5004	4.8084	4.6754	4.1556	4.3397	4.2621	3.9954	4.3087	4.2123	4.0178	4.0309	3.4737	2.8876	3.8052	4.783	4.4712	4.8936	3.4584	4.7969	3.2815	4.4319	3.3905	4.8191	3.9259
-13.155	-14.418	-14.426	-14.553	-13.252	-14.365	-15.211	-13.13	-14.619	-13.634	-13.702	-13.618	-13.752	-13.331	-14.544	-14.631	-13.682	-13.972	-14.35	-13.395	-14.25	-14.224	-14.626	-14.378	-14.857	-13.277	-14.005	-14.029	-13.637	-13.484	-14.334	-13.744	-13.943	-14.214	-13.311	-13.919	-13.892	-14.907	-14.059	-14.192	-14.431	-14.092	-15.25	-14.452	-13.649	-14.856	-14.726	-13.82	-13.93	-14.044
-22.248	-21.679	-21.713	-21.425	-22.707	-21.514	-22.295	-21.877	-21.901	-22.534	-21.937	-22.171	-22.317	-22.497	-22.437	-22.635	-23.597	-23.77	-21.908	-22.766	-22.426	-23.003	-23.259	-22.298	-20.994	-23.029	-22.462	-23.206	-23.239	-22.579	-20.998	-22.636	-22.261	-21.856	-21.944	-21.208	-22.333	-21.923	-22.631	-22.28	-22.341	-22.611	-22.323	-22.834	-23.103	-21.939	-23.386	-22.813	-21.584	-21.028
4.6391	5.2713	4.1301	5.3553	3.9222	4.2675	4.3658	3.4426	4.9352	3.0737	4.5184	4.7353	5.026	3.112	5.8373	4.1999	4.5256	4.8151	3.6923	3.3506	3.2339	4.7899	3.9182	4.1514	3.9072	4.3161	3.2841	5.4549	5.7989	3.2398	5.0451	4.9844	5.0398	5.0097	4.646	4.9716	5.2703	4.2943	4.2388	3.4485	3.3471	5.0813	5.1807	4.8451	4.4391	3.4374	3.5931	3.863	4.9135	4.1074
2.2539	0.14331	1.2551	1.738	1.9582	1.4302	1.7082	1.4747	1.7411	1.3149	0.50984	1.443	1.6332	1.418	1.3345	0.41525	1.0715	1.8143	1.7434	1.8176	0.5104	1.8753	1.3311	1.7021	1.9585	1.904	1.5684	1.296	0.80977	0.26746	2.1687	1.5998	1.3307	1.856	2.3332	2.1401	2.1218	2.9167	2.5037	0.97426	0.10328	2.0866	0.79568	2.7981	1.6579	1.4035	2.0181	2.3144	1.7973	-0.45275
8.3542	7.3608	7.8132	7.963	8.1294	7.4821	7.7474	7.9416	7.9257	7.2467	7.9481	8.3607	7.2246	7.9426	8.5338	8.1806	8.5293	8.8717	7.765	7.4182	8.2534	8.0937	8.2074	7.9143	7.6614	8.4473	8.2009	7.1774	7.3517	7.6181	8.4816	7.6753	7.8792	8.0049	8.6052	8.2035	7.2534	8.6217	8.9168	8.8873	7.7364	8.3489	7.5703	7.8893	8.3832	8.4288	8.1768	7.7318	7.119	7.1331
-1.7664	-3.1236	-2.4944	-2.7883	-3.6259	-1.3966	-2.6706	-3.0761	-2.8761	-1.2801	-3.1645	-2.5132	-1.6362	-2.2629	-2.4025	-2.6141	-3.2718	-2.1996	-2.9512	-3.2617	-3.3293	-2.5594	-3.2818	-2.8324	-3.3085	-2.5971	-2.1059	-2.1531	-3.687	-3.3948	-3.1153	-2.8151	-3.5848	-1.9555	-2.865	-2.8748	-1.8855	-2.4235	-3.7191	-2.7561	-2.645	-3.4446	-3.2267	-2.2193	-2.5674	-2.1878	-2.0852	-2.9302	-2.9598	-1.3229
-3.7736	-3.0728	-2.8033	-3.0384	-3.4743	-3.8292	-4.1817	-2.8056	-2.6452	-2.4586	-3.5968	-3.6047	-2.0541	-2.7938	-2.9891	-3.5316	-4.7112	-3.9314	-3.5218	-3.1488	-3.5276	-3.4933	-2.9462	-2.7901	-3.3638	-3.5795	-4.7455	-2.6697	-1.3932	-4.6472	-3.8413	-2.3172	-4.2644	-3.2622	-3.2303	-2.8885	-3.6161	-3.3664	-3.1659	-3.3864	-4.8312	-3.6846	-2.9842	-4.0081	-3.6322	-2.3524	-3.6476	-2.9774	-1.871	-2.4926
-14.062	-13.292	-14.528	-14.345	-15.287	-13.956	-13.543	-14.478	-13.353	-13.578	-14.278	-13.981	-14.346	-15.483	-13.09	-13.164	-14.23	-14.615	-14.082	-13.029	-12.909	-14.975	-14.1	-13.507	-13.825	-13.809	-13.848	-13.554	-15.291	-13.184	-14.751	-13.523	-14.171	-13.877	-13.85	-13.34	-14.309	-13.563	-14.089	-13.329	-13.911	-14.029	-14.661	-14.804	-13.484	-13.897	-14.279	-14.436	-13.329	-13.67
-4.4116	-4.9721	-3.9677	-4.8462	-3.6531	-5.307	-4.4073	-5.2034	-4.3027	-3.6718	-3.1045	-3.9634	-4.2636	-4.3617	-4.5818	-3.9065	-3.7497	-3.8962	-3.9319	-4.3016	-4.133	-4.0152	-3.5077	-5.3824	-3.6887	-4.704	-4.9424	-5.006	-3.8419	-4.9066	-5.3851	-3.1619	-5.6974	-4.8838	-4.6171	-3.4954	-4.1605	-3.9011	-3.8638	-3.9152	-3.3847	-4.4993	-4.3452	-4.1082	-4.9229	-3.9765	-3.6315	-2.9599	-3.3561	-4.0867
6.8974	5.9815	7.0761	4.9918	6.971	7.2346	7.4544	7.5453	5.7728	7.2231	7.4644	5.9008	6.9012	6.6763	7.9222	5.7928	6.9992	7.2112	7.3364	6.8104	6.8779	6.5957	6.3439	7.7856	6.1061	6.9599	6.0723	6.116	6.639	7.3916	7.1047	7.2861	7.2006	6.8039	5.8238	7.2444	7.0366	6.9934	6.8453	7.9469	7.6408	6.9275	6.1425	6.7695	6.8795	6.6648	6.1096	6.5161	7.0676	7.6366
4.4923	5.468	4.9179	5.6559	6.4499	5.3989	5.2811	5.7504	5.7453	6.4185	4.7943	5.7863	4.3767	6.4119	5.3964	5.1305	6.3748	6.0738	5.805	5.2404	5.9943	5.3175	5.1963	5.5611	5.4691	5.5331	5.2622	4.4575	5.5588	6.097	5.7117	5.6976	4.955	5.3246	6.4171	5.9175	5.5988	6.4425	6.2491	5.7064	5.0588	5.9853	5.5652	5.4789	6.492	5.0863	5.4136	5.4763	5.2442	6.8225
-11.549	-10.66	-12.445	-11.85	-11.657	-11.349	-10.97	-9.9081	-11.806	-12.175	-11.436	-11.689	-11.104	-11.34	-11.816	-11.614	-11.669	-12.382	-12.808	-11.78	-10.575	-11.116	-10.259	-11.609	-12.154	-12.293	-11.611	-11.468	-11.168	-10.91	-12.981	-12.911	-11.346	-11.935	-11.315	-12.125	-11.58	-12.429	-11.556	-12.805	-11.805	-11.393	-11.392	-12.092	-11.476	-12.391	-12.393	-11.998	-10.646	-10.658
1.1258	0.53726	-0.2877	1.3684	-0.76948	0.63869	1.2159	0.15869	0.39875	0.43058	0.70056	0.30789	1.2179	0.42739	0.00098796	1.6489	1.5446	0.754	0.59314	0.8295	0.52043	0.27942	-0.47184	1.0614	0.058616	-0.3066	0.19596	-0.19935	0.71953	0.64196	0.37903	-0.051849	-0.53716	1.0831	1.0774	1.1964	0.47718	-0.31557	-0.43977	-1.1615	-0.63414	1.3038	1.3397	0.078447	1.173	1.7501	0.69717	0.30917	0.17736	1.5135
1.148	0.79772	0.97172	-1.1976	-1.0475	1.0613	-1.5997	0.027547	-0.1511	-1.6442	-0.17224	-0.16145	-0.52532	1.2139	0.42099	0.46848	-0.4237	0.011946	1.0448	0.36216	0.022086	0.16537	0.59886	-0.39528	-0.88951	-0.14002	0.60869	0.24306	-0.26593	-0.78285	0.61886	-0.11044	-0.036767	-0.086194	-1.2827	-0.40712	-0.040978	0.1903	0.10209	0.41166	-0.095421	0.27745	0.56901	-0.43959	0.43944	-0.29419	0.35302	0.43225	0.35884	-1.2651
-5.4236	-4.5964	-4.6225	-5.1936	-4.2521	-4.3227	-5.7181	-5.1255	-4.3759	-5.4435	-4.9207	-5.243	-4.7985	-4.5343	-5.351	-5.9014	-4.8723	-4.3904	-4.3419	-5.6886	-4.1106	-3.7241	-4.6624	-5.3289	-4.8141	-3.8911	-3.3157	-4.308	-3.7785	-4.9836	-4.4125	-5.6851	-4.2254	-3.9006	-4.803	-5.2287	-4.4473	-5.012	-3.6561	-5.1216	-4.1601	-4.9857	-4.8375	-4.9918	-4.7662	-5.4093	-4.964	-5.9492	-5.3701	-3.6789
7.3186	7.0758	7.7373	7.1121	6.0808	6.3844	7.4808	7.4854	6.4672	6.0706	6.6761	7.1273	7.1225	7.7021	7.4794	6.9827	6.9326	7.1337	6.1919	6.9136	6.9012	6.0207	7.4015	6.1689	6.949	7.5911	5.6205	6.4719	6.8128	6.7946	6.2883	6.8991	7.3351	6.739	5.9387	6.9359	5.9514	6.8169	6.8412	6.1602	6.8638	6.3465	6.3849	6.1975	6.9948	6.7764	5.2737	6.028	7.4765	6.4084
-21.119	-21.721	-21.428	-19.508	-20.438	-22.019	-20.227	-20.071	-20.17	-20.266	-21.032	-21.268	-20.414	-20.413	-20.94	-21.233	-20.468	-20.655	-21.49	-21.092	-21.518	-20.577	-20.803	-21.234	-20.431	-20.996	-20.472	-21.199	-21.07	-20.384	-20.115	-20.75	-21.194	-20.634	-21.589	-19.878	-21.266	-21.558	-21.103	-21.049	-20.583	-21.547	-20.006	-20.685	-21.829	-20.875	-20.586	-20.988	-20.892	-20.623
3.0942	1.2944	1.1779	1.091	1.7704	1.1628	2.1971	2.3999	3.1739	1.4923	2.5392	0.79979	1.3633	1.9466	1.3842	1.1455	3.213	2.5654	2.0958	0.51913	2.333	2.0559	2.6167	1.0455	1.8811	0.94394	1.0556	1.8801	2.6307	2.5967	1.0998	2.3012	1.1557	2.0659	2.326	2.1105	2.6493	1.8842	1.7938	0.77832	1.8995	3.1747	1.6883	2.5158	0.98875	1.0017	1.1819	2.5426	2.3185	1.4486
8.8856	7.6128	8.5424	8.0435	8.0522	8.8066	8.3019	7.9185	8.3253	8.472	9.4548	9.119	8.3241	8.3377	8.0523	8.4951	8.1106	8.8865	8.8333	8.4228	8.6556	9.1303	8.7562	8.1662	9.3137	8.4885	9.4016	8.185	8.9333	9.0578	7.4611	7.8374	8.3524	8.4988	7.8718	10.186	8.2931	8.6139	8.7338	8.5224	8.1924	9.3847	9.1162	8.7141	8.8015	8.8978	8.557	8.4818	8.2572	8.3475
-3.5374	-4.0228	-3.9696	-3.8269	-3.6664	-2.9203	-5.0369	-3.21	-4.3997	-3.1898	-4.2494	-3.8953	-3.2846	-4.3194	-2.8409	-2.8405	-3.5482	-4.1764	-3.278	-3.5749	-3.7249	-3.6992	-2.8738	-4.1624	-3.8581	-3.3779	-3.4806	-4.4237	-4.8202	-4.7406	-3.5368	-4.7426	-3.3595	-3.5686	-3.8583	-3.8531	-3.4768	-4.9153	-3.7177	-3.6578	-3.8832	-4.0069	-4.1189	-4.3368	-4.2148	-4.2688	-3.1907	-3.8694	-4.412	-3.5456
-0.45392	0.39685	-1.0816	-0.34262	0.61267	-0.79153	-0.3705	0.22142	-0.22914	-0.24639	-0.21522	0.67806	1.2235	-0.30536	-1.1281	-0.03605	0.61297	-1.2733	0.43378	-0.21815	-0.1647	-0.62703	-0.016134	-0.44166	0.14855	-0.1264	1.6355	0.20811	0.048192	0.74417	-1.042	-0.78324	1.3436	-1.2761	-0.56644	-0.20364	0.30514	0.4088	-0.26692	-0.24417	-0.69435	0.036154	-0.18022	-0.13765	-0.1733	0.48877	0.44779	-0.14354	-0.57015	-0.12548
8.5747	10.04	8.5283	8.3971	8.9853	7.8474	8.3629	8.2184	8.4701	8.8716	9.4035	9.4264	7.6318	9.4649	8.6589	8.4345	7.9267	7.8065	8.7201	8.6358	8.1435	8.4648	7.4997	9.3301	8.4141	7.9338	7.6769	9.2689	6.9099	8.9081	7.9743	8.2168	8.9578	7.5727	9.4962	8.6668	9.7682	9.2555	8.5917	8.2757	9.6135	9.3287	8.2467	8.0026	6.5735	8.6307	8.5637	7.5358	9.0692	8.3464
4.5171	4.9706	5.307	6.2692	5.6517	5.1831	5.4578	6.0876	6.26	5.4516	5.3846	5.6151	6.375	5.3632	6.5769	4.9945	5.4319	4.9507	5.725	6.1245	5.6683	4.7394	6.935	5.6711	6.0935	6.493	6.4252	5.5131	6.2469	5.6531	5.4773	3.9072	5.0771	5.0537	5.0329	4.8907	5.2416	5.5427	5.6509	5.5421	5.0407	4.9461	5.1466	5.9043	5.6106	6.2188	6.4243	6.2239	6.3168	5.6967
1.8178	2.0781	1.6716	2.2636	2.5493	2.8957	2.0055	1.5788	2.3567	0.8841	2.1804	1.727	1.2401	0.573	1.415	0.52816	2.8634	1.9285	0.75695	1.3781	1.8089	1.5997	1.8391	2.0337	1.5579	2.5347	2.1882	1.3946	0.93058	1.9453	1.1128	2.2656	3.5092	2.9684	2.3265	1.7951	2.189	1.6503	1.7286	2.345	1.0715	1.8178	2.241	1.7619	1.9083	1.3751	2.7529	1.7848	1.1465	1.8862
10.626	10.181	10.401	9.4919	10.339	9.4066	10.148	9.0093	9.4504	9.9691	10.076	9.7848	9.7563	9.121	10.37	10.549	9.4226	10.692	9.7389	9.9018	10.029	10.05	10.107	10.179	9.7933	10.273	9.1183	9.0902	9.5085	9.782	8.8813	9.4201	8.4681	11.201	9.3413	8.784	9.2903	9.3825	9.6451	10.251	10.208	9.8961	8.993	8.5434	8.9686	10.206	9.8975	9.5297	11.095	10.795
9.669	10.332	9.0037	9.3232	10.387	10.384	9.9511	9.1152	9.9902	9.4483	10.589	10.355	9.9241	9.4386	10.35	9.6386	10.073	9.9072	10.363	10.373	9.5399	9.0195	10.694	9.2304	10.299	10.455	9.6728	10.009	10.113	9.8853	9.4171	10.246	9.7424	10.765	10.983	9.8755	10.193	8.8804	9.9625	8.3605	11.169	9.1103	9.4361	9.9279	9.2674	9.7884	10.717	9.4914	9.8739	9.2201
-1.2208	-2.2435	-0.16219	-1.0895	-0.96217	-1.0593	-0.88034	-1.2882	-0.87979	-2.0442	-0.77723	-0.69209	-1.1713	-0.75504	-1.2545	-0.98075	-1.6706	-2.2111	-1.4561	-1.7434	-1.2203	-1.8079	-1.41	-1.1757	-2.2083	-2.5442	-0.64167	-2.2991	-0.69067	-2.3873	-0.86782	-2.5886	-1.244	-1.7778	-0.89448	-1.8156	-1.0711	-1.1452	-1.044	-1.3947	-2.4262	-1.0651	-0.98436	-0.62276	-1.3506	-2.3605	-1.8889	-1.9894	-0.85108	-1.3946
-15.355	-14.789	-14.514	-14.49	-14.31	-16.12	-15.02	-15.206	-14.734	-14.936	-15.747	-14.683	-14.528	-15.356	-14.344	-15.82	-14.073	-14.249	-13.423	-14.411	-14.363	-13.702	-14.486	-15.496	-14.509	-14.906	-14.599	-13.088	-14.59	-15.985	-14.697	-14.52	-13.976	-14.152	-14.575	-15.345	-13.712	-14.188	-15.104	-14.202	-14.289	-14.73	-15.242	-15.008	-13.18	-13.758	-15.166	-14.138	-15.409	-13.905
6.6471	6.7596	6.9258	6.831	7.19	6.1352	5.9111	7.1757	5.0367	6.7853	6.9456	6.6424	6.7539	5.8631	6.9226	6.819	7.3763	7.1443	7.7497	6.7289	6.3239	6.8055	6.5528	6.787	7.165	6.4621	6.2618	6.8816	7.8115	5.8833	7.1985	6.8014	6.5966	6.8392	7.2218	6.9557	7.7182	6.8331	6.4449	6.929	6.3573	5.3495	6.7781	5.9224	5.5523	6.4801	6.7756	6.7715	6.4894	7.7097
-10.754	-10.576	-11.056	-10.609	-10.781	-10.661	-11.114	-11.265	-10.267	-10.609	-9.832	-10.954	-9.5136	-11.565	-11.021	-11.268	-10.254	-9.3617	-9.9207	-11.949	-11.23	-11.569	-10.566	-11.099	-10.33	-10.67	-12.075	-10.779	-10.125	-10.264	-10.876	-10.296	-9.0879	-10.487	-10.853	-11.182	-8.9248	-10.492	-10.758	-11.731	-10.564	-11.563	-10.014	-11.867	-10.814	-11.595	-11.528	-9.8181	-10.614	-11.274
-11.659	-11.962	-12.415	-10.82	-10.551	-11.725	-12.682	-10.518	-10.589	-10.806	-11.218	-12.276	-11.137	-11.165	-11.472	-11.534	-12.044	-11.566	-11.392	-11.269	-10.48	-11.559	-11.055	-11.595	-11.738	-11.375	-12.049	-12.434	-11.134	-12.549	-9.8977	-10.97	-11.49	-11.969	-11.157	-11.804	-12.354	-12.367	-10.085	-11.191	-11.868	-12.901	-12.184	-12.227	-10.891	-12.217	-11.534	-10.877	-10.942	-12.529
8.0846	7.5047	7.0353	5.4338	7.9908	7.8689	7.0514	8.4677	7.2834	7.1682	7.7795	6.6229	6.7476	8.1461	5.9349	6.4626	7.467	6.748	5.7775	7.0556	7.3479	7.509	7.1312	7.2042	6.7367	6.9464	7.0611	7.084	6.725	6.011	6.7011	7.3955	6.9733	7.5024	6.2518	7.2064	6.6174	6.2995	6.7432	6.7648	6.4718	7.2151	7.6374	6.5886	6.5882	6.9576	7.0665	6.3869	6.3861	7.1898
6.4912	6.7615	7.404	7.5671	5.8367	7.7112	6.4823	7.5418	8.2071	6.7067	6.6125	5.9862	7.2725	6.4027	6.3616	6.7291	7.2185	7.4333	6.1835	5.4202	6.4247	6.5807	6.5979	6.9207	5.9013	7.1964	6.8439	8.569	7.0249	6.9467	6.6923	6.5506	6.609	7.375	6.8234	6.9819	6.5214	7.7017	7.5073	7.3741	7.1805	6.7305	6.1383	6.7768	7.3689	7.0299	7.3024	6.0694	8.2111	7.3047
2.2667	2.5645	0.6062	0.84234	0.27292	1.0323	2.1039	0.75066	2.2359	0.82581	2.1363	1.2614	1.4973	1.0266	1.6321	1.7852	1.8677	1.8916	1.6188	1.0176	-0.30568	2.8583	1.2194	0.98001	1.3611	1.1233	0.16972	1.3736	1.739	1.5993	1.2119	1.2985	0.95697	1.6026	1.2144	1.2093	1.2661	1.6624	1.2734	1.9855	0.62789	0.82165	1.868	2.7092	0.84863	1.7094	0.94774	1.89	1.1851	1.927
-19.991	-20.807	-21.67	-20.671	-21.942	-22.014	-21.973	-20.35	-21.483	-20.942	-20.198	-20.8	-20.502	-20.499	-19.964	-20.842	-21.336	-20.471	-19.833	-20.627	-20.705	-20.388	-20.43	-21.965	-21.257	-20.853	-20.231	-20.552	-20.328	-21.153	-20.733	-20.747	-20.502	-21.18	-21.153	-20.759	-20.205	-21.379	-21.303	-21.079	-21.107	-21.136	-21.122	-20.536	-20.562	-20.757	-20.936	-20.016	-19.439	-21.12
4.667	6.0626	4.4805	6.4004	5.3273	5.9723	5.9791	5.5114	6.1433	5.666	4.9825	6.5262	6.001	7.072	5.1704	5.9477	6.538	5.2323	5.5764	5.5327	5.983	6.6169	5.4454	5.1742	5.2693	5.2435	5.4177	5.9944	5.0576	6.3999	6.3779	5.122	6.0852	6.4686	5.3909	5.5032	5.8859	5.5923	5.2259	5.7471	5.8969	6.5879	5.1913	5.4005	6.7647	6.6367	5.2447	6.3166	5.2428	6.9919
-14.506	-15.401	-14.075	-14.159	-14.886	-14.527	-14.562	-14.541	-13.797	-14.764	-14.986	-14.84	-15.282	-13.632	-13.639	-15.573	-14.083	-16.18	-14.239	-14.381	-13.916	-14.829	-14.608	-14.443	-13.811	-15.769	-13.986	-14.724	-13.219	-14.695	-14.165	-13.885	-13.996	-14.096	-14.707	-14.909	-14.208	-13.967	-15.187	-14.71	-14.417	-14.439	-14.984	-13.806	-14.846	-14.483	-14.89	-14.515	-14.118	-14.071
-8.0834	-8.2595	-8.1857	-9.3719	-8.8948	-8.3979	-8.3207	-8.9729	-7.7172	-7.5432	-9.1563	-9.5719	-9.1888	-8.5527	-8.9274	-8.1449	-8.3569	-9.3449	-9.8302	-9.4228	-7.2293	-8.5851	-8.7401	-9.3277	-9.1951	-9.5253	-9.1774	-8.6329	-9.5371	-9.4905	-8.752	-9.2165	-8.4083	-8.7884	-9.7547	-8.8378	-9.3563	-9.6275	-8.798	-9.1999	-9.4175	-8.5192	-9.86	-9.3062	-9.2205	-10.414	-8.2367	-8.5752	-8.6413	-9.4406
-11.339	-11.37	-12.873	-11.863	-12.102	-11.391	-12.504	-10.471	-11.278	-12.351	-11.574	-11.193	-11.499	-12.359	-11.513	-11.154	-11.634	-10.988	-10.86	-12.558	-10.844	-12.381	-12.332	-10.487	-12.496	-11.241	-11.81	-11.442	-12.047	-12.034	-11.562	-11.115	-11.296	-11.129	-11.037	-11.293	-9.8131	-11.964	-12.365	-11.701	-12.57	-10.523	-12.183	-10.422	-11.022	-11.246	-11.685	-10.576	-11.811	-11.659
-13.342	-13.119	-14.041	-12.932	-13.142	-12.886	-12.181	-13.334	-13.958	-13.19	-13.682	-12.78	-13.672	-14.074	-13.149	-13.221	-13.576	-12.717	-12.253	-12.534	-13.734	-14.069	-12.409	-12.617	-13.108	-14.271	-12.635	-12.661	-12.829	-14.432	-12.899	-12.305	-12.737	-12.65	-12.924	-13.447	-13.181	-12.543	-12.709	-13.059	-13.334	-12.091	-12.18	-13.533	-13.22	-12.641	-12.749	-12.619	-13.331	-14.021
-6.1987	-6.7837	-6.8341	-5.2165	-6.9168	-6.1738	-6.9767	-6.4684	-6.7614	-7.193	-7.4548	-5.7988	-6.6909	-7.5038	-6.5955	-5.5721	-6.7533	-5.5689	-6.7192	-5.9882	-5.9793	-6.3823	-6.7849	-6.7779	-6.5474	-5.9717	-5.9003	-6.2425	-7.1021	-5.9606	-6.262	-6.1172	-6.3411	-7.1509	-6.5747	-6.6218	-6.3056	-7.2232	-6.3375	-6.4268	-5.1374	-6.9995	-6.8343	-6.2816	-5.6702	-6.9625	-6.4455	-6.7289	-7.099	-7.0273
-11.253	-9.1024	-11.073	-10.707	-11.24	-10.712	-9.9477	-9.7158	-10.909	-10.282	-10.204	-9.4407	-10.231	-10.211	-10.507	-9.7711	-10.455	-10.591	-10.46	-10.008	-9.687	-10.006	-10.409	-10.583	-9.8904	-10.554	-9.8917	-10.253	-9.8382	-10.006	-10.091	-11.283	-10.385	-10.45	-9.5155	-9.8013	-10.786	-11.062	-10.111	-10.961	-10.159	-9.3524	-10.24	-10.903	-9.6996	-11.603	-11.152	-11.615	-10.39	-9.2706
2.8191	3.2224	2.8472	2.7215	3.3691	2.7581	3.1081	2.3964	3.0497	4.0805	2.9309	1.8146	1.877	2.2157	3.0529	2.2293	3.3103	2.9927	4.1329	3.1346	2.6367	4.8621	2.7773	3.3686	1.8781	2.8571	2.674	2.365	3.5204	2.0702	3.2772	2.5354	3.4298	1.9445	3.1689	3.145	2.6689	2.8706	2.0973	3.5807	3.4507	2.701	1.8651	3.4684	2.3613	3.4876	4.2898	3.408	2.7661	2.8883
-12.387	-11.32	-11.923	-12.378	-11.263	-12.242	-12.338	-10.489	-10.628	-11.839	-10.218	-11.54	-11.747	-10.86	-10.951	-12.144	-11.555	-10.054	-11.715	-10.985	-11.027	-11.916	-11.366	-10.821	-10.385	-9.3831	-11.366	-11.27	-10.691	-10.217	-10.756	-11.215	-10.961	-11.513	-11.508	-11.436	-11.552	-11.355	-10.597	-10.973	-10.927	-11.274	-11.734	-11.427	-11.78	-11.534	-13.003	-11.743	-12.386	-11.844
-11.015	-11.973	-12.039	-11.495	-10.8	-12.203	-10.887	-10.674	-10.154	-10.937	-10.897	-10.159	-10.868	-11.182	-11.038	-10.689	-10.816	-9.7962	-10.642	-10.911	-11.1	-10.294	-9.2011	-11.279	-9.2849	-10.715	-11.317	-11.02	-10.513	-9.9882	-11.11	-10.95	-11.037	-10.8	-10.904	-11.13	-9.785	-10.316	-11.684	-10.153	-12.759	-10.363	-10.122	-10.849	-9.8815	-10.917	-9.8602	-10.721	-10.748	-11.063
-9.104	-9.6836	-10.39	-9.0046	-9.2227	-8.9172	-9.757	-8.9409	-8.9972	-9.5521	-9.1806	-9.2359	-9.2727	-8.4231	-8.6298	-9.1201	-8.6914	-9.2436	-10.243	-9.3836	-10.215	-9.158	-9.4993	-9.9084	-10.549	-8.9611	-10.359	-8.9789	-10.041	-9.3096	-8.2283	-11.146	-10.419	-9.0088	-9.5249	-10.204	-9.6456	-9.632	-9.9646	-10.528	-9.4943	-9.0877	-9.6994	-10.142	-7.926	-9.4145	-9.996	-8.1136	-9.6688	-9.5451
-1.0183	0.037173	0.16234	0.69716	0.74094	-0.042355	0.16542	0.11971	-0.66656	-0.043381	0.59849	1.3663	0.70967	0.021106	-0.091803	0.1182	0.058531	-0.096418	-0.89858	0.39192	1.2901	0.84946	0.79006	0.33326	0.39893	-0.1	0.19476	2.1262	0.23756	0.16178	0.017693	-1.5828	0.46494	-0.17594	0.054268	-0.26292	0.88192	-0.12827	0.39418	-0.032841	-0.73683	1.1731	-0.58571	1.7854	0.79461	0.24686	0.29141	0.60254	0.62738	0.30631
-5.9416	-5.9956	-5.897	-5.4994	-5.6266	-6.1667	-5.8356	-5.4139	-6.7577	-5.2553	-5.8223	-6.1586	-5.219	-6.216	-5.9898	-6.0206	-4.9498	-5.2815	-5.1181	-4.7358	-4.9483	-5.7171	-6.5198	-4.1186	-5.4628	-5.9803	-6.5779	-4.7856	-5.4803	-5.2366	-5.199	-6.7183	-5.8205	-5.483	-5.0783	-5.6997	-5.0679	-5.7389	-7.1677	-5.6349	-6.2686	-5.4732	-5.2297	-5.6629	-4.8596	-5.601	-5.6435	-6.4356	-4.6689	-6.2355
-4.1939	-5.0449	-4.3256	-4.6849	-4.0916	-3.915	-4.1719	-5.1412	-4.1066	-3.6031	-5.2695	-4.3054	-3.9111	-4.9998	-3.7911	-4.2865	-3.912	-3.8207	-4.1513	-3.5852	-3.6682	-5.0013	-3.261	-4.4714	-4.7829	-3.5702	-3.5029	-4.0673	-5.1587	-4.4617	-3.9246	-3.7818	-4.6254	-4.637	-4.0501	-4.724	-4.3789	-4.1582	-3.7505	-3.1535	-4.1342	-3.4434	-3.642	-2.9167	-4.3519	-4.1392	-3.5751	-3.7879	-4.5488	-4.9678
-10.904	-11.634	-11.428	-12.333	-11.422	-11.309	-11.175	-12.291	-10.872	-12.232	-12.158	-12.315	-11.332	-11.52	-11.499	-9.7731	-12.849	-12.269	-11.523	-11.157	-12.484	-11.259	-12.685	-10.416	-11.554	-11.751	-10.886	-11.34	-11.909	-11.209	-12.435	-11.564	-11.469	-11.651	-10.309	-11.619	-11.982	-11.501	-11.5	-11.515	-11.443	-12.349	-12.428	-12.152	-10.703	-12.123	-11.271	-12.706	-12.008	-10.987
-5.1323	-4.3733	-3.8776	-3.7499	-6.143	-4.4635	-5.8394	-4.5785	-4.7044	-5.2433	-4.295	-5.6452	-3.6814	-5.6438	-5.5559	-4.732	-4.8542	-4.2841	-4.2599	-5.7161	-3.9303	-4.7289	-5.3435	-3.6522	-4.387	-4.5934	-4.3316	-5.3504	-4.788	-4.9514	-4.9506	-5.2862	-4.1962	-4.5464	-4.0372	-6.5131	-4.1707	-4.7082	-4.844	-5.1458	-4.6741	-4.9347	-5.9849	-4.5007	-4.5867	-4.841	-5.0174	-3.7401	-5.272	-5.1635
-2.3838	-1.9896	-0.98997	-0.75282	-1.1234	-1.9531	-2.0452	-1.4641	-1.1811	-1.2572	-0.93324	-1.2429	-1.4382	-1.6595	-1.5005	-1.4677	-1.5517	-0.91833	-0.80431	-0.6478	-1.6083	-0.83138	-0.65912	-2.1136	-0.95494	-1.5184	-1.7904	-1.73	-1.9545	-1.3484	-1.2215	-1.8114	-1.8688	-1.525	-1.4788	-2.0142	-1.1072	-1.9919	-1.2448	-0.78946	-0.23356	-0.80916	-1.3559	-2.2633	-1.4474	-2.3795	-0.68139	-0.91431	-1.7603	-0.79958
-2.9056	-4.1988	-3.6981	-4.5613	-4.1249	-3.8988	-3.6716	-3.2325	-3.4398	-3.7358	-3.7832	-3.592	-2.541	-3.9491	-3.3985	-3.519	-3.4076	-4.2326	-3.466	-3.6443	-4.1255	-3.6535	-2.1667	-3.2963	-4.1379	-3.4578	-4.4032	-3.4823	-5.4302	-3.9624	-4.0428	-3.2889	-3.6674	-4.4604	-4.7897	-3.1272	-5.1938	-3.6774	-3.6619	-4.7265	-3.8754	-3.8797	-4.3823	-4.5193	-3.5533	-3.0073	-4.6075	-4.1455	-3.9082	-3.9634
4.0243	5.8451	5.5905	4.5417	4.7231	4.6744	3.2627	3.6262	6.061	5.0118	5.5522	4.9255	4.4861	4.8849	4.0165	5.2111	4.6192	3.6454	4.2308	4.7993	4.4582	4.2641	3.0859	5.1427	4.7427	4.9301	4.75	4.1207	4.3602	3.4905	3.9901	4.1079	4.4137	4.4473	5.4323	4.3705	4.059	4.5486	4.2632	4.5783	5.2836	4.2546	4.0386	4.0988	4.8618	3.9353	4.0716	3.4088	4.479	4.7134
-9.1301	-9.1004	-8.0252	-9.5248	-8.381	-8.4565	-8.8198	-8.319	-9.0694	-9.28	-9.3292	-8.7514	-9.3029	-8.1993	-8.6184	-8.5002	-9.1945	-9.777	-10.038	-9.4413	-9.1842	-8.4268	-8.3446	-8.2583	-8.6654	-9.6325	-10.706	-8.0343	-8.2426	-9.1373	-10.679	-8.6591	-8.6652	-8.5681	-9.3058	-9.4015	-8.5977	-9.1557	-8.8835	-8.4846	-9.6805	-9.0613	-8.9788	-8.9894	-9.9012	-9.2936	-9.2256	-9.393	-8.9279	-9.2932
-12.863	-13.239	-13.311	-13.176	-14.486	-12.817	-11.727	-13.045	-13.504	-13.344	-13.49	-13.067	-13.625	-13.552	-13.361	-13.128	-13.373	-12.37	-13.831	-13.294	-12.926	-13.646	-12.987	-14.192	-13.356	-14.604	-12.433	-13.72	-12.882	-13.516	-12.88	-12.463	-13.51	-14.395	-13.301	-12.133	-13.869	-12.878	-13.203	-13.424	-11.942	-13.417	-14.514	-13.457	-13.776	-12.75	-13.73	-12.998	-13.629	-12.915
-2.4612	-3.6667	-2.8925	-4.226	-4.3138	-4.1533	-3.889	-4.4044	-4.3139	-4.6467	-3.7598	-3.2672	-4.5031	-3.5367	-2.5479	-3.7358	-3.6984	-4.5245	-4.8472	-4.3919	-4.3311	-3.9658	-3.3083	-3.7416	-4.2628	-3.0234	-4.2504	-3.996	-3.6084	-3.8992	-4.0308	-2.9347	-2.9489	-3.768	-4.357	-4.3624	-3.6984	-3.6795	-3.4429	-4.1583	-2.9304	-3.2244	-3.2223	-3.7425	-3.9994	-2.0401	-4.2382	-4.1936	-3.5242	-3.7301
-21.736	-22.117	-21.985	-21.276	-21.984	-22.285	-22.142	-22.098	-21.748	-22.095	-22.239	-22.856	-21.806	-22.145	-22.18	-21.412	-22.771	-21.889	-22.317	-23.902	-22.403	-23.142	-23.452	-22.55	-22.261	-22.694	-21.595	-22.273	-20.905	-22.914	-22.5	-21.773	-21.837	-22.071	-22.551	-21.378	-21.902	-22.211	-21.649	-22.881	-21.792	-22.455	-23.283	-22.963	-21.707	-23.019	-21.831	-22.432	-22.827	-22.038
-9.2255	-8.3705	-8.916	-8.6524	-8.5545	-8.8234	-9.3369	-8.8687	-8.8142	-9.1514	-7.9291	-8.7953	-9.1426	-9.2781	-9.3803	-8.2395	-9.7209	-10.079	-8.5778	-9.9218	-9.6088	-8.8925	-8.6776	-8.8363	-8.8037	-10.137	-7.9877	-9.4034	-8.5137	-8.7886	-8.5758	-8.8656	-10.013	-9.0077	-8.4229	-7.9827	-8.9726	-9.7983	-8.4192	-9.1084	-9.5322	-9.0351	-8.4179	-9.6065	-8.8366	-8.3702	-9.4633	-8.9316	-7.7557	-9.1062
-5.4965	-6.328	-4.6339	-5.4228	-5.6286	-5.6698	-5.758	-5.3893	-5.2223	-7.1456	-4.7314	-4.7917	-5.2884	-6.3162	-5.5756	-5.0873	-6.1804	-4.9688	-4.584	-4.6967	-5.4169	-5.134	-5.7223	-5.4059	-5.1762	-6.3905	-5.4808	-6.3548	-4.9999	-4.9852	-6.495	-4.8862	-4.4825	-5.7159	-5.5755	-5.3823	-6.7783	-5.285	-5.896	-5.4891	-5.3058	-6.1728	-5.231	-5.223	-5.5437	-5.8899	-5.3612	-5.0674	-5.0752	-6.0971
-13.102	-12.041	-13.444	-12.705	-12.741	-13.188	-13.312	-13.773	-12.665	-13.608	-13.686	-13.495	-13.497	-14.011	-12.552	-13.684	-13.196	-13.896	-13.079	-13.129	-13.08	-13.841	-12.702	-12.482	-14.616	-13.624	-12.112	-13.682	-13.768	-13.091	-14.255	-13.215	-13.381	-13.511	-12.438	-13.584	-12.709	-13.531	-13.297	-13.914	-13.074	-12.654	-14.023	-13.309	-12.826	-13.087	-12.928	-12.955	-12.816	-12.445
-3.2602	-4.027	-3.3981	-3.7902	-4.7953	-3.435	-3.2556	-4.7499	-3.2772	-3.4269	-3.6567	-3.4843	-2.3229	-2.925	-4.7085	-2.9506	-2.6557	-2.9096	-4.0471	-4.7507	-2.5806	-4.4796	-4.108	-4.4118	-4.9227	-3.3626	-4.4224	-2.6674	-2.9627	-3.9572	-3.5872	-3.7418	-2.5517	-4.1406	-3.6915	-4.1683	-2.8471	-4.0892	-3.7798	-3.7342	-3.7056	-3.2486	-4.4453	-4.4645	-4.1946	-3.6987	-3.2163	-4.9457	-3.6501	-3.5914
-22.578	-22.692	-22.71	-21.783	-22.701	-21.979	-22.177	-21.702	-23.008	-21.809	-22.365	-23.019	-21.813	-21.974	-21.202	-21.473	-23.028	-21.576	-22.797	-21.432	-23.232	-23.046	-22.167	-21.397	-23.203	-22.92	-23.827	-22.059	-22.995	-21.869	-21.98	-21.684	-22.084	-22.247	-22.533	-20.826	-22.571	-21.914	-21.647	-22.894	-22.786	-21.677	-22.835	-22.736	-21.399	-22.095	-22.103	-21.732	-21.895	-20.986
3.5438	4.1975	2.7555	4.0257	3.1716	3.8629	2.6601	2.7315	4.5251	2.944	2.4522	3.8362	3.4833	3.0289	3.6409	3.725	2.8607	2.8631	2.7744	3.7753	2.8594	2.9071	2.9982	1.7796	3.5626	3.2332	2.8412	2.2093	3.4085	3.3945	3.6097	3.5499	4.8825	2.6925	2.7991	4.4515	3.0512	2.9435	3.0026	3.6459	3.9035	2.5722	3.3193	2.5452	3.0913	1.5901	3.6064	2.9987	3.122	3.8669
-14.853	-14.242	-13.266	-14.138	-14.983	-14.268	-15.455	-14.497	-15.307	-14.078	-13.988	-13.836	-14.79	-14.977	-14.903	-15.761	-13.807	-13.998	-14.592	-13.739	-14.068	-15.391	-14.787	-15.431	-15.363	-15.21	-15.504	-13.854	-15.348	-14.979	-14.03	-15.341	-13.943	-13.926	-15.945	-14.714	-16.084	-15.514	-14.342	-14.828	-14.359	-14.031	-14.846	-14.993	-13.627	-14.556	-14.855	-14.515	-14.103	-14.908
-3.1564	-3.8488	-4.0415	-3.6822	-3.69	-4.0146	-3.9619	-3.8226	-3.8573	-3.6206	-4.8834	-4.2355	-4.3644	-3.183	-3.5523	-4.4001	-4.078	-4.2578	-4.1208	-3.2345	-3.4401	-3.6619	-3.8471	-3.7908	-4.3134	-3.7994	-4.0103	-4.0041	-3.2902	-3.8514	-3.5754	-4.2107	-3.5671	-3.9903	-3.7605	-2.9122	-3.3675	-4.6067	-4.9483	-4.0745	-3.9564	-4.3552	-3.0057	-3.6635	-3.8285	-3.6866	-3.3516	-3.8745	-3.6502	-2.103
-7.014	-8.0336	-8.4761	-7.7233	-8.5283	-6.2528	-7.1672	-6.7197	-7.3716	-7.8177	-7.4925	-6.8709	-7.6845	-6.9154	-8.6073	-6.6857	-7.6441	-7.4707	-7.6582	-7.2487	-7.4309	-8.2936	-7.5019	-7.6906	-7.119	-7.3225	-7.319	-8.3288	-7.4907	-7.3063	-7.4694	-7.0821	-7.8388	-7.5894	-8.1304	-8.9698	-6.8128	-8.0628	-8.1706	-7.1646	-7.8627	-7.8837	-8.4656	-6.2377	-7.9099	-7.1718	-8.2727	-9.4474	-7.0232	-8.1627
-5.3262	-4.8321	-2.5075	-5.1953	-5.6109	-4.8394	-3.6966	-4.0129	-4.9454	-4.758	-4.0928	-3.3096	-4.472	-5.1305	-4.6848	-4.392	-4.5723	-5.0705	-4.907	-5.1288	-4.679	-4.0888	-4.2642	-3.631	-4.5655	-3.9419	-5.1708	-4.2003	-5.198	-3.0771	-4.393	-4.9915	-4.8001	-5.2955	-3.7045	-3.5911	-3.9308	-4.5323	-4.4237	-6.3419	-4.1009	-5.3473	-4.0592	-4.909	-4.6919	-4.8046	-4.8619	-5.1211	-4.7338	-5.3006
-13.262	-12.337	-12.386	-13.029	-13.961	-13.009	-12.297	-12.562	-13.066	-14.349	-13.401	-12.978	-14.013	-13.925	-13.946	-13.529	-13.958	-13.788	-13.42	-13.327	-13.225	-14.168	-12.947	-12.273	-13.392	-13.458	-12.248	-13.063	-13.402	-13.527	-12.648	-13.188	-13.446	-12.124	-12.843	-12.653	-13.158	-13.212	-13.175	-13.292	-13.165	-14.17	-12.369	-13.558	-13.447	-12.516	-15.175	-13.04	-13.674	-12.254
-14.566	-14.41	-14.635	-13.97	-15.094	-15.746	-15.378	-14.675	-15.601	-15.583	-15.236	-15.287	-14.459	-14.769	-15.531	-14.211	-14.279	-15.002	-14.686	-14.637	-14.711	-16.503	-13.405	-13.521	-14.69	-14.363	-14.142	-13.774	-14.862	-14.781	-14.986	-12.876	-14.938	-14.77	-15.55	-15.546	-15.615	-14.59	-13.409	-15.599	-14.679	-14.694	-15.016	-15.218	-15.72	-15.209	-14.04	-15.39	-14.359	-14.7
-1.5082	-1.1277	-1.9667	-1.3204	-1.5596	-1.3509	-1.1652	-1.447	-0.68712	-3.295	-0.81097	-1.8092	-1.2393	-0.56562	-0.76439	-1.5432	-0.55106	-1.1995	-1.6389	-2.4225	-1.2125	-1.1199	-2.7344	-1.4504	-1.1745	-1.6598	-2.1587	-2.7957	-1.4977	-0.76402	-1.4604	-1.1976	-1.7672	-2.0104	-1.1786	-1.4356	-2.3352	-0.9229	-0.52671	-1.9226	-1.8148	-1.76	-2.3655	-2.0752	-1.3129	-1.871	-1.2212	-0.22259	-1.9032	-1.0139
-2.7305	-2.0713	-3.2072	-3.5164	-3.3548	-2.5925	-3.0271	-2.9282	-2.3648	-1.9458	-2.3379	-3.1893	-2.4079	-3.763	-1.7502	-1.8495	-2.6156	-2.3361	-2.3369	-2.7612	-1.5661	-2.2591	-3.8092	-2.2491	-2.8689	-1.9034	-2.9191	-2.3079	-3.1522	-3.3272	-2.9733	-3.1331	-2.8532	-3.154	-1.4748	-3.9001	-2.247	-2.883	-3.7984	-2.8337	-2.9881	-2.6698	-2.8998	-3.1987	-2.0842	-2.4746	-2.8436	-2.7308	-2.0231	-3.3707
8.1528	7.2234	7.1823	6.0065	6.9693	7.2074	6.8051	6.9908	6.8242	5.7108	6.2465	7.777	7.1428	5.8407	7.4165	5.7663	7.2512	6.514	6.7702	7.2036	6.6223	6.832	6.1348	7.2541	7.5726	7.5712	7.0717	6.3983	7.3353	6.4334	6.6339	6.4087	5.9076	7.2364	6.838	7.1979	6.7051	6.2466	6.1172	6.1453	6.0083	7.0531	5.6442	7.6296	6.8817	7.3469	5.818	7.1054	6.3533	7.3227
-15.276	-13.315	-13.924	-13.58	-15.101	-14.76	-14.656	-15.398	-14.011	-14.185	-15.222	-14.409	-14.687	-14.989	-14.551	-14.071	-15.069	-14.645	-14.955	-14.154	-14.327	-15.524	-14.569	-15.288	-14.665	-13.98	-14.293	-14.748	-14.107	-13.455	-14.724	-14.356	-14.151	-13.325	-14.935	-15.099	-15.74	-14.729	-15.22	-13.99	-14.212	-14.26	-14.084	-13.417	-13.372	-15.653	-14.251	-15.45	-14.715	-14
0.83708	0.072343	0.58616	0.5667	0.27692	-0.10472	0.18047	0.72994	0.53971	0.098993	0.0069487	-0.70333	-0.47602	0.61338	-0.34215	0.13479	-0.30013	0.54247	-0.97665	0.49237	0.053102	1.0939	-0.20504	0.80407	0.078156	-0.11678	-0.99282	0.60287	-0.85842	0.20974	-0.19549	-0.28303	0.78464	1.2839	0.20883	-0.45477	-0.089066	-0.15234	-0.71203	-1.4372	-0.84823	-0.14629	-0.85443	0.67052	-0.64476	-0.15638	-0.61244	0.94517	0.12292	-0.38728
-7.742	-7.6265	-7.6329	-7.7857	-6.1919	-7.7735	-7.6276	-7.622	-7.6396	-6.9967	-6.2811	-7.3761	-6.3002	-7.6234	-8.2568	-8.6481	-7.3513	-8.1094	-7.7835	-8.4735	-6.983	-8.021	-6.1265	-6.6955	-8.197	-6.546	-5.9402	-7.7924	-7.7665	-6.8674	-7.6519	-8.0448	-6.6621	-7.814	-6.8875	-7.6742	-7.2162	-8.0897	-7.3393	-7.4907	-7.348	-7.6729	-6.8594	-7.8035	-7.8416	-6.9535	-7.2903	-7.3788	-6.982	-8.5711
-4.5858	-6.1444	-5.9747	-6.2692	-5.3809	-5.99	-5.5364	-5.1924	-6.2922	-5.1822	-5.8201	-5.69	-5.3574	-5.9987	-6.0918	-5.5278	-6.0675	-5.2941	-6.0916	-5.68	-4.8028	-5.8939	-5.3808	-5.5629	-5.8193	-6.0992	-5.5628	-5.4068	-5.1621	-5.7512	-5.4337	-6.5467	-6.1766	-6.5066	-4.9797	-5.0628	-5.8385	-4.711	-5.7841	-6.0626	-5.4551	-6.0444	-5.8107	-4.9109	-5.2816	-5.8873	-5.4914	-4.5138	-5.3358	-6.6605
9.4826	8.2373	9.1339	10.003	9.8826	8.5268	8.0858	9.1114	8.9885	8.5469	8.9832	8.5709	8.9879	8.7654	8.3922	8.1228	8.1464	7.8236	8.8068	8.2858	8.8289	8.3935	8.6253	9.5539	9.7858	9.5315	7.9393	7.8262	8.5588	7.9567	8.2229	9.5118	8.7274	8.7342	8.4847	8.5263	8.1216	8.732	8.5238	9.0692	8.5509	7.8401	8.6708	8.6493	7.6896	10.15	8.9612	8.6643	7.6424	9.1948
0.058377	-1.543	-0.18759	0.2609	-0.7929	-0.55681	-0.27035	-1.5617	-0.54456	-1.4318	-0.67596	-0.15848	-1.3053	0.28508	0.15167	-0.74272	-0.62414	-0.40061	-0.041236	-1.1742	-1.6427	-1.1578	-2.35	-0.19451	-1.0731	-0.85216	0.32411	-0.86662	-1.1782	-1.8942	0.79165	-0.13872	-0.23935	-1.3818	-0.40469	0.026822	-0.94687	-0.36464	-0.38318	-0.72759	-0.82403	-1.7592	-0.93782	-0.40345	-0.19103	-0.76519	-0.34731	-0.84167	-0.35975	-1.2629
-10.188	-10.797	-9.6027	-10.566	-11.042	-11.006	-10.49	-10.487	-10.134	-9.4002	-10.249	-10.291	-10.921	-10.856	-10.453	-9.9008	-9.8619	-11.457	-10.001	-12.115	-10.63	-11.441	-9.5551	-11.344	-12.693	-10.074	-11.539	-10.877	-12.492	-12.026	-10.706	-10.909	-10.57	-9.6028	-10.678	-10.511	-10.994	-10.866	-10.231	-11.075	-10.508	-10.968	-10.682	-11.198	-10.406	-10.28	-10.806	-10.554	-10.098	-11.729
-1.5509	-2.7342	-0.24736	-1.6011	-0.84891	-1.4607	-2.3165	-1.8495	-1.0256	-0.98062	-0.98504	-1.4932	-0.723	-1.9618	-1.3479	-1.3018	-1.3251	-1.2149	-1.2507	-1.4879	-1.615	-0.64718	-2.086	-0.84195	-0.81404	-1.2775	-2.4853	-1.5655	-1.2675	-2.4206	-0.57447	-1.5788	-1.0732	-0.68713	-1.6631	-1.734	-1.5072	-2.1093	-1.5986	-1.9265	-1.9314	-2.0739	-1.5749	-1.6939	-1.5611	-1.5066	-1.089	-2.2159	-1.1856	-0.79139
-20.421	-21.09	-20.728	-20.099	-21.347	-21.517	-20.824	-20.75	-20.856	-20.333	-21.317	-20.182	-20.787	-21.457	-21.605	-20.391	-21.381	-20.975	-21.541	-21.263	-20.224	-20.779	-19.344	-20.967	-20.41	-21.228	-20.591	-19.717	-20.339	-21.781	-19.641	-21.707	-21.621	-20.521	-20.838	-20.77	-20.172	-20.885	-20.618	-20.423	-21.383	-21.122	-22.321	-21.186	-20.208	-21.033	-20.205	-21.046	-21.103	-20.123
-14.925	-14.46	-14.509	-14.156	-13.375	-14.03	-15.315	-14.637	-14.421	-14.87	-14.961	-14.98	-14.621	-15.732	-14.447	-15.233	-13.787	-14.519	-13.195	-14.732	-14.736	-14.497	-14.155	-15.229	-14.301	-15.151	-13.915	-14.011	-13.749	-14.714	-13.546	-15.137	-14.781	-15.962	-15.34	-15.002	-15.648	-14.847	-14.442	-13.989	-14.971	-14.297	-13.807	-15.025	-15.06	-13.049	-14.445	-14.605	-14.479	-14.329
1.3503	1.7265	2.5524	2.6475	1.4073	2.8492	2.0949	0.90654	2.0314	0.97737	1.2627	1.5081	1.4677	0.886	1.1042	1.8323	1.8009	1.8152	0.65283	1.1971	1.8054	1.0826	1.5875	1.697	1.1401	1.8697	1.2766	1.3016	1.1596	1.4382	1.9011	1.3081	1.778	1.6837	1.3988	0.80942	2.3326	2.6101	2.0972	2.2458	0.77671	1.4246	1.6657	2.0507	0.81547	3.2151	1.023	1.2237	2.1948	2.3825
-14.08	-14.494	-14.846	-14.886	-15	-14.761	-14.069	-15.154	-14.032	-15.449	-15.065	-15.611	-14.917	-14.297	-16.062	-14.458	-14.426	-14.216	-14.722	-14.838	-13.412	-13.573	-12.768	-14.408	-15.315	-14.312	-14.291	-14.832	-14.43	-14.439	-15.136	-14.156	-14.425	-13.882	-14.614	-13.816	-14.067	-14.921	-13.733	-14.184	-15.249	-15.463	-13.392	-13.83	-15.187	-14.269	-14.564	-15.444	-14.073	-14.859
8.7232	9.1185	8.1296	8.4218	7.0062	7.3889	7.3646	7.8446	7.2728	8.0623	7.9589	8.2226	7.7784	7.401	8.8585	7.8004	7.7658	7.6035	7.6562	7.4897	8.4031	7.8258	7.7622	8.488	8.4914	7.8705	6.3302	8.0071	8.3956	8.964	7.5727	8.0664	8.0415	7.6413	8.3038	7.9888	7.2274	7.6847	6.1651	8.5445	7.2246	7.9274	9.0925	8.5821	7.5712	8.9186	8.2997	7.7315	7.3014	7.1151
-2.3916	-2.2073	-2.0605	-2.2305	-3.1523	-3.0867	-2.6479	-2.5	-2.6176	-3.3329	-3.3662	-2.708	-3.0209	-4.3989	-2.1471	-1.928	-2.725	-2.5412	-2.9106	-3.1631	-2.2332	-1.4985	-2.6223	-3.1955	-2.9858	-1.9038	-3.2212	-3.2019	-2.415	-2.6336	-2.6378	-2.132	-2.6527	-2.3097	-1.6435	-2.9641	-2.7031	-2.3258	-2.0513	-2.4932	-0.95634	-2.967	-3.1506	-1.4883	-2.5213	-1.8821	-1.9959	-2.9151	-1.6536	-2.696
-4.5231	-3.7873	-3.0353	-4.4147	-4.7191	-2.496	-3.7232	-2.5551	-3.773	-2.5561	-4.5793	-3.1991	-3.8014	-3.8287	-3.7751	-3.35	-3.3669	-3.7788	-5.3177	-2.9899	-3.3661	-3.111	-4.2396	-3.4333	-3.4326	-3.4631	-3.2517	-4.6718	-4.5716	-3.9818	-4.732	-3.6579	-4.6316	-3.3823	-3.6404	-3.9924	-3.2456	-3.8689	-4.0833	-4.4458	-4.3598	-3.6648	-3.2679	-3.3237	-4.2619	-4.2908	-3.1569	-2.4632	-2.7653	-4.0792
-14.031	-13.148	-13.129	-13.504	-14.995	-14.767	-15.488	-14.089	-15.044	-14.092	-13.423	-14.991	-13.156	-14.711	-13.966	-13.397	-15.343	-15.207	-14.439	-14.029	-13.889	-13.617	-13.027	-14.203	-13.305	-14.138	-14.929	-14.756	-14.68	-13.985	-14.182	-13.747	-14.333	-14.864	-13.566	-13.24	-14.121	-14.722	-13.772	-14.741	-15.01	-13.552	-14.689	-12.742	-13.284	-14.368	-13.294	-14.015	-14.413	-14.002
-4.6085	-4.3549	-5.2015	-4.2308	-4.0583	-3.9737	-4.3596	-3.8702	-4.4021	-3.9494	-4.0839	-3.5992	-3.8254	-4.0723	-5.0084	-3.4266	-4.1674	-3.2283	-5.1782	-4.8191	-4.1982	-3.8868	-4.4604	-3.8237	-2.9132	-4.7954	-4.7927	-5.5424	-4.7929	-4.5482	-4.2573	-4.0705	-4.1258	-4.8719	-4.0377	-4.038	-5.1052	-4.1995	-3.8671	-3.1337	-3.2857	-4.9092	-4.9576	-4.5751	-3.8709	-3.8772	-3.897	-3.5154	-3.3958	-4.1761
-14.488	-13.426	-16.325	-13.882	-13.804	-13.382	-15.237	-14.19	-13.861	-15.992	-14.413	-14.89	-14.885	-15.544	-14.905	-14.118	-14.131	-14.048	-15.016	-14.475	-13.92	-14.025	-14.411	-14.729	-14.481	-14.28	-15.347	-14.752	-14.013	-15.066	-14.74	-15.521	-14.614	-14.187	-15.564	-14.182	-14.482	-15.628	-14.499	-14.732	-13.778	-14.986	-13.248	-14.645	-14.813	-13.053	-14.27	-14.244	-13.338	-14.77
-12.336	-11.303	-11.529	-12.161	-10.926	-10.701	-12.169	-12.042	-12.232	-11.899	-11.369	-11.328	-13.076	-11.285	-10.993	-11.97	-11.755	-11.043	-10.758	-11.252	-11.186	-11.252	-11.185	-11.801	-11.657	-10.474	-11.207	-10.927	-11.246	-10.752	-11.455	-10.865	-11.364	-12.312	-9.8266	-10.805	-11.76	-11.954	-10.857	-13.24	-12.655	-11.614	-11.076	-10.835	-11.6	-11.467	-11.391	-11.567	-10.635	-10.821
8.757	7.4183	7.888	7.7218	8.5801	8.92	8.3273	8.5193	9.167	7.4477	8.3779	7.9487	7.248	7.3424	7.5231	7.6726	8.9058	9.1127	8.0001	7.2086	8.2175	7.0446	8.1271	8.206	7.9041	8.1018	8.1696	7.5072	7.7666	8.1732	6.0746	6.8835	8.4739	7.6183	8.2968	8.8012	7.3633	8.7881	8.035	7.9486	7.2442	7.9554	7.5433	7.7255	7.7447	7.3351	6.9517	8.3547	8.8211	7.2746
4.956	4.3316	5.1366	3.968	4.0693	5.6044	4.8374	3.9826	5.38	4.1826	5.1442	3.4506	4.754	3.9399	3.7151	4.7558	5.0014	4.276	5.6472	4.036	4.3418	3.8288	4.3484	4.5633	5.0107	5.2329	4.6656	4.7922	3.8713	3.3423	4.3394	3.8913	3.6687	4.98	4.0354	4.3371	4.2222	4.0911	3.919	4.853	4.2591	4.1066	3.9423	3.6304	3.8307	5.0027	3.5816	3.6806	5.0976	4.5316
-11.204	-11.816	-11.106	-10.83	-10.048	-10.96	-11.709	-11.138	-10.628	-12.457	-12.283	-11.065	-11.377	-12.333	-11.318	-11.791	-11.522	-11.469	-10.962	-11.461	-11.65	-11.56	-10.413	-11.946	-11.442	-11.221	-10.662	-11.482	-11.437	-11.656	-10.548	-10.131	-11.983	-12.462	-10.545	-10.648	-12.104	-12.075	-10.379	-11.362	-12.034	-11.841	-12.452	-11.531	-12.207	-10.187	-11.239	-11.893	-11.142	-11.396
-14.228	-13.959	-14.005	-15.627	-15.123	-13.4	-15.67	-13.78	-14.98	-13.621	-15.26	-14.403	-15.053	-15.815	-14.715	-13.49	-15.071	-13.617	-14.481	-13.423	-15.165	-14.136	-15.42	-15.51	-14.703	-15.337	-15.275	-14.495	-14.379	-15.552	-14.354	-14.513	-14.581	-14.195	-14.048	-14.626	-14.587	-14.031	-13.258	-13.985	-13.875	-14.901	-15.399	-15.773	-14.786	-14.28	-14.202	-14.133	-15.46	-14.724
2.1345	1.7103	1.7447	1.3394	1.2015	2.6513	2.1983	1.527	1.7867	1.5222	1.5086	1.3056	1.8019	1.3564	2.5941	1.9701	1.8682	1.1098	1.5032	-0.74522	0.74034	1.9223	2.147	1.9421	0.89906	1.4064	0.94185	1.541	1.4642	1.2762	2.2375	2.2577	1.5881	0.16488	1.5275	0.67986	0.95029	0.84119	1.0553	-0.024065	1.522	2.3597	0.74176	0.83392	2.7879	1.549	1.7048	2.7127	1.8523	1.8929
-0.80291	-1.2054	-1.6419	-2.8037	-1.411	-0.34041	-1.2691	-2.5431	-0.36015	-2.3343	-2.0077	-0.79	-1.7347	-0.86947	-1.5965	-1.7128	-2.2247	-0.77983	-0.81903	-2.2934	-1.7103	-0.30838	-2.1356	-0.55183	-1.9764	-1.959	-2.427	-0.27513	-1.2232	-1.2828	-1.3534	-1.3766	-1.048	-0.47946	-1.3097	-0.19382	-2.5895	-0.39413	-1.087	-2.0693	-1.2655	-0.51242	-0.65257	-1.0777	-1.1226	-1.2171	-1.1648	-1.0989	-1.6389	-1.8402
7.9298	9.0351	8.6478	8.9071	8.5752	9.2676	8.6713	7.6454	8.2288	9.5694	7.8993	7.0481	8.8489	9.4467	8.5705	9.045	8.1105	9.11	8.6073	8.3936	7.8602	7.8386	8.7537	7.7292	9.6243	8.4941	9.86	8.8758	9.7376	8.9615	7.7049	8.1935	9.1975	8.7513	8.7352	8.3611	7.6962	8.749	7.9813	8.3234	8.9376	8.7789	8.6933	8.2658	7.9515	8.6606	8.8071	8.7729	9.3297	7.5002
5.8382	4.9425	3.8336	4.708	5.3005	3.738	5.2787	5.7449	5.0443	4.5998	5.6665	5.6812	5.4812	5.1362	4.815	4.8172	5.7977	5.5523	4.0983	4.1139	5.6757	4.2814	5.7681	5.487	5.9722	3.9284	4.9845	6.0059	5.1417	6.2362	5.1273	4.5947	4.5081	5.1678	4.1753	4.8867	5.1665	5.3735	5.5527	4.9027	4.4858	3.9901	4.3152	4.4839	4.2693	4.5331	6.5834	4.3044	4.2519	3.8818
-14.864	-14.34	-13.794	-15.62	-14.19	-14.912	-13.953	-15.348	-15.357	-15.626	-15.544	-13.929	-15.108	-14.946	-13.827	-14.101	-15.241	-14.776	-13.932	-14.411	-13.823	-13.512	-15.747	-14.784	-15.659	-13.653	-14.871	-13.896	-14.762	-15.294	-14.048	-14.562	-14.842	-14.471	-13.513	-14.77	-14.555	-14.739	-15.952	-15.13	-14.433	-15.19	-15.038	-14.158	-14.307	-14.541	-13.514	-13.422	-13.997	-15.426
-10.141	-9.8573	-9.8431	-10.767	-9.6697	-10.417	-10.742	-9.7829	-9.8585	-10.61	-10.732	-10.686	-10.253	-11.543	-9.1575	-10.46	-9.2765	-10.24	-9.9463	-10.829	-10.58	-10.58	-10.342	-9.4334	-9.7509	-9.741	-10.316	-10.94	-9.8616	-8.7542	-10.091	-10.5	-9.3479	-10.004	-9.5029	-10.378	-9.764	-9.7989	-10.768	-10.353	-10.88	-10.324	-9.4774	-11.116	-10.586	-10.295	-10.019	-10.427	-10.503	-11.112
-5.7994	-6.4392	-6.7605	-5.9892	-6.5303	-5.9402	-6.4172	-5.1955	-5.5685	-5.7077	-6.143	-6.0866	-6.5245	-7.7028	-6.0296	-6.2509	-6.3964	-7.1952	-6.3004	-5.4727	-7.7697	-7.6184	-6.4268	-6.4609	-6.0611	-5.9569	-6.6306	-6.1358	-7.2628	-6.999	-6.024	-6.0803	-6.6812	-6.2513	-6.514	-6.5534	-6.3785	-6.4164	-6.2036	-7.1344	-6.4349	-7.2968	-6.7576	-5.8492	-5.9181	-5.8492	-6.8027	-7.4403	-5.7358	-6.5859
-13.602	-11.245	-13.568	-13.037	-13.037	-13.142	-13.016	-13.982	-13.732	-13.571	-14.848	-12.696	-12.93	-12.853	-13.006	-12.908	-14.224	-11.887	-13.507	-13.426	-13.047	-13.752	-13.98	-13.028	-12.655	-13.035	-12.219	-11.824	-13.085	-13.441	-13.712	-12.781	-13.973	-13.806	-12.267	-13.758	-12.963	-13.733	-13.567	-13.044	-13.028	-13.775	-12.963	-13.31	-13.853	-12.646	-12.525	-13.351	-12.637	-12.983
6.7889	6.5212	7.1752	6.0113	7.2107	6.7876	6.5879	6.2944	7.2274	7.3938	6.5102	7.7042	5.1566	7.635	6.2862	6.4341	7.108	6.2635	6.8617	6.6635	6.9859	6.8582	5.7668	7.4333	7.1376	5.315	6.4096	7.5702	6.0132	7.1137	6.7567	6.7869	7.5284	5.9513	6.9719	6.3012	7.1079	6.4009	8.7675	7.0422	5.7682	6.2299	7.1732	6.8493	6.7648	7.5009	6.6969	7.775	7.7169	6.7322
0.1254	0.12311	0.27727	0.43739	-0.4743	-1.0779	0.77525	0.013329	-0.88245	-0.13308	0.13382	1.1569	0.079791	-0.94521	-0.62077	0.1692	-0.37008	-0.85155	0.082437	0.59375	-0.57926	-0.75533	-0.43607	0.33782	0.91263	-0.32205	0.51902	-0.74596	-0.94467	-0.8255	0.28705	0.025335	-0.68685	-0.65272	0.45059	-1.2177	0.079815	-0.82948	-0.17537	0.41065	-0.59528	-0.33629	0.031859	1.0853	0.040649	0.35191	0.27274	-0.72437	0.97096	-0.59983
-3.4115	-3.6428	-3.4418	-2.8477	-3.4762	-3.2066	-3.4049	-3.1234	-4.2601	-2.0883	-3.1091	-1.5899	-3.1948	-3.3365	-3.853	-3.2033	-3.3402	-3.5403	-3.8864	-3.3131	-2.333	-3.072	-3.3865	-3.4376	-2.4094	-2.9847	-2.5746	-2.3223	-4.053	-3.445	-2.5166	-3.0542	-3.4488	-3.2196	-2.5532	-2.6521	-3.3388	-2.4997	-3.3835	-3.9899	-3.1527	-3.1365	-4.1022	-3.9955	-2.6206	-2.3481	-3.345	-3.3028	-3.6188	-3.1476
-13.021	-13.875	-13.164	-12.686	-13.209	-13.577	-12.736	-12.885	-13.716	-13.823	-12.966	-12.207	-13.174	-12.381	-13.673	-14.476	-13.997	-14.467	-13.301	-13.803	-13.009	-13.191	-14.372	-13.035	-13.959	-12.455	-13.455	-13.039	-12.28	-14.059	-13.505	-12.199	-13.771	-12.731	-14.595	-14.389	-12.691	-12.661	-12.931	-12.734	-13.397	-14.324	-14.037	-13.231	-12.973	-13.177	-13.835	-14.744	-14.165	-12.815
-2.8397	-3.8538	-3.8665	-4.1614	-2.9717	-4.804	-3.2937	-5.0027	-4.2941	-3.4574	-4.5314	-3.2131	-4.6399	-3.483	-3.2611	-4.9221	-3.3502	-3.1088	-4.6222	-3.9456	-3.5395	-2.625	-4.106	-4.4161	-4.6395	-4.6692	-3.4306	-3.4724	-3.0778	-4.267	-3.4914	-3.6845	-3.5298	-3.882	-3.4418	-3.8594	-5.1198	-2.485	-3.9548	-3.7922	-4.8862	-5.2607	-4.2194	-3.2384	-3.2147	-4.6817	-3.4262	-4.0808	-3.8126	-4.2274
-6.3598	-6.1205	-5.9793	-6.249	-5.3223	-6.374	-5.6178	-5.9852	-4.6514	-5.4426	-6.794	-6.9227	-6.6173	-6.9505	-6.2513	-6.0843	-5.951	-6.184	-5.3125	-5.4469	-7.3424	-6.8174	-6.148	-6.21	-6.5288	-6.1087	-5.1998	-6.0736	-6.8095	-6.7291	-6.673	-6.2315	-6.333	-5.9272	-6.8311	-7.3924	-7.3349	-5.5416	-5.6474	-4.9358	-5.9303	-7.4874	-6.3298	-6.6151	-6.27	-6.9066	-7.8139	-5.8126	-6.2542	-7.0174
-4.0335	-3.8806	-4.7356	-5.2031	-4.8212	-4.1974	-5.2705	-3.6639	-3.0044	-3.1402	-4.4816	-2.9786	-2.845	-4.7633	-4.1144	-5.3657	-3.8925	-5.0806	-3.5144	-4.3522	-3.745	-4.4563	-4.6999	-4.3506	-4.5435	-4.0658	-3.0984	-3.6691	-3.9634	-4.1078	-3.609	-4.8044	-5.4196	-3.6783	-5.3573	-4.7747	-4.4837	-3.9708	-3.7957	-4.2393	-4.8196	-4.2267	-4.1165	-4.3239	-3.0328	-4.4118	-4.1123	-4.4605	-5.3652	-4.4552
-3.6892	-3.0865	-3.271	-4.526	-3.0212	-3.4487	-3.3205	-4.193	-3.2765	-3.4407	-4.2346	-3.0447	-3.7726	-3.7117	-4.2205	-3.3761	-4.3389	-3.6418	-3.0529	-4.0382	-3.0331	-4.7918	-4.214	-3.4556	-3.4378	-2.9946	-3.3862	-4.7823	-4.4085	-3.6326	-4.4325	-2.7531	-4.2154	-4.3419	-3.5876	-3.2424	-3.9868	-3.369	-4.0217	-2.394	-3.1512	-3.4591	-3.6824	-4.1867	-3.4237	-3.3115	-3.6952	-3.9276	-2.7334	-4.5437
-19.687	-20.994	-21.032	-21.635	-20.099	-20.298	-21.595	-21.016	-21.434	-20.329	-21.128	-19.906	-21.549	-21.222	-20.681	-21.067	-20.282	-21.812	-21.504	-21.443	-21.174	-21.381	-20.315	-20.342	-20.904	-21.312	-20.828	-20.776	-20.242	-20.252	-21.246	-20.31	-19.505	-20.327	-20.988	-20.1	-21.423	-20.644	-20.828	-20.904	-20.747	-19.87	-19.682	-20.16	-21.35	-20.389	-21.521	-19.92	-20.91	-21.057
-1.2904	-1.8854	-1.2611	-2.3584	-1.6521	-0.98268	-1.1184	-1.6561	-0.93654	-2.0635	-1.4771	-1.6111	-1.4864	-1.1613	-0.7813	-1.2656	-1.1214	-1.2599	-1.795	-1.8318	-1.7934	-1.5674	-0.65203	-0.90911	-0.52531	-0.58024	-1.0613	-1.8738	-0.6857	-2.8735	-0.86998	-2.0194	-1.832	-0.69105	-1.32	-0.58107	-1.3278	-0.56954	-2.0351	-2.6757	-0.68115	-1.1643	-1.3819	-1.8476	-0.79479	-1.1305	-0.79895	-1.7995	-1.297	-1.5447
-4.0553	-4.0465	-3.8252	-4.2932	-2.7574	-3.72	-3.1254	-4.2486	-4.0458	-3.8778	-3.8694	-3.2888	-4.1668	-2.2892	-3.2999	-2.7499	-3.7624	-3.5561	-4.3127	-4.53	-3.369	-2.6758	-3.5821	-2.2793	-2.7706	-4.163	-3.7379	-3.1012	-2.7122	-4.7762	-3.5504	-4.352	-3.0945	-4.1828	-2.5925	-3.4287	-3.9751	-2.9597	-3.9862	-3.4906	-3.7265	-3.6543	-3.7143	-2.9016	-4.223	-3.5308	-5.1377	-2.9294	-4.3527	-4.3888
-11.958	-11.325	-11.853	-11.069	-11.927	-12.442	-11.403	-12.011	-11.082	-11.145	-12.624	-12.101	-11.269	-12.259	-11.574	-11.59	-11.311	-11.162	-12.116	-11.766	-12.036	-13.167	-11.354	-11.82	-11.217	-12.426	-11.368	-12.021	-13.41	-11.06	-12.406	-13.777	-11.865	-13.17	-11.821	-10.692	-11.438	-11.901	-11.864	-12.14	-11.518	-10.868	-10.825	-12.225	-12.64	-11.699	-11.735	-11.311	-11.772	-12.441
-15.932	-15.383	-14.506	-14.382	-14.941	-15.568	-14.735	-15.563	-14.136	-14.334	-14.582	-14.201	-14.99	-14.921	-16.302	-16.184	-15.067	-14.062	-15.911	-15.152	-14.685	-14.342	-14.937	-13.649	-15.392	-14.963	-15.444	-14.996	-14.087	-14.619	-14.244	-14.414	-14.874	-14.04	-14.774	-13.958	-14.946	-13.719	-14.731	-14.373	-14.872	-15.293	-13.753	-14.024	-14.523	-14.931	-14.683	-13.742	-14.846	-14.851
-0.28299	-0.69404	0.26129	0.2727	-0.90954	-0.09428	-0.048842	-0.58662	0.47708	0.060365	-0.042586	0.077469	-0.053609	0.26465	-0.054756	-0.43284	1.0301	0.69751	-0.5288	-0.79758	0.74322	-0.17062	0.89756	-0.24615	0.088851	0.56671	-0.873	-0.18373	0.30942	-0.10463	-1.1193	-0.57069	-0.91555	-0.45244	-1.0996	-0.82754	0.32695	-0.031935	-2.2208	-1.1612	0.3478	-0.77366	0.68844	-0.28873	0.26991	0.61578	-0.29906	0.41604	0.41342	-0.021494
-9.1476	-8.5405	-11.081	-9.9938	-9.85	-8.5	-9.488	-9.5517	-9.5874	-9.601	-8.8811	-8.7092	-10.164	-10.06	-8.4196	-9.1704	-9.9515	-9.336	-8.8535	-8.6606	-10.043	-9.9643	-9.1833	-9.0447	-9.7335	-8.9737	-9.3958	-10.255	-9.1355	-9.8506	-8.7081	-10.195	-10.532	-8.0802	-8.9317	-10.485	-10.214	-9.4335	-10.002	-9.778	-9.0184	-9.9783	-9.0669	-10.006	-9.2903	-10.022	-9.6842	-9.8219	-10.486	-9.6706
-1.9424	-4.442	-3.4818	-4.2947	-3.3467	-3.9488	-3.5722	-3.3882	-3.4239	-3.392	-3.4304	-2.9379	-2.7958	-3.6014	-3.1505	-2.7757	-2.1187	-3.3595	-3.7056	-4.1285	-3.5305	-2.9242	-3.9293	-3.0629	-3.5794	-2.2028	-3.343	-3.456	-3.5865	-3.0243	-4.0626	-2.7105	-2.4394	-3.8204	-2.4946	-3.6337	-2.4926	-4.3868	-2.638	-2.3169	-2.1331	-3.451	-3.0859	-2.5476	-4.1687	-3.8812	-3.9781	-3.6388	-3.9168	-3.8074
-1.0167	0.78647	-0.099052	-0.90929	-0.12893	-0.72804	0.06991	-1.3327	0.20123	0.30067	-0.88421	-1.3448	-1.1556	-0.33146	0.4951	0.09584	-0.6373	0.12799	-0.088854	-0.86913	-0.074071	0.49476	0.077608	-0.68454	0.11122	0.85152	-0.84627	-0.53905	0.87488	-0.73073	-1.1282	-0.40311	0.55965	-0.42986	0.59483	0.12445	-0.036578	-0.50038	-0.14388	0.55717	0.042992	1.0108	0.30437	-0.28516	-0.70054	1.4336	-0.58137	-0.50953	0.54814	-0.30138
-1.4355	-1.7693	-1.5682	-2.1955	-2.947	-2.8085	-1.8783	-2.8958	-3.2286	-2.6838	-2.5043	-2.6956	-3.0829	-3.4355	-2.644	-2.7282	-3.2268	-3.0189	-2.8611	-2.782	-2.5543	-2.4282	-2.0265	-2.1437	-3.1313	-2.8607	-2.4913	-3.0956	-3.0812	-2.2268	-1.9009	-2.6268	-2.6082	-3.6763	-2.4093	-2.2793	-3.0249	-2.5671	-3.0753	-2.839	-3.3083	-1.9057	-2.5061	-2.1789	-2.6539	-3.2864	-1.547	-2.3435	-2.5534	-2.0894
-1.6712	-2.8207	-3.6467	-3.1101	-3.1778	-4.7213	-3.2779	-3.5129	-2.7384	-4.1064	-4.4627	-2.613	-2.5365	-2.0745	-3.9879	-3.3036	-3.1813	-2.86	-4.4897	-4.058	-3.6862	-3.5826	-2.2269	-2.6921	-2.5989	-3.4698	-4.6252	-2.5539	-2.3006	-2.6607	-2.9813	-2.5771	-2.8662	-3.4289	-2.0145	-2.2003	-3.7884	-2.4682	-2.6086	-3.0356	-4.3183	-3.0464	-3.4895	-3.6301	-3.0585	-4.2009	-3.4606	-2.7841	-2.6968	-3.806
-2.6996	-3.0285	-2.227	-3.5863	-2.9948	-0.74686	-2.4531	-2.1013	-1.6164	-2.8848	-2.2953	-1.8004	-2.4745	-3.128	-2.1864	-2.8338	-1.623	-1.1273	-3.3988	-2.4565	-2.3827	-3.2668	-2.1855	-2.5842	-2.7802	-1.9867	-3.332	-2.7514	-1.8334	-2.4065	-2.2895	-1.918	-2.2116	-2.8055	-2.659	-1.515	-3.1479	-2.358	-2.4535	-1.831	-2.5229	-2.8461	-2.4541	-3.1884	-1.9077	-2.6237	-2.0292	-2.2852	-2.1244	-1.686
-4.567	-5.8945	-6.4905	-5.6203	-6.4032	-6.6379	-6.9259	-6.5018	-5.4384	-7.2181	-5.1904	-4.6312	-6.0335	-4.6017	-4.8602	-6.6288	-5.2594	-5.8162	-5.7752	-6.5097	-5.7973	-6.2213	-5.9899	-6.0157	-4.7627	-6.0859	-5.9265	-5.3709	-5.479	-5.7752	-6.7485	-6.0999	-5.4179	-4.4313	-5.5284	-4.2408	-5.5527	-6.011	-5.535	-5.7442	-5.8295	-5.8197	-6.9825	-7.3202	-5.3608	-5.5322	-5.9363	-6.0595	-6.1653	-5.2582
-5.281	-5.1008	-5.5129	-4.4309	-4.6136	-5.0323	-6.045	-6.3953	-3.6843	-6.3468	-5.545	-6.5987	-7.1141	-5.5849	-5.4824	-6.4162	-5.8512	-5.9544	-5.9072	-5.556	-4.5441	-4.8668	-4.9057	-4.8194	-5.8398	-5.9718	-5.7485	-5.2684	-5.1475	-6.1786	-5.319	-5.6041	-5.8184	-6.6263	-4.9761	-5.7269	-6.46	-5.8825	-6.5494	-5.3207	-5.1444	-6.091	-4.386	-4.6558	-5.7482	-5.8355	-4.8964	-5.3686	-5.1205	-5.3229
-13.048	-11.22	-13.483	-12.613	-13.5	-12.076	-12.769	-12.877	-13.309	-12.506	-14.13	-12.146	-12.84	-13.48	-13.785	-13.308	-12.73	-12.864	-13.324	-11.779	-13.901	-14.198	-12.857	-12.453	-12.613	-12.452	-12.312	-11.975	-13.056	-13.838	-11.321	-13.025	-12.022	-13.446	-11.924	-13.196	-13.004	-13.576	-12.22	-12.884	-12.28	-12.149	-12.92	-12.419	-12.79	-12.457	-13.454	-11.672	-12.35	-11.805
-0.70074	-1.7702	-1.9349	-2.0404	-1.3892	-0.68529	-0.71844	0.25355	-1.3992	-0.86341	-1.7137	-1.06	-1.1328	-1.9258	-0.94459	-1.0796	-1.016	-0.78605	-1.5013	-1.8078	-1.9909	-1.065	-1.0484	-1.1142	-2.1407	-0.43111	-0.5369	-0.3061	-1.3368	-1.7968	-1.0138	-1.0075	-2.1341	-0.90348	-0.56912	-1.277	-1.8202	-0.91399	-1.6023	-1.8031	-2.5522	-0.66795	-1.5196	-0.75013	-1.0769	-1.1574	-1.5709	-0.82973	-1.0467	-1.204
5.5314	7.5005	6.7017	7.3362	6.1494	7.3394	7.387	7.1036	6.6996	6.7461	7.3256	7.128	7.5285	6.7625	7.3537	6.6866	6.1517	6.2766	5.7698	7.0096	7.4837	7.4007	6.1956	6.2529	7.0323	6.954	6.7149	6.2044	6.3418	6.5765	6.8276	7.5081	5.9981	5.1273	7.0414	6.6763	6.3833	7.0136	7.0502	6.6275	7.0614	7.0208	6.3094	6.3948	7.286	6.7171	7.9209	6.4993	6.8475	6.9028
-0.4278	-0.19003	0.71518	0.6559	-0.51343	0.049279	-0.66183	0.65939	-0.15491	-0.43255	0.57126	-0.8633	-0.65914	-1.1588	-1.1405	-0.86493	-0.2226	0.60249	0.55318	-0.041168	0.22349	-0.685	-0.63227	-0.8096	0.15411	-0.13421	0.38505	-2.1795	-0.6182	-0.35238	0.86468	0.46059	-0.29575	-0.77811	-0.079245	0.56294	-0.45192	-0.14348	-0.77958	0.22099	-0.12606	0.6492	0.46025	-0.49988	-0.83575	0.24864	-1.8345	-0.86527	0.53285	-0.72381
-0.47342	-1.2516	0.10718	-1.175	-0.71811	-0.61557	-0.31137	-1.0198	1.0237	-0.01131	-0.696	-1.3153	-0.76327	-0.74157	-0.7587	-0.75748	-1.2102	-1.7342	-0.47066	-0.95693	-0.91229	-1.7656	0.35644	-0.82022	-1.3571	-0.087534	0.72534	-0.060925	-1.485	-0.68699	-1.3223	-1.0217	-0.78244	-0.76868	-1.384	-0.4085	0.2155	-0.81242	0.11296	-0.25443	-0.15954	-0.5414	-0.93284	-0.55772	-0.69741	-0.81173	-1.0938	-0.82738	-0.97103	-0.79076
-15.343	-14.238	-14.894	-14.847	-14.336	-14.036	-14.577	-14.863	-15.125	-13.553	-14.239	-15.309	-15.023	-13.09	-14.045	-14.894	-14.031	-14.43	-14.476	-15.136	-15.243	-13.851	-15.053	-15.202	-14.601	-15.582	-14.047	-15.054	-13.62	-14.525	-14.608	-14.238	-15.304	-13.595	-14.459	-14.111	-15.621	-15.32	-14.566	-14.848	-15.049	-13.955	-15.638	-15.356	-14.855	-14.377	-14.573	-15.225	-13.49	-15.52
-1.6315	-2.3134	-2.3996	-2.5814	-0.78397	-2.3245	-2.4289	-2.9203	-3.5353	-2.2482	-3.1502	-2.1492	-2.9459	-2.4436	-1.3444	-1.9429	-2.5345	-2.0919	-3.8604	-1.6482	-2.6608	-2.8045	-1.5001	-2.7683	-3.376	-2.7344	-3.457	-3.4275	-3.1909	-2.8157	-2.7356	-3.2518	-3.0986	-2.1009	-2.1361	-2.7281	-2.3502	-3.5274	-3.1875	-2.8062	-1.4159	-2.709	-2.8402	-4.0276	-3.7707	-2.9937	-1.5889	-3.1944	-2.5218	-3.4163
-3.1152	-3.8892	-3.0489	-2.5611	-3.0097	-2.5054	-2.3599	-2.8732	-2.7596	-1.4272	-1.9801	-3.5661	-3.2955	-2.2847	-2.8233	-2.571	-2.5613	-2.4504	-2.7351	-2.9391	-3.3817	-1.7921	-2.636	-3.2476	-2.61	-2.4908	-2.1985	-3.6431	-2.173	-2.7108	-2.7621	-3.4774	-1.8206	-2.4113	-3.2691	-3.7249	-2.4	-3.3269	-2.2458	-2.7099	-2.5654	-3.4971	-2.8678	-1.5417	-3.4187	-3.783	-3.0347	-2.0813	-2.8842	-3.5423
-4.133	-3.3763	-3.712	-3.0757	-3.8816	-4.7126	-4.6938	-4.2613	-2.7501	-4.0783	-4.1613	-4.7387	-4.0523	-4.0264	-5.0373	-4.0329	-3.6042	-4.7434	-3.7631	-4.1101	-4.9501	-4.5114	-3.9622	-4.233	-3.9893	-2.3639	-3.8191	-3.6363	-4.5999	-4.146	-4.228	-3.968	-4.2503	-3.5429	-4.4602	-4.2618	-3.5342	-3.9501	-3.5883	-3.8175	-4.2006	-4.7708	-4.4204	-3.7665	-2.7476	-4.0397	-3.4711	-3.867	-4.5332	-2.9811
-12.455	-14.457	-13.608	-13.967	-13.408	-14.328	-14.388	-13.909	-14.838	-13.451	-13.36	-13.697	-14.002	-13.945	-14.621	-13.778	-14.839	-13.8	-12.603	-13.038	-14.106	-13.496	-13.797	-14.136	-14.19	-14.024	-14.546	-15.22	-13.871	-14.199	-12.598	-15.16	-12.749	-13.334	-14.423	-13.511	-13.298	-14.369	-13.128	-13.6	-14.344	-14.577	-13.15	-13.708	-14.851	-13.958	-14.188	-12.895	-14.29	-15.127
-13.391	-12.871	-12.97	-11.63	-13.6	-12.188	-11.872	-11.723	-12.379	-12.491	-12.478	-13.271	-12.41	-13.356	-13.298	-12.814	-14.476	-11.985	-12.712	-13.889	-12.95	-11.911	-11.719	-13.546	-12.568	-11.821	-12.227	-12.604	-12.918	-13.037	-12.6	-11.993	-13.076	-12.602	-13.145	-12.749	-12.568	-13.261	-13.679	-12.773	-12.838	-12.516	-12.223	-12.457	-13.114	-12.415	-12.374	-12.633	-12.001	-13.506
1.9097	2.1874	3.1328	1.7417	2.2474	1.02	2.8971	2.059	1.5499	2.5007	0.93375	2.5356	0.65093	1.2002	1.213	1.3706	1.3708	2.4188	2.0789	2.6341	1.8934	1.8993	1.4824	1.986	1.3253	0.90162	0.63283	1.4274	0.96845	1.3577	1.9846	1.1502	0.67831	3.1672	1.2938	1.7698	1.7916	1.3988	0.71253	2.0415	2.2125	1.7307	1.544	1.1172	0.74769	1.0657	1.9957	1.1059	2.8568	1.0408
-3.4521	-4.7129	-4.3	-3.1319	-4.981	-4.4123	-3.2166	-4.7924	-3.5187	-4.1843	-4.2002	-5.8111	-2.9069	-3.3922	-4.3541	-4.827	-4.1418	-4.2101	-4.4023	-4.8319	-4.6832	-4.562	-3.8397	-3.2645	-4.3687	-3.7839	-3.0427	-3.264	-4.8424	-4.2204	-3.5442	-3.6369	-4.3605	-3.9365	-4.6366	-4.1652	-3.9972	-4.0016	-3.9144	-4.9013	-4.635	-3.8594	-4.6163	-4.0776	-3.7348	-4.2036	-4.5679	-4.6339	-5.1094	-4.3698
-3.6589	-2.0901	-3.5363	-2.5568	-2.6481	-1.7979	-3.2806	-2.6724	-2.4434	-2.5514	-2.5249	-2.2433	-3.3409	-2.4893	-2.3667	-2.6489	-2.2733	-2.2409	-2.2506	-2.6729	-3.4486	-2.9758	-2.93	-2.8727	-2.6347	-2.1521	-2.4404	-3.1739	-1.33	-2.9119	-1.9583	-2.2983	-3.8305	-2.1178	-3.6117	-2.3369	-3.5584	-3.5497	-2.6128	-1.027	-0.91187	-2.615	-2.8752	-2.5722	-2.347	-2.3473	-1.4496	-2.171	-2.5018	-3.6403
1.9508	1.7241	1.251	2.2415	1.687	1.603	1.1319	1.2964	1.4228	2.5682	1.4043	1.3361	2.1828	1.8538	1.8895	1.9698	1.9928	2.4101	2.5184	1.6307	2.4972	0.65318	1.7926	1.8443	1.8031	2.2732	2.0784	2.6112	1.8704	1.0471	2.0422	2.1282	1.1652	2.0243	2.1534	1.6004	0.86321	2.7777	2.2984	0.9778	1.4717	0.69472	2.398	1.8323	0.109	1.4539	1.6166	1.583	1.5284	1.0987
1.1018	0.98307	-0.35193	0.12213	1.0623	1.2503	0.49869	0.71546	0.68927	0.2971	0.27061	0.49129	-0.38481	-0.51875	-0.35504	0.13398	0.79656	0.23041	-0.23664	1.512	0.36462	0.38304	0.9034	-0.90068	0.16444	-0.038413	0.54576	-0.42852	0.3405	0.10189	-0.15268	0.53241	0.64528	0.72787	-0.07778	-0.50228	0.16208	0.76511	0.16707	-0.6509	1.3751	1.1597	0.19622	1.1312	0.013739	-0.61884	0.61892	1.4331	0.20445	0.89404
-13.98	-12.826	-12.578	-13.343	-13.323	-12.647	-14.421	-13.196	-12.585	-13.478	-13.401	-12.772	-12.965	-13.414	-14.057	-13.621	-12.261	-13.516	-12.605	-13.143	-12.315	-12.475	-12.626	-12.477	-13.789	-13.408	-13.892	-15.297	-12.486	-12.48	-13.288	-13.563	-12.373	-13.945	-12.155	-12.898	-13.255	-12.479	-14.097	-13.341	-12.737	-12.524	-13.727	-13.303	-12.497	-14.247	-13.405	-13.436	-13.004	-12.205
-14.471	-13.875	-14.391	-13.707	-14.395	-14.878	-13.791	-14.137	-15.232	-13.39	-13.688	-14.205	-14.658	-14.076	-12.387	-13.648	-14.033	-13.643	-14.703	-13.638	-14.26	-13.471	-15.211	-13.588	-15.076	-14.532	-13.287	-13.761	-13.664	-15.002	-14.249	-14.966	-15.167	-14.265	-13.362	-13.871	-15.089	-13.917	-14.231	-13.567	-13.399	-14.15	-14.499	-13.19	-14.982	-13.754	-13.284	-13.639	-12.768	-13.86
-2.9442	-3.0921	-2.911	-1.4506	-3.0945	-3.0119	-2.2621	-2.6096	-1.3347	-1.5251	-2.9049	-1.7435	-3.511	-2.5284	-3.1108	-1.9607	-2.3174	-1.9204	-3.0206	-1.8144	-2.3382	-3.0999	-2.3075	-1.7708	-1.2929	-1.5826	-3.0866	-1.7655	-2.8339	-3.9435	-1.888	-1.7652	-1.8861	-2.4741	-3.6247	-2.0403	-2.247	-2.1389	-2.2676	-2.8558	-2.9974	-2.833	-3.1731	-1.7153	-1.6127	-2.6949	-3.1634	-3.022	-2.8842	-2.1279
-22.559	-21.754	-22.792	-23.158	-21.974	-21.974	-21.601	-21.768	-21.923	-21.536	-23.175	-22.208	-22.089	-22.2	-22.992	-22.485	-20.641	-22.599	-22.081	-21.311	-22.274	-21.878	-21.064	-22.752	-23.614	-21.783	-22.729	-22.071	-23.514	-22.391	-21.896	-22.402	-21.725	-21.189	-22.086	-21.569	-21.451	-20.974	-21.74	-22.467	-22.577	-23.365	-22.707	-21.639	-22.263	-23.079	-21.6	-21.568	-22.331	-21.598
-0.92342	0.71009	0.0078072	-0.66445	-1.2065	-0.60698	-1.2122	0.60088	0.99027	0.099314	-0.13476	0.26372	0.44546	-0.3098	-0.38303	-0.045645	-0.13336	-0.10811	-0.93626	0.85	0.17586	0.088855	-0.022023	-0.10295	0.56309	0.33489	0.27864	-0.41026	0.95685	0.083921	-0.47824	-0.51887	-0.47537	0.69614	-0.5313	0.57935	-0.41004	-0.52413	-0.41623	-1.2477	0.40779	0.20191	1.428	0.1071	-0.92258	1.3869	0.077875	0.71968	-0.12526	0.17947
-4.3945	-5.8195	-4.9183	-5.3112	-4.7585	-5.4677	-3.9811	-5.4998	-4.7863	-4.7669	-4.6555	-5.4021	-4.7337	-5.3314	-5.04	-4.3812	-5.1678	-4.6114	-4.6682	-5.0937	-4.5415	-5.7053	-4.7808	-4.6986	-4.1061	-4.2394	-5.1318	-5.2559	-5.0665	-3.9735	-4.8744	-4.7613	-3.696	-5.8907	-4.667	-4.2003	-4.5538	-5.0593	-4.5832	-5.3787	-5.1681	-5.5075	-4.6274	-5.2281	-5.2045	-5.9345	-4.9424	-5.0768	-5.2084	-4.9701
-4.5781	-4.57	-5.1968	-5.7449	-4.6951	-4.7292	-5.6363	-5.0264	-4.4921	-3.9146	-5.8207	-3.7806	-3.6681	-5.3127	-5.1916	-6.3795	-4.4422	-5.5437	-6.1388	-5.2048	-4.6305	-5.4998	-5.4477	-5.7543	-5.3909	-4.793	-5.2756	-4.7352	-4.8209	-5.6721	-4.8642	-5.2418	-4.5621	-4.01	-4.4125	-4.7767	-4.8636	-4.9236	-3.8621	-5.6106	-4.7545	-5.1528	-5.2582	-5.5722	-5.1693	-5.0793	-6.2005	-5.3031	-4.1832	-6.3036
-2.2299	-4.072	-3.3508	-3.1145	-2.8686	-3.6673	-2.5265	-2.9632	-3.7086	-3.4331	-3.0913	-2.5377	-3.5424	-3.2243	-2.485	-4.48	-3.2461	-1.3555	-3.8174	-2.138	-3.2209	-2.2347	-3.5467	-2.3206	-2.9441	-3.8024	-3.4517	-3.2111	-2.2862	-3.5617	-2.4396	-1.8197	-3.2506	-2.3214	-3.5313	-3.5324	-3.49	-3.3216	-2.7019	-3.0188	-3.4676	-2.5961	-2.7801	-3.1706	-2.9125	-2.8243	-3.331	-2.4806	-3.9609	-1.7023
-8.704	-8.0666	-9.0513	-7.3877	-8.1586	-7.2653	-7.8886	-6.5226	-8.3314	-8.0973	-7.7658	-8.6483	-8.0974	-7.4524	-7.928	-8.1635	-7.2992	-7.8844	-7.2648	-7.8764	-7.4865	-6.7648	-6.6835	-8.7169	-6.9925	-6.9564	-7.2116	-7.8646	-7.9608	-8.1871	-7.1102	-6.1672	-6.1087	-7.2793	-7.2913	-7.034	-6.8828	-7.9877	-8.5148	-7.0997	-8.3631	-8.2952	-6.9286	-6.0902	-6.3039	-7.942	-8.564	-7.9199	-7.7937	-8.1337
5.6655	5.8321	5.0615	6.4981	5.5095	5.9449	5.58	5.6055	4.5876	4.7236	5.6949	6.1183	4.9853	6.186	5.9166	5.4852	5.6978	5.0697	4.0532	6.729	5.0495	5.939	5.8334	5.5329	6.2652	5.5415	5.5707	5.9489	5.3763	6.9685	5.5121	6.4893	5.8578	5.7531	5.1631	5.4605	6.1035	5.6197	6.0192	5.8749	4.9726	5.8117	5.2893	5.2064	5.6133	6.3152	6.6106	6.1487	5.2241	5.3559
5.1069	5.5319	4.9403	6.3698	5.7529	5.4206	6.5861	5.565	6.0387	5.8052	5.651	6.7481	6.1451	6.1142	6.332	6.2417	5.2634	6.5534	5.7624	6.1541	4.9866	5.3851	5.9546	5.2393	5.3211	6.3466	5.4544	5.5565	5.7332	5.083	5.0648	6.2862	5.5545	4.0647	6.0184	5.7	5.4269	6.9629	5.4741	5.7072	4.9892	6.5233	5.6967	6.1469	5.0547	5.8655	5.3233	5.9634	6.047	5.7308
-5.6475	-5.569	-4.4954	-5.3281	-5.5813	-5.962	-6.2556	-6.3074	-5.299	-7.0554	-5.5893	-4.7849	-4.4798	-5.2454	-5.4124	-4.8174	-5.1574	-5.2072	-5.2737	-5.8776	-5.8514	-5.0475	-5.3625	-5.4781	-4.911	-5.0923	-6.5721	-5.7519	-5.0525	-6.5592	-4.9197	-6.0815	-5.9697	-3.6791	-4.8794	-5.1349	-5.6244	-5.5613	-4.7905	-6.2434	-5.3405	-4.1914	-6.3162	-4.9598	-6.4874	-5.1893	-5.5953	-5.5691	-5.0326	-4.43
-3.5315	-3.0898	-4.6741	-3.4879	-2.6665	-3.6682	-2.5544	-3.3939	-3.1363	-3.6339	-2.7369	-3.736	-2.8564	-2.5719	-3.229	-3.1606	-2.0982	-3.7105	-2.2958	-2.3597	-3.3944	-3.5771	-2.1972	-3.5416	-3.2082	-2.6341	-3.2103	-3.2485	-4.5769	-4.2672	-3.2974	-3.064	-2.7401	-3.5416	-2.9463	-3.791	-3.4415	-2.6781	-3.3111	-4.1153	-3.4976	-3.9652	-3.6083	-3.6455	-2.8976	-3.907	-1.9044	-3.2822	-3.3051	-1.5572
-2.5667	-4.0137	-3.3188	-4.3206	-3.5864	-3.441	-3.2946	-5.0392	-3.716	-3.6708	-3.4971	-3.4533	-2.3112	-4.2242	-3.5884	-2.9493	-3.7403	-4.9057	-3.7072	-3.8186	-3.2323	-4.3963	-3.0548	-3.588	-3.8275	-4.5122	-3.5624	-4.3174	-3.1592	-3.9671	-3.8736	-3.5644	-3.328	-3.3591	-3.6563	-3.617	-4.6944	-4.2131	-4.2891	-4.4184	-4.1922	-3.9935	-3.7614	-4.1205	-3.7844	-3.4497	-3.7896	-3.9073	-4.2817	-3.0402
-10.548	-11.746	-10.189	-9.4684	-11.064	-11.584	-11.492	-10.743	-10.069	-11.317	-10.135	-10.938	-11.45	-11.818	-10.974	-11.571	-10.808	-11.185	-10.571	-11.752	-9.7293	-9.7826	-11.759	-11.057	-10.349	-11.01	-11.602	-9.9366	-10.889	-9.8959	-10.92	-11.668	-10.6	-11.074	-11.364	-11.677	-10.926	-10.891	-10.929	-10.203	-10.878	-9.823	-12.691	-10.332	-10.709	-10.917	-10.308	-10.003	-11.132	-10.927
-1.555	-1.0149	-2.0967	-3.3459	-2.0714	-0.67744	-1.3265	-1.7558	-1.1173	-1.4628	-2.6508	-2.3743	-2.5562	-2.469	-1.2151	-3.0987	-1.9234	-0.73339	-2.4419	-2.0257	-2.3325	-2.2169	-1.6283	-1.4641	-1.5296	-1.7841	-2.0045	-0.93985	-2.209	-1.727	-0.88021	-2.8296	-1.5513	-2.859	-2.9158	-1.3111	-2.0498	-1.0806	-0.63874	-2.5282	-1.8526	-2.0844	-1.5811	-2.4378	-2.4193	-2.2609	-1.6732	-2.0988	-1.2861	-2.0989
-5.543	-5.3494	-5.7143	-6.468	-5.5734	-6.2614	-4.3385	-5.2296	-5.7092	-5.1747	-5.7205	-5.2783	-6.578	-5.1769	-5.2753	-6.1367	-5.3186	-5.5552	-5.4707	-6.0465	-5.0146	-5.2065	-5.4086	-4.4417	-5.2712	-4.5454	-4.2823	-5.6625	-5.8409	-6.2006	-4.9827	-5.292	-5.6901	-5.2604	-5.9296	-4.9855	-5.8921	-4.5001	-5.6649	-6.8173	-5.8796	-5.4337	-5.9331	-5.2729	-5.8211	-5.9336	-5.4287	-5.4078	-5.5447	-5.5741
-12.495	-12.62	-12.177	-12.427	-11.276	-11.188	-10.778	-11.217	-11.873	-10.775	-12.713	-11.854	-12.416	-11.616	-11.29	-11.444	-12.45	-12.252	-11.735	-11.586	-13.43	-11.613	-10.602	-11.601	-11.774	-11.617	-11.653	-12.449	-11.942	-12.075	-11.487	-11.859	-11.99	-11.828	-11.174	-11.84	-10.585	-11.132	-11.884	-12.283	-12.295	-11.758	-12.655	-11.87	-11.55	-12.095	-11.377	-12.224	-12.053	-10.939
-8.9941	-8.4389	-8.7374	-7.7826	-9.1223	-8.968	-9.9169	-9.2375	-9.157	-8.6262	-9.2452	-9.7154	-9.0555	-8.3882	-9.2004	-8.7018	-8.0295	-9.0708	-9.8422	-9.1274	-9.0511	-10.424	-8.7716	-8.5975	-9.2672	-9.415	-9.1337	-8.6019	-8.994	-10.272	-9.5034	-8.9975	-9.9732	-9.0539	-9.7631	-9.5799	-9.0977	-9.797	-8.5573	-9.1248	-10.054	-9.5103	-9.0106	-9.5874	-9.395	-9.6459	-8.9524	-10.156	-9.1661	-9.2727
-13.829	-14.967	-13.993	-15.174	-13.899	-15.118	-14.653	-14.707	-14.675	-15.323	-15.2	-15.315	-14.273	-13.688	-14.959	-14.842	-13.417	-14.181	-15.102	-14.41	-15.293	-15.467	-14.604	-14.302	-14.861	-14.593	-14.873	-13.783	-13.297	-15.709	-14.628	-14.75	-14.764	-14.191	-15.212	-14.631	-15.004	-14.307	-14.841	-14.29	-14.757	-14.026	-14.859	-14.878	-14.442	-15.151	-13.353	-13.562	-13.985	-14.628
6.5139	5.6626	5.3297	5.0515	5.1485	5.944	5.7572	5.1685	5.843	5.062	5.9409	5.1833	5.7674	5.0494	6.1774	6.5285	4.6667	5.1853	5.6046	4.6362	5.4626	5.085	4.9768	6.3369	5.3083	4.7315	4.8696	6.1918	6.171	5.6514	5.2737	6.0014	5.5053	6.6648	5.4086	5.3162	6.3686	6.4543	5.5978	5.3731	5.6507	3.7584	6.0212	5.7886	5.2921	6.0687	7.1531	5.3718	6.1304	5.5522
-4.5327	-6.2484	-6.5062	-5.7213	-4.5415	-6.0169	-5.3994	-5.7515	-5.1257	-5.7572	-5.1661	-5.0189	-5.7325	-5.943	-5.5257	-5.544	-6.6284	-5.7899	-4.5588	-4.129	-5.2973	-5.7849	-5.8351	-5.7531	-5.0549	-5.5897	-4.423	-5.5667	-4.6074	-5.5437	-5.9398	-5.4555	-5.4061	-5.2795	-4.7585	-6.395	-5.2147	-4.2058	-6.1792	-6.3455	-4.706	-6.6042	-5.2618	-3.9676	-4.847	-5.8126	-6.2842	-4.9201	-5.9438	-5.9459
0.45455	1.3818	1.7562	1.5328	1.7598	1.3785	0.66079	1.2725	1.2753	1.0945	1.0264	-0.083312	1.7663	2.2671	0.66062	2.1719	1.0888	0.19584	1.0389	0.92262	2.7512	1.0289	0.9481	2.1325	1.5014	-0.25128	0.57341	1.3873	1.0642	1.3567	2.3124	1.1599	1.4781	0.86741	1.5305	0.53189	1.6662	2.2103	1.9426	1.1223	2.1166	1.4537	1.9863	2.0281	0.48661	1.3443	1.4369	1.0941	1.7052	2.5472
-13.789	-13.412	-12.878	-13.911	-11.46	-12.708	-12.593	-13.144	-12.103	-12.004	-13.065	-12.794	-13.634	-11.295	-14.087	-11.943	-11.967	-12.161	-12.32	-12.31	-13.207	-13.602	-12.962	-12.647	-12.768	-12.508	-12.611	-12.658	-12.443	-13.071	-13.303	-12.218	-12.285	-13.041	-14.441	-13.887	-12.903	-12.698	-12.367	-12.54	-12.879	-12.191	-12.257	-13.316	-13.417	-12.399	-12.265	-13.432	-13.368	-11.899
-2.4457	-2.9182	-3.0277	-2.8683	-3.9698	-3.3225	-2.7367	-2.5303	-4.7889	-3.9349	-2.9619	-2.5106	-1.932	-4.2855	-3.5617	-3.7417	-2.6009	-3.7319	-4.0689	-3.4486	-3.2833	-3.0319	-3.8979	-3.7593	-2.938	-4.3254	-2.58	-3.3543	-4.0028	-3.5913	-3.7952	-4.7058	-2.3759	-4.0978	-3.5248	-3.2053	-2.666	-3.4342	-2.9875	-3.5142	-3.5193	-3.1784	-3.1159	-3.728	-3.2839	-3.6625	-2.3911	-3.1128	-2.6466	-3.8763
-1.315	-2.5226	-1.5242	-2.1487	-1.2526	-2.4497	-2.961	-1.7498	-1.6703	-1.9458	-2.0476	-1.8969	-1.4043	-2.3751	-2.6687	-2.4102	-1.8874	-2.3737	-2.1874	-2.7708	-1.4363	-2.4922	-2.7652	-1.8333	-1.8557	-2.0776	-0.88475	-2.0939	-2.1013	-1.8646	-1.5399	-2.6445	-1.24	-1.6519	-2.1103	-1.6231	-3.1452	-2.0688	-1.5658	-3.3771	-1.359	-1.4713	-1.8234	-0.94179	-2.8195	-1.9192	-2.7728	-1.4289	-3.1248	-2.2083
-4.4275	-3.9722	-4.9082	-4.1239	-4.3027	-3.9358	-3.2517	-4.7478	-3.8548	-5.5631	-5.6968	-3.6243	-4.3111	-5.6717	-4.1605	-4.1274	-3.7593	-4.5577	-5.0564	-4.2706	-5.2768	-4.9566	-5.3768	-5.4198	-6.0668	-4.877	-3.7428	-4.2507	-4.4091	-3.7359	-5.2077	-3.7089	-4.3059	-5.7175	-4.5661	-5.404	-3.8971	-5.7973	-4.6473	-4.573	-4.2137	-4.4129	-3.7784	-3.794	-4.8229	-4.0715	-4.2857	-3.6191	-4.6059	-4.6616
-3.7651	-4.2252	-3.0025	-3.6337	-3.2015	-4.8215	-2.8676	-3.3509	-3.5354	-4.4578	-4.7646	-4.5003	-3.3356	-4.3608	-3.287	-4.1323	-4.913	-3.941	-3.7116	-3.6017	-3.2666	-4.7999	-3.0054	-3.9039	-4.3756	-4.1497	-4.9787	-4.4451	-4.0926	-3.6206	-2.8375	-3.7686	-4.2709	-2.9847	-3.8927	-4.6309	-4.7992	-4.1277	-3.8657	-3.6702	-3.6639	-4.7889	-3.2713	-4.5002	-3.6458	-3.7608	-2.9658	-3.6369	-3.0903	-3.6635
-1.757	-1.5504	-1.0299	-1.9382	-1.2174	-1.3056	-0.92568	-1.6074	-2.6953	-1.7773	-1.9703	-2.5751	-1.9676	-1.5968	-2.2261	-0.18418	-1.1688	-1.7676	-0.89278	-2.0505	-1.4807	-1.0606	-0.99545	-0.93875	-1.3331	-1.119	-1.8546	-1.4081	-0.86818	-0.28068	-1.0058	-1.2403	-1.4541	-1.1847	-2.4132	-1.0674	-2.2024	-1.6018	-1.3631	-2.9809	-1.5446	-0.32789	-1.642	-1.8197	-0.7617	-0.38736	-1.9456	-2.0429	-1.4541	-1.0321
3.4937	2.0937	1.3494	1.3955	1.7236	1.5958	0.018782	1.5634	1.64	2.1321	1.3757	1.7512	-0.075695	2.8609	2.3133	1.5118	1.3404	2.2593	0.36444	0.66816	2.7152	2.6879	1.5696	1.4843	0.87757	1.9226	1.1693	1.1714	2.8794	1.8863	1.9946	2.9597	3.4135	1.5324	0.97114	2.5443	1.5019	1.0884	1.5911	1.2152	1.8725	2.142	3.0055	2.7169	0.91895	1.8389	1.8336	1.7558	2.0849	1.9908
-9.5655	-11.539	-11.658	-11.017	-9.7513	-10.566	-11.381	-12.113	-12.007	-10.126	-8.8867	-11.388	-10.553	-11.765	-11.083	-10.7	-10.067	-11.173	-10.639	-11.56	-11.296	-11.663	-10.696	-10.191	-10.635	-11.071	-10.556	-11.88	-10.402	-10.399	-11.017	-10.945	-11.295	-12.243	-11.56	-10.067	-10.181	-10	-10.289	-10.385	-10.907	-10.393	-12.085	-11.31	-11.702	-10.706	-10.926	-10.305	-10.303	-10.754
4.7979	4.6348	6.2094	4.9269	4.0452	5.1332	4.6653	4.434	4.3521	4.2349	4.8917	4.327	5.2479	3.8985	5.0976	4.3803	5.3316	4.2404	4.1979	5.826	4.9862	4.3018	5.6063	4.4364	5.2147	4.6663	5.3498	4.9195	4.2091	4.8346	4.8635	4.8033	4.0148	5.9735	5.9138	5.0445	4.0489	5.206	5.5738	4.5306	4.7596	4.7568	5.0501	4.4571	5.1171	5.6855	4.6987	5.2059	4.3501	4.4085
-5.0188	-5.1271	-4.5218	-4.9942	-5.5889	-3.6728	-5.1177	-3.6965	-5.7957	-4.4381	-4.7073	-5.0022	-5.0294	-4.3003	-4.5581	-3.5024	-5.2278	-4.7542	-5.3516	-3.8069	-4.8206	-4.7356	-5.2187	-4.0699	-4.1365	-4.0782	-4.7177	-3.5971	-4.2272	-5.1028	-4.6805	-5.8066	-3.5758	-4.171	-5.4755	-3.7288	-4.7271	-5.2804	-4.9269	-3.848	-4.1329	-4.5814	-5.3375	-6.2192	-4.0644	-4.0748	-4.9649	-3.8822	-4.129	-5.2097
2.4353	1.6792	2.2854	2.5619	2.5474	2.4166	2.7633	2.3739	2.1109	3.0398	2.9994	2.349	1.3449	3.1485	3.0051	3.5451	2.7952	3.921	2.6725	3.2308	1.9429	2.9009	2.5831	2.3625	3.5035	3.2408	2.3363	2.7299	2.3902	3.0006	2.5705	3.0784	2.605	3.2613	3.082	2.5328	2.6865	3.0647	2.6394	2.4976	3.6617	2.8809	2.2422	3.6388	2.8556	2.775	2.4927	2.077	2.4517	3.5035
5.1811	5.1243	6.6307	7.3761	5.0566	6.4469	5.6224	5.2456	5.7488	5.3126	4.9904	3.4376	5.5722	6.862	5.3489	5.612	5.0015	6.2598	5.3046	5.3536	5.9269	6.3891	5.2668	5.6497	5.9536	5.1768	5.5368	4.7961	5.4183	6.1548	5.2786	5.8265	5.5411	5.6558	4.3309	4.8842	6.6893	4.4452	4.7807	5.5964	5.1014	5.5305	5.648	6.6492	6.265	5.133	5.3756	6.0779	5.9486	5.7405
-6.3763	-5.2066	-5.6379	-5.613	-5.8343	-5.6756	-4.8878	-6.0596	-5.0766	-5.6866	-4.3495	-5.7115	-5.1277	-5.3177	-5.7826	-4.7282	-5.496	-6.3376	-5.0578	-5.8802	-6.389	-5.6005	-6.1984	-5.6227	-5.5525	-6.5023	-4.6465	-4.4696	-5.0816	-5.8416	-5.3494	-4.9842	-4.3674	-3.8224	-6.0081	-5.3173	-6.0618	-4.8221	-6.2123	-5.3438	-5.3994	-6.585	-5.718	-5.3677	-4.5793	-5.2685	-5.9888	-5.7317	-5.1847	-5.5561
-21.868	-21.812	-22.913	-21.079	-22.499	-21.739	-22.254	-21.599	-22.401	-22.507	-22.911	-22.256	-21.814	-21.934	-21.626	-22.912	-22.188	-21.927	-22.712	-22.61	-21.915	-23.274	-22.349	-21.882	-22.348	-22.941	-22.068	-22.923	-21.378	-21.832	-23.1	-22.843	-22.858	-22.356	-22.209	-22.23	-21.226	-23.082	-22.188	-22.867	-22.199	-22.141	-21.928	-21.679	-21.843	-22.33	-21.705	-22.09	-20.714	-21.94
5.188	6.2989	4.5719	4.5878	4.2668	4.7103	5.6144	5.7375	5.3293	4.7473	5.6032	5.4555	4.1996	4.923	4.7881	3.7264	5.6518	6.1869	4.469	5.7813	5.7928	5.1169	3.9345	4.71	5.5769	3.8962	5.5347	4.6923	5.2577	5.397	3.3823	5.2979	4.9691	5.773	3.9886	4.7357	5.9316	4.8442	4.4766	4.5483	4.8289	5.197	4.6413	4.6139	5.7475	5.8502	4.9415	5.5996	5.7016	5.3872
1.6471	0.55062	0.89002	0.1526	1.4262	2.3273	1.5106	-0.35967	1.549	1.6704	1.7183	1.9073	1.0712	1.6384	1.2658	1.0275	0.7506	0.26055	-0.15287	1.2674	-0.028284	0.013417	1.1033	1.1564	0.84783	1.6617	1.8462	1.9883	1.3657	0.10562	1.5213	-0.63203	0.16558	2.0412	1.8759	1.0837	1.487	1.3332	3.1156	1.7926	1.1835	1.1375	1.1705	0.82469	0.88063	2.0247	2.053	1.638	1.5706	1.1384
-0.87106	0.46683	-0.5302	-0.28167	0.49269	0.2317	0.095513	-0.5558	0.1302	-0.062596	0.72373	-0.31278	-0.62538	-0.24816	0.63347	0.17709	-1.2318	-0.24435	0.00557	0.22891	-1.4737	0.31113	-0.58608	-0.081306	-0.92448	-0.11308	-0.10708	0.83168	1.0037	1.0253	-0.11007	0.15243	-0.089133	1.6855	0.34392	0.49664	-0.69388	-0.078174	-0.19945	-0.33851	-0.51906	0.11881	-0.055041	0.61104	-0.49332	1.037	-1.0843	-0.099089	-0.76365	-0.35499
-6.2812	-6.0749	-5.1349	-6.0336	-5.7449	-4.6789	-5.7249	-5.7797	-5.676	-4.968	-6.2483	-5.9643	-4.9185	-5.6027	-5.6509	-5.3724	-5.5118	-4.9641	-5.6087	-5.3884	-5.5777	-5.6881	-4.5051	-5.9177	-5.6719	-5.011	-5.8596	-6.9837	-6.7264	-6.554	-5.9408	-4.9427	-5.0832	-5.4358	-5.7431	-5.7675	-6.0909	-6.072	-6.4767	-6.1372	-5.3616	-5.8463	-5.8872	-6.1351	-5.6216	-5.0478	-4.9499	-5.3405	-5.3937	-5.4903
-7.9731	-8.2187	-7.6463	-7.8304	-7.1963	-8.2502	-6.5294	-6.8009	-9.2565	-7.5574	-7.071	-7.5082	-7.6588	-7.6275	-8.1	-7.7572	-7.9289	-6.5835	-7.0594	-7.926	-7.9528	-6.5867	-6.8935	-7.7419	-7.8641	-6.4756	-7.2209	-7.2504	-7.777	-7.0592	-8.588	-6.2956	-7.1941	-8.0832	-7.9494	-7.2411	-8.181	-7.4097	-7.1537	-7.9017	-8.3181	-7.9552	-7.0852	-7.3998	-7.2906	-7.9027	-6.377	-8.2584	-7.2998	-8.344
-10.859	-10.125	-11.432	-12.098	-10.888	-9.574	-11.796	-11.013	-10.051	-11.231	-12.083	-11.691	-10.501	-10.061	-10.107	-10.224	-11.686	-11.257	-9.5138	-12.076	-10.441	-11.21	-10.198	-10.579	-11.224	-11.328	-12.286	-9.8318	-10.315	-11.274	-10.383	-10.583	-10.108	-10.965	-11.728	-10.117	-10.737	-9.9459	-8.961	-9.961	-11.005	-10.924	-10.28	-9.4883	-11.779	-11.23	-10.4	-11.769	-11.123	-10.167
-1.0563	-1.1752	-1.1674	-1.2995	-1.282	-0.94704	-2.3795	-0.028781	-1.3527	-1.2177	-1.3777	-2.4541	-0.6978	-0.24532	-0.99872	-1.1416	-0.76348	-1.5749	-2.0246	-1.3801	-2.0467	-1.697	-1.1607	-1.5707	-0.77382	-0.59366	-1.9047	-1.2537	-2.0512	-1.061	-1.5363	-0.97879	-1.3879	-1.2576	-1.5692	-1.291	-1.6327	-1.411	-1.1902	-1.8528	-1.096	-1.3136	-2.0615	-1.3985	-1.7425	-1.7736	-0.52372	-0.4166	-0.9405	-1.3755
-1.5605	-1.1508	-2.7246	-1.9338	-1.406	-2.1989	-2.564	-0.69393	-2.1749	-2.0583	-2.1722	-1.7937	-1.1985	-1.6928	-2.1081	-3.4304	-2.057	-1.9661	-2.1543	-1.9417	-1.3133	-0.97445	-1.552	-1.4425	-1.0673	-1.8993	-2.0319	-1.0181	-2.626	-1.2995	-1.8373	-2.0163	-2.129	-2.4904	-1.7844	-0.95353	-1.6106	-1.931	-1.1268	-2.2837	-0.93901	-1.4858	-1.4311	-1.2621	-1.0858	-1.9654	-1.9947	-1.6661	-1.4471	-1.4631
-15.408	-15.006	-14.701	-13.323	-13.247	-14.098	-13.411	-13.761	-13.642	-15.313	-14.836	-14.677	-14.053	-13.763	-14.743	-14.245	-13.662	-13.082	-14.742	-14.145	-15.758	-13.941	-13.444	-13.312	-15.252	-12.656	-13.326	-13.148	-13.599	-13.886	-13.97	-14.473	-13.974	-13.781	-14.023	-13.811	-14.497	-14.245	-13.978	-13.584	-14.315	-13.772	-13.538	-13.391	-13.387	-14.508	-14.624	-13.268	-13.727	-13.802
-9.0091	-9.5202	-10.389	-8.6084	-8.8734	-10.102	-7.988	-9.25	-9.4173	-9.5585	-8.5565	-8.8825	-8.3141	-9.1091	-10.179	-9.6109	-10.579	-10.872	-9.0208	-9.9572	-9.375	-9.3368	-10.087	-8.3691	-10.497	-9.2688	-9.9411	-9.6296	-9.7397	-7.5607	-10.618	-9.1689	-9.6068	-8.9688	-9.8244	-9.0712	-8.2611	-9.3015	-7.7986	-9.5764	-8.9664	-9.5663	-8.8808	-9.5064	-9.1673	-9.58	-9.822	-9.6266	-10.009	-9.4838
1.2882	1.6007	1.4825	1.4765	0.054593	1.582	2.1193	1.3811	0.93293	0.74169	1.0148	0.36805	0.43714	0.83256	0.13319	2.584	1.1251	0.88056	1.7434	1.5686	0.52608	1.888	1.753	0.56813	0.63451	1.0152	2.3206	0.47659	2.0236	1.0539	0.63329	0.99197	2.5666	1.9949	1.0529	1.2974	0.56309	1.2939	1.977	1.1063	1.3604	1.333	0.39531	0.5359	0.11557	0.65819	0.15779	1.9294	1.0744	1.514
-8.7683	-8.645	-7.809	-9.7785	-10.247	-8.8929	-8.6413	-9.5453	-9.215	-9.9534	-9.0424	-7.9407	-7.4786	-9.4621	-9.0256	-8.3584	-8.6403	-9.3307	-8.8849	-9.2788	-8.9322	-8.9522	-9.7892	-7.8628	-8.3895	-7.9203	-9.7037	-8.1279	-9.2209	-8.9512	-8.957	-9.6076	-7.7736	-10.609	-8.933	-8.5178	-9.1804	-8.2184	-7.6144	-9.6123	-9.2355	-9.1458	-8.9076	-7.9066	-8.8916	-9.0576	-8.2491	-8.955	-8.212	-8.1033
-1.6421	-2.7177	-1.2882	-1.9502	-3.3288	-1.9894	-2.3469	-2.7343	-3.3342	-2.7534	-3.2682	-3.4599	-2.6123	-2.2113	-3.0747	-2.0771	-2.2695	-3.1032	-2.5546	-2.8506	-1.6348	-1.2026	-2.951	-2.1579	-2.3299	-3.4127	-1.7004	-2.6833	-2.0713	-3.2917	-2.6924	-2.9126	-3.1712	-2.5251	-2.8214	-3.2095	-2.0225	-3.1405	-3.0325	-3.0028	-2.2948	-2.5818	-2.5627	-2.174	-3.0829	-2.7577	-1.2271	-1.9328	-2.0742	-3.6028
-11.446	-12.145	-12.561	-12.604	-11.647	-11.882	-13.132	-10.431	-12.618	-12.867	-10.928	-10.506	-12.363	-11.532	-11.723	-11.96	-13.296	-11.33	-12.251	-10.748	-12.298	-11.74	-12.184	-11.253	-12.596	-12.096	-10.62	-11.689	-11.194	-11.77	-12.288	-10.258	-10.429	-12.328	-11.582	-12.023	-10.982	-11.953	-11.662	-12.669	-13.585	-12.166	-11.527	-11.924	-12.622	-13.028	-11.733	-11.752	-11.346	-11.845
-1.1593	-0.13955	-1.8587	-1.8863	-1.7614	-2.5133	-3.0869	-1.2966	-2.3642	-1.1362	-0.92708	-0.96918	-0.84333	-0.49457	-2.0289	-1.429	-1.9628	-1.3809	-1.5884	-0.32378	-1.3637	-0.095136	-1.8777	-1.4252	-0.35178	-1.5988	-0.54419	-2.0387	-1.4513	-1.477	-0.88567	-2.0587	-0.55641	-1.5043	-0.44644	-1.5148	-2.3549	-1.5477	-1.1488	-0.87617	-1.5183	-0.83229	-0.83683	-0.62506	-1.4614	-1.6655	-1.2023	-1.3862	-2.6462	-0.62959
-2.3228	-4.3487	-3.1985	-4.3134	-3.6014	-4.0273	-2.8606	-2.6036	-3.8414	-2.8282	-4.1736	-3.518	-4.1965	-3.2699	-2.5299	-3.0726	-3.9707	-2.8998	-3.1808	-3.1236	-4.375	-2.0776	-3.7682	-3.8163	-3.1819	-4.241	-2.1175	-3.7914	-1.9801	-3.0173	-4.2813	-3.1236	-2.9417	-3.438	-3.3772	-2.0716	-2.654	-3.463	-3.0055	-2.3384	-3.3446	-3.6115	-4.4815	-3.1929	-2.8991	-4.296	-3.6181	-2.9821	-3.581	-3.3391
-5.1876	-5.8671	-3.8348	-5.5336	-4.7624	-4.4259	-4.478	-5.8037	-4.3377	-4.8316	-4.9851	-5.4263	-4.4201	-5.2611	-5.3144	-4.265	-3.6914	-5.2331	-5.2964	-3.4324	-4.8208	-4.8639	-4.1796	-4.0587	-4.3193	-4.5374	-4.8186	-4.4413	-3.6959	-4.5003	-5.0455	-5.3738	-4.3229	-4.7738	-4.409	-4.063	-4.3375	-4.5815	-5.4345	-3.9042	-4.5369	-6.2705	-4.4098	-5.2334	-4.186	-4.4298	-4.9201	-5.0242	-5.4039	-5.3263
-12.99	-12.937	-12.489	-13.087	-13.551	-14.084	-13.397	-12.952	-14.636	-11.743	-12.326	-12.58	-12.59	-13.919	-12.864	-14.697	-12.403	-13.137	-12.682	-12.818	-12.138	-13.113	-12.89	-13.386	-13.093	-13.508	-12.693	-13.793	-13.414	-13.894	-13.113	-12.942	-13.561	-13.114	-12.098	-13.272	-11.978	-13.067	-13.291	-12.885	-12.355	-13.775	-13.558	-15.015	-12.802	-14.487	-13.396	-12.572	-11.79	-12.953
0.18158	0.84496	-0.33032	-0.32116	0.50383	-0.52606	-0.036211	-0.75411	0.47672	-0.50847	0.076316	-1.2966	0.83413	1.0083	0.6537	-0.25301	-0.70631	-0.12352	-0.12801	-0.29876	1.5865	-0.47904	0.016917	0.46582	-0.034504	0.97046	0.089527	0.73731	-0.24334	-0.09403	-0.2158	1.3094	-1.0856	-1.3722	0.11431	-0.59858	0.22418	-0.20466	-0.23358	0.44659	0.71022	-0.96019	0.24309	-0.46207	-0.014757	0.037075	-0.92984	0.96143	-0.31018	-0.039373
-3.4224	-2.0733	-1.9505	-2.9833	-1.7001	-3.8687	-2.6838	-0.55512	-2.8689	-1.8111	-2.7009	-2.499	-1.4788	-2.4873	-3.0966	-3.1337	-1.4986	-2.5099	-2.6939	-2.2305	-1.93	-2.2438	-1.4421	-2.8899	-2.9494	-1.5211	-2.2215	-1.8431	-1.9893	-3.5151	-3.3107	-2.1382	-2.0659	-2.5891	-2.763	-2.6174	-1.4297	-1.7179	-2.0525	-1.3794	-2.2432	-3.1789	-2.791	-3.6589	-3.7503	-2.8515	-2.3752	-2.7565	-1.8677	-3.3263
-0.4591	-1.5773	-0.74962	-1.9717	-1.5232	-0.66983	-2.0165	-1.5137	-1.1609	-0.77172	-1.1314	-1.4116	-1.7037	-2.0442	-1.5207	-1.3425	-1.076	-2.4874	-0.85424	-1.7153	-1.0709	-1.8355	-1.1538	-1.8651	-1.1335	-1.9013	-0.35942	-1.9475	-1.556	-1.7839	-1.3216	-0.95934	-2.3005	-1.5794	-1.7362	-1.3828	-1.6667	-1.6461	-1.0288	-1.2056	-1.8669	-1.6412	-0.81023	-2.4011	-0.604	-1.6192	-1.9368	-1.6509	-0.94431	-0.60781
1.8248	1.3063	0.9137	1.1194	2.0915	1.4358	1.0738	1.1224	2.2704	1.8457	0.82568	2.0303	1.7573	1.5982	1.2457	1.4666	0.64852	1.2356	0.50269	0.79901	2.9094	1.6734	1.6499	2.3679	2.3699	1.1252	-0.072456	2.0822	2.1893	2.0456	0.27634	2.3987	0.67947	1.1985	2.2056	0.98338	1.0369	1.1633	2.1142	1.0088	2.4872	3.104	1.4926	1.0021	1.4656	0.92878	1.6269	2.3968	1.3762	1.7887
9.752	8.0076	9.6185	8.3524	9.2163	8.0962	9.2994	8.0113	8.9678	8.2398	9.6722	8.4361	8.5462	8.8906	7.5308	8.4713	8.7622	8.5331	8.2792	9.0747	8.5563	8.3469	9.0523	8.8295	8.7119	8.4235	9.0053	8.4918	8.5969	7.9387	8.4703	7.5888	8.0068	8.8876	8.9404	9.5281	9.3213	8.3726	8.8501	9.1454	9.5868	8.602	9.1157	7.6155	7.73	9.4694	7.9955	8.6898	9.0334	9.0409
-0.13457	-0.10141	-0.62938	-0.10487	1.0357	1.0064	-0.57618	-1.0074	-0.31737	-0.66236	-0.74584	-1.0524	-0.50047	0.22778	-0.40958	-0.81423	-0.65306	-0.35729	0.51568	0.70037	-0.63913	0.10246	0.32689	-0.25355	0.065425	0.011005	-0.2544	-1.0382	1.2032	-0.05523	-0.28886	-0.82369	0.6248	-1.1057	-0.076862	0.72875	0.32847	-0.99183	-0.34266	0.49422	-0.27781	-0.70867	-0.0027222	0.19928	-0.98438	-0.49185	0.39633	0.34473	0.86088	-0.37071
-1.823	-1.2805	-1.3977	-1.9523	-2.3838	-0.53968	-1.8444	-0.87784	-0.81554	-0.48501	-0.95475	-0.82219	-0.72122	-1.038	-1.6641	-1.8981	-1.0213	-2.0344	-1.2247	-0.11954	-3.1315	-2.3345	-0.63738	-2.3567	-0.68635	-0.55156	-1.6719	-1.2207	-1.98	-1.2026	-0.6546	-1.9371	-2.0069	-1.963	-0.60628	-1.8278	-1.8254	-1.0105	-0.28126	-0.81492	-2.1421	-2.5369	-2.6493	-1.0554	-1.9789	-1.0532	-0.74616	-0.72968	-2.3524	-1.6611
-1.142	-1.2364	-1.6908	-1.0129	-2.1647	-2.2688	-1.7697	-0.47088	-0.53025	-0.85979	-0.58834	-0.39964	-2.2303	-1.4104	-1.0181	-2.0099	-1.258	-1.4928	-2.2107	-2.3916	-1.5559	-1.7798	-0.5853	-1.1752	-0.26044	-0.093751	-0.34035	-1.4764	-0.060626	-0.50589	-0.99054	-1.4746	-0.63414	-1.8566	-1.7846	-1.2095	-1.2183	-1.7289	-2.1424	-0.66541	-1.6329	-1.5442	-0.99399	-0.67662	-1.8332	-1.9812	-1.3177	-1.6821	-1.027	-1.5978
-20.804	-21.172	-20.524	-21.296	-21.271	-21.863	-21.574	-21.008	-21.285	-21.302	-20.278	-20.618	-20.584	-21.418	-20.956	-20.874	-21.692	-20.36	-21.435	-20.727	-20.273	-20.478	-21.604	-19.671	-20.675	-21.227	-22.117	-20.556	-20.489	-20.426	-21.761	-21.846	-20.28	-21.655	-20.391	-20.783	-21.009	-20.851	-20.286	-21.558	-21.22	-21.771	-21.069	-20.032	-21.131	-20.48	-20.57	-19.975	-21.993	-20.928
-3.1993	-3.5405	-3.0751	-2.042	-2.5329	-3.5486	-2.5402	-2.999	-1.9853	-1.1449	-2.872	-2.5467	-2.5674	-2.5666	-2.4347	-2.7717	-3.4146	-3.2945	-3.5641	-2.8786	-2.5493	-2.4485	-1.5789	-3.8492	-2.1516	-3.8557	-3.2355	-1.703	-2.693	-3.633	-2.5596	-3.0014	-2.2677	-1.5689	-2.0898	-2.9352	-2.4621	-2.5166	-2.8534	-1.8633	-2.8723	-3.8155	-3.7491	-1.3823	-2.8595	-2.2993	-2.5439	-2.3409	-2.4225	-3.1861
-21.468	-22.131	-22.767	-21.603	-21.774	-22.695	-22.052	-23.04	-22.505	-22.793	-23.167	-22.787	-22.058	-22.393	-22.197	-22.743	-21.223	-21.432	-22.82	-22.867	-22.032	-22.711	-21.94	-22.582	-22.583	-22.978	-23.305	-22.482	-23.207	-22.635	-22.68	-22.717	-23.771	-23.002	-22.645	-22.942	-21.748	-22.308	-22.405	-22.002	-22.937	-22.014	-23.37	-22.993	-21.5	-21.99	-21.726	-22.559	-21.843	-21.563
1.0644	0.96527	0.86133	0.087832	0.054801	0.52877	-0.7273	0.51765	0.61044	-0.54106	0.48465	0.77484	1.9606	0.20016	1.604	0.46732	0.98498	0.94934	0.18549	0.64504	0.27251	-1.1476	0.50498	0.26548	0.05159	-0.23032	-0.18312	-0.3367	1.4802	0.40858	0.47543	0.60143	0.012868	0.87744	-0.30596	0.31201	-1.3153	0.38033	0.64131	0.2753	-0.13885	0.028195	0.31591	0.1032	0.26826	0.49097	1.0682	0.41834	0.18864	-0.88794
-3.3919	-4.3591	-2.9174	-2.9	-2.3647	-2.8161	-3.0008	-3.6317	-3.3508	-3.3136	-2.1713	-3.5187	-2.616	-3.099	-2.8614	-2.3074	-2.4073	-1.6975	-1.8123	-2.1151	-4.4512	-3.0626	-3.0138	-2.2827	-2.3093	-4.0515	-4.2094	-2.8424	-2.4209	-2.8776	-2.9234	-2.3038	-2.4334	-3.1183	-4.4398	-2.3719	-2.6486	-2.4236	-2.6253	-3.8219	-3.619	-2.7868	-3.1964	-4.2565	-2.2723	-3.2018	-3.5267	-3.6893	-4.4932	-3.1978
-14.934	-14.726	-13.563	-13.851	-14.318	-15.289	-14.562	-14.87	-13.543	-16.052	-14.456	-14.188	-14.542	-14.902	-14.5	-14.762	-14.888	-14.511	-13.939	-14.444	-14.486	-14.468	-15.107	-14.568	-14.215	-15.194	-14.572	-14.773	-14.534	-14.714	-14.209	-14.566	-14.516	-14.748	-14.267	-14.467	-15.418	-14.759	-14.885	-14.956	-15.125	-15.51	-13.724	-15.263	-15.744	-14.613	-14.87	-13.864	-14.08	-14.867
-10.047	-10.992	-11.201	-10.337	-10.33	-11.594	-9.9248	-11.491	-10.622	-12.071	-11.711	-10.697	-11.18	-10.62	-11.147	-11.886	-11.41	-10.862	-10.53	-10.117	-11.293	-9.4995	-10.876	-11.792	-10.901	-10.944	-10.697	-10.478	-10.823	-11.406	-11.972	-10.261	-10.787	-11.329	-11.319	-10.39	-11.2	-11.319	-10.056	-10.437	-10.729	-11.631	-10.445	-10.773	-11.383	-10.487	-11.803	-10.22	-10.537	-11.289
-13.357	-14.176	-12.723	-13.031	-13.345	-13.094	-13.425	-14.896	-12.159	-12.123	-12.358	-12.68	-13.154	-13.484	-13.783	-12.914	-12.509	-12.029	-12.678	-13.687	-13.732	-13.547	-13.09	-13.579	-12.476	-12.797	-13.303	-12.266	-14.075	-13.372	-13.538	-13.396	-13.518	-12.597	-12.507	-12.615	-12.855	-12.126	-13.106	-12.681	-12.995	-13.58	-13.443	-12.48	-12.82	-14.25	-14.107	-14.186	-13.451	-12.624
-1.4847	-1.8655	-2.8007	-2.0814	-2.103	-1.5748	-1.1201	-1.2661	-1.7541	-0.9394	-2.2019	-1.4787	-1.1896	-2.5389	-1.5673	-1.9019	-1.2966	-0.11566	-2.0449	-0.70543	-0.5786	-0.76198	-1.7325	-0.17401	-2.2529	-1.4758	-0.25773	-1.0857	-1.9173	-0.65776	-1.7178	-1.0977	-0.89419	0.30503	-1.6505	-1.5589	-0.6982	-0.43328	-0.42008	-1.1712	-1.2958	-1.6261	-1.5545	-0.69566	-1.8285	-1.1732	-1.2694	-2.4259	-1.0446	-1.596
-8.4064	-8.6933	-8.9493	-8.9091	-8.7981	-8.975	-9.8241	-9.2852	-9.5663	-9.5048	-9.7353	-9.5516	-9.3046	-8.9297	-10.126	-9.6878	-10.159	-8.7849	-8.9427	-9.2162	-9.45	-8.9579	-9.163	-9.3436	-10.21	-9.7529	-8.404	-9.2402	-9.2449	-9.7382	-9.354	-9.2381	-8.8169	-8.5799	-10.192	-9.0873	-9.1652	-9.7872	-9.2352	-9.4887	-9.1742	-9.7745	-9.3894	-8.4994	-10.317	-10.178	-10.808	-9.6536	-9.7907	-9.707
8.489	9.0353	8.0091	7.4596	8.2078	8.3828	7.9152	7.4506	8.865	7.3821	7.4315	8.8579	8.3614	7.5391	7.0341	7.6331	8.039	7.488	9.4634	8.7961	8.9024	7.2115	8.2527	7.4842	8.7704	7.6034	7.6694	7.7077	8.0051	7.2803	7.3492	7.959	8.219	7.5789	7.2488	7.8669	7.0058	7.6867	6.5864	9.1016	8.2934	7.9342	7.8649	8.4755	7.6333	8.0525	7.7726	7.2082	8.3497	9.692
4.3335	4.8434	5.4207	3.9514	4.8275	4.5154	4.7566	4.3235	5.6758	4.5083	4.4697	4.6618	3.8754	3.9072	4.8752	5.4055	3.8338	3.4315	3.5316	4.4229	5.0048	4.4761	4.2442	4.6524	4.8061	4.2955	4.4152	5.0919	3.2027	4.6311	3.4167	4.5264	4.6099	4.6794	4.4145	5.2162	4.2946	4.6117	4.6279	5.0914	4.3571	4.3437	4.6069	4.6937	4.8244	4.5758	4.7337	5.0381	4.9852	4.236
-12.463	-12.72	-13.18	-12.601	-12.14	-13.649	-12.781	-13.532	-11.689	-12.901	-13.083	-13.202	-12.51	-14.057	-12.098	-13.393	-11.987	-11.454	-13.035	-11.772	-13.087	-12.876	-12.027	-12.97	-13.984	-13.338	-12.23	-13.641	-13.104	-13.044	-13.497	-11.837	-14.03	-13.345	-13.005	-12.222	-12.714	-12.519	-13.014	-13.644	-13.314	-12.467	-11.76	-12.024	-11.602	-13.439	-12.056	-12.795	-12.841	-12.313
-14.995	-13.836	-15.429	-14.868	-13.878	-13.948	-12.946	-13.445	-14.444	-14.047	-13.553	-14.234	-14.384	-14.63	-13.912	-14.478	-13.865	-15.3	-13.645	-13.451	-13.441	-14.052	-15.38	-13.621	-13.671	-13.568	-13.791	-13.469	-13.671	-13.651	-13.158	-14.16	-13.393	-14.793	-14.446	-13.257	-13.719	-14.824	-13.39	-14.155	-13.234	-13.64	-13.075	-13.683	-14.597	-13.359	-13.913	-14.683	-15.217	-14.436
0.55352	1.9138	2.2459	1.8609	1.9293	0.88991	1.8512	1.7756	1.4163	2.6731	2.4377	3.2042	0.54704	1.6925	1.3554	2.5351	1.3478	1.5266	3.0338	1.748	1.2854	2.3673	2.0426	2.0547	2.1492	2.7083	0.81807	0.61003	2.0508	2.099	0.72507	1.823	2.4664	2.4847	1.9477	2.237	1.0897	1.089	1.8738	2.0978	2.5862	1.8404	1.535	1.7788	1.1692	2.5687	1.7151	1.3068	1.3063	3.2531
-10.893	-10.227	-10.159	-11.318	-11.7	-11.614	-10.325	-11.539	-11.62	-11.355	-10.477	-10.819	-11.067	-10.46	-11.902	-11.589	-11.226	-11.791	-10.77	-12.178	-11.339	-11.739	-9.5641	-11.136	-11.446	-10.685	-12.149	-10.912	-10.758	-11.464	-11.838	-11.118	-10.586	-10.435	-11.417	-10.855	-10.635	-11.426	-10.986	-10.925	-10.45	-11.812	-10.055	-11.709	-11.714	-11.302	-10.904	-11.578	-11.869	-11.628
-0.66454	0.69881	0.25007	0.068833	0.729	-0.13205	-0.5222	-0.54444	0.70393	-0.6292	-0.15689	-0.69664	-0.94381	-0.9873	-0.46993	-1.5374	0.037921	-0.41817	1.182	1.0021	-0.25336	0.66454	1.0892	-0.28898	0.089633	0.45981	0.36393	-0.81493	-1.2341	0.28628	-0.12361	0.26487	-0.10264	0.087708	-0.11636	-1.4723	0.25298	0.15066	0.17776	-1.1751	-0.30453	-0.19864	-0.26037	0.013044	-0.80596	-0.70457	-0.37513	0.16973	-0.19067	0.99637
5.8721	5.6167	6.8614	7.1782	6.7341	6.4621	7.3002	7.6553	6.7759	6.5228	6.73	6.7415	6.5804	6.9766	6.7771	7.8015	5.5705	7.0189	6.4791	7.8148	7.6965	6.7895	7.7551	7.017	7.7145	5.3979	7.261	5.8708	6.2765	7.7454	7.3509	6.6268	8.1756	7.5231	5.9267	7.8889	6.2263	7.9997	7.7545	7.1182	6.1023	7.1609	7.3763	7.3439	6.2257	6.7649	7.7664	6.2954	6.999	6.0336
-4.1365	-4.3065	-4.5323	-3.4275	-5.2563	-5.7114	-4.7304	-5.1737	-5.1035	-4.785	-4.2286	-3.789	-3.7692	-4.5597	-3.1109	-4.2658	-4.5472	-5.5922	-4.8523	-4.9037	-4.5809	-4.848	-5.4897	-4.7736	-3.5437	-4.8092	-3.518	-3.5053	-4.8922	-5.0795	-4.297	-5.6361	-4.1108	-4.5011	-3.9321	-4.239	-4.6691	-3.935	-5.0072	-5.4923	-5.1017	-4.137	-5.1916	-5.5403	-4.6625	-4.6937	-4.466	-4.8729	-4.9111	-4.591
0.71873	-1.0866	-1.1485	-0.18618	-0.5769	-0.60053	-1.1758	-0.99776	-1.6442	0.12909	0.89381	0.83941	-0.72049	0.32518	-1.5918	-1.5508	0.98399	1.0593	1.2344	-1.5168	-0.51174	-0.84688	-0.43548	-0.55582	0.95784	-0.71298	-1.3773	-0.44036	-0.29554	-1.2053	-0.28394	-0.69227	0.64382	-1.3457	0.7236	-0.18179	-1.0578	-0.49751	0.56092	-0.73886	-0.3925	-0.71108	-1.0424	-0.065426	-0.13286	-0.92711	-0.80575	0.2425	-0.015656	-0.44567
-21.619	-21.244	-20.853	-21.082	-21.882	-20.282	-20.511	-19.852	-20.323	-20.312	-21.198	-19.222	-20.726	-20.969	-21.534	-20.714	-21.19	-21.394	-21.429	-19.979	-20.376	-20.893	-20.067	-19.598	-20.27	-20.259	-20.869	-20.483	-20.107	-20.636	-20.897	-19.751	-19.618	-21.429	-21.383	-21.133	-21.094	-20.813	-20.912	-21.181	-20.631	-20.248	-20.64	-21.842	-21.094	-21.83	-20.777	-21.158	-21.544	-20.065
-10.81	-12.671	-12.721	-11.309	-11.207	-11.178	-10.049	-11.698	-10.775	-12.748	-11.481	-11.968	-11.942	-12.293	-11.569	-11.934	-11.323	-11.652	-10.912	-11.864	-12.161	-11.138	-11.959	-12.372	-12.065	-10.471	-11.509	-11.04	-11.712	-12.246	-11.055	-11.73	-12.134	-11.652	-11.008	-11.13	-10.542	-11.513	-11.029	-11.423	-10.788	-10.904	-12.024	-11.808	-11.154	-10.553	-11.416	-11.015	-12.514	-11.786
-4.5515	-3.6822	-3.554	-4.5815	-3.9864	-2.2374	-4.828	-4.0843	-4.5866	-2.8316	-3.5029	-2.9029	-4.9717	-3.5534	-3.2469	-3.6046	-2.6905	-4.8571	-3.3438	-3.5218	-3.4097	-2.8918	-3.7848	-3.1739	-3.2989	-4.0179	-3.3249	-4.5484	-2.8027	-4.5723	-4.2305	-3.3469	-3.2008	-3.327	-3.3606	-3.2823	-2.5609	-3.978	-3.8968	-2.5876	-4.2308	-3.5193	-4.1053	-4.6998	-3.9595	-3.2906	-3.6806	-3.0213	-3.5082	-3.6734
9.6043	9.4943	10.445	9.7716	10.091	9.737	9.8699	8.5456	9.2407	9.4743	10.684	10.31	10.005	11.102	9.9128	9.0622	10.591	10.573	9.1712	9.7333	9.8834	8.8224	10.256	11.434	8.7249	8.7722	9.8429	9.2279	9.8095	11.173	10.072	9.6776	10.502	10.211	9.7108	9.2756	8.3335	9.2665	9.9434	10.281	8.5068	9.4826	10.199	10.01	10.069	9.1563	9.3068	8.9901	10.47	8.6924
-7.6764	-9.4191	-9.0523	-9.3271	-10.021	-8.1419	-8.1721	-9.4614	-9.3056	-8.1116	-9.5444	-9.7531	-7.8871	-9.5431	-8.9536	-9.571	-9.3811	-9.1499	-8.8402	-8.828	-8.7098	-8.6542	-7.7087	-8.6837	-8.5988	-9.4257	-9.1775	-8.146	-9.4778	-8.6313	-9.0062	-8.6751	-8.1972	-8.546	-8.9874	-9.392	-8.8477	-8.9823	-10.143	-9.5816	-8.0528	-8.9673	-9.5299	-9.7023	-8.5289	-8.9542	-9.7176	-9.2057	-9.2583	-8.2948
-10.249	-10.729	-10.139	-10.987	-9.9534	-9.4004	-10.054	-9.3987	-10.261	-9.2558	-9.8094	-10.538	-9.3011	-10.304	-11.08	-10.313	-10.985	-10.445	-10.792	-9.9078	-9.868	-9.1619	-11.211	-10.563	-9.6779	-9.7074	-10.905	-10.585	-10.625	-10.063	-10.316	-9.4472	-9.5735	-10.691	-10.543	-10.755	-9.1039	-10.575	-9.5086	-10.643	-9.9651	-11.125	-9.2889	-10.327	-10.73	-10.671	-10.485	-10.644	-10.88	-9.5464
-4.7466	-3.2799	-4.8843	-3.918	-4.2516	-4.1744	-4.1208	-4.061	-4.7762	-4.3544	-4.645	-3.7736	-3.6399	-3.1502	-3.7844	-2.893	-2.7624	-3.6961	-4.1351	-3.9963	-4.3822	-4.27	-4.1401	-4.4002	-2.8529	-5.4214	-3.507	-3.5118	-3.3518	-3.2479	-3.9627	-4.0192	-3.5172	-3.9203	-3.8298	-4.7931	-3.4559	-4.1976	-2.7559	-4.1131	-3.184	-3.3204	-2.9812	-3.4809	-4.0658	-4.1171	-4.2184	-4.7373	-4.0775	-3.6433
-13.066	-13.828	-12.943	-14.381	-13.601	-13.548	-13.65	-14.132	-13.252	-14.318	-13.071	-13.945	-13.422	-12.633	-14.18	-13.688	-14.703	-14.173	-13.924	-14.174	-13.886	-13.482	-13.924	-13.903	-14.212	-13.352	-14.001	-12.97	-14.973	-13.478	-14.378	-13.968	-14.138	-13.958	-13.642	-13.574	-13.941	-14.478	-14.829	-15.468	-14.398	-14.436	-14.177	-14.83	-13.452	-14.475	-14.641	-12.927	-14.524	-15.221
-4.3112	-4.7268	-5.5365	-4.6645	-4.9859	-5.383	-5.3214	-4.7815	-5.8877	-5.2717	-4.6458	-4.5266	-5.8681	-4.5672	-6.0117	-5.124	-5.2991	-4.6451	-4.4545	-4.306	-5.7257	-5.1101	-4.1091	-4.2381	-5.113	-4.9027	-4.1243	-4.8549	-5.1875	-6.6351	-5.336	-5.4341	-5.2009	-5.534	-5.2726	-4.6435	-5.4332	-4.2704	-4.3343	-4.6738	-5.3199	-4.4914	-5.7648	-5.0307	-4.4245	-4.5221	-5.0229	-5.3091	-4.5248	-3.8382
-2.8833	-2.9265	-2.2471	-2.4455	-2.6471	-2.0716	-3.5966	-2.3156	-2.6564	-2.0205	-3.0051	-2.732	-2.7164	-2.7968	-2.7348	-3.4043	-2.9517	-2.4814	-3.2311	-1.8266	-3.0253	-2.35	-1.8304	-3.2935	-2.0081	-2.8505	-2.7722	-2.7468	-1.9034	-2.3166	-2.7266	-2.7601	-2.7422	-3.2526	-2.6876	-3.8676	-2.6073	-2.3501	-2.5182	-2.3684	-2.5267	-3.5274	-2.9044	-2.1901	-1.8454	-2.7162	-2.2667	-2.9899	-1.9072	-2.6901
-11.614	-12.194	-10.965	-11.177	-11.186	-12.124	-11.993	-11.228	-12.104	-12.677	-12.482	-10.938	-11.047	-11.563	-10.859	-11.856	-12.224	-11.192	-12.085	-11.457	-11.059	-11.079	-11.955	-11.712	-11.839	-12.64	-11.734	-12.631	-12.173	-10.299	-12.192	-12.208	-11.525	-10.696	-12.09	-12.458	-11.073	-10.315	-12.014	-11.624	-11.465	-10.972	-12.527	-12.128	-10.993	-10.619	-11.258	-11.031	-10.706	-12.455
4.6574	5.5765	4.7724	4.1593	5.5409	5.4971	5.3373	5.7214	4.3229	5.7989	5.7725	5.2273	4.4017	4.6431	5.1863	4.9787	4.9913	4.7807	5.0173	4.9604	5.0369	6.7063	5.0601	4.8139	5.5932	4.5283	4.2864	5.0819	5.0131	4.7897	4.4442	4.5823	4.9971	5.0892	3.9183	5.3289	5.7099	4.8443	7.3281	5.2938	6.2785	5.319	5.2722	5.4879	4.2698	6.3742	3.086	5.5493	5.0638	4.4896
-2.7873	-2.6983	-2.1993	-2.1814	-2.7891	-3.4547	-3.0202	-3.1109	-1.9588	-3.764	-2.5067	-3.3096	-2.3949	-2.4048	-2.4093	-3.2687	-2.2129	-2.5917	-3.2323	-3.2477	-2.9009	-1.8825	-2.763	-2.852	-2.5493	-1.4554	-2.6184	-3.3397	-4.2064	-1.3983	-2.7395	-2.9231	-2.3838	-2.6682	-2.5835	-3.1308	-2.5642	-1.9906	-2.9901	-2.9668	-2.2128	-1.8816	-2.7048	-2.9524	-2.5179	-3.5197	-2.7961	-2.4938	-2.0573	-3.1175
-4.5716	-4.2028	-3.0273	-5.8385	-4.2083	-4.7955	-3.6264	-3.7102	-3.866	-3.8916	-4.7333	-4.1175	-4.1318	-4.9889	-4.1858	-4.7076	-4.8938	-3.685	-5.0043	-4.4818	-4.4539	-3.7449	-4.4204	-3.4334	-3.0008	-3.5599	-5.9792	-4.6106	-3.0521	-4.5851	-4.207	-4.3833	-3.7933	-4.6674	-3.2618	-3.4584	-4.1109	-3.8533	-4.8721	-4.365	-4.7372	-3.1773	-4.5498	-3.4119	-4.5543	-3.8301	-4.225	-3.4765	-4.213	-3.5686
-14.321	-14.491	-15.262	-14.109	-13.751	-15.433	-14.959	-13.433	-13.888	-14.769	-14.702	-14.843	-14.539	-15.571	-14.476	-14.504	-13.583	-14.643	-14.967	-14.162	-14.833	-14.143	-15.396	-15.136	-13.581	-14.764	-15.184	-14.818	-13.756	-13.918	-14.978	-14.87	-14.415	-14.972	-14.601	-13.944	-14.031	-14.465	-14.246	-14.689	-13.619	-14.658	-14.316	-15.289	-13.415	-14.503	-14.809	-14.2	-14.561	-14.478
-1.9913	-1.3051	-0.71795	-1.9024	-1.4642	-1.2699	-0.81872	-1.5126	0.02102	-2.6442	-1.9448	-1.619	-0.99457	-1.5793	-0.40553	-0.67937	-2.0451	-1.4494	-2.2855	-1.119	-0.90402	-1.4994	-1.3651	-1.0124	-1.097	-2.158	-1.8	-0.97862	-0.30785	-2.2578	-1.0432	-1.6994	-0.42752	-1.8092	-1.4868	-2.1572	-0.75682	-1.5001	-1.6992	-1.6383	-1.5914	-0.5375	-2.6949	-1.5254	-1.5087	-1.2693	-1.5875	-0.39062	-1.4158	-1.2616
-10.783	-10.805	-10.545	-12.435	-11.216	-11.494	-12.041	-12.255	-11.543	-12.715	-11.071	-12.422	-10.623	-11.514	-12.057	-11.882	-11.804	-12.101	-11.874	-10.894	-11.599	-11.291	-10.904	-12.061	-11.751	-12.539	-11.756	-13.245	-12.477	-11.612	-11.459	-11.701	-11.121	-11.724	-11.228	-11.411	-12.488	-12.303	-11.278	-12.435	-12.181	-12.675	-10.911	-12.55	-11.444	-12.498	-11.598	-12.688	-10.93	-12.664
-3.915	-4.7094	-4.0227	-4.5526	-4.3077	-3.3864	-4.0851	-4.2653	-4.1734	-4.0932	-4.5636	-3.4589	-3.8536	-3.4808	-3.8179	-3.2954	-2.6376	-3.8343	-4.5283	-4.3937	-5.449	-3.9032	-3.5737	-5.1063	-3.9111	-3.4726	-4.7902	-3.657	-3.6915	-2.8606	-3.9239	-4.645	-4.9978	-3.5723	-4.2599	-4.9751	-3.5791	-3.7046	-4.9516	-4.1964	-3.1947	-3.9079	-3.6977	-4.87	-3.8388	-3.0041	-3.6788	-5.4576	-3.2761	-3.2125
-0.83794	-2.8518	-2.3768	-2.1642	-1.2734	-1.1087	-1.2847	-2.5763	-1.7031	-2.1228	-2.7767	-1.3429	-1.2367	-0.9769	-1.1315	-0.97994	-0.47143	-0.87271	-0.69387	-1.1207	-1.0292	-1.0139	-1.8302	-1.1509	-1.4308	-1.6378	-1.5114	-1.3892	-2.2021	-0.99777	-1.9389	-2.1022	-1.5027	-1.8487	-1.0957	-0.84257	-1.0705	-1.9046	-1.4794	-1.8174	-2.0514	-0.23406	-0.50754	-1.5204	-1.2436	-2.5377	-1.1319	-1.5988	-1.2833	-0.68069
6.4775	6.432	6.9625	7.3113	6.9416	6.7866	6.4221	8.0422	6.901	6.9732	7.2565	6.9439	7.1721	5.3583	7.493	8.5385	7.4168	6.9801	7.728	6.557	7.7837	5.8886	6.2962	6.8482	6.792	5.4069	7.4763	7.1151	6.7452	6.6048	8.4653	5.955	6.869	6.2783	7.2397	6.9235	6.6538	7.2804	6.5041	6.2021	7.2685	7.4154	6.569	6.9381	6.6987	6.3388	7.2366	6.5934	7.5048	6.6436
-1.0731	0.19418	-1.9335	-1.5435	-2.1057	-1.4539	-1.1305	-1.1186	-1.2413	-1.1068	-2.8335	-0.40556	-1.2505	-1.0616	-3.0531	-2.2551	-0.79046	-0.72584	-0.63243	-0.65457	-1.1401	-2.3576	-0.85153	-1.7173	-0.68106	-0.62042	-2.866	-2.2589	-1.2395	-0.42287	-0.90552	-0.92728	-1.2101	-1.6919	-1.0727	-1.6524	-2.2914	-1.0907	-0.95516	-1.7084	-1.574	-1.1919	-1.3515	-0.84166	-1.3706	-2.3068	-2.262	-0.82484	-0.30954	-2.1601
2.1845	2.3645	2.8253	2.0062	2.1738	2.313	1.5734	2.9281	2.7051	2.6588	3.5517	2.5644	2.1108	1.9957	3.3223	1.5903	2.4168	3.2848	2.927	1.1426	2.6316	1.9828	2.5526	2.6339	2.8234	3.2528	1.4808	3.0838	2.2156	2.5313	2.4195	1.852	2.1353	2.1691	3.1636	2.7919	3.6759	3.4681	3.662	2.9135	2.5652	3.3022	2.5887	1.3458	3.0549	1.8785	3.4905	2.7264	1.4843	3.7407
6.7916	7.261	6.1173	7.658	7.691	6.3774	7.8245	6.277	6.6485	7.4235	7.6605	7.1706	6.9893	5.9573	6.8969	6.5863	7.2598	6.2699	6.9272	6.5513	6.6211	7.4482	7.0173	6.3861	6.8232	6.5588	5.9879	6.1003	7.1638	7.094	7.1545	7.1476	6.7947	7.7586	6.6117	5.9083	6.9718	6.5356	7.1592	7.2172	6.7794	7.9494	6.7256	6.1126	5.9293	6.8849	6.7007	7.2075	6.7318	6.6849
-15.331	-15.114	-14.158	-15.159	-14.999	-14.561	-14.565	-13.908	-14.281	-15.568	-15.419	-14.23	-13.85	-15.51	-14.761	-14.664	-15.029	-14.401	-14.374	-15.7	-14.007	-15.441	-14.285	-14.392	-14.551	-14.927	-15.238	-14.672	-15.761	-13.949	-14.801	-14.609	-15.674	-14.596	-14.512	-14.237	-15.215	-15.466	-14.361	-15.259	-15.207	-14.364	-15.628	-13.704	-14.12	-14.551	-14.64	-13.984	-14.306	-13.717
-1.1239	0.71408	0.04621	-0.94664	-0.51369	-1.2237	0.071999	0.25051	-0.23967	0.49125	-0.44844	-0.28455	0.46321	-0.13612	0.25932	-0.28445	-0.33683	0.74169	0.45953	-0.60253	-0.32496	0.64556	-0.01785	-0.51324	-0.26252	0.16653	-0.73617	-0.14249	0.36565	-0.65196	0.067745	-0.47107	0.80181	-0.29982	-0.39755	0.6473	-0.21257	0.40581	-0.74581	-0.7012	-0.72667	-0.85092	0.13002	0.019641	-0.070117	-0.91811	0.23331	-1.1062	-0.50313	0.9113
-11.556	-11.325	-11.673	-9.7926	-10.907	-11.897	-12.32	-11.56	-11.141	-11.31	-10.254	-11.136	-11.081	-11.532	-12.155	-11.944	-11.504	-11.075	-10.73	-11.08	-12.062	-11.468	-11.7	-10.838	-11.789	-11.036	-11.154	-9.9797	-10.047	-11.346	-12.72	-10.51	-11.526	-11.293	-11.139	-11.399	-11.423	-10.999	-12.563	-12.796	-10.542	-11.064	-11.526	-11.679	-10.839	-10.312	-11.181	-11.225	-10.65	-13.31
3.1103	0.4457	2.3265	2.2556	2.296	1.7937	1.749	1.4168	1.9945	2.0657	2.8666	0.29101	2.3138	0.71287	1.2725	2.3574	1.1996	1.4247	1.1212	1.0483	1.5124	1.1923	1.2259	3.2015	1.0331	1.8135	2.634	0.75317	2.2643	2.0735	1.8667	2.0902	1.4142	0.6717	1.7477	1.4335	1.0398	0.8075	1.1874	1.1496	1.5315	1.0658	1.667	0.91159	1.6482	1.1878	2.49	1.5424	1.5748	1.8406
-10.639	-9.27	-10.794	-10.641	-10.715	-10.058	-10.984	-10.086	-10.915	-10.04	-11.171	-11.938	-11.425	-10.983	-10.751	-10.065	-10.583	-11.469	-9.9269	-10.37	-11.959	-11.18	-9.5467	-11.214	-10.997	-11.42	-10.464	-10.633	-11.319	-10.987	-11.274	-12.105	-9.0662	-11.105	-11.545	-11.248	-10.411	-9.7424	-11.391	-10.676	-11.337	-10.948	-11.377	-11.026	-11.958	-10.603	-11.305	-10.285	-10.701	-10.915
-1.475	-1.2378	-1.4724	-1.5482	-1.4387	-1.7934	-1.2434	-1.5717	-0.48017	-0.24447	-2.5033	-0.29018	-1.5436	-2.5087	-1.753	-0.95183	-1.9035	-2.3226	-1.4658	-1.0536	-0.9155	-0.76815	-1.6285	-1.2003	-2.0722	0.40114	-2.5751	-1.3354	-1.2039	-1.9622	-1.4981	-1.638	-0.64084	-2.0216	-1.3845	-0.16318	-3.0197	-1.2889	0.087059	-1.8231	-0.72206	-0.88134	-2.3282	-1.6595	-2.0486	-0.99985	-2.3112	-0.89705	-0.20331	-0.75954
-0.32966	-0.068934	0.19961	0.77535	-0.13746	0.89091	-0.54725	0.35982	0.35043	-0.10475	-0.16049	0.24144	1.2768	-0.095405	0.66259	0.40973	1.0202	-2.153	-0.51255	-0.48202	-0.0048189	-0.32305	-1.0619	0.087042	-0.59274	-0.14699	0.048307	0.63651	0.36532	-0.47264	0.021264	-0.10173	-0.34958	-1.6723	0.35759	0.29659	-0.76143	-0.36008	0.53009	0.96558	0.30442	0.68457	-0.46644	-0.67144	-0.23192	0.18654	-0.99027	-0.6821	0.82666	-0.08091
-3.7081	-3.9131	-3.2145	-4.0218	-3.9781	-3.5845	-4.0318	-4.4131	-4.0541	-3.7813	-3.2918	-3.1437	-4.2418	-4.1039	-4.4871	-3.7872	-2.3952	-5.1114	-2.4311	-4.4033	-3.4998	-3.7955	-2.6803	-3.4903	-3.1301	-2.407	-4.9409	-4.1193	-3.288	-3.7676	-4.7138	-4.2261	-2.4224	-4.8692	-3.5802	-3.7485	-4.5792	-4.1077	-4.1781	-3.9204	-2.4287	-3.7223	-4.0048	-3.9552	-4.1801	-3.6698	-3.7178	-3.6131	-3.5756	-3.0231
-0.9337	0.55208	-0.94957	-1.608	-2.0517	-2.09	-1.8552	-0.15585	-1.1192	-2.1763	-2.3383	-1.7986	-0.78531	-1.8575	-0.24883	-0.50258	-2.8834	-1.4522	-0.67139	-2.0904	-1.3493	-1.6608	-0.34549	-1.1225	-0.59034	-1.5411	-1.2895	-0.9871	-2.3559	-0.73739	-1.5354	-1.7343	-0.69611	-0.062797	-2.3245	-0.64326	-1.1801	-1.3354	-1.6311	-1.8593	-1.3993	-0.87575	-1.3006	-0.36018	-1.7698	-1.2651	-1.3735	-1.2647	-1.2923	-1.1367
-0.88269	-2.137	-1.1735	-1.7254	-1.4174	-1.2236	-2.0787	-1.0142	-1.595	-1.1429	-0.73224	-1.203	-1.6499	-0.33753	-3.1674	-0.55755	0.009704	-0.78349	-0.09072	-1.4633	-2.0479	-2.2298	-1.0513	-1.1742	-1.6297	-1.8424	-0.7162	-2.2948	-1.2484	-2.5917	-1.5083	-1.7638	-1.5263	-2.3247	-1.3095	-1.978	-1.1884	-1.8708	-0.77216	-1.2964	-1.6115	-1.3153	-1.1282	-1.6914	-2.179	-0.82195	-1.0987	-2.3684	-0.67645	-0.70021
1.7034	1.9791	0.86482	1.504	2.1579	1.9496	2.0615	2.284	0.17243	1.4909	1.3766	0.73015	1.386	0.76581	2.1816	1.5392	0.50865	0.66612	1.6839	1.4361	1.5579	1.1282	1.7624	1.9344	1.6318	3.0601	1.9522	0.3468	1.984	2.1012	1.0167	0.97139	0.93165	1.5414	2.9611	1.6613	0.86931	2.1252	2.0941	1.9907	1.4918	2.1023	1.6674	1.9033	1.8783	1.8927	1.5648	1.5168	1.5956	2.5006
0.7737	-0.53872	-0.24138	-0.20283	-1.3785	-0.93098	-0.22828	0.3317	1.1062	0.67688	-0.22784	0.70245	-0.60668	-0.26466	-0.38445	0.25254	-0.34394	-0.17991	-0.32395	-0.81842	1.5718	-0.076593	-0.66662	-0.56525	0.29053	-0.79788	-0.61748	-0.86526	0.044303	-0.48379	-0.74645	-0.21721	-0.050776	0.28632	0.48836	-0.82588	-0.98654	-0.12453	-0.48311	-1.2222	-0.51599	0.86239	-0.49076	-0.1905	0.41989	0.41696	0.32241	0.085714	0.73735	0.10671
-1.9894	-1.174	-1.1861	-1.8891	-0.75691	-1.0376	-0.89279	-0.85057	-2.2831	-3.0688	-1.8609	-2.4054	-2.153	-1.4495	-1.7225	-2.1182	-1.8155	-1.7548	-0.69675	-1.5829	-1.3408	-1.5402	-2.5395	-1.7245	-1.1344	-1.9025	-2.4005	-0.20826	-3.3693	-1.4386	-1.0128	-1.0938	-1.4866	-1.9815	-1.2271	-1.8031	-1.8444	-1.7729	-1.0246	-2.6365	-1.3706	-0.75652	-0.73633	-2.5876	-1.286	-2.2086	-1.9948	-1.8629	-2.1709	-2.0194
-14.667	-15.101	-14.59	-15.401	-14.045	-14.97	-15.429	-14.687	-13.879	-15.378	-14.927	-15.394	-13.871	-13.153	-14.615	-15.721	-15.548	-14.348	-14.675	-14.752	-15.004	-14.468	-14.287	-14.499	-14.68	-13.779	-13.743	-15.753	-13.916	-14.57	-14.366	-14.759	-14.816	-14.83	-13.532	-14.64	-14.629	-14.621	-14.124	-15.476	-14.155	-14.13	-14.233	-14.064	-15.032	-15.15	-15.47	-14.438	-15.04	-14.882
-22.829	-21.57	-21.462	-23.096	-23.32	-21.947	-21.543	-22.28	-22.737	-21.883	-21.838	-22.234	-22.015	-21.443	-23.48	-21.908	-21.496	-22.13	-21.848	-21.842	-22.434	-22.571	-22.591	-22.251	-21.433	-22.361	-22.936	-23	-23.067	-22.675	-22.697	-21.196	-23.313	-21.666	-21.529	-22.167	-22.258	-20.82	-21.844	-20.279	-21.519	-22.871	-21.872	-21.921	-21.862	-22.298	-22.506	-23.695	-22.417	-22.358
4.7622	5.0815	5.5473	4.5519	5.2264	4.7772	5.8098	5.3281	3.4052	3.5904	4.5865	5.2254	5.0312	5.3641	5.3853	5.488	3.736	5.3628	4.8932	4.6784	6.0033	5.3691	5.8859	5.0839	4.8149	4.6865	5.3565	4.9716	5.1176	4.2187	6.0354	4.8672	5.1098	5.5689	4.9749	4.5664	4.7441	4.9939	5.7799	4.494	4.2818	4.0076	4.867	5.3296	4.3233	5.2647	5.2248	5.9878	5.3565	5.5307
5.1902	4.3218	4.6392	5.0122	3.6822	4.2473	4.6295	3.6301	4.2718	5.0878	3.9462	5.3792	4.191	4.2669	4.5669	4.1796	5.2034	4.5176	3.8115	4.5493	4.173	3.9952	4.0101	4.5389	4.1841	4.4316	4.4008	5.5418	3.71	5.6361	4.1625	5.4317	4.4885	3.7775	3.5245	4.6656	4.241	4.4671	4.8432	4.5956	5.1035	5.7831	3.7373	4.1041	4.2887	3.4079	4.6106	4.1086	5.1755	4.3508
0.40294	1.1958	1.7145	1.5508	1.7194	2.1884	0.55077	1.1756	1.1559	2.3268	0.52654	1.1279	0.87592	1.6126	1.2609	2.6103	1.8877	0.42517	1.6227	1.5998	1.1812	1.0636	1.1631	1.538	1.5855	0.50166	1.9063	1.228	1.4519	1.0401	-0.5724	1.6733	1.4872	0.96222	1.4527	0.38149	1.4762	1.0612	1.9508	0.61033	1.2108	0.98432	0.31976	1.852	1.872	1.4486	0.94397	1.6824	1.1428	1.3886
-13.594	-12.514	-11.973	-13.588	-12.305	-12.765	-12.237	-11.765	-12.919	-14.062	-14.451	-13.973	-13.32	-13.912	-13.553	-13.359	-13.279	-13.542	-14.132	-13.977	-13.396	-13.241	-14.213	-13.087	-12.311	-14.246	-11.53	-13.144	-12.908	-14.717	-12.755	-14.403	-13.551	-12.095	-12.824	-12.998	-12.967	-12.898	-12.951	-13.408	-13.881	-14.11	-12.999	-13.521	-13.935	-13.964	-13.113	-12.661	-13.367	-12.991
-4.7546	-3.4776	-5.2105	-4.9253	-2.9083	-4.1624	-4.4032	-4.2764	-3.6264	-2.6681	-5.3338	-4.5522	-3.5836	-4.6383	-4.8967	-4.1777	-2.6138	-4.4868	-3.9841	-4.7613	-2.808	-3.1085	-3.1517	-3.5515	-2.9875	-3.3903	-2.776	-4.2544	-3.3438	-3.8758	-2.7546	-3.4048	-4.2374	-3.5637	-4.2136	-4.4958	-3.073	-3.878	-4.9634	-2.6347	-3.2749	-4.8528	-3.1566	-3.8389	-4.411	-3.4045	-3.8021	-3.3682	-4.0988	-3.3163
-2.3129	-2.3507	-3.2957	-2.801	-2.8772	-2.7116	-2.5148	-3.0673	-1.7956	-2.4639	-2.5417	-2.718	-3.0984	-3.1214	-2.195	-2.3064	-2.1831	-2.4648	-3.8007	-2.5397	-2.9792	-3.5237	-1.7631	-2.6983	-3.3143	-2.5348	-2.921	-2.1806	-3.5531	-3.165	-3.2199	-3.3016	-3.2577	-3.6801	-2.5417	-2.4693	-2.0869	-3.2593	-2.4266	-3.2728	-2.8322	-2.2176	-3.0735	-2.4165	-2.468	-2.6466	-3.093	-1.8399	-2.5966	-3.3099
0.19707	-0.037911	-0.021121	-0.70338	0.64986	-0.85171	-0.30607	1.1381	-0.083693	-0.19288	-0.27008	-0.14081	-0.1372	0.091874	0.94983	-0.75198	0.071764	-0.013093	0.46038	-0.65431	-1.3425	0.18132	-0.67993	-0.32985	-0.19111	-0.30868	0.025993	-0.13704	-1.1425	-0.27262	0.13589	-0.99316	0.45433	-0.15529	-0.12696	0.064947	-0.36749	-1.1987	-1.3999	0.67728	-0.91254	-0.24707	0.57686	-0.015007	0.59863	-0.87401	0.23525	1.0357	-0.30085	0.10206
-4.4639	-4.3094	-3.2749	-3.251	-4.4211	-3.7552	-3.5999	-4.278	-3.9609	-4.6977	-3.7214	-3.5182	-3.7192	-3.6022	-3.0243	-3.7911	-3.521	-4.4588	-4.5064	-4.0991	-3.5427	-3.338	-3.6779	-4.4779	-3.5223	-2.6382	-4.2103	-4.9231	-2.9527	-4.6768	-4.8457	-3.0058	-4.2682	-3.6058	-4.3266	-3.718	-3.7672	-4.0019	-3.8635	-3.2162	-4.3638	-4.5071	-3.5239	-2.6355	-5.3444	-4.0574	-4.4714	-3.2662	-3.3771	-4.7174
-0.17089	-0.74914	-0.01695	-0.45094	-0.78414	-0.20834	-0.87631	-0.20365	0.38913	-0.43014	0.40271	0.36867	-0.086389	0.78025	0.13511	-0.069791	-0.17945	-0.23944	-1.4582	-0.82055	0.62114	-0.9142	0.20369	0.72396	-0.55201	-1.0824	-1.6288	-0.10256	-0.33378	0.15466	-1.4877	0.27489	-0.63804	1.2026	-1.19	0.35589	-0.73123	-1.7465	-0.6179	0.49992	0.59774	-0.86713	0.29928	0.55498	-0.38719	-0.73202	0.027512	-0.85892	-0.88386	-0.069741
-13.194	-12.199	-12.14	-12.75	-13.055	-13.846	-13.507	-13.019	-12.798	-12.034	-11.286	-12.445	-12.382	-11.802	-12.364	-13.103	-12.031	-12.835	-12.903	-13.531	-12.589	-13.059	-11.582	-12.826	-12.484	-13.299	-12.524	-13.19	-12.627	-13.063	-12.888	-11.445	-14.037	-13.282	-13.339	-13.126	-12.637	-12.614	-11.753	-13.257	-12.361	-12.551	-14.281	-13.199	-12.145	-12.232	-12.703	-12.046	-13.837	-13.108
-10.688	-9.9971	-10.821	-11.253	-10.137	-9.4982	-9.8366	-10.069	-10.396	-10.036	-9.8376	-10.027	-10.023	-9.8523	-9.5555	-10.043	-10.754	-9.8163	-10.26	-10.154	-10.883	-10.354	-10.75	-10.351	-10.663	-11.011	-9.1992	-10.177	-10.722	-10.01	-10.75	-10.071	-9.3328	-10.58	-10.38	-10.421	-10.139	-9.6743	-10.941	-10.363	-9.923	-11.069	-9.3132	-9.8731	-10.937	-10.238	-10.294	-10.806	-10.331	-10.683
-5.1214	-4.3627	-4.7734	-4.6865	-3.6913	-4.5105	-4.0815	-4.452	-4.1902	-4.925	-5.2758	-4.5629	-3.9922	-4.6569	-4.1113	-4.9256	-4.8694	-4.3665	-5.3865	-4.6128	-3.6682	-4.1094	-4.3227	-4.5961	-3.3081	-4.0438	-4.9763	-4.416	-5.1134	-5.0794	-3.8376	-4.9527	-5.5348	-4.4455	-5.2722	-4.3749	-4.205	-3.8377	-4.677	-4.9772	-5.7047	-3.2234	-4.3526	-4.351	-4.515	-3.4669	-4.3247	-3.9213	-5.1755	-5.1671
1.7107	1.6403	1.0356	1.3085	2.7148	1.9346	0.97196	2.729	1.0283	1.3228	2.3487	1.6554	1.1869	1.732	1.404	2.4357	1.7613	1.839	1.7996	0.60227	0.51124	2.366	1.2837	2.2468	1.2733	1.7758	2.103	1.2986	1.0546	1.2007	2.109	0.60561	-0.26173	1.3672	1.5216	0.61697	2.1061	1.9809	1.6557	1.6517	0.98955	2.0982	2.94	0.93403	2.2783	1.8144	2.5808	1.0684	1.8522	2.9399
-1.0148	0.74253	1.4678	1.2778	0.94409	0.34611	0.80703	0.53429	-0.80294	-0.050606	1.5109	0.32627	1.1484	0.0014837	0.32159	0.76915	0.57893	0.63886	-0.20982	0.51179	1.0679	0.61728	1.5365	0.3701	0.32024	0.21544	0.85604	0.91829	0.033303	-1.4842	0.46022	-0.51973	0.069778	0.13718	0.80134	-0.44055	0.91928	0.52585	0.57206	1.119	1.4981	0.55299	0.60141	0.75871	1.151	0.59662	0.66611	0.80791	-0.26939	0.55054
-21.855	-20.961	-22.831	-22.769	-22.811	-22.118	-21.957	-23.141	-21.975	-22.086	-22.382	-22.193	-22.394	-22.023	-23.445	-22.295	-23.066	-21.941	-22.665	-22.111	-21.908	-23.239	-22.776	-22.406	-21.401	-22.647	-22.83	-22.487	-22.088	-20.545	-22.013	-22.202	-22.425	-21.782	-22.073	-22.154	-22.214	-22.283	-21.934	-23.147	-21.843	-22.211	-22.362	-21.343	-21.244	-22.841	-22.731	-22.813	-21.456	-22.655
-13.66	-13.726	-13.025	-12.406	-12.198	-12.866	-13.66	-13.333	-12.51	-13.408	-12.343	-12.309	-12.808	-14.04	-12.758	-13.681	-14.295	-12.664	-12.634	-12.954	-13.406	-13.284	-14.003	-13.154	-13.532	-13.435	-13.329	-13.606	-12.822	-13.27	-13.824	-13.159	-13.233	-13.457	-13.104	-13.853	-13.608	-12.228	-12.964	-12.796	-12.237	-14.476	-14.216	-12.439	-13.149	-12.685	-13.809	-12.86	-13.714	-12.958
5.0524	5.219	5.0096	4.15	4.5302	5.4423	5.5219	5.4692	4.5768	4.8632	4.1962	5.474	4.4819	3.9866	4.7652	5.5788	4.9216	5.2666	5.326	5.0878	3.5149	4.996	4.3915	4.9637	4.7162	5.2466	4.3843	4.2567	5.4544	4.9634	5.6617	4.9509	5.3308	4.4442	5.8834	5.3207	5.2526	5.2721	3.9889	5.4085	4.1796	5.6144	5.434	5.3801	4.941	3.5713	3.9683	3.6882	4.793	4.045
0.63304	0.02827	0.97996	-0.05021	0.8478	1.6107	-0.18383	-0.29397	-0.95899	0.73347	-0.76186	0.90045	1.7387	0.83941	-0.27411	0.81323	-0.70004	-0.21906	-0.48262	-0.21037	0.73248	-0.13714	-0.89837	-0.39355	0.48165	-0.21397	0.12573	0.041176	1.7368	0.32272	-0.25598	0.54678	1.0466	-0.3773	0.77105	0.72041	0.15414	1.0462	0.34286	0.50577	0.33958	-0.51034	1.359	-0.026291	-0.17683	0.90969	0.12435	0.74206	0.69749	0.81121
-15.335	-15.412	-14.31	-15.441	-14.304	-15.146	-14.804	-14.827	-14.541	-14.343	-15.076	-15.636	-13.945	-15.209	-14.63	-15.024	-15.457	-14.463	-13.979	-14.244	-14.259	-15.687	-14.848	-15.826	-15.155	-14.536	-15.574	-13.845	-14.84	-15.247	-15.76	-15.685	-14.888	-15.524	-14.699	-15.727	-14.515	-14.352	-14.957	-14.227	-13.695	-14.998	-13.8	-14.547	-13.854	-14.02	-14.126	-14.517	-14.885	-14.892
-2.0383	-0.76353	-0.70115	-0.70494	-1.9616	-1.6566	-1.4751	-1.3151	-2.3314	-1.9938	-1.9031	-1.5241	-1.6897	-0.85024	-0.80029	-2.4832	-1.1271	-1.4429	-1.1345	-1.3068	-2.3242	-2.0735	-1.8259	-0.76278	-1.0442	-2.4365	-1.2091	-2.3101	-2.0526	-1.0246	-0.66507	-0.80704	-2.2407	-0.84636	-2.0433	-0.090406	-0.78987	-1.1183	-1.4916	-2.0252	-1.3712	-1.4028	-1.7106	-1.5692	-1.8574	-1.4678	-1.6006	-0.6107	-1.6362	-0.90573
-5.7414	-5.0124	-5.1809	-6.9638	-5.891	-4.9959	-5.7496	-5.8502	-5.226	-5.5027	-5.7436	-5.0985	-4.9974	-5.1654	-5.293	-4.7532	-5.8474	-5.9059	-4.7503	-6.1439	-6.3312	-5.8207	-6.2571	-5.7142	-5.6017	-6.0161	-5.5958	-4.525	-4.812	-5.6885	-5.5535	-5.1986	-4.4583	-7.1355	-5.2837	-5.1612	-5.2813	-6.3769	-5.773	-6.8959	-6.1358	-5.5318	-5.097	-6.3925	-5.1107	-5.5862	-6.0267	-5.3886	-5.6929	-5.0501
9.2065	8.8632	8.2142	9.1887	8.6641	8.7355	7.9226	8.8954	8.337	8.0841	8.0822	7.5934	8.4195	9.0776	8.3755	8.7908	7.6397	8.1516	8.481	8.4524	8.2237	8.1882	8.5784	7.4211	9.6855	9.4854	8.4697	8.9472	8.4484	7.8233	8.4017	8.0783	9.156	8.0921	8.5999	8.1888	7.8162	7.9239	8.7799	9.4243	8.4586	8.1136	7.545	8.9451	7.5453	7.9452	8.6833	9.0445	7.9575	7.6383
9.5149	8.3452	10.226	9.9487	10.559	10.146	10.853	10.369	9.1841	10.027	8.9749	10.127	8.7013	10.229	9.7303	9.3533	11.234	9.7467	9.0487	10.023	10.935	9.7028	10.048	9.9121	9.8434	10.535	8.9909	9.6443	11.536	10.715	9.4604	9.2052	8.7808	9.9815	10.014	10.113	9.9338	9.0842	9.4678	9.8612	8.5666	9.6082	8.8808	10.154	10.103	9.7506	9.069	10.512	8.8129	10.18
0.056885	0.073047	1.4576	0.92265	0.08499	1.3734	0.26783	0.52616	1.5761	-0.16249	0.66309	0.99695	0.97177	0.74711	0.38345	0.55938	0.6769	0.39733	0.16149	0.66451	0.006504	0.93939	-0.2882	-0.62225	0.25702	-0.66054	0.007071	1.0499	0.87034	1.1353	0.67309	0.23923	0.49954	-0.060544	-0.37592	1.6621	-0.1765	-0.015452	0.6315	0.5939	0.30991	0.26466	0.62924	0.24334	0.63926	-0.27516	0.54446	0.18978	0.12251	-0.8244
-20.753	-20.963	-19.677	-20.974	-21.017	-20.984	-21.266	-20.561	-20.697	-21.176	-20.944	-22.089	-20.915	-20.863	-21.639	-20.129	-21.536	-20.875	-20.938	-18.885	-20.578	-19.909	-20.493	-20.84	-21.406	-20.269	-20.795	-20.72	-21.038	-21.577	-21.043	-20.523	-21.233	-20.923	-20.717	-19.448	-20.287	-20.528	-20.825	-21.035	-20.744	-20.701	-20.359	-20.682	-20.971	-20.85	-20.509	-20.977	-20.28	-20.637
5.6754	5.8899	6.2903	6.7233	5.975	6.948	6.0522	6.2473	7.1817	6.5038	5.3727	6.6769	6.3504	8.1758	7.1489	5.4087	6.4965	6.6322	7.0996	6.016	7.1319	6.0442	6.555	7.8612	6.718	6.2322	6.4502	7.0056	7.6946	5.5943	6.721	7.6339	7.1897	6.3826	5.9176	5.6695	7.3783	6.5162	6.0681	6.6986	6.8241	7.5245	7.6838	7.4182	6.476	6.4034	5.8961	6.2529	6.4153	6.1881
0.26189	-1.025	-0.15023	-0.66997	0.003508	0.13965	0.85868	-0.17591	-0.15934	-0.62819	0.16102	-1.0191	0.013606	0.3269	0.37498	0.42778	-0.61185	0.99665	0.66952	-0.79752	-0.047399	-0.28813	-1.3175	0.18125	0.41886	0.21446	-1.2562	-0.084641	0.42453	-1.1994	-0.82956	-1.3649	0.29413	0.11095	0.1332	0.36858	-0.12588	0.16177	-0.28515	-0.53534	0.55901	-0.27112	0.10941	-0.61959	-0.39551	0.85422	-0.52286	-0.36261	-0.78183	0.052746
5.4561	4.4382	3.3421	4.2792	4.8691	4.3716	4.7586	4.4604	3.5541	3.9657	3.7807	5.4051	3.7957	3.0602	4.4808	4.7081	4.1359	3.6657	4.2516	3.8674	4.8065	4.4164	4.5824	5.0531	3.4288	3.2524	4.7854	3.5941	3.8357	4.5473	5.0914	4.4107	3.9762	5.0939	5.0679	4.0277	4.6909	4.7978	5.2544	5.0046	4.7168	3.9078	4.5259	3.6263	4.3267	5.4291	5.8864	4.4298	4.0307	3.1579
9.4088	10.807	9.5695	11.179	9.4075	9.2738	10.059	9.5083	10.536	9.6427	10.01	8.7918	10.602	10.155	10.697	10.219	11.072	9.5755	8.8976	9.9435	9.5898	10.545	9.9332	9.1216	10.006	10.065	8.9217	10.314	10.389	9.6127	9.018	9.5018	8.7831	9.3087	8.5628	10.319	9.9282	10.035	10.097	9.0927	9.1957	10.061	10.119	9.9269	9.9659	8.9252	10.607	9.9604	9.7192	9.5021
0.11252	1.5079	0.19794	1.7805	0.63377	1.6732	1.1318	0.8894	0.91622	0.40566	1.1524	1.572	1.0065	1.6381	2.0226	1.9316	2.4177	1.0904	1.505	1.7322	1.3001	2.1773	1.5705	1.2707	0.70413	1.8322	2.4693	1.2684	0.50353	1.4446	0.2413	2.31	0.65878	2.0982	1.7604	1.5413	1.9543	0.90054	0.85487	1.0936	0.63255	-0.45615	0.26284	1.0478	2.848	0.26578	0.37672	1.001	0.18092	1.0213
-13.878	-13.045	-12.907	-13.264	-12.636	-12.896	-12.688	-13.962	-12.962	-14.471	-12.816	-12.411	-12.459	-14.151	-11.985	-12.6	-13.614	-12.788	-12.48	-12.662	-13.379	-13.342	-13.334	-14.108	-14.2	-13.373	-13.207	-14.045	-12.057	-12.881	-13.092	-12.883	-13.042	-12.324	-13.155	-13.228	-13.067	-13.303	-13.085	-12.484	-12.987	-13.036	-13.511	-13.323	-12.665	-12.764	-12.726	-14.096	-13.1	-12.84
-2.3267	-3.0804	-3.9634	-2.8482	-2.8277	-2.7838	-3.7482	-3.1773	-2.2652	-2.3684	-2.8331	-3.8645	-2.1053	-2.8966	-3.3778	-3.9105	-3.4454	-2.5174	-3.1184	-3.0194	-3.4715	-3.483	-3.9906	-3.0187	-3.1971	-3.5568	-2.405	-2.1163	-3.6672	-3.5626	-3.2487	-5.0105	-2.2178	-2.7603	-1.4555	-3.85	-2.361	-2.9398	-3.8779	-2.9576	-3.4697	-2.9536	-2.8462	-2.4882	-3.3164	-1.391	-3.7262	-4.1242	-2.9146	-2.7854
-13.077	-12.841	-12.322	-13.263	-13.821	-13.59	-14.346	-13.697	-15.121	-13.289	-12.834	-13.182	-13.262	-12.495	-13.966	-13.247	-13.764	-13.444	-11.85	-13.176	-13.754	-12.754	-12.319	-12.085	-12.63	-13.323	-13.102	-13.113	-13.218	-13.486	-12.898	-12.214	-12.575	-13.141	-13.737	-12.505	-13.276	-12.552	-13.052	-12.462	-13.666	-12.709	-13.936	-12.969	-14.01	-13.188	-13.915	-14.116	-13.124	-12.228
5.1874	5.0849	6.9693	5.0254	5.6162	5.9627	6.7579	5.6144	6.1695	5.2618	5.8359	4.9114	6.1709	6.6785	4.8139	4.9212	6.1275	6.0194	5.4351	5.9382	5.2839	4.8381	6.3023	4.9826	3.466	5.4525	5.7784	5.7056	5.3307	5.5026	5.6547	6.6818	5.6844	4.7042	4.5894	6.506	6.5166	4.9639	5.0097	5.464	5.0769	4.4559	5.0771	6.6575	6.8958	6.1516	6.0839	5.2863	5.4102	5.238
-1.881	-1.1011	-2.1084	-1.5626	-1.0221	-1.6918	-1.0656	-0.82345	-2.0087	-0.57751	-1.5422	-1.0508	-3.1367	-0.99796	-0.57633	-1.5951	-1.4024	-2.4197	-1.3768	-1.6692	-2.1748	-0.73824	-1.8195	-1.7186	-0.16189	-1.3516	-1.4058	-1.9627	-1.1321	-2.4697	-1.3501	-1.6416	-1.9598	-1.9647	-0.61348	-1.6748	-1.7919	-1.7768	-1.5705	-1.9007	-1.9606	-1.0423	-1.0421	-0.61944	-1.9809	-0.82759	-1.9818	-1.2431	-0.78228	-3.9819
-0.0033671	-1.3462	-0.44083	-0.49039	-2.1815	-2.1142	-1.5859	-1.8108	-1.571	-1.9951	-1.4902	-2.0153	-1.3794	-1.3975	-2.1096	-1.9766	-2.1411	-0.77544	-1.2355	-1.4347	-0.69492	-1.9068	-1.3211	-2.5903	-1.1334	-1.3332	-0.88289	-1.2144	-1.4328	-1.4783	-1.4491	-1.537	-1.5217	-0.96774	-0.10058	-1.4451	-0.87936	-2.1141	-2.2453	-1.7677	-1.6713	-1.3125	-1.8041	-1.5045	-2.8328	-1.3742	-1.3477	-1.0149	-1.8598	-0.46931
1.1356	1.5365	1.3999	1.6717	1.0883	1.6114	0.80395	2.2333	1.9863	1.5251	0.80896	0.85797	0.75002	1.3154	1.3449	1.1219	1.7283	0.706	1.6891	1.5055	2.8551	1.2437	0.90353	1.2493	0.40661	1.0246	1.3418	2.4828	1.2233	1.6814	1.4329	-0.012441	0.80872	0.69584	1.5275	1.0207	1.0747	1.409	1.6204	1.4295	0.39754	1.0428	1.7678	1.3786	2.8909	1.0156	1.3353	1.0098	2.0887	0.83359
-14.662	-13.957	-15.119	-14.265	-13.332	-13.598	-14.354	-13.259	-13.467	-13.982	-13.398	-13.186	-14.174	-13.348	-13.831	-14.181	-15.156	-14.058	-14.816	-13.32	-13.944	-14.503	-13.456	-14.041	-15.039	-13.853	-14.199	-14.02	-14.328	-14.449	-15.522	-12.932	-14.082	-13.714	-14.13	-14.433	-12.9	-15.081	-13.594	-13.873	-12.598	-14.014	-13.252	-13.347	-14.088	-14.606	-13.977	-15.319	-14.768	-14.852
-13.923	-12.439	-12.424	-14.015	-12.914	-12.289	-13.264	-13.646	-14.06	-14.167	-13.253	-13.387	-13.72	-13.905	-13.762	-13.436	-12.681	-12.439	-13.035	-12.247	-13.722	-12.247	-11.723	-12.672	-13.47	-12.77	-12.809	-13.667	-12.97	-11.672	-12.605	-13.33	-13.551	-13.117	-14.082	-13.087	-13.945	-12.703	-13.449	-13.101	-13.188	-13.514	-13.052	-12.473	-13.144	-13.369	-13.199	-13.48	-13.053	-13.784
1.9412	0.88913	1.5713	1.0375	1.8434	1.6506	1.1851	2.6584	1.9323	1.4916	1.3588	2.0316	1.7228	1.6479	1.612	1.9582	0.69663	2.0344	2.0484	0.88324	1.3985	2.7377	1.2512	1.5241	1.7349	1.3253	1.5173	0.24246	2.3993	2.2949	2.2286	2.0037	0.56858	1.1869	0.70751	1.55	1.1632	0.58656	2.4382	1.8496	1.5511	1.8337	0.77069	1.6616	1.0304	1.8982	1.3995	2.5364	0.97191	0.71501
7.5483	6.8466	5.6378	5.655	7.5278	6.4659	7.4072	7.8546	5.5176	6.8555	6.2289	6.937	6.3735	6.4369	5.9569	6.0419	7.3522	6.8003	7.372	7.2171	6.8232	7.5331	7.8776	6.166	7.1216	6.3335	7.3944	7.8781	6.4351	6.2166	6.7514	6.5278	6.4218	6.5702	6.9237	7.9584	7.403	7.0067	6.1093	7.1679	6.5414	8.0668	6.745	5.8845	6.6581	6.7755	6.4903	7.2242	8.2685	6.1994
1.7891	1.1648	2.1271	1.7072	1.103	0.58116	1.3081	1.9132	1.3358	1.2793	1.17	1.3901	1.1306	2.207	0.60911	0.72142	1.626	2.5241	1.4201	0.98924	0.48137	1.8408	1.0939	2.2154	0.69186	-0.2059	1.3953	1.5555	0.61978	1.6512	0.29719	2.5842	1.3975	0.90477	2.2603	0.85789	1.6434	0.053054	0.26489	1.9564	2.0067	2.7142	1.2217	0.47078	2.3303	0.34894	1.5852	1.134	0.51179	1.7168
-5.1694	-4.1312	-5.3981	-4.0035	-5.9223	-3.7242	-5.3542	-5.5119	-5.1442	-5.6962	-5.0526	-4.7162	-3.0848	-4.3509	-3.7498	-5.2608	-4.5443	-4.9099	-5.3531	-5.4996	-4.1346	-4.2269	-4.2767	-4.5565	-5.9301	-4.1862	-3.6445	-4.31	-4.8422	-4.5401	-3.7064	-5.2373	-3.3757	-5.1086	-5.2139	-4.5805	-5.9122	-4.7355	-3.2737	-4.6328	-5.0405	-3.7099	-4.1534	-3.5257	-4.0554	-4.8565	-3.9718	-4.1218	-5.1621	-5.1495
-3.6312	-2.7103	-2.9222	-3.7949	-3.8456	-3.1868	-4.1037	-2.9612	-2.7365	-3.303	-3.1782	-4.0613	-3.0353	-3.0494	-3.6744	-2.8139	-3.6886	-3.04	-3.389	-4.0071	-3.1328	-2.0201	-2.4971	-2.7498	-2.61	-2.8082	-4.1442	-3.184	-3.2437	-2.4632	-2.8837	-2.6452	-3.5207	-2.6875	-3.499	-3.2431	-3.5366	-2.8255	-3.5523	-2.2908	-3.8978	-4.3988	-2.1471	-3.0889	-2.7569	-4.568	-2.6062	-3.4424	-2.3921	-3.0207
-3.1138	-0.90034	-1.7286	-1.8402	-1.0344	-0.87853	-2.308	-2.5001	-2.2796	-1.062	-1.9531	-2.0533	-2.1563	-1.6244	-1.5969	-0.91577	-2.5879	-1.3488	-2.6683	-1.4749	-1.5688	-1.4669	-1.3171	-2.4216	-1.7769	-1.8171	-2.7583	-1.4996	-1.3656	-2.5723	-3.3967	-2.4577	-1.0276	-1.056	-2.4454	-2.015	-1.0889	-1.9435	-1.9939	-2.291	-2.1078	-2.3588	-2.5779	-1.1023	-1.0623	-1.7674	-1.9642	-1.585	-1.0891	-1.1742
-9.2645	-9.3258	-9.46	-8.577	-9.1231	-10.169	-10.209	-9.1172	-8.6378	-8.7742	-9.7418	-9.2794	-8.2093	-9.3346	-8.5922	-9.3636	-9.3052	-9.2032	-9.1825	-9.521	-8.457	-9.8252	-9.0467	-9.9716	-7.377	-7.7369	-8.8737	-9.5665	-7.6495	-8.7853	-8.3324	-8.0463	-8.6404	-9.593	-8.6586	-9.2534	-8.8721	-9.3199	-9.1814	-8.2073	-9.1248	-8.722	-9.0194	-8.6807	-8.4782	-8.4933	-7.8126	-9.1888	-8.6645	-10.32
-3.256	-4.729	-3.6411	-4.2932	-4.0631	-3.3709	-3.3263	-3.7497	-4.3622	-4.5511	-3.9477	-4.644	-4.2894	-4.2627	-2.8009	-3.8104	-2.6692	-3.1676	-3.8771	-4.6546	-3.5497	-3.5689	-4.4117	-3.8935	-4.1986	-3.7926	-3.0169	-3.8053	-4.2266	-4.2051	-4.2989	-3.5213	-3.9026	-3.2296	-2.5548	-4.2529	-4.9272	-3.7683	-2.7487	-3.3089	-2.9608	-3.9187	-4.1181	-3.5414	-3.801	-4.165	-3.4739	-3.8933	-4.1162	-4.4169
-13.898	-13.104	-13.076	-12.698	-12.476	-13.013	-13.441	-12.817	-12.45	-13.458	-13.461	-12.414	-13.466	-14.637	-12.335	-12.441	-12.893	-12.443	-13.387	-12.854	-12.925	-12.712	-13.556	-12.816	-13.132	-12.595	-13.26	-13.198	-12.593	-13.23	-13.085	-13.06	-13.465	-12.53	-13.828	-14.255	-13.16	-12.152	-13.123	-13.585	-14.146	-13.133	-13.211	-12.374	-13.022	-14.343	-12.884	-13.99	-13.175	-12.923
9.9902	9.0379	10.405	11.479	9.7324	9.7425	8.9898	9.0785	10.584	9.8095	9.3378	10.167	10.48	8.9165	10.492	10.061	8.7323	11.313	9.0493	9.4313	10.127	10.452	9.6678	10.494	9.5831	9.7314	9.6261	9.4067	9.6876	10.734	10.123	11.578	10.108	10.283	10.463	10.149	10.153	9.2345	10.421	10.426	10.197	8.9566	10.095	9.7199	9.3451	9.436	10.206	9.7394	10.048	8.4711
-5.1285	-6.0456	-5.7168	-5.3792	-6.379	-5.8172	-5.4268	-6.0983	-6.0432	-6.3231	-5.887	-5.3029	-4.3457	-6.18	-5.5198	-5.6639	-5.0993	-4.7417	-5.6273	-5.8206	-5.4729	-4.5257	-6.055	-6.3136	-5.946	-6.8448	-5.518	-5.6966	-4.8583	-6.3672	-5.1862	-5.5125	-5.2862	-5.7692	-5.6961	-5.6955	-4.8587	-4.5895	-5.4104	-6.5555	-5.9317	-5.1799	-5.7306	-6.7548	-5.7566	-5.2306	-5.2947	-4.9515	-7.1299	-5.3136
1.7394	3.1747	1.9184	2.147	2.4753	1.5739	2.2986	1.7327	1.7497	1.5307	1.9348	1.9127	2.0233	1.911	2.1545	0.73524	2.4089	1.8785	2.4461	2.2441	1.3299	1.6943	1.5545	2.3281	2.5441	0.55464	0.9999	3.0306	1.9213	1.2793	1.5733	1.5264	1.3665	0.47585	1.0219	2.2001	1.6247	1.9385	0.97615	1.9861	1.8257	1.6212	0.92505	1.1763	1.2873	1.0055	1.0739	3.0229	1.2347	1.3685
1.3184	-1.0938	0.67707	1.8225	1.1604	1.659	-0.42329	-0.47043	1.1613	1.2139	0.68509	1.0136	0.44682	-0.13396	0.50978	-0.34674	0.41051	0.45092	0.50561	0.3688	0.16147	0.47189	1.0756	1.3374	0.70456	-0.16294	0.55141	0.30424	0.28776	0.17307	-0.091083	1.4662	-0.3646	1.7007	0.53767	0.41006	0.45603	0.84502	0.2713	0.047535	0.72488	1.2575	0.25578	1.174	0.28866	-0.42419	-0.50935	0.86933	0.22212	0.79566
5.4257	5.1519	5.9137	5.2985	5.5792	4.8582	5.3133	4.4131	5.6199	6.5486	6.7473	5.6842	5.0218	6.0881	5.8635	5.8015	5.5043	6.2936	6.1791	3.42	6.9692	6.8062	5.536	5.8338	5.532	5.4396	6.3435	4.7803	5.0917	5.7124	5.1671	6.2019	5.9876	5.2444	6.1398	5.0638	4.5276	4.5579	5.0727	4.7391	4.9988	5.6431	6.6902	5.9595	6.2328	5.8435	5.4434	5.0625	5.3436	5.5104
-1.5529	-0.9537	-1.5733	-2.4902	-2.6525	-2	-1.3803	-0.45203	-0.85193	-2.2638	-1.1376	-1.8064	-1.0047	-1.0969	-0.9182	-1.5429	-0.74394	-0.096827	-1.2245	-1.7201	-2.4297	-1.966	-1.1507	-1.5085	-1.2418	-1.0981	-1.7121	-1.7393	-0.6798	-1.4336	-2.3092	-0.068013	-1.5095	-1.1665	-0.69546	-2.1745	-1.0861	-0.33511	-2.2691	-2.0514	-1.1014	-2.2152	-2.0073	-1.8943	-0.86354	-1.5327	-1.7358	-0.81351	-1.8909	-1.7543
-3.0712	-5.1714	-4.0459	-4.3638	-4.6185	-4.6212	-4.5029	-4.1542	-3.3324	-4.291	-4.7197	-3.4042	-5.2235	-3.9195	-4.1478	-5.1689	-5.3469	-3.0217	-5.5258	-4.5848	-4.4005	-4.2151	-3.8563	-3.1852	-3.5596	-3.6389	-5.7443	-5.0845	-4.947	-4.0714	-3.5868	-5.3695	-4.2375	-3.8856	-4.0435	-4.5403	-3.5529	-3.6132	-4.8336	-4.2836	-3.8144	-3.0003	-4.9301	-5.0561	-5.1085	-4.1063	-3.9387	-3.9728	-4.6608	-3.3744
-14.248	-14.916	-15.104	-15.566	-15.099	-15.509	-16.425	-15.047	-14.855	-16.247	-14.668	-15.425	-14.277	-13.874	-13.566	-13.883	-13.22	-14.181	-14.176	-13.285	-13.807	-14.419	-14.525	-14.794	-14.62	-15.657	-13.972	-15.17	-14.766	-13.926	-14.393	-14.879	-14.471	-14.732	-14.202	-14.376	-14.881	-14.528	-14.452	-14.515	-13.418	-14.01	-13.792	-14.819	-14.769	-14.215	-13.453	-15.162	-14.653	-14.401
-12.149	-11.639	-11.802	-11.766	-12.551	-12.563	-10.95	-11.361	-11.644	-12.144	-11.29	-11.371	-11.135	-12.463	-12.353	-11.851	-11.852	-11.086	-11.924	-10.855	-11.657	-11.339	-12.057	-11.14	-10.61	-11.673	-11.222	-11.632	-11.369	-12.315	-12.195	-10.829	-12.527	-12.311	-10.834	-11.048	-12.048	-10.625	-10.8	-11.375	-10.856	-11.975	-12.098	-11.258	-12.481	-12.459	-12.135	-10.625	-12.395	-12.019
-5.2768	-5.773	-5.8133	-5.2575	-5.6908	-5.8604	-4.7238	-5.5796	-6.1984	-4.9955	-4.9146	-6.8623	-6.0329	-5.464	-5.3084	-5.8905	-6.2028	-6.8475	-5.3206	-6.9897	-6.8082	-5.9906	-5.3413	-5.2225	-6.0937	-5.6855	-6.3465	-6.045	-6.345	-5.5884	-5.6741	-5.4401	-5.9433	-6.6234	-5.7731	-6.4031	-6.1251	-5.4653	-4.6641	-4.978	-5.3616	-6.3387	-5.5469	-4.8506	-5.3326	-4.8477	-5.4432	-5.7008	-5.3782	-4.3417
-13.024	-13.235	-12.934	-13.678	-12.82	-13.886	-13.404	-12.801	-12.707	-13.396	-13.598	-12.969	-13.487	-13.549	-12.666	-12.847	-13.063	-12.726	-13.094	-12.657	-13.513	-12.689	-13.764	-12.815	-13.402	-14.287	-13.272	-12.395	-13.362	-13.169	-13.123	-13.51	-13.609	-12.521	-13.839	-12.657	-13.273	-12.277	-12.672	-12.425	-13.204	-13.204	-13.643	-12.972	-13.811	-12.775	-12.539	-14.567	-13.634	-13.25
-3.8363	-2.6227	-3.5602	-2.833	-3.3253	-3.3604	-2.8443	-3.5724	-2.984	-3.1085	-3.096	-3.5996	-2.8171	-3.8399	-3.5721	-2.3479	-3.0378	-3.5199	-3.6327	-3.3908	-3.9563	-3.4304	-3.8574	-2.8764	-3.6521	-3.6818	-4.2247	-3.7003	-2.8827	-3.9196	-4.2986	-3.0448	-2.4334	-3.3404	-3.059	-4.0025	-1.6876	-3.2696	-3.5419	-3.6288	-2.5903	-3.1914	-2.1796	-2.5798	-3.4056	-3.0143	-3.2822	-3.0347	-4.1649	-3.3729
-6.9497	-7.0493	-5.1758	-5.6254	-5.7833	-5.6423	-5.8908	-5.5211	-6.7233	-7.208	-7.5875	-7.1145	-6.1594	-7.0794	-7.2285	-7.3393	-6.538	-6.5843	-6.5352	-6.4096	-7.1641	-7.5306	-6.9644	-6.606	-5.6265	-6.013	-5.885	-6.8879	-5.0137	-6.4249	-6.3537	-6.053	-7.6452	-6.7018	-6.7681	-6.4297	-6.1841	-5.4234	-6.0124	-7.3169	-6.1769	-6.6895	-6.8536	-6.2155	-6.0877	-6.4787	-6.6068	-6.6416	-6.103	-6.5434
0.096027	0.063155	-0.65217	0.38906	0.57638	1.199	0.22449	-0.87176	-0.21315	0.063827	1.3217	0.34103	-0.18328	0.30155	1.5786	1.2109	0.2578	0.42143	1.0614	-0.1332	0.30816	1.7598	0.088585	1.4896	-0.94368	0.48119	-0.12657	0.76955	-0.061745	1.4978	-0.6689	1.6508	1.0421	0.42311	0.80608	0.63257	1.1635	-0.30402	2.4901	0.15187	0.051761	-0.074873	-0.023608	0.42091	0.37638	1.1678	0.6487	0.43143	-0.052865	0.71933
0.90955	0.35249	-0.15024	0.13643	1.8888	-0.38532	0.17821	1.5089	1.2371	-0.71414	0.5792	0.68941	0.038189	0.8181	1.587	0.20514	0.21757	1.2793	-0.57907	1.2654	0.94372	-0.91926	0.89097	0.76602	-0.62038	-0.54477	0.21534	1.6539	0.86607	-0.24554	0.68012	0.49858	0.35466	-0.13157	0.035302	-0.12446	0.66265	1.2558	-0.95739	1.0388	0.98085	-0.26567	0.82352	-0.57858	0.064768	0.2513	0.0066013	0.68911	0.71877	0.15414
1.1113	0.44581	1.1597	0.8074	0.15938	0.78011	-0.39267	1.8512	0.86443	-0.019041	0.89712	-0.74067	1.7154	0.56292	0.52717	0.93201	-0.53628	-0.2287	-0.024	0.4109	1.0613	0.41084	1.5436	0.4705	0.3668	1.5017	0.34058	-0.039871	0.63746	0.38216	0.29965	-0.45876	-0.19951	-0.68018	0.78872	1.1612	0.072088	0.37299	-0.55924	0.79109	0.23067	-0.88556	0.80389	0.3492	0.50936	0.47105	0.27081	0.54195	1.1786	0.95238
-14.938	-14.629	-14.043	-13.575	-14.181	-14.136	-14.736	-15.39	-14.673	-14.526	-15.053	-14.324	-14.224	-15.253	-15.139	-15.529	-14.947	-15.477	-14.474	-14.865	-14.392	-13.852	-14.109	-14.561	-14.643	-16.099	-13.978	-14.636	-15.229	-15.476	-14.393	-13.724	-15.023	-13.715	-13.476	-14.508	-15.26	-14.011	-14.749	-14.083	-14.5	-15.415	-13.841	-15.778	-14.602	-14.941	-14.051	-15.073	-14.5	-13.667
0.59307	0.73319	-0.49251	-1.4957	-0.77577	-0.62666	0.11417	-0.37069	-0.22156	1.7254	-0.20311	-0.94265	0.015304	-0.35893	0.0077149	-0.52576	0.26598	0.74213	0.29557	-0.48232	0.12522	0.065989	0.17909	-0.5184	-0.68721	-0.36055	-0.2646	-0.096384	-0.008301	0.11018	-0.40007	-0.13934	-0.27637	0.29633	-0.3543	0.21666	0.7876	-1.273	0.27353	0.0094459	-0.44768	-0.011032	0.15117	0.26112	-0.62119	-0.81779	-0.36687	-0.69642	-0.32634	-0.63811
-0.18607	-1.4887	-1.2532	0.11363	0.11174	-1.6411	-0.76821	0.1409	-1.0524	-1.109	-0.96065	-0.80682	0.11271	0.26629	-0.065966	-0.21596	-0.44013	-1.4138	-0.44541	-1.2488	-0.48518	0.84769	0.10898	0.32467	-0.48965	0.739	-0.8035	-0.37278	-0.98022	-0.10204	0.41416	0.10827	0.48335	-0.18636	-0.81038	-0.5186	0.6239	-0.046611	0.33517	-1.7737	-0.36454	0.90528	-1.1278	-1.1664	0.39665	-0.22984	-0.19009	-0.26433	-0.26533	-0.07333
-0.10974	-1.5942	0.57826	0.13743	-0.70688	1.0031	0.37801	0.31543	0.55293	-0.15827	-0.096507	0.92486	0.30079	0.20232	1.3277	-0.42102	-0.44159	1.309	0.68367	0.86012	-0.55287	-1.4512	0.44773	1.4208	-0.17961	1.05	-0.53864	0.25114	0.10504	0.40762	0.97718	0.78959	0.37312	0.66712	-0.10894	-0.40331	-0.075167	0.83317	-0.21167	0.1647	-0.60756	0.52686	-0.22294	-0.26578	0.8094	1.1372	0.7736	-0.15763	-0.38553	0.19309
1.3927	-0.63465	-0.14895	-1.3444	0.32873	-0.059217	0.55604	0.65524	-0.13551	0.50748	0.97753	0.28552	0.391	0.31967	0.43343	-0.37063	0.60131	0.26936	0.36589	0.21441	0.46047	-0.36127	0.63509	0.31666	-0.39126	1.8011	0.60672	0.11549	0.64886	0.083799	0.079194	0.099248	-0.003391	-0.54621	-1.936	-0.58495	-1.7469	0.19748	-0.26292	0.48266	-0.13111	1.3932	0.36462	0.52044	0.89234	-0.4181	-0.48353	0.43159	0.77302	-0.3095
-3.806	-3.6612	-3.1305	-3.6305	-3.472	-2.9277	-3.0542	-3.5018	-2.785	-3.4693	-3.6026	-3.1758	-3.5115	-5.0992	-3.7553	-3.2963	-3.0893	-3.0441	-4.8071	-3.7513	-3.3049	-2.4864	-4.5249	-4.5539	-3.3152	-4.0621	-2.7861	-3.3548	-3.18	-3.8615	-3.0399	-2.665	-3.3115	-3.298	-3.7397	-2.925	-4.5825	-2.3036	-2.7732	-3.5516	-3.5325	-4.4664	-4.5651	-3.1085	-3.1856	-4.2074	-3.0675	-2.9427	-2.3568	-3.8976
7.8951	7.8516	7.3356	8.1651	8.1597	7.5076	7.0984	8.0108	6.9945	8.3303	8.6841	7.7837	7.99	8.4565	7.3645	7.9977	9.4747	7.384	7.2309	8.8014	8.1541	7.8057	8.0801	7.629	6.7392	7.8987	8.1006	8.0335	7.8787	7.9896	9.4307	8.2941	8.0319	8.0588	8.8323	7.7337	7.3122	7.6192	8.9851	7.9292	8.3747	8.4206	8.2089	8.1106	8.9867	8.7741	7.7898	9.246	7.6339	6.7676
-3.9231	-4.7717	-4.4121	-2.9166	-3.7365	-4.2662	-3.6753	-3.7647	-4.4676	-3.4291	-3.5943	-3.3798	-5.3638	-2.5626	-4.0312	-3.0023	-3.5732	-3.0781	-2.0129	-3.0996	-4.8641	-3.9502	-3.9608	-3.5826	-3.6735	-3.2565	-4.1093	-4.5693	-3.6322	-4.864	-3.6381	-4.5709	-3.4496	-4.2334	-4.1076	-4.1136	-3.4854	-3.2854	-4.129	-3.7449	-4.0211	-3.6477	-3.8566	-2.654	-4.7296	-4.591	-2.7309	-4.6257	-3.8956	-3.1196
-4.0791	-5.0324	-4.3724	-4.6233	-5.1635	-4.6195	-4.388	-3.9929	-5.2884	-4.1744	-3.2713	-5.5719	-3.4671	-3.9592	-4.6875	-5.0291	-5.4171	-4.4839	-4.7356	-4.0255	-4.2082	-3.7987	-5.2531	-4.7517	-3.7862	-5.1099	-3.4218	-4.7	-5.1258	-6.3994	-3.9926	-5.1345	-4.9778	-4.5705	-4.967	-2.8658	-4.1157	-4.225	-4.3444	-4.97	-4.6582	-5.135	-3.848	-4.018	-4.5256	-5.2369	-6.273	-4.3502	-5.2955	-4.1333
-9.4566	-9.3156	-9.0132	-9.0464	-8.4577	-9.3998	-9.6616	-9.8583	-9.1383	-10.275	-8.4369	-9.3259	-8.7275	-9.512	-9.5219	-9.7782	-8.6441	-10.009	-9.2051	-10.304	-9.4495	-10.084	-10.18	-8.7841	-8.6764	-11.084	-8.7328	-8.1031	-9.2441	-8.1168	-7.7402	-10.408	-9.6383	-8.9068	-7.9728	-9.3208	-9.5156	-8.9644	-8.8888	-8.6626	-9.3368	-8.961	-9.2884	-9.058	-9.6777	-9.2375	-9.5039	-8.0523	-8.7002	-8.9525
-0.4822	-0.59589	-0.59736	-1.1794	0.76761	-0.83367	-1.4931	0.24204	-1.7096	-0.93999	-1.209	-1.703	-1.065	-1.4907	-2.029	-1.8912	-0.10973	-0.39995	-1.2421	-1.4523	-0.42248	-1.2512	-0.3107	-0.26502	-0.34909	-0.57677	-0.73767	-0.16179	-1.4774	-0.58586	-1.8445	-1.3549	-0.3592	-0.77461	-0.23498	-0.32017	-1.8156	-0.68969	-0.60507	-1.1623	-0.75784	-0.12477	-0.00035061	-1.5929	-0.7079	-1.4037	-0.6876	-0.57139	-0.38504	-1.0228
-5.0316	-4.4298	-4.202	-3.8961	-2.9709	-4.0329	-2.8081	-3.8954	-2.5952	-3.83	-2.3602	-4.4235	-3.3307	-4.5239	-2.9114	-3.8813	-3.9434	-3.2017	-3.2826	-3.9159	-4.9567	-3.855	-3.244	-5.076	-4.9008	-3.4993	-4.2397	-4.1288	-3.4621	-3.157	-4.2648	-3.9894	-4.8775	-4.8857	-4.0466	-3.0047	-3.3908	-4.3523	-3.5193	-2.9101	-3.9871	-3.9589	-3.3952	-3.4687	-3.7398	-3.5713	-4.8539	-2.7704	-3.2744	-3.549
-8.2008	-7.6745	-8.0716	-8.1965	-7.3667	-7.7558	-8.1641	-7.1764	-7.4167	-7.6768	-7.4342	-7.683	-7.8531	-7.4705	-7.8085	-7.8078	-6.8564	-7.0487	-7.0902	-7.7362	-7.9687	-7.7277	-7.7324	-6.9767	-8.3497	-8.1668	-7.4237	-8.1987	-7.3151	-8.3814	-8.0494	-8.3325	-6.9012	-7.1359	-8.3839	-6.9092	-6.5016	-7.7187	-6.9415	-6.6625	-7.8419	-8.5383	-7.6019	-7.3895	-7.6849	-8.457	-8.5341	-7.3766	-7.386	-7.1897
5.5831	5.1914	5.4246	6.4413	6.3627	5.5845	6.2019	5.7915	5.6456	4.8419	5.9126	5.6914	4.7825	4.127	5.6074	5.7107	6.417	5.7324	5.728	5.443	5.4564	6.2696	6.0089	5.275	5.3145	6.4342	6.5419	6.7154	5.1031	5.656	4.8072	6.6853	5.7061	6.211	5.0563	5.5653	5.7276	5.0833	5.5522	5.8673	5.266	4.9262	5.7663	6.0373	4.7392	4.6662	6.0067	5.8208	5.1227	4.8848
5.5865	5.3497	5.3061	4.9239	6.4877	5.255	5.4678	5.2358	4.5698	4.283	4.1909	5.284	5.8087	4.7621	5.5495	4.4295	4.7064	5.1445	5.2705	4.1717	5.5219	5.3739	4.7314	4.7438	4.8414	5.1166	4.9674	4.4355	5.0927	4.6053	4.4993	4.0743	6.5309	4.1155	4.6981	5.1066	4.6085	5.3723	5.0092	4.9914	4.9012	5.0747	5.2689	5.5075	4.5506	4.5545	5.5146	4.1527	5.8497	4.7024
-12.809	-12.985	-13.904	-13.055	-13.295	-13.667	-11.283	-12.51	-13.58	-13.192	-13.013	-12.88	-12.482	-13.507	-13.636	-12.441	-13.492	-13.462	-14.378	-13.545	-13.706	-13.868	-13.51	-13.356	-14.181	-13.171	-12.648	-12.417	-13.195	-12.363	-13.695	-12.964	-13.213	-13.521	-13.045	-14.179	-13.991	-12.537	-12.533	-13.667	-12.138	-13.062	-13.856	-14.396	-14.239	-13.528	-12.579	-13.438	-13.16	-13.038
-1.7235	-0.77663	0.34554	-0.96365	-1.0523	-1.4199	-1.5735	-0.77114	-0.73563	-1.1224	-1.9305	-1.7824	-1.2223	-1.0971	-1.325	-2.2354	-1.9728	-2.354	-0.72935	-1.9942	-0.64833	-0.54166	-0.3104	-1.0541	-0.15772	-2.5342	-1.6913	-0.73965	-0.58861	-1.6255	-1.0599	-1.1191	-0.76363	-1.7513	-1.535	-1.4109	-0.90929	-0.46557	-1.4431	-1.2786	-1.1456	-2.2762	-2.5542	-1.6714	-0.98153	-2.1851	-2.0024	-2.0528	-1.9062	-2.3476
-9.3566	-11.535	-11.993	-11.744	-12.055	-11.602	-11.956	-12.07	-10.634	-11.885	-11.699	-12.147	-11.476	-10.916	-12.097	-11.293	-12.357	-10.959	-11.125	-11.37	-11.624	-12.062	-11.03	-12.176	-11.796	-12.338	-11.477	-11.94	-10.843	-11.552	-12.537	-11.405	-11.534	-11.088	-11.801	-11.026	-10.689	-12.316	-11.432	-11.709	-10.762	-12.246	-11.141	-12.139	-12.338	-11.995	-12.114	-10.973	-10.832	-11.971
1.6572	2.2934	2.3784	2.2258	1.976	2.9579	0.41353	2.2967	1.689	1.0055	1.3607	1.9359	2.6982	1.7709	1.2217	2.4747	1.9774	1.8228	1.7338	1.478	2.3841	0.39078	1.3779	1.8335	1.3768	1.5807	0.83822	1.9915	2.1494	1.4959	1.7677	1.0981	0.50694	2.8167	2.3815	1.4193	-0.011738	0.55814	0.64229	1.3316	1.4785	1.2581	3.0518	2.0884	-0.10163	2.6978	2.6381	1.9618	0.71838	2.0017
0.42507	0.18591	-0.012161	0.15253	-0.06816	0.12689	-0.13718	0.28849	1.2563	-0.10489	-0.90616	0.14043	0.26404	0.18857	-0.073016	-0.097982	-0.14781	0.47011	0.65867	-0.12599	-0.11442	-0.14575	-0.34033	-0.1947	0.8477	0.1576	0.40104	0.81702	-0.26273	-0.64286	0.52587	0.29409	0.22691	0.81665	-0.32232	-0.0030689	-0.43705	0.01021	-1.5861e-05	0.86966	-0.028067	0.85578	0.59812	0.88769	0.43206	0.66753	0.97681	-0.11278	-0.04896	0.020247
-9.8374	-9.2499	-10.032	-8.0336	-9.1993	-7.7862	-7.4873	-8.5682	-8.024	-8.6029	-8.1823	-8.9768	-9.6522	-9.6019	-8.9513	-8.7915	-9.5477	-8.9042	-9.4427	-8.758	-8.3708	-9.5673	-9.0711	-9.0095	-8.995	-8.2151	-10.133	-9.0378	-9.5504	-10.274	-9.2231	-9.7177	-9.2208	-8.1963	-9.2237	-9.1149	-8.2965	-9.8351	-8.8189	-9.1997	-8.5832	-8.6502	-9.7416	-9.0068	-10.015	-10.707	-10.17	-9.4233	-8.6417	-9.9144
0.1528	0.20073	0.23109	0.62532	0.040947	0.67007	0.15977	1.3037	-0.69637	-0.24977	-0.45158	-0.3306	0.50445	-0.55409	-0.47228	-0.83344	-0.9504	-1.165	-1.5714	0.26041	0.46245	-0.10901	1.595	-1.2545	-0.58366	0.58299	-0.31816	2.0555	-0.56891	0.35919	-1.0472	0.88301	-0.64947	-0.49851	-0.24419	-1.1202	0.59193	-1.5192	-0.58938	-0.42789	0.46417	0.22012	-0.53351	-0.42233	-0.037819	0.34937	-0.36391	0.58781	-1.1675	0.62796
-0.66669	-1.8785	-0.52448	-1.1983	-1.1944	-1.787	-0.72762	-0.6427	-0.91335	-0.92752	-2.5244	-0.67471	-2.1152	-1.5888	-1.9374	-1.0148	-1.4117	-1.3267	-0.070033	-1.3956	-0.96283	-1.6628	-0.93316	-1.2212	-1.2828	-1.0756	-0.36052	-1.2587	-0.0073138	-0.060444	-0.75086	-1.4859	-1.5618	-0.92272	-0.52905	-1.4693	-0.48872	-1.6433	-1.1791	-2.0486	-2.0608	-1.2755	-1.2263	-2.0338	0.16294	-1.3879	-2.1197	-2.3304	-0.16302	-1.1944
7.4186	6.8656	7.372	6.0881	6.5221	5.9263	6.9063	7.0518	6.8462	5.9467	6.3591	6.3769	7.6429	7.6798	7.1801	7.0466	7.5833	6.4486	5.4196	7.0107	7.012	6.2743	7.0784	7.6164	7.6158	7.0054	7.5301	6.841	7.2372	6.6878	7.2995	5.8801	5.8029	6.1793	7.1538	6.9798	6.0067	6.611	7.0043	6.594	7.693	6.6386	7.5712	5.817	6.0592	5.735	6.6756	8.2195	5.488	6.5189
2.3105	2.7812	2.7946	2.6248	2.2822	3.4791	2.9773	3.3341	1.8631	2.0557	2.1279	3.0542	2.2972	0.97019	3.1945	2.5508	2.3452	2.6146	2.247	2.702	2.6949	4.0461	3.078	2.4081	2.5599	2.9568	1.1354	2.8954	3.3165	1.7178	2.4801	3.2613	2.3627	3.3698	2.5994	3.2014	2.0423	1.7858	2.8692	1.7607	3.3293	1.9596	3.2204	1.775	3.3017	3.7434	3.6288	2.3023	2.9809	2.7421
-2.5644	-2.0974	-2.6799	-2.3524	-1.5565	-2.9661	-1.6976	-2.2939	-2.6994	-2.9437	-2.5192	-2.7621	-2.3033	-2.5619	-2.7331	-1.9778	-2.3229	-1.7384	-1.8913	-2.5973	-3.2151	-2.2686	-2.0983	-2.5662	-3.2835	-1.9647	-2.9348	-2.2925	-2.1884	-2.3123	-2.8946	-1.8269	-1.446	-2.176	-2.604	-2.0643	-3.35	-2.3589	-2.3788	-2.2969	-2.3894	-1.5343	-1.6732	-2.4738	-2.8049	-2.6512	-3.036	-1.1782	-3.2602	-1.348
0.90205	0.71349	0.33043	-0.14894	1.1381	0.30282	1.1926	1.1571	0.41086	0.77055	-0.29848	0.9483	0.1084	0.78381	0.65034	1.0519	0.9885	-0.27854	0.57733	-0.4098	-0.51533	0.33424	0.46853	-0.78363	0.77631	-0.2157	0.08039	1.9401	-0.17162	-0.27344	0.44765	0.23551	0.07794	1.3215	1.2244	-0.089139	0.45051	0.14863	0.48297	-0.052951	0.57011	0.41683	0.49865	1.0849	1.1638	0.025067	0.73475	0.60557	0.13113	-0.12838
5.8451	6.4527	6.1019	4.2762	5.9556	5.5457	5.5318	4.6773	5.2864	4.6548	5.4712	5.4092	6.0413	5.4424	6.4041	4.8628	5.1199	5.6598	5.4271	5.2691	5.3941	5.1215	6.6461	5.3878	5.8946	5.0848	6.0149	5.3551	4.8444	5.0179	5.8346	6.0489	5.8957	7.7745	6.3364	6.3619	6.6975	5.5847	5.4329	6.0652	5.9525	5.5769	5.6153	4.525	5.462	5.2103	5.8623	4.1821	6.0032	5.5536
6.5761	6.0874	4.0778	4.35	5.6272	5.4179	6.4398	5.3989	6.4919	5.7162	5.1681	5.9341	6.1132	6.3402	5.0151	6.8918	5.178	5.8255	5.7126	6.2678	5.2315	5.5467	5.5313	5.6293	5.2911	5.4078	4.3294	5.1012	5.8304	3.644	6.4766	5.534	6.1252	6.5596	6.2764	6.2162	6.5043	5.0125	5.9634	5.6797	4.4021	5.7926	5.5573	6.7517	5.9204	4.204	5.9824	6.8752	5.7479	6.2189
-2.8827	-2.8705	-3.3688	-3.4363	-0.94887	-2.078	-2.084	-3.0741	-3.3411	-2.9696	-2.7252	-3.3458	-3.652	-2.7017	-2.7127	-2.6862	-3.2788	-1.1246	-2.1843	-3.1873	-2.1476	-2.6321	-1.4786	-2.256	-2.7757	-2.2271	-2.8048	-1.786	-3.1492	-2.4747	-2.4001	-4.0025	-3.7736	-3.6264	-3.6845	-2.344	-2.1288	-1.8213	-1.6247	-1.8919	-3.2142	-2.2974	-1.7182	-2.6638	-3.7063	-2.1743	-2.5979	-2.5833	-2.3753	-2.5778
-2.7257	-2.1931	-2.7439	-2.0077	-2.3521	-2.8705	-2.5185	-2.9044	-1.7824	-3.8567	-4.4049	-2.6612	-2.4361	-1.5506	-2.4885	-3.2106	-1.963	-2.2652	-3.2961	-2.4953	-2.2447	-2.9244	-2.5082	-3.0471	-2.4634	-2.8224	-1.8218	-2.9132	-2.602	-2.9454	-1.8237	-2.7132	-2.5336	-2.1208	-2.4418	-3.1227	-3.1098	-2.766	-2.1161	-3.274	-3.0878	-4.558	-3.0915	-3.103	-3.3619	-1.6114	-1.5685	-3.2006	-2.0591	-2.6892
-13.117	-13.697	-13.937	-13.395	-13.96	-15.033	-13.076	-13.154	-13.797	-13.619	-13.137	-14.223	-12.236	-12.61	-13.058	-14.198	-12.971	-12.219	-13.122	-13.902	-14.559	-13.451	-13.348	-13.554	-13.633	-12.656	-11.385	-13.125	-13.259	-14.39	-14.459	-12.943	-12.908	-14.16	-13.873	-13.634	-14.456	-13.238	-12.425	-12.694	-12.889	-13.537	-12.864	-13.49	-13.877	-13.871	-13.179	-13.3	-13.976	-13.333
-3.4895	-2.0865	-2.6028	-1.9631	-0.38523	-1.8846	-1.9102	-2.9884	-0.94498	-2.1062	-3.31	-2.371	-2.0839	-1.6746	-1.8766	-2.8791	-1.331	-1.742	-3.341	-2.2682	-2.33	-1.8211	-3.1927	-1.9016	-3.0596	-2.4035	-3.3033	-2.4613	-0.85923	-2.3558	-2.4327	-2.3949	-2.8097	-1.6423	-3.1879	-1.374	-2.3857	-2.5287	-2.0694	-1.9047	-2.2767	-2.0794	-1.953	-1.1084	-3.7904	-2.0875	-2.5964	-2.3222	-2.9035	-1.7747
-1.6493	-2.3105	-1.8017	-1.2726	-0.93499	-0.81166	-2.0446	-1.7035	-1.4115	-2.1363	-1.4774	-2.1737	-1.4932	-1.9384	-0.55404	-1.7745	-0.68693	-2.2321	-1.7834	-1.7459	-2.6658	-2.1249	-0.20532	-0.84337	-1.3206	-0.30699	-1.677	-1.6593	-2.0899	-1.7611	-2.1836	-1.9758	-1.6649	-2.408	-1.0323	-2.3704	-2.0297	-1.8402	-1.1019	-2.1621	-1.6003	-2.0286	-2.4773	-1.3999	-1.8853	-1.5286	-1.5844	-2.8824	-1.2887	-2.3038
-10.134	-10.665	-10.764	-10.48	-10.297	-10.245	-10.728	-9.6312	-10.751	-10.103	-9.9648	-10.452	-11.511	-9.9105	-10.067	-10.144	-10.833	-10.152	-9.7997	-10.279	-9.9627	-10.16	-10.211	-10.015	-9.9027	-8.8488	-10.246	-10.072	-10.05	-9.9316	-11.164	-9.3378	-10.434	-10.417	-10.423	-10.721	-10.529	-9.3112	-10.097	-11.061	-9.6944	-9.1354	-9.9898	-11.307	-10.184	-9.9647	-9.7114	-9.559	-9.6642	-10.262
-4.5707	-4.1571	-4.9322	-4.5699	-2.5822	-4.314	-3.1581	-4.6529	-4.3473	-3.6588	-4.6266	-3.0265	-4.9552	-2.9315	-4.1592	-3.5073	-4.4298	-2.8209	-4.7531	-3.8903	-4.2103	-4.842	-3.2392	-3.3994	-3.716	-3.8162	-4.4921	-4.2671	-4.1087	-4.2615	-4.3305	-5.0459	-4.0158	-5.1711	-4.3067	-4.7903	-3.9575	-4.3327	-4.8837	-4.5908	-3.2671	-4.7345	-4.0658	-4.3072	-3.8982	-4.2351	-3.1203	-4.3073	-4.4634	-3.5926
0.21322	-0.49631	0.80956	-0.21696	1.0555	0.17288	0.45094	0.58845	-0.55531	1.5822	-0.16902	1.2791	0.51213	0.89151	0.61829	0.16475	-0.11205	-0.25913	0.7452	0.45156	0.71819	0.63278	0.66102	0.6204	-0.16887	-0.50284	0.0025624	-1.1884	0.36588	0.7168	0.33768	0.69272	-0.090636	0.19257	-0.10125	0.15102	0.45337	0.37903	1.0526	0.76189	0.35156	0.65386	0.89202	-0.13804	-1.0939	1.086	-0.40811	0.59154	1.4897	0.76904
-1.5495	-0.60473	-2.1144	-0.71462	-0.24408	-0.51665	-2.3464	-1.7211	-1.3104	-1.7399	0.13895	-1.661	-2.1844	-1.2553	-1.4785	-2.0026	-1.0313	-1.7931	-0.19801	-1.5708	-0.51786	-0.853	-2.3838	-0.79755	-1.932	-2.0952	-1.9947	-2.2858	-1.4581	-1.6483	-1.9034	-1.7099	-1.7786	0.07072	-1.1964	-0.40991	-1.3918	-1.6906	-1.2137	-1.1406	-1.1444	-0.54912	-2.5588	-0.56847	-1.9609	-1.6564	-1.3463	-0.6141	-1.0714	-0.79562
-3.1618	-3.8354	-3.2022	-3.2643	-3.3347	-3.3464	-2.8111	-3.6492	-4.3847	-3.7486	-2.7328	-3.2056	-2.9319	-2.8498	-3.6319	-4.1073	-2.8037	-3.56	-3.207	-3.6622	-2.4131	-3.9187	-2.5415	-2.8189	-3.2644	-3.2554	-3.7887	-3.8086	-2.9119	-2.6352	-3.2467	-3.5595	-3.3602	-2.6416	-4.3909	-3.0963	-2.7259	-3.7108	-3.6073	-2.485	-1.9962	-3.8039	-3.9914	-2.7725	-3.1103	-3.2654	-2.2336	-4.8091	-3.6472	-3.7878
-22.815	-22.21	-21.75	-22.868	-22.855	-21.131	-22.332	-21.692	-21.538	-21.615	-21.988	-21.654	-22.044	-22.353	-21.745	-22.116	-23.317	-20.996	-23.125	-21.981	-22.292	-22.967	-22.483	-23.216	-22.041	-21.354	-20.962	-22.337	-22.661	-22.509	-22.038	-22.04	-22.606	-22.014	-22.298	-23.052	-23.289	-22.159	-22.792	-21.723	-22.749	-21.381	-21.412	-21.253	-22.484	-21.67	-23.358	-22.257	-21.85	-22.062
0.60362	-0.74831	0.81275	-0.0076656	-1.099	1.2436	1.2695	0.10072	-0.26039	-0.94238	0.45324	-0.3094	0.82708	-0.48556	0.45614	-1.6638	-0.67681	0.35568	0.12293	-0.44867	-0.095314	-0.3661	0.11986	-0.0050538	0.32718	-0.15206	-0.611	-0.024766	-0.031701	0.22937	0.0066668	-0.25046	0.14961	0.26555	-0.41174	0.49925	0.18866	-0.7609	0.77823	-0.68673	-0.5758	-0.69498	-0.55953	0.047257	-0.17648	0.34662	-0.1258	0.086016	0.32159	0.35561
5.4268	4.554	6.5659	5.8029	5.5712	5.3746	3.679	5.9799	5.6646	5.9962	5.9023	5.4827	5.6088	5.9982	4.6415	5.6642	5.5782	5.7452	5.0603	5.6169	5.2715	5.1153	5.2665	5.8643	4.8806	6.6556	6.2328	5.6497	5.8094	5.3624	5.2277	5.6744	6.2566	5.7758	5.1854	5.1705	6.444	5.68	6.311	6.464	5.519	5.9636	5.2273	6.0697	5.8997	7.0115	5.7203	5.9642	5.6842	4.9547
1.3138	1.5228	2.0999	1.3467	1.5313	0.97032	1.352	1.8363	1.0435	1.3659	1.0477	-0.54028	1.7695	0.89316	1.3736	0.69207	0.55624	0.9058	1.554	1.0943	0.77403	1.1465	1.7385	1.4348	1.8017	0.47418	1.329	0.98232	1.7969	0.98422	1.1983	1.5276	1.5216	1.0703	0.34571	1.4845	1.4812	1.0986	1.3187	1.1293	0.78251	0.94637	0.83671	1.9459	0.58695	1.9387	1.5952	0.85015	1.5637	1.5638
-3.8093	-5.0168	-4.7221	-4.9273	-4.7207	-5.1282	-3.7182	-5.2508	-4.8301	-3.6539	-5.472	-4.9808	-4.6977	-3.3284	-4.6015	-4.522	-3.3865	-4.7634	-3.5972	-4.4847	-3.9326	-3.4499	-5.1613	-4.819	-4.7959	-4.5065	-4.0999	-5.8816	-4.8019	-4.9492	-5.9115	-5.9737	-4.5132	-4.1658	-4.852	-4.5515	-4.7594	-4.317	-4.6747	-4.7792	-5.2468	-4.914	-5.0281	-5.1575	-4.182	-3.5768	-4.4764	-4.4112	-5.3429	-3.9675
8.0521	7.4264	7.8776	8.1868	7.8012	7.581	7.8507	7.7078	7.6327	7.4641	6.9324	7.4745	7.7137	7.8271	7.6855	6.8762	8.0698	8.1143	8.2084	8.6678	7.4626	8.5011	7.4497	7.6363	8.8805	7.5272	8.8015	8.9609	8.129	7.7064	7.3448	9.5633	7.3657	8.0037	7.1168	7.0332	8.5003	7.6679	8.0198	8.0892	8.3901	8.1201	7.4217	7.582	8.3867	8.9205	8.426	7.3997	7.9709	8.68
-15.185	-14.568	-15.595	-15.31	-14.225	-15.147	-14.69	-15.244	-14.36	-14.7	-14.407	-15.707	-14.658	-13.57	-14.072	-14.595	-14.407	-14.497	-14.379	-13.598	-14.795	-13.796	-13.924	-14.987	-15.113	-14.75	-14.111	-15.492	-13.475	-15.57	-15.609	-13.892	-14.084	-15.717	-15.014	-15.056	-14.292	-14.852	-15.542	-13.672	-14.726	-15.059	-15.116	-14.03	-13.847	-15.007	-14.072	-14.602	-14.457	-14.993
-20.144	-20.555	-20.82	-19.9	-20.632	-21.63	-20.348	-19.766	-21.032	-20.21	-20.398	-20.086	-20.15	-21.412	-20.346	-20.596	-20.462	-20.762	-20.387	-20.097	-20.291	-20.376	-21.006	-21.257	-20.865	-21.052	-20.59	-20.581	-21.121	-20.491	-20.793	-20.991	-20.102	-20.153	-21.061	-20.99	-19.677	-19.488	-20.96	-21.036	-21.559	-22	-20.976	-21.209	-20.895	-20.046	-21.143	-20.726	-21.497	-20.997
-2.2282	-4.2856	-3.0739	-2.8551	-3.2722	-3.216	-2.0795	-3.2555	-2.5146	-4.0374	-3.4388	-3.379	-2.3042	-3.4456	-2.2441	-2.4118	-2.7898	-3.9381	-2.9588	-3.8253	-3.7846	-2.931	-3.9571	-2.7609	-2.7613	-3.4589	-3.0962	-3.2626	-3.7523	-3.9531	-2.0395	-2.5492	-3.1151	-3.0547	-3.7107	-3.0639	-3.8017	-3.2861	-2.5542	-2.5494	-3.6559	-2.0922	-3.827	-2.9216	-3.6333	-3.8854	-3.108	-2.7694	-3.9019	-3.5582
-20.542	-21.476	-21.209	-19.689	-20.25	-20.812	-20.913	-21.423	-20.89	-20.025	-20.928	-20.171	-20.705	-21.453	-21.385	-19.787	-20.385	-20.645	-21.241	-19.606	-20.695	-19.812	-21.949	-19.867	-22.108	-20.067	-20.137	-20.174	-20.501	-20.908	-21.049	-21.581	-20.227	-20.629	-19.651	-21.34	-20.982	-20.349	-19.88	-19.89	-20.598	-20.037	-20.387	-20.371	-19.981	-21.062	-20.351	-19.792	-19.907	-20.767
-2.1459	-2.3589	-2.5029	-2.8952	-2.1875	-2.8447	-2.0794	-2.3592	-2.6587	-2.1517	-2.5837	-2.2295	-3.6829	-3.1568	-1.4829	-3.247	-2.1641	-2.3243	-1.8191	-2.755	-2.545	-2.283	-1.7869	-2.2038	-1.7891	-2.3115	-2.4224	-1.9771	-3.3949	-2.3978	-2.4942	-1.1213	-2.9893	-4.1981	-2.2903	-2.7422	-3.205	-3.3786	-3.2499	-2.1697	-3.6042	-3.6562	-2.2766	-2.2235	-3.0007	-3.1552	-3.631	-2.9296	-2.1772	-1.3153
-0.74555	-1.1711	-2.0962	-0.73932	-1.0687	-2.3586	-1.1466	-0.89677	-1.574	-1.88	-0.79802	0.0031873	-0.69751	-0.91622	-2.2342	-1.4405	-1.4411	-0.94487	-0.78252	-2.1701	-1.3544	-1.7791	-1.898	-0.4965	-1.2389	-1.2204	-2.0346	-0.63013	-1.3601	-2.1873	-0.74827	-1.3858	-2.2099	-1.0935	-0.31415	-0.65463	-2.2017	-1.6286	-1.3757	-1.5742	-1.1346	-2.9996	-1.5693	-2.3097	-0.98614	-0.5812	-1.0431	-0.68095	-1.1214	-1.3314
-1.5442	-2.4727	-1.9706	-3.41	-3.4103	-2.8803	-2.1821	-2.3579	-2.9915	-3.3148	-0.42378	-2.8534	-1.2447	-2.4294	-3.1059	-1.6616	-2.009	-2.3379	-1.5916	-2.3157	-2.8501	-3.2163	-2.4387	-3.1715	-2.3304	-1.5299	-2.9573	-2.6435	-2.5409	-3.1473	-2.4152	-3.5768	-2.6621	-3.2732	-2.2515	-2.1043	-1.501	-1.7101	-2.0867	-2.334	-1.9967	-2.3408	-2.4395	-2.9369	-3.1865	-2.4109	-2.9593	-2.1407	-3.0067	-2.1935
2.402	3.5115	2.3849	2.6337	1.7713	2.4366	3.6396	1.3961	1.8989	2.0981	1.7523	2.6688	3.413	3.6958	3.489	1.5705	2.4571	2.1906	3.0721	2.7562	3.1848	2.1236	2.4049	2.5021	3.7672	1.9607	2.5808	2.8151	3.3943	2.7618	1.7824	2.4156	2.5519	2.0783	3.1636	3.145	1.6809	2.4967	1.8805	1.3444	3.2291	3.1477	3.2497	3.4564	2.1046	2.7465	2.1419	2.3504	2.8633	3.8829
-9.6287	-11.675	-10.205	-10.112	-10.799	-10.551	-10.796	-10.64	-12.095	-11.063	-10.779	-10.457	-10.347	-10.141	-10.721	-10.422	-11.096	-11.478	-10.501	-11.666	-10.633	-10.458	-11.031	-9.9936	-10.138	-10.699	-10.285	-11.825	-10.593	-11.259	-11.143	-11.162	-12.507	-11.459	-10.815	-11.501	-11.984	-11.077	-10.784	-11.954	-10.57	-11.138	-10.286	-11.166	-10.418	-10.784	-11.845	-10.662	-11.221	-11.385
-2.0762	-2.4785	-2.4353	-2.1673	-1.901	-1.6174	-2.1531	-2.4054	-2.1577	-2.7452	-2.5458	-2.5374	-1.9376	-2.9046	-3.061	-2.6808	-2.2949	-2.687	-2.4502	-2.6088	-2.1963	-2.4064	-2.8059	-1.5634	-2.3647	-2.0516	-1.7072	-1.1801	-2.4976	-2.7811	-2.5887	-3.0932	-2.0702	-2.9722	-2.5604	-2.7064	-2.558	-2.4434	-2.4114	-2.287	-3.0181	-1.6911	-2.542	-2.5856	-3.6039	-0.83071	-2.0552	-0.91385	-2.0845	-2.8884
-21.192	-21.599	-22.245	-22.197	-22.034	-22.432	-21.117	-22.831	-23.111	-21.874	-23.04	-21.55	-22.449	-22.233	-21.226	-21.913	-22.455	-22.391	-21.942	-22.674	-21.856	-21.542	-21.966	-22.076	-21.388	-22.133	-20.946	-22.556	-22.755	-21.854	-20.407	-22.178	-23.456	-21.62	-22.58	-21.611	-21.593	-22.832	-22.947	-22.796	-22.257	-22.836	-22.64	-21.805	-22.827	-21.576	-23.187	-22.025	-21.466	-22.54
3.2547	1.604	2.4967	2.8982	2.8111	3.1064	3.4123	2.4577	3.4779	1.6945	4.2386	2.3728	2.2082	2.3418	3.5663	1.7464	2.1372	3.0949	2.6405	3.0277	2.1824	2.8631	3.6593	2.6695	2.3685	2.7081	3.7009	3.1585	3.1472	2.836	2.5702	4.1324	2.6069	1.5719	3.5766	2.8721	3.1301	3.0183	3.3546	2.8501	2.3943	3.2221	2.6638	2.0931	1.016	3.1307	3.448	2.8407	1.3962	2.6044
-13.369	-12.812	-14.284	-12.268	-13.027	-12.982	-12.76	-13.003	-12.958	-12.738	-13.109	-13.443	-12.965	-13.001	-11.775	-13.762	-14.393	-13.475	-12.969	-12.636	-12.997	-13.537	-13.149	-12.065	-13.167	-12.703	-12.323	-13.56	-14.497	-14.614	-12.475	-12.271	-13.016	-13.265	-13.706	-12.952	-13.641	-13.455	-13.376	-12.833	-11.732	-13.179	-13.043	-13.492	-13.768	-13.93	-13.181	-12.926	-13.549	-13.859
-6.2375	-6.0213	-5.2219	-5.3255	-6.0183	-6.3016	-4.9397	-5.2454	-6.5176	-6.8304	-5.9324	-5.309	-6.4487	-5.5713	-6.3209	-5.9224	-6.0165	-4.8363	-5.2611	-5.5244	-4.0899	-5.3495	-5.7606	-6.0593	-6.2614	-6.7447	-6.1669	-6.4831	-5.1069	-5.4559	-6.1335	-5.4182	-5.6712	-6.1576	-4.5285	-6.9609	-5.6221	-5.7098	-4.6138	-5.7844	-5.679	-5.121	-5.4841	-5.1614	-5.453	-5.454	-5.864	-5.2786	-5.9194	-5.5045
-12.504	-11.394	-11.899	-10.672	-12.649	-11.198	-11.214	-11.315	-11.15	-12.372	-13.011	-11.344	-11.406	-11.32	-11.891	-11.169	-10.93	-11.727	-11.45	-11.804	-11.352	-12.097	-11.992	-11.458	-10.802	-11.928	-11.162	-11.783	-10.873	-11.725	-11.528	-12.026	-11.393	-11.5	-12.364	-11.992	-12.656	-11.548	-10.735	-11.063	-11.92	-11.763	-11.333	-12.278	-10.925	-11.503	-12.241	-12.446	-11.24	-10.772
-12.288	-11.373	-12.62	-11.916	-11.44	-11.731	-12.291	-11.569	-11.775	-10.912	-10.805	-12.079	-11.827	-10.293	-11.814	-11.51	-10.737	-11.978	-11.794	-10.797	-11.611	-10.765	-10.887	-11.811	-12.214	-11	-11.393	-10.914	-11.563	-11.02	-11.39	-11.484	-11.469	-11.5	-12.194	-12.446	-11.793	-11.877	-11.619	-11.842	-10.913	-11.466	-11.4	-11.038	-12.256	-10.541	-10.736	-12.673	-11.133	-12.223
-10.72	-11.788	-11.697	-10.792	-11.286	-10.929	-11.479	-12.156	-11.644	-11.251	-12.01	-11.986	-11.162	-10.794	-10.643	-10.992	-11.918	-11.596	-11.88	-10.339	-10.34	-11.347	-11.312	-11.631	-11.404	-11.258	-10.745	-11.066	-12.455	-11.643	-11.72	-11.326	-10.226	-12.247	-12.318	-12.037	-12.231	-11.505	-11.917	-10.985	-11.454	-12.156	-11.402	-11.871	-11.721	-12.19	-11.862	-11.493	-11.689	-11.767
6.1067	7.8452	7.4837	6.1359	7.2233	6.0784	6.6278	6.7235	6.355	6.0307	7.1486	6.1774	6.7435	6.4782	5.359	6.6752	6.9186	6.6942	6.4562	5.5679	6.4855	5.9366	6.5719	7.1455	6.1812	6.4348	7.8708	6.9656	7.8164	6.8157	7.6632	6.2194	6.0983	7.2351	7.3727	6.5711	6.985	5.958	6.907	7.1377	7.297	6.9211	7.0914	7.3165	7.9671	5.3565	6.9635	5.9303	6.5224	6.7124
-7.5114	-7.2088	-7.8	-8.3578	-6.9604	-8.0853	-6.8805	-7.3926	-8.6807	-7.6754	-6.4189	-7.4764	-6.4269	-7.8208	-7.7234	-7.967	-8.5682	-7.9061	-7.5667	-8.7682	-7.7469	-6.8215	-6.9008	-7.0503	-7.2314	-8.1974	-8.7417	-7.0369	-7.2599	-8.2574	-7.8863	-8.13	-7.506	-8.1824	-8.3802	-8.1236	-6.8105	-7.7411	-7.6089	-7.5947	-9.153	-7.63	-7.5317	-6.4466	-7.7822	-7.1123	-6.4564	-7.9612	-7.0979	-8.2293
-1.1718	-0.59102	-1.9867	-0.97154	-1.3871	-1.2243	-0.83329	-1.1065	-0.10213	-1.8829	-1.2827	-0.81108	-1.7388	-1.2037	-0.79489	-0.71408	-0.65943	-2.9222	-0.24973	-2.3638	-1.4583	-1.4445	-2.7425	-2.3092	-0.84831	-1.1123	-2.2087	-0.82612	-2.8075	-2.1417	-1.016	-1.7179	-0.21362	-0.70005	-1.0519	-0.79685	-1.996	-1.9835	-0.58523	-1.7469	-0.64498	-0.9912	-1.3805	-2.3806	-1.4144	-1.9335	-1.1313	-0.54808	-1.7641	-1.535
-9.932	-9.9584	-9.9597	-9.5648	-9.606	-8.9744	-9.3574	-8.4685	-10.165	-9.0437	-9.546	-8.6693	-9.8873	-8.5234	-10.146	-8.544	-9.4218	-8.2372	-7.9167	-9.7402	-8.9695	-8.8643	-9.0129	-9.9778	-8.9199	-9.1085	-9.646	-8.6692	-8.9762	-10.017	-9.3325	-9.9482	-9.3862	-8.8043	-10.162	-10.206	-7.8341	-10.347	-8.9509	-9.9819	-9.2167	-10.068	-10.78	-9.6724	-9.6118	-9.1033	-9.9402	-10.223	-8.8817	-9.9797
[truncated: 329 more rows]
[truncated: 150 more columns]
