# Supplementary material for: Genetic dissection of main and epistatic effects of QTL based on augmented triple test cross design
Source: PLoS One. 2017 Dec 14;12(12):e0189054. doi: 10.1371/journal.pone.0189054 (PMC5730204; doi:10.1371/journal.pone.0189054)
Supplement: S7 Supporting Information — (ZIP) [file pone.0189054.s007.zip › z2_1350_0.8_5.csv]

-15.525	-14.442	-13.981	-14.444	-13.008	-14.626	-14.871	-14.414	-14.422	-14.202	-13.523	-15.009	-13.794	-12.697	-14.252	-13.671	-15.416	-13.983	-13.51	-12.922	-14.433	-15.213	-12.433	-15.303	-13.064	-14.083	-13.84	-13.469	-15.335	-15.792	-16.603	-16.739	-13.642	-15.383	-15.254	-13.695	-15.704	-15.709	-14.128	-15.437	-14.542	-14.546	-13.462	-13.649	-15.771	-14.318	-14.112	-13.797	-14.343	-14.367
-2.6586	-0.57888	-0.24992	-0.10169	-0.89497	-1.7079	-1.6436	-2.3669	-0.89156	0.29174	-1.548	-0.51861	-1.4007	-0.99985	-1.4999	-1.1527	-1.7012	-2.6662	-2.3275	-2.1364	-1.8682	-2.1475	0.18353	-0.51093	-0.80712	-1.5103	-1.9611	-1.9126	-3.33	-2.5785	0.13078	-2.6958	-1.6344	-2.5876	-1.7298	-3.0571	-0.81729	-0.27801	-3.0047	-0.30056	-1.0848	-1.1594	-0.97751	-0.92479	-1.2952	-2.0001	-0.34511	-1.2831	-2.2293	-2.1078
-1.6263	-2.701	-2.1664	-1.5533	-0.69716	-0.21926	-1.5994	-0.65176	-1.2614	-1.2166	-1.8817	-2.9874	-2.3607	-1.3763	-2.0148	-1.2581	-1.8644	-0.62777	-2.0586	-0.19283	-2.7641	-1.7834	-1.6327	-1.4678	-0.81493	-2.9233	-2.3505	-1.7743	-2.9898	-1.2333	-1.7423	-2.5185	-2.6959	-1.6215	-2.5984	-0.98533	-1.3591	1.2534	-1.9409	-2.1085	-2.8821	-0.95552	-0.52301	-0.64972	-1.6195	-1.4603	-2.304	-0.73218	-0.58813	-0.4358
-5.2303	-4.3038	-4.0599	-5.3568	-5.7262	-5.4406	-4.8336	-4.6424	-5.0881	-3.6361	-5.3341	-5.566	-4.7774	-6.2487	-4.8473	-4.0457	-3.9569	-5.1926	-6.5655	-6.8001	-4.5375	-5.6902	-5.897	-4.8333	-5.2571	-4.4348	-4.358	-5.0441	-4.4017	-5.8082	-4.7765	-5.4492	-5.2612	-5.2549	-5.3598	-5.2106	-4.8506	-5.342	-3.6186	-4.76	-3.9014	-5.1046	-4.8269	-5.151	-4.0316	-5.8952	-5.9346	-4.693	-6.2174	-5.2388
-20.749	-21.642	-19.493	-21.351	-20.31	-19.762	-21.568	-21.161	-19.916	-21.876	-21.118	-21.435	-22.433	-20.951	-21.497	-20.439	-20.592	-19.211	-20.734	-20.13	-21.965	-21.599	-21.438	-20.864	-22.197	-21.426	-20.633	-22.922	-20.731	-22.217	-21.555	-21.365	-20.221	-20.171	-21.213	-21.959	-19.505	-19.836	-21.842	-22.628	-20.595	-19.893	-19.976	-23.064	-20.332	-21.65	-19.514	-20.081	-20.191	-21.394
-0.47702	-1.7592	-3.0826	-2.6903	-2.1922	-1.9375	-1.5069	0.063232	-1.1812	-1.6239	-2.4801	-1.8927	-1.7605	-0.47107	-2.7735	0.20237	-3.2772	-2.714	-2.035	-0.33543	-2.5613	-2.961	-1.9459	-0.75562	-2.5182	-1.059	-0.88267	-1.7589	-1.1813	-2.3786	-2.4123	-1.5781	-2.2536	-1.7039	-2.0365	-3.0117	-1.8554	-2.2012	-1.3506	-0.8986	-2.1181	-2.3081	-1.2773	-2.1491	-1.8703	-1.8348	-1.2692	-2.9259	-0.76569	-1.2999
4.4947	5.6091	5.1401	5.8163	5.1539	5.8338	5.4315	4.7968	6.8841	5.6253	6.5898	5.6929	6.7865	6.0434	6.4044	4.5917	5.6359	6.6749	3.9713	4.9452	5.8584	6.1961	5.5316	5.6077	5.2358	6.0003	5.7947	4.3982	7.0007	6.6365	4.2271	4.9026	5.626	6.7856	4.0234	4.591	5.6001	5.3529	4.108	4.3879	4.6956	5.7157	5.3394	7.0608	6.2236	5.7445	4.8909	5.2601	4.5955	6.9411
4.3051	4.0163	2.121	5.5528	4.0875	4.629	4.5805	4.2668	4.8987	4.7751	3.7259	3.73	3.8608	5.6694	4.4627	5.2616	3.6006	5.1514	3.9751	4.3779	6.2792	4.8664	5.5014	3.2197	3.9125	3.3712	3.2319	5.2052	2.6369	4.0989	4.0994	3.6485	1.6366	6.9989	4.315	6.4336	3.4969	3.1429	4.4311	3.6948	4.7445	5.6577	3.7855	5.2218	4.3822	5.7927	5.6552	5.5926	4.1784	3.748
-8.9035	-8.8521	-8.4454	-8.6965	-8.0509	-10.796	-9.9089	-8.3751	-9.7399	-8.7376	-8.1185	-8.6524	-9.6069	-8.2201	-8.7514	-10.458	-9.819	-9.6613	-8.6662	-8.988	-9.5203	-8.7574	-9.4277	-9.722	-10.01	-8.4825	-9.1073	-7.8172	-9.2781	-9.8677	-9.0447	-9.049	-8.68	-9.5891	-9.4348	-9.5393	-10.064	-9.3265	-8.1136	-8.675	-9.5629	-9.7886	-10.966	-9.5464	-7.2245	-8.3671	-8.7881	-8.759	-8.3624	-10.446
-6.4683	-8.1492	-7.6877	-8.0922	-7.5516	-8.0172	-8.3161	-8.1322	-7.3154	-7.2357	-7.8511	-9.1524	-7.3192	-8.2777	-7.4765	-8.0028	-8.1226	-7.7826	-8.223	-8.8181	-9.2104	-7.2377	-7.2249	-8.4887	-9.2909	-6.7614	-6.5528	-7.2946	-6.4677	-5.4371	-7.6538	-5.8779	-8.1355	-6.696	-8.7355	-6.9719	-8.6681	-7.1304	-8.4493	-6.1597	-8.5453	-7.3287	-7.4077	-7.8978	-7.3458	-8.9414	-7.23	-8.174	-8.6125	-7.7506
2.752	0.99974	1.3761	0.93207	2.8798	0.78614	1.1344	3.2429	3.059	1.3682	0.71894	0.79956	2.2773	1.1201	0.35799	1.2545	0.40929	1.0385	0.36571	2.3638	0.37889	0.31652	0.80798	-0.1572	0.078761	2.3543	0.4196	1.0464	1.373	1.309	1.7183	-0.37599	2.4775	-0.46787	2.4142	1.8946	1.8089	2.699	1.5194	1.7386	2.5179	1.5181	1.4872	1.2776	0.50622	2.0698	0.96384	0.011687	2.4438	0.90845
-2.4116	-0.86701	-2.2886	-1.9577	-1.3579	-1.1404	-1.7027	-1.4873	0.564	-1.5272	-1.6001	-0.54636	-1.9485	-1.3345	-0.71846	-1.9963	-1.01	-2.006	-1.1001	-1.9221	-0.21531	0.62001	-1.7721	-2.4885	-0.12093	-1.9086	-1.1569	-1.0663	-1.1346	-1.486	-0.48774	-0.49379	-2.6031	-0.44054	-0.72332	-1.0117	-2.0674	-1.366	-1.1634	-1.7797	-1.2641	-2.4401	-1.5629	-2.9185	0.036318	-2.4284	-1.138	-1.4017	-1.7878	-0.74434
-3.4273	-2.8854	-2.7392	-2.8563	-2.5497	-2.3797	-2.2249	-2.2936	-2.9849	-2.5476	-3.1217	-3.1595	-2.6249	-1.9616	-2.2567	-1.5916	-2.1403	-2.0793	-2.5368	-2.9409	-2.7945	-3.1365	-1.4613	-2.3515	-2.0449	-2.4309	-1.3665	-0.84206	-2.2836	-3.9272	-0.29405	-1.8012	-2.6417	-1.3691	-2.3402	-2.256	-1.3489	-2.2772	-3.2471	-3.8297	-2.7432	-3.0187	-1.0869	-0.95493	-1.4509	-1.4706	-1.8045	-2.7237	-2.2538	-3.4837
-1.9318	-2.1619	-1.4615	-2.05	-1.0451	-1.5417	-0.76989	-0.8068	-1.1741	-0.46213	-0.12793	-1.7635	-0.77243	-0.11033	-2.5872	-1.5586	-0.70131	-3.1832	-2.6333	-1.729	-0.40954	-1.0496	-1.1583	-0.67109	-0.84083	-0.75283	-1.3866	-1.6204	-2.0148	-0.67726	-3.0804	-1.2663	-1.7712	-0.14751	-2.0436	-0.43743	-2.3556	-1.9981	-1.8674	0.17806	-1.3555	-1.9183	-0.42489	-1.1135	0.12546	-1.0317	-1.3661	-2.9421	-0.98664	-0.73503
-0.3878	-1.2186	-0.73347	-3.2226	-2.1605	-2.3303	0.23145	-0.6056	-1.9394	-0.84643	-0.31499	-2.4408	-2.4923	-1.2575	-1.5456	-0.39364	-1.0522	-1.4783	-3.2995	-1.3965	-2.2883	-1.3059	-1.9236	-1.9906	-1.9897	-1.7428	-0.99581	-1.7253	-0.51524	-0.89443	0.2623	-2.2213	-2.2132	-1.1006	-1.9528	-2.2177	-0.027344	-0.25711	-1.2678	-2.0707	-0.9854	-1.11	-1.3469	-1.3962	-0.79974	-2.8101	-1.0976	-0.75552	-1.726	-1.9596
-11.856	-12.143	-14.146	-11.283	-12.02	-11.948	-13.076	-10.981	-11.89	-12.648	-13.158	-11.933	-11.749	-12.164	-12.525	-11.189	-12.015	-12.243	-11.563	-11.914	-10.159	-11.439	-11.391	-12.641	-12.106	-10.69	-11.667	-13.128	-11.762	-10.933	-9.6798	-12.14	-11.853	-12.61	-10.165	-11.341	-11.35	-12.924	-12.715	-10.433	-12.643	-10.282	-11.216	-12.263	-11.394	-12.044	-12.387	-11.581	-10.521	-10.125
-14.678	-15.176	-15.305	-14.726	-14.844	-14.499	-15.234	-15.212	-14.083	-13.742	-14.259	-13.581	-13.291	-15.068	-15.635	-14.331	-13.653	-17.006	-13.92	-15.71	-13.077	-14.218	-14.966	-13.558	-15.353	-14.355	-13.936	-14.346	-15.125	-14.514	-13.229	-14.766	-14.117	-15.941	-13.971	-13.992	-14.172	-14.956	-15.447	-14.928	-13.654	-13.654	-15.627	-15.644	-14.742	-15.526	-14.256	-13.713	-16.182	-14.564
-4.2149	0.037766	-2.5064	-1.9074	-2.3866	-2.4678	-2.0987	-2.9537	-0.66237	-2.1543	-2.0955	-1.6323	-1.9414	-2.6145	-2.22	-2.8071	-2.1996	-2.6902	-2.4297	-3.9858	-2.3574	-2.6099	-2.3741	-2.6459	-3.5961	-0.69498	-3.3477	-3.3316	-3.27	-1.463	-2.1285	-3.5679	-2.087	-1.3481	-1.7941	-1.2809	-0.59537	-2.0896	-1.1003	-2.288	-3.1398	-3.5042	-1.8228	-1.9773	-3.702	-2.7852	-0.9383	-3.1006	-4.4897	-2.2582
-1.8412	0.89883	0.94478	-0.71154	0.79215	-1.1773	0.68725	-1.0479	-2.3261	-0.54524	-0.89047	-1.337	-1.5558	-1.0103	0.25774	-0.23019	-1.0502	-0.16099	-2.0662	-0.29105	0.20651	-1.3253	-1.2649	-1.1182	-1.2572	-0.58362	-0.36079	-0.087088	-0.9802	-0.84487	-1.6752	-1.5822	1.1904	-1.2636	0.19863	0.27221	-0.46186	-0.48928	-0.027203	-0.9165	-1.6984	0.79775	-1.1954	0.0011293	-0.11231	1.1734	-0.047453	1.1208	0.36172	0.79532
2.8801	4.6734	6.4901	5.4205	4.7645	6.005	4.1249	6.8877	5.7422	6.4392	5.789	5.8551	4.5322	4.3488	5.4299	4.9696	5.5993	4.1294	6.245	5.8718	6.7476	6.025	7.0359	6.8959	5.2898	5.6564	5.2835	6.0029	6.0694	3.7039	5.4882	6.0004	5.1499	6.0903	5.8093	5.6008	5.4381	6.4949	4.4353	5.6421	5.339	4.7085	4.7825	4.0101	6.471	5.1719	6.3155	6.2182	5.2485	5.2446
-3.2632	-3.9205	-3.3939	-3.2598	-3.1489	-2.0638	-1.214	-4.0788	-4.1372	-2.0705	-2.726	-3.5145	-3.1835	-2.9548	-3.7125	-2.0973	-2.375	-4.094	-3.3203	-2.4709	-3.5637	-2.6582	-3.1367	-3.1029	-1.4862	-3.5783	-3.2379	-3.4745	-3.6224	-4.2596	-3.121	-1.7546	-3.3407	-3.0497	-3.7163	-3.863	-2.2628	-1.4317	-3.3165	-3.8162	-3.5987	-1.3735	-3.053	-3.6809	-2.5292	-2.0871	-3.5516	-3.6677	-3.4907	-4.5253
0.5241	-1.5916	1.1098	-0.40963	1.4137	-0.10563	-0.83318	-0.42155	-0.16194	-1.7194	0.029537	-0.014605	-0.88891	2.0552	-0.10845	0.23061	0.48373	0.18212	-0.62257	-1.1749	0.053326	0.010681	-1.0293	0.14685	0.58242	0.63126	-0.44837	-0.96225	-0.61873	1.467	-1.7765	0.40706	-0.47439	-0.029996	0.93844	-0.41075	-1.6754	-0.60401	-1.7724	-0.028231	-1.4415	0.69205	-0.80527	-1.076	1.6616	0.83168	0.37655	-0.9906	-1.4248	0.16915
-20.242	-20.16	-20.001	-20.446	-19.808	-20.418	-20.617	-19.974	-21.051	-21.783	-20.267	-20.772	-19.794	-21.052	-20.23	-20.878	-19.257	-20.383	-19.559	-22.84	-21.322	-20.846	-21.264	-22.273	-19.135	-22.345	-20.352	-21.562	-21.969	-21.133	-20.931	-21.049	-21.463	-19.846	-21.215	-19.471	-20.862	-21.609	-20.879	-21.853	-20.355	-22.292	-22.003	-20.619	-20.823	-20.712	-20.571	-20.816	-19.876	-20.044
-11.409	-11.568	-11.352	-12.254	-11.377	-10.787	-10.774	-11.03	-11.671	-12.414	-10.076	-11.778	-12.388	-11.999	-11.409	-12.432	-11.26	-10.008	-11.067	-11.735	-11.519	-11.744	-11.501	-11.442	-10.586	-13.004	-12.722	-10.903	-12.229	-12.359	-11.692	-11.152	-9.8368	-10.821	-10.594	-11.281	-12.358	-11.793	-12.921	-12.071	-10.244	-11.196	-9.4019	-11.982	-10.867	-12.915	-10.73	-10.603	-12.396	-11.143
-3.8199	-3.8287	-5.6086	-5.5879	-5.0279	-3.6591	-5.2122	-6.3448	-5.1027	-4.7631	-5.517	-4.9701	-5.0018	-5.4515	-6.3843	-4.2103	-5.2719	-3.2009	-4.8642	-3.7074	-5.7642	-4.6957	-4.0369	-4.0323	-3.8933	-4.3085	-5.6292	-5.4108	-2.684	-5.8564	-5.1383	-3.6299	-5.5343	-6.3804	-5.6077	-6.3395	-5.7322	-5.7029	-4.3681	-5.3909	-3.7312	-4.7185	-5.3001	-3.335	-5.8484	-4.5001	-4.3777	-5.2248	-5.1431	-5.4424
6.8003	7.363	6.6959	6.6842	7.2919	6.6692	7.1525	8.4996	6.4828	8.2575	5.8395	6.1806	5.2636	7.6242	7.2669	6.4424	5.8855	5.6831	7.9848	7.0509	8.2748	6.6937	6.6062	7.4905	5.5473	6.813	6.7129	5.3571	6.3911	5.8033	7.5018	6.0513	6.215	8.6251	6.885	8.4154	8.2929	7.3985	6.0449	6.6641	7.2247	7.6972	5.1419	6.1667	6.7765	6.2209	6.1821	6.6468	5.9688	8.5214
1.7643	2.589	3.1985	2.4376	2.8383	1.1897	4.6843	2.0177	2.9887	2.5166	1.6298	3.8036	3.7221	3.4075	3.5964	3.2657	2.5175	2.9368	2.3565	3.4726	2.924	2.547	2.867	2.5433	3.2994	4.1449	5.0114	2.7045	4.0531	2.8385	1.7494	3.5519	3.237	2.6404	3.5296	2.5893	3.1301	3.1406	3.2187	2.8969	3.151	4.9253	3.3436	2.7981	3.8062	3.6385	3.0145	1.4953	2.7767	4.6101
-0.56616	-0.27825	-0.89033	-3.6204	-0.72075	-0.55743	-0.28415	-1.9529	-1.1157	-1.7298	-0.24412	-0.45718	0.29861	-2.4292	-2.3883	-0.075924	-1.2231	-2.0174	-0.89755	-2.6293	-1.4344	-2.7544	1.1639	-2.0504	-1.8193	-0.50179	-1.4721	-0.87722	-1.1038	-1.6556	-2.3045	-0.70847	-2.4985	-3.0939	-2.4353	-3.1278	-1.5271	-1.481	-2.0819	-1.2427	-1.811	-1.647	-2.1627	-2.3012	-0.24377	-0.99154	-2.4663	-1.1929	-1.7665	-0.92324
-2.6161	-1.8548	-2.1746	-2.1813	-2.8444	-2.3758	-1.714	-2.6775	-3.2181	-1.9266	-4.1779	-3.2776	-2.951	-4.6389	-1.4014	-2.3729	-3.6188	-2.1233	-2.4589	-1.4537	-3.9492	-1.4508	-3.5092	-1.7859	-2.4528	-3.555	-2.9439	-1.5719	-1.8564	-2.2866	-2.3332	-2.5795	-4.0844	-1.9449	-2.044	-0.67846	-2.2592	-2.6431	-3.3949	-1.8304	-5.1646	-1.8611	-2.215	-2.3981	-3.4651	-2.6573	-2.7486	-1.3094	-3.4212	-2.1524
-3.5248	-1.3675	-3.7921	-1.83	-3.5135	-2.1933	-1.2326	-3.0192	-1.97	-2.8291	-2.3458	-4.5504	-4.2037	-3.3966	-2.8902	-2.6568	-2.5488	-2.0042	-1.3468	-3.1812	-3.3687	-2.7215	-2.1409	-3.5481	-3.7251	-3.2591	-4.139	-2.3138	-4.0552	-1.4356	-2.39	-2.1224	-2.5702	-1.3245	-1.0741	-1.2177	-1.9716	-2.5677	-1.0892	-3.3169	-2.1033	-1.8534	-2.6668	-2.986	-1.2359	-2.7234	-2.8355	-2.5352	-1.5028	-3.1298
-15.383	-14.172	-15.209	-13.585	-15.904	-14.772	-15.387	-15.309	-14.725	-14.151	-14.043	-15.016	-14.001	-14.105	-14.16	-13.604	-13.662	-14.261	-14.368	-13.358	-14.854	-14.216	-14.282	-13.591	-15.454	-15.234	-15.759	-16.293	-14.368	-15.686	-16.694	-13.151	-14.566	-13.683	-14.926	-15.565	-14.406	-13.981	-14.765	-14.584	-14.245	-15.778	-15.028	-14.232	-12.427	-13.279	-15.053	-13.284	-14.711	-15.368
-4.5971	-4.7544	-4.8487	-4.9735	-5.0234	-5.4348	-5.7559	-7.5516	-5.3634	-6.6371	-4.323	-5.6554	-7.3792	-5.4349	-4.611	-6.3512	-7.1137	-5.2724	-5.5241	-6.2556	-5.5247	-5.9739	-5.3912	-6.4482	-4.4874	-5.6929	-6.8358	-5.1992	-4.9513	-6.2372	-5.52	-5.3234	-4.7697	-6.5476	-5.4089	-7.1765	-5.9355	-4.525	-6.56	-4.9432	-5.7812	-6.4598	-4.4209	-5.2638	-7.2691	-6.917	-5.2146	-4.9111	-5.7627	-5.9964
6.9713	8.0775	8.8744	8.0563	6.851	8.2443	6.6705	6.2265	9.5478	9.1704	7.252	9.8041	7.3362	8.7627	6.9758	8.0155	9.0128	8.6085	6.1558	8.7668	7.6199	7.2871	7.6242	8.2043	7.3785	7.8812	7.0225	8.4841	9.2534	8.6207	7.8247	6.6218	7.4935	8.339	8.3119	7.895	8.8459	7.1167	6.9809	7.97	8.2815	8.4124	7.1446	7.5767	7.7982	7.1966	7.579	9.1494	7.3324	6.2724
8.1337	8.7349	8.2587	9.766	8.4443	8.1115	8.546	8.6756	9.3814	7.5269	8.4146	9.2768	6.7788	7.8067	9.3537	9.3812	9.7865	8.9638	7.7978	8.7979	7.5754	7.5692	9.4713	6.78	8.7873	8.904	8.5768	7.9679	7.9196	9.149	7.8287	7.6522	9.6579	8.9763	9.124	8.5871	7.6301	10.147	8.2406	9.3419	10.303	7.9659	9.4381	8.4303	8.0558	7.1379	8.4137	10.229	9.1392	9.1039
-13.443	-12.37	-11.538	-11.703	-10.547	-13.111	-10.907	-13.11	-12.507	-13.582	-12.326	-11.252	-11.903	-11.322	-12.189	-11.544	-12.521	-12.123	-10.766	-11.037	-11.167	-13.994	-12.557	-11.598	-11.786	-10.342	-10.991	-11.726	-11.553	-12.737	-12.286	-10.943	-12.773	-12.347	-11.246	-11.483	-11.246	-12.304	-10.985	-11.78	-11.724	-12.211	-11.481	-12.351	-10.006	-11.464	-11.064	-10.922	-12.858	-10.479
-14.151	-13.458	-13.776	-12.279	-14.383	-13.806	-14.481	-13.657	-14.607	-13.008	-12.946	-15.088	-13.804	-15.155	-14.564	-13.147	-13.639	-12.774	-13.694	-14.111	-16.686	-13.397	-13.198	-12.063	-13.909	-14.347	-13.834	-13.918	-12.486	-13.459	-14.307	-14.767	-14.728	-13.525	-14.198	-13.796	-14.09	-14.111	-13.043	-13.033	-14.961	-12.564	-14.713	-13.31	-14.763	-13.12	-14.457	-14.214	-12.982	-14.402
-15.27	-15.222	-14.101	-13.165	-14.083	-15.736	-13.712	-14.031	-14.657	-14.982	-14.943	-13.816	-12.867	-12.635	-12.449	-14.7	-13.924	-14.982	-13.706	-13.97	-11.716	-13.539	-14.044	-14.066	-13.569	-13.877	-13.462	-14.236	-13.335	-13.788	-14.534	-14.399	-12.804	-14.677	-13.753	-15.867	-15.344	-14.375	-13.136	-15.176	-13.86	-13.617	-12.759	-14.632	-13.534	-14.144	-14.676	-14.885	-16.719	-13.873
-0.31399	0.021258	-0.28527	0.44759	0.95121	0.31433	0.71578	1.1383	-0.77401	-0.91838	-0.80571	0.41845	0.82195	-0.43222	-2.0986	-0.99574	1.4793	1.3449	-0.18729	0.79249	-1.2057	0.81862	0.56928	-1.2643	-0.20848	-0.86846	0.53471	0.2513	0.0043142	-0.40058	-0.62244	-0.089606	-0.40714	0.33991	-2.5312	0.1053	0.25067	-0.16713	-0.86781	1.4163	-2.4407	0.52723	0.56521	-0.24416	-0.32679	-1.1185	1.141	1.0605	-1.6273	-1.8009
-0.03902	-0.19023	0.22315	-0.068564	0.72493	-0.65888	-0.14038	0.41842	-1.4468	-0.7208	-0.2714	-0.10604	0.81359	0.30965	-2.1243	0.4087	-0.88727	-0.038782	0.089014	-0.59612	-0.62335	0.32307	-0.43186	-0.23398	-0.73467	0.21711	-1.1807	-0.65837	0.011156	0.43844	-0.9403	1.4677	0.61717	0.51374	-0.4567	0.36891	-0.58799	0.26054	0.2048	1.0766	-2.2202	1.2021	-0.65464	-0.041171	-1.1322	0.60246	0.24169	0.47127	0.751	1.0662
-14.41	-13.967	-16.81	-16.01	-15.389	-14.736	-15.249	-13.729	-14.573	-13.983	-15.137	-15.571	-14.166	-13.403	-15.256	-15.545	-14.809	-15.215	-15.546	-15.15	-14.359	-15.469	-14.22	-14.659	-15.247	-13.204	-15.704	-14.316	-13.58	-14.554	-15.525	-16.424	-15.338	-14.328	-14.356	-13.092	-14.273	-14.373	-15.106	-14.4	-13.982	-13.586	-13.989	-14.394	-13.463	-14.052	-15.291	-14.105	-15.044	-13.645
-1.0363	-1.0779	-0.22927	-0.48384	-1.0977	-0.48382	-1.5025	-2.4301	-1.7173	-2.8517	-2.0513	-2.0247	-1.8575	-2.8091	-1.5684	-1.9044	-1.4046	-1.9884	-1.3499	0.51296	-2.1751	-1.1042	-1.1347	-0.87328	1.1806	-2.0936	-0.88075	-4.5488	-0.35767	-0.64352	-2.464	-1.5151	-1.1876	0.065277	-2.2175	-0.26386	-2.4808	-1.6651	-2.5827	-1.5687	0.13328	-1.3395	-0.95021	0.99339	-0.81825	-1.1619	-0.27989	-0.36212	0.020661	0.34464
-12.293	-13.491	-13.583	-14.315	-12.064	-12.49	-15.266	-13.928	-12.479	-13.316	-13.532	-13.194	-13.514	-12.984	-12.643	-12.75	-11.968	-12.994	-12.155	-11.477	-13.735	-13.381	-12.658	-13.767	-14.581	-12.703	-13.349	-12.802	-14.557	-13.07	-13.787	-13.634	-14.018	-14.611	-13.441	-13.525	-13.313	-12.74	-12.679	-12.663	-13.91	-13.195	-14.302	-13.187	-13.647	-13.276	-15.139	-12.589	-13.072	-13.912
-14.514	-12.774	-12.257	-12.829	-12.107	-13.059	-12.04	-11.975	-11.965	-13.097	-13.107	-13.609	-11.776	-11.623	-11.172	-13.285	-12.74	-12.797	-11.301	-12.901	-14.39	-11.555	-13.151	-13.338	-12.94	-12.304	-14.883	-11.87	-11.955	-13.129	-11.175	-12.116	-13.007	-12.166	-12.807	-13.37	-13.24	-13.181	-12.462	-12.413	-12.082	-12.698	-11.774	-14.189	-13.67	-13.345	-13.507	-13.195	-12.686	-14.371
-4.0587	-4.5477	-5.1633	-4.1231	-6.4075	-4.4565	-5.6995	-5.4047	-5.1579	-5.9504	-6.1641	-6.5328	-4.1869	-4.4626	-5.9627	-5.2652	-5.3101	-5.5343	-4.2096	-5.0561	-6.6939	-6.141	-5.7755	-5.6533	-5.6778	-5.36	-2.9148	-6.5844	-5.3514	-5.1875	-4.7755	-3.3356	-5.7861	-5.5974	-5.5801	-5.2598	-6.2318	-6.1129	-4.4428	-5.275	-4.856	-4.9047	-5.1871	-5.9731	-5.0504	-4.8124	-6.2878	-3.4744	-4.6452	-3.7638
-14.22	-13.419	-14.324	-12.038	-14.267	-13.094	-14.224	-14.131	-14.29	-13.658	-12.773	-10.932	-13.149	-13.326	-13.045	-12.301	-14.054	-12.868	-13.337	-13.481	-13.268	-12.679	-14.639	-13.294	-13.153	-14.833	-12.194	-14.138	-13.658	-12.96	-14.277	-13.762	-12.289	-13.138	-14.445	-12.302	-12.535	-12.63	-11.638	-12.642	-11.955	-13.31	-12.103	-14.05	-13.411	-12.247	-11.322	-12.983	-13.275	-12.784
-14.97	-15.519	-14.465	-14.784	-14.318	-15.47	-15.141	-14.41	-14.17	-13.976	-14.832	-12.988	-15.328	-14.491	-14.689	-16.129	-14.974	-15.621	-14.291	-15.834	-14.672	-13.495	-15.667	-14.58	-12.129	-13.546	-15.439	-14.106	-14.937	-14.985	-14.258	-14.551	-14.863	-13.011	-15.128	-12.837	-15.142	-14.797	-13.062	-15.352	-14.78	-15.64	-16.001	-15.489	-14.512	-15.227	-14.415	-15.008	-14.293	-15.967
-7.0066	-7.3033	-7.3759	-7.3415	-7.6525	-6.8538	-7.851	-8.6422	-5.8886	-6.2624	-6.5428	-7.6068	-8.4953	-8.0138	-6.7718	-7.4296	-7.7883	-6.2956	-8.3151	-6.4893	-7.7709	-6.8121	-7.8227	-6.2333	-7.7291	-8.1971	-6.4898	-8.1143	-8.1092	-7.7171	-8.2845	-7.3277	-9.0196	-7.1677	-8.015	-7.8065	-7.5879	-7.7021	-6.6749	-7.6288	-6.7248	-6.7206	-6.2193	-7.9304	-8.6612	-7.5954	-7.1672	-6.5624	-6.154	-8.8627
8.1606	7.6222	8.2236	9.057	8.0884	7.4998	7.5432	8.755	8.9613	7.5426	8.3094	8.6561	9.4796	8.5954	7.708	9.6899	7.1923	7.4237	8.8931	9.2672	8.9699	7.9165	9.1728	8.9972	9.9624	8.0406	10.355	9.199	9.1482	8.8729	9.3836	8.8255	8.4467	8.7413	9.0238	7.7055	7.8852	9.5269	8.4321	7.8019	8.6227	8.5811	7.8567	9.3768	7.7697	8.9905	8.1343	8.8058	9.4756	8.3767
-4.6671	-4.1654	-4.3591	-2.9817	-3.3713	-3.7942	-4.3965	-3.4269	-3.7037	-1.47	-3.1389	-2.813	-3.0591	-4.4758	-1.6955	-3.3418	-3.7259	-4.0277	-3.9777	-3.9471	-3.3936	-4.5744	-3.6103	-3.2737	-4.0463	-4.3244	-3.6129	-2.6655	-2.9064	-3.6814	-2.9323	-2.3591	-3.7389	-2.0691	-3.7147	-3.5931	-3.4921	-2.7376	-3.0345	-2.839	-2.7702	-2.7335	-3.3542	-2.6109	-2.167	-3.398	-3.5718	-3.8057	-3.9739	-4.3665
-7.6305	-10.914	-8.1734	-8.5107	-10.351	-10.987	-8.5763	-10.025	-6.821	-11.17	-8.8864	-10.068	-9.6351	-9.3762	-9.6334	-9.2168	-10.925	-9.7457	-9.1839	-8.5658	-9.0927	-11.374	-8.8114	-8.863	-8.0401	-10.034	-11.008	-10.53	-10.368	-9.0299	-8.5905	-8.0732	-9.3139	-9.418	-9.0491	-9.0855	-9.4415	-8.6102	-9.248	-9.7006	-8.0481	-7.9812	-9.9413	-8.4591	-8.5948	-8.0974	-8.6114	-8.3921	-8.3915	-7.9169
5.5688	5.7916	6.945	6.7622	7.0567	9.4949	7.0694	6.0179	6.0858	5.4354	8.2814	6.6259	5.9459	8.3175	6.1982	7.8024	5.047	7.3238	6.8568	6.7545	4.7238	7.3184	6.0146	6.7437	6.8735	6.2763	6.4912	7.4019	7.0243	7.1225	6.9419	6.2688	5.8192	6.5032	5.0852	5.9472	9.2632	6.6304	7.8466	5.6256	5.0795	6.3281	8.4185	6.2244	6.6439	7.5633	5.0276	6.4794	6.4498	6.2862
0.8866	1.7444	-0.18948	0.76353	1.0542	0.81769	1.6237	-0.20019	0.10263	1.6949	1.1538	0.54008	0.5287	1.6185	0.97896	2.639	1.4137	0.90498	1.6912	0.90551	0.13209	1.9418	1.3457	0.30401	1.5424	1.8362	0.97516	0.27156	1.7704	1.7492	0.61807	1.3389	1.5232	1.5613	2.1761	3.4181	1.5549	0.79348	2.4353	2.2094	1.4423	0.153	2.092	1.7958	1.0584	0.85509	2.0708	0.85756	-0.36139	0.67998
-1.102	-0.87354	-1.2821	-0.58804	-1.7255	-0.67121	-0.92453	-2.8411	-1.1032	-0.43219	-1.7568	-0.77854	-2.6684	-3.1349	-0.56094	-2.1405	-0.63382	-1.9204	-0.55483	-0.54381	-1.319	-0.35106	-1.3263	-2.2389	-0.57287	-0.81605	-0.31766	0.049427	-0.53271	-1.8664	-1.0918	-0.97711	-0.93329	-1.8023	-2.325	-0.17747	-1.0559	-0.31473	-0.70265	-1.4956	-1.5195	-0.98267	-0.86711	-2.4859	-1.6246	-1.6531	-1.1799	-1.0148	-1.9496	-2.4622
-0.09024	-0.66573	-0.58092	-2.1979	0.14205	-0.9254	-1.5149	-2.0879	-3.8103	-3.0398	-2.4315	-0.83603	-2.2502	-2.2665	-1.404	-2.0171	-2.2015	-1.6237	-1.8908	-0.9645	-3.094	-0.48478	-2.058	-2.0552	-0.57349	-3.0614	-1.9122	-1.2125	-2.1016	-0.46338	-0.17009	-0.54593	-3.2117	-1.0272	-0.24415	-1.7556	-0.63086	-1.4363	-0.60073	-2.1732	-1.4708	-0.56034	-2.2423	-0.12081	-0.74831	-1.9287	-1.1126	-1.1183	-2.286	0.17344
-10.195	-12.214	-11.319	-13.285	-10.922	-9.987	-10.15	-11.565	-10.314	-10.59	-12.648	-10.837	-10.673	-10.701	-11.402	-11.653	-10.864	-10.203	-13.305	-10.567	-10.292	-9.7483	-11.149	-10.374	-10.952	-11.482	-12.462	-10.765	-10.828	-9.9649	-9.8674	-12.401	-11.027	-10.206	-10.397	-11.913	-10.137	-9.877	-11.263	-9.3539	-10.489	-10.818	-10.985	-10.631	-12.596	-11.933	-9.313	-10.24	-9.6109	-12.516
-21.669	-22.948	-22.988	-23.275	-21.183	-21.473	-24.068	-23.132	-22.934	-23.23	-21.096	-22.673	-22.233	-21.429	-23.3	-21.983	-21.478	-22.321	-22.636	-23.981	-22.218	-21.751	-22.835	-21.995	-21.705	-22.187	-21.562	-22.793	-19.082	-22.567	-22.204	-22.332	-22.264	-22.177	-21.927	-20.127	-21.982	-22.532	-22.838	-20.784	-22.72	-21.979	-21.862	-21.54	-20.639	-23.47	-22.035	-20.326	-22.261	-24.115
-0.22689	-2.9521	-1.2004	-2.6252	-0.75115	-0.28484	-1.3239	-0.62527	-0.45993	-1.1438	-1.038	-0.73863	-2.7202	-1.1191	-2.3537	-2.6822	-1.053	-1.3935	-2.4018	-0.29223	-0.35108	-1.1901	-0.64752	-1.7942	-1.31	-2.2317	-2.5126	0.038611	-0.083849	-1.4032	0.68297	-0.33974	-0.73816	-1.6784	-1.5644	-1.4637	-1.1219	-1.4727	-0.92439	-1.636	-1.0524	-2.107	-1.5072	-2.6565	-1.4979	-1.5173	-0.69654	-1.4397	-2.0066	-0.74544
-2.0476	-1.8669	-1.8392	-2.3021	-1.4288	-1.3524	-0.92589	-2.1749	-1.625	-2.3982	-1.7235	-1.5996	-1.5883	-2.2432	0.023802	-2.4156	-0.68381	-2.3575	-1.6199	-2.0908	-1.386	-1.5201	-1.5282	-1.2463	-2.418	-2.0161	-0.076815	-0.89165	-1.4576	-1.4736	-0.10596	-2.6103	-1.9076	-2.2064	-2.2211	-1.5908	0.53224	-0.97846	-1.5286	-0.32951	-1.5671	-1.7178	0.25617	-0.39029	-1.853	-2.1122	-1.6144	-1.6838	-2.948	-1.9968
-1.9155	-3.1713	-2.0329	-1.5388	-4.9372	-2.2375	-2.3729	-2.5258	-2.8016	-0.57128	-1.873	-4.267	-1.2752	-3.8353	-0.93716	-2.0111	-2.5718	-3.2983	-1.0407	-1.5359	-2.111	-3.2633	-2.5797	-2.064	-2.4812	-1.5043	-0.88054	-2.7902	-4.0962	-0.77589	-1.012	-3.0407	-2.5087	0.064077	-1.9056	-3.8375	-3.1887	-2.5963	-2.7898	-2.171	-1.311	-2.5273	-2.6396	-3.231	-2.1028	-2.6744	-1.6958	-2.3778	-3.3002	-2.0828
-20.873	-22.416	-23.745	-22.81	-21.379	-22.227	-21.878	-23.334	-21.027	-22.595	-21.539	-22.136	-22.563	-21.638	-20.928	-21.166	-23.784	-20.814	-22.137	-21.557	-23.707	-20.645	-22.18	-21.589	-22.555	-21.622	-22.589	-21.682	-21.58	-21.93	-21.258	-21.818	-22.615	-23.318	-20.646	-23.169	-21.383	-23.335	-22.51	-22.997	-22.099	-22.604	-22.589	-22.401	-23.969	-23.691	-22.067	-19.628	-20.897	-20.206
-11.961	-12.722	-12.602	-9.2566	-11.325	-10.442	-10.842	-9.3158	-10.267	-11.08	-9.7175	-11.061	-11.482	-10.853	-11.701	-11.571	-9.7195	-11.457	-11.163	-12.53	-10.965	-11.258	-10.308	-10.873	-10.176	-11.162	-10.451	-11.151	-12.497	-10.018	-10.257	-9.9315	-10.814	-9.4485	-10.554	-10.829	-10.41	-10.644	-10.137	-10.757	-9.9985	-10.879	-11.26	-9.97	-9.7113	-12.069	-11.164	-10.195	-12.143	-9.7972
-19.969	-21.147	-20.548	-20.842	-21.42	-20.71	-19.712	-21.187	-20.269	-21.222	-20.333	-19.379	-20.036	-20.08	-21.172	-20.643	-18.668	-20.252	-21.133	-19.512	-20.362	-19.866	-20.461	-19.697	-21.74	-22.585	-20.115	-19.575	-22.046	-20.646	-21.06	-21.211	-19.809	-21.385	-20.55	-20.808	-19.274	-20.229	-19.539	-20.369	-21.597	-20.39	-20.778	-21.838	-20.084	-20.557	-21.844	-20.151	-20.635	-20.807
-12.248	-10.477	-10.934	-9.1471	-10.998	-11.345	-11.512	-11.949	-10.747	-10.411	-9.4036	-10.997	-10.915	-10.083	-10.756	-12.057	-11.204	-11.106	-10.784	-9.1462	-10.549	-11.744	-10.579	-11.366	-9.5121	-8.6581	-11.658	-9.9048	-9.5124	-11.662	-10.807	-10.516	-10.821	-9.0141	-10.994	-10.577	-10.358	-9.4005	-11.923	-10.504	-11.783	-10.708	-11.624	-11.556	-11.366	-11.852	-9.7057	-9.6541	-11.179	-11.471
-14.263	-13.966	-15.049	-14.012	-13.308	-13.686	-13.947	-14.169	-14.54	-14.454	-14.226	-14.93	-14.629	-15.414	-14.638	-15.129	-15.084	-16.093	-14.591	-14.082	-15.008	-13.225	-14.571	-14.194	-14.263	-14.765	-16.369	-15.088	-14.608	-15.109	-14.539	-14.389	-14.019	-14.786	-15.071	-14.682	-14.539	-14.977	-14.33	-13.994	-14.177	-13.95	-17.001	-12.722	-16.07	-15.879	-13.519	-12.644	-13.407	-15.002
-0.62837	0.62048	-1.9962	-1.0546	0.025059	-1.8608	-1.0559	-1.627	-2.5941	-1.7622	-2.0963	-1.1371	-0.30212	-2.0334	-0.4468	-2.1364	-2.3713	-0.99902	-0.10785	-2.929	-1.8921	-0.57904	-1.7334	-0.62988	-1.0681	-1.5283	-0.86099	-1.6841	-1.3752	-0.59372	-0.63931	-2.1703	0.024495	-1.0246	-0.75855	-1.7873	-3.1934	-1.1265	-2.3785	-3.7596	-1.0295	-1.9162	-2.2896	-2.251	-2.4706	-0.51325	-1.469	-1.2049	-0.46801	-1.7706
-8.9697	-9.7481	-8.5849	-8.212	-8.2266	-8.0469	-8.3495	-8.799	-10.703	-10.745	-9.01	-10.36	-8.9819	-9.6147	-10.464	-8.2017	-8.8783	-10.348	-8.0838	-9.7904	-9.9751	-8.5785	-9.6695	-9.1228	-9.1992	-8.0081	-8.8622	-8.1202	-10.416	-9.3608	-9.9877	-10.08	-10.311	-9.7678	-9.6875	-8.5483	-9.3661	-9.1892	-9.0904	-9.6538	-8.097	-9.7449	-9.9862	-8.6576	-8.9979	-9.7669	-8.1892	-9.3999	-9.783	-10.023
2.3565	2.545	4.6357	1.9808	1.9968	3.5808	1.3669	2.6664	3.7165	3.0086	3.1625	2.1626	3.0162	2.6045	2.8317	1.9503	2.9433	2.3609	3.0128	1.9061	5.2288	1.4271	2.3558	1.6362	4.1898	3.7684	2.9233	1.8909	1.6153	2.6258	1.9148	1.8247	1.9492	3.0212	2.0894	1.7124	3.5929	1.6283	2.3671	2.6291	2.0681	3.5541	3.3498	0.31004	1.9755	2.9093	2.7253	1.6941	1.6137	3.2638
6.087	6.0137	7.0991	6.3425	5.9942	8.2196	7.0609	6.854	6.0392	8.6802	6.4757	5.8905	5.8949	7.0939	7.7429	7.2084	6.6164	7.0673	6.2334	7.655	6.3375	5.5812	7.5333	6.3724	6.6594	6.4167	5.9247	6.9246	7.4902	4.7677	6.9508	7.5	6.3639	6.7308	6.7932	8.2088	7.1899	5.9846	7.0354	6.6697	7.351	6.2658	6.4852	6.4767	8.1398	7.904	7.6163	7.834	7.3083	6.6162
-7.7265	-3.976	-6.4823	-5.8526	-4.2312	-6.0027	-5.0926	-6.5462	-5.1563	-4.6473	-6.0508	-6.2351	-5.0262	-4.2033	-4.0455	-7.006	-5.1386	-5.2168	-5.1396	-7.2834	-6.2876	-6.2562	-6.3616	-4.4399	-4.3443	-6.0303	-3.593	-5.5419	-5.3235	-5.0426	-5.2055	-5.8117	-4.7129	-6.0412	-6.4488	-3.9336	-6.1322	-5.0555	-5.0934	-7.0013	-7.2975	-6.0365	-6.3871	-5.6394	-5.0687	-6.1382	-4.2841	-5.3068	-6.1755	-6.5219
5.0032	3.3888	5.1848	4.079	5.3169	5.5818	4.279	4.0344	5.0803	4.2955	3.9185	2.9811	5.0534	6.0047	5.1828	5.0421	4.8413	3.1466	2.8517	3.561	4.7959	5.305	3.0956	4.1436	2.5758	4.6914	3.9795	4.8333	3.517	3.7624	5.2329	5.8608	3.9817	3.7597	3.7923	3.9114	4.632	4.9931	3.9044	4.1574	3.5733	4.8209	3.4201	3.8873	4.1621	5.0488	4.9945	4.6014	4.0696	5.5166
1.2839	0.035755	-0.16395	-0.25993	0.048473	-1.2409	1.2806	1.2967	0.72838	-0.78095	-0.21194	0.74177	-0.70192	-1.1445	-0.66427	-1.0773	0.4026	-0.02795	0.50338	-0.30841	0.67797	0.53666	1.3093	1.4537	-0.037909	-0.47224	0.54677	-1.3726	0.53337	-0.84698	0.19497	-0.15812	0.28959	1.1987	0.041409	0.13865	-1.1183	1.2412	1.8574	0.93376	1.0728	-0.94239	-0.65711	-1.4072	0.49641	0.85388	-0.054649	-0.65844	-0.5603	-0.5116
-5.7292	-5.3357	-5.5506	-3.2072	-4.7638	-4.1522	-3.6985	-5.7469	-4.3274	-4.1055	-4.7205	-5.3873	-4.2858	-4.1525	-3.8204	-4.7815	-3.8886	-4.3612	-5.2487	-5.7838	-6.082	-3.6814	-5.1083	-4.7454	-3.4803	-4.1906	-4.3535	-5.4914	-5.7103	-5.1033	-4.6387	-4.94	-4.0379	-4.6839	-3.5759	-4.8845	-4.7124	-4.1638	-5.1321	-5.3718	-4.7972	-3.8066	-2.6313	-5.6126	-4.2083	-5.3143	-3.7405	-4.6512	-3.4693	-3.2073
-7.5649	-9.748	-9.2815	-9.6861	-9.8895	-9.7586	-9.8009	-9.4528	-9.2508	-10.803	-9.5941	-9.8244	-11.109	-10.398	-9.9066	-8.8424	-7.6089	-8.1076	-8.6417	-9.9702	-10.238	-9.0804	-10.414	-10.014	-9.1541	-8.8072	-10.192	-9.501	-10.499	-11.572	-9.2421	-10.119	-9.3789	-8.6814	-9.3629	-9.2559	-9.3971	-8.5	-8.7282	-9.6993	-9.4894	-9.992	-10.137	-8.7216	-9.3877	-8.8805	-9.1959	-9.4953	-8.9547	-8.6143
-0.033516	-1.7666	0.44399	-0.08814	0.79185	-0.73925	1.9805	-1.6469	1.0635	-0.17631	1.224	1.746	-0.68859	0.42096	-0.40379	0.36948	-0.029365	-0.47723	0.19457	-0.21638	0.23337	0.46163	-0.33125	0.34857	-2.0556	-0.51597	-0.37438	-0.030928	-0.25851	0.16118	-0.72379	-0.084209	-0.21711	0.14004	0.55895	-0.81822	-0.26405	-0.26157	0.59342	0.70399	0.70449	-0.53098	-1.1279	-0.42652	0.99748	0.24387	0.81045	0.01212	1.5296	-0.87041
-1.61	-2.742	-1.9412	-2.8865	-2.138	-3.6586	-2.0434	-2.411	-2.5901	-2.6635	-3.7887	-1.3821	-3.1697	-2.1465	-1.9155	-2.3971	-2.3719	-3.3801	-2.0552	-2.0511	-3.296	-1.2716	-2.8525	-3.4729	-2.9471	-3.1448	-2.9487	-2.7158	-3.9893	-3.5078	-3.4303	-2.9345	-2.5257	-2.775	-2.2	-2.3912	-2.2154	-2.5726	-2.2513	-2.3206	-1.2147	-3.9061	-2.1318	-3.2886	-2.1167	-1.5798	-3.4337	-1.0904	-1.8066	-2.1336
0.012158	-0.36108	-1.4445	-1.7929	-1.5544	-1.3894	-1.3932	-1.5458	0.57964	0.88133	-1.2186	-2.0827	-1.9168	-2.3162	-1.2991	-0.73547	-0.29772	-1.5162	-0.53738	-0.80945	-1.9916	-0.4844	-0.56009	-0.62437	-1.0248	-0.72452	-0.64912	0.11167	0.92475	-1.7638	-2.1245	-0.57065	-0.51939	-0.58029	0.22971	-0.98365	-1.4674	-0.0077476	-2.0691	-1.125	-1.0389	-2.1553	-0.46528	-1.3873	-0.67104	-2.962	-3.2334	-0.85752	-1.6532	-0.28422
-1.8088	-3.878	-4.2624	-2.3535	-3.1458	-1.9853	-2.8301	-4.1231	-2.0794	-2.0155	-4.8434	-2.3457	-4.6264	-4.3234	-3.374	-2.3666	-3.2435	-1.8708	-3.4059	-4.7568	-3.1672	-4.8508	-2.9324	-4.2239	-3.2976	-4.9404	-3.2553	-2.8439	-3.0246	-4.3347	-2.7564	-3.3303	-1.9984	-4.3671	-3.1543	-2.6973	-4.3525	-3.7704	-1.8144	-3.6143	-4.6317	-3.5845	-3.4644	-3.0571	-2.083	-3.1969	-1.9456	-2.606	-2.6414	-3.2473
-11.943	-12.026	-13.387	-13.517	-14.175	-12.803	-12.173	-12.2	-13.115	-11.839	-13.193	-14.273	-13.257	-12.616	-13.462	-14.468	-13.891	-13.59	-10.374	-12.011	-13.816	-12.565	-12.934	-12.371	-13.244	-13.113	-11.704	-13.798	-13.787	-12.101	-13.977	-11.862	-13.279	-13.526	-13.425	-14.7	-12.891	-13.869	-12.477	-13.484	-14.039	-13.679	-13.533	-12.993	-12.163	-12.864	-13.621	-13.666	-11.519	-10.487
1.7645	1.4926	1.1128	4.6568	1.7914	5.1622	3.1571	1.7803	2.782	3.1878	2.6222	2.4594	3.0088	4.0428	3.5565	3.302	2.9763	2.1322	3.3658	2.1198	1.9606	2.2711	4.1998	3.5562	2.5546	2.0154	3.7583	2.814	2.7743	4.5614	4.3906	3.5663	3.9799	2.5598	4.1899	1.9434	3.614	2.4699	4.443	3.4806	5.1573	4.5282	2.8627	4.0308	4.253	4.1475	3.3099	3.1873	2.093	2.4004
11.366	9.6115	9.4242	9.8007	8.9076	10.588	9.444	9.3831	10.068	11.067	10.804	9.5947	8.9252	8.4554	9.0443	10.488	10.202	9.7115	9.7358	10.959	9.1027	8.8085	9.7454	9.6676	11.049	10.403	9.2081	9.1569	10.294	9.2239	10.611	8.9713	9.9594	9.3369	10.323	7.8729	7.4416	11.964	8.6306	9.6825	10.886	10.076	8.6079	10.738	9.5497	12.141	10.724	8.5592	9.4314	11.006
-7.1375	-9.4656	-7.0141	-9.3883	-8.8513	-7.4552	-9.5399	-7.9568	-7.3707	-8.5463	-8.3643	-8.1011	-10.033	-9.4214	-9.7215	-9.3857	-10.955	-9.1684	-9.9625	-8.2489	-9.215	-8.5672	-9.2684	-9.6905	-8.8205	-9.6413	-9.892	-9.6835	-10.729	-9.5188	-7.6936	-9.473	-8.8337	-8.7284	-8.4954	-7.1615	-8.7449	-8.0787	-8.3863	-8.743	-10.032	-8.6819	-9.2398	-8.401	-10.094	-8.7409	-8.2462	-7.6506	-9.6378	-9.4619
-10.842	-11.14	-10.855	-11.273	-12.014	-11.558	-12.564	-12.836	-11.297	-9.9143	-10.533	-12.345	-10.465	-10.836	-12.394	-11.532	-11.608	-11.962	-11.136	-10.989	-13.486	-11.615	-12.392	-11.27	-10.69	-11.924	-11.168	-12.097	-10.979	-10.489	-11.317	-10.244	-11.354	-8.9753	-10.895	-12.806	-11.335	-11.91	-11.296	-12.254	-10.102	-11.044	-11.458	-12.924	-10.828	-11.883	-11.403	-11.986	-13.013	-11.798
8.8913	9.606	8.6686	7.2633	8.9584	8.4714	8.8841	9.1868	8.7196	7.4639	10.58	8.4119	10.19	8.0793	7.975	10.596	8.2961	10.012	8.1762	7.6609	7.8629	9.3187	8.1036	9.2959	8.9019	8.2796	8.6194	8.6028	9.5654	8.7148	7.6587	9.5119	8.653	7.8495	9.4071	8.4724	9.0936	8.6915	10.215	10.174	7.0208	6.9994	7.8012	8.792	8.661	8.485	8.8019	7.6112	7.8751	7.9475
-11.169	-9.101	-11.665	-10.212	-10.301	-10.952	-11.043	-11.37	-11.079	-9.3639	-11.192	-11.513	-11.408	-11.334	-11.482	-12.597	-11.436	-9.9801	-9.4792	-10.615	-11.68	-10.622	-10.325	-10.455	-11.362	-9.1728	-11.633	-12.115	-9.4684	-10.265	-10.709	-10.206	-9.587	-10.538	-9.3196	-10.903	-10.351	-12.147	-9.4388	-11.281	-10.919	-10.835	-10.224	-10.129	-10.296	-8.6753	-11.118	-11.06	-11.255	-10.362
8.3957	7.9273	8.2907	9.2385	8.4117	7.7845	6.9277	9.4061	6.5488	6.9787	8.6546	8.5056	7.6002	8.3004	7.7051	7.5213	9.1276	8.3994	7.728	7.6608	7.7167	8.129	8.6831	7.8583	7.3853	9.5287	8.5374	8.5042	9.2376	7.698	8.84	8.3669	7.7464	8.5815	6.603	9.622	7.5391	7.1762	8.1591	8.0035	7.4533	9.5851	8.7986	7.0617	8.0574	6.3471	7.1968	7.0556	7.6144	7.1819
4.3602	5.7227	5.7436	5.7119	6.034	4.4581	4.3177	4.2327	4.621	4.3048	4.9883	5.5198	5.3272	5.5154	5.9086	4.6433	6.689	3.8103	4.0998	3.1604	6.939	3.8128	4.7644	6.565	5.0522	5.6556	6.3669	4.5049	5.0558	4.338	6.8016	4.3737	4.8942	3.6475	5.6057	5.4387	5.322	5.7933	4.9251	5.0843	5.4031	4.9256	4.7586	5.9832	5.5333	6.5579	4.8674	3.5427	5.2729	3.3258
-14.056	-13.512	-13.748	-14.372	-14.925	-14.643	-15.691	-14.969	-13.223	-14.429	-13.648	-15.584	-14.358	-14.76	-14.626	-14.628	-16.142	-13.142	-15.101	-15.775	-15.079	-14.969	-15.592	-14.702	-16.037	-13.899	-15.684	-15.667	-14.683	-14.379	-16.044	-14.672	-15.364	-13.288	-15.273	-14.489	-14.494	-12.749	-14.305	-15.606	-13.566	-15.37	-12.601	-16.291	-15.6	-13.844	-16.397	-15.743	-15.143	-14.239
-8.2344	-9.1769	-9.8051	-8.6683	-8.8618	-7.2358	-10.068	-9.3867	-7.9933	-10.282	-9.5721	-9.8016	-8.6732	-9.9843	-7.8227	-8.3152	-9.757	-8.6994	-8.5789	-8.8165	-10.844	-9.0396	-8.1588	-8.3422	-9.2148	-7.9153	-7.695	-9.5985	-9.1904	-9.6049	-8.8244	-10.081	-9.3377	-9.5917	-8.2208	-8.3263	-9.5673	-10.192	-9.1317	-9.7866	-10.299	-9.4854	-10.706	-7.6202	-7.8026	-9.8047	-8.5455	-8.1035	-10.104	-10.292
-0.65969	-0.65783	-0.57082	-2.1228	-2.3746	-1.1541	-1.3959	-1.8824	0.016523	-3.1544	-1.2443	-2.3453	-0.13827	-1.6118	-0.83357	-0.6298	0.17216	-1.8691	-1.3586	-1.3992	-0.2698	-0.74617	-0.53257	1.0703	-1.5429	-1.2497	-0.56881	0.31753	-0.18116	-1.9166	-0.71653	-0.68463	-0.71243	-2.7627	-0.88947	0.57335	-2.9644	-1.8851	-0.26246	-2.2713	-0.86598	-2.2896	-3.8748	-1.304	-1.0371	-0.92863	-0.38525	0.35592	-0.52088	-0.59066
-10.324	-8.3515	-11.626	-8.9755	-9.2747	-9.0894	-10.969	-9.5671	-10.092	-9.6188	-10.143	-9.4731	-11.976	-9.7245	-10.399	-9.124	-10.535	-10.979	-10.058	-10.381	-9.6288	-10.017	-10.21	-10.912	-11.543	-10.103	-10.557	-9.4765	-10.373	-11.454	-9.8666	-11.695	-11.186	-11.873	-10.824	-11.367	-9.88	-10.502	-11.274	-8.9249	-9.9091	-11.661	-11.024	-10.265	-11.49	-10.031	-9.1381	-9.0303	-9.2021	-10.405
-1.7976	-2.7419	-2.2765	-1.4053	-2.6678	-1.78	-2.7062	-1.011	-1.1606	-2.7104	-2.64	-3.6943	-1.6069	-0.58009	-4.1653	-2.6136	-1.1962	-2.0528	-1.4642	-0.60307	-2.523	-2.4847	-1.3615	-1.9292	-2.4923	-3.1183	-3.8215	-2.9042	-2.5498	-2.3881	-2.5115	-2.3859	-3.2619	-2.6619	-3.3154	-2.1739	-1.6328	-2.3843	-2.9681	-3.3261	-2.4739	-2.796	-2.8117	-3.4168	-2.2706	-1.2621	-2.4618	-2.3492	-2.1389	-3.1653
0.59612	0.71178	-0.38387	0.50087	0.14599	0.7726	-0.6493	0.57198	-1.6806	-1.3211	-0.21542	0.23606	0.16372	0.83069	0.21786	0.45333	0.55338	-0.34605	0.25143	0.33903	0.5106	0.97932	-1.3127	-2.0988	1.4268	0.054655	-0.17328	-0.34785	1.2754	0.5817	0.24861	0.42643	0.45498	-0.5164	-0.21295	0.60143	-1.0948	0.77152	0.12866	0.14238	0.70744	0.66419	0.019692	-0.3675	0.025315	0.87958	1.0055	-0.12421	-1.0327	2.2548
-10.628	-10.535	-9.6287	-10.778	-9.6049	-9.952	-11.839	-10.622	-10.352	-8.7787	-9.4224	-9.4701	-9.9421	-11.344	-9.971	-9.3965	-10.473	-9.015	-11.076	-9.4079	-11.636	-7.8263	-8.7159	-9.001	-10.583	-10.934	-11.304	-10.537	-11.008	-8.893	-10.093	-11.716	-9.5277	-10.214	-11.225	-8.4198	-9.1904	-8.9248	-9.4758	-9.4342	-8.8344	-11.781	-10.57	-10.676	-11.109	-11.38	-9.0643	-11.506	-10.627	-10.301
-1.846	-0.24273	-0.70921	0.38302	0.20278	-0.4965	-1.1128	0.14092	0.15919	-0.24862	-1.0234	-0.33761	-1.2432	-1.0185	-0.75142	-1.6726	-1.1154	-0.39839	-0.49977	-0.57797	-0.96883	-1.1964	1.2413	-0.56905	-0.8956	1.1762	-0.36711	-1.3823	-0.16322	-1.1919	-0.36557	-0.70488	-0.92589	-0.14285	-0.84045	-0.35106	-1.097	-1.0799	-2.0548	-0.94948	0.58744	-1.8936	-0.55953	-1.2473	-3.0217	-0.16571	-0.8633	-0.72345	-0.67217	-0.37969
3.1852	2.914	2.6179	3.0609	0.18137	2.5492	2.5985	2.0667	-0.28309	2.5169	1.8146	1.4007	1.7899	1.3632	1.7157	1.4207	2.2131	1.3863	2.1553	2.2202	0.64682	1.0548	2.249	2.1753	1.08	2.1792	1.2516	0.89319	0.47799	3.0199	1.2148	1.4688	1.0698	1.9871	1.749	2.6713	1.9226	-0.29883	1.4982	2.4218	0.90704	0.95141	2.2911	1.1281	2.0846	2.6634	2.3107	2.0238	1.282	1.0335
-2.064	-1.0677	-2.4268	-1.678	-2.0084	-0.10702	-1.2243	-1.7677	-1.6145	0.41728	-0.90202	-0.68165	-1.9527	-0.90278	-1.7189	-1.9895	0.10536	-1.7486	-1.0866	-2.0263	-1.3304	-2.0378	-3.6595	0.68441	-0.87294	-1.6799	-0.9007	-2.4429	-1.87	-1.0413	0.98083	-1.9942	-1.3211	-0.44909	-1.3713	-1.9213	-1.6165	-1.4665	-2.6124	-2.1124	-2.5614	-0.051571	-0.9355	-2.164	-0.27091	-1.0142	-2.2204	-0.84223	-0.62367	-0.48014
-3.7484	-4.0651	-4.6579	-3.0402	-2.9347	-3.3904	-3.0255	-2.3232	-3.9768	-5.0266	-4.5292	-1.8943	-2.1019	-3.5215	-3.2245	-3.5111	-3.9899	-3.2845	-2.4616	-3.2143	-4.8271	-4.3885	-2.5152	-2.9382	-1.7845	-4.2646	-4.0409	-3.3685	-4.0837	-5.7674	-3.0066	-3.2343	-3.5792	-3.1393	-4.9706	-4.0462	-4.0578	-3.8574	-3.8065	-2.4795	-4.6379	-4.5231	-4.5896	-3.4257	-3.9206	-4.3524	-2.4741	-2.9963	-3.7166	-4.3541
-1.9248	-0.23671	-0.15302	1.0994	-0.81026	-1.2778	-1.3566	-0.64195	0.84558	0.27396	-0.1663	0.23038	0.63421	0.26541	-0.51695	0.61898	-1.1915	-0.2154	-1.626	-0.18714	-1.8844	0.25883	-1.582	-1.0111	-1.1511	-0.65111	-0.2029	-1.4445	-0.12371	-1.2669	-0.81471	-0.96853	0.4808	-1.2248	-1.5438	-0.62697	-0.92217	-0.85337	1.1969	-0.44808	-0.95104	0.26837	-1.4217	0.57456	-0.96566	0.40799	-2.4725	0.70321	-0.63606	-0.83453
-21.007	-23.266	-19.806	-20.883	-19.826	-19.041	-19.084	-21.481	-20.536	-21.286	-19.342	-18.592	-20.477	-20.756	-19.796	-21.574	-21.225	-21.991	-21.032	-19.808	-20.419	-21.175	-20.477	-19.719	-19.476	-21.106	-20.76	-20.509	-20.48	-19.277	-21.035	-21.595	-19.84	-21.426	-19.424	-21.469	-22.05	-21.497	-20.475	-21.034	-20.69	-19.68	-19.694	-21.479	-21.518	-21.011	-21.337	-20.61	-20.209	-18.606
6.1099	7.819	6.1297	7.2068	7.7483	6.6542	7.5757	7.9044	8.1038	6.0527	6.3123	6.4382	9.2212	7.0366	6.1908	7.8354	7.4766	7.349	7.0384	5.55	7.8814	7.068	8.2365	6.9176	8.141	6.7468	6.2188	7.0144	6.0729	8.1604	7.8771	7.4407	5.2993	6.8605	5.6227	6.5154	7.3496	6.2005	5.405	7.1074	5.3089	5.628	7.418	6.7106	6.9836	6.972	6.9563	7.0426	8.1105	7.4261
-4.3991	-3.6868	-3.5974	-3.4089	-2.8416	-1.4619	-4.2453	-2.8129	-4.4704	-3.4776	-3.9581	-2.4076	-4.4777	-3.8124	-2.7971	-4.0818	-5.2068	-4.9165	-2.4897	-3.1378	-2.9029	-3.8935	-5.0285	-3.7565	-4.9813	-2.0657	-3.5806	-2.9168	-3.6554	-4.1694	-2.7888	-3.297	-4.5366	-2.8157	-5.38	-4.3871	-3.0435	-4.0321	-4.4703	-1.9365	-4.918	-3.3618	-3.0119	-4.5451	-3.4541	-5.0813	-2.8212	-4.8932	-4.861	-3.3027
-5.2881	-4.9871	-5.761	-5.9538	-5.929	-5.7537	-6.1623	-5.5404	-5.8534	-5.7436	-5.1629	-6.2144	-6.6771	-5.7297	-4.9735	-5.7908	-6.4124	-5.0787	-5.6729	-5.4043	-5.1865	-4.8934	-5.702	-4.7786	-6.0731	-5.4029	-5.048	-4.7741	-5.7237	-5.7568	-5.0314	-4.5961	-4.7648	-5.3421	-5.7153	-4.5299	-7.1073	-3.7376	-5.1043	-5.9289	-4.491	-3.6525	-5.223	-6.7726	-5.3425	-5.1847	-5.5532	-6.0929	-5.4945	-6.0599
-13.036	-11.142	-12.875	-12.437	-12.904	-11.506	-14.788	-13.71	-12.3	-13.46	-12.888	-13.669	-13.251	-12.963	-11.865	-13.109	-11.992	-11.679	-13.381	-12.646	-11.727	-12.916	-12.486	-13.009	-13.202	-14.563	-11.083	-12.202	-12.347	-12.555	-12.407	-12.504	-13.37	-13.139	-11.877	-14	-12.627	-12.545	-13.384	-13.817	-13.966	-11.205	-11.725	-11.622	-12.873	-13.003	-11.845	-11.981	-13.707	-13.611
0.08282	0.22779	1.7724	0.11041	-0.73598	0.56556	0.67815	0.050828	-0.67838	-0.3921	0.45324	-1.1139	-0.85111	0.48118	-0.84065	-0.37679	1.592	1.3141	-0.40056	-0.90362	-1.4644	-1.3024	0.85276	0.1315	-0.18369	-0.38933	-1.5406	-0.51095	-0.21715	2.351	0.051893	1.7906	0.98473	-0.11366	0.18445	1.0177	-0.16862	-1.7594	-0.20551	-0.30018	0.033749	1.4886	0.11643	-0.70241	0.27712	0.67227	0.78775	-0.79067	0.18269	1.7066
-12.105	-11.659	-12.17	-11.333	-11.101	-12.557	-12.252	-12.135	-11.478	-10.457	-11.863	-11.882	-11.94	-10.416	-11.56	-12.409	-13.677	-12.346	-11.096	-12.33	-12.853	-9.8939	-11.913	-10.897	-13.738	-10.912	-12.7	-11.643	-10.578	-11.942	-11.084	-11.84	-11.068	-12.554	-13.375	-11.937	-11.411	-11.834	-13.925	-10.923	-11.061	-11.151	-11.771	-11.092	-13.846	-12.943	-11.342	-12.161	-10.679	-11.036
-10.45	-10.227	-10.702	-10.324	-11.211	-10.357	-11.005	-11.097	-8.8807	-9.3567	-9.5182	-11.536	-9.9643	-9.2546	-10.255	-9.7369	-10.547	-9.8374	-10.152	-9.4879	-10.189	-10.915	-8.8214	-9.8022	-9.8306	-9.6763	-11.045	-8.9922	-9.7159	-9.6345	-9.7055	-9.8769	-10.335	-10.434	-8.6873	-10.127	-8.1844	-11.121	-10.074	-9.6534	-9.0158	-11.896	-10.055	-7.8669	-11.453	-11.391	-11.368	-10.57	-10.033	-9.6138
7.363	6.6799	7.807	9.5712	6.9306	7.2649	7.3441	8.793	7.2893	8.0499	9.0063	7.7653	7.9945	8.5513	8.3899	7.7172	7.5165	8.5421	8.7596	8.3254	7.3692	7.8742	9.3951	8.3991	8.7042	7.7456	8.3528	9.5546	8.0705	7.4937	8.2968	8.8278	9.3198	8.3818	7.7795	9.8305	7.7862	7.2862	6.6464	6.5586	7.811	8.9571	9.5689	7.8634	6.559	8.6023	9.5854	6.9395	7.3344	7.763
-11.78	-12.508	-13.211	-13.985	-14.196	-13.782	-14.044	-12.389	-14.124	-14.895	-13.407	-13.136	-13.897	-12.291	-15.464	-12.297	-15.146	-12.631	-13.589	-12.415	-14.581	-12.922	-12.296	-12.137	-13.516	-13.167	-12.469	-13.204	-13.698	-14.04	-12.626	-14.313	-13.135	-12.916	-14.12	-13.685	-13.002	-13.111	-11.887	-12.374	-13.818	-13.232	-12.512	-12.873	-12.021	-14.005	-12.901	-12.629	-12.76	-13.02
-3.8888	-6.2133	-4.5518	-3.1287	-5.6026	-4.4061	-4.2019	-3.6056	-4.5878	-3.8898	-4.0155	-3.7842	-3.6758	-3.4011	-4.8723	-4.3262	-3.2953	-4.9767	-2.5392	-5.3401	-4.0149	-4.8545	-2.4789	-4.6623	-2.9587	-6.2911	-3.0928	-3.3335	-4.4134	-3.9461	-5.5604	-3.7462	-3.7477	-4.3185	-3.6807	-6.0372	-4.138	-3.573	-4.3104	-4.9494	-5.8666	-5.7804	-5.475	-4.9285	-3.8578	-4.7209	-4.1561	-3.0624	-3.5648	-5.5229
-12.665	-15.367	-12.76	-14.583	-11.911	-12.603	-13.97	-12.687	-11.716	-14.51	-13.386	-12.404	-13.853	-13.148	-12.428	-15.077	-13.422	-12.805	-13.889	-11.417	-12.904	-12.616	-13.255	-12.767	-12.725	-11.398	-13.286	-13.913	-13.433	-11.863	-13.079	-12.141	-14.455	-12.881	-12.429	-12.7	-12.74	-11.296	-13.32	-11.85	-13.569	-13.19	-11.924	-12.786	-13.464	-14.179	-12.952	-13.6	-13.249	-12.363
-13.362	-12.594	-11.803	-13.117	-11.198	-12.763	-13.655	-12.179	-12.24	-12.666	-13.116	-12.786	-14.607	-14.025	-11.727	-10.941	-13.121	-12.166	-12.091	-11.718	-12.314	-13.665	-11.751	-12.397	-13.114	-13.262	-14.02	-11.862	-12.982	-13.05	-13.399	-11.283	-12.539	-13.091	-12.63	-11.993	-12.951	-11.834	-13.536	-13.157	-12.685	-11.437	-12.443	-13.915	-13.36	-13.216	-12.01	-12.393	-14.047	-11.952
-2.9632	-2.4767	-4.3645	-2.7422	-2.8703	-5.26	-2.3005	-4.1987	-4.0907	-4.7181	-3.0116	-3.1873	-3.0212	-1.9678	-5.02	-2.8736	-4.2225	-3.1604	-4.51	-3.3896	-2.8569	-2.6872	-4.017	-3.2139	-4.5299	-3.759	-3.6095	-3.5723	-3.1136	-3.1501	-4.6309	-3.528	-2.8303	-3.4187	-4.2786	-2.0787	-3.2643	-3.8237	-2.109	-3.8868	-3.3339	-2.6655	-3.7414	-2.3339	-4.098	-2.9838	-3.5	-3.4988	-4.1593	-2.1882
1.292	2.6764	1.263	2.7561	1.3067	2.2097	2.6018	0.9046	1.6432	-0.037251	1.3266	1.9677	2.3354	3.5022	1.3318	0.61286	1.0327	1.5837	2.659	1.9817	1.4417	0.64851	1.6346	0.061719	1.9699	2.8249	0.85944	0.88538	1.3388	1.1021	2.712	0.026954	1.0701	0.61607	0.52247	2.0177	1.7634	0.91666	1.4959	0.48632	1.5921	0.45761	1.411	0.23937	1.0101	0.75933	1.9503	1.031	1.351	2.1317
-2.2167	-3.6396	-3.7455	-4.4029	-4.5699	-2.0582	-3.7823	-4.9859	-3.3408	-2.3716	-3.1504	-2.4736	-2.8759	-2.9399	-4.1988	-2.141	-2.4361	-2.011	-4.0483	-2.5331	-3.5489	-4.5974	-2.0913	-3.0357	-3.0304	-3.573	-3.6441	-2.4376	-3.4147	-3.2737	-4.4734	-3.8837	-4.4414	-3.9399	-3.9974	-3.1775	-4.7449	-1.8256	-3.1471	-2.9869	-1.4941	-4.3555	-1.7543	-2.4562	-2.7647	-2.8882	-2.0088	-3.6469	-3.3334	-5.2326
-2.2055	-3.2744	-3.421	-3.0819	-3.3993	-3.7791	-2.6421	-2.2452	-2.6332	-3.6393	-3.1345	-3.8739	-3.4166	-3.6717	-2.7097	-3.258	-2.7379	-3.7676	-3.7205	-3.4724	-2.5127	-4.2131	-2.4475	-1.7805	-1.7266	-4.1897	-3.0999	-3.2433	-4.2518	-1.8406	-2.3489	-3.6284	-2.2804	-3.4584	-3.5376	-4.329	-3.393	-4.4223	-3.6562	-2.6753	-4.2084	-3.0739	-1.6838	-2.3107	-1.3449	-3.9446	-3.0469	-2.4985	-3.3767	-4.3805
-12.561	-12.933	-13.053	-12.702	-14.096	-13.347	-14.175	-14.17	-14.861	-14.155	-13.177	-12.294	-13.652	-13.774	-13.658	-13.8	-13.381	-11.668	-13.062	-12.87	-13.774	-12.117	-13.191	-11.999	-12.92	-15.156	-11.381	-14.075	-13.654	-13.087	-13.5	-13.769	-12.257	-13.575	-13.428	-12.81	-13.284	-13.908	-12.157	-13.118	-13.769	-14.733	-13.604	-11.439	-12.729	-12.836	-13.391	-14.966	-13.632	-12.965
-0.94217	-0.25337	0.20221	-1.431	-3.2085	-2.1296	-0.39387	-0.76603	-0.88903	0.050631	-2.2675	1.4836	-1.2795	-1.4239	-2.5798	-1.7036	-0.25098	-0.59156	-1.3697	-1.8231	-2.7885	0.75095	-0.226	-1.1016	-1.5623	-0.7325	0.17402	-1.9792	-1.2099	-1.461	-1.9717	-1.537	-2.4234	-2.6982	0.22315	-0.17374	0.58809	0.73644	-3.0801	-0.67347	-1.1912	-1.3399	-0.69399	-1.2924	-1.4995	-1.6743	-1.2147	-0.68623	-1.1529	-1.5254
-11.428	-11.294	-10.475	-9.9107	-11.029	-9.5091	-11.569	-11.288	-10.179	-10.701	-10.739	-11.544	-11.353	-10.373	-10.6	-9.1746	-10.817	-10.855	-10.144	-12.306	-10.765	-8.7145	-9.7301	-9.7404	-11.194	-8.8848	-11.609	-10.197	-10.978	-11.319	-10.749	-11.855	-12.124	-11.756	-10.582	-11.455	-11.172	-10.015	-9.6478	-9.1926	-11.25	-11.822	-11.513	-10.767	-11.057	-10.324	-10.528	-12.456	-9.4228	-11.688
-11.391	-12.499	-10.685	-10.965	-13.072	-12.261	-11.639	-11.99	-11.976	-11.013	-12.971	-13.361	-11.935	-11.512	-12.669	-11.497	-13.839	-11.578	-12.373	-12.063	-11.335	-12.837	-11.534	-12.393	-11.114	-13.514	-12.222	-11.041	-11.468	-11.203	-11.864	-11.331	-12.455	-10.962	-11.648	-12.065	-11.556	-12.89	-13.063	-10.9	-10.937	-12.248	-10.915	-10.708	-11.172	-10.435	-10.782	-10.211	-12.446	-12.864
-13.124	-12.657	-14.197	-13.08	-13.046	-13.37	-11.793	-15.275	-12.552	-14.405	-14.12	-13.032	-12.785	-13.547	-13.701	-12.527	-14.065	-11.282	-13.486	-13.325	-13.12	-13.842	-13.748	-12.582	-12.976	-14.458	-12.462	-13.822	-13.509	-13.151	-11.93	-14.115	-12.957	-11.912	-12.905	-13.197	-13.349	-13.128	-14.638	-14.128	-12.881	-13.026	-11.451	-13.505	-14.195	-12.616	-13.664	-12.832	-12.979	-12.856
-4.1645	-4.2528	-5.2275	-6.6278	-5.1569	-5.5525	-4.7854	-4.3454	-5.7166	-4.9017	-5.3935	-5.122	-6.9053	-6.3502	-6.7637	-5.8029	-6.2443	-6.3984	-5.4884	-5.8749	-5.6801	-6.5387	-4.1538	-5.9015	-5.0078	-5.6988	-5.6002	-4.7792	-6.9891	-5.15	-6.8776	-5.2386	-5.2304	-5.8423	-5.7304	-6.2264	-5.1743	-5.2744	-6.6216	-5.7719	-4.3879	-6.0604	-5.3149	-6.6651	-6.2387	-5.2359	-4.3911	-5.179	-5.6913	-6.4348
-1.2012	-0.86603	0.69074	-1.5034	-1.6184	-0.021631	-0.8707	-0.55838	1.368	1.5192	1.4084	0.95038	0.033401	-0.62797	-0.020869	0.84837	-0.66993	1.0311	-0.0592	1.6505	-0.59294	0.27706	-1.1893	-1.5487	-1.7996	0.019406	0.87318	0.45032	0.21096	1.3927	0.67184	0.75842	-0.45628	0.45049	-0.31087	2.2357	0.0058408	-0.11836	-2.0638	1.3194	-0.44679	1.4692	-0.50921	-0.84098	-1.8451	1.4178	-0.94022	0.072927	0.71934	1.1417
-12.875	-12.725	-13.301	-14.338	-13.464	-13.665	-13.388	-11.742	-15.493	-13.658	-14.464	-13.951	-13.018	-12.275	-14.597	-11.876	-12.427	-12.599	-13.859	-13.437	-13.405	-12.615	-13.941	-13.645	-13.128	-12.771	-13.435	-12.787	-13.165	-13.208	-11.775	-13.795	-13.695	-13.383	-13.673	-13.112	-13.508	-13.176	-12.431	-13.331	-11.363	-11.781	-14.107	-13.918	-12.021	-13.043	-12.951	-13.835	-13.42	-12.641
-4.781	-3.3114	-3.7983	-4.5961	-4.2434	-3.8741	-3.8564	-4.0364	-4.1423	-5.336	-2.4505	-2.7576	-2.5432	-3.0249	-5.0838	-4.1763	-3.3458	-4.3775	-4.8294	-1.9147	-2.4889	-4.0982	-3.5217	-4.5841	-4.4722	-3.1181	-0.94383	-3.4256	-3.5963	-3.3632	-5.3443	-4.8631	-4.172	-4.5361	-4.3783	-5.2891	-2.9252	-3.121	-4.6934	-3.486	-3.0684	-4.9452	-4.8643	-3.7957	-1.9464	-4.7336	-3.4692	-3.6934	-3.1764	-4.0021
-3.7531	-3.6034	-5.5755	-4.5813	-4.9618	-4.7737	-3.8566	-4.7242	-4.8871	-4.0182	-5.6016	-4.0014	-3.9079	-4.8016	-5.2333	-3.4874	-5.011	-4.4625	-5.7937	-5.265	-3.6424	-5.5327	-5.1163	-4.0762	-4.0166	-4.8641	-5.6987	-4.2961	-4.9969	-3.7328	-3.9238	-5.1629	-3.9201	-4.9213	-4.1771	-3.8144	-4.5801	-4.1996	-5.0949	-6.4321	-3.2058	-4.6411	-4.0576	-4.814	-4.3585	-5.4205	-3.9608	-4.1841	-5.5316	-4.7
2.6196	2.437	2.6005	4.2437	1.9501	1.7431	4.2149	1.5432	3.0933	1.5026	2.2577	2.8655	3.2633	2.3945	3.3277	2.6247	5.1104	1.4379	3.0372	1.005	2.6983	3.2851	2.767	4.4092	2.5193	2.6194	2.5021	2.252	3.7566	2.4295	2.2806	1.8557	1.1855	3.703	3.2084	2.9021	2.3438	3.985	1.5086	4.1874	4.3523	1.561	3.4381	1.9788	2.3361	1.1707	3.875	1.4234	2.274	1.5563
-1.5057	-0.67163	0.52688	-2.2962	-1.9733	-2.0883	-2.5214	-0.442	-2.8773	-1.6593	-1.0819	-1.359	-2.9451	-2.1746	-0.90379	-1.8889	-0.88762	-0.078368	-0.29538	-0.9363	-1.2375	-0.88041	-1.2802	-1.598	-2.6722	-2.2066	-1.5896	-2.317	-0.58897	-0.29964	-0.81535	-2.0764	-2.8392	-0.46189	-1.0437	-2.2275	-2.1759	-1.6183	-1.9207	-1.804	-2.0355	-0.22126	-2.9212	-0.74237	-2.6387	-0.36941	-2.1793	-1.8943	-1.4574	-0.38713
7.1256	7.8048	6.5523	9.1728	8.1522	8.1108	9.1357	8.1836	7.5176	7.1926	5.5582	8.3215	8.1457	7.5511	7.8516	8.7452	9.4029	7.988	8.4726	7.9652	7.5306	8.4188	7.4903	7.6387	10.405	6.1395	7.2182	7.5417	7.9019	8.0788	8.3854	7.9072	8.248	9.6742	7.7706	7.6223	9.0996	7.6891	7.804	8.1242	6.5285	7.7343	8.143	9.3592	7.4278	8.5733	8.2184	8.4021	9.8756	8.1269
-2.9102	-4.0872	-3.1149	-6.3634	-2.8475	-2.8397	-3.9409	-4.1323	-3.9147	-3.6809	-2.6701	-3.0655	-3.1412	-4.4556	-3.9835	-3.1891	-1.599	-2.9822	-3.1877	-3.2015	-2.7261	-4.5999	-4.5726	-2.6963	-5.3196	-3.2408	-4.9048	-5.3717	-2.5978	-1.5551	-3.4362	-5.6765	-5.0786	-3.2517	-3.9651	-4.3014	-4.0352	-2.9103	-3.7792	-6.0554	-4.7825	-4.6224	-6.2913	-3.6781	-3.0442	-2.7322	-3.3169	-4.567	-4.1239	-4.1824
-0.093647	0.62891	1.9426	0.23973	1.7819	2.5992	0.88045	-0.64153	1.3353	-1.1901	0.91106	1.1626	1.5503	-0.58844	-0.62866	0.45267	-0.56887	0.58899	0.35208	0.29415	0.18558	1.1329	1.2079	-0.083593	-0.63416	2.6997	-0.22062	1.2969	-0.93773	0.58683	0.3427	-0.15474	-0.35091	0.79503	0.36374	-0.92082	0.4523	0.032636	-0.26206	1.1187	0.15034	-0.29615	1.2836	0.51169	0.53564	0.86354	0.36995	0.38981	-0.88646	0.61871
-10.988	-11.533	-12.27	-13.085	-12.507	-11.193	-12.171	-12.908	-12.548	-11.415	-12.216	-13.04	-10.26	-12.296	-13.017	-11.527	-12.782	-12.424	-11.158	-11.919	-10.859	-12.508	-10.117	-11.914	-11.486	-12.143	-11.795	-11.422	-9.982	-12.455	-11.731	-11.257	-10.546	-11.234	-11.34	-11.028	-13.577	-11.846	-12.427	-11.746	-11.98	-10.362	-9.6538	-11.107	-10.775	-12.345	-11.706	-12.505	-13.045	-10.814
-12.098	-11.671	-12.249	-12.483	-12.038	-12.945	-11.684	-13.294	-12.978	-11.847	-12.565	-11.934	-13.643	-14.095	-12.827	-14.856	-13.555	-12.446	-13.662	-12.136	-13.212	-12.009	-14.531	-12.161	-12.688	-13.008	-13.791	-11.885	-12.638	-12.796	-13.74	-11.112	-12.917	-12.66	-13.329	-12.195	-12.804	-12.675	-12.889	-13.064	-10.993	-11.343	-14.855	-12.859	-13.135	-11.521	-12.918	-13.148	-11.778	-14.773
-2.0422	-0.97197	-3.0335	-1.766	-3.1335	-3.0419	-1.9949	-3.0975	-4.6971	-4.1336	-2.8076	-2.8222	-2.5615	-2.58	-2.9568	-2.4261	-2.8548	-3.6173	-3.2789	-2.3575	-1.2562	-3.1385	-4.8141	-1.5415	-1.2677	-3.7087	-1.4589	-3.9289	-1.8536	-3.4733	-3.0974	-2.7001	-4.1629	-2.8697	-2.4112	-3.3351	-2.7582	-2.8561	-2.8131	-3.9616	-2.479	-2.1283	-1.0874	-2.9013	-3.029	-2.0884	-1.7133	-2.1553	-3.7023	-3.3649
-2.6505	-3.6976	-0.63472	-2.6668	-1.8737	-1.9148	-0.78878	-2.7699	-0.67612	-1.9138	-1.3578	-2.2824	-0.83699	-2.1368	-3.7035	-3.2453	-2.8314	-2.2285	-2.3127	-2.0129	-2.0668	-2.3676	-1.3423	-3.028	-1.1449	-1.2415	-1.6842	-1.7139	-2.0253	-2.5829	-1.2352	-1.4936	-1.6541	-3.9599	-2.3356	-2.0708	-2.4437	-1.1411	-0.92359	-1.6728	-2.6632	-1.7149	-2.8408	-1.8297	-2.6445	-2.2805	-1.7696	-3.1206	-2.2227	-0.7175
0.68404	0.48845	-1.0213	-0.79997	-0.47708	0.062166	1.606	0.25464	0.21022	1.4478	-0.28632	-1.3525	0.5099	-0.9186	-0.6648	0.44007	-0.57757	-1.2862	-0.94431	-0.54053	0.90736	-2.2173	-0.54573	-1.5155	0.0026054	0.76747	0.12453	-0.095398	1.1459	0.27405	-0.49785	-0.47177	-1.8965	0.57707	-0.64717	-0.56908	-0.10471	0.87604	-0.16747	0.72555	0.44784	1.2201	-0.68484	-0.43285	-0.17389	0.68477	0.26776	0.76802	-0.13675	1.5123
-11.253	-9.593	-11.219	-12.063	-10.98	-10.453	-10.198	-9.5021	-11.63	-11.178	-11.072	-11.858	-9.8245	-11.7	-11.557	-10.393	-11.164	-11.23	-10.712	-12.356	-10.442	-11.815	-10.358	-10.507	-10.699	-11.144	-10.279	-10.435	-11.526	-10.94	-12.542	-12.163	-11.087	-10.965	-10.004	-10.438	-10.431	-10.94	-11.735	-12.502	-11.141	-10.206	-10.545	-10.559	-11.835	-12.337	-10.667	-11.072	-10.765	-9.283
6.2259	6.75	6.9938	6.4667	6.1761	6.7417	5.5867	6.3522	6.9761	7.3825	6.9714	6.5247	6.6476	6.9555	7.1475	5.8177	7.471	6.174	4.6274	6.9016	7.3222	7.5631	6.784	6.4599	6.5729	8.5837	7.5208	7.9367	7.1985	6.304	7.4195	6.9756	6.826	5.7629	8.5207	7.7258	8.2271	6.041	6.7792	8.0107	6.4062	7.5488	6.8622	5.0082	5.6318	5.0519	5.0698	6.1514	8.685	4.4276
-0.34395	0.018703	-1.9713	-0.28295	-0.24676	0.44059	-2.9362	0.24929	-0.42972	-0.9606	-1.6428	-1.0498	-2.4358	-1.1732	-1.1191	-0.045379	-0.46184	0.0099016	-1.52	-1.4228	-0.37331	0.18128	-1.8509	-0.82833	0.029241	-1.024	-1.8167	-1.6761	0.0048365	-1.029	-1.4204	-0.11731	0.21923	-0.78049	-1.7022	1.1732	-1.3615	-1.1132	-0.43389	-0.28696	-1.2792	-1.0852	-0.50949	-1.5966	-1.4259	-1.5847	-0.55962	-1.2769	-0.75821	-0.52358
-2.5348	-0.55875	-1.5265	-2.529	-1.1038	-1.2287	-0.41615	-0.93249	-1.1439	-1.053	-2.5164	-1.1587	-0.56623	-2.5112	-2.1299	-0.56743	-1.1606	-1.069	-1.1581	-0.67063	-0.87954	-2.7553	-1.5643	-1.5211	-0.59384	-0.00051869	-0.95365	0.5748	-1.3783	-1.4794	-1.6918	-1.9513	-0.68129	-1.0916	0.79605	-0.56868	-1.1521	-0.49892	-0.44426	-1.0524	-1.219	-1.9487	-1.3112	-1.1839	-1.5895	-1.6673	-0.4203	0.5499	-1.1021	0.43083
-4.6761	-4.3651	-2.7729	-3.1968	-2.4788	-2.4588	-3.4464	-3.6873	-1.5134	-3.1144	-4.1587	-2.5083	-3.705	-3.7293	-2.8386	-3.9041	-1.8025	-4.5709	-3.3203	-3.6783	-3.5918	-2.3168	-2.3992	-2.7125	-3.0109	-4.661	-4.0035	-1.6659	-2.6534	-3.7055	-4.7863	-4.3024	-4.193	-1.8834	-2.8454	-4.7946	-4.5	-3.1149	-3.1272	-4.3468	-2.9465	-2.3014	-2.2773	-3.5147	-3.3712	-2.3318	-3.0427	-5.0086	-2.7664	-3.3999
7.1442	7.3066	6.2331	6.3858	5.5323	4.8525	5.1481	6.2847	5.4789	6.0919	7.5116	6.4014	6.1546	5.7616	7.2022	6.6779	5.6662	6.5771	7.5962	5.7228	8.1883	5.8578	7.4942	5.6143	7.7868	5.5066	6.3888	8.6916	8.247	5.7281	5.5488	6.4548	6.5425	6.7158	7.4306	5.4264	5.4503	5.8193	6.4399	5.1404	5.8863	6.5794	7.8521	6.79	6.6347	4.9723	6.0567	6.0838	6.9654	6.1817
-3.5017	-1.6884	-3.3857	-2.9223	-4.6308	-2.2174	-3.3572	-4.7135	-3.2985	-2.9414	-2.7883	-3.2965	-3.1844	-1.9994	-2.8561	-2.3676	-3.1676	-2.3172	-3.1314	-2.8747	-2.9523	-2.9793	-3.1721	-4.1901	-3.397	-2.4373	-3.5745	-3.3717	-1.4237	-1.8146	-3.8163	-4.1352	-3.3163	-2.116	-3.5853	-2.7617	-3.6212	-4.1121	-3.2278	-2.4226	-2.938	-2.2419	-3.6858	-3.2282	-1.5702	-4.2592	-3.2209	-3.4141	-3.4434	-4.1505
-1.6791	-0.69483	-1.8216	-1.1884	-1.3471	-2.4313	-1.865	-2.4527	0.044267	-0.73518	-1.4047	-1.808	-1.7238	-0.13087	-1.5086	-1.6992	-0.69399	-0.36345	-1.7847	-0.77427	-0.76393	-1.7762	-1.351	-1.9382	-1.6841	-3.1255	-1.5386	-1.4462	-0.51463	-2.2269	0.3024	-0.92709	-1.756	-1.2639	1.0004	-2.1809	-1.977	1.0892	-2.3986	-1.2048	-1.5612	-0.29725	-2.8131	-1.3878	0.87741	-1.5107	-1.9968	-2.9463	-1.1614	-2.0087
-12.621	-11.941	-14.764	-14.353	-12.728	-13.005	-14.139	-14.114	-11.494	-12.293	-13.264	-11.841	-13.251	-13.003	-14.577	-12.815	-15.106	-12.623	-12.158	-13.118	-12.302	-13.403	-13.425	-13.702	-11.842	-13.312	-12.126	-12.653	-13.494	-12.195	-14.712	-12.609	-11.45	-13.055	-13.134	-10.421	-13.108	-12.104	-12.387	-12.921	-12.296	-12.81	-14.217	-13.445	-13.673	-13.029	-12.832	-12.687	-13.827	-12.786
-2.7849	-1.9114	-2.917	-3.5937	-1.378	-3.6498	-2.5181	-2.5061	-3.3328	-0.91943	-3.5473	0.46117	-3.0839	-1.0204	-1.8384	-2.4315	-1.0413	-2.4867	-2.8022	-3.4024	-3.3764	-2.3663	-1.2336	-1.9672	-1.636	-1.8168	1.0358	-2.0163	-1.9062	-2.91	-0.96171	-3.1727	-1.1545	-2.0094	-1.4166	-1.4213	0.14672	-2.3252	-1.2299	-0.52903	-0.92615	-1.8616	-0.9867	-1.8009	-2.3569	-0.043408	-4.2694	-1.9949	-0.40153	-3.3317
-2.9678	-3.1425	-1.8826	-2.9256	-1.7847	-1.6818	-2.1053	-2.8126	-1.1034	-0.86137	-2.5983	-2.2744	-1.1869	-1.6114	-2.2227	-0.85784	-0.89491	-0.53374	-2.0734	-0.95485	-1.2145	-1.884	-1.176	0.09081	-1.2354	-1.2288	-2.0943	-2.7425	-3.3715	-2.5482	-1.3582	-1.7799	-1.6899	-0.77063	-1.8056	-1.2349	-1.3961	-3.4187	-1.5951	-0.48013	-2.4173	-1.5779	-1.4825	-2.2047	-3.8105	-1.148	-1.1157	-3.3793	-1.2196	-0.80667
-2.7339	-3.5598	-2.5297	-3.6233	-3.66	-2.3304	-3.9841	-4.2966	-2.0112	-2.4989	-2.4293	-3.3824	-4.2118	-3.5426	-3.389	-2.1661	-2.1823	-4.4247	-3.8577	-3.4591	-1.8129	-4.6792	-1.8814	-4.8807	-5.5245	-3.773	-2.9799	-3.5167	-3.2131	-2.7106	-2.8978	-2.6116	-6.2914	-2.7511	-2.1972	-2.5874	-2.7283	-3.183	-3.9611	-2.1241	-2.2061	-3.8021	-2.8937	-3.6533	-5.0814	-1.7725	-1.7419	-2.6658	-2.8994	-1.6403
1.3362	-0.3059	2.0758	-0.62214	2.0252	-0.88644	0.46617	1.0285	0.99643	0.26851	1.3211	0.33661	-0.1595	-0.87715	1.2355	0.75729	-1.791	0.26719	2.347	-1.6188	-0.3119	-1.0769	0.93359	0.89897	1.6517	1.3175	1.8052	0.86358	0.16821	-0.28602	1.9261	0.37375	-0.53091	-1.0012	1.2362	1.0719	-0.25184	-0.31867	-0.56305	1.6314	0.51355	1.6261	-0.03853	0.163	0.28023	-1.058	0.25413	1.0535	-0.46616	-0.68452
-1.1335	-1.3795	-1.6936	-1.2736	-0.034273	-0.84915	-0.20583	0.86725	-0.44063	0.94146	-2.9761	-0.21817	-2.3162	-0.12115	-1.196	-1.2261	-2.1711	-2.4626	-0.85494	-1.3447	-1.5494	-1.1607	-3.1767	-1.1547	-1.8968	-0.049649	1.4378	-2.1676	-0.36919	-2.0352	-0.90701	-1.8208	-0.64209	-1.8213	-2.0653	-1.2801	-1.2268	-1.5494	-1.4683	-1.7026	-2.399	-1.8659	0.14977	-2.531	-2.2241	-1.0289	-3.1204	0.52569	-1.4145	-0.67737
-1.5472	-1.7112	-0.81343	-1.036	-2.0113	-1.7696	-2.2645	-1.4507	-1.8876	-1.1135	-1.6117	-0.13686	-2.0811	1.7207	0.61989	-1.9167	1.2039	-1.2084	-0.98006	-0.41086	-1.6514	-1.4714	-0.53858	-0.10283	-0.54854	-1.5553	-0.045729	-0.71331	-0.96476	0.41061	-0.90297	-1.7789	-2.3788	-1.404	-1.1273	0.65705	0.42397	1.7861	-1.3143	-1.6092	-1.1721	0.62802	-1.4815	-1.1731	-2.684	-1.1095	-0.32104	-0.61031	-1.2312	-1.9313
7.4773	6.3857	7.8293	5.9552	6.7765	6.7632	6.8604	6.606	6.4102	8.0658	6.1756	5.6773	7.2227	6.8818	6.0658	6.6837	6.5066	8.1726	5.4427	6.4668	6.3423	4.961	7.6052	4.9042	7.3366	7.7489	7.4963	5.1129	7.691	6.4358	6.4336	8.6521	6.3024	6.7515	7.3989	6.9351	6.8988	8.7674	7.0696	8.6879	7.2498	7.5809	6.0021	7.8538	6.4616	6.7851	6.6503	7.5929	6.0517	5.1404
-8.8787	-8.8345	-9.7275	-9.9113	-8.0791	-8.2702	-7.5344	-9.3496	-9.9779	-8.5698	-10.131	-8.2564	-7.7311	-10.068	-10.269	-8.7088	-7.9802	-8.498	-8.8871	-10.14	-9.8605	-8.6168	-7.972	-8.7732	-10.201	-8.3868	-8.7563	-7.4075	-8.101	-8.757	-9.1659	-8.9046	-9.3796	-10.528	-7.1434	-10.557	-9.7159	-7.4813	-9.9155	-9.4286	-8.5766	-8.7911	-8.3802	-9.1241	-7.5435	-8.8475	-9.8485	-10.23	-9.2035	-7.8679
-3.1978	-3.1651	-3.1829	-5.1264	-3.6733	-1.676	-2.9806	-3.3389	-3.8593	-3.1678	-1.9794	-3.0032	-4.8367	-1.6319	-1.2747	-2.2046	-3.3717	-3.0137	-2.3173	-4.0716	-2.2815	-2.6731	-4.5825	-4.8792	-3.0425	-5.1709	-2.8819	-2.0378	-3.3156	-2.858	-1.3406	-3.2107	-2.7597	-3.1047	-3.1078	-3.6383	-3.0029	-4.9693	-3.6902	-3.6787	-3.0769	-3.0091	-2.7961	-4.177	-1.6698	-3.4567	-5.2007	-3.7562	-4.1977	-2.5248
1.2785	2.6786	2.1518	1.0043	1.6428	1.8389	0.82692	-0.093055	0.64661	1.6993	1.2129	0.043247	1.3171	1.3973	2.7297	1.2906	3.0986	1.3685	1.2245	2.217	1.1203	2.0131	1.3211	2.2567	0.67138	1.1504	1.8662	1.7595	2.2712	3.0158	2.0931	1.0867	0.4223	0.85013	0.27951	-1.046	0.010089	1.4305	1.5167	0.95283	1.2682	2.9362	0.95685	2.4821	2.7166	1.098	2.1532	1.8952	2.2812	1.5841
-2.7447	-2.6325	-1.9313	-2.3535	-3.5188	-3.618	-2.4743	-2.4092	-3.9617	-3.1102	-1.6457	-3.5399	-1.6724	-2.0344	-2.7179	-4.1808	-3.9834	-3.031	-2.64	-3.1984	-2.6789	-2.3709	-2.4683	-4.9708	-3.6524	-2.611	-2.6027	-1.9846	-3.3452	-3.242	-3.4116	-4.356	-3.8046	-2.55	-2.9664	-3.0073	-2.8551	-3.6238	-3.1987	-3.8138	-2.1155	-3.4201	-3.2854	-4.1307	-1.3532	-3.2531	-3.0837	-1.8587	-3.6674	-2.9594
-4.1261	-2.9149	-2.9218	-2.7851	-2.2312	-2.1381	-2.7096	-1.5442	-4.2033	-2.7382	-1.887	-0.6943	-2.8092	-2.5708	-1.9776	-0.41774	-2.7867	-3.8877	-3.4251	-4.3937	-3.774	-2.3668	-3.0286	-0.58549	-1.6151	-3.0472	-4.1718	-2.6363	-3.0487	-3.1343	-2.7619	-1.2988	-2.1994	-3.8079	-2.1313	-4.2311	-3.1482	-3.0301	-2.101	-4.1473	-3.0576	-2.1968	-2.6887	-1.5121	-2.0441	-2.2355	-6.0915	-2.8491	-2.155	-2.3519
7.8563	8.3161	6.2038	6.5793	6.7774	10.191	7.7358	7.8783	8.7025	7.5421	8.3513	7.6117	7.7484	7.2916	6.68	8.8804	7.6312	8.7955	5.9984	8.2866	9.6805	6.3482	8.6862	8.1518	8.6839	6.6046	7.4831	8.5729	7.7893	7.8959	7.6267	8.8098	9.7936	8.3662	7.3343	8.201	8.8161	8.3635	8.1681	8.7114	7.8031	7.7285	7.8355	9.5904	9.1745	7.9349	7.2743	7.9526	8.2718	7.7723
-4.3086	-3.7593	-4.9976	-3.6507	-3.552	-4.3958	-3.325	-2.8331	-2.6555	-2.1222	-4.2329	-2.5486	-3.3336	-5.0549	-5.6502	-3.6646	-3.9463	-5.3685	-3.8936	-2.3402	-4.3911	-2.8314	-6.0435	-3.1995	-3.4111	-3.6739	-4.6976	-2.7407	-3.5386	-3.4321	-2.9684	-4.2473	-4.4319	-4.1033	-3.504	-6.4314	-6.3483	-5.4935	-2.7016	-3.1113	-3.7349	-4.7618	-4.9124	-5.2245	-1.876	-3.8092	-4.3371	-3.9045	-5.3212	-6.2646
-0.7628	-0.44071	-1.9404	0.78395	0.84163	-0.080569	-0.67441	1.6446	-0.194	0.33341	0.17136	-1.9162	-0.16477	0.63085	0.21402	0.41559	-0.20242	0.57971	-1.2562	1.1265	-0.12412	-1.5802	-0.39398	0.042109	-0.14931	-0.2225	-0.024457	-1.1843	-1.6426	1.2452	0.074541	0.7075	0.52941	0.5706	-1.5521	-0.47194	0.11792	0.20042	0.82019	-0.87487	0.18676	-1.2508	-1.7801	0.62809	0.42316	0.79871	0.49098	0.069269	0.5047	-0.32068
6.3179	4.6329	3.7235	3.5834	4.0948	3.2172	2.8618	5.1112	5.8274	4.9691	5.5321	3.5405	5.1803	4.7883	4.5733	5.8464	4.7091	4.0047	2.5639	5.2666	4.5997	2.8964	5.4258	3.1677	3.0197	3.0592	5.3811	6.5158	3.4092	4.0135	3.9503	3.4753	4.6189	3.795	4.8626	3.5214	4.1916	4.5819	5.7184	3.7682	4.4677	5.5922	5.0632	4.7282	4.4476	2.8386	4.6372	6.6767	4.7635	2.7737
0.3391	1.5415	2.5368	1.6432	0.85683	4.6126	2.0517	0.42433	0.9724	1.4471	2.1105	1.414	0.36512	1.2441	2.0169	0.91756	-0.2798	-0.18099	1.8552	0.50323	1.3538	0.44073	1.8765	0.93602	1.2334	1.762	0.41621	0.22307	0.77861	0.3215	-0.44396	1.2555	1.0819	1.7277	1.0065	1.4926	2.1234	2.1239	2.9075	1.2942	1.1617	0.54408	0.31639	1.2898	-0.17974	0.17617	1.3847	1.869	2.3194	0.97284
-4.3672	-3.5853	-4.2645	-5.0844	-5.7382	-4.6682	-3.3487	-5.4014	-5.322	-4.3915	-4.6815	-4.6202	-2.8729	-4.6698	-3.9344	-5.0189	-3.9398	-5.8341	-4.213	-3.7548	-5.1767	-3.6346	-6.1797	-4.5477	-4.6724	-4.2667	-4.2983	-4.0632	-3.9153	-5.0734	-4.6103	-4.0636	-4.5324	-3.2032	-4.9387	-5.1666	-5.1372	-4.6706	-3.954	-5.3484	-5.4835	-4.76	-3.6249	-3.2312	-3.6455	-4.8639	-4.9118	-5.7718	-4.6764	-4.351
-4.0993	-5.2454	-1.5721	-4.4119	-1.301	-1.6064	-2.283	-2.2968	-2.9116	-1.9988	-1.854	-2.3511	-3.51	-3.4145	-3.1486	-3.3203	-2.9607	-2.5249	-4.6677	-2.8457	-2.822	-3.8646	-3.9103	-2.0265	-2.0803	-1.4647	-3.1244	-4.0561	-1.805	-1.5498	-2.6171	-2.5606	-0.82825	-3.0499	-2.0491	-2.2731	-3.5968	-4.7454	-4.7249	-1.8968	-3.8231	-2.3125	-2.6489	-2.9512	-3.2225	-2.3067	-1.7979	-2.5348	-4.373	-1.7468
-9.8594	-8.997	-8.9095	-9.4712	-9.6929	-7.6701	-8.4513	-9.4693	-8.0288	-9.0245	-10.882	-8.946	-9.329	-10.128	-8.3094	-9.1313	-9.1528	-9.731	-10.042	-8.7136	-8.853	-9.678	-8.4849	-9.7518	-11.461	-9.1608	-8.1095	-10.142	-9.1234	-8.553	-7.9162	-9.3045	-9.5424	-7.7313	-10.445	-9.6078	-8.7843	-9.8428	-10.323	-8.3857	-9.8597	-8.1087	-9.2809	-8.8557	-9.6256	-9.2925	-10.525	-7.5986	-8.9143	-10.63
-2.3951	-3.1718	-2.6014	-2.641	-2.4545	-2.4208	-3.1396	-4.3173	-3.8008	-3.5617	-3.9734	-4.0174	-3.1004	-2.3333	-3.072	-3.048	-5.0531	-3.0531	-3.3641	-2.5004	-3.225	-3.5477	-2.8097	-4.4132	-3.8284	-4.0126	-3.2019	-2.4913	-2.1975	-4.0213	-0.49631	-3.2856	-3.5619	-3.5715	-4.1913	-2.0719	-2.9133	-4.2366	-3.8107	-3.4555	-3.7899	-2.4103	-4.0904	-3.8609	-2.1504	-4.4412	-3.3748	-4.5745	-4.1783	-2.0636
-2.9421	-3.3486	-3.1537	-5.3886	-4.765	-5.0042	-4.1053	-3.92	-2.6274	-4.25	-2.9759	-4.1536	-2.8114	-5.7249	-5.0433	-4.9844	-3.786	-3.1816	-2.6122	-4.3603	-3.8178	-4.2729	-2.6327	-5.7653	-3.2156	-2.6368	-3.3459	-3.3272	-4.6707	-4.6991	-3.557	-1.835	-5.9772	-3.5027	-2.2925	-4.307	-4.8417	-3.7007	-2.9956	-4.2835	-4.2253	-4.5512	-4.7168	-3.3967	-4.5225	-2.7877	-5.5837	-3.675	-4.4842	-4.2443
-2.7854	-2.7089	-5.1764	-3.6236	-2.6397	-3.4849	-2.0329	-3.7292	-2.9601	-3.3292	-2.659	-3.1916	-4.3799	-2.4611	-2.4677	-2.4487	-2.9071	-2.9251	-2.6953	-1.7603	-1.7142	-5.1436	-2.4376	-0.66857	-2.4941	-3.2569	-3.732	-3.1829	-2.961	-3.9728	-2.3068	-2.143	-3.433	-4.1634	-2.0733	-3.3532	-4.8321	-2.3857	-3.7197	-3.3144	-3.6488	-3.5508	-2.0791	-3.2489	-2.1167	-4.1573	-3.5081	-3.0844	-3.4795	-4.0077
-11.724	-12.884	-10.39	-11.988	-12.95	-12.704	-11.867	-11.43	-11.848	-11.889	-10.354	-10.671	-10.277	-11.434	-12.31	-10.248	-11.5	-10.429	-12.272	-12.551	-11.004	-10.818	-11.642	-12.273	-11.051	-12.922	-13.504	-10.395	-12.057	-10.918	-11.442	-11.882	-12.238	-11.283	-12.05	-11.429	-10.769	-11.648	-12.899	-11.794	-12.59	-13.351	-9.3379	-12.258	-10.069	-11.442	-12.788	-12.45	-13.166	-11.806
-3.4315	-3.257	-4.4868	-3.8189	-3.2179	-4.2861	-3.1732	-3.1018	-3.4791	-5.0131	-3.9693	-5.2139	-3.7794	-3.7431	-4.3957	-2.5598	-2.6586	-4.0651	-2.1411	-3.2291	-6.2182	-4.0769	-2.5128	-2.6404	-1.733	-5.8149	-1.7171	-3.4299	-5.7502	-3.9609	-4.4311	-2.9691	-4.0695	-4.2288	-2.9209	-4.0697	-3.4287	-3.475	-1.7629	-3.3582	-3.0794	-5.8045	-4.7181	-2.9513	-2.9462	-3.5203	-3.8638	-4.0474	-4.2071	-3.4332
-11.261	-11.247	-12.009	-12.691	-11.725	-12.835	-12.542	-11.342	-10.238	-13.023	-11.568	-12.094	-10.098	-11.119	-10.648	-11.726	-11.121	-11.366	-11.963	-10.195	-9.4082	-11.274	-10.144	-10.971	-10.997	-11.007	-10.687	-12.421	-12.035	-10.842	-11.529	-11.9	-9.4845	-10.14	-11.332	-12.001	-11.98	-10.983	-12.437	-10.178	-11.074	-11.97	-11.789	-9.7691	-12.318	-11.874	-10.251	-11.748	-11.184	-10.821
-6.2848	-5.5838	-4.5078	-4.762	-6.3754	-4.9299	-6.3008	-5.3107	-3.8525	-7.035	-5.9251	-5.431	-6.5706	-5.5785	-5.6663	-5.9574	-4.8767	-6.0262	-7.5407	-5.3423	-6.6368	-5.8722	-7.6367	-4.6049	-6.2	-4.7982	-5.8613	-6.3312	-5.9184	-3.8348	-6.1472	-4.9349	-4.2566	-6.3052	-6.2998	-7.304	-4.5419	-6.7562	-6.7375	-5.7162	-5.3104	-5.4013	-6.3494	-4.9478	-5.7141	-4.8455	-3.8968	-5.2747	-6.0079	-4.8265
-8.2308	-9.2651	-10.63	-8.478	-8.7316	-7.8745	-7.2363	-7.8878	-8.923	-8.4596	-8.5956	-8.8272	-7.9549	-8.406	-9.5182	-8.9507	-9.5739	-10.036	-8.3261	-8.8217	-8.3851	-9.0291	-9.9078	-8.9189	-7.5717	-8.9499	-8.3274	-8.4318	-9.2068	-7.9869	-10.86	-8.9482	-8.3247	-9.7493	-9.5668	-8.4939	-8.9277	-6.965	-7.1484	-9.9292	-10.545	-10.109	-10.093	-10.026	-9.6721	-9.9376	-9.5973	-9.1598	-7.4211	-9.8653
-2.3318	-1.2066	-1.764	-0.36129	-2.9667	-0.95878	-1.391	-0.72471	-1.107	-1.1759	-1.0995	-1.5841	-1.3241	-0.99647	-2.2746	-1.5592	-2.0306	-3.1432	-1.5191	-0.60488	-1.2475	-3.132	-2.4063	-1.8581	0.055113	-1.213	-2.6317	-0.33709	-0.16791	-2.171	-0.27653	-0.58483	-2.5004	-2.2244	-0.32718	-0.061966	-1.2922	-2.0067	-1.9049	-1.1888	-0.52859	-1.2703	-3.0674	0.29855	-0.27916	-0.56741	-1.7659	-1.3992	-2.5761	-3.0126
-21.189	-20.161	-21.733	-21.738	-21.036	-20.877	-20.058	-20.602	-20.708	-21.549	-19.902	-20.706	-21.419	-18.64	-19.6	-20.247	-21.666	-22.182	-20.926	-20.696	-20.388	-19.685	-19.509	-21.161	-20.735	-19.969	-21.692	-22.199	-19.485	-21.242	-18.693	-21.217	-19.487	-21.064	-18.866	-22.109	-20.788	-21.262	-21.249	-20.804	-20.584	-19.082	-20.19	-20.681	-21.629	-19.873	-20.777	-20.683	-19.584	-21.344
7.5638	7.1143	7.1829	7.39	6.7672	7.7696	6.2489	5.9464	5.5492	4.8658	6.3714	6.4632	7.9717	8.488	7.7602	7.0505	6.0533	7.7713	6.5484	5.3908	6.7416	7.917	7.699	7.0984	6.2836	5.7016	7.6195	7.2695	7.0393	6.4603	6.9626	5.09	6.4175	5.4975	7.8322	7.207	6.6035	7.4664	6.5033	6.7937	8.3313	6.6034	4.5961	7.6608	6.9092	7.2705	9.3285	7.6574	7.0646	7.0029
6.7703	6.8221	6.714	6.6284	7.9571	6.7476	7.8464	8.1267	6.3787	6.4399	6.376	6.689	6.4024	5.5787	5.7633	7.2148	6.2482	7.4215	5.8905	8.2385	5.6127	6.4176	8.1585	5.6984	7.5605	5.2577	6.5181	7.0792	6.8484	7.8384	7.0223	6.2454	7.8032	7.1244	6.7713	7.1341	6.4119	7.9628	7.2135	5.6182	8.7769	5.7497	6.3123	6.6665	7.0658	7.0186	7.9954	5.3011	5.2008	7.1286
-2.6995	-3.2593	-2.4035	-3.9236	-2.5273	-2.1035	-3.9396	-2.1202	-2.0848	-2.7103	-2.8769	-3.23	-3.6122	-3.9299	-3.3055	-3.4716	-2.8599	-2.9365	-1.7963	-3.1933	-3.5484	-2.1099	-3.2339	-4.8347	-4.3831	-3.8848	-3.2375	-2.9021	-3.7115	-2.8109	-2.9221	-4.0191	-3.3949	-3.0713	-3.6292	-4.7513	-5.227	-1.9469	-2.6402	-2.1467	-4.1566	-3.6327	-3.1487	-4.5116	-4.028	-1.4818	-2.8053	-3.2598	-4.7777	-3.0564
-2.8099	-3.0915	-4.8724	-2.8424	-3.62	-3.9416	-2.874	-4.9934	-4.3943	-4.2357	-3.136	-3.3153	-3.6877	-3.8675	-2.4685	-4.2731	-4.5063	-3.836	-2.4812	-4.9658	-3.6968	-2.8524	-4.7416	-3.6147	-3.7514	-3.4754	-5.3318	-3.0461	-4.2109	-3.2499	-3.1781	-3.8228	-4.8722	-3.7234	-4.1969	-2.0503	-5.1221	-4.6955	-3.2378	-3.425	-4.2172	-3.1408	-3.5259	-2.7798	-2.636	-6.1475	-3.4433	-2.6961	-3.3885	-4.861
-9.9248	-12.125	-11.843	-11.76	-11.167	-10.902	-13.126	-11.827	-11.577	-12.779	-11.268	-11.77	-12.252	-11.563	-12.784	-9.5272	-11.046	-12.073	-11.749	-11.584	-11.801	-12.309	-11.377	-11.39	-12.085	-10.973	-11.962	-8.8526	-11.688	-11.986	-11.933	-10.471	-11.837	-10.249	-12.034	-10.23	-10.747	-10.532	-11.86	-10.622	-11.899	-12.066	-11.332	-11.213	-13.407	-11.766	-12.183	-11.837	-11.247	-12.727
-4.7151	-2.0106	-3.4891	-3.2686	0.15684	-2.0389	-2.6503	-3.0946	-3.433	-4.1455	-1.7695	-1.7625	-3.5834	-3.9836	-1.3213	-4.052	-2.196	-3.0988	-4.1792	-3.5502	-2.7462	-4.0476	-1.7094	-2.1036	-2.9578	-0.64421	-3.884	-0.39205	-2.4555	-1.8846	-2.2996	-1.5231	-0.28394	-3.3681	-3.0047	-1.7759	-1.7082	-3.0617	-2.1921	-0.43857	-1.8636	-3.0151	-2.168	-1.0938	-1.8984	-3.0463	-1.3437	-3.1609	-1.7929	-2.7209
-14.191	-14.784	-13.307	-14.247	-14.048	-14.821	-12.975	-13.008	-14.024	-15.39	-12.594	-13.255	-13.642	-12.731	-12.377	-14.876	-12.109	-12.08	-14.103	-13.286	-14.974	-11.544	-12.206	-12.502	-12.543	-12.4	-13.197	-14.238	-11.863	-12.82	-12.922	-12.438	-13.505	-12.28	-13.33	-15.314	-11.497	-13.992	-12.763	-13.574	-13.715	-13.137	-13.588	-14.151	-12.498	-13.375	-13.445	-13.674	-13.607	-13.2
0.84371	1.5607	0.23372	0.030306	0.29765	0.46389	0.15381	-0.11597	0.20999	1.3753	0.34607	1.0739	-0.0086191	0.22037	1.3473	-0.10855	-0.50933	-0.64683	1.9148	0.5736	2.5834	0.26162	-0.72821	-1.0574	0.94943	1.1396	0.73243	1.5899	0.74246	0.084343	1.2504	1.2545	-0.41573	1.3231	1.6307	1.6431	0.80008	1.9238	0.85343	-0.98839	1.129	0.428	0.39525	0.61271	0.50831	0.87341	0.47576	-1.4479	1.4209	0.34913
-11.25	-9.9055	-11.965	-12.285	-11.899	-10.351	-11.059	-9.5241	-11.641	-11.241	-12.103	-12.317	-10.737	-12.405	-11.827	-10.749	-11.221	-11.663	-12.077	-11.994	-10.98	-10.88	-10.421	-12.318	-10.892	-10.456	-11.944	-13.186	-12.643	-11.692	-11.846	-11.096	-11.304	-11.4	-10.401	-11.425	-10.637	-10.816	-13.391	-10.891	-10.655	-10.378	-12.48	-11.266	-11.556	-10.013	-11.269	-10.412	-11.208	-11.219
-6.0104	-4.4631	-5.0159	-4.3682	-4.6316	-7.0396	-4.9566	-6.1878	-5.5776	-6.0646	-6.9506	-5.8441	-6.0271	-5.6776	-7.1587	-4.1677	-5.6074	-5.286	-3.227	-5.2615	-4.7983	-5.502	-4.7383	-5.3432	-5.8053	-5.6983	-6.6709	-5.7744	-5.5333	-4.7297	-6.0353	-4.7399	-6.1781	-4.5548	-4.7526	-6.6362	-5.9001	-5.8534	-5.1693	-7.3742	-5.4819	-4.3516	-4.732	-4.841	-6.3529	-5.8888	-6.2753	-5.3132	-6.4369	-3.4161
2.0244	-0.87339	0.40318	-0.8851	0.72483	-1.2018	-0.037499	0.46826	-0.69837	-0.60831	0.20638	-0.52927	-0.87259	-0.72338	-0.69858	0.28031	-0.37391	-0.0088844	-1.7348	-1.7634	0.27655	0.025197	2.2479	-1.4258	-0.896	-0.42478	0.67467	-3.246	0.33456	0.59932	1.2296	0.4386	-0.16088	-0.29727	-1.0534	-1.2683	0.45012	0.094404	-0.93204	-0.83907	0.78014	-0.74006	1.0495	1.1492	-0.91691	-0.72689	-2.0189	0.82737	0.61032	-0.36602
-21.944	-21.728	-22.17	-21.273	-21.414	-23.29	-22.988	-23.699	-21.417	-20.652	-22.795	-23.189	-22.032	-21.747	-21.891	-22.059	-22.942	-22.634	-22.841	-23.034	-21.062	-22.016	-22.083	-22.807	-22.559	-21.088	-22.527	-20.112	-21.766	-22.681	-21.733	-21.36	-23.923	-21.538	-21.302	-23.036	-22.049	-22.757	-22.25	-22.729	-21.729	-22.975	-22.033	-22.399	-20.849	-22.29	-21.778	-22.436	-21.969	-22.578
-0.51546	-3.4001	-0.76492	-0.023218	-1.441	-2.6564	0.00093035	-1.6924	-1.7297	-0.67244	-1.3282	-1.7711	-0.56501	-0.42281	-1.3931	-1.8537	-1.3979	-1.1424	-1.1267	-1.8195	-1.2193	-0.71754	-2.2397	-1.4119	-1.0251	-1.7013	-1.5917	-0.25523	-0.74689	-3.0089	-1.0547	-1.1319	-1.1109	-1.7045	-0.58552	-1.8845	-1.205	-1.4758	-1.7423	-2.0347	-2.136	-1.4143	-0.21423	-1.4585	-1.0154	-0.44996	-2.4828	-1.9073	-2.258	-2.9438
3.3084	1.728	2.1308	0.88419	0.41938	0.67623	1.3372	0.21591	0.66172	2.4603	0.19548	2.2956	0.58458	2.8589	2.1064	0.45931	2.332	2.9224	1.3538	1.8002	0.95847	2.3889	2.2805	1.3123	1.151	3.0495	1.7176	1.7757	0.73928	0.022596	1.8267	0.7161	2.0249	1.8401	2.0054	1.6271	-0.78227	1.1361	1.3061	0.27879	3.0017	1.6968	2.3822	1.8202	0.75649	0.63174	2.0414	1.5384	1.8469	0.93833
-11.84	-13.265	-10.67	-12.558	-11.364	-13.158	-11.116	-11.58	-12.634	-12.382	-12.575	-11.134	-11.737	-10.9	-12.675	-11.782	-11.368	-13.2	-12.114	-10.573	-10.163	-11.817	-10.756	-11.493	-11.293	-10.44	-11.935	-11.709	-10.558	-11.537	-10.025	-12.395	-12.17	-12.284	-12.173	-12.91	-10.977	-10.679	-11.719	-11.242	-11.329	-12.424	-10.694	-11.246	-10.898	-11.988	-11.855	-11.762	-14.302	-11.191
2.0838	2.7925	2.116	2.1252	1.7755	1.5414	2.4856	4.4885	0.56347	3.9891	3.3125	2.1742	2.9656	2.5988	2.2101	2.0592	1.3468	0.64429	2.5652	2.3427	3.1602	1.891	3.7257	2.7718	3.6353	2.2172	3.4721	4.5896	3.2841	2.8212	2.0643	0.97681	3.8995	2.6031	2.9008	1.7102	3.7293	2.9255	3.6122	2.9804	1.1887	2.0811	2.4274	3.3405	4.3551	2.0969	0.93159	1.1902	3.1086	1.6838
-2.9987	-3.5822	-4.6866	-1.5608	-3.6705	-4.4513	-3.9135	-4.139	-2.7212	-3.5771	-2.6083	-3.0596	-3.6874	-4.3126	-4.5338	-3.3933	-4.6064	-3.3949	-3.6747	-2.5901	-2.7139	-4.8436	-3.7073	-3.6913	-2.0315	-3.6283	-3.1784	-2.9009	-4.9143	-5.1864	-3.6206	-2.8767	-3.9464	-3.5179	-3.0476	-3.3934	-2.6917	-5.1499	-3.0723	-3.7506	-3.5796	-3.4917	-3.1976	-4.2157	-3.8256	-3.5154	-4.7172	-2.9269	-2.418	-2.0576
5.1176	5.188	3.4362	5.0909	3.7784	3.2938	6.1613	3.7869	5.6399	4.3891	4.6928	5.0134	3.6299	5.027	4	4.6091	4.6225	3.5653	5.6209	4.3161	4.2076	3.4562	3.8022	5.9209	5.9349	4.439	4.8019	3.6274	5.601	3.6975	3.5368	5.9663	4.4674	3.6113	4.8382	3.2138	4.7733	4.7556	4.9807	4.4627	4.0175	2.7241	4.0933	4.6077	3.6657	3.7062	4.1907	5.0313	3.7007	4.9481
-0.1287	1.0676	-0.36283	-0.21078	-0.94599	-0.80504	-1.7562	-2.0865	0.23816	-0.45467	0.965	-0.17915	0.22388	1.0813	0.4314	-0.49039	-1.0964	-1.6422	-0.59449	0.2344	-1.1189	-1.3788	0.22235	0.3293	-0.23092	0.18052	0.1147	1.1809	0.14947	-0.23613	-0.86756	1.2141	-0.17018	-0.80199	-0.49	-1.1196	-0.91478	-2.3326	-0.1725	-1.6555	-0.47227	0.92735	-1.4893	-2.3273	-0.62568	-1.3364	0.34847	0.86604	0.31104	0.3854
0.77517	-0.19762	-0.45865	-0.13919	0.3101	0.3058	-0.33691	0.29872	-0.81729	-0.24086	-0.55967	0.59866	0.96867	-0.38015	1.0617	0.0093543	0.036341	-0.052655	0.37131	-0.36775	0.84262	-0.16381	0.10248	1.2092	1.2752	0.62705	0.63548	-0.070034	1.2659	1.6214	0.89415	1.0668	-0.52319	1.5642	1.0055	-0.61155	1.9844	-0.26386	0.75795	-0.20004	0.87875	0.34946	0.58864	0.38581	0.72848	0.74028	-0.069333	-0.079238	0.58739	0.45515
-0.75907	-1.4523	0.80798	1.099	-1.2372	-0.47824	-1.0576	-0.58399	-0.47974	0.30042	-0.68079	-1.918	-1.6435	-0.7574	-0.47157	-0.36602	0.56697	-0.14752	-0.40975	-0.2067	0.048761	-1.026	2.2491	0.49613	-0.86602	0.41352	-0.88507	0.7187	0.10114	-0.65555	0.068091	0.21599	-0.030454	-1.0106	-0.17769	0.76967	-0.75051	0.12531	-0.062276	1.36	0.38346	0.56794	0.96192	-0.5264	-0.081599	2.1686	0.27005	0.68499	0.72528	1.4259
-2.1918	-3.4063	-3.1298	-4.6353	-2.9272	-3.2768	-3.1707	-1.1612	-4.1547	-3.9696	-3.7865	-3.3445	-3.798	-3.3728	-2.7996	-0.95064	-3.8391	-4.0364	-3.4647	-3.1828	-3.6099	-1.5611	-4.9407	-4.9312	-2.7271	-3.8757	-3.0675	-0.66401	-1.8591	-4.7727	-3.2398	-3.9465	-1.0676	-3.9024	-3.9205	-3.9326	-2.6575	-2.2279	-2.8214	-2.5814	-4.5207	-4.4001	-3.199	-4.3145	-2.8571	-2.9493	-3.4324	-2.4574	-2.1569	-2.9062
1.6594	1.6783	2.2769	2.302	1.3442	1.8939	0.40568	1.8098	2.458	2.5232	1.8658	3.1984	1.6474	1.9958	1.6886	0.70817	1.624	1.9906	0.74782	2.5439	-0.17831	1.5377	3.5663	2.7288	1.4756	1.3242	1.0504	0.98056	1.9357	1.8547	3.5738	1.159	3.0442	-0.25474	1.3816	2.0127	2.2659	2.4399	2.3667	2.8377	1.3436	0.83313	1.0269	0.90394	3.2445	1.4143	3.3673	2.1985	1.1443	0.85363
0.059642	1.9551	2.1262	0.010314	-0.42106	1.8542	1.998	1.1957	1.3697	1.1691	1.6179	0.45855	1.4927	-0.65264	0.91739	0.50481	1.4466	1.3993	0.47906	0.66758	1.8657	1.5667	0.62541	1.2014	2.3468	1.1019	0.99745	1.8658	0.49046	1.7869	0.7559	1.8075	2.2924	1.6595	-0.081949	1.956	3.0779	1.1622	-0.88817	-1.276	0.8037	1.8165	2.361	1.1293	0.62256	0.72801	1.1777	1.493	1.5891	2.601
-12.4	-12.902	-12.4	-12.431	-12.25	-12.673	-13.411	-12.635	-12.37	-11.775	-12.081	-12.252	-13.794	-12.362	-13.536	-13.341	-12.868	-11.817	-12.012	-12.337	-12.324	-11.695	-13.603	-13.706	-13.811	-13.265	-13.591	-12.851	-13.9	-13.7	-13.009	-12.172	-13.25	-12.049	-14.292	-11.555	-13.824	-12.674	-12.657	-11.18	-12.687	-14.119	-13.39	-12.598	-11.226	-13.19	-13.457	-12.3	-12.611	-12.55
-2.1356	-1.4199	-1.7439	-0.7299	-0.85148	0.0037219	-1.0108	-0.59577	-0.37911	-2.4406	-3.0371	-1.9131	-1.6445	-1.8314	-2.2725	-2.8923	-2.275	0.49648	-1.5867	-0.99905	-0.87915	-1.7377	-0.73565	-1.2484	-1.4209	-2.4727	-0.60342	-2.5615	-0.5215	-0.84885	-2.2174	-1.3282	-2.2981	-1.888	-2.0157	-1.4186	-0.27022	-0.91743	-0.5978	-0.84976	-1.1539	-2.0448	-2.046	-1.6191	-1.7935	-1.5114	-0.28787	-2.0099	-2.4197	-1.2337
-1.0237	-0.38301	-0.81436	0.78621	-0.36323	0.10522	-1.3765	1.4218	0.11198	-1.202	0.40298	-0.69285	-0.63929	1.8856	-0.87467	-0.99742	0.61724	-1.3839	0.76185	0.66744	-1.9564	-0.68233	-1.1097	-2.1752	0.33133	-0.39087	-0.4162	-0.12698	-0.12845	-0.62326	-0.1465	1.0203	0.2134	0.79237	-1.2614	1.7563	-0.57269	1.3207	-0.32072	-1.4596	1.1059	1.1648	1.514	-0.8078	1.9966	-0.24999	1.1187	0.54953	-0.71629	-1.4134
9.4342	10.05	10.458	10.427	9.2151	9.7488	8.678	9.6835	10.246	8.1999	8.1014	10.463	10.104	8.9118	10.162	8.843	11.185	9.7701	11.914	9.7932	8.1036	9.0333	9.8566	11.87	9.3625	10.175	9.2962	10.811	10.127	11.798	9.8776	10.659	11.378	9.8786	10.464	9.8681	10.25	10.345	10.199	7.9652	10.744	9.7955	10.35	9.9963	8.696	10.222	8.0029	9.8257	10.933	11.871
-1.1385	-2.3431	-2.1555	-1.3957	-1.7144	-1.9659	-1.2731	-0.85361	-1.6596	-1.2639	-1.7491	-2.8773	-0.63405	-1.3064	-1.2947	-2.1549	-1.9541	-1.7484	-1.2799	-1.3047	-4.1806	-1.6398	-1.7669	-1.4668	-1.3667	-2.1098	-1.0536	-3.0942	-3.6519	-1.5333	-1.7904	-2.7469	-0.54651	-0.60903	-1.8921	-0.87203	-1.0901	-1.8192	-0.32966	-0.47899	-1.222	-2.1711	-2.0583	-1.3952	-0.23579	-1.9243	-1.4515	0.050394	-0.90419	-0.88723
-8.8167	-9.0355	-9.4021	-10.421	-8.8992	-11.171	-8.4357	-9.7242	-8.8654	-9.4397	-10.048	-9.7903	-10.392	-9.5837	-8.3053	-7.4668	-9.7092	-10.902	-8.9131	-7.2338	-9.1266	-9.8238	-8.7809	-9.3718	-9.8287	-9.9347	-9.1688	-7.0939	-8.6812	-8.4246	-8.7412	-8.9596	-9.4965	-8.5242	-8.4641	-8.3171	-8.8186	-8.439	-11.588	-8.732	-8.5187	-7.7405	-8.0869	-10.011	-10.27	-9.3431	-8.9224	-8.7974	-9.4198	-10.124
-22.565	-20.186	-22.375	-22.895	-21.368	-21.864	-22.539	-22.25	-21.524	-22.587	-24.754	-21.784	-23.957	-22.276	-21.588	-22.535	-22.377	-23.695	-21.93	-22.323	-19.227	-21.338	-22.071	-21.218	-21.246	-22.14	-22.137	-21.528	-21.157	-23.36	-23.815	-21.878	-22.001	-23.82	-23.064	-22.13	-20.494	-21.672	-20.943	-22.404	-23.071	-23.091	-22.102	-21.503	-21.595	-21.982	-21.474	-21.286	-21.584	-22.651
-12.27	-13.065	-11.733	-11.215	-11.579	-10.7	-10.329	-11.912	-11.48	-11.228	-11.827	-11.52	-12.032	-11.574	-11.489	-10.892	-11.347	-10.284	-11.605	-12.496	-11.384	-11.231	-11.305	-12.611	-12.671	-12.362	-11.432	-12.058	-11.894	-10.967	-11.807	-12.405	-10.756	-11.3	-13.277	-9.6777	-11.557	-10.515	-11.452	-11.699	-11.078	-11.541	-11.161	-12.797	-11.914	-10.916	-10.562	-11.64	-11.511	-12.13
1.1545	0.81486	-0.57828	2.317	0.87892	2.4997	2.6185	0.74966	2.3709	1.3191	1.2581	0.13888	2.3118	2.9412	1.5765	2.4518	0.8307	0.096694	0.5774	1.8304	1.0463	2.3732	0.015202	2.2445	0.63587	2.1839	1.5914	1.4133	2.4777	-0.21248	0.57465	0.65127	2.1001	2.1289	-0.083858	1.6091	0.65257	1.9951	0.093141	3.1798	0.69768	1.4213	-0.46706	1.9082	0.82615	1.1584	0.9839	0.73291	1.7172	-0.16211
-2.9883	-4.7753	-5.7546	-3.837	-4.1387	-3.2056	-3.5459	-4.0369	-3.8207	-4.4301	-6.0579	-5.4315	-4.2729	-3.0536	-3.9143	-4.0962	-3.0581	-3.0526	-4.3097	-4.4802	-4.377	-4.8205	-3.8963	-3.3643	-5.8445	-3.9203	-3.0135	-3.567	-3.4532	-4.8241	-6.0182	-3.3348	-4.8182	-3.4692	-5.2626	-4.7684	-4.1154	-4.1243	-4.3205	-3.3741	-5.1548	-3.7523	-4.4424	-5.7936	-4.7006	-4.39	-4.0496	-2.4142	-3.7051	-5.0564
-3.2131	-2.7881	-4.3615	-3.1486	-3.4292	-2.4828	-5.896	-3.9806	-2.723	-2.8877	-3.8674	-2.4051	-3.526	-4.5115	-2.1233	-3.1777	-2.5893	-4.7247	-1.4506	-3.1516	-3.8606	-3.0731	-2.2083	-4.0824	-4.0231	-1.4164	-3.8195	-1.9591	-2.4633	-3.7468	-4.9749	-3.8941	-2.4604	-2.8482	-4.5276	-3.5772	-2.2822	-3.5475	-4.2356	-3.3333	-5.0717	-4.4918	-3.5254	-3.4971	-2.9431	-4.3903	-4.5096	-4.604	-3.6877	-2.7626
1.2768	0.74303	0.68839	1.3588	2.8851	3.2239	1.8454	2.8898	2.2671	1.8391	2.9603	0.48436	2.8637	0.86928	1.7806	0.79411	2.1261	1.0516	2.1376	2.5647	2.6702	1.3437	1.6087	1.722	2.461	1.9679	2.0108	1.4849	0.82818	1.007	1.1825	1.793	1.2187	2.7105	1.4295	2.2238	2.1762	0.17465	2.1246	2.0832	3.648	2.9563	1.4135	0.3518	3.5796	1.9589	0.89119	1.321	1.2243	3.256
-5.2259	-7.0879	-5.5918	-7.0132	-4.6115	-5.8579	-5.5906	-6.8053	-5.8771	-4.7837	-5.7901	-6.1998	-6.2523	-6.4426	-7.8888	-5.6226	-5.6714	-7.1496	-8.446	-7.7975	-4.6115	-7.0117	-6.6689	-7.5193	-5.3498	-7.2896	-7.9167	-5.7206	-4.7883	-6.5279	-7.0999	-5.1781	-6.9462	-6.9769	-5.3114	-5.8103	-6.1866	-7.1072	-6.6121	-6.8348	-5.795	-6.5774	-7.2582	-5.2796	-6.475	-5.906	-6.3426	-7.6222	-5.2234	-7.4912
3.797	3.0782	3.7062	2.8431	0.73632	3.8736	2.9027	2.5645	1.2029	3.6029	3.126	3.2871	2.311	2.4498	3.6176	2.5602	3.3088	4.2824	2.9891	4.2102	2.1225	3.7371	3.0028	2.2029	3.1494	2.7615	1.8743	3.4078	2.5649	3.3339	4.1077	3.2395	3.3511	2.9604	2.9882	3.3425	2.9952	2.2847	4.4104	2.9931	2.912	0.86779	3.0741	3.721	3.9447	2.8216	1.5229	4.699	1.8346	3.0673
-22.331	-22.256	-22.722	-21.068	-21.481	-20.72	-22.503	-22.893	-21.96	-23.521	-20.773	-21.74	-22.668	-22.173	-22.583	-19.416	-22.955	-22.955	-22.228	-23.455	-23.083	-23.043	-23.124	-21.354	-21.75	-21.765	-22.686	-22.933	-21.716	-21.963	-21.057	-20.209	-20.911	-22.837	-21.449	-21.713	-23.247	-22.898	-23.929	-19.838	-22.204	-22.778	-22.336	-21.777	-21.605	-23.425	-23.874	-22.282	-21.375	-19.345
-6.1522	-8.5738	-7.2811	-7.5214	-7.1228	-7.1163	-7.555	-8.0529	-6.6869	-7.39	-9.08	-6.2805	-7.0925	-7.36	-6.6297	-8.8071	-9.0802	-6.5666	-7.033	-7.3936	-7.8011	-8.6818	-8.0557	-7.9569	-7.4856	-6.9995	-7.7218	-5.9345	-6.3964	-7.184	-7.5083	-9.0965	-8.1011	-6.812	-8.0402	-7.1722	-8.5401	-8.6131	-7.8826	-7.566	-7.3122	-6.3177	-7.9989	-8.4443	-7.0729	-7.7256	-6.3593	-6.9032	-9.3797	-6.7582
4.1094	5.6684	4.2281	6.2842	6.0259	5.019	5.0967	4.1628	5.827	7.1538	6.3601	6.046	6.7484	4.3422	5.0373	5.2893	6.1556	5.6371	6.6384	6.649	6.1583	5.7508	5.2729	5.944	5.7822	5.5643	5.8968	5.057	5.4457	5.316	4.6798	5.5236	4.6437	5.9794	5.7448	5.951	7.4529	6.1142	4.6974	6.2018	6.7257	5.3803	5.149	5.1013	6.1306	5.6493	4.9452	5.8354	6.3765	4.4043
-2.2861	-0.54052	-2.1151	-0.9341	0.66127	0.28768	-0.29706	-0.9042	-0.41366	1.5782	0.57805	-1.1852	0.10837	-1.4198	0.21275	-0.0599	-1.5937	0.71263	-0.043543	-1.2088	-0.65908	1.17	-0.13755	-1.0028	0.61752	-0.66589	-0.43069	-1.437	-0.73093	0.40199	1.9978	0.7596	-1.8265	1.1733	0.83797	1.1988	0.50644	-0.099478	0.14952	0.23088	-1.2698	0.091065	-0.74709	0.59362	-0.50446	-0.067254	-0.0011915	0.0083501	0.46195	-0.58329
-14.954	-14.725	-13.054	-13.262	-12.855	-13.537	-14.779	-14.35	-14.443	-13.682	-15.259	-12.95	-12.75	-15.033	-14.524	-14.487	-14.207	-12.272	-12.53	-13.61	-14.481	-14.461	-15.743	-14.207	-14.682	-13.629	-14.479	-13.767	-14.23	-13.099	-14.154	-14.932	-13.789	-13.872	-13.696	-14.662	-13.68	-13.661	-14.445	-12.04	-14.383	-12.457	-14.532	-14.611	-13.265	-13.194	-14.422	-13.962	-14.728	-13.265
-13.119	-13.183	-10.665	-13.817	-12.33	-13.155	-13.466	-13.649	-15.112	-12.821	-13.889	-12.529	-13.863	-12.605	-13.597	-11.471	-12.182	-12.587	-12.657	-12.655	-13.134	-13.006	-13.163	-11.336	-14.601	-13.624	-13.933	-14.03	-13.242	-11.964	-12.221	-14.702	-12.942	-12.408	-13.682	-13.032	-14.876	-12.947	-13.161	-13.87	-12.122	-12.613	-13.291	-12.864	-14.272	-13.959	-13.625	-14.319	-12.648	-13.791
-9.7083	-8.524	-9.9142	-11.245	-10.462	-10.349	-11.856	-10.243	-10.738	-11.876	-9.9293	-11	-10.311	-10.784	-12.273	-9.5325	-11.659	-11.077	-11.152	-12.867	-10.689	-12.213	-10.088	-9.8444	-10.87	-10.503	-9.7716	-10.522	-11.067	-12.721	-11.272	-9.5796	-10.514	-12.473	-10.143	-10.767	-12.249	-11.298	-10.525	-11.252	-11.654	-11.292	-11.085	-10.252	-10.396	-11.405	-12.671	-11.801	-11.845	-9.4991
-1.9659	-3.4728	-2.2723	-3.5024	-3.0669	-2.3051	-2.2657	-2.8134	-2.9457	-1.078	-3.2774	-3.5458	-2.3683	-2.9507	-2.5099	-2.0321	-2.6852	-3.4558	-3.2637	-0.77427	-2.7278	-1.8387	-3.2042	-1.612	-1.2168	-2.1271	-2.5191	-3.8456	-2.6893	-2.7389	-0.88289	-3.6184	-3.4908	-2.5933	-3.6127	-2.0845	-2.8103	-1.8095	-3.1667	-2.2113	-3.198	-2.7873	-2.5238	-1.7799	-2.1347	-2.6459	-2.1917	-2.2256	-1.0985	-1.9294
-4.1262	-5.3312	-6.1616	-6.51	-5.3858	-5.1194	-5.0875	-5.3558	-4.823	-4.9994	-5.748	-6.7696	-5.3783	-5.7014	-5.193	-6.4993	-7.3743	-4.0592	-6.5126	-7.6966	-5.1487	-5.5468	-3.1455	-5.103	-4.8947	-4.5599	-5.5318	-6.2389	-5.9685	-5.5824	-7.4846	-4.7126	-5.2372	-4.0929	-6.8695	-5.6182	-5.9539	-5.1213	-5.64	-6.5017	-6.0381	-5.9942	-5.0319	-5.0693	-4.9799	-5.7993	-5.1123	-5.5546	-4.9545	-6.6208
8.6605	8.9425	7.0023	8.4947	6.7877	8.3651	8.1795	7.974	9.5348	9.0092	7.2096	8.0479	6.3456	9.6445	8.2728	9.0691	6.5304	8.1681	8.1046	7.8596	8.029	7.0122	8.6081	6.7479	7.9964	7.2013	8.7945	9.2416	7.2256	9.3293	8.1755	7.8727	8.1318	8.4965	8.7285	7.6457	7.9654	7.1902	7.6158	9.0785	6.5421	9.2443	7.1298	7.0752	7.7819	7.9574	7.8581	7.1489	7.6964	8.6812
2.7537	1.2145	2.0031	0.83294	1.0517	1.5642	1.1523	0.46824	3.1216	0.60384	2.0702	0.30865	1.2607	1.5295	1.0668	1.716	1.7228	1.455	1.4948	1.3936	1.8413	1.0088	2.9862	2.8448	1.991	-0.16791	1.8352	0.54875	2.6681	2.3387	2.2886	-0.63311	1.3425	2.0537	-0.76672	0.87264	2.1185	1.4617	2.4913	1.447	-0.23968	1.4474	2.5641	1.2565	0.79678	1.229	1.4262	1.369	0.83005	1.1724
-14.282	-15.177	-15.211	-14.84	-14.394	-12.408	-14.791	-12.731	-14.632	-13.461	-15.135	-15.415	-15.899	-12.386	-14.801	-13.998	-14.711	-14.266	-13.635	-14.288	-14.603	-13.951	-13.257	-14.94	-15.01	-13.445	-13.807	-15.271	-15.404	-14.097	-13.686	-16.052	-12.908	-11.715	-16.097	-14.794	-12.735	-13.61	-15.117	-14.283	-16.971	-15.122	-13.713	-15.265	-14.503	-12.69	-17.451	-14.386	-15.443	-15.287
-4.3759	-4.0111	-3.6247	-4.6136	-3.8112	-4.3933	-4.725	-4.2858	-4.0451	-3.6668	-4.6578	-4.1184	-5.287	-3.0653	-4.7337	-4.3923	-4.6979	-3.221	-4.9261	-6.4325	-3.9791	-4.2741	-4.984	-3.0465	-3.4724	-2.7501	-3.504	-4.8921	-4.2186	-4.0625	-3.2208	-2.7917	-3.6762	-3.7443	-4.5784	-4.5857	-5.1111	-4.3809	-2.9371	-3.8557	-4.8406	-4.3324	-3.6643	-4.0262	-2.9024	-4.5528	-4.7298	-4.7438	-3.472	-3.4858
1.7231	1.5487	2.5175	0.43045	0.40837	2.2223	0.20613	2.0916	3.354	2.323	2.9943	2.5392	2.2909	2.2513	0.60352	1.3514	2.1888	1.7376	1.7047	1.5959	2.4528	2.0447	0.50989	3.1633	0.39392	3.5992	0.87266	2.3703	4.0579	2.0268	2.3423	1.6026	2.65	1.472	0.71389	0.67218	2.1328	1.7305	-0.17634	0.95527	-0.35103	1.7864	0.97418	0.84051	2.1927	1.5728	3.263	1.8057	3.1683	3.0792
-21.68	-22.742	-21.859	-21.423	-23.897	-23.1	-21.492	-22.498	-22.449	-22.473	-21.427	-21.727	-21.82	-21.11	-23.159	-22.949	-20.888	-22.696	-21.649	-21.018	-22.467	-23.591	-22.354	-20.786	-21.626	-21.016	-21.772	-22.583	-23.93	-21.732	-22.628	-23.691	-22.288	-23.302	-21.224	-23.619	-21.795	-21.751	-22.938	-22.181	-21.785	-21.217	-23.307	-22.128	-22.725	-22.436	-22.486	-22.041	-21.793	-21.071
0.40394	-1.314	-0.44312	2.0184	1.2236	0.77095	0.41931	-0.65376	-0.10406	0.69595	-1.0005	-1.2847	-1.4146	0.81894	1.3047	-1.3486	-0.0028212	0.75641	0.034201	-1.4443	0.18926	-2.2127	-0.34657	-1.2571	-1.2083	-1.1062	0.19027	-1.699	0.60616	-0.087249	0.32505	0.1949	-0.21614	-0.0065742	0.39733	0.15472	0.56044	-1.0666	-0.65029	0.24182	-0.088637	-0.6278	-0.86491	1.9484	0.44356	0.070971	0.64779	0.49939	-1.2775	-0.2531
7.5308	7.2534	5.9709	7.4629	6.6339	7.0119	7.7378	6.7823	6.6214	6.4199	8.017	6.2131	7.0482	6.3364	7.7305	7.9117	7.802	7.7809	8.9985	6.6158	6.3926	7.2148	7.0122	6.9474	6.498	4.7611	5.2967	7.7683	6.4693	6.7784	6.4043	7.9728	6.2975	3.9523	7.2527	6.8752	6.0755	10.351	6.4923	6.992	5.9162	7.1872	6.6412	7.0852	7.5091	5.1952	6.3526	6.6241	8.0043	6.3325
9.3	7.8082	8.7291	8.2334	7.8721	8.7144	8.4311	7.9768	8.8299	8.1888	8.1534	8.2598	7.4306	7.6044	7.5438	7.9964	8.4247	9.2711	8.1325	8.8843	7.9254	8.7592	9.0566	8.2181	10.601	7.035	7.9678	8.6929	7.8365	9.3428	10.096	8.0989	8.1553	8.1324	8.5839	9.3724	9.6605	8.1923	8.5399	8.3776	9.6349	7.8719	9.7854	9.3252	7.7511	9.0941	9.1183	9.175	8.4695	8.131
-2.9294	-3.9295	-1.8324	-4.3003	-4.0449	-4.6081	-3.1322	-3.1888	-6.3347	-5.1537	-4.2501	-3.8094	-4.8767	-2.9786	-3.8034	-3.0292	-5.3227	-4.2849	-5.238	-4.9953	-6.1072	-3.671	-5.4284	-3.7522	-4.7005	-3.9221	-4.5918	-4.9546	-5.16	-5.4885	-3.5446	-4.679	-4.8468	-4.7581	-4.1419	-5.4355	-3.3149	-5.712	-5.3638	-2.9178	-4.389	-5.4797	-4.5138	-4.9572	-5.9093	-4.5631	-5.0357	-3.3169	-5.9468	-3.1683
-1.2151	0.026744	0.27341	-0.66445	0.0045343	0.40236	0.12623	-0.3049	-0.028745	-0.63892	-1.2291	-0.64331	-0.83608	0.073605	-1.2166	-0.46552	0.90452	-0.40983	-1.1487	1.7769	0.086006	-0.27248	-0.83045	-0.33647	1.3215	-0.81912	-0.52153	-1.3269	0.79236	0.24194	0.18697	-0.060719	-1.7269	-1.2397	1.3874	1.2319	-0.47698	0.64502	1.5051	-0.44173	1.1804	-0.93213	-0.90031	-1.759	-0.0056528	-0.6312	-0.85451	-0.86901	0.90551	-0.70526
-2.5396	-4.0644	-5.5282	-3.2053	-4.1261	-4.1439	-3.4626	-3.2703	-5.2192	-4.6328	-3.399	-3.9166	-4.7893	-3.9833	-4.8582	-4.6554	-2.6444	-3.2624	-2.9792	-3.3929	-4.1264	-3.6791	-4.939	-3.7297	-4.0069	-3.3966	-4.2825	-4.6044	-3.4696	-3.1019	-4.2559	-4.2594	-4.7457	-2.9584	-4.3237	-4.3722	-3.8858	-4.4649	-4.7329	-3.5763	-3.7662	-2.7653	-3.9629	-3.768	-3.2899	-3.8754	-4.8649	-3.9051	-3.5896	-4.525
-0.49902	-0.43799	-2.1524	1.052	-0.77392	-1.2799	0.14673	-1.8371	-1.6051	-2.6939	-1.6061	-1.4493	-2.463	-0.53712	-1.8839	-0.37938	-0.32492	-0.86986	-1.652	-1.5502	-1.4362	-1.0107	-0.012501	0.50678	0.46043	-1.1304	-0.65642	-0.591	-0.80235	-1.7871	0.13811	1.2372	-0.84353	-1.7088	-0.67347	-1.9727	-0.65802	-1.7896	0.42021	-0.25898	-1.2493	-1.7173	-2.3363	-1.2337	-0.027486	-2.973	0.79069	0.66903	0.76113	-0.078435
0.20619	-1.127	0.048874	1.9644	-0.89632	0.94525	-0.39083	-1.3058	1.3416	-1.4677	-0.1958	-0.17022	0.54651	-1.2731	0.87154	0.83472	2.2142	-0.33258	-0.51673	-0.092058	-0.45711	0.027378	-0.86219	-0.59666	-1.0225	-0.048894	0.20042	0.14545	0.33346	-0.1621	-0.27988	1.2834	0.45051	-1.1891	-0.25876	-1.5806	-0.10203	-1.8583	-1.9768	-0.10302	-0.2488	-0.5174	-1.4024	0.23923	-2.28	-0.11528	-0.49343	-0.35798	-0.74655	0.88916
-4.7893	-2.8967	-3.6727	-3.3692	-3.4235	-4.2972	-5.6463	-4.1109	-4.931	-3.4269	-3.4737	-3.9434	-3.7425	-4.2506	-2.9848	-3.7778	-2.0525	-4.1728	-3.5706	-2.905	-2.5857	-5.2609	-6.2796	-3.505	-3.0665	-4.7749	-4.5362	-2.0688	-4.6368	-3.4821	-2.6841	-4.7053	-3.0902	-4.6432	-3.9993	-2.2419	-4.1015	-2.1575	-4.0155	-2.5401	-3.5005	-4.2394	-5.0599	-5.2551	-3.2234	-5.0797	-2.1116	-3.8788	-3.7416	-4.4915
-8.6192	-10.249	-10.337	-9.3638	-8.9133	-8.6869	-9.3393	-9.8778	-9.2846	-8.8361	-9.9055	-9.6426	-11.715	-9.8128	-9.2473	-9.0453	-7.6829	-10.257	-10.199	-9.8302	-9.9717	-11.001	-8.1904	-9.4185	-9.0281	-9.4853	-9.2495	-9.8516	-8.7592	-10.088	-10.107	-9.9268	-10.336	-9.9173	-7.6533	-10.067	-10.102	-10.06	-9.8027	-8.3844	-9.5536	-10.085	-9.4941	-10.873	-8.9669	-8.283	-8.6272	-7.211	-9.0784	-8.105
1.1803	2.8468	1.9382	2.2571	1.7499	2.4799	1.5583	1.7546	0.49366	0.84387	1.1429	0.81634	0.45203	1.3924	1.3552	2.4356	2.0152	2.4466	1.1047	1.6686	1.1571	1.8094	2.2881	1.0848	1.0725	0.50044	0.86351	1.5803	1.5289	1.1827	1.3608	2.3513	1.3833	1.8111	2.1751	0.86443	0.59904	1.7157	0.98279	0.84321	0.75812	2.5679	2.7461	1.2176	2.2543	1.4275	1.0551	1.6381	4.0536	0.60418
-20.528	-20.362	-20.881	-21.1	-20.305	-22.974	-19.944	-19.726	-19.957	-19.974	-21.491	-21.928	-19.57	-20.011	-20.771	-19.425	-21.08	-20.475	-18.798	-23.411	-20.053	-22.742	-22.158	-20.467	-19.756	-20.006	-20.882	-19.219	-19.951	-21.623	-21.067	-19.521	-20.363	-20.727	-21.037	-21.621	-19.675	-20.877	-21.216	-19.407	-20.957	-22.237	-20.436	-20.218	-22.089	-19.922	-21.076	-20.441	-20.816	-21.679
-1.7354	-1.1049	-1.7345	-0.58215	-1.2777	-0.11763	0.03713	-1.9727	-0.69285	-1.7288	-0.84953	-1.4048	-2.074	-1.9094	-1.6215	-1.1072	-1.8559	-2.1453	-3.5651	-1.9157	-1.2516	-0.29971	-0.50039	-0.85285	-1.7231	-1.0424	-1.8147	-2.6162	-1.6129	-0.43699	1.7181	-2.086	-2.6045	-1.2337	-1.0559	-0.40139	-0.99087	-1.4445	-0.72161	-2.7717	-1.3335	-0.1454	-2.5655	-1.7995	-2.0029	-1.4557	-2.8072	-1.1717	0.56194	-0.29029
-3.2459	-3.2922	-3.4868	-3.9605	-3.6777	-4.9097	-4.1442	-3.8201	-4.5595	-2.1526	-3.2477	-4.3067	-2.3734	-3.9704	-5.5911	-3.7031	-3.6145	-4.4535	-3.1869	-4.0234	-4.5534	-5.4416	-2.9212	-3.8282	-5.0452	-3.9403	-4.7284	-3.3527	-4.1291	-3.0436	-4.7611	-3.4712	-3.0351	-2.3208	-3.466	-4.6391	-3.8378	-4.2309	-2.4632	-3.5525	-4.657	-3.3823	-1.9328	-3.9864	-5.1591	-4.3401	-4.5177	-5.0854	-1.7887	-4.667
-0.29435	0.40509	-0.30487	0.72931	-0.81722	1.0536	0.50166	-0.39324	-1.3599	0.53113	-0.63947	-1.9841	-1.4892	-0.65411	-0.82368	0.64128	0.23264	-0.52401	1.5634	-0.42814	-1.1166	-0.99312	-1.3871	0.2248	0.78188	0.91582	0.75373	-1.4364	1.7282	-0.83768	-1.6315	-1.0737	-1.0002	0.52938	-0.65634	-1.8398	-0.90359	0.36207	-1.3401	0.12248	0.4906	-0.53719	0.31009	-0.38683	-1.1407	-1.2017	-0.67343	0.41725	0.79465	-1.5938
-5.2069	-3.6874	-2.6514	-4.0909	-4.4224	-4.9903	-3.4859	-5.274	-3.9518	-4.0955	-4.3136	-4.3079	-3.8772	-4.7679	-2.3424	-3.429	-4.0295	-3.39	-2.1966	-4.7517	-3.7192	-3.8367	-5.1187	-4.4521	-4.1537	-4.065	-4.8622	-4.3911	-2.366	-4.0164	-4.5606	-4.4557	-5.3887	-3.5089	-5.4971	-3.7127	-4.6851	-3.7504	-2.8786	-2.7336	-3.8962	-4.5347	-5.4123	-5.8514	-4.6472	-3.4665	-4.722	-4.3104	-3.4244	-4.4821
7.1175	6.5786	5.66	6.4071	7.5871	6.4412	5.6618	6.8897	6.953	7.911	5.343	7.5798	5.0012	6.9563	5.2969	5.3421	6.6359	5.468	7.0605	6.3274	6.9621	6.8673	6.559	6.4162	6.7305	7.1587	6.7641	5.9458	6.2007	8.1197	5.4275	6.1919	6.3337	7.5041	8.253	5.3001	9.3588	6.7787	6.7911	6.5096	8.3948	6.0203	5.7328	6.807	6.2221	5.8412	6.4303	8.8091	6.5823	6.5625
-9.5905	-9.2908	-10.517	-8.3105	-8.2392	-7.5266	-9.6892	-11.158	-8.703	-8.248	-8.2819	-5.9808	-10.888	-9.8225	-8.4232	-7.4572	-8.6029	-8.9849	-9.5605	-9.0214	-8.126	-7.8354	-8.7532	-9.6107	-9.9413	-8.3449	-7.536	-8.781	-10.647	-8.7122	-8.4053	-10.137	-9.012	-6.9507	-9.5945	-8.7166	-9.2036	-7.4757	-8.5356	-10.1	-8.3466	-7.9385	-10.32	-9.834	-10.596	-9.9236	-8.0314	-9.2395	-9.5036	-10.387
-4.1103	-4.3794	-4.579	-4.7102	-4.2695	-4.7474	-3.7628	-4.9593	-4.0518	-4.8225	-3.6799	-6.542	-3.7046	-6.3785	-5.8518	-3.7801	-5.2486	-5.4324	-4.3938	-2.737	-4.8275	-4.8625	-4.692	-5.1489	-4.4388	-4.7991	-3.8736	-5.3138	-4.2203	-4.1524	-5.5244	-6.1788	-5.4728	-5.6544	-5.8128	-5.2764	-5.3004	-4.2625	-4.4445	-4.6618	-4.305	-3.2658	-4.059	-3.5875	-4.0602	-6.0285	-3.8094	-5.965	-4.9675	-3.7247
-11.975	-10.796	-10.213	-11.282	-10.167	-10.193	-10.963	-10.385	-11.465	-9.9948	-11.582	-10.736	-11.647	-9.0318	-9.8407	-12.678	-10.072	-13.442	-11.086	-11.026	-11.428	-9.9701	-11.345	-11.78	-11.281	-10.765	-10.047	-9.5545	-11.062	-12.46	-9.8625	-10.853	-9.7448	-10.491	-11.087	-9.5801	-11.185	-9.5415	-9.8827	-10.816	-9.6458	-10.593	-10.898	-10.938	-9.8057	-11.799	-12.89	-10.806	-9.9108	-9.3547
-1.1206	-1.3952	-2.9965	-1.4895	-3.3472	1.0753	-1.5076	-0.81905	-1.2509	-1.6537	-2.0334	-0.50323	-1.371	-1.9748	-0.25415	-2.1222	-1.3477	-1.1168	-1.2911	-0.88521	-3.9886	-1.7438	-0.95683	-1.9616	-1.2018	-0.49292	-1.7649	-0.86372	-0.23787	-1.6128	-1.8727	-0.95399	-1.2364	-1.3335	-1.5216	-1.0508	-0.31208	-0.65961	-1.6519	0.25113	-1.5601	-1.5458	-1.4579	0.30423	-0.59376	-0.19777	-0.88481	-1.8475	-1.7801	-1.1542
-22.946	-22.745	-22.685	-22.031	-22.616	-20.872	-21.263	-21.363	-23.19	-21.663	-21.53	-21.284	-22.138	-21.126	-22.326	-23.611	-21.126	-21.573	-21.987	-23.487	-22.212	-23.741	-22.85	-21.536	-21.75	-23.062	-23.843	-23.522	-20.912	-23.285	-22.188	-21.247	-21.923	-22.073	-22.405	-21.972	-22.546	-21.245	-20.722	-22.219	-22.86	-22.817	-22.517	-21.647	-22.316	-22.318	-24.393	-21.775	-22.831	-21.879
1.1971	1.842	1.4985	2.1165	0.041291	0.93894	0.70112	2.2822	1.4056	2.1205	-0.77376	0.49753	2.5861	2.4528	1.3878	2.3884	2.1848	2.0475	1.7268	2.6987	1.4103	2.5096	0.79531	2.3191	-0.12141	0.73147	0.71798	1.5849	0.84771	1.8598	1.4319	2.5218	2.1333	0.22175	2.8327	1.8706	2.0861	1.0498	1.7537	0.57002	0.4696	3.0057	2.8947	1.0788	1.6699	1.6491	1.8551	2.0782	1.0183	1.1887
-14.606	-14.507	-14.935	-14.228	-14.877	-15.565	-15.596	-15.361	-15.136	-15.053	-15.31	-15.398	-12.638	-14.945	-15.314	-13.824	-14.288	-12.806	-14.979	-15.044	-13.313	-14.49	-16.337	-13.134	-14.583	-14.313	-15.374	-16.448	-15.373	-14.608	-13.836	-13.756	-15.156	-14.019	-14.46	-16.584	-15.467	-16.05	-14.318	-16.05	-13.818	-14.239	-15.133	-14.359	-15.711	-15.855	-13.202	-16.006	-13.79	-13.486
-10.17	-10.454	-11.127	-10.882	-10.333	-12.565	-9.6057	-11.799	-11.369	-12.102	-10.072	-11.714	-12.288	-12.673	-10.726	-11.723	-11.04	-10.814	-12.566	-11.03	-11.567	-12.288	-12.097	-10.957	-11.402	-10.816	-12.235	-11.693	-12.042	-11.074	-11.388	-10.456	-11.081	-11.533	-11.155	-10.93	-12.05	-10.512	-11.196	-11.101	-12.025	-11.161	-10.464	-11.933	-11.677	-11.308	-11.272	-10.864	-11.617	-12.519
1.1734	1.8691	2.1802	2.3558	0.79312	2.3674	1.7223	1.8128	0.52253	2.0657	2.6801	1.4209	0.54806	0.95925	1.5633	1.9213	2.1061	1.8911	2.2739	1.2969	0.78162	1.384	2.1512	1.4057	2.7543	1.8796	1.7744	2.1977	0.31774	1.5192	2.7504	2.0316	2.8902	2.9039	1.8861	1.6449	0.94252	0.99982	3.037	2.6421	2.0831	3.5164	1.4125	1.6746	2.3029	0.93572	0.6128	1.6213	1.6366	0.96169
-4.1546	-5.0955	-4.2159	-3.7358	-5.7003	-5.3911	-6.6684	-6.0709	-4.6165	-6.4579	-5.4952	-3.5733	-4.8786	-5.3052	-4.0906	-3.5254	-2.6854	-4.438	-5.6563	-5.1599	-6.1638	-4.6598	-4.3222	-4.4526	-4.5205	-4.1986	-4.5054	-4.714	-4.7079	-4.1899	-5.9336	-5.8588	-4.8197	-4.3806	-5.5733	-4.9203	-5.8593	-5.1874	-3.6999	-4.1989	-4.8933	-4.4164	-4.4648	-5.688	-4.3348	-3.8173	-6.4586	-4.7816	-4.477	-4.4917
-14.161	-12.732	-13.674	-13.04	-13.514	-15.97	-13.648	-13.802	-12.372	-13.833	-13.874	-12.915	-13.417	-12.804	-12.616	-13.152	-14.5	-12.269	-13.741	-13.623	-13.422	-14.483	-13.652	-12.709	-14.399	-12.818	-13.368	-13.728	-13.149	-13.89	-12.625	-12.981	-13.802	-13.567	-12.557	-12.472	-13.014	-13.686	-12.359	-12.884	-14.495	-14.524	-12.48	-13.302	-13.144	-13.898	-13.926	-11.619	-12.809	-12.191
-0.73031	-2.657	-0.62047	-1.9434	-0.66897	-1.0807	0.43119	-2.0818	-1.714	-2.9197	-1.9902	-1.2278	-2.3776	-3.2459	-0.19216	-0.60269	-2.1702	-0.9848	-0.23465	-0.29225	-0.36224	0.56577	-1.1804	-2.1587	-2.5526	-2.4196	-2.628	-3.0216	-1.8365	-2.4001	-1.818	-0.11678	-2.4831	-1.2529	-0.30057	-2.3116	-2.0748	-1.8075	-3.0769	-0.67321	-1.844	-0.79682	-0.87062	-0.5065	-1.3344	-0.031878	-1.5773	-2.4466	-0.12062	-0.50136
-1.1434	0.61933	-0.091955	1.168	-0.10803	1.7023	0.9203	0.56169	1.0041	-1.1466	0.53846	0.27265	-0.25908	-1.491	0.2835	-1.3247	1.4156	0.23072	0.064359	-0.16651	0.092652	-1.6202	-1.3026	-1.2898	1.1615	0.064455	0.60924	-0.80467	-1.435	0.39033	-1.8602	-0.59645	0.13801	-0.85734	-0.03029	0.71859	1.0705	-0.069122	-0.48895	-0.63727	0.50478	-1.1424	1.2999	0.62681	0.63833	0.79394	-0.69493	-0.53657	0.47312	-0.98042
11.397	8.5973	9.4629	10.087	9.6614	9.5202	9.0752	10.479	10.733	10.912	8.6555	8.9101	8.3736	8.9989	10.663	9.6771	11.028	10.787	9.2033	10.287	9.6739	9.5674	9.2175	9.9075	11.859	8.7011	9.274	9.614	11.692	10.979	9.0532	10.098	10.01	9.5302	9.452	9.36	9.9851	8.9378	9.4228	10.099	9.235	9.6783	9.7714	9.3741	10.303	10.137	10.301	10.417	9.0405	10.037
5.8312	6.2985	6.7829	8.309	8.6097	5.2754	6.2637	6.833	6.5929	8.2697	6.6204	7.6364	7.3943	6.0115	7.4609	5.8544	6.2275	7.771	6.5073	5.6199	5.7409	7.1056	8.24	6.9125	6.4389	6.4311	7.8094	6.3283	6.3564	5.7237	6.5259	7.4454	6.7889	6.3601	6.5466	6.325	5.7053	7.2666	5.9321	7.9814	7.961	8.3186	7.9386	7.4922	6.6571	6.0361	5.7264	7.2883	7.0297	8.1556
-10.479	-10.148	-11.25	-10.968	-8.0898	-9.9159	-8.7807	-12.279	-11.139	-9.4257	-9.486	-8.6614	-8.2811	-10.686	-9.3465	-10.999	-9.5853	-11.067	-10.511	-11.131	-8.2157	-9.0863	-10.157	-10.149	-9.6618	-10.293	-10.653	-9.0197	-12.064	-9.8488	-10.381	-10.95	-8.8842	-8.8756	-9.6509	-9.0387	-10.268	-9.2079	-9.3862	-10.716	-9.0072	-10.546	-9.0716	-10.642	-11.1	-9.3637	-9.8576	-9.4916	-10.72	-10.418
1.2969	1.7568	2.7319	1.9698	1.328	1.083	2.7545	3.1569	2.4649	3.5388	1.8416	1.7683	2.3569	1.4168	0.57009	0.90006	1.7834	0.76329	1.4045	3.1939	3.0403	0.96816	0.82576	2.0519	1.1772	1.3783	1.831	1.5367	2.9675	2.4896	1.6272	1.8986	1.4632	2.043	3.2748	0.95395	1.4952	1.7406	2.0908	1.5658	1.9046	3.4094	3.4867	0.31862	1.0998	1.7239	1.7091	1.7648	1.3838	2.5925
-9.4749	-8.8955	-10.914	-8.8325	-8.9406	-9.4066	-7.9236	-8.8564	-9.5021	-8.1703	-8.9374	-9.405	-8.6891	-8.6207	-10.035	-8.2992	-9.5508	-8.1392	-8.5757	-11.287	-10.438	-9.9591	-7.7778	-10.129	-9.7162	-8.7351	-9.228	-9.958	-9.2334	-8.7713	-8.5588	-10.086	-9.1216	-8.913	-10.483	-8.9304	-9.5948	-9.4645	-10.768	-8.7474	-10.143	-8.9957	-8.8818	-8.6927	-8.8884	-9.2056	-10.349	-8.6572	-8.6581	-10.093
0.44684	1.3167	0.3627	-0.03364	2.2086	2.2413	2.0185	0.28632	2.2349	2.0733	2.4627	0.50981	1.6165	1.6	0.2072	1.196	1.5468	1.3102	1.2591	1.6153	1.4086	0.70623	1.6083	0.12125	1.6225	0.27101	0.64994	0.76571	1.1568	2.9989	0.83903	1.4332	1.4188	2.1231	3.1313	2.0647	0.23855	-0.31397	3.0167	1.5936	1.925	2.0376	2.6904	0.97907	2.1224	1.7893	0.53938	0.93043	0.61626	1.2629
-0.96826	-1.1119	-2.2689	-1.6786	-1.7361	0.069158	0.53259	-1.3189	-1.9749	-1.9788	-1.7646	-1.0273	-2.4756	-2.5822	-1.193	-0.26025	-0.86065	-2.0033	0.33699	-0.14501	0.57015	-1.1172	-0.064031	-1.4337	-2.0268	-0.31254	-2.1284	0.027093	-1.3829	-2.0537	-2.1137	-0.42319	-1.0433	-0.46906	-1.4185	-2.1796	0.29391	-1.0885	-2.7102	-2.058	0.048169	-1.9696	-0.27932	0.0042042	-2.3317	-2.1207	-0.58378	-1.4962	-1.0276	-1.1077
2.1999	2.4312	0.98278	1.2889	0.85257	1.8997	0.63854	1.1356	1.0475	0.25233	0.092403	0.78325	1.7321	1.2365	1.3138	0.85475	0.74614	1.1596	-0.11493	0.80575	1.1301	0.28182	3.1604	2.9012	2.0165	0.046525	2.8107	1.2617	1.1194	-0.85115	1.3637	0.40484	1.8654	2.2219	3.7828	0.5094	1.9209	2.38	0.46208	1.798	1.7131	2.4614	0.83013	0.6449	1.2919	-0.21293	1.8738	0.31611	0.57683	1.8853
-1.6702	0.91626	-0.24349	-0.34658	0.27672	-0.66645	0.55805	1.4191	0.036898	-1.4047	-1.1844	1.2684	-0.69902	0.28105	-0.18735	1.4632	-1.1711	-1.2532	-0.081497	0.58806	-0.50824	0.46085	-0.79525	-0.089232	-1.1939	1.7412	0.019258	1.1128	-1.8409	1.5029	0.51615	-0.20971	-1.3691	-0.45339	2.1175	0.88431	-0.77607	0.50482	-0.3459	-0.26865	0.020414	-0.58777	-0.27403	0.62979	-0.40934	-1.973	-0.46219	0.087226	0.39708	-0.19267
-11.676	-11.452	-12.396	-13.636	-11.916	-11.906	-11.465	-9.473	-11.503	-10.891	-14.254	-12.893	-11.475	-12.957	-10.786	-11.523	-12.281	-13.78	-12.435	-10.691	-10.899	-10.266	-13.286	-11.408	-11.283	-10.524	-11.624	-12.179	-11.751	-13.761	-13.158	-10.756	-11.646	-10.089	-10.812	-11.32	-11.487	-12.687	-10.91	-11.118	-13.094	-12.899	-10.618	-11.692	-12.477	-11.431	-11.66	-10.815	-11.049	-11.545
-0.56195	0.45722	-1.6459	-1.2992	-1.1267	-0.17418	-1.1019	-1.2435	-2.997	-1.7776	-0.57259	-1.0382	-1.3814	-1.8123	-1.7949	-0.69008	-0.9822	-0.61262	0.54167	-1.2635	-3.09	-2.2845	-1.5037	0.536	-1.8797	-1.3806	-0.64919	0.26371	-0.86263	-0.76926	-1.0301	-2.2658	-1.5222	-0.87503	-1.5719	-4.022	-0.3525	-3.2418	-1.4983	0.17816	-1.4316	-1.259	-2.1479	-0.60991	-2.6249	-0.44195	-1.3242	-0.08338	-1.6251	-1.0666
-0.026299	-0.10208	-1.5417	-0.24139	0.68802	0.3519	0.53747	-0.71405	-1.7262	0.4231	-0.51555	0.78324	1.8104	-1.1771	-0.63246	1.3605	-0.038322	1.3039	1.8164	0.2758	-1.138	-0.95704	1.0368	0.9879	0.26986	0.50144	-1.9862	-0.10005	2.8629	1.3046	-1.0939	0.24982	-0.43208	1.5644	-0.5485	0.2894	-0.24239	0.55764	-0.46048	1.4584	-0.44979	0.21467	-1.9563	0.59857	0.78381	0.52706	1.1848	0.056028	0.68907	1.7385
10.216	10.563	8.5496	8.469	8.9607	7.7713	7.3478	9.2457	8.1921	8.0077	8.2103	8.7517	8.0527	8.9693	9.0388	9.5599	8.0106	7.8392	8.5843	8.9269	8.4097	9.0859	10.836	10.609	9.3306	6.9359	8.2307	8.7013	8.4256	8.5498	8.2551	10.781	7.6616	7.4111	7.5714	6.9887	9.8154	9.84	8.9309	8.5234	9.9308	9.5906	8.1117	8.8014	8.9893	7.2395	10.077	9.2524	9.0482	9.91
-5.3477	-5.5132	-4.6786	-5.0706	-6.8513	-5.1707	-6.2936	-4.7745	-5.7798	-6.3433	-5.5932	-4.3218	-6.2869	-4.0595	-4.7814	-5.9477	-6.5987	-5.3381	-6.192	-6.5738	-4.5768	-5.3726	-6.2859	-5.2993	-6.1486	-4.7453	-5.0226	-5.4613	-6.552	-5.6127	-3.2465	-6.3999	-3.8165	-4.6306	-6.0996	-4.5052	-4.7622	-5.3456	-5.2634	-5.5945	-6.0501	-6.5221	-5.3016	-4.3611	-6.577	-4.9749	-5.8353	-5.8366	-5.9401	-6.7851
-2.242	-1.9479	-0.72174	-0.95896	-1.0329	-3.9204	-1.9561	-3.3441	-1.9893	-2.8702	-4.0998	-2.1984	-2.0109	-2.6563	-1.6742	-3.0736	-4.4743	-2.8753	-2.9918	-2.7948	-2.411	-1.3507	-4.1388	-1.8584	-1.8277	-3.4038	-0.61675	-2.2407	-3.3702	-1.3726	-3.2257	-3.3688	-2.9887	-3.409	-1.4577	-3.2208	-3.5198	-1.4933	-2.3702	-1.3624	-1.618	-2.7977	-3.7256	-3.8085	-1.257	-0.87774	-2.84	-1.2808	-1.7947	-3.2791
3.9704	3.2887	2.3003	3.9915	1.444	2.4616	3.3327	1.6381	2.4498	3.8393	3.4806	1.8111	2.5262	1.1437	3.067	4.4581	3.3021	3.7906	2.3259	2.7501	2.5054	3.6507	2.6036	2.1333	3.2083	3.0583	2.3653	2.4571	2.1906	2.7607	1.6403	3.2126	3.6283	2.7784	3.3905	2.545	2.9622	1.3398	2.3949	3.1004	2.1966	3.01	1.8594	3.858	2.9801	1.0583	0.77809	2.6198	0.58059	3.6777
-13.382	-13.353	-14.226	-12.209	-12.335	-13.494	-11.879	-13.186	-13.431	-13.927	-13.494	-13.741	-14.207	-12.308	-12.89	-12.197	-13.357	-12.561	-13.243	-13.587	-13.195	-12.105	-15.41	-14.554	-12.118	-12.695	-12.214	-11.302	-12.978	-12.904	-13.962	-15.174	-13.708	-12.146	-13.811	-14.366	-12.542	-12.636	-12.671	-14.561	-12.676	-13.178	-12.922	-13.752	-13.824	-12.495	-12.413	-12.175	-12.109	-10.604
-11.468	-13.231	-12.881	-11.441	-11.752	-11.967	-12.692	-11.849	-11.468	-12.172	-12.608	-10.082	-12.328	-11.156	-12.01	-11.637	-13.406	-12.679	-11.754	-13.379	-12.187	-13.09	-11.329	-11.234	-11.576	-13.606	-10.479	-11.005	-12.142	-10.97	-10.515	-12.52	-12.937	-12.755	-11.825	-11.245	-12.044	-11.383	-13.102	-12.27	-11.504	-12.005	-11.036	-11.597	-12.168	-12.328	-12.145	-12.937	-11.036	-12.431
-14.336	-13.649	-12.243	-12.808	-13.971	-13.992	-14.814	-14.18	-13.024	-15.168	-15.253	-15.033	-14.177	-14.654	-14.398	-13.635	-12.944	-13.56	-12.066	-13.901	-13.911	-15.074	-13.415	-13.611	-15.114	-15.5	-12.209	-13.94	-12.742	-15.846	-12.776	-12.004	-12.501	-12.345	-15.079	-14.478	-14.546	-14.765	-12.701	-14.42	-13.033	-14.799	-15.082	-15.034	-14.161	-13.826	-15.433	-13.535	-15.174	-13.803
-1.0557	-3.9216	-1.0912	-3.9794	-2.6651	-1.0851	-3.2367	-3.135	-3.5737	-3.2484	-3.079	-2.0386	-3.4205	-1.4707	-1.5312	-1.7487	-4.0791	-1.9316	-1.9997	-3.4568	-2.4704	-2.2055	-1.7104	-3.8675	-2.0574	-1.8661	0.027389	-2.2322	-3.8766	-1.9586	-3.4568	-3.8312	-2.6909	-3.4289	-5.0749	-2.8227	-2.0348	-2.1693	-2.553	-2.8143	-2.8233	-2.3909	-2.2021	-2.7832	-3.8202	-3.254	-3.7516	-2.3523	-3.464	-3.0661
-11.679	-13.604	-11.864	-11.976	-13.365	-12.57	-13.526	-12.059	-12.593	-13.479	-12.389	-13.422	-13.53	-11.326	-12.675	-12.311	-13.588	-13.505	-12.277	-13.511	-12.866	-13.055	-12.404	-14.405	-13.212	-13.229	-13.378	-14.503	-14.162	-11.995	-13.56	-10.868	-14.122	-13.804	-13.437	-11.985	-12.636	-12.097	-11.196	-12.552	-13.223	-11.859	-14.914	-13.799	-12.152	-14.79	-13.473	-13.031	-11.229	-11.842
-22.112	-20.442	-20.753	-22.51	-20.24	-19.975	-21.42	-19.766	-21.353	-21.977	-22.978	-22.337	-20.856	-22.03	-22.896	-19.417	-20.231	-19.747	-18.956	-20.19	-19.474	-19.533	-20.653	-21.525	-20.268	-20.71	-19.515	-21.249	-20.559	-20.237	-19.845	-20.19	-21.164	-21.54	-20.354	-20.988	-21.315	-21.215	-20.556	-21.263	-22.025	-21.383	-21.239	-19.231	-21.315	-20.687	-20.881	-21.403	-20.95	-19.354
-6.1141	-6.7514	-5.209	-5.101	-5.1245	-4.3735	-4.886	-5.3949	-4.4603	-6.4221	-4.967	-6.3648	-6.4597	-5.3496	-5.594	-5.9613	-5.8227	-6.2609	-8.2921	-5.5274	-6.3128	-6.803	-4.8495	-5.5005	-6.6776	-6.2175	-5.5331	-5.7471	-5.4188	-5.6926	-6.1037	-4.1222	-6.2298	-6.0575	-4.6801	-6.28	-7.0223	-5.0251	-5.1291	-4.9296	-5.1079	-5.7942	-4.0397	-3.4806	-6.5571	-5.7407	-5.9822	-4.8839	-6.2793	-6.0683
-5.2624	-2.3079	-3.7567	-3.3587	-3.0121	-3.4618	-3.059	-2.4857	-2.8041	-3.31	-3.09	-2.3841	-3.9678	-4.5478	-1.9951	-3.9832	-2.5231	-0.85793	-4.152	-3.0809	-3.8028	-3.5924	-4.1256	-2.5753	-2.1936	-3.6876	-2.4569	-4.0485	-3.1404	-3.0023	-5.1611	-4.8255	-5.3667	-2.6556	-2.0153	-4.7353	-2.1842	-2.5896	-3.8526	-4.2434	-3.1157	-2.8401	-3.0873	-2.2819	-3.0426	-4.3427	-2.8232	-3.7252	-2.4454	-3.0543
-10.401	-12.136	-12.85	-11.579	-10.352	-11.834	-11.265	-12.373	-12.812	-13.178	-12.165	-11.128	-11.128	-11.868	-10.621	-12.082	-10.567	-10.329	-12.09	-11.91	-11.923	-12.236	-11.619	-11.338	-9.1796	-12.738	-11.238	-10.786	-12.094	-13.893	-11.155	-11.964	-12.523	-10.853	-10.294	-12.38	-12.97	-12.148	-11.654	-11.788	-11.685	-12.186	-10.989	-12.81	-11.658	-11.638	-11.221	-12.37	-12.577	-10.697
-4.2832	-4.1701	-4.8296	-5.4722	-5.8423	-5.2822	-4.1253	-4.4524	-4.5993	-4.0242	-4.0775	-6.4568	-6.2758	-4.9595	-5.2544	-4.8908	-5.0711	-4.9793	-4.5408	-4.6249	-5.0673	-6.0538	-5.6092	-4.2857	-2.9001	-5.0027	-4.5124	-4.9932	-4.253	-4.4618	-5.18	-5.4804	-5.0089	-6.227	-7.2629	-5.3948	-5.2299	-5.6357	-4.5805	-5.6905	-5.3836	-5.6002	-5.4871	-5.8257	-5.1328	-4.0301	-4.7014	-4.1741	-3.1408	-3.6467
-0.31489	1.7025	1.2684	2.2044	1.9946	1.1964	1.7469	1.1644	2.0756	2.0414	1.6272	1.6737	2.6484	1.7558	2.9058	0.64805	-0.312	2.2548	0.94193	3.2668	0.89052	0.80899	-1.4536	1.3826	1.3158	3.101	1.9148	1.3278	2.1752	0.78618	1.3309	1.5609	2.2024	0.66823	2.5252	3.7247	1.0993	2.0089	1.3956	1.3267	0.65211	1.3341	1.0968	0.14858	1.4847	1.257	2.3586	1.1432	2.9245	0.86787
-2.5512	-1.6218	-2.9147	-3.0008	0.087841	-0.52601	-2.3234	-1.4617	-1.0707	-1.7382	-1.2708	-1.9916	-0.92814	0.38819	-0.55658	-1.6491	-2.4901	-0.87443	-2.9028	-0.57078	-2.0644	-0.21721	-2.1419	-3.4102	-1.1566	-1.7438	-1.8111	1.0716	-0.43779	-1.8837	-1.3295	-2.1321	-2.4104	-1.1755	0.0099159	-2.9662	-0.45505	-1.5457	-2.1101	-3.7408	-2.4033	-0.62023	-1.0944	-1.6293	-1.6384	0.83308	-1.2015	-2.151	-1.2001	-0.050826
-11.327	-10.374	-10.246	-12.813	-9.285	-10.65	-10.377	-12.352	-10.742	-11.375	-11.04	-10.758	-11.274	-9.3685	-8.6346	-11.327	-10.482	-11.254	-10.519	-11.045	-10.651	-10.304	-10.541	-11.316	-11.345	-10.227	-10.487	-11.017	-11.432	-10.437	-11.393	-10.957	-10.907	-10.88	-11.085	-10.257	-12.436	-9.9736	-10.377	-9.8588	-9.3862	-9.0724	-10.678	-8.8109	-10.077	-11.465	-10.221	-10.691	-11.933	-10.971
6.8042	5.7737	4.4886	6.6096	6.9258	7.1689	7.3607	5.531	6.044	5.5158	5.7191	5.2322	3.8668	4.1389	6.2354	6.8202	4.8465	5.6282	4.811	3.7075	5.0565	4.8353	4.7311	7.4212	5.4847	5.1652	5.3549	4.6508	3.622	4.5695	4.9618	5.0219	5.2035	5.132	6.4663	5.7271	4.9171	6.7942	4.964	6.125	6.0384	6.6444	6.9311	5.3158	6.5334	5.1828	6.3575	5.2285	5.6649	4.605
-11.522	-11.959	-11.836	-13.404	-13.553	-11.284	-11.871	-13.445	-11.502	-13.289	-11.773	-13.43	-11.79	-12.643	-12.706	-11.958	-14.995	-13.496	-11.166	-13.364	-12.568	-13.321	-12.592	-12.962	-13.865	-11.442	-13.541	-12.713	-11.325	-13.968	-10.452	-12.529	-13.321	-13.219	-12.674	-15.171	-12.192	-13.81	-12.419	-14.365	-13.138	-13.226	-13.714	-13.193	-13.997	-12.516	-13.675	-12.34	-13.359	-13.101
-3.2972	-4.3876	-3.8367	-3.4214	-2.8534	-4.2746	-3.5517	-2.2316	-2.9599	-3.7789	-4.3558	-3.9518	-5.3317	-3.5174	-2.7181	-3.923	-3.3581	-4.016	-5.3631	-3.7896	-4.8059	-4.0564	-3.3397	-3.7535	-3.6946	-2.3245	-3.6839	-3.5247	-4.1112	-5.249	-3.4943	-3.8018	-4.025	-4.3101	-4.5857	-3.9603	-3.3399	-4.9095	-4.031	-4.9314	-2.1824	-3.2823	-5.4654	-4.6553	-2.7184	-3.3471	-5.2237	-2.7011	-4.3783	-3.7354
-1.097	-0.77714	-0.35258	-2.6719	-0.47619	-1.1439	-0.64131	-4.4634	-0.14781	-1.8836	-1.5515	0.23891	-2.0409	-2.0716	-1.1934	-1.4134	-3.2317	-0.22518	-1.2916	-1.036	-2.9254	-2.1825	-1.9206	0.18956	-1.5172	-2.7719	-0.38698	-1.7632	-0.72128	-0.30157	-1.8055	-1.3795	-0.25414	-0.28614	-2.0512	-2.168	0.48751	-1.493	-0.87395	-1.044	-1.4481	-0.95601	-1.5824	-1.6923	-2.2908	0.23107	-2.1588	-1.5635	-2.1373	0.66114
-15.388	-13.891	-13.585	-16.818	-16.815	-15.375	-15.675	-15.023	-14.832	-13.853	-13.953	-16.37	-13.683	-13.93	-13.412	-12.78	-15.094	-14.255	-15.45	-14.812	-15.756	-14.475	-13.55	-15.895	-14.175	-16.92	-13.833	-13.227	-14.659	-14.399	-16.687	-14.736	-12.026	-14.643	-14.9	-14.976	-14.54	-15.385	-14.121	-15.962	-14.804	-14.062	-14.422	-14.499	-14.168	-15.442	-15.004	-14.592	-14.008	-14.566
6.2931	7.3412	8.0307	6.5062	7.0044	5.7983	6.4636	5.6748	7.6834	7.566	7.2645	6.8996	6.3892	6.5583	5.1691	6.1596	7.3589	5.521	5.7473	7.0456	5.8618	6.1051	6.8916	6.8303	6.2905	5.6771	7.4094	6.5939	7.1304	6.4854	7.843	7.3445	6.449	6.6132	7.7015	6.2766	6.5499	7.5185	7.6961	6.9157	7.5979	7.5357	6.9843	6.2509	6.1142	6.8974	8.0116	7.1757	7.6107	7.5218
1.6901	-0.55832	1.6065	2.3139	2.8819	1.2921	-0.22642	3.1437	3.0255	1.7401	1.9636	0.57704	2.068	3.6723	2.2966	2.6101	0.56471	1.0882	1.6479	2.8154	1.4017	2.2667	3.1935	1.468	3.4274	-0.23474	2.951	1.8449	1.527	1.5231	1.2281	0.45827	1.5451	2.7764	0.43535	2.1235	3.0612	2.333	0.85644	1.1124	3.3816	2.8891	0.574	1.746	0.84101	1.28	2.527	1.6667	0.68546	0.82399
-9.6911	-9.8648	-8.6482	-9.0449	-9.7039	-9.7726	-8.7341	-10.216	-9.7784	-9.4325	-9.0021	-8.1556	-9.2095	-8.6538	-10.3	-8.8368	-11.606	-8.7153	-9.1276	-9.246	-9.6663	-8.8182	-10.023	-8.5951	-8.7731	-9.7713	-9.0604	-10.382	-9.7658	-7.5329	-10.761	-9.9116	-8.6628	-8.6059	-9.2369	-9.4732	-8.884	-8.5119	-9.2968	-9.4449	-10.627	-8.8644	-9.369	-9.2747	-11.215	-10.281	-9.7733	-8.682	-9.2902	-9.1138
-9.2389	-8.5503	-9.7861	-10.521	-8.3245	-9.9434	-9.3158	-9.5646	-9.6614	-9.2508	-9.1671	-10.611	-9.2979	-10.005	-9.0011	-9.3761	-7.9128	-9.3219	-7.988	-8.2576	-7.5995	-7.9769	-10.475	-7.7476	-9.2383	-9.9051	-8.0062	-8.0791	-8.9766	-8.3443	-8.0551	-8.952	-7.6446	-7.7323	-9.4326	-9.6398	-10.176	-9.2995	-8.0195	-8.3208	-10.553	-9.0101	-9.5322	-7.7991	-8.2662	-11.272	-8.4289	-8.0918	-9.1324	-7.8328
-9.0722	-10.028	-11.128	-7.9278	-9.4228	-10.237	-7.6286	-10.424	-10.861	-9.3589	-8.8306	-10.446	-9.6878	-9.6644	-9.7685	-8.7046	-7.9176	-10.313	-8.9855	-9.0677	-10.166	-10.687	-9.8875	-8.4055	-8.0789	-9.1458	-10.123	-8.1024	-8.7917	-9.9788	-10.599	-8.8467	-8.5786	-9.357	-8.5174	-8.1972	-8.8609	-10.636	-8.8332	-9.7389	-8.4676	-8.4712	-9.1941	-7.8956	-8.9541	-6.7721	-11.023	-10.165	-9.9551	-9.6423
-8.4334	-8.8636	-9.9132	-8.8679	-9.2068	-7.4648	-8.3356	-9.8964	-8.5135	-7.7573	-9.6791	-7.2966	-10.366	-9.5843	-9.0001	-9.0014	-10.5	-8.1996	-7.8782	-9.4955	-9.0777	-9.5983	-9.1093	-9.3266	-9.1866	-7.4392	-8.6046	-8.261	-7.7065	-7.7261	-9.6477	-8.5188	-7.705	-9.6839	-10.416	-8.5604	-9.6769	-8.5594	-9.4206	-9.0364	-8.5095	-10.024	-8.5089	-9.7529	-6.7073	-9.7326	-8.6968	-9.0436	-8.2906	-9.5874
-14.189	-14.638	-12.005	-12.425	-12.957	-13.386	-12.375	-13.289	-15.287	-11.04	-13.71	-16.009	-13.339	-13.767	-12.337	-15.169	-13.317	-13.436	-13.383	-12.636	-13.699	-13.796	-12.581	-11.336	-13.991	-12.412	-11.675	-13.703	-12.668	-14.357	-14.394	-13.83	-12.733	-13.79	-12.49	-12.445	-13.43	-13.016	-13.233	-12.346	-14.953	-13.843	-12.56	-13.314	-11.053	-12.366	-13.604	-13.718	-12.4	-13.204
1.4974	0.68492	1.2833	1.284	-1.6828	0.77904	0.48603	1.9837	1.2766	1.1438	2.1117	1.1148	1.1508	0.9388	0.72679	1.893	-0.091972	0.80194	1.8757	0.72929	2.8445	0.12338	1.0163	1.5433	2.2171	1.5355	0.25358	-1.033	0.9347	0.98926	3.1514	-1.9119	1.3027	0.97474	2.3777	1.0893	1.9313	0.76296	1.236	0.9227	0.74081	1.6213	1.4521	1.0679	-0.76413	0.17491	1.0193	1.489	1.03	1.865
-22.145	-23.829	-24.339	-22.949	-22.818	-22.753	-22.634	-22.273	-22.996	-21.909	-21.59	-21.238	-23.457	-22.465	-23.137	-22.01	-23.442	-21.232	-22.129	-22.541	-23.686	-22.573	-22.683	-21.584	-22.731	-22.014	-22.632	-21.342	-22.466	-22.734	-21.989	-23.361	-22.739	-22.547	-22.077	-22.071	-23.127	-23.821	-21.936	-22.609	-22.934	-23.029	-23.073	-21.185	-21.477	-23.235	-20.453	-22.945	-22.18	-22.455
-13.461	-14.857	-12.23	-12.932	-12.599	-13.797	-13.627	-14.027	-12.703	-12.632	-13.533	-15.312	-12.83	-13.06	-12.644	-13.697	-14.369	-13.305	-13.218	-14.24	-13.533	-11.891	-12.964	-13.306	-13.829	-12.432	-13.425	-13.664	-11.89	-13.051	-13.968	-12.761	-13.295	-12.218	-12.932	-13.087	-13.18	-12.735	-11.454	-14.149	-14.098	-13.837	-14.124	-13.255	-13.811	-13.79	-14.009	-13.237	-12.78	-14.216
-0.66623	-2.5482	-0.5861	-1.2173	-1.7868	-3.3063	-0.91106	-1.7991	-3.026	-1.7813	-0.80437	-1.7825	-2.2432	-2.8733	-1.4076	-2.0041	-1.5093	-1.3201	-0.62353	-3.4377	-1.1161	-1.4947	-3.9904	0.065298	-1.7635	-0.76456	-1.5286	-2.3232	-1.9388	-2.5049	-2.2154	-2.1379	-1.3465	-0.14962	-2.0379	-1.3512	-1.5096	-1.8001	-2.3768	0.42902	-0.69617	-1.1639	-0.51006	-0.7586	-1.8037	-1.7127	-0.84002	-0.67566	0.036999	-0.33605
-14.752	-13.296	-13.119	-13.533	-13.882	-14.411	-14.429	-14.653	-11.848	-11.498	-13.592	-12.501	-14.502	-12.923	-12.855	-15.012	-13.841	-13.087	-14.878	-12.474	-14.435	-13.879	-14.694	-12.105	-13.672	-13.591	-13.178	-12.463	-12.847	-14.941	-13.819	-14.264	-13.619	-13.054	-13.044	-14.234	-12.572	-14.414	-12.485	-12.852	-14.412	-12.724	-14.442	-13.435	-13.782	-12.228	-13.019	-14.891	-12.787	-14.491
0.5186	1.1692	1.0714	0.99056	0.92421	2.998	1.4562	1.5054	0.083594	1.0471	1.1484	2.5352	0.78318	0.92377	0.053449	0.45086	0.29379	1.6073	0.068598	2.2146	1.3073	2.2951	0.56074	1.5762	0.98063	-0.24984	0.32151	1.8053	2.2489	0.86753	1.4429	-0.14867	1.4412	0.44635	1.4449	3.0286	0.18482	-0.62679	1.2128	0.81566	2.9386	2.8245	-0.46248	1.4446	1.7425	1.0806	1.5099	1.9787	0.67893	3.4413
-0.55447	-1.7363	-0.31669	-3.076	-2.1428	-1.6945	-0.25251	-1.8253	-1.4171	-0.90238	-2.8746	-2.1986	-3.2335	-1.8253	-1.2864	-1.0703	-1.0816	-0.61397	-0.45975	-0.93695	-1.4053	-1.68	-1.4081	-1.3321	-0.30835	-1.8632	-1.4716	-1.5303	-2.3499	-1.0683	-0.89231	-1.1991	-2.3652	-0.98396	-2.4957	-1.7011	-1.6624	-0.4829	-1.9928	-1.9809	-1.4951	-3.7773	-1.3615	-1.0438	-1.6061	0.1582	-0.2558	-1.6343	0.093977	-0.14424
-2.6101	-3.298	-3.0552	-2.8354	-3.0998	-3.0245	-4.315	-3.1842	-3.1194	-3.6806	-2.7882	-2.3142	-2.9161	-1.9876	-2.131	-2.6853	-1.614	-3.1729	-2.767	-1.444	-2.5708	0.25855	-3.0136	-2.7401	-1.6653	-1.8407	-2.084	-2.6295	-4.4692	-2.7378	-2.0826	-3.0406	-0.24264	-0.76563	-3.9901	-2.2647	-1.9555	-2.256	-2.3131	-1.5774	-1.2364	-2.15	-4.4542	-3.2186	-4.4436	-1.6281	-2.7798	-2.9154	-2.7753	-2.7012
6.8333	6.3966	5.1362	4.626	4.0543	3.8243	6.5464	3.5912	4.3323	5.2688	6.453	7.1598	6.8086	7.7902	6.0332	5.6329	5.2265	5.2358	5.7388	5.0042	7.3831	5.1555	4.351	6.4616	4.1115	5.3962	4.8944	5.6565	5.0059	6.1014	5.8594	5.854	5.8572	6.5604	6.2164	5.8952	5.3857	4.1487	4.713	6.3051	6.3985	5.8285	6.4552	7.0173	5.5118	3.6245	5.6096	6.7614	5.2802	6.7038
6.7906	5.7583	4.9788	6.3243	5.8273	4.0877	5.1508	3.2871	6.6653	5.2782	3.5271	4.9436	5.2733	3.9066	4.9262	5.696	6.26	5.6499	5.1281	4.955	5.0836	6.2001	6.4544	4.8446	5.7098	6.5194	5.6116	7.0552	4.7391	5.8978	6.591	5.95	5.3066	5.2034	3.6765	6.2337	5.0613	6.2156	3.0028	5.5798	5.4498	5.5852	6.3148	5.99	4.5717	5.0007	5.4062	6.6299	6.0183	5.5612
-11.671	-11.009	-11.608	-10.936	-10.722	-10.95	-11.125	-11.764	-10.447	-12.165	-10.129	-10.826	-9.4307	-10.62	-11.546	-12.465	-10.856	-11.325	-11.306	-10.497	-11.353	-11.478	-10.938	-10.92	-9.6427	-10.825	-10.538	-9.704	-11.235	-11.25	-10.797	-10.498	-10.734	-10.714	-10.795	-11.893	-11.416	-10.213	-10.559	-9.3936	-11.286	-9.8404	-12.659	-9.3292	-10.45	-11.791	-11.054	-11.314	-10.544	-9.1102
-3.0427	-3.3698	-3.2213	-4.8734	-4.0294	-4.274	-3.0214	-3.7272	-3.5748	-4.2342	-2.6465	-3.6024	-3.8923	-3.2395	-4.6962	-3.9968	-4.3188	-3.8718	-4.8986	-3.6572	-3.4038	-4.4116	-2.7401	-2.9103	-2.4641	-4.8773	-3.1877	-3.6673	-5.479	-3.927	-4.1657	-3.8928	-2.8598	-5.3248	-2.2535	-3.021	-3.6568	-4.7201	-3.8413	-4.423	-4.3869	-4.5375	-4.4064	-4.5311	-5.0699	-2.996	-3.4856	-3.7315	-4.3277	-4.0306
9.5727	8.196	8.2669	7.8241	7.8349	9.2872	8.9042	7.9849	8.6947	9.9286	8.7407	9.8068	9.4495	9.0933	8.4005	8.1778	7.7147	8.0897	8.8949	8.3158	10.165	8.386	8.39	8.6297	8.9191	8.4073	9.7588	7.4872	7.9262	9.8975	8.6321	8.0349	8.3911	9.1852	8.2944	7.3883	8.3928	9.6409	8.5106	8.0661	7.8651	9.7666	8.4221	6.4976	9.211	9.121	9.1816	7.5603	8.357	7.9593
1.3322	0.77689	-0.48721	0.3295	-1.0529	-0.088266	-0.24049	-0.60517	-0.11518	0.963	-1.2801	0.29077	0.13055	-1.4232	-0.18534	-0.47784	0.67342	-0.8521	-0.45336	0.074201	-0.098596	-1.2582	-0.10951	-0.97164	0.35169	0.41678	1.2383	0.87836	0.047657	0.84283	0.30584	-0.16914	-0.059395	0.39972	0.21657	-0.052472	2.0466	0.27061	0.25978	-1.1852	-2.41	-0.10366	0.053494	0.26992	-0.82555	-2.0768	0.66791	-1.2464	-1.4936	0.095955
-21.795	-22.56	-23.475	-22.364	-21.623	-21.628	-21.645	-22.344	-22.298	-22.182	-23.519	-23.372	-21.355	-22.951	-22.485	-22.23	-23.563	-24.143	-22.44	-23.927	-21.317	-21.871	-23.482	-22.822	-23.406	-22.356	-21.461	-22.606	-21.561	-22.203	-21.916	-23.326	-23.792	-21.926	-22.261	-22.035	-23.213	-23.603	-20.055	-22.704	-22.375	-22.589	-22.314	-22.875	-21.04	-22.99	-23.039	-21.676	-22.166	-23.518
1.566	2.6487	0.99564	1.2844	1.1265	2.4334	2.3506	2.6012	1.0135	3.0213	2.3299	2.8121	3.4518	2.9734	1.6797	0.37299	0.89655	2.7041	1.3165	1.9803	0.78952	0.77264	1.4247	1.8881	1.0282	2.2013	0.59995	1.1743	2.1163	1.5948	-0.071951	0.47725	2.2145	1.0512	1.333	1.6279	2.8867	1.64	2.1816	2.0993	0.91596	0.88587	1.0476	1.0046	2.8098	2.194	2.3241	2.1596	1.3203	1.9125
-3.3167	-3.4588	-2.118	-4.8417	-4.6038	-3.0186	-3.1683	-4.1777	-4.3094	-4.688	-4.4684	-2.3785	-2.4479	-4.0535	-5.0745	-4.9416	-5.4692	-3.6682	-3.7062	-2.2939	-4.6649	-4.2426	-3.9965	-4.225	-5.7183	-4.7457	-2.6119	-4.1047	-2.7195	-4.1994	-3.5009	-3.5671	-4.5929	-2.93	-4.8247	-4.2923	-4.7147	-4.994	-2.8436	-2.7015	-4.0581	-4.3046	-3.6929	-3.4389	-5.3083	-4.3389	-2.7588	-5.5462	-2.9095	-3.1005
-6.0569	-5.7135	-4.0849	-5.8835	-5.1583	-7.3386	-4.7783	-5.7647	-6.5789	-7.3799	-5.3924	-6.013	-6.1044	-6.51	-5.9146	-4.8676	-6.5472	-5.193	-4.3	-5.4401	-4.5945	-5.8252	-5.0756	-5.9473	-5.5151	-5.616	-4.8981	-6.3775	-4.605	-5.9288	-6.8522	-5.3225	-4.7705	-5.8615	-4.5051	-6.3231	-6.0018	-6.75	-4.0149	-6.0143	-6.4211	-6.9809	-4.4418	-4.5904	-3.8915	-5.1107	-5.84	-6.5396	-6.9476	-6.5208
-0.89789	0.93813	-0.49341	-0.015063	0.62494	1.2694	1.76	1.0466	1.3916	0.84924	0.54579	0.2588	0.69668	0.21382	0.35696	1.3065	1.1051	-0.060218	-0.58072	1.0147	0.20088	1.5532	1.2672	1.5877	-0.70103	-0.35217	1.4041	0.78215	0.8321	0.6184	-0.31211	0.092829	0.56004	0.97574	0.93051	1.702	0.24071	-0.91467	0.3263	-1.4896	-0.53072	0.26147	0.42251	1.6122	0.84506	-1.3994	1.8935	-0.39433	-0.14824	0.030438
-12.34	-13.281	-13.247	-13.219	-13.715	-13.109	-12.296	-12.67	-12.794	-12.949	-12.31	-12.721	-12.225	-13.876	-12.203	-11.499	-12.912	-13.639	-12.504	-12.75	-13.661	-14.347	-13.235	-12.654	-12.4	-11.314	-12.472	-14.464	-13.68	-12.822	-15.271	-12.979	-13.564	-13.132	-12.4	-13.038	-12.091	-12.947	-12.315	-14.183	-13.481	-12.105	-13.434	-12.523	-14.227	-11.364	-11.619	-13.303	-12.938	-12.653
-3.696	-2.2323	-3.3707	-1.9054	-2.517	-3.9297	-1.4132	-1.7258	-2.1305	-2.7278	-1.964	-2.651	-3.918	-2.5404	-2.1321	-3.1672	-2.3937	-3.7302	-2.6751	-3.429	-3.5396	-1.8938	-4.4832	-1.9286	-2.6498	-4.2961	-2.304	-2.9899	-2.1414	-1.4439	-3.744	-2.6376	-2.306	-1.7591	-2.6844	-1.6248	-1.9075	-3.7267	-1.5614	-2.6672	-1.7086	-2.8305	-4.4733	-1.969	-2.9224	-1.7962	-2.2584	-2.5727	-2.9776	-2.2566
-12.64	-11.399	-12.172	-12.024	-10.503	-12.179	-11.977	-13.055	-11.374	-12.292	-12.686	-12.006	-9.697	-11.792	-13.708	-10.568	-11.833	-12.871	-12.829	-11.009	-12.431	-12.086	-11.986	-11.502	-11.451	-12.263	-12.744	-12.764	-12.671	-12.375	-11.45	-11.388	-10.857	-10.807	-11.522	-12.371	-13.208	-11.877	-11.881	-10.779	-11.343	-11.027	-12.77	-10.77	-11.507	-10.619	-11.905	-11.177	-12.522	-11.732
-0.80023	-1.5617	-0.18447	0.15	-2.3475	-0.6868	-1.7009	-0.60487	-1.5282	-0.68975	-0.46019	-0.68093	-1.4264	-0.79717	0.37941	-2.6721	-1.208	-2.7276	-1.1703	-0.74698	-0.73067	-0.73373	-2.4519	-1.1665	-1.0355	-0.70871	-1.5255	-1.8638	-1.8055	0.2371	-0.3346	0.56583	-0.92419	-0.88758	-0.40525	-0.44076	-1.6129	-1.0738	-2.3618	-1.2517	-1.1177	-1.9764	-0.54199	-1.9995	-0.69651	-2.5891	-1.4211	-0.91687	-1.9659	-0.0064722
-12.347	-13.862	-14.251	-12.526	-12.603	-12.742	-13.103	-13.109	-13.465	-12.371	-11.776	-11.539	-12.524	-13.252	-12.836	-12.555	-13.932	-12.282	-12.884	-13.559	-13.32	-13.153	-12.785	-13.023	-11.712	-11.525	-12.994	-11.677	-13.417	-13.64	-13.172	-12.873	-12.545	-12.686	-13.267	-11.306	-13.893	-14.065	-13.202	-14.846	-11.559	-14.087	-14.227	-13.275	-13.7	-12.673	-12.881	-14.615	-13.665	-13.154
0.34441	-1.2548	0.32093	-0.75514	-1.4746	-0.15303	-0.35807	-1.0494	-1.8663	-0.35535	-0.12576	0.60918	-0.90328	-1.8082	-1.187	-2.3728	0.23005	-0.62498	-0.53647	-0.70057	-1.3643	-2.4231	-1.0567	-1.1213	-2.1456	0.66808	0.16888	-1.6008	-1.3889	-1.2833	-1.6312	-0.19071	-1.1816	-1.0658	-0.89697	-0.19664	-0.61953	0.49603	-0.8584	-0.088473	-1.4318	-1.5087	-1.1728	-1.0208	-0.0051317	-2.4659	-1.2168	-0.52851	-1.1133	-0.90853
-12.996	-12.349	-12.307	-11.705	-13.575	-12.969	-12.907	-13.28	-13.688	-14.083	-13.662	-13.48	-12.704	-14.1	-12.194	-13.029	-13.319	-12.789	-13.288	-13.593	-12.773	-12.942	-12.816	-13.473	-13.795	-14.566	-14.15	-13.859	-13.648	-14.743	-13.456	-11.632	-12.347	-13.16	-14.309	-13.373	-13.828	-11.301	-12.021	-12.551	-12.986	-14.184	-13.829	-12.912	-13.505	-15.303	-12.629	-13.946	-12.167	-12.299
-8.14	-7.1476	-8.4151	-8.6597	-6.2567	-6.5357	-6.9217	-6.4073	-7.9183	-8.0164	-7.8274	-8.3247	-7.9886	-7.8607	-7.5338	-8.7368	-6.2874	-6.3202	-7.9124	-8.7329	-6.1096	-6.3324	-7.034	-7.1553	-7.2978	-7.7995	-6.997	-6.5767	-6.5567	-7.9024	-5.837	-9.1955	-7.1483	-6.6141	-8.0645	-8.2731	-6.1433	-8.0999	-6.5584	-8.2876	-7.8893	-8.6452	-7.9325	-7.1727	-6.685	-8.707	-8.5395	-8.305	-7.4122	-6.9786
-9.5081	-11.117	-10.584	-8.1703	-10.454	-10.577	-10.072	-9.2134	-8.7823	-10.709	-10.452	-9.6705	-9.3999	-9.8933	-8.711	-9.0702	-10.272	-10.893	-9.3731	-9.2782	-10.684	-10.079	-10.154	-9.0202	-9.6772	-9.3066	-10.715	-11.371	-9.6575	-11.186	-10.315	-10.216	-11.066	-9.9251	-10.428	-10.247	-11.052	-10.646	-10.714	-9.5453	-8.8065	-10.938	-9.5649	-10.823	-12.351	-10.831	-10.506	-9.5199	-10.884	-10.438
-13.451	-15.561	-14.173	-14.622	-14.537	-14.72	-13.911	-16.234	-13.754	-14.304	-14.704	-13.063	-15.263	-13.055	-13.081	-12.267	-15.036	-14.31	-13.239	-13.71	-14.355	-13.505	-15.01	-14.53	-12.714	-13.814	-12.852	-14.556	-15.091	-14.804	-14.25	-13.244	-13.524	-15.306	-12.512	-12.925	-13.935	-13.855	-13.987	-13.919	-13.171	-13.243	-15.521	-15.639	-14.225	-14.306	-14.209	-12.421	-14.233	-14.106
-5.0529	-3.5369	-4.9782	-1.7322	-4.5635	-3.9336	-3.9982	-5.2858	-2.7082	-4.2224	-2.7199	-3.4836	-3.5556	-4.3495	-5.3029	-5.6921	-3.7435	-3.3786	-4.0739	-3.6901	-4.9629	-5.4347	-2.3676	-5.0879	-4.7466	-2.9873	-1.6736	-4.3332	-4.628	-3.8809	-5.5507	-3.6956	-3.0166	-4.2913	-4.3732	-4.8045	-3.1203	-4.6567	-4.7806	-3.0816	-3.6092	-3.4135	-4.876	-2.7742	-4.3872	-4.7306	-4.1002	-5.463	-2.9339	-5.5869
-10.82	-11.554	-11.08	-11.215	-12.161	-13.077	-11.938	-11.999	-11.085	-10.738	-13.353	-12.466	-13.402	-10.84	-10.516	-12.671	-10.045	-11.736	-11.193	-12.011	-11.499	-12.3	-10.833	-11.092	-11.703	-13.247	-11.818	-12.745	-11.227	-12.364	-11.419	-11.738	-12.232	-11.63	-10.257	-10.975	-12.286	-10.089	-12.291	-11.53	-11.329	-9.9648	-9.9336	-13.197	-12.102	-12.089	-13.367	-13.714	-11.9	-12.446
7.2522	6.4649	7.0978	5.4911	6.6508	6.1058	8.3082	7.5477	5.8422	6.2756	8.2268	6.9746	7.371	7.1406	7.9308	5.4319	6.6646	6.4795	7.1947	6.1841	5.9771	5.5761	5.6465	7.4398	7.8805	7.9048	7.1799	7.6372	7.436	6.5088	6.3467	6.8269	6.7458	6.8929	6.487	6.3826	6.1415	6.2736	7.1079	7.0236	7.3269	6.5944	6.4976	6.3873	6.0052	7.6373	6.3448	7.2982	8.485	8.4163
-10.293	-11.337	-10.254	-11.229	-12.461	-11.536	-11.091	-10.66	-10.871	-10.523	-11.702	-10.584	-10.753	-9.85	-10.835	-10.691	-10.221	-11.032	-8.7351	-12.025	-12.542	-10.831	-10.991	-10.949	-11.23	-9.9016	-10.575	-11.3	-9.7695	-11.856	-11.122	-11.799	-11.446	-10.17	-11.69	-8.2328	-11.588	-10.848	-10.777	-12.265	-10.283	-10.727	-10.995	-9.7153	-9.8736	-10.01	-12.251	-11.477	-12.49	-11.382
-12.982	-13.396	-12.823	-12.078	-11.909	-13.49	-13.449	-12.75	-13.525	-12.957	-12.947	-13.404	-12.871	-11.971	-14.067	-13.213	-12.949	-13.825	-14.009	-14.412	-12.111	-12.847	-13.49	-11.989	-13.963	-12.253	-14.789	-12.531	-13.862	-14.16	-13.138	-12.748	-14.163	-13.416	-13.472	-14.714	-11.378	-12.809	-13.927	-14.212	-13.385	-13.168	-14.79	-13.011	-13.07	-14.413	-14.954	-14.066	-12.794	-12.685
-12.053	-12.632	-12.121	-12.832	-14.339	-11.678	-13.19	-13.289	-11.062	-12.323	-12.17	-12.5	-13.858	-12.635	-12.047	-11.095	-12.261	-12.032	-13.451	-13.082	-13.238	-12.979	-13.382	-13.571	-12.217	-12.16	-11.705	-12.959	-14.097	-12.845	-11.701	-13.829	-10.851	-13.242	-12.419	-11.75	-11.294	-13.632	-11.841	-13.205	-13.433	-13.15	-13.587	-11.131	-14.3	-12.875	-12.639	-13.044	-13.417	-12.939
-8.3777	-6.2773	-8.1345	-9.918	-8.6593	-6.4969	-7.27	-8.0919	-7.0634	-7.6953	-9.1159	-5.1561	-6.1864	-8.3774	-9.3459	-8.951	-8.0544	-9.3683	-8.3025	-6.6977	-6.0411	-7.6158	-6.1125	-7.2532	-8.0057	-7.2149	-8.0562	-7.1748	-8.4604	-9.8387	-7.5507	-8.6806	-6.9131	-7.5507	-7.2036	-7.8435	-8.3628	-7.4279	-7.2702	-6.1908	-7.8896	-8.1551	-8.6522	-8.6836	-7.0542	-6.9035	-8.5657	-7.9476	-5.8472	-8.3114
-0.71671	-1.0932	-0.83719	-2.1182	-0.75197	-0.02121	-4.1765	-2.3906	-2.4962	0.21154	-0.9235	0.13487	0.88135	-0.966	-1.0826	-2.8034	-1.7468	-1.4376	-1.9367	-3.2888	-2.169	-0.54607	-1.2285	-0.2124	-0.67165	-3.058	-0.57225	-0.72946	-2.1307	0.16995	-0.7681	-1.9279	-1.7503	-3.2778	-1.5537	0.34405	-0.81625	-1.4022	-1.5985	-4.0957	-1.459	-2.0628	-1.905	-0.53824	-2.4225	-2.2904	-1.3196	-3.8143	-2.5616	-1.6599
-1.5097	-0.38207	-1.9898	-1.3606	-1.5205	-1.2698	-0.64731	-2.674	-1.4134	-1.5661	0.069496	-0.11714	-1.7779	-1.3302	-1.0486	-0.78521	-0.82236	-1.9425	-1.64	-1.6484	-0.90657	-0.76736	-0.13451	-2.054	-2.7506	1.2647	-1.9359	-1.5123	-1.3864	0.46127	-1.8966	-0.13182	-0.10514	-3.1142	-1.455	-1.5242	-0.31838	-0.75655	-1.6384	-2.9204	-1.6851	-1.6331	-2.5318	-1.4761	-1.442	-0.63397	-1.9151	0.40714	0.2392	-1.019
1.276	0.38813	-1.2403	0.74441	0.59731	1.0561	-0.19619	1.1109	1.7209	-0.81942	0.60219	0.99106	1.707	-0.044512	1.0271	-0.94544	-0.041313	0.54507	0.65229	1.122	-0.38895	1.643	1.6603	0.56527	0.23962	0.15414	-0.077144	0.18335	0.79601	1.1686	-1.4591	-0.85069	-0.48187	-0.59226	0.2701	0.35296	0.7673	-0.14948	1.8538	-0.97057	0.37979	1.2882	2.0825	-1.2264	0.89849	-0.5767	0.89082	-0.20861	-0.63182	-0.56138
-2.8433	-2.5934	-3.1927	-1.9984	-2.4691	-0.17176	-2.2223	-3.8399	-3.6216	-2.4217	-3.7923	-2.4173	-3.547	-2.5657	-2.8976	-2.3028	-3.0704	-0.58211	-3.1906	-2.9975	-3.223	-2.2126	-4.4095	-2.4188	-1.5519	-1.9913	-0.33429	-3.1815	-1.7061	-2.8059	-1.6457	-3.3304	-2.0973	-2.7553	-1.5428	-1.6253	-1.7539	-3.3598	-2.1867	-2.6407	-3.2826	-0.98677	-1.3977	-3.2659	-3.3046	-2.3916	-1.8382	-3.0946	-2.9245	-2.5905
-0.71222	1.4872	-0.56489	-0.34393	-0.41588	-0.61182	-0.014847	-0.27932	-0.98292	0.11591	-0.94866	-0.11897	1.079	-0.11555	0.17571	-0.059073	-1.1722	0.023968	-1.0045	-0.64994	-0.43999	-0.22594	-1.8633	-0.0023468	-0.1222	0.38049	-0.87794	-0.51659	0.17898	-0.38259	-0.43771	-0.36573	0.27629	-0.12832	0.015693	-2.2379	-0.15782	-0.27667	0.43406	-0.25229	0.21451	-0.71554	0.36012	1.043	0.527	-0.83896	0.10864	-0.22224	-0.27015	-0.02648
-7.6152	-5.4587	-3.7825	-5.3343	-6.3765	-5.1364	-3.9629	-6.1163	-6.2656	-4.3165	-4.6689	-5.159	-5.6101	-7.1313	-5.2936	-4.9123	-5.6938	-5.3074	-5.7909	-5.5212	-6.592	-6.929	-4.9004	-4.5986	-5.414	-4.1295	-6.3106	-6.5556	-4.733	-5.7224	-5.5697	-5.6796	-5.6862	-6.411	-6.1995	-4.489	-5.8731	-6.5179	-5.559	-5.7997	-4.7507	-6.4663	-5.3051	-6.086	-4.3359	-4.8013	-5.3732	-6.0149	-5.8795	-4.0286
4.2442	3.2553	3.3294	4.1884	5.4802	4.038	5.4617	4.7379	4.0572	3.7981	2.3135	4.2755	3.4232	4.4929	4.42	4.0325	3.1664	3.775	5.0796	3.6742	6.5209	4.1787	4.5535	3.2738	2.9545	3.7689	3.6453	3.2499	4.4701	3.5881	4.3183	3.6128	5.6984	4.8189	4.1515	3.6845	2.7675	2.9801	5.9496	2.0236	5.3203	4.497	4.6663	4.9173	4.1561	3.0569	3.0485	3.4948	4.3238	4.7365
-22.82	-23.104	-22.84	-20.747	-21.507	-21.718	-21.204	-20.804	-23.186	-22.816	-21.763	-21.513	-22.881	-21.094	-21.552	-23.398	-20.986	-21.646	-22.081	-22.61	-22.571	-23.081	-21.816	-22.499	-22.831	-22.848	-22.544	-23.03	-21.926	-23.144	-22.477	-21.559	-22.996	-22.34	-23.846	-22.322	-22.616	-24.439	-21.844	-21.508	-22.122	-22.123	-22.616	-21.616	-21.417	-22.091	-23.812	-21.619	-22.598	-22.934
-13.471	-14.341	-13.114	-12.947	-14.736	-13.04	-13.061	-13.108	-12.71	-13.974	-13.898	-13.952	-13.494	-11.441	-11.636	-14.041	-13.877	-13.389	-13.947	-13.261	-14.23	-13.116	-13.613	-14.475	-13.451	-12.721	-14.194	-14.283	-12.566	-13.349	-12.99	-13.897	-12.835	-12.992	-13.386	-12.455	-14.059	-12.974	-12.58	-13.706	-13.03	-13.322	-13.538	-12.612	-14.117	-12.582	-13.424	-13.734	-11.445	-13.402
5.3678	6.9429	6.9456	6.538	5.7591	5.9282	6.9101	4.7902	5.9505	5.736	6.0165	1.7742	6.8304	5.9777	5.2635	5.0741	5.5772	4.7091	6.294	6.0218	5.0783	5.4599	5.8046	6.9544	5.7614	5.6939	7.8464	6.8012	5.7329	4.9618	4.9199	6.2553	5.0363	4.8495	4.4568	5.5357	5.2361	3.8499	6.1283	5.8171	6.0662	5.8738	4.7549	4.9382	5.6602	4.967	6.2591	6.0219	7.4467	5.5234
-14.353	-14.789	-16.857	-13.821	-13.296	-14.273	-15.273	-15.414	-13.267	-15.081	-12.837	-14.102	-14.643	-14.841	-14.019	-13.663	-15.36	-15.557	-17.022	-14.023	-15.649	-13.481	-15.734	-15.475	-13.307	-15.402	-14.533	-14.939	-12.965	-14.888	-12.862	-13.087	-14.649	-16.242	-15.579	-14.932	-17.432	-15.408	-15.351	-13.403	-15.599	-15.986	-14.544	-14.553	-16.134	-13.284	-15.046	-15.557	-14.614	-14.411
-3.5962	-2.9448	-5.5912	-3.0279	-3.6015	-2.4796	-1.665	-3.2061	-2.9682	-3.7321	-3.6299	-3.7025	-4.4018	-2.6938	-3.2218	-2.9688	-2.0165	-3.0695	-2.6713	-3.4312	-3.2296	-3.8894	-2.0889	-2.7361	-1.1982	-4.7991	-2.8284	-2.2611	-2.9513	-3.5679	-3.8439	-2.4805	-3.035	-2.6106	-2.5085	-4.0888	-2.8656	-2.9579	-3.2487	-1.8097	-2.9625	-3.6266	-2.7891	-3.0827	-3.1771	-3.9264	-3.2469	-2.8278	-2.4127	-1.9404
3.1173	2.7909	2.8559	2.8825	3.6484	2.2691	2.4894	1.7148	1.2977	1.7094	3.244	2.9608	2.276	2.7779	2.6385	1.5459	2.7034	3.0788	2.7328	3.0784	4.6804	3.2235	2.5088	2.6427	2.053	2.4169	2.8118	3.3367	0.81869	2.7705	2.326	2.4338	0.4737	2.81	1.8626	2.623	3.0301	1.812	3.226	2.2727	2.4328	3.2118	3.6677	3.3117	1.4689	2.2093	1.5542	3.5248	2.1634	1.8435
6.1015	6.36	6.5889	7.8481	7.0823	6.3779	6.0702	6.064	6.5667	7.53	5.8124	5.9005	6.2262	6.9334	6.97	5.3967	7.1851	6.3257	5.7531	7.7941	5.839	5.4558	7.4894	8.1712	8.1039	6.8959	6.2999	6.1939	6.3002	6.7772	6.6338	7.4391	6.5242	6.5738	7.0801	6.7538	7.4946	6.7422	6.9538	5.4506	6.3628	6.7652	6.1781	5.7048	7.8194	7.5482	7.0775	7.5739	7.9207	6.5514
-0.92617	-2.347	-0.59567	-1.2955	-2.0753	-1.2014	-2.2387	-2.1744	-0.51256	-0.054197	-2.4394	-0.76099	-1.2833	-1.6071	-0.76841	-2.3435	-2.4133	-1.4929	-1.7778	-1.5047	-1.201	-2.2992	0.11343	-2.7705	-1.4736	-2.3346	-2.0854	-0.99679	-1.5944	-2.2184	-2.1399	-1.6117	-0.97333	-2.7181	-2.3949	-0.77512	-1.9526	-1.8111	-0.394	-1.8289	-1.4242	-2.5632	-0.031305	-1.5333	-1.0056	-2.6485	-1.7392	1.3593	-1.6974	-0.027946
-5.4445	-3.4582	-3.9013	-3.5581	-5.0392	-4.7347	-6.0942	-6.1644	-7.3446	-5.1654	-6.8183	-4.6808	-4.8882	-4.0126	-6.2276	-4.9709	-5.8529	-4.0151	-5.6032	-6.8626	-4.6488	-5.2983	-4.4482	-5.2566	-4.0712	-5.8539	-4.1013	-5.0076	-3.8201	-4.0047	-5.2399	-3.2114	-6.9195	-4.6404	-3.2371	-3.6949	-5.8123	-3.8978	-3.4912	-5.6462	-6.4248	-5.5339	-4.7667	-4.0821	-3.9064	-4.7751	-4.5523	-5.2999	-4.4174	-5.8888
-5.1714	-6.5686	-4.5238	-6.4127	-5.3455	-5.9658	-5.1756	-4.3361	-7.0999	-5.3009	-5.8601	-3.4511	-5.4009	-5.5823	-5.4211	-4.3211	-5.1738	-7.2601	-5.3127	-3.994	-6.57	-5.5503	-6.0164	-5.8642	-5.3605	-5.9801	-5.4519	-6.9339	-5.1128	-6.406	-6.4299	-5.792	-6.8148	-6.0495	-5.3252	-6.9506	-4.9038	-5.8583	-4.3865	-4.0982	-5.4307	-5.6917	-5.5699	-5.8434	-6.6877	-6.1839	-5.6554	-6.8588	-5.52	-5.4425
-6.5306	-5.0505	-5.681	-5.5327	-7.0581	-6.7063	-3.8893	-5.835	-5.4638	-5.0183	-5.1185	-5.8668	-6.2215	-6.6365	-6.0108	-5.2625	-5.7251	-5.6701	-7.517	-5.45	-4.8237	-5.1856	-5.019	-4.9837	-5.2155	-5.8925	-4.696	-5.6386	-5.5422	-5.5064	-5.8415	-6.3566	-6.7183	-6.9368	-6.1012	-6.5145	-5.4641	-6.9468	-5.2695	-5.125	-6.7667	-5.4409	-6.2306	-7.0576	-5.7873	-4.7066	-5.3314	-5.3701	-6.0622	-5.4043
-3.6395	-4.207	-5.7325	-4.3427	-6.5719	-4.0684	-3.4282	-5.0155	-2.355	-4.6372	-3.0149	-3.8788	-4.7605	-4.34	-3.2723	-5.283	-2.7141	-4.1099	-4.5606	-4.5561	-3.025	-3.9464	-3.9088	-4.1895	-3.5213	-4.2555	-3.8529	-4.5707	-5.968	-3.0109	-4.8012	-3.7027	-4.4556	-4.0767	-4.6507	-3.8726	-4.012	-3.8763	-3.0088	-2.7896	-3.2398	-3.0636	-3.59	-3.2048	-3.8996	-3.2001	-4.7395	-4.19	-2.8266	-3.1771
-9.1039	-11.201	-10.466	-10.645	-9.6274	-9.2383	-11.281	-9.787	-10.761	-11.183	-10.047	-10.245	-9.8577	-10.973	-9.5768	-10.525	-10.811	-10.419	-8.7964	-10.376	-10.504	-10.527	-11.711	-9.6935	-10.476	-10.687	-11.046	-9.0734	-10.944	-9.8728	-9.4498	-10.313	-9.7001	-10.799	-10.396	-10.165	-12.017	-10.915	-10.32	-10.298	-8.9161	-9.3626	-9.4146	-10.806	-12.1	-9.4489	-8.6862	-8.0724	-9.8716	-12.649
-1.304	-1.3912	-3.4186	-1.3788	-1.4302	-2.2502	-1.7339	-1.7615	-1.4534	-2.6314	-2.2418	-2.48	-0.97729	-0.92318	-2.8588	-1.9265	-0.40982	-2.3602	-1.78	-2.0582	-1.7457	-1.5554	-2.4167	-1.4693	-2.1946	-3.6768	-0.16334	-1.2868	0.039467	-0.54033	-1.1579	-1.5161	-2.1886	-1.6967	-2.1857	-1.4204	-0.41866	-1.4976	-2.6202	-2.2659	-0.92859	-2.3461	-1.2896	-2.0483	-1.2662	-2.2533	-0.73763	-0.10157	-0.9017	-1.2422
-9.8175	-10.488	-9.6071	-9.386	-11.399	-9.5571	-8.4601	-10.824	-10.335	-11.203	-11.289	-9.1091	-11.354	-9.9487	-9.9773	-9.9017	-10.147	-8.7313	-10.059	-10.832	-9.3551	-10.475	-10.686	-10.822	-10.261	-10.634	-10.188	-10.944	-9.0038	-11.158	-11.313	-9.906	-9.6942	-11.314	-11.078	-9.9226	-9.6443	-10.893	-8.2596	-9.6494	-10.613	-10.29	-10.828	-9.4555	-10.216	-9.4186	-9.8101	-10.468	-9.5361	-11.814
-20.075	-21.456	-20.46	-20.771	-20.178	-21.458	-20.978	-20.65	-21.491	-20.708	-21.528	-21.29	-22.239	-19.899	-21.36	-21.659	-20.348	-21.296	-20.868	-21.23	-19.833	-22.077	-21.331	-22.164	-19.72	-18.233	-20.892	-20.125	-21.12	-18.947	-21.658	-19.67	-20.89	-22.504	-19.903	-20.983	-18.355	-21.608	-19.277	-21.083	-22.985	-20.526	-20.743	-19.173	-20.265	-21.464	-20.277	-20.914	-21.273	-19.602
-1.7929	-0.94597	-2.5036	-2.6819	-2.9654	-0.64496	-2.3064	-3.3127	-0.28421	-2.7734	-2.4634	-1.1955	-1.929	-1.3304	-1.365	-1.192	-1.8088	-2.2159	-1.4056	-0.86072	-1.7039	-1.7819	-1.0472	-1.3715	-1.5081	-0.94864	-2.014	-1.3808	-1.8396	-2.2254	-1.6796	-1.4194	-2.055	-1.9103	-2.6632	-0.22553	-0.73023	0.17219	0.027663	-2.7086	-0.384	-1.346	-1.7213	-1.8925	-2.7567	-0.87067	-1.2578	-1.6308	-2.2632	-2.2272
6.3918	8.2534	5.9606	7.3599	6.6929	6.6097	8.6301	6.2875	6.1119	8.7994	6.8647	5.9015	6.0675	8.7388	6.4264	7.1701	6.1815	5.9659	7.151	6.2995	7.3357	7.2838	6.7201	6.0634	7.3523	8.3061	7.2094	8.2424	6.6576	6.4592	7.0528	7.231	6.8769	6.5096	5.6736	8.0874	6.1354	6.4739	7.2112	7.1228	6.9481	7.1298	6.0048	7.9395	6.444	7.0497	7.2998	8.0223	7.4761	4.954
1.5782	2.9349	2.6095	1.026	2.3635	3.9968	0.95327	1.8652	1.3658	1.552	1.7521	2.7354	3.9389	2.4491	2.271	2.565	2.2767	0.87659	1.6868	2.11	-0.90823	3.8598	1.4967	0.82537	2.5296	1.5396	1.352	0.31562	1.1228	2.1863	1.7704	2.3381	1.8703	0.92842	2.069	1.5215	1.4799	2.3959	2.377	4.424	1.5425	0.64546	2.1918	1.5718	1.9908	2.1429	0.66031	0.74932	0.25107	1.6069
-2.8596	-2.4691	-3.8703	-1.4796	-3.394	-3.1495	-2.4166	-2.5316	-2.2478	-3.1036	-2.8402	-1.8156	-2.5219	-2.2637	-2.0114	-2.7134	-2.4118	-1.2428	-3.1141	-3.8544	-3.0977	-2.7104	-1.5185	-2.8315	-0.86465	-2.7337	-0.9454	-1.5072	-4.0939	-2.5923	-3.1951	-2.9759	-2.528	-2.437	-2.2862	-3.0324	-3.6456	-1.1295	-1.9086	-3.4454	-2.2156	-3.3237	-1.8346	-3.4936	-3.2886	-3.0537	-3.7295	-2.6051	-3.0365	-2.1329
0.76559	1.5217	1.5809	1.6934	0.7279	2.1151	1.2054	2.816	1.1176	1.0214	0.96328	1.9106	1.1787	2.0078	1.8329	1.4133	1.8766	0.3908	1.0119	2.8885	1.6235	2.2348	1.3475	1.0365	1.7759	1.5729	3.5223	1.5173	2.6147	2.9421	3.1744	2.0171	1.9597	1.6734	1.7256	0.95933	2.0864	2.4263	1.1832	1.669	0.42797	1.8052	1.0196	0.15116	0.84214	2.5439	1.735	1.6381	1.7447	0.51155
-21.078	-19.952	-18.357	-20.545	-21.38	-20.234	-21.106	-21.205	-20.73	-21.201	-21.294	-21.574	-19.989	-19.785	-19.784	-22.556	-22.029	-17.883	-19.276	-20.702	-22.082	-21.778	-21.663	-21.158	-19.966	-19.165	-18.631	-19.864	-21.838	-20.118	-22.194	-22.193	-20.133	-21.214	-21.3	-21.15	-22.43	-20.796	-19.99	-19.977	-19.793	-20.283	-21.499	-20.875	-21.944	-20.961	-22.309	-21.242	-20.796	-21.177
-2.0596	-3.5418	-2.0858	-2.5771	-2.0745	-3.9532	-2.9476	-2.1346	-3.0506	-3.1287	-2.471	-2.9889	-2.6389	-3.9288	-1.5332	-4.0334	-1.4349	-3.1352	-3.5917	-3.1876	-0.75613	-1.9746	-2.5181	-3.385	-1.4911	-2.4894	-1.7899	-2.9253	-2.2214	-2.0279	-3.2303	-2.9251	-2.8046	-2.7716	-2.3396	-2.7075	-4.091	-2.3611	-2.8761	-1.9046	-3.9078	-2.3302	-3.4301	-1.4673	-3.7174	-1.9233	-3.6767	-4.2803	-1.5687	-3.5121
9.2725	10.032	10.498	10.224	9.5479	12.08	9.1466	8.4046	8.345	9.6815	10.042	7.8054	9.379	10.41	9.7251	11.293	10.726	9.6037	11.157	9.1334	10.798	8.6055	9.0106	6.8556	9.033	10.202	7.9924	8.3196	9.6732	10.178	11.381	9.4185	9.3284	9.075	9.5051	9.2081	11.54	9.5561	9.8446	9.7987	10.004	9.415	8.234	8.8673	8.0375	9.0976	9.8463	10.737	10.331	9.52
-10.454	-10.273	-10.278	-12.156	-10.652	-9.3459	-9.1121	-9.3021	-11.232	-10.501	-11.885	-11.819	-10.502	-11.439	-10.594	-11.72	-10.458	-10.069	-11.417	-9.8835	-10.351	-9.7524	-11.054	-10.22	-11.529	-11.092	-12.456	-9.4717	-12.447	-10.333	-11.017	-12.564	-9.4599	-12.773	-10.739	-11.127	-10.268	-10.479	-11.349	-9.51	-9.9922	-9.836	-10.51	-10.958	-11.929	-11.381	-11.008	-10.476	-9.9362	-10.986
-11.89	-10.952	-13.138	-13.346	-11.873	-11.015	-11.347	-11.707	-12.639	-10.832	-12.445	-12.367	-12.78	-12.393	-13.278	-12.35	-12.344	-9.9209	-11.826	-12.09	-12.285	-12.252	-11.959	-11.372	-10.568	-10.999	-12.177	-11.817	-12.725	-11.102	-10.995	-10.898	-13.765	-12.72	-12.429	-11.074	-11.569	-11.956	-11.214	-12.469	-12.762	-11.405	-11.616	-10.266	-11.948	-11.133	-10.891	-12.504	-11.457	-11.123
-4.2649	-3.349	-3.6544	-4.011	-1.6862	-3.9882	-3.9036	-3.0555	-4.0259	-3.0587	-3.9876	-5.4117	-4.7061	-3.9278	-2.3486	-3.1126	-4.4898	-3.7411	-3.0019	-3.7938	-3.0444	-4.8462	-4.4527	-1.8693	-3.1453	-3.452	-1.9361	-2.1331	-4.2124	-2.9853	-4.41	-3.8784	-4.3281	-2.6597	-3.9731	-2.9037	-2.8967	-3.9863	-3.6995	-3.0742	-1.3415	-3.1545	-1.8828	-3.3	-2.7275	-4.5435	-1.9389	-2.561	-2.9762	-2.4822
4.964	4.0582	4.2305	2.6781	5.9609	4.048	6.2194	4.0188	5.1754	4.6415	2.9031	5.2981	3.564	3.153	4.5173	3.8084	5.0012	5.2012	4.4873	5.4169	5.355	4.0577	5.4076	5.6314	2.1011	3.4156	3.4123	6.0321	3.9293	6.0599	2.8143	5.7406	3.982	3.7714	5.3629	4.1886	6.2427	3.3656	4.0062	4.4854	3.856	5.1028	3.3589	4.11	5.581	3.6033	5.3415	4.3275	2.8204	3.5992
-5.7207	-3.2534	-2.3991	-4.8689	-3.9429	-4.6672	-4.1669	-3.7463	-3.4787	-3.455	-2.3732	-3.733	-4.3437	-2.36	-4.6488	-3.967	-3.1993	-4.0801	-1.8721	-4.8464	-3.9218	-3.5422	-4.6507	-3.5547	-3.128	-4.4177	-4.2703	-2.7807	-2.1724	-3.8703	-3.3408	-3.0055	-4.2513	-3.2726	-5.2775	-5.2137	-3.2333	-4.5355	-3.6349	-3.7411	-3.5189	-3.8192	-4.1315	-4.9546	-4.6906	-3.0164	-3.5682	-3.5281	-3.2633	-4.614
9.2744	11.18	9.3355	9.9844	9.7388	11.307	9.2225	10.881	8.9638	12.371	9.4148	9.554	9.1844	9.2765	10.203	9.3971	9.1508	8.6474	11.552	8.5442	9.9973	9.2152	9.514	9.2962	10.131	10.951	9.2606	9.6623	9.9321	8.1576	10.398	10.601	10.477	10.58	8.9265	9.4097	10.673	9.0991	9.849	10.047	10.864	9.7227	8.3653	9.3142	10.751	10.512	10.12	11.858	8.7369	10.35
-14.93	-14.046	-15.673	-14.51	-14.84	-14.583	-14.343	-16.266	-15.224	-16.644	-14.585	-14.441	-15.029	-14.318	-13.692	-13.715	-14.834	-15.473	-14.135	-15.843	-14.458	-16.393	-14.439	-14.642	-14.496	-15.177	-15.139	-15.249	-14.455	-15.143	-16.05	-15.169	-15.593	-15.217	-14.177	-15.781	-13.583	-13.82	-14.938	-14.795	-14.861	-15.837	-15.219	-14.747	-15.129	-15.205	-14.468	-15.461	-14.824	-14.681
-0.696	-1.534	-0.48009	-1.0215	-0.091839	-1.6012	-1.9672	-1.3632	-2.129	-0.87994	-1.5439	-1.5852	-2.5673	-1.8955	0.75356	-2.0195	-0.36685	-0.69403	-1.9384	-1.4027	-1.9211	-2.4525	-2.5616	-2.3457	-1.0801	-1.7312	-1.5934	-1.7782	-1.0093	-1.0859	-1.7066	-1.6338	-0.093214	-0.23813	-2.9478	-0.089108	-1.5045	-2.3403	-1.354	-0.071909	-1.8638	-0.95982	-0.10621	-0.50207	-1.4714	-0.92388	-0.27673	-1.9359	-1.6229	-0.89011
-0.99682	-1.6595	-1.755	-1.1948	-1.3028	-1.4865	-1.5485	-1.1141	0.15687	-1.5955	-1.0795	-2.5102	-1.0903	-0.26996	-1.6233	-2.9217	-2.1133	-2.3435	-1.7527	0.26377	-1.1486	-2.2005	-0.14514	-1.4251	-2.1812	-0.4901	-1.1372	0.093262	-1.5487	-1.8841	-3.1123	0.049874	-1.1159	-2.0696	-1.9886	-0.070352	-0.90029	0.036978	-1.3149	0.89268	-0.83565	-0.92457	-0.7655	-1.0271	-1.3765	-0.014442	-0.65067	-0.90734	-0.69624	-2.4097
4.4762	4.4768	1.8048	3.6016	2.1944	2.7247	3.2843	3.0478	3.3319	2.4952	2.3923	3.0728	2.2225	2.1588	2.314	3.3555	3.1121	3.1988	3.8921	2.6006	3.1711	4.8714	2.2988	2.6109	2.6145	2.4937	1.8346	3.1692	3.6027	3.8106	3.0574	2.3739	3.5402	3.2508	2.3586	2.1579	2.665	2.6044	1.8487	3.5788	3.8067	2.8062	2.8375	2.0274	3.2934	3.1507	4.1823	3.2677	2.1176	3.1676
6.7981	3.3201	4.367	3.7267	3.6628	5.3117	4.1792	4.1154	4.5234	5.0752	5.8433	3.9842	2.7769	3.6052	3.9779	4.7442	3.6844	4.9375	4.1196	3.5666	3.88	4.8577	4.622	4.3568	3.765	4.5521	5.7583	3.5771	4.5753	4.6658	5.0456	5.9272	5.2609	3.5493	3.8026	3.1182	5.0598	5.1307	3.4276	5.0903	4.4478	4.0432	3.7911	2.4065	4.344	3.8708	5.9065	4.0724	6.2649	3.4279
-12.128	-14.732	-13.571	-15.083	-14.06	-12.917	-13.726	-13.819	-14.848	-13.478	-12.733	-13.369	-11.861	-13.435	-13.515	-12.645	-12.625	-12.333	-13.017	-12.69	-12.751	-13.273	-14.601	-13.746	-12.102	-11.952	-13.486	-12.917	-13.683	-14.058	-14.378	-13.592	-14	-12.749	-12.958	-12.868	-13.014	-12.253	-12.967	-13.08	-13.067	-13.195	-13.092	-13.057	-13.652	-13.642	-12.23	-12.741	-14.193	-12.799
6.0808	8.6877	8.0257	7.4272	8.4569	8.4331	9.0172	7.1717	8.3271	6.6374	6.6103	8.4389	7.8954	9.6303	7.3469	7.7076	7.7895	8.9707	9.2052	7.19	8.6294	6.6776	9.1772	8.5017	7.1072	7.9347	8.4106	8.5363	8.347	5.8859	8.0169	8.1841	10.131	7.3912	7.449	9.1298	7.6086	8.3435	9.1847	8.5837	9.1944	7.69	8.2101	8.1963	8.7227	8.6438	8.2833	8.9584	8.9895	6.244
-11.427	-13.857	-14.007	-12.306	-13.24	-12.83	-12.967	-12.149	-13.063	-13.19	-14.426	-13.984	-13.56	-11.912	-13.856	-12.973	-12.709	-13.465	-12.65	-12.349	-14.612	-13.826	-12.501	-12.701	-13.282	-13.544	-14.343	-10.839	-11.768	-14.947	-13.288	-14.112	-12.16	-13.137	-13.043	-13.076	-12.798	-13.663	-14.534	-13.346	-12.297	-13.583	-13.6	-12.383	-13.549	-13.897	-15.066	-13.22	-13.638	-12.947
7.8104	9.2129	9.2869	8.4545	9.4439	8.9733	8.4193	9.3134	10.101	8.4947	8.833	8.0814	9.4721	8.651	10.018	7.4942	6.8176	9.0318	8.7124	9.6109	10.021	10.2	7.5933	8.5342	8.0911	6.4885	9.2037	7.6862	9.7203	9.3007	8.0821	6.5668	7.2383	8.8996	9.1667	8.9835	6.8082	8.33	8.4387	9.0872	7.1817	7.3283	9.5406	8.4928	8.569	9.0748	8.0709	9.3564	9.0954	7.295
-12.687	-16.29	-14.483	-16.322	-14.746	-13.828	-13.918	-13.013	-15.901	-14.932	-13.309	-14.179	-14.991	-13.432	-14.072	-15.743	-15.826	-14.743	-14.827	-13.585	-16.46	-14.797	-15.56	-15.295	-15.324	-14.282	-15.03	-14.024	-15.314	-14.061	-16.233	-15.678	-13.774	-15.108	-15.254	-15.718	-14.955	-15.898	-16.006	-15.029	-14.187	-15.275	-14.554	-14.083	-14.492	-14.91	-14.628	-14.654	-14.032	-12.572
-1.1588	-0.47802	-2.3888	-4.0345	-0.72964	-0.60777	-2.3006	-2.8051	-1.2144	-1.9933	-3.6982	-2.6032	-0.38605	-1.4001	-3.7573	-0.27998	-1.9635	-1.1086	-1.274	-2.4142	-2.6383	-1.1611	-4.64	-2.1658	-0.23779	-3.5725	-0.86101	-1.5247	-0.26202	-0.65838	0.1258	-1.5292	-3.2128	-2.9881	-1.0078	-0.68765	-2.3029	-1.791	-0.99922	-0.7946	-2.5024	-1.376	-0.8945	-0.99726	-3.3724	-1.125	-2.9577	-0.78437	-3.4317	-1.8397
7.5929	8.1682	6.9426	6.3272	7.5812	6.8807	5.2927	7.5743	6.0051	5.4783	7.2926	7.3154	6.6329	6.7906	7.6991	7.5574	6.6544	6.3781	7.3102	5.8477	7.5227	4.3955	6.598	7.4129	9.4515	8.2659	4.7146	4.8262	7.5043	7.8525	7.6282	7.7446	7.5425	8.2375	6.6202	5.877	6.5699	6.0453	6.7734	6.7471	7.5102	6.7795	7.4911	6.1233	7.8506	5.9859	6.2003	6.9108	7.8178	6.9728
-5.4355	-4.7538	-6.1832	-6.7207	-7.7792	-5.2749	-4.3634	-3.9997	-5.7361	-5.4154	-5.8946	-6.214	-5.9052	-5.7992	-5.8789	-4.3361	-7.465	-5.6697	-5.1291	-4.163	-4.9668	-5.9228	-4.833	-4.1745	-4.5806	-4.7921	-5.7412	-6.0022	-5.0407	-5.2392	-6.6515	-5.0803	-5.3551	-7.732	-6.008	-6.4308	-6.0709	-6.9303	-6.204	-7.5451	-4.9141	-5.7281	-6.7594	-6.0133	-7.4635	-4.9832	-7.0507	-5.9713	-5.9338	-5.505
0.53637	1.9788	0.95484	1.1879	2.2412	2.5877	1.1144	-0.20128	2.1749	1.0519	1.5201	1.511	1.384	2.2178	1.0974	2.1769	3.0139	2.1577	1.6211	0.48266	2.2887	2.2435	-0.36862	-0.19804	1.9813	2.504	0.57486	1.8351	2.5297	0.44314	1.9118	-0.92846	2.616	0.91043	1.3911	1.0451	1.4142	1.0912	1.8901	0.67109	1.4383	0.86833	1.0152	0.29256	2.8104	2.4751	0.45255	2.8376	1.7375	1.0764
5.6122	5.4431	5.5756	5.4718	3.9685	6.0226	4.1536	4.8115	3.8	5.0728	4.5829	4.433	5.1727	4.595	4.2061	6.2971	3.5177	4.1229	4.4345	6.8104	4.1307	5.0318	4.5836	4.2331	4.7603	2.7082	4.8874	5.3713	3.9599	3.7764	6.2916	4.8272	5.649	3.099	5.238	5.621	3.9818	4.6201	5.0102	5.0456	6.9887	4.3413	5.0011	3.695	4.9891	5.2338	3.6848	5.1786	4.999	4.5587
4.777	5.3886	5.9461	6.4854	6.4076	6.3536	5.0014	5.7512	5.3159	4.7459	5.3201	6.8711	5.2733	5.7923	5.2487	7.2489	3.7585	6.34	6.9936	6.0279	5.6546	5.9741	6.5646	6.9353	5.1858	7.3047	3.7094	5.6607	5.8672	4.5389	5.5802	5.0318	5.3348	4.1503	5.5331	5.4641	6.2461	5.7142	5.9734	6.389	4.254	4.0752	5.7209	5.6068	5.5767	5.9731	5.8938	6.8004	6.0194	4.2994
-0.18679	0.44241	1.1834	-0.86904	-0.54306	1.5552	1.0607	0.53236	1.5062	1.5278	1.0683	0.48126	-0.14115	0.86611	-0.93375	-1.4043	0.88153	0.1676	0.52121	0.68004	-0.77045	-0.18243	1.532	0.69468	0.43584	-0.47025	1.1026	0.23385	0.99654	0.31463	1.7046	-0.46027	0.8608	1.8059	0.47429	1.0802	0.28353	0.54982	0.61593	1.5423	1.51	1.1329	-0.97036	-0.19783	1.088	1.7841	-0.00094972	0.71973	0.29239	-0.45895
-20.387	-21.104	-21.111	-20.891	-20.113	-19.695	-22.86	-20.774	-22.019	-19.092	-21.29	-20.272	-21.41	-18.96	-20.659	-20.815	-21.488	-20.255	-20.366	-22.334	-20.04	-20.662	-21.064	-21.967	-20.057	-21.566	-20.676	-21.122	-21.022	-20.685	-20.194	-21.599	-20.67	-19.622	-21.304	-21.794	-20.451	-22.558	-20.253	-22.126	-18.895	-21.679	-19.348	-19.36	-19.938	-19.685	-22.216	-19.62	-20.809	-21.002
-5.3464	-5.1908	-6.2176	-6.0429	-4.9444	-6.1054	-3.619	-3.5943	-5.6756	-5.5495	-7.5005	-4.9459	-5.5675	-5.9807	-5.7346	-6.8551	-6.1861	-5.0462	-5.3766	-5.166	-6.5701	-6.1719	-4.4512	-6.0716	-5.8244	-5.6738	-6.2214	-5.1452	-6.279	-5.1106	-6.3391	-4.844	-6.518	-7.4974	-7.934	-4.568	-4.3505	-4.9392	-4.4682	-4.6917	-5.7378	-5.7318	-5.3986	-4.5964	-5.5974	-5.6834	-5.8984	-4.9847	-5.4761	-5.3291
-1.2437	-1.2837	0.3215	0.95932	0.88286	-0.14271	-1.5619	-1.5989	-0.39689	-0.063898	-0.29107	-1.6877	-2.3717	0.45423	0.5064	0.47036	-1.7085	-2.1371	-0.29701	-0.46497	-0.24517	-1.0211	-0.45872	-0.6671	-0.53407	0.18505	1.3115	1.3629	-0.71256	-0.63345	-0.99457	0.94065	-1.3414	1.9258	-0.82475	1.4744	-0.99692	-0.98621	-2.278	0.3969	1.2998	1.8668	0.84101	-0.40761	-1.995	-0.086844	-0.91855	-1.441	-1.478	-0.67426
-0.095283	-1.3768	0.17916	-2.8847	-1.6884	-0.94547	-1.6689	-1.3016	0.2195	-0.30701	-1.3418	-1.3606	-1.8955	-2.094	-0.59714	-2.0501	-1.1489	-0.78857	-2.0324	-2.1822	-0.47063	0.33161	-0.22861	-1.6991	-0.76001	-1.5284	-1.3272	-0.94067	1.0251	-1.8744	-0.46313	-0.93068	-2.0067	-1.7901	-2.4405	-1.4912	-1.314	-1.0185	-0.041415	-1.8465	0.41912	-0.81274	0.23291	-0.86273	-1.3452	-1.3625	-3.0208	-2.6707	-0.095949	-1.4006
-10.374	-12.042	-11.843	-11.737	-11.675	-11.79	-9.9733	-12.512	-10.836	-12.328	-13.683	-11.409	-9.9257	-12.091	-11.99	-11.064	-13.701	-12.014	-11.189	-11.846	-12.463	-14.304	-12.351	-13.911	-12.269	-10.806	-11.748	-12.216	-12.976	-11.774	-11.281	-10.897	-12.854	-11.706	-11.859	-12.956	-12.356	-12.875	-11.417	-10.249	-10.722	-11.927	-12.199	-10.985	-11.881	-10.461	-12.003	-12.149	-10.808	-13.086
-13.882	-13.919	-14.755	-14.018	-13.386	-13.128	-12.838	-14.058	-13.735	-12.743	-14.062	-12.591	-12.991	-13.453	-14.039	-14.353	-11.936	-12.609	-14.383	-13.933	-13.046	-14.56	-12.54	-13.823	-12.071	-12.365	-13.86	-13.034	-13.725	-13.579	-12.967	-15.081	-12.859	-12.272	-14.633	-13.985	-12.677	-13.254	-11.318	-14.236	-12.25	-14.994	-11.006	-13.972	-16.074	-12.811	-12.094	-13.034	-11.366	-15.017
-11.792	-12.818	-9.6839	-14.045	-13.396	-12.65	-13.364	-13.531	-13.597	-12.672	-12.451	-11.956	-12.72	-13.046	-12.03	-12.871	-12.006	-11.669	-14.282	-11.751	-13.257	-11.979	-12.937	-12.495	-12.925	-13.014	-13.973	-10.971	-13.033	-13.544	-12.067	-13.219	-12.855	-11.313	-12.603	-12.857	-13.707	-13.789	-10.742	-11.492	-12.462	-13.996	-11.46	-13.73	-12.31	-12.167	-13.747	-14.251	-13.563	-11.969
-4.6793	-3.5426	-3.3423	-3.2482	-3.2193	-2.9412	-2.6328	-3.2087	-3.2288	-2.4626	-1.029	-3.2304	-3.8304	-5.0329	-4.937	-1.4088	-4.5631	-2.8435	-3.1819	-3.0958	-6.0917	-3.4535	-2.4854	-4.0994	-2.5709	-4.1957	-5.2753	-4.4153	-4.9062	-4.0201	-3.3652	-2.5524	-3.3659	-2.9098	-4.8749	-3.5856	-4.1542	-3.1754	-2.8929	-3.7327	-3.8484	-3.388	-0.94182	-4.5253	-1.8339	-3.3604	-4.3249	-4.5882	-2.862	-1.8726
-4.9935	-3.6289	-3.7485	-3.4699	-2.5244	-3.6085	-4.4241	-5.7975	-3.2582	-3.1496	-3.5935	-4.1197	-3.6075	-3.4577	-4.5079	-3.7215	-5.0755	-4.804	-4.1933	-1.5293	-3.8655	-3.1197	-3.0472	-3.85	-3.9953	-3.7279	-2.9063	-2.8105	-2.7051	-2.9158	-4.0104	-3.8745	-3.9612	-4.5459	-3.2238	-3.3852	-4.7418	-4.3566	-4.29	-4.3323	-3.8472	-3.7898	-3.1479	-4.4529	-4.6354	-3.5219	-4.0612	-2.8917	-4.9059	-5.9613
-5.4216	-4.7664	-7.5438	-5.1615	-4.0575	-6.3788	-4.2532	-5.1172	-5.8232	-6.4501	-4.8837	-4.9003	-6.7219	-5.0157	-4.634	-6.6038	-4.6676	-6.1268	-5.8621	-6.6803	-2.5103	-5.5052	-6.3997	-5.2615	-6.6905	-4.6995	-6.5995	-4.0103	-5.4443	-3.9931	-5.818	-5.3257	-5.6048	-6.3311	-3.7031	-4.93	-4.9217	-5.7911	-5.8429	-5.0884	-5.5435	-5.5046	-4.0875	-5.769	-4.3114	-5.3371	-6.3902	-5.5525	-5.8622	-5.799
1.4169	0.19878	0.21697	0.69112	0.55514	-0.90261	0.21539	1.3501	0.14173	-0.46315	-0.92335	-0.15216	0.55504	0.24788	1.5951	-1.157	-0.73792	0.56081	0.076141	0.29581	0.50575	-0.058245	0.69037	-1.7617	-0.31289	-1.4321	0.68271	-1.5692	-1.2443	-0.80293	0.31297	-0.19338	-1.706	1.7337	0.34338	-0.37076	-0.88177	-0.50502	1.0257	-1.5124	0.50757	0.58349	1.7326	-0.13544	-0.37991	-0.14303	-0.85183	0.73944	-0.75301	-0.32806
-2.0554	-3.4478	-2.9972	-2.1502	-2.3574	-3.0639	-1.6399	-2.3838	-2.8777	-1.1904	-2.4848	-0.49297	-2.5339	-2.2748	-1.8405	-3.5138	-3.4848	-3.1666	-1.3431	-3.4701	-2.701	-0.78571	-3.4395	-1.9841	-1.7643	-2.2395	-2.186	-1.896	-2.3537	-1.9511	-4.8088	-2.7616	-2.0947	-2.6522	-2.1671	-3.5061	-1.7938	-3.3747	-1.1857	-2.695	-2.7184	-3.0041	-0.84713	-2.3955	-1.0456	-3.1432	-2.591	-3.1891	-4.8032	-2.1562
-23.667	-23.65	-23.535	-21.37	-19.907	-22.322	-22.692	-21.791	-22.919	-21.868	-22.927	-22.208	-20.982	-22.144	-21.513	-23.627	-23.006	-22.547	-22.376	-21.884	-23.316	-23.128	-22.188	-23.294	-22.808	-22.224	-21.947	-21.618	-23.158	-21.991	-22.088	-22.718	-21.315	-23.483	-22.356	-22.867	-22.184	-23.417	-23.311	-23.548	-22.277	-22.178	-21.043	-23.064	-22.222	-21.449	-22.941	-22.296	-22.169	-22.742
-16.033	-14.228	-14.312	-13.534	-15.393	-15.373	-13.484	-14.831	-14.154	-15.735	-14.546	-15.096	-14.788	-15.529	-13.527	-15.553	-14.32	-13.854	-14.376	-15.646	-15.023	-14.577	-16.454	-13.895	-14.378	-15.34	-13.805	-15.22	-15.093	-14.03	-13.827	-13.461	-14.102	-14.652	-14.162	-15.295	-14.786	-13.516	-15.002	-13.813	-14.803	-15.994	-13.962	-14.238	-13.615	-14.219	-14.87	-12.734	-14.813	-13.577
-0.90674	-0.29285	0.98942	0.44414	0.27699	-0.32228	1.1795	0.12474	1.2581	1.1987	-0.60703	-0.16102	0.43545	0.56897	-0.1862	0.88194	-1.9452	2.2691	0.7517	-0.25959	-0.069412	0.25536	0.71766	1.2576	-0.30223	-0.97769	-0.67871	-0.24341	-0.87562	-0.16167	0.50052	1.0938	2.1954	0.40739	1.4691	-0.79208	-0.59127	0.19119	-0.3769	-0.4822	0.68797	-0.63085	1.6186	-0.95014	0.48891	0.12457	-0.58521	-0.33762	0.87675	0.72373
0.012529	-0.88651	-1.7952	-0.78041	-1.1422	0.35191	-0.92532	0.16099	-2.7389	0.75943	-0.62492	-0.69264	-0.65939	0.44215	0.712	0.67294	-1.2327	-0.29075	1.1272	0.28968	0.21715	1.2043	-1.2774	-0.098619	-0.3097	-0.13015	0.14602	0.38405	-0.59454	0.40351	1.0924	0.17377	-0.57739	0.41976	0.60145	0.95569	1.0792	0.8527	-0.23182	-1.0994	1.0304	2.3587	0.15607	0.37498	-1.6792	0.63696	-0.57633	-0.16654	-0.49262	-0.24546
-7.6688	-8.9716	-9.8774	-7.923	-11.243	-8.583	-11.054	-9.3528	-10.054	-9.6257	-9.3346	-8.3663	-8.2748	-10.334	-8.2797	-9.7658	-9.7001	-10.363	-8.9097	-8.0988	-9.7164	-8.5834	-8.1923	-8.6129	-8.0957	-7.5206	-8.5607	-9.122	-8.3813	-8.8298	-8.9929	-8.8743	-7.1873	-9.1524	-9.867	-9.8258	-8.1637	-6.8028	-9.0524	-10.662	-9.1115	-9.2887	-10.03	-7.7655	-8.8009	-9.2611	-7.9369	-9.0189	-7.8652	-8.7666
8.3061	9.9079	7.542	10.275	8.8861	7.004	9.8348	5.4292	7.846	8.5605	7.5482	7.3096	9.3573	8.4153	7.6527	8.4962	6.3532	8.7428	8.299	8.9288	6.9691	7.1754	8.1915	8.9012	8.443	8.5882	7.7175	8.5287	8.1485	7.7726	8.6136	9.4376	8.2832	7.9134	7.8102	8.5765	7.9026	6.5761	7.2728	8.3053	8.7223	7.4576	9.5882	7.2578	7.235	8.0772	7.1202	7.6128	7.9276	8.9242
-12.265	-13.192	-10.991	-12.63	-12.95	-12.488	-11.393	-10.935	-12.187	-12.131	-11.116	-11.815	-11.781	-10.856	-12.195	-12.189	-10.918	-12.424	-12.389	-10.829	-14.103	-11.465	-11.086	-9.9983	-12.546	-12.862	-11.472	-10.851	-10.148	-11.451	-11.379	-12.49	-10.615	-11.733	-12.249	-11.987	-11.371	-11.473	-11.232	-10.745	-11.078	-11.433	-12.037	-10.76	-11.86	-11.544	-11.358	-12.413	-11.767	-11.116
6.2773	6.4189	7.0017	5.5654	5.947	8.7009	6.1123	7.5313	6.0892	4.4922	6.2467	7.0823	7.1389	5.6504	7.0549	6.3002	5.5297	6.6746	6.001	7.6589	7.4483	7.5756	8.7549	7.0625	7.8624	6.166	5.6057	7.4238	7.9132	5.7153	6.9497	7.9761	6.298	7.6416	5.1864	7.6163	6.9432	7.93	7.0913	6.392	6.38	5.3406	6.1116	6.9166	7.1351	8.4634	5.9659	7.4775	7.2873	6.7316
-1.1952	-4.1187	-1.9771	0.34195	-1.4358	0.60728	-1.3888	-2.7435	-1.0253	-1.42	-1.8849	-1.6118	-1.2268	-1.1919	-2.8874	-0.96681	-0.63664	-0.90638	-1.7743	-1.5079	-0.56504	-1.1672	-0.74331	-0.37228	-1.8	-1.7616	-0.55514	-0.65997	-1.7147	-1.2524	-1.4743	-0.30313	-1.9545	-0.7772	-1.1517	-1.4449	-2.628	-2.2158	-2.2437	-1.2239	-1.8754	-0.18451	-2.1355	-1.2601	-2.5403	-1.6057	0.047816	-1.4543	-0.7875	-0.86689
-14.212	-14.847	-14.941	-14.7	-13.617	-13.859	-11.998	-15.833	-14.343	-13.977	-14.387	-15.757	-15.862	-14.209	-15.025	-13.11	-13.913	-12.016	-15.069	-14.169	-14.996	-14.004	-14.677	-13.902	-16.002	-15.605	-14.669	-14.315	-14.93	-14.945	-15.523	-13.911	-15.105	-14.805	-15.329	-14.398	-13.109	-15.472	-13.601	-14.045	-14.586	-14.091	-15.458	-14.374	-13.932	-15.146	-16.152	-15.594	-15.672	-15.859
-0.64669	-1.9439	-0.10706	-1.884	-1.2305	-1.3701	-1.9179	-3.7504	-2.8848	-1.1411	-0.55224	-0.21719	-0.085161	-0.31289	-2.061	-3.3839	-1.235	-0.89632	-1.2388	-1.5398	-1.6606	-0.86625	-2.002	-2.1084	-1.1425	-1.3144	-1.572	-1.0393	-1.4816	-2.9915	-1.7544	-1.4194	-1.6876	-0.27781	-2.2035	0.3461	-1.7639	-0.79482	-0.89438	-2.0485	-1.2635	-2.5009	-1.6278	-2.4454	-1.1621	0.3082	-0.51526	-1.9555	-1.8614	-1.3112
-12.702	-11.725	-12.256	-13.137	-13.243	-12.298	-13.939	-13.235	-13.241	-13.08	-14.635	-14	-13.088	-14.257	-13.604	-12.948	-13.716	-14.151	-11.873	-14.733	-12.985	-13.535	-14.46	-13.498	-13.864	-12.088	-14.014	-11.834	-13.672	-14.485	-15.345	-11.619	-12.689	-13.006	-13.527	-12.246	-12.103	-12.985	-12.813	-15.306	-13.12	-13.784	-13.255	-12.985	-13.357	-14.033	-13.699	-12.887	-14.351	-12.879
-20.173	-21.308	-22.256	-21.14	-20.319	-20.947	-21.702	-20.56	-19.601	-20.949	-19.817	-18.874	-19.371	-21.773	-22.076	-20.497	-19.94	-21.317	-21.373	-20.637	-21.261	-18.859	-20.491	-20.186	-20.924	-21.595	-21.134	-20.372	-22.399	-20.088	-21.244	-20.812	-21.377	-21.43	-21.014	-20.585	-20.591	-21.611	-21.07	-20.279	-20.151	-21.604	-21.064	-20.519	-23.221	-21.386	-21.887	-19.459	-20.26	-21.243
-0.31866	-1.4143	-1.0345	-1.5955	-0.0009581	-0.78802	0.028046	-0.96774	-0.19109	-1.3153	-1.2945	-1.5126	-3.9301	0.13061	1.0543	-2.8007	-0.10627	-0.14865	-1.2563	-0.71793	-0.63232	-1.3296	-2.5145	-1.1813	-0.24079	-1.3537	-0.52753	-0.1925	-1.6887	-2.413	0.15535	-0.94871	-1.016	-0.47828	0.12785	0.24853	-1.6031	-0.31674	-0.1027	-0.12078	-1.4675	-2.4848	-1.8278	-1.2121	-0.045712	-1.3978	-0.8288	-0.28676	-0.42502	0.36204
-1.2651	-3.3572	-2.816	-0.0064351	-3.1013	-2.7927	-2.8908	-3.1914	-2.3822	-2.5476	-2.8264	-3.5465	-4.0569	-2.872	-4.6658	-2.659	-2.3346	-2.6588	-2.8203	-1.0667	-3.2238	-3.3152	-2.2871	-4.5363	-3.6912	-4.1998	-2.3918	-0.98125	-2.9112	-3.8327	-2.766	-3.3214	-2.6726	-3.5169	-2.5398	-3.8901	-2.6076	-1.7279	-3.1398	-1.4238	-0.80506	-4.1706	-1.861	-0.51953	-3.425	-2.1209	-4.4868	-2.0198	-2.8501	-2.654
-3.1922	-3.0594	-2.9034	-2.5682	-4.3186	-3.7095	-4.1847	-2.3586	-2.8784	-3.3821	-3.2936	-2.6342	-4.6861	-3.6372	-4.6178	-2.4139	-4.3732	-3.3251	-4.5212	-3.2509	-2.7942	-4.5979	-4.7539	-3.5391	-2.6376	-2.7846	-3.4966	-4.2597	-1.9367	-1.4804	-3.1365	-3.1533	-3.3924	-3.0479	-4.4768	-2.7068	-2.6282	-2.5177	-4.5867	-1.1417	-3.2473	-2.5573	-2.1323	-3.6729	-4.8309	-3.7078	-3.4504	-3.0997	-4.0561	-4.084
4.3344	4.979	6.0377	4.5626	4.2845	4.4173	3.2903	4.0855	6.0228	4.3748	6.0053	3.8109	4.0963	4.357	5.7888	3.7341	3.5284	4.2498	4.7177	3.6872	4.525	3.9253	5.2802	6.1357	5.088	2.8033	4.6995	4.456	4.0615	3.7771	6.6595	3.3131	5.2736	3.5191	5.488	5.7416	3.4037	5.144	4.8156	4.697	4.758	5.601	4.3709	2.5521	3.0196	5.0383	4.1254	4.4108	5.0836	3.861
-12.395	-12.513	-12.36	-14.188	-11.039	-13.768	-13.24	-13.648	-14.333	-13.286	-14.25	-13.637	-12.913	-12.815	-12.744	-11.738	-11.787	-13.025	-12.324	-12.387	-12.687	-11.515	-12.711	-12.836	-13.301	-14.465	-12.396	-12.774	-14.118	-13.432	-12.777	-13.102	-13.792	-13.7	-11.817	-13.108	-13.514	-13.625	-12.037	-12.508	-12.603	-13.467	-13.687	-13.514	-11.479	-11.444	-13.01	-12.895	-11.874	-11.781
-21.429	-21.767	-21.194	-21.261	-20.487	-22.422	-22.295	-22.154	-22.629	-21.767	-22.456	-20.967	-22.876	-22.851	-22.046	-23.363	-21.933	-22.69	-21.143	-21.627	-22.413	-22.524	-21.184	-20.973	-21.069	-21.14	-22.776	-22.569	-20.777	-21.602	-22.501	-24.606	-20.435	-22.362	-22.535	-22.926	-21.214	-22.058	-21.772	-22.225	-21.429	-20.631	-21.227	-22.123	-21.24	-20.884	-21.381	-21.817	-22.441	-22.588
-2.2159	-2.409	-2.8457	-1.8259	-3.1517	-2.578	-1.2126	-2.0618	-1.853	-2.1803	-3.1973	-2.8	-3.7563	-0.77041	-3.0144	-1.1854	-1.7376	-3.5025	-2.3864	-2.248	-3.2832	-1.5789	-1.9752	-3.0033	-2.5006	-2.6642	-2.3531	-3.537	-1.7697	-2.6375	-3.7245	-2.6215	-1.8595	-3.0286	-1.5382	-1.9223	-2.0146	-1.9632	-2.6444	-4.0297	-1.528	-1.84	-1.2844	-2.6958	-3.4993	-3.0706	-2.3987	-0.91178	-4.1401	-2.0513
-22.604	-23.569	-22.07	-22.589	-21.066	-22.273	-21.665	-23.292	-22.426	-22.17	-22.831	-23.482	-22.451	-22.941	-23.947	-22.43	-22.125	-22.298	-22.837	-21.474	-23.673	-22.195	-21.793	-22.742	-21.656	-21.641	-22.579	-23.546	-22.942	-22.068	-22.827	-22.254	-22.922	-22.317	-23.022	-22.512	-22.159	-22.836	-21.284	-21.28	-22.355	-21.406	-22.793	-22.844	-23.058	-21.809	-21.638	-23.499	-20.811	-20.732
5.204	4.8861	5.7405	6.7475	7.4068	5.8724	5.5956	7.5373	5.8048	4.4161	6.0706	4.2508	5.9517	5.9854	2.948	5.3646	6.0599	5.2809	4.861	6.5833	4.9796	4.4299	6.2479	6.2836	6.0767	5.1464	6.8767	6.125	6.4054	6.3484	5.5673	6.3592	5.6295	7.1357	5.3536	5.5757	6.4616	4.3281	4.4736	6.6076	5.3549	5.7377	6.4106	7.2308	4.744	6.4126	4.9314	5.976	5.7724	4.4961
0.7324	1.2072	1.3513	2.7864	1.3712	0.49601	1.9208	0.79906	0.81142	1.1032	-0.23137	2.4947	0.10577	0.58585	0.49193	0.66689	2.7172	1.0668	2.2238	1.6963	1.8645	1.5163	1.0094	2.7311	1.7541	1.2462	2.6657	2.0894	1.3676	2.5631	2.724	1.6945	0.85949	2.5015	1.4577	1.0051	0.47363	0.23587	0.96605	1.994	-0.69473	2.0928	-0.12286	1.5547	0.91123	0.34271	2.1973	1.6908	2.1527	2.013
4.3241	3.6562	4.2284	3.3289	5.7792	2.8634	5.8136	4.1933	4.4441	5.766	2.9815	3.7084	4.4248	4.007	4.9472	3.5187	4.1425	3.5741	4.5376	5.1182	4.6475	4.1635	4.5831	4.9186	4.3376	3.2346	4.1161	3.8506	4.894	4.4351	4.0348	4.0557	4.7316	6.3471	5.1178	1.8603	4.8066	6.5199	3.8431	6.5108	6.7918	5.7931	5.3941	2.8934	4.5055	4.4582	3.0013	4.2501	4.7145	4.2271
-12.898	-14.126	-14.187	-13.574	-13.542	-12.589	-13.987	-13.421	-13.332	-12.307	-15.199	-13.248	-14.452	-13.127	-15.474	-13.956	-14.514	-13.31	-15.655	-13.121	-13.682	-14.008	-15.47	-13.079	-13.773	-12.22	-11.839	-13.444	-13.584	-16.12	-13.349	-14.146	-13.933	-15.399	-13.104	-14.282	-16.218	-13.744	-15.758	-12.281	-13.646	-13.579	-15.231	-13.959	-14.674	-14.474	-13.812	-13.765	-14.281	-13.705
1.6794	2.0536	0.26786	1.7388	2.1974	2.2164	0.45771	1.7638	2.066	1.9984	1.0142	3.2761	1.4159	1.3828	1.1471	1.7959	1.651	1.528	2.4747	0.53574	2.2578	0.55185	2.0882	2.0032	0.86115	0.84077	1.0821	3.615	3.4074	1.3692	1.0516	0.65557	0.9959	3.3032	1.4157	1.9863	0.92497	1.3099	3.1988	2.8195	2.8608	0.79912	1.7984	0.53251	1.2039	1.3116	1.9132	1.8303	0.47394	0.26264
7.1271	8.2179	6.3337	7.4461	6.5804	5.6004	7.4916	7.2549	6.7066	7.2611	7.0422	5.0628	6.2535	5.5528	6.7001	7.0599	6.0043	6.9095	7.8493	7.2269	8.3116	7.6122	6.8629	7.761	6.4841	7.0673	7.0239	7.0521	7.7715	6.5625	5.8055	6.0364	6.0869	7.2373	6.9857	6.3983	5.4381	6.35	5.7118	6.5521	7.6147	7.449	8.7143	5.6366	6.9438	6.2689	6.956	6.4177	6.5619	6.7041
-2.3994	-2.2945	-1.9911	-1.2876	-1.1063	-0.82063	-1.1178	-2.714	-1.9705	0.37505	-1.5245	-1.1167	-0.17282	-0.40416	-1.0667	-0.70581	-1.962	0.16755	-0.83231	-1.2284	-1.3073	-1.3219	-1.1794	-1.5077	-0.55892	1.0695	-1.9806	-0.91666	-0.58634	-1.8097	-0.83605	-2.124	-0.63066	-0.60549	-3.734	-2.0435	-2.3088	-0.4351	-1.2035	-1.8623	-1.4952	-1.9087	-1.7674	-1.2398	-2.4994	-2.6181	-0.59916	-0.4089	-0.63024	-0.42145
-10.967	-10.39	-9.3527	-10.837	-10.903	-9.9614	-11.547	-10.31	-11.197	-9.791	-10.735	-10.41	-10.375	-9.3638	-10.752	-10.637	-10.549	-11.017	-11.353	-10.141	-12.222	-10.372	-9.4188	-10.551	-12.209	-10.676	-8.9359	-9.6329	-11.452	-9.0904	-10.203	-7.3975	-10.246	-10.535	-9.8665	-9.1565	-9.1159	-10.167	-11.864	-12.615	-9.2792	-11.371	-10.833	-11.268	-9.9045	-11.436	-11.222	-10.547	-10.298	-11.56
-0.55015	-1.421	-1.6089	-1.4674	-0.36286	-0.79379	-2.2995	0.036405	-0.54229	-2.6392	-1.4141	-2.0369	-1.5095	-1.426	-1.43	-2.0065	-0.84481	-2.9399	-1.2369	-1.6135	-0.88245	-0.56768	-1.5054	-0.77234	-2.0592	-0.36688	-0.031121	-2.4119	-1.3549	-2.2674	-1.0279	-1.1319	-1.0397	-3.8454	-1.2951	0.49674	-1.216	-1.2422	-1.4141	-0.16669	-0.65013	0.073232	-2.659	0.65608	-1.2764	-1.8634	-2.4194	-0.77295	-2.7522	-1.2568
4.2949	5.6648	2.7048	3.7069	5.3366	3.2967	4.0232	4.6978	3.9471	4.7429	4.5314	4.6982	2.3644	5.1922	5.2235	5.2107	4.6213	4.5335	4.5953	3.6525	2.7337	4.5192	4.2403	4.8008	6.4149	3.9894	4.2679	5.0465	5.0411	4.8358	3.2259	3.2451	3.3822	4.6716	4.4633	5.7921	3.3672	3.8519	5.2065	3.7257	4.3058	3.859	2.4521	6.5197	6.6019	5.7781	5.8737	4.0865	4.4026	4.8165
-1.8796	-3.1973	-2.298	-3.0537	-1.9197	-3.7346	-2.9681	-2.6759	-1.1394	-2.879	-2.3365	-2.2133	-1.4324	-2.3275	-1.8648	-3.4076	-3.1515	-1.8732	-2.5342	-2.8102	-1.286	-3.3486	-2.3309	-2.136	-3.5839	-1.2174	-2.6717	-2.3984	-1.6011	-1.788	-1.2898	-3.027	-3.1044	-2.8431	-1.8843	-3.0722	-1.5926	-1.9688	-1.2045	-2.7684	-2.3092	-2.5696	-4.6794	-4.3599	-3.5239	-3.3552	-3.0445	-3.6842	-3.0491	-2.0954
-12.066	-11.261	-11.914	-11.733	-12.819	-12.297	-10.626	-10.769	-13.1	-12.591	-12.825	-13.527	-13.016	-11.333	-11.523	-12.753	-11.887	-11.328	-11.143	-10.968	-12.011	-9.4169	-10.758	-10.735	-10.847	-12.117	-12.169	-11.941	-11.678	-11.622	-10.815	-11.719	-12.893	-12.548	-11.633	-12.337	-12.482	-9.856	-11.464	-10.967	-10.867	-12	-11.67	-10.897	-13.21	-9.9891	-10.995	-12.768	-12.404	-11.248
1.6339	0.23202	2.6087	0.55453	2.0649	1.3762	-0.36921	0.79448	0.88341	-0.24437	0.88166	0.90739	1.585	2.2661	1.5253	0.9091	0.45029	0.10006	0.3036	1.0503	0.97254	-0.10167	1.928	1.9186	0.15705	1.3731	1.3239	1.5959	1.3201	-1.1056	1.6136	1.2779	1.7503	2.697	1.3403	2.4099	1.0201	1.4485	1.0011	1.3773	0.06478	0.61891	0.76026	2.1224	0.85839	1.5492	0.33243	2.4935	1.1075	1.0858
5.5148	8.6134	6.8011	5.0734	6.7989	7.0398	5.9982	7.1251	6.1606	6.613	5.7695	7.3453	7.2278	6.7515	6.7612	7.4233	6.9019	7.5913	6.6594	7.7057	7.2143	6.9076	5.3543	5.4807	7.8071	7.0731	6.9994	5.8033	5.2373	8.6357	6.7602	5.979	6.2027	7.6505	5.2023	7.3549	6.1356	6.656	5.9043	6.8183	7.3234	9.0557	6.8981	7.6548	6.7773	5.8927	6.8538	7.0356	5.9766	6.6439
0.35316	-0.23874	1.4909	0.68062	0.3125	-0.39887	-0.38623	-1.6065	-0.77869	-0.84757	-0.39444	-0.14409	0.12506	-0.92519	-0.49918	0.26659	2.1026	0.12541	0.30799	0.66442	0.75601	1.2634	1.1024	-0.29116	0.75864	0.29079	-1.1892	0.55017	1.3217	-0.37611	0.03337	1.0405	0.65614	-0.11922	-0.66249	-0.60062	0.27538	2.3279	1.3624	1.3485	-1.2536	0.61488	-0.75104	0.89833	0.60774	-0.25787	1.346	0.43467	-0.14686	-0.39201
-12.528	-13.675	-12.722	-13.564	-13.672	-13.12	-15.283	-13.654	-13.358	-12.585	-12.422	-13.533	-14.297	-12.839	-11.594	-13.43	-13.661	-12.871	-14.439	-12.738	-13.285	-12.277	-15.062	-13.067	-12.371	-11.388	-12.809	-14.365	-14.263	-13.718	-12.467	-15.197	-13.985	-12.982	-13.331	-11.368	-12.815	-13.044	-13.076	-13.239	-14.831	-13.37	-10.893	-12.381	-11.581	-12.479	-13.641	-13.731	-13.481	-11.187
0.66909	-0.15997	2.1609	1.7763	1.7057	1.7978	2.5716	2.4961	2.4417	1.9995	0.24877	0.16088	2.6963	0.88677	2.3914	3.381	3.2026	1.0357	2.9475	0.84607	1.0792	0.14412	3.5623	0.91687	1.9776	0.64925	1.8938	1.3797	0.64468	1.1819	0.97038	3.2085	1.2454	0.24142	-0.39617	1.8988	3.2975	1.4212	1.7745	0.52054	0.53475	0.12061	1.7763	1.3884	4.7505	2.505	0.33315	1.6157	1.404	1.852
-21.771	-23.243	-23.152	-22.463	-23.311	-21.608	-23.303	-20.498	-22.38	-22.266	-21.578	-22.388	-22.06	-23.028	-22.217	-21.925	-22.041	-21.579	-21.395	-21.796	-21.347	-22.325	-20.718	-22.424	-22.114	-20.608	-20.715	-21.512	-22.894	-21.498	-21.137	-22.912	-21.354	-22.603	-22.7	-22.327	-21.616	-23.563	-20.15	-22.056	-22.094	-22.66	-22.686	-20.416	-22.57	-22.707	-21.807	-20.829	-23.581	-21.76
-21.975	-21.704	-21.59	-21.826	-23.552	-24.119	-22.55	-22.838	-20.642	-22.176	-22.397	-21.886	-21.505	-21.934	-21.248	-22.576	-22.518	-22.524	-22.404	-22.111	-21.465	-22.437	-21.87	-22.685	-22.223	-22.367	-21.217	-22.663	-22.264	-22.058	-21.975	-21.643	-22.223	-21.048	-21.192	-21.16	-21.878	-23.331	-23.719	-21.965	-22.478	-20.511	-22.46	-23.479	-22.353	-22.749	-22.545	-21.278	-23.547	-22.503
3.1751	2.2222	2.6898	1.7196	2.8578	2.7955	1.2365	4.1151	2.4902	2.4474	2.8608	2.8392	3.8812	1.7339	1.8658	2.4601	3.1447	3.9005	1.7729	1.821	4.0183	2.5905	1.9431	2.2012	1.584	2.1745	0.67099	3.1706	0.85655	3.0586	3.1076	3.031	3.7507	0.63445	1.7802	2.9774	2.2465	2.9885	2.1005	2.379	4.2988	4.0205	2.2535	0.43048	3.2426	2.35	4.0658	3.5459	2.2681	0.25974
-10.413	-9.7716	-8.955	-8.8846	-8.0609	-9.3471	-9.3233	-7.7204	-9.0481	-9.2378	-8.9707	-9.9002	-8.6437	-8.6911	-10.038	-9.4246	-8.4212	-9.1513	-8.9747	-8.2379	-8.8858	-8.8394	-8.1464	-9.949	-9.584	-8.5534	-7.89	-8.0384	-9.7353	-9.3235	-8.1222	-9.4343	-9.0333	-7.9707	-7.6531	-10.65	-10.324	-9.3962	-7.5746	-10.186	-9.1941	-9.6819	-8.5012	-9.1135	-8.1789	-8.404	-8.644	-9.3275	-9.5086	-9.2505
-10.173	-9.606	-10.356	-9.2828	-8.9979	-11.269	-9.4968	-8.624	-8.887	-8.2804	-8.4803	-10.637	-9.2685	-8.6014	-9.9833	-8.3627	-8.7454	-9.8827	-9.7988	-10.389	-8.8292	-8.6335	-10.012	-9.6408	-9.5577	-9.5908	-10.734	-11.3	-8.9383	-11.283	-9.9398	-9.7953	-10.641	-9.3937	-9.0062	-9.0843	-8.8397	-8.0437	-9.7139	-10.389	-10.121	-9.918	-9.527	-7.816	-10.107	-8.9852	-9.2536	-9.9886	-10.04	-11.039
-6.3989	-6.8973	-4.7991	-6.2591	-4.5399	-7.4099	-5.9693	-4.7536	-6.0994	-5.2118	-5.0064	-5.9625	-6.5385	-4.5637	-4.3924	-6.5287	-5.6354	-5.3573	-5.5502	-5.1347	-5.0148	-4.6605	-4.2347	-5.8614	-5.3947	-5.681	-4.809	-5.2625	-5.8318	-5.0266	-4.7048	-4.5466	-6.0031	-6.8963	-4.8614	-4.8221	-5.2887	-5.5222	-6.4845	-5.7283	-5.2091	-5.4828	-5.589	-5.5357	-5.1176	-4.9666	-6.1668	-6.6539	-4.3227	-5.8362
-9.4694	-10.339	-9.5173	-8.6883	-11.355	-9.6193	-10.035	-9.6899	-8.8742	-7.6048	-10.304	-8.6926	-8.2033	-9.9683	-10.963	-9.1832	-8.7424	-11.128	-9.3588	-9.6113	-9.6896	-10.012	-11.526	-10.264	-9.5943	-10.37	-10.883	-10.2	-10.326	-8.858	-9.6036	-10.405	-10.001	-11.033	-9.1214	-9.5476	-9.8184	-8.3986	-8.0515	-8.7241	-8.5495	-9.2291	-9.305	-9.0228	-10.158	-9.915	-9.3501	-10.137	-9.3815	-9.5422
-13.877	-12.174	-13.135	-14.743	-13.043	-11.784	-12.573	-14.279	-13.598	-11.996	-11.452	-15.333	-13.154	-13.258	-13.14	-13.63	-13.115	-11.842	-13.028	-13.231	-13.096	-13.631	-12.713	-14.465	-13.494	-13.399	-12.871	-15.117	-12.617	-13.447	-12.726	-13.141	-13.068	-13.786	-12.124	-14.485	-11.226	-11.198	-12.681	-13.696	-13.451	-12.407	-14.111	-13.109	-12.167	-11.966	-13.269	-12.083	-12.428	-11.764
-5.016	-4.3141	-4.3293	-4.591	-3.6521	-4.6322	-2.8369	-2.7595	-4.0716	-2.6856	-3.7057	-2.7852	-5.1483	-3.4772	-3.8912	-3.9643	-3.558	-3.1261	-2.112	-3.9724	-5.8004	-2.8757	-4.4768	-4.7583	-2.1116	-3.3388	-2.054	-3.2181	-2.5722	-3.9493	-3.7483	-3.2386	-3.9282	-3.6228	-3.0131	-3.4171	-3.4476	-3.2424	-3.9779	-5.3516	-4.3024	-4.9386	-1.4669	-3.5494	-5.5341	-4.9008	-5.7984	-4.0421	-2.2576	-3.217
-0.24102	-1.2236	-1.8443	-2.087	-1.5193	-0.60684	-0.47549	-3.3537	-2.0011	-1.8413	-1.1333	-1.4047	-1.2375	-1.7429	-1.0438	-2.8259	-0.54708	-0.82965	-2.0531	-0.34551	-0.56244	-0.48127	-0.85639	-1.0006	-0.67503	-2.1375	-0.61345	-0.44663	-1.7539	-0.33222	-2.4558	-1.1754	-0.43846	-0.75238	-1.4322	-2.2937	-2.3855	-0.99259	-2.93	-1.8511	-2.2719	-0.70164	-2.3832	-1.9597	-0.76196	-0.21343	-2.3452	-0.80456	-2.243	-1.6572
-1.7206	-0.75392	-0.25527	-1.1415	-0.056795	-2.2056	-1.3423	-0.15973	-0.48336	1.0521	-1.6522	-2.6764	-1.6313	-1.6781	-0.83036	-2.3742	-1.8756	-2.1035	0.58562	-2.1139	-1.4867	-2.8757	-1.8734	-2.2895	-0.928	-1.7409	0.54326	-0.76778	-1.4207	-0.21432	-1.1011	-1.9775	-0.53538	-1.8293	-2.4191	-1.1677	-0.29213	-0.96677	-1.6273	-1.2681	-1.75	-1.5334	-1.0873	0.83113	-0.53329	-1.7839	-1.301	-1.494	-1.2925	-0.1753
-11.307	-11.44	-13.589	-11.453	-10.962	-11.962	-10.794	-11.632	-12.633	-11.904	-9.9534	-11.782	-12.341	-11.658	-12.593	-11.118	-13.008	-10.792	-12.931	-12.737	-12.186	-12.218	-11.308	-11.896	-12.955	-13.25	-10.981	-11.523	-10.265	-10.938	-10.803	-11.896	-12.256	-10.478	-10.875	-10.253	-11.3	-11.447	-13.371	-11.915	-11.345	-10.224	-10.545	-13.219	-11.158	-10.978	-12.034	-14.047	-12.367	-12.736
-5.5324	-7.0394	-6.8092	-5.4324	-5.2494	-3.9998	-5.6314	-5.2891	-6.7661	-7.5649	-7.3634	-6.047	-7.0445	-6.7938	-5.2267	-6.8643	-6.5876	-6.7618	-5.6934	-5.7729	-5.0048	-5.7171	-5.9036	-5.222	-5.4128	-7.3092	-6.3541	-5.4322	-6.5099	-6.3341	-7.1756	-5.6914	-6.65	-4.7523	-6.1987	-7.8491	-6.9673	-7.369	-5.8934	-7.2957	-8.2503	-4.9917	-5.8788	-5.6273	-7.2103	-5.5336	-5.593	-6.1616	-6.5794	-6.8302
-12.75	-14.245	-15.862	-13.985	-16.145	-13.665	-14.509	-14.048	-14.275	-12.335	-14.007	-13.243	-13.357	-15.068	-15.814	-16.202	-14.564	-13.687	-13.361	-15.069	-13.752	-13.781	-13.748	-13.468	-13.059	-13.257	-14.682	-12.323	-13.923	-14.081	-12.449	-15.187	-15.034	-12.982	-13.617	-13.565	-13.332	-13.774	-13.778	-14.484	-13.904	-13.69	-13.468	-15.031	-15.248	-12.862	-14.708	-13.694	-14.202	-13.22
1.3184	1.6164	-0.065731	1.4538	1.3659	2.1214	1.1584	0.90839	2.9862	0.88077	2.6451	1.0074	1.1432	1.915	0.63485	-1.0533	0.77452	-0.34012	1.0928	2.3624	-0.37925	0.51398	1.6809	0.45361	2.0616	1.9371	2.7076	1.5491	-0.74984	0.27059	1.0232	1.4278	1.9529	1.0169	2.3008	0.98681	0.60645	0.62946	-0.73688	0.71038	1.8907	3.1101	1.9083	1.3887	0.11794	1.8862	1.2208	2.0596	2.1634	-0.043979
-3.3222	-4.3011	-0.11818	-3.5959	-3.0195	-3.0177	-1.7304	-3.7085	-2.6213	-3.7567	-2.1771	-1.6137	-4.0381	-1.3445	-3.6107	-1.9211	-3.5916	-3.9169	-1.5144	-3.7252	-2.9724	-3.1859	-1.9105	-2.8533	-2.5741	-2.8197	-3.0527	-2.3431	-2.9376	-3.2241	-4.56	-3.2187	-2.4967	-4.2572	-3.9755	-3.4965	-2.4524	-1.4292	-1.1973	-4.44	-0.99452	-2.9643	-2.3587	-2.7544	-2.8674	-2.246	-1.7504	-2.7946	-3.3614	-3.6758
1.2787	2.562	1.213	1.3367	2.7033	1.13	0.034553	1.4178	-0.22074	1.0864	-0.26537	2.4649	2.5239	0.88665	1.2028	1.1983	1.502	1.4623	1.4589	1.2019	1.205	0.48417	0.67668	1.5423	-0.31023	1.2917	-0.29661	2.5565	2.1731	1.6886	1.6524	0.69672	1.2561	0.76874	0.91734	1.2917	1.393	0.34888	0.80198	-0.022741	2.3202	2.411	0.35169	0.13799	0.87923	2.6226	0.47863	0.49126	0.33633	-0.22222
5.2356	4.9135	5.2615	5.4519	3.8413	5.2586	4.5804	6.5084	4.6006	4.3504	3.4848	3.6175	3.9742	5.7048	5.3539	4.9256	4.7856	5.4303	4.5439	3.9529	4.4759	3.658	6.0209	4.0414	4.2379	4.7453	4.2456	3.4559	3.6371	4.6809	4.7956	6.3272	4.8384	3.9679	3.4612	4.358	4.0338	3.3936	4.3106	3.0503	5.628	5.402	3.6286	3.0935	3.8788	4.0848	5.8266	3.5195	4.5836	5.4468
-10.021	-12.277	-12.426	-10.31	-12.096	-11.324	-11.107	-11.066	-10.681	-12.345	-11.19	-11.823	-13.313	-12.539	-11.517	-12.068	-11.813	-11.434	-11.204	-11.873	-12.163	-12.494	-13.139	-12.023	-11.317	-11.028	-13.117	-10.749	-11.779	-11.645	-10.658	-10.82	-11.566	-11.864	-12.428	-12.07	-10.082	-11.495	-10.806	-11.677	-11.665	-10.294	-11.973	-11.706	-11.38	-12.061	-10.737	-11.947	-11.351	-11.365
-2.2598	-1.6712	-0.66072	-2.9115	-1.7913	0.85822	-0.80337	-0.88172	-1.0408	-0.96161	-1.2288	-3.1684	-2.0376	-2.7996	0.65165	-1.4765	-1.0931	-1.0951	-2.3748	-1.7165	-1.206	-1.6862	-1.6182	-0.66445	0.2858	-0.75003	-1.8802	-2.6637	-1.9527	-2.3735	-2.2318	-1.9672	-1.1092	-0.90962	-0.9402	-1.025	-0.6266	-1.4444	-0.85097	-0.14053	-2.2157	-1.1549	-1.753	-0.30405	-1.4301	-2.7421	-1.3289	-0.71837	0.84715	-1.2896
-0.95087	-0.60142	-0.20827	-1.2306	-0.36013	-0.77701	-0.47564	-2.2224	-2.2518	-2.3211	-2.7597	-3.0036	-1.7786	-1.0273	-1.2848	-0.5916	-2.7331	-1.2395	-1.0501	-1.0999	-1.4178	-0.23201	-1.3493	-0.305	0.87399	-2.5865	-1.5383	-1.0802	-1.1596	-0.72385	-2.0505	-0.97327	-2.6269	-0.92664	-0.89439	-2.4216	-0.71703	-2.1777	-1.462	-0.87236	-0.91271	-1.8913	-2.4157	0.039849	0.16413	-0.98902	0.91883	-2.0932	-2.2855	-0.50314
-4.9386	-3.7282	-2.9592	-3.9683	-3.5632	-4.0398	-5.3125	-4.6405	-3.6013	-4.1395	-3.629	-3.9689	-3.3702	-3.4997	-3.2706	-4.0149	-1.6944	-4.5288	-3.5926	-4.4859	-3.6444	-4.2925	-3.5885	-3.4233	-4.2253	-4.6417	-1.6429	-3.5392	-3.9719	-4.9369	-3.532	-3.2964	-3.7788	-5.1747	-2.6124	-5.2652	-4.8847	-4.4751	-2.4641	-2.7299	-3.8732	-2.0821	-2.6134	-4.1766	-3.8821	-4.2465	-4.9527	-3.8267	-3.7255	-3.2584
0.040058	0.062966	0.18723	-0.49565	-0.13124	0.80036	0.39276	0.60831	2.4205	1.7166	-0.040534	0.20149	-0.59257	1.1187	-1.4064	0.051428	0.69131	-0.1712	1.9766	-0.9215	-1.0876	-1.1352	-0.35371	1.6369	-0.45738	-0.83573	-0.52533	0.80754	-1.319	-0.53505	0.50122	-0.57105	-0.4953	-0.42316	0.45274	-0.1208	-1.1574	0.533	-1.9363	0.50945	0.52814	-0.71148	0.41458	1.3312	-0.56513	-0.5643	-1.2631	1.3302	1.239	1.0195
-12.795	-13.682	-12.49	-11.554	-11.985	-12.425	-13.406	-13.366	-13.66	-13.193	-11.031	-13.626	-13.229	-14.459	-11.43	-14.099	-13.925	-14.104	-14.042	-13.063	-12.102	-13.445	-11.489	-12.926	-14.095	-11.76	-12.557	-13.113	-14.823	-11.067	-12.608	-13.162	-12.768	-12.175	-12.678	-11.795	-12.162	-12.194	-12.101	-12.431	-13.993	-13.01	-13.252	-13.55	-14.136	-12.665	-11.75	-13.342	-13.051	-12.259
-3.3816	-0.99731	-2.1578	-0.71746	-2.5926	-1.5373	-1.1862	-2.0784	-1.8748	-1.6728	-3.3305	-0.35434	-0.80026	-2.4695	-0.17365	-1.493	-1.2757	-3.1323	-3.0511	-1.7192	0.11464	-1.4185	-2.0419	-1.6011	-2.4534	-3.1034	-1.379	0.23057	-3.0099	-2.4421	-2.6021	-1.7188	-1.9546	-0.86264	-2.2255	-2.2271	-1.9508	-2.0696	-0.057399	-0.74708	-1.6383	-1.0045	-0.95705	-0.57804	-1.1845	-0.15399	-1.82	-1.7811	-1.9367	-1.7536
-12.566	-13.167	-12.401	-13.177	-11.792	-13.303	-13.323	-12.932	-10.965	-12.886	-14.59	-12.709	-11.705	-10.816	-13.027	-13.416	-11.892	-14.165	-12.892	-14.256	-14.29	-12.382	-11.869	-14.164	-13.232	-12.603	-11.615	-11.752	-13.808	-13.607	-13.956	-13.228	-12.464	-13.268	-12.451	-11.581	-14.041	-13.327	-14.022	-12.997	-12.126	-12.835	-12.52	-14.001	-13.732	-11.018	-13.469	-13.473	-13.55	-13.848
-14.234	-14.034	-14.313	-15.874	-14.933	-12.108	-13.531	-13.353	-15.115	-15.573	-14.035	-13.816	-14.798	-16.479	-13.732	-14.613	-13.27	-15.239	-14.433	-15.01	-14.625	-14.723	-13.381	-16.561	-13.649	-14.22	-14.193	-15.177	-13.332	-14.69	-14.961	-15.562	-13.733	-14.888	-15.515	-15.569	-13.502	-15.406	-12.499	-15.058	-15.658	-13.538	-15.173	-14.792	-14.419	-13.398	-14.487	-14.278	-14.119	-15.78
-8.0658	-8.44	-7.4396	-8.8421	-7.5025	-9.9905	-8.4247	-10.552	-8.0068	-8.0812	-8.4908	-9.3979	-8.1488	-9.4209	-10.415	-8.4655	-9.3978	-7.8053	-9.1239	-9.568	-8.7949	-9.9117	-6.3924	-8.6224	-9.0146	-8.5795	-8.2953	-8.6976	-8.118	-9.8206	-8.8097	-7.9437	-8.954	-8.7529	-9.0443	-7.0134	-8.6141	-8.8728	-8.3215	-7.8638	-9.7455	-9.8688	-8.0824	-7.5578	-8.1283	-9.7571	-7.8209	-10.225	-10.663	-7.108
-9.7163	-8.3187	-9.8544	-9.2289	-10.253	-10.588	-9.7669	-8.6465	-9.7318	-9.4991	-9.5939	-9.0268	-10.457	-9.1495	-8.3212	-8.7075	-9.8318	-9.6484	-9.7451	-7.7949	-10.215	-9.2238	-10.028	-8.9005	-8.9096	-8.5958	-9.395	-9.2757	-10.113	-9.8092	-10.079	-10.298	-8.4336	-10.891	-9.7991	-10.169	-9.4816	-10.053	-9.8234	-7.483	-8.6957	-10.219	-8.3834	-10.161	-8.8767	-10.306	-9.1953	-8.8177	-10.211	-9.1446
-0.9154	-0.93493	2.7949	0.2483	-1.5198	-0.13246	0.56751	0.66446	0.60772	0.65695	0.66738	-1.4203	-0.012785	1.0066	0.24481	-1.1081	-0.097212	1.1719	-0.168	-0.18742	0.58399	0.32044	-0.76484	1.5093	-0.85692	-0.52381	-0.34647	-0.50449	0.92393	-0.39458	1.8726	0.58442	-0.091823	2.533	1.0699	0.13346	0.22447	1.2482	0.0090848	1.2908	1.4462	0.015069	-0.12368	1.0074	0.2978	0.54987	0.33802	-0.85436	-0.51814	2.2353
-2.5606	-1.8113	-1.4205	-2.3697	-3.5988	-0.98224	-1.2667	-3.2088	-1.6022	-3.3751	-1.5634	-3.0439	-2.0095	-3.1355	-3.6168	-1.6197	-4.1838	-1.4485	-2.7255	-1.8663	-2.3086	-2.2446	-2.6974	-2.5074	-3.7275	-1.4988	-0.69976	-2.7667	-3.7467	-4.011	-3.1303	-2.3024	-3.1781	-2.3057	-3.2546	-2.7685	-1.7967	-3.8379	-1.9473	-1.178	-2.0761	-2.6126	-1.8192	-2.0884	-0.66259	-1.5654	-2.2643	-3.2881	-1.945	-2.0455
2.5502	2.8668	2.4878	2.3011	1.9986	2.6478	2.7729	2.5564	3.0775	3.7427	3.1713	2.6432	3.0607	4.142	2.938	1.2748	2.3635	2.6308	3.6754	3.1824	3.2747	2.0484	2.3639	2.2765	1.427	2.8096	1.5382	2.6487	1.7063	3.219	3.5703	2.6625	3.0282	2.5865	2.3751	1.6995	3.2398	2.5174	2.3677	3.2507	1.0918	3.1982	1.6932	3.3993	0.6207	0.51219	1.4441	1.0788	3.885	3.029
9.3744	10.406	10.566	10.305	10.987	9.0231	9.9486	10.399	8.949	10.786	10.062	10.19	10.326	8.4931	9.68	8.7277	8.519	8.1266	9.8456	10.363	9.4193	10.411	9.8644	10.624	10.719	9.7917	10.553	9.7269	10.405	8.8918	8.6651	9.3093	10.643	9.7229	9.7958	10.731	10.197	9.4964	9.1381	10.27	11.007	8.8782	9.5673	10.979	10.402	9.4229	10.517	10.402	9.432	11.432
-7.591	-7.7731	-5.8995	-7.7122	-7.6003	-7.24	-9.9803	-8.4497	-6.419	-7.1332	-7.3312	-5.6225	-7.5688	-7.5457	-5.4181	-6.0817	-7.1005	-6.5491	-7.8984	-7.255	-7.167	-7.6027	-7.0129	-8.3235	-6.9025	-8.1342	-7.2994	-7.8178	-7.2155	-7.624	-5.6633	-7.8818	-8.0377	-8.6404	-6.0895	-8.0857	-7.8905	-7.806	-7.1085	-8.1072	-8.2779	-7.9877	-7.935	-8.8256	-7.5145	-7.6582	-8.7875	-8.6691	-8.8381	-6.3228
10.938	7.918	9.087	9.3918	9.0245	8.9278	9.1456	11.473	10.513	9.5446	11.215	9.2167	9.0783	7.2363	9.9265	10.046	8.9104	8.9955	10.984	10.264	9.8836	11.377	9.7609	8.9901	10.008	9.7789	8.24	10.028	9.0416	9.4338	11.084	10.45	9.1523	10.021	10.55	8.8189	10.534	10.574	8.6844	8.3039	9.0636	9.9734	10.238	8.8242	7.8776	11.96	10.821	9.3911	8.3556	9.3135
-14.499	-14.359	-12.539	-13.309	-12.172	-11.879	-13.206	-13.068	-13.233	-12.389	-12.208	-13.088	-12.536	-15.951	-11.755	-13.058	-12.107	-12.68	-13.358	-12.539	-14.078	-13.635	-12.757	-12.859	-14.306	-12.952	-12.764	-13.202	-13.62	-12.083	-13.392	-13.23	-15.287	-12.514	-11.995	-13.669	-13.76	-12.998	-13.411	-11.974	-14.263	-14.22	-11.892	-14.598	-13.444	-12.061	-13.151	-14.175	-13.686	-13.74
-20.251	-20.93	-21.426	-20.637	-19.792	-20.478	-22.576	-20.745	-21.897	-20.4	-20.432	-22.009	-21.338	-20.798	-20.546	-22.103	-20.254	-19.958	-20.848	-21.742	-21.162	-20.811	-21.466	-21.298	-21.187	-20.275	-21.38	-23.202	-20.263	-20.623	-20.606	-21.898	-21.052	-21.258	-19.449	-19.478	-20.112	-21.946	-20.164	-20.56	-20.676	-21.524	-19.993	-21.358	-21.164	-21.26	-20.979	-21.326	-21.545	-21.366
-22.603	-21.889	-22.549	-22.053	-22.854	-21.501	-23.256	-22.761	-22.889	-22.733	-21.523	-22.422	-22.149	-22.865	-22.312	-21.528	-22.231	-21.215	-22.175	-21.003	-22.604	-21.777	-21.828	-21.405	-22.683	-21.688	-22.403	-22.019	-21.472	-22.017	-22.284	-23.397	-21.5	-21.758	-22.409	-21.692	-21.312	-22.179	-23.126	-22.781	-21.889	-22.534	-23.352	-21.978	-21.695	-21.361	-22.82	-23.162	-22.823	-22.355
2.5353	2.2059	1.9643	1.4621	1.6089	1.9388	3.8235	2.628	0.55769	1.808	0.81503	1.162	2.9003	1.9313	2.5633	0.96834	-0.008213	3.4006	0.82477	2.1692	2.8543	1.9535	0.59129	0.57998	1.7844	1.6445	1.103	2.7873	1.3456	0.71277	1.7138	1.5703	2.2688	1.6141	2.8309	1.255	0.92571	1.3842	1.1331	4.2161	2.6104	0.28005	0.79876	2.4752	0.92299	2.2519	2.4216	1.834	1.9336	0.32826
-13.859	-15.729	-14.555	-17.034	-16.073	-14.797	-14.561	-13.621	-13.6	-15.621	-14.724	-15.696	-14.611	-14.891	-15.383	-15.952	-14.304	-15.795	-14.436	-14.777	-14.305	-14.156	-14.682	-14.628	-14.355	-14.039	-14.916	-14.761	-14.093	-13.858	-14.927	-13.643	-15.677	-15.245	-14.848	-14.875	-14.124	-15.633	-14.75	-14.649	-13.122	-12.833	-14.669	-15.57	-15.722	-13.845	-14.004	-13.88	-14.563	-15.384
-5.0575	-5.2968	-4.7316	-5.0674	-4.5058	-2.991	-3.5818	-4.0859	-4.8314	-4.0157	-2.858	-5.9702	-4.1218	-4.8307	-5.1987	-3.6786	-5.7906	-6.0588	-5.1882	-4.1499	-6.8993	-4.8113	-5.5395	-4.3654	-4.3577	-5.0688	-5.3794	-6.3766	-3.2252	-4.926	-4.682	-5.4176	-6.1103	-4.8031	-3.1228	-3.8601	-2.7959	-4.7117	-4.6909	-4.561	-3.1348	-3.6957	-5.4808	-3.989	-6.4753	-3.0224	-4.2748	-3.9763	-5.4688	-4.2398
-0.070577	1.7429	-0.17036	1.7009	3.9339	1.5508	1.7032	0.42468	0.97832	2.4171	2.6363	1.4623	1.9389	1.6685	0.43926	1.8215	0.10419	1.656	1.3049	1.1008	1.1001	0.61985	1.292	1.964	2.7428	0.81648	2.3746	1.3533	0.14081	0.73008	2.2813	1.3849	1.4591	1.1023	1.1846	0.79616	-0.33931	1.7853	2.2242	0.47178	1.7159	2.6252	2.574	2.37	2.363	1.4533	1.6949	1.2562	1.6983	2.9129
-0.35744	-0.84655	1.1156	0.86093	1.4569	0.6646	1.6411	1.9743	0.74191	0.89705	1.0152	0.74773	0.30003	-0.7188	1.5631	1.1753	-0.56395	0.94865	0.58156	-0.14954	0.57215	0.41201	0.86356	0.085315	0.17395	1.7633	0.60397	0.96766	0.29369	-0.70257	0.68861	1.4602	0.6981	1.2365	0.84144	0.45677	-2.2865	0.78815	0.67559	-0.058988	0.15274	1.0136	-0.53318	0.14235	-0.24385	-1.1674	1.6064	0.3663	-1.7591	0.16938
-2.2867	-0.97544	-0.99066	-2.3081	-2.2086	-0.018592	0.89351	0.70047	0.57102	-1.8592	-1.1853	-1.8563	0.087187	-2.3243	-1.6309	-2.4201	-2.5138	-1.3893	-1.2156	-1.5954	-2.6457	-1.6324	-1.5646	-0.8959	-1.2866	-2.0705	-0.44274	-2.2346	-1.5863	-1.5775	-0.048633	-2.5265	-2.1684	-1.426	-0.73731	-2.1051	-1.0808	-0.43022	-1.6375	-1.7275	-1.2078	-0.92085	-1.3753	-1.4956	-1.4122	-1.6855	-1.0392	-1.6861	-1.0218	-1.7035
-0.96301	-0.78123	-0.43827	0.28976	0.17038	-0.41589	-2.8631	-0.67203	-0.41335	0.2024	-1.6543	-0.071553	-1.0727	-0.57161	-1.625	0.25108	-0.83684	-0.75891	-1.7435	0.038855	-1.3889	-1.3504	-1.265	-0.29738	-0.014818	-0.12259	-0.98723	-1.9469	0.36297	-0.6433	-0.39821	-2.0692	0.56119	-1.5664	-1.6167	-1.743	0.51743	-3.1793	-2.1027	-0.37852	-0.71168	-0.65481	-0.18048	0.20833	-0.2155	-0.23574	-0.031363	0.45747	-1.4128	-2.776
-19.926	-20.097	-21.597	-21.659	-20.681	-19.855	-21.272	-20.609	-22.592	-19.476	-21.054	-21.148	-20.111	-21.467	-21.559	-19.872	-22.301	-20.843	-20.533	-21.304	-21.607	-21.919	-22.256	-21.398	-21.812	-21.448	-20.896	-20.354	-22.098	-20.582	-21.076	-21.909	-20.252	-21.246	-22.314	-20.627	-20.897	-20.089	-19.405	-21.093	-21.658	-20.767	-20.042	-20.01	-20.854	-21.528	-19.686	-18.758	-20.394	-21.116
-8.8326	-9.6006	-10.1	-9.0475	-9.8125	-11.356	-7.3377	-8.9078	-8.4967	-8.4814	-9.0902	-8.0389	-10.346	-8.3579	-6.4935	-8.9563	-9.7368	-7.5725	-8.5616	-10.278	-10.052	-9.0817	-10.536	-9.1751	-8.4634	-8.2026	-9.6457	-10.494	-8.366	-7.6701	-10.589	-8.7144	-8.9422	-8.505	-9.2709	-9.8691	-9.8598	-9.5927	-8.8967	-8.9325	-7.5627	-8.6777	-9.0327	-9.7723	-9.9657	-9.705	-9.9702	-8.9467	-7.8873	-10.102
-9.338	-8.4375	-6.8865	-8.2494	-8.3544	-6.6965	-7.1156	-6.8259	-7.4134	-8.4916	-8.2489	-7.6705	-7.3692	-6.9389	-7.7427	-8.8058	-7.6566	-8.1373	-9.5051	-6.4103	-9.4761	-9.8237	-8.7418	-6.7834	-6.321	-7.0142	-8.3532	-7.3268	-6.6366	-5.9192	-5.6273	-8.0397	-7.0644	-7.4334	-6.5897	-7.7243	-6.8332	-7.9252	-6.8311	-5.5528	-7.5787	-5.5738	-8.374	-7.115	-8.8521	-7.3008	-5.6153	-7.7888	-4.3912	-8.8401
-0.85889	-2.0073	-1.55	-0.04481	-1.1388	-0.95041	-1.902	1.0304	-1.5689	-1.172	-3.6067	-1.6018	-1.1606	0.22626	-2.3307	-0.80687	-1.3731	-1.4553	-1.1503	-1.6539	-1.579	-1.6886	-0.42139	-1.5049	-0.057277	-0.054805	-2.146	-2.5525	-1.1606	-0.71634	-0.86379	-0.86623	-1.7481	-0.89602	-2.3254	-1.5792	0.48711	-1.1538	-0.59208	-1.2946	-2.4811	-0.28873	-1.6881	-1.5042	0.55664	-1.8773	-0.86556	0.66172	-1.0218	-2.7048
-2.354	-3.6506	-3.6163	-3.1907	-4.0712	-3.9867	-3.8477	-3.1067	-3.2282	-3.0591	-2.9171	-3.5481	-3.393	-3.793	-2.3607	-3.5	-2.6399	-4.039	-3.1156	-3.1178	-5.5315	-3.2088	-3.7012	-4.0542	-3.7348	-3.4855	-3.2838	-4.2982	-2.7248	-3.856	-3.2642	-3.5171	-4.6587	-4.4064	-4.9201	-4.3664	-3.9699	-3.2034	-3.3287	-5.0392	-3.5969	-4.3438	-3.7416	-5.8005	-3.1215	-3.3327	-3.4094	-4.3895	-6.3531	-3.43
5.477	5.177	5.1556	6.5797	4.9472	5.2506	5.7577	3.6868	5.6566	5.9864	5.1231	6.6608	5.1572	4.6368	4.899	6.6585	5.7935	6.38	3.8891	5.0173	6.5657	5.1917	4.5469	4.2995	7.1138	5.4553	6.2887	6.5944	5.606	4.3812	5.6567	5.6255	5.5441	5.7203	6.0536	4.0633	5.303	5.4199	5.7321	4.0821	5.3218	4.9913	6.5199	7.2363	5.4041	5.5549	5.4659	5.2703	5.8266	5.2388
-10.749	-9.992	-11.233	-10.823	-11.155	-10.044	-10.185	-12.208	-9.9945	-10.479	-10.003	-11.16	-10.373	-11.171	-11.947	-10.568	-11.587	-9.8163	-9.3944	-10.066	-11.17	-10.065	-11.607	-9.2098	-12.464	-11.851	-10.573	-9.7411	-11.022	-11.115	-11.366	-11.196	-10.99	-10.527	-9.9258	-11.055	-10.146	-10.276	-9.795	-10.834	-10.575	-11.298	-11.136	-10.508	-10.169	-8.4974	-13.66	-10.794	-11.206	-10.646
2.612	0.86353	0.56398	1.224	2.2865	1.6538	1.2242	3.3292	1.314	3.8008	1.9891	1.5235	2.1849	1.4417	1.1156	2.8071	2.4851	1.1936	2.6342	1.0961	1.4326	2.275	0.75748	0.60296	1.9906	2.1342	2.3369	1.2223	2.0278	0.17556	3.1689	2.38	2.142	1.4273	0.91147	1.1373	1.0473	2.7235	2.8803	0.65979	0.4167	1.3449	1.4019	1.1556	0.9671	1.4379	0.35192	1.6558	0.038595	1.058
-0.71214	0.85529	0.089566	1.0259	-0.039041	-0.0075176	0.85994	-0.020997	0.80998	0.10556	-1.8978	-2.3881	0.53366	0.6203	-0.14358	0.069635	0.34028	-2.5521	-0.23956	-0.60919	-0.89613	-0.40593	0.35893	-1.0538	-1.1627	-0.11475	-0.057566	0.70174	-0.54171	-0.17917	0.20552	0.96031	-2.0116	1.0983	0.9218	0.90358	-0.68344	-2.1521	0.31981	1.3684	-1.0921	0.97957	0.30361	-0.17306	-0.088177	0.15896	-1.1898	-0.15564	-0.0045139	-1.3428
-6.6305	-5.9122	-7.8074	-5.7839	-7.1171	-4.979	-6.4822	-5.9603	-6.2878	-4.7768	-6.7901	-5.1989	-6.6655	-5.6854	-7.825	-5.7289	-7.3482	-5.724	-6.9132	-6.5089	-5.9236	-6.158	-6.2828	-6.353	-5.5385	-5.4195	-6.8406	-7.4281	-6.4953	-5.3051	-7.9385	-5.1395	-6.4227	-6.1963	-6.3796	-6.7206	-6.0536	-3.9651	-6.8886	-6.5108	-6.9725	-4.8458	-7.5521	-6.9972	-5.2675	-5.1752	-6.5935	-4.8743	-6.4864	-6.7487
3.9037	4.2513	3.5068	1.8501	3.8561	4.6334	4.5524	5.4392	3.6385	4.7211	2.7119	4.5474	3.2821	4.7396	4.6058	3.1988	4.4698	4.9468	4.0702	5.8633	4.2711	5.3481	3.3593	3.6568	5.9131	3.8085	4.1338	5.2533	4.7865	3.9957	5.405	4.4629	4.0219	6.1253	3.4598	3.8998	5.2399	3.5364	4.9345	2.9237	2.4497	5.2245	5.689	4.9146	4.2791	4.4135	4.6907	5.0795	4.9085	3.7582
-2.4998	-3.5586	-4.0543	-2.5393	-3.2294	-2.6935	-2.608	-4.4692	-2.7939	-1.2387	-3.7241	-0.88174	-3.7204	-3.5563	-3.7257	-4.0262	-4.848	-3.8931	-2.7057	-4.0244	-3.4336	-2.8795	-3.9041	-1.2847	-3.3719	-3.6053	-2.9392	-4.0018	-5.0465	-2.3893	-3.4505	-4.4867	-3.7386	-2.3961	-4.0531	-3.7119	-2.1373	-4.0009	-2.6744	-4.3331	-2.0821	-3.0526	-2.2763	-3.2868	-3.072	-3.4194	-2.3181	-3.2803	-3.0769	-2.8781
1.825	2.6386	3.592	2.0331	3.5961	3.3127	0.91049	4.5615	3.8138	2.3683	1.1074	1.2759	3.0102	2.7226	3.0027	1.0372	3.2277	1.2019	2.878	2.9584	2.5869	3.7894	1.9417	1.5395	4.043	2.8145	2.076	0.83636	3.5033	2.2132	3.8896	1.3239	2.7389	1.767	3.3357	0.69854	2.6402	2.0935	2.0384	3.4605	3.2912	2.8512	2.7612	2.1426	3.8754	3.7806	2.6932	2.2933	3.4587	3.2379
-11.41	-9.6396	-11.387	-11.427	-12.063	-10.731	-11.363	-9.9943	-8.8851	-10.919	-11.088	-11.154	-11.835	-11.043	-12.223	-10.039	-10.047	-10.415	-10.627	-12.335	-11.656	-10.988	-11.033	-9.782	-10.666	-10.542	-12.546	-11.6	-10.191	-11.037	-11.541	-10.882	-9.5477	-8.805	-11.584	-11.299	-10.887	-10.755	-10.307	-12.839	-11.181	-9.8716	-11.21	-11.263	-10.346	-11.616	-10.233	-11.434	-10.902	-11.071
-20.385	-19.481	-21.985	-19.641	-21.183	-19.295	-18.812	-21.506	-21.683	-20.606	-21.68	-19.961	-21.386	-20.136	-22.253	-20.949	-18.35	-20.518	-20.7	-19.168	-21.465	-21.291	-21.336	-21.789	-18.738	-21.441	-20.67	-21.961	-21.69	-20.418	-22.135	-20.247	-19.86	-22.021	-22.061	-21.24	-20.686	-20.858	-20.555	-21.522	-19.796	-20.715	-20.301	-20.533	-19.786	-21.002	-21.483	-19.443	-19.842	-19.87
-3.48	-2.7155	-3.9071	-2.371	-2.5539	-2.6591	-3.9826	-3.273	-3.2388	-3.3733	-2.6313	-5.2329	-3.8566	-3.8104	-3.8741	-4.478	-3.7931	-2.9421	-3.4015	-2.0788	-2.3308	-3.3978	-3.1794	-2.9866	-3.0225	-3.5863	-3.5316	-3.7663	-2.5575	-4.7172	-2.0336	-4.406	-2.6121	-3.5627	-5.0706	-4.2363	-3.1002	-4.2208	-3.8141	-6.0407	-3.558	-4.7863	-3.0306	-3.6148	-4.0789	-2.5775	-3.6739	-3.6957	-4.1173	-1.2881
-1.9424	-2.6238	-2.6462	-3.9799	-2.1386	-3.4001	-4.7985	-3.5431	-3.9828	-2.1855	-2.5066	-2.9445	-2.8413	-2.1045	-3.6497	-4.212	-3.5826	-3.3637	-2.2385	-1.4461	-4.5275	-2.5846	-4.0537	-1.6204	-2.6278	-4.1884	-4.1312	-4.2222	-2.6779	-3.1885	-2.0185	-3.4734	-2.8503	-3.8587	-3.9084	-3.7042	-3.4633	-4.1039	-4.5754	-5.2176	-1.3859	-4.7876	-2.535	-2.5948	-2.905	-3.8307	-2.3978	-3.175	-3.0127	-2.8778
0.028405	1.2818	0.52537	1.0141	-1.3172	0.030275	0.62284	1.9615	-1.151	0.44465	0.44453	1.8366	-1.0897	0.30818	1.5329	0.76414	-0.7908	1.2141	-0.3471	-0.011961	0.84784	0.13217	-0.49937	0.38025	-0.29007	-0.93527	-0.25079	0.60613	0.028903	-0.76301	0.16617	0.052641	0.14267	1.0976	-0.08131	-0.70584	-0.78787	0.2211	1.026	1.003	-0.11552	-1.3358	-0.14476	0.017488	0.91231	0.39867	0.36331	-1.5131	0.87369	0.63976
-10.069	-9.8809	-9.4955	-9.2766	-12.197	-9.6756	-10.134	-9.2731	-9.1784	-9.4486	-9.346	-10.553	-11.007	-11.61	-10.012	-9.8622	-10.792	-10.252	-11.058	-10.012	-10.272	-11.309	-11.622	-11.842	-11.106	-11.843	-11.564	-11.023	-8.0231	-10.376	-9.7115	-10.553	-9.9599	-12.106	-9.1516	-11.244	-8.8016	-10.466	-9.506	-11.524	-10.089	-9.9145	-10.576	-10.845	-10.756	-10.353	-10.554	-10.508	-11.389	-10.393
-2.3344	-0.52573	-0.43844	-2.4451	0.10759	-1.4308	-0.90614	-1.3617	-0.80298	-0.49996	-1.5428	0.51537	0.014262	-0.84694	-0.78171	-1.476	-0.12292	-0.25161	1.2395	-3.4517	-1.202	-1.1359	-1.1794	-0.61839	-0.7076	-0.0039251	-1.8383	-1.331	-1.303	-1.6446	-0.80319	-1.4021	-1.5514	-0.084563	-0.58491	-1.8961	-2.7564	0.54707	-2.6443	-2.0408	-1.7098	-0.86907	-1.4957	-1.9781	-1.5809	-1.4827	-1.5665	-1.0321	-0.99146	-2.4675
-4.4511	-6.0477	-3.1317	-4.531	-5.2906	-4.3246	-5.7275	-5.8523	-6.1846	-5.6218	-5.4421	-4.8444	-3.3191	-4.9857	-4.0432	-3.417	-5.4224	-5.2112	-6.3318	-5.5124	-3.3713	-7.085	-4.6446	-5.3058	-4.6582	-5.5325	-5.0295	-5.4165	-7.101	-6.24	-6.0366	-4.0607	-6.7871	-4.0522	-4.6356	-6.1908	-4.4325	-2.8713	-5.6638	-4.9232	-5.1667	-5.637	-4.2877	-3.8102	-5.3162	-4.3261	-4.5578	-6.3052	-4.3899	-3.0078
-1.3911	-0.41022	-0.71809	-1.6187	-0.64158	-1.9416	-1.3647	-0.94501	-1.9937	-1.7464	-0.66109	-0.15466	-1.1126	-1.726	0.51469	-2.4068	-2.4881	-1.3938	-1.1243	-2.4165	-1.7567	-1.7962	-0.5735	-0.023345	-0.83481	-1.145	-2.1816	-2.9727	-1.4877	-0.94901	-1.7542	-1.749	-1.6562	-1.7331	-1.5221	-0.73238	-1.4693	-1.3232	-0.81278	-2.7629	-0.94327	-1.107	-1.4294	-2.8529	-2.1817	-1.3312	-2.3479	-1.8401	-2.2938	-1.706
1.4944	1.6652	3.6729	2.8245	0.41506	1.7317	1.3229	1.5428	1.8354	1.5755	2.4374	2.5566	0.29585	1.8373	1.6951	0.87776	2.7411	1.8617	1.4201	2.277	0.94299	1.0811	1.1974	2.5226	0.65629	3.1266	1.9723	1.5058	1.8657	0.53951	1.9401	1.7597	0.82201	1.5973	1.6928	0.38631	1.4515	0.97465	1.7682	2.1466	1.8485	2.1737	0.15306	2.0161	-0.012897	2.1845	0.93264	0.38367	1.1513	2.5339
-3.6294	-3.3686	-3.5238	-3.8381	-3.4309	-5.1468	-4.3323	-1.1971	-0.81453	-3.6406	-5.0495	-2.3113	-4.5913	-2.8756	-1.8622	-2.9376	-4.6645	-4.5281	-3.8653	-4.1443	-3.4582	-3.4111	-4.2092	-3.607	-4.8744	-4.1943	-4.8375	-4.3187	-3.2333	-2.2831	-4.0568	-4.084	-2.324	-3.1448	-3.8614	-4.3545	-3.7774	-3.6742	-2.3703	-3.0111	-3.5515	-2.9648	-3.7284	-3.0506	-4.1124	-2.9162	-3.8517	-3.2676	-3.0601	-2.8163
-14.916	-14.032	-15.018	-14.761	-14.431	-15.015	-14.508	-14.616	-14.359	-12.932	-15.89	-14.342	-14.132	-14.176	-13.535	-13.933	-14.084	-13.253	-15.234	-14.776	-14.141	-14.836	-13.424	-15.288	-13.446	-15.572	-14.1	-13.657	-14.56	-14.752	-15.47	-14.736	-14.041	-15.362	-14.959	-14.01	-14.328	-14.167	-14.967	-14.855	-13.786	-13.992	-15.515	-13.36	-16.024	-14.177	-13.702	-14.443	-12.299	-15.23
1.0365	0.68649	1.6241	-0.19609	0.29492	1.773	2.4844	1.9725	0.78753	-0.85935	1.6653	0.80537	2.2406	0.81419	2.6022	0.37995	1.5274	0.81143	-0.60745	1.0025	1.2978	1.96	0.75458	2.4413	2.2736	1.1973	1.2811	1.2448	2.2194	1.6914	1.4668	-0.1147	2.1188	0.38609	1.0512	-0.11849	0.21938	0.054233	2.1885	2.8534	0.7421	2.9609	0.55609	1.7091	0.66235	3.2214	0.58445	1.1435	2.5436	0.12481
-22.541	-22.427	-20.971	-21.627	-23.662	-24.378	-21.085	-22.081	-22.202	-22.293	-22.439	-22.992	-21.033	-21.99	-23.222	-22.708	-22.234	-22.046	-22.683	-21.255	-21.655	-21.561	-22.189	-21.159	-22.639	-22.2	-22.69	-21.45	-22.919	-21.171	-22.837	-22.647	-20.63	-22.902	-22.737	-23.14	-22.26	-21.802	-21.707	-22.634	-22.254	-23.543	-21.385	-22.638	-20.979	-21.557	-23.771	-22.855	-20.326	-22.642
-11.568	-11.781	-11.586	-12.285	-11.294	-10.789	-11.333	-10.928	-12.458	-10.929	-12.459	-10.564	-12.221	-11.623	-12.359	-11.816	-12.153	-13.455	-11.187	-11.552	-10.832	-12.228	-12.532	-13.775	-12.268	-13.175	-12.814	-11.634	-11.863	-13.059	-12.157	-10.028	-11.807	-10.548	-10.254	-11.75	-12.789	-11.498	-11.586	-12.2	-12.823	-11.805	-11.347	-11.504	-12.19	-11.599	-12.468	-12.688	-11.601	-12.821
6.3631	4.9974	6.5714	5.5244	4.4673	5.6094	6.4926	4.0663	5.068	5.9759	5.8515	6.5203	6.7167	6.6402	6.7569	5.5072	6.0994	7.2082	5.6951	5.1498	5.8223	7.3169	6.2727	5.6717	5.2448	4.5071	5.1304	5.1805	6.2416	6.8314	4.7217	7.3743	7.1124	5.1485	4.5894	4.7397	5.7298	6.1814	6.9701	6.494	4.7186	6.8254	5.7337	6.2557	6.0656	7.3687	5.3995	7.0195	5.5011	6.6481
-12.647	-12.634	-12.623	-12.581	-15.523	-13.082	-14.22	-13.882	-13.237	-14.77	-12.825	-13.787	-12.678	-12.843	-12.912	-13.422	-14.326	-13.514	-12.978	-12.759	-12.457	-13.331	-12.874	-12.759	-14.172	-14.54	-15.074	-14.112	-12.206	-12.507	-12.213	-12.754	-13.98	-12.704	-14.987	-11.537	-14.191	-14.18	-11.381	-12.235	-14.765	-12.624	-13.384	-13.344	-13.351	-13.934	-13.86	-12.485	-13.409	-12.026
-4.3561	-2.9155	-3.7745	-3.0802	-3.7287	-3.8898	-5.1487	-2.5209	-3.2167	-2.3705	-4.5028	-3.7311	-4.3336	-4.3733	-3.2124	-4.0882	-2.043	-3.9942	-4.9925	-3.1483	-4.4018	-2.5881	-5.0117	-5.34	-3.557	-4.0943	-3.6651	-2.9587	-2.9053	-3.5655	-2.5196	-4.1896	-4.1379	-4.3722	-3.7609	-4.1594	-4.0251	-4.0076	-3.1366	-3.304	-4.2726	-2.391	-4.1763	-4.135	-3.6043	-3.8085	-5.0275	-3.347	-4.6493	-4.6603
6.5405	7.1645	4.8567	6.9812	6.7991	7.9126	6.6858	5.7786	6.9075	6.9065	6.539	5.2571	6.2055	5.6324	6.2946	7.1212	6.8078	4.9627	6.986	7.3027	7.1755	5.986	6.7689	6.8038	6.1016	7.9293	5.8831	6.8387	7.9117	7.9989	7.655	6.5078	7.2782	6.6343	8.639	8.7243	6.4013	6.289	7.0013	8.6455	6.7906	7.5739	5.6667	9.2189	7.8951	8.0693	4.4842	6.0215	6.5842	7.4069
4.4297	5.7183	5.3728	2.4173	3.6432	4.108	5.8871	4.8841	4.7685	5.1167	5.8234	5.0134	4.0881	3.3961	5.7992	4.664	5.9947	5.7536	4.0378	4.0144	4.7846	5.8558	5.4327	3.2176	4.4361	3.3222	3.7341	5.21	5.5475	4.6908	4.9475	2.8055	5.816	5.8919	5.6907	4.0812	4.2198	4.8789	4.6992	4.9154	4.6962	4.0408	3.9089	3.6281	4.3272	5.0395	4.0145	2.7571	4.6456	3.357
2.1289	2.579	1.3825	3.787	2.171	4.1362	4.0912	1.0615	3.4198	2.6925	2.5898	2.0209	1.2584	3.1241	2.5146	1.9077	4.448	3.0948	2.5425	0.88246	3.1619	2.7236	1.6966	0.48041	1.8341	2.7909	2.5699	1.6271	2.307	0.39715	1.3368	2.4229	3.8266	3.6226	1.701	3.0793	1.6916	1.9738	2.8466	1.3548	3.4681	3.5775	1.7411	1.7534	1.9356	3.5322	2.2376	2.9655	2.2154	1.2832
6.0495	6.5573	7.0145	6.3094	6.2532	6.7815	7.9609	5.0312	8.2545	6.5674	7.1876	5.387	7.5095	6.9191	7.088	8.3919	6.7991	7.5175	7.5977	8.1743	6.5271	8.2958	9.0167	6.9795	5.7632	7.6939	5.8888	5.6259	6.4104	6.7463	6.907	7.8961	7.1887	6.2995	7.3511	5.9543	7.2699	7.0051	7.8816	7.6496	6.5589	6.9808	7.5729	6.4884	7.9573	7.0014	6.4078	7.2496	7.7971	7.1466
-4.4823	-5.6622	-4.5603	-6.7778	-6.0569	-4.5338	-5.8003	-7.16	-4.8003	-5.2229	-6.171	-4.5035	-5.6124	-4.4344	-4.7462	-6.9725	-5.6437	-6.1504	-3.1421	-6.344	-5.3992	-5.7332	-5.8012	-5.8483	-5.1797	-5.9139	-5.572	-4.4878	-5.4738	-4.5635	-5.8738	-4.6162	-4.8739	-5.4689	-5.3331	-5.2639	-4.8232	-7.6323	-5.6141	-6.4777	-6.9134	-5.4214	-6.0661	-5.9893	-5.8088	-4.9929	-6.7276	-4.7597	-4.1475	-5.1787
-21.678	-20.115	-19.887	-19.965	-20.526	-20.638	-21.815	-20.706	-20.292	-21.136	-20.311	-21.49	-20.309	-19.233	-20.979	-20.217	-21.667	-21.543	-20.507	-21.694	-20.773	-20.719	-22.173	-20.221	-20.503	-21.039	-20.494	-20.415	-19.951	-20.959	-20.609	-19.974	-21.919	-19.519	-21.179	-19.443	-20.787	-21.74	-21.367	-20.009	-21.197	-21.555	-20.093	-20.398	-21.098	-20.712	-20.268	-18.927	-20.546	-20.145
-13.03	-13.291	-11.484	-14.456	-13.25	-13.721	-13.368	-13.988	-14.395	-13.902	-14.704	-14.353	-12.06	-12.634	-14.197	-12.617	-13.493	-12.312	-11.55	-13.678	-13.321	-14.31	-13.903	-13.559	-12.485	-15.168	-12.413	-14.319	-12.046	-12.455	-11.374	-11.973	-13.274	-12.976	-13.519	-13.894	-14.372	-13.204	-15.234	-12.14	-13.165	-12.872	-12.818	-15.611	-13.138	-13.425	-13.08	-13.548	-12.053	-12.891
-9.8549	-9.7431	-9.6525	-10.348	-8.9966	-9.1826	-9.1823	-9.7175	-10.703	-9.5437	-7.8862	-9.2052	-9.3427	-8.91	-7.82	-7.9999	-10.928	-9.5896	-7.8529	-9.3298	-9.3652	-8.6523	-8.3422	-8.1306	-11.317	-7.9095	-11.279	-10.405	-9.3916	-9.2982	-9.6542	-9.5359	-10.632	-9.6192	-10.823	-10.072	-7.6262	-9.7547	-8.8465	-9.0819	-8.96	-8.1235	-9.7181	-8.6503	-9.0074	-9.6822	-9.5967	-8.8213	-9.3098	-9.8225
5.1646	6.1036	6.3372	5.7172	6.6271	4.9775	7.1774	4.6093	5.1256	5.5555	5.0264	5.4853	7.6672	6.0042	4.6433	4.5291	6.3407	5.2494	4.6195	4.853	6.2617	5.0297	5.8368	5.4343	5.2824	6.4828	6.0192	5.7503	6.5403	6.3539	7.2588	6.2786	5.0373	6.3489	5.502	5.0959	5.3017	6.6569	5.2589	6.1387	5.1284	6.25	4.8234	5.2828	5.7514	4.3233	7.0693	5.5857	5.9404	5.1072
-14.255	-13.223	-11.903	-11.501	-13.457	-13.548	-13.974	-13.083	-13.474	-14.214	-13.361	-13.046	-12.863	-12.675	-13.23	-12.988	-14.18	-11.949	-12.928	-11.847	-12.64	-13.559	-13.769	-14.521	-14.063	-13.322	-14.283	-12.723	-12.761	-11.653	-13.165	-12.549	-15.922	-13.751	-13.878	-14	-14.108	-13.495	-12.755	-13.342	-12.112	-12.691	-12.837	-12.799	-14.028	-12.826	-12.397	-13.516	-12.382	-14.94
-0.19021	-1.9739	-1.3105	0.036737	-0.95619	0.16983	-1.047	-0.28822	-0.90802	1.4082	-1.888	-1.0088	-0.11747	1.8133	-0.95843	-0.053086	1.1126	0.98635	-0.40054	0.16253	0.45987	-0.95702	1.1453	0.14142	0.44445	0.078705	-1.0383	0.093315	0.14346	-0.41197	0.28409	-0.1371	1.5691	-1.7954	1.2169	-0.22705	0.70223	-0.52649	-0.10456	-0.40942	-0.65323	-0.19237	-0.33021	-0.43404	0.8741	1.0479	-0.86715	-0.41063	0.275	-2.1991
-14.534	-14.659	-15.106	-14.904	-13.898	-14.071	-15.482	-14.517	-14.696	-14.677	-15.608	-15.473	-14.521	-14.739	-12.739	-14.352	-14.499	-13.173	-14.084	-15.286	-13.492	-15.269	-16.744	-12.86	-13.951	-14.412	-15.121	-14.347	-14.679	-14.001	-13.047	-15.452	-15.474	-15.703	-14.729	-14.224	-17.165	-13.164	-14.403	-15.968	-14.239	-16.345	-14.963	-13.346	-14.902	-15.658	-13.946	-14.968	-16.092	-14.025
4.8404	4.3608	4.3068	4.7694	4.9548	3.9258	4.4171	4.8302	5.5489	6.5009	6.5882	4.8852	3.7316	5.1004	4.6687	4.7557	5.2863	4.1842	4.4702	5.3127	5.6173	3.4794	4.4054	4.8527	6.7485	5.0037	4.4295	5.214	4.24	4.8133	5.5545	5.6546	6.0374	6.0547	3.8775	4.8062	5.6321	3.04	4.6237	2.9627	5.6899	4.2468	5.1125	5.6001	5.1153	5.277	5.1595	4.6006	4.7695	4.1972
1.0034	2.0993	-0.18281	0.21526	1.6067	2.2284	0.7439	1.1546	1.1572	0.50487	0.93238	0.64871	-0.53184	0.24188	0.42063	1.0749	-1.3843	0.67004	0.1774	0.55769	-0.066341	0.66867	-0.24326	-0.41009	-1.4073	2.0333	1.1969	0.070207	1.0075	0.72508	-0.89568	0.72426	0.22607	1.3718	-1.1318	1.5109	0.24672	1.0144	0.54207	0.75122	-0.64625	-0.33033	0.25845	-0.26053	3.3553	1.9218	-0.98905	0.36342	0.73266	-0.16822
-0.099762	0.97397	0.37219	0.31584	0.14837	0.55095	-0.44151	1.2458	-0.89185	0.041676	-0.47065	0.79099	0.19836	0.33159	0.1008	-0.21937	0.55581	-0.10293	1.0941	2.1876	-0.26466	1.0244	1.0352	0.76886	0.24314	-0.613	-0.56731	-0.057043	0.83505	1.8645	-0.7774	0.37844	0.021195	-0.46681	0.57736	0.23915	1.3974	0.15672	-0.088456	2.5987	-0.13889	2.7444	0.13065	-0.88266	-0.22463	0.63482	1.0361	1.1865	-0.4395	1.6497
-20.125	-22.436	-19.921	-21.134	-20.905	-20.736	-20.752	-20.32	-22.191	-21.101	-20.775	-21.11	-20.794	-21.479	-19.984	-21.171	-21.571	-20.295	-20.248	-21.112	-21.401	-19.272	-21.611	-20.483	-21.378	-19.726	-20.951	-21.128	-21.025	-20.611	-20.842	-19.259	-20.604	-20.465	-21.708	-19.848	-21.56	-20.882	-20.421	-20.891	-20.723	-22.151	-21.168	-21.34	-21.469	-21.725	-19.656	-21.643	-20.412	-20.936
8.2896	7.7426	9.1879	8.9766	7.0768	7.6045	7.4332	6.9462	8.4524	8.9255	6.1961	7.6008	8.7722	9.1767	7.9836	6.2713	7.7212	8.098	8.347	7.0958	7.6521	8.3329	8.0738	8.5301	6.9505	6.9159	8.0494	8.4138	6.11	8.7295	8.5045	8.4989	6.9255	6.8443	8.0225	8.9415	7.5397	6.7708	7.3826	6.5679	8.0218	8.871	10.097	8.363	6.6662	9.0789	7.99	6.8104	8.5265	6.876
7.219	8.5301	5.2331	6.5341	7.0478	9.0448	8.3488	6.6972	7.9897	7.3861	4.7655	5.5198	7.4523	6.9096	5.2751	8.3954	6.5693	6.0042	7.209	7.6662	6.9538	6.2238	7.9238	7.1055	7.1734	5.9427	6.6708	5.7212	8.0177	6.8717	6.4063	7.2611	6.0416	6.498	7.1462	5.8276	4.8303	6.8275	8.0633	5.4439	5.4911	5.9622	8.1361	7.2552	7.1286	6.0894	8.9538	6.9425	6.3483	7.5526
-11.783	-11.73	-13.291	-10.617	-11.864	-10.374	-11.183	-12.216	-12.263	-11.157	-13.197	-11.594	-10.612	-12.505	-11.389	-11.674	-11.502	-11.457	-11.159	-11.672	-11.956	-10.452	-11.983	-11.167	-12.488	-11.884	-12.986	-10.677	-10.592	-11.597	-10.737	-10.581	-11.479	-13.146	-12.219	-12.06	-11.062	-11.883	-10.782	-11.67	-10.058	-11.417	-12.505	-11.295	-11.242	-11.675	-11.987	-11.599	-10.575	-9.5859
-4.4159	-3.7225	-3.0807	-1.9943	-4.9501	-3.5421	-1.8914	-4.801	-6.506	-4.0057	-4.1006	-4.7425	-3.1306	-3.8146	-3.5346	-2.4153	-2.9873	-4.724	-3.1168	-3.6759	-2.6903	-2.4965	-3.722	-4.1044	-3.2591	-2.3006	-3.5108	-3.5715	-3.344	-3.4022	-2.765	-4.2978	-2.6262	-2.8572	-3.1045	-3.1625	-2.2666	-3.3204	-1.9313	-4.247	-2.8694	-5.0639	-5.4724	-4.9505	-3.4115	-2.4706	-4.1524	-3.8097	-2.6968	-4.4793
0.28416	2.1561	1.1095	1.3554	0.88311	-0.90561	0.74211	1.1801	1.9767	0.47154	0.73551	0.68198	0.36466	-1.2271	0.44545	1.6721	1.7165	0.3218	2.0842	0.35177	1.1223	0.18979	1.8458	-0.18125	0.5696	1.8236	2.2191	0.57054	1.6399	2.02	-1.0317	1.1767	-0.20095	0.7193	0.64014	0.54271	1.8374	0.9862	2.7143	1.2703	0.42396	1.8512	-0.076197	-0.3149	1.6156	2.032	1.4323	-1.0038	1.5437	1.2621
-8.2084	-10.66	-9.5447	-9.7595	-8.2902	-9.0859	-10.376	-9.3442	-9.7023	-9.9097	-9.7441	-8.5838	-7.1045	-9.3443	-9.071	-8.5822	-8.4579	-9.9683	-8.5315	-9.0935	-7.8739	-8.8636	-9.4193	-9.1288	-10.761	-9.6275	-10.014	-8.7722	-9.7046	-9.6117	-11.007	-8.898	-8.7431	-9.1318	-7.8755	-9.1121	-9.3944	-10.376	-9.7144	-9.1275	-9.1514	-8.0826	-8.6039	-9.2246	-8.9958	-9.8936	-9.3998	-9.4142	-10.024	-10.21
11.294	10.349	10.163	10.427	9.4105	9.3413	9.0528	10.16	9.0523	9.9798	9.0553	9.9234	8.9519	8.4914	9.9675	8.7643	10.086	10.325	9.6107	10.591	10.933	9.2621	9.1258	8.9082	10.588	10.662	10.725	9.2287	9.7956	11.213	9.8317	9.6151	11.256	8.9504	10.078	10.643	9.3907	8.9799	8.991	11.02	10.697	9.1196	9.6821	10.725	9.3187	8.8169	9.4065	9.9919	8.9228	9.8732
-9.779	-10.174	-11.456	-11.222	-10.134	-12.977	-8.8531	-11.017	-10.885	-9.6492	-10.115	-11.767	-12.993	-10.736	-10.266	-11.164	-10.426	-11.126	-9.8957	-10.595	-12.123	-10.776	-9.4161	-11.257	-9.8945	-11.521	-11.666	-9.6587	-11.791	-10.582	-10.301	-9.0333	-12.877	-10.615	-12.366	-11.755	-10.263	-9.5501	-11.515	-9.6804	-9.0424	-11.916	-9.8505	-11.298	-10.382	-10.383	-10.063	-9.6141	-10.679	-9.8507
-14.788	-13.4	-12.728	-12.761	-12.388	-12.827	-12.864	-11.977	-14.179	-13.847	-11.89	-13.532	-12.373	-13.763	-14.407	-13.323	-13.282	-13.003	-10.925	-14.271	-14.012	-11.968	-13.126	-12.305	-14.06	-12.759	-13.679	-12.846	-13.062	-12.337	-13.776	-12.902	-13.583	-12.644	-11.837	-13.26	-11.85	-12.576	-13.809	-13.465	-13.877	-13.083	-14.301	-13.459	-14.631	-13.937	-15.19	-13.676	-11.952	-13.454
-6.1599	-7.5553	-7.7072	-6.229	-5.2779	-4.5529	-3.7733	-6.3062	-5.9509	-5.91	-4.5071	-7.2648	-5.3408	-7.3629	-7.7581	-4.6561	-6.1813	-5.641	-4.8879	-4.3415	-4.5797	-7.4359	-7.8759	-6.9566	-6.3323	-6.6695	-4.2783	-6.4826	-6.4566	-7.4926	-7.3787	-6.5949	-6.9643	-6.3343	-6.4452	-7.3734	-5.7274	-5.9102	-6.3835	-6.7924	-5.643	-5.7021	-5.8549	-6.2599	-6.0618	-5.5848	-7.6356	-8.1447	-4.9783	-6.7553
-21.547	-22.871	-21.737	-22.952	-22.698	-23.276	-22.402	-22.578	-20.938	-22.454	-21.902	-23.645	-22.422	-22.516	-20.757	-21.44	-21.675	-22.265	-24.02	-21.898	-21.916	-20.465	-22.121	-21.573	-23.322	-20.474	-20.555	-23.25	-22.563	-22.388	-22.879	-21.972	-22.612	-23.226	-23.288	-21.345	-21.064	-21.983	-23.257	-21.95	-22.975	-21.591	-23.261	-21.483	-22.435	-23.141	-22.017	-22.279	-22.669	-23.399
-1.3468	-3.2633	-2.7902	-2.2854	-2.3326	-4.6107	-2.6207	-3.01	-3.0597	-2.8795	-2.3454	-1.6281	-2.2416	-3.3322	-0.62615	-2.6033	-4.4062	-3.9097	-2.7259	-2.4929	-3.2991	-1.6741	-3.56	-3.8854	-1.6059	-3.0187	-3.6799	-3.0422	-3.6263	-3.2303	-3.4024	-0.45549	-2.0562	-3.8362	-3.0872	-2.7898	-3.2733	-1.8858	-3.1317	-1.6993	-2.5065	-2.3056	-3.3245	-2.6836	-1.5002	-1.4472	-3.3948	-2.0103	-3.7064	-3.0168
0.01751	-0.77003	-1.4943	-1.4679	-1.1162	-1.2994	-1.8308	-3.389	-0.61219	-0.89922	-0.90959	-1.1861	-0.56913	-2.1962	-1.8005	-1.4063	-1.4365	-1.5756	-1.7994	-3.4222	-1.5173	0.29678	-0.60789	-0.55036	-1.1295	-1.99	-0.75381	-3.2845	-0.76073	-2.1813	-0.083632	-0.33942	-0.61897	-3.1091	-2.1065	-0.9026	0.90226	-1.2119	-2.2711	-1.2167	-0.76258	-2.267	-0.79398	-1.7255	-1.2365	-1.5503	-2.4321	-1.9345	-1.4768	-2.1988
-0.12277	-2.1393	-1.3162	-3.0748	-0.84181	-1.4143	-0.52343	-0.71776	-0.24307	-2.0224	-0.21528	0.028182	-0.64418	-1.0837	-1.1393	-0.96455	0.70942	-0.8947	-2.1892	-0.56253	-1.7571	-1.2531	-1.9038	-2.4242	-1.0533	-1.2931	-2.713	-1.131	-0.36445	-0.57448	0.73931	-1.0426	-1.4659	-2.1628	-1.3153	-0.83024	-1.7593	-0.40932	0.46316	-2.8521	-1.8599	-1.2865	-1.2321	-0.20011	-2.6837	-2.3888	0.5034	-1.578	-1.528	-0.41903
-0.25328	0.37801	-0.06897	-0.098156	-1.7006	-1.4133	1.0425	0.1293	1.1209	0.1525	0.72163	0.63667	-1.7835	1.5694	0.10671	0.89786	-0.8386	0.46294	0.92527	0.38511	-0.69409	0.97064	0.38634	-0.0083539	-0.80321	-0.72873	0.77375	0.59941	-0.22666	0.33431	0.52559	-0.4047	-0.68864	-0.12243	0.27424	-0.86327	-0.40468	-0.96912	0.68942	0.81813	-1.2689	0.27724	-1.0653	-1.9611	-1.7057	0.45951	0.47893	-1.1735	0.75688	-1.5208
2.5406	5.1892	4.8422	2.5025	2.2107	2.9367	2.5488	3.4804	2.4236	2.7209	1.4571	1.8086	2.7921	2.9819	4.1394	3.5208	4.0394	1.8564	2.8765	2.9837	1.0156	2.758	5.1622	2.8124	3.4999	3.618	1.9459	3.838	4.0202	2.6868	1.9833	2.4451	3.5699	3.4921	4.6099	0.56755	2.0192	3.6445	2.8932	3.6848	1.9815	3.8282	1.8388	2.4397	2.3455	2.6535	3.7515	2.9132	3.6435	3.5426
2.6984	2.0212	2.6171	1.9019	2.2939	0.88182	2.5854	2.5094	1.3882	2.2644	1.348	-0.14116	0.75177	0.76922	0.041573	2.1747	1.8804	2.1226	1.3666	0.32807	0.54503	0.33784	1.2376	0.32697	1.6509	2.6012	0.61209	1.5001	1.5465	1.7752	-0.75929	1.8209	1.2453	1.4772	1.9686	1.1106	0.70903	0.27028	2.6218	1.5808	1.5616	0.87188	1.1832	0.62441	-0.023723	0.87356	0.40585	2.1811	0.81102	-0.26072
-7.6533	-6.6498	-5.6938	-5.9779	-6.9245	-6.7732	-5.8847	-8.7941	-6.7177	-6.1274	-7.8432	-7.1855	-5.946	-7.0178	-7.0684	-7.0825	-4.5809	-6.3932	-6.9	-7.756	-6.2819	-6.3974	-6.8997	-6.3756	-7.7974	-6.3956	-5.967	-6.9963	-5.8295	-6.3565	-5.4841	-5.1891	-7.2666	-4.4128	-7.708	-6.3509	-6.9172	-4.4672	-7.544	-5.8203	-7.0644	-7.0273	-6.7654	-5.4717	-7.1621	-6.8588	-5.9455	-6.7447	-6.4836	-7.0403
9.4576	8.6031	8.8068	10.345	9.7796	10.672	8.5992	9.3301	9.7539	9.9393	9.9867	10.742	9.1223	8.7702	10.066	8.8297	10.558	9.2181	8.1495	10.442	9.2631	9.3835	10.39	10.358	9.9215	10.574	9.7536	10.45	9.0564	9.7716	10.857	10.124	10.395	9.1895	10.003	10.208	9.901	11.15	9.8094	9.5807	10.191	9.5967	9.2641	8.5163	10.612	9.0174	9.522	10.36	10.386	11.492
-20.553	-23.269	-21.633	-22.799	-23.111	-21.988	-21.387	-21.54	-21.895	-20.611	-24.3	-22.332	-22.245	-22.195	-21.462	-23.241	-23.503	-21.733	-20.552	-21.511	-21.379	-21.953	-21.304	-22.412	-21.61	-21.961	-21.205	-21.813	-22.1	-23.621	-23.761	-21.779	-21.615	-22.146	-22.508	-24.052	-21.662	-22.638	-23.008	-21.592	-21.176	-23.08	-22.842	-21.733	-23.559	-21.786	-23.687	-21.76	-22.077	-21.756
-22.025	-20.369	-20.804	-20.947	-20.405	-18.848	-21.623	-21.068	-21.455	-22.087	-19.922	-17.976	-19.261	-20.906	-20.543	-21.169	-19.889	-20.443	-19.831	-19.777	-19.621	-20.822	-20.662	-19.846	-21.9	-20.107	-20.748	-21.344	-20.311	-20.468	-21.965	-20.992	-20.608	-20.414	-19.58	-18.887	-21.951	-20.898	-21.046	-21.047	-21.179	-22.023	-20.583	-21.26	-21.258	-21.723	-21.081	-20.525	-20.975	-20.198
-4.2587	-5.27	-4.6806	-6.8306	-4.2279	-6.4972	-5.3221	-5.2516	-4.9378	-4.562	-6.6382	-4.8213	-4.8803	-6.0878	-5.5685	-4.1372	-5.6587	-4.9485	-6.2689	-4.9183	-7.0947	-5.6101	-5.6373	-4.2132	-4.4893	-5.9644	-7.637	-5.0075	-5.206	-5.9716	-4.7917	-3.4667	-6.2149	-5.7329	-4.9915	-5.6625	-5.1733	-5.2006	-4.8644	-6.4996	-6.2726	-6.7047	-5.6185	-5.4098	-5.422	-4.6492	-5.4039	-6.0152	-6.2216	-5.6689
-9.3093	-9.264	-8.6237	-9.1292	-8.0223	-9.2895	-8.4458	-9.188	-8.363	-8.746	-8.248	-10.66	-8.3933	-8.926	-9.4635	-9.2263	-10.378	-9.6353	-9.6461	-6.8476	-10.841	-10.389	-9.5964	-9.1682	-10.369	-9.759	-8.9794	-8.5074	-8.2872	-8.7383	-9.5392	-10.573	-9.1623	-8.3004	-9.6126	-10.492	-8.7438	-8.6395	-9.8544	-8.6749	-8.3051	-8.8166	-8.2765	-9.2452	-9.9809	-9.0489	-11.122	-9.1918	-10.752	-9.749
-4.9533	-5.2923	-4.6352	-6.0332	-4.5884	-3.8183	-6.5692	-4.7618	-5.0562	-6.1196	-5.0587	-6.4792	-5.4879	-5.2465	-4.3748	-4.9523	-4.4559	-3.6329	-6.0295	-5.9506	-5.0947	-5.21	-6.2892	-4.5892	-4.7512	-4.5199	-5.526	-5.2515	-5.2441	-5.4706	-4.325	-5.3812	-4.4444	-3.5877	-4.8048	-7.2651	-4.1099	-4.8337	-4.7865	-2.8884	-5.0063	-5.4047	-4.0796	-4.8409	-5.5609	-5.3368	-3.9909	-4.6635	-5.4315	-6.4147
2.4754	-0.18768	2.3419	1.93	1.9069	1.7311	2.6116	1.7536	2.3385	1.5393	1.5425	0.80967	0.84379	0.21166	1.9001	3.2629	0.40911	2.3052	0.41718	1.3906	2.0013	2.2453	3.427	3.4576	1.5311	2.2493	1.9625	1.951	4.618	2.1139	1.7481	1.9116	1.7934	2.057	2.1043	0.31796	1.9642	0.59029	2.2322	3.3087	3.263	1.0152	2.7966	0.91264	1.468	2.6018	2.7903	0.88297	2.6155	2.8469
-13.034	-11.649	-11.478	-12.616	-12.461	-11.226	-10.651	-10.845	-12.264	-13.146	-11.166	-11.372	-11.319	-11.615	-11.827	-11.352	-9.9883	-12.436	-12.592	-10.792	-10.814	-11.487	-12.206	-10.962	-11.875	-12.536	-11.063	-11.054	-10.836	-11.658	-12.561	-11.602	-12.19	-10.715	-10.954	-11.484	-12.714	-11.137	-10.439	-11.874	-12.425	-12.333	-12.277	-11.487	-11.517	-11.567	-11.112	-11.946	-10.233	-10.983
8.0165	8.7103	8.1802	7.8568	8.0853	6.8624	8.1458	8.0408	9.0204	6.944	9.3062	10.041	7.8714	9.2019	9.3512	9.8067	9.1013	8.3091	8.3641	9.1947	7.522	6.8809	9.0596	9.0647	8.8634	7.4071	7.6366	7.9889	8.453	7.7163	9.7475	8.0486	9.503	9.1128	6.5027	9.2646	7.2412	7.7139	8.8607	7.7433	8.3865	7.2403	8.3663	8.7095	7.1806	9.3074	10.284	8.3834	8.689	8.6207
-3.5589	-2.2644	-3.3841	-3.9204	-2.6474	-3.8098	-2.0923	-3.189	-1.2933	-2.6685	-3.3477	-2.6802	-2.7388	-4.085	-3.5849	-2.9898	-3.585	-3.8957	-2.438	-3.816	-3.8598	-4.6347	-2.7596	-3.041	-2.5238	-2.9027	-1.8865	-3.584	-2.8749	-3.4359	-3.0933	-4.4798	-2.2514	-2.0963	-3.113	-4.6757	-3.2738	-4.206	-2.1958	-3.3782	-3.0296	-2.6805	-2.4045	-4.4684	-2.1673	-2.9718	-5.3384	-3.5365	-3.0608	-5.7122
-13.151	-14.783	-15.798	-14.482	-15.558	-13.995	-15.717	-14.307	-13.968	-12.54	-15.568	-13.66	-16.543	-15.112	-14.139	-13.816	-13.793	-14.141	-13.671	-14.276	-15.856	-13.428	-15.228	-15.066	-14.866	-14.708	-13.771	-14.475	-13.659	-15.445	-14.494	-15.829	-14.619	-15.011	-13.439	-14.447	-15.976	-14.982	-15.038	-15.917	-14.584	-13.909	-14.985	-14.835	-15.864	-14.65	-14.085	-15.092	-15.835	-14.254
5.838	6.6239	5.4878	5.8881	2.832	6.6237	6.1369	4.9203	4.3026	3.964	4.4695	3.9653	5.8998	2.5407	4.9876	4.9277	5.1802	4.9646	4.3685	4.3937	5.9375	5.1249	6.625	3.5468	6.3857	5.4296	4.8007	4.4988	6.3595	6.238	5.9679	4.1575	3.9088	5.9474	4.3032	4.9311	4.6272	5.989	4.1815	6.3259	5.9497	3.3005	6.5636	4.8653	5.4869	4.6896	4.9031	4.7885	3.5445	4.8717
-12.277	-12.78	-12.664	-13.025	-13.131	-12.846	-12.204	-13.13	-13.417	-12.839	-13.455	-13.44	-13.48	-12.243	-13.081	-11.435	-13.68	-12.029	-14.851	-13.384	-13.063	-11.472	-11.776	-13.307	-13.249	-14.363	-11.201	-12.516	-13.704	-12.202	-13.841	-13.909	-14.397	-10.846	-12.595	-12.232	-12.885	-9.654	-14.15	-13.815	-12.716	-12.215	-13.327	-14.368	-13.592	-12.702	-13.122	-14.531	-13.588	-13.202
1.2161	0.29775	2.5448	1.4427	0.69196	0.44656	3.2431	1.4368	1.6059	1.2968	1.7285	1.3556	1.6543	1.7036	1.3275	1.4481	2.5098	2.466	2.5429	1.6118	1.1009	2.2936	1.5832	1.4766	0.83738	2.5984	2.276	1.5325	1.423	0.37422	1.2617	2.0837	1.3672	4.7359	1.5165	3.5535	0.41002	2.356	1.5695	1.3944	2.1398	2.0093	1.9221	1.6859	1.8486	0.79953	1.3247	0.10081	1.344	2.205
-10.886	-8.6374	-8.8973	-7.6403	-9.6764	-9.0313	-8.312	-8.7899	-7.8783	-7.4325	-8.577	-9.8715	-8.3403	-8.872	-9.1738	-9.1325	-8.4085	-9.1626	-10.249	-9.1738	-7.211	-9.155	-9.9706	-8.9526	-8.0515	-9.0845	-8.7818	-8.8367	-8.3785	-8.83	-7.9848	-10.896	-10.203	-8.8653	-7.7921	-7.9769	-7.1551	-6.835	-8.0808	-8.1198	-9.0605	-9.6092	-9.8301	-8.6714	-7.2549	-9.547	-7.5211	-8.8718	-9.4739	-8.8843
4.8234	5.3758	7.6025	6.8553	5.3478	4.2032	4.1277	5.4663	6.3495	4.7629	6.7089	4.6723	5.5112	5.4375	5.7844	5.5476	4.0106	6.6191	5.4815	7.2667	4.5577	7.1682	4.1814	5.3068	4.9308	6.6391	5.1174	5.8093	6.2949	4.9746	6.5772	5.1971	6.2216	5.1382	5.6066	4.9423	5.4761	6.2057	4.949	5.8579	5.2051	5.3623	5.6008	6.3694	3.9938	5.5707	6.3371	5.7073	5.4699	7.3926
-4.2782	-2.9276	-3.452	-4.133	-2.8865	-3.9422	-4.0992	-5.3801	-3.9759	-3.4509	-3.9367	-3.6429	-3.7309	-3.1775	-3.007	-2.5983	-4.0095	-4.1971	-3.5942	-3.4188	-3.4283	-3.7006	-3.1926	-3.2586	-3.1536	-3.6487	-3.7739	-4.9051	-4.8868	-4.0234	-3.6213	-4.148	-3.2121	-3.0085	-3.3245	-2.7823	-2.0098	-4.0916	-4.8509	-4.2262	-4.1446	-4.6189	-3.0429	-2.1243	-4.355	-2.6942	-2.2168	-4.2172	-3.9567	-2.9844
-13.984	-13.655	-13.92	-12.647	-12.202	-11.977	-13.636	-12.861	-12.409	-11.944	-12.489	-12.093	-13.045	-14.186	-13.979	-14.061	-13.724	-13.741	-13.297	-11.823	-15.074	-12.429	-14.922	-13.578	-14.506	-14.891	-11.98	-12.409	-13.577	-13.98	-13.269	-13.003	-13.18	-13.159	-12.246	-12.39	-12.135	-12.016	-13.204	-13.852	-13.039	-13.359	-12.75	-14.55	-15.151	-13.39	-12.862	-13.365	-13.162	-14.082
-1.782	-1.7273	-1.7265	-1.9022	-0.64999	-0.93923	-1.3917	-1.4315	-2.0207	-1.7502	-0.81119	-2.0879	-1.2751	-0.93017	-1.6134	-1.6263	-3.4067	-2.6404	-1.3647	-1.7875	-1.0458	-0.092772	-1.5037	-0.90694	-0.58482	-0.90296	-0.7582	0.63216	-0.33862	-2.358	-2.4001	-0.79641	-0.65065	-1.0872	-1.5872	-1.367	-2.7631	-1.7093	-2.6523	-0.98072	-0.94042	-1.6369	-2.6097	-1.3513	-1.7687	-1.7292	-0.98902	-0.85411	-2.105	-0.85419
4.1661	4.8712	6.312	3.402	5.5476	4.8704	5.4648	5.4143	4.3313	4.1517	4.7639	5.7372	3.7244	3.7677	5.2623	4.7375	4.8954	5.1933	5.7926	5.5075	3.9504	6.237	6.0115	5.1522	5.367	5.1689	4.3599	5.1412	5.7934	4.5423	4.0138	5.6544	4.8968	5.8707	4.0042	5.4784	4.9648	3.6287	5.5397	5.5415	6.537	3.6337	5.2795	4.4339	4.2481	4.8509	5.3095	4.8424	4.671	5.8151
2.1585	3.0744	3.4095	4.8015	2.4818	1.2846	4.1765	2.9288	2.1993	3.9451	3.4181	3.3165	4.4245	2.7886	0.87233	3.2541	4.2697	2.2271	1.8452	4.0755	3.9005	2.8183	4.148	2.3475	1.5455	4.7857	2.6553	2.949	2.506	2.6003	2.915	3.1203	3.1131	3.41	4.1767	3.0501	4.9819	3.3047	2.8113	2.4484	3.5237	5.6492	2.7595	3.7749	3.1669	1.7921	3.3464	2.6187	2.7859	1.8264
-14.305	-14.609	-14.966	-13.63	-15.86	-14.398	-15.34	-14.743	-13.946	-15.208	-14.398	-13.19	-16.254	-16.249	-13.821	-14.949	-14.717	-14.325	-13.694	-13.749	-14.03	-14.064	-15.874	-16.032	-13.43	-14.677	-13.262	-14.901	-15.046	-16.139	-17.256	-15.066	-15.115	-15.649	-13.02	-14.272	-12.282	-14.672	-13.494	-14.418	-14.886	-14.639	-15.275	-14.823	-14.165	-15.348	-15.303	-15.518	-14.196	-15.684
3.0921	6.3032	5.8548	4.8551	5.6381	6.4903	6.1002	3.4737	5.7646	5.3057	3.5896	5.4326	5.2063	5.3381	5.9206	5.0636	7.3725	7.6686	5.684	5.6529	4.964	4.8713	5.2993	5.6738	4.9491	3.8219	5.2401	4.9157	4.5371	6.1091	4.9897	5.0187	6.0305	6.1047	5.2873	5.0569	5.7954	5.5314	4.9132	5.5954	5.5395	6.2445	6.7607	4.9137	6.0814	3.1763	4.8056	6.9932	4.4606	5.0633
-9.1425	-8.742	-8.7928	-8.5228	-8.1378	-9.4934	-7.7982	-9.3698	-9.3637	-10.878	-9.6393	-9.5192	-9.8432	-8.9233	-8.0611	-8.3979	-9.0095	-9.5515	-8.0096	-8.9705	-9.4876	-9.5507	-9.3532	-8.8071	-8.07	-9.873	-9.2825	-9.0879	-9.2614	-10.062	-8.565	-8.5397	-7.8011	-8.975	-9.5473	-8.1876	-9.3068	-10.379	-10.467	-9.4665	-9.2061	-10.601	-8.9141	-8.4048	-7.9761	-9.6555	-10.059	-9.5308	-10.159	-8.6808
1.0698	-1.3601	-0.22238	0.16352	-1.1065	-0.18901	-1.1503	-0.89274	-0.76994	-2.9934	-0.36836	-1.6265	-0.88575	-1.6614	0.81906	-2.2288	-2.2084	-1.9336	-1.5163	-0.44638	-1.8947	-1.3897	-0.20114	-1.4504	-2.5176	-1.959	-2.9313	-1.3474	-0.94519	-3.0958	-0.3619	-3.1623	-1.1294	-2.6774	-1.5649	-2.6041	-1.4078	-1.9233	-1.2262	-3.2121	0.60129	-1.6319	-1.0244	-2.0632	-2.341	-1.3542	-2.9051	-2.4219	-1.2381	-0.75361
-0.74748	-0.83254	-0.77675	-0.82426	-1.7086	-1.6708	-0.71512	-2.3013	-0.37053	-1.1336	-1.3531	-0.4427	-0.1429	-0.6546	-2.7025	-0.58746	-1.9772	-0.24545	-1.9651	-2.8442	-0.98088	-0.047615	-0.35358	-0.85268	-3.0362	-1.9135	-1.1225	-0.33011	-1.7902	-0.26381	0.38726	-1.939	-1.5777	-2.0864	-1.4544	-1.8517	-2.8743	-0.40586	-1.6204	-2.2574	-2.0451	-1.4648	-0.77534	-0.51748	-2.3816	-1.1139	-1.1577	-0.27182	-0.40897	0.12877
-13.159	-9.9759	-11.176	-11.254	-13.554	-10.891	-13.011	-11.82	-10.695	-12.879	-10.894	-11.666	-11.581	-11.597	-11.571	-11.421	-10.717	-11.667	-13.283	-11.527	-11.04	-10.954	-11.48	-12.465	-11.772	-12.385	-12.238	-9.9204	-11.113	-11.916	-12.096	-12.02	-11.013	-11.141	-10.781	-12.435	-10.929	-12.556	-10.639	-11.633	-11.732	-11.765	-12.128	-12.246	-13.869	-12.102	-12.75	-12.169	-11.921	-13.92
-0.93363	-0.24785	-2.021	0.11833	-1.0023	-0.75243	0.88593	-1.8715	-1.6225	-1.1866	-1.4587	0.86705	0.54699	-0.5665	-1.4422	-0.73162	1.2306	-0.73075	-0.62948	-0.26308	-0.72826	-0.52696	-1.0669	-1.3319	-0.52401	-0.26785	-0.59301	-0.39648	-2.2669	-0.95496	0.52202	-0.3177	-0.64203	0.78751	-1.5996	-0.58518	-0.23985	-1.3029	-1.997	-0.89275	-0.75634	-1.0149	-0.26795	-2.3162	-0.68528	-1.3511	-1.6724	-0.52321	0.85272	-0.90743
-12.66	-12.552	-11.843	-13.159	-11.025	-12.46	-11.973	-11.798	-11.675	-11.52	-11.798	-11.111	-12.71	-12.131	-11.461	-12.421	-12.743	-12.282	-10.525	-11.41	-12.284	-12.788	-12.611	-10.386	-11.295	-12.305	-11.91	-13.739	-11.739	-10.492	-11.291	-10.104	-12.525	-13.5	-13.302	-11.039	-10.9	-11.011	-13.854	-12.255	-13.049	-11.246	-14.372	-12.117	-11.789	-11.903	-13.673	-11.113	-11.681	-12.79
-6.0097	-5.5679	-6.2112	-4.5958	-6.1089	-4.9129	-5.7851	-5.3781	-4.5552	-6.0536	-5.7492	-6.0454	-4.9147	-4.3771	-4.3365	-5.2501	-5.1619	-6.3226	-5.7619	-7.0398	-5.4999	-6.0217	-3.9779	-5.3007	-7.5551	-4.9634	-4.1794	-5.3816	-4.4377	-5.541	-5.8851	-6.54	-5.8519	-5.1673	-4.9811	-4.2588	-6.1253	-5.0269	-4.2727	-5.6485	-5.5657	-5.8708	-5.2117	-5.9508	-4.6766	-6.3336	-6.086	-5.9194	-7.0718	-3.9231
0.033105	2.4274	0.40191	1.5305	2.1799	0.40505	0.0081904	0.79667	0.39299	-0.50801	-0.8804	-0.1016	-0.99952	-0.66227	0.23453	-0.34394	0.44928	-0.1064	1.3463	-0.70899	-0.13789	2.4069	-0.29497	0.33494	0.07824	-1.4519	0.92536	1.2054	-0.017071	-0.96514	0.83955	0.49175	-1.2945	1.7689	0.55046	1.0669	0.26222	0.76657	0.66227	0.57059	0.11812	1.1676	1.2149	0.34145	0.50967	0.49161	0.31833	0.44485	0.55512	0.34466
-10.096	-8.0947	-9.4194	-7.2025	-8.9707	-9.6815	-10.263	-8.558	-8.2243	-9.4721	-9.0593	-10.199	-8.787	-9.0568	-8.2538	-11.274	-7.8015	-7.9702	-9.627	-9.4811	-8.9975	-9.4923	-10.412	-9.7478	-10.072	-7.4814	-9.2762	-8.1537	-9.5029	-10.049	-9.6184	-9.729	-7.7569	-8.0359	-9.369	-9.9876	-9.8002	-7.486	-10.118	-10.196	-9.3488	-9.2572	-9.1316	-9.7848	-8.4701	-8.3998	-8.5647	-11.591	-9.4593	-10.114
-5.3077	-4.5769	-4.8355	-4.3473	-3.803	-5.566	-4.6277	-3.5742	-3.3494	-4.9904	-3.9593	-4.0984	-3.7272	-3.8386	-3.8331	-4.3452	-5.5392	-4.2895	-4.4124	-4.3963	-3.128	-4.7961	-5.1885	-4.8078	-3.7557	-4.1908	-3.7837	-5.305	-4.5041	-4.0171	-3.8666	-4.5176	-3.5634	-4.6638	-4.7374	-4.8972	-4.1109	-5.185	-5.2659	-4.9141	-3.0697	-4.7507	-3.9763	-6.1733	-4.2857	-2.977	-4.4528	-4.8738	-5.132	-4.5063
-2.3381	0.00632	0.75197	-0.54007	0.56062	1.3129	-0.81041	0.82945	0.28036	-1.2206	1.0473	1.3697	-0.5189	-1.1949	0.64848	0.36984	0.4683	0.39209	-1.3964	-0.23832	-0.78479	0.66401	1.8348	0.34445	-0.73892	2.0529	-1.0407	1.203	-0.71353	-0.38381	0.02124	-0.15197	0.059611	0.62719	0.71877	-0.35792	-0.48636	1.5536	0.48846	0.6988	0.85277	-0.064123	0.70227	0.65216	0.61649	0.1004	-0.61981	0.26506	-1.0645	0.2726
-1.764	-1.4925	0.52339	-2.3656	-0.391	-0.081066	-1.1922	-2.1721	-2.2764	-2.5932	-2.4329	-1.2027	-1.9473	-1.976	-0.93743	-2.6096	-0.59153	-2.7664	-0.64497	-0.61486	0.045763	-1.6649	-1.9275	-0.8402	-2.0239	-1.1311	-0.78833	-1.546	-2.4868	-0.69074	-1.3416	-1.8	-2.3278	-2.6825	-2.3307	-0.19191	-1.5654	-1.5907	-2.3578	-0.84906	-1.2735	-0.89897	-1.1276	-2.5031	-1.088	-1.6899	-1.0591	-2.7172	-1.5224	-0.95734
-2.3204	-1.9553	-0.58681	-1.9566	-0.24411	-1.0415	-1.9166	0.63531	-0.4738	-0.78825	-2.0583	1.3532	-0.52665	0.024322	-2.0333	0.077582	-1.982	-2.242	-0.57975	-1.1141	-1.2221	-1.3593	-2.1646	0.11328	-0.9978	-1.2855	-3.0624	-0.764	-2.8129	-0.57194	-0.74592	-0.77137	-1.2698	-1.3552	-0.54938	-1.0372	-0.9357	-2.2785	-3.1501	-1.8917	-0.94289	-2.4706	-1.1913	0.76004	-0.16665	-0.20374	-0.56678	-2.0391	-0.29079	-0.95954
8.274	7.873	7.9174	6.3355	8.1939	8.4427	10.029	8.8081	8.4528	8.0126	7.2967	6.4275	9.0583	6.6346	7.2072	6.8883	8.5551	5.7111	9.2054	7.4511	7.9322	8.4638	9.0609	7.2587	9.2109	7.9086	7.3722	8.1744	9.8788	8.362	7.6919	8.7977	7.9913	8.5011	7.5537	7.41	7.4013	7.6536	8.7003	7.4757	7.1419	8.6298	8.0116	9.6983	7.2973	7.2135	8.6935	7.6423	6.4769	6.1299
-3.6413	-2.8511	-2.8273	-1.936	-2.5349	-2.4381	-2.8391	-2.3783	-3.6654	-2.8241	-1.8673	-2.7931	-4.0457	-3.0713	-2.4884	-2.1202	-4.0777	-2.2014	-2.2133	-3.0908	-3.4824	-2.3225	-2.741	-2.2215	-3.3551	-4.1171	-3.6242	-2.4927	-3.8689	-2.7363	-1.5653	-3.9123	-3.0327	-0.93573	-2.7117	-2.3958	-2.8338	-1.8674	-2.3245	-2.8043	-4.2325	-1.051	-3.0001	-2.3314	-2.7863	-2.9701	-1.3663	-3.2056	-0.98913	-1.2172
-4.6265	-3.9074	-3.6231	-2.8368	-4.5966	-5.5728	-3.1687	-4.3524	-3.4252	-5.4913	-4.3189	-4.3269	-4.6606	-5.2906	-4.7571	-3.733	-5.2453	-1.9376	-5.2151	-4.3521	-5.4449	-5.464	-5.5301	-6.3447	-4.7932	-4.9262	-3.2081	-5.7984	-4.5511	-5.1383	-5.1403	-5.8939	-6.1787	-2.7028	-3.5044	-4.7242	-4.3578	-3.369	-2.6104	-5.8154	-5.6397	-3.1762	-4.7597	-5.6043	-4.3604	-4.1493	-4.1951	-5.4137	-5.4864	-5.6018
-11.039	-11.344	-11.489	-10.754	-10.964	-11.188	-11.839	-12.776	-11.437	-9.9102	-11.487	-11.391	-11.94	-13.084	-11.324	-10.801	-11.925	-11.792	-10.355	-12.066	-9.8727	-12.44	-9.52	-12.045	-11.898	-12.366	-11.19	-11.942	-10.874	-12.225	-10.612	-12.539	-11.251	-10.954	-12.731	-10.427	-11.612	-11.238	-11.084	-11.035	-10.499	-11.194	-12.687	-11.336	-11.751	-10.328	-9.7713	-10.021	-11.469	-12.502
0.0044868	-1.1487	-0.92764	-0.5381	-1.3083	1.0962	0.31448	0.059837	-0.51461	-0.39702	0.43698	-1.8165	-0.035454	1.1731	0.4378	0.28979	0.40065	-1.4801	-0.76405	0.88431	-0.22173	0.93257	0.3872	-0.29573	0.48722	1.0264	-0.23924	-0.29033	-0.45444	0.262	-0.49075	2.3127	0.15527	1.0576	-0.018214	-1.4902	-1.5809	1.9097	-1.3871	-0.60544	-1.7672	0.56557	0.15754	-0.22168	-0.054293	-1.0671	-0.23907	0.64814	-1.3704	0.57591
-8.5713	-9.1824	-8.8936	-9.3775	-9.1662	-9.1462	-10.294	-10.824	-9.9858	-8.6387	-8.5242	-9.2004	-8.0571	-9.9359	-8.6357	-8.8286	-7.6285	-7.9894	-9.0442	-9.7013	-9.1855	-9.4047	-10.35	-8.6887	-9.5855	-9.5512	-8.9943	-9.3342	-7.403	-8.5093	-8.6516	-9.3051	-8.9751	-8.8962	-8.27	-7.3539	-9.4	-7.8425	-8.5893	-8.0398	-9.8076	-9.7171	-8.5334	-9.2682	-9.5186	-8.4539	-9.1421	-8.6668	-9.5249	-8.8592
2.5663	3.7434	1.7483	-0.35295	-1.1799	1.4892	1.9732	0.71281	0.52949	2.2614	0.082422	1.0816	1.5752	1.1383	1.2527	-0.35279	1.3896	1.6993	1.406	1.8224	0.0049319	2.29	1.0784	1.8089	1.7352	1.8764	1.2357	2.7339	0.3638	1.4514	0.87169	1.8962	0.65759	1.9978	2.0869	1.9639	1.0928	2.0683	0.23797	0.45539	-1.016	1.504	1.535	2.254	1.2899	-0.91472	1.9931	1.0995	0.95909	1.8612
-4.5078	-4.9955	-4.1038	-5.0493	-4.063	-3.8062	-4.4416	-5.0404	-5.7168	-4.6899	-7.2091	-4.0359	-4.9417	-4.824	-3.2661	-4.8788	-5.2604	-3.3334	-4.2422	-4.1314	-2.832	-4.672	-5.0384	-5.313	-5.0602	-4.5636	-4.7776	-5.6811	-5.2379	-5.2203	-4.9491	-4.1187	-5.6525	-3.5275	-5.3338	-4.3273	-5.2528	-4.7166	-4.6791	-4.2824	-5.0979	-6.1338	-4.6855	-5.4658	-3.8551	-6.4294	-5.4398	-5.1119	-5.5649	-3.654
0.17667	-0.34276	1.2579	1.5372	0.27396	0.11308	0.53704	0.57232	-1.2717	0.78719	0.38179	1.044	0.50996	0.62809	0.55844	-0.71205	1.5107	0.47263	-0.23497	-0.079457	0.56384	-1.8471	0.35811	1.1258	-0.91118	0.22444	2.5777	0.10285	1.6272	-0.85443	1.2443	1.0438	0.98256	0.59295	0.36016	0.79448	0.23054	0.80026	0.4372	-1.1444	0.89904	1.0477	0.26653	0.48377	1.0007	0.063028	-0.34935	-0.40576	2.1071	-0.065868
-11.556	-11.976	-12.739	-11.784	-11.097	-12.658	-11.762	-11.67	-12.064	-11.797	-13.288	-11.881	-10.878	-11.893	-11.326	-12.151	-11.778	-10.146	-12.988	-11.649	-11.076	-13.259	-11.406	-12.069	-11.719	-12.087	-11.721	-11.047	-10.992	-10.375	-11.516	-10.23	-12.593	-12.187	-11.396	-11.38	-12.046	-9.5907	-12.997	-12.774	-11.349	-12.143	-12.597	-12.988	-12.354	-12.82	-13.059	-12.692	-10.773	-9.166
7.0529	3.893	8.0759	7.4363	6.5568	6.2982	6.5064	6.4548	5.4572	7.7842	6.5884	7.9974	6.7559	8.186	8.0176	6.5999	7.3214	8.4241	7.4031	6.2032	7.6154	6.7816	5.4437	6.7446	6.7725	8.2289	7.1987	6.4492	6.723	6.7311	6.322	7.9604	7.3924	6.0174	6.9061	6.2264	6.002	7.4028	6.8361	6.8196	7.9329	9.0244	8.2044	6.7998	7.8351	5.9694	6.6504	6.2482	7.3952	8.0819
-14.079	-11.465	-12.747	-13.605	-14.79	-13.958	-13.448	-13.508	-11.486	-14.499	-12.572	-11.307	-12.508	-12.503	-13.363	-12.404	-13.297	-11.866	-11.911	-12.971	-12.228	-12.183	-11.726	-13.221	-13.164	-11.475	-13.315	-13.779	-12.523	-14.137	-11.885	-12.403	-12.683	-11.3	-12.856	-13.719	-12.625	-11.729	-13.726	-12.83	-11.768	-13.847	-11.738	-11.55	-12.035	-12.811	-12.31	-11.939	-11.601	-12.684
2.0752	-0.91449	1.791	2.6713	0.76078	2.4105	2.5345	3.8854	1.9197	1.7437	2.0374	2.7789	1.5084	0.39878	3.6268	0.47677	2.0498	0.57807	2.0738	2.2011	1.2237	2.8244	0.86187	2.8885	2.1966	2.5265	0.43427	2.5095	1.7159	0.97812	2.3757	2.287	0.64022	2.2311	0.84968	2.2693	2.347	1.9559	3.0685	1.7924	1.2096	1.9604	1.109	2.3285	-0.19202	2.4399	2.7808	2.7405	2.747	0.79471
-13.513	-12.688	-13.302	-14.21	-12.908	-12.958	-14.608	-13.779	-14.704	-11.463	-13.033	-13.548	-13.186	-13.313	-13.56	-13.299	-14.2	-13.484	-13.729	-12.754	-12.642	-11.668	-13.983	-14.138	-12.898	-12.238	-13.29	-13.885	-12.53	-12.448	-13.078	-13.26	-13.084	-12.32	-11.487	-11.808	-14.509	-12.02	-12.84	-13.608	-12.939	-13.794	-14.074	-13.564	-13.701	-14.429	-13.992	-12.943	-14.34	-12.147
-11.326	-10.669	-13.153	-11.545	-10.83	-12.89	-11.736	-11.387	-12.514	-12.669	-12.423	-10.95	-11.942	-10.84	-11.211	-10.955	-11.112	-10.305	-11.948	-12.323	-11.14	-11.957	-12.905	-11.794	-11.636	-12.049	-9.476	-11.089	-11.311	-11.976	-12.767	-12.032	-12.27	-12.347	-10.875	-11.067	-11.605	-12.098	-11.305	-12.948	-11.141	-11.269	-11.787	-11.116	-11.31	-12.538	-10.882	-11.686	-10.728	-11.919
-15.039	-13.402	-14.077	-14.171	-13.908	-15.843	-14.896	-15.669	-13.73	-15.684	-14.491	-14.828	-13.949	-13.892	-14.964	-13.442	-14.15	-15.109	-15.096	-16.49	-13.633	-15.483	-14.828	-16.483	-16.247	-15.358	-14.253	-15.224	-14.644	-15.469	-14.485	-13.152	-15.308	-14.434	-14.654	-13.971	-14.397	-16.122	-13.551	-15.213	-14.516	-14.881	-13.082	-14.52	-15.569	-13.831	-13.92	-15.44	-14.353	-14.976
4.1625	3.1518	3.0515	3.2504	2.3032	0.43877	1.9344	3.0601	2.9772	1.8705	2.2369	3.7763	1.873	2.2028	2.9377	3.0651	2.1005	2.7637	2.9151	1.795	1.9378	1.391	2.2322	1.943	2.1742	1.1306	2.6853	3.9079	2.6344	4.299	3.2067	2.227	3.447	2.1231	2.8233	3.2707	3.4759	1.246	0.81949	2.4555	1.0996	0.76095	3.0164	2.2968	1.9733	1.5862	1.6185	2.5395	1.8458	1.1638
-14.696	-13.44	-13.265	-15.153	-15.552	-13.281	-16.158	-15.717	-15.272	-12.178	-14.59	-13.855	-13.999	-13.935	-14.777	-15.707	-14.742	-14.174	-15.405	-14.991	-14.497	-15.018	-14.171	-16.179	-16.304	-14.462	-14.672	-13.685	-13.312	-13.142	-15.001	-13.337	-15.135	-13.878	-13.834	-16.165	-15.624	-15.02	-15.491	-14.961	-13.439	-14.776	-14.923	-14.152	-15.044	-15.102	-13.73	-13.26	-14.821	-15.369
-2.6459	-0.89556	-1.653	-1.7812	0.67218	-2.2486	-1.6354	-1.1811	-2.3903	-2.9012	0.22839	-0.10615	-0.32214	-1.525	-0.9301	-1.4754	-0.58032	-0.22938	-0.98508	-1.1206	-0.4892	-0.88057	-0.22667	-0.54175	-0.6224	-0.85953	-1.2164	-0.7287	-3.0176	-1.5514	-1.6494	-1.8382	-1.6769	-2.0801	-1.1062	-3.5333	-0.16943	-0.4394	-0.81183	-1.5935	-2.5637	-1.2408	-2.1378	-0.91669	-2.6489	-2.3253	-1.506	-2.1928	-2.4409	0.43403
-4.4952	-2.7753	-3.9477	-3.254	-3.9347	-2.6637	-3.3894	-1.8846	-2.0581	-2.9038	-4.3043	-3.2626	-3.0558	-2.6494	-3.1796	-2.4351	-3.1548	-5.2784	-3.0585	-3.564	-3.7354	-2.1339	-2.3028	-1.7061	-3.4973	-3.3272	-4.5627	-3.3021	-5.0832	-2.8048	-2.5065	-3.5065	-4.7947	-2.3952	-3.1394	-3.8277	-2.0967	-3.8829	-3.9733	-3.7587	-3.8733	-3.1846	-2.1962	-4.1997	-3.1642	-2.8971	-3.6696	-4.4626	-1.7849	-3.8128
-3.4442	-4.8391	-4.487	-3.5989	-4.3288	-3.416	-4.8046	-3.9972	-4.3287	-5.588	-5.1747	-4.3814	-4.3959	-2.8909	-4.9802	-4.5654	-2.8073	-2.7769	-5.3761	-2.936	-3.6591	-3.5619	-3.1663	-3.7068	-3.7126	-6.8551	-4.5994	-3.6942	-4.7315	-4.0415	-4.7481	-5.0028	-4.2796	-4.1909	-4.6052	-4.1041	-6.6322	-4.0625	-2.7379	-6.4698	-6.4962	-7.4882	-5.1837	-5.5771	-5.3219	-4.63	-5.5755	-3.9659	-2.6684	-6.1182
-2.2812	0.033333	-1.2513	-2.2495	-2.7651	-1.4312	-0.64814	-1.5173	-2.148	-1.6819	-1.296	-1.4952	-1.6561	-0.45186	-2.0714	-1.4622	-0.57437	-1.895	-1.8312	-1.3739	-2.588	-1.8217	-3.9183	-0.88389	0.10186	-0.93333	-2.5991	-2.108	-1.3948	-1.9544	-1.8283	-0.45975	-1.8505	-2.5614	-2.5955	-1.6301	-0.59234	-1.6616	-1.1332	-1.8522	-1.792	-2.6126	-2.5675	-2.3532	-1.4167	-1.5509	-1.7708	-0.56279	-1.1413	-1.9861
-10.276	-10.826	-12.128	-10.923	-10.692	-11.629	-11.288	-10.536	-11.471	-10.22	-10.006	-10.591	-11.247	-10.058	-11.199	-10.902	-10.668	-11.039	-10.993	-10.563	-11.139	-10.926	-10.11	-10.749	-9.8353	-10.671	-11.116	-10.966	-9.3387	-11.051	-11.56	-12.416	-10.276	-11.622	-11.544	-9.2948	-10.485	-10.927	-10.903	-11.428	-9.8944	-11.873	-10.367	-12.775	-10.794	-12.183	-10.943	-10.391	-11.444	-12.477
7.8397	6.717	7.4552	6.8591	5.9091	8.0798	6.6281	6.9782	7.6753	5.8988	7.6475	4.526	6.0582	6.9181	5.7534	7.1001	6.125	6.7781	6.7348	6.5543	6.1162	7.4498	7.1071	6.9899	6.325	6.3104	5.7043	7.5301	5.4179	6.7548	7.1197	6.8049	7.8098	6.285	6.6841	7.3413	6.5618	6.5176	8.5093	6.9313	6.6118	6.5637	7.1458	5.8442	6.8456	6.5187	7.3827	7.4495	5.2537	7.1559
-1.4049	-1.6186	-0.56731	-0.93567	-0.13194	0.73153	-1.443	-2.2143	-2.1134	-2.7467	-0.82403	-0.36277	-2.0915	-2.3253	-0.45991	-0.82566	-1.2021	0.32106	-1.7836	-1.3509	-1.7639	-0.84586	-1.3958	-1.64	-0.49562	-1.1612	-0.80277	-0.68523	-1.7952	-1.8031	-2.4893	-1.2869	-0.43896	0.040917	-0.91533	-1.7505	-0.28588	-1.055	-1.8909	-0.79333	-1.9182	-2.2316	-1.4895	-0.15048	-0.060922	-1.5835	-0.39512	-1.7256	-0.39477	-2.551
-1.4854	-2.8747	-1.4802	-1.3406	-0.99613	-2.8118	0.017162	-0.89492	-1.6357	-1.0473	0.34716	-1.4044	0.16303	-0.70834	-1.5233	-2.5458	-0.55804	-1.5637	-1.983	-1.599	-1.6562	-1.1364	-1.1295	-2.0391	-1.1502	-1.6461	-1.8736	-2.5338	-1.6955	-2.291	-0.96647	-0.54214	-2.0673	-3.3586	-0.55965	-2.2888	-1.5056	-2.0103	-0.50947	-1.5989	-1.8622	-0.84531	-1.929	-0.38579	-2.8341	-2.0481	-2.6629	-0.66266	-1.1679	-1.1444
1.3578	1.1679	-0.84368	-1.4237	0.10731	0.044087	-0.7168	0.20312	1.68	0.63088	0.90322	-0.98061	-1.5005	-0.38003	-0.61526	-0.74047	-1.2821	-0.63157	-0.072548	-0.043986	0.15252	-0.35326	0.77607	-0.17303	0.45822	-0.9165	-0.4779	0.87524	0.17429	0.022935	-0.11218	-1.0032	-0.57261	0.25744	-0.18069	0.11333	0.82308	0.16922	-0.72483	-1.7221	-0.16288	-1.4757	-0.30108	1.3184	-0.051226	0.38461	1.8317	0.12479	-0.43698	0.88506
-3.7994	-4.7869	-4.2816	-4.8298	-3.2691	-4.5959	-2.5417	-3.4665	-4.0151	-5.1889	-3.5891	-3.3587	-2.9888	-4.3582	-4.5512	-4.8421	-3.3595	-5.0474	-4.9078	-2.8773	-3.657	-3.6939	-3.8363	-3.3153	-4.7515	-4.4147	-3.8293	-4.2197	-2.2216	-3.3647	-3.8559	-3.7415	-5.0483	-5.0425	-3.9896	-3.5528	-4.1358	-5.0141	-6.041	-4.6081	-4.6365	-4.4395	-5.1447	-4.3752	-4.246	-4.8186	-4.1334	-2.6042	-5.1839	-4.298
-12.095	-12.422	-11.994	-10.373	-11.744	-10.536	-12.272	-11.432	-11.777	-11.045	-12.272	-12.258	-11.171	-12.167	-13.023	-11.729	-10.693	-12.897	-11.274	-11.178	-11.884	-11.68	-10.358	-13.303	-11.039	-11.728	-11.752	-11.022	-10.664	-11.463	-13.487	-10.69	-11.988	-11.197	-12.939	-11.71	-12.141	-10.538	-12.523	-10.558	-10.865	-10.771	-11.985	-10.903	-10.722	-11.713	-13.011	-11.768	-9.4433	-10.868
10.881	9.0801	10.863	10.879	11.254	8.9254	8.5301	8.5432	9.5738	8.9296	10.314	10.383	9.6169	9.5272	10.886	9.0141	9.4747	8.4843	11.382	10.292	10.327	8.1516	10.236	9.8834	9.4778	9.1576	9.0684	9.2104	9.8317	9.7574	10.137	10.388	10.801	9.2809	10.237	11.479	9.5455	8.5112	8.3719	9.6995	8.2094	10.819	9.9787	9.4812	8.7896	8.701	9.7969	10.116	8.3488	10.336
-3.3246	-3.9007	-3.1661	-1.6294	-3.4523	-2.6108	-2.4065	-1.0384	-2.6828	-2.0329	-0.94249	-2.798	-3.1186	-1.6357	-2.6473	-1.5982	-1.542	-2.0328	-3.0242	-3.8942	-3.9616	-2.4832	-2.1112	-1.2913	-2.7896	-3.7531	-2.6178	-2.222	-1.2854	-3.0866	-4.3003	-1.9043	-3.2033	-2.2404	-1.8904	-1.6765	-2.8008	-1.8685	-1.6504	-2.5963	-3.0071	-3.5953	-1.5584	-2.6794	-2.6998	-3.5823	-2.1993	-1.6708	-1.6448	-2.6862
0.063327	-0.63701	-0.84495	-0.30561	0.62842	0.26493	0.92662	-1.2189	1.3078	0.36445	-1.6804	1.2626	-0.93017	1.1634	-1.8699	0.10147	-1.6972	-0.74174	0.47519	-0.35154	-0.11029	-0.37153	1.1683	0.084795	-1.2751	-0.37739	-1.0262	0.097526	1.2269	0.28226	-0.059311	-0.23866	0.36256	-0.13771	0.12786	-1.8904	1.6042	-1.1402	0.86082	-1.8457	-0.22669	-0.033478	0.26302	-2.0949	0.29321	-1.019	0.85012	-0.18139	-1.3056	-0.38202
0.46364	-0.39595	1.2283	-1.6909	-2.3588	1.4432	-1.002	1.9153	0.67979	0.14829	0.75668	0.40314	-0.72297	0.2089	0.15726	-0.89166	-0.43495	-0.14712	-0.95974	0.55427	-0.81411	-1.2121	0.62979	0.0020563	-0.23163	0.23966	0.24754	0.13832	-0.020644	0.096245	-0.63435	-0.95564	-1.041	-0.75657	0.4447	0.20599	-0.89611	1.2089	0.69926	-0.11224	1.2184	0.42295	1.3912	0.84309	-0.72839	0.79105	0.28219	-0.45125	-1.9688	-2.5204
-2.566	-4.4221	-3.1703	-2.9665	-2.5913	-3.8506	-3.5083	-3.097	-4.9745	-3.5055	-3.7675	-3.6473	-3.7262	-4.3773	-3.9121	-3.336	-4.0501	-3.2897	-2.2279	-4.4269	-2.6283	-4.0908	-2.9838	-3.8211	-3.0801	-4.461	-3.4878	-2.8347	-3.8539	-3.6847	-3.5404	-3.3317	-2.9811	-3.6805	-4.27	-2.6537	-3.137	-2.5848	-2.0764	-4.4577	-2.1862	-1.9925	-2.8557	-4.1709	-3.5904	-2.6524	-2.235	-3.565	-3.5408	-2.4254
0.054936	1.0006	-0.97386	0.35335	-0.23358	-0.28497	0.64087	0.47734	0.26511	-0.55869	-0.58305	0.0093325	-1.1184	1.672	-0.55017	0.38815	0.22314	1.1562	-0.23708	0.62444	0.15117	-0.33586	-0.85352	1.4877	0.6792	0.68702	-0.050153	0.90449	-0.26458	-0.32235	-0.12747	0.65068	-0.83919	-0.98411	0.36005	-0.65654	-1.0009	-0.24595	-0.32002	-0.84327	1.2511	-0.15908	-1.0742	-2.1697	1.4385	-0.1113	-1.02	-0.19958	0.37949	0.7162
7.4619	8.3481	7.3148	7.8827	8.6977	8.1255	7.7766	8.9942	8.2171	8.9493	9.2412	8.422	8.614	7.0711	8.1143	8.4258	8.3147	7.5392	8.4376	8.9589	6.3535	9.0867	7.5368	7.1228	9.0203	7.4395	7.7236	7.8345	9.8996	8.3275	8.8948	7.2463	11.015	8.7544	8.3958	8.1454	7.0744	8.8874	7.5861	9.0027	8.1976	7.5867	9.0315	8.6716	8.9572	10.718	9.7091	8.8179	9.37	6.8481
-12.595	-12.709	-12.855	-12.813	-13.524	-12.206	-12.974	-13.399	-15.076	-12.863	-14.707	-12.698	-13.336	-13.784	-12.247	-10.935	-13.455	-12.597	-13.179	-13.47	-12.068	-14.257	-14.131	-15.504	-13.576	-12.936	-12.521	-13.083	-13.567	-13.223	-14.971	-14.572	-13.349	-13.438	-12.27	-11.156	-14.838	-12.436	-13.686	-13.758	-11.509	-14.853	-14.559	-13.729	-13.378	-11.742	-12.121	-13.434	-13.716	-12.521
0.34396	-1.1884	0.28659	-1.7584	-1.3021	-0.58341	0.92356	0.9216	-0.50756	-1.4364	-0.22932	0.5987	0.55328	1.1485	0.10599	-0.85137	-0.52653	1.3866	-0.55683	1.1781	0.75739	0.64325	-0.55724	0.75215	-0.35998	0.50502	0.7349	-1.4232	0.7733	0.32275	1.1659	-0.36918	1.6932	-0.70294	-1.4295	1.5144	-0.42868	-0.18571	-1.9047	-0.22268	-1.4909	0.70047	-1.001	-0.049442	-0.12366	0.061124	-0.083806	-0.3674	0.82551	1.7396
2.7714	4.0411	4.1975	2.8684	2.3545	2.3931	2.1382	2.6461	3.0042	3.4562	3.9491	3.0793	3.7909	2.9553	2.3444	3.6718	2.2886	1.7643	2.4218	1.883	3.2676	3.0274	2.4569	4.0988	0.89326	2.5453	2.3648	2.224	3.0813	2.8095	3.5635	2.5233	1.7073	3.4331	2.7127	3.1072	2.9424	1.6996	2.7428	3.0594	3.1113	3.7608	2.1463	2.933	2.06	3.464	3.5012	4.0536	3.866	1.151
0.22125	1.1211	1.022	1.1141	0.81183	-1.4262	2.1152	0.6773	-0.049276	0.95754	1.1106	0.64382	1.6152	1.9496	1.2507	-0.72531	2.8116	0.47606	2.0844	0.95492	1.3979	2.132	0.54391	2.0798	2.937	0.47447	3.1222	3.8454	1.0129	1.3777	1.4827	-1.047	0.12615	1.0315	0.030041	0.83634	1.3577	1.089	2.0137	0.12986	2.2325	1.4887	1.4358	-0.74913	1.8758	1.9314	2.7502	-0.20838	2.6394	1.6044
-4.6759	-4.2967	-5.0791	-5.5053	-4.8488	-6.2384	-4.9273	-4.5005	-4.9127	-4.9688	-5.6657	-4.1094	-5.4059	-3.923	-5.1623	-6.2955	-4.8968	-5.8236	-5.1235	-6.1435	-4.4889	-3.9658	-4.2951	-5.6427	-5.1247	-5.3549	-6.7567	-4.3641	-6.3286	-4.6883	-6.9333	-6.2966	-6.2419	-6.1136	-5.5803	-4.702	-4.406	-5.2877	-4.7614	-4.4142	-4.1131	-3.792	-4.1843	-5.5306	-5.7541	-4.09	-6.1813	-5.3321	-6.6261	-4.57
-1.179	-1.1135	-3.319	-1.8776	-0.64874	-2.434	-0.66011	-1.7214	-0.85206	-1.8224	-0.70461	-2.4342	-0.4964	-0.80132	-1.2474	-0.86311	-0.75402	-2.2461	-0.24077	-1.1418	-1.4451	-2.2949	-2.3869	-1.0445	-1.2269	-1.0309	-1.7609	-1.094	-1.2316	-0.45368	0.7805	-1.818	-1.1811	-0.68797	-0.32368	-1.7921	-1.4113	-1.4536	-1.458	-1.9752	-1.6629	-1.2908	-0.67617	-0.85092	-2.2925	-1.1886	-0.16047	-2.6126	-1.5023	-0.71071
-11.711	-10.557	-11.968	-11.112	-12.066	-10.242	-11.608	-11.41	-12.573	-10.171	-11.094	-11.175	-11.311	-10.738	-10.759	-10.377	-10.376	-11.757	-10.978	-9.9633	-10.846	-10.652	-10.307	-10.856	-10.171	-8.6274	-11.182	-9.9029	-10.661	-11.189	-11.177	-11.158	-9.901	-10.02	-10.813	-11.495	-11.411	-10.35	-11.781	-11.506	-11.621	-10.719	-11.24	-11.366	-11.316	-11.133	-11.715	-9.8589	-11.659	-10.226
-13.442	-12.857	-13.861	-13.079	-13.501	-12.228	-12.065	-12.431	-12.451	-12.757	-10.032	-12.722	-11.717	-12.349	-12.903	-14.165	-13.007	-12.613	-14.854	-12.942	-13.126	-13.833	-13.496	-13.531	-13.427	-14.221	-12.313	-11.715	-11.261	-12.645	-12.879	-10.63	-12.401	-11.84	-12.457	-12.881	-13.683	-14.161	-12.381	-13.788	-12.878	-11.792	-13.53	-13.89	-13.806	-13.079	-12.442	-12.899	-12.835	-12.179
-6.838	-7.2624	-7.4761	-8.748	-6.4506	-6.7926	-6.746	-7.1686	-8.2314	-8.3197	-8.1151	-7.1505	-9.0313	-7.7347	-7.4844	-7.9709	-7.0737	-6.0721	-8.7343	-8.2243	-8.3898	-7.3833	-7.9926	-6.9341	-6.4769	-7.4652	-7.1712	-7.5589	-7.5603	-8.1546	-6.6315	-9.1992	-9.661	-6.0444	-8.0571	-9.8201	-8.7896	-8.4045	-6.8321	-7.2099	-8.1475	-6.5552	-7.3331	-7.6962	-7.5147	-7.7931	-9.3253	-7.6056	-7.0171	-8.7939
-21.319	-22.753	-22.968	-20.99	-23.163	-21.888	-21.694	-23.278	-20.622	-21.745	-22.073	-21.585	-22.472	-22.717	-22.878	-21.827	-21.345	-23.228	-21.819	-23.182	-23.296	-21.895	-22.637	-21.205	-22.85	-24.431	-20.978	-22.024	-21.849	-20.926	-21.739	-21.166	-22.775	-22.955	-22.657	-19.948	-23.142	-22.694	-20.927	-21.207	-21.51	-21.974	-23.012	-22.2	-21.29	-22.643	-22.743	-23.846	-21.457	-23.742
-11.288	-11.087	-11.48	-11.331	-11.302	-10.79	-11.242	-11.506	-12.409	-11.487	-10.809	-11.168	-11.121	-10.529	-13.184	-11.211	-10.478	-9.4099	-12.173	-11.917	-12.07	-12.416	-10.954	-10.655	-12.507	-11.133	-12.301	-10.621	-13.175	-12.706	-10.852	-11.8	-11.485	-11.277	-11.678	-12.107	-10.852	-11.553	-12.247	-10.638	-11.661	-11.276	-11.295	-12.407	-11.422	-11.763	-12.572	-12.344	-10.882	-13.91
-13.882	-13.423	-13.126	-13.599	-12.604	-11.278	-14.148	-12.84	-13.577	-12.34	-12.09	-13.141	-12.193	-11.836	-11.18	-13.504	-13.077	-11.134	-13.674	-12.375	-10.897	-12.688	-14.556	-11.612	-14.736	-13.749	-13.066	-13.163	-14.32	-12.372	-13.493	-12.885	-13.407	-13.208	-13.025	-13.775	-12.357	-12.179	-14.362	-13.987	-12.953	-12.683	-13.537	-12.951	-12.85	-13.004	-10.369	-14.249	-12.442	-12.762
-12.199	-13.605	-12.93	-14.001	-12.468	-13.409	-13.595	-14.071	-12.909	-12.637	-11.553	-12.999	-12.335	-11.841	-12.418	-14.052	-12.265	-12.871	-12.82	-11.79	-12.228	-12.996	-13.828	-11.429	-13.914	-13.327	-12.201	-11.302	-13.82	-12.816	-12.334	-11.477	-13.808	-13.281	-12.967	-13.588	-13.615	-11.414	-12.069	-13.532	-12.767	-13.095	-13.287	-13.93	-13.68	-13.527	-12.813	-12.045	-13.201	-13.961
-11.402	-10.947	-11.167	-12.226	-10.362	-11.545	-12	-11.582	-11.546	-9.7016	-12.992	-13.946	-10.625	-11.668	-12.257	-11.564	-13.766	-11.401	-11.493	-9.8979	-12.362	-11.819	-11.835	-12.666	-13.785	-11.985	-11.36	-11.778	-11.426	-11.073	-11.249	-12.388	-10.252	-12.608	-11.786	-12.82	-11.348	-12.67	-10.327	-11.071	-11.412	-11.73	-11.512	-11.704	-11.113	-11.082	-11.197	-10.586	-11.924	-11.887
7.8384	6.7577	8.317	9.0657	6.9676	7.326	8.896	8.1187	7.7364	7.1318	7.4057	9.0482	5.4971	7.09	7.1824	7.185	7.8536	6.128	8.7885	6.4662	7.5368	7.5931	7.3692	7.3917	8.5891	8.4749	5.4689	8.2078	9.7612	8.4373	7.2215	7.3053	6.9484	9.188	7.4249	7.409	7.7571	7.0843	8.4622	7.6134	6.8965	8.6982	6.9127	8.1713	6.9374	7.9417	9.6763	7.8735	8.321	8.4371
0.43623	0.98914	1.0778	0.82118	0.08574	-0.10992	-0.73457	-1.3831	-0.49354	-0.18589	0.28939	1.4332	0.14983	-0.10766	-0.011221	1.455	0.41616	0.086937	-1.2552	1.853	-0.42896	0.11831	0.72931	-0.57548	0.218	1.4428	1.1621	-0.70437	-0.69775	-0.73327	1.2517	1.7278	0.91539	-0.69664	-0.40532	0.83829	-2.4123	0.23132	-0.10905	-1.4318	1.3629	0.80824	-0.8577	-0.48238	0.75853	0.86285	0.89372	1.0227	1.5772	-0.54017
0.14256	-0.6572	0.51431	-0.592	-0.59334	-1.3889	-1.1165	-0.23918	1.1405	-1.1441	-1.8132	0.5015	-0.37371	-0.72991	0.088511	1.2674	0.83183	1.4694	-0.36912	-0.46211	0.74263	-2.0332	-1.6503	-0.091689	1.4011	0.27652	-0.66651	0.083936	-1.6119	-0.60951	0.81802	-0.80903	0.42256	0.66821	-0.34216	0.33101	0.17083	-0.39142	-0.61421	-0.28106	-1.1796	0.13432	-1.2239	1.0875	-0.40799	-0.3049	0.078282	1.2792	-0.77309	-1.5295
2.3735	2.3279	0.89717	0.86451	1.5305	0.090121	0.80933	1.4765	1.1696	2.7056	0.71272	2.1037	1.7924	1.4724	1.6133	0.38434	1.93	2.0536	0.26856	2.4192	1.857	1.5704	1.5133	1.745	1.3532	1.5267	1.3531	1.0795	1.3162	1.2091	2.6452	1.4616	1.8829	3.8529	2.965	0.60425	1.043	0.4351	1.4635	2.2748	-0.42934	1.7653	-0.087924	1.0904	1.1143	2.3168	1.9319	2.792	2.7559	1.0309
-12.005	-12.181	-11.212	-11.991	-10.804	-12.92	-10.513	-14.172	-12.826	-12.1	-12.249	-10.221	-11.708	-14.027	-10.969	-11.653	-12.256	-13.789	-12.494	-10.976	-11.955	-11.617	-10.864	-12.404	-13.089	-11.747	-11.267	-12.271	-11.889	-12.588	-11.992	-13.543	-11.376	-11.999	-12.282	-11.922	-11.578	-9.3384	-12.71	-14.521	-11.015	-11.813	-12.599	-11.615	-12.145	-11.874	-12.229	-10.942	-12.289	-12.352
-0.30067	0.55358	0.26561	0.43546	1.8143	0.16378	0.84269	0.626	-0.24888	-0.14893	0.4683	0.57373	-0.98266	1.1167	0.94062	-1.3737	1.2641	-0.062352	0.063649	-0.13967	0.80645	-0.99691	-0.032381	-1.537	0.75385	-0.81941	0.63858	0.19891	1.0459	-0.042168	-0.36141	-0.34391	-1.1598	0.55708	-0.8316	-0.26731	-0.34096	-1.1945	-0.55073	0.45346	0.068331	-0.63417	-0.58744	-1.1765	-1.0309	-0.2084	-0.62497	-0.88046	-0.52035	1.0222
-2.7773	-4.6717	-3.0897	-2.9863	-3.0728	-2.7569	-2.8903	-3.3069	-1.8371	-3.0812	-3.6797	-3.5129	-4.5695	-2.3655	-2.1165	-4.1301	-4.0979	-4.5163	-4.4588	-2.3069	-3.0217	-3.2936	-3.322	-3.6355	-4.4934	-4.4742	-1.4539	-3.423	-3.036	-3.9022	-3.2815	-2.8098	-4.0972	-2.623	-4.2876	-2.7816	-3.0393	-2.5652	-2.9459	-2.6557	-2.7035	-4.3725	-3.7794	-3.6308	-1.6989	-2.723	-3.2704	-2.0165	-3.3366	-1.4721
-22.04	-22.274	-22.572	-21.599	-23.143	-20.606	-20.876	-21.191	-21.698	-23.252	-22.725	-21.224	-21.87	-20.813	-22.534	-22.088	-21.168	-20.952	-21.873	-21.642	-21.464	-21.565	-22.851	-21.447	-21.116	-20.989	-23.731	-21.714	-23.551	-22.407	-23.101	-22.137	-22.141	-21.928	-22.215	-21.857	-22.961	-21.452	-21.091	-23.252	-21.301	-22.135	-22.765	-21.119	-22.146	-23.905	-22.605	-21.436	-22.262	-22.494
-0.92407	-0.44824	-2.4865	-1.1093	0.85824	-0.2586	0.33994	-2.8389	0.1362	-3.3594	-1.7049	-2.1076	-0.086724	-1.7761	-2.8537	-0.58509	0.0043828	-0.82241	-1.0084	-0.39183	-1.6865	-1.05	-1.3734	-1.2804	-0.099385	-1.3024	-1.5373	-1.8148	-1.0425	-0.61161	-1.5099	-1.1094	-1.4494	-2.5112	-0.79126	-1.0161	-2.7893	-2.5472	-1.9636	-0.93079	-2.9178	-1.9582	-2.4216	0.063032	-1.2994	-1.7019	-3.639	-0.58335	0.23463	-2.1339
-0.19357	1.4531	-1.3861	1.1325	-0.11816	-0.054873	-0.6393	0.26482	-0.3689	-1.3896	-0.56865	-0.12621	-0.44561	-0.11851	1.804	1.0684	-1.33	-1.0397	-0.17427	-0.36055	-0.80894	-0.25778	-0.99966	-0.53191	-1.2401	-1.0125	-0.67805	-0.018614	1.3964	-0.50483	0.64583	1.3734	0.38052	-0.33931	-0.49947	0.92182	0.05236	0.52359	-0.75071	0.1	-0.84331	1.6252	-0.569	-1.5985	0.30594	-0.85152	0.19992	0.26	-0.68925	-0.64542
-13.964	-14.705	-14.507	-15.483	-14.917	-15.42	-15.036	-14.726	-15.511	-14.384	-14.126	-12.815	-13.272	-14.847	-14.26	-14.228	-15.072	-13.991	-14.585	-15.295	-14.083	-13.326	-13.007	-15.075	-15.747	-14.826	-15.539	-15.264	-13.936	-13.581	-14.351	-12.486	-14.759	-14.227	-13.656	-14.691	-15.777	-17.003	-12.595	-12.635	-15.764	-14.33	-14.592	-12.411	-14.174	-12.772	-12.754	-14.472	-14.881	-14.248
-9.6425	-9.4094	-8.3854	-8.3148	-8.8677	-9.135	-7.8215	-9.7433	-8.279	-8.0793	-8.7679	-8.2428	-7.8853	-9.1872	-9.1176	-8.185	-9.9822	-11.537	-7.1914	-9.2126	-8.3767	-7.3963	-7.8227	-8.801	-10.222	-7.3574	-10.197	-9.0904	-11.193	-7.3529	-8.7068	-11.124	-9.2595	-9.7385	-9.8552	-8.3353	-7.9479	-7.4174	-7.5743	-9.2954	-7.5045	-7.9131	-9.0983	-8.8843	-9.1704	-9.8524	-7.4372	-7.3903	-10.283	-9.2425
-2.4121	-2.7085	-1.4664	-4.9007	-2.8175	-3.7334	-2.0485	-2.9908	-2.0157	-1.8792	-2.2794	-1.1045	-3.2775	-2.629	-2.7573	-2.3927	-2.6344	-1.4697	-1.9005	-2.0037	-4.7969	-3.5743	-3.4955	-2.2328	-2.9341	-3.5076	-3.0312	-3.1721	-1.927	-2.9121	-0.055281	-1.7434	-1.2885	-3.2931	-3.1901	-2.5781	-3.0715	-3.3338	-4.1948	-2.5127	-3.3059	-4.585	-3.1033	-2.6372	-3.6449	-3.1779	-0.43998	-2.7427	-1.5316	-2.1077
0.14833	0.60311	-1.2726	0.62415	0.12028	0.33884	0.95057	1.3144	1.4841	0.64504	0.15272	-0.59976	0.46995	0.18061	0.61902	-0.51143	-0.39406	1.1786	1.8647	-0.50336	-0.89034	1.3104	-1.008	-0.30678	1.7599	1.0628	0.21667	0.30202	-0.11612	0.20536	-1.0794	0.011404	0.12868	0.33735	0.85501	-1.557	0.89884	-1.0195	0.97839	1.4141	0.47502	2.0923	-0.6884	-0.4941	2.0995	1.8328	-0.27007	1.25	-0.44471	2.0352
-3.6505	-6.8314	-6.3765	-7.5937	-6.3282	-5.546	-5.2197	-6.3959	-6.6752	-5.6193	-6.7356	-6.4296	-5.4967	-6.0233	-6.8817	-5.6816	-4.5099	-7.1682	-4.9193	-5.573	-5.1709	-5.4815	-5.6557	-4.8316	-5.2344	-5.9077	-4.8397	-5.6293	-4.9546	-5.4538	-4.7508	-5.9112	-4.7235	-5.6237	-5.6637	-5.5638	-4.6176	-4.8213	-5.0183	-6.4079	-6.3214	-5.3586	-5.8029	-6.8478	-5.9917	-4.9443	-6.1815	-3.5141	-5.9368	-4.6999
5.0921	5.5841	5.8112	3.668	2.8249	3.187	4.49	6.6304	4.544	4.8043	4.6671	4.8789	5.0778	4.5118	4.6775	5.1938	5.5241	4.1841	4.6219	5.5086	3.8597	5.0708	5.1166	3.2265	6.0724	5.8576	5.3025	5.6788	5.276	4.0559	5.0117	6.0529	4.2022	5.706	5.1984	4.8207	5.0665	4.2973	5.7845	4.9002	4.9161	5.0857	5.3068	5.8916	4.5004	6.1175	4.4813	7.0757	4.6919	4.5264
-1.4266	-2.0577	-2.4346	-3.2662	-2.1427	-2.6323	-1.6863	-2.4213	-3.6466	-2.7372	-3.0826	-1.6894	-1.9661	-2.1443	-3.1965	-2.6236	-3.8483	-2.6245	-1.4479	-2.3769	-3.4958	-2.3063	-1.5216	-3.0581	-1.9931	-0.40227	-3.4613	-2.3188	-2.6581	-0.59393	-3.4344	-2.6621	-1.4705	-1.8777	-1.7895	-2.5525	-1.8724	-2.7984	-2.3472	-2.4993	-3.278	-2.9669	-1.776	-2.3538	-1.1876	-2.6083	-1.8779	-4.0857	-2.328	-2.6774
-1.2929	0.74032	-0.077999	0.0011197	-0.48578	-0.22002	-1.3171	-0.91945	0.69326	-0.21497	1.5672	0.96794	-1.0434	1.9726	-0.52106	-0.44926	1.0982	1.3845	-0.47305	1.1476	-0.57978	-0.26656	0.70425	-0.27671	0.52338	-0.21247	0.80558	-1.6158	-1.0018	-0.16805	0.061759	1.3378	0.86867	0.50884	0.42389	-1.7619	-0.83016	0.47772	0.43514	0.71901	0.34668	-1.6239	-0.30607	-0.27483	0.59076	2.2589	0.59067	-1.0907	-0.31469	0.30462
-8.1666	-9.2031	-9.1585	-8.5809	-8.8872	-7.5707	-9.0646	-8.8452	-9.2134	-8.672	-7.6593	-7.9694	-9.222	-10.75	-8.6139	-9.1909	-9.1394	-10.094	-9.2238	-8.6947	-8.6734	-8.6468	-9.4888	-8.5829	-9.8461	-9.6885	-7.4401	-7.7593	-9.4093	-8.5761	-9.8188	-8.5285	-10.536	-8.5135	-9.1135	-9.1649	-10.39	-8.7737	-8.873	-8.0389	-8.5553	-7.3621	-8.4955	-9.246	-9.1171	-9.3618	-8.5502	-9.9056	-7.4385	-8.454
-4.2379	-3.3071	-4.6572	-4.4746	-5.8627	-3.4958	-4.2446	-4.4216	-3.2231	-3.3768	-3.9065	-3.5365	-4.5494	-3.6163	-3.5906	-4.8619	-3.7459	-4.2928	-3.5564	-3.4325	-3.297	-3.8698	-4.1879	-4.1018	-2.7503	-3.8465	-2.9265	-3.1126	-3.65	-3.0792	-4.6411	-4.5828	-3.571	-5.4462	-3.2331	-3.7947	-2.669	-3.4771	-3.5636	-2.7931	-3.9521	-1.0966	-5.4135	-4.7292	-4.419	-2.6817	-3.2405	-3.2295	-3.7333	-2.4173
-14.31	-11.204	-12.556	-13.95	-13.725	-12.687	-12.879	-12.922	-13.993	-12.934	-12.283	-14.803	-12.324	-14.071	-12.891	-11.785	-12.722	-15.138	-14.098	-13.12	-14.9	-14.737	-12.51	-14.559	-14.227	-13.014	-14.356	-13.468	-12.428	-11.932	-13.297	-14.206	-12.589	-12.542	-12.907	-12.915	-13.982	-12.985	-14.577	-11.937	-14.48	-13.787	-13.001	-12.127	-11.051	-14.35	-13.779	-13.443	-12.958	-12.35
-20.783	-21.063	-20.784	-22.055	-19.713	-21.44	-21.49	-20.375	-20.869	-21.445	-20.543	-22.242	-21.455	-21.517	-20.186	-19.56	-21.329	-20.765	-19.51	-21.291	-20.071	-21.175	-21.333	-21.528	-21.712	-20.697	-20.029	-20.048	-20.489	-20.543	-20.052	-22.043	-21.68	-19.221	-22.111	-21.165	-18.365	-19.8	-20.517	-20.626	-20.314	-21.621	-20.832	-19.132	-20.403	-20.18	-19.067	-20.755	-21.942	-21.268
4.1354	6.1539	5.9139	6.8861	5.6741	5.4904	4.8579	5.2844	5.2974	5.7748	5.9268	4.4574	6.0014	5.9741	5.4743	6.6678	5.53	6.042	3.3983	6.7372	5.3803	4.7688	5.9894	6.2051	5.7241	6.3123	5.494	7.365	5.7637	6.5014	5.3382	6.7589	4.7992	4.8388	4.9009	6.4112	6.5451	5.4186	5.2305	5.2238	4.8055	5.7463	4.5146	5.0334	4.5145	6.7486	6.263	6.9217	7.3413	4.9758
8.4589	8.9079	9.7628	7.3565	8.5695	8.5626	9.1172	8.9898	7.9354	8.3487	9.0268	6.7861	8.7986	10.141	8.528	8.5788	8.6968	7.4564	8.7565	6.3738	9.3607	9.0485	7.8618	8.1973	7.8806	8.2632	8.6283	8.7643	7.8502	7.8852	8.4966	8.4948	8.6723	7.5469	8.0513	9.0847	9.2406	7.4109	8.8241	9.0515	8.3204	7.9764	8.4781	8.3328	7.9242	7.7367	10.495	10.361	9.5478	9.5647
-1.0702	-0.7014	-1.4196	-0.77073	-2.6988	-1.2924	-2.3147	0.12307	-1.0004	-1.409	-2.4455	-1.4628	-0.55766	-2.3615	-2.0736	-2.8001	-1.9486	-1.2246	-0.93686	-1.8072	-2.2785	-0.94086	-0.747	-1.2923	-1.6957	-1.6996	-0.59836	-2.9486	-1.5137	-0.95848	-2.3642	-1.8549	-0.98489	0.46304	-1.7273	-2.0007	-1.854	-2.4468	-1.3636	-2.0651	-1.0438	-3.8044	-0.94247	-1.711	-0.95002	-0.2255	-1.6425	-0.97755	-2.4078	-1.7359
-14.111	-14.283	-13.483	-13.66	-14.125	-14.819	-15.093	-13.205	-15.099	-14.329	-14.828	-13.669	-13.411	-14.811	-14.984	-14.233	-14.081	-15.299	-14.351	-14.537	-13.907	-13.707	-14.665	-14.865	-13.105	-13.836	-13.115	-13.98	-14.927	-15.704	-13.695	-14.415	-15.246	-13.2	-14.992	-15.427	-15.575	-14.198	-14.392	-15.027	-15.907	-14.457	-13.868	-13.125	-15.687	-15.275	-14.19	-13.249	-13.78	-14.43
-1.2305	-2.3041	-2.9936	-1.4905	-2.0824	-2.3606	-3.8748	0.15714	-4.063	-3.7048	-2.4299	-2.3276	-2.5959	-1.6308	-2.5586	-2.118	-2.2267	-3.1783	-3.4826	-2.5852	-3.0209	-1.8809	-3.2885	-3.526	-1.9375	-2.703	-1.8097	-2.9381	-0.033229	-2.2716	-3.7514	-2.2467	-0.85471	-2.5571	-2.1581	-2.254	-0.77882	-2.0725	-2.1855	-2.9561	-1.702	-2.2455	-2.614	-1.6427	-3.7416	-0.88007	-1.5246	-2.3239	-2.5076	-2.7864
6.8244	7.0507	6.4982	5.9586	6.9868	6.067	6.8904	7.6226	8.4042	7.2704	6.5002	5.8273	5.9512	7.2653	7.1079	6.1176	6.9798	8.0655	7.4615	7.9791	6.3573	7.0212	6.5424	7.8786	6.3844	7.1897	7.7458	6.9981	6.2968	7.1915	7.6132	6.7205	6.1037	7.7173	6.9237	6.1724	7.5931	5.7844	9.9055	6.4576	6.0442	7.3675	6.2601	5.8432	8.9094	5.7203	6.2754	7.1399	6.2693	6.7959
0.30623	2.038	1.6567	2.4262	1.2627	0.56301	0.7525	0.92249	1.1945	1.3654	1.9935	0.4574	2.9573	0.63045	1.4225	3.0814	1.4742	1.5376	1.3366	0.49729	-0.37984	2.1236	2.3307	2.301	2.4053	3.5761	1.7813	2.9117	0.44722	0.75435	0.52229	1.8885	1.9082	-0.12419	0.69019	2.1543	2.0045	1.0629	1.5616	1.6189	3.3775	1.5006	2.6418	1.7625	1.0762	1.8752	2.3207	0.8698	1.778	0.98273
-10.123	-9.7934	-10.607	-11.063	-10.174	-11.472	-11.725	-8.6676	-11.384	-10.164	-9.9002	-11.45	-10.652	-10.632	-12.234	-11.919	-11.64	-12.045	-9.9877	-10.578	-11.188	-10.989	-10.234	-10.98	-10.499	-12.217	-10.438	-11.092	-8.7824	-10.825	-10.555	-9.7307	-10.365	-11.324	-10.151	-10.625	-11.621	-10.327	-10.538	-11.347	-10.772	-10.474	-9.5834	-12.148	-11.47	-10.533	-11.557	-10.513	-11.001	-9.0352
0.41881	-1.9721	-1.0155	-3.1729	-2.1398	-1.2964	-1.3921	-1.2763	-1.3672	-2.0505	-0.75192	-1.4987	-1.616	-0.0050157	-2.7923	-2.3456	-1.5416	-2.7939	-0.6453	-1.1812	-1.7908	-0.60389	0.40909	-1.1202	-1.7105	-1.242	-1.791	-0.94634	-2.5166	-2.7598	-0.2829	-0.32781	-2.9808	-1.4872	-1.1177	-0.10773	0.28583	-2.3102	-1.7138	-1.3235	-0.67987	-2.3789	-1.3312	-0.1303	-1.6395	-2.9507	-1.7858	-0.81977	-0.92202	-1.4311
0.96473	-0.63811	0.41616	1.7584	1.6014	0.52797	0.49953	0.36324	-0.46188	0.78398	0.71031	0.62172	-0.849	0.099835	-0.44782	1.1548	-0.25927	0.384	0.71466	-0.069842	1.8143	0.28995	-0.46877	0.26626	1.8002	-0.1045	0.27416	0.67631	0.16959	0.93458	0.60738	1.4108	-0.66352	-0.71237	-0.73626	-1.0518	0.70425	0.14058	0.47445	1.11	1.3409	-0.90114	0.95367	2.3454	0.77727	1.5319	0.17052	0.16473	-0.18553	-0.9175
-8.8929	-8.9875	-9.1288	-9.4187	-8.4028	-9.9631	-9.2218	-7.4944	-9.1593	-8.8719	-9.1672	-8.7173	-10.28	-8.6601	-8.3159	-8.0854	-11.033	-7.8476	-9.2229	-7.5655	-7.4894	-7.4601	-7.9502	-7.2922	-10.168	-8.1422	-8.5811	-9.3208	-9.317	-8.7967	-7.858	-8.513	-9.7432	-7.9866	-9.8856	-9.8602	-8.7821	-7.518	-8.0677	-9.759	-9.2405	-8.9766	-8.1107	-10.189	-8.0861	-7.55	-9.6319	-8.7998	-9.4029	-8.4744
7.9633	7.5428	6.1654	9.1154	7.3487	6.7267	7.228	6.2714	6.2655	6.7581	6.289	6.2217	7.9289	7.8428	6.3821	7.7419	6.4025	6.4257	7.4892	6.886	7.3404	6.6956	6.5795	7.6251	8.3881	6.6571	5.6414	5.3888	7.3837	6.4683	6.6949	5.8926	8.7054	7.2126	6.3272	8.3669	7.6903	7.6733	8.0741	6.5959	6.1245	5.7765	8.0251	7.651	6.4423	6.5423	8.3281	8.1444	8.1153	7.2692
-6.3283	-3.8218	-5.4129	-5.6595	-5.0534	-6.3548	-4.5725	-5.0949	-4.9038	-5.4559	-4.9581	-4.9711	-7.0344	-4.6231	-4.24	-5.6459	-4.5544	-4.5962	-4.1153	-4.7072	-5.7368	-5.8445	-5.1006	-4.1751	-3.4498	-5.0177	-5.1196	-5.8035	-4.3446	-4.1	-3.3627	-5.363	-5.9285	-5.965	-4.6886	-4.754	-5.5314	-5.3474	-6.5855	-4.4275	-4.4514	-5.0531	-5.8751	-6.5006	-6.024	-5.0036	-5.5262	-5.5147	-3.6641	-4.9457
-5.2161	-4.3822	-5.5144	-5.0935	-5.5273	-5.1533	-4.8305	-5.3521	-6.4042	-6.0749	-5.5928	-4.6641	-4.9931	-6.4306	-4.0484	-5.4096	-4.2309	-4.5745	-4.9983	-6.3201	-6.6058	-5.2308	-6.2381	-4.1959	-6.398	-4.8938	-5.9427	-4.7284	-6.9586	-6.1548	-6.0559	-5.0113	-6.2933	-6.8952	-5.4719	-5.5957	-5.5213	-7.286	-6.3966	-3.5163	-4.5577	-4.6562	-4.8273	-4.0932	-5.2269	-6.1701	-4.4371	-8.0937	-3.6098	-5.0141
-9.6867	-11.007	-8.4035	-9.9783	-7.1365	-9.4957	-10.028	-8.3888	-8.6464	-9.0262	-10.648	-9.2607	-9.367	-7.3892	-9.1061	-9.245	-9.8845	-9.0819	-9.7297	-9.2604	-7.9215	-10.814	-8.5958	-8.9338	-9.423	-9.5891	-7.2106	-8.5212	-9.4381	-9.5517	-8.7182	-8.6872	-8.6774	-9.5824	-7.8506	-9.4992	-9.8613	-9.1529	-7.6816	-10.102	-8.6199	-11.248	-8.852	-9.4949	-8.1549	-9.7424	-9.0198	-7.3316	-7.1739	-7.2017
-10.083	-11.211	-8.5026	-11.078	-10.855	-11.188	-8.7296	-9.0471	-8.8558	-11.067	-8.9534	-10.716	-10.936	-11.196	-10.865	-9.8444	-12.218	-11.405	-11.046	-11.922	-10.383	-10.757	-10.418	-11.943	-10.726	-10.148	-11.112	-11.781	-10.817	-10.937	-12.011	-10.841	-10.972	-11.238	-9.3469	-9.9107	-10.002	-11.128	-10.553	-11.258	-10.989	-11.606	-10.826	-11.101	-10.48	-11.156	-11.097	-11.238	-9.5891	-9.631
8.1913	8.6493	8.2216	6.1922	8.7562	9.032	8.6463	8.5131	8.8431	9.1699	8.7	8.6307	10.004	8.3474	8.1004	8.1746	9.0783	8.6249	7.6133	8.8783	8.8116	8.1417	7.9968	8.0449	9.1136	9.6176	7.2586	8.3986	9.74	9.5075	7.5493	7.1195	7.0106	9.397	8.6906	9.2309	8.9846	8.9648	9.2147	8.3411	7.9481	8.5098	8.1592	9.9643	8.5985	9.4983	9.707	6.7155	9.9142	9.0581
-5.8781	-5.6431	-5.1248	-5.2882	-5.6001	-5.4722	-6.4291	-5.8471	-5.0367	-6.8428	-5.295	-5.3026	-5.0663	-6.1041	-5.2635	-5.114	-4.8853	-6.1094	-7.1497	-6.6796	-4.7855	-5.5696	-5.8352	-5.2618	-5.4556	-5.2935	-4.2143	-5.2127	-6.0148	-6.3461	-5.3357	-6.7269	-4.3185	-6.5137	-6.2032	-5.7014	-6.5428	-6.1653	-5.0016	-4.8578	-5.5482	-5.5941	-6.5349	-4.4966	-6.0405	-4.283	-5.2312	-3.7598	-4.3618	-3.6388
7.8412	7.4812	5.8739	6.7034	5.2859	7.5452	7.0234	6.5468	7.7187	6.2009	6.7708	5.3267	7.2632	7.6985	4.8323	5.5021	6.6625	5.9995	7.6666	6.5247	5.8854	6.6164	6.9135	6.6939	6.3546	6.202	7.7921	6.9821	6.5235	6.524	5.4866	5.9698	6.5023	6.4223	6.4943	6.5506	6.5402	6.8807	6.9423	7.2331	5.9236	6.4895	6.1839	6.9077	6.6271	6.8646	6.661	6.4748	6.8178	7.2943
-1.6483	-2.0106	-1.1831	-0.51445	-2.92	-1.4452	-0.5177	-1.2731	-1.3154	-3.1127	-1.965	-1.3046	-1.2867	-1.1652	-1.9213	-2.3057	-1.8514	1.0923	-0.44806	-0.43162	0.0055743	-2.1316	-1.5786	-2.942	0.35833	-1.0527	-1.1707	0.50406	-1.9763	-2.2115	-0.9086	-1.1963	-1.0158	-1.5914	-0.30877	-1.7524	-0.62908	-1.7578	-0.46983	-0.39346	-0.75082	-1.7852	-1.8454	-0.87268	-1.713	-0.91003	0.71218	-0.80318	-1.4732	-1.2088
-13.197	-13.347	-13.172	-13.908	-11.274	-13.894	-13.57	-13.057	-13.063	-12.832	-13.467	-13.357	-13.727	-14.644	-12.805	-12.951	-13.637	-14.54	-13.614	-13.581	-12.667	-11.802	-12.801	-12.25	-12.321	-11.453	-12.653	-12.85	-13.152	-12.349	-14.231	-13.473	-13.572	-14.491	-15.477	-11.518	-13.143	-11.948	-13.148	-12.484	-13.169	-11.975	-13.798	-13.317	-11.591	-13.912	-14.137	-14.542	-14.627	-12.701
-22.552	-23.108	-22.314	-22.16	-21.683	-23.249	-22.611	-20.879	-21.535	-21.793	-22.305	-23.182	-21.749	-22.678	-22.607	-22.083	-21.318	-23.514	-20.717	-22.888	-21.126	-22.182	-23.443	-23.214	-21.772	-22.296	-23.939	-22.567	-22.528	-21.113	-22.498	-22.034	-22.272	-21.926	-22.229	-22.897	-21.464	-22.565	-22.647	-22.831	-22.261	-22.785	-22.562	-22.882	-21.078	-21.188	-22.279	-22.107	-21.131	-22.06
-11.279	-11.714	-9.9936	-11.758	-9.729	-13.061	-11.777	-14.2	-11.041	-11.754	-11.839	-11.549	-10.339	-11.406	-11.555	-11.651	-10.931	-10.815	-11.356	-11.627	-10.577	-12.206	-10.253	-11.141	-12.43	-11.1	-11.853	-11.956	-12.044	-11.505	-9.6256	-11.122	-11.571	-13.44	-11.301	-10.415	-10.006	-11.25	-12.426	-10.347	-10.963	-10.55	-12.028	-10.658	-9.9188	-11.768	-11.632	-12.213	-11.961	-9.7505
5.2197	5.0541	7.4898	5.7264	5.2286	5.139	5.2735	5.8453	5.4377	4.5621	5.9327	5.5875	6.1333	7.011	5.5242	6.6641	6.0138	5.5475	4.6748	5.3104	5.2578	5.1076	7.4196	5.6402	5.0279	5.6	6.6251	7.2056	5.7214	5.8656	4.1944	4.4785	4.7929	4.6091	6.8885	5.4136	5.6465	4.7355	6.3873	5.6983	4.6395	4.8364	5.0309	5.9378	5.7577	5.107	6.7114	5.2894	5.295	3.2985
-2.1862	-1.2962	-1.6957	-1.3457	-2.682	-0.27418	-1.5996	-0.12275	-1.7072	-1.6487	-2.6266	-1.8046	-1.4967	-1.2091	-1.5374	0.08811	-2.3471	0.3798	-1.9213	-2.6655	-1.0798	-2.452	-0.44504	0.28811	-1.2542	-0.1964	-1.8375	-1.5494	-1.381	-0.40051	-1.5507	-2.2971	-0.87901	-0.65849	-0.26576	0.45595	-1.3376	-1.3512	-1.3352	-0.50052	-1.8723	-0.97162	-1.0969	-1.1684	-1.3321	-1.3558	-1.7332	-0.80275	-2.4415	-0.83021
-11.867	-12.354	-12.583	-10.823	-12.853	-12.226	-11.881	-11.477	-12.601	-13.566	-10.857	-9.9913	-11.728	-13.354	-11.26	-11.521	-11.859	-12.512	-12.11	-11.422	-13.705	-10.785	-11.553	-9.0458	-12.066	-11.858	-11.006	-10.549	-11.634	-12.462	-11.636	-10.612	-9.5434	-11.063	-12.225	-11.311	-10.441	-10.254	-10.541	-12.105	-11.061	-12.363	-9.8987	-11.682	-12.597	-11.187	-11.867	-9.8634	-11.163	-11.116
-13.684	-13.432	-11.739	-12.814	-13.126	-12.081	-12.296	-11.126	-13.171	-11.53	-12.247	-12.355	-12.744	-12.294	-12.52	-10.29	-12.207	-12.801	-13.958	-11.104	-12.531	-11.613	-13.854	-12.004	-13.016	-13.175	-13.823	-12.155	-12.602	-13.149	-13.427	-11.239	-11.767	-11.737	-12.853	-11.165	-12.181	-12.814	-11.541	-13.017	-13.219	-12.282	-13.437	-11.356	-10.618	-13.199	-11.693	-12.348	-12.976	-13.999
2.3333	2.0159	1.1031	2.1158	1.1611	2.074	3.1264	1.9536	1.421	1.9604	2.0093	1.0496	0.87049	2.2476	1.613	1.3633	2.2584	0.51729	1.2695	1.5472	2.7794	1.6815	1.5953	1.7378	1.3037	2.1757	1.6374	-0.30883	2.7048	3.4724	1.661	0.87059	0.96264	1.0418	0.38669	0.19583	0.72427	0.82948	2.7269	1.4485	1.6204	1.971	0.6531	0.93006	1.7256	2.1749	4.2045	0.77188	1.6534	2.2214
-10.289	-10.01	-9.2202	-8.5488	-9.3929	-9.1801	-10.205	-9.5759	-8.0995	-9.1809	-8.9386	-9.3483	-8.7048	-9.2851	-9.291	-9.4481	-8.6535	-11.136	-9.0416	-8.7506	-10.37	-9.7684	-7.0204	-8.1058	-7.947	-8.5821	-8.7355	-9.0926	-10.474	-7.6	-9.3793	-9.5918	-8.9361	-8.0318	-10.583	-8.2352	-9.5155	-7.7132	-9.7682	-9.4605	-9.6239	-9.4211	-8.7393	-10.554	-9.4534	-8.1249	-9.4235	-8.4109	-7.3791	-10.461
-1.9005	-0.91034	-1.15	-0.25316	-0.17225	-1.6881	-0.81596	-0.67684	-0.8869	0.83695	-1.2797	0.29135	0.54667	-0.54177	-0.015655	-0.045234	-1.0419	-0.10099	-0.30157	0.34014	-0.35664	0.53003	0.83852	-1.6089	-0.84013	-0.67953	-0.1905	1.3693	-1.5595	-0.014267	-0.33241	0.36559	1.2353	1.1159	-0.39391	0.20864	-1.1888	1.0457	0.30827	0.09418	1.0008	-0.67585	0.96817	0.04834	0.63074	-0.1387	-0.83691	-1.6706	-1.3654	-0.15296
-5.2208	-5.9362	-3.4072	-6.4633	-5.2072	-4.8765	-6.4239	-5.9102	-6.0843	-5.5009	-5.6537	-3.8211	-5.8664	-4.8871	-6.4549	-6.2532	-4.5752	-6.0779	-4.904	-6.6715	-4.7077	-5.2823	-3.8268	-4.3421	-5.4391	-5.0658	-5.3713	-4.2782	-4.1919	-5.3461	-7.1244	-4.9755	-5.4812	-6.0523	-6.2286	-5.453	-5.0786	-5.557	-5.5505	-6.7173	-4.4728	-5.8316	-6.3496	-4.7632	-6.3033	-6.2667	-4.7483	-5.795	-7.4015	-6.3287
9.776	7.809	9.0602	9.1033	8.1298	9.8279	8.5422	8.0232	8.2562	7.525	9.4273	10.367	6.536	7.0614	8.0195	8.5959	8.4722	7.1571	9.8998	9.0159	7.5376	9.5191	9.9953	8.4953	9.6407	9.3715	10.337	9.0427	9.126	8.7238	8.9526	8.2636	9.0619	8.0921	8.4739	9.1336	9.3209	9.7208	8.4496	9.4579	8.6824	9.4449	9.6614	8.7895	7.4544	7.0707	8.7288	8.8739	8.1344	8.7472
6.8782	7.4676	6.9513	8.295	11.169	8.0906	8.0305	7.4755	7.2881	6.989	7.8983	8.8198	9.2738	9.3529	7.1564	6.7637	6.1485	9.0735	6.5834	8.5861	8.374	9.4593	7.8981	8.4492	8.1894	7.6195	7.2951	8.1791	8.4539	8.1123	8.316	8.3588	6.6567	6.437	8.0447	9.494	5.3906	8.7998	7.4437	7.6897	7.394	7.3216	9.4543	7.0982	9.5843	7.7838	8.8288	7.7309	5.8695	5.6705
6.3967	4.3386	5.1795	5.7261	5.123	6.3381	4.6954	5.7571	6.1667	5.6483	4.6956	5.9663	6.1879	4.7493	5.3706	5.8999	5.4869	5.3625	4.2867	6.2136	4.8238	5.1463	5.2713	6.292	6.0954	5.9432	5.7293	5.1444	4.1878	5.6753	6.5199	5.8883	6.069	5.8456	5.2389	5.4758	6.5567	6.2705	5.5034	5.6626	5.7996	3.933	7.4094	6.9999	5.3959	4.8126	6.1295	4.9659	4.7996	5.6087
-2.6389	-1.6751	-3.5374	-3.0498	-2.6966	-5.1752	-5.0644	-3.7189	-3.8442	-4.872	-2.8947	-3.7199	-2.5397	-4.4028	-5.2977	-5.0017	-3.3911	-2.7085	-4.347	-2.5596	-2.9578	-4.5172	-3.8564	-4.6316	-4.1188	-2.634	-4.6824	-3.2972	-2.5123	-2.1821	-3.578	-2.8013	-3.9075	-3.806	-4.1521	-3.4149	-4.7715	-2.9427	-4.1681	-3.0277	-3.8244	-3.328	-3.0396	-3.5539	-4.0517	-2.586	-4.3107	-5.1578	-3.677	-5.9385
-12.724	-12.866	-13.606	-13.33	-12.017	-13.308	-12.755	-12.1	-12.553	-11.913	-12.422	-14.129	-14.44	-13.177	-12.621	-12.815	-12.817	-12.388	-13.361	-14.08	-13.494	-12.686	-13.26	-12.01	-12.652	-13.992	-11.997	-12.443	-11.264	-11.205	-12.257	-12.207	-12.181	-13.607	-12.299	-13.112	-13.523	-14.17	-13.37	-13.19	-13.521	-12.84	-12	-13.972	-13.737	-14.377	-13.519	-12.48	-13.381	-14.401
-1.1236	-2.2261	-2.0591	-0.68159	-3.5123	-2.6852	-1.3024	-0.43302	-0.879	-4.3575	-1.3543	-1.4637	-4.1112	-3.0102	-0.95593	0.36682	-1.264	-0.83474	-1.034	-0.91043	-1.0203	-2.2315	-1.6824	-1.9765	-2.8314	-1.3764	-1.9256	-2.6223	-0.85212	-2.0908	-0.56912	-0.64601	-1.424	-1.0248	-0.16485	-2.6449	-0.98178	-1.7027	-2.4183	-1.2685	-1.2581	-1.1533	-0.15829	-2.1598	-1.7793	-2.9827	-1.5889	-0.73834	-1.3557	-0.91247
-4.5803	-4.0175	-5.1364	-4.2907	-5.4103	-5.1636	-5.4517	-3.7338	-3.2778	-3.4694	-3.2555	-3.4297	-3.4089	-4.6968	-5.2271	-6.1263	-5.3901	-4.7097	-4.8479	-3.9411	-4.092	-4.4303	-4.1989	-3.9744	-3.516	-3.8311	-3.5452	-2.6317	-4.8897	-5.0275	-5.6963	-3.829	-3.3639	-4.7668	-4.2835	-4.2593	-5.0014	-2.6096	-5.1707	-3.8245	-4.058	-2.4833	-5.2312	-5.091	-4.3514	-3.6759	-5.5077	-3.5408	-6.1093	-3.1842
2.5447	0.39717	1.5383	0.51719	0.54117	0.42487	-0.55479	-2.1431	0.49283	-0.35707	-0.46085	1.2996	-0.17193	0.029753	-0.52371	0.49662	0.086792	0.63526	0.059308	0.9732	0.87166	-0.57301	0.23126	-1.0363	0.40145	1.0099	1.5777	-0.093791	1.2817	1.0349	0.5298	-0.096839	-0.34521	-0.4567	-0.52817	0.41421	-0.62062	0.46363	0.45765	1.4305	0.046002	1.5912	-0.1589	-0.44957	0.23669	1.8843	0.48341	-1.588	0.83787	-0.71484
-7.8829	-8.2249	-7.9432	-7.314	-6.2584	-6.9754	-6.8266	-8.5009	-6.9456	-7.0262	-8.6204	-7.4772	-6.9729	-7.1364	-7.4136	-7.2247	-9.9362	-7.6156	-7.0955	-7.9137	-7.5602	-7.1614	-6.2473	-8.1817	-7.6229	-8.3255	-8.2821	-7.3024	-6.9857	-7.1344	-7.9668	-7.1482	-8.5652	-8.2376	-7.1463	-7.938	-8.4025	-6.0638	-10.652	-8.2929	-8.4155	-8.1507	-6.3813	-8.2014	-7.458	-6.2388	-8.9409	-6.898	-7.9323	-5.8451
-4.8105	-5.5925	-4.0874	-6.0966	-5.1139	-4.6597	-4.4062	-3.7119	-6.182	-6.0102	-4.1741	-4.5083	-5.3271	-4.1911	-5.7086	-6.3845	-4.9936	-4.5184	-4.3087	-3.7713	-5.6294	-5.6778	-4.4958	-4.0903	-3.9819	-4.8585	-6.6472	-3.5951	-4.6233	-3.2291	-4.7313	-6.2355	-6.1772	-4.5209	-3.9756	-5.7075	-4.1076	-4.5043	-4.2336	-6.8465	-5.3904	-5.456	-3.9634	-3.2015	-5.3207	-6.1853	-5.2322	-5.4662	-3.9834	-2.866
-12.447	-11.434	-13.071	-12.52	-13.71	-12.952	-11.421	-13.65	-12.622	-12.881	-13.866	-12.555	-10.325	-10.597	-14.273	-14.23	-13.662	-12.937	-13.922	-12.872	-12.058	-12.585	-12.175	-11.989	-14.643	-11.534	-13.18	-12.964	-14.269	-12.677	-13.068	-12.918	-12.452	-12.242	-12.183	-12.341	-11.722	-14.131	-13.405	-13.062	-13.498	-10.143	-14.333	-11.321	-13.634	-13.498	-13.299	-12.419	-13.242	-13.136
-0.58142	-0.31366	-0.18163	0.03258	-0.8643	-0.12514	0.52746	0.098496	0.21355	0.97781	-0.12095	-1.2299	1.1959	1.0349	0.89775	-0.5134	1.5138	-0.40489	-0.084731	0.29934	-0.4952	-0.3411	0.087036	-1.2563	-0.62126	0.026366	1.1079	-1.6114	1.0777	-0.010546	0.32429	-0.13082	1.0555	-1.3105	-0.87925	-2.0387	-0.11087	-0.42859	0.4939	-1.7248	-0.44018	0.61795	-0.54075	-1.1077	-1.2914	0.41792	0.74288	1.5765	-0.66423	-0.41644
-9.601	-10.469	-9.4658	-9.5334	-9.4722	-9.7898	-8.4858	-7.8953	-9.737	-9.723	-8.9024	-9.7898	-9.6395	-9.2231	-9.3292	-8.3699	-9.3563	-8.803	-11.703	-8.7635	-8.6415	-7.0833	-9.2283	-7.8396	-8.6313	-7.3856	-8.2022	-11.566	-8.5473	-9.0639	-9.0262	-10.843	-7.6863	-8.2488	-9.5697	-9.3002	-8.7403	-7.6577	-9.5612	-8.4826	-8.9703	-9.1293	-9.0316	-7.3884	-9.294	-9.8573	-10.558	-8.9952	-9.0201	-9.1387
-11.688	-11.705	-11.562	-10.561	-12.536	-12.002	-11.62	-12.171	-10.906	-11.297	-12.406	-12.842	-11.839	-10.828	-10.562	-10.381	-12.286	-12.652	-12.392	-12.548	-13.65	-11.292	-11.58	-9.1573	-12.749	-12.402	-12.712	-12.159	-11.973	-12.681	-11.147	-12.133	-12.649	-12.757	-13.805	-10.359	-10.418	-10.978	-10.67	-10.818	-11.408	-11.909	-13.141	-11.328	-13.682	-12.231	-11.544	-10.925	-11.292	-11.854
-7.4015	-8.5687	-9.009	-8.9511	-10.503	-9.9649	-8.9523	-10.862	-8.6127	-9.5816	-10.631	-10.393	-10.174	-8.4927	-10.303	-9.2461	-7.9022	-10.283	-9.412	-11.113	-7.3769	-7.8894	-10.236	-8.4052	-8.1143	-9.8775	-9.5678	-9.4231	-9.7168	-10.673	-8.7408	-9.6913	-8.8931	-8.8839	-8.6536	-10.016	-9.7881	-10.619	-9.8833	-10.636	-8.5117	-9.5447	-7.359	-9.6773	-8.627	-9.0312	-8.8889	-11.424	-9.8631	-9.9494
-3.5321	-2.8899	-2.6355	-1.4287	-2.0176	-1.5805	-2.8466	-3.041	-2.1791	-0.78022	-2.113	-3.5967	-2.7417	-2.6057	-3.1637	-1.8131	-2.2413	-2.5639	-2.4052	-4.0333	-2.4004	-2.9418	-2.3756	-2.137	-3.5988	-1.2263	-1.1734	-1.7034	-3.4121	-3.7258	-0.87972	-1.7733	-2.4447	-2.0573	-2.9967	-2.725	-2.7516	-1.5939	-4.3007	-2.2182	-2.213	-2.701	-2.953	-3.8716	-3.1678	-2.253	-2.7043	-2.3515	-1.6422	-2.7296
-8.1275	-12.109	-10.385	-11.892	-11.118	-10.206	-11.436	-12.143	-9.7154	-10.934	-9.65	-10.689	-11.111	-10.282	-12.627	-10.416	-12.223	-11.357	-11.706	-12.8	-10.224	-10.342	-9.3744	-12.104	-11.837	-10.777	-9.8644	-11.094	-9.4947	-10.814	-9.542	-11.028	-11.892	-10.38	-11.541	-11.091	-9.3492	-11.075	-10.907	-11.615	-10.511	-11.607	-10.861	-10.884	-12.136	-10.265	-9.4044	-9.4996	-11.2	-11.114
-1.5213	-1.0305	-0.68152	-1.0243	-1.471	-0.35832	-0.62546	-0.99789	-2.032	-0.66506	0.31545	-2.69	-2.4048	-0.018556	0.41029	-1.0076	-0.1889	0.339	-0.95456	-0.81391	-1.7185	-1.6625	0.58331	-1.0539	-1.5942	-2.382	-0.68014	-0.78294	-0.40636	-1.8769	0.58059	0.26355	-1.222	-1.0844	-1.1443	-0.76764	-1.1385	-0.15862	-0.38247	-1.5517	-1.1682	-1.3791	0.53769	-2.7197	-0.63533	-0.483	-0.89268	-1.3812	-0.32042	-1.618
2.9849	1.5305	1.9581	1.7264	2.0909	1.7225	2.0561	3.6017	1.0046	2.0892	1.7414	0.8792	2.3971	1.9776	2.3912	1.7739	2.0078	3.2237	1.2335	1.8376	2.5199	2.6277	1.2812	2.9564	2.2311	2.5599	1.3408	2.2528	2.6006	2.0709	2.4254	3.5887	3.1917	3.9227	1.8515	2.9778	1.116	3.1054	1.6076	2.6562	2.9817	1.9977	2.7964	2.1334	2.3573	3.2362	1.2902	0.744	3.2021	0.90065
-2.425	-2.7014	-0.23137	-1.6933	0.060442	-1.4305	-1.4696	-0.28988	-1.375	-1.8783	-1.1267	-1.9294	-1.7702	-0.61098	-0.88464	-2.7061	-2.2181	-1.5086	-2.4838	-1.2011	-0.69063	-2.4391	-1.0863	-0.90351	-1.1778	-1.37	0.53148	-0.18177	-0.09137	-1.5958	-0.6425	-0.97646	-0.86475	0.11827	-1.553	-2.0127	-1.9845	-1.8947	-2.3166	-0.6352	0.11591	-1.8705	-2.3026	-0.75562	-1.4395	-0.54832	-1.2938	-1.4191	0.07192	-0.72935
-2.1907	-3.567	-3.4403	-4.79	-3.4147	-3.228	-2.1996	-4.9679	-3.1062	-4.2624	-4.2397	-4.0907	-4.7702	-3.9835	-3.522	-4.1718	-3.8408	-2.4258	-3.8445	-3.4376	-3.0453	-3.2652	-3.8607	-3.1656	-3.1847	-4.6058	-4.4962	-3.3363	-2.5201	-2.4818	-3.524	-2.3324	-3.6116	-2.832	-3.4702	-2.975	-4.285	-2.0187	-5.0272	-3.8597	-3.7923	-3.7866	-2.3324	-3.7466	-4.1824	-3.8874	-3.5253	-3.1081	-5.4868	-3.5483
-2.2564	-1.2865	-2.9551	-2.343	-1.896	-2.9896	-2.2401	-2.274	-0.84326	-2.2991	-1.1881	-2.4607	-2.1424	-2.1277	-0.85329	-2.0526	-1.5981	-1.7866	-2.8137	-1.2137	-0.86732	-1.9855	-4.3176	-0.96674	-1.375	-3.5491	-0.1258	-2.5515	-1.1769	-2.7494	-2.2477	-1.1152	-2.6308	-1.4381	-2.6854	-1.744	-1.5693	-3.0903	-1.554	-1.4317	-3.1427	-3.1209	-1.6268	-0.96721	-1.9576	-2.9407	-2.4288	-2.5795	-2.848	-1.8661
-2.5384	0.17519	-1.4715	-3.4764	-2.1003	-0.95621	-1.0763	-0.80865	-2.1492	-0.82306	-1.9324	-2.3108	-1.3302	-1.3238	-1.9853	0.15113	-1.2704	-3.2945	-2.4766	-1.0187	-2.3249	-3.3178	-2.3119	-0.18728	-0.28944	-0.83272	-0.74959	-0.47734	-2.4265	-0.88854	-2.9151	-2.8674	-2.681	-0.066722	-1.1379	-1.6207	-1.2745	-3.3671	-0.87416	-1.8573	-0.78859	-0.71211	-1.7023	-2.7977	-2.666	-2.8188	-0.79804	-0.50908	-2.0918	-0.45495
6.4424	6.7071	7.4577	8.4187	5.8967	5.2481	8.0086	6.7642	5.57	3.8333	7.9829	5.62	8.1414	5.3042	5.6392	5.8641	8.4114	6.4146	6.7316	6.6385	6.569	8.0296	7.2434	6.2602	5.7992	6.3561	5.5309	7.7047	6.0519	7.9754	7.5775	5.8044	7.1254	8.3992	8.1633	7.5902	7.6024	7.08	7.34	6.4816	8.1692	7.58	7.6259	7.843	6.9998	4.9175	5.4645	6.2489	7.7868	7.3427
7.6142	8.9008	8.2139	7.4204	7.6498	8.641	8.9817	8.7269	9.0172	9.2852	8.7432	10.549	7.1459	9.1618	7.6243	8.675	7.379	8.3609	8.4715	8.4785	8.2745	9.7942	8.1997	11.032	9.1444	8.974	7.1885	7.4402	7.8417	8.0003	8.8618	8.7607	8.4631	10.193	10.765	10.173	9.0123	8.7609	10.223	9.0021	7.5814	8.9331	9.1806	7.0472	9.5923	9.9618	9.548	9.5485	7.8902	7.8382
-12.842	-13.139	-13.019	-14.358	-14.157	-13.623	-13.111	-13.045	-14.587	-13.247	-12.465	-14.016	-13.765	-12.596	-13.44	-14.721	-13.003	-13.697	-12.251	-12.483	-13.147	-12.349	-13.75	-14.547	-14.119	-14.898	-14.084	-13.33	-11.38	-13.253	-13.641	-12.351	-13.772	-12.508	-12.393	-14.205	-12.466	-11.954	-11.844	-13.484	-13.783	-14.603	-14.24	-12.872	-14.377	-12.029	-14.024	-14.552	-12.125	-14.722
-2.523	-3.0325	-2.2762	-3.5757	-3.0606	-6.3402	-4.0597	-2.3328	-3.3789	-5.027	-2.9253	-5.3139	-5.0707	-4.5663	-3.2639	-3.1005	-3.3946	-3.1696	-3.8587	-3.358	-4.2643	-1.8265	-4.3333	-3.5661	-4.2784	-3.8793	-2.1064	-4.8331	-5.3368	-4.2236	-4.3477	-3.7672	-2.53	-5.486	-5.0624	-3.9645	-3.7682	-2.9307	-5.2036	-4.0073	-2.5428	-4.025	-2.6758	-4.4452	-4.2005	-4.7036	-4.2265	-3.219	-3.5825	-3.9315
-1.5829	-1.8172	-1.8506	-2.2067	-2.3472	-0.85523	-2.4295	-2.4465	-2.515	-3.2515	-2.517	-1.5306	-0.63643	-2.9003	-2.292	-1.4848	-1.7935	-0.55587	-2.4232	-1.1211	-1.7974	-2.2453	-0.55919	-1.5191	-1.7026	-0.43631	-2.3996	-2.4612	-1.3815	-2.2345	-1.0859	-2.3143	-1.341	-0.89246	-2.3063	-1.7021	-1.6383	-3.1086	-1.7618	-1.2176	-0.82954	-2.6418	-1.4941	-0.52267	-2.4569	-2.9411	-2.1274	-2.4323	-0.77021	-1.0001
-0.073082	-1.8175	-1.3636	-1.3245	-3.4527	-0.27828	-2.1044	-1.802	-1.3367	-1.6244	-1.6081	-1.7057	-0.63226	-2.2114	-1.5203	-0.94843	-1.34	-1.1351	-0.0063966	-1.48	0.13372	-0.72604	-0.54756	-1.4407	-1.6266	-0.74712	-1.0069	0.72513	-1.0836	-0.62242	-0.61504	-1.6218	-2.1998	-0.79934	-1.7986	-1.7809	-1.7113	-0.67601	-2.3249	-0.43658	-0.71611	-1.619	-1.609	-2.9049	-2.2796	-1.163	-2.4868	-1.5223	-1.7239	-0.24051
2.5593	4.2208	2.4228	2.4468	2.483	1.8005	3.5919	2.8808	3.187	3.7878	3.7706	3.2349	2.0313	2.6476	2.2221	3.4578	1.5417	3.1612	5.4187	2.0358	2.6199	2.9541	3.2373	3.302	3.3014	2.0414	3.3639	2.2039	1.9971	3.617	4.3966	2.5948	3.4266	2.2341	2.989	3.0929	4.0272	3.4551	3.4713	1.4111	1.6631	1.901	3.8391	1.2645	2.276	3.2172	4.442	3.758	4.3254	2.4
-3.2792	-2.8369	-2.7788	-1.164	-2.0931	-2.4833	-3.033	-4.8358	-3.8887	-3.6057	-1.5638	-2.5955	-4.3468	-3.411	-3.4816	-2.6375	-4.9075	-3.7771	-1.7122	-2.3321	-1.4642	-2.183	-3.8855	-3.2469	-2.7526	-4.0673	-3.8052	-3.4208	-3.2742	-3.4656	-2.1199	-1.9939	-3.0344	-2.3836	-4.9094	-2.7865	-3.5711	-1.7926	-3.0126	-3.0792	-3.3499	-3.0188	-2.7382	-2.2866	-2.9924	-4.1421	-2.7224	-2.9899	-3.9577	-2.3828
-2.5562	-1.1908	-1.2873	-4.016	-1.7562	-1.778	-3.3208	-2.2896	-2.6567	-2.5182	-0.99862	-4.4385	-2.4178	-4.8238	-2.6552	-2.6018	-2.2868	-3.2109	-3.0442	-2.6767	-3.139	-1.4261	-3.2053	-2.295	-3.4419	-1.845	-2.2526	-0.81415	-1.9839	-2.4772	-2.3748	-2.1208	-1.171	-3.0242	-4.0779	-1.7276	-2.3347	-3.1221	-2.6889	-2.3436	-0.43025	-1.3422	-2.8902	-3.223	-2.0048	-1.094	-0.81443	-2.2765	-1.6926	-1.0276
-2.8459	-4.4288	-3.3288	-4.7238	-3.0932	-4.2789	-3.4274	-3.6135	-3.031	-2.132	-2.7223	-3.6161	-2.2724	-2.561	-3.8213	-3.4809	-3.1961	-2.3866	-4.5792	-2.8671	-3.459	-2.2932	-1.9312	-3.7389	-3.5954	-1.8694	-3.3757	-3.7091	-3.7284	-4.7992	-3.356	-2.3697	-2.3496	-2.8406	-4.421	-3.3385	-2.8746	-1.3989	-3.5233	-3.6316	-3.6071	-2.0874	-3.6375	-2.6696	-2.6532	-4.5142	-2.8987	-4.2396	-3.9849	-2.9719
-4.6902	-2.6792	-3.4271	-2.486	-1.2903	-2.7822	-3.0163	-4.4728	-2.5349	-3.6805	-3.8038	-2.3189	-3.271	-4.2557	-1.9575	-3.2551	-5.4829	-2.575	-2.8921	-3.7787	-3.4115	-2.6746	-3.191	-3.3747	-3.3534	-4.8098	-2.1873	-1.4483	-2.6207	-2.9059	-2.8221	-2.9823	-1.7355	-3.2639	-4.8664	-3.9447	-3.1577	-4.5324	-4.208	-2.9092	-3.9475	-2.893	-3.6897	-3.4229	-2.4093	-3.7171	-1.7714	-2.5575	-2.2058	-2.178
-8.2367	-9.7507	-8.874	-10.74	-8.6392	-9.6013	-9.7264	-9.0781	-9.0924	-8.6643	-9.4359	-8.169	-10.095	-8.9022	-9.4517	-10.255	-9.44	-9.716	-9.7137	-9.4949	-10.328	-9.015	-9.993	-7.9822	-7.3694	-9.2406	-10.715	-10.289	-8.7445	-9.6237	-8.1641	-8.1637	-9.7116	-8.0049	-8.5202	-9.7897	-10.265	-8.5852	-10.222	-8.6908	-9.3485	-9.5182	-8.1256	-9.919	-8.6176	-9.4656	-9.4878	-8.5596	-8.3957	-10.934
2.1398	1.6737	2.6693	1.2789	1.595	2.6142	1.6394	1.1628	2.6378	3.0454	3.1738	1.2047	1.1226	1.0424	1.1226	3.2962	1.2045	0.70943	-0.022489	2.2178	2.5367	3.1259	1.3619	2.0951	0.5279	0.45646	3.1369	1.835	1.1144	2.2637	1.2301	0.62596	1.4283	0.69459	0.51733	1.9111	0.61297	2.2059	2.6382	1.1354	0.48649	2.7175	2.831	2.9172	-1.0288	3.3846	1.5022	1.8029	0.90855	0.55592
0.079163	0.40644	0.84112	1.7056	2.3655	-0.093634	1.4992	1.2776	0.68809	-1.1472	1.5239	0.98448	1.2151	0.12421	-1.1947	0.93455	1.1529	0.56049	-0.28044	-0.085894	-0.083059	0.24497	0.075473	0.64654	-0.097265	1.7702	-2.1422	1.6647	0.87591	1.2705	0.025097	-0.54844	-0.094974	1.2662	0.94538	-0.2633	1.1499	1.3721	1.5171	-0.20833	-0.42568	1.1483	0.14866	1.1872	-0.62189	1.1268	0.71676	1.6636	1.9308	0.85352
-8.3888	-9.832	-9.5289	-9.4266	-10.967	-9.6753	-10.244	-9.6479	-9.346	-10.518	-10.913	-9.8606	-10.909	-10.642	-9.1503	-10.576	-11.145	-10.605	-11.41	-8.6824	-7.7837	-8.4349	-11.095	-9.7253	-10.152	-10.732	-10.745	-10.327	-10.659	-9.2011	-11.237	-10.162	-9.9188	-9.9446	-9.5221	-11.062	-10.136	-9.7892	-10.096	-8.0977	-11.263	-10.519	-9.8121	-9.934	-10.33	-10.689	-9.7312	-11.518	-9.5757	-10.369
-6.03	-7.1847	-6.593	-7.4248	-7.1465	-6.2481	-6.3607	-6.1664	-6.5	-6.4241	-6.5396	-7.166	-5.6368	-6.4081	-5.8328	-8.7346	-6.7346	-5.5975	-7.9089	-6.8925	-5.7532	-6.5202	-4.3199	-7.9451	-6.4864	-7.4164	-6.5089	-7.1169	-8.1322	-5.7583	-6.9879	-5.2229	-5.8279	-6.609	-6.0736	-6.5695	-7.0115	-6.5438	-5.6102	-6.8092	-7.22	-6.6648	-6.6907	-4.6433	-5.3958	-6.8255	-5.9553	-5.26	-6.3874	-6.4339
-16.697	-14.771	-14.579	-16.228	-14.971	-14.825	-14.141	-14.182	-16.335	-15.092	-13.813	-14.072	-14.885	-14.045	-14.351	-13.921	-13.771	-14.354	-13.769	-15.072	-14.325	-13.162	-14.703	-14.995	-15.546	-14.036	-15.948	-14.009	-14.501	-14.261	-14.099	-13.94	-15.525	-16.387	-14.56	-14.116	-15.011	-14.106	-13.833	-13.635	-14.871	-14.391	-14.929	-13.005	-14.379	-14.183	-15.735	-14.037	-14.492	-14.516
4.5007	5.5606	6.8294	3.9199	5.521	5.2098	5.0241	6.6627	5.5481	5.6985	6.7883	6.4135	6.3797	6.6863	5.3116	5.3134	7.3055	4.7664	7.2999	5.28	5.9457	4.9414	5.6865	6.6908	5.2763	4.5092	4.5338	4.9875	7.5714	6.2348	4.9878	7.1398	4.5129	4.2177	5.8427	3.8722	5.5509	5.0988	5.1028	5.7217	5.5964	4.389	5.5996	6.5765	6.518	6.1429	4.7165	7.1119	6.9746	5.7965
-7.7825	-8.9901	-8.7809	-10.925	-9.0034	-7.9869	-10.018	-8.2319	-9.5877	-9.749	-7.9233	-7.7381	-7.8328	-7.9704	-7.9648	-7.4703	-10.296	-7.4126	-8.8103	-7.0059	-10.022	-9.1975	-9.6312	-9.1152	-8.4034	-7.85	-7.4052	-11.064	-7.9882	-8.3536	-7.3218	-8.3775	-9.869	-7.8636	-8.5027	-9.1179	-9.0742	-9.0372	-7.2547	-8.0462	-10.531	-7.9162	-8.6041	-10.226	-9.7924	-9.9519	-8.7884	-9.1677	-8.2735	-10.01
-9.6064	-8.9309	-9.5907	-9.7948	-9.557	-9.6855	-9.123	-7.8254	-10.231	-11.223	-9.9979	-7.9557	-9.2627	-10.357	-9.1183	-9.3495	-9.2951	-7.6027	-9.0543	-8.7615	-10.339	-9.5985	-7.8298	-7.9208	-10.719	-9.356	-8.9191	-8.345	-8.5499	-9.1756	-9.5305	-10.178	-10.711	-8.7432	-10.648	-9.0121	-9.064	-10.177	-10.21	-10.749	-9.6555	-9.3259	-10.925	-10.173	-9.9827	-9.5335	-10.424	-8.1558	-9.434	-8.1311
6.4761	6.2366	4.933	7.5126	6.4352	7.0204	6.6442	6.7083	6.8998	7.9674	5.9229	6.0589	4.8005	6.0208	6.477	7.3739	7.7063	6.0012	6.3941	6.6966	5.1027	7.17	5.8486	6.2875	6.7706	7.0137	6.7804	6.5773	7.163	6.5677	6.6121	6.1973	7.1128	6.1482	5.8012	5.9867	8.0311	7.3988	5.959	6.4086	5.9508	6.8827	8.1437	7.8656	8.1542	6.7021	7.5699	4.7598	5.8915	7.1517
-9.8553	-8.3837	-7.691	-8.7192	-8.9819	-9.355	-8.0373	-9.3881	-9.1249	-10.27	-8.6504	-8.4417	-8.7231	-7.5169	-7.0884	-7.7551	-8.698	-8.4326	-8.7854	-8.2297	-8.831	-9.3155	-9.583	-8.9189	-8.4825	-9.1925	-9.3963	-7.7174	-8.1077	-9.4242	-9.003	-8.4125	-9.6744	-9.4708	-8.7787	-9.0747	-9.722	-9.7067	-7.6972	-8.5266	-7.7009	-8.885	-8.2176	-10.166	-8.2377	-9.3741	-9.8439	-9.6659	-9.7797	-9.6014
10.837	9.7763	10.372	9.7954	10.815	8.3683	9.9878	9.4679	9.6975	9.7492	11.406	11.731	8.6982	10.397	9.5416	9.8774	10.466	8.6451	9.6423	9.2999	9.5897	9.2433	8.8649	10.015	9.0853	9.6729	10.55	10.363	8.5884	7.993	9.4216	9.6769	11.419	8.959	10.61	9.8611	9.0639	8.1607	11.176	8.3966	9.4845	9.3034	9.3889	10.076	8.9916	10.495	10.083	7.9004	9.4915	10.906
-1.9818	-2.2582	0.13524	-2.1458	-2.1792	-2.4421	-0.82288	-2.669	-1.2495	-1.0084	-0.3937	-0.80005	-1.8273	-1.3393	-1.7144	-2.2573	-0.29164	-0.33008	-1.3867	-1.3363	-3.3853	-2.6692	-1.5001	-1.4288	-1.554	-3.2278	-0.061728	-0.32182	-0.46217	0.3843	-1.8416	-1.5831	-2.3563	-3.1428	-1.9106	-2.4717	-0.062642	-0.66718	-1.6515	-0.036287	-1.0898	0.38694	-0.024935	0.66566	-1.0363	-2.4413	-0.92545	-1.3695	-2.1498	-1.7192
6.8319	6.6572	6.7577	5.7052	7.1674	6.4203	5.791	6.5218	7.1024	5.9966	6.8383	7.1682	6.9928	6.9066	5.2579	6.4145	7.2865	7.5171	6.5496	8.7412	4.9617	5.7426	5.182	7.777	7.4789	6.9925	7.2858	7.0323	6.3652	7.3237	6.3372	7.6706	7.1362	5.4497	5.0343	5.7632	7.3245	4.4513	6.1981	7.0877	6.2861	6.4361	6.3593	7.5773	6.9791	7.2469	7.7919	5.6287	6.5057	7.9668
-1.6314	-1.9227	-1.5728	-1.7447	-1.7048	-1.6639	-1.8943	-0.65006	-0.73253	-0.88733	-0.40571	-1.3268	-1.3023	-1.0966	-1.1997	-2.2635	0.40735	-1.7348	-1.9294	-1.3625	-0.96516	-0.66135	-0.64768	-1.2749	-2.1131	-1.1189	-0.64958	-0.71815	-1.2326	-0.69505	-1.294	-1.7293	-2.9335	-1.1534	-1.5091	-0.33606	-2.0389	-1.1809	-0.55144	0.18222	-2.3101	-1.3578	-1.9189	-0.49626	-1.4265	-2.4063	-1.8583	-1.7353	-0.50246	-2.0606
-0.86084	-2.7783	-0.59116	-1.5943	-2.8133	-0.36085	0.087017	-2.9308	-2.2599	-1.5112	-2.7878	-1.0444	-2.0322	-2.9287	-0.25326	-2.4263	-1.1246	0.13786	-1.6241	-1.9673	-0.45426	-2.1271	-1.8525	-2.112	-1.5854	-1.2112	-2.036	-1.3115	-2.7679	-1.4971	-1.2213	-0.18483	-2.9009	-0.99597	-0.45245	-1.1121	-1.6824	-1.7467	-0.54337	-1.453	-2.3584	-1.1324	-1.8583	-1.1674	-1.781	-2.5522	-2.2244	-0.61503	-2.1824	-0.94985
-0.7444	-2.1896	-0.55963	-1.8627	-1.1659	-2.2425	-1.1256	-0.99144	-0.32037	-1.2073	-0.22447	-0.9867	-2.7304	-1.6039	-2.3629	-1.4451	0.5755	-1.3382	-0.16548	-1.0544	0.9977	-2.3666	0.79776	-1.1097	0.13804	-3.0729	-2.6913	-1.2619	-2.2723	-0.93871	-2.1779	-0.087139	0.086135	-1.9365	-0.63585	-0.27956	-1.3688	-1.4784	-1.7725	-0.2403	-1.5456	-2.01	-0.67902	-1.2896	-0.21124	-1.743	-1.2777	-0.8454	-1.0389	-2.3961
-12.951	-11.969	-12.711	-10.854	-12.377	-12.965	-13.397	-12.683	-13.651	-12.267	-12.826	-13.026	-12.963	-12.699	-13.064	-12.536	-12.341	-13.116	-13.302	-12.692	-13.039	-14.202	-12.359	-13.084	-13.292	-14.741	-13.715	-12.289	-11.78	-14.07	-12.223	-12.541	-12.504	-12.568	-11.981	-12.629	-11.1	-13.996	-13.246	-11.655	-13.415	-13.273	-11.586	-11.92	-12.35	-12.648	-13.492	-12.681	-12.223	-11.193
-1.8694	-2.1826	-1.2527	-1.2108	-0.56271	-1.6859	-1.9698	-1.7645	-1.3491	-1.556	-2.1575	-0.3005	-2.3647	-2.5	-1.396	-0.84571	-2.9712	-1.0897	-2.6129	-0.36556	-0.67125	-0.92624	-2.526	-0.80405	-1.2526	-0.68068	-3.0062	-3.6024	-2.2172	-2.3981	-2.7875	-2.5995	0.91232	-1.732	-2.1765	-3.0294	-2.5785	-2.2185	-0.7548	-2.346	-0.70979	-1.2311	-2.9949	-2.3887	-1.8862	-3.355	-1.8429	0.022948	-0.44443	-0.72819
-11.008	-10.774	-11.23	-9.6998	-10.944	-11.458	-11.4	-11.302	-9.947	-11.667	-10.239	-10.918	-9.9356	-9.5879	-10.941	-12.766	-12.637	-11.349	-11.31	-11.956	-10.631	-10.214	-10.183	-11.059	-10.774	-11.728	-10.102	-11.799	-10.091	-10.984	-12.211	-10.494	-11.27	-11.405	-11.424	-10.578	-11.313	-10.582	-11.291	-10.103	-9.7853	-10.064	-10.267	-10.437	-10.63	-9.728	-11.453	-12.916	-10.911	-10.347
8.8348	9.1851	10.786	8.7791	10.729	10.269	11.001	10.417	8.757	10.174	9.5683	10.452	9.8712	10.429	10.648	10.161	8.4684	10.951	8.1667	9.755	9.2668	10.238	9.3513	9.764	10.959	9.7044	9.5719	9.8383	9.9018	10.988	9.7912	9.964	11.076	10.864	9.6639	9.9515	11.493	8.7593	9.9116	10.182	9.0061	8.7368	10.475	11.714	8.4649	9.5457	7.9603	9.9936	10.045	9.3598
-0.39588	-1.4522	-0.71378	-1.746	-0.64893	-0.90989	-1.3678	-0.34524	-0.86845	-0.10315	-2.1193	-3.0058	-1.5566	-1.3892	-1.612	-0.0090996	-1.5407	-2.0077	0.66705	0.029332	-1.0206	-2.4836	-0.61364	-1.8127	-1.9333	-2.1754	-1.122	-2.0948	-1.1907	-1.6354	-1.8943	-2.35	0.88097	-1.7629	-1.1951	-1.5183	-0.97544	-1.6685	-1.3231	-0.62599	0.4044	-2.592	-1.6783	-0.7667	-2.133	-0.72506	-0.0071184	-2.0812	0.29189	-1.8456
-0.52573	-0.21899	-0.70822	2.0523	2.3355	1.3174	-0.15061	2.1717	2.002	1.2516	0.12343	0.065621	1.285	0.21662	0.76551	1.3373	1.3636	-0.77473	1.1114	1.767	1.374	1.6921	2.2266	0.85209	2.7242	1.9425	-0.33602	0.93025	1.0287	1.8988	1.7237	-0.5189	-0.30831	2.5329	-0.064659	-0.20169	0.78853	0.22621	1.8094	1.2477	1.4104	-0.41189	-0.31226	0.35076	2.226	0.78723	0.30168	0.51244	1.7347	1.6973
-21.543	-21.903	-24.079	-22.288	-21.166	-20.59	-23.371	-21.491	-21.032	-22.139	-22.218	-22.034	-21.739	-21.415	-21.277	-23.4	-21.494	-22.727	-22.58	-22.735	-23.271	-22.012	-20.738	-22.742	-22.78	-21.811	-22.074	-22.258	-22.77	-22.229	-21.689	-21.196	-22.625	-22.685	-20.913	-22.736	-22.415	-23.787	-22.116	-24.118	-21.36	-23.25	-22.923	-21.872	-21.518	-22.016	-21.666	-23.479	-21.006	-22.183
-10.083	-12.503	-10.551	-10.176	-10.415	-11.19	-10.817	-12.095	-11.021	-8.2448	-11.634	-10.469	-9.2544	-10.579	-10.407	-10.693	-11.1	-9.8047	-10.253	-10.74	-11.085	-10.52	-11.541	-10.61	-10.298	-11.502	-12.155	-10.837	-10.758	-10.786	-11.768	-10.603	-12.815	-10.286	-11.118	-12.011	-11.166	-10.716	-11.464	-11.378	-10.181	-10.933	-10.867	-10.244	-10.87	-10.019	-12.423	-11.986	-11.584	-11.744
7.7716	8.019	8.7166	10.233	7.4581	8.9538	9.6106	9.4679	9.3589	7.0077	8.0187	8.1573	8.5645	8.6425	9.9249	9.4992	8.8005	8.3142	9.2499	7.9175	8.6144	8.4864	8.4372	9.161	8.7161	9.0475	9.2574	7.2679	9.2332	9.3992	8.507	9.4029	10.07	8.1519	6.7162	8.7191	9.4438	7.8733	8.68	7.9035	8.2967	9.1321	8.96	9.5833	8.7965	7.2216	9.5892	8.0308	8.1625	10.206
-14.61	-14.656	-15.701	-15.583	-13.469	-15.645	-14.749	-13.551	-13.951	-14.302	-15.918	-16.004	-14.879	-13.972	-15.806	-15.892	-13.583	-15.474	-13.722	-14.191	-15.146	-17.706	-14.798	-15.281	-13.585	-14.607	-14.977	-14.565	-13.959	-16.341	-13.51	-15.256	-14.045	-14.286	-14.356	-14.747	-13.796	-14.405	-15.599	-16.293	-14.601	-15.485	-15.623	-14.362	-12.855	-13.025	-15.269	-14.827	-15.83	-15.356
-1.8269	-4.0015	-4.1824	-4.0912	-4.3164	-2.776	-3.3226	-5.491	-5.8463	-2.5521	-5.0662	-3.8179	-4.3505	-2.7486	-3.4051	-4.5493	-4.2318	-3.2224	-3.9305	-3.0169	-2.6323	-3.0774	-3.095	-4.0608	-3.3726	-3.371	-3.7606	-2.5312	-2.2204	-2.4869	-3.0689	-3.5563	-3.0298	-3.4117	-0.70673	-2.0101	-2.2564	-2.886	-1.8098	-3.7999	-2.3662	-5.1472	-3.2866	-2.1804	-3.0249	-3.6158	-2.8423	-1.1088	-2.9482	-3.0875
6.1804	7.1601	7.863	9.1155	9.6815	8.4013	9.6735	7.7254	7.3603	9.6045	9.1488	6.7609	8.3292	7.4992	7.1421	7.1709	8.3263	8.0619	8.6821	8.6981	7.5802	8.9072	7.2301	8.7374	8.5902	8.6879	7.046	8.4964	7.2014	6.7844	6.4836	6.6831	8.5842	8.6162	9.4921	8.5958	8.9177	6.5558	8.4664	7.5043	6.7962	9.0094	7.3986	8.8742	8.3308	7.5308	7.9412	6.9389	7.8296	7.0188
-10.139	-11.426	-12.027	-12.086	-12.454	-10.773	-11.764	-12.754	-11.591	-12.326	-10.556	-11.058	-10.629	-12.906	-11.919	-12.435	-13.161	-12.173	-11.768	-10.844	-11.339	-11.557	-11.566	-12.221	-11.915	-11.349	-11.298	-12.658	-11.79	-12.947	-11.418	-9.8571	-12.494	-12.269	-11.106	-11.595	-12.917	-11.233	-12.663	-13.133	-13.079	-12.095	-11.01	-11.717	-12.25	-13.382	-10.068	-11.268	-11.539	-12.334
4.1488	3.9477	5.0518	5.1937	4.7056	4.218	3.5042	3.6762	5.081	2.685	5.2727	3.9031	4.0813	3.5028	6.1387	2.9359	4.7422	3.6301	4.9347	3.3104	5.8608	4.2773	4.4601	3.7956	2.3036	4.5644	4.0564	4.2652	2.9671	3.7532	3.196	3.597	5.007	4.0866	6.8148	3.5775	4.7719	3.0469	5.6165	4.6867	3.6634	6.3741	5.3485	5.3349	4.1444	2.2883	3.6047	4.8981	4.9085	3.6835
-3.7299	-2.2515	-2.6827	-4.5878	-3.3036	-2.055	-2.2577	-2.5645	-3.5112	-2.4093	-4.4693	-1.3079	-1.5158	-3.018	-3.5359	-2.8905	-3.9226	-3.947	-3.9061	-3.9344	-2.5943	-2.4965	-2.3783	-1.8491	-1.056	-2.2214	-2.4427	-2.3295	-1.7451	-1.4293	-1.917	-2.3802	-1.2726	-1.4082	-3.6424	-3.1283	-4.3405	-3.6664	-1.5305	-3.1644	-2.6853	-2.5825	-2.3131	-2.6918	-2.1601	-3.2821	-2.4656	-3.8801	-2.4138	-1.4748
-22.278	-22.439	-20.955	-21.572	-21.513	-20.366	-21.972	-22.72	-22.144	-22.265	-23.607	-19.846	-20.643	-21.423	-21.635	-23.26	-22.229	-21.185	-21.086	-22.479	-21.604	-21.581	-23.322	-21.683	-22.879	-22.914	-23.542	-20.696	-21.417	-22.933	-23.47	-23.427	-21.574	-22.162	-20.844	-21.295	-21.424	-22.125	-22.398	-21.904	-22.635	-22.234	-22.024	-22.232	-23.672	-21.373	-22.109	-21.808	-23.426	-23.125
-7.969	-9.2381	-10.633	-11.123	-9.6443	-8.2655	-10.175	-9.8087	-9.2942	-8.8239	-9.0029	-9.8074	-9.3588	-8.8839	-9.0005	-9.7674	-8.407	-9.1484	-11.017	-9.2984	-9.1678	-9.1978	-9.397	-8.6047	-8.9993	-9.4724	-8.8258	-9.241	-10.037	-8.8186	-10.044	-11.372	-8.2009	-10.419	-8.5053	-8.051	-9.6644	-9.8963	-9.2645	-8.0506	-9.6602	-9.6576	-10.917	-8.8386	-9.6242	-9.5778	-9.581	-9.4792	-8.5458	-10.084
2.5551	0.47977	1.912	1.7923	2.0274	0.64085	2.7168	1.1073	0.29082	1.0409	1.6592	2.2372	1.929	3.5054	1.5374	0.64123	0.69737	1.3474	1.4715	3.1916	2.0171	1.8056	1.4945	2.877	0.91409	0.81028	1.2033	1.3372	1.2333	0.11299	1.9426	0.13951	1.6404	1.9564	1.3665	2.7374	2.2387	1.7915	1.7761	1.8601	1.6918	-1.2572	-0.64597	2.3819	1.4612	2.3592	0.77555	1.1827	1.0489	0.67812
-4.8693	-5.0358	-5.9787	-5.8904	-4.7939	-5.5754	-4.6569	-6.2311	-5.1365	-6.5305	-4.9147	-5.9256	-5.5647	-4.9551	-4.7786	-5.6036	-5.103	-4.9065	-6.4297	-4.6365	-4.7112	-4.9353	-5.2132	-6.0236	-5.9173	-6.322	-6.0485	-4.9394	-6.4041	-6.4642	-5.98	-6.046	-4.4322	-4.8543	-5.5348	-4.8807	-6.5038	-5.4355	-4.8993	-6.3331	-5.5772	-5.9065	-5.5625	-5.8865	-4.5212	-4.9059	-5.2364	-5.092	-4.5215	-4.5322
0.28322	2.6233	2.6291	1.8986	1.9945	1.8904	1.1908	1.6086	2.5315	1.2075	2.3575	0.75276	2.1687	2.1241	1.8386	1.6054	1.3374	2.1631	0.83477	1.415	2.5753	0.42678	0.49678	1.3285	2.6016	2.4363	0.29489	1.391	0.19786	2.087	1.5941	2.6583	2.4274	2.1466	1.2992	1.8916	0.58125	1.9969	1.7042	1.5259	1.0873	0.34193	2.0418	1.9427	1.7097	1.0283	1.0981	2.1952	1.9837	1.6415
0.52611	2.0573	2.0485	3.7349	0.14492	0.74814	0.45082	2.7754	2.1097	2.3916	2.5149	1.5614	2.2709	0.91571	1.857	2.4471	1.2218	3.2912	0.70405	1.3973	1.8425	2.4594	1.1171	0.77865	0.93867	0.078578	1.8623	2.7913	2.4985	1.1752	0.98338	0.65354	0.089017	0.45647	3.1428	0.73494	1.6309	0.3453	1.7608	1.1293	-0.55121	1.8124	1.2513	0.59592	1.861	1.2339	1.2526	3.6423	1.2486	1.5152
-3.5959	-3.6799	-2.9028	-4.2651	-3.0536	-3.3732	-5.8352	-2.9576	-3.1499	-2.1887	-3.2088	-1.8982	-3.6006	-3.4104	-2.9458	-4.466	-3.0961	-3.7966	-2.1694	-3.3253	-4.1435	-2.8463	-2.9901	-3.6966	-3.6031	-1.856	-3.137	-2.8094	-4.756	-5.3545	-3.4453	-3.9716	-5.0674	-4.0489	-3.5502	-2.0485	-2.2016	-3.5515	-3.7403	-2.7786	-4.7365	-2.1153	-2.2794	-2.4398	-2.2428	-4.5077	-3.6955	-4.3149	-3.8428	-3.6494
-12.329	-12.599	-13.582	-13.46	-12.493	-12.986	-12.447	-12.534	-13.339	-11.596	-12.823	-13.148	-12.943	-12.408	-13.559	-12.62	-14.633	-13.28	-13.539	-13.048	-11.697	-13.426	-12.148	-12.699	-12.374	-14.346	-12.781	-12.156	-14.004	-12.321	-13.815	-13.693	-13.512	-12.76	-12.4	-12.435	-13.751	-11.807	-12.072	-13.438	-12.377	-12.547	-12.495	-13.232	-13.244	-12.723	-11.968	-13.423	-13.114	-13.21
8.2798	6.9125	8.6512	8.6969	8.0381	9.0496	7.4339	7.5094	10.417	7.3815	7.7425	6.7431	7.2716	7.3328	8.7265	7.0266	7.2471	7.5434	6.9628	8.2474	8.5798	8.8673	8.4781	8.3017	7.7224	7.6082	7.2686	7.1211	9.482	8.02	8.8378	8.5336	8.3396	7.2986	7.5606	8.2685	6.8653	7.7056	8.576	6.694	8.9976	7.932	6.7551	6.9574	7.197	9.0212	8.9039	7.894	8.5503	10.092
-10.898	-10.074	-9.6407	-10.721	-9.0042	-9.8926	-10.1	-10.219	-9.8934	-7.5661	-9.5742	-7.9949	-9.05	-8.4665	-10.578	-9.4249	-8.9417	-9.8322	-8.4373	-7.6953	-9.6878	-9.2459	-9.5576	-8.0844	-9.0304	-11.251	-10.911	-9.2989	-10.186	-9.1983	-10.744	-9.0902	-10.137	-8.6376	-8.4699	-9.7577	-8.9589	-9.1111	-7.8372	-9.1321	-9.6944	-9.6333	-9.3745	-9.3365	-9.569	-9.5624	-9.4796	-6.6681	-10.724	-8.8521
4.457	4.8325	3.8556	5.4249	4.868	3.5006	3.8445	5.8395	6.0071	5.4029	4.7432	5.5001	5.2789	5.161	5.2082	3.9668	5.4334	4.7726	5.0597	4.3609	4.7187	4.4646	4.7245	3.847	3.9044	6.261	3.0449	3.6793	4.3366	4.0668	4.857	5.3906	3.3099	3.879	5.0476	3.7692	3.26	5.6297	4.2626	3.1433	4.3343	4.462	4.1321	3.5473	5.2534	5.2168	4.6872	6.0633	3.5556	5.5832
-0.11523	-0.74808	-1.6605	0.44935	-1.329	-1.5858	-1.6243	-0.27226	-0.57342	0.021188	-0.29999	-1.4705	-0.49943	-0.40329	-0.5353	-1.6824	-0.67973	-0.9849	-0.30617	-1.4485	-0.50778	-0.8123	-1.3792	-1.3905	-1.3105	-0.27643	-0.79726	-0.4899	-1.9797	-0.037537	-1.2223	-1.3169	-0.85718	-1.3382	-0.93778	0.36049	-2.1275	-0.14314	0.17035	-0.87025	-1.1248	-1.5995	-2.7923	-0.70275	-0.71178	-0.66354	-1.8562	-0.6125	-1.6782	0.50556
-3.1304	-4.061	-3.4131	-4.5338	-2.9492	-3.5753	-3.1269	-3.1027	-3.7549	-4.15	-4.7954	-3.8252	-3.5941	-2.3124	-3.5548	-3.6793	-3.6512	-2.9889	-3.7382	-4.4624	-3.6172	-2.8127	-3.8163	-2.7163	-3.1999	-3.4937	-3.4528	-3.3864	-3.5792	-3.9661	-3.1462	-3.9456	-2.6371	-4.7164	-3.4711	-3.7459	-3.5556	-3.0921	-3.3519	-4.1506	-2.8891	-3.1059	-3.6757	-3.0599	-2.0583	-4.8986	-3.6963	-4.8088	-4.8597	-2.7959
-9.9109	-9.9628	-8.8637	-8.714	-9.9717	-6.5984	-8.0043	-7.4476	-9.7049	-8.1577	-8.4813	-7.6322	-7.5059	-8.7072	-8.5576	-8.7419	-9.4601	-8.7543	-8.7614	-8.7692	-9.3016	-9.1147	-10.436	-8.9302	-9.0454	-9.8425	-8.9689	-8.5143	-7.8394	-9.4922	-9.9872	-8.5617	-9.2054	-10.801	-8.0705	-9.6528	-8.0141	-9.3519	-8.9368	-10.066	-8.4853	-9.5159	-8.3921	-8.5996	-8.6785	-9.3398	-10.22	-9.5168	-10.89	-8.396
-15.435	-14.429	-14.017	-14.674	-13.532	-15.082	-14.355	-14.829	-14.439	-14.221	-14.239	-15.071	-13.551	-14.88	-16.116	-14.833	-14.361	-12.444	-14.978	-14.916	-15.428	-15.938	-14.841	-14.163	-14.902	-14.633	-14.518	-15.296	-13.796	-14.282	-14.326	-13.984	-14.497	-13.596	-13.828	-14.05	-15.014	-12.895	-15.432	-13.675	-15.85	-15.129	-15.074	-16.113	-13.621	-14.845	-14.743	-14.178	-16.446	-14.608
0.21616	0.5946	2.3136	1.3599	0.16224	0.92311	-0.53258	-2.5706	1.4547	-0.77762	1.2724	0.35758	-0.18053	0.45687	1.533	0.93146	0.010593	0.97808	1.1661	-1.7089	-0.069588	0.63179	0.21593	0.17378	0.8982	-0.56349	2.3286	0.28774	1.7293	0.59119	-0.57606	1.1362	2.3667	0.21208	0.34101	2.6183	-0.1113	1.734	-0.46875	-0.90681	-0.77981	-0.40097	1.454	0.18077	2.0165	-0.25349	-0.42843	1.166	0.41502	0.20833
-12.264	-10.329	-11.413	-9.8504	-10.318	-11.791	-11.951	-8.8534	-12.75	-11.372	-11.326	-11.458	-11.073	-9.7324	-11.618	-10.749	-11.338	-11.769	-10.023	-11.959	-10.314	-10.971	-11.628	-11.348	-13.735	-11.714	-10.764	-11.074	-8.148	-11.336	-10.552	-10.356	-10.721	-10.894	-9.9994	-10.476	-10.522	-11.568	-12.102	-9.039	-12.496	-12.168	-11.197	-11.239	-11.863	-10.628	-10.707	-10.981	-10.735	-10.47
-0.18203	-0.74005	0.76451	-1.135	0.96996	-0.084894	-0.68712	0.7518	1.0952	-0.9223	-0.10957	-0.40772	-0.4541	-0.37456	-1.9274	0.13877	-0.49259	-0.12188	0.8074	-0.13955	0.26046	-1.2207	0.25231	-0.057297	-0.32714	-1.5308	-0.51856	0.21125	0.56852	-0.70448	-0.54096	2.2855	-0.868	0.22187	1.697	-0.049238	1.0651	-1.0782	0.56737	1.8295	1.3567	-0.8548	-0.059757	-0.80205	1.954	-1.5698	0.56911	-0.10795	-0.26445	0.87379
3.86	4.7707	4.8049	3.3445	5.0969	3.0279	5.6314	3.683	5.022	4.8226	4.3539	3.6276	4.5112	3.0983	4.1112	1.9257	3.1681	5.9224	4.4344	5.1591	5.1126	3.719	6.4603	3.7248	4.3064	4.8022	3.1169	2.4193	4.8835	3.2543	4.9839	4.5602	3.9078	5.1991	3.7989	2.9869	5.11	5.3488	4.0734	3.9186	4.7294	4.2207	3.2869	3.4125	4.1097	4.2586	5.2889	2.5356	5.1047	5.3718
7.4788	6.516	5.7508	7.6414	6.325	7.8526	6.8873	6.0836	6.3805	6.8828	6.8519	6.9106	6.5838	5.4238	6.9888	6.6371	6.576	6.9716	7.0779	4.9378	6.3309	7.816	6.7736	7.43	7.2587	6.4243	7.7646	4.3819	6.1349	5.9746	6.7602	6.2843	5.8748	7.492	5.1852	6.3999	7.0501	7.5756	7.0417	6.3256	7.4277	6.2446	6.0416	6.79	8.268	7.1142	6.6753	7.4884	7.4273	5.997
-20.019	-22.418	-22.656	-23.38	-22.487	-21.715	-21.79	-22.073	-22.187	-22.151	-23.152	-23.757	-22.191	-22.287	-21.995	-21.526	-22.245	-21.926	-22.069	-21.746	-22.09	-21.539	-23.279	-21.767	-22.374	-21.326	-21.145	-22.939	-20.835	-21.752	-22.549	-22.668	-21.691	-23.301	-22.221	-22.84	-22.475	-22.06	-22.028	-22.155	-21.117	-22.899	-23.948	-20.993	-21.75	-22.287	-21.759	-22.73	-21.588	-22.475
8.2309	9.0428	9.3904	8.2043	7.6603	10.032	7.7385	8.7203	9.2638	7.2409	8.5387	9.2698	10.144	9.5867	7.641	7.8069	9.0696	9.2807	9.8769	7.7758	8.6497	9.6833	6.4528	8.5683	7.9092	7.499	8.7492	9.1476	8.9098	8.6377	8.4374	9.173	9.0145	8.4327	6.6859	10.238	8.6576	8.4263	9.4306	8.4998	7.9045	9.5232	8.1909	7.7711	7.1933	9.2858	7.77	10.552	7.0365	7.2218
5.9368	4.8557	4.7851	6.397	6.9957	7.127	4.8523	4.9025	4.9688	5.7103	5.9961	5.61	5.5361	4.8419	5.7687	6.0302	6.0153	5.6197	5.7772	6.4132	4.6633	5.9962	6.0038	6.2876	5.4127	4.8672	6.6219	5.3538	5.3151	6.0461	4.6281	6.3223	4.5011	4.9392	6.2094	4.3694	4.691	5.4493	6.6724	5.4878	4.6897	5.8473	5.7906	6.9906	5.6188	6.8932	5.2086	4.854	4.9311	5.0173
-1.3588	0.29529	-1.9572	-1.2335	-0.91009	0.83075	-0.59357	-1.0182	-2.4343	0.92216	-1.0593	-0.18597	0.58502	-0.28662	0.10507	-0.373	0.35678	0.42223	-1.1767	-1.5163	-1.3981	-0.87502	-1.7715	-0.61473	-0.46328	0.062764	-2.4389	-0.10087	-1.4738	-0.21745	-0.098856	-1.4415	-0.28721	-1.2732	-1.3496	0.70963	-0.35008	-0.9018	-0.66128	-1.1394	-1.8465	-0.48372	-0.79245	-0.98292	-1.4848	-0.89554	-0.11412	-0.0051033	0.44444	0.24418
-12.867	-12.766	-13.223	-11.85	-13.262	-13.737	-13.042	-12.896	-13.803	-13.208	-12.818	-12.852	-13.349	-13.421	-13.512	-11.524	-14.229	-11.411	-11.95	-13.39	-13.9	-13.926	-12.704	-12.936	-12.705	-12.382	-14.007	-12.151	-11.916	-14.085	-11.841	-13.497	-12.983	-12.682	-13.422	-14.386	-13.376	-13.07	-12.138	-13.607	-13.739	-11.309	-11.785	-13.471	-13.04	-14.184	-13.31	-12.039	-12.065	-13.85
7.499	8.4431	8.4802	8.9293	8.7137	7.7701	7.9688	9.6851	8.9758	9.0842	8.0795	9.6758	9.3193	9.1839	9.627	9.0727	7.8749	8.7597	6.6516	9.3024	8.6154	8.439	7.6832	9.6631	9.3256	8.5882	8.5002	7.718	9.8247	9.6382	8.1661	8.2974	9.3502	8.567	7.9601	8.3194	8.434	8.0613	8.3905	8.2797	7.9169	8.2037	6.505	8.4362	7.2108	7.712	7.0649	8.9514	7.2559	6.7072
1.1634	1.6426	1.6437	1.8919	1.9842	1.3319	2.4434	0.67459	1.4411	1.4104	1.315	1.3215	1.4821	1.5597	0.38375	1.6351	1.6283	1.5123	2.1812	0.83966	0.76522	1.5333	1.4287	1.5737	2.3984	2.3013	2.5442	1.693	1.0165	2.3867	2.7432	1.4153	2.7887	2.8167	1.1201	2.3184	1.9835	2.6825	1.0102	1.7689	1.9211	1.8536	2.0084	2.5595	1.1254	2.2477	1.4331	0.52719	1.1708	0.76641
8.586	7.0064	6.565	7.9247	7.9008	7.1475	8.7026	9.6748	7.6948	9.3211	8.4012	6.2395	8.4335	6.7516	6.8908	8.0588	7.4703	8.1668	7.7104	7.7983	10.265	8.6509	8.5161	7.1923	7.8828	7.68	7.5541	8.7252	8.745	7.3094	6.4222	8.2009	8.4074	7.1887	7.4817	9.4918	7.7972	8.7302	7.2071	7.0157	8.3188	8.6932	8.4646	8.9947	6.7696	6.9471	7.6932	8.0586	7.1249	9.4698
1.3787	2.213	3.2255	1.7012	1.102	0.95651	1.4722	2.464	1.578	1.9669	0.47661	1.8218	0.7552	0.99291	0.93419	3.6484	-0.82382	0.91163	0.69104	2.9861	3.4068	2.9096	1.3226	0.50144	2.0375	2.0308	1.685	1.4392	3.0288	2.4417	2.2269	0.3452	2.2311	1.3065	2.501	2.1719	1.4023	2.2706	2.7307	-0.44901	0.82136	0.28125	0.28842	1.3575	2.9699	2.2037	2.0139	1.9833	-0.096637	2.4305
5.5651	4.2722	4.9944	2.8269	4.2037	4.3177	2.9969	4.0402	4.8461	4.0078	5.1913	5.1578	4.4482	4.9523	4.3244	5.7901	4.467	4.5682	5.0987	5.9904	5.2125	5.5324	3.6053	3.8217	5.4669	3.5721	2.7502	2.2867	3.4802	4.0968	3.4826	5.2691	3.7528	4.2859	4.108	7.7803	5.1353	6.7447	3.8723	5.9334	3.8648	4.6194	3.9072	4.4829	4.706	6.9912	4.3847	4.3866	4.8056	5.3678
-11.964	-13.075	-12.851	-14.485	-12.879	-13.911	-12.551	-13.249	-13.87	-14.404	-14.291	-12.777	-14.204	-11.577	-11.889	-13.312	-13.217	-14.179	-13.172	-12.121	-13.57	-13.979	-12.265	-12.082	-12.21	-12.95	-13.43	-12.363	-13.356	-13.411	-11.141	-12.372	-13.462	-12.474	-14.215	-13.333	-12.522	-13.489	-13.512	-14.222	-13.121	-12.639	-13.791	-12.725	-13.22	-13.005	-12.323	-12.874	-14.321	-11.882
-1.3341	-2.1318	-2.4345	-4.0498	-2.7409	-2.9935	-2.3893	-3.4353	-2.3307	-2.3194	-4.2183	-2.2805	-2.4786	-1.9314	-2.1574	-1.8154	-1.9686	-1.824	-1.7628	-1.5114	-2.0761	-2.5827	-2.1802	-3.118	-2.3862	-2.3691	-1.8651	-2.8272	-2.9976	-4.0965	-1.9821	-2.4247	-3.0443	-3.9656	-2.7196	-2.8749	-2.2168	-2.9299	-0.62033	-1.8141	-3.1153	-2.045	-1.2931	-3.2694	-3.9953	-0.923	-2.5804	-2.766	-3.7632	-3.4535
-1.6995	-2.0384	-0.38498	-2.3337	0.050825	-1.0548	-0.56663	-2.2285	0.0080213	-0.18106	-1.8074	-1.5091	-1.6862	-1.5502	-0.49658	-1.004	1.3912	-2.1182	-0.24683	-1.4458	-0.04654	-1.8994	-0.78047	-0.73554	-2.6495	-0.52096	-3.1943	-0.3717	-0.70837	-1.3493	-2.3329	0.70201	0.15012	-1.1511	-0.098715	-2.0058	-0.89944	-0.81149	-0.31395	-1.6195	-1.9984	-0.70463	-0.22272	-1.6659	-0.47676	-2.5684	0.92501	0.20548	-0.89382	-1.4975
9.0606	9.0719	9.9889	8.6113	7.8881	9.7584	6.5221	7.4674	8.003	8.9279	8.2321	9.7525	8.7554	10.182	8.386	8.2096	8.5676	9.3914	8.5635	9.0107	8.5034	9.7838	9.4977	8.5014	8.576	9.4475	7.1803	9.7283	9.4119	8.6949	8.0988	8.9611	7.1876	8.9665	9.477	7.8778	8.1775	7.9896	9.9989	10.24	10.205	9.015	8.9324	9.8704	9.8709	9.4475	8.7247	8.3629	7.9558	8.1269
-1.1684	-0.409	-1.6912	-1.2689	-0.38335	-1.0638	-0.3834	-1.7472	-1.0796	-2.2888	-0.47815	-2.2962	-0.012833	-1.0554	-0.94209	-1.0546	-1.6909	-1.3944	-0.76913	-0.99477	-0.94642	-1.354	-0.38431	-0.9436	-1.5081	-0.15649	-2.4168	-2.8371	-0.74129	-3.6568	-1.2186	-1.9617	-0.33674	-1.0746	-1.978	-0.92456	-2.0459	-0.86787	-1.4748	-1.2866	-1.4609	-0.46723	-1.6882	-3.1741	-1.6271	-0.88654	-1.2211	-2.2823	-2.2512	-1.2426
-2.6567	-1.3489	-1.6675	-2.3415	-1.5575	-2.3472	-2.0172	-3.0376	-3.3821	-1.6898	-1.9179	-1.2848	-3.0237	-1.2472	-1.4011	-3.859	-2.462	-1.1155	-2.438	-3.247	-1.4848	-2.7834	-1.7706	-1.3739	-0.10758	-1.267	-1.1143	-1.654	-1.5075	-1.7277	-1.8803	-1.7021	-1.3863	-2.1281	-2	-0.50277	-2.6796	-2.3805	-1.1215	-2.6413	-2.3971	-1.0692	-2.7776	-1.3401	-2.1219	-3.2652	-1.2323	-2.2567	-1.001	-1.5551
-0.15008	1.2774	-0.18877	-0.92509	-0.78592	-2.0159	0.083699	0.31573	-0.29855	0.20232	-0.48784	-0.76542	0.074674	0.1472	0.12251	-0.10696	0.16515	0.87559	-1.1409	-0.38904	-0.037765	-1.3471	-0.36908	-1.0174	-1.5342	0.49022	-1.1768	0.46084	1.4271	0.91468	0.43229	1.6302	0.6079	0.40648	-0.36011	-0.09652	-0.17867	0.17763	0.29744	0.42876	-0.079516	0.2687	-2.2488	0.98774	0.34356	0.11195	-0.055799	-1.0584	1.5564	0.29546
-1.3271	-0.19255	-1.8685	-1.3094	0.13889	-1.8118	-0.29757	-0.81709	-0.64416	0.49325	-0.70777	-3.0366	0.62322	-0.42875	-1.749	-0.0017722	-1.3843	-0.81394	-1.1285	-1.3747	-0.59663	-1.3904	-1.4298	0.5687	-0.92154	-0.3393	-0.0039819	-1.6698	-0.25992	-0.631	-1.0928	-0.67134	-0.38031	-1.909	-0.84773	-1.9581	-2.3435	-1.675	1.4879	-1.7299	-2.2143	0.07398	-0.78001	-0.39979	-1.278	-0.43294	-4.4137	-1.3453	-0.9677	-1.452
-1.9324	0.84238	-0.64734	-3.0199	-1.4834	-1.8097	-0.52347	-0.71388	-0.93134	-2.9664	-3.058	-2.5899	-0.60044	-2.01	-2.0821	-0.63048	-0.56624	-3.473	-1.8001	-2.2308	-2.37	-0.3781	-2.8342	-2.1306	-2.5441	-1.745	-1.1096	-0.39624	-2.5891	-1.4138	-1.1541	-1.7648	-3.0307	-0.54876	-3.161	-2.4829	-1.1549	0.23768	-2.6778	-1.5093	-3.9812	-2.0007	0.21156	-3.2621	-3.3326	-1.0725	-1.8951	-3.2921	-0.74148	-1.386
-1.491	-2.2845	-1.641	-1.4079	-2.2526	-1.3243	-1.3173	-0.85522	-2.2438	-2.124	-1.9011	-1.5706	-0.97587	-1.3557	-1.4129	-0.96643	-0.79627	-3.0469	-2.2378	0.90332	-1.2855	0.63442	-1.4887	-1.7207	-2.3591	-1.4082	-1.7746	-3.3789	-1.0417	-1.2798	-0.49305	-1.0091	-2.2119	-0.29866	-1.311	-0.86414	-0.39549	-0.24576	-0.44818	-1.635	-2.1744	-1.5286	-1.7495	-0.73299	-2.122	0.87126	-0.81297	0.2078	-1.7287	-1.9685
-9.8083	-11.789	-12.867	-10.732	-10.689	-11.328	-12.397	-12.282	-12.202	-12.331	-11.656	-13.578	-11.617	-10.717	-11.883	-11.483	-11.886	-11.123	-13.287	-12.301	-12.135	-11.836	-13.663	-11.484	-11.905	-12.303	-12.859	-10.155	-10.741	-11.711	-10.446	-10.918	-11.43	-12.846	-9.8965	-13.047	-12.65	-12.104	-12.87	-9.5283	-12.438	-10.186	-11.927	-12.455	-12.131	-11.559	-12.427	-12.834	-11.874	-11.39
-7.8948	-7.3023	-9.0762	-6.3129	-8.4912	-7.0069	-8.2557	-5.235	-8.6912	-7.5255	-8.2448	-7.4721	-6.7522	-7.7599	-7.9644	-7.788	-7.6414	-7.0419	-7.5497	-7.0977	-7.1625	-7.0233	-8.266	-8.2109	-7.1899	-8.5534	-7.085	-8.6628	-7.1906	-6.2373	-7.648	-9.0728	-7.4344	-6.9578	-7.8794	-7.5453	-8.9712	-7.2828	-8.5669	-6.1366	-6.916	-7.5741	-7.4646	-8.0137	-8.9566	-6.1245	-7.913	-8.5737	-6.8436	-6.7141
-7.0656	-7.8397	-7.8477	-7.9222	-7.8556	-6.5952	-7.4161	-7.6168	-8.0799	-8.0731	-5.5516	-8.1434	-7.9766	-7.5929	-7.5969	-7.6604	-7.7234	-6.9475	-6.5871	-8.0129	-8.5391	-8.8142	-9.3235	-7.6563	-7.4162	-8.1809	-8.1477	-9.3421	-5.8146	-6.6325	-8.5224	-7.7518	-7.7137	-8.1555	-8.2907	-7.2852	-7.0403	-8.9082	-7.4162	-7.7911	-8.4352	-7.8632	-8.053	-6.9923	-8.6103	-6.8772	-7.5542	-7.9146	-6.4152	-6.4464
-3.1517	-2.2486	-3.5422	-2.1425	-3.3032	-2.5988	-1.1675	-1.8918	-1.9162	-3.6598	-1.8082	-1.5534	-3.1289	-1.3636	-1.6992	-3.4391	-1.627	-2.6662	-1.8662	-2.5721	-1.1702	-3.3969	-4.0373	-2.6803	-2.8045	-1.5184	-2.5442	-1.9323	-1.6406	-1.0964	-1.9645	-3.154	-1.9887	-2.5089	-2.5458	-2.5465	-1.3071	-0.67622	-2.5581	-2.9092	-1.2381	-2.9017	-1.3243	-1.9451	-2.8719	-3.3114	-2.9008	-2.3991	-2.6065	-2.1548
-12.264	-13.934	-14.108	-11.81	-13.112	-13.564	-12.743	-13.501	-11.759	-13.907	-12.859	-13.715	-15.141	-12.277	-14.812	-14.185	-15.127	-14.17	-12.616	-13.31	-14.463	-13.25	-13.424	-12.822	-14.146	-13.097	-11.925	-13.641	-14.733	-13.118	-13.146	-14.028	-12.875	-11.525	-14.556	-12.231	-12.423	-12.996	-13.404	-14.064	-13.471	-13.894	-13.658	-10.765	-12.452	-13.633	-12.321	-14.48	-12.802	-12.551
-1.3142	-1.2424	-2.2151	-1.6618	-1.9527	-1.6367	-1.0362	-2.1241	-1.2729	-2.2148	-1.8281	-1.8045	-2.4687	-2.1531	-1.6436	-3.5066	-1.1603	-2.7785	-1.0246	-1.8418	-1.5741	-1.376	-1.3943	-2.0857	-1.6977	-3.2115	-1.457	-1.5746	-3.3313	-1.7617	-0.34585	-1.2747	-1.1081	-0.44331	-0.69434	-1.4321	-2.3605	-2.132	-0.82141	-4.3016	-1.1742	-3.8969	-1.7064	-1.3521	-1.8655	-1.8901	-2.5284	-0.83105	-1.9995	-3.6533
-12.405	-12.513	-10.752	-11.994	-11.733	-12.182	-11.551	-11.437	-13.916	-10.856	-12.937	-10.715	-10.92	-11.589	-12.28	-10.408	-12.08	-10.94	-12.138	-11.93	-11.404	-12.755	-13.257	-12.486	-11.037	-11.486	-10.818	-11.217	-11.107	-12.91	-11.771	-11.462	-11.836	-10.874	-11.087	-12.667	-11.994	-11.792	-11.077	-12.764	-11.108	-11.503	-11.228	-12.344	-11.337	-10.833	-10.08	-10.293	-11.841	-10.851
1.0012	1.4093	3.4984	2.031	1.4257	2.4635	3.1202	4.0946	4.164	3.9858	0.85478	2.4056	2.2262	3.3552	4.2336	2.7394	1.6413	2.8984	3.8557	2.8252	2.8964	2.0466	2.4196	2.0157	2.3394	4.278	1.3807	3.4242	3.4245	3.5131	2.6265	3.3149	3.7825	2.3106	2.0656	3.9597	3.0444	2.2012	2.0538	2.5923	2.7316	0.82305	1.9161	1.564	4.1544	1.5747	1.5854	2.352	1.7549	2.7787
-0.9604	-0.89829	-1.5324	-0.40432	-3.0145	-1.4615	-0.67085	-1.2652	-1.5044	-2.0006	-1.1094	-0.92506	-1.6233	-1.2251	-1.5583	-1.6359	-2.408	-0.7802	-1.7229	-2.4833	-1.839	-2.1351	-0.88718	-1.9829	-0.97815	-1.3952	-0.90889	0.53097	-1.0583	-0.97661	-2.4651	-1.5537	-0.59451	-2.8442	-1.6376	-1.6689	-0.92338	-2.002	-1.6052	-2.9541	-1.0607	-1.2673	-3.2711	-0.68923	-0.65486	0.18733	-0.70023	-2.7562	-1.2996	-1.8069
-12.758	-11.744	-13.473	-14.783	-12.686	-13.721	-11.976	-14.09	-14.574	-14.219	-14.104	-12.499	-13.657	-12.926	-15.525	-13.64	-13.932	-12.52	-12.364	-13.981	-13.975	-13.903	-12.231	-12.831	-13.528	-13.48	-13.07	-14.31	-12.426	-12.822	-14.036	-14.016	-12.61	-13.185	-11.997	-13.514	-12.959	-13.972	-13.734	-12.301	-13.143	-14.129	-12.026	-14.667	-11.774	-13.69	-14.969	-13.526	-12.19	-12.886
2.0882	2.7143	1.0641	0.52911	2.3474	3.0607	2.4757	3.488	1.6988	2.124	1.545	1.8342	1.854	3.0353	0.98112	2.4767	1.756	2.4955	1.0224	1.7406	1.8625	1.9007	0.36035	1.1002	1.9614	2.8724	0.99977	1.754	1.0052	2.4283	0.84844	2.5579	1.2192	1.4124	1.1802	0.86726	2.3383	1.4106	1.4151	2.3398	2.4919	2.887	0.3822	1.625	0.33782	0.26332	2.1505	2.7741	2.6695	2.3664
-6.3522	-4.8262	-5.0742	-4.8235	-5.3336	-5.2291	-5.8989	-4.6132	-5.9361	-4.8739	-4.4745	-4.9527	-4.8532	-5.2725	-4.9804	-3.2374	-6.2308	-5.7765	-4.5196	-6.2234	-5.1226	-5.5547	-7.0332	-5.418	-6.1716	-5.4463	-3.6327	-4.5738	-3.9877	-5.4698	-5.4221	-4.3953	-5.1104	-5.6279	-5.4093	-6.4362	-6.5826	-4.2308	-6.6187	-7.5219	-5.1077	-5.9733	-8.1964	-6.219	-6.8335	-6.0346	-6.135	-5.0119	-5.0586	-6.0039
6.313	4.7671	5.1097	5.8922	5.8546	3.4016	4.9121	6.7369	5.4796	5.4301	5.6541	6.3353	5.0323	5.7281	5.0637	6.2009	6.4278	3.634	4.3133	4.5015	6.4076	5.4042	5.854	6.4214	5.7824	5.2125	4.5053	5.8381	6.975	3.7417	4.4504	4.5662	6.3779	4.4864	4.7003	5.3259	6.3802	4.6601	4.2559	5.2807	4.5333	6.8097	5.4824	4.5621	4.3931	4.5986	3.7431	3.5599	5.6344	5.3367
0.046647	0.58958	1.5126	1.1728	1.5887	0.98696	1.5079	0.25202	0.66007	0.9034	1.5177	0.13669	1.5836	1.9237	0.41224	0.81677	2.3203	0.12968	1.5406	2.462	1.8552	1.532	1.3123	0.26727	1.6754	0.30475	1.62	2.4835	0.07772	1.7471	0.31587	3.4249	-0.68016	-0.17599	1.3458	0.15343	2.4707	0.86971	1.577	1.9799	0.27375	3.0852	3.4035	1.6149	0.9861	0.24147	0.46663	-0.070291	0.17205	1.1509
-0.25344	-1.8435	-0.67684	-0.70303	-0.45854	0.5475	1.1151	-1.9967	0.49328	0.79758	2.5398	-1.3378	-0.13707	-0.33624	1.7688	-0.85847	0.92214	-0.54372	-0.39172	0.057668	-0.37323	-0.60671	-1.0157	0.15824	-0.40954	-0.63775	-0.82282	-0.22832	-1.4129	0.54016	0.42254	-0.98008	-0.79273	-1.2024	-0.92491	0.45201	-0.52914	-1.0344	-0.31221	0.47198	-0.67566	-0.3974	0.1657	0.7784	0.50109	0.24261	-0.57524	-0.55035	-1.3386	-1.1385
-2.3853	-3.1648	-2.118	-2.0578	-2.376	-1.7552	-2.5867	-2.5932	-2.822	-1.5243	-2.1606	-3.4087	-1.8892	-2.621	-2.8817	-1.8072	-2.1888	-2.6554	-1.6226	-1.4667	-2.8677	-2.1885	-2.5223	-1.9787	-2.3025	-1.4707	-3.1354	-1.292	-0.92283	-3.6437	-2.5039	-1.3793	-2.337	-1.8229	-1.042	-2.9996	-0.96536	-0.98707	-3.5659	-3.1328	-2.6687	-3.8456	-2.6363	-2.4764	-2.8732	-2.9863	-2.2108	-1.4292	-2.0327	-3.0999
-10.035	-13.762	-11.116	-11.571	-11.433	-10.685	-10.47	-12.592	-10.644	-11.711	-12.533	-11.822	-11.609	-11.446	-11.513	-11.663	-11.226	-10.895	-12.107	-11.604	-11.103	-12.082	-11.068	-11.825	-10.978	-12.5	-13.048	-12.092	-13.608	-11.687	-10.92	-12.068	-11.491	-12.089	-12.125	-11.998	-11.032	-12.245	-11.4	-11.559	-11.935	-11.783	-11.609	-13.221	-13.324	-10.605	-11.751	-11.313	-12.479	-12.756
2.8208	3.2651	3.5956	2.0452	3.3309	3.0536	3.1594	3.1171	1.8624	2.8619	2.5485	2.301	3.4501	1.6685	2.0337	4.4319	3.2357	2.1463	3.757	3.2657	2.586	1.5823	2.8217	3.7353	2.455	1.7088	2.3089	1.8006	4.9353	2.8579	3.941	2.9263	0.75939	1.3788	2.3614	2.0814	0.2188	0.97383	2.009	3.6839	2.8797	2.3838	1.9333	3.2467	1.9218	2.1351	3.0876	3.2997	2.238	2.9923
-5.6752	-4.4317	-4.2409	-4.0625	-3.801	-3.7878	-2.838	-3.4219	-3.5595	-3.9401	-4.9881	-5.0301	-5.9055	-2.4069	-5.0275	-2.5161	-2.8368	-2.9373	-3.5459	-3.0803	-4.541	-3.419	-3.833	-2.5301	-4.5586	-4.99	-4.7073	-4.5392	-3.8017	-4.189	-4.1377	-4.0543	-3.9831	-4.0609	-3.1327	-5.0159	-3.5388	-3.4629	-3.295	-2.828	-4.1116	-3.2191	-3.162	-4.925	-2.204	-3.4924	-4.0896	-3.2746	-4.8522	-3.1604
-2.563	-0.65646	0.39587	-1.4254	-1.4827	-1.986	-2.9256	-0.52745	-2.557	-0.36885	-0.49945	-1.0666	-0.48183	-0.023868	-1.2385	-1.4606	-1.2136	-3.3592	-1.4921	-1.6054	-1.864	-0.79809	-1.5518	-1.9373	-2.2919	0.82662	-2.3996	-0.1359	-0.66696	-1.7267	-1.9048	-0.3667	-0.11262	-1.3119	-1.3983	-1.5265	-1.9591	-1.76	-0.82032	-2.0326	-1.3579	-1.9572	-0.63322	-1.8984	-2.0044	-0.5639	-1.6339	-3.1695	-1.8313	-1.1758
-2.7948	-3.3098	-2.195	-1.6064	-1.8468	-2.4503	-2.1027	-2.4889	-1.1736	-3.098	-1.6147	-2.2618	-3.5796	-1.3856	-2.2539	-2.5365	-0.73817	-3.5917	-1.5353	-3.7044	-1.1832	-4.6636	-0.21819	-2.3593	-2.75	-3.0783	-1.8703	-1.7	-3.2874	-3.4674	-2.3053	-2.1079	-1.0629	-2.8943	-2.423	-2.5167	-1.4319	-3.3524	-1.5096	-3.853	-0.92007	-1.7826	-2.1036	-1.703	-2.4364	-2.1504	-4.237	-4.0475	-1.4346	-3.7455
-5.9712	-3.9887	-5.8024	-3.9201	-5.4381	-5.6829	-5.194	-6.134	-5.4832	-5.2245	-6.4086	-6.3082	-7.5526	-5.5481	-4.0602	-6.9687	-5.4292	-4.8714	-4.0544	-4.4655	-5.2891	-5.6656	-3.6233	-6.2944	-4.556	-4.4866	-5.2692	-5.5764	-6.3065	-6.0036	-6.5855	-5.8669	-5.5766	-5.3681	-4.254	-4.8337	-5.9709	-5.7073	-4.5928	-6.1464	-4.9168	-6.5927	-4.5386	-5.6046	-4.4711	-4.7025	-5.372	-6.1141	-5.1795	-3.2423
-10.61	-11.859	-12.673	-11.339	-11.47	-12.318	-11.034	-11.791	-12.57	-11.594	-12.164	-11.795	-10.42	-12.808	-11.572	-10.993	-11.416	-11.369	-10.865	-11.919	-12.258	-10.943	-12.966	-10.723	-12.676	-11.436	-12.799	-12.115	-11.918	-12.671	-11.038	-10.184	-12.429	-10.809	-12.069	-13.498	-12.552	-12.804	-11.083	-11.996	-10.74	-12.28	-12.366	-11.34	-12.349	-11.775	-12.071	-12.382	-10.307	-10.974
-0.36377	-0.27671	-0.9919	-1.4427	0.50267	-2.3306	-1.7179	-0.64619	-1.9505	-1.6948	-0.94375	-2.0139	-1.4319	-1.9019	-0.6114	-1.4181	-0.98805	-1.6632	-2.0009	-1.7109	-2.1603	-1.2735	-1.8137	-0.38375	0.16176	-1.0741	-1.5072	0.91844	-1.4788	-2.3684	-1.4649	-2.2827	-1.3866	-2.034	0.026018	-1.1008	-2.9084	-2.6734	-1.2009	-1.7679	-3.0785	-1.7193	-1.0173	0.20752	-0.10547	-0.089874	-1.9584	-1.0009	-0.30251	0.22176
-3.6617	-2.8092	-2.3274	-2.0881	-1.8955	-3.4666	-2.5951	-2.5033	-2.578	-1.1147	-2.9955	-1.3762	-3.2687	-3.3062	-3.7441	-2.9361	-2.2449	-1.609	-2.6302	-3.5101	-2.0681	-2.4882	-2.6665	-3.4416	-3.1775	-2.7519	-2.4289	-2.0726	-1.4143	-3.6652	-3.3344	-4.3178	-2.0122	-2.2304	-3.0532	-1.1611	-1.641	-3.3366	-2.4696	-1.9413	-4.7147	-2.6165	-2.1225	-4.2024	-1.7785	-2.3253	-2.1401	-3.8621	-0.98541	-3.2833
3.4308	4.9042	4.5696	4.509	4.5324	4.5916	5.8481	4.2503	4.3071	5.2454	3.6541	2.8899	4.9282	5.4213	3.5921	4.7133	3.6403	4.7225	5.0171	5.3792	3.5671	3.3037	4.4863	5.7767	2.5267	3.558	2.2358	4.92	3.339	3.4437	5.6762	3.5979	3.7756	4.995	4.4684	5.2282	4.3855	4.8932	4.9629	3.209	4.8031	4.3148	4.9813	4.3468	3.7354	4.085	3.4494	5.9032	4.8227	4.367
-10.68	-9.9368	-10.857	-12.623	-11.848	-12.543	-11.596	-11.145	-12.79	-11.654	-12.4	-11.19	-11.597	-11.034	-12.684	-11.388	-11.15	-10.972	-12.902	-10.407	-12.044	-9.9825	-13.085	-10.263	-14.753	-11.141	-10.629	-11.836	-10.857	-11.743	-11.589	-10.047	-11.416	-11.868	-11.365	-10.868	-10.86	-12.014	-12.65	-12.568	-12.12	-11.225	-11.373	-10.329	-12.527	-12.48	-12.022	-11.379	-10.527	-12.476
-4.8909	-4.0219	-5.2591	-5.663	-4.4158	-5.6298	-6.2522	-3.6152	-4.9843	-3.9785	-5.7654	-4.4107	-5.2406	-6.4433	-6.1277	-6.5117	-3.7091	-4.8977	-5.3691	-6.1708	-4.8265	-4.1804	-5.1659	-3.884	-3.7514	-4.6419	-3.186	-4.2629	-4.4304	-4.1114	-5.5613	-5.0656	-5.1199	-6.1951	-5.4395	-2.493	-5.3181	-5.8505	-5.5324	-7.3907	-5.1207	-6.0835	-5.5022	-4.8297	-5.0561	-4.1264	-5.0091	-5.5035	-6.6096	-5.6169
-0.85621	-1.7827	-1.5968	-1.1888	-0.76249	-0.99068	-1.4829	-0.89679	-1.5616	-0.40706	-2.3402	-1.7774	-1.8182	0.26113	-1.0856	-1.8579	-2.2165	-0.13182	-1.2652	-2.0332	-1.3045	0.40136	-1.5145	-2.4539	-1.4763	-0.98029	-1.3169	-3.0673	-0.86763	-1.3031	-2.1254	-1.6257	-1.9873	-0.92644	-2.0521	-0.96078	0.14924	-1.6343	-3.1926	1.2071	-1.2651	-0.30158	-1.7156	-1.6135	-0.28236	-1.0587	-1.5142	-1.6776	-0.71399	-1.6947
-0.47169	-3.622	-1.0747	0.46397	-2.2097	-1.3618	-0.11507	-1.0285	-0.61669	-2.5913	-2.1531	-1.3306	0.46446	-0.47884	-0.44914	-1.569	-1.667	-0.84315	0.50905	-2.681	-1.3909	-1.0858	-1.191	-1.5067	-1.7056	0.3781	-1.1157	-0.98031	-1.7562	-0.8496	-1.7528	-2.3484	-2.7765	-1.9262	-2.3298	-2.1413	-1.0418	-2.2362	-1.3379	-3.7059	-1.2824	-2.1465	-0.69326	-1.0419	-0.37898	0.010814	-0.7264	-2.7298	-2.5412	-1.5665
-10.072	-7.6498	-9.3507	-8.7803	-9.7397	-10.274	-9.0121	-6.9628	-10.581	-8.6351	-9.7284	-10.544	-8.8533	-9.3731	-10.223	-8.918	-7.9579	-8.8952	-8.0396	-9.4635	-9.4932	-7.8699	-8.0423	-8.8928	-8.1297	-10.3	-7.7645	-8.055	-8.0056	-8.2802	-8.671	-7.1714	-8.3599	-10.107	-8.7451	-9.4461	-8.9084	-8.0434	-10.142	-8.8075	-8.0726	-9.1504	-8.8699	-8.6362	-8.3648	-10.175	-8.6604	-8.6125	-7.3691	-8.6445
-11.161	-11.535	-11.05	-12.404	-10.812	-12.235	-10.681	-11.411	-13.051	-10.223	-11.203	-12.817	-13.1	-11.589	-11.572	-10.715	-12.349	-12.723	-10.972	-11.549	-10.302	-11.102	-11.977	-11.167	-11.184	-11.622	-11.598	-10.884	-9.4885	-12.866	-11.664	-10.772	-10.809	-11.161	-12.321	-9.8679	-11.098	-11.24	-10.643	-11.858	-9.4798	-12.651	-10.791	-12.418	-10.086	-11.619	-11.873	-11.721	-12.152	-11.8
-10.149	-8.7237	-8.8226	-9.8259	-8.634	-8.1355	-11.129	-9.4997	-8.6519	-9.7496	-8.8603	-7.4269	-9.4583	-9.2847	-7.9931	-8.339	-9.7259	-7.2632	-10.291	-10.484	-9.6532	-8.8975	-10.725	-9.2609	-9.248	-9.561	-10.018	-8.4356	-9.7397	-7.8738	-10.767	-9.4379	-9.7033	-8.156	-8.7743	-8.6971	-9.0186	-10.494	-8.701	-7.6499	-10.273	-9.4526	-8.4114	-8.7162	-9.9185	-8.2253	-8.8581	-9.0557	-9.7102	-9.7985
1.4785	-1.3268	2.2676	1.3262	0.075925	0.55392	1.1706	0.37284	0.5483	-0.21709	0.16553	0.93128	0.068673	2.0054	-0.44684	-0.096686	-0.80751	-0.81881	-0.71835	0.33058	0.61591	-0.25669	0.39992	0.11143	1.1072	-0.26219	2.1737	-0.5347	0.48796	-1.3308	0.97659	-1.2994	2.1502	-0.3447	-0.2429	0.79204	-1.3287	-0.026298	-1.1057	1.7403	-0.11127	-0.098083	0.10188	1.7229	0.22547	2.343	0.28876	1.6522	-1.2923	1.1965
-0.032041	-1.2805	-1.2419	-2.4084	-1.1562	-1.311	-2.1092	-0.11536	-2.2227	-1.9246	-3.1595	-1.4526	-1.0347	-1.431	-0.86071	-1.0889	-2.2288	-3.3454	-0.83102	-0.081516	0.3981	-0.47748	-1.2631	-1.5256	-2.3812	-0.32338	-0.52058	-1.1097	-1.7827	-0.48423	-1.1571	-2.4769	-1.6947	-1.1353	-2.658	-1.2256	-0.67907	-1.2505	-1.2417	-0.97411	-1.7039	-0.66642	-1.1054	-0.41521	-0.39236	-1.1393	-2.0914	-0.95498	-1.3769	-0.25968
-8.3332	-9.7433	-9.1218	-8.4263	-6.4544	-7.6722	-8.8824	-8.7859	-7.3717	-9.673	-8.559	-8.6521	-9.5272	-9.0837	-8.3905	-9.9813	-8.4676	-8.369	-10.141	-8.7022	-9.6048	-9.7994	-9.8527	-8.9994	-8.9825	-8.5283	-8.451	-8.2884	-9.8272	-10.076	-8.4387	-8.513	-9.9681	-8.0841	-8.2435	-9.5454	-8.5844	-9.201	-8.692	-8.0463	-9.1299	-9.2609	-8.6864	-8.3693	-9.3592	-9.3656	-10.237	-7.8001	-9.8868	-8.5688
1.2003	4.4758	2.8616	2.5718	1.8465	3.0945	3.2016	2.6748	2.8844	2.6054	2.6172	3.0695	0.86107	3.5149	1.2961	3.8548	2.5457	3.1115	3.3647	2.0914	3.0938	1.556	0.9	2.2292	3.7256	3.2876	5.2869	2.4633	2.2791	2.9872	2.3548	0.8921	1.1174	2.2012	2.2715	2.4196	2.675	2.0253	1.678	1.4278	1.9822	2.4165	3.3247	1.9413	2.9142	4.4336	2.2805	1.5882	1.7791	3.7388
6.6624	5.7089	5.4253	7.1846	7.966	6.7405	5.8792	6.4026	8.3998	7.2491	7.2442	5.4739	8.4817	6.7995	6.4275	5.4534	7.6299	6.9289	7.7505	5.3007	6.781	5.1145	8.1307	5.6058	6.5096	7.3909	7.6025	5.6667	7.0827	5.3287	5.724	6.6692	6.0309	6.4426	6.2544	6.749	5.7353	6.9155	6.5717	6.0674	7.0201	7.1947	6.8128	7.3271	6.3238	7.2384	5.6353	7.6593	7.2292	5.994
-2.2604	-1.2442	-0.086936	-0.81587	-0.33796	0.70194	-2.277	-2.0253	-1.5644	-2.3045	-0.65881	-1.6474	-1.253	-2.3061	-1.1419	0.13877	-2.5414	-2.0399	-2.9422	-1.9125	-0.72831	-1.5523	-1.1867	-1.2591	-2.7903	-0.78025	-1.5457	-1.1885	-1.5458	-0.96342	-2.247	-2.0437	-1.0215	-2.0805	-0.52225	-0.70359	-0.83449	0.054591	-2.675	0.64918	-1.7954	-1.243	-1.114	-2.6024	-1.3295	-2.2959	0.48785	-1.5061	-1.6376	-1.5459
2.1905	1.8541	4.5034	2.799	2.7655	3.5206	2.4985	1.2067	3.4781	1.7062	0.732	3.095	0.65427	1.2339	2.681	2.1134	1.9517	0.70553	2.474	3.0516	1.24	1.8649	1.3898	2.0081	2.7458	4.7451	2.5283	2.0371	3.3471	2.042	3.3447	2.3786	2.0881	2.089	2.4285	2.2546	2.4128	2.56	2.113	2.1865	3.0743	3.4106	0.15922	2.3436	2.0257	1.7209	3.4766	2.4171	2.71	3.7792
-7.4833	-7.6429	-7.1362	-7.5955	-5.8913	-5.1446	-5.6635	-5.3836	-4.8591	-5.2113	-4.1237	-5.1096	-5.8224	-4.7764	-4.9895	-5.8915	-5.7975	-6.6133	-6.363	-5.8856	-6.5862	-5.3423	-4.1392	-5.5325	-6.4025	-5.6664	-4.7093	-6.4747	-5.5815	-5.8141	-5.8671	-6.1673	-4.2391	-5.456	-6.5898	-4.8505	-6.2761	-4.2309	-5.6168	-5.3637	-6.5297	-6.4781	-7.4414	-4.6712	-5.7986	-4.1487	-6.4952	-5.2306	-5.3057	-5.9222
-2.3049	-3.0629	-3.8927	-4.0801	-3.1537	-2.1713	-5.1806	-4.7083	-4.1811	-3.4738	-4.0128	-1.5117	-4.4589	-2.7659	-4.1578	-3.0762	-2.9593	-2.4996	-2.1165	-3.7769	-2.3411	-3.1694	-3.6722	-3.0988	-4.1254	-4.2239	-3.5038	-4.3652	-2.4525	-4.8155	-4.5455	-3.7855	-3.5133	-2.6634	-3.456	-3.7768	-3.1165	-2.5572	-3.7596	-4.4386	-1.5957	-3.1384	-4.0268	-2.2829	-3.3081	-3.1707	-3.6934	-3.0962	-2.3392	-3.4246
0.64054	1.325	1.9608	2.8325	1.3898	1.8349	1.7926	1.5068	0.79013	0.62792	2.3356	2.9665	2.0514	1.7407	1.5531	1.1128	1.847	2.4152	2.4122	2.8259	2.2821	1.0673	2.0341	-0.015167	0.76563	0.21781	0.06861	1.5567	2.8743	1.9433	-0.32752	2.5191	1.1491	0.77679	2.8741	2.0743	0.69891	3.3089	0.57175	0.27233	1.5107	2.4753	1.7712	1.57	2.4892	0.44623	0.82632	0.32622	0.016267	2.2727
0.14923	0.7799	0.41983	0.15598	-0.61848	-0.30609	1.4763	0.5088	0.62663	0.12571	-0.41349	2.3474	-0.19609	0.15006	-0.37505	-0.30327	-0.18242	-1.5742	-0.25558	0.56679	-1.888	-0.60314	2.5725	0.49582	-0.35472	0.45993	1.2483	-1.2185	-1.637	-1.3036	-0.20394	-1.4174	-1.0077	-0.3724	0.76002	-0.53778	0.026095	-0.29768	0.05417	-0.91442	0.70618	0.28595	0.34132	-0.65438	-1.1447	0.43916	1.6065	0.91523	0.8068	1.6195
5.4294	5.5284	4.9555	5.1135	5.3801	6.89	6.7307	5.407	7.5306	7.9926	4.2908	5.4615	4.4972	7.1589	5.796	5.2791	6.0156	6.5778	6.7498	6.137	6.4823	4.5789	5.8759	5.091	3.0623	3.125	5.8006	6.7344	4.7224	6.1311	6.2636	5.934	5.5318	5.0681	5.3991	6.428	5.7981	6.7726	4.1914	7.278	6.1494	6.4079	5.6912	6.1058	6.4858	6.4062	6.0629	3.8588	2.3113	4.408
8.2965	7.3625	6.972	7.4185	8.1587	6.0814	7.1285	6.3704	8.0603	9.0235	6.6401	5.574	5.8155	7.1199	5.4375	5.5059	5.9086	7.0865	6.4306	8.594	6.2668	6.6157	5.989	7.4744	7.4202	6.7108	6.8587	7.0968	6.7769	6.6214	8.8113	5.6034	5.8385	8.5517	6.5144	6.9608	7.9912	5.257	6.846	5.4289	6.7521	6.3139	7.2801	7.2942	7.6387	6.8568	6.8648	7.4033	6.7036	5.6778
6.6357	6.3049	5.8354	4.5635	7.2861	6.3798	6.789	7.6064	8.2097	7.262	7.7812	7.6058	6.5824	5.3129	6.8689	6.5311	7.0444	6.8019	8.3489	6.1563	6.3293	6.1896	7.446	7.292	6.0266	5.216	7.5738	6.8794	5.5773	6.7046	7.1881	7.2327	5.4871	6.4883	6.7189	7.1798	6.581	5.8826	5.1695	5.7772	6.6315	7.2277	6.4125	8.0058	8.0834	6.0777	5.9711	7.1088	6.2635	8.849
-2.0618	-0.247	-1.3262	-1.9991	-1.7439	-2.4127	-2.0453	-2.4981	-1.1231	-1.2138	-2.1825	-0.61673	-0.73711	-0.66001	-1.3404	-0.37605	-0.9865	-3.4487	-1.8272	-0.7928	-1.3254	-1.4445	-0.83446	-1.6248	-2.0344	0.24485	-0.51935	-1.1245	-1.1766	-0.45126	-0.67044	-0.9881	0.26864	-1.2004	-1.5469	0.22333	-1.8439	-2.115	-1.605	-0.49359	-0.20279	-3.3689e-05	-1.7542	-0.68636	0.11823	-0.86025	-0.41457	-0.735	-0.71843	-1.2608
-6.3932	-6.9296	-5.1552	-5.2594	-5.1257	-6.6417	-5.2174	-4.6024	-5.0361	-5.125	-6.1862	-5.7755	-5.0981	-6.1624	-6.521	-5.6109	-6.5952	-5.74	-7.4896	-6.2525	-5.3858	-3.2844	-7.0329	-5.3262	-4.4031	-6.8016	-5.0551	-6.0087	-5.9479	-5.6671	-6.8965	-5.4232	-3.9743	-5.8987	-4.8011	-5.7176	-6.9854	-7.463	-6.2603	-7.9859	-5.4101	-4.365	-6.3662	-5.7252	-5.8829	-4.1865	-7.1467	-6.1609	-5.0295	-5.7402
-0.96829	-0.71577	-0.17966	-0.86672	0.30032	1.1029	-1.6532	0.18186	0.03283	1.216	1.2404	-0.92544	1.6179	0.36752	-0.26119	-0.86721	-0.32679	-0.9828	0.30933	-0.37275	0.45427	-1.0225	-1.3541	0.21398	0.45461	-1.8023	-0.38722	0.68354	-0.64245	-0.28758	-0.75219	-0.92675	-0.21607	-1.3759	-1.6721	1.6177	1.3106	-0.056973	0.11337	-1.4282	-0.17923	0.2358	-1.2928	-0.58545	-0.76487	0.31774	-1.0011	-0.58658	-1.4864	-0.10677
8.947	8.0845	7.9012	8.1699	8.3433	8.8741	5.8317	7.8535	8.9627	6.2328	7.734	8.1685	8.4309	6.7716	8.5635	7.7684	7.5804	9.1693	8.5484	6.9371	8.2796	6.5116	8.2104	5.9436	7.0142	7.6761	8.8334	7.9549	8.1436	6.9735	8.1188	7.3459	7.9405	7.6167	7.9465	8.7716	7.9277	8.3016	7.1428	9.0473	7.9773	7.6796	7.7394	8.7988	7.5095	8.3663	8.4038	8.4328	7.7061	8.3614
0.14652	-0.42115	-0.028008	0.26107	-1.2053	0.24678	-0.66649	-0.73829	1.094	0.3982	-0.87688	-0.091075	-1.4421	0.77902	-0.56711	0.85082	1.4983	1.1561	1.0759	0.25652	0.64233	-0.11665	0.52548	-1.675	-0.89817	0.9428	0.67783	-0.48624	-1.2342	1.1525	-0.96086	1.0056	-0.42886	0.63892	-0.48368	-0.9599	1.3811	-0.54469	-1.2687	-1.1086	1.2251	0.60717	1.3251	1.5141	0.57306	-1.1914	0.43945	-0.20224	0.56886	-0.56553
-11.85	-8.9361	-12.499	-10.417	-10.624	-12.035	-10.435	-12.783	-11.271	-10.983	-10.608	-9.5401	-12.8	-11.285	-11.672	-11.7	-11.636	-10.643	-13.024	-11.375	-10.677	-12.538	-12.095	-11.255	-11.133	-10.491	-10.018	-12.02	-11.763	-10.627	-11.903	-12.474	-11.679	-11.646	-11.262	-11.258	-11.221	-11.438	-10.665	-11.863	-11.542	-10.272	-10.855	-10.512	-10.301	-12.398	-11.829	-11.865	-10.918	-11.006
-1.0366	-2.0859	-0.92186	-1.0934	-1.7499	-1.2862	-1.7164	-1.9184	-2.4687	-1.0946	-1.3031	-0.53152	-2.1103	-1.7126	-0.93333	-2.2486	-1.5699	-0.19642	-0.88794	-2.1303	0.23718	-1.4116	-1.9922	-3.2127	-1.488	-0.43957	-0.89048	1.1231	-1.305	-1.9948	-0.84353	-1.8593	-0.67087	-0.15559	-1.5118	-1.1729	-0.70748	-1.3314	-0.24265	-1.5474	-2.8273	-1.9197	-1.5352	-2.4842	-2.5877	-2.059	-0.85154	0.28643	-0.94188	-3.0974
4.5791	2.7457	3.8893	1.9536	2.5523	2.4988	3.1328	3.1586	2.3013	3.5563	3.7009	3.3222	3.25	2.1201	0.91262	2.9504	2.8976	2.4044	2.7234	3.1161	2.5341	3.8551	2.7008	3.3487	1.5561	3.0034	3.7259	3.5605	3.4857	1.4946	2.955	3.0242	3.1871	2.1482	3.3291	2.0062	2.8166	3.8663	3.9611	3.1659	3.1323	2.0853	3.5662	3.1576	4.3233	3.8697	2.8143	3.5576	3.4677	2.8228
-0.5546	0.90094	-1.8031	-1.1186	1.371	-0.46657	-0.42247	-2.2041	-0.83063	-0.59299	-1.1264	-0.98916	-1.1815	0.61353	-3.5235	-1.1693	-1.0735	-0.94701	-0.10778	-1.1683	-1.0234	-0.95083	-0.20998	-1.7571	-0.43149	-0.9726	-1.7379	-1.0211	-0.87729	-0.76598	-1.0381	-1.4605	-0.074958	-2.2631	-0.81196	0.42004	-1.7533	-1.8634	-0.076951	-1.0472	-0.60868	-0.47673	-2.4272	-1.2796	1.0881	-0.30082	-0.45683	0.68751	-1.2657	0.6059
4.1562	3.2215	1.3675	4.6105	3.2868	2.7126	1.3536	4.2358	2.5494	4.4879	2.6046	3.5018	4.1294	2.4296	3.9775	2.3863	2.5204	3.8636	4.3661	3.7602	1.1981	2.2819	1.5113	2.8169	3.233	3.3247	2.7138	1.1943	2.5331	3.1453	2.139	5.1787	2.5277	2.9046	4.37	2.1649	2.679	2.9984	2.5282	2.5696	2.9788	2.1977	2.8938	3.8078	1.7585	3.7785	2.3677	3.4113	3.676	3.8348
3.9896	5.2018	3.0782	4.8827	5.8022	5.1547	3.7641	3.1736	5.3335	4.0192	5.1724	4.3319	3.2848	5.4352	3.597	3.9273	3.1293	2.9152	5.1509	2.675	4.1307	3.0085	5.0979	4.5145	4.8091	3.338	3.3116	3.811	3.9773	5.556	3.5904	4.6376	5.355	3.8411	2.9723	3.7316	4.7201	5.4928	5.2208	5.3973	4.1975	4.8418	4.5837	5.0488	5.0244	5.7186	3.1109	4.7169	3.0332	3.7907
10.022	9.807	9.1668	9.971	9.2745	9.2665	9.8771	9.2022	10.361	9.2667	10.292	10.206	8.847	8.5161	11.238	11.078	9.5077	10.502	9.0221	8.3252	9.1301	8.0984	9.0479	9.1011	11.214	10.804	10.049	9.2958	10.625	9.5535	11.267	11.759	9.9934	10.827	11.881	8.7416	10.732	10.146	9.6272	9.6996	10.904	10.069	8.0433	7.4996	10.884	8.8616	9.0478	10.875	9.9908	9.059
2.0305	2.2454	1.452	2.6682	0.14939	1.1109	0.67609	2.674	0.53447	2.1654	1.4776	1.9773	1.856	1.9711	1.6554	1.1225	1.5062	0.68412	1.6032	1.1364	1.0278	3.1486	1.562	2.299	1.4257	1.9331	2.1511	0.68169	3.6058	2.6364	2.342	1.69	2.5773	1.1777	1.4547	-0.094968	1.3684	0.5737	1.0217	1.4582	1.6671	1.3163	3.5546	0.18158	1.5792	0.28577	1.5046	2.1619	2.0534	1.8751
-1.8519	-0.63502	-2.3436	-2.6555	-0.90369	-2.7566	-3.0387	-2.9754	-2.1609	-1.5098	-2.0359	-2.9037	-1.336	-2.0301	-2.0353	-2.267	-3.6405	-2.2488	-1.0271	-3.5641	-3.7353	-1.5626	-1.4174	-1.6188	-1.4587	-2.9991	-2.1889	-2.2655	-2.2262	-3.7972	-1.4561	-1.1194	-2.4103	-1.7541	-2.8448	-2.9162	-1.466	-2.9102	-3.805	-2.147	-2.559	-2.4871	-3.4127	-0.38974	-2.4496	-1.5	-2.7668	-0.34111	-3.0646	-3.257
-0.679	-1.8065	-0.77609	-1.0862	-3.4191	-1.7963	-2.1288	-0.2257	0.10326	-1.053	-2.8718	-0.76674	-0.80525	-1.8293	-3.2359	-1.4131	-0.13441	-1.5168	-2.0494	-0.29238	-2.4334	-1.0591	-1.1388	-2.3675	1.2725	-1.9867	-3.158	-0.55294	-2.8491	-1.7864	-1.1322	-0.49723	-1.4506	-1.9793	-1.1419	-1.1009	-0.41355	0.076108	-2.3327	-1.1289	0.22564	-3.2134	-1.0982	-1.0354	-1.907	-2.1939	-1.4389	-1.3731	-2.0919	-0.7745
-1.8079	-0.37343	-0.18853	-0.019568	-0.43403	0.17004	-0.89086	-2.4983	-0.55586	-0.18366	-2.1577	-1.3126	-1.5507	-0.7294	-1.2095	1.1741	-2.6572	-1.2644	-0.67619	0.67704	-0.57073	-1.9016	-1.7103	-1.0622	-1.2493	-1.463	-1.3474	-2.1341	-1.1297	-0.36866	-2.5985	-0.95793	-2.0269	-1.2371	-1.0515	-0.57528	-0.4036	-0.66756	-0.93037	-1.9197	-1.4043	-0.88179	-1.2131	-2.2116	-2.0971	-2.8597	-0.9245	-2.3937	-2.0809	-3.5895
5.5275	4.5858	4.5683	3.6563	3.9468	4.8828	4.6055	5.9745	6.278	3.2462	5.6699	5.4426	3.1473	4.1461	4.6329	5.0426	2.8181	4.4179	3.7136	5.547	4.1829	3.9638	3.9048	4.2987	5.1619	3.8868	3.5141	5.2977	4.7729	3.8382	4.2962	4.3918	5.6941	4.522	5.0063	5.4358	3.4732	4.9	5.4138	4.7609	3.1303	3.7459	3.5302	4.5446	3.3753	4.7858	3.7684	4.4767	4.5849	5.9369
-1.224	-1.267	-0.3931	-0.028474	-0.036215	-0.19987	-1.3855	-3.2203	-2.0448	0.18103	-0.1201	-3.3662	-1.1898	-1.5357	-1.6208	-0.47429	-2.7403	-2.0141	-0.57754	0.10222	0.97608	-1.3636	-0.28645	-0.95881	-1.9965	-2.2525	1.2296	-1.6784	-1.9373	-0.5964	-0.63709	-0.68972	-0.36019	-0.62435	-0.052407	-0.88101	0.49029	-0.084351	-1.3919	-0.17512	-0.83429	-0.90989	-0.26102	-0.87729	-1.3425	-2.0505	-0.50277	0.14734	-1.6877	-0.57036
-2.5837	-3.2738	-4.6531	-3.7572	-1.9142	-3.4978	-4.748	-3.5577	-3.2905	-2.8934	-2.4334	-2.7143	-2.6977	-3.3577	-3.6899	-5.4808	-3.6543	-4.0262	-3.205	-3.4804	-4.4335	-3.5322	-3.7321	-5.2956	-2.6674	-2.7621	-3.4543	-5.4023	-3.6231	-3.3672	-2.3408	-4.1941	-4.6044	-4.9008	-4.7642	-3.0986	-3.3937	-4.089	-4.1541	-3.0188	-3.5605	-4.7846	-3.1146	-3.0564	-3.6987	-4.8555	-2.8187	-5.7122	-4.5249	-2.2913
-10.468	-11.492	-11.235	-11.203	-12.523	-12.596	-10.692	-11.622	-10.937	-10.417	-10.697	-10.57	-12.705	-12.059	-11.193	-11.815	-11.082	-11.715	-11.505	-11.67	-11.111	-11.258	-12.294	-12.88	-13.83	-13.814	-11.309	-12.49	-12.885	-10.479	-9.0435	-11.827	-11.132	-11.509	-11.381	-10.736	-11.455	-12.848	-12.459	-11.063	-10.776	-13.023	-12.304	-10.848	-11.39	-11.424	-12.195	-11.247	-12.871	-12.076
-2.668	-2.017	-2.7917	-3.6343	-2.8572	-2.7176	-3.3388	-1.6199	-1.7844	-3.1198	-2.6417	-4.2286	-0.87847	-3.9151	-2.7906	-1.8515	-4.2245	-2.3177	-3.0586	-3.729	-2.8556	-2.0223	-2.558	-2.9279	-3.5611	-2.4877	-3.531	-1.9253	-2.1106	-2.8685	-2.3632	-2.5913	-2.875	-1.0875	-1.8618	-2.8907	-3.3353	-2.3522	-1.3903	-1.8256	-1.7816	-2.5895	-2.5995	-3.3408	-2.2485	-0.5019	-3.8132	-2.3645	-3.0886	-3.5488
2.9148	1.7106	1.4737	0.4479	0.39615	1.5537	0.3223	0.96282	-0.18103	2.3168	1.5987	0.59177	1.0443	2.9829	1.6556	1.6007	2.4338	0.70638	1.2499	1.5958	1.7155	1.8275	1.3285	0.70358	2.3972	1.6716	0.95063	-0.013844	-0.95884	0.57649	1.5952	1.0419	1.9377	0.72073	0.031953	0.25177	2.0171	2.1168	0.9163	-0.51191	1.0699	2.1691	2.4481	2.2533	0.78677	1.5252	-0.20517	0.71919	1.9345	0.38436
-1.2796	-0.3613	-1.1254	-1.7001	-0.56307	-1.3133	-1.3356	-1.2473	-1.2067	-3.0913	-3.4574	-1.7144	-1.5847	0.29044	-2.6399	-0.92046	-1.3414	-1.2233	-3.0055	-1.1882	-1.0681	-1.2114	-2.9781	-0.70969	-1.1462	-1.1448	-0.77443	-0.95182	-0.26966	-1.8825	-3.6118	-1.5737	-1.349	-2.8416	-1.3423	-0.87262	-0.37941	-1.3122	-0.85104	-0.58816	-0.15386	-0.72187	-1.11	0.33765	-3.1365	-1.6836	-1.7783	-1.0393	-1.0116	-1.9197
-12.679	-12.753	-12.18	-11.963	-12.73	-12.558	-12.301	-13.179	-13.951	-11.534	-12.501	-12.087	-13.621	-13.498	-13.321	-13.392	-14.86	-13.933	-13.347	-11.132	-11.885	-12.234	-14.06	-12.255	-11.644	-12.775	-12.529	-12.621	-11.506	-11.179	-13.458	-14.337	-11.493	-13.427	-12.581	-13.179	-12.236	-11.308	-11.137	-13.013	-12.248	-13.377	-12.751	-12.715	-11.919	-12.968	-12.835	-13.374	-11.438	-12.332
2.5508	2.5917	3.6382	3.9119	3.8771	2.6847	2.8051	2.8086	2.6133	1.5267	3.2642	2.3017	3.392	2.665	3.8685	2.9613	2.9605	3.7299	3.8078	3.303	2.5295	4.6153	2.7015	2.4406	0.80081	4.3387	2.141	2.7736	4.278	2.434	3.7174	2.6377	3.2896	3.8883	1.9739	3.4646	4.259	3.6945	0.91625	2.1689	4.1555	3.2601	2.1704	1.1881	2.5459	1.9664	3.2119	1.5065	4.6756	2.6739
1.4611	2.2502	1.1388	1.507	1.6995	3.1779	0.89727	2.515	1.5236	1.5187	1.1354	2.6528	0.70272	1.9714	2.5824	-0.012043	1.5735	0.61425	2.1263	1.466	1.8087	1.1566	1.7123	1.9473	0.9429	2.1818	2.8425	2.2591	2.9734	0.76203	0.86025	2.6671	1.2946	1.3711	1.074	1.8007	3.425	3.0051	1.9912	3.1174	2.9677	2.0388	-0.98631	2.7636	2.7754	1.0965	1.422	2.2741	2.6516	1.1917
-1.0294	2.0938	0.4187	1.9936	0.72968	0.31834	2.2563	-0.38714	0.58791	0.53308	-0.086617	0.27204	0.95139	0.53867	0.052886	-0.17943	0.45913	0.46442	-0.43	-0.4661	0.68235	0.60952	-1.897	-0.25285	0.76838	-1.1938	-0.40935	0.12508	2.5348	1.4099	-0.0090786	0.59601	0.88306	-1.1673	0.07679	0.25336	-0.3686	-0.14616	1.1364	1.6189	0.29052	0.76813	0.579	0.48681	0.20742	0.98083	-0.067841	1.0066	1.7641	-0.17591
-12.699	-13.271	-13.678	-10.565	-14.148	-11.808	-12.694	-12.339	-14.798	-11.876	-12.897	-12.134	-13.262	-12.046	-13.664	-13.895	-13.097	-14.09	-12.335	-12.18	-13.802	-13.095	-13.138	-13.34	-13.516	-11.683	-13.303	-11.621	-12.168	-12.757	-13.828	-11.699	-11.867	-13.468	-11.81	-13.223	-12.394	-12.996	-14.764	-12.526	-12.542	-12.152	-11.795	-12.838	-14.156	-14.233	-13.667	-11.85	-12.67	-13.302
-13.39	-11.847	-14.105	-12.696	-11.551	-11.796	-13.189	-11.394	-13.423	-13.549	-13.702	-13.523	-11.574	-13.96	-13.545	-14.351	-12.697	-13.72	-12.891	-14.319	-13.237	-14.273	-12.691	-13.785	-15.752	-14.337	-13.247	-13.221	-11.968	-12.412	-14.124	-13.142	-13.807	-15.173	-13.223	-13.034	-13.725	-12.628	-12.984	-13.134	-12.704	-11.163	-12.334	-13.985	-13.47	-13.653	-13.145	-14.37	-11.671	-12.557
0.28746	1.2448	-0.6446	0.72255	1.1711	-0.010659	0.065802	0.065305	0.63289	0.48964	-0.09837	-0.41988	0.87245	-0.16762	0.92387	1.8251	0.93734	-0.92255	0.47349	1.2488	-1.0927	0.29266	0.75612	0.13522	0.79598	-1.1585	0.26122	-0.16269	0.87607	0.15028	2.319	0.9549	1.3426	0.034522	1.3833	0.24906	1.1635	2.1003	1.3663	0.58797	1.1742	0.22009	0.45932	1.601	-0.58113	0.65735	1.0296	-0.43356	0.38836	-0.7103
-23.044	-23.493	-22.697	-21.778	-21.509	-22.738	-24.284	-22.631	-22.143	-22.961	-22.063	-21.349	-21.759	-23.436	-21.749	-21.416	-20.327	-21.159	-24.604	-23.261	-21.712	-21.997	-22.694	-21.076	-21.64	-21.926	-22.317	-23.705	-22.068	-21.196	-23.12	-22.697	-22.514	-23.989	-22.008	-21.219	-22.568	-21.824	-22.869	-21.017	-22.182	-21.988	-22.745	-23.13	-20.367	-22.248	-20.97	-21.672	-23.377	-21.978
0.34365	1.1875	2.1654	0.87094	2.5034	2.2358	1.0307	1.9934	2.4783	0.48727	2.1169	2.3483	1.62	2.0406	1.1072	2.5	1.5289	1.5105	1.6889	2.8338	2.1549	0.41543	1.7067	1.4162	0.95169	2.8752	0.53485	2.2179	2.5784	0.43385	2.9755	1.2316	0.82612	1.7261	0.93291	0.20175	0.90007	2.0011	0.86518	1.5396	2.227	2.2091	0.34134	1.0381	1.4738	1.7	1.9611	3.3751	2.386	2.3587
-10.186	-10.178	-9.5395	-9.1957	-10.815	-10.986	-10.906	-9.6641	-9.5035	-8.4357	-10.613	-11.836	-10.134	-11.28	-10.028	-10.756	-8.0106	-9.8543	-10.179	-9.7154	-8.9893	-10.334	-9.8232	-9.7933	-9.4692	-10.077	-8.9251	-10.282	-10.71	-10.51	-9.5826	-9.6228	-10.591	-8.8769	-9.4684	-10.663	-10.107	-8.4618	-10.719	-12.489	-9.8032	-10.786	-9.2925	-9.8112	-10.713	-9.7277	-10.714	-10.434	-11.228	-10.372
-6.0677	-5.1011	-5.6505	-3.1682	-4.4455	-4.3156	-5.4273	-4.5726	-5.8651	-5.407	-6.0217	-5.036	-4.1163	-4.8471	-5.2518	-5.7633	-3.7152	-7.0277	-4.8886	-5.3933	-4.6914	-2.366	-5.6569	-4.2814	-3.0367	-4.095	-5.241	-5.2055	-4.028	-3.9907	-5.4092	-4.5579	-5.1303	-5.3221	-4.5865	-6.792	-5.2044	-4.1833	-3.6094	-5.0484	-3.6343	-3.38	-4.9502	-4.2429	-4.6726	-4.5277	-6.5467	-6.251	-4.3582	-4.7107
-2.3263	-1.4695	-2.0561	-2.3802	-1.8533	-1.2391	-3.1343	-1.7729	-0.065303	-2.278	-1.8242	-2.5321	-2.7379	-2.6379	-1.1253	-2.2586	-1.4252	-2.8718	-3.0611	-1.7803	-2.4938	-1.0352	-2.3102	-2.9929	-2.2807	-0.1407	-1.3267	-2.0514	-1.9552	-2.6419	-2.2165	-3.4828	-2.8508	-1.3315	-2.0813	-1.7458	-2.8017	-3.2362	-2.7009	-2.2512	-0.24365	-1.671	-1.8656	-1.6377	-1.9976	-0.33661	-2.1204	-0.83709	-1.691	-2.1681
-3.1642	-1.8908	-2.404	-3.4568	-1.8036	-2.8655	-2.0105	-1.8611	-1.5998	-2.5626	-1.7463	-0.78553	-3.5679	-1.9481	-1.6085	-2.9954	-3.722	-1.2156	-2.9408	-3.5757	-3.8373	-4.387	-2.2138	-2.9082	-2.8705	-1.0988	-2.4531	-1.8957	-3.2277	-1.5657	-1.6816	-3.2128	-1.3506	-2.871	-2.144	-2.6868	-0.92731	-3.3326	-1.5997	-1.4137	-3.4216	-2.4782	-1.2063	-2.3691	-1.194	-1.8648	-2.2141	-2.4863	-1.3782	-1.3668
-13.67	-13.875	-14.005	-11.685	-13.37	-12.63	-13.206	-10.575	-13.186	-13.894	-12.418	-12.856	-13.073	-14.112	-14.06	-11.46	-13.052	-13.855	-12.944	-12.574	-12.657	-13.605	-14.327	-12.707	-13.507	-14.397	-14.301	-10.948	-11.974	-12.494	-13.167	-12.277	-13.463	-12.97	-13.709	-14.414	-12.851	-11.484	-12.668	-12.383	-10.94	-13.455	-12.467	-12.819	-13.521	-12.6	-13.219	-12.338	-13.908	-13.176
-4.2337	-3.7222	-3.0335	-2.6646	-5.5835	-2.136	-3.7024	-2.9717	-3.8224	-3.9271	-2.9885	-2.7901	-2.2008	-3.1823	-4.8554	-3.6779	-3.7585	-4.3494	-4.3916	-2.1705	-2.5172	-4.3566	-3.622	-4.2341	-5.2769	-4.603	-1.8022	-3.6967	-2.6362	-2.8185	-2.502	-2.2195	-3.4108	-3.636	-3.3197	-3.1515	-2.128	-3.8645	-1.9264	-3.2703	-5.7604	-2.8482	-2.1068	-2.3817	-3.7081	-4.1879	-2.9734	-4.08	-3.5686	-3.0005
-0.033626	-0.91662	1.7216	-0.37468	0.2682	-0.0073949	0.74325	-0.33467	0.15823	0.48455	-0.69418	-0.27251	0.36034	0.10842	-0.61478	-0.30256	-0.87899	0.60073	-0.53436	-0.57486	-0.39635	0.6731	-1.6828	0.50868	1.1863	-1.2373	-0.91491	-0.75068	-0.7694	0.069594	-0.96245	-0.31048	-0.56014	1.7099	0.15993	-0.62041	-0.43702	1.3877	0.81356	0.30297	1.282	0.26209	0.41278	0.3732	-0.68941	2.1387	-0.51928	-1.4668	-0.82746	-0.44752
4.9895	3.7228	5.1298	4.2948	4.1974	5.187	3.7136	6.368	4.6834	3.2264	5.0616	4.7543	5.5206	5.0755	4.8514	6.0028	3.8466	5.859	3.0919	4.6773	4.1067	4.1068	5.0647	4.6085	5.4068	5.7882	5.3231	5.3162	3.5864	4.4657	3.9498	6.0344	4.7067	5.3012	6.1013	5.5369	5.4965	5.93	3.3449	5.311	4.1476	5.3034	4.9681	6.385	5.7757	4.1483	4.6807	4.9281	6.1851	6.1034
-1.8515	-2.2779	-1.3429	-2.3859	-1.6037	-1.289	-1.7427	-0.4287	-0.70457	-2.4328	-0.90162	-0.75456	-1.875	0.18108	0.53192	-2.2461	0.28874	-1.1467	-1.8392	-0.87467	-1.1105	-2.943	-0.77217	-2.2976	-0.54238	-2.5264	-1.1866	-2.726	-1.5761	-2.423	0.09777	-0.62971	-3.5848	-1.9497	-2.8611	-2.9524	-1.8937	-0.95256	-2.3033	-1.1761	-1.6336	-1.2302	-1.8025	-1.4697	-2.6998	-1.5573	-1.4506	-1.042	-1.9203	-1.4281
0.83373	1.7038	1.567	1.4229	0.82986	2.7293	1.1879	1.7823	0.95112	1.0067	2.9258	0.94364	3.1741	1.2668	2.3813	0.96088	1.038	2.0775	-0.27393	0.50878	1.3804	0.29956	1.1505	2.3173	1.0115	0.28352	1.0234	1.4432	1.1342	1.7572	2.2359	1.6061	-0.39825	1.6513	1.1431	0.9914	2.3707	0.51202	0.59226	1.3926	2.1452	2.5294	0.29908	1.5649	0.23116	0.62668	1.1273	1.0367	0.086145	-0.2729
-4.4564	-4.5963	-4.1111	-3.6267	-3.4411	-1.9733	-3.8689	-4.0446	-3.5621	-3.0394	-2.9417	-5.3879	-2.9527	-4.6669	-2.0103	-5.7098	-4.3213	-2.3916	-2.9095	-5.5941	-4.3165	-4.3492	-4.5133	-3.9714	-3.6481	-3.9637	-2.1488	-3.749	-3.5318	-3.8915	-4.3549	-4.1758	-4.2385	-4.2831	-3.8703	-3.9243	-5.2543	-5.3141	-3.7357	-6.3544	-3.9617	-2.5442	-4.1926	-4.7496	-4.2081	-2.9309	-3.2251	-1.9058	-5.7476	-4.9589
-10.391	-9.3305	-8.6619	-8.47	-8.6184	-8.6974	-8.4127	-8.3509	-9.0551	-9.0722	-9.2319	-9.7534	-8.0694	-9.8008	-9.899	-10.329	-8.6061	-8.5101	-10.32	-7.8961	-10.978	-7.352	-8.1146	-8.0827	-8.7208	-9.422	-9.2036	-10.058	-9.0423	-8.4465	-11.448	-9.0627	-8.9071	-8.8319	-10.437	-8.122	-9.6572	-10.232	-9.5946	-10.479	-8.2649	-10.995	-8.2022	-10.532	-7.1545	-8.7483	-9.7723	-9.3738	-9.7306	-9.8515
1.2191	2.1848	0.97402	1.2349	1.6304	2.1744	1.1998	0.80398	1.942	2.0178	0.2115	2.0051	2.1685	2.5917	0.32945	-0.013146	1.5552	0.40272	1.5091	1.9957	0.11781	0.88192	-0.33828	2.0058	-0.29462	0.94508	1.5179	-0.32422	1.2934	0.54642	1.2587	2.7114	0.67836	1.4286	1.3855	-0.69923	1.5928	1.5483	1.3795	2.0885	2.1431	2.8572	0.98859	2.6015	1.2629	0.53968	0.10391	0.066172	0.47236	1.7458
0.19477	-0.33324	-1.4467	0.21451	-1.2905	-1.5904	0.29216	0.41549	0.91914	-0.51698	-0.84286	0.5516	0.0031702	-0.7046	-0.35222	0.054677	1.8027	1.5212	-0.22545	-1.1071	-1.0859	0.030963	1.9504	-1.3743	-0.29384	-0.071167	0.16917	0.65854	0.15928	-0.94739	0.44139	-0.65904	1.7046	0.099447	0.70766	0.016515	-1.7043	-0.6742	0.0027736	-0.45383	1.0241	1.192	0.33968	-0.70152	0.049584	-0.64662	0.96798	0.20383	1.1139	-0.036363
2.495	2.2743	1.9254	1.6138	2.1125	3.048	0.68093	1.7954	2.8287	1.5903	2.0659	0.50129	1.7174	2.4129	1.2202	2.7939	2.4575	1.4081	3.2425	1.4493	1.5302	1.5358	2.7523	2.3099	1.8009	1.2156	2.8075	0.75496	1.765	2.6584	2.7047	1.3131	2.0896	4.129	3.3896	2.3287	1.0954	2.7612	2.2025	2.0744	1.3359	2.1886	0.98362	2.0658	3.7347	1.7882	1.966	0.26273	2.1225	3.4368
10.311	10.195	9.9908	10.048	10.428	11.707	8.5736	9.4718	9.8487	10.943	10.244	9.9028	9.2867	9.2179	9.8575	9.8101	9.5382	9.8232	9.1221	10.096	7.6701	8.781	8.271	11.063	10.286	10.877	9.9853	11.645	10.784	8.8878	7.8375	9.165	9.8416	10.668	8.9833	8.8134	8.7737	10.018	8.5109	8.6084	9.5735	9.1435	10.677	9.4228	9.2247	11.367	9.1099	9.0758	8.8894	8.5348
-2.785	-3.3516	-2.3994	-2.5231	-3.0498	-4.0658	-1.451	-2.4551	-1.9749	-1.8631	-1.2135	-2.2441	-5.1058	-2.6341	-0.71061	-2.7774	-1.3431	-2.5723	-2.7628	-2.8245	-2.786	-4.0094	-1.7221	-1.2085	-2.5852	-2.6202	-3.2086	-3.0709	-3.2166	-1.4204	-2.3365	-3.4465	-2.5739	-1.9664	-3.2068	-3.6513	-3.02	-3.8656	-2.8577	-2.749	-3.1165	-3.1022	-2.8582	-1.6505	-4.2369	-2.1209	-1.8937	-1.5187	-2.703	-1.5949
8.7639	7.7329	8.4311	9.3665	5.5235	6.9557	7.0661	6.9894	9.392	9.9006	8.0513	8.7306	6.9663	9.1413	8.3124	7.8349	7.6947	8.7905	7.3334	8.2544	7.3934	7.7489	6.1428	7.3913	9.4477	8.1144	10.194	7.7897	8.5785	7.2567	8.8873	8.0211	6.7953	9.1351	8.5766	8.2914	8.3558	8.3202	9.2625	7.6898	7.6516	6.7392	9.3876	7.1586	7.3898	8.3915	7.08	9.4001	8.9453	8.8455
-10.267	-12.424	-10.39	-12.371	-11.548	-10.413	-9.7975	-12.004	-11.531	-10.917	-12.602	-11.406	-11.587	-11.539	-12.112	-11.16	-11.192	-10.554	-13.033	-12.693	-11.584	-11.119	-12.497	-11.738	-10.599	-10.645	-12.969	-11.298	-13.479	-12.066	-9.5343	-12.665	-10.541	-11.496	-10.815	-10.875	-10.324	-10.603	-12.354	-11.118	-11.17	-11.247	-11.175	-10.896	-13.179	-10.748	-11.613	-10.226	-12.026	-12.019
-1.0529	-2.5946	-2.7053	-0.45104	-0.56237	-1.5356	-0.97187	-0.16761	-1.4976	-1.32	-1.4689	-0.91597	0.069863	-2.2712	-1.5642	-2.3431	-1.3404	-1.4456	-0.58055	-1.526	-1.4456	-2.0916	-1.3246	-1.9961	-0.46773	-1.8944	0.01502	-0.81115	-0.46961	-0.96927	-2.8642	-2.1289	-3.3776	-1.302	-2.5024	-1.5078	-2.3978	-1.4391	0.10853	-1.5736	-1.1569	-0.46547	-1.4476	-2.1262	-1.551	-2.8733	-1.9616	-1.1253	-1.0143	-1.8947
-10.102	-9.423	-10.249	-8.3425	-9.5403	-11.887	-10.232	-9.6039	-9.4323	-9.3492	-10.85	-11.887	-8.982	-9.9964	-9.6148	-11.375	-8.5368	-8.9908	-10.11	-8.5884	-9.8534	-11.264	-9.7267	-10.119	-11.35	-10.213	-10.729	-8.8433	-10.311	-9.1544	-8.3849	-12.326	-11.142	-11.855	-9.5471	-11.255	-10.954	-8.45	-10.494	-10.81	-10.261	-11.682	-10.455	-11.164	-10.391	-9.5096	-10.935	-9.5499	-9.9285	-8.6078
1.4453	3.2381	2.3734	1.9349	1.9185	2.3706	-0.0058077	0.87166	0.45224	1.4397	2.3017	1.9359	0.66381	2.5403	-0.001077	2.2316	0.83822	1.1115	1.6264	3.0096	1.3987	1.9071	1.4704	0.46638	1.0449	1.5745	2.7633	2.6505	0.81785	1.2107	0.33708	2.718	3.0882	1.0415	1.1513	0.34473	1.6006	2.8192	1.4014	1.6268	2.5071	1.5694	2.4186	0.74338	0.87724	2.2436	1.8978	1.1468	-0.037909	2.8358
3.3884	3.9305	4.7825	4.0503	4.7736	4.4293	4.5576	4.2181	5.3468	4.3572	5.2085	4.4574	2.4335	3.7698	5.1616	5.1362	3.9504	3.7902	4.3304	3.4072	4.6981	5.16	4.9049	4.8132	4.2167	4.267	4.6743	5.0019	4.9491	4.4336	5.5871	5.1479	3.8514	4.2147	3.1672	5.0455	3.8	6.1396	4.6597	3.7975	5.1193	4.2503	5.7345	3.8661	5.1597	4.1329	4.9973	4.3103	3.2864	2.871
4.8662	4.0795	4.9945	3.8003	4.8568	5.4494	2.5565	4.9456	3.9499	3.59	5.3197	4.5536	4.8201	6.0541	4.2584	4.2635	4.1599	5.6763	4.858	4.5333	4.0544	5.9937	3.8049	4.0728	5.4044	4.5128	4.0056	6.0814	4.3121	3.5458	3.8046	3.8598	4.9858	3.9941	4.0356	4.3722	3.2119	4.6671	4.9969	5.5305	3.7512	4.2452	3.6491	5.5051	4.245	4.4701	2.6515	5.7438	4.386	3.9124
-0.32938	2.9796	1.4728	2.3775	2.4134	1.4826	0.76828	1.7145	0.19826	1.9647	1.5676	2.5228	1.5481	0.65053	2.834	0.93106	1.0954	1.263	2.0154	0.51936	1.7554	2.2993	2.0693	1.5083	1.5119	2.5855	1.7349	2.1035	0.2386	1.4295	0.98092	2.672	1.8658	1.2312	0.89048	0.7834	2.1507	1.8307	2.8056	2.0203	3.7157	2.0821	1.11	1.2589	0.72514	2.5948	2.3424	3.6092	1.4423	1.7953
-2.0536	-4.4143	-3.2744	-2.7075	-3.3994	-4.362	-5.2425	-5.3232	-4.3408	-3.6737	-4.7647	-5.3767	-3.8734	-4.7163	-4.8786	-5.3256	-3.6037	-4.2389	-4.5674	-4.8564	-4.0201	-4.6945	-3.376	-4.1774	-4.9997	-5.627	-4.0392	-4.3703	-3.7944	-4.219	-4.7638	-4.3172	-4.4773	-3.3632	-3.0402	-3.6971	-2.7228	-6.2902	-4.0145	-4.4159	-4.0079	-4.5019	-4.5708	-3.2641	-4.0189	-5.6695	-5.8298	-5.2624	-2.8762	-2.9039
-0.57592	0.76358	0.23246	0.69854	0.62018	-0.25191	0.71983	0.061379	-0.45675	1.9606	-0.95785	-1.1961	1.3471	-1.9975	0.5013	0.42959	0.12055	0.15311	1.1734	1.4314	-0.98962	-0.65291	0.17497	-1.0385	1.2554	-0.051283	0.83154	-0.63208	0.25491	-1.0164	-1.0075	0.75391	0.079966	-0.15868	-0.59507	-0.47797	-0.92482	0.0028301	-0.2402	-0.39243	1.5396	0.30921	2.6353	0.14565	0.096774	1.044	1.7261	-1.1206	-0.67933	0.53962
6.775	7.0082	5.733	6.4304	5.6742	6.1416	8.1866	6.3471	6.1841	6.256	6.2632	6.4717	5.2614	6.7693	6.9229	7.4436	6.7427	6.2338	5.366	5.404	6.0941	5.6958	7.4859	7.5347	6.855	6.8987	6.7285	4.1086	6.524	6.647	6.7485	6.4791	7.5054	8.3614	7.0662	7.2832	7.7289	7.348	5.8709	6.4666	7.0411	7.5007	8.3966	6.1349	6.9256	6.694	5.973	6.6654	7.4872	6.9627
-4.2141	-2.3303	-2.1656	-2.5273	-2.6523	-0.61776	-1.9327	-1.1213	-4.6678	-2.478	-3.1977	-1.6474	-3.0471	-1.9458	-1.2561	-2.6837	-2.5551	-2.988	-2.0872	-3.9564	-1.7933	-3.1184	-2.8352	-1.7955	-2.1923	-2.023	-3.0943	-1.3448	-3.7407	-2.0577	-1.7396	-3.3463	-1.8644	-1.6526	-2.925	-4.2998	-1.3319	-3.1174	-4.656	-1.4036	-2.4686	-3.2526	-2.3377	-2.0441	-2.8425	-2.2383	-1.9147	-3.6709	-1.6526	-3.3609
9.0957	9.4607	10.327	9.3502	7.9298	11.104	8.9723	11.409	11.186	9.6496	9.1838	11.03	9.4748	9.6609	12.105	9.8605	12.376	9.805	10.728	8.4443	9.4807	10.566	9.5446	9.5013	9.9393	9.6815	9.9675	9.0082	10.142	10.379	8.5338	8.4604	9.3671	9.9888	9.2365	8.5726	9.3124	8.2838	8.9686	9.5435	8.435	8.8082	7.8105	9.1697	11.415	8.6727	10.262	9.7559	11.907	9.2218
-5.5363	-3.9426	-5.0373	-5.091	-3.1862	-4.496	-3.8237	-3.5088	-5.5957	-3.6374	-5.8323	-4.4111	-4.9153	-4.783	-4.403	-3.4778	-5.1707	-4.449	-5.5734	-5.2157	-2.9427	-5.8637	-4.6148	-3.8	-4.7877	-3.5072	-4.313	-3.5298	-5.9333	-3.9906	-5.0507	-5.2049	-5.212	-5.786	-4.5038	-5.7497	-2.6624	-5.6718	-5.8952	-5.4004	-5.4936	-5.619	-3.9098	-5.6939	-2.5954	-4.4098	-3.7256	-5.5024	-5.1822	-5.2679
-8.9898	-8.6777	-8.7577	-9.0351	-10.422	-7.6144	-8.0402	-8.4668	-7.9099	-10.278	-8.3886	-8.9472	-9.6761	-10.05	-9.8112	-9.6273	-10.34	-9.2776	-8.3922	-8.7173	-10.002	-9.6048	-7.3173	-8.2983	-9.1581	-10.328	-8.0843	-9.8247	-8.5734	-9.6066	-8.8528	-8.4267	-8.9612	-10.546	-7.5295	-8.3395	-8.0764	-9.7938	-8.9637	-9.2472	-8.5031	-8.1367	-8.8615	-8.8794	-10.172	-9.4203	-8.0967	-7.6771	-8.44	-9.116
-12.745	-10.644	-12.152	-10.436	-10.109	-10.476	-11.264	-10.222	-9.9895	-11.658	-9.8202	-11.709	-12.417	-10.941	-10.525	-11.279	-10.828	-9.6171	-11.3	-10.348	-12.489	-10.104	-10.693	-10.67	-10.156	-11.444	-10.572	-11.779	-11.685	-11.132	-9.7615	-11.349	-11.071	-9.8584	-10.042	-9.9236	-10.867	-11.68	-10.575	-10.825	-11.387	-10.808	-9.3738	-10.788	-10.571	-9.4264	-11.143	-9.6238	-10.861	-10.122
-21.43	-20.093	-20.02	-20.389	-20.943	-20.152	-18.827	-22.22	-20.445	-22.124	-21.273	-20.969	-19.429	-21.835	-22.036	-20.679	-19.87	-21.252	-22.283	-21.677	-19.993	-21.04	-20.407	-21.603	-19.193	-21.215	-21.005	-20.355	-19.424	-20.227	-20.409	-21.067	-20.734	-21.292	-20.591	-22.4	-21.734	-20.691	-20.53	-20.553	-21.692	-20.083	-20.796	-19.641	-22.833	-20.122	-19.97	-22.017	-21.172	-20.511
-1.47	0.074281	1.7271	-0.59236	0.92252	-1.2747	-0.047488	0.79266	0.63524	0.7467	-0.53012	0.66627	0.38521	0.62255	0.59494	-0.29158	0.20846	-0.53861	-0.2792	0.47403	-0.16625	1.2775	-1.1844	0.37575	-0.15313	0.071961	-1.1503	-0.26945	1.0598	-0.15543	-0.64024	0.25237	0.41538	-0.047225	-0.3085	-2.0173	-0.070218	-1.704	-0.2476	0.81891	-1.2764	0.20537	0.38596	-0.005419	0.1951	-0.029283	0.17473	-1.1029	-2.7337	1.2616
-8.2208	-8.642	-9.6273	-8.2894	-9.0877	-7.296	-8.6546	-10.262	-8.2925	-9.094	-8.961	-9.0537	-9.0214	-9.2803	-10.681	-9.1324	-9.9534	-8.9326	-9.8829	-8.0987	-8.658	-10.701	-9.3221	-10.223	-8.1388	-8.7762	-9.7889	-8.9738	-9.1884	-9.7402	-9.4668	-10.688	-9.2197	-8.5908	-8.8064	-9.0069	-8.2984	-9.5398	-8.3647	-9.6262	-7.1051	-8.7784	-6.9141	-7.8325	-9.1144	-7.6742	-8.5916	-9.1026	-8.0997	-9.6556
5.6145	7.294	7.0239	6.5931	6.8172	6.3295	4.3546	6.3568	5.1821	8.096	6.4596	6.8133	6.2441	7.0134	7.0511	6.8362	6.7729	6.1961	7.0199	6.8007	5.4812	5.9854	9.09	7.5499	7.3766	6.7772	5.5728	8.5973	7.6947	6.2957	5.4987	5.8326	6.3447	7.0543	6.799	6.3698	6.1712	8.4465	6.9931	5.7998	7.3153	6.5326	7.4604	8.6761	6.6348	6.5426	6.6267	6.575	6.9771	6.8844
5.0894	2.9101	4.2512	3.951	3.728	3.9933	5.4179	3.4853	3.8642	4.5061	4.7456	3.2132	3.117	4.5583	5.4048	4.8279	3.9871	4.1014	3.5781	5.3314	4.6218	3.936	4.3189	4.5276	6.1508	3.9432	4.7772	4.8721	4.3147	3.7802	4.4571	5.0746	5.5317	4.4161	5.5899	5.2175	3.9124	4.9315	3.6274	4.7795	4.5479	4.0579	4.5341	3.7517	2.8126	4.7803	3.2188	4.612	4.1989	3.4497
3.6142	2.826	3.6041	2.2322	2.8045	2.6425	2.4242	2.339	2.7852	3.4002	2.8254	3.2802	3.146	4.3768	4.7432	2.6864	3.9531	3.4731	3.5378	2.2018	3.0311	2.727	2.0353	2.1132	0.057062	3.9713	1.2936	3.2203	2.9565	2.4084	3.1801	1.5659	3.2218	4.5191	3.0434	2.3287	1.841	3.3287	3.5579	3.7659	4.2139	2.8383	1.4883	3.8148	1.7971	3.0765	3.7591	3.0427	2.1064	3.2002
1.8309	1.3285	1.2665	1.9005	0.29905	2.0375	1.0982	2.7446	1.8279	0.5143	1.1594	1.6375	0.63171	0.91579	1.57	1.892	2.1466	1.3355	1.3785	1.7495	3.0017	1.6767	2.4936	3.2381	0.80182	1.8713	1.4837	1.7433	1.3577	2.3027	2.1424	0.24207	1.2873	2.6861	2.2049	1.1302	3.0025	0.69535	1.0237	1.585	1.2805	1.0591	2.9924	2.8222	1.892	1.3866	1.2434	0.55897	1.5837	1.4798
-2.1565	-4.4868	-3.9454	-2.4201	-4.7081	-2.5039	-3.6371	-3.0064	-2.4883	-1.8977	-3.3339	-2.6607	-2.2959	-4.219	-4.2552	-3.2141	-3.8646	-2.6106	-4.2248	-4.3924	-3.5931	-1.7716	-3.5884	-4.3746	-0.43365	-3.8246	-3.4468	-3.0249	-2.9893	-1.8966	-1.2156	-3.8249	-2.3675	-3.7181	-4.4544	-4.3581	-2.8195	-4.6224	-3.8377	-4.8888	-2.7624	-2.5498	-4.5426	-2.7603	-3.3118	-1.6034	-2.3353	-2.919	-0.88214	-1.9605
-12.535	-12.285	-13.172	-12.084	-11.476	-12.575	-13.324	-13.025	-13.218	-12.783	-13.734	-11.844	-10.921	-12.361	-12.348	-13.439	-12.028	-13.426	-13.709	-12.376	-11.814	-11.472	-12.676	-14.754	-13.106	-13.041	-12.082	-11.613	-14.09	-12.906	-12.211	-15.238	-12.648	-12.158	-14.735	-14.476	-12.274	-13.661	-13.136	-12.392	-12.463	-11.871	-12.303	-12.978	-13.66	-13.701	-11.737	-12.612	-12.463	-13.273
-24.013	-22.096	-21.491	-23.252	-22.01	-24.419	-21.339	-23.29	-21.083	-21.86	-23.104	-22.382	-23.285	-23.256	-20.395	-22.291	-20.231	-22.209	-22.682	-20.579	-23.616	-23.372	-22.035	-21.752	-22.318	-23.869	-21.715	-22.107	-22.687	-20.629	-22.643	-23.455	-22.513	-23.892	-21.651	-21.714	-22.832	-23.877	-21.155	-23.018	-24.428	-21.479	-22.572	-22.638	-21.535	-23.473	-22.387	-20.432	-19.817	-22.056
7.6494	8.3796	7.2254	8.7178	8.9928	8.1813	6.4384	8.0609	7.3151	7.8623	6.0478	8.9493	8.8319	7.8243	8.0476	8.3914	7.4654	8.9909	7.8762	7.956	9.375	6.9277	7.3942	7.0613	8.5201	9.2799	7.7936	8.1827	7.223	6.6339	7.9633	7.9115	8.638	9.3606	7.8147	7.9174	9.1907	8.2584	7.8483	7.9394	7.2055	7.8087	8.1516	7.0916	7.6777	8.2215	6.5008	7.5333	7.4964	9.7426
4.9694	5.0666	3.4513	4.4486	6.3716	5.286	5.0846	2.7212	4.6115	4.7832	4.4939	3.8459	4.7779	5.2479	4.0142	6.5825	4.0755	4.6081	4.9829	5.5925	5.5093	4.7099	5.9184	3.2996	3.8868	4.2666	5.1991	4.8	5.8042	4.0957	5.2518	4.8345	4.1077	7.5037	4.9077	4.8518	4.294	5.4899	4.3978	3.5144	6.3949	5.4821	4.9547	3.6884	5.5144	5.4998	6.8936	4.1751	3.7822	4.3122
0.032799	1.7164	-0.7874	-0.56692	0.057518	0.54962	-1.2339	-0.27763	1.1246	-0.12366	2.0133	1.0096	-0.9113	0.6453	-2.2049	-0.090463	0.3217	1.1548	0.30919	-1.1802	0.35619	0.37127	0.34186	-0.61153	-1.242	-1.5687	0.39597	-0.77184	0.27022	-0.45856	1.4774	0.026481	0.2402	0.5023	0.73752	1.3351	-1.3827	0.47087	1.0714	-0.14486	1.3545	0.18048	1.0528	0.033785	-0.49626	0.17553	0.39297	-1.3165	-0.81369	0.020808
-11.988	-12.137	-12.178	-12.363	-12.302	-13.85	-12.4	-11.68	-14.878	-13.556	-13.447	-13.15	-12.129	-13.15	-12.725	-12.339	-13.361	-12.928	-13.254	-13.409	-12.438	-13.086	-12.451	-13.796	-11.76	-14.053	-12.265	-14.026	-12.883	-12.125	-12.243	-13.923	-12.944	-12.862	-13.386	-13.389	-14.101	-12.915	-13.692	-13.024	-14.791	-13.071	-12.069	-13.066	-12.265	-13.03	-12.516	-14.157	-13.217	-12.87
-2.6713	-2.1371	-2.9539	-2.6604	-2.5213	-2.7807	-3.4504	-1.7862	-0.94991	-1.8415	-2.6057	-3.7459	-1.4319	-0.51978	-0.90693	-2.9995	-1.8679	-0.80991	-1.3188	-0.99836	-1.8985	-1.1968	0.21715	-3.5741	-1.2789	-1.7685	-2.2716	-2.1906	-3.2968	0.46976	-2.8372	-2.1719	-0.94416	-1.198	-0.75239	-1.8997	-1.5521	-0.67789	-1.1925	0.40913	-2.1068	-0.35065	-1.4589	-1.4506	-2.2918	-1.3389	-0.96409	-1.9416	-0.8342	-2.4499
-4.2181	-3.0919	-2.5977	-1.5219	-2.2899	-2.754	-3.6647	-2.4057	-3.454	-3.2344	-2.5424	-1.0545	-2.4894	-1.6114	-1.6584	-2.7532	-2.6569	-2.9831	-1.3271	-2.3374	-1.8894	-1.1981	-2.9737	-2.4204	-3.3482	-2.6967	-3.1745	-2.6904	-4.9177	-3.0558	-3.8656	-3.2469	-1.5273	-1.8307	-2.6596	-1.6673	-1.4746	-3.0278	-2.1678	-2.1666	-2.1011	-1.1336	-3.0379	-2.1911	-1.9798	-2.5679	-3.7679	-3.2509	-3.9109	-2.2474
3.8296	3.6952	4.1041	4.0214	5.2228	4.3581	3.5913	4.5987	3.3469	5.1198	4.22	5.1142	4.0864	4.263	4.5543	5.4877	5.779	6.3146	3.6965	4.5931	3.0287	4.2329	4.0154	4.3355	4.2072	4.6682	3.8686	4.4405	4.333	4.8202	5.5995	5.0259	6.1878	4.5914	4.4906	3.2416	4.524	5.593	3.3909	4.2679	4.024	4.5656	3.4915	4.976	4.6795	4.6361	3.844	5.5153	5.2956	3.9346
0.11891	-0.59811	-0.017678	-0.33824	0.49395	-0.94384	0.1522	-0.075025	-1.1024	0.31725	-0.72455	1.3498	-1.2962	0.83964	-1.8045	0.67148	-0.1326	-1.088	0.12002	-0.2614	0.79645	-0.22534	0.57996	0.14653	-0.20311	0.65458	-0.82076	-0.46822	0.26509	0.85101	1.1945	-0.44858	-0.37126	-0.19515	-1.5926	-1.4812	1.263	-1.0566	0.1964	0.14684	0.49626	-1.3926	-0.79587	0.095325	-0.61369	-0.46758	-0.52028	0.36908	0.36101	0.033352
1.2536	0.85917	1.7797	1.2406	1.6058	2.3213	1.2388	1.916	1.3119	3.0302	2.0673	3.1284	1.5004	0.21153	2.2894	2.4333	2.6698	2.8247	3.276	2.8021	1.5493	3.2956	2.7828	1.9153	2.2134	1.6644	1.9123	2.5499	1.9554	1.6326	1.7024	0.99623	1.4775	1.0482	1.5985	2.2432	2.596	1.5317	2.9326	2.7138	1.6569	0.76848	2.0192	2.136	1.9289	0.40067	1.1302	2.9609	0.090372	0.048149
-11.675	-11.131	-10.204	-11.691	-10.822	-11.235	-10.585	-10.443	-10.017	-11.088	-11.508	-10.789	-11.083	-10.766	-9.6518	-11.067	-11.267	-11.562	-10.672	-9.8298	-8.8997	-9.2482	-11.196	-9.7899	-10.808	-11.645	-9.6186	-11.842	-11.773	-11.299	-10.447	-10.23	-11.949	-10.161	-11.599	-9.6498	-11.562	-11.401	-10.446	-11.266	-9.9535	-10.69	-10.004	-11.653	-11.927	-11.797	-9.3569	-11.036	-10.159	-10.326
2.1342	2.2019	2.2573	2.7721	1.9008	2.3479	1.9941	4.8358	2.2539	3.0723	2.375	2.7854	1.8649	2.7485	2.5293	2.4474	1.9117	2.9675	2.7548	3.0149	2.6145	3.8762	3.7338	2.157	1.8435	1.5819	3.6264	4.3338	2.4842	1.3938	2.4727	3.4318	3.9793	1.3992	3.1555	1.4988	2.0444	1.9384	2.4652	2.5162	2.7564	1.8377	3.1615	2.5404	4.312	3.1372	3.5234	1.4329	2.0534	3.3315
1.9281	0.8174	0.72219	0.092409	2.227	0.80185	0.80195	1.4752	1.6961	1.9433	0.063744	-0.63573	0.26936	2.0741	1.3083	-0.50661	1.223	-1.0779	1.3662	0.098563	1.1179	0.23074	2.387	0.88582	0.14076	0.45037	1.0453	-0.81034	1.1473	0.74428	-0.27952	-0.32745	-0.047842	1.1684	1.1365	0.72471	0.23118	1.0086	1.0916	1.5759	0.70891	1.4383	-0.079978	0.34867	0.071706	0.0069142	0.99396	1.5411	1.2436	-0.67042
4.8969	5.4377	5.8946	4.9976	3.5699	5.1855	4.3592	4.62	4.1764	4.9794	5.2723	5.8989	5.6978	4.2597	4.2266	4.115	2.8737	5.6626	4.6058	4.4291	5.472	3.324	6.5632	3.7917	5.7704	5.9433	6.7289	4.7925	3.9133	5.6694	5.5045	4.6008	3.9087	3.4148	3.9857	4.152	5.1947	4.4781	4.3411	5.1354	6.2325	4.6265	4.0188	4.9862	5.0303	5.6204	4.4563	5.6612	4.6549	5.2925
-1.1449	-2.6173	-0.91902	-3.173	-2.1344	-1.8603	-0.64632	-0.57235	-3.1856	-1.5599	-3.0184	-1.2629	-1.8913	-1.9429	-1.2582	-1.3322	-2.1333	-2.6298	-2.5549	1.0276	-2.1956	-4.5053	-3.0582	-1.5614	0.15405	-1.4342	-0.085375	-1.5174	-2.9015	-1.2259	-0.58096	-1.4621	-2.052	0.40873	-2.0753	-0.99898	0.79976	-2.1246	-2.5591	-1.7039	-1.6393	-0.32956	-2.1518	-1.5034	-1.3817	-0.83951	-1.2278	-1.737	-3.2844	-1.5075
-20.167	-21.429	-20.948	-23.383	-20.803	-20.971	-20.613	-21.849	-21.281	-20.87	-21.255	-19.272	-20.151	-22.361	-21.26	-21.153	-20.63	-20.087	-21.198	-19.972	-20.587	-19.95	-20.26	-20.334	-20.782	-19.95	-20.87	-21.942	-18.731	-21.144	-20.73	-20.502	-21.103	-20.086	-19.747	-20.919	-21.434	-19.663	-21.691	-19.448	-18.867	-20.326	-21.083	-21.88	-21.165	-22.199	-21.708	-19.838	-20.994	-21.156
-19.863	-20.062	-19.85	-21.183	-19.676	-20.966	-19.777	-20.731	-22.956	-20.721	-18.859	-20.473	-19.806	-17.982	-20.815	-20.762	-20.846	-20.596	-19.782	-21.1	-20.299	-21.46	-20.479	-20.166	-21.839	-21.45	-19.21	-21.327	-20.675	-21.161	-20.236	-22.465	-20.87	-20.699	-21.199	-19.307	-20.392	-20.194	-20.759	-21.396	-20.641	-20.749	-20.34	-20.055	-21.48	-22.044	-19.809	-22.162	-21.645	-20.569
-4.202	-1.9426	-4.119	-2.1762	-3.1478	-2.6426	-3.8945	-3.272	-2.0534	-3.509	-3.3073	-2.877	-1.9852	-1.5009	-2.118	-2.3989	-2.1166	-2.8438	-1.8714	-2.7149	-1.1756	-3.6263	-1.7682	-2.027	-2.6387	-1.7103	-2.3122	-3.0186	-2.0046	-1.2321	-1.8135	-3.0214	-1.5507	-1.3466	-3.1263	-3.5422	-3.2924	-4.0478	-1.7542	-3.1069	-2.0835	-2.1042	-1.143	-2.9329	-2.0147	-2.3338	-2.8397	-3.0233	-2.5331	-2.3115
-4.2273	-0.80774	-1.5701	-1.9443	-2.3409	-1.504	-0.40396	-1.0192	-0.79844	-0.58471	-1.4188	-0.72376	-2.3664	-2.2243	-1.8572	-1.0201	-0.47678	-2.214	-2.4559	0.10416	-0.43538	0.03837	0.038152	-3.0607	-1.3514	-0.88191	-0.87656	-0.55998	-1.412	-1.3959	-1.4149	-1.4132	-0.94559	-0.92218	-0.78695	-2.4724	-1.906	-0.78882	-2.6216	-0.76142	-2.3254	-1.3549	-1.2586	0.048659	-1.5173	0.0020649	-2.3764	-0.90081	-1.278	-0.50809
-11.003	-13.125	-10.561	-11.371	-9.9123	-12.569	-11.309	-10.889	-11.311	-11.262	-10.57	-11.984	-11.009	-13.069	-11.672	-12.031	-12.675	-10.734	-11.781	-11.349	-12.232	-13.407	-10.296	-11.734	-12.544	-12.222	-11.398	-12.509	-11.89	-11.18	-12.976	-11.993	-12.764	-11.655	-11.868	-12.724	-11.097	-11.364	-12.47	-11.233	-10.894	-12.767	-11.922	-11.571	-12.518	-11.058	-13.017	-12.896	-11.093	-10.261
-3.8498	-3.9407	-2.1848	-2.3362	-4.3229	-2.2216	-2.6949	-3.917	-3.4199	-1.1931	-1.5809	-4.5172	-3.3963	-3.0637	-0.93173	-1.3426	-2.7574	-2.6809	-1.4987	-3.6445	-1.6659	-3.3687	-2.4094	-1.3459	-2.7197	-2.6946	-4.9475	-3.2472	-3.4591	-2.8537	-2.1988	-3.243	-4.5797	-1.3854	-3.1518	-1.5777	-3.3685	-2.3019	-2.8843	-1.2872	-2.884	-3.7175	-2.9022	-2.1034	-1.548	-3.3038	-2.5708	-2.9933	-2.0385	-1.9541
-3.8792	-3.3111	-5.2422	-1.96	-3.7961	-4.3449	-4.194	-3.2527	-3.6125	-2.8212	-3.7578	-3.0179	-3.7213	-4.7167	-3.1078	-5.7958	-3.0123	-5.1206	-4.7888	-4.5559	-3.7014	-5.0198	-4.423	-4.0689	-4.4799	-3.1538	-1.095	-4.7259	-2.8578	-3.4559	-4.2572	-5.2121	-3.4069	-5.2061	-4.2359	-2.7284	-1.6597	-3.8371	-4.0571	-3.794	-2.9635	-1.7918	-3.1559	-1.2923	-2.8409	-3.5796	-3.2896	-2.1877	-4.1674	-2.4096
-13.329	-12.393	-14.134	-13.374	-13.798	-13.125	-12.765	-12.852	-11.303	-13.718	-13.434	-13.707	-13.456	-11.615	-13.859	-14.527	-14.603	-12.688	-12.778	-13.137	-10.222	-14.993	-11.264	-14.122	-13.695	-14.242	-13.048	-13.725	-12.201	-14.373	-13.65	-14.489	-12.275	-12.747	-13.634	-12.594	-12.499	-13.678	-13.615	-12.287	-14.589	-12.827	-14.091	-14.309	-13.114	-11.953	-12.497	-14.706	-14.013	-14.331
-0.73104	-3.0092	-2.9865	-2.8977	-3.0142	-1.8739	-2.2882	-3.4175	-3.1523	-3.1521	-2.5427	-1.9316	-1.1431	-0.76522	-3.016	-2.3049	-1.9521	-2.5781	-2.9367	-3.1999	-2.5453	-3.5037	-1.2169	-3.218	-3.4744	-3.0771	-1.3814	-2.2397	-1.5059	-2.4725	-1.917	-3.8749	-1.6802	-2.2667	-3.5655	-1.2135	-2.8308	-2.2102	-2.5094	-4.8299	-1.5205	-2.0154	-4.0476	-1.7552	-2.9465	-2.2372	-1.8935	-2.9844	-3.622	-4.5836
-22.486	-23.009	-22.007	-21.391	-21.387	-22.484	-22.068	-22.543	-22.066	-21.83	-22.507	-22.14	-23.337	-22.038	-21.51	-19.772	-22.138	-23.15	-21.507	-23.537	-21.918	-21.279	-23.911	-23.073	-21.634	-22.217	-20.876	-22.796	-21.092	-23.25	-21.303	-21.884	-20.224	-22.209	-22.638	-22.305	-21.083	-24.027	-21.299	-22.53	-23.137	-22.598	-22.516	-21.865	-20.324	-21.001	-23.076	-22.603	-22.725	-21.869
-9.5244	-11.618	-11.345	-10.91	-10.325	-11.235	-10.488	-9.4345	-10.502	-9.8924	-11.467	-10.651	-11.26	-11.108	-11.999	-10.307	-9.6143	-9.4827	-10.616	-10.962	-10.227	-10.613	-10.229	-11.048	-11.211	-11.093	-11.452	-10.95	-11.545	-9.999	-11.246	-10.579	-10.914	-11.068	-12.351	-11.494	-10.925	-12.283	-8.9415	-11.329	-9.5641	-11.279	-9.8929	-9.6593	-10.328	-11.19	-11.561	-10.234	-10.149	-10.729
2.7008	1.2054	2.9714	1.244	1.7936	0.98756	1.3456	1.8196	0.3764	0.97226	2.7929	3.2178	1.6911	0.037702	2.2764	1.9951	3.3367	0.67546	0.55569	2.2932	-0.0024408	1.9007	2.2192	0.97601	2.5807	2.1373	0.93884	1.1651	0.56404	-0.15009	2.4779	1.0341	2.4502	2.1854	2.0297	1.2916	1.2109	3.3903	1.5064	2.0598	3.2858	0.15421	2.003	2.7679	1.9222	0.81732	1.4271	1.2654	1.5597	1.5394
-2.9233	-3.4347	-2.69	-3.9978	-5.5623	-4.7104	-3.4327	-3.6401	-3.3362	-3.5732	-3.2094	-4.9781	-2.5656	-6.6611	-3.4156	-3.126	-3.2556	-4.0915	-3.0632	-3.0778	-3.1269	-3.353	-2.9118	-3.6891	-3.3961	-4.9731	-3.4897	-4.3933	-4.3567	-3.4447	-3.6657	-2.7144	-3.3895	-2.5558	-0.54925	-3.5936	-3.527	-4.6516	-3.4824	-3.0002	-3.4597	-4.4294	-1.7508	-2.1394	-4.8043	-1.5996	-4.1305	-3.4589	-3.3979	-3.0649
-1.4711	-2.2717	-1.3528	-1.5438	-1.2502	-3.1482	0.20226	-0.86181	-0.44805	-1.5683	-2.9672	-0.61465	-1.1834	0.39616	-2.7198	-0.84675	-1.081	-0.71327	-1.6536	-1.2961	-1.4676	-0.82896	-0.73602	-1.8606	-1.8763	-0.95578	-1.707	-0.4133	-0.83523	-2.0355	-0.85807	-0.015201	-1.2082	-0.82465	-1.3362	-2.2788	-1.3269	-0.35734	-3.3729	-1.9253	-2.8499	-1.6512	-1.0756	-0.2752	-1.4554	-1.7102	-1.5865	-1.7178	-1.1937	0.48288
4.4213	4.1272	3.9153	4.0651	4.8745	5.1863	5.9876	5.9561	4.9263	4.9647	4.0398	4.4675	3.8464	6.2986	4.0734	4.7946	4.3259	5.1219	5.194	4.1573	3.3411	4.6802	4.7789	4.5562	5.6957	4.8373	6.1211	3.5222	4.3222	5.6208	4.5707	2.9101	3.9123	2.9732	3.6459	3.1885	6.5716	5.0275	3.725	5.092	3.5798	2.3347	4.681	3.6379	5.5965	4.0946	4.9351	4.7771	3.225	5.2915
4.1182	2.8246	2.907	2.9965	1.7237	2.734	4.2716	3.2379	2.5491	2.3193	1.3243	4.9691	3.5604	2.5905	2.2526	1.54	1.2951	3.6295	1.3262	4.3459	1.0604	1.1433	2.859	0.46599	2.2905	1.9995	3.2877	2.4616	2.9599	3.2858	3.2695	2.0132	2.8741	4.1263	3.3554	1.3059	1.8083	3.2752	2.4	1.7704	3.6852	0.98589	3.3046	2.2706	2.7155	4.5471	4.5145	3.3325	2.4226	3.0057
-21.232	-22.657	-20.841	-21.862	-23.067	-21.481	-22.894	-21.856	-23.228	-22.084	-21.417	-21.365	-21.504	-20.684	-21.501	-21.586	-21.261	-22.182	-23.197	-22.285	-20.345	-22.778	-22.526	-22.971	-21.418	-21.731	-23.644	-19.903	-23.546	-22.647	-20.824	-22.218	-22.633	-21.168	-21.829	-21.86	-23.843	-22.878	-21.271	-22.238	-22.48	-22.875	-22.47	-20.986	-20.108	-22.071	-21.226	-22.263	-22.495	-22.444
-21.31	-22.056	-21.338	-21.966	-22.644	-21.989	-21.156	-22.383	-21.656	-21.66	-21.117	-22.255	-21.198	-21.394	-22.331	-23.175	-21.761	-23.01	-21.814	-20.113	-21.966	-24.399	-22.345	-20.93	-22.267	-22.79	-21.033	-22.956	-21.88	-24.212	-23.202	-20.675	-22.449	-23.362	-21.715	-21.711	-22.923	-22.193	-22.844	-21.369	-23.341	-22.396	-23.354	-21.791	-22.088	-22.683	-23.684	-21.327	-22.244	-22.588
5.0819	7.7896	6.3085	5.7113	5.1616	4.0075	5.3777	5.4224	5.5586	5.6642	5.9174	5.2316	6.163	6.1405	4.9266	5.5722	4.7256	6.1748	5.3259	5.5616	5.0732	5.4745	6.7865	5.4702	7.0021	5.5182	5.4973	5.9754	5.7299	5.5905	5.7822	6.2624	5.5841	6.3342	5.6698	3.4511	6.7947	4.9592	6.5454	5.078	6.7142	5.1479	5.4872	5.5001	5.3363	4.9888	6.0367	5.8837	6.8682	5.444
-4.2764	-3.8601	-3.0886	-2.4248	-4.1216	-1.845	-3.2612	-4.3196	-4.5785	-2.2518	-1.5344	-3.6989	-2.288	-2.8604	-3.6497	-1.3838	-2.1553	-2.2104	-2.6315	-2.8067	-5.4101	-4.244	-3.5123	-3.7322	-1.859	-5.138	-2.5436	-1.3129	-3.8109	-3.2455	-3.4605	-2.3304	-2.3594	-2.7557	-1.9981	-3.7844	-3.6294	-5.0283	-3.6473	-2.0951	-2.5769	-2.4665	-3.7378	-2.2693	-4.695	-2.6082	-2.901	-2.7054	-3.209	-3.0821
-1.2669	-1.4861	-1.8996	-1.4204	-1.0964	-3.3837	-1.6521	-1.1568	-0.64391	-1.7774	-0.60923	-2.7803	-0.85217	-1.7051	-2.9594	-2.7066	-0.24362	-1.7184	-1.0839	-1.3416	-1.5109	-0.54755	-1.0416	-1.1206	-0.73931	-1.3487	-1.4923	-1.4626	-0.21154	-1.1287	-0.68359	-0.66672	-0.33849	-1.58	-2.9634	-1.0914	-0.83909	-0.56825	-0.77445	-1.5013	-1.6769	-2.7101	-1.0933	-1.5937	-0.27299	-2.6478	-1.7735	-1.4661	-2.333	-0.013128
4.5533	5.1462	4.8655	6.2705	4.2108	3.7161	3.4653	5.2705	3.816	3.4311	3.592	3.5044	2.8081	4.7749	5.5066	4.9087	6.4457	4.6994	4.9578	5.8909	3.5511	4.4957	3.8015	3.7643	6.2338	5.2958	4.7684	2.7381	4.4152	4.6568	3.7498	4.7253	4.3502	5.2569	4.0271	4.6692	4.5942	4.5265	4.9231	3.7287	3.4181	3.296	4.5174	4.9306	4.3133	3.0192	5.9846	5.6153	3.6987	4.0166
-10.888	-9.6188	-12.205	-10.331	-11.87	-9.9734	-10.817	-9.7301	-11.466	-11.507	-11.809	-10.094	-9.8518	-11.251	-10.501	-10.749	-10.131	-10.152	-11.215	-10.376	-9.0978	-12.284	-10.683	-10.968	-11.403	-10.728	-9.6312	-10.697	-10.341	-9.8985	-9.5005	-12.592	-10.705	-11.536	-9.4402	-9.0333	-11.332	-10.763	-10.493	-11.292	-10.775	-10.674	-11.548	-11.875	-10.614	-11.217	-10.777	-9.3268	-9.2001	-10.18
-2.2688	-1.1271	-1.8108	-1.2781	-0.38168	-3.1485	-0.90257	-2.2538	-1.6077	-2.3799	-1.5882	-1.0385	-2.2401	-1.6696	-1.9679	-3.5148	-1.42	-1.2231	-1.7513	-1.9498	-1.3315	0.40598	-2.3369	-2.7281	-0.98527	-2.0818	-0.773	0.34863	-1.4763	-2.6099	-0.58221	-1.207	-0.82193	-1.1871	-0.13166	0.47457	-0.48297	-1.9146	-2.3664	-2.2216	0.47247	-0.90144	0.036201	-0.67796	-0.82928	-1.4931	-2.0888	0.112	-2.9628	-2.324
5.5529	3.8166	5.7432	5.2286	5.5822	5.2809	5.6953	4.9284	5.5862	6.4173	5.9245	5.5135	6.6434	5.9764	6.0052	5.2309	5.826	7.1029	7.0278	5.6052	4.5411	6.045	6.4762	5.0734	4.702	5.0999	6.4389	4.5604	5.8111	5.284	6.1855	5.6927	4.2955	3.7887	5.6717	4.6955	4.8992	6.9454	5.2404	4.3941	7.838	6.2166	5.2904	5.5474	5.0267	4.837	4.6911	6.1533	4.0225	4.5775
7.1946	9.2291	7.6695	8.9868	8.3173	6.8682	7.6974	9.5433	7.7214	7.2585	8.1996	10.328	8.2916	9.6854	7.5106	10.056	7.9385	9.3714	9.0204	9.0525	8.9165	10.371	8.4025	7.4228	9.1546	10.304	9.3654	8.5997	8.8695	9.293	8.7231	7.2522	7.0719	8.083	9.9412	8.1965	8.5199	6.5891	8.2812	8.7053	6.9327	8.3615	7.8173	6.838	8.0935	9.47	8.745	8.0107	9.5582	9.0942
6.7284	7.3168	4.7315	7.4076	7.8157	7.0183	7.0527	6.5997	7.4333	6.9661	6.8627	7.353	6.3482	4.8565	5.0831	7.7163	6.8456	8.8549	6.8085	6.1707	4.712	8.6777	8.0368	7.3459	7.1653	7.1922	6.783	7.471	7.2395	6.5578	7.5404	6.3464	7.0245	6.4721	7.3869	5.5513	5.6806	6.3461	7.6376	6.6718	8.7123	7.3856	7.2035	7.5042	6.3381	6.2237	6.483	6.5896	6.3518	6.1562
8.3123	10.07	7.2004	6.9193	6.3459	7.8926	8.6709	6.4947	8.6504	8.5536	8.7808	9.9655	8.7356	8.0332	9.0244	7.9815	7.8051	7.4223	9.3871	8.9102	7.9663	8.1059	9.2139	8.1614	8.5822	6.6201	7.7593	8.7576	7.5345	9.0064	7.6903	8.4334	7.5422	7.9426	9.0552	9.6953	7.2551	8.4295	7.0677	7.7467	8.7851	8.6734	8.6482	8.3303	6.7311	7.0717	9.7603	7.7159	7.8731	9.5025
-10.595	-11.704	-10.964	-11.239	-12.677	-12.392	-12.085	-11.917	-12.139	-11.789	-11.715	-11.722	-11.984	-10.702	-11.384	-10.952	-12.616	-12.802	-10.844	-12.185	-10.924	-9.8256	-10.034	-11.317	-13.517	-10.724	-10.2	-13.086	-13.648	-11.335	-12.56	-11.134	-12.957	-12.026	-12.073	-11.83	-12.149	-9.2321	-11.225	-12.936	-11.416	-11.172	-11.882	-12.716	-12.606	-10.474	-12.13	-10.685	-11.836	-10.955
-8.2204	-6.7862	-7.6839	-7.5979	-8.5302	-7.6705	-5.9397	-7.8793	-8.4697	-7.3583	-9.6381	-8.4865	-8.1005	-6.4766	-6.183	-6.4722	-8.3051	-8.0541	-7.6039	-6.4779	-8.1165	-6.6921	-7.0869	-7.5544	-8.9193	-8.8529	-10.216	-6.4906	-7.1859	-8.626	-7.7266	-7.3429	-8.1302	-9.7158	-6.7731	-7.0069	-6.6445	-8.0913	-7.5377	-7.7253	-7.1292	-7.2995	-6.7153	-6.7171	-7.4814	-6.3545	-8.244	-6.4969	-7.556	-8.9897
-14.319	-14.739	-14.244	-15.556	-15.392	-15.309	-14.56	-14.967	-13.583	-13.158	-13.505	-14.288	-15.724	-15.303	-13.428	-16.011	-14.993	-14.023	-13.888	-16.007	-14.486	-15.505	-14.439	-13.596	-14.398	-14.351	-14.014	-13.389	-14.21	-14.945	-15.07	-14.218	-13.793	-13.753	-14.596	-12.569	-13.517	-13.669	-14.964	-14.945	-12.495	-13.501	-16.154	-15.242	-15.88	-14.716	-14.282	-15.56	-13.006	-15.243
-11.488	-10.354	-10.63	-10.926	-9.8126	-10.986	-9.0582	-8.6169	-9.868	-10.82	-10.503	-10.127	-9.5836	-10.523	-9.5686	-10.896	-10.943	-10.316	-11.172	-10.69	-12.031	-10.803	-10.805	-10.695	-10.47	-9.1738	-9.9268	-11.698	-11.07	-11.573	-12.509	-10.524	-10.48	-11.395	-12.064	-10.463	-10.56	-11.135	-12.857	-10.312	-9.4332	-10.827	-12.155	-10.569	-13.114	-10.721	-10.935	-11.759	-11.827	-10.47
-0.13173	-2.1202	-1.2872	-1.1794	-2.3894	-0.49305	0.08837	-1.525	-2.3204	-1.4967	-1.0626	-2.1773	0.71324	-0.94674	-0.82519	-0.93291	-2.1401	-1.1762	-2.2226	-1.1049	-2.4005	-2.2364	-1.5449	-1.644	-1.2164	-2.3741	-0.99705	-1.591	0.32059	-0.39257	-1.3357	0.11984	-1.1073	0.75818	-0.4903	-2.1093	1.3463	-1.1149	-1.2964	-1.3946	0.27757	-1.4674	-1.485	-1.7508	-0.69524	-3.4039	-0.60961	-1.7269	0.42116	-0.39652
-5.4772	-5.7347	-5.7634	-7.21	-5.18	-5.3702	-5.7578	-6.817	-5.9386	-5.5855	-5.3116	-5.5563	-7.1362	-6.9662	-3.6502	-5.4491	-6.1035	-5.5259	-5.1977	-5.8776	-6.201	-6.7601	-4.7435	-6.3954	-5.8175	-6.4001	-4.7842	-5.8758	-4.4932	-4.958	-5.8307	-5.7992	-4.4696	-3.5703	-6.4111	-6.3349	-6.4338	-5.349	-5.9285	-6.6755	-5.191	-5.9858	-6.4262	-7.1272	-5.2719	-5.877	-4.2202	-5.3912	-7.2119	-5.0859
-0.92387	-1.8754	-0.6242	-1.4756	-0.59265	-1.6027	-2.1093	-3.2	-1.6639	-1.4368	-2.0307	-2.0908	-1.7133	-0.65104	-2.5575	0.85814	-0.65581	-2.1807	-1.5361	-3.0621	0.12256	-2.4694	-1.0757	-1.4922	-1.8635	-2.808	-0.82645	-1.2828	-1.0024	-1.0902	-1.979	-2.0194	-2.4714	-0.87575	-1.1662	-1.4867	-3.3988	-2.1464	-0.66474	-2.126	-2.9993	-0.68669	1.0827	-1.5516	-1.6758	-0.15347	-0.98598	-2.5392	-3.5981	-1.8117
-1.5276	-1.6496	-1.3672	-0.58221	-1.4202	-1.2458	-2.1633	-0.65824	-2.1593	-1.2628	-0.33588	-0.67775	-0.36396	-0.39589	-1.5605	-0.27312	-1.1505	-0.7597	-1.1546	-3.504	-1.2863	-1.7762	-1.2998	-0.15381	-1.3349	-1.5877	-0.15384	-1.2485	-2.026	-0.82397	-0.59408	-0.2862	-0.080566	-0.92407	-3.1214	-0.81773	-1.738	-0.44946	-0.42765	-1.9375	-1.8643	0.10584	-0.54884	-1.5194	-1.2487	-0.81583	-0.94606	-0.54138	-2.607	-1.7055
-11.783	-11.396	-12.991	-10.354	-13.142	-11.965	-12.583	-12.907	-12.934	-12.103	-10.364	-10.839	-12.397	-11.938	-11.685	-11.816	-11.808	-12.026	-10.754	-11.69	-11.934	-12.624	-12.118	-12.511	-11.299	-10.941	-11.84	-13.592	-12.549	-12.494	-11.827	-12.356	-10.392	-11.313	-11.098	-10.984	-13.634	-13.11	-11.159	-13.426	-12.991	-11.424	-11.281	-10.831	-12.768	-11.527	-13.655	-12.608	-12.928	-12.995
-21.772	-22.44	-22.012	-19.505	-23.627	-20.881	-24.177	-22.194	-22.125	-22.205	-22.131	-21.878	-21.168	-22.539	-22.548	-23.483	-23.034	-20.357	-22.147	-21.295	-21.345	-22.789	-24.218	-21.674	-21.611	-21.995	-22.965	-22.72	-21.265	-22.29	-21.817	-20.817	-22.611	-23.079	-21.53	-22.178	-21.18	-22.427	-22.363	-21.344	-23.002	-22.863	-22.785	-21.361	-22.584	-22.939	-21.749	-22.845	-22.423	-22.746
-8.8515	-8.63	-8.2419	-9.4502	-10.106	-10.004	-9.2756	-9.0442	-8.7726	-8.6813	-8.4445	-10.127	-10.347	-9.3443	-9.6561	-7.5547	-8.3993	-8.3624	-8.5593	-10.151	-8.23	-8.9567	-10.397	-8.7965	-9.9786	-8.0899	-8.454	-10.955	-8.1634	-9.1121	-10.517	-8.2047	-9.5661	-8.5324	-10.795	-9.2095	-9.4847	-9.6027	-9.4599	-7.3193	-8.8224	-8.2512	-7.7271	-7.9943	-9.1586	-9.6996	-8.9933	-8.2918	-10.427	-10.534
1.1125	0.31206	-1.4401	-0.63641	-0.17405	-0.63995	0.69522	-0.44429	1.3377	-0.43506	1.3781	0.13106	-1.0221	-0.1518	-1.5699	-0.69373	-0.31393	0.15519	-1.2016	-0.2961	-0.80909	0.8278	-1.669	-1.0137	-0.78227	0.20567	0.00012942	0.6503	-0.10598	-1.65	0.57714	-1.1932	1.5161	1.3026	-0.51041	0.52925	-0.87153	-1.2942	-0.68562	-1.0336	-0.64837	-0.19172	-1.4618	-1.1758	0.31141	-1.7478	-0.78222	-2.3122	0.84217	-1.4963
-12.428	-12.782	-11.968	-13.404	-12.918	-12.273	-13.534	-13.465	-13.928	-12.722	-12.264	-12.831	-12.838	-12.95	-12.783	-13.705	-13.539	-12.877	-13.795	-13.748	-13.224	-12.593	-12.935	-12.13	-13.481	-14.963	-11.735	-13.22	-13.263	-12.624	-13.759	-14.969	-14.759	-12.847	-15.253	-12.775	-13.026	-13.14	-12.401	-14.008	-14.098	-11.218	-13.022	-12.176	-13.129	-13.197	-13.744	-14.267	-13.668	-13.733
-8.1335	-8.1664	-10.229	-7.9783	-8.3813	-8.0234	-7.4332	-9.574	-9.2841	-8.5221	-7.9946	-9.8891	-8.3543	-10.451	-9.2133	-7.5702	-8.2394	-7.9162	-10.323	-7.344	-9.3625	-10.229	-8.3012	-10.128	-9.6901	-7.6667	-9.1586	-8.9848	-9.2375	-10.07	-8.0209	-9.2745	-8.9304	-9.4825	-9.8683	-9.6914	-8.7576	-9.9036	-10.65	-10.053	-8.7889	-11.155	-7.0984	-9.1335	-9.8076	-9.4473	-9.0908	-7.6167	-8.8317	-9.5512
-2.1156	-1.0151	-1.4202	-2.8881	-0.49554	-1.2579	-2.0997	-0.65424	0.2385	-1.3949	-0.54958	-0.64184	-1.4144	-0.79608	-2.8892	-1.5325	-1.3054	-0.29339	-1.2831	-3.2301	-1.0548	-1.0975	-2.4176	-1.5199	-3.1486	-2.1188	-2.7862	-1.9223	-1.6474	0.59224	-1.2466	-1.7451	-0.72107	-2.4828	-1.9842	-0.2662	-1.7451	0.044903	-0.90688	-2.1791	-1.4864	-1.1392	-1.6206	-2.6479	-1.9508	-2.5822	-1.823	-0.42219	-1.0617	-1.5683
-2.764	-5.7003	-1.8163	-2.4781	-3.6466	-3.9262	-3.8017	-3.0042	-4.8556	-3.4519	-1.0365	-2.89	-3.6815	-5.1257	-3.1903	-3.4775	-2.5858	-3.8074	-5.5758	-3.3808	-3.1971	-3.5271	-3.0737	-2.1356	-3.8348	-3.1404	-3.6815	-3.4196	-4.5475	-3.0216	-3.8844	-3.0564	-1.9589	-2.4493	-3.4145	-3.6733	-2.6861	-3.9693	-4.1754	-2.2612	-2.0664	-2.2429	-3.3544	-4.0198	-3.0777	-3.3067	-3.2424	-1.8354	-3.4714	-3.1324
-6.2009	-4.8585	-4.7228	-4.6354	-5.9543	-5.8076	-5.215	-4.6766	-5.7131	-6.0377	-4.9037	-5.9887	-4.3121	-4.8455	-4.8713	-6.7074	-7.3305	-6.573	-4.3954	-6.0377	-5.654	-5.5775	-4.7799	-5.3095	-5.1182	-5.7282	-5.9369	-5.7811	-5.0823	-5.7927	-5.2635	-4.2763	-5.9871	-6.511	-5.4407	-5.3744	-4.1816	-4.955	-6.979	-6.2732	-7.3672	-4.4127	-5.2145	-6.8792	-5.4975	-4.8512	-4.5832	-4.981	-5.1496	-4.6429
-23.306	-20.585	-22.021	-23.872	-21.073	-21.755	-21.917	-19.945	-22.352	-22.731	-22.054	-21.109	-22.115	-22.594	-23.54	-21.888	-22.455	-21.739	-21.296	-21.647	-23.549	-22.817	-22.535	-21.404	-21.601	-23.334	-22.882	-22.524	-24.032	-23.256	-23.186	-23.404	-23.469	-23.691	-23.054	-22.94	-21.894	-23.499	-22.045	-21.42	-22.212	-23.645	-22.225	-22.558	-22.216	-21.753	-22.507	-21.739	-20.348	-22.213
6.5397	5.9522	6.5255	6.0197	6.4018	4.6329	6.3033	6.2257	5.4444	4.954	4.9924	6.5925	5.3711	5.5957	5.5344	6.0441	5.1324	4.7645	5.6323	5.7901	7.1051	5.4521	4.8018	5.2314	4.7717	4.1601	3.8851	5.1922	4.981	4.7118	5.4638	6.4495	6.2212	5.2355	6.4156	4.9924	5.6843	5.6804	5.155	6.5099	5.605	7.3996	5.016	4.5735	4.8278	5.3559	5.5944	5.5321	3.1837	3.8283
-0.73089	-1.3312	-1.8327	-2.992	-0.37112	-1.1496	-1.9249	-2.0714	-1.1301	-1.5981	-3.438	-1.076	-2.0134	-1.305	-3.0804	-2.0381	-2.7032	-0.83586	-1.8603	-1.7557	-2.0842	-2.4172	-3.1451	-0.25511	-2.5414	-1.8223	-1.7913	-1.679	-2.2341	-1.9242	-1.8686	-2.4567	-1.1873	-1.6143	-1.4054	-1.6441	-0.9631	-3.125	-1.8276	-0.93572	-3.1837	-1.3969	-0.79076	-3.0581	-1.6232	-1.0739	-1.0249	-1.8441	-1.4421	-3.1394
1.0405	4.0194	2.3571	-0.87933	2.1123	1.7068	1.0436	0.85864	2.6449	0.5696	2.0503	2.2926	0.65381	1.3745	0.55704	1.3723	2.6582	3.1271	0.53318	1.305	1.0916	1.1876	1.4928	2.8479	2.5254	-0.093671	-0.43874	2.1841	1.5896	2.5534	2.1527	1.1606	2.612	1.5144	3.0798	0.60403	-0.55578	1.6192	1.0564	1.4518	1.1268	1.0752	1.1671	3.2631	0.75746	1.0022	1.0196	2.1593	3.3753	2.3565
-4.4314	-3.2194	-5.076	-5.5957	-5.583	-6.0431	-5.0652	-4.3047	-5.4087	-4.1314	-5.4228	-4.842	-3.9811	-4.8451	-3.4649	-4.1042	-3.6216	-2.9185	-4.7943	-4.4697	-5.1813	-5.2872	-5.1434	-3.7852	-4.3184	-5.5344	-6.2386	-5.9776	-4.8368	-4.4901	-3.9415	-5.731	-4.5938	-3.9145	-3.368	-4.3244	-4.819	-4.4956	-5.1668	-4.0721	-5.2232	-4.7838	-4.1546	-4.1963	-4.9752	-2.7521	-3.8475	-4.0423	-3.8371	-3.9524
-7.0298	-4.636	-4.6967	-6.6136	-5.831	-5.879	-6.0499	-6.7121	-6.0819	-4.3567	-6.4521	-5.7266	-6.2724	-5.0241	-6.0285	-3.4715	-4.2336	-4.5726	-6.0462	-5.271	-7.0637	-4.8346	-5.4071	-6.4063	-5.3855	-5.3185	-5.5615	-6.1284	-7.2577	-5.5274	-5.3442	-5.7649	-5.2749	-4.9046	-5.0736	-5.5524	-5.5409	-4.6607	-5.1734	-4.7331	-4.9187	-5.733	-5.8336	-5.0094	-5.9384	-5.9912	-5.8444	-4.8107	-5.5825	-5.2802
-2.5533	-5.1599	-4.5993	-4.1284	-4.0697	-3.6738	-4.3342	-3.1879	-3.6689	-2.4959	-3.9205	-3.5936	-2.522	-2.3178	-4.6988	-3.6802	-4.2506	-4.5517	-3.8479	-3.0662	-3.0892	-2.4441	-5.2342	-2.7272	-4.4516	-3.8546	-3.6987	-3.7174	-4.0321	-3.4117	-3.7846	-2.6937	-3.2506	-2.0794	-3.8707	-2.1383	-2.3214	-3.617	-3.4826	-3.2478	-2.7479	-3.8128	-2.4306	-2.6919	-3.0127	-5.1046	-2.219	-3.6501	-2.9789	-4.5076
1.9706	0.68656	2.2812	2.5516	0.78368	1.8325	0.26988	0.44824	1.9642	-0.14908	0.50189	0.80584	0.85207	-0.25521	0.76303	2.0805	1.9387	1.9596	1.5849	1.0541	1.7571	1.2545	1.4464	1.5352	1.4389	-0.0078008	1.4946	0.50528	1.4972	0.67399	0.74947	0.16769	2.0229	0.93908	1.4991	1.0408	0.65284	0.32665	2.3168	-0.22639	1.8333	1.3446	2.6292	1.1497	0.9866	-0.38806	0.11731	1.4108	1.6297	0.41299
0.022105	-2.599	-2.5261	-0.60374	-0.53315	0.39437	-0.60344	-0.57078	-1.7116	-1.3427	-0.013899	-1.9565	-1.8972	-2.6571	-0.98128	-3.3688	-1.0098	-2.915	-1.8026	-1.6109	-2.3539	-2.478	-1.8705	-2.7807	-1.7485	-1.2764	-1.1757	-2.2197	-0.77714	-1.3996	-1.6281	-1.3156	-0.18317	-0.66593	-1.2303	-1.2807	-2.2626	-0.21345	-0.87456	-1.6068	-2.3534	-0.65847	-0.95383	-0.55638	-1.5271	-1.2978	-1.521	-0.6591	-2.5964	-1.4646
-8.7308	-7.8048	-9.8158	-8.584	-9.3175	-5.4486	-7.8818	-9.0011	-8.5074	-10.205	-8.1155	-8.2424	-8.5629	-7.2125	-7.416	-9.227	-9.3248	-8.4482	-10.15	-10.732	-10.627	-9.4013	-8.1238	-7.9189	-8.1898	-10.07	-7.6278	-9.3617	-7.831	-9.4696	-9.9179	-9.2532	-9.4377	-8.7399	-10.575	-9.0662	-10.237	-9.0947	-9.1331	-9.2631	-8.1724	-8.4807	-7.783	-8.4067	-7.3586	-8.2497	-9.1832	-9.8917	-8.0158	-8.4733
2.717	1.3106	2.1093	0.74922	1.4685	0.7418	1.8876	1.9067	1.5999	2.083	1.0496	1.7992	2.4017	0.37367	1.4297	0.57801	1.3294	0.78023	3.1398	1.5586	-0.58883	1.5864	0.34984	2.1284	2.0038	1.1111	1.2783	1.4934	2.9767	2.8693	2.832	1.7991	1.5655	1.6273	0.092983	2.1702	1.1176	0.89545	2.0268	0.68731	2.5274	1.5154	0.79506	1.4273	3.0701	0.68882	1.1911	1.7111	2.2297	1.2955
1.142	1.2703	2.9342	0.30231	0.38519	2.3923	1.9843	1.1802	2.2278	1.5785	-0.436	2.0354	2.9568	2.5119	1.6884	2.1479	1.2487	1.5842	2.3701	1.6357	0.98474	1.5449	-0.059396	0.40453	0.34139	-0.067422	1.3268	2.1676	2.6515	0.62517	1.1027	2.063	2.1212	2.471	1.2778	0.8721	1.2989	0.39521	1.2257	2.4098	2.87	1.8981	1.6049	1.4202	1.8365	2.2479	1.7724	0.34611	0.9945	2.0294
-2.7717	-4.9048	-1.7684	-3.4155	-3.441	-2.7353	-4.8199	-4.2224	-5.9286	-2.3177	-3.9754	-3.671	-3.6773	-4.9021	-4.9063	-3.9122	-5.1469	-3.3924	-3.9003	-4.4259	-4.8405	-3.8481	-4.6793	-3.1748	-3.9382	-5.9216	-3.8045	-4.1604	-2.3581	-4.5608	-4.5464	-4.0363	-3.8323	-2.5846	-3.8441	-4.6367	-2.6013	-2.5652	-3.1036	-4.2342	-3.7902	-4.061	-3.1993	-6.1585	-3.0378	-3.9403	-1.9769	-2.4109	-3.2911	-2.7836
-3.7628	-5.5956	-5.5575	-3.3067	-4.0254	-4.6148	-5.4116	-6.0389	-6.368	-4.9631	-5.3251	-3.5483	-4.6923	-5.4653	-4.9168	-4.4101	-5.8473	-4.3385	-3.6951	-5.1017	-4.8751	-5.633	-5.7629	-5.5913	-5.621	-4.4767	-5.8411	-4.584	-5.4572	-4.591	-6.4001	-4.2203	-5.5775	-4.7806	-5.2027	-4.6207	-3.7434	-6.6042	-4.758	-5.4989	-5.1485	-5.1358	-5.7495	-4.0509	-4.9447	-4.8555	-5.1433	-4.6881	-5.0311	-5.3541
-0.80281	1.2094	0.064984	-0.60051	0.82294	-0.29631	1.0741	-0.051892	1.6587	-1.9691	-0.85474	0.6759	0.73323	2.4468	1.2035	-0.55487	-0.52065	-0.027173	0.54373	-0.10062	0.1823	-0.71054	1.0173	-0.048479	1.2967	1.7156	-1.14	-0.73803	1.201	-0.019937	0.24716	-0.49024	1.5056	0.37369	0.15946	0.50504	0.18122	0.58436	-0.58556	-0.12654	-0.11075	1.4528	1.6184	1.5971	0.67365	0.70757	0.26027	-0.41466	-0.99574	-1.2661
-0.44618	-1.0766	-0.19354	0.24912	0.050358	-1.9436	-1.2106	-0.87505	0.31714	-0.64653	-0.1283	-0.90343	-2.3484	-1.2605	-1.0113	-2.0877	-0.61461	0.95686	-0.18854	-1.6161	-1.5341	-0.038623	0.56892	0.0065963	1.234	0.43597	0.81039	-0.76449	0.79761	1.1794	0.18167	-1.1237	-0.63865	-1.2672	-0.04466	-0.33928	-1.4944	-0.052596	-0.95922	-2.0535	-0.52765	-1.4446	-2.6377	-0.96961	-2.5354	-0.95641	-1.296	-3.1448	0.39213	-0.57201
-1.0553	-0.99622	-0.33464	-1.5106	-1.1185	-1.6964	1.8596	-1.6559	-1.0905	-0.37403	-0.64556	0.30137	-0.22592	-0.53397	-0.21262	-0.36199	-0.57509	-0.94303	-1.1133	0.12615	0.1972	-1.2517	-0.9047	-0.32844	-0.9417	-0.21231	-2.2479	0.71937	0.11131	0.41837	-1.753	-0.52511	0.20566	-0.71973	-0.4103	-1.397	1.5214	0.042834	-0.63904	-0.20095	-0.082182	0.31799	-0.546	-1.8378	0.37242	0.54262	0.082961	-0.82308	-2.2492	-0.44741
-0.92034	1.5928	1.4164	0.026317	-0.74112	-0.14669	-1.9811	-0.85896	0.77523	-0.29397	-0.54177	0.26945	0.65218	-0.41967	1.3986	-0.65908	-0.16132	-0.6726	-0.97737	-0.55148	0.40936	0.68247	0.074594	-0.074853	-0.059798	-0.050832	-0.40139	-0.14475	-0.951	0.39731	2.0705	-0.64353	0.18617	0.26315	-1.0937	0.60113	0.26737	-0.24529	-0.10856	-1.2754	1.6976	-0.13385	-0.67045	0.71118	0.068148	-1.4708	-0.41839	-0.030508	0.30561	0.42769
0.049835	0.4454	-1.342	-0.71016	0.81715	-0.26954	1.5061	-0.40401	-0.13432	0.89864	-1.7966	-0.21569	-0.93284	0.34137	0.13734	0.54811	1.1658	-1.9242	0.74697	1.3294	1.6117	-1.1928	0.6886	-1.1757	0.60632	-0.31194	1.0408	-0.059951	0.92837	-0.011469	-0.071215	1.6589	0.61707	-0.14179	1.4483	0.53865	1.5868	1.3797	1.1832	0.33383	0.78632	-0.16209	0.48472	0.41168	-0.090884	-1.6332	0.51955	-0.077993	-0.091687	-0.79616
-3.7756	-4.188	-4.535	-4.6	-2.7132	-3.8663	-4.0791	-5.4875	-3.4751	-4.5679	-4.8053	-5.1157	-4.5746	-3.9553	-5.0831	-5.6867	-4.8323	-3.3496	-4.6333	-6.4855	-4.4179	-5.5462	-3.8548	-5.2797	-3.8029	-4.4466	-5.4538	-3.9161	-2.6019	-4.7479	-5.0248	-4.448	-2.2892	-4.1188	-4.5197	-2.8588	-5.5628	-5.0149	-3.9659	-4.1664	-4.1224	-4.5183	-4.7012	-4.5312	-4.9351	-2.4127	-4.2142	-4.9506	-3.9233	-4.1692
-14.404	-14.066	-14.387	-13.407	-13.878	-14.71	-14.587	-14.61	-14.278	-14.435	-15.71	-16.269	-15.087	-15.6	-13.921	-14.426	-15.265	-16.273	-14.425	-14.502	-12.846	-13.921	-15.467	-13.621	-15.285	-14.471	-15.189	-14.816	-13.863	-15.585	-14.371	-13.506	-15.593	-15.066	-15.337	-14.239	-15.248	-15	-16.743	-13.87	-13.375	-14.414	-13.549	-14.777	-14.258	-13.952	-15.218	-13.637	-14.999	-16.041
-0.90267	0.33018	1.2631	0.13907	1.1498	-1.0965	-0.2886	-0.027987	-1.458	-0.21821	-0.13024	0.73535	0.74192	0.5398	-0.53421	-1.2582	-0.49177	-0.059726	-0.54281	-0.16398	1.1161	1.7241	-1.1757	-1.1628	1.4005	-0.54383	0.36518	-0.62195	-0.16454	-0.032095	1.0662	0.92045	0.24525	1.0502	-0.55545	-0.87616	-0.2562	-0.0032438	-0.34008	1.72	-0.18166	1.1379	0.074984	0.67624	-0.1343	-0.63118	-0.077685	-0.71877	-2.422	-1.6838
-1.3238	-1.6032	-0.99063	-3.3351	-2.064	-1.6279	-1.3221	-0.58393	0.17276	-2.1333	-1.969	-1.8607	-2.9403	-3.459	-1.1287	-2.6925	-1.111	-0.80225	-0.68597	-2.2646	-1.4763	-1.3839	-1.2684	-2.3554	-2.9465	-3.5457	-1.1908	-1.7977	-1.1023	-2.9777	-1.8923	-2.6101	-1.3397	-2.124	-2.5507	-2.4473	-1.5744	-2.0974	-0.74105	-0.71655	-1.5158	-0.01607	-2.052	-1.417	-0.18421	-1.755	-2.3116	-1.4436	-1.1347	-0.96276
11.636	7.1527	10.974	9.3592	8.7454	8.6117	9.2369	10.016	10.258	11.273	9.4971	10.12	10.397	11.228	9.8659	10.248	10.211	10.479	11.313	10.132	9.9365	9.1877	9.9512	9.7281	10.416	9.8288	9.3119	8.5182	9.8319	8.6492	10.735	9.4579	11.009	10.376	9.3716	10.526	8.9457	10.352	9.9264	9.4839	8.3565	10.231	11.521	9.4167	8.5473	8.9857	11.449	9.6443	9.8	9.3019
1.3009	1.2571	1.4935	0.18679	1.9504	1.8289	1.5183	1.9957	4.3635	0.14766	2.918	1.9681	2.2579	0.73202	1.3803	1.6113	2.5091	2.1369	2.9518	2.5451	1.8848	0.57418	2.5209	1.8045	1.1792	2.4899	1.9838	0.80968	2.487	2.3384	3.6455	1.0863	1.9248	2.4035	2.8045	3.8447	2.6473	3.3251	0.11075	3.3409	2.6527	1.9606	1.4103	2.1595	1.7187	1.9128	1.4114	3.1634	0.7801	0.67079
1.1587	0.42007	0.1417	0.44382	-1.0974	-0.36939	0.59923	-0.91197	-0.14769	-0.4587	-0.53857	-0.16556	-0.82182	-0.13825	-0.65504	1.8985	-1.1898	0.24955	0.045239	-0.26784	-0.016824	-0.54509	-0.71404	0.57871	1.4584	-2.6306	0.25125	-1.1155	1.1754	-0.84199	0.41389	0.24079	-2.0641	0.49341	0.13275	-1.1756	1.2995	-0.91071	1.7461	-0.52831	0.085442	-0.73397	0.78023	1.1171	0.27531	0.375	2.0439	0.70187	1.4543	-1.0742
0.25192	-0.29157	3.0643	-0.087452	0.065167	-1.1759	-0.60401	-1.1765	0.64474	-0.79597	0.33801	-0.35282	0.49656	0.55959	-0.056297	-0.26092	0.13005	1.0545	-0.66642	0.61596	0.35427	2.461	-0.96926	-0.40522	0.22046	0.58073	-0.92577	0.98146	0.80167	-0.22679	-1.0795	-0.35194	1.0601	-0.50259	1.3561	2.4196	0.25195	1.4755	0.95692	-0.23843	-0.56696	1.4543	0.78538	-0.40437	0.78823	0.12634	0.41142	-0.68172	0.84076	0.76651
-4.2037	-4.1337	-2.8423	-3.3149	-3.5606	-5.5006	-4.7943	-5.0483	-4.1686	-3.5214	-5.4598	-3.5404	-2.314	-4.2154	-4.1164	-3.7229	-2.2809	-5.518	-4.2174	-5.0519	-3.7989	-3.4438	-4.9453	-4.6697	-4.1068	-3.3176	-4.2469	-4.0652	-3.7145	-4.3841	-4.3751	-2.0011	-4.0198	-4.1549	-2.9831	-4.4044	-3.154	-4.0418	-3.1061	-4.4441	-2.8908	-5.1183	-5.2487	-5.5741	-4.4094	-3.2057	-3.8912	-2.7949	-4.152	-3.063
-3.594	-4.7393	-2.9162	-2.1682	-3.3232	-2.9278	-4.2578	-3.0062	-3.2705	-3.7458	-3.7171	-2.4702	-2.9807	-3.5159	-2.7614	-3.577	-4.2279	-2.4129	-3.3871	-3.1421	-3.4517	-4.1464	-2.8053	-1.726	-2.2899	-3.4196	-4.5293	-3.9841	-3.6008	-4.5984	-3.7851	-2.735	-2.6858	-2.2786	-2.2728	-3.0565	-2.7262	-2.9565	-0.50345	-2.5963	-3.1702	-5.0463	-3.0529	-3.916	-2.68	-2.9716	-2.5315	-3.0086	-4.2233	-3.8991
-1.9199	1.2678	0.97162	-1.4465	-0.85787	-1.3186	-0.97512	-1.3011	-1.478	-0.46763	-1.3853	-0.0064934	-1.7946	0.99231	-1.1688	0.29927	-1.4162	-0.4269	-1.4393	0.70332	2.0719	-0.33448	-2.4192	-0.58365	-0.13348	-0.30774	-0.31988	0.56822	-0.96228	0.82002	-1.2965	0.73929	0.54953	-1.6997	0.095496	0.29681	-0.75041	0.51519	-0.6175	0.46443	-0.9809	0.46242	0.59606	-0.44264	0.2515	-0.6086	-0.38241	-0.13023	-0.53227	-0.7359
-10.126	-9.2683	-9.5313	-11.979	-10.383	-9.5279	-11.92	-11.713	-10.27	-10.623	-10.495	-12.388	-11.168	-12.629	-11.998	-9.5153	-11.539	-11.764	-11.7	-11.282	-10.963	-10.514	-9.3198	-11.363	-11.87	-11.032	-10.492	-11.922	-9.5583	-11.921	-10.441	-10.36	-11.814	-11.516	-10.671	-10.918	-9.331	-10.717	-11.478	-9.934	-9.933	-11.65	-11.396	-11.517	-12.81	-10.262	-10.105	-10.603	-9.1655	-9.9354
-12.611	-10.789	-11.88	-11.787	-12.907	-11.818	-10.985	-10.917	-11.508	-11.631	-11.597	-13.426	-11.613	-11.372	-13.034	-10.75	-10.64	-11.896	-12.323	-10.731	-11.254	-11.895	-12.277	-10.81	-13.384	-12.416	-11.318	-13.067	-10.905	-13.854	-12.563	-12.979	-11.957	-11.511	-11.879	-10.764	-11.609	-10.721	-12.115	-11.515	-11.26	-11.662	-10.644	-11.128	-10.429	-12.256	-11.404	-11.33	-11.327	-11.451
-1.6585	-2.5525	-1.606	-2.7579	-3.1019	-2.9485	-3.1412	-3.8412	-2.2044	-2.154	-1.8795	-1.7382	-2.8229	-1.5638	-1.4921	-3.3918	-1.7861	-3.0244	-3.5757	-1.3413	-2.7469	-1.8201	-2.9367	-2.8676	-3.0031	-0.97285	-3.131	-1.5277	-2.7608	-2.2601	-2.8369	-1.605	-3.1134	-1.6159	-2.8708	-3.2001	-1.0242	-1.6815	-2.3082	-2.9715	-1.7688	-3.1503	-2.8696	-3.43	-3.0749	-2.7439	-3.0298	-2.3699	-0.77616	-1.0277
-8.0311	-9.1492	-10.326	-8.939	-8.9837	-8.3842	-10.439	-8.2814	-10.339	-8.5467	-9.8393	-10.038	-11.312	-8.5945	-7.2841	-9.4415	-7.7854	-9.81	-8.36	-8.2296	-10.881	-9.7917	-9.2186	-10.877	-10.628	-8.3924	-10.351	-9.41	-10.119	-8.7696	-11.097	-9.382	-9.2203	-11.151	-9.5721	-9.4569	-8.4972	-10.299	-8.2129	-10.246	-10.71	-7.7196	-9.1752	-8.8505	-7.8835	-9.285	-9.681	-7.9686	-9.2927	-9.6517
-9.7472	-9.8028	-10.968	-11.371	-11.139	-9.105	-9.5365	-11.612	-10.91	-9.1104	-11.231	-9.2619	-8.8263	-8.9914	-9.6306	-9.5469	-10.357	-10.184	-10.712	-10.654	-11.799	-10.375	-7.997	-10.515	-9.5159	-10.927	-10.421	-11.224	-8.7392	-10.399	-9.8251	-10.224	-10.503	-9.6313	-10.218	-10.785	-10.006	-9.5967	-8.7397	-10.59	-11.297	-10.703	-10.653	-10.478	-9.0964	-9.9341	-9.3792	-10.199	-9.706	-10.724
8.5654	6.008	5.4723	6.1092	6.9071	7.6387	7.9477	6.1885	6.8582	6.3027	5.6549	7.3777	7.5808	6.9749	7.239	5.6483	5.758	6.935	6.9933	6.9758	6.5491	5.2795	6.2762	8.0082	6.2211	7.4806	6.946	8.4067	6.5474	5.9052	7.1603	8.3054	5.9034	4.995	7.4344	6.4312	7.6695	7.1391	7.9336	6.8853	8.2892	5.9603	5.6659	6.4735	5.3503	7.4321	5.573	6.9015	7.0832	5.7435
5.5811	5.5332	4.7297	5.8621	5.7641	5.0592	6.417	4.7675	5.3315	5.0267	5.4573	5.7865	4.8001	3.9793	6.4816	5.495	5.5197	4.9331	4.4908	6.5996	3.9554	5.4964	6.1367	4.384	4.6971	5.4742	4.4644	5.8169	6.7726	5.4005	5.3695	5.7968	4.8585	5.5835	6.246	5.3312	5.3701	6.991	8.1961	5.0961	6.4283	5.5528	6.1692	6.6436	5.8369	5.0852	6.176	6.3795	4.7124	3.8413
-10.921	-9.5238	-8.2693	-7.2907	-11.443	-9.9403	-8.5153	-9.609	-11.186	-8.8245	-9.233	-7.8354	-7.8328	-9.4521	-9.3587	-7.8845	-8.6728	-8.4288	-9.9758	-10.153	-9.742	-8.4713	-9.3328	-6.7602	-7.9169	-8.0515	-7.8475	-9.3822	-9.8153	-9.0402	-8.5218	-8.9233	-7.5362	-9.2619	-9.1505	-10.189	-6.8996	-10.087	-8.7027	-8.6596	-9.0139	-7.0913	-10.36	-8.2211	-8.6262	-10.32	-8.7598	-7.4412	-8.3449	-9.7767
-2.0049	-2.1052	-1.0503	-0.46007	-1.5972	-0.51523	-0.99651	-1.9567	-2.7971	-2.8756	-0.86939	-0.82064	-1.9973	-2.3307	-0.67415	-1.1074	-1.9523	-1.3765	-2.1525	-2.3605	-1.2182	-1.0578	-2.2985	0.03841	-1.756	-2.1081	-2.6881	-0.2814	-1.5969	-1.7735	-1.0658	-1.6118	0.44348	-2.6284	-2.5013	-1.0506	-0.94079	-1.6672	-1.25	-0.61218	-1.4531	-2.1048	-2.4275	0.41609	-0.34882	-1.2085	-1.0196	-0.36548	-1.0215	-2.0418
-7.9698	-7.6949	-10.889	-10.106	-10.094	-11.257	-10.693	-9.5276	-10.236	-11.664	-11.938	-9.1108	-11.861	-9.4227	-10.309	-8.8151	-9.6436	-8.9265	-10.767	-9.4747	-8.4162	-10.666	-9.9821	-10.225	-11.738	-11.276	-8.464	-10.272	-9.9326	-11.104	-10.31	-9.5268	-10.809	-11.755	-9.9741	-8.3769	-10.645	-10.352	-9.3613	-9.3425	-10.938	-11.306	-10.131	-9.1099	-11.385	-11.083	-9.4787	-9.4615	-10.871	-11.67
1.4783	1.0324	2.9241	2.4677	0.35256	-0.041602	1.0499	3.8297	3.4066	0.88729	2.4488	1.573	1.8291	1.09	2.6078	1.1251	-0.17879	1.7733	0.53416	1.7256	2.6187	2.1065	0.42809	2.7373	3.158	3.2804	0.056426	1.9598	3.1533	1.8369	0.40495	1.3753	1.094	2.6877	0.45883	1.098	3.5197	1.7233	2.6056	2.4268	2.9577	3.2558	1.0988	1.6912	2.9278	1.7334	1.4689	1.1641	1.2751	0.87876
-8.9387	-8.4893	-7.8165	-8.1951	-5.7134	-8.1956	-6.7968	-7.2708	-6.1419	-7.4524	-9.4867	-7.5511	-7.4736	-8.4874	-8.5612	-7.1849	-8.8381	-8.1794	-8.2689	-8.9414	-8.3076	-6.7289	-9.2285	-9.8273	-5.5222	-7.3876	-8.601	-9.0645	-7.7251	-6.8826	-8.4252	-8.0115	-6.8509	-7.3491	-8.4476	-9.529	-7.1723	-6.5789	-9.2707	-8.5221	-8.9748	-8.1765	-6.4129	-7.8887	-8.7579	-8.0897	-8.0464	-8.0907	-8.6707	-8.0652
1.9482	1.9982	1.0772	3.1547	0.88357	1.7233	1.5199	1.7902	2.575	2.5955	0.87294	0.9983	1.0306	2.9379	1.8447	2.3714	1.2763	1.5469	1.7484	1.8001	1.3936	3.705	3.1196	1.5042	1.6711	1.4553	2.0514	-0.79003	1.0333	0.37561	2.9739	3.0273	1.1938	0.46182	1.336	1.0191	3.0499	1.5799	1.8891	1.5698	2.8524	2.0678	1.4807	3.3509	1.8652	4.0316	1.9481	2.5266	2.4162	2.3758
-9.875	-10.931	-11.746	-10.603	-11.621	-11.066	-11.724	-10.556	-11.85	-9.5559	-12.301	-10.145	-10.904	-11.862	-11.385	-11.056	-10.378	-11.671	-9.8238	-11.213	-11.099	-11.916	-9.7687	-11.155	-11.685	-9.9712	-9.5405	-10.681	-10.591	-9.4968	-11.68	-11.523	-10.954	-11.556	-9.3012	-12.346	-10.647	-10.788	-11.189	-11.051	-11.386	-10.268	-12.158	-10.4	-10.938	-12.328	-9.367	-10.834	-11.539	-10.241
-22.611	-22.313	-23.286	-21.489	-22.774	-21.614	-22.485	-22.582	-21.586	-21.138	-20.867	-21.832	-22.897	-22.027	-21.951	-23.465	-20.609	-20.493	-23.357	-23.644	-22.423	-21.49	-21.989	-21.895	-19.875	-20.967	-23.861	-22.097	-21.662	-22.724	-22.985	-21.43	-23.165	-23.705	-23.685	-20.826	-22.561	-21.327	-23.601	-21.534	-21.952	-22.816	-22.457	-21.683	-20.103	-23.104	-21.221	-21.769	-22.819	-22.392
-4.5757	-4.4636	-5.2155	-3.9885	-5.4301	-4.6022	-5.9769	-6.2975	-4.3137	-5.4832	-5.7711	-5.1162	-4.8056	-4.2999	-5.8948	-7.1872	-6.5317	-5.5869	-3.3313	-5.4959	-6.1675	-5.1658	-5.2347	-5.5192	-5.2896	-4.9291	-4.9081	-5.1441	-4.5848	-5.6018	-5.1427	-3.9219	-5.2901	-6.1165	-5.5242	-5.8953	-5.269	-5.7443	-5.6694	-5.7506	-6.2584	-4.9945	-4.4528	-4.9821	-6.2819	-6.4487	-4.6721	-5.3077	-4.8982	-6.5288
0.47866	3.1919	3.0492	1.6248	4.491	2.0545	0.97745	1.456	2.2235	0.10356	2.3306	2.4867	1.6162	0.50754	1.3817	1.4649	1.4157	1.4426	0.46213	1.9824	1.8419	2.5426	3.5393	2.3193	1.2152	0.73117	1.2383	1.9571	1.4482	2.0446	0.49748	2.2212	2.4505	2.8041	2.3967	3.0257	3.1557	1.4976	1.4816	1.5488	1.0439	4.2254	1.3072	1.3152	1.3703	2.6081	2.7413	1.8492	2.1618	0.68053
2.8696	2.3599	2.8897	1.9221	0.39431	2.994	0.86062	0.0010791	2.63	1.5285	0.6314	-0.047687	-0.86806	3.7096	1.5513	2.629	0.45563	1.764	-0.18535	2.0257	2.8445	1.5452	1.58	1.9642	1.9756	1.9922	1.7328	1.3813	1.9327	2.6899	1.2788	2.5625	1.9702	2.082	1.3674	1.5461	0.38468	2.6866	2.1292	2.4484	1.4798	1.319	2.4187	3.124	3.3861	1.3352	0.71615	-0.021428	1.6901	2.1772
0.59665	0.57236	2.1463	0.73732	-0.38116	-0.70583	0.6025	0.48902	0.51794	-0.086156	-0.99824	0.76051	-0.26547	0.45815	-0.17636	-0.19794	-0.54517	-0.73147	0.19963	-0.64286	-0.47932	0.41423	0.25797	1.2018	0.91984	1.0352	1.147	-0.37632	0.020946	0.57878	1.5092	1.5005	-0.2014	0.49473	0.56331	-0.31178	0.922	1.7824	1.1663	2.4958	-1.5682	0.87812	-0.022356	0.29055	0.13909	-0.19821	0.60166	0.57297	1.4203	0.072324
[truncated: 327 more rows]
[truncated: 150 more columns]
