# Supplementary material for: Genetic dissection of main and epistatic effects of QTL based on augmented triple test cross design
Source: PLoS One. 2017 Dec 14;12(12):e0189054. doi: 10.1371/journal.pone.0189054 (PMC5730204; doi:10.1371/journal.pone.0189054)
Supplement: S7 Supporting Information — (ZIP) [file pone.0189054.s007.zip › z2_1400_0.2_10.csv]

0.34097	3.9706	-2.5093	-0.93855	0.60793	0.071617	2.3322	1.3591	-1.5618	2.8724	-0.10239	3.8738	3.8814	1.4676	1.1029	2.0615	0.81307	3.3672	-1.1274	4.3939	-1.5915	1.9188	-1.1914	2.3916	5.9756	-1.9055	1.8093	-2.2092	3.8574	-3.2614	0.087051	0.9959	3.7957	2.7578	2.4684	2.1739	-2.069	2.5077	1.3259	1.3912	2.1953	3.8693	1.4437	4.3124	7.4331	7.0695	-1.9119	2.7442	-0.98529	0.93826
-19.573	-8.5841	-11.14	-10.297	-16.245	-13.035	-12.221	-11.707	-12.462	-7.3462	-6.1336	-12.063	-10.111	-11.456	-11.705	-12.695	-11.286	-12.429	-8.6865	-12.61	-12.34	-14.592	-13.465	-11.653	-10.912	-13.023	-10.014	-9.807	-9.4763	-11.111	-10.252	-11.907	-11.263	-10.542	-10.752	-8.1696	-7.5349	-15.238	-10.312	-12.3	-9.96	-12.808	-4.6913	-7.9598	-12.534	-7.7357	-13.385	-10.499	-13.691	-9.107
-1.9322	-4.8047	-0.82896	-3.3262	-3.9038	-1.1676	-5.4167	-3.4404	-2.7198	4.9277	-3.504	-2.8486	-4.5608	-6.528	-5.7235	-5.3942	1.0065	-5.0578	-4.9534	-2.0603	-1.1195	-3.4573	-2.8301	-2.9403	-1.8281	-2.9783	-5.5504	-5.7876	-4.6417	-5.6512	-3.3937	-0.98622	-4.9366	-1.8105	-5.6184	0.42926	-5.3582	-3.0837	0.56961	-4.5887	-8.1379	-2.7399	0.16651	-4.6512	-3.5531	-4.365	-2.7816	-2.2411	-0.5718	-3.3249
-20.53	-23.3	-19.632	-24.277	-21.587	-21.448	-25.489	-21.798	-22.72	-23.307	-22.008	-20.063	-19.797	-24.871	-24.573	-26.869	-21.93	-28.211	-21.475	-21.207	-22.197	-21.997	-20.185	-27.323	-23.253	-21.286	-19.983	-19.933	-21.601	-20.018	-21.358	-19.652	-25.545	-24.793	-19.258	-18.865	-26.115	-25.953	-19.813	-22.307	-22.178	-18.681	-22.563	-24.58	-23.237	-20.648	-23.447	-19.99	-23.207	-25.212
1.2545	-0.64444	-0.92906	-1.014	3.9383	3.7965	-1.2574	-0.84897	-2.6269	-1.2109	-4.5755	-2.3844	0.46326	2.207	1.2225	0.57939	0.32724	-0.22738	-2.5259	-3.0052	-0.34162	-6.7746	-0.13832	1.3409	-0.6717	-2.7631	-3.0295	-2.0168	1.7169	4.0864	0.93514	-0.067934	-2.2204	2.7999	1.8884	-1.5387	0.14631	4.0549	2.0051	-1.7174	1.1657	0.62492	-1.2946	0.89615	4.3524	-0.86868	-2.6144	1.6942	-2.3851	0.44869
-7.2094	-7.9859	-6.218	-3.1482	-4.7854	-5.5052	-7.1899	-3.0016	-3.6659	-8.4099	-3.2758	0.083968	-6.6951	-7.8485	-4.0263	-2.612	-5.6492	-7.7887	-7.3329	-9.9227	-7.3452	-6.2627	-5.5465	-7.9026	-6.5456	-3.7774	-4.9193	-0.86132	-5.3375	-7.8679	-7.0471	-4.6327	-4.9501	-2.5963	-9.2756	-4.8614	-7.3517	-2.2892	-6.7709	-4.7817	-6.8562	-4.3631	-4.6452	-6.0637	-8.2818	-7.6553	-12.462	-6.9675	-10.617	-3.3664
-12.45	-7.4513	-10.693	-9.1874	-10.493	-11.225	-10.187	-8.6093	-10.125	-13.176	-10.878	-12.554	-12.89	-11.843	-12.114	-10.043	-8.5815	-11.701	-7.8785	-12.065	-9.2895	-10.489	-13.401	-11.385	-12.577	-15.905	-9.7555	-11.963	-12.246	-7.0032	-11.539	-12.272	-14.884	-9.7328	-7.3654	-9.1202	-7.8132	-8.6726	-11.126	-7.6774	-11.814	-3.8105	-10.102	-16.713	-8.916	-9.2706	-13.851	-10.61	-11.508	-10.927
-0.28526	0.7214	3.2342	-5.9988	-1.3841	0.70579	-0.55777	-1.6465	-1.6107	-0.94758	-0.57853	-2.8445	-5.1017	2.8493	0.75764	-1.329	-1.0144	-0.51618	0.83059	0.87428	-4.2297	-5.707	-1.3347	-1.2029	1.5423	-5.6456	-2.8993	-2.9815	-3.576	2.8687	-1.7217	-4.1543	-0.19033	-1.1962	-4.6634	-3.3106	-1.4586	-4.7053	-0.60267	4.1156	2.0851	-2.5313	-4.6253	-1.4001	-2.0941	-1.7205	5.1088	-6.0167	0.35529	-3.8069
-17.983	-10.896	-13.381	-15.48	-16.734	-14.271	-15.681	-14.172	-11.426	-9.7086	-16.128	-14.241	-13.363	-15.544	-17.537	-20.823	-18.194	-13.368	-14.01	-14.404	-17.473	-12.373	-18.852	-17.136	-14.991	-12.208	-13.697	-15.733	-11.705	-8.6387	-13.382	-15.868	-17.668	-16.433	-11.274	-13.865	-13.474	-15.684	-15.878	-14.462	-21.179	-12.758	-15.806	-10.192	-9.7571	-17.855	-12.887	-16.411	-17.949	-14.017
-3.3933	-1.1256	-2.7674	-5.2796	-2.7693	-5.8037	-5.417	-3.9523	-0.37928	-7.9448	-7.9104	-2.5335	-6.1116	-0.0026061	-2.0197	-8.7445	-7.992	-5.6274	-3.6254	-4.0368	-3.3584	-2.0646	-2.6513	-0.95288	-3.4213	-0.69346	-5.0297	-0.42317	-5.6174	-5.6047	-6.8737	-3.8095	-2.4889	-7.267	-2.4908	-4.4194	-1.475	-1.2651	-1.4178	-1.6336	-6.8571	-4.3698	-5.2265	-6.9314	-5.2726	-0.90113	-6.3153	-4.4626	-2.8523	-1.8418
-11.188	-7.5948	-12.145	-8.9433	-7.4469	-11.485	-8.9437	-9.1262	-8.7093	-12.924	-9.604	-11.718	-8.9109	-10.716	-8.8026	-10.02	-10.153	-5.0431	-6.9223	-10.768	-9.7685	-9.2886	-10.754	-12.857	-8.4672	-9.3456	-11.235	-9.1876	-7.8668	-7.1664	-10.514	-13.225	-8.2035	-9.3699	-8.2602	-7.106	-10.711	-11.384	-6.2686	-11.685	-12.031	-14.673	-5.2949	-10.524	-9.0628	-12.758	-10.895	-9.8976	-10.161	-11.139
5.5738	6.4603	7.6448	3.883	10.298	9.6296	8.3862	10.59	9.5661	12.29	9.7944	10.929	5.6893	12.193	11.068	10.1	8.614	7.8803	8.2027	9.2017	7.4482	13.541	11.472	6.4645	7.9159	5.2824	10.376	7.9741	3.4046	7.3309	6.9058	13.181	6.1911	6.6156	9.4462	8.5148	9.7268	9.1833	14.294	9.1585	4.8267	5.8705	11.431	10.09	10.436	9.227	9.4872	8.9877	7.2872	8.4502
-9.9303	-9.97	-9.8175	-4.1064	-6.7398	-10.357	-10.192	-7.6739	-9.4565	-8.738	-9.582	-10.971	-4.616	-9.9492	-12.937	-9.3249	-8.3814	-12.779	-5.105	-7.6287	-12.014	-16.57	-9.5902	-4.3505	-8.4367	-9.4404	-10.992	-7.8979	-8.3642	-8.7599	-11.405	-3.5294	-10.391	-8.2755	-11.176	-8.5439	-6.4683	-9.3435	-8.8806	-9.7545	-5.2391	-7.8015	-9.2957	-4.9496	-12.054	-13.286	-7.4542	-5.0393	-8.2475	-7.0696
1.7696	0.73486	0.27855	0.72407	2.9606	1.5183	3.6068	3.1778	2.4523	1.9762	-3.6826	-0.80291	2.1573	0.26192	1.8835	0.99762	2.8336	2.0994	-0.50503	7.7288	1.6767	2.8477	-0.35443	-2.7589	3.4144	-3.5339	5.4005	0.48018	3.3564	1.0328	-1.9236	4.9386	2.9241	3.4276	1.9988	1.284	4.2904	-1.3255	1.5143	4.9941	1.7546	1.562	2.8755	1.0875	0.1992	1.8869	3.0786	-0.87475	0.034836	7.4972
-5.0956	-1.9831	-2.3953	-2.8488	3.0612	1.5067	-1.3664	2.946	-5.3784	-1.6647	0.16972	-2.6248	-3.3778	-1.4115	-0.29196	0.027012	1.0875	0.35644	-2.8018	0.35928	-3.841	3.1301	3.4363	-1.8111	-3.4361	-0.37509	0.94224	-7.14	-0.14069	-5.6074	-4.9161	-5.1342	-2.9929	-5.1419	0.29176	-2.4573	-4.7303	-1.6594	-5.6112	-1.1219	2.0515	-4.6329	1.4798	-7.2469	4.0928	1.9481	-4.0901	0.072369	-2.2228	-2.005
-0.85863	-2.0397	0.7619	-0.41305	-1.2491	-0.16241	0.2745	2.4385	2.9788	-2.2739	-0.47561	-0.98862	0.24425	-1.6876	2.1172	0.51442	0.68347	-0.50535	2.3269	-0.1119	1.1786	0.88653	3.7119	-0.33992	2.2918	1.9348	-2.7286	0.86435	-0.6207	0.75483	2.9025	0.30321	-5.075	1.9866	-2.4682	2.3821	-0.040595	4.0182	3.0216	-0.73471	-2.2988	2.0671	0.0058522	2.2182	0.11322	-1.3782	-2.9333	-3.0092	0.25027	1.821
-7.8683	0.048217	-0.76394	-3.6284	-3.0125	-7.328	-4.6332	-5.1373	-1.5242	0.46043	-0.0079673	-4.6759	-6.1469	0.096383	-2.5826	-5.5064	0.25183	-1.7138	-5.7813	-1.3493	-3.5994	-4.3808	-3.2303	-6.7665	-0.38541	-4.7699	-1.3516	-2.5354	-7.1298	-4.6111	-7.9472	-2.7699	-4.1979	-7.1518	-2.5984	-0.47529	-1.4907	-0.55136	-0.76751	-1.3141	-2.456	1.4754	-0.97093	-2.1567	-0.92562	-2.7625	-0.82056	-4.1323	-0.22827	-6.3984
-23.116	-24.931	-20.109	-22.688	-19.422	-20.66	-22.325	-16.028	-18.033	-20.599	-20.616	-16.96	-22.632	-21.592	-18.453	-20.062	-22.304	-21.101	-20.811	-21.36	-24.511	-20.084	-17.675	-22.663	-24.861	-18.294	-23.758	-18.359	-18.747	-16.435	-26.83	-20.985	-21.294	-25.496	-24.4	-17.467	-20.287	-17.796	-20.667	-18.113	-23.721	-19.321	-20.776	-19.981	-19.507	-21.259	-20.817	-18.541	-23.174	-20.939
3.3891	0.538	1.8732	5.0887	7.1055	6.2283	5.0326	6.1544	4.0841	6.5912	2.7761	6.8039	4.7751	7.4173	7.0276	1.0009	2.8866	6.8542	3.674	2.6107	3.1168	5.6044	2.7626	5.1144	2.8313	8.1486	5.7155	0.66186	0.75315	3.7687	6.4434	-0.03062	5.1654	7.0752	-1.1103	6.8247	3.6695	8.156	2.2791	3.9756	5.7061	-0.83491	6.304	3.2386	1.6794	2.4147	-0.074864	8.0558	-0.44581	7.0176
-19.765	-25.253	-21.743	-27.036	-21.247	-23.9	-18.392	-21.5	-22.159	-21.291	-27.556	-25.537	-23.181	-19.638	-20.793	-19.388	-23.473	-25.818	-26.447	-21.657	-20.804	-19.354	-22.133	-30.46	-23.682	-19.29	-22.802	-20.557	-23.494	-23.012	-19.983	-19.79	-26.565	-25.534	-22.907	-17.637	-19.565	-16.804	-22.168	-20.25	-21.206	-24.734	-19.13	-25.81	-22.851	-20.335	-18.539	-23.489	-20.755	-27.486
-0.78063	2.1228	0.31017	-2.4644	2.659	0.87396	-0.68022	-0.23227	0.033322	1.2225	-1.0767	4.5097	-2.1609	1.5313	-3.0607	-0.18646	4.89	-1.9761	-3.6403	1.8025	2.0154	1.3007	-5.7175	3.341	-1.9053	-0.99369	0.016762	0.27207	-0.022674	0.8547	0.57695	-2.29	0.44295	1.6259	-0.77899	0.84749	1.3897	2.8	1.456	-1.47	-1.0891	6.9525	5.7293	-1.9992	2.5709	-2.2745	-3.9745	1.8572	-1.047	-0.39726
3.7197	6.3907	7.2589	7.976	5.877	8.813	6.9056	8.8367	5.7084	4.9438	7.4452	5.1515	4.4432	7.7014	7.5018	8.6376	6.7421	4.1495	9.48	6.6112	5.001	6.3812	4.8373	11.049	3.7877	6.658	9.0673	7.1734	6.3281	9.5725	7.0934	3.8812	7.8875	6.4149	8.2143	6.9546	4.0891	8.2064	9.737	4.6381	5.4627	5.1715	6.3951	3.2003	4.7123	6.5992	2.5933	5.1279	5.2788	7.537
-2.0977	-1.2117	-1.776	-2.9269	-4.477	-0.66348	-3.6875	-4.4307	0.37361	-4.4427	-5.9309	-6.4299	-2.6335	1.4892	-2.7372	1.0717	2.8162	-7.622	-1.425	-2.5909	-2.8367	-7.8297	-6.046	-2.7228	-3.9607	1.1016	-0.031757	1.2798	-4.8932	-3.3543	-1.8941	-1.3296	0.22009	-5.7948	-3.3139	0.20051	0.22948	-7.369	-4.7631	-5.8	-2.9349	2.2995	-1.388	-1.6988	-3.7671	-6.6215	-7.7832	0.87316	0.68131	-7.0682
9.071	4.3088	4.8808	2.8748	5.6982	0.54987	7.6238	3.6475	3.0697	3.5348	-2.6658	8.1126	0.35327	8.7044	2.1568	4.3903	6.5799	6.744	1.8309	6.891	9.3821	5.408	4.9267	6.8835	10.283	5.5144	1.5371	11.785	8.7913	4.1699	5.3122	7.0917	5.7853	7.7019	10.263	7.0303	1.5626	12.247	1.1261	5.5641	5.4162	5.614	7.4272	3.6115	4.2999	5.7217	2.2178	4.4062	6.383	3.435
-12.159	-9.4509	-10.062	-9.129	-8.7973	-8.635	-13.251	-10.479	-9.7707	-8.9213	-9.7547	-13.358	-13.902	-10.187	-17.553	-9.2823	-13.696	-11.931	-13.986	-13.843	-8.5704	-10.143	-10.918	-10.674	-16.692	-11.865	-6.115	-12.787	-13.237	-15.782	-9.8574	-9.1996	-11.7	-11.035	-15.101	-15.628	-7.9162	-12.708	-9.9519	-12.754	-15.123	-12.329	-14.143	-10.555	-10.555	-15.128	-8.6135	-9.2794	-8.2728	-12.498
3.2251	-2.2112	2.5007	3.8817	0.45047	3.0352	-5.0207	0.35969	-0.75241	-0.98362	-0.23177	-1.128	0.32686	-1.7175	0.26452	1.0192	4.7565	3.4394	1.0279	1.9654	1.6884	-0.80213	-5.0723	-1.8941	3.637	-1.4155	3.027	-0.15693	0.40905	-2.762	2.8328	-1.1477	-0.65103	-0.80488	4.1537	-0.46504	-3.4592	1.0764	4.0295	-2.5249	-0.42586	-9.0233	-0.545	2.0761	2.3892	-2.628	-0.6328	-0.20209	-1.8907	0.47448
12.774	8.5431	8.9076	5.9835	11.997	17.117	9.48	11.242	9.2086	4.0063	12.807	4.4689	12.409	10.474	13.9	6.2512	10.094	8.1952	9.8805	6.5276	8.4871	13.937	8.978	8.8366	11.911	7.0821	10.651	9.9435	8.8521	6.8545	12.497	10.246	8.8725	7.9026	11.707	6.1021	11.809	15.015	11.147	9.8215	9.063	8.2044	9.9075	12.289	9.8863	9.7003	6.0739	7.7913	11.396	8.272
-1.1886	-0.94025	-0.72297	-5.3569	3.0655	-1.3663	0.71046	1.6043	-5.4257	-4.4271	-2.9528	-1.9078	3.8429	-4.2636	2.0837	-0.99445	-1.556	0.28673	-3.4987	-1.935	0.33453	-6.4531	-2.5962	-1.6191	1.6774	-1.5856	0.66894	-0.033471	0.78785	-2.2697	-0.63311	-5.2155	1.3199	-1.3177	-3.2093	-0.0071189	1.6671	-2.2597	0.96567	-1.6756	-2.8692	3.1872	-5.5938	-0.78601	1.216	-1.8562	-4.4013	2.4303	-2.9371	2.6474
-2.1242	1.6208	-4.2316	-0.016032	-3.8745	-0.71032	-2.1293	-8.4379	-5.4462	-4.2056	-1.6455	1.8587	-0.74309	-3.9165	-0.83498	-3.4209	-7.366	-2.6386	-4.9264	-0.75788	-4.4461	-1.1294	0.90527	-1.7791	-6.0613	-6.3118	-2.6481	-7.4697	-1.9008	-3.8033	-2.468	0.42472	-2.9726	-5.2545	-6.0606	-1.665	0.71601	-1.6155	-5.2791	-1.4822	-4.9189	-4.4999	-3.2219	-0.10155	-2.7371	3.5112	-3.8929	0.35804	-4.4223	-5.9514
-12.564	-11.315	-10.521	-12.316	-12.185	-10.5	-11.765	-12.264	-8.3994	-8.9221	-13.581	-10.287	-14.356	-14.671	-8.3292	-9.4007	-9.3092	-12.564	-8.7664	-10.913	-11.147	-8.8176	-8.3476	-11.253	-10.846	-8.2619	-9.5878	-11.285	-10.497	-12.502	-12.258	-14.387	-11.513	-11.714	-11.16	-16.77	-5.4159	-11.786	-7.2531	-12.47	-10.393	-11.342	-10.405	-12.819	-5.2783	-12.465	-15.722	-8.8944	-12.933	-9.8106
-16.07	-16.169	-10.639	-10.648	-8.9313	-14.268	-13.192	-12.827	-13.846	-9.254	-10.482	-8.5384	-11.1	-7.9384	-11.953	-11.531	-12.913	-7.7289	-10.011	-7.7507	-11.447	-14.371	-8.8129	-8.891	-7.5933	-10.855	-7.9873	-13.997	-7.8089	-15.927	-15.259	-12.731	-7.5056	-10.074	-11.598	-13.325	-8.1571	-9.2515	-13.131	-15.53	-9.4939	-11.478	-11.426	-16.581	-8.9866	-12.911	-10.585	-12.56	-16.319	-11.265
-11.511	-11.127	-14.193	-14.297	-9.607	-10.322	-16.78	-13.16	-16.027	-12.716	-12.646	-12.34	-18.945	-16.737	-11.772	-12.798	-12.463	-9.6447	-13.961	-11.82	-16.254	-13.011	-11.662	-17.248	-9.9853	-9.8425	-9.2242	-13.32	-14.783	-15.723	-13.341	-13.143	-13.797	-15.731	-7.9617	-11.637	-6.1578	-11.499	-13.647	-16.156	-13.472	-8.6295	-14.558	-15.727	-15.446	-15.842	-12.892	-14.31	-13.662	-13.208
-0.17207	3.593	3.114	6.9264	5.9483	1.5803	6.2638	6.0434	10.209	6.9514	8.9367	7.5466	8.0996	3.621	8.9974	4.5245	3.6108	7.0371	4.5047	5.3994	2.7385	5.3351	4.446	4.5104	5.68	5.4075	6.1714	4.2411	1.1682	7.865	3.8131	0.029894	8.4876	5.2185	7.7629	9.2978	-0.47195	4.393	6.9154	6.1216	0.26696	4.6813	1.6711	6.3226	6.7188	1.9343	3.4005	5.839	10.529	5.3137
-2.2243	-4.0581	-2.4989	-5.9187	-6.0222	-0.98162	-0.78837	-2.5239	-2.6559	-3.735	-1.4102	-5.3078	-5.9	-1.537	-7.0761	-5.0483	-7.0433	-7.321	-1.8651	0.41661	-8.3717	-2.8042	-0.043173	-2.0654	-3.0215	-5.7364	-5.5246	-4.0304	-2.802	-0.21028	0.8766	-1.561	-4.6722	-3.8934	-4.7547	-0.96405	0.4648	-2.4475	-5.2093	-5.7409	2.7277	-2.1314	-7.7787	2.0086	-4.2429	1.0634	-5.0589	-3.7336	-2.8796	-3.9737
3.171	2.9526	2.7486	4.6362	-4.727	2.2836	5.8523	2.2145	4.3099	-1.4197	1.8565	3.7477	3.4177	1.9854	3.1194	6.1815	1.9224	4.6698	-1.0902	1.7228	6.4316	1.0079	1.559	-3.2339	1.0894	1.7942	4.7132	4.2338	2.8049	1.3559	2.011	4.3409	3.4562	3.0849	3.632	2.0148	6.4552	4.7166	-1.0411	7.0737	-2.9602	3.1885	7.9604	2.5719	2.4325	9.3132	3.6089	2.5724	1.4259	2.9328
-10.493	-17.468	-12.424	-10.015	-10.862	-14.714	-11.262	-13.245	-9.8128	-11.157	-12.128	-12.299	-6.7805	-13.264	-13.165	-10.215	-10.641	-14.651	-9.9	-8.8349	-10.673	-11.116	-8.4657	-12.509	-5.1689	-8.4281	-11.351	-10.365	-11.443	-13.026	-12.199	-16.831	-11.873	-9.8279	-6.7523	-7.2611	-10.609	-13.231	-9.7764	-12.361	-9.1376	-12.24	-12.674	-9.8991	-12.07	-8.0829	-9.2185	-8.3523	-12.743	-14.519
16.539	10.711	9.7982	5.8029	5.3855	12.442	9.1503	8.3319	9.8142	6.685	8.251	11.037	3.8931	1.2301	10.11	5.5021	5.9132	8.3592	11.197	8.0322	5.1488	8.8498	6.8865	9.4306	3.4691	6.3649	5.3246	11.452	11.021	6.4523	8.1985	8.9602	12.277	6.8678	10.983	5.4792	5.3914	8.1247	4.4392	9.4731	12.376	4.5112	9.5401	11.557	8.4005	10.346	14.796	9.2053	11.288	6.1019
-16.999	-20.574	-18.867	-19.971	-21.49	-19.357	-16.037	-24.712	-23.587	-17.88	-19.842	-18.37	-23.43	-22.055	-22.314	-21.484	-21.701	-16.082	-19.838	-19.965	-20.019	-21.693	-18.358	-20.391	-22.218	-20.899	-26.807	-21.244	-16.939	-17.37	-25.377	-20.771	-23.696	-21.774	-19.794	-26.009	-23.056	-21.916	-22.756	-24.353	-17.779	-20.983	-20.884	-23.508	-21.807	-21.883	-20.241	-27.149	-21.215	-20.788
-14.762	-14.517	-15.246	-17.416	-9.097	-16.759	-17.377	-15.262	-14.783	-19.448	-11.845	-8.9805	-13.125	-17.914	-15.145	-15.505	-14.365	-16.885	-12.236	-17.569	-18.869	-14.888	-10.208	-9.8363	-13.824	-16.748	-12.717	-14.244	-16.26	-14.491	-14.026	-13.755	-18.322	-13.078	-14.732	-10.451	-15.731	-14.661	-14.642	-14.028	-18.731	-17.891	-15.339	-17.702	-14.167	-18.384	-18.066	-16.28	-16.361	-15.982
10.086	10.378	11.121	12.862	11.417	11.011	11.067	8.6496	13.805	8.7803	6.6531	9.2255	10.108	8.6773	9.5564	2.8664	8.4328	9.0253	12.684	11.266	7.4964	10.868	5.7577	11.116	9.9973	6.6528	12.971	8.8242	10.385	8.6827	6.645	9.6201	10.855	7.0053	14.479	9.5525	9.442	9.9464	8.7747	15.732	11.386	11.383	6.6404	9.8134	8.5615	14.225	10.463	5.721	13.926	7.3114
1.4641	4.9535	13.14	7.9284	9.4645	9.1089	6.3352	7.8314	5.2684	9.3105	6.2459	9.0883	3.0616	5.4029	7.2163	5.5568	2.4972	7.2482	8.0735	0.61065	3.69	3.1254	11.353	8.9843	5.4031	5.8539	6.5524	10.291	5.6873	5.6572	3.7394	4.3564	6.5442	4.4307	6.7224	5.8977	6.8008	6.0882	6.0559	6.529	7.1497	3.9733	5.5537	8.6707	4.0697	9.1948	8.1789	8.7814	7.1695	10.443
-10.821	-7.5832	-7.7672	-12.509	-10.164	-11.253	-9.6457	-12.611	-12.171	-9.6964	-15.99	-8.9357	-8.7388	-12.548	-7.6068	-6.3899	-7.357	-10.906	-5.9269	-9.6905	-11.44	-9.5594	-8.4825	-9.106	-7.212	-6.8707	-12.916	-10.088	-14.552	-13.391	-13.175	-5.8462	-9.5339	-12.514	-14.95	-14.379	-13.732	-10.746	-10.535	-12.358	-9.3206	-11.146	-12.694	-8.7328	-8.0691	-9.9846	-10.068	-11.359	-10.756	-10.259
-11.51	-9.1592	-12.844	-10.88	-5.7165	-8.6566	-11.215	-7.294	-7.3899	-11.582	-11.706	-7.8863	-11.094	-12.585	-9.0696	-10.337	-12.793	-11.921	-12.49	-11.877	-4.2635	-10.302	-12.707	-5.9081	-6.0941	-3.2486	-12.767	-10.237	-8.5525	-11.899	-8.4279	-10.794	-11.438	-7.449	-6.3557	-3.5301	-5.2047	-13.087	-10.555	-7.35	-8.6792	-8.9569	-6.3396	-9.3691	-10.802	-9.7935	-7.6458	-13.374	-12.814	-8.4844
-4.1956	-2.1987	-1.6374	-9.2018	-6.8096	-5.0078	-2.5186	-6.0157	-3.724	-3.5201	-7.6887	-3.3209	-6.3346	-0.38556	-3.008	-0.22822	-6.5585	-6.6843	-4.7507	-0.65595	-1.4611	-7.4572	-3.2153	-9.5251	-3.5563	-0.68175	-2.3542	-5.8449	-3.0514	-2.9382	-2.3313	-3.7708	-2.4144	-10.736	-6.5519	-4.5034	-0.48202	-3.2075	-0.54019	-5.0153	-2.581	-6.5049	-3.205	-3.6744	-2.1039	-5.0026	-7.1079	-4.9704	-1.3479	-4.5683
4.046	4.69	0.7249	4.0908	-1.6489	2.7578	-1.0286	1.2216	0.64761	-0.77165	-0.60478	0.92572	-3.4709	5.8984	-0.68019	2	-4.2512	-1.1579	2.5789	-0.18846	-1.9611	-1.6505	-2.689	0.65753	1.5202	2.8246	-4.4119	-1.0644	-3.1339	1.4814	0.21283	-2.491	-2.6461	-0.65826	-1.8821	1.1035	2.1861	3.0549	-0.29244	3.6409	1.0986	-3.2994	-0.38787	-0.69936	-0.13136	1.9919	-1.3955	-5.8772	-6.459	-0.3441
-4.1495	-0.37136	-0.67499	-3.3296	0.84546	2.7951	1.3011	-0.070909	-1.9073	1.2197	1.2671	0.35782	6.8529	-1.7197	-5.6483	0.36325	-2.5675	2.9034	-1.8669	-0.69214	1.9449	2.6158	-0.037927	-3.3347	-4.6807	-0.94377	3.8752	-0.7724	-2.3587	-1.0466	7.2016	3.1669	2.6155	-0.77711	-0.26869	1.6092	-3.4876	0.15046	4.5236	0.85841	0.25936	-1.0648	1.3834	1.9974	-1.3004	0.68868	-2.558	-0.12807	1.1983	-1.3655
3.6232	9.0471	8.0556	6.8632	5.4045	3.5417	3.1077	6.9564	7.0584	5.1091	2.3255	3.7309	3.8848	1.6599	2.3876	2.1578	7.4187	8.5732	9.8656	6.0582	7.1004	8.745	0.4554	6.7211	9.282	5.6043	9.2127	6.3916	2.1798	4.9421	11.226	2.769	8.3967	2.6457	6.3355	5.665	4.5926	8.3678	8.4074	6.0148	2.4016	2.9898	10.409	2.9164	0.020056	5.965	4.5248	9.1706	5.7785	6.6449
-3.5159	-0.86373	-2.8258	-3.7437	-5.2304	-2.0371	-8.3709	2.5543	-2.9347	-2.1777	-1.4018	2.3835	-3.0788	0.185	-2.1812	-1.35	1.4921	-2.1998	-3.6082	-0.2059	-4.6793	-5.7345	-1.7245	-5.0222	-2.0715	-0.74155	2.1584	-4.4226	-1.4343	-1.717	-6.184	-2.8119	-5.4561	-2.4407	3.1912	-2.0206	-4.7694	2.1076	1.1528	-2.7425	2.2637	-0.44319	-6.1399	-1.4164	-5.9582	-7.9104	0.41733	-3.7624	-1.3821	-5.1023
-8.1166	0.082576	-12.06	-8.4757	1.1779	-0.22385	0.25167	-0.37296	-4.2117	-2.4488	-1.7904	-3.6434	1.2777	-5.2994	-0.91131	-1.1015	-1.2331	-3.5612	-3.7515	-4.2218	0.72434	-2.2302	-0.39533	-1.83	-5.3855	-2.9379	-3.4929	-8.0722	-1.1796	-2.3147	-1.5025	-4.807	-1.3582	-2.7554	-3.6169	-4.672	-1.086	-2.7436	-4.6341	1.1081	0.49603	0.45643	-3.764	-5.3467	-1.7692	0.16221	-2.9462	-2.9527	0.47404	-1.7131
0.81665	-2.5616	-0.53761	-0.19686	3.1199	1.137	-0.78792	4.5827	4.9308	1.5446	3.1407	1.8234	5.8375	3.9302	0.61868	1.6553	-3.2755	4.6504	5.31	4.1368	5.8019	3.1041	3.4457	3.6091	-0.82333	2.0567	3.8554	4.6426	1.4789	1.9417	4.714	2.9642	4.212	2.9257	-1.2374	-0.17085	4.0673	3.3679	1.8444	-0.61693	4.3558	5.9186	0.29502	3.4929	2.2975	-2.6671	2.1103	0.70754	-1.9264	2.8235
-1.9174	-1.5243	-3.0302	0.6064	-0.97792	-1.3028	-2.4186	-2.7047	-2.259	0.73002	-3.114	-4.3829	-0.61889	-5.9382	-0.51937	-1.3122	-4.446	0.83045	-2.6204	-5.2888	-4.2198	-2.6621	0.30489	-4.0903	-4.1756	-2.1991	-0.11631	-2.9257	-1.7492	-4.746	-0.926	-4.6134	-0.46353	-6.7704	0.73931	-1.5684	-4.6271	-4.0828	-2.4266	1.6671	-0.52087	-1.042	-1.1362	-1.5613	0.81246	-1.1313	-4.607	-3.5524	-4.0099	-1.8857
-2.0665	0.21536	-5.9097	2.1658	-1.0056	4.2621	1.9863	-1.0029	0.61951	-3.1029	-4.251	2.1261	2.7813	-1.2994	-0.34859	-4.8808	1.8528	-0.20504	2.3631	-0.10829	0.2278	-2.4175	2.8069	-0.17919	-5.4048	-1.0374	0.53374	0.67241	1.0354	1.562	-4.1903	1.4275	-1.4841	-2.3397	-1.0481	1.8812	-1.0488	-0.91873	-0.73298	-3.5033	2.6869	-4.6454	4.6972	1.0042	0.951	-0.045047	-0.11896	-2.2684	3.4983	0.64241
-19.436	-21.841	-20.657	-19.849	-16.728	-22.984	-22.182	-22.496	-18.693	-20.052	-26.684	-19.317	-18.87	-22.66	-20.498	-22.879	-16.507	-19.311	-20.619	-14.57	-17.934	-20.201	-20.109	-21.917	-22.76	-20.959	-25.242	-19.339	-16.756	-19.434	-18.971	-19.669	-21.285	-18.874	-22.908	-23.495	-22.734	-22.742	-18.307	-17.566	-20.911	-19.362	-21.004	-19.995	-22.262	-18.375	-19.575	-17.481	-21.402	-21.213
4.0461	6.6035	5.5014	3.8294	7.1534	5.9737	2.3428	5.4026	2.3272	4.0184	8.8496	6.9407	8.2991	5.5197	4.1119	6.3895	3.358	5.733	5.1787	1.2215	4.4234	4.0795	1.8088	10.623	8.35	6.1747	1.279	2.4431	1.5481	3.4494	7.8641	8.3838	6.8844	2.7537	7.0171	7.4317	1.6138	5.1353	6.353	3.8712	2.261	6.309	4.5187	5.4285	2.5298	4.5377	3.8166	7.9423	4.6694	4.2476
2.5477	0.47193	-0.58903	2.0433	-2.2084	-2.2881	0.23243	-1.4922	-0.59134	1.3991	1.6494	2.2095	-2.9595	-2.7678	4.2276	-5.2781	2.8691	2.6192	-1.0687	0.91338	-1.5715	1.0227	1.3924	-0.56762	-1.3878	-2.5723	-0.64585	3.1665	0.67081	0.4994	-0.25956	-4.5733	-0.60058	0.79187	0.19613	-1.622	-1.2307	1.4261	-3.3708	0.98513	-0.44649	-0.5587	-4.3459	-1.7246	-3.3135	-0.991	3.9368	0.1859	1.6395	-1.6541
1.5182	-2.1422	1.5821	2.7238	1.2657	-1.1564	0.022123	1.6103	3.5973	0.63178	-1.9873	2.124	3.473	1.9454	5.0605	2.1994	3.8136	1.3794	2.0503	2.981	0.14929	-1.1849	-0.70755	3.0538	3.6502	0.60113	0.80627	-1.7193	-3.8734	2.1723	4.7352	-1.1304	-1.1214	-0.95491	0.075629	-2.663	-2.9269	-0.85783	3.2135	1.3776	1.628	0.90662	0.057766	2.0358	-1.6506	3.3611	4.292	4.5068	4.5714	2.4158
0.58323	-1.6365	-3.7418	1.2686	2.1807	1.9069	-0.82469	-1.6703	-1.6363	3.492	0.261	0.79492	-1.4462	1.3833	1.1101	4.7785	2.4919	0.15309	5.6036	3.0728	1.4349	4.6655	0.28757	0.44115	1.8438	2.7755	2.2864	2.0664	-1.3473	0.15665	0.89446	-1.2771	2.6547	2.8945	2.4413	5.6301	-3.7143	-3.7678	5.5738	2.5162	3.1531	4.4698	-0.41699	1.1359	0.048476	4.5026	-1.3861	-2.0201	1.8608	3.0993
-14.775	-16.948	-14.033	-18.22	-13.09	-11.086	-15.108	-11.385	-15.913	-15.904	-9.4316	-14.03	-12.911	-11.367	-18.343	-11.155	-13.738	-15.445	-22.139	-14.91	-16.243	-10.99	-12.398	-14.225	-17.957	-21.417	-15.229	-17.609	-11.334	-13.83	-14.457	-10.804	-12.598	-14.195	-16.985	-14.643	-14.822	-12.984	-15.475	-12.928	-10.761	-16.866	-14.017	-16.57	-14.576	-14.368	-15.851	-10.091	-11.212	-13.39
-7.0514	-5.738	-10.152	-7.8831	-12.039	-4.1778	-10.865	-7.6173	-5.4926	-8.6437	-6.1298	-6.8245	-7.8177	-7.8685	-8.6862	-7.7767	-8.6119	-6.5201	-8.6549	-6.0628	-7.7574	-5.28	-8.4513	-8.6254	-6.0614	-1.0706	-5.9204	-10.565	-6.4891	-7.9292	-7.5626	-5.928	-6.2436	-7.5493	-3.4958	-5.4697	-2.4987	-2.6221	-2.3148	-5.3985	-4.7875	-4.9574	-6.3039	-7.3804	-2.932	-4.6346	-3.1356	-3.3527	-3.9695	-2.9725
-3.5766	0.25138	-0.54929	2.9039	-2.3656	0.73066	-1.8535	1.1174	-0.74732	-3.1663	-0.0082511	2.1687	2.5573	-3.8471	-3.6934	1.6922	0.12493	-0.57031	-2.468	-1.3485	0.08385	6.983	5.2425	-0.92621	1.1778	0.022545	1.076	-4.3871	-1.6447	-0.059153	2.2195	-2.459	1.4447	-1.0157	5.4543	-0.86246	4.6295	-0.62203	-3.4064	-0.18415	-2.6648	-1.0454	0.33277	-2.3818	-1.5113	1.2057	2.3474	1.6986	-1.1946	2.2753
-1.9239	0.53734	-4.9045	-5.1699	-0.90408	4.8772	0.86919	0.70524	-2.0301	-0.53744	-2.8896	-1.8682	3.9295	-2.3263	-0.27818	1.5959	-0.82351	-2.9355	1.1341	0.73641	-2.7017	-0.475	-0.93048	-1.0079	0.82569	-1.5106	0.56163	-3.0224	0.33635	-1.4641	-1.7816	-3.5938	-0.84334	-0.15207	-0.6067	-1.6001	3.1015	0.3345	-2.5823	-0.57194	-2.4724	-3.255	-3.6431	-1.9508	-2.1313	-4.7528	-3.3686	-3.9784	-3.716	3.7954
2.6432	6.1701	4.1686	2.9195	3.0711	5.1564	2.6176	3.0746	1.9679	3.1947	2.7537	4.0498	4.2152	2.0179	3.3891	4.8673	1.1926	-0.36475	7.1282	1.153	5.1009	5.1869	-3.1045	1.6353	1.8721	4.8146	-2.3305	0.37673	-1.041	3.7874	1.1827	7.288	2.3009	3.3064	5.6269	4.5172	-1.0556	2.0955	6.3518	2.5116	0.38016	0.84876	2.8794	2.9116	2.8006	1.6622	0.82055	-0.65178	4.2822	2.5283
-9.9876	-12.356	-6.4245	-11.116	-11.503	-10.496	-8.3801	-11.065	-11.614	-16.112	-9.3199	-10.713	-8.379	-14.844	-12.294	-14.825	-7.2096	-11.399	-11.451	-9.7949	-8.1882	-13.699	-11.139	-7.4549	-12.909	-9.0272	-6.6852	-9.2791	-7.8302	-10.218	-13.386	-10.694	-13.377	-14.621	-14.837	-11.319	-11.678	-8.3917	-14.186	-9.9106	-10.468	-8.5058	-9.0581	-12.896	-8.6564	-8.9319	-9.7148	-14.417	-10.926	-11.114
9.0469	7.8174	7.983	9.9014	9.2799	6.1707	9.4822	11.188	6.6536	9.5394	7.1649	9.9492	8.0251	8.1612	11.072	7.4016	8.775	12.817	4.823	12.538	5.4592	8.1008	11.195	5.4537	15.154	13.873	10.824	9.2745	12.4	9.0252	10.32	8.7731	10.863	6.5104	13.454	10.561	9.0711	9.4553	10.884	10.636	9.9893	11.681	11.63	13.769	11.603	11.272	10.339	7.6347	7.0315	13.983
-16.705	-14.67	-7.9653	-11.203	-11.493	-17.077	-10.151	-10.949	-7.8671	-12.735	-12.839	-8.5117	-13.594	-15.903	-11.859	-15.591	-10.892	-14.722	-12.038	-10.708	-8.7742	-16.41	-11.208	-13.097	-16.105	-12.677	-12.352	-13.467	-12.079	-15.82	-11.945	-12.442	-10.102	-15.749	-15.476	-11.81	-13.488	-11.012	-9.0292	-9.44	-15.03	-13.102	-11.225	-15.941	-12.201	-13.466	-12.546	-16.04	-13.436	-12.349
-3.5559	-0.73177	-1.5025	-8.5054	-6.5767	-5.7246	-5.9639	-2.6642	-2.9486	-0.0020956	-3.9907	-6.3977	-1.7178	-6.9104	-7.1324	-6.172	-0.36863	-3.1954	-3.4709	-4.7556	-0.50631	2.0003	-4.436	0.20196	-4.2543	-3.9789	-3.6844	-1.8903	-5.516	-1.2261	-3.2176	-0.84457	-6.1912	-4.0527	-4.9411	-6.8177	-2.2127	-4.2758	-1.3791	-2.5428	-6.8549	-1.7584	-1.5704	0.73372	0.094159	-4.7313	-6.9106	0.040307	-0.72268	-3.3831
-14.691	-9.238	-12.55	-12.528	-6.6587	-10.648	-11.588	-10.986	-8.5331	-11.141	-15.761	-11.692	-16.042	-9.7524	-15.625	-15.612	-14.234	-14.551	-11.743	-8.2177	-9.7471	-15.755	-10.126	-8.5654	-12.206	-13.38	-10.782	-15.939	-14.792	-10.814	-15.524	-9.0248	-11.913	-13.243	-15.135	-12.375	-9.8958	-10.715	-10.018	-11.022	-8.1373	-10.735	-9.6665	-11.611	-13.926	-15.472	-10.38	-12.224	-15.215	-14.478
-6.9428	-3.1816	-3.1283	-3.2955	-3.0539	-2.2754	-5.6132	-6.4135	-3.0323	-4.4595	-5.1291	-1.1297	-5.1711	-6.8756	-6.9684	-7.2125	-3.703	-7.278	-6.4547	-4.9438	-7.1642	-4.535	-4.3577	-5.571	-5.7134	-7.6117	-12.317	-4.0411	-5.4334	-1.9822	-3.7197	-6.7089	-2.9052	-5.5315	-5.3743	-4.8662	-1.8846	-3.9373	-4.8323	-6.3004	-3.9506	0.031488	-5.9308	-8.1061	-4.6337	-2.5874	-4.7278	-6.6915	-5.7919	-9.114
-7.2754	-4.0601	-5.2319	-7.1305	-3.5184	-9.3826	-6.6765	-5.3369	0.44602	-8.0081	-2.7473	-6.694	-7.0003	-4.0051	-6.9283	-3.3781	-4.2396	-3.4837	-5.3128	-3.3705	-11.833	-9.9343	-8.1049	-6.0123	-6.3469	-2.6387	-6.8069	-4.3421	-1.6933	-6.073	-4.6444	-1.1661	-6.124	-1.8306	-5.7554	-4.2721	-6.9914	-3.3426	-7.8051	-2.9475	-5.1831	-9.2176	-7.3132	-2.8384	-7.5637	-5.6274	-1.8379	-5.6261	-6.8746	-8.1355
-6.7433	-9.3253	-12.052	-4.8538	-9.8034	-13.063	-12.25	-11.327	-4.6009	-2.8368	-7.069	-6.5299	-7.6855	-8.4629	-13.299	-9.4766	-12.978	-7.9089	-8.5382	-13.274	-8.2887	-6.1144	-6.5352	-8.9211	-8.7365	-9.8423	-5.9086	-10.188	-7.7308	-8.7911	-9.6064	-10.141	-11.091	-11.814	-9.9646	-8.0057	-11.99	-11.698	-12.316	-7.2273	-11.682	-11.185	-8.171	-6.9796	-8.3644	-6.0887	-7.4534	-14.033	-6.0671	-10.051
1.474	-3.8064	-3.9483	0.87994	1.6962	-0.24035	-1.3416	0.20527	1.7801	-0.43806	5.8011	-1.3991	1.7764	0.088798	1.4452	0.98625	3.7056	-0.75727	0.36044	-1.0228	2.9925	0.76757	0.78782	4.2051	-0.88672	2.059	2.7702	1.8141	-0.35604	-0.4515	-0.72365	-0.42684	2.4689	-0.39992	-0.75448	0.38786	-0.89515	2.1601	-0.64644	1.299	2.7122	3.3578	0.5531	-1.1128	-1.1267	-2.5875	0.059521	2.1276	5.3792	1.9171
-1.673	-0.78533	-4.2826	-1.6882	-0.22997	-4.104	-3.0364	-1.5939	-0.33268	-3.2728	-3.4716	-2.2503	-3.1683	-5.4007	-0.081812	-0.17404	-1.7157	-2.7825	-0.70512	-4.3339	-2.4349	0.48212	-5.757	-2.304	-1.6519	-3.1039	-4.3873	1.9259	-2.0139	-1.8695	-3.396	-0.45993	-3.3325	-0.84769	-3.9132	-0.75526	-3.8837	-6.3719	-9.5844	-4.5916	-1.1051	-2.3483	1.0255	-1.9182	3.0569	-1.2722	-2.6295	-1.0048	-3.7256	-1.7388
0.71814	2.2139	2.5985	3.476	1.3109	3.2197	3.0768	1.7913	-1.1516	1.511	5.3393	6.8447	-4.9828	1.9764	2.3941	2.3301	8.4613	2.4441	6.6019	2.6817	-4.1526	2.9583	0.045462	2.8056	2.4344	4.1078	6.0926	4.0939	1.4308	3.4934	1.9877	3.8262	0.54198	1.4493	5.0649	0.51906	-2.0024	0.42608	6.7719	0.25838	1.1916	1.8362	-0.68073	4.4288	1.2467	5.48	2.5665	-0.38646	0.80162	1.8758
-15.417	-10.955	-10.024	-11.598	-8.5673	-9.0884	-11.995	-9.8199	-12.826	-8.9041	-5.1494	-12.004	-12.265	-12.252	-10.802	-10.925	-10.881	-15.076	-10.423	-5.0877	-9.9529	-6.6465	-15.579	-9.8044	-4.5865	-7.8574	-9.4621	-5.6571	-10.332	-10.416	-7.6147	-7.0856	-8.1804	-12.363	-6.9444	-12.241	-13.096	-7.7359	-7.1245	-10.078	-11.686	-11.191	-7.1273	-7.9076	-10.266	-16.816	-13.921	-11.492	-10.767	-8.3901
-2.8172	-4.7315	-2.0936	-3.119	-3.3446	-4.131	-5.5783	-1.7485	-1.4332	-2.6175	-5.633	-1.8462	-3.9949	0.066033	-1.0576	-0.81796	0.65055	-3.1582	-3.3171	-2.8329	-4.1662	-2.084	0.15622	-2.1077	-5.4383	-2.576	-2.477	-3.1796	-2.2697	-4.08	-3.6997	-6.0698	-2.7274	-7.7013	-1.93	3.7221	1.6135	-1.8647	-2.5114	-0.41537	-4.2443	-1.1132	-5.4927	-5.4784	-4.3879	-1.4846	1.2423	-2.9849	0.82396	-5.525
6.5536	2.6599	-1.5694	2.2227	1.6007	1.8268	0.8195	-1.2164	-1.4558	5.1262	-0.95155	-4.7322	1.4857	0.64988	0.66348	2.6494	1.2021	-2.7288	1.798	1.2166	0.82075	1.853	1.5941	1.9111	0.77639	-1.0685	4.4502	2.5174	4.4174	1.5095	7.6381	4.7718	-3.7685	5.1638	-4.1215	1.2911	6.1185	6.3727	4.4998	1.4	0.31587	-0.93864	3.1778	0.57316	5.9199	7.8643	4.2965	5.5682	2.6349	0.089405
0.77094	-2.4592	-1.8199	-1.945	-0.33181	-0.24206	-5.1596	-3.4485	-2.9958	-7.2729	-3.9977	-1.666	1.5245	0.47429	3.6465	-1.5517	2.9189	-7.212	-6.6683	0.27762	-2.2698	-6.619	-1.9188	-5.3717	-3.2949	-4.5442	1.7496	0.39959	-0.50618	2.0043	-6.9721	-5.4142	-1.7614	0.53571	-2.0031	0.66803	-3.0017	-3.1209	0.72493	-3.9532	-4.2113	-5.4656	1.4859	1.3028	-3.8155	-2.7034	-3.7843	-0.74515	-1.3332	-4.347
-9.498	-16.883	-9.8864	-11.312	-12.508	-14.521	-6.9336	-16.816	-12.027	-12.862	-8.4789	-14.05	-12.372	-14.215	-18.302	-14.478	-15.17	-11.986	-12.881	-9.9564	-14.689	-11.901	-12.024	-6.9332	-14.78	-13.117	-15.06	-15.496	-19.987	-9.6867	-13.335	-10.577	-15.095	-9.7935	-11.587	-9.1683	-13.061	-13.449	-12.122	-8.6488	-16.558	-17.241	-11.918	-13.66	-13.123	-10.516	-12.455	-8.276	-8.1083	-15.299
-2.9124	-3.4837	-1.1468	-9.7388	-8.1049	-8.2193	-2.6542	-0.35108	-8.8873	-8.6776	-8.0293	-8.623	-3.8672	-5.095	-3.3273	-5.7965	-4.6257	-5.9719	-4.7498	-7.9727	-3.9429	-1.3402	-2.4435	-4.7625	-10.33	-3.4358	-3.8125	-7.5339	1.4447	-3.2068	-1.9166	-5.5973	-8.042	-4.6132	-4.4054	-4.4597	-7.6427	-6.0364	-5.8662	-8.822	-4.7229	-6.5012	-3.0285	-4.1728	-6.1524	-6.0364	-3.6358	-6.1209	-3.9308	-5.3313
-11.981	-13.29	-13.595	-17.764	-15.882	-19.622	-11.882	-12.919	-15.724	-15.954	-11.927	-14.152	-18.787	-11.799	-16.145	-7.0943	-12.721	-16.682	-12.228	-10.462	-15.076	-15.822	-8.4214	-13.239	-14.048	-11.51	-11.576	-17.021	-16.318	-11.501	-19.839	-13.465	-15.44	-15.062	-12.901	-16.362	-17.674	-14.402	-13.868	-13.612	-17.118	-16.99	-16.73	-13.723	-17.463	-10.803	-15.992	-14.467	-16.741	-12.749
0.98058	1.6219	-0.9782	-1.1631	0.43012	0.22261	-2.7379	-2.9603	-1.0129	-0.6355	3.5608	-0.75598	4.4308	1.7086	-1.3825	-1.7847	-1.5216	-1.95	-1.5981	-5.0691	4.0882	-1.6196	-0.14957	-4.6696	-0.92398	4.2805	1.5998	-0.62077	-1.0534	-3.6196	2.1789	1.7991	0.55112	3.0295	3.1093	-0.21864	-1.2591	-2.3489	-4.011	0.66222	-0.97863	1.4138	-5.5372	-1.3473	-0.15374	-1.7863	-3.6155	-1.1375	0.42053	-0.46581
5.0616	6.2707	4.933	5.3438	3.7032	5.928	7.9494	4.5548	4.7175	2.795	2.7233	8.3988	3.0054	6.646	8.2463	5.4665	2.7918	7.3815	5.6425	4.7082	7.3865	8.1433	4.2393	5.0496	5.223	6.6917	6.7542	2.6825	4.2495	4.6828	6.9634	5.0418	8.08	0.36036	6.8763	3.1696	1.7008	0.69311	6.0682	7.2599	3.6591	5.142	7.5655	8.6486	10.894	5.949	6.069	3.3981	7.8081	-1.1542
-4.2104	-2.6329	3.259	-2.4599	-2.6518	2.1977	-1.0635	-3.9372	-0.049405	-2.6831	-2.2264	-1.8642	-4.9865	1.319	-5.14	-2.2162	2.8005	-0.57924	-4.5604	-2.1195	-2.8055	-5.1755	-1.4747	1.1843	-3.7865	2.0705	4.8806	-1.4894	-2.662	-1.4342	2.5684	-2.5384	-4.8811	-0.064895	0.15834	-2.5144	1.6657	-0.65771	-0.71968	-2.7332	-0.08848	-5.2316	-4.7991	-3.7425	-2.3093	-5.3147	0.26542	-1.2367	0.16329	-6.808
-1.5119	-6.1349	-0.19565	-3.0471	-2.1462	-6.1693	-7.5667	-1.4237	-8.1339	-2.4398	-6.7797	-3.251	-5.9228	-2.4305	-6.6557	-4.9191	-2.4776	-0.16823	-3.633	-3.8872	-0.60557	-2.9201	2.0671	-6.0915	-4.5161	-1.8912	-3.4597	-2.054	-5.5911	-6.8119	-2.8664	-2.2231	-3.2184	-5.9123	-1.1311	-1.345	-0.4095	-5.5621	-4.5159	-0.28199	-1.1177	-2.3805	-3.9265	-1.6837	-1.4156	-2.9441	-2.5909	-5.9299	-1.4753	-4.303
-8.2152	-11.643	-12.181	-8.8395	-12.13	-9.7737	-11.426	-12.732	-16.086	-8.48	-11.296	-10.979	-9.0433	-12.688	-8.9947	-11.724	-14.731	-10.461	-10.494	-10.615	-14.742	-12.888	-11.054	-12.934	-9.0177	-12.97	-12.735	-13.195	-5.9377	-14.677	-12.008	-9.7704	-13.533	-17.966	-12.27	-9.7199	-12.896	-11.047	-7.874	-10.873	-12.282	-11.015	-14.627	-9.1008	-12.06	-10.439	-14.299	-12.526	-7.4339	-16.16
-2.7501	-2.4215	-5.9068	-3.4044	-6.4552	-6.1085	-5.6152	-1.4231	0.207	-5.515	-4.8253	-7.378	-1.1146	-6.5907	-5.1887	-4.281	-6.7572	-1.0453	-2.5387	-0.25361	-7.5683	-0.94118	-2.3256	-7.2367	-3.9181	-5.0997	-2.6927	-7.2669	-2.27	-1.3494	-0.87088	-6.0597	-6.53	-2.2604	-3.2134	1.5973	-2.9585	1.6431	-4.8659	0.38804	-4.3319	-4.4461	-3.6091	-4.2414	-5.8968	-4.1287	-6.4038	-6.7893	-8.5609	-4.0765
4.7237	7.5398	-0.91006	3.4056	-0.6299	1.0467	0.50126	3.8232	2.492	0.66165	3.25	2.5014	5.0439	3.8394	4.4664	1.5072	-1.5319	3.1979	0.22963	-0.13759	3.2189	4.0698	3.8075	1.6914	-0.97784	-1.295	1.9991	3.1189	1.5375	4.4892	2.2386	0.17826	-0.11209	-0.71231	0.56457	1.0091	2.7267	6.0655	4.4799	1.6578	1.2527	3.432	0.92748	5.2118	0.98997	3.8051	5.8954	-0.60306	4.3922	-1.1828
-14.682	-7.2891	-7.5063	-10.265	-10.752	-9.7756	-13.729	-14.73	-7.5622	-14.629	-13.388	-14.922	-9.8275	-14.252	-13.623	-13.266	-18.369	-13.275	-16.236	-9.4852	-10.947	-12.143	-10.177	-10.005	-7.0904	-14.063	-15.905	-11.74	-13.39	-11.36	-13.56	-7.7314	-12.717	-8.7453	-11.448	-10.437	-12.662	-10.875	-12.009	-10.06	-8.4639	-12.807	-12.174	-8.1655	-12.989	-11.893	-11.208	-12.98	-12.097	-14.903
-2.5217	-5.7284	-6.5003	1.1101	-3.8242	-1.3398	-2.3309	-4.2926	-4.4706	-5.1315	-6.2804	-2.1115	-2.8801	-4.1328	1.4634	-7.9365	-8.4093	-5.236	-5.1076	-1.9591	-6.8663	-4.9648	-4.5877	-6.2744	-2.9297	-1.2667	-5.3848	-5.1109	-5.0006	-1.5378	1.7697	-0.73475	0.18524	-2.1352	-2.6097	-4.0884	-2.1321	-8.9193	-4.7923	0.15237	-6.1661	-6.1441	-6.7938	3.7245	-8.2751	-9.52	2.0814	-2.5981	-8.7618	-4.1864
-7.1652	-2.0655	-1.0051	-5.419	-4.0137	0.51742	-2.0275	-6.6948	-1.6528	-5.3102	-7.0186	2.1697	-2.2455	-5.0424	-4.9741	-2.5233	0.14256	-0.98862	-3.5736	0.98077	-5.6917	-7.2578	-3.0932	-3.8625	-1.9487	-1.3065	-2.9545	0.50779	-2.8552	-7.3022	-5.7038	-7.7436	-4.4383	-3.3121	-1.8328	-4.3472	-5.2397	-4.3158	-2.1739	0.077467	-0.3814	-8.9329	-4.1704	-6.2346	-0.088886	-1.2215	-6.3333	-0.14748	-1.0244	-0.77789
-9.4269	-9.8614	-5.9352	-6.3633	-8.8677	-10.834	-6.1338	-8.8814	-9.8852	-9.8428	-10.861	-12.047	-5.3122	-5.2992	-9.4606	-6.3459	-8.641	-6.2113	-16.648	-10.59	-13.883	-7.0149	-6.5221	-11.831	-10.647	-6.8539	-9.5528	-9.5011	-11.831	-8.5247	-7.877	-10.758	-15.443	-7.9554	-6.1284	-7.4445	-5.4008	-13.724	-5.0705	-8.2938	-8.6332	-8.5418	-5.8268	-7.0848	-3.8498	-6.9138	-10.666	-10.338	-10.392	-12.46
-1.8086	0.99993	-2.9079	3.3938	-6.0829	-2.8218	-1.8226	-1.6283	-3.8434	-5.2921	-3.2355	-1.9383	0.34581	-2.8118	-3.2051	-1.4427	0.67916	2.2946	-1.5412	-0.95972	-2.295	-4.9365	4.0106	-0.85441	-5.2192	-1.9816	-4.9631	-2.9384	0.58961	-4.9271	-3.5218	-1.5021	-1.562	0.38812	-3.5778	-2.5557	0.96507	-3.9795	-0.03303	-2.4493	-2.551	-2.0016	-3.6058	0.71592	-5.2447	-1.4297	-0.24408	2.2022	-3.7961	-2.5709
3.1663	-2.09	3.4838	-0.028453	-0.19086	0.29543	-0.6737	0.77498	6.4936	2.4827	-1.9513	-1.4414	-3.0884	-0.54148	1.5055	1.876	3.1489	1.1734	1.0859	3.6327	-0.38048	0.76805	2.2948	3.2118	-1.4781	-3.8782	-1.0699	-3.6204	-0.2895	-2.6208	-6.7649	1.6903	0.46378	-1.711	-1.051	-2.6289	-2.2811	-6.9154	-1.1546	3.028	-1.2278	3.1664	-2.8447	-2.2761	-3.6422	0.86083	-1.5494	-3.4941	-0.73019	1.1934
-5.3721	4.0746	4.0405	-3.2169	-4.8294	-4.1366	-0.93704	-0.48433	-7.2596	-2.1572	-5.7069	3.4959	0.56483	-5.3436	-6.1627	-3.2777	1.3001	-7.0707	0.016427	-5.1355	-4.2089	-3.7064	-1.5922	3.7022	0.82178	-0.38104	-0.50859	-1.8156	-1.2809	-1.5062	-5.6572	-1.7263	-3.401	-3.975	-1.1984	-1.9053	-3.0813	-1.4384	-3.9409	-0.21998	-3.5421	-5.0791	-3.4931	-1.703	-1.2933	0.41542	-3.0543	-6.0819	-2.8701	-2.318
-3.376	0.68336	-0.78412	-1.8703	-4.5972	0.84631	-3.8401	-0.25569	-0.6308	-0.71626	-1.0894	-3.1103	0.16718	-3.638	1.0751	-1.9964	-4.6751	0.36997	0.15224	-0.56941	1.9517	-1.2563	1.5166	2.7318	-0.59249	3.5677	-4.5081	-3.2571	-2.793	-2.2554	1.7744	1.1269	-4.1967	-0.88055	1.5866	3.2616	-0.031672	4.1546	-0.87691	-3.399	-2.3036	1.5705	-4.1387	-0.52239	1.4765	-0.45364	-2.7028	-2.3726	2.0985	-3.289
2.1391	-1.1312	1.0999	0.22484	-8.4549	-1.5515	-6.715	-0.08295	-2.6338	-1.0978	-0.56292	-0.032626	3.1391	-3.211	-1.2039	1.8363	0.4032	1.0778	-1.878	-2.1117	-1.143	-1.9616	-2.0016	0.026155	-1.9862	-2.6282	-2.9428	-4.242	-1.2509	-6.3363	-3.3986	-0.41803	0.00023432	-2.8908	-0.34047	-1.3003	0.5982	3.2003	-3.2248	1.9723	-1.918	-2.8796	-4.9603	-0.33316	-1.3657	-0.36402	-2.9141	-3.9484	-0.8028	-0.73524
-11.869	-8.388	-6.6794	-9.7224	-14.579	-5.6297	-7.8173	-12.015	-13.617	-8.409	-6.361	-6.0444	-7.1166	-14.824	-8.7701	-14.219	-11.23	-8.442	-9.6521	-6.7851	-11.249	-10.194	-13.083	-10.192	-11.192	-8.6153	-9.1263	-8.3925	-12.018	-16.66	-9.0069	-10.235	-13.443	-9.5827	-0.36373	-10.707	-8.0898	-13.348	-10.427	-12.892	-8.7687	-9.648	-9.2421	-5.7422	-8.445	-9.9323	-12.005	-6.7995	-9.2397	-8.4087
-6.8932	-12.746	-2.8256	-7.3949	-5.5735	-5.5287	-10.36	-9.034	-7.6224	-8.1185	-7.0315	-8.8526	-9.6253	-5.1798	-6.7117	-8.404	-9.7157	-5.737	-4.1685	-5.9513	-9.578	-6.0766	-8.6957	-12.365	-11.024	-3.9399	-11.973	-9.7449	-3.155	-7.1725	-4.2064	-5.9024	-4.8497	-8.644	-13.651	-13.942	-8.6705	-9.4829	-6.5164	-2.8412	-7.5293	-6.9929	-8.3254	-10.388	-9.2913	-8.3335	-7.7069	-11.317	-6.9186	-5.4929
4.3305	7.4122	4.913	7.6146	1.8472	6.5269	6.808	0.85699	5.7817	7.1637	7.1014	6.7514	5.8438	8.1871	9.0077	7.0331	9.0078	6.2843	6.8606	7.7283	5.7776	6.3203	6.8636	2.608	4.6864	7.4364	9.8901	8.4993	1.0833	5.8571	7.8504	6.0229	4.3117	3.7958	4.4434	6.7943	4.5809	7.5153	4.875	5.1544	3.3082	9.0524	6.2501	5.1965	8.6897	3.4552	10.713	7.3346	11.857	5.3331
0.44052	1.7774	-2.1815	-3.664	-1.1465	-1.0119	-1.2715	-0.40028	-3.8081	-1.3164	-0.18452	-0.74181	-2.9017	-4.9597	-0.89014	-1.8483	-3.0617	-1.897	-4.0753	-5.0262	-4.3139	-0.35029	1.7305	-2.0137	2.4362	-2.0123	-3.3693	-6.0854	1.6592	-5.3733	-3.3134	-4.8821	-4.8163	-0.49302	-1.8496	-5.3996	-0.70995	-1.6154	-3.3716	-2.4777	-5.3151	-2.5865	-2.4121	-5.4082	-1.1949	-1.6778	-3.031	-1.7167	1.7135	-5.3692
3.2142	6.1149	-0.24965	4.0975	-0.69626	4.7142	7.5158	9.9416	7.8846	5.9707	2.1102	4.8768	1.4819	3.0456	-0.3356	2.9924	4.2709	6.4524	1.8828	2.7689	7.6197	8.8378	3.9913	6.7166	2.1079	7.8184	5.5704	4.9907	1.5641	7.3672	10.27	2.4561	2.3345	4.1444	8.0108	7.1331	10.642	0.83115	2.1046	6.619	6.062	7.9875	6.8335	2.6539	3.7388	1.5436	0.29353	2.1889	4.0683	5.5727
-4.2761	-1.7279	-6.5745	-5.4886	-5.529	-8.9045	-4.5494	-4.4032	-3.9641	0.58863	-1.88	-4.2581	-6.6066	-0.14309	-3.4484	0.63861	1.2933	-2.2706	-2.0255	-5.4835	-2.734	1.1317	-5.1897	-2.1221	-0.6088	-2.7378	-2.5004	-2.8084	-0.92353	-6.7766	-7.2057	-2.1218	-4.1155	-2.7603	-1.4465	-11.98	-8.054	-2.7566	-3.2033	-7.2614	-4.9457	-5.8594	-2.169	-4.7073	-6.7351	-10.832	-3.7218	1.9731	-1.9829	-2.4851
-0.86826	-3.5831	-2.0908	-3.2544	-3.5801	-3.152	2.691	-0.096759	2.0625	1.9713	2.7847	2.3674	1.5218	0.38532	0.044948	0.49359	1.3557	-0.82421	0.70068	0.6453	4.6107	3.2579	2.4458	-0.84586	2.4243	1.4962	0.60915	2.6774	-0.81833	3.2549	-1.3673	-2.1335	2.706	7.4286	2.5676	-5.8077	3.0004	1.8016	2.9089	0.91464	-1.3269	-4.3997	0.90146	2.3416	0.78602	-2.6883	3.36	-0.59759	0.40923	-2.2989
-8.3133	-6.4336	-5.8822	-9.4899	-7.0111	-6.4718	-9.4315	-4.1571	-5.9855	-6.7628	-10.28	-5.6888	-6.6635	-9.4705	-11.16	-4.3374	-10.981	-5.9595	-8.0118	-10.06	-5.8889	-6.0926	-1.2046	-3.6351	-5.755	-3.5985	-6.2244	-6.8737	-10.468	-8.238	-11.661	-5.6716	-6.7405	-7.5662	-8.695	-4.1633	-8.0579	-4.5309	-10.273	-6.1408	-3.6162	-4.9241	-5.456	-8.8001	-8.121	-4.9695	-10.755	-6.6732	-6.2738	-12.305
7.0291	5.9459	10.176	7.1901	3.4756	8.5272	4.6645	0.78884	7.973	2.1413	6.6706	11.361	4.5308	8.4095	8.975	7.1613	3.8416	6.9373	11.778	8.5768	4.4674	9.8964	9.8189	6.5485	8.8203	7.6796	10.326	6.2808	12.736	10.778	6.9575	0.96555	4.5501	7.0562	5.6781	10.046	6.7115	1.8391	7.3816	9.0931	6.2044	7.811	10.474	10.141	12.473	9.3247	12.179	4.4797	6.0392	5.1027
-2.0893	-1.9124	0.9701	-4.7825	-0.32147	2.3725	-0.78532	-0.29188	0.52734	0.44543	-0.45606	2.1722	-2.1745	0.63168	2.8622	1.8824	1.7778	-1.1001	-1.5528	-1.0333	1.1428	-1.575	-1.6575	-0.80614	1.5137	0.98104	2.3203	-0.79029	-6.0169	-2.1329	1.5705	-0.91234	-1.8615	3.4962	-1.1151	-0.79291	0.10372	-4.7667	-1.2702	3.9537	-1.1916	-0.7431	2.175	0.013778	0.34133	4.172	5.0865	-1.01	-0.33486	1.7323
-11.606	-13.635	-17.459	-10.101	-12.773	-15.43	-10.81	-11.424	-14.825	-13.044	-12.429	-11.591	-9.4651	-15.807	-12.002	-9.2584	-9.8204	-13.088	-12.332	-9.6125	-12.373	-12.996	-11.554	-13.588	-15.004	-14.528	-11.824	-13.602	-10.585	-14.877	-14.687	-18.639	-15.302	-15.479	-15.205	-10.99	-12.994	-16.376	-11.374	-13.576	-15.598	-13.113	-11.471	-11.883	-18.138	-13.784	-16.157	-15.758	-13.07	-12.645
0.72294	-4.6852	0.54334	-1.9038	0.37319	-1.8372	-2.2108	-0.35121	-2.7438	-3.0516	-2.1943	0.25165	-2.8769	-3.8647	-3.0903	-1.5878	-0.30858	-3.2929	-5.197	1.3305	0.27705	-3.0376	-3.4454	-4.3854	-3.9256	-2.2837	0.20854	1.041	1.2957	-4.8675	4.9176	-0.16569	-1.4845	-6.6577	-3.7779	-2.0449	2.2519	-3.7868	1.1717	-2.4884	-2.3626	-1.2586	-1.5198	0.7993	-0.95701	0.80786	-2.3107	3.1307	-4.2911	1.72
-15.041	-14.253	-12.882	-13.567	-14.844	-15.092	-10.424	-7.9925	-14.223	-17.163	-12.884	-11.685	-14.155	-13.991	-11.804	-10.318	-15.73	-11.536	-13.458	-13.599	-12.752	-13.416	-15.763	-15.764	-14.802	-13.493	-17.02	-13.025	-12.619	-13.85	-11.689	-12.695	-10.1	-12.641	-14.965	-11.666	-12.927	-14.694	-11.168	-12.982	-15.699	-12.643	-17.27	-12.522	-11.824	-14.9	-17.002	-11.665	-14.065	-15.861
-13.561	-9.0438	-12.748	-12.518	-12.242	-10.063	-13.202	-12.55	-12.485	-10.286	-15.284	-12.641	-15.944	-10.342	-15.707	-9.7058	-11.723	-15.674	-9.3254	-11.094	-10.143	-13.876	-10.21	-9.0278	-11.104	-11.826	-17.144	-11.723	-17.195	-12.458	-11.573	-11.961	-14.02	-13.419	-10.883	-8.4278	-11.264	-8.8918	-19.232	-11.93	-13.105	-12.33	-11.226	-11.221	-12.613	-13.385	-14.049	-7.0134	-16.092	-10.535
13.11	7.5053	13.43	12.144	9.7664	13.79	13.253	13.68	7.9819	6.2526	7.5058	11.642	6.3816	14.352	5.1007	7.9225	12.198	9.3331	6.1628	11.915	9.3112	9.8311	7.8722	10.469	11.624	10.015	8.4147	12.277	11.598	13.8	7.2063	10.486	10.817	13.086	8.7158	11.529	11.264	9.9024	15.296	12.478	11.334	12.506	8.389	8.8061	13.596	13.647	11.016	8.5243	6.7291	8.9133
-12.95	-13.813	-12.222	-11.776	-12.091	-5.7255	-13.999	-12.877	-10.123	-12.853	-17.54	-13.225	-9.9597	-16.976	-11.64	-15.053	-12.318	-12.403	-11.669	-15.915	-16.825	-8.7019	-11.711	-11.677	-11.407	-17.619	-11.846	-11.798	-11.293	-11.456	-14.583	-10.178	-9.3907	-11.52	-9.6018	-10.882	-13.757	-12.288	-10.899	-14.539	-17.487	-17.605	-15.358	-14.214	-11.39	-20.096	-15.159	-9.1261	-14.764	-13.862
-1.7022	-2.6632	-0.11024	-5.2576	-0.17581	-6.8061	-1.4975	-5.1644	3.4193	1.8304	-3.6681	-4.5022	-1.1595	-2.0986	-3.6193	-5.0168	-5.2182	-2.0004	-0.74194	-2.6363	0.035895	-2.9754	-0.46941	-3.5203	-1.7842	-4.8705	-2.6734	2.6023	-3.1395	-9.6297	-1.5612	-6.378	-8.6709	-5.3373	-0.93006	-1.9621	-0.86808	-0.18445	-2.6798	-2.7385	-1.6048	-2.1755	-0.15909	-1.2666	-1.6351	-4.1419	-0.66592	-0.97363	-2.5012	-0.55752
-3.8936	-5.7599	0.2566	-2.3754	-7.5712	-3.7179	-8.3395	-7.5252	-1.4811	-2.1036	-6.2769	-3.9516	-4.4433	-3.5942	-2.7621	-5.6882	-2.0978	-0.94806	-3.1746	-6.3388	-0.62358	1.6256	-3.4248	-0.42146	-8.1925	-1.1957	-6.1817	-3.9163	-6.1263	-1.378	-3.783	-8.4959	-1.4486	-2.8138	-3.5754	-6.4022	-6.3527	-6.1538	-2.8896	-4.2847	-5.4205	-0.033364	0.34206	-3.6591	-0.81893	-5.5332	-4.0994	-3.6899	-2.1345	-1.1777
3.6415	2.2723	-1.3382	1.4466	3.1548	2.4392	1.1153	2.0398	4.736	-2.5324	0.39422	2.0124	0.49014	-0.75247	-2.1689	2.1109	-0.87649	-2.918	-1.13	-1.9057	2.0941	-5.1098	-2.3381	3.531	-2.2095	1.8246	2.1221	-4.6916	3.8063	1.3814	1.325	-0.2769	1.9753	0.88764	-0.60494	0.53558	2.0188	-0.35044	5.5178	-3.2787	-0.43664	-1.7496	5.4856	3.6188	0.57899	2.1525	-3.0284	0.78864	-2.503	1.434
-12.696	-13.152	-12.743	-14.115	-11.536	-18.019	-9.0379	-13.967	-14.515	-13.078	-13.229	-11.9	-12.327	-11.187	-12.488	-15.757	-17.974	-17.494	-9.5692	-14.968	-14.997	-15.48	-12.602	-13.221	-13.898	-18.771	-12.701	-11.555	-12.107	-15.13	-10.429	-9.0162	-12.918	-16.381	-14.286	-15.662	-13.516	-14.131	-15.342	-8.9451	-16.264	-13.121	-17.391	-15.18	-14.049	-12.869	-12.016	-13.517	-14.035	-6.2926
1.7352	-1.6856	-2.6204	1.5757	0.98338	-2.726	1.1072	4.7776	-1.5921	0.026541	0.89844	-1.6209	-0.83481	0.55783	0.8859	-1.0846	1.128	2.8221	-1.787	0.16633	1.2482	-0.52443	-1.2032	2.1947	4.0174	0.33149	0.52222	0.65411	2.1758	2.8129	1.0056	0.1218	-0.55847	1.4388	1.0491	-1.3968	-0.96961	-0.63123	2.3909	0.85116	-5.6452	-0.86734	-2.2607	2.0406	-2.3015	-4.0445	-0.00028468	-1.5403	-4.3633	-1.5601
-12.767	-13.472	-15.76	-11.837	-13.323	-7.931	-17.443	-13.857	-12.236	-6.7562	-14.03	-13.128	-9.4529	-11.704	-14.794	-10.98	-15.351	-13.224	-13.222	-15.522	-11.96	-13.736	-10.653	-11.496	-12.113	-12.343	-14.048	-11.41	-10.098	-13.693	-17.008	-11.482	-12.755	-9.1757	-13.273	-14.107	-11.022	-12.588	-12.23	-16.319	-14.097	-14.302	-14.783	-13.697	-14.053	-13.916	-12.556	-18.61	-14.047	-10.627
0.99198	-8.4895	-8.3316	-8.1451	-0.64035	0.13241	-4.7754	-5.5256	-7.0127	-2.1098	-3.9964	-2.5813	-6.7876	-4.053	-0.58885	-1.6653	-3.9332	-2.6129	-7.3231	-4.1331	-5.6766	-5.8956	2.8505	3.0291	-5.5912	-6.5663	-7.1069	-9.1644	-5.1384	-3.5193	-7.1859	-2.7981	-5.4626	0.31531	-5.2195	-5.612	-6.2082	-7.2503	-1.8026	0.72668	-3.3541	-8.2101	0.53775	-2.3676	-5.5188	-6.5428	-3.5823	-1.5529	-1.018	-1.0256
6.3124	5.4135	5.1488	7.1125	6.7957	6.1621	-2.1205	10.406	4.7738	5.7261	1.9609	6.7587	6.597	2.8335	3.2449	4.3163	1.3558	9.0891	8.6465	2.8455	-0.59381	6.9523	3.7819	1.9366	2.6474	3.9022	1.6943	5.9135	5.6522	3.1522	6.6763	6.6992	2.959	4.9803	7.7794	13.197	7.7386	4.1245	3.9001	2.9559	6.5822	7.6964	7.111	4.6378	3.8932	4.5784	7.6859	-2.2133	3.9163	6.9488
-14.134	-9.569	-12.499	-14.848	-13.42	-10.914	-14.391	-12.419	-13.228	-12.092	-12.777	-11.04	-10.391	-17.725	-7.9728	-12.877	-17.056	-8.235	-14.088	-8.7149	-11.089	-13.219	-11.363	-7.4632	-6.4506	-12.48	-7.5469	-12.864	-13.099	-7.5751	-12.849	-14.152	-11.24	-10.415	-12.633	-8.3651	-10.891	-11.597	-14.01	-11.235	-11.294	-5.5306	-9.6206	-11.617	-13.784	-12.71	-7.018	-9.5729	-11.608	-12.518
-4.7464	-4.8482	-4.4403	-4.7568	-5.0013	-8.1092	-2.9299	-6.606	-4.4081	-5.7821	-6.3323	-3.7254	-6.3683	-5.4509	-6.8916	-0.51952	-3.967	-6.3639	-8.8575	-4.8694	-6.2959	-6.6851	-3.6529	-7.2867	-2.8489	-5.3404	-5.5349	-3.7329	-9.3149	-6.9305	-7.8154	-4.3809	-6.3053	-5.8987	-9.7262	-9.4198	-7.3636	-2.2695	-6.388	-5.8337	-5.915	-4.5313	-2.4717	-7.6454	-2.176	-3.1758	1.164	-4.6614	-4.4221	-5.5729
-28.796	-24.984	-19.777	-19.513	-23.34	-13.692	-19.795	-20.194	-22.745	-19.683	-20.366	-16.102	-13.608	-17.952	-23.533	-23.116	-23.349	-19.617	-17.806	-20.37	-20.035	-21.482	-25.783	-25.297	-18.093	-15.961	-18.249	-20.376	-20.687	-22.673	-19.491	-16.975	-22.274	-21.734	-17.762	-21.933	-21.651	-20.127	-26.346	-22.81	-19.283	-15.683	-21.987	-19.772	-19.288	-17.501	-18.917	-24.331	-20.579	-21.344
5.3971	3.5294	-2.4148	2.4287	0.70144	1.4906	6.2152	5.0728	3.6033	2.5918	-0.078057	-0.51639	-0.96652	6.043	3.9353	1.0932	2.3106	4.321	-0.51789	4.3162	2.9298	-1.3253	3.1904	-2.4	2.1714	6.4927	6.4595	2.6168	-0.11123	1.0872	1.482	3.6842	2.3984	4.6389	3.4623	3.7043	0.98524	-1.243	-1.0074	2.9438	1.5434	5.6474	-1.8052	3.5005	6.0053	1.6998	-2.0694	-3.2622	6.0158	5.5316
-1.9965	-5.2724	-6.019	-5.9979	-7.8774	-8.8931	-8.4642	-3.8047	-9.4589	-6.6097	-5.1508	-3.7224	-8.3854	-1.8886	-3.0411	-4.9642	-7.1214	-1.7238	-7.1333	-7.2867	-6.6221	-5.5412	-10.871	-9.3776	-4.9017	-6.1354	-6.0415	-6.6362	-3.2048	-8.6805	-6.7532	-6.4786	-7.8539	-10.823	1.5765	-6.3893	-3.9799	-6.5663	-6.8056	-2.826	-2.5561	-9.4811	-6.2736	-4.5782	-4.7655	-8.6804	-9.0229	-3.0383	-8.7979	-4.0806
-3.948	-0.64609	1.2403	-2.928	-2.8597	-5.5525	-1.4452	-3.4217	-0.95612	-4.1958	-2.0804	-1.4345	-4.733	1.546	-4.6646	-2.9408	-6.0112	-2.1356	-3.7652	-1.2432	-5.4177	-3.877	-2.9169	-6.2365	-3.9013	-3.7477	0.38299	0.57948	-3.2246	-1.6269	-5.6479	-5.1511	-3.6509	-8.0845	-6.0021	-2.6468	-3.226	-4.2186	-6.0029	-6.014	-4.8862	0.42504	-4.4455	-3.8755	-6.1989	-6.695	-2.3788	-4.3112	-4.3157	-6.1312
-14.148	-12.997	-18.536	-16.223	-15.387	-13.185	-11.005	-12.403	-17.639	-15.176	-12.055	-12.106	-15.89	-12.624	-13.046	-13.758	-14.004	-16.662	-14.349	-10.484	-11.288	-11.403	-10.961	-11.912	-11.725	-13.057	-12.89	-16.151	-12.648	-11.335	-15.79	-14.954	-18.954	-10.591	-9.5276	-15.439	-15.628	-11.159	-10.719	-11.067	-11.955	-18.474	-14.596	-12.63	-10.191	-16.66	-15.545	-15.926	-16.022	-13.733
-12.95	-12.351	-10.367	-9.5904	-12.914	-15.792	-6.2203	-6.0135	-7.8902	-9.1271	-13.464	-10.143	-10.617	-10.106	-11.239	-8.4842	-9.5182	-5.758	-5.6764	-14.547	-9.3789	-6.9026	-8.0045	-7.7988	-13.507	-14.073	-9.7552	-9.138	-12.499	-11.72	-11.411	-10.661	-5.1965	-10.212	-10.566	-9.2959	-8.9973	-13.844	-11.521	-14.723	-8.6929	-11.81	-8.0576	-12.207	-13.088	-10.007	-9.0886	-14.571	-9.9898	-5.4624
2.1907	3.209	8.6717	5.0136	7.4172	7.6101	2.8969	2.029	0.22401	0.75356	1.3325	2.293	4.9434	4.3052	7.2351	6.854	4.8813	3.1067	2.0203	4.8915	2.463	11.767	0.80191	8.6027	3.8667	3.8509	6.5801	2.6732	0.072099	5.5231	2.4211	4.7912	5.8057	4.3563	4.2333	4.1746	2.6169	2.9906	8.2414	3.0553	4.2691	4.4184	3.9163	6.1352	1.7891	2.2243	3.9051	4.759	8.1874	5.111
4.5852	5.0677	1.3221	2.4245	6.2003	-0.79359	1.9208	5.64	0.78021	1.6863	4.159	-1.095	2.0297	4.4727	3.0616	3.4434	0.41861	0.3628	3.6988	1.6447	4.4758	1.1206	-0.94078	-0.39524	-1.6105	1.7584	0.28769	0.37809	-4.5308	-1.755	7.0314	3.3691	-1.3094	-1.464	4.3891	-0.42767	-2.6775	-0.54501	-2.8006	1.8573	8.8254	-0.58986	3.0089	-1.2068	6.9068	1.8661	-3.4046	-1.2275	0.60817	2.0661
-4.2136	-8.3601	-10.049	-8.3293	-5.0902	-6.6	-11.148	-6.3007	-4.3436	-6.8921	-5.7222	-4.9134	-6.9975	-6.0113	-4.6214	-8.6618	-9.2167	-4.4087	-4.5933	-9.3068	0.3637	-7.9228	-11.195	-4.4473	-7.2618	-7.9745	-4.7585	-5.9565	-10.449	-2.1932	-5.3	-1.4348	-5.0075	-8.7194	-3.7422	-6.0267	-3.9746	-5.1743	-8.0337	-6.3543	0.32122	-4.8735	-4.1951	-7.8249	-3.3897	-6.3733	-8.6686	-7.2346	-4.3102	-2.718
0.34909	0.54921	-1.3748	-5.6386	-2.2506	0.83687	-3.5095	0.87812	-4.1538	-2.5839	-2.3032	-3.2467	0.79681	5.0618	2.3103	0.7499	-3.7544	1.1156	-0.63356	-3.8929	-2.7314	-1.2285	-1.3191	3.9489	1.3581	1.042	-2.9668	-2.7387	-4.6336	0.76	0.16511	-1.388	1.8628	0.55016	-1.4699	0.20844	0.58426	-3.333	1.4687	0.16937	-0.88987	0.48493	-4.8446	-2.6986	-0.87421	2.2238	-0.012978	-0.0079601	6.3799	0.036738
-5.7579	-5.0308	-3.4418	-8.0757	-7.8583	-4.0524	-7.3278	-5.6777	-3.9835	-5.3616	-6.7915	-0.5792	-3.6103	-1.4523	-1.8885	-0.77441	-3.7313	-2.8449	-1.6675	-2.4433	-5.2884	-3.1382	-1.3473	0.5184	-8.8306	-5.929	-6.2872	-3.1041	-2.8807	-6.6321	-4.3022	-0.52343	-7.106	-2.3081	-5.4553	-3.7293	-6.659	-4.1384	-0.86197	-5.5113	-2.3118	-4.3116	-9.2129	-1.9379	-6.4498	-6.3566	-6.6829	-5.7758	-5.0006	-5.1857
-0.36056	-2.9113	-0.60383	-1.872	-2.6439	-3.3529	-5.7006	-2.5963	-6.3456	-4.634	-4.2675	-3.7737	-1.1079	-1.508	-3.7507	-0.29392	-2.2002	-6.0156	-0.80225	-2.339	-0.57275	-5.0216	-2.6669	2.3275	2.1691	-4.5625	-0.65823	-4.1786	-3.0138	-3.342	-5.2393	-0.67659	-6.763	-2.0217	1.8614	-5.0197	-1.8103	-0.577	-4.2134	-8.4826	-2.8622	1.1474	-4.2435	3.9831	-1.7837	-0.7739	-3.7169	0.93427	-0.41094	1.0386
-19.459	-18.863	-13.941	-13.53	-13.675	-11.148	-11.727	-14.692	-17.247	-12.811	-10.781	-13.606	-11.548	-11.678	-14.397	-14.218	-14.187	-16.358	-18.236	-13.863	-15.087	-13.795	-13.036	-13.235	-9.7381	-15.622	-16.421	-13.301	-13.963	-19.064	-10.667	-10.898	-12.589	-13.327	-19.4	-14.397	-16.801	-17.129	-14.386	-11.246	-17.777	-17.365	-15.742	-14.056	-14.568	-15.022	-12.577	-13.752	-10.936	-14.006
-0.95323	-1.8819	-5.1646	-4.2179	-4.1686	-3.2158	-1.8742	-4.7455	-2.9127	-2.8276	-2.8983	-4.9685	-4.2825	-9.5256	-0.70297	1.5154	-4.0115	-5.7255	-4.6478	0.50316	-3.9108	-3.203	-5.0281	-3.7376	-1.569	-1.406	-1.8688	-2.2209	-3.6581	-4.3051	-6.3665	-0.44984	-4.6088	-10.357	-0.44447	-1.1122	-7.2553	-0.57799	-5.2995	3.3135	-2.1715	-3.8493	-5.9014	-1.6305	-5.4735	-0.43277	-4.6749	0.051053	-1.134	-2.0054
-14.661	-16.616	-21.663	-13.133	-16.532	-12.404	-17.351	-12.221	-15.119	-18.695	-16.725	-16.388	-14.878	-18.6	-14.694	-19.527	-16.495	-12.266	-15.957	-11.637	-14.366	-17.954	-17.313	-10.173	-14.501	-17.723	-14.143	-19.605	-17.942	-13.007	-7.2112	-13.609	-14.673	-14.321	-9.6145	-14.611	-16.451	-15.12	-18.137	-16.885	-14.376	-14.179	-10.57	-14.672	-15.102	-12.022	-13.756	-9.4394	-14.585	-17.803
-10.486	-8.417	-9.5609	-7.4417	-8.7194	-16.257	-13.019	-12.701	-8.0439	-8.1638	-13.712	-10.521	-8.5814	-7.0749	-11.947	-7.1794	-10.501	-11.88	-11.636	-10.783	-10.024	-9.3056	-13.896	-12.316	-12.632	-17.44	-10.443	-5.9502	-9.6449	-8.8096	-8.7356	-12.16	-8.4458	-5.7781	-7.4168	-15.773	-8.5278	-11.951	-13.098	-10.414	-12.295	-8.8626	-12.406	-12.284	-10.508	-5.4677	-6.7417	-11.938	-15.314	-6.4563
1.4266	-3.4139	-4.6525	-5.0351	-7.0427	-4.6556	-6.3293	-8.8183	-4.3555	-4.4419	-5.3118	-4.313	-2.5056	-7.1414	-1.9698	-5.0538	-6.795	-5.9009	-1.6644	-5.592	-1.6947	-6.4957	-1.5602	-2.8027	-7.7787	-5.8296	-2.3016	-3.0931	-8.5492	-7.6422	-2.3517	-4.5362	-4.71	-5.9114	-2.0032	-6.8475	-0.66624	-3.2794	-6.5658	-7.9147	-2.5089	-5.0208	-7.3086	0.74724	1.1365	-6.5606	2.6425	-1.1309	-9.7024	-3.509
-9.4463	-10.885	-10.212	-10.171	-18.087	-14.082	-4.615	-9.4341	-13.822	-12.615	-13.878	-11.287	-14.673	-11.482	-10.901	-7.1995	-12.885	-12.568	-10.961	-12.574	-9.0437	-10.83	-11.148	-11.06	-11.585	-14.054	-14.604	-14.358	-10.554	-6.8208	-11.531	-15.717	-14.193	-10.273	-5.518	-12.489	-7.3545	-8.708	-11.824	-12.05	-10.54	-12.918	-14.464	-13.018	-11.448	-14.249	-8.336	-8.4334	-11.422	-8.0796
-9.4379	-8.9967	-2.9063	-7.2375	-8.8073	-5.7951	-1.6652	-8.0587	-7.3094	-11.181	-1.4444	-1.8954	-1.2484	-1.1489	-1.4992	-4.8393	-4.1972	-4.6418	-10.516	-0.48963	-3.3134	-6.4779	-3.9687	-8.2002	-4.9708	-3.0699	-9.0723	-3.0811	-6.3054	0.068062	-5.4112	-4.0388	-7.5526	-0.088105	-0.95674	-4.3622	-7.2697	0.46715	-4.9493	-4.933	-1.6853	-8.6202	-5.003	-8.3678	-9.9367	-6.1249	0.42438	-3.2053	-3.9898	-7.7784
2.679	0.41359	4.1263	2.549	4.2339	4.7551	4.202	4.2691	2.6226	3.3335	1.7414	-1.6151	-1.0717	-0.85104	-0.49847	2.5634	5.0668	1.0461	5.3932	5.9261	7.1625	0.70607	1.1266	2.8598	3.3111	5.1923	3.454	0.46917	2.5881	-0.86973	2.3602	3.2374	2.7278	2.9945	7.4045	2.6536	3.0486	6.2811	2.4436	-0.2741	3.753	-0.09576	-0.27394	5.6937	3.2611	2.2603	5.6829	-0.82624	8.5267	-1.8167
-6.8462	-6.5669	-7.0937	-8.2269	-4.4889	-7.8496	-4.9367	-4.1552	-4.2504	-3.8264	-7.5411	-9.688	-7.1242	-2.9519	-9.0565	-6.7118	-7.8591	-1.8676	-7.386	-4.0494	-4.9062	-2.049	-4.4879	-6.3969	-8.1625	-6.7329	-9.1003	-8.6038	-9.3648	-1.9563	-5.5317	-8.7281	-8.8986	-4.7839	-2.0927	-9.1791	-6.5372	-6.5558	-5.9042	-4.9518	-5.7917	-3.8451	-5.5029	-7.9826	-4.9671	-8.299	-11.866	-7.248	-4.8615	-6.2863
-4.6808	0.68062	1.5843	-1.0645	1.5029	-8.6013	2.1725	-1.6404	0.72315	4.6799	0.21046	1.807	0.42704	1.2583	1.6903	4.7602	-1.987	0.36302	-3.3152	2.5132	6.3803	0.77732	-4.3913	-2.474	2.9365	-2.8885	-2.3786	1.6838	-2.12	-2.5643	-0.39673	1.5536	-0.75762	0.081161	4.5721	-3.9845	-1.0038	-0.4218	-2.7706	3.641	-3.4178	-0.11243	0.41815	1.5606	-1.6297	-2.3757	0.97682	-1.8584	-3.588	-0.5045
2.4039	4.02	1.2528	1.8133	0.87844	2.1025	3.3052	-1.3723	-1.5794	2.2153	1.8161	3.8368	-3.7872	4.0298	1.859	4.9133	1.2474	1.6022	-1.1387	3.2407	3.368	-4.1809	4.1179	1.9008	2.9179	1.6393	-0.2239	3.8386	0.059361	0.78447	-1.7549	-3.0976	1.0556	-0.94499	2.3308	1.8792	5.894	2.2429	3.7037	0.60814	0.20053	-5.6386	4.0478	4.8873	1.6976	2.9938	6.527	5.1704	5.4613	-2.2641
2.5047	1.4286	3.8656	1.3197	0.82916	4.4066	1.2963	4.8989	-0.4047	7.8151	5.698	5.1243	9.4151	4.0381	3.2792	4.2947	0.82288	3.8013	0.60447	3.6237	4.2572	6.8169	-4.6855	2.4618	2.3642	2.0147	3.425	5.432	-2.1053	2.734	1.6605	2.336	4.8155	7.5623	-0.35104	-2.0864	2.7217	1.9776	-0.19007	3.0397	2.4548	2.9549	0.64933	3.0598	1.1612	4.5875	1.81	5.3759	3.5976	3.1837
5.3427	-0.53179	8.863	1.4015	5.7892	2.4544	8.0294	6.0011	4.6802	3.2574	7.7097	2.8196	3.0613	2.0239	6.1707	-0.83429	8.117	4.8851	7.0445	4.3009	0.88573	5.2878	5.0191	3.4412	5.679	1.0933	8.0028	7.0457	4.9144	2.7137	4.5728	4.3607	3.654	7.1341	-2.5789	-1.5209	4.4772	7.3833	4.1054	-0.044656	4.9891	7.1139	5.5899	2.9194	-0.31275	1.8136	5.3842	8.4661	1.5654	3.3738
-18.521	-12.467	-14.798	-11.581	-17	-11.186	-14.754	-16.421	-15.852	-15.037	-8.4066	-12.015	-12.933	-18.083	-18.189	-17.115	-15.43	-15.737	-14.096	-13.273	-14.061	-15.615	-13.088	-12.021	-15.632	-18.464	-16.665	-11.966	-17.572	-16.685	-19.127	-17.7	-13.666	-22.538	-16.223	-12.485	-12.188	-14.773	-15.395	-18.744	-13.061	-13.215	-12.014	-11.192	-13.825	-12.8	-11.703	-19.66	-12.249	-12.405
-0.94652	-8.0268	-3.1581	-2.56	-7.7019	-2.8899	-6.0793	-6.2822	-0.83222	-1.3785	-7.3746	-8.8072	-4.5276	-4.8365	-0.015866	-5.418	-6.792	-2.6252	-7.4212	-3.3976	-4.3622	-6.6475	-6.3024	-7.8044	-3.7806	-7.152	-7.6487	-3.8282	-3.7972	-1.3021	-3.4387	-3.5106	-2.7625	-6.3073	-7.5107	-5.9614	-5.3663	-10.327	-8.8406	-5.4128	-7.0417	-10.415	-5.7732	-1.702	-2.2861	-1.8825	-4.1015	-6.0991	-10.582	-7.0176
-13.086	-14.881	-14.963	-9.0145	-6.2188	-13.795	-16.418	-9.1891	-8.0992	-8.0674	-9.9773	-11.051	-15.193	-9.2892	-6.8583	-12.191	-14.156	-10.132	-9.6015	-14.046	-9.4475	-11.434	-11.925	-14.377	-11.11	-14.384	-14.864	-10.726	-13.425	-14.116	-10.509	-10.829	-11.275	-10.097	-10.383	-9.5427	-13.871	-10.434	-13.499	-8.5623	-9.1547	-12.372	-9.7299	-12.347	-8.7707	-11.474	-11.812	-17.774	-15.928	-13.11
-21.507	-18.387	-21.368	-21.998	-22.926	-22.355	-22.87	-24.601	-22.941	-23.057	-19.86	-20.361	-23.475	-23.609	-21.018	-23.051	-22.92	-26.353	-22.222	-21.951	-22.917	-25.33	-23.503	-22.698	-19.887	-20.648	-19.139	-25.18	-21.871	-21.386	-26.72	-16.937	-18.687	-22.034	-23.996	-23.933	-24.673	-21.14	-21.123	-24.063	-27.832	-20.755	-25.51	-22.599	-22.939	-20.551	-19.072	-21.514	-29.335	-24.375
-6.8564	-6.6888	-8.0817	-7.0999	-6.1484	-8.1934	-8.285	-9.4338	-7.9442	-12.277	-8.6549	-8.903	-5.4433	-3.7612	-11.06	-7.6173	-5.6347	-8.5136	-7.2132	-7.7327	-9.0694	-7.709	-4.6308	-10.328	-7.8889	-6.956	-4.4645	-4.5608	-11.02	-9.6016	-11.575	-8.7533	-13.322	-7.8574	-6.4911	-6.3982	-1.9772	-5.1505	-11.367	-6.9191	-10.693	-7.5243	-5.843	-7.9587	-5.4993	-5.8574	-6.9645	-7.5156	-11.469	-7.8827
11.215	7.0604	8.1728	9.3534	5.2996	9.8369	8.2534	11.822	9.5294	8.3409	6.8719	8.7309	9.6107	10.36	7.5006	5.0753	9.1855	7.5468	10.718	8.0828	7.1437	5.5574	7.1148	5.7033	10.826	6.5966	13.072	5.9279	4.9205	5.8334	9.3081	6.2061	2.816	10.733	10.031	9.2441	9.0461	8.9098	9.4376	9.1185	8.8522	9.3639	5.8204	4.4622	11.206	9.095	12.366	6.8479	8.3234	10.739
6.714	5.9134	4.6624	6.1796	6.3509	2.7592	6.9629	7.7508	5.3902	7.7321	1.5934	4.0542	4.4	5.6156	4.9349	1.6381	6.147	2.2026	8.1723	4.896	8.7737	3.0719	4.8837	7.8594	3.1998	2.6497	3.0247	5.0863	4.115	0.92527	4.7806	1.9786	8.5372	6.796	1.1437	4.3186	4.0854	6.157	3.9064	6.1665	3.497	0.63564	7.3729	3.4254	2.9526	5.2924	5.1373	9.8887	10.823	7.342
-13.004	-10.434	-13.47	-14.067	-9.7909	-9.087	-13.858	-9.9231	-12.315	-10.854	-9.3932	-9.9597	-7.8861	-10.594	-11.872	-14.113	-11.454	-12.403	-12.481	-10.554	-11.148	-7.8	-15.286	-17.458	-11.972	-10.892	-13.733	-11.769	-10.409	-10.633	-13.321	-12.161	-10.59	-10.151	-14.706	-7.1666	-12.113	-11.563	-8.9673	-12.316	-15.818	-11.813	-8.6927	-9.0442	-15.463	-6.607	-5.4493	-12.988	-13.759	-11.4
-1.4758	2.1167	-2.3654	-0.41247	1.5926	-1.2476	0.24851	-0.66501	-0.80188	-4.9041	1.8077	0.55398	-2.4637	-4.2333	-1.6111	-0.30878	-5.3859	-3.5221	0.050148	1.5488	-2.0003	-2.0011	-2.7594	-2.3619	-1.1296	0.63153	0.70379	0.53308	-3.9888	1.2322	0.4941	2.882	-0.40929	2.0143	4.5164	-1.3031	-3.8157	-2.3195	4.2615	0.98536	2.0494	2.0868	-1.4303	2.3783	-3.2646	1.0378	-1	-0.6994	0.17757	0.88752
-10.655	-11.209	-11.55	-11.04	-11.88	-14.663	-13.812	-14.159	-14.971	-10.913	-15.533	-9.4329	-9.9542	-12.247	-11.451	-9.9678	-14.333	-10.777	-8.7462	-7.1495	-15.247	-7.31	-14.883	-9.4468	-6.1929	-13.422	-15.318	-8.709	-11.133	-9.1339	-12.368	-11.432	-16.736	-7.8467	-11.747	-9.1905	-13.071	-13.772	-11.703	-13.593	-14.008	-9.048	-10.746	-13.232	-12.994	-15.004	-9.0999	-15.3	-15.107	-15.085
3.0253	0.49546	0.15449	4.0844	2.8391	0.83781	8.7249	-0.71496	2.4629	3.8177	1.4552	-0.88723	3.6561	2.7237	-1.6414	3.5158	-0.39846	1.1346	5.5377	2.0681	3.7457	-4.3644	1.9992	-0.41302	-2.4713	0.29524	4.5009	4.7183	1.6595	2.6254	8.1581	4.4897	2.305	1.5679	0.17628	-0.024554	0.91875	-0.99571	1.1622	5.8778	2.1394	4.0117	1.7797	0.90879	0.59986	1.9486	3.3596	1.7397	5.6396	0.15367
-12.334	-9.8879	-10.593	-10.16	-14.258	-9.91	-11.786	-12.276	-10.966	-8.6426	-10.806	-10.814	-9.0576	-14.375	-8.8349	-15.654	-14.481	-8.5033	-14.422	-10.675	-9.5831	-16.194	-13.507	-6.8662	-6.8214	-14.161	-14.096	-7.5067	-11.603	-6.5404	-9.2889	-10.643	-9.8886	-13.067	-11.113	-11.374	-9.0244	-16.638	-9.4266	-11.547	-14.169	-8.4988	-13.937	-8.6779	-12.062	-12.208	-8.6714	-14.466	-12.786	-9.712
-13.476	-4.3521	-10.62	-14.576	-10.488	-11.045	-10.355	-13.408	-10.766	-12.175	-11.72	-10.253	-13.791	-9.5541	-11.447	-12.775	-10.581	-12.314	-13.184	-12.191	-11.323	-9.9372	-11.472	-10.497	-12.933	-12.102	-7.013	-8.5315	-12.677	-6.851	-11.061	-6.4168	-12.016	-17.688	-9.5795	-9.6089	-12.602	-11.647	-7.4521	-10.755	-13.555	-13.156	-11.673	-15.808	-13.581	-6.877	-16.088	-12.145	-9.5787	-11.855
5.9938	3.4941	5.7413	12.819	5.0946	9.6467	10.514	7.0405	7.5303	9.4407	6.0784	2.1252	8.6825	9.6234	3.3824	9.6185	7.5728	9.3741	9.7724	8.9656	4.2195	5.5793	2.7501	2.3036	6.6294	10.01	6.8928	5.5729	10.123	5.703	6.8484	11.064	7.8065	5.2124	5.6649	6.14	7.1235	5.0482	5.1465	6.6704	5.7412	9.0622	4.7979	10.633	10.144	5.0431	9.166	6.355	5.8039	5.0513
-0.10166	-1.1566	-2.702	-2.3321	0.91965	-1.8325	-0.71341	1.1284	1.5377	-1.3978	1.6551	-3.1859	3.1084	-0.2294	-2.4121	0.26736	0.32748	-0.55325	-4.0532	-1.9991	-3.8138	1.4507	1.0073	-3.6643	4.1372	1.9929	1.1184	-1.7293	-0.15209	-0.31822	-1.4183	-1.3173	1.1507	0.48763	-7.8502	-1.74	-0.032037	-2.3942	-0.61433	-2.3649	-0.24577	0.31217	-4.6678	-5.2909	-2.0247	-0.21681	-1.1875	-0.49877	1.2892	0.18476
-8.1663	-4.8581	-5.4914	-0.74858	-6.3034	-6.1816	-0.8316	-6.2942	-5.1212	-2.4699	-3.6629	-3.9262	-1.7871	-4.6996	-6.0681	-2.1981	1.4828	-4.5459	-4.5028	-3.9182	-4.0557	-2.1375	-7.0146	-8.6287	-6.6321	-4.7904	-2.1279	-3.719	-3.8623	-4.5182	-4.1453	-6.2226	-7.1842	1.917	-2.5564	-3.4707	-1.3663	-6.1221	-7.8197	-5.8561	-5.8045	0.20201	-4.5916	-2.255	-4.2925	-0.6313	-2.4718	-5.4245	-5.8007	-1.3191
-15.472	-10.221	-16.522	-19.793	-14.492	-14.415	-17.123	-15.84	-14.606	-16.392	-15.495	-19.79	-19.229	-11.421	-17.996	-12.373	-14.731	-17.92	-19.604	-9.866	-15.991	-9.1541	-16.831	-15.18	-19.562	-11.982	-18.791	-15.954	-17.435	-16.566	-15.184	-17.003	-12.776	-17.629	-19.258	-15.195	-15.47	-12.39	-16.133	-14.922	-15.366	-15.118	-15.43	-12.466	-15.088	-14.946	-14.938	-10.791	-14.181	-11.841
-6.243	-4.1954	-7.3134	-4.146	-4.7742	-0.037809	-2.1863	-4.3159	-3.4617	-6.1833	-6.4932	-2.0542	-5.2918	-5.0099	-8.136	-2.5939	-6.5134	-6.5632	-0.94038	-0.8637	-1.8079	-6.8015	-4.115	-8.0157	-3.6168	-5.5721	-6.1923	-2.2235	-7.2241	-9.9316	-4.673	-2.7307	2.7518	-0.36455	-7.9012	0.92689	-3.0852	-4.7258	1.2571	-3.1703	-7.4782	-6.7015	-4.7548	-6.125	0.99275	-2.7306	-3.6722	-5.5327	-2.0757	-2.0231
-0.6352	2.807	-3.2353	1.9558	-0.21799	-2.8504	-0.38523	1.7713	-0.61605	-0.49091	0.08014	-1.0051	2.1806	-2.0304	-0.19313	3.1395	3.7433	-0.088453	0.3871	-1.3212	-0.16502	0.24899	-3.678	0.21698	-2.4019	2.1324	1.4738	-5.8412	-2.3898	-0.026651	0.33374	-4.1666	3.7984	-2.5526	-3.0144	-0.43945	-1.9492	-2.2253	2.3357	2.258	-1.6762	-0.64807	0.017317	-1.1451	-2.2533	0.8837	-0.8585	-1.4892	1.4045	-2.0723
-15.365	-15.863	-11.84	-8.7629	-15.998	-12.797	-13.526	-10.676	-12.821	-9.5325	-13.969	-11.543	-8.6831	-13.595	-12.298	-12.32	-11.182	-14.992	-11.208	-14.871	-10.422	-9.3016	-10.997	-11.337	-12.509	-10.652	-10.189	-16.831	-16.32	-9.4311	-12.332	-12.536	-13.809	-17.445	-9.2412	-13.096	-12.124	-13.376	-10.487	-12.831	-9.2408	-10.815	-5.7078	-10.902	-5.779	-12.456	-11.102	-7.1962	-13.325	-14.135
11.469	7.0205	8.1837	9.1478	13.448	7.5811	9.1027	10.01	7.4466	4.6091	8.0879	8.261	8.0447	11.164	8.901	9.3967	10.503	12.786	11.194	8.2915	13.356	9.8679	4.8468	10.813	13.137	9.6448	8.5991	10.952	8.4118	9.5914	8.4316	5.8787	10.938	6.7976	5.6845	8.0659	11.646	8.1966	8.2587	5.4881	7.6276	9.9057	5.4379	11.924	13.827	11.685	4.9742	8.9286	9.9678	6.2862
-12.545	-13.391	-9.854	-16.305	-8.2021	-12.089	-10.119	-13.362	-12.931	-11.896	-11.709	-14.128	-10.734	-9.4828	-9.0797	-10.935	-17.195	-13.266	-10.234	-9.5713	-12.494	-10.329	-10.158	-10.892	-11.476	-11.253	-13.488	-16.944	-9.0607	-15.481	-9.3968	-13.239	-9.8153	-12.911	-14.018	-11.899	-10.237	-11.629	-10.746	-9.7628	-12.193	-10.316	-11.625	-9.2726	-11.615	-11.233	-9.686	-13.12	-9.3545	-13.764
3.2475	4.6854	9.3538	5.9847	8.0729	8.8921	2.4142	9.9442	9.1936	6.9743	8.2223	8.1137	9.3554	6.851	4.8246	11.711	3.1719	4.7134	4.1313	13.819	7.4816	10.48	7.1803	7.1543	5.143	10.035	6.7853	5.2068	7.9595	5.4369	3.9669	5.987	4.3475	6.2171	4.3969	6.5326	3.9295	7.226	6.8154	4.3712	4.4375	4.0385	5.8478	9.0845	8.8372	6.0004	1.1965	9.6902	5.6978	13.719
4.8017	3.2181	8.6322	6.0354	8.4953	9.415	0.63527	7.1919	5.6045	7.6689	7.5799	8.9682	6.9426	3.1913	5.6337	8.1491	9.0404	7.0328	10.292	2.6331	5.0125	6.5247	7.9063	5.3306	5.946	10.896	4.4687	6.585	5.2735	8.3709	5.1264	6.1616	5.5686	5.3336	6.5381	4.2819	8.2661	5.4906	5.6951	5.3521	7.6571	8.7892	7.8601	12.77	5.9032	7.5941	6.1812	6.0547	8.7054	6.8838
-12.747	-10.692	-10.573	-9.7167	-10.72	-12.258	-14.41	-10.095	-12.882	-10.891	-15.051	-15.116	-15.623	-15.052	-13.156	-13.617	-13.694	-15.2	-11.919	-10.071	-13.391	-13.326	-12.392	-13.07	-14.861	-8.5323	-5.1388	-10.841	-9.997	-16.582	-14.048	-10.95	-12.576	-14.331	-14.229	-15.731	-8.6034	-13.785	-12.838	-9.5727	-12.736	-7.1845	-15.017	-11.347	-12.861	-12.757	-12.936	-10.53	-11.492	-8.3954
12.494	9.9637	8.4101	5.2845	11.17	13.59	12.448	11.468	8.7333	11.139	9.5503	5.3288	6.6154	5.0497	10.614	8.7634	10.248	6.3853	9.9025	10.397	7.9616	6.3189	13.262	10.804	12.237	8.4864	7.0741	10.345	4.9435	6.7449	5.4839	13.848	10.276	5.5688	8.8637	13.611	10.326	9.8078	9.1503	8.1634	9.0057	9.9735	6.5559	8.4207	7.9242	11.492	9.4098	11.412	6.7445	5.7211
-9.4225	-5.7685	-10.96	-10.379	-16.72	-9.6371	-9.9542	-11.373	-8.172	-8.7621	-13.385	-9.5404	-16.375	-14.978	-16.791	-11.67	-13.886	-12.313	-12.485	-19.636	-17.814	-14.389	-16.082	-17.161	-12.03	-13.337	-12.873	-12.302	-11.171	-10.401	-12.481	-14.112	-13.161	-10.628	-11.003	-16.72	-13.684	-13.754	-18.916	-13.114	-11.641	-13.122	-9.9963	-11.243	-12.029	-13.218	-15.165	-12.834	-14.263	-11.66
-6.1176	0.032947	-4.7234	-6.141	-3.5103	-2.7614	-1.912	-2.2743	-8.3304	-4.0393	-1.6761	-5.533	-3.9655	-6.8316	-0.50917	-3.0271	-4.0261	-6.1477	-10.001	-2.4171	-5.8069	-4.428	-2.5634	-5.4092	-5.375	-4.1527	-6.7423	-5.641	-3.2326	-3.1837	-2.9484	-3.5139	-5.9662	-4.698	-3.6596	-7.2421	-3.5207	-7.5366	-4.9507	-0.97352	-1.624	-8.2239	-2.6404	-3.324	-5.9689	-3.1474	-3.0311	-3.1032	-1.4192	-3.3984
-8.5967	-5.5116	-5.504	-11.412	-9.5088	-6.4439	-7.6011	-4.2331	-2.2419	-4.0795	-2.7989	-6.516	-3.5557	-6.9609	-5.7467	-7.7201	-3.6485	-7.5062	-6.2283	-3.2136	-5.4268	-4.8837	-3.1915	-6.807	-1.5297	-4.8691	-2.8718	-7.9104	-3.0832	-4.9465	-4.5034	-7.987	-5.6229	-2.9062	-5.1245	-10.296	-6.6876	-8.6135	-2.4092	-6.9908	-2.6089	-6.128	-4.0092	-6.2586	-1.982	-8.2074	0.63388	-2.9133	-6.9789	-3.1807
-11.958	-13.163	-11.823	-8.4371	-7.421	-10.267	-17.653	-16.565	-12.479	-18.652	-13.989	-16.074	-9.462	-13.713	-8.6795	-13.41	-11.369	-9.6552	-12.036	-16.347	-14.316	-14.758	-15.109	-13.334	-11.772	-12.237	-16.087	-12.397	-12.385	-9.989	-13.791	-11.675	-17.996	-15.114	-10.712	-14.672	-16.182	-13.753	-14.072	-14.55	-13.655	-13.256	-11.92	-7.8365	-15.734	-10.81	-13.161	-16.786	-13.945	-13.302
-15.268	-10.539	-9.0358	-10.287	-11.637	-9.8764	-12.934	-9.2175	-8.0573	-10.803	-8.6946	-11.551	-12.295	-7.6776	-9.9882	-11.862	-13.159	-10.676	-14.772	-15.303	-15.813	-12.631	-8.0097	-10.21	-10.488	-10.976	-10.993	-10.084	-10.048	-9.1125	-9.3199	-12.516	-8.9754	-14.649	-8.9783	-9.2038	-11.043	-12.743	-14.339	-11.874	-9.3089	-13.936	-12.415	-8.3269	-9.9595	-8.8902	-11.926	-10.372	-12.988	-11.535
-18.052	-8.6191	-16.263	-13.637	-15.737	-10.947	-11.009	-14.232	-16.226	-14.282	-16.601	-11.629	-12.527	-12.931	-15.8	-14.235	-14.549	-16.157	-15.89	-9.835	-14.193	-13.228	-18.68	-14.154	-13.824	-14.495	-18.616	-12.798	-18.689	-14.802	-13.177	-11.249	-14.815	-17.374	-15.286	-11.063	-19.707	-13.792	-15.667	-12.265	-16.797	-15.655	-9.2661	-19.367	-14.443	-14.63	-14.045	-13.192	-14.287	-16.207
-3.4005	-2.1651	-3.0167	-2.4885	-2.8308	-4.3875	-2.7684	-10.341	0.73096	-2.8308	2.1812	-3.7412	-7.0374	-6.8526	1.7871	-0.85558	-3.4044	-7.0129	-4.2405	-0.51949	-1.5891	1.7279	-0.93139	-7.6921	-6.2517	-8.2155	-5.9266	-4.1395	-1.4049	-4.3528	-0.91541	2.6558	-3.288	-3.9095	-2.6015	-5.3703	-3.1637	-6.5339	-1.6787	-7.0661	-6.14	-2.6996	-4.3624	-4.9043	-0.47169	-0.52398	-0.45416	-1.6924	0.085797	-3.0088
-8.2725	-8.1921	-9.4435	-9.2639	-8.378	-8.6876	-8.4605	-7.8879	-5.2021	-12.37	-11.609	-7.3604	-7.769	-8.7776	-9.7324	-5.0246	-6.469	-5.737	-13.536	-6.8877	-8.4346	-10.474	-6.2637	-8.263	-10.581	-7.9945	-5.9861	-11.132	-9.966	-11.79	-5.7116	-5.7381	-6.7544	-8.5072	-12.681	-13.884	-8.5732	-8.8592	-3.3504	-9.8804	-10.655	-12.06	-6.8842	-12.123	-11.219	-9.1597	-9.7191	-12.14	-9.9333	-10.845
-3.3729	-5.2008	-6.0628	-6.4189	-4.1009	-4.6233	-2.5713	-6.0127	-2.8827	-7.5737	-2.9375	-3.5599	-3.6414	-2.7926	-1.6639	-9.4224	-9.0492	-2.3975	-5.9454	-6.9858	-7.5772	-8.6013	-6.1255	-6.8337	-4.0315	-7.8383	-4.3981	-5.2545	-8.7742	-5.8599	-5.3502	-1.308	-4.5666	-1.2632	-7.1633	-5.152	-1.3848	-9.307	-1.7169	-3.353	-5.4446	-6.6983	-3.4273	-1.7899	-3.6955	-5.3472	-0.56986	-0.86177	-7.5871	-4.5398
-15.551	-14.603	-14.005	-15.866	-12.567	-16.706	-18.515	-15.179	-11.048	-13.432	-15.768	-12.008	-16.059	-16.061	-14.755	-15.014	-11.485	-17.317	-14.125	-16.836	-15.352	-15.329	-13.489	-13.483	-13.303	-20.39	-17.187	-11.75	-17.002	-11.76	-14.943	-14.304	-12.837	-15.704	-12.773	-15.128	-18.63	-16.318	-12.046	-13.166	-15.216	-15.343	-12.58	-17.832	-13.424	-15.84	-15.298	-13.289	-17.33	-16.048
9.5058	9.2226	4.9824	9.9245	10.71	12.232	11.011	6.963	7.703	8.861	6.7271	7.6344	12.062	16.088	11.654	10.916	9.6797	13.056	8.5147	15.098	15.808	4.6872	5.9236	13.994	11.376	13.261	11.129	5.7344	10.42	6.0721	6.6663	6.9893	10.798	9.4409	9.0543	15.202	9.2207	5.8349	8.4414	10.5	9.1354	8.2683	10.282	9.1176	8.7688	6.8518	12.21	9.4626	5.6865	4.3125
-11.735	-15.068	-14.586	-13.006	-11.808	-15.844	-14.161	-14.681	-9.2499	-12.204	-11.795	-13.31	-9.5802	-15.33	-15.966	-13.88	-6.9523	-15.334	-13.82	-11.524	-11.592	-14.919	-14.162	-7.5292	-15.526	-12.926	-8.5862	-9.8754	-7.967	-12.924	-10.612	-14.568	-14.603	-12.026	-11.876	-16.674	-17.145	-16.332	-11.032	-14.163	-10.476	-7.7965	-13.879	-12.761	-11.391	-9.6704	-12.908	-10.622	-16.427	-9.7161
2.5709	1.3143	3.4433	2.3318	-5.0338	2.8287	-0.27051	-1.7265	1.7361	-0.92053	-1.7325	-5.1996	0.36142	1.7641	-3.7599	-1.037	-0.16692	-5.6101	1.5354	-4.0547	-1.1961	-5.4377	5.8499	-1.2604	1.4988	-1.2769	0.54324	-3.1604	-0.94193	1.1823	-2.4982	1.4439	-7.1944	-2.3648	1.4832	0.031222	3.7393	-2.6834	-2.3665	-0.56962	-4.7692	4.6663	-0.61762	3.898	-0.56804	-5.1668	-3.5538	3.1112	-3.2094	0.72716
-6.9326	-10.335	-7.6713	-7.0374	-3.9611	-5.5236	-8.2596	-7.9436	-0.043514	-3.0148	-6.8546	2.1231	-8.132	-5.5471	-11.684	-4.7995	-6.8229	-9.9269	-9.5546	-5.5687	-4.9804	-6.6922	-3.5707	-5.4524	-4.3548	-10.23	-7.8131	-11.35	-4.1195	-7.3911	-5.0965	-9.6075	-2.4802	-10.115	-8.6896	-0.92708	-4.265	-4.6367	-5.8789	-12.382	-6.4867	-7.8363	-9.3376	-6.1905	-8.9561	-6.5145	-7.2107	-7.1587	-3.9031	-5.2967
-7.8357	-4.7925	-9.3636	-6.4649	-4.8829	-5.1467	-3.7818	-1.8415	-7.9135	-7.9856	-2.1877	-10.338	-3.4785	-5.0568	-7.0147	-5.9002	-4.2526	-6.2362	-12.198	-5.5562	-5.8815	-4.6599	-6.7059	-10.64	-8.433	-7.4263	-9.9723	-4.0696	-4.9719	-6.0839	-4.4363	-0.090486	-7.5107	-0.11741	-7.0405	-7.0845	-7.221	-10.489	-1.8839	-6.2442	-5.6243	-8.0963	-3.3974	-8.3794	-7.7518	-8.0133	-8.3533	-2.2893	-4.6135	-3.6795
12.256	4.9635	8.9682	4.6905	6.0747	5.1569	3.1349	8.896	4.2087	3.185	7.248	8.5336	12.643	12.211	8.2428	10.519	7.6672	7.5967	9.8107	5.9376	8.0065	8.0059	10.154	6.7061	8.8735	8.4574	9.7079	11.162	5.3436	7.0045	11.033	8.6878	7.5737	6.8637	5.5334	3.4445	6.4581	4.5255	7.8035	3.3006	6.884	3.4013	8.3324	13.031	4.97	13.622	10.529	10.359	8.4274	3.8349
-11.555	-17.195	-12.56	-13.825	-8.3542	-11.607	-13.194	-10.951	-8.9376	-10.1	-11.339	-13.686	-11.642	-12.644	-19.036	-10.75	-11.626	-8.8244	-13.838	-14.003	-15.723	-15.256	-16.189	-11.018	-17.195	-11.182	-17.287	-9.5513	-9.0246	-9.0463	-12.886	-13.964	-15.002	-8.7615	-12.372	-13.62	-16.547	-11.22	-15.965	-14.004	-11.865	-12.207	-11.351	-13.527	-10.034	-14.653	-11.855	-10.745	-12.21	-16.245
-23.531	-18.134	-21.97	-20.248	-17.761	-16.947	-17.739	-18.276	-17.854	-18.078	-24.137	-22.063	-21.192	-20.756	-23.067	-26.33	-19.79	-20.761	-22.394	-21.988	-16.085	-22.753	-21.12	-22.788	-14.669	-20.643	-20.744	-17.599	-20.966	-18.97	-18.415	-19.822	-23.911	-22.17	-16.803	-18.503	-23.47	-18.709	-23.051	-18.8	-14.856	-18.488	-24.166	-21.543	-21.308	-20.178	-23.488	-21.896	-21.996	-23.443
2.1077	1.9036	0.17849	2.0972	5.9954	6.7704	4.8846	2.3829	5.1172	0.38534	4.3329	4.5641	5.793	0.28603	5.7628	7.167	8.3513	3.3793	0.77583	-0.18494	5.5689	1.3157	5.8345	6.8625	7.4159	6.1935	6.6089	2.6648	3.1065	5.7133	4.1536	8.6246	4.0814	-0.34679	3.7343	6.5656	3.2839	3.4517	2.344	4.8988	7.3047	2.823	2.4985	3.493	5.8724	2.0732	3.8205	6.4207	1.9782	3.9917
-12.807	-15.774	-10.517	-11.219	-10.749	-7.94	-13.005	-10.442	-15.237	-14.866	-10.486	-13.98	-11.514	-16.623	-15.433	-12.233	-17.115	-10.654	-15.674	-15.548	-13.825	-9.8749	-9.7163	-12.683	-10.631	-11.173	-17.709	-11.531	-13.559	-15.384	-10.542	-7.5121	-14.16	-11.134	-15.189	-11.782	-11.812	-13.698	-19.276	-15.281	-13.908	-18.467	-10.933	-12.887	-9.5968	-11.242	-8.5967	-14.529	-15.833	-15.677
5.135	9.2908	6.8529	5.4197	4.6634	3.1836	5.1662	4.8833	6.7353	7.696	7.5183	6.8089	11.057	4.2746	10.313	8.4806	6.9816	7.735	5.6276	2.1268	9.9639	6.7699	0.08172	5.7712	6.7511	4.3803	6.241	7.7865	6.3053	3.681	6.6299	0.54056	4.4911	9.4165	9.67	9.7383	5.6055	6.0884	8.9491	6.1392	10.193	8.4459	3.7591	10.079	9.9588	9.0711	7.1893	11.234	1.947	7.7918
1.4696	7.5817	3.6435	6.7296	9.9043	5.0124	-1.7352	2.2885	8.4244	3.6411	6.6376	6.0977	3.8189	4.0447	3.7856	10.078	1.3641	4.1793	0.015538	5.0878	1.2432	9.6848	6.8373	7.7171	3.3445	5.8629	5.8789	8.4408	9.0943	5.6687	8.7432	3.9538	4.6284	4.5262	8.0805	2.9303	4.7934	5.0454	1.976	10.075	5.4646	6.5121	7.7273	6.0173	8.0144	1.7373	5.9736	7.0759	3.7978	2.211
-2.3695	-6.2296	-4.452	-10.911	-10.429	-4.0943	-2.3556	-7.4532	-7.312	-5.7796	-2.1585	-6.9221	-3.4641	-6.2722	-6.6861	-3.5701	-6.0489	-8.7385	-4.0595	-4.0002	-2.2818	-5.1709	-4.7601	-8.0698	-7.1348	-4.4509	-6.0464	-5.5038	-4.6007	-4.9256	-7.3868	-5.5504	-1.5298	-7.2749	-6.3344	-4.4123	-10.023	-5.2349	-6.7674	-6.6663	-5.5095	-6.3186	-6.6288	-3.7223	-7.4243	-1.2873	-6.1792	-2.455	-9.4307	-3.8263
1.8615	-1.0967	-1.0746	-2.2558	3.4348	1.9144	0.72826	1.3807	-2.8308	-1.0447	-2.2534	-0.16036	2.7517	-0.54237	-4.9205	-2.2903	0.50514	-0.78224	-7.6441	-2.7009	-0.91667	1.3246	1.5431	-3.6976	-1.5903	-2.4164	-5.7206	-6.4625	-1.4764	-2.4603	4.2711	-0.20492	0.038274	-3.2467	-7.4539	1.881	-0.13838	-5.8147	-1.2206	-1.8418	-4.6734	-1.8158	-3.7014	-4.9127	-0.43752	-0.35533	-1.4594	-2.0241	0.95174	-1.648
-18.441	-23.313	-18.331	-15.367	-22.777	-20.446	-18.061	-22.854	-20.756	-23.207	-24.164	-23.873	-23.506	-21.773	-23.458	-22.381	-22.748	-19.723	-18.463	-19.637	-25.351	-21.009	-22.239	-19.844	-22.278	-26.184	-19.141	-19.64	-22.348	-24.132	-20.702	-15.984	-23.271	-23.25	-26.553	-21.056	-25.221	-21.169	-24.194	-23.286	-23.054	-21.723	-22.296	-26.706	-23.001	-20.656	-20.175	-22.024	-22.251	-21.92
-15.982	-14.114	-15.71	-17.098	-15.534	-14.69	-14.56	-15.511	-11.284	-11.644	-15.922	-16.264	-15.329	-12.574	-14.698	-13.361	-16.947	-16.927	-13.89	-14.334	-9.0953	-8.5983	-15.449	-12.83	-15.051	-14.47	-14.766	-14.171	-11.708	-8.1322	-16.771	-16.824	-18.794	-16.984	-11.986	-11.594	-15.274	-18.082	-17.881	-13.199	-11.303	-15.467	-14.067	-14.993	-14.639	-14.585	-12.939	-13.443	-12.68	-11.8
-7.7354	-4.0806	0.28334	-2.6187	-3.8741	-3.6213	-7.4548	-5.6325	-8.448	-1.0047	-2.866	-4.293	-6.769	-9.7374	-5.7327	-4.4662	-3.754	-3.0184	-5.1416	-3.2864	-9.6344	-5.3208	-9.6358	-5.3273	-4.5295	-3.9222	-2.4489	-3.9959	-2.5266	-2.9382	-1.8769	-4.8373	-2.6843	-5.0473	-0.065555	-6.9299	-3.7263	-7.8483	-8.6505	-5.4849	-6.5369	-1.7132	-2.8447	-5.0619	-3.0087	-2.1757	-7.1831	-3.5047	-5.0924	-6.7075
-1.7183	3.1249	1.1901	5.8183	0.52758	-2.2195	1.6138	1.9579	6.1374	0.54842	8.321	1.9606	-0.25983	-0.017753	2.5552	1.0791	-1.3293	1.4767	-1.8173	1.2054	2.89	1.8545	1.5693	2.0112	-2.0954	-2.479	0.58249	-1.4368	1.4297	-1.6551	-0.30772	3.4083	0.70158	2.0995	5.2863	2.6756	0.65437	0.025396	6.594	4.5802	-0.24058	0.54182	3.6577	0.27821	-0.1204	-4.0201	-1.5168	2.3456	-7.0271	-0.16914
4.8314	2.2125	2.6264	-2.4891	2.9803	0.46198	-3.8039	-0.039453	1.6396	2.9695	3.6657	5.7225	2.1635	-2.3532	2.6121	3.5566	3.3372	3.4692	3.4216	-0.74543	4.5752	2.9955	6.0451	3.2519	4.7944	-0.98419	0.93351	-2.7169	3.9574	1.1728	3.2107	-1.3059	4.6098	4.5499	7.3213	-0.93987	3.9989	-0.090765	2.1274	2.9465	3.2816	-1.6715	2.1439	-0.89223	1.5157	6.4483	2.8275	3.3552	2.944	4.9858
-3.1666	-4.7096	-5.0015	-7.0176	-4.5186	-2.0687	-4.4572	-3.9958	-0.44158	-5.8089	-1.4918	-3.5944	-1.6623	-5.2123	-8.9147	-0.071693	-8.7193	-2.6008	-4.8209	-3.6211	-0.41658	-4.8209	-0.42447	0.36388	-7.4901	-0.22722	-6.9626	-9.9612	-0.055112	-4.2803	-4.9595	-3.9851	-2.7694	-2.1618	-2.0859	-3.5825	-4.9766	-9.1761	-1.0391	-3.234	-3.8797	-2.7626	-3.5886	-5.9896	-6.0174	-1.3934	-2.5774	-5.6153	-4.2521	-3.914
0.96307	-0.27798	-1.2625	0.20434	-3.9106	4.487	-7.0897	2.3795	-7.2328	-3.0152	-2.2495	-4.1052	-1.0346	-2.0584	-0.74073	0.7292	-2.9812	2.0385	0.75006	-2.0226	-1.132	0.94662	-0.1542	1.9239	1.6912	-3.1468	1.8771	0.48135	1.9096	-0.27685	-3.4553	-3.4514	-2.8719	2.7543	1.2031	-4.2313	0.74292	-0.18643	-1.168	-1.2853	4.3223	-1.6671	-3.3329	0.26158	-3.3745	1.5525	0.36155	-3.5623	0.81603	3.396
-2.8807	-2.507	-0.88131	-4.0374	1.2671	1.1336	-0.50658	0.97936	2.0341	-0.93202	1.7604	-3.2074	-0.7826	4.1102	-2.1894	-3.1771	-2.0058	-2.7184	-0.91921	0.73026	-0.38191	-0.068305	2.3707	-0.69811	-3.5895	-0.41379	-2.0718	1.0692	3.1021	-0.1908	4.0747	-2.2056	-3.2392	-0.77504	1.3441	5.2025	0.62299	-0.91441	-0.74665	0.38067	0.75183	2.3127	-0.8196	-2.0055	2.4387	1.6903	3.354	4.6617	-1.6201	2.982
-4.2789	-0.59299	-6.1324	-8.2935	-12.025	-6.0724	-6.7197	-8.3349	-5.9434	-5.8243	-5.8029	-5.2197	-1.5253	-7.1023	-6.3839	-2.9957	-4.6031	-3.0601	-3.9436	-8.9669	-7.1664	1.0536	-2.4879	-3.7334	-4.0906	-7.541	-1.9425	-4.3709	-6.4116	-2.2959	-3.6648	-4.6069	-6.6793	-8.8613	-8.4023	-6.0873	-8.8522	-6.2942	-7.5927	-3.4033	-5.8658	-5.8881	-3.9381	-6.6574	-2.7021	-2.5486	-6.128	-4.558	-7.5301	-6.1759
-8.4336	-6.6443	-8.6238	-9.0232	-8.4381	-8.8645	-11.61	-6.6402	-8.6906	-1.87	-7.779	-9.7251	-7.9521	-5.1831	-11.73	-6.7063	-5.2791	-7.1128	-4.3839	-12.257	-5.1048	-6.7287	-1.859	-5.4589	-6.0149	-5.9124	-5.4708	-9.0618	-7.9068	-8.2765	-4.9496	-6.0986	-6.5336	-4.4804	-8.6944	-6.3673	-11.631	-10.3	-4.9901	-8.2269	-2.9558	-8.9267	-3.0616	-5.9161	-6.635	-4.7023	-5.0507	-5.2669	-3.0052	-10.727
-10.474	-16.636	-18.032	-13.758	-17.657	-18.857	-18.231	-16.47	-18.493	-13.178	-15.512	-18.784	-13.993	-11.397	-17.875	-14.069	-15.354	-14.253	-15.593	-12.544	-11.61	-10.048	-13.384	-15.165	-15.284	-16.774	-16.707	-11.716	-13.423	-16.13	-15.971	-14.935	-11.702	-16.514	-17.116	-11.635	-10.356	-15.59	-12.216	-16.391	-12.93	-12.159	-16.212	-16	-14.762	-17.166	-15.545	-14.139	-15.261	-14.637
3.397	6.431	0.59583	3.6927	1.0842	0.46937	5.4765	4.5934	0.14606	0.87481	7.9794	-0.41325	5.9118	0.37563	0.23078	6.4592	1.0265	0.42828	5.2102	7.1647	1.7185	8.8164	0.63519	8.119	4.2571	2.757	4.2547	2.987	5.1884	2.9822	0.31841	4.6862	3.0647	1.8199	4.7941	0.61763	-0.18182	0.45849	1.1799	6.352	4.0747	10.243	4.0308	2.5735	5.906	1.2807	2.4395	1.4489	3.3155	3.1144
-10.695	-6.4921	-3.8311	-13.111	-10.898	-9.824	-10.715	-7.0301	-11.251	-8.4778	-9.1637	-11.353	-9.4115	-10.032	-13.793	-15.703	-8.0567	-11.959	-11.215	-10.107	-10.631	-14.193	-7.975	-8.8813	-15.29	-11.049	-9.7946	-10.579	-15.232	-10.734	-10.781	-13.827	-14.733	-9.2658	-9.8073	-11.719	-11.213	-15.614	-14.779	-14.448	-9.7932	-12.109	-11.884	-11.461	-8.9958	-12.749	-11.864	-13.786	-11.146	-14.901
-2.0756	-2.0615	-3.981	-1.1854	-0.46037	2.109	-5.1863	-6.435	-2.7084	-3.1198	-2.2382	-0.94993	-2.5256	-1.2174	-5.3515	-6.57	-0.7427	-8.4683	-3.3633	-7.2164	-4.9143	-6.0843	-1.7014	-3.9306	-2.6797	-3.1891	-2.3965	-8.2678	-2.7733	-3.4444	-4.2797	-2.502	-0.031627	-3.2952	-3.4643	-6.6368	0.90068	-4.1385	-5.8725	-2.3266	-1.317	-5.3109	-4.3347	1.7509	-4.0128	-2.4634	-2.294	-2.3943	1.0079	-9.0104
-8.7123	-7.1746	-13.545	-4.9409	-11.866	-8.2479	-7.687	-6.4022	-9.756	-8.5524	-11.782	-8.8982	-6.271	-9.0316	-7.8289	-8.0704	-7.3298	-9.8058	-12.332	-4.4006	-9.9433	-8.0048	-7.543	-15.371	-7.6986	-11.338	-2.7503	-10.117	-8.5295	-10.654	-6.6937	-5.7783	-10.879	-7.8305	-9.4985	-11.013	-9.4941	-9.0746	-9.5641	-9.4185	-13.453	-5.9048	-7.2401	-8.6432	-10.413	-9.1518	-7.2777	-6.3559	-9.4485	-10.305
-1.1992	0.96454	5.6609	-0.23239	-2.0428	-1.3382	-2.0109	4.4048	-2.4495	2.9373	0.79982	-1.468	1.4144	0.48691	1.0465	-1.0671	0.56063	-1.655	-0.58302	-1.3271	-1.3428	-0.39748	-1.9647	-1.9466	-2.7535	-0.24011	0.42579	-2.3331	2.2952	-3.4829	-0.55522	-0.6454	-4.6899	-0.43319	-3.6046	-3.1319	0.36585	2.632	-0.62502	-0.08342	1.6852	-1.82	7.1191	5.2662	5.9028	3.371	-2.5242	-2.9338	2.0529	-1.9116
0.32141	-5.4302	-1.8351	-0.70902	-2.4159	-0.61603	-5.1784	-2.0755	-1.0144	-1.3257	1.1909	-0.089015	-3.0317	-2.8279	-4.1884	-3.4969	-0.5477	-4.4606	-4.0945	-6.2719	-2.4331	-3.8061	-2.7883	-2.4766	-5.5384	-3.292	-4.4297	-2.8515	-2.2853	-1.7507	-2.397	-4.1151	0.65773	0.18663	-5.4386	-1.6274	-8.2766	-5.5067	-5.2611	-3.4568	-7.0026	-7.6637	-4.0824	-3.59	-7.5229	-1.7024	-0.63095	1.6448	-5.2046	-1.4141
1.7359	1.339	-4.4596	3.8482	2.4509	-1.4447	1.3579	3.2697	-0.53826	1.6979	-1.6004	0.79053	2.4436	-1.3275	1.4682	0.055155	1.5128	-1.1912	3.3008	1.5208	4.2132	6.0804	0.49629	3.2196	-1.3771	-1.5919	2.9882	1.6299	-2.0384	-2.2176	0.45263	0.43011	4.8847	-3.2559	6.3822	-0.44581	1.8566	0.9149	-5.501	1.1196	2.4502	-1.5862	2.0653	-2.0363	-0.76007	1.5753	2.6507	-1.0026	-2.5957	-2.4569
-15.549	-11.463	-12.376	-13.356	-13.989	-10.122	-11.708	-10.908	-12.911	-15.054	-14.382	-12.696	-16.783	-11.716	-17.246	-11.662	-13.265	-15.075	-14.972	-8.5149	-11.74	-17.318	-13.94	-11.904	-9.8277	-12.917	-9.9656	-13.013	-12.177	-10.585	-11.529	-15.645	-10.228	-9.1397	-15.98	-11.85	-13.949	-13.578	-14.621	-14.34	-15.19	-11.393	-9.2847	-16.611	-8.1437	-11.657	-15.513	-17.77	-14.537	-13.324
2.3612	2.9159	2.3423	-2.6257	4.0131	3.9214	0.79347	0.76308	3.5741	-0.14142	2.2515	2.7718	-2.3618	2.3342	6.5528	1.5291	0.49836	3.3229	1.7832	3.0621	-0.94124	-0.26555	2.6877	0.11487	2.3639	6.3438	0.035496	1.3657	-0.2471	0.56364	3.8877	-2.0965	1.2606	-1.1362	6.7199	1.7793	1.67	-1.7415	6.722	0.60014	-0.55197	-0.12103	2.2955	1.5514	6.2302	-0.89888	-1.9329	5.0564	2.7698	0.091502
-2.3192	-2.4068	-1.6601	-2.1998	-1.7477	-3.5019	-5.871	-4.817	-3.2165	-2.5434	-2.583	-5.1611	-7.8165	-4.4186	-0.88684	-2.2291	-6.5892	-10.427	-5.5102	-6.6285	0.82118	-6.2745	1.6477	-1.4828	-6.2872	-11.926	-4.3118	-7.0678	-6.8548	-6.1264	-3.8485	-2.9296	2.2595	-2.6209	-1.925	-3.2766	-3.7362	-3.7694	-4.5284	-6.4947	-7.8394	-4.946	-1.27	-7.0245	-1.2965	-7.3761	-5.578	-5.188	-2.438	-3.9162
9.0507	5.7565	4.4313	3.1006	9.1803	8.8996	3.6917	8.6501	5.418	6.4371	6.7799	10.46	5.1247	6.5274	11.617	6.1173	10.956	12.008	6.7827	9.2084	4.9159	4.7163	5.3866	6.9887	5.2385	7.6033	12.011	4.0439	8.7012	7.0795	9.2259	6.3456	7.745	9.1126	7.8252	10.231	1.2805	3.0355	8.465	5.9144	8.619	9.7418	7.0699	8.3064	6.5705	8.522	6.4408	2.7835	8.0896	2.1738
-26.52	-20.336	-18.596	-23.791	-22.133	-23.374	-25.673	-21.153	-19.416	-30.447	-20.856	-24.957	-20.336	-22.276	-19.29	-24.794	-24.744	-24.693	-25.986	-26.329	-19.952	-20.239	-24.188	-21.854	-25.093	-19.969	-20.485	-18.125	-22.257	-21.024	-22.302	-21.507	-20.66	-23.801	-27.249	-24.064	-22.418	-22.902	-24.922	-25.78	-22.788	-25.061	-18.785	-22.216	-23.189	-18.158	-21.259	-23.995	-23.75	-20.989
3.2527	-2.5937	-2.0627	-0.84238	-1.5588	-1.6939	-3.3715	-3.3303	-1.3037	-0.80582	-0.96241	-3.6859	-2.0581	-0.51556	-4.8198	-0.25533	-4.4674	2.5486	-1.7359	-1.0628	-4.9292	-5.424	-4.7559	-5.255	-3.84	-3.8499	-0.030556	-1.0886	-5.6901	-1.8197	-2.1758	-5.2488	-2.453	-3.8978	1.4892	-5.4652	-4.8716	-0.8789	-1.3082	-4.9562	-2.2178	-4.791	-2.8624	-5.1066	-2.6513	-5.8133	-4.8784	-1.5293	-4.4809	-5.2908
-21.087	-15.156	-21.146	-19.068	-19.43	-22.486	-20.168	-16.69	-19.81	-25.338	-18.374	-23.102	-18.949	-27.118	-21.039	-18.997	-21.482	-22.162	-20.623	-19.641	-20.63	-23.809	-23.706	-22.052	-24.081	-22.763	-19.155	-26.206	-20.425	-19.205	-19.367	-19.687	-15.565	-17.445	-22.098	-22.305	-18.237	-17.812	-23.141	-18.573	-24.118	-17.387	-21.412	-20.054	-23.982	-20.346	-24.047	-21.443	-16.264	-22.938
-3.0468	1.6331	-0.35015	-1.2361	0.97862	-2.3781	-2.6572	-2.5052	-4.927	2.047	1.7265	-2.2079	0.81175	-0.92115	-0.41012	-6.4127	-3.5351	-0.68448	-0.77748	-1.7531	-2.1496	-1.7071	-1.0554	-4.7616	-3.8042	1.9105	1.1587	2.1397	-1.8263	2.8267	0.95854	-6.0972	0.51367	0.051552	0.17064	0.44898	1.9701	-0.8045	-4.0492	-3.5293	-2.6084	-1.9908	-2.9262	-7.2735	-0.98856	1.5553	1.504	-0.17693	-2.8304	-1.7811
-7.8875	-5.4613	-7.7011	-8.0167	-10.04	-7.289	-6.1847	-7.1367	-5.8583	-12.51	-7.5514	-10.187	-9.4688	-6.8422	-11.05	-4.6951	-12.971	-8.6371	-5.3473	-13.91	-5.9231	-5.8848	-9.446	-7.1045	-7.4563	-7.9133	-10.64	-12.452	-10.586	-6.7202	-6.6809	-4.7329	-8.5485	-8.3388	-10.662	-10.601	-7.9324	-7.4021	-10.918	-11.747	-10.687	-10.197	-10.625	-11.52	-10.516	-13.114	-7.7899	-11.161	-10.892	-10.516
-14.05	-11.197	-11.788	-10.812	-9.992	-11.814	-8.3134	-5.7532	-12.525	-8.7885	-8.0609	-7.3577	-10.499	-11.099	-7.9909	-5.8881	-10.336	-8.4929	-16.223	-9.8988	-12.626	-9.2256	-7.1898	-8.581	-12.767	-8.1289	-10.48	-8.5274	-10.139	-8.5374	-7.5267	-8.7252	-7.2038	-12.27	-9.3259	-9.2687	-14.754	-11.184	-14.477	-12.257	-12.01	-6.608	-11.412	-9.8879	-10.449	-10.596	-8.4503	-15.275	-12	-12.913
-14.088	-14.917	-15.33	-13.438	-13.073	-15.236	-14.745	-10.308	-16.249	-13.423	-19.667	-14.946	-17.528	-15.24	-17.39	-16.134	-12.416	-14.573	-16.036	-14.078	-18.827	-15.039	-11.292	-15.139	-14.701	-11.896	-15.043	-13.69	-10.785	-12.744	-19.023	-14.449	-14.172	-15.567	-17.181	-13.981	-14.79	-8.5216	-13.978	-11.724	-15.2	-9.9622	-14.78	-14.452	-13.026	-13.488	-14.537	-16.759	-14.744	-10.279
0.86827	1.2616	-1.5274	1.5946	1.6615	3.8126	3.0622	2.1909	3.7722	3.9386	3.6478	2.8469	0.91472	-1.5039	1.7321	2.6309	-2.5467	3.6276	7.511	3.5382	2.89	5.7331	-0.57974	2.2176	1.7475	5.6457	2.4982	0.15758	4.3455	1.1619	5.3938	1.0292	3.3429	5.9498	4.8416	2.0569	0.20694	-1.4262	4.1835	-2.4487	1.4684	2.8014	1.3473	5.7826	3.9627	-1.2619	2.9924	1.8347	1.967	-3.2962
-3.6824	0.99332	-1.4718	1.228	-2.3418	4.1196	-2.3118	5.8885	-1.199	-2.4137	-2.4294	1.0994	-1.3297	-2.8928	-2.1203	-2.0628	-1.3841	0.41364	-1.1871	-2.1227	1.1293	-0.16134	-0.60152	4.4455	-3.3776	1.5993	2.5618	1.728	-0.29586	1.2828	2.336	2.0365	2.001	1.7874	-1.9644	3.2918	0.15318	0.11393	-2.0366	1.0463	-0.6607	-0.6061	-2.1066	-1.3203	3.5836	-7.223	0.065427	0.50661	0.43205	-2.8195
-3.0783	1.4843	1.706	2.4938	4.2082	0.077438	2.3018	-0.25022	1.9548	7.8594	3.497	4.2531	4.1174	1.6675	1.0644	6.3701	2.8412	-0.59623	-1.1824	-0.89338	-0.22684	6.354	0.10002	-1.5421	3.5641	-1.9778	-1.5622	1.5455	2.1485	3.8413	6.3129	1.7716	2.7837	-0.10536	3.0364	3.4243	-1.4701	0.68905	0.060481	3.8365	6.2646	-0.090249	2.4802	1.414	-0.22401	3.0053	-3.5306	1.2798	-2.7727	2.8927
-3.5689	-0.45655	2.0561	0.55713	-1.5731	2.7448	-1.6295	-3.189	-1.3468	-2.1945	-4.5645	-2.6232	0.35171	-1.7483	-0.10007	-1.3849	-4.6467	-5.6263	0.89258	-5.3422	-2.3247	0.22185	-5.8316	-1.3329	-4.11	0.64363	1.7769	-2.0304	-3.0178	-2.0399	-4.9695	-2.6186	-0.75095	-4.8144	-2.8984	-3.2109	-1.8818	-3.7593	-1.2174	-2.5166	-4.4314	-2.2185	-1.4715	1.2315	-3.1437	-0.21592	-0.39188	-4.0298	-3.5268	-4.4105
-2.3166	-4.3987	-0.31613	-1.4659	-5.8054	-3.5512	-1.0937	-2.5203	0.094411	-5.5333	-2.712	2.4914	-4.3376	-5.6213	-4.3255	-1.7748	-2.0866	0.018226	-5.7147	-2.8688	-2.5436	-5.3651	-1.2953	-2.4094	-1.0879	-2.7555	-4.3478	0.61486	-0.56619	-3.1105	-6.045	0.45317	-2.6159	-0.85247	-1.7818	-0.38387	-2.1994	-3.3559	-3.6664	-2.4762	2.378	-1.0911	-0.35404	-1.3191	-2.8148	-1.5484	-0.72898	-4.3503	2.9111	-1.3567
-6.6002	-0.76156	-3.676	-5.4942	-0.28759	-3.3626	-7.8176	-6.7166	-2.5697	0.41911	-3.8792	-6.024	-2.3604	-3.0705	-1.8402	-0.81999	-0.31908	-2.7272	-4.1511	-6.6411	-5.1017	-5.2636	-5.3431	-2.5512	-5.0643	-6.6973	-5	-3.9181	-8.7676	-4.3935	-3.4546	-2.9414	-7.7965	-2.1618	-4.2718	-2.4857	-3.9798	-5.9643	-3.3402	-6.1571	-3.0253	-1.8909	-8.3554	-4.075	-7.999	-9.5369	-7.4415	-6.034	-2.0282	-3.7015
-4.7747	-1.6738	-7.5923	-5.2361	-1.3556	-6.623	-5.2017	-2.2573	-1.3652	-5.5524	3.184	-0.42627	-2.191	-7.2824	0.80268	-0.67714	-4.0462	-8.1795	-6.8716	-5.7752	-2.6353	-2.0618	-3.5107	-0.45544	-4.6318	-1.396	-6.7631	0.41014	-6.0336	-1.5362	-7.6395	-6.6848	-2.3035	-4.8597	-7.0558	-3.2691	-6.2057	1.0009	-1.9095	-3.1947	-0.7127	-0.38812	-4.3341	-5.6686	-3.2461	-3.2132	-4.9542	-2.2755	-2.5609	0.4057
-8.5892	-15.212	-10.869	-10.815	-10.356	-6.4557	-7.2	-7.4661	-11.415	-6.4905	-11.878	-9.1282	-12.299	-11.869	-12.87	-9.6023	-8.7944	-11.017	-8.2329	-11.19	-10.443	-10.1	-6.1272	-10.299	-8.078	-7.8729	-10.738	-12.249	-10.587	-7.6884	-7.5545	-6.9312	-13.695	-12.631	-13.128	-16.193	-6.9801	-15.15	-10.735	-12.435	-12.984	-10.086	-7.749	-15.59	-5.5211	-13.29	-13.916	-7.8745	-7.8047	-10.05
6.9667	9.6289	-1.417	2.4554	6.5782	9.9699	4.9603	5.4626	9.4099	4.1369	2.7067	7.2842	4.9809	4.743	9.5394	4.8247	6.0613	1.6927	5.7715	6.7686	5.3681	6.9065	9.435	7.2489	0.77341	7.4819	5.3741	7.2804	1.8766	4.6337	8.9713	5.7502	2.1271	5.1825	5.8409	6.0562	6.9254	5.9247	5.2439	4.0041	2.6037	5.3003	2.5422	4.5717	9.5503	1.3516	6.7973	10.306	1.4898	4.4892
-2.0548	-1.7407	-3.1676	-1.9137	-0.39905	-1.155	-1.0635	-0.89549	2.8644	1.215	1.0411	-0.4397	0.77458	1.3623	-1.0137	-0.76375	2.6897	0.69091	-2.3822	-0.032158	4.7074	-2.3971	-1.2256	0.71796	-2.0313	-4.6752	-1.3948	-1.4459	-1.3702	3.3826	-2.7304	0.20776	2.5602	-0.050404	1.2024	-2.2186	-0.18605	-2.2186	2.5949	-1.2195	0.23678	-0.16701	-1.763	-0.54289	-0.92193	-0.45875	-0.79247	0.60672	-2.4062	4.0023
-25.452	-26.64	-22.223	-19.29	-23.736	-22.054	-20.335	-22.841	-20.923	-21.531	-22.624	-19.61	-23.309	-22.421	-22.498	-24.024	-25.405	-24.054	-25.674	-24.715	-18.389	-22.724	-27.749	-26.759	-20.801	-19.893	-23.338	-20.884	-21.054	-22.066	-22.075	-25.831	-20.504	-24.107	-19.711	-24.754	-17.877	-20.121	-19.394	-22.843	-23.003	-24.521	-22.766	-20.207	-19.379	-19.783	-23.555	-20.928	-26.975	-21.323
-0.2131	-1.1245	1.7595	-3.5691	-1.2688	-4.0889	-4.9212	-1.8144	-2.9289	0.90622	-0.055761	0.80674	-0.4325	2.259	-0.012758	2.3011	-4.6428	-0.39667	-3.1163	-5.2318	0.28142	-1.374	-2.8157	4.0099	-1.3479	-1.9121	-2.6119	-1.5017	-5.4728	-5.4181	-6.9005	-2.356	-3.1632	3.2009	-7.2544	0.47604	-3.293	-1.6031	2.1052	1.3196	-0.71337	-0.67169	-1.9044	-2.7309	-1.4438	-1.244	1.742	-3.9747	-2.2389	1.2918
-8.2836	-12.554	-15.54	-10.261	-11.259	-8.9252	-8.5699	-8.9133	-15.52	-10.867	-11.013	-9.1945	-9.1744	-11.444	-10.79	-11.545	-13.113	-13.155	-11.242	-13.817	-8.4278	-12.626	-15.79	-12.272	-10.905	-10.396	-9.9144	-12.15	-9.808	-9.7726	-13.409	-13.278	-12.733	-9.7424	-12.101	-16.375	-12.251	-11.754	-13.029	-12.179	-9.7113	-9.4792	-13.044	-10.374	-11.539	-9.1226	-12.161	-9.2509	-12.154	-9.706
6.923	7.6429	9.8066	3.5027	8.3261	6.5796	3.991	7.3407	8.0604	6.0515	3.9566	3.6577	10.972	8.4605	7.6335	3.9711	6.8274	5.8653	11.575	6.683	3.6442	7.5829	6.95	6.6308	5.8301	4.961	5.0273	12.13	5.7774	9.2832	6.9657	8.5216	5.5954	5.1566	8.6123	9.4767	9.1758	2.5105	6.4544	4.2358	5.974	8.8862	8.5092	2.5089	3.6454	9.1441	2.7623	3.8812	9.8648	10.54
5.3035	6.881	4.4153	6.5071	6.5186	5.8075	8.9673	3.0856	7.7832	3.0474	6.0062	6.0871	8.0545	4.2954	2.4065	5.6208	7.0731	4.1944	4.6159	6.2545	3.6518	7.2191	1.6578	3.0487	5.6371	1.8513	9.834	9.3859	8.0229	6.0271	5.3173	9.1743	4.1712	2.2379	8.8572	5.7825	7.4276	4.9824	2.3517	6.1858	7.9624	2.3205	5.7749	7.9358	4.9822	5.405	2.6923	7.9694	6.991	5.3428
-12.602	-16.6	-14.824	-10.672	-13.882	-13.38	-11.51	-14.567	-11.206	-15.374	-15.493	-12.223	-10.256	-10.682	-9.5227	-16.368	-12.107	-14.705	-13.628	-8.4031	-9.2054	-13.667	-8.6353	-16.246	-12.817	-13.149	-10.702	-11.226	-10.707	-9.1975	-12.947	-13.282	-13.419	-11.052	-9.6782	-11.772	-12.373	-15.849	-15.053	-16.851	-10.731	-12.7	-10.399	-11.878	-8.1661	-14.683	-9.1304	-16.056	-13.589	-15.582
-0.72212	3.7152	-2.5327	3.0011	0.55247	3.9406	3.2575	0.63216	2.5537	-4.1092	-1.1046	-0.89896	-0.97478	4.37	6.1614	2.6499	1.5455	2.3374	0.41264	3.67	0.61372	1.1519	3.8554	1.7062	-0.71635	3.8535	2.2022	1.9582	5.5003	1.985	1.1517	2.7045	-0.68503	-0.93989	-0.21822	2.1592	2.4339	6.2025	1.4562	1.3023	-0.79951	0.010976	6.5992	-0.24579	-3.6957	-0.23757	0.74828	1.2525	2.2247	-3.7007
-10.071	-7.0038	-12.835	-7.8506	-9.1838	-11.653	-10.174	-8.566	-11.629	-12.433	-4.3257	-4.4219	-9.2123	-8.658	-5.9912	-7.9466	-6.2297	-10.258	-10.044	-9.8002	-8.5265	-10.324	-6.1794	-9.6579	-7.2698	-7.8013	-7.8906	-8.7095	-3.8934	-11.198	-8.6451	-9.8538	-8.7146	-6.8471	-4.5544	-13.217	-8.18	-4.9605	-8.6709	-9.5043	-11.546	-10.274	-10.529	-9.2579	-13.802	-3.5181	-6.4618	-13.725	-13.425	-8.1325
-19.249	-21.694	-20.694	-23.574	-19.927	-26.015	-19.515	-22.523	-19.589	-22.17	-20.87	-20.78	-19.316	-20.503	-22.534	-21.124	-21.742	-21.769	-19.36	-21.196	-19.751	-21.504	-23.716	-20.95	-26.025	-23.081	-20.954	-23.269	-21.522	-21.876	-26.752	-21.943	-24.93	-21.862	-19.255	-27.772	-24.25	-22.317	-21.255	-25.393	-19.515	-23.81	-17.096	-20.162	-27.182	-21.89	-23.149	-22.462	-23.784	-24.252
-12.202	-13.625	-10.214	-13.958	-10.949	-9.5976	-7.1713	-15.499	-12.348	-11.172	-12.8	-9.8074	-9.9387	-10.42	-11.146	-11.775	-9.8029	-13.293	-11.127	-10.53	-15.791	-7.3706	-16.188	-11.341	-9.9601	-12.951	-16.838	-10.549	-13.848	-14.035	-13.162	-10.678	-12.238	-9.822	-13.581	-12.322	-11.357	-10.93	-9.7022	-8.4497	-9.433	-12.625	-12.889	-14.319	-10.542	-14.922	-9.3653	-7.4476	-13.402	-8.6856
-13.154	-10.874	-13.03	-11.666	-7.1896	-11.427	-15.145	-12.475	-16.767	-11.903	-11.394	-15.156	-11.961	-10.563	-13.068	-11.918	-13.278	-12.798	-13.399	-13.708	-16.89	-7.8955	-9.705	-11.891	-10.098	-12.764	-13.212	-12.334	-9.6775	-17.006	-9.562	-12.965	-10.045	-8.7104	-14.722	-8.3715	-16.855	-8.886	-11.004	-10.002	-16.377	-11.335	-11.964	-13.672	-9.9432	-8.631	-13.8	-13.041	-9.1135	-11.4
-5.6869	-9.731	-2.1672	-4.9349	-6.626	-1.6746	-2.0464	-6.231	-0.14797	-12.435	-4.868	-9.6624	-4.1596	-2.1732	-7.8967	0.83961	-7.7758	-5.5477	-6.648	-4.4869	-6.6459	-3.5444	1.2527	-3.1665	-5.8448	-4.6683	-4.2089	-4.7601	-7.975	-3.178	-1.5485	-3.7837	-3.3741	-6.492	-4.7601	-5.5675	-4.8185	-6.9032	-1.7135	-1.0843	-0.43066	-2.8411	-6.8186	-3.4741	-9.051	-0.18973	-4.1841	-0.32675	-0.206	-2.4164
-8.6196	-9.3293	-9.4548	-11.273	-12.218	-8.9315	-9.7031	-13.876	-10.301	-8.5581	-9.438	-8.256	-7.7538	-13.652	-15.133	-16.131	-9.9609	-13.496	-7.3897	-6.7377	-11.242	-12.374	-8.0377	-11.055	-17.16	-16.67	-14.33	-11.063	-11.186	-7.3801	-9.3074	-9.9905	-11.502	-10.384	-12.428	-8.5152	-10.995	-11.669	-16.833	-13.015	-12.986	-10.173	-9.6339	-13.979	-12.322	-11.273	-11.77	-14.957	-11.126	-12.594
-2.7556	-9.577	-8.2892	-9.0163	-8.1737	-8.9719	-8.1591	-8.8501	-7.8877	-10.327	-9.6641	-14.163	-8.857	-7.687	-8.8459	-10.083	-2.3325	-7.8887	-6.0562	-7.9014	-12.07	-6.9033	-8.2476	-9.5467	-11.826	-4.1671	-12.159	-9.4139	-10.33	-12.437	-8.3967	-8.8296	-10.831	-10.697	-5.5552	-10.234	-4.3506	-8.5512	-6.1824	-6.1726	-7.1907	-7.0672	-5.8009	-6.6114	-2.6394	-5.2115	-4.9557	-7.8663	-8.9917	-11.163
-3.3477	-4.7481	-1.8886	-5.5946	-0.90135	-3.5367	-4.6068	-1.8837	-4.1301	-5.0584	1.7264	-0.79465	-0.80858	-2.2045	-3.613	2.6177	0.71309	0.080457	-5.679	-0.36871	-1.2039	-3.7435	-5.8438	-2.1953	-2.466	-6.5922	0.51738	-3.9191	-2.9297	3.7942	0.9832	-2.8676	-2.3273	-5.6066	-2.3296	-2.9089	-3.1776	-0.12397	-5.4238	-3.9193	0.75674	-1.5017	-2.2004	-0.46382	-5.7734	-3.8715	-5.7952	-7.1735	-2.1628	-2.5592
-0.031378	0.088654	-3.8919	0.72062	1.8282	-7.8659	-2.1001	-2.3179	-6.7074	0.45758	-1.611	-1.4333	1.6245	-1.3216	-1.5822	-0.91542	-4.7192	-5.9372	-1.4244	-5.4995	-6.352	-2.039	-6.6475	-0.15171	-3.9273	-2.9604	-1.6689	-2.9257	-0.4335	-3.816	-5.6296	-3.9114	0.52792	-1.8548	-2.0201	-1.0397	-7.8129	-4.0071	-3.9369	-1.6655	-3.0716	-3.2457	-1.3135	-1.7038	-2.4386	-5.5765	-1.1976	-1.8793	2.3273	-3.4996
8.2512	8.1598	7.3275	12.325	6.23	4.5822	5.6376	4.956	9.523	5.8601	8.2411	9.1592	5.8979	5.5838	7.2247	6.1274	8.3652	12.236	6.5049	8.9714	9.4544	8.9151	8.6504	4.5324	11.88	11.993	8.076	6.3348	8.2411	5.2418	9.1962	9.0353	8.8853	7.5017	6.0765	8.0842	7.4332	7.9244	11.722	9.5751	3.9107	12.109	7.6793	5.2363	7.6717	5.1687	6.9306	7.0937	7.9943	9.9824
-13.663	-14.443	-11.026	-18.29	-14.24	-18.025	-13.108	-14.265	-13.589	-16.327	-12.263	-18.586	-15.521	-12.446	-11.834	-15.352	-11.558	-15.055	-13.247	-11.291	-11.704	-16.569	-14.944	-12.92	-15.561	-16.006	-20.025	-14.805	-12.028	-12.752	-17.947	-15.98	-15.335	-16.45	-18.201	-13.92	-12.132	-14.175	-11.27	-13.275	-13.583	-13.032	-13.291	-14.938	-14.12	-14.106	-10.401	-15.467	-12.426	-11.911
-11.086	-15.857	-10.79	-12.829	-13.393	-12.416	-12.346	-7.9954	-8.9915	-12.425	-13.311	-9.4888	-14.229	-8.8912	-12.124	-14.732	-10.964	-13.063	-17.505	-7.482	-10.88	-9.6801	-11.012	-11.254	-11.071	-11.52	-10.67	-8.5463	-11.947	-14.814	-6.0462	-14.388	-11.104	-11.686	-12.781	-16.889	-9.8556	-13.049	-13.108	-12.103	-12.409	-11.063	-11.782	-15.558	-13.827	-11.719	-12.639	-18.539	-12.352	-13.571
0.4952	-2.0355	-5.1136	-3.3158	-2.9789	2.0417	-4.8552	-4.7082	-2.1427	-5.5169	-5.3777	-1.5096	4.7631	-4.1674	-0.50825	-0.20004	-2.4608	0.57754	-6.6589	-3.2556	-5.0172	-1.0158	-4.3622	-3.0347	1.2656	0.29626	0.53644	0.44654	4.4547	-2.4055	-3.7091	-1.397	5.1698	-6.7689	2.3515	-3.9753	-2.9856	2.811	-1.9255	-2.6663	0.92801	-0.90434	-0.75825	-6.8581	-2.9213	-4.6293	-4.1624	-2.7848	-1.0226	0.03821
-7.2682	-8.8802	-4.8799	-2.3471	-1.4775	-4.8661	-0.04243	-6.1131	-5.7266	-7.2588	-5.12	-5.4609	-3.3008	-6.999	-5.6755	-8.1747	-4.235	0.29021	-7.2497	-5.6701	-4.187	-2.7753	-6.1153	-1.5605	-5.5161	-0.048204	-7.6921	-8.0841	-1.1866	-5.1312	-8.6337	-3.9231	-5.7605	-4.2156	-4.6916	-5.154	-6.2372	-5.1647	-5.1254	-6.1226	-5.208	-9.6441	-7.1551	-4.6708	-4.4007	-3.9544	-5.9989	-4.4985	-6.1887	-5.3873
-19.99	-23.032	-20.602	-17.173	-25.259	-25.219	-21.696	-27.955	-22.62	-18.425	-22.926	-21.704	-20.332	-23.737	-21.737	-21.813	-17.101	-19.084	-17.321	-22.976	-22.398	-23.293	-22.138	-25.769	-22.209	-20.234	-23.443	-23.936	-21.672	-21.559	-21.888	-20.267	-25.375	-19.465	-24.334	-21.204	-22.961	-20.84	-19.039	-19.794	-23.84	-19.278	-24.333	-26.543	-22.279	-21.411	-21.719	-19.187	-22.942	-22.114
-1.2528	-5.2162	-2.5618	-6.0684	-5.5267	-6.0965	-3.0473	-5.1476	-4.9975	-1.0768	-1.1502	-2.9273	-5.0581	-4.6689	-1.6414	-2.838	-4.3933	-4.0603	-1.8402	1.9648	-4.4962	-6.6199	-4.8162	-6.2231	-11.007	1.0034	-1.1059	-2.0828	-2.8603	-3.6536	-1.3688	-1.336	-1.9267	-2.8053	-5.5809	-2.5089	-7.4204	-5.2841	-1.251	-3.2076	-0.95974	-3.71	-5.0682	-4.8605	-5.3772	-2.7417	-5.6438	-8.7598	-6.441	-5.7949
2.3079	2.6362	-3.573	-2.8298	0.45354	2.0071	2.8524	-3.5865	-0.11537	-1.2006	0.38724	0.94022	2.0484	-4.2889	4.7818	4.127	0.15936	5.1427	4.5596	0.41856	-3.234	2.6406	0.83998	-2.155	0.24515	0.35197	1.2063	4.1267	1.5798	-0.88656	-0.35459	-1.3499	1.0856	-3.1887	3.1259	2.09	-0.8662	2.7494	2.0678	1.0458	-2.3576	4.1473	-1.1839	4.529	-2.9452	-0.091303	-0.34084	4.7422	-2.0689	0.71389
-2.1532	-7.8387	1.4377	-1.0362	-2.1543	-0.99272	-1.9499	-1.5277	-1.9772	-0.76339	0.42321	-2.2338	1.7403	-3.3896	-4.9819	-0.67324	3.7868	-3.8232	-4.1316	1.6646	-1.1548	-1.5821	-3.1533	0.056888	-1.8891	-1.057	-1.1895	-2.6419	-4.2301	-2.3079	-7.7356	-0.63698	-0.13015	-1.0577	-2.454	-0.70798	-1.9946	3.2712	-3.2037	-0.14072	-3.2301	-7.3432	2.9461	-2.9923	-3.0867	0.60323	-1.4782	-1.9325	2.7089	-0.39117
9.8347	12.754	8.2919	5.4683	6.4781	7.9181	6.0911	10.723	6.3873	8.2582	5.1401	10.097	4.7527	12.135	9.2845	10.209	7.0566	10.672	8.6962	10.721	8.2789	10.309	9.4267	8.8281	7.6821	8.0711	9.1798	8.5787	5.7441	5.8255	9.3239	5.6529	10.426	8.4712	5.7568	8.823	8.0225	11.33	11.972	9.8305	7.1802	6.4733	6.6974	6.9653	5.7212	6.3553	4.5615	7.5873	8.7624	4.5108
-2.6967	-0.77322	2.8115	1.2597	-3.541	-0.96542	2.8124	-2.5072	4.3118	1.3488	3.8381	6.8004	0.83014	-1.3797	6.8772	-0.80066	0.27405	3.6137	-0.32331	1.9764	-1.9182	-2.1616	0.30378	5.6439	-2.8157	0.073532	-4.862	-2.6284	0.053018	-0.84064	2.4741	3.3007	-0.19645	4.4179	-0.028195	4.0806	-2.8855	2.9853	2.213	1.2408	-2.9835	-0.16414	2.5653	-0.5078	-1.457	-2.8384	6.5902	-1.8124	0.98557	-0.42682
-1.5797	-4.3248	-3.3034	0.027988	0.14863	-4.2961	-2.481	-3.8132	-4.0662	-5.922	-0.29777	1.755	-3.246	-7.7013	2.6777	-4.045	-0.52146	1.8754	-1.5253	-1.1373	0.8264	3.6825	-0.46227	-1.3373	1.7899	-1.8139	-4.504	3.6113	-2.7465	-0.89931	-3.6605	-0.14518	-0.38018	-0.72251	0.17896	-4.2078	0.62255	2.6935	3.5204	-1.2553	-0.53153	-0.10369	0.29671	-2.8455	-2.3046	-1.1507	-2.7132	1.0441	0.29417	-1.9111
-2.5324	-3.1144	-2.543	-5.7315	-5.2958	-5.8356	-3.994	-2.929	-4.4709	-8.594	0.055387	-4.486	-2.3021	-3.651	-3.8313	-3.4415	3.1569	-8.1817	-3.5308	2.5916	-1.7182	-2.1682	0.028107	-6.6398	-2.5731	-6.962	-2.4504	-4.4173	-3.4525	-5.0556	-7.3895	-2.4843	-2.2519	-5.5547	-5.9279	-4.2338	-5.9577	-5.6912	-7.1805	-1.9621	-5.736	-4.0378	-1.3531	-2.4478	-5.8054	-7.7351	-3.4553	-1.0095	-0.40199	-2.8023
-12.893	-10.305	-13.184	-11.45	-11.409	-10.759	-9.023	-11.598	-13.882	-16.06	-13.076	-14.478	-12.828	-9.5295	-16.048	-9.1583	-8.9679	-9.081	-11.312	-10.611	-11.112	-19.101	-13.032	-10.442	-9.2524	-10.928	-13.314	-14.336	-12.884	-15.175	-11.856	-13.145	-13.705	-9.3209	-7.1813	-15.445	-4.624	-10.149	-14.205	-11.312	-12.624	-12.574	-9.7362	-13.17	-10.191	-11.833	-9.9736	-7.858	-13.965	-11.331
-6.7165	-11.812	-11.444	-9.6207	-14.573	-8.3943	-9.9143	-12.044	-10.489	-13.196	-11.337	-10.766	-8.518	-12.456	-12.704	-16.765	-9.821	-13.391	-12.444	-9.3548	-9.5017	-11.95	-15.562	-8.6992	-11.229	-8.977	-9.7581	-16.369	-12.997	-8.5342	-12.556	-10.131	-11.774	-7.9478	-13.121	-13.328	-15.362	-8.5383	-8.9903	-10.815	-10.743	-12.989	-7.2704	-12.181	-6.8493	-9.4021	-8.9423	-7.9307	-9.4778	-9.5311
-2.262	-0.0242	0.1537	-0.14563	5.0477	0.31596	-0.23237	-0.84243	-1.1312	0.81826	-2.2801	-2.1833	0.49259	2.7205	1.8547	-0.14336	1.2969	-2.4137	1.3709	-1.9823	-1.7887	-0.86689	2.7244	-2.0198	-1.1735	-2.3547	2.263	-2.2617	-3.1465	2.9702	6.7746	-1.0919	-1.1528	0.85043	-0.63758	2.8219	-0.013645	1.2615	1.0448	1.4894	2.5637	-1.2161	2.3168	2.7869	-0.92443	5.8876	2.8272	0.33137	1.3917	0.24674
0.38122	-1.6884	-3.3407	-0.12538	-0.26316	-1.66	-0.3285	-0.49196	2.8581	-2.359	0.34927	-1.0369	-1.3949	0.34489	-2.2037	-2.1424	-1.9735	4.1469	-4.3353	-1.1239	-2.0515	1.3043	-6.466	0.72397	-2.7349	0.1034	-1.061	-2.4491	0.93434	1.6491	-4.9891	-1.9097	3.5927	4.0896	-0.27304	-0.96401	-4.5015	2.1529	-4.9916	3.2045	2.1943	-1.2324	-0.038989	3.245	0.49492	4.4992	1.9958	-5.1376	-3.9602	1.4364
-14.024	-12.405	-14.529	-13.09	-16.625	-13.789	-14.421	-13.523	-13.291	-13.163	-12.758	-14.84	-12.736	-14.387	-12.995	-10.75	-10.079	-15.863	-14.303	-17.419	-12.322	-16.343	-16.339	-15.8	-14.872	-16.462	-15.35	-15.243	-14.239	-12.721	-15.238	-12.775	-14.32	-9.7112	-13.758	-14.447	-14.673	-15.464	-13.444	-16.558	-15.541	-12.217	-14.564	-17.316	-13.112	-11.516	-14.755	-14.949	-14.984	-16.599
-7.5656	-4.827	-5.4815	-1.5544	-5.5089	-8.9353	-5.8036	-7.9771	-1.3736	-0.60592	-7.2096	-5.0132	-6.4579	-5.5956	-9.7608	-0.71187	-4.1262	-0.80289	1.4726	-5.6656	-4.6045	-4.9154	-5.8282	-5.9069	-8.1357	-6.8073	-2.3437	-2.3871	-4.4855	-1.9043	-1.8967	-1.9108	-3.6627	-2.1309	-2.8413	0.071001	-0.92949	-0.21062	-6.2205	-4.6578	-2.7027	-0.83076	-1.4411	-7.266	2.7542	-1.1822	-5.852	-3.0061	0.72035	-6.7269
-12.108	-12.172	-14.983	-12.325	-11.898	-11.179	-9.5644	-17.725	-13.897	-14.08	-14.476	-13.975	-13.433	-9.8636	-13.962	-17.233	-9.8309	-15.488	-12.294	-10.621	-11.936	-10.411	-15.011	-10.549	-15.834	-10.589	-12.182	-10.752	-11.996	-15.517	-10.821	-10.679	-13.548	-12.718	-14.417	-7.4584	-12.293	-7.4343	-14.699	-13.716	-17.341	-13.794	-10.915	-17.69	-9.7393	-14.462	-18.099	-14.538	-14.921	-9.6224
-3.5063	-1.5086	-7.0251	0.26108	0.99472	1.352	0.29528	0.59872	-3.8501	-0.59891	-2.1186	-1.3573	-0.8674	-2.054	2.5674	-1.2912	-1.6206	-3.2945	0.47761	-0.51009	0.36972	-2.1771	-0.46033	2.5703	1.3404	0.39297	-0.73448	-0.21274	1.8769	3.7522	-3.4633	0.59389	1.373	1.3906	-3.2338	-1.1925	-5.7482	-0.072696	-2.9876	3.1612	2.974	-0.32629	-3.2164	0.10321	-1.098	-0.37707	-1.5938	-1.5026	1.0723	-0.23214
-15.521	-11.999	-13.721	-12.174	-12.761	-10.341	-9.9757	-10.874	-8.0491	-13.812	-19.56	-15.316	-11.559	-16.782	-8.9522	-13.562	-16.535	-10.53	-13.76	-8.9841	-10.883	-13.841	-9.6021	-14.25	-13.259	-11.566	-12.349	-12.715	-12.587	-15.904	-14.022	-6.5064	-14.722	-11.218	-13.587	-12.315	-13.452	-8.5315	-13.873	-12.535	-13.328	-15.761	-13.261	-11.01	-16.37	-13.132	-14.087	-15.901	-11.646	-14.527
10.838	6.8096	10.502	11.846	8.0464	6.8277	6.5192	8.8896	9.8776	4.6419	11.628	7.9185	6.5979	10.267	8.393	10.535	7.996	11.322	4.2994	3.7844	7.2872	8.1928	6.8603	8.6675	8.6766	9.4117	8.9008	9.6255	7.9976	10.994	8.9075	6.975	11.16	8.9347	9.5502	12.789	7.9035	8.5781	4.2217	8.0866	9.6117	13.751	5.0365	6.7969	11.561	6.1499	5.1056	6.6556	3.4219	7.0884
5.2131	7.0458	2.2122	0.65012	0.17559	2.7054	2.6965	1.6228	6.0884	0.26743	0.74815	2.1574	3.192	3.2902	3.1765	3.5397	5.7948	4.7747	5.4095	0.73566	6.363	3.5921	0.38235	1.6241	5.1743	2.9842	1.3902	5.7536	4.7504	6.6891	6.0023	3.0185	-0.72371	2.9349	0.92141	0.17646	-0.956	3.9469	2.4351	1.9984	4.9874	4.5482	1.0788	4.8286	6.1984	2.6048	2.5432	-1.3333	5.6755	5.6451
-23.048	-24.044	-17.302	-24.134	-22.775	-20.507	-23.183	-24.004	-23.537	-19.638	-21.138	-25.667	-19.852	-27.223	-23.788	-22.917	-19.283	-23.935	-25.237	-23.168	-23.532	-21.627	-21.745	-19.845	-22.107	-23.536	-23.48	-21.509	-23.594	-24.133	-21.384	-23.035	-27.641	-21.638	-26.643	-24.099	-22.111	-24.753	-18.975	-23.37	-23.224	-18.525	-18.521	-30.187	-26.721	-21.391	-19.048	-22.915	-23.116	-27.053
-0.78855	-0.27881	-0.99921	4.2464	0.88613	1.446	-0.71116	-0.18481	0.18402	1.9541	-6.9483	-4.9005	-1.0429	-2.6621	-3.5764	4.0043	-1.3828	-4.6699	1.2687	0.83414	-2.7518	-0.78882	1.4353	0.80169	-3.9764	-0.69423	6.4695	-0.77291	-0.13286	-0.39573	0.42324	-0.11596	-2.5747	-1.6829	0.02952	-1.8276	2.2039	3.2283	1.3327	5.8731	-1.9176	1.1312	-0.58367	-3.0902	-3.4652	-2.103	2.4954	-5.0261	0.024102	-3.1927
0.51911	4.2101	1.5731	-1.6684	8.0937	1.6271	4.1647	0.70177	3.9915	8.1109	0.65162	3.7019	2.9153	5.6763	4.2384	1.7716	0.22614	0.79931	4.7337	-2.9091	2.8022	-4.6843	0.7998	-1.4523	0.44315	2.3263	3.258	-2.5158	1.9361	5.3196	1.0434	1.229	1.0418	6.4846	1.4665	5.2608	2.4284	1.6958	-1.8355	2.5938	5.164	2.8712	0.16188	3.4609	3.6698	1.661	0.86482	8.5944	6.0391	3.3081
1.7003	-1.6969	-4.2408	-2.9462	-3.6961	2.5257	-3.1133	0.39772	-2.5018	-4.1382	0.66016	-1.8506	-1.3089	-2.1488	-3.3003	-4.207	-1.1742	-5.0137	0.093546	-0.7126	-2.4777	-4.4996	-0.69467	-4.3122	-1.494	-2.8495	-5.2444	2.0993	-3.5462	-2.2939	-1.0481	-3.0807	-1.8736	-2.1981	-0.63388	-4.3319	0.85984	-1.7391	-0.54743	0.3209	-6.9286	3.8468	-4.1843	-0.59414	0.26173	-4.2107	1.0535	-3.9966	-5.0627	-5.6468
5.8232	4.373	3.9924	6.4273	11.476	5.1782	2.6554	8.0526	6.3395	5.385	7.9013	4.0967	7.3728	5.8141	12.084	0.09447	12.696	2.9028	6.6029	4.6819	10.18	8.9695	2.7639	7.2688	9.6753	4.0178	5.0426	5.1644	6.4239	5.2123	10.139	7.4106	9.9706	8.0568	6.2395	7.1861	5.3301	9.2441	6.2713	4.1104	8.9656	7.2045	8.7609	6.0098	6.2958	5.3228	7.2718	7.0117	4.608	8.7293
-3.1128	0.55321	1.3113	-2.4018	-4.985	-2.348	-2.8559	-5.0646	-4.2429	-0.094743	-2.57	-0.86133	-2.1912	-2.3977	-3.6541	-1.8136	0.28179	-3.0174	-4.995	-2.6072	-4.7171	-0.81747	0.39502	-2.8477	-5.6317	-2.1554	-0.59574	-1.7865	-3.2098	0.25229	-6.2119	-3.6707	-3.0729	-3.09	-6.5528	0.74336	-2.486	-5.1927	-4.4722	-5.2063	-1.4128	-1.8555	-5.1871	-1.1031	-0.7644	-1.2483	-1.0395	-0.46662	-2.5585	-6.0554
-11.306	-7.2211	-8.9349	-8.0571	-9.1123	-9.7933	-7.774	-7.2311	-8.5593	-8.5387	-8.634	-9.8038	-6.3907	-9.1941	-10.709	-8.3897	-11.805	-10.308	-8.5441	-7.0913	-8.7582	-6.215	-10.305	-10.265	-8.0428	-9.09	-11.492	-4.0116	-11.623	-11.329	-7.1041	-7.2542	-8.4011	-13.958	-7.2594	-9.9845	-7.3944	-10.191	-13.84	-13.574	-12.369	-6.9797	-12.637	-10.853	-10.925	-10.695	-12.603	-6.7142	-8.8965	-8.6959
1.042	1.4664	4.3476	5.8098	0.053593	0.05022	1.3145	-7.759	-1.443	0.79529	-0.055001	1.5601	4.2981	0.96545	-2.9942	-1.2863	-0.017544	4.1522	-3.8028	2.8005	1.3593	2.5102	-3.2578	1.1422	0.80429	4.4203	-0.18074	-1.3057	1.0217	1.9371	4.2388	-1.2322	1.1838	0.11597	4.9001	0.3199	-0.84248	-2.3416	1.4185	1.2437	-3.0351	5.5575	-2.3699	0.76701	3.1171	2.5486	1.1444	0.03867	2.4947	3.5782
-10.87	-15.475	-11.397	-9.505	-9.9502	-14.34	-9.7078	-9.8412	-8.6032	-9.2825	-11.38	-12.275	-15.174	-7.74	-13.573	-9.0971	-9.6727	-15.329	-15.84	-9.5793	-17.099	-9.8544	-12.576	-12.04	-12.658	-9.5409	-11.339	-13.74	-7.9244	-9.4244	-15.02	-6.3919	-9.8209	-11.837	-9.2385	-13.684	-5.9412	-7.278	-9.9545	-16.593	-13.044	-10.91	-12.242	-14.978	-6.5361	-11.905	-11.916	-13.701	-14.688	-15.605
-10.405	-14.79	-14.403	-12.857	-11.049	-9.63	-12.033	-7.4722	-8.5514	-12.264	-12.064	-13.473	-13.297	-15.26	-10.223	-10.28	-12.311	-12.221	-12.084	-11.714	-8.8594	-11.946	-12.529	-8.3974	-8.4864	-7.7068	-13.111	-11.079	-11.901	-9.0033	-10.177	-6.9866	-12.209	-11.533	-9.5304	-9.1746	-11.725	-11.05	-10.699	-16.702	-8.4982	-14.279	-11.941	-12.823	-12.426	-13.658	-16.792	-16.122	-13.985	-15.179
0.34615	1.1353	-1.8269	-4.3853	0.95751	1.181	-3.621	3.9691	1.0423	1.3686	1.4047	2.1325	1.7717	-3.0692	-3.3999	2.3601	6.0037	2.0833	1.7933	4.7577	-0.72715	3.6114	-1.8101	2.0163	-1.3129	0.91919	4.6177	-0.68827	-6.1854	0.045891	0.03526	1.5624	-2.1364	4.5823	-2.4892	-3.0776	-2.3495	-1.6903	-0.90494	-4.5168	-0.007225	1.1529	-3.092	1.4127	0.55686	1.8258	-3.9324	0.21112	2.5469	-0.47154
-4.093	-3.4943	-4.8024	-8.2176	-4.2647	-2.3772	-2.8276	-6.7506	-5.5891	-5.7076	-7.7569	-4.2398	-4.4736	-3.4395	-1.1418	-7.3112	-5.0892	-5.3627	-6.1912	-6.0453	-5.7183	-5.8752	-2.0643	-7.4355	-6.485	-2.1021	-11.27	-1.8631	-4.3075	-10.76	-8.3678	-6.0003	-6.2122	-6.0872	-6.4015	-5.1047	-2.3611	-7.5791	-3.7632	-5.8426	-2.7019	-9.4071	-3.9604	-3.7517	-7.8616	-3.2947	-7.4105	-4.3622	-9.2354	-9.1775
-5.5558	-3.8028	-0.28411	-0.62588	-2.1331	-5.6425	-2.6106	-3.8313	-0.53991	-3.8011	-1.3282	-1.1437	-4.0088	-1.0915	4.8734	-6.2874	-1.0717	1.3089	-0.44248	-1.6168	0.0061049	-0.94347	4.6129	-3.8799	-1.0261	-1.6047	-3.7488	-3.0677	2.6091	-4.278	1.1846	-3.9033	-3.1922	-0.88586	-4.3412	0.50469	2.6844	-0.3273	0.037571	-4.3191	1.5082	-7.1001	1.3314	-4.1635	-7.2326	-2.4043	-3.6382	-2.3358	-0.19084	1.4659
-4.7412	-6.62	-4.5109	-7.5586	-4.189	-1.5999	-1.724	-2.9408	-5.2025	-4.217	-4.5608	-5.9919	-4.8662	-4.5422	-3.9759	-0.86978	-5.557	-5.647	-0.35789	-1.8374	-4.1244	-6.0392	-4.5531	0.47617	-1.0875	-0.038958	-6.3093	-6.3739	-1.7679	-2.0379	-6.6443	-5.7165	-3.9193	-4.5971	-3.5215	-8.5568	-3.8786	-7.6714	-7.4641	-6.3265	-2.4513	-0.9199	-1.5312	-2.4001	-2.8574	2.893	-1.9414	-2.066	-2.4272	-4.7435
-4.4696	-5.0333	-3.2556	0.61976	-1.7744	-4.3788	-3.6331	-6.0696	-1.721	-5.4103	1.255	-3.3319	-4.8191	-5.0472	-0.2421	0.66234	-3.4095	-6.4343	-7.423	-0.22379	-1.2941	-0.22135	1.1199	-5.107	-6.3463	-5.2914	-3.6677	-2.0376	-6.6848	-0.23784	-1.9093	-3.0902	-6.1117	-4.0863	-0.093508	-3.6095	-7.0735	-1.5167	-3.4231	-2.4261	-2.2033	1.2316	-2.3719	-4.1961	0.49402	-5.2161	-4.0754	-4.626	-2.3613	-0.7788
-1.2678	2.6097	0.7567	1.0951	1.847	5.7372	-2.2166	0.55895	-0.99086	-0.88034	-0.10239	-2.9239	-0.2121	1.827	2.3698	0.14525	-0.4558	0.43211	1.3893	4.0745	-1.3811	-3.1055	-1.8622	-2.068	-1.8026	0.4107	1.6617	3.3517	-1.322	2.9147	0.37849	0.51873	2.6474	1.8936	-1.4264	-3.0533	-0.33917	1.1953	2.5599	-2.6018	3.3107	0.85372	-0.24766	2.5258	-1.9593	1.9971	1.2369	-2.3182	-1.8042	-1.7405
7.4953	8.6325	4.936	7.8082	7.9038	5.0181	8.0718	8.6386	7.8479	7.9616	5.235	7.1413	1.5334	6.7259	11.13	3.177	11.404	3.1437	8.1935	8.5831	6.4663	7.7213	6.8401	9.4405	8.0811	7.7725	8.7236	8.3509	6.6127	8.0234	9.7604	4.6099	7.8756	7.3077	5.9088	2.6287	6.5547	6.7831	5.8463	6.1358	6.4719	8.8312	6.2841	5.0464	6.9488	2.5064	3.2627	6.4868	6.5851	3.8171
4.5156	-4.8358	-1.9077	0.75669	-2.7973	0.57507	-3.7311	6.0246	-2.5333	2.0502	5.0907	-1.6074	-0.12765	-5.0309	-0.71164	-0.78881	0.38876	-4.6813	-0.99462	-0.35324	-2.6347	-3.4579	-1.9676	-1.7938	-4.8625	-2.3491	0.83612	-2.1867	-4.619	0.26143	-4.9298	-1.4616	-2.368	-6.9489	2.5458	-2.0512	-0.88913	-1.4044	-0.7448	-3.4229	0.70959	-1.4869	1.5529	0.80193	-1.5108	-4.5796	0.71781	-0.10754	0.43074	-1.7495
4.3876	5.8779	1.2338	7.3156	7.9854	6.2532	4.3987	2.5224	5.5154	3.6715	6.1883	5.5191	6.1515	4.9539	1.979	9.1096	7.55	6.1178	5.3353	1.0553	5.6702	6.3362	7.3264	9.838	4.9324	6.7519	2.5385	5.0178	9.3766	3.8198	3.4884	5.5038	8.926	8.5283	7.2852	6.3075	2.2827	4.6514	11.196	2.1437	3.3408	3.0729	11.195	6.6618	7.8272	6.8019	3.8172	5.8601	6.6829	5.2085
-3.757	0.36543	1.8196	-4.4203	1.9198	-1.2589	-4.5797	-3.1668	-3.6682	-3.998	0.71658	-4.1708	-3.861	1.0026	-3.0011	0.97273	-0.35625	0.35408	-3.6882	-0.4277	-4.086	-1.8654	1.7177	-2.7951	-2.0723	1.3674	-0.53764	-6.0132	-1.442	-0.32623	-2.7727	-3.8568	2.0179	-2.9337	-3.8886	-3.4627	2.4978	-4.0397	-4.9457	-0.39058	-0.81937	-1.9474	5.4529	1.6357	-0.78767	-0.72379	-3.3442	-4.5353	-2.5426	-3.2063
3.9799	-0.97086	2.1239	3.8521	-0.81216	2.8726	1.0617	3.7442	3.0666	3.3658	0.70148	1.8567	5.5969	4.9179	0.59859	4.0056	2.2191	3.5835	2.1648	-3.3903	6.197	-3.8641	-0.15047	4.6165	0.43879	0.90254	2.4852	2.3821	2.2455	-1.5278	4.5985	-1.7747	7.0469	1.3526	1.8038	1.4632	3.3867	6.9214	4.4489	1.4445	2.5382	3.4332	-1.8715	5.056	1.9165	0.04357	-0.87906	0.39114	-0.060491	3.4202
12.018	6.5608	6.2918	1.2267	8.2119	9.8865	0.0969	4.6857	4.5204	5.8111	3.3325	6.8741	4.9217	5.5187	6.6165	7.0251	14.102	5.8473	8.5122	4.5534	8.9617	6.7039	5.6572	10.027	6.7568	3.9872	7.9472	6.5369	5.1506	6.5828	6.3899	6.7913	6.816	10.12	5.2769	7.9302	9.6243	6.4254	10.472	9.3894	4.0747	9.0972	4.811	11.067	7.0281	9.5142	8.3607	9.1024	7.0552	8.6665
-13.465	-11.343	-12.676	-12.755	-11.616	-14.042	-11.831	-10.727	-11.468	-14.485	-14.266	-10.777	-12.357	-14.331	-9.2119	-14.746	-15.064	-18.046	-13.102	-16.724	-15.449	-12.643	-17.419	-17.255	-9.9932	-9.1587	-12.016	-13.439	-12.308	-12.613	-14.586	-14.875	-9.4859	-12.747	-12.607	-16.637	-11.846	-12.399	-15.679	-13.673	-10.713	-14.347	-10.966	-14.521	-10.928	-13.715	-17.181	-11.526	-11.338	-14.525
-10.684	-13.96	-18.209	-14.105	-18.759	-13.841	-9.3718	-16.021	-11.144	-15.179	-12.306	-15.846	-10.413	-10.412	-9.427	-16.173	-17.173	-13.816	-19.287	-11.827	-10.411	-14.015	-16.277	-14.472	-12.859	-8.7758	-9.7236	-14.767	-11.17	-5.9334	-13.356	-14.513	-13.413	-9.0537	-19.983	-11.396	-14.845	-10.817	-16.778	-12.093	-11.929	-15.319	-9.5917	-13.458	-9.369	-10.939	-15.024	-12.211	-11.663	-12.269
-8.4304	-9.7341	-10.475	-6.8822	-10.501	-10.068	-12.383	-12.116	-11.188	-10.693	-11.602	-12.128	-9.0674	-10.281	-10.41	-15.084	-12.049	-12.951	-7.8704	-14.163	-15.119	-5.3767	-8.3969	-11.52	-9.0933	-12.675	-6.3457	-11.148	-3.896	-8.6551	-8.8161	-12.694	-13.553	-5.6708	-8.0639	-11.578	-13.474	-11.654	-12.78	-8.5059	-10.116	-7.9311	-11.68	-8.5741	-8.3844	-8.8059	-16.496	-10.565	-9.6566	-13.713
9.2261	5.0682	9.0409	5.8104	13.404	11.661	13.055	9.0959	8.5832	10.087	6.3538	10.354	8.7813	11.448	8.4862	11.227	8.1068	8.7454	6.0217	12.79	10.651	5.7456	8.9226	5.4594	12.598	13.554	9.8481	8.6676	6.4962	5.8298	10.946	10.063	9.3712	15.041	10.032	11.282	15.962	10.14	8.7275	9.6636	14.023	6.637	13.556	8.7183	9.4286	11.223	10.981	15.831	4.9104	9.498
10.366	3.5122	7.9193	9.8146	10.065	7.8401	13.094	7.7554	11.879	13.022	10.251	13.268	12.518	14.633	11.541	9.4199	6.978	5.4831	18.136	10.383	15.322	10.255	8.3118	8.4894	12.335	6.541	6.1078	11.224	9.1592	8.9045	6.4252	10.996	10.975	7.0015	8.71	12.352	3.5855	5.5762	8.9595	10.203	11.186	11.605	7.1496	9.6583	5.8392	7.2544	9.288	10.615	9.6662	9.7161
-0.21222	5.327	3.5328	3.4178	-0.18941	-3.8326	-1.0868	-2.8278	1.1703	-4.3071	-1.1028	2.2785	-1.9303	1.7767	0.96403	0.9837	0.98186	0.83474	-0.045344	-4.3948	2.0405	0.06679	1.3296	-2.4446	0.21067	-3.3716	-3.7502	4.4153	-1.2591	1.9456	2.2186	1.1675	2.303	-4.9172	-4.0843	-3.6687	4.3	-1.6331	5.0829	-0.7483	0.022837	-0.23749	2.8626	-0.51272	-2.3637	-0.50929	-3.1222	1.9498	-0.26685	0.76469
-6.1229	-4.2573	-5.7288	-0.92141	-1.426	-2.6468	-3.6822	2.4113	-2.236	-4.5116	-2.6911	-2.5378	-1.4352	-2.4109	-5.9135	-4.6816	-3.0387	-5.4553	-5.136	1.1207	-8.1645	1.7236	-2.1641	-0.91352	-3.0305	-6.1496	-5.9608	-5.2968	-2.358	-2.4918	-6.3639	-4.3723	-2.0069	-3.7287	-3.1569	-4.7752	-4.9699	0.074421	-3.6261	-4.4561	-3.1658	-9.132	-4.6957	-1.25	-2.9039	-6.4189	-0.72894	-7.5416	-2.7847	-4.8863
-0.60039	-2.9383	-1.8259	-0.23122	-5.3163	-0.53838	0.90167	-3.1538	-9.5667	-4.5828	-3.5812	-2.4945	-1.9233	-2.5978	-3.9818	-1.6406	0.95498	-3.9046	-3.4614	-4.4114	-3.025	-1.3865	-7.2546	-2.6255	-4.2872	-7.0965	-5.7216	-4.5763	-5.5371	-7.8811	-7.644	-5.1371	-4.5338	-6.425	-3.6401	-5.5605	-7.9765	-4.4503	-2.4187	-0.0623	0.063052	0.1612	0.25816	-1.3309	-5.6903	-3.7772	-3.5817	-2.4501	0.51931	-3.6966
-16.221	-13.923	-11.836	-13.431	-12.579	-11.233	-14.995	-12.41	-15.153	-14.091	-12.696	-11.945	-11.824	-18.265	-13.347	-14.485	-14.753	-13.889	-11.032	-13.216	-15.612	-17.221	-17.777	-10.846	-12.494	-17.027	-13.518	-13.109	-7.9544	-13.168	-12.704	-10.792	-12.271	-15.194	-14.663	-15.906	-14.301	-13.382	-10.114	-15.642	-13.218	-17.969	-14.683	-13.902	-15.623	-14.564	-14.501	-14.394	-9.2523	-10.557
-10.19	-11.506	-9.067	-3.9976	-11.076	-4.8409	-9.2633	-13.035	-9.0868	-8.129	-9.5712	-6.8061	-12.399	-7.0787	-9.2312	-6.9009	-8.2947	-6.0002	-12.8	-10.441	-11.587	-8.4426	-11.448	-9.9263	-12.946	-9.3446	-13.27	-10.388	-5.6512	-4.5083	-8.0061	-12.055	-11.35	-10.265	-10.343	-7.8009	-9.5118	-11.366	-7.7421	-9.71	-8.0333	-8.5194	-7.6497	-13.155	-12.071	-8.4362	-8.9789	-9.3792	-8.8843	-6.2167
-10.051	-7.8271	-6.4343	-9.2117	-6.8918	-7.977	-6.785	-11.432	-8.0333	-12.09	-8.0375	-7.6262	-6.6517	-13.612	-5.1143	-11.307	-8.9101	-5.51	-8.0774	-7.1492	-8.9643	-12.588	-7.9347	-9.7072	-9.0562	-10.949	-11.262	-10.389	-8.0409	-4.2081	-11.039	-6.9772	-6.2577	-11.087	-7.3168	-10.799	-11.777	-10.344	-11.246	-9.6686	-14.768	-10.217	-11.623	-10.929	-13.406	-12.071	-13.47	-8.91	-5.1696	-5.1982
-14.248	-10.674	-5.7205	-13.41	-15.929	-13.887	-13.848	-8.9459	-17.985	-13.435	-13.872	-14.939	-12.182	-13.688	-13.792	-12.573	-13.615	-14.385	-9.6887	-10.441	-12.468	-15.205	-16.191	-15.073	-11.218	-14.949	-15.635	-15.814	-12.938	-14.791	-13.323	-14.711	-14.317	-17.616	-16.108	-14.863	-13.917	-11.02	-12.688	-10.014	-15.136	-13.49	-13.712	-19.18	-12.039	-10.149	-14.997	-13.483	-14.394	-17.623
5.3818	3.1847	2.433	10.786	0.07933	5.1037	9.0648	3.2862	2.929	1.4099	3.4438	3.9401	6.333	5.4963	6.9102	5.5931	2.9044	3.7572	3.8197	4.6895	4.4266	6.561	5.829	8.0091	7.4322	4.7586	6.3132	1.7112	1.5338	5.1683	2.8641	4.5293	4.6015	4.6216	3.8411	2.9455	7.432	2.5497	6.6158	2.859	-4.5252	2.2601	7.0849	5.6149	3.8845	4.1932	7.9205	4.9855	8.7815	0.84937
-6.2111	-7.5289	-7.9632	-8.0237	-6.9395	-7.4304	-5.5033	-9.4696	-5.8633	-4.5268	-7.7865	-4.7582	-7.4789	-9.7907	-7.8092	-4.0413	-5.0917	-6.2542	-4.6991	-4.7339	-9.4758	-7.5027	-6.4868	-5.7365	-4.362	-3.4019	-4.4088	-5.0554	-7.1415	0.25418	-11.245	-5.5124	-4.1233	-4.2315	-6.345	-4.1647	-3.3228	-6.5015	-3.5197	-11.218	-9.683	-9.5909	-5.825	-3.5035	-6.0205	-2.8586	-5.8905	-7.6392	-6.5658	-6.8809
5.1604	1.8515	2.7184	6.519	1.5232	6.4095	3.8023	-1.5355	3.2502	1.2192	2.7245	1.0518	-2.1764	2.0958	4.7628	4.4944	8.3951	0.63718	2.9335	5.0766	0.79475	2.5168	1.4332	5.2662	2.2123	-0.17659	2.5665	4.2286	3.0499	3.7836	2.065	4.6928	0.37986	7.2243	-1.0823	7.3711	6.4485	1.9309	1.4846	-0.13068	0.56531	4.4615	2.5731	4.9629	1.6033	-2.7657	5.4138	2.1489	3.4124	3.9291
-4.8464	-6.2263	-2.649	-1.287	-4.5859	-5.8738	-6.2634	-4.4729	-4.1705	-5.6437	-2.969	-3.0335	-3.4176	-3.4393	-5.5641	-6.4288	-5.346	-4.8892	-0.98112	-6.8902	-6.581	-4.2511	-3.9447	-5.7629	-5.5158	0.080905	-3.6511	-3.81	-5.2857	-3.6117	-1.8454	-4.8332	-5.7737	-1.7552	-7.224	-4.6846	-4.7371	-2.8376	-6.5061	-5.4897	-5.0254	-3.0544	0.83251	0.014515	-6.278	-5.611	-3.5576	-1.4137	-5.3463	-1.644
-13.121	-16.904	-12.337	-14.927	-13.483	-21.534	-11.698	-13.705	-11.997	-15.864	-9.0773	-12.507	-16.46	-16.005	-13.151	-14.022	-14.818	-18.257	-12.992	-14.525	-12.146	-9.374	-16.218	-17.166	-17.588	-17.63	-11.54	-16.872	-13.662	-11.687	-11.674	-15.094	-9.5579	-11.356	-13.127	-13.023	-12.06	-10.618	-11.781	-9.0864	-15.151	-16.876	-12.075	-11.523	-11.322	-13.713	-13.302	-16.773	-15.914	-10.492
-13.323	-10.658	-10.351	-13.144	-10.94	-12.477	-13.546	-14.424	-12.474	-13.778	-12.795	-8.6848	-8.19	-13.262	-12.474	-10.924	-12.611	-13.647	-8.8976	-13.853	-10.834	-11.871	-11.672	-6.7501	-16.669	-7.0877	-7.5082	-15.589	-9.4312	-10.615	-9.3009	-12.379	-5.3507	-11.316	-12.764	-8.1174	-8.1873	-11.207	-6.3379	-11.675	-11.272	-12.665	-12.402	-8.4421	-9.9354	-11.608	-10.212	-12.553	-15.237	-8.0358
-4.3496	-7.8693	-2.5994	-6.9027	-2.4876	-5.4387	-5.6115	-2.3362	-5.8167	-1.5993	-2.044	-1.3652	-3.5737	-5.2922	-6.9114	-4.6962	-7.4712	-4.4245	-5.813	-9.0281	-7.8723	-8.2699	-3.3034	-2.0134	-5.9614	-1.3873	-5.71	-4.3317	-2.9885	-6.717	-8.1522	0.89396	-6.6774	-5.9268	-0.25009	-4.0555	-8.3966	-6.0435	-3.2856	-0.45954	-5.6405	-4.9033	-3.9001	-3.4589	-1.556	-5.9972	-4.9534	-6.1698	-7.241	-5.7669
-10.126	-11.148	-10.653	-10.26	-9.8158	-10.688	-14.134	-7.1218	-10.603	-8.0003	-13.333	-9.9761	-12.258	-7.4449	-5.1615	-11.785	-6.8955	-9.1261	-10.501	-6.9636	-9.8936	-10.71	-5.8494	-10.748	-10.243	-12.894	-9.5686	-9.4837	-7.2013	-12.027	-7.4597	-8.5046	-7.5018	-12.426	-8.5778	-7.6205	-13.031	-5.2893	-11.694	-10.378	-7.5797	-4.9108	-6.0145	-13.261	-3.7293	-11.374	-5.2387	-9.3294	-11.983	-10.755
-0.091984	0.55778	-1.0621	-3.5093	-5.2134	-2.9081	-4.4883	-1.399	-2.2812	-0.18321	-2.0873	-2.4558	-0.14835	2.1449	0.6775	-1.1678	4.3372	-3.1744	-3.9632	1.6383	-2.0949	-6.9292	3.4764	-3.2437	0.4844	-2.0454	-0.59301	1.6479	-2.5893	0.23408	-0.95423	-3.5532	-2.4374	-0.30608	-3.3781	-1.1613	-2.9304	-6.5651	-0.81563	-1.292	-2.7426	-1.3294	-3.5327	0.26259	-4.0502	-2.5125	-4.6007	-2.9627	-0.31412	-2.1881
-3.955	0.86914	-0.62035	-1.8175	-0.47015	-4.3087	-3.7473	-1.2832	-4.9623	-4.0669	1.0374	-9.1266	-0.014032	-0.53929	-1.4559	-1.7491	0.68115	-1.9964	-4.2168	0.42102	-3.4358	1.8324	-3.5995	-5.2864	0.80208	-1.5085	0.22716	-0.59047	-2.1768	1.4283	-1.2675	0.030222	-3.3385	0.045663	2.7553	-7.1978	-2.9609	-1.8267	-2.4898	0.45606	-2.7899	-5.359	-2.1812	-2.8115	-4.031	-2.564	2.9572	-4.613	0.40891	-0.44402
-14.894	-13.341	-11.027	-13.506	-17.289	-16.408	-13.88	-13.021	-10.703	-10.707	-10.855	-13.216	-15.071	-14.653	-14.889	-15.255	-14.45	-14.648	-8.4696	-13.858	-16.437	-12.902	-13.891	-11.946	-13.632	-18.302	-14.044	-15.567	-15.584	-14.434	-16.185	-13.394	-10.21	-14.67	-9.39	-9.3201	-12.489	-15.653	-11.573	-9.9052	-16.412	-15.532	-12.835	-11.887	-12.801	-15.726	-14.784	-12.762	-12.98	-12.103
-10.136	-13.847	-13.629	-12.672	-17.62	-14.891	-8.255	-14.097	-16.13	-11.332	-15.018	-13.927	-15.317	-15.047	-9.7539	-14.372	-16.152	-12.729	-12.782	-18.014	-16.447	-13.868	-11.447	-13.895	-14.128	-12.449	-12.112	-4.279	-10.837	-14.396	-15.695	-14.803	-15.522	-11.812	-12.729	-10.219	-12.788	-15.364	-14.004	-10.884	-13.324	-16.272	-11.437	-15.796	-14.548	-13.637	-11.081	-11.279	-11.568	-13.046
1.0342	-4.7645	-2.4129	-1.2215	0.0018001	2.871	-3.3375	0.35071	2.4427	0.19638	-2.0087	1.3733	0.74419	-0.90592	0.54376	-0.45198	6.107	-0.43022	2.1612	2.2105	0.71404	-3.1039	-1.1123	-2.6508	1.7674	2.0242	-0.23741	2.7915	1.8016	-1.2181	1.5331	-1.0577	5.1809	-0.49681	0.16365	1.9478	1.1705	0.47599	-1.9497	-1.0014	4.6695	0.67381	4.3104	-2.9697	1.6938	1.6811	-0.25378	2.2292	-3.8583	-1.9342
3.3167	-1.3068	0.108	6.6607	6.0662	4.5828	6.7125	5.9152	3.1237	7.0957	4.377	4.2834	5.0971	5.7274	2.8579	0.98542	7.1663	3.79	6.4349	3.2937	11.038	4.9023	4.3809	4.2867	3.5883	2.5931	5.8319	4.7698	2.3836	2.9289	6.6429	-0.7497	5.55	2.1301	6.0288	1.9134	4.2188	2.9655	7.1099	6.9031	7.8267	-2.297	6.686	7.9011	2.3899	-1.9233	5.3663	5.3245	7.1011	4.6996
4.9656	4.9764	2.7509	5.1057	1.8438	2.6774	2.7979	6.8558	2.3501	6.5276	1.6211	6.186	5.4411	-2.2944	7.3128	4.6463	6.6744	5.5587	5.9831	5.5569	3.5176	2.7883	3.3592	6.1221	6.3906	5.6689	0.59774	1.9451	2.127	1.6106	6.3635	6.1157	4.7039	3.8034	4.4493	6.3432	1.564	1.8637	3.857	4.0265	7.3912	6.06	3.9306	3.1645	3.213	0.36953	7.6526	8.3555	1.1489	5.188
-2.7643	-0.84791	-0.17828	0.11762	-1.7665	-3.2084	5.1338	-3.9174	-2.2364	-2.6849	-4.0949	-0.31718	-4.1961	-0.45906	-3.1995	0.14802	-0.45799	-4.5306	-2.6264	1.0752	0.0037689	-0.88277	-2.3775	0.048148	-0.91096	-2.7045	-2.7182	-1.8424	3.1715	-2.5856	-2.1383	-4.6882	-2.2942	0.12418	0.38076	0.20059	0.055813	3.834	0.31805	-1.761	-3.0151	-1.2607	-8.7946	-0.26354	-1.8026	-0.94366	3.3027	1.1839	1.9802	-1.8279
0.91108	5.8458	1.6264	0.0024095	3.7087	0.07565	5.2685	4.4215	-0.51985	1.6519	2.3102	4.7385	3.2637	2.024	-0.66643	3.0997	1.5287	0.28224	4.3544	-1.7227	4.706	0.85836	2.4035	3.1863	5.535	-1.25	2.8904	-1.0794	-0.83205	2.7857	5.2356	4.9571	4.3356	0.35507	5.1285	-2.9674	6.6158	0.88587	3.5168	-1.02	2.6953	1.4063	4.4711	0.39882	-0.49632	-3.8063	-0.66318	2.5408	-1.084	0.63275
-9.2527	-4.4934	-5.5645	-13.373	-5.3644	-7.182	-11.438	-10.044	-9.0991	-10.033	-11.555	-5.9147	-10.195	-8.8666	-12.726	-5.8713	-11.643	-9.203	-7.9294	-11.819	-9.4552	-12.719	-9.2601	-5.5721	-8.7813	-12.741	-7.2492	-3.9086	-4.4388	-11.279	-7.3802	-4.4356	-11.141	-6.6262	-8.1338	-6.4851	-3.7896	-10.066	-7.3751	-9.0192	-9.5925	-6.9384	-10.727	-7.4298	-6.9225	-10.572	-13.435	-4.2893	-11.799	-5.3804
1.0927	4.5434	4.7802	5.0395	4.2561	-0.58485	2.8659	2.4373	1.9572	0.0062262	3.772	5.5878	4.2479	1.3251	-0.21416	0.48522	-0.27149	7.3631	6.475	2.493	3.1546	1.6133	1.5614	5.0347	2.6744	3.3228	2.8264	2.6792	2.2196	2.8928	0.4151	3.3427	4.7475	7.6354	2.8855	4.3653	2.4896	-0.51335	1.7655	1.2658	1.5468	7.3685	-0.2708	0.39984	2.3659	1.9961	0.05036	5.2548	0.57009	4.5554
-1.2463	-7.7716	-6.9662	-9.459	-3.4985	-8.1616	-6.0931	-5.7301	-5.0622	-3.6932	-0.94368	-1.0469	-7.3011	-3.1116	-4.2738	-5.5522	-4.597	-4.1523	-5.309	-3.385	-6.465	-5.9745	-2.9597	-4.8166	-5.4054	-6.2718	-6.7756	-9.7205	-2.4987	-7.6624	-2.5909	-6.2156	-6.0654	-3.7352	-6.4412	-7.7659	-1.9946	-3.3871	-6.1466	-7.8455	-6.8126	-4.0061	-5.6865	-7.1948	-2.6239	-5.1927	-1.5798	-2.7398	-6.4506	-4.0864
-3.448	0.24913	-5.7772	1.4201	-3.4152	-2.0557	-2.0066	-3.1389	-2.3338	-0.69752	-4.3653	0.012678	-2.4561	-4.8496	-4.2402	-5.0624	-4.1298	-0.35445	-7.3143	-0.83179	-1.8978	-1.3297	-2.5841	-4.4759	-4.9598	-1.528	-7.3426	-7.308	-2.4836	-2.5597	-3.7852	-2.1625	-3.2786	-2.6753	-5.7111	-1.4168	-3.7567	-4.8825	-3.318	-1.4252	-1.3915	-3.0195	-4.2582	-5.7436	-3.6811	-3.4279	-5.3257	-1.8845	-6.8548	-3.4322
5.9488	5.7826	0.72907	5.665	8.648	6.6145	10.737	3.8293	8.9123	-1.4323	4.4209	7.4277	2.0069	0.048785	7.1309	3.3272	6.1918	4.301	0.80397	13.068	5.342	11.2	4.999	1.1806	4.5698	4.5793	5.3898	4.4051	4.6877	7.0427	8.8248	7.343	2.824	8.3317	4.2506	3.8965	7.2256	5.5424	3.6553	5.8223	8.3923	7.3484	9.7064	5.4604	7.9531	3.8983	7.351	0.71872	7.8288	0.26656
-3.0158	1.3796	-1.3241	-3.4074	-0.95743	-0.57285	-0.77101	-3.2792	-3.5179	0.093006	2.9468	-0.80211	-0.19754	4.2424	-0.24877	-1.5661	3.4714	-2.3437	-0.83786	0.64286	-6.5933	-3.001	-3.3833	-1.9042	-1.7935	-2.008	-0.94962	-2.8893	0.163	2.6702	0.43794	-3.4626	-3.4623	-6.5887	-2.3867	-5.6985	0.054713	0.55791	-3.6812	-3.5564	2.1866	2.7113	1.6351	-5.5357	0.6884	-0.3044	0.76716	-3.6568	-4.5137	-3.1106
3.0728	2.5156	-0.29848	3.0794	5.6929	1.1249	-1.634	1.5369	3.8685	1.922	0.41726	-1.6974	-2.8359	-0.97568	2.6234	-3.2088	1.7798	2.3023	5.8494	0.016561	1.3204	2.8291	6.8181	2.1	4.0976	1.3357	0.0083392	3.3981	5.4529	2.783	1.4303	-2.656	3.2251	0.77264	-0.27071	0.41756	-0.056991	4.8535	1.8773	0.13721	1.1227	4.0469	3.9935	-2.5692	1.661	2.7444	3.329	0.22377	-0.6931	1.4666
2.448	0.79393	1.5024	3.0765	5.884	7.3462	1.6489	-5.9864	1.4378	4.1024	1.2082	0.64951	4.9228	4.6034	0.45187	0.1755	4.6522	2.1257	4.3082	2.5591	3.701	3.1393	0.52009	1.8129	4.4791	0.37928	1.2487	-1.3022	0.13106	6.7658	0.47371	4.0349	1.4266	3.7479	3.098	3.9406	2.1785	2.935	2.7231	3.8955	2.5417	5.1655	3.3047	5.5036	-0.67043	2.162	1.7364	3.6729	4.3407	2.0994
-5.4046	-7.9303	-10.599	-7.877	-8.3577	-7.9763	-7.5526	-7.4144	-10.581	-9.6962	-4.1331	-9.0485	-10.843	-9.4808	-10.47	-9.2994	-9.4611	-7.1877	-13.599	-7.909	-8.6145	-8.3897	-6.9154	-6.8918	-6.2398	-12.097	-9.5005	-8.3002	-9.6677	-11.93	-10.715	-3.9984	-7.6729	-13.097	-12.479	-14.738	-10.948	-6.7371	-9.0484	-9.5385	-4.4781	-6.8619	-10.542	-11.368	-8.9952	-8.4462	-9.2779	-7.8983	-7.3931	-10.009
-15.099	-13.847	-11.035	-6.4105	-13.481	-10.081	-10.58	-14.445	-10.089	-12.161	-11.791	-11.946	-10.341	-13.526	-10.854	-13.781	-13.144	-10.681	-16.834	-19.58	-16.249	-13.556	-11.389	-13.857	-10.687	-9.8866	-16.445	-11.092	-16.033	-12.998	-21.045	-12.294	-12.065	-13.162	-7.9501	-13.738	-16.811	-11.149	-13.171	-11.383	-16.228	-10.19	-12.854	-10.444	-13.268	-10.047	-10.97	-11.419	-9.8927	-14.398
1.842	5.9614	2.2645	0.89152	5.0112	3.0538	4.6346	8.8782	2.5667	2.0997	4.5227	5.5625	5.849	5.0408	3.9138	2.9638	6.9999	3.8507	-1.1625	6.7991	7.8371	0.055817	7.6499	4.3642	3.6134	4.6332	9.1875	2.3774	0.72296	6.1897	4.0534	-1.1775	5.0063	4.1294	0.92414	5.9346	-1.2632	4.3625	3.0015	6.1251	8.0769	0.59974	2.6767	5.9201	11.356	2.4689	1.5413	8.7737	-0.67169	4.1203
-6.43	-0.34757	-4.9693	-5.7701	-4.206	-6.2027	-4.8026	0.6573	-6.724	-3.7961	-5.8298	-4.8446	-5.1887	-3.4504	-3.531	0.83478	-9.4795	-4.9388	-9.5788	-7.2139	-1.0749	-4.2324	1.2494	-2.8913	-1.9554	-9.5342	-3.8359	-6.2749	-4.7088	-3.1871	-4.021	-5.8193	-4.5922	-3.6153	-5.1599	-2.204	-8.8585	-5.5972	-3.7113	-7.2909	-2.0366	-1.5977	-6.4741	-6.6522	-4.0294	-2.2043	-5.9954	-1.3555	-7.5354	-8.3956
9.4537	11.181	5.0533	6.094	9.357	7.0946	7.2949	7.0449	8.7822	6.6319	7.2316	10.686	6.0183	9.4838	14.264	3.5851	2.2795	7.5071	13.457	4.9711	9.1423	5.5199	8.6361	6.1101	8.4647	5.3906	6.9309	6.558	7.2194	10.789	5.5494	4.8011	5.6894	5.8602	7.1694	6.5114	5.5059	8.3024	5.1473	7.18	9.8391	8.4794	10.491	6.0692	5.925	9.2367	7.2944	5.7602	4.2211	10.874
-17.576	-12.401	-14.418	-14.647	-15.749	-17.798	-17.044	-16.313	-13.664	-12.519	-18.548	-15.554	-12.566	-16.041	-15.646	-14.562	-10.963	-14.166	-13.445	-14.886	-16.739	-14.236	-16.173	-12.136	-15.225	-12.414	-13.66	-11.243	-13.311	-9.1129	-17.893	-11.345	-15.336	-17.683	-13.346	-12.688	-11.237	-16.779	-13.879	-14.803	-14.654	-11.555	-13.139	-15.398	-11.944	-15.427	-12.994	-15.651	-10.336	-15.572
-4.2642	0.79411	1.7906	-5.8909	-3.3716	-5.19	-5.7042	-5.8185	-5.827	-2.0059	-3.7023	-1.7785	-4.2144	-6.5641	-6.3108	-5.8486	-3.4629	-2.8268	-5.3096	-5.1449	-4.2366	-2.8697	-1.0085	-0.86123	-4.7782	-4.8852	-4.694	-5.598	1.8216	-1.889	-4.7068	-1.8738	-3.3645	-5.1993	-6.178	-3.2549	-1.9333	-10.156	-7.7636	-3.2209	-4.7898	-7.66	-4.1556	-4.3206	-1.2703	-8.3728	-2.7589	-2.5401	-6.4036	-1.438
-7.4506	-4.6159	-6.8814	0.50344	-4.3992	-1.807	-4.2423	-0.43758	-3.3017	-5.7488	-1.4343	-0.18678	-1.2427	-3.3605	-0.53672	-2.9005	-7.6719	-0.55782	-4.0906	-1.5976	-1.8019	-2.4642	-3.4363	-4.2112	-2.437	-2.3381	-7.0826	-1.0804	-3.2643	2.6306	0.91974	1.0892	-5.2114	-4.0889	-4.9496	-5.7669	-6.8903	-6.5644	-3.6662	-2.0942	-1.8432	-3.2637	-4.7635	-3.1473	-2.7738	-3.9838	-4.9229	-4.1152	-3.3316	-0.72857
2.2559	1.1096	3.3603	-1.388	2.0873	-4.1151	-0.37478	1.1992	-3.1682	-5.4103	-3.4003	-1.3061	-1.216	-1.9693	-2.5353	-4.769	3.0259	-2.1741	-3.9253	-1.441	2.5865	-1.2497	-5.2705	-1.0618	2.4228	-0.58963	-3.7629	-3.7765	-5.5225	-0.50946	0.40396	0.84159	1.7236	-1.7314	-1.6056	-2.4441	-1.8555	0.44715	-2.7253	1.3829	1.4873	-0.30588	2.6567	-1.334	-3.1699	1.6038	-6.2895	0.79943	-0.3716	3.6945
1.9921	3.4485	-2.04	-0.28384	-3.6597	-5.0993	-2.956	-3.7242	2.2927	-4.0066	1.8645	0.3661	2.1921	2.7439	2.9617	-1.0195	2.9867	-2.2794	-1.2862	-2.5423	-0.23698	-3.1184	-0.89163	-2.3903	-2.5019	-1.6941	-3.374	-3.9127	1.2331	-0.90044	-0.40392	-2.7941	1.9917	1.3317	-2.8495	-3.9602	-6.3062	0.13986	-2.9183	-3.7844	-0.29969	3.3176	-0.84339	-5.3142	-3.7797	3.5428	2.8055	1.9939	1.032	2.5384
-6.471	-6.4422	-1.4354	-7.5345	-5.714	-2.8731	-1.3622	-4.8637	-3.8788	-3.6882	-7.5813	-1.5974	-3.1829	-2.1879	-5.2137	-0.33767	-0.089103	2.5176	-1.4802	-4.2351	-5.94	-3.9121	-4.0365	-5.5448	-4.3738	-3.4725	-4.1962	-5.476	-2.7039	-2.3372	-2.7677	-3.7857	-4.9744	-6.5472	-9.673	-2.5685	-6.5008	-3.896	-0.53272	-4.5373	-6.1447	-5.4064	-8.0923	-2.5252	-6.692	-5.5506	-7.5668	-7.4437	-2.9537	-7.4616
-25.002	-21.265	-24.804	-20.289	-21.362	-24.839	-23.767	-24.259	-21.077	-25.287	-20.568	-25.387	-22.49	-20.56	-26.155	-29.991	-18.562	-24.745	-18.704	-20.837	-17.187	-18.801	-19.372	-23.169	-20.736	-21.665	-20.266	-25.383	-25.292	-24.977	-23.131	-25.389	-24.033	-23.727	-23.927	-23.264	-25.309	-28.019	-26.043	-22.576	-18.214	-25.493	-20.23	-20.672	-22.62	-25.744	-25.264	-19.689	-18.785	-21.329
3.6162	8.6491	8.5916	3.2202	4.5648	4.7932	9.8819	2.7547	4.2701	4.5309	7.0038	5.2967	5.8454	5.4949	3.576	6.7633	9.4773	8.3329	6.5085	11.641	8.041	7.0084	7.097	7.8218	4.7877	8.1389	9.0191	6.091	5.3474	7.0336	3.02	2.2584	6.8454	7.3181	1.8692	8.5186	10.525	6.4358	9.247	5.0202	5.1829	7.4425	4.4998	8.473	2.9566	7.2723	6.7832	7.7979	4.3019	13.613
10.167	3.5237	5.3744	7.6419	6.5735	7.5853	8.6683	-0.79815	5.8317	2.7946	3.5809	4.8192	2.1433	1.2248	6.2741	2.6393	4.4342	3.8832	7.9755	8.4193	4.2837	4.1806	5.8454	7.6002	2.2042	8.4586	2.0602	3.4543	0.79078	3.4151	6.5058	6.6328	6.7731	4.429	0.94605	6.5314	4.9043	7.9444	5.97	10.765	7.9723	4.7251	5.0228	5.8262	7.5013	8.0413	2.8257	4.4813	4.1552	8.8603
-8.7285	-11.053	-8.1113	-10.3	-12.107	-9.9682	-12.378	-8.5518	-10.991	-12.065	-6.3632	-6.7904	-12.421	-8.1606	-11.602	-12.368	-7.927	-8.4044	-10.167	-7.5031	-9.6689	-9.0084	-9.0901	-9.4087	-7.9944	-16.442	-9.4243	-11.811	-8.1408	-8.674	-6.6846	-7.4188	-8.7355	-11.559	-13.893	-12.86	-12.679	-13.153	-9.0176	-9.4616	-13.366	-8.5502	-4.4063	-13.57	-14.949	-8.4274	-11.257	-8.9494	-11.964	-6.6869
-12.656	-6.9016	-6.6942	-10.654	-10.86	-9.7372	-9.2943	-8.8441	-10.434	-13.197	-7.0935	-6.3635	-7.7194	-16.402	-11.113	-10.706	-14.825	-12.764	-11.729	-13.626	-9.3683	-8.3919	-12.773	-6.8657	-15.603	-14.592	-7.6217	-12.147	-8.5042	-8.5086	-7.7201	-11.365	-9.033	-12.273	-9.3012	-8.2226	-7.9211	-8.6273	-9.545	-10.686	-6.906	-10.397	-4.331	-6.2359	-11.618	-12.103	-8.7722	-3.5374	-13.827	-11.157
5.5826	-0.5422	2.9169	-0.53195	1.5824	1.6257	-2.8007	1.5246	1.0919	-0.31471	1.5196	1.5124	3.4754	0.57696	3.9536	1.5814	-2.7598	1.3765	-3.1878	-3.2086	0.050777	-0.90794	3.0207	2.6504	1.1488	3.8387	2.0762	-3.8702	6.3601	0.53753	4.1244	-2.2159	6.0489	1.7397	1.6999	-2.2824	2.3748	-3.8791	4.1807	-0.076782	-2.6951	3.7303	1.6845	-0.67652	-2.9495	3.1716	3.2939	-1.5318	-0.63336	1.8355
-4.5967	0.13557	-8.485	-4.4089	-3.4612	-2.404	-1.7779	-6.5568	-1.2203	-1.678	-0.031887	-2.625	-6.0426	0.57348	-4.0211	1.0519	-7.9201	4.9854	-2.3768	-3.5135	-0.56975	-1.9644	-1.6703	-2.0229	-6.0884	-5.4134	-2.3968	-0.56906	-2.689	-5.1239	-3.4857	-4.5316	-3.9917	-4.5296	-0.23722	-2.5326	-5.499	-4.4913	-3.4772	-3.0451	1.2655	-1.6845	-3.2477	1.3307	-4.8075	-5.6512	-0.30079	-6.0542	-6.2895	0.74721
-4.2452	-1.1045	-10.75	-3.2075	-1.0194	-5.6881	-2.132	-0.76761	-4.0595	-4.3111	-9.3815	-3.3976	-3.2555	-3.788	-8.3796	-1.6396	-0.34981	-1.6539	-5.0418	-3.2701	-6.2543	-7.264	-4.9593	-0.84086	-0.0086645	-4.7794	-3.0235	-4.4875	-2.8781	-1.6372	-7.0009	-4.5249	2.4398	2.2024	-8.1745	-3.769	-3.5785	2.4535	-3.3503	-6.006	1.04	0.36276	-2.1143	-1.611	1.4186	-6.4784	-0.7599	-0.59016	-4.4455	-3.0475
11.893	9.6979	12.451	8.8308	9.5368	9.8744	8.7614	8.7437	7.4069	12.921	7.6579	10.417	13.461	11.988	10.136	7.5732	6.4685	13.282	6.6858	10.068	12.091	6.3474	8.7827	8.5557	7.8593	5.7895	7.3337	6.8396	10.629	8.6255	8.6969	16.747	11.537	9.2835	12.912	7.6749	8.7331	10.572	8.1356	9.2709	13.447	8.4758	14.126	4.1539	9.2043	6.7889	11.942	8.9996	11.084	9.4154
2.9463	-2.7477	0.76528	-2.2717	-0.20687	0.20792	-1.8653	-1.7547	2.8497	1.0082	3.1923	-0.44581	-1.9459	-5.2945	3.7934	-1.1543	-5.2167	3.0123	-1.7614	-4.2684	-0.17317	0.89594	-1.1669	2.8151	1.3301	-3.7399	-4.9917	-1.0968	-7.3568	-1.3922	-2.2436	-0.12791	-2.2914	-0.40502	-3.9083	-2.8639	2.5165	0.23631	0.13166	-0.95434	-0.27084	-4.6234	0.52454	-1.6616	-2.3589	0.59939	-0.033676	0.91133	-0.38206	1.2261
2.41	0.49041	4.9557	3.7301	-2.3491	-1.0355	0.35456	-0.351	-1.7327	1.0022	3.2783	2.0731	5.8402	-2.8174	2.8564	-4.4038	1.1253	0.51577	0.92473	2.615	1.3948	-0.15867	3.1461	0.5727	4.8461	-3.3986	-1.684	-0.32281	4.2151	-7.0221	-0.46136	7.0936	1.3206	4.5972	1.8978	1.7841	-5.0724	-0.64131	6.2551	-0.084094	3.6305	-1.4385	5.7531	3.4587	0.22418	2.956	1.6073e-05	1.1224	0.61036	-0.72685
-10.454	-17.775	-12.832	-14.512	-13.755	-12.351	-12.179	-15.84	-15.076	-11.598	-11.241	-12.703	-16.563	-10.306	-15.22	-14.134	-13.041	-19.064	-14.162	-15.967	-12.316	-6.1355	-14.636	-16.939	-15.317	-16.295	-13.65	-10.484	-14.902	-14.284	-10.205	-15.254	-12.42	-14.146	-14.471	-9.2233	-17.423	-15.754	-13.598	-10.571	-11.821	-15.567	-8.9558	-12.591	-10.079	-14.791	-12.894	-12.933	-14.982	-17.128
-2.3335	0.4478	-5.9823	0.49471	-1.3065	-5.2472	0.072364	-0.37038	-0.50228	-3.0492	-2.1704	-1.315	1.1932	-1.7013	-0.88472	2.7284	-1.1598	-0.32651	-2.4162	1.4339	2.4102	-2.225	-1.7748	-0.038672	1.4365	-1.5307	1.0003	6.0989	-0.86662	1.924	3.6509	1.1106	0.25146	-0.4224	1.8738	-2.8528	-0.47556	2.0183	1.8057	-1.9837	-0.32169	1.1679	-0.14988	1.955	0.23496	-1.2561	-1.5528	1.5113	2.1569	-1.1707
-10.826	-11.77	-4.056	-13.345	-7.566	-7.5299	-6.1417	-9.1458	-6.9689	-7.1283	-4.0986	-5.8085	-9.0177	-3.5034	-7.9127	-5.5641	-4.4409	-8.8495	-9.038	-7.1441	-6.8954	-11.955	-9.7559	-13.409	-8.4143	-7.9282	-9.7954	-4.8407	-6.8145	-4.5615	-7.35	-4.3713	-7.3336	-10.312	-10.071	-6.9947	-6.5046	-10.915	-12.336	-9.123	-9.5171	-8.0567	-8.5255	-7.7956	-6.4757	-6.8024	-6.1572	-5.997	-12.517	-9.7517
-3.4335	0.1092	-3.6018	-1.2567	-3.3547	2.6277	-3.6457	3.1159	3.9071	-0.14912	-2.2617	2.1364	-0.077725	1.399	-0.36465	-2.6973	1.4313	2.3168	1.9206	0.84033	1.5296	-0.64563	0.025326	-1.2722	-0.0070501	0.0099788	-2.2636	-0.43068	-0.22498	-3.9521	-1.2692	3.685	3.5405	-3.1684	-2.6366	-3.3067	-5.2486	0.5836	1.7027	2.2923	5.0404	-3.208	-1.5333	0.40472	3.8023	1.3165	-2.6476	2.4115	0.79479	1.623
-9.6517	-3.3408	-11.685	-13.353	-9.8223	-8.7138	-9.7222	-9.0632	-9.6776	-10.581	-8.9488	-8.04	-9.4324	-11.422	-10.34	-6.3398	-6.6831	-8.8724	-10.145	-9.5841	-7.5921	-12.605	-13.767	-8.8554	-7.4868	-11.365	-9.8878	-8.4856	-12.46	-7.9953	-9.363	-9.5766	-2.8491	-13.435	-6.6473	-11.022	-12.264	-11.957	-6.7183	-10.703	-7.8148	-3.1236	-7.8971	-12.811	-12.719	-9.0607	-7.0288	-10.76	-13.648	-9.2288
-0.65696	2.3548	0.90441	3.6863	-0.85425	0.41022	0.054089	2.959	6.2488	0.96388	-1.5914	-1.2765	2.0784	1.4018	-2.3918	1.6191	3.5605	-0.09263	1.1842	-0.23811	-2.0665	0.1179	1.8178	2.3837	-2.446	4.3099	1.5156	3.0642	-1.2496	7.2355	4.8082	3.9764	0.78414	1.5842	5.0622	1.9021	3.2488	-0.76498	0.46322	1.2981	-0.37893	-1.7316	1.6562	3.1424	2.425	1.5946	2.2881	-2.5687	-3.4071	1.1481
-12.459	-13.742	-12.316	-10.027	-10.081	-14.089	-18.87	-13.01	-13.352	-10.928	-11.778	-10.454	-9.7798	-11.59	-12.216	-9.1554	-10.726	-18.076	-14.397	-14.702	-8.548	-10.696	-10.072	-10.254	-14.319	-12.588	-9.2843	-5.0422	-8.1292	-19.264	-11.981	-14.066	-13.842	-12.589	-8.3452	-3.4633	-10.148	-10.88	-13.816	-10.086	-9.3375	-10.089	-15.543	-12.002	-5.5985	-7.2795	-15.747	-6.0932	-13.828	-10.166
-4.0536	-3.0715	-2.9585	-4.1297	0.93407	-3.1783	-2.8041	-6.9866	-6.807	-5.1672	-4.1912	-0.34634	-4.3111	-8.5921	-5.3711	-4.89	-5.4491	0.79609	-5.9642	-6.7572	-4.2309	-6.1995	-3.3095	-4.0723	-2.7288	-2.6723	-1.1055	-4.0483	-7.4709	-5.1587	-3.8023	-5.6739	-3.6277	-0.5763	-3.5749	-9.23	-2.0346	-0.64053	-5.3237	-2.4345	-6.066	-2.4672	-7.428	-7.1329	-6.36	-2.0732	-2.9018	-2.7709	-11.471	-4.0533
9.6607	4.7279	5.6092	4.9083	8.6603	3.1933	4.987	10.94	6.2779	4.4435	0.65979	5.5698	11.641	8.7522	7.1484	6.2325	10.119	4.3494	3.3221	7.4589	0.75594	7.0134	5.1821	8.634	10.492	9.7846	2.3131	7.9766	10.489	10.561	3.045	5.0358	8.5102	3.4476	5.8384	4.4828	9.0004	3.4642	2.4631	8.3319	7.4447	3.7252	1.3984	6.9906	3.863	4.4549	6.6023	6.7425	5.2078	2.965
-1.0941	5.3357	2.0491	5.6547	-1.2647	0.9636	-1.3832	-1.7196	0.288	-2.0463	-5.8921	0.28159	-0.54979	-3.606	-3.9913	-5.1978	0.90685	3.3309	1.0373	0.87487	-0.88213	2.3356	-2.9572	0.016192	2.8414e-05	-1.8938	-0.30195	2.5039	-0.54324	1.3559	-4.1542	6.4621	-0.41106	0.66157	0.22857	-0.52667	-0.92149	-0.9473	-3.4292	0.10144	0.5284	-1.6281	-1.5441	-2.4404	0.5874	-0.060318	-1.1523	0.62554	-1.4981	1.2529
-11.281	-14.288	-12.151	-10.299	-11.748	-18.553	-15.05	-9.5799	-14.325	-9.5298	-13.101	-17.203	-16.039	-16.646	-14.705	-11.393	-13.168	-15.081	-13.538	-16.955	-16.031	-10.398	-16.88	-11.909	-14.289	-15.211	-17.618	-14.498	-15.765	-13.585	-12.308	-13.78	-14.092	-14.333	-11.864	-12.029	-13.778	-18.012	-14.466	-13.253	-16.725	-11.994	-11.873	-12.905	-18.103	-13.76	-15.326	-13.995	-13.225	-16.854
-11.651	-16.525	-14.284	-11.373	-13.457	-9.9172	-10.55	-15.771	-9.414	-13.015	-11.573	-15.443	-15.276	-13.53	-13.353	-16.748	-9.6647	-14.434	-14.779	-10.16	-8.6474	-11.138	-13.137	-14.609	-13.578	-15.151	-12.64	-13.044	-10.59	-10.92	-11.801	-10.298	-11.729	-11.007	-11.471	-12.522	-11.691	-11.755	-11.868	-11.36	-13.739	-8.3479	-8.8401	-10.382	-8.917	-12.737	-14.288	-10.822	-15.863	-11.693
0.98813	-5.1913	-1.0977	2.5066	-2.8518	0.93994	2.5125	0.72716	0.8985	1.6253	0.29074	1.9445	3.6973	-4.7783	-0.6547	1.8979	-3.7736	-0.96905	-6.1698	4.7071	-1.7987	-0.59387	1.4237	-0.33826	-0.1952	0.21308	3.4248	3.1993	-1.7581	-1.139	1.1137	1.2527	-5.0819	-4.6625	1.9013	-5.4628	-5.3482	1.3214	-4.644	-0.14878	-2.0044	0.75857	-1.289	2.2394	-3.3708	-0.19703	-0.75287	-3.167	-2.5985	-0.18207
-1.13	1.7507	-4.3865	-9.7982	-6.2788	-5.6539	-2.5558	-2.4423	-3.2666	-5.9698	-6.6524	-3.9438	-2.0576	-10.229	-4.3673	-1.9002	-4.1999	-7.5979	-3.9359	-4.1475	-3.8632	-4.5751	0.25334	-7.7818	-2.9291	0.15399	-4.6086	-3.5224	-3.9242	-3.5438	-9.1735	-1.6876	-5.4272	-2.458	-0.10931	-9.9385	-4.6928	-4.6482	-3.9335	1.7317	-4.502	-2.4336	-2.2893	-5.6175	-4.5163	-5.6967	-5.8214	-4.0027	-4.5663	-5.2875
-16.899	-18.153	-18.881	-15.136	-7.9847	-12.921	-12.329	-20.473	-11.55	-13.513	-16.274	-16.093	-20.315	-14.228	-13.505	-16.136	-20.596	-14.537	-15.938	-15.829	-15.109	-11.043	-9.7479	-12.283	-17.214	-17.853	-14.213	-18.373	-15.852	-18.622	-15.532	-14.347	-13.3	-15.743	-15.02	-14.338	-16.789	-14.49	-15.469	-16.559	-16.545	-14.135	-12.144	-13.325	-11.826	-12.074	-17.9	-17.922	-15.855	-14.043
-6.0612	-5.2023	-5.1521	-1.1861	-10.625	-1.7765	-9.7571	-2.4834	-4.3123	-6.9136	-6.7114	-4.9027	-6.29	-2.1842	-6.5173	-6.3413	-1.568	-3.8193	-2.7938	-0.41132	-6.2182	-0.81057	-5.0772	-8.6001	-5.1122	-2.0469	-3.967	-5.3378	-3.0459	-0.50606	-2.673	-7.0971	-5.1759	-3.094	-4.577	-6.9931	-6.3959	-6.3692	-9.0376	-2.8209	-6.2517	-0.96879	-6.4063	-6.4672	-8.2143	-5.4642	-3.5384	-3.5533	-5.8099	-0.28879
-3.8075	-1.2364	-3.1279	-7.431	-9.1833	-4.8047	-6.4869	-2.2513	-4.1591	-7.0853	-5.2755	-6.8639	-6.8377	-1.6121	-0.14129	-2.8241	1.1499	-4.8308	-0.79454	-3.0709	-4.4956	-1.0231	-3.0991	-4.9618	1.0912	-3.6745	-0.5143	-2.1133	-1.2062	-4.0758	-2.8312	-0.55344	-3.6562	0.52483	-2.6839	-3.2467	-5.1518	-3.643	-6.0856	-0.55556	1.2156	-1.015	-1.4916	1.0162	-2.2349	-0.7617	-6.9107	-1.2654	-0.32665	0.18199
-9.0138	-4.3071	-6.6846	-8.1807	-14.629	-11.178	-8.6273	-10.123	-8.266	-12.426	-5.9773	-9.5223	-9.1964	-9.787	-7.0021	-13.947	-9.9574	-9.748	-5.4733	-6.5754	-5.6031	-8.0714	-9.8897	-11.271	-10.165	-9.6984	-7.0684	-15.021	-7.0968	-7.4048	-10.736	-5.7724	-6.6757	-9.7101	-6.8424	-6.3382	-15.172	-8.136	-6.3771	-9.4681	-8.085	-12.227	-10.415	-1.5683	-9.3682	-6.0419	-9.1461	-6.9643	-8.025	-10.995
-13.133	-18.023	-14.025	-12.514	-13.749	-12.165	-12.386	-9.524	-16.971	-14.524	-11.654	-13.117	-15.23	-12.356	-16.915	-12.527	-15.885	-15.201	-10.412	-11.99	-12.572	-8.1023	-11.703	-17.541	-12.886	-11.986	-13.016	-11.559	-9.4694	-12.515	-10.582	-13.791	-9.9787	-11.283	-12.848	-14.215	-11.95	-16.836	-15.032	-13.593	-17.366	-12.855	-13.762	-13.981	-15.868	-14.474	-12.78	-11.937	-8.731	-17.022
-0.75604	-1.1249	2.7899	2.6344	3.1383	0.79205	-1.9172	5.0777	-1.5639	-1.8184	1.1603	-1.2408	-4.3855	2.2162	0.97262	0.55473	-1.6444	-0.23945	-3.6711	0.9616	-0.0047228	2.6988	-1.4389	0.64802	-3.7772	-2.5441	0.85134	1.6313	-0.63151	2.0619	-2.0897	1.3692	-2.4721	-2.1082	-1.9481	2.459	-1.8342	-0.52388	-1.506	-1.1503	-0.93031	-3.327	1.196	-0.40503	1.6122	-0.19522	1.0461	-3.1853	-2.4827	0.76702
2.9328	10.674	3.264	4.5226	9.1683	5.4894	8.2872	3.3946	6.6088	7.5284	11.205	5.5376	8.5742	12.953	8.5125	4.7972	8.8538	4.5183	5.8985	7.3716	4.362	10.18	8.5531	8.1799	3.0924	6.4273	7.2935	14.801	8.8259	7.1983	3.452	10.661	9.5058	3.0412	7.7592	11.114	7.935	9.5266	8.4583	5.3241	8.7774	5.9723	6.9096	9.0385	7.8912	10.151	10.554	7.6605	11.002	3.3375
0.53251	1.4082	-3.8459	5.1012	0.57176	-2.2228	-1.7974	1.7285	0.40712	-0.13713	0.1094	3.6382	-1.0412	-3.0063	-0.67734	0.33516	-3.1897	-2.8493	-4.0871	-0.26349	-1.7406	-6.2114	-0.51009	2.5551	-2.3446	-1.5216	0.7976	-1.6844	2.9569	1.1755	0.48627	-0.2035	-2.6787	-1.0317	-1.2792	3.9369	-2.7524	-1.8908	-0.27054	-1.3879	-3.1012	3.3309	0.42772	-2.7811	3.619	0.76648	0.88116	-2.0206	0.39194	2.5322
-9.4431	-8.3468	-14.154	-14.361	-13.49	-11.103	-12.412	-11.385	-9.7337	-10.645	-10.557	-6.7609	-14.719	-4.7505	-4.0916	-9.3774	-7.0503	-9.7276	-9.2238	-10.249	-15.416	-9.7868	-8.0655	-5.6607	-11.319	-14.248	-8.0385	-10.854	-15.55	-11.785	-8.0798	-8.9086	-11.545	-8.7923	-11.117	-9.8539	-9.0383	-9.4972	-14.705	-8.0822	-10.691	-7.2492	-10.709	-6.69	-8.3087	-10.651	-14.072	-11.261	-14.279	-8.7214
10.552	7.4226	2.7077	7.5427	11.885	10.453	10.372	8.5581	11.062	9.2324	9.0235	13.502	6.8791	10.711	9.8014	7.1911	8.8317	6.9891	8.9724	11.444	5.8572	9.4811	6.4053	4.6668	6.0449	9.6798	11.744	10.152	11.691	9.6655	8.0932	9.1288	4.5297	8.1025	10.585	12.845	3.2269	6.2348	9.1546	6.2548	11.782	9.6306	10.208	3.3636	6.7254	10.509	11.817	5.7023	10.697	5.0523
-1.8609	0.69136	0.85062	1.7163	-0.89424	-4.0923	-4.7172	-3.7967	-0.68346	-7.5487	-7.196	0.42298	1.3812	-2.7678	-2.2469	-3.2753	-4.9286	-2.2124	-6.3078	-0.092847	-2.7126	-4.9097	0.64225	-7.1301	-3.0737	-1.8752	-3.7383	-4.5284	-1.759	-9.3856	-6.6976	-2.2828	-5.1983	-2.0169	-2.7932	-2.5726	-6.6732	0.91633	-0.84378	-2.5775	0.39367	-4.0644	-8.1677	-5.4811	0.93817	-1.0669	-3.766	-2.3734	-1.0958	-3.265
-17.322	-17.747	-14.431	-11.587	-15.784	-15.42	-15.072	-21.808	-17.286	-11.055	-12.083	-17.189	-16.141	-16.834	-11.818	-14.21	-15.48	-14.627	-17.686	-9.6481	-17.296	-12.685	-10.363	-15.94	-12.007	-14.77	-19.378	-12.729	-12.203	-15.454	-13.921	-17.511	-16.279	-13.795	-15.606	-16.073	-16.43	-19.256	-11.592	-14.185	-15.587	-21.674	-11.252	-16.452	-17.704	-14.547	-16.391	-13.558	-15.223	-15.093
-15.479	-11.175	-15.156	-17.906	-10.048	-11.039	-13.818	-14.951	-10.608	-8.2418	-10.141	-15.768	-10.975	-13.441	-11.794	-17.019	-16.279	-19.575	-14.301	-10.382	-12.313	-11.247	-15.943	-11.987	-13.138	-10.089	-13.482	-11.623	-11.835	-12.785	-16.342	-8.9774	-13.06	-11.135	-11.267	-16.553	-14.69	-16.441	-13.619	-13.461	-9.6662	-14.13	-10.911	-10.389	-8.0745	-15.004	-13.719	-13.276	-18.284	-16.972
-16.713	-14.636	-12.807	-11.982	-14.38	-13.318	-13.694	-15.639	-13.786	-16.036	-14.038	-9.6882	-8.096	-14.268	-8.2131	-18.177	-9.2246	-13.216	-16.893	-7.7591	-15.42	-12.847	-16.242	-13.498	-11.221	-17.332	-15.734	-11.074	-13.382	-9.931	-14.054	-9.7135	-14.05	-13.964	-12.791	-14.813	-13.323	-12.895	-10.857	-13.513	-11.103	-13.236	-19.79	-14.779	-10.601	-16.508	-18.431	-11.727	-12.076	-17.265
-13.32	-14.196	-11.43	-9.5204	-11.475	-10.915	-12.453	-11.533	-8.4888	-13.217	-9.6802	-10.48	-14.571	-14.558	-11.443	-11.374	-9.1494	-10.571	-7.7395	-15.251	-13.33	-12.977	-14.677	-16.189	-11.721	-14.483	-9.8496	-11.941	-11.647	-7.6009	-10.591	-6.5554	-10.976	-8.9195	-12.777	-9.9407	-10.777	-14.943	-12.109	-10.1	-13.346	-14.283	-11.75	-9.6229	-10.146	-10.582	-8.513	-9.9951	-11.707	-15.81
-4.2101	-2.6144	-3.1965	-3.3715	5.1923	2.3556	-2.5601	1.1724	7.5616	5.2899	-0.60717	2.8098	-5.0059	-2.5369	-1.4014	-2.0723	4.113	-4.7492	1.3355	-3.1286	-1.5195	1.4181	3.3132	2.2832	2.1218	-1.4773	-1.4581	-2.0299	-3.9062	4.3854	-4.03	2.1697	0.15864	-6.0603	0.70549	-2.9507	1.1235	1.3992	2.5862	0.75446	2.7778	-2.3211	0.058375	-0.71122	-4.638	4.8178	2.0023	-0.69787	3.0922	0.58603
8.7142	11.046	11.007	10.852	12.9	7.7063	12.17	8.5167	7.6755	8.9152	7.9671	9.3306	9.0596	8.7841	10.226	10.06	6.145	7.8472	9.3649	13.874	10.86	14.373	10.802	6.6455	5.8513	11.372	9.4967	9.8279	12.707	8.9162	11.58	8.8612	10.51	7.6278	5.2176	14.864	11.111	12.146	12.412	7.9461	10.012	5.232	10.327	10.241	12.186	9.272	14.061	9.8694	10.317	9.1561
-3.7728	-3.7004	-3.2002	-4.0189	-4.1955	-4.1481	-3.5697	-1.6667	-1.6523	-3.0114	-4.672	0.041601	-1.3126	-3.3277	-2.6085	-2.5557	-5.027	-5.6627	-6.5689	-4.153	-0.40895	-3.9178	0.53671	-2.3067	1.7842	-5.3876	-0.73338	-3.1919	-5.0126	-3.0698	-3.8063	-9.6912	-4.3053	-1.2697	-1.6218	-4.1063	-0.56368	-4.147	-4.97	-2.7018	-3.5891	-5.3727	-8.2931	-3.8866	-3.0865	-2.3027	-7.9806	3.2166	-7.9697	-5.786
7.4451	11.97	6.8928	17.361	12.16	11.4	10.233	14.739	9.2939	10.742	4.408	7.053	11.482	8.9915	6.6366	10.233	9.1233	10.769	9.0224	11.052	6.351	10.697	3.1914	11.209	15.539	12.089	5.3012	4.6225	7.7152	10.476	10.224	6.3961	6.0791	13.614	9.2658	7.6247	9.1743	3.6591	16.15	7.6262	9.327	7.536	9.2797	7.2329	12.729	10.6	9.4268	6.8961	10.332	8.4544
3.5075	-0.40255	4.3228	5.7049	-1.1729	1.5745	0.19269	2.2379	2.4685	-1.8377	2.1583	3.035	0.40401	-2.241	2.0127	3.5524	1.8857	2.9754	1.7904	3.1895	2.231	1.3748	2.4246	2.2859	-0.49682	-0.51542	1.806	2.0605	-1.1962	-0.64129	1.2062	-3.2289	0.66527	-1.3992	0.391	4.7916	1.8607	3.5405	5.3535	1.6562	2.4121	2.5448	2.0503	-2.1909	-0.85985	1.0373	3.8985	1.0138	3.402	2.5772
-14.69	-11.297	-11.221	-12.563	-14.983	-16.644	-17.59	-14.863	-12.995	-12.191	-10.701	-19.343	-15.334	-9.0333	-19.14	-16.067	-7.6224	-12.684	-10.44	-12.449	-14.23	-12.88	-16.02	-13.467	-16.782	-19.588	-16.077	-13.806	-22.653	-9.9521	-16.703	-18.232	-14.262	-17.475	-13.476	-22.975	-14.464	-13.209	-14.514	-15.727	-18.07	-13.08	-12.709	-12.095	-8.3112	-10.552	-15.392	-14.119	-10.319	-17.575
-4.0443	-6.018	-6.064	0.50078	-7.0744	-1.4962	-1.2237	-3.0174	-0.51605	-2.325	-3.3482	-3.0013	3.9925	-0.7573	2.3963	-1.9155	-5.2065	-4.8723	-3.6167	-5.4908	-6.7064	-4.1099	-4.2757	-4.0212	-4.1017	-3.1412	-6.1738	-3.0729	-4.9465	-2.6779	-6.5595	-4.0408	-3.0881	-0.12927	-2.3278	-5.9074	-1.9867	-2.7893	-7.6491	-6.6033	-5.1712	-4.7311	-2.1735	-5.7735	-1.1549	-6.68	-6.2301	-3.5921	-1.6479	-4.3333
-11.149	-10.057	-13.008	-12.276	-10.864	-13.65	-13.521	-5.3908	-12.228	-19.211	-13.369	-11.911	-10.777	-11.246	-13.322	-15.044	-12.686	-13.682	-7.4398	-14.547	-10.341	-11.428	-11.168	-12.448	-9.5668	-13.79	-13.508	-10.683	-6.5621	-15.059	-12.411	-10.333	-18.763	-12.298	-13.792	-8.8407	-13.099	-9.6149	-12.975	-10.812	-13.464	-9.3593	-11.802	-10.355	-10.265	-10.43	-13.338	-13.596	-14.173	-7.8386
-5.5675	1.0831	-1.3832	-1.4277	-3.3441	1.6703	-2.5856	-3.1061	0.24633	-1.7628	2.0447	-1.8538	-2.2787	-3.104	-5.8932	-6.4901	-1.4842	-0.9041	2.1411	0.94087	-5.3741	1.0063	-2.534	-1.2378	-3.7779	-0.44393	-2.6789	-2.438	2.5619	-2.9352	0.87752	-2.4684	-4.8861	-0.56102	-3.2734	-1.6856	2.6087	-3.3184	-0.51568	-1.6706	-0.68792	0.64268	-6.1473	-0.37934	-0.54699	-1.6364	-3.2559	4.4582	2.6118	-4.5788
5.3627	7.4061	4.915	6.3331	6.9224	9.9626	5.5892	2.5448	9.0494	5.5527	8.6987	5.8792	7.0746	5.439	7.7356	4.3286	4.5534	6.5218	3.4093	7.7366	8.6965	4.8929	10.491	3.587	6.0302	5.2238	6.2484	3.6254	6.6888	7.525	4.0979	6.3867	7.3952	3.6144	5.9337	5.1183	6.2255	5.0585	8.5899	7.3384	9.7561	6.8799	8.8275	3.8018	10.116	4.8666	8.5762	9.0557	8.0901	5.4828
0.54011	5.562	3.4034	0.71307	1.2374	4.5322	-0.89186	2.0792	2.4743	1.1527	4.2688	-0.59164	-0.45143	2.1433	0.94314	1.8597	4.0917	-1.8378	5.7754	2.0823	3.868	0.079344	1.3161	2.024	4.7008	3.9267	-2.3609	3.811	0.81144	7.0694	-0.25059	-0.75279	2.3908	-0.12275	1.7461	-0.49286	0.93486	0.3856	0.72054	0.40248	2.8475	-1.6793	0.99469	2.2958	-0.33678	3.7585	2.3649	3.3087	0.63706	4.8247
-1.5648	2.1856	2.7667	-2.3256	5.7927	-1.1735	0.86183	4.2732	1.0055	4.2802	4.3792	-1.2405	3.7308	0.78639	4.7791	0.93841	0.9321	7.3163	4.1412	2.8944	-2.7142	1.8648	3.7484	1.2897	-0.41653	3.8415	0.11804	5.6306	0.45726	1.1674	1.6997	-0.07751	0.36303	5.6074	-0.59472	2.2962	6.7447	5.1333	-0.12343	5.9521	2.2825	6.1862	1.0206	2.2026	0.18826	0.2809	7.909	-1.7782	4.7488	-0.54115
0.34058	-0.27656	-1.3786	-5.3209	0.22353	-6.1798	-0.30571	-2.9691	-3.817	-9.533	-3.1892	-6.3409	-3.8738	-1.0118	-4.2546	-1.8496	0.95509	3.2534	0.92203	-4.0496	-3.5133	2.4085	-0.72485	-2.2086	-1.8729	0.4623	-0.13292	-3.6673	0.35255	-4.8256	4.4494	-2.198	0.52926	1.0951	0.028842	-1.0253	0.81537	-0.66597	-4.8515	-0.70715	-6.5739	-0.56594	-3.1368	-3.4261	-1.2631	-3.0415	-3.1217	0.67047	-2.7688	0.1428
-0.51596	-2.7434	-0.94663	-5.4141	-3.7394	-6.8914	-1.8142	1.2343	-2.5173	-0.81156	-2.9622	-0.73041	-1.5474	-1.7565	-3.6379	1.5015	-2.4551	-2.4116	-1.0338	0.47063	4.6736	-1.9778	-1.0963	-5.0842	1.4883	3.3782	-4.3138	-2.4573	0.16849	-0.12615	-0.31839	-2.9021	-2.8493	-5.6222	-4.9655	0.59548	-0.58812	-0.55764	0.39126	-0.65146	-3.9347	2.734	-6.4671	2.5074	-4.9677	-1.7115	3.1833	-2.9738	-1.4874	-2.4435
8.3851	7.3407	0.4502	6.0559	6.195	3.7073	2.9979	2.2873	10.294	4.0651	1.2837	5.4541	6.2033	10.561	8.5892	6.8113	4.6322	7.3825	4.5543	0.48723	10.558	4.1544	7.1279	6.6948	8.1599	2.2272	3.4412	3.2579	1.7855	4.6985	5.7156	10.6	7.2722	6.2828	8.6547	6.2453	2.9761	9.1044	5.2072	3.3873	4.5903	7.7864	5.9926	7.3328	9.0567	4.6064	1.9026	9.1647	3.3712	4.8033
0.34831	-6.5108	-0.18854	-1.9853	-3.4074	-1.7047	-1.1358	0.54628	-1.2768	-0.78859	-0.24222	5.4851	-2.5056	-3.2599	-6.7747	0.44182	-0.87663	-7.4642	-1.439	-3.2542	-4.5322	-1.7016	-5.2038	0.85612	-1.1989	3.2546	-1.0486	-2.9544	1.3671	0.65717	-0.30127	1.1638	-2.3996	-1.0334	-0.59334	-1.5308	-1.2609	2.5659	-5.106	-0.71435	-4.5366	-0.01266	-0.57824	-4.5177	2.1147	0.92569	-1.1245	-4.4572	0.56016	5.5669
12.543	4.7385	9.1045	4.139	7.6318	6.9989	9.9506	7.4128	8.3708	2.863	9.4562	9.1303	7.8756	6.5241	4.3457	4.4521	7.7186	8.0086	11.101	12.489	8.9095	2.8601	8.3006	4.6815	8.0124	6.1612	8.3835	8.7522	4.1554	12.88	6.997	5.988	9.5835	7.5081	9.3265	8.2853	9.4007	5.9052	7.4178	8.4715	6.6905	10.512	8.043	5.1396	5.6432	4.5429	11.058	10.236	8.8867	11.418
4.3714	0.73892	5.9402	2.0721	-0.69628	3.9084	-5.6358	0.16034	6.5078	-0.38646	1.3729	0.074349	2.3679	0.015033	-0.25597	1.8992	2.7232	0.59064	3.8928	4.2738	-0.03088	1.1227	-0.78037	-0.9827	0.97758	1.8233	2.5606	-1.1412	2.3886	-0.36593	-0.59606	0.37264	4.6241	0.72411	2.5318	-0.13697	3.1644	0.44361	1.7536	2.5333	4.148	-0.28907	7.0279	-1.8113	0.33747	2.628	2.8522	1.522	7.5362	-1.5416
-0.042918	4.2447	-1.1086	1.2908	-1.7515	-0.73297	-3.2295	-3.0969	0.60675	-0.95493	-0.77806	-3.6412	-3.3988	0.74702	2.6942	-2.6937	-1.002	2.4661	-0.23974	1.6034	-3.8716	-0.51812	-2.6118	3.2713	1.7127	-5.5889	-0.54369	-1.4293	-2.9699	2.3703	-6.8376	0.90695	0.42485	-5.3365	-0.95462	-6.1068	1.1521	-3.1883	-0.033944	-2.2613	-2.4923	-4.1447	-4.3011	-4.6827	-0.56066	-4.9669	1.1781	-2.7511	-0.6003	-4.151
-14.383	-15.381	-12.666	-9.3362	-15.216	-13.914	-15.131	-16.453	-12.321	-15.976	-14.013	-16.818	-13.128	-13.295	-14.92	-12.531	-13.875	-12.366	-13.779	-15.687	-13.847	-14.387	-11.085	-12.86	-13.027	-17.467	-14.397	-17.134	-12.615	-8.9406	-18.094	-14.624	-15.304	-16.508	-11.989	-14.42	-13.298	-13.971	-17.239	-10.282	-10.861	-17.247	-11.527	-12.717	-15.183	-15.321	-13.222	-17.148	-15.163	-14.444
-11.911	-8.7654	-11.157	-12.658	-12.165	-10.446	-11.441	-14.854	-13.117	-14.103	-14.702	-17.783	-9.1297	-10.814	-15.917	-14.649	-10.932	-16.101	-14.066	-11.964	-13.216	-10.027	-17.003	-14.21	-10.344	-9.8672	-10.021	-12.693	-9.7709	-12.932	-11.736	-13.252	-14.381	-13.108	-16.784	-15.82	-12.89	-10.403	-5.1197	-6.5602	-12.965	-13.901	-10.883	-11.079	-12.449	-11.462	-12.385	-16.526	-13.536	-13.245
-10.729	-7.6765	-12.924	-10.151	-15.753	-10.434	-14.057	-11.821	-12.174	-13.477	-12.02	-11.561	-13.992	-15.355	-3.5767	-13.458	-8.0237	-14.283	-15.497	-14.466	-13.33	-14.22	-10.331	-9.8133	-7.6333	-8.4466	-11.193	-8.7729	-10.119	-13.595	-10.145	-10.214	-13.952	-10.587	-11.202	-15.509	-11.032	-4.9539	-12.708	-8.7114	-11.567	-7.547	-8.3012	-11.583	-16.074	-11.464	-14.673	-11.387	-10.365	-10.022
2.9062	0.55807	1.0034	-3.1128	-0.48614	-0.23519	-3.3075	0.58408	-0.50814	-2.4093	-0.98413	3.1793	2.371	1.9056	0.4827	-1.1008	2.2867	0.011147	-0.16073	-3.0895	0.54641	0.91619	1.2299	1.6799	1.5769	2.5183	-1.3635	2.8108	-0.42434	6.3746	-0.90538	-2.7958	-0.73988	1.5084	2.292	0.99741	-2.0649	0.36728	-3.5167	5.1335	2.4674	3.0874	1.3447	2.7805	4.3818	-1.4244	2.7692	1.7962	-0.35944	-0.78485
-0.53748	-0.93034	-0.43905	-1.0773	4.7116	-0.88111	-5.3896	-1.3332	-2.9358	-4.6119	-0.69801	-1.0035	-0.41915	-5.4963	-4.6373	-2.8225	-4.5164	3.9954	-4.1593	1.5008	-2.5668	-2.1018	0.55588	1.7264	-3.6915	-1.2569	-1.2375	-3.801	0.50897	-1.7895	-2.4849	-1.3948	-3.421	-3.287	3.9968	0.43961	-4.5843	2.6134	-4.5462	0.29623	-3.337	3.7577	-4.1349	-3.281	-0.42864	1.9297	-0.56453	2.5284	-1.808	-3.683
7.304	10.434	10.476	10.403	9.6036	9.2943	10.597	5.32	7.6376	11.296	13.527	9.5201	7.3653	10.307	10.286	13.131	12.124	11.521	8.7034	4.0297	13.518	9.2755	7.7437	10.8	13.224	9.1342	13.398	10.402	15.159	8.5652	8.0562	8.8851	7.9615	10.072	9.4873	9.1786	8.3397	11.878	6.7918	12.349	10.494	10.5	6.8463	17.415	12.947	8.9915	10.565	14.864	10.935	6.8462
-6.868	-1.2552	-7.3301	-6.1122	-4.51	-0.18852	-2.1676	-1.0638	-1.5616	-1.4787	-5.0708	-3.2649	-4.5093	-0.92421	-1.3583	-6.0404	0.1521	-5.2048	-1.5794	-2.1516	-2.4595	-2.1251	-5.2669	-3.1363	-2.263	1.6284	-1.572	0.65677	-2.2377	-3.1507	-5.1266	-1.3938	-3.7047	-3.7551	-4.6271	-0.79394	-5.2882	0.0047623	-1.4554	-4.4917	-3.6216	-3.1409	-0.78618	1.9826	3.2766	-5.4512	-2.665	-2.2162	2.9804	6.2622
1.9823	4.1364	1.024	7.2667	6.3748	7.0334	8.4213	-0.40928	3.9633	5.8294	2.0472	2.2225	6.1071	3.4561	6.1715	6.4395	8.5055	1.759	2.8203	5.474	6.2593	2.2693	7.515	8.0253	8.2668	9.0429	0.76981	7.1677	6.4096	5.056	10.042	5.1586	4.8363	1.1353	6.4557	9.1833	4.0823	4.2997	3.4757	6.2506	0.77209	2.452	5.1503	3.8157	0.84077	5.8522	3.781	5.2765	1.2718	4.5414
12.399	10.685	7.676	13.846	8.9622	9.5352	12.884	10.826	12.131	4.5055	7.8062	12.349	6.5435	9.5985	14.075	14.966	8.0438	13.564	8.6716	11.02	8.1301	9.9384	4.9023	13.842	9.0159	8.5564	12.946	4.0368	10.061	6.5549	4.4144	11.584	11.539	8.1651	15.842	12.246	9.4023	8.6614	4.153	12.471	9.6237	12.452	13.12	8.1208	14.539	4.7304	10.217	5.2347	5.9671	10.257
-3.7012	-4.6324	-4.0377	-1.9338	-5.123	-3.773	-4.971	-5.5576	-7.1019	-2.4922	-2.6703	-4.7394	-1.7587	-5.2406	-6.1654	-4.6797	-5.6899	-7.477	-2.5734	-3.5259	-1.9553	-7.255	-0.89361	-5.0732	-5.0115	-2.1239	1.6783	-4.3772	-2.9195	-6.7563	-6.1753	-4.5096	-5.6933	0.2941	-3.4657	-4.3352	-8.9478	-3.6246	-8.1702	-5.0175	-1.1784	-3.9299	-0.66625	-5.0385	-2.1731	-1.0814	-1.2041	-7.7309	-5.1372	-1.9706
-15.201	-16.603	-10.161	-11.605	-14.875	-12.865	-11.013	-12.644	-13.316	-8.9622	-14.757	-14.415	-8.2167	-13.15	-11.693	-9.3861	-12.761	-19.649	-15.851	-7.6404	-14.656	-13.685	-13.761	-12.492	-14.071	-12.349	-14.146	-8.2638	-13.467	-16.203	-14.622	-9.8467	-13.589	-14.536	-12.314	-12.694	-7.2129	-12.445	-11.9	-13.054	-15.303	-15.28	-12.282	-11.834	-13.991	-13.47	-16.61	-10.39	-13.21	-10.513
-13.406	-11.891	-16.811	-12.208	-10.152	-7.8284	-10.226	-11.038	-11.18	-7.7288	-11.715	-9.5182	-13.035	-13.488	-10.684	-10.844	-12.275	-7.386	-8.275	-10.37	-13.397	-7.3063	-14.159	-5.5881	-11.342	-14.518	-13.243	-9.7941	-12.088	-13.285	-7.1506	-10.805	-15.753	-10.898	-13.582	-13.517	-11.277	-10.957	-11.049	-10.046	-13.582	-10.006	-7.96	-10.673	-9.5321	-8.8444	-13.204	-11.086	-12.781	-8.1032
-2.5685	-9.1266	-6.0408	-9.0988	-2.4847	-5.0235	-3.4641	-4.2923	-5.2948	-7.9537	-3.5345	-7.7866	-8.2624	-4.9547	-5.4702	-6.517	-4.3677	-9.328	-3.5158	-11.837	-6.2945	-7.6108	-6.0505	-7.401	-8.4322	-7.1428	1.1084	-7.6709	-11.121	-9.8288	-4.6758	-2.8298	-11.129	-4.1535	-10.169	-5.8601	-2.9159	-11.818	-8.3336	-9.1244	-3.4697	-8.652	-7.5264	-4.9693	-2.2933	-2.1977	-1.8478	-9.8369	-8.0345	-4.7946
-12.979	-13.867	-14.241	-11.141	-12.727	-10.999	-14.553	-19.104	-11.658	-16.98	-12.286	-13.157	-11.279	-14.934	-15.36	-13.432	-12.327	-15.54	-18.774	-9.0082	-13.281	-11.319	-14.966	-12.19	-11.42	-15.777	-14.13	-17.83	-15.42	-17.647	-13.225	-17.402	-13.448	-14.136	-10.548	-13.929	-15.937	-10.901	-10.327	-9.6575	-15.294	-12.153	-10.241	-18.466	-10.619	-15.99	-10.548	-11.49	-15.13	-9.1331
6.4857	8.8542	3.475	6.123	10.937	7.1334	10.005	5.01	4.9802	5.1918	8.3453	8.048	2.171	4.0009	8.1834	8.4203	4.8778	4.6829	8.4431	11.345	7.9727	9.6751	4.4668	3.7101	4.4704	8.387	7.0041	7.6098	5.5162	2.6282	9.1236	5.8563	9.4	7.1261	9.0622	5.8647	5.907	9.7752	6.847	9.0445	9.8647	10.129	6.5526	4.2708	7.5671	8.7835	8.5025	3.9672	4.9096	3.9117
-1.8889	0.76831	-2.9422	-1.2037	-5.2042	-3.6421	-6.4514	-1.9686	-2.019	-3.3342	1.0051	9.0666	-3.2085	-3.6249	2.1836	-5.7487	-5.5606	-1.2984	-8.3862	-1.1868	-6.7115	-2.9742	-1.3224	-1.8516	-0.28927	-1.5407	-4.0457	1.0241	-8.1392	-0.90396	-3.6827	-1.5756	-1.8659	-3.6094	-2.3087	-3.0975	-2.5432	-2.8669	0.58221	1.5461	-4.362	-3.0215	-4.5721	-1.5861	0.077736	-4.6384	-9.0607	-2.7293	1.5484	-3.336
-13.455	-11.228	-6.5584	-10.884	-8.3318	-9.6742	-8.3281	-10.944	-11.517	-14.011	-10.024	-13.538	-10.453	-9.2793	-8.5296	-10.448	-10.499	-6.7121	-10.136	-10.844	-12.465	-8.3004	-12.76	-10.523	-6.1465	-3.9328	-6.0856	-9.9918	-10.948	-9.6024	-9.6543	-11.344	-11.865	-5.6179	-8.017	-14.193	-9.4995	-13.884	-10.57	-5.2764	-13.083	-8.0123	-10.325	-11.476	-11.946	-9.567	-14.334	-12.126	-7.4866	-14.496
-3.5574	-5.5822	-6.7995	1.8475	0.032313	1.1181	-4.1844	-0.69839	3.5759	-2.9353	-0.6269	-3.698	-1.9814	-2.8568	-1.7036	0.57255	-2.9515	-3.6954	-3.0739	0.32396	-5.4886	-3.1256	-3.2708	-1.6351	-6.3404	-4.3727	-6.0164	-6.4813	1.3345	-1.1854	0.58148	-2.7063	0.6392	1.4626	-1.5419	-3.1541	-0.81403	-0.75929	-6.1576	1.1437	1.5287	-3.4474	2.0513	-5.2687	0.63918	-5.1701	-0.83957	-2.1018	-0.71156	-1.8967
0.74585	1.2573	2.5707	0.43545	1.2512	-1.1636	-1.7662	-1.9662	4.4652	-1.2785	-2.1179	-0.24844	-3.1293	2.2379	2.436	1.6365	-0.069075	1.3737	-0.90126	-0.34907	-1.1851	-0.88915	3.1431	-1.5098	0.079632	2.8772	3.006	-1.0522	-1.8707	0.6068	-3.8275	2.6973	2.2608	-0.93594	-1.3353	1.7542	-1.0761	-4.5837	-0.58014	-0.72217	2.0953	1.1494	3.0828	1.7665	-2.1931	2.2341	1.4019	-4.9047	-0.19928	-0.12505
-1.2666	2.2937	2.5279	5.3879	1.7866	0.043862	2.3276	-1.33	1.9263	3.9801	3.0069	4.7348	1.7478	3.2431	4.4997	-0.02576	5.4904	-0.50734	3.4435	1.099	3.9055	1.152	1.3921	2.849	5.9365	1.5569	4.2469	1.2583	6.0059	-1.0305	-1.3887	4.4982	1.889	1.6338	3.6936	2.8985	3.9844	3.3091	4.3297	-2.8279	-0.66441	2.1087	-0.68036	2.1441	3.9148	-0.10207	3.9517	2.6688	-3.2242	0.3812
-1.486	-0.279	3.5564	-7.0121	-0.033541	0.35178	-2.3322	-3.3471	2.0838	6.664	0.36657	-3.6724	0.39159	-2.5685	-0.10016	-3.3676	-2.6442	-1.0896	3.7351	-0.19508	-1.5884	-0.1627	-2.9394	2.1592	-2.1429	-0.70329	2.3293	-2.441	1.3383	-2.1388	1.0469	0.21034	-4.1291	-4.8457	-4.9623	-3.0379	0.72483	-4.5341	0.79769	3.0734	0.6379	0.54855	-5.6165	1.5944	3.8524	-1.3493	-5.5875	3.9783	0.69817	-4.1895
-6.7839	-4.1863	-6.5651	-2.6564	-2.7136	-2.011	-1.6336	-3.6434	0.057562	0.31487	-2.4155	-4.9186	-1.2394	-3.9565	-2.0602	0.3149	1.8376	-6.4203	-4.0387	-2.6564	-0.884	-1.1558	-4.6482	-5.1945	3.4703	-5.3204	-2.8227	-2.4206	-1.1126	-0.11282	-0.14205	3.498	-0.55581	-0.082814	-4.1682	-2.1418	-4.2051	-7.4836	-0.52781	-5.2741	4.106	0.55399	-2.3204	-6.2983	-0.62206	-2.9766	-2.4264	-2.65	-5.3488	-0.085404
-9.779	-13.869	-10.541	-12.936	-6.4643	-11.277	-11.391	-7.2528	-6.9398	-12.937	-8.0133	-11.52	-15.376	-17.365	-9.6427	-9.5889	-9.3972	-7.2146	-9.6859	-12.006	-13.695	-9.1369	-13.635	-10.328	-13.512	-12.06	-16.201	-10.402	-8.428	-8.6681	-14.181	-10.984	-13.976	-10.085	-11.442	-7.8437	-12.225	-11.572	-9.9357	-6.3197	-8.6778	-9.2797	-13.05	-13.687	-8.1453	-12.823	-9.9926	-9.8551	-12.303	-7.8251
-3.9565	-5.6772	-5.1019	-6.9067	-7.1903	-3.232	-7.6128	-10.541	-9.3543	-4.4683	-6.5596	-2.8226	-5.74	-7.956	-8.305	-2.7988	-8.3127	-3.6866	-9.2838	-7.1012	-6.0668	-11.213	-6.5153	-8.7095	-8.2034	-8.0001	-4.2778	-3.9022	-6.3667	-3.5981	-5.0624	-7.9139	-11.557	-7.7233	-6.9863	-7.2008	-4.5752	-1.6651	-9.2261	-9.2029	-5.5892	-5.8183	-6.8735	-2.102	-3.389	-8.7646	-3.1575	-3.0449	-1.0892	-1.4195
-3.3637	-0.4655	-1.6302	-2.1604	0.14372	0.65286	0.23477	3.9726	-0.95241	-3.5005	3.0194	-1.0291	-0.78983	1.7064	-0.62822	-2.1889	-0.75226	-1.5155	5.3799	1.3001	-0.89321	0.17045	-1.9243	-1.5784	-1.0511	2.4485	-1.3977	-1.0099	-2.3567	-1.3662	-4.4762	-0.99173	-0.97523	0.50999	0.65689	1.1642	-5.4448	-1.8508	0.41679	-2.6366	1.4075	0.54735	-2.1935	2.1051	-2.1844	-0.77788	-8.2	1.0814	0.14666	-1.5907
1.3998	-1.5423	2.698	-1.8074	-7.323	-4.3975	-2.1177	1.1301	-3.6608	-5.5278	1.5391	0.71456	-9.5741	-2.3819	-0.98032	-3.4422	-0.43311	-7.8754	-2.032	-2.0444	-4.1006	-4.1543	-3.5071	-4.3155	-1.6386	-5.3247	-2.8442	-0.013007	-2.1348	-3.1523	-4.5817	-1.5739	-2.828	-2.5891	-0.00106	-1.4952	-4.5986	0.81323	-7.077	-0.85918	-3.7063	-1.1082	-0.45836	-2.0908	0.44802	-3.271	-2.6644	-0.89879	-2.6664	0.21589
-1.9437	1.7118	-2.874	-2.163	-3.1436	-1.8285	1.6227	-0.25679	-2.9505	-4.4525	-1.7009	-5.3452	-3.0086	3.843	-1.5326	-1.473	3.2872	-0.18258	-3.0846	-0.82837	-2.1088	-4.8173	-2.2875	-3.2875	-4.0934	-0.66816	-3.3546	2.5211	-5.0057	-1.8392	-1.4123	1.1387	-3.9731	-1.0959	-1.3284	-3.776	-4.4927	1.2234	-2.7517	-2.0928	-2.2969	2.1145	1.2929	-3.6724	-3.7222	-4.7997	3.2531	-2.6167	1.0238	-7.3671
0.85276	-6.7177	-6.4269	-4.7823	-5.4546	-0.3287	-6.0549	-3.6972	-4.5481	-0.44071	-3.571	-7.4892	-0.21582	-4.5278	-3.8637	-3.5513	-5.1399	-4.1614	-9.6463	-4.7299	-3.3306	-4.5332	2.4628	-2.0067	-3.6483	-2.0367	-6.3216	-5.7229	-8.6059	-12.778	-1.8658	-6.4092	-2.0443	-3.4797	-8.76	-5.3821	-1.5265	-2.3945	-6.2673	-7.5498	-8.3592	-5.2944	-3.6233	-0.0070114	-2.1352	-0.77118	-0.57732	-9.5155	-1.4127	-3.6418
-3.8253	-8.8617	-8.9712	-3.0388	-10.926	-9.1653	-1.5723	-5.2824	-3.1951	-8.1465	-6.9969	-4.9706	-3.5242	-4.3449	-6.8284	-5.925	-2.4204	-6.4257	-7.5369	-5.9989	-1.7548	-5.4547	-3.1765	-5.1165	-3.1131	-6.8288	-2.9665	-5.169	-7.0685	-5.4551	-4.2103	-6.5391	-6.3316	-2.7588	-4.1017	0.24508	-6.4821	-5.3619	-3.4813	-4.1048	-6.3373	-0.91314	-5.0722	-5.7731	-5.2281	-2.5035	-2.3081	-5.609	-1.6281	-3.448
-3.3137	-6.4844	-7.6539	-3.9683	-6.9017	-10.264	0.60657	-3.8795	-5.4658	-3.4677	-4.3982	-3.1547	-10.48	-6.0757	-8.0641	-4.3853	-9.0526	-5.4607	-5.085	-2.6989	-7.8991	-4.4378	-5.4588	-7.6278	-5.6519	-5.4808	-7.3565	-3.9122	-3.5652	-5.732	-2.6606	-1.3903	-8.0573	-4.1937	-3.8765	-10.408	-8.0673	-6.7727	-8.3494	-3.8817	-6.2792	-3.031	-4.9547	-5.0339	-4.9467	-6.2934	-5.2896	-7.4353	-10.889	-6.8406
7.0721	1.448	4.6546	5.8202	2.188	8.4157	8.5962	4.2759	3.0486	-2.9273	4.4686	7.7233	5.4773	9.3323	1.7868	2.1084	4.7282	4.6016	7.2767	6.6943	3.6685	1.2769	1.0696	3.3252	0.14318	3.518	9.5776	0.7035	5.7727	7.3141	8.0409	2.6293	2.3146	3.4656	1.1933	2.5082	5.6634	1.3862	4.8068	2.7103	5.9282	6.8715	3.9311	5.3526	1.3758	0.19532	0.59331	8.6505	8.0226	4.4325
-5.8813	-5.143	-6.1526	-5.4341	-10.119	-2.9856	-12.774	-1.5749	-6.7924	-2.8185	-12.618	-3.3957	-5.43	-4.8261	-5.0181	-5.976	-6.4098	-7.8582	-5.1498	-4.4028	-3.9952	-7.3323	-6.0118	-8.6458	-4.4666	0.74925	-6.4682	-5.6513	-4.5733	-3.2217	-7.2498	-4.9903	-6.1922	-5.4779	-5.8157	-8.6046	-6.1181	-8.9841	-9.4544	-8.2659	-2.0883	-2.2344	-7.9725	-2.6227	-2.8461	-4.0149	-3.8391	-8.9471	-6.5206	-6.4572
-1.9171	-0.070475	-0.66362	-2.3844	-5.4428	-0.58205	-3.1026	-1.1612	-1.7152	-2.7954	0.27966	0.26892	-1.3684	-3.6366	-6.035	-4.4379	2.4342	-1.1378	-2.958	1.8774	-3.9732	-6.512	-7.1164	-1.7588	-2.721	-4.9827	-6.837	-0.67575	-1.9248	-1.4015	-1.6634	-2.7545	-4.3858	-1.6693	-5.6472	1.2405	-4.0921	1.5604	-2.7232	-7.2852	0.2685	-4.5578	-2.9135	-3.0904	0.51371	-1.8257	-5.6127	2.3612	1.4565	-3.5424
-1.8836	-6.5727	-5.6688	-2.2264	-7.5981	0.72911	-2.6691	-6.499	2.4224	0.70111	-0.90754	-1.5372	-2.0481	-3.7408	2.3687	-0.14896	-6.5383	-4.8334	0.23446	-4.8708	-1.8157	-0.36942	-2.5626	1.5631	2.1488	-2.0677	-2.6028	-2.9125	-2.6746	-1.22	0.30725	-2.5426	-5.464	-2.4763	-0.56372	-2.3707	-3.6506	-4.9207	-1.3259	-5.0082	-2.8488	-5.6594	-3.8065	-3.2831	-3.2057	-1.6867	-4.8942	-3.6252	-3.6213	-3.805
-9.8841	-7.7743	-11.205	-6.9322	-15.614	-13.902	-13.601	-10.676	-14.814	-12.001	-11.229	-10.215	-12.459	-16.253	-9.7401	-14.698	-12.371	-13.23	-9.786	-14.807	-11.057	-13.997	-12.572	-9.6719	-9.4991	-11.4	-12.32	-10.183	-8.6873	-8.6396	-15.618	-9.4656	-14.268	-15.393	-15.192	-9.7974	-11.517	-12.998	-5.735	-9.0011	-10.098	-10.051	-7.6027	-10.727	-15.319	-10.784	-9.8067	-10.765	-11.047	-14.154
-10.762	-7.8685	-8.3618	-11.259	-8.5487	-11.122	-14.844	-11.311	-7.0382	-8.4896	-12.533	-14.809	-10.091	-11.478	-12.759	-10.517	-12.372	-13.725	-7.1209	-7.6139	-11.25	-10.613	-12.009	-10.321	-14.092	-9.3139	-13.268	-13.818	-12.456	-11.395	-7.7177	-12.326	-11.872	-11.036	-14.732	-9.3005	-8.3974	-5.1735	-8.1501	-9.4352	-7.0991	-16.399	-9.0357	-10.095	-14.153	-12.106	-13.305	-8.3256	-7.6946	-8.7093
1.2103	-1.3625	0.034021	0.53387	3.2311	-3.0736	-0.036531	-0.5896	1.6625	3.8945	-0.29387	0.55436	-1.6871	0.64769	-0.30079	-0.38833	4.365	-2.4333	1.5011	6.4894	-1.0554	-5.7949	0.23457	-3.3068	0.6157	-1.0333	4.5029	0.89824	2.203	4.2276	0.47659	-1.9777	-1.8185	3.3785	4.4569	1.4377	-3.9289	1.434	-2.5137	-1.986	-2.6369	-0.29663	1.7189	3.8543	2.4842	2.2124	2.6613	7.9767	3.2926	5.3087
-0.72676	-4.0234	-1.314	-1.5443	0.0045538	-2.1487	-6.4971	1.2742	1.7857	-2.0887	0.94896	-4.3905	-0.17288	-2.8447	-1.8097	-4.6822	-3.6353	-0.6166	-2.6944	-1.4717	0.45142	0.14748	-3.6284	-0.33143	-1.7269	-0.67761	-1.0527	-5.1568	-0.11482	-5.3321	-0.40011	-2.5488	-4.874	-0.91523	-3.3174	-1.206	-4.3507	1.1213	-1.6469	-7.2778	-1.6953	-1.5298	-0.010991	0.22467	-1.565	1.2974	0.27225	0.38926	-0.86595	0.029664
-14.207	-8.5574	-11.92	-12.378	-19.337	-8.7892	-17.043	-12.683	-18.833	-11.134	-14.122	-17.694	-9.3039	-5.5837	-7.6565	-14.712	-8.893	-11.892	-12.606	-14.251	-12.216	-10.732	-14.645	-15.895	-13.857	-15.583	-16.652	-11.159	-12.94	-12.687	-16.493	-14.83	-16.688	-13.787	-9.2586	-12.351	-11.319	-14.988	-11.22	-12.15	-12.082	-11.608	-12.364	-13.486	-12.877	-15.795	-12.397	-12.628	-13.029	-15.799
-7.9851	-8.782	-5.6041	-4.8745	-7.0277	-8.0342	-4.6208	-9.1732	-9.9899	-7.8724	-5.4662	-2.0937	-7.332	-10.147	-9.6322	-3.9197	-8.806	-9.9143	-14.634	-7.546	-13.79	-6.3678	-8.4092	-14.286	-10.412	-9.4145	-9.3509	-5.4204	-6.6659	-11.519	-11.177	-11.698	-5.9059	-6.0978	-9.8849	-11.151	-11.156	-9.2058	-1.9515	-3.8457	-6.8392	-9.3842	-13.753	-5.4598	-14.262	-14.032	-7.7651	-9.5741	-7.8664	-16.073
-5.0544	-9.922	-7.2412	-15.034	-14.068	-14.914	-15.433	-13.847	-10.747	-6.4323	-10.874	-11.39	-15.065	-11.488	-7.0888	-13.652	-10.863	-13.127	-15.248	-11.405	-13.922	-10.967	-8.7058	-9.5549	-12.367	-12.797	-10.099	-11.847	-7.3538	-14.173	-10.705	-10.436	-12.087	-11.281	-13.093	-13.417	-14.967	-11.546	-11.236	-14.231	-14.298	-13.124	-9.8175	-14.493	-15.461	-7.6384	-14.127	-10.204	-7.878	-12.787
-15.036	-7.872	-8.7575	-12.292	-18.196	-13.21	-14.164	-6.4572	-8.0378	-11.759	-7.3376	-10.414	-11.655	-10.149	-18.682	-10.328	-13.197	-12.422	-14.249	-12.02	-11.957	-7.8237	-7.0581	-16.589	-13.532	-14.054	-12.283	-11.804	-15.582	-11.93	-13.721	-12.123	-8.7357	-13.395	-7.5193	-8.9695	-6.197	-10.063	-11.712	-11.636	-8.3195	-10.367	-7.2113	-12.313	-8.3053	-13.316	-11.865	-7.3933	-10.49	-11.21
7.7742	6.4631	6.4468	9.8342	6.5106	8.3557	6.2072	7.8544	8.2475	2.8822	7.0269	5.6151	8.0438	2.7878	4.1028	4.3	8.5608	13.226	6.4813	5.5161	7.137	12.059	6.9897	6.2927	2.5475	6.2	2.2689	6.8504	4.4766	5.071	6.8335	2.0283	10.495	14.327	2.2816	5.8311	8.3441	6.9931	10.247	6.1378	6.1289	6.3987	11.6	10.176	8.0434	6.9211	9.7511	6.3428	5.7249	7.5657
5.9899	8.5089	11.119	14.643	6.6534	9.2213	11.266	5.1258	7.9693	10.021	2.4436	11.795	5.7659	3.617	8.8197	11.065	10.57	9.0954	6.2664	12.65	11.354	7.4101	9.7245	6.6733	10.919	9.9013	9.9938	8.3349	8.0049	10.295	10.771	10.703	7.9277	4.5049	11.704	8.9974	9.0526	11.522	5.6011	8.9542	9.1905	5.7397	8.7473	9.8466	10.17	6.9308	13.964	6.1327	12.15	6.8864
-3.1834	-1.1559	0.29064	-3.5492	1.5507	-0.57731	1.2614	-3.1771	1.1298	3.5205	-2.7245	1.485	-5.2753	-0.24758	-3.1515	-1.5676	-0.33998	-5.686	-2.1018	1.0044	2.2949	1.1644	-5.3625	2.0812	-0.37771	0.91091	-2.3941	-6.5224	2.2586	3.8165	-1.6516	-2.5682	2.2656	-3.487	2.8117	4.0857	2.8993	0.22239	-2.2869	2.8364	2.0442	2.1917	3.3379	4.1768	-1.7584	-2.8606	0.27725	4.2251	6.4169	-1.9359
-3.5971	-1.6581	2.3677	-0.5486	-0.11692	-10.487	-3.7517	0.39545	-3.9445	-3.1752	-4.8061	-5.2624	-1.3388	-4.0715	-3.4993	-1.7929	-5.246	-7.597	-1.1543	-1.3854	-5.4399	-1.8483	-1.92	-0.025894	-2.827	-0.060039	-1.1317	-3.4175	2.0558	-4.35	-3.0753	-5.6163	-2.0178	-0.99505	-3.4236	-0.48142	-2.6414	-1.4882	-3.0632	-6.3445	-5.1893	-1.9814	-6.7489	-0.12752	0.27187	-3.8354	-0.6804	-2.1835	-2.2232	-2.3106
1.8778	-0.41856	-0.9931	3.213	3.748	-1.4771	-0.085851	-4.303	-5.3208	3.5307	-2.1331	2.9857	5.8858	-5.1489	2.9943	-1.6887	3.5165	5.6323	2.1983	-3.5983	-0.89329	1.9629	1.0647	1.023	-1.4144	-0.95185	-3.2769	1.4893	2.5638	-1.3653	1.9265	-0.1021	0.040273	-6.0075	5.0999	-1.0618	1.8636	-2.2355	2.0421	-0.028141	3.5431	2.8732	-1.8083	-0.46963	-2.1629	-0.92654	-0.91671	0.72041	3.4349	3.5285
2.7175	-8.0056	-1.2638	-0.36051	-4.6382	-0.48538	-4.0799	-0.76336	-4.3018	-3.2927	-3.0485	-6.3043	-2.752	-0.692	-0.88464	-2.3936	-0.57331	-3.9552	-2.6369	-5.2772	-5.8177	-3.0815	-4.6651	-5.3869	-0.43997	-1.8802	-2.8913	-2.2849	-2.6314	-1.8675	-1.2022	-4.4036	-7.0047	0.12848	-1.8827	-4.2966	-3.5099	-0.64429	-2.7107	-1.2049	-1.6483	-5.9117	-0.52192	0.78229	-6.7145	3.6953	-2.3845	-5.7819	-5.4307	-5.3411
-1.302	2.0119	-0.7088	0.65545	2.6994	0.23971	0.44593	-1.0478	3.554	2.0411	1.2397	-2.621	-0.21704	-1.4792	1.6791	3.9473	-0.95591	-4.9981	0.48395	-6.9991	0.45408	1.0402	-0.32746	2.4932	-2.4555	2.3198	2.102	-0.31664	0.80198	3.2651	-0.70159	2.8091	-0.69572	2.7242	3.0656	-3.9777	-5.9366	0.080942	-2.5677	5.0536	-2.4848	0.51208	-2.3019	-2.041	0.21449	-0.89828	0.94871	-1.5536	1.9449	5.5482
-4.3968	-11.087	-7.6702	-9.3163	-9.6744	-12.13	-11.796	-11.541	-11.238	-4.5092	-5.5143	-9.1482	-8.4775	-11.641	-8.5895	-2.5894	-12.249	-4.9427	-12.429	-8.8488	-7.7088	-6.8185	-4.5978	-6.3941	-10.6	-9.2052	-16.216	-12.382	-11.594	-10.236	-12.452	-7.9312	-8.2106	-11.038	-8.6328	-9.7864	-8.9127	-9.6031	-9.6959	-6.4016	-13.279	-6.4096	-12.899	-8.8838	-4.2047	-5.6612	-8.1486	-10.089	-5.8498	-7.3172
-6.8452	-4.4105	-3.0657	-0.84433	-5.7204	-8.2862	-0.52401	-3.4082	-4.5207	-2.0483	-4.8873	-8.1338	-8.3375	-4.1058	-3.8457	-7.931	-8.0402	-7.9148	-4.9848	-5.6735	-2.0439	-6.6228	-2.702	-0.18653	-7.8123	-6.4116	-5.7589	-2.4999	2.5285	-4.572	-3.5776	-7.3205	-5.6999	-3.0487	-4.637	-9.6467	-9.3111	-9.9109	-5.962	-4.1281	-1.1927	-4.4659	-6.0353	-10.32	-7.3464	-4.6273	-4.7906	-4.3003	-3.4809	-4.3691
5.7711	1.8099	0.29263	4.5188	4.4717	2.3806	0.70886	4.3289	2.7284	2.7259	2.4257	0.45657	8.5939	3.1101	4.2126	3.8586	3.2885	4.4702	-1.2459	1.8716	0.78265	5.49	3.4222	5.4761	1.3931	0.47362	4.5601	0.46475	5.4958	3.4787	2.2204	3.4309	3.964	1.0234	0.55692	1.9903	4.6258	-0.97447	-0.10624	1.9418	0.96219	0.82938	6.3134	2.7472	1.8696	6.5354	3.8124	2.9034	-2.2954	0.40155
-8.2701	-6.8592	-5.0559	-10.114	-4.1518	-9.0141	-8.6611	-8.3388	-10.046	-12.257	-10.014	-7.5522	-4.7128	-8.1118	-7.2143	-9.0289	-7.599	-8.1487	-5.9089	-10.905	-10.253	-5.7775	-8.963	-9.8366	-11.022	-7.6357	-6.3319	-7.228	-6.4001	-6.5419	-8.5564	-3.8042	-7.626	-9.828	-5.3252	-7.1567	-9.0197	-9.0185	-5.7917	-5.1269	-7.0896	-6.5977	-10.407	-4.338	-9.6756	-4.2137	-5.4572	-6.5577	-2.6852	-10.182
-1.1889	-0.24242	-1.034	0.2165	-8.1537	-0.58742	-1.352	-2.5489	1.7929	1.4811	-0.33205	-3.61	1.9719	-0.27426	-1.9465	5.4441	0.43009	2.1151	-1.3204	2.3607	1.3264	4.3973	6.1159	1.6147	0.65367	-0.37232	1.7874	3.964	-1.3608	1.7827	2.8891	1.9068	2.8162	4.3563	-0.82692	4.2894	1.5547	-0.47494	2.2689	1.1739	1.306	1.1343	0.65886	0.56732	-0.015117	1.0117	-2.3332	-2.3737	-2.0129	4.7637
-22.925	-23.301	-21.276	-22.476	-18.323	-19.505	-25.455	-22.576	-24.041	-18.686	-21.373	-21.723	-21.02	-22.93	-18.978	-26.848	-25.202	-21.655	-26.242	-21.381	-20.928	-23.979	-18.16	-23.368	-18.273	-22.321	-26.664	-25.252	-20.527	-20.449	-23.242	-22.85	-18.095	-19.289	-22.471	-21.454	-24.812	-23.009	-21.393	-25.261	-18.079	-23.527	-27.631	-21.02	-27.447	-20.532	-21.716	-16.949	-22.898	-21.234
-2.1915	-1.6129	-0.86662	2.3901	-6.3773	0.76967	0.14147	2.0111	0.19278	1.2506	-0.16277	0.48772	-2.2941	-0.38499	-0.79985	-2.0332	-1.0122	-0.52365	-4.8887	3.2691	-1.4792	-1.46	3.4725	0.94065	2.8165	1.3168	-1.7457	2.6399	2.6091	1.7123	-3.2562	-2.9324	-0.87338	1.1073	-0.26487	3.1193	-0.47025	-0.71946	1.7167	-1.5615	-4.9924	4.6284	0.94814	-0.015897	1.1466	-1.8216	-1.5599	4.864	-1.369	-4.8875
-9.9223	-13.559	-7.7249	-6.5206	-5.7785	-15.174	-11.887	-5.4975	-10.969	-6.0144	-3.6876	-7.0496	-5.6143	-5.0011	-3.6752	-4.2544	-6.6323	-9.8933	-9.9926	-9.6464	-12.901	-10.905	-7.3623	-7.7328	-5.1504	-2.1922	-7.1973	-12.998	-7.5114	-6.8564	-6.8322	-4.5857	-3.7246	-11.2	-0.84376	-7.7858	-5.4218	-11.478	-6.9999	-7.8533	-7.5325	-7.2186	-9.1686	-8.8627	-9.2526	-6.6924	-6.5765	-8.0714	-9.0876	-3.4649
-7.2121	-4.3596	-6.2579	-2.7198	-2.7628	-3.8909	-2.2347	-0.37685	-8.7492	0.99193	-5.8882	-5.4743	-6.5563	-3.0534	-9.3422	-5.3574	-7.5837	-9.1661	-7.3912	-0.40528	-5.9134	-6.18	-8.46	-7.7173	-7.2571	-7.9875	-2.8759	-10.923	-12.674	-3.7726	-6.8573	-3.7414	-5.2641	-4.4991	-4.7801	-7.3146	-0.42226	-9.9159	-5.4798	-9.0352	-4.8125	-4.0698	-6.9465	-5.3757	-4.435	-7.5025	-1.9491	-6.3904	-8.3775	-5.6045
-0.36918	-0.099156	-5.2283	0.32239	-3.9537	0.30485	-4.2676	-2.1421	-1.1719	-6.5733	-5.8658	-2.4928	-8.3359	-0.99305	-7.8175	-3.616	-6.6214	-4.0631	-1.8014	-5.1199	-2.0039	-2.3987	-4.1195	-1.9186	-4.4554	-3.6798	-5.4933	-4.6725	-2.7243	-1.1385	-4.783	-6.9067	-5.713	2.2949	-3.8814	-1.5859	-2.0496	-2.3781	-1.7548	-7.521	-3.1371	-3.3899	-4.3618	-4.7829	-5.3957	-6.708	-1.4659	-2.9384	-3.6959	1.5386
9.713	4.8923	5.9257	4.5632	3.9084	7.9442	4.7795	10.14	7.4238	6.2147	2.7032	8.1434	2.1846	2.7636	7.4605	0.6089	6.5959	4.7485	3.4603	5.7953	10.757	7.0938	4.6915	4.6665	2.5447	6.0637	6.0561	7.6203	11.262	8.8079	6.7603	7.0759	1.7748	5.7101	-0.58662	4.354	3.3394	3.1933	9.5628	8.6819	6.6786	5.2427	7.1681	4.4972	6.4728	6.6197	5.1061	7.2664	4.3243	7.9898
1.2138	-5.5023	1.6832	-0.30011	2.3481	5.7618	-0.90248	3.0073	-1.585	-2.9754	-0.2508	-0.2434	6.8499	0.17272	-1.9936	2.1373	-1.1184	0.085968	0.42666	0.43091	1.7226	-1.9611	0.15656	0.15659	1.6545	2.993	4.4669	4.5794	4.6449	4.3256	0.058037	1.8226	2.9211	1.6809	-0.74881	5.2422	3.4807	3.6913	4.5446	-3.3363	4.4233	-3.5057	1.0827	1.1497	-2.4158	-4.3803	1.2321	-0.88898	3.24	0.08623
-2.5083	-3.2352	2.334	0.99856	6.4059	3.8509	3.4336	7.5187	-1.8117	5.4773	1.7942	-1.6208	1.1947	1.001	0.53912	2.8671	4.5335	3.6605	4.4573	-2.0139	-2.4938	2.4543	-1.72	-1.9075	-2.1342	-1.9035	0.81277	4.0509	5.8676	1.5687	3.5022	3.2544	0.38028	1.0161	1.6785	0.43153	3.0947	-1.1485	1.2998	1.5824	-0.36891	3.9932	6.01	-1.2613	3.4204	5.3007	-0.43385	-3.0286	4.7545	2.4683
8.1796	6.7206	9.161	10.137	7.2272	8.8952	7.879	4.8915	7.6056	8.8118	9.1291	9.9165	7.7804	10.919	6.9548	4.5336	9.5777	6.5343	8.1959	8.36	10.937	12.337	7.0412	9.2026	7.6378	9.5026	10.112	10.764	9.468	7.0604	9.0934	14.051	11.646	12.049	3.4055	5.2837	10.75	8.8119	8.6717	4.5247	9.0956	9.478	8.308	8.7973	5.8554	7.8136	9.2371	13.718	10.077	7.0124
-6.9816	-5.7085	-9.3282	-3.9311	-8.2523	-7.6038	-7.481	-7.1126	-2.5442	-8.0021	-5.9323	-2.8101	-4.01	-6.1982	-4.5189	-4.5912	-4.0257	-1.1709	-5.8351	-6.6519	-3.0068	-0.95705	-5.5602	-8.0833	-4.9275	-5.7677	-6.1247	-4.8376	-10.162	-7.6556	-10.748	-4.2884	-9.3539	-2.2195	-4.419	-7.5184	-7.7899	-8.3678	-3.9467	-4.1309	-3.9429	-4.2726	-7.0039	-9.5939	-9.934	-9.748	-10.855	-9.9936	-5.024	-8.6122
-8.6691	-7.0492	-3.0182	-4.3175	-8.0832	-4.8564	-4.6663	-2.8225	-4.8315	-7.4305	-3.3373	-0.0015538	-4.2887	-8.9133	-6.1501	-4.8867	-0.85337	-4.1101	-3.2907	-7.3216	-3.8847	-3.0741	-4.0561	-2.0682	-6.4715	-4.1801	-3.0306	-1.5782	-8.545	-5.6865	-4.9516	-8.5419	-8.1281	-3.5028	-6.6475	-0.42338	-3.8732	-4.6992	-2.9465	-5.0029	-8.2748	-9.0068	-4.3127	-5.8996	-5.3332	-3.7367	-6.1668	-0.70519	-7.5987	-5.0916
-7.1267	-5.5344	-2.3811	-0.17718	-2.1726	-1.8514	-3.8242	-2.74	-8.9618	-2.4883	0.41569	-0.36003	-0.66369	-6.3209	-4.8435	-4.3258	-4.5502	0.29647	-0.87199	-1.2046	-1.0812	-4.8647	-0.061465	-0.46744	-5.1992	-2.3067	-5.3629	-3.3794	-2.1636	-1.1503	-1.2411	-2.5755	-5.6395	-4.2553	1.1913	1.2004	-1.4095	-6.5699	-2.2422	2.1772	-1.287	-0.12969	-5.4315	-0.78891	-2.6104	-4.4236	-3.896	-1.7087	0.39697	-2.6998
-8.8724	-6.9987	-2.9266	-3.2699	-7.9497	-5.59	-3.5546	-4.7631	-5.1402	-8.2496	-5.9314	-3.6625	-4.6385	-6.0831	-7.5956	-6.7598	-4.9093	-2.9074	-5.6639	-10.031	-3.8742	-5.7663	-2.7638	-4.5875	-6.8824	-2.1161	-9.8336	-4.0848	-4.705	-1.4631	-3.3675	-6.6442	-4.4872	-6.8031	-7.2389	-6.0159	-5.3629	-7.2999	-3.9744	-5.4679	-4.2331	-1.6435	-8.1622	-9.2258	-3.5321	-5.6192	-8.8973	-7.6433	-8.388	-6.0357
6.9558	5.896	6.5694	-0.030419	10.724	4.4613	4.7274	3.6125	5.7269	8.9347	3.6408	5.7749	5.9153	10.291	7.0842	4.244	6.5527	7.3773	9.1195	7.2268	5.3938	6.5198	5.6115	4.3877	8.5222	6.6777	7.8453	6.3182	5.929	11.119	9.927	6.675	6.379	7.1928	7.1256	8.4645	5.0607	7.1253	5.2208	5.1714	5.7791	10.175	-0.13967	3.9489	5.9941	7.237	7.161	2.2464	5.7724	7.5266
4.106	5.1929	7.7732	5.0755	9.7921	3.8999	12.813	1.4113	3.6261	6.8285	6.4507	4.0103	5.6624	1.4782	6.3957	5.233	6.3525	5.4216	2.9765	8.5565	4.3429	6.3259	6.8885	8.497	5.0514	4.5558	5.3124	5.619	2.6006	5.1159	6.6644	6.0569	6.9186	9.0408	10.178	5.6605	5.6975	6.4629	5.5947	2.1942	1.0316	7.4891	4.8639	6.6989	7.0536	4.3163	9.509	2.7951	7.951	4.2115
-1.7626	-5.2982	-5.1972	-6.1805	-5.9182	-4.8621	-3.1524	-4.9433	-4.8987	-2.463	-4.1446	-2.4186	-5.7031	0.57548	-2.4479	-3.0159	-2.7475	-4.1192	-1.8099	-2.1584	-6.0758	-3.7763	-5.7296	-3.0416	-4.4213	-6.16	-9.3551	-1.0775	-3.2176	-4.9096	-4.1252	-6.4449	-6.2812	-4.13	-4.2855	-9.5989	-5.2407	-4.0845	-2.6393	-6.5311	-7.0469	-4.7841	-1.3289	-3.7937	-7.6449	-3.6512	-6.4029	-1.6896	-4.8295	0.22372
-2.9098	-4.5266	-2.4684	-2.8955	0.4021	-6.6974	-3.872	-3.2363	-4.3234	0.45766	0.23594	-0.82559	0.30242	0.50111	-2.1299	-4.2035	-5.4198	-4.4186	-2.1188	-4.1906	-7.5663	-1.894	-4.4336	-0.29961	-4.8877	1.1996	0.7784	-7.7729	3.2122	2.6608	-5.0251	-2.972	-4.4038	-3.1132	-2.5539	-3.0492	-5.7935	-3.7229	-2.3554	0.88216	-0.86198	-5.4851	-1.3684	1.7376	-2.3441	0.53736	-5.4359	-5.5649	-0.25459	-3.9149
0.72609	-1.3241	-2.0703	-1.6847	-6.3752	-6.3135	0.16631	-2.7366	-1.6293	-0.97749	-4.9505	-2.7643	-0.3802	-6.7778	-7.4696e-05	-1.8333	2.7951	-3.1955	-0.5885	-4.4977	-4.3636	-2.7273	-2.301	-2.9455	-5.5639	-5.0508	-2.6133	-3.0836	-3.3829	-2.5732	-2.9701	-0.24554	-0.38652	-0.85455	-0.37152	-4.442	0.23423	-5.7184	-4.097	-4.2089	-5.1811	-4.4453	-1.1556	-0.25596	-2.728	-6.355	-3.7517	-4.2487	-0.30439	-4.4564
-1.2295	-2.6937	0.070625	0.76727	1.0384	-1.0396	-5.4845	3.1242	-2.1444	2.3745	3.1506	0.58144	2.4024	0.010761	1.2126	-0.19335	1.7684	1.2291	-2.5284	-3.2355	-0.8099	0.45383	2.1975	0.88769	-0.63659	-2.47	-1.646	0.090052	-0.61293	-0.35138	0.34617	-0.12351	4.9805	0.069917	-1.9613	-1.4715	-1.0082	-0.47645	-2.3663	0.49363	0.91869	-0.53687	0.30057	-2.2615	1.4284	-0.70106	1.5077	1.3455	2.2984	2.4302
1.1865	-5.2613	-0.89394	-1.8851	0.7835	0.99213	-0.8449	-0.77471	-1.0274	0.015998	-2.0606	-1.5789	-2.1573	-2.0999	-4.0011	1.6687	-2.9444	-1.2759	0.69807	-3.3994	-4.143	3.093	0.54836	-0.25771	-3.4236	-0.59573	-2.1717	-1.9413	-2.7219	-5.5682	-3.854	-2.9835	-3.2891	-5.2576	-2.3333	-1.7235	-1.6484	-2.337	-5.5092	0.32739	-0.37648	-5.4498	0.36258	-1.8644	-0.069332	-4.1441	-4.3591	-0.078214	-5.2253	-1.7669
-8.7766	-10.419	-7.7688	-13.572	-11.102	-15.005	-13.048	-10.444	-13.4	-9.0679	-11.888	-10.176	-10.767	-8.8942	-15.769	-12.989	-10.148	-7.1632	-11.534	-11.902	-9.6095	-12.246	-10.102	-6.9043	-8.2967	-11.355	-8.3672	-13.671	-10.21	-10.289	-11.539	-8.8024	-12.893	-12.366	-11.438	-9.3633	-11.684	-9.2894	-5.8053	-15.023	-13.417	-10.776	-14.72	-10.977	-9.1961	-10.946	-10.472	-11.376	-12.877	-11.104
-3.7681	-2.8985	-7.064	-2.2223	0.22333	0.16994	-6.9876	-1.3079	-6.1694	0.082391	-1.4613	-2.7284	-1.3518	2.9548	-1.7798	-4.4194	0.02287	-2.8843	-2.4803	-3.2901	1.1781	-0.41314	0.30003	-0.21913	-1.2827	-4.0611	-5.2065	-2.138	-4.688	-5.9454	-0.19662	-3.6793	-5.3975	-1.3212	-2.5275	-1.1678	-2.0286	-5.243	-1.2141	-8.6424	-2.6356	-2.7169	-2.5005	-1.9009	-4.9174	-5.4534	-4.8633	-5.6996	-2.1693	-4.5942
-3.2195	-0.59137	-6.112	-6.6771	-2.4524	-3.0331	-3.105	4.5906	-3.4352	2.5404	-5.0711	-4.7758	1.8097	-2.4791	-4.867	-6.9473	-4.8452	-2.8135	-1.363	-1.5962	-1.2507	-6.1769	-2.0057	0.0099779	-0.25874	-1.861	1.4188	-0.29293	1.2567	0.67772	-2.833	-0.63618	-4.7615	-0.88671	-3.0867	3.3357	-2.9344	-6.2074	4.2444	-2.3843	-1.126	-1.7724	-4.3649	2.7546	-3.4229	0.95172	2.7612	1.2775	-1.1075	3.1937
-10.869	-10.229	-14.22	-9.4438	-9.0486	-13.732	-13.978	-12.089	-8.9309	-14.686	-11.895	-10.167	-12.263	-13.978	-11.714	-10.407	-10.013	-12.941	-9.727	-9.0061	-13.169	-13.976	-14.402	-9.9045	-11.181	-10.825	-9.5645	-11.199	-11.508	-15.686	-12.422	-10.957	-12.979	-10.753	-11.177	-12.935	-10.898	-5.1501	-11.789	-7.7557	-10.283	-9.1336	-7.4239	-13.818	-10.791	-10.319	-9.0041	-14.185	-15.066	-12.531
1.4188	-0.29795	-0.95997	-3.8872	-0.22144	-3.9068	-0.61316	1.7275	-0.14931	-2.3612	2.0255	-3.8918	-4.1713	1.0438	-2.0593	-2.1644	1.38	-6.2025	-3.8286	0.29821	1.8029	-1.4805	-1.3899	0.93544	-1.6094	-4.9594	-0.57711	-0.61159	-4.8802	-1.367	1.7835	-0.42763	-4.0366	-3.018	-2.2986	3.3865	5.5965	-0.57134	-4.6499	-4.0088	-3.2059	-0.94421	-2.0316	3.4674	-3.1179	0.24659	3.6395	0.317	-1.3144	-2.7778
10.844	9.0355	12.451	9.3115	14.055	8.5665	12.955	10.255	10.214	9.2388	11.3	10.711	12.774	5.9826	12.619	9.9019	6.4583	6.5864	11.734	10.655	5.029	13.941	11.979	16.209	11.649	11.631	11.337	8.4726	7.4339	13.081	10.674	10.296	13.22	9.5136	8.5153	6.7744	8.7639	11.126	10.45	8.8223	6.0764	10.953	9.8554	13.956	7.5711	6.4756	13.734	7.0111	10.33	5.1518
7.1968	8.1502	5.7713	5.9069	5.6635	4.9116	7.535	3.8764	5.7759	0.94086	6.1646	8.8896	9.1626	2.4404	3.4723	6.129	6.8456	7.8323	5.4661	6.2455	6.5815	6.827	4.5104	8.7079	4.2827	8.3176	7.8714	5.1856	1.7467	9.7634	8.1584	6.0723	7.9431	6.1627	8.6142	8.371	6.1077	11.743	6.7579	2.422	4.2789	2.7311	8.9044	9.8362	7.588	3.2389	6.4916	9.1335	8.242	4.3871
-14.927	-13.689	-11.043	-10.163	-17.747	-15.721	-12.808	-16.729	-14.928	-17.721	-15.84	-13.222	-12.594	-17.955	-14.439	-11.473	-11.702	-15.553	-14.981	-12.309	-10.804	-16.351	-11.609	-16.427	-15.327	-17.135	-15.947	-14.877	-19.481	-16.399	-13.666	-16.444	-17.291	-13.376	-14.423	-13.722	-15.359	-16.022	-16.289	-16.796	-14.805	-10.219	-15.178	-14.971	-13.958	-16.398	-17.022	-15.498	-14.475	-15.145
-12.111	-11.557	-14.285	-12.477	-11.824	-13.796	-13.378	-12.235	-13.226	-15.928	-13.939	-13.008	-18.583	-15.188	-12.789	-16.566	-11.548	-13.999	-13.032	-13.239	-8.6858	-17.893	-16.192	-11.102	-14.192	-9.9337	-11.896	-9.5959	-12.809	-18.673	-13.928	-15.297	-9.8922	-12.686	-7.7779	-8.9671	-14.771	-10.905	-12.402	-15.486	-16.153	-15.937	-13.492	-12.171	-9.8546	-15.707	-12.156	-11.192	-12.637	-12.52
0.38126	-2.8732	-4.042	-2.1279	1.2994	-2.0225	-1.3448	-0.67154	-0.096781	0.31598	-2.8963	-0.27399	-6.485	-2.4282	-2.593	1.9756	-1.627	-1.955	1.2347	0.65222	0.82919	1.7425	1.1707	0.079685	-0.18722	3.2964	-4.286	-5.2483	-1.2234	-0.46633	1.3543	-3.7229	-0.070662	-2.9754	0.21801	-5.3621	0.68937	-4.8251	-4.7542	-1.8281	0.20088	0.13985	-0.56764	-0.35598	1.3122	2.2268	-0.8597	1.5756	0.10908	-1.7462
-10.12	-9.6648	-7.5177	-8.648	-7.9876	-8.3583	-10.069	-14.428	-12.902	-10.742	-7.4417	-12.649	-7.7951	-8.9206	-8.1672	-10.35	-9.5161	-9.7255	-9.8759	-13.175	-12.933	-11.445	-8.8012	-12.646	-6.6548	-6.8298	-12.983	-9.2163	-12.25	-11.581	-9.8002	-13.712	-9.5428	-10.207	-7.1038	-13.362	-5.9042	-12.139	-8.7233	-7.5366	-15.147	-13.999	-12.433	-5.3073	-7.0278	-8.1671	-11.058	-9.414	-8.6878	-17.439
-2.6057	-6.9394	-1.3857	-5.6785	-2.8002	-3.8597	-7.2821	-4.7412	-5.77	-4.2129	-10.306	-3.9829	-4.4665	-6.0768	-2.3536	-8.5943	-5.9835	-8.2345	-8.212	-7.7097	-10.11	-6.3248	-5.898	-4.8678	-5.4603	-6.9079	-3.1913	-0.99347	-5.6883	-0.70123	-7.5144	-7.3821	-5.9816	-9.0971	-7.5083	-6.6455	-9.3906	-5.4878	-3.0232	-5.7167	-6.7249	-4.2208	-3.1418	-8.1244	-3.4471	-8.9112	-2.631	-9.286	-6.3857	-10.687
5.6911	8.4781	4.7089	6.0191	1.4776	3.9746	9.774	2.7409	6.8203	8.7552	3.864	6.698	2.2686	5.1221	8.7176	8.7278	7.5501	7.7837	3.4002	5.4574	6.2586	9.7374	6.9644	7.1578	5.6019	10.912	5.4316	8.2745	6.5419	3.8566	8.3826	5.9979	6.0314	11.07	5.1666	5.6413	2.4452	9.1208	8.2553	7.9471	6.0896	5.756	2.7734	4.9224	5.8184	7.8342	8.3337	4.1107	3.0876	7.6646
-18.52	-22.033	-24.27	-19.716	-22.18	-21.45	-20.78	-17.295	-18.37	-24.481	-22.874	-19.215	-21.352	-16.24	-19.398	-18.097	-22.268	-23.822	-16.262	-21.673	-22.627	-15.172	-24.847	-18.613	-16.279	-17.63	-18.653	-23.907	-19.328	-18.335	-20.981	-26.586	-22.125	-21.626	-23.234	-22.173	-18.762	-20.216	-22.482	-22.17	-18.513	-23.15	-22.808	-21.574	-19.385	-27.413	-23.818	-21.246	-21.347	-23.199
-16.137	-11.094	-16.27	-9.6022	-12.647	-13.321	-13.13	-12.133	-10.461	-10.94	-11.037	-12.59	-14.353	-9.1741	-12.193	-9.6088	-12.903	-8.288	-12.084	-8.846	-10.716	-10.087	-11.633	-10.195	-14.833	-12.473	-13.318	-10.429	-12.629	-9.4823	-6.3455	-11.544	-8.3859	-14.255	-12.304	-10.433	-9.9077	-11.167	-10.081	-8.606	-9.2421	-15.557	-14.131	-15.885	-10.514	-9.8784	-6.8501	-10.291	-12.552	-9.4487
0.070445	-0.020048	-0.22431	-3.6989	-2.7354	-1.3293	-2.5248	-2.8403	-1.6118	3.2076	0.90592	-2.0422	4.2412	-1.8884	-1.6271	-1.1654	-1.513	1.2508	-2.5825	0.81636	1.1111	-4.6808	-3.1253	-1.6407	0.40601	-1.0618	0.39615	0.67086	-2.7929	-1.7211	0.33507	2.8744	1.2435	-0.44758	-2.3013	0.40848	-0.55917	1.9772	-0.0071763	-4.1762	-0.035212	-3.5482	-1.4674	0.012589	-0.26669	-0.80097	0.61725	3.2746	-3.3974	0.87627
-0.10981	-2.3104	6.6628	4.4957	0.97794	2.7062	3.1963	5.0461	5.0171	5.2765	4.8643	-4.2559	-1.6436	1.4435	6.6776	1.2795	0.1807	-1.8081	6.0035	1.4338	5.3676	5.0256	2.6579	5.7472	5.4605	4.5996	1.5766	5.9166	1.8208	-3.4285	2.1938	0.86401	0.040874	-0.85257	2.6777	3.4049	2.0947	1.5935	3.8695	1.4424	4.8542	2.4574	2.3969	3.6451	5.2598	0.33323	5.5913	1.2433	3.9733	4.0684
-8.6761	-10.891	-10.87	-8.5157	-9.4122	-11.041	-5.9424	-10.774	-8.0721	-8.4244	-7.1145	-9.8343	-7.2664	-10.775	-9.9494	-8.435	-11.631	-10.496	-5.5613	-12.443	-10.837	-11.312	-5.5563	-8.7582	-9.3348	-15.044	-8.3732	-12.376	-7.2859	-10.988	-4.9617	-5.9249	-12.72	-10.567	-6.9665	-8.9168	-9.8265	-10.645	-10.093	-11.192	-8.149	-10.771	-13.757	-6.268	-10.655	-13.759	-9.4364	-8.6322	-6.9921	-8.539
1.6636	-3.1525	3.9702	-3.8811	3.2048	-3.2194	-7.138	0.77346	-5.3931	-0.25011	0.42665	0.99768	-5.2867	-3.9197	-0.39669	-1.7361	-0.46186	-0.31556	-3.482	0.31619	-4.0838	-4.3306	-3.7025	-1.6575	-0.46875	-1.4069	-0.77649	2.0613	-2.4747	-4.0763	-1.0005	-0.88219	-3.3762	-4.5732	-0.81468	-0.77937	5.7966	-1.6617	-0.63377	-3.7214	-3.1111	3.0582	-0.64879	-1.0947	0.41085	-2.2177	-0.71076	-2.5127	0.98531	-2.9554
-12.014	-14.862	-16.754	-12.514	-16.12	-21.053	-13.67	-13.935	-14.087	-13.145	-18.346	-15.359	-15.915	-11.143	-15.976	-15.69	-16.203	-16.042	-13.947	-10.789	-15.342	-12.694	-18.188	-14.722	-14.532	-12.918	-13.305	-16.879	-15.214	-18.534	-14.194	-16.016	-15.985	-15.773	-20.036	-16.553	-11.433	-12.558	-16.206	-15.124	-13.136	-10.603	-11.986	-16.006	-18.146	-12.631	-10.239	-16.977	-14.766	-14.493
1.8498	3.3665	0.87783	3.9387	-0.16127	0.94934	4.6905	3.4282	-1.4712	-3.2888	1.565	0.35462	4.8176	5.5828	-0.62263	1.4248	1.5171	2.1706	-1.4556	4.3807	2.9782	0.87283	1.1214	-0.94023	1.4354	-0.92572	2.6868	2.1211	0.93344	1.0348	-3.0312	0.090272	0.61944	3.0997	-0.10624	2.5842	-0.62333	3.9962	1.2258	0.55006	3.9507	1.1917	0.55382	-1.0295	3.5971	5.3243	2.6369	3.1554	-2.6406	-0.1756
-12.348	-13.603	-14.67	-11.438	-14.46	-9.8582	-12.183	-12.661	-14.209	-15.087	-13.995	-10.568	-9.5997	-10.104	-12.116	-14.17	-11.551	-14.977	-13.677	-8.547	-11.168	-15.416	-11.207	-10.625	-10.594	-12.19	-14.477	-11.226	-12.829	-10.468	-8.2017	-11.129	-12.578	-14.31	-14.406	-10.739	-6.1654	-14.742	-11.028	-13.281	-11.282	-11.75	-14.695	-11.907	-15.512	-10.156	-12.961	-14.148	-12.394	-12.279
-12.953	-14.869	-13.98	-12.377	-11.592	-12.173	-9.9528	-11.016	-17.895	-10.447	-13.048	-14.983	-14.126	-10.748	-17.317	-11.43	-14.268	-11.439	-15.945	-11.247	-7.9704	-7.7898	-11.331	-12.016	-14.263	-10.997	-16.398	-16.107	-14.818	-12.732	-19.61	-9.0657	-15.929	-12.265	-13.452	-15.221	-14.424	-17.428	-13.162	-13.582	-14.581	-9.4129	-13.501	-13.227	-16.799	-9.7106	-13.992	-13.983	-16.904	-12.746
-10.073	-8.0543	-5.2375	-8.6439	-5.0528	-8.8493	-5.3641	-6.3538	-4.301	-7.2016	-4.1841	-8.588	-6.3911	-7.2495	-6.2332	-5.5362	-9.8107	-6.539	-7.4108	-8.0613	-2.3513	-5.7999	-12.354	-9.8979	-9.2332	-6.3143	-6.1618	-4.9155	-7.7648	-7.0054	-7.8855	-7.8105	-3.8331	-8.8154	-8.8831	-6.2332	-9.1072	-11.345	-10.723	-6.2165	-12.202	-10.512	-12.647	-12.227	-2.608	-6.8081	-6.5531	-9.395	-8.5048	-6.7068
-9.615	-10.898	-14.011	-8.7351	-13.609	-6.869	-13.69	-11.172	-10.159	-13.266	-9.7631	-11.162	-8.1834	-8.0784	-10.865	-14.929	-8.9032	-7.4541	-11.476	-7.1553	-10.494	-11.563	-8.9153	-13.525	-12.11	-16.827	-11.708	-12.548	-7.611	-6.0712	-12.845	-5.1402	-7.863	-12.732	-9.2018	-9.5983	-13.487	-11.061	-10.264	-9.1035	-11.232	-6.8393	-8.3875	-13.985	-14.993	-11.028	-14.428	-13.639	-11.698	-9.5577
-5.8303	-2.3729	-2.2529	-9.4677	-7.5737	-10.494	-8.4522	-7.624	-4.4148	-5.7148	-9.3508	-8.2504	-2.7557	-5.8245	-6.6522	-8.4599	-7.2912	-5.4873	-2.8937	-7.0424	-8.9414	-1.6219	-7.2063	-8.388	-3.4392	-2.2482	-6.4523	-3.454	-6.8959	-2.7347	-6.3536	-9.319	-6.9078	-5.6139	-7.8167	0.055803	-4.4139	-3.9953	-10.257	-2.7492	-3.5134	-4.7543	-2.7648	-7.5852	-2.7428	-4.362	-9.2687	-1.5069	-5.7345	-9.7618
-12.366	-15.934	-9.9318	-10.355	-8.8442	-14.277	-8.7386	-11.802	-16.323	-14.834	-11.078	-15.076	-12.478	-10.726	-11.352	-10.495	-14.292	-13.471	-13.44	-9.0406	-10.554	-9.1337	-15.855	-7.6702	-14.13	-9.833	-13.262	-13.945	-10.284	-13.974	-13.826	-18.264	-11.406	-11.675	-16.256	-11.383	-12.731	-7.805	-6.4033	-15.041	-9.956	-13.398	-11.315	-8.2711	-8.8335	-9.1749	-11.753	-8.3077	-14.629	-10.745
-2.2306	-0.10685	-3.7085	-1.5828	-3.019	-1.126	-3.8528	1.3005	0.46506	-2.6402	2.1156	-2.9147	-2.4086	-0.95001	-2.2174	5.0119	-1.1882	-6.481	-2.711	-2.789	-1.6789	-5.224	1.7313	-2.8259	-3.6669	0.060994	-1.2121	-3.7353	-0.59429	-1.8145	-2.3374	-1.605	-3.6269	-0.15959	-2.744	-2.7328	-0.54307	-3.4087	2.7248	-1.347	6.5092	0.38888	0.98608	1.4467	0.50141	-1.364	0.28019	3.6398	-0.40966	1.4608
-3.7311	1.4172	-0.29295	3.4918	-1.6641	3.1553	-2.9856	-0.42784	-1.1542	0.9173	2.6588	-1.2011	-2.2907	0.49087	-1.0037	-0.58753	-0.36516	-5.1944	-2.6363	-2.388	1.3634	0.2509	-1.2462	-2.8556	-2.9044	-0.69553	-2.4082	-0.49129	-3.1224	-1.9857	1.3437	-1.6272	0.67491	-2.13	0.28222	1.4129	0.61371	0.54439	-1.3797	-2.2342	-0.81307	-4.6883	-2.3385	-0.47874	-1.1496	-1.3993	-2.2413	-0.49581	-0.53317	-5.3644
-9.4449	-13.472	-8.8638	-13.327	-16.816	-8.1274	-12.877	-11.457	-11.89	-12.593	-10.027	-5.9348	-7.797	-15.423	-9.8775	-2.5295	-11.111	-11.236	-6.3983	-12.202	-4.7225	-7.9767	-8.2466	-12.076	-5.9019	-8.0118	-11.037	-8.9545	-12.228	-12.563	-10.46	-10.855	-5.0284	-8.4566	-9.4256	-10.609	-10.083	-8.0675	-9.2005	-8.2717	-7.8971	-9.3531	-9.2746	-10.724	-10.84	-12.418	-11.626	-5.5456	-6.5989	-14.463
-2.667	1.5024	-0.93509	-3.4492	-1.1198	0.81593	1.3521	-2.4709	-3.1314	3.1878	0.33081	-1.9897	-1.2979	-0.76955	-2.6722	1.1894	-3.1928	-2.8744	-1.1244	1.4591	-1.8076	2.7641	-1.6733	0.76497	-2.1527	1.6255	-0.71023	-3.2284	-2.9962	-5.2897	-0.75325	-2.7795	2.2105	-0.10955	-3.4816	-3.7106	5.2214	-2.1406	-6.9097	0.20996	1.3793	2.3772	-0.14364	-0.51755	0.60735	1.3512	-0.56942	-0.50769	-3.9655	-4.3273
13.357	13.035	9.7737	9.6718	14.24	11.972	11.462	12.233	9.0711	3.4085	9.4659	11.289	10.52	7.9965	11.064	10.977	15.43	3.2912	14.267	12.48	9.6934	4.1409	8.3317	8.8368	7.1454	8.2462	14.244	9.4069	9.926	9.3773	10.626	9.9348	5.8857	10.988	18.935	9.3253	12.87	11.26	9.8816	9.5142	11.43	7.5027	11.775	7.7877	12.433	9.8643	9.6526	9.6336	12.019	11.802
4.7895	6.4914	4.8524	3.9142	5.3052	7.2895	2.8155	9.467	5.5862	6.3316	2.2276	2.858	3.9624	6.4049	4.0089	3.745	2.6103	3.4546	1.4519	3.0635	6.2642	3.5551	6.5936	4.0927	5.0433	1.0963	4.7203	6.4341	1.5207	0.29694	6.3476	7.4122	6.3981	6.8642	5.5115	8.2788	6.6509	4.2827	8.5648	6.6091	-0.25414	6.6343	4.2027	6.3548	0.1953	-0.69234	7.1833	5.9878	4.4598	4.1843
-20.296	-20.842	-21.319	-24.124	-27.313	-21.636	-24.698	-21.939	-23.189	-25.083	-21.655	-25.052	-22.223	-20.542	-18.447	-22.302	-22.838	-21.478	-24.841	-19.101	-16.485	-17.88	-22.255	-26.297	-22.814	-22.093	-21.656	-20.932	-23.728	-22.12	-20.736	-21.568	-22.452	-22.572	-18.36	-27.147	-23.255	-18.737	-21.043	-21.224	-21.251	-17.931	-20.853	-28.229	-18.694	-24.747	-19.325	-25.227	-21.729	-24.321
5.9677	3.2324	2.9932	-0.47106	2.1523	2.4378	4.7797	-0.42603	-1.6287	-0.90667	2.2125	2.0507	2.9536	2.7468	2.4887	-0.14587	5.0761	1.1605	0.46224	0.014579	1.0313	0.9199	7.7048	3.644	-2.2745	4.1702	0.8422	4.6368	0.18435	0.17556	3.406	4.1268	-2.6518	3.205	-1.1681	4.8865	1.1572	-1.3902	-0.61372	1.9518	0.47101	5.0769	1.4377	-0.76854	3.9169	1.1779	3.0313	-3.2322	4.8388	4.3434
-11.498	-10.293	-12.447	-15.074	-7.6576	-14.959	-14.493	-10.082	-9.4904	-7.713	-11.144	-8.7878	-10.394	-11.088	-11.291	-14.071	-12.141	-11.588	-6.9621	-12.934	-11.349	-12.442	-8.7894	-11.405	-14.98	-11.781	-12.878	-10.537	-13.426	-7.9765	-11.396	-13.573	-12.479	-16.654	-9.0748	-9.2729	-14.449	-14.215	-12.155	-11.32	-11.251	-11.337	-9.0925	-12.136	-12.945	-16.373	-7.4945	-7.0024	-8.1936	-12.767
-12.707	-12.328	-11.169	-15.169	-11.217	-13.003	-7.0022	-11.702	-9.0472	-13.262	-6.777	-10.952	-8.5487	-14.099	-11.734	-10.237	-14.682	-9.1397	-10.854	-7.968	-8.0258	-15.321	-8.7336	-11.931	-10.833	-10.627	-11.653	-11.546	-12.706	-10.11	-7.7973	-8.0543	-16.513	-7.6214	-10.657	-10.326	-7.4632	-14.191	-14.673	-10.778	-11.65	-10.16	-11.719	-11	-7.7452	-13.954	-12.753	-12.702	-10.284	-9.8414
-3.7936	-2.7861	0.36072	-2.8005	-4.1335	2.2468	-3.2277	-2.5839	-5.9535	-3.7325	-6.9156	-0.41588	-3.2903	-2.6677	-4.7141	-6.7259	-5.4859	-0.46668	-2.6527	-1.7952	-0.78276	-3.1899	-4.5552	3.9857	-2.7181	-1.6773	-6.8533	-5.4494	-3.7795	-0.725	-6.9403	-1.8242	-4.8747	-5.1642	2.1456	-4.1878	-5.0067	-6.9206	-3.4211	-8.1507	-5.8385	-3.6845	-2.0676	-2.7337	-1.5769	-4.7468	0.57727	-2.7027	-5.9846	-5.734
4.7171	-0.97639	5.5944	5.3602	-3.8275	5.8995	4.5734	4.89	-0.16741	0.7369	-0.90795	2.7137	3.9628	0.23936	1.9468	4.4736	2.8034	6.7085	5.0036	0.72923	-1.0586	2.1545	3.2156	-1.1747	1.3086	6.4601	1.8027	1.9878	4.9579	6.0982	-0.042871	-0.063241	2.9877	2.7642	0.1595	1.4728	-0.66962	0.61062	0.40973	2.5944	5.0358	1.4212	2.4619	1.213	2.2475	-0.0064667	-2.6234	-0.69325	0.53718	-0.30603
1.2482	0.35923	0.65339	-4.8126	-4.0508	-3.9016	-7.294	2.9329	1.186	-4.1484	4.6979	-2.8237	2.3409	3.6332	-1.4519	3.0278	-3.8403	1.1782	-2.5133	-0.71537	-0.60224	3.5379	1.9994	1.291	-0.33255	1.6113	-3.0322	-2.7211	2.2206	0.26699	-4.0057	0.64173	-0.5585	-0.30283	-1.0884	1.4621	1.6452	3.6587	6.3274	0.028362	-0.60638	-1.9214	-0.66879	3.2337	-0.25416	-0.094993	-2.4299	1.4061	1.0657	-4.928
-5.1505	0.087785	-6.221	-4.2449	-2.881	-9.3091	-1.8286	-5.0232	-1.1017	0.62289	-5.9891	-1.6694	-0.25565	-1.5789	1.1053	-2.5346	-3.3345	-2.9564	-1.5344	-4.4481	-3.5199	-5.4353	-2.5997	-4.6062	0.53109	-5.7554	-2.3527	-5.4565	-4.8754	-4.0967	-1.5373	-7.059	-12.485	-5.6124	-8.6357	-3.1286	-0.58707	-2.7103	-3.0321	-5.594	-6.7056	-4.7886	-3.7888	-2.7655	-4.4594	-7.722	-4.5794	-7.4665	-5.5821	-2.0112
-13.662	-15.034	-12.178	-13.144	-15.918	-19.278	-12.067	-19.006	-10.07	-13.613	-10.111	-14.915	-14.635	-14.855	-8.9871	-10.348	-13.929	-14.235	-14.265	-9.5222	-10.176	-16.169	-13.818	-12.021	-12.518	-10.827	-13.745	-14.374	-13.154	-11.466	-13.709	-15.55	-12.276	-12.474	-16.716	-12.452	-17.207	-14.153	-11.261	-11.342	-13.473	-13.576	-8.9635	-14.377	-10.81	-9.2958	-14.973	-9.8984	-11.557	-11.839
6.034	10.513	4.7296	8.3304	6.0029	6.3083	2.7896	7.8762	4.9767	1.4283	2.611	8.2004	9.4023	5.9368	5.2778	3.8518	5.889	6.5024	8.968	2.2397	1.3187	5.2221	5.859	4.8902	2.1172	5.8751	2.6575	10.525	5.1828	2.6282	1.1987	4.6082	7.1493	10.155	5.9675	4.4636	6.5737	1.3971	7.5524	1.6856	4.8426	3.8146	7.3906	6.4589	7.8725	3.4946	6.7702	4.713	1.6289	9.456
-1.2436	1.0917	2.42	-0.25715	2.5567	2.7674	-1.0695	2.774	3.59	4.6589	2.958	-0.22475	1.6372	2.7274	3.0946	-0.84877	4.2923	0.78392	7.0404	1.4668	1.6543	2.76	2.7728	2.9429	1.9566	1.369	0.31307	1.7375	1.7264	2.1685	3.4465	-0.62715	5.0229	3.3023	2.2154	-2.5065	1.4252	-1.9167	3.3989	2.3137	-0.98729	0.43517	1.2126	5.4812	3.4949	-5.6209	-1.8103	1.2473	-4.0351	0.6982
-12.46	-16.727	-16.602	-10.474	-12.077	-8.9196	-13.53	-13.949	-12.714	-8.4282	-13.673	-17.779	-11.198	-14.723	-12.707	-10.256	-10.391	-14.736	-12.537	-14.899	-17.68	-9.2287	-16.977	-13.707	-9.2767	-14.919	-13.965	-16.496	-15.065	-15.851	-21.896	-15.476	-16.54	-13.153	-16.9	-13.018	-10.931	-11.424	-11.595	-14.606	-15.498	-11.265	-11.029	-13.766	-14.648	-12.801	-11.25	-12.189	-12.807	-16.477
-14.403	-15.521	-11.761	-9.1741	-11.176	-13.821	-16.449	-8.0935	-14.729	-7.1057	-14.253	-14.057	-12.183	-15.518	-11.898	-16.234	-7.9002	-7.7084	-12.595	-14.85	-15.93	-11.88	-8.8274	-17.241	-10.146	-10.191	-11.632	-13.605	-13.707	-11.144	-6.107	-9.7631	-10.466	-12.417	-11.735	-14.45	-18.516	-10.916	-11.613	-20.426	-15.071	-13.387	-20.834	-12.295	-14.995	-11.37	-12.173	-19.206	-9.8305	-14.221
-5.0277	-4.3725	-7.2078	-6.6551	-5.5756	-9.7272	-7.0403	-8.6273	-9.5171	-3.5777	-5.9499	-3.9545	-11.49	-6.0283	-4.5683	-7.1431	-1.9742	-8.4958	-7.182	-11.764	-0.28976	-6.605	-7.1013	-2.3107	-9.9818	-7.1603	-3.4422	-3.8643	-1.5975	-3.8878	-5.6068	-8.7622	-8.6191	-7.4616	-7.9117	-8.9359	-5.2848	-10.16	-3.8614	-6.3458	-9.3267	-3.7136	-3.3046	-5.2788	-6.4645	1.7254	-4.7517	-6.437	-12.467	-3.1198
-4.3288	-6.6123	-4.2745	-4.7367	-3.276	0.72561	-4.1695	0.71319	-1.4974	-8.9913	-7.3699	-4.8275	-7.1855	-4.8064	-1.2817	-4.4177	-4.0449	-4.1802	-4.7407	-0.86105	-4.8957	-8.0788	-2.0549	-4.8748	-2.6543	-6.3197	-4.1138	-4.1636	-5.5454	-3.5383	-4.1182	-5.2235	-2.0486	-2.2632	0.22728	0.22386	-4.4541	-2.4707	-5.7709	-1.0871	-4.3845	-1.8811	-6.7136	0.060199	-7.5347	-5.2386	-5.0067	-5.6537	-2.6748	-5.9161
-6.5201	-3.5104	-2.9246	-5.6404	-4.8413	-0.13903	-2.08	-0.67853	-4.1901	-5.1506	-1.2559	-1.1434	-2.1095	-3.8622	-3.8206	-5.6047	-0.39333	-5.1235	-3.6126	-1.9791	-3.3134	-4.4233	-3.9623	1.8014	1.6371	-2.1499	-2.549	-2.8109	2.1757	-1.3093	-5.2376	-5.0281	-0.25788	-1.1937	-3.2243	-6.5632	-3.0236	-2.3971	-0.68037	-3.7525	-3.3922	-5.1652	-3.6627	-3.4637	-8.3673	-4.3819	-3.2907	-3.9512	-2.5099	-8.0925
0.20638	-1.2516	1.8493	-6.1704	-2.0636	1.5885	-3.9673	-2.7678	-3.0154	0.49431	0.089376	-0.075529	-4.3883	-3.1893	0.43191	0.57019	-1.3799	-4.2497	-1.7811	-2.6817	2.925	1.6685	-0.25751	1.3524	-2.3713	2.0269	2.4092	-1.7459	-0.30001	1.9111	1.8562	-1.5245	0.062962	7.5022	1.203	2.0019	-0.29176	-5.8743	-2.7047	0.08737	-2.2619	-4.8305	0.034393	-3.8015	-1.8941	-0.0091922	-1.0023	-3.9666	-0.48086	-8.8282
8.3827	13.455	6.8562	8.7665	7.5666	12.499	7.3906	6.1513	7.368	3.8946	8.0829	8.8405	13.044	8.7606	6.9161	10.291	15.002	9.8839	9.3012	11.784	8.2735	10.019	9.9115	12.014	6.4476	9.4574	7.104	14.945	7.403	7.7652	5.9427	5.9524	8.9594	5.8772	10.38	7.7892	6.3273	7.0129	3.7249	7.1134	6.7374	6.8698	7.3459	11.251	5.3028	9.0289	12.235	11.872	9.0623	7.6786
-6.7775	5.0528	-4.5789	4.7668	-1.5876	-4.548	-3.787	1.0524	-7.311	1.3459	2.9577	-5.822	0.18605	-2.0168	-1.1136	-6.355	-5.3263	-0.39492	-3.5018	-6.3834	0.078165	-1.5265	-1.7174	-2.1308	1.0443	0.54663	-3.6514	-0.63595	-2.1018	-1.587	-1.7959	1.633	-4.3659	-0.82981	1.667	-0.65112	4.8314	1.3987	-3.887	-2.3772	0.52917	-1.0439	-2.3461	-0.44155	1.4068	2.4957	-2.8956	-1.646	-4.3392	-2.6909
-17.042	-9.7175	-11.393	-15.67	-11.219	-11.07	-11.001	-14.998	-19.28	-10.756	-10.553	-13.463	-11.707	-12.312	-11.472	-12.281	-15.865	-10.398	-15.302	-13.399	-11.163	-13.52	-11.086	-8.2126	-11.117	-7.0024	-10.431	-18.495	-12.438	-11.155	-12.223	-13.215	-12.356	-14.879	-12.367	-13.117	-11.124	-9.2701	-11.113	-13.805	-10.625	-9.5153	-8.9128	-10.592	-15.353	-10.27	-17.257	-15.061	-10.749	-13.795
-10.34	-16.554	-12.462	-19.084	-15.686	-18.535	-15.184	-17.883	-11.08	-11.722	-12.879	-15.248	-9.99	-13.97	-10.098	-9.716	-12.469	-11.947	-16.97	-14.788	-13.79	-17.27	-15.381	-17.1	-12.592	-14.913	-11.186	-16.256	-15.178	-12.654	-16.156	-14.574	-14.186	-15.466	-15.701	-16.251	-15.693	-15.448	-13.351	-11.424	-13.736	-16.649	-11.745	-13.09	-15.585	-13.912	-14.68	-13.392	-16.88	-13.99
-15.324	-12.327	-16.144	-13.245	-12.011	-13.032	-13.902	-9.9624	-8.836	-16.166	-13.196	-14.661	-10.512	-11.802	-16.206	-12.291	-14.067	-17.053	-13.259	-14.769	-14.299	-17.127	-15.211	-17.291	-9.0006	-16.609	-9.3894	-14.376	-13.799	-16.589	-12.482	-8.8834	-12.799	-13.833	-16.84	-16.801	-11.727	-14.117	-14.282	-10.165	-14.649	-10.176	-10.938	-13.271	-12.568	-12.664	-18.49	-4.9589	-12.077	-12.088
6.3011	3.1465	5.3462	5.9274	3.1371	9.3468	1.7712	5.53	7.0559	4.1551	7.0359	7.2302	5.532	8.1211	4.6403	6.5726	1.4832	5.4082	5.3908	5.6315	7.9764	4.0576	6.6906	3.1166	6.8183	7.9093	8.3988	3.477	5.1461	8.1772	3.9719	6.2666	0.35465	7.4628	4.0911	5.7053	-0.4769	5.0058	13.134	3.6546	7.3743	5.2425	4.9819	4.1649	6.6083	-0.13605	4.4891	5.1219	10.676	3.8597
-1.5983	1.2814	-3.3821	-7.6195	3.1005	1.5642	-5.082	-0.5628	-2.7731	-3.2965	-3.034	-3.1404	-0.50641	-8.4639	-5.015	0.52953	-1.8758	-3.5371	-1.0073	2.7596	-1.2376	-4.2722	-4.1114	-4.2026	1.1507	-3.7336	-5.9346	2.7432	-5.267	-4.3194	-1.8452	-2.4934	-3.7398	-5.5241	-0.43076	-3.621	-0.42303	-2.6495	-3.4032	2.8776	-5.4235	-5.3862	-6.0232	-5.3513	-4.0592	-3.1855	-2.854	-5.5464	-3.3527	-6.3783
-5.575	-6.9826	-8.7914	-10.579	-15.477	-8.9842	-7.6966	-6.7472	-10.731	-6.5506	-8.5626	-9.7173	-7.5492	-6.2207	-8.5443	-6.6793	-9.0566	-6.4283	-9.1702	-9.6237	-12.1	-7.3732	-10.798	-7.4908	-13	-9.0602	-8.6152	-8.1198	-5.4362	-8.6402	-10.28	-7.072	-10.291	-9.1228	-13.366	-7.5127	-18.286	-9.2284	-10.393	-5.0145	-9.72	-10.807	-7.7598	-9.8475	-7.2765	-8.4285	-11.32	-7.8796	-8.9601	-8.1246
-5.4362	-3.6909	-8.4335	-7.0757	-3.7909	-6.5716	-6.5365	-4.5765	-7.3733	-2.9448	-7.5822	-6.4359	-7.1697	-3.8262	-9.4776	-2.2875	-6.7552	-7.9516	-7.2056	-2.3799	-7.3264	-6.1734	-3.318	-6.1563	-6.4927	-8.938	-4.6135	-2.3808	-3.8776	-9.6093	-6.4641	-9.0088	-4.7312	-10.475	-7.2132	-4.7576	-6.6284	-5.9552	-5.5743	-8.4725	-2.9668	-9.2531	-10.116	-5.2546	-10.3	-4.7527	-8.001	-6.7776	-3.8983	-5.0867
-10.704	-11.213	-10.478	-8.9543	-12.928	-10.811	-8.749	-8.4516	-7.9297	-7.4842	-12.847	-6.5514	-8.3383	-10.997	-9.6684	-11.972	-10.476	-11.627	-11.383	-8.7018	-8.3664	-8.6243	-14.062	-5.6625	-7.0951	-6.9513	-13.009	-10.529	-6.3754	-5.0442	-10.441	-12.53	-15.417	-8.971	-13.364	-10.301	-12.281	-8.3082	-9.6812	-6.3196	-11.253	-7.5104	-11.54	-7.3884	-8.5086	-11.066	-7.6297	-8.1166	-11.751	-8.5176
2.1675	5.3161	7.2853	6.33	1.0486	4.7269	0.26955	3.4583	-2.756	5.8165	3.4513	-1.9927	1.5272	6.0576	2.3865	2.8631	-0.63792	3.621	3.2725	0.24881	3.3493	3.6884	2.7726	8.6517	2.0424	2.5142	-1.1102	2.9678	1.583	1.7687	9.5756	3.6929	4.0721	5.5184	3.5907	1.045	3.4585	5.2427	4.3465	1.186	0.562	4.1296	2.9961	4.0854	10.241	-0.010874	1.2544	2.0118	9.4759	3.9867
-2.927	-4.1431	-2.4127	-4.4761	-5.0622	-4.1682	-2.8413	-9.1065	0.55674	-3.3506	2.4209	-2.9316	0.053337	-4.7721	-3.8273	-1.6246	-4.0641	-0.040278	1.5558	-5.739	-2.9913	0.91608	-3.8295	-4.6194	-7.3425	-7.3467	-6.7272	-3.5594	-2.7645	-1.9229	-4.2286	-3.646	1.5239	-2.8684	-6.2949	-2.1949	-6.6444	-2.7935	-7.9148	-3.7582	1.2484	-3.5154	-4.1645	-5.532	-9.9915	-4.2336	-3.3762	-4.4904	-5.574	-2.9044
-17.317	-25.189	-23.729	-21.757	-24.684	-23.323	-17.724	-17.944	-21.838	-26.895	-23.779	-23.719	-23.763	-21.079	-19.177	-22.879	-17.722	-20.322	-21.777	-20.39	-21.752	-24.261	-20.735	-25.376	-20.906	-24.373	-20.747	-19.872	-20.977	-20	-22.265	-25.833	-23.902	-27.469	-22.955	-24.729	-26.187	-23.103	-24.044	-26.157	-23.941	-19.309	-23.451	-21.391	-22.92	-23.509	-20.643	-22.119	-23.251	-23.035
11.134	7.9855	10.561	9.609	7.0543	9.2668	13.064	9.6082	10.638	6.1295	5.9845	7.0668	6.8906	7.0869	9.1689	14.202	10.066	9.7512	8.4159	7.9623	6.882	5.0996	3.764	9.3981	8.2002	7.2091	15.727	7.3886	12.172	14.593	13.918	8.9376	10.039	10.245	15.195	8.079	10.4	9.4686	11.164	12.917	10.247	8.8229	12.618	11.263	11.161	10.023	5.1869	11.113	10.183	15.121
3.3303	-0.37727	5.9935	6.5346	2.5297	1.2914	6.2588	7.4839	5.1884	3.5483	8.7211	6.4051	10.238	3.7955	7.2547	7.7598	5.9097	8.4865	2.5065	11.438	5.8231	4.1538	5.3181	6.4073	1.9454	2.9753	1.3332	5.949	2.7871	4.232	4.0819	-0.1754	5.5932	5.4957	4.9354	4.1071	9.0824	6.0334	3.9872	3.6347	6.498	3.0814	6.8567	5.6415	3.2498	8.1022	6.0114	2.2624	2.1718	-1.5802
-1.2674	-0.059715	-3.0669	2.0089	-0.20079	-0.84319	1.0721	2.5485	-1.2252	0.79988	-0.23194	-1.4399	1.9313	-3.5274	-3.9652	-2.8924	-3.8624	-3.575	-2.233	-6.0309	-2.6266	-3.2995	-6.4676	2.696	-2.4374	-1.8643	-2.4841	-2.3008	-1.4023	-2.3852	-4.3333	-0.76051	-3.595	-0.99809	-0.4372	-6.7516	-3.6423	-0.51882	-3.275	-2.2422	-2.3673	2.6004	-2.5295	-7.3555	-2.001	0.82853	-5.0533	-3.7995	-2.1944	-5.2636
-25.995	-21.176	-26.997	-19.831	-20.176	-18.255	-20.348	-18.139	-22.057	-24.992	-18.584	-20.714	-23.838	-22.235	-22.937	-22.595	-19.522	-25.033	-19.251	-24.164	-19.504	-18.644	-21.917	-21.751	-19.972	-23.392	-23.544	-17.535	-19.698	-21.316	-19.064	-23.082	-22.751	-22.071	-17.555	-21.344	-23.237	-24.227	-24.419	-21.444	-16.347	-17.92	-17.188	-24.914	-18.162	-19.106	-20.739	-21.932	-18.393	-18.167
10.004	6.2529	6.4387	6.2809	3.7553	2.3602	3.7369	5.7786	4.0921	4.4158	6.0735	9.9223	4.301	4.8486	8.4798	4.0531	5.326	4.0742	5.8293	6.2468	0.049335	5.1632	8.1863	7.4477	5.7398	2.381	2.4674	1.8267	6.1511	4.8188	1.5937	4.5242	-0.082556	3.8233	1.7628	4.7241	7.8863	4.8039	4.3075	1.3641	-3.7172	2.7898	1.3662	7.4924	3.7108	8.4117	3.0609	4.2088	9.6346	4.5727
-4.388	-4.4272	-3.0244	-4.1554	-1.1276	-9.0265	-6.5268	-6.4663	-8.8925	-7.9518	-4.2131	-2.623	-4.8596	-9.3914	-1.4495	-3.2249	-4.7558	-3.573	-2.5578	-3.269	-8.668	-4.3373	-4.6806	-8.3368	-1.5066	-2.8834	-4.3115	-5.2792	-3.3066	-1.6389	-0.6346	-3.3014	-7.1945	-3.7419	-10.179	-2.7818	-1.372	-8.8195	-5.2505	-6.6709	-7.0522	1.819	-2.445	-3.1069	-6.865	-2.8037	-5.437	-2.7468	-1.8082	-6.6588
-5.6734	-5.9989	-5.903	-9.1001	-3.6061	-5.7438	-5.9303	-5.2238	-4.1005	-6.4901	-5.4999	-12.184	-4.0876	-10.048	-8.4188	-9.1814	-8.6492	-10.952	-5.4701	-6.8608	-5.4579	-1.2827	-11.074	-11.059	-7.2119	-8.6507	-7.2425	-1.3559	-6.3785	-3.1845	-4.0958	-9.8985	-8.0348	-6.5575	-2.749	-6.7323	-6.163	-6.9859	-0.41532	-6.3262	-4.8042	-5.9547	-7.5711	-2.4578	-5.6089	-4.1572	-9.5745	-8.9249	-5.885	-1.9745
-3.9253	0.76338	-6.6325	-0.82246	-3.5129	-3.9649	-4.5659	-4.7038	-3.0688	-0.85745	-7.1372	-2.1686	-2.4152	-3.3722	-2.1749	-4.1361	-1.9474	-2.0492	-5.5314	-2.8203	0.14694	-0.30922	-8.3137	3.7587	-2.7071	-3.7639	-8.0628	-8.4053	-2.3223	-1.8422	-6.6599	-3.7774	1.1067	-6.2444	-1.4444	-6.2953	-4.5171	-6.9738	-3.7822	-5.4141	0.87343	-2.2567	-2.4302	-5.4578	0.8397	-3.6515	-5.8896	-5.8658	-5.3936	-1.1145
-10.801	-9.4162	-9.6905	-8.5468	-7.746	-13.806	-10.245	-10.55	-12.512	-12.865	-13.779	-14.502	-10.602	-12.234	-9.1019	-6.7518	-8.5025	-13.801	-14.912	-10.237	-6.9906	-9.6042	-10.431	-8.5283	-14.925	-10.319	-14.571	-12.144	-7.566	-16.538	-11.852	-10.162	-13.384	-11.171	-10.859	-12.93	-9.5801	-13.103	-13.992	-10.807	-8.0859	-10.282	-10.282	-13.649	-15.555	-15.187	-15.38	-8.7287	-12.972	-8.7355
1.0403	1.6605	1.4732	-1.8627	1.3816	-0.34967	7.0007	2.1315	4.1449	-1.4604	3.0447	3.9761	0.025045	-0.33914	0.66217	-0.81861	5.0266	-0.096448	3.1709	1.2276	-0.4037	4.5906	-6.5329	1.0476	2.7474	1.6439	0.165	1.4389	0.35926	0.45705	-0.22904	2.2428	-0.59397	0.06626	4.3377	3.1645	4.563	-2.0264	1.035	-1.4634	1.2344	2.6355	-1.2623	2.7759	0.91352	-1.3158	3.2657	2.2452	-1.4725	4.1561
-1.0567	-3.6998	-4.2397	-4.7484	-8.0338	-6.8624	-2.3847	-1.8732	-3.4498	-7.2651	-1.9294	-2.4515	-3.0801	-3.2031	-5.1248	-2.7619	-0.79875	-1.5366	0.5856	-6.2142	-3.2869	-4.1948	-8.8306	-5.5281	-5.0469	-4.0157	-0.49588	2.952	-0.13534	-3.8594	-6.5087	-3.0466	-6.7702	-3.7526	-3.8068	-6.1744	-6.8541	-5.9502	0.40687	0.15463	-1.707	-2.2436	-0.9284	-2.2673	-1.6156	-2.8436	-0.72968	-5.2464	-3.3351	-4.9708
-1.8321	-2.0644	-4.9855	-3.4403	-2.5807	0.49223	-0.73716	-5.1282	-3.7504	-5.4907	-6.8345	-2.7298	-4.1061	-4.34	-4.2343	-5.2567	-6.8048	-5.3388	-2.7868	-1.6277	1.0545	-2.5781	-5.2434	-9.1797	-5.6497	-7.3848	-4.474	-6.3615	-0.23138	-5.4262	-2.9896	1.4293	-5.1842	-3.7308	-0.86299	-5.0426	-4.9084	-0.72804	-4.5167	-1.9501	-4.1353	-9.005	-3.3242	-7.1558	0.97378	-4.1286	-0.33537	-3.1112	-3.8395	-5.0137
-6.9912	-5.6614	-6.1655	-2.9005	-3.3643	4.0153	-2.9057	-6.7476	-2.5935	-4.326	-4.8866	-4.8457	-2.0927	-0.98083	-3.5035	-5.1479	-2.6735	-3.5364	-2.4219	-0.19351	-6.5879	-2.7658	-4.5541	-0.3449	-1.2576	-5.1562	-8.7368	-0.31231	-1.892	-3.3365	-0.86196	-6.1408	-2.8593	-3.2779	-4.6242	-4.9873	-4.1047	-3.77	-0.35719	-3.0913	1.151	0.040465	-3.1156	-1.0772	-3.8873	-0.79389	-2.4959	-3.7279	-5.6847	-5.1083
-9.4192	-16.401	-17.425	-14.078	-18.579	-12.689	-14.808	-18.122	-13.044	-10.205	-15.287	-13.521	-12.014	-14.748	-13.48	-11.236	-17.712	-10.042	-13.975	-16.258	-16.68	-16.358	-15.318	-15.002	-14.282	-15.718	-14.698	-10.994	-11.289	-10.456	-10.38	-18.377	-12.611	-14.918	-13.397	-16.794	-12.109	-12.369	-13.525	-16.673	-18.036	-13.663	-17.632	-15.218	-13.42	-8.1073	-12.911	-12.396	-18.084	-16.392
-3.0719	-2.516	-1.5972	0.15134	3.3372	-1.2907	1.2346	-1.094	1.6554	1.271	-1.4922	-0.27669	3.4613	-5.6792	1.4964	-4.2613	2.9754	0.42122	1.142	-2.9486	-1.8588	-1.1429	1.2415	2.4918	-4.766	-2.7201	-1.2331	-1.267	-3.387	-0.053822	-4.9622	-0.2044	0.56772	-0.8573	-1.1075	0.81657	2.6503	2.1551	-1.0122	-0.43366	-2.318	-4.5072	2.3019	-2.9111	-5.3972	0.98485	-1.3671	1.4869	0.24654	-0.52698
-3.1434	2.1737	-2.016	-0.6161	-2.3649	-2.7463	-0.65664	2.8255	-0.8254	-3.0063	-2.3342	-2.4858	0.14405	-4.3626	-0.8392	-2.0791	0.1114	-4.3439	-2.3844	-0.18955	3.6904	-0.65415	-2.2712	-3.3769	0.34768	-2.9503	-0.25336	-1.6343	-5.9818	4.739	2.6585	-0.7444	-3.9257	-2.3132	-4.257	1.0062	-3.7409	3.8628	-6.2893	-1.0202	-5.0331	1.3841	-2.9283	-0.79642	2.0966	-0.082181	-3.1475	0.85964	-0.69019	-2.4866
1.6599	-0.014316	-1.5937	-7.7098	-4.865	-3.5295	-0.48759	-6.4328	-5.16	0.91304	-2.908	-5.104	-5.4764	-2.9356	-4.9488	-1.8584	-6.6858	-3.35	-1.1885	-1.9586	-3.5823	-2.6972	-3.1819	-1.7058	-2.2034	-1.766	0.79372	2.3243	-4.9757	-2.8823	-6.3195	-1.792	-5.1555	-2.7543	-0.21445	-1.0881	-5.3411	-3.2163	-6.0384	-0.77859	-1.1539	-3.2304	-4.4979	-1.157	-1.7838	-3.7305	-2.1948	-2.4194	2.4451	0.78176
3.8416	-0.54453	-4.8714	4.7415	-1.4217	0.50256	4.2615	2.8111	4.1433	-3.3678	2.6249	5.4319	-0.81331	1.4442	0.78637	-0.49118	5.4674	2.141	2.5017	4.5383	1.0811	5.3848	3.3613	-3.0443	0.50671	2.9036	0.84254	3.8204	1.9425	0.72862	5.8495	0.56888	-0.9461	4.1534	2.4184	-0.17813	1.7966	3.2446	1.5294	2.3772	3.7776	1.2314	-4.7046	-3.372	4.3332	0.65457	-0.46751	3.5499	7.1107	1.3389
-25.369	-20.297	-21.956	-26.597	-20.862	-21.71	-23.038	-23.965	-24.018	-25.373	-19.297	-25.821	-26.588	-25.732	-20.998	-22.504	-22.1	-23.205	-22.399	-22.636	-20.487	-22.193	-24.155	-23.922	-23.722	-18.544	-26.772	-20.682	-26.08	-23.727	-25.936	-20.198	-24.101	-24.092	-16.021	-23.175	-23.878	-18.74	-20.592	-24.056	-24.681	-22.267	-24.748	-24.465	-21.677	-22.856	-23.077	-21.999	-21.737	-23.349
-14.073	-12.182	-8.5979	-15.857	-15.517	-11.381	-9.9133	-11.826	-11.481	-8.9117	-8.9952	-6.8354	-9.1065	-10.288	-8.8417	-10.971	-11.221	-13.054	-10.534	-12.581	-14.922	-10.207	-8.5149	-8.2011	-10.402	-11.742	-9.4707	-15.51	-11.522	-14.011	-9.8379	-10.696	-7.6999	-12.574	-12.013	-6.6539	-6.7037	-11.915	-13.145	-6.6195	-8.1772	-9.8025	-8.785	-13.713	-7.0615	-10.507	-11.623	-8.3024	-12.122	-10.354
4.1548	2.7959	-1.1005	3.3248	6.1005	4.1464	1.323	6.5055	-2.9568	0.34048	0.44922	0.36007	-2.3429	0.74402	-1.5603	3.8835	0.95539	0.6976	0.021872	0.52227	5.0293	2.4094	1.7342	-0.35384	-1.5306	2.4939	-2.3808	-4.2779	-1.623	0.99992	-1.2779	1.8845	3.7327	0.65471	1.6803	0.46453	0.27535	0.34963	2.0979	-0.22845	-4.3328	-0.0082136	-4.0141	0.6722	-1.9939	3.8006	-1.5881	-1.7061	-1.578	4.6052
-14.525	-10.41	-12.908	-10.995	-16.428	-15.101	-11.339	-14.709	-11.356	-15.437	-10.836	-12.362	-13.225	-18.771	-11.47	-14.462	-13.721	-6.1525	-16.289	-11.64	-8.4352	-15.773	-16.938	-11.344	-9.8157	-14.377	-15.829	-8.8575	-10.916	-13.842	-15.449	-13.445	-14.899	-8.1266	-6.5897	-16.18	-15.935	-11.775	-10.471	-13.85	-12.993	-13.775	-13.211	-19.695	-17.624	-16.431	-12.792	-12.315	-14.103	-13.473
2.3918	4.882	1.3053	9.5347	11.055	7.1183	9.0478	6.1771	6.7011	6.5497	8.02	13.291	5.9623	3.8583	9.7625	9.019	4.9993	5.006	9.4484	7.7257	7.0726	10.49	9.8204	7.2388	2.1033	5.4209	7.851	5.593	8.3242	3.9944	7.8133	10.33	6.8671	8.277	5.0305	5.462	7.4258	9.9856	9.2711	6.6136	4.5754	5.5958	6.5025	4.5539	3.712	6.5641	4.3861	6.6194	7.8065	10.225
-12.346	-7.3154	-6.6073	-4.783	-9.232	-6.3713	-7.832	-6.9857	-11.758	-8.2336	-4.9613	-6.8539	-7.9315	-8.4157	-4.9998	-3.9536	-7.9888	-10.663	-3.3578	-7.6912	-5.3699	-14.958	-9.0555	-6.4582	-8.1373	-7.3381	-6.9414	-6.671	-10.498	-7.4343	-6.6025	-8.769	-8.9913	-10.937	-7.7361	-9.8367	-9.1279	-4.5906	-7.4311	-11.034	-8.3997	-5.1355	-7.1237	-8.6196	-9.3657	-12.857	-7.6479	-2.3843	-10.754	-6.7067
6.2667	2.0469	2.8597	0.85401	0.50438	1.2594	4.1141	-0.29878	6.3429	-0.96276	0.60399	-2.315	3.9916	6.4482	3.5461	3.4938	3.6012	-0.87535	7.1987	4.6017	0.43433	4.0676	1.6919	2.1942	1.5778	-1.0168	0.52201	-0.75755	4.1135	2.5945	2.4465	3.675	-2.2132	6.1667	1.6679	5.1412	-5.1943	-0.3145	4.4725	1.5824	9.0292	1.3712	1.6825	6.8312	2.3716	1.5816	-0.18116	1.9778	5.6439	1.6234
2.4572	0.6243	0.18368	-1.444	-0.64376	0.93325	2.4724	-3.9287	-2.1713	2.235	-3.1774	0.62935	-0.92296	-4.0115	3.0234	-1.0275	1.1641	-0.98774	-1.2076	-3.1517	0.53843	0.10385	-0.35087	-0.52391	-1.4132	-3.9506	1.2642	0.093882	-2.1747	-5.4347	-0.66414	-3.269	-3.2601	1.3032	0.80384	-2.0578	-0.2093	-2.3226	-0.2121	5.7317	-0.53247	-3.189	0.23211	-6.6286	-3.3804	0.15295	-0.45654	-2.2032	1.3694	2.8498
-9.7776	-11.412	-15.954	-14.313	-14.775	-16.312	-13.657	-13.38	-15.626	-14.131	-11.318	-13.954	-12.003	-7.8471	-7.1409	-12.804	-15.215	-4.868	-12.001	-10.612	-9.2728	-10.288	-16.15	-12.111	-15.46	-9.3427	-9.7248	-11.098	-10.214	-8.3647	-8.5179	-11.083	-4.7478	-15.081	-10.178	-11.331	-12.157	-14.023	-12.865	-10.774	-12.194	-11.748	-15.409	-10.701	-10.94	-16.321	-7.9434	-8.7561	-10.119	-12.197
-10.876	-4.6201	-7.3458	-8.9122	-7.4616	-3.8437	-6.2795	-3.7526	-6.3767	-5.2808	-8.3188	-7.9416	-4.4397	-7.897	-6.5411	-7.8291	-7.4332	-4.3388	-2.6366	-6.4933	-5.3007	-5.3739	-3.407	-5.6845	-5.713	-5.7957	-4.5898	-3.1183	-3.7515	-3.8799	-1.4868	-9.5345	-6.606	-8.7067	-4.1615	-4.4155	-6.4469	-5.9643	-4.2516	-4.1292	-5.0006	-8.9579	-6.3113	-8.275	-6.7729	-7.3324	-7.2365	-4.0728	-10.022	-4.6989
-1.7887	-3.4318	-2.6617	-3.2671	-2.8471	-3.2284	-4.4834	-3.8757	0.24605	-4.3045	-1.7728	-1.4108	3.4373	-1.6216	-2.1648	-3.1964	-3.6389	0.69632	2.4472	0.09903	-4.9258	-2.2111	-3.0906	-4.9522	-1.7456	-6.871	-5.8951	-2.3078	-0.27714	-8.3437	-3.9	-1.33	-3.29	-3.2393	-4.755	0.97037	-1.7451	-4.3082	-5.401	-7.046	-9.5899	-0.28079	-5.8527	4.2061	-0.80383	-1.2105	-1.139	-1.6258	1.5272	-4.7617
-2.9981	4.9175	0.87107	-2.3899	-3.4854	3.2777	0.23134	3.7406	-5.1225	2.8624	0.2435	-3.8703	-1.4495	-0.41196	1.3766	-2.1764	-3.0384	-2.3182	2.058	0.022198	-3.5037	3.3888	-2.6104	1.9779	0.26205	0.47468	1.9705	-5.6053	1.9865	2.6574	-1.4903	4.344	-2.4821	-3.011	-1.4091	-0.35421	-2.2088	-0.99579	-1.9685	-3.1622	-2.8744	0.024405	-2.933	-1.7673	3.2684	-5.0333	-6.5895	2.1927	-1.639	2.0289
5.1004	-2.3258	4.6581	3.7231	3.6994	0.54083	2.2386	2.1804	4.3137	1.0235	3.8978	1.4883	1.0396	3.3031	-2.6897	4.8288	0.99018	4.907	7.2836	1.9447	2.3646	3.3771	4.4003	0.87323	3.8684	4.0024	-4.8467	-1.1143	2.2967	5.763	2.6762	4.6199	3.1114	2.1945	3.6319	4.2807	-0.44219	3.4116	1.2106	0.10705	4.3436	3.4881	-2.7999	4.4647	-1.9455	-0.85689	1.0273	-0.59261	5.0345	1.1371
0.99824	-0.20866	-3.3779	1.1354	0.63194	-2.5779	-2.2543	-0.56787	1.1747	2.4827	-1.3607	0.8786	0.17882	-5.1867	-2.4224	-2.9132	-2.8741	-2.067	-1.8763	1.0521	-0.21866	5.111	0.88027	0.13008	3.8738	-2.4555	-0.72028	1.8762	2.9071	2.5295	-4.9888	-3.8912	-2.1608	-0.076523	-2.7755	-0.47825	-1.9261	1.6072	4.2588	-2.3302	0.75205	3.5932	2.0636	-2.0942	2.4015	0.87927	3.0679	-1.1801	1.3221	-0.41218
-17.79	-20.226	-26.123	-26.498	-21.307	-20.09	-25.125	-26.161	-27.096	-21.633	-20.575	-24.028	-19.108	-21.34	-20.084	-27.734	-22.555	-19.636	-23.616	-20.852	-18.497	-21.356	-23.931	-23.865	-22.461	-23.888	-26.234	-19.726	-19.15	-19.898	-23.195	-22.963	-24.331	-22.635	-20.989	-19.61	-20.323	-17.519	-17.666	-24.324	-20.979	-23.964	-20.339	-19.777	-22.106	-21.365	-22.735	-18.832	-23.856	-26.21
-16.696	-10.555	-11.726	-12.391	-12.649	-10.996	-8.9619	-13.083	-16.247	-15.247	-15.548	-12.26	-11.286	-17.286	-10.99	-12.722	-12.485	-14.055	-15.857	-15.011	-15.763	-6.9258	-13.034	-8.8551	-14.17	-20.285	-15.575	-12.022	-13.931	-14.009	-14.585	-12.627	-15.336	-11.565	-14.07	-13.487	-17.328	-11.662	-17.086	-11.203	-16.829	-16.331	-11.274	-15.533	-10.488	-9.6016	-22.272	-12.674	-12.956	-12.902
-0.39457	1.9108	-0.96049	0.082624	0.76737	-0.93478	-1.3453	-2.616	-0.33818	-3.2078	-0.83607	1.5832	-0.89974	2.1864	-1.6028	-1.8979	0.88947	-3.0519	-0.22661	-3.0626	-1.1216	-2.2564	1.9068	-4.917	4.3215	-2.126	-1.5126	1.9747	-2.1108	3.8157	-0.92891	-2.5869	-2.7597	-0.074756	-2.4152	-0.75986	2.2895	1.5333	3.0449	-1.6036	0.9525	-3.1247	-2.0632	-1.5982	0.05191	1.1945	-2.1705	-6.5239	3.485	1.7353
-4.8008	-1.1476	1.7989	-5.0664	-4.7132	-0.41346	-1.9045	0.5855	-4.408	-2.7187	-0.97254	-1.6264	0.63079	8.409	4.0689	-0.3406	2.0422	-1.2057	-0.83588	-0.30333	3.1878	5.549	-1.8306	-3.2856	1.564	-1.1356	1.6148	2.7305	-0.055761	1.0042	0.74912	-0.94905	-2.6018	1.604	0.3743	-0.87865	-1.3642	-0.50426	-1.9605	2.924	0.70408	1.3104	1.6984	2.2226	2.1178	-3.8765	4.9157	0.35981	3.0343	0.7428
-25.422	-20.122	-21.973	-22.928	-21.463	-19.796	-21.386	-21.615	-23.166	-22.231	-21.705	-22.376	-24.913	-26.432	-26.735	-23.504	-21.958	-26.203	-20.043	-23.151	-22.099	-21.296	-21.848	-19.508	-18.735	-23.212	-25.79	-19.999	-20.877	-19.236	-21.441	-20.329	-19.446	-21.793	-26.174	-20.162	-22.281	-27.682	-17.171	-28.595	-17.514	-23.112	-17.41	-17.602	-20.377	-19.991	-23.415	-19.298	-26.887	-25.108
0.28258	-7.4964	1.1737	-5.7712	-5.6555	-5.9622	-3.1702	-3.1117	-1.4097	-4.5076	-2.4526	-4.5084	-3.8711	-5.9398	-5.6238	-3.2611	-2.1754	-7.6158	-3.0399	-5.8292	-6.4716	-2.4232	-6.0801	-2.2632	-0.26108	-1.0382	-3.8758	-4.8722	-2.9077	1.4558	-4.2652	0.062286	-5.9611	1.1612	-1.8108	-3.0514	-10.194	-3.3013	-0.8121	-3.0674	1.2749	0.024084	-2.4033	-1.9902	-3.432	-2.1595	-1.7479	-1.9861	-5.2808	-5.7054
-8.6578	-5.961	-5.9885	-5.5248	-10.328	-8.3777	-5.7591	-9.1536	-8.4036	-8.9785	-8.3824	-6.1405	-7.45	-6.9683	-6.9873	-11.308	-4.1203	-2.7996	-6.3883	-10.035	-10.017	-6.8047	-6.9078	-8.2678	-3.5889	-7.2256	-10.983	-5.1494	-3.7438	-6.9853	-3.8453	-6.2136	-7.3073	-9.1993	-6.8066	-6.5839	-6.8098	-4.831	-4.7685	-8.8279	-9.4209	-4.6171	-3.5566	-7.1145	-4.7502	-6.3423	-5.0264	-2.8685	-6.7729	-6.6163
1.7517	0.22312	6.0863	1.867	-2.676	-0.44659	-0.27341	-1.9145	3.8608	4.042	3.9191	-0.56247	2.869	-0.48467	1.8428	2.7488	5.1847	4.1448	5.4731	-0.31136	7.8653	6.053	2.8343	3.0422	1.2326	0.041917	-1.1573	3.8823	4.2502	0.21356	4.0558	-0.16718	-1.501	5.7118	0.24724	1.2483	-0.044231	5.3235	1.2023	0.33606	-1.9756	-0.73231	-0.20579	0.90649	1.0786	1.7502	0.81382	2.1743	4.9037	1.0013
-6.2908	-6.0372	-1.9666	-2.3781	0.24962	-6.3997	-4.6028	0.59382	-8.2436	-5.3877	-0.8254	-3.479	-2.0054	-3.093	-4.6121	-5.2569	-10.531	-8.879	-5.166	-6.1367	-7.0672	-2.7919	-5.253	-3.2942	-0.77225	-9.1566	-4.0156	-5.629	-7.199	-6.0125	-0.072009	-4.3215	-10.457	-2.2607	-4.5282	-7.9081	-5.367	-2.2215	-7.2482	-5.6423	-4.7484	-6.2794	-3.4107	-1.9868	-7.5411	-3.1967	-6.0051	-3.4827	-7.64	-4.5061
-7.3363	-6.0135	-6.197	-8.9048	-3.0582	-2.9814	-4.748	-8.1383	-4.674	-6.06	-2.8919	-3.3334	-1.7391	-6.2493	-4.1454	-2.5279	-4.6707	-6.4056	-3.3133	-5.6568	-5.0991	-6.5255	-2.8303	0.0046519	-8.2689	-6.4023	-5.4665	-8.9136	-0.79889	-8.3611	-7.6877	-4.5382	-3.5167	-4.8706	-1.3463	-5.0614	-4.5601	-3.9092	-7.2893	-4.1029	-5.5615	-8.1215	-5.6941	-4.3451	-4.5733	-1.1283	-2.2226	-2.5971	-5.5019	-9.4035
6.3173	2.1281	3.3392	4.5968	1.2168	0.88504	3.8435	3.6077	2.8724	4.7456	2.4227	1.8522	0.54817	1.2596	-0.91945	-0.12452	4.39	2.8825	2.653	0.0025345	5.886	2.063	4.606	-1.9418	2.8174	1.8017	3.1246	1.0129	3.2531	2.0823	-1.9161	1.9225	6.1162	5.2732	0.057602	1.3	-2.2462	1.6418	5.9875	4.1936	-1.0738	3.9766	-1.1317	0.93412	1.7775	1.571	2.0306	4.0646	2.5892	4.7814
-14.304	-16.17	-15.776	-15.631	-13.876	-12.707	-12.948	-14.953	-14.94	-14.912	-8.9412	-12.362	-13.506	-17.098	-10.634	-13.69	-12.614	-12.744	-16.879	-12.678	-13.78	-13.03	-16.227	-11.493	-15.601	-13.402	-9.4868	-12.075	-14.605	-9.8625	-12.912	-9.3232	-16.223	-10.86	-11.725	-11.048	-15.406	-12.656	-12.319	-13.135	-17.455	-9.6069	-13.549	-15.284	-9.9911	-14.133	-13.575	-11.386	-14.973	-9.5933
5.1719	1.5011	5.7817	3.0213	5.5895	5.6941	7.7114	-0.15445	5.9973	7.3043	6.2206	6.2027	3.4418	9.3382	2.276	7.4646	7.7088	6.2859	1.9089	4.4618	3.0776	6.3443	7.1901	7.8523	5.5748	7.1702	12.315	3.1083	7.4886	5.4805	1.4651	7.7452	7.351	-1.0033	6.0673	8.0649	6.0165	4.4873	2.4745	10.164	6.3181	13.368	9.277	10.219	3.9933	6.4121	7.7925	7.2659	2.3244	9.6129
-25.133	-21.215	-26.598	-21.617	-23.722	-25.218	-19.97	-21.549	-26.199	-24.137	-20.876	-24.218	-23.515	-23.499	-24.06	-24.959	-20.539	-21.795	-23.398	-20.477	-23.141	-17.243	-22.093	-22.522	-20.727	-17.683	-22.096	-23.059	-18.719	-23.797	-22.399	-22.644	-21.758	-21.13	-22.743	-23.28	-23.763	-17.866	-22.77	-19.305	-26.349	-23.279	-20.588	-24.981	-19.028	-22.901	-22.022	-20.928	-19.693	-23.484
-0.51256	-1.5865	-3.2668	-2.1967	-2.6196	-4.347	-4.6058	-6.312	-0.40807	-4.3171	-3.1988	-3.0981	-3.6574	-1.9689	-2.125	-2.9193	-3.0356	-2.2813	-2.9178	-3.1981	-4.4303	-6.0656	-3.7238	-0.10752	-7.2301	-3.2279	-3.1568	-3.8707	-4.7882	-3.9017	-2.3321	-1.2551	-1.2644	-0.67112	-3.1825	-2.9556	-1.8607	-0.47355	-1.1008	-3.8456	-6.646	-1.048	-4.4633	-1.7945	-5.2443	-1.8323	-3.7266	-6.41	-0.086183	-4.0576
-12.513	-13.537	-10.109	-9.8922	-9.0673	-7.2485	-4.9519	-9.6655	-16.639	-13.248	-11.384	-8.0591	-7.7338	-6.9863	-11.341	-10.706	-10.042	-9.8468	-10.331	-9.8994	-6.7642	-6.9673	-16.318	-4.8321	-11.244	-7.7176	-9.8082	-10.487	-12.952	-11.431	-9.6777	-7.915	-11.576	-11.008	-6.8348	-13.749	-6.4444	-9.4424	-6.105	-7.3145	-11.374	-13.397	-12.142	-4.1984	-6.2733	-9.7072	-3.9324	-6.6469	-9.4281	-11.061
-4.3759	-1.3127	-0.99227	-1.8628	-0.91073	2.2215	-1.7125	-1.4263	-6.5937	1.3201	-0.33457	-2.0163	1.0581	-3.1203	-2.1182	-0.44123	-0.57938	1.9511	-0.69705	0.065172	-3.4431	-3.4626	-0.81	-2.7552	4.0432	-2.5241	-2.1423	-2.1646	-4.518	-1.8121	-5.754	-0.75568	1.5207	1.4711	0.59983	-4.0035	-3.744	0.40941	1.4032	-3.2309	-3.7641	0.10602	0.95568	-2.4728	-6.2284	-3.0488	-4.4403	-0.59118	-3.5492	0.45864
-2.0367	-4.7548	-3.8688	-3.4775	-2.2983	-0.70357	-2.81	2.4558	-1.357	-1.2542	2.4904	-0.47372	-1.5971	0.030016	-3.0016	4.3354	4.5134	-4.1254	-5.1308	0.57575	-3.3588	-2.6213	1.7821	-3.3277	-1.1721	1.3578	0.9832	-3.087	-0.13607	-2.1185	-2.5266	0.871	-3.7023	-0.51219	1.9493	0.11671	0.99082	-3.336	-0.92078	3.1295	-1.9838	1.3677	0.82919	1.1177	-3.9318	1.5562	-2.448	-0.72992	-2.8733	2.0606
-10.662	-18.201	-10.926	-9.8876	-19.026	-14.26	-18.723	-13.094	-12.697	-17.128	-12.516	-18.344	-11.215	-12.003	-8.9672	-12.411	-10.9	-9.8897	-13.42	-17.887	-16.777	-18.314	-10.219	-13.506	-11.204	-11.954	-19.818	-11.587	-10.19	-12.483	-19.936	-10.071	-11.523	-12.188	-13.145	-14.515	-10.642	-10.67	-9.0099	-11.445	-19.266	-15.538	-14.415	-11.495	-10.316	-18.191	-8.9144	-14.001	-10.948	-12.418
-15.068	-14.018	-12.278	-15.57	-10.849	-20.695	-15.082	-12.145	-11.869	-13.346	-17.678	-8.078	-14.576	-14.915	-11.926	-10.718	-15.024	-15.026	-14.622	-12.309	-15.389	-12.314	-11.096	-16.009	-14.464	-8.4144	-10.515	-8.7773	-16.432	-12.13	-9.3686	-13.743	-17.538	-10.325	-17.607	-13.174	-12.583	-12.545	-10.401	-13.204	-10.476	-18.535	-15.602	-18.897	-15.263	-11.844	-14.887	-12.327	-11.675	-9.1177
-5.3675	-5.1389	-6.3878	-1.136	0.8307	-6.6965	-6.2162	-1.2634	-8.7531	-4.3992	-4.7694	0.94871	-4.2374	-6.3522	-1.8056	-1.5547	-6.1676	-2.3676	-5.8142	-6.7307	-4.2816	-3.1502	-3.6278	-1.4331	-4.211	-0.52494	-2.1621	-1.125	-2.0349	-1.2643	-5.1071	-4.9606	-3.3967	-3.6212	-4.3498	-1.8786	-4.5718	-4.3934	-1.6421	-6.3876	-6.0699	-0.45178	-5.0889	-0.7604	-7.4593	-7.9048	-4.8819	-8.1797	-4.0425	0.086871
-9.9938	-12.327	-17.847	-10.342	-13.303	-12.009	-11.151	-9.0724	-11.868	-10.429	-10.899	-13.466	-13.382	-14.094	-15.565	-9.2572	-7.5457	-6.6952	-15.11	-14.409	-8.6179	-13.616	-10.971	-12.272	-15.502	-8.6248	-7.5954	-12.834	-9.834	-6.2826	-12.517	-10.434	-7.0015	-10.393	-12.64	-8.1003	-10.797	-8.1206	-8.6803	-9.8187	-13.554	-10.485	-15.633	-10.281	-13.438	-13.023	-8.4504	-10.961	-15.619	-12.325
3.3423	3.9993	4.8338	1.7052	1.131	0.71147	0.68469	-0.30584	2.4999	2.5165	-4.5805	-2.7327	5.433	1.574	0.49721	4.3707	1.6066	0.052892	-0.1558	5.1385	3.7571	2.8729	1.5964	1.2542	2.8645	3.1844	-1.6342	2.6287	-4.9246	0.72406	1.6445	-1.7845	3.5917	-1.9446	3.9765	2.5968	1.4331	4.4309	5.1564	3.0036	5.6502	1.2928	3.0576	1.5202	2.2901	-1.05	4.1613	1.6811	3.4021	4.1589
-11.474	-10.414	-9.6571	-6.9212	-13.676	-8.7191	-11.139	-12.442	-15.07	-4.6552	-8.6287	-11.247	-2.9906	-13.367	-15.161	-11.578	-12.701	-13.262	-16.188	-10.717	-6.7616	-13.392	-10.892	-9.3542	-11.921	-10.057	-9.8873	-11.644	-11.532	-8.5362	-16.6	-12.695	-6.651	-13.348	-6.5789	-10.871	-11.693	-13.019	-11.197	-9.1679	-10.918	-13.093	-12.888	-3.5714	-15.034	-13.616	-10.401	-14.269	-11.023	-8.7023
8.6195	11.502	9.636	8.9024	7.4084	11.04	5.1556	12.628	11.363	11.161	9.7377	4.3448	7.31	11.788	12.677	13.057	11.06	7.5976	10.953	9.4526	11.763	8.5134	7.9558	7.9575	12.034	11.167	12.296	10.317	4.7205	9.4836	9.2877	14.117	13.358	13.513	9.718	8.3127	11.891	10.433	10.513	6.9031	6.6008	10.667	12.686	6.9858	9.1292	9.5277	10.341	12.001	7.8409	15.496
-12.337	-13.544	-16.159	-15.065	-15.527	-15.533	-14.196	-10.328	-13.702	-12.489	-12.807	-12.265	-18.883	-14.477	-11.739	-12.223	-13.218	-14.098	-15.723	-15.501	-14.255	-14.659	-11.126	-14.917	-12.374	-14.542	-9.3283	-14.547	-8.7648	-9.4777	-20.375	-13.726	-15.601	-18.067	-11.991	-6.5793	-14.659	-13.16	-14.644	-15.225	-16.411	-11.951	-8.7727	-13.926	-15.604	-18.808	-20.328	-16.018	-16.195	-12.739
-10.52	-11.802	-11.551	-17.405	-15.767	-11.064	-9.7548	-11.868	-15.308	-16.393	-21.725	-14.759	-18.56	-15.829	-13.042	-16.426	-12.638	-17.586	-10.396	-20.816	-13.102	-11.423	-17.914	-17.931	-16.437	-13.12	-15.731	-19.185	-15.731	-12.524	-17.352	-12.406	-11.157	-14.88	-11.299	-12.299	-16.922	-14.78	-14.666	-14.965	-15.694	-18.167	-15.749	-21.797	-14.211	-17.317	-18.818	-11.292	-13.431	-14.227
-8.1736	-8.9033	-10.264	-8.3374	-5.1617	-13.995	-6.7538	-7.6242	-4.6671	-9.7283	-9.3232	-7.8312	-12.5	-9.7305	-9.9335	-8.9023	-11.378	-11.6	-12.617	-11.312	-13.794	-12.599	-4.5707	-10.353	-9.3741	-10.409	-10.115	-13.633	-8.4701	-12.758	-5.2778	-13.332	-10.214	-13.401	-6.0034	-6.287	-8.0946	-5.8134	-11.593	-8.2586	-11.975	-10.024	-9.3378	-13.274	-12.175	-9.4826	-11.28	-6.8715	-7.2661	-10.871
-22.49	-23.87	-24.783	-17.256	-15.274	-20.031	-23.115	-25.472	-27.273	-21.631	-21.985	-21.065	-25.389	-21.658	-20.703	-24.97	-22.535	-23.943	-21.43	-24.65	-23.25	-23.955	-22.189	-22.247	-22.062	-26.965	-23.272	-20.75	-19.954	-23.968	-20.282	-25.824	-18.923	-24.208	-22.94	-25.887	-20.984	-24.649	-22.594	-22.245	-24.372	-25.858	-22.946	-20.595	-20.805	-20.435	-22.531	-22.106	-18.34	-23.74
-2.8129	-3.8049	-2.0091	1.5988	-1.0659	-3.1677	-3.2891	-2.2486	2.3464	-6.5773	-1.5473	-5.1323	-1.5108	-1.93	-3.7328	-1.6861	-1.9899	-3.0003	-2.0339	-1.1591	-1.4012	-1.2016	-6.002	0.0063882	-2.577	-4.7179	-4.2806	-3.1099	-0.0177	-7.5101	-4.1441	-4.9918	-1.5596	-3.3475	0.41548	-2.1758	-4.9614	1.6916	-6.8835	2.3685	-6.1807	-3.0354	-1.5009	-3.1642	-4.0359	-3.4854	-6.0459	-1.3561	-0.062158	-2.2157
7.0322	8.3699	8.3141	11.29	6.4217	12.235	7.4021	5.427	13.022	7.5682	9.9522	7.7037	7.3888	9.7169	6.2409	6.9525	7.1457	6.6195	8.0191	10.978	9.5652	7.4993	11.995	9.9291	10.955	10.585	5.1784	9.7937	7.7565	8.0806	10.964	8.0106	7.0206	11.664	7.8958	9.3927	9.8796	12.357	10.44	11.289	7.7899	7.4883	12.54	10.832	3.9859	9.5833	10.046	11.188	11.216	11.182
-1.3364	-2.9952	-3.6555	-0.78716	0.014653	-4.6641	-0.085712	-5.7905	2.1044	-5.3049	1.9687	-5.3956	2.1093	-3.477	-0.9606	-5.4092	-0.58066	-2.3463	-3.3066	0.83387	-0.98456	2.1783	-1.4705	-1.4875	0.68258	-2.985	-3.8723	-5.8467	-1.8409	2.2492	-0.43546	-1.0445	-5.3281	-3.504	3.628	-4.2653	0.35065	-5.246	-0.6226	-0.72584	2.4247	-1.9595	-2.8984	-0.89427	0.042125	-1.8021	0.25452	0.78431	-3.1131	-1.9132
-17.111	-9.0545	-11.259	-17.974	-12.071	-10.405	-14.947	-12.926	-15.95	-13.956	-12.606	-9.3396	-15.553	-12.787	-11.623	-14.579	-12.192	-18.677	-11.325	-15.202	-20.538	-17.175	-12.943	-13.722	-13.003	-13.98	-12.457	-13.543	-14.362	-12.384	-12.084	-13.983	-13.885	-15.58	-15.686	-9.2363	-13.375	-14.987	-12.435	-14.211	-17.598	-14.797	-15.227	-12.673	-13.225	-11.35	-10.254	-11.79	-8.049	-12.205
-2.168	0.90749	-3.8425	-1.5279	-3.0382	-4.3594	0.040139	-6.4702	0.23814	0.98031	-3.7319	-2.5508	-7.0007	-4.3211	-2.9754	-0.43112	-5.6559	-1.3338	-2.0125	-1.0038	-3.5475	-3.5907	-2.7111	2.993	-5.2329	-4.8872	-5.9572	-3.776	-2.1608	-3.8103	-0.41123	-3.2288	-6.5862	-5.913	-0.53789	-2.9799	-6.2883	-7.9949	-0.49663	1.6249	-6.3136	2.2371	-1.5399	-6.6355	-1.7378	0.72399	-1.1599	-4.7544	-8.3817	-3.1979
-10.337	-11.251	-8.4804	-8.7014	-7.9141	-9.2809	-10.647	-10.078	-6.1111	-9.2998	-5.923	-12.463	-7.7427	-5.7039	-13.509	-8.7335	-11.717	-9.7775	-6.6155	-13.191	-7.2128	-7.7174	-10.82	-8.6701	-8.2884	-14.168	-6.887	-4.5622	-6.8628	-10.59	-6.7554	-12.514	-15.91	-4.6745	-8.5647	-9.4774	-12.022	-10.059	-12.865	-11.461	-6.2203	-5.9245	-4.4418	-8.5984	-12.935	-5.1169	-10.513	-13.21	-6.3805	-12.949
4.7478	8.0428	3.5824	3.9664	-0.96438	5.3557	2.0164	6.5062	4.8683	5.9228	8.77	2.1265	8.1224	7.2244	5.2389	4.8546	1.8358	4.5167	6.1961	-0.84106	3.4054	6.5538	8.8582	5.8101	4.0266	6.6776	3.2247	5.6026	7.4169	4.3942	5.0369	6.7417	5.2876	0.58712	3.9681	2.392	3.5122	1.8691	2.0788	7.4341	1.7659	1.609	6.7073	5.9286	5.3589	0.62841	4.2817	3.2738	2.8138	6.5381
-1.768	3.4481	2.8125	-4.0857	2.1623	-1.3729	3.6921	4.6505	0.77261	3.2245	-0.12378	3.2647	3.0138	2.755	3.7803	2.9728	2.5321	5.364	6.8974	6.763	6.2151	4.5743	0.47976	5.7647	5.2554	1.1743	9.2807	2.9875	5.0922	2.0461	3.9177	-1.64	5.4488	3.2088	0.97055	5.1321	5.495	1.7002	-1.2751	4.9746	2.5207	-0.42321	1.1057	2.4774	1.6874	8.6252	-0.67594	2.4873	1.3641	1.2149
-0.31918	-4.8286	-8.3017	-1.2428	-6.5126	-7.9669	-12.537	-5.3522	-6.4152	-5.6236	-8.0803	-10.835	-6.6574	-10.337	-8.61	-3.5096	-2.7587	-0.63799	-8.7699	-8.58	-8.597	-11.334	-6.1237	-4.5278	-6.5268	-5.654	-6.2684	-8.8166	-8.6945	-8.9726	-7.0551	-3.2836	-8.1618	-7.0156	-6.7493	-6.6011	-3.4894	-12.265	-3.3862	-2.9062	-4.8419	-5.2081	-6.3524	-10.679	-8.8986	-11.633	-4.9003	-13.138	-9.7436	-5.7477
2.0005	3.4819	1.8707	4.9583	1.0615	-1.9372	2.9932	3.7347	5.9744	-1.4421	1.3885	-0.19078	0.17413	1.8985	2.273	6.2206	0.54196	2.0939	-4.9238	1.5084	5.4921	1.8051	-5.1706	0.49605	2.4812	0.40423	1.41	4.7511	0.34626	0.232	4.2795	4.149	-5.9458	3.2647	-0.84557	-1.0738	0.012889	-0.50701	-0.38591	6.5708	-2.5289	-1.2235	-2.1143	4.2531	-4.2293	1.3895	3.1648	3.9282	-1.1168	2.7047
9.265	9.9103	9.6379	6.705	3.9109	8.4434	9.6152	4.5943	7.6177	7.5499	14.352	6.3045	8.7368	7.703	9.8825	6.0562	10.916	7.6958	7.8313	12.253	8.4944	9.1952	7.088	7.9287	11.302	6.7222	9.6208	8.2427	7.7558	6.0824	9.5201	12.884	8.0693	12.863	6.7797	12.925	10.215	5.218	8.1382	5.9044	7.0016	8.1821	6.8218	5.9037	7.9879	7.7761	7.8905	6.6141	5.652	7.2881
-9.199	-3.448	-2.4613	-8.4641	-8.1879	-6.2303	-0.44883	-5.2918	-5.8928	-7.2906	-5.5761	-2.7544	-12.518	-7.0456	-7.6871	-5.6135	-7.5502	-4.5132	-6.488	-10.469	-10.766	-5.3296	-10.366	-8.3761	-2.1996	-3.7733	-2.5257	-7.7433	-1.7296	-4.2648	-6.5354	-4.1131	-9.1743	-6.2186	-4.6982	-10.227	0.17533	-7.6933	-8.3044	-5.7655	-7.493	-7.8847	-3.7278	-8.2236	-4.0346	-0.80503	-3.6374	-10.864	-8.6486	-7.2231
3.0941	-1.4802	0.069339	1.3122	-2.7543	-1.7156	-0.77499	-4.2027	-0.30203	-5.4871	-3.2619	-3.3679	-5.4228	5.8235	-3.0761	1.4106	-3.7505	-4.5387	1.2895	5.2998	-2.7701	-2.3949	-4.7556	-3.5996	-4.7773	-8.7526	-4.3481	-0.30032	-0.82608	-1.3322	-5.2045	1.1011	-1.9396	-1.1572	-4.9754	2.071	-2.5612	-2.6855	-1.1867	-2.2797	-3.629	-6.7478	-3.9962	-6.1933	1.3204	-1.2841	-4.1141	-1.8502	-3.4712	-2.8111
-15.841	-13.353	-11.402	-17.251	-16.763	-9.4391	-13.265	-17.294	-15.539	-11.535	-18.375	-16.136	-18.643	-14.187	-15.451	-13.712	-16.01	-16.155	-13.35	-13.364	-17.171	-17.671	-15.838	-11.413	-15.835	-17.156	-17.367	-11.698	-13.426	-13.032	-18.394	-16.11	-13.425	-14.929	-17.289	-13.175	-12.766	-13.671	-14.647	-19.185	-16.727	-14.063	-11.242	-15.696	-13.919	-12.036	-12.562	-9.174	-15.246	-14.132
-0.54192	-0.15956	2.2996	2.1886	0.28321	2.5212	-1.5028	1.1602	6.8205	2.2718	2.5753	-4.1599	2.3178	4.0284	-1.0773	3.9722	1.882	2.7658	1.8682	3.0923	4.9263	2.6895	-0.19548	2.9839	2.8383	4.9451	-5.6336	5.0643	-0.68943	1.7555	1.4289	0.96912	0.31889	2.3379	-3.2814	-4.4737	0.46726	0.67665	2.8152	0.80673	-0.97259	-1.329	7.9472	-1.585	5.863	-0.22795	1.4079	3.9253	-1.4332	7.44
-13.235	-13.329	-13.252	-16.396	-13.78	-12.485	-13.987	-15.101	-15.866	-11.985	-14.405	-11.242	-8.8935	-14.849	-11.784	-15.012	-15.894	-16.447	-11.014	-13.8	-15.037	-16.198	-11.015	-22.547	-9.7757	-9.8963	-13.924	-13.145	-17.566	-13.458	-14.515	-16.064	-14.405	-18.541	-16.42	-10.396	-15.011	-14.74	-15.397	-15.473	-14.49	-13.992	-13.547	-14.008	-15.55	-14.045	-16.751	-12.051	-17.567	-13.853
5.0873	8.1589	2.9913	3.0557	5.0364	2.4813	0.16852	-3.961	5.3923	6.9471	0.014354	1.2719	-0.31054	1.587	0.42715	1.6487	2.8076	-2.908	2.5061	2.2356	-0.83979	2.2203	-0.57459	-0.34381	2.7991	-0.51812	1.7346	5.1236	5.7579	2.9165	1.1161	2.1521	5.2864	1.038	-1.3715	4.1978	6.3017	2.0137	7.954	1.8377	1.5758	2.1647	10.194	4.2034	1.3841	5.1788	1.6667	-0.47922	3.324	-0.44785
-3.4759	-2.2984	-3.2161	-4.8024	-2.676	0.41234	0.63547	-0.47799	-7.0688	-0.73938	2.7436	-3.0959	-3.4689	-2.3064	-4.4909	0.90499	-4.7906	0.91399	-1.2881	-5.4757	-0.91317	-1.1251	-5.6932	2.4563	-3.7024	-2.0501	0.11788	-3.5759	-4.0628	-2.2239	-3.6858	-1.7277	-4.8234	1.6329	0.92219	-3.9602	-1.821	-2.6417	-4.5	-3.7224	-1.5923	-0.89127	2.716	-0.54074	0.4538	-1.0028	0.62136	-6.4605	-3.7009	-7.007
-22.679	-21.81	-25.152	-22.391	-26.195	-25.036	-20.223	-22.295	-23.865	-28.844	-23.052	-21.35	-24.579	-25.115	-22.293	-22.503	-20.04	-21.205	-24.357	-23.811	-17.87	-19.682	-20.125	-25.765	-22.995	-20.391	-21.15	-23.892	-23.937	-23.725	-20.579	-22.733	-21.029	-22.255	-19.634	-21.733	-21.121	-23.293	-20.788	-22.436	-23.702	-23.377	-19.517	-21.171	-22.299	-20.511	-23.269	-20.667	-23.487	-19.8
-10.169	-11.797	-12.374	-7.1531	-9.8565	-11.441	-11.911	-11.298	-10.608	-12.284	-8.8837	-8.9331	-15.349	-14.221	-13.175	-5.8037	-14.413	-11.691	-8.9416	-7.4887	-7.1141	-7.809	-13.129	-12.403	-5.2306	-6.4692	-9.9918	-9.611	-7.4159	-6.3542	-10.597	-7.0772	-8.2553	-9.8259	-8.5155	-7.3163	-10.802	-10.986	-12.235	-11.299	-12.589	-10.075	-9.6895	-14.235	-13.148	-12.421	-11.561	-6.2746	-14.538	-13.75
-3.0985	-0.9009	4.2324	0.76788	-2.9415	-4.236	-5.1481	-2.7818	-4.2856	-4.2204	1.7884	-5.0508	-5.3804	-4.9677	2.0451	-3.4869	0.49221	-1.3998	-3.438	-1.6339	3.316	-1.6099	1.2047	-1.8712	-3.9372	-2.4273	-3.6545	2.8869	-5.6264	-1.7053	-1.5401	-4.2718	-3.5837	1.133	-0.82106	-3.7792	-4.8987	-5.4108	-2.4435	0.90732	-1.0368	-0.60432	-0.86744	-0.44491	-4.7781	-0.39765	-3.3817	-3.478	-5.8003	-4.9112
-3.4265	2.4903	-2.0494	0.1141	-3.5676	1.6865	-0.52541	-2.7411	3.6366	-2.4022	-0.29039	4.7233	-0.062386	-3.9011	0.67198	2.3159	0.80494	2.2993	2.5784	-4.857	-0.35825	3.018	-2.4433	-0.75406	-1.0414	0.49389	-1.1743	-5.5624	-0.97262	-2.6206	-5.1435	2.3786	2.1385	-2.2243	0.93023	-2.4512	3.8542	-1.8854	2.3222	-1.1349	-1.7575	-1.0121	-0.29853	-2.9713	1.6724	0.44218	0.084945	-2.6745	3.7023	-3.6368
-12.677	-6.2979	-6.6313	-9.2109	-17.218	-5.2424	-8.7235	-11.642	-12.462	-8.2399	-9.7086	-9.985	-16.52	-9.9131	-12.548	-10.427	-7.5904	-9.8836	-9.7334	-6.901	-8.2102	-5.0058	-16.878	-9.1925	-9.4128	-10.734	-10.215	-10.754	-12.683	-10.477	-7.624	-6.8572	-11.065	-7.6214	-10.956	-5.7885	-8.425	-13.077	-10.611	-6.0194	-6.5506	-9.1056	-10.212	-13.794	-8.5694	-9.3472	-5.4361	-3.7508	-8.0709	-9.8564
7.5554	6.5458	4.7377	7.3919	7.7082	7.6445	3.9481	2.3345	5.8358	1.5923	6.8226	4.8416	9.0589	5.233	9.6287	7.4537	8.0043	7.9483	7.5969	6.9908	5.6197	2.3116	2.3242	8.5083	5.0535	3.5754	6.0526	5.7211	6.1107	5.9461	8.5074	2.3763	7.4387	1.6467	5.5273	10.331	9.2304	4.0346	10.667	6.9417	8.0258	6.0812	7.3117	8.614	2.7574	9.0552	9.4508	6.3253	12.046	10.022
7.5555	11.6	9.7161	7.1315	8.3021	12.27	10.811	7.3078	9.5658	11.071	12.009	13.102	8.3008	8.7409	11.605	9.4473	8.4943	5.5845	11.485	11.034	13.016	10.887	10.511	7.5807	8.762	10.771	9.4032	10.557	6.319	11.484	12.384	9.7864	9.7209	10.738	5.6404	10.401	8.5079	8.0798	12.664	8.2279	6.5138	11.775	6.7959	5.694	8.5332	11.674	7.1055	9.6781	6.551	8.888
-2.049	-2.389	-1.1798	1.4046	0.91222	-5.0469	-5.5524	-0.10566	-4.8353	-5.2827	-0.90773	-0.60264	-5.7538	-0.3279	-2.6699	2.0575	-2.0387	-4.4679	-6.3959	-5.2757	-7.0897	-2.7931	-2.1013	-0.61786	2.2403	-5.4735	2.4177	-3.9858	-3.8426	-0.65747	-6.0696	-5.6326	-3.2082	-4.7623	-2.6264	0.055675	0.32624	-2.531	-0.054014	-3.9236	1.3075	-4.5196	-1.4508	-1.6871	-8.6415	-2.629	0.22629	-0.93723	-2.1023	-1.4166
-5.8728	-3.487	-2.9006	-5.1577	-6.1012	-9.7114	-3.9593	-8.8703	-3.7821	0.048868	-9.8727	-5.0462	-4.6945	-1.4015	-10.367	-4.0338	-6.3373	-6.7968	-5.3348	-7.5753	-6.921	-4.9143	-6.7974	-4.3523	-2.9972	-5.3692	-5.7628	-0.60145	-4.207	-4.334	-1.6182	-4.6148	-7.9494	-3.9241	-5.0755	-3.537	-6.2029	-4.1441	-4.7005	-8.0525	-4.6497	-3.2256	-5.8059	-4.5196	-5.5763	-7.3385	-5.7043	-6.9088	-5.6669	-3.883
-4.4158	-4.6104	-6.4069	-4.0095	-5.7895	-5.2284	-5.5714	-5.5599	-1.973	-4.7609	-1.6627	-5.0662	-4.5333	-4.5797	-2.9744	-2.2572	-5.2851	-3.0116	-1.5499	-7.5733	-2.8037	-3.3107	-1.0531	-8.0274	-2.5531	-5.2747	-6.239	-5.2845	-3.8369	-4.2983	-4.5625	-0.85144	-4.4439	-1.3087	-0.10684	-2.1418	-5.5334	-4.4066	-0.57743	-7.2451	-7.7048	-4.8721	-3.3712	-1.8567	-6.5942	-6.5046	-2.0163	-6.5343	-4.9614	-3.2245
1.4811	2.528	1.913	-1.416	-0.45095	0.72288	0.16568	-3.1396	1.1127	1.9238	5.428	0.36906	-0.55058	-1.8376	1.3402	-1.538	-3.3161	3.2067	-2.4013	3.7021	4.5191	1.1944	-0.88096	0.3602	-1.4014	-1.1447	-0.044705	4.8837	-1.5924	-1.3642	0.11911	0.66255	1.4097	-3.133	3.4424	3.7715	2.4888	2.8713	-1.6997	-0.77847	-2.7813	1.0094	-0.49587	2.5189	0.36034	-1.4865	-2.9607	-0.27988	0.90735	0.90497
-3.6744	-3.2643	-4.5207	-1.9857	-0.07258	-4.6044	-6.1621	-5.043	-1.4188	-6.9406	-7.579	-2.8996	-6.4501	-3.2918	-2.0222	-3.634	-5.3861	-7.9943	-3.2787	0.91371	-3.8237	-1.5939	0.59073	-2.534	-1.3316	-0.6999	1.803	-5.6513	-5.9304	-1.0305	-4.0343	-6.1886	-6.5131	-2.4444	-2.81	-4.4091	-2.374	0.81318	-3.7558	-2.1413	-6.2421	-1.5814	-5.8147	-8.1653	1.2754	-3.9616	-8.1811	-5.1575	-1.2959	-0.68103
-18.437	-21.881	-17.406	-18.282	-19.449	-22.499	-19.702	-22.519	-21.98	-16.157	-17.077	-21.108	-25.753	-25.924	-24.233	-24.206	-23.244	-18.175	-21.587	-20.864	-17.343	-21.465	-20.923	-21.242	-24.653	-21.285	-20.106	-16.423	-24.411	-15.115	-21.26	-19.529	-21.441	-16.895	-22.844	-24.48	-23.555	-25.148	-20.763	-22.309	-26.176	-26.501	-22.759	-19.195	-19.601	-21.229	-22.334	-23.54	-21.435	-20.641
-5.5214	-7.2121	-13.357	-11.043	-8.4067	-13.639	-11.348	-11.027	-12.2	-11.491	-7.3224	-15.33	-14.146	-6.5908	-11.935	-11.814	-11.308	-12.213	-15.537	-11.79	-11.152	-10.864	-12.125	-10.417	-11.023	-10.102	-8.2378	-14.272	-14.292	-14.346	-9.6735	-9.3015	-11.706	-14.904	-12.513	-10.316	-11.83	-9.318	-6.0472	-12.821	-6.4352	-12.312	-8.0243	-10.429	-10.991	-7.5807	-9.5732	-12.214	-13.51	-15.867
-1.0159	-3.5586	-6.7753	-3.0605	-4.5359	-5.2833	-2.0257	-3.4894	-0.69654	-2.3843	-2.508	-6.1845	-0.99675	1.5496	-2.7626	-0.89415	-3.09	-0.60844	0.99909	-2.1984	-5.7401	-2.9216	-4.9466	-0.4488	-2.1774	0.20332	-1.6	-2.157	-1.6813	-0.41319	-0.47868	-6.2893	-4.598	-3.6584	-1.8371	-1.9533	-0.58981	0.82118	-4.4549	-3.2946	-2.624	-3.0994	-3.2135	-3.6213	-5.7812	-2.6267	-3.0027	1.616	-4.7437	-2.1847
-5.5192	-0.50877	-0.14977	-1.8908	-6.1195	-3.5067	-0.99218	0.51698	-3.159	-1.1424	-4.4626	-1.4119	-2.9665	0.609	-4.8815	-5.4251	-1.8763	-2.3091	-5.1802	-2.878	1.1647	-5.1206	-2.4713	-1.7676	-3.9213	0.26307	-0.53135	-4.2842	-2.0012	0.03059	-2.9068	0.29169	-0.64869	-2.4697	0.50151	-2.035	-2.2896	-0.23961	-1.4978	2.9193	-4.872	-3.3693	-1.2336	1.4305	-2.3737	-2.128	-0.22328	-0.58531	-2.2788	3.2653
-12.534	-13.434	-15.527	-13.174	-12.924	-11.756	-21.149	-15.249	-15.652	-18.765	-12.076	-15.53	-16.54	-14.392	-10.846	-17.419	-15.243	-13.378	-12.682	-15.589	-21.853	-14.004	-12.065	-17.42	-12.092	-15.39	-10.301	-14.952	-14.657	-14.618	-12.997	-13.163	-18.21	-16.778	-14.828	-15.607	-12.351	-14.255	-15.212	-8.2318	-11.657	-12.576	-15.897	-12.016	-13.948	-16.219	-10.181	-16.435	-11.834	-17.254
-6.4361	-4.288	-5.3703	-3.949	-6.7995	-4.5964	-9.4477	0.035344	-1.8624	-4.4446	-4.2919	-4.3528	-3.4896	-6.1281	-10.56	-9.359	-3.7727	-8.2848	-3.4354	-3.9322	-6.8113	-5.5574	-5.9467	-6.6905	-6.6195	-8.2771	-4.2533	-5.3118	-7.3355	-9.281	-8.6899	-1.4219	-3.9868	-5.2388	-2.6534	-5.8275	-4.2787	-4.8174	-6.369	-6.4899	-4.9471	-9.2965	-6.5787	-6.2475	-7.2142	-4.5641	-4.5873	-4.8169	-2.5647	-0.60331
-1.5281	-9.4134	-0.89796	-6.0877	-3.9237	-1.4881	-3.6118	-4.1189	-2.4068	-4.4301	-6.4788	-3.8772	-3.2347	-4.0778	-4.1062	-1.5855	-4.6347	-0.7458	-6.4367	-3.9683	-5.0809	-3.1254	-8.6583	-3.8114	-4.5548	-2.1648	0.51239	-0.5166	-7.5155	-0.42317	-6.3709	-2.2363	-0.39816	0.23779	-3.6004	-3.2455	-7.1216	1.0883	-5.4963	-4.6767	-4.323	-5.741	5.0192	-7.0265	-3.2549	-5.3925	-6.1118	-2.7602	-1.6598	-4.6132
0.14392	-2.6169	-3.8774	0.23603	-0.44638	-2.7402	-2.5209	1.7	-1.5987	-0.97113	-2.6769	0.29964	2.1375	-0.40119	-3.2946	1.0501	4.7954	-0.51916	0.65361	-0.051059	-1.4729	-2.8296	-1.8226	-0.8957	-4.1176	-4.2489	-2.2423	-1.5585	0.49775	1.5173	-0.63209	-3.4584	0.26294	-1.3287	-6.0068	-3.0446	-0.50592	3.3558	-1.1871	2.3847	-2.803	0.90517	-2.6949	-3.9109	7.4986	-3.2454	0.35459	-3.6932	-2.6196	-2.2383
-5.4422	-4.6415	-6.6148	-4.8153	-3.4858	-6.3069	0.6538	-5.3275	-5.7853	-2.8119	-2.4487	-1.393	-6.6228	-4.6961	-3.5924	-7.0828	-5.1115	-6.3486	-0.59637	-3.3624	-3.8127	-5.5648	-8.29	-1.5922	-6.2728	-3.2176	-4.7571	-5.384	-2.0792	-7.9332	-4.9837	-0.91693	-8.2756	-7.5408	-5.7902	-4.3443	-4.6908	-5.4373	-7.531	-7.8538	-6.2831	-4.2864	-1.2231	-2.5629	-7.0872	-1.9436	-5.4399	-7.0509	-0.32715	-4.8852
-10.376	-9.3069	-6.5661	-11.69	-10.265	-14.498	-10.423	-10.37	-11.339	-7.7857	-9.5341	-10.711	-9.9779	-7.1197	-14.25	-10.096	-10.964	-9.2694	-9.2709	-11.305	-13.262	-8.6826	-10.74	-8.7332	-6.785	-9.7952	-9.543	-8.2697	-6.5136	-14.482	-9.5457	-5.9097	-15.338	-8.8045	-14.451	-5.352	-5.1641	-8.0276	-8.6251	-9.0027	-5.7813	-5.2079	-6.6308	-7.4132	-9.2785	-7.0344	-12.882	-10.67	-12.503	-9.9385
-4.6016	-1.7254	-6.1829	-1.7773	-5.9326	-2.6665	-5.533	-8.1898	-8.8315	-4.5374	-9.296	-5.9063	-6.2931	-9.3818	-3.5916	-5.3429	-8.0907	-6.446	-4.6422	-3.3255	-4.104	-4.6037	-6.4751	-5.7507	-7.8559	-7.7099	-8.2661	-5.5154	-6.4612	-3.2546	-3.9888	-5.3872	-4.0583	-8.8796	-7.7537	-3.8438	-10.505	-9.8399	-8.4058	-5.6788	-2.2879	-10.207	-1.7886	-5.9212	-5.4347	-7.6094	-5.051	-7.6064	-3.5304	-1.9093
-10.645	-10.486	-9.2219	-15.037	-12.048	-12.079	-12.677	-11.03	-10.245	-11.46	-10.164	-14.402	-15.613	-10.765	-8.2411	-11.407	-11.021	-15.276	-15.544	-17.639	-7.034	-15.332	-14.476	-15.805	-18.778	-11.674	-9.3136	-14.786	-14.224	-14.776	-7.4311	-17.084	-10.27	-15.406	-12.014	-12.356	-16.048	-11.711	-14.4	-11.419	-16.043	-10.524	-12.61	-12.336	-11.205	-12.598	-13.463	-10.953	-10.56	-12.741
2.3453	-5.3454	-7.2501	-5.5954	-2.3451	-4.4159	-6.704	-5.3516	-5.2959	-0.36879	-2.4383	-6.7011	-4.5653	-4.2524	-4.3184	-4.573	-2.8366	-6.4818	-2.2774	-5.0417	-3.9866	-2.5625	-7.9995	-10.723	-4.8184	-7.3091	-4.9673	-1.5152	-5.4744	-7.8158	-7.0936	-0.47617	-5.8142	1.2462	-4.4968	-1.6365	-6.8935	-5.1078	-3.4401	-6.8629	-7.3319	-5.5157	0.07089	-9.1744	-3.5524	1.0041	-5.5209	1.1365	-3.0923	0.62501
-8.4294	-7.9354	-8.3667	-5.6416	-15.565	-8.4505	-5.9807	-12.474	-6.7047	-10.291	-7.3343	-6.4889	-7.6112	-12.155	-9.3938	-9.4788	-7.7616	-5.145	-4.2335	-9.8991	-2.7941	-5.725	-0.34682	-9.7737	-4.3727	-4.5893	-7.9953	-8.7339	-5.7815	-8.057	-3.0317	-6.178	-1.7274	-10.152	-10.91	-14.538	-7.559	-7.8506	-10.966	-5.1261	-8.2481	-8.6037	-6.427	-6.0168	-3.1284	-9.8909	-9.2385	-8.3354	-5.5403	-12.919
-3.1968	-5.4951	1.4806	-4.5122	-2.7901	0.38753	-5.2115	-4.8981	-3.1912	-5.5149	-8.8006	-7.5517	-1.6604	-5.1568	-5.4388	-2.0921	-7.1014	-0.93383	-5.2495	-2.8317	-1.3275	-4.5571	-1.4212	-2.9269	-4.0646	-0.4234	-0.74754	0.74822	-3.8436	1.6706	-4.1203	-6.0223	-2.8137	-1.7882	-4.0835	-10.39	-3.5706	-4.82	-3.6546	0.16773	-1.7364	-5.7493	-6.0743	-2.0395	-3.4493	1.9729	1.1465	-4.386	-5.0856	-2.921
-12.126	-13.177	-11.323	-15.92	-11.462	-12.762	-11.985	-12.903	-9.7162	-11.756	-13.269	-14.904	-12.341	-15.48	-19.4	-13.908	-16.139	-9.9673	-10.772	-12.745	-9.6166	-10.324	-13.126	-14.509	-18.213	-11.558	-11.496	-14.846	-13.537	-8.8087	-9.9521	-15.856	-16.028	-11.366	-14.342	-11.177	-12.79	-10.434	-13.573	-15.156	-12.413	-13.07	-8.8304	-16.966	-14.762	-10.432	-11.101	-13.093	-13.264	-13.773
-11.368	-9.5006	-14.589	-9.7551	-13.233	-8.6501	-8.4715	-8.7533	-11.494	-9.1544	-6.2157	-4.4296	-10.589	-9.7034	-10.072	-7.0194	-5.8556	-11.564	-5.5036	-8.477	-10.452	-9.3644	-11.293	-8.6611	-4.9815	-10.255	-7.5814	-13.219	-7.7766	-9.5673	-7.6042	-14.661	-10.912	-6.7375	-11.587	-8.0172	-8.125	-5.813	-7.6705	-10.632	-7.9988	-9.5919	-7.2094	-9.4853	-9.7138	-8.019	-7.9914	-7.1952	-8.9747	-5.2498
-2.4158	-4.2317	2.4419	-0.66564	0.50813	-4.4218	2.6666	-4.3409	-2.7064	-0.30927	-1.5214	-0.53005	-1.5416	-3.126	-2.2083	2.5067	-0.69667	0.24906	1.1403	-3.2979	2.5722	0.38504	-0.63632	-1.5796	-6.1054	-2.7804	2.8197	-0.51585	0.86504	-4.2728	1.28	-0.93696	-1.1191	-0.69695	2.9636	-1.7333	-1.8411	-0.22029	3.7516	-3.8286	-6.6345	-3.9494	0.68448	-3.0742	-2.2604	-3.3024	4.7867	-1.1424	-1.4841	-1.7801
-0.79024	-4.8231	-4.986	1.4324	3.2964	-4.4986	-0.75969	-2.5808	-2.7085	-4.0305	-0.81603	-1.5723	2.358	1.8886	-2.1003	-0.99534	-5.0178	2.078	-3.9101	1.4862	-1.4672	1.2967	-0.95962	-2.5857	1.3803	-0.91386	2.8139	0.1132	-2.9344	-3.2872	-1.5896	-5.7409	0.55951	2.0532	-1.582	0.85941	-1.9291	-1.0377	2.1191	-3.8837	3.8122	-4.2528	-0.95449	1.1031	-0.7478	0.11129	-0.011464	-6.3593	-3.0406	-4.671
-1.1247	0.042259	-2.8158	-3.097	0.21525	3.4835	1.6525	2.1888	-5.7561	0.50166	1.7175	0.43829	-5.5655	5.4157	1.0979	-1.737	1.4266	2.087	-1.4821	-4.9614	-2.8418	-0.59081	3.3861	0.080173	-1.7115	-0.29412	2.8511	-3.5878	-0.60479	-2.7814	1.3824	-1.1285	3.5518	-1.1504	-4.1488	0.040666	0.7075	0.81043	5.5155	-2.5733	-4.3613	0.65661	-0.72323	-1.6589	-1.1382	1.1761	-1.1364	0.24804	6.075	-1.4514
-16.579	-12.465	-18.878	-15.917	-19.531	-15.859	-16.769	-13.937	-20.047	-13.883	-17.521	-17.8	-11.391	-16.204	-15.208	-13.178	-15.147	-17.297	-19.891	-14.703	-9.3845	-10.766	-14.868	-16.065	-11.959	-14.772	-14.623	-15.442	-15.864	-19.234	-14.172	-10.229	-12.593	-14.93	-12.135	-13.334	-15.533	-8.5745	-16.769	-15.293	-15.784	-10.299	-14.704	-12.74	-13.446	-14.361	-14.258	-14.195	-19.77	-9.9264
-13.028	-11.018	-12.818	-17.752	-12.144	-9.4647	-14.55	-7.6107	-14.17	-13.748	-16.36	-9.2376	-18.532	-11.684	-11.238	-13.823	-10.069	-12.99	-13.738	-7.6814	-10.01	-11.89	-12.409	-12.941	-18.664	-9.8832	-11.205	-15.576	-11.486	-11.698	-16.489	-15.5	-11.404	-14.313	-11.961	-10.108	-11.343	-12.152	-14.76	-12.212	-12.846	-9.7099	-13.85	-12.944	-10.338	-12.697	-16.546	-17.325	-5.0483	-13.744
8.6031	2.1729	7.6676	4.161	8.3199	12.712	8.7235	9.3427	1.6489	11.134	10.157	12.436	12.79	9.0733	7.9511	6.9153	9.8094	7.8232	6.8423	8.5761	6.7385	6.2207	9.2024	8.9531	6.9644	7.6046	7.7927	9.1748	6.441	10.385	5.874	11.592	8.7309	5.8612	5.9969	11.692	9.0841	8.726	4.3565	9.0866	8.0993	9.0932	11.341	10.522	7.3583	6.422	10.14	7.3689	6.3933	5.5351
-18.48	-23.053	-23.51	-19.807	-22.066	-21.81	-27.456	-22.724	-25.728	-21.217	-22.85	-26.868	-24.427	-25.615	-22.809	-22.263	-18.639	-22.057	-25.641	-21.951	-20.086	-24.073	-22.599	-18.592	-17.592	-24.675	-18.192	-21.123	-22.855	-19.653	-20.768	-20.223	-23.113	-25.273	-21.782	-25.877	-25.383	-22.502	-19.24	-22.996	-14.45	-19.714	-22.727	-24.21	-20.421	-21.889	-24.492	-22.88	-22.882	-19.75
-2.2258	-3.2472	-3.2855	-1.4342	-3.4598	-1.597	-6.9854	-7.7845	-5.943	-4.0778	-7.7367	-2.5982	-2.2752	-2.6972	-0.93489	-6.1715	-4.9751	-4.2715	-2.0647	-3.3142	-4.819	-4.4104	-7.1979	-4.855	-4.025	-0.18654	-1.3421	-5.2355	-4.636	-2.6551	-3.7707	-1.599	-8.1744	-6.1503	-2.795	-2.9978	-4.1166	-6.8931	-5.6106	-3.8984	-6.6469	1.2339	-2.8636	-0.53576	-6.6525	-5.6327	-4.9747	-3.5527	0.83144	-2.4053
-7.1268	-13.215	-12.622	-10.687	-8.9904	-9.9987	-6.6841	-15.071	-7.5088	-9.2829	-13.391	-12.864	-5.8969	-6.6494	-7.69	-11.19	-10.42	-8.344	-8.328	-10.85	-10.942	-11.678	-7.9786	-6.6094	-7.6796	-10.97	-9.4413	-8.003	-5.4799	-12.373	-12.78	-6.9767	-9.0566	-8.8883	-8.2086	-9.3455	-7.2825	-9.7637	-6.1225	-10.155	-9.1429	-5.8438	-6.3249	-11.945	-8.3032	-9.3219	-9.1129	-8.9799	-4.9327	-7.9888
-14.034	-14.064	-13.908	-11.669	-19.254	-15.637	-16.203	-12.519	-19.054	-18.92	-9.7944	-15.533	-9.5259	-13.091	-17.51	-11.384	-18.354	-7.6931	-16.626	-10.485	-11.568	-13.506	-13.44	-12.063	-16.243	-10.891	-15.513	-14.309	-17.321	-14.892	-15.494	-16.083	-17.229	-14.587	-8.8885	-14.415	-15.077	-12.884	-12.074	-13.871	-13.823	-17.512	-14.012	-18.317	-13.528	-11.268	-20.143	-11.774	-13.983	-17.106
-6.5744	-1.2318	-5.9216	-5.1442	-1.2089	1.558	-1.0736	-3.9341	-4.1418	-0.10092	1.5307	-4.8961	-2.0207	-3.0966	-3.3832	-3.127	-3.2579	2.6697	-2.6016	-5.5904	-3.2148	-2.7047	-3.3264	-5.0185	-1.8187	-5.7534	-1.4639	0.31935	-0.59921	-2.4586	-2.4949	0.092665	0.39459	-1.888	0.33822	-2.9292	-5.7783	-0.84958	-4.93	-4.2251	-6.0817	0.38563	-2.9784	-4.1026	2.9829	0.95893	-1.0567	-7.6598	-3.8032	-1.604
-7.833	-13.116	-12.146	-14.916	-10.706	-12.74	-10.622	-9.0477	-11.071	-15.017	-14.828	-10.126	-16.257	-14.857	-10.495	-8.6699	-13.249	-7.2125	-13.367	-12.948	-10.666	-8.3084	-9.3893	-15.416	-9.9942	-12.065	-10.505	-12.299	-9.3512	-8.9711	-10.035	-8.7551	-10.747	-13.695	-11.934	-9.6176	-13.837	-13.953	-12.499	-11.738	-7.9491	-8.8741	-11.886	-9.9971	-11.68	-15.754	-9.4523	-12.643	-10.054	-10.566
-16.716	-16.336	-15.727	-14.748	-14.659	-11.035	-10.545	-14.525	-9.8041	-16.819	-13.718	-11.598	-16.965	-17.772	-13.335	-19.09	-16.194	-13.595	-11.183	-14.701	-14.891	-12.384	-14.335	-13.273	-8.5636	-15.511	-13.639	-11.787	-19.298	-18.993	-9.9708	-17.383	-11.284	-16.443	-15.033	-18.068	-12.65	-11.886	-12.09	-11.131	-15.292	-16.079	-11.743	-16.033	-14.666	-12.44	-11.794	-11.904	-17.344	-13.428
-18.139	-21.95	-21.565	-20.857	-15.547	-17.375	-23.288	-20.048	-22.918	-19.384	-23.252	-17.615	-21.544	-19.825	-22.744	-27.429	-21.068	-24.606	-16.353	-21.306	-22.186	-18.059	-24.35	-19.091	-25.669	-19.202	-18.054	-23.853	-21.516	-19.028	-23.985	-17.678	-24.472	-19.238	-24.958	-18.91	-19.002	-20.1	-19.702	-18.926	-24.4	-21.011	-23.754	-23.109	-23.55	-27.748	-21.14	-18.11	-20.473	-21.138
7.2749	3.7892	9.3785	5.3919	8.4576	6.8023	4.2264	5.9381	5.9821	5.5352	-2.0675	3.8491	7.2256	4.0737	0.99599	6.3868	7.5804	-1.919	2.7841	6.7641	3.3954	4.4155	6.9536	4.1681	11.073	3.0959	2.5193	4.1508	4.6234	2.5598	5.6986	1.7554	6	8.6948	0.95283	3.4322	4.7098	2.6863	5.8315	4.3795	7.5791	3.5858	3.8699	5.2582	3.4581	0.49088	2.6514	5.0832	5.0899	2.9708
-13.235	-6.6511	-16.203	-16.651	-14.299	-16.359	-8.2576	-9.9261	-9.43	-13.385	-10.442	-5.0595	-13.492	-15.151	-15.033	-12.732	-15.824	-17.814	-15.112	-11.841	-11.323	-10.808	-12.637	-11.559	-11.358	-11.11	-8.4006	-10.77	-13.117	-16.962	-7.1279	-11.713	-16.634	-11.671	-13.074	-16.425	-15	-15.479	-18.687	-14.671	-8.161	-15.463	-11.575	-17.951	-10.01	-14.195	-12.766	-10.311	-10.253	-15.324
-13.48	-13.943	-14.345	-11.207	-16.036	-19.313	-17.189	-14.123	-16.054	-14.903	-16.266	-14.064	-11.481	-14.639	-15.241	-17.453	-12.892	-18.087	-16.267	-13.828	-12.571	-14.01	-15.224	-12.169	-13.496	-13.94	-11.488	-19.248	-7.1465	-9.7307	-14.192	-11.245	-10.271	-15.126	-14.021	-11.367	-10.986	-14.511	-13.55	-14.517	-13.868	-13.656	-15.806	-12.674	-18.058	-15.281	-17.759	-13.817	-13.405	-14.468
-18.512	-22.636	-20.637	-18.756	-16.326	-27.001	-22.27	-20.339	-28.129	-23.154	-22.413	-19.656	-18.847	-16.231	-21.364	-22.79	-22.835	-20.469	-24.264	-20.926	-21.613	-22.156	-23.977	-25.551	-21.942	-21.357	-21.478	-23.534	-20.959	-19.649	-21.849	-21.844	-19.551	-22.381	-22.122	-25.706	-23.254	-16.822	-24.678	-23.108	-20.264	-24.735	-23.032	-21.788	-19.561	-21.432	-20.715	-21.081	-22.604	-25.188
-15.251	-8.2865	-9.2301	-15.536	-12.297	-13.818	-11.233	-14.869	-14.052	-14.407	-11.055	-9.7381	-10.779	-8.3476	-12.819	-7.2601	-6.9103	-18.02	-11.247	-9.7652	-8.0534	-11.725	-13.425	-10.281	-14.498	-10.173	-13.502	-9.8445	-19.291	-11.672	-11.576	-12.343	-13.604	-15.397	-16.102	-12.408	-11.146	-13.364	-15.706	-15.71	-9.7797	-14.059	-9.1674	-14.005	-11.637	-15.894	-9.9468	-13.157	-14.502	-13.903
-11.127	-17.903	-13.187	-16.027	-15.974	-10.8	-11.999	-14.444	-16.451	-15.916	-16.72	-14.362	-12.676	-17.45	-12.915	-15.282	-12.485	-13.344	-11.737	-19.586	-13.01	-15.885	-15.315	-10.626	-14.183	-14.579	-12.038	-13.412	-16.832	-13.313	-17.916	-16.492	-12.976	-19.024	-9.6059	-17.328	-14.148	-15.338	-15.125	-15.025	-12.983	-14.697	-15.205	-15.262	-11.121	-15.57	-16.384	-18.124	-16.171	-12.601
-0.40612	-5.6547	-3.467	0.53392	-3.6646	0.45921	-0.081831	1.4004	-2.0906	0.9802	-0.89517	-2.9158	-1.2526	-3.6871	-3.169	0.19825	-1.5986	-5.9264	0.80339	0.9123	3.4138	-0.30959	-2.5383	-0.75705	-4.7688	1.0965	-1.796	1.197	-0.078397	-5.2398	1.161	4.248	1.8361	0.98237	-0.39672	-3.0498	-3.1005	-1.0353	-3.4593	-3.0654	-1.2601	0.4876	4.5602	-5.3958	-0.86098	-3.8508	0.18666	-0.53051	-1.3622	2.9742
8.0416	8.9411	5.7399	7.5805	8.7677	10.421	10.118	7.5295	7.1814	7.8928	13.285	5.888	7.652	10.733	5.9864	8.3076	6.81	11.026	8.1641	7.5799	8.2775	8.562	5.2697	9.1601	9.0531	7.5639	11.101	7.6396	5.9925	8.003	7.2491	7.9136	10.794	7.0286	10.756	7.7392	9.5064	5.8571	8.6855	5.6155	10.51	3.3891	3.6063	3.6152	14.707	9.0463	9.5273	11.458	3.5605	7.0496
-15.587	-15.21	-12.486	-10.268	-14.011	-15.405	-11.636	-15.677	-14.929	-17.406	-13.129	-15.413	-11.955	-12.15	-18.017	-8.3068	-14.998	-11.02	-12.969	-13.453	-13.932	-15.072	-13.407	-10.489	-13.16	-10.875	-12.85	-14.683	-12.129	-12.483	-18.289	-15.894	-8.6147	-11.447	-14.673	-11.718	-6.5064	-12.481	-8.2315	-12.491	-15.771	-15.712	-15.974	-6.9648	-14.379	-15.702	-13.415	-13.095	-11.17	-15.61
-1.007	-5.2681	-2.9644	-6.1941	-2.2594	-5.0168	-2.1313	-4.0578	-2.3662	-1.4103	-4.1572	-1.5396	0.431	-2.4547	-3.4459	-2.202	3.0744	-4.3742	-5.1722	-2.3209	-4.095	-2.4504	-6.0703	-1.0468	0.38159	-2.9475	-2.0445	-0.12503	-4.5186	3.8527	-7.458	-3.5881	-0.0050015	0.51947	-0.75034	-9.7873	-2.5133	-7.201	-2.9409	3.2662	-6.9239	-0.068374	-1.7951	-3.7217	-3.7132	-3.1576	-3.9624	-1.5084	-0.66131	-0.84551
-24.167	-18.485	-18.257	-18.563	-20.053	-20.986	-22.588	-23.945	-22.751	-19.675	-24.531	-11.587	-20.869	-20.327	-18.094	-25.955	-20.771	-21.405	-19.968	-15.871	-14.942	-22.982	-18.635	-21.115	-22.167	-23.186	-16.642	-14.654	-16.49	-18.59	-22.105	-17.198	-17.983	-24.733	-21.496	-17.633	-19.922	-22.123	-18.408	-22.147	-21.578	-24.834	-19.135	-24.628	-21.319	-16.343	-20.409	-25.227	-21.092	-14.554
9.3655	6.7152	9.1177	6.2294	3.6725	10.208	6.449	5.3367	3.6294	4.4794	2.5691	3.5375	6.1256	8.6664	3.2181	6.3764	4.9437	10.5	7.8844	4.5584	8.6456	6.0562	7.1279	9.086	3.8589	5.7885	2.3065	9.8386	9.162	7.9887	8.9384	7.4879	6.5394	7.2319	3.7274	5.3088	3.8943	6.8792	6.8935	8.7447	5.5596	7.308	8.2092	5.898	8.8849	7.2463	9.523	3.698	4.8758	8.1619
1.6703	0.57492	3.7889	4.4787	7.7086	5.9256	5.9921	4.5836	2.5026	4.8624	4.1237	3.6932	2.1912	3.4667	5.8123	2.416	7.0584	8.3009	6.5962	3.1236	3.1795	2.9626	6.6354	5.7722	3.7552	1.963	4.8607	8.4336	5.2893	-0.94869	2.853	8.121	2.3589	3.6906	5.6817	3.8025	6.6354	4.4626	3.9193	9.6106	2.6907	-1.5692	3.057	6.346	0.32812	4.9825	6.4209	0.01271	6.5675	6.3787
5.3449	5.8585	10.073	3.0635	6.066	9.4729	8.4241	6.9015	5.804	6.4811	3.5185	11.045	5.0413	12.241	7.4733	7.0846	6.9	7.395	6.9879	4.2501	9.1137	6.7575	7.7546	8.5129	2.2625	4.2229	3.287	5.0763	3.0804	9.9027	7.9043	5.87	8.2386	12.38	5.605	5.0874	4.8632	6.6611	7.8154	9.6536	11.561	1.3183	2.5751	6.2909	8.9918	7.0468	5.4016	6.053	6.5023	6.7125
-12.298	-18.576	-9.6411	-12.01	-15.751	-10.647	-13.559	-11.884	-9.2377	-12.571	-12.835	-14.569	-17.296	-16.037	-17.809	-17.181	-15.97	-11.108	-7.8996	-17.62	-12.058	-18.618	-14.966	-14.974	-16.513	-9.3411	-14.796	-13.898	-16.592	-16.605	-10.614	-15.351	-15.836	-15.597	-16.796	-16.732	-18.082	-14.156	-14.31	-14.636	-15.396	-16.584	-12.553	-8.0783	-17.077	-16.344	-15.96	-16.396	-14.126	-11.953
1.806	-2.1062	-1.9732	-0.98362	-5.8339	2.8548	0.94083	1.0567	1.4639	1.4104	-4.8587	-1.9554	-0.71522	-7.0621	4.4	-1.0633	1.8287	-3.1657	-0.13125	-2.2181	-0.75557	-0.13553	-2.1567	-0.32247	-0.15639	3.0419	3.3806	0.66449	-0.7614	2.2489	-1.7502	-3.4558	1.8627	0.23803	1.5941	-0.95904	-1.7357	0.076662	-0.95459	-2.53	-2.6697	1.7077	1.2235	-1.4577	2.2458	1.4164	0.7673	-4.3381	2.2741	-2.6111
-24.093	-23.031	-22.473	-24.875	-25.975	-24.652	-17.846	-25.159	-18.039	-21.966	-20.921	-23.015	-20.312	-16.864	-23.083	-19.777	-21.719	-22.134	-21.465	-21.629	-23.83	-22.054	-20.866	-21.118	-24.484	-25.461	-24.696	-19.54	-23.928	-22.488	-25.504	-20.531	-22.332	-19.564	-23.361	-27.775	-23.307	-22.365	-28.018	-21.883	-22.694	-23.787	-19.314	-18.398	-22.602	-22.508	-23.434	-22.827	-24.006	-23.417
-6.893	-8.1336	-7.0932	-6.0865	-9.3606	-4.1477	-10.639	-4.5599	-5.9916	-11.256	-4.2868	-6.9713	-7.8063	-4.2443	-10.531	-9.8589	-5.7571	-12.266	-4.1961	-3.1981	-11.183	1.4224	-12.76	-4.7192	-9.2465	-13.058	-9.8302	-10.918	-8.9168	-6.6212	-11.781	-11.504	-5.4575	-9.709	-9.3617	-9.6246	-10.004	-9.4667	-5.3008	-7.9022	-5.8899	-13.852	-8.8448	-7.832	-5.6744	-11.282	-10.307	-8.9115	-10.927	-10.391
-0.45485	-8.556	-3.4709	-1.3133	-3.6036	-8.0609	-0.99419	-3.9479	-5.2059	-4.3856	-1.3918	-1.435	1.3103	-5.8368	0.7429	0.9432	-4.4605	-3.1352	1.9856	-2.6739	-3.3769	-5.8432	-6.2715	-4.2295	-3.6903	-0.23027	-2.1764	-2.6867	-3.1277	-3.5718	-2.6133	-3.6152	-4.2664	-3.5806	0.97632	1.4773	-4.8398	-5.6107	1.6149	-3.1032	-3.8412	-2.4307	-0.66098	-5.9309	-3.9516	-5.6413	-1.5706	-0.51345	-2.4051	0.7586
-6.6841	-8.0607	-8.4519	-10.05	-4.8654	-2.7287	-5.1884	-11.262	-11.066	-8.4747	-9.6164	-8.3453	-7.4415	-6.0752	-8.2398	-9.3499	-10.247	-8.9429	-9.102	-12.061	-8.9901	-11.923	-8.7818	-11.014	-4.7011	-7.1973	-7.3208	-6.0118	-6.6802	-8.1271	-8.5974	-6.0916	-7.2765	-7.4712	-8.4836	-8.117	-7.5681	-13.649	-9.9613	-11.184	-13.315	-5.7149	-6.139	-6.992	-7.6628	-7.8967	-5.3684	-12.731	-9.6545	-9.0941
0.38355	-1.417	-0.18566	2.2426	-1.3124	-4.1721	-5.1304	1.9607	3.919	2.5894	0.87963	-4.3168	2.1065	-0.34233	-2.1918	-3.205	-0.98169	1.9356	0.24196	0.068643	-0.82262	-2.5633	3.0067	3.5231	0.99144	-1.8848	3.1739	-2.6552	-5.3407	-1.5993	-5.0309	-1.0359	-0.29748	1.4458	-2.3387	0.36841	4.0452	9.0321	2.6602	-0.21852	2.5123	-1.6009	-0.67467	-3.0852	-0.24337	0.36512	3.6671	-1.5757	-2.1085	0.55988
-24.344	-19.266	-17.233	-19.301	-21.388	-24.071	-24.862	-24.432	-19.345	-26.356	-22.795	-23.169	-23.911	-21.17	-23.103	-27.738	-19.713	-20.945	-24.612	-21.616	-18.49	-24.821	-16.345	-22.855	-22.47	-18.845	-26.397	-19.616	-29.201	-21.299	-20.163	-25.003	-19.061	-20.951	-21.813	-22.312	-19.292	-21.399	-20.042	-16.673	-20.837	-21.586	-24.477	-22.7	-20.881	-20.898	-21.621	-20.963	-27.525	-21.193
-21.873	-23.261	-22.709	-21.315	-23.387	-25.217	-27.081	-24.595	-22.454	-22.838	-24.318	-21.783	-24.167	-23.297	-24.213	-22.597	-21.593	-20.595	-23.382	-23.413	-21.215	-25.124	-21.037	-23.154	-17.417	-22.356	-21.011	-22.082	-23.92	-20.829	-24.362	-20.48	-20.52	-25.511	-17.077	-23.673	-21.385	-20.028	-26.486	-22.385	-23.116	-26.023	-23.928	-20.959	-24.859	-17.652	-21.184	-25.048	-18.143	-20.711
-16.773	-17.113	-17.897	-17.085	-13.768	-16.335	-14.086	-14.137	-13.328	-12.212	-17.12	-11.33	-13.138	-13.478	-9.5878	-14.936	-12.679	-15.654	-11.308	-10.965	-15.993	-15.938	-12.62	-15.612	-17.337	-13.91	-13.381	-11.004	-14.49	-13.286	-11.687	-13.123	-16.872	-13.775	-14.212	-14.092	-19.562	-16.554	-12.578	-12.879	-16.437	-11.724	-12.242	-13.7	-13.392	-16.276	-14.754	-14.07	-11.802	-5.9859
-8.97	-6.9343	-3.6148	-7.1174	-11.008	-6.5676	-9.0127	-7.0176	-8.8954	-7.5613	-4.6036	-8.2273	-8.7469	-8.0241	-7.7324	-2.1219	-11.169	-5.1371	-8.0117	-7.0211	-11.804	-7.9227	-10.746	-9.832	-7.2374	-6.4942	-8.9705	-14.628	-10.031	-5.6064	-7.7573	-7.4836	-10.678	-7.1714	-10.066	-3.9707	-6.3069	-6.6089	-11.769	-5.6957	-7.3266	-7.6301	-9.0968	-10.027	-9.3714	-13.233	-6.4267	-10.71	-8.6277	-5.0702
-8.0464	-10.551	-11.034	-13.305	-12.893	-9.7557	-13.226	-13.227	-11.834	-9.1036	-6.5817	-8.5	-15.342	-12.784	-10.11	-11.107	-13.991	-11.23	-12.998	-13.947	-9.207	-11.909	-15.572	-15.891	-9.8218	-8.1913	-11.966	-14.26	-11.81	-12.459	-6.8531	-8.7798	-10.197	-13.441	-11.696	-9.0092	-10.642	-13.16	-6.6725	-14.825	-13.203	-14.058	-12.248	-15.631	-13.701	-13.189	-13.618	-5.0737	-10.832	-11.535
-0.10219	1.1442	0.34318	-1.8308	-3.2299	2.2695	1.5612	1.1803	-1.8222	-0.16083	-3.2001	-0.89983	-2.2392	3.6957	2.1419	-8.3101	-0.73901	5.0618	1.3552	-0.68697	-4.1092	1.389	4.9932	0.9978	2.6778	-2.4913	-5.661	0.50304	1.7652	-2.7791	1.9228	1.4624	2.2948	2.0304	1.8324	-2.3139	5.0555	1.7997	0.28032	-1.2159	0.14809	1.0726	1.7224	-3.1894	-2.3526	-0.26121	0.45067	-5.4564	-0.47137	0.94241
-9.0892	-13.591	-14.993	-13.265	-13.923	-11.637	-11.048	-12.051	-9.5692	-11.038	-12.388	-14.59	-11.726	-7.7398	-13.43	-8.7646	-12.531	-11.085	-13.927	-11.394	-13.15	-12.581	-10.014	-10.095	-10.137	-14.212	-11.18	-11.004	-11.187	-10.392	-13.952	-9.7546	-11.915	-9.0354	-13.481	-10.237	-13.479	-10.054	-11.998	-15.944	-11.807	-15.229	-13.807	-14.34	-12.326	-7.4482	-12.572	-7.4998	-9.5881	-11.835
-11.351	-11.603	-10.475	-9.7592	-11.129	-8.8445	-14.267	-10.214	-8.9118	-14.338	-16.206	-7.4725	-11.792	-10.775	-15.85	-12.816	-19.385	-18.307	-14.14	-13.662	-11.551	-12.047	-10.504	-14.882	-12.684	-10.553	-10.382	-12.57	-11.891	-10.531	-12.661	-9.7458	-11.483	-13.694	-14.943	-13.932	-6.038	-18.888	-14.212	-14.078	-7.2951	-15.717	-9.5798	-12.501	-7.2975	-14.952	-14.378	-12.671	-13.992	-12.256
-13.763	-10.74	-11.718	-8.7837	-6.5974	-12.748	-11.276	-8.1458	-10.719	-12.139	-9.3379	-10.047	-5.3801	-13.455	-7.6811	-13.789	-9.2433	-6.6434	-10.749	-8.8033	-9.5158	-8.4315	-8.1075	-10.555	-12.455	-10.647	-9.6564	-16.692	-7.5458	-9.798	-12.774	-14.481	-7.356	-9.9825	-5.4752	-7.6271	-12.524	-8.764	-10.535	-4.9492	-11.324	-10.832	-12.861	-10.852	-8.2702	-13.962	-8.6657	-11.279	-9.9631	-12.112
-8.9642	-10.444	-7.2428	-10.154	-10.381	-15.889	-8.8127	-7.4197	-7.5623	-8.4527	-11.531	-11.217	-7.7424	-12.56	-8.2638	-10.159	-14.13	-15.326	-7.5329	-7.2039	-8.7286	-9.9583	-10.604	-8.9632	-10.855	-9.8306	-8.4245	-9.383	-11.709	-10.526	-10.384	-9.7219	-11.014	-12.198	-7.2426	-7.8841	-15.064	-10.457	-11.096	-8.5136	-9.0482	-11.23	-14.364	-13.541	-10.568	-10.647	-6.0854	-3.898	-6.1943	-8.4774
-1.7726	0.11433	-2.8131	0.51837	-0.67761	0.60228	-1.0646	-7.3471	-3.7156	-6.0937	-0.14343	-1.9321	-2.8139	3.8335	-4.8917	-4.424	-0.56485	-5.8245	-0.52112	5.5913	2.1025	-0.67717	-2.0342	-3.9031	4.0238	-2.7239	-1.179	-1.6635	-4.8939	-0.87847	-2.0838	-2.9968	-0.90094	-2.347	-0.14754	3.0264	-0.82882	0.19613	0.78162	0.66932	-0.86761	-4.1912	-2.1764	-4.336	-1.6714	-1.9312	2.181	-0.19549	-0.23929	-0.67025
-1.4838	-3.0605	-7.0413	-5.2221	-7.0024	-6.2703	-6.5123	-5.5891	-4.8385	-7.5372	-5.8368	-4.0435	-6.0738	-2.695	-6.3602	-3.4577	-3.7073	-0.77639	-2.8717	-5.4457	-4.8363	-4.5358	-2.7738	-4.6507	-3.2222	-7.3586	-3.719	-4.0226	-5.3621	-4.7477	-5.9378	-1.4442	-4.1553	-3.0504	-4.0143	-4.7357	-1.0945	-4.6171	-1.8509	-5.786	-3.0708	-6.5074	-7.4095	-1.5405	-1.7257	-4.5668	-7.8384	-4.637	-6.083	-6.7204
-3.4472	-7.8344	-6.2095	-6.2211	-1.9204	3.8549	-4.8461	-0.56997	-0.74813	-2.2	-0.19301	-0.49927	-2.1852	-1.888	-4.4202	2.0221	-1.7728	-7.6052	-2.4339	-4.6384	-7.7648	-0.21621	-3.831	-6.282	-3.3971	-2.3348	-1.3701	-5.8286	-2.5258	-0.53715	-0.39024	-4.1145	-4.5184	-7.0218	-3.9591	-1.8887	-2.8681	-1.1079	-1.1677	-8.4544	-1.4835	-1.2443	-1.5475	-8.4356	1.2957	-2.0875	-0.97217	-5.86	-7.005	-5.581
-0.96513	0.2373	-3.1758	-2.0186	-3.441	2.9153	0.15243	-2.437	-0.34069	2.336	0.6477	-2.6178	1.4253	-0.38958	-1.1302	-1.9788	0.26363	0.50684	-5.4521	-2.2023	0.14339	2.1644	2.4032	-1.954	-2.1151	0.91663	-0.58348	1.5284	-6.9497	-2.1178	-6.3325	-4.1615	1.8367	-1.9244	-3.6731	0.21221	-6.3733	-1.1107	1.5816	-2.5934	-3.5406	0.49349	-2.3504	1.0542	-0.80554	2.4993	-1.8124	-2.8651	-2.6497	-2.3567
-3.7122	-2.8238	-3.4619	2.1471	-1.6731	-0.51946	0.81797	-5.1036	-5.0369	-0.15108	-2.5352	-1.2494	-5.979	2.3461	2.2026	-1.8419	-0.12858	2.2567	-4.8765	1.1003	-2.1926	0.52591	-2.4479	-0.77368	-2.6262	-7.1706	-3.2583	-2.872	-2.921	-0.47266	-3.5862	-1.3175	-0.78982	-3.5372	-4.4667	-3.1218	-2.8507	-3.3325	-5.5881	-3.1713	-0.53589	-2.7868	-4.4805	-3.8019	0.58845	-4.7574	1.9803	-2.9714	0.76364	-3.26
-11.124	-14.142	-14.124	-13.644	-11.108	-15.466	-13.346	-13.419	-10.149	-11.35	-7.2392	-13.678	-12.215	-14.36	-12.476	-9.8268	-9.5657	-14.113	-11.899	-11.138	-11.464	-7.4675	-7.3754	-9.6781	-10.695	-11.803	-10.829	-11.12	-13.143	-8.1466	-11.5	-6.5081	-14.991	-10.807	-9.9932	-14.705	-10.9	-11.957	-10.374	-9.8708	-13.064	-6.0695	-12.556	-9.3454	-14.399	-10.755	-12.977	-13.414	-18.802	-10.093
2.2376	3.9797	-1.1808	4.4857	1.3935	4.1749	3.8516	0.81553	1.4967	1.835	6.2746	0.63609	2.9013	-2.6681	-3.0644	1.7209	5.1405	0.13427	4.5461	2.8924	4.9112	6.5338	5.9213	2.0248	3.4121	3.8626	0.43733	1.7055	0.066538	0.29549	7.0807	3.3215	-1.5824	-1.0775	3.2554	0.19308	2.4288	4.3018	6.0241	5.6458	1.7972	-1.9812	-3.4119	3.6383	7.0222	3.6344	5.7958	3.9933	2.1098	5.8912
-3.415	2.2928	-0.29699	-2.6247	-0.78631	-0.6943	-1.2359	-2.5166	2.7156	2.5456	-0.28315	0.6949	-0.13036	-0.23726	2.1209	0.34779	-1.512	2.7017	2.5227	-1.4357	2.2149	-0.2498	-2.6497	0.62777	-4.4758	-1.0291	-1.2659	-2.7143	-3.0245	-1.4449	1.8307	0.08741	-0.49916	0.6683	-1.7778	0.61849	-0.95277	1.259	-1.995	-0.57525	-5.6816	2.4523	1.9242	-1.9902	-4.4228	1.3621	0.019013	-1.5442	0.98728	-3.2889
-11.363	-13.777	-9.7096	-14.197	-12.374	-9.4839	-10.802	-5.3631	-11.644	-13.461	-8.9933	-7.2039	-8.6902	-7.1487	-7.7552	-9.7446	-4.5647	-7.2749	-9.5249	-9.0275	-11.285	-7.9356	-9.2242	-11.002	-9.3441	-10.14	-11.462	-8.6826	-5.3361	-9.9895	-6.8208	-12.247	-8.2005	-11.113	-9.6222	-9.3163	-15.075	-5.654	-10.883	-12.126	-9.6109	-8.5167	-14.035	-11.284	-7.5686	-12.098	-9.6501	-13.863	-10.684	-8.1777
-1.1721	-0.21837	1.6486	1.5039	-2.5873	-1.1472	2.2725	8.242	1.2853	0.48921	-4.519	1.5264	0.38825	0.8569	-1.1334	-2.0783	-0.97722	3.2929	-1.2099	3.7866	-0.38784	1.7236	-1.0893	1.8626	-0.087044	0.043881	2.7702	-0.029769	5.0802	0.58364	2.9016	0.27471	-1.586	1.221	0.85806	-4.0491	1.2756	0.1341	7.5542	0.33885	0.17666	-0.17353	-0.64606	-0.40525	1.2808	2.1354	3.0563	-4.1085	2.4382	2.6003
-3.5301	-9.1267	-7.3528	-2.9167	-3.1401	-5.9076	-2.7329	-4.6666	-8.7906	-6.3414	-9.7543	-2.9204	-7.1539	-10.583	-7.6802	-7.7139	-4.1355	-8.6845	-7.35	-7.5969	-4.199	-5.1561	-3.0104	-0.83745	-7.617	-7.7834	-5.9375	-6.2334	-5.8332	-4.6186	0.16438	-4.5401	-2.3925	-4.9411	-8.4438	-6.4957	-4.8885	-6.0849	-4.0035	-8.5602	-11.065	-8.3979	-7.4312	-8.2481	-3.5821	-4.9267	-3.0442	-5.7056	-5.7087	-3.2901
-18.109	-18.889	-15.41	-22.835	-21.186	-23.705	-21.371	-19.17	-19.651	-25.027	-20.855	-22.36	-17.081	-22.424	-26.881	-16.957	-22.006	-24.425	-23.941	-20.976	-20.346	-23.799	-19.724	-20.049	-22.404	-19.193	-23.184	-23.197	-24.822	-21.095	-23.434	-23.039	-23.114	-19.571	-17.74	-25.403	-21.265	-23.503	-21.11	-21.903	-21.025	-20.222	-20.566	-19.363	-18.121	-26.282	-15.4	-20.602	-21.772	-18
7.7381	4.9112	6.5286	6.765	-0.70622	8.2679	11.599	4.6461	4.5763	3.8726	5.3725	7.9839	4.4486	8.6592	5.8213	7.6365	4.8733	7.4938	8.6175	8.3606	7.7362	4.4553	2.4475	7.6331	10.281	10.838	5.1402	5.8619	6.9024	7.3321	7.5646	12.612	7.6917	5.0197	6.4353	8.7895	6.1367	7.5123	8.3321	9.3877	8.1782	4.6027	8.8859	7.23	7.2757	6.4805	7.0679	5.0024	8.1202	5.2446
0.31842	-0.31241	-6.2126	-3.1733	-6.3133	-3.5608	-5.1867	-2.4972	-4.9388	-5.0923	-5.5738	-8.2309	-1.5026	-3.3882	-0.30221	-5.3255	-1.7175	-3.933	-3.2437	1.1793	-2.4282	-0.75336	-2.743	-2.0372	-7.1056	-1.7488	-6.1695	-4.3407	-2.005	-5.5594	-7.0841	-2.9351	-4.6115	-9.1782	-1.3664	-0.63447	-0.0063842	1.7835	-4.9506	-4.1057	-2.9301	1.015	-8.7119	-1.9331	-5.7472	-3.0346	-2.6676	-4.4664	-1.0308	-4.2746
9.23	4.799	4.9816	4.9855	6.5314	3.4239	4.312	6.4259	2.6679	2.9141	8.4897	4.9354	-2.0975	3.4515	4.0117	5.1124	5.2489	8.2628	8.1018	6.2465	5.6366	6.1795	4.9711	4.8505	4.2435	3.2092	1.6	1.5305	8.9464	1.5193	0.78138	4.8081	4.9439	4.4194	-2.646	3.9971	2.1887	5.279	1.1786	8.2246	4.0857	4.0058	4.2214	4.6314	8.5723	3.0761	5.4651	6.9555	4.9296	7.5198
-20.971	-21.305	-19.385	-23.635	-25.21	-24.726	-25.926	-20.573	-22.709	-27.075	-22.021	-22.603	-24.369	-23.027	-23.915	-27.984	-19.484	-23.028	-23.739	-22.776	-21.161	-26.435	-20.889	-20.44	-26.778	-20.188	-23.267	-23.652	-20.273	-21.092	-23.705	-16.988	-23.389	-25.867	-21.084	-23.361	-24.822	-24.717	-22.935	-19.391	-22.501	-17.162	-17.974	-17.586	-20.892	-23.429	-23.633	-20.366	-20.956	-22.034
-14.724	-15.819	-10.289	-15.602	-16.898	-14.089	-9.2674	-9.4536	-17.315	-16.594	-15.144	-15.465	-14.687	-15.581	-11.35	-12.561	-14.194	-10.364	-13.265	-17.212	-12.79	-13.162	-9.578	-15.175	-9.7352	-13.799	-18.821	-8.6702	-14.276	-16.87	-15.188	-15.002	-13.895	-9.9873	-13.54	-14.849	-14.731	-12.328	-13.791	-10.07	-13.47	-15.884	-16.392	-12.906	-11.651	-15.166	-14.716	-15.53	-14.428	-12.319
1.6261	0.7714	-5.7258	-5.0587	0.20777	-8.0073	-3.9374	-2.8201	-5.2671	0.51053	-4.8812	-2.3786	-5.2061	-0.21142	-2.278	-1.8359	-1.8211	1.7651	-2.1885	1.0723	-2.6251	-9.005	-4.9332	1.2578	-3.7325	-4.7302	-3.9799	-6.1781	-2.3893	-2.4505	-2.5611	-1.3779	-0.447	0.47149	-1.275	-5.4559	-4.2332	-2.36	-1.9423	-5.0955	-4.2387	-3.4479	-2.7296	-5.7029	-1.4108	0.42128	-3.014	1.5898	-2.7468	-4.2169
-4.0072	-0.24194	-3.4515	-4.1522	-4.8947	-6.2041	-3.5205	-7.7399	-5.0132	-5.4537	-3.6141	-5.4582	-8.2359	-9.8424	-4.8429	-5.2694	-6.1096	-6.0646	-5.1274	-4.238	-7.7775	-6.2726	-8.5982	-5.5659	-11.764	-4.2519	-11.688	-4.9529	-3.192	-7.4977	-4.8296	-4.1782	-3.4818	-5.2033	-1.0605	-4.4157	-6.8996	-12.632	-8.2018	-6.6723	-7.103	-4.1928	-5.4046	-5.5361	-8.0055	-2.959	-4.6913	-3.7268	-5.3292	-9.4543
-3.9422	-4.2247	-7.2841	-5.5442	-2.7028	-5.4169	-3.9293	-4.6174	-4.1395	-6.7976	-5.3346	-0.2151	-7.8862	-7.5015	-6.0962	-4.9625	-6.379	-7.3269	-7.1219	-5.3827	-3.6061	-3.1741	-5.6582	-3.682	-2.2252	-1.6143	-7.0899	-5.4145	-2.3206	-4.1813	-2.7406	-2.7274	-9.2023	-3.4032	-6.2278	-5.1673	-7.5984	-5.6227	-3.2718	-7.0925	-6.4	-6.8695	-9.1255	-5.4853	-2.9546	-6.3627	-6.1375	-6.0013	-5.8839	-3.9979
2.0479	6.2753	9.4726	5.5146	8.1909	4.0371	7.0986	5.2927	8.9206	9.2969	3.9082	4.4652	5.9667	5.1467	7.8036	5.6227	10.645	10.1	7.1187	4.2063	3.8808	6.0364	10.124	6.5887	8.651	8.2908	4.4631	5.8609	3.9369	4.8862	4.7122	5.7045	2.158	6.5426	9.5307	6.1755	11.772	8.9693	5.1275	8.1213	7.1251	2.7561	8.4389	7.1345	7.3169	7.0209	5.2815	10.981	5.2851	6.8188
-19.181	-21.966	-16.964	-20.646	-19.221	-21.99	-18.441	-23.459	-19.904	-20.469	-25.683	-21.701	-22.742	-20.421	-19.678	-19.938	-23.589	-21.698	-19.095	-19.422	-23.141	-20.402	-18.814	-19.953	-16.053	-17.348	-22.775	-22.524	-18.979	-20.211	-24.18	-16.327	-23.321	-21.585	-19.293	-25.067	-18.209	-21.872	-20.086	-21.464	-21.275	-12.976	-22.838	-16.137	-17.435	-20.172	-15.975	-27.184	-19.35	-19.047
-7.6907	-2.1348	3.7302	1.7288	2.8351	-0.91547	-4.8706	0.063885	3.8224	2.2439	-0.75552	-1.3093	-1.0955	-0.40068	-4.7319	3.0489	2.895	0.68903	-1.0931	-4.1633	-5.1466	-0.17809	-1.7166	0.64889	-1.5401	-5.4657	-0.34983	-2.1758	7.6723	1.1099	-0.63414	2.3885	0.55944	-1.0254	2.0695	-4.1567	-2.5194	-2.8718	4.1531	-0.1742	-3.794	-0.10198	3.8584	-2.2987	-2.6401	-1.6449	-0.29175	0.78385	2.1902	2.4198
-3.6727	-6.396	-4.5492	-1.2704	-1.8997	-10.073	-2.5159	-3.2841	-2.0626	-2.3509	-0.14853	-4.7218	-1.313	-5.7733	-3.4906	-3.1993	-1.707	-5.1865	-3.0636	-5.9253	-4.3618	-6.227	-2.0093	-2.3478	-1.1517	-5.736	-7.2824	-3.8456	-3.3468	-4.438	-5.6329	-6.032	-0.068771	-2.4239	-5.3317	1.4173	-3.549	-7.3397	3.3204	-5.2269	-1.6203	0.49711	-4.0521	-5.1771	-3.1761	1.6693	-1.4744	0.93824	3.5128	-4.0924
1.3313	0.81372	-5.351	-6.3519	0.49738	3.1772	-0.94807	2.3349	-0.88915	-3.8371	1.8761	0.28308	0.55986	1.1216	-4.0729	1.4929	1.2732	-3.3918	0.18918	-2.4799	-3.6184	-1.591	-1.6122	-4.5395	-0.25609	-0.75522	0.89211	-0.14748	-1.6597	-2.3504	-2.2878	0.65498	-0.73387	0.18934	-0.28126	0.29399	-4.6651	-0.35605	-0.7182	1.7329	1.1985	-1.5841	0.50472	1.7819	-0.48208	-4.3493	-1.0542	3.4385	-1.2749	-4.0414
-3.1069	1.0989	-2.944	0.23718	-4.1552	-2.2889	-2.2326	0.3081	-3.2129	-0.4796	-4.0857	2.3634	0.31313	-0.86987	-1.1612	-0.22083	0.22693	0.045408	0.60026	0.050246	-0.2012	-4.6336	-3.4908	0.45046	-1.4016	-0.3915	-3.6902	0.51203	-0.25094	-4.3279	-1.9225	0.66874	-1.044	-0.4543	-1.6298	-4.128	-4.1479	-1.3641	0.43257	-1.1042	-3.1976	-1.7106	0.55419	-3.1705	-3.5849	-3.1695	2.0202	-1.9506	-0.20449	-0.85324
-5.2364	-6.0701	-2.8894	-4.4047	0.16728	1.4895	-1.3743	-4.2612	-0.53723	-2.7241	-6.099	-7.4405	-3.44	-3.7248	-5.0064	-3.1457	-0.09745	2.953	-3.5088	-4.3925	-1.4958	-4.15	-1.6934	-4.2731	-3.3487	-4.5233	0.50981	-5.815	-4.2413	-3.1816	-5.0318	1.2652	-2.0659	-2.7247	-2.4262	-0.42618	-0.72425	-4.6225	1.1135	-3.9166	-0.63339	-5.6217	-3.048	-1.7182	-1.0483	-6.3612	-1.9916	-4.6149	-2.0524	-0.31896
-0.96666	-4.7611	-3.6987	-0.81314	-0.86365	-1.696	0.52792	-1.0596	-3.818	-4.557	-3.2971	0.2724	-1.7343	-3.3588	-2.5695	-2.2307	2.1037	1.3608	-2.0124	-0.60729	-3.4117	-4.8596	-5.0082	-2.3935	3.6531	-2.9686	-1.3896	-2.9178	-1.8084	-2.0196	-4.7567	-0.42602	-0.41454	-3.808	-5.6006	-2.2439	-4.3891	0.53297	-2.3948	-4.4664	-6.1067	-5.0442	-3.8549	-2.4815	-5.6391	-1.6877	-0.2742	-5.0232	4.7426	-3.2963
-8.317	-10.407	-11.544	-9.7973	-9.8701	-7.1828	-6.6555	-8.9838	-10.522	-12.93	-8.6681	-10.113	-7.819	-11.243	-12.841	-9.9791	-8.4532	-14.132	-10.661	-9.6959	-12.841	-7.3798	-8.2816	-14.595	-9.3633	-11.304	-13.342	-8.2726	-9.1543	-5.2665	-6.7857	-10.188	-13.383	-12.826	-12.023	-11.528	-11.699	-10.25	-9.9129	-8.1859	-6.24	-9.3761	-8.4103	-7.0324	-14.343	-12.552	-9.8835	-11.865	-13.523	-11.256
8.3728	5.0475	10.304	7.8256	1.7703	7.1088	14.174	11.207	7.5189	8.2251	10.721	10.35	12.234	2.2922	9.8099	9.2199	5.9232	3.5611	5.9711	5.3064	8.3903	8.6716	7.725	4.2232	10.751	6.0814	6.1515	8.0042	8.4498	9.2015	5.7621	5.7969	3.0596	0.78061	11.333	5.8878	10.851	7.7023	9.7958	10.99	7.5915	9.477	7.2147	5.3625	11.566	7.0684	9.0322	8.4862	9.4899	9.9701
-12.927	-22.379	-12.13	-12.832	-8.9562	-10.489	-12.015	-17.613	-11.402	-16.158	-12.948	-12.792	-20.173	-7.6045	-14.066	-11.429	-11.831	-17.741	-15.463	-12.032	-11.991	-11.985	-15.899	-10.922	-16.293	-15.314	-12.215	-15.123	-20.052	-12.493	-19.163	-19.432	-16.315	-15.966	-17.7	-15.659	-13.796	-14.022	-15.14	-20.381	-11.417	-16.467	-16.435	-17.659	-17.076	-16.363	-15.919	-16.398	-17.164	-14.015
-9.6582	-2.8713	-4.2777	-3.8999	-2.721	-4.771	-3.3684	-4.1531	-6.1	-6.0395	-7.6261	-5.9948	-1.597	-10.336	-8.6045	-8.3766	0.87111	-4.8406	-6.1303	-7.1006	-4.2158	-5.9353	-6.3628	-2.3448	-5.2264	-5.9903	-3.4794	-5.3327	-4.8835	-0.21464	-1.0061	-6.1109	-7.6134	-4.8329	-3.8826	-2.4723	-6.3493	-4.8514	-4.1524	-8.8942	-3.9624	-6.2627	-4.1034	-2.8721	-2.8983	-9.0158	-8.6174	-5.0092	-7.1341	-10.197
-15.606	-13.618	-13.223	-12.365	-12.995	-11.327	-9.7423	-10.446	-15.336	-7.6314	-8.9149	-14.792	-9.9328	-15.196	-11.882	-11.477	-11.54	-13.418	-14.141	-13.122	-11.061	-10.261	-14.504	-12.463	-14.875	-10.382	-12.712	-14.067	-15.324	-16.479	-11.573	-13.196	-13.323	-9.1369	-14.155	-15.509	-12.533	-9.7825	-14.616	-14.962	-12.486	-9.4181	-15.904	-16.872	-12	-15.638	-15.369	-10.245	-14.327	-16.233
-11.168	-13.58	-15.615	-12.416	-15.275	-16.427	-11.879	-10.899	-6.451	-10.198	-10.198	-12.552	-14.137	-9.6132	-12.992	-12.21	-11.666	-16.678	-8.5555	-13.833	-5.8798	-10.378	-11.032	-15.393	-9.9361	-7.1853	-10.632	-14.135	-10.649	-10.851	-14.567	-11.035	-11.527	-12.324	-11.939	-11.644	-11.164	-8.6611	-7.3377	-12.061	-10.867	-11.408	-14.362	-9.763	-13.83	-11.099	-8.6048	-11.801	-12.434	-14.283
-13.084	-12.003	-9.7973	-12.655	-9.8367	-15.228	-12.433	-12.364	-14.639	-12.669	-10.889	-12.676	-11.898	-15.244	-14.985	-13.066	-11.007	-19.546	-11.056	-11.055	-13.057	-12.476	-8.8734	-13.92	-13.304	-11.6	-13.124	-10.778	-15.046	-15.176	-16.957	-12.925	-15.08	-13.476	-11.482	-13.224	-12.505	-16	-18.175	-14.057	-12.593	-13.235	-14.557	-13.102	-17.542	-14.273	-13.111	-12.351	-11.92	-12.609
-0.76986	1.0661	1.1666	2.7766	-0.4109	-0.68538	1.4185	-0.29083	-0.65419	1.1895	0.61716	0.2109	1.9948	-4.7587	-6.3076	-2.2785	2.2438	0.64897	-3.0967	-1.4422	-0.3319	-4.7198	5.1077	3.3725	-1.1176	-1.0497	-0.49289	1.0535	-3.0686	3.6675	1.08	1.8066	6.4624	0.32242	1.8746	1.7076	2.555	2.4421	-4.7076	1.1577	0.99141	0.37162	4.0225	1.3412	-2.7416	0.085329	0.1054	4.1893	-1.2011	-0.31826
-4.2162	-8.6017	-5.7366	-9.8617	-2.3232	-0.059225	-4.3519	-10.123	-4.0077	-6.4026	-7.9532	-4.7617	-5.806	-9.7482	-9.3207	-4.7217	-4.2016	-8.6329	-7.8214	-8.1606	-8.6437	-11.287	-5.5529	-6.998	-8.4487	-2.4074	-11.401	-3.9915	-12.141	-5.1495	-4.7062	-11.355	-4.4692	-4.1114	-3.658	-10.089	-8.2298	-5.206	-6.2014	-7.5377	-4.8435	-6.2603	-8.2845	-9.2415	-6.2631	-6.7302	-7.5138	-6.1463	-5.9529	-5.1026
-2.4119	4.3748	2.32	0.07546	4.4496	1.934	-1.7044	-0.11064	-0.34455	-0.6665	-4.8984	-1.9398	-5.436	-0.11953	-4.6868	-3.9414	-2.6127	-3.5308	-2.1643	1.0696	1.8012	-0.23874	-1.0081	-2.0832	3.354	5.8386	2.1987	-2.3697	3.5698	-1.898	-5.4683	1.0152	-2.989	-3.9007	-2.8288	-0.64898	-1.481	-3.2967	-0.34815	0.97922	-1.244	-0.81916	0.51363	-1.1626	-2.1063	-0.31895	-8.171	1.0607	-5.295	-0.92352
3.6365	3.5457	-2.5578	-0.4496	5.191	4.5434	3.7757	1.7249	5.0473	1.6236	4.1721	-2.1188	2.3843	4.2754	0.32822	4.4151	-0.87863	5.1464	-1.5092	2.1308	2.456	2.4071	0.40213	-0.038214	-1.7257	1.397	2.1787	2.3583	5.0467	4.795	0.86129	1.225	-1.5269	4.2601	0.33201	6.4038	0.6565	-3.7144	2.0754	2.9633	3.8585	-0.078531	2.1244	2.504	3.9625	3.059	1.5661	0.94782	-1.0366	8.4779
-9.5284	-11.969	-13.614	-9.9805	-13.43	-4.4328	-13.104	-7.851	-10.639	-11.558	-11.428	-11.516	-12.499	-13.384	-11.937	-10.818	-11.845	-12.08	-13.8	-9.8708	-11.785	-14.571	-12.647	-9.9237	-9.0966	-13.836	-9.5189	-13.117	-8.8795	-8.8043	-7.4484	-8.8568	-9.1441	-10.164	-8.1235	-14.085	-9.1767	-8.6946	-9.2278	-12.818	-12.402	-9.7734	-12.454	-15.979	-12.579	-11.607	-10.48	-10.172	-10.184	-12.683
-8.8194	-11.91	-16.248	-6.7747	-13.823	-12.39	-15.199	-9.1532	-13.833	-14.312	-10.578	-8.9774	-11.688	-14.551	-12.426	-12.159	-16.166	-10.868	-13.103	-11.928	-11.161	-12.834	-9.0341	-16.023	-8.1148	-13.366	-10.542	-6.3099	-11.699	-10.965	-8.5833	-14.525	-12.25	-12.869	-12.809	-14.134	-12.325	-15.225	-12.872	-10.773	-10.246	-12.333	-12.274	-10.311	-9.4617	-9.2014	-13.271	-9.7527	-11.469	-9.6439
5.0053	1.7549	5.5047	-0.16517	3.1807	1.3012	3.8715	5.6199	0.051964	0.50724	1.7431	6.2462	7.7647	3.4716	3.1636	0.53304	2.6157	4.5944	2.7515	1.0685	4.9894	1.9894	5.1288	3.264	4.748	3.1678	-1.3111	-0.66359	3.7189	4.4549	5.0426	3.6621	1.7707	6.5151	5.2927	7.4905	1.2425	2.2043	4.3088	3.447	3.6696	1.4634	7.9396	5.8169	2.3509	4.885	0.91654	-1.7228	4.1932	5.573
-13.776	-10.519	-3.6313	-5.3364	-12.307	-8.5329	-4.242	-5.9595	-9.6543	-11.99	-3.6706	-9.6112	-9.1056	-7.6595	-9.8145	-4.6519	-10.109	-5.6315	-5.4655	-9.9606	-2.91	-7.5372	-6.7132	-6.2679	-8.6781	-3.699	-4.752	-7.2565	-7.167	-4.8564	-8.6331	-6.8855	-9.7676	-11.714	-3.5091	-6.8718	-8.431	-5.9452	-8.9354	-8.4227	-10.573	-9.026	-5.6696	-7.7855	-8.4174	-9.3429	-7.0889	-11.26	-1.5082	-8.8247
-0.42341	-1.4923	-0.63697	-2.29	-2.0919	-1.492	-0.85428	-0.15522	-1.9486	-2.2189	-3.159	-3.2713	-9.4405	1.5434	-2.1139	2.3421	1.3811	-2.875	-5.4091	-3.7654	-3.4897	1.1114	-3.5297	1.9393	-4.1181	0.57349	-1.7316	0.62921	-1.8411	-1.8775	-4.4467	-1.7723	0.63212	2.1309	-3.3104	1.451	-1.777	-1.7984	-0.37185	1.19	-0.18386	-1.3595	2.082	1.361	-2.772	-0.32305	-0.3625	-2.1077	-3.4158	1.1998
-11.555	-9.7078	-7.0881	-8.4491	-12.738	-8.6844	-10.642	-6.9582	-12.046	-7.0913	-12.079	-8.3786	-9.1467	-9.9797	-9.9823	-10.875	-8.571	-7.1245	-13.561	-9.8282	-8.5594	-11.651	-7.1685	-11.249	-9.2215	-12.652	-9.1196	-7.3359	-12.207	-8.0126	-8.7895	-11.723	-8.2825	-8.5995	-7.327	-4.2962	-8.1432	-13.433	-14.92	-8.7706	-7.6707	-15.959	-10.364	-12.672	-11.978	-11.351	-8.4863	-13.341	-10.514	-12.196
-3.5859	-5.7724	-3.5394	-2.2135	-5.349	-4.7889	-4.4597	-2.4682	0.5086	-2.8458	-7.545	-5.167	1.2625	-0.782	-2.2812	-1.6853	-0.9961	-7.9232	-5.3706	-2.5628	-4.7883	-4.4898	-1.4977	-5.1232	-0.85673	-1.1818	-4.9311	-5.8029	2.1443	-0.87889	-4.9703	-4.4981	-0.93385	-0.2684	-4.443	-2.464	-5.9307	-6.4006	-4.5826	-2.2501	-1.8249	-1.0437	-4.1145	-3.4789	-0.68078	-1.2207	-8.8087	-4.0199	-4.7555	-2.453
2.9422	3.213	-1.6376	0.098766	-1.5654	-1.8159	1.1696	-0.87329	2.3885	-2.464	1.9792	4.805	0.85666	1.4217	1.4959	4.3422	0.84414	-0.41492	-3.4073	2.2636	2.7008	4.3001	2.0954	-0.60036	-1.6774	4.6322	-2.8642	0.2044	0.63368	0.58429	2.3236	-6.4421	2.2994	-4.5749	-0.27423	2.0243	-1.3097	0.058681	-2.199	-1.6233	3.5663	2.5425	1.8848	0.80603	2.7777	-3.158	-2.6329	-1.1187	-1.3956	2.813
-4.2391	-6.6631	-4.9296	-4.2542	-5.1446	-4.2921	-2.0834	1.1684	1.1267	-1.9862	-5.998	-0.82423	-4.4677	-8.0753	-8.5666	-5.0928	-5.507	-10.388	-3.7097	-6.4533	-5.9633	-3.8628	-4.3684	-5.1359	-0.71657	-3.5138	-4.6709	-4.1176	-6.351	-3.4077	0.28381	-2.167	-1.8824	-5.0249	-1.0481	-1.3329	-7.4484	-1.3333	-3.179	0.81121	-1.7922	-0.24403	-2.7547	-3.6887	-1.1349	-4.8243	-4.6655	-4.0477	-3.0063	-3.1525
-19.191	-22.486	-25.205	-20.775	-26.368	-26.202	-24.135	-20.564	-22.272	-22.225	-21.785	-29.143	-23.038	-22.122	-23.533	-27.627	-21.519	-17.756	-23.346	-22.429	-24.896	-23.108	-23.711	-21.413	-21.965	-21.333	-19.176	-20.477	-21.834	-20.717	-24.5	-21.838	-21.726	-21.949	-22.242	-27.286	-21.643	-19.985	-20.392	-23.425	-17.472	-23.793	-21.457	-18.322	-24.579	-19.025	-18.484	-20.42	-22.283	-19.445
-3.1394	-3.7064	-1.8618	-9.9405	-4.144	-9.5331	-5.844	-3.8466	-5.6483	-3.7728	-3.9242	-2.7586	-8.4648	-6.5034	-1.8859	-6.7934	-4.8894	-4.1157	-3.5322	-4.2856	-0.34329	-6.0801	-4.4654	-2.2443	-5.2195	-4.6314	-5.9086	-1.9017	-5.0818	-4.9102	-5.9435	-4.4625	-3.1252	-5.7804	-5.3	-4.5672	-3.4992	-7.5172	-2.5615	-5.2495	-5.2527	-5.8996	-7.0343	-2.2628	-8.232	-6.8333	-6.6252	-5.968	0.7055	-5.3719
-9.816	-5.5408	-16.819	-10.834	-12.028	-6.3485	-10.348	-12.98	-12.453	-11.676	-10.437	-11.089	-13.577	-11.787	-9.2227	-12.822	-10.459	-12.338	-13.2	-16.031	-12.5	-15.506	-9.2225	-10.793	-11.904	-11.189	-7.2208	-10.414	-13.054	-13.848	-13.718	-12.686	-8.2045	-11.074	-9.3682	-12.105	-10.493	-16.543	-9.5736	-14.663	-9.4445	-15.803	-13.469	-9.1182	-8.1729	-16.544	-9.3783	-11.759	-6.663	-5.5885
-8.6583	-15.565	-7.1007	-4.8519	-6.9214	-9.0308	-9.6747	-10.926	-9.4536	-8.9389	-9.3612	-6.9925	-12.175	-8.7693	-9.165	-5.9412	-12.566	-8.302	-9.1187	-1.8752	-7.9106	-1.3023	-12.398	-10.104	-9.1509	-11.899	-10.707	-10.94	-10.563	-10.886	-7.8537	-13.298	-8.6648	-5.3796	-7.8661	-6.8257	-10.564	-9.6396	-10.85	-6.6067	-13.205	-9.445	-12.963	-11.901	-9.0609	-9.8361	-5.2519	-6.7645	-4.9905	-8.805
6.0958	7.7111	9.9262	7.7118	9.0997	7.5192	7.1918	9.2202	10.658	7.222	14.078	2.364	9.3058	9.5787	11.381	9.8646	7.7079	8.8008	7.2785	10.292	5.4288	13.304	6.4333	8.8232	4.9023	6.8741	12.309	4.688	7.6864	11.596	11.345	9.1442	10.58	3.9889	9.9458	7.9881	7.5914	7.8658	6.7789	8.3006	9.3013	8.7924	4.3979	8.9438	11.944	6.4909	7.8198	6.9721	5.8886	7.8714
-0.46233	-0.66894	-2.7879	-2.3222	-1.0377	-5.8832	-1.8949	-3.3601	-0.11953	-0.095149	-1.0426	-3.9019	-2.1438	-0.77286	-3.3076	-0.23806	-2.8436	-2.6412	-6.6662	-4.3527	1.6901	-3.2377	-1.6708	-4.9474	-5.5687	-3.2427	-2.7793	-9.0176	-1.3785	-2.4528	-6.6807	-2.6655	-4.2986	-4.4979	-1.3794	-0.88025	-1.8575	-0.84498	-0.039681	-3.2884	-5.4742	-5.4161	-4.1109	-2.0452	-5.4249	0.0076092	-1.4985	-7.5445	-2.7502	0.71148
-8.2071	-3.9292	-9.6235	-10.256	-3.1778	-7.8334	-8.0168	-5.7161	-3.5194	-6.2831	-3.5029	-6.673	-6.2059	-3.6823	-7.7543	-9.9708	-8.345	-6.3708	-7.57	-10.134	-9.373	-7.2909	-4.9898	-3.099	-6.7663	-6.092	-8.1479	-11.607	-8.7056	-3.7376	-4.691	-5.4383	-4.2728	-4.0016	-4.3928	-9.792	-3.298	-5.4928	-7.8321	-9.0243	-10.048	-3.67	-5.6998	-5.3588	-9.3012	-2.9612	-2.2608	-4.9604	-1.008	-6.8365
-14.687	-14.71	-15.053	-12.855	-12.063	-18.126	-16.839	-15.044	-11.469	-13.842	-16.208	-14.547	-12.068	-13.852	-17.346	-16.657	-16.374	-14.226	-18.222	-12.647	-14.638	-13.092	-13.879	-15.658	-13.099	-14.149	-13.226	-11.393	-14.93	-14.392	-11.327	-16.721	-14.859	-14.63	-8.0034	-12.591	-18.162	-12.857	-15.045	-17.213	-12.319	-13.445	-14.279	-13.676	-16.201	-14.189	-15.838	-15.59	-12.009	-9.6369
-8.6633	-10.627	-11.23	-8.1647	-12.761	-7.3148	-12.55	-8.0851	-9.6782	-12.471	-7.4079	-3.4673	-8.6051	-10.53	-12.976	-10.937	-10.155	-7.2657	-9.7343	-7.4208	-8.7085	-10.611	-11.815	-8.8702	-10.591	-3.3603	-10.157	-7.9345	-9.4038	-9.428	-10.901	-8.2506	-7.1648	-9.9248	-6.7306	-9.1793	-7.7844	-13.474	-13.305	-11.499	-10.313	-6.9288	-9.1157	-7.7965	-9.6728	-13.399	-10.099	-6.1388	-13.109	-7.8607
-0.031745	-1.5144	-6.7548	-3.3987	-6.0422	-4.251	-2.9796	-3.4555	-5.5291	-1.9282	-2.5419	-7.5343	-8.4451	-6.2004	-4.4031	-5.3392	-3.7122	-3.2652	-1.0139	-4.4481	-5.8376	-2.9733	-6.1564	-0.09895	-4.5998	-4.3655	-1.087	-2.4339	-1.9249	-0.49767	-8.0505	-0.54455	-7.8731	-7.1659	-0.40537	-3.1606	0.22186	-5.1319	-3.5058	-1.0361	-3.4339	-2.4291	-3.9666	-0.58327	-8.8049	-0.98102	-4.6586	-1.8245	-1.9054	-1.5648
-10.737	-7.6202	-6.9018	-17.348	-6.8829	-13.284	-11.086	-8.7778	-12.924	-18.871	-10.841	-9.4681	-9.6152	-11.99	-15.201	-10.662	-13.613	-9.857	-10.646	-12.17	-9.197	-11.473	-10.229	-14.428	-11.812	-8.3313	-12.72	-17.162	-9.6597	-13.071	-12.479	-11	-16.934	-10.366	-9.3918	-11.745	-14.834	-17.199	-10.609	-14.004	-13.125	-9.3449	-6.7036	-10.478	-8.2745	-13.098	-12.93	-13.758	-12.57	-11.008
0.52001	-2.3302	2.281	0.23851	-3.1445	0.022249	2.9157	4.4978	-1.0755	2.302	-3.0886	-1.2046	-3.1573	-1.7779	-1.9379	-5.2569	-0.1363	-1.0745	-8.1817	-0.056103	-4.0118	0.71895	0.87232	-1.6314	-2.7518	-0.79495	0.17117	1.5915	-0.53934	0.003643	2.5648	-0.4265	-1.8826	0.36788	0.44405	-3.4295	3.9077	-1.9078	-2.5819	1.3527	0.0069116	-2.1059	-0.38632	2.4798	1.8526	8.7446	-3.6709	0.59152	3.1103	-3.1501
0.66825	-3.4973	-4.2816	-2.0554	1.1313	-2.2456	-2.5946	-0.87313	4.1821	-2.2372	-1.1895	1.3585	-0.18206	-0.35671	-2.9527	-1.8796	3.2327	3.794	-3.7604	0.36143	1.2119	-1.8633	-0.91618	-1.6049	3.3403	1.0319	-0.32381	1.1624	1.9589	-1.5618	-0.41148	-2.4302	1.0446	0.63266	0.14118	-1.996	2.9964	-2.4285	3.2443	-1.6372	2.1629	-0.7529	2.0751	-1.7789	2.7158	-1.6109	-1.0582	2.2369	2.2422	1.1015
-0.68902	-6.335	-2.9789	-6.3916	-5.4523	-3.6555	0.17187	-7.2478	-3.6245	-2.201	-0.96486	-3.0373	-1.9468	-3.3853	-3.4961	-3.1182	-2.8603	-5.5317	-8.7468	-1.8489	-5.2264	-3.4907	-0.90102	-10.898	-1.624	-1.9253	-4.3207	-3.7187	-2.8642	-6.1165	-2.9052	-7.35	-3.8941	-3.5082	-2.2783	0.084965	-5.9476	-1.9996	-5.5028	-0.92104	-3.1078	-1.6562	0.76948	-3.3914	1.722	-2.2892	-2.5976	0.64424	-4.9804	-3.4705
-4.4598	-3.3131	-3.8847	-3.3848	-1.5227	-5.7693	-1.2669	1.1952	-2.8736	-1.2737	1.0741	-0.34361	0.23161	-4.0705	-1.4831	-2.9023	-0.81431	0.14326	-5.0571	-2.5371	-0.62399	-2.0136	-3.1793	-0.59336	-2.0322	-0.46004	-0.42457	-2.8711	1.8917	-0.85651	0.65906	-0.60719	0.82939	0.61582	-1.3419	-1.8989	-0.51987	-3.3959	-0.26194	-1.644	-2.848	-0.40056	-2.6008	-0.13051	-2.1407	0.15711	-1.6815	-3.8996	-3.3533	-3.688
-6.7059	-3.1913	-0.85367	-6.1052	-1.4188	-5.2429	-3.0884	-5.4402	-1.5648	-5.1117	-2.9056	-0.66107	-4.1283	1.7345	-0.49264	-8.701	-0.91865	-2.9437	-3.4289	-2.206	-2.9685	-3.6033	0.71083	1.1225	-2.9737	-1.3166	-1.2796	-2.2686	1.0124	-3.7115	-4.6527	-1.6213	-4.1915	-0.31357	-5.7601	-3.5434	-2.1183	3.0351	-2.6571	1.8821	-1.9666	-0.98281	-5.0272	-3.1442	-3.9483	-3.7018	-5.5002	2.8563	-3.395	0.40244
-0.82118	-1.7824	-5.9026	-2.1283	-4.5857	-3.3221	-6.8609	-3.2655	-4.0197	0.70288	-2.6508	-4.1333	1.9389	-6.8132	-3.714	-1.6913	-7.7079	-0.5367	-3.3285	0.066476	-7.0978	-4.437	-5.0143	-3.6664	-4.488	-6.0642	-2.1179	-3.078	-5.3402	-0.57571	-5.2506	-3.7011	-0.30052	-4.3143	-8.0591	-3.4175	-2.3134	-4.6681	-3.5748	-2.4565	-6.2718	-4.5908	-10.489	-3.4666	-4.1084	-5.3697	0.58395	-6.2889	-6.1912	-4.0033
3.1705	-2.0411	-2.2141	0.72933	0.83948	0.22105	3.4286	-0.65499	4.3323	1.4781	-2.3287	3.7285	0.029241	1.9709	-1.0147	3.7825	-0.15256	-2.9213	-1.5577	-0.37451	-2.2442	0.65401	0.55557	-1.1224	-1.4695	-2.2991	2.0893	-0.77771	0.53018	1.4235	4.7464	3.853	2.2196	0.98602	-0.20459	-1.4712	3.9963	1.4832	-0.34653	0.67401	-3.0921	2.1216	-1.3615	1.6534	-0.32362	-2.1382	-0.7273	-5.0809	1.584	2.3342
-5.9155	-3.9415	-5.1799	-6.8628	-1.1558	1.8718	-5.3413	-2.9231	-1.4069	-4.5242	1.1314	-3.3293	-3.3926	-4.5836	-4.6772	-10.774	-5.4656	-4.9644	-1.5832	-2.4988	-3.3611	-3.9717	-3.2425	-1.875	-5.6507	-6.2434	-4.5121	-3.7606	-1.6033	-4.2581	-8.6156	-5.0311	-5.4221	-1.5848	-5.196	-1.3007	-10.223	-0.60978	-6.591	-1.0364	-1.2381	-4.8857	-3.1111	-0.11489	-4.1566	-3.2993	-4.3621	-3.974	-3.2158	-6.7088
-12.256	-17.311	-10.76	-16.684	-9.9212	-10.278	-12.291	-12.074	-14.333	-16.112	-16.405	-9.5532	-12.048	-15.135	-16.151	-11.657	-13.303	-12.362	-12.487	-11.243	-10.34	-13.156	-11.831	-11.582	-15.211	-14.018	-14.495	-15.868	-12.898	-13.7	-12.659	-16.606	-11.541	-13.12	-7.6751	-14.088	-15.837	-12.982	-15.367	-9.3791	-11.442	-11.064	-14.866	-14.217	-12.648	-13.115	-11.436	-5.4472	-15.029	-15.657
-7.5039	-4.7747	-4.4011	-5.0778	1.0481	-5.2542	-1.5758	2.3095	-4.287	-5.4383	0.67074	-6.7575	-5.5597	-4.2562	-5.0222	-3.106	-2.6323	-1.813	2.2893	-2.9421	-2.2316	-3.43	-2.3651	-3.6335	-3.5101	-1.6885	-2.5489	-1.7914	-6.6708	-4.9757	-0.35133	-3.4733	-1.8386	4.6281	-3.9157	-5.3323	0.50927	-5.3697	-7.3201	-2.1983	-5.6085	-4.861	-4.3773	-5.9768	-6.9297	4.1084	-1.6724	0.63821	-2.1316	-0.46687
-5.6837	-2.1145	-5.1418	-1.9757	-4.8325	-6.4625	-9.1445	-1.7687	-7.9016	-7.7056	-8.6363	-5.8004	-3.6766	-6.3851	-4.8321	-2.9017	-5.4098	-6.9192	-6.374	-3.0287	-2.8984	-9.3366	-5.4335	-7.6091	-6.2177	-7.8201	-4.3687	-6.59	-6.5942	-2.9238	-8.4833	-5.213	-6.5161	-6.6955	-4.9394	-8.8249	-2.2734	-3.554	-7.7349	-7.4275	-2.4215	-7.5448	-5.5369	-4.2867	-9.247	-8.2199	-8.2265	-3.9619	-8.1003	-9.7284
-5.7214	-6.885	-8.6332	-6.3336	-3.0101	-6.9996	-10.28	-7.1003	-1.3942	-6.4694	-8.044	-4.4049	-4.3125	-2.0245	-0.89518	-4.3383	-4.6329	-1.1787	-1.5392	-2.7886	-4.3281	-3.9446	-3.8498	-8.0534	-3.8811	-1.2601	-4.7868	-10.25	-1.9967	-3.4892	-6.7164	-8.1314	-7.4112	0.4273	-4.0855	-5.7623	-6.5163	-10.506	-0.97899	-6.2975	-8.8751	-6.32	-2.8304	-3.2471	-3.2548	-8.1176	-8.2051	-12.345	-3.5377	-4.9511
-1.8708	-6.8563	-1.8081	2.9078	2.023	-3.4552	-1.7206	0.068934	0.10273	-1.3669	0.029049	2.1175	0.74511	-1.3506	0.49748	2.8172	-4.9399	-0.91767	-1.1691	-2.2122	0.42465	-3.9495	-0.090921	-0.66328	-2.5123	-0.95657	0.49248	0.40564	2.3409	1.3528	-1.4314	-3.2779	-1.4688	-1.349	2.8982	-2.9219	0.14868	-5.8535	-1.2443	-0.24062	-0.3615	-2.0567	-2.5073	2.3082	-0.28042	-1.4292	-0.20074	3.0483	-1.0715	-1.6666
-0.49943	-1.6726	-0.42021	-3.5002	-2.7119	-1.852	-3.9372	-6.8602	-6.1244	0.29161	-2.8184	-1.0934	-0.35458	-4.0982	-4.2217	-3.9189	-3.5132	-1.0642	-2.8687	2.3431	-6.8186	-6.2901	-2.5383	-2.9997	-2.6956	-3.0191	-1.6145	-2.3772	-0.090593	-2.5082	-0.93258	0.79198	-2.7811	-2.282	3.4998	-2.2334	3.1631	-1.8374	-4.1058	-3.6081	-0.69898	-4.1766	-0.54667	-5.0102	-1.7031	-5.6626	-5.1058	-2.4886	-5.2129	-0.35086
-6.4707	-5.6244	-3.2008	-0.47666	-1.2804	-1.0473	-2.7688	-4.3816	-5.7793	-4.8575	-5.8532	-1.7433	1.807	-2.8115	-1.9064	-5.5933	-5.4667	-6.8734	-3.0067	-1.3621	-3.8362	-1.8123	-0.50158	-3.9602	-2.1272	-4.9417	-6.3059	-2.8706	-3.146	-6.2037	-4.2482	-4.8348	-1.7549	-4.1346	-5.8138	-1.8193	-0.37023	-6.3545	-3.4941	-0.80583	-4.018	0.072142	-2.2792	-6.418	-0.58183	-8.8562	-7.2586	-2.1121	0.081182	-4.5663
-0.99083	-0.81417	-6.4027	-2.2207	-9.9089	-3.7183	5.1295	-2.3209	-5.3023	-0.91316	-0.79198	-2.3099	-2.0001	-3.5547	-0.59287	-3.4352	-3.8475	-5.073	-1.4454	-3.7047	-2.3039	-0.030325	-5.1281	-4.9553	1.6445	-5.7543	-7.5226	-3.7047	-3.8511	-6.2224	-1.5421	-5.2679	-0.43245	-0.45047	-0.60137	-2.9705	-4.0932	-5.6854	-2.3952	-2.9702	0.010528	-0.094976	-5.0434	-3.7645	0.94261	-5.3262	-1.6663	-5.324	-5.8551	0.048414
0.41191	3.1589	-1.0737	-2.0594	-2.6242	4.747	-1.971	-4.3334	-3.6183	2.3992	2.4567	0.79837	0.14818	-5.1124	-0.2429	-2.767	1.5203	0.098782	1.2094	5.4195	0.4607	-1.5966	0.21761	-0.15293	-1.0585	-0.24824	0.26149	-4.242	0.28794	-2.3914	3.3787	-3.6233	-0.62417	2.8095	0.92663	-4.3925	0.49359	-1.8126	-3.8394	-0.97179	-1.1745	2.9536	-2.5195	1.0113	-3.8598	-0.28613	0.046994	-1.0646	-1.8098	0.52669
0.044564	8.0573	7.5773	7.0455	4.3411	7.1754	4.4052	5.9033	7.0092	4.2908	4.1562	0.75803	3.4494	7.4242	-0.25574	6.9234	6.4039	-1.1669	7.0674	6.1068	6.3843	4.8199	4.6043	4.5078	-0.10195	4.7816	3.5131	2.8029	2.5323	4.4127	6.7845	1.9975	7.2743	0.62416	7.2022	4.4276	6.5937	6.4095	3.026	6.4826	4.8823	6.449	2.7336	1.6761	2.2754	8.1779	3.2459	6.112	8.133	4.2704
-14.432	-15.44	-12.426	-12.629	-13.336	-15.423	-13.598	-12.006	-15.766	-17.391	-10.358	-12.572	-10.813	-13.913	-13.032	-9.7737	-6.7337	-10.746	-13.608	-16.365	-11.219	-14.708	-11.715	-10.361	-13.511	-12.587	-13.681	-18.461	-13.075	-11.65	-11.511	-11.338	-13.951	-15.06	-11.821	-17.327	-17.796	-14.605	-12.309	-15.474	-10.467	-10.451	-15.682	-8.298	-11.668	-8.6117	-10.809	-14.8	-18.044	-6.6088
-2.5239	-1.8462	-2.1718	4.5185	-3.5077	-3.2531	-3.8562	-3.1757	-3.9232	-2.5636	1.8117	-0.24942	-1.382	-1.0437	0.67884	-0.93419	-0.4694	-1.7628	0.17683	-3.0516	-0.71242	0.52459	-4.3607	-0.81356	-1.3071	-1.4864	-0.77668	-1.3484	-2.1339	1.484	-6.5677	3.8284	-3.2527	-1.8711	0.29044	-2.2675	-1.045	-3.7497	-2.4627	-2.7937	-3.6628	-4.041	2.0006	0.40652	-6.9855	0.27905	-2.0417	-3.644	-6.109	-1.6859
-4.51	-1.1009	-1.9049	1.5797	-1.7451	3.1211	-0.79728	-4.6081	-2.6883	-4.0619	-1.5688	-1.0096	-0.88249	-3.6968	4.8615	-1.6282	-1.6179	-4.0674	-1.8189	-1.0116	-5.5753	-3.8268	-1.3463	-3.4469	-5.0597	-5.0034	3.1495	-1.5525	1.7562	1.6797	1.5082	-0.30996	-4.0736	0.68356	0.30492	-3.4745	-2.3052	-0.75791	-4.1373	-1.3731	-3.9231	-2.1588	-4.1305	-2.854	-3.3106	1.3166	-1.0744	-1.221	1.2597	0.57888
-5.0702	-3.774	0.01321	-3.8552	0.65277	-4.9754	-2.5662	-2.3022	-3.1224	-1.8819	-6.8875	-3.5403	-4.1424	-1.052	-1.7675	-2.6604	-0.72455	-3.5834	-2.3366	0.30848	-1.0417	-5.604	-2.0489	-0.75781	-3.6572	-1.3777	-2.7116	-4.6106	-3.258	-3.6727	-5.3637	-1.4553	0.18661	-5.3087	-4.4996	-1.684	-1.3837	-0.61621	-4.0857	0.26496	-6.7648	-6.4042	-4.4448	-0.5982	-4.2323	-0.97581	-3.0133	-0.84967	-5.5716	5.4859
-1.0638	-2.1767	-2.1372	-1.1091	-5.3131	-2.494	-5.7956	-1.6174	-2.0818	-6.4928	-4.8679	-0.3099	-2.558	-2.0067	-0.86157	-2.7682	-2.8753	-5.9242	-6.1514	-4.0814	-1.1129	-2.5714	0.56925	0.61425	-2.7464	-2.3139	-2.1657	-3.8522	-5.5052	-2.8262	-4.4197	-1.003	-2.3215	-4.8583	2.0763	1.4464	-0.60503	-1.4017	-1.0925	-0.3791	-1.8417	1.6171	-2.1275	-4.9382	-2.9376	-1.7939	-7.2718	-1.1839	-1.0302	-1.474
-17.371	-18.035	-19.841	-6.7219	-13.283	-12.978	-16.53	-10.794	-11.088	-8.4801	-12.48	-17.189	-15.923	-15.366	-14.452	-12.896	-8.2459	-10.025	-7.9973	-17.281	-15.687	-12.08	-10.05	-12.779	-12.302	-14.518	-13.246	-13.585	-12.64	-14.457	-10.165	-11.488	-14.694	-13.968	-9.4748	-9.3118	-10.359	-16.291	-10.085	-16.803	-12.008	-14.929	-9.7797	-14.899	-15.281	-15.379	-9.1673	-14.91	-12.295	-13.442
-6.5828	-6.1291	-8.909	-8.2445	-6.1651	-10.023	-5.2358	-6.988	-6.887	0.40229	-12.328	-6.878	-6.5674	-4.0793	-6.3296	-8.4787	-8.7493	-7.6272	-7.3924	-6.8854	-11.157	-4.4715	-8.2261	-6.3656	-1.8739	-2.1996	-5.8558	-8.5022	-4.9946	-3.9068	-3.9057	-6.952	-2.1934	-10.013	-6.6484	-7.27	-10.022	-9.8905	-7.623	-8.1421	-7.4559	-10.051	-2.5199	-8.3894	-0.91337	-3.4567	-6.2531	-8.4681	-11.987	-2.7602
-13.51	-15.908	-9.9962	-14.468	-13.517	-8.9596	-11.829	-14.385	-9.9824	-9.7205	-7.0332	-14.343	-8.9976	-9.2877	-12.531	-8.5355	-12.794	-9.325	-12.549	-11.265	-9.6427	-11.626	-9.9878	-12.12	-8.402	-9.9372	-8.7002	-13.44	-12.516	-10.063	-15.498	-9.7817	-10.958	-14.207	-9.8097	-12.896	-13.138	-10.695	-13.252	-12.892	-10.575	-15.764	-10.441	-11.673	-13.347	-11.111	-9.3251	-8.7496	-14.494	-13.236
0.78444	-2.5062	-5.5501	-6.9126	-5.8843	-7.6244	-4.2043	-3.0263	-3.948	-5.7974	-5.6803	-3.4025	-1.1272	-7.1957	-3.8314	-5.4218	-5.9727	-3.0558	-4.0377	-6.511	-0.17158	-3.5611	-4.6367	-8.9008	-4.3132	0.78835	-6.0962	-5.0944	-6.9995	-5.815	-4.3976	-3.6235	-2.6625	-4.5098	-0.13859	-6.2595	-5.4745	-3.4539	-0.41105	-1.6594	-5.4961	-4.5349	-4.2393	-1.3378	-1.6651	0.76845	-2.4093	-4.7072	-1.4819	-4.6794
-2.0828	-2.1709	-2.0443	-1.9934	-3.8621	-3.019	-3.2223	-5.0656	-2.8406	2.6112	-3.0434	-3.7632	0.92564	-3.0801	-2.2387	0.44668	-4.3607	0.15099	1.4344	-2.2741	-0.99654	-4.0958	-0.63551	-2.9476	0.84143	0.072084	-4.1254	-1.6557	-0.95463	-4.86	-4.254	-1.4897	-1.9314	-3.7173	-3.2342	-3.8056	-2.964	-5.2568	-2.518	0.73954	-2.5497	-2.0546	-1.1872	0.098696	-3.4948	-7.0608	-7.4882	-0.55786	-1.8666	-4.7012
0.039243	-2.2514	-1.7437	-1.6687	-4.5019	0.33375	-0.61854	0.74279	-1.5133	-2.7097	-5.1558	0.52973	-1.5135	0.015335	-1.2964	-3.3677	-8.1037	-1.4847	-1.4127	-3.8422	-2.266	1.1936	-1.4905	-4.1713	-4.0235	1.7574	-3.5312	-4.0699	-4.3063	-3.4248	-3.3003	-6.7995	0.37015	0.63036	-0.033297	-0.2988	1.432	-2.6397	-2.219	-4.2119	-4.1841	-0.42038	-0.26948	-3.1789	-2.2156	0.15154	-0.61106	-3.5723	2.902	0.56545
-1.5965	2.4654	1.2359	0.87485	-0.90665	1.5845	3.3346	2.3903	2.0785	5.4359	1.6925	1.2519	-1.9497	0.70062	-4.373	-2.1362	1.3903	-2.4181	1.0105	1.1583	0.19653	2.6355	-4.388	-0.73669	-3.5136	4.4159	-0.25415	2.91	4.8909	-1.0156	2.3346	0.4781	2.2459	1.1945	-0.22859	2.2899	1.8601	-1.8031	1.6543	1.316	0.38663	1.9684	1.8052	-3.3767	-3.1141	-0.33662	0.81258	3.4546	-3.1341	2.519
11.383	11.693	13.468	6.7038	7.0029	13.216	6.4417	7.5645	6.4895	6.5447	5.1611	11.539	7.9832	11.527	7.9838	7.2699	13.153	7.731	8.2413	7.3817	8.5121	5.626	8.4724	4.8822	6.7134	2.4449	7.9887	12.717	7.6023	6.5507	8.099	7.9891	9.1483	6.6135	4.3065	6.9179	7.344	7.3566	5.0646	7.3256	2.6904	6.4394	7.9073	10.633	8.505	10.18	5.3744	4.332	7.2209	3.8772
7.5437	5.6081	4.6803	6.2854	0.13096	5.4395	7.8197	4.7173	6.2224	8.6403	5.6668	3.1834	2.6588	2.503	2.2393	6.7213	7.0395	0.95879	3.6484	2.6265	3.1289	0.057836	2.3416	3.6165	6.4023	1.7816	3.0551	-0.87961	7.706	5.7672	5.4246	4.6984	0.76437	4.2488	9.0892	4.4855	7.348	2.1055	6.3584	0.32806	2.5078	5.9241	5.7616	4.5989	4.9112	9.4856	8.7165	6.0216	2.9342	4.2755
-3.3033	-4.3692	-3.3268	-2.1887	-1.0105	-4.8505	-5.5813	-5.2119	-2.0472	-3.1369	0.63446	-1.9844	-5.1004	-5.0612	1.8405	-7.3051	-3.9858	-5.983	-1.7546	0.62781	-2.9952	0.35236	-4.8647	-4.197	0.68145	-3.6457	-6.07	-3.6374	-1.6293	-4.7319	-4.3658	-4.6657	-1.0074	-1.8983	-4.2628	-6.1523	-1.3823	0.44616	-5.1686	-8.6687	-6.9835	-2.9375	-4.5826	-6.212	-1.6742	-3.9034	-5.3979	-4.0252	-0.66094	-1.9496
-4.0119	-1.5676	2.0649	0.92463	-0.96206	-1.0384	2.657	0.43204	-3.6242	2.0084	-2.5831	-0.85731	-2.5504	-2.599	-1.7249	-5.2586	-1.1745	3.135	6.1779	-8.6104	0.20475	-0.40782	-5.3259	-6.7578	-2.8403	0.37824	-0.18322	2.1052	-3.395	0.93308	-2.5374	1.3556	-2.2232	-3.9422	-0.99765	0.13189	-0.32067	-3.2195	-0.82022	-2.5901	-1.6792	4.1566	-4.1759	2.1181	-1.3872	-1.1918	-3.2574	-1.2514	3.9171	1.8214
1.0879	4.4372	0.25162	2.5876	-5.4148	-0.089723	0.1281	1.6832	-0.39173	-0.48952	-2.1798	1.0055	-2.2839	3.2009	-1.0161	4.269	-1.3345	1.2425	1.6132	2.5554	2.0163	0.42662	-0.42819	1.6218	-1.8206	3.0536	5.1098	-1.8396	3.6872	-2.2564	4.0913	-2.2933	-4.5794	3.2482	-0.55668	0.96261	-0.71269	1.6614	1.823	1.0952	-1.3614	0.51516	8.0553	-0.99106	0.63814	-5.356	2.0439	3.0087	0.63682	1.7799
-9.8912	-10.967	-6.371	-6.5426	-6.4626	-8.3829	-7.243	-10.218	-9.8103	-7.6389	-9.8324	-10.781	-9.7333	-11.131	-10.967	-10.306	-7.0532	-13.832	-12.312	-10.22	-12.164	-11.242	-7.646	-11.97	-10.329	-10.909	-7.0442	-7.6371	-2.9174	-8.2112	-10.293	-3.9843	-9.6091	-8.4525	-8.0257	-6.4909	-10.007	-7.5827	-7.1338	-9.1281	-10.593	-16.409	-10.643	-7.7691	-11.174	-9.1243	-9.782	-10.229	-9.461	-9.0765
-7.3112	-4.5226	-5.7464	-7.9802	-4.9929	-8.5065	-6.2931	-6.7853	-0.84995	-8.3151	-7.9402	-4.2572	-6.1228	-6.1591	-7.4732	-10.037	-3.3207	-3.8204	-4.2284	-1.5568	-6.9201	-8.9272	-9.04	-3.1931	-5.7689	-8.4478	-4.3722	-2.602	0.17079	-6.7292	-8.0928	-9.3169	-6.0646	-7.2267	-8.0275	-3.4754	-3.4797	-7.6815	-6.7312	-5.9268	-11.483	-6.3505	-6.5806	-8.3418	-3.922	-8.1144	-7.1742	-9.4383	-8.5179	-8.7873
-15.548	-12.671	-4.9642	-16.459	-11.248	-17.653	-9.8331	-8.9537	-15.035	-15.467	-11.625	-16.474	-10.163	-12.086	-11.935	-11.375	-14.566	-12.612	-12.849	-7.661	-12.353	-13.186	-17.187	-15.725	-13.071	-13.681	-16.28	-12.966	-11.329	-13.022	-13.739	-13.719	-11.068	-14.069	-12.829	-14.317	-11.671	-12.644	-15.26	-12.435	-14.098	-11.465	-12.544	-13.269	-8.8053	-17.943	-11.099	-11.712	-12.681	-11.934
-18.575	-13.452	-12.193	-8.1764	-10.861	-10.027	-10.559	-14.081	-11.769	-10.786	-16.394	-7.3315	-9.5226	-12.01	-11.242	-14.925	-18.963	-12.133	-10.088	-12.545	-13.213	-8.9932	-9.6006	-10.253	-13.346	-12.919	-14.986	-12.876	-13.207	-15.003	-8.7244	-9.3979	-13.077	-14.425	-10.446	-10.624	-12.936	-15.445	-13.985	-13.681	-12.966	-12.869	-12.188	-13.152	-12.551	-14.576	-12.03	-12.287	-15.719	-11.201
-3.2869	1.3938	0.01317	-4.0265	-1.0044	-0.24696	-1.1004	1.6162	1.382	1.2111	-1.5051	6.2243	-2.2586	2.6251	-0.91553	2.3554	-2.6243	1.2078	3.8142	2.9805	2.1139	-1.8171	-1.1253	5.3554	-0.78567	-0.5844	-2.6768	0.54833	3.2907	1.6773	-1.8234	0.18793	3.5014	5.6834	-1.5945	2.891	3.9718	1.4694	1.5791	3.5131	0.75946	4.4481	-1.9112	-3.5656	-2.9333	2.3009	-5.618	-0.86155	1.5031	1.701
-8.947	-15.641	-12.66	-10.397	-13.978	-12.777	-13.225	-14.582	-10.449	-14.36	-16.385	-14.566	-8.7988	-12.146	-14.185	-9.7537	-9.4125	-10.528	-17.803	-12.58	-12.491	-9.9495	-15.177	-11.617	-14.834	-10.487	-9.5143	-17.91	-10.155	-12.948	-7.1399	-12.593	-11.905	-8.1199	-9.3379	-3.6182	-12.564	-12.584	-10.622	-8.2222	-11.2	-15.608	-9.8004	-13.952	-9.6396	-14.053	-6.6862	-11.428	-9.8349	-8.5401
-12.499	-15.221	-13.005	-10.886	-12.275	-11.425	-11.282	-16.021	-14.72	-13.732	-14.383	-10.711	-11.647	-10.689	-9.4432	-13.957	-12.325	-15.982	-13.935	-18.104	-10.489	-9.2513	-9.4532	-15.504	-16.272	-12.163	-16.056	-16.352	-13.646	-14.387	-16.476	-15.076	-10.718	-5.5142	-8.9858	-14.385	-13.004	-12.601	-9.9716	-12.368	-14.987	-11.376	-11.985	-13.582	-18.451	-13.205	-14.26	-9.7926	-12.345	-13.85
-11.328	-10.487	-11.564	-10.967	-9.8851	-13.682	-11.9	-10.552	-12.741	-10.643	-11.762	-10.815	-13.16	-9.8201	-12.315	-18.675	-14.605	-9.3695	-12.407	-13.469	-9.8626	-9.5171	-13.996	-12.747	-12.319	-13.914	-12.163	-12.5	-11.589	-10.772	-13.089	-12.591	-10.591	-11.625	-8.3801	-11.652	-14.133	-10.948	-8.9299	-11.548	-12	-15.029	-9.811	-11.403	-13.42	-10.638	-10.827	-16.437	-9.6329	-12.003
9.2276	6.9953	-0.70568	4.9079	6.696	2.6826	10.661	2.4536	7.6713	3.7892	4.7498	8.8549	6.975	2.3711	10.214	3.4386	2.1024	9.2998	6.0197	5.6269	3.2007	5.5346	6.4235	2.4329	9.5446	6.8499	6.9805	10.326	7.1097	5.366	7.2457	7.2378	9.9388	6.3484	7.435	13.713	7.2117	5.8441	10.851	8.3824	8.5916	9.2948	4.8694	9.6741	7.4026	7.0628	10.213	3.9419	4.7796	8.7172
-2.0649	0.4443	-2.3994	-4.6663	-4.0593	-4.4933	-1.9282	-8.0539	-2.9808	-5.9414	-2.6688	-8.2532	-8.1259	-3.7832	-5.6905	-5.9045	-0.34808	-4.8013	-3.4614	-8.6498	-1.5649	-0.61087	-4.6425	-3.7366	-2.109	-1.8991	-4.7203	-9.3536	-3.1914	-1.609	-5.7992	-3.2908	-4.0404	-10.34	-2.1939	-4.1898	-5.342	-6.2933	-7.2863	-7.0306	-1.7381	-4.711	-9.8996	-0.44677	-6.4034	-4.9845	-6.5304	1.4981	-2.5533	-1.8702
10.422	13.091	8.5209	8.1461	8.1404	9.0516	8.5016	7.4728	7.2046	14.015	9.7267	10.404	12.075	7.5313	9.1218	7.2503	14.771	4.9	8.0416	14.323	12.602	12.647	9.5405	8.8866	10.145	9.6252	9.5487	7.309	6.2189	9.0422	6.4645	12.288	7.0301	11.791	9.3254	10.287	8.5949	9.3872	7.5714	9.7665	7.3276	7.1886	6.6947	13.11	8.3174	9.2215	11.055	13.397	12.815	11.416
-0.43344	2.8299	-1.1768	1.9228	0.76828	4.5241	-4.0423	-1.1053	1.7105	-6.1082	-1.0793	0.29426	1.302	-1.3092	-0.51176	0.7434	-1.3864	-1.9645	2.5864	-2.1713	0.30342	4.1682	-1.182	1.5725	-2.8787	0.77778	-4.211	6.3031	-3.0318	-1.3868	1.8317	5.8326	3.072	0.41455	1.9626	-1.1116	-3.8701	0.76949	-0.95057	2.0401	-4.2949	3.1146	0.70365	2.4318	2.8615	-0.66168	0.12719	0.13538	-0.86199	-2.5013
-9.4252	-16.408	-16.931	-12.563	-17.795	-18.953	-14.07	-16.835	-13.969	-11.02	-12.3	-14.203	-12.416	-9.9467	-14.052	-16.851	-14.796	-16.848	-18.235	-20.909	-15.166	-17.885	-14.006	-15.295	-12.317	-16.779	-12.545	-15.529	-17.563	-15.582	-13.523	-12.717	-21.383	-19.683	-10.66	-11.947	-15.289	-15.492	-18.043	-9.8625	-14.493	-13.704	-12.943	-13.083	-13.516	-12.421	-10.412	-16.132	-14.561	-12.608
-12.568	-14.422	-8.1758	-15.744	-11.488	-13.271	-13.493	-12.142	-10.243	-11.396	-10.732	-15.541	-15.768	-14.743	-12.372	-10.133	-11.538	-13.907	-11.142	-10.786	-10.936	-8.6642	-15.669	-14.175	-14.654	-10.356	-11.325	-11.616	-13.467	-13.915	-13.746	-7.4389	-8.4453	-14.155	-14.597	-13.172	-9.1348	-11.13	-13.201	-11.107	-12.735	-13.018	-12.552	-17.19	-13.787	-13.257	-12.006	-15.131	-8.5346	-10.703
-8.8094	-11.757	-15.475	-10.139	-12.467	-10.639	-11.734	-15.133	-7.633	-13.106	-12.115	-15.275	-10.413	-13.059	-12.983	-11.904	-9.0934	-9.9919	-12.082	-7.2373	-10.454	-13.177	-12.113	-11.345	-14.412	-13.32	-9.0029	-13.002	-9.9863	-14.245	-13.421	-6.8055	-11.588	-9.668	-7.0863	-14.85	-11.577	-16.395	-13.725	-12.717	-10.148	-9.3788	-9.4307	-7.0762	-10.435	-17.092	-17.167	-14.498	-16.088	-10.777
-3.1476	1.1871	-0.99098	3.6451	0.59811	-0.98131	-1.6897	0.15	-0.45936	-1.8326	3.0208	1.627	-0.0095169	-3.336	-0.69873	0.27828	2.4137	-4.7845	-1.2862	-1.2258	4.2991	-0.83642	-2.2894	-1.2588	0.28469	-2.9132	-2.0319	-0.73313	-2.1115	0.10349	4.5482	-0.0049279	-0.033305	-1.7429	1.9479	-1.439	5.3109	2.666	-1.8121	-0.95826	-0.14319	0.80932	1.0831	0.17676	-2.608	0.18109	4.6888	1.4024	-0.98192	0.88801
0.31933	-3.2256	0.4767	0.26837	-2.188	1.8888	0.72464	-2.5777	-0.92726	2.3807	3.1486	-1.2537	0.48206	-1.3088	-2.6135	-2.8116	0.63855	0.24143	-2.746	0.76511	-1.5155	1.5359	-1.5168	-0.98139	-6.2037	-1.9442	-2.1166	-1.305	1.6096	2.0188	1.9881	-1.3337	0.21538	-2.205	0.24365	5.3563	0.86083	-3.535	-2.38	-3.5129	-3.4625	-2.8656	1.6006	-0.73892	3.1924	3.7559	-2.0595	1.263	2.3341	0.52421
11.102	10.362	5.8901	7.5814	7.5932	9.2243	7.2569	10.861	13.17	9.7861	12.728	8.1917	11.834	6.4944	13.203	7.8004	11.962	8.0684	6.7503	6.9534	5.5146	10.052	10.225	13.382	11.863	7.7114	12.325	7.7799	8	9.2729	10.04	7.766	5.6248	10.356	10.523	9.0154	10.538	10.23	10.346	10.223	5.806	11.817	9.1941	10.588	11.521	3.4335	7.4836	11.919	6.821	11.455
0.41245	3.6092	-2.2043	-2.862	-1.8363	-4.1292	-1.0157	-2.7292	3.8982	-0.0795	-4.8861	-1.3576	-5.5893	-3.1519	-3.0672	4.4479	-6.4609	-4.1952	-0.8324	-0.71318	-1.7904	-2.1111	-3.0477	0.54735	-1.1012	-2.1206	-2.9631	-0.68052	-2.0283	-6.4969	2.1931	-3.138	1.8964	-5.1401	-1.8998	-3.8115	-1.1346	-4.3276	0.478	-1.0624	-1.6656	-5.6788	-5.058	-4.5938	-3.137	-2.1071	-1.5794	-2.9025	-7.7796	-3.7928
0.10684	2.8462	8.4493	4.715	1.6318	0.03674	4.5208	2.3053	9.5887	9.5979	2.9338	3.5528	4.1674	8.6589	3.8444	4.0424	4.5268	4.2774	-2.6109	0.57555	11.831	6.0742	6.8358	6.8466	7.0589	4.4899	2.3258	6.2149	7.3619	3.5683	4.5853	7.8246	3.4825	6.1577	5.6845	6.8056	7.7116	6.8438	5.8928	7.3935	4.7207	6.5671	6.1118	-0.28517	6.6073	4.8403	2.0858	5.3751	4.9265	3.5911
11.526	8.7953	8.9529	6.6083	9.7962	5.9507	3.9233	5.99	7.7992	3.5663	11.546	7.071	5.5254	9.1669	9.5901	2.9586	5.9742	5.826	7.3229	8.7579	6.4956	7.2293	7.6817	11.109	6.3818	9.5541	6.8092	11.154	3.5533	8.8144	9.3914	8.7537	3.937	6.0266	9.8846	6.9421	7.1282	5.9071	7.7476	9.2305	8.4574	9.5329	7.634	2.2032	10.313	1.4101	6.6802	11.397	3.3338	8.8817
-10.969	-12.551	-8.9464	-9.9015	-6.5642	-13.631	-6.7429	-7.6973	-9.3305	-11.259	-6.8165	-8.5743	-10.604	-10.424	-13.087	-8.4468	-10.431	-14.708	-13.437	-9.948	-7.6775	-9.0633	-10.786	-5.7951	-9.1965	-12.412	-9.8889	-7.9278	-5.672	-10.843	-10.135	-4.2047	-10.665	-6.9075	-9.3797	-9.2544	-12.174	-4.1884	-11.167	-11.951	-9.1619	-11.307	-8.8398	-7.698	-8.9777	-10.094	-13.049	-7.4051	-12.388	-10.885
0.32538	0.55334	2.9255	2.167	-2.9592	-3.6447	6.9248	-1.0337	0.47334	-0.17106	-4.1457	2.1837	-1.5733	0.34777	-2.5714	4.6566	1.8042	-2.3747	0.14572	-3.1986	3.1214	-2.5074	1.0721	-1.1498	0.6284	4.7574	3.2466	-2.5255	-1.4548	1.8271	-0.18394	-2.7095	-4.0756	-0.12325	-1.9979	-1.1965	-0.35517	-2.9668	-3.2894	1.2415	1.4415	-4.1022	-1.3556	-5.3472	-0.48343	0.47528	-5.307	5.5761	4.3145	-2.6067
-0.24258	-5.5098	0.039475	-0.49024	0.61179	0.22315	-2.4149	1.3896	-2.8864	-1.95	0.27683	-0.018436	-3.7795	-0.11772	-0.036987	4.9433	0.68761	-3.7145	-2.8993	-2.1057	-0.96991	-0.010399	-1.0692	-0.21091	-0.75787	-4.0677	5.8734	1.0996	0.94052	-0.44714	0.2463	-2.6087	-0.81837	0.051911	-5.389	-0.76589	-2.5423	-3.4228	-0.49165	-1.1449	-2.533	-4.8424	-3.7456	-5.5035	-0.546	0.18126	0.24327	0.1244	-1.2521	-2.9323
1.5908	-0.14199	-1.6113	0.0069958	-6.3654	-4.1155	-0.61796	-1.6987	1.3342	-2.2801	-1.9622	0.88818	-0.91862	-0.72711	1.2988	-1.7145	2.5724	5.8986	-6.2703	-2.3714	-0.035833	-6.2979	-3.1354	0.24962	-4.0036	0.49551	3.8274	-2.9737	1.678	-3.5112	0.53014	0.80809	1.2986	6.9831	0.91209	-2.3989	0.46485	1.9685	-3.1006	0.50506	-1.0963	-1.2134	-0.98331	0.44715	1.4362	-4.6273	-1.0883	1.765	-1.6255	2.7855
-5.7969	0.17794	4.0017	-5.878	-3.0866	-6.3324	-3.5372	-1.2662	-2.2888	-5.0337	-2.2327	-2.7114	-3.296	-5.1722	-0.59541	-7.2137	-4.1793	-4.3959	-5.3911	-4.1571	-5.6934	-5.8685	-4.9017	-0.31667	-3.5919	-9.9761	-9.3195	-3.8643	-4.1235	-5.7354	-5.1165	-4.0207	-2.5659	-3.9281	-3.1378	-1.5403	-8.8561	-4.3853	-2.6913	-5.3155	-2.2862	-8.9927	-5.1912	-4.6109	-2.9353	-8.8161	-4.9486	-5.034	-2.7551	-4.5688
-11.857	-15.234	-10.144	-14.961	-11.982	-15.827	-11.196	-14.482	-16.221	-15.254	-15.359	-16.018	-17.46	-14.485	-11.735	-15.919	-13.959	-11.308	-16.702	-13.371	-10.732	-14.592	-16.29	-14.911	-16.588	-10.939	-16.974	-12.746	-18.554	-12.814	-11.112	-14.064	-13.312	-19.994	-18.841	-14.445	-12.147	-13.481	-16.418	-18.332	-11.959	-12.653	-11.247	-12.357	-17.02	-11.268	-19.626	-11.647	-14.537	-12.68
-7.8911	-7.6757	-13.897	-10.407	-9.886	-12.182	-8.7659	-8.9957	-10.101	-11.21	-12.909	-7.3079	-9.3051	-9.3439	-6.7077	-5.0126	-8.1018	-9.0005	-9.9037	-5.5151	-7.9001	-6.5328	-6.325	-7.792	-6.7122	-10.848	-8.8034	-3.1216	-15.459	-7.5576	-10.12	-5.0143	-8.5885	-8.1166	-8.7307	-5.6111	-7.4557	-1.366	-6.372	-6.3142	-11.902	-11.844	-7.5161	-11.559	-8.6202	-8.9115	-10.439	-5.4627	-11.334	-8.0361
6.3057	4.8653	7.991	7.8678	7.53	5.5986	10.305	3.4624	3.6842	8.3206	8.8771	11.842	10.377	4.6185	12.112	7.3296	8.7628	9.8816	7.3301	7.3487	4.3284	13.628	11.541	10.184	6.8791	9.5699	4.3844	9.3682	5.2866	5.0382	8.4917	2.5414	10.971	3.9054	9.6602	4.7348	9.4972	4.8521	8.8908	6.4043	11.42	4.7756	11.269	7.766	9.4767	6.9686	9.7769	5.4581	10.39	8.5374
4.2698	9.2709	14.004	6.9596	1.2025	5.3495	9.8661	9.1253	4.6427	2.5309	9.2585	9.1753	5.7286	5.2308	8.6392	6.4963	9.1998	10.426	5.9797	4.5937	5.2944	6.0427	5.0493	5.895	1.8019	11.392	7.0326	7.9366	3.0214	7.5719	9.4008	5.6343	12.226	6.3927	6.3197	4.0656	7.6181	9.9933	5.4686	4.9116	12.074	11.187	6.6645	8.7739	1.5244	9.2686	7.5408	12.345	6.236	6.0029
-1.7929	-3.775	1.3394	-3.3664	6.5427	-0.064669	1.3905	-4.3729	-5.6985	-3.8754	-2.1598	0.13213	0.65398	1.6779	-1.6367	1.0595	0.016916	-4.1256	-2.1924	-6.4	-6.4525	-3.0386	-2.1024	0.15829	-0.74932	0.71655	3.7053	-3.609	-5.5454	-1.5385	-0.068592	-1.0101	-3.0029	1.2699	2.4962	0.16127	-0.57726	-5.7302	-0.66193	-3.5222	-2.6087	3.9159	-1.8227	-0.50127	0.52063	3.7434	-2.5821	-1.5146	0.75971	-5.0679
-5.6352	-2.1056	2.3429	-6.9898	-6.9913	-4.2375	-3.1719	-2.6132	0.81269	-5.5866	-7.3107	-6.3455	-1.6313	-7.5976	-7.6293	-0.75419	-2.1958	-0.53771	-2.0937	-2.1174	-6.6187	-0.53552	-0.91258	1.5219	-1.9686	-6.1122	-6.2039	-8.6682	0.70872	0.28068	0.13147	-4.3677	-9.0658	-6.0964	-5.5244	-3.4384	-3.5682	-5.0279	-2.0223	-2.326	-3.6614	-3.3018	-2.2612	-0.70695	1.3247	-0.9515	1.8915	1.0662	-1.7651	2.4909
-1.1799	2.3986	-1.203	1.3272	0.40179	-3.2249	0.39993	1.6565	-1.0498	-4.9167	-4.2483	-8.4136	-4.7448	-1.5865	1.8793	5.2148	0.51843	-2.6585	-4.9832	-4.5188	6.2761	-1.6479	-4.1184	0.93435	-0.99777	-4.0043	-1.7195	-3.3152	-6.6399	-1.854	-3.0025	4.5498	-2.3721	-1.3541	-3.6963	0.45272	-5.9312	-1.9007	-1.9691	2.061	-2.7176	-1.0242	-3.9301	1.6891	-0.16394	-3.4694	-4.2858	1.9515	-1.3056	-4.1371
-4.8434	-3.9511	-4.7339	-5.0409	-6.291	0.51064	-2.2518	-3.2272	-0.41607	-7.7904	-2.3648	1.6595	-9.9905	2.1925	-5.0224	-3.1234	-4.4712	-6.0225	-4.1879	-5.2405	-1.9117	-2.8049	-0.93076	-0.8784	-3.7515	-4.0091	-1.2877	-5.9398	-1.64	-5.5075	-1.5997	-2.7418	-1.4792	-1.6855	-3.8023	-4.6235	-0.76187	-4.0847	-0.29806	-0.13501	-2.1158	-3.1903	-1.7065	-5.0134	-6.7773	0.85107	-2.8245	-1.3012	-4.8467	-2.5015
-3.4565	-7.6994	-5.2973	-7.1199	-9.2074	-8.9359	-3.8723	-5.1405	2.0554	-3.6397	-5.6634	-9.6427	-7.3333	-10.146	-7.8405	-5.5619	-8.5503	-7.7451	-6.9391	-2.6395	-8.8598	-6.1966	-7.402	-10.879	-6.7209	-6.9246	-6.2986	-4.6736	-8.7413	-5.9514	-8.1019	-5.759	-7.7039	-6.7117	-5.7329	-2.7648	-6.8814	-8.5732	-9.2694	-3.4727	-12.177	-4.8333	-10.377	-6.9315	-4.8639	-8.8276	-7.6088	-11.845	-7.425	-7.5928
-7.9845	-13.411	-9.3209	-13.165	-10.745	-8.2936	-12.126	-15.145	-9.4854	-9.5552	-10.879	-9.4952	-13.976	-10.106	-10.345	-11.031	-13.463	-7.9915	-10.989	-13.929	-12.836	-14.438	-12.806	-13.399	-7.5041	-10.906	-7.5674	-13.868	-11.322	-13.988	-7.9678	-10.049	-13.337	-9.7198	-12.016	-8.6868	-14.402	-12.933	-10.34	-12.979	-11.008	-8.2892	-10.578	-8.7519	-13.761	-12.015	-12.81	-9.8709	-10.497	-13.075
-13.508	-12.412	-16.238	-11.706	-13.878	-10.961	-11.32	-10.784	-10.807	-11.438	-16.042	-2.8637	-9.465	-15.08	-7.3411	-13.932	-9.9384	-11.549	-11.323	-15.097	-13.653	-9.5935	-9.844	-11.252	-14.282	-11.59	-11.748	-12.013	-15.157	-16.738	-7.2597	-13.274	-10.592	-7.2965	-11.213	-10.304	-15.018	-12.1	-9.4924	-11.905	-15.089	-9.3406	-12.811	-12.584	-10.569	-9.4711	-14.314	-7.6295	-7.636	-9.8239
-11.718	-15.047	-17.574	-16.451	-16.386	-15.406	-12.426	-8.9374	-10.589	-12.1	-9.8515	-12.418	-8.7164	-14.053	-13.193	-12.279	-11.739	-15.192	-15.305	-19.733	-12.132	-12.991	-12.039	-10.962	-14.064	-9.2055	-8.6636	-10.993	-10.222	-9.7841	-13.479	-13.109	-15.544	-12.536	-14.445	-15.464	-12.086	-19.498	-14.751	-14.975	-12.486	-15.12	-16.325	-17.304	-17.217	-10.264	-12.389	-14.028	-13.313	-11.684
-15.728	-12.293	-9.5219	-10.129	-12.951	-11.477	-17.314	-12.778	-12.841	-12.006	-7.5017	-6.0024	-7.5678	-6.4551	-10.027	-13.681	-12.208	-14.153	-11.284	-12.607	-12.372	-13.176	-12.416	-8.9843	-12.938	-15.227	-13.927	-13.037	-14.256	-11.521	-12.08	-8.6623	-9.2754	-13.544	-15.503	-12.772	-12.665	-15.126	-12.323	-13.875	-12.46	-10.139	-16.485	-13.527	-12.599	-13.455	-15.952	-13.986	-13.504	-9.8876
4.9277	-1.7421	5.3565	5.4211	9.6657	-1.604	8.4434	11.813	-0.19939	5.6409	3.0685	3.4679	3.1857	1.0926	9.1735	-0.94243	2.5859	3.7445	6.5371	0.096414	6.2586	4.8305	1.338	5.1888	2.449	0.24051	3.75	4.6703	4.54	5.8923	5.4823	5.6906	6.8789	5.8017	6.2344	6.6903	2.385	1.405	6.6729	5.6646	1.5122	6.4171	3.5748	5.6331	1.7455	11.329	6.2775	1.8675	9.5009	2.0258
-23.222	-19.012	-24.031	-24.681	-20.793	-26.647	-22.995	-21.962	-20.528	-25.325	-23.584	-21.196	-21.408	-24.03	-20.539	-19.095	-23.524	-18.103	-19.933	-22.223	-22.626	-18.799	-19.779	-25.607	-22.081	-19.852	-24.077	-22.892	-28.124	-22.331	-19.265	-22.669	-22.561	-16.891	-19.05	-26.971	-23.044	-21.928	-24.961	-24.344	-20.036	-21.075	-22.535	-22.617	-23.81	-19.816	-20.035	-25.541	-23.46	-21.197
-2.9845	-0.87607	1.0944	-3.3303	-1.0851	-0.32472	-5.9593	-6.1191	-2.291	-1.9172	-4.4778	-3.5556	1.6331	0.75654	3.7838	-0.48634	0.44118	-3.4721	3.5511	-2.8628	0.13505	-0.85789	2.6706	-1.1602	-0.23707	-2.9938	0.58116	-0.84434	0.17759	-2.3785	-4.8911	0.60957	-3.1573	-4.4751	1.1985	-0.85793	-1.7833	0.26008	-0.79729	-4.8521	0.52915	-5.3299	-3.341	-0.77697	1.0774	-2.5794	3.6971	-3.1028	-1.2198	-2.4671
-0.91328	1.6442	0.12224	-0.6379	1.4263	-2.5263	0.60571	2.3346	6.2324	2.3441	-1.4232	1.3184	-2.2055	-2.7637	-2.113	4.9642	-1.068	-1.6069	1.697	-1.882	-0.43683	-0.4527	0.17187	0.70997	0.81533	2.5583	-2.3441	1.1805	-2.122	-0.36311	-4.3091	4.5519	-0.018278	2.6248	-4.0503	4.4791	-0.96951	1.6405	-0.52184	1.318	-5.3747	2.5897	4.3428	-1.6456	-0.34054	1.1317	-1.9372	2.6004	0.62978	0.76046
-2.7645	-1.2257	-1.6636	1.7469	1.1242	-1.152	-2.1368	-0.51095	2.0229	1.5688	2.1097	-3.3468	0.22412	0.74359	-1.2574	0.033918	-2.9089	-1.7328	-1.1705	2.1918	-2.3435	0.59858	0.16952	0.99055	1.1851	2.4618	-6.7738	0.86808	1.2251	-3.7586	-4.0378	4.6336	-6.9174	0.65782	-0.42827	-1.9394	1.6742	-2.1431	-1.2941	-1.7	-0.92702	-0.6664	-1.7835	-0.81029	2.773	0.37928	-0.59397	-0.56995	-0.55211	-3.1873
-3.4306	0.46083	0.29239	0.06518	-2.2535	-2.6164	-6.2637	-1.7776	-0.0062942	2.5806	-2.1994	-2.5073	-1.3638	-1.7347	-3.3491	0.092007	-1.4427	-4.9017	1.6032	0.0087703	2.5065	-0.98651	0.46124	5.0743	-1.2402	-6.4423	-1.8302	-0.96516	-0.31264	-3.6065	-1.2763	-0.19868	-2.5167	-1.2159	-4.5125	-0.87416	-0.95489	1.0158	-3.0849	-0.47319	-2.3425	6.4662	-4.0663	-2.211	-0.41608	-0.24851	-0.018704	-0.70251	-2.2476	0.90702
0.018127	-1.1552	0.96721	-1.2633	-2.9884	2.061	3.3705	-0.61751	0.32474	-1.4595	-1.6833	1.8967	-1.0568	3.4616	-5.6698	0.95382	-1.3863	-1.193	0.60159	-2.2307	1.8186	-1.0096	0.58352	-3.588	-1.3247	1.1635	-2.7812	1.0427	1.9339	2.8985	0.35983	-0.30679	2.1961	-0.34909	0.71858	1.4667	-1.6712	-0.66826	-1.2375	-3.2059	-1.8975	-3.5343	-9.0473	-2.8294	2.0837	-1.6926	2.1266	-0.26932	-3.447	2.3685
-12.845	-19.165	-11.328	-7.7134	-6.9803	-13.514	-11.328	-13.601	-10.295	-10.061	-12.183	-13.653	-10.324	-10.073	-12.146	-14.894	-12.421	-10.777	-6.9631	-12.408	-13.783	-12.444	-10.505	-12.394	-13.486	-12.98	-12.835	-7.6246	-15.905	-9.9901	-15.626	-10.415	-15.389	-12.788	-12.371	-9.9351	-8.142	-15.385	-14.097	-10.76	-12.173	-12.823	-11.314	-10.11	-14.032	-14.449	-14.909	-13.101	-11.825	-7.9819
-15.287	-14.007	-16.085	-12.145	-11.34	-16.465	-17.616	-11.81	-15.014	-14.276	-11.069	-10.975	-11.411	-14.948	-12.078	-9.9036	-17.157	-13.329	-16.429	-7.4946	-15.598	-13.321	-18.415	-17.58	-13.565	-7.8284	-14.679	-12.335	-9.6673	-12.563	-10.284	-12.573	-13.076	-13.282	-12.976	-9.6957	-10.986	-13.171	-10.995	-11.243	-12.696	-10.164	-14.52	-14.979	-15.577	-10.323	-12.562	-14.979	-12.584	-11.664
-9.2937	-9.852	-11.311	-16.567	-12.003	-14.221	-12.659	-14.75	-14.64	-10.617	-10.384	-12.636	-6.5941	-12.076	-8.9168	-11.769	-12.152	-13.318	-12.99	-14.599	-10.269	-10.238	-13.866	-11.992	-13.186	-14.017	-12.849	-9.4287	-14.923	-15.327	-13.059	-11.886	-8.086	-7.7788	-11.305	-11.515	-11.97	-13.654	-11.296	-12.899	-11.959	-8.6524	-12.599	-14.229	-14.991	-10.352	-16.03	-16.205	-9.3098	-14.427
-12.871	-9.2327	-16.166	-10.697	-13.407	-12.439	-11.112	-15.65	-10.575	-9.2365	-14.952	-8.1606	-10.955	-12.974	-13.325	-14.915	-12.099	-11.501	-16.427	-13.885	-14.917	-12.188	-11.26	-9.1793	-10.286	-9.9281	-8.8556	-10.295	-13.505	-11.15	-14.354	-10.859	-13.891	-16.016	-12.532	-12.657	-9.417	-10.936	-10.521	-11.253	-11.13	-8.7177	-9.6223	-10.873	-16.804	-12.093	-19.475	-12.857	-10.939	-12.468
-11.448	-12.078	-7.8381	-8.4199	-6.4943	-13.944	-7.7188	-11.074	-13.648	-6.5372	-11.334	-7.5727	-10.976	-11.431	-6.4515	-12.978	-8.9265	-15.904	-11.864	-6.4527	-13.496	-12.703	-9.6729	-8.0789	-10.375	-11.797	-8.2001	-6.6312	-10.266	-10.892	-6.0367	-11.059	-14.774	-14.193	-8.571	-17.169	-8.4236	-8.7411	-8.6579	-11.991	-7.4726	-6.8233	-7.8083	-9.2359	-9.9547	-7.4783	-10.71	-10.359	-12.424	-11.886
3.4341	1.6742	0.16754	1.5687	-1.3922	0.95554	-0.26041	-1.7234	3.8725	-0.61164	0.76744	-2.5985	3.6776	0.2367	-0.61654	0.24428	-2.3009	-2.3254	-0.79644	6.4874	0.80427	2.9964	-3.7409	-2.4064	4.2193	-4.0911	0.16247	-0.57961	-2.5947	3.8202	2.5129	1.6739	3.1352	-2.3137	1.5139	1.8974	-0.03408	-0.019023	2.4531	0.29302	1.7221	0.9481	0.78462	0.90254	-2.2732	3.1966	1.1729	0.90192	1.6431	-1.4687
-14.398	-7.2673	-10.98	-12.773	-13.737	-14.184	-11.404	-15.014	-9.4703	-8.6271	-11.429	-6.6797	-13.16	-11.657	-12.469	-12.461	-8.8219	-14.999	-7.5931	-15.128	-11.412	-8.448	-11.232	-10.838	-8.464	-11.997	-8.5525	-14.108	-15.884	-11.038	-11.993	-9.0484	-7.7298	-7.9175	-16.724	-11.104	-9.9791	-12.05	-13.222	-11.21	-9.1508	-13.678	-7.0451	-13.848	-10.549	-10.566	-14.68	-11.387	-14.248	-10.136
-10.871	-8.3506	-10.705	-10.9	-14.908	-10.661	-14.397	-9.1286	-8.6694	-9.9077	-7.5919	-11.516	-11.24	-12.287	-9.4731	-11.515	-12.468	-6.6283	-10.753	-8.8214	-11.033	-10.145	-8.2499	-7.8411	-10.709	-11.821	-14.752	-13.256	-9.0954	-12.08	-8.7937	-9.6695	-5.9988	-6.8259	-10.324	-11.088	-10.269	-9.829	-8.3233	-10.029	-9.9704	-12.688	-15.705	-10.312	-8.2876	-15.726	-11.65	-9.8565	-11.719	-9.6458
-2.9868	-2.5065	-4.4593	-1.8168	-6.1064	-0.72136	-2.6021	-4.03	-3.8321	-0.45441	0.89663	1.0272	-0.42005	-2.4687	-3.2233	-4.8011	-1.8182	1.6689	-5.5886	-8.0816	-3.5351	0.35022	-1.8156	1.096	-2.3919	-0.94402	-4.8002	-5.7562	-3.2315	0.0054216	0.56859	-2.1053	-1.658	-3.6066	-7.5178	-2.1062	-5.7045	-5.3424	-1.7081	-3.1351	-7.4649	-1.3549	-2.778	-9.0058	-0.11713	-1.6538	-4.618	-2.7932	-1.4394	1.5512
7.735	9.0518	5.2075	5.8384	8.0537	9.0678	10.687	11.737	7.5557	6.9584	7.5608	8.1701	8.2984	5.7268	5.962	7.7386	6.7705	8.9618	7.9103	3.5897	5.5988	5.8026	8.7566	8.4266	9.5942	6.462	4.9495	9.8812	5.2981	7.1509	8.1742	7.7642	9.1256	10.618	8.8776	6.4408	8.0877	10.568	6.2813	8.9202	6.8306	9.3556	2.1682	10.141	9.7943	7.3149	7.722	6.7566	8.7375	8.4392
3.7528	1.1568	3.998	2.9677	4.4426	0.4237	0.72938	0.70341	-1.3387	-2.6001	2.1483	1.3844	-2.645	2.0231	1.681	0.27727	0.8258	-0.70575	3.5862	1.3982	-1.4846	-0.0078785	5.0783	-0.69434	1.2394	-1.8787	1.4521	-0.40836	0.10754	3.1803	-1.8829	-0.14236	-0.53193	1.4576	0.7874	3.2933	3.1762	4.5994	3.2513	8.8792	1.4313	2.5253	1.5377	0.97869	1.6115	0.42071	-1.1872	1.5144	1.2862	1.5976
0.48367	3.4681	1.573	2.5452	0.34822	2.83	3.3518	4.4459	1.0146	4.3904	5.0246	1.933	3.0302	2.4249	3.4715	-1.5208	1.0237	-0.19739	-1.9912	0.50927	2.0831	2.8346	5.2129	4.4903	2.6208	2.0185	0.0051514	4.4821	5.0857	-0.32881	-0.61753	2.6101	1.6465	1.8911	4.1206	7.3087	1.3416	4.018	4.4941	0.20866	-1.4279	-0.31826	-3.0679	5.9233	1.7404	0.19273	3.1814	-2.3678	6.4076	1.8214
-3.1259	-8.6426	-5.0848	-1.9037	-8.0596	-5.1049	-6.1163	-7.6591	-5.2202	-1.6108	-7.2067	-9.2214	-3.222	-6.2357	-3.2257	-2.6832	-4.4053	-1.5545	-2.902	-7.0106	-4.0556	-7.2604	-5.6455	-7.9181	-7.1332	-4.019	-4.5852	-5.5887	-5.3634	-5.4421	-1.6949	-3.9896	-1.3213	-5.5781	-5.9897	-4.6198	-4.6202	-2.6504	-4.4864	-8.2035	-6.7105	-8.0217	-1.6403	-5.5731	-5.9391	-5.6449	-5.8302	-2.3451	-6.6745	-4.842
1.7167	-1.0412	-0.63791	4.5299	2.1606	1.9356	-2.2549	2.0961	4.2853	-1.9053	8.3846	-0.27621	3.3044	3.6352	2.1152	5.439	3.2545	1.4516	3.8425	1.199	3.7258	4.2535	1.1473	-1.8793	5.4496	-1.7596	1.9586	2.1081	2.0506	-2.8098	5.3285	6.3277	0.47562	1.6481	-0.16198	4.2436	0.33852	0.42441	-2.2763	3.5577	0.34012	-0.56786	1.5917	1.5325	5.2888	6.7232	1.6917	-0.0062165	-1.3334	3.7716
-0.36809	3.9997	4.7545	3.6773	0.95963	4.0864	0.022682	-2.8664	-1.6541	4.6147	4.2637	-2.8326	-1.2933	4.4663	2.9229	1.2879	-1.5981	4.3684	-1.4937	0.88175	0.2287	-0.26682	-0.42096	7.6848	1.6334	-1.5532	3.3054	-0.082562	-0.23858	4.21	2.4127	1.5238	1.7485	1.1419	6.6337	2.0369	1.5706	5.7501	1.6732	-1.5303	7.8084	4.0598	-0.42606	6.2717	0.7027	1.7819	2.1641	0.61799	-4.851	2.833
-1.3521	-3.0626	1.4963	-5.6002	-2.0833	-6.1206	-2.3906	-0.85653	-1.5957	2.0461	-4.3449	-9.0397	-2.4294	0.80235	1.6114	-7.5592	0.039577	-0.86175	-6.1254	2.0691	-2.9641	0.076158	-3.9344	-2.6615	-4.8922	-0.067254	0.38938	3.7147	0.63971	-1.5545	-4.3816	-2.7389	2.6872	-4.4228	-0.40483	-1.4704	-1.9959	-3.9196	-0.54069	4.408	2.5404	-0.72739	-5.6965	0.52104	1.2514	0.25527	-4.0552	-1.6636	2.4041	-2.843
8.4034	6.3241	1.4713	8.3238	8.411	3.6684	7.2423	11.135	8.9582	6.3456	7.0326	6.1705	6.4877	6.8092	8.1761	1.432	8.8667	3.7248	11.594	7.0505	7.2466	3.1904	4.6715	6.7345	7.8341	7.0187	7.4401	6.9397	8.007	7.0118	10.434	8.6722	3.4067	12.784	9.5832	4.399	10.816	8.8027	4.7433	5.2876	6.5757	6.244	6.7958	3.4362	8.8699	7.3984	6.132	9.2114	5.7376	7.9919
-0.30684	1.0382	2.4419	5.1701	2.4509	-0.51144	6.444	0.85219	2.3326	3.1721	2.8113	1.166	0.66071	4.6365	-0.07591	2.0627	4.3365	3.2065	-2.6704	1.2222	1.0501	6.5128	-1.9792	1.9112	-0.7929	3.2686	0.083731	1.637	2.1416	2.5478	3.8613	5.1742	-0.57296	3.425	0.87555	-0.92896	3.5778	2.4543	0.8567	2.362	5.5201	2.0573	2.0628	-0.54392	2.1912	-2.8539	2.1121	1.116	0.27928	0.076183
-5.745	-7.5332	4.616	-2.1924	-1.0982	-0.41265	1.1942	3.3989	0.20238	-3.4372	6.2726	-1.4349	0.15165	-2.1679	-1.5565	-1.2075	-4.8298	-2.6482	0.23712	-0.98009	-0.097656	-4.317	-5.9707	-1.2667	-0.87372	-1.3186	-0.5409	-1.0952	1.7993	-0.85209	2.5288	-0.94609	3.025	-0.9552	-3.6133	-6.1101	2.2063	-1.2037	-2.4009	-3.238	2.6006	2.4431	3.9809	0.73553	2.0445	2.086	1.1261	0.6587	-0.3036	1.953
-10.248	-16.676	-12.089	-6.0666	-13.591	-14.765	-11.346	-14.575	-11.099	-13.649	-16.506	-13.147	-9.7068	-8.7659	-8.7954	-11.415	-11.517	-10.428	-14.328	-3.1567	-13.221	-10.039	-11.163	-7.4917	-11.386	-9.8154	-10.063	-11.247	-13.094	-15.61	-13.888	-12.923	-15.88	-13.065	-10.933	-11.331	-7.2877	-15.297	-11.565	-12.687	-12.078	-15.933	-9.713	-10.307	-12.524	-12.46	-10.681	-10.408	-12.937	-9.9033
-6.0012	-5.6584	-5.2419	-0.2976	-1.1277	-5.347	0.055577	0.47822	-6.5263	-1.5758	-0.27523	-3.7159	-4.2479	-5.5564	-2.9422	-4.0914	-4.4497	-1.6128	-2.8932	-2.3307	-5.6066	-1.4664	-3.119	-4.9733	-9.5882	-4.8881	-5.042	-3.9073	-9.5256	0.99827	-5.1453	-6.4868	-2.4415	-5.3896	-4.6289	-0.52581	-4.5191	-4.4099	-2.8755	-2.327	-0.95662	-4.5891	-2.4648	-1.7727	-3.1604	-4.4979	-2.956	-5.1639	-7.4054	-0.4007
-11.152	-12.416	-13.007	-11.098	-7.9392	-12.623	-16.165	-11.207	-10.31	-10.481	-11.924	-8.8559	-5.8378	-6.913	-10.213	-11.761	-12.272	-16.423	-8.9426	-12.528	-9.4733	-11.73	-10.67	-8.0514	-14.449	-12.512	-9.647	-13.393	-16.892	-7.3467	-12.42	-17.502	-8.3612	-11.734	-10.189	-14.924	-15.843	-7.164	-11.38	-7.5928	-8.9794	-12.376	-9.53	-13.54	-10.703	-8.1211	-13.049	-12.824	-10.513	-10.109
-20.082	-18.747	-21.249	-21.407	-22.231	-17.541	-22.933	-18.355	-19.22	-19.627	-19.541	-17.46	-26.04	-23.473	-23.986	-27.036	-21.86	-25.301	-21.862	-18.96	-19.144	-20.092	-23.572	-15.177	-25.312	-24.146	-22.752	-24.862	-21.112	-22.445	-25.198	-24.236	-19.879	-25.962	-22.479	-22.044	-26.367	-26.866	-19.335	-26.899	-23.496	-27.183	-20.38	-24.052	-23.642	-19.748	-21.686	-20.683	-24.286	-23.282
3.6631	0.59735	1.472	2.7862	0.87598	1.3256	4.4701	8.2489	4.3278	2.9723	2.7356	2.7361	-1.9381	0.22813	0.30857	6.2163	3.8704	2.683	1.2248	4.4501	7.1869	2.4532	0.96851	2.3423	-3.67	3.325	-1.1724	2.5307	1.5741	4.7918	5.766	2.7865	-2.8251	-0.68173	5.0971	3.3748	2.321	5.355	2.6227	1.7827	0.73865	5.6182	6.9371	0.087214	2.2374	1.246	3.7675	0.70593	-1.9037	2.5213
-0.30209	-2.2193	4.661	-2.738	-0.52808	-0.45491	2.7043	-1.6225	-3.0908	-3.3826	1.5301	-0.58047	-1.2027	-3.9808	1.1126	1.7509	-4.8339	5.86	-2.1133	-1.3349	-0.49407	1.3241	0.2334	-2.3383	-2.3149	-0.11171	-1.7778	-1.6979	-0.33004	-3.0346	2.5818	-2.4543	-1.2184	-0.59752	-0.44834	-0.32973	-2.6503	-4.724	-0.73069	-2.845	-1.9098	-3.3159	-1.5099	2.4483	-1.8884	-0.39691	1.4958	-0.58325	-5.1884	1.853
-17.125	-15.429	-9.3847	-13.55	-21.921	-12.182	-14.411	-16.878	-13.684	-17.821	-16.432	-14.918	-14.503	-10.541	-9.7882	-18.447	-16.535	-14.582	-14.004	-11.412	-17.96	-14.387	-12.379	-16.662	-17.043	-15.135	-10.2	-14.655	-9.5613	-13.112	-10.738	-12.864	-13.58	-13.363	-12.083	-14.854	-14.52	-11.023	-15.001	-14.268	-18.961	-13.912	-11.214	-12.061	-11.46	-11.905	-8.708	-13.965	-14.532	-15.157
-10.525	-12.663	-16.366	-12.954	-13.803	-14.531	-13.718	-14.351	-14.955	-13.704	-13.411	-12.249	-13.638	-9.9878	-15.95	-15.884	-12.275	-16.8	-11.088	-10.122	-15.717	-16.794	-11.155	-18.183	-9.3794	-12.004	-19.015	-11.812	-10.951	-19.938	-11.283	-13.249	-14.246	-9.58	-10.339	-14.209	-12.929	-13.712	-10.386	-19.264	-15.246	-12.303	-10.974	-9.942	-13.95	-12.584	-12.376	-13.21	-16.123	-13.696
-7.5183	-13.197	-15.819	-14.796	-9.7563	-7.8506	-11.191	-6.6276	-10.565	-12.051	-5.2043	-12.807	-9.1684	-5.6311	-6.7464	-13.569	-10.382	-8.9666	-9.6698	-12.391	-11.98	-7.5805	-10.416	-9.4651	-11.093	-7.7223	-8.1233	-9.0834	-8.4078	-10.386	-11.135	-10.382	-9.6074	-13.048	-13.307	-10.377	-12.187	-11.456	-8.6432	-11.426	-12.895	-5.7225	-11.317	-8.5748	-5.3512	-8.0883	-7.8496	-13.042	-6.5991	-9.3718
-17.77	-11.184	-14.529	-12.748	-9.4312	-12.865	-14.551	-14.385	-17.557	-9.8675	-12.131	-13.796	-12.912	-15.781	-15.253	-15.135	-17.597	-16.704	-19.16	-14.921	-11.876	-15.586	-13.507	-6.375	-15.458	-13.481	-17.071	-12.887	-16.269	-12.709	-14.816	-11.827	-18.993	-14.84	-16.775	-17.671	-12.148	-18.753	-19.366	-16.662	-15.965	-20.055	-14.02	-13.619	-15.231	-12.296	-15.302	-12.328	-15.442	-13.702
3.1415	10.925	2.4743	2.1787	5.4779	5.3486	5.4285	3.3196	7.5239	1.9074	6.0919	2.6722	5.215	7.2525	5.2234	5.2125	6.3954	3.8664	5.4968	8.8257	6.5763	9.5588	7.2983	1.07	1.4758	8.743	6.9246	7.5165	6.5746	2.1556	9.1947	4.9621	4.4195	3.3508	3.9164	5.7019	12.029	8.3216	7.0015	3.2395	9.7544	6.7724	2.9315	5.8095	6.911	7.4558	4.9431	4.5261	8.5878	11.443
-8.2101	-1.4697	-1.7832	-7.2135	-0.74758	-1.4319	-4.7018	-11.617	-9.9878	-8.6162	-4.3326	-4.7571	-4.8639	-4.8703	-3.6976	-0.54761	-1.6969	-5.3879	-6.287	-0.53403	-8.0034	-6.275	-0.65389	-9.3565	-5.6828	0.26618	-2.7428	-6.8791	-4.8782	-5.8872	-5.8174	-4.3731	-5.3547	-4.3823	-2.1819	-6.5661	-7.1693	-3.8393	0.74869	-3.9012	-6.6336	-1.5037	-5.3003	-2.6102	-4.0828	-4.1493	-5.2739	0.57297	-4.3732	-5.6929
-3.983	-0.57648	-4.7556	-1.8827	-6.5847	-1.6658	-5.0349	0.16542	-3.5043	-2.1912	-5.3437	-2.7214	-0.56072	-0.92393	-5.0654	-1.7459	-5.5818	-0.21627	-5.7553	-3.9803	0.20085	-0.319	2.192	-4.9724	1.2288	0.68352	0.25535	-6.4441	-3.5131	-3.6639	-5.0892	-1.426	-3.7943	-4.5159	-8.9925	-2.4204	0.20902	0.67655	-5.7749	0.83243	-5.2447	-2.1876	0.011341	-0.95626	-6.3075	-5.333	-3.141	-5.4778	-3.3961	-2.1938
10.201	10.191	10.551	11	6.0694	6.502	9.4149	9.0495	7.7545	5.3121	8.0974	8.0058	5.3992	7.384	8.2987	8.9714	5.0624	5.7821	5.4745	7.256	4.1912	4.0745	4.6605	8.531	10.102	5.7879	5.3721	5.4527	8.2468	5.6369	10.048	7.9427	4.2344	5.095	4.21	2.5313	1.135	5.5203	8.7081	9.9968	5.4684	10.366	9.3789	11.459	10.046	7.1252	2.3722	7.7992	7.0229	6.9421
-0.95135	7.8143	-2.26	-2.7443	1.6436	3.3344	4.6571	2.5383	-3.8493	5.1775	1.3382	-0.024747	2.2206	1.8632	6.8015	3.3606	2.5439	4.0821	2.2902	5.2986	3.9561	2.9375	2.6245	1.9531	5.2608	-0.28096	4.2727	3.3028	3.5831	-0.10045	2.564	-1.3775	-2.1247	0.24035	1.7139	4.6016	0.8481	-0.32377	4.7376	1.519	2.4042	0.55613	1.022	2.1444	5.9012	7.4064	4.9062	0.2354	2.3221	3.438
0.0060682	1.7113	0.37017	-0.023025	-2.5387	-0.39706	4.846	6.2464	-2.541	-0.05432	-0.062618	-3.655	-0.55374	0.42613	3.6198	3.8261	5.5302	1.0703	1.138	-0.63547	0.080318	-2.8023	0.71158	3.4332	3.0608	1.2086	4.4963	-3.8872	0.21641	-4.464	-1.3031	5.6263	1.4415	1.8528	2.7755	-3.2832	-0.084797	1.1025	1.2299	0.14215	1.5801	3.0123	2.8449	4.639	2.8629	1.2628	-1.1878	2.9146	9.9807	6.4924
-12.739	-12.209	-13.122	-11.189	-11.279	-13.007	-12.55	-16.077	-11.332	-9.4327	-10.61	-10.766	-10.316	-12.945	-17.56	-9.0024	-12.648	-15.134	-10.905	-13.102	-11.459	-6.781	-11.311	-10.228	-15.922	-10.991	-10.178	-10.097	-13.701	-11.947	-12.173	-11.302	-12.843	-13.97	-10.897	-9.2969	-15.422	-13.731	-11.556	-10.196	-9.5882	-14.052	-10.069	-15.876	-16.716	-8.1923	-16.493	-13.236	-17.234	-14.935
-17.031	-9.2845	-15.03	-16.679	-12.636	-17.884	-14.406	-15.277	-15.075	-13.589	-19.105	-14.413	-12.061	-10.572	-17.296	-16.228	-10.266	-16.579	-11.931	-14.717	-6.4491	-16.475	-11.151	-10.39	-13.406	-15.726	-12.48	-11.979	-11.316	-16.664	-13.665	-9.8402	-14.236	-14.696	-11.705	-12.183	-13.279	-15.718	-15.457	-18.224	-14.387	-12.066	-10.84	-16.492	-13.841	-10.958	-12.603	-13.973	-12.642	-15.707
2.3274	-0.16837	1.1772	2.8845	4.7222	0.37164	1.7306	2.2781	1.4802	-0.95875	3.1788	-0.3382	1.4463	3.3843	2.1111	-0.8166	0.58075	3.2091	5.0206	5.186	3.5568	0.81539	4.4921	0.60563	2.732	-1.5171	1.9578	2.0148	6.8222	-1.5619	1.7169	0.14267	0.61358	1.9262	2.2637	-2.6395	-2.136	0.78583	1.2258	5.007	-1.4888	-0.90262	5.3795	3.2986	7.3761	3.908	2.6076	3.1341	3.325	0.28506
-5.4712	-4.9382	-8.8275	-7.4592	-3.705	-0.03178	-9.2516	-1.8825	-6.0355	-7.4153	-6.1921	-7.5075	-8.1353	-1.0484	-4.4698	-5.9207	-1.9713	-1.7975	-11.763	-0.8577	-1.893	-0.30451	-6.5519	-5.0555	-2.2697	-3.3743	-6.7053	-3.5336	-6.8879	-3.4775	-6.2052	-6.617	-4.1511	-4.2113	-5.4639	-4.8252	-0.39182	-3.0738	-4.9477	-4.4776	-6.3628	-4.7173	-8.7873	-9.2136	-6.5489	-11.283	-2.6936	-3.3708	-6.0722	-0.32175
-7.868	-4.8513	-14.132	-11.443	-9.5102	-5.475	-10.318	-7.8283	-8.4946	-5.7487	-8.8127	-6.9995	-4.7604	-6.7579	-7.2983	-11.896	-8.8987	-8.6057	-5.1064	-14.132	-9.3339	-7.306	-9.2321	-9.87	-4.5837	-8.0378	-3.006	-4.6067	-9.7007	-9.4257	-5.8378	-11.14	-15.388	-12.347	-9.1477	-11.054	-9.1141	-5.785	-7.6414	-11.421	-7.4934	-12.253	-11.624	-5.2474	-7.6619	-4.0258	-12.674	-12.137	-14.077	-8.6818
10.671	6.1532	6.0526	0.3929	2.8023	6.8928	7.7044	-0.45271	7.201	5.2124	7.6362	4.6702	7.8534	7.5186	10.079	3.2373	5.6756	7.7689	7.1431	2.1933	6.814	4.9338	3.3412	5.5781	7.7422	6.9736	7.8101	4.0986	3.2451	6.345	6.6407	6.5929	7.718	7.3845	5.6113	8.2087	3.1911	5.2682	4.1492	5.2159	5.1641	5.3322	0.51798	5.9964	4.8428	6.7514	4.6696	4.7309	5.915	6.3735
1.3297	-2.1458	-8.4823	-2.2151	-1.1112	0.26248	-2.5286	-1.6448	-5.563	-3.9353	-7.6426	-3.1411	-7.271	-7.2787	-8.264	-2.4974	-3.4846	-1.4583	-4.9506	-3.1351	-0.77178	-2.5708	-4.8995	-3.3584	-4.7445	-0.86969	-1.9561	1.8462	-4.1464	-3.0891	-5.585	-6.5201	-1.4347	-2.1716	-4.4996	-1.1144	-4.0953	-5.3651	-2.49	0.68735	-6.1189	-11.3	-3.2978	-6.5819	-7.1218	-1.9508	-3.2858	1.08	-8.6626	-7.5134
-9.0375	-9.0313	-11.657	-15.341	-9.4457	-4.809	-7.0597	-12.402	-9.284	-6.8583	-16.33	-7.7423	-2.3709	-11.147	-10.863	-13.891	-8.1454	-11.288	-9.7201	-8.1631	-10.93	-8.5246	-7.0685	-6.7396	-11.043	-7.8429	-12.911	-6.6796	-9.2826	-12.324	-4.482	-10.491	-11.068	-9.5764	-10.65	-8.2585	-9.5227	-9.7459	-8.9308	-8.7103	-8.6725	-8.386	-7.9795	-9.6393	-6.9263	-8.1809	-4.1487	-8.9334	-12.926	-14.105
5.8157	1.3961	3.4908	0.11223	5.1744	1.0131	3.8794	3.3624	3.5795	6.5222	2.7884	0.41755	0.050844	6.3879	3.8914	6.2287	2.4578	3.2508	8.6165	3.6821	0.56908	-1.3483	4.8016	5.4802	-0.41832	-0.45689	4.1737	5.828	3.9294	2.5599	-0.0070377	2.6263	1.4451	1.6463	4.8577	5.4516	1.1018	-1.9009	5.4165	3.751	3.6268	4.5646	3.2896	6.2413	5.6961	1.9289	5.229	2.172	0.25502	3.486
-1.9477	-2.8393	-5.95	-3.8888	-5.3856	-3.7145	-3.3638	-3.4487	-5.2474	-4.5509	-2.5787	-2.7091	-4.7543	-6.3808	-1.6587	-7.9209	-6.9152	1.1747	-8.6293	-5.99	-0.37882	-4.4572	-2.3702	-4.7026	-0.9998	-1.1273	0.19378	-10.085	-4.8547	-1.8273	-5.6023	-4.2096	0.053475	-1.4456	-0.76176	-4.8322	-1.166	0.61953	0.78786	-0.29474	-5.9208	-4.1986	-2.6995	-4.9468	-2.9213	-5.085	-2.3565	-3.7664	-2.7262	-5.8267
-10.506	-7.4327	-8.9303	-9.9302	-7.6517	-9.0755	-4.7628	-9.1912	-10.974	-7.1914	-7.0068	-6.9834	-4.0242	-6.2998	-2.1267	-6.013	-11.034	-7.7224	-5.6753	-8.6656	-5.1134	-3.9733	-8.5045	-10.071	-8.4211	-8.0571	-9.0128	-6.3587	-8.392	-6.6481	-8.8193	-7.884	-9.4588	-7.9674	-6.9659	-3.4928	-5.6782	-11.247	-7.2144	-10.24	-5.2221	-5.0534	-3.0907	-9.4875	-12.715	-7.127	-6.6787	-5.5683	-6.175	-6.2859
5.958	7.4754	1.1867	4.1736	4.6314	5.1562	0.54552	3.2756	0.050191	5.1753	1.945	1.7951	3.5232	3.5576	0.99802	2.8038	3.5014	-3.4656	6.6753	1.8167	6.7843	5.037	1.1156	3.0716	1.4876	-0.47075	6.1623	-2.1075	3.1822	3.7679	1.2283	4.6969	3.4827	6.0175	6.1175	6.9123	-0.56171	2.6286	-0.22117	0.51694	-1.6022	4.7399	2.9628	0.41474	4.5452	4.8355	1.1574	3.6242	2.375	3.2467
-10.497	-10.119	-9.949	-10.527	-7.2662	-12.034	-5.0396	-10.833	-9.5505	-10.99	-13.347	-9.6373	-6.5978	-8.0892	-12	-10.344	-8.7362	-7.3568	-11.1	-10.049	-9.919	-4.0673	-5.3637	-8.8021	-6.8288	-10.351	-8.1744	-9.2477	-3.4578	-8.9579	-3.7366	-11.687	-5.3505	-10.217	-6.3278	-8.9996	-13.915	-8.3287	-9.328	-8.6395	-4.4611	-6.7869	-6.3992	-9.1372	-7.4371	-10.323	-10.22	-6.0755	-11.883	-10.978
7.5639	8.6185	4.3092	10.636	6.571	10.074	13.126	4.3838	13.11	6.1551	9.2913	7.5031	11.441	8.433	10.001	6.3202	8.4287	5.0851	8.9585	7.3874	6.5543	9.2393	5.5238	11.335	7.8557	7.8772	10.935	11.284	3.7243	7.134	6.4597	8.5241	6.5654	7.148	8.6522	4.5964	10.601	9.0182	8.5387	9.5594	6.468	9.8171	8.0712	7.624	7.8612	10.033	6.4405	5.4613	6.3397	13.144
-7.0213	-7.2173	-12.283	-14.272	-11.617	-10.84	-10.358	-9.9272	-13.351	-11.111	-9.5412	-9.2225	-7.1682	-10.902	-9.9604	-10.999	-9.9879	-9.3531	-9.496	-13.904	-13.417	-7.2629	-13.257	-6.9998	-12.003	-7.1409	-11.385	-13.242	-14.117	-5.2565	-6.4008	-10.238	-5.3596	-7.1876	-10.936	-12.199	-5.6302	-4.4808	-12.943	-13.404	-5.1338	-11.1	-10.128	-6.6032	-4.0796	-3.4692	-9.6423	-9.0102	-11.151	-11.68
-23.522	-22.293	-23.305	-20.525	-20.501	-23.3	-27.438	-22.274	-19.938	-25.7	-18.385	-20.806	-25.811	-16.911	-24.579	-26.129	-22.703	-22.724	-20.349	-25.852	-20.207	-24.462	-20.524	-21.226	-20.957	-21.189	-25.041	-21.66	-20.843	-21.41	-20.26	-21.026	-21.249	-26.103	-22.831	-21.029	-26.312	-18.522	-24.17	-20.236	-20.932	-21.804	-21.206	-21.659	-23.614	-26.739	-21.72	-16.954	-22.44	-22.039
-4.4465	-4.6367	-5.6394	-4.4182	-2.7924	-7.1193	-2.5128	-1.5639	-5.6116	-6.4035	1.2519	-3.3597	-5.8914	0.32048	-4.41	-2.3007	-2.362	0.16159	-5.7665	-5.0405	-5.4354	-2.8251	-1.0783	-4.1662	-1.6218	-0.18359	-5.7737	-4.1132	-3.9869	2.8449	-2.933	-4.4818	-5.3929	-3.7966	-4.8496	-1.9985	-4.1812	-10.338	-6.3171	-4.2458	-6.1586	-3.8374	-7.5307	-0.22006	-3.7318	-3.2559	-4.5271	-2.6144	-3.1418	-2.4599
8.8051	11.613	10.542	13.201	7.1814	3.9371	8.7022	9.4016	6.4337	6.9051	5.9598	8.2054	7.9727	9.636	8.4866	10.338	10.374	5.4368	8.8064	6.6356	10.298	5.5224	11.593	3.63	8.9852	6.9532	5.1967	5.415	7.5608	8.672	5.9339	6.2502	10.749	12.531	6.9567	4.8783	7.3768	7.1309	8.073	7.2256	11.852	4.8544	5.4817	11.419	7.6052	9.0745	8.6899	7.086	11.521	6.9614
-2.0133	1.7199	0.59736	2.8626	-0.622	-3.855	-0.11523	0.34548	-1.0267	1.231	0.74428	4.1539	-1.4012	-2.6543	1.547	-5.6927	-5.4839	1.5216	2.018	1.2635	-0.92086	-0.13527	2.3451	0.1207	0.54681	3.9002	5.9173	-0.37054	1.2654	-2.1959	-3.6532	-3.5953	-4.0981	-4.2036	3.0885	-1.3522	1.8774	1.058	0.34157	-1.2132	-3.1783	1.9282	1.7925	-1.7378	0.27031	-1.5279	-0.39113	1.2601	-0.79006	-0.12377
-9.8666	-14.728	-8.7656	-10.838	-15.04	-12.596	-9.2996	-14.173	-13.154	-11.953	-8.5462	-8.9501	-11.878	-10.342	-14.311	-5.6369	-13.004	-9.9953	-15.71	-13.532	-10.092	-14.043	-14.156	-16.771	-12.232	-8.5522	-17.72	-9.34	-11.873	-12.143	-6.4312	-10.771	-12.997	-12.494	-12.529	-9.3767	-15.242	-13.717	-13.793	-4.0401	-8.1217	-11.507	-11.213	-10.931	-14.26	-11.953	-10.851	-12.781	-10.153	-7.1866
-8.3338	-10.21	-5.9104	-7.8134	-5.2517	-2.5683	-3.7703	-8.9344	-9.4891	-8.4168	-8.2321	-4.7364	-7.8622	-9.0312	-3.6024	-9.5407	-5.6826	-5.2803	-4.8284	-1.8081	-0.87704	-8.551	-3.8075	-7.7409	-2.7713	-7.6717	-6.7809	-8.2047	-5.2554	-8.0342	-7.9455	-8.6933	-4.4303	-7.3017	-9.2718	-4.5455	-1.0203	-9.6349	-8.6696	-6.4136	-7.9032	-7.9606	-9.7758	-8.25	-8.7131	-7.3404	-5.9628	-9.2085	-2.3041	-6.4204
2.5907	-0.29193	-1.5235	2.1947	-4.6065	0.65451	0.86941	-2.0947	-1.3088	-0.79244	0.37536	-2.5607	1.7867	-2.1551	0.33227	3.0816	-3.2422	0.51096	-2.7041	-3.1171	0.61019	-4.7196	1.1229	3.946	-1.4392	-5.2078	-0.86126	-1.0901	0.51375	1.0096	-2.2883	1.2526	1.3413	0.04633	-2.3119	-1.2689	-1.6286	-4.9637	-1.3484	1.0688	0.61435	-0.20132	-2.4146	1.3049	1.3086	0.088686	-2.4319	1.2642	1.1203	4.5922
-0.81228	2.0018	-1.5835	-1.7118	-2.0369	2.4602	-2.2255	0.035687	1.6411	-2.3893	5.0001	-1.8163	-3.2225	1.2248	1.1661	-0.51049	-0.61049	-4.9483	2.1671	-6.4873	-0.71231	-2.0503	-1.7076	1.4098	-1.6925	-1.0611	-2.1846	-1.0544	2.2666	-1.1861	-2.4077	1.6597	-1.1364	-3.7624	-4.0505	-1.8702	1.0272	-5.3425	-3.4017	0.43822	2.6945	1.835	-1.7856	3.48	0.019341	-0.65263	-1.1969	-1.5278	0.9936	-3.1603
3.3064	-3.4701	-1.3906	-1.0913	-0.24254	-3.0113	3.4995	-1.4922	-0.99353	-1.2959	-3.8705	-1.6588	0.3883	1.0972	-0.69076	-4.6928	0.27888	-0.70307	-4.5733	2.7128	-0.30086	2.8889	-4.1589	-4.9109	0.79395	-3.2804	-3.6483	0.24909	0.81438	0.65885	-2.9492	-3.8987	-2.5446	-0.71382	0.25724	-1.8416	-0.19037	-1.1575	-0.23197	-1.5703	0.51859	-2.5959	-2.1194	-1.8154	0.92981	0.32726	-6.7023	-2.0466	-3.9759	-3.1156
10.906	13.834	10.648	8.611	9.3832	8.9357	7.0071	10.735	12.229	9.7871	7.5003	7.9184	7.7317	6.5254	13.391	9.085	8.9211	7.8887	11.019	9.6188	6.4812	10.254	5.5913	7.9252	10.638	10.37	6.9899	6.7762	11.579	7.3359	10.225	5.2292	10.009	7.6331	6.8624	11.848	10.182	6.0768	10.865	3.7317	8.7371	10.165	4.381	8.023	4.8001	15.15	12.18	9.154	8.2501	7.6092
4.2697	5.1938	3.3252	8.8856	-0.34768	3.9555	6.1074	5.3201	3.915	7.4184	4.403	3.6198	5.7225	2.6995	-0.3214	7.1252	-0.40811	2.4898	6.6798	10.424	9.5059	4.2101	3.0169	6.2641	2.4268	1.0765	5.4695	5.1197	8.3264	6.2484	3.7685	9.0226	0.39903	2.5975	5.5817	4.223	3.7057	4.6549	4.5956	4.8804	5.411	0.26809	4.0872	3.9551	7.0521	9.1771	5.8948	0.9954	3.517	0.97922
-0.092118	-1.83	-3.4517	-6.268	-0.096688	-2.1815	-0.75212	-1.3693	-4.8147	-3.1359	-0.59981	-1.6613	-5.5557	-3.2537	-1.2651	-6.1484	-1.5726	-8.9053	6.3599	1.8503	3.9915	2.2798	-0.61856	-0.94687	-1.2817	-0.71731	-2.0568	-0.76842	-4.6968	1.1805	-0.43824	-1.0239	0.6752	-7.2312	-2.5355	-4.9074	-3.6998	2.5218	0.88358	2.1292	1.6387	-0.53584	3.3558	1.7418	1.4723	2.8119	-0.29459	-0.79621	-3.0225	-5.325
-5.267	-2.5023	-6.829	-7.3998	-1.2385	2.1052	-0.97187	-7.73	-3.5467	1.2119	-2.6806	-0.7551	-6.0117	2.5485	-2.1664	-1.3415	-3.0091	-3.1631	-3.9196	-7.6374	-5.5395	-3.8467	-7.0075	-3.5776	-2.7759	-4.9821	-2.595	-2.9467	-1.9794	-7.7566	-5.066	-0.5302	-4.6619	-0.69858	-3.4185	-2.8804	0.9488	-0.48512	-6.6014	-2.742	-5.4339	-2.3423	-2.4199	-6.021	-6.4753	3.8268	0.45474	-7.036	-4.6563	-0.95057
12.131	2.7845	8.7302	6.1981	7.365	5.0285	7.65	8.6473	7.3505	7.9515	2.4069	8.9798	7.0204	4.1889	5.3208	7.6304	9.482	7.9519	8.9328	11.527	7.6032	10.951	9.5762	6.6312	9.9972	8.6597	3.5213	4.1653	6.3535	12.478	6.0192	7.6912	9.8776	6.835	7.1319	6.7785	10.704	6.6638	6.608	6.8066	5.0482	8.1198	4.6214	8.7253	5.4016	3.8283	11.93	9.7112	6.136	3.0933
-7.845	-6.9156	-1.1531	-8.7354	-4.2638	-2.2704	-7.8297	-9.2667	-2.6193	-1.5434	-7.8284	-14.021	-9.6745	-5.6891	-10.149	-9.1816	-7.0424	-2.3962	-6.0477	-3.8932	-8.3071	-4.5937	-5.961	-8.3846	-9.126	-10.124	-6.4219	-4.9223	-2.8106	-11.592	-5.9473	-7.6271	-7.2827	-5.4993	-8.0825	-5.8363	-7.4365	-1.825	-7.4545	-6.9529	-6.2561	-2.464	-7.6291	-6.2093	-4.0869	-6.4467	-7.9644	-5.0901	-5.5245	-10.893
-0.044263	-2.007	-1.0288	3.5325	-0.47177	1.9747	4.6892	0.2095	-1.257	-3.1176	0.32187	0.18498	-0.16942	0.51548	0.10864	-0.70486	0.71008	-3.3416	0.064748	-2.4448	2.0336	-7.2465	-0.035114	-0.16697	1.5545	2.3063	5.0692	-1.9975	4.0199	-0.69077	0.10748	2.1336	-3.3425	0.92467	-0.45319	0.4395	-0.078598	-0.98543	2.6504	1.6025	0.66574	2.223	3.8144	-5.8097	2.6497	-0.01364	-1.6101	0.515	1.564	-5.5784
-11.267	-7.9523	-16.289	-9.8859	-12.557	-13.455	-11.187	-8.986	-10.693	-14.072	-7.8289	-8.291	-9.8797	-11.298	-9.143	-10.396	-11.148	-13.796	-11.274	-14.138	-13.042	-11.794	-12.435	-9.3718	-13.416	-12.872	-10.013	-5.7337	-9.2873	-6.3011	-18.091	-7.9842	-10.044	-9.4197	-11.043	-14.197	-14.277	-9.6369	-9.3192	-11.578	-6.4788	-12.128	-9.5901	-14.16	-13.798	-11.069	-11.418	-10.38	-13.797	-13.847
-1.4863	8.4537	8.9474	10.124	7.5199	5.4685	6.3543	8.2582	5.3428	4.0305	6.3146	3.5282	6.2242	1.3193	9.7558	2.4633	5.3546	5.2499	7.324	4.0573	5.9607	6.2085	6.3935	6.55	2.967	1.5451	2.6164	4.2037	7.3894	1.2621	0.40986	5.0594	6.5467	3.8812	9.2187	5.2903	5.5059	1.3806	5.47	3.9831	7.2961	2.9759	1.3052	7.6214	4.1753	6.7114	5.1797	4.6759	4.4178	2.8006
-9.9092	-4.0512	-10.535	-10.55	-7.0819	-8.632	-6.909	-10.495	-7.3495	-12.4	-6.3388	-7.4373	-10.374	-10.367	-7.364	-7.6494	-7.1632	-0.94845	-10.366	-8.4179	-8.9773	-10.282	-7.4295	-7.464	-6.9047	-8.367	-10.091	-6.8391	-8.8332	-7.1694	-8.8668	-7.6163	-14.96	-7.5035	-14.238	-10.314	-7.8617	-13.979	-11.066	-11.357	-10.136	-14.005	-8.5655	-9.8082	-5.8596	-10.268	-10.699	-8.0343	-5.2916	-5.6202
1.15	-1.3371	0.43564	-0.36404	2.8313	6.2418	0.61799	5.4801	0.22178	0.85943	1.4564	3.2898	3.7183	1.2394	-0.33948	1.9201	1.8589	1.4864	3.2398	2.3467	1.431	-0.31148	-0.19548	3.6331	-1.6219	1.0646	-0.17416	-0.042557	0.80895	4.1398	5.1901	-4.6852	2.683	-0.65357	-0.15862	1.2624	2.049	-1.3103	1.347	0.25064	-0.0065305	3.4016	5.5346	1.795	0.85824	-5.3231	2.6297	3.1836	1.2088	3.953
0.99118	-2.7417	2.9439	2.8014	-0.71194	1.9529	-1.1243	3.9657	3.3681	-2.0854	-3.583	3.5434	-2.3899	-1.453	1.4966	-1.1756	0.67478	-1.691	-3.176	1.892	0.40776	1.8282	-4.3916	5.0635	-0.99222	4.5175	-5.9811	1.3262	-1.4558	-0.12086	2.2133	-0.39542	-3.6998	2.9633	-3.2184	-1.5172	1.7703	-1.1063	2.8122	-3.3276	-0.84469	-5.3613	0.1709	2.4008	-5.002	0.29876	-5.0969	3.1357	0.82018	0.80616
-4.9621	-2.7318	0.7797	-4.4028	-2.756	-2.4369	0.8057	2.2217	-2.6796	-1.5718	-2.8345	0.73039	-1.9837	3.8832	-3.0588	-1.272	-2.404	-1.1389	-1.3884	-3.96	2.1073	-2.7099	-5.1565	1.9825	1.1406	2.3075	-2.9794	0.33079	0.21015	1.5847	1.4635	-4.0009	-1.7849	-4.8348	-4.737	-1.2886	-4.1582	-1.5273	-3.5444	-3.552	-3.8351	-1.2241	-5.3595	-0.85083	-6.5722	1.5694	-1.303	-0.0035096	2.3222	-1.2487
-23.411	-20.079	-17.979	-20.272	-24.248	-21.373	-22.156	-23.891	-20.914	-22.383	-21.173	-21.295	-27.709	-18.981	-22.646	-23.117	-19.255	-17.759	-20.763	-23.768	-24.847	-18.693	-17.156	-21.606	-27.236	-20.73	-17.016	-23.17	-16.763	-22.776	-17.922	-21.731	-22.764	-20.54	-21.689	-24.766	-24.814	-27.192	-20.62	-23.391	-20.957	-25.419	-23.617	-22.547	-22.31	-20.672	-23.185	-22.608	-24.106	-23.737
11.796	7.0489	7.9011	5.7049	9.804	5.5073	4.9599	7.6944	7.7508	9.0475	0.27955	6.6666	10.869	8.746	10.631	7.9163	5.8764	4.1766	7.9933	9.4705	7.1012	10.494	3.8194	7.2119	4.5762	10.354	9.68	11.968	7.5212	10.279	11.039	8.0456	7.6478	7.9469	7.8846	11.813	10.947	4.1074	11.944	7.8075	12.779	6.6535	9.102	10.548	8.391	9.7936	8.8859	7.7105	7.8257	12.325
-4.9806	-5.644	-6.191	-7.5995	-4.9932	-7.689	-2.6316	-6.054	-2.9116	-0.0031024	-6.157	-4.802	-8.0266	-2.827	-6.3726	-7.5087	-2.6374	-5.4435	-3.2006	-11.22	-0.77146	-8.9172	-4.9378	-3.0532	-4.8144	-5.6983	-7.9619	-5.0504	-7.6428	-2.5723	-5.6931	-4.8901	-3.5819	-8.5431	-5.7961	-5.1171	-4.8145	-5.3474	-4.7282	-2.8355	-7.288	-7.335	-9.2466	-4.7868	-6.8106	-4.5103	-1.91	-3.6911	-9.1585	-5.9542
-3.3021	-7.726	-3.2951	-8.9928	-1.5892	-8.5918	-7.818	-3.5088	-4.8987	-7.4962	-3.1297	-8.0986	-5.727	-6.4896	-2.8455	-3.112	-3.9049	-0.38499	-6.2029	-7.258	-7.3961	-5.3087	-5.7774	-3.4037	0.92314	-3.6844	-5.1095	-9.6867	-0.5492	-0.75527	-4.6797	2.022	-1.7061	-7.0518	-5.3496	-2.8065	-4.4449	-2.5036	-2.8953	0.50647	-3.1271	-6.0516	-6.5625	-4.6931	-3.3657	-3.9121	0.049498	-4.615	-2.7313	-8.7886
-0.74899	-0.18756	-2.5441	-5.6675	-2.3237	-4.5384	-2.299	-4.8376	-3.3124	-4.0746	0.59123	0.68252	2.6576	0.70705	-1.8972	-4.865	0.55106	-1.9078	-4.683	-1.5041	-1.015	-4.2628	-4.3926	0.53815	-1.6705	-3.8777	-0.29924	-0.8067	-6.8446	-2.8099	4.3892	-3.5415	-2.2035	1.9033	-5.1135	-4.8751	-3.7979	-2.4502	-2.9179	-3.857	-4.4801	-4.992	-5.0735	-4.2432	-5.1405	-0.32329	-5.7339	-6.876	-7.0511	0.83935
-15.898	-17.957	-16.183	-22.414	-21.964	-24.194	-20.818	-23.636	-17.981	-24.608	-19.15	-21.352	-17.458	-19.923	-17.24	-22.935	-19.079	-21.559	-17.885	-24.731	-20.933	-23.624	-19.222	-22.23	-18.448	-16.091	-18.989	-20.617	-21.377	-16.614	-19.954	-24.514	-21.01	-20.118	-20.956	-22.092	-21.018	-19.043	-22.204	-18.805	-21.778	-21.453	-21.488	-14.84	-21.955	-19.644	-19.387	-27.712	-21.795	-23.311
-8.2657	-10.642	-6.1302	-7.3652	-2.4023	-2.8343	-6.6724	-6.0998	-6.9366	-4.3917	-4.398	-7.6211	-3.596	-6.4643	-4.097	-1.9078	-7.8403	-3.1417	-2.7262	-3.4878	-5.4447	-3.9538	-3.3292	-8.4701	-8.45	-7.1908	-8.4475	-6.4571	-1.9967	-6.5944	-4.9204	-6.1447	-8.6337	-8.2985	-5.8029	-6.5657	-5.5918	-3.4153	-3.1313	-2.6705	-6.779	-7.2296	-7.9066	-6.0542	-3.1943	-8.0472	-3.3789	-6.3899	-3.4866	-2.7294
-2.685	1.9492	-1.0241	-2.7253	3.5535	-0.80508	2.5936	-0.12571	1.7104	-1.5482	-1.004	1.5173	6.1225	1.2968	-2.5325	1.9773	6.7851	-0.057221	-2.043	4.2128	-2.599	3.0349	-2.1185	5.2391	-5.2258	1.7039	-2.3849	0.36623	2.1703	-1.29	-3.0677	-0.61968	1.8064	1.7198	-2.8392	0.26941	0.76202	0.68208	-3.5463	0.95581	-1.244	-1.2152	1.5974	-1.5594	2.6905	-0.89748	-0.11328	2.5087	1.7029	-1.6427
-11.598	-10.126	-10.981	-9.9091	-13.232	-10.608	-14.277	-10.082	-8.42	-16.377	-10.144	-8.0979	-9.5386	-8.4259	-13.664	-12.188	-12.114	-14.74	-10.338	-12.608	-6.9369	-13.974	-9.5984	-10.653	-9.3058	-13.499	-14.949	-11.161	-13.209	-6.6209	-17.428	-13.237	-12.469	-8.8368	-12.012	-13.795	-12.508	-11.094	-7.7083	-8.3717	-8.8864	-15.847	-7.9199	-15.54	-10.318	-12.553	-9.0643	-12.312	-10.872	-10.13
-7.9574	-8.1612	-9.9824	-9.2855	-8.3621	-1.3882	-10.178	-9.1153	-5.5628	-9.2551	-4.7985	-7.1842	-6.8384	-10.734	-7.9151	-6.2864	-2.7275	-7.27	-10.226	-11.655	-8.3781	-12.754	-7.4489	-6.551	-10.686	-9.7521	-5.7202	-8.7151	-7.0867	-12.738	-3.2407	-12.419	-12.776	-6.7244	-7.5666	-12.585	-8.5546	-12.791	-8.5625	-10.171	-7.1056	-7.9635	-8.6082	-9.3964	-6.2848	-11.206	-9.4159	-11.019	-14.018	-10.364
-14.009	-0.6444	-5.5298	-3.7606	-4.4512	-9.0367	-6.5447	-3.4049	-5.2713	-5.5165	-6.1543	-4.0285	-2.0137	-5.635	-2.2954	-8.219	-1.2365	-7.2041	-2.6725	-1.7342	-6.8825	-6.393	-3.4926	-0.15471	-1.5431	-3.5439	-3.9157	-7.1126	-6.1549	-2.8872	-6.883	-3.7489	2.0895	-6.1767	4.4493	-3.8137	-6.7274	-2.7863	0.1092	-6.5412	-2.1573	-7.3741	-3.8415	-5.6403	-4.2243	-6.1481	-1.6186	-2.9453	-3.0309	-5.1756
-2.4141	3.428	2.1498	2.9681	-1.6674	1.6141	5.8699	-0.83568	2.7769	1.0898	1.2535	-1.3783	1.5614	-0.03981	5.0201	4.6109	2.2819	2.2703	-0.88702	2.3352	1.2544	-2.9873	-1.0691	0.46076	-0.36583	0.17396	4.0841	4.1499	2.7933	-1.4158	-2.3588	1.7457	0.85313	-2.6067	-3.9899	1.4553	2.0429	-0.59338	0.72988	0.30835	0.7237	2.1641	-0.57562	3.3992	-0.98605	4.0077	-2.5255	-6.7317	-2.033	2.8184
-9.6614	-13.121	-13.778	-14.319	-12.132	-11.926	-14.008	-12.705	-11.309	-9.1633	-13.081	-9.5056	-10.285	-12.985	-11.214	-10.325	-12.275	-15.186	-9.8618	-12.688	-14.422	-11.106	-10.779	-10.284	-12.761	-16.749	-18.019	-12.277	-15.014	-9.3174	-11.033	-11.17	-11.391	-12.015	-12.611	-11.465	-11.719	-12.698	-13.4	-11.176	-9.9733	-12.606	-13.616	-15.529	-13.737	-13.687	-13.459	-13.571	-11.801	-14.351
4.1581	4.5113	3.9393	7.4069	5.0855	3.205	6.7807	6.7961	7.5666	9.3528	7.9308	6.5163	5.3498	7.6097	10.884	2.4266	8.9258	6.9441	8.034	4.5608	10.145	11.427	10.397	5.4316	8.0143	3.9871	5.0918	7.0357	9.9781	9.1465	10.974	8.2442	8.8605	3.4924	10.584	4.801	4.9028	7.3968	9.2772	5.8877	7.6196	5.8316	10.841	6.5708	4.7894	7.1125	9.6262	3.7614	5.0807	-0.86285
3.976	7.179	4.9196	4.4789	7.0434	5.4698	12.97	6.3864	14.938	4.8129	-1.8031	5.4845	3.7113	7.3178	11.366	5.7952	4.1177	7.5893	3.9579	0.25652	2.9711	6.2122	6.8058	6.9621	5.3544	6.7594	4.9338	2.4748	2.5346	3.8314	7.1791	8.4289	7.2687	4.549	4.8666	3.1528	6.8575	8.7975	10.811	6.4444	3.3787	3.8252	2.9849	2.9153	7.2879	3.2545	7.0582	6.5954	6.072	0.60667
1.2542	0.50698	-4.3599	-1.2543	-2.7876	-2.1673	0.72114	-6.3224	-4.6441	-5.1391	-1.2426	0.56461	-0.18516	-2.2495	-4.2694	-6.0119	-1.9197	1.9668	-4.6591	-5.4401	-3.5483	-7.7314	-2.6836	-2.0343	-6.6114	-3.5983	-4.154	-2.4045	1.6147	-6.7738	2.8474	-4.9281	-4.6506	1.2423	1.8628	-1.0091	-1.4146	-1.4683	-3.1351	-3.6816	-2.6982	-3.7207	1.6761	-1.129	-7.701	-6.1632	-9.1589	0.54856	-1.1066	-0.57447
-0.066134	-8.6896	0.93582	-5.3748	-6.8026	0.43833	-0.62116	-1.1539	-2.5282	1.718	0.033827	2.0396	0.64674	1.1314	-4.1494	-0.32853	0.4171	-4.6816	-5.7885	-0.31379	-2.4168	-1.3542	-5.7891	-7.7672	-1.9066	1.379	-5.8976	-0.14396	-3.0488	-1.2155	-2.2359	-8.4477	1.6228	0.043724	-0.22749	-0.70697	-4.7796	-3.8294	0.14544	1.3988	-0.82445	0.10987	-3.3042	-0.37549	-2.4363	-2.9817	-0.85556	-0.27267	-4.1582	2.3913
3.3195	1.8191	-0.093609	1.4711	6.4154	1.5471	0.74037	5.5155	1.5609	0.97903	1.5905	0.73644	1.569	1.6714	1.1778	-0.40634	0.26211	2.2405	0.84142	2.0762	1.9083	0.3082	0.63262	4.1394	-1.829	1.1991	0.33885	-2.7657	1.8921	-0.4085	-0.49029	1.8031	-1.7465	1.7042	1.0237	1.1271	-2.0885	2.4777	1.4125	2.2448	-3.7766	3.7182	0.44736	1.2452	4.3754	0.41606	0.87386	0.43858	-4.7549	0.69781
3.3279	-5.5349	2.9752	0.28959	4.4905	-0.97062	0.33145	-0.23242	0.61535	5.4949	-1.3944	3.1222	-6.2839	4.7001	-2.411	4.2342	1.2652	-0.64471	0.59145	0.26738	2.3299	2.1211	-1.4511	-5.7875	-0.019862	-0.10457	-1.8097	1.2597	-1.3246	1.6593	-5.3291	1.4462	2.2124	1.0825	5.5446	5.1991	0.12481	-3.195	-2.7081	3.8174	1.3027	3.9017	-0.29148	2.101	0.75287	0.84783	3.4529	4.0427	-0.16013	-0.52533
-0.69614	0.50874	1.707	-0.82196	-2.8581	-4.8142	-1.488	-1.4225	-4.743	-4.4262	-4.2521	-2.7988	3.2728	-1.3162	-1.2983	-0.97295	-1.7108	-4.3012	-1.2489	-0.43529	-4.1603	-6.1791	-1.4824	-2.1535	-2.5312	-5.6854	-7.4896	-9.5606	0.80159	-4.9841	-3.2324	-3.1825	-3.5959	-1.8293	0.45498	-4.2165	-3.1539	0.054181	-3.205	-2.4106	-2.4712	-2.8809	-4.1175	-1.4537	0.98381	-5.3788	-1.8166	-2.8171	-5.4476	-0.17634
8.3624	9.1328	5.1604	7.7549	2.1641	6.6275	4.7247	2.8291	7.1045	7.2038	5.4507	6.1622	2.77	2.7491	8.9033	1.1921	6.2937	5.1178	10.068	9.9668	7.8822	11.476	9.1489	5.3149	6.3459	1.0564	2.5681	5.3307	7.5163	7.2816	6.0088	2.1005	4.0701	4.7351	9.1286	0.8348	5.9937	5.9536	8.0807	5.7297	7.8791	3.7603	8.9015	5.649	4.9972	5.3171	6.0878	7.9256	6.4709	6.1239
-1.2741	2.1797	-1.2759	0.86804	-5.248	1.281	-6.3491	-5.1988	-3.1557	-2.4357	-0.63962	-1.1908	0.89391	2.0648	0.26493	0.056196	-2.1616	-4.0185	-0.31196	-2.9269	-0.97835	-4.0685	5.0884	-2.0836	-2.1225	-1.0461	-2.2277	-1.8631	-1.3864	1.8943	1.4871	-2.9059	-3.9578	0.024174	-0.74392	-4.425	-3.5148	-3.4051	-3.8219	-3.303	-4.3881	-0.026401	1.073	-5.4229	-2.5563	-1.3704	1.1159	-1.6396	0.56135	0.97669
-12.814	-14.22	-12.624	-17.723	-12.193	-13.777	-11.44	-12.999	-6.3557	-12.712	-12.88	-16.274	-14.272	-15.096	-7.9396	-12.594	-14.562	-10.067	-13.141	-16.361	-13.779	-15.256	-11.444	-13.497	-11.85	-14.809	-11.606	-15.304	-13.942	-15.895	-13.111	-10.444	-11.769	-8.725	-15.613	-16.092	-15.067	-13.914	-11.813	-11.805	-14.771	-15.712	-12.342	-12.902	-16.075	-14.655	-10.142	-13.031	-12.682	-15.272
-1.344	-4.0328	0.91195	-2.2728	-0.046207	-0.44388	2.808	1.8007	-1.9165	-6.6958	-3.454	-2.4726	-1.5812	-2.5218	-1.7946	-0.23297	-3.7806	-3.5997	1.2902	-0.22249	-3.8466	-0.17124	-6.0506	-4.4203	-5.734	-3.8222	1.731	-4.8115	-0.81132	-0.5551	-3.7377	-3.6548	-7.5125	-0.74602	-9.3832	-5.1513	-7.4108	-3.7244	-3.3249	-1.4715	-3.2983	-4.0043	-1.574	-6.0322	-0.41262	0.08263	-0.70769	1.1483	0.85854	-3.2756
-3.4913	-3.1768	-4.7624	-6.305	-4.1252	-4.1795	-4.8377	-4.9389	-9.8952	-6.2612	-1.304	-9.3819	-4.8885	-5.6708	-7.1743	-5.2498	-8.8118	-2.6223	-2.1926	-4.7762	-5.403	-5.7654	-2.3285	-7.563	-3.769	-1.8566	-2.2235	-7.3974	-5.4644	-4.6009	-5.4422	-4.4375	0.34618	-4.6552	-3.7858	-4.8874	-7.5611	-3.3414	-6.7627	-4.3775	-4.5031	0.55034	-1.7155	-8.9804	-4.0928	-5.0564	0.14311	-8.7261	-2.0205	-5.0883
2.0165	-1.4036	-3.8028	-0.38478	2.1128	0.69443	-0.82308	0.83303	1.7741	-1.4914	2.1862	-1.9365	-0.5323	0.14418	-0.49059	-1.7243	-4.2374	4.5333	-4.1854	-0.036639	0.8133	-3.7198	-0.7951	-0.92941	-7.2597	-0.44163	-2.3365	1.4666	-3.9672	-2.791	0.30307	-0.85943	0.2178	0.7673	-3.3246	2.3678	-1.1456	-1.5695	-0.20146	-3.5852	2.1567	-4.5589	2.8924	-0.16469	-0.29345	1.2797	-1.4232	1.3732	-0.24786	-2.7445
-9.8631	-10.872	-7.3775	-8.827	-13.736	-15.227	-7.3214	-14.184	-11.166	-12.788	-7.3201	-16.432	-11.992	-11.282	-14.742	-9.9453	-6.8779	-10.675	-8.4927	-15.443	-16.177	-12.97	-10.56	-11.436	-10.765	-10.749	-11.365	-11.005	-11.169	-10.543	-13.529	-15.25	-12.04	-12.697	-9.7787	-5.4125	-19.943	-12.676	-9.4654	-9.4545	-7.8915	-14.695	-12.292	-9.7037	-15.191	-10.719	-11.299	-16.127	-9.6237	-8.1042
0.69101	-0.35836	-2.1322	-1.2741	-0.051306	2.3428	0.4406	-0.89295	-1.6785	0.81027	-0.4354	-0.77993	-1.5056	3.1102	3.3761	-3.6092	-2.657	0.98353	-2.2303	-1.2459	0.87286	-7.5305	2.3968	1.3103	6.0853	-0.52241	-4.2729	4.3917	2.9021	-3.5228	-1.8759	0.22191	-1.3573	0.71567	0.63478	2.0696	1.1344	-2.7067	4.4493	-0.65039	0.001434	-0.47876	-1.9436	2.8519	-2.361	-1.7815	-0.71663	2.5803	3.9829	1.6163
3.9866	7.1177	4.7534	6.16	9.6133	9.394	7.0465	10.299	8.1571	5.8141	8.2722	4.8694	1.5967	5.8674	9.8207	8.2016	10.669	12.234	4.7528	5.3704	7.6962	8.6856	8.9417	6.3064	4.3513	2.3007	7.6708	6.3838	8.4132	5.7936	4.2426	2.6219	7.3495	8.297	7.2301	4.3188	9.9271	4.6857	9.2102	8.7639	3.8055	7.1602	7.7165	10.266	4.4325	4.0025	8.0006	1.0244	7.0477	8.1865
-4.5077	-6.1929	-4.9888	-11.401	-8.1757	-5.6198	-8.2443	-12.428	-5.6278	-5.349	-10.474	-11.992	-10.625	-10.751	-7.3346	-10.901	-8.597	-9.654	-8.0948	-8.3135	-9.0958	-5.0892	-9.1783	-12.801	-8.3717	-12.184	-9.9636	-15.65	-8.3887	-11.706	-8.1468	-9.8054	-5.3028	-6.8925	-6.5614	-10.578	-14.214	-5.5311	-10.236	-8.3243	-9.7432	-11.87	-7.1096	-6.1686	-8.3103	-12.49	-8.5166	-5.3863	-8.4693	-10.163
-10.422	-10.116	-5.7428	-7.6222	-6.0455	-3.9662	-8.955	-2.9145	-8.192	-9.4419	-10.328	-4.0955	-4.0675	-7.1337	-6.3228	-9.9311	-7.6554	-10.555	-10.627	-7.0771	-9.215	-6.7979	-15.939	-12.015	-7.9944	-10.073	-5.6032	-7.2188	-6.9284	-6.5426	-11.124	-10.435	-3.4936	-10.902	-8.3891	-14.12	-8.6714	-10.288	-10.667	-10.901	-8.7997	-11.834	-12.081	-7.0777	-13.031	-11.551	-9.4358	-13.159	-14.962	-10.02
-11.528	-8.9919	-10.736	-4.4191	-8.3	-7.7272	-15.082	-13.377	-7.8113	-8.1595	-7.962	-8.3838	-6.9386	-4.9981	-12.357	-11.716	-4.7578	-9.4762	-12.947	-9.5124	-9.4748	-10.541	-8.5182	-8.1251	-8.7135	-6.1407	-13.113	-11.897	-11.046	-3.3231	-11.581	-5.4891	-9.5253	-8.9836	-5.6258	-7.9369	-10.92	-6.6381	-4.0257	-12.033	-11.321	-7.5473	-10.301	-9.5208	-4.8239	-10.509	-9.5013	-12.974	-10.705	-7.0631
-13.299	-11.523	-15.971	-14.694	-11.171	-8.4641	-10.939	-4.9372	-10.958	-9.3942	-15.153	-8.0914	-8.5783	-10.339	-10.773	-11.021	-16.473	-9.8676	-8.5093	-5.4274	-11.679	-14.389	-9.0712	-12.846	-9.8834	-12.74	-16.216	-4.8099	-11.733	-11.204	-12.353	-13.389	-11.86	-12.03	-8.8087	-13.656	-9.7454	-9.8228	-13.789	-10.318	-8.4875	-12.336	-11.048	-8.5053	-9.6925	-11.099	-9.4605	-13.167	-14.141	-15.585
3.3885	8.2807	5.3773	6.2061	9.1086	8.302	6.4696	5.8002	3.4972	5.9084	2.7314	4.9471	0.71194	4.2955	5.2016	2.4038	4.7719	7.7312	5.7884	7.1312	3.145	3.8715	6.6756	5.2909	6.9646	2.0276	6.7403	1.9236	4.1851	3.9846	-1.0736	6.7358	6.7844	10.81	5.7485	3.2383	2.5888	3.3427	7.373	7.9715	6.1705	3.6348	7.5192	5.9122	4.6855	6.0213	2.6929	8.9681	8.3589	3.9482
-6.7395	-5.0673	-4.5342	-2.7888	-2.6214	-6.4563	-3.1113	-7.64	-2.0501	-2.5159	-5.6283	-5.2093	-5.5195	-0.67251	-3.2729	-10.135	-9.2831	-5.3189	-0.70523	-4.1777	-3.9614	-5.614	-0.87561	-4.1798	-7.2764	-3.0662	-5.9722	-1.898	-4.5494	-4.9847	-1.1266	-3.8013	-5.0814	-4.5017	-0.19108	-3.7859	-4.5635	-0.19052	-3.4623	-7.881	-5.2809	-2.058	-0.94943	-5.1641	-3.6546	-4.4347	-2.7643	-4.011	-1.8718	-6.7305
-16.179	-15.569	-19.081	-16.191	-16.651	-14.582	-20.277	-15.263	-12.559	-12.993	-22.972	-16.306	-13.473	-11.993	-14.446	-17.214	-16.165	-13.074	-17.12	-14.988	-13.433	-14.735	-12.96	-16.504	-14.963	-15.776	-15.778	-15.246	-13.797	-18.608	-13.376	-19.759	-14.832	-14.442	-9.3641	-12.682	-11.22	-14.187	-13.522	-13.187	-12.688	-11.952	-14.658	-15.054	-17.828	-17.742	-14.616	-18.507	-13.526	-12.303
-1.3564	1.0149	-4.6589	1.8883	0.96967	-1.1907	-3.0125	3.6075	-1.3776	-2.1195	-2.3185	-0.97172	2.1672	0.026469	-1.6948	-3.9606	-0.9493	0.32045	0.21184	-3.9849	1.1704	-3.1436	0.72687	-2.3828	-1.783	-1.4202	-1.0474	-2.6738	-1.4798	-0.77762	-2.7362	-1.9526	-1.6426	0.19978	-3.0303	-4.2064	1.3709	-1.9585	-1.2258	-1.4114	1.3461	-0.10352	-5.2975	-3.6163	-1.2454	3.9169	-2.59	1.5281	1.7896	-3.7722
-3.0727	-2.0325	-2.5024	-1.5136	-6.499	-2.6981	1.9067	1.8893	-3.3847	-5.4612	1.1902	-1.6577	-4.0813	-4.7321	-1.4297	-5.7947	0.42965	-0.17402	-6.2181	-1.7976	-1.007	-3.993	1.12	-7.1397	-0.010515	-4.429	0.33073	-4.4864	-2.7095	-4.8911	-6.5508	-2.1172	-3.1221	-2.2684	0.25225	-5.4274	-0.20836	-2.7484	2.2971	-0.020771	0.39101	-2.9682	-3.8494	-2.7491	-4.007	-2.0371	-3.5065	-6.0735	-0.10101	-6.7812
-1.1128	-3.4604	3.6117	0.8472	-1.3879	-0.25389	0.61675	0.32066	-0.067758	2.9089	-1.2999	-3.3918	1.8027	1.0641	-2.4608	0.19829	-1.1461	-1.6283	0.2659	-2.0818	-4.7876	-2.356	-4.3019	-4.0554	-2.7573	-1.1034	-4.6141	-3.7589	-3.1532	-5.8524	0.46493	-0.7112	0.61862	3.1501	-0.77494	-4.895	-2.0108	-0.19045	-0.99451	0.077205	-3.1961	1.4106	-1.1663	-2.7467	-0.092837	-1.962	0.63221	-4.1234	1.1016	2.8029
10.375	9.2134	6.9759	3.4353	9.4144	9.9204	11.285	8.3465	4.2075	9.7744	13.636	10.438	9.0722	7.7188	9.5758	8.0189	12.35	10.684	7.279	8.6288	3.8156	11.295	4.0607	9.5944	6.5868	13.96	7.142	6.8266	12.834	13.333	9.3262	8.2982	13.25	6.7872	4.6576	10.619	5.7774	11.237	7.9827	7.1581	11.24	4.5589	7.1357	4.593	9.0389	9.584	10.283	19.075	15.163	10.302
1.7814	-3.2484	-0.72502	-4.4597	-2.4911	2.523	-4.6436	-2.9148	-3.9689	-4.0583	-2.0851	0.12406	-6.5399	0.52993	-2.6772	-3.9349	-0.53274	-1.5049	2.6728	-2.0348	-5.7169	0.036527	-2.6466	-3.3393	-2.2987	-3.0655	1.4864	-1.6942	2.9363	-4.5451	-2.7414	-0.8985	-2.9711	-8.1423	-0.54674	-0.30319	-2.5501	1.7018	-0.90519	-2.7866	-4.9778	-2.1264	-2.1794	-4.929	0.64302	-0.80133	-5.8595	1.7708	-2.66	0.72601
-9.2292	-14.475	-12.056	-7.0048	-10.849	-13.889	-10.183	-10.252	-11.469	-12.568	-11.779	-8.9895	-11.435	-11.367	-11.104	-13.562	-12.237	-6.8202	-9.4673	-7.9551	-7.3952	-11.678	-12.83	-11.047	-9.8856	-10.908	-10.602	-10.989	-12.839	-9.1846	-12.708	-10.63	-9.6725	-10.446	-11.24	-8.7845	-9.4823	-11.027	-9.1679	-12.958	-8.6023	-11.313	-10.721	-13.762	-4.9084	-9.3253	-12.756	-8.5516	-10.419	-10.804
-14.01	-13.745	-13.654	-13.35	-16.976	-16.289	-10.685	-12.798	-13.253	-10.415	-11.288	-12.83	-12.011	-11.551	-12.863	-11.879	-10.617	-10.469	-13.234	-14.027	-11.444	-13.514	-14.301	-13.247	-13.424	-17.632	-12.465	-10.954	-13.262	-10.613	-14.816	-13.044	-10.622	-13.49	-12.132	-12.257	-12.3	-11.752	-16.132	-14.588	-14.68	-11.834	-13.68	-10.095	-9.518	-13.112	-13.153	-14.883	-11.565	-13.662
-0.31313	-1.7994	1.3014	2.7562	-1.9565	-0.069388	0.47465	-1.7527	-2.0756	5.2507	-0.8089	-3.4794	0.73308	-1.7098	-4.8704	4.0587	-2.0464	-0.46247	1.8687	0.9231	-0.58713	1.0244	0.85026	3.568	1.4018	-0.15783	4.7837	-1.0231	-1.3691	-1.3991	-0.019314	0.16937	-0.31662	-1.2525	0.51422	0.24792	3.558	-2.9669	-2.2952	2.0629	3.9003	-5.8829	-0.061579	2.9915	0.85681	-1.2552	1.1023	1.7388	-0.63735	-0.34802
2.7417	-0.72467	-2.0208	6.2794	1.1314	4.7304	4.2147	0.77813	4.7309	1.8477	5.0643	6.3578	4.5203	0.78812	5.0834	1.831	-0.68127	1.4925	3.5126	-0.98506	4.1974	6.779	4.014	1.9606	7.3906	0.40037	2.9295	3.9028	6.6584	1.8407	3.5051	4.6638	3.0663	3.4227	3.8074	0.25751	4.5982	3.2495	6.3801	3.6738	5.2068	-0.81586	1.0602	1.0916	7.9699	3.4453	3.2977	4.6594	5.3134	2.9661
-6.2264	0.47985	1.3834	-3.0166	-2.4482	-0.054607	-3.3756	-2.3232	-7.8672	-3.3863	2.483	-6.2877	-4.5255	-2.8849	-4.701	2.3699	-2.2187	-5.4928	-4.6801	-0.39072	-5.7031	-1.5255	-1.7959	-4.2391	-7.3199	-7.1993	0.71611	-2.1327	-1.5078	1.0049	-3.1545	-1.227	-4.2554	2.7612	-6.9778	-4.5249	-0.45046	-0.36858	-5.9289	-3.7699	-5.1794	-1.4375	-2.1268	-2.0865	-3.7955	-3.9974	-2.2217	-3.9119	-3.8558	-2.6383
-1.2181	0.25949	-1.5531	-3.7192	-1.3823	1.3942	3.7823	0.62219	-0.54334	1.4827	-1.0867	-3.2424	0.11246	3.3145	-0.56571	-0.13099	-1.112	-0.34502	1.8905	-0.144	-3.5236	0.31043	-2.991	3.9454	-3.0095	2.5859	-1.1992	1.7936	-0.89778	-1.8495	0.59539	0.68401	5.6394	0.23752	1.6993	2.3705	2.2478	-2.5681	0.15238	1.2266	-3.3259	-3.21	-2.0748	1.0694	-4.2935	-3.2211	-3.5346	0.94616	3.2315	5.9945
-13.281	-15.147	-16.965	-12.545	-16.919	-15.464	-12.67	-18.289	-15.239	-16.752	-14.091	-15.35	-8.8321	-15.25	-11.761	-12.881	-12.155	-14.18	-11.167	-14.993	-15.464	-19.309	-11.506	-18.441	-15.224	-17.686	-10.722	-14.04	-13.765	-14.498	-7.8663	-17.113	-12.596	-17.182	-12.897	-13.307	-14.481	-14.63	-14.499	-13.093	-11.84	-15.847	-12.297	-17.014	-13.775	-15.343	-12.442	-14.329	-16.652	-16.766
-13.069	-13.211	-11.059	-9.5674	-11.286	-14.794	-12.242	-9.7714	-14.142	-14.318	-7.4608	-12.338	-10.326	-13.464	-12.6	-14.617	-11.481	-14.599	-15.898	-14.213	-12.675	-10.621	-10.798	-13.594	-15.97	-13.83	-13.978	-11.521	-10.251	-12.35	-12.948	-12.669	-13.122	-11.647	-7.817	-17.023	-16.543	-13.476	-10.188	-13.339	-13.727	-16.215	-16.968	-13.031	-11.047	-16.912	-12.59	-10.26	-13.841	-14.871
-20.054	-16.987	-20.044	-22.293	-19.906	-23.374	-21.815	-19.258	-24.127	-19.857	-19.723	-18.857	-22.794	-20.285	-15.476	-19.047	-22.489	-22.725	-18.93	-23.653	-23.103	-21.291	-19.686	-19.055	-27.323	-18.766	-19.494	-23.925	-18.791	-22.382	-20.19	-18.41	-21.347	-19.256	-22.45	-21.643	-24.524	-19.457	-21.345	-21.013	-22.519	-18.704	-20.117	-17.122	-19.763	-25.045	-20.946	-23.184	-20.123	-20.961
-6.3076	-12.351	-8.2421	-9.6981	-9.4558	-3.7763	-9.4788	-7.9565	-4.5211	-6.849	-6.673	-5.6097	-8.8235	-12.826	-3.9127	-13.944	-9.8634	-13.501	-11.759	-6.8868	-5.3267	-8.1907	-9.0004	-7.372	-11.171	-8.7272	-6.7391	-6.2983	-7.9473	-10.25	-8.1045	-8.24	-6.6762	-9.4621	-10.536	-4.4147	-4.9542	-10.039	-10.782	-11.563	-5.0747	-9.765	-9.7254	-13.154	-9.0205	-14.261	-9.5255	-10.608	-8.9096	-10.455
-5.7798	-1.5715	-3.5934	-3.2028	-5.6584	-3.0067	-2.4482	-1.5448	-4.5571	0.5974	-2.6767	0.49372	-0.827	-3.8455	-4.6959	-3.3123	-6.1795	-4.3423	-7.6553	-3.2617	-6.9636	-0.74162	-7.3695	-3.6872	-6.2021	-3.3754	-4.2709	-1.2907	-1.0812	1.075	-3.8527	-6.8202	-0.38666	-7.3309	-6.5893	-6.5662	-3.1803	-0.5103	-7.4785	-5.837	2.9499	-0.62111	-1.9278	-8.5255	-3.6042	-2.9602	-4.8507	-5.382	-4.6268	-1.1077
8.203	4.8349	3.5713	4.5868	7.6119	3.379	2.0838	12.268	7.5913	3.9063	5.038	5.7451	7.1377	3.943	3.3634	3.4869	5.1287	2.2428	10.915	8.8445	4.4179	11.773	3.8052	2.9911	5.0988	2.6346	4.3305	5.3664	2.9305	5.2318	6.8608	4.117	3.6618	5.483	7.4045	5.3395	8.8536	5.033	6.8367	4.7126	6.4413	3.5464	7.9794	3.6583	5.5772	7.0819	2.9329	-0.26262	6.5225	6.8816
-16.76	-14.86	-12.757	-10.646	-13.966	-11.631	-11.262	-16.445	-15.002	-22.146	-13.637	-12.746	-14.375	-9.8317	-14.511	-9.5176	-13.467	-17.023	-13.313	-14.085	-12.919	-16.608	-12.551	-13.751	-18.54	-11.522	-15.868	-11.942	-10.342	-16.232	-11.316	-14.352	-13.835	-14.003	-10.78	-18.421	-18.705	-15.869	-9.7139	-13.962	-9.5699	-15.595	-12.028	-11.464	-14.393	-13.101	-15.263	-7.7889	-13.13	-17.146
1.1364	-7.7736	-2.3495	1.1285	-1.8644	-4.9629	-4.4019	-1.7232	-2.5734	-6.687	-6.8339	-3.8753	-3.6895	1.2036	-4.5747	-9.0563	-5.8075	-1.1639	-9.5306	-5.2985	0.8507	-5.2235	-5.4732	-2.5794	-2.6804	-1.8833	-5.2961	-4.3265	-3.8295	-9.2449	-2.4289	-6.7578	-4.2681	-1.8622	-3.7188	-4.0953	-2.9866	-6.5373	-4.3777	-5.3054	-4.3855	-1.2247	-2.2072	2.0118	-1.4046	-3.6337	-5.4022	-4.2773	-0.5445	3.3617
1.5099	7.3057	4.6798	2.8773	-5.2367	1.1315	3.8213	-1.001	2.3817	-1.7132	1.0496	3.2553	2.1896	-0.016991	2.3667	5.0641	1.3796	-1.2678	1.1455	0.89813	-0.43247	1.2972	6.5694	2.5052	3.6092	5.4403	-2.0955	0.71189	2.0177	1.9946	-2.9854	2.1895	1.8153	1.4448	6.2361	4.5103	7.4465	0.63798	3.7575	-0.61797	-2.9385	0.99984	2.9797	-1.7077	4.2271	3.4073	3.9385	0.72719	1.8354	-0.33602
-0.017527	0.13374	-4.7199	-7.5568	-3.5699	-1.2308	1.2736	-4.9757	-4.5217	0.77013	0.80783	4.179	-5.2195	-4.042	-3.5534	1.5834	0.015442	-3.5163	1.0985	-2.5261	-1.6021	1.77	-4.1857	1.3426	2.3226	-5.5691	-0.051973	-1.236	-3.6853	-1.1777	2.6145	-4.4902	-0.10516	0.68682	-2.7254	2.3008	1.1788	-1.2146	-2.7535	1.492	-3.1619	-2.2281	-5.1647	-0.34184	-2.9447	-5.1901	-1.5516	-2.2503	1.041	1.6887
5.5723	3.4851	4.3363	2.3575	5.0341	5.5857	8.5427	-0.51545	3.9936	1.3669	0.14672	3.3315	2.9609	3.3267	5.4091	7.0846	7.1408	-2.0588	5.2795	3.1097	5.9763	2.559	4.9243	5.6364	4.394	6.4232	2.5835	8.1238	4.0008	4.7608	0.94724	8.8462	4.693	0.67833	1.747	7.0671	0.41848	8.1113	4.0939	0.90279	5.0164	2.5355	6.8681	0.55514	1.4889	8.6394	1.0667	0.85568	3.0888	1.0892
-20.106	-17.118	-20.367	-22.071	-21.745	-20.737	-20.777	-22.521	-21.987	-19.705	-15.174	-19.999	-22.415	-18.255	-21.401	-19.714	-22.886	-20.068	-17.742	-20.242	-24.024	-19.21	-18.721	-19.036	-18.329	-21.489	-22.783	-20.644	-21.444	-24.168	-22.558	-19.766	-20.238	-18.752	-23.367	-21.191	-17.316	-18.971	-15.384	-21.207	-17.989	-17.377	-23.029	-18.596	-20.158	-18.236	-19.584	-21.276	-20.317	-21.461
7.247	13.26	7.2913	10.986	10.961	15.915	5.2505	10.426	8.9205	5.865	9.6737	10.11	10.899	12.85	11.721	12.456	11.301	5.3502	11.937	12.78	9.6151	12.096	12.183	13.081	12.512	14.207	8.7562	9.2995	10.408	3.7077	11.229	12.435	7.5502	11.187	12.488	10.698	7.8829	13.265	7.2553	10.638	11.338	7.6501	10.156	7.758	13.393	10.952	8.1188	14.503	13.56	12.306
1.9752	1.7069	-0.58422	1.146	-1.2271	2.4734	-2.1151	-1.461	-5.4827	-0.92895	-5.6256	2.6205	1.1265	-1.3285	1.9462	-0.94875	-5.5334	0.23343	1.603	3.7805	-1.4013	0.63111	-1.7367	-2.3587	1.38	-1.4024	-4.6349	0.44398	1.1291	1.8538	1.1255	1.0427	-5.5311	-1.3454	-0.85936	-0.54818	-2.1181	0.74967	1.6669	-1.9334	-1.6746	-3.406	-0.63343	1.4792	2.4538	1.6918	0.87011	-2.1338	0.45323	-1.1109
10.196	4.8117	6.8866	10.149	11.526	12.083	2.7616	7.0032	12.197	11.656	7.2002	10.795	9.0819	3.3375	11.844	5.5717	6.1679	9.6703	9.2689	7.7593	5.3548	6.1023	8.7251	9.0963	5.6699	7.3569	8.7873	4.6525	5.8869	7.1685	13.66	8.1212	6.818	3.2188	9.0375	9.76	6.4478	5.2865	12.089	3.713	10.584	6.3698	7.8972	5.7165	11.27	4.8648	11.808	6.3269	2.8964	6.2177
-7.1181	-3.2536	-1.2591	0.22472	-4.0574	-4.4477	2.3377	0.82432	-7.4073	-2.8855	-0.815	-4.2024	-0.62239	3.6044	2.6071	-0.50693	-2.9568	-0.85255	-0.96839	0.32886	-2.1949	2.6451	-1.0459	1.64	1.0065	-1.2727	-2.133	-6.4757	-2.1487	-0.45543	-1.4896	-0.70755	-5.3763	4.1958	-4.4975	0.75075	0.097205	2.0508	-1.2692	-2.541	-2.2577	-2.76	-2.3068	0.52097	0.50304	-2.4102	1.9147	-0.21021	-2.7834	0.93621
-5.7198	-7.6936	0.37635	-0.55633	-7.4631	-0.1145	-5.6974	-3.1131	-4.7886	1.6959	2.5476	2.6198	-6.2442	-1.8507	-0.94893	-2.0106	0.39219	-5.9916	-3.2147	2.2784	-0.086523	-3.415	-4.4665	-2.2984	-4.8648	3.9128	3.4672	0.79756	-4.9315	-4.0943	-3.4813	-5.0232	0.97134	3.2775	0.0071055	-0.64375	-1.4202	-4.2989	0.1924	-1.9378	2.8253	-1.5297	1.0439	0.52211	-1.7726	-2.1196	-1.1756	2.2442	-2.0537	1.4802
-9.9399	-10.595	-15.524	-11.211	-13.785	-8.1172	-7.289	-11.316	-7.9654	-6.9805	-5.1117	-8.3259	-11.997	-10.69	-1.7248	-9.0499	-12.174	-12.668	-7.5592	-9.2749	-8.2062	-11.082	-10.171	-12.104	-4.1355	-6.6257	-9.6879	-7.2492	-10.46	-10.252	-6.9558	-8.1076	-8.0012	-12.793	-8.3086	-9.5986	-11.159	-6.6072	-10.595	-9.5461	-11.933	-9.1903	-9.1398	-7.2219	-7.8672	-15.565	-5.2617	-4.8963	-7.5616	-10
10.897	6.3542	9.938	11.624	12.017	12.59	7.597	11.585	12.364	8.717	8.5291	7.2551	12.548	4.367	3.6219	12.514	13.214	6.1597	5.3245	7.5149	10.26	4.4999	9.323	9.7153	7.0012	8.4491	11.907	8.3167	9.4881	6.8778	6.7996	13.057	8.0543	8.8481	9.4892	5.9948	12.736	11.29	7.5135	7.7984	6.4734	8.6039	8.0949	12.212	12.388	6.4416	7.7367	7.9324	8.0508	3.5634
4.2161	8.8602	3.1454	3.5621	8.22	4.6946	7.0889	7.5456	4.2442	4.5154	2.0249	2.5093	1.9201	8.0019	5.8498	7.9542	3.5297	2.9458	0.31628	4.8985	4.6689	7.5894	5.7618	1.9151	-3.1113	3.9286	7.0325	5.9138	4.6606	5.5131	4.6297	3.4058	1.627	1.7102	0.10657	5.6819	4.3822	3.8975	4.6766	5.3366	-0.89548	6.1618	4.6129	2.9901	6.1898	5.9344	1.8463	5.9595	6.418	3.5035
-14.797	-12.606	-12.536	-15.062	-12.193	-10.953	-9.6735	-14.261	-12.223	-16.392	-10.239	-9.6482	-6.0448	-12.14	-13.522	-12.942	-8.2989	-13.573	-13.327	-9.5224	-14.758	-12.42	-10.543	-5.4022	-8.7486	-8.9076	-9.2432	-10.679	-4.8588	-11.723	-7.8752	-10.906	-12.423	-11.574	-12.934	-5.5613	-14.337	-15.085	-12.637	-9.6011	-12.211	-9.1622	-12.924	-13.376	-11.877	-11.146	-10.323	-13.448	-10.862	-10.42
-14.55	-15.772	-10.711	-13.165	-11.562	-12.315	-15.023	-11.917	-13.201	-10.614	-12.09	-6.0015	-10.322	-9.0524	-9.1489	-5.4181	-14.474	-16.741	-11.36	-11.589	-13.435	-12.923	-14.099	-9.4496	-9.9494	-10.599	-8.7225	-6.3129	-11.14	-12.757	-12.319	-9.5413	-10.159	-9.9544	-12.205	-10.364	-13.508	-10.785	-12.258	-9.6038	-8.8767	-10.316	-11.71	-10.582	-13.707	-11.504	-6.7383	-9.694	-9.4182	-8.2749
-12.73	-13.246	-9.6452	-18.2	-10.084	-13.218	-10.906	-12.63	-13.524	-16.552	-16.739	-11.418	-13.104	-11.936	-11.796	-5.1209	-12.055	-12.006	-10.474	-13.451	-13.029	-14.361	-9.8106	-14.788	-12.414	-11.778	-14.857	-10.702	-14.279	-13.969	-11.697	-10.404	-14.928	-12.259	-12.413	-18.037	-8.5965	-14.106	-12.494	-13.604	-16.692	-9.6886	-14.639	-14.185	-13.374	-12.189	-14.11	-13.691	-7.5979	-11.544
3.213	-0.8277	1.6794	3.7732	0.98194	0.37712	2.5409	-3.0123	1.7602	3.1528	0.69624	1.1802	4.9343	4.2673	0.034407	1.4361	2.0824	2.0183	-0.25954	1.7806	3.6051	4.529	1.4433	0.3546	1.146	2.3485	0.55564	3.6278	3.4716	0.50759	-1.6689	-0.2423	-4.1885	3.2348	-1.2417	3.4134	1.4193	1.6431	4.0877	1.3114	2.7415	1.2092	7.8673	2.0208	-1.8112	2.5119	1.342	4.2969	9.0439	3.6754
-16.612	-17.71	-17.053	-13.852	-18.243	-14.755	-9.6486	-16.178	-13.908	-10.588	-13.895	-13.372	-9.2518	-12.982	-11.787	-12.55	-17.604	-11.944	-16.828	-15.45	-15.983	-15.683	-16.071	-14.923	-15.113	-10.046	-11.154	-12.628	-10.36	-13.806	-15.591	-16.18	-15.465	-14.269	-14.25	-13.866	-17.785	-12.109	-10.726	-12.209	-14.137	-17.095	-16.029	-13.358	-10.091	-17.601	-17.323	-13.153	-13.425	-13.602
-12.082	-12.328	-9.3177	-11.522	-4.3775	-8.6312	-7.6264	-8.5876	-5.9973	-12.561	-10.542	-10.537	-8.996	-11.534	-10.381	-7.0474	-9.8801	-10.556	-8.9314	-11.774	-11.326	-10.712	-7.6646	-8.5601	-7.5981	-11.612	-8.8481	-10.505	-8.4492	-7.1967	-5.8316	-12.885	-5.7484	-14.043	-11.317	-7.1188	-12.061	-9.7807	-10.088	-9.3707	-8.6379	-8.6158	-7.5242	-6.7806	-7.6693	-7.4963	-8.8184	-7.2248	-12.458	-9.527
-11.955	-14.503	-15.458	-10.618	-10.66	-13.163	-14.88	-6.8822	-9.3113	-6.8291	-9.6097	-10.278	-9.7708	-16.479	-7.8192	-13.279	-5.6872	-12.207	-10.335	-10.971	-13.907	-5.9341	-11.027	-13.101	-14.318	-8.8926	-14.614	-14.858	-13.514	-14.26	-15.98	-13.167	-9.0977	-13.46	-12.239	-9.9608	-9.438	-12.268	-15.89	-12.988	-12.87	-14.093	-13.133	-11.204	-14.064	-7.7243	-16.585	-13.279	-15.359	-10.668
-0.0012681	3.3776	-7.2571	-5.6549	-3.9705	-4.9679	-3.1904	-1.329	0.12205	2.9147	-4.2203	-4.5706	-4.2874	-4.1626	-4.8024	-4.3045	-5.6143	-5.3231	-1.9181	-2.0583	0.2446	-0.95881	1.2095	2.1476	-3.5773	-2.6319	-3.3976	-3.3111	-3.9395	2.1556	-6.3313	-2.4832	-5.8553	-7.7157	-1.3578	-0.46583	-2.5249	-1.2999	-3.7867	-3.6584	-0.95592	-4.2216	-5.3791	-0.2722	-3.8313	-1.9377	2.4231	-2.7302	-3.6142	-5.3854
-7.8045	-3.8064	-2.185	-10.296	-5.8448	-3.6249	-4.3672	-6.4233	-3.8735	-4.5928	-5.6092	-9.3633	-5.5335	-9.0252	-6.6346	-4.9461	0.82203	-9.7906	-7.7952	-7.3075	-7.7529	-6.6279	-8.0451	-2.9898	-9.5791	-2.8198	-5.1666	-7.9329	-5.6395	-4.2971	-0.30571	-10.014	-5.0721	-4.9219	-2.4639	-9.096	-5.5663	-3.6627	-6.1403	-8.6489	-6.1424	-5.4231	-6.932	-3.6917	-6.6455	-7.4744	1.802	-5.0836	-2.7129	-5.0886
-2.7839	-3.6589	-7.7616	-7.1339	1.1874	-0.86448	5.1098	2.0278	0.99342	3.993	-1.0276	3.2021	1.7724	-1.0787	-0.20359	-1.7557	5.2636	-1.1291	-3.3243	-2.723	-5.6058	-1.4961	-0.61806	-1.2979	0.72158	0.41926	-1.2653	1.1571	0.22346	-0.91222	-0.8984	-0.50548	-5.1118	1.279	-4.9912	-1.0312	1.8268	1.5997	-1.5142	-2.3799	0.67906	-0.6759	-0.58973	-0.69058	4.2701	1.1263	-2.4992	0.84658	2.6993	-1.7978
-3.7979	1.1308	-4.3076	0.054267	-2.5967	-0.98727	-2.9591	-2.1946	0.21102	-2.5603	-0.4314	-3.8486	-0.61017	-1.1514	-4.3521	-0.69916	-3.3942	-7.1797	1.1152	-1.4144	-0.87197	-1.204	0.1355	-5.0228	-1.5195	0.51423	1.9513	4.7538	-2.2273	2.7599	-3.9747	1.2473	-2.1058	-4.6638	-3.5843	-4.2609	1.7532	-4.2658	-4.1545	1.2541	-2.7639	4.5762	0.21013	1.2551	-2.5545	2.4194	-4.4259	-2.9755	3.0005	1.3549
-5.0804	-9.5612	-6.8518	-10.095	-3.9679	-8.0714	-9.1675	-7.2036	-7.4136	-5.8949	-5.1217	-4.6744	-11.249	-5.6427	-8.9327	-7.1478	-6.4988	-10.152	-4.9109	-9.3421	-9.0194	-5.1621	-8.1425	-8.7551	-7.5131	-9.1192	-9.3509	-6.3365	-8.2137	-12.064	-11.617	-10.27	-9.0995	-8.6649	-11.858	-10.294	-7.0077	-9.9539	-11.653	-7.9408	-11.77	-6.0066	-9.9138	-11.414	-12.763	-6.9589	-10.702	-2.8725	-12.358	-5.3289
0.49393	-0.95005	-6.3618	-2.2146	-0.95688	-2.771	1.989	3.0353	-3.8288	-2.6531	1.2225	-4.92	1.6233	-0.074435	-1.7915	2.6117	-2.5282	-3.5659	1.5571	-1.7122	-2.6483	1.0604	-4.9995	-1.756	0.31878	-5.6068	-1.9163	0.70467	-6.2556	0.90578	1.8205	0.48365	-3.196	2.3101	-2.2529	-2.886	-3.9325	-2.7158	-2.705	0.81078	-0.47302	-3.0142	2.0491	3.8523	-3.4522	0.67518	-1.9198	-2.2352	-0.96198	-2.8289
-10.479	-9.8668	-14.04	-9.6739	-12.133	-10.113	-6.6007	-6.5734	-8.0064	-4.8363	-9.1348	-8.1801	-10.558	-7.2163	-6.0045	-7.8682	-10.156	-6.4003	-9.589	-9.7354	-9.2072	-8.3982	-9.4817	-16.498	-5.5407	-8.7647	-9.637	-10.003	-6.8758	-9.6588	-6.1023	-10.847	-9.1133	-6.5688	-7.1019	-11.754	-3.9136	-11.772	-11.66	-10.971	-6.8934	-6.6509	-4.5604	-10.064	-6.8015	-9.3573	-7.1581	-9.0165	-8.3368	-6.7016
-1.8794	-9.2382	-1.2282	0.16273	-8.553	-6.1244	-3.3125	2.1757	-6.7483	-7.009	-6.1379	-4.8114	-0.66583	-6.2283	-6.1402	0.63464	-5.3565	-3.1877	-3.9592	-5.7087	-4.8338	1.3215	-1.2914	-1.9273	0.42583	-6.1526	-5.3541	-4.9074	-2.8629	-3.9214	-1.2404	-2.594	-5.4464	-1.7102	-1.6	-2.4614	-4.4054	-7.9528	-3.4839	-1.601	-0.57258	-3.0274	-4.3595	-4.2196	-6.883	-2.3682	-3.5941	-3.1115	-4.0126	-1.4359
-7.8952	-7.7712	-11.653	-12.339	-10.807	-8.5061	-10.757	-11.005	-7.0534	-14.739	-12.511	-8.5494	-10.516	-8.1749	-9.1003	-10.392	-14.941	-5.665	-7.2534	-13.892	-10.668	-11.059	-10.55	-12.412	-9.9636	-11.548	-9.8879	-10.52	-8.0997	-10.789	-7.1282	-15.645	-11.605	-15.096	-12.806	-10.038	-7.1696	-11.154	-7.6669	-8.2582	-13.403	-10.783	-12.895	-6.7239	-7.7633	-10.953	-13.509	-10.263	-12.168	-7.0747
-1.1009	-4.0787	-3.2106	-1.3056	-0.75657	-6.2073	-2.188	0.3856	-5.5277	-4.4571	-3.8316	-3.1016	-5.7638	-1.4529	-3.1064	-1.0042	-5.1213	-1.5949	-1.8138	-0.24192	2.3107	4.7039	-5.5758	1.8488	5.3891	-3.1867	-2.031	0.56998	-2.5005	0.038776	-0.41992	2.3406	-6.0886	-5.6677	-2.0413	-2.388	-3.3144	0.28613	-2.3701	-0.11463	-1.4989	-3.8915	-1.5877	-3.9629	-2.6208	-0.12563	-0.97345	-3.0257	2.0015	-2.0924
-15.294	-12.602	-11.36	-8.2895	-15.367	-12.851	-11.233	-10.773	-11.311	-11.346	-13.751	-13.059	-11.828	-13.589	-18.374	-14.225	-12.41	-15.301	-13.978	-14.294	-18.251	-12.262	-11.445	-12.929	-13.815	-10.65	-14.037	-15.671	-12.946	-8.0724	-13.809	-14.013	-9.2606	-11	-10.522	-15.308	-11.868	-12.698	-15.866	-12.24	-14.247	-12.239	-10.73	-11.121	-13.434	-16.466	-15.409	-10.432	-7.4956	-11.378
-23.577	-17.988	-20.319	-18.435	-23.792	-20.949	-18.614	-18.681	-20.405	-25.515	-22.25	-19.24	-21.323	-25.785	-25.53	-24.751	-22.695	-18.869	-22.016	-22.824	-21.11	-22.051	-20.045	-23.192	-22.713	-20.519	-24.279	-20.341	-19.514	-22.519	-20.735	-20.303	-22.04	-25.736	-21.845	-22.382	-21.825	-20.939	-21.858	-20.624	-16.112	-21.934	-23.457	-23.57	-18.998	-16.552	-16.863	-19.193	-16.981	-23.017
-0.42883	-3.0536	5.3309	-0.63819	2.6036	2.0529	0.96719	-5.9741	1.4693	0.8481	-0.91184	2.3012	-4.2194	0.87531	2.0161	2.463	-0.40478	1.0393	1.8293	-1.2936	-2.0628	0.057282	-1.2752	-1.1422	1.8602	-3.2919	-0.78908	1.6274	2.8738	2.002	2.8715	5.2581	3.268	-2.3838	-2.6515	-3.6398	1.2251	0.31334	-1.0774	-2.135	-0.050079	-3.4135	1.3114	2.3139	1.6683	-0.1484	-0.37493	-0.20333	-2.1086	1.9609
11.341	6.7307	5.7148	7.4881	6.3849	7.9353	10.787	15.992	11.499	14.758	8.0994	7.7858	14.234	7.7033	7.5369	10.529	14.489	8.0225	9.546	8.7067	2.7583	11.209	8.1286	7.6605	9.2304	5.3137	6.5011	13.533	7.489	11.045	8.9887	10.957	8.3712	10.729	14.137	5.516	13.556	8.2038	11.871	9.9767	8.1446	10.306	11.498	7.8085	14.05	10.28	8.0537	12.83	11.488	9.4703
-21.017	-24.722	-25.023	-24.129	-24.529	-24.086	-26.252	-26.123	-24.873	-25.451	-18.215	-15.509	-22.903	-22.865	-21.88	-26.089	-14.15	-21.273	-22.688	-20.289	-19.133	-21.317	-19.905	-20.575	-21.077	-18.646	-21.318	-25.857	-27.618	-20.006	-23.166	-26.181	-22.791	-26.183	-23.323	-26.658	-19.83	-23.801	-23.449	-16.085	-24.008	-24.075	-19.682	-21.289	-24.267	-19.075	-24.571	-20.614	-22.545	-24.843
11.25	5.7283	7.3802	8.5	13.144	7.9143	8.7849	9.4096	6.2698	8.4434	11.818	8.709	3.0128	6.6826	9.8741	8.9046	8.9643	3.4747	6.8329	7.3179	6.4649	6.1503	11.645	4.5477	8.6706	12.076	12.066	10.602	10.261	7.662	13.467	9.2714	11.721	7.461	7.5517	10.497	9.0574	7.7554	9.9212	11.755	11.093	7.7413	6.9283	5.9613	10.688	7.8928	11.17	3.6758	8.4421	7.9992
0.25946	-4.3331	-3.7653	-4.0608	-1.7051	5.7141	-4.1186	1.2185	-0.57013	-4.2762	1.276	0.66122	-0.9407	-2.9017	1.9029	-0.53966	0.79068	-0.33883	3.0386	-0.75524	0.70292	-6.2945	-1.7365	0.071648	0.69536	-3.5323	2.7067	-3.0238	-0.38256	-7.0192	-1.4399	-1.3448	1.0128	-0.046017	-0.41046	-0.023138	-3.0565	-1.6669	-1.2822	1.0175	-0.71729	-3.3968	2.4994	3.6944	2.2157	-0.5632	-3.3056	-3.6501	2.005	-2.0367
-10.684	-8.9918	-11.87	-8.5827	-15.674	-12.225	-13.112	-11.938	-11.023	-13.735	-8.9712	-11.852	-11.004	-11.91	-11.136	-9.6567	-15.534	-10.572	-14.352	-9.4505	-11.583	-15.455	-12.056	-4.9207	-12.424	-13.546	-7.9908	-10.355	-8.7726	-9.3683	-14.094	-10.282	-12.685	-12.575	-14.637	-14.281	-8.7482	-12.863	-11.337	-9.806	-10.31	-14.141	-11.832	-8.8543	-12.406	-12.46	-14.234	-13.363	-16.913	-15.138
-15.473	-12.537	-11.15	-14.436	-11.747	-15.201	-15.778	-14.848	-16.731	-14.211	-10.975	-12.07	-14.196	-11.146	-12.014	-12.424	-16.606	-11.03	-16.839	-16.436	-10.768	-14.658	-15.323	-12.608	-14.39	-14.777	-17.848	-13.044	-18.424	-14.416	-16.118	-14.927	-14.588	-13.927	-13.218	-12.988	-18.428	-15.726	-15.78	-18.526	-12.406	-11.014	-14.339	-13.866	-15.852	-14.874	-17.83	-16.625	-9.4556	-11.372
-16.103	-11.88	-14.91	-15.364	-12.16	-13.458	-10.922	-12.946	-16.596	-9.3134	-18.848	-14.79	-12.208	-12.427	-12.989	-11.056	-7.3338	-11.506	-15.18	-13.071	-12.601	-10.905	-12.762	-15.023	-13.614	-17.02	-9.6381	-13.945	-12.031	-13.101	-14.841	-11.156	-9.2494	-14.452	-15.512	-17.202	-10.549	-18.158	-9.1297	-7.3802	-10.939	-13.17	-9.8458	-11.46	-14.816	-16.377	-21.059	-16.197	-14.59	-16.519
2.8045	4.4934	-2.1244	-0.41507	1.8041	5.5431	-0.41457	-0.11578	3.3329	4.8301	4.5751	-5.5897	-1.4733	1.0944	1.6838	2.1259	-0.99983	0.66824	-2.5105	4.9208	3.663	6.8341	2.5622	3.6128	3.7623	5.2487	2.592	-0.26575	1.5083	1.803	3.801	-4.7587	0.11868	3.6268	4.6465	3.1808	4.0187	-0.68845	0.9165	0.94505	7.9801	3.4696	1.1262	4.1318	1.4741	2.5121	1.4188	4.7118	3.2207	2.485
-3.2763	2.0557	-3.1831	-1.5281	2.0183	-2.0408	1.177	-1.9145	-0.13297	-1.5707	-0.32495	-4.1727	-1.9526	0.92281	-0.46512	1.9545	-3.3144	1.2433	1.0981	0.46261	1.0059	-4.0091	-0.30907	-1.9114	-2.4405	3.0447	-3.1116	-0.87133	-4.2759	-3.1052	0.55234	2.6261	-0.65511	3.7541	-4.4859	1.0964	1.3989	-0.5731	-1.0517	3.8021	-1.3547	0.54473	0.13621	0.67258	2.8123	-0.74842	-0.81054	-2.3623	0.0089665	-4.2204
-4.6504	-7.0948	-2.494	-5.8282	-5.1659	-3.4531	-5.038	-5.5161	-5.4896	-9.2494	-6.8443	-7.4241	-3.7714	-7.7033	-1.4809	-3.1824	-6.4511	-5.2427	-1.6991	-0.69183	-9.854	-2.8597	-5.2921	-5.0092	-1.6845	-6.4328	-7.8208	-1.2775	-3.7811	-7.1253	-4.0816	-0.50329	-3.0498	-6.1814	-2.6577	-1.6755	-8.1252	-5.6736	-1.6847	-3.7609	-4.9094	-2.1596	-2.8346	-6.7143	-8.3114	-2.1209	-4.8647	-2.2982	-2.8031	-2.8638
-7.1595	-10.163	-7.1732	-6.1265	-5.9703	-4.0255	-4.8514	-4.5712	-2.5815	-4.2195	-7.3316	-7.5803	-8.5297	-3.7075	-9.7152	-6.5693	-5.4447	-7.2229	-7.4117	-6.6364	-9.0427	-10.818	-10.857	-7.5109	-12.903	-4.9377	-2.6395	-8.3815	-4.3879	-8.9479	-10.57	-3.2623	-9.8116	-7.9533	-8.2062	-7.8807	-5.1712	-7.502	-5.1978	-5.7824	-7.2936	-6.015	-4.4446	-8.1179	-7.0224	-5.6928	-14.363	-7.7055	-2.4481	-4.5928
-11.994	-8.8587	-12.96	-10.241	-10.793	-8.8895	-5.7333	-18.656	-12.546	-11.404	-10.07	-8.7477	-11.597	-10.402	-15.47	-11.631	-9.9303	-9.4431	-10.798	-11.744	-13.169	-10.912	-11.533	-7.8897	-12.11	-7.4011	-7.9835	-8.6161	-9.7715	-8.2373	-10.987	-8.8428	-7.3092	-7.8816	-7.0633	-11.549	-10.902	-10.461	-8.6423	-8.5466	-8.6781	-13.637	-10.995	-14.253	-7.1523	-8.1589	-8.0155	-14.454	-12.716	-13.792
0.19763	-0.75687	1.9382	-4.2026	-2.9431	-1.5392	-9.0936	-6.4098	-1.7332	-4.1146	-0.55154	-4.2311	0.17497	-1.1812	-3.4925	-2.9594	-0.43523	0.33307	-3.4302	-4.0714	-3.2674	-2.5944	0.073858	0.89086	0.10459	-1.9716	0.09005	-5.2583	-2.7596	-5.8387	-2.7117	-2.234	-0.41934	0.1531	-0.55535	0.9234	-3.8682	-3.4899	-1.9891	0.14105	1.743	1.0209	-1.536	0.30112	-2.592	1.1752	-3.6413	-1.0131	1.9512	-5.8139
-0.016435	-1.8363	-2.0694	4.6617	-0.26315	-1.5413	-6.1538	-1.1942	-2.2087	-1.0898	-2.1021	1.772	-3.0398	-2.2228	3.8226	-0.49618	-1.6652	-1.8606	-2.2505	-3.2782	-1.5595	-1.5195	-3.5707	-6.4758	-3.0222	-3.5339	-1.8076	-0.57248	-3.2148	2.9052	-3.7504	3.5538	-2.5804	-1.3968	-5.1395	-3.1735	-3.7318	1.7287	3.0571	4.566	-4.6451	-2.956	-0.99334	-0.03453	-0.012805	0.017008	-1.0535	-1.8669	-3.4121	-0.15329
-9.1268	-9.0903	-5.7454	-15.174	-7.7968	-13.279	-9.1565	-13.191	-9.0958	-8.0909	-8.9454	-12.494	-8.0585	-9.422	-10.622	-7.2921	-11.901	-12.918	-9.3938	-8.0003	-11.52	-11.71	-10.792	-8.7654	-9.249	-6.197	-14.527	-14.091	-12.007	-13.144	-10.638	-14.448	-5.7907	-9.2316	-10.506	-13.394	-10.483	-9.1293	-9.5426	-11.901	-6.983	-13.628	-8.1139	-13.333	-11.693	-14.162	-11.786	-11.724	-13.475	-9.4698
-3.6144	-3.1605	-0.23631	-2.5042	-2.6296	-0.77051	-5.2766	-2.1026	-6.2897	-8.9765	-0.41001	-3.053	-4.3524	-1.7857	-7.0042	-1.7992	-3.6541	-5.9464	-1.4043	-4.0188	-4.849	-4.6039	-2.6895	-3.8453	-4.4117	-2.0242	-3.0318	-2.7487	-2.3516	-2.864	-1.2434	-5.2453	-4.0594	-3.8079	-6.137	-5.5582	-4.2312	-4.6203	-3.6777	-0.7721	-1.792	-0.31429	-8.8242	-4.1523	-7.2961	-1.8867	-6.7125	0.2464	0.32461	-8.8576
-8.9959	-17.816	-13.781	-10.021	-11.039	-13.027	-8.7352	-13.191	-10.578	-17.065	-12.144	-16.272	-14.359	-13.541	-12.762	-14.009	-12.301	-16.907	-11.067	-15.331	-10.816	-8.5249	-9.53	-14.865	-10.839	-12.057	-7.1331	-15.291	-16.993	-14.935	-10.402	-14.937	-9.4589	-11.607	-12.014	-11.417	-10.606	-7.4772	-8.1728	-9.6855	-12.071	-13.229	-10.828	-12.646	-10.378	-10.343	-14.385	-10.766	-3.9389	-11.43
-16.651	-9.5855	-13.774	-16.221	-10.339	-6.1952	-12.227	-8.8384	-12.369	-16.2	-12.584	-12.475	-11.253	-6.7394	-10.845	-10.708	-13.023	-9.3932	-11.854	-14.179	-10.511	-11.12	-9.1969	-13.234	-12.034	-12.252	-6.0422	-10.861	-10.655	-9.5953	-19.025	-12.451	-11.643	-6.4777	-11.604	-7.8025	-15.587	-13.974	-15.987	-14.044	-12.534	-12.265	-18.301	-5.8543	-15.354	-12.576	-11.816	-12.745	-11.399	-14.967
8.3468	7.6135	9.1108	9.8783	7.5501	6.9157	10.852	10.877	11.273	6.1278	12.986	9.65	9.248	6.2026	10.382	8.4424	7.4808	10.092	10.848	7.8609	9.6329	12.686	7.4935	11.411	6.0752	8.4973	12.253	9.3777	6.4861	8.5447	10.717	10.689	10.157	13.898	6.6216	10.506	7.6051	9.1876	13.137	8.1837	11.359	7.4325	8.2529	8.4257	7.964	4.8491	10.46	8.8469	3.9368	8.5414
-1.3828	0.88419	-3.8789	-1.1272	4.8009	3.9393	1.8333	0.75414	1.5673	-1.2108	-0.70224	-1.818	-1.5465	7.0368	-1.5792	-1.5541	0.93679	-1.6857	-5.6339	5.3348	2.3438	-3.5035	2.698	-3.3318	-1.5967	5.3976	1.0745	0.52178	-1.1056	2.0909	2.8431	-1.0361	-0.22027	-4.9637	0.95212	6.422	1.4892	0.49864	-0.74117	3.1175	-0.3663	-2.3416	1.408	2.6289	3.8776	-0.22876	-0.29023	2.3118	3.7486	5.104
-6.0982	-8.3756	-6.4925	-6.4726	-5.1561	-6.8789	-4.1892	-4.3477	-1.3879	-7.8295	-0.88415	-1.3811	-10.291	-1.005	-7.3227	-5.2028	-4.7398	-7.838	-6.8876	1.5238	-5.9939	-9.848	-4.9939	-9.0456	-5.2639	-8.1532	-7.4747	-5.6347	-8.9757	-7.5526	-5.13	-5.1526	-4.4349	-10.397	-5.2699	-5.0876	-5.0687	-2.3974	-10.446	-6.7423	-4.4099	-5.8362	-9.6171	-9.4459	-4.191	-3.9823	-8.0352	-5.1508	-2.7807	-7.5679
-16.812	-19.826	-17.704	-20.263	-20.175	-20.453	-17.486	-19.722	-18.15	-21.066	-21.107	-21.276	-21.107	-20.98	-19.521	-20.917	-15.16	-18.91	-20.181	-22.251	-20.017	-15.319	-16.289	-23.441	-18.112	-23.355	-21.624	-23.276	-17.904	-14.891	-20.08	-18.715	-16.382	-17.099	-22.885	-15.862	-22.277	-21.945	-23.565	-19.714	-23.162	-20.555	-21.208	-21.827	-19.019	-23.638	-22.719	-23.898	-24.395	-18.902
-12.289	-14.375	-14.508	-17.19	-16.271	-13.458	-9.8714	-15.428	-18.864	-12.565	-11.104	-15.939	-10.665	-14.229	-19.278	-17.426	-10.225	-14.068	-11.807	-14.212	-14.023	-9.816	-18.053	-16.266	-13.244	-15.566	-14.698	-12.681	-13.918	-12.318	-13.324	-10.998	-15.194	-15.807	-13.518	-17.599	-17.436	-12.333	-11.915	-15.661	-9.8262	-8.4215	-14.248	-16.816	-12.974	-20.339	-12.735	-14.435	-18.235	-15.775
-16.56	-12.904	-10.067	-12.087	-11.338	-11.867	-15.124	-10.774	-15.893	-13.788	-14.591	-13.856	-8.1151	-9.6801	-14.829	-12.412	-10.465	-17.7	-14.959	-11.695	-18.147	-16.249	-16.467	-8.1435	-13.997	-12.838	-11.238	-10.813	-10.328	-14.359	-12.123	-14.381	-11.46	-16.352	-10.425	-16.81	-14.493	-12.605	-17.846	-11.374	-12.176	-14.778	-16.131	-14.435	-12.59	-10.856	-15.224	-17.723	-10.668	-14.577
-15.376	-7.0739	-10.175	-14.518	-9.9988	-16.102	-15.837	-15.389	-8.6594	-14.435	-13.434	-7.8704	-17.79	-13.226	-11.997	-16.481	-6.5058	-10.397	-11.611	-12.062	-12.852	-12.433	-11.06	-6.1264	-15.3	-18.238	-17.336	-12.02	-11.08	-12.456	-11.019	-10.856	-13.963	-16.822	-14.934	-14.772	-15.591	-12.453	-7.6586	-13.135	-13.043	-13.733	-12.362	-8.6033	-17.21	-7.4368	-14.445	-13.025	-16.631	-16.066
-16.364	-11.732	-14.546	-14.326	-14.428	-13.015	-11.474	-14.018	-15.343	-12.428	-12.394	-13.762	-12.913	-13.561	-9.935	-15.055	-14.129	-16.29	-9.6705	-12.847	-10.869	-11.117	-16.777	-10.856	-16.463	-11.231	-15.919	-14.185	-12.323	-12.552	-8.3109	-14.131	-12.728	-8.611	-11.303	-11.727	-11.302	-13.659	-10.292	-15.19	-11.197	-15.736	-14.053	-14.319	-12.412	-13.955	-13.635	-7.5524	-10.811	-15.56
-18.498	-27.586	-20.922	-22.517	-21.186	-20.634	-19.923	-24.385	-19.56	-17.989	-21.767	-20.487	-20.057	-20.711	-15.763	-17.49	-21.533	-20.092	-21.328	-23.016	-18.088	-20.198	-22.705	-21.124	-21.428	-21.022	-17.127	-17.312	-25.084	-18.804	-17.838	-18.031	-14.17	-19.215	-20.172	-20.206	-19.32	-21.447	-19.113	-21.346	-21.267	-21.917	-23.609	-17.967	-22.411	-20.152	-23.38	-20.213	-18.164	-16.361
-3.861	-4.6471	-5.5349	-4.7983	-3.7187	-4.5031	0.18278	-5.4265	-6.7292	-0.79271	-7.5833	-0.53404	-3.5078	-5.8646	-8.1444	-9.4944	-2.1879	-4.199	-4.5935	-7.1114	-2.213	-7.1753	-9.9769	-3.0221	-5.1532	-7.568	-4.2785	-4.5564	-2.3219	-2.4703	-7.7057	-5.2209	-8.1203	-5.4065	-6.8379	1.8366	-4.7449	-5.6597	-3.0175	-3.7773	-3.4127	-5.7186	-2.6599	-9.6212	-3.778	-9.185	-4.9664	-7.8334	-7.2796	-1.2623
-3.0966	-1.5938	-4.2511	-4.1764	-3.554	-3.2957	2.1263	-0.65726	-1.7326	-1.9455	-5.6787	-2.4901	-5.3509	-0.23217	1.1281	0.72538	-4.2842	-1.4528	-5.5641	-5.7074	-6.438	-2.2709	-6.2673	-4.8305	-6.5788	-4.5174	-3.6297	-6.1818	-2.216	-0.69498	0.084227	-1.1698	-6.0824	-5.3511	-5.0545	-4.0711	-6.1818	-2.3407	-3.5415	-5.9108	-4.1479	-5.6283	-7.5849	-2.8781	-0.44821	-0.92655	-1.4015	-2.1245	1.9022	-4.1753
-0.10805	1.529	-3.3333	-3.1871	-5.1802	0.74207	2.9009	-6.5765	-6.2187	1.4533	3.8679	0.57025	2.9777	-2.9528	-1.8805	-0.64477	-0.14513	1.783	-1.7144	3.2471	1.2776	-2.8089	-0.74249	0.14255	-2.47	1.0825	4.0009	-5.9384	2.0293	3.7469	1.246	-1.2457	-4.4219	1.2352	-2.2303	3.2634	-0.3549	4.5432	0.8159	-1.0946	-4.4315	1.7792	-3.4362	2.0074	-3.6694	-2.5007	-0.20152	-2.4605	-0.021262	2.4471
6.1303	12.102	11.017	11.336	9.2795	5.8793	9.0501	7.8237	11.668	9.5427	8.586	7.3578	9.0336	11.439	11.938	9.8541	9.4255	13.254	8.7433	8.5292	5.7032	10.227	6.5831	8.0096	8.309	16.334	10.194	4.6261	3.3354	11.685	10.227	3.6197	5.9631	9.2457	7.954	10.969	7.6087	8.8033	11.947	10.983	9.7004	6.4644	6.8581	8.4387	10.172	7.8428	6.3388	9.8601	5.437	11.827
-0.035389	-4.5019	-2.5013	-6.6828	-1.5823	0.0013461	-3.8206	-3.448	0.58584	-5.5826	-2.4782	-0.39316	0.76897	-3.7381	-7.1885	2.1882	0.24491	3.5537	-2.9442	-1.098	-4.2757	-4.3137	-3.5417	-3.9843	-4.4814	-0.94597	1.077	0.6971	-0.47624	-2.3763	-1.3284	-3.2481	-2.3765	-1.3083	2.3104	-2.2258	-1.9138	-7.1199	1.3894	-6.8114	-3.4923	-6.1914	-4.5909	-3.6788	-0.88976	-3.0139	-6.8767	-2.204	-2.6858	0.92339
-15.809	-8.875	-12.282	-13.635	-11.201	-11.48	-12.095	-11.118	-12.45	-11.247	-12.799	-8.6343	-17.249	-8.37	-9.4569	-10.706	-10.176	-10.491	-16.05	-11.885	-17.125	-11.622	-10.373	-10.639	-7.3601	-12.867	-14.223	-11.491	-8.8745	-11.517	-14.782	-10.233	-9.9175	-19.233	-11.133	-11.892	-13.294	-9.7531	-10.291	-9.3948	-6.1485	-9.3608	-16.195	-12.948	-13.662	-9.8083	-9.8077	-11.993	-14.253	-8.9538
[truncated: 373 more rows]
[truncated: 150 more columns]
